# Supplementary material for: Inhibition Mechanism of Anti-TB Drug SQ109: Allosteric Inhibition of TMM Translocation of Mycobacterium Tuberculosis MmpL3 Transporter
Source: J Chem Inf Model. 2023 Aug 17;63(16):5356–74. doi: 10.1021/acs.jcim.3c00616 (PMC10466384; doi:10.1021/acs.jcim.3c00616)
Supplement: Supplementary file 2 — ci3c00616_si_002.zip [file ci3c00616_si_002.zip]

Archive with 66 entries (61 files):
- data/
- data/TM7-TM8_conformchange/
- data/TM7-TM8_conformchange/6AJF_apo_traj3_452ns.mae
- data/TM7-TM8_conformchange/6AJG_holo_traj2_274ns.mae
- data/TM7-TM8_conformchange/6AJG_holo_traj3_0ns.mae
- data/TM7-TM8_conformchange/6AJF_apo_traj1_1000ns.mae
- data/TM7-TM8_conformchange/6AJF_apo_traj1_740ns.mae
- data/TM7-TM8_conformchange/6AJF_apo_traj2_0ns.mae
- data/TM7-TM8_conformchange/6AJG_holo_traj2_553ns.mae
- data/TM7-TM8_conformchange/6AJF_apo_traj2_334ns.mae
- data/TM7-TM8_conformchange/6AJF_apo_traj2_1000ns.mae
- data/TM7-TM8_conformchange/6AJG_holo_traj1_638ns.mae
- data/TM7-TM8_conformchange/6AJG_holo_traj2_887ns.mae
- data/TM7-TM8_conformchange/6AJG_holo_traj3_244ns.mae
- data/TM7-TM8_conformchange/6AJG_holo_traj2_0ns.mae
- data/TM7-TM8_conformchange/6AJF_apo_traj1_410ns.mae
- data/TM7-TM8_conformchange/6AJF_apo_traj1_153ns.mae
- data/TM7-TM8_conformchange/6AJG_holo_traj1_217ns.mae
- data/TM7-TM8_conformchange/6AJG_holo_traj3_856ns.mae
- data/TM7-TM8_conformchange/6AJF_apo_traj2_712ns.mae
- data/TM7-TM8_conformchange/6AJG_holo_traj3_590ns.mae
- data/TM7-TM8_conformchange/6AJF_apo_traj3_0ns.mae
- data/TM7-TM8_conformchange/6AJF_apo_traj3_42ns.mae
- data/TM7-TM8_conformchange/6AJF_apo_traj2_93ns.mae
- data/TM7-TM8_conformchange/6AJG_holo_traj2_1000ns.mae
- data/TM7-TM8_conformchange/6AJF_apo_traj1_0ns.mae
- data/TM7-TM8_conformchange/6AJG_holo_traj1_455ns.mae
- data/TM7-TM8_conformchange/6AJF_apo_traj3_1000ns.mae
- data/TM7-TM8_conformchange/6AJG_holo_traj1_0ns.mae
- data/TM7-TM8_conformchange/6AJF_apo_traj3_726ns.mae
- data/TM7-TM8_conformchange/6AJG_holo_traj1_1000ns.mae
- data/TM7-TM8_conformchange/6AJG_holo_traj3_1000ns.mae
- data/water_passing/
- data/water_passing/6AJF_apo_traj3_frame919_SPC16926.cms
- data/water_passing/6AJF_apo_traj2_frame659_SPC14420.cms
- data/water_passing/6AJF_apo_traj1_frame577_SPC15047.cms
- data/water_passing/6AJF_apo_traj3_frame1280_SPC16926.cms
- data/water_passing/6AJF_apo_traj3_frame886_SPC16926.cms
- data/water_passing/6AJF_apo_traj2_frame1631_SPC14714.cms
- data/water_passing/6AJF_apo_traj1_frame637_SPC15047.cms
- data/water_passing/6AJF_apo_traj1_frame524_SPC15047.cms
- data/water_passing/6AJF_apo_traj3_frame95_SPC1874.cms
- data/water_passing/6AJF_apo_traj2_frame1179_SPC14714.cms
- data/water_passing/6AJF_apo_traj3_frame101_SPC1874.cms
- data/water_passing/6AJF_apo_traj2_frame1121_SPC14714.cms
- data/water_passing/6AJF_apo_traj1_frame649_SPC15047.cms
- data/water_passing/6AJF_apo_traj3_frame888_SPC16926.cms
- data/water_passing/6AJF_apo_traj2_frame668_SPC14420.cms
- data/water_passing/6AJF_apo_traj1_frame500_SPC15047.cms
- data/water_passing/6AJF_apo_traj3_frame89_SPC1874.cms
- data/water_passing/6AJF_apo_traj1_frame603_SPC15047.cms
- data/water_passing/6AJF_apo_traj2_frame675_SPC14420.cms
- data/water_passing/6AJF_apo_traj3_frame129_SPC1874.cms
- data/water_passing/6AJF_apo_traj2_frame640_SPC14420.cms
- data/water_passing/6AJF_apo_traj2_frame667_SPC14420.cms
- data/water_passing/6AJF_apo_traj2_frame1648_SPC14714.cms
- data/water_passing/6AJF_apo_traj3_frame1328_SPC16926.cms
- data/water_passing/6AJF_apo_traj3_frame279_SPC1874.cms
- data/water_passing/6AJF_apo_traj1_frame569_SPC15047.cms
- data/movies/
- data/movies/0_normalmode_3_apo_best.mpg
- data/movies/0_normalmode_3_holo_best.mpg
- data/Topology_Simulation_Protocol/
- data/Topology_Simulation_Protocol/6AJG-new_9-out.cms
- data/Topology_Simulation_Protocol/mem.cfg
- data/Topology_Simulation_Protocol/6AJF-new_9-out.cms
