# Supplementary material for: Inhibition Mechanism of Anti-TB Drug SQ109: Allosteric Inhibition of TMM Translocation of Mycobacterium Tuberculosis MmpL3 Transporter
Source: J Chem Inf Model. 2023 Aug 17;63(16):5356–74. doi: 10.1021/acs.jcim.3c00616 (PMC10466384; doi:10.1021/acs.jcim.3c00616)
Supplement: Supplementary file 2 — ci3c00616_si_002.zip [file ci3c00616_si_002.zip › data/TM7-TM8_conformchange/6AJF_apo_traj3_452ns.mae]

{
  s_m_m2io_version
  :::
  2.0.0
}
f_m_ct {
  s_m_title
  r_chorus_box_ax
  r_chorus_box_ay
  r_chorus_box_az
  r_chorus_box_bx
  r_chorus_box_by
  r_chorus_box_bz
  r_chorus_box_cx
  r_chorus_box_cy
  r_chorus_box_cz
  :::
  ""
  90.3698
  0
  0
  0
  78.7528
  0
  0
  0
  122.222
  m_atom[88624] {
    # First column is atom index #
    i_m_mmod_type
    r_m_x_coord
    r_m_y_coord
    r_m_z_coord
    i_m_residue_number
    s_m_insertion_code
    s_m_mmod_res
    s_m_chain_name
    i_m_color
    r_m_charge1
    r_m_charge2
    s_m_pdb_residue_name
    s_m_pdb_atom_name
    s_m_grow_name
    i_m_atomic_number
    i_m_formal_charge
    i_m_visibility
    s_m_pdb_segment_name
    :::
    1 40 -13.2771 13.5338 -30.9799 1 " " " " A 43 0 0 "MET " " N  " " " 7 0 1 C2 
    2 14 -12.3643 14.1346 -31.9058 1 " " " " A 2 0 0 "MET " " CA " " " 6 0 1 C2 
    3 14 -11.0258 14.0025 -31.1629 1 " " " " A 2 0 0 "MET " " C  " " " 6 0 1 C2 
    4 23 -11.0908 14.4408 -30.0002 1 " " " " A 70 0 0 "MET " " O  " " " 8 0 1 C2 
    5 14 -12.5361 15.5679 -32.2176 1 " " " " A 2 0 0 "MET " " CB " " " 6 0 1 C2 
    6 14 -12.5162 15.9685 -33.7428 1 " " " " A 2 0 0 "MET " " CG " " " 6 0 1 C2 
    7 52 -10.9198 15.6169 -34.5463 1 " " " " A 13 0 0 "MET " " SD " " " 16 0 1 C2 
    8 14 -11.5521 15.6449 -36.2895 1 " " " " A 2 0 0 "MET " " CE " " " 6 0 1 C2 
    9 40 -9.93634 13.4026 -31.6893 2 " " " " A 43 0 0 "PHE " " N  " " " 7 0 1 C2 
    10 14 -8.59105 13.2445 -31.1389 2 " " " " A 2 0 0 "PHE " " CA " " " 6 0 1 C2 
    11 14 -7.56751 13.6208 -32.2466 2 " " " " A 2 0 0 "PHE " " C  " " " 6 0 1 C2 
    12 23 -6.46954 14.1469 -32.0188 2 " " " " A 70 0 0 "PHE " " O  " " " 8 0 1 C2 
    13 14 -8.3081 11.8586 -30.5244 2 " " " " A 2 0 0 "PHE " " CB " " " 6 0 1 C2 
    14 14 -8.58831 11.8188 -29.0519 2 " " " " A 2 0 0 "PHE " " CG " " " 6 0 1 C2 
    15 14 -7.6685 12.183 -28.1181 2 " " " " A 2 0 0 "PHE " " CD1" " " 6 0 1 C2 
    16 14 -9.84695 11.4439 -28.6064 2 " " " " A 2 0 0 "PHE " " CD2" " " 6 0 1 C2 
    17 14 -7.91212 11.9966 -26.7897 2 " " " " A 2 0 0 "PHE " " CE1" " " 6 0 1 C2 
    18 14 -10.1882 11.3752 -27.2434 2 " " " " A 2 0 0 "PHE " " CE2" " " 6 0 1 C2 
    19 14 -9.21407 11.5746 -26.3264 2 " " " " A 2 0 0 "PHE " " CZ " " " 6 0 1 C2 
    20 40 -7.88737 13.5811 -33.5468 3 " " " " A 43 0 0 "ALA " " N  " " " 7 0 1 C2 
    21 14 -7.12621 14.0623 -34.6719 3 " " " " A 2 0 0 "ALA " " CA " " " 6 0 1 C2 
    22 14 -6.73333 15.5679 -34.705 3 " " " " A 2 0 0 "ALA " " C  " " " 6 0 1 C2 
    23 23 -5.63039 15.9481 -35.0924 3 " " " " A 70 0 0 "ALA " " O  " " " 8 0 1 C2 
    24 14 -7.78948 13.6827 -35.9326 3 " " " " A 2 0 0 "ALA " " CB " " " 6 0 1 C2 
    25 40 -7.63272 16.3993 -34.1707 4 " " " " A 43 0 0 "TRP " " N  " " " 7 0 1 C2 
    26 14 -7.48753 17.9096 -34.0859 4 " " " " A 2 0 0 "TRP " " CA " " " 6 0 1 C2 
    27 14 -6.54177 18.2595 -33.0106 4 " " " " A 2 0 0 "TRP " " C  " " " 6 0 1 C2 
    28 23 -5.72623 19.2191 -33.1853 4 " " " " A 70 0 0 "TRP " " O  " " " 8 0 1 C2 
    29 14 -8.80913 18.5726 -33.8387 4 " " " " A 2 0 0 "TRP " " CB " " " 6 0 1 C2 
    30 14 -8.96436 20.0901 -33.8718 4 " " " " A 2 0 0 "TRP " " CG " " " 6 0 1 C2 
    31 14 -8.74881 20.9345 -34.92 4 " " " " A 2 0 0 "TRP " " CD1" " " 6 0 1 C2 
    32 14 -9.52041 20.9271 -32.7548 4 " " " " A 2 0 0 "TRP " " CD2" " " 6 0 1 C2 
    33 40 -9.14847 22.2057 -34.4719 4 " " " " A 43 0 0 "TRP " " NE1" " " 7 0 1 C2 
    34 14 -9.61096 22.2572 -33.1754 4 " " " " A 2 0 0 "TRP " " CE2" " " 6 0 1 C2 
    35 14 -9.88015 20.7224 -31.3148 4 " " " " A 2 0 0 "TRP " " CE3" " " 6 0 1 C2 
    36 14 -10.1068 23.2627 -32.3898 4 " " " " A 2 0 0 "TRP " " CZ2" " " 6 0 1 C2 
    37 14 -10.2856 21.7532 -30.4712 4 " " " " A 2 0 0 "TRP " " CZ3" " " 6 0 1 C2 
    38 14 -10.2977 23.0472 -31.0177 4 " " " " A 2 0 0 "TRP " " CH2" " " 6 0 1 C2 
    39 40 -6.5563 17.5462 -31.8316 5 " " " " A 43 0 0 "TRP " " N  " " " 7 0 1 C2 
    40 14 -5.55868 17.7823 -30.7493 5 " " " " A 2 0 0 "TRP " " CA " " " 6 0 1 C2 
    41 14 -4.12013 17.2643 -31.2645 5 " " " " A 2 0 0 "TRP " " C  " " " 6 0 1 C2 
    42 23 -3.07842 17.7884 -30.9068 5 " " " " A 70 0 0 "TRP " " O  " " " 8 0 1 C2 
    43 14 -6.00536 17.0438 -29.4591 5 " " " " A 2 0 0 "TRP " " CB " " " 6 0 1 C2 
    44 14 -5.1043 17.4337 -28.3364 5 " " " " A 2 0 0 "TRP " " CG " " " 6 0 1 C2 
    45 14 -4.27136 16.6149 -27.6739 5 " " " " A 2 0 0 "TRP " " CD1" " " 6 0 1 C2 
    46 14 -4.78746 18.7582 -27.7855 5 " " " " A 2 0 0 "TRP " " CD2" " " 6 0 1 C2 
    47 40 -3.3902 17.3267 -26.8906 5 " " " " A 43 0 0 "TRP " " NE1" " " 7 0 1 C2 
    48 14 -3.60941 18.6679 -26.9698 5 " " " " A 2 0 0 "TRP " " CE2" " " 6 0 1 C2 
    49 14 -5.37148 20.0977 -27.911 5 " " " " A 2 0 0 "TRP " " CE3" " " 6 0 1 C2 
    50 14 -3.0066 19.7612 -26.3501 5 " " " " A 2 0 0 "TRP " " CZ2" " " 6 0 1 C2 
    51 14 -4.83493 21.1695 -27.2068 5 " " " " A 2 0 0 "TRP " " CZ3" " " 6 0 1 C2 
    52 14 -3.59417 21.0493 -26.5142 5 " " " " A 2 0 0 "TRP " " CH2" " " 6 0 1 C2 
    53 40 -4.12701 16.2929 -32.2114 6 " " " " A 43 0 0 "GLY " " N  " " " 7 0 1 C2 
    54 14 -3.0044 15.665 -32.9277 6 " " " " A 2 0 0 "GLY " " CA " " " 6 0 1 C2 
    55 14 -2.42359 16.5522 -34.0485 6 " " " " A 2 0 0 "GLY " " C  " " " 6 0 1 C2 
    56 23 -1.26255 16.4716 -34.396 6 " " " " A 70 0 0 "GLY " " O  " " " 8 0 1 C2 
    57 40 -3.03096 17.6044 -34.565 7 " " " " A 43 0 0 "ARG " " N  " " " 7 0 1 C2 
    58 14 -2.40384 18.7287 -35.2668 7 " " " " A 2 0 0 "ARG " " CA " " " 6 0 1 C2 
    59 14 -1.68307 19.6427 -34.2688 7 " " " " A 2 0 0 "ARG " " C  " " " 6 0 1 C2 
    60 23 -0.52227 19.9978 -34.46 7 " " " " A 70 0 0 "ARG " " O  " " " 8 0 1 C2 
    61 14 -3.46992 19.636 -35.9229 7 " " " " A 2 0 0 "ARG " " CB " " " 6 0 1 C2 
    62 14 -4.17852 18.7968 -37.0687 7 " " " " A 2 0 0 "ARG " " CG " " " 6 0 1 C2 
    63 14 -4.49811 19.6922 -38.2656 7 " " " " A 2 0 0 "ARG " " CD " " " 6 0 1 C2 
    64 40 -3.23195 20.1635 -38.8254 7 " " " " A 43 0 0 "ARG " " NE " " " 7 0 1 C2 
    65 14 -2.93628 21.3636 -39.2162 7 " " " " A 2 0 0 "ARG " " CZ " " " 6 0 1 C2 
    66 40 -3.92915 22.2669 -39.2548 7 " " " " A 43 0 0 "ARG " " NH1" " " 7 0 1 C2 
    67 40 -1.727 21.698 -39.5659 7 " " " " A 43 0 0 "ARG " " NH2" " " 7 0 1 C2 
    68 40 -2.31445 19.8664 -33.1199 8 " " " " A 43 0 0 "THR " " N  " " " 7 0 1 C2 
    69 14 -2.05259 20.9865 -32.2139 8 " " " " A 2 0 0 "THR " " CA " " " 6 0 1 C2 
    70 14 -0.665087 20.8882 -31.5021 8 " " " " A 2 0 0 "THR " " C  " " " 6 0 1 C2 
    71 23 0.144278 21.8403 -31.6177 8 " " " " A 70 0 0 "THR " " O  " " " 8 0 1 C2 
    72 14 -3.15958 21.0559 -31.1006 8 " " " " A 2 0 0 "THR " " CB " " " 6 0 1 C2 
    73 23 -4.48163 21.2225 -31.5776 8 " " " " A 70 0 0 "THR " " OG1" " " 8 0 1 C2 
    74 14 -3.06153 22.2459 -30.172 8 " " " " A 2 0 0 "THR " " CG2" " " 6 0 1 C2 
    75 40 -0.397491 19.6791 -30.9782 9 " " " " A 43 0 0 "VAL " " N  " " " 7 0 1 C2 
    76 14 0.923758 19.2133 -30.4633 9 " " " " A 2 0 0 "VAL " " CA " " " 6 0 1 C2 
    77 14 2.0877 19.4674 -31.434 9 " " " " A 2 0 0 "VAL " " C  " " " 6 0 1 C2 
    78 23 3.20463 19.571 -30.9561 9 " " " " A 70 0 0 "VAL " " O  " " " 8 0 1 C2 
    79 14 0.716336 17.716 -30.0535 9 " " " " A 2 0 0 "VAL " " CB " " " 6 0 1 C2 
    80 14 -0.303928 17.4659 -28.8858 9 " " " " A 2 0 0 "VAL " " CG1" " " 6 0 1 C2 
    81 14 0.29509 16.8248 -31.1921 9 " " " " A 2 0 0 "VAL " " CG2" " " 6 0 1 C2 
    82 40 1.96515 19.5929 -32.7753 10 " " " " A 43 0 0 "TYR " " N  " " " 7 0 1 C2 
    83 14 3.10325 19.7921 -33.7525 10 " " " " A 2 0 0 "TYR " " CA " " " 6 0 1 C2 
    84 14 3.12628 21.2457 -34.0775 10 " " " " A 2 0 0 "TYR " " C  " " " 6 0 1 C2 
    85 23 4.22814 21.7992 -34.0343 10 " " " " A 70 0 0 "TYR " " O  " " " 8 0 1 C2 
    86 14 2.80402 19.0593 -35.1132 10 " " " " A 2 0 0 "TYR " " CB " " " 6 0 1 C2 
    87 14 3.73345 19.177 -36.2404 10 " " " " A 2 0 0 "TYR " " CG " " " 6 0 1 C2 
    88 14 3.49393 20.2528 -37.088 10 " " " " A 2 0 0 "TYR " " CD1" " " 6 0 1 C2 
    89 14 4.81822 18.2947 -36.4321 10 " " " " A 2 0 0 "TYR " " CD2" " " 6 0 1 C2 
    90 14 4.30499 20.4494 -38.2206 10 " " " " A 2 0 0 "TYR " " CE1" " " 6 0 1 C2 
    91 14 5.6833 18.56 -37.552 10 " " " " A 2 0 0 "TYR " " CE2" " " 6 0 1 C2 
    92 14 5.37345 19.6092 -38.4294 10 " " " " A 2 0 0 "TYR " " CZ " " " 6 0 1 C2 
    93 23 6.28142 19.7293 -39.5374 10 " " " " A 70 0 0 "TYR " " OH " " " 8 0 1 C2 
    94 40 1.9444 21.8427 -34.4144 11 " " " " A 43 0 0 "GLN " " N  " " " 7 0 1 C2 
    95 14 1.86429 23.2012 -34.8494 11 " " " " A 2 0 0 "GLN " " CA " " " 6 0 1 C2 
    96 14 2.23389 24.2672 -33.7461 11 " " " " A 2 0 0 "GLN " " C  " " " 6 0 1 C2 
    97 23 2.77896 25.3368 -33.9677 11 " " " " A 70 0 0 "GLN " " O  " " " 8 0 1 C2 
    98 14 0.502325 23.5108 -35.3252 11 " " " " A 2 0 0 "GLN " " CB " " " 6 0 1 C2 
    99 14 0.0579798 22.8215 -36.5488 11 " " " " A 2 0 0 "GLN " " CG " " " 6 0 1 C2 
    100 14 0.878981 23.204 -37.7653 11 " " " " A 2 0 0 "GLN " " CD " " " 6 0 1 C2 
    101 23 1.12678 24.3823 -37.9904 11 " " " " A 70 0 0 "GLN " " OE1" " " 8 0 1 C2 
    102 40 1.32072 22.2932 -38.6487 11 " " " " A 43 0 0 "GLN " " NE2" " " 7 0 1 C2 
    103 40 1.98683 23.8597 -32.506 12 " " " " A 43 0 0 "PHE " " N  " " " 7 0 1 C2 
    104 14 2.19606 24.6476 -31.2729 12 " " " " A 2 0 0 "PHE " " CA " " " 6 0 1 C2 
    105 14 3.02345 23.8621 -30.2619 12 " " " " A 2 0 0 "PHE " " C  " " " 6 0 1 C2 
    106 23 2.75841 23.9681 -29.0619 12 " " " " A 70 0 0 "PHE " " O  " " " 8 0 1 C2 
    107 14 0.941956 25.3478 -30.7809 12 " " " " A 2 0 0 "PHE " " CB " " " 6 0 1 C2 
    108 14 0.1612 26.0536 -31.9036 12 " " " " A 2 0 0 "PHE " " CG " " " 6 0 1 C2 
    109 14 -0.902168 25.3815 -32.5253 12 " " " " A 2 0 0 "PHE " " CD1" " " 6 0 1 C2 
    110 14 0.476488 27.3825 -32.3401 12 " " " " A 2 0 0 "PHE " " CD2" " " 6 0 1 C2 
    111 14 -1.67616 26 -33.5819 12 " " " " A 2 0 0 "PHE " " CE1" " " 6 0 1 C2 
    112 14 -0.357454 28.024 -33.3015 12 " " " " A 2 0 0 "PHE " " CE2" " " 6 0 1 C2 
    113 14 -1.40407 27.3068 -33.9802 12 " " " " A 2 0 0 "PHE " " CZ " " " 6 0 1 C2 
    114 40 4.00973 23.0998 -30.6987 13 " " " " A 43 0 0 "ARG " " N  " " " 7 0 1 C2 
    115 14 4.97623 22.25 -29.9395 13 " " " " A 2 0 0 "ARG " " CA " " " 6 0 1 C2 
    116 14 5.5254 22.8247 -28.6684 13 " " " " A 2 0 0 "ARG " " C  " " " 6 0 1 C2 
    117 23 5.37557 22.211 -27.5835 13 " " " " A 70 0 0 "ARG " " O  " " " 8 0 1 C2 
    118 14 6.02037 21.5383 -30.7696 13 " " " " A 2 0 0 "ARG " " CB " " " 6 0 1 C2 
    119 14 6.72279 22.3771 -31.7469 13 " " " " A 2 0 0 "ARG " " CG " " " 6 0 1 C2 
    120 14 7.41885 21.8433 -33.0305 13 " " " " A 2 0 0 "ARG " " CD " " " 6 0 1 C2 
    121 40 7.90281 22.9536 -33.821 13 " " " " A 43 0 0 "ARG " " NE " " " 7 0 1 C2 
    122 14 8.89421 22.9161 -34.7513 13 " " " " A 2 0 0 "ARG " " CZ " " " 6 0 1 C2 
    123 40 9.39451 21.7932 -35.2486 13 " " " " A 43 0 0 "ARG " " NH1" " " 7 0 1 C2 
    124 40 9.36716 24.1282 -35.1459 13 " " " " A 43 0 0 "ARG " " NH2" " " 7 0 1 C2 
    125 40 6.14427 24.0165 -28.7641 14 " " " " A 43 0 0 "TYR " " N  " " " 7 0 1 C2 
    126 14 6.9525 24.764 -27.7464 14 " " " " A 2 0 0 "TYR " " CA " " " 6 0 1 C2 
    127 14 6.04182 25.446 -26.7782 14 " " " " A 2 0 0 "TYR " " C  " " " 6 0 1 C2 
    128 23 6.44316 25.6502 -25.6527 14 " " " " A 70 0 0 "TYR " " O  " " " 8 0 1 C2 
    129 14 7.93122 25.768 -28.4044 14 " " " " A 2 0 0 "TYR " " CB " " " 6 0 1 C2 
    130 14 9.00286 25.019 -29.171 14 " " " " A 2 0 0 "TYR " " CG " " " 6 0 1 C2 
    131 14 9.0537 25.0384 -30.5731 14 " " " " A 2 0 0 "TYR " " CD1" " " 6 0 1 C2 
    132 14 9.82593 24.1972 -28.455 14 " " " " A 2 0 0 "TYR " " CD2" " " 6 0 1 C2 
    133 14 10.0831 24.3927 -31.2323 14 " " " " A 2 0 0 "TYR " " CE1" " " 6 0 1 C2 
    134 14 10.8446 23.5648 -29.1557 14 " " " " A 2 0 0 "TYR " " CE2" " " 6 0 1 C2 
    135 14 11.0807 23.7077 -30.538 14 " " " " A 2 0 0 "TYR " " CZ " " " 6 0 1 C2 
    136 23 12.08 22.9486 -31.1072 14 " " " " A 70 0 0 "TYR " " OH " " " 8 0 1 C2 
    137 40 4.79665 25.7075 -27.1525 15 " " " " A 43 0 0 "ILE " " N  " " " 7 0 1 C2 
    138 14 3.71797 25.9275 -26.2433 15 " " " " A 2 0 0 "ILE " " CA " " " 6 0 1 C2 
    139 14 3.1281 24.6951 -25.5312 15 " " " " A 2 0 0 "ILE " " C  " " " 6 0 1 C2 
    140 23 3.1085 24.674 -24.2909 15 " " " " A 70 0 0 "ILE " " O  " " " 8 0 1 C2 
    141 14 2.60263 26.738 -26.934 15 " " " " A 2 0 0 "ILE " " CB " " " 6 0 1 C2 
    142 14 3.08563 27.6137 -28.1332 15 " " " " A 2 0 0 "ILE " " CG1" " " 6 0 1 C2 
    143 14 1.89265 27.5925 -25.8221 15 " " " " A 2 0 0 "ILE " " CG2" " " 6 0 1 C2 
    144 14 1.9533 28.4395 -28.8183 15 " " " " A 2 0 0 "ILE " " CD1" " " 6 0 1 C2 
    145 40 2.853 23.6069 -26.2771 16 " " " " A 43 0 0 "VAL " " N  " " " 7 0 1 C2 
    146 14 2.30259 22.3911 -25.6738 16 " " " " A 2 0 0 "VAL " " CA " " " 6 0 1 C2 
    147 14 3.31509 21.5587 -24.7873 16 " " " " A 2 0 0 "VAL " " C  " " " 6 0 1 C2 
    148 23 2.86629 20.8119 -23.9022 16 " " " " A 70 0 0 "VAL " " O  " " " 8 0 1 C2 
    149 14 1.73331 21.5183 -26.9011 16 " " " " A 2 0 0 "VAL " " CB " " " 6 0 1 C2 
    150 14 1.26012 20.0702 -26.619 16 " " " " A 2 0 0 "VAL " " CG1" " " 6 0 1 C2 
    151 14 0.540629 22.1731 -27.5749 16 " " " " A 2 0 0 "VAL " " CG2" " " 6 0 1 C2 
    152 40 4.66929 21.6873 -24.9964 17 " " " " A 43 0 0 "ILE " " N  " " " 7 0 1 C2 
    153 14 5.73877 21.4041 -24.0283 17 " " " " A 2 0 0 "ILE " " CA " " " 6 0 1 C2 
    154 14 5.61034 22.4725 -22.9967 17 " " " " A 2 0 0 "ILE " " C  " " " 6 0 1 C2 
    155 23 5.3421 22.1802 -21.8175 17 " " " " A 70 0 0 "ILE " " O  " " " 8 0 1 C2 
    156 14 7.15586 21.5108 -24.7141 17 " " " " A 2 0 0 "ILE " " CB " " " 6 0 1 C2 
    157 14 7.30868 20.3191 -25.6952 17 " " " " A 2 0 0 "ILE " " CG1" " " 6 0 1 C2 
    158 14 8.36011 21.5645 -23.6773 17 " " " " A 2 0 0 "ILE " " CG2" " " 6 0 1 C2 
    159 14 8.08901 20.528 -27.0064 17 " " " " A 2 0 0 "ILE " " CD1" " " 6 0 1 C2 
    160 40 5.81068 23.7055 -23.4333 18 " " " " A 43 0 0 "GLY " " N  " " " 7 0 1 C2 
    161 14 6.12556 24.9668 -22.658 18 " " " " A 2 0 0 "GLY " " CA " " " 6 0 1 C2 
    162 14 5.22748 25.1339 -21.3992 18 " " " " A 2 0 0 "GLY " " C  " " " 6 0 1 C2 
    163 23 5.83928 25.1894 -20.2958 18 " " " " A 70 0 0 "GLY " " O  " " " 8 0 1 C2 
    164 40 3.91844 25.4114 -21.5928 19 " " " " A 43 0 0 "VAL " " N  " " " 7 0 1 C2 
    165 14 3.01026 25.7894 -20.5277 19 " " " " A 2 0 0 "VAL " " CA " " " 6 0 1 C2 
    166 14 2.83476 24.5922 -19.5802 19 " " " " A 2 0 0 "VAL " " C  " " " 6 0 1 C2 
    167 23 3.00162 24.6839 -18.3178 19 " " " " A 70 0 0 "VAL " " O  " " " 8 0 1 C2 
    168 14 1.67964 26.3847 -21.0969 19 " " " " A 2 0 0 "VAL " " CB " " " 6 0 1 C2 
    169 14 1.75675 27.8452 -21.8463 19 " " " " A 2 0 0 "VAL " " CG1" " " 6 0 1 C2 
    170 14 0.810372 25.4443 -21.9703 19 " " " " A 2 0 0 "VAL " " CG2" " " 6 0 1 C2 
    171 40 2.67556 23.3364 -20.1449 20 " " " " A 43 0 0 "MET " " N  " " " 7 0 1 C2 
    172 14 2.67752 22.0809 -19.3784 20 " " " " A 2 0 0 "MET " " CA " " " 6 0 1 C2 
    173 14 3.86909 21.8973 -18.4312 20 " " " " A 2 0 0 "MET " " C  " " " 6 0 1 C2 
    174 23 3.67688 21.6164 -17.2723 20 " " " " A 70 0 0 "MET " " O  " " " 8 0 1 C2 
    175 14 2.40359 20.8795 -20.2921 20 " " " " A 2 0 0 "MET " " CB " " " 6 0 1 C2 
    176 14 1.93648 19.5711 -19.5796 20 " " " " A 2 0 0 "MET " " CG " " " 6 0 1 C2 
    177 52 0.325215 19.8755 -18.8631 20 " " " " A 13 0 0 "MET " " SD " " " 16 0 1 C2 
    178 14 0.0508101 18.3733 -17.9354 20 " " " " A 2 0 0 "MET " " CE " " " 6 0 1 C2 
    179 40 5.12256 22.1077 -18.8615 21 " " " " A 43 0 0 "VAL " " N  " " " 7 0 1 C2 
    180 14 6.40523 21.9627 -18.1702 21 " " " " A 2 0 0 "VAL " " CA " " " 6 0 1 C2 
    181 14 6.44518 22.9186 -16.9686 21 " " " " A 2 0 0 "VAL " " C  " " " 6 0 1 C2 
    182 23 6.65821 22.5168 -15.8059 21 " " " " A 70 0 0 "VAL " " O  " " " 8 0 1 C2 
    183 14 7.62326 22.0796 -19.2251 21 " " " " A 2 0 0 "VAL " " CB " " " 6 0 1 C2 
    184 14 8.97323 22.5102 -18.6969 21 " " " " A 2 0 0 "VAL " " CG1" " " 6 0 1 C2 
    185 14 7.76804 20.7632 -19.9729 21 " " " " A 2 0 0 "VAL " " CG2" " " 6 0 1 C2 
    186 40 6.13804 24.2128 -17.1839 22 " " " " A 43 0 0 "ALA " " N  " " " 7 0 1 C2 
    187 14 5.89787 25.223 -16.1887 22 " " " " A 2 0 0 "ALA " " CA " " " 6 0 1 C2 
    188 14 4.91188 24.7648 -15.1008 22 " " " " A 2 0 0 "ALA " " C  " " " 6 0 1 C2 
    189 23 5.23019 24.8016 -13.8999 22 " " " " A 70 0 0 "ALA " " O  " " " 8 0 1 C2 
    190 14 5.4307 26.566 -16.8715 22 " " " " A 2 0 0 "ALA " " CB " " " 6 0 1 C2 
    191 40 3.72724 24.3108 -15.5354 23 " " " " A 43 0 0 "LEU " " N  " " " 7 0 1 C2 
    192 14 2.69737 23.8191 -14.6654 23 " " " " A 2 0 0 "LEU " " CA " " " 6 0 1 C2 
    193 14 3.17573 22.473 -13.9787 23 " " " " A 2 0 0 "LEU " " C  " " " 6 0 1 C2 
    194 23 2.91537 22.365 -12.7902 23 " " " " A 70 0 0 "LEU " " O  " " " 8 0 1 C2 
    195 14 1.37857 23.5345 -15.4529 23 " " " " A 2 0 0 "LEU " " CB " " " 6 0 1 C2 
    196 14 0.129065 23.0682 -14.7106 23 " " " " A 2 0 0 "LEU " " CG " " " 6 0 1 C2 
    197 14 -0.261776 23.9941 -13.5398 23 " " " " A 2 0 0 "LEU " " CD1" " " 6 0 1 C2 
    198 14 -1.07893 22.8558 -15.5917 23 " " " " A 2 0 0 "LEU " " CD2" " " 6 0 1 C2 
    199 40 4.03775 21.6411 -14.5262 24 " " " " A 43 0 0 "CYS " " N  " " " 7 0 1 C2 
    200 14 4.38618 20.4113 -13.826 24 " " " " A 2 0 0 "CYS " " CA " " " 6 0 1 C2 
    201 14 5.50466 20.6508 -12.842 24 " " " " A 2 0 0 "CYS " " C  " " " 6 0 1 C2 
    202 23 5.54719 20.1712 -11.7239 24 " " " " A 70 0 0 "CYS " " O  " " " 8 0 1 C2 
    203 14 4.78925 19.5017 -14.8999 24 " " " " A 2 0 0 "CYS " " CB " " " 6 0 1 C2 
    204 52 3.32102 18.7582 -15.778 24 " " " " A 13 0 0 "CYS " " SG " " " 16 0 1 C2 
    205 40 6.53068 21.4485 -13.2837 25 " " " " A 43 0 0 "LEU " " N  " " " 7 0 1 C2 
    206 14 7.72839 21.8051 -12.5161 25 " " " " A 2 0 0 "LEU " " CA " " " 6 0 1 C2 
    207 14 7.46585 22.5401 -11.2134 25 " " " " A 2 0 0 "LEU " " C  " " " 6 0 1 C2 
    208 23 8.1351 22.2913 -10.2632 25 " " " " A 70 0 0 "LEU " " O  " " " 8 0 1 C2 
    209 14 8.69424 22.7815 -13.3142 25 " " " " A 2 0 0 "LEU " " CB " " " 6 0 1 C2 
    210 14 9.48017 22.2109 -14.4151 25 " " " " A 2 0 0 "LEU " " CG " " " 6 0 1 C2 
    211 14 9.94262 23.3608 -15.3244 25 " " " " A 2 0 0 "LEU " " CD1" " " 6 0 1 C2 
    212 14 10.7027 21.3711 -14.0086 25 " " " " A 2 0 0 "LEU " " CD2" " " 6 0 1 C2 
    213 40 6.38264 23.3965 -11.2154 26 " " " " A 43 0 0 "GLY " " N  " " " 7 0 1 C2 
    214 14 5.8865 24.1019 -10.0544 26 " " " " A 2 0 0 "GLY " " CA " " " 6 0 1 C2 
    215 14 5.31694 23.1606 -9.00599 26 " " " " A 2 0 0 "GLY " " C  " " " 6 0 1 C2 
    216 23 5.22648 23.6161 -7.8435 26 " " " " A 70 0 0 "GLY " " O  " " " 8 0 1 C2 
    217 40 4.91711 21.8996 -9.29066 27 " " " " A 43 0 0 "GLY " " N  " " " 7 0 1 C2 
    218 14 4.3297 21.0081 -8.33872 27 " " " " A 2 0 0 "GLY " " CA " " " 6 0 1 C2 
    219 14 5.48837 20.4763 -7.28458 27 " " " " A 2 0 0 "GLY " " C  " " " 6 0 1 C2 
    220 23 5.1189 20.1899 -6.17824 27 " " " " A 70 0 0 "GLY " " O  " " " 8 0 1 C2 
    221 40 6.69324 20.3885 -7.83716 28 " " " " A 43 0 0 "GLY " " N  " " " 7 0 1 C2 
    222 14 7.8518 19.952 -7.18608 28 " " " " A 2 0 0 "GLY " " CA " " " 6 0 1 C2 
    223 14 8.09678 20.6915 -5.81971 28 " " " " A 2 0 0 "GLY " " C  " " " 6 0 1 C2 
    224 23 7.91631 20.1971 -4.73461 28 " " " " A 70 0 0 "GLY " " O  " " " 8 0 1 C2 
    225 40 8.34354 21.9756 -5.98328 29 " " " " A 43 0 0 "VAL " " N  " " " 7 0 1 C2 
    226 14 8.55125 22.9834 -5.01273 29 " " " " A 2 0 0 "VAL " " CA " " " 6 0 1 C2 
    227 14 7.3043 23.1884 -4.19834 29 " " " " A 2 0 0 "VAL " " C  " " " 6 0 1 C2 
    228 23 7.50679 23.4631 -3.05987 29 " " " " A 70 0 0 "VAL " " O  " " " 8 0 1 C2 
    229 14 9.1047 24.3137 -5.73102 29 " " " " A 2 0 0 "VAL " " CB " " " 6 0 1 C2 
    230 14 8.16202 25.064 -6.65752 29 " " " " A 2 0 0 "VAL " " CG1" " " 6 0 1 C2 
    231 14 9.74959 25.2942 -4.69092 29 " " " " A 2 0 0 "VAL " " CG2" " " 6 0 1 C2 
    232 40 6.03022 23.0924 -4.68085 30 " " " " A 43 0 0 "TYR " " N  " " " 7 0 1 C2 
    233 14 4.84698 23.2611 -3.81268 30 " " " " A 2 0 0 "TYR " " CA " " " 6 0 1 C2 
    234 14 4.59113 21.9938 -3.01259 30 " " " " A 2 0 0 "TYR " " C  " " " 6 0 1 C2 
    235 23 4.06944 22.096 -1.90372 30 " " " " A 70 0 0 "TYR " " O  " " " 8 0 1 C2 
    236 14 3.6429 23.4774 -4.76772 30 " " " " A 2 0 0 "TYR " " CB " " " 6 0 1 C2 
    237 14 2.32724 23.8218 -4.07409 30 " " " " A 2 0 0 "TYR " " CG " " " 6 0 1 C2 
    238 14 2.33777 24.8349 -3.09803 30 " " " " A 2 0 0 "TYR " " CD1" " " 6 0 1 C2 
    239 14 1.1338 23.1267 -4.39447 30 " " " " A 2 0 0 "TYR " " CD2" " " 6 0 1 C2 
    240 14 1.17764 25.1195 -2.4304 30 " " " " A 2 0 0 "TYR " " CE1" " " 6 0 1 C2 
    241 14 -0.0355013 23.5066 -3.75297 30 " " " " A 2 0 0 "TYR " " CE2" " " 6 0 1 C2 
    242 14 -0.0485628 24.4974 -2.77895 30 " " " " A 2 0 0 "TYR " " CZ " " " 6 0 1 C2 
    243 23 -1.21864 25.0016 -2.24289 30 " " " " A 70 0 0 "TYR " " OH " " " 8 0 1 C2 
    244 40 4.84481 20.8193 -3.64654 31 " " " " A 43 0 0 "GLY " " N  " " " 7 0 1 C2 
    245 14 4.43594 19.5335 -3.20192 31 " " " " A 2 0 0 "GLY " " CA " " " 6 0 1 C2 
    246 14 5.34383 19.0523 -1.99397 31 " " " " A 2 0 0 "GLY " " C  " " " 6 0 1 C2 
    247 23 4.75583 18.2534 -1.20547 31 " " " " A 70 0 0 "GLY " " O  " " " 8 0 1 C2 
    248 40 6.57086 19.5559 -1.78961 32 " " " " A 43 0 0 "ILE " " N  " " " 7 0 1 C2 
    249 14 7.35748 19.3451 -0.521246 32 " " " " A 2 0 0 "ILE " " CA " " " 6 0 1 C2 
    250 14 7.07382 20.4124 0.551271 32 " " " " A 2 0 0 "ILE " " C  " " " 6 0 1 C2 
    251 23 7.3952 20.2659 1.72605 32 " " " " A 70 0 0 "ILE " " O  " " " 8 0 1 C2 
    252 14 8.87019 19.3391 -0.959074 32 " " " " A 2 0 0 "ILE " " CB " " " 6 0 1 C2 
    253 14 9.30774 20.7545 -1.377 32 " " " " A 2 0 0 "ILE " " CG1" " " 6 0 1 C2 
    254 14 9.12118 18.2481 -2.032 32 " " " " A 2 0 0 "ILE " " CG2" " " 6 0 1 C2 
    255 14 9.99555 21.549 -0.328627 32 " " " " A 2 0 0 "ILE " " CD1" " " 6 0 1 C2 
    256 40 6.36426 21.5018 0.164194 33 " " " " A 43 0 0 "SER " " N  " " " 7 0 1 C2 
    257 14 6.00326 22.6075 1.06118 33 " " " " A 2 0 0 "SER " " CA " " " 6 0 1 C2 
    258 14 4.59395 22.375 1.77905 33 " " " " A 2 0 0 "SER " " C  " " " 6 0 1 C2 
    259 23 3.53818 23.0863 1.64663 33 " " " " A 70 0 0 "SER " " O  " " " 8 0 1 C2 
    260 14 5.82004 23.8721 0.183702 33 " " " " A 2 0 0 "SER " " CB " " " 6 0 1 C2 
    261 23 7.09713 24.2269 -0.346731 33 " " " " A 70 0 0 "SER " " OG " " " 8 0 1 C2 
    262 40 4.58847 21.256 2.46017 34 " " " " A 43 0 0 "LEU " " N  " " " 7 0 1 C2 
    263 14 3.42723 20.6567 3.1226 34 " " " " A 2 0 0 "LEU " " CA " " " 6 0 1 C2 
    264 14 3.04635 21.4335 4.40574 34 " " " " A 2 0 0 "LEU " " C  " " " 6 0 1 C2 
    265 23 3.90872 21.9661 5.16789 34 " " " " A 70 0 0 "LEU " " O  " " " 8 0 1 C2 
    266 14 3.69169 19.2243 3.46809 34 " " " " A 2 0 0 "LEU " " CB " " " 6 0 1 C2 
    267 14 3.36006 18.2971 2.22096 34 " " " " A 2 0 0 "LEU " " CG " " " 6 0 1 C2 
    268 14 4.26679 17.1277 2.20625 34 " " " " A 2 0 0 "LEU " " CD1" " " 6 0 1 C2 
    269 14 1.9451 17.9434 2.02194 34 " " " " A 2 0 0 "LEU " " CD2" " " 6 0 1 C2 
    270 40 1.73516 21.4292 4.68737 35 " " " " A 43 0 0 "GLY " " N  " " " 7 0 1 C2 
    271 14 1.20126 22.0277 5.88731 35 " " " " A 2 0 0 "GLY " " CA " " " 6 0 1 C2 
    272 14 1.19688 21.071 7.0784 35 " " " " A 2 0 0 "GLY " " C  " " " 6 0 1 C2 
    273 23 1.64971 19.9401 6.96781 35 " " " " A 70 0 0 "GLY " " O  " " " 8 0 1 C2 
    274 40 0.494181 21.427 8.1089 36 " " " " A 43 0 0 "ASN " " N  " " " 7 0 1 C2 
    275 14 0.248057 20.6204 9.34052 36 " " " " A 2 0 0 "ASN " " CA " " " 6 0 1 C2 
    276 14 -0.843761 19.522 9.12775 36 " " " " A 2 0 0 "ASN " " C  " " " 6 0 1 C2 
    277 23 -1.89829 19.6163 9.73767 36 " " " " A 70 0 0 "ASN " " O  " " " 8 0 1 C2 
    278 14 -0.0858381 21.5376 10.5636 36 " " " " A 2 0 0 "ASN " " CB " " " 6 0 1 C2 
    279 14 -0.119385 20.8626 11.9494 36 " " " " A 2 0 0 "ASN " " CG " " " 6 0 1 C2 
    280 23 0.904455 20.6469 12.5279 36 " " " " A 70 0 0 "ASN " " OD1" " " 8 0 1 C2 
    281 40 -1.28455 20.6428 12.4642 36 " " " " A 43 0 0 "ASN " " ND2" " " 7 0 1 C2 
    282 40 -0.665052 18.6238 8.10192 37 " " " " A 43 0 0 "HIS " " N  " " " 7 0 1 C2 
    283 14 -1.72611 17.8877 7.49355 37 " " " " A 2 0 0 "HIS " " CA " " " 6 0 1 C2 
    284 14 -1.36062 16.4962 6.86784 37 " " " " A 2 0 0 "HIS " " C  " " " 6 0 1 C2 
    285 23 -2.31711 15.7603 6.45628 37 " " " " A 70 0 0 "HIS " " O  " " " 8 0 1 C2 
    286 14 -2.56944 18.7659 6.60156 37 " " " " A 2 0 0 "HIS " " CB " " " 6 0 1 C2 
    287 14 -1.89694 19.3827 5.43539 37 " " " " A 2 0 0 "HIS " " CG " " " 6 0 1 C2 
    288 40 -2.30883 20.5735 4.94944 37 " " " " A 43 0 0 "HIS " " ND1" " " 7 0 1 C2 
    289 14 -0.836979 19.0143 4.62092 37 " " " " A 2 0 0 "HIS " " CD2" " " 6 0 1 C2 
    290 14 -1.61211 20.8299 3.90312 37 " " " " A 2 0 0 "HIS " " CE1" " " 6 0 1 C2 
    291 40 -0.662922 20.0098 3.63842 37 " " " " A 43 0 0 "HIS " " NE2" " " 7 0 1 C2 
    292 40 -0.106571 16.1134 6.91154 38 " " " " A 43 0 0 "VAL " " N  " " " 7 0 1 C2 
    293 14 0.372105 14.7443 6.67921 38 " " " " A 2 0 0 "VAL " " CA " " " 6 0 1 C2 
    294 14 0.0429079 13.9191 7.95094 38 " " " " A 2 0 0 "VAL " " C  " " " 6 0 1 C2 
    295 23 0.966898 13.6627 8.81915 38 " " " " A 70 0 0 "VAL " " O  " " " 8 0 1 C2 
    296 14 1.84911 14.6351 6.23193 38 " " " " A 2 0 0 "VAL " " CB " " " 6 0 1 C2 
    297 14 2.28588 13.1893 5.69528 38 " " " " A 2 0 0 "VAL " " CG1" " " 6 0 1 C2 
    298 14 2.24894 15.6989 5.20262 38 " " " " A 2 0 0 "VAL " " CG2" " " 6 0 1 C2 
    299 40 -1.1891 13.4108 7.9383 39 " " " " A 43 0 0 "THR " " N  " " " 7 0 1 C2 
    300 14 -1.6032 12.505 8.98643 39 " " " " A 2 0 0 "THR " " CA " " " 6 0 1 C2 
    301 14 -0.998035 11.0666 8.81718 39 " " " " A 2 0 0 "THR " " C  " " " 6 0 1 C2 
    302 23 -0.79801 10.7575 7.62748 39 " " " " A 70 0 0 "THR " " O  " " " 8 0 1 C2 
    303 14 -3.17398 12.3577 9.02416 39 " " " " A 2 0 0 "THR " " CB " " " 6 0 1 C2 
    304 23 -3.54789 11.4609 10.0655 39 " " " " A 70 0 0 "THR " " OG1" " " 8 0 1 C2 
    305 14 -3.76462 11.763 7.72417 39 " " " " A 2 0 0 "THR " " CG2" " " 6 0 1 C2 
    306 40 -0.75435 10.3904 9.86404 40 " " " " A 43 0 0 "GLN " " N  " " " 7 0 1 C2 
    307 14 -0.221184 9.03259 9.92446 40 " " " " A 2 0 0 "GLN " " CA " " " 6 0 1 C2 
    308 14 -1.12851 8.08207 10.7246 40 " " " " A 2 0 0 "GLN " " C  " " " 6 0 1 C2 
    309 23 -0.743524 6.92646 10.9494 40 " " " " A 70 0 0 "GLN " " O  " " " 8 0 1 C2 
    310 14 1.15393 9.21443 10.5686 40 " " " " A 2 0 0 "GLN " " CB " " " 6 0 1 C2 
    311 14 2.07302 10.2852 9.89022 40 " " " " A 2 0 0 "GLN " " CG " " " 6 0 1 C2 
    312 14 2.62923 11.2579 10.9237 40 " " " " A 2 0 0 "GLN " " CD " " " 6 0 1 C2 
    313 23 3.83156 11.5336 10.902 40 " " " " A 70 0 0 "GLN " " OE1" " " 8 0 1 C2 
    314 40 1.88816 11.7302 11.8935 40 " " " " A 43 0 0 "GLN " " NE2" " " 7 0 1 C2 
    315 40 -2.29547 8.57235 11.0814 41 " " " " A 43 0 0 "SER " " N  " " " 7 0 1 C2 
    316 14 -3.328 7.75599 11.7011 41 " " " " A 2 0 0 "SER " " CA " " " 6 0 1 C2 
    317 14 -4.6194 7.86041 10.8885 41 " " " " A 2 0 0 "SER " " C  " " " 6 0 1 C2 
    318 23 -4.64549 8.52316 9.80254 41 " " " " A 70 0 0 "SER " " O  " " " 8 0 1 C2 
    319 14 -3.39761 8.43084 13.1065 41 " " " " A 2 0 0 "SER " " CB " " " 6 0 1 C2 
    320 23 -3.70399 9.7919 13.156 41 " " " " A 70 0 0 "SER " " OG " " " 8 0 1 C2 
    321 40 -5.7136 7.2394 11.3091 42 " " " " A 43 0 0 "GLY " " N  " " " 7 0 1 C2 
    322 14 -7.00065 7.21412 10.5348 42 " " " " A 2 0 0 "GLY " " CA " " " 6 0 1 C2 
    323 14 -7.19462 5.88297 9.67481 42 " " " " A 2 0 0 "GLY " " C  " " " 6 0 1 C2 
    324 23 -7.60212 5.92407 8.52493 42 " " " " A 70 0 0 "GLY " " O  " " " 8 0 1 C2 
    325 40 -6.81333 4.70854 10.2681 43 " " " " A 43 0 0 "PHE " " N  " " " 7 0 1 C2 
    326 14 -6.65433 3.46586 9.6025 43 " " " " A 2 0 0 "PHE " " CA " " " 6 0 1 C2 
    327 14 -7.87548 2.61117 9.72323 43 " " " " A 2 0 0 "PHE " " C  " " " 6 0 1 C2 
    328 23 -8.09968 1.65263 8.98293 43 " " " " A 70 0 0 "PHE " " O  " " " 8 0 1 C2 
    329 14 -5.44368 2.68088 10.1264 43 " " " " A 2 0 0 "PHE " " CB " " " 6 0 1 C2 
    330 14 -4.16573 2.96518 9.44195 43 " " " " A 2 0 0 "PHE " " CG " " " 6 0 1 C2 
    331 14 -3.8441 2.32162 8.17881 43 " " " " A 2 0 0 "PHE " " CD1" " " 6 0 1 C2 
    332 14 -3.19927 3.80405 9.99603 43 " " " " A 2 0 0 "PHE " " CD2" " " 6 0 1 C2 
    333 14 -2.56502 2.4738 7.58196 43 " " " " A 2 0 0 "PHE " " CE1" " " 6 0 1 C2 
    334 14 -1.87284 3.77892 9.47996 43 " " " " A 2 0 0 "PHE " " CE2" " " 6 0 1 C2 
    335 14 -1.5401 3.15049 8.28602 43 " " " " A 2 0 0 "PHE " " CZ " " " 6 0 1 C2 
    336 40 -8.76026 2.8016 10.7103 44 " " " " A 43 0 0 "TYR " " N  " " " 7 0 1 C2 
    337 14 -9.98017 2.10986 10.9742 44 " " " " A 2 0 0 "TYR " " CA " " " 6 0 1 C2 
    338 14 -11.1624 3.06774 10.8309 44 " " " " A 2 0 0 "TYR " " C  " " " 6 0 1 C2 
    339 23 -11.0615 4.29948 11.0031 44 " " " " A 70 0 0 "TYR " " O  " " " 8 0 1 C2 
    340 14 -9.98741 1.39483 12.3397 44 " " " " A 2 0 0 "TYR " " CB " " " 6 0 1 C2 
    341 14 -8.81872 0.488392 12.6316 44 " " " " A 2 0 0 "TYR " " CG " " " 6 0 1 C2 
    342 14 -8.65219 -0.574359 11.6751 44 " " " " A 2 0 0 "TYR " " CD1" " " 6 0 1 C2 
    343 14 -8.09116 0.480003 13.7769 44 " " " " A 2 0 0 "TYR " " CD2" " " 6 0 1 C2 
    344 14 -7.59658 -1.48743 11.846 44 " " " " A 2 0 0 "TYR " " CE1" " " 6 0 1 C2 
    345 14 -7.02543 -0.442239 13.9705 44 " " " " A 2 0 0 "TYR " " CE2" " " 6 0 1 C2 
    346 14 -6.76414 -1.34231 12.9507 44 " " " " A 2 0 0 "TYR " " CZ " " " 6 0 1 C2 
    347 23 -5.69842 -2.18531 12.9928 44 " " " " A 70 0 0 "TYR " " OH " " " 8 0 1 C2 
    348 40 -12.2899 2.51753 10.4599 45 " " " " A 43 0 0 "ASP " " N  " " " 7 0 1 C2 
    349 14 -13.5505 3.25914 10.3764 45 " " " " A 2 0 0 "ASP " " CA " " " 6 0 1 C2 
    350 14 -14.1709 3.53643 11.779 45 " " " " A 2 0 0 "ASP " " C  " " " 6 0 1 C2 
    351 23 -13.9907 2.68589 12.6658 45 " " " " A 70 0 0 "ASP " " O  " " " 8 0 1 C2 
    352 14 -14.5658 2.45134 9.50865 45 " " " " A 2 0 0 "ASP " " CB " " " 6 0 1 C2 
    353 14 -15.4959 1.40898 10.202 45 " " " " A 2 0 0 "ASP " " CG " " " 6 0 1 C2 
    354 23 -15.1683 0.225587 10.2959 45 " " " " A 70 0 0 "ASP " " OD1" " " 8 0 1 C2 
    355 23 -16.5794 1.81085 10.6664 45 " " " " A 70 0 0 "ASP " " OD2" " " 8 0 1 C2 
    356 40 -14.8728 4.64557 11.8677 46 " " " " A 43 0 0 "GLU " " N  " " " 7 0 1 C2 
    357 14 -15.3362 5.15424 13.1407 46 " " " " A 2 0 0 "GLU " " CA " " " 6 0 1 C2 
    358 14 -16.6733 4.5799 13.5621 46 " " " " A 2 0 0 "GLU " " C  " " " 6 0 1 C2 
    359 23 -17.3367 5.05417 14.5103 46 " " " " A 70 0 0 "GLU " " O  " " " 8 0 1 C2 
    360 14 -15.4852 6.74147 13.009 46 " " " " A 2 0 0 "GLU " " CB " " " 6 0 1 C2 
    361 14 -14.2336 7.44621 12.3668 46 " " " " A 2 0 0 "GLU " " CG " " " 6 0 1 C2 
    362 14 -14.4273 8.95664 12.3279 46 " " " " A 2 0 0 "GLU " " CD " " " 6 0 1 C2 
    363 23 -13.4588 9.73118 12.644 46 " " " " A 70 0 0 "GLU " " OE1" " " 8 0 1 C2 
    364 23 -15.5321 9.43266 12.0112 46 " " " " A 70 0 0 "GLU " " OE2" " " 8 0 1 C2 
    365 40 -17.1025 3.53165 12.8871 47 " " " " A 43 0 0 "GLY " " N  " " " 7 0 1 C2 
    366 14 -18.2386 2.67285 13.1574 47 " " " " A 2 0 0 "GLY " " CA " " " 6 0 1 C2 
    367 14 -17.8178 1.45675 13.9019 47 " " " " A 2 0 0 "GLY " " C  " " " 6 0 1 C2 
    368 23 -18.7803 0.78833 14.4033 47 " " " " A 70 0 0 "GLY " " O  " " " 8 0 1 C2 
    369 40 -16.5639 1.10933 14.121 48 " " " " A 43 0 0 "SER " " N  " " " 7 0 1 C2 
    370 14 -16.1327 -0.0512985 14.8262 48 " " " " A 2 0 0 "SER " " CA " " " 6 0 1 C2 
    371 14 -15.9405 0.373698 16.2653 48 " " " " A 2 0 0 "SER " " C  " " " 6 0 1 C2 
    372 23 -15.391 1.43886 16.5527 48 " " " " A 70 0 0 "SER " " O  " " " 8 0 1 C2 
    373 14 -14.7426 -0.433388 14.3396 48 " " " " A 2 0 0 "SER " " CB " " " 6 0 1 C2 
    374 23 -14.8664 -0.963276 13.004 48 " " " " A 70 0 0 "SER " " OG " " " 8 0 1 C2 
    375 40 -16.5204 -0.446982 17.1865 49 " " " " A 43 0 0 "GLN " " N  " " " 7 0 1 C2 
    376 14 -16.6775 -0.280369 18.6464 49 " " " " A 2 0 0 "GLN " " CA " " " 6 0 1 C2 
    377 14 -15.2683 0.0823427 19.3329 49 " " " " A 2 0 0 "GLN " " C  " " " 6 0 1 C2 
    378 23 -15.2272 0.816857 20.3091 49 " " " " A 70 0 0 "GLN " " O  " " " 8 0 1 C2 
    379 14 -17.249 -1.60468 19.2393 49 " " " " A 2 0 0 "GLN " " CB " " " 6 0 1 C2 
    380 14 -18.7268 -1.85099 18.7461 49 " " " " A 2 0 0 "GLN " " CG " " " 6 0 1 C2 
    381 14 -19.7345 -0.808676 19.3409 49 " " " " A 2 0 0 "GLN " " CD " " " 6 0 1 C2 
    382 23 -19.5217 -0.348324 20.4788 49 " " " " A 70 0 0 "GLN " " OE1" " " 8 0 1 C2 
    383 40 -20.7934 -0.423754 18.6327 49 " " " " A 43 0 0 "GLN " " NE2" " " 7 0 1 C2 
    384 40 -14.1715 -0.346885 18.731 50 " " " " A 43 0 0 "SER " " N  " " " 7 0 1 C2 
    385 14 -12.8012 0.0883938 19.197 50 " " " " A 2 0 0 "SER " " CA " " " 6 0 1 C2 
    386 14 -12.4486 1.50627 18.9063 50 " " " " A 2 0 0 "SER " " C  " " " 6 0 1 C2 
    387 23 -11.6666 2.10298 19.6242 50 " " " " A 70 0 0 "SER " " O  " " " 8 0 1 C2 
    388 14 -11.7595 -0.812578 18.5418 50 " " " " A 2 0 0 "SER " " CB " " " 6 0 1 C2 
    389 23 -12.1672 -0.986044 17.1561 50 " " " " A 70 0 0 "SER " " OG " " " 8 0 1 C2 
    390 40 -12.7911 2.04197 17.7328 51 " " " " A 43 0 0 "VAL " " N  " " " 7 0 1 C2 
    391 14 -12.5286 3.34212 17.2469 51 " " " " A 2 0 0 "VAL " " CA " " " 6 0 1 C2 
    392 14 -13.4758 4.36099 17.8857 51 " " " " A 2 0 0 "VAL " " C  " " " 6 0 1 C2 
    393 23 -13.1387 5.45232 18.2584 51 " " " " A 70 0 0 "VAL " " O  " " " 8 0 1 C2 
    394 14 -12.5745 3.33927 15.6783 51 " " " " A 2 0 0 "VAL " " CB " " " 6 0 1 C2 
    395 14 -12.0395 4.59907 14.9808 51 " " " " A 2 0 0 "VAL " " CG1" " " 6 0 1 C2 
    396 14 -11.7984 2.09496 15.2345 51 " " " " A 2 0 0 "VAL " " CG2" " " 6 0 1 C2 
    397 40 -14.6652 3.96288 18.1793 52 " " " " A 43 0 0 "ALA " " N  " " " 7 0 1 C2 
    398 14 -15.7944 4.69572 18.7493 52 " " " " A 2 0 0 "ALA " " CA " " " 6 0 1 C2 
    399 14 -15.6603 4.91143 20.251 52 " " " " A 2 0 0 "ALA " " C  " " " 6 0 1 C2 
    400 23 -15.8356 6.00211 20.7072 52 " " " " A 70 0 0 "ALA " " O  " " " 8 0 1 C2 
    401 14 -17.0402 3.8597 18.5956 52 " " " " A 2 0 0 "ALA " " CB " " " 6 0 1 C2 
    402 40 -15.1724 3.89514 20.9155 53 " " " " A 43 0 0 "ALA " " N  " " " 7 0 1 C2 
    403 14 -14.5483 4.03646 22.2972 53 " " " " A 2 0 0 "ALA " " CA " " " 6 0 1 C2 
    404 14 -13.3575 4.96541 22.4217 53 " " " " A 2 0 0 "ALA " " C  " " " 6 0 1 C2 
    405 23 -13.2235 5.62512 23.4673 53 " " " " A 70 0 0 "ALA " " O  " " " 8 0 1 C2 
    406 14 -14.0702 2.63315 22.6448 53 " " " " A 2 0 0 "ALA " " CB " " " 6 0 1 C2 
    407 40 -12.5508 5.19148 21.3155 54 " " " " A 43 0 0 "SER " " N  " " " 7 0 1 C2 
    408 14 -11.3583 6.07597 21.3952 54 " " " " A 2 0 0 "SER " " CA " " " 6 0 1 C2 
    409 14 -11.7955 7.53346 21.3598 54 " " " " A 2 0 0 "SER " " C  " " " 6 0 1 C2 
    410 23 -11.126 8.3713 21.8953 54 " " " " A 70 0 0 "SER " " O  " " " 8 0 1 C2 
    411 14 -10.4182 5.7212 20.2655 54 " " " " A 2 0 0 "SER " " CB " " " 6 0 1 C2 
    412 23 -9.16754 6.36413 20.4343 54 " " " " A 70 0 0 "SER " " OG " " " 8 0 1 C2 
    413 40 -12.964 7.78393 20.6925 55 " " " " A 43 0 0 "LEU " " N  " " " 7 0 1 C2 
    414 14 -13.5048 9.15963 20.435 55 " " " " A 2 0 0 "LEU " " CA " " " 6 0 1 C2 
    415 14 -14.1368 9.57927 21.7884 55 " " " " A 2 0 0 "LEU " " C  " " " 6 0 1 C2 
    416 23 -14.5597 10.7378 21.8594 55 " " " " A 70 0 0 "LEU " " O  " " " 8 0 1 C2 
    417 14 -14.5379 9.1883 19.3099 55 " " " " A 2 0 0 "LEU " " CB " " " 6 0 1 C2 
    418 14 -14.2259 8.75824 17.9462 55 " " " " A 2 0 0 "LEU " " CG " " " 6 0 1 C2 
    419 14 -15.4256 8.66054 16.9646 55 " " " " A 2 0 0 "LEU " " CD1" " " 6 0 1 C2 
    420 14 -13.0272 9.60003 17.3349 55 " " " " A 2 0 0 "LEU " " CD2" " " 6 0 1 C2 
    421 40 -14.3763 8.67544 22.7918 56 " " " " A 43 0 0 "ILE " " N  " " " 7 0 1 C2 
    422 14 -15.0667 9.0111 24.0403 56 " " " " A 2 0 0 "ILE " " CA " " " 6 0 1 C2 
    423 14 -14.0659 8.8734 25.2297 56 " " " " A 2 0 0 "ILE " " C  " " " 6 0 1 C2 
    424 23 -14.1641 9.61159 26.2067 56 " " " " A 70 0 0 "ILE " " O  " " " 8 0 1 C2 
    425 14 -16.2233 7.97888 24.3229 56 " " " " A 2 0 0 "ILE " " CB " " " 6 0 1 C2 
    426 14 -17.2942 7.92336 23.1515 56 " " " " A 2 0 0 "ILE " " CG1" " " 6 0 1 C2 
    427 14 -16.9537 8.21491 25.6306 56 " " " " A 2 0 0 "ILE " " CG2" " " 6 0 1 C2 
    428 14 -18.4493 6.93036 23.3415 56 " " " " A 2 0 0 "ILE " " CD1" " " 6 0 1 C2 
    429 40 -13.0839 7.91792 25.074 57 " " " " A 43 0 0 "GLY " " N  " " " 7 0 1 C2 
    430 14 -12.0535 7.78257 26.064 57 " " " " A 2 0 0 "GLY " " CA " " " 6 0 1 C2 
    431 14 -10.9557 8.80488 25.6251 57 " " " " A 2 0 0 "GLY " " C  " " " 6 0 1 C2 
    432 23 -11.0217 10.0108 25.9295 57 " " " " A 70 0 0 "GLY " " O  " " " 8 0 1 C2 
    433 40 -10.0047 8.1778 24.9752 58 " " " " A 43 0 0 "ASP " " N  " " " 7 0 1 C2 
    434 14 -8.73361 8.74545 24.6114 58 " " " " A 2 0 0 "ASP " " CA " " " 6 0 1 C2 
    435 14 -8.67964 10.265 24.1912 58 " " " " A 2 0 0 "ASP " " C  " " " 6 0 1 C2 
    436 23 -8.0445 11.0878 24.7552 58 " " " " A 70 0 0 "ASP " " O  " " " 8 0 1 C2 
    437 14 -7.89605 7.87614 23.6222 58 " " " " A 2 0 0 "ASP " " CB " " " 6 0 1 C2 
    438 14 -8.10011 6.37341 23.8717 58 " " " " A 2 0 0 "ASP " " CG " " " 6 0 1 C2 
    439 23 -7.81729 5.91607 25.012 58 " " " " A 70 0 0 "ASP " " OD1" " " 8 0 1 C2 
    440 23 -8.71281 5.69833 23.0066 58 " " " " A 70 0 0 "ASP " " OD2" " " 8 0 1 C2 
    441 40 -9.46052 10.59 23.2132 59 " " " " A 43 0 0 "GLU " " N  " " " 7 0 1 C2 
    442 14 -9.66221 11.9841 22.6505 59 " " " " A 2 0 0 "GLU " " CA " " " 6 0 1 C2 
    443 14 -10.0197 13.0427 23.6492 59 " " " " A 2 0 0 "GLU " " C  " " " 6 0 1 C2 
    444 23 -9.65047 14.164 23.4823 59 " " " " A 70 0 0 "GLU " " O  " " " 8 0 1 C2 
    445 14 -10.5876 11.9914 21.4387 59 " " " " A 2 0 0 "GLU " " CB " " " 6 0 1 C2 
    446 14 -10.1316 11.0599 20.2925 59 " " " " A 2 0 0 "GLU " " CG " " " 6 0 1 C2 
    447 14 -8.7499 11.4675 19.7256 59 " " " " A 2 0 0 "GLU " " CD " " " 6 0 1 C2 
    448 23 -8.19412 10.699 18.8987 59 " " " " A 70 0 0 "GLU " " OE1" " " 8 0 1 C2 
    449 23 -8.11521 12.5195 20.0217 59 " " " " A 70 0 0 "GLU " " OE2" " " 8 0 1 C2 
    450 40 -10.8025 12.6559 24.713 60 " " " " A 43 0 0 "VAL " " N  " " " 7 0 1 C2 
    451 14 -11.4206 13.7275 25.5394 60 " " " " A 2 0 0 "VAL " " CA " " " 6 0 1 C2 
    452 14 -11.3039 13.4909 27.0762 60 " " " " A 2 0 0 "VAL " " C  " " " 6 0 1 C2 
    453 23 -11.2677 14.4235 27.8602 60 " " " " A 70 0 0 "VAL " " O  " " " 8 0 1 C2 
    454 14 -12.9064 13.9171 25.0411 60 " " " " A 2 0 0 "VAL " " CB " " " 6 0 1 C2 
    455 14 -12.9791 15.0399 23.9919 60 " " " " A 2 0 0 "VAL " " CG1" " " 6 0 1 C2 
    456 14 -13.6714 12.6271 24.4958 60 " " " " A 2 0 0 "VAL " " CG2" " " 6 0 1 C2 
    457 40 -11.0718 12.2107 27.447 61 " " " " A 43 0 0 "TYR " " N  " " " 7 0 1 C2 
    458 14 -10.715 11.81 28.901 61 " " " " A 2 0 0 "TYR " " CA " " " 6 0 1 C2 
    459 14 -9.18846 11.9446 29.1949 61 " " " " A 2 0 0 "TYR " " C  " " " 6 0 1 C2 
    460 23 -8.7849 12.0286 30.3451 61 " " " " A 70 0 0 "TYR " " O  " " " 8 0 1 C2 
    461 14 -11.006 10.2958 29.0391 61 " " " " A 2 0 0 "TYR " " CB " " " 6 0 1 C2 
    462 14 -11.1327 9.69677 30.4237 61 " " " " A 2 0 0 "TYR " " CG " " " 6 0 1 C2 
    463 14 -12.2297 9.88265 31.1933 61 " " " " A 2 0 0 "TYR " " CD1" " " 6 0 1 C2 
    464 14 -10.1299 8.84978 30.8754 61 " " " " A 2 0 0 "TYR " " CD2" " " 6 0 1 C2 
    465 14 -12.3753 9.24963 32.4894 61 " " " " A 2 0 0 "TYR " " CE1" " " 6 0 1 C2 
    466 14 -10.163 8.26454 32.1808 61 " " " " A 2 0 0 "TYR " " CE2" " " 6 0 1 C2 
    467 14 -11.3117 8.41533 32.9715 61 " " " " A 2 0 0 "TYR " " CZ " " " 6 0 1 C2 
    468 23 -11.5136 7.62364 34.0306 61 " " " " A 70 0 0 "TYR " " OH " " " 8 0 1 C2 
    469 40 -8.38086 11.7568 28.1568 62 " " " " A 43 0 0 "GLY " " N  " " " 7 0 1 C2 
    470 14 -6.971 11.6591 28.0973 62 " " " " A 2 0 0 "GLY " " CA " " " 6 0 1 C2 
    471 14 -6.40264 10.3009 27.6294 62 " " " " A 2 0 0 "GLY " " C  " " " 6 0 1 C2 
    472 23 -6.95877 9.27113 27.9985 62 " " " " A 70 0 0 "GLY " " O  " " " 8 0 1 C2 
    473 40 -5.3799 10.2219 26.8103 63 " " " " A 43 0 0 "ARG " " N  " " " 7 0 1 C2 
    474 14 -4.66529 9.08062 26.3178 63 " " " " A 2 0 0 "ARG " " CA " " " 6 0 1 C2 
    475 14 -3.8157 8.52109 27.4654 63 " " " " A 2 0 0 "ARG " " C  " " " 6 0 1 C2 
    476 23 -3.4221 9.25992 28.3516 63 " " " " A 70 0 0 "ARG " " O  " " " 8 0 1 C2 
    477 14 -3.7663 9.56961 25.1169 63 " " " " A 2 0 0 "ARG " " CB " " " 6 0 1 C2 
    478 14 -4.54336 10.1555 24.0579 63 " " " " A 2 0 0 "ARG " " CG " " " 6 0 1 C2 
    479 14 -3.67804 10.7537 22.9664 63 " " " " A 2 0 0 "ARG " " CD " " " 6 0 1 C2 
    480 40 -4.15603 10.3526 21.6301 63 " " " " A 43 0 0 "ARG " " NE " " " 7 0 1 C2 
    481 14 -5.35973 10.6856 21.0513 63 " " " " A 2 0 0 "ARG " " CZ " " " 6 0 1 C2 
    482 40 -6.11639 11.6899 21.5108 63 " " " " A 43 0 0 "ARG " " NH1" " " 7 0 1 C2 
    483 40 -5.74358 10.0486 19.8957 63 " " " " A 43 0 0 "ARG " " NH2" " " 7 0 1 C2 
    484 40 -3.76361 7.18113 27.5422 64 " " " " A 43 0 0 "ASP " " N  " " " 7 0 1 C2 
    485 14 -2.90156 6.41861 28.385 64 " " " " A 2 0 0 "ASP " " CA " " " 6 0 1 C2 
    486 14 -1.43456 6.75707 28.1195 64 " " " " A 2 0 0 "ASP " " C  " " " 6 0 1 C2 
    487 23 -1.06454 6.82607 26.9591 64 " " " " A 70 0 0 "ASP " " O  " " " 8 0 1 C2 
    488 14 -3.1305 4.93072 28.1004 64 " " " " A 2 0 0 "ASP " " CB " " " 6 0 1 C2 
    489 14 -2.40669 4.12617 29.1096 64 " " " " A 2 0 0 "ASP " " CG " " " 6 0 1 C2 
    490 23 -3.05721 3.38324 29.9155 64 " " " " A 70 0 0 "ASP " " OD1" " " 8 0 1 C2 
    491 23 -1.20149 4.15505 29.2049 64 " " " " A 70 0 0 "ASP " " OD2" " " 8 0 1 C2 
    492 40 -0.657102 7.1461 29.1221 65 " " " " A 43 0 0 "ARG " " N  " " " 7 0 1 C2 
    493 14 0.726837 7.67803 28.9969 65 " " " " A 2 0 0 "ARG " " CA " " " 6 0 1 C2 
    494 14 1.65467 6.78955 29.8078 65 " " " " A 2 0 0 "ARG " " C  " " " 6 0 1 C2 
    495 23 2.77335 7.1605 30.1912 65 " " " " A 70 0 0 "ARG " " O  " " " 8 0 1 C2 
    496 14 0.773684 9.13159 29.3146 65 " " " " A 2 0 0 "ARG " " CB " " " 6 0 1 C2 
    497 14 -0.0743978 9.98475 28.373 65 " " " " A 2 0 0 "ARG " " CG " " " 6 0 1 C2 
    498 14 0.188378 11.5322 28.3009 65 " " " " A 2 0 0 "ARG " " CD " " " 6 0 1 C2 
    499 40 0.051264 12.0999 29.6367 65 " " " " A 43 0 0 "ARG " " NE " " " 7 0 1 C2 
    500 14 -0.187702 13.4179 29.8906 65 " " " " A 2 0 0 "ARG " " CZ " " " 6 0 1 C2 
    501 40 -0.0714529 13.8819 31.1549 65 " " " " A 43 0 0 "ARG " " NH1" " " 7 0 1 C2 
    502 40 -0.494327 14.3206 28.9295 65 " " " " A 43 0 0 "ARG " " NH2" " " 7 0 1 C2 
    503 40 1.23781 5.51621 30.1394 66 " " " " A 43 0 0 "THR " " N  " " " 7 0 1 C2 
    504 14 2.11564 4.62625 30.833 66 " " " " A 2 0 0 "THR " " CA " " " 6 0 1 C2 
    505 14 3.05921 3.9445 29.8894 66 " " " " A 2 0 0 "THR " " C  " " " 6 0 1 C2 
    506 23 4.04254 3.35142 30.3425 66 " " " " A 70 0 0 "THR " " O  " " " 8 0 1 C2 
    507 14 1.29976 3.51591 31.6601 66 " " " " A 2 0 0 "THR " " CB " " " 6 0 1 C2 
    508 23 0.41227 2.69988 30.9286 66 " " " " A 70 0 0 "THR " " OG1" " " 8 0 1 C2 
    509 14 0.419735 4.21626 32.8209 66 " " " " A 2 0 0 "THR " " CG2" " " 6 0 1 C2 
    510 40 2.90455 4.0616 28.6029 67 " " " " A 43 0 0 "SER " " N  " " " 7 0 1 C2 
    511 14 3.66936 3.54289 27.4633 67 " " " " A 2 0 0 "SER " " CA " " " 6 0 1 C2 
    512 14 3.78992 4.43879 26.2628 67 " " " " A 2 0 0 "SER " " C  " " " 6 0 1 C2 
    513 23 3.84414 4.00089 25.11 67 " " " " A 70 0 0 "SER " " O  " " " 8 0 1 C2 
    514 14 3.27497 2.05742 27.1309 67 " " " " A 2 0 0 "SER " " CB " " " 6 0 1 C2 
    515 23 1.93089 1.93512 26.5809 67 " " " " A 70 0 0 "SER " " OG " " " 8 0 1 C2 
    516 40 3.922 5.71342 26.6219 68 " " " " A 43 0 0 "HIE " " N  " " " 7 0 1 C2 
    517 14 4.05307 6.82617 25.6033 68 " " " " A 2 0 0 "HIE " " CA " " " 6 0 1 C2 
    518 14 5.39588 6.73983 24.8374 68 " " " " A 2 0 0 "HIE " " C  " " " 6 0 1 C2 
    519 23 5.32787 6.45425 23.6652 68 " " " " A 70 0 0 "HIE " " O  " " " 8 0 1 C2 
    520 14 3.9064 8.21157 26.3409 68 " " " " A 2 0 0 "HIE " " CB " " " 6 0 1 C2 
    521 14 2.89952 9.17112 25.6909 68 " " " " A 2 0 0 "HIE " " CG " " " 6 0 1 C2 
    522 40 2.85235 10.5761 25.8303 68 " " " " A 43 0 0 "HIE " " ND1" " " 7 0 1 C2 
    523 14 1.73214 8.93005 24.9283 68 " " " " A 2 0 0 "HIE " " CD2" " " 6 0 1 C2 
    524 14 1.73038 11.0224 25.2594 68 " " " " A 2 0 0 "HIE " " CE1" " " 6 0 1 C2 
    525 40 0.956557 10.087 24.7196 68 " " " " A 43 0 0 "HIE " " NE2" " " 7 0 1 C2 
    526 40 6.45231 6.86697 25.5776 69 " " " " A 43 0 0 "VAL " " N  " " " 7 0 1 C2 
    527 14 7.76628 6.41998 25.2623 69 " " " " A 2 0 0 "VAL " " CA " " " 6 0 1 C2 
    528 14 8.31384 5.82269 26.6121 69 " " " " A 2 0 0 "VAL " " C  " " " 6 0 1 C2 
    529 23 8.02903 6.35576 27.6988 69 " " " " A 70 0 0 "VAL " " O  " " " 8 0 1 C2 
    530 14 8.61434 7.39863 24.4736 69 " " " " A 2 0 0 "VAL " " CB " " " 6 0 1 C2 
    531 14 8.63547 8.83541 24.9079 69 " " " " A 2 0 0 "VAL " " CG1" " " 6 0 1 C2 
    532 14 10.1184 6.90837 24.2333 69 " " " " A 2 0 0 "VAL " " CG2" " " 6 0 1 C2 
    533 40 9.18461 4.90344 26.5118 70 " " " " A 43 0 0 "VAL " " N  " " " 7 0 1 C2 
    534 14 9.82602 4.13866 27.5787 70 " " " " A 2 0 0 "VAL " " CA " " " 6 0 1 C2 
    535 14 11.2821 3.83661 27.1764 70 " " " " A 2 0 0 "VAL " " C  " " " 6 0 1 C2 
    536 23 11.4959 3.27086 26.0624 70 " " " " A 70 0 0 "VAL " " O  " " " 8 0 1 C2 
    537 14 8.92502 2.87338 28.1154 70 " " " " A 2 0 0 "VAL " " CB " " " 6 0 1 C2 
    538 14 9.45074 2.47286 29.4911 70 " " " " A 2 0 0 "VAL " " CG1" " " 6 0 1 C2 
    539 14 7.42076 3.08273 28.149 70 " " " " A 2 0 0 "VAL " " CG2" " " 6 0 1 C2 
    540 40 12.2134 4.0302 28.1295 71 " " " " A 43 0 0 "ALA " " N  " " " 7 0 1 C2 
    541 14 13.6714 3.79202 27.9778 71 " " " " A 2 0 0 "ALA " " CA " " " 6 0 1 C2 
    542 14 14.0872 2.68128 28.9348 71 " " " " A 2 0 0 "ALA " " C  " " " 6 0 1 C2 
    543 23 13.4621 2.57109 29.9719 71 " " " " A 70 0 0 "ALA " " O  " " " 8 0 1 C2 
    544 14 14.5019 5.06038 28.2316 71 " " " " A 2 0 0 "ALA " " CB " " " 6 0 1 C2 
    545 40 15.0966 1.9014 28.4997 72 " " " " A 43 0 0 "ILE " " N  " " " 7 0 1 C2 
    546 14 15.6461 0.783042 29.2059 72 " " " " A 2 0 0 "ILE " " CA " " " 6 0 1 C2 
    547 14 17.0112 1.13411 29.7525 72 " " " " A 2 0 0 "ILE " " C  " " " 6 0 1 C2 
    548 23 17.8094 1.57929 28.9639 72 " " " " A 70 0 0 "ILE " " O  " " " 8 0 1 C2 
    549 14 15.5942 -0.514815 28.4055 72 " " " " A 2 0 0 "ILE " " CB " " " 6 0 1 C2 
    550 14 14.1184 -0.853176 28.163 72 " " " " A 2 0 0 "ILE " " CG1" " " 6 0 1 C2 
    551 14 16.4031 -1.75146 29.0089 72 " " " " A 2 0 0 "ILE " " CG2" " " 6 0 1 C2 
    552 14 13.8101 -2.13226 27.3777 72 " " " " A 2 0 0 "ILE " " CD1" " " 6 0 1 C2 
    553 40 17.2627 0.871361 31.0634 73 " " " " A 43 0 0 "LEU " " N  " " " 7 0 1 C2 
    554 14 18.5938 1.04085 31.6115 73 " " " " A 2 0 0 "LEU " " CA " " " 6 0 1 C2 
    555 14 19.258 -0.276169 32.0274 73 " " " " A 2 0 0 "LEU " " C  " " " 6 0 1 C2 
    556 23 18.6149 -1.15211 32.5218 73 " " " " A 70 0 0 "LEU " " O  " " " 8 0 1 C2 
    557 14 18.4951 2.00884 32.8413 73 " " " " A 2 0 0 "LEU " " CB " " " 6 0 1 C2 
    558 14 17.9763 3.40859 32.5126 73 " " " " A 2 0 0 "LEU " " CG " " " 6 0 1 C2 
    559 14 17.8363 4.26753 33.7679 73 " " " " A 2 0 0 "LEU " " CD1" " " 6 0 1 C2 
    560 14 18.7159 4.23902 31.4467 73 " " " " A 2 0 0 "LEU " " CD2" " " 6 0 1 C2 
    561 40 20.5965 -0.357119 31.8614 74 " " " " A 43 0 0 "THR " " N  " " " 7 0 1 C2 
    562 14 21.3851 -1.46825 32.3442 74 " " " " A 2 0 0 "THR " " CA " " " 6 0 1 C2 
    563 14 22.6618 -0.938493 33.0334 74 " " " " A 2 0 0 "THR " " C  " " " 6 0 1 C2 
    564 23 23.2853 -0.0494112 32.3643 74 " " " " A 70 0 0 "THR " " O  " " " 8 0 1 C2 
    565 14 21.5957 -2.44535 31.215 74 " " " " A 2 0 0 "THR " " CB " " " 6 0 1 C2 
    566 23 21.7879 -3.79662 31.6596 74 " " " " A 70 0 0 "THR " " OG1" " " 8 0 1 C2 
    567 14 22.6237 -2.09203 30.1928 74 " " " " A 2 0 0 "THR " " CG2" " " 6 0 1 C2 
    568 40 23.1467 -1.38202 34.2089 75 " " " " A 43 0 0 "PRO " " N  " " " 7 0 1 C2 
    569 14 24.3576 -0.894074 34.9273 75 " " " " A 2 0 0 "PRO " " CA " " " 6 0 1 C2 
    570 14 25.6526 -1.50022 34.2997 75 " " " " A 2 0 0 "PRO " " C  " " " 6 0 1 C2 
    571 23 25.4677 -2.40983 33.5136 75 " " " " A 70 0 0 "PRO " " O  " " " 8 0 1 C2 
    572 14 24.0209 -1.27581 36.3745 75 " " " " A 2 0 0 "PRO " " CB " " " 6 0 1 C2 
    573 14 23.302 -2.5723 36.2773 75 " " " " A 2 0 0 "PRO " " CG " " " 6 0 1 C2 
    574 14 22.4859 -2.41021 35.0111 75 " " " " A 2 0 0 "PRO " " CD " " " 6 0 1 C2 
    575 40 26.8277 -1.02692 34.6945 76 " " " " A 43 0 0 "PRO " " N  " " " 7 0 1 C2 
    576 14 28.1224 -1.63724 34.3367 76 " " " " A 2 0 0 "PRO " " CA " " " 6 0 1 C2 
    577 14 28.1015 -3.18351 34.4139 76 " " " " A 2 0 0 "PRO " " C  " " " 6 0 1 C2 
    578 23 27.4118 -3.77122 35.202 76 " " " " A 70 0 0 "PRO " " O  " " " 8 0 1 C2 
    579 14 29.1197 -0.954831 35.3882 76 " " " " A 2 0 0 "PRO " " CB " " " 6 0 1 C2 
    580 14 28.4674 0.389091 35.477 76 " " " " A 2 0 0 "PRO " " CG " " " 6 0 1 C2 
    581 14 26.944 0.192681 35.4509 76 " " " " A 2 0 0 "PRO " " CD " " " 6 0 1 C2 
    582 40 28.8722 -3.81051 33.5083 77 " " " " A 43 0 0 "ASP " " N  " " " 7 0 1 C2 
    583 14 29.0444 -5.26696 33.2971 77 " " " " A 2 0 0 "ASP " " CA " " " 6 0 1 C2 
    584 14 29.1616 -6.14812 34.5849 77 " " " " A 2 0 0 "ASP " " C  " " " 6 0 1 C2 
    585 23 28.7733 -7.29571 34.4862 77 " " " " A 70 0 0 "ASP " " O  " " " 8 0 1 C2 
    586 14 30.1074 -5.64418 32.1842 77 " " " " A 2 0 0 "ASP " " CB " " " 6 0 1 C2 
    587 14 31.4596 -5.98879 32.6941 77 " " " " A 2 0 0 "ASP " " CG " " " 6 0 1 C2 
    588 23 32.1087 -6.83987 32.0172 77 " " " " A 70 0 0 "ASP " " OD1" " " 8 0 1 C2 
    589 23 31.9955 -5.19998 33.5113 77 " " " " A 70 0 0 "ASP " " OD2" " " 8 0 1 C2 
    590 40 29.5517 -5.54046 35.7039 78 " " " " A 43 0 0 "ASP " " N  " " " 7 0 1 C2 
    591 14 29.726 -6.24004 36.9984 78 " " " " A 2 0 0 "ASP " " CA " " " 6 0 1 C2 
    592 14 28.8409 -5.67328 38.1057 78 " " " " A 2 0 0 "ASP " " C  " " " 6 0 1 C2 
    593 23 28.8575 -6.14779 39.1983 78 " " " " A 70 0 0 "ASP " " O  " " " 8 0 1 C2 
    594 14 31.2221 -6.33146 37.4323 78 " " " " A 2 0 0 "ASP " " CB " " " 6 0 1 C2 
    595 14 31.8171 -5.11756 38.1923 78 " " " " A 2 0 0 "ASP " " CG " " " 6 0 1 C2 
    596 23 31.6755 -3.99571 37.6995 78 " " " " A 70 0 0 "ASP " " OD1" " " 8 0 1 C2 
    597 23 32.5504 -5.33121 39.2182 78 " " " " A 70 0 0 "ASP " " OD2" " " 8 0 1 C2 
    598 40 28.0875 -4.61891 37.8194 79 " " " " A 43 0 0 "LYS " " N  " " " 7 0 1 C2 
    599 14 27.2018 -3.90148 38.7179 79 " " " " A 2 0 0 "LYS " " CA " " " 6 0 1 C2 
    600 14 25.7316 -4.38765 38.4525 79 " " " " A 2 0 0 "LYS " " C  " " " 6 0 1 C2 
    601 23 25.3187 -4.95312 37.4218 79 " " " " A 70 0 0 "LYS " " O  " " " 8 0 1 C2 
    602 14 27.196 -2.38007 38.4698 79 " " " " A 2 0 0 "LYS " " CB " " " 6 0 1 C2 
    603 14 28.4043 -1.72303 39.1769 79 " " " " A 2 0 0 "LYS " " CG " " " 6 0 1 C2 
    604 14 28.2263 -0.249305 39.2479 79 " " " " A 2 0 0 "LYS " " CD " " " 6 0 1 C2 
    605 14 29.4689 0.462578 39.7093 79 " " " " A 2 0 0 "LYS " " CE " " " 6 0 1 C2 
    606 40 29.1909 1.80647 39.9587 79 " " " " A 43 0 0 "LYS " " NZ " " " 7 0 1 C2 
    607 40 24.936 -4.12875 39.4698 80 " " " " A 43 0 0 "LYS " " N  " " " 7 0 1 C2 
    608 14 23.4978 -4.26781 39.5491 80 " " " " A 2 0 0 "LYS " " CA " " " 6 0 1 C2 
    609 14 22.9008 -2.90124 39.8738 80 " " " " A 2 0 0 "LYS " " C  " " " 6 0 1 C2 
    610 23 23.5599 -2.01628 40.3925 80 " " " " A 70 0 0 "LYS " " O  " " " 8 0 1 C2 
    611 14 23.1904 -5.28077 40.6928 80 " " " " A 2 0 0 "LYS " " CB " " " 6 0 1 C2 
    612 14 23.3948 -6.73935 40.1514 80 " " " " A 2 0 0 "LYS " " CG " " " 6 0 1 C2 
    613 14 22.9134 -7.79594 41.0539 80 " " " " A 2 0 0 "LYS " " CD " " " 6 0 1 C2 
    614 14 23.2912 -9.22901 40.5622 80 " " " " A 2 0 0 "LYS " " CE " " " 6 0 1 C2 
    615 40 22.4856 -10.1889 41.2894 80 " " " " A 43 0 0 "LYS " " NZ " " " 7 0 1 C2 
    616 40 21.5888 -2.80703 39.6087 81 " " " " A 43 0 0 "VAL " " N  " " " 7 0 1 C2 
    617 14 20.7523 -1.58827 39.6116 81 " " " " A 2 0 0 "VAL " " CA " " " 6 0 1 C2 
    618 14 20.5639 -0.948713 41.016 81 " " " " A 2 0 0 "VAL " " C  " " " 6 0 1 C2 
    619 23 20.1601 0.182211 41.0673 81 " " " " A 70 0 0 "VAL " " O  " " " 8 0 1 C2 
    620 14 19.315 -1.75973 38.9505 81 " " " " A 2 0 0 "VAL " " CB " " " 6 0 1 C2 
    621 14 19.4124 -2.12294 37.435 81 " " " " A 2 0 0 "VAL " " CG1" " " 6 0 1 C2 
    622 14 18.3213 -2.78552 39.6186 81 " " " " A 2 0 0 "VAL " " CG2" " " 6 0 1 C2 
    623 40 20.9829 -1.6692 42.061 82 " " " " A 43 0 0 "THR " " N  " " " 7 0 1 C2 
    624 14 20.9888 -1.23702 43.4394 82 " " " " A 2 0 0 "THR " " CA " " " 6 0 1 C2 
    625 14 22.0993 -0.158882 43.7363 82 " " " " A 2 0 0 "THR " " C  " " " 6 0 1 C2 
    626 23 22.0557 0.580782 44.6868 82 " " " " A 70 0 0 "THR " " O  " " " 8 0 1 C2 
    627 14 21.2731 -2.49916 44.3836 82 " " " " A 2 0 0 "THR " " CB " " " 6 0 1 C2 
    628 23 22.2698 -3.31498 43.7462 82 " " " " A 70 0 0 "THR " " OG1" " " 8 0 1 C2 
    629 14 20.0962 -3.50137 44.4324 82 " " " " A 2 0 0 "THR " " CG2" " " 6 0 1 C2 
    630 40 23.1689 -0.133686 42.8862 83 " " " " A 43 0 0 "ASP " " N  " " " 7 0 1 C2 
    631 14 24.344 0.774356 43.1146 83 " " " " A 2 0 0 "ASP " " CA " " " 6 0 1 C2 
    632 14 23.9818 2.29812 42.9655 83 " " " " A 2 0 0 "ASP " " C  " " " 6 0 1 C2 
    633 23 23.8368 2.73218 41.8441 83 " " " " A 70 0 0 "ASP " " O  " " " 8 0 1 C2 
    634 14 25.4784 0.362405 42.1866 83 " " " " A 2 0 0 "ASP " " CB " " " 6 0 1 C2 
    635 14 26.7155 1.26517 42.3036 83 " " " " A 2 0 0 "ASP " " CG " " " 6 0 1 C2 
    636 23 27.0492 2.05628 41.3463 83 " " " " A 70 0 0 "ASP " " OD1" " " 8 0 1 C2 
    637 23 27.4229 1.14646 43.333 83 " " " " A 70 0 0 "ASP " " OD2" " " 8 0 1 C2 
    638 40 23.8707 3.03503 44.054 84 " " " " A 43 0 0 "LYS " " N  " " " 7 0 1 C2 
    639 14 23.3278 4.40577 44.0623 84 " " " " A 2 0 0 "LYS " " CA " " " 6 0 1 C2 
    640 14 24.3847 5.43015 43.4757 84 " " " " A 2 0 0 "LYS " " C  " " " 6 0 1 C2 
    641 23 23.9127 6.40366 42.852 84 " " " " A 70 0 0 "LYS " " O  " " " 8 0 1 C2 
    642 14 22.9659 4.64267 45.6348 84 " " " " A 2 0 0 "LYS " " CB " " " 6 0 1 C2 
    643 14 22.1735 5.90022 45.8101 84 " " " " A 2 0 0 "LYS " " CG " " " 6 0 1 C2 
    644 14 22.1497 6.33338 47.3044 84 " " " " A 2 0 0 "LYS " " CD " " " 6 0 1 C2 
    645 14 21.1702 7.49128 47.76 84 " " " " A 2 0 0 "LYS " " CE " " " 6 0 1 C2 
    646 40 21.6147 8.13991 49.0179 84 " " " " A 43 0 0 "LYS " " NZ " " " 7 0 1 C2 
    647 40 25.686 5.12194 43.4522 85 " " " " A 43 0 0 "ALA " " N  " " " 7 0 1 C2 
    648 14 26.6959 5.84896 42.614 85 " " " " A 2 0 0 "ALA " " CA " " " 6 0 1 C2 
    649 14 26.4297 5.70229 41.1228 85 " " " " A 2 0 0 "ALA " " C  " " " 6 0 1 C2 
    650 23 26.4772 6.7069 40.4541 85 " " " " A 70 0 0 "ALA " " O  " " " 8 0 1 C2 
    651 14 28.1354 5.40876 42.8212 85 " " " " A 2 0 0 "ALA " " CB " " " 6 0 1 C2 
    652 40 25.987 4.56756 40.5897 86 " " " " A 43 0 0 "TRP " " N  " " " 7 0 1 C2 
    653 14 25.3999 4.47237 39.2753 86 " " " " A 2 0 0 "TRP " " CA " " " 6 0 1 C2 
    654 14 24.1591 5.41406 39.1851 86 " " " " A 2 0 0 "TRP " " C  " " " 6 0 1 C2 
    655 23 24.2159 6.3156 38.3726 86 " " " " A 70 0 0 "TRP " " O  " " " 8 0 1 C2 
    656 14 25.1209 3.06105 38.7881 86 " " " " A 2 0 0 "TRP " " CB " " " 6 0 1 C2 
    657 14 24.5049 2.74194 37.4918 86 " " " " A 2 0 0 "TRP " " CG " " " 6 0 1 C2 
    658 14 25.128 2.73785 36.2495 86 " " " " A 2 0 0 "TRP " " CD1" " " 6 0 1 C2 
    659 14 23.0899 2.4288 37.235 86 " " " " A 2 0 0 "TRP " " CD2" " " 6 0 1 C2 
    660 40 24.183 2.65151 35.2597 86 " " " " A 43 0 0 "TRP " " NE1" " " 7 0 1 C2 
    661 14 22.9348 2.27685 35.8114 86 " " " " A 2 0 0 "TRP " " CE2" " " 6 0 1 C2 
    662 14 21.9391 2.2364 38.0572 86 " " " " A 2 0 0 "TRP " " CE3" " " 6 0 1 C2 
    663 14 21.6942 1.85399 35.2706 86 " " " " A 2 0 0 "TRP " " CZ2" " " 6 0 1 C2 
    664 14 20.7421 1.79914 37.4939 86 " " " " A 2 0 0 "TRP " " CZ3" " " 6 0 1 C2 
    665 14 20.5763 1.69339 36.1511 86 " " " " A 2 0 0 "TRP " " CH2" " " 6 0 1 C2 
    666 40 23.0867 5.13008 39.9777 87 " " " " A 43 0 0 "GLN " " N  " " " 7 0 1 C2 
    667 14 21.7927 5.69683 39.9051 87 " " " " A 2 0 0 "GLN " " CA " " " 6 0 1 C2 
    668 14 21.8825 7.28572 39.8944 87 " " " " A 2 0 0 "GLN " " C  " " " 6 0 1 C2 
    669 23 21.4043 7.8053 38.8788 87 " " " " A 70 0 0 "GLN " " O  " " " 8 0 1 C2 
    670 14 20.8249 5.35884 41.079 87 " " " " A 2 0 0 "GLN " " CB " " " 6 0 1 C2 
    671 14 20.5186 3.83826 41.3424 87 " " " " A 2 0 0 "GLN " " CG " " " 6 0 1 C2 
    672 14 19.4187 3.49271 42.3453 87 " " " " A 2 0 0 "GLN " " CD " " " 6 0 1 C2 
    673 23 18.7202 4.37487 42.868 87 " " " " A 70 0 0 "GLN " " OE1" " " 8 0 1 C2 
    674 40 19.2249 2.22951 42.6933 87 " " " " A 43 0 0 "GLN " " NE2" " " 7 0 1 C2 
    675 40 22.5406 7.89342 40.8617 88 " " " " A 43 0 0 "LYS " " N  " " " 7 0 1 C2 
    676 14 22.6753 9.35184 40.9772 88 " " " " A 2 0 0 "LYS " " CA " " " 6 0 1 C2 
    677 14 23.5554 9.93346 39.8783 88 " " " " A 2 0 0 "LYS " " C  " " " 6 0 1 C2 
    678 23 23.7302 11.1715 39.8025 88 " " " " A 70 0 0 "LYS " " O  " " " 8 0 1 C2 
    679 14 23.2902 9.60849 42.3905 88 " " " " A 2 0 0 "LYS " " CB " " " 6 0 1 C2 
    680 14 23.0518 11.0016 42.8876 88 " " " " A 2 0 0 "LYS " " CG " " " 6 0 1 C2 
    681 14 23.6772 11.1894 44.2716 88 " " " " A 2 0 0 "LYS " " CD " " " 6 0 1 C2 
    682 14 23.2684 12.5583 44.8999 88 " " " " A 2 0 0 "LYS " " CE " " " 6 0 1 C2 
    683 40 23.6184 12.6016 46.3466 88 " " " " A 43 0 0 "LYS " " NZ " " " 7 0 1 C2 
    684 40 24.1939 9.14599 39.065 89 " " " " A 43 0 0 "LYS " " N  " " " 7 0 1 C2 
    685 14 24.8782 9.68446 37.8865 89 " " " " A 2 0 0 "LYS " " CA " " " 6 0 1 C2 
    686 14 23.9077 9.60051 36.6921 89 " " " " A 2 0 0 "LYS " " C  " " " 6 0 1 C2 
    687 23 23.549 10.7052 36.1818 89 " " " " A 70 0 0 "LYS " " O  " " " 8 0 1 C2 
    688 14 26.2013 8.83695 37.579 89 " " " " A 2 0 0 "LYS " " CB " " " 6 0 1 C2 
    689 14 27.217 9.46896 36.6499 89 " " " " A 2 0 0 "LYS " " CG " " " 6 0 1 C2 
    690 14 26.9962 9.31516 35.14 89 " " " " A 2 0 0 "LYS " " CD " " " 6 0 1 C2 
    691 14 28.1889 9.64331 34.3059 89 " " " " A 2 0 0 "LYS " " CE " " " 6 0 1 C2 
    692 40 27.9276 9.27131 32.9265 89 " " " " A 43 0 0 "LYS " " NZ " " " 7 0 1 C2 
    693 40 23.3989 8.40815 36.3395 90 " " " " A 43 0 0 "VAL " " N  " " " 7 0 1 C2 
    694 14 22.398 8.3357 35.2675 90 " " " " A 2 0 0 "VAL " " CA " " " 6 0 1 C2 
    695 14 21.0794 9.07026 35.4042 90 " " " " A 2 0 0 "VAL " " C  " " " 6 0 1 C2 
    696 23 20.5885 9.59797 34.3322 90 " " " " A 70 0 0 "VAL " " O  " " " 8 0 1 C2 
    697 14 22.1224 6.83607 34.9994 90 " " " " A 2 0 0 "VAL " " CB " " " 6 0 1 C2 
    698 14 23.2974 6.02973 34.4302 90 " " " " A 2 0 0 "VAL " " CG1" " " 6 0 1 C2 
    699 14 21.4893 6.12144 36.2514 90 " " " " A 2 0 0 "VAL " " CG2" " " 6 0 1 C2 
    700 40 20.509 9.23654 36.6256 91 " " " " A 43 0 0 "THR " " N  " " " 7 0 1 C2 
    701 14 19.301 10.1074 36.8799 91 " " " " A 2 0 0 "THR " " CA " " " 6 0 1 C2 
    702 14 19.5079 11.5666 36.504 91 " " " " A 2 0 0 "THR " " C  " " " 6 0 1 C2 
    703 23 18.6364 12.1757 35.8094 91 " " " " A 70 0 0 "THR " " O  " " " 8 0 1 C2 
    704 14 18.7772 9.96633 38.2977 91 " " " " A 2 0 0 "THR " " CB " " " 6 0 1 C2 
    705 23 19.8204 10.2116 39.2631 91 " " " " A 70 0 0 "THR " " OG1" " " 8 0 1 C2 
    706 14 18.243 8.54486 38.6234 91 " " " " A 2 0 0 "THR " " CG2" " " 6 0 1 C2 
    707 40 20.7513 12.1391 36.7682 92 " " " " A 43 0 0 "GLU " " N  " " " 7 0 1 C2 
    708 14 21.0684 13.5204 36.301 92 " " " " A 2 0 0 "GLU " " CA " " " 6 0 1 C2 
    709 14 21.1951 13.5183 34.7388 92 " " " " A 2 0 0 "GLU " " C  " " " 6 0 1 C2 
    710 23 20.9426 14.5554 34.0966 92 " " " " A 70 0 0 "GLU " " O  " " " 8 0 1 C2 
    711 14 22.3677 13.9696 37.0482 92 " " " " A 2 0 0 "GLU " " CB " " " 6 0 1 C2 
    712 14 22.2675 14.1161 38.6032 92 " " " " A 2 0 0 "GLU " " CG " " " 6 0 1 C2 
    713 14 21.3919 15.2573 39.0569 92 " " " " A 2 0 0 "GLU " " CD " " " 6 0 1 C2 
    714 23 20.6698 15.1071 40.0084 92 " " " " A 70 0 0 "GLU " " OE1" " " 8 0 1 C2 
    715 23 21.5764 16.3869 38.475 92 " " " " A 70 0 0 "GLU " " OE2" " " 8 0 1 C2 
    716 40 21.6804 12.425 34.1024 93 " " " " A 43 0 0 "GLU " " N  " " " 7 0 1 C2 
    717 14 21.8354 12.3154 32.5983 93 " " " " A 2 0 0 "GLU " " CA " " " 6 0 1 C2 
    718 14 20.4129 12.2138 31.9546 93 " " " " A 2 0 0 "GLU " " C  " " " 6 0 1 C2 
    719 23 20.1652 12.7697 30.827 93 " " " " A 70 0 0 "GLU " " O  " " " 8 0 1 C2 
    720 14 22.7336 11.116 32.1863 93 " " " " A 2 0 0 "GLU " " CB " " " 6 0 1 C2 
    721 14 24.0172 11.0026 32.9352 93 " " " " A 2 0 0 "GLU " " CG " " " 6 0 1 C2 
    722 14 25.1885 11.4472 32.0278 93 " " " " A 2 0 0 "GLU " " CD " " " 6 0 1 C2 
    723 23 26.0146 10.5734 31.8432 93 " " " " A 70 0 0 "GLU " " OE1" " " 8 0 1 C2 
    724 23 25.3082 12.6834 31.7134 93 " " " " A 70 0 0 "GLU " " OE2" " " 8 0 1 C2 
    725 40 19.3783 11.6623 32.6685 94 " " " " A 43 0 0 "LEU " " N  " " " 7 0 1 C2 
    726 14 17.9481 11.6653 32.2894 94 " " " " A 2 0 0 "LEU " " CA " " " 6 0 1 C2 
    727 14 17.1943 13.0164 32.5421 94 " " " " A 2 0 0 "LEU " " C  " " " 6 0 1 C2 
    728 23 16.0756 13.2471 32.0145 94 " " " " A 70 0 0 "LEU " " O  " " " 8 0 1 C2 
    729 14 17.1077 10.5765 33.1356 94 " " " " A 2 0 0 "LEU " " CB " " " 6 0 1 C2 
    730 14 17.3276 9.02874 32.8833 94 " " " " A 2 0 0 "LEU " " CG " " " 6 0 1 C2 
    731 14 17.0626 8.11965 34.0252 94 " " " " A 2 0 0 "LEU " " CD1" " " 6 0 1 C2 
    732 14 16.4204 8.67323 31.6312 94 " " " " A 2 0 0 "LEU " " CD2" " " 6 0 1 C2 
    733 40 17.7382 13.8519 33.511 95 " " " " A 43 0 0 "ASP " " N  " " " 7 0 1 C2 
    734 14 17.1062 15.1352 33.9372 95 " " " " A 2 0 0 "ASP " " CA " " " 6 0 1 C2 
    735 14 17.3056 16.2139 32.8537 95 " " " " A 2 0 0 "ASP " " C  " " " 6 0 1 C2 
    736 23 16.4115 17.0617 32.4947 95 " " " " A 70 0 0 "ASP " " O  " " " 8 0 1 C2 
    737 14 17.7765 15.4476 35.2445 95 " " " " A 2 0 0 "ASP " " CB " " " 6 0 1 C2 
    738 14 17.3742 16.8001 35.8646 95 " " " " A 2 0 0 "ASP " " CG " " " 6 0 1 C2 
    739 23 18.3177 17.5346 36.2792 95 " " " " A 70 0 0 "ASP " " OD1" " " 8 0 1 C2 
    740 23 16.1732 17.0523 36.0483 95 " " " " A 70 0 0 "ASP " " OD2" " " 8 0 1 C2 
    741 40 18.5257 16.2445 32.3764 96 " " " " A 43 0 0 "GLN " " N  " " " 7 0 1 C2 
    742 14 18.9252 17.1722 31.3719 96 " " " " A 2 0 0 "GLN " " CA " " " 6 0 1 C2 
    743 14 18.2499 16.912 30.0448 96 " " " " A 2 0 0 "GLN " " C  " " " 6 0 1 C2 
    744 23 18.3772 17.8474 29.2192 96 " " " " A 70 0 0 "GLN " " O  " " " 8 0 1 C2 
    745 14 20.5122 17.1867 31.3061 96 " " " " A 2 0 0 "GLN " " CB " " " 6 0 1 C2 
    746 14 21.2341 15.8321 30.915 96 " " " " A 2 0 0 "GLN " " CG " " " 6 0 1 C2 
    747 14 21.1849 15.7234 29.3479 96 " " " " A 2 0 0 "GLN " " CD " " " 6 0 1 C2 
    748 23 21.4072 16.6879 28.6302 96 " " " " A 70 0 0 "GLN " " OE1" " " 8 0 1 C2 
    749 40 21.0005 14.5532 28.8445 96 " " " " A 43 0 0 "GLN " " NE2" " " 7 0 1 C2 
    750 40 17.5271 15.8279 29.7872 97 " " " " A 43 0 0 "VAL " " N  " " " 7 0 1 C2 
    751 14 16.7919 15.7386 28.5126 97 " " " " A 2 0 0 "VAL " " CA " " " 6 0 1 C2 
    752 14 15.439 16.4388 28.7066 97 " " " " A 2 0 0 "VAL " " C  " " " 6 0 1 C2 
    753 23 14.8552 16.8257 27.6327 97 " " " " A 70 0 0 "VAL " " O  " " " 8 0 1 C2 
    754 14 16.5617 14.1928 28.3825 97 " " " " A 2 0 0 "VAL " " CB " " " 6 0 1 C2 
    755 14 15.876 13.859 27.0763 97 " " " " A 2 0 0 "VAL " " CG1" " " 6 0 1 C2 
    756 14 17.7628 13.2748 28.637 97 " " " " A 2 0 0 "VAL " " CG2" " " 6 0 1 C2 
    757 40 14.9318 16.6331 29.9092 98 " " " " A 43 0 0 "VAL " " N  " " " 7 0 1 C2 
    758 14 13.6936 17.3533 30.1573 98 " " " " A 2 0 0 "VAL " " CA " " " 6 0 1 C2 
    759 14 13.9598 18.8525 30.2029 98 " " " " A 2 0 0 "VAL " " C  " " " 6 0 1 C2 
    760 23 13.1521 19.7205 29.7567 98 " " " " A 70 0 0 "VAL " " O  " " " 8 0 1 C2 
    761 14 13.0086 16.9308 31.4763 98 " " " " A 2 0 0 "VAL " " CB " " " 6 0 1 C2 
    762 14 11.6578 17.5297 31.6562 98 " " " " A 2 0 0 "VAL " " CG1" " " 6 0 1 C2 
    763 14 12.744 15.4262 31.4731 98 " " " " A 2 0 0 "VAL " " CG2" " " 6 0 1 C2 
    764 40 15.1717 19.2293 30.6337 99 " " " " A 43 0 0 "LYS " " N  " " " 7 0 1 C2 
    765 14 15.5342 20.5903 30.7845 99 " " " " A 2 0 0 "LYS " " CA " " " 6 0 1 C2 
    766 14 15.8627 21.1375 29.3672 99 " " " " A 2 0 0 "LYS " " C  " " " 6 0 1 C2 
    767 23 16.5795 20.5111 28.557 99 " " " " A 70 0 0 "LYS " " O  " " " 8 0 1 C2 
    768 14 16.6271 20.8475 31.7994 99 " " " " A 2 0 0 "LYS " " CB " " " 6 0 1 C2 
    769 14 16.0753 20.5117 33.2478 99 " " " " A 2 0 0 "LYS " " CG " " " 6 0 1 C2 
    770 14 17.2008 20.4317 34.3205 99 " " " " A 2 0 0 "LYS " " CD " " " 6 0 1 C2 
    771 14 16.8846 20.6907 35.7879 99 " " " " A 2 0 0 "LYS " " CE " " " 6 0 1 C2 
    772 40 17.8771 20.1041 36.6592 99 " " " " A 43 0 0 "LYS " " NZ " " " 7 0 1 C2 
    773 40 15.2273 22.2755 29.0603 100 " " " " A 43 0 0 "ASP " " N  " " " 7 0 1 C2 
    774 14 15.2317 23.017 27.7915 100 " " " " A 2 0 0 "ASP " " CA " " " 6 0 1 C2 
    775 14 14.1647 22.3917 26.7945 100 " " " " A 2 0 0 "ASP " " C  " " " 6 0 1 C2 
    776 23 13.8197 22.957 25.7204 100 " " " " A 70 0 0 "ASP " " O  " " " 8 0 1 C2 
    777 14 16.6913 23.3923 27.2019 100 " " " " A 2 0 0 "ASP " " CB " " " 6 0 1 C2 
    778 14 17.1444 22.8057 25.8365 100 " " " " A 2 0 0 "ASP " " CG " " " 6 0 1 C2 
    779 23 17.0983 21.6548 25.5075 100 " " " " A 70 0 0 "ASP " " OD1" " " 8 0 1 C2 
    780 23 17.7232 23.6429 25.0729 100 " " " " A 70 0 0 "ASP " " OD2" " " 8 0 1 C2 
    781 40 13.5413 21.2688 27.1132 101 " " " " A 43 0 0 "HIP " " N  " " " 7 0 1 C2 
    782 14 12.4857 20.6127 26.2497 101 " " " " A 2 0 0 "HIP " " CA " " " 6 0 1 C2 
    783 14 11.1414 20.4346 26.9389 101 " " " " A 2 0 0 "HIP " " C  " " " 6 0 1 C2 
    784 23 10.4661 19.3217 26.7955 101 " " " " A 70 0 0 "HIP " " O  " " " 8 0 1 C2 
    785 14 13.1272 19.2471 25.8115 101 " " " " A 2 0 0 "HIP " " CB " " " 6 0 1 C2 
    786 14 14.3332 19.2943 24.9734 101 " " " " A 2 0 0 "HIP " " CG " " " 6 0 1 C2 
    787 40 14.5784 20.491 24.0763 101 " " " " A 43 0 0 "HIP " " ND1" " " 7 0 1 C2 
    788 14 15.3657 18.4318 24.9042 101 " " " " A 2 0 0 "HIP " " CD2" " " 6 0 1 C2 
    789 14 15.8973 20.0535 23.5136 101 " " " " A 2 0 0 "HIP " " CE1" " " 6 0 1 C2 
    790 40 16.3827 18.9645 24.0581 101 " " " " A 43 0 0 "HIP " " NE2" " " 7 0 1 C2 
    791 40 10.7886 21.3241 27.8626 102 " " " " A 43 0 0 "GLU " " N  " " " 7 0 1 C2 
    792 14 9.60772 21.1902 28.7945 102 " " " " A 2 0 0 "GLU " " CA " " " 6 0 1 C2 
    793 14 8.27555 21.4376 27.9822 102 " " " " A 2 0 0 "GLU " " C  " " " 6 0 1 C2 
    794 23 7.19073 20.9368 28.4355 102 " " " " A 70 0 0 "GLU " " O  " " " 8 0 1 C2 
    795 14 9.65891 22.2053 29.9773 102 " " " " A 2 0 0 "GLU " " CB " " " 6 0 1 C2 
    796 14 11.0283 22.3664 30.6807 102 " " " " A 2 0 0 "GLU " " CG " " " 6 0 1 C2 
    797 14 12.044 23.2908 30.0615 102 " " " " A 2 0 0 "GLU " " CD " " " 6 0 1 C2 
    798 23 11.7884 23.8142 28.9249 102 " " " " A 70 0 0 "GLU " " OE1" " " 8 0 1 C2 
    799 23 13.0265 23.671 30.76 102 " " " " A 70 0 0 "GLU " " OE2" " " 8 0 1 C2 
    800 40 8.39819 22.2034 26.9235 103 " " " " A 43 0 0 "ASP " " N  " " " 7 0 1 C2 
    801 14 7.35753 22.4172 25.8793 103 " " " " A 2 0 0 "ASP " " CA " " " 6 0 1 C2 
    802 14 7.18943 21.1099 24.9833 103 " " " " A 2 0 0 "ASP " " C  " " " 6 0 1 C2 
    803 23 6.19768 21.0312 24.2524 103 " " " " A 70 0 0 "ASP " " O  " " " 8 0 1 C2 
    804 14 7.90753 23.4087 24.8027 103 " " " " A 2 0 0 "ASP " " CB " " " 6 0 1 C2 
    805 14 9.28109 23.2756 24.2456 103 " " " " A 2 0 0 "ASP " " CG " " " 6 0 1 C2 
    806 23 10.1905 23.1071 25.0694 103 " " " " A 70 0 0 "ASP " " OD1" " " 8 0 1 C2 
    807 23 9.38477 23.2004 23.0062 103 " " " " A 70 0 0 "ASP " " OD2" " " 8 0 1 C2 
    808 40 8.03927 20.0346 25.1183 104 " " " " A 43 0 0 "GLN " " N  " " " 7 0 1 C2 
    809 14 7.9998 18.7389 24.4372 104 " " " " A 2 0 0 "GLN " " CA " " " 6 0 1 C2 
    810 14 7.64672 17.5979 25.3447 104 " " " " A 2 0 0 "GLN " " C  " " " 6 0 1 C2 
    811 23 6.77715 16.766 25.0072 104 " " " " A 70 0 0 "GLN " " O  " " " 8 0 1 C2 
    812 14 9.36685 18.4054 23.7648 104 " " " " A 2 0 0 "GLN " " CB " " " 6 0 1 C2 
    813 14 9.98253 19.4595 22.7755 104 " " " " A 2 0 0 "GLN " " CG " " " 6 0 1 C2 
    814 14 8.96829 19.6792 21.7014 104 " " " " A 2 0 0 "GLN " " CD " " " 6 0 1 C2 
    815 23 8.63103 18.7187 21.0156 104 " " " " A 70 0 0 "GLN " " OE1" " " 8 0 1 C2 
    816 40 8.33542 20.8764 21.5767 104 " " " " A 43 0 0 "GLN " " NE2" " " 7 0 1 C2 
    817 40 8.22173 17.5117 26.5536 105 " " " " A 43 0 0 "ILE " " N  " " " 7 0 1 C2 
    818 14 8.10918 16.3908 27.4586 105 " " " " A 2 0 0 "ILE " " CA " " " 6 0 1 C2 
    819 14 7.34865 16.9583 28.7133 105 " " " " A 2 0 0 "ILE " " C  " " " 6 0 1 C2 
    820 23 7.70761 18.0896 29.1961 105 " " " " A 70 0 0 "ILE " " O  " " " 8 0 1 C2 
    821 14 9.59944 16.0047 27.8384 105 " " " " A 2 0 0 "ILE " " CB " " " 6 0 1 C2 
    822 14 10.4636 15.537 26.6554 105 " " " " A 2 0 0 "ILE " " CG1" " " 6 0 1 C2 
    823 14 9.50577 14.8631 28.9262 105 " " " " A 2 0 0 "ILE " " CG2" " " 6 0 1 C2 
    824 14 11.9853 15.4415 26.9263 105 " " " " A 2 0 0 "ILE " " CD1" " " 6 0 1 C2 
    825 40 6.50693 16.1617 29.4135 106 " " " " A 43 0 0 "VAL " " N  " " " 7 0 1 C2 
    826 14 5.93169 16.4169 30.7221 106 " " " " A 2 0 0 "VAL " " CA " " " 6 0 1 C2 
    827 14 6.97246 16.2482 31.7819 106 " " " " A 2 0 0 "VAL " " C  " " " 6 0 1 C2 
    828 23 7.41006 17.2621 32.3459 106 " " " " A 70 0 0 "VAL " " O  " " " 8 0 1 C2 
    829 14 4.66428 15.5091 30.9697 106 " " " " A 2 0 0 "VAL " " CB " " " 6 0 1 C2 
    830 14 3.87845 15.8604 32.2747 106 " " " " A 2 0 0 "VAL " " CG1" " " 6 0 1 C2 
    831 14 3.64808 15.4491 29.7519 106 " " " " A 2 0 0 "VAL " " CG2" " " 6 0 1 C2 
    832 40 7.4647 14.995 31.955 107 " " " " A 43 0 0 "GLY " " N  " " " 7 0 1 C2 
    833 14 8.40904 14.6159 32.9938 107 " " " " A 2 0 0 "GLY " " CA " " " 6 0 1 C2 
    834 14 9.00892 13.2426 32.6876 107 " " " " A 2 0 0 "GLY " " C  " " " 6 0 1 C2 
    835 23 9.10982 12.8481 31.4602 107 " " " " A 70 0 0 "GLY " " O  " " " 8 0 1 C2 
    836 40 9.42018 12.4814 33.7197 108 " " " " A 43 0 0 "TRP " " N  " " " 7 0 1 C2 
    837 14 9.48073 11.0562 33.745 108 " " " " A 2 0 0 "TRP " " CA " " " 6 0 1 C2 
    838 14 9.37343 10.5281 35.2235 108 " " " " A 2 0 0 "TRP " " C  " " " 6 0 1 C2 
    839 23 9.61059 11.266 36.1622 108 " " " " A 70 0 0 "TRP " " O  " " " 8 0 1 C2 
    840 14 10.7914 10.6518 33.0654 108 " " " " A 2 0 0 "TRP " " CB " " " 6 0 1 C2 
    841 14 12.0975 11.2097 33.6368 108 " " " " A 2 0 0 "TRP " " CG " " " 6 0 1 C2 
    842 14 12.8112 12.2379 33.208 108 " " " " A 2 0 0 "TRP " " CD1" " " 6 0 1 C2 
    843 14 12.8418 10.7447 34.7999 108 " " " " A 2 0 0 "TRP " " CD2" " " 6 0 1 C2 
    844 40 13.9053 12.5231 33.9577 108 " " " " A 43 0 0 "TRP " " NE1" " " 7 0 1 C2 
    845 14 14.0583 11.5334 34.9309 108 " " " " A 2 0 0 "TRP " " CE2" " " 6 0 1 C2 
    846 14 12.6967 9.75328 35.8263 108 " " " " A 2 0 0 "TRP " " CE3" " " 6 0 1 C2 
    847 14 15.0612 11.2589 35.8749 108 " " " " A 2 0 0 "TRP " " CZ2" " " 6 0 1 C2 
    848 14 13.6673 9.48322 36.8453 108 " " " " A 2 0 0 "TRP " " CZ3" " " 6 0 1 C2 
    849 14 14.8373 10.2814 36.8279 108 " " " " A 2 0 0 "TRP " " CH2" " " 6 0 1 C2 
    850 40 9.04202 9.20807 35.4403 109 " " " " A 43 0 0 "VAL " " N  " " " 7 0 1 C2 
    851 14 8.82808 8.41306 36.6663 109 " " " " A 2 0 0 "VAL " " CA " " " 6 0 1 C2 
    852 14 9.40087 7.00047 36.3808 109 " " " " A 2 0 0 "VAL " " C  " " " 6 0 1 C2 
    853 23 9.58892 6.61786 35.185 109 " " " " A 70 0 0 "VAL " " O  " " " 8 0 1 C2 
    854 14 7.37338 8.39018 37.203 109 " " " " A 2 0 0 "VAL " " CB " " " 6 0 1 C2 
    855 14 6.99138 9.9078 37.5393 109 " " " " A 2 0 0 "VAL " " CG1" " " 6 0 1 C2 
    856 14 6.33863 7.76691 36.2451 109 " " " " A 2 0 0 "VAL " " CG2" " " 6 0 1 C2 
    857 40 9.77488 6.2603 37.4519 110 " " " " A 43 0 0 "GLY " " N  " " " 7 0 1 C2 
    858 14 10.5451 4.9781 37.3609 110 " " " " A 2 0 0 "GLY " " CA " " " 6 0 1 C2 
    859 14 10.8521 4.53222 38.7332 110 " " " " A 2 0 0 "GLY " " C  " " " 6 0 1 C2 
    860 23 10.3851 5.1413 39.6644 110 " " " " A 70 0 0 "GLY " " O  " " " 8 0 1 C2 
    861 40 11.6765 3.41101 38.827 111 " " " " A 43 0 0 "TRP " " N  " " " 7 0 1 C2 
    862 14 12.2742 2.84652 40.062 111 " " " " A 2 0 0 "TRP " " CA " " " 6 0 1 C2 
    863 14 13.4265 3.72863 40.6001 111 " " " " A 2 0 0 "TRP " " C  " " " 6 0 1 C2 
    864 23 13.6512 3.82887 41.7833 111 " " " " A 70 0 0 "TRP " " O  " " " 8 0 1 C2 
    865 14 12.8 1.39107 39.7274 111 " " " " A 2 0 0 "TRP " " CB " " " 6 0 1 C2 
    866 14 12.8806 0.420998 40.8617 111 " " " " A 2 0 0 "TRP " " CG " " " 6 0 1 C2 
    867 14 11.7355 -0.0539001 41.3697 111 " " " " A 2 0 0 "TRP " " CD1" " " 6 0 1 C2 
    868 14 13.9859 -0.208267 41.5587 111 " " " " A 2 0 0 "TRP " " CD2" " " 6 0 1 C2 
    869 40 12.0317 -0.877562 42.4499 111 " " " " A 43 0 0 "TRP " " NE1" " " 7 0 1 C2 
    870 14 13.4293 -1.15891 42.4515 111 " " " " A 2 0 0 "TRP " " CE2" " " 6 0 1 C2 
    871 14 15.3924 -0.0177521 41.5772 111 " " " " A 2 0 0 "TRP " " CE3" " " 6 0 1 C2 
    872 14 14.1772 -1.96932 43.278 111 " " " " A 2 0 0 "TRP " " CZ2" " " 6 0 1 C2 
    873 14 16.1901 -0.90108 42.3337 111 " " " " A 2 0 0 "TRP " " CZ3" " " 6 0 1 C2 
    874 14 15.5726 -1.85728 43.1197 111 " " " " A 2 0 0 "TRP " " CH2" " " 6 0 1 C2 
    875 40 14.0148 4.48682 39.6244 112 " " " " A 43 0 0 "LEU " " N  " " " 7 0 1 C2 
    876 14 15.1224 5.37105 39.8743 112 " " " " A 2 0 0 "LEU " " CA " " " 6 0 1 C2 
    877 14 14.5995 6.77449 40.2888 112 " " " " A 2 0 0 "LEU " " C  " " " 6 0 1 C2 
    878 23 15.2031 7.80522 39.938 112 " " " " A 70 0 0 "LEU " " O  " " " 8 0 1 C2 
    879 14 15.9293 5.61949 38.5695 112 " " " " A 2 0 0 "LEU " " CB " " " 6 0 1 C2 
    880 14 16.626 4.32455 38.1455 112 " " " " A 2 0 0 "LEU " " CG " " " 6 0 1 C2 
    881 14 17.6401 4.74177 37.0297 112 " " " " A 2 0 0 "LEU " " CD1" " " 6 0 1 C2 
    882 14 17.391 3.70077 39.2149 112 " " " " A 2 0 0 "LEU " " CD2" " " 6 0 1 C2 
    883 40 13.5291 6.81803 41.1029 113 " " " " A 43 0 0 "LYS " " N  " " " 7 0 1 C2 
    884 14 12.757 8.01245 41.4943 113 " " " " A 2 0 0 "LYS " " CA " " " 6 0 1 C2 
    885 14 11.9485 7.50689 42.6628 113 " " " " A 2 0 0 "LYS " " C  " " " 6 0 1 C2 
    886 23 11.9147 6.32683 42.9724 113 " " " " A 70 0 0 "LYS " " O  " " " 8 0 1 C2 
    887 14 12.0016 8.51418 40.2589 113 " " " " A 2 0 0 "LYS " " CB " " " 6 0 1 C2 
    888 14 11.9221 10.0531 40.313 113 " " " " A 2 0 0 "LYS " " CG " " " 6 0 1 C2 
    889 14 10.9591 10.6578 39.2975 113 " " " " A 2 0 0 "LYS " " CD " " " 6 0 1 C2 
    890 14 10.7747 12.1921 39.4366 113 " " " " A 2 0 0 "LYS " " CE " " " 6 0 1 C2 
    891 40 9.72324 12.7794 38.6097 113 " " " " A 43 0 0 "LYS " " NZ " " " 7 0 1 C2 
    892 40 11.2364 8.36301 43.3844 114 " " " " A 43 0 0 "ALA " " N  " " " 7 0 1 C2 
    893 14 10.4613 8.01984 44.5289 114 " " " " A 2 0 0 "ALA " " CA " " " 6 0 1 C2 
    894 14 8.97349 8.1169 43.981 114 " " " " A 2 0 0 "ALA " " C  " " " 6 0 1 C2 
    895 23 8.53896 8.9745 43.1229 114 " " " " A 70 0 0 "ALA " " O  " " " 8 0 1 C2 
    896 14 10.5607 9.09139 45.5786 114 " " " " A 2 0 0 "ALA " " CB " " " 6 0 1 C2 
    897 40 8.05627 7.20261 44.3499 115 " " " " A 43 0 0 "PRO " " N  " " " 7 0 1 C2 
    898 14 6.77509 7.04647 43.7324 115 " " " " A 2 0 0 "PRO " " CA " " " 6 0 1 C2 
    899 14 5.87743 8.11962 44.1875 115 " " " " A 2 0 0 "PRO " " C  " " " 6 0 1 C2 
    900 23 6.14647 8.77847 45.2013 115 " " " " A 70 0 0 "PRO " " O  " " " 8 0 1 C2 
    901 14 6.40189 5.62664 44.0902 115 " " " " A 2 0 0 "PRO " " CB " " " 6 0 1 C2 
    902 14 7.12684 5.1669 45.3252 115 " " " " A 2 0 0 "PRO " " CG " " " 6 0 1 C2 
    903 14 8.40306 6.02736 45.2421 115 " " " " A 2 0 0 "PRO " " CD " " " 6 0 1 C2 
    904 40 4.66632 8.28483 43.6345 116 " " " " A 43 0 0 "ASP " " N  " " " 7 0 1 C2 
    905 14 3.72613 9.33875 43.9955 116 " " " " A 2 0 0 "ASP " " CA " " " 6 0 1 C2 
    906 14 2.93506 8.98555 45.2251 116 " " " " A 2 0 0 "ASP " " C  " " " 6 0 1 C2 
    907 23 2.52578 9.86002 45.9573 116 " " " " A 70 0 0 "ASP " " O  " " " 8 0 1 C2 
    908 14 2.77463 9.68269 42.813 116 " " " " A 2 0 0 "ASP " " CB " " " 6 0 1 C2 
    909 14 1.5921 8.71757 42.4195 116 " " " " A 2 0 0 "ASP " " CG " " " 6 0 1 C2 
    910 23 0.481434 9.22728 42.1503 116 " " " " A 70 0 0 "ASP " " OD1" " " 8 0 1 C2 
    911 23 1.85268 7.49994 42.2154 116 " " " " A 70 0 0 "ASP " " OD2" " " 8 0 1 C2 
    912 40 2.73823 7.68371 45.4972 117 " " " " A 43 0 0 "THR " " N  " " " 7 0 1 C2 
    913 14 2.06408 7.09026 46.6116 117 " " " " A 2 0 0 "THR " " CA " " " 6 0 1 C2 
    914 14 2.69936 5.75977 46.8265 117 " " " " A 2 0 0 "THR " " C  " " " 6 0 1 C2 
    915 23 3.64859 5.3522 46.1197 117 " " " " A 70 0 0 "THR " " O  " " " 8 0 1 C2 
    916 14 0.555678 7.13444 46.4266 117 " " " " A 2 0 0 "THR " " CB " " " 6 0 1 C2 
    917 23 -0.250698 7.02633 47.6799 117 " " " " A 70 0 0 "THR " " OG1" " " 8 0 1 C2 
    918 14 0.0259173 6.05904 45.4995 117 " " " " A 2 0 0 "THR " " CG2" " " 6 0 1 C2 
    919 40 2.22873 5.0555 47.8428 118 " " " " A 43 0 0 "THR " " N  " " " 7 0 1 C2 
    920 14 2.60862 3.64366 48.171 118 " " " " A 2 0 0 "THR " " CA " " " 6 0 1 C2 
    921 14 1.46202 2.89222 47.4073 118 " " " " A 2 0 0 "THR " " C  " " " 6 0 1 C2 
    922 23 0.294058 3.07941 47.6687 118 " " " " A 70 0 0 "THR " " O  " " " 8 0 1 C2 
    923 14 2.5054 3.38237 49.674 118 " " " " A 2 0 0 "THR " " CB " " " 6 0 1 C2 
    924 23 3.1188 4.47532 50.4118 118 " " " " A 70 0 0 "THR " " OG1" " " 8 0 1 C2 
    925 14 3.1726 2.08445 50.1216 118 " " " " A 2 0 0 "THR " " CG2" " " 6 0 1 C2 
    926 40 1.92148 2.12586 46.4442 119 " " " " A 43 0 0 "ASP " " N  " " " 7 0 1 C2 
    927 14 1.09609 1.26081 45.5151 119 " " " " A 2 0 0 "ASP " " CA " " " 6 0 1 C2 
    928 14 1.97292 0.117455 45.0398 119 " " " " A 2 0 0 "ASP " " C  " " " 6 0 1 C2 
    929 23 3.18682 0.268357 44.9529 119 " " " " A 70 0 0 "ASP " " O  " " " 8 0 1 C2 
    930 14 0.403696 2.10589 44.3677 119 " " " " A 2 0 0 "ASP " " CB " " " 6 0 1 C2 
    931 14 1.07149 2.09393 43.0313 119 " " " " A 2 0 0 "ASP " " CG " " " 6 0 1 C2 
    932 23 1.47924 3.17159 42.5826 119 " " " " A 70 0 0 "ASP " " OD1" " " 8 0 1 C2 
    933 23 0.97806 1.04899 42.3291 119 " " " " A 70 0 0 "ASP " " OD2" " " 8 0 1 C2 
    934 40 1.33587 -1.05063 44.6842 120 " " " " A 43 0 0 "PRO " " N  " " " 7 0 1 C2 
    935 14 2.23006 -2.11868 44.4346 120 " " " " A 2 0 0 "PRO " " CA " " " 6 0 1 C2 
    936 14 2.97025 -2.19758 43.0562 120 " " " " A 2 0 0 "PRO " " C  " " " 6 0 1 C2 
    937 23 3.92593 -2.97407 42.9685 120 " " " " A 70 0 0 "PRO " " O  " " " 8 0 1 C2 
    938 14 1.38413 -3.35267 44.7298 120 " " " " A 2 0 0 "PRO " " CB " " " 6 0 1 C2 
    939 14 -0.0912912 -2.92929 44.5419 120 " " " " A 2 0 0 "PRO " " CG " " " 6 0 1 C2 
    940 14 -0.0511682 -1.44951 44.9103 120 " " " " A 2 0 0 "PRO " " CD " " " 6 0 1 C2 
    941 40 2.59198 -1.30221 42.0982 121 " " " " A 43 0 0 "THR " " N  " " " 7 0 1 C2 
    942 14 2.84996 -1.56061 40.6899 121 " " " " A 2 0 0 "THR " " CA " " " 6 0 1 C2 
    943 14 4.1678 -0.938671 40.1921 121 " " " " A 2 0 0 "THR " " C  " " " 6 0 1 C2 
    944 23 4.70637 -1.28891 39.1337 121 " " " " A 70 0 0 "THR " " O  " " " 8 0 1 C2 
    945 14 1.67145 -1.10407 39.8701 121 " " " " A 2 0 0 "THR " " CB " " " 6 0 1 C2 
    946 23 1.43689 0.319315 39.7229 121 " " " " A 70 0 0 "THR " " OG1" " " 8 0 1 C2 
    947 14 0.345247 -1.7909 40.2244 121 " " " " A 2 0 0 "THR " " CG2" " " 6 0 1 C2 
    948 40 4.76771 -0.0967869 41.0235 122 " " " " A 43 0 0 "VAL " " N  " " " 7 0 1 C2 
    949 14 6.19317 0.280027 40.9801 122 " " " " A 2 0 0 "VAL " " CA " " " 6 0 1 C2 
    950 14 7.25498 -0.874448 41.2742 122 " " " " A 2 0 0 "VAL " " C  " " " 6 0 1 C2 
    951 23 8.38012 -0.837798 40.7973 122 " " " " A 70 0 0 "VAL " " O  " " " 8 0 1 C2 
    952 14 6.40788 1.40376 42.0432 122 " " " " A 2 0 0 "VAL " " CB " " " 6 0 1 C2 
    953 14 7.79175 1.94397 42.142 122 " " " " A 2 0 0 "VAL " " CG1" " " 6 0 1 C2 
    954 14 5.41544 2.54254 41.6886 122 " " " " A 2 0 0 "VAL " " CG2" " " 6 0 1 C2 
    955 40 6.89327 -1.96287 41.9292 123 " " " " A 43 0 0 "SER " " N  " " " 7 0 1 C2 
    956 14 7.71555 -3.16527 42.0753 123 " " " " A 2 0 0 "SER " " CA " " " 6 0 1 C2 
    957 14 8.02067 -4.04585 40.7863 123 " " " " A 2 0 0 "SER " " C  " " " 6 0 1 C2 
    958 23 8.9465 -4.90063 40.8228 123 " " " " A 70 0 0 "SER " " O  " " " 8 0 1 C2 
    959 14 7.0417 -4.0249 43.1165 123 " " " " A 2 0 0 "SER " " CB " " " 6 0 1 C2 
    960 23 5.85093 -4.61722 42.7156 123 " " " " A 70 0 0 "SER " " OG " " " 8 0 1 C2 
    961 40 7.10814 -3.89633 39.7515 124 " " " " A 43 0 0 "ALA " " N  " " " 7 0 1 C2 
    962 14 7.1754 -4.51829 38.4702 124 " " " " A 2 0 0 "ALA " " CA " " " 6 0 1 C2 
    963 14 8.28539 -3.90721 37.5336 124 " " " " A 2 0 0 "ALA " " C  " " " 6 0 1 C2 
    964 23 8.48467 -4.4249 36.4355 124 " " " " A 70 0 0 "ALA " " O  " " " 8 0 1 C2 
    965 14 5.80884 -4.37367 37.7667 124 " " " " A 2 0 0 "ALA " " CB " " " 6 0 1 C2 
    966 40 9.04037 -2.83212 37.9016 125 " " " " A 43 0 0 "MET " " N  " " " 7 0 1 C2 
    967 14 9.92565 -2.14364 37.0339 125 " " " " A 2 0 0 "MET " " CA " " " 6 0 1 C2 
    968 14 11.3787 -2.59254 37.3 125 " " " " A 2 0 0 "MET " " C  " " " 6 0 1 C2 
    969 23 12.2602 -1.76955 37.1699 125 " " " " A 70 0 0 "MET " " O  " " " 8 0 1 C2 
    970 14 9.85275 -0.604233 37.4036 125 " " " " A 2 0 0 "MET " " CB " " " 6 0 1 C2 
    971 14 8.45693 0.165241 37.1724 125 " " " " A 2 0 0 "MET " " CG " " " 6 0 1 C2 
    972 52 8.55239 1.71701 38.0542 125 " " " " A 13 0 0 "MET " " SD " " " 16 0 1 C2 
    973 14 7.06647 2.62824 37.7448 125 " " " " A 2 0 0 "MET " " CE " " " 6 0 1 C2 
    974 40 11.5771 -3.8437 37.6527 126 " " " " A 43 0 0 "LYS " " N  " " " 7 0 1 C2 
    975 14 12.8901 -4.41883 37.6774 126 " " " " A 2 0 0 "LYS " " CA " " " 6 0 1 C2 
    976 14 12.8037 -5.94251 37.5189 126 " " " " A 2 0 0 "LYS " " C  " " " 6 0 1 C2 
    977 23 11.9131 -6.68986 37.8546 126 " " " " A 70 0 0 "LYS " " O  " " " 8 0 1 C2 
    978 14 13.7261 -3.91793 38.8998 126 " " " " A 2 0 0 "LYS " " CB " " " 6 0 1 C2 
    979 14 13.4503 -4.54931 40.2464 126 " " " " A 2 0 0 "LYS " " CG " " " 6 0 1 C2 
    980 14 11.9482 -4.52491 40.6711 126 " " " " A 2 0 0 "LYS " " CD " " " 6 0 1 C2 
    981 14 11.7897 -4.9343 42.1594 126 " " " " A 2 0 0 "LYS " " CE " " " 6 0 1 C2 
    982 40 12.097 -6.29083 42.5336 126 " " " " A 43 0 0 "LYS " " NZ " " " 7 0 1 C2 
    983 40 13.8934 -6.49118 36.9156 127 " " " " A 43 0 0 "THR " " N  " " " 7 0 1 C2 
    984 14 14.0002 -7.88925 36.6053 127 " " " " A 2 0 0 "THR " " CA " " " 6 0 1 C2 
    985 14 14.529 -8.66029 37.8258 127 " " " " A 2 0 0 "THR " " C  " " " 6 0 1 C2 
    986 23 15.0306 -8.02988 38.7521 127 " " " " A 70 0 0 "THR " " O  " " " 8 0 1 C2 
    987 14 15.0577 -8.0344 35.4812 127 " " " " A 2 0 0 "THR " " CB " " " 6 0 1 C2 
    988 23 16.3673 -7.48712 35.7083 127 " " " " A 70 0 0 "THR " " OG1" " " 8 0 1 C2 
    989 14 14.7079 -7.38557 34.1362 127 " " " " A 2 0 0 "THR " " CG2" " " 6 0 1 C2 
    990 40 14.4039 -10.0177 37.8816 128 " " " " A 43 0 0 "GLN " " N  " " " 7 0 1 C2 
    991 14 14.9574 -10.8109 38.9134 128 " " " " A 2 0 0 "GLN " " CA " " " 6 0 1 C2 
    992 14 16.5011 -10.9048 38.8213 128 " " " " A 2 0 0 "GLN " " C  " " " 6 0 1 C2 
    993 23 17.1012 -11.4924 39.7207 128 " " " " A 70 0 0 "GLN " " O  " " " 8 0 1 C2 
    994 14 14.2869 -12.2047 38.8521 128 " " " " A 2 0 0 "GLN " " CB " " " 6 0 1 C2 
    995 14 12.8525 -12.2142 39.2482 128 " " " " A 2 0 0 "GLN " " CG " " " 6 0 1 C2 
    996 14 12.5866 -12.1189 40.7458 128 " " " " A 2 0 0 "GLN " " CD " " " 6 0 1 C2 
    997 23 13.4405 -11.8811 41.5873 128 " " " " A 70 0 0 "GLN " " OE1" " " 8 0 1 C2 
    998 40 11.3343 -12.3176 41.1058 128 " " " " A 43 0 0 "GLN " " NE2" " " 7 0 1 C2 
    999 40 17.1254 -10.4242 37.7937 129 " " " " A 43 0 0 "ASP " " N  " " " 7 0 1 C2 
    1000 14 18.5773 -10.442 37.7544 129 " " " " A 2 0 0 "ASP " " CA " " " 6 0 1 C2 
    1001 14 19.1583 -9.15489 38.1874 129 " " " " A 2 0 0 "ASP " " C  " " " 6 0 1 C2 
    1002 23 20.3053 -9.03528 38.4105 129 " " " " A 70 0 0 "ASP " " O  " " " 8 0 1 C2 
    1003 14 19.1917 -10.8756 36.446 129 " " " " A 2 0 0 "ASP " " CB " " " 6 0 1 C2 
    1004 14 19.212 -9.87893 35.2436 129 " " " " A 2 0 0 "ASP " " CG " " " 6 0 1 C2 
    1005 23 18.5489 -8.80801 35.1784 129 " " " " A 70 0 0 "ASP " " OD1" " " 8 0 1 C2 
    1006 23 19.869 -10.1139 34.2311 129 " " " " A 70 0 0 "ASP " " OD2" " " 8 0 1 C2 
    1007 40 18.2256 -8.17558 38.4253 130 " " " " A 43 0 0 "LEU " " N  " " " 7 0 1 C2 
    1008 14 18.558 -6.80601 38.7866 130 " " " " A 2 0 0 "LEU " " CA " " " 6 0 1 C2 
    1009 14 19.6122 -6.04355 37.9433 130 " " " " A 2 0 0 "LEU " " C  " " " 6 0 1 C2 
    1010 23 20.4527 -5.29234 38.4448 130 " " " " A 70 0 0 "LEU " " O  " " " 8 0 1 C2 
    1011 14 18.8906 -6.90474 40.2692 130 " " " " A 2 0 0 "LEU " " CB " " " 6 0 1 C2 
    1012 14 17.6379 -6.96666 41.1701 130 " " " " A 2 0 0 "LEU " " CG " " " 6 0 1 C2 
    1013 14 17.9296 -7.50078 42.5628 130 " " " " A 2 0 0 "LEU " " CD1" " " 6 0 1 C2 
    1014 14 16.9444 -5.58033 41.2661 130 " " " " A 2 0 0 "LEU " " CD2" " " 6 0 1 C2 
    1015 40 19.619 -6.34231 36.6594 131 " " " " A 43 0 0 "ARG " " N  " " " 7 0 1 C2 
    1016 14 20.4392 -5.72113 35.6617 131 " " " " A 2 0 0 "ARG " " CA " " " 6 0 1 C2 
    1017 14 19.5989 -4.87743 34.6185 131 " " " " A 2 0 0 "ARG " " C  " " " 6 0 1 C2 
    1018 23 20.1918 -4.22564 33.7617 131 " " " " A 70 0 0 "ARG " " O  " " " 8 0 1 C2 
    1019 14 21.3374 -6.76188 35.0503 131 " " " " A 2 0 0 "ARG " " CB " " " 6 0 1 C2 
    1020 14 22.4133 -7.24267 36.0119 131 " " " " A 2 0 0 "ARG " " CG " " " 6 0 1 C2 
    1021 14 22.7605 -8.64011 35.5782 131 " " " " A 2 0 0 "ARG " " CD " " " 6 0 1 C2 
    1022 40 23.6943 -8.66631 34.4108 131 " " " " A 43 0 0 "ARG " " NE " " " 7 0 1 C2 
    1023 14 23.3079 -8.94073 33.1509 131 " " " " A 2 0 0 "ARG " " CZ " " " 6 0 1 C2 
    1024 40 24.3006 -9.05856 32.2374 131 " " " " A 43 0 0 "ARG " " NH1" " " 7 0 1 C2 
    1025 40 22.0169 -9.10709 32.8349 131 " " " " A 43 0 0 "ARG " " NH2" " " 7 0 1 C2 
    1026 40 18.2517 -4.89657 34.7159 132 " " " " A 43 0 0 "HIE " " N  " " " 7 0 1 C2 
    1027 14 17.334 -3.96946 34.0065 132 " " " " A 2 0 0 "HIE " " CA " " " 6 0 1 C2 
    1028 14 16.2859 -3.3276 34.8504 132 " " " " A 2 0 0 "HIE " " C  " " " 6 0 1 C2 
    1029 23 15.7934 -3.89229 35.836 132 " " " " A 70 0 0 "HIE " " O  " " " 8 0 1 C2 
    1030 14 16.7424 -4.54423 32.716 132 " " " " A 2 0 0 "HIE " " CB " " " 6 0 1 C2 
    1031 14 17.7941 -4.76656 31.6841 132 " " " " A 2 0 0 "HIE " " CG " " " 6 0 1 C2 
    1032 40 18.3515 -6.03445 31.4929 132 " " " " A 43 0 0 "HIE " " ND1" " " 7 0 1 C2 
    1033 14 18.2907 -3.81935 30.7978 132 " " " " A 2 0 0 "HIE " " CD2" " " 6 0 1 C2 
    1034 14 19.185 -5.86141 30.4976 132 " " " " A 2 0 0 "HIE " " CE1" " " 6 0 1 C2 
    1035 40 19.2841 -4.57013 30.1337 132 " " " " A 43 0 0 "HIE " " NE2" " " 7 0 1 C2 
    1036 40 15.8373 -2.13576 34.4695 133 " " " " A 43 0 0 "THR " " N  " " " 7 0 1 C2 
    1037 14 14.7719 -1.33717 34.9547 133 " " " " A 2 0 0 "THR " " CA " " " 6 0 1 C2 
    1038 14 14.4504 -0.414144 33.7065 133 " " " " A 2 0 0 "THR " " C  " " " 6 0 1 C2 
    1039 23 15.2725 -0.268106 32.8246 133 " " " " A 70 0 0 "THR " " O  " " " 8 0 1 C2 
    1040 14 15.2361 -0.669095 36.2829 133 " " " " A 2 0 0 "THR " " CB " " " 6 0 1 C2 
    1041 23 14.1105 0.0915915 36.7506 133 " " " " A 70 0 0 "THR " " OG1" " " 8 0 1 C2 
    1042 14 16.3761 0.384278 36.0937 133 " " " " A 2 0 0 "THR " " CG2" " " 6 0 1 C2 
    1043 40 13.3119 0.255143 33.6827 134 " " " " A 43 0 0 "PHE " " N  " " " 7 0 1 C2 
    1044 14 12.8615 1.18467 32.6664 134 " " " " A 2 0 0 "PHE " " CA " " " 6 0 1 C2 
    1045 14 12.4815 2.46861 33.3584 134 " " " " A 2 0 0 "PHE " " C  " " " 6 0 1 C2 
    1046 23 12.2205 2.37702 34.5568 134 " " " " A 70 0 0 "PHE " " O  " " " 8 0 1 C2 
    1047 14 11.7126 0.5649 31.8295 134 " " " " A 2 0 0 "PHE " " CB " " " 6 0 1 C2 
    1048 14 10.4249 0.213693 32.525 134 " " " " A 2 0 0 "PHE " " CG " " " 6 0 1 C2 
    1049 14 10.1111 -1.16051 32.8467 134 " " " " A 2 0 0 "PHE " " CD1" " " 6 0 1 C2 
    1050 14 9.48581 1.26261 32.8285 134 " " " " A 2 0 0 "PHE " " CD2" " " 6 0 1 C2 
    1051 14 8.91527 -1.42915 33.5231 134 " " " " A 2 0 0 "PHE " " CE1" " " 6 0 1 C2 
    1052 14 8.24503 0.948296 33.4412 134 " " " " A 2 0 0 "PHE " " CE2" " " 6 0 1 C2 
    1053 14 7.99328 -0.385174 33.8611 134 " " " " A 2 0 0 "PHE " " CZ " " " 6 0 1 C2 
    1054 40 12.2724 3.54286 32.559 135 " " " " A 43 0 0 "ILE " " N  " " " 7 0 1 C2 
    1055 14 11.9118 4.96426 32.8006 135 " " " " A 2 0 0 "ILE " " CA " " " 6 0 1 C2 
    1056 14 10.7388 5.28038 31.8965 135 " " " " A 2 0 0 "ILE " " C  " " " 6 0 1 C2 
    1057 23 10.9112 5.43184 30.6482 135 " " " " A 70 0 0 "ILE " " O  " " " 8 0 1 C2 
    1058 14 13.1807 5.8497 32.6634 135 " " " " A 2 0 0 "ILE " " CB " " " 6 0 1 C2 
    1059 14 14.3696 5.49991 33.6231 135 " " " " A 2 0 0 "ILE " " CG1" " " 6 0 1 C2 
    1060 14 12.7596 7.31486 33.0799 135 " " " " A 2 0 0 "ILE " " CG2" " " 6 0 1 C2 
    1061 14 14.0872 5.76685 35.1179 135 " " " " A 2 0 0 "ILE " " CD1" " " 6 0 1 C2 
    1062 40 9.54289 5.53007 32.4174 136 " " " " A 43 0 0 "SER " " N  " " " 7 0 1 C2 
    1063 14 8.37908 5.9762 31.5648 136 " " " " A 2 0 0 "SER " " CA " " " 6 0 1 C2 
    1064 14 8.50046 7.47662 31.3931 136 " " " " A 2 0 0 "SER " " C  " " " 6 0 1 C2 
    1065 23 8.66073 8.14716 32.3827 136 " " " " A 70 0 0 "SER " " O  " " " 8 0 1 C2 
    1066 14 7.15247 5.6095 32.4383 136 " " " " A 2 0 0 "SER " " CB " " " 6 0 1 C2 
    1067 23 5.95038 5.69531 31.7863 136 " " " " A 70 0 0 "SER " " OG " " " 8 0 1 C2 
    1068 40 8.31052 7.97703 30.1862 137 " " " " A 43 0 0 "ILE " " N  " " " 7 0 1 C2 
    1069 14 8.41901 9.35679 29.8555 137 " " " " A 2 0 0 "ILE " " CA " " " 6 0 1 C2 
    1070 14 7.15561 9.83149 29.1636 137 " " " " A 2 0 0 "ILE " " C  " " " 6 0 1 C2 
    1071 23 6.95181 9.47931 28.014 137 " " " " A 70 0 0 "ILE " " O  " " " 8 0 1 C2 
    1072 14 9.69535 9.44943 28.9402 137 " " " " A 2 0 0 "ILE " " CB " " " 6 0 1 C2 
    1073 14 11.0855 8.92365 29.4544 137 " " " " A 2 0 0 "ILE " " CG1" " " 6 0 1 C2 
    1074 14 9.96918 10.8224 28.3881 137 " " " " A 2 0 0 "ILE " " CG2" " " 6 0 1 C2 
    1075 14 12.1196 8.4727 28.397 137 " " " " A 2 0 0 "ILE " " CD1" " " 6 0 1 C2 
    1076 40 6.18324 10.4967 29.8917 138 " " " " A 43 0 0 "PRO " " N  " " " 7 0 1 C2 
    1077 14 5.09167 11.145 29.1622 138 " " " " A 2 0 0 "PRO " " CA " " " 6 0 1 C2 
    1078 14 5.55902 12.3821 28.3891 138 " " " " A 2 0 0 "PRO " " C  " " " 6 0 1 C2 
    1079 23 6.19933 13.2949 28.8281 138 " " " " A 70 0 0 "PRO " " O  " " " 8 0 1 C2 
    1080 14 4.07178 11.5103 30.2523 138 " " " " A 2 0 0 "PRO " " CB " " " 6 0 1 C2 
    1081 14 4.71818 11.4605 31.5927 138 " " " " A 2 0 0 "PRO " " CG " " " 6 0 1 C2 
    1082 14 6.10205 10.8277 31.3283 138 " " " " A 2 0 0 "PRO " " CD " " " 6 0 1 C2 
    1083 40 5.16941 12.415 27.0673 139 " " " " A 43 0 0 "LEU " " N  " " " 7 0 1 C2 
    1084 14 5.34639 13.5686 26.048 139 " " " " A 2 0 0 "LEU " " CA " " " 6 0 1 C2 
    1085 14 4.07317 14.4698 25.9896 139 " " " " A 2 0 0 "LEU " " C  " " " 6 0 1 C2 
    1086 23 2.90282 13.9709 26.1397 139 " " " " A 70 0 0 "LEU " " O  " " " 8 0 1 C2 
    1087 14 5.5006 12.9801 24.6357 139 " " " " A 2 0 0 "LEU " " CB " " " 6 0 1 C2 
    1088 14 6.75049 12.315 24.2169 139 " " " " A 2 0 0 "LEU " " CG " " " 6 0 1 C2 
    1089 14 6.54885 11.5372 22.9157 139 " " " " A 2 0 0 "LEU " " CD1" " " 6 0 1 C2 
    1090 14 7.86922 13.3506 24.0184 139 " " " " A 2 0 0 "LEU " " CD2" " " 6 0 1 C2 
    1091 40 4.19235 15.6971 25.55 140 " " " " A 43 0 0 "GLN " " N  " " " 7 0 1 C2 
    1092 14 3.05124 16.6775 25.4171 140 " " " " A 2 0 0 "GLN " " CA " " " 6 0 1 C2 
    1093 14 2.29376 16.4853 24.0969 140 " " " " A 2 0 0 "GLN " " C  " " " 6 0 1 C2 
    1094 23 2.82919 15.927 23.1532 140 " " " " A 70 0 0 "GLN " " O  " " " 8 0 1 C2 
    1095 14 3.62221 18.0989 25.4982 140 " " " " A 2 0 0 "GLN " " CB " " " 6 0 1 C2 
    1096 14 4.09139 18.4779 26.9079 140 " " " " A 2 0 0 "GLN " " CG " " " 6 0 1 C2 
    1097 14 2.9871 19.2186 27.7273 140 " " " " A 2 0 0 "GLN " " CD " " " 6 0 1 C2 
    1098 23 1.96773 19.7189 27.2563 140 " " " " A 70 0 0 "GLN " " OE1" " " 8 0 1 C2 
    1099 40 3.12123 19.2214 29.0178 140 " " " " A 43 0 0 "GLN " " NE2" " " 7 0 1 C2 
    1100 40 1.11761 17.1215 24.0322 141 " " " " A 43 0 0 "GLY " " N  " " " 7 0 1 C2 
    1101 14 0.230923 17.1278 22.8145 141 " " " " A 2 0 0 "GLY " " CA " " " 6 0 1 C2 
    1102 14 -0.876867 16.1619 23.09 141 " " " " A 2 0 0 "GLY " " C  " " " 6 0 1 C2 
    1103 23 -0.749895 15.3062 24.0068 141 " " " " A 70 0 0 "GLY " " O  " " " 8 0 1 C2 
    1104 40 -1.99245 16.1976 22.3698 142 " " " " A 43 0 0 "ASP " " N  " " " 7 0 1 C2 
    1105 14 -3.20445 15.3569 22.6079 142 " " " " A 2 0 0 "ASP " " CA " " " 6 0 1 C2 
    1106 14 -3.74663 14.7364 21.3484 142 " " " " A 2 0 0 "ASP " " C  " " " 6 0 1 C2 
    1107 23 -4.92418 14.4209 21.349 142 " " " " A 70 0 0 "ASP " " O  " " " 8 0 1 C2 
    1108 14 -4.34719 16.2553 23.2712 142 " " " " A 2 0 0 "ASP " " CB " " " 6 0 1 C2 
    1109 14 -4.76006 17.6681 22.6304 142 " " " " A 2 0 0 "ASP " " CG " " " 6 0 1 C2 
    1110 23 -4.1242 18.1114 21.6348 142 " " " " A 70 0 0 "ASP " " OD1" " " 8 0 1 C2 
    1111 23 -5.49065 18.4389 23.3233 142 " " " " A 70 0 0 "ASP " " OD2" " " 8 0 1 C2 
    1112 40 -2.9945 14.3907 20.3304 143 " " " " A 43 0 0 "ASP " " N  " " " 7 0 1 C2 
    1113 14 -3.36739 13.5124 19.2364 143 " " " " A 2 0 0 "ASP " " CA " " " 6 0 1 C2 
    1114 14 -2.1321 12.7794 18.7866 143 " " " " A 2 0 0 "ASP " " C  " " " 6 0 1 C2 
    1115 23 -1.0242 13.2101 19.1093 143 " " " " A 70 0 0 "ASP " " O  " " " 8 0 1 C2 
    1116 14 -4.17076 14.3044 18.1119 143 " " " " A 2 0 0 "ASP " " CB " " " 6 0 1 C2 
    1117 14 -3.30164 15.0772 17.0657 143 " " " " A 2 0 0 "ASP " " CG " " " 6 0 1 C2 
    1118 23 -3.43786 16.3292 17.0037 143 " " " " A 70 0 0 "ASP " " OD1" " " 8 0 1 C2 
    1119 23 -2.38978 14.4427 16.5066 143 " " " " A 70 0 0 "ASP " " OD2" " " 8 0 1 C2 
    1120 40 -2.33967 11.5968 18.2248 144 " " " " A 43 0 0 "ASP " " N  " " " 7 0 1 C2 
    1121 14 -1.25728 10.6375 18.0478 144 " " " " A 2 0 0 "ASP " " CA " " " 6 0 1 C2 
    1122 14 -0.442009 10.9979 16.7917 144 " " " " A 2 0 0 "ASP " " C  " " " 6 0 1 C2 
    1123 23 0.579586 10.3324 16.6477 144 " " " " A 70 0 0 "ASP " " O  " " " 8 0 1 C2 
    1124 14 -1.89523 9.27563 17.7525 144 " " " " A 2 0 0 "ASP " " CB " " " 6 0 1 C2 
    1125 14 -2.86129 8.5798 18.7092 144 " " " " A 2 0 0 "ASP " " CG " " " 6 0 1 C2 
    1126 23 -4.00811 8.52124 18.2747 144 " " " " A 70 0 0 "ASP " " OD1" " " 8 0 1 C2 
    1127 23 -2.5145 8.38397 19.8737 144 " " " " A 70 0 0 "ASP " " OD2" " " 8 0 1 C2 
    1128 40 -0.79496 11.9864 15.941 145 " " " " A 43 0 0 "ASP " " N  " " " 7 0 1 C2 
    1129 14 0.100554 12.5665 14.8812 145 " " " " A 2 0 0 "ASP " " CA " " " 6 0 1 C2 
    1130 14 0.866402 13.7649 15.5205 145 " " " " A 2 0 0 "ASP " " C  " " " 6 0 1 C2 
    1131 23 2.05109 13.9488 15.2515 145 " " " " A 70 0 0 "ASP " " O  " " " 8 0 1 C2 
    1132 14 -0.776769 13.2232 13.7088 145 " " " " A 2 0 0 "ASP " " CB " " " 6 0 1 C2 
    1133 14 -1.54618 12.2045 12.8631 145 " " " " A 2 0 0 "ASP " " CG " " " 6 0 1 C2 
    1134 23 -2.75188 12.4644 12.5193 145 " " " " A 70 0 0 "ASP " " OD1" " " 8 0 1 C2 
    1135 23 -0.912899 11.181 12.5261 145 " " " " A 70 0 0 "ASP " " OD2" " " 8 0 1 C2 
    1136 40 0.252157 14.5273 16.4396 146 " " " " A 43 0 0 "GLU " " N  " " " 7 0 1 C2 
    1137 14 0.874066 15.6789 17.129 146 " " " " A 2 0 0 "GLU " " CA " " " 6 0 1 C2 
    1138 14 1.93897 15.29 18.1816 146 " " " " A 2 0 0 "GLU " " C  " " " 6 0 1 C2 
    1139 23 3.00203 15.8676 18.2319 146 " " " " A 70 0 0 "GLU " " O  " " " 8 0 1 C2 
    1140 14 -0.152281 16.5774 17.7875 146 " " " " A 2 0 0 "GLU " " CB " " " 6 0 1 C2 
    1141 14 0.322842 17.8714 18.4817 146 " " " " A 2 0 0 "GLU " " CG " " " 6 0 1 C2 
    1142 14 0.985459 18.8552 17.4725 146 " " " " A 2 0 0 "GLU " " CD " " " 6 0 1 C2 
    1143 23 1.45038 19.9257 17.9221 146 " " " " A 70 0 0 "GLU " " OE1" " " 8 0 1 C2 
    1144 23 0.972157 18.5912 16.2576 146 " " " " A 70 0 0 "GLU " " OE2" " " 8 0 1 C2 
    1145 40 1.73307 14.1838 18.8562 147 " " " " A 43 0 0 "ILE " " N  " " " 7 0 1 C2 
    1146 14 2.64664 13.7026 19.9378 147 " " " " A 2 0 0 "ILE " " CA " " " 6 0 1 C2 
    1147 14 3.84556 12.9771 19.2528 147 " " " " A 2 0 0 "ILE " " C  " " " 6 0 1 C2 
    1148 23 4.94973 13.1431 19.6598 147 " " " " A 70 0 0 "ILE " " O  " " " 8 0 1 C2 
    1149 14 1.87548 12.8298 20.9008 147 " " " " A 2 0 0 "ILE " " CB " " " 6 0 1 C2 
    1150 14 0.640043 13.5307 21.5595 147 " " " " A 2 0 0 "ILE " " CG1" " " 6 0 1 C2 
    1151 14 2.7313 12.3198 22.1631 147 " " " " A 2 0 0 "ILE " " CG2" " " 6 0 1 C2 
    1152 14 -0.474134 12.4937 21.9269 147 " " " " A 2 0 0 "ILE " " CD1" " " 6 0 1 C2 
    1153 40 3.63052 12.2331 18.1773 148 " " " " A 43 0 0 "LEU " " N  " " " 7 0 1 C2 
    1154 14 4.69071 11.5882 17.3696 148 " " " " A 2 0 0 "LEU " " CA " " " 6 0 1 C2 
    1155 14 5.62334 12.6361 16.741 148 " " " " A 2 0 0 "LEU " " C  " " " 6 0 1 C2 
    1156 23 6.78201 12.4378 16.6895 148 " " " " A 70 0 0 "LEU " " O  " " " 8 0 1 C2 
    1157 14 4.00136 10.6775 16.2798 148 " " " " A 2 0 0 "LEU " " CB " " " 6 0 1 C2 
    1158 14 4.86503 9.66232 15.5669 148 " " " " A 2 0 0 "LEU " " CG " " " 6 0 1 C2 
    1159 14 5.29893 8.47485 16.4919 148 " " " " A 2 0 0 "LEU " " CD1" " " 6 0 1 C2 
    1160 14 3.99052 9.1779 14.42 148 " " " " A 2 0 0 "LEU " " CD2" " " 6 0 1 C2 
    1161 40 5.09622 13.8007 16.3195 149 " " " " A 43 0 0 "LYS " " N  " " " 7 0 1 C2 
    1162 14 5.92574 14.91 15.8463 149 " " " " A 2 0 0 "LYS " " CA " " " 6 0 1 C2 
    1163 14 6.77319 15.5873 16.9858 149 " " " " A 2 0 0 "LYS " " C  " " " 6 0 1 C2 
    1164 23 7.86975 16.0539 16.6131 149 " " " " A 70 0 0 "LYS " " O  " " " 8 0 1 C2 
    1165 14 5.01812 16.0428 15.1882 149 " " " " A 2 0 0 "LYS " " CB " " " 6 0 1 C2 
    1166 14 4.36806 15.6506 13.8904 149 " " " " A 2 0 0 "LYS " " CG " " " 6 0 1 C2 
    1167 14 3.19588 16.5426 13.6386 149 " " " " A 2 0 0 "LYS " " CD " " " 6 0 1 C2 
    1168 14 2.47938 16.2745 12.3142 149 " " " " A 2 0 0 "LYS " " CE " " " 6 0 1 C2 
    1169 40 1.68259 17.3659 11.8459 149 " " " " A 43 0 0 "LYS " " NZ " " " 7 0 1 C2 
    1170 40 6.34215 15.4493 18.2652 150 " " " " A 43 0 0 "ASN " " N  " " " 7 0 1 C2 
    1171 14 7.18448 15.8114 19.4282 150 " " " " A 2 0 0 "ASN " " CA " " " 6 0 1 C2 
    1172 14 8.16675 14.699 19.6816 150 " " " " A 2 0 0 "ASN " " C  " " " 6 0 1 C2 
    1173 23 9.27126 14.8951 20.0776 150 " " " " A 70 0 0 "ASN " " O  " " " 8 0 1 C2 
    1174 14 6.36024 15.9961 20.7104 150 " " " " A 2 0 0 "ASN " " CB " " " 6 0 1 C2 
    1175 14 5.3934 17.2128 20.7388 150 " " " " A 2 0 0 "ASN " " CG " " " 6 0 1 C2 
    1176 23 5.78718 18.3283 20.3805 150 " " " " A 70 0 0 "ASN " " OD1" " " 8 0 1 C2 
    1177 40 4.12037 17.0954 21.0323 150 " " " " A 43 0 0 "ASN " " ND2" " " 7 0 1 C2 
    1178 40 7.8348 13.4275 19.3618 151 " " " " A 43 0 0 "TYR " " N  " " " 7 0 1 C2 
    1179 14 8.6904 12.2386 19.6995 151 " " " " A 2 0 0 "TYR " " CA " " " 6 0 1 C2 
    1180 14 9.98646 12.2214 18.8137 151 " " " " A 2 0 0 "TYR " " C  " " " 6 0 1 C2 
    1181 23 11.0924 12.1316 19.3612 151 " " " " A 70 0 0 "TYR " " O  " " " 8 0 1 C2 
    1182 14 7.94462 10.8672 19.4979 151 " " " " A 2 0 0 "TYR " " CB " " " 6 0 1 C2 
    1183 14 8.86249 9.58875 19.5719 151 " " " " A 2 0 0 "TYR " " CG " " " 6 0 1 C2 
    1184 14 9.54918 9.3192 20.7631 151 " " " " A 2 0 0 "TYR " " CD1" " " 6 0 1 C2 
    1185 14 9.03512 8.70979 18.4824 151 " " " " A 2 0 0 "TYR " " CD2" " " 6 0 1 C2 
    1186 14 10.5431 8.27774 20.8863 151 " " " " A 2 0 0 "TYR " " CE1" " " 6 0 1 C2 
    1187 14 9.96438 7.64183 18.6181 151 " " " " A 2 0 0 "TYR " " CE2" " " 6 0 1 C2 
    1188 14 10.7225 7.44343 19.7932 151 " " " " A 2 0 0 "TYR " " CZ " " " 6 0 1 C2 
    1189 23 11.6304 6.37243 19.7608 151 " " " " A 70 0 0 "TYR " " OH " " " 8 0 1 C2 
    1190 40 9.85094 12.5203 17.5322 152 " " " " A 43 0 0 "GLN " " N  " " " 7 0 1 C2 
    1191 14 10.9207 12.691 16.5292 152 " " " " A 2 0 0 "GLN " " CA " " " 6 0 1 C2 
    1192 14 12.0597 13.6377 16.8443 152 " " " " A 2 0 0 "GLN " " C  " " " 6 0 1 C2 
    1193 23 13.1761 13.4552 16.3422 152 " " " " A 70 0 0 "GLN " " O  " " " 8 0 1 C2 
    1194 14 10.2364 13.1197 15.2207 152 " " " " A 2 0 0 "GLN " " CB " " " 6 0 1 C2 
    1195 14 9.39135 11.9203 14.6996 152 " " " " A 2 0 0 "GLN " " CG " " " 6 0 1 C2 
    1196 14 8.51837 12.2256 13.5214 152 " " " " A 2 0 0 "GLN " " CD " " " 6 0 1 C2 
    1197 23 7.88689 11.3308 12.8989 152 " " " " A 70 0 0 "GLN " " OE1" " " 8 0 1 C2 
    1198 40 8.40352 13.4284 13.0992 152 " " " " A 43 0 0 "GLN " " NE2" " " 7 0 1 C2 
    1199 40 11.7861 14.6099 17.6501 153 " " " " A 43 0 0 "VAL " " N  " " " 7 0 1 C2 
    1200 14 12.7776 15.5908 18.0928 153 " " " " A 2 0 0 "VAL " " CA " " " 6 0 1 C2 
    1201 14 13.0518 15.4145 19.5597 153 " " " " A 2 0 0 "VAL " " C  " " " 6 0 1 C2 
    1202 23 13.4907 16.4062 20.1744 153 " " " " A 70 0 0 "VAL " " O  " " " 8 0 1 C2 
    1203 14 12.1623 17.0184 17.6624 153 " " " " A 2 0 0 "VAL " " CB " " " 6 0 1 C2 
    1204 14 11.8888 16.9862 16.1196 153 " " " " A 2 0 0 "VAL " " CG1" " " 6 0 1 C2 
    1205 14 10.9181 17.4618 18.4135 153 " " " " A 2 0 0 "VAL " " CG2" " " 6 0 1 C2 
    1206 40 12.7267 14.2887 20.1205 154 " " " " A 43 0 0 "VAL " " N  " " " 7 0 1 C2 
    1207 14 12.9445 13.9772 21.5703 154 " " " " A 2 0 0 "VAL " " CA " " " 6 0 1 C2 
    1208 14 13.7463 12.6181 21.6315 154 " " " " A 2 0 0 "VAL " " C  " " " 6 0 1 C2 
    1209 23 14.6669 12.4433 22.4424 154 " " " " A 70 0 0 "VAL " " O  " " " 8 0 1 C2 
    1210 14 11.592 14.0342 22.4066 154 " " " " A 2 0 0 "VAL " " CB " " " 6 0 1 C2 
    1211 14 11.5798 13.3039 23.7632 154 " " " " A 2 0 0 "VAL " " CG1" " " 6 0 1 C2 
    1212 14 11.1539 15.4724 22.675 154 " " " " A 2 0 0 "VAL " " CG2" " " 6 0 1 C2 
    1213 40 13.349 11.6852 20.6956 155 " " " " A 43 0 0 "GLU " " N  " " " 7 0 1 C2 
    1214 14 14.0805 10.5346 20.2002 155 " " " " A 2 0 0 "GLU " " CA " " " 6 0 1 C2 
    1215 14 15.629 10.5224 20.3162 155 " " " " A 2 0 0 "GLU " " C  " " " 6 0 1 C2 
    1216 23 16.1039 9.61413 21.0041 155 " " " " A 70 0 0 "GLU " " O  " " " 8 0 1 C2 
    1217 14 13.3947 10.0697 18.8636 155 " " " " A 2 0 0 "GLU " " CB " " " 6 0 1 C2 
    1218 14 14.1425 9.00268 17.9508 155 " " " " A 2 0 0 "GLU " " CG " " " 6 0 1 C2 
    1219 14 15.2708 9.51619 17.0906 155 " " " " A 2 0 0 "GLU " " CD " " " 6 0 1 C2 
    1220 23 14.9989 10.057 15.9852 155 " " " " A 70 0 0 "GLU " " OE1" " " 8 0 1 C2 
    1221 23 16.428 9.3028 17.4102 155 " " " " A 70 0 0 "GLU " " OE2" " " 8 0 1 C2 
    1222 40 16.4096 11.4823 19.7498 156 " " " " A 43 0 0 "PRO " " N  " " " 7 0 1 C2 
    1223 14 17.8482 11.4439 19.7483 156 " " " " A 2 0 0 "PRO " " CA " " " 6 0 1 C2 
    1224 14 18.4529 11.9923 21.0795 156 " " " " A 2 0 0 "PRO " " C  " " " 6 0 1 C2 
    1225 23 19.4895 11.5236 21.5262 156 " " " " A 70 0 0 "PRO " " O  " " " 8 0 1 C2 
    1226 14 18.3209 12.3082 18.6552 156 " " " " A 2 0 0 "PRO " " CB " " " 6 0 1 C2 
    1227 14 17.2112 13.3697 18.5735 156 " " " " A 2 0 0 "PRO " " CG " " " 6 0 1 C2 
    1228 14 15.895 12.6477 19.0057 156 " " " " A 2 0 0 "PRO " " CD " " " 6 0 1 C2 
    1229 40 17.6836 12.8038 21.7383 157 " " " " A 43 0 0 "GLU " " N  " " " 7 0 1 C2 
    1230 14 18.1555 13.3886 22.987 157 " " " " A 2 0 0 "GLU " " CA " " " 6 0 1 C2 
    1231 14 18.2187 12.2969 24.1032 157 " " " " A 2 0 0 "GLU " " C  " " " 6 0 1 C2 
    1232 23 19.0414 12.3456 25.0664 157 " " " " A 70 0 0 "GLU " " O  " " " 8 0 1 C2 
    1233 14 17.066 14.4731 23.3284 157 " " " " A 2 0 0 "GLU " " CB " " " 6 0 1 C2 
    1234 14 16.873 15.5818 22.3161 157 " " " " A 2 0 0 "GLU " " CG " " " 6 0 1 C2 
    1235 14 17.7952 16.7729 22.3276 157 " " " " A 2 0 0 "GLU " " CD " " " 6 0 1 C2 
    1236 23 18.0364 17.2195 23.4242 157 " " " " A 70 0 0 "GLU " " OE1" " " 8 0 1 C2 
    1237 23 18.3579 17.1774 21.2676 157 " " " " A 70 0 0 "GLU " " OE2" " " 8 0 1 C2 
    1238 40 17.3319 11.3487 24.0827 158 " " " " A 43 0 0 "LEU " " N  " " " 7 0 1 C2 
    1239 14 17.2452 10.2629 24.9765 158 " " " " A 2 0 0 "LEU " " CA " " " 6 0 1 C2 
    1240 14 18.3701 9.22214 24.736 158 " " " " A 2 0 0 "LEU " " C  " " " 6 0 1 C2 
    1241 23 18.6544 8.49393 25.7135 158 " " " " A 70 0 0 "LEU " " O  " " " 8 0 1 C2 
    1242 14 15.8799 9.51755 24.7797 158 " " " " A 2 0 0 "LEU " " CB " " " 6 0 1 C2 
    1243 14 14.7351 10.4568 25.2674 158 " " " " A 2 0 0 "LEU " " CG " " " 6 0 1 C2 
    1244 14 13.2684 9.95508 24.6521 158 " " " " A 2 0 0 "LEU " " CD1" " " 6 0 1 C2 
    1245 14 14.7387 10.3815 26.7966 158 " " " " A 2 0 0 "LEU " " CD2" " " 6 0 1 C2 
    1246 40 19.1933 9.23572 23.6845 159 " " " " A 43 0 0 "GLN " " N  " " " 7 0 1 C2 
    1247 14 20.409 8.46231 23.5242 159 " " " " A 2 0 0 "GLN " " CA " " " 6 0 1 C2 
    1248 14 21.6194 9.17547 24.1281 159 " " " " A 2 0 0 "GLN " " C  " " " 6 0 1 C2 
    1249 23 22.6078 9.49547 23.4142 159 " " " " A 70 0 0 "GLN " " O  " " " 8 0 1 C2 
    1250 14 20.5963 8.24868 22.0046 159 " " " " A 2 0 0 "GLN " " CB " " " 6 0 1 C2 
    1251 14 19.4491 7.51197 21.3492 159 " " " " A 2 0 0 "GLN " " CG " " " 6 0 1 C2 
    1252 14 19.1726 6.15522 21.899 159 " " " " A 2 0 0 "GLN " " CD " " " 6 0 1 C2 
    1253 23 20.031 5.57818 22.5958 159 " " " " A 70 0 0 "GLN " " OE1" " " 8 0 1 C2 
    1254 40 18.0338 5.60915 21.5233 159 " " " " A 43 0 0 "GLN " " NE2" " " 7 0 1 C2 
    1255 40 21.5642 9.40468 25.4472 160 " " " " A 43 0 0 "GLN " " N  " " " 7 0 1 C2 
    1256 14 22.657 9.99715 26.2348 160 " " " " A 2 0 0 "GLN " " CA " " " 6 0 1 C2 
    1257 14 22.5078 9.82875 27.739 160 " " " " A 2 0 0 "GLN " " C  " " " 6 0 1 C2 
    1258 23 23.2059 10.5155 28.5 160 " " " " A 70 0 0 "GLN " " O  " " " 8 0 1 C2 
    1259 14 22.8095 11.4974 25.9054 160 " " " " A 2 0 0 "GLN " " CB " " " 6 0 1 C2 
    1260 14 24.2394 12.0907 26.1061 160 " " " " A 2 0 0 "GLN " " CG " " " 6 0 1 C2 
    1261 14 24.3725 13.4456 25.4751 160 " " " " A 2 0 0 "GLN " " CD " " " 6 0 1 C2 
    1262 23 25.5115 13.7964 25.0533 160 " " " " A 70 0 0 "GLN " " OE1" " " 8 0 1 C2 
    1263 40 23.2498 14.1557 25.296 160 " " " " A 43 0 0 "GLN " " NE2" " " 7 0 1 C2 
    1264 40 21.6386 8.89383 28.201 161 " " " " A 43 0 0 "VAL " " N  " " " 7 0 1 C2 
    1265 14 21.2849 8.66023 29.6431 161 " " " " A 2 0 0 "VAL " " CA " " " 6 0 1 C2 
    1266 14 22.0954 7.51192 30.2772 161 " " " " A 2 0 0 "VAL " " C  " " " 6 0 1 C2 
    1267 23 22.4994 7.69873 31.3785 161 " " " " A 70 0 0 "VAL " " O  " " " 8 0 1 C2 
    1268 14 19.7296 8.52575 29.6722 161 " " " " A 2 0 0 "VAL " " CB " " " 6 0 1 C2 
    1269 14 19.0353 9.70755 28.9582 161 " " " " A 2 0 0 "VAL " " CG1" " " 6 0 1 C2 
    1270 14 19.1957 7.14447 29.1797 161 " " " " A 2 0 0 "VAL " " CG2" " " 6 0 1 C2 
    1271 40 22.2685 6.32812 29.5745 162 " " " " A 43 0 0 "ASN " " N  " " " 7 0 1 C2 
    1272 14 23.0001 5.13398 30.0707 162 " " " " A 2 0 0 "ASN " " CA " " " 6 0 1 C2 
    1273 14 24.5218 5.22976 29.7848 162 " " " " A 2 0 0 "ASN " " C  " " " 6 0 1 C2 
    1274 23 25.2798 4.49086 30.3802 162 " " " " A 70 0 0 "ASN " " O  " " " 8 0 1 C2 
    1275 14 22.4102 3.91876 29.3615 162 " " " " A 2 0 0 "ASN " " CB " " " 6 0 1 C2 
    1276 14 22.5413 2.57046 30.0614 162 " " " " A 2 0 0 "ASN " " CG " " " 6 0 1 C2 
    1277 23 21.821 2.22439 30.9638 162 " " " " A 70 0 0 "ASN " " OD1" " " 8 0 1 C2 
    1278 40 23.4868 1.86393 29.5483 162 " " " " A 43 0 0 "ASN " " ND2" " " 7 0 1 C2 
    1279 40 24.8454 6.09564 28.8364 163 " " " " A 43 0 0 "GLY " " N  " " " 7 0 1 C2 
    1280 14 26.1896 5.9325 28.1146 163 " " " " A 2 0 0 "GLY " " CA " " " 6 0 1 C2 
    1281 14 26.1086 4.92515 26.9475 163 " " " " A 2 0 0 "GLY " " C  " " " 6 0 1 C2 
    1282 23 25.6691 3.77392 27.2167 163 " " " " A 70 0 0 "GLY " " O  " " " 8 0 1 C2 
    1283 40 26.3705 5.30578 25.6655 164 " " " " A 43 0 0 "GLY " " N  " " " 7 0 1 C2 
    1284 14 26.0387 4.52413 24.4546 164 " " " " A 2 0 0 "GLY " " CA " " " 6 0 1 C2 
    1285 14 24.5167 4.58128 24.0919 164 " " " " A 2 0 0 "GLY " " C  " " " 6 0 1 C2 
    1286 23 23.6585 5.25963 24.7307 164 " " " " A 70 0 0 "GLY " " O  " " " 8 0 1 C2 
    1287 40 24.1723 3.88754 23.0167 165 " " " " A 43 0 0 "ASP " " N  " " " 7 0 1 C2 
    1288 14 22.7915 3.73262 22.5095 165 " " " " A 2 0 0 "ASP " " CA " " " 6 0 1 C2 
    1289 14 22.0542 2.8232 23.553 165 " " " " A 2 0 0 "ASP " " C  " " " 6 0 1 C2 
    1290 23 22.5675 1.99576 24.2265 165 " " " " A 70 0 0 "ASP " " O  " " " 8 0 1 C2 
    1291 14 22.7846 3.14919 21.0164 165 " " " " A 2 0 0 "ASP " " CB " " " 6 0 1 C2 
    1292 14 22.9826 1.61472 20.9922 165 " " " " A 2 0 0 "ASP " " CG " " " 6 0 1 C2 
    1293 23 22.073 0.842401 20.6408 165 " " " " A 70 0 0 "ASP " " OD1" " " 8 0 1 C2 
    1294 23 24.1648 1.2601 21.0924 165 " " " " A 70 0 0 "ASP " " OD2" " " 8 0 1 C2 
    1295 40 20.7493 3.01264 23.5692 166 " " " " A 43 0 0 "ILE " " N  " " " 7 0 1 C2 
    1296 14 19.8233 2.20026 24.3208 166 " " " " A 2 0 0 "ILE " " CA " " " 6 0 1 C2 
    1297 14 18.6225 1.77816 23.4999 166 " " " " A 2 0 0 "ILE " " C  " " " 6 0 1 C2 
    1298 23 18.2594 2.35871 22.4957 166 " " " " A 70 0 0 "ILE " " O  " " " 8 0 1 C2 
    1299 14 19.4538 2.83839 25.682 166 " " " " A 2 0 0 "ILE " " CB " " " 6 0 1 C2 
    1300 14 18.4113 3.98714 25.4596 166 " " " " A 2 0 0 "ILE " " CG1" " " 6 0 1 C2 
    1301 14 20.6051 3.29982 26.6018 166 " " " " A 2 0 0 "ILE " " CG2" " " 6 0 1 C2 
    1302 14 17.6823 4.30414 26.8153 166 " " " " A 2 0 0 "ILE " " CD1" " " 6 0 1 C2 
    1303 40 17.9223 0.782792 24.0009 167 " " " " A 43 0 0 "ARG " " N  " " " 7 0 1 C2 
    1304 14 16.6651 0.342837 23.5082 167 " " " " A 2 0 0 "ARG " " CA " " " 6 0 1 C2 
    1305 14 15.5583 1.28306 24.1355 167 " " " " A 2 0 0 "ARG " " C  " " " 6 0 1 C2 
    1306 23 15.6968 1.7009 25.2778 167 " " " " A 70 0 0 "ARG " " O  " " " 8 0 1 C2 
    1307 14 16.3582 -1.09699 23.9384 167 " " " " A 2 0 0 "ARG " " CB " " " 6 0 1 C2 
    1308 14 17.2221 -2.12666 23.1685 167 " " " " A 2 0 0 "ARG " " CG " " " 6 0 1 C2 
    1309 14 16.9496 -3.53311 23.5469 167 " " " " A 2 0 0 "ARG " " CD " " " 6 0 1 C2 
    1310 40 17.8255 -4.00294 24.6703 167 " " " " A 43 0 0 "ARG " " NE " " " 7 0 1 C2 
    1311 14 17.5659 -5.03513 25.4364 167 " " " " A 2 0 0 "ARG " " CZ " " " 6 0 1 C2 
    1312 40 16.6549 -6.00441 25.1207 167 " " " " A 43 0 0 "ARG " " NH1" " " 7 0 1 C2 
    1313 40 18.1814 -5.19673 26.6032 167 " " " " A 43 0 0 "ARG " " NH2" " " 7 0 1 C2 
    1314 40 14.4558 1.32765 23.3854 168 " " " " A 43 0 0 "LEU " " N  " " " 7 0 1 C2 
    1315 14 13.1768 1.91679 23.8242 168 " " " " A 2 0 0 "LEU " " CA " " " 6 0 1 C2 
    1316 14 11.9915 0.924569 23.5142 168 " " " " A 2 0 0 "LEU " " C  " " " 6 0 1 C2 
    1317 23 11.9676 0.166668 22.5836 168 " " " " A 70 0 0 "LEU " " O  " " " 8 0 1 C2 
    1318 14 12.9119 3.27824 23.1068 168 " " " " A 2 0 0 "LEU " " CB " " " 6 0 1 C2 
    1319 14 14.0233 4.41237 23.1255 168 " " " " A 2 0 0 "LEU " " CG " " " 6 0 1 C2 
    1320 14 13.5089 5.57577 22.3027 168 " " " " A 2 0 0 "LEU " " CD1" " " 6 0 1 C2 
    1321 14 14.2892 4.82543 24.6026 168 " " " " A 2 0 0 "LEU " " CD2" " " 6 0 1 C2 
    1322 40 10.9254 1.13724 24.2867 169 " " " " A 43 0 0 "ALA " " N  " " " 7 0 1 C2 
    1323 14 9.57175 0.61945 24.0964 169 " " " " A 2 0 0 "ALA " " CA " " " 6 0 1 C2 
    1324 14 8.55662 1.79955 24.1853 169 " " " " A 2 0 0 "ALA " " C  " " " 6 0 1 C2 
    1325 23 8.87966 2.8848 24.5697 169 " " " " A 70 0 0 "ALA " " O  " " " 8 0 1 C2 
    1326 14 9.28622 -0.516026 25.1085 169 " " " " A 2 0 0 "ALA " " CB " " " 6 0 1 C2 
    1327 40 7.31569 1.58015 23.8598 170 " " " " A 43 0 0 "GLY " " N  " " " 7 0 1 C2 
    1328 14 6.19764 2.45813 23.8833 170 " " " " A 2 0 0 "GLY " " CA " " " 6 0 1 C2 
    1329 14 5.53457 2.68408 22.5264 170 " " " " A 2 0 0 "GLY " " C  " " " 6 0 1 C2 
    1330 23 6.04489 2.13624 21.5768 170 " " " " A 70 0 0 "GLY " " O  " " " 8 0 1 C2 
    1331 40 4.37724 3.37228 22.4146 171 " " " " A 43 0 0 "LEU " " N  " " " 7 0 1 C2 
    1332 14 3.57396 3.52023 21.1623 171 " " " " A 2 0 0 "LEU " " CA " " " 6 0 1 C2 
    1333 14 4.40115 4.30194 20.1552 171 " " " " A 2 0 0 "LEU " " C  " " " 6 0 1 C2 
    1334 23 4.47299 3.91244 18.9998 171 " " " " A 70 0 0 "LEU " " O  " " " 8 0 1 C2 
    1335 14 2.326 4.37653 21.3715 171 " " " " A 2 0 0 "LEU " " CB " " " 6 0 1 C2 
    1336 14 1.4916 4.19011 22.6845 171 " " " " A 2 0 0 "LEU " " CG " " " 6 0 1 C2 
    1337 14 0.176539 4.91776 22.5922 171 " " " " A 2 0 0 "LEU " " CD1" " " 6 0 1 C2 
    1338 14 1.30447 2.69848 23.0475 171 " " " " A 2 0 0 "LEU " " CD2" " " 6 0 1 C2 
    1339 40 5.15434 5.29567 20.6861 172 " " " " A 43 0 0 "ASN " " N  " " " 7 0 1 C2 
    1340 14 5.71653 6.27257 19.7167 172 " " " " A 2 0 0 "ASN " " CA " " " 6 0 1 C2 
    1341 14 6.98337 5.65677 18.9812 172 " " " " A 2 0 0 "ASN " " C  " " " 6 0 1 C2 
    1342 23 7.05935 5.8361 17.7505 172 " " " " A 70 0 0 "ASN " " O  " " " 8 0 1 C2 
    1343 14 6.10541 7.57514 20.3746 172 " " " " A 2 0 0 "ASN " " CB " " " 6 0 1 C2 
    1344 14 4.96378 8.4847 20.7154 172 " " " " A 2 0 0 "ASN " " CG " " " 6 0 1 C2 
    1345 23 4.48503 9.21014 19.8345 172 " " " " A 70 0 0 "ASN " " OD1" " " 8 0 1 C2 
    1346 40 4.40523 8.37728 21.919 172 " " " " A 43 0 0 "ASN " " ND2" " " 7 0 1 C2 
    1347 40 7.92694 4.97896 19.6111 173 " " " " A 43 0 0 "PRO " " N  " " " 7 0 1 C2 
    1348 14 8.9688 4.21066 18.8949 173 " " " " A 2 0 0 "PRO " " CA " " " 6 0 1 C2 
    1349 14 8.43888 3.23017 17.8306 173 " " " " A 2 0 0 "PRO " " C  " " " 6 0 1 C2 
    1350 23 9.14309 2.89202 16.8844 173 " " " " A 70 0 0 "PRO " " O  " " " 8 0 1 C2 
    1351 14 9.69431 3.36639 19.9512 173 " " " " A 2 0 0 "PRO " " CB " " " 6 0 1 C2 
    1352 14 9.56319 4.20683 21.193 173 " " " " A 2 0 0 "PRO " " CG " " " 6 0 1 C2 
    1353 14 8.28825 4.99373 21.0189 173 " " " " A 2 0 0 "PRO " " CD " " " 6 0 1 C2 
    1354 40 7.25803 2.63263 17.9568 174 " " " " A 43 0 0 "LEU " " N  " " " 7 0 1 C2 
    1355 14 6.73266 1.65939 17 174 " " " " A 2 0 0 "LEU " " CA " " " 6 0 1 C2 
    1356 14 6.07572 2.32125 15.7609 174 " " " " A 2 0 0 "LEU " " C  " " " 6 0 1 C2 
    1357 23 6.21095 1.88071 14.6121 174 " " " " A 70 0 0 "LEU " " O  " " " 8 0 1 C2 
    1358 14 5.60924 0.859207 17.7243 174 " " " " A 2 0 0 "LEU " " CB " " " 6 0 1 C2 
    1359 14 6.14482 -0.0586094 18.9023 174 " " " " A 2 0 0 "LEU " " CG " " " 6 0 1 C2 
    1360 14 4.91179 -0.587728 19.7009 174 " " " " A 2 0 0 "LEU " " CD1" " " 6 0 1 C2 
    1361 14 6.78864 -1.36797 18.4535 174 " " " " A 2 0 0 "LEU " " CD2" " " 6 0 1 C2 
    1362 40 5.39055 3.46573 15.9826 175 " " " " A 43 0 0 "ALA " " N  " " " 7 0 1 C2 
    1363 14 4.68862 4.24996 14.9313 175 " " " " A 2 0 0 "ALA " " CA " " " 6 0 1 C2 
    1364 14 5.68276 4.9054 14.0317 175 " " " " A 2 0 0 "ALA " " C  " " " 6 0 1 C2 
    1365 23 5.49716 5.05034 12.8397 175 " " " " A 70 0 0 "ALA " " O  " " " 8 0 1 C2 
    1366 14 3.72529 5.29647 15.5173 175 " " " " A 2 0 0 "ALA " " CB " " " 6 0 1 C2 
    1367 40 6.8435 5.49111 14.5404 176 " " " " A 43 0 0 "SER " " N  " " " 7 0 1 C2 
    1368 14 7.79485 6.17628 13.6354 176 " " " " A 2 0 0 "SER " " CA " " " 6 0 1 C2 
    1369 14 8.54685 5.12571 12.8463 176 " " " " A 2 0 0 "SER " " C  " " " 6 0 1 C2 
    1370 23 9.30363 5.41807 12.0281 176 " " " " A 70 0 0 "SER " " O  " " " 8 0 1 C2 
    1371 14 8.84558 7.10886 14.4331 176 " " " " A 2 0 0 "SER " " CB " " " 6 0 1 C2 
    1372 23 9.32622 6.50423 15.6361 176 " " " " A 70 0 0 "SER " " OG " " " 8 0 1 C2 
    1373 40 8.48933 3.85535 13.2323 177 " " " " A 43 0 0 "GLU " " N  " " " 7 0 1 C2 
    1374 14 9.13291 2.75819 12.5465 177 " " " " A 2 0 0 "GLU " " CA " " " 6 0 1 C2 
    1375 14 8.25043 2.34049 11.2832 177 " " " " A 2 0 0 "GLU " " C  " " " 6 0 1 C2 
    1376 23 8.84727 1.97462 10.2152 177 " " " " A 70 0 0 "GLU " " O  " " " 8 0 1 C2 
    1377 14 9.28414 1.54943 13.4951 177 " " " " A 2 0 0 "GLU " " CB " " " 6 0 1 C2 
    1378 14 10.5866 0.677926 13.0841 177 " " " " A 2 0 0 "GLU " " CG " " " 6 0 1 C2 
    1379 14 11.9267 1.30041 13.41 177 " " " " A 2 0 0 "GLU " " CD " " " 6 0 1 C2 
    1380 23 12.056 2.52256 13.4932 177 " " " " A 70 0 0 "GLU " " OE1" " " 8 0 1 C2 
    1381 23 12.8948 0.514757 13.4517 177 " " " " A 70 0 0 "GLU " " OE2" " " 8 0 1 C2 
    1382 40 6.95516 2.71295 11.2136 178 " " " " A 43 0 0 "LEU " " N  " " " 7 0 1 C2 
    1383 14 6.03496 2.567 10.1006 178 " " " " A 2 0 0 "LEU " " CA " " " 6 0 1 C2 
    1384 14 6.29022 3.65238 9.10755 178 " " " " A 2 0 0 "LEU " " C  " " " 6 0 1 C2 
    1385 23 6.22618 3.33821 7.9611 178 " " " " A 70 0 0 "LEU " " O  " " " 8 0 1 C2 
    1386 14 4.56657 2.675 10.5784 178 " " " " A 2 0 0 "LEU " " CB " " " 6 0 1 C2 
    1387 14 4.12948 1.61266 11.6577 178 " " " " A 2 0 0 "LEU " " CG " " " 6 0 1 C2 
    1388 14 2.74054 1.89882 12.2967 178 " " " " A 2 0 0 "LEU " " CD1" " " 6 0 1 C2 
    1389 14 4.2155 0.186067 11.1337 178 " " " " A 2 0 0 "LEU " " CD2" " " 6 0 1 C2 
    1390 40 6.66976 4.86007 9.49445 179 " " " " A 43 0 0 "THR " " N  " " " 7 0 1 C2 
    1391 14 7.01789 5.92618 8.50802 179 " " " " A 2 0 0 "THR " " CA " " " 6 0 1 C2 
    1392 14 8.52004 5.93092 8.21656 179 " " " " A 2 0 0 "THR " " C  " " " 6 0 1 C2 
    1393 23 8.97438 6.39042 7.15541 179 " " " " A 70 0 0 "THR " " O  " " " 8 0 1 C2 
    1394 14 6.71928 7.32936 9.10291 179 " " " " A 2 0 0 "THR " " CB " " " 6 0 1 C2 
    1395 23 7.32512 7.44371 10.3611 179 " " " " A 70 0 0 "THR " " OG1" " " 8 0 1 C2 
    1396 14 5.24345 7.64407 9.16774 179 " " " " A 2 0 0 "THR " " CG2" " " 6 0 1 C2 
    1397 40 9.41214 5.37685 9.12708 180 " " " " A 43 0 0 "GLY " " N  " " " 7 0 1 C2 
    1398 14 10.8833 5.36287 9.10085 180 " " " " A 2 0 0 "GLY " " CA " " " 6 0 1 C2 
    1399 14 11.4219 4.2948 8.07366 180 " " " " A 2 0 0 "GLY " " C  " " " 6 0 1 C2 
    1400 23 12.2381 4.6111 7.21379 180 " " " " A 70 0 0 "GLY " " O  " " " 8 0 1 C2 
    1401 40 10.9702 3.05608 8.06157 181 " " " " A 43 0 0 "THR " " N  " " " 7 0 1 C2 
    1402 14 11.4357 2.03353 7.11934 181 " " " " A 2 0 0 "THR " " CA " " " 6 0 1 C2 
    1403 14 11.1787 2.44632 5.64239 181 " " " " A 2 0 0 "THR " " C  " " " 6 0 1 C2 
    1404 23 12.1155 2.36084 4.82381 181 " " " " A 70 0 0 "THR " " O  " " " 8 0 1 C2 
    1405 14 10.8601 0.66281 7.56052 181 " " " " A 2 0 0 "THR " " CB " " " 6 0 1 C2 
    1406 23 9.44996 0.768129 7.77423 181 " " " " A 70 0 0 "THR " " OG1" " " 8 0 1 C2 
    1407 14 11.6174 0.071694 8.77278 181 " " " " A 2 0 0 "THR " " CG2" " " 6 0 1 C2 
    1408 40 9.94059 2.91833 5.43089 182 " " " " A 43 0 0 "ILE " " N  " " " 7 0 1 C2 
    1409 14 9.53264 3.72471 4.29354 182 " " " " A 2 0 0 "ILE " " CA " " " 6 0 1 C2 
    1410 14 10.4458 4.89046 3.87403 182 " " " " A 2 0 0 "ILE " " C  " " " 6 0 1 C2 
    1411 23 10.7884 5.01301 2.6794 182 " " " " A 70 0 0 "ILE " " O  " " " 8 0 1 C2 
    1412 14 8.09735 4.25696 4.44744 182 " " " " A 2 0 0 "ILE " " CB " " " 6 0 1 C2 
    1413 14 7.01475 3.14911 4.44511 182 " " " " A 2 0 0 "ILE " " CG1" " " 6 0 1 C2 
    1414 14 7.6519 5.35466 3.45336 182 " " " " A 2 0 0 "ILE " " CG2" " " 6 0 1 C2 
    1415 14 7.11274 2.15272 3.29223 182 " " " " A 2 0 0 "ILE " " CD1" " " 6 0 1 C2 
    1416 40 10.9131 5.73074 4.8291 183 " " " " A 43 0 0 "GLY " " N  " " " 7 0 1 C2 
    1417 14 11.6379 6.97876 4.60928 183 " " " " A 2 0 0 "GLY " " CA " " " 6 0 1 C2 
    1418 14 13.0725 6.64495 4.08985 183 " " " " A 2 0 0 "GLY " " C  " " " 6 0 1 C2 
    1419 23 13.4814 7.36801 3.23742 183 " " " " A 70 0 0 "GLY " " O  " " " 8 0 1 C2 
    1420 40 13.6158 5.5397 4.5679 184 " " " " A 43 0 0 "GLU " " N  " " " 7 0 1 C2 
    1421 14 14.9262 5.00323 4.18733 184 " " " " A 2 0 0 "GLU " " CA " " " 6 0 1 C2 
    1422 14 14.8281 4.40446 2.7586 184 " " " " A 2 0 0 "GLU " " C  " " " 6 0 1 C2 
    1423 23 15.7504 4.60448 1.94958 184 " " " " A 70 0 0 "GLU " " O  " " " 8 0 1 C2 
    1424 14 15.2936 3.89508 5.22008 184 " " " " A 2 0 0 "GLU " " CB " " " 6 0 1 C2 
    1425 14 16.6261 3.13935 5.08587 184 " " " " A 2 0 0 "GLU " " CG " " " 6 0 1 C2 
    1426 14 17.8376 4.01965 5.43698 184 " " " " A 2 0 0 "GLU " " CD " " " 6 0 1 C2 
    1427 23 17.5897 5.19968 5.79604 184 " " " " A 70 0 0 "GLU " " OE1" " " 8 0 1 C2 
    1428 23 18.9932 3.51582 5.28723 184 " " " " A 70 0 0 "GLU " " OE2" " " 8 0 1 C2 
    1429 40 13.7092 3.74626 2.45341 185 " " " " A 43 0 0 "ASP " " N  " " " 7 0 1 C2 
    1430 14 13.3921 3.23818 1.10916 185 " " " " A 2 0 0 "ASP " " CA " " " 6 0 1 C2 
    1431 14 13.1869 4.48015 0.155725 185 " " " " A 2 0 0 "ASP " " C  " " " 6 0 1 C2 
    1432 23 13.7783 4.48837 -0.878805 185 " " " " A 70 0 0 "ASP " " O  " " " 8 0 1 C2 
    1433 14 12.0601 2.34545 1.09286 185 " " " " A 2 0 0 "ASP " " CB " " " 6 0 1 C2 
    1434 14 12.0748 1.00542 1.88366 185 " " " " A 2 0 0 "ASP " " CG " " " 6 0 1 C2 
    1435 23 10.9721 0.516314 2.19839 185 " " " " A 70 0 0 "ASP " " OD1" " " 8 0 1 C2 
    1436 23 13.2031 0.437448 2.07443 185 " " " " A 70 0 0 "ASP " " OD2" " " 8 0 1 C2 
    1437 40 12.4986 5.52539 0.60763 186 " " " " A 43 0 0 "GLN " " N  " " " 7 0 1 C2 
    1438 14 12.2904 6.69381 -0.284269 186 " " " " A 2 0 0 "GLN " " CA " " " 6 0 1 C2 
    1439 14 13.6209 7.38339 -0.62969 186 " " " " A 2 0 0 "GLN " " C  " " " 6 0 1 C2 
    1440 23 13.8858 7.60266 -1.82722 186 " " " " A 70 0 0 "GLN " " O  " " " 8 0 1 C2 
    1441 14 11.2904 7.62208 0.452829 186 " " " " A 2 0 0 "GLN " " CB " " " 6 0 1 C2 
    1442 14 9.85345 7.18863 0.229547 186 " " " " A 2 0 0 "GLN " " CG " " " 6 0 1 C2 
    1443 14 8.87003 7.99147 1.07704 186 " " " " A 2 0 0 "GLN " " CD " " " 6 0 1 C2 
    1444 23 7.72517 7.60391 1.08642 186 " " " " A 70 0 0 "GLN " " OE1" " " 8 0 1 C2 
    1445 40 9.33404 9.08344 1.58401 186 " " " " A 43 0 0 "GLN " " NE2" " " 7 0 1 C2 
    1446 40 14.5445 7.54619 0.347879 187 " " " " A 43 0 0 "LYS " " N  " " " 7 0 1 C2 
    1447 14 15.8374 8.26741 0.247698 187 " " " " A 2 0 0 "LYS " " CA " " " 6 0 1 C2 
    1448 14 16.8274 7.31284 -0.496008 187 " " " " A 2 0 0 "LYS " " C  " " " 6 0 1 C2 
    1449 23 17.5134 7.81244 -1.38185 187 " " " " A 70 0 0 "LYS " " O  " " " 8 0 1 C2 
    1450 14 16.3069 8.42045 1.70666 187 " " " " A 2 0 0 "LYS " " CB " " " 6 0 1 C2 
    1451 14 17.4996 9.30829 2.02059 187 " " " " A 2 0 0 "LYS " " CG " " " 6 0 1 C2 
    1452 14 17.6218 10.6782 1.20593 187 " " " " A 2 0 0 "LYS " " CD " " " 6 0 1 C2 
    1453 14 16.395 11.6143 1.41772 187 " " " " A 2 0 0 "LYS " " CE " " " 6 0 1 C2 
    1454 40 16.2005 12.7113 0.4788 187 " " " " A 43 0 0 "LYS " " NZ " " " 7 0 1 C2 
    1455 40 16.709 6.00193 -0.419813 188 " " " " A 43 0 0 "ARG " " N  " " " 7 0 1 C2 
    1456 14 17.4671 5.09315 -1.27086 188 " " " " A 2 0 0 "ARG " " CA " " " 6 0 1 C2 
    1457 14 16.9967 5.22419 -2.78522 188 " " " " A 2 0 0 "ARG " " C  " " " 6 0 1 C2 
    1458 23 17.827 5.25526 -3.67928 188 " " " " A 70 0 0 "ARG " " O  " " " 8 0 1 C2 
    1459 14 17.2963 3.61357 -0.692701 188 " " " " A 2 0 0 "ARG " " CB " " " 6 0 1 C2 
    1460 14 18.2662 2.66338 -1.40053 188 " " " " A 2 0 0 "ARG " " CG " " " 6 0 1 C2 
    1461 14 18.3907 1.36988 -0.680151 188 " " " " A 2 0 0 "ARG " " CD " " " 6 0 1 C2 
    1462 40 17.1055 0.673495 -0.595663 188 " " " " A 43 0 0 "ARG " " NE " " " 7 0 1 C2 
    1463 14 16.292 0.543076 0.464167 188 " " " " A 2 0 0 "ARG " " CZ " " " 6 0 1 C2 
    1464 40 15.1055 -0.0353769 0.397287 188 " " " " A 43 0 0 "ARG " " NH1" " " 7 0 1 C2 
    1465 40 16.563 1.05856 1.6535 188 " " " " A 43 0 0 "ARG " " NH2" " " 7 0 1 C2 
    1466 40 15.6313 5.34348 -2.98042 189 " " " " A 43 0 0 "ALA " " N  " " " 7 0 1 C2 
    1467 14 15.0333 5.3545 -4.27749 189 " " " " A 2 0 0 "ALA " " CA " " " 6 0 1 C2 
    1468 14 15.4337 6.50925 -5.21953 189 " " " " A 2 0 0 "ALA " " C  " " " 6 0 1 C2 
    1469 23 15.1778 6.49779 -6.43812 189 " " " " A 70 0 0 "ALA " " O  " " " 8 0 1 C2 
    1470 14 13.4488 5.31334 -4.22561 189 " " " " A 2 0 0 "ALA " " CB " " " 6 0 1 C2 
    1471 40 16.0063 7.58424 -4.63463 190 " " " " A 43 0 0 "GLU " " N  " " " 7 0 1 C2 
    1472 14 16.7351 8.68886 -5.28812 190 " " " " A 2 0 0 "GLU " " CA " " " 6 0 1 C2 
    1473 14 18.1471 8.2068 -5.89515 190 " " " " A 2 0 0 "GLU " " C  " " " 6 0 1 C2 
    1474 23 18.8 8.98739 -6.62942 190 " " " " A 70 0 0 "GLU " " O  " " " 8 0 1 C2 
    1475 14 17.0025 9.81839 -4.28625 190 " " " " A 2 0 0 "GLU " " CB " " " 6 0 1 C2 
    1476 14 15.7706 10.2668 -3.49296 190 " " " " A 2 0 0 "GLU " " CG " " " 6 0 1 C2 
    1477 14 15.925 11.571 -2.69877 190 " " " " A 2 0 0 "GLU " " CD " " " 6 0 1 C2 
    1478 23 16.7593 12.4436 -3.01807 190 " " " " A 70 0 0 "GLU " " OE1" " " 8 0 1 C2 
    1479 23 15.3268 11.6531 -1.60134 190 " " " " A 70 0 0 "GLU " " OE2" " " 8 0 1 C2 
    1480 40 18.6369 6.9948 -5.66627 191 " " " " A 43 0 0 "VAL " " N  " " " 7 0 1 C2 
    1481 14 19.7689 6.40278 -6.32244 191 " " " " A 2 0 0 "VAL " " CA " " " 6 0 1 C2 
    1482 14 19.4178 5.01566 -6.89722 191 " " " " A 2 0 0 "VAL " " C  " " " 6 0 1 C2 
    1483 23 19.6766 4.72025 -8.06711 191 " " " " A 70 0 0 "VAL " " O  " " " 8 0 1 C2 
    1484 14 21.1006 6.33079 -5.43583 191 " " " " A 2 0 0 "VAL " " CB " " " 6 0 1 C2 
    1485 14 21.771 7.72096 -5.28618 191 " " " " A 2 0 0 "VAL " " CG1" " " 6 0 1 C2 
    1486 14 20.9354 5.6822 -4.0785 191 " " " " A 2 0 0 "VAL " " CG2" " " 6 0 1 C2 
    1487 40 18.8098 4.12169 -6.09762 192 " " " " A 43 0 0 "ALA " " N  " " " 7 0 1 C2 
    1488 14 18.5432 2.71632 -6.42829 192 " " " " A 2 0 0 "ALA " " CA " " " 6 0 1 C2 
    1489 14 17.3688 2.54933 -7.4275 192 " " " " A 2 0 0 "ALA " " C  " " " 6 0 1 C2 
    1490 23 17.0598 1.46347 -7.82683 192 " " " " A 70 0 0 "ALA " " O  " " " 8 0 1 C2 
    1491 14 18.1979 2.02569 -5.14995 192 " " " " A 2 0 0 "ALA " " CB " " " 6 0 1 C2 
    1492 40 16.6317 3.59955 -7.76117 193 " " " " A 43 0 0 "ALA " " N  " " " 7 0 1 C2 
    1493 14 15.5029 3.67978 -8.64512 193 " " " " A 2 0 0 "ALA " " CA " " " 6 0 1 C2 
    1494 14 15.648 4.91129 -9.56846 193 " " " " A 2 0 0 "ALA " " C  " " " 6 0 1 C2 
    1495 23 16.44 4.89038 -10.4511 193 " " " " A 70 0 0 "ALA " " O  " " " 8 0 1 C2 
    1496 14 14.2054 3.29202 -7.87957 193 " " " " A 2 0 0 "ALA " " CB " " " 6 0 1 C2 
    1497 40 15.0366 6.09115 -9.23368 194 " " " " A 43 0 0 "ILE " " N  " " " 7 0 1 C2 
    1498 14 15.0566 7.36144 -10.0078 194 " " " " A 2 0 0 "ILE " " CA " " " 6 0 1 C2 
    1499 14 16.0623 7.56671 -11.1888 194 " " " " A 2 0 0 "ILE " " C  " " " 6 0 1 C2 
    1500 23 15.6505 7.46867 -12.3429 194 " " " " A 70 0 0 "ILE " " O  " " " 8 0 1 C2 
    1501 14 14.4911 8.64525 -9.24828 194 " " " " A 2 0 0 "ILE " " CB " " " 6 0 1 C2 
    1502 14 13.0867 8.48857 -8.65706 194 " " " " A 2 0 0 "ILE " " CG1" " " 6 0 1 C2 
    1503 14 14.6976 10.009 -9.94759 194 " " " " A 2 0 0 "ILE " " CG2" " " 6 0 1 C2 
    1504 14 12.9317 9.21745 -7.27242 194 " " " " A 2 0 0 "ILE " " CD1" " " 6 0 1 C2 
    1505 40 17.3221 7.79855 -10.9843 195 " " " " A 43 0 0 "PRO " " N  " " " 7 0 1 C2 
    1506 14 18.4294 7.71865 -11.9616 195 " " " " A 2 0 0 "PRO " " CA " " " 6 0 1 C2 
    1507 14 18.5235 6.40449 -12.6968 195 " " " " A 2 0 0 "PRO " " C  " " " 6 0 1 C2 
    1508 23 18.3999 6.40284 -13.9131 195 " " " " A 70 0 0 "PRO " " O  " " " 8 0 1 C2 
    1509 14 19.7221 8.16751 -11.2503 195 " " " " A 2 0 0 "PRO " " CB " " " 6 0 1 C2 
    1510 14 19.4655 7.92281 -9.7337 195 " " " " A 2 0 0 "PRO " " CG " " " 6 0 1 C2 
    1511 14 17.9218 7.93988 -9.62783 195 " " " " A 2 0 0 "PRO " " CD " " " 6 0 1 C2 
    1512 40 18.6683 5.24277 -12.0301 196 " " " " A 43 0 0 "LEU " " N  " " " 7 0 1 C2 
    1513 14 18.9481 3.95195 -12.6343 196 " " " " A 2 0 0 "LEU " " CA " " " 6 0 1 C2 
    1514 14 17.9564 3.42582 -13.6579 196 " " " " A 2 0 0 "LEU " " C  " " " 6 0 1 C2 
    1515 23 18.3061 2.56984 -14.5647 196 " " " " A 70 0 0 "LEU " " O  " " " 8 0 1 C2 
    1516 14 19.1687 2.94069 -11.46 196 " " " " A 2 0 0 "LEU " " CB " " " 6 0 1 C2 
    1517 14 19.6605 1.47594 -11.8072 196 " " " " A 2 0 0 "LEU " " CG " " " 6 0 1 C2 
    1518 14 20.9849 1.37233 -12.5186 196 " " " " A 2 0 0 "LEU " " CD1" " " 6 0 1 C2 
    1519 14 19.7161 0.620007 -10.4884 196 " " " " A 2 0 0 "LEU " " CD2" " " 6 0 1 C2 
    1520 40 16.6886 4.02555 -13.6434 197 " " " " A 43 0 0 "VAL " " N  " " " 7 0 1 C2 
    1521 14 15.5584 3.74214 -14.5797 197 " " " " A 2 0 0 "VAL " " CA " " " 6 0 1 C2 
    1522 14 16.0664 3.9455 -16.0203 197 " " " " A 2 0 0 "VAL " " C  " " " 6 0 1 C2 
    1523 23 15.7931 3.13201 -16.8406 197 " " " " A 70 0 0 "VAL " " O  " " " 8 0 1 C2 
    1524 14 14.4031 4.61266 -14.0486 197 " " " " A 2 0 0 "VAL " " CB " " " 6 0 1 C2 
    1525 14 13.17 4.87081 -14.9806 197 " " " " A 2 0 0 "VAL " " CG1" " " 6 0 1 C2 
    1526 14 13.8799 3.93469 -12.7808 197 " " " " A 2 0 0 "VAL " " CG2" " " 6 0 1 C2 
    1527 40 16.8643 4.97152 -16.2505 198 " " " " A 43 0 0 "ALA " " N  " " " 7 0 1 C2 
    1528 14 17.2986 5.36123 -17.6079 198 " " " " A 2 0 0 "ALA " " CA " " " 6 0 1 C2 
    1529 14 18.2853 4.34675 -18.3413 198 " " " " A 2 0 0 "ALA " " C  " " " 6 0 1 C2 
    1530 23 18.5198 4.38093 -19.491 198 " " " " A 70 0 0 "ALA " " O  " " " 8 0 1 C2 
    1531 14 18.1684 6.57964 -17.2351 198 " " " " A 2 0 0 "ALA " " CB " " " 6 0 1 C2 
    1532 40 18.8937 3.59976 -17.4642 199 " " " " A 43 0 0 "VAL " " N  " " " 7 0 1 C2 
    1533 14 19.9577 2.69012 -17.8663 199 " " " " A 2 0 0 "VAL " " CA " " " 6 0 1 C2 
    1534 14 19.2226 1.50259 -18.493 199 " " " " A 2 0 0 "VAL " " C  " " " 6 0 1 C2 
    1535 23 19.4869 1.24934 -19.6705 199 " " " " A 70 0 0 "VAL " " O  " " " 8 0 1 C2 
    1536 14 20.8429 2.31809 -16.5951 199 " " " " A 2 0 0 "VAL " " CB " " " 6 0 1 C2 
    1537 14 21.9042 1.32731 -17.1095 199 " " " " A 2 0 0 "VAL " " CG1" " " 6 0 1 C2 
    1538 14 21.599 3.59622 -16.0391 199 " " " " A 2 0 0 "VAL " " CG2" " " 6 0 1 C2 
    1539 40 18.3399 0.790488 -17.7224 200 " " " " A 43 0 0 "VAL " " N  " " " 7 0 1 C2 
    1540 14 17.4715 -0.291223 -18.2241 200 " " " " A 2 0 0 "VAL " " CA " " " 6 0 1 C2 
    1541 14 16.5349 0.237088 -19.3529 200 " " " " A 2 0 0 "VAL " " C  " " " 6 0 1 C2 
    1542 23 16.2313 -0.678501 -20.165 200 " " " " A 70 0 0 "VAL " " O  " " " 8 0 1 C2 
    1543 14 16.6395 -1.02696 -17.142 200 " " " " A 2 0 0 "VAL " " CB " " " 6 0 1 C2 
    1544 14 17.4457 -2.0849 -16.454 200 " " " " A 2 0 0 "VAL " " CG1" " " 6 0 1 C2 
    1545 14 15.9734 -0.095261 -16.1728 200 " " " " A 2 0 0 "VAL " " CG2" " " 6 0 1 C2 
    1546 40 16.1266 1.51565 -19.4688 201 " " " " A 43 0 0 "LEU " " N  " " " 7 0 1 C2 
    1547 14 15.3189 1.91048 -20.6185 201 " " " " A 2 0 0 "LEU " " CA " " " 6 0 1 C2 
    1548 14 16.1438 2.01062 -21.9586 201 " " " " A 2 0 0 "LEU " " C  " " " 6 0 1 C2 
    1549 23 15.5281 1.88549 -22.9942 201 " " " " A 70 0 0 "LEU " " O  " " " 8 0 1 C2 
    1550 14 14.6755 3.34667 -20.3878 201 " " " " A 2 0 0 "LEU " " CB " " " 6 0 1 C2 
    1551 14 13.4334 3.40761 -19.4615 201 " " " " A 2 0 0 "LEU " " CG " " " 6 0 1 C2 
    1552 14 13.1814 4.7329 -18.845 201 " " " " A 2 0 0 "LEU " " CD1" " " 6 0 1 C2 
    1553 14 12.2129 2.88049 -20.1917 201 " " " " A 2 0 0 "LEU " " CD2" " " 6 0 1 C2 
    1554 40 17.4766 2.08825 -22.0136 202 " " " " A 43 0 0 "PHE " " N  " " " 7 0 1 C2 
    1555 14 18.377 2.09346 -23.1365 202 " " " " A 2 0 0 "PHE " " CA " " " 6 0 1 C2 
    1556 14 18.0934 0.852537 -23.9486 202 " " " " A 2 0 0 "PHE " " C  " " " 6 0 1 C2 
    1557 23 17.7936 0.881781 -25.1802 202 " " " " A 70 0 0 "PHE " " O  " " " 8 0 1 C2 
    1558 14 19.8931 2.12805 -22.7059 202 " " " " A 2 0 0 "PHE " " CB " " " 6 0 1 C2 
    1559 14 20.8462 1.98875 -23.8235 202 " " " " A 2 0 0 "PHE " " CG " " " 6 0 1 C2 
    1560 14 21.6852 0.909586 -23.9799 202 " " " " A 2 0 0 "PHE " " CD1" " " 6 0 1 C2 
    1561 14 20.859 2.99168 -24.8193 202 " " " " A 2 0 0 "PHE " " CD2" " " 6 0 1 C2 
    1562 14 22.5357 0.792817 -25.0995 202 " " " " A 2 0 0 "PHE " " CE1" " " 6 0 1 C2 
    1563 14 21.6488 2.88402 -26.0122 202 " " " " A 2 0 0 "PHE " " CE2" " " 6 0 1 C2 
    1564 14 22.4468 1.7674 -26.1472 202 " " " " A 2 0 0 "PHE " " CZ " " " 6 0 1 C2 
    1565 40 18.1238 -0.343426 -23.2951 203 " " " " A 43 0 0 "PHE " " N  " " " 7 0 1 C2 
    1566 14 18.063 -1.65518 -23.8815 203 " " " " A 2 0 0 "PHE " " CA " " " 6 0 1 C2 
    1567 14 16.7177 -1.92796 -24.5571 203 " " " " A 2 0 0 "PHE " " C  " " " 6 0 1 C2 
    1568 23 16.6478 -2.87392 -25.3504 203 " " " " A 70 0 0 "PHE " " O  " " " 8 0 1 C2 
    1569 14 18.4439 -2.60446 -22.7581 203 " " " " A 2 0 0 "PHE " " CB " " " 6 0 1 C2 
    1570 14 19.9652 -2.43923 -22.2645 203 " " " " A 2 0 0 "PHE " " CG " " " 6 0 1 C2 
    1571 14 20.248 -2.23683 -20.8882 203 " " " " A 2 0 0 "PHE " " CD1" " " 6 0 1 C2 
    1572 14 21.0637 -2.51291 -23.1529 203 " " " " A 2 0 0 "PHE " " CD2" " " 6 0 1 C2 
    1573 14 21.5469 -2.19375 -20.429 203 " " " " A 2 0 0 "PHE " " CE1" " " 6 0 1 C2 
    1574 14 22.3978 -2.30445 -22.7476 203 " " " " A 2 0 0 "PHE " " CE2" " " 6 0 1 C2 
    1575 14 22.6479 -2.2602 -21.3539 203 " " " " A 2 0 0 "PHE " " CZ " " " 6 0 1 C2 
    1576 40 15.6672 -1.13914 -24.3732 204 " " " " A 43 0 0 "VAL " " N  " " " 7 0 1 C2 
    1577 14 14.3752 -1.28172 -25.0046 204 " " " " A 2 0 0 "VAL " " CA " " " 6 0 1 C2 
    1578 14 14.4637 -0.808963 -26.4654 204 " " " " A 2 0 0 "VAL " " C  " " " 6 0 1 C2 
    1579 23 13.9665 -1.47201 -27.3718 204 " " " " A 70 0 0 "VAL " " O  " " " 8 0 1 C2 
    1580 14 13.186 -0.507162 -24.2472 204 " " " " A 2 0 0 "VAL " " CB " " " 6 0 1 C2 
    1581 14 11.8581 -0.597375 -24.9648 204 " " " " A 2 0 0 "VAL " " CG1" " " 6 0 1 C2 
    1582 14 13.0516 -0.937992 -22.8136 204 " " " " A 2 0 0 "VAL " " CG2" " " 6 0 1 C2 
    1583 40 15.1453 0.307248 -26.7566 205 " " " " A 43 0 0 "PHE " " N  " " " 7 0 1 C2 
    1584 14 15.1822 0.880694 -28.108 205 " " " " A 2 0 0 "PHE " " CA " " " 6 0 1 C2 
    1585 14 16.6083 0.889451 -28.7933 205 " " " " A 2 0 0 "PHE " " C  " " " 6 0 1 C2 
    1586 23 16.7875 1.09593 -29.9819 205 " " " " A 70 0 0 "PHE " " O  " " " 8 0 1 C2 
    1587 14 14.6358 2.3372 -28.1236 205 " " " " A 2 0 0 "PHE " " CB " " " 6 0 1 C2 
    1588 14 13.2174 2.57631 -27.5968 205 " " " " A 2 0 0 "PHE " " CG " " " 6 0 1 C2 
    1589 14 12.1529 2.40711 -28.4704 205 " " " " A 2 0 0 "PHE " " CD1" " " 6 0 1 C2 
    1590 14 13.0465 3.04128 -26.2711 205 " " " " A 2 0 0 "PHE " " CD2" " " 6 0 1 C2 
    1591 14 10.8189 2.62223 -28.0915 205 " " " " A 2 0 0 "PHE " " CE1" " " 6 0 1 C2 
    1592 14 11.6831 3.1581 -25.8172 205 " " " " A 2 0 0 "PHE " " CE2" " " 6 0 1 C2 
    1593 14 10.6085 2.95687 -26.7029 205 " " " " A 2 0 0 "PHE " " CZ " " " 6 0 1 C2 
    1594 40 17.7158 0.758523 -28.0087 206 " " " " A 43 0 0 "GLY " " N  " " " 7 0 1 C2 
    1595 14 19.1089 0.58142 -28.4296 206 " " " " A 2 0 0 "GLY " " CA " " " 6 0 1 C2 
    1596 14 19.8183 1.92858 -28.7285 206 " " " " A 2 0 0 "GLY " " C  " " " 6 0 1 C2 
    1597 23 21.0027 1.93451 -28.9127 206 " " " " A 70 0 0 "GLY " " O  " " " 8 0 1 C2 
    1598 40 19.0838 3.00529 -28.4479 207 " " " " A 43 0 0 "THR " " N  " " " 7 0 1 C2 
    1599 14 19.3001 4.41993 -28.7404 207 " " " " A 2 0 0 "THR " " CA " " " 6 0 1 C2 
    1600 14 18.8975 5.23341 -27.4842 207 " " " " A 2 0 0 "THR " " C  " " " 6 0 1 C2 
    1601 23 17.9514 4.85886 -26.8227 207 " " " " A 70 0 0 "THR " " O  " " " 8 0 1 C2 
    1602 14 18.6964 4.7946 -30.066 207 " " " " A 2 0 0 "THR " " CB " " " 6 0 1 C2 
    1603 23 19.0027 6.08929 -30.4075 207 " " " " A 70 0 0 "THR " " OG1" " " 8 0 1 C2 
    1604 14 17.2324 4.46079 -30.1161 207 " " " " A 2 0 0 "THR " " CG2" " " 6 0 1 C2 
    1605 40 19.6871 6.26982 -27.2165 208 " " " " A 43 0 0 "VAL " " N  " " " 7 0 1 C2 
    1606 14 19.5523 6.93246 -25.9076 208 " " " " A 2 0 0 "VAL " " CA " " " 6 0 1 C2 
    1607 14 18.465 7.95662 -25.799 208 " " " " A 2 0 0 "VAL " " C  " " " 6 0 1 C2 
    1608 23 17.8946 8.1604 -24.769 208 " " " " A 70 0 0 "VAL " " O  " " " 8 0 1 C2 
    1609 14 20.9707 7.54549 -25.5701 208 " " " " A 2 0 0 "VAL " " CB " " " 6 0 1 C2 
    1610 14 21.9258 6.4366 -25.1114 208 " " " " A 2 0 0 "VAL " " CG1" " " 6 0 1 C2 
    1611 14 21.4628 8.47297 -26.6613 208 " " " " A 2 0 0 "VAL " " CG2" " " 6 0 1 C2 
    1612 40 18.0636 8.58475 -26.9241 209 " " " " A 43 0 0 "ILE " " N  " " " 7 0 1 C2 
    1613 14 17.2084 9.76804 -26.9999 209 " " " " A 2 0 0 "ILE " " CA " " " 6 0 1 C2 
    1614 14 15.7791 9.2543 -26.7512 209 " " " " A 2 0 0 "ILE " " C  " " " 6 0 1 C2 
    1615 23 15.0976 9.66082 -25.7859 209 " " " " A 70 0 0 "ILE " " O  " " " 8 0 1 C2 
    1616 14 17.3487 10.6382 -28.2909 209 " " " " A 2 0 0 "ILE " " CB " " " 6 0 1 C2 
    1617 14 18.8935 10.9472 -28.6631 209 " " " " A 2 0 0 "ILE " " CG1" " " 6 0 1 C2 
    1618 14 16.4828 11.9219 -28.1771 209 " " " " A 2 0 0 "ILE " " CG2" " " 6 0 1 C2 
    1619 14 19.0651 11.5407 -30.0184 209 " " " " A 2 0 0 "ILE " " CD1" " " 6 0 1 C2 
    1620 40 15.3517 8.22351 -27.4428 210 " " " " A 43 0 0 "ALA " " N  " " " 7 0 1 C2 
    1621 14 14.0685 7.56344 -27.2491 210 " " " " A 2 0 0 "ALA " " CA " " " 6 0 1 C2 
    1622 14 13.9459 6.83512 -25.8673 210 " " " " A 2 0 0 "ALA " " C  " " " 6 0 1 C2 
    1623 23 12.8446 6.7777 -25.3761 210 " " " " A 70 0 0 "ALA " " O  " " " 8 0 1 C2 
    1624 14 13.9242 6.36929 -28.3148 210 " " " " A 2 0 0 "ALA " " CB " " " 6 0 1 C2 
    1625 40 15.0635 6.40936 -25.2686 211 " " " " A 43 0 0 "ALA " " N  " " " 7 0 1 C2 
    1626 14 15.0905 5.8129 -23.9289 211 " " " " A 2 0 0 "ALA " " CA " " " 6 0 1 C2 
    1627 14 15.0228 6.9178 -22.7738 211 " " " " A 2 0 0 "ALA " " C  " " " 6 0 1 C2 
    1628 23 14.4885 6.7032 -21.7346 211 " " " " A 70 0 0 "ALA " " O  " " " 8 0 1 C2 
    1629 14 16.4289 5.01812 -23.7864 211 " " " " A 2 0 0 "ALA " " CB " " " 6 0 1 C2 
    1630 40 15.53 8.15849 -23.0586 212 " " " " A 43 0 0 "ALA " " N  " " " 7 0 1 C2 
    1631 14 15.2735 9.30049 -22.1425 212 " " " " A 2 0 0 "ALA " " CA " " " 6 0 1 C2 
    1632 14 13.8902 10.0048 -22.3343 212 " " " " A 2 0 0 "ALA " " C  " " " 6 0 1 C2 
    1633 23 13.4939 10.8041 -21.4696 212 " " " " A 70 0 0 "ALA " " O  " " " 8 0 1 C2 
    1634 14 16.3864 10.3236 -22.434 212 " " " " A 2 0 0 "ALA " " CB " " " 6 0 1 C2 
    1635 40 13.1861 9.8075 -23.3915 213 " " " " A 43 0 0 "LEU " " N  " " " 7 0 1 C2 
    1636 14 11.8433 10.4638 -23.6601 213 " " " " A 2 0 0 "LEU " " CA " " " 6 0 1 C2 
    1637 14 10.8042 10.1184 -22.6371 213 " " " " A 2 0 0 "LEU " " C  " " " 6 0 1 C2 
    1638 23 10.2595 11.0622 -22.1566 213 " " " " A 70 0 0 "LEU " " O  " " " 8 0 1 C2 
    1639 14 11.3294 10.1418 -25.0295 213 " " " " A 2 0 0 "LEU " " CB " " " 6 0 1 C2 
    1640 14 11.4809 11.2773 -26.1362 213 " " " " A 2 0 0 "LEU " " CG " " " 6 0 1 C2 
    1641 14 12.9746 11.6557 -26.4566 213 " " " " A 2 0 0 "LEU " " CD1" " " 6 0 1 C2 
    1642 14 10.5901 10.9821 -27.3934 213 " " " " A 2 0 0 "LEU " " CD2" " " 6 0 1 C2 
    1643 40 10.4465 8.84795 -22.3064 214 " " " " A 43 0 0 "PRO " " N  " " " 7 0 1 C2 
    1644 14 9.40284 8.42918 -21.3261 214 " " " " A 2 0 0 "PRO " " CA " " " 6 0 1 C2 
    1645 14 9.89928 8.73239 -19.902 214 " " " " A 2 0 0 "PRO " " C  " " " 6 0 1 C2 
    1646 23 9.04816 9.1897 -19.1371 214 " " " " A 70 0 0 "PRO " " O  " " " 8 0 1 C2 
    1647 14 9.10117 6.97335 -21.632 214 " " " " A 2 0 0 "PRO " " CB " " " 6 0 1 C2 
    1648 14 10.3516 6.39974 -22.2466 214 " " " " A 2 0 0 "PRO " " CG " " " 6 0 1 C2 
    1649 14 10.9952 7.63606 -22.9194 214 " " " " A 2 0 0 "PRO " " CD " " " 6 0 1 C2 
    1650 40 11.21 8.56429 -19.6301 215 " " " " A 43 0 0 "ALA " " N  " " " 7 0 1 C2 
    1651 14 11.8248 8.75566 -18.2996 215 " " " " A 2 0 0 "ALA " " CA " " " 6 0 1 C2 
    1652 14 11.5998 10.1829 -17.7541 215 " " " " A 2 0 0 "ALA " " C  " " " 6 0 1 C2 
    1653 23 11.1111 10.3817 -16.6273 215 " " " " A 70 0 0 "ALA " " O  " " " 8 0 1 C2 
    1654 14 13.2908 8.32416 -18.2972 215 " " " " A 2 0 0 "ALA " " CB " " " 6 0 1 C2 
    1655 40 11.809 11.1824 -18.6581 216 " " " " A 43 0 0 "ILE " " N  " " " 7 0 1 C2 
    1656 14 11.7531 12.6002 -18.1773 216 " " " " A 2 0 0 "ILE " " CA " " " 6 0 1 C2 
    1657 14 10.3501 13.0287 -17.9252 216 " " " " A 2 0 0 "ILE " " C  " " " 6 0 1 C2 
    1658 23 10.1222 13.711 -16.9186 216 " " " " A 70 0 0 "ILE " " O  " " " 8 0 1 C2 
    1659 14 12.5017 13.4349 -19.2873 216 " " " " A 2 0 0 "ILE " " CB " " " 6 0 1 C2 
    1660 14 13.9955 13.1048 -18.9911 216 " " " " A 2 0 0 "ILE " " CG1" " " 6 0 1 C2 
    1661 14 12.3171 14.9527 -19.2937 216 " " " " A 2 0 0 "ILE " " CG2" " " 6 0 1 C2 
    1662 14 15.028 13.6658 -19.9464 216 " " " " A 2 0 0 "ILE " " CD1" " " 6 0 1 C2 
    1663 40 9.41672 12.4929 -18.7588 217 " " " " A 43 0 0 "ILE " " N  " " " 7 0 1 C2 
    1664 14 7.9142 12.5254 -18.5665 217 " " " " A 2 0 0 "ILE " " CA " " " 6 0 1 C2 
    1665 14 7.45309 11.8859 -17.2209 217 " " " " A 2 0 0 "ILE " " C  " " " 6 0 1 C2 
    1666 23 6.50984 12.3517 -16.5836 217 " " " " A 70 0 0 "ILE " " O  " " " 8 0 1 C2 
    1667 14 7.14251 11.9226 -19.7582 217 " " " " A 2 0 0 "ILE " " CB " " " 6 0 1 C2 
    1668 14 7.34992 12.8944 -20.9693 217 " " " " A 2 0 0 "ILE " " CG1" " " 6 0 1 C2 
    1669 14 5.6456 11.5298 -19.5765 217 " " " " A 2 0 0 "ILE " " CG2" " " 6 0 1 C2 
    1670 14 6.4385 14.1502 -21.0082 217 " " " " A 2 0 0 "ILE " " CD1" " " 6 0 1 C2 
    1671 40 8.06505 10.7941 -16.766 218 " " " " A 43 0 0 "GLY " " N  " " " 7 0 1 C2 
    1672 14 7.72429 10.2007 -15.4296 218 " " " " A 2 0 0 "GLY " " CA " " " 6 0 1 C2 
    1673 14 8.27533 11.0455 -14.2674 218 " " " " A 2 0 0 "GLY " " C  " " " 6 0 1 C2 
    1674 23 7.54565 11.4654 -13.3996 218 " " " " A 70 0 0 "GLY " " O  " " " 8 0 1 C2 
    1675 40 9.55399 11.5268 -14.4874 219 " " " " A 43 0 0 "GLY " " N  " " " 7 0 1 C2 
    1676 14 10.1826 12.5313 -13.6041 219 " " " " A 2 0 0 "GLY " " CA " " " 6 0 1 C2 
    1677 14 9.3929 13.8644 -13.6038 219 " " " " A 2 0 0 "GLY " " C  " " " 6 0 1 C2 
    1678 23 9.43611 14.55 -12.6169 219 " " " " A 70 0 0 "GLY " " O  " " " 8 0 1 C2 
    1679 40 8.54424 14.2514 -14.5958 220 " " " " A 43 0 0 "LEU " " N  " " " 7 0 1 C2 
    1680 14 7.54938 15.2673 -14.3896 220 " " " " A 2 0 0 "LEU " " CA " " " 6 0 1 C2 
    1681 14 6.3643 14.8821 -13.5308 220 " " " " A 2 0 0 "LEU " " C  " " " 6 0 1 C2 
    1682 23 5.77486 15.688 -12.8533 220 " " " " A 70 0 0 "LEU " " O  " " " 8 0 1 C2 
    1683 14 7.03241 15.8231 -15.8312 220 " " " " A 2 0 0 "LEU " " CB " " " 6 0 1 C2 
    1684 14 8.07967 16.6591 -16.5859 220 " " " " A 2 0 0 "LEU " " CG " " " 6 0 1 C2 
    1685 14 7.89036 16.807 -18.1361 220 " " " " A 2 0 0 "LEU " " CD1" " " 6 0 1 C2 
    1686 14 8.07977 18.1442 -16.0695 220 " " " " A 2 0 0 "LEU " " CD2" " " 6 0 1 C2 
    1687 40 5.8075 13.7141 -13.9169 221 " " " " A 43 0 0 "ALA " " N  " " " 7 0 1 C2 
    1688 14 4.56172 13.1219 -13.3613 221 " " " " A 2 0 0 "ALA " " CA " " " 6 0 1 C2 
    1689 14 4.58008 13.1378 -11.7581 221 " " " " A 2 0 0 "ALA " " C  " " " 6 0 1 C2 
    1690 23 3.70813 13.6567 -11.1133 221 " " " " A 70 0 0 "ALA " " O  " " " 8 0 1 C2 
    1691 14 4.27337 11.6779 -13.8658 221 " " " " A 2 0 0 "ALA " " CB " " " 6 0 1 C2 
    1692 40 5.74114 12.6134 -11.2715 222 " " " " A 43 0 0 "ILE " " N  " " " 7 0 1 C2 
    1693 14 6.00348 12.437 -9.8895 222 " " " " A 2 0 0 "ILE " " CA " " " 6 0 1 C2 
    1694 14 6.26783 13.7145 -9.13936 222 " " " " A 2 0 0 "ILE " " C  " " " 6 0 1 C2 
    1695 23 5.96546 13.8235 -7.95939 222 " " " " A 70 0 0 "ILE " " O  " " " 8 0 1 C2 
    1696 14 7.15419 11.4967 -9.65536 222 " " " " A 2 0 0 "ILE " " CB " " " 6 0 1 C2 
    1697 14 8.5674 11.9711 -10.0524 222 " " " " A 2 0 0 "ILE " " CG1" " " 6 0 1 C2 
    1698 14 6.81919 10.0564 -10.2572 222 " " " " A 2 0 0 "ILE " " CG2" " " 6 0 1 C2 
    1699 14 9.72392 11.0384 -9.81142 222 " " " " A 2 0 0 "ILE " " CD1" " " 6 0 1 C2 
    1700 40 6.72639 14.743 -9.84957 223 " " " " A 43 0 0 "ALA " " N  " " " 7 0 1 C2 
    1701 14 6.8767 16.0451 -9.34482 223 " " " " A 2 0 0 "ALA " " CA " " " 6 0 1 C2 
    1702 14 5.53601 16.7751 -9.23475 223 " " " " A 2 0 0 "ALA " " C  " " " 6 0 1 C2 
    1703 23 5.37296 17.5482 -8.30777 223 " " " " A 70 0 0 "ALA " " O  " " " 8 0 1 C2 
    1704 14 7.71595 16.8782 -10.3702 223 " " " " A 2 0 0 "ALA " " CB " " " 6 0 1 C2 
    1705 40 4.60391 16.6406 -10.2215 224 " " " " A 43 0 0 "GLY " " N  " " " 7 0 1 C2 
    1706 14 3.32011 17.4238 -10.3478 224 " " " " A 2 0 0 "GLY " " CA " " " 6 0 1 C2 
    1707 14 2.23571 16.7989 -9.50135 224 " " " " A 2 0 0 "GLY " " C  " " " 6 0 1 C2 
    1708 23 1.37117 17.4839 -8.9695 224 " " " " A 70 0 0 "GLY " " O  " " " 8 0 1 C2 
    1709 40 2.19914 15.4676 -9.47684 225 " " " " A 43 0 0 "ALA " " N  " " " 7 0 1 C2 
    1710 14 1.36424 14.7418 -8.59636 225 " " " " A 2 0 0 "ALA " " CA " " " 6 0 1 C2 
    1711 14 1.51452 14.9212 -7.09556 225 " " " " A 2 0 0 "ALA " " C  " " " 6 0 1 C2 
    1712 23 0.537157 14.9237 -6.35865 225 " " " " A 70 0 0 "ALA " " O  " " " 8 0 1 C2 
    1713 14 1.4593 13.2264 -8.8033 225 " " " " A 2 0 0 "ALA " " CB " " " 6 0 1 C2 
    1714 40 2.77254 15.3128 -6.77176 226 " " " " A 43 0 0 "LEU " " N  " " " 7 0 1 C2 
    1715 14 3.13095 15.7059 -5.40815 226 " " " " A 2 0 0 "LEU " " CA " " " 6 0 1 C2 
    1716 14 2.60223 17.0663 -5.06847 226 " " " " A 2 0 0 "LEU " " C  " " " 6 0 1 C2 
    1717 23 2.2499 17.2681 -3.91013 226 " " " " A 70 0 0 "LEU " " O  " " " 8 0 1 C2 
    1718 14 4.61853 15.8011 -5.39177 226 " " " " A 2 0 0 "LEU " " CB " " " 6 0 1 C2 
    1719 14 5.18274 15.5602 -3.98665 226 " " " " A 2 0 0 "LEU " " CG " " " 6 0 1 C2 
    1720 14 5.0586 14.017 -3.56656 226 " " " " A 2 0 0 "LEU " " CD1" " " 6 0 1 C2 
    1721 14 6.71734 15.8957 -3.907 226 " " " " A 2 0 0 "LEU " " CD2" " " 6 0 1 C2 
    1722 40 2.45749 17.9864 -6.02326 227 " " " " A 43 0 0 "GLY " " N  " " " 7 0 1 C2 
    1723 14 1.87059 19.336 -5.98618 227 " " " " A 2 0 0 "GLY " " CA " " " 6 0 1 C2 
    1724 14 0.304287 19.2034 -5.94745 227 " " " " A 2 0 0 "GLY " " C  " " " 6 0 1 C2 
    1725 23 -0.203167 19.9762 -5.12296 227 " " " " A 70 0 0 "GLY " " O  " " " 8 0 1 C2 
    1726 40 -0.384151 18.2814 -6.66207 228 " " " " A 43 0 0 "ILE " " N  " " " 7 0 1 C2 
    1727 14 -1.77177 17.9458 -6.54527 228 " " " " A 2 0 0 "ILE " " CA " " " 6 0 1 C2 
    1728 14 -2.11739 17.4982 -5.15085 228 " " " " A 2 0 0 "ILE " " C  " " " 6 0 1 C2 
    1729 23 -3.0823 18.0004 -4.55075 228 " " " " A 70 0 0 "ILE " " O  " " " 8 0 1 C2 
    1730 14 -2.14602 16.8713 -7.56228 228 " " " " A 2 0 0 "ILE " " CB " " " 6 0 1 C2 
    1731 14 -2.12844 17.4617 -9.03544 228 " " " " A 2 0 0 "ILE " " CG1" " " 6 0 1 C2 
    1732 14 -3.3346 16.0328 -7.2662 228 " " " " A 2 0 0 "ILE " " CG2" " " 6 0 1 C2 
    1733 14 -2.29431 16.4387 -10.2624 228 " " " " A 2 0 0 "ILE " " CD1" " " 6 0 1 C2 
    1734 40 -1.33661 16.5325 -4.61811 229 " " " " A 43 0 0 "MET " " N  " " " 7 0 1 C2 
    1735 14 -1.37045 15.9615 -3.25995 229 " " " " A 2 0 0 "MET " " CA " " " 6 0 1 C2 
    1736 14 -1.44148 17.0509 -2.17719 229 " " " " A 2 0 0 "MET " " C  " " " 6 0 1 C2 
    1737 23 -2.25015 16.9735 -1.27964 229 " " " " A 70 0 0 "MET " " O  " " " 8 0 1 C2 
    1738 14 -0.230264 14.9764 -3.05379 229 " " " " A 2 0 0 "MET " " CB " " " 6 0 1 C2 
    1739 14 -0.455677 14.1067 -1.86365 229 " " " " A 2 0 0 "MET " " CG " " " 6 0 1 C2 
    1740 52 0.878203 12.8978 -1.40644 229 " " " " A 13 0 0 "MET " " SD " " " 16 0 1 C2 
    1741 14 2.05163 14.0338 -0.661032 229 " " " " A 2 0 0 "MET " " CE " " " 6 0 1 C2 
    1742 40 -0.47916 18.0043 -2.17171 230 " " " " A 43 0 0 "ARG " " N  " " " 7 0 1 C2 
    1743 14 -0.453365 19.0423 -1.10726 230 " " " " A 2 0 0 "ARG " " CA " " " 6 0 1 C2 
    1744 14 -1.58206 20.1089 -1.32907 230 " " " " A 2 0 0 "ARG " " C  " " " 6 0 1 C2 
    1745 23 -1.98444 20.8398 -0.452475 230 " " " " A 70 0 0 "ARG " " O  " " " 8 0 1 C2 
    1746 14 0.937142 19.7809 -1.05588 230 " " " " A 2 0 0 "ARG " " CB " " " 6 0 1 C2 
    1747 14 1.17444 20.8259 0.0765475 230 " " " " A 2 0 0 "ARG " " CG " " " 6 0 1 C2 
    1748 14 0.900479 22.335 -0.404944 230 " " " " A 2 0 0 "ARG " " CD " " " 6 0 1 C2 
    1749 40 0.85937 23.0872 0.815729 230 " " " " A 43 0 0 "ARG " " NE " " " 7 0 1 C2 
    1750 14 -0.232521 23.4028 1.5653 230 " " " " A 2 0 0 "ARG " " CZ " " " 6 0 1 C2 
    1751 40 -1.48329 23.0864 1.16029 230 " " " " A 43 0 0 "ARG " " NH1" " " 7 0 1 C2 
    1752 40 -0.118156 24.148 2.66883 230 " " " " A 43 0 0 "ARG " " NH2" " " 7 0 1 C2 
    1753 40 -2.14603 20.1694 -2.57924 231 " " " " A 43 0 0 "LEU " " N  " " " 7 0 1 C2 
    1754 14 -3.43005 20.9278 -2.93252 231 " " " " A 2 0 0 "LEU " " CA " " " 6 0 1 C2 
    1755 14 -4.6711 20.2628 -2.29751 231 " " " " A 2 0 0 "LEU " " C  " " " 6 0 1 C2 
    1756 23 -5.55405 20.897 -1.65749 231 " " " " A 70 0 0 "LEU " " O  " " " 8 0 1 C2 
    1757 14 -3.6171 21.167 -4.48663 231 " " " " A 2 0 0 "LEU " " CB " " " 6 0 1 C2 
    1758 14 -4.75155 22.1518 -4.73068 231 " " " " A 2 0 0 "LEU " " CG " " " 6 0 1 C2 
    1759 14 -4.73751 23.4657 -3.99216 231 " " " " A 2 0 0 "LEU " " CD1" " " 6 0 1 C2 
    1760 14 -4.77226 22.3709 -6.26467 231 " " " " A 2 0 0 "LEU " " CD2" " " 6 0 1 C2 
    1761 40 -4.7155 18.9484 -2.36455 232 " " " " A 43 0 0 "VAL " " N  " " " 7 0 1 C2 
    1762 14 -5.87927 18.1282 -1.97992 232 " " " " A 2 0 0 "VAL " " CA " " " 6 0 1 C2 
    1763 14 -6.03353 17.9947 -0.495634 232 " " " " A 2 0 0 "VAL " " C  " " " 6 0 1 C2 
    1764 23 -7.13461 17.9905 0.0280856 232 " " " " A 70 0 0 "VAL " " O  " " " 8 0 1 C2 
    1765 14 -5.62568 16.7173 -2.65256 232 " " " " A 2 0 0 "VAL " " CB " " " 6 0 1 C2 
    1766 14 -6.40326 15.4897 -2.12749 232 " " " " A 2 0 0 "VAL " " CG1" " " 6 0 1 C2 
    1767 14 -6.05828 16.8482 -4.15924 232 " " " " A 2 0 0 "VAL " " CG2" " " 6 0 1 C2 
    1768 40 -4.88729 18.0769 0.269991 233 " " " " A 43 0 0 "ALA " " N  " " " 7 0 1 C2 
    1769 14 -4.68648 18.0314 1.7515 233 " " " " A 2 0 0 "ALA " " CA " " " 6 0 1 C2 
    1770 14 -5.48288 19.0887 2.48087 233 " " " " A 2 0 0 "ALA " " C  " " " 6 0 1 C2 
    1771 23 -5.72358 18.9329 3.72125 233 " " " " A 70 0 0 "ALA " " O  " " " 8 0 1 C2 
    1772 14 -3.1562 18.2131 1.95831 233 " " " " A 2 0 0 "ALA " " CB " " " 6 0 1 C2 
    1773 40 -5.85684 20.1724 1.83998 234 " " " " A 43 0 0 "GLU " " N  " " " 7 0 1 C2 
    1774 14 -6.75857 21.1518 2.37635 234 " " " " A 2 0 0 "GLU " " CA " " " 6 0 1 C2 
    1775 14 -8.27244 20.7455 2.46781 234 " " " " A 2 0 0 "GLU " " C  " " " 6 0 1 C2 
    1776 23 -8.98976 21.5455 2.97299 234 " " " " A 70 0 0 "GLU " " O  " " " 8 0 1 C2 
    1777 14 -6.58999 22.4451 1.51543 234 " " " " A 2 0 0 "GLU " " CB " " " 6 0 1 C2 
    1778 14 -5.1231 22.9598 1.42663 234 " " " " A 2 0 0 "GLU " " CG " " " 6 0 1 C2 
    1779 14 -4.59193 23.4796 2.73774 234 " " " " A 2 0 0 "GLU " " CD " " " 6 0 1 C2 
    1780 23 -5.22249 23.3228 3.82613 234 " " " " A 70 0 0 "GLU " " OE1" " " 8 0 1 C2 
    1781 23 -3.55285 24.162 2.65892 234 " " " " A 70 0 0 "GLU " " OE2" " " 8 0 1 C2 
    1782 40 -8.81566 19.6353 1.9832 235 " " " " A 43 0 0 "PHE " " N  " " " 7 0 1 C2 
    1783 14 -10.2503 19.3091 2.13087 235 " " " " A 2 0 0 "PHE " " CA " " " 6 0 1 C2 
    1784 14 -10.3851 17.9269 2.76345 235 " " " " A 2 0 0 "PHE " " C  " " " 6 0 1 C2 
    1785 23 -11.417 17.6747 3.40149 235 " " " " A 70 0 0 "PHE " " O  " " " 8 0 1 C2 
    1786 14 -10.9334 19.459 0.784075 235 " " " " A 2 0 0 "PHE " " CB " " " 6 0 1 C2 
    1787 14 -10.5495 18.5733 -0.388678 235 " " " " A 2 0 0 "PHE " " CG " " " 6 0 1 C2 
    1788 14 -11.3817 17.4053 -0.603941 235 " " " " A 2 0 0 "PHE " " CD1" " " 6 0 1 C2 
    1789 14 -9.51456 18.8995 -1.32187 235 " " " " A 2 0 0 "PHE " " CD2" " " 6 0 1 C2 
    1790 14 -11.1315 16.4986 -1.646 235 " " " " A 2 0 0 "PHE " " CE1" " " 6 0 1 C2 
    1791 14 -9.47731 18.0906 -2.51218 235 " " " " A 2 0 0 "PHE " " CE2" " " 6 0 1 C2 
    1792 14 -10.2612 16.9092 -2.69435 235 " " " " A 2 0 0 "PHE " " CZ " " " 6 0 1 C2 
    1793 40 -9.3754 17.0312 2.60693 236 " " " " A 43 0 0 "THR " " N  " " " 7 0 1 C2 
    1794 14 -9.20728 15.7652 3.35458 236 " " " " A 2 0 0 "THR " " CA " " " 6 0 1 C2 
    1795 14 -7.63538 15.6769 3.53055 236 " " " " A 2 0 0 "THR " " C  " " " 6 0 1 C2 
    1796 23 -6.90661 15.7867 2.5747 236 " " " " A 70 0 0 "THR " " O  " " " 8 0 1 C2 
    1797 14 -9.89053 14.561 2.62698 236 " " " " A 2 0 0 "THR " " CB " " " 6 0 1 C2 
    1798 23 -9.91618 13.2762 3.30607 236 " " " " A 70 0 0 "THR " " OG1" " " 8 0 1 C2 
    1799 14 -9.43529 14.2527 1.14304 236 " " " " A 2 0 0 "THR " " CG2" " " 6 0 1 C2 
    1800 40 -7.11906 15.4593 4.74008 237 " " " " A 43 0 0 "PRO " " N  " " " 7 0 1 C2 
    1801 14 -5.69436 15.4051 5.07324 237 " " " " A 2 0 0 "PRO " " CA " " " 6 0 1 C2 
    1802 14 -5.05064 14.191 4.4582 237 " " " " A 2 0 0 "PRO " " C  " " " 6 0 1 C2 
    1803 23 -5.8028 13.2217 4.20033 237 " " " " A 70 0 0 "PRO " " O  " " " 8 0 1 C2 
    1804 14 -5.66106 15.3868 6.56851 237 " " " " A 2 0 0 "PRO " " CB " " " 6 0 1 C2 
    1805 14 -6.92801 14.6579 6.97668 237 " " " " A 2 0 0 "PRO " " CG " " " 6 0 1 C2 
    1806 14 -7.9383 15.0947 5.91981 237 " " " " A 2 0 0 "PRO " " CD " " " 6 0 1 C2 
    1807 40 -3.74786 14.2026 4.08746 238 " " " " A 43 0 0 "VAL " " N  " " " 7 0 1 C2 
    1808 14 -3.1668 13.1027 3.25987 238 " " " " A 2 0 0 "VAL " " CA " " " 6 0 1 C2 
    1809 14 -2.43658 12.2203 4.25136 238 " " " " A 2 0 0 "VAL " " C  " " " 6 0 1 C2 
    1810 23 -1.68298 12.6718 5.09489 238 " " " " A 70 0 0 "VAL " " O  " " " 8 0 1 C2 
    1811 14 -2.33146 13.7094 2.06759 238 " " " " A 2 0 0 "VAL " " CB " " " 6 0 1 C2 
    1812 14 -3.3052 14.292 1.0184 238 " " " " A 2 0 0 "VAL " " CG1" " " 6 0 1 C2 
    1813 14 -1.46661 14.9575 2.49554 238 " " " " A 2 0 0 "VAL " " CG2" " " 6 0 1 C2 
    1814 40 -2.70115 10.8892 4.12217 239 " " " " A 43 0 0 "HIE " " N  " " " 7 0 1 C2 
    1815 14 -1.92465 9.8102 4.80016 239 " " " " A 2 0 0 "HIE " " CA " " " 6 0 1 C2 
    1816 14 -0.520065 9.8296 4.23007 239 " " " " A 2 0 0 "HIE " " C  " " " 6 0 1 C2 
    1817 23 -0.423431 9.91917 2.99151 239 " " " " A 70 0 0 "HIE " " O  " " " 8 0 1 C2 
    1818 14 -2.62324 8.48414 4.71346 239 " " " " A 2 0 0 "HIE " " CB " " " 6 0 1 C2 
    1819 14 -2.25328 7.48142 5.73211 239 " " " " A 2 0 0 "HIE " " CG " " " 6 0 1 C2 
    1820 40 -1.13029 6.55318 5.52474 239 " " " " A 43 0 0 "HIE " " ND1" " " 7 0 1 C2 
    1821 14 -2.74249 7.29434 7.00187 239 " " " " A 2 0 0 "HIE " " CD2" " " 6 0 1 C2 
    1822 14 -1.06622 5.82995 6.62054 239 " " " " A 2 0 0 "HIE " " CE1" " " 6 0 1 C2 
    1823 40 -2.09884 6.14668 7.40067 239 " " " " A 43 0 0 "HIE " " NE2" " " 7 0 1 C2 
    1824 40 0.495461 9.55099 5.07586 240 " " " " A 43 0 0 "PHE " " N  " " " 7 0 1 C2 
    1825 14 1.85283 9.2998 4.55912 240 " " " " A 2 0 0 "PHE " " CA " " " 6 0 1 C2 
    1826 14 2.05007 8.21745 3.4821 240 " " " " A 2 0 0 "PHE " " C  " " " 6 0 1 C2 
    1827 23 2.90546 8.3036 2.63787 240 " " " " A 70 0 0 "PHE " " O  " " " 8 0 1 C2 
    1828 14 2.74023 9.05405 5.82676 240 " " " " A 2 0 0 "PHE " " CB " " " 6 0 1 C2 
    1829 14 2.96574 7.64647 6.42892 240 " " " " A 2 0 0 "PHE " " CG " " " 6 0 1 C2 
    1830 14 3.82579 6.70435 5.76742 240 " " " " A 2 0 0 "PHE " " CD1" " " 6 0 1 C2 
    1831 14 2.28374 7.24477 7.56448 240 " " " " A 2 0 0 "PHE " " CD2" " " 6 0 1 C2 
    1832 14 3.94801 5.39607 6.35632 240 " " " " A 2 0 0 "PHE " " CE1" " " 6 0 1 C2 
    1833 14 2.4677 6.02891 8.19807 240 " " " " A 2 0 0 "PHE " " CE2" " " 6 0 1 C2 
    1834 14 3.32875 5.11272 7.62766 240 " " " " A 2 0 0 "PHE " " CZ " " " 6 0 1 C2 
    1835 40 1.18906 7.19631 3.44596 241 " " " " A 43 0 0 "PHE " " N  " " " 7 0 1 C2 
    1836 14 1.28668 6.13336 2.55307 241 " " " " A 2 0 0 "PHE " " CA " " " 6 0 1 C2 
    1837 14 0.771595 6.53343 1.14494 241 " " " " A 2 0 0 "PHE " " C  " " " 6 0 1 C2 
    1838 23 0.639174 5.69843 0.269396 241 " " " " A 70 0 0 "PHE " " O  " " " 8 0 1 C2 
    1839 14 0.542698 4.88562 3.00039 241 " " " " A 2 0 0 "PHE " " CB " " " 6 0 1 C2 
    1840 14 1.32995 3.78665 3.72727 241 " " " " A 2 0 0 "PHE " " CG " " " 6 0 1 C2 
    1841 14 1.01567 3.25399 5.02203 241 " " " " A 2 0 0 "PHE " " CD1" " " 6 0 1 C2 
    1842 14 2.42061 3.26367 3.08607 241 " " " " A 2 0 0 "PHE " " CD2" " " 6 0 1 C2 
    1843 14 1.83645 2.25741 5.63661 241 " " " " A 2 0 0 "PHE " " CE1" " " 6 0 1 C2 
    1844 14 3.19013 2.22199 3.63069 241 " " " " A 2 0 0 "PHE " " CE2" " " 6 0 1 C2 
    1845 14 2.88762 1.7521 4.90933 241 " " " " A 2 0 0 "PHE " " CZ " " " 6 0 1 C2 
    1846 40 0.508934 7.81248 0.906313 242 " " " " A 43 0 0 "ALA " " N  " " " 7 0 1 C2 
    1847 14 0.24675 8.41464 -0.389883 242 " " " " A 2 0 0 "ALA " " CA " " " 6 0 1 C2 
    1848 14 1.49924 8.9828 -1.09562 242 " " " " A 2 0 0 "ALA " " C  " " " 6 0 1 C2 
    1849 23 1.44601 9.60537 -2.15241 242 " " " " A 70 0 0 "ALA " " O  " " " 8 0 1 C2 
    1850 14 -0.720955 9.56363 -0.149916 242 " " " " A 2 0 0 "ALA " " CB " " " 6 0 1 C2 
    1851 40 2.62792 8.76184 -0.412466 243 " " " " A 43 0 0 "GLN " " N  " " " 7 0 1 C2 
    1852 14 3.85372 9.34972 -0.882925 243 " " " " A 2 0 0 "GLN " " CA " " " 6 0 1 C2 
    1853 14 4.79601 8.38964 -1.64538 243 " " " " A 2 0 0 "GLN " " C  " " " 6 0 1 C2 
    1854 23 5.22997 8.72176 -2.71039 243 " " " " A 70 0 0 "GLN " " O  " " " 8 0 1 C2 
    1855 14 4.62434 9.96542 0.267267 243 " " " " A 2 0 0 "GLN " " CB " " " 6 0 1 C2 
    1856 14 5.2095 11.3757 -0.0833341 243 " " " " A 2 0 0 "GLN " " CG " " " 6 0 1 C2 
    1857 14 5.91186 11.9822 1.1541 243 " " " " A 2 0 0 "GLN " " CD " " " 6 0 1 C2 
    1858 23 6.20379 13.1737 1.1755 243 " " " " A 70 0 0 "GLN " " OE1" " " 8 0 1 C2 
    1859 40 5.99651 11.2956 2.27285 243 " " " " A 43 0 0 "GLN " " NE2" " " 7 0 1 C2 
    1860 40 5.09561 7.15576 -1.17095 244 " " " " A 43 0 0 "PRO " " N  " " " 7 0 1 C2 
    1861 14 5.95753 6.19365 -1.97359 244 " " " " A 2 0 0 "PRO " " CA " " " 6 0 1 C2 
    1862 14 5.26984 5.50597 -3.14388 244 " " " " A 2 0 0 "PRO " " C  " " " 6 0 1 C2 
    1863 23 5.92809 4.95688 -4.06181 244 " " " " A 70 0 0 "PRO " " O  " " " 8 0 1 C2 
    1864 14 6.4481 5.09704 -1.00072 244 " " " " A 2 0 0 "PRO " " CB " " " 6 0 1 C2 
    1865 14 5.33408 5.08267 0.0930575 244 " " " " A 2 0 0 "PRO " " CG " " " 6 0 1 C2 
    1866 14 4.66026 6.45672 0.114298 244 " " " " A 2 0 0 "PRO " " CD " " " 6 0 1 C2 
    1867 40 3.93046 5.4156 -3.20606 245 " " " " A 43 0 0 "VAL " " N  " " " 7 0 1 C2 
    1868 14 3.24923 4.87224 -4.38102 245 " " " " A 2 0 0 "VAL " " CA " " " 6 0 1 C2 
    1869 14 3.35891 5.86356 -5.55457 245 " " " " A 2 0 0 "VAL " " C  " " " 6 0 1 C2 
    1870 23 3.33016 5.36924 -6.65758 245 " " " " A 70 0 0 "VAL " " O  " " " 8 0 1 C2 
    1871 14 1.74129 4.56828 -4.01652 245 " " " " A 2 0 0 "VAL " " CB " " " 6 0 1 C2 
    1872 14 1.58115 3.44282 -3.04285 245 " " " " A 2 0 0 "VAL " " CG1" " " 6 0 1 C2 
    1873 14 1.04981 5.77186 -3.40299 245 " " " " A 2 0 0 "VAL " " CG2" " " 6 0 1 C2 
    1874 40 3.66876 7.15445 -5.29427 246 " " " " A 43 0 0 "VAL " " N  " " " 7 0 1 C2 
    1875 14 3.89266 8.06002 -6.51491 246 " " " " A 2 0 0 "VAL " " CA " " " 6 0 1 C2 
    1876 14 5.29102 7.75357 -7.00015 246 " " " " A 2 0 0 "VAL " " C  " " " 6 0 1 C2 
    1877 23 5.42416 7.74253 -8.2114 246 " " " " A 70 0 0 "VAL " " O  " " " 8 0 1 C2 
    1878 14 3.6816 9.58863 -6.17525 246 " " " " A 2 0 0 "VAL " " CB " " " 6 0 1 C2 
    1879 14 4.02049 10.5705 -7.29059 246 " " " " A 2 0 0 "VAL " " CG1" " " 6 0 1 C2 
    1880 14 2.31185 9.94542 -5.5929 246 " " " " A 2 0 0 "VAL " " CG2" " " 6 0 1 C2 
    1881 40 6.32516 7.65546 -6.14326 247 " " " " A 43 0 0 "THR " " N  " " " 7 0 1 C2 
    1882 14 7.73979 7.30316 -6.39599 247 " " " " A 2 0 0 "THR " " CA " " " 6 0 1 C2 
    1883 14 7.89921 5.85518 -7.00995 247 " " " " A 2 0 0 "THR " " C  " " " 6 0 1 C2 
    1884 23 8.94542 5.56108 -7.59057 247 " " " " A 70 0 0 "THR " " O  " " " 8 0 1 C2 
    1885 14 8.41805 7.43061 -4.96748 247 " " " " A 2 0 0 "THR " " CB " " " 6 0 1 C2 
    1886 23 8.31591 8.82368 -4.51377 247 " " " " A 70 0 0 "THR " " OG1" " " 8 0 1 C2 
    1887 14 9.88706 7.16133 -5.06132 247 " " " " A 2 0 0 "THR " " CG2" " " 6 0 1 C2 
    1888 40 6.85423 4.99684 -6.80915 248 " " " " A 43 0 0 "LEU " " N  " " " 7 0 1 C2 
    1889 14 6.7368 3.65033 -7.33732 248 " " " " A 2 0 0 "LEU " " CA " " " 6 0 1 C2 
    1890 14 5.79701 3.61239 -8.5963 248 " " " " A 2 0 0 "LEU " " C  " " " 6 0 1 C2 
    1891 23 6.2643 3.638 -9.73196 248 " " " " A 70 0 0 "LEU " " O  " " " 8 0 1 C2 
    1892 14 6.40992 2.61361 -6.2501 248 " " " " A 2 0 0 "LEU " " CB " " " 6 0 1 C2 
    1893 14 6.90873 1.13308 -6.51728 248 " " " " A 2 0 0 "LEU " " CG " " " 6 0 1 C2 
    1894 14 6.96565 0.405139 -5.15776 248 " " " " A 2 0 0 "LEU " " CD1" " " 6 0 1 C2 
    1895 14 6.1018 0.316918 -7.50577 248 " " " " A 2 0 0 "LEU " " CD2" " " 6 0 1 C2 
    1896 40 4.49671 3.46405 -8.31418 249 " " " " A 43 0 0 "ILE " " N  " " " 7 0 1 C2 
    1897 14 3.36077 3.15018 -9.21432 249 " " " " A 2 0 0 "ILE " " CA " " " 6 0 1 C2 
    1898 14 3.14451 4.28933 -10.2276 249 " " " " A 2 0 0 "ILE " " C  " " " 6 0 1 C2 
    1899 23 3.13849 4.10215 -11.4187 249 " " " " A 70 0 0 "ILE " " O  " " " 8 0 1 C2 
    1900 14 2.08272 2.8589 -8.36161 249 " " " " A 2 0 0 "ILE " " CB " " " 6 0 1 C2 
    1901 14 2.24795 1.73931 -7.21282 249 " " " " A 2 0 0 "ILE " " CG1" " " 6 0 1 C2 
    1902 14 0.846735 2.35767 -9.11921 249 " " " " A 2 0 0 "ILE " " CG2" " " 6 0 1 C2 
    1903 14 1.01319 1.29865 -6.42818 249 " " " " A 2 0 0 "ILE " " CD1" " " 6 0 1 C2 
    1904 40 3.03996 5.52336 -9.74185 250 " " " " A 43 0 0 "GLY " " N  " " " 7 0 1 C2 
    1905 14 2.82876 6.65499 -10.5636 250 " " " " A 2 0 0 "GLY " " CA " " " 6 0 1 C2 
    1906 14 4.04963 7.03201 -11.4374 250 " " " " A 2 0 0 "GLY " " C  " " " 6 0 1 C2 
    1907 23 3.96095 7.96146 -12.2462 250 " " " " A 70 0 0 "GLY " " O  " " " 8 0 1 C2 
    1908 40 5.2142 6.39057 -11.2255 251 " " " " A 43 0 0 "LEU " " N  " " " 7 0 1 C2 
    1909 14 6.41282 6.57098 -12.0922 251 " " " " A 2 0 0 "LEU " " CA " " " 6 0 1 C2 
    1910 14 6.34658 5.39407 -13.1181 251 " " " " A 2 0 0 "LEU " " C  " " " 6 0 1 C2 
    1911 23 6.39903 5.66545 -14.3207 251 " " " " A 70 0 0 "LEU " " O  " " " 8 0 1 C2 
    1912 14 7.75568 6.4587 -11.2883 251 " " " " A 2 0 0 "LEU " " CB " " " 6 0 1 C2 
    1913 14 9.04664 6.75393 -12.1134 251 " " " " A 2 0 0 "LEU " " CG " " " 6 0 1 C2 
    1914 14 9.07395 8.11678 -12.7221 251 " " " " A 2 0 0 "LEU " " CD1" " " 6 0 1 C2 
    1915 14 10.2076 6.92222 -11.0405 251 " " " " A 2 0 0 "LEU " " CD2" " " 6 0 1 C2 
    1916 40 6.22344 4.14354 -12.6167 252 " " " " A 43 0 0 "GLY " " N  " " " 7 0 1 C2 
    1917 14 6.21213 2.89563 -13.369 252 " " " " A 2 0 0 "GLY " " CA " " " 6 0 1 C2 
    1918 14 5.08098 2.99125 -14.4476 252 " " " " A 2 0 0 "GLY " " C  " " " 6 0 1 C2 
    1919 23 5.39216 2.84757 -15.6344 252 " " " " A 70 0 0 "GLY " " O  " " " 8 0 1 C2 
    1920 40 3.78713 3.29938 -14.0834 253 " " " " A 43 0 0 "ILE " " N  " " " 7 0 1 C2 
    1921 14 2.70854 3.37981 -15.0178 253 " " " " A 2 0 0 "ILE " " CA " " " 6 0 1 C2 
    1922 14 2.87132 4.61594 -15.9846 253 " " " " A 2 0 0 "ILE " " C  " " " 6 0 1 C2 
    1923 23 2.53228 4.48278 -17.1681 253 " " " " A 70 0 0 "ILE " " O  " " " 8 0 1 C2 
    1924 14 1.31315 3.43846 -14.307 253 " " " " A 2 0 0 "ILE " " CB " " " 6 0 1 C2 
    1925 14 1.07865 2.13595 -13.4964 253 " " " " A 2 0 0 "ILE " " CG1" " " 6 0 1 C2 
    1926 14 0.180138 3.57836 -15.2828 253 " " " " A 2 0 0 "ILE " " CG2" " " 6 0 1 C2 
    1927 14 -0.337742 1.92133 -12.8534 253 " " " " A 2 0 0 "ILE " " CD1" " " 6 0 1 C2 
    1928 40 3.40139 5.76388 -15.525 254 " " " " A 43 0 0 "ALA " " N  " " " 7 0 1 C2 
    1929 14 3.64211 6.8727 -16.3542 254 " " " " A 2 0 0 "ALA " " CA " " " 6 0 1 C2 
    1930 14 4.71891 6.68092 -17.4283 254 " " " " A 2 0 0 "ALA " " C  " " " 6 0 1 C2 
    1931 23 4.54228 7.17628 -18.5454 254 " " " " A 70 0 0 "ALA " " O  " " " 8 0 1 C2 
    1932 14 4.18593 8.0125 -15.4521 254 " " " " A 2 0 0 "ALA " " CB " " " 6 0 1 C2 
    1933 40 5.71461 5.8926 -17.1279 255 " " " " A 43 0 0 "ILE " " N  " " " 7 0 1 C2 
    1934 14 6.73794 5.45684 -18.0885 255 " " " " A 2 0 0 "ILE " " CA " " " 6 0 1 C2 
    1935 14 6.21613 4.34249 -19.0334 255 " " " " A 2 0 0 "ILE " " C  " " " 6 0 1 C2 
    1936 23 6.49594 4.3419 -20.2485 255 " " " " A 70 0 0 "ILE " " O  " " " 8 0 1 C2 
    1937 14 8.01234 4.97895 -17.2609 255 " " " " A 2 0 0 "ILE " " CB " " " 6 0 1 C2 
    1938 14 8.92273 6.34186 -16.9746 255 " " " " A 2 0 0 "ILE " " CG1" " " 6 0 1 C2 
    1939 14 8.89768 3.90419 -17.9414 255 " " " " A 2 0 0 "ILE " " CG2" " " 6 0 1 C2 
    1940 14 9.94263 6.2487 -15.9252 255 " " " " A 2 0 0 "ILE " " CD1" " " 6 0 1 C2 
    1941 40 5.38377 3.42133 -18.4644 256 " " " " A 43 0 0 "ASH " " N  " " " 7 0 1 C2 
    1942 14 4.57884 2.38215 -19.2105 256 " " " " A 2 0 0 "ASH " " CA " " " 6 0 1 C2 
    1943 14 3.66539 2.99295 -20.2971 256 " " " " A 2 0 0 "ASH " " C  " " " 6 0 1 C2 
    1944 23 3.83026 2.68451 -21.4485 256 " " " " A 70 0 0 "ASH " " O  " " " 8 0 1 C2 
    1945 14 3.8099 1.31701 -18.3364 256 " " " " A 2 0 0 "ASH " " CB " " " 6 0 1 C2 
    1946 14 3.24184 0.102116 -19.042 256 " " " " A 2 0 0 "ASH " " CG " " " 6 0 1 C2 
    1947 23 3.57903 -0.227065 -20.1715 256 " " " " A 70 0 0 "ASH " " OD1" " " 8 0 1 C2 
    1948 23 2.31854 -0.560288 -18.3045 256 " " " " A 70 0 0 "ASH " " OD2" " " 8 0 1 C2 
    1949 40 2.78158 3.97319 -19.8984 257 " " " " A 43 0 0 "TYR " " N  " " " 7 0 1 C2 
    1950 14 2.0133 4.75498 -20.8493 257 " " " " A 2 0 0 "TYR " " CA " " " 6 0 1 C2 
    1951 14 2.84265 5.49236 -21.8594 257 " " " " A 2 0 0 "TYR " " C  " " " 6 0 1 C2 
    1952 23 2.48882 5.60058 -23.0652 257 " " " " A 70 0 0 "TYR " " O  " " " 8 0 1 C2 
    1953 14 1.22334 5.90753 -20.0725 257 " " " " A 2 0 0 "TYR " " CB " " " 6 0 1 C2 
    1954 14 -0.0189188 5.45297 -19.3487 257 " " " " A 2 0 0 "TYR " " CG " " " 6 0 1 C2 
    1955 14 -0.750929 6.36777 -18.5246 257 " " " " A 2 0 0 "TYR " " CD1" " " 6 0 1 C2 
    1956 14 -0.465259 4.12771 -19.4453 257 " " " " A 2 0 0 "TYR " " CD2" " " 6 0 1 C2 
    1957 14 -1.95564 5.93642 -17.8859 257 " " " " A 2 0 0 "TYR " " CE1" " " 6 0 1 C2 
    1958 14 -1.7158 3.75684 -18.8373 257 " " " " A 2 0 0 "TYR " " CE2" " " 6 0 1 C2 
    1959 14 -2.45973 4.66809 -18.1594 257 " " " " A 2 0 0 "TYR " " CZ " " " 6 0 1 C2 
    1960 23 -3.69659 4.25709 -17.5883 257 " " " " A 70 0 0 "TYR " " OH " " " 8 0 1 C2 
    1961 40 4.05536 5.93264 -21.4213 258 " " " " A 43 0 0 "GLY " " N  " " " 7 0 1 C2 
    1962 14 4.9053 6.71345 -22.3501 258 " " " " A 2 0 0 "GLY " " CA " " " 6 0 1 C2 
    1963 14 5.67551 5.81278 -23.3107 258 " " " " A 2 0 0 "GLY " " C  " " " 6 0 1 C2 
    1964 23 5.79244 6.10787 -24.4967 258 " " " " A 70 0 0 "GLY " " O  " " " 8 0 1 C2 
    1965 40 6.1932 4.64489 -22.8708 259 " " " " A 43 0 0 "LEU " " N  " " " 7 0 1 C2 
    1966 14 6.80462 3.60401 -23.6636 259 " " " " A 2 0 0 "LEU " " CA " " " 6 0 1 C2 
    1967 14 5.90252 3.14387 -24.8618 259 " " " " A 2 0 0 "LEU " " C  " " " 6 0 1 C2 
    1968 23 6.45621 2.85982 -25.9418 259 " " " " A 70 0 0 "LEU " " O  " " " 8 0 1 C2 
    1969 14 7.04429 2.37119 -22.7296 259 " " " " A 2 0 0 "LEU " " CB " " " 6 0 1 C2 
    1970 14 8.41829 2.20286 -22.0098 259 " " " " A 2 0 0 "LEU " " CG " " " 6 0 1 C2 
    1971 14 8.38501 1.04393 -21.0555 259 " " " " A 2 0 0 "LEU " " CD1" " " 6 0 1 C2 
    1972 14 9.52789 1.9703 -23.0288 259 " " " " A 2 0 0 "LEU " " CD2" " " 6 0 1 C2 
    1973 40 4.58803 3.13943 -24.6698 260 " " " " A 43 0 0 "PHE " " N  " " " 7 0 1 C2 
    1974 14 3.55218 2.6206 -25.5794 260 " " " " A 2 0 0 "PHE " " CA " " " 6 0 1 C2 
    1975 14 3.41888 3.63154 -26.7378 260 " " " " A 2 0 0 "PHE " " C  " " " 6 0 1 C2 
    1976 23 3.14665 3.31624 -27.8668 260 " " " " A 70 0 0 "PHE " " O  " " " 8 0 1 C2 
    1977 14 2.21404 2.57127 -24.7738 260 " " " " A 2 0 0 "PHE " " CB " " " 6 0 1 C2 
    1978 14 0.947743 2.12524 -25.4631 260 " " " " A 2 0 0 "PHE " " CG " " " 6 0 1 C2 
    1979 14 -0.301851 2.43738 -24.8596 260 " " " " A 2 0 0 "PHE " " CD1" " " 6 0 1 C2 
    1980 14 0.929375 1.54086 -26.7746 260 " " " " A 2 0 0 "PHE " " CD2" " " 6 0 1 C2 
    1981 14 -1.55938 2.08634 -25.4609 260 " " " " A 2 0 0 "PHE " " CE1" " " 6 0 1 C2 
    1982 14 -0.286175 1.24857 -27.2784 260 " " " " A 2 0 0 "PHE " " CE2" " " 6 0 1 C2 
    1983 14 -1.55185 1.48976 -26.731 260 " " " " A 2 0 0 "PHE " " CZ " " " 6 0 1 C2 
    1984 40 3.56391 4.97069 -26.4904 261 " " " " A 43 0 0 "ILE " " N  " " " 7 0 1 C2 
    1985 14 3.39155 6.04664 -27.484 261 " " " " A 2 0 0 "ILE " " CA " " " 6 0 1 C2 
    1986 14 4.56011 6.02964 -28.5177 261 " " " " A 2 0 0 "ILE " " C  " " " 6 0 1 C2 
    1987 23 4.41553 6.01171 -29.7721 261 " " " " A 70 0 0 "ILE " " O  " " " 8 0 1 C2 
    1988 14 3.16626 7.34504 -26.7108 261 " " " " A 2 0 0 "ILE " " CB " " " 6 0 1 C2 
    1989 14 1.82676 7.53859 -25.9079 261 " " " " A 2 0 0 "ILE " " CG1" " " 6 0 1 C2 
    1990 14 3.302 8.62384 -27.6265 261 " " " " A 2 0 0 "ILE " " CG2" " " 6 0 1 C2 
    1991 14 0.522021 7.39664 -26.698 261 " " " " A 2 0 0 "ILE " " CD1" " " 6 0 1 C2 
    1992 40 5.76537 6.05372 -28.0113 262 " " " " A 43 0 0 "VAL " " N  " " " 7 0 1 C2 
    1993 14 7.07589 5.93895 -28.6831 262 " " " " A 2 0 0 "VAL " " CA " " " 6 0 1 C2 
    1994 14 7.16081 4.64148 -29.5434 262 " " " " A 2 0 0 "VAL " " C  " " " 6 0 1 C2 
    1995 23 7.60174 4.75221 -30.6786 262 " " " " A 70 0 0 "VAL " " O  " " " 8 0 1 C2 
    1996 14 8.234 6.07431 -27.6248 262 " " " " A 2 0 0 "VAL " " CB " " " 6 0 1 C2 
    1997 14 9.65662 6.06409 -28.1731 262 " " " " A 2 0 0 "VAL " " CG1" " " 6 0 1 C2 
    1998 14 8.07984 7.42745 -26.8973 262 " " " " A 2 0 0 "VAL " " CG2" " " 6 0 1 C2 
    1999 40 6.6389 3.52149 -29.0432 263 " " " " A 43 0 0 "SER " " N  " " " 7 0 1 C2 
    2000 14 6.54517 2.23041 -29.7039 263 " " " " A 2 0 0 "SER " " CA " " " 6 0 1 C2 
    2001 14 5.62401 2.23273 -30.8993 263 " " " " A 2 0 0 "SER " " C  " " " 6 0 1 C2 
    2002 23 6.03757 1.75593 -31.9956 263 " " " " A 70 0 0 "SER " " O  " " " 8 0 1 C2 
    2003 14 6.221 1.02861 -28.6886 263 " " " " A 2 0 0 "SER " " CB " " " 6 0 1 C2 
    2004 23 7.38986 0.663181 -27.9337 263 " " " " A 70 0 0 "SER " " OG " " " 8 0 1 C2 
    2005 40 4.40596 2.8276 -30.7417 264 " " " " A 43 0 0 "ARG " " N  " " " 7 0 1 C2 
    2006 14 3.37531 2.96512 -31.7906 264 " " " " A 2 0 0 "ARG " " CA " " " 6 0 1 C2 
    2007 14 3.80972 3.92884 -32.8893 264 " " " " A 2 0 0 "ARG " " C  " " " 6 0 1 C2 
    2008 23 3.61419 3.61882 -34.0336 264 " " " " A 70 0 0 "ARG " " O  " " " 8 0 1 C2 
    2009 14 1.93524 3.36972 -31.2108 264 " " " " A 2 0 0 "ARG " " CB " " " 6 0 1 C2 
    2010 14 0.81715 3.73068 -32.2041 264 " " " " A 2 0 0 "ARG " " CG " " " 6 0 1 C2 
    2011 14 0.178692 2.53217 -32.8443 264 " " " " A 2 0 0 "ARG " " CD " " " 6 0 1 C2 
    2012 40 0.152079 2.52634 -34.3408 264 " " " " A 43 0 0 "ARG " " NE " " " 7 0 1 C2 
    2013 14 0.0859606 1.38245 -35.108 264 " " " " A 2 0 0 "ARG " " CZ " " " 6 0 1 C2 
    2014 40 0.0453379 1.54182 -36.4164 264 " " " " A 43 0 0 "ARG " " NH1" " " 7 0 1 C2 
    2015 40 0.0866282 0.164158 -34.5912 264 " " " " A 43 0 0 "ARG " " NH2" " " 7 0 1 C2 
    2016 40 4.53793 5.03048 -32.5023 265 " " " " A 43 0 0 "PHE " " N  " " " 7 0 1 C2 
    2017 14 5.1338 5.98676 -33.3982 265 " " " " A 2 0 0 "PHE " " CA " " " 6 0 1 C2 
    2018 14 6.14749 5.20851 -34.3191 265 " " " " A 2 0 0 "PHE " " C  " " " 6 0 1 C2 
    2019 23 6.0516 5.42403 -35.533 265 " " " " A 70 0 0 "PHE " " O  " " " 8 0 1 C2 
    2020 14 5.76098 7.11374 -32.6324 265 " " " " A 2 0 0 "PHE " " CB " " " 6 0 1 C2 
    2021 14 6.34885 8.32814 -33.388 265 " " " " A 2 0 0 "PHE " " CG " " " 6 0 1 C2 
    2022 14 5.61696 9.51008 -33.4797 265 " " " " A 2 0 0 "PHE " " CD1" " " 6 0 1 C2 
    2023 14 7.57939 8.28878 -34.0517 265 " " " " A 2 0 0 "PHE " " CD2" " " 6 0 1 C2 
    2024 14 6.1605 10.7196 -34.0541 265 " " " " A 2 0 0 "PHE " " CE1" " " 6 0 1 C2 
    2025 14 8.11688 9.40144 -34.7026 265 " " " " A 2 0 0 "PHE " " CE2" " " 6 0 1 C2 
    2026 14 7.41262 10.5978 -34.626 265 " " " " A 2 0 0 "PHE " " CZ " " " 6 0 1 C2 
    2027 40 6.94438 4.2556 -33.8928 266 " " " " A 43 0 0 "ARG " " N  " " " 7 0 1 C2 
    2028 14 7.82359 3.45752 -34.7167 266 " " " " A 2 0 0 "ARG " " CA " " " 6 0 1 C2 
    2029 14 7.07551 2.49756 -35.8342 266 " " " " A 2 0 0 "ARG " " C  " " " 6 0 1 C2 
    2030 23 7.70807 2.02737 -36.8257 266 " " " " A 70 0 0 "ARG " " O  " " " 8 0 1 C2 
    2031 14 8.7956 2.75146 -33.8325 266 " " " " A 2 0 0 "ARG " " CB " " " 6 0 1 C2 
    2032 14 9.76796 1.77687 -34.5027 266 " " " " A 2 0 0 "ARG " " CG " " " 6 0 1 C2 
    2033 14 10.8967 1.35419 -33.5142 266 " " " " A 2 0 0 "ARG " " CD " " " 6 0 1 C2 
    2034 40 12.0472 0.779492 -34.2782 266 " " " " A 43 0 0 "ARG " " NE " " " 7 0 1 C2 
    2035 14 12.2499 -0.430619 -34.5714 266 " " " " A 2 0 0 "ARG " " CZ " " " 6 0 1 C2 
    2036 40 11.4707 -1.44919 -34.2259 266 " " " " A 43 0 0 "ARG " " NH1" " " 7 0 1 C2 
    2037 40 13.3827 -0.580828 -35.2899 266 " " " " A 43 0 0 "ARG " " NH2" " " 7 0 1 C2 
    2038 40 5.79214 2.246 -35.7077 267 " " " " A 43 0 0 "GLU " " N  " " " 7 0 1 C2 
    2039 14 4.92589 1.57868 -36.6148 267 " " " " A 2 0 0 "GLU " " CA " " " 6 0 1 C2 
    2040 14 4.61363 2.53038 -37.7641 267 " " " " A 2 0 0 "GLU " " C  " " " 6 0 1 C2 
    2041 23 4.5227 2.13723 -38.9159 267 " " " " A 70 0 0 "GLU " " O  " " " 8 0 1 C2 
    2042 14 3.67324 1.03597 -35.8307 267 " " " " A 2 0 0 "GLU " " CB " " " 6 0 1 C2 
    2043 14 3.73885 0.370541 -34.4428 267 " " " " A 2 0 0 "GLU " " CG " " " 6 0 1 C2 
    2044 14 3.75735 -1.15824 -34.5421 267 " " " " A 2 0 0 "GLU " " CD " " " 6 0 1 C2 
    2045 23 3.64108 -1.72524 -33.4574 267 " " " " A 70 0 0 "GLU " " OE1" " " 8 0 1 C2 
    2046 23 3.92542 -1.70741 -35.6458 267 " " " " A 70 0 0 "GLU " " OE2" " " 8 0 1 C2 
    2047 40 4.26107 3.77899 -37.3955 268 " " " " A 43 0 0 "GLU " " N  " " " 7 0 1 C2 
    2048 14 3.59277 4.79008 -38.2313 268 " " " " A 2 0 0 "GLU " " CA " " " 6 0 1 C2 
    2049 14 4.6599 5.40587 -39.1682 268 " " " " A 2 0 0 "GLU " " C  " " " 6 0 1 C2 
    2050 23 4.361 5.76112 -40.3067 268 " " " " A 70 0 0 "GLU " " O  " " " 8 0 1 C2 
    2051 14 3.03926 5.89488 -37.3462 268 " " " " A 2 0 0 "GLU " " CB " " " 6 0 1 C2 
    2052 14 1.96109 5.35912 -36.3863 268 " " " " A 2 0 0 "GLU " " CG " " " 6 0 1 C2 
    2053 14 0.624377 4.9291 -37.1072 268 " " " " A 2 0 0 "GLU " " CD " " " 6 0 1 C2 
    2054 23 0.438921 5.42387 -38.2462 268 " " " " A 70 0 0 "GLU " " OE1" " " 8 0 1 C2 
    2055 23 -0.273977 4.23822 -36.6222 268 " " " " A 70 0 0 "GLU " " OE2" " " 8 0 1 C2 
    2056 40 5.91581 5.43907 -38.8337 269 " " " " A 43 0 0 "ILE " " N  " " " 7 0 1 C2 
    2057 14 7.03925 5.78098 -39.7432 269 " " " " A 2 0 0 "ILE " " CA " " " 6 0 1 C2 
    2058 14 7.52655 4.55773 -40.5423 269 " " " " A 2 0 0 "ILE " " C  " " " 6 0 1 C2 
    2059 23 8.65162 4.62061 -41.0998 269 " " " " A 70 0 0 "ILE " " O  " " " 8 0 1 C2 
    2060 14 8.17549 6.43938 -38.9811 269 " " " " A 2 0 0 "ILE " " CB " " " 6 0 1 C2 
    2061 14 9.00123 5.48645 -38.1237 269 " " " " A 2 0 0 "ILE " " CG1" " " 6 0 1 C2 
    2062 14 7.60537 7.68533 -38.1658 269 " " " " A 2 0 0 "ILE " " CG2" " " 6 0 1 C2 
    2063 14 9.99428 6.01678 -37.1773 269 " " " " A 2 0 0 "ILE " " CD1" " " 6 0 1 C2 
    2064 40 6.78482 3.41554 -40.5179 270 " " " " A 43 0 0 "ALA " " N  " " " 7 0 1 C2 
    2065 14 6.88199 2.16427 -41.291 270 " " " " A 2 0 0 "ALA " " CA " " " 6 0 1 C2 
    2066 14 5.7088 1.94022 -42.3185 270 " " " " A 2 0 0 "ALA " " C  " " " 6 0 1 C2 
    2067 23 5.70815 0.910331 -43.0309 270 " " " " A 70 0 0 "ALA " " O  " " " 8 0 1 C2 
    2068 14 6.96521 1.03852 -40.28 270 " " " " A 2 0 0 "ALA " " CB " " " 6 0 1 C2 
    2069 40 4.88137 2.94689 -42.5188 271 " " " " A 43 0 0 "GLU " " N  " " " 7 0 1 C2 
    2070 14 3.95681 3.04493 -43.6534 271 " " " " A 2 0 0 "GLU " " CA " " " 6 0 1 C2 
    2071 14 4.38691 4.31326 -44.3768 271 " " " " A 2 0 0 "GLU " " C  " " " 6 0 1 C2 
    2072 23 5.606 4.59227 -44.4072 271 " " " " A 70 0 0 "GLU " " O  " " " 8 0 1 C2 
    2073 14 2.50399 3.02852 -42.9368 271 " " " " A 2 0 0 "GLU " " CB " " " 6 0 1 C2 
    2074 14 1.19741 3.45319 -43.6201 271 " " " " A 2 0 0 "GLU " " CG " " " 6 0 1 C2 
    2075 14 0.922901 2.5645 -44.7923 271 " " " " A 2 0 0 "GLU " " CD " " " 6 0 1 C2 
    2076 23 1.44461 2.90288 -45.8842 271 " " " " A 70 0 0 "GLU " " OE1" " " 8 0 1 C2 
    2077 23 0.228901 1.53415 -44.7005 271 " " " " A 70 0 0 "GLU " " OE2" " " 8 0 1 C2 
    2078 40 3.48016 4.96431 -45.0778 272 " " " " A 43 0 0 "GLY " " N  " " " 7 0 1 C2 
    2079 14 3.67839 6.27078 -45.6858 272 " " " " A 2 0 0 "GLY " " CA " " " 6 0 1 C2 
    2080 14 3.18837 7.40825 -44.8627 272 " " " " A 2 0 0 "GLY " " C  " " " 6 0 1 C2 
    2081 23 2.02591 7.43105 -44.4706 272 " " " " A 70 0 0 "GLY " " O  " " " 8 0 1 C2 
    2082 40 4.05531 8.4129 -44.4982 273 " " " " A 43 0 0 "TYR " " N  " " " 7 0 1 C2 
    2083 14 3.86947 9.4412 -43.4667 273 " " " " A 2 0 0 "TYR " " CA " " " 6 0 1 C2 
    2084 14 4.30863 10.84 -43.9844 273 " " " " A 2 0 0 "TYR " " C  " " " 6 0 1 C2 
    2085 23 4.7224 10.9977 -45.1496 273 " " " " A 70 0 0 "TYR " " O  " " " 8 0 1 C2 
    2086 14 4.49572 8.9415 -42.1361 273 " " " " A 2 0 0 "TYR " " CB " " " 6 0 1 C2 
    2087 14 6.04258 8.92883 -42.071 273 " " " " A 2 0 0 "TYR " " CG " " " 6 0 1 C2 
    2088 14 6.69599 9.99218 -41.4743 273 " " " " A 2 0 0 "TYR " " CD1" " " 6 0 1 C2 
    2089 14 6.85449 7.94368 -42.7143 273 " " " " A 2 0 0 "TYR " " CD2" " " 6 0 1 C2 
    2090 14 8.05173 9.97189 -41.2009 273 " " " " A 2 0 0 "TYR " " CE1" " " 6 0 1 C2 
    2091 14 8.22767 7.92964 -42.4176 273 " " " " A 2 0 0 "TYR " " CE2" " " 6 0 1 C2 
    2092 14 8.83455 8.97042 -41.6892 273 " " " " A 2 0 0 "TYR " " CZ " " " 6 0 1 C2 
    2093 23 10.2028 9.00414 -41.5462 273 " " " " A 70 0 0 "TYR " " OH " " " 8 0 1 C2 
    2094 40 4.30715 11.8298 -43.0719 274 " " " " A 43 0 0 "ASP " " N  " " " 7 0 1 C2 
    2095 14 4.75452 13.1975 -43.1888 274 " " " " A 2 0 0 "ASP " " CA " " " 6 0 1 C2 
    2096 14 5.13666 13.5566 -41.7025 274 " " " " A 2 0 0 "ASP " " C  " " " 6 0 1 C2 
    2097 23 4.77028 12.772 -40.7863 274 " " " " A 70 0 0 "ASP " " O  " " " 8 0 1 C2 
    2098 14 3.78537 14.1717 -43.8671 274 " " " " A 2 0 0 "ASP " " CB " " " 6 0 1 C2 
    2099 14 2.47552 14.4833 -43.1866 274 " " " " A 2 0 0 "ASP " " CG " " " 6 0 1 C2 
    2100 23 1.38412 14.1552 -43.7526 274 " " " " A 70 0 0 "ASP " " OD1" " " 8 0 1 C2 
    2101 23 2.53751 15.0988 -42.0876 274 " " " " A 70 0 0 "ASP " " OD2" " " 8 0 1 C2 
    2102 40 5.74438 14.7522 -41.5035 275 " " " " A 43 0 0 "THR " " N  " " " 7 0 1 C2 
    2103 14 6.19998 15.1283 -40.1209 275 " " " " A 2 0 0 "THR " " CA " " " 6 0 1 C2 
    2104 14 5.06939 15.4418 -39.0109 275 " " " " A 2 0 0 "THR " " C  " " " 6 0 1 C2 
    2105 23 5.36982 15.4641 -37.8312 275 " " " " A 70 0 0 "THR " " O  " " " 8 0 1 C2 
    2106 14 7.26411 16.2803 -40.1791 275 " " " " A 2 0 0 "THR " " CB " " " 6 0 1 C2 
    2107 23 6.74862 17.3412 -40.9808 275 " " " " A 70 0 0 "THR " " OG1" " " 8 0 1 C2 
    2108 14 8.66122 15.9214 -40.6867 275 " " " " A 2 0 0 "THR " " CG2" " " 6 0 1 C2 
    2109 40 3.79619 15.6916 -39.4516 276 " " " " A 43 0 0 "GLU " " N  " " " 7 0 1 C2 
    2110 14 2.69239 15.9391 -38.5431 276 " " " " A 2 0 0 "GLU " " CA " " " 6 0 1 C2 
    2111 14 1.8087 14.688 -38.4477 276 " " " " A 2 0 0 "GLU " " C  " " " 6 0 1 C2 
    2112 23 1.10352 14.4465 -37.4511 276 " " " " A 70 0 0 "GLU " " O  " " " 8 0 1 C2 
    2113 14 1.89669 17.1498 -39.0595 276 " " " " A 2 0 0 "GLU " " CB " " " 6 0 1 C2 
    2114 14 0.711895 17.5496 -38.1104 276 " " " " A 2 0 0 "GLU " " CG " " " 6 0 1 C2 
    2115 14 -0.301525 18.4283 -38.9013 276 " " " " A 2 0 0 "GLU " " CD " " " 6 0 1 C2 
    2116 23 -1.46642 18.0497 -39.0306 276 " " " " A 70 0 0 "GLU " " OE1" " " 8 0 1 C2 
    2117 23 0.0610792 19.5247 -39.3571 276 " " " " A 70 0 0 "GLU " " OE2" " " 8 0 1 C2 
    2118 40 1.82241 13.8626 -39.4877 277 " " " " A 43 0 0 "ALA " " N  " " " 7 0 1 C2 
    2119 14 1.11395 12.6427 -39.5749 277 " " " " A 2 0 0 "ALA " " CA " " " 6 0 1 C2 
    2120 14 1.49351 11.4976 -38.67 277 " " " " A 2 0 0 "ALA " " C  " " " 6 0 1 C2 
    2121 23 0.634447 10.8479 -38.1525 277 " " " " A 70 0 0 "ALA " " O  " " " 8 0 1 C2 
    2122 14 1.12999 12.1209 -41.0454 277 " " " " A 2 0 0 "ALA " " CB " " " 6 0 1 C2 
    2123 40 2.83006 11.3932 -38.3681 278 " " " " A 43 0 0 "ALA " " N  " " " 7 0 1 C2 
    2124 14 3.2646 10.3994 -37.3184 278 " " " " A 2 0 0 "ALA " " CA " " " 6 0 1 C2 
    2125 14 2.84388 10.771 -35.8796 278 " " " " A 2 0 0 "ALA " " C  " " " 6 0 1 C2 
    2126 23 2.42271 9.93312 -35.0763 278 " " " " A 70 0 0 "ALA " " O  " " " 8 0 1 C2 
    2127 14 4.80877 10.3775 -37.2941 278 " " " " A 2 0 0 "ALA " " CB " " " 6 0 1 C2 
    2128 40 2.6543 12.0481 -35.5991 279 " " " " A 43 0 0 "VAL " " N  " " " 7 0 1 C2 
    2129 14 2.40406 12.6267 -34.2692 279 " " " " A 2 0 0 "VAL " " CA " " " 6 0 1 C2 
    2130 14 0.912115 12.2365 -34.1028 279 " " " " A 2 0 0 "VAL " " C  " " " 6 0 1 C2 
    2131 23 0.494162 11.5036 -33.143 279 " " " " A 70 0 0 "VAL " " O  " " " 8 0 1 C2 
    2132 14 2.60266 14.164 -34.1661 279 " " " " A 2 0 0 "VAL " " CB " " " 6 0 1 C2 
    2133 14 2.5748 14.6478 -32.6913 279 " " " " A 2 0 0 "VAL " " CG1" " " 6 0 1 C2 
    2134 14 3.90191 14.6475 -34.8979 279 " " " " A 2 0 0 "VAL " " CG2" " " 6 0 1 C2 
    2135 40 0.144016 12.683 -35.1571 280 " " " " A 43 0 0 "ARG " " N  " " " 7 0 1 C2 
    2136 14 -1.30678 12.5777 -35.2803 280 " " " " A 2 0 0 "ARG " " CA " " " 6 0 1 C2 
    2137 14 -1.759 11.1648 -35.27 280 " " " " A 2 0 0 "ARG " " C  " " " 6 0 1 C2 
    2138 23 -2.63372 10.8976 -34.4922 280 " " " " A 70 0 0 "ARG " " O  " " " 8 0 1 C2 
    2139 14 -1.80495 13.3861 -36.4935 280 " " " " A 2 0 0 "ARG " " CB " " " 6 0 1 C2 
    2140 14 -3.2415 13.7803 -36.5776 280 " " " " A 2 0 0 "ARG " " CG " " " 6 0 1 C2 
    2141 14 -3.54877 14.7814 -37.6873 280 " " " " A 2 0 0 "ARG " " CD " " " 6 0 1 C2 
    2142 40 -3.28244 14.1454 -39.0552 280 " " " " A 43 0 0 "ARG " " NE " " " 7 0 1 C2 
    2143 14 -2.43653 14.4241 -40.109 280 " " " " A 2 0 0 "ARG " " CZ " " " 6 0 1 C2 
    2144 40 -2.55649 13.7139 -41.2474 280 " " " " A 43 0 0 "ARG " " NH1" " " 7 0 1 C2 
    2145 40 -1.56207 15.4233 -40.1005 280 " " " " A 43 0 0 "ARG " " NH2" " " 7 0 1 C2 
    2146 40 -1.13628 10.3085 -36.0602 281 " " " " A 43 0 0 "ARG " " N  " " " 7 0 1 C2 
    2147 14 -1.58478 8.91483 -36.0575 281 " " " " A 2 0 0 "ARG " " CA " " " 6 0 1 C2 
    2148 14 -1.32597 8.21709 -34.6584 281 " " " " A 2 0 0 "ARG " " C  " " " 6 0 1 C2 
    2149 23 -2.01978 7.29294 -34.3883 281 " " " " A 70 0 0 "ARG " " O  " " " 8 0 1 C2 
    2150 14 -0.779615 8.08622 -37.0776 281 " " " " A 2 0 0 "ARG " " CB " " " 6 0 1 C2 
    2151 14 -1.32689 8.14049 -38.5801 281 " " " " A 2 0 0 "ARG " " CG " " " 6 0 1 C2 
    2152 14 -2.54352 7.31477 -38.7837 281 " " " " A 2 0 0 "ARG " " CD " " " 6 0 1 C2 
    2153 40 -2.24487 5.94122 -38.6239 281 " " " " A 43 0 0 "ARG " " NE " " " 7 0 1 C2 
    2154 14 -3.16825 4.96852 -38.526 281 " " " " A 2 0 0 "ARG " " CZ " " " 6 0 1 C2 
    2155 40 -2.66627 3.8022 -38.0331 281 " " " " A 43 0 0 "ARG " " NH1" " " 7 0 1 C2 
    2156 40 -4.36981 5.06095 -39.0549 281 " " " " A 43 0 0 "ARG " " NH2" " " 7 0 1 C2 
    2157 40 -0.247803 8.66053 -33.8908 282 " " " " A 43 0 0 "THR " " N  " " " 7 0 1 C2 
    2158 14 0.0205042 8.05183 -32.5877 282 " " " " A 2 0 0 "THR " " CA " " " 6 0 1 C2 
    2159 14 -0.978319 8.70479 -31.5217 282 " " " " A 2 0 0 "THR " " C  " " " 6 0 1 C2 
    2160 23 -1.39694 8.01861 -30.5517 282 " " " " A 70 0 0 "THR " " O  " " " 8 0 1 C2 
    2161 14 1.5033 8.39748 -32.2534 282 " " " " A 2 0 0 "THR " " CB " " " 6 0 1 C2 
    2162 23 2.32974 7.88452 -33.3029 282 " " " " A 70 0 0 "THR " " OG1" " " 8 0 1 C2 
    2163 14 2.03939 7.85328 -30.8903 282 " " " " A 2 0 0 "THR " " CG2" " " 6 0 1 C2 
    2164 40 -1.41538 9.94067 -31.7165 283 " " " " A 43 0 0 "VAL " " N  " " " 7 0 1 C2 
    2165 14 -2.4753 10.4883 -30.9699 283 " " " " A 2 0 0 "VAL " " CA " " " 6 0 1 C2 
    2166 14 -3.84463 9.98256 -31.3424 283 " " " " A 2 0 0 "VAL " " C  " " " 6 0 1 C2 
    2167 23 -4.69158 9.81401 -30.4864 283 " " " " A 70 0 0 "VAL " " O  " " " 8 0 1 C2 
    2168 14 -2.38234 12.0442 -31.0535 283 " " " " A 2 0 0 "VAL " " CB " " " 6 0 1 C2 
    2169 14 -3.61809 12.7665 -30.458 283 " " " " A 2 0 0 "VAL " " CG1" " " 6 0 1 C2 
    2170 14 -1.03062 12.688 -30.4941 283 " " " " A 2 0 0 "VAL " " CG2" " " 6 0 1 C2 
    2171 40 -4.06358 9.60811 -32.6325 284 " " " " A 43 0 0 "MET " " N  " " " 7 0 1 C2 
    2172 14 -5.35079 9.07535 -33.113 284 " " " " A 2 0 0 "MET " " CA " " " 6 0 1 C2 
    2173 14 -5.45146 7.56039 -32.8804 284 " " " " A 2 0 0 "MET " " C  " " " 6 0 1 C2 
    2174 23 -6.4507 6.99594 -33.2988 284 " " " " A 70 0 0 "MET " " O  " " " 8 0 1 C2 
    2175 14 -5.51687 9.39917 -34.6014 284 " " " " A 2 0 0 "MET " " CB " " " 6 0 1 C2 
    2176 14 -6.97267 9.51999 -35.0273 284 " " " " A 2 0 0 "MET " " CG " " " 6 0 1 C2 
    2177 52 -7.20091 10.0176 -36.767 284 " " " " A 13 0 0 "MET " " SD " " " 16 0 1 C2 
    2178 14 -8.21494 8.61601 -37.2868 284 " " " " A 2 0 0 "MET " " CE " " " 6 0 1 C2 
    2179 40 -4.4535 6.93861 -32.1863 285 " " " " A 43 0 0 "THR " " N  " " " 7 0 1 C2 
    2180 14 -4.49578 5.54184 -31.8547 285 " " " " A 2 0 0 "THR " " CA " " " 6 0 1 C2 
    2181 14 -4.16889 5.38942 -30.4009 285 " " " " A 2 0 0 "THR " " C  " " " 6 0 1 C2 
    2182 23 -5.08348 5.5108 -29.5567 285 " " " " A 70 0 0 "THR " " O  " " " 8 0 1 C2 
    2183 14 -3.60222 4.65511 -32.7535 285 " " " " A 2 0 0 "THR " " CB " " " 6 0 1 C2 
    2184 23 -2.25939 5.00131 -32.9101 285 " " " " A 70 0 0 "THR " " OG1" " " 8 0 1 C2 
    2185 14 -4.16563 4.39131 -34.1475 285 " " " " A 2 0 0 "THR " " CG2" " " 6 0 1 C2 
    2186 40 -2.92883 5.2076 -30.0029 286 " " " " A 43 0 0 "SER " " N  " " " 7 0 1 C2 
    2187 14 -2.50311 4.89351 -28.6455 286 " " " " A 2 0 0 "SER " " CA " " " 6 0 1 C2 
    2188 14 -2.69078 6.00331 -27.6555 286 " " " " A 2 0 0 "SER " " C  " " " 6 0 1 C2 
    2189 23 -2.75456 5.80126 -26.4469 286 " " " " A 70 0 0 "SER " " O  " " " 8 0 1 C2 
    2190 14 -0.94141 4.61458 -28.8627 286 " " " " A 2 0 0 "SER " " CB " " " 6 0 1 C2 
    2191 23 -0.340885 5.68075 -29.6244 286 " " " " A 70 0 0 "SER " " OG " " " 8 0 1 C2 
    2192 40 -2.8067 7.28223 -28.0461 287 " " " " A 43 0 0 "GLY " " N  " " " 7 0 1 C2 
    2193 14 -3.1291 8.39207 -27.1456 287 " " " " A 2 0 0 "GLY " " CA " " " 6 0 1 C2 
    2194 14 -4.63579 8.60813 -26.883 287 " " " " A 2 0 0 "GLY " " C  " " " 6 0 1 C2 
    2195 23 -5.08008 9.40585 -26.0696 287 " " " " A 70 0 0 "GLY " " O  " " " 8 0 1 C2 
    2196 40 -5.46856 7.82036 -27.5095 288 " " " " A 43 0 0 "ARG " " N  " " " 7 0 1 C2 
    2197 14 -6.87634 7.65559 -27.1896 288 " " " " A 2 0 0 "ARG " " CA " " " 6 0 1 C2 
    2198 14 -6.93004 6.54996 -26.0859 288 " " " " A 2 0 0 "ARG " " C  " " " 6 0 1 C2 
    2199 23 -7.79478 6.67826 -25.2297 288 " " " " A 70 0 0 "ARG " " O  " " " 8 0 1 C2 
    2200 14 -7.70502 7.09007 -28.3618 288 " " " " A 2 0 0 "ARG " " CB " " " 6 0 1 C2 
    2201 14 -7.67795 7.8953 -29.6441 288 " " " " A 2 0 0 "ARG " " CG " " " 6 0 1 C2 
    2202 14 -8.46393 7.15166 -30.7539 288 " " " " A 2 0 0 "ARG " " CD " " " 6 0 1 C2 
    2203 40 -9.94553 7.19599 -30.6541 288 " " " " A 43 0 0 "ARG " " NE " " " 7 0 1 C2 
    2204 14 -10.6963 6.14222 -30.4017 288 " " " " A 2 0 0 "ARG " " CZ " " " 6 0 1 C2 
    2205 40 -11.9739 6.3524 -30.2721 288 " " " " A 43 0 0 "ARG " " NH1" " " 7 0 1 C2 
    2206 40 -10.231 4.95571 -30.1867 288 " " " " A 43 0 0 "ARG " " NH2" " " 7 0 1 C2 
    2207 40 -6.12678 5.4723 -26.1922 289 " " " " A 43 0 0 "THR " " N  " " " 7 0 1 C2 
    2208 14 -6.13771 4.29013 -25.351 289 " " " " A 2 0 0 "THR " " CA " " " 6 0 1 C2 
    2209 14 -5.63816 4.65839 -23.9493 289 " " " " A 2 0 0 "THR " " C  " " " 6 0 1 C2 
    2210 23 -6.25697 4.20556 -22.9537 289 " " " " A 70 0 0 "THR " " O  " " " 8 0 1 C2 
    2211 14 -5.31004 3.19113 -26.0484 289 " " " " A 2 0 0 "THR " " CB " " " 6 0 1 C2 
    2212 23 -5.78893 2.91968 -27.3416 289 " " " " A 70 0 0 "THR " " OG1" " " 8 0 1 C2 
    2213 14 -5.47697 1.83995 -25.2646 289 " " " " A 2 0 0 "THR " " CG2" " " 6 0 1 C2 
    2214 40 -4.49808 5.43615 -23.9198 290 " " " " A 43 0 0 "VAL " " N  " " " 7 0 1 C2 
    2215 14 -3.74827 5.83026 -22.7676 290 " " " " A 2 0 0 "VAL " " CA " " " 6 0 1 C2 
    2216 14 -4.5826 6.69458 -21.7463 290 " " " " A 2 0 0 "VAL " " C  " " " 6 0 1 C2 
    2217 23 -4.62402 6.42985 -20.5368 290 " " " " A 70 0 0 "VAL " " O  " " " 8 0 1 C2 
    2218 14 -2.36664 6.49046 -23.1925 290 " " " " A 2 0 0 "VAL " " CB " " " 6 0 1 C2 
    2219 14 -1.77987 7.32265 -22.0527 290 " " " " A 2 0 0 "VAL " " CG1" " " 6 0 1 C2 
    2220 14 -1.27447 5.52211 -23.7213 290 " " " " A 2 0 0 "VAL " " CG2" " " 6 0 1 C2 
    2221 40 -5.27796 7.67518 -22.2891 291 " " " " A 43 0 0 "VAL " " N  " " " 7 0 1 C2 
    2222 14 -6.28893 8.41919 -21.5191 291 " " " " A 2 0 0 "VAL " " CA " " " 6 0 1 C2 
    2223 14 -7.58677 7.61328 -21.2052 291 " " " " A 2 0 0 "VAL " " C  " " " 6 0 1 C2 
    2224 23 -8.30641 7.89634 -20.2268 291 " " " " A 70 0 0 "VAL " " O  " " " 8 0 1 C2 
    2225 14 -6.69783 9.698 -22.3028 291 " " " " A 2 0 0 "VAL " " CB " " " 6 0 1 C2 
    2226 14 -5.57578 10.8217 -22.2862 291 " " " " A 2 0 0 "VAL " " CG1" " " 6 0 1 C2 
    2227 14 -7.16047 9.33748 -23.7368 291 " " " " A 2 0 0 "VAL " " CG2" " " 6 0 1 C2 
    2228 40 -7.82623 6.56073 -22.0258 292 " " " " A 43 0 0 "PHE " " N  " " " 7 0 1 C2 
    2229 14 -9.004 5.70265 -21.8029 292 " " " " A 2 0 0 "PHE " " CA " " " 6 0 1 C2 
    2230 14 -8.79152 4.69818 -20.6174 292 " " " " A 2 0 0 "PHE " " C  " " " 6 0 1 C2 
    2231 23 -9.72383 4.53394 -19.8421 292 " " " " A 70 0 0 "PHE " " O  " " " 8 0 1 C2 
    2232 14 -9.46203 5.04549 -23.0623 292 " " " " A 2 0 0 "PHE " " CB " " " 6 0 1 C2 
    2233 14 -10.6939 4.16552 -23.0539 292 " " " " A 2 0 0 "PHE " " CG " " " 6 0 1 C2 
    2234 14 -11.9615 4.73923 -22.9555 292 " " " " A 2 0 0 "PHE " " CD1" " " 6 0 1 C2 
    2235 14 -10.5483 2.74965 -23.092 292 " " " " A 2 0 0 "PHE " " CD2" " " 6 0 1 C2 
    2236 14 -13.1041 3.93589 -22.8534 292 " " " " A 2 0 0 "PHE " " CE1" " " 6 0 1 C2 
    2237 14 -11.6934 1.9454 -23.0051 292 " " " " A 2 0 0 "PHE " " CE2" " " 6 0 1 C2 
    2238 14 -12.9583 2.52715 -22.8322 292 " " " " A 2 0 0 "PHE " " CZ " " " 6 0 1 C2 
    2239 40 -7.56699 4.26221 -20.456 293 " " " " A 43 0 0 "SER " " N  " " " 7 0 1 C2 
    2240 14 -7.14918 3.46611 -19.329 293 " " " " A 2 0 0 "SER " " CA " " " 6 0 1 C2 
    2241 14 -7.18284 4.28986 -18.0069 293 " " " " A 2 0 0 "SER " " C  " " " 6 0 1 C2 
    2242 23 -7.61567 3.82344 -16.9352 293 " " " " A 70 0 0 "SER " " O  " " " 8 0 1 C2 
    2243 14 -5.66844 3.05078 -19.575 293 " " " " A 2 0 0 "SER " " CB " " " 6 0 1 C2 
    2244 23 -5.30636 2.22267 -18.493 293 " " " " A 70 0 0 "SER " " OG " " " 8 0 1 C2 
    2245 40 -6.75533 5.52931 -18.1106 294 " " " " A 43 0 0 "ALA " " N  " " " 7 0 1 C2 
    2246 14 -6.75737 6.48256 -16.985 294 " " " " A 2 0 0 "ALA " " CA " " " 6 0 1 C2 
    2247 14 -8.16689 6.74207 -16.3829 294 " " " " A 2 0 0 "ALA " " C  " " " 6 0 1 C2 
    2248 23 -8.19224 7.03922 -15.2005 294 " " " " A 70 0 0 "ALA " " O  " " " 8 0 1 C2 
    2249 14 -5.99869 7.79185 -17.3227 294 " " " " A 2 0 0 "ALA " " CB " " " 6 0 1 C2 
    2250 40 -9.2719 6.52152 -17.1061 295 " " " " A 43 0 0 "VAL " " N  " " " 7 0 1 C2 
    2251 14 -10.5715 6.52032 -16.4255 295 " " " " A 2 0 0 "VAL " " CA " " " 6 0 1 C2 
    2252 14 -10.9431 5.03922 -16.0584 295 " " " " A 2 0 0 "VAL " " C  " " " 6 0 1 C2 
    2253 23 -11.6933 4.82572 -15.0951 295 " " " " A 70 0 0 "VAL " " O  " " " 8 0 1 C2 
    2254 14 -11.7211 7.2778 -17.1985 295 " " " " A 2 0 0 "VAL " " CB " " " 6 0 1 C2 
    2255 14 -11.4224 8.7606 -17.3954 295 " " " " A 2 0 0 "VAL " " CG1" " " 6 0 1 C2 
    2256 14 -12.0058 6.75671 -18.6485 295 " " " " A 2 0 0 "VAL " " CG2" " " 6 0 1 C2 
    2257 40 -10.4157 3.94079 -16.68 296 " " " " A 43 0 0 "ILE " " N  " " " 7 0 1 C2 
    2258 14 -10.8129 2.59539 -16.1907 296 " " " " A 2 0 0 "ILE " " CA " " " 6 0 1 C2 
    2259 14 -10.0163 2.27039 -14.9306 296 " " " " A 2 0 0 "ILE " " C  " " " 6 0 1 C2 
    2260 23 -10.6551 1.63905 -14.1312 296 " " " " A 70 0 0 "ILE " " O  " " " 8 0 1 C2 
    2261 14 -10.5034 1.47923 -17.2293 296 " " " " A 2 0 0 "ILE " " CB " " " 6 0 1 C2 
    2262 14 -11.4802 1.59792 -18.4842 296 " " " " A 2 0 0 "ILE " " CG1" " " 6 0 1 C2 
    2263 14 -10.713 0.0294806 -16.6989 296 " " " " A 2 0 0 "ILE " " CG2" " " 6 0 1 C2 
    2264 14 -11.0324 0.942587 -19.8231 296 " " " " A 2 0 0 "ILE " " CD1" " " 6 0 1 C2 
    2265 40 -8.75722 2.77711 -14.6726 297 " " " " A 43 0 0 "ILE " " N  " " " 7 0 1 C2 
    2266 14 -8.02362 2.57803 -13.4164 297 " " " " A 2 0 0 "ILE " " CA " " " 6 0 1 C2 
    2267 14 -8.7548 3.35619 -12.2823 297 " " " " A 2 0 0 "ILE " " C  " " " 6 0 1 C2 
    2268 23 -8.67544 2.98666 -11.1196 297 " " " " A 70 0 0 "ILE " " O  " " " 8 0 1 C2 
    2269 14 -6.49393 2.80186 -13.4667 297 " " " " A 2 0 0 "ILE " " CB " " " 6 0 1 C2 
    2270 14 -5.95798 1.85941 -14.6437 297 " " " " A 2 0 0 "ILE " " CG1" " " 6 0 1 C2 
    2271 14 -5.74366 2.59922 -12.1041 297 " " " " A 2 0 0 "ILE " " CG2" " " 6 0 1 C2 
    2272 14 -4.47653 1.96409 -14.9697 297 " " " " A 2 0 0 "ILE " " CD1" " " 6 0 1 C2 
    2273 40 -9.52808 4.44741 -12.5766 298 " " " " A 43 0 0 "VAL " " N  " " " 7 0 1 C2 
    2274 14 -10.4368 5.1165 -11.5749 298 " " " " A 2 0 0 "VAL " " CA " " " 6 0 1 C2 
    2275 14 -11.5453 4.13002 -11.1879 298 " " " " A 2 0 0 "VAL " " C  " " " 6 0 1 C2 
    2276 23 -11.8392 3.93314 -9.95922 298 " " " " A 70 0 0 "VAL " " O  " " " 8 0 1 C2 
    2277 14 -11.0276 6.41151 -12.2698 298 " " " " A 2 0 0 "VAL " " CB " " " 6 0 1 C2 
    2278 14 -12.1417 7.10857 -11.5966 298 " " " " A 2 0 0 "VAL " " CG1" " " 6 0 1 C2 
    2279 14 -9.97059 7.44598 -12.601 298 " " " " A 2 0 0 "VAL " " CG2" " " 6 0 1 C2 
    2280 40 -12.1588 3.49038 -12.1939 299 " " " " A 43 0 0 "ALA " " N  " " " 7 0 1 C2 
    2281 14 -13.1998 2.49337 -11.9615 299 " " " " A 2 0 0 "ALA " " CA " " " 6 0 1 C2 
    2282 14 -12.7014 1.2788 -11.1383 299 " " " " A 2 0 0 "ALA " " C  " " " 6 0 1 C2 
    2283 23 -13.4317 0.736747 -10.3375 299 " " " " A 70 0 0 "ALA " " O  " " " 8 0 1 C2 
    2284 14 -13.8589 2.02245 -13.2855 299 " " " " A 2 0 0 "ALA " " CB " " " 6 0 1 C2 
    2285 40 -11.3784 0.967319 -11.3266 300 " " " " A 43 0 0 "SER " " N  " " " 7 0 1 C2 
    2286 14 -10.7109 -0.098617 -10.6585 300 " " " " A 2 0 0 "SER " " CA " " " 6 0 1 C2 
    2287 14 -10.4313 0.280348 -9.21422 300 " " " " A 2 0 0 "SER " " C  " " " 6 0 1 C2 
    2288 23 -9.99141 -0.615199 -8.49163 300 " " " " A 70 0 0 "SER " " O  " " " 8 0 1 C2 
    2289 14 -9.4332 -0.373457 -11.4588 300 " " " " A 2 0 0 "SER " " CB " " " 6 0 1 C2 
    2290 23 -9.68825 -0.577185 -12.8102 300 " " " " A 70 0 0 "SER " " OG " " " 8 0 1 C2 
    2291 40 -10.82 1.46811 -8.76526 301 " " " " A 43 0 0 "SER " " N  " " " 7 0 1 C2 
    2292 14 -10.6008 1.91692 -7.34994 301 " " " " A 2 0 0 "SER " " CA " " " 6 0 1 C2 
    2293 14 -11.9346 1.77805 -6.54995 301 " " " " A 2 0 0 "SER " " C  " " " 6 0 1 C2 
    2294 23 -11.8572 2.07206 -5.34152 301 " " " " A 70 0 0 "SER " " O  " " " 8 0 1 C2 
    2295 14 -10.0008 3.34621 -7.38128 301 " " " " A 2 0 0 "SER " " CB " " " 6 0 1 C2 
    2296 23 -8.65475 3.21781 -7.82839 301 " " " " A 70 0 0 "SER " " OG " " " 8 0 1 C2 
    2297 40 -13.0524 1.23633 -7.12733 302 " " " " A 43 0 0 "VAL " " N  " " " 7 0 1 C2 
    2298 14 -14.0376 0.616503 -6.40598 302 " " " " A 2 0 0 "VAL " " CA " " " 6 0 1 C2 
    2299 14 -13.8321 0.0130249 -4.99487 302 " " " " A 2 0 0 "VAL " " C  " " " 6 0 1 C2 
    2300 23 -14.5622 0.576571 -4.16982 302 " " " " A 70 0 0 "VAL " " O  " " " 8 0 1 C2 
    2301 14 -15.0715 -0.0452513 -7.36928 302 " " " " A 2 0 0 "VAL " " CB " " " 6 0 1 C2 
    2302 14 -14.6929 -1.39684 -7.78929 302 " " " " A 2 0 0 "VAL " " CG1" " " 6 0 1 C2 
    2303 14 -16.5728 -0.0462297 -6.83826 302 " " " " A 2 0 0 "VAL " " CG2" " " 6 0 1 C2 
    2304 40 -12.8623 -0.885366 -4.66509 303 " " " " A 43 0 0 "PRO " " N  " " " 7 0 1 C2 
    2305 14 -12.79 -1.32914 -3.27636 303 " " " " A 2 0 0 "PRO " " CA " " " 6 0 1 C2 
    2306 14 -12.5046 -0.218535 -2.24608 303 " " " " A 2 0 0 "PRO " " C  " " " 6 0 1 C2 
    2307 23 -12.9988 -0.289459 -1.17615 303 " " " " A 70 0 0 "PRO " " O  " " " 8 0 1 C2 
    2308 14 -11.6737 -2.37556 -3.24659 303 " " " " A 2 0 0 "PRO " " CB " " " 6 0 1 C2 
    2309 14 -11.5536 -2.91756 -4.66385 303 " " " " A 2 0 0 "PRO " " CG " " " 6 0 1 C2 
    2310 14 -12.0741 -1.73366 -5.50435 303 " " " " A 2 0 0 "PRO " " CD " " " 6 0 1 C2 
    2311 40 -11.7132 0.80435 -2.6447 304 " " " " A 43 0 0 "LEU " " N  " " " 7 0 1 C2 
    2312 14 -11.203 1.892 -1.80714 304 " " " " A 2 0 0 "LEU " " CA " " " 6 0 1 C2 
    2313 14 -12.4078 2.92262 -1.60861 304 " " " " A 2 0 0 "LEU " " C  " " " 6 0 1 C2 
    2314 23 -12.4108 3.72858 -0.686209 304 " " " " A 70 0 0 "LEU " " O  " " " 8 0 1 C2 
    2315 14 -9.90019 2.47239 -2.37421 304 " " " " A 2 0 0 "LEU " " CB " " " 6 0 1 C2 
    2316 14 -8.81147 1.36122 -2.5903 304 " " " " A 2 0 0 "LEU " " CG " " " 6 0 1 C2 
    2317 14 -8.34892 0.542926 -1.36582 304 " " " " A 2 0 0 "LEU " " CD1" " " 6 0 1 C2 
    2318 14 -8.87623 0.579172 -3.91911 304 " " " " A 2 0 0 "LEU " " CD2" " " 6 0 1 C2 
    2319 40 -13.3667 2.8526 -2.4903 305 " " " " A 43 0 0 "LEU " " N  " " " 7 0 1 C2 
    2320 14 -14.6969 3.50705 -2.30607 305 " " " " A 2 0 0 "LEU " " CA " " " 6 0 1 C2 
    2321 14 -15.7263 2.77368 -1.43677 305 " " " " A 2 0 0 "LEU " " C  " " " 6 0 1 C2 
    2322 23 -16.6492 3.34532 -0.816328 305 " " " " A 70 0 0 "LEU " " O  " " " 8 0 1 C2 
    2323 14 -15.3219 3.75158 -3.6793 305 " " " " A 2 0 0 "LEU " " CB " " " 6 0 1 C2 
    2324 14 -14.7662 4.93774 -4.47793 305 " " " " A 2 0 0 "LEU " " CG " " " 6 0 1 C2 
    2325 14 -15.0303 4.91097 -6.05115 305 " " " " A 2 0 0 "LEU " " CD1" " " 6 0 1 C2 
    2326 14 -15.216 6.28517 -3.92084 305 " " " " A 2 0 0 "LEU " " CD2" " " 6 0 1 C2 
    2327 40 -15.6598 1.42546 -1.36217 306 " " " " A 43 0 0 "LEU " " N  " " " 7 0 1 C2 
    2328 14 -16.5899 0.569847 -0.628134 306 " " " " A 2 0 0 "LEU " " CA " " " 6 0 1 C2 
    2329 14 -16.0738 0.217902 0.778719 306 " " " " A 2 0 0 "LEU " " C  " " " 6 0 1 C2 
    2330 23 -16.8632 0.0229508 1.67356 306 " " " " A 70 0 0 "LEU " " O  " " " 8 0 1 C2 
    2331 14 -16.6886 -0.718577 -1.3752 306 " " " " A 2 0 0 "LEU " " CB " " " 6 0 1 C2 
    2332 14 -17.2645 -0.773943 -2.73266 306 " " " " A 2 0 0 "LEU " " CG " " " 6 0 1 C2 
    2333 14 -16.9947 -2.04368 -3.40495 306 " " " " A 2 0 0 "LEU " " CD1" " " 6 0 1 C2 
    2334 14 -18.7856 -0.520592 -2.78199 306 " " " " A 2 0 0 "LEU " " CD2" " " 6 0 1 C2 
    2335 40 -14.7371 0.186188 0.995157 307 " " " " A 43 0 0 "PHE " " N  " " " 7 0 1 C2 
    2336 14 -14.0814 0.042894 2.30526 307 " " " " A 2 0 0 "PHE " " CA " " " 6 0 1 C2 
    2337 14 -14.1378 1.4484 3.06744 307 " " " " A 2 0 0 "PHE " " C  " " " 6 0 1 C2 
    2338 23 -13.722 2.4562 2.53955 307 " " " " A 70 0 0 "PHE " " O  " " " 8 0 1 C2 
    2339 14 -12.6174 -0.372428 2.04463 307 " " " " A 2 0 0 "PHE " " CB " " " 6 0 1 C2 
    2340 14 -12.4207 -1.79523 1.53819 307 " " " " A 2 0 0 "PHE " " CG " " " 6 0 1 C2 
    2341 14 -13.5286 -2.64845 1.27365 307 " " " " A 2 0 0 "PHE " " CD1" " " 6 0 1 C2 
    2342 14 -11.0548 -2.24217 1.32392 307 " " " " A 2 0 0 "PHE " " CD2" " " 6 0 1 C2 
    2343 14 -13.2227 -3.92859 0.698404 307 " " " " A 2 0 0 "PHE " " CE1" " " 6 0 1 C2 
    2344 14 -10.7875 -3.4516 0.742319 307 " " " " A 2 0 0 "PHE " " CE2" " " 6 0 1 C2 
    2345 14 -11.8907 -4.31015 0.45315 307 " " " " A 2 0 0 "PHE " " CZ " " " 6 0 1 C2 
    2346 40 -14.7064 1.54567 4.30698 308 " " " " A 43 0 0 "PRO " " N  " " " 7 0 1 C2 
    2347 14 -14.8572 2.87664 5.02256 308 " " " " A 2 0 0 "PRO " " CA " " " 6 0 1 C2 
    2348 14 -13.5999 3.4686 5.78285 308 " " " " A 2 0 0 "PRO " " C  " " " 6 0 1 C2 
    2349 23 -13.7667 4.44876 6.50385 308 " " " " A 70 0 0 "PRO " " O  " " " 8 0 1 C2 
    2350 14 -16.0998 2.58223 5.93221 308 " " " " A 2 0 0 "PRO " " CB " " " 6 0 1 C2 
    2351 14 -15.8723 1.09979 6.19335 308 " " " " A 2 0 0 "PRO " " CG " " " 6 0 1 C2 
    2352 14 -15.3397 0.451668 4.95889 308 " " " " A 2 0 0 "PRO " " CD " " " 6 0 1 C2 
    2353 40 -12.435 2.93773 5.61735 309 " " " " A 43 0 0 "GLN " " N  " " " 7 0 1 C2 
    2354 14 -11.188 3.25099 6.32768 309 " " " " A 2 0 0 "GLN " " CA " " " 6 0 1 C2 
    2355 14 -10.5755 4.47055 5.59732 309 " " " " A 2 0 0 "GLN " " C  " " " 6 0 1 C2 
    2356 23 -10.4927 4.55164 4.33291 309 " " " " A 70 0 0 "GLN " " O  " " " 8 0 1 C2 
    2357 14 -10.2371 2.02274 6.35113 309 " " " " A 2 0 0 "GLN " " CB " " " 6 0 1 C2 
    2358 14 -10.6877 0.973785 7.43772 309 " " " " A 2 0 0 "GLN " " CG " " " 6 0 1 C2 
    2359 14 -11.8376 0.150763 6.93123 309 " " " " A 2 0 0 "GLN " " CD " " " 6 0 1 C2 
    2360 23 -12.0564 0.11206 5.68979 309 " " " " A 70 0 0 "GLN " " OE1" " " 8 0 1 C2 
    2361 40 -12.5511 -0.534492 7.86369 309 " " " " A 43 0 0 "GLN " " NE2" " " 7 0 1 C2 
    2362 40 -10.2446 5.43959 6.4475 310 " " " " A 43 0 0 "GLY " " N  " " " 7 0 1 C2 
    2363 14 -9.91974 6.84544 6.14412 310 " " " " A 2 0 0 "GLY " " CA " " " 6 0 1 C2 
    2364 14 -8.6486 7.02449 5.36814 310 " " " " A 2 0 0 "GLY " " C  " " " 6 0 1 C2 
    2365 23 -8.66411 7.8354 4.41226 310 " " " " A 70 0 0 "GLY " " O  " " " 8 0 1 C2 
    2366 40 -7.67187 6.22183 5.55223 311 " " " " A 43 0 0 "PHE " " N  " " " 7 0 1 C2 
    2367 14 -6.37632 6.34635 4.94473 311 " " " " A 2 0 0 "PHE " " CA " " " 6 0 1 C2 
    2368 14 -6.30024 6.08562 3.42961 311 " " " " A 2 0 0 "PHE " " C  " " " 6 0 1 C2 
    2369 23 -5.42515 6.61373 2.77006 311 " " " " A 70 0 0 "PHE " " O  " " " 8 0 1 C2 
    2370 14 -5.29345 5.46324 5.62615 311 " " " " A 2 0 0 "PHE " " CB " " " 6 0 1 C2 
    2371 14 -5.32904 3.98273 5.37214 311 " " " " A 2 0 0 "PHE " " CG " " " 6 0 1 C2 
    2372 14 -4.31514 3.27506 4.67669 311 " " " " A 2 0 0 "PHE " " CD1" " " 6 0 1 C2 
    2373 14 -6.39141 3.3 5.95291 311 " " " " A 2 0 0 "PHE " " CD2" " " 6 0 1 C2 
    2374 14 -4.40945 1.82255 4.64832 311 " " " " A 2 0 0 "PHE " " CE1" " " 6 0 1 C2 
    2375 14 -6.48144 1.93098 5.8643 311 " " " " A 2 0 0 "PHE " " CE2" " " 6 0 1 C2 
    2376 14 -5.54325 1.1576 5.12824 311 " " " " A 2 0 0 "PHE " " CZ " " " 6 0 1 C2 
    2377 40 -7.18182 5.26653 2.88281 312 " " " " A 43 0 0 "LEU " " N  " " " 7 0 1 C2 
    2378 14 -7.12108 4.83233 1.51118 312 " " " " A 2 0 0 "LEU " " CA " " " 6 0 1 C2 
    2379 14 -7.50142 6.0238 0.483835 312 " " " " A 2 0 0 "LEU " " C  " " " 6 0 1 C2 
    2380 23 -7.14478 5.86809 -0.671164 312 " " " " A 70 0 0 "LEU " " O  " " " 8 0 1 C2 
    2381 14 -8.17583 3.69201 1.38407 312 " " " " A 2 0 0 "LEU " " CB " " " 6 0 1 C2 
    2382 14 -8.03235 2.35979 2.1865 312 " " " " A 2 0 0 "LEU " " CG " " " 6 0 1 C2 
    2383 14 -9.29008 1.45935 2.13412 312 " " " " A 2 0 0 "LEU " " CD1" " " 6 0 1 C2 
    2384 14 -6.72554 1.64679 2.11898 312 " " " " A 2 0 0 "LEU " " CD2" " " 6 0 1 C2 
    2385 40 -8.10937 7.1241 0.990557 313 " " " " A 43 0 0 "LYS " " N  " " " 7 0 1 C2 
    2386 14 -8.73382 8.20066 0.12266 313 " " " " A 2 0 0 "LYS " " CA " " " 6 0 1 C2 
    2387 14 -7.64599 9.04381 -0.560232 313 " " " " A 2 0 0 "LYS " " C  " " " 6 0 1 C2 
    2388 23 -7.5726 9.29979 -1.76742 313 " " " " A 70 0 0 "LYS " " O  " " " 8 0 1 C2 
    2389 14 -9.70912 9.12832 1.02937 313 " " " " A 2 0 0 "LYS " " CB " " " 6 0 1 C2 
    2390 14 -10.9669 8.46709 1.55786 313 " " " " A 2 0 0 "LYS " " CG " " " 6 0 1 C2 
    2391 14 -11.7051 9.25766 2.70121 313 " " " " A 2 0 0 "LYS " " CD " " " 6 0 1 C2 
    2392 14 -13.0915 8.70374 3.16244 313 " " " " A 2 0 0 "LYS " " CE " " " 6 0 1 C2 
    2393 40 -13.628 9.49306 4.31243 313 " " " " A 43 0 0 "LYS " " NZ " " " 7 0 1 C2 
    2394 40 -6.61138 9.46907 0.219049 314 " " " " A 43 0 0 "SER " " N  " " " 7 0 1 C2 
    2395 14 -5.52736 10.3105 -0.281515 314 " " " " A 2 0 0 "SER " " CA " " " 6 0 1 C2 
    2396 14 -4.56502 9.60642 -1.19127 314 " " " " A 2 0 0 "SER " " C  " " " 6 0 1 C2 
    2397 23 -3.94211 10.2094 -2.07581 314 " " " " A 70 0 0 "SER " " O  " " " 8 0 1 C2 
    2398 14 -4.69315 10.8493 0.870546 314 " " " " A 2 0 0 "SER " " CB " " " 6 0 1 C2 
    2399 23 -4.4057 9.99372 1.96946 314 " " " " A 70 0 0 "SER " " OG " " " 8 0 1 C2 
    2400 40 -4.46862 8.26507 -0.946676 315 " " " " A 43 0 0 "ILE " " N  " " " 7 0 1 C2 
    2401 14 -3.62662 7.32279 -1.65436 315 " " " " A 2 0 0 "ILE " " CA " " " 6 0 1 C2 
    2402 14 -4.29674 7.06336 -2.98992 315 " " " " A 2 0 0 "ILE " " C  " " " 6 0 1 C2 
    2403 23 -3.5566 7.24863 -4.00319 315 " " " " A 70 0 0 "ILE " " O  " " " 8 0 1 C2 
    2404 14 -3.40168 6.0748 -0.711065 315 " " " " A 2 0 0 "ILE " " CB " " " 6 0 1 C2 
    2405 14 -2.97 6.53229 0.764429 315 " " " " A 2 0 0 "ILE " " CG1" " " 6 0 1 C2 
    2406 14 -2.31213 5.05699 -1.2436 315 " " " " A 2 0 0 "ILE " " CG2" " " 6 0 1 C2 
    2407 14 -2.92762 5.4659 1.81759 315 " " " " A 2 0 0 "ILE " " CD1" " " 6 0 1 C2 
    2408 40 -5.6468 6.91721 -3.09826 316 " " " " A 43 0 0 "THR " " N  " " " 7 0 1 C2 
    2409 14 -6.3557 6.82848 -4.39058 316 " " " " A 2 0 0 "THR " " CA " " " 6 0 1 C2 
    2410 14 -6.41751 8.1366 -5.15427 316 " " " " A 2 0 0 "THR " " C  " " " 6 0 1 C2 
    2411 23 -6.358 8.19961 -6.34968 316 " " " " A 70 0 0 "THR " " O  " " " 8 0 1 C2 
    2412 14 -7.75888 6.15499 -4.03306 316 " " " " A 2 0 0 "THR " " CB " " " 6 0 1 C2 
    2413 23 -7.47022 4.90862 -3.48821 316 " " " " A 70 0 0 "THR " " OG1" " " 8 0 1 C2 
    2414 14 -8.73594 5.98076 -5.24209 316 " " " " A 2 0 0 "THR " " CG2" " " 6 0 1 C2 
    2415 40 -6.26539 9.30661 -4.4629 317 " " " " A 43 0 0 "TYR " " N  " " " 7 0 1 C2 
    2416 14 -5.95841 10.5797 -5.17844 317 " " " " A 2 0 0 "TYR " " CA " " " 6 0 1 C2 
    2417 14 -4.53528 10.5507 -5.75121 317 " " " " A 2 0 0 "TYR " " C  " " " 6 0 1 C2 
    2418 23 -4.37825 10.7003 -6.9742 317 " " " " A 70 0 0 "TYR " " O  " " " 8 0 1 C2 
    2419 14 -6.14141 11.7848 -4.3325 317 " " " " A 2 0 0 "TYR " " CB " " " 6 0 1 C2 
    2420 14 -7.60339 12.2168 -4.16833 317 " " " " A 2 0 0 "TYR " " CG " " " 6 0 1 C2 
    2421 14 -8.38801 12.299 -5.32847 317 " " " " A 2 0 0 "TYR " " CD1" " " 6 0 1 C2 
    2422 14 -8.14338 12.4523 -2.94875 317 " " " " A 2 0 0 "TYR " " CD2" " " 6 0 1 C2 
    2423 14 -9.64247 12.8985 -5.16169 317 " " " " A 2 0 0 "TYR " " CE1" " " 6 0 1 C2 
    2424 14 -9.52136 12.8387 -2.76533 317 " " " " A 2 0 0 "TYR " " CE2" " " 6 0 1 C2 
    2425 14 -10.2511 13.0983 -3.91369 317 " " " " A 2 0 0 "TYR " " CZ " " " 6 0 1 C2 
    2426 23 -11.5355 13.6272 -3.83697 317 " " " " A 70 0 0 "TYR " " OH " " " 8 0 1 C2 
    2427 40 -3.50455 10.2282 -4.94372 318 " " " " A 43 0 0 "ALA " " N  " " " 7 0 1 C2 
    2428 14 -2.14339 10.0146 -5.35956 318 " " " " A 2 0 0 "ALA " " CA " " " 6 0 1 C2 
    2429 14 -1.7974 9.00058 -6.43687 318 " " " " A 2 0 0 "ALA " " C  " " " 6 0 1 C2 
    2430 23 -1.02945 9.35088 -7.3617 318 " " " " A 70 0 0 "ALA " " O  " " " 8 0 1 C2 
    2431 14 -1.26388 9.91696 -4.07035 318 " " " " A 2 0 0 "ALA " " CB " " " 6 0 1 C2 
    2432 40 -2.44546 7.80801 -6.44097 319 " " " " A 43 0 0 "ILE " " N  " " " 7 0 1 C2 
    2433 14 -2.27308 6.91272 -7.62215 319 " " " " A 2 0 0 "ILE " " CA " " " 6 0 1 C2 
    2434 14 -2.90652 7.55484 -8.86789 319 " " " " A 2 0 0 "ILE " " C  " " " 6 0 1 C2 
    2435 23 -2.2353 7.82652 -9.84078 319 " " " " A 70 0 0 "ILE " " O  " " " 8 0 1 C2 
    2436 14 -2.94337 5.52188 -7.30507 319 " " " " A 2 0 0 "ILE " " CB " " " 6 0 1 C2 
    2437 14 -2.07574 4.68204 -6.24434 319 " " " " A 2 0 0 "ILE " " CG1" " " 6 0 1 C2 
    2438 14 -3.22601 4.55464 -8.48331 319 " " " " A 2 0 0 "ILE " " CG2" " " 6 0 1 C2 
    2439 14 -2.90641 3.72337 -5.40777 319 " " " " A 2 0 0 "ILE " " CD1" " " 6 0 1 C2 
    2440 40 -4.19025 7.9738 -8.75025 320 " " " " A 43 0 0 "ILE " " N  " " " 7 0 1 C2 
    2441 14 -4.95047 8.63609 -9.82704 320 " " " " A 2 0 0 "ILE " " CA " " " 6 0 1 C2 
    2442 14 -4.14521 9.84555 -10.4528 320 " " " " A 2 0 0 "ILE " " C  " " " 6 0 1 C2 
    2443 23 -3.98716 9.98812 -11.6788 320 " " " " A 70 0 0 "ILE " " O  " " " 8 0 1 C2 
    2444 14 -6.46122 9.00229 -9.46291 320 " " " " A 2 0 0 "ILE " " CB " " " 6 0 1 C2 
    2445 14 -7.23838 7.70681 -9.28441 320 " " " " A 2 0 0 "ILE " " CG1" " " 6 0 1 C2 
    2446 14 -7.22287 9.98585 -10.4292 320 " " " " A 2 0 0 "ILE " " CG2" " " 6 0 1 C2 
    2447 14 -8.76021 7.9344 -8.75008 320 " " " " A 2 0 0 "ILE " " CD1" " " 6 0 1 C2 
    2448 40 -3.51855 10.6707 -9.58774 321 " " " " A 43 0 0 "ALA " " N  " " " 7 0 1 C2 
    2449 14 -2.94905 11.9977 -9.90744 321 " " " " A 2 0 0 "ALA " " CA " " " 6 0 1 C2 
    2450 14 -1.59402 11.953 -10.7038 321 " " " " A 2 0 0 "ALA " " C  " " " 6 0 1 C2 
    2451 23 -1.21986 12.9928 -11.2605 321 " " " " A 70 0 0 "ALA " " O  " " " 8 0 1 C2 
    2452 14 -2.60104 12.7117 -8.53354 321 " " " " A 2 0 0 "ALA " " CB " " " 6 0 1 C2 
    2453 40 -0.974712 10.7896 -10.6583 322 " " " " A 43 0 0 "SER " " N  " " " 7 0 1 C2 
    2454 14 0.308613 10.4612 -11.2939 322 " " " " A 2 0 0 "SER " " CA " " " 6 0 1 C2 
    2455 14 0.0884707 9.72626 -12.6276 322 " " " " A 2 0 0 "SER " " C  " " " 6 0 1 C2 
    2456 23 0.317114 10.2309 -13.6886 322 " " " " A 70 0 0 "SER " " O  " " " 8 0 1 C2 
    2457 14 1.26023 9.83967 -10.2149 322 " " " " A 2 0 0 "SER " " CB " " " 6 0 1 C2 
    2458 23 0.753496 8.77985 -9.45666 322 " " " " A 70 0 0 "SER " " OG " " " 8 0 1 C2 
    2459 40 -0.603555 8.59074 -12.5929 323 " " " " A 43 0 0 "VAL " " N  " " " 7 0 1 C2 
    2460 14 -1.33197 7.83259 -13.6701 323 " " " " A 2 0 0 "VAL " " CA " " " 6 0 1 C2 
    2461 14 -2.05511 8.69765 -14.6903 323 " " " " A 2 0 0 "VAL " " C  " " " 6 0 1 C2 
    2462 23 -1.63396 8.9416 -15.7893 323 " " " " A 70 0 0 "VAL " " O  " " " 8 0 1 C2 
    2463 14 -2.21808 6.67816 -13.1157 323 " " " " A 2 0 0 "VAL " " CB " " " 6 0 1 C2 
    2464 14 -3.03334 5.8615 -14.1998 323 " " " " A 2 0 0 "VAL " " CG1" " " 6 0 1 C2 
    2465 14 -1.40354 5.70713 -12.2162 323 " " " " A 2 0 0 "VAL " " CG2" " " 6 0 1 C2 
    2466 40 -3.0235 9.46209 -14.1835 324 " " " " A 43 0 0 "MET " " N  " " " 7 0 1 C2 
    2467 14 -3.9432 10.1713 -15.065 324 " " " " A 2 0 0 "MET " " CA " " " 6 0 1 C2 
    2468 14 -3.19792 11.4431 -15.6368 324 " " " " A 2 0 0 "MET " " C  " " " 6 0 1 C2 
    2469 23 -3.53113 11.9397 -16.7213 324 " " " " A 70 0 0 "MET " " O  " " " 8 0 1 C2 
    2470 14 -5.25949 10.6437 -14.3404 324 " " " " A 2 0 0 "MET " " CB " " " 6 0 1 C2 
    2471 14 -6.29693 11.2984 -15.3197 324 " " " " A 2 0 0 "MET " " CG " " " 6 0 1 C2 
    2472 52 -7.73016 11.9075 -14.5009 324 " " " " A 13 0 0 "MET " " SD " " " 16 0 1 C2 
    2473 14 -8.80756 10.4277 -14.2482 324 " " " " A 2 0 0 "MET " " CE " " " 6 0 1 C2 
    2474 40 -2.27261 12.0546 -14.8123 325 " " " " A 43 0 0 "LEU " " N  " " " 7 0 1 C2 
    2475 14 -1.35722 13.1129 -15.212 325 " " " " A 2 0 0 "LEU " " CA " " " 6 0 1 C2 
    2476 14 -0.358341 12.6625 -16.3684 325 " " " " A 2 0 0 "LEU " " C  " " " 6 0 1 C2 
    2477 23 -0.117836 13.4705 -17.2438 325 " " " " A 70 0 0 "LEU " " O  " " " 8 0 1 C2 
    2478 14 -0.397978 13.6752 -14.0591 325 " " " " A 2 0 0 "LEU " " CB " " " 6 0 1 C2 
    2479 14 0.548643 14.8848 -14.4286 325 " " " " A 2 0 0 "LEU " " CG " " " 6 0 1 C2 
    2480 14 -0.25193 16.1025 -14.7988 325 " " " " A 2 0 0 "LEU " " CD1" " " 6 0 1 C2 
    2481 14 1.34839 15.24 -13.1935 325 " " " " A 2 0 0 "LEU " " CD2" " " 6 0 1 C2 
    2482 40 0.101181 11.4547 -16.3326 326 " " " " A 43 0 0 "ALA " " N  " " " 7 0 1 C2 
    2483 14 0.963539 10.8276 -17.2895 326 " " " " A 2 0 0 "ALA " " CA " " " 6 0 1 C2 
    2484 14 0.224003 10.6052 -18.6171 326 " " " " A 2 0 0 "ALA " " C  " " " 6 0 1 C2 
    2485 23 0.813599 10.7206 -19.6864 326 " " " " A 70 0 0 "ALA " " O  " " " 8 0 1 C2 
    2486 14 1.47841 9.5416 -16.6989 326 " " " " A 2 0 0 "ALA " " CB " " " 6 0 1 C2 
    2487 40 -1.08911 10.3515 -18.5352 327 " " " " A 43 0 0 "ALA " " N  " " " 7 0 1 C2 
    2488 14 -1.90827 10.1821 -19.7531 327 " " " " A 2 0 0 "ALA " " CA " " " 6 0 1 C2 
    2489 14 -2.15799 11.5737 -20.4403 327 " " " " A 2 0 0 "ALA " " C  " " " 6 0 1 C2 
    2490 23 -2.08699 11.6267 -21.677 327 " " " " A 70 0 0 "ALA " " O  " " " 8 0 1 C2 
    2491 14 -3.25088 9.53791 -19.3081 327 " " " " A 2 0 0 "ALA " " CB " " " 6 0 1 C2 
    2492 40 -2.3586 12.7069 -19.6982 328 " " " " A 43 0 0 "ILE " " N  " " " 7 0 1 C2 
    2493 14 -2.27341 14.0111 -20.3518 328 " " " " A 2 0 0 "ILE " " CA " " " 6 0 1 C2 
    2494 14 -0.864301 14.2457 -20.9207 328 " " " " A 2 0 0 "ILE " " C  " " " 6 0 1 C2 
    2495 23 -0.724472 14.5182 -22.0873 328 " " " " A 70 0 0 "ILE " " O  " " " 8 0 1 C2 
    2496 14 -2.59937 15.1602 -19.339 328 " " " " A 2 0 0 "ILE " " CB " " " 6 0 1 C2 
    2497 14 -4.00049 15.0743 -18.7981 328 " " " " A 2 0 0 "ILE " " CG1" " " 6 0 1 C2 
    2498 14 -2.34811 16.6468 -19.8025 328 " " " " A 2 0 0 "ILE " " CG2" " " 6 0 1 C2 
    2499 14 -4.38187 15.4553 -17.3433 328 " " " " A 2 0 0 "ILE " " CD1" " " 6 0 1 C2 
    2500 40 0.22349 14.1192 -20.1504 329 " " " " A 43 0 0 "LEU " " N  " " " 7 0 1 C2 
    2501 14 1.64765 14.428 -20.6028 329 " " " " A 2 0 0 "LEU " " CA " " " 6 0 1 C2 
    2502 14 2.11848 13.5799 -21.8646 329 " " " " A 2 0 0 "LEU " " C  " " " 6 0 1 C2 
    2503 23 2.87753 14.0205 -22.7197 329 " " " " A 70 0 0 "LEU " " O  " " " 8 0 1 C2 
    2504 14 2.61317 14.064 -19.3992 329 " " " " A 2 0 0 "LEU " " CB " " " 6 0 1 C2 
    2505 14 2.43247 14.9641 -18.1663 329 " " " " A 2 0 0 "LEU " " CG " " " 6 0 1 C2 
    2506 14 3.08349 14.3822 -16.851 329 " " " " A 2 0 0 "LEU " " CD1" " " 6 0 1 C2 
    2507 14 3.11246 16.3567 -18.4352 329 " " " " A 2 0 0 "LEU " " CD2" " " 6 0 1 C2 
    2508 40 1.59554 12.3642 -22.0051 330 " " " " A 43 0 0 "SER " " N  " " " 7 0 1 C2 
    2509 14 1.7164 11.542 -23.1957 330 " " " " A 2 0 0 "SER " " CA " " " 6 0 1 C2 
    2510 14 1.26954 12.2724 -24.4959 330 " " " " A 2 0 0 "SER " " C  " " " 6 0 1 C2 
    2511 23 1.91205 12.2797 -25.596 330 " " " " A 70 0 0 "SER " " O  " " " 8 0 1 C2 
    2512 14 0.903019 10.1642 -23.0154 330 " " " " A 2 0 0 "SER " " CB " " " 6 0 1 C2 
    2513 23 1.54 9.31122 -22.0689 330 " " " " A 70 0 0 "SER " " OG " " " 8 0 1 C2 
    2514 40 0.0368883 12.8655 -24.4319 331 " " " " A 43 0 0 "ILE " " N  " " " 7 0 1 C2 
    2515 14 -0.619556 13.4124 -25.6076 331 " " " " A 2 0 0 "ILE " " CA " " " 6 0 1 C2 
    2516 14 -0.397218 14.9248 -25.5185 331 " " " " A 2 0 0 "ILE " " C  " " " 6 0 1 C2 
    2517 23 -1.0679 15.5956 -26.2786 331 " " " " A 70 0 0 "ILE " " O  " " " 8 0 1 C2 
    2518 14 -2.12868 13.0354 -25.4912 331 " " " " A 2 0 0 "ILE " " CB " " " 6 0 1 C2 
    2519 14 -2.92581 13.6421 -24.2947 331 " " " " A 2 0 0 "ILE " " CG1" " " 6 0 1 C2 
    2520 14 -2.32308 11.5272 -25.6827 331 " " " " A 2 0 0 "ILE " " CG2" " " 6 0 1 C2 
    2521 14 -4.46775 13.4989 -24.4298 331 " " " " A 2 0 0 "ILE " " CD1" " " 6 0 1 C2 
    2522 40 0.580588 15.4743 -24.7183 332 " " " " A 43 0 0 "THR " " N  " " " 7 0 1 C2 
    2523 14 0.944288 16.8776 -24.7666 332 " " " " A 2 0 0 "THR " " CA " " " 6 0 1 C2 
    2524 14 2.38181 16.8929 -25.0657 332 " " " " A 2 0 0 "THR " " C  " " " 6 0 1 C2 
    2525 23 2.8299 16.6847 -26.1832 332 " " " " A 70 0 0 "THR " " O  " " " 8 0 1 C2 
    2526 14 0.349304 17.6637 -23.6121 332 " " " " A 2 0 0 "THR " " CB " " " 6 0 1 C2 
    2527 23 0.672865 17.1312 -22.3319 332 " " " " A 70 0 0 "THR " " OG1" " " 8 0 1 C2 
    2528 14 -1.17904 17.5695 -23.4931 332 " " " " A 2 0 0 "THR " " CG2" " " 6 0 1 C2 
    2529 40 3.24887 17.0394 -24.0516 333 " " " " A 43 0 0 "VAL " " N  " " " 7 0 1 C2 
    2530 14 4.65837 17.2239 -23.9783 333 " " " " A 2 0 0 "VAL " " CA " " " 6 0 1 C2 
    2531 14 5.44769 16.1222 -24.6882 333 " " " " A 2 0 0 "VAL " " C  " " " 6 0 1 C2 
    2532 23 6.28182 16.4462 -25.5247 333 " " " " A 70 0 0 "VAL " " O  " " " 8 0 1 C2 
    2533 14 5.20202 17.23 -22.4668 333 " " " " A 2 0 0 "VAL " " CB " " " 6 0 1 C2 
    2534 14 6.69839 17.6656 -22.2603 333 " " " " A 2 0 0 "VAL " " CG1" " " 6 0 1 C2 
    2535 14 4.33109 18.1852 -21.6591 333 " " " " A 2 0 0 "VAL " " CG2" " " 6 0 1 C2 
    2536 40 5.11913 14.837 -24.4532 334 " " " " A 43 0 0 "LEU " " N  " " " 7 0 1 C2 
    2537 14 5.64101 13.7016 -25.1429 334 " " " " A 2 0 0 "LEU " " CA " " " 6 0 1 C2 
    2538 14 5.33972 13.5624 -26.6374 334 " " " " A 2 0 0 "LEU " " C  " " " 6 0 1 C2 
    2539 23 6.26664 13.2326 -27.308 334 " " " " A 70 0 0 "LEU " " O  " " " 8 0 1 C2 
    2540 14 5.30511 12.4535 -24.3025 334 " " " " A 2 0 0 "LEU " " CB " " " 6 0 1 C2 
    2541 14 5.99448 11.1442 -24.7177 334 " " " " A 2 0 0 "LEU " " CG " " " 6 0 1 C2 
    2542 14 7.51391 11.0643 -24.6795 334 " " " " A 2 0 0 "LEU " " CD1" " " 6 0 1 C2 
    2543 14 5.41069 10.1099 -23.8812 334 " " " " A 2 0 0 "LEU " " CD2" " " 6 0 1 C2 
    2544 40 4.13672 13.8666 -27.1457 335 " " " " A 43 0 0 "ALA " " N  " " " 7 0 1 C2 
    2545 14 3.85617 13.7254 -28.584 335 " " " " A 2 0 0 "ALA " " CA " " " 6 0 1 C2 
    2546 14 4.4277 14.9489 -29.2804 335 " " " " A 2 0 0 "ALA " " C  " " " 6 0 1 C2 
    2547 23 4.95969 14.834 -30.3632 335 " " " " A 70 0 0 "ALA " " O  " " " 8 0 1 C2 
    2548 14 2.34544 13.5202 -28.9042 335 " " " " A 2 0 0 "ALA " " CB " " " 6 0 1 C2 
    2549 40 4.51839 16.0948 -28.6123 336 " " " " A 43 0 0 "ALA " " N  " " " 7 0 1 C2 
    2550 14 5.19599 17.2728 -29.1922 336 " " " " A 2 0 0 "ALA " " CA " " " 6 0 1 C2 
    2551 14 6.71379 16.9945 -29.2817 336 " " " " A 2 0 0 "ALA " " C  " " " 6 0 1 C2 
    2552 23 7.36396 17.458 -30.1978 336 " " " " A 70 0 0 "ALA " " O  " " " 8 0 1 C2 
    2553 14 4.99522 18.5024 -28.3015 336 " " " " A 2 0 0 "ALA " " CB " " " 6 0 1 C2 
    2554 40 7.26936 16.1903 -28.3699 337 " " " " A 43 0 0 "ALA " " N  " " " 7 0 1 C2 
    2555 14 8.70093 15.8932 -28.3483 337 " " " " A 2 0 0 "ALA " " CA " " " 6 0 1 C2 
    2556 14 9.00678 14.7724 -29.3291 337 " " " " A 2 0 0 "ALA " " C  " " " 6 0 1 C2 
    2557 23 10.1916 14.5529 -29.6957 337 " " " " A 70 0 0 "ALA " " O  " " " 8 0 1 C2 
    2558 14 9.09738 15.4644 -26.8937 337 " " " " A 2 0 0 "ALA " " CB " " " 6 0 1 C2 
    2559 40 8.05822 13.8978 -29.7414 338 " " " " A 43 0 0 "LEU " " N  " " " 7 0 1 C2 
    2560 14 8.25149 12.8904 -30.769 338 " " " " A 2 0 0 "LEU " " CA " " " 6 0 1 C2 
    2561 14 8.37435 13.575 -32.2157 338 " " " " A 2 0 0 "LEU " " C  " " " 6 0 1 C2 
    2562 23 8.9643 12.9417 -33.1113 338 " " " " A 70 0 0 "LEU " " O  " " " 8 0 1 C2 
    2563 14 7.0521 11.9298 -30.5966 338 " " " " A 2 0 0 "LEU " " CB " " " 6 0 1 C2 
    2564 14 7.28527 10.6965 -29.6285 338 " " " " A 2 0 0 "LEU " " CG " " " 6 0 1 C2 
    2565 14 5.97484 10.1585 -28.9694 338 " " " " A 2 0 0 "LEU " " CD1" " " 6 0 1 C2 
    2566 14 8.1316 9.65225 -30.4138 338 " " " " A 2 0 0 "LEU " " CD2" " " 6 0 1 C2 
    2567 40 7.78872 14.7986 -32.3963 339 " " " " A 43 0 0 "ALA " " N  " " " 7 0 1 C2 
    2568 14 7.89361 15.5869 -33.5836 339 " " " " A 2 0 0 "ALA " " CA " " " 6 0 1 C2 
    2569 14 9.26247 16.3257 -33.7729 339 " " " " A 2 0 0 "ALA " " C  " " " 6 0 1 C2 
    2570 23 9.72708 16.3807 -34.857 339 " " " " A 70 0 0 "ALA " " O  " " " 8 0 1 C2 
    2571 14 6.67624 16.628 -33.4515 339 " " " " A 2 0 0 "ALA " " CB " " " 6 0 1 C2 
    2572 40 9.95096 16.7615 -32.6228 340 " " " " A 43 0 0 "ILE " " N  " " " 7 0 1 C2 
    2573 14 11.3492 17.3136 -32.6634 340 " " " " A 2 0 0 "ILE " " CA " " " 6 0 1 C2 
    2574 14 12.2987 16.1081 -32.8452 340 " " " " A 2 0 0 "ILE " " C  " " " 6 0 1 C2 
    2575 23 13.2981 16.2428 -33.5958 340 " " " " A 70 0 0 "ILE " " O  " " " 8 0 1 C2 
    2576 14 11.7252 18.1462 -31.4188 340 " " " " A 2 0 0 "ILE " " CB " " " 6 0 1 C2 
    2577 14 10.6794 19.304 -31.3164 340 " " " " A 2 0 0 "ILE " " CG1" " " 6 0 1 C2 
    2578 14 13.1796 18.6881 -31.5011 340 " " " " A 2 0 0 "ILE " " CG2" " " 6 0 1 C2 
    2579 14 10.756 20.0197 -29.9434 340 " " " " A 2 0 0 "ILE " " CD1" " " 6 0 1 C2 
    2580 40 12.0614 14.9326 -32.1857 341 " " " " A 43 0 0 "LEU " " N  " " " 7 0 1 C2 
    2581 14 12.8212 13.6276 -32.3641 341 " " " " A 2 0 0 "LEU " " CA " " " 6 0 1 C2 
    2582 14 12.7643 13.1505 -33.8283 341 " " " " A 2 0 0 "LEU " " C  " " " 6 0 1 C2 
    2583 23 13.8134 13.1729 -34.5239 341 " " " " A 70 0 0 "LEU " " O  " " " 8 0 1 C2 
    2584 14 12.275 12.5738 -31.3953 341 " " " " A 2 0 0 "LEU " " CB " " " 6 0 1 C2 
    2585 14 13.0312 11.1551 -31.3699 341 " " " " A 2 0 0 "LEU " " CG " " " 6 0 1 C2 
    2586 14 14.4214 11.3014 -30.7552 341 " " " " A 2 0 0 "LEU " " CD1" " " 6 0 1 C2 
    2587 14 12.2041 10.1119 -30.6536 341 " " " " A 2 0 0 "LEU " " CD2" " " 6 0 1 C2 
    2588 40 11.5938 12.7557 -34.2886 342 " " " " A 43 0 0 "GLY " " N  " " " 7 0 1 C2 
    2589 14 11.4005 12.2006 -35.6515 342 " " " " A 2 0 0 "GLY " " CA " " " 6 0 1 C2 
    2590 14 11.8184 10.7109 -35.7154 342 " " " " A 2 0 0 "GLY " " C  " " " 6 0 1 C2 
    2591 23 11.6992 9.97486 -34.7253 342 " " " " A 70 0 0 "GLY " " O  " " " 8 0 1 C2 
    2592 40 12.3323 10.2423 -36.8625 343 " " " " A 43 0 0 "PRO " " N  " " " 7 0 1 C2 
    2593 14 12.9591 8.9293 -37.0096 343 " " " " A 2 0 0 "PRO " " CA " " " 6 0 1 C2 
    2594 14 14.3161 8.74266 -36.3345 343 " " " " A 2 0 0 "PRO " " C  " " " 6 0 1 C2 
    2595 23 15.3491 8.56747 -37.0085 343 " " " " A 70 0 0 "PRO " " O  " " " 8 0 1 C2 
    2596 14 13.0215 8.65776 -38.5154 343 " " " " A 2 0 0 "PRO " " CB " " " 6 0 1 C2 
    2597 14 13.2177 10.0184 -39.0938 343 " " " " A 2 0 0 "PRO " " CG " " " 6 0 1 C2 
    2598 14 12.3981 10.9092 -38.1499 343 " " " " A 2 0 0 "PRO " " CD " " " 6 0 1 C2 
    2599 40 14.3894 8.8469 -35.008 344 " " " " A 43 0 0 "ARG " " N  " " " 7 0 1 C2 
    2600 14 15.61 8.60636 -34.2592 344 " " " " A 2 0 0 "ARG " " CA " " " 6 0 1 C2 
    2601 14 15.199 7.6695 -33.1368 344 " " " " A 2 0 0 "ARG " " C  " " " 6 0 1 C2 
    2602 23 15.5225 7.91197 -31.9643 344 " " " " A 70 0 0 "ARG " " O  " " " 8 0 1 C2 
    2603 14 16.2788 9.87962 -33.7304 344 " " " " A 2 0 0 "ARG " " CB " " " 6 0 1 C2 
    2604 14 16.6107 10.8484 -34.8325 344 " " " " A 2 0 0 "ARG " " CG " " " 6 0 1 C2 
    2605 14 16.9718 12.2279 -34.3727 344 " " " " A 2 0 0 "ARG " " CD " " " 6 0 1 C2 
    2606 40 18.413 12.258 -34.1068 344 " " " " A 43 0 0 "ARG " " NE " " " 7 0 1 C2 
    2607 14 19.0132 13.1749 -33.3423 344 " " " " A 2 0 0 "ARG " " CZ " " " 6 0 1 C2 
    2608 40 20.2743 12.9803 -33.0313 344 " " " " A 43 0 0 "ARG " " NH1" " " 7 0 1 C2 
    2609 40 18.367 14.1927 -32.8153 344 " " " " A 43 0 0 "ARG " " NH2" " " 7 0 1 C2 
    2610 40 14.4601 6.55016 -33.4575 345 " " " " A 43 0 0 "VAL " " N  " " " 7 0 1 C2 
    2611 14 13.7524 5.58923 -32.5545 345 " " " " A 2 0 0 "VAL " " CA " " " 6 0 1 C2 
    2612 14 14.3889 4.23536 -32.557 345 " " " " A 2 0 0 "VAL " " C  " " " 6 0 1 C2 
    2613 23 14.1391 3.40111 -31.7177 345 " " " " A 70 0 0 "VAL " " O  " " " 8 0 1 C2 
    2614 14 12.1916 5.67753 -32.8056 345 " " " " A 2 0 0 "VAL " " CB " " " 6 0 1 C2 
    2615 14 11.368 5.21576 -31.5531 345 " " " " A 2 0 0 "VAL " " CG1" " " 6 0 1 C2 
    2616 14 11.7852 7.15696 -32.9483 345 " " " " A 2 0 0 "VAL " " CG2" " " 6 0 1 C2 
    2617 40 15.1928 3.99292 -33.5559 346 " " " " A 43 0 0 "ASP " " N  " " " 7 0 1 C2 
    2618 14 16.3135 3.11283 -33.6107 346 " " " " A 2 0 0 "ASP " " CA " " " 6 0 1 C2 
    2619 14 17.5079 3.84386 -34.2823 346 " " " " A 2 0 0 "ASP " " C  " " " 6 0 1 C2 
    2620 23 17.2725 4.7264 -35.1095 346 " " " " A 70 0 0 "ASP " " O  " " " 8 0 1 C2 
    2621 14 15.8998 1.74385 -34.2638 346 " " " " A 2 0 0 "ASP " " CB " " " 6 0 1 C2 
    2622 14 15.707 1.67968 -35.769 346 " " " " A 2 0 0 "ASP " " CG " " " 6 0 1 C2 
    2623 23 16.6811 1.63081 -36.5642 346 " " " " A 70 0 0 "ASP " " OD1" " " 8 0 1 C2 
    2624 23 14.5225 1.71824 -36.1622 346 " " " " A 70 0 0 "ASP " " OD2" " " 8 0 1 C2 
    2625 40 18.7861 3.40849 -34.0083 347 " " " " A 43 0 0 "ALA " " N  " " " 7 0 1 C2 
    2626 14 19.9252 3.88434 -34.7455 347 " " " " A 2 0 0 "ALA " " CA " " " 6 0 1 C2 
    2627 14 21.165 2.90857 -34.7348 347 " " " " A 2 0 0 "ALA " " C  " " " 6 0 1 C2 
    2628 23 21.9952 2.95345 -35.6502 347 " " " " A 70 0 0 "ALA " " O  " " " 8 0 1 C2 
    2629 14 20.3426 5.28926 -34.2963 347 " " " " A 2 0 0 "ALA " " CB " " " 6 0 1 C2 
    2630 40 21.2457 2.09895 -33.6974 348 " " " " A 43 0 0 "LEU " " N  " " " 7 0 1 C2 
    2631 14 22.3898 1.17729 -33.4274 348 " " " " A 2 0 0 "LEU " " CA " " " 6 0 1 C2 
    2632 14 21.8628 -0.0658954 -32.7937 348 " " " " A 2 0 0 "LEU " " C  " " " 6 0 1 C2 
    2633 23 20.9556 0.0522457 -31.9464 348 " " " " A 70 0 0 "LEU " " O  " " " 8 0 1 C2 
    2634 14 23.5488 1.81923 -32.73 348 " " " " A 2 0 0 "LEU " " CB " " " 6 0 1 C2 
    2635 14 23.2654 2.55778 -31.3718 348 " " " " A 2 0 0 "LEU " " CG " " " 6 0 1 C2 
    2636 14 24.1419 1.99231 -30.2276 348 " " " " A 2 0 0 "LEU " " CD1" " " 6 0 1 C2 
    2637 14 23.5226 4.15538 -31.5422 348 " " " " A 2 0 0 "LEU " " CD2" " " 6 0 1 C2 
    2638 40 22.3065 -1.31982 -32.9956 349 " " " " A 43 0 0 "GLY " " N  " " " 7 0 1 C2 
    2639 14 22.1707 -2.46136 -32.0931 349 " " " " A 2 0 0 "GLY " " CA " " " 6 0 1 C2 
    2640 14 23.1383 -2.22784 -30.9541 349 " " " " A 2 0 0 "GLY " " C  " " " 6 0 1 C2 
    2641 23 24.1236 -1.49182 -31.0331 349 " " " " A 70 0 0 "GLY " " O  " " " 8 0 1 C2 
    2642 40 22.8159 -2.76475 -29.8248 350 " " " " A 43 0 0 "VAL " " N  " " " 7 0 1 C2 
    2643 14 23.4825 -2.5925 -28.4994 350 " " " " A 2 0 0 "VAL " " CA " " " 6 0 1 C2 
    2644 14 24.8552 -3.39321 -28.5491 350 " " " " A 2 0 0 "VAL " " C  " " " 6 0 1 C2 
    2645 23 25.8596 -2.92405 -27.9438 350 " " " " A 70 0 0 "VAL " " O  " " " 8 0 1 C2 
    2646 14 22.5736 -2.97171 -27.3964 350 " " " " A 2 0 0 "VAL " " CB " " " 6 0 1 C2 
    2647 14 21.2617 -2.09322 -27.4534 350 " " " " A 2 0 0 "VAL " " CG1" " " 6 0 1 C2 
    2648 14 22.1604 -4.43144 -27.4637 350 " " " " A 2 0 0 "VAL " " CG2" " " 6 0 1 C2 
    2649 40 24.9471 -4.51277 -29.2193 351 " " " " A 43 0 0 "THR " " N  " " " 7 0 1 C2 
    2650 14 26.1891 -5.26111 -29.366 351 " " " " A 2 0 0 "THR " " CA " " " 6 0 1 C2 
    2651 14 27.2557 -4.57892 -30.2688 351 " " " " A 2 0 0 "THR " " C  " " " 6 0 1 C2 
    2652 23 28.438 -4.89492 -30.1236 351 " " " " A 70 0 0 "THR " " O  " " " 8 0 1 C2 
    2653 14 25.8278 -6.69672 -29.9493 351 " " " " A 2 0 0 "THR " " CB " " " 6 0 1 C2 
    2654 23 25.1958 -6.64697 -31.2602 351 " " " " A 70 0 0 "THR " " OG1" " " 8 0 1 C2 
    2655 14 25.1384 -7.55079 -28.9668 351 " " " " A 2 0 0 "THR " " CG2" " " 6 0 1 C2 
    2656 40 26.8678 -3.62545 -31.0795 352 " " " " A 43 0 0 "THR " " N  " " " 7 0 1 C2 
    2657 14 27.785 -2.90167 -31.9213 352 " " " " A 2 0 0 "THR " " CA " " " 6 0 1 C2 
    2658 14 28.7459 -1.90498 -31.213 352 " " " " A 2 0 0 "THR " " C  " " " 6 0 1 C2 
    2659 23 29.5347 -1.19536 -31.7959 352 " " " " A 70 0 0 "THR " " O  " " " 8 0 1 C2 
    2660 14 26.9258 -2.21369 -32.9973 352 " " " " A 2 0 0 "THR " " CB " " " 6 0 1 C2 
    2661 23 26.3854 -0.985628 -32.5038 352 " " " " A 70 0 0 "THR " " OG1" " " 8 0 1 C2 
    2662 14 25.8615 -2.88673 -33.7789 352 " " " " A 2 0 0 "THR " " CG2" " " 6 0 1 C2 
    2663 40 28.592 -1.72154 -29.9029 353 " " " " A 43 0 0 "LEU " " N  " " " 7 0 1 C2 
    2664 14 29.4944 -1.06562 -28.967 353 " " " " A 2 0 0 "LEU " " CA " " " 6 0 1 C2 
    2665 14 30.8693 -1.91452 -28.7629 353 " " " " A 2 0 0 "LEU " " C  " " " 6 0 1 C2 
    2666 23 31.886 -1.28624 -28.4158 353 " " " " A 70 0 0 "LEU " " O  " " " 8 0 1 C2 
    2667 14 28.7176 -0.922872 -27.6205 353 " " " " A 2 0 0 "LEU " " CB " " " 6 0 1 C2 
    2668 14 27.6645 0.260469 -27.7098 353 " " " " A 2 0 0 "LEU " " CG " " " 6 0 1 C2 
    2669 14 26.5978 0.228978 -26.6114 353 " " " " A 2 0 0 "LEU " " CD1" " " 6 0 1 C2 
    2670 14 28.3696 1.67082 -27.8582 353 " " " " A 2 0 0 "LEU " " CD2" " " 6 0 1 C2 
    2671 40 30.847 -3.24914 -28.9608 354 " " " " A 43 0 0 "LEU " " N  " " " 7 0 1 C2 
    2672 14 31.9595 -4.1861 -28.7425 354 " " " " A 2 0 0 "LEU " " CA " " " 6 0 1 C2 
    2673 14 32.7111 -4.51985 -30.1155 354 " " " " A 2 0 0 "LEU " " C  " " " 6 0 1 C2 
    2674 23 32.1662 -4.33628 -31.2175 354 " " " " A 70 0 0 "LEU " " O  " " " 8 0 1 C2 
    2675 14 31.4013 -5.61211 -28.2979 354 " " " " A 2 0 0 "LEU " " CB " " " 6 0 1 C2 
    2676 14 30.2811 -5.55622 -27.2071 354 " " " " A 2 0 0 "LEU " " CG " " " 6 0 1 C2 
    2677 14 29.7648 -6.94699 -27.0597 354 " " " " A 2 0 0 "LEU " " CD1" " " 6 0 1 C2 
    2678 14 30.8598 -5.07917 -25.8616 354 " " " " A 2 0 0 "LEU " " CD2" " " 6 0 1 C2 
    2679 40 34.0182 -5.01316 -29.9718 355 " " " " A 43 0 0 "LYS " " N  " " " 7 0 1 C2 
    2680 14 34.5594 -5.84119 -31.0546 355 " " " " A 2 0 0 "LYS " " CA " " " 6 0 1 C2 
    2681 14 33.7547 -7.02579 -31.4545 355 " " " " A 2 0 0 "LYS " " C  " " " 6 0 1 C2 
    2682 23 33.3116 -7.86741 -30.6844 355 " " " " A 70 0 0 "LYS " " O  " " " 8 0 1 C2 
    2683 14 36.0104 -6.30723 -30.6421 355 " " " " A 2 0 0 "LYS " " CB " " " 6 0 1 C2 
    2684 14 37.0096 -5.11177 -30.8132 355 " " " " A 2 0 0 "LYS " " CG " " " 6 0 1 C2 
    2685 14 38.4769 -5.44761 -30.4044 355 " " " " A 2 0 0 "LYS " " CD " " " 6 0 1 C2 
    2686 14 39.2339 -4.25267 -29.7526 355 " " " " A 2 0 0 "LYS " " CE " " " 6 0 1 C2 
    2687 40 40.4165 -4.6395 -28.9541 355 " " " " A 43 0 0 "LYS " " NZ " " " 7 0 1 C2 
    2688 40 13.5804 -21.0167 -31.1579 388 " " " " A 43 0 0 "GLY " " N  " " " 7 0 1 C2 
    2689 14 12.5634 -19.9954 -30.8872 388 " " " " A 2 0 0 "GLY " " CA " " " 6 0 1 C2 
    2690 14 11.1456 -20.5617 -30.6503 388 " " " " A 2 0 0 "GLY " " C  " " " 6 0 1 C2 
    2691 23 10.162 -20.3574 -31.417 388 " " " " A 70 0 0 "GLY " " O  " " " 8 0 1 C2 
    2692 40 11.0121 -21.4672 -29.6172 389 " " " " A 43 0 0 "PHE " " N  " " " 7 0 1 C2 
    2693 14 9.87649 -22.189 -29.0438 389 " " " " A 2 0 0 "PHE " " CA " " " 6 0 1 C2 
    2694 14 8.63352 -21.3151 -28.8547 389 " " " " A 2 0 0 "PHE " " C  " " " 6 0 1 C2 
    2695 23 7.55395 -21.7403 -29.0417 389 " " " " A 70 0 0 "PHE " " O  " " " 8 0 1 C2 
    2696 14 10.3245 -23.051 -27.8474 389 " " " " A 2 0 0 "PHE " " CB " " " 6 0 1 C2 
    2697 14 10.4721 -22.1158 -26.6186 389 " " " " A 2 0 0 "PHE " " CG " " " 6 0 1 C2 
    2698 14 9.38913 -21.8161 -25.7515 389 " " " " A 2 0 0 "PHE " " CD1" " " 6 0 1 C2 
    2699 14 11.7364 -21.5926 -26.3149 389 " " " " A 2 0 0 "PHE " " CD2" " " 6 0 1 C2 
    2700 14 9.6083 -21.0145 -24.6176 389 " " " " A 2 0 0 "PHE " " CE1" " " 6 0 1 C2 
    2701 14 11.9167 -20.8747 -25.1567 389 " " " " A 2 0 0 "PHE " " CE2" " " 6 0 1 C2 
    2702 14 10.8631 -20.4827 -24.2901 389 " " " " A 2 0 0 "PHE " " CZ " " " 6 0 1 C2 
    2703 40 8.82698 -20.0148 -28.45 390 " " " " A 43 0 0 "TRP " " N  " " " 7 0 1 C2 
    2704 14 7.77087 -19.0552 -28.0917 390 " " " " A 2 0 0 "TRP " " CA " " " 6 0 1 C2 
    2705 14 6.70048 -18.6884 -29.2057 390 " " " " A 2 0 0 "TRP " " C  " " " 6 0 1 C2 
    2706 23 5.56825 -18.2971 -28.9149 390 " " " " A 70 0 0 "TRP " " O  " " " 8 0 1 C2 
    2707 14 8.44801 -17.7457 -27.5404 390 " " " " A 2 0 0 "TRP " " CB " " " 6 0 1 C2 
    2708 14 9.57644 -17.2484 -28.4641 390 " " " " A 2 0 0 "TRP " " CG " " " 6 0 1 C2 
    2709 14 9.39886 -16.4554 -29.5376 390 " " " " A 2 0 0 "TRP " " CD1" " " 6 0 1 C2 
    2710 14 10.9887 -17.3843 -28.3078 390 " " " " A 2 0 0 "TRP " " CD2" " " 6 0 1 C2 
    2711 40 10.6083 -16.1887 -30.1466 390 " " " " A 43 0 0 "TRP " " NE1" " " 7 0 1 C2 
    2712 14 11.6198 -16.6112 -29.3498 390 " " " " A 2 0 0 "TRP " " CE2" " " 6 0 1 C2 
    2713 14 11.7737 -18.1446 -27.453 390 " " " " A 2 0 0 "TRP " " CE3" " " 6 0 1 C2 
    2714 14 12.9738 -16.7072 -29.5122 390 " " " " A 2 0 0 "TRP " " CZ2" " " 6 0 1 C2 
    2715 14 13.1606 -18.0334 -27.5025 390 " " " " A 2 0 0 "TRP " " CZ3" " " 6 0 1 C2 
    2716 14 13.7442 -17.3639 -28.5875 390 " " " " A 2 0 0 "TRP " " CH2" " " 6 0 1 C2 
    2717 40 7.1474 -18.7728 -30.5004 391 " " " " A 43 0 0 "GLY " " N  " " " 7 0 1 C2 
    2718 14 6.21499 -18.7057 -31.6259 391 " " " " A 2 0 0 "GLY " " CA " " " 6 0 1 C2 
    2719 14 5.50889 -20.0314 -31.9078 391 " " " " A 2 0 0 "GLY " " C  " " " 6 0 1 C2 
    2720 23 4.42141 -19.9605 -32.5161 391 " " " " A 70 0 0 "GLY " " O  " " " 8 0 1 C2 
    2721 40 6.17363 -21.1833 -31.7365 392 " " " " A 43 0 0 "ARG " " N  " " " 7 0 1 C2 
    2722 14 5.59705 -22.4821 -31.9568 392 " " " " A 2 0 0 "ARG " " CA " " " 6 0 1 C2 
    2723 14 4.57367 -22.7647 -30.8821 392 " " " " A 2 0 0 "ARG " " C  " " " 6 0 1 C2 
    2724 23 3.72268 -23.5404 -31.1427 392 " " " " A 70 0 0 "ARG " " O  " " " 8 0 1 C2 
    2725 14 6.81024 -23.4516 -31.8816 392 " " " " A 2 0 0 "ARG " " CB " " " 6 0 1 C2 
    2726 14 7.90652 -22.9989 -32.9496 392 " " " " A 2 0 0 "ARG " " CG " " " 6 0 1 C2 
    2727 14 8.97258 -24.1161 -32.9846 392 " " " " A 2 0 0 "ARG " " CD " " " 6 0 1 C2 
    2728 40 8.55309 -25.3666 -33.6479 392 " " " " A 43 0 0 "ARG " " NE " " " 7 0 1 C2 
    2729 14 9.30879 -26.4551 -33.7926 392 " " " " A 2 0 0 "ARG " " CZ " " " 6 0 1 C2 
    2730 40 10.4845 -26.549 -33.2714 392 " " " " A 43 0 0 "ARG " " NH1" " " 7 0 1 C2 
    2731 40 8.74162 -27.5002 -34.3706 392 " " " " A 43 0 0 "ARG " " NH2" " " 7 0 1 C2 
    2732 40 4.70471 -22.1818 -29.6958 393 " " " " A 43 0 0 "LEU " " N  " " " 7 0 1 C2 
    2733 14 3.79278 -22.2827 -28.6102 393 " " " " A 2 0 0 "LEU " " CA " " " 6 0 1 C2 
    2734 14 2.53848 -21.5413 -28.9691 393 " " " " A 2 0 0 "LEU " " C  " " " 6 0 1 C2 
    2735 23 1.45357 -21.9748 -28.5749 393 " " " " A 70 0 0 "LEU " " O  " " " 8 0 1 C2 
    2736 14 4.26903 -21.601 -27.2923 393 " " " " A 2 0 0 "LEU " " CB " " " 6 0 1 C2 
    2737 14 5.54127 -22.1258 -26.4989 393 " " " " A 2 0 0 "LEU " " CG " " " 6 0 1 C2 
    2738 14 5.5253 -21.677 -25.0116 393 " " " " A 2 0 0 "LEU " " CD1" " " 6 0 1 C2 
    2739 14 5.9577 -23.5776 -26.7561 393 " " " " A 2 0 0 "LEU " " CD2" " " 6 0 1 C2 
    2740 40 2.64472 -20.6022 -29.9031 394 " " " " A 43 0 0 "VAL " " N  " " " 7 0 1 C2 
    2741 14 1.44129 -19.9146 -30.4442 394 " " " " A 2 0 0 "VAL " " CA " " " 6 0 1 C2 
    2742 14 0.8471 -20.5247 -31.7753 394 " " " " A 2 0 0 "VAL " " C  " " " 6 0 1 C2 
    2743 23 -0.327663 -20.5436 -32.1309 394 " " " " A 70 0 0 "VAL " " O  " " " 8 0 1 C2 
    2744 14 1.77776 -18.4468 -30.6813 394 " " " " A 2 0 0 "VAL " " CB " " " 6 0 1 C2 
    2745 14 0.58691 -17.5757 -30.9849 394 " " " " A 2 0 0 "VAL " " CG1" " " 6 0 1 C2 
    2746 14 2.27407 -17.7494 -29.3638 394 " " " " A 2 0 0 "VAL " " CG2" " " 6 0 1 C2 
    2747 40 1.79214 -21.2672 -32.487 395 " " " " A 43 0 0 "ASN " " N  " " " 7 0 1 C2 
    2748 14 1.44613 -21.8452 -33.7991 395 " " " " A 2 0 0 "ASN " " CA " " " 6 0 1 C2 
    2749 14 0.397921 -22.9706 -33.6936 395 " " " " A 2 0 0 "ASN " " C  " " " 6 0 1 C2 
    2750 23 -0.365703 -23.1933 -34.6187 395 " " " " A 70 0 0 "ASN " " O  " " " 8 0 1 C2 
    2751 14 2.65114 -22.3721 -34.5706 395 " " " " A 2 0 0 "ASN " " CB " " " 6 0 1 C2 
    2752 14 2.44715 -22.4535 -36.0236 395 " " " " A 2 0 0 "ASN " " CG " " " 6 0 1 C2 
    2753 23 2.23211 -21.4602 -36.678 395 " " " " A 70 0 0 "ASN " " OD1" " " 8 0 1 C2 
    2754 40 2.50085 -23.6707 -36.6022 395 " " " " A 43 0 0 "ASN " " ND2" " " 7 0 1 C2 
    2755 40 0.618477 -23.81 -32.6621 396 " " " " A 43 0 0 "VAL " " N  " " " 7 0 1 C2 
    2756 14 -0.250492 -24.9157 -32.2739 396 " " " " A 2 0 0 "VAL " " CA " " " 6 0 1 C2 
    2757 14 -1.62298 -24.5431 -31.786 396 " " " " A 2 0 0 "VAL " " C  " " " 6 0 1 C2 
    2758 23 -2.62002 -25.2321 -32.0738 396 " " " " A 70 0 0 "VAL " " O  " " " 8 0 1 C2 
    2759 14 0.366432 -25.8802 -31.2645 396 " " " " A 2 0 0 "VAL " " CB " " " 6 0 1 C2 
    2760 14 1.53911 -26.5707 -32.0388 396 " " " " A 2 0 0 "VAL " " CG1" " " 6 0 1 C2 
    2761 14 0.760929 -25.2919 -29.9234 396 " " " " A 2 0 0 "VAL " " CG2" " " 6 0 1 C2 
    2762 40 -1.70492 -23.4836 -30.9355 397 " " " " A 43 0 0 "VAL " " N  " " " 7 0 1 C2 
    2763 14 -2.97349 -23.0695 -30.2653 397 " " " " A 2 0 0 "VAL " " CA " " " 6 0 1 C2 
    2764 14 -3.88618 -22.1528 -31.1515 397 " " " " A 2 0 0 "VAL " " C  " " " 6 0 1 C2 
    2765 23 -5.0234 -21.9851 -30.8144 397 " " " " A 70 0 0 "VAL " " O  " " " 8 0 1 C2 
    2766 14 -2.68087 -22.2531 -28.9574 397 " " " " A 2 0 0 "VAL " " CB " " " 6 0 1 C2 
    2767 14 -2.1071 -23.0974 -27.8071 397 " " " " A 2 0 0 "VAL " " CG1" " " 6 0 1 C2 
    2768 14 -1.75211 -21.0859 -29.2204 397 " " " " A 2 0 0 "VAL " " CG2" " " 6 0 1 C2 
    2769 40 -3.38151 -21.7018 -32.3064 398 " " " " A 43 0 0 "MET " " N  " " " 7 0 1 C2 
    2770 14 -4.08938 -21.1062 -33.4371 398 " " " " A 2 0 0 "MET " " CA " " " 6 0 1 C2 
    2771 14 -4.79628 -22.2435 -34.2779 398 " " " " A 2 0 0 "MET " " C  " " " 6 0 1 C2 
    2772 23 -5.85911 -21.9464 -34.8055 398 " " " " A 70 0 0 "MET " " O  " " " 8 0 1 C2 
    2773 14 -3.20177 -20.2772 -34.305 398 " " " " A 2 0 0 "MET " " CB " " " 6 0 1 C2 
    2774 14 -3.92891 -19.069 -34.8494 398 " " " " A 2 0 0 "MET " " CG " " " 6 0 1 C2 
    2775 52 -4.38225 -17.6763 -33.7609 398 " " " " A 13 0 0 "MET " " SD " " " 16 0 1 C2 
    2776 14 -2.89577 -17.585 -32.7257 398 " " " " A 2 0 0 "MET " " CE " " " 6 0 1 C2 
    2777 40 -4.22305 -23.4871 -34.3406 399 " " " " A 43 0 0 "LYS " " N  " " " 7 0 1 C2 
    2778 14 -4.79672 -24.5705 -35.0351 399 " " " " A 2 0 0 "LYS " " CA " " " 6 0 1 C2 
    2779 14 -5.71611 -25.3149 -34.0758 399 " " " " A 2 0 0 "LYS " " C  " " " 6 0 1 C2 
    2780 23 -6.88698 -25.5714 -34.3843 399 " " " " A 70 0 0 "LYS " " O  " " " 8 0 1 C2 
    2781 14 -3.58454 -25.4698 -35.4084 399 " " " " A 2 0 0 "LYS " " CB " " " 6 0 1 C2 
    2782 14 -2.84012 -24.8288 -36.5204 399 " " " " A 2 0 0 "LYS " " CG " " " 6 0 1 C2 
    2783 14 -1.65924 -25.6907 -37.0285 399 " " " " A 2 0 0 "LYS " " CD " " " 6 0 1 C2 
    2784 14 -0.729702 -24.96 -38.0104 399 " " " " A 2 0 0 "LYS " " CE " " " 6 0 1 C2 
    2785 40 0.346003 -25.83 -38.4883 399 " " " " A 43 0 0 "LYS " " NZ " " " 7 0 1 C2 
    2786 40 -5.23599 -25.7292 -32.8556 400 " " " " A 43 0 0 "ARG " " N  " " " 7 0 1 C2 
    2787 14 -5.94346 -26.4863 -31.7893 400 " " " " A 2 0 0 "ARG " " CA " " " 6 0 1 C2 
    2788 14 -6.00265 -25.6999 -30.4795 400 " " " " A 2 0 0 "ARG " " C  " " " 6 0 1 C2 
    2789 23 -5.19775 -25.9899 -29.6139 400 " " " " A 70 0 0 "ARG " " O  " " " 8 0 1 C2 
    2790 14 -5.20221 -27.7651 -31.6186 400 " " " " A 2 0 0 "ARG " " CB " " " 6 0 1 C2 
    2791 14 -5.18019 -28.7117 -32.8297 400 " " " " A 2 0 0 "ARG " " CG " " " 6 0 1 C2 
    2792 14 -4.80089 -30.1114 -32.4423 400 " " " " A 2 0 0 "ARG " " CD " " " 6 0 1 C2 
    2793 40 -5.16198 -31.0525 -33.4521 400 " " " " A 43 0 0 "ARG " " NE " " " 7 0 1 C2 
    2794 14 -6.36107 -31.7119 -33.5873 400 " " " " A 2 0 0 "ARG " " CZ " " " 6 0 1 C2 
    2795 40 -7.41525 -31.5246 -32.8029 400 " " " " A 43 0 0 "ARG " " NH1" " " 7 0 1 C2 
    2796 40 -6.54843 -32.6182 -34.542 400 " " " " A 43 0 0 "ARG " " NH2" " " 7 0 1 C2 
    2797 40 -6.91012 -24.7116 -30.3801 401 " " " " A 43 0 0 "PRO " " N  " " " 7 0 1 C2 
    2798 14 -6.97901 -23.8279 -29.2309 401 " " " " A 2 0 0 "PRO " " CA " " " 6 0 1 C2 
    2799 14 -7.34848 -24.476 -27.9099 401 " " " " A 2 0 0 "PRO " " C  " " " 6 0 1 C2 
    2800 23 -7.04972 -23.8162 -26.9037 401 " " " " A 70 0 0 "PRO " " O  " " " 8 0 1 C2 
    2801 14 -7.95516 -22.7136 -29.5583 401 " " " " A 2 0 0 "PRO " " CB " " " 6 0 1 C2 
    2802 14 -8.74431 -23.2336 -30.8356 401 " " " " A 2 0 0 "PRO " " CG " " " 6 0 1 C2 
    2803 14 -7.83366 -24.3297 -31.4083 401 " " " " A 2 0 0 "PRO " " CD " " " 6 0 1 C2 
    2804 40 -7.99111 -25.6538 -27.9268 402 " " " " A 43 0 0 "ILE " " N  " " " 7 0 1 C2 
    2805 14 -8.42841 -26.2317 -26.6894 402 " " " " A 2 0 0 "ILE " " CA " " " 6 0 1 C2 
    2806 14 -7.37149 -27.2459 -26.274 402 " " " " A 2 0 0 "ILE " " C  " " " 6 0 1 C2 
    2807 23 -6.82749 -27.1911 -25.1738 402 " " " " A 70 0 0 "ILE " " O  " " " 8 0 1 C2 
    2808 14 -9.81073 -26.9251 -26.9307 402 " " " " A 2 0 0 "ILE " " CB " " " 6 0 1 C2 
    2809 14 -10.8556 -25.8617 -27.3462 402 " " " " A 2 0 0 "ILE " " CG1" " " 6 0 1 C2 
    2810 14 -10.2509 -27.77 -25.7555 402 " " " " A 2 0 0 "ILE " " CG2" " " 6 0 1 C2 
    2811 14 -12.2488 -26.3903 -27.5603 402 " " " " A 2 0 0 "ILE " " CD1" " " 6 0 1 C2 
    2812 40 -7.03446 -28.1084 -27.2401 403 " " " " A 43 0 0 "ALA " " N  " " " 7 0 1 C2 
    2813 14 -6.24533 -29.2541 -26.8493 403 " " " " A 2 0 0 "ALA " " CA " " " 6 0 1 C2 
    2814 14 -4.78455 -28.9683 -26.3794 403 " " " " A 2 0 0 "ALA " " C  " " " 6 0 1 C2 
    2815 23 -4.16435 -29.8656 -25.82 403 " " " " A 70 0 0 "ALA " " O  " " " 8 0 1 C2 
    2816 14 -6.12526 -30.2259 -28.0419 403 " " " " A 2 0 0 "ALA " " CB " " " 6 0 1 C2 
    2817 40 -4.3149 -27.7413 -26.6391 404 " " " " A 43 0 0 "PHE " " N  " " " 7 0 1 C2 
    2818 14 -2.92894 -27.3405 -26.4643 404 " " " " A 2 0 0 "PHE " " CA " " " 6 0 1 C2 
    2819 14 -2.77593 -26.1509 -25.5377 404 " " " " A 2 0 0 "PHE " " C  " " " 6 0 1 C2 
    2820 23 -1.72854 -25.5502 -25.4479 404 " " " " A 70 0 0 "PHE " " O  " " " 8 0 1 C2 
    2821 14 -2.12355 -27.1527 -27.7722 404 " " " " A 2 0 0 "PHE " " CB " " " 6 0 1 C2 
    2822 14 -1.92143 -28.4138 -28.5477 404 " " " " A 2 0 0 "PHE " " CG " " " 6 0 1 C2 
    2823 14 -1.99462 -28.3391 -29.9846 404 " " " " A 2 0 0 "PHE " " CD1" " " 6 0 1 C2 
    2824 14 -1.52887 -29.5821 -27.8928 404 " " " " A 2 0 0 "PHE " " CD2" " " 6 0 1 C2 
    2825 14 -1.57338 -29.4431 -30.7478 404 " " " " A 2 0 0 "PHE " " CE1" " " 6 0 1 C2 
    2826 14 -1.18316 -30.7206 -28.6352 404 " " " " A 2 0 0 "PHE " " CE2" " " 6 0 1 C2 
    2827 14 -1.23303 -30.5964 -30.0234 404 " " " " A 2 0 0 "PHE " " CZ " " " 6 0 1 C2 
    2828 40 -3.87455 -25.8398 -24.8406 405 " " " " A 43 0 0 "ALA " " N  " " " 7 0 1 C2 
    2829 14 -4.05254 -24.841 -23.792 405 " " " " A 2 0 0 "ALA " " CA " " " 6 0 1 C2 
    2830 14 -5.02001 -25.3439 -22.6831 405 " " " " A 2 0 0 "ALA " " C  " " " 6 0 1 C2 
    2831 23 -4.63704 -25.1774 -21.4796 405 " " " " A 70 0 0 "ALA " " O  " " " 8 0 1 C2 
    2832 14 -4.46972 -23.4851 -24.4605 405 " " " " A 2 0 0 "ALA " " CB " " " 6 0 1 C2 
    2833 40 -6.18023 -25.9049 -22.9517 406 " " " " A 43 0 0 "ALA " " N  " " " 7 0 1 C2 
    2834 14 -7.22614 -26.1861 -21.9683 406 " " " " A 2 0 0 "ALA " " CA " " " 6 0 1 C2 
    2835 14 -6.88981 -27.3808 -20.9896 406 " " " " A 2 0 0 "ALA " " C  " " " 6 0 1 C2 
    2836 23 -7.31385 -27.3463 -19.8493 406 " " " " A 70 0 0 "ALA " " O  " " " 8 0 1 C2 
    2837 14 -8.48884 -26.5906 -22.6635 406 " " " " A 2 0 0 "ALA " " CB " " " 6 0 1 C2 
    2838 40 -6.09349 -28.4697 -21.3614 407 " " " " A 43 0 0 "PRO " " N  " " " 7 0 1 C2 
    2839 14 -5.61049 -29.4759 -20.41 407 " " " " A 2 0 0 "PRO " " CA " " " 6 0 1 C2 
    2840 14 -4.53245 -28.8899 -19.4488 407 " " " " A 2 0 0 "PRO " " C  " " " 6 0 1 C2 
    2841 23 -4.28547 -29.4677 -18.4344 407 " " " " A 70 0 0 "PRO " " O  " " " 8 0 1 C2 
    2842 14 -5.01243 -30.6224 -21.2385 407 " " " " A 2 0 0 "PRO " " CB " " " 6 0 1 C2 
    2843 14 -4.83307 -30.052 -22.6268 407 " " " " A 2 0 0 "PRO " " CG " " " 6 0 1 C2 
    2844 14 -5.65196 -28.7657 -22.7493 407 " " " " A 2 0 0 "PRO " " CD " " " 6 0 1 C2 
    2845 40 -3.92156 -27.7767 -19.7551 408 " " " " A 43 0 0 "ILE " " N  " " " 7 0 1 C2 
    2846 14 -3.02073 -27.1349 -18.7752 408 " " " " A 2 0 0 "ILE " " CA " " " 6 0 1 C2 
    2847 14 -3.87034 -26.1172 -17.9307 408 " " " " A 2 0 0 "ILE " " C  " " " 6 0 1 C2 
    2848 23 -3.54978 -26.0021 -16.742 408 " " " " A 70 0 0 "ILE " " O  " " " 8 0 1 C2 
    2849 14 -1.9304 -26.3325 -19.5298 408 " " " " A 2 0 0 "ILE " " CB " " " 6 0 1 C2 
    2850 14 -1.19649 -27.1342 -20.6022 408 " " " " A 2 0 0 "ILE " " CG1" " " 6 0 1 C2 
    2851 14 -0.972902 -25.5663 -18.5586 408 " " " " A 2 0 0 "ILE " " CG2" " " 6 0 1 C2 
    2852 14 0.10721 -27.8614 -20.1433 408 " " " " A 2 0 0 "ILE " " CD1" " " 6 0 1 C2 
    2853 40 -4.96882 -25.523 -18.4364 409 " " " " A 43 0 0 "LEU " " N  " " " 7 0 1 C2 
    2854 14 -5.87236 -24.6215 -17.5711 409 " " " " A 2 0 0 "LEU " " CA " " " 6 0 1 C2 
    2855 14 -6.46022 -25.3485 -16.3557 409 " " " " A 2 0 0 "LEU " " C  " " " 6 0 1 C2 
    2856 23 -6.65682 -24.8283 -15.2857 409 " " " " A 70 0 0 "LEU " " O  " " " 8 0 1 C2 
    2857 14 -6.98737 -24.1334 -18.5937 409 " " " " A 2 0 0 "LEU " " CB " " " 6 0 1 C2 
    2858 14 -7.75404 -22.8594 -18.0294 409 " " " " A 2 0 0 "LEU " " CG " " " 6 0 1 C2 
    2859 14 -6.80976 -21.6108 -18.1519 409 " " " " A 2 0 0 "LEU " " CD1" " " 6 0 1 C2 
    2860 14 -9.05535 -22.5932 -18.8356 409 " " " " A 2 0 0 "LEU " " CD2" " " 6 0 1 C2 
    2861 40 -6.72889 -26.6492 -16.5228 410 " " " " A 43 0 0 "VAL " " N  " " " 7 0 1 C2 
    2862 14 -7.42142 -27.3919 -15.4519 410 " " " " A 2 0 0 "VAL " " CA " " " 6 0 1 C2 
    2863 14 -6.40418 -27.7809 -14.3716 410 " " " " A 2 0 0 "VAL " " C  " " " 6 0 1 C2 
    2864 23 -6.80811 -28.3409 -13.3683 410 " " " " A 70 0 0 "VAL " " O  " " " 8 0 1 C2 
    2865 14 -8.11101 -28.5431 -16.1497 410 " " " " A 2 0 0 "VAL " " CB " " " 6 0 1 C2 
    2866 14 -9.3295 -28.2905 -16.9924 410 " " " " A 2 0 0 "VAL " " CG1" " " 6 0 1 C2 
    2867 14 -7.04909 -29.3967 -16.9841 410 " " " " A 2 0 0 "VAL " " CG2" " " 6 0 1 C2 
    2868 40 -5.09871 -27.4709 -14.5686 411 " " " " A 43 0 0 "VAL " " N  " " " 7 0 1 C2 
    2869 14 -4.14989 -27.4904 -13.5621 411 " " " " A 2 0 0 "VAL " " CA " " " 6 0 1 C2 
    2870 14 -3.39996 -26.0944 -13.3514 411 " " " " A 2 0 0 "VAL " " C  " " " 6 0 1 C2 
    2871 23 -2.59543 -26.0621 -12.4383 411 " " " " A 70 0 0 "VAL " " O  " " " 8 0 1 C2 
    2872 14 -3.14788 -28.7044 -13.6915 411 " " " " A 2 0 0 "VAL " " CB " " " 6 0 1 C2 
    2873 14 -3.79376 -30.1207 -13.6443 411 " " " " A 2 0 0 "VAL " " CG1" " " 6 0 1 C2 
    2874 14 -2.15444 -28.6497 -14.8824 411 " " " " A 2 0 0 "VAL " " CG2" " " 6 0 1 C2 
    2875 40 -3.8617 -24.9893 -14.0029 412 " " " " A 43 0 0 "MET " " N  " " " 7 0 1 C2 
    2876 14 -3.5145 -23.569 -13.5719 412 " " " " A 2 0 0 "MET " " CA " " " 6 0 1 C2 
    2877 14 -4.37293 -23.2972 -12.2743 412 " " " " A 2 0 0 "MET " " C  " " " 6 0 1 C2 
    2878 23 -4.02618 -22.4851 -11.4231 412 " " " " A 70 0 0 "MET " " O  " " " 8 0 1 C2 
    2879 14 -3.90345 -22.5175 -14.6405 412 " " " " A 2 0 0 "MET " " CB " " " 6 0 1 C2 
    2880 14 -3.59129 -21.0436 -14.3814 412 " " " " A 2 0 0 "MET " " CG " " " 6 0 1 C2 
    2881 52 -3.7387 -20.0151 -15.8988 412 " " " " A 13 0 0 "MET " " SD " " " 16 0 1 C2 
    2882 14 -4.08172 -18.3652 -15.1988 412 " " " " A 2 0 0 "MET " " CE " " " 6 0 1 C2 
    2883 40 -5.49908 -24.0633 -12.0829 413 " " " " A 43 0 0 "VAL " " N  " " " 7 0 1 C2 
    2884 14 -6.23405 -24.0903 -10.8537 413 " " " " A 2 0 0 "VAL " " CA " " " 6 0 1 C2 
    2885 14 -5.40807 -24.3993 -9.61005 413 " " " " A 2 0 0 "VAL " " C  " " " 6 0 1 C2 
    2886 23 -5.74627 -23.9924 -8.49526 413 " " " " A 70 0 0 "VAL " " O  " " " 8 0 1 C2 
    2887 14 -7.50565 -25.0076 -11.0117 413 " " " " A 2 0 0 "VAL " " CB " " " 6 0 1 C2 
    2888 14 -8.31154 -24.5757 -12.2776 413 " " " " A 2 0 0 "VAL " " CG1" " " 6 0 1 C2 
    2889 14 -7.37916 -26.5085 -10.9418 413 " " " " A 2 0 0 "VAL " " CG2" " " 6 0 1 C2 
    2890 40 -4.2223 -25.0035 -9.71096 414 " " " " A 43 0 0 "LEU " " N  " " " 7 0 1 C2 
    2891 14 -3.39098 -25.3313 -8.57261 414 " " " " A 2 0 0 "LEU " " CA " " " 6 0 1 C2 
    2892 14 -2.50897 -24.1017 -8.2727 414 " " " " A 2 0 0 "LEU " " C  " " " 6 0 1 C2 
    2893 23 -2.03796 -24.0903 -7.13643 414 " " " " A 70 0 0 "LEU " " O  " " " 8 0 1 C2 
    2894 14 -2.50471 -26.5815 -8.91308 414 " " " " A 2 0 0 "LEU " " CB " " " 6 0 1 C2 
    2895 14 -3.25574 -27.7758 -9.45942 414 " " " " A 2 0 0 "LEU " " CG " " " 6 0 1 C2 
    2896 14 -2.30263 -28.8238 -9.99015 414 " " " " A 2 0 0 "LEU " " CD1" " " 6 0 1 C2 
    2897 14 -4.30813 -28.3752 -8.52743 414 " " " " A 2 0 0 "LEU " " CD2" " " 6 0 1 C2 
    2898 40 -2.25172 -23.1099 -9.13648 415 " " " " A 43 0 0 "LEU " " N  " " " 7 0 1 C2 
    2899 14 -1.5733 -21.8205 -8.71535 415 " " " " A 2 0 0 "LEU " " CA " " " 6 0 1 C2 
    2900 14 -2.54943 -20.8791 -8.09962 415 " " " " A 2 0 0 "LEU " " C  " " " 6 0 1 C2 
    2901 23 -2.0477 -19.8724 -7.54343 415 " " " " A 70 0 0 "LEU " " O  " " " 8 0 1 C2 
    2902 14 -1.08823 -21.1457 -10.0425 415 " " " " A 2 0 0 "LEU " " CB " " " 6 0 1 C2 
    2903 14 -0.305343 -21.9287 -11.0661 415 " " " " A 2 0 0 "LEU " " CG " " " 6 0 1 C2 
    2904 14 0.124556 -21.2184 -12.305 415 " " " " A 2 0 0 "LEU " " CD1" " " 6 0 1 C2 
    2905 14 1.01728 -22.4893 -10.4674 415 " " " " A 2 0 0 "LEU " " CD2" " " 6 0 1 C2 
    2906 40 -3.90031 -21.1427 -8.12931 416 " " " " A 43 0 0 "ILE " " N  " " " 7 0 1 C2 
    2907 14 -4.86633 -20.307 -7.40536 416 " " " " A 2 0 0 "ILE " " CA " " " 6 0 1 C2 
    2908 14 -4.96289 -20.8346 -5.94933 416 " " " " A 2 0 0 "ILE " " C  " " " 6 0 1 C2 
    2909 23 -4.96502 -20.0235 -5.00624 416 " " " " A 70 0 0 "ILE " " O  " " " 8 0 1 C2 
    2910 14 -6.24847 -20.241 -8.12748 416 " " " " A 2 0 0 "ILE " " CB " " " 6 0 1 C2 
    2911 14 -6.20503 -19.7586 -9.5837 416 " " " " A 2 0 0 "ILE " " CG1" " " 6 0 1 C2 
    2912 14 -7.29764 -19.4326 -7.27712 416 " " " " A 2 0 0 "ILE " " CG2" " " 6 0 1 C2 
    2913 14 -7.48216 -19.9462 -10.4131 416 " " " " A 2 0 0 "ILE " " CD1" " " 6 0 1 C2 
    2914 40 -4.84053 -22.1724 -5.70717 417 " " " " A 43 0 0 "ILE " " N  " " " 7 0 1 C2 
    2915 14 -4.88839 -22.8427 -4.38421 417 " " " " A 2 0 0 "ILE " " CA " " " 6 0 1 C2 
    2916 14 -4.23704 -22.1506 -3.12774 417 " " " " A 2 0 0 "ILE " " C  " " " 6 0 1 C2 
    2917 23 -4.97462 -21.8805 -2.139 417 " " " " A 70 0 0 "ILE " " O  " " " 8 0 1 C2 
    2918 14 -4.47929 -24.3899 -4.51749 417 " " " " A 2 0 0 "ILE " " CB " " " 6 0 1 C2 
    2919 14 -5.5706 -25.2684 -5.1365 417 " " " " A 2 0 0 "ILE " " CG1" " " 6 0 1 C2 
    2920 14 -3.97786 -24.9952 -3.19184 417 " " " " A 2 0 0 "ILE " " CG2" " " 6 0 1 C2 
    2921 14 -5.20205 -26.7401 -5.51778 417 " " " " A 2 0 0 "ILE " " CD1" " " 6 0 1 C2 
    2922 40 -2.97344 -21.5774 -3.16416 418 " " " " A 43 0 0 "PRO " " N  " " " 7 0 1 C2 
    2923 14 -2.36905 -20.8187 -2.03341 418 " " " " A 2 0 0 "PRO " " CA " " " 6 0 1 C2 
    2924 14 -3.05527 -19.4895 -1.62827 418 " " " " A 2 0 0 "PRO " " C  " " " 6 0 1 C2 
    2925 23 -2.59342 -18.9398 -0.665342 418 " " " " A 70 0 0 "PRO " " O  " " " 8 0 1 C2 
    2926 14 -0.891054 -20.6195 -2.38456 418 " " " " A 2 0 0 "PRO " " CB " " " 6 0 1 C2 
    2927 14 -0.795387 -20.8676 -3.85584 418 " " " " A 2 0 0 "PRO " " CG " " " 6 0 1 C2 
    2928 14 -1.97578 -21.7231 -4.20702 418 " " " " A 2 0 0 "PRO " " CD " " " 6 0 1 C2 
    2929 40 -4.13038 -18.9938 -2.26372 419 " " " " A 43 0 0 "LEU " " N  " " " 7 0 1 C2 
    2930 14 -5.07748 -18.0634 -1.70876 419 " " " " A 2 0 0 "LEU " " CA " " " 6 0 1 C2 
    2931 14 -5.71341 -18.5042 -0.426024 419 " " " " A 2 0 0 "LEU " " C  " " " 6 0 1 C2 
    2932 23 -5.86391 -17.6535 0.509088 419 " " " " A 70 0 0 "LEU " " O  " " " 8 0 1 C2 
    2933 14 -6.04609 -17.5518 -2.76482 419 " " " " A 2 0 0 "LEU " " CB " " " 6 0 1 C2 
    2934 14 -6.82659 -16.291 -2.37856 419 " " " " A 2 0 0 "LEU " " CG " " " 6 0 1 C2 
    2935 14 -5.87882 -15.0603 -2.28934 419 " " " " A 2 0 0 "LEU " " CD1" " " 6 0 1 C2 
    2936 14 -7.89706 -15.9683 -3.41131 419 " " " " A 2 0 0 "LEU " " CD2" " " 6 0 1 C2 
    2937 40 -5.96974 -19.8126 -0.261526 420 " " " " A 43 0 0 "GLY " " N  " " " 7 0 1 C2 
    2938 14 -6.50745 -20.5177 0.918451 420 " " " " A 2 0 0 "GLY " " CA " " " 6 0 1 C2 
    2939 14 -5.66969 -20.2247 2.19953 420 " " " " A 2 0 0 "GLY " " C  " " " 6 0 1 C2 
    2940 23 -6.14205 -20.5448 3.21901 420 " " " " A 70 0 0 "GLY " " O  " " " 8 0 1 C2 
    2941 40 -4.36044 -19.789 2.14263 421 " " " " A 43 0 0 "GLN " " N  " " " 7 0 1 C2 
    2942 14 -3.48322 -19.5907 3.35187 421 " " " " A 2 0 0 "GLN " " CA " " " 6 0 1 C2 
    2943 14 -3.3177 -18.109 3.77538 421 " " " " A 2 0 0 "GLN " " C  " " " 6 0 1 C2 
    2944 23 -2.47576 -17.8099 4.63206 421 " " " " A 70 0 0 "GLN " " O  " " " 8 0 1 C2 
    2945 14 -2.07699 -20.1222 2.87432 421 " " " " A 2 0 0 "GLN " " CB " " " 6 0 1 C2 
    2946 14 -2.05374 -21.6334 2.58607 421 " " " " A 2 0 0 "GLN " " CG " " " 6 0 1 C2 
    2947 14 -2.80553 -22.4464 3.65773 421 " " " " A 2 0 0 "GLN " " CD " " " 6 0 1 C2 
    2948 23 -2.54516 -22.2983 4.85386 421 " " " " A 70 0 0 "GLN " " OE1" " " 8 0 1 C2 
    2949 40 -3.79861 -23.2565 3.25292 421 " " " " A 43 0 0 "GLN " " NE2" " " 7 0 1 C2 
    2950 40 -4.2214 -17.2468 3.2964 422 " " " " A 43 0 0 "LEU " " N  " " " 7 0 1 C2 
    2951 14 -4.27858 -15.8064 3.58448 422 " " " " A 2 0 0 "LEU " " CA " " " 6 0 1 C2 
    2952 14 -4.79504 -15.6339 5.03787 422 " " " " A 2 0 0 "LEU " " C  " " " 6 0 1 C2 
    2953 23 -5.82974 -16.1101 5.4657 422 " " " " A 70 0 0 "LEU " " O  " " " 8 0 1 C2 
    2954 14 -5.15055 -15.0784 2.53346 422 " " " " A 2 0 0 "LEU " " CB " " " 6 0 1 C2 
    2955 14 -5.29251 -13.4896 2.7098 422 " " " " A 2 0 0 "LEU " " CG " " " 6 0 1 C2 
    2956 14 -3.8665 -12.8063 2.52929 422 " " " " A 2 0 0 "LEU " " CD1" " " 6 0 1 C2 
    2957 14 -6.29147 -12.9868 1.6416 422 " " " " A 2 0 0 "LEU " " CD2" " " 6 0 1 C2 
    2958 40 -4.07476 -14.8415 5.84532 423 " " " " A 43 0 0 "SER " " N  " " " 7 0 1 C2 
    2959 14 -4.48513 -14.2129 7.13696 423 " " " " A 2 0 0 "SER " " CA " " " 6 0 1 C2 
    2960 14 -4.42715 -12.6864 6.90391 423 " " " " A 2 0 0 "SER " " C  " " " 6 0 1 C2 
    2961 23 -3.63127 -12.1165 6.20478 423 " " " " A 70 0 0 "SER " " O  " " " 8 0 1 C2 
    2962 14 -3.34178 -14.5413 8.07843 423 " " " " A 2 0 0 "SER " " CB " " " 6 0 1 C2 
    2963 23 -3.42173 -15.8702 8.41 423 " " " " A 70 0 0 "SER " " OG " " " 8 0 1 C2 
    2964 40 -5.43647 -11.9996 7.49101 424 " " " " A 43 0 0 "LEU " " N  " " " 7 0 1 C2 
    2965 14 -5.60094 -10.572 7.43189 424 " " " " A 2 0 0 "LEU " " CA " " " 6 0 1 C2 
    2966 14 -5.95397 -10.0293 8.78298 424 " " " " A 2 0 0 "LEU " " C  " " " 6 0 1 C2 
    2967 23 -6.85662 -10.6425 9.46891 424 " " " " A 70 0 0 "LEU " " O  " " " 8 0 1 C2 
    2968 14 -6.42306 -10.1438 6.19737 424 " " " " A 2 0 0 "LEU " " CB " " " 6 0 1 C2 
    2969 14 -7.83021 -10.7216 6.16165 424 " " " " A 2 0 0 "LEU " " CG " " " 6 0 1 C2 
    2970 14 -8.84599 -9.73621 6.78459 424 " " " " A 2 0 0 "LEU " " CD1" " " 6 0 1 C2 
    2971 14 -8.09506 -11.2406 4.79202 424 " " " " A 2 0 0 "LEU " " CD2" " " 6 0 1 C2 
    2972 40 -5.38343 -8.92231 9.18041 425 " " " " A 43 0 0 "GLY " " N  " " " 7 0 1 C2 
    2973 14 -5.58495 -8.25619 10.4752 425 " " " " A 2 0 0 "GLY " " CA " " " 6 0 1 C2 
    2974 14 -5.26544 -6.75234 10.5026 425 " " " " A 2 0 0 "GLY " " C  " " " 6 0 1 C2 
    2975 23 -5.53145 -6.04275 9.58575 425 " " " " A 70 0 0 "GLY " " O  " " " 8 0 1 C2 
    2976 40 -4.68549 -6.40548 11.6298 426 " " " " A 43 0 0 "GLY " " N  " " " 7 0 1 C2 
    2977 14 -4.25355 -5.10336 12.0185 426 " " " " A 2 0 0 "GLY " " CA " " " 6 0 1 C2 
    2978 14 -2.87864 -4.71943 11.4751 426 " " " " A 2 0 0 "GLY " " C  " " " 6 0 1 C2 
    2979 23 -2.29405 -5.25155 10.5774 426 " " " " A 70 0 0 "GLY " " O  " " " 8 0 1 C2 
    2980 40 -2.35794 -3.67773 12.1098 427 " " " " A 43 0 0 "ILE " " N  " " " 7 0 1 C2 
    2981 14 -1.05107 -3.10573 11.9581 427 " " " " A 2 0 0 "ILE " " CA " " " 6 0 1 C2 
    2982 14 -0.478287 -2.75426 13.3176 427 " " " " A 2 0 0 "ILE " " C  " " " 6 0 1 C2 
    2983 23 -0.807342 -1.72263 13.9082 427 " " " " A 70 0 0 "ILE " " O  " " " 8 0 1 C2 
    2984 14 -1.03534 -2.00457 10.8737 427 " " " " A 2 0 0 "ILE " " CB " " " 6 0 1 C2 
    2985 14 0.294846 -1.27379 10.8251 427 " " " " A 2 0 0 "ILE " " CG1" " " 6 0 1 C2 
    2986 14 -2.22413 -0.942912 11.0201 427 " " " " A 2 0 0 "ILE " " CG2" " " 6 0 1 C2 
    2987 14 0.663616 -0.517876 9.53045 427 " " " " A 2 0 0 "ILE " " CD1" " " 6 0 1 C2 
    2988 40 0.401663 -3.54701 13.8076 428 " " " " A 43 0 0 "SER " " N  " " " 7 0 1 C2 
    2989 14 0.806771 -3.46727 15.2022 428 " " " " A 2 0 0 "SER " " CA " " " 6 0 1 C2 
    2990 14 2.3951 -3.71946 15.1142 428 " " " " A 2 0 0 "SER " " C  " " " 6 0 1 C2 
    2991 23 3.08713 -3.36902 14.1727 428 " " " " A 70 0 0 "SER " " O  " " " 8 0 1 C2 
    2992 14 -0.0640829 -4.46186 15.9365 428 " " " " A 2 0 0 "SER " " CB " " " 6 0 1 C2 
    2993 23 0.265154 -5.7115 15.4071 428 " " " " A 70 0 0 "SER " " OG " " " 8 0 1 C2 
    2994 40 3.03801 -4.37663 16.108 429 " " " " A 43 0 0 "GLU " " N  " " " 7 0 1 C2 
    2995 14 4.47707 -4.6177 16.2589 429 " " " " A 2 0 0 "GLU " " CA " " " 6 0 1 C2 
    2996 14 4.97661 -5.61738 15.2581 429 " " " " A 2 0 0 "GLU " " C  " " " 6 0 1 C2 
    2997 23 6.12242 -5.61346 14.8753 429 " " " " A 70 0 0 "GLU " " O  " " " 8 0 1 C2 
    2998 14 4.70965 -5.17075 17.6921 429 " " " " A 2 0 0 "GLU " " CB " " " 6 0 1 C2 
    2999 14 4.09303 -4.13931 18.6493 429 " " " " A 2 0 0 "GLU " " CG " " " 6 0 1 C2 
    3000 14 2.84996 -4.64164 19.2629 429 " " " " A 2 0 0 "GLU " " CD " " " 6 0 1 C2 
    3001 23 1.997 -5.02978 18.4782 429 " " " " A 70 0 0 "GLU " " OE1" " " 8 0 1 C2 
    3002 23 2.84996 -4.83499 20.4983 429 " " " " A 70 0 0 "GLU " " OE2" " " 8 0 1 C2 
    3003 40 4.17747 -6.60184 15.0265 430 " " " " A 43 0 0 "LYS " " N  " " " 7 0 1 C2 
    3004 14 4.38374 -7.77296 14.1993 430 " " " " A 2 0 0 "LYS " " CA " " " 6 0 1 C2 
    3005 14 4.17687 -7.38761 12.7103 430 " " " " A 2 0 0 "LYS " " C  " " " 6 0 1 C2 
    3006 23 4.44273 -8.24182 11.8559 430 " " " " A 70 0 0 "LYS " " O  " " " 8 0 1 C2 
    3007 14 3.49759 -8.95853 14.6244 430 " " " " A 2 0 0 "LYS " " CB " " " 6 0 1 C2 
    3008 14 1.99486 -8.84659 14.428 430 " " " " A 2 0 0 "LYS " " CG " " " 6 0 1 C2 
    3009 14 1.29045 -10.1052 14.8924 430 " " " " A 2 0 0 "LYS " " CD " " " 6 0 1 C2 
    3010 14 -0.187219 -10.1024 14.5364 430 " " " " A 2 0 0 "LYS " " CE " " " 6 0 1 C2 
    3011 40 -0.969883 -11.0043 15.4406 430 " " " " A 43 0 0 "LYS " " NZ " " " 7 0 1 C2 
    3012 40 3.77798 -6.14151 12.3376 431 " " " " A 43 0 0 "TYR " " N  " " " 7 0 1 C2 
    3013 14 3.84454 -5.62054 10.9547 431 " " " " A 2 0 0 "TYR " " CA " " " 6 0 1 C2 
    3014 14 5.23313 -5.11177 10.6052 431 " " " " A 2 0 0 "TYR " " C  " " " 6 0 1 C2 
    3015 23 5.44415 -4.74432 9.44327 431 " " " " A 70 0 0 "TYR " " O  " " " 8 0 1 C2 
    3016 14 2.84278 -4.48866 10.8336 431 " " " " A 2 0 0 "TYR " " CB " " " 6 0 1 C2 
    3017 14 2.64328 -3.93761 9.36833 431 " " " " A 2 0 0 "TYR " " CG " " " 6 0 1 C2 
    3018 14 3.13142 -2.6232 8.99952 431 " " " " A 2 0 0 "TYR " " CD1" " " 6 0 1 C2 
    3019 14 2.10172 -4.71386 8.33861 431 " " " " A 2 0 0 "TYR " " CD2" " " 6 0 1 C2 
    3020 14 2.9872 -2.06234 7.71536 431 " " " " A 2 0 0 "TYR " " CE1" " " 6 0 1 C2 
    3021 14 1.93432 -4.18592 7.01872 431 " " " " A 2 0 0 "TYR " " CE2" " " 6 0 1 C2 
    3022 14 2.31067 -2.84996 6.71108 431 " " " " A 2 0 0 "TYR " " CZ " " " 6 0 1 C2 
    3023 23 2.20252 -2.30539 5.47863 431 " " " " A 70 0 0 "TYR " " OH " " " 8 0 1 C2 
    3024 40 6.11745 -5.08658 11.5978 432 " " " " A 43 0 0 "LEU " " N  " " " 7 0 1 C2 
    3025 14 7.56263 -4.85123 11.4648 432 " " " " A 2 0 0 "LEU " " CA " " " 6 0 1 C2 
    3026 14 8.24252 -6.33078 11.3658 432 " " " " A 2 0 0 "LEU " " C  " " " 6 0 1 C2 
    3027 23 7.64147 -7.26062 11.879 432 " " " " A 70 0 0 "LEU " " O  " " " 8 0 1 C2 
    3028 14 8.14997 -4.21852 12.7625 432 " " " " A 2 0 0 "LEU " " CB " " " 6 0 1 C2 
    3029 14 7.62426 -2.84279 13.2671 432 " " " " A 2 0 0 "LEU " " CG " " " 6 0 1 C2 
    3030 14 8.14713 -2.42809 14.5849 432 " " " " A 2 0 0 "LEU " " CD1" " " 6 0 1 C2 
    3031 14 7.60096 -1.70583 12.1958 432 " " " " A 2 0 0 "LEU " " CD2" " " 6 0 1 C2 
    3032 40 9.44216 -6.49017 10.7752 433 " " " " A 43 0 0 "PRO " " N  " " " 7 0 1 C2 
    3033 14 10.1013 -7.78742 10.6372 433 " " " " A 2 0 0 "PRO " " CA " " " 6 0 1 C2 
    3034 14 10.7981 -8.25457 11.975 433 " " " " A 2 0 0 "PRO " " C  " " " 6 0 1 C2 
    3035 23 11.104 -7.3599 12.8214 433 " " " " A 70 0 0 "PRO " " O  " " " 8 0 1 C2 
    3036 14 11.149 -7.3839 9.54379 433 " " " " A 2 0 0 "PRO " " CB " " " 6 0 1 C2 
    3037 14 11.6008 -5.94782 9.70722 433 " " " " A 2 0 0 "PRO " " CG " " " 6 0 1 C2 
    3038 14 10.2473 -5.37173 10.1475 433 " " " " A 2 0 0 "PRO " " CD " " " 6 0 1 C2 
    3039 40 10.8758 -9.55238 12.2373 434 " " " " A 43 0 0 "PRO " " N  " " " 7 0 1 C2 
    3040 14 11.3563 -10.1133 13.5073 434 " " " " A 2 0 0 "PRO " " CA " " " 6 0 1 C2 
    3041 14 12.8382 -9.93812 13.8197 434 " " " " A 2 0 0 "PRO " " C  " " " 6 0 1 C2 
    3042 23 13.3009 -10.4602 14.8562 434 " " " " A 70 0 0 "PRO " " O  " " " 8 0 1 C2 
    3043 14 11.0406 -11.696 13.4808 434 " " " " A 2 0 0 "PRO " " CB " " " 6 0 1 C2 
    3044 14 10.6913 -11.9864 11.9884 434 " " " " A 2 0 0 "PRO " " CG " " " 6 0 1 C2 
    3045 14 10.3391 -10.614 11.33 434 " " " " A 2 0 0 "PRO " " CD " " " 6 0 1 C2 
    3046 40 13.6689 -9.1434 13.1014 435 " " " " A 43 0 0 "ASP " " N  " " " 7 0 1 C2 
    3047 14 15.0391 -8.73555 13.418 435 " " " " A 2 0 0 "ASP " " CA " " " 6 0 1 C2 
    3048 14 14.949 -7.22187 13.8717 435 " " " " A 2 0 0 "ASP " " C  " " " 6 0 1 C2 
    3049 23 15.9902 -6.7747 14.3517 435 " " " " A 70 0 0 "ASP " " O  " " " 8 0 1 C2 
    3050 14 15.8798 -8.69653 12.0926 435 " " " " A 2 0 0 "ASP " " CB " " " 6 0 1 C2 
    3051 14 15.29 -7.93916 10.9066 435 " " " " A 2 0 0 "ASP " " CG " " " 6 0 1 C2 
    3052 23 15.8803 -6.88373 10.6199 435 " " " " A 70 0 0 "ASP " " OD1" " " 8 0 1 C2 
    3053 23 14.3668 -8.43485 10.2347 435 " " " " A 70 0 0 "ASP " " OD2" " " 8 0 1 C2 
    3054 40 13.7755 -6.50991 13.772 436 " " " " A 43 0 0 "ASN " " N  " " " 7 0 1 C2 
    3055 14 13.485 -5.14273 14.2649 436 " " " " A 2 0 0 "ASN " " CA " " " 6 0 1 C2 
    3056 14 13.7257 -5.06449 15.7767 436 " " " " A 2 0 0 "ASN " " C  " " " 6 0 1 C2 
    3057 23 12.8731 -5.65386 16.4595 436 " " " " A 70 0 0 "ASN " " O  " " " 8 0 1 C2 
    3058 14 12.0339 -4.75511 13.8883 436 " " " " A 2 0 0 "ASN " " CB " " " 6 0 1 C2 
    3059 14 11.9975 -3.23791 14.0903 436 " " " " A 2 0 0 "ASN " " CG " " " 6 0 1 C2 
    3060 23 11.8271 -2.69387 15.1759 436 " " " " A 70 0 0 "ASN " " OD1" " " 8 0 1 C2 
    3061 40 12.0138 -2.47935 13.0355 436 " " " " A 43 0 0 "ASN " " ND2" " " 7 0 1 C2 
    3062 40 14.6793 -4.315 16.2869 437 " " " " A 43 0 0 "ALA " " N  " " " 7 0 1 C2 
    3063 14 14.9344 -3.96505 17.675 437 " " " " A 2 0 0 "ALA " " CA " " " 6 0 1 C2 
    3064 14 13.782 -3.43 18.4958 437 " " " " A 2 0 0 "ALA " " C  " " " 6 0 1 C2 
    3065 23 13.7879 -3.64775 19.7018 437 " " " " A 70 0 0 "ALA " " O  " " " 8 0 1 C2 
    3066 14 16.1102 -3.0525 17.7049 437 " " " " A 2 0 0 "ALA " " CB " " " 6 0 1 C2 
    3067 40 12.8364 -2.64621 17.9485 438 " " " " A 43 0 0 "VAL " " N  " " " 7 0 1 C2 
    3068 14 11.6987 -2.12821 18.69 438 " " " " A 2 0 0 "VAL " " CA " " " 6 0 1 C2 
    3069 14 10.7361 -3.26228 19.0166 438 " " " " A 2 0 0 "VAL " " C  " " " 6 0 1 C2 
    3070 23 10.2573 -3.44211 20.118 438 " " " " A 70 0 0 "VAL " " O  " " " 8 0 1 C2 
    3071 14 11.0232 -0.953596 17.9179 438 " " " " A 2 0 0 "VAL " " CB " " " 6 0 1 C2 
    3072 14 10.0692 -0.0959123 18.7775 438 " " " " A 2 0 0 "VAL " " CG1" " " 6 0 1 C2 
    3073 14 11.9711 -0.0170845 17.107 438 " " " " A 2 0 0 "VAL " " CG2" " " 6 0 1 C2 
    3074 40 10.4894 -4.06927 17.9849 439 " " " " A 43 0 0 "ARG " " N  " " " 7 0 1 C2 
    3075 14 9.56626 -5.24145 17.9596 439 " " " " A 2 0 0 "ARG " " CA " " " 6 0 1 C2 
    3076 14 10.169 -6.27706 18.9455 439 " " " " A 2 0 0 "ARG " " C  " " " 6 0 1 C2 
    3077 23 9.46899 -6.85453 19.8438 439 " " " " A 70 0 0 "ARG " " O  " " " 8 0 1 C2 
    3078 14 9.48516 -5.84723 16.5352 439 " " " " A 2 0 0 "ARG " " CB " " " 6 0 1 C2 
    3079 14 8.64561 -7.11637 16.4206 439 " " " " A 2 0 0 "ARG " " CG " " " 6 0 1 C2 
    3080 14 8.64923 -7.85638 15.1739 439 " " " " A 2 0 0 "ARG " " CD " " " 6 0 1 C2 
    3081 40 8.20332 -9.28734 15.2445 439 " " " " A 43 0 0 "ARG " " NE " " " 7 0 1 C2 
    3082 14 7.7558 -10.0697 14.3324 439 " " " " A 2 0 0 "ARG " " CZ " " " 6 0 1 C2 
    3083 40 7.52529 -11.3476 14.6121 439 " " " " A 43 0 0 "ARG " " NH1" " " 7 0 1 C2 
    3084 40 7.19906 -9.63847 13.1751 439 " " " " A 43 0 0 "ARG " " NH2" " " 7 0 1 C2 
    3085 40 11.5193 -6.45191 19.034 440 " " " " A 43 0 0 "GLN " " N  " " " 7 0 1 C2 
    3086 14 12.2193 -7.33112 19.9339 440 " " " " A 2 0 0 "GLN " " CA " " " 6 0 1 C2 
    3087 14 12.1279 -6.7714 21.3708 440 " " " " A 2 0 0 "GLN " " C  " " " 6 0 1 C2 
    3088 23 12.0334 -7.54648 22.2981 440 " " " " A 70 0 0 "GLN " " O  " " " 8 0 1 C2 
    3089 14 13.6333 -7.48209 19.4365 440 " " " " A 2 0 0 "GLN " " CB " " " 6 0 1 C2 
    3090 14 13.8823 -8.30022 18.1394 440 " " " " A 2 0 0 "GLN " " CG " " " 6 0 1 C2 
    3091 14 13.9972 -9.82075 18.2757 440 " " " " A 2 0 0 "GLN " " CD " " " 6 0 1 C2 
    3092 23 13.0896 -10.4831 18.8306 440 " " " " A 70 0 0 "GLN " " OE1" " " 8 0 1 C2 
    3093 40 15.0613 -10.4013 17.7728 440 " " " " A 43 0 0 "GLN " " NE2" " " 7 0 1 C2 
    3094 40 12.0486 -5.44969 21.6184 441 " " " " A 43 0 0 "SER " " N  " " " 7 0 1 C2 
    3095 14 11.9209 -4.71331 22.9049 441 " " " " A 2 0 0 "SER " " CA " " " 6 0 1 C2 
    3096 14 10.4456 -4.82661 23.3936 441 " " " " A 2 0 0 "SER " " C  " " " 6 0 1 C2 
    3097 23 10.2435 -4.87198 24.6173 441 " " " " A 70 0 0 "SER " " O  " " " 8 0 1 C2 
    3098 14 12.2937 -3.26448 22.6917 441 " " " " A 2 0 0 "SER " " CB " " " 6 0 1 C2 
    3099 23 13.7093 -3.4586 22.5347 441 " " " " A 70 0 0 "SER " " OG " " " 8 0 1 C2 
    3100 40 9.4991 -4.93716 22.4319 442 " " " " A 43 0 0 "GLN " " N  " " " 7 0 1 C2 
    3101 14 8.1378 -5.1967 22.8102 442 " " " " A 2 0 0 "GLN " " CA " " " 6 0 1 C2 
    3102 14 7.91689 -6.62524 23.1137 442 " " " " A 2 0 0 "GLN " " C  " " " 6 0 1 C2 
    3103 23 7.22508 -6.92881 24.026 442 " " " " A 70 0 0 "GLN " " O  " " " 8 0 1 C2 
    3104 14 7.13304 -4.68312 21.8024 442 " " " " A 2 0 0 "GLN " " CB " " " 6 0 1 C2 
    3105 14 7.08742 -3.155 21.7319 442 " " " " A 2 0 0 "GLN " " CG " " " 6 0 1 C2 
    3106 14 6.56188 -2.45314 22.9658 442 " " " " A 2 0 0 "GLN " " CD " " " 6 0 1 C2 
    3107 23 6.67221 -1.21707 23.0326 442 " " " " A 70 0 0 "GLN " " OE1" " " 8 0 1 C2 
    3108 40 5.88745 -3.18153 23.9061 442 " " " " A 43 0 0 "GLN " " NE2" " " 7 0 1 C2 
    3109 40 8.54362 -7.6142 22.4469 443 " " " " A 43 0 0 "GLU " " N  " " " 7 0 1 C2 
    3110 14 8.40602 -9.06546 22.6893 443 " " " " A 2 0 0 "GLU " " CA " " " 6 0 1 C2 
    3111 14 8.91297 -9.41938 24.107 443 " " " " A 2 0 0 "GLU " " C  " " " 6 0 1 C2 
    3112 23 8.22362 -9.8667 24.9683 443 " " " " A 70 0 0 "GLU " " O  " " " 8 0 1 C2 
    3113 14 9.10395 -9.79504 21.5662 443 " " " " A 2 0 0 "GLU " " CB " " " 6 0 1 C2 
    3114 14 9.32889 -11.3082 21.6816 443 " " " " A 2 0 0 "GLU " " CG " " " 6 0 1 C2 
    3115 14 7.99017 -12.0149 21.9942 443 " " " " A 2 0 0 "GLU " " CD " " " 6 0 1 C2 
    3116 23 6.98712 -11.8862 21.2175 443 " " " " A 70 0 0 "GLU " " OE1" " " 8 0 1 C2 
    3117 23 8.01416 -12.7185 23.0474 443 " " " " A 70 0 0 "GLU " " OE2" " " 8 0 1 C2 
    3118 40 10.225 -9.07 24.3333 444 " " " " A 43 0 0 "GLN " " N  " " " 7 0 1 C2 
    3119 14 10.9509 -9.44812 25.5281 444 " " " " A 2 0 0 "GLN " " CA " " " 6 0 1 C2 
    3120 14 10.5162 -8.73504 26.8134 444 " " " " A 2 0 0 "GLN " " C  " " " 6 0 1 C2 
    3121 23 10.8826 -9.09063 27.8894 444 " " " " A 70 0 0 "GLN " " O  " " " 8 0 1 C2 
    3122 14 12.4751 -9.24566 25.2434 444 " " " " A 2 0 0 "GLN " " CB " " " 6 0 1 C2 
    3123 14 13.0064 -10.176 24.0704 444 " " " " A 2 0 0 "GLN " " CG " " " 6 0 1 C2 
    3124 14 12.8294 -11.6587 24.2354 444 " " " " A 2 0 0 "GLN " " CD " " " 6 0 1 C2 
    3125 23 12.8243 -12.4058 23.1932 444 " " " " A 70 0 0 "GLN " " OE1" " " 8 0 1 C2 
    3126 40 12.7752 -12.2332 25.3314 444 " " " " A 43 0 0 "GLN " " NE2" " " 7 0 1 C2 
    3127 40 9.72722 -7.6735 26.735 445 " " " " A 43 0 0 "PHE " " N  " " " 7 0 1 C2 
    3128 14 9.24777 -6.83401 27.927 445 " " " " A 2 0 0 "PHE " " CA " " " 6 0 1 C2 
    3129 14 8.60522 -7.69682 28.9818 445 " " " " A 2 0 0 "PHE " " C  " " " 6 0 1 C2 
    3130 23 8.87345 -7.45228 30.1278 445 " " " " A 70 0 0 "PHE " " O  " " " 8 0 1 C2 
    3131 14 8.24922 -5.68996 27.4456 445 " " " " A 2 0 0 "PHE " " CB " " " 6 0 1 C2 
    3132 14 8.40542 -4.4134 28.2418 445 " " " " A 2 0 0 "PHE " " CG " " " 6 0 1 C2 
    3133 14 9.45626 -3.5455 27.9111 445 " " " " A 2 0 0 "PHE " " CD1" " " 6 0 1 C2 
    3134 14 7.44162 -3.9759 29.0884 445 " " " " A 2 0 0 "PHE " " CD2" " " 6 0 1 C2 
    3135 14 9.55539 -2.31145 28.5303 445 " " " " A 2 0 0 "PHE " " CE1" " " 6 0 1 C2 
    3136 14 7.49865 -2.75971 29.8511 445 " " " " A 2 0 0 "PHE " " CE2" " " 6 0 1 C2 
    3137 14 8.57658 -1.89138 29.5221 445 " " " " A 2 0 0 "PHE " " CZ " " " 6 0 1 C2 
    3138 40 7.77121 -8.73559 28.6078 446 " " " " A 43 0 0 "ASP " " N  " " " 7 0 1 C2 
    3139 14 6.99955 -9.58017 29.5759 446 " " " " A 2 0 0 "ASP " " CA " " " 6 0 1 C2 
    3140 14 7.93622 -10.6666 30.0806 446 " " " " A 2 0 0 "ASP " " C  " " " 6 0 1 C2 
    3141 23 7.61415 -11.203 31.1338 446 " " " " A 70 0 0 "ASP " " O  " " " 8 0 1 C2 
    3142 14 5.72596 -10.0673 28.7586 446 " " " " A 2 0 0 "ASP " " CB " " " 6 0 1 C2 
    3143 14 5.9092 -11.2544 27.7578 446 " " " " A 2 0 0 "ASP " " CG " " " 6 0 1 C2 
    3144 23 6.03835 -12.4251 28.1614 446 " " " " A 70 0 0 "ASP " " OD1" " " 8 0 1 C2 
    3145 23 6.03952 -10.9994 26.5254 446 " " " " A 70 0 0 "ASP " " OD2" " " 8 0 1 C2 
    3146 40 9.06644 -10.9427 29.3572 447 " " " " A 43 0 0 "LYS " " N  " " " 7 0 1 C2 
    3147 14 10.0149 -11.9924 29.7557 447 " " " " A 2 0 0 "LYS " " CA " " " 6 0 1 C2 
    3148 14 11.0319 -11.3734 30.7181 447 " " " " A 2 0 0 "LYS " " C  " " " 6 0 1 C2 
    3149 23 11.6574 -12.092 31.5177 447 " " " " A 70 0 0 "LYS " " O  " " " 8 0 1 C2 
    3150 14 10.7834 -12.5818 28.5111 447 " " " " A 2 0 0 "LYS " " CB " " " 6 0 1 C2 
    3151 14 9.97788 -13.6998 27.7619 447 " " " " A 2 0 0 "LYS " " CG " " " 6 0 1 C2 
    3152 14 9.00631 -13.0119 26.7309 447 " " " " A 2 0 0 "LYS " " CD " " " 6 0 1 C2 
    3153 14 7.91603 -13.9593 26.2241 447 " " " " A 2 0 0 "LYS " " CE " " " 6 0 1 C2 
    3154 40 7.04009 -13.2256 25.3408 447 " " " " A 43 0 0 "LYS " " NZ " " " 7 0 1 C2 
    3155 40 11.3034 -10.0512 30.6349 448 " " " " A 43 0 0 "LEU " " N  " " " 7 0 1 C2 
    3156 14 12.0764 -9.1971 31.4429 448 " " " " A 2 0 0 "LEU " " CA " " " 6 0 1 C2 
    3157 14 11.2807 -8.85285 32.661 448 " " " " A 2 0 0 "LEU " " C  " " " 6 0 1 C2 
    3158 23 11.8033 -9.02106 33.7413 448 " " " " A 70 0 0 "LEU " " O  " " " 8 0 1 C2 
    3159 14 12.436 -7.89277 30.6377 448 " " " " A 2 0 0 "LEU " " CB " " " 6 0 1 C2 
    3160 14 13.668 -8.07683 29.6795 448 " " " " A 2 0 0 "LEU " " CG " " " 6 0 1 C2 
    3161 14 13.7227 -6.83172 28.9451 448 " " " " A 2 0 0 "LEU " " CD1" " " 6 0 1 C2 
    3162 14 15.0224 -8.29031 30.4738 448 " " " " A 2 0 0 "LEU " " CD2" " " 6 0 1 C2 
    3163 40 10.1398 -8.22307 32.4898 449 " " " " A 43 0 0 "PHE " " N  " " " 7 0 1 C2 
    3164 14 9.37093 -7.62448 33.5822 449 " " " " A 2 0 0 "PHE " " CA " " " 6 0 1 C2 
    3165 14 8.09163 -8.33329 33.7562 449 " " " " A 2 0 0 "PHE " " C  " " " 6 0 1 C2 
    3166 23 7.38514 -8.6154 32.7837 449 " " " " A 70 0 0 "PHE " " O  " " " 8 0 1 C2 
    3167 14 9.06211 -6.10608 33.0706 449 " " " " A 2 0 0 "PHE " " CB " " " 6 0 1 C2 
    3168 14 10.3378 -5.2909 32.7702 449 " " " " A 2 0 0 "PHE " " CG " " " 6 0 1 C2 
    3169 14 11.2542 -5.10569 33.7173 449 " " " " A 2 0 0 "PHE " " CD1" " " 6 0 1 C2 
    3170 14 10.6047 -4.83184 31.4784 449 " " " " A 2 0 0 "PHE " " CD2" " " 6 0 1 C2 
    3171 14 12.5199 -4.47434 33.5281 449 " " " " A 2 0 0 "PHE " " CE1" " " 6 0 1 C2 
    3172 14 11.9186 -4.30815 31.1643 449 " " " " A 2 0 0 "PHE " " CE2" " " 6 0 1 C2 
    3173 14 12.8951 -4.09355 32.1891 449 " " " " A 2 0 0 "PHE " " CZ " " " 6 0 1 C2 
    3174 40 7.65514 -8.62911 35.007 450 " " " " A 43 0 0 "PRO " " N  " " " 7 0 1 C2 
    3175 14 6.38035 -9.33526 35.3132 450 " " " " A 2 0 0 "PRO " " CA " " " 6 0 1 C2 
    3176 14 5.13606 -8.38771 35.4857 450 " " " " A 2 0 0 "PRO " " C  " " " 6 0 1 C2 
    3177 23 5.19486 -7.24656 35.8044 450 " " " " A 70 0 0 "PRO " " O  " " " 8 0 1 C2 
    3178 14 6.63191 -9.99309 36.7072 450 " " " " A 2 0 0 "PRO " " CB " " " 6 0 1 C2 
    3179 14 7.45941 -9.00857 37.4653 450 " " " " A 2 0 0 "PRO " " CG " " " 6 0 1 C2 
    3180 14 8.34743 -8.43558 36.3193 450 " " " " A 2 0 0 "PRO " " CD " " " 6 0 1 C2 
    3181 40 3.92893 -8.9477 35.142 451 " " " " A 43 0 0 "GLY " " N  " " " 7 0 1 C2 
    3182 14 2.59129 -8.28993 35.1636 451 " " " " A 2 0 0 "GLY " " CA " " " 6 0 1 C2 
    3183 14 2.30759 -7.50056 33.8491 451 " " " " A 2 0 0 "GLY " " C  " " " 6 0 1 C2 
    3184 23 1.32781 -6.74093 33.7268 451 " " " " A 70 0 0 "GLY " " O  " " " 8 0 1 C2 
    3185 40 3.11773 -7.67835 32.89 452 " " " " A 43 0 0 "PHE " " N  " " " 7 0 1 C2 
    3186 14 2.92579 -7.07747 31.5397 452 " " " " A 2 0 0 "PHE " " CA " " " 6 0 1 C2 
    3187 14 2.49075 -8.09735 30.4996 452 " " " " A 2 0 0 "PHE " " C  " " " 6 0 1 C2 
    3188 23 2.78302 -7.93237 29.2669 452 " " " " A 70 0 0 "PHE " " O  " " " 8 0 1 C2 
    3189 14 4.22561 -6.30619 31.227 452 " " " " A 2 0 0 "PHE " " CB " " " 6 0 1 C2 
    3190 14 4.46006 -5.12809 32.1497 452 " " " " A 2 0 0 "PHE " " CG " " " 6 0 1 C2 
    3191 14 3.6581 -3.96824 32.2063 452 " " " " A 2 0 0 "PHE " " CD1" " " 6 0 1 C2 
    3192 14 5.57082 -5.18531 33.0447 452 " " " " A 2 0 0 "PHE " " CD2" " " 6 0 1 C2 
    3193 14 3.83821 -2.93929 33.1584 452 " " " " A 2 0 0 "PHE " " CE1" " " 6 0 1 C2 
    3194 14 5.76166 -4.15508 33.9362 452 " " " " A 2 0 0 "PHE " " CE2" " " 6 0 1 C2 
    3195 14 4.94712 -2.99811 34.004 452 " " " " A 2 0 0 "PHE " " CZ " " " 6 0 1 C2 
    3196 40 1.93819 -9.228 30.9449 453 " " " " A 43 0 0 "ARG " " N  " " " 7 0 1 C2 
    3197 14 1.74441 -10.3599 30.1191 453 " " " " A 2 0 0 "ARG " " CA " " " 6 0 1 C2 
    3198 14 0.389288 -10.4002 29.4017 453 " " " " A 2 0 0 "ARG " " C  " " " 6 0 1 C2 
    3199 23 -0.0900324 -11.415 28.8319 453 " " " " A 70 0 0 "ARG " " O  " " " 8 0 1 C2 
    3200 14 1.87954 -11.6249 30.9364 453 " " " " A 2 0 0 "ARG " " CB " " " 6 0 1 C2 
    3201 14 2.32588 -12.8548 30.0777 453 " " " " A 2 0 0 "ARG " " CG " " " 6 0 1 C2 
    3202 14 2.4776 -14.1351 30.8702 453 " " " " A 2 0 0 "ARG " " CD " " " 6 0 1 C2 
    3203 40 1.17394 -14.8566 31.079 453 " " " " A 43 0 0 "ARG " " NE " " " 7 0 1 C2 
    3204 14 0.825409 -15.6631 32.059 453 " " " " A 2 0 0 "ARG " " CZ " " " 6 0 1 C2 
    3205 40 1.67097 -15.7203 33.1327 453 " " " " A 43 0 0 "ARG " " NH1" " " 7 0 1 C2 
    3206 40 -0.21925 -16.4765 31.917 453 " " " " A 43 0 0 "ARG " " NH2" " " 7 0 1 C2 
    3207 40 -0.360559 -9.28232 29.4457 454 " " " " A 43 0 0 "THR " " N  " " " 7 0 1 C2 
    3208 14 -1.77426 -9.14491 29.1068 454 " " " " A 2 0 0 "THR " " CA " " " 6 0 1 C2 
    3209 14 -1.98171 -7.86167 28.3734 454 " " " " A 2 0 0 "THR " " C  " " " 6 0 1 C2 
    3210 23 -1.10616 -6.96709 28.4049 454 " " " " A 70 0 0 "THR " " O  " " " 8 0 1 C2 
    3211 14 -2.71528 -9.26319 30.3263 454 " " " " A 2 0 0 "THR " " CB " " " 6 0 1 C2 
    3212 23 -2.49214 -8.39932 31.3663 454 " " " " A 70 0 0 "THR " " OG1" " " 8 0 1 C2 
    3213 14 -2.78489 -10.7105 30.836 454 " " " " A 2 0 0 "THR " " CG2" " " 6 0 1 C2 
    3214 40 -3.01358 -7.79027 27.5442 455 " " " " A 43 0 0 "GLU " " N  " " " 7 0 1 C2 
    3215 14 -3.47045 -6.77395 26.6222 455 " " " " A 2 0 0 "GLU " " CA " " " 6 0 1 C2 
    3216 14 -4.5717 -6.04945 27.4685 455 " " " " A 2 0 0 "GLU " " C  " " " 6 0 1 C2 
    3217 23 -5.50655 -6.68817 27.8905 455 " " " " A 70 0 0 "GLU " " O  " " " 8 0 1 C2 
    3218 14 -4.03611 -7.49419 25.3958 455 " " " " A 2 0 0 "GLU " " CB " " " 6 0 1 C2 
    3219 14 -3.16285 -8.62307 24.7297 455 " " " " A 2 0 0 "GLU " " CG " " " 6 0 1 C2 
    3220 14 -1.73831 -8.18264 24.4155 455 " " " " A 2 0 0 "GLU " " CD " " " 6 0 1 C2 
    3221 23 -1.59184 -7.12737 23.7985 455 " " " " A 70 0 0 "GLU " " OE1" " " 8 0 1 C2 
    3222 23 -0.674644 -8.78889 24.8651 455 " " " " A 70 0 0 "GLU " " OE2" " " 8 0 1 C2 
    3223 40 -4.45943 -4.74765 27.6892 456 " " " " A 43 0 0 "PRO " " N  " " " 7 0 1 C2 
    3224 14 -5.42513 -3.95963 28.4349 456 " " " " A 2 0 0 "PRO " " CA " " " 6 0 1 C2 
    3225 14 -6.60696 -3.77243 27.4846 456 " " " " A 2 0 0 "PRO " " C  " " " 6 0 1 C2 
    3226 23 -6.65977 -3.01116 26.5342 456 " " " " A 70 0 0 "PRO " " O  " " " 8 0 1 C2 
    3227 14 -4.84703 -2.62833 28.8213 456 " " " " A 2 0 0 "PRO " " CB " " " 6 0 1 C2 
    3228 14 -3.67209 -2.46139 27.8849 456 " " " " A 2 0 0 "PRO " " CG " " " 6 0 1 C2 
    3229 14 -3.31491 -3.92175 27.4633 456 " " " " A 2 0 0 "PRO " " CD " " " 6 0 1 C2 
    3230 40 -7.65804 -4.62885 27.6667 457 " " " " A 43 0 0 "LEU " " N  " " " 7 0 1 C2 
    3231 14 -9.0679 -4.417 27.1878 457 " " " " A 2 0 0 "LEU " " CA " " " 6 0 1 C2 
    3232 14 -9.7543 -3.32358 28.0256 457 " " " " A 2 0 0 "LEU " " C  " " " 6 0 1 C2 
    3233 23 -9.60716 -3.24792 29.2536 457 " " " " A 70 0 0 "LEU " " O  " " " 8 0 1 C2 
    3234 14 -9.74003 -5.81057 27.3735 457 " " " " A 2 0 0 "LEU " " CB " " " 6 0 1 C2 
    3235 14 -11.0113 -6.24251 26.6688 457 " " " " A 2 0 0 "LEU " " CG " " " 6 0 1 C2 
    3236 14 -11.1857 -7.76147 26.9452 457 " " " " A 2 0 0 "LEU " " CD1" " " 6 0 1 C2 
    3237 14 -12.254 -5.49891 27.2825 457 " " " " A 2 0 0 "LEU " " CD2" " " 6 0 1 C2 
    3238 40 -10.5931 -2.43303 27.4344 458 " " " " A 43 0 0 "THR " " N  " " " 7 0 1 C2 
    3239 14 -11.0799 -1.21709 28.0321 458 " " " " A 2 0 0 "THR " " CA " " " 6 0 1 C2 
    3240 14 -12.6093 -1.19149 27.9106 458 " " " " A 2 0 0 "THR " " C  " " " 6 0 1 C2 
    3241 23 -13.1416 -1.59809 26.8836 458 " " " " A 70 0 0 "THR " " O  " " " 8 0 1 C2 
    3242 14 -10.5506 0.0765415 27.2924 458 " " " " A 2 0 0 "THR " " CB " " " 6 0 1 C2 
    3243 23 -9.1471 -0.120408 27.1496 458 " " " " A 70 0 0 "THR " " OG1" " " 8 0 1 C2 
    3244 14 -10.8745 1.3567 28.0751 458 " " " " A 2 0 0 "THR " " CG2" " " 6 0 1 C2 
    3245 40 -13.2391 -0.744556 28.9867 459 " " " " A 43 0 0 "LEU " " N  " " " 7 0 1 C2 
    3246 14 -14.685 -0.50255 29.1068 459 " " " " A 2 0 0 "LEU " " CA " " " 6 0 1 C2 
    3247 14 -14.7695 0.995414 29.4863 459 " " " " A 2 0 0 "LEU " " C  " " " 6 0 1 C2 
    3248 23 -14.6555 1.47394 30.5647 459 " " " " A 70 0 0 "LEU " " O  " " " 8 0 1 C2 
    3249 14 -15.2327 -1.49594 30.152 459 " " " " A 2 0 0 "LEU " " CB " " " 6 0 1 C2 
    3250 14 -15.3052 -3.00797 29.6591 459 " " " " A 2 0 0 "LEU " " CG " " " 6 0 1 C2 
    3251 14 -14.0439 -3.83391 30.0074 459 " " " " A 2 0 0 "LEU " " CD1" " " 6 0 1 C2 
    3252 14 -16.5618 -3.5844 30.2752 459 " " " " A 2 0 0 "LEU " " CD2" " " 6 0 1 C2 
    3253 40 -15.127 1.80294 28.4485 460 " " " " A 43 0 0 "VAL " " N  " " " 7 0 1 C2 
    3254 14 -15.4995 3.20624 28.5298 460 " " " " A 2 0 0 "VAL " " CA " " " 6 0 1 C2 
    3255 14 -17.0136 3.24923 28.8746 460 " " " " A 2 0 0 "VAL " " C  " " " 6 0 1 C2 
    3256 23 -17.8941 3.21962 28.0481 460 " " " " A 70 0 0 "VAL " " O  " " " 8 0 1 C2 
    3257 14 -15.1761 3.94974 27.1549 460 " " " " A 2 0 0 "VAL " " CB " " " 6 0 1 C2 
    3258 14 -15.2858 5.53811 27.2331 460 " " " " A 2 0 0 "VAL " " CG1" " " 6 0 1 C2 
    3259 14 -13.8046 3.57818 26.5172 460 " " " " A 2 0 0 "VAL " " CG2" " " 6 0 1 C2 
    3260 40 -17.3196 3.34024 30.1678 461 " " " " A 43 0 0 "MET " " N  " " " 7 0 1 C2 
    3261 14 -18.6499 3.56262 30.8094 461 " " " " A 2 0 0 "MET " " CA " " " 6 0 1 C2 
    3262 14 -18.7942 5.14131 30.8639 461 " " " " A 2 0 0 "MET " " C  " " " 6 0 1 C2 
    3263 23 -17.8975 5.77754 31.4653 461 " " " " A 70 0 0 "MET " " O  " " " 8 0 1 C2 
    3264 14 -18.5232 2.9413 32.2944 461 " " " " A 2 0 0 "MET " " CB " " " 6 0 1 C2 
    3265 14 -18.5909 1.45724 32.2892 461 " " " " A 2 0 0 "MET " " CG " " " 6 0 1 C2 
    3266 52 -18.4503 0.640129 33.8831 461 " " " " A 13 0 0 "MET " " SD " " " 16 0 1 C2 
    3267 14 -19.1112 -0.913863 33.2473 461 " " " " A 2 0 0 "MET " " CE " " " 6 0 1 C2 
    3268 40 -19.8735 5.6883 30.2988 462 " " " " A 43 0 0 "LYS " " N  " " " 7 0 1 C2 
    3269 14 -20.3139 7.07873 30.4199 462 " " " " A 2 0 0 "LYS " " CA " " " 6 0 1 C2 
    3270 14 -21.8587 7.04407 30.7059 462 " " " " A 2 0 0 "LYS " " C  " " " 6 0 1 C2 
    3271 23 -22.4487 6.0798 30.2561 462 " " " " A 70 0 0 "LYS " " O  " " " 8 0 1 C2 
    3272 14 -20.0325 7.8934 29.0856 462 " " " " A 2 0 0 "LYS " " CB " " " 6 0 1 C2 
    3273 14 -20.2611 9.41178 29.1456 462 " " " " A 2 0 0 "LYS " " CG " " " 6 0 1 C2 
    3274 14 -19.8991 10.1432 27.8775 462 " " " " A 2 0 0 "LYS " " CD " " " 6 0 1 C2 
    3275 14 -20.0571 11.6793 27.9654 462 " " " " A 2 0 0 "LYS " " CE " " " 6 0 1 C2 
    3276 40 -20.3308 12.2699 26.647 462 " " " " A 43 0 0 "LYS " " NZ " " " 7 0 1 C2 
    3277 40 -22.3962 8.04037 31.4123 463 " " " " A 43 0 0 "ARG " " N  " " " 7 0 1 C2 
    3278 14 -23.7713 8.27558 31.6629 463 " " " " A 2 0 0 "ARG " " CA " " " 6 0 1 C2 
    3279 14 -24.0511 9.70192 31.2415 463 " " " " A 2 0 0 "ARG " " C  " " " 6 0 1 C2 
    3280 23 -23.5972 10.6712 31.8685 463 " " " " A 70 0 0 "ARG " " O  " " " 8 0 1 C2 
    3281 14 -24.0706 8.01796 33.1901 463 " " " " A 2 0 0 "ARG " " CB " " " 6 0 1 C2 
    3282 14 -25.5012 8.32232 33.6016 463 " " " " A 2 0 0 "ARG " " CG " " " 6 0 1 C2 
    3283 14 -25.8551 7.98773 35.0452 463 " " " " A 2 0 0 "ARG " " CD " " " 6 0 1 C2 
    3284 40 -27.2237 8.36296 35.313 463 " " " " A 43 0 0 "ARG " " NE " " " 7 0 1 C2 
    3285 14 -27.8722 8.25484 36.4527 463 " " " " A 2 0 0 "ARG " " CZ " " " 6 0 1 C2 
    3286 40 -29.0728 8.83529 36.536 463 " " " " A 43 0 0 "ARG " " NH1" " " 7 0 1 C2 
    3287 40 -27.3949 7.57083 37.5401 463 " " " " A 43 0 0 "ARG " " NH2" " " 7 0 1 C2 
    3288 40 -24.8508 9.88918 30.1935 464 " " " " A 43 0 0 "GLU " " N  " " " 7 0 1 C2 
    3289 14 -25.1543 11.226 29.5403 464 " " " " A 2 0 0 "GLU " " CA " " " 6 0 1 C2 
    3290 14 -26.1378 12.1432 30.3221 464 " " " " A 2 0 0 "GLU " " C  " " " 6 0 1 C2 
    3291 23 -26.0396 13.3535 30.1301 464 " " " " A 70 0 0 "GLU " " O  " " " 8 0 1 C2 
    3292 14 -25.6643 10.9375 28.1328 464 " " " " A 2 0 0 "GLU " " CB " " " 6 0 1 C2 
    3293 14 -24.6565 10.403 27.1439 464 " " " " A 2 0 0 "GLU " " CG " " " 6 0 1 C2 
    3294 14 -23.5264 11.3855 26.5217 464 " " " " A 2 0 0 "GLU " " CD " " " 6 0 1 C2 
    3295 23 -22.8196 10.9907 25.5887 464 " " " " A 70 0 0 "GLU " " OE1" " " 8 0 1 C2 
    3296 23 -23.4102 12.5354 26.9806 464 " " " " A 70 0 0 "GLU " " OE2" " " 8 0 1 C2 
    3297 40 -27.1021 11.6316 31.0999 465 " " " " A 43 0 0 "ASP " " N  " " " 7 0 1 C2 
    3298 14 -27.8134 12.498 32.0188 465 " " " " A 2 0 0 "ASP " " CA " " " 6 0 1 C2 
    3299 14 -26.8738 13.1696 33.077 465 " " " " A 2 0 0 "ASP " " C  " " " 6 0 1 C2 
    3300 23 -27.1947 14.2815 33.5525 465 " " " " A 70 0 0 "ASP " " O  " " " 8 0 1 C2 
    3301 14 -29.0235 11.8103 32.6468 465 " " " " A 2 0 0 "ASP " " CB " " " 6 0 1 C2 
    3302 14 -28.8477 10.7204 33.7103 465 " " " " A 2 0 0 "ASP " " CG " " " 6 0 1 C2 
    3303 23 -28.1151 9.7521 33.3985 465 " " " " A 70 0 0 "ASP " " OD1" " " 8 0 1 C2 
    3304 23 -29.5035 10.8929 34.7891 465 " " " " A 70 0 0 "ASP " " OD2" " " 8 0 1 C2 
    3305 40 -25.7101 12.628 33.1975 466 " " " " A 43 0 0 "GLY " " N  " " " 7 0 1 C2 
    3306 14 -24.4867 13.2786 33.7149 466 " " " " A 2 0 0 "GLY " " CA " " " 6 0 1 C2 
    3307 14 -24.4216 13.209 35.2634 466 " " " " A 2 0 0 "GLY " " C  " " " 6 0 1 C2 
    3308 23 -23.6423 13.9709 35.8852 466 " " " " A 70 0 0 "GLY " " O  " " " 8 0 1 C2 
    3309 40 -25.0354 12.1749 35.9051 467 " " " " A 43 0 0 "GLU " " N  " " " 7 0 1 C2 
    3310 14 -24.8534 11.8757 37.2939 467 " " " " A 2 0 0 "GLU " " CA " " " 6 0 1 C2 
    3311 14 -23.597 11.0506 37.4625 467 " " " " A 2 0 0 "GLU " " C  " " " 6 0 1 C2 
    3312 23 -23.1856 10.3182 36.5672 467 " " " " A 70 0 0 "GLU " " O  " " " 8 0 1 C2 
    3313 14 -26.0719 10.9607 37.9037 467 " " " " A 2 0 0 "GLU " " CB " " " 6 0 1 C2 
    3314 14 -27.495 11.6583 37.8185 467 " " " " A 2 0 0 "GLU " " CG " " " 6 0 1 C2 
    3315 14 -27.7934 12.9949 38.5087 467 " " " " A 2 0 0 "GLU " " CD " " " 6 0 1 C2 
    3316 23 -27.2241 13.3622 39.5418 467 " " " " A 70 0 0 "GLU " " OE1" " " 8 0 1 C2 
    3317 23 -28.6483 13.7622 37.9642 467 " " " " A 70 0 0 "GLU " " OE2" " " 8 0 1 C2 
    3318 40 -22.8887 11.1002 38.659 468 " " " " A 43 0 0 "PRO " " N  " " " 7 0 1 C2 
    3319 14 -21.7922 10.1641 38.92 468 " " " " A 2 0 0 "PRO " " CA " " " 6 0 1 C2 
    3320 14 -22.0813 8.6653 38.7019 468 " " " " A 2 0 0 "PRO " " C  " " " 6 0 1 C2 
    3321 23 -23.2497 8.24416 38.9872 468 " " " " A 70 0 0 "PRO " " O  " " " 8 0 1 C2 
    3322 14 -21.4062 10.4649 40.4228 468 " " " " A 2 0 0 "PRO " " CB " " " 6 0 1 C2 
    3323 14 -21.9109 11.892 40.7042 468 " " " " A 2 0 0 "PRO " " CG " " " 6 0 1 C2 
    3324 14 -22.9828 12.1756 39.6539 468 " " " " A 2 0 0 "PRO " " CD " " " 6 0 1 C2 
    3325 40 -21.1044 7.78644 38.3319 469 " " " " A 43 0 0 "ILE " " N  " " " 7 0 1 C2 
    3326 14 -21.0209 6.3165 38.3029 469 " " " " A 2 0 0 "ILE " " CA " " " 6 0 1 C2 
    3327 14 -20.2632 5.94377 39.574 469 " " " " A 2 0 0 "ILE " " C  " " " 6 0 1 C2 
    3328 23 -19.2899 6.51821 39.9643 469 " " " " A 70 0 0 "ILE " " O  " " " 8 0 1 C2 
    3329 14 -20.2444 5.94855 36.9703 469 " " " " A 2 0 0 "ILE " " CB " " " 6 0 1 C2 
    3330 14 -20.9838 6.59617 35.7605 469 " " " " A 2 0 0 "ILE " " CG1" " " 6 0 1 C2 
    3331 14 -19.9784 4.42192 36.9917 469 " " " " A 2 0 0 "ILE " " CG2" " " 6 0 1 C2 
    3332 14 -20.2526 6.20579 34.4786 469 " " " " A 2 0 0 "ILE " " CD1" " " 6 0 1 C2 
    3333 40 -20.7175 4.88391 40.2258 470 " " " " A 43 0 0 "THR " " N  " " " 7 0 1 C2 
    3334 14 -20.0541 4.28031 41.3737 470 " " " " A 2 0 0 "THR " " CA " " " 6 0 1 C2 
    3335 14 -20.0635 2.74001 41.2658 470 " " " " A 2 0 0 "THR " " C  " " " 6 0 1 C2 
    3336 23 -20.8928 2.13726 40.5793 470 " " " " A 70 0 0 "THR " " O  " " " 8 0 1 C2 
    3337 14 -20.5503 4.96845 42.7467 470 " " " " A 2 0 0 "THR " " CB " " " 6 0 1 C2 
    3338 23 -19.9253 4.39512 43.8784 470 " " " " A 70 0 0 "THR " " OG1" " " 8 0 1 C2 
    3339 14 -22.0613 4.75304 42.8728 470 " " " " A 2 0 0 "THR " " CG2" " " 6 0 1 C2 
    3340 40 -19.0152 2.1059 41.8575 471 " " " " A 43 0 0 "ASP " " N  " " " 7 0 1 C2 
    3341 14 -18.7994 0.620922 41.9451 471 " " " " A 2 0 0 "ASP " " CA " " " 6 0 1 C2 
    3342 14 -20.0456 -0.338471 41.9458 471 " " " " A 2 0 0 "ASP " " C  " " " 6 0 1 C2 
    3343 23 -20.1145 -1.28397 41.1964 471 " " " " A 70 0 0 "ASP " " O  " " " 8 0 1 C2 
    3344 14 -17.6091 0.247295 42.8688 471 " " " " A 2 0 0 "ASP " " CB " " " 6 0 1 C2 
    3345 14 -17.1565 -1.24886 42.8414 471 " " " " A 2 0 0 "ASP " " CG " " " 6 0 1 C2 
    3346 23 -17.6835 -2.06509 43.5983 471 " " " " A 70 0 0 "ASP " " OD1" " " 8 0 1 C2 
    3347 23 -16.2015 -1.45934 42.1204 471 " " " " A 70 0 0 "ASP " " OD2" " " 8 0 1 C2 
    3348 40 -21.0851 -0.0169758 42.7636 472 " " " " A 43 0 0 "ALA " " N  " " " 7 0 1 C2 
    3349 14 -22.3881 -0.682072 42.8118 472 " " " " A 2 0 0 "ALA " " CA " " " 6 0 1 C2 
    3350 14 -22.9162 -0.90606 41.3925 472 " " " " A 2 0 0 "ALA " " C  " " " 6 0 1 C2 
    3351 23 -23.5005 -1.9511 41.2146 472 " " " " A 70 0 0 "ALA " " O  " " " 8 0 1 C2 
    3352 14 -23.4073 0.151932 43.6388 472 " " " " A 2 0 0 "ALA " " CB " " " 6 0 1 C2 
    3353 40 -22.8886 0.0469681 40.468 473 " " " " A 43 0 0 "GLN " " N  " " " 7 0 1 C2 
    3354 14 -23.283 -0.0409979 39.0528 473 " " " " A 2 0 0 "GLN " " CA " " " 6 0 1 C2 
    3355 14 -22.3262 -0.850633 38.1866 473 " " " " A 2 0 0 "GLN " " C  " " " 6 0 1 C2 
    3356 23 -22.7151 -1.54958 37.2977 473 " " " " A 70 0 0 "GLN " " O  " " " 8 0 1 C2 
    3357 14 -23.5902 1.39465 38.4483 473 " " " " A 2 0 0 "GLN " " CB " " " 6 0 1 C2 
    3358 14 -24.8013 2.19363 39.1091 473 " " " " A 2 0 0 "GLN " " CG " " " 6 0 1 C2 
    3359 14 -24.372 3.42239 39.9522 473 " " " " A 2 0 0 "GLN " " CD " " " 6 0 1 C2 
    3360 23 -23.7724 4.32357 39.5052 473 " " " " A 70 0 0 "GLN " " OE1" " " 8 0 1 C2 
    3361 40 -24.6036 3.3463 41.269 473 " " " " A 43 0 0 "GLN " " NE2" " " 7 0 1 C2 
    3362 40 -20.9801 -0.678821 38.4716 474 " " " " A 43 0 0 "ILE " " N  " " " 7 0 1 C2 
    3363 14 -19.9049 -1.31531 37.7095 474 " " " " A 2 0 0 "ILE " " CA " " " 6 0 1 C2 
    3364 14 -19.8833 -2.7672 38.0487 474 " " " " A 2 0 0 "ILE " " C  " " " 6 0 1 C2 
    3365 23 -19.8913 -3.59642 37.1172 474 " " " " A 70 0 0 "ILE " " O  " " " 8 0 1 C2 
    3366 14 -18.6409 -0.564421 37.9928 474 " " " " A 2 0 0 "ILE " " CB " " " 6 0 1 C2 
    3367 14 -18.7034 0.903117 37.6688 474 " " " " A 2 0 0 "ILE " " CG1" " " 6 0 1 C2 
    3368 14 -17.4593 -1.1023 37.2219 474 " " " " A 2 0 0 "ILE " " CG2" " " 6 0 1 C2 
    3369 14 -17.629 1.80853 38.3291 474 " " " " A 2 0 0 "ILE " " CD1" " " 6 0 1 C2 
    3370 40 -20.0031 -3.09043 39.339 475 " " " " A 43 0 0 "ALA " " N  " " " 7 0 1 C2 
    3371 14 -20.2541 -4.41726 39.8947 475 " " " " A 2 0 0 "ALA " " CA " " " 6 0 1 C2 
    3372 14 -21.0707 -5.43252 39.1303 475 " " " " A 2 0 0 "ALA " " C  " " " 6 0 1 C2 
    3373 23 -20.7024 -6.61463 38.8263 475 " " " " A 70 0 0 "ALA " " O  " " " 8 0 1 C2 
    3374 14 -20.628 -4.41251 41.3803 475 " " " " A 2 0 0 "ALA " " CB " " " 6 0 1 C2 
    3375 40 -22.223 -4.90083 38.7781 476 " " " " A 43 0 0 "ASP " " N  " " " 7 0 1 C2 
    3376 14 -23.3531 -5.66383 38.2799 476 " " " " A 2 0 0 "ASP " " CA " " " 6 0 1 C2 
    3377 14 -23.0238 -6.22164 36.8856 476 " " " " A 2 0 0 "ASP " " C  " " " 6 0 1 C2 
    3378 23 -23.3294 -7.36484 36.7355 476 " " " " A 70 0 0 "ASP " " O  " " " 8 0 1 C2 
    3379 14 -24.6176 -4.7452 38.1995 476 " " " " A 2 0 0 "ASP " " CB " " " 6 0 1 C2 
    3380 14 -25.8993 -5.62001 37.882 476 " " " " A 2 0 0 "ASP " " CG " " " 6 0 1 C2 
    3381 23 -26.0008 -6.14606 36.7543 476 " " " " A 70 0 0 "ASP " " OD1" " " 8 0 1 C2 
    3382 23 -26.8138 -5.73593 38.7685 476 " " " " A 70 0 0 "ASP " " OD2" " " 8 0 1 C2 
    3383 40 -22.3906 -5.43963 36.0372 477 " " " " A 43 0 0 "MET " " N  " " " 7 0 1 C2 
    3384 14 -21.7348 -5.95282 34.8318 477 " " " " A 2 0 0 "MET " " CA " " " 6 0 1 C2 
    3385 14 -20.5566 -6.98873 35.0914 477 " " " " A 2 0 0 "MET " " C  " " " 6 0 1 C2 
    3386 23 -20.4489 -7.9818 34.4825 477 " " " " A 70 0 0 "MET " " O  " " " 8 0 1 C2 
    3387 14 -21.282 -4.72604 33.9179 477 " " " " A 2 0 0 "MET " " CB " " " 6 0 1 C2 
    3388 14 -21.0215 -5.11295 32.4826 477 " " " " A 2 0 0 "MET " " CG " " " 6 0 1 C2 
    3389 52 -20.1627 -3.79765 31.5371 477 " " " " A 13 0 0 "MET " " SD " " " 16 0 1 C2 
    3390 14 -20.1861 -4.4734 29.8764 477 " " " " A 2 0 0 "MET " " CE " " " 6 0 1 C2 
    3391 40 -19.7121 -6.57448 36.091 478 " " " " A 43 0 0 "ARG " " N  " " " 7 0 1 C2 
    3392 14 -18.4509 -7.27589 36.4354 478 " " " " A 2 0 0 "ARG " " CA " " " 6 0 1 C2 
    3393 14 -18.6443 -8.66796 37.0555 478 " " " " A 2 0 0 "ARG " " C  " " " 6 0 1 C2 
    3394 23 -17.8894 -9.55146 36.702 478 " " " " A 70 0 0 "ARG " " O  " " " 8 0 1 C2 
    3395 14 -17.6903 -6.38768 37.4255 478 " " " " A 2 0 0 "ARG " " CB " " " 6 0 1 C2 
    3396 14 -16.2864 -6.77447 37.9845 478 " " " " A 2 0 0 "ARG " " CG " " " 6 0 1 C2 
    3397 14 -15.5888 -5.71845 38.797 478 " " " " A 2 0 0 "ARG " " CD " " " 6 0 1 C2 
    3398 40 -16.3864 -5.5267 40.0256 478 " " " " A 43 0 0 "ARG " " NE " " " 7 0 1 C2 
    3399 14 -16.4064 -4.33107 40.6213 478 " " " " A 2 0 0 "ARG " " CZ " " " 6 0 1 C2 
    3400 40 -15.6936 -3.28675 40.1702 478 " " " " A 43 0 0 "ARG " " NH1" " " 7 0 1 C2 
    3401 40 -17.1987 -4.17348 41.6761 478 " " " " A 43 0 0 "ARG " " NH2" " " 7 0 1 C2 
    3402 40 -19.7563 -8.87383 37.776 479 " " " " A 43 0 0 "ALA " " N  " " " 7 0 1 C2 
    3403 14 -20.2877 -10.0944 38.1851 479 " " " " A 2 0 0 "ALA " " CA " " " 6 0 1 C2 
    3404 14 -20.8518 -10.996 37.0942 479 " " " " A 2 0 0 "ALA " " C  " " " 6 0 1 C2 
    3405 23 -20.9614 -12.2373 37.3232 479 " " " " A 70 0 0 "ALA " " O  " " " 8 0 1 C2 
    3406 14 -21.588 -9.8066 39.1175 479 " " " " A 2 0 0 "ALA " " CB " " " 6 0 1 C2 
    3407 40 -21.2637 -10.4564 35.9348 480 " " " " A 43 0 0 "LYS " " N  " " " 7 0 1 C2 
    3408 14 -21.8331 -11.2778 34.7915 480 " " " " A 2 0 0 "LYS " " CA " " " 6 0 1 C2 
    3409 14 -20.7475 -11.6399 33.7799 480 " " " " A 2 0 0 "LYS " " C  " " " 6 0 1 C2 
    3410 23 -20.8204 -12.6896 33.1479 480 " " " " A 70 0 0 "LYS " " O  " " " 8 0 1 C2 
    3411 14 -22.9426 -10.5344 34.0078 480 " " " " A 2 0 0 "LYS " " CB " " " 6 0 1 C2 
    3412 14 -24.247 -10.2653 34.8804 480 " " " " A 2 0 0 "LYS " " CG " " " 6 0 1 C2 
    3413 14 -25.1011 -9.23984 34.3131 480 " " " " A 2 0 0 "LYS " " CD " " " 6 0 1 C2 
    3414 14 -26.4743 -9.14568 34.9834 480 " " " " A 2 0 0 "LYS " " CE " " " 6 0 1 C2 
    3415 40 -26.4521 -8.66989 36.3817 480 " " " " A 43 0 0 "LYS " " NZ " " " 7 0 1 C2 
    3416 40 -19.6877 -10.772 33.719 481 " " " " A 43 0 0 "ALA " " N  " " " 7 0 1 C2 
    3417 14 -18.482 -10.8972 32.8289 481 " " " " A 2 0 0 "ALA " " CA " " " 6 0 1 C2 
    3418 14 -17.6972 -12.1897 32.9262 481 " " " " A 2 0 0 "ALA " " C  " " " 6 0 1 C2 
    3419 23 -16.973 -12.5501 31.9855 481 " " " " A 70 0 0 "ALA " " O  " " " 8 0 1 C2 
    3420 14 -17.6523 -9.68334 33.0058 481 " " " " A 2 0 0 "ALA " " CB " " " 6 0 1 C2 
    3421 40 -17.95 -13.0066 33.9397 482 " " " " A 43 0 0 "LEU " " N  " " " 7 0 1 C2 
    3422 14 -17.4373 -14.4501 33.9533 482 " " " " A 2 0 0 "LEU " " CA " " " 6 0 1 C2 
    3423 14 -17.9988 -15.316 32.817 482 " " " " A 2 0 0 "LEU " " C  " " " 6 0 1 C2 
    3424 23 -17.5672 -16.5041 32.6867 482 " " " " A 70 0 0 "LEU " " O  " " " 8 0 1 C2 
    3425 14 -17.8845 -14.9383 35.4544 482 " " " " A 2 0 0 "LEU " " CB " " " 6 0 1 C2 
    3426 14 -17.4382 -14.2365 36.7301 482 " " " " A 2 0 0 "LEU " " CG " " " 6 0 1 C2 
    3427 14 -18.0958 -14.8539 38.0076 482 " " " " A 2 0 0 "LEU " " CD1" " " 6 0 1 C2 
    3428 14 -15.9418 -14.2336 36.8588 482 " " " " A 2 0 0 "LEU " " CD2" " " 6 0 1 C2 
    3429 40 -18.9089 -14.7612 32.0044 483 " " " " A 43 0 0 "THR " " N  " " " 7 0 1 C2 
    3430 14 -19.4052 -15.3909 30.758 483 " " " " A 2 0 0 "THR " " CA " " " 6 0 1 C2 
    3431 14 -18.3252 -15.3342 29.6793 483 " " " " A 2 0 0 "THR " " C  " " " 6 0 1 C2 
    3432 23 -18.533 -15.8111 28.5745 483 " " " " A 70 0 0 "THR " " O  " " " 8 0 1 C2 
    3433 14 -20.7603 -14.7529 30.4818 483 " " " " A 2 0 0 "THR " " CB " " " 6 0 1 C2 
    3434 23 -20.6773 -13.3582 30.4044 483 " " " " A 70 0 0 "THR " " OG1" " " 8 0 1 C2 
    3435 14 -21.7118 -15.2901 31.6011 483 " " " " A 2 0 0 "THR " " CG2" " " 6 0 1 C2 
    3436 40 -17.2812 -14.571 29.9452 484 " " " " A 43 0 0 "VAL " " N  " " " 7 0 1 C2 
    3437 14 -16.1047 -14.4834 29.1043 484 " " " " A 2 0 0 "VAL " " CA " " " 6 0 1 C2 
    3438 14 -14.91 -15.025 29.8498 484 " " " " A 2 0 0 "VAL " " C  " " " 6 0 1 C2 
    3439 23 -14.7859 -14.9426 31.0589 484 " " " " A 70 0 0 "VAL " " O  " " " 8 0 1 C2 
    3440 14 -15.8568 -13.0283 28.691 484 " " " " A 2 0 0 "VAL " " CB " " " 6 0 1 C2 
    3441 14 -14.6934 -12.7754 27.6527 484 " " " " A 2 0 0 "VAL " " CG1" " " 6 0 1 C2 
    3442 14 -17.1443 -12.5166 28.0806 484 " " " " A 2 0 0 "VAL " " CG2" " " 6 0 1 C2 
    3443 40 -13.9632 -15.781 29.1928 485 " " " " A 43 0 0 "SER " " N  " " " 7 0 1 C2 
    3444 14 -12.644 -16.1351 29.726 485 " " " " A 2 0 0 "SER " " CA " " " 6 0 1 C2 
    3445 14 -11.3824 -15.4302 29.0086 485 " " " " A 2 0 0 "SER " " C  " " " 6 0 1 C2 
    3446 23 -11.5124 -14.7698 28.0138 485 " " " " A 70 0 0 "SER " " O  " " " 8 0 1 C2 
    3447 14 -12.6987 -17.6144 29.9036 485 " " " " A 2 0 0 "SER " " CB " " " 6 0 1 C2 
    3448 23 -12.8996 -18.335 28.7296 485 " " " " A 70 0 0 "SER " " OG " " " 8 0 1 C2 
    3449 40 -10.1487 -15.6229 29.5535 486 " " " " A 43 0 0 "GLY " " N  " " " 7 0 1 C2 
    3450 14 -8.89134 -15.1013 29.0062 486 " " " " A 2 0 0 "GLY " " CA " " " 6 0 1 C2 
    3451 14 -8.43104 -13.9177 29.7413 486 " " " " A 2 0 0 "GLY " " C  " " " 6 0 1 C2 
    3452 23 -7.55134 -13.2184 29.2745 486 " " " " A 70 0 0 "GLY " " O  " " " 8 0 1 C2 
    3453 40 -8.84302 -13.7684 30.986 487 " " " " A 43 0 0 "PHE " " N  " " " 7 0 1 C2 
    3454 14 -8.52107 -12.5508 31.8265 487 " " " " A 2 0 0 "PHE " " CA " " " 6 0 1 C2 
    3455 14 -7.21585 -12.8923 32.5622 487 " " " " A 2 0 0 "PHE " " C  " " " 6 0 1 C2 
    3456 23 -6.91958 -14.1281 32.7602 487 " " " " A 70 0 0 "PHE " " O  " " " 8 0 1 C2 
    3457 14 -9.6601 -12.2937 32.8123 487 " " " " A 2 0 0 "PHE " " CB " " " 6 0 1 C2 
    3458 14 -10.8929 -11.7316 32.1834 487 " " " " A 2 0 0 "PHE " " CG " " " 6 0 1 C2 
    3459 14 -10.8612 -10.472 31.5511 487 " " " " A 2 0 0 "PHE " " CD1" " " 6 0 1 C2 
    3460 14 -11.9969 -12.5465 32.1875 487 " " " " A 2 0 0 "PHE " " CD2" " " 6 0 1 C2 
    3461 14 -12.068 -9.97565 30.9962 487 " " " " A 2 0 0 "PHE " " CE1" " " 6 0 1 C2 
    3462 14 -13.1669 -12.1337 31.575 487 " " " " A 2 0 0 "PHE " " CE2" " " 6 0 1 C2 
    3463 14 -13.222 -10.8771 31.0433 487 " " " " A 2 0 0 "PHE " " CZ " " " 6 0 1 C2 
    3464 40 -6.51726 -11.8319 33.0467 488 " " " " A 43 0 0 "THR " " N  " " " 7 0 1 C2 
    3465 14 -5.48516 -11.8751 34.0863 488 " " " " A 2 0 0 "THR " " CA " " " 6 0 1 C2 
    3466 14 -5.81136 -12.6804 35.3527 488 " " " " A 2 0 0 "THR " " C  " " " 6 0 1 C2 
    3467 23 -6.88621 -13.3077 35.5245 488 " " " " A 70 0 0 "THR " " O  " " " 8 0 1 C2 
    3468 14 -5.15363 -10.3364 34.274 488 " " " " A 2 0 0 "THR " " CB " " " 6 0 1 C2 
    3469 23 -3.94149 -10.1207 34.8586 488 " " " " A 70 0 0 "THR " " OG1" " " 8 0 1 C2 
    3470 14 -6.36038 -9.48934 34.8351 488 " " " " A 2 0 0 "THR " " CG2" " " 6 0 1 C2 
    3471 40 -4.81451 -12.6146 36.2409 489 " " " " A 43 0 0 "ASP " " N  " " " 7 0 1 C2 
    3472 14 -4.73584 -13.2154 37.6008 489 " " " " A 2 0 0 "ASP " " CA " " " 6 0 1 C2 
    3473 14 -5.13532 -12.0197 38.4797 489 " " " " A 2 0 0 "ASP " " C  " " " 6 0 1 C2 
    3474 23 -4.7895 -10.8598 38.2558 489 " " " " A 70 0 0 "ASP " " O  " " " 8 0 1 C2 
    3475 14 -3.32153 -13.7495 37.9207 489 " " " " A 2 0 0 "ASP " " CB " " " 6 0 1 C2 
    3476 14 -2.15314 -12.6708 37.8169 489 " " " " A 2 0 0 "ASP " " CG " " " 6 0 1 C2 
    3477 23 -1.73614 -12.0494 38.7708 489 " " " " A 70 0 0 "ASP " " OD1" " " 8 0 1 C2 
    3478 23 -1.67255 -12.5196 36.6603 489 " " " " A 70 0 0 "ASP " " OD2" " " 8 0 1 C2 
    3479 40 -5.82363 -12.2847 39.6522 490 " " " " A 43 0 0 "PRO " " N  " " " 7 0 1 C2 
    3480 14 -6.22165 -11.3296 40.6185 490 " " " " A 2 0 0 "PRO " " CA " " " 6 0 1 C2 
    3481 14 -5.03741 -10.913 41.4872 490 " " " " A 2 0 0 "PRO " " C  " " " 6 0 1 C2 
    3482 23 -4.57785 -11.7101 42.3938 490 " " " " A 70 0 0 "PRO " " O  " " " 8 0 1 C2 
    3483 14 -7.27909 -12.0766 41.5873 490 " " " " A 2 0 0 "PRO " " CB " " " 6 0 1 C2 
    3484 14 -6.76874 -13.5208 41.5148 490 " " " " A 2 0 0 "PRO " " CG " " " 6 0 1 C2 
    3485 14 -6.10785 -13.6799 40.1498 490 " " " " A 2 0 0 "PRO " " CD " " " 6 0 1 C2 
    3486 40 -4.48781 -9.65809 41.2778 491 " " " " A 43 0 0 "ASP " " N  " " " 7 0 1 C2 
    3487 14 -3.50365 -8.96273 42.0612 491 " " " " A 2 0 0 "ASP " " CA " " " 6 0 1 C2 
    3488 14 -3.99693 -8.87313 43.5207 491 " " " " A 2 0 0 "ASP " " C  " " " 6 0 1 C2 
    3489 23 -3.21865 -8.75911 44.4494 491 " " " " A 70 0 0 "ASP " " O  " " " 8 0 1 C2 
    3490 14 -3.03535 -7.60681 41.4013 491 " " " " A 2 0 0 "ASP " " CB " " " 6 0 1 C2 
    3491 14 -4.21553 -6.70141 41.236 491 " " " " A 2 0 0 "ASP " " CG " " " 6 0 1 C2 
    3492 23 -5.19648 -7.02984 40.4461 491 " " " " A 70 0 0 "ASP " " OD1" " " 8 0 1 C2 
    3493 23 -4.14915 -5.53572 41.6437 491 " " " " A 70 0 0 "ASP " " OD2" " " 8 0 1 C2 
    3494 40 -5.3205 -8.68926 43.6972 492 " " " " A 43 0 0 "ASN " " N  " " " 7 0 1 C2 
    3495 14 -5.84412 -8.38221 44.994 492 " " " " A 2 0 0 "ASN " " CA " " " 6 0 1 C2 
    3496 14 -7.11724 -9.15374 45.2201 492 " " " " A 2 0 0 "ASN " " C  " " " 6 0 1 C2 
    3497 23 -7.33003 -9.93801 46.151 492 " " " " A 70 0 0 "ASN " " O  " " " 8 0 1 C2 
    3498 14 -5.84207 -6.81166 44.9729 492 " " " " A 2 0 0 "ASN " " CB " " " 6 0 1 C2 
    3499 14 -6.34987 -6.21301 46.2821 492 " " " " A 2 0 0 "ASN " " CG " " " 6 0 1 C2 
    3500 23 -6.64668 -6.901 47.1785 492 " " " " A 70 0 0 "ASN " " OD1" " " 8 0 1 C2 
    3501 40 -6.34123 -4.972 46.3822 492 " " " " A 43 0 0 "ASN " " ND2" " " 7 0 1 C2 
    3502 40 -8.16434 -8.80217 44.4325 493 " " " " A 43 0 0 "ASP " " N  " " " 7 0 1 C2 
    3503 14 -9.53805 -9.44679 44.5556 493 " " " " A 2 0 0 "ASP " " CA " " " 6 0 1 C2 
    3504 14 -10.2745 -9.24628 43.179 493 " " " " A 2 0 0 "ASP " " C  " " " 6 0 1 C2 
    3505 23 -9.97766 -8.30315 42.4241 493 " " " " A 70 0 0 "ASP " " O  " " " 8 0 1 C2 
    3506 14 -10.2691 -8.86526 45.7652 493 " " " " A 2 0 0 "ASP " " CB " " " 6 0 1 C2 
    3507 14 -11.2829 -7.77632 45.6981 493 " " " " A 2 0 0 "ASP " " CG " " " 6 0 1 C2 
    3508 23 -11.2311 -6.91104 46.5937 493 " " " " A 70 0 0 "ASP " " OD1" " " 8 0 1 C2 
    3509 23 -12.0864 -7.77734 44.7597 493 " " " " A 70 0 0 "ASP " " OD2" " " 8 0 1 C2 
    3510 40 -11.3012 -10.0501 42.8866 494 " " " " A 43 0 0 "PRO " " N  " " " 7 0 1 C2 
    3511 14 -11.9896 -10.1041 41.5474 494 " " " " A 2 0 0 "PRO " " CA " " " 6 0 1 C2 
    3512 14 -12.7508 -8.84004 41.1754 494 " " " " A 2 0 0 "PRO " " C  " " " 6 0 1 C2 
    3513 23 -12.9129 -8.52048 40.0163 494 " " " " A 70 0 0 "PRO " " O  " " " 8 0 1 C2 
    3514 14 -12.858 -11.3268 41.7088 494 " " " " A 2 0 0 "PRO " " CB " " " 6 0 1 C2 
    3515 14 -13.2235 -11.518 43.1668 494 " " " " A 2 0 0 "PRO " " CG " " " 6 0 1 C2 
    3516 14 -12.0028 -11.0315 43.7807 494 " " " " A 2 0 0 "PRO " " CD " " " 6 0 1 C2 
    3517 40 -13.1752 -7.97623 42.1881 495 " " " " A 43 0 0 "GLU " " N  " " " 7 0 1 C2 
    3518 14 -13.8281 -6.69959 41.9188 495 " " " " A 2 0 0 "GLU " " CA " " " 6 0 1 C2 
    3519 14 -12.8055 -5.62608 41.5365 495 " " " " A 2 0 0 "GLU " " C  " " " 6 0 1 C2 
    3520 23 -13.016 -4.84971 40.5901 495 " " " " A 70 0 0 "GLU " " O  " " " 8 0 1 C2 
    3521 14 -14.5692 -6.30219 43.1954 495 " " " " A 2 0 0 "GLU " " CB " " " 6 0 1 C2 
    3522 14 -15.6978 -7.33719 43.6084 495 " " " " A 2 0 0 "GLU " " CG " " " 6 0 1 C2 
    3523 14 -16.9755 -7.14961 42.7712 495 " " " " A 2 0 0 "GLU " " CD " " " 6 0 1 C2 
    3524 23 -17.1074 -7.64642 41.6394 495 " " " " A 70 0 0 "GLU " " OE1" " " 8 0 1 C2 
    3525 23 -17.8934 -6.41738 43.3032 495 " " " " A 70 0 0 "GLU " " OE2" " " 8 0 1 C2 
    3526 40 -11.6385 -5.63133 42.2141 496 " " " " A 43 0 0 "LYS " " N  " " " 7 0 1 C2 
    3527 14 -10.5463 -4.69577 42.0187 496 " " " " A 2 0 0 "LYS " " CA " " " 6 0 1 C2 
    3528 14 -9.63358 -5.08107 40.8209 496 " " " " A 2 0 0 "LYS " " C  " " " 6 0 1 C2 
    3529 23 -8.67785 -4.37368 40.5288 496 " " " " A 70 0 0 "LYS " " O  " " " 8 0 1 C2 
    3530 14 -9.72016 -4.64352 43.3102 496 " " " " A 2 0 0 "LYS " " CB " " " 6 0 1 C2 
    3531 14 -10.5153 -3.889 44.4821 496 " " " " A 2 0 0 "LYS " " CG " " " 6 0 1 C2 
    3532 14 -9.71988 -3.97657 45.8395 496 " " " " A 2 0 0 "LYS " " CD " " " 6 0 1 C2 
    3533 14 -10.4784 -3.51984 47.112 496 " " " " A 2 0 0 "LYS " " CE " " " 6 0 1 C2 
    3534 40 -11.7352 -4.31887 47.3082 496 " " " " A 43 0 0 "LYS " " NZ " " " 7 0 1 C2 
    3535 40 -10.0567 -6.16138 40.1127 497 " " " " A 43 0 0 "MET " " N  " " " 7 0 1 C2 
    3536 14 -9.41247 -6.61864 38.9033 497 " " " " A 2 0 0 "MET " " CA " " " 6 0 1 C2 
    3537 14 -9.73691 -5.7542 37.6851 497 " " " " A 2 0 0 "MET " " C  " " " 6 0 1 C2 
    3538 23 -8.98853 -5.81907 36.7144 497 " " " " A 70 0 0 "MET " " O  " " " 8 0 1 C2 
    3539 14 -9.8233 -8.15825 38.6188 497 " " " " A 2 0 0 "MET " " CB " " " 6 0 1 C2 
    3540 14 -8.80916 -8.89232 37.729 497 " " " " A 2 0 0 "MET " " CG " " " 6 0 1 C2 
    3541 52 -9.43168 -10.3406 36.9874 497 " " " " A 13 0 0 "MET " " SD " " " 16 0 1 C2 
    3542 14 -10.5476 -9.45767 35.8745 497 " " " " A 2 0 0 "MET " " CE " " " 6 0 1 C2 
    3543 40 -10.9008 -5.06902 37.7867 498 " " " " A 43 0 0 "TRP " " N  " " " 7 0 1 C2 
    3544 14 -11.4313 -4.18062 36.798 498 " " " " A 2 0 0 "TRP " " CA " " " 6 0 1 C2 
    3545 14 -10.8725 -2.91034 37.3371 498 " " " " A 2 0 0 "TRP " " C  " " " 6 0 1 C2 
    3546 23 -11.3164 -2.49149 38.4214 498 " " " " A 70 0 0 "TRP " " O  " " " 8 0 1 C2 
    3547 14 -12.968 -4.11578 36.8355 498 " " " " A 2 0 0 "TRP " " CB " " " 6 0 1 C2 
    3548 14 -13.702 -5.08097 35.9215 498 " " " " A 2 0 0 "TRP " " CG " " " 6 0 1 C2 
    3549 14 -13.2752 -6.31997 35.7263 498 " " " " A 2 0 0 "TRP " " CD1" " " 6 0 1 C2 
    3550 14 -14.9143 -4.88352 35.1191 498 " " " " A 2 0 0 "TRP " " CD2" " " 6 0 1 C2 
    3551 40 -14.1141 -6.89806 34.7521 498 " " " " A 43 0 0 "TRP " " NE1" " " 7 0 1 C2 
    3552 14 -15.09 -6.04235 34.3317 498 " " " " A 2 0 0 "TRP " " CE2" " " 6 0 1 C2 
    3553 14 -15.7899 -3.81297 34.8475 498 " " " " A 2 0 0 "TRP " " CE3" " " 6 0 1 C2 
    3554 14 -16.143 -6.16539 33.3875 498 " " " " A 2 0 0 "TRP " " CZ2" " " 6 0 1 C2 
    3555 14 -16.8562 -3.90435 33.9656 498 " " " " A 2 0 0 "TRP " " CZ3" " " 6 0 1 C2 
    3556 14 -17.0536 -5.13886 33.3294 498 " " " " A 2 0 0 "TRP " " CH2" " " 6 0 1 C2 
    3557 40 -9.88634 -2.24736 36.7259 499 " " " " A 43 0 0 "LYS " " N  " " " 7 0 1 C2 
    3558 14 -9.24467 -1.09556 37.3391 499 " " " " A 2 0 0 "LYS " " CA " " " 6 0 1 C2 
    3559 14 -9.61291 0.140888 36.5487 499 " " " " A 2 0 0 "LYS " " C  " " " 6 0 1 C2 
    3560 23 -9.6333 0.137859 35.3104 499 " " " " A 70 0 0 "LYS " " O  " " " 8 0 1 C2 
    3561 14 -7.72554 -1.30732 37.1301 499 " " " " A 2 0 0 "LYS " " CB " " " 6 0 1 C2 
    3562 14 -7.2138 -2.4281 38.0875 499 " " " " A 2 0 0 "LYS " " CG " " " 6 0 1 C2 
    3563 14 -5.73851 -2.71602 37.9838 499 " " " " A 2 0 0 "LYS " " CD " " " 6 0 1 C2 
    3564 14 -5.1791 -3.89078 38.7085 499 " " " " A 2 0 0 "LYS " " CE " " " 6 0 1 C2 
    3565 40 -5.04837 -3.50701 40.1402 499 " " " " A 43 0 0 "LYS " " NZ " " " 7 0 1 C2 
    3566 40 -9.84389 1.2737 37.2001 500 " " " " A 43 0 0 "GLU " " N  " " " 7 0 1 C2 
    3567 14 -10.1889 2.55512 36.5717 500 " " " " A 2 0 0 "GLU " " CA " " " 6 0 1 C2 
    3568 14 -8.86776 3.14047 36.0977 500 " " " " A 2 0 0 "GLU " " C  " " " 6 0 1 C2 
    3569 23 -7.84498 3.06676 36.7872 500 " " " " A 70 0 0 "GLU " " O  " " " 8 0 1 C2 
    3570 14 -10.8766 3.48581 37.533 500 " " " " A 2 0 0 "GLU " " CB " " " 6 0 1 C2 
    3571 14 -11.2696 4.89477 37.0525 500 " " " " A 2 0 0 "GLU " " CG " " " 6 0 1 C2 
    3572 14 -12.4116 5.46809 37.8179 500 " " " " A 2 0 0 "GLU " " CD " " " 6 0 1 C2 
    3573 23 -13.1489 6.36613 37.2893 500 " " " " A 70 0 0 "GLU " " OE1" " " 8 0 1 C2 
    3574 23 -12.4648 5.18758 39.0307 500 " " " " A 70 0 0 "GLU " " OE2" " " 8 0 1 C2 
    3575 40 -8.9288 3.72667 34.9126 501 " " " " A 43 0 0 "ARG " " N  " " " 7 0 1 C2 
    3576 14 -7.8728 4.46686 34.2426 501 " " " " A 2 0 0 "ARG " " CA " " " 6 0 1 C2 
    3577 14 -7.86345 5.94186 34.6674 501 " " " " A 2 0 0 "ARG " " C  " " " 6 0 1 C2 
    3578 23 -8.89472 6.56683 34.6331 501 " " " " A 70 0 0 "ARG " " O  " " " 8 0 1 C2 
    3579 14 -8.03863 4.32215 32.7039 501 " " " " A 2 0 0 "ARG " " CB " " " 6 0 1 C2 
    3580 14 -6.9765 4.97294 31.9142 501 " " " " A 2 0 0 "ARG " " CG " " " 6 0 1 C2 
    3581 14 -7.00599 4.58985 30.3858 501 " " " " A 2 0 0 "ARG " " CD " " " 6 0 1 C2 
    3582 40 -7.19316 5.71794 29.4942 501 " " " " A 43 0 0 "ARG " " NE " " " 7 0 1 C2 
    3583 14 -7.56696 5.61579 28.1473 501 " " " " A 2 0 0 "ARG " " CZ " " " 6 0 1 C2 
    3584 40 -7.90496 4.45165 27.7283 501 " " " " A 43 0 0 "ARG " " NH1" " " 7 0 1 C2 
    3585 40 -7.78817 6.67683 27.3847 501 " " " " A 43 0 0 "ARG " " NH2" " " 7 0 1 C2 
    3586 40 -6.71679 6.54691 35.1011 502 " " " " A 43 0 0 "PRO " " N  " " " 7 0 1 C2 
    3587 14 -6.68196 7.94678 35.4188 502 " " " " A 2 0 0 "PRO " " CA " " " 6 0 1 C2 
    3588 14 -6.64698 8.7991 34.1045 502 " " " " A 2 0 0 "PRO " " C  " " " 6 0 1 C2 
    3589 23 -6.13666 8.41157 33.027 502 " " " " A 70 0 0 "PRO " " O  " " " 8 0 1 C2 
    3590 14 -5.45293 8.03895 36.2966 502 " " " " A 2 0 0 "PRO " " CB " " " 6 0 1 C2 
    3591 14 -4.46172 7.02966 35.7834 502 " " " " A 2 0 0 "PRO " " CG " " " 6 0 1 C2 
    3592 14 -5.39052 5.9819 35.2702 502 " " " " A 2 0 0 "PRO " " CD " " " 6 0 1 C2 
    3593 40 -7.25862 9.98689 34.2324 503 " " " " A 43 0 0 "ALA " " N  " " " 7 0 1 C2 
    3594 14 -7.287 11.0935 33.2922 503 " " " " A 2 0 0 "ALA " " CA " " " 6 0 1 C2 
    3595 14 -6.04776 12.0125 33.5268 503 " " " " A 2 0 0 "ALA " " C  " " " 6 0 1 C2 
    3596 23 -5.35592 11.9266 34.5316 503 " " " " A 70 0 0 "ALA " " O  " " " 8 0 1 C2 
    3597 14 -8.67015 11.8572 33.5709 503 " " " " A 2 0 0 "ALA " " CB " " " 6 0 1 C2 
    3598 40 -5.80369 12.9017 32.5696 504 " " " " A 43 0 0 "ASN " " N  " " " 7 0 1 C2 
    3599 14 -4.56271 13.7413 32.4792 504 " " " " A 2 0 0 "ASN " " CA " " " 6 0 1 C2 
    3600 14 -4.81582 15.0033 31.6604 504 " " " " A 2 0 0 "ASN " " C  " " " 6 0 1 C2 
    3601 23 -5.92299 15.2807 31.1703 504 " " " " A 70 0 0 "ASN " " O  " " " 8 0 1 C2 
    3602 14 -3.28707 12.9183 32.1474 504 " " " " A 2 0 0 "ASN " " CB " " " 6 0 1 C2 
    3603 14 -3.32075 12.2891 30.7932 504 " " " " A 2 0 0 "ASN " " CG " " " 6 0 1 C2 
    3604 23 -3.32386 13.0343 29.8153 504 " " " " A 70 0 0 "ASN " " OD1" " " 8 0 1 C2 
    3605 40 -3.23258 10.9374 30.7003 504 " " " " A 43 0 0 "ASN " " ND2" " " 7 0 1 C2 
    3606 40 -3.73001 15.7603 31.3823 505 " " " " A 43 0 0 "ASP " " N  " " " 7 0 1 C2 
    3607 14 -3.65135 17.0324 30.7191 505 " " " " A 2 0 0 "ASP " " CA " " " 6 0 1 C2 
    3608 14 -3.92929 16.8727 29.1997 505 " " " " A 2 0 0 "ASP " " C  " " " 6 0 1 C2 
    3609 23 -4.19759 17.8828 28.5172 505 " " " " A 70 0 0 "ASP " " O  " " " 8 0 1 C2 
    3610 14 -2.33963 17.78 31.0512 505 " " " " A 2 0 0 "ASP " " CB " " " 6 0 1 C2 
    3611 14 -1.09836 16.903 30.7112 505 " " " " A 2 0 0 "ASP " " CG " " " 6 0 1 C2 
    3612 23 -0.489321 16.4459 31.7311 505 " " " " A 70 0 0 "ASP " " OD1" " " 8 0 1 C2 
    3613 23 -0.860349 16.7136 29.5086 505 " " " " A 70 0 0 "ASP " " OD2" " " 8 0 1 C2 
    3614 40 -4.0731 15.6224 28.6281 506 " " " " A 43 0 0 "SER " " N  " " " 7 0 1 C2 
    3615 14 -4.62864 15.4613 27.2599 506 " " " " A 2 0 0 "SER " " CA " " " 6 0 1 C2 
    3616 14 -6.11147 15.2851 27.1333 506 " " " " A 2 0 0 "SER " " C  " " " 6 0 1 C2 
    3617 23 -6.56596 14.8523 26.0582 506 " " " " A 70 0 0 "SER " " O  " " " 8 0 1 C2 
    3618 14 -3.77398 14.4607 26.4048 506 " " " " A 2 0 0 "SER " " CB " " " 6 0 1 C2 
    3619 23 -3.57209 13.1932 27.0821 506 " " " " A 70 0 0 "SER " " OG " " " 8 0 1 C2 
    3620 40 -6.79011 15.4462 28.2262 507 " " " " A 43 0 0 "GLY " " N  " " " 7 0 1 C2 
    3621 14 -8.22355 15.3629 28.2635 507 " " " " A 2 0 0 "GLY " " CA " " " 6 0 1 C2 
    3622 14 -8.76332 16.1181 29.4907 507 " " " " A 2 0 0 "GLY " " C  " " " 6 0 1 C2 
    3623 23 -8.05593 16.8786 30.1529 507 " " " " A 70 0 0 "GLY " " O  " " " 8 0 1 C2 
    3624 40 -10.0337 15.8336 29.8644 508 " " " " A 43 0 0 "SER " " N  " " " 7 0 1 C2 
    3625 14 -10.6735 16.2711 31.0379 508 " " " " A 2 0 0 "SER " " CA " " " 6 0 1 C2 
    3626 14 -11.8068 15.4228 31.5301 508 " " " " A 2 0 0 "SER " " C  " " " 6 0 1 C2 
    3627 23 -12.9141 15.4066 30.9221 508 " " " " A 70 0 0 "SER " " O  " " " 8 0 1 C2 
    3628 14 -11.1789 17.771 30.8365 508 " " " " A 2 0 0 "SER " " CB " " " 6 0 1 C2 
    3629 23 -12.269 17.9497 29.8764 508 " " " " A 70 0 0 "SER " " OG " " " 8 0 1 C2 
    3630 40 -11.659 14.7076 32.5966 509 " " " " A 43 0 0 "LYS " " N  " " " 7 0 1 C2 
    3631 14 -12.6758 13.8679 33.2075 509 " " " " A 2 0 0 "LYS " " CA " " " 6 0 1 C2 
    3632 14 -13.722 14.7353 33.9919 509 " " " " A 2 0 0 "LYS " " C  " " " 6 0 1 C2 
    3633 23 -13.4373 15.7988 34.4562 509 " " " " A 70 0 0 "LYS " " O  " " " 8 0 1 C2 
    3634 14 -12.0108 12.7732 34.1296 509 " " " " A 2 0 0 "LYS " " CB " " " 6 0 1 C2 
    3635 14 -12.8041 11.8803 35.133 509 " " " " A 2 0 0 "LYS " " CG " " " 6 0 1 C2 
    3636 14 -12.0051 10.7826 35.8013 509 " " " " A 2 0 0 "LYS " " CD " " " 6 0 1 C2 
    3637 14 -12.8943 9.66922 36.4003 509 " " " " A 2 0 0 "LYS " " CE " " " 6 0 1 C2 
    3638 40 -12.2161 8.77168 37.3186 509 " " " " A 43 0 0 "LYS " " NZ " " " 7 0 1 C2 
    3639 40 -14.8923 14.2169 34.1413 510 " " " " A 43 0 0 "ASP " " N  " " " 7 0 1 C2 
    3640 14 -15.7812 14.4823 35.2786 510 " " " " A 2 0 0 "ASP " " CA " " " 6 0 1 C2 
    3641 14 -16.2874 13.0223 35.7206 510 " " " " A 2 0 0 "ASP " " C  " " " 6 0 1 C2 
    3642 23 -16.1921 12.0225 34.9413 510 " " " " A 70 0 0 "ASP " " O  " " " 8 0 1 C2 
    3643 14 -16.9194 15.3904 34.8287 510 " " " " A 2 0 0 "ASP " " CB " " " 6 0 1 C2 
    3644 14 -18.063 14.8507 33.9975 510 " " " " A 2 0 0 "ASP " " CG " " " 6 0 1 C2 
    3645 23 -18.0281 14.8993 32.7028 510 " " " " A 70 0 0 "ASP " " OD1" " " 8 0 1 C2 
    3646 23 -18.9367 14.2007 34.6004 510 " " " " A 70 0 0 "ASP " " OD2" " " 8 0 1 C2 
    3647 40 -16.8958 12.8033 36.9268 511 " " " " A 43 0 0 "PRO " " N  " " " 7 0 1 C2 
    3648 14 -17.2862 11.4817 37.4325 511 " " " " A 2 0 0 "PRO " " CA " " " 6 0 1 C2 
    3649 14 -18.4846 10.7985 36.7713 511 " " " " A 2 0 0 "PRO " " C  " " " 6 0 1 C2 
    3650 23 -18.7122 9.62365 37.0296 511 " " " " A 70 0 0 "PRO " " O  " " " 8 0 1 C2 
    3651 14 -17.3137 11.6649 38.9037 511 " " " " A 2 0 0 "PRO " " CB " " " 6 0 1 C2 
    3652 14 -17.6641 13.0242 39.1764 511 " " " " A 2 0 0 "PRO " " CG " " " 6 0 1 C2 
    3653 14 -17.2712 13.8279 37.9226 511 " " " " A 2 0 0 "PRO " " CD " " " 6 0 1 C2 
    3654 40 -19.2071 11.4773 35.8483 512 " " " " A 43 0 0 "SER " " N  " " " 7 0 1 C2 
    3655 14 -20.1418 10.7256 35.0014 512 " " " " A 2 0 0 "SER " " CA " " " 6 0 1 C2 
    3656 14 -19.5457 9.87123 33.8963 512 " " " " A 2 0 0 "SER " " C  " " " 6 0 1 C2 
    3657 23 -20.2422 9.19439 33.1508 512 " " " " A 70 0 0 "SER " " O  " " " 8 0 1 C2 
    3658 14 -21.1248 11.7336 34.4306 512 " " " " A 2 0 0 "SER " " CB " " " 6 0 1 C2 
    3659 23 -20.6027 12.5756 33.4311 512 " " " " A 70 0 0 "SER " " OG " " " 8 0 1 C2 
    3660 40 -18.2208 9.99722 33.6937 513 " " " " A 43 0 0 "VAL " " N  " " " 7 0 1 C2 
    3661 14 -17.4489 9.21321 32.6709 513 " " " " A 2 0 0 "VAL " " CA " " " 6 0 1 C2 
    3662 14 -16.2924 8.55135 33.4521 513 " " " " A 2 0 0 "VAL " " C  " " " 6 0 1 C2 
    3663 23 -15.4823 9.33135 34.0895 513 " " " " A 70 0 0 "VAL " " O  " " " 8 0 1 C2 
    3664 14 -17.1269 10.1829 31.4844 513 " " " " A 2 0 0 "VAL " " CB " " " 6 0 1 C2 
    3665 14 -16.2613 11.4656 31.7449 513 " " " " A 2 0 0 "VAL " " CG1" " " 6 0 1 C2 
    3666 14 -16.4591 9.34762 30.3511 513 " " " " A 2 0 0 "VAL " " CG2" " " 6 0 1 C2 
    3667 40 -16.2003 7.23795 33.3949 514 " " " " A 43 0 0 "ARG " " N  " " " 7 0 1 C2 
    3668 14 -15.1536 6.54713 34.1414 514 " " " " A 2 0 0 "ARG " " CA " " " 6 0 1 C2 
    3669 14 -14.6367 5.49294 33.23 514 " " " " A 2 0 0 "ARG " " C  " " " 6 0 1 C2 
    3670 23 -15.338 4.57714 32.9689 514 " " " " A 70 0 0 "ARG " " O  " " " 8 0 1 C2 
    3671 14 -15.7816 5.96664 35.44 514 " " " " A 2 0 0 "ARG " " CB " " " 6 0 1 C2 
    3672 14 -16.3459 7.10628 36.3111 514 " " " " A 2 0 0 "ARG " " CG " " " 6 0 1 C2 
    3673 14 -16.7566 6.73375 37.8027 514 " " " " A 2 0 0 "ARG " " CD " " " 6 0 1 C2 
    3674 40 -15.4794 6.5713 38.6098 514 " " " " A 43 0 0 "ARG " " NE " " " 7 0 1 C2 
    3675 14 -15.51 6.7118 39.9511 514 " " " " A 2 0 0 "ARG " " CZ " " " 6 0 1 C2 
    3676 40 -16.6218 7.00478 40.6543 514 " " " " A 43 0 0 "ARG " " NH1" " " 7 0 1 C2 
    3677 40 -14.3134 6.36505 40.5316 514 " " " " A 43 0 0 "ARG " " NH2" " " 7 0 1 C2 
    3678 40 -13.417 5.61809 32.7072 515 " " " " A 43 0 0 "VAL " " N  " " " 7 0 1 C2 
    3679 14 -12.821 4.57288 31.7957 515 " " " " A 2 0 0 "VAL " " CA " " " 6 0 1 C2 
    3680 14 -12.284 3.43242 32.7182 515 " " " " A 2 0 0 "VAL " " C  " " " 6 0 1 C2 
    3681 23 -11.3048 3.6585 33.4338 515 " " " " A 70 0 0 "VAL " " O  " " " 8 0 1 C2 
    3682 14 -11.6176 5.21218 30.9546 515 " " " " A 2 0 0 "VAL " " CB " " " 6 0 1 C2 
    3683 14 -11.0588 4.14797 29.9891 515 " " " " A 2 0 0 "VAL " " CG1" " " 6 0 1 C2 
    3684 14 -12.2177 6.36799 30.063 515 " " " " A 2 0 0 "VAL " " CG2" " " 6 0 1 C2 
    3685 40 -12.9511 2.23597 32.6098 516 " " " " A 43 0 0 "ILE " " N  " " " 7 0 1 C2 
    3686 14 -12.4222 1.02326 33.2105 516 " " " " A 2 0 0 "ILE " " CA " " " 6 0 1 C2 
    3687 14 -11.5651 0.260416 32.1402 516 " " " " A 2 0 0 "ILE " " C  " " " 6 0 1 C2 
    3688 23 -11.8459 0.265394 30.9492 516 " " " " A 70 0 0 "ILE " " O  " " " 8 0 1 C2 
    3689 14 -13.5075 0.071221 33.7096 516 " " " " A 2 0 0 "ILE " " CB " " " 6 0 1 C2 
    3690 14 -14.8073 0.763616 34.2456 516 " " " " A 2 0 0 "ILE " " CG1" " " 6 0 1 C2 
    3691 14 -12.9883 -0.814426 34.7992 516 " " " " A 2 0 0 "ILE " " CG2" " " 6 0 1 C2 
    3692 14 -14.4761 1.6783 35.4336 516 " " " " A 2 0 0 "ILE " " CD1" " " 6 0 1 C2 
    3693 40 -10.5107 -0.404038 32.6305 517 " " " " A 43 0 0 "GLN " " N  " " " 7 0 1 C2 
    3694 14 -9.69225 -1.34206 31.8551 517 " " " " A 2 0 0 "GLN " " CA " " " 6 0 1 C2 
    3695 14 -9.36949 -2.57635 32.6991 517 " " " " A 2 0 0 "GLN " " C  " " " 6 0 1 C2 
    3696 23 -9.34142 -2.56275 33.9468 517 " " " " A 70 0 0 "GLN " " O  " " " 8 0 1 C2 
    3697 14 -8.49756 -0.573166 31.2423 517 " " " " A 2 0 0 "GLN " " CB " " " 6 0 1 C2 
    3698 14 -7.15124 -0.523048 32.0983 517 " " " " A 2 0 0 "GLN " " CG " " " 6 0 1 C2 
    3699 14 -5.99187 0.31495 31.5174 517 " " " " A 2 0 0 "GLN " " CD " " " 6 0 1 C2 
    3700 23 -5.98013 0.746976 30.3728 517 " " " " A 70 0 0 "GLN " " OE1" " " 8 0 1 C2 
    3701 40 -5.00134 0.587672 32.3738 517 " " " " A 43 0 0 "GLN " " NE2" " " 7 0 1 C2 
    3702 40 -9.09819 -3.67245 32.0322 518 " " " " A 43 0 0 "ASN " " N  " " " 7 0 1 C2 
    3703 14 -8.68006 -4.96357 32.5317 518 " " " " A 2 0 0 "ASN " " CA " " " 6 0 1 C2 
    3704 14 -7.78045 -5.61159 31.5278 518 " " " " A 2 0 0 "ASN " " C  " " " 6 0 1 C2 
    3705 23 -7.82849 -5.40327 30.3458 518 " " " " A 70 0 0 "ASN " " O  " " " 8 0 1 C2 
    3706 14 -9.95152 -5.86625 32.9176 518 " " " " A 2 0 0 "ASN " " CB " " " 6 0 1 C2 
    3707 14 -10.8336 -6.29833 31.7679 518 " " " " A 2 0 0 "ASN " " CG " " " 6 0 1 C2 
    3708 23 -10.4033 -6.80754 30.7696 518 " " " " A 70 0 0 "ASN " " OD1" " " 8 0 1 C2 
    3709 40 -12.1353 -6.06087 31.8847 518 " " " " A 43 0 0 "ASN " " ND2" " " 7 0 1 C2 
    3710 40 -6.98574 -6.53244 32.036 519 " " " " A 43 0 0 "GLY " " N  " " " 7 0 1 C2 
    3711 14 -6.04135 -7.36551 31.3296 519 " " " " A 2 0 0 "GLY " " CA " " " 6 0 1 C2 
    3712 14 -6.69699 -8.63262 30.7806 519 " " " " A 2 0 0 "GLY " " C  " " " 6 0 1 C2 
    3713 23 -7.26422 -9.52688 31.4353 519 " " " " A 70 0 0 "GLY " " O  " " " 8 0 1 C2 
    3714 40 -6.52805 -8.84097 29.4467 520 " " " " A 43 0 0 "LEU " " N  " " " 7 0 1 C2 
    3715 14 -6.80069 -10.079 28.7475 520 " " " " A 2 0 0 "LEU " " CA " " " 6 0 1 C2 
    3716 14 -5.46894 -10.5955 28.1741 520 " " " " A 2 0 0 "LEU " " C  " " " 6 0 1 C2 
    3717 23 -4.71442 -9.88013 27.5546 520 " " " " A 70 0 0 "LEU " " O  " " " 8 0 1 C2 
    3718 14 -7.85165 -9.78824 27.5867 520 " " " " A 2 0 0 "LEU " " CB " " " 6 0 1 C2 
    3719 14 -8.5473 -11.0219 26.9899 520 " " " " A 2 0 0 "LEU " " CG " " " 6 0 1 C2 
    3720 14 -9.74304 -11.2732 27.7933 520 " " " " A 2 0 0 "LEU " " CD1" " " 6 0 1 C2 
    3721 14 -8.96383 -10.7985 25.4999 520 " " " " A 2 0 0 "LEU " " CD2" " " 6 0 1 C2 
    3722 40 -5.19779 -11.9136 28.2656 521 " " " " A 43 0 0 "GLU " " N  " " " 7 0 1 C2 
    3723 14 -4.20263 -12.6547 27.5419 521 " " " " A 2 0 0 "GLU " " CA " " " 6 0 1 C2 
    3724 14 -4.64988 -12.8167 26.1027 521 " " " " A 2 0 0 "GLU " " C  " " " 6 0 1 C2 
    3725 23 -5.73533 -13.2828 25.8447 521 " " " " A 70 0 0 "GLU " " O  " " " 8 0 1 C2 
    3726 14 -3.78438 -14.0226 28.1845 521 " " " " A 2 0 0 "GLU " " CB " " " 6 0 1 C2 
    3727 14 -3.31991 -13.9773 29.6371 521 " " " " A 2 0 0 "GLU " " CG " " " 6 0 1 C2 
    3728 14 -2.981 -15.3796 30.1241 521 " " " " A 2 0 0 "GLU " " CD " " " 6 0 1 C2 
    3729 23 -3.77305 -15.8943 30.9751 521 " " " " A 70 0 0 "GLU " " OE1" " " 8 0 1 C2 
    3730 23 -1.85109 -15.8556 29.9867 521 " " " " A 70 0 0 "GLU " " OE2" " " 8 0 1 C2 
    3731 40 -3.67714 -12.5084 25.2762 522 " " " " A 43 0 0 "ASN " " N  " " " 7 0 1 C2 
    3732 14 -3.74475 -12.9123 23.822 522 " " " " A 2 0 0 "ASN " " CA " " " 6 0 1 C2 
    3733 14 -4.55359 -11.8462 23.0395 522 " " " " A 2 0 0 "ASN " " C  " " " 6 0 1 C2 
    3734 23 -5.68651 -11.5829 23.4669 522 " " " " A 70 0 0 "ASN " " O  " " " 8 0 1 C2 
    3735 14 -4.04053 -14.3702 23.4413 522 " " " " A 2 0 0 "ASN " " CB " " " 6 0 1 C2 
    3736 14 -3.97777 -14.6581 21.9482 522 " " " " A 2 0 0 "ASN " " CG " " " 6 0 1 C2 
    3737 23 -2.9392 -14.3053 21.3482 522 " " " " A 70 0 0 "ASN " " OD1" " " 8 0 1 C2 
    3738 40 -4.92694 -15.3043 21.3292 522 " " " " A 43 0 0 "ASN " " ND2" " " 7 0 1 C2 
    3739 40 -4.13245 -11.2527 21.9409 523 " " " " A 43 0 0 "ARG " " N  " " " 7 0 1 C2 
    3740 14 -4.9977 -10.4731 21.0453 523 " " " " A 2 0 0 "ARG " " CA " " " 6 0 1 C2 
    3741 14 -5.51186 -11.363 19.9097 523 " " " " A 2 0 0 "ARG " " C  " " " 6 0 1 C2 
    3742 23 -6.47777 -11.0058 19.2378 523 " " " " A 70 0 0 "ARG " " O  " " " 8 0 1 C2 
    3743 14 -4.29436 -9.27667 20.3034 523 " " " " A 2 0 0 "ARG " " CB " " " 6 0 1 C2 
    3744 14 -3.44146 -8.42306 21.2182 523 " " " " A 2 0 0 "ARG " " CG " " " 6 0 1 C2 
    3745 14 -2.69775 -7.33696 20.3726 523 " " " " A 2 0 0 "ARG " " CD " " " 6 0 1 C2 
    3746 40 -1.49628 -6.84534 21.017 523 " " " " A 43 0 0 "ARG " " NE " " " 7 0 1 C2 
    3747 14 -0.450691 -6.1201 20.5182 523 " " " " A 2 0 0 "ARG " " CZ " " " 6 0 1 C2 
    3748 40 0.575058 -5.93907 21.3027 523 " " " " A 43 0 0 "ARG " " NH1" " " 7 0 1 C2 
    3749 40 -0.388967 -5.70462 19.2395 523 " " " " A 43 0 0 "ARG " " NH2" " " 7 0 1 C2 
    3750 40 -4.94343 -12.5811 19.6255 524 " " " " A 43 0 0 "ASN " " N  " " " 7 0 1 C2 
    3751 14 -5.14192 -13.3839 18.3967 524 " " " " A 2 0 0 "ASN " " CA " " " 6 0 1 C2 
    3752 14 -6.50856 -14.1282 18.3706 524 " " " " A 2 0 0 "ASN " " C  " " " 6 0 1 C2 
    3753 23 -6.85169 -14.7741 17.3822 524 " " " " A 70 0 0 "ASN " " O  " " " 8 0 1 C2 
    3754 14 -3.9921 -14.3746 18.1931 524 " " " " A 2 0 0 "ASN " " CB " " " 6 0 1 C2 
    3755 14 -2.66734 -13.6645 17.8622 524 " " " " A 2 0 0 "ASN " " CG " " " 6 0 1 C2 
    3756 23 -2.40263 -13.4081 16.705 524 " " " " A 70 0 0 "ASN " " OD1" " " 8 0 1 C2 
    3757 40 -1.88527 -13.2795 18.8408 524 " " " " A 43 0 0 "ASN " " ND2" " " 7 0 1 C2 
    3758 40 -7.2563 -14.1521 19.5156 525 " " " " A 43 0 0 "ASP " " N  " " " 7 0 1 C2 
    3759 14 -8.59442 -14.8082 19.7216 525 " " " " A 2 0 0 "ASP " " CA " " " 6 0 1 C2 
    3760 14 -9.692 -13.913 20.3761 525 " " " " A 2 0 0 "ASP " " C  " " " 6 0 1 C2 
    3761 23 -10.7822 -14.442 20.7018 525 " " " " A 70 0 0 "ASP " " O  " " " 8 0 1 C2 
    3762 14 -8.4178 -16.3444 20.0518 525 " " " " A 2 0 0 "ASP " " CB " " " 6 0 1 C2 
    3763 14 -8.45405 -16.4472 21.5506 525 " " " " A 2 0 0 "ASP " " CG " " " 6 0 1 C2 
    3764 23 -7.5839 -15.9057 22.2558 525 " " " " A 70 0 0 "ASP " " OD1" " " 8 0 1 C2 
    3765 23 -9.38362 -17.1401 21.9729 525 " " " " A 70 0 0 "ASP " " OD2" " " 8 0 1 C2 
    3766 40 -9.38656 -12.5887 20.5323 526 " " " " A 43 0 0 "ALA " " N  " " " 7 0 1 C2 
    3767 14 -10.1629 -11.6937 21.2946 526 " " " " A 2 0 0 "ALA " " CA " " " 6 0 1 C2 
    3768 14 -11.4387 -11.2335 20.5943 526 " " " " A 2 0 0 "ALA " " C  " " " 6 0 1 C2 
    3769 23 -12.4604 -10.919 21.198 526 " " " " A 70 0 0 "ALA " " O  " " " 8 0 1 C2 
    3770 14 -9.28617 -10.5167 21.7244 526 " " " " A 2 0 0 "ALA " " CB " " " 6 0 1 C2 
    3771 40 -11.4046 -11.2789 19.2602 527 " " " " A 43 0 0 "ALA " " N  " " " 7 0 1 C2 
    3772 14 -12.5118 -10.9256 18.431 527 " " " " A 2 0 0 "ALA " " CA " " " 6 0 1 C2 
    3773 14 -13.5765 -11.9699 18.1462 527 " " " " A 2 0 0 "ALA " " C  " " " 6 0 1 C2 
    3774 23 -14.4666 -11.9203 17.2798 527 " " " " A 70 0 0 "ALA " " O  " " " 8 0 1 C2 
    3775 14 -11.8675 -10.667 17.0101 527 " " " " A 2 0 0 "ALA " " CB " " " 6 0 1 C2 
    3776 40 -13.5467 -13.024 19.0223 528 " " " " A 43 0 0 "LYS " " N  " " " 7 0 1 C2 
    3777 14 -14.6288 -13.9328 19.2549 528 " " " " A 2 0 0 "LYS " " CA " " " 6 0 1 C2 
    3778 14 -15.1314 -13.9427 20.717 528 " " " " A 2 0 0 "LYS " " C  " " " 6 0 1 C2 
    3779 23 -15.975 -14.7538 21.032 528 " " " " A 70 0 0 "LYS " " O  " " " 8 0 1 C2 
    3780 14 -14.5336 -15.2827 18.5453 528 " " " " A 2 0 0 "LYS " " CB " " " 6 0 1 C2 
    3781 14 -13.4353 -16.1741 18.9979 528 " " " " A 2 0 0 "LYS " " CG " " " 6 0 1 C2 
    3782 14 -13.0986 -17.3571 18.0362 528 " " " " A 2 0 0 "LYS " " CD " " " 6 0 1 C2 
    3783 14 -14.146 -18.4349 18.06 528 " " " " A 2 0 0 "LYS " " CE " " " 6 0 1 C2 
    3784 40 -13.7419 -19.6632 17.3788 528 " " " " A 43 0 0 "LYS " " NZ " " " 7 0 1 C2 
    3785 40 -14.57 -13.049 21.5728 529 " " " " A 43 0 0 "LYS " " N  " " " 7 0 1 C2 
    3786 14 -14.8666 -12.9202 22.9683 529 " " " " A 2 0 0 "LYS " " CA " " " 6 0 1 C2 
    3787 14 -15.1217 -11.4874 23.5861 529 " " " " A 2 0 0 "LYS " " C  " " " 6 0 1 C2 
    3788 23 -15.7121 -11.3524 24.6412 529 " " " " A 70 0 0 "LYS " " O  " " " 8 0 1 C2 
    3789 14 -14.2361 -13.9844 23.7978 529 " " " " A 2 0 0 "LYS " " CB " " " 6 0 1 C2 
    3790 14 -12.6838 -13.7084 24.0677 529 " " " " A 2 0 0 "LYS " " CG " " " 6 0 1 C2 
    3791 14 -11.9546 -14.9132 24.5801 529 " " " " A 2 0 0 "LYS " " CD " " " 6 0 1 C2 
    3792 14 -10.4455 -14.7548 24.3804 529 " " " " A 2 0 0 "LYS " " CE " " " 6 0 1 C2 
    3793 40 -9.70434 -16.0176 24.4564 529 " " " " A 43 0 0 "LYS " " NZ " " " 7 0 1 C2 
    3794 40 -14.8581 -10.4308 22.7888 530 " " " " A 43 0 0 "ILE " " N  " " " 7 0 1 C2 
    3795 14 -15.0997 -9.06926 23.2628 530 " " " " A 2 0 0 "ILE " " CA " " " 6 0 1 C2 
    3796 14 -16.5738 -8.62283 22.9867 530 " " " " A 2 0 0 "ILE " " C  " " " 6 0 1 C2 
    3797 23 -17.2148 -8.02971 23.7955 530 " " " " A 70 0 0 "ILE " " O  " " " 8 0 1 C2 
    3798 14 -14.1022 -8.07366 22.541 530 " " " " A 2 0 0 "ILE " " CB " " " 6 0 1 C2 
    3799 14 -12.6515 -8.30846 22.9784 530 " " " " A 2 0 0 "ILE " " CG1" " " 6 0 1 C2 
    3800 14 -14.5111 -6.6283 22.9435 530 " " " " A 2 0 0 "ILE " " CG2" " " 6 0 1 C2 
    3801 14 -11.6922 -7.65197 21.9094 530 " " " " A 2 0 0 "ILE " " CD1" " " 6 0 1 C2 
    3802 40 -17.1715 -9.07618 21.8389 531 " " " " A 43 0 0 "ASP " " N  " " " 7 0 1 C2 
    3803 14 -18.5941 -8.84878 21.4787 531 " " " " A 2 0 0 "ASP " " CA " " " 6 0 1 C2 
    3804 14 -19.4944 -9.56669 22.4959 531 " " " " A 2 0 0 "ASP " " C  " " " 6 0 1 C2 
    3805 23 -20.6781 -9.21288 22.6211 531 " " " " A 70 0 0 "ASP " " O  " " " 8 0 1 C2 
    3806 14 -18.8512 -9.2807 20.0037 531 " " " " A 2 0 0 "ASP " " CB " " " 6 0 1 C2 
    3807 14 -18.9809 -10.8072 19.8558 531 " " " " A 2 0 0 "ASP " " CG " " " 6 0 1 C2 
    3808 23 -17.8655 -11.38 19.8322 531 " " " " A 70 0 0 "ASP " " OD1" " " 8 0 1 C2 
    3809 23 -20.1218 -11.4295 19.9453 531 " " " " A 70 0 0 "ASP " " OD2" " " 8 0 1 C2 
    3810 40 -18.9887 -10.5329 23.3654 532 " " " " A 43 0 0 "GLU " " N  " " " 7 0 1 C2 
    3811 14 -19.6231 -11.2336 24.4466 532 " " " " A 2 0 0 "GLU " " CA " " " 6 0 1 C2 
    3812 14 -19.6002 -10.3061 25.668 532 " " " " A 2 0 0 "GLU " " C  " " " 6 0 1 C2 
    3813 23 -20.45 -10.4016 26.5199 532 " " " " A 70 0 0 "GLU " " O  " " " 8 0 1 C2 
    3814 14 -18.9068 -12.6421 24.583 532 " " " " A 2 0 0 "GLU " " CB " " " 6 0 1 C2 
    3815 14 -19.1992 -13.6259 23.4915 532 " " " " A 2 0 0 "GLU " " CG " " " 6 0 1 C2 
    3816 14 -20.6599 -14.1492 23.4771 532 " " " " A 2 0 0 "GLU " " CD " " " 6 0 1 C2 
    3817 23 -20.9413 -14.9264 24.3838 532 " " " " A 70 0 0 "GLU " " OE1" " " 8 0 1 C2 
    3818 23 -21.4561 -13.8989 22.5837 532 " " " " A 70 0 0 "GLU " " OE2" " " 8 0 1 C2 
    3819 40 -18.6015 -9.39312 25.8542 533 " " " " A 43 0 0 "LEU " " N  " " " 7 0 1 C2 
    3820 14 -18.6543 -8.40446 26.9306 533 " " " " A 2 0 0 "LEU " " CA " " " 6 0 1 C2 
    3821 14 -19.7688 -7.32366 26.5335 533 " " " " A 2 0 0 "LEU " " C  " " " 6 0 1 C2 
    3822 23 -20.4774 -6.88369 27.4289 533 " " " " A 70 0 0 "LEU " " O  " " " 8 0 1 C2 
    3823 14 -17.294 -7.74506 27.255 533 " " " " A 2 0 0 "LEU " " CB " " " 6 0 1 C2 
    3824 14 -16.3024 -8.48345 28.2436 533 " " " " A 2 0 0 "LEU " " CG " " " 6 0 1 C2 
    3825 14 -14.9012 -7.86302 28.1679 533 " " " " A 2 0 0 "LEU " " CD1" " " 6 0 1 C2 
    3826 14 -16.8446 -8.39959 29.6528 533 " " " " A 2 0 0 "LEU " " CD2" " " 6 0 1 C2 
    3827 40 -19.9391 -7.14211 25.1937 534 " " " " A 43 0 0 "ARG " " N  " " " 7 0 1 C2 
    3828 14 -20.9743 -6.19385 24.6924 534 " " " " A 2 0 0 "ARG " " CA " " " 6 0 1 C2 
    3829 14 -22.3816 -6.7448 24.6757 534 " " " " A 2 0 0 "ARG " " C  " " " 6 0 1 C2 
    3830 23 -23.3203 -6.0865 24.1644 534 " " " " A 70 0 0 "ARG " " O  " " " 8 0 1 C2 
    3831 14 -20.5233 -5.77079 23.2296 534 " " " " A 2 0 0 "ARG " " CB " " " 6 0 1 C2 
    3832 14 -19.1228 -5.16728 23.1116 534 " " " " A 2 0 0 "ARG " " CG " " " 6 0 1 C2 
    3833 14 -18.7615 -4.83142 21.6273 534 " " " " A 2 0 0 "ARG " " CD " " " 6 0 1 C2 
    3834 40 -17.4496 -4.2445 21.4316 534 " " " " A 43 0 0 "ARG " " NE " " " 7 0 1 C2 
    3835 14 -16.4887 -4.70744 20.5473 534 " " " " A 2 0 0 "ARG " " CZ " " " 6 0 1 C2 
    3836 40 -16.6852 -5.73978 19.7563 534 " " " " A 43 0 0 "ARG " " NH1" " " 7 0 1 C2 
    3837 40 -15.2677 -4.17183 20.564 534 " " " " A 43 0 0 "ARG " " NH2" " " 7 0 1 C2 
    3838 40 -22.6408 -7.94765 25.2823 535 " " " " A 43 0 0 "ALA " " N  " " " 7 0 1 C2 
    3839 14 -23.9774 -8.5874 25.4138 535 " " " " A 2 0 0 "ALA " " CA " " " 6 0 1 C2 
    3840 14 -24.615 -8.02471 26.6687 535 " " " " A 2 0 0 "ALA " " C  " " " 6 0 1 C2 
    3841 23 -25.8151 -7.74327 26.6892 535 " " " " A 70 0 0 "ALA " " O  " " " 8 0 1 C2 
    3842 14 -23.7172 -10.098 25.5511 535 " " " " A 2 0 0 "ALA " " CB " " " 6 0 1 C2 
    3843 40 -23.7507 -7.76496 27.6079 536 " " " " A 43 0 0 "LEU " " N  " " " 7 0 1 C2 
    3844 14 -24.0767 -7.19474 28.9496 536 " " " " A 2 0 0 "LEU " " CA " " " 6 0 1 C2 
    3845 14 -24.2098 -5.669 28.7831 536 " " " " A 2 0 0 "LEU " " C  " " " 6 0 1 C2 
    3846 23 -23.6124 -5.05744 27.8936 536 " " " " A 70 0 0 "LEU " " O  " " " 8 0 1 C2 
    3847 14 -22.7996 -7.31589 29.7987 536 " " " " A 2 0 0 "LEU " " CB " " " 6 0 1 C2 
    3848 14 -22.2329 -8.74137 29.991 536 " " " " A 2 0 0 "LEU " " CG " " " 6 0 1 C2 
    3849 14 -21.101 -8.75237 31.0554 536 " " " " A 2 0 0 "LEU " " CD1" " " 6 0 1 C2 
    3850 14 -23.2954 -9.75415 30.5267 536 " " " " A 2 0 0 "LEU " " CD2" " " 6 0 1 C2 
    3851 40 -24.963 -5.12613 29.7825 537 " " " " A 43 0 0 "GLN " " N  " " " 7 0 1 C2 
    3852 14 -24.9751 -3.74415 30.0842 537 " " " " A 2 0 0 "GLN " " CA " " " 6 0 1 C2 
    3853 14 -25.2424 -3.40614 31.5839 537 " " " " A 2 0 0 "GLN " " C  " " " 6 0 1 C2 
    3854 23 -26.0846 -4.11942 32.1726 537 " " " " A 70 0 0 "GLN " " O  " " " 8 0 1 C2 
    3855 14 -25.9734 -3.05877 29.0679 537 " " " " A 2 0 0 "GLN " " CB " " " 6 0 1 C2 
    3856 14 -25.9 -1.51652 29.0407 537 " " " " A 2 0 0 "GLN " " CG " " " 6 0 1 C2 
    3857 14 -24.8419 -1.00666 28.1128 537 " " " " A 2 0 0 "GLN " " CD " " " 6 0 1 C2 
    3858 23 -23.7212 -1.49861 28.0658 537 " " " " A 70 0 0 "GLN " " OE1" " " 8 0 1 C2 
    3859 40 -25.2362 0.0175129 27.3571 537 " " " " A 43 0 0 "GLN " " NE2" " " 7 0 1 C2 
    3860 40 -24.6359 -2.37194 32.1855 538 " " " " A 43 0 0 "PRO " " N  " " " 7 0 1 C2 
    3861 14 -24.9231 -1.9306 33.5744 538 " " " " A 2 0 0 "PRO " " CA " " " 6 0 1 C2 
    3862 14 -26.3088 -1.19178 33.5887 538 " " " " A 2 0 0 "PRO " " C  " " " 6 0 1 C2 
    3863 23 -26.8471 -0.787495 32.5301 538 " " " " A 70 0 0 "PRO " " O  " " " 8 0 1 C2 
    3864 14 -23.7532 -1.03169 33.9809 538 " " " " A 2 0 0 "PRO " " CB " " " 6 0 1 C2 
    3865 14 -23.3832 -0.353004 32.7213 538 " " " " A 2 0 0 "PRO " " CG " " " 6 0 1 C2 
    3866 14 -23.5102 -1.48575 31.6957 538 " " " " A 2 0 0 "PRO " " CD " " " 6 0 1 C2 
    3867 40 -26.8884 -1.08145 34.7891 539 " " " " A 43 0 0 "PRO " " N  " " " 7 0 1 C2 
    3868 14 -28.2098 -0.504303 35.018 539 " " " " A 2 0 0 "PRO " " CA " " " 6 0 1 C2 
    3869 14 -28.0598 1.09989 35.0218 539 " " " " A 2 0 0 "PRO " " C  " " " 6 0 1 C2 
    3870 23 -26.937 1.60808 35.011 539 " " " " A 70 0 0 "PRO " " O  " " " 8 0 1 C2 
    3871 14 -28.6749 -0.964371 36.3916 539 " " " " A 2 0 0 "PRO " " CB " " " 6 0 1 C2 
    3872 14 -27.4251 -1.43441 37.1501 539 " " " " A 2 0 0 "PRO " " CG " " " 6 0 1 C2 
    3873 14 -26.4301 -1.7878 36.0049 539 " " " " A 2 0 0 "PRO " " CD " " " 6 0 1 C2 
    3874 40 -29.174 1.85949 35.074 540 " " " " A 43 0 0 "HIS " " N  " " " 7 0 1 C2 
    3875 14 -29.2317 3.26603 35.5027 540 " " " " A 2 0 0 "HIS " " CA " " " 6 0 1 C2 
    3876 14 -28.9495 4.28099 34.3622 540 " " " " A 2 0 0 "HIS " " C  " " " 6 0 1 C2 
    3877 23 -28.5575 5.38505 34.7742 540 " " " " A 70 0 0 "HIS " " O  " " " 8 0 1 C2 
    3878 14 -28.653 3.63233 36.8979 540 " " " " A 2 0 0 "HIS " " CB " " " 6 0 1 C2 
    3879 14 -29.1513 2.72602 37.9937 540 " " " " A 2 0 0 "HIS " " CG " " " 6 0 1 C2 
    3880 40 -30.3905 2.84427 38.5323 540 " " " " A 43 0 0 "HIS " " ND1" " " 7 0 1 C2 
    3881 14 -28.4307 1.76076 38.6489 540 " " " " A 2 0 0 "HIS " " CD2" " " 6 0 1 C2 
    3882 14 -30.4331 1.93602 39.4787 540 " " " " A 2 0 0 "HIS " " CE1" " " 6 0 1 C2 
    3883 40 -29.2991 1.20327 39.5894 540 " " " " A 43 0 0 "HIS " " NE2" " " 7 0 1 C2 
    3884 40 -28.9028 3.9002 33.068 541 " " " " A 43 0 0 "GLY " " N  " " " 7 0 1 C2 
    3885 14 -28.605 4.75978 31.9686 541 " " " " A 2 0 0 "GLY " " CA " " " 6 0 1 C2 
    3886 14 -27.2033 4.99123 31.5322 541 " " " " A 2 0 0 "GLY " " C  " " " 6 0 1 C2 
    3887 23 -26.8906 5.93725 30.8406 541 " " " " A 70 0 0 "GLY " " O  " " " 8 0 1 C2 
    3888 40 -26.317 4.12704 32.0149 542 " " " " A 43 0 0 "ILE " " N  " " " 7 0 1 C2 
    3889 14 -24.8715 4.06422 31.8036 542 " " " " A 2 0 0 "ILE " " CA " " " 6 0 1 C2 
    3890 14 -24.7337 3.40273 30.3642 542 " " " " A 2 0 0 "ILE " " C  " " " 6 0 1 C2 
    3891 23 -25.2908 2.32842 30.1044 542 " " " " A 70 0 0 "ILE " " O  " " " 8 0 1 C2 
    3892 14 -24.1894 3.26105 32.9856 542 " " " " A 2 0 0 "ILE " " CB " " " 6 0 1 C2 
    3893 14 -24.4022 4.12816 34.287 542 " " " " A 2 0 0 "ILE " " CG1" " " 6 0 1 C2 
    3894 14 -22.683 3.10576 32.8243 542 " " " " A 2 0 0 "ILE " " CG2" " " 6 0 1 C2 
    3895 14 -23.9911 3.45759 35.6191 542 " " " " A 2 0 0 "ILE " " CD1" " " 6 0 1 C2 
    3896 40 -23.9706 4.03201 29.5453 543 " " " " A 43 0 0 "GLU " " N  " " " 7 0 1 C2 
    3897 14 -23.6485 3.60294 28.1917 543 " " " " A 2 0 0 "GLU " " CA " " " 6 0 1 C2 
    3898 14 -22.153 3.15141 28.214 543 " " " " A 2 0 0 "GLU " " C  " " " 6 0 1 C2 
    3899 23 -21.2779 3.8503 28.7227 543 " " " " A 70 0 0 "GLU " " O  " " " 8 0 1 C2 
    3900 14 -23.7431 4.7864 27.2078 543 " " " " A 2 0 0 "GLU " " CB " " " 6 0 1 C2 
    3901 14 -25.2243 5.09405 27.0013 543 " " " " A 2 0 0 "GLU " " CG " " " 6 0 1 C2 
    3902 14 -25.9452 4.14763 26.0142 543 " " " " A 2 0 0 "GLU " " CD " " " 6 0 1 C2 
    3903 23 -25.3344 3.71042 25.0159 543 " " " " A 70 0 0 "GLU " " OE1" " " 8 0 1 C2 
    3904 23 -27.0775 3.68711 26.3287 543 " " " " A 70 0 0 "GLU " " OE2" " " 8 0 1 C2 
    3905 40 -21.9134 1.91857 27.6368 544 " " " " A 43 0 0 "VAL " " N  " " " 7 0 1 C2 
    3906 14 -20.6056 1.35317 27.5363 544 " " " " A 2 0 0 "VAL " " CA " " " 6 0 1 C2 
    3907 14 -20.1724 1.03552 26.0976 544 " " " " A 2 0 0 "VAL " " C  " " " 6 0 1 C2 
    3908 23 -20.9493 0.423607 25.3146 544 " " " " A 70 0 0 "VAL " " O  " " " 8 0 1 C2 
    3909 14 -20.4408 0.0536028 28.4405 544 " " " " A 2 0 0 "VAL " " CB " " " 6 0 1 C2 
    3910 14 -19.0387 -0.363025 28.8717 544 " " " " A 2 0 0 "VAL " " CG1" " " 6 0 1 C2 
    3911 14 -21.3364 0.163243 29.6934 544 " " " " A 2 0 0 "VAL " " CG2" " " 6 0 1 C2 
    3912 40 -18.9476 1.48955 25.6952 545 " " " " A 43 0 0 "PHE " " N  " " " 7 0 1 C2 
    3913 14 -18.1616 0.835587 24.599 545 " " " " A 2 0 0 "PHE " " CA " " " 6 0 1 C2 
    3914 14 -17.0297 0.00248396 25.2062 545 " " " " A 2 0 0 "PHE " " C  " " " 6 0 1 C2 
    3915 23 -16.3406 0.441301 26.1742 545 " " " " A 70 0 0 "PHE " " O  " " " 8 0 1 C2 
    3916 14 -17.5755 1.87492 23.5904 545 " " " " A 2 0 0 "PHE " " CB " " " 6 0 1 C2 
    3917 14 -18.5271 2.67999 22.7631 545 " " " " A 2 0 0 "PHE " " CG " " " 6 0 1 C2 
    3918 14 -19.4185 3.62011 23.3696 545 " " " " A 2 0 0 "PHE " " CD1" " " 6 0 1 C2 
    3919 14 -18.6897 2.43153 21.3646 545 " " " " A 2 0 0 "PHE " " CD2" " " 6 0 1 C2 
    3920 14 -20.3514 4.27938 22.563 545 " " " " A 2 0 0 "PHE " " CE1" " " 6 0 1 C2 
    3921 14 -19.6535 3.1106 20.6063 545 " " " " A 2 0 0 "PHE " " CE2" " " 6 0 1 C2 
    3922 14 -20.4781 4.05397 21.1705 545 " " " " A 2 0 0 "PHE " " CZ " " " 6 0 1 C2 
    3923 40 -16.8025 -1.19084 24.6959 546 " " " " A 43 0 0 "VAL " " N  " " " 7 0 1 C2 
    3924 14 -15.7463 -2.0831 25.0211 546 " " " " A 2 0 0 "VAL " " CA " " " 6 0 1 C2 
    3925 14 -14.6849 -1.93464 23.8815 546 " " " " A 2 0 0 "VAL " " C  " " " 6 0 1 C2 
    3926 23 -15.0061 -2.20327 22.7206 546 " " " " A 70 0 0 "VAL " " O  " " " 8 0 1 C2 
    3927 14 -16.4394 -3.4703 25.172 546 " " " " A 2 0 0 "VAL " " CB " " " 6 0 1 C2 
    3928 14 -15.4455 -4.54497 25.7083 546 " " " " A 2 0 0 "VAL " " CG1" " " 6 0 1 C2 
    3929 14 -17.6378 -3.51618 26.0747 546 " " " " A 2 0 0 "VAL " " CG2" " " 6 0 1 C2 
    3930 40 -13.5419 -1.35861 24.2063 547 " " " " A 43 0 0 "GLY " " N  " " " 7 0 1 C2 
    3931 14 -12.4174 -1.24726 23.2137 547 " " " " A 2 0 0 "GLY " " CA " " " 6 0 1 C2 
    3932 14 -11.0242 -1.62978 23.7865 547 " " " " A 2 0 0 "GLY " " C  " " " 6 0 1 C2 
    3933 23 -10.9276 -2.65094 24.4755 547 " " " " A 70 0 0 "GLY " " O  " " " 8 0 1 C2 
    3934 40 -9.90272 -1.06527 23.2947 548 " " " " A 43 0 0 "GLY " " N  " " " 7 0 1 C2 
    3935 14 -8.58121 -1.50421 23.806 548 " " " " A 2 0 0 "GLY " " CA " " " 6 0 1 C2 
    3936 14 -7.69637 -2.25239 22.7653 548 " " " " A 2 0 0 "GLY " " C  " " " 6 0 1 C2 
    3937 23 -8.22532 -2.86441 21.8085 548 " " " " A 70 0 0 "GLY " " O  " " " 8 0 1 C2 
    3938 40 -6.44792 -2.38614 23.1518 549 " " " " A 43 0 0 "THR " " N  " " " 7 0 1 C2 
    3939 14 -5.42857 -3.06559 22.3166 549 " " " " A 2 0 0 "THR " " CA " " " 6 0 1 C2 
    3940 14 -5.64025 -4.55426 21.8063 549 " " " " A 2 0 0 "THR " " C  " " " 6 0 1 C2 
    3941 23 -5.05411 -4.85752 20.7609 549 " " " " A 70 0 0 "THR " " O  " " " 8 0 1 C2 
    3942 14 -3.99076 -2.81068 22.8195 549 " " " " A 2 0 0 "THR " " CB " " " 6 0 1 C2 
    3943 23 -3.8259 -3.17617 24.2181 549 " " " " A 70 0 0 "THR " " OG1" " " 8 0 1 C2 
    3944 14 -3.62657 -1.31805 22.6745 549 " " " " A 2 0 0 "THR " " CG2" " " 6 0 1 C2 
    3945 40 -6.41513 -5.46994 22.4639 550 " " " " A 43 0 0 "PRO " " N  " " " 7 0 1 C2 
    3946 14 -6.85694 -6.75446 21.8553 550 " " " " A 2 0 0 "PRO " " CA " " " 6 0 1 C2 
    3947 14 -7.93903 -6.53765 20.7922 550 " " " " A 2 0 0 "PRO " " C  " " " 6 0 1 C2 
    3948 23 -7.93661 -7.20857 19.7643 550 " " " " A 70 0 0 "PRO " " O  " " " 8 0 1 C2 
    3949 14 -7.44293 -7.59972 23.0381 550 " " " " A 2 0 0 "PRO " " CB " " " 6 0 1 C2 
    3950 14 -7.92536 -6.59798 23.9833 550 " " " " A 2 0 0 "PRO " " CG " " " 6 0 1 C2 
    3951 14 -7.01893 -5.37512 23.8137 550 " " " " A 2 0 0 "PRO " " CD " " " 6 0 1 C2 
    3952 40 -8.74349 -5.4478 20.8418 551 " " " " A 43 0 0 "ALA " " N  " " " 7 0 1 C2 
    3953 14 -9.65927 -5.12083 19.7674 551 " " " " A 2 0 0 "ALA " " CA " " " 6 0 1 C2 
    3954 14 -8.8854 -4.61488 18.5034 551 " " " " A 2 0 0 "ALA " " C  " " " 6 0 1 C2 
    3955 23 -9.42188 -4.54655 17.3895 551 " " " " A 70 0 0 "ALA " " O  " " " 8 0 1 C2 
    3956 14 -10.7168 -4.11196 20.1459 551 " " " " A 2 0 0 "ALA " " CB " " " 6 0 1 C2 
    3957 40 -7.5986 -4.19185 18.6182 552 " " " " A 43 0 0 "LEU " " N  " " " 7 0 1 C2 
    3958 14 -6.78608 -3.59017 17.5103 552 " " " " A 2 0 0 "LEU " " CA " " " 6 0 1 C2 
    3959 14 -5.95597 -4.77276 16.9651 552 " " " " A 2 0 0 "LEU " " C  " " " 6 0 1 C2 
    3960 23 -4.71597 -4.67532 16.8569 552 " " " " A 70 0 0 "LEU " " O  " " " 8 0 1 C2 
    3961 14 -5.90746 -2.433 18.0145 552 " " " " A 2 0 0 "LEU " " CB " " " 6 0 1 C2 
    3962 14 -6.53673 -1.32004 18.8475 552 " " " " A 2 0 0 "LEU " " CG " " " 6 0 1 C2 
    3963 14 -5.49461 -0.210124 19.231 552 " " " " A 2 0 0 "LEU " " CD1" " " 6 0 1 C2 
    3964 14 -7.73686 -0.745094 18.1138 552 " " " " A 2 0 0 "LEU " " CD2" " " 6 0 1 C2 
    3965 40 -6.6767 -5.83464 16.4733 553 " " " " A 43 0 0 "GLU " " N  " " " 7 0 1 C2 
    3966 14 -6.08951 -7.03493 15.8319 553 " " " " A 2 0 0 "GLU " " CA " " " 6 0 1 C2 
    3967 14 -7.05759 -7.53431 14.7093 553 " " " " A 2 0 0 "GLU " " C  " " " 6 0 1 C2 
    3968 23 -6.55709 -7.61222 13.5847 553 " " " " A 70 0 0 "GLU " " O  " " " 8 0 1 C2 
    3969 14 -5.79689 -8.08087 16.9768 553 " " " " A 2 0 0 "GLU " " CB " " " 6 0 1 C2 
    3970 14 -5.19637 -9.40289 16.616 553 " " " " A 2 0 0 "GLU " " CG " " " 6 0 1 C2 
    3971 14 -3.76145 -9.51886 16.1707 553 " " " " A 2 0 0 "GLU " " CD " " " 6 0 1 C2 
    3972 23 -3.01959 -8.56125 16.3708 553 " " " " A 70 0 0 "GLU " " OE1" " " 8 0 1 C2 
    3973 23 -3.43929 -10.4864 15.4414 553 " " " " A 70 0 0 "GLU " " OE2" " " 8 0 1 C2 
    3974 40 -8.31342 -7.7684 15.1899 554 " " " " A 43 0 0 "GLN " " N  " " " 7 0 1 C2 
    3975 14 -9.34572 -8.24657 14.261 554 " " " " A 2 0 0 "GLN " " CA " " " 6 0 1 C2 
    3976 14 -10.6952 -7.50196 14.4641 554 " " " " A 2 0 0 "GLN " " C  " " " 6 0 1 C2 
    3977 23 -11.2508 -6.92679 13.5118 554 " " " " A 70 0 0 "GLN " " O  " " " 8 0 1 C2 
    3978 14 -9.48792 -9.7573 14.2342 554 " " " " A 2 0 0 "GLN " " CB " " " 6 0 1 C2 
    3979 14 -10.3389 -10.4334 13.1068 554 " " " " A 2 0 0 "GLN " " CG " " " 6 0 1 C2 
    3980 14 -10.6917 -11.886 13.1258 554 " " " " A 2 0 0 "GLN " " CD " " " 6 0 1 C2 
    3981 23 -11.5271 -12.373 12.3258 554 " " " " A 70 0 0 "GLN " " OE1" " " 8 0 1 C2 
    3982 40 -10.144 -12.6454 14.1039 554 " " " " A 43 0 0 "GLN " " NE2" " " 7 0 1 C2 
    3983 40 -11.2013 -7.38669 15.71 555 " " " " A 43 0 0 "ASP " " N  " " " 7 0 1 C2 
    3984 14 -12.3491 -6.62046 16.0059 555 " " " " A 2 0 0 "ASP " " CA " " " 6 0 1 C2 
    3985 14 -12.4972 -5.19067 15.4011 555 " " " " A 2 0 0 "ASP " " C  " " " 6 0 1 C2 
    3986 23 -13.5177 -4.88179 14.8719 555 " " " " A 70 0 0 "ASP " " O  " " " 8 0 1 C2 
    3987 14 -12.4685 -6.52435 17.5168 555 " " " " A 2 0 0 "ASP " " CB " " " 6 0 1 C2 
    3988 14 -13.7694 -5.81049 18.0578 555 " " " " A 2 0 0 "ASP " " CG " " " 6 0 1 C2 
    3989 23 -14.8123 -6.47415 18.1161 555 " " " " A 70 0 0 "ASP " " OD1" " " 8 0 1 C2 
    3990 23 -13.6993 -4.74016 18.6673 555 " " " " A 70 0 0 "ASP " " OD2" " " 8 0 1 C2 
    3991 40 -11.3463 -4.51032 15.1834 556 " " " " A 43 0 0 "SER " " N  " " " 7 0 1 C2 
    3992 14 -11.23 -3.2509 14.3822 556 " " " " A 2 0 0 "SER " " CA " " " 6 0 1 C2 
    3993 14 -11.6623 -3.36647 12.9359 556 " " " " A 2 0 0 "SER " " C  " " " 6 0 1 C2 
    3994 23 -11.8698 -2.38059 12.2081 556 " " " " A 70 0 0 "SER " " O  " " " 8 0 1 C2 
    3995 14 -9.77166 -2.77791 14.5825 556 " " " " A 2 0 0 "SER " " CB " " " 6 0 1 C2 
    3996 23 -8.78552 -3.78772 14.2121 556 " " " " A 70 0 0 "SER " " OG " " " 8 0 1 C2 
    3997 40 -11.6708 -4.55183 12.3685 557 " " " " A 43 0 0 "ILE " " N  " " " 7 0 1 C2 
    3998 14 -11.9606 -4.88753 10.9928 557 " " " " A 2 0 0 "ILE " " CA " " " 6 0 1 C2 
    3999 14 -13.0352 -5.98789 10.7492 557 " " " " A 2 0 0 "ILE " " C  " " " 6 0 1 C2 
    4000 23 -13.0889 -6.53097 9.6593 557 " " " " A 70 0 0 "ILE " " O  " " " 8 0 1 C2 
    4001 14 -10.6306 -4.93855 10.226 557 " " " " A 2 0 0 "ILE " " CB " " " 6 0 1 C2 
    4002 14 -9.573 -6.00352 10.8918 557 " " " " A 2 0 0 "ILE " " CG1" " " 6 0 1 C2 
    4003 14 -9.9109 -3.60413 10.0234 557 " " " " A 2 0 0 "ILE " " CG2" " " 6 0 1 C2 
    4004 14 -9.75735 -7.4397 10.4889 557 " " " " A 2 0 0 "ILE " " CD1" " " 6 0 1 C2 
    4005 40 -13.8024 -6.40943 11.7933 558 " " " " A 43 0 0 "HIS " " N  " " " 7 0 1 C2 
    4006 14 -14.6743 -7.49045 11.6312 558 " " " " A 2 0 0 "HIS " " CA " " " 6 0 1 C2 
    4007 14 -15.8651 -7.15921 10.6517 558 " " " " A 2 0 0 "HIS " " C  " " " 6 0 1 C2 
    4008 23 -16.292 -8.08185 9.95747 558 " " " " A 70 0 0 "HIS " " O  " " " 8 0 1 C2 
    4009 14 -14.9938 -7.88375 13.081 558 " " " " A 2 0 0 "HIS " " CB " " " 6 0 1 C2 
    4010 14 -15.6023 -9.23055 13.2483 558 " " " " A 2 0 0 "HIS " " CG " " " 6 0 1 C2 
    4011 40 -16.8615 -9.66947 12.7709 558 " " " " A 43 0 0 "HIS " " ND1" " " 7 0 1 C2 
    4012 14 -15.0099 -10.3219 13.8039 558 " " " " A 2 0 0 "HIS " " CD2" " " 6 0 1 C2 
    4013 14 -16.9283 -10.9618 13.0564 558 " " " " A 2 0 0 "HIS " " CE1" " " 6 0 1 C2 
    4014 40 -15.8114 -11.4219 13.6485 558 " " " " A 43 0 0 "HIS " " NE2" " " 7 0 1 C2 
    4015 40 -16.345 -5.91783 10.6667 559 " " " " A 43 0 0 "SER " " N  " " " 7 0 1 C2 
    4016 14 -17.2439 -5.37121 9.64948 559 " " " " A 2 0 0 "SER " " CA " " " 6 0 1 C2 
    4017 14 -16.7547 -5.26358 8.15109 559 " " " " A 2 0 0 "SER " " C  " " " 6 0 1 C2 
    4018 23 -17.3926 -4.68286 7.24968 559 " " " " A 70 0 0 "SER " " O  " " " 8 0 1 C2 
    4019 14 -17.8164 -4.03129 10.1336 559 " " " " A 2 0 0 "SER " " CB " " " 6 0 1 C2 
    4020 23 -16.8466 -2.99294 10.3505 559 " " " " A 70 0 0 "SER " " OG " " " 8 0 1 C2 
    4021 40 -15.5725 -5.78296 7.84153 560 " " " " A 43 0 0 "LEU " " N  " " " 7 0 1 C2 
    4022 14 -14.9764 -5.80697 6.47724 560 " " " " A 2 0 0 "LEU " " CA " " " 6 0 1 C2 
    4023 14 -14.9029 -7.21451 5.81585 560 " " " " A 2 0 0 "LEU " " C  " " " 6 0 1 C2 
    4024 23 -14.8445 -7.3363 4.61682 560 " " " " A 70 0 0 "LEU " " O  " " " 8 0 1 C2 
    4025 14 -13.6457 -5.03061 6.5437 560 " " " " A 2 0 0 "LEU " " CB " " " 6 0 1 C2 
    4026 14 -13.1353 -4.33499 5.28706 560 " " " " A 2 0 0 "LEU " " CG " " " 6 0 1 C2 
    4027 14 -13.6641 -2.90328 5.09363 560 " " " " A 2 0 0 "LEU " " CD1" " " 6 0 1 C2 
    4028 14 -11.6113 -4.39916 5.15309 560 " " " " A 2 0 0 "LEU " " CD2" " " 6 0 1 C2 
    4029 40 -15.0563 -8.31708 6.55199 561 " " " " A 43 0 0 "PHE " " N  " " " 7 0 1 C2 
    4030 14 -15.1251 -9.69554 6.1172 561 " " " " A 2 0 0 "PHE " " CA " " " 6 0 1 C2 
    4031 14 -16.2838 -10.121 5.22117 561 " " " " A 2 0 0 "PHE " " C  " " " 6 0 1 C2 
    4032 23 -16.2217 -11.1254 4.54781 561 " " " " A 70 0 0 "PHE " " O  " " " 8 0 1 C2 
    4033 14 -15.2596 -10.6001 7.39006 561 " " " " A 2 0 0 "PHE " " CB " " " 6 0 1 C2 
    4034 14 -13.9929 -10.9144 8.05354 561 " " " " A 2 0 0 "PHE " " CG " " " 6 0 1 C2 
    4035 14 -13.3093 -12.1039 7.84681 561 " " " " A 2 0 0 "PHE " " CD1" " " 6 0 1 C2 
    4036 14 -13.3452 -9.96656 8.77683 561 " " " " A 2 0 0 "PHE " " CD2" " " 6 0 1 C2 
    4037 14 -11.9877 -12.3897 8.32058 561 " " " " A 2 0 0 "PHE " " CE1" " " 6 0 1 C2 
    4038 14 -12.0318 -10.0918 9.25921 561 " " " " A 2 0 0 "PHE " " CE2" " " 6 0 1 C2 
    4039 14 -11.292 -11.288 8.93822 561 " " " " A 2 0 0 "PHE " " CZ " " " 6 0 1 C2 
    4040 40 -17.3315 -9.29156 5.24781 562 " " " " A 43 0 0 "ASP " " N  " " " 7 0 1 C2 
    4041 14 -18.6467 -9.41937 4.47515 562 " " " " A 2 0 0 "ASP " " CA " " " 6 0 1 C2 
    4042 14 -18.5838 -8.58683 3.21453 562 " " " " A 2 0 0 "ASP " " C  " " " 6 0 1 C2 
    4043 23 -19.4374 -8.5755 2.36624 562 " " " " A 70 0 0 "ASP " " O  " " " 8 0 1 C2 
    4044 14 -19.805 -8.80943 5.24573 562 " " " " A 2 0 0 "ASP " " CB " " " 6 0 1 C2 
    4045 14 -19.5047 -7.49586 6.0296 562 " " " " A 2 0 0 "ASP " " CG " " " 6 0 1 C2 
    4046 23 -20.2576 -6.48584 5.73902 562 " " " " A 70 0 0 "ASP " " OD1" " " 8 0 1 C2 
    4047 23 -18.7295 -7.51218 6.97016 562 " " " " A 70 0 0 "ASP " " OD2" " " 8 0 1 C2 
    4048 40 -17.4938 -7.89728 3.05773 563 " " " " A 43 0 0 "LYS " " N  " " " 7 0 1 C2 
    4049 14 -17.0568 -6.99823 1.9942 563 " " " " A 2 0 0 "LYS " " CA " " " 6 0 1 C2 
    4050 14 -15.8403 -7.59654 1.29688 563 " " " " A 2 0 0 "LYS " " C  " " " 6 0 1 C2 
    4051 23 -15.8551 -7.81044 0.101671 563 " " " " A 70 0 0 "LYS " " O  " " " 8 0 1 C2 
    4052 14 -16.8567 -5.56887 2.5337 563 " " " " A 2 0 0 "LYS " " CB " " " 6 0 1 C2 
    4053 14 -18.0844 -5.04466 3.25532 563 " " " " A 2 0 0 "LYS " " CG " " " 6 0 1 C2 
    4054 14 -18.0589 -3.60781 3.88113 563 " " " " A 2 0 0 "LYS " " CD " " " 6 0 1 C2 
    4055 14 -19.4181 -3.24344 4.54865 563 " " " " A 2 0 0 "LYS " " CE " " " 6 0 1 C2 
    4056 40 -19.6134 -4.06339 5.73652 563 " " " " A 43 0 0 "LYS " " NZ " " " 7 0 1 C2 
    4057 40 -14.6978 -7.93537 1.92961 564 " " " " A 43 0 0 "LEU " " N  " " " 7 0 1 C2 
    4058 14 -13.4158 -8.44458 1.50784 564 " " " " A 2 0 0 "LEU " " CA " " " 6 0 1 C2 
    4059 14 -13.4703 -9.39729 0.264666 564 " " " " A 2 0 0 "LEU " " C  " " " 6 0 1 C2 
    4060 23 -12.995 -9.00509 -0.781981 564 " " " " A 70 0 0 "LEU " " O  " " " 8 0 1 C2 
    4061 14 -12.5062 -8.8748 2.70187 564 " " " " A 2 0 0 "LEU " " CB " " " 6 0 1 C2 
    4062 14 -11.5534 -7.81143 3.14282 564 " " " " A 2 0 0 "LEU " " CG " " " 6 0 1 C2 
    4063 14 -11.122 -8.13383 4.58122 564 " " " " A 2 0 0 "LEU " " CD1" " " 6 0 1 C2 
    4064 14 -10.3009 -7.67729 2.22807 564 " " " " A 2 0 0 "LEU " " CD2" " " 6 0 1 C2 
    4065 40 -13.9517 -10.6614 0.348078 565 " " " " A 43 0 0 "PRO " " N  " " " 7 0 1 C2 
    4066 14 -14.0559 -11.5475 -0.851637 565 " " " " A 2 0 0 "PRO " " CA " " " 6 0 1 C2 
    4067 14 -15.0795 -11.0964 -1.94691 565 " " " " A 2 0 0 "PRO " " C  " " " 6 0 1 C2 
    4068 23 -14.9752 -11.6349 -3.04645 565 " " " " A 70 0 0 "PRO " " O  " " " 8 0 1 C2 
    4069 14 -14.6402 -12.9035 -0.257811 565 " " " " A 2 0 0 "PRO " " CB " " " 6 0 1 C2 
    4070 14 -15.4386 -12.4831 0.947245 565 " " " " A 2 0 0 "PRO " " CG " " " 6 0 1 C2 
    4071 14 -14.6314 -11.2377 1.51183 565 " " " " A 2 0 0 "PRO " " CD " " " 6 0 1 C2 
    4072 40 -16.054 -10.2445 -1.56734 566 " " " " A 43 0 0 "LEU " " N  " " " 7 0 1 C2 
    4073 14 -17.2777 -10.0857 -2.249 566 " " " " A 2 0 0 "LEU " " CA " " " 6 0 1 C2 
    4074 14 -17.1657 -8.83737 -3.23593 566 " " " " A 2 0 0 "LEU " " C  " " " 6 0 1 C2 
    4075 23 -17.6575 -8.87878 -4.34215 566 " " " " A 70 0 0 "LEU " " O  " " " 8 0 1 C2 
    4076 14 -18.417 -9.76923 -1.24 566 " " " " A 2 0 0 "LEU " " CB " " " 6 0 1 C2 
    4077 14 -19.8433 -9.55247 -1.83113 566 " " " " A 2 0 0 "LEU " " CG " " " 6 0 1 C2 
    4078 14 -20.4133 -10.9897 -2.13994 566 " " " " A 2 0 0 "LEU " " CD1" " " 6 0 1 C2 
    4079 14 -20.6694 -8.88643 -0.739294 566 " " " " A 2 0 0 "LEU " " CD2" " " 6 0 1 C2 
    4080 40 -16.3882 -7.80074 -2.73209 567 " " " " A 43 0 0 "MET " " N  " " " 7 0 1 C2 
    4081 14 -15.9855 -6.55829 -3.5272 567 " " " " A 2 0 0 "MET " " CA " " " 6 0 1 C2 
    4082 14 -15.3997 -6.7712 -4.9105 567 " " " " A 2 0 0 "MET " " C  " " " 6 0 1 C2 
    4083 23 -15.4577 -5.89538 -5.76171 567 " " " " A 70 0 0 "MET " " O  " " " 8 0 1 C2 
    4084 14 -15.1865 -5.53931 -2.77476 567 " " " " A 2 0 0 "MET " " CB " " " 6 0 1 C2 
    4085 14 -13.8822 -6.01438 -2.14086 567 " " " " A 2 0 0 "MET " " CG " " " 6 0 1 C2 
    4086 52 -12.5556 -6.55533 -3.21605 567 " " " " A 13 0 0 "MET " " SD " " " 16 0 1 C2 
    4087 14 -11.1546 -6.48822 -2.12302 567 " " " " A 2 0 0 "MET " " CE " " " 6 0 1 C2 
    4088 40 -14.8775 -7.98724 -5.1608 568 " " " " A 43 0 0 "ALA " " N  " " " 7 0 1 C2 
    4089 14 -14.2313 -8.45686 -6.33178 568 " " " " A 2 0 0 "ALA " " CA " " " 6 0 1 C2 
    4090 14 -15.1831 -8.61965 -7.48627 568 " " " " A 2 0 0 "ALA " " C  " " " 6 0 1 C2 
    4091 23 -14.8929 -8.45916 -8.67178 568 " " " " A 70 0 0 "ALA " " O  " " " 8 0 1 C2 
    4092 14 -13.7434 -9.88266 -5.92235 568 " " " " A 2 0 0 "ALA " " CB " " " 6 0 1 C2 
    4093 40 -16.4215 -9.06513 -7.20249 569 " " " " A 43 0 0 "LEU " " N  " " " 7 0 1 C2 
    4094 14 -17.5161 -9.24696 -8.16676 569 " " " " A 2 0 0 "LEU " " CA " " " 6 0 1 C2 
    4095 14 -17.9044 -7.8638 -8.77663 569 " " " " A 2 0 0 "LEU " " C  " " " 6 0 1 C2 
    4096 23 -18.0671 -7.69676 -9.99968 569 " " " " A 70 0 0 "LEU " " O  " " " 8 0 1 C2 
    4097 14 -18.6945 -10.0112 -7.45371 569 " " " " A 2 0 0 "LEU " " CB " " " 6 0 1 C2 
    4098 14 -18.2931 -11.3124 -6.811 569 " " " " A 2 0 0 "LEU " " CG " " " 6 0 1 C2 
    4099 14 -19.3559 -11.6048 -5.84281 569 " " " " A 2 0 0 "LEU " " CD1" " " 6 0 1 C2 
    4100 14 -18.1385 -12.451 -7.84057 569 " " " " A 2 0 0 "LEU " " CD2" " " 6 0 1 C2 
    4101 40 -17.9416 -6.84157 -7.90216 570 " " " " A 43 0 0 "ILE " " N  " " " 7 0 1 C2 
    4102 14 -18.2683 -5.47709 -8.24126 570 " " " " A 2 0 0 "ILE " " CA " " " 6 0 1 C2 
    4103 14 -17.0947 -4.7975 -8.99811 570 " " " " A 2 0 0 "ILE " " C  " " " 6 0 1 C2 
    4104 23 -17.3267 -3.96613 -9.90885 570 " " " " A 70 0 0 "ILE " " O  " " " 8 0 1 C2 
    4105 14 -18.6873 -4.52147 -7.09682 570 " " " " A 2 0 0 "ILE " " CB " " " 6 0 1 C2 
    4106 14 -19.7077 -5.14043 -6.18008 570 " " " " A 2 0 0 "ILE " " CG1" " " 6 0 1 C2 
    4107 14 -19.2599 -3.19856 -7.66097 570 " " " " A 2 0 0 "ILE " " CG2" " " 6 0 1 C2 
    4108 14 -19.5863 -4.5503 -4.70086 570 " " " " A 2 0 0 "ILE " " CD1" " " 6 0 1 C2 
    4109 40 -15.8733 -5.14189 -8.61161 571 " " " " A 43 0 0 "LEU " " N  " " " 7 0 1 C2 
    4110 14 -14.6685 -4.63105 -9.30622 571 " " " " A 2 0 0 "LEU " " CA " " " 6 0 1 C2 
    4111 14 -14.6159 -5.02007 -10.8009 571 " " " " A 2 0 0 "LEU " " C  " " " 6 0 1 C2 
    4112 23 -14.3636 -4.14928 -11.6676 571 " " " " A 70 0 0 "LEU " " O  " " " 8 0 1 C2 
    4113 14 -13.4606 -5.14999 -8.53107 571 " " " " A 2 0 0 "LEU " " CB " " " 6 0 1 C2 
    4114 14 -12.0336 -4.88731 -9.10073 571 " " " " A 2 0 0 "LEU " " CG " " " 6 0 1 C2 
    4115 14 -11.0773 -4.28755 -8.01124 571 " " " " A 2 0 0 "LEU " " CD1" " " 6 0 1 C2 
    4116 14 -11.4493 -6.17127 -9.74901 571 " " " " A 2 0 0 "LEU " " CD2" " " 6 0 1 C2 
    4117 40 -15.0249 -6.26227 -11.1231 572 " " " " A 43 0 0 "ILE " " N  " " " 7 0 1 C2 
    4118 14 -15.2477 -6.7733 -12.5341 572 " " " " A 2 0 0 "ILE " " CA " " " 6 0 1 C2 
    4119 14 -16.3838 -5.8791 -13.2147 572 " " " " A 2 0 0 "ILE " " C  " " " 6 0 1 C2 
    4120 23 -16.0651 -5.29905 -14.2535 572 " " " " A 70 0 0 "ILE " " O  " " " 8 0 1 C2 
    4121 14 -15.5839 -8.29286 -12.4747 572 " " " " A 2 0 0 "ILE " " CB " " " 6 0 1 C2 
    4122 14 -14.3532 -9.13231 -11.9918 572 " " " " A 2 0 0 "ILE " " CG1" " " 6 0 1 C2 
    4123 14 -16.0436 -8.83874 -13.8592 572 " " " " A 2 0 0 "ILE " " CG2" " " 6 0 1 C2 
    4124 14 -14.6079 -10.5684 -11.3283 572 " " " " A 2 0 0 "ILE " " CD1" " " 6 0 1 C2 
    4125 40 -17.6729 -5.94324 -12.6976 573 " " " " A 43 0 0 "VAL " " N  " " " 7 0 1 C2 
    4126 14 -18.871 -5.24059 -13.2588 573 " " " " A 2 0 0 "VAL " " CA " " " 6 0 1 C2 
    4127 14 -18.5969 -3.74793 -13.5144 573 " " " " A 2 0 0 "VAL " " C  " " " 6 0 1 C2 
    4128 23 -18.877 -3.24639 -14.6053 573 " " " " A 70 0 0 "VAL " " O  " " " 8 0 1 C2 
    4129 14 -20.0954 -5.60139 -12.4549 573 " " " " A 2 0 0 "VAL " " CB " " " 6 0 1 C2 
    4130 14 -21.3378 -4.73025 -12.9012 573 " " " " A 2 0 0 "VAL " " CG1" " " 6 0 1 C2 
    4131 14 -20.2812 -7.16969 -12.5406 573 " " " " A 2 0 0 "VAL " " CG2" " " 6 0 1 C2 
    4132 40 -17.9277 -3.17325 -12.5398 574 " " " " A 43 0 0 "THR " " N  " " " 7 0 1 C2 
    4133 14 -17.5573 -1.71322 -12.6527 574 " " " " A 2 0 0 "THR " " CA " " " 6 0 1 C2 
    4134 14 -16.4817 -1.46274 -13.8044 574 " " " " A 2 0 0 "THR " " C  " " " 6 0 1 C2 
    4135 23 -16.6804 -0.483669 -14.5762 574 " " " " A 70 0 0 "THR " " O  " " " 8 0 1 C2 
    4136 14 -16.9393 -1.21977 -11.2667 574 " " " " A 2 0 0 "THR " " CB " " " 6 0 1 C2 
    4137 23 -18.0709 -1.29391 -10.4101 574 " " " " A 70 0 0 "THR " " OG1" " " 8 0 1 C2 
    4138 14 -16.3727 0.193142 -11.2329 574 " " " " A 2 0 0 "THR " " CG2" " " 6 0 1 C2 
    4139 40 -15.5468 -2.39019 -14.0872 575 " " " " A 43 0 0 "THR " " N  " " " 7 0 1 C2 
    4140 14 -14.5338 -2.15336 -15.1245 575 " " " " A 2 0 0 "THR " " CA " " " 6 0 1 C2 
    4141 14 -14.9922 -2.67368 -16.448 575 " " " " A 2 0 0 "THR " " C  " " " 6 0 1 C2 
    4142 23 -14.9306 -1.89481 -17.3781 575 " " " " A 70 0 0 "THR " " O  " " " 8 0 1 C2 
    4143 14 -13.168 -2.85856 -14.7856 575 " " " " A 2 0 0 "THR " " CB " " " 6 0 1 C2 
    4144 23 -13.3352 -4.17719 -14.2461 575 " " " " A 70 0 0 "THR " " OG1" " " 8 0 1 C2 
    4145 14 -12.4069 -1.92996 -13.824 575 " " " " A 2 0 0 "THR " " CG2" " " 6 0 1 C2 
    4146 40 -15.5098 -3.93962 -16.6064 576 " " " " A 43 0 0 "THR " " N  " " " 7 0 1 C2 
    4147 14 -16.0285 -4.43266 -17.8632 576 " " " " A 2 0 0 "THR " " CA " " " 6 0 1 C2 
    4148 14 -17.0513 -3.46052 -18.6077 576 " " " " A 2 0 0 "THR " " C  " " " 6 0 1 C2 
    4149 23 -16.8344 -3.11846 -19.7957 576 " " " " A 70 0 0 "THR " " O  " " " 8 0 1 C2 
    4150 14 -16.8825 -5.75198 -17.6941 576 " " " " A 2 0 0 "THR " " CB " " " 6 0 1 C2 
    4151 23 -17.7837 -5.57215 -16.5781 576 " " " " A 70 0 0 "THR " " OG1" " " 8 0 1 C2 
    4152 14 -16.0084 -7.05835 -17.424 576 " " " " A 2 0 0 "THR " " CG2" " " 6 0 1 C2 
    4153 40 -18.0585 -2.92192 -17.878 577 " " " " A 43 0 0 "VAL " " N  " " " 7 0 1 C2 
    4154 14 -19.0278 -1.91447 -18.3573 577 " " " " A 2 0 0 "VAL " " CA " " " 6 0 1 C2 
    4155 14 -18.5189 -0.660841 -18.9453 577 " " " " A 2 0 0 "VAL " " C  " " " 6 0 1 C2 
    4156 23 -19.0063 -0.238134 -19.955 577 " " " " A 70 0 0 "VAL " " O  " " " 8 0 1 C2 
    4157 14 -20.1207 -1.75071 -17.2007 577 " " " " A 2 0 0 "VAL " " CB " " " 6 0 1 C2 
    4158 14 -21.1872 -0.684955 -17.3755 577 " " " " A 2 0 0 "VAL " " CG1" " " 6 0 1 C2 
    4159 14 -20.8826 -3.0675 -16.8998 577 " " " " A 2 0 0 "VAL " " CG2" " " 6 0 1 C2 
    4160 40 -17.4087 -0.177791 -18.3898 578 " " " " A 43 0 0 "LEU " " N  " " " 7 0 1 C2 
    4161 14 -16.6868 0.932159 -18.9771 578 " " " " A 2 0 0 "LEU " " CA " " " 6 0 1 C2 
    4162 14 -15.8208 0.53551 -20.1545 578 " " " " A 2 0 0 "LEU " " C  " " " 6 0 1 C2 
    4163 23 -15.8603 1.23067 -21.2056 578 " " " " A 70 0 0 "LEU " " O  " " " 8 0 1 C2 
    4164 14 -15.7775 1.61616 -18.0005 578 " " " " A 2 0 0 "LEU " " CB " " " 6 0 1 C2 
    4165 14 -15.4341 3.18071 -18.0978 578 " " " " A 2 0 0 "LEU " " CG " " " 6 0 1 C2 
    4166 14 -14.5279 3.67689 -16.9729 578 " " " " A 2 0 0 "LEU " " CD1" " " 6 0 1 C2 
    4167 14 -14.9797 3.59468 -19.4817 578 " " " " A 2 0 0 "LEU " " CD2" " " 6 0 1 C2 
    4168 40 -15.095 -0.609638 -20.0466 579 " " " " A 43 0 0 "MET " " N  " " " 7 0 1 C2 
    4169 14 -14.1544 -1.14872 -20.962 579 " " " " A 2 0 0 "MET " " CA " " " 6 0 1 C2 
    4170 14 -14.8076 -1.66641 -22.2778 579 " " " " A 2 0 0 "MET " " C  " " " 6 0 1 C2 
    4171 23 -14.201 -1.49079 -23.3175 579 " " " " A 70 0 0 "MET " " O  " " " 8 0 1 C2 
    4172 14 -13.4686 -2.32252 -20.211 579 " " " " A 2 0 0 "MET " " CB " " " 6 0 1 C2 
    4173 14 -12.3227 -2.91898 -21.0066 579 " " " " A 2 0 0 "MET " " CG " " " 6 0 1 C2 
    4174 52 -11.0815 -3.61607 -19.9245 579 " " " " A 13 0 0 "MET " " SD " " " 16 0 1 C2 
    4175 14 -11.7917 -5.34189 -19.5771 579 " " " " A 2 0 0 "MET " " CE " " " 6 0 1 C2 
    4176 40 -16.0653 -2.14841 -22.2838 580 " " " " A 43 0 0 "PHE " " N  " " " 7 0 1 C2 
    4177 14 -16.9766 -2.32192 -23.3493 580 " " " " A 2 0 0 "PHE " " CA " " " 6 0 1 C2 
    4178 14 -16.944 -1.23743 -24.4698 580 " " " " A 2 0 0 "PHE " " C  " " " 6 0 1 C2 
    4179 23 -16.9766 -1.59392 -25.6772 580 " " " " A 70 0 0 "PHE " " O  " " " 8 0 1 C2 
    4180 14 -18.3871 -2.50411 -22.786 580 " " " " A 2 0 0 "PHE " " CB " " " 6 0 1 C2 
    4181 14 -19.5475 -2.61677 -23.7701 580 " " " " A 2 0 0 "PHE " " CG " " " 6 0 1 C2 
    4182 14 -20.161 -1.41603 -24.1531 580 " " " " A 2 0 0 "PHE " " CD1" " " 6 0 1 C2 
    4183 14 -19.9853 -3.85687 -24.2629 580 " " " " A 2 0 0 "PHE " " CD2" " " 6 0 1 C2 
    4184 14 -21.2569 -1.52555 -25.033 580 " " " " A 2 0 0 "PHE " " CE1" " " 6 0 1 C2 
    4185 14 -20.9757 -3.84772 -25.324 580 " " " " A 2 0 0 "PHE " " CE2" " " 6 0 1 C2 
    4186 14 -21.6054 -2.71032 -25.6891 580 " " " " A 2 0 0 "PHE " " CZ " " " 6 0 1 C2 
    4187 40 -16.7874 0.0590283 -24.053 581 " " " " A 43 0 0 "LEU " " N  " " " 7 0 1 C2 
    4188 14 -16.9583 1.22513 -24.9191 581 " " " " A 2 0 0 "LEU " " CA " " " 6 0 1 C2 
    4189 14 -15.6948 1.45604 -25.8632 581 " " " " A 2 0 0 "LEU " " C  " " " 6 0 1 C2 
    4190 23 -15.7107 2.34706 -26.7311 581 " " " " A 70 0 0 "LEU " " O  " " " 8 0 1 C2 
    4191 14 -17.2397 2.40174 -24.1002 581 " " " " A 2 0 0 "LEU " " CB " " " 6 0 1 C2 
    4192 14 -18.6138 2.30085 -23.2382 581 " " " " A 2 0 0 "LEU " " CG " " " 6 0 1 C2 
    4193 14 -18.6436 3.14603 -21.9843 581 " " " " A 2 0 0 "LEU " " CD1" " " 6 0 1 C2 
    4194 14 -19.8735 2.56261 -24.1139 581 " " " " A 2 0 0 "LEU " " CD2" " " 6 0 1 C2 
    4195 40 -14.6864 0.562974 -25.8296 582 " " " " A 43 0 0 "ALA " " N  " " " 7 0 1 C2 
    4196 14 -13.6955 0.578768 -26.972 582 " " " " A 2 0 0 "ALA " " CA " " " 6 0 1 C2 
    4197 14 -14.0508 -0.432035 -28.1074 582 " " " " A 2 0 0 "ALA " " C  " " " 6 0 1 C2 
    4198 23 -13.6712 -0.147309 -29.2302 582 " " " " A 70 0 0 "ALA " " O  " " " 8 0 1 C2 
    4199 14 -12.3701 0.0868698 -26.4039 582 " " " " A 2 0 0 "ALA " " CB " " " 6 0 1 C2 
    4200 40 -14.6881 -1.52142 -27.6673 583 " " " " A 43 0 0 "PHE " " N  " " " 7 0 1 C2 
    4201 14 -14.9645 -2.70911 -28.4835 583 " " " " A 2 0 0 "PHE " " CA " " " 6 0 1 C2 
    4202 14 -16.3122 -2.69334 -29.1337 583 " " " " A 2 0 0 "PHE " " C  " " " 6 0 1 C2 
    4203 23 -16.4597 -3.03722 -30.3581 583 " " " " A 70 0 0 "PHE " " O  " " " 8 0 1 C2 
    4204 14 -14.9122 -4.00784 -27.6311 583 " " " " A 2 0 0 "PHE " " CB " " " 6 0 1 C2 
    4205 14 -13.729 -4.1046 -26.6857 583 " " " " A 2 0 0 "PHE " " CG " " " 6 0 1 C2 
    4206 14 -12.407 -4.03311 -27.2407 583 " " " " A 2 0 0 "PHE " " CD1" " " 6 0 1 C2 
    4207 14 -13.844 -4.2826 -25.2907 583 " " " " A 2 0 0 "PHE " " CD2" " " 6 0 1 C2 
    4208 14 -11.2423 -4.0852 -26.4216 583 " " " " A 2 0 0 "PHE " " CE1" " " 6 0 1 C2 
    4209 14 -12.7247 -4.46605 -24.4745 583 " " " " A 2 0 0 "PHE " " CE2" " " 6 0 1 C2 
    4210 14 -11.4233 -4.38016 -25.0562 583 " " " " A 2 0 0 "PHE " " CZ " " " 6 0 1 C2 
    4211 40 -17.3057 -2.25157 -28.3678 584 " " " " A 43 0 0 "GLY " " N  " " " 7 0 1 C2 
    4212 14 -18.7281 -2.38165 -28.7626 584 " " " " A 2 0 0 "GLY " " CA " " " 6 0 1 C2 
    4213 14 -19.3754 -3.76334 -28.7274 584 " " " " A 2 0 0 "GLY " " C  " " " 6 0 1 C2 
    4214 23 -20.3715 -3.95939 -29.4226 584 " " " " A 70 0 0 "GLY " " O  " " " 8 0 1 C2 
    4215 40 -18.7302 -4.65486 -28.018 585 " " " " A 43 0 0 "SER " " N  " " " 7 0 1 C2 
    4216 14 -19.207 -6.00059 -27.8052 585 " " " " A 2 0 0 "SER " " CA " " " 6 0 1 C2 
    4217 14 -18.9824 -6.51419 -26.4095 585 " " " " A 2 0 0 "SER " " C  " " " 6 0 1 C2 
    4218 23 -17.8652 -6.24891 -25.9677 585 " " " " A 70 0 0 "SER " " O  " " " 8 0 1 C2 
    4219 14 -18.8075 -6.95481 -29.0129 585 " " " " A 2 0 0 "SER " " CB " " " 6 0 1 C2 
    4220 23 -17.442 -6.74417 -29.4453 585 " " " " A 70 0 0 "SER " " OG " " " 8 0 1 C2 
    4221 40 -19.7333 -7.44127 -25.7888 586 " " " " A 43 0 0 "VAL " " N  " " " 7 0 1 C2 
    4222 14 -19.4516 -7.85361 -24.3684 586 " " " " A 2 0 0 "VAL " " CA " " " 6 0 1 C2 
    4223 14 -18.3733 -9.03615 -24.2599 586 " " " " A 2 0 0 "VAL " " C  " " " 6 0 1 C2 
    4224 23 -17.9186 -9.30656 -23.1992 586 " " " " A 70 0 0 "VAL " " O  " " " 8 0 1 C2 
    4225 14 -20.8135 -8.49852 -23.7913 586 " " " " A 2 0 0 "VAL " " CB " " " 6 0 1 C2 
    4226 14 -21.8746 -7.41765 -23.6121 586 " " " " A 2 0 0 "VAL " " CG1" " " 6 0 1 C2 
    4227 14 -21.4677 -9.65539 -24.5736 586 " " " " A 2 0 0 "VAL " " CG2" " " 6 0 1 C2 
    4228 40 -18.0735 -9.72051 -25.3514 587 " " " " A 43 0 0 "VAL " " N  " " " 7 0 1 C2 
    4229 14 -17.347 -10.8736 -25.5698 587 " " " " A 2 0 0 "VAL " " CA " " " 6 0 1 C2 
    4230 14 -15.8997 -10.8579 -25.0631 587 " " " " A 2 0 0 "VAL " " C  " " " 6 0 1 C2 
    4231 23 -15.5211 -11.6711 -24.1759 587 " " " " A 70 0 0 "VAL " " O  " " " 8 0 1 C2 
    4232 14 -17.3432 -11.4713 -27.0444 587 " " " " A 2 0 0 "VAL " " CB " " " 6 0 1 C2 
    4233 14 -18.6298 -12.2637 -27.288 587 " " " " A 2 0 0 "VAL " " CG1" " " 6 0 1 C2 
    4234 14 -16.8915 -10.5779 -28.1787 587 " " " " A 2 0 0 "VAL " " CG2" " " 6 0 1 C2 
    4235 40 -15.1189 -9.88551 -25.5292 588 " " " " A 43 0 0 "LEU " " N  " " " 7 0 1 C2 
    4236 14 -13.8759 -9.44909 -24.8527 588 " " " " A 2 0 0 "LEU " " CA " " " 6 0 1 C2 
    4237 14 -14.019 -9.19725 -23.3502 588 " " " " A 2 0 0 "LEU " " C  " " " 6 0 1 C2 
    4238 23 -13.3531 -9.88604 -22.5869 588 " " " " A 70 0 0 "LEU " " O  " " " 8 0 1 C2 
    4239 14 -13.1109 -8.29289 -25.6265 588 " " " " A 2 0 0 "LEU " " CB " " " 6 0 1 C2 
    4240 14 -12.5481 -8.74343 -26.9817 588 " " " " A 2 0 0 "LEU " " CG " " " 6 0 1 C2 
    4241 14 -12.1365 -7.5486 -27.9263 588 " " " " A 2 0 0 "LEU " " CD1" " " 6 0 1 C2 
    4242 14 -11.4216 -9.81741 -26.9683 588 " " " " A 2 0 0 "LEU " " CD2" " " 6 0 1 C2 
    4243 40 -14.8647 -8.21008 -22.9079 589 " " " " A 43 0 0 "PRO " " N  " " " 7 0 1 C2 
    4244 14 -15.1805 -8.09478 -21.4397 589 " " " " A 2 0 0 "PRO " " CA " " " 6 0 1 C2 
    4245 14 -15.5663 -9.36012 -20.6278 589 " " " " A 2 0 0 "PRO " " C  " " " 6 0 1 C2 
    4246 23 -15.0301 -9.50461 -19.54 589 " " " " A 70 0 0 "PRO " " O  " " " 8 0 1 C2 
    4247 14 -16.3702 -7.18009 -21.436 589 " " " " A 2 0 0 "PRO " " CB " " " 6 0 1 C2 
    4248 14 -16.215 -6.16845 -22.5509 589 " " " " A 2 0 0 "PRO " " CG " " " 6 0 1 C2 
    4249 14 -15.5322 -7.08662 -23.656 589 " " " " A 2 0 0 "PRO " " CD " " " 6 0 1 C2 
    4250 40 -16.4536 -10.2312 -21.1799 590 " " " " A 43 0 0 "ILE " " N  " " " 7 0 1 C2 
    4251 14 -16.8725 -11.4812 -20.6127 590 " " " " A 2 0 0 "ILE " " CA " " " 6 0 1 C2 
    4252 14 -15.6321 -12.4613 -20.5164 590 " " " " A 2 0 0 "ILE " " C  " " " 6 0 1 C2 
    4253 23 -15.4633 -13.0275 -19.4632 590 " " " " A 70 0 0 "ILE " " O  " " " 8 0 1 C2 
    4254 14 -18.1343 -12.0491 -21.3282 590 " " " " A 2 0 0 "ILE " " CB " " " 6 0 1 C2 
    4255 14 -19.4217 -11.2647 -21.1381 590 " " " " A 2 0 0 "ILE " " CG1" " " 6 0 1 C2 
    4256 14 -18.4257 -13.5322 -20.8633 590 " " " " A 2 0 0 "ILE " " CG2" " " 6 0 1 C2 
    4257 14 -20.6547 -11.7037 -21.8444 590 " " " " A 2 0 0 "ILE " " CD1" " " 6 0 1 C2 
    4258 40 -14.7287 -12.4516 -21.4767 591 " " " " A 43 0 0 "LYS " " N  " " " 7 0 1 C2 
    4259 14 -13.5439 -13.3278 -21.455 591 " " " " A 2 0 0 "LYS " " CA " " " 6 0 1 C2 
    4260 14 -12.5137 -12.7972 -20.4771 591 " " " " A 2 0 0 "LYS " " C  " " " 6 0 1 C2 
    4261 23 -11.8037 -13.5518 -19.7731 591 " " " " A 70 0 0 "LYS " " O  " " " 8 0 1 C2 
    4262 14 -12.9923 -13.3222 -23.0027 591 " " " " A 2 0 0 "LYS " " CB " " " 6 0 1 C2 
    4263 14 -11.6269 -14.0911 -23.3096 591 " " " " A 2 0 0 "LYS " " CG " " " 6 0 1 C2 
    4264 14 -10.3285 -13.2217 -23.1985 591 " " " " A 2 0 0 "LYS " " CD " " " 6 0 1 C2 
    4265 14 -10.2127 -12.0367 -24.1904 591 " " " " A 2 0 0 "LYS " " CE " " " 6 0 1 C2 
    4266 40 -8.89464 -11.3228 -24.0406 591 " " " " A 43 0 0 "LYS " " NZ " " " 7 0 1 C2 
    4267 40 -12.4356 -11.4754 -20.3369 592 " " " " A 43 0 0 "ALA " " N  " " " 7 0 1 C2 
    4268 14 -11.6499 -10.7776 -19.3087 592 " " " " A 2 0 0 "ALA " " CA " " " 6 0 1 C2 
    4269 14 -12.1152 -11.1221 -17.8692 592 " " " " A 2 0 0 "ALA " " C  " " " 6 0 1 C2 
    4270 23 -11.3967 -11.5203 -16.9606 592 " " " " A 70 0 0 "ALA " " O  " " " 8 0 1 C2 
    4271 14 -11.6372 -9.23181 -19.5904 592 " " " " A 2 0 0 "ALA " " CB " " " 6 0 1 C2 
    4272 40 -13.4727 -10.9776 -17.7321 593 " " " " A 43 0 0 "ALA " " N  " " " 7 0 1 C2 
    4273 14 -14.1408 -11.2998 -16.4373 593 " " " " A 2 0 0 "ALA " " CA " " " 6 0 1 C2 
    4274 14 -14.0901 -12.8645 -16.0613 593 " " " " A 2 0 0 "ALA " " C  " " " 6 0 1 C2 
    4275 23 -14.328 -13.2839 -14.9354 593 " " " " A 70 0 0 "ALA " " O  " " " 8 0 1 C2 
    4276 14 -15.626 -10.8257 -16.6066 593 " " " " A 2 0 0 "ALA " " CB " " " 6 0 1 C2 
    4277 40 -13.6093 -13.6984 -16.996 594 " " " " A 43 0 0 "LEU " " N  " " " 7 0 1 C2 
    4278 14 -13.263 -15.0936 -16.5868 594 " " " " A 2 0 0 "LEU " " CA " " " 6 0 1 C2 
    4279 14 -11.7198 -15.1618 -16.4737 594 " " " " A 2 0 0 "LEU " " C  " " " 6 0 1 C2 
    4280 23 -11.1781 -15.428 -15.3961 594 " " " " A 70 0 0 "LEU " " O  " " " 8 0 1 C2 
    4281 14 -13.785 -16.0973 -17.6477 594 " " " " A 2 0 0 "LEU " " CB " " " 6 0 1 C2 
    4282 14 -15.2845 -16.2694 -17.7678 594 " " " " A 2 0 0 "LEU " " CG " " " 6 0 1 C2 
    4283 14 -15.7608 -16.6986 -19.1796 594 " " " " A 2 0 0 "LEU " " CD1" " " 6 0 1 C2 
    4284 14 -15.7708 -17.1865 -16.6811 594 " " " " A 2 0 0 "LEU " " CD2" " " 6 0 1 C2 
    4285 40 -10.9946 -14.9069 -17.6075 595 " " " " A 43 0 0 "MET " " N  " " " 7 0 1 C2 
    4286 14 -9.55609 -15.2366 -17.8375 595 " " " " A 2 0 0 "MET " " CA " " " 6 0 1 C2 
    4287 14 -8.64881 -14.3673 -16.9801 595 " " " " A 2 0 0 "MET " " C  " " " 6 0 1 C2 
    4288 23 -7.6783 -14.8527 -16.3851 595 " " " " A 70 0 0 "MET " " O  " " " 8 0 1 C2 
    4289 14 -9.17713 -15.05 -19.334 595 " " " " A 2 0 0 "MET " " CB " " " 6 0 1 C2 
    4290 14 -7.85965 -15.7683 -19.7736 595 " " " " A 2 0 0 "MET " " CG " " " 6 0 1 C2 
    4291 52 -7.70353 -17.6003 -19.7898 595 " " " " A 13 0 0 "MET " " SD " " " 16 0 1 C2 
    4292 14 -6.56861 -17.799 -18.416 595 " " " " A 2 0 0 "MET " " CE " " " 6 0 1 C2 
    4293 40 -8.98622 -13.0748 -16.7685 596 " " " " A 43 0 0 "SER " " N  " " " 7 0 1 C2 
    4294 14 -8.19316 -12.1765 -15.9168 596 " " " " A 2 0 0 "SER " " CA " " " 6 0 1 C2 
    4295 14 -8.48417 -12.5385 -14.4744 596 " " " " A 2 0 0 "SER " " C  " " " 6 0 1 C2 
    4296 23 -7.52768 -12.6982 -13.7152 596 " " " " A 70 0 0 "SER " " O  " " " 8 0 1 C2 
    4297 14 -8.50318 -10.6784 -16.0998 596 " " " " A 2 0 0 "SER " " CB " " " 6 0 1 C2 
    4298 23 -8.32969 -10.3693 -17.4716 596 " " " " A 70 0 0 "SER " " OG " " " 8 0 1 C2 
    4299 40 -9.72041 -12.9329 -14.0728 597 " " " " A 43 0 0 "ALA " " N  " " " 7 0 1 C2 
    4300 14 -9.97476 -13.5523 -12.8342 597 " " " " A 2 0 0 "ALA " " CA " " " 6 0 1 C2 
    4301 14 -9.26201 -14.8204 -12.4832 597 " " " " A 2 0 0 "ALA " " C  " " " 6 0 1 C2 
    4302 23 -8.90287 -15.046 -11.3352 597 " " " " A 70 0 0 "ALA " " O  " " " 8 0 1 C2 
    4303 14 -11.4698 -13.6354 -12.5585 597 " " " " A 2 0 0 "ALA " " CB " " " 6 0 1 C2 
    4304 40 -9.02676 -15.6655 -13.4735 598 " " " " A 43 0 0 "LEU " " N  " " " 7 0 1 C2 
    4305 14 -8.19166 -16.8844 -13.2212 598 " " " " A 2 0 0 "LEU " " CA " " " 6 0 1 C2 
    4306 14 -6.70036 -16.4568 -13.056 598 " " " " A 2 0 0 "LEU " " C  " " " 6 0 1 C2 
    4307 23 -5.9444 -17.0154 -12.254 598 " " " " A 70 0 0 "LEU " " O  " " " 8 0 1 C2 
    4308 14 -8.33473 -17.8209 -14.3967 598 " " " " A 2 0 0 "LEU " " CB " " " 6 0 1 C2 
    4309 14 -9.64056 -18.6854 -14.5486 598 " " " " A 2 0 0 "LEU " " CG " " " 6 0 1 C2 
    4310 14 -9.8847 -19.2655 -15.9104 598 " " " " A 2 0 0 "LEU " " CD1" " " 6 0 1 C2 
    4311 14 -9.79281 -19.868 -13.6608 598 " " " " A 2 0 0 "LEU " " CD2" " " 6 0 1 C2 
    4312 40 -6.28678 -15.4129 -13.7987 599 " " " " A 43 0 0 "THR " " N  " " " 7 0 1 C2 
    4313 14 -4.88344 -15.0629 -13.8296 599 " " " " A 2 0 0 "THR " " CA " " " 6 0 1 C2 
    4314 14 -4.58442 -14.2343 -12.5037 599 " " " " A 2 0 0 "THR " " C  " " " 6 0 1 C2 
    4315 23 -3.53172 -14.3075 -11.8803 599 " " " " A 70 0 0 "THR " " O  " " " 8 0 1 C2 
    4316 14 -4.64089 -14.1665 -15.065 599 " " " " A 2 0 0 "THR " " CB " " " 6 0 1 C2 
    4317 23 -4.92423 -14.8423 -16.2428 599 " " " " A 70 0 0 "THR " " OG1" " " 8 0 1 C2 
    4318 14 -3.19418 -13.6746 -15.1617 599 " " " " A 2 0 0 "THR " " CG2" " " 6 0 1 C2 
    4319 40 -5.43591 -13.3406 -11.9968 600 " " " " A 43 0 0 "LEU " " N  " " " 7 0 1 C2 
    4320 14 -5.14805 -12.4072 -10.9224 600 " " " " A 2 0 0 "LEU " " CA " " " 6 0 1 C2 
    4321 14 -5.23509 -13.1571 -9.58664 600 " " " " A 2 0 0 "LEU " " C  " " " 6 0 1 C2 
    4322 23 -4.46528 -12.8808 -8.60686 600 " " " " A 70 0 0 "LEU " " O  " " " 8 0 1 C2 
    4323 14 -6.10304 -11.2205 -10.979 600 " " " " A 2 0 0 "LEU " " CB " " " 6 0 1 C2 
    4324 14 -6.00332 -10.2107 -9.80076 600 " " " " A 2 0 0 "LEU " " CG " " " 6 0 1 C2 
    4325 14 -4.6142 -9.73455 -9.37013 600 " " " " A 2 0 0 "LEU " " CD1" " " 6 0 1 C2 
    4326 14 -6.89975 -8.97899 -10.0716 600 " " " " A 2 0 0 "LEU " " CD2" " " 6 0 1 C2 
    4327 40 -6.18331 -14.1132 -9.65625 601 " " " " A 43 0 0 "GLY " " N  " " " 7 0 1 C2 
    4328 14 -6.31572 -15.1139 -8.65424 601 " " " " A 2 0 0 "GLY " " CA " " " 6 0 1 C2 
    4329 14 -5.01899 -15.854 -8.44425 601 " " " " A 2 0 0 "GLY " " C  " " " 6 0 1 C2 
    4330 23 -4.58868 -15.9762 -7.34358 601 " " " " A 70 0 0 "GLY " " O  " " " 8 0 1 C2 
    4331 40 -4.27207 -16.2161 -9.54769 602 " " " " A 43 0 0 "SER " " N  " " " 7 0 1 C2 
    4332 14 -3.04776 -17.0187 -9.54009 602 " " " " A 2 0 0 "SER " " CA " " " 6 0 1 C2 
    4333 14 -1.94232 -16.1802 -8.94848 602 " " " " A 2 0 0 "SER " " C  " " " 6 0 1 C2 
    4334 23 -1.25575 -16.5733 -7.98269 602 " " " " A 70 0 0 "SER " " O  " " " 8 0 1 C2 
    4335 14 -2.75699 -17.4111 -11.0195 602 " " " " A 2 0 0 "SER " " CB " " " 6 0 1 C2 
    4336 23 -3.64207 -18.2713 -11.6404 602 " " " " A 70 0 0 "SER " " OG " " " 8 0 1 C2 
    4337 40 -1.86916 -14.9685 -9.4552 603 " " " " A 43 0 0 "THR " " N  " " " 7 0 1 C2 
    4338 14 -0.929027 -13.8761 -9.02977 603 " " " " A 2 0 0 "THR " " CA " " " 6 0 1 C2 
    4339 14 -1.02325 -13.544 -7.51233 603 " " " " A 2 0 0 "THR " " C  " " " 6 0 1 C2 
    4340 23 0.0269186 -13.6495 -6.93599 603 " " " " A 70 0 0 "THR " " O  " " " 8 0 1 C2 
    4341 14 -1.1899 -12.5924 -9.86777 603 " " " " A 2 0 0 "THR " " CB " " " 6 0 1 C2 
    4342 23 -1.28165 -12.7336 -11.2926 603 " " " " A 70 0 0 "THR " " OG1" " " 8 0 1 C2 
    4343 14 -0.0561521 -11.6486 -9.81775 603 " " " " A 2 0 0 "THR " " CG2" " " 6 0 1 C2 
    4344 40 -2.22156 -13.2972 -7.0187 604 " " " " A 43 0 0 "MET " " N  " " " 7 0 1 C2 
    4345 14 -2.53568 -13.1992 -5.588 604 " " " " A 2 0 0 "MET " " CA " " " 6 0 1 C2 
    4346 14 -2.33598 -14.3396 -4.66663 604 " " " " A 2 0 0 "MET " " C  " " " 6 0 1 C2 
    4347 23 -1.68138 -14.3009 -3.6457 604 " " " " A 70 0 0 "MET " " O  " " " 8 0 1 C2 
    4348 14 -3.98482 -12.7318 -5.40233 604 " " " " A 2 0 0 "MET " " CB " " " 6 0 1 C2 
    4349 14 -4.24011 -12.1939 -3.99959 604 " " " " A 2 0 0 "MET " " CG " " " 6 0 1 C2 
    4350 52 -5.94884 -11.746 -3.53995 604 " " " " A 13 0 0 "MET " " SD " " " 16 0 1 C2 
    4351 14 -5.44659 -10.5711 -2.11435 604 " " " " A 2 0 0 "MET " " CE " " " 6 0 1 C2 
    4352 40 -2.75349 -15.4851 -5.25216 605 " " " " A 43 0 0 "GLY " " N  " " " 7 0 1 C2 
    4353 14 -2.33904 -16.9177 -4.92063 605 " " " " A 2 0 0 "GLY " " CA " " " 6 0 1 C2 
    4354 14 -0.823459 -17.0907 -4.54013 605 " " " " A 2 0 0 "GLY " " C  " " " 6 0 1 C2 
    4355 23 -0.506296 -17.1478 -3.37617 605 " " " " A 70 0 0 "GLY " " O  " " " 8 0 1 C2 
    4356 40 0.0637724 -17.2345 -5.58796 606 " " " " A 43 0 0 "ILE " " N  " " " 7 0 1 C2 
    4357 14 1.50003 -17.0681 -5.62465 606 " " " " A 2 0 0 "ILE " " CA " " " 6 0 1 C2 
    4358 14 2.03331 -16.0203 -4.66965 606 " " " " A 2 0 0 "ILE " " C  " " " 6 0 1 C2 
    4359 23 2.91494 -16.2892 -3.8585 606 " " " " A 70 0 0 "ILE " " O  " " " 8 0 1 C2 
    4360 14 2.1131 -16.8904 -7.12038 606 " " " " A 2 0 0 "ILE " " CB " " " 6 0 1 C2 
    4361 14 1.79412 -18.2355 -7.97886 606 " " " " A 2 0 0 "ILE " " CG1" " " 6 0 1 C2 
    4362 14 3.63421 -16.4926 -7.22082 606 " " " " A 2 0 0 "ILE " " CG2" " " 6 0 1 C2 
    4363 14 1.90899 -17.9814 -9.52991 606 " " " " A 2 0 0 "ILE " " CD1" " " 6 0 1 C2 
    4364 40 1.55798 -14.7576 -4.78647 607 " " " " A 43 0 0 "LEU " " N  " " " 7 0 1 C2 
    4365 14 2.03054 -13.7233 -3.82859 607 " " " " A 2 0 0 "LEU " " CA " " " 6 0 1 C2 
    4366 14 1.64367 -13.9496 -2.35102 607 " " " " A 2 0 0 "LEU " " C  " " " 6 0 1 C2 
    4367 23 2.43607 -13.4934 -1.52654 607 " " " " A 70 0 0 "LEU " " O  " " " 8 0 1 C2 
    4368 14 1.37621 -12.2852 -4.25236 607 " " " " A 2 0 0 "LEU " " CB " " " 6 0 1 C2 
    4369 14 1.90938 -11.6933 -5.52852 607 " " " " A 2 0 0 "LEU " " CG " " " 6 0 1 C2 
    4370 14 0.900364 -10.6778 -6.06402 607 " " " " A 2 0 0 "LEU " " CD1" " " 6 0 1 C2 
    4371 14 3.29055 -11.035 -5.41097 607 " " " " A 2 0 0 "LEU " " CD2" " " 6 0 1 C2 
    4372 40 0.58873 -14.7273 -2.0394 608 " " " " A 43 0 0 "THR " " N  " " " 7 0 1 C2 
    4373 14 0.267582 -15.1506 -0.664374 608 " " " " A 2 0 0 "THR " " CA " " " 6 0 1 C2 
    4374 14 1.11339 -16.4309 -0.308378 608 " " " " A 2 0 0 "THR " " C  " " " 6 0 1 C2 
    4375 23 1.68188 -16.4848 0.806558 608 " " " " A 70 0 0 "THR " " O  " " " 8 0 1 C2 
    4376 14 -1.23991 -15.4722 -0.47608 608 " " " " A 2 0 0 "THR " " CB " " " 6 0 1 C2 
    4377 23 -1.9644 -14.3379 -0.908194 608 " " " " A 70 0 0 "THR " " OG1" " " 8 0 1 C2 
    4378 14 -1.80045 -15.9477 0.813745 608 " " " " A 2 0 0 "THR " " CG2" " " 6 0 1 C2 
    4379 40 1.31402 -17.4273 -1.21825 609 " " " " A 43 0 0 "TRP " " N  " " " 7 0 1 C2 
    4380 14 2.34804 -18.4643 -1.18641 609 " " " " A 2 0 0 "TRP " " CA " " " 6 0 1 C2 
    4381 14 3.69564 -17.8929 -0.732092 609 " " " " A 2 0 0 "TRP " " C  " " " 6 0 1 C2 
    4382 23 4.18831 -18.2499 0.37224 609 " " " " A 70 0 0 "TRP " " O  " " " 8 0 1 C2 
    4383 14 2.39141 -19.1588 -2.5253 609 " " " " A 2 0 0 "TRP " " CB " " " 6 0 1 C2 
    4384 14 2.66744 -20.6193 -2.60315 609 " " " " A 2 0 0 "TRP " " CG " " " 6 0 1 C2 
    4385 14 2.90036 -21.4516 -1.57828 609 " " " " A 2 0 0 "TRP " " CD1" " " 6 0 1 C2 
    4386 14 2.59248 -21.4483 -3.80163 609 " " " " A 2 0 0 "TRP " " CD2" " " 6 0 1 C2 
    4387 40 2.839 -22.7588 -2.05074 609 " " " " A 43 0 0 "TRP " " NE1" " " 7 0 1 C2 
    4388 14 2.64125 -22.836 -3.37343 609 " " " " A 2 0 0 "TRP " " CE2" " " 6 0 1 C2 
    4389 14 2.56737 -21.2256 -5.18334 609 " " " " A 2 0 0 "TRP " " CE3" " " 6 0 1 C2 
    4390 14 2.52763 -23.8968 -4.22939 609 " " " " A 2 0 0 "TRP " " CZ2" " " 6 0 1 C2 
    4391 14 2.36434 -22.3033 -6.09781 609 " " " " A 2 0 0 "TRP " " CZ3" " " 6 0 1 C2 
    4392 14 2.4288 -23.6056 -5.58927 609 " " " " A 2 0 0 "TRP " " CH2" " " 6 0 1 C2 
    4393 40 4.2837 -16.8718 -1.43317 610 " " " " A 43 0 0 "MET " " N  " " " 7 0 1 C2 
    4394 14 5.42622 -16.0511 -0.965933 610 " " " " A 2 0 0 "MET " " CA " " " 6 0 1 C2 
    4395 14 5.2501 -15.3406 0.430147 610 " " " " A 2 0 0 "MET " " C  " " " 6 0 1 C2 
    4396 23 5.95799 -15.7471 1.35533 610 " " " " A 70 0 0 "MET " " O  " " " 8 0 1 C2 
    4397 14 5.73714 -14.9227 -2.01002 610 " " " " A 2 0 0 "MET " " CB " " " 6 0 1 C2 
    4398 14 6.26244 -15.3985 -3.33231 610 " " " " A 2 0 0 "MET " " CG " " " 6 0 1 C2 
    4399 52 6.34662 -14.3658 -4.80482 610 " " " " A 13 0 0 "MET " " SD " " " 16 0 1 C2 
    4400 14 7.9533 -13.6528 -4.69816 610 " " " " A 2 0 0 "MET " " CE " " " 6 0 1 C2 
    4401 40 4.36779 -14.3587 0.540766 611 " " " " A 43 0 0 "PHE " " N  " " " 7 0 1 C2 
    4402 14 4.48014 -13.2443 1.50643 611 " " " " A 2 0 0 "PHE " " CA " " " 6 0 1 C2 
    4403 14 3.7131 -13.5255 2.78013 611 " " " " A 2 0 0 "PHE " " C  " " " 6 0 1 C2 
    4404 23 3.92484 -12.7812 3.71432 611 " " " " A 70 0 0 "PHE " " O  " " " 8 0 1 C2 
    4405 14 4.12784 -11.8385 0.823404 611 " " " " A 2 0 0 "PHE " " CB " " " 6 0 1 C2 
    4406 14 5.20458 -11.3951 -0.0873624 611 " " " " A 2 0 0 "PHE " " CG " " " 6 0 1 C2 
    4407 14 6.49127 -11.1844 0.375414 611 " " " " A 2 0 0 "PHE " " CD1" " " 6 0 1 C2 
    4408 14 4.88132 -11.0998 -1.42272 611 " " " " A 2 0 0 "PHE " " CD2" " " 6 0 1 C2 
    4409 14 7.51629 -10.6813 -0.467848 611 " " " " A 2 0 0 "PHE " " CE1" " " 6 0 1 C2 
    4410 14 5.92875 -10.7616 -2.31193 611 " " " " A 2 0 0 "PHE " " CE2" " " 6 0 1 C2 
    4411 14 7.2424 -10.5863 -1.83619 611 " " " " A 2 0 0 "PHE " " CZ " " " 6 0 1 C2 
    4412 40 2.81984 -14.4962 2.81162 612 " " " " A 43 0 0 "VAL " " N  " " " 7 0 1 C2 
    4413 14 1.93773 -14.7855 3.98031 612 " " " " A 2 0 0 "VAL " " CA " " " 6 0 1 C2 
    4414 14 2.27448 -16.206 4.41539 612 " " " " A 2 0 0 "VAL " " C  " " " 6 0 1 C2 
    4415 23 1.81397 -16.5936 5.50332 612 " " " " A 70 0 0 "VAL " " O  " " " 8 0 1 C2 
    4416 14 0.469073 -14.4056 3.57727 612 " " " " A 2 0 0 "VAL " " CB " " " 6 0 1 C2 
    4417 14 -0.533691 -14.7249 4.70655 612 " " " " A 2 0 0 "VAL " " CG1" " " 6 0 1 C2 
    4418 14 0.404436 -12.9804 2.85079 612 " " " " A 2 0 0 "VAL " " CG2" " " 6 0 1 C2 
    4419 40 3.06546 -17.0518 3.68041 613 " " " " A 43 0 0 "ASP " " N  " " " 7 0 1 C2 
    4420 14 3.2068 -18.4722 3.91073 613 " " " " A 2 0 0 "ASP " " CA " " " 6 0 1 C2 
    4421 14 4.68139 -18.9551 3.76607 613 " " " " A 2 0 0 "ASP " " C  " " " 6 0 1 C2 
    4422 23 5.00222 -20.0882 4.1338 613 " " " " A 70 0 0 "ASP " " O  " " " 8 0 1 C2 
    4423 14 2.18714 -19.2393 3.04732 613 " " " " A 2 0 0 "ASP " " CB " " " 6 0 1 C2 
    4424 14 2.11623 -20.7882 3.08927 613 " " " " A 2 0 0 "ASP " " CG " " " 6 0 1 C2 
    4425 23 2.04054 -21.3629 4.18253 613 " " " " A 70 0 0 "ASP " " OD1" " " 8 0 1 C2 
    4426 23 2.25099 -21.4216 2.03303 613 " " " " A 70 0 0 "ASP " " OD2" " " 8 0 1 C2 
    4427 40 5.53143 -18.02 3.32867 614 " " " " A 43 0 0 "GLY " " N  " " " 7 0 1 C2 
    4428 14 6.97515 -18.1866 3.49234 614 " " " " A 2 0 0 "GLY " " CA " " " 6 0 1 C2 
    4429 14 7.73001 -18.8142 2.34486 614 " " " " A 2 0 0 "GLY " " C  " " " 6 0 1 C2 
    4430 23 8.96365 -18.9564 2.46736 614 " " " " A 70 0 0 "GLY " " O  " " " 8 0 1 C2 
    4431 40 7.0426 -19.2624 1.26178 615 " " " " A 43 0 0 "HIS " " N  " " " 7 0 1 C2 
    4432 14 7.62278 -20.0695 0.225527 615 " " " " A 2 0 0 "HIS " " CA " " " 6 0 1 C2 
    4433 14 8.74012 -19.3147 -0.500799 615 " " " " A 2 0 0 "HIS " " C  " " " 6 0 1 C2 
    4434 23 8.477 -18.2795 -1.06917 615 " " " " A 70 0 0 "HIS " " O  " " " 8 0 1 C2 
    4435 14 6.38179 -20.4204 -0.610632 615 " " " " A 2 0 0 "HIS " " CB " " " 6 0 1 C2 
    4436 14 6.77954 -21.6169 -1.57142 615 " " " " A 2 0 0 "HIS " " CG " " " 6 0 1 C2 
    4437 40 5.81499 -22.1478 -2.42983 615 " " " " A 43 0 0 "HIS " " ND1" " " 7 0 1 C2 
    4438 14 7.95769 -22.239 -1.88471 615 " " " " A 2 0 0 "HIS " " CD2" " " 6 0 1 C2 
    4439 14 6.40164 -23.1032 -3.09825 615 " " " " A 2 0 0 "HIS " " CE1" " " 6 0 1 C2 
    4440 40 7.76168 -23.1603 -2.91476 615 " " " " A 43 0 0 "HIS " " NE2" " " 7 0 1 C2 
    4441 40 9.96495 -19.8447 -0.465551 616 " " " " A 43 0 0 "GLY " " N  " " " 7 0 1 C2 
    4442 14 11.2319 -19.2851 -0.957129 616 " " " " A 2 0 0 "GLY " " CA " " " 6 0 1 C2 
    4443 14 11.8667 -18.2438 -0.0228635 616 " " " " A 2 0 0 "GLY " " C  " " " 6 0 1 C2 
    4444 23 12.816 -17.6723 -0.464567 616 " " " " A 70 0 0 "GLY " " O  " " " 8 0 1 C2 
    4445 40 11.4344 -18.1128 1.26133 617 " " " " A 43 0 0 "SER " " N  " " " 7 0 1 C2 
    4446 14 11.9417 -17.1706 2.25395 617 " " " " A 2 0 0 "SER " " CA " " " 6 0 1 C2 
    4447 14 13.4863 -17.3447 2.49404 617 " " " " A 2 0 0 "SER " " C  " " " 6 0 1 C2 
    4448 23 14.1772 -16.4463 2.9066 617 " " " " A 70 0 0 "SER " " O  " " " 8 0 1 C2 
    4449 14 11.2205 -17.3649 3.62377 617 " " " " A 2 0 0 "SER " " CB " " " 6 0 1 C2 
    4450 23 11.7132 -18.426 4.50601 617 " " " " A 70 0 0 "SER " " OG " " " 8 0 1 C2 
    4451 40 14.08 -18.4902 2.19052 618 " " " " A 43 0 0 "GLY " " N  " " " 7 0 1 C2 
    4452 14 15.5187 -18.8714 2.47731 618 " " " " A 2 0 0 "GLY " " CA " " " 6 0 1 C2 
    4453 14 16.3246 -18.6262 1.16789 618 " " " " A 2 0 0 "GLY " " C  " " " 6 0 1 C2 
    4454 23 17.4351 -19.0384 1.16631 618 " " " " A 70 0 0 "GLY " " O  " " " 8 0 1 C2 
    4455 40 15.7374 -18.018 0.132913 619 " " " " A 43 0 0 "LEU " " N  " " " 7 0 1 C2 
    4456 14 16.3618 -17.487 -1.04711 619 " " " " A 2 0 0 "LEU " " CA " " " 6 0 1 C2 
    4457 14 16.2503 -16.0282 -1.05354 619 " " " " A 2 0 0 "LEU " " C  " " " 6 0 1 C2 
    4458 23 17.0077 -15.5412 -1.8846 619 " " " " A 70 0 0 "LEU " " O  " " " 8 0 1 C2 
    4459 14 15.7789 -18.0835 -2.40745 619 " " " " A 2 0 0 "LEU " " CB " " " 6 0 1 C2 
    4460 14 15.8146 -19.6028 -2.43928 619 " " " " A 2 0 0 "LEU " " CG " " " 6 0 1 C2 
    4461 14 14.9075 -20.2016 -3.49202 619 " " " " A 2 0 0 "LEU " " CD1" " " 6 0 1 C2 
    4462 14 17.2566 -20.232 -2.59112 619 " " " " A 2 0 0 "LEU " " CD2" " " 6 0 1 C2 
    4463 40 15.48 -15.3762 -0.208037 620 " " " " A 43 0 0 "MET " " N  " " " 7 0 1 C2 
    4464 14 15.2836 -13.8963 -0.263189 620 " " " " A 2 0 0 "MET " " CA " " " 6 0 1 C2 
    4465 14 14.7295 -13.4217 1.09294 620 " " " " A 2 0 0 "MET " " C  " " " 6 0 1 C2 
    4466 23 13.8849 -14.0684 1.68534 620 " " " " A 70 0 0 "MET " " O  " " " 8 0 1 C2 
    4467 14 14.4369 -13.4893 -1.46314 620 " " " " A 2 0 0 "MET " " CB " " " 6 0 1 C2 
    4468 14 14.1 -12.0051 -1.55238 620 " " " " A 2 0 0 "MET " " CG " " " 6 0 1 C2 
    4469 52 13.5996 -11.6757 -3.22591 620 " " " " A 13 0 0 "MET " " SD " " " 16 0 1 C2 
    4470 14 11.9084 -12.3814 -3.33697 620 " " " " A 2 0 0 "MET " " CE " " " 6 0 1 C2 
    4471 40 15.0996 -12.1238 1.51385 621 " " " " A 43 0 0 "ASN " " N  " " " 7 0 1 C2 
    4472 14 14.6396 -11.4582 2.70979 621 " " " " A 2 0 0 "ASN " " CA " " " 6 0 1 C2 
    4473 14 13.0784 -11.2306 2.70299 621 " " " " A 2 0 0 "ASN " " C  " " " 6 0 1 C2 
    4474 23 12.5944 -10.2319 2.16288 621 " " " " A 70 0 0 "ASN " " O  " " " 8 0 1 C2 
    4475 14 15.2762 -10.1277 2.93601 621 " " " " A 2 0 0 "ASN " " CB " " " 6 0 1 C2 
    4476 14 15.2188 -9.73895 4.40512 621 " " " " A 2 0 0 "ASN " " CG " " " 6 0 1 C2 
    4477 23 14.1761 -9.3835 4.9105 621 " " " " A 70 0 0 "ASN " " OD1" " " 8 0 1 C2 
    4478 40 16.4121 -9.76781 5.04467 621 " " " " A 43 0 0 "ASN " " ND2" " " 7 0 1 C2 
    4479 40 12.3245 -12.0604 3.44256 622 " " " " A 43 0 0 "TYR " " N  " " " 7 0 1 C2 
    4480 14 10.9622 -11.8521 3.92204 622 " " " " A 2 0 0 "TYR " " CA " " " 6 0 1 C2 
    4481 14 10.5968 -12.9234 4.96416 622 " " " " A 2 0 0 "TYR " " C  " " " 6 0 1 C2 
    4482 23 11.2947 -13.9231 5.09309 622 " " " " A 70 0 0 "TYR " " O  " " " 8 0 1 C2 
    4483 14 9.9624 -11.9093 2.80744 622 " " " " A 2 0 0 "TYR " " CB " " " 6 0 1 C2 
    4484 14 10.0081 -13.1328 1.90679 622 " " " " A 2 0 0 "TYR " " CG " " " 6 0 1 C2 
    4485 14 10.7768 -13.1178 0.737543 622 " " " " A 2 0 0 "TYR " " CD1" " " 6 0 1 C2 
    4486 14 9.1471 -14.2709 2.0583 622 " " " " A 2 0 0 "TYR " " CD2" " " 6 0 1 C2 
    4487 14 10.7307 -14.1117 -0.247923 622 " " " " A 2 0 0 "TYR " " CE1" " " 6 0 1 C2 
    4488 14 8.97655 -15.2473 1.05796 622 " " " " A 2 0 0 "TYR " " CE2" " " 6 0 1 C2 
    4489 14 9.78318 -15.1149 -0.111563 622 " " " " A 2 0 0 "TYR " " CZ " " " 6 0 1 C2 
    4490 23 9.78963 -16.0131 -1.10744 622 " " " " A 70 0 0 "TYR " " OH " " " 8 0 1 C2 
    4491 40 9.51702 -12.795 5.75939 623 " " " " A 43 0 0 "THR " " N  " " " 7 0 1 C2 
    4492 14 8.92576 -13.9147 6.55453 623 " " " " A 2 0 0 "THR " " CA " " " 6 0 1 C2 
    4493 14 7.42532 -13.8391 6.4345 623 " " " " A 2 0 0 "THR " " C  " " " 6 0 1 C2 
    4494 23 6.8525 -12.7122 6.14923 623 " " " " A 70 0 0 "THR " " O  " " " 8 0 1 C2 
    4495 14 9.52856 -13.8238 7.96468 623 " " " " A 2 0 0 "THR " " CB " " " 6 0 1 C2 
    4496 23 9.06572 -12.7591 8.81042 623 " " " " A 70 0 0 "THR " " OG1" " " 8 0 1 C2 
    4497 14 11.1116 -13.7739 8.12827 623 " " " " A 2 0 0 "THR " " CG2" " " 6 0 1 C2 
    4498 40 6.71989 -14.9442 6.70828 624 " " " " A 43 0 0 "PRO " " N  " " " 7 0 1 C2 
    4499 14 5.21444 -14.9718 6.53695 624 " " " " A 2 0 0 "PRO " " CA " " " 6 0 1 C2 
    4500 14 4.63341 -14.1063 7.56318 624 " " " " A 2 0 0 "PRO " " C  " " " 6 0 1 C2 
    4501 23 5.02511 -14.198 8.75037 624 " " " " A 70 0 0 "PRO " " O  " " " 8 0 1 C2 
    4502 14 4.80457 -16.4212 6.70603 624 " " " " A 2 0 0 "PRO " " CB " " " 6 0 1 C2 
    4503 14 5.94974 -17.1306 7.40801 624 " " " " A 2 0 0 "PRO " " CG " " " 6 0 1 C2 
    4504 14 7.23932 -16.3299 7.03083 624 " " " " A 2 0 0 "PRO " " CD " " " 6 0 1 C2 
    4505 40 3.86819 -13.044 7.09774 625 " " " " A 43 0 0 "GLN " " N  " " " 7 0 1 C2 
    4506 14 3.2727 -12.0666 8.01342 625 " " " " A 2 0 0 "GLN " " CA " " " 6 0 1 C2 
    4507 14 1.81447 -11.8 7.50418 625 " " " " A 2 0 0 "GLN " " C  " " " 6 0 1 C2 
    4508 23 1.57723 -11.976 6.3012 625 " " " " A 70 0 0 "GLN " " O  " " " 8 0 1 C2 
    4509 14 4.10426 -10.7688 8.14807 625 " " " " A 2 0 0 "GLN " " CB " " " 6 0 1 C2 
    4510 14 5.32786 -10.9532 8.98745 625 " " " " A 2 0 0 "GLN " " CG " " " 6 0 1 C2 
    4511 14 6.16693 -9.74564 9.14363 625 " " " " A 2 0 0 "GLN " " CD " " " 6 0 1 C2 
    4512 23 7.32454 -9.71257 9.52424 625 " " " " A 70 0 0 "GLN " " OE1" " " 8 0 1 C2 
    4513 40 5.57227 -8.55758 8.90366 625 " " " " A 43 0 0 "GLN " " NE2" " " 7 0 1 C2 
    4514 40 0.88526 -11.4962 8.41358 626 " " " " A 43 0 0 "PRO " " N  " " " 7 0 1 C2 
    4515 14 -0.509584 -11.1524 8.02583 626 " " " " A 2 0 0 "PRO " " CA " " " 6 0 1 C2 
    4516 14 -0.637754 -9.79075 7.46142 626 " " " " A 2 0 0 "PRO " " C  " " " 6 0 1 C2 
    4517 23 -0.0790785 -8.84657 7.9859 626 " " " " A 70 0 0 "PRO " " O  " " " 8 0 1 C2 
    4518 14 -1.27373 -11.2366 9.35382 626 " " " " A 2 0 0 "PRO " " CB " " " 6 0 1 C2 
    4519 14 -0.279211 -10.9463 10.439 626 " " " " A 2 0 0 "PRO " " CG " " " 6 0 1 C2 
    4520 14 1.06847 -11.4909 9.81071 626 " " " " A 2 0 0 "PRO " " CD " " " 6 0 1 C2 
    4521 40 -1.44449 -9.65233 6.40154 627 " " " " A 43 0 0 "LEU " " N  " " " 7 0 1 C2 
    4522 14 -1.53804 -8.39803 5.72663 627 " " " " A 2 0 0 "LEU " " CA " " " 6 0 1 C2 
    4523 14 -2.56876 -7.48679 6.47315 627 " " " " A 2 0 0 "LEU " " C  " " " 6 0 1 C2 
    4524 23 -3.57528 -7.98339 7.00764 627 " " " " A 70 0 0 "LEU " " O  " " " 8 0 1 C2 
    4525 14 -2.10272 -8.8076 4.32786 627 " " " " A 2 0 0 "LEU " " CB " " " 6 0 1 C2 
    4526 14 -1.36814 -9.57437 3.2135 627 " " " " A 2 0 0 "LEU " " CG " " " 6 0 1 C2 
    4527 14 -2.06513 -9.53432 1.84889 627 " " " " A 2 0 0 "LEU " " CD1" " " 6 0 1 C2 
    4528 14 0.0989516 -9.16204 3.12046 627 " " " " A 2 0 0 "LEU " " CD2" " " 6 0 1 C2 
    4529 40 -2.46881 -6.2006 6.27686 628 " " " " A 43 0 0 "MET " " N  " " " 7 0 1 C2 
    4530 14 -3.39427 -5.26577 6.91584 628 " " " " A 2 0 0 "MET " " CA " " " 6 0 1 C2 
    4531 14 -4.63726 -5.17283 6.04104 628 " " " " A 2 0 0 "MET " " C  " " " 6 0 1 C2 
    4532 23 -4.52176 -4.66803 4.92817 628 " " " " A 70 0 0 "MET " " O  " " " 8 0 1 C2 
    4533 14 -2.72406 -3.83927 6.99042 628 " " " " A 2 0 0 "MET " " CB " " " 6 0 1 C2 
    4534 14 -3.37629 -2.82706 7.92642 628 " " " " A 2 0 0 "MET " " CG " " " 6 0 1 C2 
    4535 52 -4.97013 -2.06102 7.45826 628 " " " " A 13 0 0 "MET " " SD " " " 16 0 1 C2 
    4536 14 -5.50556 -1.58509 9.0834 628 " " " " A 2 0 0 "MET " " CE " " " 6 0 1 C2 
    4537 40 -5.72462 -5.71829 6.51579 629 " " " " A 43 0 0 "ALA " " N  " " " 7 0 1 C2 
    4538 14 -7.06831 -5.85376 5.97 629 " " " " A 2 0 0 "ALA " " CA " " " 6 0 1 C2 
    4539 14 -7.47262 -4.86064 4.85296 629 " " " " A 2 0 0 "ALA " " C  " " " 6 0 1 C2 
    4540 23 -7.30719 -5.11522 3.66938 629 " " " " A 70 0 0 "ALA " " O  " " " 8 0 1 C2 
    4541 14 -8.06146 -6.21003 7.07335 629 " " " " A 2 0 0 "ALA " " CB " " " 6 0 1 C2 
    4542 40 -7.94563 -3.62809 5.16805 630 " " " " A 43 0 0 "PRO " " N  " " " 7 0 1 C2 
    4543 14 -8.26835 -2.50663 4.23062 630 " " " " A 2 0 0 "PRO " " CA " " " 6 0 1 C2 
    4544 14 -7.14799 -2.04879 3.27099 630 " " " " A 2 0 0 "PRO " " C  " " " 6 0 1 C2 
    4545 23 -7.57058 -1.63382 2.17779 630 " " " " A 70 0 0 "PRO " " O  " " " 8 0 1 C2 
    4546 14 -8.98212 -1.45752 5.01628 630 " " " " A 2 0 0 "PRO " " CB " " " 6 0 1 C2 
    4547 14 -8.60139 -1.7913 6.49281 630 " " " " A 2 0 0 "PRO " " CG " " " 6 0 1 C2 
    4548 14 -8.20896 -3.25535 6.55033 630 " " " " A 2 0 0 "PRO " " CD " " " 6 0 1 C2 
    4549 40 -5.87201 -2.27477 3.54875 631 " " " " A 43 0 0 "MET " " N  " " " 7 0 1 C2 
    4550 14 -4.78084 -2.03844 2.56907 631 " " " " A 2 0 0 "MET " " CA " " " 6 0 1 C2 
    4551 14 -4.72267 -3.13121 1.44905 631 " " " " A 2 0 0 "MET " " C  " " " 6 0 1 C2 
    4552 23 -4.20865 -2.78387 0.398325 631 " " " " A 70 0 0 "MET " " O  " " " 8 0 1 C2 
    4553 14 -3.46235 -2.0306 3.34945 631 " " " " A 2 0 0 "MET " " CB " " " 6 0 1 C2 
    4554 14 -2.40894 -1.14127 2.64517 631 " " " " A 2 0 0 "MET " " CG " " " 6 0 1 C2 
    4555 52 -0.885542 -1.08324 3.57177 631 " " " " A 13 0 0 "MET " " SD " " " 16 0 1 C2 
    4556 14 0.0102141 -0.26121 2.23883 631 " " " " A 2 0 0 "MET " " CE " " " 6 0 1 C2 
    4557 40 -5.24506 -4.3487 1.63805 632 " " " " A 43 0 0 "ILE " " N  " " " 7 0 1 C2 
    4558 14 -5.30169 -5.41738 0.549433 632 " " " " A 2 0 0 "ILE " " CA " " " 6 0 1 C2 
    4559 14 -5.75318 -4.9236 -0.851942 632 " " " " A 2 0 0 "ILE " " C  " " " 6 0 1 C2 
    4560 23 -5.38767 -5.45847 -1.92493 632 " " " " A 70 0 0 "ILE " " O  " " " 8 0 1 C2 
    4561 14 -6.06159 -6.70133 1.10144 632 " " " " A 2 0 0 "ILE " " CB " " " 6 0 1 C2 
    4562 14 -5.29255 -7.33979 2.23538 632 " " " " A 2 0 0 "ILE " " CG1" " " 6 0 1 C2 
    4563 14 -6.44322 -7.73341 -0.0591947 632 " " " " A 2 0 0 "ILE " " CG2" " " 6 0 1 C2 
    4564 14 -5.90283 -8.55776 2.8986 632 " " " " A 2 0 0 "ILE " " CD1" " " 6 0 1 C2 
    4565 40 -6.7147 -3.97075 -0.870855 633 " " " " A 43 0 0 "GLY " " N  " " " 7 0 1 C2 
    4566 14 -7.42098 -3.56382 -2.09861 633 " " " " A 2 0 0 "GLY " " CA " " " 6 0 1 C2 
    4567 14 -6.54711 -2.65791 -3.04826 633 " " " " A 2 0 0 "GLY " " C  " " " 6 0 1 C2 
    4568 23 -6.51825 -2.88726 -4.24151 633 " " " " A 70 0 0 "GLY " " O  " " " 8 0 1 C2 
    4569 40 -5.69848 -1.78909 -2.48696 634 " " " " A 43 0 0 "LEU " " N  " " " 7 0 1 C2 
    4570 14 -4.73767 -0.89821 -3.1524 634 " " " " A 2 0 0 "LEU " " CA " " " 6 0 1 C2 
    4571 14 -3.79075 -1.50567 -4.19849 634 " " " " A 2 0 0 "LEU " " C  " " " 6 0 1 C2 
    4572 23 -3.47853 -0.779243 -5.19652 634 " " " " A 70 0 0 "LEU " " O  " " " 8 0 1 C2 
    4573 14 -3.86761 -0.297725 -2.02826 634 " " " " A 2 0 0 "LEU " " CB " " " 6 0 1 C2 
    4574 14 -4.60541 0.725568 -1.10463 634 " " " " A 2 0 0 "LEU " " CG " " " 6 0 1 C2 
    4575 14 -3.60163 1.05941 0.0369967 634 " " " " A 2 0 0 "LEU " " CD1" " " 6 0 1 C2 
    4576 14 -4.99925 2.05757 -1.77032 634 " " " " A 2 0 0 "LEU " " CD2" " " 6 0 1 C2 
    4577 40 -3.43514 -2.8101 -4.07363 635 " " " " A 43 0 0 "ILE " " N  " " " 7 0 1 C2 
    4578 14 -2.54621 -3.63822 -4.84127 635 " " " " A 2 0 0 "ILE " " CA " " " 6 0 1 C2 
    4579 14 -3.31115 -4.34133 -6.02184 635 " " " " A 2 0 0 "ILE " " C  " " " 6 0 1 C2 
    4580 23 -2.85518 -4.27065 -7.17653 635 " " " " A 70 0 0 "ILE " " O  " " " 8 0 1 C2 
    4581 14 -2.03605 -4.7398 -3.89185 635 " " " " A 2 0 0 "ILE " " CB " " " 6 0 1 C2 
    4582 14 -1.15389 -4.20974 -2.79429 635 " " " " A 2 0 0 "ILE " " CG1" " " 6 0 1 C2 
    4583 14 -1.25114 -5.91699 -4.5234 635 " " " " A 2 0 0 "ILE " " CG2" " " 6 0 1 C2 
    4584 14 -1.20873 -4.92268 -1.35428 635 " " " " A 2 0 0 "ILE " " CD1" " " 6 0 1 C2 
    4585 40 -4.53681 -4.90651 -5.7185 636 " " " " A 43 0 0 "ILE " " N  " " " 7 0 1 C2 
    4586 14 -5.46622 -5.51334 -6.5726 636 " " " " A 2 0 0 "ILE " " CA " " " 6 0 1 C2 
    4587 14 -5.89429 -4.51507 -7.65104 636 " " " " A 2 0 0 "ILE " " C  " " " 6 0 1 C2 
    4588 23 -5.74598 -4.88045 -8.83896 636 " " " " A 70 0 0 "ILE " " O  " " " 8 0 1 C2 
    4589 14 -6.649 -6.15553 -5.74352 636 " " " " A 2 0 0 "ILE " " CB " " " 6 0 1 C2 
    4590 14 -6.25503 -7.15954 -4.71103 636 " " " " A 2 0 0 "ILE " " CG1" " " 6 0 1 C2 
    4591 14 -7.75588 -6.72652 -6.72044 636 " " " " A 2 0 0 "ILE " " CG2" " " 6 0 1 C2 
    4592 14 -7.40963 -7.39598 -3.71932 636 " " " " A 2 0 0 "ILE " " CD1" " " 6 0 1 C2 
    4593 40 -6.2326 -3.31915 -7.19748 637 " " " " A 43 0 0 "ALA " " N  " " " 7 0 1 C2 
    4594 14 -6.6685 -2.16892 -8.02979 637 " " " " A 2 0 0 "ALA " " CA " " " 6 0 1 C2 
    4595 14 -5.70491 -1.88059 -9.16196 637 " " " " A 2 0 0 "ALA " " C  " " " 6 0 1 C2 
    4596 23 -6.1151 -1.75642 -10.3057 637 " " " " A 70 0 0 "ALA " " O  " " " 8 0 1 C2 
    4597 14 -6.99788 -0.840555 -7.19988 637 " " " " A 2 0 0 "ALA " " CB " " " 6 0 1 C2 
    4598 40 -4.40868 -1.67693 -8.89927 638 " " " " A 43 0 0 "VAL " " N  " " " 7 0 1 C2 
    4599 14 -3.48984 -1.29319 -9.97718 638 " " " " A 2 0 0 "VAL " " CA " " " 6 0 1 C2 
    4600 14 -3.06701 -2.44881 -10.8108 638 " " " " A 2 0 0 "VAL " " C  " " " 6 0 1 C2 
    4601 23 -2.89811 -2.29206 -12.0213 638 " " " " A 70 0 0 "VAL " " O  " " " 8 0 1 C2 
    4602 14 -2.35973 -0.53427 -9.29548 638 " " " " A 2 0 0 "VAL " " CB " " " 6 0 1 C2 
    4603 14 -2.83198 0.678087 -8.38762 638 " " " " A 2 0 0 "VAL " " CG1" " " 6 0 1 C2 
    4604 14 -1.4459 -1.46635 -8.50457 638 " " " " A 2 0 0 "VAL " " CG2" " " 6 0 1 C2 
    4605 40 -3.05608 -3.71351 -10.2963 639 " " " " A 43 0 0 "ILE " " N  " " " 7 0 1 C2 
    4606 14 -2.82334 -4.93285 -11.105 639 " " " " A 2 0 0 "ILE " " CA " " " 6 0 1 C2 
    4607 14 -3.88873 -5.15967 -12.1185 639 " " " " A 2 0 0 "ILE " " C  " " " 6 0 1 C2 
    4608 23 -3.61057 -5.48843 -13.274 639 " " " " A 70 0 0 "ILE " " O  " " " 8 0 1 C2 
    4609 14 -2.54263 -6.17555 -10.1669 639 " " " " A 2 0 0 "ILE " " CB " " " 6 0 1 C2 
    4610 14 -1.2693 -5.93364 -9.30103 639 " " " " A 2 0 0 "ILE " " CG1" " " 6 0 1 C2 
    4611 14 -2.3422 -7.40239 -11.0048 639 " " " " A 2 0 0 "ILE " " CG2" " " 6 0 1 C2 
    4612 14 -1.24593 -7.01974 -8.14513 639 " " " " A 2 0 0 "ILE " " CD1" " " 6 0 1 C2 
    4613 40 -5.17005 -5.1294 -11.5808 640 " " " " A 43 0 0 "TRP " " N  " " " 7 0 1 C2 
    4614 14 -6.33025 -5.00374 -12.4379 640 " " " " A 2 0 0 "TRP " " CA " " " 6 0 1 C2 
    4615 14 -6.23167 -3.85084 -13.4916 640 " " " " A 2 0 0 "TRP " " C  " " " 6 0 1 C2 
    4616 23 -6.6911 -4.07505 -14.6106 640 " " " " A 70 0 0 "TRP " " O  " " " 8 0 1 C2 
    4617 14 -7.62306 -5.02452 -11.6661 640 " " " " A 2 0 0 "TRP " " CB " " " 6 0 1 C2 
    4618 14 -8.86551 -5.28431 -12.4365 640 " " " " A 2 0 0 "TRP " " CG " " " 6 0 1 C2 
    4619 14 -9.73497 -4.33105 -12.8671 640 " " " " A 2 0 0 "TRP " " CD1" " " 6 0 1 C2 
    4620 14 -9.55118 -6.53767 -12.7274 640 " " " " A 2 0 0 "TRP " " CD2" " " 6 0 1 C2 
    4621 40 -10.7532 -4.92775 -13.5724 640 " " " " A 43 0 0 "TRP " " NE1" " " 7 0 1 C2 
    4622 14 -10.6525 -6.29878 -13.5853 640 " " " " A 2 0 0 "TRP " " CE2" " " 6 0 1 C2 
    4623 14 -9.18172 -7.88698 -12.6202 640 " " " " A 2 0 0 "TRP " " CE3" " " 6 0 1 C2 
    4624 14 -11.4353 -7.31568 -14.1505 640 " " " " A 2 0 0 "TRP " " CZ2" " " 6 0 1 C2 
    4625 14 -9.95508 -8.99149 -13.156 640 " " " " A 2 0 0 "TRP " " CZ3" " " 6 0 1 C2 
    4626 14 -11.1049 -8.66389 -13.8944 640 " " " " A 2 0 0 "TRP " " CH2" " " 6 0 1 C2 
    4627 40 -5.54368 -2.79564 -13.1606 641 " " " " A 43 0 0 "GLY " " N  " " " 7 0 1 C2 
    4628 14 -5.38392 -1.67735 -14.1233 641 " " " " A 2 0 0 "GLY " " CA " " " 6 0 1 C2 
    4629 14 -4.38374 -2.07084 -15.3244 641 " " " " A 2 0 0 "GLY " " C  " " " 6 0 1 C2 
    4630 23 -4.51013 -1.48733 -16.3889 641 " " " " A 70 0 0 "GLY " " O  " " " 8 0 1 C2 
    4631 40 -3.39178 -2.92115 -15.1092 642 " " " " A 43 0 0 "LEU " " N  " " " 7 0 1 C2 
    4632 14 -2.46004 -3.3267 -16.1882 642 " " " " A 2 0 0 "LEU " " CA " " " 6 0 1 C2 
    4633 14 -3.0856 -4.18441 -17.2288 642 " " " " A 2 0 0 "LEU " " C  " " " 6 0 1 C2 
    4634 23 -2.80674 -4.06294 -18.423 642 " " " " A 70 0 0 "LEU " " O  " " " 8 0 1 C2 
    4635 14 -1.27144 -4.07529 -15.529 642 " " " " A 2 0 0 "LEU " " CB " " " 6 0 1 C2 
    4636 14 -0.467195 -3.09566 -14.5868 642 " " " " A 2 0 0 "LEU " " CG " " " 6 0 1 C2 
    4637 14 0.630842 -3.93843 -13.8336 642 " " " " A 2 0 0 "LEU " " CD1" " " 6 0 1 C2 
    4638 14 0.259682 -1.83761 -15.2532 642 " " " " A 2 0 0 "LEU " " CD2" " " 6 0 1 C2 
    4639 40 -3.81662 -5.19525 -16.755 643 " " " " A 43 0 0 "SER " " N  " " " 7 0 1 C2 
    4640 14 -4.52015 -6.21395 -17.5858 643 " " " " A 2 0 0 "SER " " CA " " " 6 0 1 C2 
    4641 14 -5.5175 -5.52323 -18.5255 643 " " " " A 2 0 0 "SER " " C  " " " 6 0 1 C2 
    4642 23 -5.60315 -5.79342 -19.7375 643 " " " " A 70 0 0 "SER " " O  " " " 8 0 1 C2 
    4643 14 -5.23357 -7.32405 -16.6927 643 " " " " A 2 0 0 "SER " " CB " " " 6 0 1 C2 
    4644 23 -6.0292 -6.82318 -15.6894 643 " " " " A 70 0 0 "SER " " OG " " " 8 0 1 C2 
    4645 40 -6.31389 -4.58926 -17.9793 644 " " " " A 43 0 0 "THR " " N  " " " 7 0 1 C2 
    4646 14 -7.31445 -3.92879 -18.7517 644 " " " " A 2 0 0 "THR " " CA " " " 6 0 1 C2 
    4647 14 -6.73727 -2.96114 -19.773 644 " " " " A 2 0 0 "THR " " C  " " " 6 0 1 C2 
    4648 23 -7.2327 -2.87748 -20.8858 644 " " " " A 70 0 0 "THR " " O  " " " 8 0 1 C2 
    4649 14 -8.27233 -3.19165 -17.7196 644 " " " " A 2 0 0 "THR " " CB " " " 6 0 1 C2 
    4650 23 -7.64575 -2.48366 -16.6609 644 " " " " A 70 0 0 "THR " " OG1" " " 8 0 1 C2 
    4651 14 -9.36843 -4.09279 -16.9716 644 " " " " A 2 0 0 "THR " " CG2" " " 6 0 1 C2 
    4652 40 -5.69371 -2.25092 -19.4244 645 " " " " A 43 0 0 "ASH " " N  " " " 7 0 1 C2 
    4653 14 -4.93614 -1.4609 -20.3986 645 " " " " A 2 0 0 "ASH " " CA " " " 6 0 1 C2 
    4654 14 -4.3493 -2.36364 -21.5112 645 " " " " A 2 0 0 "ASH " " C  " " " 6 0 1 C2 
    4655 23 -4.43509 -1.96006 -22.6558 645 " " " " A 70 0 0 "ASH " " O  " " " 8 0 1 C2 
    4656 14 -3.72058 -0.766586 -19.6927 645 " " " " A 2 0 0 "ASH " " CB " " " 6 0 1 C2 
    4657 14 -2.8025 -0.00162829 -20.6837 645 " " " " A 2 0 0 "ASH " " CG " " " 6 0 1 C2 
    4658 23 -3.00116 1.14709 -21.0975 645 " " " " A 70 0 0 "ASH " " OD1" " " 8 0 1 C2 
    4659 23 -1.70171 -0.65945 -21.1091 645 " " " " A 70 0 0 "ASH " " OD2" " " 8 0 1 C2 
    4660 40 -3.85787 -3.56068 -21.2183 646 " " " " A 43 0 0 "TYR " " N  " " " 7 0 1 C2 
    4661 14 -3.52696 -4.5791 -22.2127 646 " " " " A 2 0 0 "TYR " " CA " " " 6 0 1 C2 
    4662 14 -4.67802 -4.8458 -23.2347 646 " " " " A 2 0 0 "TYR " " C  " " " 6 0 1 C2 
    4663 23 -4.45176 -4.78325 -24.4675 646 " " " " A 70 0 0 "TYR " " O  " " " 8 0 1 C2 
    4664 14 -2.94443 -5.90536 -21.5254 646 " " " " A 2 0 0 "TYR " " CB " " " 6 0 1 C2 
    4665 14 -2.04705 -6.84171 -22.3509 646 " " " " A 2 0 0 "TYR " " CG " " " 6 0 1 C2 
    4666 14 -1.09089 -6.30911 -23.1982 646 " " " " A 2 0 0 "TYR " " CD1" " " 6 0 1 C2 
    4667 14 -2.2702 -8.19349 -22.2989 646 " " " " A 2 0 0 "TYR " " CD2" " " 6 0 1 C2 
    4668 14 -0.316822 -7.14116 -24.0197 646 " " " " A 2 0 0 "TYR " " CE1" " " 6 0 1 C2 
    4669 14 -1.4941 -9.0885 -23.1001 646 " " " " A 2 0 0 "TYR " " CE2" " " 6 0 1 C2 
    4670 14 -0.551695 -8.54249 -23.989 646 " " " " A 2 0 0 "TYR " " CZ " " " 6 0 1 C2 
    4671 23 0.0192244 -9.33544 -24.884 646 " " " " A 70 0 0 "TYR " " OH " " " 8 0 1 C2 
    4672 40 -5.86938 -5.07491 -22.6972 647 " " " " A 43 0 0 "GLU " " N  " " " 7 0 1 C2 
    4673 14 -7.07849 -5.45982 -23.4141 647 " " " " A 2 0 0 "GLU " " CA " " " 6 0 1 C2 
    4674 14 -7.49825 -4.50613 -24.5913 647 " " " " A 2 0 0 "GLU " " C  " " " 6 0 1 C2 
    4675 23 -7.95392 -4.96575 -25.634 647 " " " " A 70 0 0 "GLU " " O  " " " 8 0 1 C2 
    4676 14 -8.31216 -5.68181 -22.4583 647 " " " " A 2 0 0 "GLU " " CB " " " 6 0 1 C2 
    4677 14 -9.32816 -6.78594 -22.8628 647 " " " " A 2 0 0 "GLU " " CG " " " 6 0 1 C2 
    4678 14 -8.76053 -8.17417 -23.3311 647 " " " " A 2 0 0 "GLU " " CD " " " 6 0 1 C2 
    4679 23 -8.00008 -8.71136 -22.525 647 " " " " A 70 0 0 "GLU " " OE1" " " 8 0 1 C2 
    4680 23 -9.27297 -8.7546 -24.257 647 " " " " A 70 0 0 "GLU " " OE2" " " 8 0 1 C2 
    4681 40 -7.28746 -3.23268 -24.4243 648 " " " " A 43 0 0 "VAL " " N  " " " 7 0 1 C2 
    4682 14 -7.50392 -2.26614 -25.3975 648 " " " " A 2 0 0 "VAL " " CA " " " 6 0 1 C2 
    4683 14 -6.24195 -1.80804 -26.1575 648 " " " " A 2 0 0 "VAL " " C  " " " 6 0 1 C2 
    4684 23 -6.3679 -0.858878 -26.9611 648 " " " " A 70 0 0 "VAL " " O  " " " 8 0 1 C2 
    4685 14 -8.14363 -1.05111 -24.6199 648 " " " " A 2 0 0 "VAL " " CB " " " 6 0 1 C2 
    4686 14 -9.61336 -1.29209 -24.284 648 " " " " A 2 0 0 "VAL " " CG1" " " 6 0 1 C2 
    4687 14 -7.24722 -0.638566 -23.286 648 " " " " A 2 0 0 "VAL " " CG2" " " 6 0 1 C2 
    4688 40 -4.99361 -2.37729 -25.8436 649 " " " " A 43 0 0 "PHE " " N  " " " 7 0 1 C2 
    4689 14 -3.77326 -2.19109 -26.5938 649 " " " " A 2 0 0 "PHE " " CA " " " 6 0 1 C2 
    4690 14 -3.58215 -3.39365 -27.5265 649 " " " " A 2 0 0 "PHE " " C  " " " 6 0 1 C2
[truncated: 11,590,153 more chars]
