# Supplementary material for: Inhibition Mechanism of Anti-TB Drug SQ109: Allosteric Inhibition of TMM Translocation of Mycobacterium Tuberculosis MmpL3 Transporter
Source: J Chem Inf Model. 2023 Aug 17;63(16):5356–74. doi: 10.1021/acs.jcim.3c00616 (PMC10466384; doi:10.1021/acs.jcim.3c00616)
Supplement: Supplementary file 2 — ci3c00616_si_002.zip [file ci3c00616_si_002.zip › data/TM7-TM8_conformchange/6AJG_holo_traj2_274ns.mae]

{
  s_m_m2io_version
  :::
  2.0.0
}
f_m_ct {
  s_m_title
  r_chorus_box_ax
  r_chorus_box_ay
  r_chorus_box_az
  r_chorus_box_bx
  r_chorus_box_by
  r_chorus_box_bz
  r_chorus_box_cx
  r_chorus_box_cy
  r_chorus_box_cz
  :::
  ""
  73.1862
  0
  0
  0
  80.2495
  0
  0
  0
  121.035
  m_atom[72043] {
    # First column is atom index #
    i_m_mmod_type
    r_m_x_coord
    r_m_y_coord
    r_m_z_coord
    i_m_residue_number
    s_m_insertion_code
    s_m_mmod_res
    s_m_chain_name
    i_m_color
    r_m_charge1
    r_m_charge2
    s_m_pdb_residue_name
    s_m_pdb_atom_name
    s_m_grow_name
    i_m_atomic_number
    i_m_formal_charge
    i_m_visibility
    s_m_pdb_segment_name
    :::
    1 14 -18.2862 -5.52729 -35.0539 0 " " " " A 2 0 0 "ACE " " CH3" " " 6 0 1 C2 
    2 14 -18.7805 -4.66577 -33.8939 0 " " " " A 2 0 0 "ACE " " C  " " " 6 0 1 C2 
    3 23 -19.1217 -3.49992 -34.1928 0 " " " " A 70 0 0 "ACE " " O  " " " 8 0 1 C2 
    4 48 -18.6032 -6.56926 -35.0975 0 " " " " A 21 0 0 "ACE " " 1H " " " 1 0 1 C2 
    5 48 -18.7182 -5.14668 -35.9795 0 " " " " A 21 0 0 "ACE " " 2H " " " 1 0 1 C2 
    6 48 -17.2054 -5.59176 -35.1794 0 " " " " A 21 0 0 "ACE " " 3H " " " 1 0 1 C2 
    7 40 -18.9007 -5.20772 -32.712 1 " " " " A 43 0 0 "MET " " N  " " " 7 0 1 C2 
    8 14 -19.5959 -4.46342 -31.5902 1 " " " " A 2 0 0 "MET " " CA " " " 6 0 1 C2 
    9 14 -18.9553 -3.11647 -31.2727 1 " " " " A 2 0 0 "MET " " C  " " " 6 0 1 C2 
    10 23 -19.5141 -2.05878 -31.4229 1 " " " " A 70 0 0 "MET " " O  " " " 8 0 1 C2 
    11 14 -19.8177 -5.34623 -30.3662 1 " " " " A 2 0 0 "MET " " CB " " " 6 0 1 C2 
    12 14 -20.7936 -4.78224 -29.3649 1 " " " " A 2 0 0 "MET " " CG " " " 6 0 1 C2 
    13 52 -20.9667 -5.68697 -27.8436 1 " " " " A 13 0 0 "MET " " SD " " " 16 0 1 C2 
    14 14 -19.3192 -5.3114 -27.2186 1 " " " " A 2 0 0 "MET " " CE " " " 6 0 1 C2 
    15 48 -18.8969 -6.21338 -32.6185 1 " " " " A 21 0 0 "MET " " H1 " " " 1 0 1 C2 
    16 48 -20.5725 -4.15305 -31.9617 1 " " " " A 21 0 0 "MET " " HA " " " 1 0 1 C2 
    17 48 -18.8934 -5.18347 -29.8119 1 " " " " A 21 0 0 "MET " " HB3" " " 1 0 1 C2 
    18 48 -19.944 -6.38147 -30.6831 1 " " " " A 21 0 0 "MET " " HB2" " " 1 0 1 C2 
    19 48 -21.7879 -4.83335 -29.8087 1 " " " " A 21 0 0 "MET " " HG3" " " 1 0 1 C2 
    20 48 -20.7084 -3.70504 -29.2218 1 " " " " A 21 0 0 "MET " " HG2" " " 1 0 1 C2 
    21 48 -18.9353 -4.29164 -27.2472 1 " " " " A 21 0 0 "MET " " HE1" " " 1 0 1 C2 
    22 48 -19.1792 -5.57553 -26.1704 1 " " " " A 21 0 0 "MET " " HE2" " " 1 0 1 C2 
    23 48 -18.6877 -5.98088 -27.8027 1 " " " " A 21 0 0 "MET " " HE3" " " 1 0 1 C2 
    24 40 -17.6511 -3.09876 -31.0905 2 " " " " A 43 0 0 "PHE " " N  " " " 7 0 1 C2 
    25 14 -16.8276 -1.86065 -30.7292 2 " " " " A 2 0 0 "PHE " " CA " " " 6 0 1 C2 
    26 14 -16.8546 -0.84106 -31.8982 2 " " " " A 2 0 0 "PHE " " C  " " " 6 0 1 C2 
    27 23 -16.7737 0.373413 -31.6624 2 " " " " A 70 0 0 "PHE " " O  " " " 8 0 1 C2 
    28 14 -15.392 -2.26154 -30.4272 2 " " " " A 2 0 0 "PHE " " CB " " " 6 0 1 C2 
    29 14 -15.2038 -2.8583 -29.0691 2 " " " " A 2 0 0 "PHE " " CG " " " 6 0 1 C2 
    30 14 -15.7323 -4.13035 -28.8017 2 " " " " A 2 0 0 "PHE " " CD1" " " 6 0 1 C2 
    31 14 -14.6647 -2.06263 -27.987 2 " " " " A 2 0 0 "PHE " " CD2" " " 6 0 1 C2 
    32 14 -15.5719 -4.60639 -27.5171 2 " " " " A 2 0 0 "PHE " " CE1" " " 6 0 1 C2 
    33 14 -14.4985 -2.57996 -26.6347 2 " " " " A 2 0 0 "PHE " " CE2" " " 6 0 1 C2 
    34 14 -14.9712 -3.87668 -26.4845 2 " " " " A 2 0 0 "PHE " " CZ " " " 6 0 1 C2 
    35 48 -17.1859 -3.97249 -31.2912 2 " " " " A 21 0 0 "PHE " " H  " " " 1 0 1 C2 
    36 48 -17.2699 -1.3415 -29.879 2 " " " " A 21 0 0 "PHE " " HA " " " 1 0 1 C2 
    37 48 -14.8495 -1.31756 -30.4798 2 " " " " A 21 0 0 "PHE " " HB3" " " 1 0 1 C2 
    38 48 -14.9767 -2.83744 -31.2543 2 " " " " A 21 0 0 "PHE " " HB2" " " 1 0 1 C2 
    39 48 -16.0515 -4.7728 -29.6091 2 " " " " A 21 0 0 "PHE " " HD1" " " 1 0 1 C2 
    40 48 -14.3431 -1.07793 -28.2925 2 " " " " A 21 0 0 "PHE " " HD2" " " 1 0 1 C2 
    41 48 -15.953 -5.61108 -27.4088 2 " " " " A 21 0 0 "PHE " " HE1" " " 1 0 1 C2 
    42 48 -14.0316 -2.06592 -25.8075 2 " " " " A 21 0 0 "PHE " " HE2" " " 1 0 1 C2 
    43 48 -14.9552 -4.27003 -25.4788 2 " " " " A 21 0 0 "PHE " " HZ " " " 1 0 1 C2 
    44 40 -16.8917 -1.25953 -33.1692 3 " " " " A 43 0 0 "ALA " " N  " " " 7 0 1 C2 
    45 14 -16.9748 -0.456308 -34.3311 3 " " " " A 2 0 0 "ALA " " CA " " " 6 0 1 C2 
    46 14 -18.3573 0.132604 -34.6372 3 " " " " A 2 0 0 "ALA " " C  " " " 6 0 1 C2 
    47 23 -18.4948 1.32913 -34.9841 3 " " " " A 70 0 0 "ALA " " O  " " " 8 0 1 C2 
    48 14 -16.5494 -1.29925 -35.5612 3 " " " " A 2 0 0 "ALA " " CB " " " 6 0 1 C2 
    49 48 -16.8704 -2.25875 -33.3148 3 " " " " A 21 0 0 "ALA " " H  " " " 1 0 1 C2 
    50 48 -16.3466 0.426937 -34.2151 3 " " " " A 21 0 0 "ALA " " HA " " " 1 0 1 C2 
    51 48 -16.5675 -0.732301 -36.492 3 " " " " A 21 0 0 "ALA " " HB1" " " 1 0 1 C2 
    52 48 -15.5252 -1.64199 -35.4144 3 " " " " A 21 0 0 "ALA " " HB2" " " 1 0 1 C2 
    53 48 -17.1505 -2.19436 -35.7209 3 " " " " A 21 0 0 "ALA " " HB3" " " 1 0 1 C2 
    54 40 -19.4514 -0.581569 -34.2642 4 " " " " A 43 0 0 "TRP " " N  " " " 7 0 1 C2 
    55 14 -20.7914 -0.0838938 -34.3178 4 " " " " A 2 0 0 "TRP " " CA " " " 6 0 1 C2 
    56 14 -21.0025 0.885396 -33.1373 4 " " " " A 2 0 0 "TRP " " C  " " " 6 0 1 C2 
    57 23 -21.6852 1.87832 -33.334 4 " " " " A 70 0 0 "TRP " " O  " " " 8 0 1 C2 
    58 14 -21.7437 -1.29575 -34.1605 4 " " " " A 2 0 0 "TRP " " CB " " " 6 0 1 C2 
    59 14 -23.1751 -0.944843 -33.845 4 " " " " A 2 0 0 "TRP " " CG " " " 6 0 1 C2 
    60 14 -24.1322 -0.432932 -34.6214 4 " " " " A 2 0 0 "TRP " " CD1" " " 6 0 1 C2 
    61 14 -23.7497 -0.940192 -32.5041 4 " " " " A 2 0 0 "TRP " " CD2" " " 6 0 1 C2 
    62 40 -25.3039 -0.271991 -33.8953 4 " " " " A 43 0 0 "TRP " " NE1" " " 7 0 1 C2 
    63 14 -25.1229 -0.492591 -32.54 4 " " " " A 2 0 0 "TRP " " CE2" " " 6 0 1 C2 
    64 14 -23.3319 -1.35705 -31.2012 4 " " " " A 2 0 0 "TRP " " CE3" " " 6 0 1 C2 
    65 14 -25.9782 -0.364938 -31.4503 4 " " " " A 2 0 0 "TRP " " CZ2" " " 6 0 1 C2 
    66 14 -24.2099 -1.11895 -30.0753 4 " " " " A 2 0 0 "TRP " " CZ3" " " 6 0 1 C2 
    67 14 -25.514 -0.740181 -30.2139 4 " " " " A 2 0 0 "TRP " " CH2" " " 6 0 1 C2 
    68 48 -19.3357 -1.5618 -34.05 4 " " " " A 21 0 0 "TRP " " H  " " " 1 0 1 C2 
    69 48 -21.0334 0.455843 -35.2334 4 " " " " A 21 0 0 "TRP " " HA " " " 1 0 1 C2 
    70 48 -21.2876 -2.03733 -33.5046 4 " " " " A 21 0 0 "TRP " " HB3" " " 1 0 1 C2 
    71 48 -21.7066 -1.80994 -35.1208 4 " " " " A 21 0 0 "TRP " " HB2" " " 1 0 1 C2 
    72 48 -23.8322 -0.0939723 -35.602 4 " " " " A 21 0 0 "TRP " " HD1" " " 1 0 1 C2 
    73 48 -26.0819 0.331624 -34.1199 4 " " " " A 21 0 0 "TRP " " HE1" " " 1 0 1 C2 
    74 48 -22.3631 -1.82724 -31.1196 4 " " " " A 21 0 0 "TRP " " HE3" " " 1 0 1 C2 
    75 48 -26.9714 0.0477209 -31.5488 4 " " " " A 21 0 0 "TRP " " HZ2" " " 1 0 1 C2 
    76 48 -23.8459 -1.40358 -29.0991 4 " " " " A 21 0 0 "TRP " " HZ3" " " 1 0 1 C2 
    77 48 -26.1546 -0.626446 -29.3518 4 " " " " A 21 0 0 "TRP " " HH2" " " 1 0 1 C2 
    78 40 -20.2922 0.670357 -31.9746 5 " " " " A 43 0 0 "TRP " " N  " " " 7 0 1 C2 
    79 14 -20.413 1.55225 -30.7853 5 " " " " A 2 0 0 "TRP " " CA " " " 6 0 1 C2 
    80 14 -19.6733 2.88408 -31.0959 5 " " " " A 2 0 0 "TRP " " C  " " " 6 0 1 C2 
    81 23 -20.2047 3.93288 -30.8044 5 " " " " A 70 0 0 "TRP " " O  " " " 8 0 1 C2 
    82 14 -19.7533 0.847783 -29.5351 5 " " " " A 2 0 0 "TRP " " CB " " " 6 0 1 C2 
    83 14 -20.0219 1.55875 -28.2334 5 " " " " A 2 0 0 "TRP " " CG " " " 6 0 1 C2 
    84 14 -19.0938 1.95283 -27.311 5 " " " " A 2 0 0 "TRP " " CD1" " " 6 0 1 C2 
    85 14 -21.2884 1.6913 -27.5271 5 " " " " A 2 0 0 "TRP " " CD2" " " 6 0 1 C2 
    86 40 -19.6925 2.51086 -26.2639 5 " " " " A 43 0 0 "TRP " " NE1" " " 7 0 1 C2 
    87 14 -21.0522 2.26618 -26.2474 5 " " " " A 2 0 0 "TRP " " CE2" " " 6 0 1 C2 
    88 14 -22.6181 1.31925 -27.8189 5 " " " " A 2 0 0 "TRP " " CE3" " " 6 0 1 C2 
    89 14 -22.052 2.48034 -25.2635 5 " " " " A 2 0 0 "TRP " " CZ2" " " 6 0 1 C2 
    90 14 -23.6311 1.70848 -26.9331 5 " " " " A 2 0 0 "TRP " " CZ3" " " 6 0 1 C2 
    91 14 -23.3402 2.21882 -25.6829 5 " " " " A 2 0 0 "TRP " " CH2" " " 6 0 1 C2 
    92 48 -19.72 -0.157753 -31.8912 5 " " " " A 21 0 0 "TRP " " H  " " " 1 0 1 C2 
    93 48 -21.4372 1.7208 -30.4524 5 " " " " A 21 0 0 "TRP " " HA " " " 1 0 1 C2 
    94 48 -18.7211 0.570187 -29.7484 5 " " " " A 21 0 0 "TRP " " HB3" " " 1 0 1 C2 
    95 48 -20.288 -0.0840674 -29.3512 5 " " " " A 21 0 0 "TRP " " HB2" " " 1 0 1 C2 
    96 48 -18.0634 1.95475 -27.6347 5 " " " " A 21 0 0 "TRP " " HD1" " " 1 0 1 C2 
    97 48 -19.107 3.0139 -25.6126 5 " " " " A 21 0 0 "TRP " " HE1" " " 1 0 1 C2 
    98 48 -22.7775 0.853868 -28.7804 5 " " " " A 21 0 0 "TRP " " HE3" " " 1 0 1 C2 
    99 48 -21.7203 2.93891 -24.3437 5 " " " " A 21 0 0 "TRP " " HZ2" " " 1 0 1 C2 
    100 48 -24.6677 1.5393 -27.1845 5 " " " " A 21 0 0 "TRP " " HZ3" " " 1 0 1 C2 
    101 48 -24.1084 2.40028 -24.9457 5 " " " " A 21 0 0 "TRP " " HH2" " " 1 0 1 C2 
    102 40 -18.5456 2.77083 -31.8502 6 " " " " A 43 0 0 "GLY " " N  " " " 7 0 1 C2 
    103 14 -17.8033 3.85791 -32.5131 6 " " " " A 2 0 0 "GLY " " CA " " " 6 0 1 C2 
    104 14 -18.5783 4.76073 -33.5039 6 " " " " A 2 0 0 "GLY " " C  " " " 6 0 1 C2 
    105 23 -18.1936 5.94003 -33.6558 6 " " " " A 70 0 0 "GLY " " O  " " " 8 0 1 C2 
    106 48 -18.2091 1.82449 -31.9565 6 " " " " A 21 0 0 "GLY " " H  " " " 1 0 1 C2 
    107 48 -16.8974 3.38447 -32.8918 6 " " " " A 21 0 0 "GLY " " HA3" " " 1 0 1 C2 
    108 48 -17.5024 4.62006 -31.7943 6 " " " " A 21 0 0 "GLY " " HA2" " " 1 0 1 C2 
    109 40 -19.6646 4.25315 -34.1419 7 " " " " A 43 0 0 "ARG " " N  " " " 7 0 1 C2 
    110 14 -20.736 4.91537 -34.9394 7 " " " " A 2 0 0 "ARG " " CA " " " 6 0 1 C2 
    111 14 -21.7322 5.5495 -33.8961 7 " " " " A 2 0 0 "ARG " " C  " " " 6 0 1 C2 
    112 23 -22.1246 6.72847 -34.0244 7 " " " " A 70 0 0 "ARG " " O  " " " 8 0 1 C2 
    113 14 -21.3629 3.96783 -35.9878 7 " " " " A 2 0 0 "ARG " " CB " " " 6 0 1 C2 
    114 14 -22.3275 4.7722 -36.8379 7 " " " " A 2 0 0 "ARG " " CG " " " 6 0 1 C2 
    115 14 -23.8081 4.87312 -36.4344 7 " " " " A 2 0 0 "ARG " " CD " " " 6 0 1 C2 
    116 40 -24.5332 5.93594 -37.0382 7 " " " " A 43 0 0 "ARG " " NE " " " 7 0 1 C2 
    117 14 -25.8373 6.08987 -36.9028 7 " " " " A 2 0 0 "ARG " " CZ " " " 6 0 1 C2 
    118 40 -26.5189 5.3483 -35.9561 7 " " " " A 43 0 0 "ARG " " NH1" " " 7 0 1 C2 
    119 40 -26.5129 6.93666 -37.5588 7 " " " " A 43 0 0 "ARG " " NH2" " " 7 0 1 C2 
    120 48 -19.6379 3.25052 -34.0231 7 " " " " A 21 0 0 "ARG " " H  " " " 1 0 1 C2 
    121 48 -20.0684 5.68496 -35.3269 7 " " " " A 21 0 0 "ARG " " HA " " " 1 0 1 C2 
    122 48 -21.7975 3.07943 -35.5296 7 " " " " A 21 0 0 "ARG " " HB3" " " 1 0 1 C2 
    123 48 -20.6075 3.50241 -36.621 7 " " " " A 21 0 0 "ARG " " HB2" " " 1 0 1 C2 
    124 48 -22.3333 4.23487 -37.7862 7 " " " " A 21 0 0 "ARG " " HG3" " " 1 0 1 C2 
    125 48 -21.9677 5.74326 -37.178 7 " " " " A 21 0 0 "ARG " " HG2" " " 1 0 1 C2 
    126 48 -23.951 4.96606 -35.3578 7 " " " " A 21 0 0 "ARG " " HD3" " " 1 0 1 C2 
    127 48 -24.241 3.92555 -36.755 7 " " " " A 21 0 0 "ARG " " HD2" " " 1 0 1 C2 
    128 48 -24.0008 6.67524 -37.4742 7 " " " " A 21 0 0 "ARG " " HE " " " 1 0 1 C2 
    129 48 -27.5095 5.41031 -35.7694 7 " " " " A 21 0 0 "ARG " HH12 " " 1 0 1 C2 
    130 48 -26.1018 4.53913 -35.5186 7 " " " " A 21 0 0 "ARG " HH11 " " 1 0 1 C2 
    131 48 -27.4825 7.16244 -37.3886 7 " " " " A 21 0 0 "ARG " HH22 " " 1 0 1 C2 
    132 48 -26.1307 7.6008 -38.2168 7 " " " " A 21 0 0 "ARG " HH21 " " 1 0 1 C2 
    133 40 -22.2023 4.83815 -32.9076 8 " " " " A 43 0 0 "THR " " N  " " " 7 0 1 C2 
    134 14 -23.2833 5.20511 -31.9785 8 " " " " A 2 0 0 "THR " " CA " " " 6 0 1 C2 
    135 14 -22.8789 6.42651 -31.1015 8 " " " " A 2 0 0 "THR " " C  " " " 6 0 1 C2 
    136 23 -23.7387 7.119 -30.6152 8 " " " " A 70 0 0 "THR " " O  " " " 8 0 1 C2 
    137 14 -23.585 3.90915 -31.1757 8 " " " " A 2 0 0 "THR " " CB " " " 6 0 1 C2 
    138 23 -24.1544 2.93087 -32.08 8 " " " " A 70 0 0 "THR " " OG1" " " 8 0 1 C2 
    139 14 -24.5326 4.13025 -30.0011 8 " " " " A 2 0 0 "THR " " CG2" " " 6 0 1 C2 
    140 48 -22.0235 3.84583 -32.8489 8 " " " " A 21 0 0 "THR " " H  " " " 1 0 1 C2 
    141 48 -24.1064 5.58878 -32.5814 8 " " " " A 21 0 0 "THR " " HA " " " 1 0 1 C2 
    142 48 -22.6527 3.53428 -30.7535 8 " " " " A 21 0 0 "THR " " HB " " " 1 0 1 C2 
    143 48 -23.4944 2.60108 -32.6705 8 " " " " A 21 0 0 "THR " " HG1" " " 1 0 1 C2 
    144 48 -25.4656 4.65213 -30.2138 8 " " " " A 21 0 0 "THR " HG21 " " 1 0 1 C2 
    145 48 -24.7231 3.18209 -29.4983 8 " " " " A 21 0 0 "THR " HG22 " " 1 0 1 C2 
    146 48 -24.0028 4.67093 -29.2168 8 " " " " A 21 0 0 "THR " HG23 " " 1 0 1 C2 
    147 40 -21.5761 6.67021 -30.9278 9 " " " " A 43 0 0 "VAL " " N  " " " 7 0 1 C2 
    148 14 -21.095 7.84727 -30.1083 9 " " " " A 2 0 0 "VAL " " CA " " " 6 0 1 C2 
    149 14 -20.7818 9.04964 -31.0555 9 " " " " A 2 0 0 "VAL " " C  " " " 6 0 1 C2 
    150 23 -20.6111 10.1706 -30.5825 9 " " " " A 70 0 0 "VAL " " O  " " " 8 0 1 C2 
    151 14 -19.8944 7.3813 -29.244 9 " " " " A 2 0 0 "VAL " " CB " " " 6 0 1 C2 
    152 14 -20.3013 6.32895 -28.1978 9 " " " " A 2 0 0 "VAL " " CG1" " " 6 0 1 C2 
    153 14 -18.7539 6.89108 -30.1636 9 " " " " A 2 0 0 "VAL " " CG2" " " 6 0 1 C2 
    154 48 -20.9598 5.91171 -31.1828 9 " " " " A 21 0 0 "VAL " " H  " " " 1 0 1 C2 
    155 48 -21.8848 8.23192 -29.4631 9 " " " " A 21 0 0 "VAL " " HA " " " 1 0 1 C2 
    156 48 -19.4467 8.18868 -28.6646 9 " " " " A 21 0 0 "VAL " " HB " " " 1 0 1 C2 
    157 48 -21.1891 6.72436 -27.7043 9 " " " " A 21 0 0 "VAL " HG11 " " 1 0 1 C2 
    158 48 -20.5095 5.40882 -28.7438 9 " " " " A 21 0 0 "VAL " HG12 " " 1 0 1 C2 
    159 48 -19.4063 6.16237 -27.5983 9 " " " " A 21 0 0 "VAL " HG13 " " 1 0 1 C2 
    160 48 -17.9973 6.28392 -29.6666 9 " " " " A 21 0 0 "VAL " HG21 " " 1 0 1 C2 
    161 48 -19.0178 6.22979 -30.9889 9 " " " " A 21 0 0 "VAL " HG22 " " 1 0 1 C2 
    162 48 -18.1553 7.6644 -30.6449 9 " " " " A 21 0 0 "VAL " HG23 " " 1 0 1 C2 
    163 40 -20.7056 8.87012 -32.3616 10 " " " " A 43 0 0 "TYR " " N  " " " 7 0 1 C2 
    164 14 -20.6225 9.94723 -33.3723 10 " " " " A 2 0 0 "TYR " " CA " " " 6 0 1 C2 
    165 14 -22.026 10.4311 -33.7504 10 " " " " A 2 0 0 "TYR " " C  " " " 6 0 1 C2 
    166 23 -22.1947 11.6361 -33.9568 10 " " " " A 70 0 0 "TYR " " O  " " " 8 0 1 C2 
    167 14 -19.9574 9.32593 -34.6439 10 " " " " A 2 0 0 "TYR " " CB " " " 6 0 1 C2 
    168 14 -19.5165 10.3674 -35.6132 10 " " " " A 2 0 0 "TYR " " CG " " " 6 0 1 C2 
    169 14 -18.1896 10.9255 -35.6227 10 " " " " A 2 0 0 "TYR " " CD1" " " 6 0 1 C2 
    170 14 -20.4811 10.7812 -36.5854 10 " " " " A 2 0 0 "TYR " " CD2" " " 6 0 1 C2 
    171 14 -17.9175 11.8653 -36.6648 10 " " " " A 2 0 0 "TYR " " CE1" " " 6 0 1 C2 
    172 14 -20.1447 11.703 -37.6425 10 " " " " A 2 0 0 "TYR " " CE2" " " 6 0 1 C2 
    173 14 -18.835 12.2143 -37.6575 10 " " " " A 2 0 0 "TYR " " CZ " " " 6 0 1 C2 
    174 23 -18.4837 13.0484 -38.6378 10 " " " " A 70 0 0 "TYR " " OH " " " 8 0 1 C2 
    175 48 -20.9668 8.01203 -32.8259 10 " " " " A 21 0 0 "TYR " " H  " " " 1 0 1 C2 
    176 48 -20.0207 10.8324 -33.1662 10 " " " " A 21 0 0 "TYR " " HA " " " 1 0 1 C2 
    177 48 -20.5476 8.50628 -35.0538 10 " " " " A 21 0 0 "TYR " " HB3" " " 1 0 1 C2 
    178 48 -19.0226 8.80996 -34.4248 10 " " " " A 21 0 0 "TYR " " HB2" " " 1 0 1 C2 
    179 48 -17.3396 10.6608 -35.0111 10 " " " " A 21 0 0 "TYR " " HD1" " " 1 0 1 C2 
    180 48 -21.4206 10.2485 -36.5919 10 " " " " A 21 0 0 "TYR " " HD2" " " 1 0 1 C2 
    181 48 -16.9296 12.2984 -36.7186 10 " " " " A 21 0 0 "TYR " " HE1" " " 1 0 1 C2 
    182 48 -20.8904 12.0053 -38.3628 10 " " " " A 21 0 0 "TYR " " HE2" " " 1 0 1 C2 
    183 48 -17.5404 13.0815 -38.6846 10 " " " " A 21 0 0 "TYR " " HH " " " 1 0 1 C2 
    184 40 -23.0509 9.5605 -33.7179 11 " " " " A 43 0 0 "GLN " " N  " " " 7 0 1 C2 
    185 14 -24.4772 10.0544 -33.8441 11 " " " " A 2 0 0 "GLN " " CA " " " 6 0 1 C2 
    186 14 -24.9625 10.683 -32.5438 11 " " " " A 2 0 0 "GLN " " C  " " " 6 0 1 C2 
    187 23 -25.3098 11.8034 -32.634 11 " " " " A 70 0 0 "GLN " " O  " " " 8 0 1 C2 
    188 14 -25.393 8.88818 -34.2148 11 " " " " A 2 0 0 "GLN " " CB " " " 6 0 1 C2 
    189 14 -26.612 9.3136 -35.0961 11 " " " " A 2 0 0 "GLN " " CG " " " 6 0 1 C2 
    190 14 -26.2157 10.0069 -36.4037 11 " " " " A 2 0 0 "GLN " " CD " " " 6 0 1 C2 
    191 23 -25.0985 9.90226 -36.8967 11 " " " " A 70 0 0 "GLN " " OE1" " " 8 0 1 C2 
    192 40 -27.1447 10.883 -36.8586 11 " " " " A 43 0 0 "GLN " " NE2" " " 7 0 1 C2 
    193 48 -22.765 8.59206 -33.7395 11 " " " " A 21 0 0 "GLN " " H  " " " 1 0 1 C2 
    194 48 -24.4025 10.8314 -34.6048 11 " " " " A 21 0 0 "GLN " " HA " " " 1 0 1 C2 
    195 48 -25.7686 8.31505 -33.3671 11 " " " " A 21 0 0 "GLN " " HB3" " " 1 0 1 C2 
    196 48 -24.8187 8.17614 -34.8075 11 " " " " A 21 0 0 "GLN " " HB2" " " 1 0 1 C2 
    197 48 -27.3922 9.78732 -34.5002 11 " " " " A 21 0 0 "GLN " " HG3" " " 1 0 1 C2 
    198 48 -27.0855 8.38886 -35.4258 11 " " " " A 21 0 0 "GLN " " HG2" " " 1 0 1 C2 
    199 48 -26.9515 11.3669 -37.7238 11 " " " " A 21 0 0 "GLN " HE22 " " 1 0 1 C2 
    200 48 -27.9076 11.2147 -36.2859 11 " " " " A 21 0 0 "GLN " HE21 " " 1 0 1 C2 
    201 40 -25.0875 9.9487 -31.4162 12 " " " " A 43 0 0 "PHE " " N  " " " 7 0 1 C2 
    202 14 -25.6388 10.4993 -30.166 12 " " " " A 2 0 0 "PHE " " CA " " " 6 0 1 C2 
    203 14 -24.6061 11.0883 -29.2 12 " " " " A 2 0 0 "PHE " " C  " " " 6 0 1 C2 
    204 23 -24.6087 10.9479 -27.9729 12 " " " " A 70 0 0 "PHE " " O  " " " 8 0 1 C2 
    205 14 -26.3996 9.36043 -29.3839 12 " " " " A 2 0 0 "PHE " " CB " " " 6 0 1 C2 
    206 14 -27.4756 8.70501 -30.1828 12 " " " " A 2 0 0 "PHE " " CG " " " 6 0 1 C2 
    207 14 -27.3872 7.36861 -30.7032 12 " " " " A 2 0 0 "PHE " " CD1" " " 6 0 1 C2 
    208 14 -28.5994 9.43662 -30.5907 12 " " " " A 2 0 0 "PHE " " CD2" " " 6 0 1 C2 
    209 14 -28.2297 6.90592 -31.697 12 " " " " A 2 0 0 "PHE " " CE1" " " 6 0 1 C2 
    210 14 -29.6168 8.82632 -31.3948 12 " " " " A 2 0 0 "PHE " " CE2" " " 6 0 1 C2 
    211 14 -29.3968 7.59442 -31.9905 12 " " " " A 2 0 0 "PHE " " CZ " " " 6 0 1 C2 
    212 48 -24.6804 9.03047 -31.31 12 " " " " A 21 0 0 "PHE " " H  " " " 1 0 1 C2 
    213 48 -26.3979 11.2538 -30.3724 12 " " " " A 21 0 0 "PHE " " HA " " " 1 0 1 C2 
    214 48 -26.8346 9.69442 -28.4419 12 " " " " A 21 0 0 "PHE " " HB3" " " 1 0 1 C2 
    215 48 -25.6916 8.6009 -29.0523 12 " " " " A 21 0 0 "PHE " " HB2" " " 1 0 1 C2 
    216 48 -26.5765 6.72732 -30.3903 12 " " " " A 21 0 0 "PHE " " HD1" " " 1 0 1 C2 
    217 48 -28.6935 10.4951 -30.3978 12 " " " " A 21 0 0 "PHE " " HD2" " " 1 0 1 C2 
    218 48 -28.015 5.94645 -32.1439 12 " " " " A 21 0 0 "PHE " " HE1" " " 1 0 1 C2 
    219 48 -30.5402 9.34864 -31.5969 12 " " " " A 21 0 0 "PHE " " HE2" " " 1 0 1 C2 
    220 48 -30.1326 7.34577 -32.7409 12 " " " " A 21 0 0 "PHE " " HZ " " " 1 0 1 C2 
    221 40 -23.7206 11.7859 -29.8563 13 " " " " A 43 0 0 "ARG " " N  " " " 7 0 1 C2 
    222 14 -22.4901 12.4371 -29.3363 13 " " " " A 2 0 0 "ARG " " CA " " " 6 0 1 C2 
    223 14 -22.6854 13.3082 -28.0935 13 " " " " A 2 0 0 "ARG " " C  " " " 6 0 1 C2 
    224 23 -22.0493 12.9901 -27.0618 13 " " " " A 70 0 0 "ARG " " O  " " " 8 0 1 C2 
    225 14 -21.5588 13.118 -30.3799 13 " " " " A 2 0 0 "ARG " " CB " " " 6 0 1 C2 
    226 14 -22.2796 13.9261 -31.5632 13 " " " " A 2 0 0 "ARG " " CG " " " 6 0 1 C2 
    227 14 -21.3647 14.5709 -32.5506 13 " " " " A 2 0 0 "ARG " " CD " " " 6 0 1 C2 
    228 40 -22.0542 15.7136 -33.1266 13 " " " " A 43 0 0 "ARG " " NE " " " 7 0 1 C2 
    229 14 -21.4742 16.7288 -33.8623 13 " " " " A 2 0 0 "ARG " " CZ " " " 6 0 1 C2 
    230 40 -20.1859 16.6716 -34.2022 13 " " " " A 43 0 0 "ARG " " NH1" " " 7 0 1 C2 
    231 40 -22.244 17.7012 -34.282 13 " " " " A 43 0 0 "ARG " " NH2" " " 7 0 1 C2 
    232 48 -23.8816 11.8721 -30.8497 13 " " " " A 21 0 0 "ARG " " H  " " " 1 0 1 C2 
    233 48 -21.8719 11.6721 -28.8666 13 " " " " A 21 0 0 "ARG " " HA " " " 1 0 1 C2 
    234 48 -20.9345 12.3378 -30.8155 13 " " " " A 21 0 0 "ARG " " HB3" " " 1 0 1 C2 
    235 48 -20.7555 13.7341 -29.976 13 " " " " A 21 0 0 "ARG " " HB2" " " 1 0 1 C2 
    236 48 -22.8221 14.6798 -30.9925 13 " " " " A 21 0 0 "ARG " " HG3" " " 1 0 1 C2 
    237 48 -23.012 13.3608 -32.1395 13 " " " " A 21 0 0 "ARG " " HG2" " " 1 0 1 C2 
    238 48 -21.1002 13.8614 -33.3347 13 " " " " A 21 0 0 "ARG " " HD3" " " 1 0 1 C2 
    239 48 -20.4905 14.9935 -32.0555 13 " " " " A 21 0 0 "ARG " " HD2" " " 1 0 1 C2 
    240 48 -23.0048 15.8834 -32.8307 13 " " " " A 21 0 0 "ARG " " HE " " " 1 0 1 C2 
    241 48 -19.7747 17.494 -34.6201 13 " " " " A 21 0 0 "ARG " HH12 " " 1 0 1 C2 
    242 48 -19.5935 15.9046 -33.9178 13 " " " " A 21 0 0 "ARG " HH11 " " 1 0 1 C2 
    243 48 -21.8922 18.5445 -34.7122 13 " " " " A 21 0 0 "ARG " HH22 " " 1 0 1 C2 
    244 48 -23.2448 17.6344 -34.1632 13 " " " " A 21 0 0 "ARG " HH21 " " 1 0 1 C2 
    245 40 -23.6125 14.2957 -28.149 14 " " " " A 43 0 0 "TYR " " N  " " " 7 0 1 C2 
    246 14 -23.8471 15.2501 -27.0666 14 " " " " A 2 0 0 "TYR " " CA " " " 6 0 1 C2 
    247 14 -24.552 14.5082 -25.8468 14 " " " " A 2 0 0 "TYR " " C  " " " 6 0 1 C2 
    248 23 -24.4094 14.8449 -24.6074 14 " " " " A 70 0 0 "TYR " " O  " " " 8 0 1 C2 
    249 14 -24.6654 16.4822 -27.4876 14 " " " " A 2 0 0 "TYR " " CB " " " 6 0 1 C2 
    250 14 -23.9773 17.6023 -28.3364 14 " " " " A 2 0 0 "TYR " " CG " " " 6 0 1 C2 
    251 14 -23.8851 17.5345 -29.733 14 " " " " A 2 0 0 "TYR " " CD1" " " 6 0 1 C2 
    252 14 -23.6219 18.7248 -27.5808 14 " " " " A 2 0 0 "TYR " " CD2" " " 6 0 1 C2 
    253 14 -23.3461 18.6195 -30.4106 14 " " " " A 2 0 0 "TYR " " CE1" " " 6 0 1 C2 
    254 14 -23.0759 19.8139 -28.3254 14 " " " " A 2 0 0 "TYR " " CE2" " " 6 0 1 C2 
    255 14 -22.9516 19.7807 -29.712 14 " " " " A 2 0 0 "TYR " " CZ " " " 6 0 1 C2 
    256 23 -22.5134 20.8696 -30.3409 14 " " " " A 70 0 0 "TYR " " OH " " " 8 0 1 C2 
    257 48 -24.0512 14.3268 -29.0582 14 " " " " A 21 0 0 "TYR " " H  " " " 1 0 1 C2 
    258 48 -22.8913 15.6561 -26.7352 14 " " " " A 21 0 0 "TYR " " HA " " " 1 0 1 C2 
    259 48 -24.9394 17.0178 -26.5787 14 " " " " A 21 0 0 "TYR " " HB3" " " 1 0 1 C2 
    260 48 -25.6086 16.1816 -27.9437 14 " " " " A 21 0 0 "TYR " " HB2" " " 1 0 1 C2 
    261 48 -24.1977 16.5892 -30.1515 14 " " " " A 21 0 0 "TYR " " HD1" " " 1 0 1 C2 
    262 48 -23.8288 18.877 -26.5317 14 " " " " A 21 0 0 "TYR " " HD2" " " 1 0 1 C2 
    263 48 -23.3298 18.6782 -31.4888 14 " " " " A 21 0 0 "TYR " " HE1" " " 1 0 1 C2 
    264 48 -22.7736 20.652 -27.715 14 " " " " A 21 0 0 "TYR " " HE2" " " 1 0 1 C2 
    265 48 -22.5396 20.7445 -31.2772 14 " " " " A 21 0 0 "TYR " " HH " " " 1 0 1 C2 
    266 40 -25.3034 13.4293 -26.1256 15 " " " " A 43 0 0 "ILE " " N  " " " 7 0 1 C2 
    267 14 -26.1957 12.5953 -25.2193 15 " " " " A 2 0 0 "ILE " " CA " " " 6 0 1 C2 
    268 14 -25.3228 11.6868 -24.3362 15 " " " " A 2 0 0 "ILE " " C  " " " 6 0 1 C2 
    269 23 -25.4419 11.5522 -23.1093 15 " " " " A 70 0 0 "ILE " " O  " " " 8 0 1 C2 
    270 14 -27.2765 11.8146 -26.0083 15 " " " " A 2 0 0 "ILE " " CB " " " 6 0 1 C2 
    271 14 -27.9496 12.7673 -27.0605 15 " " " " A 2 0 0 "ILE " " CG1" " " 6 0 1 C2 
    272 14 -28.289 11.0143 -25.1815 15 " " " " A 2 0 0 "ILE " " CG2" " " 6 0 1 C2 
    273 14 -29.0352 12.0741 -27.9562 15 " " " " A 2 0 0 "ILE " " CD1" " " 6 0 1 C2 
    274 48 -25.3958 13.2187 -27.1091 15 " " " " A 21 0 0 "ILE " " H  " " " 1 0 1 C2 
    275 48 -26.6477 13.3499 -24.5755 15 " " " " A 21 0 0 "ILE " " HA " " " 1 0 1 C2 
    276 48 -26.7744 11.0862 -26.645 15 " " " " A 21 0 0 "ILE " " HB " " " 1 0 1 C2 
    277 48 -27.2351 13.1739 -27.7762 15 " " " " A 21 0 0 "ILE " HG13 " " 1 0 1 C2 
    278 48 -28.3474 13.623 -26.5148 15 " " " " A 21 0 0 "ILE " HG12 " " 1 0 1 C2 
    279 48 -27.7621 10.4943 -24.3814 15 " " " " A 21 0 0 "ILE " HG21 " " 1 0 1 C2 
    280 48 -28.9265 11.7947 -24.7659 15 " " " " A 21 0 0 "ILE " HG22 " " 1 0 1 C2 
    281 48 -28.7532 10.2378 -25.7896 15 " " " " A 21 0 0 "ILE " HG23 " " 1 0 1 C2 
    282 48 -28.7237 11.0384 -28.0921 15 " " " " A 21 0 0 "ILE " HD11 " " 1 0 1 C2 
    283 48 -30.0285 12.1285 -27.5109 15 " " " " A 21 0 0 "ILE " HD12 " " 1 0 1 C2 
    284 48 -29.0948 12.5708 -28.9247 15 " " " " A 21 0 0 "ILE " HD13 " " 1 0 1 C2 
    285 40 -24.3607 11.0211 -24.9537 16 " " " " A 43 0 0 "VAL " " N  " " " 7 0 1 C2 
    286 14 -23.4055 10.1057 -24.359 16 " " " " A 2 0 0 "VAL " " CA " " " 6 0 1 C2 
    287 14 -22.4274 10.8445 -23.4751 16 " " " " A 2 0 0 "VAL " " C  " " " 6 0 1 C2 
    288 23 -21.9652 10.223 -22.5028 16 " " " " A 70 0 0 "VAL " " O  " " " 8 0 1 C2 
    289 14 -22.7943 9.37595 -25.5444 16 " " " " A 2 0 0 "VAL " " CB " " " 6 0 1 C2 
    290 14 -21.4633 8.61551 -25.1763 16 " " " " A 2 0 0 "VAL " " CG1" " " 6 0 1 C2 
    291 14 -23.7966 8.32784 -26.1839 16 " " " " A 2 0 0 "VAL " " CG2" " " 6 0 1 C2 
    292 48 -24.2903 11.2384 -25.9375 16 " " " " A 21 0 0 "VAL " " H  " " " 1 0 1 C2 
    293 48 -23.9071 9.3293 -23.7813 16 " " " " A 21 0 0 "VAL " " HA " " " 1 0 1 C2 
    294 48 -22.4125 10.1524 -26.2072 16 " " " " A 21 0 0 "VAL " " HB " " " 1 0 1 C2 
    295 48 -20.6181 9.29054 -25.0418 16 " " " " A 21 0 0 "VAL " HG11 " " 1 0 1 C2 
    296 48 -21.6108 7.99657 -24.2913 16 " " " " A 21 0 0 "VAL " HG12 " " 1 0 1 C2 
    297 48 -21.1452 7.94856 -25.9776 16 " " " " A 21 0 0 "VAL " HG13 " " 1 0 1 C2 
    298 48 -24.7375 8.8483 -26.3629 16 " " " " A 21 0 0 "VAL " HG21 " " 1 0 1 C2 
    299 48 -23.3756 7.7263 -26.9894 16 " " " " A 21 0 0 "VAL " HG22 " " 1 0 1 C2 
    300 48 -23.912 7.63202 -25.3528 16 " " " " A 21 0 0 "VAL " HG23 " " 1 0 1 C2 
    301 40 -22.0918 12.0841 -23.7014 17 " " " " A 43 0 0 "ILE " " N  " " " 7 0 1 C2 
    302 14 -21.2673 12.939 -22.8004 17 " " " " A 2 0 0 "ILE " " CA " " " 6 0 1 C2 
    303 14 -22.2709 13.3631 -21.6266 17 " " " " A 2 0 0 "ILE " " C  " " " 6 0 1 C2 
    304 23 -21.8606 13.1075 -20.5208 17 " " " " A 70 0 0 "ILE " " O  " " " 8 0 1 C2 
    305 14 -20.769 14.1746 -23.5842 17 " " " " A 2 0 0 "ILE " " CB " " " 6 0 1 C2 
    306 14 -19.6109 13.854 -24.5539 17 " " " " A 2 0 0 "ILE " " CG1" " " 6 0 1 C2 
    307 14 -20.2842 15.2016 -22.5738 17 " " " " A 2 0 0 "ILE " " CG2" " " 6 0 1 C2 
    308 14 -19.1689 15.0226 -25.3591 17 " " " " A 2 0 0 "ILE " " CD1" " " 6 0 1 C2 
    309 48 -22.4094 12.4151 -24.6012 17 " " " " A 21 0 0 "ILE " " H  " " " 1 0 1 C2 
    310 48 -20.3851 12.4036 -22.4496 17 " " " " A 21 0 0 "ILE " " HA " " " 1 0 1 C2 
    311 48 -21.6124 14.5546 -24.1607 17 " " " " A 21 0 0 "ILE " " HB " " " 1 0 1 C2 
    312 48 -19.9675 13.2815 -25.4101 17 " " " " A 21 0 0 "ILE " HG13 " " 1 0 1 C2 
    313 48 -18.6973 13.3381 -24.2586 17 " " " " A 21 0 0 "ILE " HG12 " " 1 0 1 C2 
    314 48 -21.0195 15.6413 -21.8999 17 " " " " A 21 0 0 "ILE " HG21 " " 1 0 1 C2 
    315 48 -19.5647 14.7801 -21.8718 17 " " " " A 21 0 0 "ILE " HG22 " " 1 0 1 C2 
    316 48 -19.6709 16.0103 -22.9711 17 " " " " A 21 0 0 "ILE " HG23 " " 1 0 1 C2 
    317 48 -18.6551 14.7175 -26.2707 17 " " " " A 21 0 0 "ILE " HD11 " " 1 0 1 C2 
    318 48 -19.982 15.6559 -25.714 17 " " " " A 21 0 0 "ILE " HD12 " " 1 0 1 C2 
    319 48 -18.4509 15.6326 -24.811 17 " " " " A 21 0 0 "ILE " HD13 " " 1 0 1 C2 
    320 40 -23.4081 13.9853 -21.9395 18 " " " " A 43 0 0 "GLY " " N  " " " 7 0 1 C2 
    321 14 -24.2599 14.7042 -20.9913 18 " " " " A 2 0 0 "GLY " " CA " " " 6 0 1 C2 
    322 14 -24.7884 13.8705 -19.8018 18 " " " " A 2 0 0 "GLY " " C  " " " 6 0 1 C2 
    323 23 -25.1617 14.3373 -18.7589 18 " " " " A 70 0 0 "GLY " " O  " " " 8 0 1 C2 
    324 48 -23.5398 14.1666 -22.9244 18 " " " " A 21 0 0 "GLY " " H  " " " 1 0 1 C2 
    325 48 -25.1338 15.1348 -21.4801 18 " " " " A 21 0 0 "GLY " " HA3" " " 1 0 1 C2 
    326 48 -23.6659 15.5083 -20.5568 18 " " " " A 21 0 0 "GLY " " HA2" " " 1 0 1 C2 
    327 40 -24.8399 12.535 -19.9584 19 " " " " A 43 0 0 "VAL " " N  " " " 7 0 1 C2 
    328 14 -25.1602 11.5093 -18.9664 19 " " " " A 2 0 0 "VAL " " CA " " " 6 0 1 C2 
    329 14 -23.9339 11.0933 -18.1144 19 " " " " A 2 0 0 "VAL " " C  " " " 6 0 1 C2 
    330 23 -24.0587 11.1542 -16.8826 19 " " " " A 70 0 0 "VAL " " O  " " " 8 0 1 C2 
    331 14 -25.8122 10.308 -19.667 19 " " " " A 2 0 0 "VAL " " CB " " " 6 0 1 C2 
    332 14 -26.2678 9.33048 -18.6444 19 " " " " A 2 0 0 "VAL " " CG1" " " 6 0 1 C2 
    333 14 -27.0663 10.8612 -20.3738 19 " " " " A 2 0 0 "VAL " " CG2" " " 6 0 1 C2 
    334 48 -24.4594 12.258 -20.852 19 " " " " A 21 0 0 "VAL " " H  " " " 1 0 1 C2 
    335 48 -25.9447 12.0067 -18.3961 19 " " " " A 21 0 0 "VAL " " HA " " " 1 0 1 C2 
    336 48 -25.1125 9.80564 -20.3349 19 " " " " A 21 0 0 "VAL " " HB " " " 1 0 1 C2 
    337 48 -26.9414 8.60384 -19.0988 19 " " " " A 21 0 0 "VAL " HG11 " " 1 0 1 C2 
    338 48 -25.469 8.78421 -18.1429 19 " " " " A 21 0 0 "VAL " HG12 " " 1 0 1 C2 
    339 48 -26.8613 9.81798 -17.871 19 " " " " A 21 0 0 "VAL " HG13 " " 1 0 1 C2 
    340 48 -27.5901 11.3666 -19.5624 19 " " " " A 21 0 0 "VAL " HG21 " " 1 0 1 C2 
    341 48 -26.7687 11.6583 -21.055 19 " " " " A 21 0 0 "VAL " HG22 " " 1 0 1 C2 
    342 48 -27.7146 10.099 -20.8061 19 " " " " A 21 0 0 "VAL " HG23 " " 1 0 1 C2 
    343 40 -22.8357 10.7093 -18.7675 20 " " " " A 43 0 0 "MET " " N  " " " 7 0 1 C2 
    344 14 -21.8588 9.87206 -18.1024 20 " " " " A 2 0 0 "MET " " CA " " " 6 0 1 C2 
    345 14 -20.8435 10.8067 -17.4708 20 " " " " A 2 0 0 "MET " " C  " " " 6 0 1 C2 
    346 23 -20.2519 10.4666 -16.4837 20 " " " " A 70 0 0 "MET " " O  " " " 8 0 1 C2 
    347 14 -21.2846 8.95322 -19.1469 20 " " " " A 2 0 0 "MET " " CB " " " 6 0 1 C2 
    348 14 -20.3872 7.86565 -18.61 20 " " " " A 2 0 0 "MET " " CG " " " 6 0 1 C2 
    349 52 -21.1542 6.86869 -17.296 20 " " " " A 13 0 0 "MET " " SD " " " 16 0 1 C2 
    350 14 -19.6647 6.38963 -16.2548 20 " " " " A 2 0 0 "MET " " CE " " " 6 0 1 C2 
    351 48 -22.7534 10.9099 -19.754 20 " " " " A 21 0 0 "MET " " H  " " " 1 0 1 C2 
    352 48 -22.3729 9.28419 -17.3421 20 " " " " A 21 0 0 "MET " " HA " " " 1 0 1 C2 
    353 48 -20.701 9.65465 -19.7431 20 " " " " A 21 0 0 "MET " " HB3" " " 1 0 1 C2 
    354 48 -22.1376 8.53656 -19.6826 20 " " " " A 21 0 0 "MET " " HB2" " " 1 0 1 C2 
    355 48 -19.3424 8.06127 -18.3685 20 " " " " A 21 0 0 "MET " " HG3" " " 1 0 1 C2 
    356 48 -20.2509 7.11422 -19.3877 20 " " " " A 21 0 0 "MET " " HG2" " " 1 0 1 C2 
    357 48 -19.1924 7.21988 -15.7297 20 " " " " A 21 0 0 "MET " " HE1" " " 1 0 1 C2 
    358 48 -19.9635 5.70146 -15.4641 20 " " " " A 21 0 0 "MET " " HE2" " " 1 0 1 C2 
    359 48 -18.9447 5.85737 -16.8764 20 " " " " A 21 0 0 "MET " " HE3" " " 1 0 1 C2 
    360 40 -20.6421 12.076 -17.9944 21 " " " " A 43 0 0 "VAL " " N  " " " 7 0 1 C2 
    361 14 -19.7903 13.0969 -17.4247 21 " " " " A 2 0 0 "VAL " " CA " " " 6 0 1 C2 
    362 14 -20.4556 13.5497 -16.1194 21 " " " " A 2 0 0 "VAL " " C  " " " 6 0 1 C2 
    363 23 -19.6992 13.6754 -15.1657 21 " " " " A 70 0 0 "VAL " " O  " " " 8 0 1 C2 
    364 14 -19.6221 14.221 -18.4426 21 " " " " A 2 0 0 "VAL " " CB " " " 6 0 1 C2 
    365 14 -20.6693 15.3079 -18.4829 21 " " " " A 2 0 0 "VAL " " CG1" " " 6 0 1 C2 
    366 14 -18.2774 14.9633 -18.1937 21 " " " " A 2 0 0 "VAL " " CG2" " " 6 0 1 C2 
    367 48 -21.3063 12.3264 -18.713 21 " " " " A 21 0 0 "VAL " " H  " " " 1 0 1 C2 
    368 48 -18.8295 12.624 -17.2216 21 " " " " A 21 0 0 "VAL " " HA " " " 1 0 1 C2 
    369 48 -19.5692 13.7363 -19.4175 21 " " " " A 21 0 0 "VAL " " HB " " " 1 0 1 C2 
    370 48 -20.8977 15.9341 -17.6205 21 " " " " A 21 0 0 "VAL " HG11 " " 1 0 1 C2 
    371 48 -20.4377 15.9947 -19.297 21 " " " " A 21 0 0 "VAL " HG12 " " 1 0 1 C2 
    372 48 -21.669 14.9046 -18.6444 21 " " " " A 21 0 0 "VAL " HG13 " " 1 0 1 C2 
    373 48 -18.2694 15.3101 -17.1604 21 " " " " A 21 0 0 "VAL " HG21 " " 1 0 1 C2 
    374 48 -17.3887 14.3539 -18.3583 21 " " " " A 21 0 0 "VAL " HG22 " " 1 0 1 C2 
    375 48 -18.2041 15.8356 -18.8431 21 " " " " A 21 0 0 "VAL " HG23 " " 1 0 1 C2 
    376 40 -21.7613 13.7976 -16.1632 22 " " " " A 43 0 0 "ALA " " N  " " " 7 0 1 C2 
    377 14 -22.5012 14.3234 -15.0579 22 " " " " A 2 0 0 "ALA " " CA " " " 6 0 1 C2 
    378 14 -22.578 13.3754 -13.8385 22 " " " " A 2 0 0 "ALA " " C  " " " 6 0 1 C2 
    379 23 -22.6569 13.8815 -12.6903 22 " " " " A 70 0 0 "ALA " " O  " " " 8 0 1 C2 
    380 14 -23.8805 14.6087 -15.5995 22 " " " " A 2 0 0 "ALA " " CB " " " 6 0 1 C2 
    381 48 -22.2711 13.7536 -17.034 22 " " " " A 21 0 0 "ALA " " H  " " " 1 0 1 C2 
    382 48 -22.1137 15.2249 -14.5834 22 " " " " A 21 0 0 "ALA " " HA " " " 1 0 1 C2 
    383 48 -23.9266 15.35 -16.3974 22 " " " " A 21 0 0 "ALA " " HB1" " " 1 0 1 C2 
    384 48 -24.2551 13.727 -16.1194 22 " " " " A 21 0 0 "ALA " " HB2" " " 1 0 1 C2 
    385 48 -24.4918 15.0861 -14.8337 22 " " " " A 21 0 0 "ALA " " HB3" " " 1 0 1 C2 
    386 40 -22.7 12.0482 -14.0018 23 " " " " A 43 0 0 "LEU " " N  " " " 7 0 1 C2 
    387 14 -22.7062 11.1213 -12.9093 23 " " " " A 2 0 0 "LEU " " CA " " " 6 0 1 C2 
    388 14 -21.244 11.0498 -12.2093 23 " " " " A 2 0 0 "LEU " " C  " " " 6 0 1 C2 
    389 23 -21.2123 11.0667 -11.0069 23 " " " " A 70 0 0 "LEU " " O  " " " 8 0 1 C2 
    390 14 -22.9595 9.69303 -13.6464 23 " " " " A 2 0 0 "LEU " " CB " " " 6 0 1 C2 
    391 14 -24.4749 9.29323 -13.7839 23 " " " " A 2 0 0 "LEU " " CG " " " 6 0 1 C2 
    392 14 -24.4397 8.14886 -14.7919 23 " " " " A 2 0 0 "LEU " " CD1" " " 6 0 1 C2 
    393 14 -25.1324 8.79723 -12.4825 23 " " " " A 2 0 0 "LEU " " CD2" " " 6 0 1 C2 
    394 48 -22.884 11.7003 -14.932 23 " " " " A 21 0 0 "LEU " " H  " " " 1 0 1 C2 
    395 48 -23.3902 11.2895 -12.0775 23 " " " " A 21 0 0 "LEU " " HA " " " 1 0 1 C2 
    396 48 -22.4638 8.8459 -13.1723 23 " " " " A 21 0 0 "LEU " " HB3" " " 1 0 1 C2 
    397 48 -22.5224 9.67384 -14.6448 23 " " " " A 21 0 0 "LEU " " HB2" " " 1 0 1 C2 
    398 48 -24.9707 10.1399 -14.2587 23 " " " " A 21 0 0 "LEU " " HG " " " 1 0 1 C2 
    399 48 -25.4251 7.70436 -14.9313 23 " " " " A 21 0 0 "LEU " HD11 " " 1 0 1 C2 
    400 48 -24.0712 8.45965 -15.7695 23 " " " " A 21 0 0 "LEU " HD12 " " 1 0 1 C2 
    401 48 -23.8933 7.31493 -14.3512 23 " " " " A 21 0 0 "LEU " HD13 " " 1 0 1 C2 
    402 48 -24.9182 9.43196 -11.6226 23 " " " " A 21 0 0 "LEU " HD21 " " 1 0 1 C2 
    403 48 -26.1932 8.87807 -12.7196 23 " " " " A 21 0 0 "LEU " HD22 " " 1 0 1 C2 
    404 48 -24.7863 7.82691 -12.1263 23 " " " " A 21 0 0 "LEU " HD23 " " 1 0 1 C2 
    405 40 -20.164 11.297 -12.9531 24 " " " " A 43 0 0 "CYS " " N  " " " 7 0 1 C2 
    406 14 -18.81 11.3767 -12.4208 24 " " " " A 2 0 0 "CYS " " CA " " " 6 0 1 C2 
    407 14 -18.5224 12.7396 -11.7066 24 " " " " A 2 0 0 "CYS " " C  " " " 6 0 1 C2 
    408 23 -17.9163 12.8281 -10.686 24 " " " " A 70 0 0 "CYS " " O  " " " 8 0 1 C2 
    409 14 -17.8748 11.3014 -13.6026 24 " " " " A 2 0 0 "CYS " " CB " " " 6 0 1 C2 
    410 52 -17.9355 9.59341 -14.3372 24 " " " " A 13 0 0 "CYS " " SG " " " 16 0 1 C2 
    411 48 -20.3448 11.4645 -13.9325 24 " " " " A 21 0 0 "CYS " " H  " " " 1 0 1 C2 
    412 48 -18.5608 10.5318 -11.7787 24 " " " " A 21 0 0 "CYS " " HA " " " 1 0 1 C2 
    413 48 -16.8457 11.5647 -13.3581 24 " " " " A 21 0 0 "CYS " " HB3" " " 1 0 1 C2 
    414 48 -18.0115 11.9863 -14.4395 24 " " " " A 21 0 0 "CYS " " HB2" " " 1 0 1 C2 
    415 48 -19.0339 9.871 -15.0453 24 " " " " A 21 0 0 "CYS " " HG " " " 1 0 1 C2 
    416 40 -19.1167 13.8226 -12.1892 25 " " " " A 43 0 0 "LEU " " N  " " " 7 0 1 C2 
    417 14 -18.8846 15.1456 -11.5419 25 " " " " A 2 0 0 "LEU " " CA " " " 6 0 1 C2 
    418 14 -19.8281 15.2456 -10.3582 25 " " " " A 2 0 0 "LEU " " C  " " " 6 0 1 C2 
    419 23 -19.463 15.6835 -9.24084 25 " " " " A 70 0 0 "LEU " " O  " " " 8 0 1 C2 
    420 14 -19.3322 16.2981 -12.4798 25 " " " " A 2 0 0 "LEU " " CB " " " 6 0 1 C2 
    421 14 -18.4033 16.4995 -13.6686 25 " " " " A 2 0 0 "LEU " " CG " " " 6 0 1 C2 
    422 14 -19.0734 17.5535 -14.6585 25 " " " " A 2 0 0 "LEU " " CD1" " " 6 0 1 C2 
    423 14 -16.9305 16.8339 -13.4026 25 " " " " A 2 0 0 "LEU " " CD2" " " 6 0 1 C2 
    424 48 -19.6452 13.7886 -13.0492 25 " " " " A 21 0 0 "LEU " " H  " " " 1 0 1 C2 
    425 48 -17.8691 15.3371 -11.1952 25 " " " " A 21 0 0 "LEU " " HA " " " 1 0 1 C2 
    426 48 -19.3037 17.1681 -11.8237 25 " " " " A 21 0 0 "LEU " " HB3" " " 1 0 1 C2 
    427 48 -20.3384 16.0373 -12.8079 25 " " " " A 21 0 0 "LEU " " HB2" " " 1 0 1 C2 
    428 48 -18.4078 15.5786 -14.2517 25 " " " " A 21 0 0 "LEU " " HG " " " 1 0 1 C2 
    429 48 -19.9151 17.1386 -15.2129 25 " " " " A 21 0 0 "LEU " HD11 " " 1 0 1 C2 
    430 48 -19.407 18.3607 -14.0064 25 " " " " A 21 0 0 "LEU " HD12 " " 1 0 1 C2 
    431 48 -18.3399 17.8952 -15.3889 25 " " " " A 21 0 0 "LEU " HD13 " " 1 0 1 C2 
    432 48 -16.4254 16.7387 -14.3638 25 " " " " A 21 0 0 "LEU " HD21 " " 1 0 1 C2 
    433 48 -16.7758 17.8736 -13.1141 25 " " " " A 21 0 0 "LEU " HD22 " " 1 0 1 C2 
    434 48 -16.4854 16.2297 -12.6121 25 " " " " A 21 0 0 "LEU " HD23 " " 1 0 1 C2 
    435 40 -21.0597 14.7595 -10.4264 26 " " " " A 43 0 0 "GLY " " N  " " " 7 0 1 C2 
    436 14 -21.9303 14.6528 -9.25685 26 " " " " A 2 0 0 "GLY " " CA " " " 6 0 1 C2 
    437 14 -21.3709 13.6805 -8.21845 26 " " " " A 2 0 0 "GLY " " C  " " " 6 0 1 C2 
    438 23 -21.5184 14.0395 -7.03351 26 " " " " A 70 0 0 "GLY " " O  " " " 8 0 1 C2 
    439 48 -21.4345 14.4325 -11.3055 26 " " " " A 21 0 0 "GLY " " H  " " " 1 0 1 C2 
    440 48 -22.9072 14.2615 -9.5407 26 " " " " A 21 0 0 "GLY " " HA3" " " 1 0 1 C2 
    441 48 -22.0938 15.6554 -8.86166 26 " " " " A 21 0 0 "GLY " " HA2" " " 1 0 1 C2 
    442 40 -20.7451 12.5868 -8.67417 27 " " " " A 43 0 0 "GLY " " N  " " " 7 0 1 C2 
    443 14 -20.0078 11.6109 -7.90948 27 " " " " A 2 0 0 "GLY " " CA " " " 6 0 1 C2 
    444 14 -18.8398 12.2553 -7.20554 27 " " " " A 2 0 0 "GLY " " C  " " " 6 0 1 C2 
    445 23 -18.48 11.886 -6.08449 27 " " " " A 70 0 0 "GLY " " O  " " " 8 0 1 C2 
    446 48 -20.8263 12.4961 -9.67681 27 " " " " A 21 0 0 "GLY " " H  " " " 1 0 1 C2 
    447 48 -19.7499 10.8399 -8.63546 27 " " " " A 21 0 0 "GLY " " HA3" " " 1 0 1 C2 
    448 48 -20.5994 11.1019 -7.14857 27 " " " " A 21 0 0 "GLY " " HA2" " " 1 0 1 C2 
    449 40 -18.3227 13.4223 -7.72571 28 " " " " A 43 0 0 "GLY " " N  " " " 7 0 1 C2 
    450 14 -17.0872 14.0399 -7.18321 28 " " " " A 2 0 0 "GLY " " CA " " " 6 0 1 C2 
    451 14 -17.323 15.0241 -6.07367 28 " " " " A 2 0 0 "GLY " " C  " " " 6 0 1 C2 
    452 23 -16.6408 14.9911 -5.04523 28 " " " " A 70 0 0 "GLY " " O  " " " 8 0 1 C2 
    453 48 -18.453 13.6253 -8.70648 28 " " " " A 21 0 0 "GLY " " H  " " " 1 0 1 C2 
    454 48 -16.682 14.5344 -8.06604 28 " " " " A 21 0 0 "GLY " " HA3" " " 1 0 1 C2 
    455 48 -16.3343 13.288 -6.94668 28 " " " " A 21 0 0 "GLY " " HA2" " " 1 0 1 C2 
    456 40 -18.3877 15.7693 -6.23501 29 " " " " A 43 0 0 "VAL " " N  " " " 7 0 1 C2 
    457 14 -18.7708 16.6552 -5.1485 29 " " " " A 2 0 0 "VAL " " CA " " " 6 0 1 C2 
    458 14 -19.4023 15.7322 -4.09388 29 " " " " A 2 0 0 "VAL " " C  " " " 6 0 1 C2 
    459 23 -19.3053 16.0488 -2.96358 29 " " " " A 70 0 0 "VAL " " O  " " " 8 0 1 C2 
    460 14 -19.7354 17.7476 -5.58753 29 " " " " A 2 0 0 "VAL " " CB " " " 6 0 1 C2 
    461 14 -18.9236 18.764 -6.41074 29 " " " " A 2 0 0 "VAL " " CG1" " " 6 0 1 C2 
    462 14 -20.9569 17.2478 -6.37394 29 " " " " A 2 0 0 "VAL " " CG2" " " 6 0 1 C2 
    463 48 -18.8237 15.6519 -7.13842 29 " " " " A 21 0 0 "VAL " " H  " " " 1 0 1 C2 
    464 48 -17.8973 17.1225 -4.69383 29 " " " " A 21 0 0 "VAL " " HA " " " 1 0 1 C2 
    465 48 -20.011 18.2638 -4.66792 29 " " " " A 21 0 0 "VAL " " HB " " " 1 0 1 C2 
    466 48 -18.0902 19.2006 -5.86041 29 " " " " A 21 0 0 "VAL " HG11 " " 1 0 1 C2 
    467 48 -18.4058 18.2018 -7.18783 29 " " " " A 21 0 0 "VAL " HG12 " " 1 0 1 C2 
    468 48 -19.5343 19.4512 -6.99634 29 " " " " A 21 0 0 "VAL " HG13 " " 1 0 1 C2 
    469 48 -21.7398 17.9901 -6.21799 29 " " " " A 21 0 0 "VAL " HG21 " " 1 0 1 C2 
    470 48 -20.6061 17.1771 -7.40352 29 " " " " A 21 0 0 "VAL " HG22 " " 1 0 1 C2 
    471 48 -21.2896 16.2951 -5.96195 29 " " " " A 21 0 0 "VAL " HG23 " " 1 0 1 C2 
    472 40 -20.1987 14.6287 -4.51628 30 " " " " A 43 0 0 "TYR " " N  " " " 7 0 1 C2 
    473 14 -20.7877 13.7505 -3.51386 30 " " " " A 2 0 0 "TYR " " CA " " " 6 0 1 C2 
    474 14 -19.7334 12.945 -2.70451 30 " " " " A 2 0 0 "TYR " " C  " " " 6 0 1 C2 
    475 23 -19.9923 12.5926 -1.53256 30 " " " " A 70 0 0 "TYR " " O  " " " 8 0 1 C2 
    476 14 -21.7192 12.7629 -4.28563 30 " " " " A 2 0 0 "TYR " " CB " " " 6 0 1 C2 
    477 14 -22.4678 11.7021 -3.51629 30 " " " " A 2 0 0 "TYR " " CG " " " 6 0 1 C2 
    478 14 -23.3402 12.0393 -2.44601 30 " " " " A 2 0 0 "TYR " " CD1" " " 6 0 1 C2 
    479 14 -22.4347 10.391 -3.93263 30 " " " " A 2 0 0 "TYR " " CD2" " " 6 0 1 C2 
    480 14 -23.9522 11.0042 -1.75492 30 " " " " A 2 0 0 "TYR " " CE1" " " 6 0 1 C2 
    481 14 -23.2029 9.38584 -3.37006 30 " " " " A 2 0 0 "TYR " " CE2" " " 6 0 1 C2 
    482 14 -23.9447 9.64107 -2.19121 30 " " " " A 2 0 0 "TYR " " CZ " " " 6 0 1 C2 
    483 23 -24.4938 8.57422 -1.54222 30 " " " " A 70 0 0 "TYR " " OH " " " 8 0 1 C2 
    484 48 -20.3987 14.4066 -5.48104 30 " " " " A 21 0 0 "TYR " " H  " " " 1 0 1 C2 
    485 48 -21.4077 14.3324 -2.83188 30 " " " " A 21 0 0 "TYR " " HA " " " 1 0 1 C2 
    486 48 -21.246 12.3688 -5.18502 30 " " " " A 21 0 0 "TYR " " HB3" " " 1 0 1 C2 
    487 48 -22.5845 13.3283 -4.63164 30 " " " " A 21 0 0 "TYR " " HB2" " " 1 0 1 C2 
    488 48 -23.389 13.0783 -2.15536 30 " " " " A 21 0 0 "TYR " " HD1" " " 1 0 1 C2 
    489 48 -21.7875 10.1207 -4.75385 30 " " " " A 21 0 0 "TYR " " HD2" " " 1 0 1 C2 
    490 48 -24.5993 11.2492 -0.925668 30 " " " " A 21 0 0 "TYR " " HE1" " " 1 0 1 C2 
    491 48 -23.2184 8.37848 -3.75914 30 " " " " A 21 0 0 "TYR " " HE2" " " 1 0 1 C2 
    492 48 -25.1483 8.8036 -0.900306 30 " " " " A 21 0 0 "TYR " " HH " " " 1 0 1 C2 
    493 40 -18.563 12.7788 -3.33793 31 " " " " A 43 0 0 "GLY " " N  " " " 7 0 1 C2 
    494 14 -17.41 11.9546 -2.93888 31 " " " " A 2 0 0 "GLY " " CA " " " 6 0 1 C2 
    495 14 -16.6413 12.6498 -1.82665 31 " " " " A 2 0 0 "GLY " " C  " " " 6 0 1 C2 
    496 23 -15.5709 12.2467 -1.49642 31 " " " " A 70 0 0 "GLY " " O  " " " 8 0 1 C2 
    497 48 -18.4393 13.1903 -4.25196 31 " " " " A 21 0 0 "GLY " " H  " " " 1 0 1 C2 
    498 48 -16.8613 11.793 -3.86672 31 " " " " A 21 0 0 "GLY " " HA3" " " 1 0 1 C2 
    499 48 -17.7632 11.0506 -2.44278 31 " " " " A 21 0 0 "GLY " " HA2" " " 1 0 1 C2 
    500 40 -17.1704 13.7658 -1.2482 32 " " " " A 43 0 0 "ILE " " N  " " " 7 0 1 C2 
    501 14 -16.5737 14.5908 -0.231441 32 " " " " A 2 0 0 "ILE " " CA " " " 6 0 1 C2 
    502 14 -17.1981 14.1084 1.10842 32 " " " " A 2 0 0 "ILE " " C  " " " 6 0 1 C2 
    503 23 -16.4771 14.0853 2.13931 32 " " " " A 70 0 0 "ILE " " O  " " " 8 0 1 C2 
    504 14 -16.9319 16.0853 -0.53758 32 " " " " A 2 0 0 "ILE " " CB " " " 6 0 1 C2 
    505 14 -16.282 16.6522 -1.7777 32 " " " " A 2 0 0 "ILE " " CG1" " " 6 0 1 C2 
    506 14 -16.8275 17.0319 0.627727 32 " " " " A 2 0 0 "ILE " " CG2" " " 6 0 1 C2 
    507 14 -16.7301 18.0824 -2.34558 32 " " " " A 2 0 0 "ILE " " CD1" " " 6 0 1 C2 
    508 48 -18.0614 14.053 -1.62728 32 " " " " A 21 0 0 "ILE " " H  " " " 1 0 1 C2 
    509 48 -15.5063 14.3711 -0.214291 32 " " " " A 21 0 0 "ILE " " HA " " " 1 0 1 C2 
    510 48 -17.9919 16.038 -0.787456 32 " " " " A 21 0 0 "ILE " " HB " " " 1 0 1 C2 
    511 48 -16.3944 15.9256 -2.58241 32 " " " " A 21 0 0 "ILE " HG13 " " 1 0 1 C2 
    512 48 -15.2161 16.7678 -1.5811 32 " " " " A 21 0 0 "ILE " HG12 " " 1 0 1 C2 
    513 48 -16.8673 18.0515 0.244366 32 " " " " A 21 0 0 "ILE " HG21 " " 1 0 1 C2 
    514 48 -17.4713 16.8248 1.48252 32 " " " " A 21 0 0 "ILE " HG22 " " 1 0 1 C2 
    515 48 -15.7825 16.8999 0.908236 32 " " " " A 21 0 0 "ILE " HG23 " " 1 0 1 C2 
    516 48 -16.4711 18.9898 -1.79996 32 " " " " A 21 0 0 "ILE " HD11 " " 1 0 1 C2 
    517 48 -16.1553 18.1932 -3.26503 32 " " " " A 21 0 0 "ILE " HD12 " " 1 0 1 C2 
    518 48 -17.7857 18.179 -2.59976 32 " " " " A 21 0 0 "ILE " HD13 " " 1 0 1 C2 
    519 40 -18.4561 13.5974 1.06421 33 " " " " A 43 0 0 "SER " " N  " " " 7 0 1 C2 
    520 14 -19.2496 13.3528 2.23983 33 " " " " A 2 0 0 "SER " " CA " " " 6 0 1 C2 
    521 14 -19.1639 11.9567 2.96081 33 " " " " A 2 0 0 "SER " " C  " " " 6 0 1 C2 
    522 23 -20.0641 11.5371 3.66826 33 " " " " A 70 0 0 "SER " " O  " " " 8 0 1 C2 
    523 14 -20.7157 13.4761 1.72762 33 " " " " A 2 0 0 "SER " " CB " " " 6 0 1 C2 
    524 23 -21.0855 12.4338 0.887251 33 " " " " A 70 0 0 "SER " " OG " " " 8 0 1 C2 
    525 48 -18.9583 13.492 0.194274 33 " " " " A 21 0 0 "SER " " H  " " " 1 0 1 C2 
    526 48 -18.9783 14.1391 2.94432 33 " " " " A 21 0 0 "SER " " HA " " " 1 0 1 C2 
    527 48 -20.8405 14.3962 1.15677 33 " " " " A 21 0 0 "SER " " HB3" " " 1 0 1 C2 
    528 48 -21.296 13.5437 2.64784 33 " " " " A 21 0 0 "SER " " HB2" " " 1 0 1 C2 
    529 48 -20.8107 12.7041 0.0244465 33 " " " " A 21 0 0 "SER " " HG " " " 1 0 1 C2 
    530 40 -18.047 11.3078 2.76592 34 " " " " A 43 0 0 "LEU " " N  " " " 7 0 1 C2 
    531 14 -17.5998 10.0566 3.42067 34 " " " " A 2 0 0 "LEU " " CA " " " 6 0 1 C2 
    532 14 -17.0526 10.4429 4.80267 34 " " " " A 2 0 0 "LEU " " C  " " " 6 0 1 C2 
    533 23 -16.6046 11.5864 5.00786 34 " " " " A 70 0 0 "LEU " " O  " " " 8 0 1 C2 
    534 14 -16.4983 9.37283 2.64575 34 " " " " A 2 0 0 "LEU " " CB " " " 6 0 1 C2 
    535 14 -17.0067 8.82818 1.3047 34 " " " " A 2 0 0 "LEU " " CG " " " 6 0 1 C2 
    536 14 -16.6742 9.99739 0.222127 34 " " " " A 2 0 0 "LEU " " CD1" " " 6 0 1 C2 
    537 14 -16.2333 7.57851 0.884336 34 " " " " A 2 0 0 "LEU " " CD2" " " 6 0 1 C2 
    538 48 -17.3909 11.8458 2.21801 34 " " " " A 21 0 0 "LEU " " H  " " " 1 0 1 C2 
    539 48 -18.4256 9.34686 3.46932 34 " " " " A 21 0 0 "LEU " " HA " " " 1 0 1 C2 
    540 48 -16.0804 8.5776 3.26306 34 " " " " A 21 0 0 "LEU " " HB3" " " 1 0 1 C2 
    541 48 -15.7643 10.1681 2.51531 34 " " " " A 21 0 0 "LEU " " HB2" " " 1 0 1 C2 
    542 48 -18.04 8.49544 1.40274 34 " " " " A 21 0 0 "LEU " " HG " " " 1 0 1 C2 
    543 48 -16.9204 10.9895 0.600451 34 " " " " A 21 0 0 "LEU " HD11 " " 1 0 1 C2 
    544 48 -15.5958 10.0452 0.0707359 34 " " " " A 21 0 0 "LEU " HD12 " " 1 0 1 C2 
    545 48 -17.2412 9.87284 -0.700439 34 " " " " A 21 0 0 "LEU " HD13 " " 1 0 1 C2 
    546 48 -16.4707 7.40149 -0.164664 34 " " " " A 21 0 0 "LEU " HD21 " " 1 0 1 C2 
    547 48 -15.1503 7.69927 0.858564 34 " " " " A 21 0 0 "LEU " HD22 " " 1 0 1 C2 
    548 48 -16.523 6.66991 1.41219 34 " " " " A 21 0 0 "LEU " HD23 " " 1 0 1 C2 
    549 40 -17.1009 9.56983 5.83575 35 " " " " A 43 0 0 "GLY " " N  " " " 7 0 1 C2 
    550 14 -16.4336 9.81081 7.07503 35 " " " " A 2 0 0 "GLY " " CA " " " 6 0 1 C2 
    551 14 -17.2975 9.25112 8.23759 35 " " " " A 2 0 0 "GLY " " C  " " " 6 0 1 C2 
    552 23 -16.7793 9.02545 9.30982 35 " " " " A 70 0 0 "GLY " " O  " " " 8 0 1 C2 
    553 48 -17.5051 8.66249 5.65287 35 " " " " A 21 0 0 "GLY " " H  " " " 1 0 1 C2 
    554 48 -16.2405 10.8593 7.30188 35 " " " " A 21 0 0 "GLY " " HA3" " " 1 0 1 C2 
    555 48 -15.4903 9.26908 7.14349 35 " " " " A 21 0 0 "GLY " " HA2" " " 1 0 1 C2 
    556 40 -18.5859 9.06157 8.03564 36 " " " " A 43 0 0 "ASN " " N  " " " 7 0 1 C2 
    557 14 -19.5149 8.60917 9.12764 36 " " " " A 2 0 0 "ASN " " CA " " " 6 0 1 C2 
    558 14 -19.3857 7.08273 9.29245 36 " " " " A 2 0 0 "ASN " " C  " " " 6 0 1 C2 
    559 23 -19.7899 6.54156 10.3072 36 " " " " A 70 0 0 "ASN " " O  " " " 8 0 1 C2 
    560 14 -20.993 8.94805 8.82477 36 " " " " A 2 0 0 "ASN " " CB " " " 6 0 1 C2 
    561 14 -21.9246 8.67537 9.9712 36 " " " " A 2 0 0 "ASN " " CG " " " 6 0 1 C2 
    562 23 -21.7886 9.25253 11.0685 36 " " " " A 70 0 0 "ASN " " OD1" " " 8 0 1 C2 
    563 40 -22.744 7.63615 9.84937 36 " " " " A 43 0 0 "ASN " " ND2" " " 7 0 1 C2 
    564 48 -18.9736 9.5445 7.23777 36 " " " " A 21 0 0 "ASN " " H  " " " 1 0 1 C2 
    565 48 -19.2135 9.06404 10.0712 36 " " " " A 21 0 0 "ASN " " HA " " " 1 0 1 C2 
    566 48 -21.4917 8.38712 8.03437 36 " " " " A 21 0 0 "ASN " " HB3" " " 1 0 1 C2 
    567 48 -21.016 10.0254 8.66079 36 " " " " A 21 0 0 "ASN " " HB2" " " 1 0 1 C2 
    568 48 -23.1483 7.23473 10.6833 36 " " " " A 21 0 0 "ASN " HD22 " " 1 0 1 C2 
    569 48 -22.8371 7.14018 8.97448 36 " " " " A 21 0 0 "ASN " HD21 " " 1 0 1 C2 
    570 40 -18.8648 6.42574 8.30583 37 " " " " A 43 0 0 "HIS " " N  " " " 7 0 1 C2 
    571 14 -18.5843 4.96008 8.36467 37 " " " " A 2 0 0 "HIS " " CA " " " 6 0 1 C2 
    572 14 -17.3164 4.7024 7.6426 37 " " " " A 2 0 0 "HIS " " C  " " " 6 0 1 C2 
    573 23 -17.3027 4.63741 6.43142 37 " " " " A 70 0 0 "HIS " " O  " " " 8 0 1 C2 
    574 14 -19.8268 4.09073 7.95589 37 " " " " A 2 0 0 "HIS " " CB " " " 6 0 1 C2 
    575 14 -19.8821 2.59972 8.28266 37 " " " " A 2 0 0 "HIS " " CG " " " 6 0 1 C2 
    576 40 -19.9589 2.09202 9.57722 37 " " " " A 43 0 0 "HIS " " ND1" " " 7 0 1 C2 
    577 14 -19.7374 1.49793 7.49725 37 " " " " A 2 0 0 "HIS " " CD2" " " 6 0 1 C2 
    578 14 -19.8991 0.780531 9.61246 37 " " " " A 2 0 0 "HIS " " CE1" " " 6 0 1 C2 
    579 40 -19.8166 0.323015 8.35196 37 " " " " A 43 0 0 "HIS " " NE2" " " 7 0 1 C2 
    580 48 -18.5549 6.97506 7.51697 37 " " " " A 21 0 0 "HIS " " H  " " " 1 0 1 C2 
    581 48 -18.3839 4.60985 9.37723 37 " " " " A 21 0 0 "HIS " " HA " " " 1 0 1 C2 
    582 48 -19.9946 4.0834 6.87891 37 " " " " A 21 0 0 "HIS " " HB3" " " 1 0 1 C2 
    583 48 -20.7466 4.55187 8.31557 37 " " " " A 21 0 0 "HIS " " HB2" " " 1 0 1 C2 
    584 48 -20.0165 2.71521 10.37 37 " " " " A 21 0 0 "HIS " " HD1" " " 1 0 1 C2 
    585 48 -19.5588 1.46985 6.4325 37 " " " " A 21 0 0 "HIS " " HD2" " " 1 0 1 C2 
    586 48 -19.8798 0.192631 10.5182 37 " " " " A 21 0 0 "HIS " " HE1" " " 1 0 1 C2 
    587 40 -16.2077 4.74975 8.40867 38 " " " " A 43 0 0 "VAL " " N  " " " 7 0 1 C2 
    588 14 -14.85 4.50271 7.89252 38 " " " " A 2 0 0 "VAL " " CA " " " 6 0 1 C2 
    589 14 -14.0837 3.63874 8.84036 38 " " " " A 2 0 0 "VAL " " C  " " " 6 0 1 C2 
    590 23 -14.5701 3.36759 9.94449 38 " " " " A 70 0 0 "VAL " " O  " " " 8 0 1 C2 
    591 14 -14.0505 5.74998 7.45071 38 " " " " A 2 0 0 "VAL " " CB " " " 6 0 1 C2 
    592 14 -14.76 6.55378 6.33035 38 " " " " A 2 0 0 "VAL " " CG1" " " 6 0 1 C2 
    593 14 -13.5645 6.66971 8.62703 38 " " " " A 2 0 0 "VAL " " CG2" " " 6 0 1 C2 
    594 48 -16.242 4.90099 9.4067 38 " " " " A 21 0 0 "VAL " " H  " " " 1 0 1 C2 
    595 48 -14.7775 3.95383 6.9536 38 " " " " A 21 0 0 "VAL " " HA " " " 1 0 1 C2 
    596 48 -13.1254 5.44229 6.96337 38 " " " " A 21 0 0 "VAL " " HB " " " 1 0 1 C2 
    597 48 -14.9498 5.88434 5.49134 38 " " " " A 21 0 0 "VAL " HG11 " " 1 0 1 C2 
    598 48 -15.7674 6.89096 6.57439 38 " " " " A 21 0 0 "VAL " HG12 " " 1 0 1 C2 
    599 48 -14.0404 7.3235 6.05142 38 " " " " A 21 0 0 "VAL " HG13 " " 1 0 1 C2 
    600 48 -14.3205 7.19752 9.20845 38 " " " " A 21 0 0 "VAL " HG21 " " 1 0 1 C2 
    601 48 -12.9072 6.03448 9.22075 38 " " " " A 21 0 0 "VAL " HG22 " " 1 0 1 C2 
    602 48 -12.8185 7.38956 8.29029 38 " " " " A 21 0 0 "VAL " HG23 " " 1 0 1 C2 
    603 40 -12.8918 3.32642 8.4634 39 " " " " A 43 0 0 "THR " " N  " " " 7 0 1 C2 
    604 14 -11.981 2.6756 9.3179 39 " " " " A 2 0 0 "THR " " CA " " " 6 0 1 C2 
    605 14 -10.6012 3.23276 9.04298 39 " " " " A 2 0 0 "THR " " C  " " " 6 0 1 C2 
    606 23 -10.3174 3.84622 8.01018 39 " " " " A 70 0 0 "THR " " O  " " " 8 0 1 C2 
    607 14 -12.1576 1.14012 9.42756 39 " " " " A 2 0 0 "THR " " CB " " " 6 0 1 C2 
    608 23 -11.3335 0.492786 10.3201 39 " " " " A 70 0 0 "THR " " OG1" " " 8 0 1 C2 
    609 14 -11.8835 0.407603 8.07433 39 " " " " A 2 0 0 "THR " " CG2" " " 6 0 1 C2 
    610 48 -12.6573 3.50699 7.49775 39 " " " " A 21 0 0 "THR " " H  " " " 1 0 1 C2 
    611 48 -12.1892 3.05012 10.3201 39 " " " " A 21 0 0 "THR " " HA " " " 1 0 1 C2 
    612 48 -13.1606 0.807638 9.69485 39 " " " " A 21 0 0 "THR " " HB " " " 1 0 1 C2 
    613 48 -11.2827 1.09621 11.0456 39 " " " " A 21 0 0 "THR " " HG1" " " 1 0 1 C2 
    614 48 -12.5771 0.691346 7.28288 39 " " " " A 21 0 0 "THR " HG21 " " 1 0 1 C2 
    615 48 -10.8662 0.692686 7.80613 39 " " " " A 21 0 0 "THR " HG22 " " 1 0 1 C2 
    616 48 -12.0719 -0.654223 8.23284 39 " " " " A 21 0 0 "THR " HG23 " " 1 0 1 C2 
    617 40 -9.60399 2.90269 9.91448 40 " " " " A 43 0 0 "GLN " " N  " " " 7 0 1 C2 
    618 14 -8.16103 3.14487 9.8978 40 " " " " A 2 0 0 "GLN " " CA " " " 6 0 1 C2 
    619 14 -7.42608 1.9713 10.4452 40 " " " " A 2 0 0 "GLN " " C  " " " 6 0 1 C2 
    620 23 -6.24374 2.05063 10.6346 40 " " " " A 70 0 0 "GLN " " O  " " " 8 0 1 C2 
    621 14 -7.89405 4.46383 10.5172 40 " " " " A 2 0 0 "GLN " " CB " " " 6 0 1 C2 
    622 14 -8.4495 4.74275 11.9205 40 " " " " A 2 0 0 "GLN " " CG " " " 6 0 1 C2 
    623 14 -7.63861 4.15052 13.031 40 " " " " A 2 0 0 "GLN " " CD " " " 6 0 1 C2 
    624 23 -6.52239 4.59002 13.381 40 " " " " A 70 0 0 "GLN " " OE1" " " 8 0 1 C2 
    625 40 -8.26879 3.22763 13.7803 40 " " " " A 43 0 0 "GLN " " NE2" " " 7 0 1 C2 
    626 48 -9.96929 2.39183 10.7055 40 " " " " A 21 0 0 "GLN " " H  " " " 1 0 1 C2 
    627 48 -7.62631 3.12124 8.94827 40 " " " " A 21 0 0 "GLN " " HA " " " 1 0 1 C2 
    628 48 -8.27756 5.24174 9.85697 40 " " " " A 21 0 0 "GLN " " HB3" " " 1 0 1 C2 
    629 48 -6.83095 4.70445 10.52 40 " " " " A 21 0 0 "GLN " " HB2" " " 1 0 1 C2 
    630 48 -9.5214 4.65233 12.0965 40 " " " " A 21 0 0 "GLN " " HG3" " " 1 0 1 C2 
    631 48 -8.24309 5.7996 12.0895 40 " " " " A 21 0 0 "GLN " " HG2" " " 1 0 1 C2 
    632 48 -7.9148 2.92978 14.6781 40 " " " " A 21 0 0 "GLN " HE22 " " 1 0 1 C2 
    633 48 -9.22298 2.9985 13.5413 40 " " " " A 21 0 0 "GLN " HE21 " " 1 0 1 C2 
    634 40 -8.08408 0.898204 10.7466 41 " " " " A 43 0 0 "SER " " N  " " " 7 0 1 C2 
    635 14 -7.64984 -0.416553 11.3574 41 " " " " A 2 0 0 "SER " " CA " " " 6 0 1 C2 
    636 14 -7.9698 -1.65131 10.467 41 " " " " A 2 0 0 "SER " " C  " " " 6 0 1 C2 
    637 23 -8.61774 -1.53466 9.38399 41 " " " " A 70 0 0 "SER " " O  " " " 8 0 1 C2 
    638 14 -8.32876 -0.435698 12.7743 41 " " " " A 2 0 0 "SER " " CB " " " 6 0 1 C2 
    639 23 -9.67874 -0.60806 12.8106 41 " " " " A 70 0 0 "SER " " OG " " " 8 0 1 C2 
    640 48 -9.039 1.04329 10.4513 41 " " " " A 21 0 0 "SER " " H  " " " 1 0 1 C2 
    641 48 -6.5914 -0.290223 11.5851 41 " " " " A 21 0 0 "SER " " HA " " " 1 0 1 C2 
    642 48 -7.99665 0.426477 13.3527 41 " " " " A 21 0 0 "SER " " HB3" " " 1 0 1 C2 
    643 48 -7.82204 -1.28008 13.2416 41 " " " " A 21 0 0 "SER " " HB2" " " 1 0 1 C2 
    644 48 -10.1344 0.125128 12.4261 41 " " " " A 21 0 0 "SER " " HG " " " 1 0 1 C2 
    645 40 -7.29285 -2.79726 10.7555 42 " " " " A 43 0 0 "GLY " " N  " " " 7 0 1 C2 
    646 14 -7.47097 -4.11129 10.1105 42 " " " " A 2 0 0 "GLY " " CA " " " 6 0 1 C2 
    647 14 -6.25252 -4.62599 9.48908 42 " " " " A 2 0 0 "GLY " " C  " " " 6 0 1 C2 
    648 23 -6.24428 -5.42603 8.583 42 " " " " A 70 0 0 "GLY " " O  " " " 8 0 1 C2 
    649 48 -6.66366 -2.86824 11.5424 42 " " " " A 21 0 0 "GLY " " H  " " " 1 0 1 C2 
    650 48 -8.19584 -4.01033 9.30278 42 " " " " A 21 0 0 "GLY " " HA3" " " 1 0 1 C2 
    651 48 -7.78585 -4.89862 10.7954 42 " " " " A 21 0 0 "GLY " " HA2" " " 1 0 1 C2 
    652 40 -5.07663 -4.14496 9.96659 43 " " " " A 43 0 0 "PHE " " N  " " " 7 0 1 C2 
    653 14 -3.744 -4.47555 9.5 43 " " " " A 2 0 0 "PHE " " CA " " " 6 0 1 C2 
    654 14 -3.1805 -5.83018 9.99573 43 " " " " A 2 0 0 "PHE " " C  " " " 6 0 1 C2 
    655 23 -2.4028 -6.39501 9.29326 43 " " " " A 70 0 0 "PHE " " O  " " " 8 0 1 C2 
    656 14 -2.73406 -3.34474 10.0507 43 " " " " A 2 0 0 "PHE " " CB " " " 6 0 1 C2 
    657 14 -3.06973 -1.8957 9.64747 43 " " " " A 2 0 0 "PHE " " CG " " " 6 0 1 C2 
    658 14 -3.13914 -1.54851 8.3004 43 " " " " A 2 0 0 "PHE " " CD1" " " 6 0 1 C2 
    659 14 -3.2379 -0.93123 10.6454 43 " " " " A 2 0 0 "PHE " " CD2" " " 6 0 1 C2 
    660 14 -3.35464 -0.17484 7.99413 43 " " " " A 2 0 0 "PHE " " CE1" " " 6 0 1 C2 
    661 14 -3.59361 0.360696 10.3553 43 " " " " A 2 0 0 "PHE " " CE2" " " 6 0 1 C2 
    662 14 -3.58824 0.77345 8.99869 43 " " " " A 2 0 0 "PHE " " CZ " " " 6 0 1 C2 
    663 48 -5.21588 -3.50782 10.7378 43 " " " " A 21 0 0 "PHE " " H  " " " 1 0 1 C2 
    664 48 -3.80962 -4.56925 8.41602 43 " " " " A 21 0 0 "PHE " " HA " " " 1 0 1 C2 
    665 48 -1.73788 -3.53091 9.64934 43 " " " " A 21 0 0 "PHE " " HB3" " " 1 0 1 C2 
    666 48 -2.55284 -3.42618 11.1224 43 " " " " A 21 0 0 "PHE " " HB2" " " 1 0 1 C2 
    667 48 -2.97301 -2.24529 7.49213 43 " " " " A 21 0 0 "PHE " " HD1" " " 1 0 1 C2 
    668 48 -3.21497 -1.22756 11.6837 43 " " " " A 21 0 0 "PHE " " HD2" " " 1 0 1 C2 
    669 48 -3.30094 0.181642 6.97607 43 " " " " A 21 0 0 "PHE " " HE1" " " 1 0 1 C2 
    670 48 -3.83987 1.00792 11.1841 43 " " " " A 21 0 0 "PHE " " HE2" " " 1 0 1 C2 
    671 48 -3.82071 1.79905 8.7527 43 " " " " A 21 0 0 "PHE " " HZ " " " 1 0 1 C2 
    672 40 -3.54239 -6.37188 11.1686 44 " " " " A 43 0 0 "TYR " " N  " " " 7 0 1 C2 
    673 14 -3.04632 -7.63987 11.7193 44 " " " " A 2 0 0 "TYR " " CA " " " 6 0 1 C2 
    674 14 -4.19538 -8.60061 11.5769 44 " " " " A 2 0 0 "TYR " " C  " " " 6 0 1 C2 
    675 23 -5.29092 -8.19853 11.9484 44 " " " " A 70 0 0 "TYR " " O  " " " 8 0 1 C2 
    676 14 -2.73786 -7.43184 13.2277 44 " " " " A 2 0 0 "TYR " " CB " " " 6 0 1 C2 
    677 14 -1.46864 -6.56135 13.3241 44 " " " " A 2 0 0 "TYR " " CG " " " 6 0 1 C2 
    678 14 -0.16228 -7.04337 13.1064 44 " " " " A 2 0 0 "TYR " " CD1" " " 6 0 1 C2 
    679 14 -1.69497 -5.19499 13.6893 44 " " " " A 2 0 0 "TYR " " CD2" " " 6 0 1 C2 
    680 14 0.893026 -6.17281 13.2025 44 " " " " A 2 0 0 "TYR " " CE1" " " 6 0 1 C2 
    681 14 -0.559951 -4.30304 13.789 44 " " " " A 2 0 0 "TYR " " CE2" " " 6 0 1 C2 
    682 14 0.700841 -4.8425 13.4959 44 " " " " A 2 0 0 "TYR " " CZ " " " 6 0 1 C2 
    683 23 1.85156 -4.06447 13.5769 44 " " " " A 70 0 0 "TYR " " OH " " " 8 0 1 C2 
    684 48 -4.16335 -5.79519 11.7181 44 " " " " A 21 0 0 "TYR " " H  " " " 1 0 1 C2 
    685 48 -2.11951 -7.99352 11.2676 44 " " " " A 21 0 0 "TYR " " HA " " " 1 0 1 C2 
    686 48 -2.63027 -8.39636 13.7239 44 " " " " A 21 0 0 "TYR " " HB3" " " 1 0 1 C2 
    687 48 -3.61605 -7.01847 13.7237 44 " " " " A 21 0 0 "TYR " " HB2" " " 1 0 1 C2 
    688 48 0.0452052 -8.07922 12.882 44 " " " " A 21 0 0 "TYR " " HD1" " " 1 0 1 C2 
    689 48 -2.66978 -4.75451 13.8381 44 " " " " A 21 0 0 "TYR " " HD2" " " 1 0 1 C2 
    690 48 1.89655 -6.44274 12.9084 44 " " " " A 21 0 0 "TYR " " HE1" " " 1 0 1 C2 
    691 48 -0.668052 -3.38006 14.3393 44 " " " " A 21 0 0 "TYR " " HE2" " " 1 0 1 C2 
    692 48 1.61006 -3.2253 13.9381 44 " " " " A 21 0 0 "TYR " " HH " " " 1 0 1 C2 
    693 40 -4.07735 -9.81094 10.9996 45 " " " " A 43 0 0 "ASP " " N  " " " 7 0 1 C2 
    694 14 -5.19433 -10.7883 10.9385 45 " " " " A 2 0 0 "ASP " " CA " " " 6 0 1 C2 
    695 14 -5.51432 -11.3096 12.4112 45 " " " " A 2 0 0 "ASP " " C  " " " 6 0 1 C2 
    696 23 -4.57602 -11.3318 13.211 45 " " " " A 70 0 0 "ASP " " O  " " " 8 0 1 C2 
    697 14 -4.83816 -11.95 9.96153 45 " " " " A 2 0 0 "ASP " " CB " " " 6 0 1 C2 
    698 14 -4.08238 -13.0881 10.5527 45 " " " " A 2 0 0 "ASP " " CG " " " 6 0 1 C2 
    699 23 -2.83021 -13.0689 10.7247 45 " " " " A 70 0 0 "ASP " " OD1" " " 8 0 1 C2 
    700 23 -4.84893 -13.8932 11.0868 45 " " " " A 70 0 0 "ASP " " OD2" " " 8 0 1 C2 
    701 48 -3.15669 -10.196 10.8439 45 " " " " A 21 0 0 "ASP " " H  " " " 1 0 1 C2 
    702 48 -5.97133 -10.1991 10.4514 45 " " " " A 21 0 0 "ASP " " HA " " " 1 0 1 C2 
    703 48 -4.27552 -11.6017 9.09538 45 " " " " A 21 0 0 "ASP " " HB3" " " 1 0 1 C2 
    704 48 -5.76127 -12.399 9.595 45 " " " " A 21 0 0 "ASP " " HB2" " " 1 0 1 C2 
    705 40 -6.78329 -11.6121 12.6572 46 " " " " A 43 0 0 "GLU " " N  " " " 7 0 1 C2 
    706 14 -7.32977 -11.9746 13.9052 46 " " " " A 2 0 0 "GLU " " CA " " " 6 0 1 C2 
    707 14 -6.79278 -13.3384 14.3153 46 " " " " A 2 0 0 "GLU " " C  " " " 6 0 1 C2 
    708 23 -7.00875 -13.6239 15.5315 46 " " " " A 70 0 0 "GLU " " O  " " " 8 0 1 C2 
    709 14 -8.93226 -12.0068 13.6995 46 " " " " A 2 0 0 "GLU " " CB " " " 6 0 1 C2 
    710 14 -9.65853 -10.6386 13.5798 46 " " " " A 2 0 0 "GLU " " CG " " " 6 0 1 C2 
    711 14 -9.94141 -10.2345 12.1526 46 " " " " A 2 0 0 "GLU " " CD " " " 6 0 1 C2 
    712 23 -9.00191 -10.3989 11.3377 46 " " " " A 70 0 0 "GLU " " OE1" " " 8 0 1 C2 
    713 23 -11.1388 -10.1015 11.8644 46 " " " " A 70 0 0 "GLU " " OE2" " " 8 0 1 C2 
    714 48 -7.38567 -11.4414 11.8647 46 " " " " A 21 0 0 "GLU " " H  " " " 1 0 1 C2 
    715 48 -7.14056 -11.2762 14.7204 46 " " " " A 21 0 0 "GLU " " HA " " " 1 0 1 C2 
    716 48 -9.29274 -12.3507 14.669 46 " " " " A 21 0 0 "GLU " " HB3" " " 1 0 1 C2 
    717 48 -9.08626 -12.6688 12.8473 46 " " " " A 21 0 0 "GLU " " HB2" " " 1 0 1 C2 
    718 48 -9.07125 -9.82791 14.011 46 " " " " A 21 0 0 "GLU " " HG3" " " 1 0 1 C2 
    719 48 -10.6374 -10.6346 14.0592 46 " " " " A 21 0 0 "GLU " " HG2" " " 1 0 1 C2 
    720 40 -6.39625 -14.2775 13.4808 47 " " " " A 43 0 0 "GLY " " N  " " " 7 0 1 C2 
    721 14 -6.06505 -15.7121 13.6801 47 " " " " A 2 0 0 "GLY " " CA " " " 6 0 1 C2 
    722 14 -4.60717 -16.1193 14.0446 47 " " " " A 2 0 0 "GLY " " C  " " " 6 0 1 C2 
    723 23 -4.36408 -17.1002 14.729 47 " " " " A 70 0 0 "GLY " " O  " " " 8 0 1 C2 
    724 48 -6.07975 -13.9298 12.587 47 " " " " A 21 0 0 "GLY " " H  " " " 1 0 1 C2 
    725 48 -6.12083 -16.18 12.6972 47 " " " " A 21 0 0 "GLY " " HA3" " " 1 0 1 C2 
    726 48 -6.74216 -16.2027 14.3794 47 " " " " A 21 0 0 "GLY " " HA2" " " 1 0 1 C2 
    727 40 -3.67948 -15.1889 13.7434 48 " " " " A 43 0 0 "SER " " N  " " " 7 0 1 C2 
    728 14 -2.34289 -15.1447 14.3369 48 " " " " A 2 0 0 "SER " " CA " " " 6 0 1 C2 
    729 14 -2.38144 -15.3105 15.8124 48 " " " " A 2 0 0 "SER " " C  " " " 6 0 1 C2 
    730 23 -2.91435 -14.4356 16.4812 48 " " " " A 70 0 0 "SER " " O  " " " 8 0 1 C2 
    731 14 -1.64643 -13.8872 13.9031 48 " " " " A 2 0 0 "SER " " CB " " " 6 0 1 C2 
    732 23 -1.16574 -13.9864 12.5316 48 " " " " A 70 0 0 "SER " " OG " " " 8 0 1 C2 
    733 48 -3.99705 -14.3309 13.3154 48 " " " " A 21 0 0 "SER " " H  " " " 1 0 1 C2 
    734 48 -1.84375 -16.046 13.9811 48 " " " " A 21 0 0 "SER " " HA " " " 1 0 1 C2 
    735 48 -0.733558 -13.6792 14.4612 48 " " " " A 21 0 0 "SER " " HB3" " " 1 0 1 C2 
    736 48 -2.35274 -13.0657 14.0228 48 " " " " A 21 0 0 "SER " " HB2" " " 1 0 1 C2 
    737 48 -1.81259 -13.5891 11.9688 48 " " " " A 21 0 0 "SER " " HG " " " 1 0 1 C2 
    738 40 -1.85382 -16.4101 16.3806 49 " " " " A 43 0 0 "GLN " " N  " " " 7 0 1 C2 
    739 14 -1.79281 -16.7064 17.8128 49 " " " " A 2 0 0 "GLN " " CA " " " 6 0 1 C2 
    740 14 -1.42177 -15.5254 18.7359 49 " " " " A 2 0 0 "GLN " " C  " " " 6 0 1 C2 
    741 23 -2.12214 -15.192 19.7569 49 " " " " A 70 0 0 "GLN " " O  " " " 8 0 1 C2 
    742 14 -0.995772 -18.0123 18.0087 49 " " " " A 2 0 0 "GLN " " CB " " " 6 0 1 C2 
    743 14 -0.974311 -18.5296 19.4918 49 " " " " A 2 0 0 "GLN " " CG " " " 6 0 1 C2 
    744 14 0.29926 -18.032 20.2393 49 " " " " A 2 0 0 "GLN " " CD " " " 6 0 1 C2 
    745 23 0.378598 -18.3635 21.4442 49 " " " " A 70 0 0 "GLN " " OE1" " " 8 0 1 C2 
    746 40 1.24132 -17.2563 19.7343 49 " " " " A 43 0 0 "GLN " " NE2" " " 7 0 1 C2 
    747 48 -1.52413 -17.1268 15.7499 49 " " " " A 21 0 0 "GLN " " H  " " " 1 0 1 C2 
    748 48 -2.83048 -17.0143 17.9413 49 " " " " A 21 0 0 "GLN " " HA " " " 1 0 1 C2 
    749 48 -0.0106343 -18.0609 17.5448 49 " " " " A 21 0 0 "GLN " " HB3" " " 1 0 1 C2 
    750 48 -1.64783 -18.6799 17.4455 49 " " " " A 21 0 0 "GLN " " HB2" " " 1 0 1 C2 
    751 48 -1.0211 -19.6184 19.4686 49 " " " " A 21 0 0 "GLN " " HG3" " " 1 0 1 C2 
    752 48 -1.84515 -18.2097 20.0639 49 " " " " A 21 0 0 "GLN " " HG2" " " 1 0 1 C2 
    753 48 2.04594 -16.9564 20.2661 49 " " " " A 21 0 0 "GLN " HE22 " " 1 0 1 C2 
    754 48 1.26629 -17.0503 18.7458 49 " " " " A 21 0 0 "GLN " HE21 " " 1 0 1 C2 
    755 40 -0.448958 -14.7128 18.3429 50 " " " " A 43 0 0 "SER " " N  " " " 7 0 1 C2 
    756 14 0.00442228 -13.4471 18.932 50 " " " " A 2 0 0 "SER " " CA " " " 6 0 1 C2 
    757 14 -0.992995 -12.296 18.9242 50 " " " " A 2 0 0 "SER " " C  " " " 6 0 1 C2 
    758 23 -0.978003 -11.3855 19.767 50 " " " " A 70 0 0 "SER " " O  " " " 8 0 1 C2 
    759 14 1.35341 -12.9731 18.3032 50 " " " " A 2 0 0 "SER " " CB " " " 6 0 1 C2 
    760 23 1.20781 -12.6866 16.8986 50 " " " " A 70 0 0 "SER " " OG " " " 8 0 1 C2 
    761 48 0.102941 -14.9829 17.5413 50 " " " " A 21 0 0 "SER " " H  " " " 1 0 1 C2 
    762 48 0.297738 -13.5321 19.9783 50 " " " " A 21 0 0 "SER " " HA " " " 1 0 1 C2 
    763 48 2.25879 -13.5547 18.4767 50 " " " " A 21 0 0 "SER " " HB3" " " 1 0 1 C2 
    764 48 1.65635 -11.9777 18.6281 50 " " " " A 21 0 0 "SER " " HB2" " " 1 0 1 C2 
    765 48 1.87673 -13.1597 16.4276 50 " " " " A 21 0 0 "SER " " HG " " " 1 0 1 C2 
    766 40 -2.0002 -12.2414 18.0054 51 " " " " A 43 0 0 "VAL " " N  " " " 7 0 1 C2 
    767 14 -3.06603 -11.2667 17.7739 51 " " " " A 2 0 0 "VAL " " CA " " " 6 0 1 C2 
    768 14 -4.27092 -11.8203 18.4648 51 " " " " A 2 0 0 "VAL " " C  " " " 6 0 1 C2 
    769 23 -5.0671 -11.0222 18.9291 51 " " " " A 70 0 0 "VAL " " O  " " " 8 0 1 C2 
    770 14 -3.39083 -11.0391 16.2659 51 " " " " A 2 0 0 "VAL " " CB " " " 6 0 1 C2 
    771 14 -4.34149 -9.76407 16.1428 51 " " " " A 2 0 0 "VAL " " CG1" " " 6 0 1 C2 
    772 14 -2.06361 -10.7554 15.4386 51 " " " " A 2 0 0 "VAL " " CG2" " " 6 0 1 C2 
    773 48 -2.07786 -13.0592 17.4178 51 " " " " A 21 0 0 "VAL " " H  " " " 1 0 1 C2 
    774 48 -2.82317 -10.3111 18.2387 51 " " " " A 21 0 0 "VAL " " HA " " " 1 0 1 C2 
    775 48 -3.84864 -11.8943 15.7686 51 " " " " A 21 0 0 "VAL " " HB " " " 1 0 1 C2 
    776 48 -3.98155 -8.91701 16.7268 51 " " " " A 21 0 0 "VAL " HG11 " " 1 0 1 C2 
    777 48 -4.4827 -9.34615 15.1461 51 " " " " A 21 0 0 "VAL " HG12 " " 1 0 1 C2 
    778 48 -5.39088 -9.96301 16.3603 51 " " " " A 21 0 0 "VAL " HG13 " " 1 0 1 C2 
    779 48 -1.7066 -9.79751 15.817 51 " " " " A 21 0 0 "VAL " HG21 " " 1 0 1 C2 
    780 48 -1.27573 -11.488 15.6138 51 " " " " A 21 0 0 "VAL " HG22 " " 1 0 1 C2 
    781 48 -2.29051 -10.7957 14.3733 51 " " " " A 21 0 0 "VAL " HG23 " " 1 0 1 C2 
    782 40 -4.4043 -13.1877 18.5883 52 " " " " A 43 0 0 "ALA " " N  " " " 7 0 1 C2 
    783 14 -5.55265 -13.7817 19.285 52 " " " " A 2 0 0 "ALA " " CA " " " 6 0 1 C2 
    784 14 -5.48012 -13.537 20.815 52 " " " " A 2 0 0 "ALA " " C  " " " 6 0 1 C2 
    785 23 -6.5102 -13.3692 21.4436 52 " " " " A 70 0 0 "ALA " " O  " " " 8 0 1 C2 
    786 14 -5.56235 -15.2458 18.8375 52 " " " " A 2 0 0 "ALA " " CB " " " 6 0 1 C2 
    787 48 -3.81231 -13.7331 17.9782 52 " " " " A 21 0 0 "ALA " " H  " " " 1 0 1 C2 
    788 48 -6.42548 -13.2252 18.9435 52 " " " " A 21 0 0 "ALA " " HA " " " 1 0 1 C2 
    789 48 -5.74845 -15.3421 17.7678 52 " " " " A 21 0 0 "ALA " " HB1" " " 1 0 1 C2 
    790 48 -4.62654 -15.7777 19.0091 52 " " " " A 21 0 0 "ALA " " HB2" " " 1 0 1 C2 
    791 48 -6.30228 -15.873 19.3347 52 " " " " A 21 0 0 "ALA " " HB3" " " 1 0 1 C2 
    792 40 -4.26292 -13.3235 21.3223 53 " " " " A 43 0 0 "ALA " " N  " " " 7 0 1 C2 
    793 14 -3.9574 -12.8758 22.6706 53 " " " " A 2 0 0 "ALA " " CA " " " 6 0 1 C2 
    794 14 -4.33044 -11.425 22.9325 53 " " " " A 2 0 0 "ALA " " C  " " " 6 0 1 C2 
    795 23 -4.5003 -11.0413 24.092 53 " " " " A 70 0 0 "ALA " " O  " " " 8 0 1 C2 
    796 14 -2.49598 -13.1355 23.0258 53 " " " " A 2 0 0 "ALA " " CB " " " 6 0 1 C2 
    797 48 -3.43822 -13.5082 20.7692 53 " " " " A 21 0 0 "ALA " " H  " " " 1 0 1 C2 
    798 48 -4.58713 -13.408 23.3835 53 " " " " A 21 0 0 "ALA " " HA " " " 1 0 1 C2 
    799 48 -1.88395 -12.8382 22.1742 53 " " " " A 21 0 0 "ALA " " HB1" " " 1 0 1 C2 
    800 48 -2.14718 -12.7304 23.9757 53 " " " " A 21 0 0 "ALA " " HB2" " " 1 0 1 C2 
    801 48 -2.40383 -14.2184 23.109 53 " " " " A 21 0 0 "ALA " " HB3" " " 1 0 1 C2 
    802 40 -4.66378 -10.5905 21.9378 54 " " " " A 43 0 0 "SER " " N  " " " 7 0 1 C2 
    803 14 -5.27169 -9.28723 22.0268 54 " " " " A 2 0 0 "SER " " CA " " " 6 0 1 C2 
    804 14 -6.77795 -9.42743 22.1946 54 " " " " A 2 0 0 "SER " " C  " " " 6 0 1 C2 
    805 23 -7.35595 -9.00666 23.2158 54 " " " " A 70 0 0 "SER " " O  " " " 8 0 1 C2 
    806 14 -4.88108 -8.54841 20.6875 54 " " " " A 2 0 0 "SER " " CB " " " 6 0 1 C2 
    807 23 -4.78413 -7.18329 20.8577 54 " " " " A 70 0 0 "SER " " OG " " " 8 0 1 C2 
    808 48 -4.46424 -10.9607 21.0196 54 " " " " A 21 0 0 "SER " " H  " " " 1 0 1 C2 
    809 48 -4.73408 -8.93067 22.9054 54 " " " " A 21 0 0 "SER " " HA " " " 1 0 1 C2 
    810 48 -5.55989 -8.81796 19.8784 54 " " " " A 21 0 0 "SER " " HB3" " " 1 0 1 C2 
    811 48 -3.93811 -8.9729 20.343 54 " " " " A 21 0 0 "SER " " HB2" " " 1 0 1 C2 
    812 48 -4.14202 -6.95381 21.5119 54 " " " " A 21 0 0 "SER " " HG " " " 1 0 1 C2 
    813 40 -7.34857 -10.2547 21.3161 55 " " " " A 43 0 0 "LEU " " N  " " " 7 0 1 C2 
    814 14 -8.77417 -10.4765 21.2564 55 " " " " A 2 0 0 "LEU " " CA " " " 6 0 1 C2 
    815 14 -9.40625 -11.4088 22.3211 55 " " " " A 2 0 0 "LEU " " C  " " " 6 0 1 C2 
    816 23 -10.5599 -11.2604 22.6493 55 " " " " A 70 0 0 "LEU " " O  " " " 8 0 1 C2 
    817 14 -9.11823 -10.9919 19.7977 55 " " " " A 2 0 0 "LEU " " CB " " " 6 0 1 C2 
    818 14 -8.56463 -10.1197 18.6373 55 " " " " A 2 0 0 "LEU " " CG " " " 6 0 1 C2 
    819 14 -8.59567 -10.9339 17.3642 55 " " " " A 2 0 0 "LEU " " CD1" " " 6 0 1 C2 
    820 14 -9.33575 -8.79273 18.4894 55 " " " " A 2 0 0 "LEU " " CD2" " " 6 0 1 C2 
    821 48 -6.81015 -10.4655 20.488 55 " " " " A 21 0 0 "LEU " " H  " " " 1 0 1 C2 
    822 48 -9.18161 -9.47126 21.3643 55 " " " " A 21 0 0 "LEU " " HA " " " 1 0 1 C2 
    823 48 -10.1798 -11.1008 19.5756 55 " " " " A 21 0 0 "LEU " " HB3" " " 1 0 1 C2 
    824 48 -8.67543 -11.9716 19.6183 55 " " " " A 21 0 0 "LEU " " HB2" " " 1 0 1 C2 
    825 48 -7.53005 -9.80357 18.7708 55 " " " " A 21 0 0 "LEU " " HG " " " 1 0 1 C2 
    826 48 -9.57734 -11.3478 17.1339 55 " " " " A 21 0 0 "LEU " HD11 " " 1 0 1 C2 
    827 48 -8.36185 -10.311 16.5008 55 " " " " A 21 0 0 "LEU " HD12 " " 1 0 1 C2 
    828 48 -7.79787 -11.6581 17.529 55 " " " " A 21 0 0 "LEU " HD13 " " 1 0 1 C2 
    829 48 -8.95834 -8.2091 17.6497 55 " " " " A 21 0 0 "LEU " HD21 " " 1 0 1 C2 
    830 48 -10.394 -8.93893 18.273 55 " " " " A 21 0 0 "LEU " HD22 " " 1 0 1 C2 
    831 48 -9.24025 -8.13151 19.3507 55 " " " " A 21 0 0 "LEU " HD23 " " 1 0 1 C2 
    832 40 -8.55966 -12.1777 23.0252 56 " " " " A 43 0 0 "ILE " " N  " " " 7 0 1 C2 
    833 14 -8.82308 -13.019 24.125 56 " " " " A 2 0 0 "ILE " " CA " " " 6 0 1 C2 
    834 14 -8.15522 -12.4564 25.3547 56 " " " " A 2 0 0 "ILE " " C  " " " 6 0 1 C2 
    835 23 -8.44028 -13.0159 26.419 56 " " " " A 70 0 0 "ILE " " O  " " " 8 0 1 C2 
    836 14 -8.43069 -14.4746 23.818 56 " " " " A 2 0 0 "ILE " " CB " " " 6 0 1 C2 
    837 14 -9.18955 -15.1011 22.6098 56 " " " " A 2 0 0 "ILE " " CG1" " " 6 0 1 C2 
    838 14 -8.66956 -15.4903 24.9647 56 " " " " A 2 0 0 "ILE " " CG2" " " 6 0 1 C2 
    839 14 -8.30426 -16.1229 21.8825 56 " " " " A 2 0 0 "ILE " " CD1" " " 6 0 1 C2 
    840 48 -7.58242 -12.0844 22.7877 56 " " " " A 21 0 0 "ILE " " H  " " " 1 0 1 C2 
    841 48 -9.89301 -13.0325 24.3328 56 " " " " A 21 0 0 "ILE " " HA " " " 1 0 1 C2 
    842 48 -7.34812 -14.5352 23.7062 56 " " " " A 21 0 0 "ILE " " HB " " " 1 0 1 C2 
    843 48 -9.55613 -14.3615 21.898 56 " " " " A 21 0 0 "ILE " HG13 " " 1 0 1 C2 
    844 48 -10.0917 -15.6119 22.9465 56 " " " " A 21 0 0 "ILE " HG12 " " 1 0 1 C2 
    845 48 -8.72203 -16.5506 24.7176 56 " " " " A 21 0 0 "ILE " HG21 " " 1 0 1 C2 
    846 48 -7.88978 -15.3728 25.7171 56 " " " " A 21 0 0 "ILE " HG22 " " 1 0 1 C2 
    847 48 -9.59569 -15.2609 25.4917 56 " " " " A 21 0 0 "ILE " HG23 " " 1 0 1 C2 
    848 48 -7.67953 -16.698 22.566 56 " " " " A 21 0 0 "ILE " HD11 " " 1 0 1 C2 
    849 48 -8.82633 -16.8375 21.2462 56 " " " " A 21 0 0 "ILE " HD12 " " 1 0 1 C2 
    850 48 -7.55106 -15.5355 21.3574 56 " " " " A 21 0 0 "ILE " HD13 " " 1 0 1 C2 
    851 40 -7.33787 -11.3961 25.3379 57 " " " " A 43 0 0 "GLY " " N  " " " 7 0 1 C2 
    852 14 -6.54117 -10.9769 26.4302 57 " " " " A 2 0 0 "GLY " " CA " " " 6 0 1 C2 
    853 14 -6.31094 -9.4625 26.5179 57 " " " " A 2 0 0 "GLY " " C  " " " 6 0 1 C2 
    854 23 -7.1307 -8.72706 27.1346 57 " " " " A 70 0 0 "GLY " " O  " " " 8 0 1 C2 
    855 48 -7.23527 -10.8947 24.4672 57 " " " " A 21 0 0 "GLY " " H  " " " 1 0 1 C2 
    856 48 -5.62294 -11.5636 26.4015 57 " " " " A 21 0 0 "GLY " " HA3" " " 1 0 1 C2 
    857 48 -7.00374 -11.3274 27.3528 57 " " " " A 21 0 0 "GLY " " HA2" " " 1 0 1 C2 
    858 40 -5.22189 -9.05428 25.9246 58 " " " " A 43 0 0 "ASP " " N  " " " 7 0 1 C2 
    859 14 -4.65018 -7.71111 26.0014 58 " " " " A 2 0 0 "ASP " " CA " " " 6 0 1 C2 
    860 14 -5.55298 -6.46642 25.5986 58 " " " " A 2 0 0 "ASP " " C  " " " 6 0 1 C2 
    861 23 -5.28623 -5.34851 26.0299 58 " " " " A 70 0 0 "ASP " " O  " " " 8 0 1 C2 
    862 14 -3.22311 -7.64497 25.4499 58 " " " " A 2 0 0 "ASP " " CB " " " 6 0 1 C2 
    863 14 -2.90646 -6.79131 24.2182 58 " " " " A 2 0 0 "ASP " " CG " " " 6 0 1 C2 
    864 23 -2.19504 -5.81647 24.4082 58 " " " " A 70 0 0 "ASP " " OD1" " " 8 0 1 C2 
    865 23 -3.37793 -6.90407 23.0518 58 " " " " A 70 0 0 "ASP " " OD2" " " 8 0 1 C2 
    866 48 -4.80107 -9.58017 25.1719 58 " " " " A 21 0 0 "ASP " " H  " " " 1 0 1 C2 
    867 48 -4.54792 -7.55254 27.075 58 " " " " A 21 0 0 "ASP " " HA " " " 1 0 1 C2 
    868 48 -2.94412 -8.64257 25.1107 58 " " " " A 21 0 0 "ASP " " HB3" " " 1 0 1 C2 
    869 48 -2.52426 -7.39906 26.2495 58 " " " " A 21 0 0 "ASP " " HB2" " " 1 0 1 C2 
    870 40 -6.5852 -6.65444 24.7342 59 " " " " A 43 0 0 "GLU " " N  " " " 7 0 1 C2 
    871 14 -7.49979 -5.63223 24.2903 59 " " " " A 2 0 0 "GLU " " CA " " " 6 0 1 C2 
    872 14 -8.78113 -5.76178 25.2035 59 " " " " A 2 0 0 "GLU " " C  " " " 6 0 1 C2 
    873 23 -9.35121 -4.74266 25.6349 59 " " " " A 70 0 0 "GLU " " O  " " " 8 0 1 C2 
    874 14 -7.93431 -5.93192 22.8178 59 " " " " A 2 0 0 "GLU " " CB " " " 6 0 1 C2 
    875 14 -8.58407 -4.70864 22.1503 59 " " " " A 2 0 0 "GLU " " CG " " " 6 0 1 C2 
    876 14 -7.63601 -3.69431 21.6786 59 " " " " A 2 0 0 "GLU " " CD " " " 6 0 1 C2 
    877 23 -6.68067 -4.00896 20.9205 59 " " " " A 70 0 0 "GLU " " OE1" " " 8 0 1 C2 
    878 23 -7.71407 -2.59373 22.285 59 " " " " A 70 0 0 "GLU " " OE2" " " 8 0 1 C2 
    879 48 -6.71057 -7.6247 24.4832 59 " " " " A 21 0 0 "GLU " " H  " " " 1 0 1 C2 
    880 48 -7.0945 -4.62613 24.3981 59 " " " " A 21 0 0 "GLU " " HA " " " 1 0 1 C2 
    881 48 -8.55191 -6.82915 22.8586 59 " " " " A 21 0 0 "GLU " " HB3" " " 1 0 1 C2 
    882 48 -7.06955 -6.27949 22.2526 59 " " " " A 21 0 0 "GLU " " HB2" " " 1 0 1 C2 
    883 48 -9.31682 -4.22595 22.797 59 " " " " A 21 0 0 "GLU " " HG3" " " 1 0 1 C2 
    884 48 -9.15843 -5.04118 21.2857 59 " " " " A 21 0 0 "GLU " " HG2" " " 1 0 1 C2 
    885 40 -9.37317 -6.92736 25.4217 60 " " " " A 43 0 0 "VAL " " N  " " " 7 0 1 C2 
    886 14 -10.6232 -7.05395 26.1923 60 " " " " A 2 0 0 "VAL " " CA " " " 6 0 1 C2 
    887 14 -10.4753 -6.99102 27.7148 60 " " " " A 2 0 0 "VAL " " C  " " " 6 0 1 C2 
    888 23 -11.4089 -6.50204 28.4545 60 " " " " A 70 0 0 "VAL " " O  " " " 8 0 1 C2 
    889 14 -11.2797 -8.43171 25.7746 60 " " " " A 2 0 0 "VAL " " CB " " " 6 0 1 C2 
    890 14 -11.9624 -8.28063 24.4616 60 " " " " A 2 0 0 "VAL " " CG1" " " 6 0 1 C2 
    891 14 -10.2838 -9.54846 25.727 60 " " " " A 2 0 0 "VAL " " CG2" " " 6 0 1 C2 
    892 48 -8.98609 -7.74595 24.9743 60 " " " " A 21 0 0 "VAL " " H  " " " 1 0 1 C2 
    893 48 -11.4122 -6.30405 26.1357 60 " " " " A 21 0 0 "VAL " " HA " " " 1 0 1 C2 
    894 48 -12.0018 -8.68371 26.5512 60 " " " " A 21 0 0 "VAL " " HB " " " 1 0 1 C2 
    895 48 -12.3089 -9.23963 24.0765 60 " " " " A 21 0 0 "VAL " HG11 " " 1 0 1 C2 
    896 48 -12.8436 -7.66719 24.6494 60 " " " " A 21 0 0 "VAL " HG12 " " 1 0 1 C2 
    897 48 -11.3213 -7.75493 23.754 60 " " " " A 21 0 0 "VAL " HG13 " " 1 0 1 C2 
    898 48 -9.46038 -9.44239 25.0208 60 " " " " A 21 0 0 "VAL " HG21 " " 1 0 1 C2 
    899 48 -9.73294 -9.71466 26.6528 60 " " " " A 21 0 0 "VAL " HG22 " " 1 0 1 C2 
    900 48 -10.8479 -10.4484 25.482 60 " " " " A 21 0 0 "VAL " HG23 " " 1 0 1 C2 
    901 40 -9.28091 -7.22225 28.3389 61 " " " " A 43 0 0 "TYR " " N  " " " 7 0 1 C2 
    902 14 -9.00747 -6.75365 29.6963 61 " " " " A 2 0 0 "TYR " " CA " " " 6 0 1 C2 
    903 14 -8.94844 -5.2788 29.8621 61 " " " " A 2 0 0 "TYR " " C  " " " 6 0 1 C2 
    904 23 -9.15119 -4.78 30.9696 61 " " " " A 70 0 0 "TYR " " O  " " " 8 0 1 C2 
    905 14 -7.69379 -7.35694 30.2351 61 " " " " A 2 0 0 "TYR " " CB " " " 6 0 1 C2 
    906 14 -7.9123 -8.68149 30.9741 61 " " " " A 2 0 0 "TYR " " CG " " " 6 0 1 C2 
    907 14 -7.72881 -8.63081 32.3919 61 " " " " A 2 0 0 "TYR " " CD1" " " 6 0 1 C2 
    908 14 -8.36402 -9.84178 30.3997 61 " " " " A 2 0 0 "TYR " " CD2" " " 6 0 1 C2 
    909 14 -7.98225 -9.79602 33.1447 61 " " " " A 2 0 0 "TYR " " CE1" " " 6 0 1 C2 
    910 14 -8.7187 -10.8624 31.2208 61 " " " " A 2 0 0 "TYR " " CE2" " " 6 0 1 C2 
    911 14 -8.55165 -10.8276 32.5508 61 " " " " A 2 0 0 "TYR " " CZ " " " 6 0 1 C2 
    912 23 -8.84086 -11.9026 33.3807 61 " " " " A 70 0 0 "TYR " " OH " " " 8 0 1 C2 
    913 48 -8.45056 -7.48574 27.8278 61 " " " " A 21 0 0 "TYR " " H  " " " 1 0 1 C2 
    914 48 -9.79957 -7.14527 30.3345 61 " " " " A 21 0 0 "TYR " " HA " " " 1 0 1 C2 
    915 48 -7.17217 -6.78112 30.9996 61 " " " " A 21 0 0 "TYR " " HB3" " " 1 0 1 C2 
    916 48 -6.96199 -7.52532 29.445 61 " " " " A 21 0 0 "TYR " " HB2" " " 1 0 1 C2 
    917 48 -7.38593 -7.81258 33.0078 61 " " " " A 21 0 0 "TYR " " HD1" " " 1 0 1 C2 
    918 48 -8.54893 -9.81464 29.336 61 " " " " A 21 0 0 "TYR " " HD2" " " 1 0 1 C2 
    919 48 -7.87079 -9.82157 34.2186 61 " " " " A 21 0 0 "TYR " " HE1" " " 1 0 1 C2 
    920 48 -9.24364 -11.7322 30.8543 61 " " " " A 21 0 0 "TYR " " HE2" " " 1 0 1 C2 
    921 48 -8.95529 -12.7013 32.8888 61 " " " " A 21 0 0 "TYR " " HH " " " 1 0 1 C2 
    922 40 -8.77613 -4.58224 28.7262 62 " " " " A 43 0 0 "GLY " " N  " " " 7 0 1 C2 
    923 14 -8.63937 -3.13208 28.6256 62 " " " " A 2 0 0 "GLY " " CA " " " 6 0 1 C2 
    924 14 -7.19798 -2.59177 28.6968 62 " " " " A 2 0 0 "GLY " " C  " " " 6 0 1 C2 
    925 23 -6.23137 -3.34803 28.849 62 " " " " A 70 0 0 "GLY " " O  " " " 8 0 1 C2 
    926 48 -8.79741 -5.1872 27.9177 62 " " " " A 21 0 0 "GLY " " H  " " " 1 0 1 C2 
    927 48 -9.3349 -2.62302 29.2928 62 " " " " A 21 0 0 "GLY " " HA3" " " 1 0 1 C2 
    928 48 -8.90256 -2.90627 27.5922 62 " " " " A 21 0 0 "GLY " " HA2" " " 1 0 1 C2 
    929 40 -7.08869 -1.26547 28.5633 63 " " " " A 43 0 0 "ARG " " N  " " " 7 0 1 C2 
    930 14 -5.84814 -0.580775 28.3783 63 " " " " A 2 0 0 "ARG " " CA " " " 6 0 1 C2 
    931 14 -5.92317 0.687033 29.237 63 " " " " A 2 0 0 "ARG " " C  " " " 6 0 1 C2 
    932 23 -6.93568 1.23019 29.5584 63 " " " " A 70 0 0 "ARG " " O  " " " 8 0 1 C2 
    933 14 -5.60231 -0.362008 26.8646 63 " " " " A 2 0 0 "ARG " " CB " " " 6 0 1 C2 
    934 14 -5.60271 -1.56896 25.9302 63 " " " " A 2 0 0 "ARG " " CG " " " 6 0 1 C2 
    935 14 -5.20014 -1.33908 24.5092 63 " " " " A 2 0 0 "ARG " " CD " " " 6 0 1 C2 
    936 40 -5.41281 -2.50899 23.7089 63 " " " " A 43 0 0 "ARG " " NE " " " 7 0 1 C2 
    937 14 -4.54514 -3.52253 23.5405 63 " " " " A 2 0 0 "ARG " " CZ " " " 6 0 1 C2 
    938 40 -4.7113 -4.45815 22.572 63 " " " " A 43 0 0 "ARG " " NH1" " " 7 0 1 C2 
    939 40 -3.48972 -3.5679 24.3329 63 " " " " A 43 0 0 "ARG " " NH2" " " 7 0 1 C2 
    940 48 -7.81523 -0.644157 28.2374 63 " " " " A 21 0 0 "ARG " " H  " " " 1 0 1 C2 
    941 48 -5.034 -1.22637 28.7076 63 " " " " A 21 0 0 "ARG " " HA " " " 1 0 1 C2 
    942 48 -4.64426 0.11047 26.6478 63 " " " " A 21 0 0 "ARG " " HB3" " " 1 0 1 C2 
    943 48 -6.38467 0.293007 26.4813 63 " " " " A 21 0 0 "ARG " " HB2" " " 1 0 1 C2 
    944 48 -6.6513 -1.86652 25.9264 63 " " " " A 21 0 0 "ARG " " HG3" " " 1 0 1 C2 
    945 48 -5.22766 -2.41376 26.5079 63 " " " " A 21 0 0 "ARG " " HG2" " " 1 0 1 C2 
    946 48 -4.15666 -1.04656 24.3922 63 " " " " A 21 0 0 "ARG " " HD3" " " 1 0 1 C2 
    947 48 -5.9484 -0.638374 24.1388 63 " " " " A 21 0 0 "ARG " " HD2" " " 1 0 1 C2 
    948 48 -6.23737 -2.49925 23.1258 63 " " " " A 21 0 0 "ARG " " HE " " " 1 0 1 C2 
    949 48 -4.11921 -5.27097 22.478 63 " " " " A 21 0 0 "ARG " HH12 " " 1 0 1 C2 
    950 48 -5.42646 -4.37713 21.8635 63 " " " " A 21 0 0 "ARG " HH11 " " 1 0 1 C2 
    951 48 -3.08014 -4.48913 24.2723 63 " " " " A 21 0 0 "ARG " HH22 " " 1 0 1 C2 
    952 48 -3.42016 -3.06641 25.2068 63 " " " " A 21 0 0 "ARG " HH21 " " 1 0 1 C2 
    953 40 -4.74617 1.22694 29.6453 64 " " " " A 43 0 0 "ASP " " N  " " " 7 0 1 C2 
    954 14 -4.65081 2.4665 30.4229 64 " " " " A 2 0 0 "ASP " " CA " " " 6 0 1 C2 
    955 14 -4.84659 3.65214 29.442 64 " " " " A 2 0 0 "ASP " " C  " " " 6 0 1 C2 
    956 23 -4.28284 3.67506 28.339 64 " " " " A 70 0 0 "ASP " " O  " " " 8 0 1 C2 
    957 14 -3.28474 2.57929 31.1708 64 " " " " A 2 0 0 "ASP " " CB " " " 6 0 1 C2 
    958 14 -2.0026 2.84458 30.2305 64 " " " " A 2 0 0 "ASP " " CG " " " 6 0 1 C2 
    959 23 -1.4509 3.96776 30.2272 64 " " " " A 70 0 0 "ASP " " OD1" " " 8 0 1 C2 
    960 23 -1.65568 1.91571 29.4373 64 " " " " A 70 0 0 "ASP " " OD2" " " 8 0 1 C2 
    961 48 -3.9469 0.672529 29.3735 64 " " " " A 21 0 0 "ASP " " H  " " " 1 0 1 C2 
    962 48 -5.47114 2.4897 31.1403 64 " " " " A 21 0 0 "ASP " " HA " " " 1 0 1 C2 
    963 48 -2.99904 1.70203 31.7512 64 " " " " A 21 0 0 "ASP " " HB3" " " 1 0 1 C2 
    964 48 -3.38585 3.41108 31.868 64 " " " " A 21 0 0 "ASP " " HB2" " " 1 0 1 C2 
    965 40 -5.57038 4.70947 29.9243 65 " " " " A 43 0 0 "ARG " " N  " " " 7 0 1 C2 
    966 14 -5.78732 5.98027 29.1845 65 " " " " A 2 0 0 "ARG " " CA " " " 6 0 1 C2 
    967 14 -4.5288 6.80986 28.9672 65 " " " " A 2 0 0 "ARG " " C  " " " 6 0 1 C2 
    968 23 -4.31631 7.44166 27.9301 65 " " " " A 70 0 0 "ARG " " O  " " " 8 0 1 C2 
    969 14 -6.8109 6.85439 30.0447 65 " " " " A 2 0 0 "ARG " " CB " " " 6 0 1 C2 
    970 14 -8.28334 6.5475 29.6369 65 " " " " A 2 0 0 "ARG " " CG " " " 6 0 1 C2 
    971 14 -9.07165 5.384 30.2911 65 " " " " A 2 0 0 "ARG " " CD " " " 6 0 1 C2 
    972 40 -10.457 5.23596 29.7289 65 " " " " A 43 0 0 "ARG " " NE " " " 7 0 1 C2 
    973 14 -11.5285 4.69854 30.2937 65 " " " " A 2 0 0 "ARG " " CZ " " " 6 0 1 C2 
    974 40 -12.638 4.60421 29.6421 65 " " " " A 43 0 0 "ARG " " NH1" " " 7 0 1 C2 
    975 40 -11.4667 4.20034 31.4922 65 " " " " A 43 0 0 "ARG " " NH2" " " 7 0 1 C2 
    976 48 -5.89821 4.71603 30.8796 65 " " " " A 21 0 0 "ARG " " H  " " " 1 0 1 C2 
    977 48 -6.13388 5.77992 28.1707 65 " " " " A 21 0 0 "ARG " " HA " " " 1 0 1 C2 
    978 48 -6.73508 7.92797 29.8721 65 " " " " A 21 0 0 "ARG " " HB3" " " 1 0 1 C2 
    979 48 -6.59781 6.75289 31.1088 65 " " " " A 21 0 0 "ARG " " HB2" " " 1 0 1 C2 
    980 48 -8.30124 6.47751 28.5493 65 " " " " A 21 0 0 "ARG " " HG3" " " 1 0 1 C2 
    981 48 -8.70658 7.47721 30.0172 65 " " " " A 21 0 0 "ARG " " HG2" " " 1 0 1 C2 
    982 48 -9.00209 5.31248 31.3765 65 " " " " A 21 0 0 "ARG " " HD3" " " 1 0 1 C2 
    983 48 -8.53369 4.49625 29.9585 65 " " " " A 21 0 0 "ARG " " HD2" " " 1 0 1 C2 
    984 48 -10.5696 5.48007 28.7554 65 " " " " A 21 0 0 "ARG " " HE " " " 1 0 1 C2 
    985 48 -13.4808 4.15898 29.9761 65 " " " " A 21 0 0 "ARG " HH12 " " 1 0 1 C2 
    986 48 -12.6652 4.94573 28.692 65 " " " " A 21 0 0 "ARG " HH11 " " 1 0 1 C2 
    987 48 -12.2841 3.79015 31.9207 65 " " " " A 21 0 0 "ARG " HH22 " " 1 0 1 C2 
    988 48 -10.6216 4.10197 32.0365 65 " " " " A 21 0 0 "ARG " HH21 " " 1 0 1 C2 
    989 40 -3.69633 6.79346 29.9972 66 " " " " A 43 0 0 "THR " " N  " " " 7 0 1 C2 
    990 14 -2.39072 7.44581 30.1918 66 " " " " A 2 0 0 "THR " " CA " " " 6 0 1 C2 
    991 14 -1.29671 7.15456 29.1608 66 " " " " A 2 0 0 "THR " " C  " " " 6 0 1 C2 
    992 23 -0.221156 7.70451 29.1971 66 " " " " A 70 0 0 "THR " " O  " " " 8 0 1 C2 
    993 14 -2.00434 7.06948 31.6377 66 " " " " A 2 0 0 "THR " " CB " " " 6 0 1 C2 
    994 23 -2.30799 5.71175 31.9679 66 " " " " A 70 0 0 "THR " " OG1" " " 8 0 1 C2 
    995 14 -2.66453 7.9229 32.6925 66 " " " " A 2 0 0 "THR " " CG2" " " 6 0 1 C2 
    996 48 -4.11971 6.29709 30.7682 66 " " " " A 21 0 0 "THR " " H  " " " 1 0 1 C2 
    997 48 -2.46336 8.52907 30.0949 66 " " " " A 21 0 0 "THR " " HA " " " 1 0 1 C2 
    998 48 -0.941813 7.20903 31.8368 66 " " " " A 21 0 0 "THR " " HB " " " 1 0 1 C2 
    999 48 -1.94537 5.1513 31.299 66 " " " " A 21 0 0 "THR " " HG1" " " 1 0 1 C2 
    1000 48 -2.53655 8.9685 32.4124 66 " " " " A 21 0 0 "THR " HG21 " " 1 0 1 C2 
    1001 48 -3.72026 7.65785 32.7498 66 " " " " A 21 0 0 "THR " HG22 " " 1 0 1 C2 
    1002 48 -2.24516 7.88965 33.6981 66 " " " " A 21 0 0 "THR " HG23 " " 1 0 1 C2 
    1003 40 -1.58361 6.38477 28.1621 67 " " " " A 43 0 0 "SER " " N  " " " 7 0 1 C2 
    1004 14 -0.897548 6.16134 26.9677 67 " " " " A 2 0 0 "SER " " CA " " " 6 0 1 C2 
    1005 14 -1.65842 6.16071 25.6412 67 " " " " A 2 0 0 "SER " " C  " " " 6 0 1 C2 
    1006 23 -1.13635 6.08021 24.5699 67 " " " " A 70 0 0 "SER " " O  " " " 8 0 1 C2 
    1007 14 0.252759 5.10046 27.1182 67 " " " " A 2 0 0 "SER " " CB " " " 6 0 1 C2 
    1008 23 -0.257605 3.8592 27.6274 67 " " " " A 70 0 0 "SER " " OG " " " 8 0 1 C2 
    1009 48 -2.51236 5.99207 28.2196 67 " " " " A 21 0 0 "SER " " H  " " " 1 0 1 C2 
    1010 48 -0.354937 7.09936 26.8503 67 " " " " A 21 0 0 "SER " " HA " " " 1 0 1 C2 
    1011 48 0.995446 5.56583 27.7662 67 " " " " A 21 0 0 "SER " " HB3" " " 1 0 1 C2 
    1012 48 0.811448 4.92286 26.1993 67 " " " " A 21 0 0 "SER " " HB2" " " 1 0 1 C2 
    1013 48 -0.832465 4.07017 28.3472 67 " " " " A 21 0 0 "SER " " HG " " " 1 0 1 C2 
    1014 40 -3.03014 6.31835 25.7499 68 " " " " A 43 0 0 "HIE " " N  " " " 7 0 1 C2 
    1015 14 -3.95765 6.38001 24.6562 68 " " " " A 2 0 0 "HIE " " CA " " " 6 0 1 C2 
    1016 14 -3.97443 7.84867 24.0665 68 " " " " A 2 0 0 "HIE " " C  " " " 6 0 1 C2 
    1017 23 -3.85156 8.03045 22.8543 68 " " " " A 70 0 0 "HIE " " O  " " " 8 0 1 C2 
    1018 14 -5.46565 6.02795 25.1345 68 " " " " A 2 0 0 "HIE " " CB " " " 6 0 1 C2 
    1019 14 -6.5221 5.89927 24.035 68 " " " " A 2 0 0 "HIE " " CG " " " 6 0 1 C2 
    1020 40 -7.57572 6.85134 23.858 68 " " " " A 43 0 0 "HIE " " ND1" " " 7 0 1 C2 
    1021 14 -6.65595 4.94614 23.0515 68 " " " " A 2 0 0 "HIE " " CD2" " " 6 0 1 C2 
    1022 14 -8.13487 6.45641 22.7153 68 " " " " A 2 0 0 "HIE " " CE1" " " 6 0 1 C2 
    1023 40 -7.67863 5.32321 22.2136 68 " " " " A 43 0 0 "HIE " " NE2" " " 7 0 1 C2 
    1024 48 -3.3859 6.41478 26.6902 68 " " " " A 21 0 0 "HIE " " H  " " " 1 0 1 C2 
    1025 48 -3.75854 5.66769 23.8556 68 " " " " A 21 0 0 "HIE " " HA " " " 1 0 1 C2 
    1026 48 -5.75571 6.7269 25.919 68 " " " " A 21 0 0 "HIE " " HB3" " " 1 0 1 C2 
    1027 48 -5.56162 5.10819 25.7115 68 " " " " A 21 0 0 "HIE " " HB2" " " 1 0 1 C2 
    1028 48 -6.12103 4.01815 22.9133 68 " " " " A 21 0 0 "HIE " " HD2" " " 1 0 1 C2 
    1029 48 -9.03767 6.89529 22.3168 68 " " " " A 21 0 0 "HIE " " HE1" " " 1 0 1 C2 
    1030 40 -3.95321 8.81139 24.9512 69 " " " " A 43 0 0 "VAL " " N  " " " 7 0 1 C2 
    1031 14 -3.67027 10.2236 24.6752 69 " " " " A 2 0 0 "VAL " " CA " " " 6 0 1 C2 
    1032 14 -3.01138 10.6843 26.0044 69 " " " " A 2 0 0 "VAL " " C  " " " 6 0 1 C2 
    1033 23 -3.57426 10.5531 27.117 69 " " " " A 70 0 0 "VAL " " O  " " " 8 0 1 C2 
    1034 14 -4.87478 10.9942 24.2143 69 " " " " A 2 0 0 "VAL " " CB " " " 6 0 1 C2 
    1035 14 -6.15316 10.7727 25.1279 69 " " " " A 2 0 0 "VAL " " CG1" " " 6 0 1 C2 
    1036 14 -4.47191 12.441 24.0258 69 " " " " A 2 0 0 "VAL " " CG2" " " 6 0 1 C2 
    1037 48 -3.97282 8.55023 25.9267 69 " " " " A 21 0 0 "VAL " " H  " " " 1 0 1 C2 
    1038 48 -3.01453 10.3418 23.8126 69 " " " " A 21 0 0 "VAL " " HA " " " 1 0 1 C2 
    1039 48 -5.12639 10.5425 23.2548 69 " " " " A 21 0 0 "VAL " " HB " " " 1 0 1 C2 
    1040 48 -6.94805 11.4918 24.9303 69 " " " " A 21 0 0 "VAL " HG11 " " 1 0 1 C2 
    1041 48 -6.67123 9.81803 25.0363 69 " " " " A 21 0 0 "VAL " HG12 " " 1 0 1 C2 
    1042 48 -5.8683 10.8423 26.1777 69 " " " " A 21 0 0 "VAL " HG13 " " 1 0 1 C2 
    1043 48 -3.97473 12.8941 24.8835 69 " " " " A 21 0 0 "VAL " HG21 " " 1 0 1 C2 
    1044 48 -3.75815 12.5655 23.2115 69 " " " " A 21 0 0 "VAL " HG22 " " 1 0 1 C2 
    1045 48 -5.28716 13.029 23.6042 69 " " " " A 21 0 0 "VAL " HG23 " " 1 0 1 C2 
    1046 40 -1.82836 11.2812 25.872 70 " " " " A 43 0 0 "VAL " " N  " " " 7 0 1 C2 
    1047 14 -0.973204 12.0239 26.7569 70 " " " " A 2 0 0 "VAL " " CA " " " 6 0 1 C2 
    1048 14 -1.11105 13.4846 26.281 70 " " " " A 2 0 0 "VAL " " C  " " " 6 0 1 C2 
    1049 23 -0.857509 13.8138 25.1009 70 " " " " A 70 0 0 "VAL " " O  " " " 8 0 1 C2 
    1050 14 0.5566 11.59 26.5239 70 " " " " A 2 0 0 "VAL " " CB " " " 6 0 1 C2 
    1051 14 1.50038 12.1669 27.5836 70 " " " " A 2 0 0 "VAL " " CG1" " " 6 0 1 C2 
    1052 14 0.741075 10.0446 26.4961 70 " " " " A 2 0 0 "VAL " " CG2" " " 6 0 1 C2 
    1053 48 -1.50442 11.2352 24.9165 70 " " " " A 21 0 0 "VAL " " H  " " " 1 0 1 C2 
    1054 48 -1.2635 11.8482 27.7927 70 " " " " A 21 0 0 "VAL " " HA " " " 1 0 1 C2 
    1055 48 0.927503 11.9985 25.5839 70 " " " " A 21 0 0 "VAL " " HB " " " 1 0 1 C2 
    1056 48 1.22129 13.2184 27.6521 70 " " " " A 21 0 0 "VAL " HG11 " " 1 0 1 C2 
    1057 48 1.40888 11.7591 28.5903 70 " " " " A 21 0 0 "VAL " HG12 " " 1 0 1 C2 
    1058 48 2.52622 12.0495 27.2344 70 " " " " A 21 0 0 "VAL " HG13 " " 1 0 1 C2 
    1059 48 1.7425 9.82782 26.1242 70 " " " " A 21 0 0 "VAL " HG21 " " 1 0 1 C2 
    1060 48 0.717839 9.62058 27.4999 70 " " " " A 21 0 0 "VAL " HG22 " " 1 0 1 C2 
    1061 48 0.00194655 9.52978 25.8823 70 " " " " A 21 0 0 "VAL " HG23 " " 1 0 1 C2 
    1062 40 -1.51286 14.3711 27.2144 71 " " " " A 43 0 0 "ALA " " N  " " " 7 0 1 C2 
    1063 14 -0.992305 15.766 27.262 71 " " " " A 2 0 0 "ALA " " CA " " " 6 0 1 C2 
    1064 14 -0.0543546 15.8529 28.3848 71 " " " " A 2 0 0 "ALA " " C  " " " 6 0 1 C2 
    1065 23 -0.299144 15.4734 29.4717 71 " " " " A 70 0 0 "ALA " " O  " " " 8 0 1 C2 
    1066 14 -2.11848 16.8091 27.2963 71 " " " " A 2 0 0 "ALA " " CB " " " 6 0 1 C2 
    1067 48 -1.87756 14.0195 28.0882 71 " " " " A 21 0 0 "ALA " " H  " " " 1 0 1 C2 
    1068 48 -0.478915 16.1171 26.3669 71 " " " " A 21 0 0 "ALA " " HA " " " 1 0 1 C2 
    1069 48 -2.21727 17.3844 28.2168 71 " " " " A 21 0 0 "ALA " " HB1" " " 1 0 1 C2 
    1070 48 -1.80916 17.5184 26.5287 71 " " " " A 21 0 0 "ALA " " HB2" " " 1 0 1 C2 
    1071 48 -3.00075 16.3467 26.8537 71 " " " " A 21 0 0 "ALA " " HB3" " " 1 0 1 C2 
    1072 40 1.13991 16.5022 28.1401 72 " " " " A 43 0 0 "ILE " " N  " " " 7 0 1 C2 
    1073 14 2.20946 16.7786 29.1166 72 " " " " A 2 0 0 "ILE " " CA " " " 6 0 1 C2 
    1074 14 2.05779 18.2685 29.5364 72 " " " " A 2 0 0 "ILE " " C  " " " 6 0 1 C2 
    1075 23 1.78718 19.1455 28.7444 72 " " " " A 70 0 0 "ILE " " O  " " " 8 0 1 C2 
    1076 14 3.67281 16.4257 28.5187 72 " " " " A 2 0 0 "ILE " " CB " " " 6 0 1 C2 
    1077 14 3.70379 14.9997 27.9632 72 " " " " A 2 0 0 "ILE " " CG1" " " 6 0 1 C2 
    1078 14 4.83739 16.5777 29.5908 72 " " " " A 2 0 0 "ILE " " CG2" " " 6 0 1 C2 
    1079 14 5.07803 14.539 27.46 72 " " " " A 2 0 0 "ILE " " CD1" " " 6 0 1 C2 
    1080 48 1.28211 16.9924 27.2686 72 " " " " A 21 0 0 "ILE " " H  " " " 1 0 1 C2 
    1081 48 2.07802 16.2098 30.0371 72 " " " " A 21 0 0 "ILE " " HA " " " 1 0 1 C2 
    1082 48 3.8853 17.209 27.7911 72 " " " " A 21 0 0 "ILE " " HB " " " 1 0 1 C2 
    1083 48 2.90584 14.813 27.2445 72 " " " " A 21 0 0 "ILE " HG13 " " 1 0 1 C2 
    1084 48 3.38977 14.3684 28.7944 72 " " " " A 21 0 0 "ILE " HG12 " " 1 0 1 C2 
    1085 48 4.65135 17.5146 30.1158 72 " " " " A 21 0 0 "ILE " HG21 " " 1 0 1 C2 
    1086 48 4.99946 15.8166 30.354 72 " " " " A 21 0 0 "ILE " HG22 " " 1 0 1 C2 
    1087 48 5.81083 16.6816 29.1114 72 " " " " A 21 0 0 "ILE " HG23 " " 1 0 1 C2 
    1088 48 4.9098 13.5807 26.9685 72 " " " " A 21 0 0 "ILE " HD11 " " 1 0 1 C2 
    1089 48 5.53502 15.1406 26.6743 72 " " " " A 21 0 0 "ILE " HD12 " " 1 0 1 C2 
    1090 48 5.8109 14.497 28.2658 72 " " " " A 21 0 0 "ILE " HD13 " " 1 0 1 C2 
    1091 40 2.13554 18.599 30.8135 73 " " " " A 43 0 0 "LEU " " N  " " " 7 0 1 C2 
    1092 14 2.05241 19.928 31.4435 73 " " " " A 2 0 0 "LEU " " CA " " " 6 0 1 C2 
    1093 14 3.36615 20.2293 32.2603 73 " " " " A 2 0 0 "LEU " " C  " " " 6 0 1 C2 
    1094 23 4.06455 19.3824 32.8316 73 " " " " A 70 0 0 "LEU " " O  " " " 8 0 1 C2 
    1095 14 0.890153 19.9818 32.4304 73 " " " " A 2 0 0 "LEU " " CB " " " 6 0 1 C2 
    1096 14 -0.436606 19.6198 31.9298 73 " " " " A 2 0 0 "LEU " " CG " " " 6 0 1 C2 
    1097 14 -1.49828 19.5061 33.1039 73 " " " " A 2 0 0 "LEU " " CD1" " " 6 0 1 C2 
    1098 14 -0.926051 20.614 30.8746 73 " " " " A 2 0 0 "LEU " " CD2" " " 6 0 1 C2 
    1099 48 2.35159 17.8707 31.4791 73 " " " " A 21 0 0 "LEU " " H  " " " 1 0 1 C2 
    1100 48 2.03544 20.6358 30.6148 73 " " " " A 21 0 0 "LEU " " HA " " " 1 0 1 C2 
    1101 48 0.81545 20.9818 32.8574 73 " " " " A 21 0 0 "LEU " " HB3" " " 1 0 1 C2 
    1102 48 1.07287 19.3478 33.298 73 " " " " A 21 0 0 "LEU " " HB2" " " 1 0 1 C2 
    1103 48 -0.450583 18.6834 31.3721 73 " " " " A 21 0 0 "LEU " " HG " " " 1 0 1 C2 
    1104 48 -2.50516 19.3576 32.7137 73 " " " " A 21 0 0 "LEU " HD11 " " 1 0 1 C2 
    1105 48 -1.19758 18.784 33.8629 73 " " " " A 21 0 0 "LEU " HD12 " " 1 0 1 C2 
    1106 48 -1.63349 20.4627 33.6086 73 " " " " A 21 0 0 "LEU " HD13 " " 1 0 1 C2 
    1107 48 -0.828715 21.5499 31.4247 73 " " " " A 21 0 0 "LEU " HD21 " " 1 0 1 C2 
    1108 48 -0.216208 20.6143 30.0474 73 " " " " A 21 0 0 "LEU " HD22 " " 1 0 1 C2 
    1109 48 -1.92348 20.4607 30.4626 73 " " " " A 21 0 0 "LEU " HD23 " " 1 0 1 C2 
    1110 40 3.75026 21.5185 32.3057 74 " " " " A 43 0 0 "THR " " N  " " " 7 0 1 C2 
    1111 14 4.8343 22.2037 33.0498 74 " " " " A 2 0 0 "THR " " CA " " " 6 0 1 C2 
    1112 14 4.40957 23.6139 33.5556 74 " " " " A 2 0 0 "THR " " C  " " " 6 0 1 C2 
    1113 23 3.71826 24.3033 32.7973 74 " " " " A 70 0 0 "THR " " O  " " " 8 0 1 C2 
    1114 14 6.12726 22.1798 32.1862 74 " " " " A 2 0 0 "THR " " CB " " " 6 0 1 C2 
    1115 23 7.32703 22.5 32.8867 74 " " " " A 70 0 0 "THR " " OG1" " " 8 0 1 C2 
    1116 14 5.91523 23.162 30.947 74 " " " " A 2 0 0 "THR " " CG2" " " 6 0 1 C2 
    1117 48 3.08533 22.2005 31.9696 74 " " " " A 21 0 0 "THR " " H  " " " 1 0 1 C2 
    1118 48 4.9979 21.4865 33.8542 74 " " " " A 21 0 0 "THR " " HA " " " 1 0 1 C2 
    1119 48 6.27251 21.1573 31.8375 74 " " " " A 21 0 0 "THR " " HB " " " 1 0 1 C2 
    1120 48 7.3191 21.8847 33.6039 74 " " " " A 21 0 0 "THR " " HG1" " " 1 0 1 C2 
    1121 48 5.85001 24.1901 31.303 74 " " " " A 21 0 0 "THR " HG21 " " 1 0 1 C2 
    1122 48 6.65654 23.0622 30.1541 74 " " " " A 21 0 0 "THR " HG22 " " 1 0 1 C2 
    1123 48 5.00832 22.9895 30.3674 74 " " " " A 21 0 0 "THR " HG23 " " 1 0 1 C2 
    1124 40 4.78008 24.016 34.8027 75 " " " " A 43 0 0 "PRO " " N  " " " 7 0 1 C2 
    1125 14 4.39075 25.2342 35.5053 75 " " " " A 2 0 0 "PRO " " CA " " " 6 0 1 C2 
    1126 14 5.32039 26.3636 35.1603 75 " " " " A 2 0 0 "PRO " " C  " " " 6 0 1 C2 
    1127 23 6.48102 26.1398 34.7636 75 " " " " A 70 0 0 "PRO " " O  " " " 8 0 1 C2 
    1128 14 4.43142 24.8035 36.9113 75 " " " " A 2 0 0 "PRO " " CB " " " 6 0 1 C2 
    1129 14 5.69695 23.9068 37.0081 75 " " " " A 2 0 0 "PRO " " CG " " " 6 0 1 C2 
    1130 14 5.62064 23.2186 35.7101 75 " " " " A 2 0 0 "PRO " " CD " " " 6 0 1 C2 
    1131 48 3.36326 25.469 35.2274 75 " " " " A 21 0 0 "PRO " " HA " " " 1 0 1 C2 
    1132 48 3.51508 24.2626 37.1477 75 " " " " A 21 0 0 "PRO " " HB3" " " 1 0 1 C2 
    1133 48 4.50351 25.5992 37.6528 75 " " " " A 21 0 0 "PRO " " HB2" " " 1 0 1 C2 
    1134 48 5.69598 23.1882 37.8277 75 " " " " A 21 0 0 "PRO " " HG3" " " 1 0 1 C2 
    1135 48 6.66602 24.4057 37.0194 75 " " " " A 21 0 0 "PRO " " HG2" " " 1 0 1 C2 
    1136 48 6.613 23.0226 35.304 75 " " " " A 21 0 0 "PRO " " HD2" " " 1 0 1 C2 
    1137 48 5.12208 22.2872 35.9784 75 " " " " A 21 0 0 "PRO " " HD3" " " 1 0 1 C2 
    1138 40 4.87961 27.601 35.5879 76 " " " " A 43 0 0 "PRO " " N  " " " 7 0 1 C2 
    1139 14 5.76632 28.8332 35.6623 76 " " " " A 2 0 0 "PRO " " CA " " " 6 0 1 C2 
    1140 14 7.14422 28.5163 36.3547 76 " " " " A 2 0 0 "PRO " " C  " " " 6 0 1 C2 
    1141 23 7.09112 27.7766 37.3229 76 " " " " A 70 0 0 "PRO " " O  " " " 8 0 1 C2 
    1142 14 4.95839 29.8837 36.401 76 " " " " A 2 0 0 "PRO " " CB " " " 6 0 1 C2 
    1143 14 3.54517 29.4344 36.3097 76 " " " " A 2 0 0 "PRO " " CG " " " 6 0 1 C2 
    1144 14 3.54859 27.9643 36.0063 76 " " " " A 2 0 0 "PRO " " CD " " " 6 0 1 C2 
    1145 48 5.9283 29.2392 34.6638 76 " " " " A 21 0 0 "PRO " " HA " " " 1 0 1 C2 
    1146 48 5.30359 30.8614 36.0649 76 " " " " A 21 0 0 "PRO " " HB3" " " 1 0 1 C2 
    1147 48 5.30016 29.9533 37.4337 76 " " " " A 21 0 0 "PRO " " HB2" " " 1 0 1 C2 
    1148 48 3.03484 30.0296 35.5524 76 " " " " A 21 0 0 "PRO " " HG3" " " 1 0 1 C2 
    1149 48 2.99659 29.7327 37.2031 76 " " " " A 21 0 0 "PRO " " HG2" " " 1 0 1 C2 
    1150 48 3.21389 27.4683 36.9174 76 " " " " A 21 0 0 "PRO " " HD2" " " 1 0 1 C2 
    1151 48 2.86759 27.7258 35.1893 76 " " " " A 21 0 0 "PRO " " HD3" " " 1 0 1 C2 
    1152 40 8.26378 29.0707 35.8775 77 " " " " A 43 0 0 "ASP " " N  " " " 7 0 1 C2 
    1153 14 9.59836 28.8325 36.2593 77 " " " " A 2 0 0 "ASP " " CA " " " 6 0 1 C2 
    1154 14 9.97413 29.1202 37.76 77 " " " " A 2 0 0 "ASP " " C  " " " 6 0 1 C2 
    1155 23 10.9367 28.6096 38.28 77 " " " " A 70 0 0 "ASP " " O  " " " 8 0 1 C2 
    1156 14 10.5306 29.6341 35.3337 77 " " " " A 2 0 0 "ASP " " CB " " " 6 0 1 C2 
    1157 14 10.7191 31.1224 35.6917 77 " " " " A 2 0 0 "ASP " " CG " " " 6 0 1 C2 
    1158 23 11.5907 31.415 36.5614 77 " " " " A 70 0 0 "ASP " " OD1" " " 8 0 1 C2 
    1159 23 9.99177 32.0292 35.1973 77 " " " " A 70 0 0 "ASP " " OD2" " " 8 0 1 C2 
    1160 48 8.12356 29.8312 35.2279 77 " " " " A 21 0 0 "ASP " " H  " " " 1 0 1 C2 
    1161 48 9.88472 27.8139 35.9974 77 " " " " A 21 0 0 "ASP " " HA " " " 1 0 1 C2 
    1162 48 10.2703 29.5397 34.2795 77 " " " " A 21 0 0 "ASP " " HB3" " " 1 0 1 C2 
    1163 48 11.5204 29.1778 35.3447 77 " " " " A 21 0 0 "ASP " " HB2" " " 1 0 1 C2 
    1164 40 9.10842 29.8596 38.471 78 " " " " A 43 0 0 "ASP " " N  " " " 7 0 1 C2 
    1165 14 9.16422 30.1419 39.9119 78 " " " " A 2 0 0 "ASP " " CA " " " 6 0 1 C2 
    1166 14 8.34492 29.2468 40.846 78 " " " " A 2 0 0 "ASP " " C  " " " 6 0 1 C2 
    1167 23 8.11428 29.5636 41.9927 78 " " " " A 70 0 0 "ASP " " O  " " " 8 0 1 C2 
    1168 14 8.77875 31.698 40.0279 78 " " " " A 2 0 0 "ASP " " CB " " " 6 0 1 C2 
    1169 14 7.35394 32.103 39.7378 78 " " " " A 2 0 0 "ASP " " CG " " " 6 0 1 C2 
    1170 23 6.89794 31.7011 38.6579 78 " " " " A 70 0 0 "ASP " " OD1" " " 8 0 1 C2 
    1171 23 6.79641 32.9405 40.5137 78 " " " " A 70 0 0 "ASP " " OD2" " " 8 0 1 C2 
    1172 48 8.21486 30.1155 38.0758 78 " " " " A 21 0 0 "ASP " " H  " " " 1 0 1 C2 
    1173 48 10.1934 29.9841 40.2344 78 " " " " A 21 0 0 "ASP " " HA " " " 1 0 1 C2 
    1174 48 9.43896 32.3792 39.4911 78 " " " " A 21 0 0 "ASP " " HB3" " " 1 0 1 C2 
    1175 48 9.0377 32.0498 41.0265 78 " " " " A 21 0 0 "ASP " " HB2" " " 1 0 1 C2 
    1176 40 7.7243 28.2238 40.2082 79 " " " " A 43 0 0 "LYS " " N  " " " 7 0 1 C2 
    1177 14 7.07421 27.0783 40.8461 79 " " " " A 2 0 0 "LYS " " CA " " " 6 0 1 C2 
    1178 14 7.41733 25.6758 40.318 79 " " " " A 2 0 0 "LYS " " C  " " " 6 0 1 C2 
    1179 23 7.93401 25.5422 39.2357 79 " " " " A 70 0 0 "LYS " " O  " " " 8 0 1 C2 
    1180 14 5.44436 27.4138 40.9689 79 " " " " A 2 0 0 "LYS " " CB " " " 6 0 1 C2 
    1181 14 4.783 27.9097 39.6928 79 " " " " A 2 0 0 "LYS " " CG " " " 6 0 1 C2 
    1182 14 3.29159 28.2191 39.9266 79 " " " " A 2 0 0 "LYS " " CD " " " 6 0 1 C2 
    1183 14 2.88559 29.5076 40.7131 79 " " " " A 2 0 0 "LYS " " CE " " " 6 0 1 C2 
    1184 40 1.41093 29.6318 40.8587 79 " " " " A 43 0 0 "LYS " " NZ " " " 7 0 1 C2 
    1185 48 7.9127 28.111 39.2223 79 " " " " A 21 0 0 "LYS " " H  " " " 1 0 1 C2 
    1186 48 7.46509 27.0544 41.8634 79 " " " " A 21 0 0 "LYS " " HA " " " 1 0 1 C2 
    1187 48 5.26383 28.162 41.7407 79 " " " " A 21 0 0 "LYS " " HB3" " " 1 0 1 C2 
    1188 48 4.93286 26.542 41.3769 79 " " " " A 21 0 0 "LYS " " HB2" " " 1 0 1 C2 
    1189 48 4.82063 27.0567 39.0153 79 " " " " A 21 0 0 "LYS " " HG3" " " 1 0 1 C2 
    1190 48 5.3283 28.7908 39.3545 79 " " " " A 21 0 0 "LYS " " HG2" " " 1 0 1 C2 
    1191 48 2.92795 27.272 40.3251 79 " " " " A 21 0 0 "LYS " " HD3" " " 1 0 1 C2 
    1192 48 2.84655 28.3478 38.94 79 " " " " A 21 0 0 "LYS " " HD2" " " 1 0 1 C2 
    1193 48 3.48238 30.3408 40.342 79 " " " " A 21 0 0 "LYS " " HE3" " " 1 0 1 C2 
    1194 48 3.46364 29.4715 41.6365 79 " " " " A 21 0 0 "LYS " " HE2" " " 1 0 1 C2 
    1195 48 1.21312 30.4233 41.4541 79 " " " " A 21 0 0 "LYS " " HZ1" " " 1 0 1 C2 
    1196 48 1.07499 29.7817 39.9181 79 " " " " A 21 0 0 "LYS " " HZ2" " " 1 0 1 C2 
    1197 48 1.10458 28.7889 41.3233 79 " " " " A 21 0 0 "LYS " " HZ3" " " 1 0 1 C2 
    1198 40 7.14618 24.598 41.0745 80 " " " " A 43 0 0 "LYS " " N  " " " 7 0 1 C2 
    1199 14 7.23554 23.1905 40.6395 80 " " " " A 2 0 0 "LYS " " CA " " " 6 0 1 C2 
    1200 14 5.74239 22.6325 40.7047 80 " " " " A 2 0 0 "LYS " " C  " " " 6 0 1 C2 
    1201 23 4.88723 23.3009 41.3446 80 " " " " A 70 0 0 "LYS " " O  " " " 8 0 1 C2 
    1202 14 8.15718 22.4047 41.532 80 " " " " A 2 0 0 "LYS " " CB " " " 6 0 1 C2 
    1203 14 9.57892 22.8931 41.788 80 " " " " A 2 0 0 "LYS " " CG " " " 6 0 1 C2 
    1204 14 10.4441 21.7216 42.1865 80 " " " " A 2 0 0 "LYS " " CD " " " 6 0 1 C2 
    1205 14 12 21.9794 42.2038 80 " " " " A 2 0 0 "LYS " " CE " " " 6 0 1 C2 
    1206 40 12.7078 21.011 42.9954 80 " " " " A 43 0 0 "LYS " " NZ " " " 7 0 1 C2 
    1207 48 6.54112 24.7812 41.8622 80 " " " " A 21 0 0 "LYS " " H  " " " 1 0 1 C2 
    1208 48 7.65954 23.1153 39.6381 80 " " " " A 21 0 0 "LYS " " HA " " " 1 0 1 C2 
    1209 48 8.17984 21.4192 41.0668 80 " " " " A 21 0 0 "LYS " " HB3" " " 1 0 1 C2 
    1210 48 7.65003 22.1989 42.4746 80 " " " " A 21 0 0 "LYS " " HB2" " " 1 0 1 C2 
    1211 48 9.62487 23.6356 42.5846 80 " " " " A 21 0 0 "LYS " " HG3" " " 1 0 1 C2 
    1212 48 9.9918 23.3871 40.9085 80 " " " " A 21 0 0 "LYS " " HG2" " " 1 0 1 C2 
    1213 48 10.4279 20.8836 41.4897 80 " " " " A 21 0 0 "LYS " " HD3" " " 1 0 1 C2 
    1214 48 10.1245 21.3874 43.1736 80 " " " " A 21 0 0 "LYS " " HD2" " " 1 0 1 C2 
    1215 48 12.3146 22.9437 42.6029 80 " " " " A 21 0 0 "LYS " " HE3" " " 1 0 1 C2 
    1216 48 12.2941 21.8249 41.1656 80 " " " " A 21 0 0 "LYS " " HE2" " " 1 0 1 C2 
    1217 48 13.6832 21.1788 42.794 80 " " " " A 21 0 0 "LYS " " HZ1" " " 1 0 1 C2 
    1218 48 12.6227 21.1836 43.9869 80 " " " " A 21 0 0 "LYS " " HZ2" " " 1 0 1 C2 
    1219 48 12.4261 20.0922 42.6847 80 " " " " A 21 0 0 "LYS " " HZ3" " " 1 0 1 C2 
    1220 40 5.44462 21.6061 39.846 81 " " " " A 43 0 0 "VAL " " N  " " " 7 0 1 C2 
    1221 14 4.08464 21.0266 39.6797 81 " " " " A 2 0 0 "VAL " " CA " " " 6 0 1 C2 
    1222 14 3.17811 20.8191 40.9559 81 " " " " A 2 0 0 "VAL " " C  " " " 6 0 1 C2 
    1223 23 1.96557 20.7346 40.864 81 " " " " A 70 0 0 "VAL " " O  " " " 8 0 1 C2 
    1224 14 4.08553 19.7772 38.7007 81 " " " " A 2 0 0 "VAL " " CB " " " 6 0 1 C2 
    1225 14 4.58305 20.2321 37.3542 81 " " " " A 2 0 0 "VAL " " CG1" " " 6 0 1 C2 
    1226 14 4.70211 18.4776 39.2517 81 " " " " A 2 0 0 "VAL " " CG2" " " 6 0 1 C2 
    1227 48 6.12401 21.1153 39.2824 81 " " " " A 21 0 0 "VAL " " H  " " " 1 0 1 C2 
    1228 48 3.52347 21.7557 39.0953 81 " " " " A 21 0 0 "VAL " " HA " " " 1 0 1 C2 
    1229 48 3.02333 19.5892 38.5443 81 " " " " A 21 0 0 "VAL " " HB " " " 1 0 1 C2 
    1230 48 4.54163 19.414 36.6351 81 " " " " A 21 0 0 "VAL " HG11 " " 1 0 1 C2 
    1231 48 3.85151 20.9957 37.0898 81 " " " " A 21 0 0 "VAL " HG12 " " 1 0 1 C2 
    1232 48 5.56684 20.7003 37.3216 81 " " " " A 21 0 0 "VAL " HG13 " " 1 0 1 C2 
    1233 48 5.76808 18.67 39.3732 81 " " " " A 21 0 0 "VAL " HG21 " " 1 0 1 C2 
    1234 48 4.23777 18.1746 40.1901 81 " " " " A 21 0 0 "VAL " HG22 " " 1 0 1 C2 
    1235 48 4.70976 17.6034 38.6006 81 " " " " A 21 0 0 "VAL " HG23 " " 1 0 1 C2 
    1236 40 3.74572 20.7524 42.115 82 " " " " A 43 0 0 "THR " " N  " " " 7 0 1 C2 
    1237 14 3.10894 20.6126 43.4113 82 " " " " A 2 0 0 "THR " " CA " " " 6 0 1 C2 
    1238 14 2.57099 21.8475 44.1798 82 " " " " A 2 0 0 "THR " " C  " " " 6 0 1 C2 
    1239 23 1.94728 21.7374 45.2674 82 " " " " A 70 0 0 "THR " " O  " " " 8 0 1 C2 
    1240 14 4.25828 19.9992 44.2414 82 " " " " A 2 0 0 "THR " " CB " " " 6 0 1 C2 
    1241 23 5.42885 20.7641 44.1569 82 " " " " A 70 0 0 "THR " " OG1" " " 8 0 1 C2 
    1242 14 4.5914 18.5566 43.762 82 " " " " A 2 0 0 "THR " " CG2" " " 6 0 1 C2 
    1243 48 4.75299 20.8031 42.1693 82 " " " " A 21 0 0 "THR " " H  " " " 1 0 1 C2 
    1244 48 2.26534 19.9224 43.4183 82 " " " " A 21 0 0 "THR " " HA " " " 1 0 1 C2 
    1245 48 3.96097 19.9109 45.2864 82 " " " " A 21 0 0 "THR " " HB " " " 1 0 1 C2 
    1246 48 5.5019 21.3789 44.8709 82 " " " " A 21 0 0 "THR " " HG1" " " 1 0 1 C2 
    1247 48 5.41753 18.0676 44.2781 82 " " " " A 21 0 0 "THR " HG21 " " 1 0 1 C2 
    1248 48 3.78193 17.8303 43.689 82 " " " " A 21 0 0 "THR " HG22 " " 1 0 1 C2 
    1249 48 4.92535 18.5515 42.7244 82 " " " " A 21 0 0 "THR " HG23 " " 1 0 1 C2 
    1250 40 2.70472 23.0514 43.5874 83 " " " " A 43 0 0 "ASP " " N  " " " 7 0 1 C2 
    1251 14 1.98517 24.3152 43.9718 83 " " " " A 2 0 0 "ASP " " CA " " " 6 0 1 C2 
    1252 14 0.418702 24.2259 43.9013 83 " " " " A 2 0 0 "ASP " " C  " " " 6 0 1 C2 
    1253 23 -0.158816 24.1404 42.829 83 " " " " A 70 0 0 "ASP " " O  " " " 8 0 1 C2 
    1254 14 2.64408 25.3629 43.0313 83 " " " " A 2 0 0 "ASP " " CB " " " 6 0 1 C2 
    1255 14 1.95142 26.6938 43.2917 83 " " " " A 2 0 0 "ASP " " CG " " " 6 0 1 C2 
    1256 23 2.16266 27.2026 44.4225 83 " " " " A 70 0 0 "ASP " " OD1" " " 8 0 1 C2 
    1257 23 1.30904 27.2857 42.424 83 " " " " A 70 0 0 "ASP " " OD2" " " 8 0 1 C2 
    1258 48 3.19507 22.9964 42.7061 83 " " " " A 21 0 0 "ASP " " H  " " " 1 0 1 C2 
    1259 48 2.2343 24.5286 45.0112 83 " " " " A 21 0 0 "ASP " " HA " " " 1 0 1 C2 
    1260 48 2.52363 24.9528 42.0286 83 " " " " A 21 0 0 "ASP " " HB3" " " 1 0 1 C2 
    1261 48 3.68995 25.4723 43.3182 83 " " " " A 21 0 0 "ASP " " HB2" " " 1 0 1 C2 
    1262 40 -0.204787 24.5565 45.0258 84 " " " " A 43 0 0 "LYS " " N  " " " 7 0 1 C2 
    1263 14 -1.68957 24.4948 45.2827 84 " " " " A 2 0 0 "LYS " " CA " " " 6 0 1 C2 
    1264 14 -2.48184 25.3228 44.3117 84 " " " " A 2 0 0 "LYS " " C  " " " 6 0 1 C2 
    1265 23 -3.48725 24.8283 43.905 84 " " " " A 70 0 0 "LYS " " O  " " " 8 0 1 C2 
    1266 14 -1.93853 24.9507 46.7679 84 " " " " A 2 0 0 "LYS " " CB " " " 6 0 1 C2 
    1267 14 -3.25306 24.5408 47.3756 84 " " " " A 2 0 0 "LYS " " CG " " " 6 0 1 C2 
    1268 14 -3.14555 24.8912 48.8485 84 " " " " A 2 0 0 "LYS " " CD " " " 6 0 1 C2 
    1269 14 -4.42748 24.622 49.6799 84 " " " " A 2 0 0 "LYS " " CE " " " 6 0 1 C2 
    1270 40 -4.30492 25.1049 51.0769 84 " " " " A 43 0 0 "LYS " " NZ " " " 7 0 1 C2 
    1271 48 0.439691 24.8191 45.7578 84 " " " " A 21 0 0 "LYS " " H  " " " 1 0 1 C2 
    1272 48 -1.96366 23.4513 45.1278 84 " " " " A 21 0 0 "LYS " " HA " " " 1 0 1 C2 
    1273 48 -1.81968 26.0252 46.6283 84 " " " " A 21 0 0 "LYS " " HB3" " " 1 0 1 C2 
    1274 48 -1.14085 24.6315 47.4386 84 " " " " A 21 0 0 "LYS " " HB2" " " 1 0 1 C2 
    1275 48 -3.42645 23.4763 47.2181 84 " " " " A 21 0 0 "LYS " " HG3" " " 1 0 1 C2 
    1276 48 -4.09099 25.0249 46.874 84 " " " " A 21 0 0 "LYS " " HG2" " " 1 0 1 C2 
    1277 48 -2.95132 25.9633 48.881 84 " " " " A 21 0 0 "LYS " " HD3" " " 1 0 1 C2 
    1278 48 -2.36028 24.4288 49.4465 84 " " " " A 21 0 0 "LYS " " HD2" " " 1 0 1 C2 
    1279 48 -4.73728 23.5771 49.6979 84 " " " " A 21 0 0 "LYS " " HE3" " " 1 0 1 C2 
    1280 48 -5.20434 25.232 49.2189 84 " " " " A 21 0 0 "LYS " " HE2" " " 1 0 1 C2 
    1281 48 -4.37304 26.1124 51.0553 84 " " " " A 21 0 0 "LYS " " HZ1" " " 1 0 1 C2 
    1282 48 -5.05587 24.7184 51.6307 84 " " " " A 21 0 0 "LYS " " HZ2" " " 1 0 1 C2 
    1283 48 -3.42167 24.8021 51.4619 84 " " " " A 21 0 0 "LYS " " HZ3" " " 1 0 1 C2 
    1284 40 -2.07578 26.5344 44.1009 85 " " " " A 43 0 0 "ALA " " N  " " " 7 0 1 C2 
    1285 14 -2.70505 27.4642 43.1616 85 " " " " A 2 0 0 "ALA " " CA " " " 6 0 1 C2 
    1286 14 -2.55935 27.0803 41.7293 85 " " " " A 2 0 0 "ALA " " C  " " " 6 0 1 C2 
    1287 23 -3.53654 27.002 41.0543 85 " " " " A 70 0 0 "ALA " " O  " " " 8 0 1 C2 
    1288 14 -2.28292 28.9286 43.3348 85 " " " " A 2 0 0 "ALA " " CB " " " 6 0 1 C2 
    1289 48 -1.08839 26.5807 44.3082 85 " " " " A 21 0 0 "ALA " " H  " " " 1 0 1 C2 
    1290 48 -3.78016 27.3797 43.32 85 " " " " A 21 0 0 "ALA " " HA " " " 1 0 1 C2 
    1291 48 -1.21432 29.137 43.3875 85 " " " " A 21 0 0 "ALA " " HB1" " " 1 0 1 C2 
    1292 48 -2.67001 29.5555 42.5315 85 " " " " A 21 0 0 "ALA " " HB2" " " 1 0 1 C2 
    1293 48 -2.71849 29.384 44.2242 85 " " " " A 21 0 0 "ALA " " HB3" " " 1 0 1 C2 
    1294 40 -1.3721 26.8272 41.2831 86 " " " " A 43 0 0 "TRP " " N  " " " 7 0 1 C2 
    1295 14 -1.20775 26.3022 39.8316 86 " " " " A 2 0 0 "TRP " " CA " " " 6 0 1 C2 
    1296 14 -1.98189 24.9305 39.652 86 " " " " A 2 0 0 "TRP " " C  " " " 6 0 1 C2 
    1297 23 -2.50721 24.8041 38.5453 86 " " " " A 70 0 0 "TRP " " O  " " " 8 0 1 C2 
    1298 14 0.264417 26.2625 39.3699 86 " " " " A 2 0 0 "TRP " " CB " " " 6 0 1 C2 
    1299 14 0.527761 25.696 37.9952 86 " " " " A 2 0 0 "TRP " " CG " " " 6 0 1 C2 
    1300 14 0.585221 26.4294 36.8381 86 " " " " A 2 0 0 "TRP " " CD1" " " 6 0 1 C2 
    1301 14 0.642957 24.232 37.5988 86 " " " " A 2 0 0 "TRP " " CD2" " " 6 0 1 C2 
    1302 40 0.809857 25.5721 35.8138 86 " " " " A 43 0 0 "TRP " " NE1" " " 7 0 1 C2 
    1303 14 0.853322 24.2331 36.1294 86 " " " " A 2 0 0 "TRP " " CE2" " " 6 0 1 C2 
    1304 14 0.590226 23.0243 38.2859 86 " " " " A 2 0 0 "TRP " " CE3" " " 6 0 1 C2 
    1305 14 1.0639 23.0182 35.4274 86 " " " " A 2 0 0 "TRP " " CZ2" " " 6 0 1 C2 
    1306 14 0.833547 21.8113 37.5236 86 " " " " A 2 0 0 "TRP " " CZ3" " " 6 0 1 C2 
    1307 14 1.06231 21.8372 36.1368 86 " " " " A 2 0 0 "TRP " " CH2" " " 6 0 1 C2 
    1308 48 -0.623736 26.6364 41.9339 86 " " " " A 21 0 0 "TRP " " H  " " " 1 0 1 C2 
    1309 48 -1.73629 26.9775 39.1587 86 " " " " A 21 0 0 "TRP " " HA " " " 1 0 1 C2 
    1310 48 0.906575 25.6779 40.0286 86 " " " " A 21 0 0 "TRP " " HB3" " " 1 0 1 C2 
    1311 48 0.611596 27.2936 39.4362 86 " " " " A 21 0 0 "TRP " " HB2" " " 1 0 1 C2 
    1312 48 0.516988 27.5056 36.8975 86 " " " " A 21 0 0 "TRP " " HD1" " " 1 0 1 C2 
    1313 48 0.788213 25.8503 34.8431 86 " " " " A 21 0 0 "TRP " " HE1" " " 1 0 1 C2 
    1314 48 0.314962 23.0899 39.3282 86 " " " " A 21 0 0 "TRP " " HE3" " " 1 0 1 C2 
    1315 48 1.24321 23.2027 34.3785 86 " " " " A 21 0 0 "TRP " " HZ2" " " 1 0 1 C2 
    1316 48 0.78914 20.8804 38.0693 86 " " " " A 21 0 0 "TRP " " HZ3" " " 1 0 1 C2 
    1317 48 1.37767 20.9547 35.6001 86 " " " " A 21 0 0 "TRP " " HH2" " " 1 0 1 C2 
    1318 40 -2.13955 24.0839 40.6831 87 " " " " A 43 0 0 "GLN " " N  " " " 7 0 1 C2 
    1319 14 -2.94739 22.8314 40.5935 87 " " " " A 2 0 0 "GLN " " CA " " " 6 0 1 C2 
    1320 14 -4.44803 23.1745 40.2696 87 " " " " A 2 0 0 "GLN " " C  " " " 6 0 1 C2 
    1321 23 -4.99637 22.6607 39.3447 87 " " " " A 70 0 0 "GLN " " O  " " " 8 0 1 C2 
    1322 14 -2.818 22.0715 41.8944 87 " " " " A 2 0 0 "GLN " " CB " " " 6 0 1 C2 
    1323 14 -1.53632 21.3062 41.9692 87 " " " " A 2 0 0 "GLN " " CG " " " 6 0 1 C2 
    1324 14 -1.15138 20.5079 43.2515 87 " " " " A 2 0 0 "GLN " " CD " " " 6 0 1 C2 
    1325 23 -1.70381 20.6188 44.278 87 " " " " A 70 0 0 "GLN " " OE1" " " 8 0 1 C2 
    1326 40 -0.227141 19.5399 43.0857 87 " " " " A 43 0 0 "GLN " " NE2" " " 7 0 1 C2 
    1327 48 -1.44493 24.2033 41.4065 87 " " " " A 21 0 0 "GLN " " H  " " " 1 0 1 C2 
    1328 48 -2.47552 22.2911 39.7728 87 " " " " A 21 0 0 "GLN " " HA " " " 1 0 1 C2 
    1329 48 -3.62899 21.3436 41.9197 87 " " " " A 21 0 0 "GLN " " HB3" " " 1 0 1 C2 
    1330 48 -2.92321 22.6922 42.7842 87 " " " " A 21 0 0 "GLN " " HB2" " " 1 0 1 C2 
    1331 48 -0.793532 22.1034 41.941 87 " " " " A 21 0 0 "GLN " " HG3" " " 1 0 1 C2 
    1332 48 -1.41493 20.6839 41.0826 87 " " " " A 21 0 0 "GLN " " HG2" " " 1 0 1 C2 
    1333 48 -0.0467977 18.9283 43.8689 87 " " " " A 21 0 0 "GLN " HE22 " " 1 0 1 C2 
    1334 48 0.332959 19.5593 42.2454 87 " " " " A 21 0 0 "GLN " HE21 " " 1 0 1 C2 
    1335 40 -4.96403 24.1596 41.0037 88 " " " " A 43 0 0 "LYS " " N  " " " 7 0 1 C2 
    1336 14 -6.37641 24.5851 40.8799 88 " " " " A 2 0 0 "LYS " " CA " " " 6 0 1 C2 
    1337 14 -6.57851 25.3023 39.5019 88 " " " " A 2 0 0 "LYS " " C  " " " 6 0 1 C2 
    1338 23 -7.57325 24.9151 38.8769 88 " " " " A 70 0 0 "LYS " " O  " " " 8 0 1 C2 
    1339 14 -6.67357 25.4842 42.1189 88 " " " " A 2 0 0 "LYS " " CB " " " 6 0 1 C2 
    1340 14 -8.20638 25.6331 42.4626 88 " " " " A 2 0 0 "LYS " " CG " " " 6 0 1 C2 
    1341 14 -8.92286 26.6271 41.5692 88 " " " " A 2 0 0 "LYS " " CD " " " 6 0 1 C2 
    1342 14 -10.3547 26.7873 42.0385 88 " " " " A 2 0 0 "LYS " " CE " " " 6 0 1 C2 
    1343 40 -10.9726 27.862 41.2057 88 " " " " A 43 0 0 "LYS " " NZ " " " 7 0 1 C2 
    1344 48 -4.34079 24.6484 41.6303 88 " " " " A 21 0 0 "LYS " " H  " " " 1 0 1 C2 
    1345 48 -7.08934 23.7611 40.8498 88 " " " " A 21 0 0 "LYS " " HA " " " 1 0 1 C2 
    1346 48 -6.13476 26.4231 41.9916 88 " " " " A 21 0 0 "LYS " " HB3" " " 1 0 1 C2 
    1347 48 -6.34824 25.0456 43.0622 88 " " " " A 21 0 0 "LYS " " HB2" " " 1 0 1 C2 
    1348 48 -8.30438 25.9162 43.5107 88 " " " " A 21 0 0 "LYS " " HG3" " " 1 0 1 C2 
    1349 48 -8.66323 24.6447 42.4136 88 " " " " A 21 0 0 "LYS " " HG2" " " 1 0 1 C2 
    1350 48 -9.01359 26.3597 40.5164 88 " " " " A 21 0 0 "LYS " " HD3" " " 1 0 1 C2 
    1351 48 -8.42876 27.5962 41.6377 88 " " " " A 21 0 0 "LYS " " HD2" " " 1 0 1 C2 
    1352 48 -10.4669 27.0592 43.0881 88 " " " " A 21 0 0 "LYS " " HE3" " " 1 0 1 C2 
    1353 48 -10.9544 25.8884 41.8956 88 " " " " A 21 0 0 "LYS " " HE2" " " 1 0 1 C2 
    1354 48 -11.1305 27.5271 40.266 88 " " " " A 21 0 0 "LYS " " HZ1" " " 1 0 1 C2 
    1355 48 -11.9115 28.0532 41.5251 88 " " " " A 21 0 0 "LYS " " HZ2" " " 1 0 1 C2 
    1356 48 -10.4378 28.7086 41.3377 88 " " " " A 21 0 0 "LYS " " HZ3" " " 1 0 1 C2 
    1357 40 -5.6469 26.112 39.0572 89 " " " " A 43 0 0 "LYS " " N  " " " 7 0 1 C2 
    1358 14 -5.92687 26.9446 37.905 89 " " " " A 2 0 0 "LYS " " CA " " " 6 0 1 C2 
    1359 14 -5.73991 26.0845 36.6315 89 " " " " A 2 0 0 "LYS " " C  " " " 6 0 1 C2 
    1360 23 -6.63565 26.1536 35.7673 89 " " " " A 70 0 0 "LYS " " O  " " " 8 0 1 C2 
    1361 14 -4.86653 28.1351 37.9971 89 " " " " A 2 0 0 "LYS " " CB " " " 6 0 1 C2 
    1362 14 -4.85264 29.246 36.9672 89 " " " " A 2 0 0 "LYS " " CG " " " 6 0 1 C2 
    1363 14 -3.67728 30.1583 37.1662 89 " " " " A 2 0 0 "LYS " " CD " " " 6 0 1 C2 
    1364 14 -3.96004 31.4741 36.3256 89 " " " " A 2 0 0 "LYS " " CE " " " 6 0 1 C2 
    1365 40 -3.00062 32.5135 36.5448 89 " " " " A 43 0 0 "LYS " " NZ " " " 7 0 1 C2 
    1366 48 -4.7737 26.1998 39.5571 89 " " " " A 21 0 0 "LYS " " H  " " " 1 0 1 C2 
    1367 48 -6.92083 27.3915 37.9265 89 " " " " A 21 0 0 "LYS " " HA " " " 1 0 1 C2 
    1368 48 -3.90748 27.6171 37.9932 89 " " " " A 21 0 0 "LYS " " HB3" " " 1 0 1 C2 
    1369 48 -5.08162 28.4842 39.007 89 " " " " A 21 0 0 "LYS " " HB2" " " 1 0 1 C2 
    1370 48 -5.79145 29.7795 37.1158 89 " " " " A 21 0 0 "LYS " " HG3" " " 1 0 1 C2 
    1371 48 -4.89334 28.839 35.9568 89 " " " " A 21 0 0 "LYS " " HG2" " " 1 0 1 C2 
    1372 48 -2.77753 29.5903 36.9298 89 " " " " A 21 0 0 "LYS " " HD3" " " 1 0 1 C2 
    1373 48 -3.54199 30.5536 38.173 89 " " " " A 21 0 0 "LYS " " HD2" " " 1 0 1 C2 
    1374 48 -4.95773 31.9106 36.2788 89 " " " " A 21 0 0 "LYS " " HE3" " " 1 0 1 C2 
    1375 48 -3.68883 31.1404 35.324 89 " " " " A 21 0 0 "LYS " " HE2" " " 1 0 1 C2 
    1376 48 -2.04653 32.2806 36.3091 89 " " " " A 21 0 0 "LYS " " HZ1" " " 1 0 1 C2 
    1377 48 -3.32368 33.3386 36.06 89 " " " " A 21 0 0 "LYS " " HZ2" " " 1 0 1 C2 
    1378 48 -3.09026 32.7892 37.5123 89 " " " " A 21 0 0 "LYS " " HZ3" " " 1 0 1 C2 
    1379 40 -4.68826 25.2023 36.5623 90 " " " " A 43 0 0 "VAL " " N  " " " 7 0 1 C2 
    1380 14 -4.40725 24.3806 35.3523 90 " " " " A 2 0 0 "VAL " " CA " " " 6 0 1 C2 
    1381 14 -5.56554 23.3627 35.0194 90 " " " " A 2 0 0 "VAL " " C  " " " 6 0 1 C2 
    1382 23 -5.89867 23.2618 33.9047 90 " " " " A 70 0 0 "VAL " " O  " " " 8 0 1 C2 
    1383 14 -3.01396 23.684 35.3929 90 " " " " A 2 0 0 "VAL " " CB " " " 6 0 1 C2 
    1384 14 -2.89218 22.2597 36.0965 90 " " " " A 2 0 0 "VAL " " CG1" " " 6 0 1 C2 
    1385 14 -2.4326 23.7274 33.974 90 " " " " A 2 0 0 "VAL " " CG2" " " 6 0 1 C2 
    1386 48 -4.04046 25.1788 37.3369 90 " " " " A 21 0 0 "VAL " " H  " " " 1 0 1 C2 
    1387 48 -4.49182 25.1077 34.5446 90 " " " " A 21 0 0 "VAL " " HA " " " 1 0 1 C2 
    1388 48 -2.4375 24.3401 36.0451 90 " " " " A 21 0 0 "VAL " " HB " " " 1 0 1 C2 
    1389 48 -1.93362 21.8635 35.7614 90 " " " " A 21 0 0 "VAL " HG11 " " 1 0 1 C2 
    1390 48 -2.9155 22.3299 37.1839 90 " " " " A 21 0 0 "VAL " HG12 " " 1 0 1 C2 
    1391 48 -3.55365 21.467 35.7469 90 " " " " A 21 0 0 "VAL " HG13 " " 1 0 1 C2 
    1392 48 -2.34989 24.7579 33.6286 90 " " " " A 21 0 0 "VAL " HG21 " " 1 0 1 C2 
    1393 48 -1.45009 23.2614 33.8987 90 " " " " A 21 0 0 "VAL " HG22 " " 1 0 1 C2 
    1394 48 -3.05952 23.1916 33.2612 90 " " " " A 21 0 0 "VAL " HG23 " " 1 0 1 C2 
    1395 40 -6.32389 22.8977 36.0506 91 " " " " A 43 0 0 "THR " " N  " " " 7 0 1 C2 
    1396 14 -7.43145 21.9754 35.9678 91 " " " " A 2 0 0 "THR " " CA " " " 6 0 1 C2 
    1397 14 -8.73687 22.8071 35.6898 91 " " " " A 2 0 0 "THR " " C  " " " 6 0 1 C2 
    1398 23 -9.66844 22.1864 35.0819 91 " " " " A 70 0 0 "THR " " O  " " " 8 0 1 C2 
    1399 14 -7.45166 21.0917 37.2384 91 " " " " A 2 0 0 "THR " " CB " " " 6 0 1 C2 
    1400 23 -7.52302 21.8869 38.428 91 " " " " A 70 0 0 "THR " " OG1" " " 8 0 1 C2 
    1401 14 -6.30551 20.1379 37.4485 91 " " " " A 2 0 0 "THR " " CG2" " " 6 0 1 C2 
    1402 48 -6.16611 23.2822 36.9711 91 " " " " A 21 0 0 "THR " " H  " " " 1 0 1 C2 
    1403 48 -7.32778 21.3178 35.1048 91 " " " " A 21 0 0 "THR " " HA " " " 1 0 1 C2 
    1404 48 -8.359 20.4937 37.1532 91 " " " " A 21 0 0 "THR " " HB " " " 1 0 1 C2 
    1405 48 -6.68523 22.0343 38.8396 91 " " " " A 21 0 0 "THR " " HG1" " " 1 0 1 C2 
    1406 48 -6.13597 19.3386 36.7271 91 " " " " A 21 0 0 "THR " HG21 " " 1 0 1 C2 
    1407 48 -5.32269 20.5794 37.6135 91 " " " " A 21 0 0 "THR " HG22 " " 1 0 1 C2 
    1408 48 -6.62677 19.5277 38.2926 91 " " " " A 21 0 0 "THR " HG23 " " 1 0 1 C2 
    1409 40 -8.84609 24.0593 36.0567 92 " " " " A 43 0 0 "GLU " " N  " " " 7 0 1 C2 
    1410 14 -9.9755 24.9836 35.7488 92 " " " " A 2 0 0 "GLU " " CA " " " 6 0 1 C2 
    1411 14 -10.1205 25.339 34.2424 92 " " " " A 2 0 0 "GLU " " C  " " " 6 0 1 C2 
    1412 23 -11.2049 25.1355 33.6484 92 " " " " A 70 0 0 "GLU " " O  " " " 8 0 1 C2 
    1413 14 -9.83491 26.1618 36.6246 92 " " " " A 2 0 0 "GLU " " CB " " " 6 0 1 C2 
    1414 14 -10.8746 27.3079 36.3954 92 " " " " A 2 0 0 "GLU " " CG " " " 6 0 1 C2 
    1415 14 -11.2835 28.1059 37.6325 92 " " " " A 2 0 0 "GLU " " CD " " " 6 0 1 C2 
    1416 23 -11.4074 29.3396 37.5081 92 " " " " A 70 0 0 "GLU " " OE1" " " 8 0 1 C2 
    1417 23 -11.5427 27.4272 38.6447 92 " " " " A 70 0 0 "GLU " " OE2" " " 8 0 1 C2 
    1418 48 -8.08198 24.5629 36.4841 92 " " " " A 21 0 0 "GLU " " H  " " " 1 0 1 C2 
    1419 48 -10.8409 24.4211 36.0991 92 " " " " A 21 0 0 "GLU " " HA " " " 1 0 1 C2 
    1420 48 -8.83381 26.5907 36.669 92 " " " " A 21 0 0 "GLU " " HB3" " " 1 0 1 C2 
    1421 48 -10.0933 25.7527 37.6013 92 " " " " A 21 0 0 "GLU " " HB2" " " 1 0 1 C2 
    1422 48 -11.7411 26.819 35.9501 92 " " " " A 21 0 0 "GLU " " HG3" " " 1 0 1 C2 
    1423 48 -10.3378 27.9647 35.7109 92 " " " " A 21 0 0 "GLU " " HG2" " " 1 0 1 C2 
    1424 40 -8.96226 25.6745 33.6664 93 " " " " A 43 0 0 "GLU " " N  " " " 7 0 1 C2 
    1425 14 -8.77893 25.7884 32.2395 93 " " " " A 2 0 0 "GLU " " CA " " " 6 0 1 C2 
    1426 14 -8.95079 24.4576 31.5078 93 " " " " A 2 0 0 "GLU " " C  " " " 6 0 1 C2 
    1427 23 -9.24811 24.4088 30.3219 93 " " " " A 70 0 0 "GLU " " O  " " " 8 0 1 C2 
    1428 14 -7.49918 26.4754 31.8341 93 " " " " A 2 0 0 "GLU " " CB " " " 6 0 1 C2 
    1429 14 -7.27574 27.8375 32.4996 93 " " " " A 2 0 0 "GLU " " CG " " " 6 0 1 C2 
    1430 14 -7.97604 29.0278 31.8735 93 " " " " A 2 0 0 "GLU " " CD " " " 6 0 1 C2 
    1431 23 -8.41413 29.8925 32.6371 93 " " " " A 70 0 0 "GLU " " OE1" " " 8 0 1 C2 
    1432 23 -7.95007 29.2277 30.6756 93 " " " " A 70 0 0 "GLU " " OE2" " " 8 0 1 C2 
    1433 48 -8.08651 25.6663 34.1695 93 " " " " A 21 0 0 "GLU " " H  " " " 1 0 1 C2 
    1434 48 -9.61935 26.4285 31.9711 93 " " " " A 21 0 0 "GLU " " HA " " " 1 0 1 C2 
    1435 48 -7.48973 26.5355 30.7458 93 " " " " A 21 0 0 "GLU " " HB3" " " 1 0 1 C2 
    1436 48 -6.62491 25.8388 31.9701 93 " " " " A 21 0 0 "GLU " " HB2" " " 1 0 1 C2 
    1437 48 -6.20472 28.039 32.5193 93 " " " " A 21 0 0 "GLU " " HG3" " " 1 0 1 C2 
    1438 48 -7.46035 27.6843 33.5629 93 " " " " A 21 0 0 "GLU " " HG2" " " 1 0 1 C2 
    1439 40 -8.7325 23.2621 32.1965 94 " " " " A 43 0 0 "LEU " " N  " " " 7 0 1 C2 
    1440 14 -9.03423 21.9353 31.662 94 " " " " A 2 0 0 "LEU " " CA " " " 6 0 1 C2 
    1441 14 -10.5852 21.6622 31.7407 94 " " " " A 2 0 0 "LEU " " C  " " " 6 0 1 C2 
    1442 23 -11.1676 21.0643 30.8762 94 " " " " A 70 0 0 "LEU " " O  " " " 8 0 1 C2 
    1443 14 -8.19749 20.8739 32.3335 94 " " " " A 2 0 0 "LEU " " CB " " " 6 0 1 C2 
    1444 14 -8.26499 19.4489 31.805 94 " " " " A 2 0 0 "LEU " " CG " " " 6 0 1 C2 
    1445 14 -8.33591 19.2667 30.2364 94 " " " " A 2 0 0 "LEU " " CD1" " " 6 0 1 C2 
    1446 14 -7.29694 18.5145 32.413 94 " " " " A 2 0 0 "LEU " " CD2" " " 6 0 1 C2 
    1447 48 -8.35962 23.3055 33.1341 94 " " " " A 21 0 0 "LEU " " H  " " " 1 0 1 C2 
    1448 48 -8.79951 21.932 30.5976 94 " " " " A 21 0 0 "LEU " " HA " " " 1 0 1 C2 
    1449 48 -8.45698 20.9126 33.3914 94 " " " " A 21 0 0 "LEU " " HB3" " " 1 0 1 C2 
    1450 48 -7.15895 21.1952 32.2545 94 " " " " A 21 0 0 "LEU " " HB2" " " 1 0 1 C2 
    1451 48 -9.19948 19.0623 32.2117 94 " " " " A 21 0 0 "LEU " " HG " " " 1 0 1 C2 
    1452 48 -9.14208 19.8326 29.7694 94 " " " " A 21 0 0 "LEU " HD11 " " 1 0 1 C2 
    1453 48 -7.44375 19.6794 29.7654 94 " " " " A 21 0 0 "LEU " HD12 " " 1 0 1 C2 
    1454 48 -8.49422 18.2382 29.912 94 " " " " A 21 0 0 "LEU " HD13 " " 1 0 1 C2 
    1455 48 -6.29984 18.798 32.076 94 " " " " A 21 0 0 "LEU " HD21 " " 1 0 1 C2 
    1456 48 -7.12623 18.6057 33.4856 94 " " " " A 21 0 0 "LEU " HD22 " " 1 0 1 C2 
    1457 48 -7.452 17.468 32.1503 94 " " " " A 21 0 0 "LEU " HD23 " " 1 0 1 C2 
    1458 40 -11.2923 22.2553 32.7487 95 " " " " A 43 0 0 "ASP " " N  " " " 7 0 1 C2 
    1459 14 -12.7402 22.2889 32.8865 95 " " " " A 2 0 0 "ASP " " CA " " " 6 0 1 C2 
    1460 14 -13.4801 22.9219 31.7113 95 " " " " A 2 0 0 "ASP " " C  " " " 6 0 1 C2 
    1461 23 -14.4915 22.3986 31.2647 95 " " " " A 70 0 0 "ASP " " O  " " " 8 0 1 C2 
    1462 14 -13.1932 22.933 34.2064 95 " " " " A 2 0 0 "ASP " " CB " " " 6 0 1 C2 
    1463 14 -14.2631 22.1826 35.0234 95 " " " " A 2 0 0 "ASP " " CG " " " 6 0 1 C2 
    1464 23 -15.4697 22.5229 34.9015 95 " " " " A 70 0 0 "ASP " " OD1" " " 8 0 1 C2 
    1465 23 -13.8818 21.2612 35.7011 95 " " " " A 70 0 0 "ASP " " OD2" " " 8 0 1 C2 
    1466 48 -10.7678 22.6694 33.5061 95 " " " " A 21 0 0 "ASP " " H  " " " 1 0 1 C2 
    1467 48 -13.0644 21.2488 32.8507 95 " " " " A 21 0 0 "ASP " " HA " " " 1 0 1 C2 
    1468 48 -13.7684 23.8253 33.9593 95 " " " " A 21 0 0 "ASP " " HB3" " " 1 0 1 C2 
    1469 48 -12.3134 23.0748 34.834 95 " " " " A 21 0 0 "ASP " " HB2" " " 1 0 1 C2 
    1470 40 -12.8306 23.8752 31.0434 96 " " " " A 43 0 0 "GLN " " N  " " " 7 0 1 C2 
    1471 14 -13.2742 24.4195 29.8149 96 " " " " A 2 0 0 "GLN " " CA " " " 6 0 1 C2 
    1472 14 -13.2811 23.3933 28.6476 96 " " " " A 2 0 0 "GLN " " C  " " " 6 0 1 C2 
    1473 23 -14.0636 23.6088 27.7101 96 " " " " A 70 0 0 "GLN " " O  " " " 8 0 1 C2 
    1474 14 -12.5577 25.6963 29.4585 96 " " " " A 2 0 0 "GLN " " CB " " " 6 0 1 C2 
    1475 14 -12.4755 26.7911 30.4968 96 " " " " A 2 0 0 "GLN " " CG " " " 6 0 1 C2 
    1476 14 -13.7456 27.6773 30.5801 96 " " " " A 2 0 0 "GLN " " CD " " " 6 0 1 C2 
    1477 23 -14.6492 27.5031 29.7948 96 " " " " A 70 0 0 "GLN " " OE1" " " 8 0 1 C2 
    1478 40 -13.8527 28.6697 31.48 96 " " " " A 43 0 0 "GLN " " NE2" " " 7 0 1 C2 
    1479 48 -11.9822 24.1832 31.4965 96 " " " " A 21 0 0 "GLN " " H  " " " 1 0 1 C2 
    1480 48 -14.2957 24.7515 30.0007 96 " " " " A 21 0 0 "GLN " " HA " " " 1 0 1 C2 
    1481 48 -12.7856 26.0765 28.4628 96 " " " " A 21 0 0 "GLN " " HB3" " " 1 0 1 C2 
    1482 48 -11.5218 25.4118 29.2739 96 " " " " A 21 0 0 "GLN " " HB2" " " 1 0 1 C2 
    1483 48 -11.5896 27.4026 30.3256 96 " " " " A 21 0 0 "GLN " " HG3" " " 1 0 1 C2 
    1484 48 -12.344 26.4251 31.5151 96 " " " " A 21 0 0 "GLN " " HG2" " " 1 0 1 C2 
    1485 48 -14.6751 29.2463 31.5861 96 " " " " A 21 0 0 "GLN " HE22 " " 1 0 1 C2 
    1486 48 -13.0014 29.0213 31.8945 96 " " " " A 21 0 0 "GLN " HE21 " " 1 0 1 C2 
    1487 40 -12.4766 22.3153 28.651 97 " " " " A 43 0 0 "VAL " " N  " " " 7 0 1 C2 
    1488 14 -12.5064 21.2392 27.54 97 " " " " A 2 0 0 "VAL " " CA " " " 6 0 1 C2 
    1489 14 -13.6484 20.2438 27.8043 97 " " " " A 2 0 0 "VAL " " C  " " " 6 0 1 C2 
    1490 23 -14.1961 19.7883 26.8316 97 " " " " A 70 0 0 "VAL " " O  " " " 8 0 1 C2 
    1491 14 -11.1191 20.5679 27.5526 97 " " " " A 2 0 0 "VAL " " CB " " " 6 0 1 C2 
    1492 14 -10.8133 19.4568 26.4944 97 " " " " A 2 0 0 "VAL " " CG1" " " 6 0 1 C2 
    1493 14 -10.0095 21.6404 27.4277 97 " " " " A 2 0 0 "VAL " " CG2" " " 6 0 1 C2 
    1494 48 -11.8489 22.1416 29.423 97 " " " " A 21 0 0 "VAL " " H  " " " 1 0 1 C2 
    1495 48 -12.6074 21.6488 26.5349 97 " " " " A 21 0 0 "VAL " " HA " " " 1 0 1 C2 
    1496 48 -10.9357 20.1527 28.5437 97 " " " " A 21 0 0 "VAL " " HB " " " 1 0 1 C2 
    1497 48 -11.7148 18.8451 26.4591 97 " " " " A 21 0 0 "VAL " HG11 " " 1 0 1 C2 
    1498 48 -10.6475 19.7547 25.4591 97 " " " " A 21 0 0 "VAL " HG12 " " 1 0 1 C2 
    1499 48 -10.0118 18.7977 26.8279 97 " " " " A 21 0 0 "VAL " HG13 " " 1 0 1 C2 
    1500 48 -9.03964 21.2647 27.1018 97 " " " " A 21 0 0 "VAL " HG21 " " 1 0 1 C2 
    1501 48 -10.3715 22.472 26.8231 97 " " " " A 21 0 0 "VAL " HG22 " " 1 0 1 C2 
    1502 48 -9.80534 22.0909 28.3991 97 " " " " A 21 0 0 "VAL " HG23 " " 1 0 1 C2 
    1503 40 -14.0654 19.9522 29.0343 98 " " " " A 43 0 0 "VAL " " N  " " " 7 0 1 C2 
    1504 14 -15.1431 19.0138 29.2716 98 " " " " A 2 0 0 "VAL " " CA " " " 6 0 1 C2 
    1505 14 -16.5342 19.715 29.2183 98 " " " " A 2 0 0 "VAL " " C  " " " 6 0 1 C2 
    1506 23 -17.5719 19.0946 29.0294 98 " " " " A 70 0 0 "VAL " " O  " " " 8 0 1 C2 
    1507 14 -15.0783 18.3427 30.7526 98 " " " " A 2 0 0 "VAL " " CB " " " 6 0 1 C2 
    1508 14 -15.9528 17.1074 30.8701 98 " " " " A 2 0 0 "VAL " " CG1" " " 6 0 1 C2 
    1509 14 -13.6935 18.0381 31.1899 98 " " " " A 2 0 0 "VAL " " CG2" " " 6 0 1 C2 
    1510 48 -13.6945 20.564 29.7472 98 " " " " A 21 0 0 "VAL " " H  " " " 1 0 1 C2 
    1511 48 -15.1244 18.2072 28.5386 98 " " " " A 21 0 0 "VAL " " HA " " " 1 0 1 C2 
    1512 48 -15.4048 19.1223 31.4409 98 " " " " A 21 0 0 "VAL " " HB " " " 1 0 1 C2 
    1513 48 -15.4731 16.3439 30.2577 98 " " " " A 21 0 0 "VAL " HG11 " " 1 0 1 C2 
    1514 48 -15.9202 16.6426 31.8555 98 " " " " A 21 0 0 "VAL " HG12 " " 1 0 1 C2 
    1515 48 -16.9956 17.3721 30.6953 98 " " " " A 21 0 0 "VAL " HG13 " " 1 0 1 C2 
    1516 48 -13.0695 18.9316 31.2063 98 " " " " A 21 0 0 "VAL " HG21 " " 1 0 1 C2 
    1517 48 -13.7905 17.7003 32.2217 98 " " " " A 21 0 0 "VAL " HG22 " " 1 0 1 C2 
    1518 48 -13.2591 17.1928 30.6561 98 " " " " A 21 0 0 "VAL " HG23 " " 1 0 1 C2 
    1519 40 -16.5317 21.0497 29.4233 99 " " " " A 43 0 0 "LYS " " N  " " " 7 0 1 C2 
    1520 14 -17.6768 21.9432 29.3741 99 " " " " A 2 0 0 "LYS " " CA " " " 6 0 1 C2 
    1521 14 -18.3159 21.9166 27.9405 99 " " " " A 2 0 0 "LYS " " C  " " " 6 0 1 C2 
    1522 23 -17.7284 22.2507 26.8834 99 " " " " A 70 0 0 "LYS " " O  " " " 8 0 1 C2 
    1523 14 -17.1614 23.4293 29.6026 99 " " " " A 2 0 0 "LYS " " CB " " " 6 0 1 C2 
    1524 14 -18.3235 24.3856 30.0237 99 " " " " A 2 0 0 "LYS " " CG " " " 6 0 1 C2 
    1525 14 -18.2365 24.9241 31.4543 99 " " " " A 2 0 0 "LYS " " CD " " " 6 0 1 C2 
    1526 14 -17.2972 26.1529 31.7536 99 " " " " A 2 0 0 "LYS " " CE " " " 6 0 1 C2 
    1527 40 -17.6543 26.6409 33.0941 99 " " " " A 43 0 0 "LYS " " NZ " " " 7 0 1 C2 
    1528 48 -15.6665 21.4285 29.781 99 " " " " A 21 0 0 "LYS " " H  " " " 1 0 1 C2 
    1529 48 -18.3448 21.5596 30.1453 99 " " " " A 21 0 0 "LYS " " HA " " " 1 0 1 C2 
    1530 48 -16.8579 23.783 28.6173 99 " " " " A 21 0 0 "LYS " " HB3" " " 1 0 1 C2 
    1531 48 -16.3545 23.5184 30.33 99 " " " " A 21 0 0 "LYS " " HB2" " " 1 0 1 C2 
    1532 48 -19.1977 23.7347 30.0417 99 " " " " A 21 0 0 "LYS " " HG3" " " 1 0 1 C2 
    1533 48 -18.5516 25.0683 29.2052 99 " " " " A 21 0 0 "LYS " " HG2" " " 1 0 1 C2 
    1534 48 -17.9557 24.1126 32.1257 99 " " " " A 21 0 0 "LYS " " HD3" " " 1 0 1 C2 
    1535 48 -19.2008 25.3127 31.7816 99 " " " " A 21 0 0 "LYS " " HD2" " " 1 0 1 C2 
    1536 48 -17.5693 26.8552 30.9657 99 " " " " A 21 0 0 "LYS " " HE3" " " 1 0 1 C2 
    1537 48 -16.2374 25.9633 31.5838 99 " " " " A 21 0 0 "LYS " " HE2" " " 1 0 1 C2 
    1538 48 -17.1906 27.5226 33.2606 99 " " " " A 21 0 0 "LYS " " HZ1" " " 1 0 1 C2 
    1539 48 -18.6238 26.9046 33.1982 99 " " " " A 21 0 0 "LYS " " HZ2" " " 1 0 1 C2 
    1540 48 -17.3495 26.0001 33.8129 99 " " " " A 21 0 0 "LYS " " HZ3" " " 1 0 1 C2 
    1541 40 -19.521 21.3453 27.8881 100 " " " " A 43 0 0 "ASP " " N  " " " 7 0 1 C2 
    1542 14 -20.4614 21.1549 26.7854 100 " " " " A 2 0 0 "ASP " " CA " " " 6 0 1 C2 
    1543 14 -20.1549 19.888 25.961 100 " " " " A 2 0 0 "ASP " " C  " " " 6 0 1 C2 
    1544 23 -20.5256 19.7686 24.8108 100 " " " " A 70 0 0 "ASP " " O  " " " 8 0 1 C2 
    1545 14 -20.7126 22.497 26.0428 100 " " " " A 2 0 0 "ASP " " CB " " " 6 0 1 C2 
    1546 14 -21.2684 23.6758 26.747 100 " " " " A 2 0 0 "ASP " " CG " " " 6 0 1 C2 
    1547 23 -20.8829 24.8359 26.4617 100 " " " " A 70 0 0 "ASP " " OD1" " " 8 0 1 C2 
    1548 23 -22.1121 23.5241 27.5973 100 " " " " A 70 0 0 "ASP " " OD2" " " 8 0 1 C2 
    1549 48 -19.834 21.0512 28.8022 100 " " " " A 21 0 0 "ASP " " H  " " " 1 0 1 C2 
    1550 48 -21.4616 20.9036 27.1383 100 " " " " A 21 0 0 "ASP " " HA " " " 1 0 1 C2 
    1551 48 -21.4192 22.2734 25.2436 100 " " " " A 21 0 0 "ASP " " HB3" " " 1 0 1 C2 
    1552 48 -19.787 22.844 25.5835 100 " " " " A 21 0 0 "ASP " " HB2" " " 1 0 1 C2 
    1553 40 -19.405 18.9328 26.5621 101 " " " " A 43 0 0 "HIP " " N  " " " 7 0 1 C2 
    1554 14 -19.0502 17.6615 25.9885 101 " " " " A 2 0 0 "HIP " " CA " " " 6 0 1 C2 
    1555 14 -19.1399 16.7009 27.2569 101 " " " " A 2 0 0 "HIP " " C  " " " 6 0 1 C2 
    1556 23 -18.3985 15.7165 27.3173 101 " " " " A 70 0 0 "HIP " " O  " " " 8 0 1 C2 
    1557 14 -17.5774 17.9202 25.492 101 " " " " A 2 0 0 "HIP " " CB " " " 6 0 1 C2 
    1558 14 -17.2688 18.9171 24.3859 101 " " " " A 2 0 0 "HIP " " CG " " " 6 0 1 C2 
    1559 40 -17.6917 18.8748 23.0668 101 " " " " A 43 0 0 "HIP " " ND1" " " 7 0 1 C2 
    1560 14 -16.4614 20.0476 24.523 101 " " " " A 2 0 0 "HIP " " CD2" " " 6 0 1 C2 
    1561 14 -17.3449 20.0567 22.5261 101 " " " " A 2 0 0 "HIP " " CE1" " " 6 0 1 C2 
    1562 40 -16.5521 20.7519 23.3609 101 " " " " A 43 0 0 "HIP " " NE2" " " 7 0 1 C2 
    1563 48 -19.1836 19.0573 27.5397 101 " " " " A 21 0 0 "HIP " " H  " " " 1 0 1 C2 
    1564 48 -19.6605 17.3193 25.1527 101 " " " " A 21 0 0 "HIP " " HA " " " 1 0 1 C2 
    1565 48 -17.1099 16.9714 25.2288 101 " " " " A 21 0 0 "HIP " " HB3" " " 1 0 1 C2 
    1566 48 -17.136 18.313 26.408 101 " " " " A 21 0 0 "HIP " " HB2" " " 1 0 1 C2 
    1567 48 -18.4377 18.2746 22.7452 101 " " " " A 21 0 0 "HIP " " HD1" " " 1 0 1 C2 
    1568 48 -16.0373 20.4544 25.429 101 " " " " A 21 0 0 "HIP " " HD2" " " 1 0 1 C2 
    1569 48 -17.6867 20.4232 21.5694 101 " " " " A 21 0 0 "HIP " " HE1" " " 1 0 1 C2 
    1570 40 -20.0565 16.8588 28.2341 102 " " " " A 43 0 0 "GLU " " N  " " " 7 0 1 C2 
    1571 14 -20.0563 16.3374 29.5954 102 " " " " A 2 0 0 "GLU " " CA " " " 6 0 1 C2 
    1572 14 -20.2453 14.8275 29.6197 102 " " " " A 2 0 0 "GLU " " C  " " " 6 0 1 C2 
    1573 23 -19.8083 14.118 30.5218 102 " " " " A 70 0 0 "GLU " " O  " " " 8 0 1 C2 
    1574 14 -21.1839 16.988 30.4367 102 " " " " A 2 0 0 "GLU " " CB " " " 6 0 1 C2 
    1575 14 -20.77 18.4476 30.7263 102 " " " " A 2 0 0 "GLU " " CG " " " 6 0 1 C2 
    1576 14 -21.2694 19.5951 29.8546 102 " " " " A 2 0 0 "GLU " " CD " " " 6 0 1 C2 
    1577 23 -21.9039 19.3368 28.8195 102 " " " " A 70 0 0 "GLU " " OE1" " " 8 0 1 C2 
    1578 23 -21.0673 20.7381 30.338 102 " " " " A 70 0 0 "GLU " " OE2" " " 8 0 1 C2 
    1579 48 -20.6396 17.6726 28.1007 102 " " " " A 21 0 0 "GLU " " H  " " " 1 0 1 C2 
    1580 48 -19.0509 16.5587 29.9535 102 " " " " A 21 0 0 "GLU " " HA " " " 1 0 1 C2 
    1581 48 -21.2007 16.5067 31.4145 102 " " " " A 21 0 0 "GLU " " HB3" " " 1 0 1 C2 
    1582 48 -22.1309 16.8077 29.9279 102 " " " " A 21 0 0 "GLU " " HB2" " " 1 0 1 C2 
    1583 48 -19.6822 18.4886 30.7825 102 " " " " A 21 0 0 "GLU " " HG3" " " 1 0 1 C2 
    1584 48 -21.0776 18.6409 31.7539 102 " " " " A 21 0 0 "GLU " " HG2" " " 1 0 1 C2 
    1585 40 -20.953 14.33 28.5965 103 " " " " A 43 0 0 "ASP " " N  " " " 7 0 1 C2 
    1586 14 -21.2479 12.9173 28.2977 103 " " " " A 2 0 0 "ASP " " CA " " " 6 0 1 C2 
    1587 14 -20.5256 12.521 26.9796 103 " " " " A 2 0 0 "ASP " " C  " " " 6 0 1 C2 
    1588 23 -20.891 11.4409 26.5534 103 " " " " A 70 0 0 "ASP " " O  " " " 8 0 1 C2 
    1589 14 -22.7834 12.702 28.2298 103 " " " " A 2 0 0 "ASP " " CB " " " 6 0 1 C2 
    1590 14 -23.5181 13.5405 27.2209 103 " " " " A 2 0 0 "ASP " " CG " " " 6 0 1 C2 
    1591 23 -23.1902 14.7501 27.0625 103 " " " " A 70 0 0 "ASP " " OD1" " " 8 0 1 C2 
    1592 23 -24.5902 13.0497 26.7029 103 " " " " A 70 0 0 "ASP " " OD2" " " 8 0 1 C2 
    1593 48 -21.328 15.0314 27.9741 103 " " " " A 21 0 0 "ASP " " H  " " " 1 0 1 C2 
    1594 48 -20.9274 12.3538 29.174 103 " " " " A 21 0 0 "ASP " " HA " " " 1 0 1 C2 
    1595 48 -23.2599 12.8552 29.1981 103 " " " " A 21 0 0 "ASP " " HB3" " " 1 0 1 C2 
    1596 48 -22.9765 11.6408 28.0728 103 " " " " A 21 0 0 "ASP " " HB2" " " 1 0 1 C2 
    1597 40 -19.6505 13.2915 26.3505 104 " " " " A 43 0 0 "GLN " " N  " " " 7 0 1 C2 
    1598 14 -18.8347 12.8154 25.2303 104 " " " " A 2 0 0 "GLN " " CA " " " 6 0 1 C2 
    1599 14 -17.4947 12.2251 25.6893 104 " " " " A 2 0 0 "GLN " " C  " " " 6 0 1 C2 
    1600 23 -17.0468 11.2658 25.1043 104 " " " " A 70 0 0 "GLN " " O  " " " 8 0 1 C2 
    1601 14 -18.5234 14.027 24.3309 104 " " " " A 2 0 0 "GLN " " CB " " " 6 0 1 C2 
    1602 14 -18.0788 13.5888 22.9461 104 " " " " A 2 0 0 "GLN " " CG " " " 6 0 1 C2 
    1603 14 -19.0599 12.9282 22.043 104 " " " " A 2 0 0 "GLN " " CD " " " 6 0 1 C2 
    1604 23 -18.584 12.2507 21.0944 104 " " " " A 70 0 0 "GLN " " OE1" " " 8 0 1 C2 
    1605 40 -20.3697 13.0364 22.3208 104 " " " " A 43 0 0 "GLN " " NE2" " " 7 0 1 C2 
    1606 48 -19.3353 14.1609 26.7567 104 " " " " A 21 0 0 "GLN " " H  " " " 1 0 1 C2 
    1607 48 -19.3998 12.0635 24.6794 104 " " " " A 21 0 0 "GLN " " HA " " " 1 0 1 C2 
    1608 48 -17.8135 14.7154 24.7894 104 " " " " A 21 0 0 "GLN " " HB3" " " 1 0 1 C2 
    1609 48 -19.434 14.6201 24.2465 104 " " " " A 21 0 0 "GLN " " HB2" " " 1 0 1 C2 
    1610 48 -17.0931 13.1482 23.0957 104 " " " " A 21 0 0 "GLN " " HG3" " " 1 0 1 C2 
    1611 48 -17.6266 14.4864 22.5242 104 " " " " A 21 0 0 "GLN " " HG2" " " 1 0 1 C2 
    1612 48 -20.9198 12.6571 21.5634 104 " " " " A 21 0 0 "GLN " HE22 " " 1 0 1 C2 
    1613 48 -20.8082 13.5205 23.0911 104 " " " " A 21 0 0 "GLN " HE21 " " 1 0 1 C2 
    1614 40 -16.9438 12.8134 26.7667 105 " " " " A 43 0 0 "ILE " " N  " " " 7 0 1 C2 
    1615 14 -15.7022 12.3358 27.4493 105 " " " " A 2 0 0 "ILE " " CA " " " 6 0 1 C2 
    1616 14 -16.0301 12.0137 28.9274 105 " " " " A 2 0 0 "ILE " " C  " " " 6 0 1 C2 
    1617 23 -17.0398 12.5039 29.3858 105 " " " " A 70 0 0 "ILE " " O  " " " 8 0 1 C2 
    1618 14 -14.5268 13.3165 27.2147 105 " " " " A 2 0 0 "ILE " " CB " " " 6 0 1 C2 
    1619 14 -14.7584 14.788 27.7088 105 " " " " A 2 0 0 "ILE " " CG1" " " 6 0 1 C2 
    1620 14 -13.9263 13.1999 25.7692 105 " " " " A 2 0 0 "ILE " " CG2" " " 6 0 1 C2 
    1621 14 -13.4125 15.5129 27.9332 105 " " " " A 2 0 0 "ILE " " CD1" " " 6 0 1 C2 
    1622 48 -17.3905 13.672 27.0553 105 " " " " A 21 0 0 "ILE " " H  " " " 1 0 1 C2 
    1623 48 -15.4537 11.3523 27.0505 105 " " " " A 21 0 0 "ILE " " HA " " " 1 0 1 C2 
    1624 48 -13.7243 12.8888 27.8156 105 " " " " A 21 0 0 "ILE " " HB " " " 1 0 1 C2 
    1625 48 -15.3149 14.7709 28.6459 105 " " " " A 21 0 0 "ILE " HG13 " " 1 0 1 C2 
    1626 48 -15.3826 15.2713 26.9572 105 " " " " A 21 0 0 "ILE " HG12 " " 1 0 1 C2 
    1627 48 -13.6965 12.2527 25.2814 105 " " " " A 21 0 0 "ILE " HG21 " " 1 0 1 C2 
    1628 48 -14.5924 13.7817 25.1321 105 " " " " A 21 0 0 "ILE " HG22 " " 1 0 1 C2 
    1629 48 -13.0705 13.8651 25.6537 105 " " " " A 21 0 0 "ILE " HG23 " " 1 0 1 C2 
    1630 48 -12.8111 15.5326 27.0243 105 " " " " A 21 0 0 "ILE " HD11 " " 1 0 1 C2 
    1631 48 -13.4902 16.5339 28.307 105 " " " " A 21 0 0 "ILE " HD12 " " 1 0 1 C2 
    1632 48 -12.7867 14.998 28.6621 105 " " " " A 21 0 0 "ILE " HD13 " " 1 0 1 C2 
    1633 40 -15.2495 11.2509 29.7095 106 " " " " A 43 0 0 "VAL " " N  " " " 7 0 1 C2 
    1634 14 -15.4528 11.061 31.1347 106 " " " " A 2 0 0 "VAL " " CA " " " 6 0 1 C2 
    1635 14 -14.5093 11.8463 32.0633 106 " " " " A 2 0 0 "VAL " " C  " " " 6 0 1 C2 
    1636 23 -13.7665 11.3339 32.9193 106 " " " " A 70 0 0 "VAL " " O  " " " 8 0 1 C2 
    1637 14 -15.4109 9.54658 31.5581 106 " " " " A 2 0 0 "VAL " " CB " " " 6 0 1 C2 
    1638 14 -16.357 9.39872 32.8116 106 " " " " A 2 0 0 "VAL " " CG1" " " 6 0 1 C2 
    1639 14 -15.8918 8.50664 30.5814 106 " " " " A 2 0 0 "VAL " " CG2" " " 6 0 1 C2 
    1640 48 -14.3663 10.993 29.2929 106 " " " " A 21 0 0 "VAL " " H  " " " 1 0 1 C2 
    1641 48 -16.4037 11.5005 31.4362 106 " " " " A 21 0 0 "VAL " " HA " " " 1 0 1 C2 
    1642 48 -14.4159 9.28808 31.9204 106 " " " " A 21 0 0 "VAL " " HB " " " 1 0 1 C2 
    1643 48 -17.3952 9.56235 32.5229 106 " " " " A 21 0 0 "VAL " HG11 " " 1 0 1 C2 
    1644 48 -16.392 8.37565 33.1861 106 " " " " A 21 0 0 "VAL " HG12 " " 1 0 1 C2 
    1645 48 -16.0512 10.0763 33.6089 106 " " " " A 21 0 0 "VAL " HG13 " " 1 0 1 C2 
    1646 48 -16.9533 8.70469 30.4326 106 " " " " A 21 0 0 "VAL " HG21 " " 1 0 1 C2 
    1647 48 -15.3465 8.58812 29.6412 106 " " " " A 21 0 0 "VAL " HG22 " " 1 0 1 C2 
    1648 48 -15.8971 7.54486 31.0943 106 " " " " A 21 0 0 "VAL " HG23 " " 1 0 1 C2 
    1649 40 -14.5149 13.1905 31.8157 107 " " " " A 43 0 0 "GLY " " N  " " " 7 0 1 C2 
    1650 14 -13.7998 14.175 32.5335 107 " " " " A 2 0 0 "GLY " " CA " " " 6 0 1 C2 
    1651 14 -12.3225 14.2313 32.09 107 " " " " A 2 0 0 "GLY " " C  " " " 6 0 1 C2 
    1652 23 -12.0201 14.2287 30.8626 107 " " " " A 70 0 0 "GLY " " O  " " " 8 0 1 C2 
    1653 48 -15.2495 13.4868 31.1891 107 " " " " A 21 0 0 "GLY " " H  " " " 1 0 1 C2 
    1654 48 -13.8091 13.8626 33.5777 107 " " " " A 21 0 0 "GLY " " HA3" " " 1 0 1 C2 
    1655 48 -14.4129 15.0723 32.45 107 " " " " A 21 0 0 "GLY " " HA2" " " 1 0 1 C2 
    1656 40 -11.3761 14.0236 33.0897 108 " " " " A 43 0 0 "TRP " " N  " " " 7 0 1 C2 
    1657 14 -9.88901 13.7384 32.9171 108 " " " " A 2 0 0 "TRP " " CA " " " 6 0 1 C2 
    1658 14 -9.39789 12.6593 33.9033 108 " " " " A 2 0 0 "TRP " " C  " " " 6 0 1 C2 
    1659 23 -10.0811 12.4032 34.8763 108 " " " " A 70 0 0 "TRP " " O  " " " 8 0 1 C2 
    1660 14 -8.97205 15.0659 32.9521 108 " " " " A 2 0 0 "TRP " " CB " " " 6 0 1 C2 
    1661 14 -9.28385 16.1157 33.9508 108 " " " " A 2 0 0 "TRP " " CG " " " 6 0 1 C2 
    1662 14 -10.1893 17.1247 33.8401 108 " " " " A 2 0 0 "TRP " " CD1" " " 6 0 1 C2 
    1663 14 -8.72523 16.221 35.266 108 " " " " A 2 0 0 "TRP " " CD2" " " 6 0 1 C2 
    1664 40 -10.3035 17.674 35.1013 108 " " " " A 43 0 0 "TRP " " NE1" " " 7 0 1 C2 
    1665 14 -9.35395 17.2403 35.9933 108 " " " " A 2 0 0 "TRP " " CE2" " " 6 0 1 C2 
    1666 14 -7.81828 15.3952 35.9888 108 " " " " A 2 0 0 "TRP " " CE3" " " 6 0 1 C2 
    1667 14 -8.93935 17.5969 37.2762 108 " " " " A 2 0 0 "TRP " " CZ2" " " 6 0 1 C2 
    1668 14 -7.39597 15.7482 37.2452 108 " " " " A 2 0 0 "TRP " " CZ3" " " 6 0 1 C2 
    1669 14 -7.93183 16.8603 37.9056 108 " " " " A 2 0 0 "TRP " " CH2" " " 6 0 1 C2 
    1670 48 -11.697 13.9247 34.0423 108 " " " " A 21 0 0 "TRP " " H  " " " 1 0 1 C2 
    1671 48 -9.82552 13.3315 31.9079 108 " " " " A 21 0 0 "TRP " " HA " " " 1 0 1 C2 
    1672 48 -9.08871 15.5686 31.992 108 " " " " A 21 0 0 "TRP " " HB3" " " 1 0 1 C2 
    1673 48 -7.92492 14.8096 33.1131 108 " " " " A 21 0 0 "TRP " " HB2" " " 1 0 1 C2 
    1674 48 -10.8163 17.2635 32.9717 108 " " " " A 21 0 0 "TRP " " HD1" " " 1 0 1 C2 
    1675 48 -11.0089 18.3592 35.3314 108 " " " " A 21 0 0 "TRP " " HE1" " " 1 0 1 C2 
    1676 48 -7.4764 14.5259 35.4467 108 " " " " A 21 0 0 "TRP " " HE3" " " 1 0 1 C2 
    1677 48 -9.51437 18.4278 37.6575 108 " " " " A 21 0 0 "TRP " " HZ2" " " 1 0 1 C2 
    1678 48 -6.57762 15.2577 37.7512 108 " " " " A 21 0 0 "TRP " " HZ3" " " 1 0 1 C2 
    1679 48 -7.55077 17.2266 38.8474 108 " " " " A 21 0 0 "TRP " " HH2" " " 1 0 1 C2 
    1680 40 -8.21481 12.0138 33.7027 109 " " " " A 43 0 0 "VAL " " N  " " " 7 0 1 C2 
    1681 14 -7.49696 11.1477 34.741 109 " " " " A 2 0 0 "VAL " " CA " " " 6 0 1 C2 
    1682 14 -6.08207 11.6057 34.8777 109 " " " " A 2 0 0 "VAL " " C  " " " 6 0 1 C2 
    1683 23 -5.4742 12.1257 33.8923 109 " " " " A 70 0 0 "VAL " " O  " " " 8 0 1 C2 
    1684 14 -7.65994 9.59746 34.4199 109 " " " " A 2 0 0 "VAL " " CB " " " 6 0 1 C2 
    1685 14 -9.13859 9.21854 34.4572 109 " " " " A 2 0 0 "VAL " " CG1" " " 6 0 1 C2 
    1686 14 -7.06314 9.14922 33.0496 109 " " " " A 2 0 0 "VAL " " CG2" " " 6 0 1 C2 
    1687 48 -7.69642 12.159 32.8482 109 " " " " A 21 0 0 "VAL " " H  " " " 1 0 1 C2 
    1688 48 -8.01526 11.3105 35.686 109 " " " " A 21 0 0 "VAL " " HA " " " 1 0 1 C2 
    1689 48 -7.12408 9.06624 35.2065 109 " " " " A 21 0 0 "VAL " " HB " " " 1 0 1 C2 
    1690 48 -9.20124 8.14892 34.257 109 " " " " A 21 0 0 "VAL " HG11 " " 1 0 1 C2 
    1691 48 -9.5931 9.56902 35.3838 109 " " " " A 21 0 0 "VAL " HG12 " " 1 0 1 C2 
    1692 48 -9.71805 9.64729 33.6396 109 " " " " A 21 0 0 "VAL " HG13 " " 1 0 1 C2 
    1693 48 -7.55093 9.67317 32.2277 109 " " " " A 21 0 0 "VAL " HG21 " " 1 0 1 C2 
    1694 48 -6.04177 9.51007 32.9284 109 " " " " A 21 0 0 "VAL " HG22 " " 1 0 1 C2 
    1695 48 -7.12974 8.06677 32.9402 109 " " " " A 21 0 0 "VAL " HG23 " " 1 0 1 C2 
    1696 40 -5.62394 11.5951 36.205 110 " " " " A 43 0 0 "GLY " " N  " " " 7 0 1 C2 
    1697 14 -4.53944 12.4648 36.6142 110 " " " " A 2 0 0 "GLY " " CA " " " 6 0 1 C2 
    1698 14 -4.50451 12.6265 38.1985 110 " " " " A 2 0 0 "GLY " " C  " " " 6 0 1 C2 
    1699 23 -5.53734 12.6208 38.8564 110 " " " " A 70 0 0 "GLY " " O  " " " 8 0 1 C2 
    1700 48 -6.09507 11.1068 36.9531 110 " " " " A 21 0 0 "GLY " " H  " " " 1 0 1 C2 
    1701 48 -4.54937 13.4772 36.2103 110 " " " " A 21 0 0 "GLY " " HA3" " " 1 0 1 C2 
    1702 48 -3.6056 11.9838 36.3233 110 " " " " A 21 0 0 "GLY " " HA2" " " 1 0 1 C2 
    1703 40 -3.31837 12.7168 38.8567 111 " " " " A 43 0 0 "TRP " " N  " " " 7 0 1 C2 
    1704 14 -3.14766 12.7415 40.2865 111 " " " " A 2 0 0 "TRP " " CA " " " 6 0 1 C2 
    1705 14 -3.48931 14.1154 40.9563 111 " " " " A 2 0 0 "TRP " " C  " " " 6 0 1 C2 
    1706 23 -3.33065 14.3421 42.1612 111 " " " " A 70 0 0 "TRP " " O  " " " 8 0 1 C2 
    1707 14 -1.61638 12.3775 40.6327 111 " " " " A 2 0 0 "TRP " " CB " " " 6 0 1 C2 
    1708 14 -0.578467 13.3196 40.0372 111 " " " " A 2 0 0 "TRP " " CG " " " 6 0 1 C2 
    1709 14 -0.279445 13.3817 38.7538 111 " " " " A 2 0 0 "TRP " " CD1" " " 6 0 1 C2 
    1710 14 0.127915 14.4036 40.6849 111 " " " " A 2 0 0 "TRP " " CD2" " " 6 0 1 C2 
    1711 40 0.520158 14.5503 38.5007 111 " " " " A 43 0 0 "TRP " " NE1" " " 7 0 1 C2 
    1712 14 0.773076 15.1859 39.7096 111 " " " " A 2 0 0 "TRP " " CE2" " " 6 0 1 C2 
    1713 14 0.232991 14.8645 41.9734 111 " " " " A 2 0 0 "TRP " " CE3" " " 6 0 1 C2 
    1714 14 1.60188 16.2146 40.0264 111 " " " " A 2 0 0 "TRP " " CZ2" " " 6 0 1 C2 
    1715 14 0.852903 16.0722 42.3693 111 " " " " A 2 0 0 "TRP " " CZ3" " " 6 0 1 C2 
    1716 14 1.52939 16.7219 41.3559 111 " " " " A 2 0 0 "TRP " " CH2" " " 6 0 1 C2 
    1717 48 -2.46947 12.7639 38.3115 111 " " " " A 21 0 0 "TRP " " H  " " " 1 0 1 C2 
    1718 48 -3.74955 11.9312 40.6979 111 " " " " A 21 0 0 "TRP " " HA " " " 1 0 1 C2 
    1719 48 -1.42091 11.3575 40.3019 111 " " " " A 21 0 0 "TRP " " HB3" " " 1 0 1 C2 
    1720 48 -1.40932 12.3239 41.7015 111 " " " " A 21 0 0 "TRP " " HB2" " " 1 0 1 C2 
    1721 48 -0.590354 12.7 37.9759 111 " " " " A 21 0 0 "TRP " " HD1" " " 1 0 1 C2 
    1722 48 0.867036 14.8223 37.592 111 " " " " A 21 0 0 "TRP " " HE1" " " 1 0 1 C2 
    1723 48 -0.430388 14.323 42.6315 111 " " " " A 21 0 0 "TRP " " HE3" " " 1 0 1 C2 
    1724 48 2.09453 16.8137 39.275 111 " " " " A 21 0 0 "TRP " " HZ2" " " 1 0 1 C2 
    1725 48 0.826696 16.3963 43.3992 111 " " " " A 21 0 0 "TRP " " HZ3" " " 1 0 1 C2 
    1726 48 2.17741 17.5661 41.5395 111 " " " " A 21 0 0 "TRP " " HH2" " " 1 0 1 C2 
    1727 40 -3.84563 15.0523 40.0902 112 " " " " A 43 0 0 "LEU " " N  " " " 7 0 1 C2 
    1728 14 -4.36401 16.3669 40.4266 112 " " " " A 2 0 0 "LEU " " CA " " " 6 0 1 C2 
    1729 14 -5.78441 16.3631 41.1069 112 " " " " A 2 0 0 "LEU " " C  " " " 6 0 1 C2 
    1730 23 -6.27683 17.4301 41.5404 112 " " " " A 70 0 0 "LEU " " O  " " " 8 0 1 C2 
    1731 14 -4.29253 17.3197 39.1895 112 " " " " A 2 0 0 "LEU " " CB " " " 6 0 1 C2 
    1732 14 -2.89921 17.3124 38.409 112 " " " " A 2 0 0 "LEU " " CG " " " 6 0 1 C2 
    1733 14 -2.82377 18.2794 37.2251 112 " " " " A 2 0 0 "LEU " " CD1" " " 6 0 1 C2 
    1734 14 -1.81732 17.6068 39.4575 112 " " " " A 2 0 0 "LEU " " CD2" " " 6 0 1 C2 
    1735 48 -3.63094 14.6958 39.17 112 " " " " A 21 0 0 "LEU " " H  " " " 1 0 1 C2 
    1736 48 -3.69779 16.6746 41.2326 112 " " " " A 21 0 0 "LEU " " HA " " " 1 0 1 C2 
    1737 48 -4.57316 18.3233 39.5088 112 " " " " A 21 0 0 "LEU " " HB3" " " 1 0 1 C2 
    1738 48 -5.08905 17.0535 38.4946 112 " " " " A 21 0 0 "LEU " " HB2" " " 1 0 1 C2 
    1739 48 -2.64257 16.2968 38.1077 112 " " " " A 21 0 0 "LEU " " HG " " " 1 0 1 C2 
    1740 48 -3.35964 17.8267 36.3908 112 " " " " A 21 0 0 "LEU " HD11 " " 1 0 1 C2 
    1741 48 -3.33181 19.2234 37.4223 112 " " " " A 21 0 0 "LEU " HD12 " " 1 0 1 C2 
    1742 48 -1.81227 18.4034 36.8384 112 " " " " A 21 0 0 "LEU " HD13 " " 1 0 1 C2 
    1743 48 -1.70835 16.9686 40.3344 112 " " " " A 21 0 0 "LEU " HD21 " " 1 0 1 C2 
    1744 48 -0.843009 17.5616 38.9709 112 " " " " A 21 0 0 "LEU " HD22 " " 1 0 1 C2 
    1745 48 -1.89346 18.6413 39.7921 112 " " " " A 21 0 0 "LEU " HD23 " " 1 0 1 C2 
    1746 40 -6.33644 15.1124 41.3772 113 " " " " A 43 0 0 "LYS " " N  " " " 7 0 1 C2 
    1747 14 -7.49877 14.8245 42.2101 113 " " " " A 2 0 0 "LYS " " CA " " " 6 0 1 C2 
    1748 14 -7.38475 13.4467 42.9234 113 " " " " A 2 0 0 "LYS " " C  " " " 6 0 1 C2 
    1749 23 -7.92222 13.1524 44.0203 113 " " " " A 70 0 0 "LYS " " O  " " " 8 0 1 C2 
    1750 14 -8.7483 15.1045 41.3633 113 " " " " A 2 0 0 "LYS " " CB " " " 6 0 1 C2 
    1751 14 -9.14301 14.0327 40.3025 113 " " " " A 2 0 0 "LYS " " CG " " " 6 0 1 C2 
    1752 14 -10.3363 14.3974 39.4564 113 " " " " A 2 0 0 "LYS " " CD " " " 6 0 1 C2 
    1753 14 -10.6638 13.2642 38.4144 113 " " " " A 2 0 0 "LYS " " CE " " " 6 0 1 C2 
    1754 40 -11.8457 13.5551 37.6459 113 " " " " A 43 0 0 "LYS " " NZ " " " 7 0 1 C2 
    1755 48 -5.83158 14.2464 41.2537 113 " " " " A 21 0 0 "LYS " " H  " " " 1 0 1 C2 
    1756 48 -7.49872 15.5469 43.0264 113 " " " " A 21 0 0 "LYS " " HA " " " 1 0 1 C2 
    1757 48 -8.66248 16.0567 40.8398 113 " " " " A 21 0 0 "LYS " " HB3" " " 1 0 1 C2 
    1758 48 -9.63456 15.1426 41.9967 113 " " " " A 21 0 0 "LYS " " HB2" " " 1 0 1 C2 
    1759 48 -9.23367 13.0267 40.7121 113 " " " " A 21 0 0 "LYS " " HG3" " " 1 0 1 C2 
    1760 48 -8.26501 14.0066 39.6571 113 " " " " A 21 0 0 "LYS " " HG2" " " 1 0 1 C2 
    1761 48 -10.2398 15.3191 38.8825 113 " " " " A 21 0 0 "LYS " " HD3" " " 1 0 1 C2 
    1762 48 -11.2651 14.3559 40.0253 113 " " " " A 21 0 0 "LYS " " HD2" " " 1 0 1 C2 
    1763 48 -10.7836 12.2925 38.8936 113 " " " " A 21 0 0 "LYS " " HE3" " " 1 0 1 C2 
    1764 48 -9.75697 13.2582 37.8097 113 " " " " A 21 0 0 "LYS " " HE2" " " 1 0 1 C2 
    1765 48 -12.0999 12.8232 36.998 113 " " " " A 21 0 0 "LYS " " HZ1" " " 1 0 1 C2 
    1766 48 -12.6738 13.521 38.2231 113 " " " " A 21 0 0 "LYS " " HZ2" " " 1 0 1 C2 
    1767 48 -11.8222 14.4236 37.1308 113 " " " " A 21 0 0 "LYS " " HZ3" " " 1 0 1 C2 
    1768 40 -6.85831 12.5051 42.1427 114 " " " " A 43 0 0 "ALA " " N  " " " 7 0 1 C2 
    1769 14 -6.61007 11.1157 42.6418 114 " " " " A 2 0 0 "ALA " " CA " " " 6 0 1 C2 
    1770 14 -5.58569 11.1548 43.7478 114 " " " " A 2 0 0 "ALA " " C  " " " 6 0 1 C2 
    1771 23 -4.56368 11.7528 43.4703 114 " " " " A 70 0 0 "ALA " " O  " " " 8 0 1 C2 
    1772 14 -6.18406 10.2779 41.4176 114 " " " " A 2 0 0 "ALA " " CB " " " 6 0 1 C2 
    1773 48 -6.46439 12.8051 41.2624 114 " " " " A 21 0 0 "ALA " " H  " " " 1 0 1 C2 
    1774 48 -7.56514 10.8032 43.064 114 " " " " A 21 0 0 "ALA " " HA " " " 1 0 1 C2 
    1775 48 -5.10808 10.1605 41.2888 114 " " " " A 21 0 0 "ALA " " HB1" " " 1 0 1 C2 
    1776 48 -6.57606 9.26217 41.3654 114 " " " " A 21 0 0 "ALA " " HB2" " " 1 0 1 C2 
    1777 48 -6.47848 10.7221 40.4667 114 " " " " A 21 0 0 "ALA " " HB3" " " 1 0 1 C2 
    1778 40 -5.62921 10.5598 45.0021 115 " " " " A 43 0 0 "PRO " " N  " " " 7 0 1 C2 
    1779 14 -4.50232 10.6383 45.8732 115 " " " " A 2 0 0 "PRO " " CA " " " 6 0 1 C2 
    1780 14 -3.31858 9.82216 45.2364 115 " " " " A 2 0 0 "PRO " " C  " " " 6 0 1 C2 
    1781 23 -3.48489 8.62512 44.9511 115 " " " " A 70 0 0 "PRO " " O  " " " 8 0 1 C2 
    1782 14 -4.91666 9.96782 47.1356 115 " " " " A 2 0 0 "PRO " " CB " " " 6 0 1 C2 
    1783 14 -6.38177 9.94839 47.1237 115 " " " " A 2 0 0 "PRO " " CG " " " 6 0 1 C2 
    1784 14 -6.7689 10.0244 45.6554 115 " " " " A 2 0 0 "PRO " " CD " " " 6 0 1 C2 
    1785 48 -4.38463 11.7173 45.9734 115 " " " " A 21 0 0 "PRO " " HA " " " 1 0 1 C2 
    1786 48 -4.56936 10.4247 48.0622 115 " " " " A 21 0 0 "PRO " " HB3" " " 1 0 1 C2 
    1787 48 -4.46073 8.98127 47.2189 115 " " " " A 21 0 0 "PRO " " HB2" " " 1 0 1 C2 
    1788 48 -6.67839 10.8548 47.6515 115 " " " " A 21 0 0 "PRO " " HG3" " " 1 0 1 C2 
    1789 48 -6.88312 9.14018 47.6562 115 " " " " A 21 0 0 "PRO " " HG2" " " 1 0 1 C2 
    1790 48 -6.91564 9.00862 45.2882 115 " " " " A 21 0 0 "PRO " " HD2" " " 1 0 1 C2 
    1791 48 -7.62913 10.6497 45.4165 115 " " " " A 21 0 0 "PRO " " HD3" " " 1 0 1 C2 
    1792 40 -2.08669 10.3434 45.115 116 " " " " A 43 0 0 "ASP " " N  " " " 7 0 1 C2 
    1793 14 -0.935473 9.85116 44.4037 116 " " " " A 2 0 0 "ASP " " CA " " " 6 0 1 C2 
    1794 14 -0.292453 8.53509 44.8059 116 " " " " A 2 0 0 "ASP " " C  " " " 6 0 1 C2 
    1795 23 0.768514 8.26511 44.3476 116 " " " " A 70 0 0 "ASP " " O  " " " 8 0 1 C2 
    1796 14 0.0812388 11.0424 44.4179 116 " " " " A 2 0 0 "ASP " " CB " " " 6 0 1 C2 
    1797 14 1.05538 11.0375 45.5884 116 " " " " A 2 0 0 "ASP " " CG " " " 6 0 1 C2 
    1798 23 0.576482 11.0631 46.7617 116 " " " " A 70 0 0 "ASP " " OD1" " " 8 0 1 C2 
    1799 23 2.27183 11.1731 45.3345 116 " " " " A 70 0 0 "ASP " " OD2" " " 8 0 1 C2 
    1800 48 -2.00973 11.3193 45.3635 116 " " " " A 21 0 0 "ASP " " H  " " " 1 0 1 C2 
    1801 48 -1.07613 9.85345 43.3228 116 " " " " A 21 0 0 "ASP " " HA " " " 1 0 1 C2 
    1802 48 -0.479262 11.9713 44.3121 116 " " " " A 21 0 0 "ASP " " HB3" " " 1 0 1 C2 
    1803 48 0.683263 11.0936 43.5106 116 " " " " A 21 0 0 "ASP " " HB2" " " 1 0 1 C2 
    1804 40 -1.04791 7.6153 45.4334 117 " " " " A 43 0 0 "THR " " N  " " " 7 0 1 C2 
    1805 14 -0.673236 6.22234 45.7763 117 " " " " A 2 0 0 "THR " " CA " " " 6 0 1 C2 
    1806 14 -1.95562 5.32353 45.7933 117 " " " " A 2 0 0 "THR " " C  " " " 6 0 1 C2 
    1807 23 -1.71986 4.17068 46.0428 117 " " " " A 70 0 0 "THR " " O  " " " 8 0 1 C2 
    1808 14 0.22038 6.06578 47.1057 117 " " " " A 2 0 0 "THR " " CB " " " 6 0 1 C2 
    1809 23 -0.559943 6.24657 48.2789 117 " " " " A 70 0 0 "THR " " OG1" " " 8 0 1 C2 
    1810 14 1.48697 6.94655 47.2672 117 " " " " A 2 0 0 "THR " " CG2" " " 6 0 1 C2 
    1811 48 -1.84698 8.07393 45.8472 117 " " " " A 21 0 0 "THR " " H  " " " 1 0 1 C2 
    1812 48 -0.0409879 5.80522 44.9925 117 " " " " A 21 0 0 "THR " " HA " " " 1 0 1 C2 
    1813 48 0.658841 5.0698 47.168 117 " " " " A 21 0 0 "THR " " HB " " " 1 0 1 C2 
    1814 48 -0.618167 5.35206 48.578 117 " " " " A 21 0 0 "THR " " HG1" " " 1 0 1 C2 
    1815 48 1.95167 6.82357 48.2454 117 " " " " A 21 0 0 "THR " HG21 " " 1 0 1 C2 
    1816 48 2.23683 6.64578 46.5355 117 " " " " A 21 0 0 "THR " HG22 " " 1 0 1 C2 
    1817 48 1.20577 7.99823 47.2123 117 " " " " A 21 0 0 "THR " HG23 " " 1 0 1 C2 
    1818 40 -3.19062 5.7384 45.3216 118 " " " " A 43 0 0 "THR " " N  " " " 7 0 1 C2 
    1819 14 -4.32681 4.83023 45.1309 118 " " " " A 2 0 0 "THR " " CA " " " 6 0 1 C2 
    1820 14 -4.15776 3.60528 44.1438 118 " " " " A 2 0 0 "THR " " C  " " " 6 0 1 C2 
    1821 23 -4.86823 2.60811 44.2741 118 " " " " A 70 0 0 "THR " " O  " " " 8 0 1 C2 
    1822 14 -5.64641 5.64019 44.7652 118 " " " " A 2 0 0 "THR " " CB " " " 6 0 1 C2 
    1823 23 -5.38492 6.73178 43.7817 118 " " " " A 70 0 0 "THR " " OG1" " " 8 0 1 C2 
    1824 14 -6.09191 6.33517 46.0084 118 " " " " A 2 0 0 "THR " " CG2" " " 6 0 1 C2 
    1825 48 -3.2672 6.64541 44.8839 118 " " " " A 21 0 0 "THR " " H  " " " 1 0 1 C2 
    1826 48 -4.59399 4.39708 46.0948 118 " " " " A 21 0 0 "THR " " HA " " " 1 0 1 C2 
    1827 48 -6.42387 5.03207 44.3028 118 " " " " A 21 0 0 "THR " " HB " " " 1 0 1 C2 
    1828 48 -4.80875 7.40847 44.1029 118 " " " " A 21 0 0 "THR " " HG1" " " 1 0 1 C2 
    1829 48 -5.55828 7.22812 46.3339 118 " " " " A 21 0 0 "THR " HG21 " " 1 0 1 C2 
    1830 48 -7.086 6.75235 45.8475 118 " " " " A 21 0 0 "THR " HG22 " " 1 0 1 C2 
    1831 48 -6.27633 5.65473 46.8397 118 " " " " A 21 0 0 "THR " HG23 " " 1 0 1 C2 
    1832 40 -3.10611 3.65398 43.316 119 " " " " A 43 0 0 "ASP " " N  " " " 7 0 1 C2 
    1833 14 -2.59613 2.66851 42.4213 119 " " " " A 2 0 0 "ASP " " CA " " " 6 0 1 C2 
    1834 14 -1.06474 2.98705 42.1879 119 " " " " A 2 0 0 "ASP " " C  " " " 6 0 1 C2 
    1835 23 -0.791949 4.08472 42.6775 119 " " " " A 70 0 0 "ASP " " O  " " " 8 0 1 C2 
    1836 14 -3.45562 2.55282 41.1408 119 " " " " A 2 0 0 "ASP " " CB " " " 6 0 1 C2 
    1837 14 -3.13601 3.57892 40.0359 119 " " " " A 2 0 0 "ASP " " CG " " " 6 0 1 C2 
    1838 23 -2.34894 3.29364 39.1558 119 " " " " A 70 0 0 "ASP " " OD1" " " 8 0 1 C2 
    1839 23 -3.74946 4.67358 40.148 119 " " " " A 70 0 0 "ASP " " OD2" " " 8 0 1 C2 
    1840 48 -2.59029 4.52183 43.3454 119 " " " " A 21 0 0 "ASP " " H  " " " 1 0 1 C2 
    1841 48 -2.62776 1.73287 42.9795 119 " " " " A 21 0 0 "ASP " " HA " " " 1 0 1 C2 
    1842 48 -4.53562 2.614 41.2747 119 " " " " A 21 0 0 "ASP " " HB3" " " 1 0 1 C2 
    1843 48 -3.23418 1.59762 40.6647 119 " " " " A 21 0 0 "ASP " " HB2" " " 1 0 1 C2 
    1844 40 -0.231906 2.2906 41.4968 120 " " " " A 43 0 0 "PRO " " N  " " " 7 0 1 C2 
    1845 14 1.13646 2.60972 41.1895 120 " " " " A 2 0 0 "PRO " " CA " " " 6 0 1 C2 
    1846 14 1.42231 3.53537 40.0091 120 " " " " A 2 0 0 "PRO " " C  " " " 6 0 1 C2 
    1847 23 2.60695 3.86048 39.9052 120 " " " " A 70 0 0 "PRO " " O  " " " 8 0 1 C2 
    1848 14 1.72411 1.19649 40.8975 120 " " " " A 2 0 0 "PRO " " CB " " " 6 0 1 C2 
    1849 14 0.608087 0.566849 40.1798 120 " " " " A 2 0 0 "PRO " " CG " " " 6 0 1 C2 
    1850 14 -0.633723 0.976863 40.9602 120 " " " " A 2 0 0 "PRO " " CD " " " 6 0 1 C2 
    1851 48 1.68464 3.02905 42.0332 120 " " " " A 21 0 0 "PRO " " HA " " " 1 0 1 C2 
    1852 48 1.8834 0.646655 41.8251 120 " " " " A 21 0 0 "PRO " " HB3" " " 1 0 1 C2 
    1853 48 2.64621 1.25018 40.3188 120 " " " " A 21 0 0 "PRO " " HB2" " " 1 0 1 C2 
    1854 48 0.731748 -0.489018 39.9391 120 " " " " A 21 0 0 "PRO " " HG3" " " 1 0 1 C2 
    1855 48 0.529683 0.883705 39.1399 120 " " " " A 21 0 0 "PRO " " HG2" " " 1 0 1 C2 
    1856 48 -1.39722 0.792702 40.2044 120 " " " " A 21 0 0 "PRO " " HD2" " " 1 0 1 C2 
    1857 48 -0.786155 0.326272 41.8213 120 " " " " A 21 0 0 "PRO " " HD3" " " 1 0 1 C2 
    1858 40 0.413602 3.84675 39.1733 121 " " " " A 43 0 0 "THR " " N  " " " 7 0 1 C2 
    1859 14 0.659558 4.75668 38.0319 121 " " " " A 2 0 0 "THR " " CA " " " 6 0 1 C2 
    1860 14 0.777806 6.23733 38.443 121 " " " " A 2 0 0 "THR " " C  " " " 6 0 1 C2 
    1861 23 1.7371 6.85991 38.0189 121 " " " " A 70 0 0 "THR " " O  " " " 8 0 1 C2 
    1862 14 -0.357673 4.34596 36.8759 121 " " " " A 2 0 0 "THR " " CB " " " 6 0 1 C2 
    1863 23 -1.73924 4.61462 37.1358 121 " " " " A 70 0 0 "THR " " OG1" " " 8 0 1 C2 
    1864 14 -0.288054 2.83816 36.4715 121 " " " " A 2 0 0 "THR " " CG2" " " 6 0 1 C2 
    1865 48 -0.529494 3.52865 39.345 121 " " " " A 21 0 0 "THR " " H  " " " 1 0 1 C2 
    1866 48 1.58768 4.54224 37.502 121 " " " " A 21 0 0 "THR " " HA " " " 1 0 1 C2 
    1867 48 -0.0437383 5.01029 36.0707 121 " " " " A 21 0 0 "THR " " HB " " " 1 0 1 C2 
    1868 48 -2.14252 4.17259 37.8672 121 " " " " A 21 0 0 "THR " " HG1" " " 1 0 1 C2 
    1869 48 0.711728 2.45298 36.2711 121 " " " " A 21 0 0 "THR " HG21 " " 1 0 1 C2 
    1870 48 -0.615771 2.23181 37.316 121 " " " " A 21 0 0 "THR " HG22 " " 1 0 1 C2 
    1871 48 -0.929301 2.70475 35.6003 121 " " " " A 21 0 0 "THR " HG23 " " 1 0 1 C2 
    1872 40 -0.247718 6.73998 39.1686 122 " " " " A 43 0 0 "VAL " " N  " " " 7 0 1 C2 
    1873 14 -0.354453 8.16016 39.6187 122 " " " " A 2 0 0 "VAL " " CA " " " 6 0 1 C2 
    1874 14 0.892842 8.64884 40.3892 122 " " " " A 2 0 0 "VAL " " C  " " " 6 0 1 C2 
    1875 23 1.31753 9.81473 40.3232 122 " " " " A 70 0 0 "VAL " " O  " " " 8 0 1 C2 
    1876 14 -1.7091 8.30819 40.4967 122 " " " " A 2 0 0 "VAL " " CB " " " 6 0 1 C2 
    1877 14 -2.94878 8.25932 39.6938 122 " " " " A 2 0 0 "VAL " " CG1" " " 6 0 1 C2 
    1878 14 -1.70937 7.38068 41.6736 122 " " " " A 2 0 0 "VAL " " CG2" " " 6 0 1 C2 
    1879 48 -1.1174 6.22737 39.1375 122 " " " " A 21 0 0 "VAL " " H  " " " 1 0 1 C2 
    1880 48 -0.501365 8.73745 38.7059 122 " " " " A 21 0 0 "VAL " " HA " " " 1 0 1 C2 
    1881 48 -1.61632 9.22638 41.0767 122 " " " " A 21 0 0 "VAL " " HB " " " 1 0 1 C2 
    1882 48 -3.06511 7.27093 39.2492 122 " " " " A 21 0 0 "VAL " HG11 " " 1 0 1 C2 
    1883 48 -3.79731 8.58517 40.2954 122 " " " " A 21 0 0 "VAL " HG12 " " 1 0 1 C2 
    1884 48 -2.76261 8.88683 38.8222 122 " " " " A 21 0 0 "VAL " HG13 " " 1 0 1 C2 
    1885 48 -0.926082 7.65481 42.3802 122 " " " " A 21 0 0 "VAL " HG21 " " 1 0 1 C2 
    1886 48 -2.61026 7.32212 42.2844 122 " " " " A 21 0 0 "VAL " HG22 " " 1 0 1 C2 
    1887 48 -1.45446 6.34594 41.4446 122 " " " " A 21 0 0 "VAL " HG23 " " 1 0 1 C2 
    1888 40 1.58665 7.80903 41.1127 123 " " " " A 43 0 0 "SER " " N  " " " 7 0 1 C2 
    1889 14 2.82267 7.99383 41.7887 123 " " " " A 2 0 0 "SER " " CA " " " 6 0 1 C2 
    1890 14 3.93646 8.4312 40.8103 123 " " " " A 2 0 0 "SER " " C  " " " 6 0 1 C2 
    1891 23 4.7174 9.32673 41.2063 123 " " " " A 70 0 0 "SER " " O  " " " 8 0 1 C2 
    1892 14 3.15844 6.67981 42.5496 123 " " " " A 2 0 0 "SER " " CB " " " 6 0 1 C2 
    1893 23 1.95735 6.11644 43.1031 123 " " " " A 70 0 0 "SER " " OG " " " 8 0 1 C2 
    1894 48 1.30119 6.8408 41.1466 123 " " " " A 21 0 0 "SER " " H  " " " 1 0 1 C2 
    1895 48 2.72882 8.90279 42.3829 123 " " " " A 21 0 0 "SER " " HA " " " 1 0 1 C2 
    1896 48 3.89976 6.85009 43.3303 123 " " " " A 21 0 0 "SER " " HB3" " " 1 0 1 C2 
    1897 48 3.62025 6.01013 41.8241 123 " " " " A 21 0 0 "SER " " HB2" " " 1 0 1 C2 
    1898 48 1.26166 6.75601 43.1045 123 " " " " A 21 0 0 "SER " " HG " " " 1 0 1 C2 
    1899 40 4.16514 7.78184 39.611 124 " " " " A 43 0 0 "ALA " " N  " " " 7 0 1 C2 
    1900 14 5.21039 8.06118 38.58 124 " " " " A 2 0 0 "ALA " " CA " " " 6 0 1 C2 
    1901 14 4.64448 8.92051 37.4251 124 " " " " A 2 0 0 "ALA " " C  " " " 6 0 1 C2 
    1902 23 5.27022 8.95251 36.3587 124 " " " " A 70 0 0 "ALA " " O  " " " 8 0 1 C2 
    1903 14 5.70411 6.70883 37.9929 124 " " " " A 2 0 0 "ALA " " CB " " " 6 0 1 C2 
    1904 48 3.44372 7.17023 39.2567 124 " " " " A 21 0 0 "ALA " " H  " " " 1 0 1 C2 
    1905 48 5.9762 8.62639 39.1112 124 " " " " A 21 0 0 "ALA " " HA " " " 1 0 1 C2 
    1906 48 6.31234 6.28276 38.7908 124 " " " " A 21 0 0 "ALA " " HB1" " " 1 0 1 C2 
    1907 48 4.95673 6.06098 37.5348 124 " " " " A 21 0 0 "ALA " " HB2" " " 1 0 1 C2 
    1908 48 6.47865 6.95475 37.2665 124 " " " " A 21 0 0 "ALA " " HB3" " " 1 0 1 C2 
    1909 40 3.56147 9.5975 37.6102 125 " " " " A 43 0 0 "MET " " N  " " " 7 0 1 C2 
    1910 14 3.01062 10.5278 36.61 125 " " " " A 2 0 0 "MET " " CA " " " 6 0 1 C2 
    1911 14 3.63093 11.8998 36.5568 125 " " " " A 2 0 0 "MET " " C  " " " 6 0 1 C2 
    1912 23 3.32954 12.6948 35.6697 125 " " " " A 70 0 0 "MET " " O  " " " 8 0 1 C2 
    1913 14 1.52813 10.5265 37.016 125 " " " " A 2 0 0 "MET " " CB " " " 6 0 1 C2 
    1914 14 0.689099 11.1332 35.9533 125 " " " " A 2 0 0 "MET " " CG " " " 6 0 1 C2 
    1915 52 -0.946807 10.4219 36.1436 125 " " " " A 13 0 0 "MET " " SD " " " 16 0 1 C2 
    1916 14 -1.66203 10.8215 34.4974 125 " " " " A 2 0 0 "MET " " CE " " " 6 0 1 C2 
    1917 48 3.02968 9.41472 38.4492 125 " " " " A 21 0 0 "MET " " H  " " " 1 0 1 C2 
    1918 48 3.17346 10.1416 35.6038 125 " " " " A 21 0 0 "MET " " HA " " " 1 0 1 C2 
    1919 48 1.53356 11.2308 37.8479 125 " " " " A 21 0 0 "MET " " HB3" " " 1 0 1 C2 
    1920 48 1.23273 9.51338 37.2888 125 " " " " A 21 0 0 "MET " " HB2" " " 1 0 1 C2 
    1921 48 1.05156 10.8161 34.9755 125 " " " " A 21 0 0 "MET " " HG3" " " 1 0 1 C2 
    1922 48 0.688531 12.2187 36.0518 125 " " " " A 21 0 0 "MET " " HG2" " " 1 0 1 C2 
    1923 48 -2.55067 10.2559 34.2172 125 " " " " A 21 0 0 "MET " " HE1" " " 1 0 1 C2 
    1924 48 -1.98123 11.8495 34.3255 125 " " " " A 21 0 0 "MET " " HE2" " " 1 0 1 C2 
    1925 48 -0.881144 10.5336 33.7936 125 " " " " A 21 0 0 "MET " " HE3" " " 1 0 1 C2 
    1926 40 4.53148 12.2282 37.4467 126 " " " " A 43 0 0 "LYS " " N  " " " 7 0 1 C2 
    1927 14 5.32579 13.4435 37.6449 126 " " " " A 2 0 0 "LYS " " CA " " " 6 0 1 C2 
    1928 14 6.79279 12.9644 37.3518 126 " " " " A 2 0 0 "LYS " " C  " " " 6 0 1 C2 
    1929 23 7.12076 11.8403 37.6666 126 " " " " A 70 0 0 "LYS " " O  " " " 8 0 1 C2 
    1930 14 5.2185 13.975 39.1164 126 " " " " A 2 0 0 "LYS " " CB " " " 6 0 1 C2 
    1931 14 4.9135 12.9168 40.2343 126 " " " " A 2 0 0 "LYS " " CG " " " 6 0 1 C2 
    1932 14 4.85201 13.4381 41.6859 126 " " " " A 2 0 0 "LYS " " CD " " " 6 0 1 C2 
    1933 14 4.66842 12.3574 42.7174 126 " " " " A 2 0 0 "LYS " " CE " " " 6 0 1 C2 
    1934 40 3.99685 12.7786 43.9793 126 " " " " A 43 0 0 "LYS " " NZ " " " 7 0 1 C2 
    1935 48 4.95342 11.5197 38.0299 126 " " " " A 21 0 0 "LYS " " H  " " " 1 0 1 C2 
    1936 48 5.02575 14.2435 36.9681 126 " " " " A 21 0 0 "LYS " " HA " " " 1 0 1 C2 
    1937 48 4.56264 14.8434 39.0557 126 " " " " A 21 0 0 "LYS " " HB3" " " 1 0 1 C2 
    1938 48 6.22522 14.2876 39.3936 126 " " " " A 21 0 0 "LYS " " HB2" " " 1 0 1 C2 
    1939 48 5.5529 12.0398 40.1339 126 " " " " A 21 0 0 "LYS " " HG3" " " 1 0 1 C2 
    1940 48 3.99276 12.4022 39.9596 126 " " " " A 21 0 0 "LYS " " HG2" " " 1 0 1 C2 
    1941 48 4.13342 14.2548 41.7544 126 " " " " A 21 0 0 "LYS " " HD3" " " 1 0 1 C2 
    1942 48 5.75235 13.9509 42.0243 126 " " " " A 21 0 0 "LYS " " HD2" " " 1 0 1 C2 
    1943 48 5.61543 11.8888 42.985 126 " " " " A 21 0 0 "LYS " " HE3" " " 1 0 1 C2 
    1944 48 4.00261 11.5474 42.4195 126 " " " " A 21 0 0 "LYS " " HE2" " " 1 0 1 C2 
    1945 48 3.33445 13.5073 43.7549 126 " " " " A 21 0 0 "LYS " " HZ1" " " 1 0 1 C2 
    1946 48 3.58505 11.9151 44.3032 126 " " " " A 21 0 0 "LYS " " HZ2" " " 1 0 1 C2 
    1947 48 4.66937 13.0585 44.6789 126 " " " " A 21 0 0 "LYS " " HZ3" " " 1 0 1 C2 
    1948 40 7.66016 13.8302 36.8914 127 " " " " A 43 0 0 "THR " " N  " " " 7 0 1 C2 
    1949 14 9.11659 13.5761 37.0106 127 " " " " A 2 0 0 "THR " " CA " " " 6 0 1 C2 
    1950 14 9.68755 13.9587 38.4088 127 " " " " A 2 0 0 "THR " " C  " " " 6 0 1 C2 
    1951 23 8.94601 14.5565 39.16 127 " " " " A 70 0 0 "THR " " O  " " " 8 0 1 C2 
    1952 14 9.90224 14.5199 36.1059 127 " " " " A 2 0 0 "THR " " CB " " " 6 0 1 C2 
    1953 23 9.46164 15.8521 36.2943 127 " " " " A 70 0 0 "THR " " OG1" " " 8 0 1 C2 
    1954 14 9.56171 14.2101 34.6498 127 " " " " A 2 0 0 "THR " " CG2" " " 6 0 1 C2 
    1955 48 7.35228 14.7351 36.5652 127 " " " " A 21 0 0 "THR " " H  " " " 1 0 1 C2 
    1956 48 9.38731 12.5686 36.6948 127 " " " " A 21 0 0 "THR " " HA " " " 1 0 1 C2 
    1957 48 10.9877 14.4211 36.1194 127 " " " " A 21 0 0 "THR " " HB " " " 1 0 1 C2 
    1958 48 10.2316 16.3999 36.2993 127 " " " " A 21 0 0 "THR " " HG1" " " 1 0 1 C2 
    1959 48 9.76303 13.1848 34.3393 127 " " " " A 21 0 0 "THR " HG21 " " 1 0 1 C2 
    1960 48 8.50084 14.4318 34.5336 127 " " " " A 21 0 0 "THR " HG22 " " 1 0 1 C2 
    1961 48 10.1011 14.8057 33.9133 127 " " " " A 21 0 0 "THR " HG23 " " 1 0 1 C2 
    1962 40 10.9033 13.5237 38.8185 128 " " " " A 43 0 0 "GLN " " N  " " " 7 0 1 C2 
    1963 14 11.3351 13.6548 40.2116 128 " " " " A 2 0 0 "GLN " " CA " " " 6 0 1 C2 
    1964 14 11.8476 15.0451 40.4974 128 " " " " A 2 0 0 "GLN " " C  " " " 6 0 1 C2 
    1965 23 11.9912 15.408 41.7023 128 " " " " A 70 0 0 "GLN " " O  " " " 8 0 1 C2 
    1966 14 12.3781 12.5977 40.5405 128 " " " " A 2 0 0 "GLN " " CB " " " 6 0 1 C2 
    1967 14 11.8832 11.1082 40.5739 128 " " " " A 2 0 0 "GLN " " CG " " " 6 0 1 C2 
    1968 14 11.6569 10.6988 42.0794 128 " " " " A 2 0 0 "GLN " " CD " " " 6 0 1 C2 
    1969 23 11.1887 11.4975 42.9242 128 " " " " A 70 0 0 "GLN " " OE1" " " 8 0 1 C2 
    1970 40 11.7558 9.35802 42.4753 128 " " " " A 43 0 0 "GLN " " NE2" " " 7 0 1 C2 
    1971 48 11.4778 12.9845 38.1866 128 " " " " A 21 0 0 "GLN " " H  " " " 1 0 1 C2 
    1972 48 10.5488 13.4556 40.9396 128 " " " " A 21 0 0 "GLN " " HA " " " 1 0 1 C2 
    1973 48 12.7173 12.9423 41.5174 128 " " " " A 21 0 0 "GLN " " HB3" " " 1 0 1 C2 
    1974 48 13.2203 12.6262 39.8491 128 " " " " A 21 0 0 "GLN " " HB2" " " 1 0 1 C2 
    1975 48 12.5444 10.5219 39.9358 128 " " " " A 21 0 0 "GLN " " HG3" " " 1 0 1 C2 
    1976 48 10.9898 11.0714 39.9506 128 " " " " A 21 0 0 "GLN " " HG2" " " 1 0 1 C2 
    1977 48 11.6057 9.17212 43.4566 128 " " " " A 21 0 0 "GLN " HE22 " " 1 0 1 C2 
    1978 48 12.1151 8.63542 41.8679 128 " " " " A 21 0 0 "GLN " HE21 " " 1 0 1 C2 
    1979 40 12.1791 15.7812 39.395 129 " " " " A 43 0 0 "ASP " " N  " " " 7 0 1 C2 
    1980 14 12.4788 17.1922 39.4455 129 " " " " A 2 0 0 "ASP " " CA " " " 6 0 1 C2 
    1981 14 11.1145 17.9633 39.4778 129 " " " " A 2 0 0 "ASP " " C  " " " 6 0 1 C2 
    1982 23 11.2256 19.1452 39.7158 129 " " " " A 70 0 0 "ASP " " O  " " " 8 0 1 C2 
    1983 14 13.2776 17.6313 38.2667 129 " " " " A 2 0 0 "ASP " " CB " " " 6 0 1 C2 
    1984 14 12.7185 17.6398 36.8311 129 " " " " A 2 0 0 "ASP " " CG " " " 6 0 1 C2 
    1985 23 13.3871 18.3014 35.9497 129 " " " " A 70 0 0 "ASP " " OD1" " " 8 0 1 C2 
    1986 23 11.672 17.0339 36.5619 129 " " " " A 70 0 0 "ASP " " OD2" " " 8 0 1 C2 
    1987 48 12.1306 15.3204 38.4975 129 " " " " A 21 0 0 "ASP " " H  " " " 1 0 1 C2 
    1988 48 13.0236 17.4855 40.3429 129 " " " " A 21 0 0 "ASP " " HA " " " 1 0 1 C2 
    1989 48 14.253 17.1473 38.317 129 " " " " A 21 0 0 "ASP " " HB3" " " 1 0 1 C2 
    1990 48 13.4318 18.6801 38.5203 129 " " " " A 21 0 0 "ASP " " HB2" " " 1 0 1 C2 
    1991 40 9.90135 17.3085 39.3887 130 " " " " A 43 0 0 "LEU " " N  " " " 7 0 1 C2 
    1992 14 8.63789 17.9848 39.4938 130 " " " " A 2 0 0 "LEU " " CA " " " 6 0 1 C2 
    1993 14 8.38708 19.1484 38.4713 130 " " " " A 2 0 0 "LEU " " C  " " " 6 0 1 C2 
    1994 23 7.60503 20.0445 38.6288 130 " " " " A 70 0 0 "LEU " " O  " " " 8 0 1 C2 
    1995 14 8.35501 18.4595 41.0144 130 " " " " A 2 0 0 "LEU " " CB " " " 6 0 1 C2 
    1996 14 8.44612 17.3495 42.078 130 " " " " A 2 0 0 "LEU " " CG " " " 6 0 1 C2 
    1997 14 8.58414 17.8327 43.452 130 " " " " A 2 0 0 "LEU " " CD1" " " 6 0 1 C2 
    1998 14 7.32825 16.3351 41.806 130 " " " " A 2 0 0 "LEU " " CD2" " " 6 0 1 C2 
    1999 48 9.78214 16.365 39.0485 130 " " " " A 21 0 0 "LEU " " H  " " " 1 0 1 C2 
    2000 48 7.92243 17.1805 39.3226 130 " " " " A 21 0 0 "LEU " " HA " " " 1 0 1 C2 
    2001 48 7.36138 18.9055 40.9708 130 " " " " A 21 0 0 "LEU " " HB3" " " 1 0 1 C2 
    2002 48 9.04187 19.2816 41.2155 130 " " " " A 21 0 0 "LEU " " HB2" " " 1 0 1 C2 
    2003 48 9.36577 16.8054 41.8628 130 " " " " A 21 0 0 "LEU " " HG " " " 1 0 1 C2 
    2004 48 8.98142 17.1141 44.1689 130 " " " " A 21 0 0 "LEU " HD11 " " 1 0 1 C2 
    2005 48 9.15065 18.7631 43.4899 130 " " " " A 21 0 0 "LEU " HD12 " " 1 0 1 C2 
    2006 48 7.70356 18.1755 43.9953 130 " " " " A 21 0 0 "LEU " HD13 " " 1 0 1 C2 
    2007 48 7.05806 15.6569 42.6153 130 " " " " A 21 0 0 "LEU " HD21 " " 1 0 1 C2 
    2008 48 6.36587 16.8396 41.72 130 " " " " A 21 0 0 "LEU " HD22 " " 1 0 1 C2 
    2009 48 7.49374 15.6665 40.9612 130 " " " " A 21 0 0 "LEU " HD23 " " 1 0 1 C2 
    2010 40 9.16734 19.0794 37.3816 131 " " " " A 43 0 0 "ARG " " N  " " " 7 0 1 C2 
    2011 14 9.10802 20.0347 36.3018 131 " " " " A 2 0 0 "ARG " " CA " " " 6 0 1 C2 
    2012 14 8.00612 19.7023 35.2744 131 " " " " A 2 0 0 "ARG " " C  " " " 6 0 1 C2 
    2013 23 7.38445 20.5365 34.7204 131 " " " " A 70 0 0 "ARG " " O  " " " 8 0 1 C2 
    2014 14 10.4839 20.1401 35.5945 131 " " " " A 2 0 0 "ARG " " CB " " " 6 0 1 C2 
    2015 14 10.7239 21.2768 34.6508 131 " " " " A 2 0 0 "ARG " " CG " " " 6 0 1 C2 
    2016 14 12.2367 21.4537 34.3771 131 " " " " A 2 0 0 "ARG " " CD " " " 6 0 1 C2 
    2017 40 12.9342 20.2082 34.0292 131 " " " " A 43 0 0 "ARG " " NE " " " 7 0 1 C2 
    2018 14 13.8884 20.1257 33.1002 131 " " " " A 2 0 0 "ARG " " CZ " " " 6 0 1 C2 
    2019 40 14.4339 18.9544 32.8749 131 " " " " A 43 0 0 "ARG " " NH1" " " 7 0 1 C2 
    2020 40 14.383 21.1312 32.3939 131 " " " " A 43 0 0 "ARG " " NH2" " " 7 0 1 C2 
    2021 48 9.81637 18.3078 37.3227 131 " " " " A 21 0 0 "ARG " " H  " " " 1 0 1 C2 
    2022 48 8.92213 20.9903 36.792 131 " " " " A 21 0 0 "ARG " " HA " " " 1 0 1 C2 
    2023 48 10.7446 19.1817 35.1455 131 " " " " A 21 0 0 "ARG " " HB3" " " 1 0 1 C2 
    2024 48 11.2695 20.1538 36.35 131 " " " " A 21 0 0 "ARG " " HB2" " " 1 0 1 C2 
    2025 48 10.2355 22.1717 35.0367 131 " " " " A 21 0 0 "ARG " " HG3" " " 1 0 1 C2 
    2026 48 10.2178 21.1408 33.6951 131 " " " " A 21 0 0 "ARG " " HG2" " " 1 0 1 C2 
    2027 48 12.6038 21.8618 35.3188 131 " " " " A 21 0 0 "ARG " " HD3" " " 1 0 1 C2 
    2028 48 12.3498 22.1103 33.5144 131 " " " " A 21 0 0 "ARG " " HD2" " " 1 0 1 C2 
    2029 48 12.867 19.424 34.6621 131 " " " " A 21 0 0 "ARG " " HE " " " 1 0 1 C2 
    2030 48 15.2495 18.7691 32.3087 131 " " " " A 21 0 0 "ARG " HH12 " " 1 0 1 C2 
    2031 48 14.1739 18.1246 33.3886 131 " " " " A 21 0 0 "ARG " HH11 " " 1 0 1 C2 
    2032 48 14.8935 20.9411 31.5434 131 " " " " A 21 0 0 "ARG " HH22 " " 1 0 1 C2 
    2033 48 14.1391 22.0962 32.5655 131 " " " " A 21 0 0 "ARG " HH21 " " 1 0 1 C2 
    2034 40 7.77399 18.3821 35.1356 132 " " " " A 43 0 0 "HIE " " N  " " " 7 0 1 C2 
    2035 14 6.85435 17.857 34.1199 132 " " " " A 2 0 0 "HIE " " CA " " " 6 0 1 C2 
    2036 14 5.91182 16.8825 34.8895 132 " " " " A 2 0 0 "HIE " " C  " " " 6 0 1 C2 
    2037 23 6.25296 16.2927 35.9374 132 " " " " A 70 0 0 "HIE " " O  " " " 8 0 1 C2 
    2038 14 7.55373 17.1855 33.0082 132 " " " " A 2 0 0 "HIE " " CB " " " 6 0 1 C2 
    2039 14 8.37737 18.0742 32.1357 132 " " " " A 2 0 0 "HIE " " CG " " " 6 0 1 C2 
    2040 40 9.7931 18.1538 32.2486 132 " " " " A 43 0 0 "HIE " " ND1" " " 7 0 1 C2 
    2041 14 8.05629 18.8492 31.0482 132 " " " " A 2 0 0 "HIE " " CD2" " " 6 0 1 C2 
    2042 14 10.1989 18.9389 31.2478 132 " " " " A 2 0 0 "HIE " " CE1" " " 6 0 1 C2 
    2043 40 9.17692 19.4552 30.5513 132 " " " " A 43 0 0 "HIE " " NE2" " " 7 0 1 C2 
    2044 48 8.29276 17.6849 35.6503 132 " " " " A 21 0 0 "HIE " " H  " " " 1 0 1 C2 
    2045 48 6.26134 18.6435 33.6532 132 " " " " A 21 0 0 "HIE " " HA " " " 1 0 1 C2 
    2046 48 6.71805 16.8994 32.3696 132 " " " " A 21 0 0 "HIE " " HB3" " " 1 0 1 C2 
    2047 48 8.15343 16.2848 33.1393 132 " " " " A 21 0 0 "HIE " " HB2" " " 1 0 1 C2 
    2048 48 7.11053 18.8839 30.5278 132 " " " " A 21 0 0 "HIE " " HD2" " " 1 0 1 C2 
    2049 48 11.2127 19.2153 30.9982 132 " " " " A 21 0 0 "HIE " " HE1" " " 1 0 1 C2 
    2050 40 4.6724 16.7642 34.3788 133 " " " " A 43 0 0 "THR " " N  " " " 7 0 1 C2 
    2051 14 3.598 15.8671 34.6396 133 " " " " A 2 0 0 "THR " " CA " " " 6 0 1 C2 
    2052 14 2.71208 15.7651 33.4113 133 " " " " A 2 0 0 "THR " " C  " " " 6 0 1 C2 
    2053 23 2.79667 16.6224 32.4735 133 " " " " A 70 0 0 "THR " " O  " " " 8 0 1 C2 
    2054 14 2.99117 16.1054 36.0269 133 " " " " A 2 0 0 "THR " " CB " " " 6 0 1 C2 
    2055 23 2.21618 14.9914 36.4414 133 " " " " A 70 0 0 "THR " " OG1" " " 8 0 1 C2 
    2056 14 2.13324 17.442 36.1193 133 " " " " A 2 0 0 "THR " " CG2" " " 6 0 1 C2 
    2057 48 4.55945 17.2846 33.5206 133 " " " " A 21 0 0 "THR " " H  " " " 1 0 1 C2 
    2058 48 4.12198 14.9187 34.7583 133 " " " " A 21 0 0 "THR " " HA " " " 1 0 1 C2 
    2059 48 3.79083 16.126 36.7673 133 " " " " A 21 0 0 "THR " " HB " " " 1 0 1 C2 
    2060 48 2.76303 14.2238 36.5097 133 " " " " A 21 0 0 "THR " " HG1" " " 1 0 1 C2 
    2061 48 2.60794 18.3 35.6433 133 " " " " A 21 0 0 "THR " HG21 " " 1 0 1 C2 
    2062 48 1.22611 17.2622 35.5423 133 " " " " A 21 0 0 "THR " HG22 " " 1 0 1 C2 
    2063 48 1.85368 17.6747 37.1468 133 " " " " A 21 0 0 "THR " HG23 " " 1 0 1 C2 
    2064 40 1.78349 14.8127 33.3806 134 " " " " A 43 0 0 "PHE " " N  " " " 7 0 1 C2 
    2065 14 0.962216 14.3888 32.2217 134 " " " " A 2 0 0 "PHE " " CA " " " 6 0 1 C2 
    2066 14 -0.478328 14.2195 32.7336 134 " " " " A 2 0 0 "PHE " " C  " " " 6 0 1 C2 
    2067 23 -0.65161 13.8228 33.9109 134 " " " " A 70 0 0 "PHE " " O  " " " 8 0 1 C2 
    2068 14 1.58005 13.5026 31.1536 134 " " " " A 2 0 0 "PHE " " CB " " " 6 0 1 C2 
    2069 14 1.56648 12.0549 31.5997 134 " " " " A 2 0 0 "PHE " " CG " " " 6 0 1 C2 
    2070 14 2.71619 11.5573 32.2987 134 " " " " A 2 0 0 "PHE " " CD1" " " 6 0 1 C2 
    2071 14 0.529283 11.1284 31.1641 134 " " " " A 2 0 0 "PHE " " CD2" " " 6 0 1 C2 
    2072 14 2.77417 10.2288 32.67 134 " " " " A 2 0 0 "PHE " " CE1" " " 6 0 1 C2 
    2073 14 0.609571 9.83888 31.7015 134 " " " " A 2 0 0 "PHE " " CE2" " " 6 0 1 C2 
    2074 14 1.73435 9.38429 32.4243 134 " " " " A 2 0 0 "PHE " " CZ " " " 6 0 1 C2 
    2075 48 1.61168 14.2398 34.1944 134 " " " " A 21 0 0 "PHE " " H  " " " 1 0 1 C2 
    2076 48 0.851499 15.2973 31.6296 134 " " " " A 21 0 0 "PHE " " HA " " " 1 0 1 C2 
    2077 48 2.59426 13.8412 30.9419 134 " " " " A 21 0 0 "PHE " " HB3" " " 1 0 1 C2 
    2078 48 0.92938 13.5969 30.2842 134 " " " " A 21 0 0 "PHE " " HB2" " " 1 0 1 C2 
    2079 48 3.49645 12.2343 32.6136 134 " " " " A 21 0 0 "PHE " " HD1" " " 1 0 1 C2 
    2080 48 -0.399173 11.3652 30.6658 134 " " " " A 21 0 0 "PHE " " HD2" " " 1 0 1 C2 
    2081 48 3.656 9.94337 33.2243 134 " " " " A 21 0 0 "PHE " " HE1" " " 1 0 1 C2 
    2082 48 -0.227485 9.18479 31.5068 134 " " " " A 21 0 0 "PHE " " HE2" " " 1 0 1 C2 
    2083 48 1.69215 8.3482 32.7262 134 " " " " A 21 0 0 "PHE " " HZ " " " 1 0 1 C2 
    2084 40 -1.46744 14.4319 31.8283 135 " " " " A 43 0 0 "ILE " " N  " " " 7 0 1 C2 
    2085 14 -2.88555 14.2864 31.9851 135 " " " " A 2 0 0 "ILE " " CA " " " 6 0 1 C2 
    2086 14 -3.3648 13.3976 30.8228 135 " " " " A 2 0 0 "ILE " " C  " " " 6 0 1 C2 
    2087 23 -2.68157 13.3093 29.7904 135 " " " " A 70 0 0 "ILE " " O  " " " 8 0 1 C2 
    2088 14 -3.46863 15.7614 32.1104 135 " " " " A 2 0 0 "ILE " " CB " " " 6 0 1 C2 
    2089 14 -2.90123 16.7463 31.0493 135 " " " " A 2 0 0 "ILE " " CG1" " " 6 0 1 C2 
    2090 14 -3.48828 16.1969 33.5921 135 " " " " A 2 0 0 "ILE " " CG2" " " 6 0 1 C2 
    2091 14 -3.78724 17.8928 30.773 135 " " " " A 2 0 0 "ILE " " CD1" " " 6 0 1 C2 
    2092 48 -1.17227 14.8384 30.952 135 " " " " A 21 0 0 "ILE " " H  " " " 1 0 1 C2 
    2093 48 -3.06555 13.7104 32.8928 135 " " " " A 21 0 0 "ILE " " HA " " " 1 0 1 C2 
    2094 48 -4.55753 15.8104 32.1085 135 " " " " A 21 0 0 "ILE " " HB " " " 1 0 1 C2 
    2095 48 -2.77203 16.2831 30.0711 135 " " " " A 21 0 0 "ILE " HG13 " " 1 0 1 C2 
    2096 48 -1.93645 17.0669 31.4424 135 " " " " A 21 0 0 "ILE " HG12 " " 1 0 1 C2 
    2097 48 -2.49972 16.4402 33.9815 135 " " " " A 21 0 0 "ILE " HG21 " " 1 0 1 C2 
    2098 48 -4.17606 17.0173 33.7972 135 " " " " A 21 0 0 "ILE " HG22 " " 1 0 1 C2 
    2099 48 -3.87329 15.5239 34.3582 135 " " " " A 21 0 0 "ILE " HG23 " " 1 0 1 C2 
    2100 48 -3.26755 18.7241 30.2967 135 " " " " A 21 0 0 "ILE " HD11 " " 1 0 1 C2 
    2101 48 -4.52728 17.7248 29.9905 135 " " " " A 21 0 0 "ILE " HD12 " " 1 0 1 C2 
    2102 48 -4.25682 18.2307 31.6968 135 " " " " A 21 0 0 "ILE " HD13 " " 1 0 1 C2 
    2103 40 -4.54511 12.7788 30.9553 136 " " " " A 43 0 0 "SER " " N  " " " 7 0 1 C2 
    2104 14 -5.17288 12.1754 29.8815 136 " " " " A 2 0 0 "SER " " CA " " " 6 0 1 C2 
    2105 14 -6.67064 12.3679 30.0067 136 " " " " A 2 0 0 "SER " " C  " " " 6 0 1 C2 
    2106 23 -7.18451 12.6507 31.0727 136 " " " " A 70 0 0 "SER " " O  " " " 8 0 1 C2 
    2107 14 -4.84349 10.612 29.9395 136 " " " " A 2 0 0 "SER " " CB " " " 6 0 1 C2 
    2108 23 -5.4599 9.77937 28.9797 136 " " " " A 70 0 0 "SER " " OG " " " 8 0 1 C2 
    2109 48 -5.02321 12.7923 31.8449 136 " " " " A 21 0 0 "SER " " H  " " " 1 0 1 C2 
    2110 48 -4.76559 12.4334 28.904 136 " " " " A 21 0 0 "SER " " HA " " " 1 0 1 C2 
    2111 48 -5.08677 10.3565 30.9708 136 " " " " A 21 0 0 "SER " " HB3" " " 1 0 1 C2 
    2112 48 -3.76532 10.4646 29.8767 136 " " " " A 21 0 0 "SER " " HB2" " " 1 0 1 C2 
    2113 48 -4.95568 9.89153 28.1884 136 " " " " A 21 0 0 "SER " " HG " " " 1 0 1 C2 
    2114 40 -7.41004 12.2071 28.9049 137 " " " " A 43 0 0 "ILE " " N  " " " 7 0 1 C2 
    2115 14 -8.86842 12.2859 28.7914 137 " " " " A 2 0 0 "ILE " " CA " " " 6 0 1 C2 
    2116 14 -9.22191 10.8722 28.3909 137 " " " " A 2 0 0 "ILE " " C  " " " 6 0 1 C2 
    2117 23 -8.63806 10.2906 27.4207 137 " " " " A 70 0 0 "ILE " " O  " " " 8 0 1 C2 
    2118 14 -9.13212 13.2387 27.5374 137 " " " " A 2 0 0 "ILE " " CB " " " 6 0 1 C2 
    2119 14 -8.73007 14.7079 27.8467 137 " " " " A 2 0 0 "ILE " " CG1" " " 6 0 1 C2 
    2120 14 -10.5544 13.1629 26.9615 137 " " " " A 2 0 0 "ILE " " CG2" " " 6 0 1 C2 
    2121 14 -9.77316 15.4994 28.6862 137 " " " " A 2 0 0 "ILE " " CD1" " " 6 0 1 C2 
    2122 48 -6.96574 11.6884 28.1609 137 " " " " A 21 0 0 "ILE " " H  " " " 1 0 1 C2 
    2123 48 -9.31348 12.7353 29.6791 137 " " " " A 21 0 0 "ILE " " HA " " " 1 0 1 C2 
    2124 48 -8.49716 12.9275 26.7079 137 " " " " A 21 0 0 "ILE " " HB " " " 1 0 1 C2 
    2125 48 -8.60676 15.2489 26.9085 137 " " " " A 21 0 0 "ILE " HG13 " " 1 0 1 C2 
    2126 48 -7.75294 14.7877 28.3231 137 " " " " A 21 0 0 "ILE " HG12 " " 1 0 1 C2 
    2127 48 -10.603 13.7965 26.0759 137 " " " " A 21 0 0 "ILE " HG21 " " 1 0 1 C2 
    2128 48 -10.8533 12.1273 26.7997 137 " " " " A 21 0 0 "ILE " HG22 " " 1 0 1 C2 
    2129 48 -11.2581 13.6412 27.6427 137 " " " " A 21 0 0 "ILE " HG23 " " 1 0 1 C2 
    2130 48 -10.5597 15.8232 28.0045 137 " " " " A 21 0 0 "ILE " HD11 " " 1 0 1 C2 
    2131 48 -10.1412 14.7964 29.4334 137 " " " " A 21 0 0 "ILE " HD12 " " 1 0 1 C2 
    2132 48 -9.27699 16.3635 29.1281 137 " " " " A 21 0 0 "ILE " HD13 " " 1 0 1 C2 
    2133 40 -10.1573 10.2671 29.102 138 " " " " A 43 0 0 "PRO " " N  " " " 7 0 1 C2 
    2134 14 -10.8861 9.00518 28.7094 138 " " " " A 2 0 0 "PRO " " CA " " " 6 0 1 C2 
    2135 14 -11.8714 9.28051 27.645 138 " " " " A 2 0 0 "PRO " " C  " " " 6 0 1 C2 
    2136 23 -12.9632 9.83378 27.9011 138 " " " " A 70 0 0 "PRO " " O  " " " 8 0 1 C2 
    2137 14 -11.5111 8.45293 30.0445 138 " " " " A 2 0 0 "PRO " " CB " " " 6 0 1 C2 
    2138 14 -11.684 9.70908 30.8924 138 " " " " A 2 0 0 "PRO " " CG " " " 6 0 1 C2 
    2139 14 -10.6174 10.7354 30.4114 138 " " " " A 2 0 0 "PRO " " CD " " " 6 0 1 C2 
    2140 48 -10.1553 8.32512 28.2718 138 " " " " A 21 0 0 "PRO " " HA " " " 1 0 1 C2 
    2141 48 -10.8641 7.80291 30.6336 138 " " " " A 21 0 0 "PRO " " HB3" " " 1 0 1 C2 
    2142 48 -12.4788 8.00975 29.8093 138 " " " " A 21 0 0 "PRO " " HB2" " " 1 0 1 C2 
    2143 48 -11.6122 9.5916 31.9737 138 " " " " A 21 0 0 "PRO " " HG3" " " 1 0 1 C2 
    2144 48 -12.6774 10.1147 30.7007 138 " " " " A 21 0 0 "PRO " " HG2" " " 1 0 1 C2 
    2145 48 -10.996 11.7533 30.505 138 " " " " A 21 0 0 "PRO " " HD2" " " 1 0 1 C2 
    2146 48 -9.75022 10.6434 31.0653 138 " " " " A 21 0 0 "PRO " " HD3" " " 1 0 1 C2 
    2147 40 -11.5448 9.04935 26.3583 139 " " " " A 43 0 0 "LEU " " N  " " " 7 0 1 C2 
    2148 14 -12.319 9.32948 25.1706 139 " " " " A 2 0 0 "LEU " " CA " " " 6 0 1 C2 
    2149 14 -13.298 8.04986 24.8888 139 " " " " A 2 0 0 "LEU " " C  " " " 6 0 1 C2 
    2150 23 -12.9901 7.02631 25.3646 139 " " " " A 70 0 0 "LEU " " O  " " " 8 0 1 C2 
    2151 14 -11.3489 9.32905 23.9802 139 " " " " A 2 0 0 "LEU " " CB " " " 6 0 1 C2 
    2152 14 -10.3386 10.5112 24.0454 139 " " " " A 2 0 0 "LEU " " CG " " " 6 0 1 C2 
    2153 14 -9.05338 10.1073 23.3425 139 " " " " A 2 0 0 "LEU " " CD1" " " 6 0 1 C2 
    2154 14 -10.9057 11.7558 23.3727 139 " " " " A 2 0 0 "LEU " " CD2" " " 6 0 1 C2 
    2155 48 -10.6972 8.50968 26.2563 139 " " " " A 21 0 0 "LEU " " H  " " " 1 0 1 C2 
    2156 48 -12.9423 10.2082 25.336 139 " " " " A 21 0 0 "LEU " " HA " " " 1 0 1 C2 
    2157 48 -11.8581 9.32172 23.0164 139 " " " " A 21 0 0 "LEU " " HB3" " " 1 0 1 C2 
    2158 48 -10.836 8.37143 24.0699 139 " " " " A 21 0 0 "LEU " " HB2" " " 1 0 1 C2 
    2159 48 -10.0698 10.7006 25.0846 139 " " " " A 21 0 0 "LEU " " HG " " " 1 0 1 C2 
    2160 48 -8.33972 10.8883 23.0803 139 " " " " A 21 0 0 "LEU " HD11 " " 1 0 1 C2 
    2161 48 -8.45579 9.45207 23.9763 139 " " " " A 21 0 0 "LEU " HD12 " " 1 0 1 C2 
    2162 48 -9.21722 9.62835 22.3772 139 " " " " A 21 0 0 "LEU " HD13 " " 1 0 1 C2 
    2163 48 -11.7521 12.089 23.9731 139 " " " " A 21 0 0 "LEU " HD21 " " 1 0 1 C2 
    2164 48 -10.1379 12.5295 23.3726 139 " " " " A 21 0 0 "LEU " HD22 " " 1 0 1 C2 
    2165 48 -11.2873 11.6096 22.3622 139 " " " " A 21 0 0 "LEU " HD23 " " 1 0 1 C2 
    2166 40 -14.4819 8.27208 24.2771 140 " " " " A 43 0 0 "GLN " " N  " " " 7 0 1 C2 
    2167 14 -15.5151 7.2976 24.1227 140 " " " " A 2 0 0 "GLN " " CA " " " 6 0 1 C2 
    2168 14 -15.6018 6.91914 22.6695 140 " " " " A 2 0 0 "GLN " " C  " " " 6 0 1 C2 
    2169 23 -15.4 7.77036 21.7318 140 " " " " A 70 0 0 "GLN " " O  " " " 8 0 1 C2 
    2170 14 -16.877 7.73126 24.7639 140 " " " " A 2 0 0 "GLN " " CB " " " 6 0 1 C2 
    2171 14 -16.8717 7.84756 26.3229 140 " " " " A 2 0 0 "GLN " " CG " " " 6 0 1 C2 
    2172 14 -18.1702 8.30515 26.9909 140 " " " " A 2 0 0 "GLN " " CD " " " 6 0 1 C2 
    2173 23 -18.5436 7.79171 28.0573 140 " " " " A 70 0 0 "GLN " " OE1" " " 8 0 1 C2 
    2174 40 -18.788 9.29723 26.3723 140 " " " " A 43 0 0 "GLN " " NE2" " " 7 0 1 C2 
    2175 48 -14.6901 9.24309 24.0929 140 " " " " A 21 0 0 "GLN " " H  " " " 1 0 1 C2 
    2176 48 -15.1493 6.34423 24.5041 140 " " " " A 21 0 0 "GLN " " HA " " " 1 0 1 C2 
    2177 48 -17.5967 6.97855 24.442 140 " " " " A 21 0 0 "GLN " " HB3" " " 1 0 1 C2 
    2178 48 -17.2159 8.7116 24.4289 140 " " " " A 21 0 0 "GLN " " HB2" " " 1 0 1 C2 
    2179 48 -16.1315 8.5876 26.6272 140 " " " " A 21 0 0 "GLN " " HG3" " " 1 0 1 C2 
    2180 48 -16.5483 6.92466 26.8043 140 " " " " A 21 0 0 "GLN " " HG2" " " 1 0 1 C2 
    2181 48 -19.683 9.64225 26.6886 140 " " " " A 21 0 0 "GLN " HE22 " " 1 0 1 C2 
    2182 48 -18.6204 9.50195 25.3975 140 " " " " A 21 0 0 "GLN " HE21 " " 1 0 1 C2 
    2183 40 -16.0564 5.69313 22.3536 141 " " " " A 43 0 0 "GLY " " N  " " " 7 0 1 C2 
    2184 14 -16.4023 5.1834 21.0125 141 " " " " A 2 0 0 "GLY " " CA " " " 6 0 1 C2 
    2185 14 -15.761 3.80449 20.732 141 " " " " A 2 0 0 "GLY " " C  " " " 6 0 1 C2 
    2186 23 -14.6194 3.69155 20.346 141 " " " " A 70 0 0 "GLY " " O  " " " 8 0 1 C2 
    2187 48 -16.2201 5.03235 23.0997 141 " " " " A 21 0 0 "GLY " " H  " " " 1 0 1 C2 
    2188 48 -15.9673 5.88629 20.302 141 " " " " A 21 0 0 "GLY " " HA3" " " 1 0 1 C2 
    2189 48 -17.4724 5.31703 20.854 141 " " " " A 21 0 0 "GLY " " HA2" " " 1 0 1 C2 
    2190 40 -16.5678 2.75685 20.8366 142 " " " " A 43 0 0 "ASP " " N  " " " 7 0 1 C2 
    2191 14 -16.283 1.34282 20.6167 142 " " " " A 2 0 0 "ASP " " CA " " " 6 0 1 C2 
    2192 14 -15.9564 0.99732 19.1658 142 " " " " A 2 0 0 "ASP " " C  " " " 6 0 1 C2 
    2193 23 -15.6674 -0.19302 19.0244 142 " " " " A 70 0 0 "ASP " " O  " " " 8 0 1 C2 
    2194 14 -17.434 0.393323 21.2029 142 " " " " A 2 0 0 "ASP " " CB " " " 6 0 1 C2 
    2195 14 -18.7539 0.465458 20.4518 142 " " " " A 2 0 0 "ASP " " CG " " " 6 0 1 C2 
    2196 23 -19.4318 1.46885 20.3672 142 " " " " A 70 0 0 "ASP " " OD1" " " 8 0 1 C2 
    2197 23 -19.1547 -0.535904 19.8088 142 " " " " A 70 0 0 "ASP " " OD2" " " 8 0 1 C2 
    2198 48 -17.449 2.98005 21.2768 142 " " " " A 21 0 0 "ASP " " H  " " " 1 0 1 C2 
    2199 48 -15.3486 1.06002 21.1017 142 " " " " A 21 0 0 "ASP " " HA " " " 1 0 1 C2 
    2200 48 -17.7013 0.78878 22.1828 142 " " " " A 21 0 0 "ASP " " HB3" " " 1 0 1 C2 
    2201 48 -17.0141 -0.585543 21.4344 142 " " " " A 21 0 0 "ASP " " HB2" " " 1 0 1 C2 
    2202 40 -16.084 1.96941 18.2523 143 " " " " A 43 0 0 "ASP " " N  " " " 7 0 1 C2 
    2203 14 -15.7592 2.00354 16.8766 143 " " " " A 2 0 0 "ASP " " CA " " " 6 0 1 C2 
    2204 14 -14.4606 2.88211 16.7163 143 " " " " A 2 0 0 "ASP " " C  " " " 6 0 1 C2 
    2205 23 -14.3474 3.95818 17.2842 143 " " " " A 70 0 0 "ASP " " O  " " " 8 0 1 C2 
    2206 14 -16.8334 2.65018 16.0256 143 " " " " A 2 0 0 "ASP " " CB " " " 6 0 1 C2 
    2207 14 -18.2406 2.05766 16.0592 143 " " " " A 2 0 0 "ASP " " CG " " " 6 0 1 C2 
    2208 23 -19.2397 2.77823 16.1171 143 " " " " A 70 0 0 "ASP " " OD1" " " 8 0 1 C2 
    2209 23 -18.3117 0.780146 15.8769 143 " " " " A 70 0 0 "ASP " " OD2" " " 8 0 1 C2 
    2210 48 -16.097 2.90211 18.6396 143 " " " " A 21 0 0 "ASP " " H  " " " 1 0 1 C2 
    2211 48 -15.7707 0.996175 16.4604 143 " " " " A 21 0 0 "ASP " " HA " " " 1 0 1 C2 
    2212 48 -16.4154 2.74718 15.0237 143 " " " " A 21 0 0 "ASP " " HB3" " " 1 0 1 C2 
    2213 48 -16.9565 3.66709 16.3982 143 " " " " A 21 0 0 "ASP " " HB2" " " 1 0 1 C2 
    2214 40 -13.6433 2.40469 15.838 144 " " " " A 43 0 0 "ASP " " N  " " " 7 0 1 C2 
    2215 14 -12.2382 2.79876 15.5907 144 " " " " A 2 0 0 "ASP " " CA " " " 6 0 1 C2 
    2216 14 -12.1196 4.15013 14.8842 144 " " " " A 2 0 0 "ASP " " C  " " " 6 0 1 C2 
    2217 23 -11.0241 4.73298 14.8624 144 " " " " A 70 0 0 "ASP " " O  " " " 8 0 1 C2 
    2218 14 -11.5566 1.74727 14.7667 144 " " " " A 2 0 0 "ASP " " CB " " " 6 0 1 C2 
    2219 14 -11.706 1.96768 13.2253 144 " " " " A 2 0 0 "ASP " " CG " " " 6 0 1 C2 
    2220 23 -10.666 2.15735 12.5343 144 " " " " A 70 0 0 "ASP " " OD1" " " 8 0 1 C2 
    2221 23 -12.7453 1.70328 12.6425 144 " " " " A 70 0 0 "ASP " " OD2" " " 8 0 1 C2 
    2222 48 -14.0573 1.78706 15.1545 144 " " " " A 21 0 0 "ASP " " H  " " " 1 0 1 C2 
    2223 48 -11.7818 2.9971 16.5605 144 " " " " A 21 0 0 "ASP " " HA " " " 1 0 1 C2 
    2224 48 -11.9299 0.762362 15.0472 144 " " " " A 21 0 0 "ASP " " HB3" " " 1 0 1 C2 
    2225 48 -10.5277 1.83602 15.1156 144 " " " " A 21 0 0 "ASP " " HB2" " " 1 0 1 C2 
    2226 40 -13.1979 4.61484 14.2472 145 " " " " A 43 0 0 "ASP " " N  " " " 7 0 1 C2 
    2227 14 -13.4083 5.95631 13.6716 145 " " " " A 2 0 0 "ASP " " CA " " " 6 0 1 C2 
    2228 14 -14.1471 6.82376 14.7043 145 " " " " A 2 0 0 "ASP " " C  " " " 6 0 1 C2 
    2229 23 -13.8497 7.98235 14.7494 145 " " " " A 70 0 0 "ASP " " O  " " " 8 0 1 C2 
    2230 14 -14.29 5.72161 12.3613 145 " " " " A 2 0 0 "ASP " " CB " " " 6 0 1 C2 
    2231 14 -15.7831 5.54181 12.4633 145 " " " " A 2 0 0 "ASP " " CG " " " 6 0 1 C2 
    2232 23 -16.4335 6.28786 11.7606 145 " " " " A 70 0 0 "ASP " " OD1" " " 8 0 1 C2 
    2233 23 -16.2888 4.61949 13.1209 145 " " " " A 70 0 0 "ASP " " OD2" " " 8 0 1 C2 
    2234 48 -14.0286 4.05957 14.3951 145 " " " " A 21 0 0 "ASP " " H  " " " 1 0 1 C2 
    2235 48 -12.4666 6.41572 13.3711 145 " " " " A 21 0 0 "ASP " " HA " " " 1 0 1 C2 
    2236 48 -14.0418 4.74374 11.9486 145 " " " " A 21 0 0 "ASP " " HB3" " " 1 0 1 C2 
    2237 48 -13.9985 6.44564 11.6004 145 " " " " A 21 0 0 "ASP " " HB2" " " 1 0 1 C2 
    2238 40 -15.1365 6.33683 15.5473 146 " " " " A 43 0 0 "GLU " " N  " " " 7 0 1 C2 
    2239 14 -15.8097 7.16498 16.4943 146 " " " " A 2 0 0 "GLU " " CA " " " 6 0 1 C2 
    2240 14 -14.8256 7.73831 17.5548 146 " " " " A 2 0 0 "GLU " " C  " " " 6 0 1 C2 
    2241 23 -15.1028 8.73063 18.1547 146 " " " " A 70 0 0 "GLU " " O  " " " 8 0 1 C2 
    2242 14 -16.9775 6.39227 16.9899 146 " " " " A 2 0 0 "GLU " " CB " " " 6 0 1 C2 
    2243 14 -18.1251 6.22123 15.9668 146 " " " " A 2 0 0 "GLU " " CG " " " 6 0 1 C2 
    2244 14 -18.6996 7.52443 15.4104 146 " " " " A 2 0 0 "GLU " " CD " " " 6 0 1 C2 
    2245 23 -19.0417 8.50575 16.1268 146 " " " " A 70 0 0 "GLU " " OE1" " " 8 0 1 C2 
    2246 23 -18.9211 7.42668 14.1642 146 " " " " A 70 0 0 "GLU " " OE2" " " 8 0 1 C2 
    2247 48 -15.5161 5.40107 15.5673 146 " " " " A 21 0 0 "GLU " " H  " " " 1 0 1 C2 
    2248 48 -16.1894 8.07092 16.0219 146 " " " " A 21 0 0 "GLU " " HA " " " 1 0 1 C2 
    2249 48 -17.3062 7.03918 17.8032 146 " " " " A 21 0 0 "GLU " " HB3" " " 1 0 1 C2 
    2250 48 -16.7096 5.48299 17.528 146 " " " " A 21 0 0 "GLU " " HB2" " " 1 0 1 C2 
    2251 48 -18.9207 5.55352 16.2972 146 " " " " A 21 0 0 "GLU " " HG3" " " 1 0 1 C2 
    2252 48 -17.6816 5.72252 15.105 146 " " " " A 21 0 0 "GLU " " HG2" " " 1 0 1 C2 
    2253 40 -13.8399 6.93309 18.0138 147 " " " " A 43 0 0 "ILE " " N  " " " 7 0 1 C2 
    2254 14 -12.9015 7.3778 19.0412 147 " " " " A 2 0 0 "ILE " " CA " " " 6 0 1 C2 
    2255 14 -11.9728 8.54225 18.5497 147 " " " " A 2 0 0 "ILE " " C  " " " 6 0 1 C2 
    2256 23 -11.5464 9.4225 19.3314 147 " " " " A 70 0 0 "ILE " " O  " " " 8 0 1 C2 
    2257 14 -12.0829 6.10486 19.4512 147 " " " " A 2 0 0 "ILE " " CB " " " 6 0 1 C2 
    2258 14 -11.19 6.34273 20.663 147 " " " " A 2 0 0 "ILE " " CG1" " " 6 0 1 C2 
    2259 14 -11.2332 5.37203 18.3871 147 " " " " A 2 0 0 "ILE " " CG2" " " 6 0 1 C2 
    2260 14 -11.1625 5.1472 21.6288 147 " " " " A 2 0 0 "ILE " " CD1" " " 6 0 1 C2 
    2261 48 -13.7085 6.05168 17.5385 147 " " " " A 21 0 0 "ILE " " H  " " " 1 0 1 C2 
    2262 48 -13.5079 7.73199 19.8748 147 " " " " A 21 0 0 "ILE " " HA " " " 1 0 1 C2 
    2263 48 -12.9136 5.45854 19.7347 147 " " " " A 21 0 0 "ILE " " HB " " " 1 0 1 C2 
    2264 48 -11.5918 7.22581 21.1598 147 " " " " A 21 0 0 "ILE " HG13 " " 1 0 1 C2 
    2265 48 -10.154 6.56962 20.4115 147 " " " " A 21 0 0 "ILE " HG12 " " 1 0 1 C2 
    2266 48 -11.2687 4.32034 18.6713 147 " " " " A 21 0 0 "ILE " HG21 " " 1 0 1 C2 
    2267 48 -11.6366 5.46884 17.3792 147 " " " " A 21 0 0 "ILE " HG22 " " 1 0 1 C2 
    2268 48 -10.216 5.76207 18.3517 147 " " " " A 21 0 0 "ILE " HG23 " " 1 0 1 C2 
    2269 48 -11.0495 5.57198 22.6263 147 " " " " A 21 0 0 "ILE " HD11 " " 1 0 1 C2 
    2270 48 -12.1572 4.71083 21.7191 147 " " " " A 21 0 0 "ILE " HD12 " " 1 0 1 C2 
    2271 48 -10.3744 4.42216 21.4254 147 " " " " A 21 0 0 "ILE " HD13 " " 1 0 1 C2 
    2272 40 -11.6772 8.66358 17.2373 148 " " " " A 43 0 0 "LEU " " N  " " " 7 0 1 C2 
    2273 14 -10.9703 9.78637 16.6459 148 " " " " A 2 0 0 "LEU " " CA " " " 6 0 1 C2 
    2274 14 -11.8944 11.0059 16.5368 148 " " " " A 2 0 0 "LEU " " C  " " " 6 0 1 C2 
    2275 23 -11.5004 12.1482 16.8154 148 " " " " A 70 0 0 "LEU " " O  " " " 8 0 1 C2 
    2276 14 -10.4904 9.43069 15.1333 148 " " " " A 2 0 0 "LEU " " CB " " " 6 0 1 C2 
    2277 14 -9.26156 8.46121 14.9953 148 " " " " A 2 0 0 "LEU " " CG " " " 6 0 1 C2 
    2278 14 -9.15181 8.06472 13.4926 148 " " " " A 2 0 0 "LEU " " CD1" " " 6 0 1 C2 
    2279 14 -8.01583 9.18922 15.523 148 " " " " A 2 0 0 "LEU " " CD2" " " 6 0 1 C2 
    2280 48 -12.1279 7.96951 16.6583 148 " " " " A 21 0 0 "LEU " " H  " " " 1 0 1 C2 
    2281 48 -10.1795 10.0625 17.3435 148 " " " " A 21 0 0 "LEU " " HA " " " 1 0 1 C2 
    2282 48 -10.2408 10.3374 14.5821 148 " " " " A 21 0 0 "LEU " " HB3" " " 1 0 1 C2 
    2283 48 -11.3068 8.92887 14.6138 148 " " " " A 21 0 0 "LEU " " HB2" " " 1 0 1 C2 
    2284 48 -9.52433 7.64309 15.6659 148 " " " " A 21 0 0 "LEU " " HG " " " 1 0 1 C2 
    2285 48 -9.20227 8.86691 12.7564 148 " " " " A 21 0 0 "LEU " HD11 " " 1 0 1 C2 
    2286 48 -8.19041 7.55834 13.4066 148 " " " " A 21 0 0 "LEU " HD12 " " 1 0 1 C2 
    2287 48 -9.99295 7.40743 13.2723 148 " " " " A 21 0 0 "LEU " HD13 " " 1 0 1 C2 
    2288 48 -7.06421 9.0586 15.0078 148 " " " " A 21 0 0 "LEU " HD21 " " 1 0 1 C2 
    2289 48 -8.07309 10.2728 15.6266 148 " " " " A 21 0 0 "LEU " HD22 " " 1 0 1 C2 
    2290 48 -7.76598 8.91725 16.5485 148 " " " " A 21 0 0 "LEU " HD23 " " 1 0 1 C2 
    2291 40 -13.1945 10.7743 16.3094 149 " " " " A 43 0 0 "LYS " " N  " " " 7 0 1 C2 
    2292 14 -14.2075 11.8309 16.3419 149 " " " " A 2 0 0 "LYS " " CA " " " 6 0 1 C2 
    2293 14 -14.4765 12.3924 17.7727 149 " " " " A 2 0 0 "LYS " " C  " " " 6 0 1 C2 
    2294 23 -14.7914 13.5928 17.8862 149 " " " " A 70 0 0 "LYS " " O  " " " 8 0 1 C2 
    2295 14 -15.3867 11.4726 15.4367 149 " " " " A 2 0 0 "LYS " " CB " " " 6 0 1 C2 
    2296 14 -15.1521 11.548 13.9234 149 " " " " A 2 0 0 "LYS " " CG " " " 6 0 1 C2 
    2297 14 -16.3251 10.9144 13.1313 149 " " " " A 2 0 0 "LYS " " CD " " " 6 0 1 C2 
    2298 14 -16.1307 9.36615 12.8914 149 " " " " A 2 0 0 "LYS " " CE " " " 6 0 1 C2 
    2299 40 -17.3166 8.63881 12.4494 149 " " " " A 43 0 0 "LYS " " NZ " " " 7 0 1 C2 
    2300 48 -13.5169 9.84509 16.0799 149 " " " " A 21 0 0 "LYS " " H  " " " 1 0 1 C2 
    2301 48 -13.744 12.7281 15.9317 149 " " " " A 21 0 0 "LYS " " HA " " " 1 0 1 C2 
    2302 48 -16.2371 12.0604 15.7822 149 " " " " A 21 0 0 "LYS " " HB3" " " 1 0 1 C2 
    2303 48 -15.7079 10.4427 15.5925 149 " " " " A 21 0 0 "LYS " " HB2" " " 1 0 1 C2 
    2304 48 -14.259 10.9913 13.6397 149 " " " " A 21 0 0 "LYS " " HG3" " " 1 0 1 C2 
    2305 48 -14.8979 12.5269 13.517 149 " " " " A 21 0 0 "LYS " " HG2" " " 1 0 1 C2 
    2306 48 -16.3945 11.2348 12.0918 149 " " " " A 21 0 0 "LYS " " HD3" " " 1 0 1 C2 
    2307 48 -17.3029 11.1073 13.5726 149 " " " " A 21 0 0 "LYS " " HD2" " " 1 0 1 C2 
    2308 48 -15.8558 8.87653 13.8257 149 " " " " A 21 0 0 "LYS " " HE3" " " 1 0 1 C2 
    2309 48 -15.2725 9.2623 12.2275 149 " " " " A 21 0 0 "LYS " " HE2" " " 1 0 1 C2 
    2310 48 -17.7821 8.22397 13.244 149 " " " " A 21 0 0 "LYS " " HZ1" " " 1 0 1 C2 
    2311 48 -17.9077 9.28279 11.9434 149 " " " " A 21 0 0 "LYS " " HZ2" " " 1 0 1 C2 
    2312 48 -17.0258 7.82431 11.9278 149 " " " " A 21 0 0 "LYS " " HZ3" " " 1 0 1 C2 
    2313 40 -14.2464 11.6068 18.7691 150 " " " " A 43 0 0 "ASN " " N  " " " 7 0 1 C2 
    2314 14 -14.336 12.0205 20.1772 150 " " " " A 2 0 0 "ASN " " CA " " " 6 0 1 C2 
    2315 14 -13.1767 12.9099 20.5795 150 " " " " A 2 0 0 "ASN " " C  " " " 6 0 1 C2 
    2316 23 -13.2931 13.8738 21.3728 150 " " " " A 70 0 0 "ASN " " O  " " " 8 0 1 C2 
    2317 14 -14.41 10.7204 21.0056 150 " " " " A 2 0 0 "ASN " " CB " " " 6 0 1 C2 
    2318 14 -15.0528 11.0658 22.3709 150 " " " " A 2 0 0 "ASN " " CG " " " 6 0 1 C2 
    2319 23 -14.4351 11.6506 23.2285 150 " " " " A 70 0 0 "ASN " " OD1" " " 8 0 1 C2 
    2320 40 -16.2725 10.7641 22.563 150 " " " " A 43 0 0 "ASN " " ND2" " " 7 0 1 C2 
    2321 48 -14.2369 10.6267 18.5255 150 " " " " A 21 0 0 "ASN " " H  " " " 1 0 1 C2 
    2322 48 -15.2552 12.5698 20.3803 150 " " " " A 21 0 0 "ASN " " HA " " " 1 0 1 C2 
    2323 48 -13.4921 10.1511 21.1522 150 " " " " A 21 0 0 "ASN " " HB3" " " 1 0 1 C2 
    2324 48 -14.9359 9.94582 20.4473 150 " " " " A 21 0 0 "ASN " " HB2" " " 1 0 1 C2 
    2325 48 -16.7126 10.913 23.4597 150 " " " " A 21 0 0 "ASN " HD22 " " 1 0 1 C2 
    2326 48 -16.8171 10.4581 21.7694 150 " " " " A 21 0 0 "ASN " HD21 " " 1 0 1 C2 
    2327 40 -12.0326 12.5679 19.9904 151 " " " " A 43 0 0 "TYR " " N  " " " 7 0 1 C2 
    2328 14 -10.8088 13.3584 20.2075 151 " " " " A 2 0 0 "TYR " " CA " " " 6 0 1 C2 
    2329 14 -10.9556 14.6795 19.502 151 " " " " A 2 0 0 "TYR " " C  " " " 6 0 1 C2 
    2330 23 -10.7361 15.6984 20.1807 151 " " " " A 70 0 0 "TYR " " O  " " " 8 0 1 C2 
    2331 14 -9.5839 12.5839 19.7947 151 " " " " A 2 0 0 "TYR " " CB " " " 6 0 1 C2 
    2332 14 -8.29703 13.3699 19.7729 151 " " " " A 2 0 0 "TYR " " CG " " " 6 0 1 C2 
    2333 14 -7.65377 13.9352 20.935 151 " " " " A 2 0 0 "TYR " " CD1" " " 6 0 1 C2 
    2334 14 -7.58558 13.4218 18.5895 151 " " " " A 2 0 0 "TYR " " CD2" " " 6 0 1 C2 
    2335 14 -6.42787 14.633 20.8752 151 " " " " A 2 0 0 "TYR " " CE1" " " 6 0 1 C2 
    2336 14 -6.26591 13.9587 18.5555 151 " " " " A 2 0 0 "TYR " " CE2" " " 6 0 1 C2 
    2337 14 -5.75418 14.659 19.6773 151 " " " " A 2 0 0 "TYR " " CZ " " " 6 0 1 C2 
    2338 23 -4.58939 15.3317 19.683 151 " " " " A 70 0 0 "TYR " " OH " " " 8 0 1 C2 
    2339 48 -12.0714 11.8045 19.3302 151 " " " " A 21 0 0 "TYR " " H  " " " 1 0 1 C2 
    2340 48 -10.7958 13.5393 21.2823 151 " " " " A 21 0 0 "TYR " " HA " " " 1 0 1 C2 
    2341 48 -9.75805 12.2011 18.7891 151 " " " " A 21 0 0 "TYR " " HB3" " " 1 0 1 C2 
    2342 48 -9.46329 11.6796 20.3912 151 " " " " A 21 0 0 "TYR " " HB2" " " 1 0 1 C2 
    2343 48 -8.25224 13.8774 21.8321 151 " " " " A 21 0 0 "TYR " " HD1" " " 1 0 1 C2 
    2344 48 -7.92714 12.8451 17.7427 151 " " " " A 21 0 0 "TYR " " HD2" " " 1 0 1 C2 
    2345 48 -6.04988 15.0281 21.8065 151 " " " " A 21 0 0 "TYR " " HE1" " " 1 0 1 C2 
    2346 48 -5.65534 13.8961 17.6668 151 " " " " A 21 0 0 "TYR " " HE2" " " 1 0 1 C2 
    2347 48 -4.27 15.3767 18.7947 151 " " " " A 21 0 0 "TYR " " HH " " " 1 0 1 C2 
    2348 40 -11.3515 14.7848 18.2347 152 " " " " A 43 0 0 "GLN " " N  " " " 7 0 1 C2 
    2349 14 -11.2851 15.9282 17.3028 152 " " " " A 2 0 0 "GLN " " CA " " " 6 0 1 C2 
    2350 14 -12.1696 17.1168 17.6705 152 " " " " A 2 0 0 "GLN " " C  " " " 6 0 1 C2 
    2351 23 -12.1489 18.1605 17.03 152 " " " " A 70 0 0 "GLN " " O  " " " 8 0 1 C2 
    2352 14 -11.3091 15.583 15.7811 152 " " " " A 2 0 0 "GLN " " CB " " " 6 0 1 C2 
    2353 14 -10.0766 14.8009 15.3101 152 " " " " A 2 0 0 "GLN " " CG " " " 6 0 1 C2 
    2354 14 -8.83574 15.594 15.1037 152 " " " " A 2 0 0 "GLN " " CD " " " 6 0 1 C2 
    2355 23 -8.8456 16.817 15.2481 152 " " " " A 70 0 0 "GLN " " OE1" " " 8 0 1 C2 
    2356 40 -7.71449 14.9774 14.9491 152 " " " " A 43 0 0 "GLN " " NE2" " " 7 0 1 C2 
    2357 48 -11.72 13.9599 17.7831 152 " " " " A 21 0 0 "GLN " " H  " " " 1 0 1 C2 
    2358 48 -10.2944 16.3241 17.5265 152 " " " " A 21 0 0 "GLN " " HA " " " 1 0 1 C2 
    2359 48 -11.35 16.4013 15.0622 152 " " " " A 21 0 0 "GLN " " HB3" " " 1 0 1 C2 
    2360 48 -12.1038 14.8859 15.5152 152 " " " " A 21 0 0 "GLN " " HB2" " " 1 0 1 C2 
    2361 48 -10.2975 14.3934 14.3236 152 " " " " A 21 0 0 "GLN " " HG3" " " 1 0 1 C2 
    2362 48 -9.76849 14.0367 16.0236 152 " " " " A 21 0 0 "GLN " " HG2" " " 1 0 1 C2 
    2363 48 -6.82757 15.4468 14.8344 152 " " " " A 21 0 0 "GLN " HE22 " " 1 0 1 C2 
    2364 48 -7.77933 13.9763 14.8318 152 " " " " A 21 0 0 "GLN " HE21 " " 1 0 1 C2 
    2365 40 -13.0604 16.9171 18.6943 153 " " " " A 43 0 0 "VAL " " N  " " " 7 0 1 C2 
    2366 14 -13.9795 17.9903 19.1357 153 " " " " A 2 0 0 "VAL " " CA " " " 6 0 1 C2 
    2367 14 -13.4741 18.6477 20.3649 153 " " " " A 2 0 0 "VAL " " C  " " " 6 0 1 C2 
    2368 23 -13.9017 19.7288 20.7225 153 " " " " A 70 0 0 "VAL " " O  " " " 8 0 1 C2 
    2369 14 -15.4326 17.4473 19.2805 153 " " " " A 2 0 0 "VAL " " CB " " " 6 0 1 C2 
    2370 14 -16.1104 17.0715 17.9298 153 " " " " A 2 0 0 "VAL " " CG1" " " 6 0 1 C2 
    2371 14 -15.4726 16.1813 20.1583 153 " " " " A 2 0 0 "VAL " " CG2" " " 6 0 1 C2 
    2372 48 -13.2492 16.0355 19.1495 153 " " " " A 21 0 0 "VAL " " H  " " " 1 0 1 C2 
    2373 48 -13.8778 18.7782 18.3894 153 " " " " A 21 0 0 "VAL " " HA " " " 1 0 1 C2 
    2374 48 -16.0794 18.2081 19.7175 153 " " " " A 21 0 0 "VAL " " HB " " " 1 0 1 C2 
    2375 48 -16.1565 17.8872 17.2083 153 " " " " A 21 0 0 "VAL " HG11 " " 1 0 1 C2 
    2376 48 -15.5889 16.3845 17.2635 153 " " " " A 21 0 0 "VAL " HG12 " " 1 0 1 C2 
    2377 48 -17.1513 16.8004 18.1064 153 " " " " A 21 0 0 "VAL " HG13 " " 1 0 1 C2 
    2378 48 -15.017 15.2741 19.7615 153 " " " " A 21 0 0 "VAL " HG21 " " 1 0 1 C2 
    2379 48 -14.9199 16.427 21.0651 153 " " " " A 21 0 0 "VAL " HG22 " " 1 0 1 C2 
    2380 48 -16.4665 15.9603 20.5475 153 " " " " A 21 0 0 "VAL " HG23 " " 1 0 1 C2 
    2381 40 -12.4508 18.0205 20.9912 154 " " " " A 43 0 0 "VAL " " N  " " " 7 0 1 C2 
    2382 14 -11.7333 18.5842 22.1244 154 " " " " A 2 0 0 "VAL " " CA " " " 6 0 1 C2 
    2383 14 -10.2794 18.8418 21.8302 154 " " " " A 2 0 0 "VAL " " C  " " " 6 0 1 C2 
    2384 23 -9.59961 19.541 22.5558 154 " " " " A 70 0 0 "VAL " " O  " " " 8 0 1 C2 
    2385 14 -12.0868 17.7975 23.3914 154 " " " " A 2 0 0 "VAL " " CB " " " 6 0 1 C2 
    2386 14 -13.6253 17.8452 23.5666 154 " " " " A 2 0 0 "VAL " " CG1" " " 6 0 1 C2 
    2387 14 -11.5329 16.3711 23.3336 154 " " " " A 2 0 0 "VAL " " CG2" " " 6 0 1 C2 
    2388 48 -12.1303 17.134 20.6286 154 " " " " A 21 0 0 "VAL " " H  " " " 1 0 1 C2 
    2389 48 -12.104 19.5852 22.3454 154 " " " " A 21 0 0 "VAL " " HA " " " 1 0 1 C2 
    2390 48 -11.6749 18.3192 24.2553 154 " " " " A 21 0 0 "VAL " " HB " " " 1 0 1 C2 
    2391 48 -14.1238 17.0974 22.9498 154 " " " " A 21 0 0 "VAL " HG11 " " 1 0 1 C2 
    2392 48 -13.8182 17.4701 24.5717 154 " " " " A 21 0 0 "VAL " HG12 " " 1 0 1 C2 
    2393 48 -14.1216 18.8099 23.4613 154 " " " " A 21 0 0 "VAL " HG13 " " 1 0 1 C2 
    2394 48 -11.9524 15.818 22.4933 154 " " " " A 21 0 0 "VAL " HG21 " " 1 0 1 C2 
    2395 48 -10.4586 16.2837 23.1713 154 " " " " A 21 0 0 "VAL " HG22 " " 1 0 1 C2 
    2396 48 -11.8288 15.8359 24.2358 154 " " " " A 21 0 0 "VAL " HG23 " " 1 0 1 C2 
    2397 40 -9.71058 18.3701 20.7236 155 " " " " A 43 0 0 "GLU " " N  " " " 7 0 1 C2 
    2398 14 -8.37614 18.8151 20.1785 155 " " " " A 2 0 0 "GLU " " CA " " " 6 0 1 C2 
    2399 14 -8.05454 20.3395 20.1716 155 " " " " A 2 0 0 "GLU " " C  " " " 6 0 1 C2 
    2400 23 -6.92575 20.6764 20.6296 155 " " " " A 70 0 0 "GLU " " O  " " " 8 0 1 C2 
    2401 14 -7.97115 18.0539 18.8647 155 " " " " A 2 0 0 "GLU " " CB " " " 6 0 1 C2 
    2402 14 -6.64501 18.4277 18.1597 155 " " " " A 2 0 0 "GLU " " CG " " " 6 0 1 C2 
    2403 14 -6.58 19.6677 17.2533 155 " " " " A 2 0 0 "GLU " " CD " " " 6 0 1 C2 
    2404 23 -5.57647 20.385 17.2038 155 " " " " A 70 0 0 "GLU " " OE1" " " 8 0 1 C2 
    2405 23 -7.54276 19.9957 16.6167 155 " " " " A 70 0 0 "GLU " " OE2" " " 8 0 1 C2 
    2406 48 -10.1675 17.6176 20.2285 155 " " " " A 21 0 0 "GLU " " H  " " " 1 0 1 C2 
    2407 48 -7.68243 18.391 20.9044 155 " " " " A 21 0 0 "GLU " " HA " " " 1 0 1 C2 
    2408 48 -8.78624 18.2751 18.1757 155 " " " " A 21 0 0 "GLU " " HB3" " " 1 0 1 C2 
    2409 48 -7.90838 16.9986 19.1305 155 " " " " A 21 0 0 "GLU " " HB2" " " 1 0 1 C2 
    2410 48 -6.27433 17.6279 17.5186 155 " " " " A 21 0 0 "GLU " " HG3" " " 1 0 1 C2 
    2411 48 -5.84477 18.5844 18.883 155 " " " " A 21 0 0 "GLU " " HG2" " " 1 0 1 C2 
    2412 40 -8.99845 21.2233 19.7238 156 " " " " A 43 0 0 "PRO " " N  " " " 7 0 1 C2 
    2413 14 -8.55288 22.6087 19.6274 156 " " " " A 2 0 0 "PRO " " CA " " " 6 0 1 C2 
    2414 14 -8.77204 23.2848 20.9801 156 " " " " A 2 0 0 "PRO " " C  " " " 6 0 1 C2 
    2415 23 -8.13738 24.292 21.23 156 " " " " A 70 0 0 "PRO " " O  " " " 8 0 1 C2 
    2416 14 -9.48589 23.1231 18.4334 156 " " " " A 2 0 0 "PRO " " CB " " " 6 0 1 C2 
    2417 14 -10.7704 22.284 18.601 156 " " " " A 2 0 0 "PRO " " CG " " " 6 0 1 C2 
    2418 14 -10.2252 20.9141 19.0225 156 " " " " A 2 0 0 "PRO " " CD " " " 6 0 1 C2 
    2419 48 -7.58594 22.8598 19.1914 156 " " " " A 21 0 0 "PRO " " HA " " " 1 0 1 C2 
    2420 48 -9.0152 22.7394 17.5282 156 " " " " A 21 0 0 "PRO " " HB3" " " 1 0 1 C2 
    2421 48 -9.50553 24.2056 18.3067 156 " " " " A 21 0 0 "PRO " " HB2" " " 1 0 1 C2 
    2422 48 -11.3689 22.1906 17.6948 156 " " " " A 21 0 0 "PRO " " HG3" " " 1 0 1 C2 
    2423 48 -11.3534 22.8235 19.3474 156 " " " " A 21 0 0 "PRO " " HG2" " " 1 0 1 C2 
    2424 48 -10.9848 20.317 19.5272 156 " " " " A 21 0 0 "PRO " " HD2" " " 1 0 1 C2 
    2425 48 -10.1362 20.2981 18.1278 156 " " " " A 21 0 0 "PRO " " HD3" " " 1 0 1 C2 
    2426 40 -9.65893 22.7933 21.8926 157 " " " " A 43 0 0 "GLU " " N  " " " 7 0 1 C2 
    2427 14 -9.85868 23.3169 23.2664 157 " " " " A 2 0 0 "GLU " " CA " " " 6 0 1 C2 
    2428 14 -8.73986 22.9672 24.3082 157 " " " " A 2 0 0 "GLU " " C  " " " 6 0 1 C2 
    2429 23 -8.39342 23.7063 25.2197 157 " " " " A 70 0 0 "GLU " " O  " " " 8 0 1 C2 
    2430 14 -11.2046 22.6497 23.8597 157 " " " " A 2 0 0 "GLU " " CB " " " 6 0 1 C2 
    2431 14 -12.5054 22.9271 23.0785 157 " " " " A 2 0 0 "GLU " " CG " " " 6 0 1 C2 
    2432 14 -12.8207 24.3457 22.8307 157 " " " " A 2 0 0 "GLU " " CD " " " 6 0 1 C2 
    2433 23 -13.9071 24.4848 22.1132 157 " " " " A 70 0 0 "GLU " " OE1" " " 8 0 1 C2 
    2434 23 -12.1902 25.3058 23.2424 157 " " " " A 70 0 0 "GLU " " OE2" " " 8 0 1 C2 
    2435 48 -10.2234 22.0445 21.5173 157 " " " " A 21 0 0 "GLU " " H  " " " 1 0 1 C2 
    2436 48 -9.96246 24.3946 23.1407 157 " " " " A 21 0 0 "GLU " " HA " " " 1 0 1 C2 
    2437 48 -11.2029 23.2836 24.7464 157 " " " " A 21 0 0 "GLU " " HB3" " " 1 0 1 C2 
    2438 48 -11.0686 21.5901 24.0759 157 " " " " A 21 0 0 "GLU " " HB2" " " 1 0 1 C2 
    2439 48 -13.3576 22.52 23.6226 157 " " " " A 21 0 0 "GLU " " HG3" " " 1 0 1 C2 
    2440 48 -12.5469 22.3016 22.1868 157 " " " " A 21 0 0 "GLU " " HG2" " " 1 0 1 C2 
    2441 40 -8.15629 21.7435 24.1159 158 " " " " A 43 0 0 "LEU " " N  " " " 7 0 1 C2 
    2442 14 -7.07963 21.1796 24.9572 158 " " " " A 2 0 0 "LEU " " CA " " " 6 0 1 C2 
    2443 14 -5.68252 21.8398 24.6032 158 " " " " A 2 0 0 "LEU " " C  " " " 6 0 1 C2 
    2444 23 -4.86124 21.9351 25.5334 158 " " " " A 70 0 0 "LEU " " O  " " " 8 0 1 C2 
    2445 14 -7.01938 19.7229 24.5523 158 " " " " A 2 0 0 "LEU " " CB " " " 6 0 1 C2 
    2446 14 -6.09025 18.701 25.2091 158 " " " " A 2 0 0 "LEU " " CG " " " 6 0 1 C2 
    2447 14 -6.07381 18.758 26.7278 158 " " " " A 2 0 0 "LEU " " CD1" " " 6 0 1 C2 
    2448 14 -6.3942 17.2301 24.745 158 " " " " A 2 0 0 "LEU " " CD2" " " 6 0 1 C2 
    2449 48 -8.43328 21.2109 23.3037 158 " " " " A 21 0 0 "LEU " " H  " " " 1 0 1 C2 
    2450 48 -7.35821 21.1988 26.0108 158 " " " " A 21 0 0 "LEU " " HA " " " 1 0 1 C2 
    2451 48 -6.73316 19.661 23.5024 158 " " " " A 21 0 0 "LEU " " HB3" " " 1 0 1 C2 
    2452 48 -8.03577 19.3509 24.6814 158 " " " " A 21 0 0 "LEU " " HB2" " " 1 0 1 C2 
    2453 48 -5.07831 18.8088 24.8187 158 " " " " A 21 0 0 "LEU " " HG " " " 1 0 1 C2 
    2454 48 -5.45647 17.9765 27.1708 158 " " " " A 21 0 0 "LEU " HD11 " " 1 0 1 C2 
    2455 48 -5.56742 19.5626 27.2611 158 " " " " A 21 0 0 "LEU " HD12 " " 1 0 1 C2 
    2456 48 -7.0886 18.641 27.1081 158 " " " " A 21 0 0 "LEU " HD13 " " 1 0 1 C2 
    2457 48 -7.29342 16.7143 25.0819 158 " " " " A 21 0 0 "LEU " HD21 " " 1 0 1 C2 
    2458 48 -6.21893 17.1752 23.6706 158 " " " " A 21 0 0 "LEU " HD22 " " 1 0 1 C2 
    2459 48 -5.5921 16.5523 25.0371 158 " " " " A 21 0 0 "LEU " HD23 " " 1 0 1 C2 
    2460 40 -5.45562 22.3195 23.3381 159 " " " " A 43 0 0 "GLN " " N  " " " 7 0 1 C2 
    2461 14 -4.20764 22.9608 23.0321 159 " " " " A 2 0 0 "GLN " " CA " " " 6 0 1 C2 
    2462 14 -4.02307 24.3596 23.7565 159 " " " " A 2 0 0 "GLN " " C  " " " 6 0 1 C2 
    2463 23 -2.92424 24.8894 23.7588 159 " " " " A 70 0 0 "GLN " " O  " " " 8 0 1 C2 
    2464 14 -4.10134 23.1719 21.5464 159 " " " " A 2 0 0 "GLN " " CB " " " 6 0 1 C2 
    2465 14 -3.6718 21.8895 20.721 159 " " " " A 2 0 0 "GLN " " CG " " " 6 0 1 C2 
    2466 14 -2.15969 21.7999 20.4776 159 " " " " A 2 0 0 "GLN " " CD " " " 6 0 1 C2 
    2467 23 -1.31736 22.5428 21.0157 159 " " " " A 70 0 0 "GLN " " OE1" " " 8 0 1 C2 
    2468 40 -1.70577 20.9143 19.59 159 " " " " A 43 0 0 "GLN " " NE2" " " 7 0 1 C2 
    2469 48 -5.97616 21.8743 22.5958 159 " " " " A 21 0 0 "GLN " " H  " " " 1 0 1 C2 
    2470 48 -3.32465 22.3279 23.1203 159 " " " " A 21 0 0 "GLN " " HA " " " 1 0 1 C2 
    2471 48 -3.35897 23.9361 21.316 159 " " " " A 21 0 0 "GLN " " HB3" " " 1 0 1 C2 
    2472 48 -4.9904 23.6214 21.1041 159 " " " " A 21 0 0 "GLN " " HB2" " " 1 0 1 C2 
    2473 48 -4.11411 21.823 19.727 159 " " " " A 21 0 0 "GLN " " HG3" " " 1 0 1 C2 
    2474 48 -4.0436 20.9836 21.1996 159 " " " " A 21 0 0 "GLN " " HG2" " " 1 0 1 C2 
    2475 48 -0.698317 20.8673 19.5359 159 " " " " A 21 0 0 "GLN " HE22 " " 1 0 1 C2 
    2476 48 -2.35687 20.3193 19.098 159 " " " " A 21 0 0 "GLN " HE21 " " 1 0 1 C2 
    2477 40 -5.04757 24.856 24.3559 160 " " " " A 43 0 0 "GLN " " N  " " " 7 0 1 C2 
    2478 14 -5.22873 26.0794 25.0326 160 " " " " A 2 0 0 "GLN " " CA " " " 6 0 1 C2 
    2479 14 -5.4892 25.9175 26.5534 160 " " " " A 2 0 0 "GLN " " C  " " " 6 0 1 C2 
    2480 23 -6.21852 26.6868 27.1446 160 " " " " A 70 0 0 "GLN " " O  " " " 8 0 1 C2 
    2481 14 -6.48757 26.7239 24.3899 160 " " " " A 2 0 0 "GLN " " CB " " " 6 0 1 C2 
    2482 14 -6.43329 26.9242 22.8293 160 " " " " A 2 0 0 "GLN " " CG " " " 6 0 1 C2 
    2483 14 -5.32147 27.9059 22.2555 160 " " " " A 2 0 0 "GLN " " CD " " " 6 0 1 C2 
    2484 23 -4.95504 28.9028 22.8886 160 " " " " A 70 0 0 "GLN " " OE1" " " 8 0 1 C2 
    2485 40 -4.90652 27.7357 21.0309 160 " " " " A 43 0 0 "GLN " " NE2" " " 7 0 1 C2 
    2486 48 -5.90991 24.3337 24.2952 160 " " " " A 21 0 0 "GLN " " H  " " " 1 0 1 C2 
    2487 48 -4.37934 26.6962 24.7392 160 " " " " A 21 0 0 "GLN " " HA " " " 1 0 1 C2 
    2488 48 -6.70717 27.6867 24.8513 160 " " " " A 21 0 0 "GLN " " HB3" " " 1 0 1 C2 
    2489 48 -7.33377 26.0536 24.5408 160 " " " " A 21 0 0 "GLN " " HB2" " " 1 0 1 C2 
    2490 48 -7.45758 27.2186 22.6007 160 " " " " A 21 0 0 "GLN " " HG3" " " 1 0 1 C2 
    2491 48 -6.23069 25.9913 22.3032 160 " " " " A 21 0 0 "GLN " " HG2" " " 1 0 1 C2 
    2492 48 -4.23943 28.3862 20.6412 160 " " " " A 21 0 0 "GLN " HE22 " " 1 0 1 C2 
    2493 48 -5.20023 26.9393 20.4836 160 " " " " A 21 0 0 "GLN " HE21 " " 1 0 1 C2 
    2494 40 -4.89027 24.8894 27.1812 161 " " " " A 43 0 0 "VAL " " N  " " " 7 0 1 C2 
    2495 14 -5.17011 24.728 28.6048 161 " " " " A 2 0 0 "VAL " " CA " " " 6 0 1 C2 
    2496 14 -4.07164 25.2845 29.5109 161 " " " " A 2 0 0 "VAL " " C  " " " 6 0 1 C2 
    2497 23 -4.27943 25.7757 30.5924 161 " " " " A 70 0 0 "VAL " " O  " " " 8 0 1 C2 
    2498 14 -5.39311 23.1721 28.9259 161 " " " " A 2 0 0 "VAL " " CB " " " 6 0 1 C2 
    2499 14 -5.19535 22.6943 30.3864 161 " " " " A 2 0 0 "VAL " " CG1" " " 6 0 1 C2 
    2500 14 -6.78028 22.7807 28.4509 161 " " " " A 2 0 0 "VAL " " CG2" " " 6 0 1 C2 
    2501 48 -4.21261 24.2877 26.7353 161 " " " " A 21 0 0 "VAL " " H  " " " 1 0 1 C2 
    2502 48 -6.08833 25.2657 28.8411 161 " " " " A 21 0 0 "VAL " " HA " " " 1 0 1 C2 
    2503 48 -4.59735 22.5954 28.4544 161 " " " " A 21 0 0 "VAL " " HB " " " 1 0 1 C2 
    2504 48 -5.59196 21.6846 30.4928 161 " " " " A 21 0 0 "VAL " HG11 " " 1 0 1 C2 
    2505 48 -4.17482 22.6626 30.768 161 " " " " A 21 0 0 "VAL " HG12 " " 1 0 1 C2 
    2506 48 -5.6685 23.2984 31.1605 161 " " " " A 21 0 0 "VAL " HG13 " " 1 0 1 C2 
    2507 48 -7.58953 23.1228 29.096 161 " " " " A 21 0 0 "VAL " HG21 " " 1 0 1 C2 
    2508 48 -6.87361 23.1108 27.4163 161 " " " " A 21 0 0 "VAL " HG22 " " 1 0 1 C2 
    2509 48 -6.87145 21.6945 28.4619 161 " " " " A 21 0 0 "VAL " HG23 " " 1 0 1 C2 
    2510 40 -2.86244 25.0598 29.0043 162 " " " " A 43 0 0 "ASN " " N  " " " 7 0 1 C2 
    2511 14 -1.66057 25.3507 29.7442 162 " " " " A 2 0 0 "ASN " " CA " " " 6 0 1 C2 
    2512 14 -1.15352 26.7143 29.1771 162 " " " " A 2 0 0 "ASN " " C  " " " 6 0 1 C2 
    2513 23 -0.444812 27.4485 29.8817 162 " " " " A 70 0 0 "ASN " " O  " " " 8 0 1 C2 
    2514 14 -0.645823 24.2435 29.4044 162 " " " " A 2 0 0 "ASN " " CB " " " 6 0 1 C2 
    2515 14 0.533639 24.3287 30.3707 162 " " " " A 2 0 0 "ASN " " CG " " " 6 0 1 C2 
    2516 23 0.301622 24.4175 31.6163 162 " " " " A 70 0 0 "ASN " " OD1" " " 8 0 1 C2 
    2517 40 1.76319 24.4749 29.9526 162 " " " " A 43 0 0 "ASN " " ND2" " " 7 0 1 C2 
    2518 48 -2.74229 24.7623 28.0466 162 " " " " A 21 0 0 "ASN " " H  " " " 1 0 1 C2 
    2519 48 -1.76483 25.3721 30.829 162 " " " " A 21 0 0 "ASN " " HA " " " 1 0 1 C2 
    2520 48 -0.370898 24.3954 28.3606 162 " " " " A 21 0 0 "ASN " " HB3" " " 1 0 1 C2 
    2521 48 -1.12216 23.2705 29.5242 162 " " " " A 21 0 0 "ASN " " HB2" " " 1 0 1 C2 
    2522 48 2.52593 24.7214 30.567 162 " " " " A 21 0 0 "ASN " HD22 " " 1 0 1 C2 
    2523 48 1.77948 24.6191 28.9531 162 " " " " A 21 0 0 "ASN " HD21 " " 1 0 1 C2 
    2524 40 -1.41878 26.9612 27.9218 163 " " " " A 43 0 0 "GLY " " N  " " " 7 0 1 C2 
    2525 14 -0.844233 28.1156 27.1935 163 " " " " A 2 0 0 "GLY " " CA " " " 6 0 1 C2 
    2526 14 -1.70151 28.3702 25.9757 163 " " " " A 2 0 0 "GLY " " C  " " " 6 0 1 C2 
    2527 23 -2.93539 28.2074 26.0783 163 " " " " A 70 0 0 "GLY " " O  " " " 8 0 1 C2 
    2528 48 -2.19825 26.4302 27.5605 163 " " " " A 21 0 0 "GLY " " H  " " " 1 0 1 C2 
    2529 48 0.205846 27.8831 27.0164 163 " " " " A 21 0 0 "GLY " " HA3" " " 1 0 1 C2 
    2530 48 -0.82627 29.0126 27.8126 163 " " " " A 21 0 0 "GLY " " HA2" " " 1 0 1 C2 
    2531 40 -1.04204 28.6262 24.7962 164 " " " " A 43 0 0 "GLY " " N  " " " 7 0 1 C2 
    2532 14 -1.46544 28.9253 23.4409 164 " " " " A 2 0 0 "GLY " " CA " " " 6 0 1 C2 
    2533 14 -1.12569 27.7451 22.6473 164 " " " " A 2 0 0 "GLY " " C  " " " 6 0 1 C2 
    2534 23 -1.40179 27.7951 21.3936 164 " " " " A 70 0 0 "GLY " " O  " " " 8 0 1 C2 
    2535 48 -0.0539807 28.8197 24.8762 164 " " " " A 21 0 0 "GLY " " H  " " " 1 0 1 C2 
    2536 48 -1.05549 29.801 22.9378 164 " " " " A 21 0 0 "GLY " " HA3" " " 1 0 1 C2 
    2537 48 -2.55488 28.8992 23.4642 164 " " " " A 21 0 0 "GLY " " HA2" " " 1 0 1 C2 
    2538 40 -0.450713 26.7634 23.2125 165 " " " " A 43 0 0 "ASP " " N  " " " 7 0 1 C2 
    2539 14 -0.00137606 25.5024 22.6001 165 " " " " A 2 0 0 "ASP " " CA " " " 6 0 1 C2 
    2540 14 0.167901 24.4437 23.6989 165 " " " " A 2 0 0 "ASP " " C  " " " 6 0 1 C2 
    2541 23 0.332482 24.8555 24.8516 165 " " " " A 70 0 0 "ASP " " O  " " " 8 0 1 C2 
    2542 14 1.27319 25.8469 21.7906 165 " " " " A 2 0 0 "ASP " " CB " " " 6 0 1 C2 
    2543 14 2.52882 26.0711 22.6228 165 " " " " A 2 0 0 "ASP " " CG " " " 6 0 1 C2 
    2544 23 2.78158 27.2892 22.8584 165 " " " " A 70 0 0 "ASP " " OD1" " " 8 0 1 C2 
    2545 23 3.29569 25.0863 22.9204 165 " " " " A 70 0 0 "ASP " " OD2" " " 8 0 1 C2 
    2546 48 -0.27212 26.9829 24.182 165 " " " " A 21 0 0 "ASP " " H  " " " 1 0 1 C2 
    2547 48 -0.769217 25.1584 21.9072 165 " " " " A 21 0 0 "ASP " " HA " " " 1 0 1 C2 
    2548 48 1.09239 26.7218 21.1662 165 " " " " A 21 0 0 "ASP " " HB3" " " 1 0 1 C2 
    2549 48 1.54577 25.0331 21.1186 165 " " " " A 21 0 0 "ASP " " HB2" " " 1 0 1 C2 
    2550 40 -0.0691289 23.142 23.475 166 " " " " A 43 0 0 "ILE " " N  " " " 7 0 1 C2 
    2551 14 0.249417 22.1058 24.4478 166 " " " " A 2 0 0 "ILE " " CA " " " 6 0 1 C2 
    2552 14 1.10121 21.0301 23.6948 166 " " " " A 2 0 0 "ILE " " C  " " " 6 0 1 C2 
    2553 23 0.949182 20.9228 22.4743 166 " " " " A 70 0 0 "ILE " " O  " " " 8 0 1 C2 
    2554 14 -1.13945 21.6458 25.1661 166 " " " " A 2 0 0 "ILE " " CB " " " 6 0 1 C2 
    2555 14 -0.954741 21.4353 26.6889 166 " " " " A 2 0 0 "ILE " " CG1" " " 6 0 1 C2 
    2556 14 -1.83213 20.44 24.4537 166 " " " " A 2 0 0 "ILE " " CG2" " " 6 0 1 C2 
    2557 14 -2.29863 21.4008 27.411 166 " " " " A 2 0 0 "ILE " " CD1" " " 6 0 1 C2 
    2558 48 -0.310103 22.7612 22.5711 166 " " " " A 21 0 0 "ILE " " H  " " " 1 0 1 C2 
    2559 48 0.972177 22.4822 25.1717 166 " " " " A 21 0 0 "ILE " " HA " " " 1 0 1 C2 
    2560 48 -1.7024 22.5757 25.0853 166 " " " " A 21 0 0 "ILE " " HB " " " 1 0 1 C2 
    2561 48 -0.42665 22.2725 27.1453 166 " " " " A 21 0 0 "ILE " HG13 " " 1 0 1 C2 
    2562 48 -0.368087 20.5276 26.8303 166 " " " " A 21 0 0 "ILE " HG12 " " 1 0 1 C2 
    2563 48 -2.86586 20.2562 24.7464 166 " " " " A 21 0 0 "ILE " HG21 " " 1 0 1 C2 
    2564 48 -2.04154 20.6468 23.4041 166 " " " " A 21 0 0 "ILE " HG22 " " 1 0 1 C2 
    2565 48 -1.40975 19.4367 24.5081 166 " " " " A 21 0 0 "ILE " HG23 " " 1 0 1 C2 
    2566 48 -2.7724 22.3568 27.1879 166 " " " " A 21 0 0 "ILE " HD11 " " 1 0 1 C2 
    2567 48 -2.83031 20.5087 27.0801 166 " " " " A 21 0 0 "ILE " HD12 " " 1 0 1 C2 
    2568 48 -2.15829 21.2886 28.4861 166 " " " " A 21 0 0 "ILE " HD13 " " 1 0 1 C2 
    2569 40 1.77789 20.1572 24.4255 167 " " " " A 43 0 0 "ARG " " N  " " " 7 0 1 C2 
    2570 14 2.42612 18.9821 23.879 167 " " " " A 2 0 0 "ARG " " CA " " " 6 0 1 C2 
    2571 14 1.57177 17.682 24.1631 167 " " " " A 2 0 0 "ARG " " C  " " " 6 0 1 C2 
    2572 23 1.4557 17.288 25.3334 167 " " " " A 70 0 0 "ARG " " O  " " " 8 0 1 C2 
    2573 14 3.8997 18.7345 24.3678 167 " " " " A 2 0 0 "ARG " " CB " " " 6 0 1 C2 
    2574 14 4.87679 19.9365 24.254 167 " " " " A 2 0 0 "ARG " " CG " " " 6 0 1 C2 
    2575 14 5.27039 20.3454 22.8613 167 " " " " A 2 0 0 "ARG " " CD " " " 6 0 1 C2 
    2576 40 4.64447 21.5673 22.4015 167 " " " " A 43 0 0 "ARG " " NE " " " 7 0 1 C2 
    2577 14 4.45384 21.9941 21.137 167 " " " " A 2 0 0 "ARG " " CZ " " " 6 0 1 C2 
    2578 40 4.88283 21.3182 20.0479 167 " " " " A 43 0 0 "ARG " " NH1" " " 7 0 1 C2 
    2579 40 4.00644 23.2469 21.046 167 " " " " A 43 0 0 "ARG " " NH2" " " 7 0 1 C2 
    2580 48 2.10225 20.5368 25.3035 167 " " " " A 21 0 0 "ARG " " H  " " " 1 0 1 C2 
    2581 48 2.5264 18.998 22.7937 167 " " " " A 21 0 0 "ARG " " HA " " " 1 0 1 C2 
    2582 48 4.31038 17.9009 23.7981 167 " " " " A 21 0 0 "ARG " " HB3" " " 1 0 1 C2 
    2583 48 3.84028 18.4121 25.4073 167 " " " " A 21 0 0 "ARG " " HB2" " " 1 0 1 C2 
    2584 48 5.82496 19.6556 24.7125 167 " " " " A 21 0 0 "ARG " " HG3" " " 1 0 1 C2 
    2585 48 4.49097 20.7883 24.8142 167 " " " " A 21 0 0 "ARG " " HG2" " " 1 0 1 C2 
    2586 48 5.00553 19.5332 22.1843 167 " " " " A 21 0 0 "ARG " " HD3" " " 1 0 1 C2 
    2587 48 6.33474 20.4846 22.6719 167 " " " " A 21 0 0 "ARG " " HD2" " " 1 0 1 C2 
    2588 48 4.28427 22.1391 23.1521 167 " " " " A 21 0 0 "ARG " " HE " " " 1 0 1 C2 
    2589 48 4.96288 21.6701 19.1046 167 " " " " A 21 0 0 "ARG " HH12 " " 1 0 1 C2 
    2590 48 5.14249 20.3557 20.2103 167 " " " " A 21 0 0 "ARG " HH11 " " 1 0 1 C2 
    2591 48 4.03103 23.7756 20.1858 167 " " " " A 21 0 0 "ARG " HH22 " " 1 0 1 C2 
    2592 48 3.6236 23.8489 21.761 167 " " " " A 21 0 0 "ARG " HH21 " " 1 0 1 C2 
    2593 40 1.0945 17.1193 23.0663 168 " " " " A 43 0 0 "LEU " " N  " " " 7 0 1 C2 
    2594 14 0.152307 15.9819 22.9091 168 " " " " A 2 0 0 "LEU " " CA " " " 6 0 1 C2 
    2595 14 0.889192 14.8346 22.245 168 " " " " A 2 0 0 "LEU " " C  " " " 6 0 1 C2 
    2596 23 1.89014 15.0087 21.4947 168 " " " " A 70 0 0 "LEU " " O  " " " 8 0 1 C2 
    2597 14 -0.982249 16.3462 21.8928 168 " " " " A 2 0 0 "LEU " " CB " " " 6 0 1 C2 
    2598 14 -2.07041 17.252 22.4073 168 " " " " A 2 0 0 "LEU " " CG " " " 6 0 1 C2 
    2599 14 -2.65292 17.9911 21.183 168 " " " " A 2 0 0 "LEU " " CD1" " " 6 0 1 C2 
    2600 14 -3.20823 16.432 23.0958 168 " " " " A 2 0 0 "LEU " " CD2" " " 6 0 1 C2 
    2601 48 1.38226 17.5297 22.1895 168 " " " " A 21 0 0 "LEU " " H  " " " 1 0 1 C2 
    2602 48 -0.224353 15.7764 23.9111 168 " " " " A 21 0 0 "LEU " " HA " " " 1 0 1 C2 
    2603 48 -1.43207 15.4166 21.5439 168 " " " " A 21 0 0 "LEU " " HB3" " " 1 0 1 C2 
    2604 48 -0.467967 16.8641 21.0833 168 " " " " A 21 0 0 "LEU " " HB2" " " 1 0 1 C2 
    2605 48 -1.76797 17.9704 23.1692 168 " " " " A 21 0 0 "LEU " " HG " " " 1 0 1 C2 
    2606 48 -1.96043 18.802 20.9573 168 " " " " A 21 0 0 "LEU " HD11 " " 1 0 1 C2 
    2607 48 -2.89459 17.2664 20.4054 168 " " " " A 21 0 0 "LEU " HD12 " " 1 0 1 C2 
    2608 48 -3.60532 18.4313 21.4783 168 " " " " A 21 0 0 "LEU " HD13 " " 1 0 1 C2 
    2609 48 -3.55449 15.6319 22.4414 168 " " " " A 21 0 0 "LEU " HD21 " " 1 0 1 C2 
    2610 48 -2.79032 15.8623 23.9258 168 " " " " A 21 0 0 "LEU " HD22 " " 1 0 1 C2 
    2611 48 -4.07374 17.002 23.4335 168 " " " " A 21 0 0 "LEU " HD23 " " 1 0 1 C2 
    2612 40 0.627244 13.5641 22.6628 169 " " " " A 43 0 0 "ALA " " N  " " " 7 0 1 C2 
    2613 14 1.34579 12.3036 22.3976 169 " " " " A 2 0 0 "ALA " " CA " " " 6 0 1 C2 
    2614 14 0.443032 11.1851 22.8872 169 " " " " A 2 0 0 "ALA " " C  " " " 6 0 1 C2 
    2615 23 -0.68677 11.4605 23.2978 169 " " " " A 70 0 0 "ALA " " O  " " " 8 0 1 C2 
    2616 14 2.74536 12.1884 23.1931 169 " " " " A 2 0 0 "ALA " " CB " " " 6 0 1 C2 
    2617 48 -0.101138 13.5089 23.3603 169 " " " " A 21 0 0 "ALA " " H  " " " 1 0 1 C2 
    2618 48 1.39904 12.2547 21.31 169 " " " " A 21 0 0 "ALA " " HA " " " 1 0 1 C2 
    2619 48 3.52331 12.8167 22.7593 169 " " " " A 21 0 0 "ALA " " HB1" " " 1 0 1 C2 
    2620 48 2.66607 12.5232 24.2273 169 " " " " A 21 0 0 "ALA " " HB2" " " 1 0 1 C2 
    2621 48 3.17503 11.188 23.2451 169 " " " " A 21 0 0 "ALA " " HB3" " " 1 0 1 C2 
    2622 40 0.861261 9.91939 22.8709 170 " " " " A 43 0 0 "GLY " " N  " " " 7 0 1 C2 
    2623 14 0.0934878 8.73109 22.999 170 " " " " A 2 0 0 "GLY " " CA " " " 6 0 1 C2 
    2624 14 -0.598712 8.47351 21.6789 170 " " " " A 2 0 0 "GLY " " C  " " " 6 0 1 C2 
    2625 23 -0.47 9.26067 20.7642 170 " " " " A 70 0 0 "GLY " " O  " " " 8 0 1 C2 
    2626 48 1.80105 9.79699 22.5218 170 " " " " A 21 0 0 "GLY " " H  " " " 1 0 1 C2 
    2627 48 -0.649524 8.92332 23.773 170 " " " " A 21 0 0 "GLY " " HA3" " " 1 0 1 C2 
    2628 48 0.839738 7.9635 23.204 170 " " " " A 21 0 0 "GLY " " HA2" " " 1 0 1 C2 
    2629 40 -1.15048 7.25974 21.5801 171 " " " " A 43 0 0 "LEU " " N  " " " 7 0 1 C2 
    2630 14 -1.67671 6.69035 20.4034 171 " " " " A 2 0 0 "LEU " " CA " " " 6 0 1 C2 
    2631 14 -2.78996 7.37607 19.6355 171 " " " " A 2 0 0 "LEU " " C  " " " 6 0 1 C2 
    2632 23 -2.6926 7.24743 18.4099 171 " " " " A 70 0 0 "LEU " " O  " " " 8 0 1 C2 
    2633 14 -1.97562 5.16487 20.5951 171 " " " " A 2 0 0 "LEU " " CB " " " 6 0 1 C2 
    2634 14 -0.929301 4.36804 21.4447 171 " " " " A 2 0 0 "LEU " " CG " " " 6 0 1 C2 
    2635 14 -1.52878 2.97053 21.7683 171 " " " " A 2 0 0 "LEU " " CD1" " " 6 0 1 C2 
    2636 14 0.424161 4.07582 20.7282 171 " " " " A 2 0 0 "LEU " " CD2" " " 6 0 1 C2 
    2637 48 -1.09284 6.6461 22.3802 171 " " " " A 21 0 0 "LEU " " H  " " " 1 0 1 C2 
    2638 48 -0.865409 6.67943 19.6755 171 " " " " A 21 0 0 "LEU " " HA " " " 1 0 1 C2 
    2639 48 -2.33278 4.66845 19.6929 171 " " " " A 21 0 0 "LEU " " HB3" " " 1 0 1 C2 
    2640 48 -2.83708 5.12403 21.2617 171 " " " " A 21 0 0 "LEU " " HB2" " " 1 0 1 C2 
    2641 48 -0.692336 4.79942 22.4173 171 " " " " A 21 0 0 "LEU " " HG " " " 1 0 1 C2 
    2642 48 -2.46294 3.05713 22.3232 171 " " " " A 21 0 0 "LEU " HD11 " " 1 0 1 C2 
    2643 48 -1.88955 2.4806 20.8639 171 " " " " A 21 0 0 "LEU " HD12 " " 1 0 1 C2 
    2644 48 -0.878657 2.30515 22.3364 171 " " " " A 21 0 0 "LEU " HD13 " " 1 0 1 C2 
    2645 48 1.04104 4.93584 20.4676 171 " " " " A 21 0 0 "LEU " HD21 " " 1 0 1 C2 
    2646 48 1.06493 3.53616 21.4256 171 " " " " A 21 0 0 "LEU " HD22 " " 1 0 1 C2 
    2647 48 0.275777 3.55154 19.7842 171 " " " " A 21 0 0 "LEU " HD23 " " 1 0 1 C2 
    2648 40 -3.71373 8.00341 20.284 172 " " " " A 43 0 0 "ASN " " N  " " " 7 0 1 C2 
    2649 14 -4.86319 8.61206 19.5482 172 " " " " A 2 0 0 "ASN " " CA " " " 6 0 1 C2 
    2650 14 -4.36016 9.87792 18.7943 172 " " " " A 2 0 0 "ASN " " C  " " " 6 0 1 C2 
    2651 23 -4.70802 9.86705 17.5941 172 " " " " A 70 0 0 "ASN " " O  " " " 8 0 1 C2 
    2652 14 -5.95428 8.92977 20.565 172 " " " " A 2 0 0 "ASN " " CB " " " 6 0 1 C2 
    2653 14 -7.27737 9.16628 19.9099 172 " " " " A 2 0 0 "ASN " " CG " " " 6 0 1 C2 
    2654 23 -7.67161 10.2385 19.5138 172 " " " " A 70 0 0 "ASN " " OD1" " " 8 0 1 C2 
    2655 40 -8.1176 8.10761 19.8247 172 " " " " A 43 0 0 "ASN " " ND2" " " 7 0 1 C2 
    2656 48 -3.6374 8.00151 21.2912 172 " " " " A 21 0 0 "ASN " " H  " " " 1 0 1 C2 
    2657 48 -5.17488 7.85428 18.8294 172 " " " " A 21 0 0 "ASN " " HA " " " 1 0 1 C2 
    2658 48 -5.65839 9.70994 21.2664 172 " " " " A 21 0 0 "ASN " " HB3" " " 1 0 1 C2 
    2659 48 -6.18166 8.04848 21.1648 172 " " " " A 21 0 0 "ASN " " HB2" " " 1 0 1 C2 
    2660 48 -9.0671 8.35926 19.5897 172 " " " " A 21 0 0 "ASN " HD22 " " 1 0 1 C2 
    2661 48 -7.83697 7.14106 19.7403 172 " " " " A 21 0 0 "ASN " HD21 " " 1 0 1 C2 
    2662 40 -3.55255 10.8335 19.2655 173 " " " " A 43 0 0 "PRO " " N  " " " 7 0 1 C2 
    2663 14 -2.83937 11.7994 18.4402 173 " " " " A 2 0 0 "PRO " " CA " " " 6 0 1 C2 
    2664 14 -1.968 11.1991 17.2887 173 " " " " A 2 0 0 "PRO " " C  " " " 6 0 1 C2 
    2665 23 -1.97237 11.8339 16.2201 173 " " " " A 70 0 0 "PRO " " O  " " " 8 0 1 C2 
    2666 14 -2.01662 12.5575 19.4543 173 " " " " A 2 0 0 "PRO " " CB " " " 6 0 1 C2 
    2667 14 -2.70577 12.4357 20.8111 173 " " " " A 2 0 0 "PRO " " CG " " " 6 0 1 C2 
    2668 14 -3.40626 11.1359 20.7721 173 " " " " A 2 0 0 "PRO " " CD " " " 6 0 1 C2 
    2669 48 -3.55926 12.4619 17.9597 173 " " " " A 21 0 0 "PRO " " HA " " " 1 0 1 C2 
    2670 48 -1.74008 13.586 19.2225 173 " " " " A 21 0 0 "PRO " " HB3" " " 1 0 1 C2 
    2671 48 -1.13307 11.9267 19.5524 173 " " " " A 21 0 0 "PRO " " HB2" " " 1 0 1 C2 
    2672 48 -3.46441 13.2155 20.8777 173 " " " " A 21 0 0 "PRO " " HG3" " " 1 0 1 C2 
    2673 48 -1.96413 12.4619 21.6095 173 " " " " A 21 0 0 "PRO " " HG2" " " 1 0 1 C2 
    2674 48 -2.97502 10.3592 21.4037 173 " " " " A 21 0 0 "PRO " " HD2" " " 1 0 1 C2 
    2675 48 -4.44221 11.2401 21.0947 173 " " " " A 21 0 0 "PRO " " HD3" " " 1 0 1 C2 
    2676 40 -1.28945 10.1102 17.4914 174 " " " " A 43 0 0 "LEU " " N  " " " 7 0 1 C2 
    2677 14 -0.356337 9.49267 16.4744 174 " " " " A 2 0 0 "LEU " " CA " " " 6 0 1 C2 
    2678 14 -1.17062 8.7803 15.3842 174 " " " " A 2 0 0 "LEU " " C  " " " 6 0 1 C2 
    2679 23 -0.794574 8.78133 14.2225 174 " " " " A 70 0 0 "LEU " " O  " " " 8 0 1 C2 
    2680 14 0.545125 8.49613 17.3252 174 " " " " A 2 0 0 "LEU " " CB " " " 6 0 1 C2 
    2681 14 1.65173 9.1716 18.2399 174 " " " " A 2 0 0 "LEU " " CG " " " 6 0 1 C2 
    2682 14 2.31784 8.18035 19.0939 174 " " " " A 2 0 0 "LEU " " CD1" " " 6 0 1 C2 
    2683 14 2.78282 9.86802 17.3853 174 " " " " A 2 0 0 "LEU " " CD2" " " 6 0 1 C2 
    2684 48 -1.2719 9.65227 18.3914 174 " " " " A 21 0 0 "LEU " " H  " " " 1 0 1 C2 
    2685 48 0.158925 10.3308 16.0052 174 " " " " A 21 0 0 "LEU " " HA " " " 1 0 1 C2 
    2686 48 0.998532 7.89291 16.5387 174 " " " " A 21 0 0 "LEU " " HB3" " " 1 0 1 C2 
    2687 48 0.00201902 7.79403 17.9578 174 " " " " A 21 0 0 "LEU " " HB2" " " 1 0 1 C2 
    2688 48 1.18729 10.0142 18.7522 174 " " " " A 21 0 0 "LEU " " HG " " " 1 0 1 C2 
    2689 48 2.95146 7.55103 18.4689 174 " " " " A 21 0 0 "LEU " HD11 " " 1 0 1 C2 
    2690 48 2.92148 8.75103 19.7996 174 " " " " A 21 0 0 "LEU " HD12 " " 1 0 1 C2 
    2691 48 1.63585 7.48096 19.5774 174 " " " " A 21 0 0 "LEU " HD13 " " 1 0 1 C2 
    2692 48 3.49695 10.3669 18.0404 174 " " " " A 21 0 0 "LEU " HD21 " " 1 0 1 C2 
    2693 48 3.32866 9.07023 16.8816 174 " " " " A 21 0 0 "LEU " HD22 " " 1 0 1 C2 
    2694 48 2.46541 10.6712 16.7203 174 " " " " A 21 0 0 "LEU " HD23 " " 1 0 1 C2 
    2695 40 -2.34483 8.25045 15.8273 175 " " " " A 43 0 0 "ALA " " N  " " " 7 0 1 C2 
    2696 14 -3.39787 7.68802 15.0084 175 " " " " A 2 0 0 "ALA " " CA " " " 6 0 1 C2 
    2697 14 -3.98064 8.77105 14.1169 175 " " " " A 2 0 0 "ALA " " C  " " " 6 0 1 C2 
    2698 23 -4.11166 8.61767 12.9185 175 " " " " A 70 0 0 "ALA " " O  " " " 8 0 1 C2 
    2699 14 -4.54 6.85269 15.7934 175 " " " " A 2 0 0 "ALA " " CB " " " 6 0 1 C2 
    2700 48 -2.47894 8.25005 16.8284 175 " " " " A 21 0 0 "ALA " " H  " " " 1 0 1 C2 
    2701 48 -2.95277 6.96433 14.3256 175 " " " " A 21 0 0 "ALA " " HA " " " 1 0 1 C2 
    2702 48 -4.17659 5.83289 15.92 175 " " " " A 21 0 0 "ALA " " HB1" " " 1 0 1 C2 
    2703 48 -4.69882 7.39417 16.7259 175 " " " " A 21 0 0 "ALA " " HB2" " " 1 0 1 C2 
    2704 48 -5.49493 6.80062 15.2704 175 " " " " A 21 0 0 "ALA " " HB3" " " 1 0 1 C2 
    2705 40 -4.3425 9.90516 14.7273 176 " " " " A 43 0 0 "SER " " N  " " " 7 0 1 C2 
    2706 14 -4.70972 11.1261 14.0428 176 " " " " A 2 0 0 "SER " " CA " " " 6 0 1 C2 
    2707 14 -3.63665 11.6569 13.0744 176 " " " " A 2 0 0 "SER " " C  " " " 6 0 1 C2 
    2708 23 -3.98893 12.1286 12.0397 176 " " " " A 70 0 0 "SER " " O  " " " 8 0 1 C2 
    2709 14 -5.10241 12.2113 14.9814 176 " " " " A 2 0 0 "SER " " CB " " " 6 0 1 C2 
    2710 23 -6.11526 11.7506 15.7988 176 " " " " A 70 0 0 "SER " " OG " " " 8 0 1 C2 
    2711 48 -4.28861 9.86741 15.7352 176 " " " " A 21 0 0 "SER " " H  " " " 1 0 1 C2 
    2712 48 -5.65122 10.9417 13.5254 176 " " " " A 21 0 0 "SER " " HA " " " 1 0 1 C2 
    2713 48 -5.51927 13.0177 14.378 176 " " " " A 21 0 0 "SER " " HB3" " " 1 0 1 C2 
    2714 48 -4.28823 12.6096 15.5869 176 " " " " A 21 0 0 "SER " " HB2" " " 1 0 1 C2 
    2715 48 -5.75584 11.2234 16.4958 176 " " " " A 21 0 0 "SER " " HG " " " 1 0 1 C2 
    2716 40 -2.35218 11.4787 13.3838 177 " " " " A 43 0 0 "GLU " " N  " " " 7 0 1 C2 
    2717 14 -1.16985 11.9004 12.557 177 " " " " A 2 0 0 "GLU " " CA " " " 6 0 1 C2 
    2718 14 -1.02257 10.9019 11.3808 177 " " " " A 2 0 0 "GLU " " C  " " " 6 0 1 C2 
    2719 23 -0.791251 11.26 10.2279 177 " " " " A 70 0 0 "GLU " " O  " " " 8 0 1 C2 
    2720 14 0.0674869 12.0545 13.4374 177 " " " " A 2 0 0 "GLU " " CB " " " 6 0 1 C2 
    2721 14 1.07787 13.0044 12.723 177 " " " " A 2 0 0 "GLU " " CG " " " 6 0 1 C2 
    2722 14 0.751115 14.4598 12.7405 177 " " " " A 2 0 0 "GLU " " CD " " " 6 0 1 C2 
    2723 23 1.59189 15.2125 12.2459 177 " " " " A 70 0 0 "GLU " " OE1" " " 8 0 1 C2 
    2724 23 -0.411448 14.7695 13.1165 177 " " " " A 70 0 0 "GLU " " OE2" " " 8 0 1 C2 
    2725 48 -2.2176 11.0578 14.292 177 " " " " A 21 0 0 "GLU " " H  " " " 1 0 1 C2 
    2726 48 -1.45281 12.8419 12.0863 177 " " " " A 21 0 0 "GLU " " HA " " " 1 0 1 C2 
    2727 48 0.388166 11.0859 13.8207 177 " " " " A 21 0 0 "GLU " " HB3" " " 1 0 1 C2 
    2728 48 -0.222739 12.5951 14.3383 177 " " " " A 21 0 0 "GLU " " HB2" " " 1 0 1 C2 
    2729 48 1.18671 12.6851 11.6865 177 " " " " A 21 0 0 "GLU " " HG3" " " 1 0 1 C2 
    2730 48 2.05992 12.9596 13.1938 177 " " " " A 21 0 0 "GLU " " HG2" " " 1 0 1 C2 
    2731 40 -1.24303 9.60443 11.6372 178 " " " " A 43 0 0 "LEU " " N  " " " 7 0 1 C2 
    2732 14 -1.17342 8.44886 10.7203 178 " " " " A 2 0 0 "LEU " " CA " " " 6 0 1 C2 
    2733 14 -2.37544 8.43062 9.78693 178 " " " " A 2 0 0 "LEU " " C  " " " 6 0 1 C2 
    2734 23 -2.30874 7.84832 8.7079 178 " " " " A 70 0 0 "LEU " " O  " " " 8 0 1 C2 
    2735 14 -1.13373 7.18269 11.4786 178 " " " " A 2 0 0 "LEU " " CB " " " 6 0 1 C2 
    2736 14 0.3374 6.63944 11.8083 178 " " " " A 2 0 0 "LEU " " CG " " " 6 0 1 C2 
    2737 14 0.261327 5.4676 12.799 178 " " " " A 2 0 0 "LEU " " CD1" " " 6 0 1 C2 
    2738 14 1.27407 6.19571 10.6977 178 " " " " A 2 0 0 "LEU " " CD2" " " 6 0 1 C2 
    2739 48 -1.39637 9.32716 12.5962 178 " " " " A 21 0 0 "LEU " " H  " " " 1 0 1 C2 
    2740 48 -0.368461 8.65991 10.0163 178 " " " " A 21 0 0 "LEU " " HA " " " 1 0 1 C2 
    2741 48 -1.67718 6.37181 10.9936 178 " " " " A 21 0 0 "LEU " " HB3" " " 1 0 1 C2 
    2742 48 -1.68618 7.31333 12.4091 178 " " " " A 21 0 0 "LEU " " HB2" " " 1 0 1 C2 
    2743 48 0.707257 7.45601 12.4284 178 " " " " A 21 0 0 "LEU " " HG " " " 1 0 1 C2 
    2744 48 1.2123 4.99957 13.0533 178 " " " " A 21 0 0 "LEU " HD11 " " 1 0 1 C2 
    2745 48 -0.231013 5.85403 13.6914 178 " " " " A 21 0 0 "LEU " HD12 " " 1 0 1 C2 
    2746 48 -0.300586 4.70097 12.2655 178 " " " " A 21 0 0 "LEU " HD13 " " 1 0 1 C2 
    2747 48 0.772672 5.44998 10.0808 178 " " " " A 21 0 0 "LEU " HD21 " " 1 0 1 C2 
    2748 48 1.56748 7.01886 10.0462 178 " " " " A 21 0 0 "LEU " HD22 " " 1 0 1 C2 
    2749 48 2.18934 5.7611 11.0996 178 " " " " A 21 0 0 "LEU " HD23 " " 1 0 1 C2 
    2750 40 -3.49926 9.0371 10.1254 179 " " " " A 43 0 0 "THR " " N  " " " 7 0 1 C2 
    2751 14 -4.5575 9.23996 9.10049 179 " " " " A 2 0 0 "THR " " CA " " " 6 0 1 C2 
    2752 14 -4.38247 10.7158 8.6302 179 " " " " A 2 0 0 "THR " " C  " " " 6 0 1 C2 
    2753 23 -5.08718 11.2075 7.76608 179 " " " " A 70 0 0 "THR " " O  " " " 8 0 1 C2 
    2754 14 -5.86588 9.01149 9.8357 179 " " " " A 2 0 0 "THR " " CB " " " 6 0 1 C2 
    2755 23 -6.0792 9.59178 11.1177 179 " " " " A 70 0 0 "THR " " OG1" " " 8 0 1 C2 
    2756 14 -6.09181 7.50438 10.0795 179 " " " " A 2 0 0 "THR " " CG2" " " 6 0 1 C2 
    2757 48 -3.56202 9.36103 11.08 179 " " " " A 21 0 0 "THR " " H  " " " 1 0 1 C2 
    2758 48 -4.53366 8.56189 8.24741 179 " " " " A 21 0 0 "THR " " HA " " " 1 0 1 C2 
    2759 48 -6.62258 9.38975 9.14837 179 " " " " A 21 0 0 "THR " " HB " " " 1 0 1 C2 
    2760 48 -5.46258 9.20154 11.7181 179 " " " " A 21 0 0 "THR " " HG1" " " 1 0 1 C2 
    2761 48 -6.07354 6.93945 9.14748 179 " " " " A 21 0 0 "THR " HG21 " " 1 0 1 C2 
    2762 48 -5.34189 7.01354 10.6998 179 " " " " A 21 0 0 "THR " HG22 " " 1 0 1 C2 
    2763 48 -7.03612 7.36066 10.6046 179 " " " " A 21 0 0 "THR " HG23 " " 1 0 1 C2 
    2764 40 -3.35182 11.4512 9.12947 180 " " " " A 43 0 0 "GLY " " N  " " " 7 0 1 C2 
    2765 14 -2.95993 12.8086 8.78761 180 " " " " A 2 0 0 "GLY " " CA " " " 6 0 1 C2 
    2766 14 -1.93482 12.7949 7.66189 180 " " " " A 2 0 0 "GLY " " C  " " " 6 0 1 C2 
    2767 23 -1.53522 13.8532 7.16782 180 " " " " A 70 0 0 "GLY " " O  " " " 8 0 1 C2 
    2768 48 -2.76423 10.8993 9.738 180 " " " " A 21 0 0 "GLY " " H  " " " 1 0 1 C2 
    2769 48 -2.56955 13.3476 9.65087 180 " " " " A 21 0 0 "GLY " " HA3" " " 1 0 1 C2 
    2770 48 -3.81046 13.3833 8.42096 180 " " " " A 21 0 0 "GLY " " HA2" " " 1 0 1 C2 
    2771 40 -1.65392 11.5617 7.17328 181 " " " " A 43 0 0 "THR " " N  " " " 7 0 1 C2 
    2772 14 -0.887946 11.1768 6.02318 181 " " " " A 2 0 0 "THR " " CA " " " 6 0 1 C2 
    2773 14 -1.7214 11.413 4.78103 181 " " " " A 2 0 0 "THR " " C  " " " 6 0 1 C2 
    2774 23 -1.17052 11.2903 3.68548 181 " " " " A 70 0 0 "THR " " O  " " " 8 0 1 C2 
    2775 14 -0.543586 9.66934 6.13504 181 " " " " A 2 0 0 "THR " " CB " " " 6 0 1 C2 
    2776 23 -1.83033 8.98745 6.4223 181 " " " " A 70 0 0 "THR " " OG1" " " 8 0 1 C2 
    2777 14 0.436483 9.47569 7.3375 181 " " " " A 2 0 0 "THR " " CG2" " " 6 0 1 C2 
    2778 48 -1.98299 10.8274 7.78376 181 " " " " A 21 0 0 "THR " " H  " " " 1 0 1 C2 
    2779 48 -0.0169019 11.8185 5.89026 181 " " " " A 21 0 0 "THR " " HA " " " 1 0 1 C2 
    2780 48 -0.0543088 9.30148 5.23316 181 " " " " A 21 0 0 "THR " " HB " " " 1 0 1 C2 
    2781 48 -1.82715 8.65044 7.30516 181 " " " " A 21 0 0 "THR " " HG1" " " 1 0 1 C2 
    2782 48 0.454427 8.41917 7.60501 181 " " " " A 21 0 0 "THR " HG21 " " 1 0 1 C2 
    2783 48 1.35065 9.95214 6.9834 181 " " " " A 21 0 0 "THR " HG22 " " 1 0 1 C2 
    2784 48 0.247609 9.93764 8.30653 181 " " " " A 21 0 0 "THR " HG23 " " 1 0 1 C2 
    2785 40 -2.98377 11.8601 4.89693 182 " " " " A 43 0 0 "ILE " " N  " " " 7 0 1 C2 
    2786 14 -3.93328 12.2501 3.86034 182 " " " " A 2 0 0 "ILE " " CA " " " 6 0 1 C2 
    2787 14 -4.51091 13.6236 4.22103 182 " " " " A 2 0 0 "ILE " " C  " " " 6 0 1 C2 
    2788 23 -5.72309 13.88 4.05988 182 " " " " A 70 0 0 "ILE " " O  " " " 8 0 1 C2 
    2789 14 -4.92584 11.0755 3.55285 182 " " " " A 2 0 0 "ILE " " CB " " " 6 0 1 C2 
    2790 14 -5.91816 10.6805 4.74102 182 " " " " A 2 0 0 "ILE " " CG1" " " 6 0 1 C2 
    2791 14 -4.26522 9.80698 2.91427 182 " " " " A 2 0 0 "ILE " " CG2" " " 6 0 1 C2 
    2792 14 -7.17785 9.98083 4.19659 182 " " " " A 2 0 0 "ILE " " CD1" " " 6 0 1 C2 
    2793 48 -3.19542 11.9429 5.88103 182 " " " " A 21 0 0 "ILE " " H  " " " 1 0 1 C2 
    2794 48 -3.35086 12.461 2.96347 182 " " " " A 21 0 0 "ILE " " HA " " " 1 0 1 C2 
    2795 48 -5.5123 11.4385 2.70879 182 " " " " A 21 0 0 "ILE " " HB " " " 1 0 1 C2 
    2796 48 -6.17427 11.5398 5.3608 182 " " " " A 21 0 0 "ILE " HG13 " " 1 0 1 C2 
    2797 48 -5.34727 9.95466 5.32012 182 " " " " A 21 0 0 "ILE " HG12 " " 1 0 1 C2 
    2798 48 -4.95907 9.291 2.25062 182 " " " " A 21 0 0 "ILE " HG21 " " 1 0 1 C2 
    2799 48 -3.46099 9.9869 2.20087 182 " " " " A 21 0 0 "ILE " HG22 " " 1 0 1 C2 
    2800 48 -3.86302 9.06372 3.60267 182 " " " " A 21 0 0 "ILE " HG23 " " 1 0 1 C2 
    2801 48 -7.7689 10.725 3.66273 182 " " " " A 21 0 0 "ILE " HD11 " " 1 0 1 C2 
    2802 48 -6.90654 9.20455 3.48113 182 " " " " A 21 0 0 "ILE " HD12 " " 1 0 1 C2 
    2803 48 -7.85684 9.62489 4.97143 182 " " " " A 21 0 0 "ILE " HD13 " " 1 0 1 C2 
    2804 40 -3.71202 14.6051 4.69941 183 " " " " A 43 0 0 "GLY " " N  " " " 7 0 1 C2 
    2805 14 -4.15185 16.0161 4.87899 183 " " " " A 2 0 0 "GLY " " CA " " " 6 0 1 C2 
    2806 14 -4.34106 16.715 3.49908 183 " " " " A 2 0 0 "GLY " " C  " " " 6 0 1 C2 
    2807 23 -4.31789 16.1232 2.40094 183 " " " " A 70 0 0 "GLY " " O  " " " 8 0 1 C2 
    2808 48 -2.71236 14.4945 4.60696 183 " " " " A 21 0 0 "GLY " " H  " " " 1 0 1 C2 
    2809 48 -3.48624 16.5879 5.52558 183 " " " " A 21 0 0 "GLY " " HA3" " " 1 0 1 C2 
    2810 48 -5.07369 16.0585 5.45908 183 " " " " A 21 0 0 "GLY " " HA2" " " 1 0 1 C2 
    2811 40 -4.64387 17.9482 3.66933 184 " " " " A 43 0 0 "GLU " " N  " " " 7 0 1 C2 
    2812 14 -4.97415 18.9341 2.63804 184 " " " " A 2 0 0 "GLU " " CA " " " 6 0 1 C2 
    2813 14 -4.03567 18.9749 1.44529 184 " " " " A 2 0 0 "GLU " " C  " " " 6 0 1 C2 
    2814 23 -4.37809 19.3468 0.360722 184 " " " " A 70 0 0 "GLU " " O  " " " 8 0 1 C2 
    2815 14 -5.27616 20.3593 3.22345 184 " " " " A 2 0 0 "GLU " " CB " " " 6 0 1 C2 
    2816 14 -6.36511 20.4194 4.31236 184 " " " " A 2 0 0 "GLU " " CG " " " 6 0 1 C2 
    2817 14 -7.65256 20.0924 3.60612 184 " " " " A 2 0 0 "GLU " " CD " " " 6 0 1 C2 
    2818 23 -8.31879 19.1407 4.07439 184 " " " " A 70 0 0 "GLU " " OE1" " " 8 0 1 C2 
    2819 23 -8.07697 20.8379 2.70226 184 " " " " A 70 0 0 "GLU " " OE2" " " 8 0 1 C2 
    2820 48 -4.50934 18.2845 4.61216 184 " " " " A 21 0 0 "GLU " " H  " " " 1 0 1 C2 
    2821 48 -5.83987 18.4963 2.14107 184 " " " " A 21 0 0 "GLU " " HA " " " 1 0 1 C2 
    2822 48 -5.46465 21.1564 2.50427 184 " " " " A 21 0 0 "GLU " " HB3" " " 1 0 1 C2 
    2823 48 -4.38406 20.8459 3.61775 184 " " " " A 21 0 0 "GLU " " HB2" " " 1 0 1 C2 
    2824 48 -6.27001 21.4049 4.7683 184 " " " " A 21 0 0 "GLU " " HG3" " " 1 0 1 C2 
    2825 48 -6.30612 19.6732 5.10468 184 " " " " A 21 0 0 "GLU " " HG2" " " 1 0 1 C2 
    2826 40 -2.78622 18.5564 1.5663 185 " " " " A 43 0 0 "ASP " " N  " " " 7 0 1 C2 
    2827 14 -1.83985 18.3773 0.472075 185 " " " " A 2 0 0 "ASP " " CA " " " 6 0 1 C2 
    2828 14 -2.07083 17.1789 -0.496305 185 " " " " A 2 0 0 "ASP " " C  " " " 6 0 1 C2 
    2829 23 -1.61058 17.2253 -1.64628 185 " " " " A 70 0 0 "ASP " " O  " " " 8 0 1 C2 
    2830 14 -0.409148 18.2604 1.05747 185 " " " " A 2 0 0 "ASP " " CB " " " 6 0 1 C2 
    2831 14 -0.142291 16.9757 1.72968 185 " " " " A 2 0 0 "ASP " " CG " " " 6 0 1 C2 
    2832 23 -0.414065 16.8157 2.9149 185 " " " " A 70 0 0 "ASP " " OD1" " " 8 0 1 C2 
    2833 23 0.516339 16.1462 1.03558 185 " " " " A 70 0 0 "ASP " " OD2" " " 8 0 1 C2 
    2834 48 -2.40795 18.3037 2.46805 185 " " " " A 21 0 0 "ASP " " H  " " " 1 0 1 C2 
    2835 48 -1.89903 19.3133 -0.0834093 185 " " " " A 21 0 0 "ASP " " HA " " " 1 0 1 C2 
    2836 48 -0.230967 18.8859 1.93214 185 " " " " A 21 0 0 "ASP " " HB3" " " 1 0 1 C2 
    2837 48 0.365956 18.4254 0.309074 185 " " " " A 21 0 0 "ASP " " HB2" " " 1 0 1 C2 
    2838 40 -2.89171 16.1897 -0.102314 186 " " " " A 43 0 0 "GLN " " N  " " " 7 0 1 C2 
    2839 14 -3.25473 14.9676 -0.856861 186 " " " " A 2 0 0 "GLN " " CA " " " 6 0 1 C2 
    2840 14 -4.41863 15.3565 -1.74828 186 " " " " A 2 0 0 "GLN " " C  " " " 6 0 1 C2 
    2841 23 -4.67665 14.7222 -2.77265 186 " " " " A 70 0 0 "GLN " " O  " " " 8 0 1 C2 
    2842 14 -3.81826 13.9624 0.180067 186 " " " " A 2 0 0 "GLN " " CB " " " 6 0 1 C2 
    2843 14 -4.29666 12.5666 -0.395419 186 " " " " A 2 0 0 "GLN " " CG " " " 6 0 1 C2 
    2844 14 -3.3663 11.6218 -1.10922 186 " " " " A 2 0 0 "GLN " " CD " " " 6 0 1 C2 
    2845 23 -3.74751 10.8913 -1.97635 186 " " " " A 70 0 0 "GLN " " OE1" " " 8 0 1 C2 
    2846 40 -2.11273 11.7511 -0.712566 186 " " " " A 43 0 0 "GLN " " NE2" " " 7 0 1 C2 
    2847 48 -3.08486 16.2047 0.888932 186 " " " " A 21 0 0 "GLN " " H  " " " 1 0 1 C2 
    2848 48 -2.38775 14.651 -1.43669 186 " " " " A 21 0 0 "GLN " " HA " " " 1 0 1 C2 
    2849 48 -4.70713 14.4103 0.624352 186 " " " " A 21 0 0 "GLN " " HB3" " " 1 0 1 C2 
    2850 48 -3.15246 13.8135 1.03015 186 " " " " A 21 0 0 "GLN " " HB2" " " 1 0 1 C2 
    2851 48 -5.18938 12.6413 -1.01637 186 " " " " A 21 0 0 "GLN " " HG3" " " 1 0 1 C2 
    2852 48 -4.55825 11.9719 0.479776 186 " " " " A 21 0 0 "GLN " " HG2" " " 1 0 1 C2 
    2853 48 -1.34449 11.1049 -0.824139 186 " " " " A 21 0 0 "GLN " HE22 " " 1 0 1 C2 
    2854 48 -1.70986 12.547 -0.238947 186 " " " " A 21 0 0 "GLN " HE21 " " 1 0 1 C2 
    2855 40 -5.15848 16.413 -1.38731 187 " " " " A 43 0 0 "LYS " " N  " " " 7 0 1 C2 
    2856 14 -6.38685 17.0114 -1.9779 187 " " " " A 2 0 0 "LYS " " CA " " " 6 0 1 C2 
    2857 14 -5.967 18.1004 -2.91471 187 " " " " A 2 0 0 "LYS " " C  " " " 6 0 1 C2 
    2858 23 -6.55076 19.1457 -2.91913 187 " " " " A 70 0 0 "LYS " " O  " " " 8 0 1 C2 
    2859 14 -7.30974 17.5075 -0.906162 187 " " " " A 2 0 0 "LYS " " CB " " " 6 0 1 C2 
    2860 14 -7.50444 16.542 0.297512 187 " " " " A 2 0 0 "LYS " " CG " " " 6 0 1 C2 
    2861 14 -8.71353 17.1198 1.18059 187 " " " " A 2 0 0 "LYS " " CD " " " 6 0 1 C2 
    2862 14 -9.07411 16.3595 2.39566 187 " " " " A 2 0 0 "LYS " " CE " " " 6 0 1 C2 
    2863 40 -9.79059 17.2681 3.33618 187 " " " " A 43 0 0 "LYS " " NZ " " " 7 0 1 C2 
    2864 48 -4.93486 16.8263 -0.493289 187 " " " " A 21 0 0 "LYS " " H  " " " 1 0 1 C2 
    2865 48 -6.74341 16.144 -2.5334 187 " " " " A 21 0 0 "LYS " " HA " " " 1 0 1 C2 
    2866 48 -8.25307 17.8037 -1.36496 187 " " " " A 21 0 0 "LYS " " HB3" " " 1 0 1 C2 
    2867 48 -7.02595 18.4214 -0.384312 187 " " " " A 21 0 0 "LYS " " HB2" " " 1 0 1 C2 
    2868 48 -6.55928 16.6238 0.834251 187 " " " " A 21 0 0 "LYS " " HG3" " " 1 0 1 C2 
    2869 48 -7.74585 15.5051 0.0635624 187 " " " " A 21 0 0 "LYS " " HG2" " " 1 0 1 C2 
    2870 48 -9.56782 17.1934 0.507638 187 " " " " A 21 0 0 "LYS " " HD3" " " 1 0 1 C2 
    2871 48 -8.41608 18.1499 1.37717 187 " " " " A 21 0 0 "LYS " " HD2" " " 1 0 1 C2 
    2872 48 -8.2101 15.8345 2.80303 187 " " " " A 21 0 0 "LYS " " HE3" " " 1 0 1 C2 
    2873 48 -9.87557 15.6807 2.10426 187 " " " " A 21 0 0 "LYS " " HE2" " " 1 0 1 C2 
    2874 48 -10.6679 17.5103 2.89838 187 " " " " A 21 0 0 "LYS " " HZ1" " " 1 0 1 C2 
    2875 48 -10.0359 16.8323 4.21367 187 " " " " A 21 0 0 "LYS " " HZ2" " " 1 0 1 C2 
    2876 48 -9.26925 18.0927 3.59755 187 " " " " A 21 0 0 "LYS " " HZ3" " " 1 0 1 C2 
    2877 40 -4.90168 17.8587 -3.65953 188 " " " " A 43 0 0 "ARG " " N  " " " 7 0 1 C2 
    2878 14 -4.20664 18.7103 -4.60044 188 " " " " A 2 0 0 "ARG " " CA " " " 6 0 1 C2 
    2879 14 -4.17339 18.1388 -6.0332 188 " " " " A 2 0 0 "ARG " " C  " " " 6 0 1 C2 
    2880 23 -4.7144 17.0311 -6.26 188 " " " " A 70 0 0 "ARG " " O  " " " 8 0 1 C2 
    2881 14 -2.74802 19.0008 -4.12353 188 " " " " A 2 0 0 "ARG " " CB " " " 6 0 1 C2 
    2882 14 -2.69616 19.8596 -2.84419 188 " " " " A 2 0 0 "ARG " " CG " " " 6 0 1 C2 
    2883 14 -2.92504 21.289 -3.16362 188 " " " " A 2 0 0 "ARG " " CD " " " 6 0 1 C2 
    2884 40 -2.94258 22.1342 -2.0201 188 " " " " A 43 0 0 "ARG " " NE " " " 7 0 1 C2 
    2885 14 -3.33433 23.4479 -2.01342 188 " " " " A 2 0 0 "ARG " " CZ " " " 6 0 1 C2 
    2886 40 -3.29001 24.1573 -0.86394 188 " " " " A 43 0 0 "ARG " " NH1" " " 7 0 1 C2 
    2887 40 -3.81046 23.9912 -3.14705 188 " " " " A 43 0 0 "ARG " " NH2" " " 7 0 1 C2 
    2888 48 -4.55306 16.9107 -3.66046 188 " " " " A 21 0 0 "ARG " " H  " " " 1 0 1 C2 
    2889 48 -4.83639 19.5825 -4.77588 188 " " " " A 21 0 0 "ARG " " HA " " " 1 0 1 C2 
    2890 48 -2.21824 19.4131 -4.98228 188 " " " " A 21 0 0 "ARG " " HB3" " " 1 0 1 C2 
    2891 48 -2.16785 18.1115 -3.87705 188 " " " " A 21 0 0 "ARG " " HB2" " " 1 0 1 C2 
    2892 48 -1.71382 19.6502 -2.42077 188 " " " " A 21 0 0 "ARG " " HG3" " " 1 0 1 C2 
    2893 48 -3.54156 19.4484 -2.2925 188 " " " " A 21 0 0 "ARG " " HG2" " " 1 0 1 C2 
    2894 48 -3.897 21.3457 -3.6537 188 " " " " A 21 0 0 "ARG " " HD3" " " 1 0 1 C2 
    2895 48 -2.10041 21.636 -3.78625 188 " " " " A 21 0 0 "ARG " " HD2" " " 1 0 1 C2 
    2896 48 -2.36722 21.7965 -1.26178 188 " " " " A 21 0 0 "ARG " " HE " " " 1 0 1 C2 
    2897 48 -3.72378 25.0669 -0.796157 188 " " " " A 21 0 0 "ARG " HH12 " " 1 0 1 C2 
    2898 48 -2.96973 23.792 0.0215588 188 " " " " A 21 0 0 "ARG " HH11 " " 1 0 1 C2 
    2899 48 -3.72278 24.9894 -3.27352 188 " " " " A 21 0 0 "ARG " HH22 " " 1 0 1 C2 
    2900 48 -4.01578 23.4069 -3.94488 188 " " " " A 21 0 0 "ARG " HH21 " " 1 0 1 C2 
    2901 40 -3.6145 18.9382 -6.95228 189 " " " " A 43 0 0 "ALA " " N  " " " 7 0 1 C2 
    2902 14 -3.28582 18.6752 -8.3555 189 " " " " A 2 0 0 "ALA " " CA " " " 6 0 1 C2 
    2903 14 -2.58042 19.8267 -9.05387 189 " " " " A 2 0 0 "ALA " " C  " " " 6 0 1 C2 
    2904 23 -1.97708 19.5977 -10.0856 189 " " " " A 70 0 0 "ALA " " O  " " " 8 0 1 C2 
    2905 14 -4.54658 18.2254 -9.13123 189 " " " " A 2 0 0 "ALA " " CB " " " 6 0 1 C2 
    2906 48 -3.33944 19.8268 -6.55879 189 " " " " A 21 0 0 "ALA " " H  " " " 1 0 1 C2 
    2907 48 -2.57033 17.8529 -8.35004 189 " " " " A 21 0 0 "ALA " " HA " " " 1 0 1 C2 
    2908 48 -5.31737 18.9953 -9.16701 189 " " " " A 21 0 0 "ALA " " HB1" " " 1 0 1 C2 
    2909 48 -4.25023 17.984 -10.152 189 " " " " A 21 0 0 "ALA " " HB2" " " 1 0 1 C2 
    2910 48 -5.11812 17.4441 -8.63023 189 " " " " A 21 0 0 "ALA " " HB3" " " 1 0 1 C2 
    2911 40 -2.69355 21.0776 -8.53491 190 " " " " A 43 0 0 "GLU " " N  " " " 7 0 1 C2 
    2912 14 -2.41365 22.3304 -9.20138 190 " " " " A 2 0 0 "GLU " " CA " " " 6 0 1 C2 
    2913 14 -0.983458 22.4553 -9.75119 190 " " " " A 2 0 0 "GLU " " C  " " " 6 0 1 C2 
    2914 23 -0.78958 22.7064 -10.9627 190 " " " " A 70 0 0 "GLU " " O  " " " 8 0 1 C2 
    2915 14 -2.74963 23.4216 -8.20583 190 " " " " A 2 0 0 "GLU " " CB " " " 6 0 1 C2 
    2916 14 -4.22759 23.3663 -7.51097 190 " " " " A 2 0 0 "GLU " " CG " " " 6 0 1 C2 
    2917 14 -4.17582 22.5933 -6.19995 190 " " " " A 2 0 0 "GLU " " CD " " " 6 0 1 C2 
    2918 23 -3.4964 21.5672 -6.10772 190 " " " " A 70 0 0 "GLU " " OE1" " " 8 0 1 C2 
    2919 23 -5.01841 23.0459 -5.32939 190 " " " " A 70 0 0 "GLU " " OE2" " " 8 0 1 C2 
    2920 48 -3.08652 21.122 -7.60555 190 " " " " A 21 0 0 "GLU " " H  " " " 1 0 1 C2 
    2921 48 -3.10569 22.359 -10.043 190 " " " " A 21 0 0 "GLU " " HA " " " 1 0 1 C2 
    2922 48 -2.60126 24.3952 -8.67293 190 " " " " A 21 0 0 "GLU " " HB3" " " 1 0 1 C2 
    2923 48 -1.97297 23.4411 -7.4413 190 " " " " A 21 0 0 "GLU " " HB2" " " 1 0 1 C2 
    2924 48 -4.92133 22.7826 -8.11601 190 " " " " A 21 0 0 "GLU " " HG3" " " 1 0 1 C2 
    2925 48 -4.67921 24.32 -7.23778 190 " " " " A 21 0 0 "GLU " " HG2" " " 1 0 1 C2 
    2926 40 -0.00537004 22.0194 -8.88713 191 " " " " A 43 0 0 "VAL " " N  " " " 7 0 1 C2 
    2927 14 1.37344 21.846 -9.37247 191 " " " " A 2 0 0 "VAL " " CA " " " 6 0 1 C2 
    2928 14 1.86079 20.4083 -9.22038 191 " " " " A 2 0 0 "VAL " " C  " " " 6 0 1 C2 
    2929 23 2.94292 20.0951 -9.71186 191 " " " " A 70 0 0 "VAL " " O  " " " 8 0 1 C2 
    2930 14 2.29368 22.9114 -8.7635 191 " " " " A 2 0 0 "VAL " " CB " " " 6 0 1 C2 
    2931 14 2.17569 24.312 -9.36575 191 " " " " A 2 0 0 "VAL " " CG1" " " 6 0 1 C2 
    2932 14 2.14763 23.0633 -7.23428 191 " " " " A 2 0 0 "VAL " " CG2" " " 6 0 1 C2 
    2933 48 -0.216926 21.7175 -7.94681 191 " " " " A 21 0 0 "VAL " " H  " " " 1 0 1 C2 
    2934 48 1.40687 21.9126 -10.4599 191 " " " " A 21 0 0 "VAL " " HA " " " 1 0 1 C2 
    2935 48 3.33764 22.6262 -8.89334 191 " " " " A 21 0 0 "VAL " " HB " " " 1 0 1 C2 
    2936 48 3.07898 24.8326 -9.04757 191 " " " " A 21 0 0 "VAL " HG11 " " 1 0 1 C2 
    2937 48 2.07673 24.2531 -10.4496 191 " " " " A 21 0 0 "VAL " HG12 " " 1 0 1 C2 
    2938 48 1.22489 24.7339 -9.04004 191 " " " " A 21 0 0 "VAL " HG13 " " 1 0 1 C2 
    2939 48 2.36243 22.097 -6.77809 191 " " " " A 21 0 0 "VAL " HG21 " " 1 0 1 C2 
    2940 48 2.74153 23.8026 -6.69683 191 " " " " A 21 0 0 "VAL " HG22 " " 1 0 1 C2 
    2941 48 1.10324 23.2343 -6.97326 191 " " " " A 21 0 0 "VAL " HG23 " " 1 0 1 C2 
    2942 40 1.04474 19.6314 -8.51942 192 " " " " A 43 0 0 "ALA " " N  " " " 7 0 1 C2 
    2943 14 1.10996 18.263 -8.08459 192 " " " " A 2 0 0 "ALA " " CA " " " 6 0 1 C2 
    2944 14 0.661679 17.2192 -9.02629 192 " " " " A 2 0 0 "ALA " " C  " " " 6 0 1 C2 
    2945 23 1.03711 16.0521 -8.79968 192 " " " " A 70 0 0 "ALA " " O  " " " 8 0 1 C2 
    2946 14 0.217691 18.1322 -6.818 192 " " " " A 2 0 0 "ALA " " CB " " " 6 0 1 C2 
    2947 48 0.164311 20.0598 -8.27155 192 " " " " A 21 0 0 "ALA " " H  " " " 1 0 1 C2 
    2948 48 2.14863 18.1241 -7.78458 192 " " " " A 21 0 0 "ALA " " HA " " " 1 0 1 C2 
    2949 48 0.217786 17.165 -6.31545 192 " " " " A 21 0 0 "ALA " " HB1" " " 1 0 1 C2 
    2950 48 0.601144 18.7671 -6.01927 192 " " " " A 21 0 0 "ALA " " HB2" " " 1 0 1 C2 
    2951 48 -0.849234 18.2822 -6.98316 192 " " " " A 21 0 0 "ALA " " HB3" " " 1 0 1 C2 
    2952 40 0.119371 17.5906 -10.1292 193 " " " " A 43 0 0 "ALA " " N  " " " 7 0 1 C2 
    2953 14 -0.18481 16.7121 -11.3044 193 " " " " A 2 0 0 "ALA " " CA " " " 6 0 1 C2 
    2954 14 -0.0582837 17.3612 -12.7036 193 " " " " A 2 0 0 "ALA " " C  " " " 6 0 1 C2 
    2955 23 0.880475 17.0555 -13.426 193 " " " " A 70 0 0 "ALA " " O  " " " 8 0 1 C2 
    2956 14 -1.47544 15.8693 -11.1363 193 " " " " A 2 0 0 "ALA " " CB " " " 6 0 1 C2 
    2957 48 -0.137759 18.5584 -10.2606 193 " " " " A 21 0 0 "ALA " " H  " " " 1 0 1 C2 
    2958 48 0.66364 16.0288 -11.3395 193 " " " " A 21 0 0 "ALA " " HA " " " 1 0 1 C2 
    2959 48 -1.56215 15.0903 -11.8937 193 " " " " A 21 0 0 "ALA " " HB1" " " 1 0 1 C2 
    2960 48 -1.53025 15.3487 -10.1802 193 " " " " A 21 0 0 "ALA " " HB2" " " 1 0 1 C2 
    2961 48 -2.39431 16.4555 -11.1478 193 " " " " A 21 0 0 "ALA " " HB3" " " 1 0 1 C2 
    2962 40 -0.948497 18.341 -13.0224 194 " " " " A 43 0 0 "ILE " " N  " " " 7 0 1 C2 
    2963 14 -1.08458 19.2358 -14.121 194 " " " " A 2 0 0 "ILE " " CA " " " 6 0 1 C2 
    2964 14 0.22252 19.5058 -14.9517 194 " " " " A 2 0 0 "ILE " " C  " " " 6 0 1 C2 
    2965 23 0.252637 19.0286 -16.076 194 " " " " A 70 0 0 "ILE " " O  " " " 8 0 1 C2 
    2966 14 -1.98377 20.4463 -13.651 194 " " " " A 2 0 0 "ILE " " CB " " " 6 0 1 C2 
    2967 14 -3.4009 19.9836 -13.3185 194 " " " " A 2 0 0 "ILE " " CG1" " " 6 0 1 C2 
    2968 14 -2.05908 21.6115 -14.7341 194 " " " " A 2 0 0 "ILE " " CG2" " " 6 0 1 C2 
    2969 14 -4.36423 20.9839 -12.8376 194 " " " " A 2 0 0 "ILE " " CD1" " " 6 0 1 C2 
    2970 48 -1.5868 18.6083 -12.2867 194 " " " " A 21 0 0 "ILE " " H  " " " 1 0 1 C2 
    2971 48 -1.76511 18.6533 -14.742 194 " " " " A 21 0 0 "ILE " " HA " " " 1 0 1 C2 
    2972 48 -1.69092 20.7464 -12.6449 194 " " " " A 21 0 0 "ILE " " HB " " " 1 0 1 C2 
    2973 48 -3.38627 19.133 -12.637 194 " " " " A 21 0 0 "ILE " HG13 " " 1 0 1 C2 
    2974 48 -3.86782 19.6047 -14.2276 194 " " " " A 21 0 0 "ILE " HG12 " " 1 0 1 C2 
    2975 48 -1.13497 22.1573 -14.9244 194 " " " " A 21 0 0 "ILE " HG21 " " 1 0 1 C2 
    2976 48 -2.33504 21.2548 -15.7264 194 " " " " A 21 0 0 "ILE " HG22 " " 1 0 1 C2 
    2977 48 -2.77394 22.3673 -14.4087 194 " " " " A 21 0 0 "ILE " HG23 " " 1 0 1 C2 
    2978 48 -4.78157 21.7529 -13.4876 194 " " " " A 21 0 0 "ILE " HD11 " " 1 0 1 C2 
    2979 48 -5.22106 20.4319 -12.4512 194 " " " " A 21 0 0 "ILE " HD12 " " 1 0 1 C2 
    2980 48 -3.97766 21.5175 -11.9693 194 " " " " A 21 0 0 "ILE " HD13 " " 1 0 1 C2 
    2981 40 1.20109 20.2117 -14.4552 195 " " " " A 43 0 0 "PRO " " N  " " " 7 0 1 C2 
    2982 14 2.43366 20.4758 -15.23 195 " " " " A 2 0 0 "PRO " " CA " " " 6 0 1 C2 
    2983 14 3.33202 19.2663 -15.529 195 " " " " A 2 0 0 "PRO " " C  " " " 6 0 1 C2 
    2984 23 4.05437 19.2143 -16.5283 195 " " " " A 70 0 0 "PRO " " O  " " " 8 0 1 C2 
    2985 14 3.22789 21.5191 -14.3632 195 " " " " A 2 0 0 "PRO " " CB " " " 6 0 1 C2 
    2986 14 2.73782 21.3263 -12.9114 195 " " " " A 2 0 0 "PRO " " CG " " " 6 0 1 C2 
    2987 14 1.31416 20.6836 -13.0641 195 " " " " A 2 0 0 "PRO " " CD " " " 6 0 1 C2 
    2988 48 2.05945 20.878 -16.1714 195 " " " " A 21 0 0 "PRO " " HA " " " 1 0 1 C2 
    2989 48 2.99905 22.5538 -14.6185 195 " " " " A 21 0 0 "PRO " " HB3" " " 1 0 1 C2 
    2990 48 4.3116 21.4415 -14.4506 195 " " " " A 21 0 0 "PRO " " HB2" " " 1 0 1 C2 
    2991 48 2.65189 22.1807 -12.2401 195 " " " " A 21 0 0 "PRO " " HG3" " " 1 0 1 C2 
    2992 48 3.33607 20.5716 -12.4009 195 " " " " A 21 0 0 "PRO " " HG2" " " 1 0 1 C2 
    2993 48 1.38868 19.9421 -12.2687 195 " " " " A 21 0 0 "PRO " " HD2" " " 1 0 1 C2 
    2994 48 0.656377 21.5258 -12.8491 195 " " " " A 21 0 0 "PRO " " HD3" " " 1 0 1 C2 
    2995 40 3.3898 18.3367 -14.5331 196 " " " " A 43 0 0 "LEU " " N  " " " 7 0 1 C2 
    2996 14 4.25165 17.1423 -14.5979 196 " " " " A 2 0 0 "LEU " " CA " " " 6 0 1 C2 
    2997 14 3.69998 16.1719 -15.6143 196 " " " " A 2 0 0 "LEU " " C  " " " 6 0 1 C2 
    2998 23 4.50207 15.5041 -16.3183 196 " " " " A 70 0 0 "LEU " " O  " " " 8 0 1 C2 
    2999 14 4.15828 16.4408 -13.2625 196 " " " " A 2 0 0 "LEU " " CB " " " 6 0 1 C2 
    3000 14 4.8482 17.1892 -12.0741 196 " " " " A 2 0 0 "LEU " " CG " " " 6 0 1 C2 
    3001 14 3.91229 17.2938 -10.8887 196 " " " " A 2 0 0 "LEU " " CD1" " " 6 0 1 C2 
    3002 14 6.18457 16.5688 -11.7534 196 " " " " A 2 0 0 "LEU " " CD2" " " 6 0 1 C2 
    3003 48 2.67877 18.4468 -13.8242 196 " " " " A 21 0 0 "LEU " " H  " " " 1 0 1 C2 
    3004 48 5.3213 17.2885 -14.7482 196 " " " " A 21 0 0 "LEU " " HA " " " 1 0 1 C2 
    3005 48 4.64271 15.4648 -13.2916 196 " " " " A 21 0 0 "LEU " " HB3" " " 1 0 1 C2 
    3006 48 3.17373 16.0527 -13.0016 196 " " " " A 21 0 0 "LEU " " HB2" " " 1 0 1 C2 
    3007 48 5.13781 18.2057 -12.3405 196 " " " " A 21 0 0 "LEU " " HG " " " 1 0 1 C2 
    3008 48 3.00591 17.8643 -11.0914 196 " " " " A 21 0 0 "LEU " HD11 " " 1 0 1 C2 
    3009 48 3.76793 16.2632 -10.5644 196 " " " " A 21 0 0 "LEU " HD12 " " 1 0 1 C2 
    3010 48 4.43897 17.7917 -10.0746 196 " " " " A 21 0 0 "LEU " HD13 " " 1 0 1 C2 
    3011 48 6.11094 15.5271 -11.4414 196 " " " " A 21 0 0 "LEU " HD21 " " 1 0 1 C2 
    3012 48 6.84103 16.6539 -12.6194 196 " " " " A 21 0 0 "LEU " HD22 " " 1 0 1 C2 
    3013 48 6.64426 17.1107 -10.9269 196 " " " " A 21 0 0 "LEU " HD23 " " 1 0 1 C2 
    3014 40 2.35244 16.0533 -15.7879 197 " " " " A 43 0 0 "VAL " " N  " " " 7 0 1 C2 
    3015 14 1.82238 15.2604 -16.9683 197 " " " " A 2 0 0 "VAL " " CA " " " 6 0 1 C2 
    3016 14 1.87306 16.0717 -18.2802 197 " " " " A 2 0 0 "VAL " " C  " " " 6 0 1 C2 
    3017 23 1.95138 15.4457 -19.3278 197 " " " " A 70 0 0 "VAL " " O  " " " 8 0 1 C2 
    3018 14 0.366643 14.7089 -16.7423 197 " " " " A 2 0 0 "VAL " " CB " " " 6 0 1 C2 
    3019 14 0.360677 13.6909 -15.5674 197 " " " " A 2 0 0 "VAL " " CG1" " " 6 0 1 C2 
    3020 14 -0.72285 15.6975 -16.4037 197 " " " " A 2 0 0 "VAL " " CG2" " " 6 0 1 C2 
    3021 48 1.70411 16.4741 -15.1377 197 " " " " A 21 0 0 "VAL " " H  " " " 1 0 1 C2 
    3022 48 2.44877 14.3851 -17.1404 197 " " " " A 21 0 0 "VAL " " HA " " " 1 0 1 C2 
    3023 48 0.179792 14.1523 -17.6606 197 " " " " A 21 0 0 "VAL " " HB " " " 1 0 1 C2 
    3024 48 0.709943 14.0623 -14.604 197 " " " " A 21 0 0 "VAL " HG11 " " 1 0 1 C2 
    3025 48 -0.624064 13.2364 -15.4587 197 " " " " A 21 0 0 "VAL " HG12 " " 1 0 1 C2 
    3026 48 1.02103 12.8561 -15.8024 197 " " " " A 21 0 0 "VAL " HG13 " " 1 0 1 C2 
    3027 48 -1.70217 15.222 -16.3498 197 " " " " A 21 0 0 "VAL " HG21 " " 1 0 1 C2 
    3028 48 -0.652858 16.3263 -15.5162 197 " " " " A 21 0 0 "VAL " HG22 " " 1 0 1 C2 
    3029 48 -0.828685 16.3792 -17.2477 197 " " " " A 21 0 0 "VAL " HG23 " " 1 0 1 C2 
    3030 40 1.90205 17.4161 -18.2226 198 " " " " A 43 0 0 "ALA " " N  " " " 7 0 1 C2 
    3031 14 1.83809 18.2657 -19.3997 198 " " " " A 2 0 0 "ALA " " CA " " " 6 0 1 C2 
    3032 14 3.04015 18.1727 -20.3215 198 " " " " A 2 0 0 "ALA " " C  " " " 6 0 1 C2 
    3033 23 2.86868 18.1507 -21.5487 198 " " " " A 70 0 0 "ALA " " O  " " " 8 0 1 C2 
    3034 14 1.64073 19.7358 -19.0904 198 " " " " A 2 0 0 "ALA " " CB " " " 6 0 1 C2 
    3035 48 2.16618 17.8655 -17.3575 198 " " " " A 21 0 0 "ALA " " H  " " " 1 0 1 C2 
    3036 48 0.930951 17.9462 -19.9127 198 " " " " A 21 0 0 "ALA " " HA " " " 1 0 1 C2 
    3037 48 2.45813 20.1495 -18.4997 198 " " " " A 21 0 0 "ALA " " HB1" " " 1 0 1 C2 
    3038 48 1.39309 20.3759 -19.9372 198 " " " " A 21 0 0 "ALA " " HB2" " " 1 0 1 C2 
    3039 48 0.759763 19.753 -18.4487 198 " " " " A 21 0 0 "ALA " " HB3" " " 1 0 1 C2 
    3040 40 4.27327 18.0695 -19.7544 199 " " " " A 43 0 0 "VAL " " N  " " " 7 0 1 C2 
    3041 14 5.56899 18.0382 -20.4128 199 " " " " A 2 0 0 "VAL " " CA " " " 6 0 1 C2 
    3042 14 5.82979 16.7741 -21.2224 199 " " " " A 2 0 0 "VAL " " C  " " " 6 0 1 C2 
    3043 23 6.63025 16.8236 -22.1841 199 " " " " A 70 0 0 "VAL " " O  " " " 8 0 1 C2 
    3044 14 6.67672 18.1594 -19.393 199 " " " " A 2 0 0 "VAL " " CB " " " 6 0 1 C2 
    3045 14 6.82771 19.5942 -18.84 199 " " " " A 2 0 0 "VAL " " CG1" " " 6 0 1 C2 
    3046 14 6.60783 17.1597 -18.2295 199 " " " " A 2 0 0 "VAL " " CG2" " " 6 0 1 C2 
    3047 48 4.27049 18.0249 -18.7454 199 " " " " A 21 0 0 "VAL " " H  " " " 1 0 1 C2 
    3048 48 5.51513 18.9631 -20.9871 199 " " " " A 21 0 0 "VAL " " HA " " " 1 0 1 C2 
    3049 48 7.62136 17.8867 -19.8635 199 " " " " A 21 0 0 "VAL " " HB " " " 1 0 1 C2 
    3050 48 5.9176 20.1412 -18.5936 199 " " " " A 21 0 0 "VAL " HG11 " " 1 0 1 C2 
    3051 48 7.48615 19.6952 -17.9772 199 " " " " A 21 0 0 "VAL " HG12 " " 1 0 1 C2 
    3052 48 7.46476 20.1771 -19.5053 199 " " " " A 21 0 0 "VAL " HG13 " " 1 0 1 C2 
    3053 48 5.92709 17.4985 -17.4486 199 " " " " A 21 0 0 "VAL " HG21 " " 1 0 1 C2 
    3054 48 6.24959 16.1691 -18.5099 199 " " " " A 21 0 0 "VAL " HG22 " " 1 0 1 C2 
    3055 48 7.54655 16.9006 -17.7398 199 " " " " A 21 0 0 "VAL " HG23 " " 1 0 1 C2 
    3056 40 5.08714 15.6994 -20.8297 200 " " " " A 43 0 0 "VAL " " N  " " " 7 0 1 C2 
    3057 14 5.09097 14.4153 -21.5769 200 " " " " A 2 0 0 "VAL " " CA " " " 6 0 1 C2 
    3058 14 4.02185 14.5181 -22.6693 200 " " " " A 2 0 0 "VAL " " C  " " " 6 0 1 C2 
    3059 23 4.3778 14.183 -23.7752 200 " " " " A 70 0 0 "VAL " " O  " " " 8 0 1 C2 
    3060 14 4.76356 13.297 -20.4366 200 " " " " A 2 0 0 "VAL " " CB " " " 6 0 1 C2 
    3061 14 4.78831 11.9227 -21.0161 200 " " " " A 2 0 0 "VAL " " CG1" " " 6 0 1 C2 
    3062 14 5.53792 13.3529 -19.099 200 " " " " A 2 0 0 "VAL " " CG2" " " 6 0 1 C2 
    3063 48 4.47439 15.8797 -20.0473 200 " " " " A 21 0 0 "VAL " " H  " " " 1 0 1 C2 
    3064 48 6.05466 14.1832 -22.0303 200 " " " " A 21 0 0 "VAL " " HA " " " 1 0 1 C2 
    3065 48 3.74096 13.3363 -20.0613 200 " " " " A 21 0 0 "VAL " " HB " " " 1 0 1 C2 
    3066 48 5.62884 11.7941 -21.698 200 " " " " A 21 0 0 "VAL " HG11 " " 1 0 1 C2 
    3067 48 4.9251 11.2339 -20.1825 200 " " " " A 21 0 0 "VAL " HG12 " " 1 0 1 C2 
    3068 48 3.96476 11.6319 -21.6682 200 " " " " A 21 0 0 "VAL " HG13 " " 1 0 1 C2 
    3069 48 6.609 13.2516 -19.2741 200 " " " " A 21 0 0 "VAL " HG21 " " 1 0 1 C2 
    3070 48 5.31191 14.2742 -18.5622 200 " " " " A 21 0 0 "VAL " HG22 " " 1 0 1 C2 
    3071 48 5.2315 12.5614 -18.415 200 " " " " A 21 0 0 "VAL " HG23 " " 1 0 1 C2 
    3072 40 2.81142 14.9654 -22.4273 201 " " " " A 43 0 0 "LEU " " N  " " " 7 0 1 C2 
    3073 14 1.72251 15.2368 -23.3494 201 " " " " A 2 0 0 "LEU " " CA " " " 6 0 1 C2 
    3074 14 2.14108 16.2268 -24.4456 201 " " " " A 2 0 0 "LEU " " C  " " " 6 0 1 C2 
    3075 23 1.85746 15.9527 -25.6412 201 " " " " A 70 0 0 "LEU " " O  " " " 8 0 1 C2 
    3076 14 0.488282 15.8617 -22.5942 201 " " " " A 2 0 0 "LEU " " CB " " " 6 0 1 C2 
    3077 14 -0.289374 14.8895 -21.7194 201 " " " " A 2 0 0 "LEU " " CG " " " 6 0 1 C2 
    3078 14 -1.13343 15.7403 -20.7803 201 " " " " A 2 0 0 "LEU " " CD1" " " 6 0 1 C2 
    3079 14 -1.10566 13.9968 -22.6133 201 " " " " A 2 0 0 "LEU " " CD2" " " 6 0 1 C2 
    3080 48 2.6083 15.2892 -21.4924 201 " " " " A 21 0 0 "LEU " " H  " " " 1 0 1 C2 
    3081 48 1.44719 14.3 -23.8339 201 " " " " A 21 0 0 "LEU " " HA " " " 1 0 1 C2 
    3082 48 -0.218257 16.3578 -23.2596 201 " " " " A 21 0 0 "LEU " " HB3" " " 1 0 1 C2 
    3083 48 0.808091 16.651 -21.914 201 " " " " A 21 0 0 "LEU " " HB2" " " 1 0 1 C2 
    3084 48 0.393857 14.2211 -21.1954 201 " " " " A 21 0 0 "LEU " " HG " " " 1 0 1 C2 
    3085 48 -1.84837 15.1665 -20.1906 201 " " " " A 21 0 0 "LEU " HD11 " " 1 0 1 C2 
    3086 48 -0.497199 16.3673 -20.1556 201 " " " " A 21 0 0 "LEU " HD12 " " 1 0 1 C2 
    3087 48 -1.72208 16.4216 -21.3945 201 " " " " A 21 0 0 "LEU " HD13 " " 1 0 1 C2 
    3088 48 -1.45886 14.5525 -23.4819 201 " " " " A 21 0 0 "LEU " HD21 " " 1 0 1 C2 
    3089 48 -0.481074 13.1388 -22.862 201 " " " " A 21 0 0 "LEU " HD22 " " 1 0 1 C2 
    3090 48 -1.97052 13.6529 -22.0459 201 " " " " A 21 0 0 "LEU " HD23 " " 1 0 1 C2 
    3091 40 2.79876 17.3348 -24.1119 202 " " " " A 43 0 0 "PHE " " N  " " " 7 0 1 C2 
    3092 14 3.35175 18.2885 -25.0317 202 " " " " A 2 0 0 "PHE " " CA " " " 6 0 1 C2 
    3093 14 4.84257 17.9194 -25.5076 202 " " " " A 2 0 0 "PHE " " C  " " " 6 0 1 C2 
    3094 23 5.66102 18.7948 -25.7901 202 " " " " A 70 0 0 "PHE " " O  " " " 8 0 1 C2 
    3095 14 3.35092 19.6995 -24.3728 202 " " " " A 2 0 0 "PHE " " CB " " " 6 0 1 C2 
    3096 14 1.92473 20.2432 -24.2751 202 " " " " A 2 0 0 "PHE " " CG " " " 6 0 1 C2 
    3097 14 1.38308 20.6369 -25.4803 202 " " " " A 2 0 0 "PHE " " CD1" " " 6 0 1 C2 
    3098 14 1.24116 20.483 -23.0876 202 " " " " A 2 0 0 "PHE " " CD2" " " 6 0 1 C2 
    3099 14 0.154237 21.3252 -25.574 202 " " " " A 2 0 0 "PHE " " CE1" " " 6 0 1 C2 
    3100 14 0.0794917 21.2733 -23.137 202 " " " " A 2 0 0 "PHE " " CE2" " " 6 0 1 C2 
    3101 14 -0.544646 21.6043 -24.3876 202 " " " " A 2 0 0 "PHE " " CZ " " " 6 0 1 C2 
    3102 48 2.81115 17.5511 -23.1255 202 " " " " A 21 0 0 "PHE " " H  " " " 1 0 1 C2 
    3103 48 2.66007 18.3478 -25.8721 202 " " " " A 21 0 0 "PHE " " HA " " " 1 0 1 C2 
    3104 48 3.89693 20.4923 -24.8841 202 " " " " A 21 0 0 "PHE " " HB3" " " 1 0 1 C2 
    3105 48 3.7883 19.6476 -23.3758 202 " " " " A 21 0 0 "PHE " " HB2" " " 1 0 1 C2 
    3106 48 1.95869 20.4918 -26.3825 202 " " " " A 21 0 0 "PHE " " HD1" " " 1 0 1 C2 
    3107 48 1.67998 20.2146 -22.1379 202 " " " " A 21 0 0 "PHE " " HD2" " " 1 0 1 C2 
    3108 48 -0.178908 21.7307 -26.5179 202 " " " " A 21 0 0 "PHE " " HE1" " " 1 0 1 C2 
    3109 48 -0.414359 21.474 -22.1978 202 " " " " A 21 0 0 "PHE " " HE2" " " 1 0 1 C2 
    3110 48 -1.5233 22.0392 -24.5273 202 " " " " A 21 0 0 "PHE " " HZ " " " 1 0 1 C2 
    3111 40 5.20806 16.6915 -25.3974 203 " " " " A 43 0 0 "PHE " " N  " " " 7 0 1 C2 
    3112 14 6.20057 15.9917 -26.2193 203 " " " " A 2 0 0 "PHE " " CA " " " 6 0 1 C2 
    3113 14 5.49377 14.9233 -27.145 203 " " " " A 2 0 0 "PHE " " C  " " " 6 0 1 C2 
    3114 23 5.78978 14.9759 -28.3639 203 " " " " A 70 0 0 "PHE " " O  " " " 8 0 1 C2 
    3115 14 7.2017 15.4035 -25.213 203 " " " " A 2 0 0 "PHE " " CB " " " 6 0 1 C2 
    3116 14 7.92927 14.1014 -25.3982 203 " " " " A 2 0 0 "PHE " " CG " " " 6 0 1 C2 
    3117 14 8.00477 13.1528 -24.3549 203 " " " " A 2 0 0 "PHE " " CD1" " " 6 0 1 C2 
    3118 14 8.65275 13.9056 -26.6023 203 " " " " A 2 0 0 "PHE " " CD2" " " 6 0 1 C2 
    3119 14 8.52257 11.9423 -24.6647 203 " " " " A 2 0 0 "PHE " " CE1" " " 6 0 1 C2 
    3120 14 9.24569 12.6256 -26.815 203 " " " " A 2 0 0 "PHE " " CE2" " " 6 0 1 C2 
    3121 14 9.18187 11.6202 -25.8474 203 " " " " A 2 0 0 "PHE " " CZ " " " 6 0 1 C2 
    3122 48 4.57356 16.0933 -24.8879 203 " " " " A 21 0 0 "PHE " " H  " " " 1 0 1 C2 
    3123 48 6.77615 16.6532 -26.8667 203 " " " " A 21 0 0 "PHE " " HA " " " 1 0 1 C2 
    3124 48 6.61761 15.2496 -24.3056 203 " " " " A 21 0 0 "PHE " " HB3" " " 1 0 1 C2 
    3125 48 8.01664 16.1074 -25.044 203 " " " " A 21 0 0 "PHE " " HB2" " " 1 0 1 C2 
    3126 48 7.57817 13.2849 -23.3716 203 " " " " A 21 0 0 "PHE " " HD1" " " 1 0 1 C2 
    3127 48 8.83481 14.7121 -27.2972 203 " " " " A 21 0 0 "PHE " " HD2" " " 1 0 1 C2 
    3128 48 8.5101 11.1862 -23.8936 203 " " " " A 21 0 0 "PHE " " HE1" " " 1 0 1 C2 
    3129 48 9.86821 12.4591 -27.6817 203 " " " " A 21 0 0 "PHE " " HE2" " " 1 0 1 C2 
    3130 48 9.63174 10.6396 -25.8969 203 " " " " A 21 0 0 "PHE " " HZ " " " 1 0 1 C2 
    3131 40 4.62264 14.0189 -26.6478 204 " " " " A 43 0 0 "VAL " " N  " " " 7 0 1 C2 
    3132 14 3.82989 12.9918 -27.3813 204 " " " " A 2 0 0 "VAL " " CA " " " 6 0 1 C2 
    3133 14 2.75234 13.6047 -28.3612 204 " " " " A 2 0 0 "VAL " " C  " " " 6 0 1 C2 
    3134 23 2.25782 12.9801 -29.2711 204 " " " " A 70 0 0 "VAL " " O  " " " 8 0 1 C2 
    3135 14 3.1593 12.1938 -26.2664 204 " " " " A 2 0 0 "VAL " " CB " " " 6 0 1 C2 
    3136 14 2.30043 10.9899 -26.7791 204 " " " " A 2 0 0 "VAL " " CG1" " " 6 0 1 C2 
    3137 14 4.21119 11.4486 -25.3598 204 " " " " A 2 0 0 "VAL " " CG2" " " 6 0 1 C2 
    3138 48 4.45508 13.995 -25.6521 204 " " " " A 21 0 0 "VAL " " H  " " " 1 0 1 C2 
    3139 48 4.458 12.3233 -27.9701 204 " " " " A 21 0 0 "VAL " " HA " " " 1 0 1 C2 
    3140 48 2.50247 12.9098 -25.7724 204 " " " " A 21 0 0 "VAL " " HB " " " 1 0 1 C2 
    3141 48 1.44693 11.1413 -27.44 204 " " " " A 21 0 0 "VAL " HG11 " " 1 0 1 C2 
    3142 48 2.97463 10.2788 -27.2566 204 " " " " A 21 0 0 "VAL " HG12 " " 1 0 1 C2 
    3143 48 1.81163 10.3633 -26.0331 204 " " " " A 21 0 0 "VAL " HG13 " " 1 0 1 C2 
    3144 48 4.94584 12.124 -24.9215 204 " " " " A 21 0 0 "VAL " HG21 " " 1 0 1 C2 
    3145 48 3.75107 10.9502 -24.5066 204 " " " " A 21 0 0 "VAL " HG22 " " 1 0 1 C2 
    3146 48 4.71765 10.771 -26.0472 204 " " " " A 21 0 0 "VAL " HG23 " " 1 0 1 C2 
    3147 40 2.38467 14.8779 -28.1119 205 " " " " A 43 0 0 "PHE " " N  " " " 7 0 1 C2 
    3148 14 1.61397 15.784 -28.9554 205 " " " " A 2 0 0 "PHE " " CA " " " 6 0 1 C2 
    3149 14 2.30238 17.1261 -29.0146 205 " " " " A 2 0 0 "PHE " " C  " " " 6 0 1 C2 
    3150 23 3.22991 17.311 -28.2384 205 " " " " A 70 0 0 "PHE " " O  " " " 8 0 1 C2 
    3151 14 0.155416 16.0838 -28.4534 205 " " " " A 2 0 0 "PHE " " CB " " " 6 0 1 C2 
    3152 14 -0.606921 14.7674 -28.4352 205 " " " " A 2 0 0 "PHE " " CG " " " 6 0 1 C2 
    3153 14 -0.941878 14.0724 -29.6463 205 " " " " A 2 0 0 "PHE " " CD1" " " 6 0 1 C2 
    3154 14 -1.05546 14.3109 -27.1831 205 " " " " A 2 0 0 "PHE " " CD2" " " 6 0 1 C2 
    3155 14 -1.60351 12.8378 -29.5413 205 " " " " A 2 0 0 "PHE " " CE1" " " 6 0 1 C2 
    3156 14 -1.73188 13.0798 -27.1124 205 " " " " A 2 0 0 "PHE " " CE2" " " 6 0 1 C2 
    3157 14 -2.08362 12.3787 -28.288 205 " " " " A 2 0 0 "PHE " " CZ " " " 6 0 1 C2 
    3158 48 2.74209 15.2143 -27.2292 205 " " " " A 21 0 0 "PHE " " H  " " " 1 0 1 C2 
    3159 48 1.60995 15.379 -29.9674 205 " " " " A 21 0 0 "PHE " " HA " " " 1 0 1 C2 
    3160 48 -0.413543 16.867 -28.9544 205 " " " " A 21 0 0 "PHE " " HB3" " " 1 0 1 C2 
    3161 48 0.274213 16.3962 -27.4159 205 " " " " A 21 0 0 "PHE " " HB2" " " 1 0 1 C2 
    3162 48 -0.536006 14.4967 -30.5527 205 " " " " A 21 0 0 "PHE " " HD1" " " 1 0 1 C2 
    3163 48 -0.86748 14.8242 -26.2516 205 " " " " A 21 0 0 "PHE " " HD2" " " 1 0 1 C2 
    3164 48 -1.8058 12.306 -30.4593 205 " " " " A 21 0 0 "PHE " " HE1" " " 1 0 1 C2 
    3165 48 -2.01259 12.752 -26.1224 205 " " " " A 21 0 0 "PHE " " HE2" " " 1 0 1 C2 
    3166 48 -2.64928 11.459 -28.3114 205 " " " " A 21 0 0 "PHE " " HZ " " " 1 0 1 C2 
    3167 40 1.84747 18.0027 -29.9102 206 " " " " A 43 0 0 "GLY " " N  " " " 7 0 1 C2 
    3168 14 2.26554 19.3979 -30.0377 206 " " " " A 2 0 0 "GLY " " CA " " " 6 0 1 C2 
    3169 14 1.2307 20.4437 -30.0846 206 " " " " A 2 0 0 "GLY " " C  " " " 6 0 1 C2 
    3170 23 1.47054 21.5775 -30.5168 206 " " " " A 70 0 0 "GLY " " O  " " " 8 0 1 C2 
    3171 48 1.1619 17.675 -30.5756 206 " " " " A 21 0 0 "GLY " " H  " " " 1 0 1 C2 
    3172 48 2.90783 19.5944 -30.8961 206 " " " " A 21 0 0 "GLY " " HA3" " " 1 0 1 C2 
    3173 48 2.90163 19.618 -29.1803 206 " " " " A 21 0 0 "GLY " " HA2" " " 1 0 1 C2 
    3174 40 -0.00157823 20.0729 -29.6436 207 " " " " A 43 0 0 "THR " " N  " " " 7 0 1 C2 
    3175 14 -1.26106 20.8959 -29.7978 207 " " " " A 2 0 0 "THR " " CA " " " 6 0 1 C2 
    3176 14 -2.1215 20.7005 -28.4801 207 " " " " A 2 0 0 "THR " " C  " " " 6 0 1 C2 
    3177 23 -1.99968 19.6168 -27.9107 207 " " " " A 70 0 0 "THR " " O  " " " 8 0 1 C2 
    3178 14 -1.87675 20.4899 -31.1659 207 " " " " A 2 0 0 "THR " " CB " " " 6 0 1 C2 
    3179 23 -2.70521 21.5042 -31.6879 207 " " " " A 70 0 0 "THR " " OG1" " " 8 0 1 C2 
    3180 14 -2.57102 19.1123 -31.078 207 " " " " A 2 0 0 "THR " " CG2" " " 6 0 1 C2 
    3181 48 -0.0687818 19.2773 -29.025 207 " " " " A 21 0 0 "THR " " H  " " " 1 0 1 C2 
    3182 48 -0.938216 21.9284 -29.9308 207 " " " " A 21 0 0 "THR " " HA " " " 1 0 1 C2 
    3183 48 -1.031 20.39 -31.8462 207 " " " " A 21 0 0 "THR " " HB " " " 1 0 1 C2 
    3184 48 -2.43976 21.7201 -32.5688 207 " " " " A 21 0 0 "THR " " HG1" " " 1 0 1 C2 
    3185 48 -3.48981 19.1701 -30.4944 207 " " " " A 21 0 0 "THR " HG21 " " 1 0 1 C2 
    3186 48 -2.8502 18.5931 -31.9948 207 " " " " A 21 0 0 "THR " HG22 " " 1 0 1 C2 
    3187 48 -1.98629 18.4221 -30.4699 207 " " " " A 21 0 0 "THR " HG23 " " 1 0 1 C2 
    3188 40 -2.9337 21.683 -28.0669 208 " " " " A 43 0 0 "VAL " " N  " " " 7 0 1 C2 
    3189 14 -3.52301 21.6915 -26.7213 208 " " " " A 2 0 0 "VAL " " CA " " " 6 0 1 C2 
    3190 14 -4.72201 20.8958 -26.5836 208 " " " " A 2 0 0 "VAL " " C  " " " 6 0 1 C2 
    3191 23 -4.85145 20.2596 -25.5022 208 " " " " A 70 0 0 "VAL " " O  " " " 8 0 1 C2 
    3192 14 -3.81539 23.1736 -26.2615 208 " " " " A 2 0 0 "VAL " " CB " " " 6 0 1 C2 
    3193 14 -2.59278 24.0187 -26.4227 208 " " " " A 2 0 0 "VAL " " CG1" " " 6 0 1 C2 
    3194 14 -5.0583 23.9123 -26.5302 208 " " " " A 2 0 0 "VAL " " CG2" " " 6 0 1 C2 
    3195 48 -2.75101 22.5762 -28.5016 208 " " " " A 21 0 0 "VAL " " H  " " " 1 0 1 C2 
    3196 48 -2.85387 21.1974 -26.0169 208 " " " " A 21 0 0 "VAL " " HA " " " 1 0 1 C2 
    3197 48 -3.69601 23.0562 -25.1844 208 " " " " A 21 0 0 "VAL " " HB " " " 1 0 1 C2 
    3198 48 -2.58164 24.6874 -27.2834 208 " " " " A 21 0 0 "VAL " HG11 " " 1 0 1 C2 
    3199 48 -2.44788 24.6036 -25.5144 208 " " " " A 21 0 0 "VAL " HG12 " " 1 0 1 C2 
    3200 48 -1.70998 23.3881 -26.5284 208 " " " " A 21 0 0 "VAL " HG13 " " 1 0 1 C2 
    3201 48 -5.99297 23.4544 -26.2066 208 " " " " A 21 0 0 "VAL " HG21 " " 1 0 1 C2 
    3202 48 -4.99246 24.9482 -26.1976 208 " " " " A 21 0 0 "VAL " HG22 " " 1 0 1 C2 
    3203 48 -5.17652 24.0047 -27.6099 208 " " " " A 21 0 0 "VAL " HG23 " " 1 0 1 C2 
    3204 40 -5.59201 20.7663 -27.595 209 " " " " A 43 0 0 "ILE " " N  " " " 7 0 1 C2 
    3205 14 -6.77005 19.9856 -27.3769 209 " " " " A 2 0 0 "ILE " " CA " " " 6 0 1 C2 
    3206 14 -6.40995 18.4821 -27.3255 209 " " " " A 2 0 0 "ILE " " C  " " " 6 0 1 C2 
    3207 23 -7.00616 17.7714 -26.5117 209 " " " " A 70 0 0 "ILE " " O  " " " 8 0 1 C2 
    3208 14 -7.75379 20.321 -28.535 209 " " " " A 2 0 0 "ILE " " CB " " " 6 0 1 C2 
    3209 14 -8.24228 21.8208 -28.731 209 " " " " A 2 0 0 "ILE " " CG1" " " 6 0 1 C2 
    3210 14 -9.00984 19.5058 -28.3624 209 " " " " A 2 0 0 "ILE " " CG2" " " 6 0 1 C2 
    3211 14 -9.01081 22.5127 -27.5824 209 " " " " A 2 0 0 "ILE " " CD1" " " 6 0 1 C2 
    3212 48 -5.29669 21.3411 -28.3712 209 " " " " A 21 0 0 "ILE " " H  " " " 1 0 1 C2 
    3213 48 -7.2939 20.1483 -26.435 209 " " " " A 21 0 0 "ILE " " HA " " " 1 0 1 C2 
    3214 48 -7.16779 20.0434 -29.4111 209 " " " " A 21 0 0 "ILE " " HB " " " 1 0 1 C2 
    3215 48 -8.88391 21.8264 -29.6121 209 " " " " A 21 0 0 "ILE " HG13 " " 1 0 1 C2 
    3216 48 -7.36352 22.4352 -28.9271 209 " " " " A 21 0 0 "ILE " HG12 " " 1 0 1 C2 
    3217 48 -8.78085 18.4402 -28.3728 209 " " " " A 21 0 0 "ILE " HG21 " " 1 0 1 C2 
    3218 48 -9.57088 19.7143 -27.4515 209 " " " " A 21 0 0 "ILE " HG22 " " 1 0 1 C2 
    3219 48 -9.73296 19.6356 -29.1676 209 " " " " A 21 0 0 "ILE " HG23 " " 1 0 1 C2 
    3220 48 -9.93226 21.993 -27.3198 209 " " " " A 21 0 0 "ILE " HD11 " " 1 0 1 C2 
    3221 48 -8.49786 22.3577 -26.6332 209 " " " " A 21 0 0 "ILE " HD12 " " 1 0 1 C2 
    3222 48 -9.19191 23.5613 -27.8184 209 " " " " A 21 0 0 "ILE " HD13 " " 1 0 1 C2 
    3223 40 -5.43428 18.0197 -28.097 210 " " " " A 43 0 0 "ALA " " N  " " " 7 0 1 C2 
    3224 14 -4.81645 16.6586 -28.0762 210 " " " " A 2 0 0 "ALA " " CA " " " 6 0 1 C2 
    3225 14 -4.28061 16.4267 -26.6473 210 " " " " A 2 0 0 "ALA " " C  " " " 6 0 1 C2 
    3226 23 -4.38083 15.2987 -26.155 210 " " " " A 70 0 0 "ALA " " O  " " " 8 0 1 C2 
    3227 14 -3.84975 16.4705 -29.2322 210 " " " " A 2 0 0 "ALA " " CB " " " 6 0 1 C2 
    3228 48 -4.95349 18.8463 -28.4219 210 " " " " A 21 0 0 "ALA " " H  " " " 1 0 1 C2 
    3229 48 -5.64349 15.9537 -28.1611 210 " " " " A 21 0 0 "ALA " " HA " " " 1 0 1 C2 
    3230 48 -4.3075 16.9627 -30.0903 210 " " " " A 21 0 0 "ALA " " HB1" " " 1 0 1 C2 
    3231 48 -2.84091 16.8441 -29.0567 210 " " " " A 21 0 0 "ALA " " HB2" " " 1 0 1 C2 
    3232 48 -3.78668 15.4023 -29.4396 210 " " " " A 21 0 0 "ALA " " HB3" " " 1 0 1 C2 
    3233 40 -3.58777 17.406 -26.0852 211 " " " " A 43 0 0 "ALA " " N  " " " 7 0 1 C2 
    3234 14 -3.15654 17.2608 -24.7289 211 " " " " A 2 0 0 "ALA " " CA " " " 6 0 1 C2 
    3235 14 -4.25836 17.4055 -23.5764 211 " " " " A 2 0 0 "ALA " " C  " " " 6 0 1 C2 
    3236 23 -4.09448 16.7133 -22.5653 211 " " " " A 70 0 0 "ALA " " O  " " " 8 0 1 C2 
    3237 14 -2.15763 18.3615 -24.5186 211 " " " " A 2 0 0 "ALA " " CB " " " 6 0 1 C2 
    3238 48 -3.38302 18.2826 -26.5431 211 " " " " A 21 0 0 "ALA " " H  " " " 1 0 1 C2 
    3239 48 -2.55915 16.3492 -24.7106 211 " " " " A 21 0 0 "ALA " " HA " " " 1 0 1 C2 
    3240 48 -1.60548 18.3851 -23.5791 211 " " " " A 21 0 0 "ALA " " HB1" " " 1 0 1 C2 
    3241 48 -1.4035 18.4842 -25.296 211 " " " " A 21 0 0 "ALA " " HB2" " " 1 0 1 C2 
    3242 48 -2.6506 19.3225 -24.6656 211 " " " " A 21 0 0 "ALA " " HB3" " " 1 0 1 C2 
    3243 40 -5.40887 18.2001 -23.7593 212 " " " " A 43 0 0 "ALA " " N  " " " 7 0 1 C2 
    3244 14 -6.59292 18.2887 -22.8537 212 " " " " A 2 0 0 "ALA " " CA " " " 6 0 1 C2 
    3245 14 -7.43987 17.0482 -22.7968 212 " " " " A 2 0 0 "ALA " " C  " " " 6 0 1 C2 
    3246 23 -7.67316 16.5557 -21.7235 212 " " " " A 70 0 0 "ALA " " O  " " " 8 0 1 C2 
    3247 14 -7.4556 19.4683 -23.3468 212 " " " " A 2 0 0 "ALA " " CB " " " 6 0 1 C2 
    3248 48 -5.43893 18.742 -24.6111 212 " " " " A 21 0 0 "ALA " " H  " " " 1 0 1 C2 
    3249 48 -6.18325 18.4248 -21.8528 212 " " " " A 21 0 0 "ALA " " HA " " " 1 0 1 C2 
    3250 48 -7.8856 19.1355 -24.2915 212 " " " " A 21 0 0 "ALA " " HB1" " " 1 0 1 C2 
    3251 48 -8.24354 19.7062 -22.6322 212 " " " " A 21 0 0 "ALA " " HB2" " " 1 0 1 C2 
    3252 48 -6.8005 20.3035 -23.5946 212 " " " " A 21 0 0 "ALA " " HB3" " " 1 0 1 C2 
    3253 40 -7.80418 16.5234 -24.0151 213 " " " " A 43 0 0 "LEU " " N  " " " 7 0 1 C2 
    3254 14 -8.55777 15.3316 -24.308 213 " " " " A 2 0 0 "LEU " " CA " " " 6 0 1 C2 
    3255 14 -8.29615 14.0547 -23.4051 213 " " " " A 2 0 0 "LEU " " C  " " " 6 0 1 C2 
    3256 23 -9.28616 13.5224 -22.8709 213 " " " " A 70 0 0 "LEU " " O  " " " 8 0 1 C2 
    3257 14 -8.44167 14.8748 -25.8106 213 " " " " A 2 0 0 "LEU " " CB " " " 6 0 1 C2 
    3258 14 -9.2696 15.5758 -26.8683 213 " " " " A 2 0 0 "LEU " " CG " " " 6 0 1 C2 
    3259 14 -8.6944 15.3441 -28.1883 213 " " " " A 2 0 0 "LEU " " CD1" " " 6 0 1 C2 
    3260 14 -10.7244 15.0066 -26.6431 213 " " " " A 2 0 0 "LEU " " CD2" " " 6 0 1 C2 
    3261 48 -7.3962 17.0182 -24.7954 213 " " " " A 21 0 0 "LEU " " H  " " " 1 0 1 C2 
    3262 48 -9.58662 15.6581 -24.1565 213 " " " " A 21 0 0 "LEU " " HA " " " 1 0 1 C2 
    3263 48 -8.48897 13.8009 -25.9908 213 " " " " A 21 0 0 "LEU " " HB3" " " 1 0 1 C2 
    3264 48 -7.43101 15.1037 -26.1486 213 " " " " A 21 0 0 "LEU " " HB2" " " 1 0 1 C2 
    3265 48 -9.23023 16.6651 -26.8648 213 " " " " A 21 0 0 "LEU " " HG " " " 1 0 1 C2 
    3266 48 -9.46938 15.5289 -28.9322 213 " " " " A 21 0 0 "LEU " HD11 " " 1 0 1 C2 
    3267 48 -7.92837 16.0866 -28.4118 213 " " " " A 21 0 0 "LEU " HD12 " " 1 0 1 C2 
    3268 48 -8.38115 14.301 -28.2317 213 " " " " A 21 0 0 "LEU " HD13 " " 1 0 1 C2 
    3269 48 -11.0245 15.3149 -25.6416 213 " " " " A 21 0 0 "LEU " HD21 " " 1 0 1 C2 
    3270 48 -11.4507 15.4599 -27.3178 213 " " " " A 21 0 0 "LEU " HD22 " " 1 0 1 C2 
    3271 48 -10.8683 13.9317 -26.7518 213 " " " " A 21 0 0 "LEU " HD23 " " 1 0 1 C2 
    3272 40 -7.06234 13.5408 -23.3108 214 " " " " A 43 0 0 "PRO " " N  " " " 7 0 1 C2 
    3273 14 -6.88163 12.3773 -22.5012 214 " " " " A 2 0 0 "PRO " " CA " " " 6 0 1 C2 
    3274 14 -6.76827 12.7015 -20.9888 214 " " " " A 2 0 0 "PRO " " C  " " " 6 0 1 C2 
    3275 23 -6.79427 11.7783 -20.1361 214 " " " " A 70 0 0 "PRO " " O  " " " 8 0 1 C2 
    3276 14 -5.53286 11.7913 -23.0076 214 " " " " A 2 0 0 "PRO " " CB " " " 6 0 1 C2 
    3277 14 -4.76393 12.9564 -23.5407 214 " " " " A 2 0 0 "PRO " " CG " " " 6 0 1 C2 
    3278 14 -5.83319 13.8878 -24.0463 214 " " " " A 2 0 0 "PRO " " CD " " " 6 0 1 C2 
    3279 48 -7.68201 11.6399 -22.5617 214 " " " " A 21 0 0 "PRO " " HA " " " 1 0 1 C2 
    3280 48 -5.58973 10.9712 -23.7233 214 " " " " A 21 0 0 "PRO " " HB3" " " 1 0 1 C2 
    3281 48 -4.88301 11.395 -22.2274 214 " " " " A 21 0 0 "PRO " " HB2" " " 1 0 1 C2 
    3282 48 -3.9867 12.7456 -24.2752 214 " " " " A 21 0 0 "PRO " " HG3" " " 1 0 1 C2 
    3283 48 -4.26475 13.4114 -22.6852 214 " " " " A 21 0 0 "PRO " " HG2" " " 1 0 1 C2 
    3284 48 -5.53627 14.905 -23.7911 214 " " " " A 21 0 0 "PRO " " HD2" " " 1 0 1 C2 
    3285 48 -6.01943 13.8683 -25.1201 214 " " " " A 21 0 0 "PRO " " HD3" " " 1 0 1 C2 
    3286 40 -6.52766 14.0054 -20.6447 215 " " " " A 43 0 0 "ALA " " N  " " " 7 0 1 C2 
    3287 14 -6.24304 14.4845 -19.2583 215 " " " " A 2 0 0 "ALA " " CA " " " 6 0 1 C2 
    3288 14 -7.48267 14.7599 -18.3168 215 " " " " A 2 0 0 "ALA " " C  " " " 6 0 1 C2 
    3289 23 -7.43682 14.4698 -17.1534 215 " " " " A 70 0 0 "ALA " " O  " " " 8 0 1 C2 
    3290 14 -5.52676 15.8695 -19.3411 215 " " " " A 2 0 0 "ALA " " CB " " " 6 0 1 C2 
    3291 48 -6.28183 14.5858 -21.4339 215 " " " " A 21 0 0 "ALA " " H  " " " 1 0 1 C2 
    3292 48 -5.59096 13.802 -18.7132 215 " " " " A 21 0 0 "ALA " " HA " " " 1 0 1 C2 
    3293 48 -5.82832 16.6121 -20.0799 215 " " " " A 21 0 0 "ALA " " HB1" " " 1 0 1 C2 
    3294 48 -5.63983 16.4249 -18.4101 215 " " " " A 21 0 0 "ALA " " HB2" " " 1 0 1 C2 
    3295 48 -4.45687 15.8145 -19.5422 215 " " " " A 21 0 0 "ALA " " HB3" " " 1 0 1 C2 
    3296 40 -8.62398 15.1779 -18.8772 216 " " " " A 43 0 0 "ILE " " N  " " " 7 0 1 C2 
    3297 14 -9.87216 15.4473 -18.1122 216 " " " " A 2 0 0 "ILE " " CA " " " 6 0 1 C2 
    3298 14 -10.5131 14.1643 -17.6247 216 " " " " A 2 0 0 "ILE " " C  " " " 6 0 1 C2 
    3299 23 -11.1203 14.1247 -16.5689 216 " " " " A 70 0 0 "ILE " " O  " " " 8 0 1 C2 
    3300 14 -10.9811 16.1995 -19.0037 216 " " " " A 2 0 0 "ILE " " CB " " " 6 0 1 C2 
    3301 14 -11.0182 15.7143 -20.4912 216 " " " " A 2 0 0 "ILE " " CG1" " " 6 0 1 C2 
    3302 14 -10.6517 17.6728 -19.0915 216 " " " " A 2 0 0 "ILE " " CG2" " " 6 0 1 C2 
    3303 14 -12.4262 15.8563 -21.11 216 " " " " A 2 0 0 "ILE " " CD1" " " 6 0 1 C2 
    3304 48 -8.6427 15.423 -19.8568 216 " " " " A 21 0 0 "ILE " " H  " " " 1 0 1 C2 
    3305 48 -9.62888 16.0248 -17.2204 216 " " " " A 21 0 0 "ILE " " HA " " " 1 0 1 C2 
    3306 48 -11.971 16.1287 -18.5529 216 " " " " A 21 0 0 "ILE " " HB " " " 1 0 1 C2 
    3307 48 -10.919 14.6296 -20.532 216 " " " " A 21 0 0 "ILE " HG13 " " 1 0 1 C2 
    3308 48 -10.267 16.1183 -21.1698 216 " " " " A 21 0 0 "ILE " HG12 " " 1 0 1 C2 
    3309 48 -11.3033 18.2266 -19.7674 216 " " " " A 21 0 0 "ILE " HG21 " " 1 0 1 C2 
    3310 48 -10.7447 18.2028 -18.1436 216 " " " " A 21 0 0 "ILE " HG22 " " 1 0 1 C2 
    3311 48 -9.63585 17.7973 -19.4666 216 " " " " A 21 0 0 "ILE " HG23 " " 1 0 1 C2 
    3312 48 -13.2216 15.2706 -20.6493 216 " " " " A 21 0 0 "ILE " HD11 " " 1 0 1 C2 
    3313 48 -12.6474 16.902 -20.8962 216 " " " " A 21 0 0 "ILE " HD12 " " 1 0 1 C2 
    3314 48 -12.4836 15.6041 -22.1689 216 " " " " A 21 0 0 "ILE " HD13 " " 1 0 1 C2 
    3315 40 -10.2443 13.0762 -18.4004 217 " " " " A 43 0 0 "ILE " " N  " " " 7 0 1 C2 
    3316 14 -10.7231 11.712 -18.1881 217 " " " " A 2 0 0 "ILE " " CA " " " 6 0 1 C2 
    3317 14 -10.0518 11.1034 -16.8763 217 " " " " A 2 0 0 "ILE " " C  " " " 6 0 1 C2 
    3318 23 -10.6857 10.2157 -16.2908 217 " " " " A 70 0 0 "ILE " " O  " " " 8 0 1 C2 
    3319 14 -10.3921 11.0054 -19.5288 217 " " " " A 2 0 0 "ILE " " CB " " " 6 0 1 C2 
    3320 14 -11.4259 11.3618 -20.5983 217 " " " " A 2 0 0 "ILE " " CG1" " " 6 0 1 C2 
    3321 14 -10.3148 9.47407 -19.4996 217 " " " " A 2 0 0 "ILE " " CG2" " " 6 0 1 C2 
    3322 14 -12.8675 11.1784 -20.2353 217 " " " " A 2 0 0 "ILE " " CD1" " " 6 0 1 C2 
    3323 48 -9.57035 13.1793 -19.1455 217 " " " " A 21 0 0 "ILE " " H  " " " 1 0 1 C2 
    3324 48 -11.7951 11.7302 -17.9912 217 " " " " A 21 0 0 "ILE " " HA " " " 1 0 1 C2 
    3325 48 -9.42547 11.3096 -19.9302 217 " " " " A 21 0 0 "ILE " " HB " " " 1 0 1 C2 
    3326 48 -11.2107 10.7974 -21.5056 217 " " " " A 21 0 0 "ILE " HG13 " " 1 0 1 C2 
    3327 48 -11.2317 12.3832 -20.9256 217 " " " " A 21 0 0 "ILE " HG12 " " 1 0 1 C2 
    3328 48 -11.1989 8.9175 -19.1887 217 " " " " A 21 0 0 "ILE " HG21 " " 1 0 1 C2 
    3329 48 -10.1824 9.1709 -20.5382 217 " " " " A 21 0 0 "ILE " HG22 " " 1 0 1 C2 
    3330 48 -9.41381 9.18698 -18.9575 217 " " " " A 21 0 0 "ILE " HG23 " " 1 0 1 C2 
    3331 48 -12.9488 10.1647 -19.843 217 " " " " A 21 0 0 "ILE " HD11 " " 1 0 1 C2 
    3332 48 -13.4125 11.87 -19.5926 217 " " " " A 21 0 0 "ILE " HD12 " " 1 0 1 C2 
    3333 48 -13.3905 11.3054 -21.1831 217 " " " " A 21 0 0 "ILE " HD13 " " 1 0 1 C2 
    3334 40 -8.88125 11.5722 -16.4364 218 " " " " A 43 0 0 "GLY " " N  " " " 7 0 1 C2 
    3335 14 -8.16968 11.0433 -15.2614 218 " " " " A 2 0 0 "GLY " " CA " " " 6 0 1 C2 
    3336 14 -8.91539 11.3575 -14.0075 218 " " " " A 2 0 0 "GLY " " C  " " " 6 0 1 C2 
    3337 23 -9.07395 10.5601 -13.1564 218 " " " " A 70 0 0 "GLY " " O  " " " 8 0 1 C2 
    3338 48 -8.52951 12.3041 -17.037 218 " " " " A 21 0 0 "GLY " " H  " " " 1 0 1 C2 
    3339 48 -7.21577 11.57 -15.2357 218 " " " " A 21 0 0 "GLY " " HA3" " " 1 0 1 C2 
    3340 48 -7.94448 9.98098 -15.3559 218 " " " " A 21 0 0 "GLY " " HA2" " " 1 0 1 C2 
    3341 40 -9.38056 12.6452 -14.0238 219 " " " " A 43 0 0 "GLY " " N  " " " 7 0 1 C2 
    3342 14 -10.0593 13.4566 -12.9881 219 " " " " A 2 0 0 "GLY " " CA " " " 6 0 1 C2 
    3343 14 -11.507 13.0588 -12.8581 219 " " " " A 2 0 0 "GLY " " C  " " " 6 0 1 C2 
    3344 23 -12.0543 12.9222 -11.7277 219 " " " " A 70 0 0 "GLY " " O  " " " 8 0 1 C2 
    3345 48 -9.2903 13.1808 -14.8754 219 " " " " A 21 0 0 "GLY " " H  " " " 1 0 1 C2 
    3346 48 -9.9929 14.5038 -13.2833 219 " " " " A 21 0 0 "GLY " " HA3" " " 1 0 1 C2 
    3347 48 -9.64389 13.1807 -12.0189 219 " " " " A 21 0 0 "GLY " " HA2" " " 1 0 1 C2 
    3348 40 -12.1347 12.6484 -13.9803 220 " " " " A 43 0 0 "LEU " " N  " " " 7 0 1 C2 
    3349 14 -13.4808 11.9982 -13.9908 220 " " " " A 2 0 0 "LEU " " CA " " " 6 0 1 C2 
    3350 14 -13.497 10.5391 -13.5552 220 " " " " A 2 0 0 "LEU " " C  " " " 6 0 1 C2 
    3351 23 -14.4585 10.0669 -12.9478 220 " " " " A 70 0 0 "LEU " " O  " " " 8 0 1 C2 
    3352 14 -14.0649 12.0091 -15.463 220 " " " " A 2 0 0 "LEU " " CB " " " 6 0 1 C2 
    3353 14 -14.3743 13.4729 -15.9443 220 " " " " A 2 0 0 "LEU " " CG " " " 6 0 1 C2 
    3354 14 -14.4388 13.5496 -17.5268 220 " " " " A 2 0 0 "LEU " " CD1" " " 6 0 1 C2 
    3355 14 -15.6337 14.045 -15.2804 220 " " " " A 2 0 0 "LEU " " CD2" " " 6 0 1 C2 
    3356 48 -11.5712 12.5293 -14.81 220 " " " " A 21 0 0 "LEU " " H  " " " 1 0 1 C2 
    3357 48 -14.1431 12.4771 -13.2696 220 " " " " A 21 0 0 "LEU " " HA " " " 1 0 1 C2 
    3358 48 -14.9502 11.3939 -15.6237 220 " " " " A 21 0 0 "LEU " " HB3" " " 1 0 1 C2 
    3359 48 -13.227 11.6734 -16.0741 220 " " " " A 21 0 0 "LEU " " HB2" " " 1 0 1 C2 
    3360 48 -13.5928 14.1759 -15.656 220 " " " " A 21 0 0 "LEU " " HG " " " 1 0 1 C2 
    3361 48 -15.0859 12.7994 -17.9814 220 " " " " A 21 0 0 "LEU " HD11 " " 1 0 1 C2 
    3362 48 -14.8386 14.474 -17.9436 220 " " " " A 21 0 0 "LEU " HD12 " " 1 0 1 C2 
    3363 48 -13.4937 13.4158 -18.0531 220 " " " " A 21 0 0 "LEU " HD13 " " 1 0 1 C2 
    3364 48 -15.5743 13.9077 -14.2008 220 " " " " A 21 0 0 "LEU " HD21 " " 1 0 1 C2 
    3365 48 -15.8865 15.102 -15.364 220 " " " " A 21 0 0 "LEU " HD22 " " 1 0 1 C2 
    3366 48 -16.5802 13.5884 -15.5696 220 " " " " A 21 0 0 "LEU " HD23 " " 1 0 1 C2 
    3367 40 -12.3066 9.84558 -13.632 221 " " " " A 43 0 0 "ALA " " N  " " " 7 0 1 C2 
    3368 14 -12.2154 8.47489 -13.1007 221 " " " " A 2 0 0 "ALA " " CA " " " 6 0 1 C2 
    3369 14 -12.1477 8.48194 -11.5031 221 " " " " A 2 0 0 "ALA " " C  " " " 6 0 1 C2 
    3370 23 -12.9667 7.76082 -10.8737 221 " " " " A 70 0 0 "ALA " " O  " " " 8 0 1 C2 
    3371 14 -11.0485 7.61617 -13.6699 221 " " " " A 2 0 0 "ALA " " CB " " " 6 0 1 C2 
    3372 48 -11.4364 10.1807 -14.02 221 " " " " A 21 0 0 "ALA " " H  " " " 1 0 1 C2 
    3373 48 -13.1437 7.96999 -13.3679 221 " " " " A 21 0 0 "ALA " " HA " " " 1 0 1 C2 
    3374 48 -11.2674 7.44147 -14.7233 221 " " " " A 21 0 0 "ALA " " HB1" " " 1 0 1 C2 
    3375 48 -10.0511 8.05518 -13.693 221 " " " " A 21 0 0 "ALA " " HB2" " " 1 0 1 C2 
    3376 48 -11.0139 6.71693 -13.0549 221 " " " " A 21 0 0 "ALA " " HB3" " " 1 0 1 C2 
    3377 40 -11.2182 9.31831 -10.9207 222 " " " " A 43 0 0 "ILE " " N  " " " 7 0 1 C2 
    3378 14 -11.0804 9.61535 -9.51081 222 " " " " A 2 0 0 "ILE " " CA " " " 6 0 1 C2 
    3379 14 -12.367 10.0548 -8.85464 222 " " " " A 2 0 0 "ILE " " C  " " " 6 0 1 C2 
    3380 23 -12.7877 9.45902 -7.87164 222 " " " " A 70 0 0 "ILE " " O  " " " 8 0 1 C2 
    3381 14 -9.86663 10.5526 -9.28688 222 " " " " A 2 0 0 "ILE " " CB " " " 6 0 1 C2 
    3382 14 -8.5084 10.0359 -9.89507 222 " " " " A 2 0 0 "ILE " " CG1" " " 6 0 1 C2 
    3383 14 -9.66619 10.8405 -7.76965 222 " " " " A 2 0 0 "ILE " " CG2" " " 6 0 1 C2 
    3384 14 -7.4439 11.1576 -10.0803 222 " " " " A 2 0 0 "ILE " " CD1" " " 6 0 1 C2 
    3385 48 -10.9089 10.0129 -11.5855 222 " " " " A 21 0 0 "ILE " " H  " " " 1 0 1 C2 
    3386 48 -10.8726 8.68198 -8.98759 222 " " " " A 21 0 0 "ILE " " HA " " " 1 0 1 C2 
    3387 48 -10.1542 11.4924 -9.75823 222 " " " " A 21 0 0 "ILE " " HB " " " 1 0 1 C2 
    3388 48 -8.66694 9.63044 -10.8943 222 " " " " A 21 0 0 "ILE " HG13 " " 1 0 1 C2 
    3389 48 -8.04962 9.31848 -9.21469 222 " " " " A 21 0 0 "ILE " HG12 " " 1 0 1 C2 
    3390 48 -8.69421 11.306 -7.60639 222 " " " " A 21 0 0 "ILE " HG21 " " 1 0 1 C2 
    3391 48 -10.4375 11.4984 -7.36927 222 " " " " A 21 0 0 "ILE " HG22 " " 1 0 1 C2 
    3392 48 -9.62329 9.87538 -7.26479 222 " " " " A 21 0 0 "ILE " HG23 " " 1 0 1 C2 
    3393 48 -7.31539 11.7055 -9.14686 222 " " " " A 21 0 0 "ILE " HD11 " " 1 0 1 C2 
    3394 48 -6.49501 10.7356 -10.4114 222 " " " " A 21 0 0 "ILE " HD12 " " 1 0 1 C2 
    3395 48 -7.75663 11.8252 -10.8831 222 " " " " A 21 0 0 "ILE " HD13 " " 1 0 1 C2 
    3396 40 -13.0789 11.0626 -9.42977 223 " " " " A 43 0 0 "ALA " " N  " " " 7 0 1 C2 
    3397 14 -14.3483 11.593 -8.95363 223 " " " " A 2 0 0 "ALA " " CA " " " 6 0 1 C2 
    3398 14 -15.5055 10.5941 -9.01893 223 " " " " A 2 0 0 "ALA " " C  " " " 6 0 1 C2 
    3399 23 -16.3242 10.579 -8.06218 223 " " " " A 70 0 0 "ALA " " O  " " " 8 0 1 C2 
    3400 14 -14.629 12.87 -9.77941 223 " " " " A 2 0 0 "ALA " " CB " " " 6 0 1 C2 
    3401 48 -12.5835 11.4874 -10.2007 223 " " " " A 21 0 0 "ALA " " H  " " " 1 0 1 C2 
    3402 48 -14.3078 11.8972 -7.90772 223 " " " " A 21 0 0 "ALA " " HA " " " 1 0 1 C2 
    3403 48 -15.6308 13.2612 -9.60254 223 " " " " A 21 0 0 "ALA " " HB1" " " 1 0 1 C2 
    3404 48 -13.9383 13.7118 -9.72971 223 " " " " A 21 0 0 "ALA " " HB2" " " 1 0 1 C2 
    3405 48 -14.5752 12.6171 -10.8383 223 " " " " A 21 0 0 "ALA " " HB3" " " 1 0 1 C2 
    3406 40 -15.5572 9.74193 -10.0522 224 " " " " A 43 0 0 "GLY " " N  " " " 7 0 1 C2 
    3407 14 -16.6103 8.77944 -10.109 224 " " " " A 2 0 0 "GLY " " CA " " " 6 0 1 C2 
    3408 14 -16.27 7.58749 -9.25955 224 " " " " A 2 0 0 "GLY " " C  " " " 6 0 1 C2 
    3409 23 -17.226 6.9648 -8.8005 224 " " " " A 70 0 0 "GLY " " O  " " " 8 0 1 C2 
    3410 48 -14.9302 9.87329 -10.8331 224 " " " " A 21 0 0 "GLY " " H  " " " 1 0 1 C2 
    3411 48 -16.7308 8.35259 -11.1047 224 " " " " A 21 0 0 "GLY " " HA3" " " 1 0 1 C2 
    3412 48 -17.6381 9.10623 -9.95116 224 " " " " A 21 0 0 "GLY " " HA2" " " 1 0 1 C2 
    3413 40 -15.0367 7.28021 -8.92509 225 " " " " A 43 0 0 "ALA " " N  " " " 7 0 1 C2 
    3414 14 -14.6285 6.17995 -8.01934 225 " " " " A 2 0 0 "ALA " " CA " " " 6 0 1 C2 
    3415 14 -14.9044 6.52181 -6.63167 225 " " " " A 2 0 0 "ALA " " C  " " " 6 0 1 C2 
    3416 23 -15.3134 5.62415 -5.91879 225 " " " " A 70 0 0 "ALA " " O  " " " 8 0 1 C2 
    3417 14 -13.118 5.91362 -8.27965 225 " " " " A 2 0 0 "ALA " " CB " " " 6 0 1 C2 
    3418 48 -14.3576 7.66558 -9.56578 225 " " " " A 21 0 0 "ALA " " H  " " " 1 0 1 C2 
    3419 48 -15.0478 5.17991 -8.12999 225 " " " " A 21 0 0 "ALA " " HA " " " 1 0 1 C2 
    3420 48 -12.5013 6.77923 -8.03778 225 " " " " A 21 0 0 "ALA " " HB1" " " 1 0 1 C2 
    3421 48 -12.7541 5.1353 -7.60888 225 " " " " A 21 0 0 "ALA " " HB2" " " 1 0 1 C2 
    3422 48 -12.9873 5.56541 -9.30423 225 " " " " A 21 0 0 "ALA " " HB3" " " 1 0 1 C2 
    3423 40 -14.8144 7.81581 -6.24518 226 " " " " A 43 0 0 "LEU " " N  " " " 7 0 1 C2 
    3424 14 -15.1818 8.38622 -4.88736 226 " " " " A 2 0 0 "LEU " " CA " " " 6 0 1 C2 
    3425 14 -16.7166 8.44748 -4.78958 226 " " " " A 2 0 0 "LEU " " C  " " " 6 0 1 C2 
    3426 23 -17.3601 8.17766 -3.77416 226 " " " " A 70 0 0 "LEU " " O  " " " 8 0 1 C2 
    3427 14 -14.5194 9.76525 -4.63012 226 " " " " A 2 0 0 "LEU " " CB " " " 6 0 1 C2 
    3428 14 -13.0371 9.85393 -4.48758 226 " " " " A 2 0 0 "LEU " " CG " " " 6 0 1 C2 
    3429 14 -12.5193 11.2243 -4.82976 226 " " " " A 2 0 0 "LEU " " CD1" " " 6 0 1 C2 
    3430 14 -12.4335 9.43012 -3.17657 226 " " " " A 2 0 0 "LEU " " CD2" " " 6 0 1 C2 
    3431 48 -14.3545 8.50356 -6.82454 226 " " " " A 21 0 0 "LEU " " H  " " " 1 0 1 C2 
    3432 48 -14.7844 7.69887 -4.14056 226 " " " " A 21 0 0 "LEU " " HA " " " 1 0 1 C2 
    3433 48 -14.9688 10.2673 -3.77334 226 " " " " A 21 0 0 "LEU " " HB3" " " 1 0 1 C2 
    3434 48 -14.8756 10.3458 -5.48117 226 " " " " A 21 0 0 "LEU " " HB2" " " 1 0 1 C2 
    3435 48 -12.5668 9.22459 -5.24312 226 " " " " A 21 0 0 "LEU " " HG " " " 1 0 1 C2 
    3436 48 -11.4628 11.3172 -4.57809 226 " " " " A 21 0 0 "LEU " HD11 " " 1 0 1 C2 
    3437 48 -12.6655 11.5022 -5.87355 226 " " " " A 21 0 0 "LEU " HD12 " " 1 0 1 C2 
    3438 48 -13.1136 11.7783 -4.10312 226 " " " " A 21 0 0 "LEU " HD13 " " 1 0 1 C2 
    3439 48 -12.7302 10.2064 -2.47134 226 " " " " A 21 0 0 "LEU " HD21 " " 1 0 1 C2 
    3440 48 -12.9249 8.51373 -2.84965 226 " " " " A 21 0 0 "LEU " HD22 " " 1 0 1 C2 
    3441 48 -11.3459 9.36123 -3.1534 226 " " " " A 21 0 0 "LEU " HD23 " " 1 0 1 C2 
    3442 40 -17.3548 8.76832 -5.92124 227 " " " " A 43 0 0 "GLY " " N  " " " 7 0 1 C2 
    3443 14 -18.7647 8.57377 -6.31259 227 " " " " A 2 0 0 "GLY " " CA " " " 6 0 1 C2 
    3444 14 -19.3762 7.19516 -5.98689 227 " " " " A 2 0 0 "GLY " " C  " " " 6 0 1 C2 
    3445 23 -20.3311 7.14217 -5.24322 227 " " " " A 70 0 0 "GLY " " O  " " " 8 0 1 C2 
    3446 48 -16.8592 9.18748 -6.6951 227 " " " " A 21 0 0 "GLY " " H  " " " 1 0 1 C2 
    3447 48 -18.8682 8.60306 -7.39726 227 " " " " A 21 0 0 "GLY " " HA3" " " 1 0 1 C2 
    3448 48 -19.319 9.38107 -5.834 227 " " " " A 21 0 0 "GLY " " HA2" " " 1 0 1 C2 
    3449 40 -18.608 6.15368 -6.38449 228 " " " " A 43 0 0 "ILE " " N  " " " 7 0 1 C2 
    3450 14 -18.8523 4.79396 -6.04036 228 " " " " A 2 0 0 "ILE " " CA " " " 6 0 1 C2 
    3451 14 -18.5047 4.3984 -4.63535 228 " " " " A 2 0 0 "ILE " " C  " " " 6 0 1 C2 
    3452 23 -19.3101 3.73587 -3.93883 228 " " " " A 70 0 0 "ILE " " O  " " " 8 0 1 C2 
    3453 14 -18.1531 3.89831 -7.15543 228 " " " " A 2 0 0 "ILE " " CB " " " 6 0 1 C2 
    3454 14 -18.7837 4.13996 -8.50833 228 " " " " A 2 0 0 "ILE " " CG1" " " 6 0 1 C2 
    3455 14 -17.9989 2.38853 -6.80421 228 " " " " A 2 0 0 "ILE " " CG2" " " 6 0 1 C2 
    3456 14 -17.8557 3.79081 -9.7089 228 " " " " A 2 0 0 "ILE " " CD1" " " 6 0 1 C2 
    3457 48 -17.9689 6.29508 -7.15365 228 " " " " A 21 0 0 "ILE " " H  " " " 1 0 1 C2 
    3458 48 -19.9153 4.55534 -6.07561 228 " " " " A 21 0 0 "ILE " " HA " " " 1 0 1 C2 
    3459 48 -17.1345 4.24445 -7.33064 228 " " " " A 21 0 0 "ILE " " HB " " " 1 0 1 C2 
    3460 48 -19.0479 5.19266 -8.6091 228 " " " " A 21 0 0 "ILE " HG13 " " 1 0 1 C2 
    3461 48 -19.7965 3.74092 -8.56376 228 " " " " A 21 0 0 "ILE " HG12 " " 1 0 1 C2 
    3462 48 -18.9808 1.97947 -6.56635 228 " " " " A 21 0 0 "ILE " HG21 " " 1 0 1 C2 
    3463 48 -17.5987 1.82513 -7.64714 228 " " " " A 21 0 0 "ILE " HG22 " " 1 0 1 C2 
    3464 48 -17.4031 2.25371 -5.90146 228 " " " " A 21 0 0 "ILE " HG23 " " 1 0 1 C2 
    3465 48 -18.3886 3.9363 -10.6485 228 " " " " A 21 0 0 "ILE " HD11 " " 1 0 1 C2 
    3466 48 -16.9716 4.42681 -9.75319 228 " " " " A 21 0 0 "ILE " HD12 " " 1 0 1 C2 
    3467 48 -17.5095 2.76232 -9.60644 228 " " " " A 21 0 0 "ILE " HD13 " " 1 0 1 C2 
    3468 40 -17.2528 4.76007 -4.2434 229 " " " " A 43 0 0 "MET " " N  " " " 7 0 1 C2 
    3469 14 -16.7422 4.51925 -2.88974 229 " " " " A 2 0 0 "MET " " CA " " " 6 0 1 C2 
    3470 14 -17.716 5.0366 -1.85501 229 " " " " A 2 0 0 "MET " " C  " " " 6 0 1 C2 
    3471 23 -17.9422 4.38027 -0.895221 229 " " " " A 70 0 0 "MET " " O  " " " 8 0 1 C2 
    3472 14 -15.3886 5.20345 -2.84323 229 " " " " A 2 0 0 "MET " " CB " " " 6 0 1 C2 
    3473 14 -14.431 4.91848 -1.70434 229 " " " " A 2 0 0 "MET " " CG " " " 6 0 1 C2 
    3474 52 -12.8614 5.89891 -1.77279 229 " " " " A 13 0 0 "MET " " SD " " " 16 0 1 C2 
    3475 14 -11.9625 5.25992 -3.14914 229 " " " " A 2 0 0 "MET " " CE " " " 6 0 1 C2 
    3476 48 -16.6158 5.19159 -4.89776 229 " " " " A 21 0 0 "MET " " H  " " " 1 0 1 C2 
    3477 48 -16.7255 3.43689 -2.76201 229 " " " " A 21 0 0 "MET " " HA " " " 1 0 1 C2 
    3478 48 -15.5977 6.27196 -2.89453 229 " " " " A 21 0 0 "MET " " HB3" " " 1 0 1 C2 
    3479 48 -14.9087 4.94458 -3.78706 229 " " " " A 21 0 0 "MET " " HB2" " " 1 0 1 C2 
    3480 48 -14.3527 3.84151 -1.55562 229 " " " " A 21 0 0 "MET " " HG3" " " 1 0 1 C2 
    3481 48 -14.8744 5.18458 -0.7448 229 " " " " A 21 0 0 "MET " " HG2" " " 1 0 1 C2 
    3482 48 -10.9933 5.75582 -3.20251 229 " " " " A 21 0 0 "MET " " HE1" " " 1 0 1 C2 
    3483 48 -11.9557 4.17707 -3.02464 229 " " " " A 21 0 0 "MET " " HE2" " " 1 0 1 C2 
    3484 48 -12.6089 5.36914 -4.01996 229 " " " " A 21 0 0 "MET " " HE3" " " 1 0 1 C2 
    3485 40 -18.345 6.2304 -2.07419 230 " " " " A 43 0 0 "ARG " " N  " " " 7 0 1 C2 
    3486 14 -19.476 6.71052 -1.24808 230 " " " " A 2 0 0 "ARG " " CA " " " 6 0 1 C2 
    3487 14 -20.8181 5.95197 -1.18216 230 " " " " A 2 0 0 "ARG " " C  " " " 6 0 1 C2 
    3488 23 -21.4719 5.95126 -0.131121 230 " " " " A 70 0 0 "ARG " " O  " " " 8 0 1 C2 
    3489 14 -19.7478 8.13338 -1.62079 230 " " " " A 2 0 0 "ARG " " CB " " " 6 0 1 C2 
    3490 14 -20.7725 8.89764 -0.886834 230 " " " " A 2 0 0 "ARG " " CG " " " 6 0 1 C2 
    3491 14 -20.5807 9.15222 0.619367 230 " " " " A 2 0 0 "ARG " " CD " " " 6 0 1 C2 
    3492 40 -21.7582 9.75956 1.24986 230 " " " " A 43 0 0 "ARG " " NE " " " 7 0 1 C2 
    3493 14 -22.8907 9.17534 1.63088 230 " " " " A 2 0 0 "ARG " " CZ " " " 6 0 1 C2 
    3494 40 -22.9133 7.8842 1.46822 230 " " " " A 43 0 0 "ARG " " NH1" " " 7 0 1 C2 
    3495 40 -23.8601 9.77275 2.17281 230 " " " " A 43 0 0 "ARG " " NH2" " " 7 0 1 C2 
    3496 48 -18.1494 6.86824 -2.8325 230 " " " " A 21 0 0 "ARG " " H  " " " 1 0 1 C2 
    3497 48 -19.2219 6.74126 -0.18856 230 " " " " A 21 0 0 "ARG " " HA " " " 1 0 1 C2 
    3498 48 -19.9838 8.19717 -2.68304 230 " " " " A 21 0 0 "ARG " " HB3" " " 1 0 1 C2 
    3499 48 -18.797 8.66603 -1.6022 230 " " " " A 21 0 0 "ARG " " HB2" " " 1 0 1 C2 
    3500 48 -21.7026 8.3384 -0.987974 230 " " " " A 21 0 0 "ARG " " HG3" " " 1 0 1 C2 
    3501 48 -20.9695 9.86475 -1.34938 230 " " " " A 21 0 0 "ARG " " HG2" " " 1 0 1 C2 
    3502 48 -19.7451 9.84975 0.677949 230 " " " " A 21 0 0 "ARG " " HD3" " " 1 0 1 C2 
    3503 48 -20.3095 8.17964 1.03004 230 " " " " A 21 0 0 "ARG " " HD2" " " 1 0 1 C2 
    3504 48 -21.6838 10.763 1.33781 230 " " " " A 21 0 0 "ARG " " HE " " " 1 0 1 C2 
    3505 48 -23.745 7.38089 1.74218 230 " " " " A 21 0 0 "ARG " HH12 " " 1 0 1 C2 
    3506 48 -22.2308 7.38462 0.916264 230 " " " " A 21 0 0 "ARG " HH11 " " 1 0 1 C2 
    3507 48 -24.6719 9.28131 2.51853 230 " " " " A 21 0 0 "ARG " HH22 " " 1 0 1 C2 
    3508 48 -23.9083 10.7706 2.32118 230 " " " " A 21 0 0 "ARG " HH21 " " 1 0 1 C2 
    3509 40 -21.0897 5.05466 -2.17415 231 " " " " A 43 0 0 "LEU " " N  " " " 7 0 1 C2 
    3510 14 -22.2305 4.09556 -2.16407 231 " " " " A 2 0 0 "LEU " " CA " " " 6 0 1 C2 
    3511 14 -21.7734 2.71173 -1.64548 231 " " " " A 2 0 0 "LEU " " C  " " " 6 0 1 C2 
    3512 23 -22.5781 2.02547 -1.00333 231 " " " " A 70 0 0 "LEU " " O  " " " 8 0 1 C2 
    3513 14 -22.8532 3.86263 -3.57282 231 " " " " A 2 0 0 "LEU " " CB " " " 6 0 1 C2 
    3514 14 -23.4622 5.15633 -4.18754 231 " " " " A 2 0 0 "LEU " " CG " " " 6 0 1 C2 
    3515 14 -24.133 4.78289 -5.53002 231 " " " " A 2 0 0 "LEU " " CD1" " " 6 0 1 C2 
    3516 14 -24.3923 5.86845 -3.26579 231 " " " " A 2 0 0 "LEU " " CD2" " " 6 0 1 C2 
    3517 48 -20.4618 4.88808 -2.94749 231 " " " " A 21 0 0 "LEU " " H  " " " 1 0 1 C2 
    3518 48 -23.0531 4.48537 -1.56452 231 " " " " A 21 0 0 "LEU " " HA " " " 1 0 1 C2 
    3519 48 -23.7403 3.2321 -3.51312 231 " " " " A 21 0 0 "LEU " " HB3" " " 1 0 1 C2 
    3520 48 -22.1499 3.48886 -4.31695 231 " " " " A 21 0 0 "LEU " " HB2" " " 1 0 1 C2 
    3521 48 -22.6637 5.88518 -4.32657 231 " " " " A 21 0 0 "LEU " " HG " " " 1 0 1 C2 
    3522 48 -24.6882 5.64624 -5.89668 231 " " " " A 21 0 0 "LEU " HD11 " " 1 0 1 C2 
    3523 48 -23.5926 4.36359 -6.37868 231 " " " " A 21 0 0 "LEU " HD12 " " 1 0 1 C2 
    3524 48 -24.936 4.07158 -5.33679 231 " " " " A 21 0 0 "LEU " HD13 " " 1 0 1 C2 
    3525 48 -23.8893 6.29465 -2.39778 231 " " " " A 21 0 0 "LEU " HD21 " " 1 0 1 C2 
    3526 48 -24.8507 6.61906 -3.90959 231 " " " " A 21 0 0 "LEU " HD22 " " 1 0 1 C2 
    3527 48 -25.2491 5.2688 -2.95851 231 " " " " A 21 0 0 "LEU " HD23 " " 1 0 1 C2 
    3528 40 -20.5701 2.26745 -1.88084 232 " " " " A 43 0 0 "VAL " " N  " " " 7 0 1 C2 
    3529 14 -19.8784 1.20745 -1.15106 232 " " " " A 2 0 0 "VAL " " CA " " " 6 0 1 C2 
    3530 14 -19.898 1.4166 0.373634 232 " " " " A 2 0 0 "VAL " " C  " " " 6 0 1 C2 
    3531 23 -20.1216 0.390611 1.02571 232 " " " " A 70 0 0 "VAL " " O  " " " 8 0 1 C2 
    3532 14 -18.572 0.990791 -1.84652 232 " " " " A 2 0 0 "VAL " " CB " " " 6 0 1 C2 
    3533 14 -17.5368 0.22128 -1.0322 232 " " " " A 2 0 0 "VAL " " CG1" " " 6 0 1 C2 
    3534 14 -18.6954 0.441548 -3.25377 232 " " " " A 2 0 0 "VAL " " CG2" " " 6 0 1 C2 
    3535 48 -20.0028 2.75015 -2.56297 232 " " " " A 21 0 0 "VAL " " H  " " " 1 0 1 C2 
    3536 48 -20.4523 0.315649 -1.40294 232 " " " " A 21 0 0 "VAL " " HA " " " 1 0 1 C2 
    3537 48 -18.156 1.99761 -1.88295 232 " " " " A 21 0 0 "VAL " " HB " " " 1 0 1 C2 
    3538 48 -17.8696 -0.816626 -1.02539 232 " " " " A 21 0 0 "VAL " HG11 " " 1 0 1 C2 
    3539 48 -16.4897 0.191718 -1.3337 232 " " " " A 21 0 0 "VAL " HG12 " " 1 0 1 C2 
    3540 48 -17.5886 0.339406 0.0501404 232 " " " " A 21 0 0 "VAL " HG13 " " 1 0 1 C2 
    3541 48 -17.7062 0.278347 -3.68159 232 " " " " A 21 0 0 "VAL " HG21 " " 1 0 1 C2 
    3542 48 -19.1903 -0.528418 -3.30138 232 " " " " A 21 0 0 "VAL " HG22 " " 1 0 1 C2 
    3543 48 -19.1681 1.24114 -3.82413 232 " " " " A 21 0 0 "VAL " HG23 " " 1 0 1 C2 
    3544 40 -19.7315 2.69626 0.832056 233 " " " " A 43 0 0 "ALA " " N  " " " 7 0 1 C2 
    3545 14 -19.6024 3.11893 2.20253 233 " " " " A 2 0 0 "ALA " " CA " " " 6 0 1 C2 
    3546 14 -20.9616 2.9839 2.91455 233 " " " " A 2 0 0 "ALA " " C  " " " 6 0 1 C2 
    3547 23 -20.8888 2.86486 4.12608 233 " " " " A 70 0 0 "ALA " " O  " " " 8 0 1 C2 
    3548 14 -19.1503 4.61117 2.26741 233 " " " " A 2 0 0 "ALA " " CB " " " 6 0 1 C2 
    3549 48 -19.4391 3.45691 0.235393 233 " " " " A 21 0 0 "ALA " " H  " " " 1 0 1 C2 
    3550 48 -18.8167 2.54809 2.69748 233 " " " " A 21 0 0 "ALA " " HA " " " 1 0 1 C2 
    3551 48 -19.275 5.10629 3.23044 233 " " " " A 21 0 0 "ALA " " HB1" " " 1 0 1 C2 
    3552 48 -18.1305 4.7494 1.90824 233 " " " " A 21 0 0 "ALA " " HB2" " " 1 0 1 C2 
    3553 48 -19.6887 5.21791 1.53928 233 " " " " A 21 0 0 "ALA " " HB3" " " 1 0 1 C2 
    3554 40 -22.0685 2.83748 2.19556 234 " " " " A 43 0 0 "GLU " " N  " " " 7 0 1 C2 
    3555 14 -23.3211 2.31554 2.73631 234 " " " " A 2 0 0 "GLU " " CA " " " 6 0 1 C2 
    3556 14 -23.4098 0.784407 3.01329 234 " " " " A 2 0 0 "GLU " " C  " " " 6 0 1 C2 
    3557 23 -24.4329 0.243195 3.53655 234 " " " " A 70 0 0 "GLU " " O  " " " 8 0 1 C2 
    3558 14 -24.4963 2.72302 1.8068 234 " " " " A 2 0 0 "GLU " " CB " " " 6 0 1 C2 
    3559 14 -24.6626 4.26839 1.34788 234 " " " " A 2 0 0 "GLU " " CG " " " 6 0 1 C2 
    3560 14 -24.7632 5.20235 2.62981 234 " " " " A 2 0 0 "GLU " " CD " " " 6 0 1 C2 
    3561 23 -25.0459 4.73112 3.76151 234 " " " " A 70 0 0 "GLU " " OE1" " " 8 0 1 C2 
    3562 23 -24.8353 6.46378 2.38787 234 " " " " A 70 0 0 "GLU " " OE2" " " 8 0 1 C2 
    3563 48 -21.9901 2.89352 1.19017 234 " " " " A 21 0 0 "GLU " " H  " " " 1 0 1 C2 
    3564 48 -23.5006 2.67703 3.74885 234 " " " " A 21 0 0 "GLU " " HA " " " 1 0 1 C2 
    3565 48 -25.4006 2.34128 2.28075 234 " " " " A 21 0 0 "GLU " " HB3" " " 1 0 1 C2 
    3566 48 -24.3181 2.21555 0.858752 234 " " " " A 21 0 0 "GLU " " HB2" " " 1 0 1 C2 
    3567 48 -25.568 4.37574 0.750628 234 " " " " A 21 0 0 "GLU " " HG3" " " 1 0 1 C2 
    3568 48 -23.8473 4.59244 0.700973 234 " " " " A 21 0 0 "GLU " " HG2" " " 1 0 1 C2 
    3569 40 -22.4154 -0.0716963 2.73457 235 " " " " A 43 0 0 "PHE " " N  " " " 7 0 1 C2 
    3570 14 -22.3795 -1.51172 3.00641 235 " " " " A 2 0 0 "PHE " " CA " " " 6 0 1 C2 
    3571 14 -21.0874 -2.13339 3.42632 235 " " " " A 2 0 0 "PHE " " C  " " " 6 0 1 C2 
    3572 23 -21.1079 -3.33443 3.72543 235 " " " " A 70 0 0 "PHE " " O  " " " 8 0 1 C2 
    3573 14 -23.119 -2.29731 1.93545 235 " " " " A 2 0 0 "PHE " " CB " " " 6 0 1 C2 
    3574 14 -22.5821 -2.38209 0.572683 235 " " " " A 2 0 0 "PHE " " CG " " " 6 0 1 C2 
    3575 14 -21.6656 -3.45846 0.327663 235 " " " " A 2 0 0 "PHE " " CD1" " " 6 0 1 C2 
    3576 14 -22.925 -1.49341 -0.407733 235 " " " " A 2 0 0 "PHE " " CD2" " " 6 0 1 C2 
    3577 14 -21.1203 -3.55125 -0.952141 235 " " " " A 2 0 0 "PHE " " CE1" " " 6 0 1 C2 
    3578 14 -22.3201 -1.47865 -1.70281 235 " " " " A 2 0 0 "PHE " " CE2" " " 6 0 1 C2 
    3579 14 -21.4341 -2.56017 -1.95681 235 " " " " A 2 0 0 "PHE " " CZ " " " 6 0 1 C2 
    3580 48 -21.6196 0.246089 2.19984 235 " " " " A 21 0 0 "PHE " " H  " " " 1 0 1 C2 
    3581 48 -23.0215 -1.68391 3.8703 235 " " " " A 21 0 0 "PHE " " HA " " " 1 0 1 C2 
    3582 48 -24.1357 -1.91 1.86776 235 " " " " A 21 0 0 "PHE " " HB3" " " 1 0 1 C2 
    3583 48 -23.2831 -3.32791 2.25016 235 " " " " A 21 0 0 "PHE " " HB2" " " 1 0 1 C2 
    3584 48 -21.4223 -4.23479 1.03797 235 " " " " A 21 0 0 "PHE " " HD1" " " 1 0 1 C2 
    3585 48 -23.6753 -0.751981 -0.175725 235 " " " " A 21 0 0 "PHE " " HD2" " " 1 0 1 C2 
    3586 48 -20.3905 -4.32319 -1.14668 235 " " " " A 21 0 0 "PHE " " HE1" " " 1 0 1 C2 
    3587 48 -22.5499 -0.780664 -2.49425 235 " " " " A 21 0 0 "PHE " " HE2" " " 1 0 1 C2 
    3588 48 -20.8417 -2.48123 -2.8564 235 " " " " A 21 0 0 "PHE " " HZ " " " 1 0 1 C2 
    3589 40 -19.9811 -1.38056 3.41819 236 " " " " A 43 0 0 "THR " " N  " " " 7 0 1 C2 
    3590 14 -18.7292 -1.83075 4.0026 236 " " " " A 2 0 0 "THR " " CA " " " 6 0 1 C2 
    3591 14 -18.0384 -0.485741 4.40387 236 " " " " A 2 0 0 "THR " " C  " " " 6 0 1 C2 
    3592 23 -18.2346 0.522819 3.75897 236 " " " " A 70 0 0 "THR " " O  " " " 8 0 1 C2 
    3593 14 -17.9197 -2.83007 3.14474 236 " " " " A 2 0 0 "THR " " CB " " " 6 0 1 C2 
    3594 23 -16.8825 -3.54657 3.71762 236 " " " " A 70 0 0 "THR " " OG1" " " 8 0 1 C2 
    3595 14 -17.3734 -2.19395 1.8612 236 " " " " A 2 0 0 "THR " " CG2" " " 6 0 1 C2 
    3596 48 -19.9983 -0.446076 3.0354 236 " " " " A 21 0 0 "THR " " H  " " " 1 0 1 C2 
    3597 48 -19.0332 -2.34161 4.91623 236 " " " " A 21 0 0 "THR " " HA " " " 1 0 1 C2 
    3598 48 -18.6223 -3.6106 2.85276 236 " " " " A 21 0 0 "THR " " HB " " " 1 0 1 C2 
    3599 48 -17.2593 -4.09694 4.3871 236 " " " " A 21 0 0 "THR " " HG1" " " 1 0 1 C2 
    3600 48 -16.543 -1.51411 2.05209 236 " " " " A 21 0 0 "THR " HG21 " " 1 0 1 C2 
    3601 48 -17.1478 -2.89827 1.06049 236 " " " " A 21 0 0 "THR " HG22 " " 1 0 1 C2 
    3602 48 -18.1737 -1.56153 1.47697 236 " " " " A 21 0 0 "THR " HG23 " " 1 0 1 C2 
    3603 40 -17.2324 -0.44222 5.48457 237 " " " " A 43 0 0 "PRO " " N  " " " 7 0 1 C2 
    3604 14 -16.3599 0.670934 5.87168 237 " " " " A 2 0 0 "PRO " " CA " " " 6 0 1 C2 
    3605 14 -15.1564 0.726505 4.89967 237 " " " " A 2 0 0 "PRO " " C  " " " 6 0 1 C2 
    3606 23 -14.3644 -0.190432 4.62711 237 " " " " A 70 0 0 "PRO " " O  " " " 8 0 1 C2 
    3607 14 -15.9321 0.441668 7.32586 237 " " " " A 2 0 0 "PRO " " CB " " " 6 0 1 C2 
    3608 14 -16.2218 -1.00077 7.65505 237 " " " " A 2 0 0 "PRO " " CG " " " 6 0 1 C2 
    3609 14 -17.1512 -1.5028 6.4972 237 " " " " A 2 0 0 "PRO " " CD " " " 6 0 1 C2 
    3610 48 -16.906 1.60885 5.77106 237 " " " " A 21 0 0 "PRO " " HA " " " 1 0 1 C2 
    3611 48 -16.6192 1.06205 7.90131 237 " " " " A 21 0 0 "PRO " " HB3" " " 1 0 1 C2 
    3612 48 -14.9429 0.846218 7.53991 237 " " " " A 21 0 0 "PRO " " HB2" " " 1 0 1 C2 
    3613 48 -16.6697 -1.18349 8.63182 237 " " " " A 21 0 0 "PRO " " HG3" " " 1 0 1 C2 
    3614 48 -15.2373 -1.46778 7.62675 237 " " " " A 21 0 0 "PRO " " HG2" " " 1 0 1 C2 
    3615 48 -16.7374 -2.43922 6.12304 237 " " " " A 21 0 0 "PRO " " HD2" " " 1 0 1 C2 
    3616 48 -18.0663 -1.71873 7.04863 237 " " " " A 21 0 0 "PRO " " HD3" " " 1 0 1 C2 
    3617 40 -15.061 1.93228 4.31134 238 " " " " A 43 0 0 "VAL " " N  " " " 7 0 1 C2 
    3618 14 -13.8982 2.39707 3.53653 238 " " " " A 2 0 0 "VAL " " CA " " " 6 0 1 C2 
    3619 14 -12.751 2.45621 4.62511 238 " " " " A 2 0 0 "VAL " " C  " " " 6 0 1 C2 
    3620 23 -12.9046 3.14626 5.61572 238 " " " " A 70 0 0 "VAL " " O  " " " 8 0 1 C2 
    3621 14 -14.0644 3.648 2.71926 238 " " " " A 2 0 0 "VAL " " CB " " " 6 0 1 C2 
    3622 14 -12.966 3.62925 1.6633 238 " " " " A 2 0 0 "VAL " " CG1" " " 6 0 1 C2 
    3623 14 -15.4254 3.67702 1.97725 238 " " " " A 2 0 0 "VAL " " CG2" " " 6 0 1 C2 
    3624 48 -15.7063 2.66286 4.5758 238 " " " " A 21 0 0 "VAL " " H  " " " 1 0 1 C2 
    3625 48 -13.671 1.54381 2.89745 238 " " " " A 21 0 0 "VAL " " HA " " " 1 0 1 C2 
    3626 48 -14.0724 4.51718 3.37696 238 " " " " A 21 0 0 "VAL " " HB " " " 1 0 1 C2 
    3627 48 -12.946 4.54298 1.06934 238 " " " " A 21 0 0 "VAL " HG11 " " 1 0 1 C2 
    3628 48 -11.9686 3.47798 2.07606 238 " " " " A 21 0 0 "VAL " HG12 " " 1 0 1 C2 
    3629 48 -13.0249 2.73002 1.0501 238 " " " " A 21 0 0 "VAL " HG13 " " 1 0 1 C2 
    3630 48 -16.2557 3.7066 2.68283 238 " " " " A 21 0 0 "VAL " HG21 " " 1 0 1 C2 
    3631 48 -15.4424 4.65732 1.50099 238 " " " " A 21 0 0 "VAL " HG22 " " 1 0 1 C2 
    3632 48 -15.6131 2.77758 1.39084 238 " " " " A 21 0 0 "VAL " HG23 " " 1 0 1 C2 
    3633 40 -11.6651 1.86587 4.35377 239 " " " " A 43 0 0 "HIE " " N  " " " 7 0 1 C2 
    3634 14 -10.3279 2.08181 4.95824 239 " " " " A 2 0 0 "HIE " " CA " " " 6 0 1 C2 
    3635 14 -9.60627 3.20901 4.0858 239 " " " " A 2 0 0 "HIE " " C  " " " 6 0 1 C2 
    3636 23 -9.62262 3.09089 2.88132 239 " " " " A 70 0 0 "HIE " " O  " " " 8 0 1 C2 
    3637 14 -9.567 0.796434 4.86451 239 " " " " A 2 0 0 "HIE " " CB " " " 6 0 1 C2 
    3638 14 -8.21978 0.887515 5.59539 239 " " " " A 2 0 0 "HIE " " CG " " " 6 0 1 C2 
    3639 40 -6.96418 1.03995 4.93867 239 " " " " A 43 0 0 "HIE " " ND1" " " 7 0 1 C2 
    3640 14 -7.93302 0.905222 6.97062 239 " " " " A 2 0 0 "HIE " " CD2" " " 6 0 1 C2 
    3641 14 -6.0845 1.13382 5.9358 239 " " " " A 2 0 0 "HIE " " CE1" " " 6 0 1 C2 
    3642 40 -6.59343 0.945068 7.1558 239 " " " " A 43 0 0 "HIE " " NE2" " " 7 0 1 C2 
    3643 48 -11.6551 1.3836 3.46641 239 " " " " A 21 0 0 "HIE " " H  " " " 1 0 1 C2 
    3644 48 -10.3749 2.34898 6.01394 239 " " " " A 21 0 0 "HIE " " HA " " " 1 0 1 C2 
    3645 48 -9.24129 0.555046 3.85271 239 " " " " A 21 0 0 "HIE " " HB3" " " 1 0 1 C2 
    3646 48 -10.0171 -0.0553351 5.37438 239 " " " " A 21 0 0 "HIE " " HB2" " " 1 0 1 C2 
    3647 48 -8.57471 0.752323 7.82574 239 " " " " A 21 0 0 "HIE " " HD2" " " 1 0 1 C2 
    3648 48 -5.03019 1.26326 5.74067 239 " " " " A 21 0 0 "HIE " " HE1" " " 1 0 1 C2 
    3649 40 -9.14917 4.26299 4.73799 240 " " " " A 43 0 0 "PHE " " N  " " " 7 0 1 C2 
    3650 14 -8.53568 5.50311 4.18976 240 " " " " A 2 0 0 "PHE " " CA " " " 6 0 1 C2 
    3651 14 -7.53733 5.27326 3.04146 240 " " " " A 2 0 0 "PHE " " C  " " " 6 0 1 C2 
    3652 23 -7.52344 6.14249 2.15766 240 " " " " A 70 0 0 "PHE " " O  " " " 8 0 1 C2 
    3653 14 -8.02524 6.39363 5.42669 240 " " " " A 2 0 0 "PHE " " CB " " " 6 0 1 C2 
    3654 14 -6.67784 6.0692 6.07256 240 " " " " A 2 0 0 "PHE " " CG " " " 6 0 1 C2 
    3655 14 -5.44724 6.65091 5.71829 240 " " " " A 2 0 0 "PHE " " CD1" " " 6 0 1 C2 
    3656 14 -6.63544 4.93592 6.95731 240 " " " " A 2 0 0 "PHE " " CD2" " " 6 0 1 C2 
    3657 14 -4.27128 6.29642 6.39334 240 " " " " A 2 0 0 "PHE " " CE1" " " 6 0 1 C2 
    3658 14 -5.44703 4.57699 7.65595 240 " " " " A 2 0 0 "PHE " " CE2" " " 6 0 1 C2 
    3659 14 -4.28972 5.32428 7.39123 240 " " " " A 2 0 0 "PHE " " CZ " " " 6 0 1 C2 
    3660 48 -8.9795 4.13035 5.72476 240 " " " " A 21 0 0 "PHE " " H  " " " 1 0 1 C2 
    3661 48 -9.37123 6.11288 3.84605 240 " " " " A 21 0 0 "PHE " " HA " " " 1 0 1 C2 
    3662 48 -8.73203 6.33315 6.25428 240 " " " " A 21 0 0 "PHE " " HB3" " " 1 0 1 C2 
    3663 48 -7.94278 7.43039 5.10044 240 " " " " A 21 0 0 "PHE " " HB2" " " 1 0 1 C2 
    3664 48 -5.37351 7.31095 4.86664 240 " " " " A 21 0 0 "PHE " " HD1" " " 1 0 1 C2 
    3665 48 -7.62223 4.51945 7.0959 240 " " " " A 21 0 0 "PHE " " HD2" " " 1 0 1 C2 
    3666 48 -3.35964 6.76844 6.05791 240 " " " " A 21 0 0 "PHE " " HE1" " " 1 0 1 C2 
    3667 48 -5.36407 3.80835 8.41008 240 " " " " A 21 0 0 "PHE " " HE2" " " 1 0 1 C2 
    3668 48 -3.34345 5.03949 7.82696 240 " " " " A 21 0 0 "PHE " " HZ " " " 1 0 1 C2 
    3669 40 -6.78641 4.18686 3.01955 241 " " " " A 43 0 0 "PHE " " N  " " " 7 0 1 C2 
    3670 14 -5.9663 3.66313 1.8989 241 " " " " A 2 0 0 "PHE " " CA " " " 6 0 1 C2 
    3671 14 -6.70956 3.50809 0.523375 241 " " " " A 2 0 0 "PHE " " C  " " " 6 0 1 C2 
    3672 23 -5.93898 3.47609 -0.438118 241 " " " " A 70 0 0 "PHE " " O  " " " 8 0 1 C2 
    3673 14 -5.1134 2.4364 2.20856 241 " " " " A 2 0 0 "PHE " " CB " " " 6 0 1 C2 
    3674 14 -3.96667 2.37824 3.21732 241 " " " " A 2 0 0 "PHE " " CG " " " 6 0 1 C2 
    3675 14 -3.38375 1.11936 3.39143 241 " " " " A 2 0 0 "PHE " " CD1" " " 6 0 1 C2 
    3676 14 -3.47607 3.53555 3.83524 241 " " " " A 2 0 0 "PHE " " CD2" " " 6 0 1 C2 
    3677 14 -2.25067 1.10441 4.27404 241 " " " " A 2 0 0 "PHE " " CE1" " " 6 0 1 C2 
    3678 14 -2.31429 3.5093 4.56839 241 " " " " A 2 0 0 "PHE " " CE2" " " 6 0 1 C2 
    3679 14 -1.77874 2.26658 4.91401 241 " " " " A 2 0 0 "PHE " " CZ " " " 6 0 1 C2 
    3680 48 -6.8643 3.51188 3.76684 241 " " " " A 21 0 0 "PHE " " H  " " " 1 0 1 C2 
    3681 48 -5.24296 4.46112 1.73128 241 " " " " A 21 0 0 "PHE " " HA " " " 1 0 1 C2 
    3682 48 -4.80474 2.00366 1.25695 241 " " " " A 21 0 0 "PHE " " HB3" " " 1 0 1 C2 
    3683 48 -5.83603 1.73377 2.62354 241 " " " " A 21 0 0 "PHE " " HB2" " " 1 0 1 C2 
    3684 48 -3.77138 0.205076 2.9669 241 " " " " A 21 0 0 "PHE " " HD1" " " 1 0 1 C2 
    3685 48 -3.8465 4.55002 3.82892 241 " " " " A 21 0 0 "PHE " " HD2" " " 1 0 1 C2 
    3686 48 -1.86179 0.150199 4.59753 241 " " " " A 21 0 0 "PHE " " HE1" " " 1 0 1 C2 
    3687 48 -1.94188 4.41858 5.01665 241 " " " " A 21 0 0 "PHE " " HE2" " " 1 0 1 C2 
    3688 48 -0.953105 2.12986 5.59668 241 " " " " A 21 0 0 "PHE " " HZ " " " 1 0 1 C2 
    3689 40 -7.99391 3.47185 0.413117 242 " " " " A 43 0 0 "ALA " " N  " " " 7 0 1 C2 
    3690 14 -8.82833 3.36811 -0.760918 242 " " " " A 2 0 0 "ALA " " CA " " " 6 0 1 C2 
    3691 14 -8.7914 4.63016 -1.61188 242 " " " " A 2 0 0 "ALA " " C  " " " 6 0 1 C2 
    3692 23 -8.76538 4.58547 -2.82685 242 " " " " A 70 0 0 "ALA " " O  " " " 8 0 1 C2 
    3693 14 -10.2078 2.95863 -0.440482 242 " " " " A 2 0 0 "ALA " " CB " " " 6 0 1 C2 
    3694 48 -8.45231 3.44356 1.31266 242 " " " " A 21 0 0 "ALA " " H  " " " 1 0 1 C2 
    3695 48 -8.38243 2.65529 -1.45458 242 " " " " A 21 0 0 "ALA " " HA " " " 1 0 1 C2 
    3696 48 -10.1863 2.10609 0.238353 242 " " " " A 21 0 0 "ALA " " HB1" " " 1 0 1 C2 
    3697 48 -10.7823 3.71891 0.0887556 242 " " " " A 21 0 0 "ALA " " HB2" " " 1 0 1 C2 
    3698 48 -10.7309 2.77645 -1.37929 242 " " " " A 21 0 0 "ALA " " HB3" " " 1 0 1 C2 
    3699 40 -8.81159 5.82908 -0.968872 243 " " " " A 43 0 0 "GLN " " N  " " " 7 0 1 C2 
    3700 14 -8.74731 7.23398 -1.39403 243 " " " " A 2 0 0 "GLN " " CA " " " 6 0 1 C2 
    3701 14 -7.46339 7.58068 -2.20576 243 " " " " A 2 0 0 "GLN " " C  " " " 6 0 1 C2 
    3702 23 -7.63698 8.12869 -3.30731 243 " " " " A 70 0 0 "GLN " " O  " " " 8 0 1 C2 
    3703 14 -9.05594 8.18201 -0.220922 243 " " " " A 2 0 0 "GLN " " CB " " " 6 0 1 C2 
    3704 14 -10.5482 8.2228 0.301376 243 " " " " A 2 0 0 "GLN " " CG " " " 6 0 1 C2 
    3705 14 -10.965 7.08933 1.22772 243 " " " " A 2 0 0 "GLN " " CD " " " 6 0 1 C2 
    3706 23 -10.4753 5.98576 1.2411 243 " " " " A 70 0 0 "GLN " " OE1" " " 8 0 1 C2 
    3707 40 -11.8538 7.41552 2.14238 243 " " " " A 43 0 0 "GLN " " NE2" " " 7 0 1 C2 
    3708 48 -8.6756 5.69094 0.0223513 243 " " " " A 21 0 0 "GLN " " H  " " " 1 0 1 C2 
    3709 48 -9.54524 7.2494 -2.13644 243 " " " " A 21 0 0 "GLN " " HA " " " 1 0 1 C2 
    3710 48 -8.88692 9.19606 -0.583188 243 " " " " A 21 0 0 "GLN " " HB3" " " 1 0 1 C2 
    3711 48 -8.37189 8.06832 0.620055 243 " " " " A 21 0 0 "GLN " " HB2" " " 1 0 1 C2 
    3712 48 -11.2255 8.22073 -0.552633 243 " " " " A 21 0 0 "GLN " " HG3" " " 1 0 1 C2 
    3713 48 -10.7777 9.10079 0.90512 243 " " " " A 21 0 0 "GLN " " HG2" " " 1 0 1 C2 
    3714 48 -12.0555 6.70968 2.83608 243 " " " " A 21 0 0 "GLN " HE22 " " 1 0 1 C2 
    3715 48 -12.3985 8.26534 2.17716 243 " " " " A 21 0 0 "GLN " HE21 " " 1 0 1 C2 
    3716 40 -6.19416 7.37419 -1.68498 244 " " " " A 43 0 0 "PRO " " N  " " " 7 0 1 C2 
    3717 14 -5.02207 7.7575 -2.43723 244 " " " " A 2 0 0 "PRO " " CA " " " 6 0 1 C2 
    3718 14 -4.7722 6.91768 -3.73452 244 " " " " A 2 0 0 "PRO " " C  " " " 6 0 1 C2 
    3719 23 -4.19884 7.50527 -4.64142 244 " " " " A 70 0 0 "PRO " " O  " " " 8 0 1 C2 
    3720 14 -3.81305 7.67891 -1.50275 244 " " " " A 2 0 0 "PRO " " CB " " " 6 0 1 C2 
    3721 14 -4.26065 6.72111 -0.497626 244 " " " " A 2 0 0 "PRO " " CG " " " 6 0 1 C2 
    3722 14 -5.76585 6.81029 -0.451386 244 " " " " A 2 0 0 "PRO " " CD " " " 6 0 1 C2 
    3723 48 -5.21566 8.77738 -2.76961 244 " " " " A 21 0 0 "PRO " " HA " " " 1 0 1 C2 
    3724 48 -3.55922 8.60289 -0.983192 244 " " " " A 21 0 0 "PRO " " HB3" " " 1 0 1 C2 
    3725 48 -2.95982 7.33955 -2.09006 244 " " " " A 21 0 0 "PRO " " HB2" " " 1 0 1 C2 
    3726 48 -3.79447 6.89348 0.472459 244 " " " " A 21 0 0 "PRO " " HG3" " " 1 0 1 C2 
    3727 48 -3.98429 5.70072 -0.763209 244 " " " " A 21 0 0 "PRO " " HG2" " " 1 0 1 C2 
    3728 48 -6.2638 5.85904 -0.263572 244 " " " " A 21 0 0 "PRO " " HD2" " " 1 0 1 C2 
    3729 48 -6.07689 7.52413 0.311359 244 " " " " A 21 0 0 "PRO " " HD3" " " 1 0 1 C2 
    3730 40 -4.987 5.61689 -3.7662 245 " " " " A 43 0 0 "VAL " " N  " " " 7 0 1 C2 
    3731 14 -4.27137 4.77555 -4.73077 245 " " " " A 2 0 0 "VAL " " CA " " " 6 0 1 C2 
    3732 14 -5.05935 4.83763 -6.07816 245 " " " " A 2 0 0 "VAL " " C  " " " 6 0 1 C2 
    3733 23 -4.52885 4.59319 -7.11293 245 " " " " A 70 0 0 "VAL " " O  " " " 8 0 1 C2 
    3734 14 -4.15951 3.36098 -4.12464 245 " " " " A 2 0 0 "VAL " " CB " " " 6 0 1 C2 
    3735 14 -3.22899 3.31323 -2.86725 245 " " " " A 2 0 0 "VAL " " CG1" " " 6 0 1 C2 
    3736 14 -5.48666 2.6539 -3.81843 245 " " " " A 2 0 0 "VAL " " CG2" " " 6 0 1 C2 
    3737 48 -5.46516 5.08223 -3.05515 245 " " " " A 21 0 0 "VAL " " H  " " " 1 0 1 C2 
    3738 48 -3.29117 5.22895 -4.87821 245 " " " " A 21 0 0 "VAL " " HA " " " 1 0 1 C2 
    3739 48 -3.797 2.79597 -4.98339 245 " " " " A 21 0 0 "VAL " " HB " " " 1 0 1 C2 
    3740 48 -2.94853 2.27661 -2.6805 245 " " " " A 21 0 0 "VAL " HG11 " " 1 0 1 C2 
    3741 48 -2.40364 4.01044 -3.01147 245 " " " " A 21 0 0 "VAL " HG12 " " 1 0 1 C2 
    3742 48 -3.70303 3.7296 -1.97843 245 " " " " A 21 0 0 "VAL " HG13 " " 1 0 1 C2 
    3743 48 -6.14709 2.76642 -4.67823 245 " " " " A 21 0 0 "VAL " HG21 " " 1 0 1 C2 
    3744 48 -5.34844 1.61335 -3.52476 245 " " " " A 21 0 0 "VAL " HG22 " " 1 0 1 C2 
    3745 48 -5.85184 3.13438 -2.91074 245 " " " " A 21 0 0 "VAL " HG23 " " 1 0 1 C2 
    3746 40 -6.30989 5.36373 -6.12373 246 " " " " A 43 0 0 "VAL " " N  " " " 7 0 1 C2 
    3747 14 -7.18302 5.62728 -7.25727 246 " " " " A 2 0 0 "VAL " " CA " " " 6 0 1 C2 
    3748 14 -6.66082 6.87571 -7.93537 246 " " " " A 2 0 0 "VAL " " C  " " " 6 0 1 C2 
    3749 23 -6.82507 6.99277 -9.12529 246 " " " " A 70 0 0 "VAL " " O  " " " 8 0 1 C2 
    3750 14 -8.73275 5.67727 -6.8791 246 " " " " A 2 0 0 "VAL " " CB " " " 6 0 1 C2 
    3751 14 -8.99894 4.23679 -6.48062 246 " " " " A 2 0 0 "VAL " " CG1" " " 6 0 1 C2 
    3752 14 -9.11074 6.66684 -5.80094 246 " " " " A 2 0 0 "VAL " " CG2" " " 6 0 1 C2 
    3753 48 -6.84725 5.45348 -5.27327 246 " " " " A 21 0 0 "VAL " " H  " " " 1 0 1 C2 
    3754 48 -7.00577 4.87774 -8.02855 246 " " " " A 21 0 0 "VAL " " HA " " " 1 0 1 C2 
    3755 48 -9.25935 5.80487 -7.82488 246 " " " " A 21 0 0 "VAL " " HB " " " 1 0 1 C2 
    3756 48 -10.0877 4.19407 -6.45124 246 " " " " A 21 0 0 "VAL " HG11 " " 1 0 1 C2 
    3757 48 -8.65655 3.57486 -7.27605 246 " " " " A 21 0 0 "VAL " HG12 " " 1 0 1 C2 
    3758 48 -8.56781 3.88207 -5.54445 246 " " " " A 21 0 0 "VAL " HG13 " " 1 0 1 C2 
    3759 48 -8.72173 7.67626 -5.93455 246 " " " " A 21 0 0 "VAL " HG21 " " 1 0 1 C2 
    3760 48 -10.1913 6.77317 -5.70566 246 " " " " A 21 0 0 "VAL " HG22 " " 1 0 1 C2 
    3761 48 -8.83729 6.32725 -4.80194 246 " " " " A 21 0 0 "VAL " HG23 " " 1 0 1 C2 
    3762 40 -5.98207 7.80574 -7.25539 247 " " " " A 43 0 0 "THR " " N  " " " 7 0 1 C2 
    3763 14 -5.26251 8.92369 -7.91747 247 " " " " A 2 0 0 "THR " " CA " " " 6 0 1 C2 
    3764 14 -4.14073 8.35448 -8.83243 247 " " " " A 2 0 0 "THR " " C  " " " 6 0 1 C2 
    3765 23 -4.08218 8.71179 -10.0225 247 " " " " A 70 0 0 "THR " " O  " " " 8 0 1 C2 
    3766 14 -4.81971 9.95833 -6.86321 247 " " " " A 2 0 0 "THR " " CB " " " 6 0 1 C2 
    3767 23 -3.70191 9.67085 -6.04104 247 " " " " A 70 0 0 "THR " " OG1" " " 8 0 1 C2 
    3768 14 -5.92463 10.539 -6.03175 247 " " " " A 2 0 0 "THR " " CG2" " " 6 0 1 C2 
    3769 48 -5.83011 7.75336 -6.25826 247 " " " " A 21 0 0 "THR " " H  " " " 1 0 1 C2 
    3770 48 -6.01758 9.36819 -8.56585 247 " " " " A 21 0 0 "THR " " HA " " " 1 0 1 C2 
    3771 48 -4.55781 10.8078 -7.49397 247 " " " " A 21 0 0 "THR " " HB " " " 1 0 1 C2 
    3772 48 -3.95446 9.07521 -5.35224 247 " " " " A 21 0 0 "THR " " HG1" " " 1 0 1 C2 
    3773 48 -6.85776 10.2211 -6.49686 247 " " " " A 21 0 0 "THR " HG21 " " 1 0 1 C2 
    3774 48 -5.94184 10.1823 -5.00189 247 " " " " A 21 0 0 "THR " HG22 " " 1 0 1 C2 
    3775 48 -5.88004 11.628 -6.01944 247 " " " " A 21 0 0 "THR " HG23 " " 1 0 1 C2 
    3776 40 -3.20097 7.53859 -8.42428 248 " " " " A 43 0 0 "LEU " " N  " " " 7 0 1 C2 
    3777 14 -2.22057 6.80727 -9.26831 248 " " " " A 2 0 0 "LEU " " CA " " " 6 0 1 C2 
    3778 14 -2.81744 6.11334 -10.5088 248 " " " " A 2 0 0 "LEU " " C  " " " 6 0 1 C2 
    3779 23 -2.21478 6.15418 -11.5692 248 " " " " A 70 0 0 "LEU " " O  " " " 8 0 1 C2 
    3780 14 -1.37339 6.03991 -8.3312 248 " " " " A 2 0 0 "LEU " " CB " " " 6 0 1 C2 
    3781 14 -0.233916 5.21696 -8.99233 248 " " " " A 2 0 0 "LEU " " CG " " " 6 0 1 C2 
    3782 14 0.810002 4.95786 -7.97675 248 " " " " A 2 0 0 "LEU " " CD1" " " 6 0 1 C2 
    3783 14 -0.801852 3.81475 -9.30498 248 " " " " A 2 0 0 "LEU " " CD2" " " 6 0 1 C2 
    3784 48 -3.06831 7.50539 -7.42358 248 " " " " A 21 0 0 "LEU " " H  " " " 1 0 1 C2 
    3785 48 -1.60889 7.61278 -9.67464 248 " " " " A 21 0 0 "LEU " " HA " " " 1 0 1 C2 
    3786 48 -1.90337 5.35316 -7.67122 248 " " " " A 21 0 0 "LEU " " HB3" " " 1 0 1 C2 
    3787 48 -1.00858 6.82186 -7.66519 248 " " " " A 21 0 0 "LEU " " HB2" " " 1 0 1 C2 
    3788 48 0.144403 5.74752 -9.8661 248 " " " " A 21 0 0 "LEU " " HG " " " 1 0 1 C2 
    3789 48 1.27915 5.82804 -7.51764 248 " " " " A 21 0 0 "LEU " HD11 " " 1 0 1 C2 
    3790 48 0.445535 4.50602 -7.0542 248 " " " " A 21 0 0 "LEU " HD12 " " 1 0 1 C2 
    3791 48 1.71982 4.47101 -8.32791 248 " " " " A 21 0 0 "LEU " HD13 " " 1 0 1 C2 
    3792 48 -0.0435475 3.11395 -9.65421 248 " " " " A 21 0 0 "LEU " HD21 " " 1 0 1 C2 
    3793 48 -1.05959 3.39404 -8.33303 248 " " " " A 21 0 0 "LEU " HD22 " " 1 0 1 C2 
    3794 48 -1.69987 3.86369 -9.92082 248 " " " " A 21 0 0 "LEU " HD23 " " 1 0 1 C2 
    3795 40 -4.04603 5.51788 -10.3747 249 " " " " A 43 0 0 "ILE " " N  " " " 7 0 1 C2 
    3796 14 -4.71907 4.89749 -11.5307 249 " " " " A 2 0 0 "ILE " " CA " " " 6 0 1 C2 
    3797 14 -5.47553 5.88909 -12.4129 249 " " " " A 2 0 0 "ILE " " C  " " " 6 0 1 C2 
    3798 23 -5.48479 5.80392 -13.6215 249 " " " " A 70 0 0 "ILE " " O  " " " 8 0 1 C2 
    3799 14 -5.69086 3.83706 -10.9783 249 " " " " A 2 0 0 "ILE " " CB " " " 6 0 1 C2 
    3800 14 -5.2117 2.91468 -9.87134 249 " " " " A 2 0 0 "ILE " " CG1" " " 6 0 1 C2 
    3801 14 -6.20361 2.86723 -12.1088 249 " " " " A 2 0 0 "ILE " " CG2" " " 6 0 1 C2 
    3802 14 -4.21415 1.77253 -10.2785 249 " " " " A 2 0 0 "ILE " " CD1" " " 6 0 1 C2 
    3803 48 -4.60008 5.60225 -9.53449 249 " " " " A 21 0 0 "ILE " " H  " " " 1 0 1 C2 
    3804 48 -3.89154 4.38965 -12.026 249 " " " " A 21 0 0 "ILE " " HA " " " 1 0 1 C2 
    3805 48 -6.60549 4.33018 -10.6491 249 " " " " A 21 0 0 "ILE " " HB " " " 1 0 1 C2 
    3806 48 -6.08913 2.55024 -9.33711 249 " " " " A 21 0 0 "ILE " HG13 " " 1 0 1 C2 
    3807 48 -4.63731 3.50081 -9.15397 249 " " " " A 21 0 0 "ILE " HG12 " " 1 0 1 C2 
    3808 48 -6.9515 3.42995 -12.6674 249 " " " " A 21 0 0 "ILE " HG21 " " 1 0 1 C2 
    3809 48 -5.33854 2.54009 -12.6856 249 " " " " A 21 0 0 "ILE " HG22 " " 1 0 1 C2 
    3810 48 -6.73948 2.0238 -11.6734 249 " " " " A 21 0 0 "ILE " HG23 " " 1 0 1 C2 
    3811 48 -3.86948 1.14143 -9.45937 249 " " " " A 21 0 0 "ILE " HD11 " " 1 0 1 C2 
    3812 48 -4.53105 1.08609 -11.0637 249 " " " " A 21 0 0 "ILE " HD12 " " 1 0 1 C2 
    3813 48 -3.30066 2.23822 -10.6483 249 " " " " A 21 0 0 "ILE " HD13 " " 1 0 1 C2 
    3814 40 -5.93729 6.90644 -11.7547 250 " " " " A 43 0 0 "GLY " " N  " " " 7 0 1 C2 
    3815 14 -6.42956 8.0539 -12.4904 250 " " " " A 2 0 0 "GLY " " CA " " " 6 0 1 C2 
    3816 14 -5.35539 9.00219 -13.1723 250 " " " " A 2 0 0 "GLY " " C  " " " 6 0 1 C2 
    3817 23 -5.54412 9.30563 -14.3386 250 " " " " A 70 0 0 "GLY " " O  " " " 8 0 1 C2 
    3818 48 -5.79234 6.86923 -10.7559 250 " " " " A 21 0 0 "GLY " " H  " " " 1 0 1 C2 
    3819 48 -7.05181 8.57103 -11.76 250 " " " " A 21 0 0 "GLY " " HA3" " " 1 0 1 C2 
    3820 48 -7.21264 7.73727 -13.1794 250 " " " " A 21 0 0 "GLY " " HA2" " " 1 0 1 C2 
    3821 40 -4.28495 9.42899 -12.5047 251 " " " " A 43 0 0 "LEU " " N  " " " 7 0 1 C2 
    3822 14 -3.28952 10.3623 -13.0845 251 " " " " A 2 0 0 "LEU " " CA " " " 6 0 1 C2 
    3823 14 -2.21011 9.64795 -14.0012 251 " " " " A 2 0 0 "LEU " " C  " " " 6 0 1 C2 
    3824 23 -1.56181 10.2736 -14.7534 251 " " " " A 70 0 0 "LEU " " O  " " " 8 0 1 C2 
    3825 14 -2.63137 11.1664 -11.9467 251 " " " " A 2 0 0 "LEU " " CB " " " 6 0 1 C2 
    3826 14 -3.68059 11.9432 -11.0329 251 " " " " A 2 0 0 "LEU " " CG " " " 6 0 1 C2 
    3827 14 -2.95647 12.7714 -9.94297 251 " " " " A 2 0 0 "LEU " " CD1" " " 6 0 1 C2 
    3828 14 -4.55834 12.8074 -11.8649 251 " " " " A 2 0 0 "LEU " " CD2" " " 6 0 1 C2 
    3829 48 -4.40832 9.28422 -11.5127 251 " " " " A 21 0 0 "LEU " " H  " " " 1 0 1 C2 
    3830 48 -3.82055 11.0133 -13.779 251 " " " " A 21 0 0 "LEU " " HA " " " 1 0 1 C2 
    3831 48 -1.87458 11.8282 -12.3678 251 " " " " A 21 0 0 "LEU " " HB3" " " 1 0 1 C2 
    3832 48 -2.08877 10.477 -11.2998 251 " " " " A 21 0 0 "LEU " " HB2" " " 1 0 1 C2 
    3833 48 -4.27509 11.1935 -10.5108 251 " " " " A 21 0 0 "LEU " " HG " " " 1 0 1 C2 
    3834 48 -2.37582 12.1607 -9.25167 251 " " " " A 21 0 0 "LEU " HD11 " " 1 0 1 C2 
    3835 48 -2.149 13.3926 -10.3306 251 " " " " A 21 0 0 "LEU " HD12 " " 1 0 1 C2 
    3836 48 -3.65506 13.4804 -9.49862 251 " " " " A 21 0 0 "LEU " HD13 " " 1 0 1 C2 
    3837 48 -5.34637 12.3349 -12.4514 251 " " " " A 21 0 0 "LEU " HD21 " " 1 0 1 C2 
    3838 48 -5.08468 13.4472 -11.1566 251 " " " " A 21 0 0 "LEU " HD22 " " 1 0 1 C2 
    3839 48 -3.84847 13.3204 -12.5138 251 " " " " A 21 0 0 "LEU " HD23 " " 1 0 1 C2 
    3840 40 -2.13084 8.35961 -13.8439 252 " " " " A 43 0 0 "GLY " " N  " " " 7 0 1 C2 
    3841 14 -1.28684 7.47792 -14.5684 252 " " " " A 2 0 0 "GLY " " CA " " " 6 0 1 C2 
    3842 14 -2.10176 6.70842 -15.6317 252 " " " " A 2 0 0 "GLY " " C  " " " 6 0 1 C2 
    3843 23 -2.28797 7.08198 -16.7487 252 " " " " A 70 0 0 "GLY " " O  " " " 8 0 1 C2 
    3844 48 -2.80609 7.90802 -13.2437 252 " " " " A 21 0 0 "GLY " " H  " " " 1 0 1 C2 
    3845 48 -0.654967 6.87025 -13.9206 252 " " " " A 21 0 0 "GLY " " HA3" " " 1 0 1 C2 
    3846 48 -0.490962 8.00355 -15.096 252 " " " " A 21 0 0 "GLY " " HA2" " " 1 0 1 C2 
    3847 40 -2.40447 5.49313 -15.2354 253 " " " " A 43 0 0 "ILE " " N  " " " 7 0 1 C2 
    3848 14 -2.99666 4.36509 -16.0684 253 " " " " A 2 0 0 "ILE " " CA " " " 6 0 1 C2 
    3849 14 -4.15383 4.80475 -16.9896 253 " " " " A 2 0 0 "ILE " " C  " " " 6 0 1 C2 
    3850 23 -4.07378 4.44179 -18.1541 253 " " " " A 70 0 0 "ILE " " O  " " " 8 0 1 C2 
    3851 14 -3.11728 3.13371 -15.177 253 " " " " A 2 0 0 "ILE " " CB " " " 6 0 1 C2 
    3852 14 -1.70719 2.56618 -14.8234 253 " " " " A 2 0 0 "ILE " " CG1" " " 6 0 1 C2 
    3853 14 -3.91643 1.99792 -15.8288 253 " " " " A 2 0 0 "ILE " " CG2" " " 6 0 1 C2 
    3854 14 -1.75422 1.80979 -13.5475 253 " " " " A 2 0 0 "ILE " " CD1" " " 6 0 1 C2 
    3855 48 -2.47295 5.39915 -14.2321 253 " " " " A 21 0 0 "ILE " " H  " " " 1 0 1 C2 
    3856 48 -2.20151 4.27938 -16.809 253 " " " " A 21 0 0 "ILE " " HA " " " 1 0 1 C2 
    3857 48 -3.72512 3.46846 -14.3364 253 " " " " A 21 0 0 "ILE " " HB " " " 1 0 1 C2 
    3858 48 -1.04505 3.42781 -14.7381 253 " " " " A 21 0 0 "ILE " HG13 " " 1 0 1 C2 
    3859 48 -1.35429 1.87128 -15.5854 253 " " " " A 21 0 0 "ILE " HG12 " " 1 0 1 C2 
    3860 48 -4.85862 2.37909 -16.2227 253 " " " " A 21 0 0 "ILE " HG21 " " 1 0 1 C2 
    3861 48 -3.33635 1.62737 -16.674 253 " " " " A 21 0 0 "ILE " HG22 " " 1 0 1 C2 
    3862 48 -4.14991 1.12793 -15.2151 253 " " " " A 21 0 0 "ILE " HG23 " " 1 0 1 C2 
    3863 48 -0.808551 1.47023 -13.125 253 " " " " A 21 0 0 "ILE " HD11 " " 1 0 1 C2 
    3864 48 -2.01308 2.45665 -12.7093 253 " " " " A 21 0 0 "ILE " HD12 " " 1 0 1 C2 
    3865 48 -2.49962 1.01577 -13.5923 253 " " " " A 21 0 0 "ILE " HD13 " " 1 0 1 C2 
    3866 40 -5.1083 5.63905 -16.52 254 " " " " A 43 0 0 "ALA " " N  " " " 7 0 1 C2 
    3867 14 -6.31976 6.01805 -17.215 254 " " " " A 2 0 0 "ALA " " CA " " " 6 0 1 C2 
    3868 14 -6.12501 6.95388 -18.4246 254 " " " " A 2 0 0 "ALA " " C  " " " 6 0 1 C2 
    3869 23 -6.80847 7.01895 -19.418 254 " " " " A 70 0 0 "ALA " " O  " " " 8 0 1 C2 
    3870 14 -7.2094 6.76703 -16.2037 254 " " " " A 2 0 0 "ALA " " CB " " " 6 0 1 C2 
    3871 48 -4.99244 5.87922 -15.5458 254 " " " " A 21 0 0 "ALA " " H  " " " 1 0 1 C2 
    3872 48 -6.91216 5.17072 -17.5603 254 " " " " A 21 0 0 "ALA " " HA " " " 1 0 1 C2 
    3873 48 -6.78674 7.5761 -15.608 254 " " " " A 21 0 0 "ALA " " HB1" " " 1 0 1 C2 
    3874 48 -8.06008 7.14898 -16.7681 254 " " " " A 21 0 0 "ALA " " HB2" " " 1 0 1 C2 
    3875 48 -7.64726 6.12242 -15.4415 254 " " " " A 21 0 0 "ALA " " HB3" " " 1 0 1 C2 
    3876 40 -5.1686 7.89737 -18.236 255 " " " " A 43 0 0 "ILE " " N  " " " 7 0 1 C2 
    3877 14 -4.70685 8.91819 -19.195 255 " " " " A 2 0 0 "ILE " " CA " " " 6 0 1 C2 
    3878 14 -4.04869 8.12796 -20.3273 255 " " " " A 2 0 0 "ILE " " C  " " " 6 0 1 C2 
    3879 23 -4.38984 8.45116 -21.522 255 " " " " A 70 0 0 "ILE " " O  " " " 8 0 1 C2 
    3880 14 -3.62965 9.84072 -18.516 255 " " " " A 2 0 0 "ILE " " CB " " " 6 0 1 C2 
    3881 14 -4.27908 10.4942 -17.3039 255 " " " " A 2 0 0 "ILE " " CG1" " " 6 0 1 C2 
    3882 14 -2.83943 10.7267 -19.6049 255 " " " " A 2 0 0 "ILE " " CG2" " " 6 0 1 C2 
    3883 14 -3.41646 11.6521 -16.8805 255 " " " " A 2 0 0 "ILE " " CD1" " " 6 0 1 C2 
    3884 48 -4.67686 7.87025 -17.3543 255 " " " " A 21 0 0 "ILE " " H  " " " 1 0 1 C2 
    3885 48 -5.52854 9.53468 -19.5595 255 " " " " A 21 0 0 "ILE " " HA " " " 1 0 1 C2 
    3886 48 -2.90789 9.16151 -18.0623 255 " " " " A 21 0 0 "ILE " " HB " " " 1 0 1 C2 
    3887 48 -4.5594 9.73796 -16.5707 255 " " " " A 21 0 0 "ILE " HG13 " " 1 0 1 C2 
    3888 48 -5.22578 11.0165 -17.442 255 " " " " A 21 0 0 "ILE " HG12 " " 1 0 1 C2 
    3889 48 -3.17978 11.7621 -19.6168 255 " " " " A 21 0 0 "ILE " HG21 " " 1 0 1 C2 
    3890 48 -1.82437 10.8032 -19.2151 255 " " " " A 21 0 0 "ILE " HG22 " " 1 0 1 C2 
    3891 48 -2.8776 10.4815 -20.6662 255 " " " " A 21 0 0 "ILE " HG23 " " 1 0 1 C2 
    3892 48 -2.45456 11.231 -16.588 255 " " " " A 21 0 0 "ILE " HD11 " " 1 0 1 C2 
    3893 48 -3.31699 12.4598 -17.6056 255 " " " " A 21 0 0 "ILE " HD12 " " 1 0 1 C2 
    3894 48 -3.73134 12.1884 -15.9853 255 " " " " A 21 0 0 "ILE " HD13 " " 1 0 1 C2 
    3895 40 -3.30289 7.06442 -19.9849 256 " " " " A 43 0 0 "ASH " " N  " " " 7 0 1 C2 
    3896 14 -2.53242 6.23463 -20.9169 256 " " " " A 2 0 0 "ASH " " CA " " " 6 0 1 C2 
    3897 14 -3.4071 5.45529 -21.8657 256 " " " " A 2 0 0 "ASH " " C  " " " 6 0 1 C2 
    3898 23 -3.06715 5.26085 -22.9936 256 " " " " A 70 0 0 "ASH " " O  " " " 8 0 1 C2 
    3899 14 -1.72589 5.28584 -20.0234 256 " " " " A 2 0 0 "ASH " " CB " " " 6 0 1 C2 
    3900 14 -0.425521 5.00319 -20.7133 256 " " " " A 2 0 0 "ASH " " CG " " " 6 0 1 C2 
    3901 23 -0.157428 5.18874 -21.897 256 " " " " A 70 0 0 "ASH " " OD1" " " 8 0 1 C2 
    3902 23 0.52398 4.67805 -19.7491 256 " " " " A 70 0 0 "ASH " " OD2" " " 8 0 1 C2 
    3903 48 -3.3226 6.67911 -19.0515 256 " " " " A 21 0 0 "ASH " " H  " " " 1 0 1 C2 
    3904 48 -1.8841 6.84667 -21.5439 256 " " " " A 21 0 0 "ASH " " HA " " " 1 0 1 C2 
    3905 48 -2.22131 4.31683 -19.9628 256 " " " " A 21 0 0 "ASH " " HB3" " " 1 0 1 C2 
    3906 48 -1.56063 5.66137 -19.0135 256 " " " " A 21 0 0 "ASH " " HB2" " " 1 0 1 C2 
    3907 40 -4.58268 5.03078 -21.4221 257 " " " " A 43 0 0 "TYR " " N  " " " 7 0 1 C2 
    3908 14 -5.56723 4.37954 -22.2224 257 " " " " A 2 0 0 "TYR " " CA " " " 6 0 1 C2 
    3909 14 -6.15435 5.27347 -23.3004 257 " " " " A 2 0 0 "TYR " " C  " " " 6 0 1 C2 
    3910 23 -6.36208 4.80704 -24.4131 257 " " " " A 70 0 0 "TYR " " O  " " " 8 0 1 C2 
    3911 14 -6.8197 3.80255 -21.4474 257 " " " " A 2 0 0 "TYR " " CB " " " 6 0 1 C2 
    3912 14 -6.5442 2.56778 -20.5734 257 " " " " A 2 0 0 "TYR " " CG " " " 6 0 1 C2 
    3913 14 -5.46295 1.64521 -20.7556 257 " " " " A 2 0 0 "TYR " " CD1" " " 6 0 1 C2 
    3914 14 -7.42046 2.3851 -19.425 257 " " " " A 2 0 0 "TYR " " CD2" " " 6 0 1 C2 
    3915 14 -5.22634 0.624674 -19.7904 257 " " " " A 2 0 0 "TYR " " CE1" " " 6 0 1 C2 
    3916 14 -7.24945 1.26675 -18.5393 257 " " " " A 2 0 0 "TYR " " CE2" " " 6 0 1 C2 
    3917 14 -6.1159 0.447892 -18.7175 257 " " " " A 2 0 0 "TYR " " CZ " " " 6 0 1 C2 
    3918 23 -5.88178 -0.651198 -17.9712 257 " " " " A 70 0 0 "TYR " " OH " " " 8 0 1 C2 
    3919 48 -4.83177 5.24436 -20.4669 257 " " " " A 21 0 0 "TYR " " H  " " " 1 0 1 C2 
    3920 48 -5.18379 3.48112 -22.7061 257 " " " " A 21 0 0 "TYR " " HA " " " 1 0 1 C2 
    3921 48 -7.57115 3.49599 -22.175 257 " " " " A 21 0 0 "TYR " " HB3" " " 1 0 1 C2 
    3922 48 -7.35815 4.54428 -20.8575 257 " " " " A 21 0 0 "TYR " " HB2" " " 1 0 1 C2 
    3923 48 -4.76017 1.72001 -21.5722 257 " " " " A 21 0 0 "TYR " " HD1" " " 1 0 1 C2 
    3924 48 -8.22227 3.09339 -19.2772 257 " " " " A 21 0 0 "TYR " " HD2" " " 1 0 1 C2 
    3925 48 -4.42095 -0.0583344 -20.0168 257 " " " " A 21 0 0 "TYR " " HE1" " " 1 0 1 C2 
    3926 48 -7.88219 1.13504 -17.6741 257 " " " " A 21 0 0 "TYR " " HE2" " " 1 0 1 C2 
    3927 48 -5.05775 -1.08288 -18.1375 257 " " " " A 21 0 0 "TYR " " HH " " " 1 0 1 C2 
    3928 40 -6.41984 6.56473 -23.0285 258 " " " " A 43 0 0 "GLY " " N  " " " 7 0 1 C2 
    3929 14 -6.86474 7.61488 -23.9037 258 " " " " A 2 0 0 "GLY " " CA " " " 6 0 1 C2 
    3930 14 -5.77185 8.07603 -24.8616 258 " " " " A 2 0 0 "GLY " " C  " " " 6 0 1 C2 
    3931 23 -6.07606 8.36237 -26.0089 258 " " " " A 70 0 0 "GLY " " O  " " " 8 0 1 C2 
    3932 48 -6.42635 6.73068 -22.0323 258 " " " " A 21 0 0 "GLY " " H  " " " 1 0 1 C2 
    3933 48 -6.9905 8.51231 -23.2979 258 " " " " A 21 0 0 "GLY " " HA3" " " 1 0 1 C2 
    3934 48 -7.77925 7.29065 -24.4003 258 " " " " A 21 0 0 "GLY " " HA2" " " 1 0 1 C2 
    3935 40 -4.51572 8.12148 -24.4068 259 " " " " A 43 0 0 "LEU " " N  " " " 7 0 1 C2 
    3936 14 -3.30873 8.51044 -25.1096 259 " " " " A 2 0 0 "LEU " " CA " " " 6 0 1 C2 
    3937 14 -3.25943 7.8999 -26.5607 259 " " " " A 2 0 0 "LEU " " C  " " " 6 0 1 C2 
    3938 23 -3.12085 8.6583 -27.5041 259 " " " " A 70 0 0 "LEU " " O  " " " 8 0 1 C2 
    3939 14 -2.06338 8.27456 -24.2405 259 " " " " A 2 0 0 "LEU " " CB " " " 6 0 1 C2 
    3940 14 -0.819548 8.99229 -24.7475 259 " " " " A 2 0 0 "LEU " " CG " " " 6 0 1 C2 
    3941 14 -0.707278 10.4993 -24.4293 259 " " " " A 2 0 0 "LEU " " CD1" " " 6 0 1 C2 
    3942 14 0.443875 8.3201 -24.1908 259 " " " " A 2 0 0 "LEU " " CD2" " " 6 0 1 C2 
    3943 48 -4.4875 8.03777 -23.4007 259 " " " " A 21 0 0 "LEU " " H  " " " 1 0 1 C2 
    3944 48 -3.43963 9.56393 -25.3568 259 " " " " A 21 0 0 "LEU " " HA " " " 1 0 1 C2 
    3945 48 -1.7813 7.22481 -24.3214 259 " " " " A 21 0 0 "LEU " " HB3" " " 1 0 1 C2 
    3946 48 -2.11756 8.56717 -23.1919 259 " " " " A 21 0 0 "LEU " " HB2" " " 1 0 1 C2 
    3947 48 -0.691573 8.82552 -25.817 259 " " " " A 21 0 0 "LEU " " HG " " " 1 0 1 C2 
    3948 48 -1.73979 10.8485 -24.4398 259 " " " " A 21 0 0 "LEU " HD11 " " 1 0 1 C2 
    3949 48 -0.357825 10.7513 -23.428 259 " " " " A 21 0 0 "LEU " HD12 " " 1 0 1 C2 
    3950 48 -0.0415982 11.028 -25.1115 259 " " " " A 21 0 0 "LEU " HD13 " " 1 0 1 C2 
    3951 48 0.334336 8.34959 -23.1067 259 " " " " A 21 0 0 "LEU " HD21 " " 1 0 1 C2 
    3952 48 0.608834 7.28076 -24.4748 259 " " " " A 21 0 0 "LEU " HD22 " " 1 0 1 C2 
    3953 48 1.38992 8.84178 -24.3355 259 " " " " A 21 0 0 "LEU " HD23 " " 1 0 1 C2 
    3954 40 -3.29898 6.57525 -26.5549 260 " " " " A 43 0 0 "PHE " " N  " " " 7 0 1 C2 
    3955 14 -3.10282 5.87272 -27.8586 260 " " " " A 2 0 0 "PHE " " CA " " " 6 0 1 C2 
    3956 14 -4.35644 6.09589 -28.7531 260 " " " " A 2 0 0 "PHE " " C  " " " 6 0 1 C2 
    3957 23 -4.16059 6.33062 -29.9201 260 " " " " A 70 0 0 "PHE " " O  " " " 8 0 1 C2 
    3958 14 -2.90917 4.35837 -27.7164 260 " " " " A 2 0 0 "PHE " " CB " " " 6 0 1 C2 
    3959 14 -1.61871 3.94868 -27.0009 260 " " " " A 2 0 0 "PHE " " CG " " " 6 0 1 C2 
    3960 14 -1.26374 4.25033 -25.6713 260 " " " " A 2 0 0 "PHE " " CD1" " " 6 0 1 C2 
    3961 14 -0.701602 3.16959 -27.7404 260 " " " " A 2 0 0 "PHE " " CD2" " " 6 0 1 C2 
    3962 14 0.067937 4.08961 -25.238 260 " " " " A 2 0 0 "PHE " " CE1" " " 6 0 1 C2 
    3963 14 0.561422 2.76674 -27.2519 260 " " " " A 2 0 0 "PHE " " CE2" " " 6 0 1 C2 
    3964 14 0.924916 3.30665 -26.0301 260 " " " " A 2 0 0 "PHE " " CZ " " " 6 0 1 C2 
    3965 48 -3.64345 6.02632 -25.7803 260 " " " " A 21 0 0 "PHE " " H  " " " 1 0 1 C2 
    3966 48 -2.29555 6.22465 -28.5009 260 " " " " A 21 0 0 "PHE " " HA " " " 1 0 1 C2 
    3967 48 -2.87028 3.9469 -28.725 260 " " " " A 21 0 0 "PHE " " HB3" " " 1 0 1 C2 
    3968 48 -3.73643 3.86326 -27.2079 260 " " " " A 21 0 0 "PHE " " HB2" " " 1 0 1 C2 
    3969 48 -1.97097 4.80846 -25.0757 260 " " " " A 21 0 0 "PHE " " HD1" " " 1 0 1 C2 
    3970 48 -1.02671 2.85694 -28.7217 260 " " " " A 21 0 0 "PHE " " HD2" " " 1 0 1 C2 
    3971 48 0.349927 4.41374 -24.2471 260 " " " " A 21 0 0 "PHE " " HE1" " " 1 0 1 C2 
    3972 48 1.28722 2.23108 -27.8458 260 " " " " A 21 0 0 "PHE " " HE2" " " 1 0 1 C2 
    3973 48 1.90958 2.96497 -25.7471 260 " " " " A 21 0 0 "PHE " " HZ " " " 1 0 1 C2 
    3974 40 -5.58431 6.15303 -28.2321 261 " " " " A 43 0 0 "ILE " " N  " " " 7 0 1 C2 
    3975 14 -6.84754 6.49599 -28.8833 261 " " " " A 2 0 0 "ILE " " CA " " " 6 0 1 C2 
    3976 14 -6.68876 7.88457 -29.5338 261 " " " " A 2 0 0 "ILE " " C  " " " 6 0 1 C2 
    3977 23 -7.00976 7.997 -30.6984 261 " " " " A 70 0 0 "ILE " " O  " " " 8 0 1 C2 
    3978 14 -8.09703 6.354 -27.9992 261 " " " " A 2 0 0 "ILE " " CB " " " 6 0 1 C2 
    3979 14 -8.08494 4.97132 -27.2773 261 " " " " A 2 0 0 "ILE " " CG1" " " 6 0 1 C2 
    3980 14 -9.40341 6.48294 -28.7519 261 " " " " A 2 0 0 "ILE " " CG2" " " 6 0 1 C2 
    3981 14 -9.19519 4.85544 -26.2733 261 " " " " A 2 0 0 "ILE " " CD1" " " 6 0 1 C2 
    3982 48 -5.67933 6.00513 -27.2376 261 " " " " A 21 0 0 "ILE " " H  " " " 1 0 1 C2 
    3983 48 -7.0217 5.91061 -29.7861 261 " " " " A 21 0 0 "ILE " " HA " " " 1 0 1 C2 
    3984 48 -8.03731 7.05813 -27.1693 261 " " " " A 21 0 0 "ILE " " HB " " " 1 0 1 C2 
    3985 48 -7.22377 5.03446 -26.6121 261 " " " " A 21 0 0 "ILE " HG13 " " 1 0 1 C2 
    3986 48 -8.17654 4.15003 -27.988 261 " " " " A 21 0 0 "ILE " HG12 " " 1 0 1 C2 
    3987 48 -10.2996 6.34815 -28.1462 261 " " " " A 21 0 0 "ILE " HG21 " " 1 0 1 C2 
    3988 48 -9.42395 7.4958 -29.1541 261 " " " " A 21 0 0 "ILE " HG22 " " 1 0 1 C2 
    3989 48 -9.48736 5.74908 -29.5534 261 " " " " A 21 0 0 "ILE " HG23 " " 1 0 1 C2 
    3990 48 -10.2499 4.89498 -26.5453 261 " " " " A 21 0 0 "ILE " HD11 " " 1 0 1 C2 
    3991 48 -9.17066 3.83674 -25.8863 261 " " " " A 21 0 0 "ILE " HD12 " " 1 0 1 C2 
    3992 48 -9.13451 5.5945 -25.4744 261 " " " " A 21 0 0 "ILE " HD13 " " 1 0 1 C2 
    3993 40 -6.05253 8.89671 -28.9111 262 " " " " A 43 0 0 "VAL " " N  " " " 7 0 1 C2 
    3994 14 -5.90031 10.2003 -29.5588 262 " " " " A 2 0 0 "VAL " " CA " " " 6 0 1 C2 
    3995 14 -4.76006 10.1657 -30.6225 262 " " " " A 2 0 0 "VAL " " C  " " " 6 0 1 C2 
    3996 23 -4.9975 10.6346 -31.7506 262 " " " " A 70 0 0 "VAL " " O  " " " 8 0 1 C2 
    3997 14 -5.67036 11.2465 -28.4406 262 " " " " A 2 0 0 "VAL " " CB " " " 6 0 1 C2 
    3998 14 -5.28433 12.6589 -28.9948 262 " " " " A 2 0 0 "VAL " " CG1" " " 6 0 1 C2 
    3999 14 -6.89883 11.3512 -27.4665 262 " " " " A 2 0 0 "VAL " " CG2" " " 6 0 1 C2 
    4000 48 -5.93698 8.78581 -27.9138 262 " " " " A 21 0 0 "VAL " " H  " " " 1 0 1 C2 
    4001 48 -6.82662 10.5342 -30.0263 262 " " " " A 21 0 0 "VAL " " HA " " " 1 0 1 C2 
    4002 48 -4.86278 10.9001 -27.7957 262 " " " " A 21 0 0 "VAL " " HB " " " 1 0 1 C2 
    4003 48 -4.55241 12.5908 -29.7996 262 " " " " A 21 0 0 "VAL " HG11 " " 1 0 1 C2 
    4004 48 -6.12681 13.1137 -29.5158 262 " " " " A 21 0 0 "VAL " HG12 " " 1 0 1 C2 
    4005 48 -4.92694 13.3127 -28.1992 262 " " " " A 21 0 0 "VAL " HG13 " " 1 0 1 C2 
    4006 48 -7.81195 11.6927 -27.9541 262 " " " " A 21 0 0 "VAL " HG21 " " 1 0 1 C2 
    4007 48 -7.15071 10.3879 -27.0231 262 " " " " A 21 0 0 "VAL " HG22 " " 1 0 1 C2 
    4008 48 -6.68524 12.0433 -26.652 262 " " " " A 21 0 0 "VAL " HG23 " " 1 0 1 C2 
    4009 40 -3.58236 9.60126 -30.2936 263 " " " " A 43 0 0 "SER " " N  " " " 7 0 1 C2 
    4010 14 -2.45505 9.44748 -31.2534 263 " " " " A 2 0 0 "SER " " CA " " " 6 0 1 C2 
    4011 14 -2.85749 8.61804 -32.5602 263 " " " " A 2 0 0 "SER " " C  " " " 6 0 1 C2 
    4012 23 -2.43186 8.98456 -33.6266 263 " " " " A 70 0 0 "SER " " O  " " " 8 0 1 C2 
    4013 14 -1.25716 8.90287 -30.4869 263 " " " " A 2 0 0 "SER " " CB " " " 6 0 1 C2 
    4014 23 0.0787593 9.05337 -30.9809 263 " " " " A 70 0 0 "SER " " OG " " " 8 0 1 C2 
    4015 48 -3.64976 9.1409 -29.3971 263 " " " " A 21 0 0 "SER " " H  " " " 1 0 1 C2 
    4016 48 -2.21403 10.4302 -31.6588 263 " " " " A 21 0 0 "SER " " HA " " " 1 0 1 C2 
    4017 48 -1.19524 7.84586 -30.2281 263 " " " " A 21 0 0 "SER " " HB3" " " 1 0 1 C2 
    4018 48 -1.19217 9.46775 -29.557 263 " " " " A 21 0 0 "SER " " HB2" " " 1 0 1 C2 
    4019 48 0.16723 8.5182 -31.7547 263 " " " " A 21 0 0 "SER " " HG " " " 1 0 1 C2 
    4020 40 -3.77937 7.66249 -32.397 264 " " " " A 43 0 0 "ARG " " N  " " " 7 0 1 C2 
    4021 14 -4.26126 6.83976 -33.4937 264 " " " " A 2 0 0 "ARG " " CA " " " 6 0 1 C2 
    4022 14 -5.29885 7.59321 -34.36 264 " " " " A 2 0 0 "ARG " " C  " " " 6 0 1 C2 
    4023 23 -5.39635 7.38987 -35.5645 264 " " " " A 70 0 0 "ARG " " O  " " " 8 0 1 C2 
    4024 14 -4.95653 5.50815 -32.9511 264 " " " " A 2 0 0 "ARG " " CB " " " 6 0 1 C2 
    4025 14 -5.25954 4.42508 -33.9678 264 " " " " A 2 0 0 "ARG " " CG " " " 6 0 1 C2 
    4026 14 -4.16802 4.1062 -34.9832 264 " " " " A 2 0 0 "ARG " " CD " " " 6 0 1 C2 
    4027 40 -4.58521 4.54299 -36.3303 264 " " " " A 43 0 0 "ARG " " NE " " " 7 0 1 C2 
    4028 14 -3.79751 4.40842 -37.4353 264 " " " " A 2 0 0 "ARG " " CZ " " " 6 0 1 C2 
    4029 40 -4.25758 4.60063 -38.6514 264 " " " " A 43 0 0 "ARG " " NH1" " " 7 0 1 C2 
    4030 40 -2.60222 3.86531 -37.3609 264 " " " " A 43 0 0 "ARG " " NH2" " " 7 0 1 C2 
    4031 48 -4.04385 7.35235 -31.4729 264 " " " " A 21 0 0 "ARG " " H  " " " 1 0 1 C2 
    4032 48 -3.45728 6.67189 -34.2103 264 " " " " A 21 0 0 "ARG " " HA " " " 1 0 1 C2 
    4033 48 -5.82872 5.76864 -32.3515 264 " " " " A 21 0 0 "ARG " " HB3" " " 1 0 1 C2 
    4034 48 -4.35672 4.98398 -32.2071 264 " " " " A 21 0 0 "ARG " " HB2" " " 1 0 1 C2 
    4035 48 -6.13977 4.65586 -34.5679 264 " " " " A 21 0 0 "ARG " " HG3" " " 1 0 1 C2 
    4036 48 -5.63615 3.57023 -33.4061 264 " " " " A 21 0 0 "ARG " " HG2" " " 1 0 1 C2 
    4037 48 -3.9196 3.04768 -34.9063 264 " " " " A 21 0 0 "ARG " " HD3" " " 1 0 1 C2 
    4038 48 -3.24061 4.64981 -34.8029 264 " " " " A 21 0 0 "ARG " " HD2" " " 1 0 1 C2 
    4039 48 -5.5596 4.78854 -36.4321 264 " " " " A 21 0 0 "ARG " " HE " " " 1 0 1 C2 
    4040 48 -3.77745 4.32799 -39.4972 264 " " " " A 21 0 0 "ARG " HH12 " " 1 0 1 C2 
    4041 48 -5.20753 4.90332 -38.8129 264 " " " " A 21 0 0 "ARG " HH11 " " 1 0 1 C2 
    4042 48 -2.12904 3.35672 -38.0941 264 " " " " A 21 0 0 "ARG " HH22 " " 1 0 1 C2 
    4043 48 -2.13628 3.81327 -36.4663 264 " " " " A 21 0 0 "ARG " HH21 " " 1 0 1 C2 
    4044 40 -6.10914 8.54625 -33.8294 265 " " " " A 43 0 0 "PHE " " N  " " " 7 0 1 C2 
    4045 14 -7.11317 9.31241 -34.6156 265 " " " " A 2 0 0 "PHE " " CA " " " 6 0 1 C2 
    4046 14 -6.49375 10.4547 -35.4555 265 " " " " A 2 0 0 "PHE " " C  " " " 6 0 1 C2 
    4047 23 -6.8526 10.7337 -36.5814 265 " " " " A 70 0 0 "PHE " " O  " " " 8 0 1 C2 
    4048 14 -8.05845 9.94281 -33.4867 265 " " " " A 2 0 0 "PHE " " CB " " " 6 0 1 C2 
    4049 14 -9.32864 10.4979 -33.9374 265 " " " " A 2 0 0 "PHE " " CG " " " 6 0 1 C2 
    4050 14 -10.4493 9.69344 -33.6696 265 " " " " A 2 0 0 "PHE " " CD1" " " 6 0 1 C2 
    4051 14 -9.42877 11.7783 -34.4614 265 " " " " A 2 0 0 "PHE " " CD2" " " 6 0 1 C2 
    4052 14 -11.7106 10.2649 -34.0145 265 " " " " A 2 0 0 "PHE " " CE1" " " 6 0 1 C2 
    4053 14 -10.6917 12.3519 -34.7314 265 " " " " A 2 0 0 "PHE " " CE2" " " 6 0 1 C2 
    4054 14 -11.857 11.5285 -34.5751 265 " " " " A 2 0 0 "PHE " " CZ " " " 6 0 1 C2 
    4055 48 -5.92837 8.83608 -32.879 265 " " " " A 21 0 0 "PHE " " H  " " " 1 0 1 C2 
    4056 48 -7.66068 8.66119 -35.297 265 " " " " A 21 0 0 "PHE " " HA " " " 1 0 1 C2 
    4057 48 -7.49834 10.7497 -33.0141 265 " " " " A 21 0 0 "PHE " " HB3" " " 1 0 1 C2 
    4058 48 -8.21812 9.13197 -32.776 265 " " " " A 21 0 0 "PHE " " HB2" " " 1 0 1 C2 
    4059 48 -10.3777 8.6897 -33.2775 265 " " " " A 21 0 0 "PHE " " HD1" " " 1 0 1 C2 
    4060 48 -8.5414 12.3932 -34.4909 265 " " " " A 21 0 0 "PHE " " HD2" " " 1 0 1 C2 
    4061 48 -12.6042 9.66595 -33.9188 265 " " " " A 21 0 0 "PHE " " HE1" " " 1 0 1 C2 
    4062 48 -10.7798 13.382 -35.0437 265 " " " " A 21 0 0 "PHE " " HE2" " " 1 0 1 C2 
    4063 48 -12.8623 11.8779 -34.7585 265 " " " " A 21 0 0 "PHE " " HZ " " " 1 0 1 C2 
    4064 40 -5.34119 10.9581 -34.9609 266 " " " " A 43 0 0 "ARG " " N  " " " 7 0 1 C2 
    4065 14 -4.51966 11.8409 -35.7357 266 " " " " A 2 0 0 "ARG " " CA " " " 6 0 1 C2 
    4066 14 -3.80853 11.0776 -36.8566 266 " " " " A 2 0 0 "ARG " " C  " " " 6 0 1 C2 
    4067 23 -3.26775 11.7159 -37.7011 266 " " " " A 70 0 0 "ARG " " O  " " " 8 0 1 C2 
    4068 14 -3.39595 12.4739 -34.8212 266 " " " " A 2 0 0 "ARG " " CB " " " 6 0 1 C2 
    4069 14 -3.95544 13.3962 -33.7429 266 " " " " A 2 0 0 "ARG " " CG " " " 6 0 1 C2 
    4070 14 -2.9497 14.2214 -32.9419 266 " " " " A 2 0 0 "ARG " " CD " " " 6 0 1 C2 
    4071 40 -2.31217 15.2069 -33.7875 266 " " " " A 43 0 0 "ARG " " NE " " " 7 0 1 C2 
    4072 14 -1.08697 15.2365 -34.3347 266 " " " " A 2 0 0 "ARG " " CZ " " " 6 0 1 C2 
    4073 40 -0.178115 14.3587 -34.14 266 " " " " A 43 0 0 "ARG " " NH1" " " 7 0 1 C2 
    4074 40 -0.660235 16.224 -35.0245 266 " " " " A 43 0 0 "ARG " " NH2" " " 7 0 1 C2 
    4075 48 -5.02698 10.6148 -34.0645 266 " " " " A 21 0 0 "ARG " " H  " " " 1 0 1 C2 
    4076 48 -5.1478 12.6514 -36.1053 266 " " " " A 21 0 0 "ARG " " HA " " " 1 0 1 C2 
    4077 48 -2.66907 12.9904 -35.448 266 " " " " A 21 0 0 "ARG " " HB3" " " 1 0 1 C2 
    4078 48 -2.85512 11.7057 -34.2684 266 " " " " A 21 0 0 "ARG " " HB2" " " 1 0 1 C2 
    4079 48 -4.57888 12.9075 -32.9942 266 " " " " A 21 0 0 "ARG " " HG3" " " 1 0 1 C2 
    4080 48 -4.67021 14.1071 -34.1573 266 " " " " A 21 0 0 "ARG " " HG2" " " 1 0 1 C2 
    4081 48 -2.19938 13.6116 -32.4387 266 " " " " A 21 0 0 "ARG " " HD3" " " 1 0 1 C2 
    4082 48 -3.50831 14.6989 -32.1369 266 " " " " A 21 0 0 "ARG " " HD2" " " 1 0 1 C2 
    4083 48 -2.98111 15.8936 -34.1053 266 " " " " A 21 0 0 "ARG " " HE " " " 1 0 1 C2 
    4084 48 -0.424498 13.4903 -33.687 266 " " " " A 21 0 0 "ARG " HH12 " " 1 0 1 C2 
    4085 48 0.780385 14.256 -34.4413 266 " " " " A 21 0 0 "ARG " HH11 " " 1 0 1 C2 
    4086 48 0.195657 16.2814 -35.5577 266 " " " " A 21 0 0 "ARG " HH22 " " 1 0 1 C2 
    4087 48 -1.22394 17.0621 -35.0256 266 " " " " A 21 0 0 "ARG " HH21 " " 1 0 1 C2 
    4088 40 -3.82104 9.72856 -36.8723 267 " " " " A 43 0 0 "GLU " " N  " " " 7 0 1 C2 
    4089 14 -3.23966 8.97938 -37.9762 267 " " " " A 2 0 0 "GLU " " CA " " " 6 0 1 C2 
    4090 14 -4.31164 8.91716 -39.1 267 " " " " A 2 0 0 "GLU " " C  " " " 6 0 1 C2 
    4091 23 -3.91322 9.02795 -40.2368 267 " " " " A 70 0 0 "GLU " " O  " " " 8 0 1 C2 
    4092 14 -2.70283 7.56118 -37.5953 267 " " " " A 2 0 0 "GLU " " CB " " " 6 0 1 C2 
    4093 14 -1.59912 7.02128 -38.6332 267 " " " " A 2 0 0 "GLU " " CG " " " 6 0 1 C2 
    4094 14 -0.275569 7.72 -38.5171 267 " " " " A 2 0 0 "GLU " " CD " " " 6 0 1 C2 
    4095 23 0.121598 8.14627 -37.3646 267 " " " " A 70 0 0 "GLU " " OE1" " " 8 0 1 C2 
    4096 23 0.48272 7.72891 -39.4649 267 " " " " A 70 0 0 "GLU " " OE2" " " 8 0 1 C2 
    4097 48 -4.2839 9.26664 -36.1026 267 " " " " A 21 0 0 "GLU " " H  " " " 1 0 1 C2 
    4098 48 -2.35731 9.54302 -38.2793 267 " " " " A 21 0 0 "GLU " " HA " " " 1 0 1 C2 
    4099 48 -3.48785 6.80504 -37.5859 267 " " " " A 21 0 0 "GLU " " HB3" " " 1 0 1 C2 
    4100 48 -2.35297 7.65466 -36.5673 267 " " " " A 21 0 0 "GLU " " HB2" " " 1 0 1 C2 
    4101 48 -2.02554 7.06886 -39.6352 267 " " " " A 21 0 0 "GLU " " HG3" " " 1 0 1 C2 
    4102 48 -1.57854 5.94474 -38.4637 267 " " " " A 21 0 0 "GLU " " HG2" " " 1 0 1 C2 
    4103 40 -5.53403 8.55377 -38.8187 268 " " " " A 43 0 0 "GLU " " N  " " " 7 0 1 C2 
    4104 14 -6.55241 8.3359 -39.7871 268 " " " " A 2 0 0 "GLU " " CA " " " 6 0 1 C2 
    4105 14 -6.85683 9.60788 -40.6368 268 " " " " A 2 0 0 "GLU " " C  " " " 6 0 1 C2 
    4106 23 -6.97513 9.51446 -41.8845 268 " " " " A 70 0 0 "GLU " " O  " " " 8 0 1 C2 
    4107 14 -7.89854 7.93166 -39.1713 268 " " " " A 2 0 0 "GLU " " CB " " " 6 0 1 C2 
    4108 14 -7.76557 7.06585 -37.9421 268 " " " " A 2 0 0 "GLU " " CG " " " 6 0 1 C2 
    4109 14 -7.22842 5.68312 -38.1334 268 " " " " A 2 0 0 "GLU " " CD " " " 6 0 1 C2 
    4110 23 -7.08231 5.06453 -37.0699 268 " " " " A 70 0 0 "GLU " " OE1" " " 8 0 1 C2 
    4111 23 -6.95103 5.20923 -39.2627 268 " " " " A 70 0 0 "GLU " " OE2" " " 8 0 1 C2 
    4112 48 -5.71983 8.34246 -37.8487 268 " " " " A 21 0 0 "GLU " " H  " " " 1 0 1 C2 
    4113 48 -6.11677 7.57421 -40.4337 268 " " " " A 21 0 0 "GLU " " HA " " " 1 0 1 C2 
    4114 48 -8.41295 7.5607 -40.0577 268 " " " " A 21 0 0 "GLU " " HB3" " " 1 0 1 C2 
    4115 48 -8.50765 8.78283 -38.8669 268 " " " " A 21 0 0 "GLU " " HB2" " " 1 0 1 C2 
    4116 48 -8.78231 6.96096 -37.5635 268 " " " " A 21 0 0 "GLU " " HG3" " " 1 0 1 C2 
    4117 48 -7.25316 7.57534 -37.1261 268 " " " " A 21 0 0 "GLU " " HG2" " " 1 0 1 C2 
    4118 40 -7.0069 10.722 -39.937 269 " " " " A 43 0 0 "ILE " " N  " " " 7 0 1 C2 
    4119 14 -7.3178 12.0353 -40.5598 269 " " " " A 2 0 0 "ILE " " CA " " " 6 0 1 C2 
    4120 14 -6.08718 12.4142 -41.439 269 " " " " A 2 0 0 "ILE " " C  " " " 6 0 1 C2 
    4121 23 -6.23473 12.9527 -42.5598 269 " " " " A 70 0 0 "ILE " " O  " " " 8 0 1 C2 
    4122 14 -7.79149 12.9597 -39.3817 269 " " " " A 2 0 0 "ILE " " CB " " " 6 0 1 C2 
    4123 14 -6.65104 13.3849 -38.4372 269 " " " " A 2 0 0 "ILE " " CG1" " " 6 0 1 C2 
    4124 14 -9.06226 12.4403 -38.7213 269 " " " " A 2 0 0 "ILE " " CG2" " " 6 0 1 C2 
    4125 14 -6.00333 14.6543 -38.8807 269 " " " " A 2 0 0 "ILE " " CD1" " " 6 0 1 C2 
    4126 48 -6.93331 10.7133 -38.9298 269 " " " " A 21 0 0 "ILE " " H  " " " 1 0 1 C2 
    4127 48 -8.21284 11.8667 -41.1586 269 " " " " A 21 0 0 "ILE " " HA " " " 1 0 1 C2 
    4128 48 -8.14941 13.847 -39.9038 269 " " " " A 21 0 0 "ILE " " HB " " " 1 0 1 C2 
    4129 48 -5.9572 12.5551 -38.3024 269 " " " " A 21 0 0 "ILE " HG13 " " 1 0 1 C2 
    4130 48 -6.99786 13.5358 -37.415 269 " " " " A 21 0 0 "ILE " HG12 " " 1 0 1 C2 
    4131 48 -9.8513 12.4489 -39.4733 269 " " " " A 21 0 0 "ILE " HG21 " " 1 0 1 C2 
    4132 48 -9.04793 11.3674 -38.5297 269 " " " " A 21 0 0 "ILE " HG22 " " 1 0 1 C2 
    4133 48 -9.27163 12.9623 -37.7876 269 " " " " A 21 0 0 "ILE " HG23 " " 1 0 1 C2 
    4134 48 -6.65103 15.5261 -38.7881 269 " " " " A 21 0 0 "ILE " HD11 " " 1 0 1 C2 
    4135 48 -5.14714 14.8405 -38.2323 269 " " " " A 21 0 0 "ILE " HD12 " " 1 0 1 C2 
    4136 48 -5.61026 14.5986 -39.8958 269 " " " " A 21 0 0 "ILE " HD13 " " 1 0 1 C2 
    4137 40 -4.81346 12.0772 -41.0523 270 " " " " A 43 0 0 "ALA " " N  " " " 7 0 1 C2 
    4138 14 -3.56683 12.3919 -41.7944 270 " " " " A 2 0 0 "ALA " " CA " " " 6 0 1 C2 
    4139 14 -3.26613 11.4277 -42.9549 270 " " " " A 2 0 0 "ALA " " C  " " " 6 0 1 C2 
    4140 23 -2.51828 11.8046 -43.8118 270 " " " " A 70 0 0 "ALA " " O  " " " 8 0 1 C2 
    4141 14 -2.32695 12.3582 -40.8358 270 " " " " A 2 0 0 "ALA " " CB " " " 6 0 1 C2 
    4142 48 -4.59295 11.4697 -40.2762 270 " " " " A 21 0 0 "ALA " " H  " " " 1 0 1 C2 
    4143 48 -3.59696 13.4345 -42.111 270 " " " " A 21 0 0 "ALA " " HA " " " 1 0 1 C2 
    4144 48 -2.2419 11.4017 -40.3201 270 " " " " A 21 0 0 "ALA " " HB1" " " 1 0 1 C2 
    4145 48 -1.34794 12.6245 -41.2342 270 " " " " A 21 0 0 "ALA " " HB2" " " 1 0 1 C2 
    4146 48 -2.53808 13.036 -40.0086 270 " " " " A 21 0 0 "ALA " " HB3" " " 1 0 1 C2 
    4147 40 -3.99575 10.3232 -42.9867 271 " " " " A 43 0 0 "GLU " " N  " " " 7 0 1 C2 
    4148 14 -3.93268 9.42304 -44.1735 271 " " " " A 2 0 0 "GLU " " CA " " " 6 0 1 C2 
    4149 14 -5.10673 9.73348 -45.0877 271 " " " " A 2 0 0 "GLU " " C  " " " 6 0 1 C2 
    4150 23 -5.11767 9.25944 -46.1963 271 " " " " A 70 0 0 "GLU " " O  " " " 8 0 1 C2 
    4151 14 -4.16601 7.9592 -43.6655 271 " " " " A 2 0 0 "GLU " " CB " " " 6 0 1 C2 
    4152 14 -2.81757 7.22159 -43.2399 271 " " " " A 2 0 0 "GLU " " CG " " " 6 0 1 C2 
    4153 14 -1.77831 7.00655 -44.271 271 " " " " A 2 0 0 "GLU " " CD " " " 6 0 1 C2 
    4154 23 -2.12817 6.765 -45.4296 271 " " " " A 70 0 0 "GLU " " OE1" " " 8 0 1 C2 
    4155 23 -0.591536 7.08683 -43.9132 271 " " " " A 70 0 0 "GLU " " OE2" " " 8 0 1 C2 
    4156 48 -4.49375 10.0968 -42.1377 271 " " " " A 21 0 0 "GLU " " H  " " " 1 0 1 C2 
    4157 48 -2.95927 9.51826 -44.6546 271 " " " " A 21 0 0 "GLU " " HA " " " 1 0 1 C2 
    4158 48 -4.40967 7.34212 -44.5304 271 " " " " A 21 0 0 "GLU " " HB3" " " 1 0 1 C2 
    4159 48 -4.96044 7.87924 -42.9235 271 " " " " A 21 0 0 "GLU " " HB2" " " 1 0 1 C2 
    4160 48 -3.12371 6.29595 -42.7525 271 " " " " A 21 0 0 "GLU " " HG3" " " 1 0 1 C2 
    4161 48 -2.25601 7.80685 -42.5117 271 " " " " A 21 0 0 "GLU " " HG2" " " 1 0 1 C2 
    4162 40 -6.01369 10.6414 -44.6473 272 " " " " A 43 0 0 "GLY " " N  " " " 7 0 1 C2 
    4163 14 -7.12465 11.3163 -45.4021 272 " " " " A 2 0 0 "GLY " " CA " " " 6 0 1 C2 
    4164 14 -8.45303 10.561 -45.3594 272 " " " " A 2 0 0 "GLY " " C  " " " 6 0 1 C2 
    4165 23 -9.20668 10.7682 -46.3097 272 " " " " A 70 0 0 "GLY " " O  " " " 8 0 1 C2 
    4166 48 -6.00252 10.847 -43.6585 272 " " " " A 21 0 0 "GLY " " H  " " " 1 0 1 C2 
    4167 48 -6.7745 11.413 -46.4298 272 " " " " A 21 0 0 "GLY " " HA3" " " 1 0 1 C2 
    4168 48 -7.30568 12.3197 -45.0167 272 " " " " A 21 0 0 "GLY " " HA2" " " 1 0 1 C2 
    4169 40 -8.65969 9.70368 -44.3884 273 " " " " A 43 0 0 "TYR " " N  " " " 7 0 1 C2 
    4170 14 -9.93866 9.15508 -44.0444 273 " " " " A 2 0 0 "TYR " " CA " " " 6 0 1 C2 
    4171 14 -10.7168 10.2752 -43.2758 273 " " " " A 2 0 0 "TYR " " C  " " " 6 0 1 C2 
    4172 23 -10.1107 11.0968 -42.5759 273 " " " " A 70 0 0 "TYR " " O  " " " 8 0 1 C2 
    4173 14 -9.64521 7.96448 -43.1136 273 " " " " A 2 0 0 "TYR " " CB " " " 6 0 1 C2 
    4174 14 -9.07707 6.78074 -43.9207 273 " " " " A 2 0 0 "TYR " " CG " " " 6 0 1 C2 
    4175 14 -9.91881 6.05316 -44.8137 273 " " " " A 2 0 0 "TYR " " CD1" " " 6 0 1 C2 
    4176 14 -7.67847 6.54762 -43.9307 273 " " " " A 2 0 0 "TYR " " CD2" " " 6 0 1 C2 
    4177 14 -9.41304 5.1002 -45.7648 273 " " " " A 2 0 0 "TYR " " CE1" " " 6 0 1 C2 
    4178 14 -7.14309 5.56346 -44.8579 273 " " " " A 2 0 0 "TYR " " CE2" " " 6 0 1 C2 
    4179 14 -8.05804 4.80103 -45.7156 273 " " " " A 2 0 0 "TYR " " CZ " " " 6 0 1 C2 
    4180 23 -7.42785 3.94857 -46.5913 273 " " " " A 70 0 0 "TYR " " OH " " " 8 0 1 C2 
    4181 48 -7.95682 9.68893 -43.6632 273 " " " " A 21 0 0 "TYR " " H  " " " 1 0 1 C2 
    4182 48 -10.3705 8.90594 -45.0137 273 " " " " A 21 0 0 "TYR " " HA " " " 1 0 1 C2 
    4183 48 -10.5458 7.79631 -42.523 273 " " " " A 21 0 0 "TYR " " HB3" " " 1 0 1 C2 
    4184 48 -8.98596 8.28574 -42.3072 273 " " " " A 21 0 0 "TYR " " HB2" " " 1 0 1 C2 
    4185 48 -10.9711 6.2248 -44.6413 273 " " " " A 21 0 0 "TYR " " HD1" " " 1 0 1 C2 
    4186 48 -6.96649 6.97488 -43.2401 273 " " " " A 21 0 0 "TYR " " HD2" " " 1 0 1 C2 
    4187 48 -10.1144 4.52178 -46.3478 273 " " " " A 21 0 0 "TYR " " HE1" " " 1 0 1 C2 
    4188 48 -6.07561 5.41599 -44.7863 273 " " " " A 21 0 0 "TYR " " HE2" " " 1 0 1 C2 
    4189 48 -7.97439 3.59373 -47.2757 273 " " " " A 21 0 0 "TYR " " HH " " " 1 0 1 C2 
    4190 40 -12.0806 10.263 -43.2706 274 " " " " A 43 0 0 "ASP " " N  " " " 7 0 1 C2 
    4191 14 -12.9395 11.245 -42.5248 274 " " " " A 2 0 0 "ASP " " CA " " " 6 0 1 C2 
    4192 14 -12.9955 10.7676 -41.0297 274 " " " " A 2 0 0 "ASP " " C  " " " 6 0 1 C2 
    4193 23 -12.4036 9.73658 -40.5671 274 " " " " A 70 0 0 "ASP " " O  " " " 8 0 1 C2 
    4194 14 -14.3521 11.2278 -43.2343 274 " " " " A 2 0 0 "ASP " " CB " " " 6 0 1 C2 
    4195 14 -15.1975 10.0818 -42.8747 274 " " " " A 2 0 0 "ASP " " CG " " " 6 0 1 C2 
    4196 23 -15.2548 9.08558 -43.6615 274 " " " " A 70 0 0 "ASP " " OD1" " " 8 0 1 C2 
    4197 23 -15.8522 10.0513 -41.7972 274 " " " " A 70 0 0 "ASP " " OD2" " " 8 0 1 C2 
    4198 48 -12.6049 9.55062 -43.7581 274 " " " " A 21 0 0 "ASP " " H  " " " 1 0 1 C2 
    4199 48 -12.3315 12.149 -42.5602 274 " " " " A 21 0 0 "ASP " " HA " " " 1 0 1 C2 
    4200 48 -14.2198 11.1914 -44.3157 274 " " " " A 21 0 0 "ASP " " HB3" " " 1 0 1 C2 
    4201 48 -14.9226 12.1303 -43.0151 274 " " " " A 21 0 0 "ASP " " HB2" " " 1 0 1 C2 
    4202 40 -13.7988 11.5617 -40.2924 275 " " " " A 43 0 0 "THR " " N  " " " 7 0 1 C2 
    4203 14 -14.0245 11.5353 -38.8112 275 " " " " A 2 0 0 "THR " " CA " " " 6 0 1 C2 
    4204 14 -15.0507 10.4912 -38.3732 275 " " " " A 2 0 0 "THR " " C  " " " 6 0 1 C2 
    4205 23 -14.8835 10.0205 -37.1957 275 " " " " A 70 0 0 "THR " " O  " " " 8 0 1 C2 
    4206 14 -14.4099 12.9443 -38.4203 275 " " " " A 2 0 0 "THR " " CB " " " 6 0 1 C2 
    4207 23 -15.6937 13.4241 -38.8336 275 " " " " A 70 0 0 "THR " " OG1" " " 8 0 1 C2 
    4208 14 -13.2162 13.934 -38.7456 275 " " " " A 2 0 0 "THR " " CG2" " " 6 0 1 C2 
    4209 48 -14.2028 12.3603 -40.7605 275 " " " " A 21 0 0 "THR " " H  " " " 1 0 1 C2 
    4210 48 -13.1224 11.2736 -38.2582 275 " " " " A 21 0 0 "THR " " HA " " " 1 0 1 C2 
    4211 48 -14.4292 12.924 -37.3306 275 " " " " A 21 0 0 "THR " " HB " " " 1 0 1 C2 
    4212 48 -15.6355 13.7474 -39.7197 275 " " " " A 21 0 0 "THR " " HG1" " " 1 0 1 C2 
    4213 48 -13.5516 14.9273 -38.4471 275 " " " " A 21 0 0 "THR " HG21 " " 1 0 1 C2 
    4214 48 -12.2448 13.7385 -38.2916 275 " " " " A 21 0 0 "THR " HG22 " " 1 0 1 C2 
    4215 48 -13.0742 14.2227 -39.787 275 " " " " A 21 0 0 "THR " HG23 " " 1 0 1 C2 
    4216 40 -16.0383 10.098 -39.1932 276 " " " " A 43 0 0 "GLU " " N  " " " 7 0 1 C2 
    4217 14 -16.9455 8.99308 -39.0223 276 " " " " A 2 0 0 "GLU " " CA " " " 6 0 1 C2 
    4218 14 -16.1861 7.63094 -39.2629 276 " " " " A 2 0 0 "GLU " " C  " " " 6 0 1 C2 
    4219 23 -16.2858 6.6873 -38.4898 276 " " " " A 70 0 0 "GLU " " O  " " " 8 0 1 C2 
    4220 14 -18.1218 9.23435 -39.9631 276 " " " " A 2 0 0 "GLU " " CB " " " 6 0 1 C2 
    4221 14 -19.4028 8.58663 -39.5478 276 " " " " A 2 0 0 "GLU " " CG " " " 6 0 1 C2 
    4222 14 -19.8925 7.56953 -40.4922 276 " " " " A 2 0 0 "GLU " " CD " " " 6 0 1 C2 
    4223 23 -19.4534 6.42171 -40.4262 276 " " " " A 70 0 0 "GLU " " OE1" " " 8 0 1 C2 
    4224 23 -20.6831 7.98926 -41.3821 276 " " " " A 70 0 0 "GLU " " OE2" " " 8 0 1 C2 
    4225 48 -15.9266 10.3363 -40.1684 276 " " " " A 21 0 0 "GLU " " H  " " " 1 0 1 C2 
    4226 48 -17.3271 8.97527 -38.0015 276 " " " " A 21 0 0 "GLU " " HA " " " 1 0 1 C2 
    4227 48 -17.9581 9.01375 -41.018 276 " " " " A 21 0 0 "GLU " " HB3" " " 1 0 1 C2 
    4228 48 -18.303 10.3041 -40.0672 276 " " " " A 21 0 0 "GLU " " HB2" " " 1 0 1 C2 
    4229 48 -20.1671 9.35919 -39.4632 276 " " " " A 21 0 0 "GLU " " HG3" " " 1 0 1 C2 
    4230 48 -19.263 8.01014 -38.6334 276 " " " " A 21 0 0 "GLU " " HG2" " " 1 0 1 C2 
    4231 40 -15.3094 7.57228 -40.2968 277 " " " " A 43 0 0 "ALA " " N  " " " 7 0 1 C2 
    4232 14 -14.522 6.4036 -40.4209 277 " " " " A 2 0 0 "ALA " " CA " " " 6 0 1 C2 
    4233 14 -13.4874 6.21412 -39.2344 277 " " " " A 2 0 0 "ALA " " C  " " " 6 0 1 C2 
    4234 23 -13.3505 5.19214 -38.5587 277 " " " " A 70 0 0 "ALA " " O  " " " 8 0 1 C2 
    4235 14 -13.975 6.40255 -41.8804 277 " " " " A 2 0 0 "ALA " " CB " " " 6 0 1 C2 
    4236 48 -15.3686 8.34948 -40.9391 277 " " " " A 21 0 0 "ALA " " H  " " " 1 0 1 C2 
    4237 48 -15.2676 5.60853 -40.4132 277 " " " " A 21 0 0 "ALA " " HA " " " 1 0 1 C2 
    4238 48 -13.3196 7.22669 -42.1621 277 " " " " A 21 0 0 "ALA " " HB1" " " 1 0 1 C2 
    4239 48 -13.2687 5.58203 -42.0067 277 " " " " A 21 0 0 "ALA " " HB2" " " 1 0 1 C2 
    4240 48 -14.7686 6.32128 -42.6231 277 " " " " A 21 0 0 "ALA " " HB3" " " 1 0 1 C2 
    4241 40 -12.8017 7.34025 -38.8599 278 " " " " A 43 0 0 "ALA " " N  " " " 7 0 1 C2 
    4242 14 -11.7638 7.31439 -37.8167 278 " " " " A 2 0 0 "ALA " " CA " " " 6 0 1 C2 
    4243 14 -12.1541 6.87285 -36.3922 278 " " " " A 2 0 0 "ALA " " C  " " " 6 0 1 C2 
    4244 23 -11.5697 5.92986 -35.859 278 " " " " A 70 0 0 "ALA " " O  " " " 8 0 1 C2 
    4245 14 -11.0665 8.63619 -37.7149 278 " " " " A 2 0 0 "ALA " " CB " " " 6 0 1 C2 
    4246 48 -12.8824 8.23102 -39.3291 278 " " " " A 21 0 0 "ALA " " H  " " " 1 0 1 C2 
    4247 48 -10.9433 6.6372 -38.054 278 " " " " A 21 0 0 "ALA " " HA " " " 1 0 1 C2 
    4248 48 -10.7165 8.92382 -38.7063 278 " " " " A 21 0 0 "ALA " " HB1" " " 1 0 1 C2 
    4249 48 -11.62 9.51715 -37.3899 278 " " " " A 21 0 0 "ALA " " HB2" " " 1 0 1 C2 
    4250 48 -10.2014 8.60275 -37.0527 278 " " " " A 21 0 0 "ALA " " HB3" " " 1 0 1 C2 
    4251 40 -13.2632 7.37165 -35.7901 279 " " " " A 43 0 0 "VAL " " N  " " " 7 0 1 C2 
    4252 14 -13.8806 7.0179 -34.5091 279 " " " " A 2 0 0 "VAL " " CA " " " 6 0 1 C2 
    4253 14 -14.2664 5.57915 -34.519 279 " " " " A 2 0 0 "VAL " " C  " " " 6 0 1 C2 
    4254 23 -14.0639 4.90535 -33.5409 279 " " " " A 70 0 0 "VAL " " O  " " " 8 0 1 C2 
    4255 14 -15.114 8.01595 -34.3375 279 " " " " A 2 0 0 "VAL " " CB " " " 6 0 1 C2 
    4256 14 -16.2291 7.90564 -35.3347 279 " " " " A 2 0 0 "VAL " " CG1" " " 6 0 1 C2 
    4257 14 -15.676 7.86078 -32.8714 279 " " " " A 2 0 0 "VAL " " CG2" " " 6 0 1 C2 
    4258 48 -13.748 8.16275 -36.1893 279 " " " " A 21 0 0 "VAL " " H  " " " 1 0 1 C2 
    4259 48 -13.1716 7.27822 -33.7231 279 " " " " A 21 0 0 "VAL " " HA " " " 1 0 1 C2 
    4260 48 -14.6802 8.99934 -34.5186 279 " " " " A 21 0 0 "VAL " " HB " " " 1 0 1 C2 
    4261 48 -16.8273 6.9997 -35.2368 279 " " " " A 21 0 0 "VAL " HG11 " " 1 0 1 C2 
    4262 48 -16.8515 8.78164 -35.152 279 " " " " A 21 0 0 "VAL " HG12 " " 1 0 1 C2 
    4263 48 -15.9792 7.9668 -36.3939 279 " " " " A 21 0 0 "VAL " HG13 " " 1 0 1 C2 
    4264 48 -15.9263 6.82474 -32.6433 279 " " " " A 21 0 0 "VAL " HG21 " " 1 0 1 C2 
    4265 48 -14.8206 8.13698 -32.2549 279 " " " " A 21 0 0 "VAL " HG22 " " 1 0 1 C2 
    4266 48 -16.4746 8.56893 -32.6506 279 " " " " A 21 0 0 "VAL " HG23 " " 1 0 1 C2 
    4267 40 -14.9276 5.16305 -35.6261 280 " " " " A 43 0 0 "ARG " " N  " " " 7 0 1 C2 
    4268 14 -15.2094 3.72376 -35.7645 280 " " " " A 2 0 0 "ARG " " CA " " " 6 0 1 C2 
    4269 14 -13.9888 2.82648 -35.8408 280 " " " " A 2 0 0 "ARG " " C  " " " 6 0 1 C2 
    4270 23 -14.076 1.67286 -35.3946 280 " " " " A 70 0 0 "ARG " " O  " " " 8 0 1 C2 
    4271 14 -16.0216 3.5344 -37.0851 280 " " " " A 2 0 0 "ARG " " CB " " " 6 0 1 C2 
    4272 14 -17.5063 3.98607 -37.014 280 " " " " A 2 0 0 "ARG " " CG " " " 6 0 1 C2 
    4273 14 -18.2371 4.1003 -38.3163 280 " " " " A 2 0 0 "ARG " " CD " " " 6 0 1 C2 
    4274 40 -18.9145 2.84619 -38.721 280 " " " " A 43 0 0 "ARG " " NE " " " 7 0 1 C2 
    4275 14 -19.9125 2.78364 -39.6201 280 " " " " A 2 0 0 "ARG " " CZ " " " 6 0 1 C2 
    4276 40 -20.4948 1.61242 -39.7958 280 " " " " A 43 0 0 "ARG " " NH1" " " 7 0 1 C2 
    4277 40 -20.4371 3.88206 -40.2281 280 " " " " A 43 0 0 "ARG " " NH2" " " 7 0 1 C2 
    4278 48 -15.2223 5.84235 -36.3131 280 " " " " A 21 0 0 "ARG " " H  " " " 1 0 1 C2 
    4279 48 -15.8362 3.53606 -34.8928 280 " " " " A 21 0 0 "ARG " " HA " " " 1 0 1 C2 
    4280 48 -16.1186 2.47857 -37.3379 280 " " " " A 21 0 0 "ARG " " HB3" " " 1 0 1 C2 
    4281 48 -15.5985 3.97528 -37.9877 280 " " " " A 21 0 0 "ARG " " HB2" " " 1 0 1 C2 
    4282 48 -17.4584 4.99736 -36.6102 280 " " " " A 21 0 0 "ARG " " HG3" " " 1 0 1 C2 
    4283 48 -18.0935 3.46756 -36.2561 280 " " " " A 21 0 0 "ARG " " HG2" " " 1 0 1 C2 
    4284 48 -17.7926 4.51127 -39.2227 280 " " " " A 21 0 0 "ARG " " HD3" " " 1 0 1 C2 
    4285 48 -19.0423 4.82317 -38.1848 280 " " " " A 21 0 0 "ARG " " HD2" " " 1 0 1 C2 
    4286 48 -18.4486 2.00521 -38.4114 280 " " " " A 21 0 0 "ARG " " HE " " " 1 0 1 C2 
    4287 48 -21.4647 1.61078 -40.0774 280 " " " " A 21 0 0 "ARG " HH12 " " 1 0 1 C2 
    4288 48 -20.0943 0.87942 -39.228 280 " " " " A 21 0 0 "ARG " HH11 " " 1 0 1 C2 
    4289 48 -20.0467 4.81282 -40.1905 280 " " " " A 21 0 0 "ARG " HH22 " " 1 0 1 C2 
    4290 48 -21.086 3.7834 -40.9958 280 " " " " A 21 0 0 "ARG " HH21 " " 1 0 1 C2 
    4291 40 -12.885 3.2447 -36.483 281 " " " " A 43 0 0 "ARG " " N  " " " 7 0 1 C2 
    4292 14 -11.5787 2.50574 -36.6431 281 " " " " A 2 0 0 "ARG " " CA " " " 6 0 1 C2 
    4293 14 -10.8216 2.36198 -35.33 281 " " " " A 2 0 0 "ARG " " C  " " " 6 0 1 C2 
    4294 23 -10.3986 1.30081 -34.9273 281 " " " " A 70 0 0 "ARG " " O  " " " 8 0 1 C2 
    4295 14 -10.774 3.28423 -37.6546 281 " " " " A 2 0 0 "ARG " " CB " " " 6 0 1 C2 
    4296 14 -10.8947 2.79074 -39.0601 281 " " " " A 2 0 0 "ARG " " CG " " " 6 0 1 C2 
    4297 14 -10.0401 3.74775 -39.8595 281 " " " " A 2 0 0 "ARG " " CD " " " 6 0 1 C2 
    4298 40 -9.9254 3.37824 -41.2393 281 " " " " A 43 0 0 "ARG " " NE " " " 7 0 1 C2 
    4299 14 -8.86051 3.56103 -42.0224 281 " " " " A 2 0 0 "ARG " " CZ " " " 6 0 1 C2 
    4300 40 -8.8264 2.87199 -43.1239 281 " " " " A 43 0 0 "ARG " " NH1" " " 7 0 1 C2 
    4301 40 -7.76669 4.2814 -41.6633 281 " " " " A 43 0 0 "ARG " " NH2" " " 7 0 1 C2 
    4302 48 -13.0451 4.00316 -37.1304 281 " " " " A 21 0 0 "ARG " " H  " " " 1 0 1 C2 
    4303 48 -11.7864 1.50566 -37.0236 281 " " " " A 21 0 0 "ARG " " HA " " " 1 0 1 C2 
    4304 48 -9.72952 3.31029 -37.3438 281 " " " " A 21 0 0 "ARG " " HB3" " " 1 0 1 C2 
    4305 48 -11.0854 4.32877 -37.6583 281 " " " " A 21 0 0 "ARG " " HB2" " " 1 0 1 C2 
    4306 48 -11.9521 2.91788 -39.2926 281 " " " " A 21 0 0 "ARG " " HG3" " " 1 0 1 C2 
    4307 48 -10.7128 1.74098 -39.2903 281 " " " " A 21 0 0 "ARG " " HG2" " " 1 0 1 C2 
    4308 48 -9.07838 4.01011 -39.4187 281 " " " " A 21 0 0 "ARG " " HD3" " " 1 0 1 C2 
    4309 48 -10.6519 4.62176 -40.083 281 " " " " A 21 0 0 "ARG " " HD2" " " 1 0 1 C2 
    4310 48 -10.6243 2.7215 -41.5561 281 " " " " A 21 0 0 "ARG " " HE " " " 1 0 1 C2 
    4311 48 -7.91863 2.82452 -43.5641 281 " " " " A 21 0 0 "ARG " HH12 " " 1 0 1 C2 
    4312 48 -9.61759 2.46886 -43.6051 281 " " " " A 21 0 0 "ARG " HH11 " " 1 0 1 C2 
    4313 48 -7.72996 4.75688 -40.773 281 " " " " A 21 0 0 "ARG " HH22 " " 1 0 1 C2 
    4314 48 -6.88964 4.23167 -42.1617 281 " " " " A 21 0 0 "ARG " HH21 " " 1 0 1 C2 
    4315 40 -10.7729 3.46103 -34.5607 282 " " " " A 43 0 0 "THR " " N  " " " 7 0 1 C2 
    4316 14 -9.85501 3.71643 -33.4423 282 " " " " A 2 0 0 "THR " " CA " " " 6 0 1 C2 
    4317 14 -10.4454 2.94905 -32.2031 282 " " " " A 2 0 0 "THR " " C  " " " 6 0 1 C2 
    4318 23 -9.78966 2.00185 -31.6941 282 " " " " A 70 0 0 "THR " " O  " " " 8 0 1 C2 
    4319 14 -9.68821 5.23234 -33.2124 282 " " " " A 2 0 0 "THR " " CB " " " 6 0 1 C2 
    4320 23 -10.8741 5.90864 -32.9803 282 " " " " A 70 0 0 "THR " " OG1" " " 8 0 1 C2 
    4321 14 -8.81567 6.03303 -34.273 282 " " " " A 2 0 0 "THR " " CG2" " " 6 0 1 C2 
    4322 48 -11.2318 4.24691 -34.9988 282 " " " " A 21 0 0 "THR " " H  " " " 1 0 1 C2 
    4323 48 -8.90097 3.19222 -33.4982 282 " " " " A 21 0 0 "THR " " HA " " " 1 0 1 C2 
    4324 48 -9.35557 5.24623 -32.1745 282 " " " " A 21 0 0 "THR " " HB " " " 1 0 1 C2 
    4325 48 -11.305 6.03143 -33.8123 282 " " " " A 21 0 0 "THR " " HG1" " " 1 0 1 C2 
    4326 48 -9.40074 6.46062 -35.0873 282 " " " " A 21 0 0 "THR " HG21 " " 1 0 1 C2 
    4327 48 -8.33134 6.85193 -33.7411 282 " " " " A 21 0 0 "THR " HG22 " " 1 0 1 C2 
    4328 48 -8.03436 5.40586 -34.7024 282 " " " " A 21 0 0 "THR " HG23 " " 1 0 1 C2 
    4329 40 -11.7284 3.27827 -31.879 283 " " " " A 43 0 0 "VAL " " N  " " " 7 0 1 C2 
    4330 14 -12.6334 2.69327 -30.879 283 " " " " A 2 0 0 "VAL " " CA " " " 6 0 1 C2 
    4331 14 -12.7863 1.1325 -31.0865 283 " " " " A 2 0 0 "VAL " " C  " " " 6 0 1 C2 
    4332 23 -12.8551 0.391044 -30.0767 283 " " " " A 70 0 0 "VAL " " O  " " " 8 0 1 C2 
    4333 14 -13.9859 3.34748 -30.782 283 " " " " A 2 0 0 "VAL " " CB " " " 6 0 1 C2 
    4334 14 -14.6718 2.74977 -29.5501 283 " " " " A 2 0 0 "VAL " " CG1" " " 6 0 1 C2 
    4335 14 -13.8287 4.80777 -30.5377 283 " " " " A 2 0 0 "VAL " " CG2" " " 6 0 1 C2 
    4336 48 -12.188 3.94084 -32.4872 283 " " " " A 21 0 0 "VAL " " H  " " " 1 0 1 C2 
    4337 48 -12.1335 2.8916 -29.9309 283 " " " " A 21 0 0 "VAL " " HA " " " 1 0 1 C2 
    4338 48 -14.5237 3.18585 -31.7162 283 " " " " A 21 0 0 "VAL " " HB " " " 1 0 1 C2 
    4339 48 -14.0149 2.78229 -28.6809 283 " " " " A 21 0 0 "VAL " HG11 " " 1 0 1 C2 
    4340 48 -15.5806 3.26741 -29.2431 283 " " " " A 21 0 0 "VAL " HG12 " " 1 0 1 C2 
    4341 48 -15.0612 1.7336 -29.6125 283 " " " " A 21 0 0 "VAL " HG13 " " 1 0 1 C2 
    4342 48 -13.1592 5.31125 -31.2352 283 " " " " A 21 0 0 "VAL " HG21 " " 1 0 1 C2 
    4343 48 -14.7911 5.26357 -30.7703 283 " " " " A 21 0 0 "VAL " HG22 " " 1 0 1 C2 
    4344 48 -13.4908 4.89734 -29.5053 283 " " " " A 21 0 0 "VAL " HG23 " " 1 0 1 C2 
    4345 40 -12.6297 0.578134 -32.3289 284 " " " " A 43 0 0 "MET " " N  " " " 7 0 1 C2 
    4346 14 -12.5074 -0.857919 -32.6018 284 " " " " A 2 0 0 "MET " " CA " " " 6 0 1 C2 
    4347 14 -11.1922 -1.436 -32.3505 284 " " " " A 2 0 0 "MET " " C  " " " 6 0 1 C2 
    4348 23 -11.1457 -2.65765 -32.2414 284 " " " " A 70 0 0 "MET " " O  " " " 8 0 1 C2 
    4349 14 -12.9053 -1.02601 -34.0307 284 " " " " A 2 0 0 "MET " " CB " " " 6 0 1 C2 
    4350 14 -12.8872 -2.51616 -34.5178 284 " " " " A 2 0 0 "MET " " CG " " " 6 0 1 C2 
    4351 52 -11.4296 -3.06563 -35.4881 284 " " " " A 13 0 0 "MET " " SD " " " 16 0 1 C2 
    4352 14 -11.5294 -2.12135 -37.0375 284 " " " " A 2 0 0 "MET " " CE " " " 6 0 1 C2 
    4353 48 -12.5885 1.22366 -33.1046 284 " " " " A 21 0 0 "MET " " H  " " " 1 0 1 C2 
    4354 48 -13.2145 -1.405 -31.9781 284 " " " " A 21 0 0 "MET " " HA " " " 1 0 1 C2 
    4355 48 -12.3712 -0.394297 -34.7406 284 " " " " A 21 0 0 "MET " " HB3" " " 1 0 1 C2 
    4356 48 -13.9363 -0.735837 -34.2331 284 " " " " A 21 0 0 "MET " " HB2" " " 1 0 1 C2 
    4357 48 -13.8135 -2.73649 -35.0484 284 " " " " A 21 0 0 "MET " " HG3" " " 1 0 1 C2 
    4358 48 -12.9311 -3.17063 -33.6473 284 " " " " A 21 0 0 "MET " " HG2" " " 1 0 1 C2 
    4359 48 -12.5029 -2.20729 -37.5203 284 " " " " A 21 0 0 "MET " " HE1" " " 1 0 1 C2 
    4360 48 -11.3506 -1.05423 -36.9057 284 " " " " A 21 0 0 "MET " " HE2" " " 1 0 1 C2 
    4361 48 -10.741 -2.59481 -37.6226 284 " " " " A 21 0 0 "MET " " HE3" " " 1 0 1 C2 
    4362 40 -10.12 -0.610692 -32.3776 285 " " " " A 43 0 0 "THR " " N  " " " 7 0 1 C2 
    4363 14 -8.78813 -1.09238 -32.2841 285 " " " " A 2 0 0 "THR " " CA " " " 6 0 1 C2 
    4364 14 -8.14633 -0.666105 -30.9538 285 " " " " A 2 0 0 "THR " " C  " " " 6 0 1 C2 
    4365 23 -8.20066 -1.40637 -29.9822 285 " " " " A 70 0 0 "THR " " O  " " " 8 0 1 C2 
    4366 14 -7.96916 -0.716355 -33.5565 285 " " " " A 2 0 0 "THR " " CB " " " 6 0 1 C2 
    4367 23 -8.02404 0.663145 -33.7773 285 " " " " A 70 0 0 "THR " " OG1" " " 8 0 1 C2 
    4368 14 -8.52905 -1.43461 -34.8045 285 " " " " A 2 0 0 "THR " " CG2" " " 6 0 1 C2 
    4369 48 -10.316 0.37862 -32.432 285 " " " " A 21 0 0 "THR " " H  " " " 1 0 1 C2 
    4370 48 -8.72771 -2.18028 -32.2536 285 " " " " A 21 0 0 "THR " " HA " " " 1 0 1 C2 
    4371 48 -6.91218 -0.885845 -33.3512 285 " " " " A 21 0 0 "THR " " HB " " " 1 0 1 C2 
    4372 48 -8.8711 0.817019 -34.167 285 " " " " A 21 0 0 "THR " " HG1" " " 1 0 1 C2 
    4373 48 -9.49008 -1.08393 -35.1808 285 " " " " A 21 0 0 "THR " HG21 " " 1 0 1 C2 
    4374 48 -7.73628 -1.21478 -35.5196 285 " " " " A 21 0 0 "THR " HG22 " " 1 0 1 C2 
    4375 48 -8.504 -2.50879 -34.6212 285 " " " " A 21 0 0 "THR " HG23 " " 1 0 1 C2 
    4376 40 -7.65993 0.580422 -30.8789 286 " " " " A 43 0 0 "SER " " N  " " " 7 0 1 C2 
    4377 14 -6.92183 1.15636 -29.7979 286 " " " " A 2 0 0 "SER " " CA " " " 6 0 1 C2 
    4378 14 -7.70881 1.23128 -28.4679 286 " " " " A 2 0 0 "SER " " C  " " " 6 0 1 C2 
    4379 23 -7.16352 1.27517 -27.397 286 " " " " A 70 0 0 "SER " " O  " " " 8 0 1 C2 
    4380 14 -6.2873 2.51528 -30.1617 286 " " " " A 2 0 0 "SER " " CB " " " 6 0 1 C2 
    4381 23 -7.36894 3.32795 -30.5052 286 " " " " A 70 0 0 "SER " " OG " " " 8 0 1 C2 
    4382 48 -7.61855 1.18582 -31.6863 286 " " " " A 21 0 0 "SER " " H  " " " 1 0 1 C2 
    4383 48 -6.08342 0.492068 -29.5884 286 " " " " A 21 0 0 "SER " " HA " " " 1 0 1 C2 
    4384 48 -5.63968 2.36007 -31.0246 286 " " " " A 21 0 0 "SER " " HB3" " " 1 0 1 C2 
    4385 48 -5.79399 2.96035 -29.2976 286 " " " " A 21 0 0 "SER " " HB2" " " 1 0 1 C2 
    4386 48 -7.12181 4.23428 -30.4026 286 " " " " A 21 0 0 "SER " " HG " " " 1 0 1 C2 
    4387 40 -9.04518 1.27076 -28.5835 287 " " " " A 43 0 0 "GLY " " N  " " " 7 0 1 C2 
    4388 14 -9.97367 1.43636 -27.4701 287 " " " " A 2 0 0 "GLY " " CA " " " 6 0 1 C2 
    4389 14 -10.5705 0.0282931 -27.0129 287 " " " " A 2 0 0 "GLY " " C  " " " 6 0 1 C2 
    4390 23 -11.0213 -0.0711227 -25.8895 287 " " " " A 70 0 0 "GLY " " O  " " " 8 0 1 C2 
    4391 48 -9.35332 1.20412 -29.543 287 " " " " A 21 0 0 "GLY " " H  " " " 1 0 1 C2 
    4392 48 -10.7246 2.21013 -27.6298 287 " " " " A 21 0 0 "GLY " " HA3" " " 1 0 1 C2 
    4393 48 -9.3981 1.84488 -26.6395 287 " " " " A 21 0 0 "GLY " " HA2" " " 1 0 1 C2 
    4394 40 -10.473 -1.00465 -27.8557 288 " " " " A 43 0 0 "ARG " " N  " " " 7 0 1 C2 
    4395 14 -10.9635 -2.35039 -27.5876 288 " " " " A 2 0 0 "ARG " " CA " " " 6 0 1 C2 
    4396 14 -9.92364 -3.03045 -26.6862 288 " " " " A 2 0 0 "ARG " " C  " " " 6 0 1 C2 
    4397 23 -10.3427 -3.60686 -25.701 288 " " " " A 70 0 0 "ARG " " O  " " " 8 0 1 C2 
    4398 14 -11.1155 -3.10917 -28.9519 288 " " " " A 2 0 0 "ARG " " CB " " " 6 0 1 C2 
    4399 14 -11.7176 -4.49579 -28.779 288 " " " " A 2 0 0 "ARG " " CG " " " 6 0 1 C2 
    4400 14 -11.9632 -5.07959 -30.1603 288 " " " " A 2 0 0 "ARG " " CD " " " 6 0 1 C2 
    4401 40 -12.7166 -6.32465 -29.9711 288 " " " " A 43 0 0 "ARG " " NE " " " 7 0 1 C2 
    4402 14 -12.1493 -7.58316 -29.8529 288 " " " " A 2 0 0 "ARG " " CZ " " " 6 0 1 C2 
    4403 40 -12.9176 -8.65518 -29.6502 288 " " " " A 43 0 0 "ARG " " NH1" " " 7 0 1 C2 
    4404 40 -10.8415 -7.84684 -29.9768 288 " " " " A 43 0 0 "ARG " " NH2" " " 7 0 1 C2 
    4405 48 -9.94377 -0.981778 -28.7156 288 " " " " A 21 0 0 "ARG " " H  " " " 1 0 1 C2 
    4406 48 -11.9143 -2.21949 -27.071 288 " " " " A 21 0 0 "ARG " " HA " " " 1 0 1 C2 
    4407 48 -10.1728 -3.06827 -29.4975 288 " " " " A 21 0 0 "ARG " " HB3" " " 1 0 1 C2 
    4408 48 -11.8101 -2.52899 -29.5593 288 " " " " A 21 0 0 "ARG " " HB2" " " 1 0 1 C2 
    4409 48 -12.6553 -4.55649 -28.2267 288 " " " " A 21 0 0 "ARG " " HG3" " " 1 0 1 C2 
    4410 48 -11.0303 -5.20013 -28.3103 288 " " " " A 21 0 0 "ARG " " HG2" " " 1 0 1 C2 
    4411 48 -10.9831 -5.35235 -30.5515 288 " " " " A 21 0 0 "ARG " " HD3" " " 1 0 1 C2 
    4412 48 -12.4079 -4.3854 -30.8733 288 " " " " A 21 0 0 "ARG " " HD2" " " 1 0 1 C2 
    4413 48 -13.7124 -6.17008 -30.0389 288 " " " " A 21 0 0 "ARG " " HE " " " 1 0 1 C2 
    4414 48 -12.5343 -9.53708 -29.3412 288 " " " " A 21 0 0 "ARG " HH12 " " 1 0 1 C2 
    4415 48 -13.9047 -8.48264 -29.5239 288 " " " " A 21 0 0 "ARG " HH11 " " 1 0 1 C2 
    4416 48 -10.4531 -8.77826 -29.9359 288 " " " " A 21 0 0 "ARG " HH22 " " 1 0 1 C2 
    4417 48 -10.1771 -7.18351 -30.3492 288 " " " " A 21 0 0 "ARG " HH21 " " 1 0 1 C2 
    4418 40 -8.63994 -2.91731 -26.9717 289 " " " " A 43 0 0 "THR " " N  " " " 7 0 1 C2 
    4419 14 -7.59872 -3.46814 -26.1719 289 " " " " A 2 0 0 "THR " " CA " " " 6 0 1 C2 
    4420 14 -7.56835 -2.94413 -24.7498 289 " " " " A 2 0 0 "THR " " C  " " " 6 0 1 C2 
    4421 23 -7.09495 -3.63295 -23.8287 289 " " " " A 70 0 0 "THR " " O  " " " 8 0 1 C2 
    4422 14 -6.28214 -3.16241 -26.9131 289 " " " " A 2 0 0 "THR " " CB " " " 6 0 1 C2 
    4423 23 -5.21912 -3.85138 -26.2971 289 " " " " A 70 0 0 "THR " " OG1" " " 8 0 1 C2 
    4424 14 -5.98674 -1.74334 -27.2006 289 " " " " A 2 0 0 "THR " " CG2" " " 6 0 1 C2 
    4425 48 -8.40887 -2.39617 -27.8055 289 " " " " A 21 0 0 "THR " " H  " " " 1 0 1 C2 
    4426 48 -7.70573 -4.54842 -26.0736 289 " " " " A 21 0 0 "THR " " HA " " " 1 0 1 C2 
    4427 48 -6.26038 -3.72624 -27.8457 289 " " " " A 21 0 0 "THR " " HB " " " 1 0 1 C2 
    4428 48 -5.33944 -4.73414 -26.6122 289 " " " " A 21 0 0 "THR " " HG1" " " 1 0 1 C2 
    4429 48 -5.01449 -1.54515 -27.6518 289 " " " " A 21 0 0 "THR " HG21 " " 1 0 1 C2 
    4430 48 -6.73912 -1.31347 -27.8619 289 " " " " A 21 0 0 "THR " HG22 " " 1 0 1 C2 
    4431 48 -5.87848 -1.1143 -26.3171 289 " " " " A 21 0 0 "THR " HG23 " " 1 0 1 C2 
    4432 40 -8.2191 -1.79869 -24.5096 290 " " " " A 43 0 0 "VAL " " N  " " " 7 0 1 C2 
    4433 14 -8.37613 -1.13521 -23.2041 290 " " " " A 2 0 0 "VAL " " CA " " " 6 0 1 C2 
    4434 14 -9.17917 -2.01502 -22.1869 290 " " " " A 2 0 0 "VAL " " C  " " " 6 0 1 C2 
    4435 23 -8.86942 -2.13386 -20.9939 290 " " " " A 70 0 0 "VAL " " O  " " " 8 0 1 C2 
    4436 14 -8.92726 0.29602 -23.3604 290 " " " " A 2 0 0 "VAL " " CB " " " 6 0 1 C2 
    4437 14 -9.42049 1.05648 -22.0641 290 " " " " A 2 0 0 "VAL " " CG1" " " 6 0 1 C2 
    4438 14 -7.92425 1.17032 -24.0714 290 " " " " A 2 0 0 "VAL " " CG2" " " 6 0 1 C2 
    4439 48 -8.66592 -1.38896 -25.3174 290 " " " " A 21 0 0 "VAL " " H  " " " 1 0 1 C2 
    4440 48 -7.36053 -1.01617 -22.8266 290 " " " " A 21 0 0 "VAL " " HA " " " 1 0 1 C2 
    4441 48 -9.80757 0.396881 -23.9953 290 " " " " A 21 0 0 "VAL " " HB " " " 1 0 1 C2 
    4442 48 -9.73892 2.09075 -22.1943 290 " " " " A 21 0 0 "VAL " HG11 " " 1 0 1 C2 
    4443 48 -10.2259 0.459246 -21.6366 290 " " " " A 21 0 0 "VAL " HG12 " " 1 0 1 C2 
    4444 48 -8.75167 1.18068 -21.2124 290 " " " " A 21 0 0 "VAL " HG13 " " 1 0 1 C2 
    4445 48 -8.26854 2.20193 -24.1446 290 " " " " A 21 0 0 "VAL " HG21 " " 1 0 1 C2 
    4446 48 -6.99853 1.19987 -23.4967 290 " " " " A 21 0 0 "VAL " HG22 " " 1 0 1 C2 
    4447 48 -7.79375 0.750822 -25.0689 290 " " " " A 21 0 0 "VAL " HG23 " " 1 0 1 C2 
    4448 40 -10.2657 -2.68109 -22.6074 291 " " " " A 43 0 0 "VAL " " N  " " " 7 0 1 C2 
    4449 14 -11.006 -3.6955 -21.812 291 " " " " A 2 0 0 "VAL " " CA " " " 6 0 1 C2 
    4450 14 -10.059 -4.88088 -21.5203 291 " " " " A 2 0 0 "VAL " " C  " " " 6 0 1 C2 
    4451 23 -9.88997 -5.2475 -20.3462 291 " " " " A 70 0 0 "VAL " " O  " " " 8 0 1 C2 
    4452 14 -12.4627 -3.92292 -22.3294 291 " " " " A 2 0 0 "VAL " " CB " " " 6 0 1 C2 
    4453 14 -13.1088 -2.6004 -22.8621 291 " " " " A 2 0 0 "VAL " " CG1" " " 6 0 1 C2 
    4454 14 -12.5642 -4.9402 -23.4636 291 " " " " A 2 0 0 "VAL " " CG2" " " 6 0 1 C2 
    4455 48 -10.5422 -2.55945 -23.5711 291 " " " " A 21 0 0 "VAL " " H  " " " 1 0 1 C2 
    4456 48 -11.1642 -3.24177 -20.8336 291 " " " " A 21 0 0 "VAL " " HA " " " 1 0 1 C2 
    4457 48 -13.0635 -4.32575 -21.5139 291 " " " " A 21 0 0 "VAL " " HB " " " 1 0 1 C2 
    4458 48 -14.0799 -2.75679 -23.3319 291 " " " " A 21 0 0 "VAL " HG11 " " 1 0 1 C2 
    4459 48 -13.2359 -1.77505 -22.1616 291 " " " " A 21 0 0 "VAL " HG12 " " 1 0 1 C2 
    4460 48 -12.5151 -2.15584 -23.6608 291 " " " " A 21 0 0 "VAL " HG13 " " 1 0 1 C2 
    4461 48 -13.5689 -5.16038 -23.8245 291 " " " " A 21 0 0 "VAL " HG21 " " 1 0 1 C2 
    4462 48 -11.9671 -4.63213 -24.322 291 " " " " A 21 0 0 "VAL " HG22 " " 1 0 1 C2 
    4463 48 -12.0647 -5.86981 -23.1908 291 " " " " A 21 0 0 "VAL " HG23 " " 1 0 1 C2 
    4464 40 -9.37341 -5.47625 -22.4752 292 " " " " A 43 0 0 "PHE " " N  " " " 7 0 1 C2 
    4465 14 -8.47131 -6.61595 -22.2243 292 " " " " A 2 0 0 "PHE " " CA " " " 6 0 1 C2 
    4466 14 -7.143 -6.22148 -21.5156 292 " " " " A 2 0 0 "PHE " " C  " " " 6 0 1 C2 
    4467 23 -6.26777 -7.03296 -21.3204 292 " " " " A 70 0 0 "PHE " " O  " " " 8 0 1 C2 
    4468 14 -8.11229 -7.1638 -23.6436 292 " " " " A 2 0 0 "PHE " " CB " " " 6 0 1 C2 
    4469 14 -9.24155 -7.71841 -24.4195 292 " " " " A 2 0 0 "PHE " " CG " " " 6 0 1 C2 
    4470 14 -9.53437 -7.21877 -25.7515 292 " " " " A 2 0 0 "PHE " " CD1" " " 6 0 1 C2 
    4471 14 -10.0048 -8.78898 -23.9598 292 " " " " A 2 0 0 "PHE " " CD2" " " 6 0 1 C2 
    4472 14 -10.6996 -7.65305 -26.3795 292 " " " " A 2 0 0 "PHE " " CE1" " " 6 0 1 C2 
    4473 14 -11.0009 -9.35924 -24.7166 292 " " " " A 2 0 0 "PHE " " CE2" " " 6 0 1 C2 
    4474 14 -11.4372 -8.73522 -25.8739 292 " " " " A 2 0 0 "PHE " " CZ " " " 6 0 1 C2 
    4475 48 -9.34693 -5.02155 -23.3766 292 " " " " A 21 0 0 "PHE " " H  " " " 1 0 1 C2 
    4476 48 -8.94983 -7.41729 -21.6613 292 " " " " A 21 0 0 "PHE " " HA " " " 1 0 1 C2 
    4477 48 -7.40836 -7.97472 -23.4565 292 " " " " A 21 0 0 "PHE " " HB3" " " 1 0 1 C2 
    4478 48 -7.6488 -6.39513 -24.2619 292 " " " " A 21 0 0 "PHE " " HB2" " " 1 0 1 C2 
    4479 48 -8.82494 -6.4967 -26.128 292 " " " " A 21 0 0 "PHE " " HD1" " " 1 0 1 C2 
    4480 48 -9.76207 -9.1357 -22.9662 292 " " " " A 21 0 0 "PHE " " HD2" " " 1 0 1 C2 
    4481 48 -10.8109 -7.26497 -27.3812 292 " " " " A 21 0 0 "PHE " " HE1" " " 1 0 1 C2 
    4482 48 -11.501 -10.1716 -24.2103 292 " " " " A 21 0 0 "PHE " " HE2" " " 1 0 1 C2 
    4483 48 -12.243 -9.17315 -26.4442 292 " " " " A 21 0 0 "PHE " " HZ " " " 1 0 1 C2 
    4484 40 -6.95292 -4.93921 -21.1395 293 " " " " A 43 0 0 "SER " " N  " " " 7 0 1 C2 
    4485 14 -5.86987 -4.42551 -20.3659 293 " " " " A 2 0 0 "SER " " CA " " " 6 0 1 C2 
    4486 14 -6.37167 -4.1047 -18.9359 293 " " " " A 2 0 0 "SER " " C  " " " 6 0 1 C2 
    4487 23 -5.68522 -4.56403 -18.0062 293 " " " " A 70 0 0 "SER " " O  " " " 8 0 1 C2 
    4488 14 -5.41009 -3.06815 -20.8544 293 " " " " A 2 0 0 "SER " " CB " " " 6 0 1 C2 
    4489 23 -5.02289 -3.12704 -22.1825 293 " " " " A 70 0 0 "SER " " OG " " " 8 0 1 C2 
    4490 48 -7.70003 -4.29455 -21.3548 293 " " " " A 21 0 0 "SER " " H  " " " 1 0 1 C2 
    4491 48 -5.10739 -5.20444 -20.3655 293 " " " " A 21 0 0 "SER " " HA " " " 1 0 1 C2 
    4492 48 -4.54702 -2.71462 -20.2903 293 " " " " A 21 0 0 "SER " " HB3" " " 1 0 1 C2 
    4493 48 -6.18476 -2.30289 -20.8058 293 " " " " A 21 0 0 "SER " " HB2" " " 1 0 1 C2 
    4494 48 -5.56415 -3.63093 -22.7709 293 " " " " A 21 0 0 "SER " " HG " " " 1 0 1 C2 
    4495 40 -7.54718 -3.51187 -18.7789 294 " " " " A 43 0 0 "ALA " " N  " " " 7 0 1 C2 
    4496 14 -8.09472 -3.1686 -17.4703 294 " " " " A 2 0 0 "ALA " " CA " " " 6 0 1 C2 
    4497 14 -8.35311 -4.39171 -16.6098 294 " " " " A 2 0 0 "ALA " " C  " " " 6 0 1 C2 
    4498 23 -8.05237 -4.48963 -15.3856 294 " " " " A 70 0 0 "ALA " " O  " " " 8 0 1 C2 
    4499 14 -9.34912 -2.27168 -17.6535 294 " " " " A 2 0 0 "ALA " " CB " " " 6 0 1 C2 
    4500 48 -7.8461 -2.91089 -19.5336 294 " " " " A 21 0 0 "ALA " " H  " " " 1 0 1 C2 
    4501 48 -7.39015 -2.59367 -16.8694 294 " " " " A 21 0 0 "ALA " " HA " " " 1 0 1 C2 
    4502 48 -10.1572 -2.65414 -18.277 294 " " " " A 21 0 0 "ALA " " HB1" " " 1 0 1 C2 
    4503 48 -9.83355 -2.10113 -16.692 294 " " " " A 21 0 0 "ALA " " HB2" " " 1 0 1 C2 
    4504 48 -9.12866 -1.29909 -18.0934 294 " " " " A 21 0 0 "ALA " " HB3" " " 1 0 1 C2 
    4505 40 -8.86559 -5.46938 -17.2751 295 " " " " A 43 0 0 "VAL " " N  " " " 7 0 1 C2 
    4506 14 -9.08647 -6.75352 -16.7087 295 " " " " A 2 0 0 "VAL " " CA " " " 6 0 1 C2 
    4507 14 -7.90668 -7.37809 -15.9645 295 " " " " A 2 0 0 "VAL " " C  " " " 6 0 1 C2 
    4508 23 -8.25907 -8.0907 -15.0064 295 " " " " A 70 0 0 "VAL " " O  " " " 8 0 1 C2 
    4509 14 -9.68807 -7.76174 -17.7041 295 " " " " A 2 0 0 "VAL " " CB " " " 6 0 1 C2 
    4510 14 -8.71923 -8.27478 -18.7403 295 " " " " A 2 0 0 "VAL " " CG1" " " 6 0 1 C2 
    4511 14 -10.4329 -8.88155 -16.9778 295 " " " " A 2 0 0 "VAL " " CG2" " " 6 0 1 C2 
    4512 48 -9.08565 -5.33973 -18.2523 295 " " " " A 21 0 0 "VAL " " H  " " " 1 0 1 C2 
    4513 48 -9.81199 -6.58506 -15.9129 295 " " " " A 21 0 0 "VAL " " HA " " " 1 0 1 C2 
    4514 48 -10.4528 -7.2259 -18.2664 295 " " " " A 21 0 0 "VAL " " HB " " " 1 0 1 C2 
    4515 48 -9.15516 -8.87132 -19.5417 295 " " " " A 21 0 0 "VAL " HG11 " " 1 0 1 C2 
    4516 48 -8.1622 -7.47567 -19.2294 295 " " " " A 21 0 0 "VAL " HG12 " " 1 0 1 C2 
    4517 48 -7.93539 -8.96268 -18.4233 295 " " " " A 21 0 0 "VAL " HG13 " " 1 0 1 C2 
    4518 48 -11.064 -9.45604 -17.656 295 " " " " A 21 0 0 "VAL " HG21 " " 1 0 1 C2 
    4519 48 -9.72076 -9.64391 -16.662 295 " " " " A 21 0 0 "VAL " HG22 " " 1 0 1 C2 
    4520 48 -10.914 -8.47546 -16.0881 295 " " " " A 21 0 0 "VAL " HG23 " " 1 0 1 C2 
    4521 40 -6.66976 -7.15464 -16.3693 296 " " " " A 43 0 0 "ILE " " N  " " " 7 0 1 C2 
    4522 14 -5.49971 -7.81002 -15.8049 296 " " " " A 2 0 0 "ILE " " CA " " " 6 0 1 C2 
    4523 14 -5.28385 -7.19679 -14.4179 296 " " " " A 2 0 0 "ILE " " C  " " " 6 0 1 C2 
    4524 23 -5.13019 -7.99678 -13.443 296 " " " " A 70 0 0 "ILE " " O  " " " 8 0 1 C2 
    4525 14 -4.25383 -7.61055 -16.7224 296 " " " " A 2 0 0 "ILE " " CB " " " 6 0 1 C2 
    4526 14 -4.58386 -8.17056 -18.0882 296 " " " " A 2 0 0 "ILE " " CG1" " " 6 0 1 C2 
    4527 14 -2.95092 -8.03728 -16.1664 296 " " " " A 2 0 0 "ILE " " CG2" " " 6 0 1 C2 
    4528 14 -3.64688 -7.61776 -19.1844 296 " " " " A 2 0 0 "ILE " " CD1" " " 6 0 1 C2 
    4529 48 -6.44652 -6.6112 -17.1909 296 " " " " A 21 0 0 "ILE " " H  " " " 1 0 1 C2 
    4530 48 -5.7317 -8.85772 -15.6136 296 " " " " A 21 0 0 "ILE " " HA " " " 1 0 1 C2 
    4531 48 -3.9508 -6.57892 -16.9014 296 " " " " A 21 0 0 "ILE " " HB " " " 1 0 1 C2 
    4532 48 -5.57549 -7.80698 -18.3576 296 " " " " A 21 0 0 "ILE " HG13 " " 1 0 1 C2 
    4533 48 -4.49727 -9.25669 -18.0578 296 " " " " A 21 0 0 "ILE " HG12 " " 1 0 1 C2 
    4534 48 -2.75856 -7.43281 -15.28 296 " " " " A 21 0 0 "ILE " HG21 " " 1 0 1 C2 
    4535 48 -2.9725 -9.09743 -15.914 296 " " " " A 21 0 0 "ILE " HG22 " " 1 0 1 C2 
    4536 48 -2.05235 -7.85118 -16.7547 296 " " " " A 21 0 0 "ILE " HG23 " " 1 0 1 C2 
    4537 48 -3.86087 -8.10052 -20.138 296 " " " " A 21 0 0 "ILE " HD11 " " 1 0 1 C2 
    4538 48 -3.84402 -6.56979 -19.4102 296 " " " " A 21 0 0 "ILE " HD12 " " 1 0 1 C2 
    4539 48 -2.6372 -7.5121 -18.7876 296 " " " " A 21 0 0 "ILE " HD13 " " 1 0 1 C2 
    4540 40 -5.44958 -5.86394 -14.3391 297 " " " " A 43 0 0 "ILE " " N  " " " 7 0 1 C2 
    4541 14 -5.37528 -5.13786 -13.1049 297 " " " " A 2 0 0 "ILE " " CA " " " 6 0 1 C2 
    4542 14 -6.63909 -5.49343 -12.2298 297 " " " " A 2 0 0 "ILE " " C  " " " 6 0 1 C2 
    4543 23 -6.42951 -5.65276 -11.0382 297 " " " " A 70 0 0 "ILE " " O  " " " 8 0 1 C2 
    4544 14 -5.28868 -3.62416 -13.4256 297 " " " " A 2 0 0 "ILE " " CB " " " 6 0 1 C2 
    4545 14 -4.12398 -3.2169 -14.438 297 " " " " A 2 0 0 "ILE " " CG1" " " 6 0 1 C2 
    4546 14 -5.23819 -2.64531 -12.1461 297 " " " " A 2 0 0 "ILE " " CG2" " " 6 0 1 C2 
    4547 14 -2.684 -3.7125 -14.1466 297 " " " " A 2 0 0 "ILE " " CD1" " " 6 0 1 C2 
    4548 48 -5.96768 -5.46486 -15.1087 297 " " " " A 21 0 0 "ILE " " H  " " " 1 0 1 C2 
    4549 48 -4.49519 -5.45188 -12.5437 297 " " " " A 21 0 0 "ILE " " HA " " " 1 0 1 C2 
    4550 48 -6.27105 -3.44778 -13.8637 297 " " " " A 21 0 0 "ILE " " HB " " " 1 0 1 C2 
    4551 48 -4.22061 -2.13861 -14.5646 297 " " " " A 21 0 0 "ILE " HG13 " " 1 0 1 C2 
    4552 48 -4.28971 -3.56299 -15.4582 297 " " " " A 21 0 0 "ILE " HG12 " " 1 0 1 C2 
    4553 48 -6.14075 -2.72508 -11.5402 297 " " " " A 21 0 0 "ILE " HG21 " " 1 0 1 C2 
    4554 48 -4.4349 -2.71078 -11.4123 297 " " " " A 21 0 0 "ILE " HG22 " " 1 0 1 C2 
    4555 48 -5.33945 -1.67054 -12.6233 297 " " " " A 21 0 0 "ILE " HG23 " " 1 0 1 C2 
    4556 48 -2.53445 -4.76701 -14.3785 297 " " " " A 21 0 0 "ILE " HD11 " " 1 0 1 C2 
    4557 48 -1.99669 -3.19645 -14.817 297 " " " " A 21 0 0 "ILE " HD12 " " 1 0 1 C2 
    4558 48 -2.39306 -3.47021 -13.1245 297 " " " " A 21 0 0 "ILE " HD13 " " 1 0 1 C2 
    4559 40 -7.8977 -5.57889 -12.7672 298 " " " " A 43 0 0 "VAL " " N  " " " 7 0 1 C2 
    4560 14 -9.08853 -6.08186 -12.0337 298 " " " " A 2 0 0 "VAL " " CA " " " 6 0 1 C2 
    4561 14 -8.78361 -7.51845 -11.4718 298 " " " " A 2 0 0 "VAL " " C  " " " 6 0 1 C2 
    4562 23 -8.89114 -7.7134 -10.2116 298 " " " " A 70 0 0 "VAL " " O  " " " 8 0 1 C2 
    4563 14 -10.3292 -6.06594 -12.9543 298 " " " " A 2 0 0 "VAL " " CB " " " 6 0 1 C2 
    4564 14 -11.4836 -6.69373 -12.2367 298 " " " " A 2 0 0 "VAL " " CG1" " " 6 0 1 C2 
    4565 14 -10.6471 -4.56305 -13.3576 298 " " " " A 2 0 0 "VAL " " CG2" " " 6 0 1 C2 
    4566 48 -8.07176 -5.27293 -13.7139 298 " " " " A 21 0 0 "VAL " " H  " " " 1 0 1 C2 
    4567 48 -9.18369 -5.40696 -11.183 298 " " " " A 21 0 0 "VAL " " HA " " " 1 0 1 C2 
    4568 48 -10.2762 -6.62935 -13.8859 298 " " " " A 21 0 0 "VAL " " HB " " " 1 0 1 C2 
    4569 48 -11.4825 -7.78166 -12.3037 298 " " " " A 21 0 0 "VAL " HG11 " " 1 0 1 C2 
    4570 48 -11.5412 -6.37549 -11.1958 298 " " " " A 21 0 0 "VAL " HG12 " " 1 0 1 C2 
    4571 48 -12.4589 -6.34355 -12.5747 298 " " " " A 21 0 0 "VAL " HG13 " " 1 0 1 C2 
    4572 48 -11.7283 -4.46383 -13.4549 298 " " " " A 21 0 0 "VAL " HG21 " " 1 0 1 C2 
    4573 48 -10.2787 -3.86755 -12.6035 298 " " " " A 21 0 0 "VAL " HG22 " " 1 0 1 C2 
    4574 48 -10.1775 -4.14741 -14.2492 298 " " " " A 21 0 0 "VAL " HG23 " " 1 0 1 C2 
    4575 40 -8.38855 -8.42216 -12.3872 299 " " " " A 43 0 0 "ALA " " N  " " " 7 0 1 C2 
    4576 14 -7.92625 -9.73276 -12.0331 299 " " " " A 2 0 0 "ALA " " CA " " " 6 0 1 C2 
    4577 14 -6.89129 -9.92193 -10.8974 299 " " " " A 2 0 0 "ALA " " C  " " " 6 0 1 C2 
    4578 23 -7.05279 -10.7838 -10.0569 299 " " " " A 70 0 0 "ALA " " O  " " " 8 0 1 C2 
    4579 14 -7.44702 -10.4208 -13.3219 299 " " " " A 2 0 0 "ALA " " CB " " " 6 0 1 C2 
    4580 48 -8.38895 -8.20733 -13.3741 299 " " " " A 21 0 0 "ALA " " H  " " " 1 0 1 C2 
    4581 48 -8.83188 -10.2331 -11.6902 299 " " " " A 21 0 0 "ALA " " HA " " " 1 0 1 C2 
    4582 48 -6.93949 -11.3625 -13.1129 299 " " " " A 21 0 0 "ALA " " HB1" " " 1 0 1 C2 
    4583 48 -8.36079 -10.5805 -13.8943 299 " " " " A 21 0 0 "ALA " " HB2" " " 1 0 1 C2 
    4584 48 -6.72586 -9.83061 -13.8873 299 " " " " A 21 0 0 "ALA " " HB3" " " 1 0 1 C2 
    4585 40 -5.84856 -9.01392 -10.8627 300 " " " " A 43 0 0 "SER " " N  " " " 7 0 1 C2 
    4586 14 -4.62611 -8.9684 -9.9738 300 " " " " A 2 0 0 "SER " " CA " " " 6 0 1 C2 
    4587 14 -4.89326 -8.38935 -8.63059 300 " " " " A 2 0 0 "SER " " C  " " " 6 0 1 C2 
    4588 23 -4.16689 -8.74214 -7.70377 300 " " " " A 70 0 0 "SER " " O  " " " 8 0 1 C2 
    4589 14 -3.53747 -8.11962 -10.6584 300 " " " " A 2 0 0 "SER " " CB " " " 6 0 1 C2 
    4590 23 -3.00275 -8.62251 -11.9004 300 " " " " A 70 0 0 "SER " " OG " " " 8 0 1 C2 
    4591 48 -5.90465 -8.43746 -11.6901 300 " " " " A 21 0 0 "SER " " H  " " " 1 0 1 C2 
    4592 48 -4.25061 -9.98102 -9.82652 300 " " " " A 21 0 0 "SER " " HA " " " 1 0 1 C2 
    4593 48 -2.82457 -7.9448 -9.85258 300 " " " " A 21 0 0 "SER " " HB3" " " 1 0 1 C2 
    4594 48 -4.05779 -7.16439 -10.7283 300 " " " " A 21 0 0 "SER " " HB2" " " 1 0 1 C2 
    4595 48 -3.74952 -8.61168 -12.4794 300 " " " " A 21 0 0 "SER " " HG " " " 1 0 1 C2 
    4596 40 -6.01977 -7.7319 -8.49053 301 " " " " A 43 0 0 "SER " " N  " " " 7 0 1 C2 
    4597 14 -6.56229 -7.27258 -7.19094 301 " " " " A 2 0 0 "SER " " CA " " " 6 0 1 C2 
    4598 14 -7.17854 -8.35165 -6.26375 301 " " " " A 2 0 0 "SER " " C  " " " 6 0 1 C2 
    4599 23 -7.20275 -8.1831 -5.08139 301 " " " " A 70 0 0 "SER " " O  " " " 8 0 1 C2 
    4600 14 -7.61058 -6.13044 -7.34092 301 " " " " A 2 0 0 "SER " " CB " " " 6 0 1 C2 
    4601 23 -6.97969 -5.02413 -7.88204 301 " " " " A 70 0 0 "SER " " OG " " " 8 0 1 C2 
    4602 48 -6.6301 -7.57771 -9.28035 301 " " " " A 21 0 0 "SER " " H  " " " 1 0 1 C2 
    4603 48 -5.72255 -6.93433 -6.58389 301 " " " " A 21 0 0 "SER " " HA " " " 1 0 1 C2 
    4604 48 -7.92957 -5.82903 -6.34317 301 " " " " A 21 0 0 "SER " " HB3" " " 1 0 1 C2 
    4605 48 -8.54219 -6.31572 -7.87559 301 " " " " A 21 0 0 "SER " " HB2" " " 1 0 1 C2 
    4606 48 -6.80904 -5.06579 -8.81057 301 " " " " A 21 0 0 "SER " " HG " " " 1 0 1 C2 
    4607 40 -7.69338 -9.43831 -6.84329 302 " " " " A 43 0 0 "VAL " " N  " " " 7 0 1 C2 
    4608 14 -8.29673 -10.4908 -6.05922 302 " " " " A 2 0 0 "VAL " " CA " " " 6 0 1 C2 
    4609 14 -7.20189 -11.4609 -5.41692 302 " " " " A 2 0 0 "VAL " " C  " " " 6 0 1 C2 
    4610 23 -7.39081 -11.8278 -4.24269 302 " " " " A 70 0 0 "VAL " " O  " " " 8 0 1 C2 
    4611 14 -9.4049 -11.1967 -6.95015 302 " " " " A 2 0 0 "VAL " " CB " " " 6 0 1 C2 
    4612 14 -10.4393 -12.041 -6.09143 302 " " " " A 2 0 0 "VAL " " CG1" " " 6 0 1 C2 
    4613 14 -10.1037 -10.1716 -7.88493 302 " " " " A 2 0 0 "VAL " " CG2" " " 6 0 1 C2 
    4614 48 -7.52537 -9.6659 -7.81287 302 " " " " A 21 0 0 "VAL " " H  " " " 1 0 1 C2 
    4615 48 -8.83863 -10.0018 -5.2497 302 " " " " A 21 0 0 "VAL " " HA " " " 1 0 1 C2 
    4616 48 -8.98828 -11.9477 -7.62129 302 " " " " A 21 0 0 "VAL " " HB " " " 1 0 1 C2 
    4617 48 -10.0099 -12.981 -5.74488 302 " " " " A 21 0 0 "VAL " HG11 " " 1 0 1 C2 
    4618 48 -10.7535 -11.4952 -5.20177 302 " " " " A 21 0 0 "VAL " HG12 " " 1 0 1 C2 
    4619 48 -11.2731 -12.2888 -6.74843 302 " " " " A 21 0 0 "VAL " HG13 " " 1 0 1 C2 
    4620 48 -10.8106 -10.7012 -8.52354 302 " " " " A 21 0 0 "VAL " HG21 " " 1 0 1 C2 
    4621 48 -10.6003 -9.41284 -7.28017 302 " " " " A 21 0 0 "VAL " HG22 " " 1 0 1 C2 
    4622 48 -9.47153 -9.69779 -8.63596 302 " " " " A 21 0 0 "VAL " HG23 " " 1 0 1 C2 
    4623 40 -6.09085 -11.9147 -6.11199 303 " " " " A 43 0 0 "PRO " " N  " " " 7 0 1 C2 
    4624 14 -5.05988 -12.7976 -5.52035 303 " " " " A 2 0 0 "PRO " " CA " " " 6 0 1 C2 
    4625 14 -4.26961 -11.9867 -4.41868 303 " " " " A 2 0 0 "PRO " " C  " " " 6 0 1 C2 
    4626 23 -3.59792 -12.6794 -3.63579 303 " " " " A 70 0 0 "PRO " " O  " " " 8 0 1 C2 
    4627 14 -4.22719 -13.361 -6.65818 303 " " " " A 2 0 0 "PRO " " CB " " " 6 0 1 C2 
    4628 14 -4.4057 -12.3656 -7.7768 303 " " " " A 2 0 0 "PRO " " CG " " " 6 0 1 C2 
    4629 14 -5.79819 -11.6872 -7.50824 303 " " " " A 2 0 0 "PRO " " CD " " " 6 0 1 C2 
    4630 48 -5.60314 -13.5444 -4.94135 303 " " " " A 21 0 0 "PRO " " HA " " " 1 0 1 C2 
    4631 48 -4.73346 -14.3193 -6.77388 303 " " " " A 21 0 0 "PRO " " HB3" " " 1 0 1 C2 
    4632 48 -3.21332 -13.3868 -6.25881 303 " " " " A 21 0 0 "PRO " " HB2" " " 1 0 1 C2 
    4633 48 -4.40657 -12.8293 -8.76327 303 " " " " A 21 0 0 "PRO " " HG3" " " 1 0 1 C2 
    4634 48 -3.51929 -11.7374 -7.86437 303 " " " " A 21 0 0 "PRO " " HG2" " " 1 0 1 C2 
    4635 48 -5.67547 -10.6132 -7.64801 303 " " " " A 21 0 0 "PRO " " HD2" " " 1 0 1 C2 
    4636 48 -6.56326 -12.0928 -8.17023 303 " " " " A 21 0 0 "PRO " " HD3" " " 1 0 1 C2 
    4637 40 -4.32664 -10.6196 -4.38945 304 " " " " A 43 0 0 "LEU " " N  " " " 7 0 1 C2 
    4638 14 -3.86314 -9.8056 -3.32985 304 " " " " A 2 0 0 "LEU " " CA " " " 6 0 1 C2 
    4639 14 -4.55979 -10.1426 -2.02925 304 " " " " A 2 0 0 "LEU " " C  " " " 6 0 1 C2 
    4640 23 -3.89236 -10.024 -0.951655 304 " " " " A 70 0 0 "LEU " " O  " " " 8 0 1 C2 
    4641 14 -3.97205 -8.26262 -3.76252 304 " " " " A 2 0 0 "LEU " " CB " " " 6 0 1 C2 
    4642 14 -3.41262 -7.22276 -2.69398 304 " " " " A 2 0 0 "LEU " " CG " " " 6 0 1 C2 
    4643 14 -1.95111 -7.62464 -2.39461 304 " " " " A 2 0 0 "LEU " " CD1" " " 6 0 1 C2 
    4644 14 -3.57838 -5.76255 -3.16257 304 " " " " A 2 0 0 "LEU " " CD2" " " 6 0 1 C2 
    4645 48 -4.7969 -10.1338 -5.13974 304 " " " " A 21 0 0 "LEU " " H  " " " 1 0 1 C2 
    4646 48 -2.80615 -10.0485 -3.22092 304 " " " " A 21 0 0 "LEU " " HA " " " 1 0 1 C2 
    4647 48 -5.02375 -8.01336 -3.90357 304 " " " " A 21 0 0 "LEU " " HB3" " " 1 0 1 C2 
    4648 48 -3.42618 -8.10813 -4.69325 304 " " " " A 21 0 0 "LEU " " HB2" " " 1 0 1 C2 
    4649 48 -3.88659 -7.37734 -1.72467 304 " " " " A 21 0 0 "LEU " " HG " " " 1 0 1 C2 
    4650 48 -1.4141 -7.69382 -3.34062 304 " " " " A 21 0 0 "LEU " HD11 " " 1 0 1 C2 
    4651 48 -1.3227 -6.83889 -1.97533 304 " " " " A 21 0 0 "LEU " HD12 " " 1 0 1 C2 
    4652 48 -1.91186 -8.55686 -1.83112 304 " " " " A 21 0 0 "LEU " HD13 " " 1 0 1 C2 
    4653 48 -2.80449 -5.53175 -3.89465 304 " " " " A 21 0 0 "LEU " HD21 " " 1 0 1 C2 
    4654 48 -4.54263 -5.54424 -3.62154 304 " " " " A 21 0 0 "LEU " HD22 " " 1 0 1 C2 
    4655 48 -3.37348 -5.22628 -2.236 304 " " " " A 21 0 0 "LEU " HD23 " " 1 0 1 C2 
    4656 40 -5.79565 -10.6974 -1.95974 305 " " " " A 43 0 0 "LEU " " N  " " " 7 0 1 C2 
    4657 14 -6.62667 -11.1231 -0.841096 305 " " " " A 2 0 0 "LEU " " CA " " " 6 0 1 C2 
    4658 14 -6.20092 -12.4743 -0.349774 305 " " " " A 2 0 0 "LEU " " C  " " " 6 0 1 C2 
    4659 23 -6.93939 -13.0854 0.363134 305 " " " " A 70 0 0 "LEU " " O  " " " 8 0 1 C2 
    4660 14 -8.15316 -11.0851 -1.30297 305 " " " " A 2 0 0 "LEU " " CB " " " 6 0 1 C2 
    4661 14 -8.64272 -9.78247 -1.92084 305 " " " " A 2 0 0 "LEU " " CG " " " 6 0 1 C2 
    4662 14 -9.99079 -9.97719 -2.73305 305 " " " " A 2 0 0 "LEU " " CD1" " " 6 0 1 C2 
    4663 14 -8.64956 -8.76137 -0.769816 305 " " " " A 2 0 0 "LEU " " CD2" " " 6 0 1 C2 
    4664 48 -6.19932 -10.9977 -2.8355 305 " " " " A 21 0 0 "LEU " " H  " " " 1 0 1 C2 
    4665 48 -6.48015 -10.406 -0.0333643 305 " " " " A 21 0 0 "LEU " " HA " " " 1 0 1 C2 
    4666 48 -8.86219 -11.2364 -0.489043 305 " " " " A 21 0 0 "LEU " " HB3" " " 1 0 1 C2 
    4667 48 -8.22531 -11.957 -1.95314 305 " " " " A 21 0 0 "LEU " " HB2" " " 1 0 1 C2 
    4668 48 -7.96846 -9.35191 -2.66117 305 " " " " A 21 0 0 "LEU " " HG " " " 1 0 1 C2 
    4669 48 -10.7716 -10.2611 -2.02749 305 " " " " A 21 0 0 "LEU " HD11 " " 1 0 1 C2 
    4670 48 -10.4432 -9.03976 -3.05661 305 " " " " A 21 0 0 "LEU " HD12 " " 1 0 1 C2 
    4671 48 -9.85152 -10.6969 -3.53968 305 " " " " A 21 0 0 "LEU " HD13 " " 1 0 1 C2 
    4672 48 -7.70079 -8.4573 -0.327687 305 " " " " A 21 0 0 "LEU " HD21 " " 1 0 1 C2 
    4673 48 -9.01429 -7.80466 -1.14369 305 " " " " A 21 0 0 "LEU " HD22 " " 1 0 1 C2 
    4674 48 -9.26754 -9.05214 0.0796861 305 " " " " A 21 0 0 "LEU " HD23 " " 1 0 1 C2 
    4675 40 -4.99158 -12.9551 -0.783903 306 " " " " A 43 0 0 "LEU " " N  " " " 7 0 1 C2 
    4676 14 -4.35945 -14.1663 -0.175063 306 " " " " A 2 0 0 "LEU " " CA " " " 6 0 1 C2 
    4677 14 -3.99477 -13.9301 1.22025 306 " " " " A 2 0 0 "LEU " " C  " " " 6 0 1 C2 
    4678 23 -4.09701 -14.8725 1.98041 306 " " " " A 70 0 0 "LEU " " O  " " " 8 0 1 C2 
    4679 14 -3.01652 -14.4316 -0.905231 306 " " " " A 2 0 0 "LEU " " CB " " " 6 0 1 C2 
    4680 14 -2.2405 -15.6735 -0.588421 306 " " " " A 2 0 0 "LEU " " CG " " " 6 0 1 C2 
    4681 14 -2.99626 -17.0473 -0.866861 306 " " " " A 2 0 0 "LEU " " CD1" " " 6 0 1 C2 
    4682 14 -0.891616 -15.6602 -1.32118 306 " " " " A 2 0 0 "LEU " " CD2" " " 6 0 1 C2 
    4683 48 -4.59138 -12.3766 -1.50869 306 " " " " A 21 0 0 "LEU " " H  " " " 1 0 1 C2 
    4684 48 -4.91466 -15.0988 -0.276368 306 " " " " A 21 0 0 "LEU " " HA " " " 1 0 1 C2 
    4685 48 -2.35202 -13.5676 -0.895416 306 " " " " A 21 0 0 "LEU " " HB3" " " 1 0 1 C2 
    4686 48 -3.26186 -14.4697 -1.96658 306 " " " " A 21 0 0 "LEU " " HB2" " " 1 0 1 C2 
    4687 48 -1.93414 -15.6857 0.457568 306 " " " " A 21 0 0 "LEU " " HG " " " 1 0 1 C2 
    4688 48 -3.71118 -17.293 -0.0816136 306 " " " " A 21 0 0 "LEU " HD11 " " 1 0 1 C2 
    4689 48 -3.4831 -17.0748 -1.84171 306 " " " " A 21 0 0 "LEU " HD12 " " 1 0 1 C2 
    4690 48 -2.25724 -17.8471 -0.820061 306 " " " " A 21 0 0 "LEU " HD13 " " 1 0 1 C2 
    4691 48 -0.4262 -14.6802 -1.21586 306 " " " " A 21 0 0 "LEU " HD21 " " 1 0 1 C2 
    4692 48 -0.258223 -16.5025 -1.04305 306 " " " " A 21 0 0 "LEU " HD22 " " 1 0 1 C2 
    4693 48 -1.06332 -15.8208 -2.38552 306 " " " " A 21 0 0 "LEU " HD23 " " 1 0 1 C2 
    4694 40 -3.53549 -12.7352 1.56688 307 " " " " A 43 0 0 "PHE " " N  " " " 7 0 1 C2 
    4695 14 -3.29863 -12.167 2.90701 307 " " " " A 2 0 0 "PHE " " CA " " " 6 0 1 C2
[truncated: 9,340,617 more chars]
