# Supplementary material for: Inhibition Mechanism of Anti-TB Drug SQ109: Allosteric Inhibition of TMM Translocation of Mycobacterium Tuberculosis MmpL3 Transporter
Source: J Chem Inf Model. 2023 Aug 17;63(16):5356–74. doi: 10.1021/acs.jcim.3c00616 (PMC10466384; doi:10.1021/acs.jcim.3c00616)
Supplement: Supplementary file 2 — ci3c00616_si_002.zip [file ci3c00616_si_002.zip › data/TM7-TM8_conformchange/6AJG_holo_traj3_0ns.mae]

{
  s_m_m2io_version
  :::
  2.0.0
}
f_m_ct {
  s_m_title
  r_chorus_box_ax
  r_chorus_box_ay
  r_chorus_box_az
  r_chorus_box_bx
  r_chorus_box_by
  r_chorus_box_bz
  r_chorus_box_cx
  r_chorus_box_cy
  r_chorus_box_cz
  :::
  ""
  73.137
  0
  0
  0
  80.1956
  0
  0
  0
  120.954
  m_atom[72043] {
    # First column is atom index #
    i_m_mmod_type
    r_m_x_coord
    r_m_y_coord
    r_m_z_coord
    i_m_residue_number
    s_m_insertion_code
    s_m_mmod_res
    s_m_chain_name
    i_m_color
    r_m_charge1
    r_m_charge2
    s_m_pdb_residue_name
    s_m_pdb_atom_name
    s_m_grow_name
    i_m_atomic_number
    i_m_formal_charge
    i_m_visibility
    s_m_pdb_segment_name
    :::
    1 14 -21.4997 1.54629 -31.8381 0 " " " " A 2 0 0 "ACE " " CH3" " " 6 0 1 C2 
    2 14 -21.7958 2.38648 -30.6345 0 " " " " A 2 0 0 "ACE " " C  " " " 6 0 1 C2 
    3 23 -22.2882 3.53504 -30.8973 0 " " " " A 70 0 0 "ACE " " O  " " " 8 0 1 C2 
    4 48 -21.5992 2.09567 -32.7743 0 " " " " A 21 0 0 "ACE " " 1H " " " 1 0 1 C2 
    5 48 -20.5269 1.09549 -31.642 0 " " " " A 21 0 0 "ACE " " 2H " " " 1 0 1 C2 
    6 48 -22.2498 0.766223 -31.9686 0 " " " " A 21 0 0 "ACE " " 3H " " " 1 0 1 C2 
    7 40 -21.3715 2.03631 -29.3992 1 " " " " A 43 0 0 "MET " " N  " " " 7 0 1 C2 
    8 14 -21.6403 2.73424 -28.1723 1 " " " " A 2 0 0 "MET " " CA " " " 6 0 1 C2 
    9 14 -20.5153 3.8039 -27.9274 1 " " " " A 2 0 0 "MET " " C  " " " 6 0 1 C2 
    10 23 -20.8034 4.862 -27.3612 1 " " " " A 70 0 0 "MET " " O  " " " 8 0 1 C2 
    11 14 -21.6388 1.65553 -27.0604 1 " " " " A 2 0 0 "MET " " CB " " " 6 0 1 C2 
    12 14 -22.7222 1.91682 -26.0025 1 " " " " A 2 0 0 "MET " " CG " " " 6 0 1 C2 
    13 52 -22.6253 0.761419 -24.6013 1 " " " " A 13 0 0 "MET " " SD " " " 16 0 1 C2 
    14 14 -22.8915 -0.762032 -25.4837 1 " " " " A 2 0 0 "MET " " CE " " " 6 0 1 C2 
    15 48 -20.8314 1.19707 -29.244 1 " " " " A 21 0 0 "MET " " H1 " " " 1 0 1 C2 
    16 48 -22.5905 3.2683 -28.1662 1 " " " " A 21 0 0 "MET " " HA " " " 1 0 1 C2 
    17 48 -20.6476 1.69429 -26.6088 1 " " " " A 21 0 0 "MET " " HB3" " " 1 0 1 C2 
    18 48 -21.6422 0.592944 -27.3033 1 " " " " A 21 0 0 "MET " " HB2" " " 1 0 1 C2 
    19 48 -23.7244 1.70948 -26.3776 1 " " " " A 21 0 0 "MET " " HG3" " " 1 0 1 C2 
    20 48 -22.6246 2.95356 -25.6804 1 " " " " A 21 0 0 "MET " " HG2" " " 1 0 1 C2 
    21 48 -23.0649 -1.68923 -24.9375 1 " " " " A 21 0 0 "MET " " HE1" " " 1 0 1 C2 
    22 48 -23.6259 -0.605666 -26.2738 1 " " " " A 21 0 0 "MET " " HE2" " " 1 0 1 C2 
    23 48 -21.9851 -0.943778 -26.0613 1 " " " " A 21 0 0 "MET " " HE3" " " 1 0 1 C2 
    24 40 -19.2871 3.68887 -28.429 2 " " " " A 43 0 0 "PHE " " N  " " " 7 0 1 C2 
    25 14 -18.2639 4.71812 -28.358 2 " " " " A 2 0 0 "PHE " " CA " " " 6 0 1 C2 
    26 14 -18.4203 5.75027 -29.4921 2 " " " " A 2 0 0 "PHE " " C  " " " 6 0 1 C2 
    27 23 -18.0781 6.88088 -29.2789 2 " " " " A 70 0 0 "PHE " " O  " " " 8 0 1 C2 
    28 14 -16.8621 3.98725 -28.4036 2 " " " " A 2 0 0 "PHE " " CB " " " 6 0 1 C2 
    29 14 -16.2579 3.42911 -27.1315 2 " " " " A 2 0 0 "PHE " " CG " " " 6 0 1 C2 
    30 14 -15.877 4.36356 -26.1608 2 " " " " A 2 0 0 "PHE " " CD1" " " 6 0 1 C2 
    31 14 -16.0327 2.00377 -26.8991 2 " " " " A 2 0 0 "PHE " " CD2" " " 6 0 1 C2 
    32 14 -15.4034 3.90153 -24.9136 2 " " " " A 2 0 0 "PHE " " CE1" " " 6 0 1 C2 
    33 14 -15.5359 1.61522 -25.663 2 " " " " A 2 0 0 "PHE " " CE2" " " 6 0 1 C2 
    34 14 -15.272 2.54402 -24.6458 2 " " " " A 2 0 0 "PHE " " CZ " " " 6 0 1 C2 
    35 48 -19.1953 2.96507 -29.1274 2 " " " " A 21 0 0 "PHE " " H  " " " 1 0 1 C2 
    36 48 -18.3695 5.27747 -27.4284 2 " " " " A 21 0 0 "PHE " " HA " " " 1 0 1 C2 
    37 48 -16.0666 4.54338 -28.8996 2 " " " " A 21 0 0 "PHE " " HB3" " " 1 0 1 C2 
    38 48 -16.9949 3.22218 -29.1686 2 " " " " A 21 0 0 "PHE " " HB2" " " 1 0 1 C2 
    39 48 -15.9818 5.40218 -26.4377 2 " " " " A 21 0 0 "PHE " " HD1" " " 1 0 1 C2 
    40 48 -16.2076 1.2692 -27.6712 2 " " " " A 21 0 0 "PHE " " HD2" " " 1 0 1 C2 
    41 48 -15.261 4.63444 -24.1333 2 " " " " A 21 0 0 "PHE " " HE1" " " 1 0 1 C2 
    42 48 -15.4414 0.549367 -25.5166 2 " " " " A 21 0 0 "PHE " " HE2" " " 1 0 1 C2 
    43 48 -14.8868 2.07802 -23.7508 2 " " " " A 21 0 0 "PHE " " HZ " " " 1 0 1 C2 
    44 40 -19.0857 5.37093 -30.5674 3 " " " " A 43 0 0 "ALA " " N  " " " 7 0 1 C2 
    45 14 -19.5315 6.34018 -31.5727 3 " " " " A 2 0 0 "ALA " " CA " " " 6 0 1 C2 
    46 14 -20.6726 7.18342 -31.0056 3 " " " " A 2 0 0 "ALA " " C  " " " 6 0 1 C2 
    47 23 -20.4855 8.41142 -31.0921 3 " " " " A 70 0 0 "ALA " " O  " " " 8 0 1 C2 
    48 14 -20.1254 5.50117 -32.7573 3 " " " " A 2 0 0 "ALA " " CB " " " 6 0 1 C2 
    49 48 -19.3091 4.38654 -30.6014 3 " " " " A 21 0 0 "ALA " " H  " " " 1 0 1 C2 
    50 48 -18.7221 6.89256 -32.05 3 " " " " A 21 0 0 "ALA " " HA " " " 1 0 1 C2 
    51 48 -20.6487 6.10671 -33.4973 3 " " " " A 21 0 0 "ALA " " HB1" " " 1 0 1 C2 
    52 48 -19.374 5.00943 -33.3751 3 " " " " A 21 0 0 "ALA " " HB2" " " 1 0 1 C2 
    53 48 -20.6739 4.67391 -32.3069 3 " " " " A 21 0 0 "ALA " " HB3" " " 1 0 1 C2 
    54 40 -21.6947 6.56929 -30.4318 4 " " " " A 43 0 0 "TRP " " N  " " " 7 0 1 C2 
    55 14 -22.7093 7.18853 -29.6472 4 " " " " A 2 0 0 "TRP " " CA " " " 6 0 1 C2 
    56 14 -22.2607 8.24754 -28.6299 4 " " " " A 2 0 0 "TRP " " C  " " " 6 0 1 C2 
    57 23 -22.7923 9.28326 -28.6354 4 " " " " A 70 0 0 "TRP " " O  " " " 8 0 1 C2 
    58 14 -23.6444 6.09383 -28.9521 4 " " " " A 2 0 0 "TRP " " CB " " " 6 0 1 C2 
    59 14 -24.518 6.56762 -27.8886 4 " " " " A 2 0 0 "TRP " " CG " " " 6 0 1 C2 
    60 14 -25.7904 7.01073 -28.1011 4 " " " " A 2 0 0 "TRP " " CD1" " " 6 0 1 C2 
    61 14 -24.3616 6.72202 -26.4244 4 " " " " A 2 0 0 "TRP " " CD2" " " 6 0 1 C2 
    62 40 -26.3493 7.42742 -26.8789 4 " " " " A 43 0 0 "TRP " " NE1" " " 7 0 1 C2 
    63 14 -25.4809 7.39639 -25.8501 4 " " " " A 2 0 0 "TRP " " CE2" " " 6 0 1 C2 
    64 14 -23.2973 6.4983 -25.5708 4 " " " " A 2 0 0 "TRP " " CE3" " " 6 0 1 C2 
    65 14 -25.4545 7.83715 -24.5182 4 " " " " A 2 0 0 "TRP " " CZ2" " " 6 0 1 C2 
    66 14 -23.3417 6.73092 -24.2011 4 " " " " A 2 0 0 "TRP " " CZ3" " " 6 0 1 C2 
    67 14 -24.3889 7.4598 -23.6535 4 " " " " A 2 0 0 "TRP " " CH2" " " 6 0 1 C2 
    68 48 -21.7905 5.56846 -30.5281 4 " " " " A 21 0 0 "TRP " " H  " " " 1 0 1 C2 
    69 48 -23.2631 7.86235 -30.301 4 " " " " A 21 0 0 "TRP " " HA " " " 1 0 1 C2 
    70 48 -23.0098 5.31801 -28.5236 4 " " " " A 21 0 0 "TRP " " HB3" " " 1 0 1 C2 
    71 48 -24.3616 5.79116 -29.715 4 " " " " A 21 0 0 "TRP " " HB2" " " 1 0 1 C2 
    72 48 -26.3236 7.15887 -29.0285 4 " " " " A 21 0 0 "TRP " " HD1" " " 1 0 1 C2 
    73 48 -27.302 7.76007 -26.8363 4 " " " " A 21 0 0 "TRP " " HE1" " " 1 0 1 C2 
    74 48 -22.4975 5.89566 -25.975 4 " " " " A 21 0 0 "TRP " " HE3" " " 1 0 1 C2 
    75 48 -26.3839 8.17272 -24.0823 4 " " " " A 21 0 0 "TRP " " HZ2" " " 1 0 1 C2 
    76 48 -22.4599 6.55065 -23.6042 4 " " " " A 21 0 0 "TRP " " HZ3" " " 1 0 1 C2 
    77 48 -24.3323 7.73413 -22.6105 4 " " " " A 21 0 0 "TRP " " HH2" " " 1 0 1 C2 
    78 40 -21.2495 7.9472 -27.7671 5 " " " " A 43 0 0 "TRP " " N  " " " 7 0 1 C2 
    79 14 -20.7356 8.93696 -26.7487 5 " " " " A 2 0 0 "TRP " " CA " " " 6 0 1 C2 
    80 14 -19.8478 9.93255 -27.385 5 " " " " A 2 0 0 "TRP " " C  " " " 6 0 1 C2 
    81 23 -19.764 11.056 -26.9787 5 " " " " A 70 0 0 "TRP " " O  " " " 8 0 1 C2 
    82 14 -19.9229 8.24366 -25.6882 5 " " " " A 2 0 0 "TRP " " CB " " " 6 0 1 C2 
    83 14 -19.5799 9.07644 -24.5018 5 " " " " A 2 0 0 "TRP " " CG " " " 6 0 1 C2 
    84 14 -18.3258 9.38985 -24.0596 5 " " " " A 2 0 0 "TRP " " CD1" " " 6 0 1 C2 
    85 14 -20.501 9.69291 -23.5634 5 " " " " A 2 0 0 "TRP " " CD2" " " 6 0 1 C2 
    86 40 -18.4021 10.16 -22.8976 5 " " " " A 43 0 0 "TRP " " NE1" " " 7 0 1 C2 
    87 14 -19.7246 10.5033 -22.6394 5 " " " " A 2 0 0 "TRP " " CE2" " " 6 0 1 C2 
    88 14 -21.9241 9.84755 -23.5032 5 " " " " A 2 0 0 "TRP " " CE3" " " 6 0 1 C2 
    89 14 -20.3558 11.3308 -21.7088 5 " " " " A 2 0 0 "TRP " " CZ2" " " 6 0 1 C2 
    90 14 -22.538 10.6041 -22.4954 5 " " " " A 2 0 0 "TRP " " CZ3" " " 6 0 1 C2 
    91 14 -21.7717 11.301 -21.5881 5 " " " " A 2 0 0 "TRP " " CH2" " " 6 0 1 C2 
    92 48 -20.9025 7.00011 -27.8186 5 " " " " A 21 0 0 "TRP " " H  " " " 1 0 1 C2 
    93 48 -21.5384 9.44812 -26.2174 5 " " " " A 21 0 0 "TRP " " HA " " " 1 0 1 C2 
    94 48 -18.9349 7.93796 -26.0326 5 " " " " A 21 0 0 "TRP " " HB3" " " 1 0 1 C2 
    95 48 -20.3792 7.37545 -25.2127 5 " " " " A 21 0 0 "TRP " " HB2" " " 1 0 1 C2 
    96 48 -17.4311 9.09889 -24.5898 5 " " " " A 21 0 0 "TRP " " HD1" " " 1 0 1 C2 
    97 48 -17.6111 10.6092 -22.4587 5 " " " " A 21 0 0 "TRP " " HE1" " " 1 0 1 C2 
    98 48 -22.5612 9.36043 -24.2265 5 " " " " A 21 0 0 "TRP " " HE3" " " 1 0 1 C2 
    99 48 -19.6854 11.8224 -21.0195 5 " " " " A 21 0 0 "TRP " " HZ2" " " 1 0 1 C2 
    100 48 -23.614 10.6696 -22.4292 5 " " " " A 21 0 0 "TRP " " HZ3" " " 1 0 1 C2 
    101 48 -22.2394 11.8337 -20.7733 5 " " " " A 21 0 0 "TRP " " HH2" " " 1 0 1 C2 
    102 40 -19.2432 9.51437 -28.4944 6 " " " " A 43 0 0 "GLY " " N  " " " 7 0 1 C2 
    103 14 -18.3141 10.2524 -29.2907 6 " " " " A 2 0 0 "GLY " " CA " " " 6 0 1 C2 
    104 14 -19.0267 11.3901 -30.0548 6 " " " " A 2 0 0 "GLY " " C  " " " 6 0 1 C2 
    105 23 -18.4709 12.4641 -30.1604 6 " " " " A 70 0 0 "GLY " " O  " " " 8 0 1 C2 
    106 48 -19.4743 8.54826 -28.6769 6 " " " " A 21 0 0 "GLY " " H  " " " 1 0 1 C2 
    107 48 -17.9105 9.47577 -29.9404 6 " " " " A 21 0 0 "GLY " " HA3" " " 1 0 1 C2 
    108 48 -17.5162 10.6114 -28.6407 6 " " " " A 21 0 0 "GLY " " HA2" " " 1 0 1 C2 
    109 40 -20.3032 11.1715 -30.3933 7 " " " " A 43 0 0 "ARG " " N  " " " 7 0 1 C2 
    110 14 -21.2144 12.1868 -30.8959 7 " " " " A 2 0 0 "ARG " " CA " " " 6 0 1 C2 
    111 14 -21.7628 13.1141 -29.7933 7 " " " " A 2 0 0 "ARG " " C  " " " 6 0 1 C2 
    112 23 -21.7974 14.3096 -29.8466 7 " " " " A 70 0 0 "ARG " " O  " " " 8 0 1 C2 
    113 14 -22.4313 11.3786 -31.4911 7 " " " " A 2 0 0 "ARG " " CB " " " 6 0 1 C2 
    114 14 -23.5741 12.2435 -32.0505 7 " " " " A 2 0 0 "ARG " " CG " " " 6 0 1 C2 
    115 14 -24.0971 11.7242 -33.3832 7 " " " " A 2 0 0 "ARG " " CD " " " 6 0 1 C2 
    116 40 -23.1663 11.914 -34.4861 7 " " " " A 43 0 0 "ARG " " NE " " " 7 0 1 C2 
    117 14 -23.3267 11.4999 -35.7773 7 " " " " A 2 0 0 "ARG " " CZ " " " 6 0 1 C2 
    118 40 -24.4467 10.8945 -36.1347 7 " " " " A 43 0 0 "ARG " " NH1" " " 7 0 1 C2 
    119 40 -22.3789 11.8478 -36.6121 7 " " " " A 43 0 0 "ARG " " NH2" " " 7 0 1 C2 
    120 48 -20.5699 10.1986 -30.3456 7 " " " " A 21 0 0 "ARG " " H  " " " 1 0 1 C2 
    121 48 -20.6687 12.7915 -31.6203 7 " " " " A 21 0 0 "ARG " " HA " " " 1 0 1 C2 
    122 48 -22.8557 10.6006 -30.8564 7 " " " " A 21 0 0 "ARG " " HB3" " " 1 0 1 C2 
    123 48 -21.9633 10.8992 -32.3509 7 " " " " A 21 0 0 "ARG " " HB2" " " 1 0 1 C2 
    124 48 -23.2047 13.2646 -32.1445 7 " " " " A 21 0 0 "ARG " " HG3" " " 1 0 1 C2 
    125 48 -24.4416 12.2603 -31.3907 7 " " " " A 21 0 0 "ARG " " HG2" " " 1 0 1 C2 
    126 48 -25.0031 12.25 -33.6843 7 " " " " A 21 0 0 "ARG " " HD3" " " 1 0 1 C2 
    127 48 -24.1061 10.6356 -33.4368 7 " " " " A 21 0 0 "ARG " " HD2" " " 1 0 1 C2 
    128 48 -22.2292 12.2136 -34.2575 7 " " " " A 21 0 0 "ARG " " HE " " " 1 0 1 C2 
    129 48 -24.5802 10.6491 -37.1053 7 " " " " A 21 0 0 "ARG " HH12 " " 1 0 1 C2 
    130 48 -25.1107 10.5749 -35.444 7 " " " " A 21 0 0 "ARG " HH11 " " 1 0 1 C2 
    131 48 -22.3517 11.5611 -37.5801 7 " " " " A 21 0 0 "ARG " HH22 " " 1 0 1 C2 
    132 48 -21.6352 12.4492 -36.2874 7 " " " " A 21 0 0 "ARG " HH21 " " 1 0 1 C2 
    133 40 -22.2197 12.4796 -28.7319 8 " " " " A 43 0 0 "THR " " N  " " " 7 0 1 C2 
    134 14 -22.8395 13.0626 -27.4595 8 " " " " A 2 0 0 "THR " " CA " " " 6 0 1 C2 
    135 14 -21.9263 14.1557 -26.7697 8 " " " " A 2 0 0 "THR " " C  " " " 6 0 1 C2 
    136 23 -22.4514 15.1939 -26.3436 8 " " " " A 70 0 0 "THR " " O  " " " 8 0 1 C2 
    137 14 -23.3744 11.9824 -26.5184 8 " " " " A 2 0 0 "THR " " CB " " " 6 0 1 C2 
    138 23 -23.997 11.0436 -27.3168 8 " " " " A 70 0 0 "THR " " OG1" " " 8 0 1 C2 
    139 14 -24.3974 12.5656 -25.518 8 " " " " A 2 0 0 "THR " " CG2" " " 6 0 1 C2 
    140 48 -22.0753 11.4805 -28.7004 8 " " " " A 21 0 0 "THR " " H  " " " 1 0 1 C2 
    141 48 -23.5926 13.8198 -27.6773 8 " " " " A 21 0 0 "THR " " HA " " " 1 0 1 C2 
    142 48 -22.6064 11.4272 -25.9797 8 " " " " A 21 0 0 "THR " " HB " " " 1 0 1 C2 
    143 48 -23.3427 10.4158 -27.5827 8 " " " " A 21 0 0 "THR " " HG1" " " 1 0 1 C2 
    144 48 -25.3193 12.819 -26.0414 8 " " " " A 21 0 0 "THR " HG21 " " 1 0 1 C2 
    145 48 -24.6378 11.8285 -24.7519 8 " " " " A 21 0 0 "THR " HG22 " " 1 0 1 C2 
    146 48 -24.15 13.446 -24.9249 8 " " " " A 21 0 0 "THR " HG23 " " 1 0 1 C2 
    147 40 -20.5882 13.9516 -26.708 9 " " " " A 43 0 0 "VAL " " N  " " " 7 0 1 C2 
    148 14 -19.5929 14.9569 -26.2286 9 " " " " A 2 0 0 "VAL " " CA " " " 6 0 1 C2 
    149 14 -19.5173 16.1784 -27.173 9 " " " " A 2 0 0 "VAL " " C  " " " 6 0 1 C2 
    150 23 -19.1043 17.2389 -26.7669 9 " " " " A 70 0 0 "VAL " " O  " " " 8 0 1 C2 
    151 14 -18.1461 14.42 -26.1125 9 " " " " A 2 0 0 "VAL " " CB " " " 6 0 1 C2 
    152 14 -17.9719 13.4084 -24.9901 9 " " " " A 2 0 0 "VAL " " CG1" " " 6 0 1 C2 
    153 14 -17.6581 13.8132 -27.4591 9 " " " " A 2 0 0 "VAL " " CG2" " " 6 0 1 C2 
    154 48 -20.1547 13.1043 -27.0462 9 " " " " A 21 0 0 "VAL " " H  " " " 1 0 1 C2 
    155 48 -19.8842 15.2728 -25.227 9 " " " " A 21 0 0 "VAL " " HA " " " 1 0 1 C2 
    156 48 -17.5251 15.2454 -25.7644 9 " " " " A 21 0 0 "VAL " " HB " " " 1 0 1 C2 
    157 48 -18.0289 13.8132 -23.9796 9 " " " " A 21 0 0 "VAL " HG11 " " 1 0 1 C2 
    158 48 -18.7086 12.6065 -25.0382 9 " " " " A 21 0 0 "VAL " HG12 " " 1 0 1 C2 
    159 48 -16.9543 13.0195 -24.9537 9 " " " " A 21 0 0 "VAL " HG13 " " 1 0 1 C2 
    160 48 -18.3616 13.077 -27.8479 9 " " " " A 21 0 0 "VAL " HG21 " " 1 0 1 C2 
    161 48 -17.6109 14.5304 -28.2786 9 " " " " A 21 0 0 "VAL " HG22 " " 1 0 1 C2 
    162 48 -16.7074 13.3213 -27.253 9 " " " " A 21 0 0 "VAL " HG23 " " 1 0 1 C2 
    163 40 -20.019 15.9915 -28.4293 10 " " " " A 43 0 0 "TYR " " N  " " " 7 0 1 C2 
    164 14 -20.0411 17.1717 -29.375 10 " " " " A 2 0 0 "TYR " " CA " " " 6 0 1 C2 
    165 14 -21.3802 17.8673 -29.3721 10 " " " " A 2 0 0 "TYR " " C  " " " 6 0 1 C2 
    166 23 -21.4736 19.1152 -29.3078 10 " " " " A 70 0 0 "TYR " " O  " " " 8 0 1 C2 
    167 14 -19.7075 16.7082 -30.834 10 " " " " A 2 0 0 "TYR " " CB " " " 6 0 1 C2 
    168 14 -19.7389 17.9398 -31.748 10 " " " " A 2 0 0 "TYR " " CG " " " 6 0 1 C2 
    169 14 -18.734 18.9174 -31.9168 10 " " " " A 2 0 0 "TYR " " CD1" " " 6 0 1 C2 
    170 14 -20.854 18.1065 -32.5769 10 " " " " A 2 0 0 "TYR " " CD2" " " 6 0 1 C2 
    171 14 -18.8688 20.02 -32.7878 10 " " " " A 2 0 0 "TYR " " CE1" " " 6 0 1 C2 
    172 14 -21.1373 19.2612 -33.3438 10 " " " " A 2 0 0 "TYR " " CE2" " " 6 0 1 C2 
    173 14 -20.1215 20.2032 -33.4176 10 " " " " A 2 0 0 "TYR " " CZ " " " 6 0 1 C2 
    174 23 -20.3819 21.3351 -34.144 10 " " " " A 70 0 0 "TYR " " OH " " " 8 0 1 C2 
    175 48 -20.362 15.0998 -28.757 10 " " " " A 21 0 0 "TYR " " H  " " " 1 0 1 C2 
    176 48 -19.2643 17.8765 -29.0784 10 " " " " A 21 0 0 "TYR " " HA " " " 1 0 1 C2 
    177 48 -20.3062 15.9131 -31.2786 10 " " " " A 21 0 0 "TYR " " HB3" " " 1 0 1 C2 
    178 48 -18.7102 16.2684 -30.8406 10 " " " " A 21 0 0 "TYR " " HB2" " " 1 0 1 C2 
    179 48 -17.8018 18.7474 -31.3986 10 " " " " A 21 0 0 "TYR " " HD1" " " 1 0 1 C2 
    180 48 -21.5921 17.322 -32.4983 10 " " " " A 21 0 0 "TYR " " HD2" " " 1 0 1 C2 
    181 48 -17.9998 20.6535 -32.8878 10 " " " " A 21 0 0 "TYR " " HE1" " " 1 0 1 C2 
    182 48 -22.1229 19.389 -33.7663 10 " " " " A 21 0 0 "TYR " " HE2" " " 1 0 1 C2 
    183 48 -19.5534 21.701 -34.4137 10 " " " " A 21 0 0 "TYR " " HH " " " 1 0 1 C2 
    184 40 -22.4884 17.1066 -29.4565 11 " " " " A 43 0 0 "GLN " " N  " " " 7 0 1 C2 
    185 14 -23.866 17.6289 -29.5469 11 " " " " A 2 0 0 "GLN " " CA " " " 6 0 1 C2 
    186 14 -24.3703 18.2495 -28.1945 11 " " " " A 2 0 0 "GLN " " C  " " " 6 0 1 C2 
    187 23 -25.4483 18.9127 -28.2084 11 " " " " A 70 0 0 "GLN " " O  " " " 8 0 1 C2 
    188 14 -24.7789 16.5208 -30.0234 11 " " " " A 2 0 0 "GLN " " CB " " " 6 0 1 C2 
    189 14 -24.3026 15.8911 -31.3683 11 " " " " A 2 0 0 "GLN " " CG " " " 6 0 1 C2 
    190 14 -24.465 16.7657 -32.6562 11 " " " " A 2 0 0 "GLN " " CD " " " 6 0 1 C2 
    191 23 -24.0092 16.3871 -33.7573 11 " " " " A 70 0 0 "GLN " " OE1" " " 8 0 1 C2 
    192 40 -25.1566 17.9545 -32.5272 11 " " " " A 43 0 0 "GLN " " NE2" " " 7 0 1 C2 
    193 48 -22.3735 16.1035 -29.4316 11 " " " " A 21 0 0 "GLN " " H  " " " 1 0 1 C2 
    194 48 -23.9302 18.4268 -30.2867 11 " " " " A 21 0 0 "GLN " " HA " " " 1 0 1 C2 
    195 48 -25.8143 16.8298 -30.1667 11 " " " " A 21 0 0 "GLN " " HB3" " " 1 0 1 C2 
    196 48 -24.839 15.7133 -29.2937 11 " " " " A 21 0 0 "GLN " " HB2" " " 1 0 1 C2 
    197 48 -24.8734 15.0188 -31.6865 11 " " " " A 21 0 0 "GLN " " HG3" " " 1 0 1 C2 
    198 48 -23.2634 15.563 -31.3443 11 " " " " A 21 0 0 "GLN " " HG2" " " 1 0 1 C2 
    199 48 -25.3297 18.4777 -33.3736 11 " " " " A 21 0 0 "GLN " HE22 " " 1 0 1 C2 
    200 48 -25.7344 18.1231 -31.716 11 " " " " A 21 0 0 "GLN " HE21 " " 1 0 1 C2 
    201 40 -23.6198 18.0785 -27.0964 12 " " " " A 43 0 0 "PHE " " N  " " " 7 0 1 C2 
    202 14 -23.9346 18.6719 -25.7777 12 " " " " A 2 0 0 "PHE " " CA " " " 6 0 1 C2 
    203 14 -22.6572 19.1768 -25.1037 12 " " " " A 2 0 0 "PHE " " C  " " " 6 0 1 C2 
    204 23 -22.4762 19.0994 -23.8569 12 " " " " A 70 0 0 "PHE " " O  " " " 8 0 1 C2 
    205 14 -24.6417 17.7365 -24.9329 12 " " " " A 2 0 0 "PHE " " CB " " " 6 0 1 C2 
    206 14 -25.9 17.1225 -25.4602 12 " " " " A 2 0 0 "PHE " " CG " " " 6 0 1 C2 
    207 14 -27.139 17.8397 -25.3511 12 " " " " A 2 0 0 "PHE " " CD1" " " 6 0 1 C2 
    208 14 -25.9229 15.9017 -26.0321 12 " " " " A 2 0 0 "PHE " " CD2" " " 6 0 1 C2 
    209 14 -28.3106 17.3079 -25.9029 12 " " " " A 2 0 0 "PHE " " CE1" " " 6 0 1 C2 
    210 14 -27.1148 15.3262 -26.5668 12 " " " " A 2 0 0 "PHE " " CE2" " " 6 0 1 C2 
    211 14 -28.3149 16.0305 -26.47 12 " " " " A 2 0 0 "PHE " " CZ " " " 6 0 1 C2 
    212 48 -22.8664 17.4066 -27.1268 12 " " " " A 21 0 0 "PHE " " H  " " " 1 0 1 C2 
    213 48 -24.6069 19.5042 -25.986 12 " " " " A 21 0 0 "PHE " " HA " " " 1 0 1 C2 
    214 48 -25.0097 18.3079 -24.0806 12 " " " " A 21 0 0 "PHE " " HB3" " " 1 0 1 C2 
    215 48 -23.9305 16.944 -24.7001 12 " " " " A 21 0 0 "PHE " " HB2" " " 1 0 1 C2 
    216 48 -27.378 18.7654 -24.8489 12 " " " " A 21 0 0 "PHE " " HD1" " " 1 0 1 C2 
    217 48 -25.1175 15.184 -25.9826 12 " " " " A 21 0 0 "PHE " " HD2" " " 1 0 1 C2 
    218 48 -29.1833 17.9285 -26.0433 12 " " " " A 21 0 0 "PHE " " HE1" " " 1 0 1 C2 
    219 48 -27.0862 14.3214 -26.9616 12 " " " " A 21 0 0 "PHE " " HE2" " " 1 0 1 C2 
    220 48 -29.1786 15.6707 -27.0095 12 " " " " A 21 0 0 "PHE " " HZ " " " 1 0 1 C2 
    221 40 -21.6959 19.6985 -25.9 13 " " " " A 43 0 0 "ARG " " N  " " " 7 0 1 C2 
    222 14 -20.3114 20.0193 -25.5408 13 " " " " A 2 0 0 "ARG " " CA " " " 6 0 1 C2 
    223 14 -20.3066 20.9768 -24.2993 13 " " " " A 2 0 0 "ARG " " C  " " " 6 0 1 C2 
    224 23 -19.5986 20.6642 -23.3496 13 " " " " A 70 0 0 "ARG " " O  " " " 8 0 1 C2 
    225 14 -19.6189 20.5573 -26.7986 13 " " " " A 2 0 0 "ARG " " CB " " " 6 0 1 C2 
    226 14 -20.2895 21.6633 -27.5817 13 " " " " A 2 0 0 "ARG " " CG " " " 6 0 1 C2 
    227 14 -19.4804 21.9883 -28.8284 13 " " " " A 2 0 0 "ARG " " CD " " " 6 0 1 C2 
    228 40 -20.1884 23.1521 -29.4638 13 " " " " A 43 0 0 "ARG " " NE " " " 7 0 1 C2 
    229 14 -19.6312 24.1044 -30.1899 13 " " " " A 2 0 0 "ARG " " CZ " " " 6 0 1 C2 
    230 40 -18.3399 24.2284 -30.3545 13 " " " " A 43 0 0 "ARG " " NH1" " " 7 0 1 C2 
    231 40 -20.3834 24.9428 -30.8788 13 " " " " A 43 0 0 "ARG " " NH2" " " 7 0 1 C2 
    232 48 -21.9586 19.7296 -26.8747 13 " " " " A 21 0 0 "ARG " " H  " " " 1 0 1 C2 
    233 48 -19.9499 19.0811 -25.1198 13 " " " " A 21 0 0 "ARG " " HA " " " 1 0 1 C2 
    234 48 -19.4347 19.7324 -27.4869 13 " " " " A 21 0 0 "ARG " " HB3" " " 1 0 1 C2 
    235 48 -18.6119 20.9271 -26.6059 13 " " " " A 21 0 0 "ARG " " HB2" " " 1 0 1 C2 
    236 48 -20.1927 22.6228 -27.0738 13 " " " " A 21 0 0 "ARG " " HG3" " " 1 0 1 C2 
    237 48 -21.2915 21.4275 -27.9401 13 " " " " A 21 0 0 "ARG " " HG2" " " 1 0 1 C2 
    238 48 -19.5027 21.0232 -29.3346 13 " " " " A 21 0 0 "ARG " " HD3" " " 1 0 1 C2 
    239 48 -18.4721 22.283 -28.5377 13 " " " " A 21 0 0 "ARG " " HD2" " " 1 0 1 C2 
    240 48 -21.1965 23.1492 -29.526 13 " " " " A 21 0 0 "ARG " " HE " " " 1 0 1 C2 
    241 48 -17.9655 25.0057 -30.8796 13 " " " " A 21 0 0 "ARG " HH12 " " 1 0 1 C2 
    242 48 -17.6558 23.5429 -30.0676 13 " " " " A 21 0 0 "ARG " HH11 " " 1 0 1 C2 
    243 48 -19.9706 25.6549 -31.4641 13 " " " " A 21 0 0 "ARG " HH22 " " 1 0 1 C2 
    244 48 -21.3749 25.1042 -30.7741 13 " " " " A 21 0 0 "ARG " HH21 " " 1 0 1 C2 
    245 40 -21.0934 21.9933 -24.3306 14 " " " " A 43 0 0 "TYR " " N  " " " 7 0 1 C2 
    246 14 -21.173 22.9853 -23.2757 14 " " " " A 2 0 0 "TYR " " CA " " " 6 0 1 C2 
    247 14 -21.7763 22.3876 -21.9537 14 " " " " A 2 0 0 "TYR " " C  " " " 6 0 1 C2 
    248 23 -21.4009 22.858 -20.8679 14 " " " " A 70 0 0 "TYR " " O  " " " 8 0 1 C2 
    249 14 -21.9484 24.1432 -23.7235 14 " " " " A 2 0 0 "TYR " " CB " " " 6 0 1 C2 
    250 14 -21.3799 24.7968 -24.9495 14 " " " " A 2 0 0 "TYR " " CG " " " 6 0 1 C2 
    251 14 -20.1838 25.5857 -24.8806 14 " " " " A 2 0 0 "TYR " " CD1" " " 6 0 1 C2 
    252 14 -22.0978 24.8316 -26.1343 14 " " " " A 2 0 0 "TYR " " CD2" " " 6 0 1 C2 
    253 14 -19.7176 26.338 -25.9527 14 " " " " A 2 0 0 "TYR " " CE1" " " 6 0 1 C2 
    254 14 -21.6112 25.5734 -27.2177 14 " " " " A 2 0 0 "TYR " " CE2" " " 6 0 1 C2 
    255 14 -20.4245 26.3555 -27.1783 14 " " " " A 2 0 0 "TYR " " CZ " " " 6 0 1 C2 
    256 23 -20.0518 26.9849 -28.2904 14 " " " " A 70 0 0 "TYR " " OH " " " 8 0 1 C2 
    257 48 -21.7217 22.1011 -25.1139 14 " " " " A 21 0 0 "TYR " " H  " " " 1 0 1 C2 
    258 48 -20.2092 23.4476 -23.0623 14 " " " " A 21 0 0 "TYR " " HA " " " 1 0 1 C2 
    259 48 -21.8457 24.9003 -22.9461 14 " " " " A 21 0 0 "TYR " " HB3" " " 1 0 1 C2 
    260 48 -22.994 23.8702 -23.8655 14 " " " " A 21 0 0 "TYR " " HB2" " " 1 0 1 C2 
    261 48 -19.721 25.6555 -23.9073 14 " " " " A 21 0 0 "TYR " " HD1" " " 1 0 1 C2 
    262 48 -23.0578 24.3369 -26.1372 14 " " " " A 21 0 0 "TYR " " HD2" " " 1 0 1 C2 
    263 48 -18.7872 26.8666 -25.8071 14 " " " " A 21 0 0 "TYR " " HE1" " " 1 0 1 C2 
    264 48 -22.306 25.6427 -28.0417 14 " " " " A 21 0 0 "TYR " " HE2" " " 1 0 1 C2 
    265 48 -19.2702 27.5129 -28.2322 14 " " " " A 21 0 0 "TYR " " HH " " " 1 0 1 C2 
    266 40 -22.67 21.423 -21.9856 15 " " " " A 43 0 0 "ILE " " N  " " " 7 0 1 C2 
    267 14 -23.3785 20.853 -20.8815 15 " " " " A 2 0 0 "ILE " " CA " " " 6 0 1 C2 
    268 14 -22.4881 19.7196 -20.2845 15 " " " " A 2 0 0 "ILE " " C  " " " 6 0 1 C2 
    269 23 -22.2898 19.7109 -19.101 15 " " " " A 70 0 0 "ILE " " O  " " " 8 0 1 C2 
    270 14 -24.727 20.2 -21.4317 15 " " " " A 2 0 0 "ILE " " CB " " " 6 0 1 C2 
    271 14 -25.6529 21.2541 -22.0255 15 " " " " A 2 0 0 "ILE " " CG1" " " 6 0 1 C2 
    272 14 -25.4768 19.3229 -20.4443 15 " " " " A 2 0 0 "ILE " " CG2" " " 6 0 1 C2 
    273 14 -26.5847 20.7044 -23.131 15 " " " " A 2 0 0 "ILE " " CD1" " " 6 0 1 C2 
    274 48 -22.8252 21.0207 -22.8989 15 " " " " A 21 0 0 "ILE " " H  " " " 1 0 1 C2 
    275 48 -23.7394 21.61 -20.1852 15 " " " " A 21 0 0 "ILE " " HA " " " 1 0 1 C2 
    276 48 -24.3976 19.4517 -22.1526 15 " " " " A 21 0 0 "ILE " " HB " " " 1 0 1 C2 
    277 48 -25.0635 22.0762 -22.4315 15 " " " " A 21 0 0 "ILE " HG13 " " 1 0 1 C2 
    278 48 -26.1436 21.7588 -21.1933 15 " " " " A 21 0 0 "ILE " HG12 " " 1 0 1 C2 
    279 48 -26.4098 18.9442 -20.8616 15 " " " " A 21 0 0 "ILE " HG21 " " 1 0 1 C2 
    280 48 -24.9177 18.469 -20.0618 15 " " " " A 21 0 0 "ILE " HG22 " " 1 0 1 C2 
    281 48 -25.8031 19.901 -19.5797 15 " " " " A 21 0 0 "ILE " HG23 " " 1 0 1 C2 
    282 48 -27.237 19.8602 -22.9074 15 " " " " A 21 0 0 "ILE " HD11 " " 1 0 1 C2 
    283 48 -27.3195 21.5089 -23.1013 15 " " " " A 21 0 0 "ILE " HD12 " " 1 0 1 C2 
    284 48 -26.2242 20.667 -24.159 15 " " " " A 21 0 0 "ILE " HD13 " " 1 0 1 C2 
    285 40 -21.8135 18.8263 -21.0758 16 " " " " A 43 0 0 "VAL " " N  " " " 7 0 1 C2 
    286 14 -20.9364 17.684 -20.7202 16 " " " " A 2 0 0 "VAL " " CA " " " 6 0 1 C2 
    287 14 -19.6048 18.1485 -20.0881 16 " " " " A 2 0 0 "VAL " " C  " " " 6 0 1 C2 
    288 23 -19.0187 17.3546 -19.4107 16 " " " " A 70 0 0 "VAL " " O  " " " 8 0 1 C2 
    289 14 -20.8069 16.7322 -21.9601 16 " " " " A 2 0 0 "VAL " " CB " " " 6 0 1 C2 
    290 14 -19.9173 15.4914 -21.6964 16 " " " " A 2 0 0 "VAL " " CG1" " " 6 0 1 C2 
    291 14 -22.1361 16.108 -22.4389 16 " " " " A 2 0 0 "VAL " " CG2" " " 6 0 1 C2 
    292 48 -22.0161 18.9014 -22.0624 16 " " " " A 21 0 0 "VAL " " H  " " " 1 0 1 C2 
    293 48 -21.5076 17.1453 -19.9641 16 " " " " A 21 0 0 "VAL " " HA " " " 1 0 1 C2 
    294 48 -20.3536 17.3564 -22.7301 16 " " " " A 21 0 0 "VAL " " HB " " " 1 0 1 C2 
    295 48 -20.1033 14.754 -22.4772 16 " " " " A 21 0 0 "VAL " HG11 " " 1 0 1 C2 
    296 48 -18.8569 15.728 -21.6085 16 " " " " A 21 0 0 "VAL " HG12 " " 1 0 1 C2 
    297 48 -20.1996 15.057 -20.7374 16 " " " " A 21 0 0 "VAL " HG13 " " 1 0 1 C2 
    298 48 -22.986 16.7637 -22.628 16 " " " " A 21 0 0 "VAL " HG21 " " 1 0 1 C2 
    299 48 -22.0645 15.6424 -23.4218 16 " " " " A 21 0 0 "VAL " HG22 " " 1 0 1 C2 
    300 48 -22.4926 15.2835 -21.8215 16 " " " " A 21 0 0 "VAL " HG23 " " 1 0 1 C2 
    301 40 -19.2334 19.4716 -20.1756 17 " " " " A 43 0 0 "ILE " " N  " " " 7 0 1 C2 
    302 14 -18.0842 20.0386 -19.4049 17 " " " " A 2 0 0 "ILE " " CA " " " 6 0 1 C2 
    303 14 -18.7251 20.6703 -18.1643 17 " " " " A 2 0 0 "ILE " " C  " " " 6 0 1 C2 
    304 23 -18.417 20.2557 -17.0488 17 " " " " A 70 0 0 "ILE " " O  " " " 8 0 1 C2 
    305 14 -17.4584 20.9768 -20.5083 17 " " " " A 2 0 0 "ILE " " CB " " " 6 0 1 C2 
    306 14 -16.0641 21.3027 -20.0471 17 " " " " A 2 0 0 "ILE " " CG1" " " 6 0 1 C2 
    307 14 -18.1751 22.1914 -21.0188 17 " " " " A 2 0 0 "ILE " " CG2" " " 6 0 1 C2 
    308 14 -15.1393 21.6379 -21.1248 17 " " " " A 2 0 0 "ILE " " CD1" " " 6 0 1 C2 
    309 48 -19.6094 19.9816 -20.9622 17 " " " " A 21 0 0 "ILE " " H  " " " 1 0 1 C2 
    310 48 -17.4708 19.1875 -19.1092 17 " " " " A 21 0 0 "ILE " " HA " " " 1 0 1 C2 
    311 48 -17.2419 20.2973 -21.3326 17 " " " " A 21 0 0 "ILE " " HB " " " 1 0 1 C2 
    312 48 -15.6203 20.4079 -19.6108 17 " " " " A 21 0 0 "ILE " HG13 " " 1 0 1 C2 
    313 48 -16.1283 22.0429 -19.2496 17 " " " " A 21 0 0 "ILE " HG12 " " 1 0 1 C2 
    314 48 -19.2123 21.9514 -21.2522 17 " " " " A 21 0 0 "ILE " HG21 " " 1 0 1 C2 
    315 48 -18.1333 22.9498 -20.2369 17 " " " " A 21 0 0 "ILE " HG22 " " 1 0 1 C2 
    316 48 -17.8597 22.7456 -21.9028 17 " " " " A 21 0 0 "ILE " HG23 " " 1 0 1 C2 
    317 48 -15.4416 22.4419 -21.7958 17 " " " " A 21 0 0 "ILE " HD11 " " 1 0 1 C2 
    318 48 -14.1756 21.9605 -20.7308 17 " " " " A 21 0 0 "ILE " HD12 " " 1 0 1 C2 
    319 48 -14.889 20.7082 -21.6358 17 " " " " A 21 0 0 "ILE " HD13 " " 1 0 1 C2 
    320 40 -19.6605 21.6079 -18.403 18 " " " " A 43 0 0 "GLY " " N  " " " 7 0 1 C2 
    321 14 -20.3132 22.3664 -17.2972 18 " " " " A 2 0 0 "GLY " " CA " " " 6 0 1 C2 
    322 14 -21.0048 21.7271 -16.1156 18 " " " " A 2 0 0 "GLY " " C  " " " 6 0 1 C2 
    323 23 -20.762 21.9602 -14.9404 18 " " " " A 70 0 0 "GLY " " O  " " " 8 0 1 C2 
    324 48 -20.081 21.6236 -19.3212 18 " " " " A 21 0 0 "GLY " " H  " " " 1 0 1 C2 
    325 48 -21.105 22.9831 -17.7226 18 " " " " A 21 0 0 "GLY " " HA3" " " 1 0 1 C2 
    326 48 -19.577 23.0694 -16.9073 18 " " " " A 21 0 0 "GLY " " HA2" " " 1 0 1 C2 
    327 40 -21.7444 20.651 -16.465 19 " " " " A 43 0 0 "VAL " " N  " " " 7 0 1 C2 
    328 14 -22.3009 19.779 -15.446 19 " " " " A 2 0 0 "VAL " " CA " " " 6 0 1 C2 
    329 14 -21.1767 19.0049 -14.6746 19 " " " " A 2 0 0 "VAL " " C  " " " 6 0 1 C2 
    330 23 -21.1176 18.9953 -13.4555 19 " " " " A 70 0 0 "VAL " " O  " " " 8 0 1 C2 
    331 14 -23.4687 18.8522 -15.9645 19 " " " " A 2 0 0 "VAL " " CB " " " 6 0 1 C2 
    332 14 -23.9213 17.9512 -14.7587 19 " " " " A 2 0 0 "VAL " " CG1" " " 6 0 1 C2 
    333 14 -24.5548 19.7719 -16.5792 19 " " " " A 2 0 0 "VAL " " CG2" " " 6 0 1 C2 
    334 48 -21.8747 20.4144 -17.4382 19 " " " " A 21 0 0 "VAL " " H  " " " 1 0 1 C2 
    335 48 -22.7796 20.4519 -14.7345 19 " " " " A 21 0 0 "VAL " " HA " " " 1 0 1 C2 
    336 48 -23.0864 18.2449 -16.7849 19 " " " " A 21 0 0 "VAL " " HB " " " 1 0 1 C2 
    337 48 -23.2421 17.1838 -14.3875 19 " " " " A 21 0 0 "VAL " HG11 " " 1 0 1 C2 
    338 48 -24.2071 18.537 -13.8851 19 " " " " A 21 0 0 "VAL " HG12 " " 1 0 1 C2 
    339 48 -24.8101 17.3511 -14.9535 19 " " " " A 21 0 0 "VAL " HG13 " " 1 0 1 C2 
    340 48 -25.0501 20.4291 -15.8645 19 " " " " A 21 0 0 "VAL " HG21 " " 1 0 1 C2 
    341 48 -24.1272 20.1907 -17.4901 19 " " " " A 21 0 0 "VAL " HG22 " " 1 0 1 C2 
    342 48 -25.4263 19.2523 -16.9776 19 " " " " A 21 0 0 "VAL " HG23 " " 1 0 1 C2 
    343 40 -20.3048 18.3353 -15.4096 20 " " " " A 43 0 0 "MET " " N  " " " 7 0 1 C2 
    344 14 -19.1993 17.4896 -14.9242 20 " " " " A 2 0 0 "MET " " CA " " " 6 0 1 C2 
    345 14 -18.0573 18.2906 -14.2055 20 " " " " A 2 0 0 "MET " " C  " " " 6 0 1 C2 
    346 23 -17.4957 17.7843 -13.2069 20 " " " " A 70 0 0 "MET " " O  " " " 8 0 1 C2 
    347 14 -18.5543 16.7205 -16.136 20 " " " " A 2 0 0 "MET " " CB " " " 6 0 1 C2 
    348 14 -17.5441 15.504 -15.7923 20 " " " " A 2 0 0 "MET " " CG " " " 6 0 1 C2 
    349 52 -18.2382 13.977 -14.935 20 " " " " A 13 0 0 "MET " " SD " " " 16 0 1 C2 
    350 14 -17.6741 14.2508 -13.2547 20 " " " " A 2 0 0 "MET " " CE " " " 6 0 1 C2 
    351 48 -20.3228 18.4614 -16.4115 20 " " " " A 21 0 0 "MET " " H  " " " 1 0 1 C2 
    352 48 -19.5717 16.73 -14.2368 20 " " " " A 21 0 0 "MET " " HA " " " 1 0 1 C2 
    353 48 -17.9503 17.4066 -16.7298 20 " " " " A 21 0 0 "MET " " HB3" " " 1 0 1 C2 
    354 48 -19.3477 16.357 -16.789 20 " " " " A 21 0 0 "MET " " HB2" " " 1 0 1 C2 
    355 48 -16.6526 15.8492 -15.2686 20 " " " " A 21 0 0 "MET " " HG3" " " 1 0 1 C2 
    356 48 -17.1779 15.0875 -16.7307 20 " " " " A 21 0 0 "MET " " HG2" " " 1 0 1 C2 
    357 48 -18.0071 15.2443 -12.9542 20 " " " " A 21 0 0 "MET " " HE1" " " 1 0 1 C2 
    358 48 -18.2206 13.4234 -12.8022 20 " " " " A 21 0 0 "MET " " HE2" " " 1 0 1 C2 
    359 48 -16.5858 14.268 -13.3118 20 " " " " A 21 0 0 "MET " " HE3" " " 1 0 1 C2 
    360 40 -17.7067 19.4926 -14.619 21 " " " " A 43 0 0 "VAL " " N  " " " 7 0 1 C2 
    361 14 -16.8082 20.4378 -14.0231 21 " " " " A 2 0 0 "VAL " " CA " " " 6 0 1 C2 
    362 14 -17.3211 20.9968 -12.6677 21 " " " " A 2 0 0 "VAL " " C  " " " 6 0 1 C2 
    363 23 -16.5766 21.0697 -11.6948 21 " " " " A 70 0 0 "VAL " " O  " " " 8 0 1 C2 
    364 14 -16.552 21.6528 -15.015 21 " " " " A 2 0 0 "VAL " " CB " " " 6 0 1 C2 
    365 14 -15.9383 22.9122 -14.3857 21 " " " " A 2 0 0 "VAL " " CG1" " " 6 0 1 C2 
    366 14 -15.7095 21.265 -16.1731 21 " " " " A 2 0 0 "VAL " " CG2" " " 6 0 1 C2 
    367 48 -18.2914 19.847 -15.3624 21 " " " " A 21 0 0 "VAL " " H  " " " 1 0 1 C2 
    368 48 -15.8812 19.8702 -13.9433 21 " " " " A 21 0 0 "VAL " " HA " " " 1 0 1 C2 
    369 48 -17.5167 21.9606 -15.4185 21 " " " " A 21 0 0 "VAL " " HB " " " 1 0 1 C2 
    370 48 -16.6814 23.4676 -13.8134 21 " " " " A 21 0 0 "VAL " HG11 " " 1 0 1 C2 
    371 48 -15.1103 22.6244 -13.738 21 " " " " A 21 0 0 "VAL " HG12 " " 1 0 1 C2 
    372 48 -15.5024 23.6084 -15.1022 21 " " " " A 21 0 0 "VAL " HG13 " " 1 0 1 C2 
    373 48 -14.7277 21.0824 -15.7361 21 " " " " A 21 0 0 "VAL " HG21 " " 1 0 1 C2 
    374 48 -16.1124 20.4069 -16.711 21 " " " " A 21 0 0 "VAL " HG22 " " 1 0 1 C2 
    375 48 -15.5932 22.0679 -16.9011 21 " " " " A 21 0 0 "VAL " HG23 " " 1 0 1 C2 
    376 40 -18.6058 21.2808 -12.5984 22 " " " " A 43 0 0 "ALA " " N  " " " 7 0 1 C2 
    377 14 -19.3046 21.6511 -11.3626 22 " " " " A 2 0 0 "ALA " " CA " " " 6 0 1 C2 
    378 14 -19.4226 20.4529 -10.3236 22 " " " " A 2 0 0 "ALA " " C  " " " 6 0 1 C2 
    379 23 -19.3398 20.6575 -9.14346 22 " " " " A 70 0 0 "ALA " " O  " " " 8 0 1 C2 
    380 14 -20.7436 22.0518 -11.8233 22 " " " " A 2 0 0 "ALA " " CB " " " 6 0 1 C2 
    381 48 -19.1573 21.42 -13.4331 22 " " " " A 21 0 0 "ALA " " H  " " " 1 0 1 C2 
    382 48 -18.8785 22.4849 -10.8045 22 " " " " A 21 0 0 "ALA " " HA " " " 1 0 1 C2 
    383 48 -21.2719 21.3352 -12.4521 22 " " " " A 21 0 0 "ALA " " HB1" " " 1 0 1 C2 
    384 48 -21.4326 22.1665 -10.9865 22 " " " " A 21 0 0 "ALA " " HB2" " " 1 0 1 C2 
    385 48 -20.6922 23.017 -12.3272 22 " " " " A 21 0 0 "ALA " " HB3" " " 1 0 1 C2 
    386 40 -19.6506 19.2973 -10.9218 23 " " " " A 43 0 0 "LEU " " N  " " " 7 0 1 C2 
    387 14 -19.7004 18.0768 -10.1402 23 " " " " A 2 0 0 "LEU " " CA " " " 6 0 1 C2 
    388 14 -18.3196 17.649 -9.62491 23 " " " " A 2 0 0 "LEU " " C  " " " 6 0 1 C2 
    389 23 -18.2068 17.1267 -8.50149 23 " " " " A 70 0 0 "LEU " " O  " " " 8 0 1 C2 
    390 14 -20.4376 16.9802 -10.9333 23 " " " " A 2 0 0 "LEU " " CB " " " 6 0 1 C2 
    391 14 -20.8013 15.7771 -10.0009 23 " " " " A 2 0 0 "LEU " " CG " " " 6 0 1 C2 
    392 14 -21.9792 16.0865 -9.00255 23 " " " " A 2 0 0 "LEU " " CD1" " " 6 0 1 C2 
    393 14 -21.3218 14.6621 -10.7899 23 " " " " A 2 0 0 "LEU " " CD2" " " 6 0 1 C2 
    394 48 -19.8586 19.2348 -11.9081 23 " " " " A 21 0 0 "LEU " " H  " " " 1 0 1 C2 
    395 48 -20.2496 18.2894 -9.22304 23 " " " " A 21 0 0 "LEU " " HA " " " 1 0 1 C2 
    396 48 -19.7914 16.7154 -11.7702 23 " " " " A 21 0 0 "LEU " " HB3" " " 1 0 1 C2 
    397 48 -21.3063 17.4283 -11.4156 23 " " " " A 21 0 0 "LEU " " HB2" " " 1 0 1 C2 
    398 48 -19.8913 15.371 -9.55911 23 " " " " A 21 0 0 "LEU " " HG " " " 1 0 1 C2 
    399 48 -21.589 16.7827 -8.26012 23 " " " " A 21 0 0 "LEU " HD11 " " 1 0 1 C2 
    400 48 -22.7688 16.5406 -9.6012 23 " " " " A 21 0 0 "LEU " HD12 " " 1 0 1 C2 
    401 48 -22.3625 15.2144 -8.47298 23 " " " " A 21 0 0 "LEU " HD13 " " 1 0 1 C2 
    402 48 -22.1692 14.9722 -11.4013 23 " " " " A 21 0 0 "LEU " HD21 " " 1 0 1 C2 
    403 48 -20.5407 14.3455 -11.4811 23 " " " " A 21 0 0 "LEU " HD22 " " 1 0 1 C2 
    404 48 -21.4876 13.7701 -10.1858 23 " " " " A 21 0 0 "LEU " HD23 " " 1 0 1 C2 
    405 40 -17.273 17.9478 -10.3917 24 " " " " A 43 0 0 "CYS " " N  " " " 7 0 1 C2 
    406 14 -15.8848 17.6604 -9.93695 24 " " " " A 2 0 0 "CYS " " CA " " " 6 0 1 C2 
    407 14 -15.4981 18.6752 -8.8424 24 " " " " A 2 0 0 "CYS " " C  " " " 6 0 1 C2 
    408 23 -15.0723 18.2686 -7.73337 24 " " " " A 70 0 0 "CYS " " O  " " " 8 0 1 C2 
    409 14 -14.8944 17.7851 -11.1297 24 " " " " A 2 0 0 "CYS " " CB " " " 6 0 1 C2 
    410 52 -14.5265 16.1449 -11.7452 24 " " " " A 13 0 0 "CYS " " SG " " " 16 0 1 C2 
    411 48 -17.4814 18.3228 -11.306 24 " " " " A 21 0 0 "CYS " " H  " " " 1 0 1 C2 
    412 48 -15.7761 16.6931 -9.44634 24 " " " " A 21 0 0 "CYS " " HA " " " 1 0 1 C2 
    413 48 -13.9864 18.268 -10.7683 24 " " " " A 21 0 0 "CYS " " HB3" " " 1 0 1 C2 
    414 48 -15.1399 18.3485 -12.0299 24 " " " " A 21 0 0 "CYS " " HB2" " " 1 0 1 C2 
    415 48 -13.3119 15.8987 -11.2461 24 " " " " A 21 0 0 "CYS " " HG " " " 1 0 1 C2 
    416 40 -15.5536 19.9839 -9.23889 25 " " " " A 43 0 0 "LEU " " N  " " " 7 0 1 C2 
    417 14 -15.384 21.113 -8.3772 25 " " " " A 2 0 0 "LEU " " CA " " " 6 0 1 C2 
    418 14 -16.1817 20.998 -7.02812 25 " " " " A 2 0 0 "LEU " " C  " " " 6 0 1 C2 
    419 23 -15.6632 21.1598 -5.92602 25 " " " " A 70 0 0 "LEU " " O  " " " 8 0 1 C2 
    420 14 -15.7212 22.4892 -9.09455 25 " " " " A 2 0 0 "LEU " " CB " " " 6 0 1 C2 
    421 14 -14.7325 22.9145 -10.2104 25 " " " " A 2 0 0 "LEU " " CG " " " 6 0 1 C2 
    422 14 -15.3413 24.012 -11.0745 25 " " " " A 2 0 0 "LEU " " CD1" " " 6 0 1 C2 
    423 14 -13.3534 23.4332 -9.56149 25 " " " " A 2 0 0 "LEU " " CD2" " " 6 0 1 C2 
    424 48 -15.8406 20.12 -10.1976 25 " " " " A 21 0 0 "LEU " " H  " " " 1 0 1 C2 
    425 48 -14.3149 21.238 -8.20563 25 " " " " A 21 0 0 "LEU " " HA " " " 1 0 1 C2 
    426 48 -15.7137 23.2691 -8.3331 25 " " " " A 21 0 0 "LEU " " HB3" " " 1 0 1 C2 
    427 48 -16.7375 22.4297 -9.48404 25 " " " " A 21 0 0 "LEU " " HB2" " " 1 0 1 C2 
    428 48 -14.4507 22.1348 -10.9181 25 " " " " A 21 0 0 "LEU " " HG " " " 1 0 1 C2 
    429 48 -15.561 24.8029 -10.3574 25 " " " " A 21 0 0 "LEU " HD11 " " 1 0 1 C2 
    430 48 -14.6002 24.3471 -11.8002 25 " " " " A 21 0 0 "LEU " HD12 " " 1 0 1 C2 
    431 48 -16.2569 23.7731 -11.6156 25 " " " " A 21 0 0 "LEU " HD13 " " 1 0 1 C2 
    432 48 -12.7762 22.5774 -9.21132 25 " " " " A 21 0 0 "LEU " HD21 " " 1 0 1 C2 
    433 48 -12.7119 24.0701 -10.1705 25 " " " " A 21 0 0 "LEU " HD22 " " 1 0 1 C2 
    434 48 -13.4213 23.9629 -8.61127 25 " " " " A 21 0 0 "LEU " HD23 " " 1 0 1 C2 
    435 40 -17.5207 20.7082 -7.12311 26 " " " " A 43 0 0 "GLY " " N  " " " 7 0 1 C2 
    436 14 -18.479 20.5753 -5.99116 26 " " " " A 2 0 0 "GLY " " CA " " " 6 0 1 C2 
    437 14 -18.301 19.2166 -5.22087 26 " " " " A 2 0 0 "GLY " " C  " " " 6 0 1 C2 
    438 23 -18.5315 19.0676 -4.01566 26 " " " " A 70 0 0 "GLY " " O  " " " 8 0 1 C2 
    439 48 -17.9239 20.5295 -8.0317 26 " " " " A 21 0 0 "GLY " " H  " " " 1 0 1 C2 
    440 48 -19.5195 20.7442 -6.26843 26 " " " " A 21 0 0 "GLY " " HA3" " " 1 0 1 C2 
    441 48 -18.2458 21.4001 -5.31781 26 " " " " A 21 0 0 "GLY " " HA2" " " 1 0 1 C2 
    442 40 -17.6451 18.2658 -5.87363 27 " " " " A 43 0 0 "GLY " " N  " " " 7 0 1 C2 
    443 14 -16.9857 17.1636 -5.11138 27 " " " " A 2 0 0 "GLY " " CA " " " 6 0 1 C2 
    444 14 -15.875 17.6091 -4.10425 27 " " " " A 2 0 0 "GLY " " C  " " " 6 0 1 C2 
    445 23 -15.8823 17.1468 -2.92824 27 " " " " A 70 0 0 "GLY " " O  " " " 8 0 1 C2 
    446 48 -17.5107 18.2514 -6.87454 27 " " " " A 21 0 0 "GLY " " H  " " " 1 0 1 C2 
    447 48 -16.4983 16.4349 -5.75906 27 " " " " A 21 0 0 "GLY " " HA3" " " 1 0 1 C2 
    448 48 -17.6933 16.6543 -4.45715 27 " " " " A 21 0 0 "GLY " " HA2" " " 1 0 1 C2 
    449 40 -14.9617 18.5263 -4.57889 28 " " " " A 43 0 0 "GLY " " N  " " " 7 0 1 C2 
    450 14 -13.8167 19.1373 -3.86632 28 " " " " A 2 0 0 "GLY " " CA " " " 6 0 1 C2 
    451 14 -14.2798 20.1498 -2.74948 28 " " " " A 2 0 0 "GLY " " C  " " " 6 0 1 C2 
    452 23 -13.5358 20.4933 -1.84327 28 " " " " A 70 0 0 "GLY " " O  " " " 8 0 1 C2 
    453 48 -15.0694 18.858 -5.52677 28 " " " " A 21 0 0 "GLY " " H  " " " 1 0 1 C2 
    454 48 -13.1913 19.6158 -4.61998 28 " " " " A 21 0 0 "GLY " " HA3" " " 1 0 1 C2 
    455 48 -13.2137 18.2897 -3.54073 28 " " " " A 21 0 0 "GLY " " HA2" " " 1 0 1 C2 
    456 40 -15.532 20.5678 -2.8376 29 " " " " A 43 0 0 "VAL " " N  " " " 7 0 1 C2 
    457 14 -16.1639 21.2727 -1.75978 29 " " " " A 2 0 0 "VAL " " CA " " " 6 0 1 C2 
    458 14 -16.5163 20.3398 -0.642434 29 " " " " A 2 0 0 "VAL " " C  " " " 6 0 1 C2 
    459 23 -16.1325 20.3946 0.508393 29 " " " " A 70 0 0 "VAL " " O  " " " 8 0 1 C2 
    460 14 -17.4052 22.1485 -2.35649 29 " " " " A 2 0 0 "VAL " " CB " " " 6 0 1 C2 
    461 14 -18.4169 22.4588 -1.22177 29 " " " " A 2 0 0 "VAL " " CG1" " " 6 0 1 C2 
    462 14 -16.8934 23.3412 -3.17076 29 " " " " A 2 0 0 "VAL " " CG2" " " 6 0 1 C2 
    463 48 -16.1284 20.2808 -3.6005 29 " " " " A 21 0 0 "VAL " " H  " " " 1 0 1 C2 
    464 48 -15.5582 22.0966 -1.38243 29 " " " " A 21 0 0 "VAL " " HA " " " 1 0 1 C2 
    465 48 -17.9027 21.551 -3.12034 29 " " " " A 21 0 0 "VAL " " HB " " " 1 0 1 C2 
    466 48 -19.3208 23.048 -1.37634 29 " " " " A 21 0 0 "VAL " HG11 " " 1 0 1 C2 
    467 48 -18.9096 21.5345 -0.919952 29 " " " " A 21 0 0 "VAL " HG12 " " 1 0 1 C2 
    468 48 -17.9167 22.7053 -0.285265 29 " " " " A 21 0 0 "VAL " HG13 " " 1 0 1 C2 
    469 48 -17.7757 23.7753 -3.64101 29 " " " " A 21 0 0 "VAL " HG21 " " 1 0 1 C2 
    470 48 -16.4302 24.116 -2.55993 29 " " " " A 21 0 0 "VAL " HG22 " " 1 0 1 C2 
    471 48 -16.2697 22.9993 -3.99674 29 " " " " A 21 0 0 "VAL " HG23 " " 1 0 1 C2 
    472 40 -17.2947 19.2537 -0.941768 30 " " " " A 43 0 0 "TYR " " N  " " " 7 0 1 C2 
    473 14 -17.8088 18.1916 -0.115929 30 " " " " A 2 0 0 "TYR " " CA " " " 6 0 1 C2 
    474 14 -16.5943 17.4662 0.520336 30 " " " " A 2 0 0 "TYR " " C  " " " 6 0 1 C2 
    475 23 -16.6557 17.1919 1.68797 30 " " " " A 70 0 0 "TYR " " O  " " " 8 0 1 C2 
    476 14 -18.5416 17.2311 -1.03423 30 " " " " A 2 0 0 "TYR " " CB " " " 6 0 1 C2 
    477 14 -19.1342 15.9595 -0.372604 30 " " " " A 2 0 0 "TYR " " CG " " " 6 0 1 C2 
    478 14 -19.8176 16.0331 0.861228 30 " " " " A 2 0 0 "TYR " " CD1" " " 6 0 1 C2 
    479 14 -19.1718 14.7963 -1.14011 30 " " " " A 2 0 0 "TYR " " CD2" " " 6 0 1 C2 
    480 14 -20.6232 14.9511 1.26759 30 " " " " A 2 0 0 "TYR " " CE1" " " 6 0 1 C2 
    481 14 -19.8275 13.6362 -0.62562 30 " " " " A 2 0 0 "TYR " " CE2" " " 6 0 1 C2 
    482 14 -20.5848 13.7207 0.552376 30 " " " " A 2 0 0 "TYR " " CZ " " " 6 0 1 C2 
    483 23 -21.3629 12.7044 0.929252 30 " " " " A 70 0 0 "TYR " " OH " " " 8 0 1 C2 
    484 48 -17.5595 19.1003 -1.90428 30 " " " " A 21 0 0 "TYR " " H  " " " 1 0 1 C2 
    485 48 -18.501 18.5925 0.624453 30 " " " " A 21 0 0 "TYR " " HA " " " 1 0 1 C2 
    486 48 -17.8842 16.9892 -1.86936 30 " " " " A 21 0 0 "TYR " " HB3" " " 1 0 1 C2 
    487 48 -19.4249 17.7502 -1.40624 30 " " " " A 21 0 0 "TYR " " HB2" " " 1 0 1 C2 
    488 48 -19.7902 16.9811 1.37792 30 " " " " A 21 0 0 "TYR " " HD1" " " 1 0 1 C2 
    489 48 -18.6808 14.7369 -2.10019 30 " " " " A 21 0 0 "TYR " " HD2" " " 1 0 1 C2 
    490 48 -21.1992 14.889 2.17903 30 " " " " A 21 0 0 "TYR " " HE1" " " 1 0 1 C2 
    491 48 -19.9392 12.7524 -1.23629 30 " " " " A 21 0 0 "TYR " " HE2" " " 1 0 1 C2 
    492 48 -22.1086 13.0353 1.40609 30 " " " " A 21 0 0 "TYR " " HH " " " 1 0 1 C2 
    493 40 -15.5184 17.2667 -0.224686 31 " " " " A 43 0 0 "GLY " " N  " " " 7 0 1 C2 
    494 14 -14.2912 16.7241 0.352746 31 " " " " A 2 0 0 "GLY " " CA " " " 6 0 1 C2 
    495 14 -13.6068 17.4097 1.55052 31 " " " " A 2 0 0 "GLY " " C  " " " 6 0 1 C2 
    496 23 -12.6427 16.8223 2.02961 31 " " " " A 70 0 0 "GLY " " O  " " " 8 0 1 C2 
    497 48 -15.4535 17.5774 -1.18352 31 " " " " A 21 0 0 "GLY " " H  " " " 1 0 1 C2 
    498 48 -13.5071 16.6016 -0.394506 31 " " " " A 21 0 0 "GLY " " HA3" " " 1 0 1 C2 
    499 48 -14.5629 15.7668 0.797403 31 " " " " A 21 0 0 "GLY " " HA2" " " 1 0 1 C2 
    500 40 -13.9893 18.5987 1.9993 32 " " " " A 43 0 0 "ILE " " N  " " " 7 0 1 C2 
    501 14 -13.4834 19.3245 3.12492 32 " " " " A 2 0 0 "ILE " " CA " " " 6 0 1 C2 
    502 14 -14.2654 18.7313 4.43064 32 " " " " A 2 0 0 "ILE " " C  " " " 6 0 1 C2 
    503 23 -13.951 19.1256 5.54867 32 " " " " A 70 0 0 "ILE " " O  " " " 8 0 1 C2 
    504 14 -13.7891 20.7349 2.89946 32 " " " " A 2 0 0 "ILE " " CB " " " 6 0 1 C2 
    505 14 -13.3686 21.3662 1.53426 32 " " " " A 2 0 0 "ILE " " CG1" " " 6 0 1 C2 
    506 14 -13.3174 21.6172 4.09704 32 " " " " A 2 0 0 "ILE " " CG2" " " 6 0 1 C2 
    507 14 -11.9176 21.6471 1.3164 32 " " " " A 2 0 0 "ILE " " CD1" " " 6 0 1 C2 
    508 48 -14.5775 19.1887 1.42831 32 " " " " A 21 0 0 "ILE " " H  " " " 1 0 1 C2 
    509 48 -12.4641 19.0858 3.42859 32 " " " " A 21 0 0 "ILE " " HA " " " 1 0 1 C2 
    510 48 -14.8735 20.8354 2.85428 32 " " " " A 21 0 0 "ILE " " HB " " " 1 0 1 C2 
    511 48 -13.88 22.3273 1.58733 32 " " " " A 21 0 0 "ILE " HG13 " " 1 0 1 C2 
    512 48 -13.8152 20.7818 0.729819 32 " " " " A 21 0 0 "ILE " HG12 " " 1 0 1 C2 
    513 48 -13.7691 22.5981 3.94911 32 " " " " A 21 0 0 "ILE " HG21 " " 1 0 1 C2 
    514 48 -13.6976 21.3965 5.09444 32 " " " " A 21 0 0 "ILE " HG22 " " 1 0 1 C2 
    515 48 -12.2469 21.8217 4.1169 32 " " " " A 21 0 0 "ILE " HG23 " " 1 0 1 C2 
    516 48 -11.3717 20.7129 1.4486 32 " " " " A 21 0 0 "ILE " HD11 " " 1 0 1 C2 
    517 48 -11.6886 21.8282 0.266229 32 " " " " A 21 0 0 "ILE " HD12 " " 1 0 1 C2 
    518 48 -11.4562 22.419 1.93226 32 " " " " A 21 0 0 "ILE " HD13 " " 1 0 1 C2 
    519 40 -15.0061 17.6441 4.30233 33 " " " " A 43 0 0 "SER " " N  " " " 7 0 1 C2 
    520 14 -15.6538 16.937 5.38061 33 " " " " A 2 0 0 "SER " " CA " " " 6 0 1 C2 
    521 14 -15.2233 15.493 5.61763 33 " " " " A 2 0 0 "SER " " C  " " " 6 0 1 C2 
    522 23 -15.9321 14.6191 6.11536 33 " " " " A 70 0 0 "SER " " O  " " " 8 0 1 C2 
    523 14 -17.1837 17.1634 5.21268 33 " " " " A 2 0 0 "SER " " CB " " " 6 0 1 C2 
    524 23 -17.6152 16.4774 4.05091 33 " " " " A 70 0 0 "SER " " OG " " " 8 0 1 C2 
    525 48 -15.2932 17.3247 3.3882 33 " " " " A 21 0 0 "SER " " H  " " " 1 0 1 C2 
    526 48 -15.4229 17.4101 6.33508 33 " " " " A 21 0 0 "SER " " HA " " " 1 0 1 C2 
    527 48 -17.4137 18.2156 5.04535 33 " " " " A 21 0 0 "SER " " HB3" " " 1 0 1 C2 
    528 48 -17.725 16.8538 6.10669 33 " " " " A 21 0 0 "SER " " HB2" " " 1 0 1 C2 
    529 48 -17.1594 16.8274 3.30075 33 " " " " A 21 0 0 "SER " " HG " " " 1 0 1 C2 
    530 40 -13.9482 15.1815 5.34889 34 " " " " A 43 0 0 "LEU " " N  " " " 7 0 1 C2 
    531 14 -13.3645 13.9388 5.79981 34 " " " " A 2 0 0 "LEU " " CA " " " 6 0 1 C2 
    532 14 -12.9384 14.2109 7.23412 34 " " " " A 2 0 0 "LEU " " C  " " " 6 0 1 C2 
    533 23 -12.5466 15.3409 7.6482 34 " " " " A 70 0 0 "LEU " " O  " " " 8 0 1 C2 
    534 14 -12.1433 13.6354 4.94361 34 " " " " A 2 0 0 "LEU " " CB " " " 6 0 1 C2 
    535 14 -12.5058 13.0462 3.50798 34 " " " " A 2 0 0 "LEU " " CG " " " 6 0 1 C2 
    536 14 -11.2385 13.2043 2.67483 34 " " " " A 2 0 0 "LEU " " CD1" " " 6 0 1 C2 
    537 14 -13.1866 11.5979 3.5767 34 " " " " A 2 0 0 "LEU " " CD2" " " 6 0 1 C2 
    538 48 -13.2799 15.8859 5.07071 34 " " " " A 21 0 0 "LEU " " H  " " " 1 0 1 C2 
    539 48 -14.0157 13.0647 5.79069 34 " " " " A 21 0 0 "LEU " " HA " " " 1 0 1 C2 
    540 48 -11.4452 12.9548 5.43101 34 " " " " A 21 0 0 "LEU " " HB3" " " 1 0 1 C2 
    541 48 -11.6465 14.6015 4.85523 34 " " " " A 21 0 0 "LEU " " HB2" " " 1 0 1 C2 
    542 48 -13.2834 13.6292 3.01452 34 " " " " A 21 0 0 "LEU " " HG " " " 1 0 1 C2 
    543 48 -10.8148 14.2075 2.72269 34 " " " " A 21 0 0 "LEU " HD11 " " 1 0 1 C2 
    544 48 -10.3338 12.7355 3.06194 34 " " " " A 21 0 0 "LEU " HD12 " " 1 0 1 C2 
    545 48 -11.3208 12.943 1.61985 34 " " " " A 21 0 0 "LEU " HD13 " " 1 0 1 C2 
    546 48 -14.1163 11.5417 4.14286 34 " " " " A 21 0 0 "LEU " HD21 " " 1 0 1 C2 
    547 48 -13.2396 11.2184 2.55631 34 " " " " A 21 0 0 "LEU " HD22 " " 1 0 1 C2 
    548 48 -12.4926 10.8602 3.97962 34 " " " " A 21 0 0 "LEU " HD23 " " 1 0 1 C2 
    549 40 -13.003 13.0932 7.98312 35 " " " " A 43 0 0 "GLY " " N  " " " 7 0 1 C2 
    550 14 -12.5267 13.1248 9.38268 35 " " " " A 2 0 0 "GLY " " CA " " " 6 0 1 C2 
    551 14 -13.5062 12.6437 10.5077 35 " " " " A 2 0 0 "GLY " " C  " " " 6 0 1 C2 
    552 23 -13.1654 12.6679 11.7045 35 " " " " A 70 0 0 "GLY " " O  " " " 8 0 1 C2 
    553 48 -13.3743 12.2281 7.61735 35 " " " " A 21 0 0 "GLY " " H  " " " 1 0 1 C2 
    554 48 -12.094 14.0699 9.71076 35 " " " " A 21 0 0 "GLY " " HA3" " " 1 0 1 C2 
    555 48 -11.6844 12.4351 9.32952 35 " " " " A 21 0 0 "GLY " " HA2" " " 1 0 1 C2 
    556 40 -14.7289 12.2189 10.133 36 " " " " A 43 0 0 "ASN " " N  " " " 7 0 1 C2 
    557 14 -15.8388 11.8761 11.0256 36 " " " " A 2 0 0 "ASN " " CA " " " 6 0 1 C2 
    558 14 -16.0137 10.34 11.2065 36 " " " " A 2 0 0 "ASN " " C  " " " 6 0 1 C2 
    559 23 -16.534 9.83896 12.1311 36 " " " " A 70 0 0 "ASN " " O  " " " 8 0 1 C2 
    560 14 -17.0958 12.6122 10.4762 36 " " " " A 2 0 0 "ASN " " CB " " " 6 0 1 C2 
    561 14 -16.9936 14.1031 10.3732 36 " " " " A 2 0 0 "ASN " " CG " " " 6 0 1 C2 
    562 23 -17.1056 14.7903 9.38015 36 " " " " A 70 0 0 "ASN " " OD1" " " 8 0 1 C2 
    563 40 -16.8955 14.7392 11.5969 36 " " " " A 43 0 0 "ASN " " ND2" " " 7 0 1 C2 
    564 48 -15.0164 12.2736 9.16635 36 " " " " A 21 0 0 "ASN " " H  " " " 1 0 1 C2 
    565 48 -15.7184 12.2716 12.0342 36 " " " " A 21 0 0 "ASN " " HA " " " 1 0 1 C2 
    566 48 -17.8163 12.3134 11.2376 36 " " " " A 21 0 0 "ASN " " HB3" " " 1 0 1 C2 
    567 48 -17.3569 12.1273 9.53554 36 " " " " A 21 0 0 "ASN " " HB2" " " 1 0 1 C2 
    568 48 -16.8455 15.7461 11.5354 36 " " " " A 21 0 0 "ASN " HD22 " " 1 0 1 C2 
    569 48 -16.8806 14.2707 12.4915 36 " " " " A 21 0 0 "ASN " HD21 " " 1 0 1 C2 
    570 40 -15.5436 9.56833 10.2492 37 " " " " A 43 0 0 "HIS " " N  " " " 7 0 1 C2 
    571 14 -15.4651 8.11968 10.0515 37 " " " " A 2 0 0 "HIS " " CA " " " 6 0 1 C2 
    572 14 -14.215 7.87145 9.30983 37 " " " " A 2 0 0 "HIS " " C  " " " 6 0 1 C2 
    573 23 -14.1944 7.49815 8.13721 37 " " " " A 70 0 0 "HIS " " O  " " " 8 0 1 C2 
    574 14 -16.7897 7.70582 9.25484 37 " " " " A 2 0 0 "HIS " " CB " " " 6 0 1 C2 
    575 14 -17.0944 6.1812 9.12567 37 " " " " A 2 0 0 "HIS " " CG " " " 6 0 1 C2 
    576 40 -17.0931 5.37677 10.2417 37 " " " " A 43 0 0 "HIS " " ND1" " " 7 0 1 C2 
    577 14 -17.3861 5.44002 8.00365 37 " " " " A 2 0 0 "HIS " " CD2" " " 6 0 1 C2 
    578 14 -17.3456 4.1353 9.7798 37 " " " " A 2 0 0 "HIS " " CE1" " " 6 0 1 C2 
    579 40 -17.4822 4.12883 8.47253 37 " " " " A 43 0 0 "HIS " " NE2" " " 7 0 1 C2 
    580 48 -15.1202 10.0877 9.49352 37 " " " " A 21 0 0 "HIS " " H  " " " 1 0 1 C2 
    581 48 -15.4841 7.54355 10.9766 37 " " " " A 21 0 0 "HIS " " HA " " " 1 0 1 C2 
    582 48 -16.8853 8.15337 8.26557 37 " " " " A 21 0 0 "HIS " " HB3" " " 1 0 1 C2 
    583 48 -17.547 8.12548 9.91704 37 " " " " A 21 0 0 "HIS " " HB2" " " 1 0 1 C2 
    584 48 -16.7433 5.59424 11.1639 37 " " " " A 21 0 0 "HIS " " HD1" " " 1 0 1 C2 
    585 48 -17.2996 5.75138 6.97313 37 " " " " A 21 0 0 "HIS " " HD2" " " 1 0 1 C2 
    586 48 -17.2394 3.26946 10.4166 37 " " " " A 21 0 0 "HIS " " HE1" " " 1 0 1 C2 
    587 40 -13.0569 8.15338 9.89206 38 " " " " A 43 0 0 "VAL " " N  " " " 7 0 1 C2 
    588 14 -11.7881 7.70558 9.32116 38 " " " " A 2 0 0 "VAL " " CA " " " 6 0 1 C2 
    589 14 -11.1216 6.77531 10.3247 38 " " " " A 2 0 0 "VAL " " C  " " " 6 0 1 C2 
    590 23 -11.3643 6.88072 11.4577 38 " " " " A 70 0 0 "VAL " " O  " " " 8 0 1 C2 
    591 14 -10.8826 8.96401 8.98831 38 " " " " A 2 0 0 "VAL " " CB " " " 6 0 1 C2 
    592 14 -11.497 9.81213 7.80337 38 " " " " A 2 0 0 "VAL " " CG1" " " 6 0 1 C2 
    593 14 -10.6245 9.90273 10.283 38 " " " " A 2 0 0 "VAL " " CG2" " " 6 0 1 C2 
    594 48 -13.022 8.42451 10.8644 38 " " " " A 21 0 0 "VAL " " H  " " " 1 0 1 C2 
    595 48 -11.9606 7.1776 8.3833 38 " " " " A 21 0 0 "VAL " " HA " " " 1 0 1 C2 
    596 48 -9.8664 8.69488 8.70024 38 " " " " A 21 0 0 "VAL " " HB " " " 1 0 1 C2 
    597 48 -12.1836 10.5604 8.19941 38 " " " " A 21 0 0 "VAL " HG11 " " 1 0 1 C2 
    598 48 -10.7637 10.1824 7.08697 38 " " " " A 21 0 0 "VAL " HG12 " " 1 0 1 C2 
    599 48 -12.1383 9.05185 7.35751 38 " " " " A 21 0 0 "VAL " HG13 " " 1 0 1 C2 
    600 48 -9.9675 9.3006 10.9106 38 " " " " A 21 0 0 "VAL " HG21 " " 1 0 1 C2 
    601 48 -10.118 10.846 10.0787 38 " " " " A 21 0 0 "VAL " HG22 " " 1 0 1 C2 
    602 48 -11.5495 10.2497 10.7435 38 " " " " A 21 0 0 "VAL " HG23 " " 1 0 1 C2 
    603 40 -10.1744 5.95632 9.82609 39 " " " " A 43 0 0 "THR " " N  " " " 7 0 1 C2 
    604 14 -9.53989 4.87822 10.5748 39 " " " " A 2 0 0 "THR " " CA " " " 6 0 1 C2 
    605 14 -8.03741 5.10926 10.4929 39 " " " " A 2 0 0 "THR " " C  " " " 6 0 1 C2 
    606 23 -7.52213 5.7791 9.52526 39 " " " " A 70 0 0 "THR " " O  " " " 8 0 1 C2 
    607 14 -10.0486 3.4121 10.2402 39 " " " " A 2 0 0 "THR " " CB " " " 6 0 1 C2 
    608 23 -9.34024 2.42277 10.9975 39 " " " " A 70 0 0 "THR " " OG1" " " 8 0 1 C2 
    609 14 -9.82423 3.18849 8.76069 39 " " " " A 2 0 0 "THR " " CG2" " " 6 0 1 C2 
    610 48 -9.72188 6.18002 8.95128 39 " " " " A 21 0 0 "THR " " H  " " " 1 0 1 C2 
    611 48 -9.77692 4.84756 11.6383 39 " " " " A 21 0 0 "THR " " HA " " " 1 0 1 C2 
    612 48 -11.0984 3.2509 10.4853 39 " " " " A 21 0 0 "THR " " HB " " " 1 0 1 C2 
    613 48 -9.62771 2.48234 11.8957 39 " " " " A 21 0 0 "THR " " HG1" " " 1 0 1 C2 
    614 48 -8.83998 3.43487 8.36236 39 " " " " A 21 0 0 "THR " HG21 " " 1 0 1 C2 
    615 48 -10.0559 2.15941 8.48605 39 " " " " A 21 0 0 "THR " HG22 " " 1 0 1 C2 
    616 48 -10.4736 3.83526 8.17068 39 " " " " A 21 0 0 "THR " HG23 " " 1 0 1 C2 
    617 40 -7.31628 4.72015 11.5789 40 " " " " A 43 0 0 "GLN " " N  " " " 7 0 1 C2 
    618 14 -5.84307 4.76479 11.643 40 " " " " A 2 0 0 "GLN " " CA " " " 6 0 1 C2 
    619 14 -5.21459 3.40341 11.951 40 " " " " A 2 0 0 "GLN " " C  " " " 6 0 1 C2 
    620 23 -4.12679 3.34158 12.4846 40 " " " " A 70 0 0 "GLN " " O  " " " 8 0 1 C2 
    621 14 -5.3377 5.89175 12.5436 40 " " " " A 2 0 0 "GLN " " CB " " " 6 0 1 C2 
    622 14 -5.74379 7.23101 11.9962 40 " " " " A 2 0 0 "GLN " " CG " " " 6 0 1 C2 
    623 14 -6.98054 7.90331 12.6356 40 " " " " A 2 0 0 "GLN " " CD " " " 6 0 1 C2 
    624 23 -7.60381 8.83064 12.1378 40 " " " " A 70 0 0 "GLN " " OE1" " " 8 0 1 C2 
    625 40 -7.34226 7.37097 13.7776 40 " " " " A 43 0 0 "GLN " " NE2" " " 7 0 1 C2 
    626 48 -7.7809 4.31873 12.3809 40 " " " " A 21 0 0 "GLN " " H  " " " 1 0 1 C2 
    627 48 -5.51914 4.9205 10.6139 40 " " " " A 21 0 0 "GLN " " HA " " " 1 0 1 C2 
    628 48 -4.25059 5.88833 12.6229 40 " " " " A 21 0 0 "GLN " " HB3" " " 1 0 1 C2 
    629 48 -5.6073 5.62323 13.565 40 " " " " A 21 0 0 "GLN " " HB2" " " 1 0 1 C2 
    630 48 -5.84059 7.18348 10.9116 40 " " " " A 21 0 0 "GLN " " HG3" " " 1 0 1 C2 
    631 48 -4.91816 7.91504 12.1925 40 " " " " A 21 0 0 "GLN " " HG2" " " 1 0 1 C2 
    632 48 -8.1073 7.79196 14.2851 40 " " " " A 21 0 0 "GLN " HE22 " " 1 0 1 C2 
    633 48 -6.72254 6.6804 14.1765 40 " " " " A 21 0 0 "GLN " HE21 " " 1 0 1 C2 
    634 40 -6.04353 2.34035 11.7685 41 " " " " A 43 0 0 "SER " " N  " " " 7 0 1 C2 
    635 14 -5.60194 0.976108 12.1299 41 " " " " A 2 0 0 "SER " " CA " " " 6 0 1 C2 
    636 14 -6.16954 -0.0894782 11.1973 41 " " " " A 2 0 0 "SER " " C  " " " 6 0 1 C2 
    637 23 -6.40578 0.262954 10.0137 41 " " " " A 70 0 0 "SER " " O  " " " 8 0 1 C2 
    638 14 -5.90274 0.726083 13.6426 41 " " " " A 2 0 0 "SER " " CB " " " 6 0 1 C2 
    639 23 -7.20465 1.04707 13.994 41 " " " " A 70 0 0 "SER " " OG " " " 8 0 1 C2 
    640 48 -6.93898 2.48859 11.3254 41 " " " " A 21 0 0 "SER " " H  " " " 1 0 1 C2 
    641 48 -4.51871 0.978528 12.0087 41 " " " " A 21 0 0 "SER " " HA " " " 1 0 1 C2 
    642 48 -5.29326 1.38724 14.2587 41 " " " " A 21 0 0 "SER " " HB3" " " 1 0 1 C2 
    643 48 -5.7049 -0.283154 14.0037 41 " " " " A 21 0 0 "SER " " HB2" " " 1 0 1 C2 
    644 48 -7.51858 1.91035 13.7722 41 " " " " A 21 0 0 "SER " " HG " " " 1 0 1 C2 
    645 40 -6.34439 -1.33404 11.6377 42 " " " " A 43 0 0 "GLY " " N  " " " 7 0 1 C2 
    646 14 -6.91441 -2.40851 10.8255 42 " " " " A 2 0 0 "GLY " " CA " " " 6 0 1 C2 
    647 14 -5.8477 -3.33928 10.167 42 " " " " A 2 0 0 "GLY " " C  " " " 6 0 1 C2 
    648 23 -6.10074 -4.01556 9.18388 42 " " " " A 70 0 0 "GLY " " O  " " " 8 0 1 C2 
    649 48 -6.19057 -1.58391 12.6042 42 " " " " A 21 0 0 "GLY " " H  " " " 1 0 1 C2 
    650 48 -7.60798 -1.94803 10.1219 42 " " " " A 21 0 0 "GLY " " HA3" " " 1 0 1 C2 
    651 48 -7.50751 -3.15275 11.3569 42 " " " " A 21 0 0 "GLY " " HA2" " " 1 0 1 C2 
    652 40 -4.62895 -3.39227 10.7043 43 " " " " A 43 0 0 "PHE " " N  " " " 7 0 1 C2 
    653 14 -3.45476 -3.99232 10.063 43 " " " " A 2 0 0 "PHE " " CA " " " 6 0 1 C2 
    654 14 -3.33687 -5.45626 10.5075 43 " " " " A 2 0 0 "PHE " " C  " " " 6 0 1 C2 
    655 23 -2.2945 -6.03824 10.5802 43 " " " " A 70 0 0 "PHE " " O  " " " 8 0 1 C2 
    656 14 -2.24747 -3.14246 10.5022 43 " " " " A 2 0 0 "PHE " " CB " " " 6 0 1 C2 
    657 14 -2.27251 -1.66323 10.0944 43 " " " " A 2 0 0 "PHE " " CG " " " 6 0 1 C2 
    658 14 -2.07875 -1.41801 8.70946 43 " " " " A 2 0 0 "PHE " " CD1" " " 6 0 1 C2 
    659 14 -2.35668 -0.612792 11.0506 43 " " " " A 2 0 0 "PHE " " CD2" " " 6 0 1 C2 
    660 14 -2.07209 -0.0419528 8.30894 43 " " " " A 2 0 0 "PHE " " CE1" " " 6 0 1 C2 
    661 14 -2.09442 0.712713 10.6258 43 " " " " A 2 0 0 "PHE " " CE2" " " 6 0 1 C2 
    662 14 -1.963 0.974906 9.30394 43 " " " " A 2 0 0 "PHE " " CZ " " " 6 0 1 C2 
    663 48 -4.44454 -3.00103 11.617 43 " " " " A 21 0 0 "PHE " " H  " " " 1 0 1 C2 
    664 48 -3.62748 -3.92447 8.98893 43 " " " " A 21 0 0 "PHE " " HA " " " 1 0 1 C2 
    665 48 -1.29705 -3.57535 10.1901 43 " " " " A 21 0 0 "PHE " " HB3" " " 1 0 1 C2 
    666 48 -2.15463 -3.14801 11.5883 43 " " " " A 21 0 0 "PHE " " HB2" " " 1 0 1 C2 
    667 48 -2.10945 -2.24909 8.02043 43 " " " " A 21 0 0 "PHE " " HD1" " " 1 0 1 C2 
    668 48 -2.51213 -0.770169 12.1077 43 " " " " A 21 0 0 "PHE " " HD2" " " 1 0 1 C2 
    669 48 -1.93585 0.298967 7.29326 43 " " " " A 21 0 0 "PHE " " HE1" " " 1 0 1 C2 
    670 48 -1.9932 1.53752 11.3156 43 " " " " A 21 0 0 "PHE " " HE2" " " 1 0 1 C2 
    671 48 -1.87362 2.00894 9.00529 43 " " " " A 21 0 0 "PHE " " HZ " " " 1 0 1 C2 
    672 40 -4.46663 -6.0737 10.7678 44 " " " " A 43 0 0 "TYR " " N  " " " 7 0 1 C2 
    673 14 -4.73072 -7.42567 11.1262 44 " " " " A 2 0 0 "TYR " " CA " " " 6 0 1 C2 
    674 14 -6.0934 -7.9389 10.694 44 " " " " A 2 0 0 "TYR " " C  " " " 6 0 1 C2 
    675 23 -6.86489 -7.1603 10.2099 44 " " " " A 70 0 0 "TYR " " O  " " " 8 0 1 C2 
    676 14 -4.57893 -7.64042 12.6506 44 " " " " A 2 0 0 "TYR " " CB " " " 6 0 1 C2 
    677 14 -5.4207 -6.76798 13.6069 44 " " " " A 2 0 0 "TYR " " CG " " " 6 0 1 C2 
    678 14 -4.67132 -5.98995 14.5522 44 " " " " A 2 0 0 "TYR " " CD1" " " 6 0 1 C2 
    679 14 -6.82656 -6.63651 13.5958 44 " " " " A 2 0 0 "TYR " " CD2" " " 6 0 1 C2 
    680 14 -5.31002 -5.21312 15.5613 44 " " " " A 2 0 0 "TYR " " CE1" " " 6 0 1 C2 
    681 14 -7.42259 -5.8932 14.5989 44 " " " " A 2 0 0 "TYR " " CE2" " " 6 0 1 C2 
    682 14 -6.70514 -5.22159 15.5973 44 " " " " A 2 0 0 "TYR " " CZ " " " 6 0 1 C2 
    683 23 -7.37529 -4.5553 16.5998 44 " " " " A 70 0 0 "TYR " " OH " " " 8 0 1 C2 
    684 48 -5.32177 -5.57157 10.5762 44 " " " " A 21 0 0 "TYR " " H  " " " 1 0 1 C2 
    685 48 -4.01661 -8.08119 10.6278 44 " " " " A 21 0 0 "TYR " " HA " " " 1 0 1 C2 
    686 48 -3.54201 -7.52388 12.9657 44 " " " " A 21 0 0 "TYR " " HB3" " " 1 0 1 C2 
    687 48 -4.83632 -8.65858 12.9425 44 " " " " A 21 0 0 "TYR " " HB2" " " 1 0 1 C2 
    688 48 -3.59228 -5.98764 14.5977 44 " " " " A 21 0 0 "TYR " " HD1" " " 1 0 1 C2 
    689 48 -7.46638 -7.21536 12.9462 44 " " " " A 21 0 0 "TYR " " HD2" " " 1 0 1 C2 
    690 48 -4.70385 -4.78678 16.3469 44 " " " " A 21 0 0 "TYR " " HE1" " " 1 0 1 C2 
    691 48 -8.50211 -5.86246 14.6087 44 " " " " A 21 0 0 "TYR " " HE2" " " 1 0 1 C2 
    692 48 -6.91867 -4.63781 17.4231 44 " " " " A 21 0 0 "TYR " " HH " " " 1 0 1 C2 
    693 40 -6.36252 -9.21736 10.8592 45 " " " " A 43 0 0 "ASP " " N  " " " 7 0 1 C2 
    694 14 -7.6243 -9.81309 10.7498 45 " " " " A 2 0 0 "ASP " " CA " " " 6 0 1 C2 
    695 14 -7.69808 -10.7645 11.8899 45 " " " " A 2 0 0 "ASP " " C  " " " 6 0 1 C2 
    696 23 -6.82461 -11.5237 12.0893 45 " " " " A 70 0 0 "ASP " " O  " " " 8 0 1 C2 
    697 14 -7.63138 -10.6562 9.42222 45 " " " " A 2 0 0 "ASP " " CB " " " 6 0 1 C2 
    698 14 -8.42838 -11.9263 9.36794 45 " " " " A 2 0 0 "ASP " " CG " " " 6 0 1 C2 
    699 23 -9.66857 -11.8751 9.68776 45 " " " " A 70 0 0 "ASP " " OD1" " " 8 0 1 C2 
    700 23 -7.85156 -13.0286 9.21574 45 " " " " A 70 0 0 "ASP " " OD2" " " 8 0 1 C2 
    701 48 -5.64819 -9.88892 11.1018 45 " " " " A 21 0 0 "ASP " " H  " " " 1 0 1 C2 
    702 48 -8.39743 -9.07559 10.5342 45 " " " " A 21 0 0 "ASP " " HA " " " 1 0 1 C2 
    703 48 -6.61624 -10.9634 9.17088 45 " " " " A 21 0 0 "ASP " " HB3" " " 1 0 1 C2 
    704 48 -8.04921 -10.0496 8.61876 45 " " " " A 21 0 0 "ASP " " HB2" " " 1 0 1 C2 
    705 40 -8.87328 -10.7677 12.5463 46 " " " " A 43 0 0 "GLU " " N  " " " 7 0 1 C2 
    706 14 -9.37997 -11.5194 13.7137 46 " " " " A 2 0 0 "GLU " " CA " " " 6 0 1 C2 
    707 14 -9.65695 -12.9913 13.4985 46 " " " " A 2 0 0 "GLU " " C  " " " 6 0 1 C2 
    708 23 -10.1066 -13.6515 14.4619 46 " " " " A 70 0 0 "GLU " " O  " " " 8 0 1 C2 
    709 14 -10.601 -10.7187 14.2679 46 " " " " A 2 0 0 "GLU " " CB " " " 6 0 1 C2 
    710 14 -10.221 -9.32981 14.6734 46 " " " " A 2 0 0 "GLU " " CG " " " 6 0 1 C2 
    711 14 -10.6223 -8.28964 13.5967 46 " " " " A 2 0 0 "GLU " " CD " " " 6 0 1 C2 
    712 23 -10.3325 -8.50253 12.3843 46 " " " " A 70 0 0 "GLU " " OE1" " " 8 0 1 C2 
    713 23 -11.3322 -7.30985 13.9035 46 " " " " A 70 0 0 "GLU " " OE2" " " 8 0 1 C2 
    714 48 -9.54932 -10.2088 12.0456 46 " " " " A 21 0 0 "GLU " " H  " " " 1 0 1 C2 
    715 48 -8.52755 -11.6086 14.3871 46 " " " " A 21 0 0 "GLU " " HA " " " 1 0 1 C2 
    716 48 -10.9484 -11.2193 15.1717 46 " " " " A 21 0 0 "GLU " " HB3" " " 1 0 1 C2 
    717 48 -11.4947 -10.8274 13.6534 46 " " " " A 21 0 0 "GLU " " HB2" " " 1 0 1 C2 
    718 48 -9.16677 -9.10608 14.8367 46 " " " " A 21 0 0 "GLU " " HG3" " " 1 0 1 C2 
    719 48 -10.8163 -8.98229 15.5178 46 " " " " A 21 0 0 "GLU " " HG2" " " 1 0 1 C2 
    720 40 -9.41857 -13.497 12.2889 47 " " " " A 43 0 0 "GLY " " N  " " " 7 0 1 C2 
    721 14 -9.43181 -14.9823 11.9331 47 " " " " A 2 0 0 "GLY " " CA " " " 6 0 1 C2 
    722 14 -8.04892 -15.5762 11.7043 47 " " " " A 2 0 0 "GLY " " C  " " " 6 0 1 C2 
    723 23 -7.91724 -16.7972 11.5751 47 " " " " A 70 0 0 "GLY " " O  " " " 8 0 1 C2 
    724 48 -9.19858 -12.8852 11.5161 47 " " " " A 21 0 0 "GLY " " H  " " " 1 0 1 C2 
    725 48 -10.1697 -15.0774 11.1366 47 " " " " A 21 0 0 "GLY " " HA3" " " 1 0 1 C2 
    726 48 -9.78995 -15.525 12.808 47 " " " " A 21 0 0 "GLY " " HA2" " " 1 0 1 C2 
    727 40 -7.04438 -14.7283 11.6408 48 " " " " A 43 0 0 "SER " " N  " " " 7 0 1 C2 
    728 14 -5.64194 -15.0626 11.5962 48 " " " " A 2 0 0 "SER " " CA " " " 6 0 1 C2 
    729 14 -5.25557 -15.5465 13.0358 48 " " " " A 2 0 0 "SER " " C  " " " 6 0 1 C2 
    730 23 -5.68399 -14.9234 14.0055 48 " " " " A 70 0 0 "SER " " O  " " " 8 0 1 C2 
    731 14 -4.7696 -13.8267 11.283 48 " " " " A 2 0 0 "SER " " CB " " " 6 0 1 C2 
    732 23 -5.00831 -13.3625 9.93487 48 " " " " A 70 0 0 "SER " " OG " " " 8 0 1 C2 
    733 48 -7.18868 -13.7306 11.7033 48 " " " " A 21 0 0 "SER " " H  " " " 1 0 1 C2 
    734 48 -5.49174 -15.7707 10.7812 48 " " " " A 21 0 0 "SER " " HA " " " 1 0 1 C2 
    735 48 -3.72014 -14.1199 11.3115 48 " " " " A 21 0 0 "SER " " HB3" " " 1 0 1 C2 
    736 48 -4.96395 -13.0888 12.0613 48 " " " " A 21 0 0 "SER " " HB2" " " 1 0 1 C2 
    737 48 -5.93775 -13.2491 9.80712 48 " " " " A 21 0 0 "SER " " HG " " " 1 0 1 C2 
    738 40 -4.48894 -16.6923 13.1012 49 " " " " A 43 0 0 "GLN " " N  " " " 7 0 1 C2 
    739 14 -4.24831 -17.5804 14.2429 49 " " " " A 2 0 0 "GLN " " CA " " " 6 0 1 C2 
    740 14 -3.66081 -16.8735 15.5315 49 " " " " A 2 0 0 "GLN " " C  " " " 6 0 1 C2 
    741 23 -3.97403 -17.2118 16.6824 49 " " " " A 70 0 0 "GLN " " O  " " " 8 0 1 C2 
    742 14 -3.31436 -18.7651 13.8809 49 " " " " A 2 0 0 "GLN " " CB " " " 6 0 1 C2 
    743 14 -3.89721 -19.683 12.8584 49 " " " " A 2 0 0 "GLN " " CG " " " 6 0 1 C2 
    744 14 -5.09928 -20.4665 13.2228 49 " " " " A 2 0 0 "GLN " " CD " " " 6 0 1 C2 
    745 23 -5.87495 -20.7982 12.3728 49 " " " " A 70 0 0 "GLN " " OE1" " " 8 0 1 C2 
    746 40 -5.20545 -20.8128 14.4668 49 " " " " A 43 0 0 "GLN " " NE2" " " 7 0 1 C2 
    747 48 -4.33222 -17.1054 12.1929 49 " " " " A 21 0 0 "GLN " " H  " " " 1 0 1 C2 
    748 48 -5.18067 -18.0645 14.5336 49 " " " " A 21 0 0 "GLN " " HA " " " 1 0 1 C2 
    749 48 -2.87547 -19.3708 14.6737 49 " " " " A 21 0 0 "GLN " " HB3" " " 1 0 1 C2 
    750 48 -2.46448 -18.2506 13.4325 49 " " " " A 21 0 0 "GLN " " HB2" " " 1 0 1 C2 
    751 48 -3.09065 -20.4028 12.7191 49 " " " " A 21 0 0 "GLN " " HG3" " " 1 0 1 C2 
    752 48 -4.15642 -19.3044 11.8696 49 " " " " A 21 0 0 "GLN " " HG2" " " 1 0 1 C2 
    753 48 -5.98251 -21.4405 14.616 49 " " " " A 21 0 0 "GLN " HE22 " " 1 0 1 C2 
    754 48 -4.56614 -20.5099 15.1876 49 " " " " A 21 0 0 "GLN " HE21 " " 1 0 1 C2 
    755 40 -2.90278 -15.777 15.1988 50 " " " " A 43 0 0 "SER " " N  " " " 7 0 1 C2 
    756 14 -2.21478 -14.9902 16.2242 50 " " " " A 2 0 0 "SER " " CA " " " 6 0 1 C2 
    757 14 -3.15771 -14.1256 16.9196 50 " " " " A 2 0 0 "SER " " C  " " " 6 0 1 C2 
    758 23 -3.14672 -14.1421 18.1483 50 " " " " A 70 0 0 "SER " " O  " " " 8 0 1 C2 
    759 14 -1.17557 -14.0586 15.5307 50 " " " " A 2 0 0 "SER " " CB " " " 6 0 1 C2 
    760 23 -1.74268 -13.4619 14.3575 50 " " " " A 70 0 0 "SER " " OG " " " 8 0 1 C2 
    761 48 -2.8786 -15.4043 14.2604 50 " " " " A 21 0 0 "SER " " H  " " " 1 0 1 C2 
    762 48 -1.66847 -15.5854 16.9558 50 " " " " A 21 0 0 "SER " " HA " " " 1 0 1 C2 
    763 48 -0.38772 -14.6651 15.084 50 " " " " A 21 0 0 "SER " " HB3" " " 1 0 1 C2 
    764 48 -0.588141 -13.3809 16.1502 50 " " " " A 21 0 0 "SER " " HB2" " " 1 0 1 C2 
    765 48 -1.03608 -13.2733 13.759 50 " " " " A 21 0 0 "SER " " HG " " " 1 0 1 C2 
    766 40 -4.07715 -13.5147 16.1553 51 " " " " A 43 0 0 "VAL " " N  " " " 7 0 1 C2 
    767 14 -5.11473 -12.5857 16.5705 51 " " " " A 2 0 0 "VAL " " CA " " " 6 0 1 C2 
    768 14 -6.20432 -13.4005 17.249 51 " " " " A 2 0 0 "VAL " " C  " " " 6 0 1 C2 
    769 23 -6.66414 -13.0064 18.3087 51 " " " " A 70 0 0 "VAL " " O  " " " 8 0 1 C2 
    770 14 -5.42849 -11.6689 15.3634 51 " " " " A 2 0 0 "VAL " " CB " " " 6 0 1 C2 
    771 14 -6.31397 -10.4726 15.807 51 " " " " A 2 0 0 "VAL " " CG1" " " 6 0 1 C2 
    772 14 -4.27105 -11.2863 14.4341 51 " " " " A 2 0 0 "VAL " " CG2" " " 6 0 1 C2 
    773 48 -4.20938 -13.7921 15.1932 51 " " " " A 21 0 0 "VAL " " H  " " " 1 0 1 C2 
    774 48 -4.64083 -12.0078 17.364 51 " " " " A 21 0 0 "VAL " " HA " " " 1 0 1 C2 
    775 48 -6.0866 -12.2077 14.6817 51 " " " " A 21 0 0 "VAL " " HB " " " 1 0 1 C2 
    776 48 -7.12398 -10.8495 16.4315 51 " " " " A 21 0 0 "VAL " HG11 " " 1 0 1 C2 
    777 48 -5.82669 -9.68074 16.3759 51 " " " " A 21 0 0 "VAL " HG12 " " 1 0 1 C2 
    778 48 -6.71091 -9.92662 14.9512 51 " " " " A 21 0 0 "VAL " HG13 " " 1 0 1 C2 
    779 48 -3.41456 -10.7257 14.8085 51 " " " " A 21 0 0 "VAL " HG21 " " 1 0 1 C2 
    780 48 -3.85717 -12.0743 13.8049 51 " " " " A 21 0 0 "VAL " HG22 " " 1 0 1 C2 
    781 48 -4.70688 -10.6971 13.6273 51 " " " " A 21 0 0 "VAL " HG23 " " 1 0 1 C2 
    782 40 -6.60411 -14.5678 16.7158 52 " " " " A 43 0 0 "ALA " " N  " " " 7 0 1 C2 
    783 14 -7.48076 -15.5585 17.2826 52 " " " " A 2 0 0 "ALA " " CA " " " 6 0 1 C2 
    784 14 -7.12243 -15.9582 18.7242 52 " " " " A 2 0 0 "ALA " " C  " " " 6 0 1 C2 
    785 23 -7.9422 -16.0145 19.6245 52 " " " " A 70 0 0 "ALA " " O  " " " 8 0 1 C2 
    786 14 -7.56325 -16.7265 16.3361 52 " " " " A 2 0 0 "ALA " " CB " " " 6 0 1 C2 
    787 48 -6.64303 -14.6396 15.7091 52 " " " " A 21 0 0 "ALA " " H  " " " 1 0 1 C2 
    788 48 -8.45066 -15.0691 17.371 52 " " " " A 21 0 0 "ALA " " HA " " " 1 0 1 C2 
    789 48 -6.58681 -17.1936 16.208 52 " " " " A 21 0 0 "ALA " " HB1" " " 1 0 1 C2 
    790 48 -8.29792 -17.4281 16.7311 52 " " " " A 21 0 0 "ALA " " HB2" " " 1 0 1 C2 
    791 48 -7.79157 -16.3741 15.3303 52 " " " " A 21 0 0 "ALA " " HB3" " " 1 0 1 C2 
    792 40 -5.84796 -16.3191 18.9501 53 " " " " A 43 0 0 "ALA " " N  " " " 7 0 1 C2 
    793 14 -5.27983 -16.8412 20.1703 53 " " " " A 2 0 0 "ALA " " CA " " " 6 0 1 C2 
    794 14 -5.15953 -15.5983 21.0693 53 " " " " A 2 0 0 "ALA " " C  " " " 6 0 1 C2 
    795 23 -5.35855 -15.701 22.3017 53 " " " " A 70 0 0 "ALA " " O  " " " 8 0 1 C2 
    796 14 -3.90954 -17.4554 19.8187 53 " " " " A 2 0 0 "ALA " " CB " " " 6 0 1 C2 
    797 48 -5.18089 -16.1233 18.2175 53 " " " " A 21 0 0 "ALA " " H  " " " 1 0 1 C2 
    798 48 -5.88773 -17.6014 20.6609 53 " " " " A 21 0 0 "ALA " " HA " " " 1 0 1 C2 
    799 48 -3.35055 -17.7322 20.7126 53 " " " " A 21 0 0 "ALA " " HB1" " " 1 0 1 C2 
    800 48 -3.91859 -18.2162 19.0383 53 " " " " A 21 0 0 "ALA " " HB2" " " 1 0 1 C2 
    801 48 -3.31754 -16.699 19.3035 53 " " " " A 21 0 0 "ALA " " HB3" " " 1 0 1 C2 
    802 40 -4.78285 -14.3933 20.5651 54 " " " " A 43 0 0 "SER " " N  " " " 7 0 1 C2 
    803 14 -4.60931 -13.1474 21.3978 54 " " " " A 2 0 0 "SER " " CA " " " 6 0 1 C2 
    804 14 -5.95415 -12.7111 21.9942 54 " " " " A 2 0 0 "SER " " C  " " " 6 0 1 C2 
    805 23 -5.87935 -12.2043 23.1105 54 " " " " A 70 0 0 "SER " " O  " " " 8 0 1 C2 
    806 14 -4.02062 -11.9781 20.5861 54 " " " " A 2 0 0 "SER " " CB " " " 6 0 1 C2 
    807 23 -2.77239 -12.4132 20.0556 54 " " " " A 70 0 0 "SER " " OG " " " 8 0 1 C2 
    808 48 -4.61401 -14.3401 19.5707 54 " " " " A 21 0 0 "SER " " H  " " " 1 0 1 C2 
    809 48 -3.87932 -13.313 22.1901 54 " " " " A 21 0 0 "SER " " HA " " " 1 0 1 C2 
    810 48 -3.70576 -11.1562 21.2292 54 " " " " A 21 0 0 "SER " " HB3" " " 1 0 1 C2 
    811 48 -4.66282 -11.5989 19.7912 54 " " " " A 21 0 0 "SER " " HB2" " " 1 0 1 C2 
    812 48 -2.96208 -12.9041 19.2707 54 " " " " A 21 0 0 "SER " " HG " " " 1 0 1 C2 
    813 40 -7.10758 -12.8478 21.33 55 " " " " A 43 0 0 "LEU " " N  " " " 7 0 1 C2 
    814 14 -8.4004 -12.6172 21.9696 55 " " " " A 2 0 0 "LEU " " CA " " " 6 0 1 C2 
    815 14 -8.67269 -13.5589 23.1452 55 " " " " A 2 0 0 "LEU " " C  " " " 6 0 1 C2 
    816 23 -8.75008 -12.9956 24.2692 55 " " " " A 70 0 0 "LEU " " O  " " " 8 0 1 C2 
    817 14 -9.47727 -12.7456 20.8391 55 " " " " A 2 0 0 "LEU " " CB " " " 6 0 1 C2 
    818 14 -9.42663 -11.6537 19.798 55 " " " " A 2 0 0 "LEU " " CG " " " 6 0 1 C2 
    819 14 -10.1262 -12.1016 18.4726 55 " " " " A 2 0 0 "LEU " " CD1" " " 6 0 1 C2 
    820 14 -10.1687 -10.4644 20.4 55 " " " " A 2 0 0 "LEU " " CD2" " " 6 0 1 C2 
    821 48 -7.16146 -13.3105 20.4339 55 " " " " A 21 0 0 "LEU " " H  " " " 1 0 1 C2 
    822 48 -8.43001 -11.5941 22.3445 55 " " " " A 21 0 0 "LEU " " HA " " " 1 0 1 C2 
    823 48 -10.4679 -12.9308 21.2543 55 " " " " A 21 0 0 "LEU " " HB3" " " 1 0 1 C2 
    824 48 -9.23259 -13.6758 20.3264 55 " " " " A 21 0 0 "LEU " " HB2" " " 1 0 1 C2 
    825 48 -8.36438 -11.4385 19.6821 55 " " " " A 21 0 0 "LEU " " HG " " " 1 0 1 C2 
    826 48 -9.9774 -11.2737 17.7794 55 " " " " A 21 0 0 "LEU " HD11 " " 1 0 1 C2 
    827 48 -9.75252 -13.0338 18.0491 55 " " " " A 21 0 0 "LEU " HD12 " " 1 0 1 C2 
    828 48 -11.1914 -12.3172 18.557 55 " " " " A 21 0 0 "LEU " HD13 " " 1 0 1 C2 
    829 48 -10.3285 -9.71494 19.6248 55 " " " " A 21 0 0 "LEU " HD21 " " 1 0 1 C2 
    830 48 -11.1097 -10.7417 20.8752 55 " " " " A 21 0 0 "LEU " HD22 " " 1 0 1 C2 
    831 48 -9.54321 -9.9189 21.1065 55 " " " " A 21 0 0 "LEU " HD23 " " 1 0 1 C2 
    832 40 -8.75885 -14.8569 22.9056 56 " " " " A 43 0 0 "ILE " " N  " " " 7 0 1 C2 
    833 14 -9.34993 -15.7301 23.9396 56 " " " " A 2 0 0 "ILE " " CA " " " 6 0 1 C2 
    834 14 -8.26228 -15.9594 25.0059 56 " " " " A 2 0 0 "ILE " " C  " " " 6 0 1 C2 
    835 23 -8.52058 -16.197 26.2225 56 " " " " A 70 0 0 "ILE " " O  " " " 8 0 1 C2 
    836 14 -9.74436 -17.1121 23.2594 56 " " " " A 2 0 0 "ILE " " CB " " " 6 0 1 C2 
    837 14 -10.7823 -16.8969 22.1635 56 " " " " A 2 0 0 "ILE " " CG1" " " 6 0 1 C2 
    838 14 -10.2104 -18.2015 24.2675 56 " " " " A 2 0 0 "ILE " " CG2" " " 6 0 1 C2 
    839 14 -11.2009 -18.1225 21.2935 56 " " " " A 2 0 0 "ILE " " CD1" " " 6 0 1 C2 
    840 48 -8.63065 -15.1644 21.9521 56 " " " " A 21 0 0 "ILE " " H  " " " 1 0 1 C2 
    841 48 -10.1965 -15.1775 24.3471 56 " " " " A 21 0 0 "ILE " " HA " " " 1 0 1 C2 
    842 48 -8.83312 -17.4956 22.8005 56 " " " " A 21 0 0 "ILE " " HB " " " 1 0 1 C2 
    843 48 -10.4712 -16.0733 21.5209 56 " " " " A 21 0 0 "ILE " HG13 " " 1 0 1 C2 
    844 48 -11.7638 -16.5426 22.4785 56 " " " " A 21 0 0 "ILE " HG12 " " 1 0 1 C2 
    845 48 -10.9803 -17.8098 24.9323 56 " " " " A 21 0 0 "ILE " HG21 " " 1 0 1 C2 
    846 48 -10.515 -19.1448 23.8143 56 " " " " A 21 0 0 "ILE " HG22 " " 1 0 1 C2 
    847 48 -9.44536 -18.3944 25.0196 56 " " " " A 21 0 0 "ILE " HG23 " " 1 0 1 C2 
    848 48 -11.6644 -17.7256 20.3903 56 " " " " A 21 0 0 "ILE " HD11 " " 1 0 1 C2 
    849 48 -10.3251 -18.7059 21.0093 56 " " " " A 21 0 0 "ILE " HD12 " " 1 0 1 C2 
    850 48 -12.1188 -18.6315 21.5878 56 " " " " A 21 0 0 "ILE " HD13 " " 1 0 1 C2 
    851 40 -6.9463 -15.9415 24.6009 57 " " " " A 43 0 0 "GLY " " N  " " " 7 0 1 C2 
    852 14 -5.82215 -16.2523 25.425 57 " " " " A 2 0 0 "GLY " " CA " " " 6 0 1 C2 
    853 14 -5.34265 -15.1006 26.2423 57 " " " " A 2 0 0 "GLY " " C  " " " 6 0 1 C2 
    854 23 -4.73695 -15.3823 27.2804 57 " " " " A 70 0 0 "GLY " " O  " " " 8 0 1 C2 
    855 48 -6.68576 -15.7481 23.6445 57 " " " " A 21 0 0 "GLY " " H  " " " 1 0 1 C2 
    856 48 -5.00863 -16.4475 24.7263 57 " " " " A 21 0 0 "GLY " " HA3" " " 1 0 1 C2 
    857 48 -5.99133 -17.1092 26.0771 57 " " " " A 21 0 0 "GLY " " HA2" " " 1 0 1 C2 
    858 40 -5.4871 -13.8948 25.7426 58 " " " " A 43 0 0 "ASP " " N  " " " 7 0 1 C2 
    859 14 -4.87802 -12.6929 26.2562 58 " " " " A 2 0 0 "ASP " " CA " " " 6 0 1 C2 
    860 14 -5.79503 -11.4553 26.4535 58 " " " " A 2 0 0 "ASP " " C  " " " 6 0 1 C2 
    861 23 -5.96984 -10.9655 27.5913 58 " " " " A 70 0 0 "ASP " " O  " " " 8 0 1 C2 
    862 14 -3.59831 -12.4548 25.3703 58 " " " " A 2 0 0 "ASP " " CB " " " 6 0 1 C2 
    863 14 -2.8893 -11.1036 25.6295 58 " " " " A 2 0 0 "ASP " " CG " " " 6 0 1 C2 
    864 23 -3.10811 -10.1815 24.8494 58 " " " " A 70 0 0 "ASP " " OD1" " " 8 0 1 C2 
    865 23 -2.0972 -11.0166 26.6337 58 " " " " A 70 0 0 "ASP " " OD2" " " 8 0 1 C2 
    866 48 -5.9996 -13.8114 24.8763 58 " " " " A 21 0 0 "ASP " " H  " " " 1 0 1 C2 
    867 48 -4.43813 -12.8799 27.2358 58 " " " " A 21 0 0 "ASP " " HA " " " 1 0 1 C2 
    868 48 -3.63271 -12.4252 24.2813 58 " " " " A 21 0 0 "ASP " " HB3" " " 1 0 1 C2 
    869 48 -2.94328 -13.3008 25.5783 58 " " " " A 21 0 0 "ASP " " HB2" " " 1 0 1 C2 
    870 40 -6.41411 -10.9457 25.4026 59 " " " " A 43 0 0 "GLU " " N  " " " 7 0 1 C2 
    871 14 -7.12553 -9.67304 25.5301 59 " " " " A 2 0 0 "GLU " " CA " " " 6 0 1 C2 
    872 14 -8.40882 -9.81794 26.4727 59 " " " " A 2 0 0 "GLU " " C  " " " 6 0 1 C2 
    873 23 -8.86948 -8.81151 27.0098 59 " " " " A 70 0 0 "GLU " " O  " " " 8 0 1 C2 
    874 14 -7.42911 -9.13349 24.0988 59 " " " " A 2 0 0 "GLU " " CB " " " 6 0 1 C2 
    875 14 -8.12446 -7.74095 24.017 59 " " " " A 2 0 0 "GLU " " CG " " " 6 0 1 C2 
    876 14 -7.25697 -6.58074 24.1968 59 " " " " A 2 0 0 "GLU " " CD " " " 6 0 1 C2 
    877 23 -6.34829 -6.51181 25.075 59 " " " " A 70 0 0 "GLU " " OE1" " " 8 0 1 C2 
    878 23 -7.57555 -5.61706 23.4848 59 " " " " A 70 0 0 "GLU " " OE2" " " 8 0 1 C2 
    879 48 -6.24176 -11.322 24.4813 59 " " " " A 21 0 0 "GLU " " H  " " " 1 0 1 C2 
    880 48 -6.49038 -8.94673 26.0372 59 " " " " A 21 0 0 "GLU " " HA " " " 1 0 1 C2 
    881 48 -8.09274 -9.82975 23.586 59 " " " " A 21 0 0 "GLU " " HB3" " " 1 0 1 C2 
    882 48 -6.48793 -8.99438 23.5669 59 " " " " A 21 0 0 "GLU " " HB2" " " 1 0 1 C2 
    883 48 -8.8752 -7.61623 24.7973 59 " " " " A 21 0 0 "GLU " " HG3" " " 1 0 1 C2 
    884 48 -8.76246 -7.52572 23.1598 59 " " " " A 21 0 0 "GLU " " HG2" " " 1 0 1 C2 
    885 40 -9.13756 -10.9112 26.4877 60 " " " " A 43 0 0 "VAL " " N  " " " 7 0 1 C2 
    886 14 -10.2323 -11.1359 27.4605 60 " " " " A 2 0 0 "VAL " " CA " " " 6 0 1 C2 
    887 14 -9.8688 -11.073 28.9737 60 " " " " A 2 0 0 "VAL " " C  " " " 6 0 1 C2 
    888 23 -10.8187 -11.0219 29.8356 60 " " " " A 70 0 0 "VAL " " O  " " " 8 0 1 C2 
    889 14 -10.9953 -12.3997 26.9946 60 " " " " A 2 0 0 "VAL " " CB " " " 6 0 1 C2 
    890 14 -11.8943 -12.2583 25.7115 60 " " " " A 2 0 0 "VAL " " CG1" " " 6 0 1 C2 
    891 14 -10.1574 -13.7158 27.0915 60 " " " " A 2 0 0 "VAL " " CG2" " " 6 0 1 C2 
    892 48 -8.80082 -11.736 26.0119 60 " " " " A 21 0 0 "VAL " " H  " " " 1 0 1 C2 
    893 48 -10.9464 -10.3154 27.3907 60 " " " " A 21 0 0 "VAL " " HA " " " 1 0 1 C2 
    894 48 -11.7082 -12.5799 27.7993 60 " " " " A 21 0 0 "VAL " " HB " " " 1 0 1 C2 
    895 48 -12.4884 -13.165 25.5972 60 " " " " A 21 0 0 "VAL " HG11 " " 1 0 1 C2 
    896 48 -12.5378 -11.3829 25.7989 60 " " " " A 21 0 0 "VAL " HG12 " " 1 0 1 C2 
    897 48 -11.2467 -12.1044 24.8484 60 " " " " A 21 0 0 "VAL " HG13 " " 1 0 1 C2 
    898 48 -10.473 -14.4345 26.3353 60 " " " " A 21 0 0 "VAL " HG21 " " 1 0 1 C2 
    899 48 -9.11646 -13.464 26.8888 60 " " " " A 21 0 0 "VAL " HG22 " " 1 0 1 C2 
    900 48 -10.1506 -14.2221 28.0568 60 " " " " A 21 0 0 "VAL " HG23 " " 1 0 1 C2 
    901 40 -8.59878 -11.1022 29.3784 61 " " " " A 43 0 0 "TYR " " N  " " " 7 0 1 C2 
    902 14 -8.03731 -10.8431 30.6817 61 " " " " A 2 0 0 "TYR " " CA " " " 6 0 1 C2 
    903 14 -7.70657 -9.32728 30.653 61 " " " " A 2 0 0 "TYR " " C  " " " 6 0 1 C2 
    904 23 -7.24361 -8.82027 29.6496 61 " " " " A 70 0 0 "TYR " " O  " " " 8 0 1 C2 
    905 14 -6.73 -11.7862 30.7958 61 " " " " A 2 0 0 "TYR " " CB " " " 6 0 1 C2 
    906 14 -7.02425 -13.2654 30.7837 61 " " " " A 2 0 0 "TYR " " CG " " " 6 0 1 C2 
    907 14 -6.89301 -14.0784 29.6667 61 " " " " A 2 0 0 "TYR " " CD1" " " 6 0 1 C2 
    908 14 -7.43009 -13.9593 31.9551 61 " " " " A 2 0 0 "TYR " " CD2" " " 6 0 1 C2 
    909 14 -7.16088 -15.4427 29.6548 61 " " " " A 2 0 0 "TYR " " CE1" " " 6 0 1 C2 
    910 14 -7.87918 -15.3033 31.9409 61 " " " " A 2 0 0 "TYR " " CE2" " " 6 0 1 C2 
    911 14 -7.73618 -16.0609 30.8049 61 " " " " A 2 0 0 "TYR " " CZ " " " 6 0 1 C2 
    912 23 -8.21323 -17.3244 30.6931 61 " " " " A 70 0 0 "TYR " " OH " " " 8 0 1 C2 
    913 48 -7.91207 -11.0797 28.6381 61 " " " " A 21 0 0 "TYR " " H  " " " 1 0 1 C2 
    914 48 -8.79561 -11.0195 31.4445 61 " " " " A 21 0 0 "TYR " " HA " " " 1 0 1 C2 
    915 48 -6.16739 -11.414 31.652 61 " " " " A 21 0 0 "TYR " " HB3" " " 1 0 1 C2 
    916 48 -6.08132 -11.6626 29.9286 61 " " " " A 21 0 0 "TYR " " HB2" " " 1 0 1 C2 
    917 48 -6.45719 -13.6991 28.7542 61 " " " " A 21 0 0 "TYR " " HD1" " " 1 0 1 C2 
    918 48 -7.68638 -13.3202 32.7872 61 " " " " A 21 0 0 "TYR " " HD2" " " 1 0 1 C2 
    919 48 -6.98193 -16.0098 28.7533 61 " " " " A 21 0 0 "TYR " " HE1" " " 1 0 1 C2 
    920 48 -8.3888 -15.7368 32.7887 61 " " " " A 21 0 0 "TYR " " HE2" " " 1 0 1 C2 
    921 48 -8.55264 -17.595 31.5325 61 " " " " A 21 0 0 "TYR " " HH " " " 1 0 1 C2 
    922 40 -7.76121 -8.66504 31.8502 62 " " " " A 43 0 0 "GLY " " N  " " " 7 0 1 C2 
    923 14 -7.68778 -7.19749 32.0543 62 " " " " A 2 0 0 "GLY " " CA " " " 6 0 1 C2 
    924 14 -6.3514 -6.65157 32.4512 62 " " " " A 2 0 0 "GLY " " C  " " " 6 0 1 C2 
    925 23 -5.65569 -7.14136 33.3467 62 " " " " A 70 0 0 "GLY " " O  " " " 8 0 1 C2 
    926 48 -8.0657 -9.16945 32.6705 62 " " " " A 21 0 0 "GLY " " H  " " " 1 0 1 C2 
    927 48 -8.33073 -7.20355 32.9344 62 " " " " A 21 0 0 "GLY " " HA3" " " 1 0 1 C2 
    928 48 -8.06766 -6.6912 31.1669 62 " " " " A 21 0 0 "GLY " " HA2" " " 1 0 1 C2 
    929 40 -6.00282 -5.47893 31.9383 63 " " " " A 43 0 0 "ARG " " N  " " " 7 0 1 C2 
    930 14 -4.72907 -4.73058 32.1677 63 " " " " A 2 0 0 "ARG " " CA " " " 6 0 1 C2 
    931 14 -4.79961 -3.38991 32.9241 63 " " " " A 2 0 0 "ARG " " C  " " " 6 0 1 C2 
    932 23 -5.55541 -2.47916 32.5561 63 " " " " A 70 0 0 "ARG " " O  " " " 8 0 1 C2 
    933 14 -4.07207 -4.48547 30.805 63 " " " " A 2 0 0 "ARG " " CB " " " 6 0 1 C2 
    934 14 -4.14511 -5.60543 29.6961 63 " " " " A 2 0 0 "ARG " " CG " " " 6 0 1 C2 
    935 14 -3.41301 -5.40406 28.3677 63 " " " " A 2 0 0 "ARG " " CD " " " 6 0 1 C2 
    936 40 -3.96828 -6.19914 27.2709 63 " " " " A 43 0 0 "ARG " " NE " " " 7 0 1 C2 
    937 14 -3.55639 -7.41968 26.7615 63 " " " " A 2 0 0 "ARG " " CZ " " " 6 0 1 C2 
    938 40 -4.25865 -7.97203 25.7699 63 " " " " A 43 0 0 "ARG " " NH1" " " 7 0 1 C2 
    939 40 -2.56278 -8.14536 27.355 63 " " " " A 43 0 0 "ARG " " NH2" " " 7 0 1 C2 
    940 48 -6.58772 -4.86871 31.3855 63 " " " " A 21 0 0 "ARG " " H  " " " 1 0 1 C2 
    941 48 -4.04727 -5.37531 32.7223 63 " " " " A 21 0 0 "ARG " " HA " " " 1 0 1 C2 
    942 48 -3.03226 -4.16114 30.8464 63 " " " " A 21 0 0 "ARG " " HB3" " " 1 0 1 C2 
    943 48 -4.51172 -3.62093 30.3077 63 " " " " A 21 0 0 "ARG " " HB2" " " 1 0 1 C2 
    944 48 -5.22008 -5.62925 29.5173 63 " " " " A 21 0 0 "ARG " " HG3" " " 1 0 1 C2 
    945 48 -3.99036 -6.55928 30.2004 63 " " " " A 21 0 0 "ARG " " HG2" " " 1 0 1 C2 
    946 48 -2.34301 -5.60161 28.3031 63 " " " " A 21 0 0 "ARG " " HD3" " " 1 0 1 C2 
    947 48 -3.53059 -4.34078 28.1586 63 " " " " A 21 0 0 "ARG " " HD2" " " 1 0 1 C2 
    948 48 -4.63861 -5.66359 26.738 63 " " " " A 21 0 0 "ARG " " HE " " " 1 0 1 C2 
    949 48 -3.95236 -8.85053 25.3768 63 " " " " A 21 0 0 "ARG " HH12 " " 1 0 1 C2 
    950 48 -5.07839 -7.50236 25.4128 63 " " " " A 21 0 0 "ARG " HH11 " " 1 0 1 C2 
    951 48 -2.4567 -9.11316 27.0863 63 " " " " A 21 0 0 "ARG " HH22 " " 1 0 1 C2 
    952 48 -1.90782 -7.78912 28.0364 63 " " " " A 21 0 0 "ARG " HH21 " " 1 0 1 C2 
    953 40 -3.93784 -3.20474 33.8667 64 " " " " A 43 0 0 "ASP " " N  " " " 7 0 1 C2 
    954 14 -3.76805 -1.94299 34.6271 64 " " " " A 2 0 0 "ASP " " CA " " " 6 0 1 C2 
    955 14 -3.26061 -0.803498 33.7761 64 " " " " A 2 0 0 "ASP " " C  " " " 6 0 1 C2 
    956 23 -3.60848 0.367908 34.0122 64 " " " " A 70 0 0 "ASP " " O  " " " 8 0 1 C2 
    957 14 -2.86411 -2.11242 35.8641 64 " " " " A 2 0 0 "ASP " " CB " " " 6 0 1 C2 
    958 14 -1.51524 -2.85499 35.5789 64 " " " " A 2 0 0 "ASP " " CG " " " 6 0 1 C2 
    959 23 -0.453853 -2.23535 35.4119 64 " " " " A 70 0 0 "ASP " " OD1" " " 8 0 1 C2 
    960 23 -1.67292 -4.08688 35.2204 64 " " " " A 70 0 0 "ASP " " OD2" " " 8 0 1 C2 
    961 48 -3.27684 -3.92695 34.1149 64 " " " " A 21 0 0 "ASP " " H  " " " 1 0 1 C2 
    962 48 -4.75235 -1.66326 35.0026 64 " " " " A 21 0 0 "ASP " " HA " " " 1 0 1 C2 
    963 48 -3.42625 -2.63191 36.6401 64 " " " " A 21 0 0 "ASP " " HB3" " " 1 0 1 C2 
    964 48 -2.66302 -1.13048 36.2924 64 " " " " A 21 0 0 "ASP " " HB2" " " 1 0 1 C2 
    965 40 -2.45502 -1.07594 32.7732 65 " " " " A 43 0 0 "ARG " " N  " " " 7 0 1 C2 
    966 14 -2.09616 -0.121524 31.7555 65 " " " " A 2 0 0 "ARG " " CA " " " 6 0 1 C2 
    967 14 -3.01341 -0.366547 30.4988 65 " " " " A 2 0 0 "ARG " " C  " " " 6 0 1 C2 
    968 23 -3.20597 -1.5132 30.0113 65 " " " " A 70 0 0 "ARG " " O  " " " 8 0 1 C2 
    969 14 -0.678069 -0.442527 31.2105 65 " " " " A 2 0 0 "ARG " " CB " " " 6 0 1 C2 
    970 14 0.38411 -0.521222 32.3363 65 " " " " A 2 0 0 "ARG " " CG " " " 6 0 1 C2 
    971 14 1.05959 -1.93526 32.4263 65 " " " " A 2 0 0 "ARG " " CD " " " 6 0 1 C2 
    972 40 0.207572 -3.00401 32.9665 65 " " " " A 43 0 0 "ARG " " NE " " " 7 0 1 C2 
    973 14 -0.0695196 -4.16226 32.3388 65 " " " " A 2 0 0 "ARG " " CZ " " " 6 0 1 C2 
    974 40 -0.941561 -4.94762 32.8664 65 " " " " A 43 0 0 "ARG " " NH1" " " 7 0 1 C2 
    975 40 0.435145 -4.47231 31.142 65 " " " " A 43 0 0 "ARG " " NH2" " " 7 0 1 C2 
    976 48 -1.98206 -1.96661 32.7172 65 " " " " A 21 0 0 "ARG " " H  " " " 1 0 1 C2 
    977 48 -2.13552 0.929408 32.042 65 " " " " A 21 0 0 "ARG " " HA " " " 1 0 1 C2 
    978 48 -0.296001 0.209119 30.4247 65 " " " " A 21 0 0 "ARG " " HB3" " " 1 0 1 C2 
    979 48 -0.810265 -1.41192 30.7299 65 " " " " A 21 0 0 "ARG " " HB2" " " 1 0 1 C2 
    980 48 0.0804371 -0.154458 33.3168 65 " " " " A 21 0 0 "ARG " " HG3" " " 1 0 1 C2 
    981 48 1.23685 0.0718949 32.0059 65 " " " " A 21 0 0 "ARG " " HG2" " " 1 0 1 C2 
    982 48 1.8358 -1.81819 33.1825 65 " " " " A 21 0 0 "ARG " " HD3" " " 1 0 1 C2 
    983 48 1.4834 -2.20382 31.4587 65 " " " " A 21 0 0 "ARG " " HD2" " " 1 0 1 C2 
    984 48 0.0562067 -2.8685 33.9559 65 " " " " A 21 0 0 "ARG " " HE " " " 1 0 1 C2 
    985 48 -1.02885 -5.874 32.4736 65 " " " " A 21 0 0 "ARG " HH12 " " 1 0 1 C2 
    986 48 -1.34811 -4.76396 33.7725 65 " " " " A 21 0 0 "ARG " HH11 " " 1 0 1 C2 
    987 48 0.604151 -5.42974 30.8684 65 " " " " A 21 0 0 "ARG " HH22 " " 1 0 1 C2 
    988 48 0.920387 -3.80046 30.5647 65 " " " " A 21 0 0 "ARG " HH21 " " 1 0 1 C2 
    989 40 -3.54274 0.735179 29.9336 66 " " " " A 43 0 0 "THR " " N  " " " 7 0 1 C2 
    990 14 -4.39746 0.590858 28.7287 66 " " " " A 2 0 0 "THR " " CA " " " 6 0 1 C2 
    991 14 -3.4407 0.783679 27.5296 66 " " " " A 2 0 0 "THR " " C  " " " 6 0 1 C2 
    992 23 -2.31948 1.29983 27.6945 66 " " " " A 70 0 0 "THR " " O  " " " 8 0 1 C2 
    993 14 -5.41797 1.79052 28.6763 66 " " " " A 2 0 0 "THR " " CB " " " 6 0 1 C2 
    994 23 -6.36734 1.61862 27.69 66 " " " " A 70 0 0 "THR " " OG1" " " 8 0 1 C2 
    995 14 -4.92658 3.28354 28.4725 66 " " " " A 2 0 0 "THR " " CG2" " " 6 0 1 C2 
    996 48 -3.33472 1.66783 30.2607 66 " " " " A 21 0 0 "THR " " H  " " " 1 0 1 C2 
    997 48 -5.02582 -0.299569 28.7087 66 " " " " A 21 0 0 "THR " " HA " " " 1 0 1 C2 
    998 48 -6.01638 1.75958 29.5869 66 " " " " A 21 0 0 "THR " " HB " " " 1 0 1 C2 
    999 48 -7.11037 1.19697 28.0939 66 " " " " A 21 0 0 "THR " " HG1" " " 1 0 1 C2 
    1000 48 -4.2174 3.61964 29.229 66 " " " " A 21 0 0 "THR " HG21 " " 1 0 1 C2 
    1001 48 -4.41346 3.55935 27.5513 66 " " " " A 21 0 0 "THR " HG22 " " 1 0 1 C2 
    1002 48 -5.7363 4.00686 28.5687 66 " " " " A 21 0 0 "THR " HG23 " " 1 0 1 C2 
    1003 40 -3.88895 0.427137 26.3246 67 " " " " A 43 0 0 "SER " " N  " " " 7 0 1 C2 
    1004 14 -3.29878 0.720788 25.0651 67 " " " " A 2 0 0 "SER " " CA " " " 6 0 1 C2 
    1005 14 -4.01431 1.91456 24.3597 67 " " " " A 2 0 0 "SER " " C  " " " 6 0 1 C2 
    1006 23 -3.61666 2.30954 23.3064 67 " " " " A 70 0 0 "SER " " O  " " " 8 0 1 C2 
    1007 14 -3.52952 -0.510356 24.167 67 " " " " A 2 0 0 "SER " " CB " " " 6 0 1 C2 
    1008 23 -2.95186 -1.71676 24.7712 67 " " " " A 70 0 0 "SER " " OG " " " 8 0 1 C2 
    1009 48 -4.76094 -0.0812766 26.3599 67 " " " " A 21 0 0 "SER " " H  " " " 1 0 1 C2 
    1010 48 -2.25546 0.968042 25.2612 67 " " " " A 21 0 0 "SER " " HA " " " 1 0 1 C2 
    1011 48 -2.98909 -0.30721 23.2424 67 " " " " A 21 0 0 "SER " " HB3" " " 1 0 1 C2 
    1012 48 -4.55106 -0.674567 23.8241 67 " " " " A 21 0 0 "SER " " HB2" " " 1 0 1 C2 
    1013 48 -2.02809 -1.56595 24.6411 67 " " " " A 21 0 0 "SER " " HG " " " 1 0 1 C2 
    1014 40 -5.14053 2.4245 24.9287 68 " " " " A 43 0 0 "HIE " " N  " " " 7 0 1 C2 
    1015 14 -5.71931 3.66286 24.558 68 " " " " A 2 0 0 "HIE " " CA " " " 6 0 1 C2 
    1016 14 -4.79784 4.87613 24.6271 68 " " " " A 2 0 0 "HIE " " C  " " " 6 0 1 C2 
    1017 23 -4.00227 5.12289 23.7045 68 " " " " A 70 0 0 "HIE " " O  " " " 8 0 1 C2 
    1018 14 -7.01391 3.8742 25.3388 68 " " " " A 2 0 0 "HIE " " CB " " " 6 0 1 C2 
    1019 14 -8.0994 2.93243 24.868 68 " " " " A 2 0 0 "HIE " " CG " " " 6 0 1 C2 
    1020 40 -9.25182 2.6786 25.6774 68 " " " " A 43 0 0 "HIE " " ND1" " " 7 0 1 C2 
    1021 14 -8.1602 2.04905 23.7363 68 " " " " A 2 0 0 "HIE " " CD2" " " 6 0 1 C2 
    1022 14 -9.98768 1.78287 24.9428 68 " " " " A 2 0 0 "HIE " " CE1" " " 6 0 1 C2 
    1023 40 -9.35781 1.32886 23.8434 68 " " " " A 43 0 0 "HIE " " NE2" " " 7 0 1 C2 
    1024 48 -5.49762 2.02607 25.7853 68 " " " " A 21 0 0 "HIE " " H  " " " 1 0 1 C2 
    1025 48 -5.95992 3.65809 23.4949 68 " " " " A 21 0 0 "HIE " " HA " " " 1 0 1 C2 
    1026 48 -7.23539 4.92057 25.1287 68 " " " " A 21 0 0 "HIE " " HB3" " " 1 0 1 C2 
    1027 48 -6.88651 3.66946 26.4018 68 " " " " A 21 0 0 "HIE " " HB2" " " 1 0 1 C2 
    1028 48 -7.45482 1.81909 22.9515 68 " " " " A 21 0 0 "HIE " " HD2" " " 1 0 1 C2 
    1029 48 -10.9047 1.36079 25.3267 68 " " " " A 21 0 0 "HIE " " HE1" " " 1 0 1 C2 
    1030 40 -4.87706 5.61049 25.7316 69 " " " " A 43 0 0 "VAL " " N  " " " 7 0 1 C2 
    1031 14 -4.03601 6.75963 26.0775 69 " " " " A 2 0 0 "VAL " " CA " " " 6 0 1 C2 
    1032 14 -3.54393 6.68215 27.5451 69 " " " " A 2 0 0 "VAL " " C  " " " 6 0 1 C2 
    1033 23 -4.37382 6.55424 28.4457 69 " " " " A 70 0 0 "VAL " " O  " " " 8 0 1 C2 
    1034 14 -4.61588 8.07895 25.6912 69 " " " " A 2 0 0 "VAL " " CB " " " 6 0 1 C2 
    1035 14 -5.96778 8.50057 26.3401 69 " " " " A 2 0 0 "VAL " " CG1" " " 6 0 1 C2 
    1036 14 -3.65302 9.29766 25.8316 69 " " " " A 2 0 0 "VAL " " CG2" " " 6 0 1 C2 
    1037 48 -5.62094 5.32312 26.3515 69 " " " " A 21 0 0 "VAL " " H  " " " 1 0 1 C2 
    1038 48 -3.22297 6.74395 25.3517 69 " " " " A 21 0 0 "VAL " " HA " " " 1 0 1 C2 
    1039 48 -4.76943 7.97447 24.6172 69 " " " " A 21 0 0 "VAL " " HB " " " 1 0 1 C2 
    1040 48 -6.78296 7.77699 26.3434 69 " " " " A 21 0 0 "VAL " HG11 " " 1 0 1 C2 
    1041 48 -5.84754 8.87084 27.3582 69 " " " " A 21 0 0 "VAL " HG12 " " 1 0 1 C2 
    1042 48 -6.23187 9.38292 25.7572 69 " " " " A 21 0 0 "VAL " HG13 " " 1 0 1 C2 
    1043 48 -2.59425 9.08103 25.6896 69 " " " " A 21 0 0 "VAL " HG21 " " 1 0 1 C2 
    1044 48 -3.90167 10.2326 25.3295 69 " " " " A 21 0 0 "VAL " HG22 " " 1 0 1 C2 
    1045 48 -3.61146 9.38943 26.917 69 " " " " A 21 0 0 "VAL " HG23 " " 1 0 1 C2 
    1046 40 -2.22394 6.76444 27.7475 70 " " " " A 43 0 0 "VAL " " N  " " " 7 0 1 C2 
    1047 14 -1.58897 7.08402 29.0194 70 " " " " A 2 0 0 "VAL " " CA " " " 6 0 1 C2 
    1048 14 -0.745605 8.40972 28.8551 70 " " " " A 2 0 0 "VAL " " C  " " " 6 0 1 C2 
    1049 23 -0.287196 8.68299 27.7355 70 " " " " A 70 0 0 "VAL " " O  " " " 8 0 1 C2 
    1050 14 -0.828433 5.85211 29.4786 70 " " " " A 2 0 0 "VAL " " CB " " " 6 0 1 C2 
    1051 14 -1.43015 4.56829 29.1764 70 " " " " A 2 0 0 "VAL " " CG1" " " 6 0 1 C2 
    1052 14 0.66824 5.80605 29.0838 70 " " " " A 2 0 0 "VAL " " CG2" " " 6 0 1 C2 
    1053 48 -1.59621 6.68994 26.9597 70 " " " " A 21 0 0 "VAL " " H  " " " 1 0 1 C2 
    1054 48 -2.36588 7.31277 29.7489 70 " " " " A 21 0 0 "VAL " " HA " " " 1 0 1 C2 
    1055 48 -0.906421 5.91651 30.5639 70 " " " " A 21 0 0 "VAL " " HB " " " 1 0 1 C2 
    1056 48 -1.57207 4.36266 28.1154 70 " " " " A 21 0 0 "VAL " HG11 " " 1 0 1 C2 
    1057 48 -1.05083 3.71677 29.7413 70 " " " " A 21 0 0 "VAL " HG12 " " 1 0 1 C2 
    1058 48 -2.44778 4.53812 29.5658 70 " " " " A 21 0 0 "VAL " HG13 " " 1 0 1 C2 
    1059 48 0.951288 4.87855 29.5815 70 " " " " A 21 0 0 "VAL " HG21 " " 1 0 1 C2 
    1060 48 0.845416 5.53375 28.0433 70 " " " " A 21 0 0 "VAL " HG22 " " 1 0 1 C2 
    1061 48 1.38043 6.59693 29.3191 70 " " " " A 21 0 0 "VAL " HG23 " " 1 0 1 C2 
    1062 40 -0.410726 9.14221 29.9095 71 " " " " A 43 0 0 "ALA " " N  " " " 7 0 1 C2 
    1063 14 0.334062 10.3894 30.0783 71 " " " " A 2 0 0 "ALA " " CA " " " 6 0 1 C2 
    1064 14 1.45382 10.1866 31.1433 71 " " " " A 2 0 0 "ALA " " C  " " " 6 0 1 C2 
    1065 23 1.17904 9.93779 32.3168 71 " " " " A 70 0 0 "ALA " " O  " " " 8 0 1 C2 
    1066 14 -0.61326 11.5746 30.4069 71 " " " " A 2 0 0 "ALA " " CB " " " 6 0 1 C2 
    1067 48 -0.978587 8.90252 30.7096 71 " " " " A 21 0 0 "ALA " " H  " " " 1 0 1 C2 
    1068 48 0.848881 10.5641 29.1336 71 " " " " A 21 0 0 "ALA " " HA " " " 1 0 1 C2 
    1069 48 -1.28349 11.3359 31.2327 71 " " " " A 21 0 0 "ALA " " HB1" " " 1 0 1 C2 
    1070 48 -0.128987 12.5449 30.5175 71 " " " " A 21 0 0 "ALA " " HB2" " " 1 0 1 C2 
    1071 48 -1.13465 11.8208 29.4819 71 " " " " A 21 0 0 "ALA " " HB3" " " 1 0 1 C2 
    1072 40 2.71449 10.2458 30.6953 72 " " " " A 43 0 0 "ILE " " N  " " " 7 0 1 C2 
    1073 14 3.86061 10.3138 31.5976 72 " " " " A 2 0 0 "ILE " " CA " " " 6 0 1 C2 
    1074 14 4.09697 11.7235 32.1754 72 " " " " A 2 0 0 "ILE " " C  " " " 6 0 1 C2 
    1075 23 4.02932 12.6129 31.3296 72 " " " " A 70 0 0 "ILE " " O  " " " 8 0 1 C2 
    1076 14 5.14691 9.83559 30.87 72 " " " " A 2 0 0 "ILE " " CB " " " 6 0 1 C2 
    1077 14 4.91631 8.42375 30.1704 72 " " " " A 2 0 0 "ILE " " CG1" " " 6 0 1 C2 
    1078 14 6.25797 9.72882 31.9005 72 " " " " A 2 0 0 "ILE " " CG2" " " 6 0 1 C2 
    1079 14 6.01511 8.02094 29.0998 72 " " " " A 2 0 0 "ILE " " CD1" " " 6 0 1 C2 
    1080 48 2.82834 10.4739 29.718 72 " " " " A 21 0 0 "ILE " " H  " " " 1 0 1 C2 
    1081 48 3.74939 9.70414 32.4943 72 " " " " A 21 0 0 "ILE " " HA " " " 1 0 1 C2 
    1082 48 5.44018 10.51 30.0655 72 " " " " A 21 0 0 "ILE " " HB " " " 1 0 1 C2 
    1083 48 3.92265 8.39156 29.7235 72 " " " " A 21 0 0 "ILE " HG13 " " 1 0 1 C2 
    1084 48 4.84934 7.72476 31.0041 72 " " " " A 21 0 0 "ILE " HG12 " " 1 0 1 C2 
    1085 48 6.57939 10.6396 32.4058 72 " " " " A 21 0 0 "ILE " HG21 " " 1 0 1 C2 
    1086 48 6.0646 8.96618 32.6549 72 " " " " A 21 0 0 "ILE " HG22 " " 1 0 1 C2 
    1087 48 7.20542 9.3721 31.4966 72 " " " " A 21 0 0 "ILE " HG23 " " 1 0 1 C2 
    1088 48 5.78558 7.04751 28.6664 72 " " " " A 21 0 0 "ILE " HD11 " " 1 0 1 C2 
    1089 48 5.9926 8.75524 28.2946 72 " " " " A 21 0 0 "ILE " HD12 " " 1 0 1 C2 
    1090 48 7.05821 7.98077 29.4135 72 " " " " A 21 0 0 "ILE " HD13 " " 1 0 1 C2 
    1091 40 4.43117 11.8181 33.4464 73 " " " " A 43 0 0 "LEU " " N  " " " 7 0 1 C2 
    1092 14 4.36841 13.1036 34.1352 73 " " " " A 2 0 0 "LEU " " CA " " " 6 0 1 C2 
    1093 14 5.66854 13.2369 34.9442 73 " " " " A 2 0 0 "LEU " " C  " " " 6 0 1 C2 
    1094 23 5.89499 12.6587 35.9409 73 " " " " A 70 0 0 "LEU " " O  " " " 8 0 1 C2 
    1095 14 3.20316 12.9771 35.1263 73 " " " " A 2 0 0 "LEU " " CB " " " 6 0 1 C2 
    1096 14 1.82869 13.0336 34.5326 73 " " " " A 2 0 0 "LEU " " CG " " " 6 0 1 C2 
    1097 14 0.937609 12.1487 35.3073 73 " " " " A 2 0 0 "LEU " " CD1" " " 6 0 1 C2 
    1098 14 1.25964 14.4465 34.3892 73 " " " " A 2 0 0 "LEU " " CD2" " " 6 0 1 C2 
    1099 48 4.56513 10.9751 33.9863 73 " " " " A 21 0 0 "LEU " " H  " " " 1 0 1 C2 
    1100 48 4.30779 13.944 33.4436 73 " " " " A 21 0 0 "LEU " " HA " " " 1 0 1 C2 
    1101 48 3.15704 13.9502 35.6152 73 " " " " A 21 0 0 "LEU " " HB3" " " 1 0 1 C2 
    1102 48 3.41285 12.1766 35.8357 73 " " " " A 21 0 0 "LEU " " HB2" " " 1 0 1 C2 
    1103 48 1.98512 12.548 33.5693 73 " " " " A 21 0 0 "LEU " " HG " " " 1 0 1 C2 
    1104 48 1.33335 11.1592 35.5364 73 " " " " A 21 0 0 "LEU " HD11 " " 1 0 1 C2 
    1105 48 0.722746 12.6321 36.2604 73 " " " " A 21 0 0 "LEU " HD12 " " 1 0 1 C2 
    1106 48 0.00424905 11.967 34.7745 73 " " " " A 21 0 0 "LEU " HD13 " " 1 0 1 C2 
    1107 48 0.516323 14.5543 33.5993 73 " " " " A 21 0 0 "LEU " HD21 " " 1 0 1 C2 
    1108 48 0.838144 14.8613 35.3049 73 " " " " A 21 0 0 "LEU " HD22 " " 1 0 1 C2 
    1109 48 2.05213 15.1227 34.0687 73 " " " " A 21 0 0 "LEU " HD23 " " 1 0 1 C2 
    1110 40 6.68296 14.0346 34.4191 74 " " " " A 43 0 0 "THR " " N  " " " 7 0 1 C2 
    1111 14 7.78735 14.5507 35.2194 74 " " " " A 2 0 0 "THR " " CA " " " 6 0 1 C2 
    1112 14 7.25456 15.6394 36.1837 74 " " " " A 2 0 0 "THR " " C  " " " 6 0 1 C2 
    1113 23 6.29599 16.2693 35.8158 74 " " " " A 70 0 0 "THR " " O  " " " 8 0 1 C2 
    1114 14 8.92208 15.2976 34.3124 74 " " " " A 2 0 0 "THR " " CB " " " 6 0 1 C2 
    1115 23 8.34464 16.336 33.6364 74 " " " " A 70 0 0 "THR " " OG1" " " 8 0 1 C2 
    1116 14 9.51323 14.2447 33.3105 74 " " " " A 2 0 0 "THR " " CG2" " " 6 0 1 C2 
    1117 48 6.51599 14.6417 33.6293 74 " " " " A 21 0 0 "THR " " H  " " " 1 0 1 C2 
    1118 48 8.16328 13.7221 35.8196 74 " " " " A 21 0 0 "THR " " HA " " " 1 0 1 C2 
    1119 48 9.75295 15.6742 34.909 74 " " " " A 21 0 0 "THR " " HB " " " 1 0 1 C2 
    1120 48 7.79259 16.043 32.9276 74 " " " " A 21 0 0 "THR " " HG1" " " 1 0 1 C2 
    1121 48 10.3867 14.6432 32.7944 74 " " " " A 21 0 0 "THR " HG21 " " 1 0 1 C2 
    1122 48 9.93395 13.4011 33.8577 74 " " " " A 21 0 0 "THR " HG22 " " 1 0 1 C2 
    1123 48 8.79609 13.8799 32.5751 74 " " " " A 21 0 0 "THR " HG23 " " 1 0 1 C2 
    1124 40 7.89532 15.8453 37.3193 75 " " " " A 43 0 0 "PRO " " N  " " " 7 0 1 C2 
    1125 14 7.56766 17.0428 38.2379 75 " " " " A 2 0 0 "PRO " " CA " " " 6 0 1 C2 
    1126 14 8.17953 18.355 37.7135 75 " " " " A 2 0 0 "PRO " " C  " " " 6 0 1 C2 
    1127 23 9.1874 18.3365 36.9955 75 " " " " A 70 0 0 "PRO " " O  " " " 8 0 1 C2 
    1128 14 8.13399 16.5972 39.6107 75 " " " " A 2 0 0 "PRO " " CB " " " 6 0 1 C2 
    1129 14 9.27091 15.6664 39.2537 75 " " " " A 2 0 0 "PRO " " CG " " " 6 0 1 C2 
    1130 14 8.83092 14.9847 37.9772 75 " " " " A 2 0 0 "PRO " " CD " " " 6 0 1 C2 
    1131 48 6.50405 17.1858 38.4286 75 " " " " A 21 0 0 "PRO " " HA " " " 1 0 1 C2 
    1132 48 7.33567 16.02 40.0771 75 " " " " A 21 0 0 "PRO " " HB3" " " 1 0 1 C2 
    1133 48 8.39209 17.4732 40.2058 75 " " " " A 21 0 0 "PRO " " HB2" " " 1 0 1 C2 
    1134 48 9.46736 14.9434 40.0454 75 " " " " A 21 0 0 "PRO " " HG3" " " 1 0 1 C2 
    1135 48 10.2214 16.1876 39.1399 75 " " " " A 21 0 0 "PRO " " HG2" " " 1 0 1 C2 
    1136 48 9.61117 14.692 37.2746 75 " " " " A 21 0 0 "PRO " " HD2" " " 1 0 1 C2 
    1137 48 8.47053 14.0029 38.2841 75 " " " " A 21 0 0 "PRO " " HD3" " " 1 0 1 C2 
    1138 40 7.7482 19.5464 38.246 76 " " " " A 43 0 0 "PRO " " N  " " " 7 0 1 C2 
    1139 14 8.45845 20.7921 38.1638 76 " " " " A 2 0 0 "PRO " " CA " " " 6 0 1 C2 
    1140 14 9.74781 20.7869 38.9653 76 " " " " A 2 0 0 "PRO " " C  " " " 6 0 1 C2 
    1141 23 9.89103 20.0861 39.971 76 " " " " A 70 0 0 "PRO " " O  " " " 8 0 1 C2 
    1142 14 7.51535 21.8389 38.6508 76 " " " " A 2 0 0 "PRO " " CB " " " 6 0 1 C2 
    1143 14 6.61446 21.1182 39.6406 76 " " " " A 2 0 0 "PRO " " CG " " " 6 0 1 C2 
    1144 14 6.54593 19.7186 39.0251 76 " " " " A 2 0 0 "PRO " " CD " " " 6 0 1 C2 
    1145 48 8.70757 21.0407 37.1322 76 " " " " A 21 0 0 "PRO " " HA " " " 1 0 1 C2 
    1146 48 6.88938 22.2247 37.8462 76 " " " " A 21 0 0 "PRO " " HB3" " " 1 0 1 C2 
    1147 48 8.03666 22.6335 39.1845 76 " " " " A 21 0 0 "PRO " " HB2" " " 1 0 1 C2 
    1148 48 5.57447 21.4442 39.6547 76 " " " " A 21 0 0 "PRO " " HG3" " " 1 0 1 C2 
    1149 48 6.99588 21.2329 40.6552 76 " " " " A 21 0 0 "PRO " " HG2" " " 1 0 1 C2 
    1150 48 6.50544 19.0378 39.8753 76 " " " " A 21 0 0 "PRO " " HD2" " " 1 0 1 C2 
    1151 48 5.74663 19.675 38.2853 76 " " " " A 21 0 0 "PRO " " HD3" " " 1 0 1 C2 
    1152 40 10.7063 21.5876 38.5928 77 " " " " A 43 0 0 "ASP " " N  " " " 7 0 1 C2 
    1153 14 12.1713 21.414 38.8324 77 " " " " A 2 0 0 "ASP " " CA " " " 6 0 1 C2 
    1154 14 12.6674 21.4627 40.2819 77 " " " " A 2 0 0 "ASP " " C  " " " 6 0 1 C2 
    1155 23 13.8603 21.3999 40.6088 77 " " " " A 70 0 0 "ASP " " O  " " " 8 0 1 C2 
    1156 14 12.9735 22.2805 37.9458 77 " " " " A 2 0 0 "ASP " " CB " " " 6 0 1 C2 
    1157 14 13.1334 23.7996 38.2492 77 " " " " A 2 0 0 "ASP " " CG " " " 6 0 1 C2 
    1158 23 12.1459 24.5021 37.9742 77 " " " " A 70 0 0 "ASP " " OD1" " " 8 0 1 C2 
    1159 23 14.1934 24.2829 38.6112 77 " " " " A 70 0 0 "ASP " " OD2" " " 8 0 1 C2 
    1160 48 10.4948 22.3602 37.9776 77 " " " " A 21 0 0 "ASP " " H  " " " 1 0 1 C2 
    1161 48 12.3581 20.4191 38.4283 77 " " " " A 21 0 0 "ASP " " HA " " " 1 0 1 C2 
    1162 48 12.6005 22.329 36.9227 77 " " " " A 21 0 0 "ASP " " HB3" " " 1 0 1 C2 
    1163 48 13.9436 21.789 37.8715 77 " " " " A 21 0 0 "ASP " " HB2" " " 1 0 1 C2 
    1164 40 11.7613 21.6784 41.2576 78 " " " " A 43 0 0 "ASP " " N  " " " 7 0 1 C2 
    1165 14 12.0832 21.7074 42.6994 78 " " " " A 2 0 0 "ASP " " CA " " " 6 0 1 C2 
    1166 14 11.7311 20.3621 43.3499 78 " " " " A 2 0 0 "ASP " " C  " " " 6 0 1 C2 
    1167 23 12.1526 20.1374 44.4928 78 " " " " A 70 0 0 "ASP " " O  " " " 8 0 1 C2 
    1168 14 11.5269 22.9422 43.3336 78 " " " " A 2 0 0 "ASP " " CB " " " 6 0 1 C2 
    1169 14 10.0608 22.8532 43.7717 78 " " " " A 2 0 0 "ASP " " CG " " " 6 0 1 C2 
    1170 23 9.14967 23.061 42.9386 78 " " " " A 70 0 0 "ASP " " OD1" " " 8 0 1 C2 
    1171 23 9.86768 22.6392 44.9802 78 " " " " A 70 0 0 "ASP " " OD2" " " 8 0 1 C2 
    1172 48 10.8013 21.9185 41.0559 78 " " " " A 21 0 0 "ASP " " H  " " " 1 0 1 C2 
    1173 48 13.1671 21.7888 42.7816 78 " " " " A 21 0 0 "ASP " " HA " " " 1 0 1 C2 
    1174 48 11.7374 23.8063 42.7034 78 " " " " A 21 0 0 "ASP " " HB3" " " 1 0 1 C2 
    1175 48 12.0941 23.1666 44.2369 78 " " " " A 21 0 0 "ASP " " HB2" " " 1 0 1 C2 
    1176 40 10.8186 19.5586 42.7577 79 " " " " A 43 0 0 "LYS " " N  " " " 7 0 1 C2 
    1177 14 10.1864 18.3899 43.4561 79 " " " " A 2 0 0 "LYS " " CA " " " 6 0 1 C2 
    1178 14 10.3992 17.0801 42.6977 79 " " " " A 2 0 0 "LYS " " C  " " " 6 0 1 C2 
    1179 23 10.8259 17.0109 41.5467 79 " " " " A 70 0 0 "LYS " " O  " " " 8 0 1 C2 
    1180 14 8.78593 18.67 43.9478 79 " " " " A 2 0 0 "LYS " " CB " " " 6 0 1 C2 
    1181 14 7.91119 19.4303 42.9567 79 " " " " A 2 0 0 "LYS " " CG " " " 6 0 1 C2 
    1182 14 6.44879 19.3998 43.3709 79 " " " " A 2 0 0 "LYS " " CD " " " 6 0 1 C2 
    1183 14 6.0271 20.6867 44.0224 79 " " " " A 2 0 0 "LYS " " CE " " " 6 0 1 C2 
    1184 40 4.75797 20.7578 44.5766 79 " " " " A 43 0 0 "LYS " " NZ " " " 7 0 1 C2 
    1185 48 10.5242 19.8101 41.8248 79 " " " " A 21 0 0 "LYS " " H  " " " 1 0 1 C2 
    1186 48 10.7544 18.2683 44.3784 79 " " " " A 21 0 0 "LYS " " HA " " " 1 0 1 C2 
    1187 48 8.89388 19.1662 44.9123 79 " " " " A 21 0 0 "LYS " " HB3" " " 1 0 1 C2 
    1188 48 8.21051 17.7782 44.1962 79 " " " " A 21 0 0 "LYS " " HB2" " " 1 0 1 C2 
    1189 48 7.99187 18.9956 41.9604 79 " " " " A 21 0 0 "LYS " " HG3" " " 1 0 1 C2 
    1190 48 8.29068 20.4483 42.8688 79 " " " " A 21 0 0 "LYS " " HG2" " " 1 0 1 C2 
    1191 48 6.1186 18.5415 43.9559 79 " " " " A 21 0 0 "LYS " " HD3" " " 1 0 1 C2 
    1192 48 5.98102 19.2535 42.3973 79 " " " " A 21 0 0 "LYS " " HD2" " " 1 0 1 C2 
    1193 48 6.0875 21.4179 43.2163 79 " " " " A 21 0 0 "LYS " " HE3" " " 1 0 1 C2 
    1194 48 6.84726 21.0268 44.6547 79 " " " " A 21 0 0 "LYS " " HE2" " " 1 0 1 C2 
    1195 48 4.13838 20.997 43.8157 79 " " " " A 21 0 0 "LYS " " HZ1" " " 1 0 1 C2 
    1196 48 4.45448 19.9124 45.0385 79 " " " " A 21 0 0 "LYS " " HZ2" " " 1 0 1 C2 
    1197 48 4.88545 21.6023 45.1156 79 " " " " A 21 0 0 "LYS " " HZ3" " " 1 0 1 C2 
    1198 40 10.265 15.9292 43.436 80 " " " " A 43 0 0 "LYS " " N  " " " 7 0 1 C2 
    1199 14 9.99086 14.57 43.007 80 " " " " A 2 0 0 "LYS " " CA " " " 6 0 1 C2 
    1200 14 8.4282 14.4128 42.8224 80 " " " " A 2 0 0 "LYS " " C  " " " 6 0 1 C2 
    1201 23 7.70421 15.2165 43.3658 80 " " " " A 70 0 0 "LYS " " O  " " " 8 0 1 C2 
    1202 14 10.4959 13.7339 44.1851 80 " " " " A 2 0 0 "LYS " " CB " " " 6 0 1 C2 
    1203 14 12.0084 13.4981 44.0094 80 " " " " A 2 0 0 "LYS " " CG " " " 6 0 1 C2 
    1204 14 12.3979 12.5615 45.1363 80 " " " " A 2 0 0 "LYS " " CD " " " 6 0 1 C2 
    1205 14 13.938 12.3049 45.3101 80 " " " " A 2 0 0 "LYS " " CE " " " 6 0 1 C2 
    1206 40 14.6908 13.5896 45.3658 80 " " " " A 43 0 0 "LYS " " NZ " " " 7 0 1 C2 
    1207 48 9.86355 16.3241 44.2744 80 " " " " A 21 0 0 "LYS " " H  " " " 1 0 1 C2 
    1208 48 10.5682 14.2399 42.1433 80 " " " " A 21 0 0 "LYS " " HA " " " 1 0 1 C2 
    1209 48 9.88439 12.839 44.0692 80 " " " " A 21 0 0 "LYS " " HB3" " " 1 0 1 C2 
    1210 48 10.2374 14.1264 45.1686 80 " " " " A 21 0 0 "LYS " " HB2" " " 1 0 1 C2 
    1211 48 12.4966 14.4726 43.9999 80 " " " " A 21 0 0 "LYS " " HG3" " " 1 0 1 C2 
    1212 48 12.1743 12.9745 43.0679 80 " " " " A 21 0 0 "LYS " " HG2" " " 1 0 1 C2 
    1213 48 11.8931 11.6297 44.8813 80 " " " " A 21 0 0 "LYS " " HD3" " " 1 0 1 C2 
    1214 48 11.9519 12.9316 46.0595 80 " " " " A 21 0 0 "LYS " " HD2" " " 1 0 1 C2 
    1215 48 14.3027 11.7593 44.4398 80 " " " " A 21 0 0 "LYS " " HE3" " " 1 0 1 C2 
    1216 48 14.1077 11.7355 46.2239 80 " " " " A 21 0 0 "LYS " " HE2" " " 1 0 1 C2 
    1217 48 14.4329 14.1702 46.1509 80 " " " " A 21 0 0 "LYS " " HZ1" " " 1 0 1 C2 
    1218 48 15.6648 13.4037 45.5577 80 " " " " A 21 0 0 "LYS " " HZ2" " " 1 0 1 C2 
    1219 48 14.6786 14.0743 44.4797 80 " " " " A 21 0 0 "LYS " " HZ3" " " 1 0 1 C2 
    1220 40 8.00248 13.2991 42.2846 81 " " " " A 43 0 0 "VAL " " N  " " " 7 0 1 C2 
    1221 14 6.58111 12.8785 42.073 81 " " " " A 2 0 0 "VAL " " CA " " " 6 0 1 C2 
    1222 14 5.7524 12.5431 43.3251 81 " " " " A 2 0 0 "VAL " " C  " " " 6 0 1 C2 
    1223 23 4.54791 12.633 43.3139 81 " " " " A 70 0 0 "VAL " " O  " " " 8 0 1 C2 
    1224 14 6.62352 11.7105 41.0128 81 " " " " A 2 0 0 "VAL " " CB " " " 6 0 1 C2 
    1225 14 7.3589 12.1284 39.7313 81 " " " " A 2 0 0 "VAL " " CG1" " " 6 0 1 C2 
    1226 14 7.22585 10.3684 41.6054 81 " " " " A 2 0 0 "VAL " " CG2" " " 6 0 1 C2 
    1227 48 8.7283 12.6243 42.0897 81 " " " " A 21 0 0 "VAL " " H  " " " 1 0 1 C2 
    1228 48 6.05424 13.772 41.738 81 " " " " A 21 0 0 "VAL " " HA " " " 1 0 1 C2 
    1229 48 5.62392 11.3804 40.7301 81 " " " " A 21 0 0 "VAL " " HB " " " 1 0 1 C2 
    1230 48 8.40213 12.4153 39.8634 81 " " " " A 21 0 0 "VAL " HG11 " " 1 0 1 C2 
    1231 48 7.25994 11.397 38.9291 81 " " " " A 21 0 0 "VAL " HG12 " " 1 0 1 C2 
    1232 48 6.91246 13.0074 39.2665 81 " " " " A 21 0 0 "VAL " HG13 " " 1 0 1 C2 
    1233 48 8.08769 10.612 42.2267 81 " " " " A 21 0 0 "VAL " HG21 " " 1 0 1 C2 
    1234 48 6.5862 9.68457 42.1634 81 " " " " A 21 0 0 "VAL " HG22 " " 1 0 1 C2 
    1235 48 7.67134 9.761 40.8176 81 " " " " A 21 0 0 "VAL " HG23 " " 1 0 1 C2 
    1236 40 6.42758 12.1913 44.408 82 " " " " A 43 0 0 "THR " " N  " " " 7 0 1 C2 
    1237 14 5.95141 11.8241 45.7002 82 " " " " A 2 0 0 "THR " " CA " " " 6 0 1 C2 
    1238 14 5.24438 12.9633 46.4888 82 " " " " A 2 0 0 "THR " " C  " " " 6 0 1 C2 
    1239 23 4.45297 12.5826 47.3962 82 " " " " A 70 0 0 "THR " " O  " " " 8 0 1 C2 
    1240 14 7.18704 11.2605 46.5289 82 " " " " A 2 0 0 "THR " " CB " " " 6 0 1 C2 
    1241 23 8.19772 12.2257 46.6206 82 " " " " A 70 0 0 "THR " " OG1" " " 8 0 1 C2 
    1242 14 7.72556 9.99687 45.9817 82 " " " " A 2 0 0 "THR " " CG2" " " 6 0 1 C2 
    1243 48 7.429 12.3217 44.4239 82 " " " " A 21 0 0 "THR " " H  " " " 1 0 1 C2 
    1244 48 5.196 11.0563 45.5329 82 " " " " A 21 0 0 "THR " " HA " " " 1 0 1 C2 
    1245 48 6.95737 11.0355 47.5704 82 " " " " A 21 0 0 "THR " " HB " " " 1 0 1 C2 
    1246 48 8.89147 11.7811 47.0833 82 " " " " A 21 0 0 "THR " " HG1" " " 1 0 1 C2 
    1247 48 8.42908 10.0846 45.1538 82 " " " " A 21 0 0 "THR " HG21 " " 1 0 1 C2 
    1248 48 8.25312 9.32379 46.6576 82 " " " " A 21 0 0 "THR " HG22 " " 1 0 1 C2 
    1249 48 6.91451 9.35577 45.6364 82 " " " " A 21 0 0 "THR " HG23 " " 1 0 1 C2 
    1250 40 5.48942 14.2349 46.1221 83 " " " " A 43 0 0 "ASP " " N  " " " 7 0 1 C2 
    1251 14 5.14457 15.4201 46.8714 83 " " " " A 2 0 0 "ASP " " CA " " " 6 0 1 C2 
    1252 14 3.604 15.5341 46.8099 83 " " " " A 2 0 0 "ASP " " C  " " " 6 0 1 C2 
    1253 23 3.016 15.3176 45.7767 83 " " " " A 70 0 0 "ASP " " O  " " " 8 0 1 C2 
    1254 14 5.76011 16.6414 46.1874 83 " " " " A 2 0 0 "ASP " " CB " " " 6 0 1 C2 
    1255 14 5.08689 17.9629 46.6668 83 " " " " A 2 0 0 "ASP " " CG " " " 6 0 1 C2 
    1256 23 4.26513 18.5965 46.0179 83 " " " " A 70 0 0 "ASP " " OD1" " " 8 0 1 C2 
    1257 23 5.32541 18.2224 47.8702 83 " " " " A 70 0 0 "ASP " " OD2" " " 8 0 1 C2 
    1258 48 6.07685 14.2807 45.3018 83 " " " " A 21 0 0 "ASP " " H  " " " 1 0 1 C2 
    1259 48 5.46161 15.3085 47.9083 83 " " " " A 21 0 0 "ASP " " HA " " " 1 0 1 C2 
    1260 48 5.3907 16.5529 45.1657 83 " " " " A 21 0 0 "ASP " " HB3" " " 1 0 1 C2 
    1261 48 6.83992 16.6063 46.3318 83 " " " " A 21 0 0 "ASP " " HB2" " " 1 0 1 C2 
    1262 40 2.98279 15.6918 47.9836 84 " " " " A 43 0 0 "LYS " " N  " " " 7 0 1 C2 
    1263 14 1.57995 15.6735 48.132 84 " " " " A 2 0 0 "LYS " " CA " " " 6 0 1 C2 
    1264 14 0.887815 16.8509 47.415 84 " " " " A 2 0 0 "LYS " " C  " " " 6 0 1 C2 
    1265 23 -0.358309 16.9394 47.277 84 " " " " A 70 0 0 "LYS " " O  " " " 8 0 1 C2 
    1266 14 1.21617 15.6464 49.6736 84 " " " " A 2 0 0 "LYS " " CB " " " 6 0 1 C2 
    1267 14 2.0392 14.531 50.4704 84 " " " " A 2 0 0 "LYS " " CG " " " 6 0 1 C2 
    1268 14 1.43806 13.1322 50.5074 84 " " " " A 2 0 0 "LYS " " CD " " " 6 0 1 C2 
    1269 14 0.49616 12.9393 51.7069 84 " " " " A 2 0 0 "LYS " " CE " " " 6 0 1 C2 
    1270 40 -0.325159 11.7458 51.4428 84 " " " " A 43 0 0 "LYS " " NZ " " " 7 0 1 C2 
    1271 48 3.56497 15.8064 48.8009 84 " " " " A 21 0 0 "LYS " " H  " " " 1 0 1 C2 
    1272 48 1.33084 14.7274 47.6514 84 " " " " A 21 0 0 "LYS " " HA " " " 1 0 1 C2 
    1273 48 0.174839 15.6886 49.9929 84 " " " " A 21 0 0 "LYS " " HB3" " " 1 0 1 C2 
    1274 48 1.60357 16.5827 50.0752 84 " " " " A 21 0 0 "LYS " " HB2" " " 1 0 1 C2 
    1275 48 2.20988 14.7436 51.5258 84 " " " " A 21 0 0 "LYS " " HG3" " " 1 0 1 C2 
    1276 48 3.07572 14.4926 50.1354 84 " " " " A 21 0 0 "LYS " " HG2" " " 1 0 1 C2 
    1277 48 2.26307 12.4402 50.3386 84 " " " " A 21 0 0 "LYS " " HD3" " " 1 0 1 C2 
    1278 48 0.981283 12.8798 49.5504 84 " " " " A 21 0 0 "LYS " " HD2" " " 1 0 1 C2 
    1279 48 -0.283556 13.7005 51.7332 84 " " " " A 21 0 0 "LYS " " HE3" " " 1 0 1 C2 
    1280 48 0.93881 12.8518 52.6991 84 " " " " A 21 0 0 "LYS " " HE2" " " 1 0 1 C2 
    1281 48 -0.980353 11.9941 50.7154 84 " " " " A 21 0 0 "LYS " " HZ1" " " 1 0 1 C2 
    1282 48 0.178042 10.931 51.1218 84 " " " " A 21 0 0 "LYS " " HZ2" " " 1 0 1 C2 
    1283 48 -0.785576 11.4677 52.2976 84 " " " " A 21 0 0 "LYS " " HZ3" " " 1 0 1 C2 
    1284 40 1.60844 17.9633 47.3257 85 " " " " A 43 0 0 "ALA " " N  " " " 7 0 1 C2 
    1285 14 1.09614 19.2942 46.7251 85 " " " " A 2 0 0 "ALA " " CA " " " 6 0 1 C2 
    1286 14 1.15977 19.3602 45.2076 85 " " " " A 2 0 0 "ALA " " C  " " " 6 0 1 C2 
    1287 23 0.279068 20.0481 44.665 85 " " " " A 70 0 0 "ALA " " O  " " " 8 0 1 C2 
    1288 14 1.98421 20.4233 47.2855 85 " " " " A 2 0 0 "ALA " " CB " " " 6 0 1 C2 
    1289 48 2.59492 17.7854 47.4494 85 " " " " A 21 0 0 "ALA " " H  " " " 1 0 1 C2 
    1290 48 0.123979 19.6343 47.082 85 " " " " A 21 0 0 "ALA " " HA " " " 1 0 1 C2 
    1291 48 1.62892 21.3428 46.8203 85 " " " " A 21 0 0 "ALA " " HB1" " " 1 0 1 C2 
    1292 48 1.84022 20.5513 48.3584 85 " " " " A 21 0 0 "ALA " " HB2" " " 1 0 1 C2 
    1293 48 3.06893 20.3194 47.2595 85 " " " " A 21 0 0 "ALA " " HB3" " " 1 0 1 C2 
    1294 40 1.99097 18.5816 44.5873 86 " " " " A 43 0 0 "TRP " " N  " " " 7 0 1 C2 
    1295 14 1.89341 18.3885 43.1153 86 " " " " A 2 0 0 "TRP " " CA " " " 6 0 1 C2 
    1296 14 0.988493 17.2137 42.8192 86 " " " " A 2 0 0 "TRP " " C  " " " 6 0 1 C2 
    1297 23 0.182851 17.212 41.8411 86 " " " " A 70 0 0 "TRP " " O  " " " 8 0 1 C2 
    1298 14 3.37378 18.0651 42.6448 86 " " " " A 2 0 0 "TRP " " CB " " " 6 0 1 C2 
    1299 14 3.58971 17.8218 41.1962 86 " " " " A 2 0 0 "TRP " " CG " " " 6 0 1 C2 
    1300 14 3.57557 18.7005 40.2068 86 " " " " A 2 0 0 "TRP " " CD1" " " 6 0 1 C2 
    1301 14 3.75968 16.5345 40.5577 86 " " " " A 2 0 0 "TRP " " CD2" " " 6 0 1 C2 
    1302 40 3.73709 18.0637 39.0461 86 " " " " A 43 0 0 "TRP " " NE1" " " 7 0 1 C2 
    1303 14 3.79212 16.6433 39.1581 86 " " " " A 2 0 0 "TRP " " CE2" " " 6 0 1 C2 
    1304 14 3.81221 15.2472 41.0554 86 " " " " A 2 0 0 "TRP " " CE3" " " 6 0 1 C2 
    1305 14 3.79344 15.5393 38.269 86 " " " " A 2 0 0 "TRP " " CZ2" " " 6 0 1 C2 
    1306 14 3.90412 14.1 40.2418 86 " " " " A 2 0 0 "TRP " " CZ3" " " 6 0 1 C2 
    1307 14 3.83627 14.1962 38.8287 86 " " " " A 2 0 0 "TRP " " CH2" " " 6 0 1 C2 
    1308 48 2.71589 18.1415 45.1358 86 " " " " A 21 0 0 "TRP " " H  " " " 1 0 1 C2 
    1309 48 1.5239 19.2744 42.5989 86 " " " " A 21 0 0 "TRP " " HA " " " 1 0 1 C2 
    1310 48 3.69541 17.2015 43.2269 86 " " " " A 21 0 0 "TRP " " HB3" " " 1 0 1 C2 
    1311 48 4.09843 18.8343 42.9119 86 " " " " A 21 0 0 "TRP " " HB2" " " 1 0 1 C2 
    1312 48 3.23662 19.7251 40.2482 86 " " " " A 21 0 0 "TRP " " HD1" " " 1 0 1 C2 
    1313 48 3.51413 18.4532 38.1413 86 " " " " A 21 0 0 "TRP " " HE1" " " 1 0 1 C2 
    1314 48 3.91407 15.0989 42.1203 86 " " " " A 21 0 0 "TRP " " HE3" " " 1 0 1 C2 
    1315 48 3.87484 15.7536 37.2136 86 " " " " A 21 0 0 "TRP " " HZ2" " " 1 0 1 C2 
    1316 48 3.97517 13.1724 40.7904 86 " " " " A 21 0 0 "TRP " " HZ3" " " 1 0 1 C2 
    1317 48 3.95431 13.3642 38.1503 86 " " " " A 21 0 0 "TRP " " HH2" " " 1 0 1 C2 
    1318 40 0.816175 16.206 43.7229 87 " " " " A 43 0 0 "GLN " " N  " " " 7 0 1 C2 
    1319 14 -0.068584 14.9733 43.5635 87 " " " " A 2 0 0 "GLN " " CA " " " 6 0 1 C2 
    1320 14 -1.62332 15.338 43.7411 87 " " " " A 2 0 0 "GLN " " C  " " " 6 0 1 C2 
    1321 23 -2.5035 14.904 43.0801 87 " " " " A 70 0 0 "GLN " " O  " " " 8 0 1 C2 
    1322 14 0.310585 13.8694 44.6478 87 " " " " A 2 0 0 "GLN " " CB " " " 6 0 1 C2 
    1323 14 -0.639837 12.7033 44.8252 87 " " " " A 2 0 0 "GLN " " CG " " " 6 0 1 C2 
    1324 14 -0.020022 11.5351 45.7063 87 " " " " A 2 0 0 "GLN " " CD " " " 6 0 1 C2 
    1325 23 -0.674879 10.4527 45.8205 87 " " " " A 70 0 0 "GLN " " OE1" " " 8 0 1 C2 
    1326 40 1.20545 11.7425 46.2397 87 " " " " A 43 0 0 "GLN " " NE2" " " 7 0 1 C2 
    1327 48 1.43059 16.1825 44.5242 87 " " " " A 21 0 0 "GLN " " H  " " " 1 0 1 C2 
    1328 48 -0.0930033 14.5531 42.558 87 " " " " A 21 0 0 "GLN " " HA " " " 1 0 1 C2 
    1329 48 0.57328 14.1999 45.6527 87 " " " " A 21 0 0 "GLN " " HB3" " " 1 0 1 C2 
    1330 48 1.21778 13.5173 44.1567 87 " " " " A 21 0 0 "GLN " " HB2" " " 1 0 1 C2 
    1331 48 -0.909747 12.1992 43.8972 87 " " " " A 21 0 0 "GLN " " HG3" " " 1 0 1 C2 
    1332 48 -1.47901 13.0664 45.4185 87 " " " " A 21 0 0 "GLN " " HG2" " " 1 0 1 C2 
    1333 48 1.47006 11.0101 46.8829 87 " " " " A 21 0 0 "GLN " HE22 " " 1 0 1 C2 
    1334 48 1.74903 12.593 46.2042 87 " " " " A 21 0 0 "GLN " HE21 " " 1 0 1 C2 
    1335 40 -1.85337 16.3192 44.6213 88 " " " " A 43 0 0 "LYS " " N  " " " 7 0 1 C2 
    1336 14 -3.046 17.1804 44.5626 88 " " " " A 2 0 0 "LYS " " CA " " " 6 0 1 C2 
    1337 14 -3.03659 17.9754 43.2157 88 " " " " A 2 0 0 "LYS " " C  " " " 6 0 1 C2 
    1338 23 -3.97235 17.7506 42.4149 88 " " " " A 70 0 0 "LYS " " O  " " " 8 0 1 C2 
    1339 14 -3.08083 18.1583 45.7512 88 " " " " A 2 0 0 "LYS " " CB " " " 6 0 1 C2 
    1340 14 -4.48811 18.8427 45.8663 88 " " " " A 2 0 0 "LYS " " CG " " " 6 0 1 C2 
    1341 14 -4.55078 20.2981 46.5211 88 " " " " A 2 0 0 "LYS " " CD " " " 6 0 1 C2 
    1342 14 -5.98245 20.7276 46.5756 88 " " " " A 2 0 0 "LYS " " CE " " " 6 0 1 C2 
    1343 40 -6.12884 22.1755 46.46 88 " " " " A 43 0 0 "LYS " " NZ " " " 7 0 1 C2 
    1344 48 -1.07273 16.6573 45.1658 88 " " " " A 21 0 0 "LYS " " H  " " " 1 0 1 C2 
    1345 48 -3.95028 16.5723 44.5376 88 " " " " A 21 0 0 "LYS " " HA " " " 1 0 1 C2 
    1346 48 -2.2035 18.7961 45.644 88 " " " " A 21 0 0 "LYS " " HB3" " " 1 0 1 C2 
    1347 48 -2.7519 17.6293 46.6457 88 " " " " A 21 0 0 "LYS " " HB2" " " 1 0 1 C2 
    1348 48 -5.1677 18.1763 46.3975 88 " " " " A 21 0 0 "LYS " " HG3" " " 1 0 1 C2 
    1349 48 -4.93296 18.8817 44.872 88 " " " " A 21 0 0 "LYS " " HG2" " " 1 0 1 C2 
    1350 48 -3.92868 20.9843 45.9465 88 " " " " A 21 0 0 "LYS " " HD3" " " 1 0 1 C2 
    1351 48 -4.12552 20.3599 47.5228 88 " " " " A 21 0 0 "LYS " " HD2" " " 1 0 1 C2 
    1352 48 -6.48082 20.3712 47.4771 88 " " " " A 21 0 0 "LYS " " HE3" " " 1 0 1 C2 
    1353 48 -6.51318 20.2862 45.732 88 " " " " A 21 0 0 "LYS " " HE2" " " 1 0 1 C2 
    1354 48 -5.60402 22.5663 45.6906 88 " " " " A 21 0 0 "LYS " " HZ1" " " 1 0 1 C2 
    1355 48 -7.10084 22.3845 46.2822 88 " " " " A 21 0 0 "LYS " " HZ2" " " 1 0 1 C2 
    1356 48 -5.9587 22.7236 47.2911 88 " " " " A 21 0 0 "LYS " " HZ3" " " 1 0 1 C2 
    1357 40 -2.10076 18.8658 42.8809 89 " " " " A 43 0 0 "LYS " " N  " " " 7 0 1 C2 
    1358 14 -2.19819 19.827 41.7635 89 " " " " A 2 0 0 "LYS " " CA " " " 6 0 1 C2 
    1359 14 -2.52957 19.1364 40.396 89 " " " " A 2 0 0 "LYS " " C  " " " 6 0 1 C2 
    1360 23 -3.4941 19.5397 39.762 89 " " " " A 70 0 0 "LYS " " O  " " " 8 0 1 C2 
    1361 14 -0.911039 20.6642 41.6699 89 " " " " A 2 0 0 "LYS " " CB " " " 6 0 1 C2 
    1362 14 -0.991201 21.8288 40.6321 89 " " " " A 2 0 0 "LYS " " CG " " " 6 0 1 C2 
    1363 14 -1.90302 22.9479 41.1342 89 " " " " A 2 0 0 "LYS " " CD " " " 6 0 1 C2 
    1364 14 -2.02573 24.0003 40.0057 89 " " " " A 2 0 0 "LYS " " CE " " " 6 0 1 C2 
    1365 40 -3.09211 24.9563 40.2791 89 " " " " A 43 0 0 "LYS " " NZ " " " 7 0 1 C2 
    1366 48 -1.22963 18.8435 43.3915 89 " " " " A 21 0 0 "LYS " " H  " " " 1 0 1 C2 
    1367 48 -3.00235 20.5414 41.9397 89 " " " " A 21 0 0 "LYS " " HA " " " 1 0 1 C2 
    1368 48 -0.0170465 20.1036 41.3967 89 " " " " A 21 0 0 "LYS " " HB3" " " 1 0 1 C2 
    1369 48 -0.756963 21.0721 42.6689 89 " " " " A 21 0 0 "LYS " " HB2" " " 1 0 1 C2 
    1370 48 -1.20019 21.4445 39.6338 89 " " " " A 21 0 0 "LYS " " HG3" " " 1 0 1 C2 
    1371 48 -0.0307241 22.3425 40.5909 89 " " " " A 21 0 0 "LYS " " HG2" " " 1 0 1 C2 
    1372 48 -1.41275 23.5612 41.8902 89 " " " " A 21 0 0 "LYS " " HD3" " " 1 0 1 C2 
    1373 48 -2.86346 22.598 41.5127 89 " " " " A 21 0 0 "LYS " " HD2" " " 1 0 1 C2 
    1374 48 -2.22916 23.4332 39.0974 89 " " " " A 21 0 0 "LYS " " HE3" " " 1 0 1 C2 
    1375 48 -1.14301 24.621 39.852 89 " " " " A 21 0 0 "LYS " " HE2" " " 1 0 1 C2 
    1376 48 -3.99411 24.5044 40.3269 89 " " " " A 21 0 0 "LYS " " HZ1" " " 1 0 1 C2 
    1377 48 -3.00724 25.4316 41.1662 89 " " " " A 21 0 0 "LYS " " HZ2" " " 1 0 1 C2 
    1378 48 -3.09422 25.5757 39.4813 89 " " " " A 21 0 0 "LYS " " HZ3" " " 1 0 1 C2 
    1379 40 -1.83356 18.0755 40.0681 90 " " " " A 43 0 0 "VAL " " N  " " " 7 0 1 C2 
    1380 14 -1.98548 17.472 38.8009 90 " " " " A 2 0 0 "VAL " " CA " " " 6 0 1 C2 
    1381 14 -3.19683 16.6508 38.6187 90 " " " " A 2 0 0 "VAL " " C  " " " 6 0 1 C2 
    1382 23 -3.75768 16.5348 37.4767 90 " " " " A 70 0 0 "VAL " " O  " " " 8 0 1 C2 
    1383 14 -0.66018 16.7038 38.3994 90 " " " " A 2 0 0 "VAL " " CB " " " 6 0 1 C2 
    1384 14 0.492298 17.6727 38.3286 90 " " " " A 2 0 0 "VAL " " CG1" " " 6 0 1 C2 
    1385 14 -0.30063 15.4453 39.2443 90 " " " " A 2 0 0 "VAL " " CG2" " " 6 0 1 C2 
    1386 48 -1.18324 17.7142 40.7512 90 " " " " A 21 0 0 "VAL " " H  " " " 1 0 1 C2 
    1387 48 -2.05939 18.1979 37.9912 90 " " " " A 21 0 0 "VAL " " HA " " " 1 0 1 C2 
    1388 48 -0.783074 16.4893 37.3378 90 " " " " A 21 0 0 "VAL " " HB " " " 1 0 1 C2 
    1389 48 1.42747 17.1219 38.2275 90 " " " " A 21 0 0 "VAL " HG11 " " 1 0 1 C2 
    1390 48 0.274815 18.2857 37.454 90 " " " " A 21 0 0 "VAL " HG12 " " 1 0 1 C2 
    1391 48 0.715493 18.2034 39.2541 90 " " " " A 21 0 0 "VAL " HG13 " " 1 0 1 C2 
    1392 48 0.771462 15.2619 39.1731 90 " " " " A 21 0 0 "VAL " HG21 " " 1 0 1 C2 
    1393 48 -0.631712 15.6393 40.2645 90 " " " " A 21 0 0 "VAL " HG22 " " 1 0 1 C2 
    1394 48 -0.787702 14.5529 38.8514 90 " " " " A 21 0 0 "VAL " HG23 " " 1 0 1 C2 
    1395 40 -3.69127 16.0107 39.6791 91 " " " " A 43 0 0 "THR " " N  " " " 7 0 1 C2 
    1396 14 -4.92372 15.2974 39.6521 91 " " " " A 2 0 0 "THR " " CA " " " 6 0 1 C2 
    1397 14 -6.12941 16.2446 39.6305 91 " " " " A 2 0 0 "THR " " C  " " " 6 0 1 C2 
    1398 23 -7.15795 15.7989 39.0797 91 " " " " A 70 0 0 "THR " " O  " " " 8 0 1 C2 
    1399 14 -4.97866 14.3379 40.836 91 " " " " A 2 0 0 "THR " " CB " " " 6 0 1 C2 
    1400 23 -4.96095 14.9147 42.2066 91 " " " " A 70 0 0 "THR " " OG1" " " 8 0 1 C2 
    1401 14 -3.90021 13.2527 40.7478 91 " " " " A 2 0 0 "THR " " CG2" " " 6 0 1 C2 
    1402 48 -3.16868 16.0989 40.5389 91 " " " " A 21 0 0 "THR " " H  " " " 1 0 1 C2 
    1403 48 -4.96095 14.7993 38.6833 91 " " " " A 21 0 0 "THR " " HA " " " 1 0 1 C2 
    1404 48 -5.9128 13.7864 40.7292 91 " " " " A 21 0 0 "THR " " HB " " " 1 0 1 C2 
    1405 48 -4.15648 15.2251 42.5933 91 " " " " A 21 0 0 "THR " " HG1" " " 1 0 1 C2 
    1406 48 -2.97137 13.8168 40.8321 91 " " " " A 21 0 0 "THR " HG21 " " 1 0 1 C2 
    1407 48 -3.98827 12.6049 41.62 91 " " " " A 21 0 0 "THR " HG22 " " 1 0 1 C2 
    1408 48 -3.95568 12.72 39.7984 91 " " " " A 21 0 0 "THR " HG23 " " 1 0 1 C2 
    1409 40 -6.092 17.4935 40.2017 92 " " " " A 43 0 0 "GLU " " N  " " " 7 0 1 C2 
    1410 14 -7.18529 18.5799 40.1799 92 " " " " A 2 0 0 "GLU " " CA " " " 6 0 1 C2 
    1411 14 -7.49742 18.8551 38.7141 92 " " " " A 2 0 0 "GLU " " C  " " " 6 0 1 C2 
    1412 23 -8.57641 18.5358 38.2175 92 " " " " A 70 0 0 "GLU " " O  " " " 8 0 1 C2 
    1413 14 -6.77458 19.8668 40.9344 92 " " " " A 2 0 0 "GLU " " CB " " " 6 0 1 C2 
    1414 14 -6.60385 19.6955 42.4768 92 " " " " A 2 0 0 "GLU " " CG " " " 6 0 1 C2 
    1415 14 -7.8849 19.7219 43.2845 92 " " " " A 2 0 0 "GLU " " CD " " " 6 0 1 C2 
    1416 23 -8.43402 20.8096 43.4815 92 " " " " A 70 0 0 "GLU " " OE1" " " 8 0 1 C2 
    1417 23 -8.35164 18.5938 43.6355 92 " " " " A 70 0 0 "GLU " " OE2" " " 8 0 1 C2 
    1418 48 -5.19217 17.7317 40.5937 92 " " " " A 21 0 0 "GLU " " H  " " " 1 0 1 C2 
    1419 48 -8.08498 18.1532 40.6233 92 " " " " A 21 0 0 "GLU " " HA " " " 1 0 1 C2 
    1420 48 -7.29118 20.79 40.6717 92 " " " " A 21 0 0 "GLU " " HB3" " " 1 0 1 C2 
    1421 48 -5.76255 20.1071 40.6085 92 " " " " A 21 0 0 "GLU " " HB2" " " 1 0 1 C2 
    1422 48 -6.07434 20.5156 42.9617 92 " " " " A 21 0 0 "GLU " " HG3" " " 1 0 1 C2 
    1423 48 -6.16839 18.7557 42.8163 92 " " " " A 21 0 0 "GLU " " HG2" " " 1 0 1 C2 
    1424 40 -6.54538 19.3934 37.9522 93 " " " " A 43 0 0 "GLU " " N  " " " 7 0 1 C2 
    1425 14 -6.63649 19.8341 36.5211 93 " " " " A 2 0 0 "GLU " " CA " " " 6 0 1 C2 
    1426 14 -6.91501 18.6867 35.5042 93 " " " " A 2 0 0 "GLU " " C  " " " 6 0 1 C2 
    1427 23 -7.49383 18.9794 34.4743 93 " " " " A 70 0 0 "GLU " " O  " " " 8 0 1 C2 
    1428 14 -5.23853 20.5165 36.2196 93 " " " " A 2 0 0 "GLU " " CB " " " 6 0 1 C2 
    1429 14 -4.97033 21.7297 37.1546 93 " " " " A 2 0 0 "GLU " " CG " " " 6 0 1 C2 
    1430 14 -5.78853 22.9537 36.8285 93 " " " " A 2 0 0 "GLU " " CD " " " 6 0 1 C2 
    1431 23 -5.57463 23.5949 35.7791 93 " " " " A 70 0 0 "GLU " " OE1" " " 8 0 1 C2 
    1432 23 -6.66932 23.3439 37.636 93 " " " " A 70 0 0 "GLU " " OE2" " " 8 0 1 C2 
    1433 48 -5.73148 19.5792 38.5207 93 " " " " A 21 0 0 "GLU " " H  " " " 1 0 1 C2 
    1434 48 -7.37262 20.638 36.5162 93 " " " " A 21 0 0 "GLU " " HA " " " 1 0 1 C2 
    1435 48 -5.09393 20.7781 35.1714 93 " " " " A 21 0 0 "GLU " " HB3" " " 1 0 1 C2 
    1436 48 -4.42978 19.7976 36.3509 93 " " " " A 21 0 0 "GLU " " HB2" " " 1 0 1 C2 
    1437 48 -3.9474 22.1043 37.1173 93 " " " " A 21 0 0 "GLU " " HG3" " " 1 0 1 C2 
    1438 48 -5.15961 21.4298 38.1853 93 " " " " A 21 0 0 "GLU " " HG2" " " 1 0 1 C2 
    1439 40 -6.61054 17.4426 35.9108 94 " " " " A 43 0 0 "LEU " " N  " " " 7 0 1 C2 
    1440 14 -6.86682 16.2211 35.1794 94 " " " " A 2 0 0 "LEU " " CA " " " 6 0 1 C2 
    1441 14 -8.41357 15.8812 35.3187 94 " " " " A 2 0 0 "LEU " " C  " " " 6 0 1 C2 
    1442 23 -9.01333 15.4712 34.364 94 " " " " A 70 0 0 "LEU " " O  " " " 8 0 1 C2 
    1443 14 -5.94056 15.1149 35.6223 94 " " " " A 2 0 0 "LEU " " CB " " " 6 0 1 C2 
    1444 14 -5.77815 13.8179 34.8154 94 " " " " A 2 0 0 "LEU " " CG " " " 6 0 1 C2 
    1445 14 -6.87589 12.8581 35.1553 94 " " " " A 2 0 0 "LEU " " CD1" " " 6 0 1 C2 
    1446 14 -5.40633 13.8791 33.3253 94 " " " " A 2 0 0 "LEU " " CD2" " " 6 0 1 C2 
    1447 48 -6.21279 17.2997 36.8281 94 " " " " A 21 0 0 "LEU " " H  " " " 1 0 1 C2 
    1448 48 -6.60293 16.389 34.1352 94 " " " " A 21 0 0 "LEU " " HA " " " 1 0 1 C2 
    1449 48 -6.13421 14.9472 36.6818 94 " " " " A 21 0 0 "LEU " " HB3" " " 1 0 1 C2 
    1450 48 -4.89559 15.4241 35.6453 94 " " " " A 21 0 0 "LEU " " HB2" " " 1 0 1 C2 
    1451 48 -4.98426 13.2411 35.2899 94 " " " " A 21 0 0 "LEU " " HG " " " 1 0 1 C2 
    1452 48 -6.52824 11.8256 35.1224 94 " " " " A 21 0 0 "LEU " HD11 " " 1 0 1 C2 
    1453 48 -7.36334 13.0771 36.1053 94 " " " " A 21 0 0 "LEU " HD12 " " 1 0 1 C2 
    1454 48 -7.67635 12.9505 34.4212 94 " " " " A 21 0 0 "LEU " HD13 " " 1 0 1 C2 
    1455 48 -4.47414 14.4008 33.1085 94 " " " " A 21 0 0 "LEU " HD21 " " 1 0 1 C2 
    1456 48 -5.375 12.8703 32.9137 94 " " " " A 21 0 0 "LEU " HD22 " " 1 0 1 C2 
    1457 48 -6.17229 14.2821 32.6627 94 " " " " A 21 0 0 "LEU " HD23 " " 1 0 1 C2 
    1458 40 -9.0401 16.1804 36.4762 95 " " " " A 43 0 0 "ASP " " N  " " " 7 0 1 C2 
    1459 14 -10.33 15.6087 36.8726 95 " " " " A 2 0 0 "ASP " " CA " " " 6 0 1 C2 
    1460 14 -11.4432 16.2787 36.0685 95 " " " " A 2 0 0 "ASP " " C  " " " 6 0 1 C2 
    1461 23 -12.4208 15.6917 35.6009 95 " " " " A 70 0 0 "ASP " " O  " " " 8 0 1 C2 
    1462 14 -10.585 15.7862 38.4365 95 " " " " A 2 0 0 "ASP " " CB " " " 6 0 1 C2 
    1463 14 -11.9709 15.7234 38.9301 95 " " " " A 2 0 0 "ASP " " CG " " " 6 0 1 C2 
    1464 23 -12.5633 16.8182 39.173 95 " " " " A 70 0 0 "ASP " " OD1" " " 8 0 1 C2 
    1465 23 -12.4583 14.5881 39.2202 95 " " " " A 70 0 0 "ASP " " OD2" " " 8 0 1 C2 
    1466 48 -8.55577 16.6227 37.2442 95 " " " " A 21 0 0 "ASP " " H  " " " 1 0 1 C2 
    1467 48 -10.3785 14.5613 36.5746 95 " " " " A 21 0 0 "ASP " " HA " " " 1 0 1 C2 
    1468 48 -10.2971 16.7604 38.8315 95 " " " " A 21 0 0 "ASP " " HB3" " " 1 0 1 C2 
    1469 48 -10.0045 15.0052 38.9277 95 " " " " A 21 0 0 "ASP " " HB2" " " 1 0 1 C2 
    1470 40 -11.2233 17.562 35.7347 96 " " " " A 43 0 0 "GLN " " N  " " " 7 0 1 C2 
    1471 14 -12.0163 18.416 34.8398 96 " " " " A 2 0 0 "GLN " " CA " " " 6 0 1 C2 
    1472 14 -12.0038 18.1029 33.3631 96 " " " " A 2 0 0 "GLN " " C  " " " 6 0 1 C2 
    1473 23 -12.8311 18.5915 32.6286 96 " " " " A 70 0 0 "GLN " " O  " " " 8 0 1 C2 
    1474 14 -11.7399 19.9122 35.1225 96 " " " " A 2 0 0 "GLN " " CB " " " 6 0 1 C2 
    1475 14 -11.8999 20.4192 36.6223 96 " " " " A 2 0 0 "GLN " " CG " " " 6 0 1 C2 
    1476 14 -13.3744 20.3214 37.109 96 " " " " A 2 0 0 "GLN " " CD " " " 6 0 1 C2 
    1477 23 -13.6981 20.3331 38.3035 96 " " " " A 70 0 0 "GLN " " OE1" " " 8 0 1 C2 
    1478 40 -14.3767 20.2223 36.2177 96 " " " " A 43 0 0 "GLN " " NE2" " " 7 0 1 C2 
    1479 48 -10.4183 18.0018 36.1575 96 " " " " A 21 0 0 "GLN " " H  " " " 1 0 1 C2 
    1480 48 -13.0469 18.1514 35.0766 96 " " " " A 21 0 0 "GLN " " HA " " " 1 0 1 C2 
    1481 48 -12.3596 20.5014 34.4466 96 " " " " A 21 0 0 "GLN " " HB3" " " 1 0 1 C2 
    1482 48 -10.7187 20.1023 34.7924 96 " " " " A 21 0 0 "GLN " " HB2" " " 1 0 1 C2 
    1483 48 -11.4814 21.4191 36.7364 96 " " " " A 21 0 0 "GLN " " HG3" " " 1 0 1 C2 
    1484 48 -11.433 19.763 37.3569 96 " " " " A 21 0 0 "GLN " " HG2" " " 1 0 1 C2 
    1485 48 -15.2691 20.2318 36.6907 96 " " " " A 21 0 0 "GLN " HE22 " " 1 0 1 C2 
    1486 48 -14.2885 20.2985 35.2145 96 " " " " A 21 0 0 "GLN " HE21 " " 1 0 1 C2 
    1487 40 -11.0626 17.1884 32.9658 97 " " " " A 43 0 0 "VAL " " N  " " " 7 0 1 C2 
    1488 14 -10.9822 16.571 31.6276 97 " " " " A 2 0 0 "VAL " " CA " " " 6 0 1 C2 
    1489 14 -11.9053 15.3128 31.4542 97 " " " " A 2 0 0 "VAL " " C  " " " 6 0 1 C2 
    1490 23 -12.3277 15.0245 30.3432 97 " " " " A 70 0 0 "VAL " " O  " " " 8 0 1 C2 
    1491 14 -9.49559 16.247 31.2311 97 " " " " A 2 0 0 "VAL " " CB " " " 6 0 1 C2 
    1492 14 -9.14262 15.8414 29.7764 97 " " " " A 2 0 0 "VAL " " CG1" " " 6 0 1 C2 
    1493 14 -8.42434 17.1813 31.653 97 " " " " A 2 0 0 "VAL " " CG2" " " 6 0 1 C2 
    1494 48 -10.5174 16.7828 33.713 97 " " " " A 21 0 0 "VAL " " H  " " " 1 0 1 C2 
    1495 48 -11.3319 17.2596 30.8584 97 " " " " A 21 0 0 "VAL " " HA " " " 1 0 1 C2 
    1496 48 -9.31629 15.3012 31.7424 97 " " " " A 21 0 0 "VAL " " HB " " " 1 0 1 C2 
    1497 48 -8.24491 15.2433 29.62 97 " " " " A 21 0 0 "VAL " HG11 " " 1 0 1 C2 
    1498 48 -9.96991 15.1967 29.4797 97 " " " " A 21 0 0 "VAL " HG12 " " 1 0 1 C2 
    1499 48 -9.03174 16.6849 29.095 97 " " " " A 21 0 0 "VAL " HG13 " " 1 0 1 C2 
    1500 48 -7.47907 16.6411 31.6 97 " " " " A 21 0 0 "VAL " HG21 " " 1 0 1 C2 
    1501 48 -8.3385 18.1004 31.0734 97 " " " " A 21 0 0 "VAL " HG22 " " 1 0 1 C2 
    1502 48 -8.49948 17.3363 32.7293 97 " " " " A 21 0 0 "VAL " HG23 " " 1 0 1 C2 
    1503 40 -12.3027 14.7099 32.5675 98 " " " " A 43 0 0 "VAL " " N  " " " 7 0 1 C2 
    1504 14 -13.1394 13.5526 32.6028 98 " " " " A 2 0 0 "VAL " " CA " " " 6 0 1 C2 
    1505 14 -14.6595 14.0414 32.6905 98 " " " " A 2 0 0 "VAL " " C  " " " 6 0 1 C2 
    1506 23 -15.5296 13.4885 32.0984 98 " " " " A 70 0 0 "VAL " " O  " " " 8 0 1 C2 
    1507 14 -12.8023 12.7787 33.9447 98 " " " " A 2 0 0 "VAL " " CB " " " 6 0 1 C2 
    1508 14 -13.355 11.3472 33.9015 98 " " " " A 2 0 0 "VAL " " CG1" " " 6 0 1 C2 
    1509 14 -11.2269 12.6015 34.1673 98 " " " " A 2 0 0 "VAL " " CG2" " " 6 0 1 C2 
    1510 48 -11.771 14.9258 33.3987 98 " " " " A 21 0 0 "VAL " " H  " " " 1 0 1 C2 
    1511 48 -13.0608 12.8148 31.8043 98 " " " " A 21 0 0 "VAL " " HA " " " 1 0 1 C2 
    1512 48 -13.2511 13.386 34.7307 98 " " " " A 21 0 0 "VAL " " HB " " " 1 0 1 C2 
    1513 48 -13.1989 10.9445 34.9023 98 " " " " A 21 0 0 "VAL " HG11 " " 1 0 1 C2 
    1514 48 -14.4027 11.3816 33.603 98 " " " " A 21 0 0 "VAL " HG12 " " 1 0 1 C2 
    1515 48 -12.8388 10.7586 33.143 98 " " " " A 21 0 0 "VAL " HG13 " " 1 0 1 C2 
    1516 48 -11.003 12.0399 35.0743 98 " " " " A 21 0 0 "VAL " HG21 " " 1 0 1 C2 
    1517 48 -10.7737 12.0311 33.3565 98 " " " " A 21 0 0 "VAL " HG22 " " 1 0 1 C2 
    1518 48 -10.7353 13.5735 34.2088 98 " " " " A 21 0 0 "VAL " HG23 " " 1 0 1 C2 
    1519 40 -14.8787 15.1116 33.4104 99 " " " " A 43 0 0 "LYS " " N  " " " 7 0 1 C2 
    1520 14 -16.1821 15.6109 33.7033 99 " " " " A 2 0 0 "LYS " " CA " " " 6 0 1 C2 
    1521 14 -16.6446 16.4116 32.4432 99 " " " " A 2 0 0 "LYS " " C  " " " 6 0 1 C2 
    1522 23 -15.78 17.0727 31.8683 99 " " " " A 70 0 0 "LYS " " O  " " " 8 0 1 C2 
    1523 14 -15.895 16.6176 34.7403 99 " " " " A 2 0 0 "LYS " " CB " " " 6 0 1 C2 
    1524 14 -15.9612 16.0705 36.1793 99 " " " " A 2 0 0 "LYS " " CG " " " 6 0 1 C2 
    1525 14 -15.4583 17.1081 37.1826 99 " " " " A 2 0 0 "LYS " " CD " " " 6 0 1 C2 
    1526 14 -15.849 16.5178 38.5915 99 " " " " A 2 0 0 "LYS " " CE " " " 6 0 1 C2 
    1527 40 -15.1398 17.3289 39.6584 99 " " " " A 43 0 0 "LYS " " NZ " " " 7 0 1 C2 
    1528 48 -14.0453 15.5557 33.7687 99 " " " " A 21 0 0 "LYS " " H  " " " 1 0 1 C2 
    1529 48 -16.9458 14.855 33.8864 99 " " " " A 21 0 0 "LYS " " HA " " " 1 0 1 C2 
    1530 48 -16.6773 17.3736 34.6718 99 " " " " A 21 0 0 "LYS " " HB3" " " 1 0 1 C2 
    1531 48 -14.9506 17.1394 34.5854 99 " " " " A 21 0 0 "LYS " " HB2" " " 1 0 1 C2 
    1532 48 -15.4668 15.1103 36.3259 99 " " " " A 21 0 0 "LYS " " HG3" " " 1 0 1 C2 
    1533 48 -17.002 15.8469 36.4135 99 " " " " A 21 0 0 "LYS " " HG2" " " 1 0 1 C2 
    1534 48 -15.8154 18.1181 36.9811 99 " " " " A 21 0 0 "LYS " " HD3" " " 1 0 1 C2 
    1535 48 -14.3952 17.3232 37.0744 99 " " " " A 21 0 0 "LYS " " HD2" " " 1 0 1 C2 
    1536 48 -15.4169 15.5177 38.5569 99 " " " " A 21 0 0 "LYS " " HE3" " " 1 0 1 C2 
    1537 48 -16.9353 16.5239 38.6808 99 " " " " A 21 0 0 "LYS " " HE2" " " 1 0 1 C2 
    1538 48 -15.3722 18.3039 39.5342 99 " " " " A 21 0 0 "LYS " " HZ1" " " 1 0 1 C2 
    1539 48 -15.1987 17.0028 40.6124 99 " " " " A 21 0 0 "LYS " " HZ2" " " 1 0 1 C2 
    1540 48 -14.1659 17.2137 39.4168 99 " " " " A 21 0 0 "LYS " " HZ3" " " 1 0 1 C2 
    1541 40 -17.8906 16.307 32.0556 100 " " " " A 43 0 0 "ASP " " N  " " " 7 0 1 C2 
    1542 14 -18.4321 16.8229 30.7663 100 " " " " A 2 0 0 "ASP " " CA " " " 6 0 1 C2 
    1543 14 -18.1845 15.7974 29.6119 100 " " " " A 2 0 0 "ASP " " C  " " " 6 0 1 C2 
    1544 23 -18.6504 15.92 28.5054 100 " " " " A 70 0 0 "ASP " " O  " " " 8 0 1 C2 
    1545 14 -18.1314 18.2774 30.4855 100 " " " " A 2 0 0 "ASP " " CB " " " 6 0 1 C2 
    1546 14 -18.4166 19.3016 31.5866 100 " " " " A 2 0 0 "ASP " " CG " " " 6 0 1 C2 
    1547 23 -19.5155 19.1824 32.1404 100 " " " " A 70 0 0 "ASP " " OD1" " " 8 0 1 C2 
    1548 23 -17.6895 20.3186 31.6776 100 " " " " A 70 0 0 "ASP " " OD2" " " 8 0 1 C2 
    1549 48 -18.4899 15.7893 32.6823 100 " " " " A 21 0 0 "ASP " " H  " " " 1 0 1 C2 
    1550 48 -19.4943 16.8889 31.0017 100 " " " " A 21 0 0 "ASP " " HA " " " 1 0 1 C2 
    1551 48 -18.6046 18.5063 29.5307 100 " " " " A 21 0 0 "ASP " " HB3" " " 1 0 1 C2 
    1552 48 -17.0651 18.3829 30.2857 100 " " " " A 21 0 0 "ASP " " HB2" " " 1 0 1 C2 
    1553 40 -17.5848 14.7031 29.9908 101 " " " " A 43 0 0 "HIP " " N  " " " 7 0 1 C2 
    1554 14 -16.8834 13.7227 29.2017 101 " " " " A 2 0 0 "HIP " " CA " " " 6 0 1 C2 
    1555 14 -17.0029 12.3266 29.7793 101 " " " " A 2 0 0 "HIP " " C  " " " 6 0 1 C2 
    1556 23 -16.1724 11.4668 29.5153 101 " " " " A 70 0 0 "HIP " " O  " " " 8 0 1 C2 
    1557 14 -15.3733 14.1934 29.0019 101 " " " " A 2 0 0 "HIP " " CB " " " 6 0 1 C2 
    1558 14 -15.1039 15.3427 28.0787 101 " " " " A 2 0 0 "HIP " " CG " " " 6 0 1 C2 
    1559 40 -14.8999 15.2247 26.7347 101 " " " " A 43 0 0 "HIP " " ND1" " " 7 0 1 C2 
    1560 14 -15.1715 16.6476 28.3554 101 " " " " A 2 0 0 "HIP " " CD2" " " 6 0 1 C2 
    1561 14 -14.8451 16.4875 26.2484 101 " " " " A 2 0 0 "HIP " " CE1" " " 6 0 1 C2 
    1562 40 -15.0743 17.3877 27.1754 101 " " " " A 43 0 0 "HIP " " NE2" " " 7 0 1 C2 
    1563 48 -17.4274 14.5382 30.9748 101 " " " " A 21 0 0 "HIP " " H  " " " 1 0 1 C2 
    1564 48 -17.3381 13.7694 28.2122 101 " " " " A 21 0 0 "HIP " " HA " " " 1 0 1 C2 
    1565 48 -14.6946 13.3891 28.7181 101 " " " " A 21 0 0 "HIP " " HB3" " " 1 0 1 C2 
    1566 48 -15.1472 14.5665 30.0009 101 " " " " A 21 0 0 "HIP " " HB2" " " 1 0 1 C2 
    1567 48 -14.9078 14.3481 26.2329 101 " " " " A 21 0 0 "HIP " " HD1" " " 1 0 1 C2 
    1568 48 -15.3741 17.0623 29.3319 101 " " " " A 21 0 0 "HIP " " HD2" " " 1 0 1 C2 
    1569 48 -15.011 16.6529 25.1941 101 " " " " A 21 0 0 "HIP " " HE1" " " 1 0 1 C2 
    1570 40 -18.0649 12.0596 30.6198 102 " " " " A 43 0 0 "GLU " " N  " " " 7 0 1 C2 
    1571 14 -18.137 10.9689 31.5655 102 " " " " A 2 0 0 "GLU " " CA " " " 6 0 1 C2 
    1572 14 -18.2242 9.57146 30.9147 102 " " " " A 2 0 0 "GLU " " C  " " " 6 0 1 C2 
    1573 23 -17.8976 8.62312 31.6806 102 " " " " A 70 0 0 "GLU " " O  " " " 8 0 1 C2 
    1574 14 -19.3213 11.303 32.485 102 " " " " A 2 0 0 "GLU " " CB " " " 6 0 1 C2 
    1575 14 -19.4251 12.6877 33.1574 102 " " " " A 2 0 0 "GLU " " CG " " " 6 0 1 C2 
    1576 14 -19.9377 13.7663 32.3709 102 " " " " A 2 0 0 "GLU " " CD " " " 6 0 1 C2 
    1577 23 -20.1311 14.7994 33.0426 102 " " " " A 70 0 0 "GLU " " OE1" " " 8 0 1 C2 
    1578 23 -20.2489 13.5381 31.1668 102 " " " " A 70 0 0 "GLU " " OE2" " " 8 0 1 C2 
    1579 48 -18.8881 12.6447 30.627 102 " " " " A 21 0 0 "GLU " " H  " " " 1 0 1 C2 
    1580 48 -17.2453 10.9613 32.1923 102 " " " " A 21 0 0 "GLU " " HA " " " 1 0 1 C2 
    1581 48 -19.2487 10.4958 33.2139 102 " " " " A 21 0 0 "GLU " " HB3" " " 1 0 1 C2 
    1582 48 -20.2409 11.1807 31.9128 102 " " " " A 21 0 0 "GLU " " HB2" " " 1 0 1 C2 
    1583 48 -18.3745 12.9282 33.32 102 " " " " A 21 0 0 "GLU " " HG3" " " 1 0 1 C2 
    1584 48 -19.8683 12.6035 34.1496 102 " " " " A 21 0 0 "GLU " " HG2" " " 1 0 1 C2 
    1585 40 -18.6536 9.46149 29.6669 103 " " " " A 43 0 0 "ASP " " N  " " " 7 0 1 C2 
    1586 14 -18.7695 8.15912 28.893 103 " " " " A 2 0 0 "ASP " " CA " " " 6 0 1 C2 
    1587 14 -18.0663 8.3331 27.4761 103 " " " " A 2 0 0 "ASP " " C  " " " 6 0 1 C2 
    1588 23 -18.2478 7.5303 26.5929 103 " " " " A 70 0 0 "ASP " " O  " " " 8 0 1 C2 
    1589 14 -20.2462 7.7053 28.9026 103 " " " " A 2 0 0 "ASP " " CB " " " 6 0 1 C2 
    1590 14 -21.186 8.49141 27.9691 103 " " " " A 2 0 0 "ASP " " CG " " " 6 0 1 C2 
    1591 23 -21.9169 7.92737 27.1486 103 " " " " A 70 0 0 "ASP " " OD1" " " 8 0 1 C2 
    1592 23 -21.3117 9.7372 28.1976 103 " " " " A 70 0 0 "ASP " " OD2" " " 8 0 1 C2 
    1593 48 -19.0887 10.257 29.2219 103 " " " " A 21 0 0 "ASP " " H  " " " 1 0 1 C2 
    1594 48 -18.3152 7.36365 29.4837 103 " " " " A 21 0 0 "ASP " " HA " " " 1 0 1 C2 
    1595 48 -20.5529 7.77838 29.9461 103 " " " " A 21 0 0 "ASP " " HB3" " " 1 0 1 C2 
    1596 48 -20.2216 6.67079 28.5602 103 " " " " A 21 0 0 "ASP " " HB2" " " 1 0 1 C2 
    1597 40 -17.1139 9.17141 27.5254 104 " " " " A 43 0 0 "GLN " " N  " " " 7 0 1 C2 
    1598 14 -15.9358 9.16389 26.6554 104 " " " " A 2 0 0 "GLN " " CA " " " 6 0 1 C2 
    1599 14 -14.788 8.36058 27.2303 104 " " " " A 2 0 0 "GLN " " C  " " " 6 0 1 C2 
    1600 23 -14.077 7.53235 26.586 104 " " " " A 70 0 0 "GLN " " O  " " " 8 0 1 C2 
    1601 14 -15.4891 10.5489 26.2122 104 " " " " A 2 0 0 "GLN " " CB " " " 6 0 1 C2 
    1602 14 -16.4652 11.0929 25.1696 104 " " " " A 2 0 0 "GLN " " CG " " " 6 0 1 C2 
    1603 14 -16.1257 12.4872 24.8434 104 " " " " A 2 0 0 "GLN " " CD " " " 6 0 1 C2 
    1604 23 -15.1962 13.074 25.36 104 " " " " A 70 0 0 "GLN " " OE1" " " 8 0 1 C2 
    1605 40 -16.8661 13.0799 23.9231 104 " " " " A 43 0 0 "GLN " " NE2" " " 7 0 1 C2 
    1606 48 -16.9251 9.67783 28.3786 104 " " " " A 21 0 0 "GLN " " H  " " " 1 0 1 C2 
    1607 48 -16.196 8.5633 25.7838 104 " " " " A 21 0 0 "GLN " " HA " " " 1 0 1 C2 
    1608 48 -14.4885 10.5647 25.78 104 " " " " A 21 0 0 "GLN " " HB3" " " 1 0 1 C2 
    1609 48 -15.3549 11.1548 27.1082 104 " " " " A 21 0 0 "GLN " " HB2" " " 1 0 1 C2 
    1610 48 -17.479 10.8678 25.5009 104 " " " " A 21 0 0 "GLN " " HG3" " " 1 0 1 C2 
    1611 48 -16.2381 10.4904 24.2901 104 " " " " A 21 0 0 "GLN " " HG2" " " 1 0 1 C2 
    1612 48 -16.6306 14.0066 23.5977 104 " " " " A 21 0 0 "GLN " HE22 " " 1 0 1 C2 
    1613 48 -17.6503 12.6397 23.4634 104 " " " " A 21 0 0 "GLN " HE21 " " 1 0 1 C2 
    1614 40 -14.4361 8.62591 28.4938 105 " " " " A 43 0 0 "ILE " " N  " " " 7 0 1 C2 
    1615 14 -13.2911 8.14737 29.176 105 " " " " A 2 0 0 "ILE " " CA " " " 6 0 1 C2 
    1616 14 -14.0237 7.20274 30.1314 105 " " " " A 2 0 0 "ILE " " C  " " " 6 0 1 C2 
    1617 23 -15.0298 7.64285 30.7337 105 " " " " A 70 0 0 "ILE " " O  " " " 8 0 1 C2 
    1618 14 -12.6464 9.25837 29.933 105 " " " " A 2 0 0 "ILE " " CB " " " 6 0 1 C2 
    1619 14 -11.8813 10.2286 28.9598 105 " " " " A 2 0 0 "ILE " " CG1" " " 6 0 1 C2 
    1620 14 -11.5787 8.74297 30.8796 105 " " " " A 2 0 0 "ILE " " CG2" " " 6 0 1 C2 
    1621 14 -11.6847 11.5887 29.6631 105 " " " " A 2 0 0 "ILE " " CD1" " " 6 0 1 C2 
    1622 48 -14.9188 9.38515 28.9527 105 " " " " A 21 0 0 "ILE " " H  " " " 1 0 1 C2 
    1623 48 -12.564 7.5832 28.592 105 " " " " A 21 0 0 "ILE " " HA " " " 1 0 1 C2 
    1624 48 -13.3796 9.83646 30.4954 105 " " " " A 21 0 0 "ILE " " HB " " " 1 0 1 C2 
    1625 48 -12.4044 10.2311 28.0035 105 " " " " A 21 0 0 "ILE " HG13 " " 1 0 1 C2 
    1626 48 -10.8952 9.87669 28.6567 105 " " " " A 21 0 0 "ILE " HG12 " " 1 0 1 C2 
    1627 48 -12.0158 8.10439 31.6472 105 " " " " A 21 0 0 "ILE " HG21 " " 1 0 1 C2 
    1628 48 -10.9013 8.04796 30.3834 105 " " " " A 21 0 0 "ILE " HG22 " " 1 0 1 C2 
    1629 48 -11.0286 9.38826 31.5645 105 " " " " A 21 0 0 "ILE " HG23 " " 1 0 1 C2 
    1630 48 -11.2782 12.2673 28.9132 105 " " " " A 21 0 0 "ILE " HD11 " " 1 0 1 C2 
    1631 48 -12.5851 12.0337 30.0868 105 " " " " A 21 0 0 "ILE " HD12 " " 1 0 1 C2 
    1632 48 -10.9924 11.5189 30.5022 105 " " " " A 21 0 0 "ILE " HD13 " " 1 0 1 C2 
    1633 40 -13.522 6.02677 30.409 106 " " " " A 43 0 0 "VAL " " N  " " " 7 0 1 C2 
    1634 14 -13.9845 5.09435 31.4873 106 " " " " A 2 0 0 "VAL " " CA " " " 6 0 1 C2 
    1635 14 -13.5846 5.62698 32.8486 106 " " " " A 2 0 0 "VAL " " C  " " " 6 0 1 C2 
    1636 23 -14.4838 5.78904 33.6341 106 " " " " A 70 0 0 "VAL " " O  " " " 8 0 1 C2 
    1637 14 -13.3231 3.64747 31.2738 106 " " " " A 2 0 0 "VAL " " CB " " " 6 0 1 C2 
    1638 14 -13.6742 2.54942 32.3213 106 " " " " A 2 0 0 "VAL " " CG1" " " 6 0 1 C2 
    1639 14 -13.6086 3.12122 29.8675 106 " " " " A 2 0 0 "VAL " " CG2" " " 6 0 1 C2 
    1640 48 -12.6896 5.7924 29.8872 106 " " " " A 21 0 0 "VAL " " H  " " " 1 0 1 C2 
    1641 48 -15.0534 4.88107 31.4783 106 " " " " A 21 0 0 "VAL " " HA " " " 1 0 1 C2 
    1642 48 -12.2488 3.82598 31.3209 106 " " " " A 21 0 0 "VAL " " HB " " " 1 0 1 C2 
    1643 48 -14.694 2.18499 32.197 106 " " " " A 21 0 0 "VAL " HG11 " " 1 0 1 C2 
    1644 48 -13.0419 1.6616 32.3236 106 " " " " A 21 0 0 "VAL " HG12 " " 1 0 1 C2 
    1645 48 -13.7686 3.01792 33.3009 106 " " " " A 21 0 0 "VAL " HG13 " " 1 0 1 C2 
    1646 48 -13.6076 4.01088 29.2378 106 " " " " A 21 0 0 "VAL " HG21 " " 1 0 1 C2 
    1647 48 -12.7572 2.50266 29.5836 106 " " " " A 21 0 0 "VAL " HG22 " " 1 0 1 C2 
    1648 48 -14.5524 2.62072 29.6511 106 " " " " A 21 0 0 "VAL " HG23 " " 1 0 1 C2 
    1649 40 -12.2961 5.96137 33.1565 107 " " " " A 43 0 0 "GLY " " N  " " " 7 0 1 C2 
    1650 14 -11.7913 6.63244 34.3267 107 " " " " A 2 0 0 "GLY " " CA " " " 6 0 1 C2 
    1651 14 -10.3575 7.07909 34.1417 107 " " " " A 2 0 0 "GLY " " C  " " " 6 0 1 C2 
    1652 23 -10.0114 7.24798 32.9901 107 " " " " A 70 0 0 "GLY " " O  " " " 8 0 1 C2 
    1653 48 -11.6315 5.93237 32.3965 107 " " " " A 21 0 0 "GLY " " H  " " " 1 0 1 C2 
    1654 48 -11.9369 5.99092 35.1958 107 " " " " A 21 0 0 "GLY " " HA3" " " 1 0 1 C2 
    1655 48 -12.2825 7.57813 34.5558 107 " " " " A 21 0 0 "GLY " " HA2" " " 1 0 1 C2 
    1656 40 -9.535 7.28589 35.2003 108 " " " " A 43 0 0 "TRP " " N  " " " 7 0 1 C2 
    1657 14 -8.14698 7.39423 35.0945 108 " " " " A 2 0 0 "TRP " " CA " " " 6 0 1 C2 
    1658 14 -7.46806 6.61484 36.3114 108 " " " " A 2 0 0 "TRP " " C  " " " 6 0 1 C2 
    1659 23 -7.91662 6.69047 37.3917 108 " " " " A 70 0 0 "TRP " " O  " " " 8 0 1 C2 
    1660 14 -7.64643 8.80897 35.0705 108 " " " " A 2 0 0 "TRP " " CB " " " 6 0 1 C2 
    1661 14 -7.80463 9.64508 36.3322 108 " " " " A 2 0 0 "TRP " " CG " " " 6 0 1 C2 
    1662 14 -8.85938 10.3428 36.6189 108 " " " " A 2 0 0 "TRP " " CD1" " " 6 0 1 C2 
    1663 14 -6.87322 9.86305 37.5076 108 " " " " A 2 0 0 "TRP " " CD2" " " 6 0 1 C2 
    1664 40 -8.67241 10.9846 37.8781 108 " " " " A 43 0 0 "TRP " " NE1" " " 7 0 1 C2 
    1665 14 -7.48459 10.6683 38.5339 108 " " " " A 2 0 0 "TRP " " CE2" " " 6 0 1 C2 
    1666 14 -5.56708 9.54068 37.7716 108 " " " " A 2 0 0 "TRP " " CE3" " " 6 0 1 C2 
    1667 14 -6.89622 10.9092 39.7692 108 " " " " A 2 0 0 "TRP " " CZ2" " " 6 0 1 C2 
    1668 14 -4.95824 9.72861 39.0343 108 " " " " A 2 0 0 "TRP " " CZ3" " " 6 0 1 C2 
    1669 14 -5.60539 10.4391 40.019 108 " " " " A 2 0 0 "TRP " " CH2" " " 6 0 1 C2 
    1670 48 -9.81164 7.03521 36.1388 108 " " " " A 21 0 0 "TRP " " H  " " " 1 0 1 C2 
    1671 48 -7.87302 6.90026 34.1623 108 " " " " A 21 0 0 "TRP " " HA " " " 1 0 1 C2 
    1672 48 -8.04446 9.29183 34.178 108 " " " " A 21 0 0 "TRP " " HB3" " " 1 0 1 C2 
    1673 48 -6.57798 8.73496 34.8679 108 " " " " A 21 0 0 "TRP " " HB2" " " 1 0 1 C2 
    1674 48 -9.69733 10.3713 35.9382 108 " " " " A 21 0 0 "TRP " " HD1" " " 1 0 1 C2 
    1675 48 -9.46514 11.4653 38.2788 108 " " " " A 21 0 0 "TRP " " HE1" " " 1 0 1 C2 
    1676 48 -5.06197 8.93015 37.0377 108 " " " " A 21 0 0 "TRP " " HE3" " " 1 0 1 C2 
    1677 48 -7.47597 11.5633 40.4036 108 " " " " A 21 0 0 "TRP " " HZ2" " " 1 0 1 C2 
    1678 48 -4.00469 9.25509 39.2157 108 " " " " A 21 0 0 "TRP " " HZ3" " " 1 0 1 C2 
    1679 48 -5.23918 10.6823 41.0055 108 " " " " A 21 0 0 "TRP " " HH2" " " 1 0 1 C2 
    1680 40 -6.38816 5.91425 36.1032 109 " " " " A 43 0 0 "VAL " " N  " " " 7 0 1 C2 
    1681 14 -5.60543 4.94848 36.9319 109 " " " " A 2 0 0 "VAL " " CA " " " 6 0 1 C2 
    1682 14 -4.12673 5.2568 36.9757 109 " " " " A 2 0 0 "VAL " " C  " " " 6 0 1 C2 
    1683 23 -3.48226 5.37779 35.8959 109 " " " " A 70 0 0 "VAL " " O  " " " 8 0 1 C2 
    1684 14 -5.96494 3.5454 36.3804 109 " " " " A 2 0 0 "VAL " " CB " " " 6 0 1 C2 
    1685 14 -5.08159 2.38729 36.8973 109 " " " " A 2 0 0 "VAL " " CG1" " " 6 0 1 C2 
    1686 14 -7.48754 3.18466 36.6386 109 " " " " A 2 0 0 "VAL " " CG2" " " 6 0 1 C2 
    1687 48 -6.00878 6.03631 35.1752 109 " " " " A 21 0 0 "VAL " " H  " " " 1 0 1 C2 
    1688 48 -6.00836 4.9158 37.9442 109 " " " " A 21 0 0 "VAL " " HA " " " 1 0 1 C2 
    1689 48 -5.90226 3.46386 35.2953 109 " " " " A 21 0 0 "VAL " " HB " " " 1 0 1 C2 
    1690 48 -5.31382 1.33916 36.7086 109 " " " " A 21 0 0 "VAL " HG11 " " 1 0 1 C2 
    1691 48 -4.08007 2.52235 36.4889 109 " " " " A 21 0 0 "VAL " HG12 " " 1 0 1 C2 
    1692 48 -4.81272 2.53147 37.9437 109 " " " " A 21 0 0 "VAL " HG13 " " 1 0 1 C2 
    1693 48 -7.92984 3.36101 37.6191 109 " " " " A 21 0 0 "VAL " HG21 " " 1 0 1 C2 
    1694 48 -8.10595 3.61475 35.8507 109 " " " " A 21 0 0 "VAL " HG22 " " 1 0 1 C2 
    1695 48 -7.56396 2.09791 36.6035 109 " " " " A 21 0 0 "VAL " HG23 " " 1 0 1 C2 
    1696 40 -3.6364 5.46877 38.2262 110 " " " " A 43 0 0 "GLY " " N  " " " 7 0 1 C2 
    1697 14 -2.33991 6.01055 38.57 110 " " " " A 2 0 0 "GLY " " CA " " " 6 0 1 C2 
    1698 14 -1.9351 5.52961 39.9488 110 " " " " A 2 0 0 "GLY " " C  " " " 6 0 1 C2 
    1699 23 -2.80739 5.03335 40.7135 110 " " " " A 70 0 0 "GLY " " O  " " " 8 0 1 C2 
    1700 48 -4.20866 5.11914 38.9814 110 " " " " A 21 0 0 "GLY " " H  " " " 1 0 1 C2 
    1701 48 -2.39643 7.09275 38.4528 110 " " " " A 21 0 0 "GLY " " HA3" " " 1 0 1 C2 
    1702 48 -1.55041 5.98652 37.8188 110 " " " " A 21 0 0 "GLY " " HA2" " " 1 0 1 C2 
    1703 40 -0.679069 5.669 40.307 111 " " " " A 43 0 0 "TRP " " N  " " " 7 0 1 C2 
    1704 14 -0.137036 5.59058 41.6886 111 " " " " A 2 0 0 "TRP " " CA " " " 6 0 1 C2 
    1705 14 -0.408771 6.91915 42.3969 111 " " " " A 2 0 0 "TRP " " C  " " " 6 0 1 C2 
    1706 23 -0.542859 6.98298 43.614 111 " " " " A 70 0 0 "TRP " " O  " " " 8 0 1 C2 
    1707 14 1.35499 5.32931 41.5364 111 " " " " A 2 0 0 "TRP " " CB " " " 6 0 1 C2 
    1708 14 2.12806 5.19295 42.7854 111 " " " " A 2 0 0 "TRP " " CG " " " 6 0 1 C2 
    1709 14 2.18619 4.0333 43.5317 111 " " " " A 2 0 0 "TRP " " CD1" " " 6 0 1 C2 
    1710 14 2.86323 6.22364 43.5385 111 " " " " A 2 0 0 "TRP " " CD2" " " 6 0 1 C2 
    1711 40 2.97687 4.31119 44.6217 111 " " " " A 43 0 0 "TRP " " NE1" " " 7 0 1 C2 
    1712 14 3.46928 5.56726 44.6057 111 " " " " A 2 0 0 "TRP " " CE2" " " 6 0 1 C2 
    1713 14 3.2348 7.58698 43.2484 111 " " " " A 2 0 0 "TRP " " CE3" " " 6 0 1 C2 
    1714 14 4.24985 6.28028 45.5463 111 " " " " A 2 0 0 "TRP " " CZ2" " " 6 0 1 C2 
    1715 14 4.07696 8.30842 44.1462 111 " " " " A 2 0 0 "TRP " " CZ3" " " 6 0 1 C2 
    1716 14 4.51129 7.63628 45.3311 111 " " " " A 2 0 0 "TRP " " CH2" " " 6 0 1 C2 
    1717 48 -0.0261636 6.06549 39.6462 111 " " " " A 21 0 0 "TRP " " H  " " " 1 0 1 C2 
    1718 48 -0.572747 4.72064 42.18 111 " " " " A 21 0 0 "TRP " " HA " " " 1 0 1 C2 
    1719 48 1.81493 6.22357 41.1159 111 " " " " A 21 0 0 "TRP " " HB3" " " 1 0 1 C2 
    1720 48 1.41963 4.44208 40.9065 111 " " " " A 21 0 0 "TRP " " HB2" " " 1 0 1 C2 
    1721 48 1.76649 3.09518 43.1997 111 " " " " A 21 0 0 "TRP " " HD1" " " 1 0 1 C2 
    1722 48 3.21059 3.53534 45.2246 111 " " " " A 21 0 0 "TRP " " HE1" " " 1 0 1 C2 
    1723 48 2.753 8.09107 42.4237 111 " " " " A 21 0 0 "TRP " " HE3" " " 1 0 1 C2 
    1724 48 4.57474 5.75062 46.4297 111 " " " " A 21 0 0 "TRP " " HZ2" " " 1 0 1 C2 
    1725 48 4.31275 9.32952 43.8852 111 " " " " A 21 0 0 "TRP " " HZ3" " " 1 0 1 C2 
    1726 48 5.00815 8.17033 46.1276 111 " " " " A 21 0 0 "TRP " " HH2" " " 1 0 1 C2 
    1727 40 -0.526148 7.98774 41.6152 112 " " " " A 43 0 0 "LEU " " N  " " " 7 0 1 C2 
    1728 14 -1.00456 9.2552 42.0875 112 " " " " A 2 0 0 "LEU " " CA " " " 6 0 1 C2 
    1729 14 -2.53961 9.16407 42.4099 112 " " " " A 2 0 0 "LEU " " C  " " " 6 0 1 C2 
    1730 23 -3.11279 10.1333 42.8896 112 " " " " A 70 0 0 "LEU " " O  " " " 8 0 1 C2 
    1731 14 -0.785013 10.4145 41.1098 112 " " " " A 2 0 0 "LEU " " CB " " " 6 0 1 C2 
    1732 14 0.632572 10.7282 40.5543 112 " " " " A 2 0 0 "LEU " " CG " " " 6 0 1 C2 
    1733 14 0.613895 11.7765 39.394 112 " " " " A 2 0 0 "LEU " " CD1" " " 6 0 1 C2 
    1734 14 1.45013 11.0346 41.7977 112 " " " " A 2 0 0 "LEU " " CD2" " " 6 0 1 C2 
    1735 48 -0.362322 8.00017 40.6187 112 " " " " A 21 0 0 "LEU " " H  " " " 1 0 1 C2 
    1736 48 -0.483646 9.48454 43.0171 112 " " " " A 21 0 0 "LEU " " HA " " " 1 0 1 C2 
    1737 48 -1.13901 11.407 41.3885 112 " " " " A 21 0 0 "LEU " " HB3" " " 1 0 1 C2 
    1738 48 -1.4158 10.1705 40.255 112 " " " " A 21 0 0 "LEU " " HB2" " " 1 0 1 C2 
    1739 48 0.98272 9.77577 40.1562 112 " " " " A 21 0 0 "LEU " " HG " " " 1 0 1 C2 
    1740 48 1.62572 11.8981 39.0073 112 " " " " A 21 0 0 "LEU " HD11 " " 1 0 1 C2 
    1741 48 -0.16437 11.5613 38.6618 112 " " " " A 21 0 0 "LEU " HD12 " " 1 0 1 C2 
    1742 48 0.392232 12.7301 39.8731 112 " " " " A 21 0 0 "LEU " HD13 " " 1 0 1 C2 
    1743 48 0.908934 11.7987 42.3557 112 " " " " A 21 0 0 "LEU " HD21 " " 1 0 1 C2 
    1744 48 1.70653 10.2214 42.4766 112 " " " " A 21 0 0 "LEU " HD22 " " 1 0 1 C2 
    1745 48 2.43074 11.388 41.4788 112 " " " " A 21 0 0 "LEU " HD23 " " 1 0 1 C2 
    1746 40 -3.28148 8.09608 42.0528 113 " " " " A 43 0 0 "LYS " " N  " " " 7 0 1 C2 
    1747 14 -4.68791 7.81335 42.4413 113 " " " " A 2 0 0 "LYS " " CA " " " 6 0 1 C2 
    1748 14 -4.54191 6.921 43.6891 113 " " " " A 2 0 0 "LYS " " C  " " " 6 0 1 C2 
    1749 23 -4.05375 5.82323 43.5651 113 " " " " A 70 0 0 "LYS " " O  " " " 8 0 1 C2 
    1750 14 -5.38343 7.06559 41.2656 113 " " " " A 2 0 0 "LYS " " CB " " " 6 0 1 C2 
    1751 14 -6.87657 7.26474 41.215 113 " " " " A 2 0 0 "LYS " " CG " " " 6 0 1 C2 
    1752 14 -7.76304 6.37546 42.0794 113 " " " " A 2 0 0 "LYS " " CD " " " 6 0 1 C2 
    1753 14 -9.27597 6.68539 41.9809 113 " " " " A 2 0 0 "LYS " " CE " " " 6 0 1 C2 
    1754 40 -10.0119 6.1645 43.1822 113 " " " " A 43 0 0 "LYS " " NZ " " " 7 0 1 C2 
    1755 48 -2.80694 7.34387 41.5742 113 " " " " A 21 0 0 "LYS " " H  " " " 1 0 1 C2 
    1756 48 -5.21214 8.67988 42.8443 113 " " " " A 21 0 0 "LYS " " HA " " " 1 0 1 C2 
    1757 48 -5.0019 6.04534 41.2253 113 " " " " A 21 0 0 "LYS " " HB3" " " 1 0 1 C2 
    1758 48 -5.02575 7.42003 40.2989 113 " " " " A 21 0 0 "LYS " " HB2" " " 1 0 1 C2 
    1759 48 -7.24368 7.10448 40.2013 113 " " " " A 21 0 0 "LYS " " HG3" " " 1 0 1 C2 
    1760 48 -7.21726 8.26736 41.4734 113 " " " " A 21 0 0 "LYS " " HG2" " " 1 0 1 C2 
    1761 48 -7.45586 6.53222 43.1134 113 " " " " A 21 0 0 "LYS " " HD3" " " 1 0 1 C2 
    1762 48 -7.55753 5.3499 41.7727 113 " " " " A 21 0 0 "LYS " " HD2" " " 1 0 1 C2 
    1763 48 -9.78762 6.25917 41.118 113 " " " " A 21 0 0 "LYS " " HE3" " " 1 0 1 C2 
    1764 48 -9.59491 7.70147 41.7487 113 " " " " A 21 0 0 "LYS " " HE2" " " 1 0 1 C2 
    1765 48 -11.0144 6.08281 43.0909 113 " " " " A 21 0 0 "LYS " " HZ1" " " 1 0 1 C2 
    1766 48 -9.62224 5.25761 43.3962 113 " " " " A 21 0 0 "LYS " " HZ2" " " 1 0 1 C2 
    1767 48 -9.95464 6.7831 43.9785 113 " " " " A 21 0 0 "LYS " " HZ3" " " 1 0 1 C2 
    1768 40 -4.99893 7.29865 44.8728 114 " " " " A 43 0 0 "ALA " " N  " " " 7 0 1 C2 
    1769 14 -5.02771 6.5025 46.1615 114 " " " " A 2 0 0 "ALA " " CA " " " 6 0 1 C2 
    1770 14 -5.7893 5.18615 45.9671 114 " " " " A 2 0 0 "ALA " " C  " " " 6 0 1 C2 
    1771 23 -6.92617 5.27229 45.4921 114 " " " " A 70 0 0 "ALA " " O  " " " 8 0 1 C2 
    1772 14 -5.69039 7.22573 47.3517 114 " " " " A 2 0 0 "ALA " " CB " " " 6 0 1 C2 
    1773 48 -5.32921 8.24588 44.7555 114 " " " " A 21 0 0 "ALA " " H  " " " 1 0 1 C2 
    1774 48 -3.97011 6.38395 46.3971 114 " " " " A 21 0 0 "ALA " " HA " " " 1 0 1 C2 
    1775 48 -5.3249 6.67635 48.2193 114 " " " " A 21 0 0 "ALA " " HB1" " " 1 0 1 C2 
    1776 48 -5.2218 8.19201 47.5384 114 " " " " A 21 0 0 "ALA " " HB2" " " 1 0 1 C2 
    1777 48 -6.7655 7.39704 47.2981 114 " " " " A 21 0 0 "ALA " " HB3" " " 1 0 1 C2 
    1778 40 -5.21935 3.99399 46.3515 115 " " " " A 43 0 0 "PRO " " N  " " " 7 0 1 C2 
    1779 14 -5.72748 2.61557 46.2254 115 " " " " A 2 0 0 "PRO " " CA " " " 6 0 1 C2 
    1780 14 -6.85753 2.25741 47.2626 115 " " " " A 2 0 0 "PRO " " C  " " " 6 0 1 C2 
    1781 23 -7.04961 3.01963 48.2294 115 " " " " A 70 0 0 "PRO " " O  " " " 8 0 1 C2 
    1782 14 -4.53383 1.65524 46.2709 115 " " " " A 2 0 0 "PRO " " CB " " " 6 0 1 C2 
    1783 14 -3.48565 2.36408 47.0585 115 " " " " A 2 0 0 "PRO " " CG " " " 6 0 1 C2 
    1784 14 -3.82445 3.89375 46.8583 115 " " " " A 2 0 0 "PRO " " CD " " " 6 0 1 C2 
    1785 48 -6.22669 2.50794 45.2624 115 " " " " A 21 0 0 "PRO " " HA " " " 1 0 1 C2 
    1786 48 -4.19067 1.43677 45.2597 115 " " " " A 21 0 0 "PRO " " HB3" " " 1 0 1 C2 
    1787 48 -4.60075 0.654191 46.697 115 " " " " A 21 0 0 "PRO " " HB2" " " 1 0 1 C2 
    1788 48 -2.43426 2.11512 46.9146 115 " " " " A 21 0 0 "PRO " " HG3" " " 1 0 1 C2 
    1789 48 -3.79287 2.15791 48.0838 115 " " " " A 21 0 0 "PRO " " HG2" " " 1 0 1 C2 
    1790 48 -3.80229 4.52607 47.7458 115 " " " " A 21 0 0 "PRO " " HD2" " " 1 0 1 C2 
    1791 48 -3.2145 4.2882 46.0456 115 " " " " A 21 0 0 "PRO " " HD3" " " 1 0 1 C2 
    1792 40 -7.4825 1.12044 47.1165 116 " " " " A 43 0 0 "ASP " " N  " " " 7 0 1 C2 
    1793 14 -8.51137 0.423831 47.8754 116 " " " " A 2 0 0 "ASP " " CA " " " 6 0 1 C2 
    1794 14 -7.91407 -0.923005 48.4613 116 " " " " A 2 0 0 "ASP " " C  " " " 6 0 1 C2 
    1795 23 -8.56073 -1.66592 49.2091 116 " " " " A 70 0 0 "ASP " " O  " " " 8 0 1 C2 
    1796 14 -9.81443 -0.0124766 47.0112 116 " " " " A 2 0 0 "ASP " " CB " " " 6 0 1 C2 
    1797 14 -9.59033 -1.13751 45.9959 116 " " " " A 2 0 0 "ASP " " CG " " " 6 0 1 C2 
    1798 23 -10.2276 -2.16183 46.012 116 " " " " A 70 0 0 "ASP " " OD1" " " 8 0 1 C2 
    1799 23 -8.69533 -0.982531 45.1289 116 " " " " A 70 0 0 "ASP " " OD2" " " 8 0 1 C2 
    1800 48 -7.19323 0.649232 46.2713 116 " " " " A 21 0 0 "ASP " " H  " " " 1 0 1 C2 
    1801 48 -8.86705 1.06013 48.6857 116 " " " " A 21 0 0 "ASP " " HA " " " 1 0 1 C2 
    1802 48 -10.2128 0.900111 46.5678 116 " " " " A 21 0 0 "ASP " " HB3" " " 1 0 1 C2 
    1803 48 -10.5714 -0.328929 47.7288 116 " " " " A 21 0 0 "ASP " " HB2" " " 1 0 1 C2 
    1804 40 -6.6053 -1.29246 48.2516 117 " " " " A 43 0 0 "THR " " N  " " " 7 0 1 C2 
    1805 14 -5.92071 -2.45458 48.8596 117 " " " " A 2 0 0 "THR " " CA " " " 6 0 1 C2 
    1806 14 -4.81672 -1.90638 49.7746 117 " " " " A 2 0 0 "THR " " C  " " " 6 0 1 C2 
    1807 23 -4.55019 -0.735144 49.7025 117 " " " " A 70 0 0 "THR " " O  " " " 8 0 1 C2 
    1808 14 -5.44122 -3.37896 47.6736 117 " " " " A 2 0 0 "THR " " CB " " " 6 0 1 C2 
    1809 23 -4.98896 -2.59437 46.5749 117 " " " " A 70 0 0 "THR " " OG1" " " 8 0 1 C2 
    1810 14 -6.65577 -4.2521 47.2903 117 " " " " A 2 0 0 "THR " " CG2" " " 6 0 1 C2 
    1811 48 -6.11097 -0.61937 47.6836 117 " " " " A 21 0 0 "THR " " H  " " " 1 0 1 C2 
    1812 48 -6.47468 -2.93014 49.669 117 " " " " A 21 0 0 "THR " " HA " " " 1 0 1 C2 
    1813 48 -4.58443 -3.98437 47.9694 117 " " " " A 21 0 0 "THR " " HB " " " 1 0 1 C2 
    1814 48 -4.1127 -2.25555 46.6769 117 " " " " A 21 0 0 "THR " " HG1" " " 1 0 1 C2 
    1815 48 -7.41937 -3.73773 46.7068 117 " " " " A 21 0 0 "THR " HG21 " " 1 0 1 C2 
    1816 48 -6.39801 -5.14723 46.7243 117 " " " " A 21 0 0 "THR " HG22 " " 1 0 1 C2 
    1817 48 -7.22385 -4.54253 48.1741 117 " " " " A 21 0 0 "THR " HG23 " " 1 0 1 C2 
    1818 40 -4.22559 -2.74188 50.7252 118 " " " " A 43 0 0 "THR " " N  " " " 7 0 1 C2 
    1819 14 -3.42174 -2.19462 51.8258 118 " " " " A 2 0 0 "THR " " CA " " " 6 0 1 C2 
    1820 14 -2.08568 -1.4885 51.3436 118 " " " " A 2 0 0 "THR " " C  " " " 6 0 1 C2 
    1821 23 -1.53511 -0.636983 52.0487 118 " " " " A 70 0 0 "THR " " O  " " " 8 0 1 C2 
    1822 14 -3.05311 -3.52622 52.5706 118 " " " " A 2 0 0 "THR " " CB " " " 6 0 1 C2 
    1823 23 -2.67426 -4.69204 51.7848 118 " " " " A 70 0 0 "THR " " OG1" " " 8 0 1 C2 
    1824 14 -4.24657 -3.89726 53.4097 118 " " " " A 2 0 0 "THR " " CG2" " " 6 0 1 C2 
    1825 48 -4.52891 -3.70514 50.7097 118 " " " " A 21 0 0 "THR " " H  " " " 1 0 1 C2 
    1826 48 -4.05581 -1.6117 52.4939 118 " " " " A 21 0 0 "THR " " HA " " " 1 0 1 C2 
    1827 48 -2.21174 -3.24869 53.2055 118 " " " " A 21 0 0 "THR " " HB " " " 1 0 1 C2 
    1828 48 -1.7294 -4.67774 51.7765 118 " " " " A 21 0 0 "THR " " HG1" " " 1 0 1 C2 
    1829 48 -4.25007 -3.38962 54.3742 118 " " " " A 21 0 0 "THR " HG21 " " 1 0 1 C2 
    1830 48 -5.25946 -3.79328 53.0206 118 " " " " A 21 0 0 "THR " HG22 " " 1 0 1 C2 
    1831 48 -4.30818 -4.96937 53.5965 118 " " " " A 21 0 0 "THR " HG23 " " 1 0 1 C2 
    1832 40 -1.72585 -1.72542 50.1172 119 " " " " A 43 0 0 "ASP " " N  " " " 7 0 1 C2 
    1833 14 -0.800082 -1.00595 49.2609 119 " " " " A 2 0 0 "ASP " " CA " " " 6 0 1 C2 
    1834 14 -1.2577 -0.956162 47.7682 119 " " " " A 2 0 0 "ASP " " C  " " " 6 0 1 C2 
    1835 23 -2.06375 -1.77567 47.348 119 " " " " A 70 0 0 "ASP " " O  " " " 8 0 1 C2 
    1836 14 0.638617 -1.51638 49.5513 119 " " " " A 2 0 0 "ASP " " CB " " " 6 0 1 C2 
    1837 14 1.10338 -2.74079 48.856 119 " " " " A 2 0 0 "ASP " " CG " " " 6 0 1 C2 
    1838 23 0.831037 -3.90067 49.2503 119 " " " " A 70 0 0 "ASP " " OD1" " " 8 0 1 C2 
    1839 23 1.92642 -2.63824 47.9361 119 " " " " A 70 0 0 "ASP " " OD2" " " 8 0 1 C2 
    1840 48 -2.47074 -2.23617 49.6651 119 " " " " A 21 0 0 "ASP " " H  " " " 1 0 1 C2 
    1841 48 -0.726388 0.00736361 49.6558 119 " " " " A 21 0 0 "ASP " " HA " " " 1 0 1 C2 
    1842 48 0.695395 -1.63222 50.6337 119 " " " " A 21 0 0 "ASP " " HB3" " " 1 0 1 C2 
    1843 48 1.3744 -0.742448 49.3328 119 " " " " A 21 0 0 "ASP " " HB2" " " 1 0 1 C2 
    1844 40 -0.816688 0.00173502 46.8719 120 " " " " A 43 0 0 "PRO " " N  " " " 7 0 1 C2 
    1845 14 -1.31765 0.132459 45.4296 120 " " " " A 2 0 0 "PRO " " CA " " " 6 0 1 C2 
    1846 14 -0.83597 -0.998593 44.6236 120 " " " " A 2 0 0 "PRO " " C  " " " 6 0 1 C2 
    1847 23 0.333154 -1.35602 44.7342 120 " " " " A 70 0 0 "PRO " " O  " " " 8 0 1 C2 
    1848 14 -0.717413 1.45155 44.9768 120 " " " " A 2 0 0 "PRO " " CB " " " 6 0 1 C2 
    1849 14 0.209005 1.98913 46.079 120 " " " " A 2 0 0 "PRO " " CG " " " 6 0 1 C2 
    1850 14 0.147582 1.03868 47.2251 120 " " " " A 2 0 0 "PRO " " CD " " " 6 0 1 C2 
    1851 48 -2.40041 0.206998 45.5304 120 " " " " A 21 0 0 "PRO " " HA " " " 1 0 1 C2 
    1852 48 -1.57512 2.08856 44.7608 120 " " " " A 21 0 0 "PRO " " HB3" " " 1 0 1 C2 
    1853 48 -0.129779 1.39354 44.0606 120 " " " " A 21 0 0 "PRO " " HB2" " " 1 0 1 C2 
    1854 48 0.0176858 2.98265 46.4845 120 " " " " A 21 0 0 "PRO " " HG3" " " 1 0 1 C2 
    1855 48 1.22355 2.0172 45.6815 120 " " " " A 21 0 0 "PRO " " HG2" " " 1 0 1 C2 
    1856 48 1.1418 0.652553 47.4499 120 " " " " A 21 0 0 "PRO " " HD2" " " 1 0 1 C2 
    1857 48 -0.0728841 1.61843 48.1215 120 " " " " A 21 0 0 "PRO " " HD3" " " 1 0 1 C2 
    1858 40 -1.72371 -1.49128 43.7635 121 " " " " A 43 0 0 "THR " " N  " " " 7 0 1 C2 
    1859 14 -1.63507 -2.60447 42.8507 121 " " " " A 2 0 0 "THR " " CA " " " 6 0 1 C2 
    1860 14 -1.22828 -2.06387 41.4699 121 " " " " A 2 0 0 "THR " " C  " " " 6 0 1 C2 
    1861 23 -1.63018 -2.66925 40.469 121 " " " " A 70 0 0 "THR " " O  " " " 8 0 1 C2 
    1862 14 -3.03502 -3.27964 42.8244 121 " " " " A 2 0 0 "THR " " CB " " " 6 0 1 C2 
    1863 23 -4.03298 -2.32598 42.941 121 " " " " A 70 0 0 "THR " " OG1" " " 8 0 1 C2 
    1864 14 -3.03606 -4.21503 44.0737 121 " " " " A 2 0 0 "THR " " CG2" " " 6 0 1 C2 
    1865 48 -2.60517 -0.998292 43.7536 121 " " " " A 21 0 0 "THR " " H  " " " 1 0 1 C2 
    1866 48 -0.80853 -3.27077 43.0977 121 " " " " A 21 0 0 "THR " " HA " " " 1 0 1 C2 
    1867 48 -3.1922 -3.9405 41.972 121 " " " " A 21 0 0 "THR " " HB " " " 1 0 1 C2 
    1868 48 -4.12135 -1.89295 42.1057 121 " " " " A 21 0 0 "THR " " HG1" " " 1 0 1 C2 
    1869 48 -2.94716 -3.61618 44.9801 121 " " " " A 21 0 0 "THR " HG21 " " 1 0 1 C2 
    1870 48 -4.07069 -4.50697 44.2538 121 " " " " A 21 0 0 "THR " HG22 " " 1 0 1 C2 
    1871 48 -2.38678 -5.07665 43.9183 121 " " " " A 21 0 0 "THR " HG23 " " 1 0 1 C2 
    1872 40 -0.540352 -0.966895 41.4616 122 " " " " A 43 0 0 "VAL " " N  " " " 7 0 1 C2 
    1873 14 -0.139113 -0.107129 40.399 122 " " " " A 2 0 0 "VAL " " CA " " " 6 0 1 C2 
    1874 14 1.1526 0.605895 40.7508 122 " " " " A 2 0 0 "VAL " " C  " " " 6 0 1 C2 
    1875 23 1.38794 1.73962 40.3492 122 " " " " A 70 0 0 "VAL " " O  " " " 8 0 1 C2 
    1876 14 -1.39051 0.871896 40.1064 122 " " " " A 2 0 0 "VAL " " CB " " " 6 0 1 C2 
    1877 14 -2.57977 0.157729 39.4341 122 " " " " A 2 0 0 "VAL " " CG1" " " 6 0 1 C2 
    1878 14 -1.82144 1.60605 41.3778 122 " " " " A 2 0 0 "VAL " " CG2" " " 6 0 1 C2 
    1879 48 -0.313271 -0.528737 42.3428 122 " " " " A 21 0 0 "VAL " " H  " " " 1 0 1 C2 
    1880 48 0.0917911 -0.647713 39.4811 122 " " " " A 21 0 0 "VAL " " HA " " " 1 0 1 C2 
    1881 48 -1.00725 1.55193 39.3456 122 " " " " A 21 0 0 "VAL " " HB " " " 1 0 1 C2 
    1882 48 -2.29617 -0.154261 38.4289 122 " " " " A 21 0 0 "VAL " HG11 " " 1 0 1 C2 
    1883 48 -3.01425 -0.647006 40.0272 122 " " " " A 21 0 0 "VAL " HG12 " " 1 0 1 C2 
    1884 48 -3.37069 0.861865 39.1757 122 " " " " A 21 0 0 "VAL " HG13 " " 1 0 1 C2 
    1885 48 -1.02464 1.80864 42.0935 122 " " " " A 21 0 0 "VAL " HG21 " " 1 0 1 C2 
    1886 48 -2.34533 2.53734 41.1626 122 " " " " A 21 0 0 "VAL " HG22 " " 1 0 1 C2 
    1887 48 -2.58035 1.03056 41.9079 122 " " " " A 21 0 0 "VAL " HG23 " " 1 0 1 C2 
    1888 40 1.92725 -0.0919845 41.5833 123 " " " " A 43 0 0 "SER " " N  " " " 7 0 1 C2 
    1889 14 3.17101 0.45304 42.0291 123 " " " " A 2 0 0 "SER " " CA " " " 6 0 1 C2 
    1890 14 4.32295 0.753066 41.0311 123 " " " " A 2 0 0 "SER " " C  " " " 6 0 1 C2 
    1891 23 5.21642 1.50451 41.3947 123 " " " " A 70 0 0 "SER " " O  " " " 8 0 1 C2 
    1892 14 3.66596 -0.384976 43.2301 123 " " " " A 2 0 0 "SER " " CB " " " 6 0 1 C2 
    1893 23 4.05121 -1.69128 42.9094 123 " " " " A 70 0 0 "SER " " OG " " " 8 0 1 C2 
    1894 48 1.64769 -1.01491 41.8836 123 " " " " A 21 0 0 "SER " " H  " " " 1 0 1 C2 
    1895 48 2.99004 1.40712 42.5242 123 " " " " A 21 0 0 "SER " " HA " " " 1 0 1 C2 
    1896 48 2.87145 -0.49862 43.9676 123 " " " " A 21 0 0 "SER " " HB3" " " 1 0 1 C2 
    1897 48 4.49921 0.067344 43.7679 123 " " " " A 21 0 0 "SER " " HB2" " " 1 0 1 C2 
    1898 48 4.25694 -2.16709 43.6995 123 " " " " A 21 0 0 "SER " " HG " " " 1 0 1 C2 
    1899 40 4.34472 0.160878 39.7542 124 " " " " A 43 0 0 "ALA " " N  " " " 7 0 1 C2 
    1900 14 5.34787 0.330234 38.6943 124 " " " " A 2 0 0 "ALA " " CA " " " 6 0 1 C2 
    1901 14 5.14241 1.52334 37.835 124 " " " " A 2 0 0 "ALA " " C  " " " 6 0 1 C2 
    1902 23 6.05338 1.88474 37.0954 124 " " " " A 70 0 0 "ALA " " O  " " " 8 0 1 C2 
    1903 14 5.26308 -0.836075 37.6669 124 " " " " A 2 0 0 "ALA " " CB " " " 6 0 1 C2 
    1904 48 3.74042 -0.647776 39.7225 124 " " " " A 21 0 0 "ALA " " H  " " " 1 0 1 C2 
    1905 48 6.23698 0.534337 39.2909 124 " " " " A 21 0 0 "ALA " " HA " " " 1 0 1 C2 
    1906 48 5.61263 -1.77968 38.0859 124 " " " " A 21 0 0 "ALA " " HB1" " " 1 0 1 C2 
    1907 48 4.24157 -0.933558 37.2994 124 " " " " A 21 0 0 "ALA " " HB2" " " 1 0 1 C2 
    1908 48 6.03632 -0.735717 36.9053 124 " " " " A 21 0 0 "ALA " " HB3" " " 1 0 1 C2 
    1909 40 4.03972 2.2864 38.0883 125 " " " " A 43 0 0 "MET " " N  " " " 7 0 1 C2 
    1910 14 3.7829 3.58102 37.6179 125 " " " " A 2 0 0 "MET " " CA " " " 6 0 1 C2 
    1911 14 4.63348 4.69351 38.2439 125 " " " " A 2 0 0 "MET " " C  " " " 6 0 1 C2 
    1912 23 4.24753 5.86543 38.0913 125 " " " " A 70 0 0 "MET " " O  " " " 8 0 1 C2 
    1913 14 2.27652 3.95093 37.8974 125 " " " " A 2 0 0 "MET " " CB " " " 6 0 1 C2 
    1914 14 1.39003 2.90994 37.1544 125 " " " " A 2 0 0 "MET " " CG " " " 6 0 1 C2 
    1915 52 -0.372262 3.14098 37.2444 125 " " " " A 13 0 0 "MET " " SD " " " 16 0 1 C2 
    1916 14 -1.11553 1.94163 36.1053 125 " " " " A 2 0 0 "MET " " CE " " " 6 0 1 C2 
    1917 48 3.34243 1.90804 38.7134 125 " " " " A 21 0 0 "MET " " H  " " " 1 0 1 C2 
    1918 48 3.96929 3.66891 36.5475 125 " " " " A 21 0 0 "MET " " HA " " " 1 0 1 C2 
    1919 48 1.99184 4.93149 37.5159 125 " " " " A 21 0 0 "MET " " HB3" " " 1 0 1 C2 
    1920 48 2.00839 3.91871 38.9534 125 " " " " A 21 0 0 "MET " " HB2" " " 1 0 1 C2 
    1921 48 1.54747 1.91518 37.5713 125 " " " " A 21 0 0 "MET " " HG3" " " 1 0 1 C2 
    1922 48 1.60561 2.93894 36.0864 125 " " " " A 21 0 0 "MET " " HG2" " " 1 0 1 C2 
    1923 48 -0.615885 1.82345 35.1438 125 " " " " A 21 0 0 "MET " " HE1" " " 1 0 1 C2 
    1924 48 -1.09485 0.948058 36.5531 125 " " " " A 21 0 0 "MET " " HE2" " " 1 0 1 C2 
    1925 48 -2.12697 2.29061 35.8973 125 " " " " A 21 0 0 "MET " " HE3" " " 1 0 1 C2 
    1926 40 5.63031 4.38414 39.0376 126 " " " " A 43 0 0 "LYS " " N  " " " 7 0 1 C2 
    1927 14 6.66009 5.24756 39.5574 126 " " " " A 2 0 0 "LYS " " CA " " " 6 0 1 C2 
    1928 14 8.06499 4.53304 39.3879 126 " " " " A 2 0 0 "LYS " " C  " " " 6 0 1 C2 
    1929 23 8.22015 3.35412 39.3305 126 " " " " A 70 0 0 "LYS " " O  " " " 8 0 1 C2 
    1930 14 6.33973 6.01691 40.7935 126 " " " " A 2 0 0 "LYS " " CB " " " 6 0 1 C2 
    1931 14 5.72567 5.1813 41.9265 126 " " " " A 2 0 0 "LYS " " CG " " " 6 0 1 C2 
    1932 14 6.78842 4.32303 42.6607 126 " " " " A 2 0 0 "LYS " " CD " " " 6 0 1 C2 
    1933 14 6.19426 3.5092 43.8875 126 " " " " A 2 0 0 "LYS " " CE " " " 6 0 1 C2 
    1934 40 7.2366 2.56736 44.2345 126 " " " " A 43 0 0 "LYS " " NZ " " " 7 0 1 C2 
    1935 48 5.73872 3.40061 39.2401 126 " " " " A 21 0 0 "LYS " " H  " " " 1 0 1 C2 
    1936 48 6.77587 6.03017 38.8076 126 " " " " A 21 0 0 "LYS " " HA " " " 1 0 1 C2 
    1937 48 5.54589 6.69612 40.4827 126 " " " " A 21 0 0 "LYS " " HB3" " " 1 0 1 C2 
    1938 48 7.15795 6.60916 41.2032 126 " " " " A 21 0 0 "LYS " " HB2" " " 1 0 1 C2 
    1939 48 4.86656 4.5874 41.6146 126 " " " " A 21 0 0 "LYS " " HG3" " " 1 0 1 C2 
    1940 48 5.29039 5.87733 42.6436 126 " " " " A 21 0 0 "LYS " " HG2" " " 1 0 1 C2 
    1941 48 7.64441 4.94157 42.9305 126 " " " " A 21 0 0 "LYS " " HD3" " " 1 0 1 C2 
    1942 48 7.21404 3.73177 41.8499 126 " " " " A 21 0 0 "LYS " " HD2" " " 1 0 1 C2 
    1943 48 5.33785 2.96767 43.4858 126 " " " " A 21 0 0 "LYS " " HE3" " " 1 0 1 C2 
    1944 48 5.91615 4.07968 44.7737 126 " " " " A 21 0 0 "LYS " " HE2" " " 1 0 1 C2 
    1945 48 6.89462 1.76616 44.7456 126 " " " " A 21 0 0 "LYS " " HZ1" " " 1 0 1 C2 
    1946 48 7.78122 2.23033 43.4536 126 " " " " A 21 0 0 "LYS " " HZ2" " " 1 0 1 C2 
    1947 48 7.94353 2.93051 44.8578 126 " " " " A 21 0 0 "LYS " " HZ3" " " 1 0 1 C2 
    1948 40 9.11106 5.39706 39.3086 127 " " " " A 43 0 0 "THR " " N  " " " 7 0 1 C2 
    1949 14 10.5467 5.01315 39.2058 127 " " " " A 2 0 0 "THR " " CA " " " 6 0 1 C2 
    1950 14 11.0809 4.81496 40.5941 127 " " " " A 2 0 0 "THR " " C  " " " 6 0 1 C2 
    1951 23 10.4648 5.06809 41.5889 127 " " " " A 70 0 0 "THR " " O  " " " 8 0 1 C2 
    1952 14 11.224 6.21588 38.4697 127 " " " " A 2 0 0 "THR " " CB " " " 6 0 1 C2 
    1953 23 11.0619 7.56304 39.0053 127 " " " " A 70 0 0 "THR " " OG1" " " 8 0 1 C2 
    1954 14 10.8677 6.22636 36.9837 127 " " " " A 2 0 0 "THR " " CG2" " " 6 0 1 C2 
    1955 48 8.87723 6.36427 39.4816 127 " " " " A 21 0 0 "THR " " H  " " " 1 0 1 C2 
    1956 48 10.758 4.13588 38.5944 127 " " " " A 21 0 0 "THR " " HA " " " 1 0 1 C2 
    1957 48 12.2889 6.02443 38.3376 127 " " " " A 21 0 0 "THR " " HB " " " 1 0 1 C2 
    1958 48 11.536 8.11785 38.4049 127 " " " " A 21 0 0 "THR " " HG1" " " 1 0 1 C2 
    1959 48 11.1704 5.25975 36.5809 127 " " " " A 21 0 0 "THR " HG21 " " 1 0 1 C2 
    1960 48 9.80711 6.44496 36.8595 127 " " " " A 21 0 0 "THR " HG22 " " 1 0 1 C2 
    1961 48 11.262 6.91695 36.2382 127 " " " " A 21 0 0 "THR " HG23 " " 1 0 1 C2 
    1962 40 12.353 4.29786 40.7446 128 " " " " A 43 0 0 "GLN " " N  " " " 7 0 1 C2 
    1963 14 13.1913 4.19721 41.9908 128 " " " " A 2 0 0 "GLN " " CA " " " 6 0 1 C2 
    1964 14 13.954 5.54227 42.2951 128 " " " " A 2 0 0 "GLN " " C  " " " 6 0 1 C2 
    1965 23 13.856 6.1144 43.392 128 " " " " A 70 0 0 "GLN " " O  " " " 8 0 1 C2 
    1966 14 14.2759 3.08763 41.7162 128 " " " " A 2 0 0 "GLN " " CB " " " 6 0 1 C2 
    1967 14 13.7128 1.6468 41.6083 128 " " " " A 2 0 0 "GLN " " CG " " " 6 0 1 C2 
    1968 14 13.3505 1.10715 42.9708 128 " " " " A 2 0 0 "GLN " " CD " " " 6 0 1 C2 
    1969 23 14.2249 0.91732 43.8013 128 " " " " A 70 0 0 "GLN " " OE1" " " 8 0 1 C2 
    1970 40 12.0799 1.04452 43.2285 128 " " " " A 43 0 0 "GLN " " NE2" " " 7 0 1 C2 
    1971 48 12.794 4.00285 39.8853 128 " " " " A 21 0 0 "GLN " " H  " " " 1 0 1 C2 
    1972 48 12.5946 3.87404 42.8438 128 " " " " A 21 0 0 "GLN " " HA " " " 1 0 1 C2 
    1973 48 15.0995 3.15834 42.4268 128 " " " " A 21 0 0 "GLN " " HB3" " " 1 0 1 C2 
    1974 48 14.6983 3.30825 40.7359 128 " " " " A 21 0 0 "GLN " " HB2" " " 1 0 1 C2 
    1975 48 14.3648 0.865447 41.2179 128 " " " " A 21 0 0 "GLN " " HG3" " " 1 0 1 C2 
    1976 48 12.9546 1.58025 40.828 128 " " " " A 21 0 0 "GLN " " HG2" " " 1 0 1 C2 
    1977 48 11.7914 1.02208 44.1962 128 " " " " A 21 0 0 "GLN " HE22 " " 1 0 1 C2 
    1978 48 11.3953 1.25882 42.5176 128 " " " " A 21 0 0 "GLN " HE21 " " 1 0 1 C2 
    1979 40 14.4857 6.17503 41.2841 129 " " " " A 43 0 0 "ASP " " N  " " " 7 0 1 C2 
    1980 14 14.9259 7.5718 41.1931 129 " " " " A 2 0 0 "ASP " " CA " " " 6 0 1 C2 
    1981 14 13.8824 8.60411 41.806 129 " " " " A 2 0 0 "ASP " " C  " " " 6 0 1 C2 
    1982 23 14.2559 9.48538 42.5976 129 " " " " A 70 0 0 "ASP " " O  " " " 8 0 1 C2 
    1983 14 15.5707 7.90889 39.8278 129 " " " " A 2 0 0 "ASP " " CB " " " 6 0 1 C2 
    1984 14 15.701 9.37943 39.4477 129 " " " " A 2 0 0 "ASP " " CG " " " 6 0 1 C2 
    1985 23 16.1832 10.2123 40.1951 129 " " " " A 70 0 0 "ASP " " OD1" " " 8 0 1 C2 
    1986 23 15.3383 9.76961 38.3038 129 " " " " A 70 0 0 "ASP " " OD2" " " 8 0 1 C2 
    1987 48 14.6088 5.63716 40.4381 129 " " " " A 21 0 0 "ASP " " H  " " " 1 0 1 C2 
    1988 48 15.8058 7.77225 41.8044 129 " " " " A 21 0 0 "ASP " " HA " " " 1 0 1 C2 
    1989 48 15.0583 7.31441 39.0714 129 " " " " A 21 0 0 "ASP " " HB3" " " 1 0 1 C2 
    1990 48 16.5487 7.44424 39.7022 129 " " " " A 21 0 0 "ASP " " HB2" " " 1 0 1 C2 
    1991 40 12.6031 8.48713 41.4032 130 " " " " A 43 0 0 "LEU " " N  " " " 7 0 1 C2 
    1992 14 11.4027 9.13007 41.849 130 " " " " A 2 0 0 "LEU " " CA " " " 6 0 1 C2 
    1993 14 11.179 10.4886 41.1721 130 " " " " A 2 0 0 "LEU " " C  " " " 6 0 1 C2 
    1994 23 10.3805 11.2717 41.6739 130 " " " " A 70 0 0 "LEU " " O  " " " 8 0 1 C2 
    1995 14 11.2086 9.06614 43.3787 130 " " " " A 2 0 0 "LEU " " CB " " " 6 0 1 C2 
    1996 14 10.5537 7.71992 43.8607 130 " " " " A 2 0 0 "LEU " " CG " " " 6 0 1 C2 
    1997 14 10.4854 7.49787 45.3909 130 " " " " A 2 0 0 "LEU " " CD1" " " 6 0 1 C2 
    1998 14 9.10681 7.43698 43.3236 130 " " " " A 2 0 0 "LEU " " CD2" " " 6 0 1 C2 
    1999 48 12.4247 7.74515 40.7416 130 " " " " A 21 0 0 "LEU " " H  " " " 1 0 1 C2 
    2000 48 10.687 8.49851 41.3227 130 " " " " A 21 0 0 "LEU " " HA " " " 1 0 1 C2 
    2001 48 10.5744 9.84671 43.799 130 " " " " A 21 0 0 "LEU " " HB3" " " 1 0 1 C2 
    2002 48 12.1474 9.18272 43.9201 130 " " " " A 21 0 0 "LEU " " HB2" " " 1 0 1 C2 
    2003 48 11.1796 6.92291 43.4593 130 " " " " A 21 0 0 "LEU " " HG " " " 1 0 1 C2 
    2004 48 11.5685 7.40424 45.4695 130 " " " " A 21 0 0 "LEU " HD11 " " 1 0 1 C2 
    2005 48 10.345 8.31276 46.101 130 " " " " A 21 0 0 "LEU " HD12 " " 1 0 1 C2 
    2006 48 9.90941 6.64207 45.7429 130 " " " " A 21 0 0 "LEU " HD13 " " 1 0 1 C2 
    2007 48 8.43436 8.29012 43.4134 130 " " " " A 21 0 0 "LEU " HD21 " " 1 0 1 C2 
    2008 48 9.21456 7.38843 42.24 130 " " " " A 21 0 0 "LEU " HD22 " " 1 0 1 C2 
    2009 48 8.54856 6.57888 43.6979 130 " " " " A 21 0 0 "LEU " HD23 " " 1 0 1 C2 
    2010 40 11.7477 10.8504 40.0589 131 " " " " A 43 0 0 "ARG " " N  " " " 7 0 1 C2 
    2011 14 11.3715 12.0721 39.2591 131 " " " " A 2 0 0 "ARG " " CA " " " 6 0 1 C2 
    2012 14 10.4546 11.6415 38.0702 131 " " " " A 2 0 0 "ARG " " C  " " " 6 0 1 C2 
    2013 23 10.4199 12.4509 37.1132 131 " " " " A 70 0 0 "ARG " " O  " " " 8 0 1 C2 
    2014 14 12.7072 12.724 38.6969 131 " " " " A 2 0 0 "ARG " " CB " " " 6 0 1 C2 
    2015 14 13.5527 13.136 39.9329 131 " " " " A 2 0 0 "ARG " " CG " " " 6 0 1 C2 
    2016 14 14.8305 13.8158 39.5411 131 " " " " A 2 0 0 "ARG " " CD " " " 6 0 1 C2 
    2017 40 15.7186 12.7724 39.0311 131 " " " " A 43 0 0 "ARG " " NE " " " 7 0 1 C2 
    2018 14 16.628 12.782 38.0733 131 " " " " A 2 0 0 "ARG " " CZ " " " 6 0 1 C2 
    2019 40 17.178 11.6481 37.7044 131 " " " " A 43 0 0 "ARG " " NH1" " " 7 0 1 C2 
    2020 40 16.8659 13.9024 37.3969 131 " " " " A 43 0 0 "ARG " " NH2" " " 7 0 1 C2 
    2021 48 12.3489 10.1719 39.6135 131 " " " " A 21 0 0 "ARG " " H  " " " 1 0 1 C2 
    2022 48 10.7932 12.7722 39.862 131 " " " " A 21 0 0 "ARG " " HA " " " 1 0 1 C2 
    2023 48 12.4522 13.6593 38.1987 131 " " " " A 21 0 0 "ARG " " HB3" " " 1 0 1 C2 
    2024 48 13.2329 11.9965 38.0785 131 " " " " A 21 0 0 "ARG " " HB2" " " 1 0 1 C2 
    2025 48 13.7427 12.3254 40.6365 131 " " " " A 21 0 0 "ARG " " HG3" " " 1 0 1 C2 
    2026 48 12.9298 13.752 40.5815 131 " " " " A 21 0 0 "ARG " " HG2" " " 1 0 1 C2 
    2027 48 15.42 14.4 40.2476 131 " " " " A 21 0 0 "ARG " " HD3" " " 1 0 1 C2 
    2028 48 14.6868 14.532 38.7321 131 " " " " A 21 0 0 "ARG " " HD2" " " 1 0 1 C2 
    2029 48 15.4482 11.8552 39.3562 131 " " " " A 21 0 0 "ARG " " HE " " " 1 0 1 C2 
    2030 48 17.8401 11.6063 36.9428 131 " " " " A 21 0 0 "ARG " HH12 " " 1 0 1 C2 
    2031 48 16.6339 10.8654 38.0382 131 " " " " A 21 0 0 "ARG " HH11 " " 1 0 1 C2 
    2032 48 17.5533 13.8538 36.6585 131 " " " " A 21 0 0 "ARG " HH22 " " 1 0 1 C2 
    2033 48 16.5382 14.8138 37.6835 131 " " " " A 21 0 0 "ARG " HH21 " " 1 0 1 C2 
    2034 40 9.72992 10.5062 38.1292 132 " " " " A 43 0 0 "HIE " " N  " " " 7 0 1 C2 
    2035 14 8.89609 10.137 36.9968 132 " " " " A 2 0 0 "HIE " " CA " " " 6 0 1 C2 
    2036 14 7.75705 9.23021 37.4885 132 " " " " A 2 0 0 "HIE " " C  " " " 6 0 1 C2 
    2037 23 7.94717 8.40054 38.3806 132 " " " " A 70 0 0 "HIE " " O  " " " 8 0 1 C2 
    2038 14 9.87026 9.53132 35.941 132 " " " " A 2 0 0 "HIE " " CB " " " 6 0 1 C2 
    2039 14 9.60984 10.0248 34.5143 132 " " " " A 2 0 0 "HIE " " CG " " " 6 0 1 C2 
    2040 40 10.1294 9.37379 33.4029 132 " " " " A 43 0 0 "HIE " " ND1" " " 7 0 1 C2 
    2041 14 8.89269 11.0721 33.9947 132 " " " " A 2 0 0 "HIE " " CD2" " " 6 0 1 C2 
    2042 14 9.83808 10.075 32.3209 132 " " " " A 2 0 0 "HIE " " CE1" " " 6 0 1 C2 
    2043 40 9.06365 11.0862 32.6169 132 " " " " A 43 0 0 "HIE " " NE2" " " 7 0 1 C2 
    2044 48 9.88457 9.76044 38.7925 132 " " " " A 21 0 0 "HIE " " H  " " " 1 0 1 C2 
    2045 48 8.45078 11.0634 36.6339 132 " " " " A 21 0 0 "HIE " " HA " " " 1 0 1 C2 
    2046 48 9.82321 8.44499 36.0169 132 " " " " A 21 0 0 "HIE " " HB3" " " 1 0 1 C2 
    2047 48 10.8968 9.8354 36.1454 132 " " " " A 21 0 0 "HIE " " HB2" " " 1 0 1 C2 
    2048 48 8.27969 11.7933 34.5148 132 " " " " A 21 0 0 "HIE " " HD2" " " 1 0 1 C2 
    2049 48 10.3067 9.8727 31.3691 132 " " " " A 21 0 0 "HIE " " HE1" " " 1 0 1 C2 
    2050 40 6.5828 9.45551 36.9315 133 " " " " A 43 0 0 "THR " " N  " " " 7 0 1 C2 
    2051 14 5.38145 8.60784 37.1903 133 " " " " A 2 0 0 "THR " " CA " " " 6 0 1 C2 
    2052 14 4.4887 8.734 35.909 133 " " " " A 2 0 0 "THR " " C  " " " 6 0 1 C2 
    2053 23 4.80353 9.49498 35.0124 133 " " " " A 70 0 0 "THR " " O  " " " 8 0 1 C2 
    2054 14 4.73975 8.94195 38.5678 133 " " " " A 2 0 0 "THR " " CB " " " 6 0 1 C2 
    2055 23 3.57116 8.12986 38.8637 133 " " " " A 70 0 0 "THR " " OG1" " " 8 0 1 C2 
    2056 14 4.25241 10.3256 38.77 133 " " " " A 2 0 0 "THR " " CG2" " " 6 0 1 C2 
    2057 48 6.46277 10.3165 36.4174 133 " " " " A 21 0 0 "THR " " H  " " " 1 0 1 C2 
    2058 48 5.57833 7.53607 37.1647 133 " " " " A 21 0 0 "THR " " HA " " " 1 0 1 C2 
    2059 48 5.50211 8.76999 39.3276 133 " " " " A 21 0 0 "THR " " HB " " " 1 0 1 C2 
    2060 48 3.8775 7.26087 38.6539 133 " " " " A 21 0 0 "THR " " HG1" " " 1 0 1 C2 
    2061 48 3.31284 10.4057 38.2233 133 " " " " A 21 0 0 "THR " HG21 " " 1 0 1 C2 
    2062 48 3.95575 10.3106 39.8188 133 " " " " A 21 0 0 "THR " HG22 " " 1 0 1 C2 
    2063 48 4.95621 11.1255 38.5401 133 " " " " A 21 0 0 "THR " HG23 " " 1 0 1 C2 
    2064 40 3.36703 7.99223 35.794 134 " " " " A 43 0 0 "PHE " " N  " " " 7 0 1 C2 
    2065 14 2.3208 8.08881 34.7174 134 " " " " A 2 0 0 "PHE " " CA " " " 6 0 1 C2 
    2066 14 0.867062 7.88628 35.2449 134 " " " " A 2 0 0 "PHE " " C  " " " 6 0 1 C2 
    2067 23 0.701149 7.24214 36.2473 134 " " " " A 70 0 0 "PHE " " O  " " " 8 0 1 C2 
    2068 14 2.66118 7.23156 33.5317 134 " " " " A 2 0 0 "PHE " " CB " " " 6 0 1 C2 
    2069 14 2.39482 5.71148 33.5194 134 " " " " A 2 0 0 "PHE " " CG " " " 6 0 1 C2 
    2070 14 3.34463 4.77884 33.9623 134 " " " " A 2 0 0 "PHE " " CD1" " " 6 0 1 C2 
    2071 14 1.11895 5.21111 33.0355 134 " " " " A 2 0 0 "PHE " " CD2" " " 6 0 1 C2 
    2072 14 3.08379 3.36799 33.877 134 " " " " A 2 0 0 "PHE " " CE1" " " 6 0 1 C2 
    2073 14 0.901905 3.8318 32.9525 134 " " " " A 2 0 0 "PHE " " CE2" " " 6 0 1 C2 
    2074 14 1.89227 2.89488 33.3133 134 " " " " A 2 0 0 "PHE " " CZ " " " 6 0 1 C2 
    2075 48 3.10975 7.38678 36.5604 134 " " " " A 21 0 0 "PHE " " H  " " " 1 0 1 C2 
    2076 48 2.25012 9.14237 34.4471 134 " " " " A 21 0 0 "PHE " " HA " " " 1 0 1 C2 
    2077 48 3.6647 7.5056 33.2062 134 " " " " A 21 0 0 "PHE " " HB3" " " 1 0 1 C2 
    2078 48 2.06088 7.63521 32.7164 134 " " " " A 21 0 0 "PHE " " HB2" " " 1 0 1 C2 
    2079 48 4.26407 5.17511 34.3672 134 " " " " A 21 0 0 "PHE " " HD1" " " 1 0 1 C2 
    2080 48 0.283907 5.81888 32.7197 134 " " " " A 21 0 0 "PHE " " HD2" " " 1 0 1 C2 
    2081 48 3.85026 2.64957 34.1276 134 " " " " A 21 0 0 "PHE " " HE1" " " 1 0 1 C2 
    2082 48 -0.0305386 3.46821 32.5466 134 " " " " A 21 0 0 "PHE " " HE2" " " 1 0 1 C2 
    2083 48 1.82669 1.82583 33.1747 134 " " " " A 21 0 0 "PHE " " HZ " " " 1 0 1 C2 
    2084 40 -0.0770579 8.3325 34.4987 135 " " " " A 43 0 0 "ILE " " N  " " " 7 0 1 C2 
    2085 14 -1.50841 8.18625 34.696 135 " " " " A 2 0 0 "ILE " " CA " " " 6 0 1 C2 
    2086 14 -1.97368 7.47818 33.4381 135 " " " " A 2 0 0 "ILE " " C  " " " 6 0 1 C2 
    2087 23 -1.71823 7.92768 32.338 135 " " " " A 70 0 0 "ILE " " O  " " " 8 0 1 C2 
    2088 14 -2.23972 9.5523 35.0206 135 " " " " A 2 0 0 "ILE " " CB " " " 6 0 1 C2 
    2089 14 -1.94221 10.0853 36.4682 135 " " " " A 2 0 0 "ILE " " CG1" " " 6 0 1 C2 
    2090 14 -3.75367 9.4192 34.8214 135 " " " " A 2 0 0 "ILE " " CG2" " " 6 0 1 C2 
    2091 14 -2.63051 11.5156 36.5843 135 " " " " A 2 0 0 "ILE " " CD1" " " 6 0 1 C2 
    2092 48 0.156264 8.66628 33.5744 135 " " " " A 21 0 0 "ILE " " H  " " " 1 0 1 C2 
    2093 48 -1.72502 7.47906 35.4966 135 " " " " A 21 0 0 "ILE " " HA " " " 1 0 1 C2 
    2094 48 -1.82135 10.2292 34.2757 135 " " " " A 21 0 0 "ILE " " HB " " " 1 0 1 C2 
    2095 48 -0.869037 9.97753 36.6256 135 " " " " A 21 0 0 "ILE " HG13 " " 1 0 1 C2 
    2096 48 -2.58157 9.48618 37.1165 135 " " " " A 21 0 0 "ILE " HG12 " " 1 0 1 C2 
    2097 48 -3.99994 8.43543 35.221 135 " " " " A 21 0 0 "ILE " HG21 " " 1 0 1 C2 
    2098 48 -4.28281 10.2159 35.3443 135 " " " " A 21 0 0 "ILE " HG22 " " 1 0 1 C2 
    2099 48 -4.09568 9.49424 33.7892 135 " " " " A 21 0 0 "ILE " HG23 " " 1 0 1 C2 
    2100 48 -2.55909 12.0969 35.665 135 " " " " A 21 0 0 "ILE " HD11 " " 1 0 1 C2 
    2101 48 -3.66368 11.3269 36.8759 135 " " " " A 21 0 0 "ILE " HD12 " " 1 0 1 C2 
    2102 48 -1.94032 11.9868 37.2842 135 " " " " A 21 0 0 "ILE " HD13 " " 1 0 1 C2 
    2103 40 -2.7656 6.37373 33.5656 136 " " " " A 43 0 0 "SER " " N  " " " 7 0 1 C2 
    2104 14 -3.45658 5.63244 32.4438 136 " " " " A 2 0 0 "SER " " CA " " " 6 0 1 C2 
    2105 14 -4.92511 6.12046 32.3212 136 " " " " A 2 0 0 "SER " " C  " " " 6 0 1 C2 
    2106 23 -5.58896 6.30628 33.3777 136 " " " " A 70 0 0 "SER " " O  " " " 8 0 1 C2 
    2107 14 -3.38963 4.12873 32.7773 136 " " " " A 2 0 0 "SER " " CB " " " 6 0 1 C2 
    2108 23 -3.80028 3.1722 31.7903 136 " " " " A 70 0 0 "SER " " OG " " " 8 0 1 C2 
    2109 48 -3.01824 5.99367 34.4666 136 " " " " A 21 0 0 "SER " " H  " " " 1 0 1 C2 
    2110 48 -2.93808 5.91015 31.5261 136 " " " " A 21 0 0 "SER " " HA " " " 1 0 1 C2 
    2111 48 -3.9654 3.8528 33.6607 136 " " " " A 21 0 0 "SER " " HB3" " " 1 0 1 C2 
    2112 48 -2.30582 4.01425 32.7959 136 " " " " A 21 0 0 "SER " " HB2" " " 1 0 1 C2 
    2113 48 -4.68359 2.85511 31.9009 136 " " " " A 21 0 0 "SER " " HG " " " 1 0 1 C2 
    2114 40 -5.42096 6.32562 31.0522 137 " " " " A 43 0 0 "ILE " " N  " " " 7 0 1 C2 
    2115 14 -6.73713 6.95011 30.7539 137 " " " " A 2 0 0 "ILE " " CA " " " 6 0 1 C2 
    2116 14 -7.40489 5.99304 29.7636 137 " " " " A 2 0 0 "ILE " " C  " " " 6 0 1 C2 
    2117 23 -7.35036 6.26649 28.5244 137 " " " " A 70 0 0 "ILE " " O  " " " 8 0 1 C2 
    2118 14 -6.74123 8.4839 30.4232 137 " " " " A 2 0 0 "ILE " " CB " " " 6 0 1 C2 
    2119 14 -5.95393 9.43052 31.3839 137 " " " " A 2 0 0 "ILE " " CG1" " " 6 0 1 C2 
    2120 14 -8.17698 9.04454 30.2664 137 " " " " A 2 0 0 "ILE " " CG2" " " 6 0 1 C2 
    2121 14 -4.47344 9.56604 30.9331 137 " " " " A 2 0 0 "ILE " " CD1" " " 6 0 1 C2 
    2122 48 -4.80502 6.15731 30.2696 137 " " " " A 21 0 0 "ILE " " H  " " " 1 0 1 C2 
    2123 48 -7.24418 6.87947 31.7162 137 " " " " A 21 0 0 "ILE " " HA " " " 1 0 1 C2 
    2124 48 -6.24686 8.50896 29.4521 137 " " " " A 21 0 0 "ILE " " HB " " " 1 0 1 C2 
    2125 48 -6.12646 9.02049 32.379 137 " " " " A 21 0 0 "ILE " HG13 " " 1 0 1 C2 
    2126 48 -6.39683 10.3948 31.1345 137 " " " " A 21 0 0 "ILE " HG12 " " 1 0 1 C2 
    2127 48 -8.7546 8.47215 29.5406 137 " " " " A 21 0 0 "ILE " HG21 " " 1 0 1 C2 
    2128 48 -8.82878 9.16289 31.132 137 " " " " A 21 0 0 "ILE " HG22 " " 1 0 1 C2 
    2129 48 -8.14629 10.0747 29.9115 137 " " " " A 21 0 0 "ILE " HG23 " " 1 0 1 C2 
    2130 48 -3.92744 8.6521 31.167 137 " " " " A 21 0 0 "ILE " HD11 " " 1 0 1 C2 
    2131 48 -4.36497 9.76166 29.8663 137 " " " " A 21 0 0 "ILE " HD12 " " 1 0 1 C2 
    2132 48 -4.07633 10.4875 31.3589 137 " " " " A 21 0 0 "ILE " HD13 " " 1 0 1 C2 
    2133 40 -7.99096 4.84426 30.1671 138 " " " " A 43 0 0 "PRO " " N  " " " 7 0 1 C2 
    2134 14 -8.82646 3.97675 29.3294 138 " " " " A 2 0 0 "PRO " " CA " " " 6 0 1 C2 
    2135 14 -10.1846 4.6243 28.7993 138 " " " " A 2 0 0 "PRO " " C  " " " 6 0 1 C2 
    2136 23 -10.7942 5.40529 29.5486 138 " " " " A 70 0 0 "PRO " " O  " " " 8 0 1 C2 
    2137 14 -9.10323 2.74515 30.265 138 " " " " A 2 0 0 "PRO " " CB " " " 6 0 1 C2 
    2138 14 -9.13565 3.29683 31.5893 138 " " " " A 2 0 0 "PRO " " CG " " " 6 0 1 C2 
    2139 14 -8.08872 4.45603 31.5502 138 " " " " A 2 0 0 "PRO " " CD " " " 6 0 1 C2 
    2140 48 -8.2762 3.72366 28.4231 138 " " " " A 21 0 0 "PRO " " HA " " " 1 0 1 C2 
    2141 48 -8.28384 2.0297 30.1955 138 " " " " A 21 0 0 "PRO " " HB3" " " 1 0 1 C2 
    2142 48 -10.067 2.32396 29.979 138 " " " " A 21 0 0 "PRO " " HB2" " " 1 0 1 C2 
    2143 48 -8.87065 2.5855 32.3715 138 " " " " A 21 0 0 "PRO " " HG3" " " 1 0 1 C2 
    2144 48 -10.1174 3.6375 31.9182 138 " " " " A 21 0 0 "PRO " " HG2" " " 1 0 1 C2 
    2145 48 -8.38634 5.27461 32.2055 138 " " " " A 21 0 0 "PRO " " HD2" " " 1 0 1 C2 
    2146 48 -7.12585 4.08726 31.9037 138 " " " " A 21 0 0 "PRO " " HD3" " " 1 0 1 C2 
    2147 40 -10.6465 4.21344 27.6126 139 " " " " A 43 0 0 "LEU " " N  " " " 7 0 1 C2 
    2148 14 -11.7185 4.98908 26.9033 139 " " " " A 2 0 0 "LEU " " CA " " " 6 0 1 C2 
    2149 14 -12.8829 4.07446 26.3439 139 " " " " A 2 0 0 "LEU " " C  " " " 6 0 1 C2 
    2150 23 -12.9422 2.84338 26.6924 139 " " " " A 70 0 0 "LEU " " O  " " " 8 0 1 C2 
    2151 14 -11.0238 5.67714 25.6987 139 " " " " A 2 0 0 "LEU " " CB " " " 6 0 1 C2 
    2152 14 -9.69758 6.4351 25.848 139 " " " " A 2 0 0 "LEU " " CG " " " 6 0 1 C2 
    2153 14 -9.21627 6.91932 24.4491 139 " " " " A 2 0 0 "LEU " " CD1" " " 6 0 1 C2 
    2154 14 -9.85866 7.64809 26.8027 139 " " " " A 2 0 0 "LEU " " CD2" " " 6 0 1 C2 
    2155 48 -10.1824 3.51806 27.0459 139 " " " " A 21 0 0 "LEU " " H  " " " 1 0 1 C2 
    2156 48 -12.1288 5.8225 27.4736 139 " " " " A 21 0 0 "LEU " " HA " " " 1 0 1 C2 
    2157 48 -11.6872 6.35666 25.1636 139 " " " " A 21 0 0 "LEU " " HB3" " " 1 0 1 C2 
    2158 48 -10.8707 4.82437 25.0373 139 " " " " A 21 0 0 "LEU " " HB2" " " 1 0 1 C2 
    2159 48 -9.0193 5.67149 26.2287 139 " " " " A 21 0 0 "LEU " " HG " " " 1 0 1 C2 
    2160 48 -9.97512 7.6644 24.2101 139 " " " " A 21 0 0 "LEU " HD11 " " 1 0 1 C2 
    2161 48 -8.28929 7.49243 24.4301 139 " " " " A 21 0 0 "LEU " HD12 " " 1 0 1 C2 
    2162 48 -9.13063 6.1024 23.7326 139 " " " " A 21 0 0 "LEU " HD13 " " 1 0 1 C2 
    2163 48 -10.5198 8.38344 26.3441 139 " " " " A 21 0 0 "LEU " HD21 " " 1 0 1 C2 
    2164 48 -10.2756 7.31903 27.7545 139 " " " " A 21 0 0 "LEU " HD22 " " 1 0 1 C2 
    2165 48 -8.87194 8.06534 27.0036 139 " " " " A 21 0 0 "LEU " HD23 " " 1 0 1 C2 
    2166 40 -13.8152 4.68475 25.5932 140 " " " " A 43 0 0 "GLN " " N  " " " 7 0 1 C2 
    2167 14 -15.1325 4.14271 25.2345 140 " " " " A 2 0 0 "GLN " " CA " " " 6 0 1 C2 
    2168 14 -15.232 4.22751 23.721 140 " " " " A 2 0 0 "GLN " " C  " " " 6 0 1 C2 
    2169 23 -14.6755 5.20141 23.2267 140 " " " " A 70 0 0 "GLN " " O  " " " 8 0 1 C2 
    2170 14 -16.2727 4.70288 26.017 140 " " " " A 2 0 0 "GLN " " CB " " " 6 0 1 C2 
    2171 14 -16.0694 4.66828 27.5232 140 " " " " A 2 0 0 "GLN " " CG " " " 6 0 1 C2 
    2172 14 -17.3748 4.59251 28.3595 140 " " " " A 2 0 0 "GLN " " CD " " " 6 0 1 C2 
    2173 23 -17.2274 4.37122 29.5245 140 " " " " A 70 0 0 "GLN " " OE1" " " 8 0 1 C2 
    2174 40 -18.5297 4.71937 27.7839 140 " " " " A 43 0 0 "GLN " " NE2" " " 7 0 1 C2 
    2175 48 -13.7597 5.69314 25.5804 140 " " " " A 21 0 0 "GLN " " H  " " " 1 0 1 C2 
    2176 48 -15.0969 3.07368 25.4443 140 " " " " A 21 0 0 "GLN " " HA " " " 1 0 1 C2 
    2177 48 -17.0625 4.073 25.6077 140 " " " " A 21 0 0 "GLN " " HB3" " " 1 0 1 C2 
    2178 48 -16.5528 5.71606 25.7286 140 " " " " A 21 0 0 "GLN " " HB2" " " 1 0 1 C2 
    2179 48 -15.5269 5.59104 27.7289 140 " " " " A 21 0 0 "GLN " " HG3" " " 1 0 1 C2 
    2180 48 -15.4209 3.84258 27.8161 140 " " " " A 21 0 0 "GLN " " HG2" " " 1 0 1 C2 
    2181 48 -19.3902 4.50013 28.2651 140 " " " " A 21 0 0 "GLN " HE22 " " 1 0 1 C2 
    2182 48 -18.6549 5.08199 26.8496 140 " " " " A 21 0 0 "GLN " HE21 " " 1 0 1 C2 
    2183 40 -15.9903 3.35279 23.0441 141 " " " " A 43 0 0 "GLY " " N  " " " 7 0 1 C2 
    2184 14 -15.9581 3.11028 21.6475 141 " " " " A 2 0 0 "GLY " " CA " " " 6 0 1 C2 
    2185 14 -15.1728 1.86455 21.4 141 " " " " A 2 0 0 "GLY " " C  " " " 6 0 1 C2 
    2186 23 -14.4499 1.33088 22.2845 141 " " " " A 70 0 0 "GLY " " O  " " " 8 0 1 C2 
    2187 48 -16.2335 2.54184 23.5948 141 " " " " A 21 0 0 "GLY " " H  " " " 1 0 1 C2 
    2188 48 -15.5947 3.97846 21.0977 141 " " " " A 21 0 0 "GLY " " HA3" " " 1 0 1 C2 
    2189 48 -16.9902 2.87612 21.3867 141 " " " " A 21 0 0 "GLY " " HA2" " " 1 0 1 C2 
    2190 40 -15.2288 1.40472 20.179 142 " " " " A 43 0 0 "ASP " " N  " " " 7 0 1 C2 
    2191 14 -14.6948 0.0360921 19.8291 142 " " " " A 2 0 0 "ASP " " CA " " " 6 0 1 C2 
    2192 14 -14.5407 -0.165837 18.331 142 " " " " A 2 0 0 "ASP " " C  " " " 6 0 1 C2 
    2193 23 -13.6646 -0.974747 17.9562 142 " " " " A 70 0 0 "ASP " " O  " " " 8 0 1 C2 
    2194 14 -15.5 -1.07537 20.5247 142 " " " " A 2 0 0 "ASP " " CB " " " 6 0 1 C2 
    2195 14 -15.958 -2.26027 19.6804 142 " " " " A 2 0 0 "ASP " " CG " " " 6 0 1 C2 
    2196 23 -17.0916 -2.16578 19.1634 142 " " " " A 70 0 0 "ASP " " OD1" " " 8 0 1 C2 
    2197 23 -15.3603 -3.35957 19.6808 142 " " " " A 70 0 0 "ASP " " OD2" " " 8 0 1 C2 
    2198 48 -15.9679 1.73358 19.5743 142 " " " " A 21 0 0 "ASP " " H  " " " 1 0 1 C2 
    2199 48 -13.7401 -0.0562579 20.3469 142 " " " " A 21 0 0 "ASP " " HA " " " 1 0 1 C2 
    2200 48 -16.3764 -0.768187 21.0954 142 " " " " A 21 0 0 "ASP " " HB3" " " 1 0 1 C2 
    2201 48 -14.8779 -1.44075 21.3418 142 " " " " A 21 0 0 "ASP " " HB2" " " 1 0 1 C2 
    2202 40 -15.1851 0.617143 17.4415 143 " " " " A 43 0 0 "ASP " " N  " " " 7 0 1 C2 
    2203 14 -14.7486 0.92423 16.0294 143 " " " " A 2 0 0 "ASP " " CA " " " 6 0 1 C2 
    2204 14 -13.7191 2.06332 16.3459 143 " " " " A 2 0 0 "ASP " " C  " " " 6 0 1 C2 
    2205 23 -14.1033 3.04774 16.9878 143 " " " " A 70 0 0 "ASP " " O  " " " 8 0 1 C2 
    2206 14 -15.8325 1.59215 15.1443 143 " " " " A 2 0 0 "ASP " " CB " " " 6 0 1 C2 
    2207 14 -17.079 0.844644 15.0372 143 " " " " A 2 0 0 "ASP " " CG " " " 6 0 1 C2 
    2208 23 -17.176 0.0162423 14.0584 143 " " " " A 70 0 0 "ASP " " OD1" " " 8 0 1 C2 
    2209 23 -17.8535 0.967435 16.0061 143 " " " " A 70 0 0 "ASP " " OD2" " " 8 0 1 C2 
    2210 48 -15.7998 1.30342 17.8553 143 " " " " A 21 0 0 "ASP " " H  " " " 1 0 1 C2 
    2211 48 -14.368 0.048343 15.504 143 " " " " A 21 0 0 "ASP " " HA " " " 1 0 1 C2 
    2212 48 -15.4988 1.75313 14.1192 143 " " " " A 21 0 0 "ASP " " HB3" " " 1 0 1 C2 
    2213 48 -16.0946 2.60159 15.4612 143 " " " " A 21 0 0 "ASP " " HB2" " " 1 0 1 C2 
    2214 40 -12.4474 2.03389 15.9577 144 " " " " A 43 0 0 "ASP " " N  " " " 7 0 1 C2 
    2215 14 -11.4374 3.09611 16.2125 144 " " " " A 2 0 0 "ASP " " CA " " " 6 0 1 C2 
    2216 14 -11.8117 4.5571 15.7632 144 " " " " A 2 0 0 "ASP " " C  " " " 6 0 1 C2 
    2217 23 -11.3149 5.52018 16.3959 144 " " " " A 70 0 0 "ASP " " O  " " " 8 0 1 C2 
    2218 14 -10.0544 2.65558 15.6495 144 " " " " A 2 0 0 "ASP " " CB " " " 6 0 1 C2 
    2219 14 -9.75168 2.78375 14.1416 144 " " " " A 2 0 0 "ASP " " CG " " " 6 0 1 C2 
    2220 23 -8.72941 3.34818 13.7895 144 " " " " A 70 0 0 "ASP " " OD1" " " 8 0 1 C2 
    2221 23 -10.6623 2.46132 13.3049 144 " " " " A 70 0 0 "ASP " " OD2" " " 8 0 1 C2 
    2222 48 -12.0267 1.22256 15.5278 144 " " " " A 21 0 0 "ASP " " H  " " " 1 0 1 C2 
    2223 48 -11.4088 3.21223 17.2959 144 " " " " A 21 0 0 "ASP " " HA " " " 1 0 1 C2 
    2224 48 -9.79296 1.62572 15.8927 144 " " " " A 21 0 0 "ASP " " HB3" " " 1 0 1 C2 
    2225 48 -9.20382 3.03257 16.2174 144 " " " " A 21 0 0 "ASP " " HB2" " " 1 0 1 C2 
    2226 40 -12.7113 4.70719 14.7512 145 " " " " A 43 0 0 "ASP " " N  " " " 7 0 1 C2 
    2227 14 -13.4393 5.95468 14.474 145 " " " " A 2 0 0 "ASP " " CA " " " 6 0 1 C2 
    2228 14 -14.4254 6.50013 15.4839 145 " " " " A 2 0 0 "ASP " " C  " " " 6 0 1 C2 
    2229 23 -14.5874 7.71237 15.5048 145 " " " " A 70 0 0 "ASP " " O  " " " 8 0 1 C2 
    2230 14 -14.0363 5.84507 13.076 145 " " " " A 2 0 0 "ASP " " CB " " " 6 0 1 C2 
    2231 14 -15.3349 5.11638 12.9685 145 " " " " A 2 0 0 "ASP " " CG " " " 6 0 1 C2 
    2232 23 -15.3174 3.86105 12.8768 145 " " " " A 70 0 0 "ASP " " OD1" " " 8 0 1 C2 
    2233 23 -16.3808 5.81803 12.8712 145 " " " " A 70 0 0 "ASP " " OD2" " " 8 0 1 C2 
    2234 48 -12.8856 3.86588 14.2202 145 " " " " A 21 0 0 "ASP " " H  " " " 1 0 1 C2 
    2235 48 -12.6753 6.72816 14.395 145 " " " " A 21 0 0 "ASP " " HA " " " 1 0 1 C2 
    2236 48 -13.284 5.51672 12.3588 145 " " " " A 21 0 0 "ASP " " HB3" " " 1 0 1 C2 
    2237 48 -14.1108 6.8779 12.7357 145 " " " " A 21 0 0 "ASP " " HB2" " " 1 0 1 C2 
    2238 40 -15.0331 5.61387 16.3193 146 " " " " A 43 0 0 "GLU " " N  " " " 7 0 1 C2 
    2239 14 -15.9053 5.97854 17.4195 146 " " " " A 2 0 0 "GLU " " CA " " " 6 0 1 C2 
    2240 14 -14.9026 6.47168 18.5325 146 " " " " A 2 0 0 "GLU " " C  " " " 6 0 1 C2 
    2241 23 -15.1902 7.47667 19.1187 146 " " " " A 70 0 0 "GLU " " O  " " " 8 0 1 C2 
    2242 14 -16.7643 4.7701 17.8612 146 " " " " A 2 0 0 "GLU " " CB " " " 6 0 1 C2 
    2243 14 -17.9702 4.50393 16.977 146 " " " " A 2 0 0 "GLU " " CG " " " 6 0 1 C2 
    2244 14 -19.064 5.52064 17.1848 146 " " " " A 2 0 0 "GLU " " CD " " " 6 0 1 C2 
    2245 23 -19.4432 6.19286 16.194 146 " " " " A 70 0 0 "GLU " " OE1" " " 8 0 1 C2 
    2246 23 -19.5383 5.62675 18.3692 146 " " " " A 70 0 0 "GLU " " OE2" " " 8 0 1 C2 
    2247 48 -14.9009 4.62671 16.1515 146 " " " " A 21 0 0 "GLU " " H  " " " 1 0 1 C2 
    2248 48 -16.5972 6.77437 17.1437 146 " " " " A 21 0 0 "GLU " " HA " " " 1 0 1 C2 
    2249 48 -17.022 4.86741 18.9158 146 " " " " A 21 0 0 "GLU " " HB3" " " 1 0 1 C2 
    2250 48 -16.1475 3.90114 17.6319 146 " " " " A 21 0 0 "GLU " " HB2" " " 1 0 1 C2 
    2251 48 -18.4699 3.55266 17.16 146 " " " " A 21 0 0 "GLU " " HG3" " " 1 0 1 C2 
    2252 48 -17.5931 4.41801 15.9579 146 " " " " A 21 0 0 "GLU " " HG2" " " 1 0 1 C2 
    2253 40 -13.7367 5.84892 18.71 147 " " " " A 43 0 0 "ILE " " N  " " " 7 0 1 C2 
    2254 14 -12.7679 6.15686 19.7718 147 " " " " A 2 0 0 "ILE " " CA " " " 6 0 1 C2 
    2255 14 -12.168 7.51353 19.5007 147 " " " " A 2 0 0 "ILE " " C  " " " 6 0 1 C2 
    2256 23 -11.9 8.30807 20.468 147 " " " " A 70 0 0 "ILE " " O  " " " 8 0 1 C2 
    2257 14 -11.7635 4.99494 19.8729 147 " " " " A 2 0 0 "ILE " " CB " " " 6 0 1 C2 
    2258 14 -12.4664 3.80709 20.5169 147 " " " " A 2 0 0 "ILE " " CG1" " " 6 0 1 C2 
    2259 14 -10.5595 5.3599 20.7922 147 " " " " A 2 0 0 "ILE " " CG2" " " 6 0 1 C2 
    2260 14 -11.7648 2.45338 20.1875 147 " " " " A 2 0 0 "ILE " " CD1" " " 6 0 1 C2 
    2261 48 -13.4206 5.17748 18.0249 147 " " " " A 21 0 0 "ILE " " H  " " " 1 0 1 C2 
    2262 48 -13.2461 6.16172 20.7513 147 " " " " A 21 0 0 "ILE " " HA " " " 1 0 1 C2 
    2263 48 -11.4882 4.62213 18.8864 147 " " " " A 21 0 0 "ILE " " HB " " " 1 0 1 C2 
    2264 48 -13.473 3.82608 20.0992 147 " " " " A 21 0 0 "ILE " HG13 " " 1 0 1 C2 
    2265 48 -12.5245 4.01568 21.5851 147 " " " " A 21 0 0 "ILE " HG12 " " 1 0 1 C2 
    2266 48 -10.8751 5.69551 21.7801 147 " " " " A 21 0 0 "ILE " HG21 " " 1 0 1 C2 
    2267 48 -9.98797 4.44577 20.9528 147 " " " " A 21 0 0 "ILE " HG22 " " 1 0 1 C2 
    2268 48 -9.88132 6.12359 20.4115 147 " " " " A 21 0 0 "ILE " HG23 " " 1 0 1 C2 
    2269 48 -12.239 1.64107 20.7382 147 " " " " A 21 0 0 "ILE " HD11 " " 1 0 1 C2 
    2270 48 -11.8731 2.19778 19.1334 147 " " " " A 21 0 0 "ILE " HD12 " " 1 0 1 C2 
    2271 48 -10.7289 2.48814 20.5248 147 " " " " A 21 0 0 "ILE " HD13 " " 1 0 1 C2 
    2272 40 -11.9019 7.8172 18.238 148 " " " " A 43 0 0 "LEU " " N  " " " 7 0 1 C2 
    2273 14 -11.2876 9.05081 17.7216 148 " " " " A 2 0 0 "LEU " " CA " " " 6 0 1 C2 
    2274 14 -12.1144 10.3089 18.1433 148 " " " " A 2 0 0 "LEU " " C  " " " 6 0 1 C2 
    2275 23 -11.6079 11.2058 18.7883 148 " " " " A 70 0 0 "LEU " " O  " " " 8 0 1 C2 
    2276 14 -11.1198 8.85331 16.1821 148 " " " " A 2 0 0 "LEU " " CB " " " 6 0 1 C2 
    2277 14 -10.3525 9.98472 15.4403 148 " " " " A 2 0 0 "LEU " " CG " " " 6 0 1 C2 
    2278 14 -8.92074 9.97235 16.0382 148 " " " " A 2 0 0 "LEU " " CD1" " " 6 0 1 C2 
    2279 14 -10.4058 9.87542 13.8703 148 " " " " A 2 0 0 "LEU " " CD2" " " 6 0 1 C2 
    2280 48 -12.2143 7.13899 17.5579 148 " " " " A 21 0 0 "LEU " " H  " " " 1 0 1 C2 
    2281 48 -10.3589 8.8731 18.2638 148 " " " " A 21 0 0 "LEU " " HA " " " 1 0 1 C2 
    2282 48 -12.1117 8.73496 15.7458 148 " " " " A 21 0 0 "LEU " " HB3" " " 1 0 1 C2 
    2283 48 -10.6661 7.88929 15.9521 148 " " " " A 21 0 0 "LEU " " HB2" " " 1 0 1 C2 
    2284 48 -10.832 10.9405 15.6516 148 " " " " A 21 0 0 "LEU " " HG " " " 1 0 1 C2 
    2285 48 -8.47938 9.00062 15.8168 148 " " " " A 21 0 0 "LEU " HD11 " " 1 0 1 C2 
    2286 48 -8.31082 10.7466 15.5728 148 " " " " A 21 0 0 "LEU " HD12 " " 1 0 1 C2 
    2287 48 -8.91704 10.2163 17.1006 148 " " " " A 21 0 0 "LEU " HD13 " " 1 0 1 C2 
    2288 48 -11.3737 10.0284 13.3928 148 " " " " A 21 0 0 "LEU " HD21 " " 1 0 1 C2 
    2289 48 -9.73584 10.7171 13.6945 148 " " " " A 21 0 0 "LEU " HD22 " " 1 0 1 C2 
    2290 48 -10.0707 8.94908 13.4038 148 " " " " A 21 0 0 "LEU " HD23 " " 1 0 1 C2 
    2291 40 -13.4434 10.2334 17.8392 149 " " " " A 43 0 0 "LYS " " N  " " " 7 0 1 C2 
    2292 14 -14.4592 11.229 18.2361 149 " " " " A 2 0 0 "LYS " " CA " " " 6 0 1 C2 
    2293 14 -14.5472 11.463 19.7764 149 " " " " A 2 0 0 "LYS " " C  " " " 6 0 1 C2 
    2294 23 -14.9683 12.4989 20.2413 149 " " " " A 70 0 0 "LYS " " O  " " " 8 0 1 C2 
    2295 14 -15.9066 10.772 17.7407 149 " " " " A 2 0 0 "LYS " " CB " " " 6 0 1 C2 
    2296 14 -16.0232 10.9687 16.2339 149 " " " " A 2 0 0 "LYS " " CG " " " 6 0 1 C2 
    2297 14 -17.5148 10.5201 15.7392 149 " " " " A 2 0 0 "LYS " " CD " " " 6 0 1 C2 
    2298 14 -17.7769 8.96824 15.9117 149 " " " " A 2 0 0 "LYS " " CE " " " 6 0 1 C2 
    2299 40 -19.203 8.66922 15.6484 149 " " " " A 43 0 0 "LYS " " NZ " " " 7 0 1 C2 
    2300 48 -13.7255 9.41884 17.3128 149 " " " " A 21 0 0 "LYS " " H  " " " 1 0 1 C2 
    2301 48 -14.3619 12.1873 17.7257 149 " " " " A 21 0 0 "LYS " " HA " " " 1 0 1 C2 
    2302 48 -16.6372 11.3019 18.3518 149 " " " " A 21 0 0 "LYS " " HB3" " " 1 0 1 C2 
    2303 48 -16.1103 9.73617 18.0123 149 " " " " A 21 0 0 "LYS " " HB2" " " 1 0 1 C2 
    2304 48 -15.3128 10.3432 15.6933 149 " " " " A 21 0 0 "LYS " " HG3" " " 1 0 1 C2 
    2305 48 -15.8852 11.9746 15.8375 149 " " " " A 21 0 0 "LYS " " HG2" " " 1 0 1 C2 
    2306 48 -17.5336 10.5987 14.6522 149 " " " " A 21 0 0 "LYS " " HD3" " " 1 0 1 C2 
    2307 48 -18.2631 11.2233 16.1047 149 " " " " A 21 0 0 "LYS " " HD2" " " 1 0 1 C2 
    2308 48 -17.4726 8.65409 16.9101 149 " " " " A 21 0 0 "LYS " " HE3" " " 1 0 1 C2 
    2309 48 -17.0172 8.54253 15.2562 149 " " " " A 21 0 0 "LYS " " HE2" " " 1 0 1 C2 
    2310 48 -19.297 7.66386 15.626 149 " " " " A 21 0 0 "LYS " " HZ1" " " 1 0 1 C2 
    2311 48 -19.767 9.12801 16.3494 149 " " " " A 21 0 0 "LYS " " HZ2" " " 1 0 1 C2 
    2312 48 -19.5353 8.99359 14.7515 149 " " " " A 21 0 0 "LYS " " HZ3" " " 1 0 1 C2 
    2313 40 -14.2856 10.4271 20.4961 150 " " " " A 43 0 0 "ASN " " N  " " " 7 0 1 C2 
    2314 14 -14.3231 10.3491 21.9923 150 " " " " A 2 0 0 "ASN " " CA " " " 6 0 1 C2 
    2315 14 -13.0486 10.9689 22.626 150 " " " " A 2 0 0 "ASN " " C  " " " 6 0 1 C2 
    2316 23 -13.1124 11.6371 23.6144 150 " " " " A 70 0 0 "ASN " " O  " " " 8 0 1 C2 
    2317 14 -14.5181 8.96793 22.673 150 " " " " A 2 0 0 "ASN " " CB " " " 6 0 1 C2 
    2318 14 -16.0057 8.54467 22.3423 150 " " " " A 2 0 0 "ASN " " CG " " " 6 0 1 C2 
    2319 23 -16.8502 9.40833 22.0922 150 " " " " A 70 0 0 "ASN " " OD1" " " 8 0 1 C2 
    2320 40 -16.2229 7.24283 22.2057 150 " " " " A 43 0 0 "ASN " " ND2" " " 7 0 1 C2 
    2321 48 -14.1742 9.54527 20.0165 150 " " " " A 21 0 0 "ASN " " H  " " " 1 0 1 C2 
    2322 48 -15.0989 11.0721 22.2444 150 " " " " A 21 0 0 "ASN " " HA " " " 1 0 1 C2 
    2323 48 -14.4778 9.04703 23.7593 150 " " " " A 21 0 0 "ASN " " HB3" " " 1 0 1 C2 
    2324 48 -13.7457 8.32521 22.2507 150 " " " " A 21 0 0 "ASN " " HB2" " " 1 0 1 C2 
    2325 48 -17.1228 6.90659 21.8939 150 " " " " A 21 0 0 "ASN " HD22 " " 1 0 1 C2 
    2326 48 -15.5163 6.60332 22.54 150 " " " " A 21 0 0 "ASN " HD21 " " 1 0 1 C2 
    2327 40 -11.9435 10.6466 21.9584 151 " " " " A 43 0 0 "TYR " " N  " " " 7 0 1 C2 
    2328 14 -10.5468 10.9356 22.344 151 " " " " A 2 0 0 "TYR " " CA " " " 6 0 1 C2 
    2329 14 -10.2313 12.4218 22.1621 151 " " " " A 2 0 0 "TYR " " C  " " " 6 0 1 C2 
    2330 23 -9.65908 13.0674 23.0258 151 " " " " A 70 0 0 "TYR " " O  " " " 8 0 1 C2 
    2331 14 -9.54423 10.057 21.6025 151 " " " " A 2 0 0 "TYR " " CB " " " 6 0 1 C2 
    2332 14 -8.11385 10.5047 21.5849 151 " " " " A 2 0 0 "TYR " " CG " " " 6 0 1 C2 
    2333 14 -7.43967 10.5822 22.8352 151 " " " " A 2 0 0 "TYR " " CD1" " " 6 0 1 C2 
    2334 14 -7.28905 10.6914 20.4037 151 " " " " A 2 0 0 "TYR " " CD2" " " 6 0 1 C2 
    2335 14 -6.11178 11.0164 22.8694 151 " " " " A 2 0 0 "TYR " " CE1" " " 6 0 1 C2 
    2336 14 -6.00182 11.0187 20.447 151 " " " " A 2 0 0 "TYR " " CE2" " " 6 0 1 C2 
    2337 14 -5.35613 11.1903 21.6993 151 " " " " A 2 0 0 "TYR " " CZ " " " 6 0 1 C2 
    2338 23 -4.03163 11.5315 21.7353 151 " " " " A 70 0 0 "TYR " " OH " " " 8 0 1 C2 
    2339 48 -12.1269 10.1504 21.098 151 " " " " A 21 0 0 "TYR " " H  " " " 1 0 1 C2 
    2340 48 -10.4358 10.6785 23.3974 151 " " " " A 21 0 0 "TYR " " HA " " " 1 0 1 C2 
    2341 48 -9.89561 9.96729 20.5746 151 " " " " A 21 0 0 "TYR " " HB3" " " 1 0 1 C2 
    2342 48 -9.55838 9.03502 21.9813 151 " " " " A 21 0 0 "TYR " " HB2" " " 1 0 1 C2 
    2343 48 -7.95148 10.1644 23.6896 151 " " " " A 21 0 0 "TYR " " HD1" " " 1 0 1 C2 
    2344 48 -7.69446 10.5352 19.415 151 " " " " A 21 0 0 "TYR " " HD2" " " 1 0 1 C2 
    2345 48 -5.55002 11.0813 23.7895 151 " " " " A 21 0 0 "TYR " " HE1" " " 1 0 1 C2 
    2346 48 -5.4192 11.1307 19.5446 151 " " " " A 21 0 0 "TYR " " HE2" " " 1 0 1 C2 
    2347 48 -3.68083 11.7879 20.8961 151 " " " " A 21 0 0 "TYR " " HH " " " 1 0 1 C2 
    2348 40 -10.4145 12.89 20.9194 152 " " " " A 43 0 0 "GLN " " N  " " " 7 0 1 C2 
    2349 14 -9.90135 14.1112 20.3433 152 " " " " A 2 0 0 "GLN " " CA " " " 6 0 1 C2 
    2350 14 -10.2555 15.4383 21.0732 152 " " " " A 2 0 0 "GLN " " C  " " " 6 0 1 C2 
    2351 23 -9.48712 16.4085 21.1094 152 " " " " A 70 0 0 "GLN " " O  " " " 8 0 1 C2 
    2352 14 -10.2963 14.1517 18.8845 152 " " " " A 2 0 0 "GLN " " CB " " " 6 0 1 C2 
    2353 14 -11.8257 14.3858 18.5491 152 " " " " A 2 0 0 "GLN " " CG " " " 6 0 1 C2 
    2354 14 -12.1331 14.1228 17.1057 152 " " " " A 2 0 0 "GLN " " CD " " " 6 0 1 C2 
    2355 23 -13.2879 14.0931 16.7293 152 " " " " A 70 0 0 "GLN " " OE1" " " 8 0 1 C2 
    2356 40 -11.1686 13.6963 16.3433 152 " " " " A 43 0 0 "GLN " " NE2" " " 7 0 1 C2 
    2357 48 -10.6567 12.1482 20.2782 152 " " " " A 21 0 0 "GLN " " H  " " " 1 0 1 C2 
    2358 48 -8.81158 14.0899 20.3357 152 " " " " A 21 0 0 "GLN " " HA " " " 1 0 1 C2 
    2359 48 -9.89854 13.2401 18.4385 152 " " " " A 21 0 0 "GLN " " HB3" " " 1 0 1 C2 
    2360 48 -9.8062 14.9181 18.284 152 " " " " A 21 0 0 "GLN " " HB2" " " 1 0 1 C2 
    2361 48 -12.1797 15.4001 18.7332 152 " " " " A 21 0 0 "GLN " " HG3" " " 1 0 1 C2 
    2362 48 -12.4018 13.6902 19.1595 152 " " " " A 21 0 0 "GLN " " HG2" " " 1 0 1 C2 
    2363 48 -11.4241 13.4926 15.3876 152 " " " " A 21 0 0 "GLN " HE22 " " 1 0 1 C2 
    2364 48 -10.2033 13.6222 16.631 152 " " " " A 21 0 0 "GLN " HE21 " " 1 0 1 C2 
    2365 40 -11.4362 15.4312 21.6379 153 " " " " A 43 0 0 "VAL " " N  " " " 7 0 1 C2 
    2366 14 -12.0005 16.5194 22.3669 153 " " " " A 2 0 0 "VAL " " CA " " " 6 0 1 C2 
    2367 14 -11.5097 16.641 23.7996 153 " " " " A 2 0 0 "VAL " " C  " " " 6 0 1 C2 
    2368 23 -11.7536 17.625 24.4608 153 " " " " A 70 0 0 "VAL " " O  " " " 8 0 1 C2 
    2369 14 -13.5798 16.3824 22.3726 153 " " " " A 2 0 0 "VAL " " CB " " " 6 0 1 C2 
    2370 14 -14.3289 16.828 21.058 153 " " " " A 2 0 0 "VAL " " CG1" " " 6 0 1 C2 
    2371 14 -13.9695 14.9773 22.7962 153 " " " " A 2 0 0 "VAL " " CG2" " " 6 0 1 C2 
    2372 48 -12.0133 14.6023 21.6335 153 " " " " A 21 0 0 "VAL " " H  " " " 1 0 1 C2 
    2373 48 -11.8299 17.4498 21.8252 153 " " " " A 21 0 0 "VAL " " HA " " " 1 0 1 C2 
    2374 48 -14.0441 17.0484 23.0998 153 " " " " A 21 0 0 "VAL " " HB " " " 1 0 1 C2 
    2375 48 -15.4041 16.949 21.1899 153 " " " " A 21 0 0 "VAL " HG11 " " 1 0 1 C2 
    2376 48 -13.9277 17.737 20.6098 153 " " " " A 21 0 0 "VAL " HG12 " " 1 0 1 C2 
    2377 48 -14.0919 16.1062 20.2764 153 " " " " A 21 0 0 "VAL " HG13 " " 1 0 1 C2 
    2378 48 -13.4286 14.6222 23.6733 153 " " " " A 21 0 0 "VAL " HG21 " " 1 0 1 C2 
    2379 48 -15.0399 15.0202 22.9976 153 " " " " A 21 0 0 "VAL " HG22 " " 1 0 1 C2 
    2380 48 -13.7745 14.1957 22.0619 153 " " " " A 21 0 0 "VAL " HG23 " " 1 0 1 C2 
    2381 40 -10.7586 15.649 24.3457 154 " " " " A 43 0 0 "VAL " " N  " " " 7 0 1 C2 
    2382 14 -10.0376 15.7028 25.6249 154 " " " " A 2 0 0 "VAL " " CA " " " 6 0 1 C2 
    2383 14 -8.47471 15.7518 25.4593 154 " " " " A 2 0 0 "VAL " " C  " " " 6 0 1 C2 
    2384 23 -7.87526 16.3409 26.2987 154 " " " " A 70 0 0 "VAL " " O  " " " 8 0 1 C2 
    2385 14 -10.5291 14.5401 26.5604 154 " " " " A 2 0 0 "VAL " " CB " " " 6 0 1 C2 
    2386 14 -12.0017 14.7331 27.0204 154 " " " " A 2 0 0 "VAL " " CG1" " " 6 0 1 C2 
    2387 14 -10.3212 13.1072 26.0336 154 " " " " A 2 0 0 "VAL " " CG2" " " 6 0 1 C2 
    2388 48 -10.6704 14.7886 23.8241 154 " " " " A 21 0 0 "VAL " " H  " " " 1 0 1 C2 
    2389 48 -10.3047 16.6324 26.1276 154 " " " " A 21 0 0 "VAL " " HA " " " 1 0 1 C2 
    2390 48 -9.88016 14.621 27.4324 154 " " " " A 21 0 0 "VAL " " HB " " " 1 0 1 C2 
    2391 48 -12.6243 14.3764 26.1999 154 " " " " A 21 0 0 "VAL " HG11 " " 1 0 1 C2 
    2392 48 -12.2055 14.0032 27.8039 154 " " " " A 21 0 0 "VAL " HG12 " " 1 0 1 C2 
    2393 48 -12.1783 15.739 27.4013 154 " " " " A 21 0 0 "VAL " HG13 " " 1 0 1 C2 
    2394 48 -10.7113 12.3679 26.7332 154 " " " " A 21 0 0 "VAL " HG21 " " 1 0 1 C2 
    2395 48 -10.9743 12.9016 25.1854 154 " " " " A 21 0 0 "VAL " HG22 " " 1 0 1 C2 
    2396 48 -9.31583 12.8801 25.6791 154 " " " " A 21 0 0 "VAL " HG23 " " 1 0 1 C2 
    2397 40 -7.92167 15.1685 24.4048 155 " " " " A 43 0 0 "GLU " " N  " " " 7 0 1 C2 
    2398 14 -6.57077 15.3596 23.8268 155 " " " " A 2 0 0 "GLU " " CA " " " 6 0 1 C2 
    2399 14 -5.78097 16.6689 24.0212 155 " " " " A 2 0 0 "GLU " " C  " " " 6 0 1 C2 
    2400 23 -4.66734 16.6087 24.5279 155 " " " " A 70 0 0 "GLU " " O  " " " 8 0 1 C2 
    2401 14 -6.65611 14.6392 22.4148 155 " " " " A 2 0 0 "GLU " " CB " " " 6 0 1 C2 
    2402 14 -5.25019 14.6002 21.7294 155 " " " " A 2 0 0 "GLU " " CG " " " 6 0 1 C2 
    2403 14 -4.77336 15.8466 20.9666 155 " " " " A 2 0 0 "GLU " " CD " " " 6 0 1 C2 
    2404 23 -3.60426 15.9097 20.5206 155 " " " " A 70 0 0 "GLU " " OE1" " " 8 0 1 C2 
    2405 23 -5.55441 16.7466 20.7495 155 " " " " A 70 0 0 "GLU " " OE2" " " 8 0 1 C2 
    2406 48 -8.55306 14.5553 23.9095 155 " " " " A 21 0 0 "GLU " " H  " " " 1 0 1 C2 
    2407 48 -6.05442 14.7205 24.5431 155 " " " " A 21 0 0 "GLU " " HA " " " 1 0 1 C2 
    2408 48 -7.28733 15.1763 21.7069 155 " " " " A 21 0 0 "GLU " " HB3" " " 1 0 1 C2 
    2409 48 -7.11211 13.6553 22.5248 155 " " " " A 21 0 0 "GLU " " HB2" " " 1 0 1 C2 
    2410 48 -5.24529 13.8165 20.9719 155 " " " " A 21 0 0 "GLU " " HG3" " " 1 0 1 C2 
    2411 48 -4.4378 14.1931 22.3314 155 " " " " A 21 0 0 "GLU " " HG2" " " 1 0 1 C2 
    2412 40 -6.3029 17.8818 23.6333 156 " " " " A 43 0 0 "PRO " " N  " " " 7 0 1 C2 
    2413 14 -5.55694 19.1735 23.8031 156 " " " " A 2 0 0 "PRO " " CA " " " 6 0 1 C2 
    2414 14 -5.45078 19.5435 25.2592 156 " " " " A 2 0 0 "PRO " " C  " " " 6 0 1 C2 
    2415 23 -4.49206 20.2646 25.591 156 " " " " A 70 0 0 "PRO " " O  " " " 8 0 1 C2 
    2416 14 -6.37733 20.2135 23.0053 156 " " " " A 2 0 0 "PRO " " CB " " " 6 0 1 C2 
    2417 14 -7.76038 19.6322 22.7583 156 " " " " A 2 0 0 "PRO " " CG " " " 6 0 1 C2 
    2418 14 -7.53941 18.1182 22.852 156 " " " " A 2 0 0 "PRO " " CD " " " 6 0 1 C2 
    2419 48 -4.53588 19.1166 23.4258 156 " " " " A 21 0 0 "PRO " " HA " " " 1 0 1 C2 
    2420 48 -5.88121 20.2562 22.0357 156 " " " " A 21 0 0 "PRO " " HB3" " " 1 0 1 C2 
    2421 48 -6.48959 21.2064 23.4407 156 " " " " A 21 0 0 "PRO " " HB2" " " 1 0 1 C2 
    2422 48 -8.15088 19.9034 21.7774 156 " " " " A 21 0 0 "PRO " " HG3" " " 1 0 1 C2 
    2423 48 -8.41661 20.0198 23.5375 156 " " " " A 21 0 0 "PRO " " HG2" " " 1 0 1 C2 
    2424 48 -8.46317 17.6737 23.2224 156 " " " " A 21 0 0 "PRO " " HD2" " " 1 0 1 C2 
    2425 48 -7.26635 17.7732 21.8547 156 " " " " A 21 0 0 "PRO " " HD3" " " 1 0 1 C2 
    2426 40 -6.51524 19.3527 26.0332 157 " " " " A 43 0 0 "GLU " " N  " " " 7 0 1 C2 
    2427 14 -6.65583 19.5416 27.4168 157 " " " " A 2 0 0 "GLU " " CA " " " 6 0 1 C2 
    2428 14 -5.9144 18.5561 28.3259 157 " " " " A 2 0 0 "GLU " " C  " " " 6 0 1 C2 
    2429 23 -5.55342 19.004 29.4112 157 " " " " A 70 0 0 "GLU " " O  " " " 8 0 1 C2 
    2430 14 -8.13113 19.414 27.7763 157 " " " " A 2 0 0 "GLU " " CB " " " 6 0 1 C2 
    2431 14 -9.03354 20.3937 27.04 157 " " " " A 2 0 0 "GLU " " CG " " " 6 0 1 C2 
    2432 14 -9.20278 21.7401 27.587 157 " " " " A 2 0 0 "GLU " " CD " " " 6 0 1 C2 
    2433 23 -9.39085 21.8331 28.7947 157 " " " " A 70 0 0 "GLU " " OE1" " " 8 0 1 C2 
    2434 23 -9.30724 22.6918 26.7694 157 " " " " A 70 0 0 "GLU " " OE2" " " 8 0 1 C2 
    2435 48 -7.37913 18.8939 25.7815 157 " " " " A 21 0 0 "GLU " " H  " " " 1 0 1 C2 
    2436 48 -6.34166 20.5703 27.5935 157 " " " " A 21 0 0 "GLU " " HA " " " 1 0 1 C2 
    2437 48 -8.27623 19.458 28.8557 157 " " " " A 21 0 0 "GLU " " HB3" " " 1 0 1 C2 
    2438 48 -8.57249 18.438 27.5747 157 " " " " A 21 0 0 "GLU " " HB2" " " 1 0 1 C2 
    2439 48 -10.0317 19.9559 27.027 157 " " " " A 21 0 0 "GLU " " HG3" " " 1 0 1 C2 
    2440 48 -8.84054 20.4114 25.9674 157 " " " " A 21 0 0 "GLU " " HG2" " " 1 0 1 C2 
    2441 40 -5.53587 17.4004 27.8413 158 " " " " A 43 0 0 "LEU " " N  " " " 7 0 1 C2 
    2442 14 -4.73131 16.3422 28.5862 158 " " " " A 2 0 0 "LEU " " CA " " " 6 0 1 C2 
    2443 14 -3.21375 16.6724 28.512 158 " " " " A 2 0 0 "LEU " " C  " " " 6 0 1 C2 
    2444 23 -2.53855 16.5202 29.4818 158 " " " " A 70 0 0 "LEU " " O  " " " 8 0 1 C2 
    2445 14 -5.00002 14.9538 27.9373 158 " " " " A 2 0 0 "LEU " " CB " " " 6 0 1 C2 
    2446 14 -4.18558 13.735 28.3627 158 " " " " A 2 0 0 "LEU " " CG " " " 6 0 1 C2 
    2447 14 -4.18459 13.4879 29.8505 158 " " " " A 2 0 0 "LEU " " CD1" " " 6 0 1 C2 
    2448 14 -4.47956 12.5085 27.5606 158 " " " " A 2 0 0 "LEU " " CD2" " " 6 0 1 C2 
    2449 48 -5.81367 17.1993 26.8913 158 " " " " A 21 0 0 "LEU " " H  " " " 1 0 1 C2 
    2450 48 -5.04347 16.3188 29.6302 158 " " " " A 21 0 0 "LEU " " HA " " " 1 0 1 C2 
    2451 48 -4.80053 14.9389 26.8658 158 " " " " A 21 0 0 "LEU " " HB3" " " 1 0 1 C2 
    2452 48 -6.06615 14.7597 28.0547 158 " " " " A 21 0 0 "LEU " " HB2" " " 1 0 1 C2 
    2453 48 -3.19914 14.0652 28.0371 158 " " " " A 21 0 0 "LEU " " HG " " " 1 0 1 C2 
    2454 48 -4.56708 14.2377 30.5431 158 " " " " A 21 0 0 "LEU " HD11 " " 1 0 1 C2 
    2455 48 -4.90916 12.7034 30.0689 158 " " " " A 21 0 0 "LEU " HD12 " " 1 0 1 C2 
    2456 48 -3.16549 13.2219 30.1311 158 " " " " A 21 0 0 "LEU " HD13 " " 1 0 1 C2 
    2457 48 -4.542 12.7044 26.4902 158 " " " " A 21 0 0 "LEU " HD21 " " 1 0 1 C2 
    2458 48 -3.85744 11.6328 27.7458 158 " " " " A 21 0 0 "LEU " HD22 " " 1 0 1 C2 
    2459 48 -5.48783 12.1911 27.8267 158 " " " " A 21 0 0 "LEU " HD23 " " 1 0 1 C2 
    2460 40 -2.71572 17.1921 27.4103 159 " " " " A 43 0 0 "GLN " " N  " " " 7 0 1 C2 
    2461 14 -1.28549 17.4783 27.1537 159 " " " " A 2 0 0 "GLN " " CA " " " 6 0 1 C2 
    2462 14 -0.798868 18.8209 27.7467 159 " " " " A 2 0 0 "GLN " " C  " " " 6 0 1 C2 
    2463 23 0.200753 19.3846 27.3606 159 " " " " A 70 0 0 "GLN " " O  " " " 8 0 1 C2 
    2464 14 -1.11199 17.4748 25.5759 159 " " " " A 2 0 0 "GLN " " CB " " " 6 0 1 C2 
    2465 14 0.255306 17.5961 24.9498 159 " " " " A 2 0 0 "GLN " " CG " " " 6 0 1 C2 
    2466 14 1.07691 16.3663 25.224 159 " " " " A 2 0 0 "GLN " " CD " " " 6 0 1 C2 
    2467 23 1.51854 16.1228 26.3238 159 " " " " A 70 0 0 "GLN " " OE1" " " 8 0 1 C2 
    2468 40 1.53323 15.6976 24.1581 159 " " " " A 43 0 0 "GLN " " NE2" " " 7 0 1 C2 
    2469 48 -3.3813 17.2289 26.6515 159 " " " " A 21 0 0 "GLN " " H  " " " 1 0 1 C2 
    2470 48 -0.773868 16.6063 27.5612 159 " " " " A 21 0 0 "GLN " " HA " " " 1 0 1 C2 
    2471 48 -1.7227 18.2868 25.1812 159 " " " " A 21 0 0 "GLN " " HB3" " " 1 0 1 C2 
    2472 48 -1.48089 16.5326 25.1707 159 " " " " A 21 0 0 "GLN " " HB2" " " 1 0 1 C2 
    2473 48 0.885039 18.4371 25.24 159 " " " " A 21 0 0 "GLN " " HG3" " " 1 0 1 C2 
    2474 48 0.227928 17.6285 23.8606 159 " " " " A 21 0 0 "GLN " " HG2" " " 1 0 1 C2 
    2475 48 2.26138 15.0051 24.2596 159 " " " " A 21 0 0 "GLN " HE22 " " 1 0 1 C2 
    2476 48 1.16623 16.0122 23.2713 159 " " " " A 21 0 0 "GLN " HE21 " " 1 0 1 C2 
    2477 40 -1.49182 19.3671 28.7344 160 " " " " A 43 0 0 "GLN " " N  " " " 7 0 1 C2 
    2478 14 -1.21532 20.6521 29.3972 160 " " " " A 2 0 0 "GLN " " CA " " " 6 0 1 C2 
    2479 14 -1.23946 20.6381 30.9588 160 " " " " A 2 0 0 "GLN " " C  " " " 6 0 1 C2 
    2480 23 -0.816196 21.5705 31.5562 160 " " " " A 70 0 0 "GLN " " O  " " " 8 0 1 C2 
    2481 14 -1.9831 21.7633 28.7754 160 " " " " A 2 0 0 "GLN " " CB " " " 6 0 1 C2 
    2482 14 -3.49174 21.613 28.8478 160 " " " " A 2 0 0 "GLN " " CG " " " 6 0 1 C2 
    2483 14 -4.065 22.0913 30.1677 160 " " " " A 2 0 0 "GLN " " CD " " " 6 0 1 C2 
    2484 23 -3.92133 23.2391 30.6395 160 " " " " A 70 0 0 "GLN " " OE1" " " 8 0 1 C2 
    2485 40 -4.85457 21.301 30.8228 160 " " " " A 43 0 0 "GLN " " NE2" " " 7 0 1 C2 
    2486 48 -2.33649 18.8874 29.011 160 " " " " A 21 0 0 "GLN " " H  " " " 1 0 1 C2 
    2487 48 -0.151421 20.8748 29.3158 160 " " " " A 21 0 0 "GLN " " HA " " " 1 0 1 C2 
    2488 48 -1.74445 21.8292 27.7139 160 " " " " A 21 0 0 "GLN " " HB3" " " 1 0 1 C2 
    2489 48 -1.64336 22.6727 29.271 160 " " " " A 21 0 0 "GLN " " HB2" " " 1 0 1 C2 
    2490 48 -3.88736 20.6452 28.5396 160 " " " " A 21 0 0 "GLN " " HG3" " " 1 0 1 C2 
    2491 48 -3.9617 22.2878 28.1323 160 " " " " A 21 0 0 "GLN " " HG2" " " 1 0 1 C2 
    2492 48 -5.14614 21.6909 31.7077 160 " " " " A 21 0 0 "GLN " HE22 " " 1 0 1 C2 
    2493 48 -5.21891 20.4303 30.4633 160 " " " " A 21 0 0 "GLN " HE21 " " 1 0 1 C2 
    2494 40 -1.72591 19.5392 31.5631 161 " " " " A 43 0 0 "VAL " " N  " " " 7 0 1 C2 
    2495 14 -2.22692 19.4461 32.9336 161 " " " " A 2 0 0 "VAL " " CA " " " 6 0 1 C2 
    2496 14 -1.17957 19.6574 34.0731 161 " " " " A 2 0 0 "VAL " " C  " " " 6 0 1 C2 
    2497 23 -1.47227 19.3038 35.2161 161 " " " " A 70 0 0 "VAL " " O  " " " 8 0 1 C2 
    2498 14 -2.89556 18.059 33.0663 161 " " " " A 2 0 0 "VAL " " CB " " " 6 0 1 C2 
    2499 14 -4.14341 17.9146 32.3007 161 " " " " A 2 0 0 "VAL " " CG1" " " 6 0 1 C2 
    2500 14 -1.91381 16.8786 32.83 161 " " " " A 2 0 0 "VAL " " CG2" " " 6 0 1 C2 
    2501 48 -1.87813 18.7176 30.9957 161 " " " " A 21 0 0 "VAL " " H  " " " 1 0 1 C2 
    2502 48 -2.98962 20.2121 33.0733 161 " " " " A 21 0 0 "VAL " " HA " " " 1 0 1 C2 
    2503 48 -3.22152 18.1045 34.1054 161 " " " " A 21 0 0 "VAL " " HB " " " 1 0 1 C2 
    2504 48 -4.82986 18.7333 32.5166 161 " " " " A 21 0 0 "VAL " HG11 " " 1 0 1 C2 
    2505 48 -4.00473 17.8662 31.2207 161 " " " " A 21 0 0 "VAL " HG12 " " 1 0 1 C2 
    2506 48 -4.62643 16.9515 32.4658 161 " " " " A 21 0 0 "VAL " HG13 " " 1 0 1 C2 
    2507 48 -2.20713 16.2305 32.0041 161 " " " " A 21 0 0 "VAL " HG21 " " 1 0 1 C2 
    2508 48 -0.952451 17.306 32.545 161 " " " " A 21 0 0 "VAL " HG22 " " 1 0 1 C2 
    2509 48 -1.76853 16.2645 33.7187 161 " " " " A 21 0 0 "VAL " HG23 " " 1 0 1 C2 
    2510 40 0.0600075 20.1085 33.7728 162 " " " " A 43 0 0 "ASN " " N  " " " 7 0 1 C2 
    2511 14 1.29827 20.1086 34.5867 162 " " " " A 2 0 0 "ASN " " CA " " " 6 0 1 C2 
    2512 14 2.16003 21.221 34.0578 162 " " " " A 2 0 0 "ASN " " C  " " " 6 0 1 C2 
    2513 23 2.06628 21.605 32.8511 162 " " " " A 70 0 0 "ASN " " O  " " " 8 0 1 C2 
    2514 14 1.99174 18.7379 34.3921 162 " " " " A 2 0 0 "ASN " " CB " " " 6 0 1 C2 
    2515 14 3.103 18.516 35.4126 162 " " " " A 2 0 0 "ASN " " CG " " " 6 0 1 C2 
    2516 23 3.07166 19.0269 36.5116 162 " " " " A 70 0 0 "ASN " " OD1" " " 8 0 1 C2 
    2517 40 4.12703 17.7516 35.0858 162 " " " " A 43 0 0 "ASN " " ND2" " " 7 0 1 C2 
    2518 48 0.213946 20.6286 32.9208 162 " " " " A 21 0 0 "ASN " " H  " " " 1 0 1 C2 
    2519 48 1.06289 20.2686 35.6389 162 " " " " A 21 0 0 "ASN " " HA " " " 1 0 1 C2 
    2520 48 2.44762 18.6677 33.4045 162 " " " " A 21 0 0 "ASN " " HB3" " " 1 0 1 C2 
    2521 48 1.23307 17.963 34.5015 162 " " " " A 21 0 0 "ASN " " HB2" " " 1 0 1 C2 
    2522 48 4.66334 17.4094 35.8703 162 " " " " A 21 0 0 "ASN " HD22 " " 1 0 1 C2 
    2523 48 4.21467 17.4585 34.1232 162 " " " " A 21 0 0 "ASN " HD21 " " 1 0 1 C2 
    2524 40 3.07981 21.7786 34.8383 163 " " " " A 43 0 0 "GLY " " N  " " " 7 0 1 C2 
    2525 14 4.06986 22.7205 34.4168 163 " " " " A 2 0 0 "GLY " " CA " " " 6 0 1 C2 
    2526 14 5.39308 22.0943 33.9589 163 " " " " A 2 0 0 "GLY " " C  " " " 6 0 1 C2 
    2527 23 6.25169 22.6515 33.4062 163 " " " " A 70 0 0 "GLY " " O  " " " 8 0 1 C2 
    2528 48 3.16504 21.3854 35.7647 163 " " " " A 21 0 0 "GLY " " H  " " " 1 0 1 C2 
    2529 48 4.26779 23.4997 35.1529 163 " " " " A 21 0 0 "GLY " " HA3" " " 1 0 1 C2 
    2530 48 3.73317 23.2241 33.5107 163 " " " " A 21 0 0 "GLY " " HA2" " " 1 0 1 C2 
    2531 40 5.49569 20.7962 34.224 164 " " " " A 43 0 0 "GLY " " N  " " " 7 0 1 C2 
    2532 14 6.57909 19.9452 33.6849 164 " " " " A 2 0 0 "GLY " " CA " " " 6 0 1 C2 
    2533 14 6.19379 19.1686 32.4476 164 " " " " A 2 0 0 "GLY " " C  " " " 6 0 1 C2 
    2534 23 4.96057 19.1029 32.2187 164 " " " " A 70 0 0 "GLY " " O  " " " 8 0 1 C2 
    2535 48 4.77008 20.3754 34.7865 164 " " " " A 21 0 0 "GLY " " H  " " " 1 0 1 C2 
    2536 48 6.97495 19.2211 34.397 164 " " " " A 21 0 0 "GLY " " HA3" " " 1 0 1 C2 
    2537 48 7.45277 20.5699 33.499 164 " " " " A 21 0 0 "GLY " " HA2" " " 1 0 1 C2 
    2538 40 7.20491 18.6446 31.7416 165 " " " " A 43 0 0 "ASP " " N  " " " 7 0 1 C2 
    2539 14 7.06937 17.7964 30.5877 165 " " " " A 2 0 0 "ASP " " CA " " " 6 0 1 C2 
    2540 14 6.02266 16.615 30.7803 165 " " " " A 2 0 0 "ASP " " C  " " " 6 0 1 C2 
    2541 23 6.19169 15.8474 31.7644 165 " " " " A 70 0 0 "ASP " " O  " " " 8 0 1 C2 
    2542 14 8.44366 17.572 30.0063 165 " " " " A 2 0 0 "ASP " " CB " " " 6 0 1 C2 
    2543 14 8.64118 16.2007 29.4059 165 " " " " A 2 0 0 "ASP " " CG " " " 6 0 1 C2 
    2544 23 9.30264 15.349 30.0967 165 " " " " A 70 0 0 "ASP " " OD1" " " 8 0 1 C2 
    2545 23 8.17555 15.9607 28.2502 165 " " " " A 70 0 0 "ASP " " OD2" " " 8 0 1 C2 
    2546 48 8.09787 18.7104 32.2089 165 " " " " A 21 0 0 "ASP " " H  " " " 1 0 1 C2 
    2547 48 6.59407 18.4841 29.8883 165 " " " " A 21 0 0 "ASP " " HA " " " 1 0 1 C2 
    2548 48 9.2157 17.7984 30.7417 165 " " " " A 21 0 0 "ASP " " HB3" " " 1 0 1 C2 
    2549 48 8.51394 18.2864 29.186 165 " " " " A 21 0 0 "ASP " " HB2" " " 1 0 1 C2 
    2550 40 5.02884 16.6371 29.9297 166 " " " " A 43 0 0 "ILE " " N  " " " 7 0 1 C2 
    2551 14 3.99251 15.6592 29.7979 166 " " " " A 2 0 0 "ILE " " CA " " " 6 0 1 C2 
    2552 14 4.16667 15.0056 28.4489 166 " " " " A 2 0 0 "ILE " " C  " " " 6 0 1 C2 
    2553 23 4.21395 15.7379 27.46 166 " " " " A 70 0 0 "ILE " " O  " " " 8 0 1 C2 
    2554 14 2.54712 16.2721 29.979 166 " " " " A 2 0 0 "ILE " " CB " " " 6 0 1 C2 
    2555 14 2.31169 17.0653 31.2862 166 " " " " A 2 0 0 "ILE " " CG1" " " 6 0 1 C2 
    2556 14 1.33212 15.2504 29.8936 166 " " " " A 2 0 0 "ILE " " CG2" " " 6 0 1 C2 
    2557 14 1.63755 18.3834 30.8678 166 " " " " A 2 0 0 "ILE " " CD1" " " 6 0 1 C2 
    2558 48 5.11384 17.2323 29.1182 166 " " " " A 21 0 0 "ILE " " H  " " " 1 0 1 C2 
    2559 48 4.23332 14.956 30.5951 166 " " " " A 21 0 0 "ILE " " HA " " " 1 0 1 C2 
    2560 48 2.45121 17.0391 29.2105 166 " " " " A 21 0 0 "ILE " " HB " " " 1 0 1 C2 
    2561 48 3.2721 17.1584 31.7932 166 " " " " A 21 0 0 "ILE " HG13 " " 1 0 1 C2 
    2562 48 1.69018 16.516 31.9933 166 " " " " A 21 0 0 "ILE " HG12 " " 1 0 1 C2 
    2563 48 1.1408 14.9804 28.8551 166 " " " " A 21 0 0 "ILE " HG21 " " 1 0 1 C2 
    2564 48 1.579 14.3495 30.4553 166 " " " " A 21 0 0 "ILE " HG22 " " 1 0 1 C2 
    2565 48 0.342153 15.6663 30.081 166 " " " " A 21 0 0 "ILE " HG23 " " 1 0 1 C2 
    2566 48 0.619245 18.1748 30.5397 166 " " " " A 21 0 0 "ILE " HD11 " " 1 0 1 C2 
    2567 48 1.44691 19.0637 31.6978 166 " " " " A 21 0 0 "ILE " HD12 " " 1 0 1 C2 
    2568 48 2.1939 19.0306 30.1899 166 " " " " A 21 0 0 "ILE " HD13 " " 1 0 1 C2 
    2569 40 4.26351 13.6919 28.3689 167 " " " " A 43 0 0 "ARG " " N  " " " 7 0 1 C2 
    2570 14 4.46192 12.8518 27.1917 167 " " " " A 2 0 0 "ARG " " CA " " " 6 0 1 C2 
    2571 14 3.45239 11.743 27.1072 167 " " " " A 2 0 0 "ARG " " C  " " " 6 0 1 C2 
    2572 23 3.20413 11.0974 28.1232 167 " " " " A 70 0 0 "ARG " " O  " " " 8 0 1 C2 
    2573 14 5.90432 12.3218 27.1613 167 " " " " A 2 0 0 "ARG " " CB " " " 6 0 1 C2 
    2574 14 7.08757 13.2823 26.9219 167 " " " " A 2 0 0 "ARG " " CG " " " 6 0 1 C2 
    2575 14 8.40304 12.5909 26.9308 167 " " " " A 2 0 0 "ARG " " CD " " " 6 0 1 C2 
    2576 40 9.17202 13.0479 28.0621 167 " " " " A 43 0 0 "ARG " " NE " " " 7 0 1 C2 
    2577 14 10.0486 12.3571 28.8344 167 " " " " A 2 0 0 "ARG " " CZ " " " 6 0 1 C2 
    2578 40 10.5943 11.1745 28.5504 167 " " " " A 43 0 0 "ARG " " NH1" " " 7 0 1 C2 
    2579 40 10.3754 12.9007 30.0113 167 " " " " A 43 0 0 "ARG " " NH2" " " 7 0 1 C2 
    2580 48 3.9702 13.1696 29.1821 167 " " " " A 21 0 0 "ARG " " H  " " " 1 0 1 C2 
    2581 48 4.36381 13.4431 26.2813 167 " " " " A 21 0 0 "ARG " " HA " " " 1 0 1 C2 
    2582 48 6.01382 11.6297 26.3264 167 " " " " A 21 0 0 "ARG " " HB3" " " 1 0 1 C2 
    2583 48 6.24362 11.7538 28.0275 167 " " " " A 21 0 0 "ARG " " HB2" " " 1 0 1 C2 
    2584 48 7.03802 14.0101 27.7318 167 " " " " A 21 0 0 "ARG " " HG3" " " 1 0 1 C2 
    2585 48 7.06485 13.7825 25.9537 167 " " " " A 21 0 0 "ARG " " HG2" " " 1 0 1 C2 
    2586 48 8.88136 12.736 25.9622 167 " " " " A 21 0 0 "ARG " " HD3" " " 1 0 1 C2 
    2587 48 8.22759 11.5183 27.0132 167 " " " " A 21 0 0 "ARG " " HD2" " " 1 0 1 C2 
    2588 48 8.95685 14.0012 28.3169 167 " " " " A 21 0 0 "ARG " " HE " " " 1 0 1 C2 
    2589 48 11.2722 10.6942 29.1247 167 " " " " A 21 0 0 "ARG " HH12 " " 1 0 1 C2 
    2590 48 10.471 10.6503 27.6959 167 " " " " A 21 0 0 "ARG " HH11 " " 1 0 1 C2 
    2591 48 10.9624 12.4892 30.7228 167 " " " " A 21 0 0 "ARG " HH22 " " 1 0 1 C2 
    2592 48 9.97519 13.7943 30.2594 167 " " " " A 21 0 0 "ARG " HH21 " " 1 0 1 C2 
    2593 40 2.64241 11.636 26.0306 168 " " " " A 43 0 0 "LEU " " N  " " " 7 0 1 C2 
    2594 14 1.48399 10.7149 25.9782 168 " " " " A 2 0 0 "LEU " " CA " " " 6 0 1 C2 
    2595 14 2.02815 9.5084 25.1809 168 " " " " A 2 0 0 "LEU " " C  " " " 6 0 1 C2 
    2596 23 2.90346 9.60428 24.3029 168 " " " " A 70 0 0 "LEU " " O  " " " 8 0 1 C2 
    2597 14 0.318262 11.3129 25.1455 168 " " " " A 2 0 0 "LEU " " CB " " " 6 0 1 C2 
    2598 14 -0.274396 12.6731 25.5528 168 " " " " A 2 0 0 "LEU " " CG " " " 6 0 1 C2 
    2599 14 -1.38467 13.0265 24.5827 168 " " " " A 2 0 0 "LEU " " CD1" " " 6 0 1 C2 
    2600 14 -0.737083 12.6818 27.0171 168 " " " " A 2 0 0 "LEU " " CD2" " " 6 0 1 C2 
    2601 48 2.74813 12.1086 25.1443 168 " " " " A 21 0 0 "LEU " " H  " " " 1 0 1 C2 
    2602 48 1.0683 10.4247 26.9431 168 " " " " A 21 0 0 "LEU " " HA " " " 1 0 1 C2 
    2603 48 -0.487489 10.5789 25.1419 168 " " " " A 21 0 0 "LEU " " HB3" " " 1 0 1 C2 
    2604 48 0.526789 11.2309 24.0788 168 " " " " A 21 0 0 "LEU " " HB2" " " 1 0 1 C2 
    2605 48 0.568178 13.3478 25.4013 168 " " " " A 21 0 0 "LEU " " HG " " " 1 0 1 C2 
    2606 48 -1.70831 14.0469 24.7882 168 " " " " A 21 0 0 "LEU " HD11 " " 1 0 1 C2 
    2607 48 -1.05172 13.0212 23.5448 168 " " " " A 21 0 0 "LEU " HD12 " " 1 0 1 C2 
    2608 48 -2.28333 12.4112 24.539 168 " " " " A 21 0 0 "LEU " HD13 " " 1 0 1 C2 
    2609 48 0.0261545 12.3272 27.7097 168 " " " " A 21 0 0 "LEU " HD21 " " 1 0 1 C2 
    2610 48 -0.940195 13.6725 27.4238 168 " " " " A 21 0 0 "LEU " HD22 " " 1 0 1 C2 
    2611 48 -1.63785 12.0818 27.1464 168 " " " " A 21 0 0 "LEU " HD23 " " 1 0 1 C2 
    2612 40 1.51069 8.32771 25.5721 169 " " " " A 43 0 0 "ALA " " N  " " " 7 0 1 C2 
    2613 14 1.73385 7.02918 24.9508 169 " " " " A 2 0 0 "ALA " " CA " " " 6 0 1 C2 
    2614 14 0.45127 6.18296 25.0001 169 " " " " A 2 0 0 "ALA " " C  " " " 6 0 1 C2 
    2615 23 -0.470273 6.6217 25.632 169 " " " " A 70 0 0 "ALA " " O  " " " 8 0 1 C2 
    2616 14 2.96292 6.49491 25.6394 169 " " " " A 2 0 0 "ALA " " CB " " " 6 0 1 C2 
    2617 48 0.648838 8.3271 26.0987 169 " " " " A 21 0 0 "ALA " " H  " " " 1 0 1 C2 
    2618 48 1.94935 7.21027 23.8978 169 " " " " A 21 0 0 "ALA " " HA " " " 1 0 1 C2 
    2619 48 2.90067 6.49696 26.7276 169 " " " " A 21 0 0 "ALA " " HB1" " " 1 0 1 C2 
    2620 48 3.34251 5.53423 25.2914 169 " " " " A 21 0 0 "ALA " " HB2" " " 1 0 1 C2 
    2621 48 3.78538 7.13412 25.3184 169 " " " " A 21 0 0 "ALA " " HB3" " " 1 0 1 C2 
    2622 40 0.438741 5.06093 24.2669 170 " " " " A 43 0 0 "GLY " " N  " " " 7 0 1 C2 
    2623 14 -0.700674 4.3938 23.7024 170 " " " " A 2 0 0 "GLY " " CA " " " 6 0 1 C2 
    2624 14 -0.873383 4.61796 22.2138 170 " " " " A 2 0 0 "GLY " " C  " " " 6 0 1 C2 
    2625 23 -0.167597 5.37475 21.5677 170 " " " " A 70 0 0 "GLY " " O  " " " 8 0 1 C2 
    2626 48 1.29528 4.99867 23.7353 170 " " " " A 21 0 0 "GLY " " H  " " " 1 0 1 C2 
    2627 48 -1.68922 4.60187 24.1117 170 " " " " A 21 0 0 "GLY " " HA3" " " 1 0 1 C2 
    2628 48 -0.475596 3.33692 23.8454 170 " " " " A 21 0 0 "GLY " " HA2" " " 1 0 1 C2 
    2629 40 -1.96746 4.02305 21.6972 171 " " " " A 43 0 0 "LEU " " N  " " " 7 0 1 C2 
    2630 14 -2.23136 4.05949 20.2743 171 " " " " A 2 0 0 "LEU " " CA " " " 6 0 1 C2 
    2631 14 -3.23326 5.13911 19.8907 171 " " " " A 2 0 0 "LEU " " C  " " " 6 0 1 C2 
    2632 23 -3.25838 5.43235 18.7047 171 " " " " A 70 0 0 "LEU " " O  " " " 8 0 1 C2 
    2633 14 -3.00159 2.75726 20.048 171 " " " " A 2 0 0 "LEU " " CB " " " 6 0 1 C2 
    2634 14 -2.16626 1.4168 20.1385 171 " " " " A 2 0 0 "LEU " " CG " " " 6 0 1 C2 
    2635 14 -3.14842 0.178685 19.904 171 " " " " A 2 0 0 "LEU " " CD1" " " 6 0 1 C2 
    2636 14 -0.987567 1.33146 19.201 171 " " " " A 2 0 0 "LEU " " CD2" " " 6 0 1 C2 
    2637 48 -2.60181 3.53937 22.3166 171 " " " " A 21 0 0 "LEU " " H  " " " 1 0 1 C2 
    2638 48 -1.24417 4.04615 19.8124 171 " " " " A 21 0 0 "LEU " " HA " " " 1 0 1 C2 
    2639 48 -3.34684 2.75785 19.0141 171 " " " " A 21 0 0 "LEU " " HB3" " " 1 0 1 C2 
    2640 48 -3.83702 2.66829 20.7424 171 " " " " A 21 0 0 "LEU " " HB2" " " 1 0 1 C2 
    2641 48 -1.87778 1.39357 21.1894 171 " " " " A 21 0 0 "LEU " " HG " " " 1 0 1 C2 
    2642 48 -3.88093 0.0395368 20.6991 171 " " " " A 21 0 0 "LEU " HD11 " " 1 0 1 C2 
    2643 48 -3.69048 0.228103 18.9596 171 " " " " A 21 0 0 "LEU " HD12 " " 1 0 1 C2 
    2644 48 -2.55867 -0.735518 19.8367 171 " " " " A 21 0 0 "LEU " HD13 " " 1 0 1 C2 
    2645 48 -0.292008 2.14143 19.4206 171 " " " " A 21 0 0 "LEU " HD21 " " 1 0 1 C2 
    2646 48 -0.439372 0.410592 19.4 171 " " " " A 21 0 0 "LEU " HD22 " " 1 0 1 C2 
    2647 48 -1.38898 1.47793 18.1982 171 " " " " A 21 0 0 "LEU " HD23 " " 1 0 1 C2 
    2648 40 -4.05057 5.63601 20.8212 172 " " " " A 43 0 0 "ASN " " N  " " " 7 0 1 C2 
    2649 14 -4.6122 7.04296 20.5457 172 " " " " A 2 0 0 "ASN " " CA " " " 6 0 1 C2 
    2650 14 -3.71594 8.18991 20.0716 172 " " " " A 2 0 0 "ASN " " C  " " " 6 0 1 C2 
    2651 23 -4.01706 8.74714 19.0339 172 " " " " A 70 0 0 "ASN " " O  " " " 8 0 1 C2 
    2652 14 -5.47983 7.34458 21.7474 172 " " " " A 2 0 0 "ASN " " CB " " " 6 0 1 C2 
    2653 14 -6.87151 6.59364 21.8014 172 " " " " A 2 0 0 "ASN " " CG " " " 6 0 1 C2 
    2654 23 -6.99557 5.62072 22.5687 172 " " " " A 70 0 0 "ASN " " OD1" " " 8 0 1 C2 
    2655 40 -7.87703 7.20133 21.1652 172 " " " " A 43 0 0 "ASN " " ND2" " " 7 0 1 C2 
    2656 48 -4.02002 5.33231 21.7839 172 " " " " A 21 0 0 "ASN " " H  " " " 1 0 1 C2 
    2657 48 -5.33204 7.03754 19.7272 172 " " " " A 21 0 0 "ASN " " HA " " " 1 0 1 C2 
    2658 48 -5.61695 8.42591 21.7455 172 " " " " A 21 0 0 "ASN " " HB3" " " 1 0 1 C2 
    2659 48 -4.91466 7.08184 22.6416 172 " " " " A 21 0 0 "ASN " " HB2" " " 1 0 1 C2 
    2660 48 -8.69499 6.61047 21.2089 172 " " " " A 21 0 0 "ASN " HD22 " " 1 0 1 C2 
    2661 48 -7.75986 8.0499 20.6301 172 " " " " A 21 0 0 "ASN " HD21 " " 1 0 1 C2 
    2662 40 -2.63626 8.49868 20.8382 173 " " " " A 43 0 0 "PRO " " N  " " " 7 0 1 C2 
    2663 14 -1.72011 9.60326 20.5789 173 " " " " A 2 0 0 "PRO " " CA " " " 6 0 1 C2 
    2664 14 -0.725288 9.35334 19.422 173 " " " " A 2 0 0 "PRO " " C  " " " 6 0 1 C2 
    2665 23 -0.178953 10.1988 18.8093 173 " " " " A 70 0 0 "PRO " " O  " " " 8 0 1 C2 
    2666 14 -0.92823 9.92142 21.9056 173 " " " " A 2 0 0 "PRO " " CB " " " 6 0 1 C2 
    2667 14 -1.0023 8.63424 22.6408 173 " " " " A 2 0 0 "PRO " " CG " " " 6 0 1 C2 
    2668 14 -2.36102 8.02341 22.201 173 " " " " A 2 0 0 "PRO " " CD " " " 6 0 1 C2 
    2669 48 -2.27146 10.5189 20.3651 173 " " " " A 21 0 0 "PRO " " HA " " " 1 0 1 C2 
    2670 48 -1.43275 10.7609 22.384 173 " " " " A 21 0 0 "PRO " " HB3" " " 1 0 1 C2 
    2671 48 0.0601372 10.3247 21.6852 173 " " " " A 21 0 0 "PRO " " HB2" " " 1 0 1 C2 
    2672 48 -0.806474 8.72437 23.7093 173 " " " " A 21 0 0 "PRO " " HG3" " " 1 0 1 C2 
    2673 48 -0.218266 8.01889 22.1995 173 " " " " A 21 0 0 "PRO " " HG2" " " 1 0 1 C2 
    2674 48 -2.4026 6.93522 22.2482 173 " " " " A 21 0 0 "PRO " " HD2" " " 1 0 1 C2 
    2675 48 -3.11572 8.33296 22.924 173 " " " " A 21 0 0 "PRO " " HD3" " " 1 0 1 C2 
    2676 40 -0.589523 8.07198 19.0369 174 " " " " A 43 0 0 "LEU " " N  " " " 7 0 1 C2 
    2677 14 0.0219259 7.58036 17.8635 174 " " " " A 2 0 0 "LEU " " CA " " " 6 0 1 C2 
    2678 14 -0.827392 7.76675 16.6218 174 " " " " A 2 0 0 "LEU " " C  " " " 6 0 1 C2 
    2679 23 -0.301614 8.19961 15.6279 174 " " " " A 70 0 0 "LEU " " O  " " " 8 0 1 C2 
    2680 14 0.30769 6.0173 17.8841 174 " " " " A 2 0 0 "LEU " " CB " " " 6 0 1 C2 
    2681 14 1.54587 5.58258 17.0352 174 " " " " A 2 0 0 "LEU " " CG " " " 6 0 1 C2 
    2682 14 2.9067 6.03752 17.6876 174 " " " " A 2 0 0 "LEU " " CD1" " " 6 0 1 C2 
    2683 14 1.49098 4.07268 16.761 174 " " " " A 2 0 0 "LEU " " CD2" " " 6 0 1 C2 
    2684 48 -1.02797 7.40784 19.6588 174 " " " " A 21 0 0 "LEU " " H  " " " 1 0 1 C2 
    2685 48 1.01414 8.03135 17.8489 174 " " " " A 21 0 0 "LEU " " HA " " " 1 0 1 C2 
    2686 48 -0.622449 5.50175 17.645 174 " " " " A 21 0 0 "LEU " " HB3" " " 1 0 1 C2 
    2687 48 0.586916 5.87181 18.9276 174 " " " " A 21 0 0 "LEU " " HB2" " " 1 0 1 C2 
    2688 48 1.43957 6.07861 16.0704 174 " " " " A 21 0 0 "LEU " " HG " " " 1 0 1 C2 
    2689 48 3.12236 7.09691 17.8265 174 " " " " A 21 0 0 "LEU " HD11 " " 1 0 1 C2 
    2690 48 3.07654 5.57551 18.6601 174 " " " " A 21 0 0 "LEU " HD12 " " 1 0 1 C2 
    2691 48 3.80476 5.69163 17.1758 174 " " " " A 21 0 0 "LEU " HD13 " " 1 0 1 C2 
    2692 48 2.46917 3.78611 16.3749 174 " " " " A 21 0 0 "LEU " HD21 " " 1 0 1 C2 
    2693 48 1.35788 3.45504 17.6492 174 " " " " A 21 0 0 "LEU " HD22 " " 1 0 1 C2 
    2694 48 0.78072 3.90516 15.9514 174 " " " " A 21 0 0 "LEU " HD23 " " 1 0 1 C2 
    2695 40 -2.14925 7.70572 16.753 175 " " " " A 43 0 0 "ALA " " N  " " " 7 0 1 C2 
    2696 14 -3.0984 8.01972 15.6323 175 " " " " A 2 0 0 "ALA " " CA " " " 6 0 1 C2 
    2697 14 -2.98692 9.40876 15.092 175 " " " " A 2 0 0 "ALA " " C  " " " 6 0 1 C2 
    2698 23 -3.35629 9.56097 13.9019 175 " " " " A 70 0 0 "ALA " " O  " " " 8 0 1 C2 
    2699 14 -4.54285 7.87536 16.0851 175 " " " " A 2 0 0 "ALA " " CB " " " 6 0 1 C2 
    2700 48 -2.50164 7.42653 17.6574 175 " " " " A 21 0 0 "ALA " " H  " " " 1 0 1 C2 
    2701 48 -2.91441 7.25398 14.8787 175 " " " " A 21 0 0 "ALA " " HA " " " 1 0 1 C2 
    2702 48 -5.21162 7.56236 15.2833 175 " " " " A 21 0 0 "ALA " " HB1" " " 1 0 1 C2 
    2703 48 -4.67183 7.21405 16.9419 175 " " " " A 21 0 0 "ALA " " HB2" " " 1 0 1 C2 
    2704 48 -4.86102 8.87583 16.3782 175 " " " " A 21 0 0 "ALA " " HB3" " " 1 0 1 C2 
    2705 40 -2.61377 10.3533 15.9677 176 " " " " A 43 0 0 "SER " " N  " " " 7 0 1 C2 
    2706 14 -2.44912 11.8088 15.7404 176 " " " " A 2 0 0 "SER " " CA " " " 6 0 1 C2 
    2707 14 -1.0899 12.0917 15.0138 176 " " " " A 2 0 0 "SER " " C  " " " 6 0 1 C2 
    2708 23 -1.02755 12.9981 14.1892 176 " " " " A 70 0 0 "SER " " O  " " " 8 0 1 C2 
    2709 14 -2.49265 12.5755 17.0803 176 " " " " A 2 0 0 "SER " " CB " " " 6 0 1 C2 
    2710 23 -3.66723 12.2633 17.8005 176 " " " " A 70 0 0 "SER " " OG " " " 8 0 1 C2 
    2711 48 -2.5866 10.1737 16.9612 176 " " " " A 21 0 0 "SER " " H  " " " 1 0 1 C2 
    2712 48 -3.22741 12.1434 15.0546 176 " " " " A 21 0 0 "SER " " HA " " " 1 0 1 C2 
    2713 48 -2.31814 13.6112 16.7886 176 " " " " A 21 0 0 "SER " " HB3" " " 1 0 1 C2 
    2714 48 -1.59769 12.3539 17.6617 176 " " " " A 21 0 0 "SER " " HB2" " " 1 0 1 C2 
    2715 48 -3.52762 12.8528 18.5258 176 " " " " A 21 0 0 "SER " " HG " " " 1 0 1 C2 
    2716 40 -0.0277405 11.233 15.2475 177 " " " " A 43 0 0 "GLU " " N  " " " 7 0 1 C2 
    2717 14 1.23005 11.3808 14.4721 177 " " " " A 2 0 0 "GLU " " CA " " " 6 0 1 C2 
    2718 14 1.11038 10.6279 13.1527 177 " " " " A 2 0 0 "GLU " " C  " " " 6 0 1 C2 
    2719 23 1.8149 11.0297 12.2191 177 " " " " A 70 0 0 "GLU " " O  " " " 8 0 1 C2 
    2720 14 2.4912 10.7651 15.1301 177 " " " " A 2 0 0 "GLU " " CB " " " 6 0 1 C2 
    2721 14 2.6418 11.2891 16.552 177 " " " " A 2 0 0 "GLU " " CG " " " 6 0 1 C2 
    2722 14 2.82218 12.811 16.7076 177 " " " " A 2 0 0 "GLU " " CD " " " 6 0 1 C2 
    2723 23 3.59735 13.366 15.9077 177 " " " " A 70 0 0 "GLU " " OE1" " " 8 0 1 C2 
    2724 23 2.26312 13.3671 17.6499 177 " " " " A 70 0 0 "GLU " " OE2" " " 8 0 1 C2 
    2725 48 -0.118487 10.4171 15.8359 177 " " " " A 21 0 0 "GLU " " H  " " " 1 0 1 C2 
    2726 48 1.41583 12.4231 14.2131 177 " " " " A 21 0 0 "GLU " " HA " " " 1 0 1 C2 
    2727 48 3.34248 10.9562 14.4767 177 " " " " A 21 0 0 "GLU " " HB3" " " 1 0 1 C2 
    2728 48 2.41196 9.69317 15.3109 177 " " " " A 21 0 0 "GLU " " HB2" " " 1 0 1 C2 
    2729 48 3.48312 10.8052 17.0482 177 " " " " A 21 0 0 "GLU " " HG3" " " 1 0 1 C2 
    2730 48 1.83754 10.9015 17.1774 177 " " " " A 21 0 0 "GLU " " HG2" " " 1 0 1 C2 
    2731 40 0.244449 9.58638 13.0381 178 " " " " A 43 0 0 "LEU " " N  " " " 7 0 1 C2 
    2732 14 0.0521607 8.84424 11.7353 178 " " " " A 2 0 0 "LEU " " CA " " " 6 0 1 C2 
    2733 14 -0.651751 9.57156 10.5897 178 " " " " A 2 0 0 "LEU " " C  " " " 6 0 1 C2 
    2734 23 -0.284639 9.43963 9.43504 178 " " " " A 70 0 0 "LEU " " O  " " " 8 0 1 C2 
    2735 14 -0.695448 7.53386 11.9851 178 " " " " A 2 0 0 "LEU " " CB " " " 6 0 1 C2 
    2736 14 0.291611 6.48838 12.6214 178 " " " " A 2 0 0 "LEU " " CG " " " 6 0 1 C2 
    2737 14 -0.536504 5.30729 13.1325 178 " " " " A 2 0 0 "LEU " " CD1" " " 6 0 1 C2 
    2738 14 1.32434 5.94447 11.608 178 " " " " A 2 0 0 "LEU " " CD2" " " 6 0 1 C2 
    2739 48 -0.230283 9.22005 13.8508 178 " " " " A 21 0 0 "LEU " " H  " " " 1 0 1 C2 
    2740 48 1.00725 8.6104 11.2649 178 " " " " A 21 0 0 "LEU " " HA " " " 1 0 1 C2 
    2741 48 -1.14709 7.18674 11.0557 178 " " " " A 21 0 0 "LEU " " HB3" " " 1 0 1 C2 
    2742 48 -1.67003 7.65547 12.4578 178 " " " " A 21 0 0 "LEU " " HB2" " " 1 0 1 C2 
    2743 48 0.758802 6.91884 13.5071 178 " " " " A 21 0 0 "LEU " " HG " " " 1 0 1 C2 
    2744 48 -0.979304 5.63821 14.0719 178 " " " " A 21 0 0 "LEU " HD11 " " 1 0 1 C2 
    2745 48 -1.32916 5.02206 12.4408 178 " " " " A 21 0 0 "LEU " HD12 " " 1 0 1 C2 
    2746 48 0.0825142 4.41381 13.2138 178 " " " " A 21 0 0 "LEU " HD13 " " 1 0 1 C2 
    2747 48 0.743133 5.88495 10.6878 178 " " " " A 21 0 0 "LEU " HD21 " " 1 0 1 C2 
    2748 48 2.15407 6.52562 11.2056 178 " " " " A 21 0 0 "LEU " HD22 " " 1 0 1 C2 
    2749 48 1.72258 4.99732 11.9718 178 " " " " A 21 0 0 "LEU " HD23 " " 1 0 1 C2 
    2750 40 -1.56834 10.5179 10.9494 179 " " " " A 43 0 0 "THR " " N  " " " 7 0 1 C2 
    2751 14 -2.17163 11.6186 10.221 179 " " " " A 2 0 0 "THR " " CA " " " 6 0 1 C2 
    2752 14 -1.19556 12.8307 10.2237 179 " " " " A 2 0 0 "THR " " C  " " " 6 0 1 C2 
    2753 23 -1.28254 13.7366 9.38824 179 " " " " A 70 0 0 "THR " " O  " " " 8 0 1 C2 
    2754 14 -3.64098 11.8149 10.749 179 " " " " A 2 0 0 "THR " " CB " " " 6 0 1 C2 
    2755 23 -3.59147 11.8409 12.1187 179 " " " " A 70 0 0 "THR " " OG1" " " 8 0 1 C2 
    2756 14 -4.66357 10.8232 10.2756 179 " " " " A 2 0 0 "THR " " CG2" " " 6 0 1 C2 
    2757 48 -1.99168 10.4667 11.865 179 " " " " A 21 0 0 "THR " " H  " " " 1 0 1 C2 
    2758 48 -2.2285 11.3089 9.17741 179 " " " " A 21 0 0 "THR " " HA " " " 1 0 1 C2 
    2759 48 -4.07194 12.7676 10.4412 179 " " " " A 21 0 0 "THR " " HB " " " 1 0 1 C2 
    2760 48 -3.68878 12.7347 12.4096 179 " " " " A 21 0 0 "THR " " HG1" " " 1 0 1 C2 
    2761 48 -5.57941 10.7435 10.8612 179 " " " " A 21 0 0 "THR " HG21 " " 1 0 1 C2 
    2762 48 -5.00868 11.1277 9.28753 179 " " " " A 21 0 0 "THR " HG22 " " 1 0 1 C2 
    2763 48 -4.19398 9.84434 10.1788 179 " " " " A 21 0 0 "THR " HG23 " " 1 0 1 C2 
    2764 40 -0.131274 12.8937 11.1124 180 " " " " A 43 0 0 "GLY " " N  " " " 7 0 1 C2 
    2765 14 0.801167 13.999 11.1051 180 " " " " A 2 0 0 "GLY " " CA " " " 6 0 1 C2 
    2766 14 1.99205 13.7153 10.1669 180 " " " " A 2 0 0 "GLY " " C  " " " 6 0 1 C2 
    2767 23 2.93738 14.469 10.2889 180 " " " " A 70 0 0 "GLY " " O  " " " 8 0 1 C2 
    2768 48 -0.130416 12.2211 11.866 180 " " " " A 21 0 0 "GLY " " H  " " " 1 0 1 C2 
    2769 48 1.14496 14.0199 12.1392 180 " " " " A 21 0 0 "GLY " " HA3" " " 1 0 1 C2 
    2770 48 0.208997 14.9018 10.9556 180 " " " " A 21 0 0 "GLY " " HA2" " " 1 0 1 C2 
    2771 40 1.87418 12.7107 9.28233 181 " " " " A 43 0 0 "THR " " N  " " " 7 0 1 C2 
    2772 14 2.95774 12.1589 8.47422 181 " " " " A 2 0 0 "THR " " CA " " " 6 0 1 C2 
    2773 14 2.54179 11.8198 7.03005 181 " " " " A 2 0 0 "THR " " C  " " " 6 0 1 C2 
    2774 23 3.23713 11.0377 6.37276 181 " " " " A 70 0 0 "THR " " O  " " " 8 0 1 C2 
    2775 14 3.75734 11.0851 9.24008 181 " " " " A 2 0 0 "THR " " CB " " " 6 0 1 C2 
    2776 23 2.89878 10.067 9.71024 181 " " " " A 70 0 0 "THR " " OG1" " " 8 0 1 C2 
    2777 14 4.70254 11.5118 10.3309 181 " " " " A 2 0 0 "THR " " CG2" " " 6 0 1 C2 
    2778 48 0.907612 12.4604 9.13 181 " " " " A 21 0 0 "THR " " H  " " " 1 0 1 C2 
    2779 48 3.55972 13.0555 8.32597 181 " " " " A 21 0 0 "THR " " HA " " " 1 0 1 C2 
    2780 48 4.42782 10.5905 8.53731 181 " " " " A 21 0 0 "THR " " HB " " " 1 0 1 C2 
    2781 48 2.32811 10.6145 10.2275 181 " " " " A 21 0 0 "THR " " HG1" " " 1 0 1 C2 
    2782 48 4.83748 12.5831 10.1819 181 " " " " A 21 0 0 "THR " HG21 " " 1 0 1 C2 
    2783 48 4.26156 11.2901 11.3028 181 " " " " A 21 0 0 "THR " HG22 " " 1 0 1 C2 
    2784 48 5.71878 11.1185 10.3057 181 " " " " A 21 0 0 "THR " HG23 " " 1 0 1 C2 
    2785 40 1.40417 12.3704 6.46975 182 " " " " A 43 0 0 "ILE " " N  " " " 7 0 1 C2 
    2786 14 0.961769 12.1124 5.08037 182 " " " " A 2 0 0 "ILE " " CA " " " 6 0 1 C2 
    2787 14 1.51583 13.2668 4.20323 182 " " " " A 2 0 0 "ILE " " C  " " " 6 0 1 C2 
    2788 23 2.08851 13.0015 3.12696 182 " " " " A 70 0 0 "ILE " " O  " " " 8 0 1 C2 
    2789 14 -0.598396 12.1616 4.92012 182 " " " " A 2 0 0 "ILE " " CB " " " 6 0 1 C2 
    2790 14 -1.35488 11.5578 6.16626 182 " " " " A 2 0 0 "ILE " " CG1" " " 6 0 1 C2 
    2791 14 -1.21892 11.5222 3.6066 182 " " " " A 2 0 0 "ILE " " CG2" " " 6 0 1 C2 
    2792 14 -2.8777 11.3283 6.10982 182 " " " " A 2 0 0 "ILE " " CD1" " " 6 0 1 C2 
    2793 48 1.04557 13.2086 6.90425 182 " " " " A 21 0 0 "ILE " " H  " " " 1 0 1 C2 
    2794 48 1.29616 11.1613 4.66583 182 " " " " A 21 0 0 "ILE " " HA " " " 1 0 1 C2 
    2795 48 -1.01501 13.1685 4.94713 182 " " " " A 21 0 0 "ILE " " HB " " " 1 0 1 C2 
    2796 48 -1.21706 12.1783 7.05178 182 " " " " A 21 0 0 "ILE " HG13 " " 1 0 1 C2 
    2797 48 -0.814047 10.663 6.47431 182 " " " " A 21 0 0 "ILE " HG12 " " 1 0 1 C2 
    2798 48 -1.05259 10.4452 3.58164 182 " " " " A 21 0 0 "ILE " HG21 " " 1 0 1 C2 
    2799 48 -2.29991 11.6544 3.56106 182 " " " " A 21 0 0 "ILE " HG22 " " 1 0 1 C2 
    2800 48 -0.721624 11.9151 2.7198 182 " " " " A 21 0 0 "ILE " HG23 " " 1 0 1 C2 
    2801 48 -3.17353 11.0394 7.11835 182 " " " " A 21 0 0 "ILE " HD11 " " 1 0 1 C2 
    2802 48 -3.43121 12.2427 5.89643 182 " " " " A 21 0 0 "ILE " HD12 " " 1 0 1 C2 
    2803 48 -3.08594 10.5695 5.35556 182 " " " " A 21 0 0 "ILE " HD13 " " 1 0 1 C2 
    2804 40 1.57908 14.4542 4.73877 183 " " " " A 43 0 0 "GLY " " N  " " " 7 0 1 C2 
    2805 14 1.882 15.7045 4.05473 183 " " " " A 2 0 0 "GLY " " CA " " " 6 0 1 C2 
    2806 14 0.586698 16.294 3.49926 183 " " " " A 2 0 0 "GLY " " C  " " " 6 0 1 C2 
    2807 23 -0.133657 15.5954 2.79631 183 " " " " A 70 0 0 "GLY " " O  " " " 8 0 1 C2 
    2808 48 1.26547 14.4544 5.69884 183 " " " " A 21 0 0 "GLY " " H  " " " 1 0 1 C2 
    2809 48 2.58336 15.5612 3.23274 183 " " " " A 21 0 0 "GLY " " HA3" " " 1 0 1 C2 
    2810 48 2.40327 16.3749 4.73806 183 " " " " A 21 0 0 "GLY " " HA2" " " 1 0 1 C2 
    2811 40 0.39034 17.5626 3.70508 184 " " " " A 43 0 0 "GLU " " N  " " " 7 0 1 C2 
    2812 14 -0.708206 18.3397 3.06309 184 " " " " A 2 0 0 "GLU " " CA " " " 6 0 1 C2 
    2813 14 -0.545916 18.4289 1.54263 184 " " " " A 2 0 0 "GLU " " C  " " " 6 0 1 C2 
    2814 23 -1.51785 18.4524 0.741711 184 " " " " A 70 0 0 "GLU " " O  " " " 8 0 1 C2 
    2815 14 -0.784815 19.8037 3.65102 184 " " " " A 2 0 0 "GLU " " CB " " " 6 0 1 C2 
    2816 14 -0.987445 19.8143 5.17133 184 " " " " A 2 0 0 "GLU " " CG " " " 6 0 1 C2 
    2817 14 -2.34245 19.165 5.59232 184 " " " " A 2 0 0 "GLU " " CD " " " 6 0 1 C2 
    2818 23 -3.43107 19.5143 5.11535 184 " " " " A 70 0 0 "GLU " " OE1" " " 8 0 1 C2 
    2819 23 -2.26515 18.255 6.49681 184 " " " " A 70 0 0 "GLU " " OE2" " " 8 0 1 C2 
    2820 48 1.19757 17.989 4.13716 184 " " " " A 21 0 0 "GLU " " H  " " " 1 0 1 C2 
    2821 48 -1.65067 17.809 3.19808 184 " " " " A 21 0 0 "GLU " " HA " " " 1 0 1 C2 
    2822 48 -1.61422 20.2791 3.12744 184 " " " " A 21 0 0 "GLU " " HB3" " " 1 0 1 C2 
    2823 48 0.0234289 20.4944 3.41061 184 " " " " A 21 0 0 "GLU " " HB2" " " 1 0 1 C2 
    2824 48 -0.89431 20.8278 5.56172 184 " " " " A 21 0 0 "GLU " " HG3" " " 1 0 1 C2 
    2825 48 -0.202862 19.1725 5.572 184 " " " " A 21 0 0 "GLU " " HG2" " " 1 0 1 C2 
    2826 40 0.745394 18.5422 1.17704 185 " " " " A 43 0 0 "ASP " " N  " " " 7 0 1 C2 
    2827 14 1.12148 18.8338 -0.192478 185 " " " " A 2 0 0 "ASP " " CA " " " 6 0 1 C2 
    2828 14 1.15191 17.5234 -1.08452 185 " " " " A 2 0 0 "ASP " " C  " " " 6 0 1 C2 
    2829 23 1.20018 17.6015 -2.35648 185 " " " " A 70 0 0 "ASP " " O  " " " 8 0 1 C2 
    2830 14 2.52714 19.3492 -0.311044 185 " " " " A 2 0 0 "ASP " " CB " " " 6 0 1 C2 
    2831 14 3.6551 18.5081 0.340374 185 " " " " A 2 0 0 "ASP " " CG " " " 6 0 1 C2 
    2832 23 4.68358 18.2944 -0.382407 185 " " " " A 70 0 0 "ASP " " OD1" " " 8 0 1 C2 
    2833 23 3.56449 18.242 1.57833 185 " " " " A 70 0 0 "ASP " " OD2" " " 8 0 1 C2 
    2834 48 1.51729 18.363 1.80326 185 " " " " A 21 0 0 "ASP " " H  " " " 1 0 1 C2 
    2835 48 0.44646 19.5854 -0.601824 185 " " " " A 21 0 0 "ASP " " HA " " " 1 0 1 C2 
    2836 48 2.64792 20.3611 0.0757238 185 " " " " A 21 0 0 "ASP " " HB3" " " 1 0 1 C2 
    2837 48 2.81081 19.5511 -1.34394 185 " " " " A 21 0 0 "ASP " " HB2" " " 1 0 1 C2 
    2838 40 1.11426 16.3485 -0.378948 186 " " " " A 43 0 0 "GLN " " N  " " " 7 0 1 C2 
    2839 14 0.983752 15.0032 -0.972623 186 " " " " A 2 0 0 "GLN " " CA " " " 6 0 1 C2 
    2840 14 -0.535677 14.6797 -0.972753 186 " " " " A 2 0 0 "GLN " " C  " " " 6 0 1 C2 
    2841 23 -0.880265 13.6884 -1.63318 186 " " " " A 70 0 0 "GLN " " O  " " " 8 0 1 C2 
    2842 14 1.76113 13.97 -0.109474 186 " " " " A 2 0 0 "GLN " " CB " " " 6 0 1 C2 
    2843 14 3.23662 14.1919 0.0418579 186 " " " " A 2 0 0 "GLN " " CG " " " 6 0 1 C2 
    2844 14 3.95461 14.2213 -1.27363 186 " " " " A 2 0 0 "GLN " " CD " " " 6 0 1 C2 
    2845 23 3.45994 13.599 -2.19815 186 " " " " A 70 0 0 "GLN " " OE1" " " 8 0 1 C2 
    2846 40 5.09626 14.8926 -1.43307 186 " " " " A 43 0 0 "GLN " " NE2" " " 7 0 1 C2 
    2847 48 1.07185 16.334 0.630056 186 " " " " A 21 0 0 "GLN " " H  " " " 1 0 1 C2 
    2848 48 1.22982 14.868 -2.02585 186 " " " " A 21 0 0 "GLN " " HA " " " 1 0 1 C2 
    2849 48 1.56578 13.0926 -0.72599 186 " " " " A 21 0 0 "GLN " " HB3" " " 1 0 1 C2 
    2850 48 1.26624 13.8311 0.851728 186 " " " " A 21 0 0 "GLN " " HB2" " " 1 0 1 C2 
    2851 48 3.81577 13.4147 0.540624 186 " " " " A 21 0 0 "GLN " " HG3" " " 1 0 1 C2 
    2852 48 3.37009 15.1383 0.565826 186 " " " " A 21 0 0 "GLN " " HG2" " " 1 0 1 C2 
    2853 48 5.49542 14.6488 -2.32825 186 " " " " A 21 0 0 "GLN " HE22 " " 1 0 1 C2 
    2854 48 5.53891 15.409 -0.686441 186 " " " " A 21 0 0 "GLN " HE21 " " 1 0 1 C2 
    2855 40 -1.34622 15.401 -0.186819 187 " " " " A 43 0 0 "LYS " " N  " " " 7 0 1 C2 
    2856 14 -2.80903 15.0956 -0.0722206 187 " " " " A 2 0 0 "LYS " " CA " " " 6 0 1 C2 
    2857 14 -3.56605 15.913 -1.07322 187 " " " " A 2 0 0 "LYS " " C  " " " 6 0 1 C2 
    2858 23 -4.68451 15.5765 -1.52705 187 " " " " A 70 0 0 "LYS " " O  " " " 8 0 1 C2 
    2859 14 -3.28872 15.4657 1.31473 187 " " " " A 2 0 0 "LYS " " CB " " " 6 0 1 C2 
    2860 14 -3.40568 14.233 2.32001 187 " " " " A 2 0 0 "LYS " " CG " " " 6 0 1 C2 
    2861 14 -3.85147 14.6137 3.71284 187 " " " " A 2 0 0 "LYS " " CD " " " 6 0 1 C2 
    2862 14 -3.1854 15.8349 4.28648 187 " " " " A 2 0 0 "LYS " " CE " " " 6 0 1 C2 
    2863 40 -3.7771 16.1918 5.61232 187 " " " " A 43 0 0 "LYS " " NZ " " " 7 0 1 C2 
    2864 48 -1.05787 16.194 0.368187 187 " " " " A 21 0 0 "LYS " " H  " " " 1 0 1 C2 
    2865 48 -2.98175 14.0593 -0.362666 187 " " " " A 21 0 0 "LYS " " HA " " " 1 0 1 C2 
    2866 48 -4.32438 15.7894 1.21098 187 " " " " A 21 0 0 "LYS " " HB3" " " 1 0 1 C2 
    2867 48 -2.71008 16.3244 1.65526 187 " " " " A 21 0 0 "LYS " " HB2" " " 1 0 1 C2 
    2868 48 -2.45223 13.7229 2.45728 187 " " " " A 21 0 0 "LYS " " HG3" " " 1 0 1 C2 
    2869 48 -4.15421 13.4987 2.02228 187 " " " " A 21 0 0 "LYS " " HG2" " " 1 0 1 C2 
    2870 48 -3.55999 13.7068 4.24258 187 " " " " A 21 0 0 "LYS " " HD3" " " 1 0 1 C2 
    2871 48 -4.93234 14.5535 3.8401 187 " " " " A 21 0 0 "LYS " " HD2" " " 1 0 1 C2 
    2872 48 -3.37532 16.7322 3.6975 187 " " " " A 21 0 0 "LYS " " HE3" " " 1 0 1 C2 
    2873 48 -2.14202 15.7433 4.58822 187 " " " " A 21 0 0 "LYS " " HE2" " " 1 0 1 C2 
    2874 48 -4.77764 16.3194 5.55994 187 " " " " A 21 0 0 "LYS " " HZ1" " " 1 0 1 C2 
    2875 48 -3.74825 15.424 6.26793 187 " " " " A 21 0 0 "LYS " " HZ2" " " 1 0 1 C2 
    2876 48 -3.23888 16.9321 6.03927 187 " " " " A 21 0 0 "LYS " " HZ3" " " 1 0 1 C2 
    2877 40 -3.07204 17.0725 -1.39297 188 " " " " A 43 0 0 "ARG " " N  " " " 7 0 1 C2 
    2878 14 -3.73265 18.1655 -2.08218 188 " " " " A 2 0 0 "ARG " " CA " " " 6 0 1 C2 
    2879 14 -2.55309 18.8216 -2.86301 188 " " " " A 2 0 0 "ARG " " C  " " " 6 0 1 C2 
    2880 23 -1.50749 19.1167 -2.24173 188 " " " " A 70 0 0 "ARG " " O  " " " 8 0 1 C2 
    2881 14 -4.44569 19.0444 -1.0007 188 " " " " A 2 0 0 "ARG " " CB " " " 6 0 1 C2 
    2882 14 -5.76411 18.4509 -0.68477 188 " " " " A 2 0 0 "ARG " " CG " " " 6 0 1 C2 
    2883 14 -6.93124 19.3246 -0.159388 188 " " " " A 2 0 0 "ARG " " CD " " " 6 0 1 C2 
    2884 40 -7.42741 20.1677 -1.27291 188 " " " " A 43 0 0 "ARG " " NE " " " 7 0 1 C2 
    2885 14 -7.96676 21.3442 -1.11646 188 " " " " A 2 0 0 "ARG " " CZ " " " 6 0 1 C2 
    2886 40 -8.05998 22.0291 -2.22183 188 " " " " A 43 0 0 "ARG " " NH1" " " 7 0 1 C2 
    2887 40 -8.45947 21.8387 -0.0570791 188 " " " " A 43 0 0 "ARG " " NH2" " " 7 0 1 C2 
    2888 48 -2.08752 17.2635 -1.27319 188 " " " " A 21 0 0 "ARG " " H  " " " 1 0 1 C2 
    2889 48 -4.45332 17.7653 -2.79535 188 " " " " A 21 0 0 "ARG " " HA " " " 1 0 1 C2 
    2890 48 -4.6253 20.0435 -1.39778 188 " " " " A 21 0 0 "ARG " " HB3" " " 1 0 1 C2 
    2891 48 -3.9581 19.2777 -0.0541618 188 " " " " A 21 0 0 "ARG " " HB2" " " 1 0 1 C2 
    2892 48 -5.63673 17.6295 0.0204098 188 " " " " A 21 0 0 "ARG " " HG3" " " 1 0 1 C2 
    2893 48 -6.04572 18.0685 -1.66587 188 " " " " A 21 0 0 "ARG " " HG2" " " 1 0 1 C2 
    2894 48 -6.52485 20.0257 0.569531 188 " " " " A 21 0 0 "ARG " " HD3" " " 1 0 1 C2 
    2895 48 -7.71701 18.826 0.408185 188 " " " " A 21 0 0 "ARG " " HD2" " " 1 0 1 C2 
    2896 48 -7.20644 19.7536 -2.1672 188 " " " " A 21 0 0 "ARG " " HE " " " 1 0 1 C2 
    2897 48 -8.31474 23.0031 -2.30219 188 " " " " A 21 0 0 "ARG " HH12 " " 1 0 1 C2 
    2898 48 -7.62993 21.6846 -3.06825 188 " " " " A 21 0 0 "ARG " HH11 " " 1 0 1 C2 
    2899 48 -8.91833 22.7345 0.0272963 188 " " " " A 21 0 0 "ARG " HH22 " " 1 0 1 C2 
    2900 48 -8.37234 21.3222 0.806473 188 " " " " A 21 0 0 "ARG " HH21 " " 1 0 1 C2 
    2901 40 -2.76137 19.0494 -4.20423 189 " " " " A 43 0 0 "ALA " " N  " " " 7 0 1 C2 
    2902 14 -1.80194 19.4648 -5.16441 189 " " " " A 2 0 0 "ALA " " CA " " " 6 0 1 C2 
    2903 14 -2.34074 20.0555 -6.45569 189 " " " " A 2 0 0 "ALA " " C  " " " 6 0 1 C2 
    2904 23 -1.69508 20.183 -7.50178 189 " " " " A 70 0 0 "ALA " " O  " " " 8 0 1 C2 
    2905 14 -0.720537 18.3664 -5.4201 189 " " " " A 2 0 0 "ALA " " CB " " " 6 0 1 C2 
    2906 48 -3.73223 18.9748 -4.47251 189 " " " " A 21 0 0 "ALA " " H  " " " 1 0 1 C2 
    2907 48 -1.36588 20.3204 -4.64875 189 " " " " A 21 0 0 "ALA " " HA " " " 1 0 1 C2 
    2908 48 0.119513 18.84 -5.9281 189 " " " " A 21 0 0 "ALA " " HB1" " " 1 0 1 C2 
    2909 48 -0.417951 17.8854 -4.48991 189 " " " " A 21 0 0 "ALA " " HB2" " " 1 0 1 C2 
    2910 48 -1.01254 17.5745 -6.10992 189 " " " " A 21 0 0 "ALA " " HB3" " " 1 0 1 C2 
    2911 40 -3.64508 20.3048 -6.4271 190 " " " " A 43 0 0 "GLU " " N  " " " 7 0 1 C2 
    2912 14 -4.52752 20.93 -7.46373 190 " " " " A 2 0 0 "GLU " " CA " " " 6 0 1 C2 
    2913 14 -3.94205 21.946 -8.42154 190 " " " " A 2 0 0 "GLU " " C  " " " 6 0 1 C2 
    2914 23 -4.33782 21.8993 -9.59866 190 " " " " A 70 0 0 "GLU " " O  " " " 8 0 1 C2 
    2915 14 -5.96594 21.2152 -7.08387 190 " " " " A 2 0 0 "GLU " " CB " " " 6 0 1 C2 
    2916 14 -6.69239 20.048 -6.41499 190 " " " " A 2 0 0 "GLU " " CG " " " 6 0 1 C2 
    2917 14 -6.43833 20.0408 -4.90448 190 " " " " A 2 0 0 "GLU " " CD " " " 6 0 1 C2 
    2918 23 -7.38836 20.2238 -4.13303 190 " " " " A 70 0 0 "GLU " " OE1" " " 8 0 1 C2 
    2919 23 -5.35323 19.8259 -4.38479 190 " " " " A 70 0 0 "GLU " " OE2" " " 8 0 1 C2 
    2920 48 -4.12168 20.0037 -5.5891 190 " " " " A 21 0 0 "GLU " " H  " " " 1 0 1 C2 
    2921 48 -4.53626 20.042 -8.09575 190 " " " " A 21 0 0 "GLU " " HA " " " 1 0 1 C2 
    2922 48 -6.58803 21.4659 -7.94309 190 " " " " A 21 0 0 "GLU " " HB3" " " 1 0 1 C2 
    2923 48 -6.03808 22.1374 -6.50728 190 " " " " A 21 0 0 "GLU " " HB2" " " 1 0 1 C2 
    2924 48 -6.37558 19.1117 -6.87444 190 " " " " A 21 0 0 "GLU " " HG3" " " 1 0 1 C2 
    2925 48 -7.75881 20.1774 -6.59961 190 " " " " A 21 0 0 "GLU " " HG2" " " 1 0 1 C2 
    2926 40 -3.0859 22.8874 -7.92638 191 " " " " A 43 0 0 "VAL " " N  " " " 7 0 1 C2 
    2927 14 -2.32213 23.851 -8.73126 191 " " " " A 2 0 0 "VAL " " CA " " " 6 0 1 C2 
    2928 14 -0.824451 23.5677 -8.61868 191 " " " " A 2 0 0 "VAL " " C  " " " 6 0 1 C2 
    2929 23 -0.0219279 24.0086 -9.46354 191 " " " " A 70 0 0 "VAL " " O  " " " 8 0 1 C2 
    2930 14 -2.81738 25.3165 -8.38934 191 " " " " A 2 0 0 "VAL " " CB " " " 6 0 1 C2 
    2931 14 -2.1582 26.3926 -9.32512 191 " " " " A 2 0 0 "VAL " " CG1" " " 6 0 1 C2 
    2932 14 -4.27912 25.5806 -8.30753 191 " " " " A 2 0 0 "VAL " " CG2" " " 6 0 1 C2 
    2933 48 -2.88217 22.7828 -6.94268 191 " " " " A 21 0 0 "VAL " " H  " " " 1 0 1 C2 
    2934 48 -2.63194 23.7773 -9.77369 191 " " " " A 21 0 0 "VAL " " HA " " " 1 0 1 C2 
    2935 48 -2.32307 25.4988 -7.43512 191 " " " " A 21 0 0 "VAL " " HB " " " 1 0 1 C2 
    2936 48 -2.75454 27.2842 -9.13108 191 " " " " A 21 0 0 "VAL " HG11 " " 1 0 1 C2 
    2937 48 -1.14425 26.7062 -9.07675 191 " " " " A 21 0 0 "VAL " HG12 " " 1 0 1 C2 
    2938 48 -2.19 26.1904 -10.3957 191 " " " " A 21 0 0 "VAL " HG13 " " 1 0 1 C2 
    2939 48 -4.72554 25.0487 -7.46737 191 " " " " A 21 0 0 "VAL " HG21 " " 1 0 1 C2 
    2940 48 -4.49975 26.6447 -8.22287 191 " " " " A 21 0 0 "VAL " HG22 " " 1 0 1 C2 
    2941 48 -4.77174 25.0534 -9.1245 191 " " " " A 21 0 0 "VAL " HG23 " " 1 0 1 C2 
    2942 40 -0.430238 22.9057 -7.55719 192 " " " " A 43 0 0 "ALA " " N  " " " 7 0 1 C2 
    2943 14 0.997703 22.9573 -7.1155 192 " " " " A 2 0 0 "ALA " " CA " " " 6 0 1 C2 
    2944 14 1.91794 21.8598 -7.71525 192 " " " " A 2 0 0 "ALA " " C  " " " 6 0 1 C2 
    2945 23 3.12822 22.0501 -7.6785 192 " " " " A 70 0 0 "ALA " " O  " " " 8 0 1 C2 
    2946 14 1.04454 22.8603 -5.53999 192 " " " " A 2 0 0 "ALA " " CB " " " 6 0 1 C2 
    2947 48 -1.14165 22.5774 -6.91983 192 " " " " A 21 0 0 "ALA " " H  " " " 1 0 1 C2 
    2948 48 1.42104 23.9083 -7.43858 192 " " " " A 21 0 0 "ALA " " HA " " " 1 0 1 C2 
    2949 48 0.35617 23.461 -4.9455 192 " " " " A 21 0 0 "ALA " " HB1" " " 1 0 1 C2 
    2950 48 0.773864 21.8307 -5.30575 192 " " " " A 21 0 0 "ALA " " HB2" " " 1 0 1 C2 
    2951 48 2.05641 23.0593 -5.18699 192 " " " " A 21 0 0 "ALA " " HB3" " " 1 0 1 C2 
    2952 40 1.28861 20.7714 -8.28929 193 " " " " A 43 0 0 "ALA " " N  " " " 7 0 1 C2 
    2953 14 1.90855 19.6432 -8.99138 193 " " " " A 2 0 0 "ALA " " CA " " " 6 0 1 C2 
    2954 14 1.79864 19.9901 -10.5251 193 " " " " A 2 0 0 "ALA " " C  " " " 6 0 1 C2 
    2955 23 2.60362 19.4335 -11.301 193 " " " " A 70 0 0 "ALA " " O  " " " 8 0 1 C2 
    2956 14 1.18302 18.2749 -8.73171 193 " " " " A 2 0 0 "ALA " " CB " " " 6 0 1 C2 
    2957 48 0.279973 20.7332 -8.2532 193 " " " " A 21 0 0 "ALA " " H  " " " 1 0 1 C2 
    2958 48 2.95559 19.6052 -8.69078 193 " " " " A 21 0 0 "ALA " " HA " " " 1 0 1 C2 
    2959 48 0.0985179 18.3414 -8.81841 193 " " " " A 21 0 0 "ALA " " HB1" " " 1 0 1 C2 
    2960 48 1.53004 17.5427 -9.46085 193 " " " " A 21 0 0 "ALA " " HB2" " " 1 0 1 C2 
    2961 48 1.48231 17.9631 -7.73102 193 " " " " A 21 0 0 "ALA " " HB3" " " 1 0 1 C2 
    2962 40 0.805463 20.8263 -10.9466 194 " " " " A 43 0 0 "ILE " " N  " " " 7 0 1 C2 
    2963 14 0.546688 21.2759 -12.3575 194 " " " " A 2 0 0 "ILE " " CA " " " 6 0 1 C2 
    2964 14 1.86604 21.8338 -13.0545 194 " " " " A 2 0 0 "ILE " " C  " " " 6 0 1 C2 
    2965 23 2.21095 21.2175 -14.0224 194 " " " " A 70 0 0 "ILE " " O  " " " 8 0 1 C2 
    2966 14 -0.678785 22.2484 -12.355 194 " " " " A 2 0 0 "ILE " " CB " " " 6 0 1 C2 
    2967 14 -1.88109 21.7954 -11.6288 194 " " " " A 2 0 0 "ILE " " CG1" " " 6 0 1 C2 
    2968 14 -1.00437 22.6317 -13.7501 194 " " " " A 2 0 0 "ILE " " CG2" " " 6 0 1 C2 
    2969 14 -2.70484 20.6151 -12.2372 194 " " " " A 2 0 0 "ILE " " CD1" " " 6 0 1 C2 
    2970 48 0.284457 21.0753 -10.118 194 " " " " A 21 0 0 "ILE " " H  " " " 1 0 1 C2 
    2971 48 0.219684 20.392 -12.9052 194 " " " " A 21 0 0 "ILE " " HA " " " 1 0 1 C2 
    2972 48 -0.420117 23.2301 -11.9584 194 " " " " A 21 0 0 "ILE " " HB " " " 1 0 1 C2 
    2973 48 -2.60907 22.6049 -11.575 194 " " " " A 21 0 0 "ILE " HG13 " " 1 0 1 C2 
    2974 48 -1.61405 21.4377 -10.6344 194 " " " " A 21 0 0 "ILE " HG12 " " 1 0 1 C2 
    2975 48 -0.265646 23.3031 -14.1877 194 " " " " A 21 0 0 "ILE " HG21 " " 1 0 1 C2 
    2976 48 -0.895306 21.7459 -14.376 194 " " " " A 21 0 0 "ILE " HG22 " " 1 0 1 C2 
    2977 48 -2.04564 22.9536 -13.7636 194 " " " " A 21 0 0 "ILE " HG23 " " 1 0 1 C2 
    2978 48 -3.45736 20.3507 -11.4943 194 " " " " A 21 0 0 "ILE " HD11 " " 1 0 1 C2 
    2979 48 -3.239 20.8318 -13.1623 194 " " " " A 21 0 0 "ILE " HD12 " " 1 0 1 C2 
    2980 48 -2.14649 19.6856 -12.3489 194 " " " " A 21 0 0 "ILE " HD13 " " 1 0 1 C2 
    2981 40 2.52702 22.9272 -12.5625 195 " " " " A 43 0 0 "PRO " " N  " " " 7 0 1 C2 
    2982 14 3.69839 23.5077 -13.3032 195 " " " " A 2 0 0 "PRO " " CA " " " 6 0 1 C2 
    2983 14 4.86453 22.4995 -13.4047 195 " " " " A 2 0 0 "PRO " " C  " " " 6 0 1 C2 
    2984 23 5.54207 22.395 -14.4004 195 " " " " A 70 0 0 "PRO " " O  " " " 8 0 1 C2 
    2985 14 4.05198 24.8809 -12.7167 195 " " " " A 2 0 0 "PRO " " CB " " " 6 0 1 C2 
    2986 14 3.53805 24.6547 -11.3264 195 " " " " A 2 0 0 "PRO " " CG " " " 6 0 1 C2 
    2987 14 2.28958 23.7427 -11.3993 195 " " " " A 2 0 0 "PRO " " CD " " " 6 0 1 C2 
    2988 48 3.30682 23.7462 -14.2921 195 " " " " A 21 0 0 "PRO " " HA " " " 1 0 1 C2 
    2989 48 3.46234 25.6442 -13.2245 195 " " " " A 21 0 0 "PRO " " HB3" " " 1 0 1 C2 
    2990 48 5.10987 25.1419 -12.6874 195 " " " " A 21 0 0 "PRO " " HB2" " " 1 0 1 C2 
    2991 48 3.26964 25.5941 -10.8432 195 " " " " A 21 0 0 "PRO " " HG3" " " 1 0 1 C2 
    2992 48 4.36054 24.1843 -10.7875 195 " " " " A 21 0 0 "PRO " " HG2" " " 1 0 1 C2 
    2993 48 2.24834 23.2107 -10.4489 195 " " " " A 21 0 0 "PRO " " HD2" " " 1 0 1 C2 
    2994 48 1.40072 24.3705 -11.4618 195 " " " " A 21 0 0 "PRO " " HD3" " " 1 0 1 C2 
    2995 40 5.25045 21.8157 -12.2815 196 " " " " A 43 0 0 "LEU " " N  " " " 7 0 1 C2 
    2996 14 6.29642 20.7529 -12.1842 196 " " " " A 2 0 0 "LEU " " CA " " " 6 0 1 C2 
    2997 14 6.09148 19.6464 -13.2983 196 " " " " A 2 0 0 "LEU " " C  " " " 6 0 1 C2 
    2998 23 7.10407 19.2505 -13.8171 196 " " " " A 70 0 0 "LEU " " O  " " " 8 0 1 C2 
    2999 14 6.28941 20.0753 -10.7733 196 " " " " A 2 0 0 "LEU " " CB " " " 6 0 1 C2 
    3000 14 7.00011 20.8844 -9.70347 196 " " " " A 2 0 0 "LEU " " CG " " " 6 0 1 C2 
    3001 14 6.47341 22.2896 -9.28536 196 " " " " A 2 0 0 "LEU " " CD1" " " 6 0 1 C2 
    3002 14 7.24947 19.95 -8.55927 196 " " " " A 2 0 0 "LEU " " CD2" " " 6 0 1 C2 
    3003 48 4.65809 21.8083 -11.4634 196 " " " " A 21 0 0 "LEU " " H  " " " 1 0 1 C2 
    3004 48 7.30336 21.1432 -12.332 196 " " " " A 21 0 0 "LEU " " HA " " " 1 0 1 C2 
    3005 48 6.73529 19.1029 -10.9824 196 " " " " A 21 0 0 "LEU " " HB3" " " 1 0 1 C2 
    3006 48 5.29139 19.8093 -10.425 196 " " " " A 21 0 0 "LEU " " HB2" " " 1 0 1 C2 
    3007 48 7.98378 21.1414 -10.0965 196 " " " " A 21 0 0 "LEU " " HG " " " 1 0 1 C2 
    3008 48 6.49777 23.0107 -10.1023 196 " " " " A 21 0 0 "LEU " HD11 " " 1 0 1 C2 
    3009 48 5.43501 22.276 -8.95424 196 " " " " A 21 0 0 "LEU " HD12 " " 1 0 1 C2 
    3010 48 7.14794 22.7924 -8.59232 196 " " " " A 21 0 0 "LEU " HD13 " " 1 0 1 C2 
    3011 48 6.41814 19.9017 -7.85594 196 " " " " A 21 0 0 "LEU " HD21 " " 1 0 1 C2 
    3012 48 7.52288 18.9057 -8.71057 196 " " " " A 21 0 0 "LEU " HD22 " " 1 0 1 C2 
    3013 48 8.02768 20.4091 -7.94965 196 " " " " A 21 0 0 "LEU " HD23 " " 1 0 1 C2 
    3014 40 4.86398 19.3049 -13.7595 197 " " " " A 43 0 0 "VAL " " N  " " " 7 0 1 C2 
    3015 14 4.77494 18.3989 -14.9601 197 " " " " A 2 0 0 "VAL " " CA " " " 6 0 1 C2 
    3016 14 4.65154 19.2009 -16.2954 197 " " " " A 2 0 0 "VAL " " C  " " " 6 0 1 C2 
    3017 23 4.98473 18.6096 -17.3177 197 " " " " A 70 0 0 "VAL " " O  " " " 8 0 1 C2 
    3018 14 3.52733 17.4152 -14.7942 197 " " " " A 2 0 0 "VAL " " CB " " " 6 0 1 C2 
    3019 14 3.815 16.2436 -13.8471 197 " " " " A 2 0 0 "VAL " " CG1" " " 6 0 1 C2 
    3020 14 2.15035 17.9793 -14.3815 197 " " " " A 2 0 0 "VAL " " CG2" " " 6 0 1 C2 
    3021 48 4.14616 19.9128 -13.3916 197 " " " " A 21 0 0 "VAL " " H  " " " 1 0 1 C2 
    3022 48 5.62669 17.7369 -15.1165 197 " " " " A 21 0 0 "VAL " " HA " " " 1 0 1 C2 
    3023 48 3.37594 16.9378 -15.7623 197 " " " " A 21 0 0 "VAL " " HB " " " 1 0 1 C2 
    3024 48 4.52246 15.5895 -14.3568 197 " " " " A 21 0 0 "VAL " HG11 " " 1 0 1 C2 
    3025 48 4.23124 16.5821 -12.8983 197 " " " " A 21 0 0 "VAL " HG12 " " 1 0 1 C2 
    3026 48 2.9127 15.6642 -13.6515 197 " " " " A 21 0 0 "VAL " HG13 " " 1 0 1 C2 
    3027 48 1.74182 18.6741 -15.1152 197 " " " " A 21 0 0 "VAL " HG21 " " 1 0 1 C2 
    3028 48 1.29794 17.3095 -14.2679 197 " " " " A 21 0 0 "VAL " HG22 " " 1 0 1 C2 
    3029 48 2.37843 18.5783 -13.4998 197 " " " " A 21 0 0 "VAL " HG23 " " 1 0 1 C2 
    3030 40 4.22947 20.4995 -16.258 198 " " " " A 43 0 0 "ALA " " N  " " " 7 0 1 C2 
    3031 14 3.81488 21.2741 -17.4133 198 " " " " A 2 0 0 "ALA " " CA " " " 6 0 1 C2 
    3032 14 4.84942 21.3854 -18.5497 198 " " " " A 2 0 0 "ALA " " C  " " " 6 0 1 C2 
    3033 23 4.55482 21.1386 -19.7314 198 " " " " A 70 0 0 "ALA " " O  " " " 8 0 1 C2 
    3034 14 3.34227 22.6957 -17.0204 198 " " " " A 2 0 0 "ALA " " CB " " " 6 0 1 C2 
    3035 48 3.90021 20.7802 -15.3453 198 " " " " A 21 0 0 "ALA " " H  " " " 1 0 1 C2 
    3036 48 2.86124 20.9021 -17.7879 198 " " " " A 21 0 0 "ALA " " HA " " " 1 0 1 C2 
    3037 48 2.749 23.2812 -17.7228 198 " " " " A 21 0 0 "ALA " " HB1" " " 1 0 1 C2 
    3038 48 2.83233 22.8966 -16.0782 198 " " " " A 21 0 0 "ALA " " HB2" " " 1 0 1 C2 
    3039 48 4.31206 23.0845 -16.7098 198 " " " " A 21 0 0 "ALA " " HB3" " " 1 0 1 C2 
    3040 40 6.10379 21.644 -18.1312 199 " " " " A 43 0 0 "VAL " " N  " " " 7 0 1 C2 
    3041 14 7.27558 21.557 -19.0187 199 " " " " A 2 0 0 "VAL " " CA " " " 6 0 1 C2 
    3042 14 7.43278 20.2851 -19.9343 199 " " " " A 2 0 0 "VAL " " C  " " " 6 0 1 C2 
    3043 23 8.12853 20.2903 -20.9276 199 " " " " A 70 0 0 "VAL " " O  " " " 8 0 1 C2 
    3044 14 8.48088 21.9029 -18.1933 199 " " " " A 2 0 0 "VAL " " CB " " " 6 0 1 C2 
    3045 14 8.37475 23.2498 -17.3891 199 " " " " A 2 0 0 "VAL " " CG1" " " 6 0 1 C2 
    3046 14 9.06214 20.7358 -17.4407 199 " " " " A 2 0 0 "VAL " " CG2" " " 6 0 1 C2 
    3047 48 6.12303 21.8083 -17.1349 199 " " " " A 21 0 0 "VAL " " H  " " " 1 0 1 C2 
    3048 48 7.0244 22.3971 -19.6661 199 " " " " A 21 0 0 "VAL " " HA " " " 1 0 1 C2 
    3049 48 9.31365 22.2016 -18.83 199 " " " " A 21 0 0 "VAL " " HB " " " 1 0 1 C2 
    3050 48 8.14152 24.0985 -18.032 199 " " " " A 21 0 0 "VAL " HG11 " " 1 0 1 C2 
    3051 48 7.67134 23.3844 -16.5674 199 " " " " A 21 0 0 "VAL " HG12 " " 1 0 1 C2 
    3052 48 9.32739 23.4295 -16.8908 199 " " " " A 21 0 0 "VAL " HG13 " " 1 0 1 C2 
    3053 48 10.024 21.0167 -17.0116 199 " " " " A 21 0 0 "VAL " HG21 " " 1 0 1 C2 
    3054 48 8.37547 20.3417 -16.6915 199 " " " " A 21 0 0 "VAL " HG22 " " 1 0 1 C2 
    3055 48 9.47403 19.9864 -18.1165 199 " " " " A 21 0 0 "VAL " HG23 " " 1 0 1 C2 
    3056 40 6.89226 19.1607 -19.4831 200 " " " " A 43 0 0 "VAL " " N  " " " 7 0 1 C2 
    3057 14 6.85026 17.923 -20.2702 200 " " " " A 2 0 0 "VAL " " CA " " " 6 0 1 C2 
    3058 14 5.64679 17.8634 -21.247 200 " " " " A 2 0 0 "VAL " " C  " " " 6 0 1 C2 
    3059 23 5.82514 17.5305 -22.3808 200 " " " " A 70 0 0 "VAL " " O  " " " 8 0 1 C2 
    3060 14 6.79184 16.7611 -19.2668 200 " " " " A 2 0 0 "VAL " " CB " " " 6 0 1 C2 
    3061 14 7.11319 15.4251 -19.9975 200 " " " " A 2 0 0 "VAL " " CG1" " " 6 0 1 C2 
    3062 14 7.69015 16.8822 -18.0004 200 " " " " A 2 0 0 "VAL " " CG2" " " 6 0 1 C2 
    3063 48 6.32133 19.1958 -18.6507 200 " " " " A 21 0 0 "VAL " " H  " " " 1 0 1 C2 
    3064 48 7.79356 17.7707 -20.7947 200 " " " " A 21 0 0 "VAL " " HA " " " 1 0 1 C2 
    3065 48 5.78907 16.6421 -18.8565 200 " " " " A 21 0 0 "VAL " " HB " " " 1 0 1 C2 
    3066 48 6.41352 15.0815 -20.7595 200 " " " " A 21 0 0 "VAL " HG11 " " 1 0 1 C2 
    3067 48 8.03979 15.4772 -20.5692 200 " " " " A 21 0 0 "VAL " HG12 " " 1 0 1 C2 
    3068 48 7.18376 14.6756 -19.2093 200 " " " " A 21 0 0 "VAL " HG13 " " 1 0 1 C2 
    3069 48 7.55538 17.8478 -17.5129 200 " " " " A 21 0 0 "VAL " HG21 " " 1 0 1 C2 
    3070 48 7.35921 16.3363 -17.1169 200 " " " " A 21 0 0 "VAL " HG22 " " 1 0 1 C2 
    3071 48 8.75301 16.7295 -18.1877 200 " " " " A 21 0 0 "VAL " HG23 " " 1 0 1 C2 
    3072 40 4.46017 18.3724 -20.9245 201 " " " " A 43 0 0 "LEU " " N  " " " 7 0 1 C2 
    3073 14 3.42966 18.6163 -21.9161 201 " " " " A 2 0 0 "LEU " " CA " " " 6 0 1 C2 
    3074 14 3.70763 19.7318 -22.9067 201 " " " " A 2 0 0 "LEU " " C  " " " 6 0 1 C2 
    3075 23 3.25932 19.7268 -23.9807 201 " " " " A 70 0 0 "LEU " " O  " " " 8 0 1 C2 
    3076 14 2.06238 18.983 -21.1999 201 " " " " A 2 0 0 "LEU " " CB " " " 6 0 1 C2 
    3077 14 1.88607 18.3968 -19.7971 201 " " " " A 2 0 0 "LEU " " CG " " " 6 0 1 C2 
    3078 14 0.540832 18.7994 -19.1578 201 " " " " A 2 0 0 "LEU " " CD1" " " 6 0 1 C2 
    3079 14 2.14712 16.8818 -19.7235 201 " " " " A 2 0 0 "LEU " " CD2" " " 6 0 1 C2 
    3080 48 4.42745 18.8915 -20.0588 201 " " " " A 21 0 0 "LEU " " H  " " " 1 0 1 C2 
    3081 48 3.3791 17.7388 -22.5608 201 " " " " A 21 0 0 "LEU " " HA " " " 1 0 1 C2 
    3082 48 1.19127 18.7828 -21.8238 201 " " " " A 21 0 0 "LEU " " HB3" " " 1 0 1 C2 
    3083 48 2.01613 20.0693 -21.123 201 " " " " A 21 0 0 "LEU " " HB2" " " 1 0 1 C2 
    3084 48 2.6424 18.7016 -19.0738 201 " " " " A 21 0 0 "LEU " " HG " " " 1 0 1 C2 
    3085 48 -0.387918 18.372 -19.5358 201 " " " " A 21 0 0 "LEU " HD11 " " 1 0 1 C2 
    3086 48 0.557453 18.4557 -18.1236 201 " " " " A 21 0 0 "LEU " HD12 " " 1 0 1 C2 
    3087 48 0.431757 19.8827 -19.1063 201 " " " " A 21 0 0 "LEU " HD13 " " 1 0 1 C2 
    3088 48 3.16938 16.668 -20.0356 201 " " " " A 21 0 0 "LEU " HD21 " " 1 0 1 C2 
    3089 48 2.03242 16.5487 -18.692 201 " " " " A 21 0 0 "LEU " HD22 " " 1 0 1 C2 
    3090 48 1.42635 16.2728 -20.2692 201 " " " " A 21 0 0 "LEU " HD23 " " 1 0 1 C2 
    3091 40 4.60034 20.7114 -22.5564 202 " " " " A 43 0 0 "PHE " " N  " " " 7 0 1 C2 
    3092 14 5.00299 21.8475 -23.3761 202 " " " " A 2 0 0 "PHE " " CA " " " 6 0 1 C2 
    3093 14 6.22872 21.445 -24.2014 202 " " " " A 2 0 0 "PHE " " C  " " " 6 0 1 C2 
    3094 23 6.81799 22.257 -24.8796 202 " " " " A 70 0 0 "PHE " " O  " " " 8 0 1 C2 
    3095 14 5.38173 22.9905 -22.3995 202 " " " " A 2 0 0 "PHE " " CB " " " 6 0 1 C2 
    3096 14 5.6411 24.3992 -22.8684 202 " " " " A 2 0 0 "PHE " " CG " " " 6 0 1 C2 
    3097 14 6.32524 25.2997 -21.9945 202 " " " " A 2 0 0 "PHE " " CD1" " " 6 0 1 C2 
    3098 14 5.20024 24.8795 -24.1215 202 " " " " A 2 0 0 "PHE " " CD2" " " 6 0 1 C2 
    3099 14 6.60609 26.6639 -22.3246 202 " " " " A 2 0 0 "PHE " " CE1" " " 6 0 1 C2 
    3100 14 5.49018 26.235 -24.483 202 " " " " A 2 0 0 "PHE " " CE2" " " 6 0 1 C2 
    3101 14 6.23383 27.0805 -23.6554 202 " " " " A 2 0 0 "PHE " " CZ " " " 6 0 1 C2 
    3102 48 5.02832 20.6493 -21.6437 202 " " " " A 21 0 0 "PHE " " H  " " " 1 0 1 C2 
    3103 48 4.18105 22.1656 -24.0174 202 " " " " A 21 0 0 "PHE " " HA " " " 1 0 1 C2 
    3104 48 6.21473 22.6751 -21.7712 202 " " " " A 21 0 0 "PHE " " HB3" " " 1 0 1 C2 
    3105 48 4.54071 23.1152 -21.7174 202 " " " " A 21 0 0 "PHE " " HB2" " " 1 0 1 C2 
    3106 48 6.6504 24.8637 -21.0614 202 " " " " A 21 0 0 "PHE " " HD1" " " 1 0 1 C2 
    3107 48 4.83409 24.2426 -24.9131 202 " " " " A 21 0 0 "PHE " " HD2" " " 1 0 1 C2 
    3108 48 7.16702 27.3204 -21.676 202 " " " " A 21 0 0 "PHE " " HE1" " " 1 0 1 C2 
    3109 48 5.31605 26.4239 -25.532 202 " " " " A 21 0 0 "PHE " " HE2" " " 1 0 1 C2 
    3110 48 6.46926 28.0635 -24.0358 202 " " " " A 21 0 0 "PHE " " HZ " " " 1 0 1 C2 
    3111 40 6.82493 20.319 -24.0025 203 " " " " A 43 0 0 "PHE " " N  " " " 7 0 1 C2 
    3112 14 7.79715 19.7367 -24.9296 203 " " " " A 2 0 0 "PHE " " CA " " " 6 0 1 C2 
    3113 14 7.02092 18.884 -25.9663 203 " " " " A 2 0 0 "PHE " " C  " " " 6 0 1 C2 
    3114 23 7.15458 19.1461 -27.175 203 " " " " A 70 0 0 "PHE " " O  " " " 8 0 1 C2 
    3115 14 8.88409 18.8451 -24.1431 203 " " " " A 2 0 0 "PHE " " CB " " " 6 0 1 C2 
    3116 14 9.51906 17.6685 -24.8538 203 " " " " A 2 0 0 "PHE " " CG " " " 6 0 1 C2 
    3117 14 9.27068 16.4137 -24.3395 203 " " " " A 2 0 0 "PHE " " CD1" " " 6 0 1 C2 
    3118 14 10.148 17.8084 -26.0907 203 " " " " A 2 0 0 "PHE " " CD2" " " 6 0 1 C2 
    3119 14 9.8295 15.2845 -24.8562 203 " " " " A 2 0 0 "PHE " " CE1" " " 6 0 1 C2 
    3120 14 10.5982 16.6326 -26.7738 203 " " " " A 2 0 0 "PHE " " CE2" " " 6 0 1 C2 
    3121 14 10.5259 15.3807 -26.0634 203 " " " " A 2 0 0 "PHE " " CZ " " " 6 0 1 C2 
    3122 48 6.35923 19.7044 -23.3502 203 " " " " A 21 0 0 "PHE " " H  " " " 1 0 1 C2 
    3123 48 8.40035 20.4184 -25.5292 203 " " " " A 21 0 0 "PHE " " HA " " " 1 0 1 C2 
    3124 48 8.38407 18.4598 -23.2545 203 " " " " A 21 0 0 "PHE " " HB3" " " 1 0 1 C2 
    3125 48 9.62531 19.5344 -23.7386 203 " " " " A 21 0 0 "PHE " " HB2" " " 1 0 1 C2 
    3126 48 8.66825 16.2497 -23.4582 203 " " " " A 21 0 0 "PHE " " HD1" " " 1 0 1 C2 
    3127 48 10.2755 18.7751 -26.5549 203 " " " " A 21 0 0 "PHE " " HD2" " " 1 0 1 C2 
    3128 48 9.60881 14.3207 -24.4217 203 " " " " A 21 0 0 "PHE " " HE1" " " 1 0 1 C2 
    3129 48 11.0604 16.7113 -27.7468 203 " " " " A 21 0 0 "PHE " " HE2" " " 1 0 1 C2 
    3130 48 10.9466 14.4826 -26.4911 203 " " " " A 21 0 0 "PHE " " HZ " " " 1 0 1 C2 
    3131 40 6.02999 18.0688 -25.5697 204 " " " " A 43 0 0 "VAL " " N  " " " 7 0 1 C2 
    3132 14 5.21146 17.2492 -26.4623 204 " " " " A 2 0 0 "VAL " " CA " " " 6 0 1 C2 
    3133 14 4.41143 18.2059 -27.4233 204 " " " " A 2 0 0 "VAL " " C  " " " 6 0 1 C2 
    3134 23 4.25517 17.9386 -28.6255 204 " " " " A 70 0 0 "VAL " " O  " " " 8 0 1 C2 
    3135 14 4.3745 16.1232 -25.8854 204 " " " " A 2 0 0 "VAL " " CB " " " 6 0 1 C2 
    3136 14 3.85635 15.2059 -26.9464 204 " " " " A 2 0 0 "VAL " " CG1" " " 6 0 1 C2 
    3137 14 5.14 15.2681 -24.802 204 " " " " A 2 0 0 "VAL " " CG2" " " 6 0 1 C2 
    3138 48 5.80961 18.014 -24.5855 204 " " " " A 21 0 0 "VAL " " H  " " " 1 0 1 C2 
    3139 48 5.87063 16.6842 -27.1214 204 " " " " A 21 0 0 "VAL " " HA " " " 1 0 1 C2 
    3140 48 3.49883 16.557 -25.4026 204 " " " " A 21 0 0 "VAL " " HB " " " 1 0 1 C2 
    3141 48 3.31061 15.7546 -27.7141 204 " " " " A 21 0 0 "VAL " HG11 " " 1 0 1 C2 
    3142 48 4.68889 14.6824 -27.4164 204 " " " " A 21 0 0 "VAL " HG12 " " 1 0 1 C2 
    3143 48 3.22675 14.4051 -26.5586 204 " " " " A 21 0 0 "VAL " HG13 " " 1 0 1 C2 
    3144 48 4.75296 14.2499 -24.7618 204 " " " " A 21 0 0 "VAL " HG21 " " 1 0 1 C2 
    3145 48 6.21054 15.2042 -24.9968 204 " " " " A 21 0 0 "VAL " HG22 " " 1 0 1 C2 
    3146 48 4.88973 15.8355 -23.9056 204 " " " " A 21 0 0 "VAL " HG23 " " 1 0 1 C2 
    3147 40 3.85747 19.2319 -26.8942 205 " " " " A 43 0 0 "PHE " " N  " " " 7 0 1 C2 
    3148 14 3.0969 20.2963 -27.6103 205 " " " " A 2 0 0 "PHE " " CA " " " 6 0 1 C2 
    3149 14 3.79865 21.656 -27.3439 205 " " " " A 2 0 0 "PHE " " C  " " " 6 0 1 C2 
    3150 23 3.43817 22.3358 -26.3578 205 " " " " A 70 0 0 "PHE " " O  " " " 8 0 1 C2 
    3151 14 1.70413 20.3052 -27.0343 205 " " " " A 2 0 0 "PHE " " CB " " " 6 0 1 C2 
    3152 14 0.849336 19.1683 -27.4339 205 " " " " A 2 0 0 "PHE " " CG " " " 6 0 1 C2 
    3153 14 0.146122 19.211 -28.6592 205 " " " " A 2 0 0 "PHE " " CD1" " " 6 0 1 C2 
    3154 14 0.667853 18.0822 -26.5737 205 " " " " A 2 0 0 "PHE " " CD2" " " 6 0 1 C2 
    3155 14 -0.796907 18.2081 -29.0551 205 " " " " A 2 0 0 "PHE " " CE1" " " 6 0 1 C2 
    3156 14 -0.221027 17.0477 -26.9857 205 " " " " A 2 0 0 "PHE " " CE2" " " 6 0 1 C2 
    3157 14 -0.946839 17.1367 -28.1949 205 " " " " A 2 0 0 "PHE " " CZ " " " 6 0 1 C2 
    3158 48 4.02345 19.3033 -25.9005 205 " " " " A 21 0 0 "PHE " " H  " " " 1 0 1 C2 
    3159 48 3.07823 20.1714 -28.6929 205 " " " " A 21 0 0 "PHE " " HA " " " 1 0 1 C2 
    3160 48 1.09446 21.192 -27.2071 205 " " " " A 21 0 0 "PHE " " HB3" " " 1 0 1 C2 
    3161 48 1.80455 20.1753 -25.9567 205 " " " " A 21 0 0 "PHE " " HB2" " " 1 0 1 C2 
    3162 48 0.203588 20.0742 -29.3057 205 " " " " A 21 0 0 "PHE " " HD1" " " 1 0 1 C2 
    3163 48 1.16038 17.9648 -25.6197 205 " " " " A 21 0 0 "PHE " " HD2" " " 1 0 1 C2 
    3164 48 -1.20259 18.277 -30.0537 205 " " " " A 21 0 0 "PHE " " HE1" " " 1 0 1 C2 
    3165 48 -0.272219 16.177 -26.3488 205 " " " " A 21 0 0 "PHE " " HE2" " " 1 0 1 C2 
    3166 48 -1.52494 16.2994 -28.5571 205 " " " " A 21 0 0 "PHE " " HZ " " " 1 0 1 C2 
    3167 40 4.66619 22.143 -28.2544 206 " " " " A 43 0 0 "GLY " " N  " " " 7 0 1 C2 
    3168 14 5.32496 23.4357 -28.0786 206 " " " " A 2 0 0 "GLY " " CA " " " 6 0 1 C2 
    3169 14 4.40197 24.6076 -28.2943 206 " " " " A 2 0 0 "GLY " " C  " " " 6 0 1 C2 
    3170 23 4.81647 25.768 -28.1767 206 " " " " A 70 0 0 "GLY " " O  " " " 8 0 1 C2 
    3171 48 4.77765 21.6083 -29.104 206 " " " " A 21 0 0 "GLY " " H  " " " 1 0 1 C2 
    3172 48 6.24231 23.5176 -28.6616 206 " " " " A 21 0 0 "GLY " " HA3" " " 1 0 1 C2 
    3173 48 5.64635 23.5209 -27.0405 206 " " " " A 21 0 0 "GLY " " HA2" " " 1 0 1 C2 
    3174 40 3.13498 24.4298 -28.5814 207 " " " " A 43 0 0 "THR " " N  " " " 7 0 1 C2 
    3175 14 2.03175 25.3596 -28.7181 207 " " " " A 2 0 0 "THR " " CA " " " 6 0 1 C2 
    3176 14 1.19403 25.3544 -27.4112 207 " " " " A 2 0 0 "THR " " C  " " " 6 0 1 C2 
    3177 23 0.61948 24.33 -27.0116 207 " " " " A 70 0 0 "THR " " O  " " " 8 0 1 C2 
    3178 14 1.14585 24.7885 -29.8927 207 " " " " A 2 0 0 "THR " " CB " " " 6 0 1 C2 
    3179 23 0.719295 23.4834 -29.5905 207 " " " " A 70 0 0 "THR " " OG1" " " 8 0 1 C2 
    3180 14 1.9283 24.7888 -31.1783 207 " " " " A 2 0 0 "THR " " CG2" " " 6 0 1 C2 
    3181 48 2.9106 23.4662 -28.7845 207 " " " " A 21 0 0 "THR " " H  " " " 1 0 1 C2 
    3182 48 2.39724 26.3631 -28.9358 207 " " " " A 21 0 0 "THR " " HA " " " 1 0 1 C2 
    3183 48 0.237402 25.3908 -29.8883 207 " " " " A 21 0 0 "THR " " HB " " " 1 0 1 C2 
    3184 48 0.173858 23.6011 -28.8278 207 " " " " A 21 0 0 "THR " " HG1" " " 1 0 1 C2 
    3185 48 2.42225 25.7505 -31.3172 207 " " " " A 21 0 0 "THR " HG21 " " 1 0 1 C2 
    3186 48 2.68117 24.0025 -31.1232 207 " " " " A 21 0 0 "THR " HG22 " " 1 0 1 C2 
    3187 48 1.34704 24.6323 -32.087 207 " " " " A 21 0 0 "THR " HG23 " " 1 0 1 C2 
    3188 40 1.15858 26.5259 -26.7269 208 " " " " A 43 0 0 "VAL " " N  " " " 7 0 1 C2 
    3189 14 0.716677 26.5822 -25.283 208 " " " " A 2 0 0 "VAL " " CA " " " 6 0 1 C2 
    3190 14 -0.775268 26.2326 -24.9441 208 " " " " A 2 0 0 "VAL " " C  " " " 6 0 1 C2 
    3191 23 -1.04689 26.0271 -23.7828 208 " " " " A 70 0 0 "VAL " " O  " " " 8 0 1 C2 
    3192 14 1.14555 27.8963 -24.6369 208 " " " " A 2 0 0 "VAL " " CB " " " 6 0 1 C2 
    3193 14 2.69933 28.1273 -24.6024 208 " " " " A 2 0 0 "VAL " " CG1" " " 6 0 1 C2 
    3194 14 0.423356 29.0443 -25.3079 208 " " " " A 2 0 0 "VAL " " CG2" " " 6 0 1 C2 
    3195 48 1.52325 27.4066 -27.0608 208 " " " " A 21 0 0 "VAL " " H  " " " 1 0 1 C2 
    3196 48 1.36404 25.8256 -24.8396 208 " " " " A 21 0 0 "VAL " " HA " " " 1 0 1 C2 
    3197 48 0.7551 27.9355 -23.62 208 " " " " A 21 0 0 "VAL " " HB " " " 1 0 1 C2 
    3198 48 3.18357 27.6716 -25.4661 208 " " " " A 21 0 0 "VAL " HG11 " " 1 0 1 C2 
    3199 48 2.87125 29.2035 -24.6168 208 " " " " A 21 0 0 "VAL " HG12 " " 1 0 1 C2 
    3200 48 3.15691 27.6773 -23.7214 208 " " " " A 21 0 0 "VAL " HG13 " " 1 0 1 C2 
    3201 48 0.4415 29.9418 -24.6898 208 " " " " A 21 0 0 "VAL " HG21 " " 1 0 1 C2 
    3202 48 0.962211 29.3289 -26.2117 208 " " " " A 21 0 0 "VAL " HG22 " " 1 0 1 C2 
    3203 48 -0.633507 29.0189 -25.5734 208 " " " " A 21 0 0 "VAL " HG23 " " 1 0 1 C2 
    3204 40 -1.69746 26.2572 -25.9496 209 " " " " A 43 0 0 "ILE " " N  " " " 7 0 1 C2 
    3205 14 -3.05841 25.9086 -25.5509 209 " " " " A 2 0 0 "ILE " " CA " " " 6 0 1 C2 
    3206 14 -3.2003 24.3843 -25.2937 209 " " " " A 2 0 0 "ILE " " C  " " " 6 0 1 C2 
    3207 23 -3.97436 23.8981 -24.5144 209 " " " " A 70 0 0 "ILE " " O  " " " 8 0 1 C2 
    3208 14 -3.9887 26.4409 -26.708 209 " " " " A 2 0 0 "ILE " " CB " " " 6 0 1 C2 
    3209 14 -3.75016 27.8477 -27.1189 209 " " " " A 2 0 0 "ILE " " CG1" " " 6 0 1 C2 
    3210 14 -5.61042 26.3368 -26.4706 209 " " " " A 2 0 0 "ILE " " CG2" " " 6 0 1 C2 
    3211 14 -3.81488 28.8793 -25.9935 209 " " " " A 2 0 0 "ILE " " CD1" " " 6 0 1 C2 
    3212 48 -1.47801 26.0597 -26.9154 209 " " " " A 21 0 0 "ILE " " H  " " " 1 0 1 C2 
    3213 48 -3.34997 26.4343 -24.6417 209 " " " " A 21 0 0 "ILE " " HA " " " 1 0 1 C2 
    3214 48 -3.83557 25.8488 -27.6102 209 " " " " A 21 0 0 "ILE " " HB " " " 1 0 1 C2 
    3215 48 -4.51991 28.1606 -27.8244 209 " " " " A 21 0 0 "ILE " HG13 " " 1 0 1 C2 
    3216 48 -2.79492 27.9886 -27.6246 209 " " " " A 21 0 0 "ILE " HG12 " " 1 0 1 C2 
    3217 48 -5.88182 26.921 -25.5913 209 " " " " A 21 0 0 "ILE " HG21 " " 1 0 1 C2 
    3218 48 -6.16973 26.7721 -27.2986 209 " " " " A 21 0 0 "ILE " HG22 " " 1 0 1 C2 
    3219 48 -5.98735 25.323 -26.3356 209 " " " " A 21 0 0 "ILE " HG23 " " 1 0 1 C2 
    3220 48 -4.79225 28.7893 -25.5194 209 " " " " A 21 0 0 "ILE " HD11 " " 1 0 1 C2 
    3221 48 -2.97301 29.018 -25.3152 209 " " " " A 21 0 0 "ILE " HD12 " " 1 0 1 C2 
    3222 48 -3.95253 29.7505 -26.6338 209 " " " " A 21 0 0 "ILE " HD13 " " 1 0 1 C2 
    3223 40 -2.50401 23.6312 -26.1965 210 " " " " A 43 0 0 "ALA " " N  " " " 7 0 1 C2 
    3224 14 -2.47704 22.1331 -26.1863 210 " " " " A 2 0 0 "ALA " " CA " " " 6 0 1 C2 
    3225 14 -1.67334 21.5934 -24.9943 210 " " " " A 2 0 0 "ALA " " C  " " " 6 0 1 C2 
    3226 23 -2.1065 20.5678 -24.4917 210 " " " " A 70 0 0 "ALA " " O  " " " 8 0 1 C2 
    3227 14 -1.86416 21.5953 -27.4522 210 " " " " A 2 0 0 "ALA " " CB " " " 6 0 1 C2 
    3228 48 -2.07357 24.2099 -26.9035 210 " " " " A 21 0 0 "ALA " " H  " " " 1 0 1 C2 
    3229 48 -3.43591 21.6331 -26.0499 210 " " " " A 21 0 0 "ALA " " HA " " " 1 0 1 C2 
    3230 48 -2.4634 21.9113 -28.3061 210 " " " " A 21 0 0 "ALA " " HB1" " " 1 0 1 C2 
    3231 48 -0.828597 21.8744 -27.6466 210 " " " " A 21 0 0 "ALA " " HB2" " " 1 0 1 C2 
    3232 48 -2.13975 20.5466 -27.5637 210 " " " " A 21 0 0 "ALA " " HB3" " " 1 0 1 C2 
    3233 40 -0.712814 22.3217 -24.5431 211 " " " " A 43 0 0 "ALA " " N  " " " 7 0 1 C2 
    3234 14 0.173669 21.973 -23.4063 211 " " " " A 2 0 0 "ALA " " CA " " " 6 0 1 C2 
    3235 14 -0.544416 22.4208 -22.1346 211 " " " " A 2 0 0 "ALA " " C  " " " 6 0 1 C2 
    3236 23 -0.205236 21.8054 -21.1345 211 " " " " A 70 0 0 "ALA " " O  " " " 8 0 1 C2 
    3237 14 1.43338 22.8141 -23.603 211 " " " " A 2 0 0 "ALA " " CB " " " 6 0 1 C2 
    3238 48 -0.615007 23.1628 -25.0936 211 " " " " A 21 0 0 "ALA " " H  " " " 1 0 1 C2 
    3239 48 0.45786 20.9278 -23.2838 211 " " " " A 21 0 0 "ALA " " HA " " " 1 0 1 C2 
    3240 48 2.12579 22.7284 -22.7655 211 " " " " A 21 0 0 "ALA " " HB1" " " 1 0 1 C2 
    3241 48 2.00437 22.6474 -24.5164 211 " " " " A 21 0 0 "ALA " " HB2" " " 1 0 1 C2 
    3242 48 1.10198 23.8523 -23.5806 211 " " " " A 21 0 0 "ALA " " HB3" " " 1 0 1 C2 
    3243 40 -1.39511 23.437 -22.1283 212 " " " " A 43 0 0 "ALA " " N  " " " 7 0 1 C2 
    3244 14 -2.37632 23.7966 -21.0956 212 " " " " A 2 0 0 "ALA " " CA " " " 6 0 1 C2 
    3245 14 -3.3981 22.6909 -20.9279 212 " " " " A 2 0 0 "ALA " " C  " " " 6 0 1 C2 
    3246 23 -3.54174 22.1112 -19.8308 212 " " " " A 70 0 0 "ALA " " O  " " " 8 0 1 C2 
    3247 14 -3.0594 25.1705 -21.37 212 " " " " A 2 0 0 "ALA " " CB " " " 6 0 1 C2 
    3248 48 -1.45984 23.9962 -22.9669 212 " " " " A 21 0 0 "ALA " " H  " " " 1 0 1 C2 
    3249 48 -1.94916 23.8449 -20.094 212 " " " " A 21 0 0 "ALA " " HA " " " 1 0 1 C2 
    3250 48 -2.34193 25.9891 -21.4274 212 " " " " A 21 0 0 "ALA " " HB1" " " 1 0 1 C2 
    3251 48 -3.61825 25.0631 -22.2997 212 " " " " A 21 0 0 "ALA " " HB2" " " 1 0 1 C2 
    3252 48 -3.71151 25.422 -20.5336 212 " " " " A 21 0 0 "ALA " " HB3" " " 1 0 1 C2 
    3253 40 -4.17063 22.4104 -22.0128 213 " " " " A 43 0 0 "LEU " " N  " " " 7 0 1 C2 
    3254 14 -5.36279 21.5478 -22.2123 213 " " " " A 2 0 0 "LEU " " CA " " " 6 0 1 C2 
    3255 14 -5.44259 20.3087 -21.2812 213 " " " " A 2 0 0 "LEU " " C  " " " 6 0 1 C2 
    3256 23 -6.3825 20.3432 -20.4348 213 " " " " A 70 0 0 "LEU " " O  " " " 8 0 1 C2 
    3257 14 -5.62402 21.2987 -23.6882 213 " " " " A 2 0 0 "LEU " " CB " " " 6 0 1 C2 
    3258 14 -6.89119 20.5782 -24.092 213 " " " " A 2 0 0 "LEU " " CG " " " 6 0 1 C2 
    3259 14 -8.11421 21.2427 -23.5752 213 " " " " A 2 0 0 "LEU " " CD1" " " 6 0 1 C2 
    3260 14 -7.03757 20.5487 -25.6335 213 " " " " A 2 0 0 "LEU " " CD2" " " 6 0 1 C2 
    3261 48 -3.83237 22.898 -22.8301 213 " " " " A 21 0 0 "LEU " " H  " " " 1 0 1 C2 
    3262 48 -6.19892 22.1354 -21.8333 213 " " " " A 21 0 0 "LEU " " HA " " " 1 0 1 C2 
    3263 48 -4.82991 20.6676 -24.0871 213 " " " " A 21 0 0 "LEU " " HB3" " " 1 0 1 C2 
    3264 48 -5.59741 22.2385 -24.2397 213 " " " " A 21 0 0 "LEU " " HB2" " " 1 0 1 C2 
    3265 48 -6.88814 19.5582 -23.7078 213 " " " " A 21 0 0 "LEU " " HG " " " 1 0 1 C2 
    3266 48 -8.28488 21.3338 -22.5025 213 " " " " A 21 0 0 "LEU " HD11 " " 1 0 1 C2 
    3267 48 -8.25982 22.2273 -24.0195 213 " " " " A 21 0 0 "LEU " HD12 " " 1 0 1 C2 
    3268 48 -8.92559 20.6912 -24.0503 213 " " " " A 21 0 0 "LEU " HD13 " " 1 0 1 C2 
    3269 48 -7.15189 21.5005 -26.1523 213 " " " " A 21 0 0 "LEU " HD21 " " 1 0 1 C2 
    3270 48 -6.25928 20.033 -26.196 213 " " " " A 21 0 0 "LEU " HD22 " " 1 0 1 C2 
    3271 48 -7.92655 19.9508 -25.8341 213 " " " " A 21 0 0 "LEU " HD23 " " 1 0 1 C2 
    3272 40 -4.51144 19.3207 -21.2082 214 " " " " A 43 0 0 "PRO " " N  " " " 7 0 1 C2 
    3273 14 -4.62512 18.0869 -20.4077 214 " " " " A 2 0 0 "PRO " " CA " " " 6 0 1 C2 
    3274 14 -4.02418 18.2436 -18.9734 214 " " " " A 2 0 0 "PRO " " C  " " " 6 0 1 C2 
    3275 23 -4.46137 17.5058 -18.0776 214 " " " " A 70 0 0 "PRO " " O  " " " 8 0 1 C2 
    3276 14 -3.76477 17.1121 -21.1237 214 " " " " A 2 0 0 "PRO " " CB " " " 6 0 1 C2 
    3277 14 -2.67475 17.8652 -21.8562 214 " " " " A 2 0 0 "PRO " " CG " " " 6 0 1 C2 
    3278 14 -3.27463 19.1961 -22.1183 214 " " " " A 2 0 0 "PRO " " CD " " " 6 0 1 C2 
    3279 48 -5.62239 17.6601 -20.301 214 " " " " A 21 0 0 "PRO " " HA " " " 1 0 1 C2 
    3280 48 -4.36225 16.6599 -21.9153 214 " " " " A 21 0 0 "PRO " " HB3" " " 1 0 1 C2 
    3281 48 -3.33078 16.3183 -20.5157 214 " " " " A 21 0 0 "PRO " " HB2" " " 1 0 1 C2 
    3282 48 -2.4167 17.3918 -22.8035 214 " " " " A 21 0 0 "PRO " " HG3" " " 1 0 1 C2 
    3283 48 -1.78018 17.8214 -21.2349 214 " " " " A 21 0 0 "PRO " " HG2" " " 1 0 1 C2 
    3284 48 -2.4874 19.9226 -21.917 214 " " " " A 21 0 0 "PRO " " HD2" " " 1 0 1 C2 
    3285 48 -3.60933 19.1024 -23.1514 214 " " " " A 21 0 0 "PRO " " HD3" " " 1 0 1 C2 
    3286 40 -3.24684 19.2984 -18.7439 215 " " " " A 43 0 0 "ALA " " N  " " " 7 0 1 C2 
    3287 14 -2.59033 19.5888 -17.4146 215 " " " " A 2 0 0 "ALA " " CA " " " 6 0 1 C2 
    3288 14 -3.70257 19.8425 -16.3168 215 " " " " A 2 0 0 "ALA " " C  " " " 6 0 1 C2 
    3289 23 -3.61089 19.2548 -15.2386 215 " " " " A 70 0 0 "ALA " " O  " " " 8 0 1 C2 
    3290 14 -1.72943 20.8399 -17.6326 215 " " " " A 2 0 0 "ALA " " CB " " " 6 0 1 C2 
    3291 48 -2.97657 19.9562 -19.4611 215 " " " " A 21 0 0 "ALA " " H  " " " 1 0 1 C2 
    3292 48 -1.96659 18.7266 -17.1787 215 " " " " A 21 0 0 "ALA " " HA " " " 1 0 1 C2 
    3293 48 -2.29555 21.7595 -17.4841 215 " " " " A 21 0 0 "ALA " " HB1" " " 1 0 1 C2 
    3294 48 -0.839223 20.7241 -17.0143 215 " " " " A 21 0 0 "ALA " " HB2" " " 1 0 1 C2 
    3295 48 -1.46477 20.7419 -18.6854 215 " " " " A 21 0 0 "ALA " " HB3" " " 1 0 1 C2 
    3296 40 -4.73135 20.645 -16.659 216 " " " " A 43 0 0 "ILE " " N  " " " 7 0 1 C2 
    3297 14 -5.88244 21.1526 -15.7977 216 " " " " A 2 0 0 "ILE " " CA " " " 6 0 1 C2 
    3298 14 -6.60848 19.9587 -15.1885 216 " " " " A 2 0 0 "ILE " " C  " " " 6 0 1 C2 
    3299 23 -6.98199 19.9816 -13.9694 216 " " " " A 70 0 0 "ILE " " O  " " " 8 0 1 C2 
    3300 14 -6.72442 22.1392 -16.6456 216 " " " " A 2 0 0 "ILE " " CB " " " 6 0 1 C2 
    3301 14 -5.87892 23.2619 -17.2609 216 " " " " A 2 0 0 "ILE " " CG1" " " 6 0 1 C2 
    3302 14 -8.08351 22.4533 -15.8725 216 " " " " A 2 0 0 "ILE " " CG2" " " 6 0 1 C2 
    3303 14 -6.30315 23.5804 -18.703 216 " " " " A 2 0 0 "ILE " " CD1" " " 6 0 1 C2 
    3304 48 -4.76331 20.944 -17.6232 216 " " " " A 21 0 0 "ILE " " H  " " " 1 0 1 C2 
    3305 48 -5.43232 21.7052 -14.973 216 " " " " A 21 0 0 "ILE " " HA " " " 1 0 1 C2 
    3306 48 -7.00675 21.4081 -17.4032 216 " " " " A 21 0 0 "ILE " " HB " " " 1 0 1 C2 
    3307 48 -4.80953 23.0594 -17.3201 216 " " " " A 21 0 0 "ILE " HG13 " " 1 0 1 C2 
    3308 48 -5.95271 24.1884 -16.6915 216 " " " " A 21 0 0 "ILE " HG12 " " 1 0 1 C2 
    3309 48 -7.7074 22.8296 -14.9212 216 " " " " A 21 0 0 "ILE " HG21 " " 1 0 1 C2 
    3310 48 -8.7738 23.136 -16.368 216 " " " " A 21 0 0 "ILE " HG22 " " 1 0 1 C2 
    3311 48 -8.6519 21.5514 -15.6456 216 " " " " A 21 0 0 "ILE " HG23 " " 1 0 1 C2 
    3312 48 -5.61648 24.2838 -19.1739 216 " " " " A 21 0 0 "ILE " HD11 " " 1 0 1 C2 
    3313 48 -6.21213 22.6712 -19.2973 216 " " " " A 21 0 0 "ILE " HD12 " " 1 0 1 C2 
    3314 48 -7.33851 23.9097 -18.7908 216 " " " " A 21 0 0 "ILE " HD13 " " 1 0 1 C2 
    3315 40 -6.80813 18.8759 -15.9456 217 " " " " A 43 0 0 "ILE " " N  " " " 7 0 1 C2 
    3316 14 -7.71159 17.7931 -15.5209 217 " " " " A 2 0 0 "ILE " " CA " " " 6 0 1 C2 
    3317 14 -7.17984 16.8756 -14.4021 217 " " " " A 2 0 0 "ILE " " C  " " " 6 0 1 C2 
    3318 23 -7.88486 16.0785 -13.8607 217 " " " " A 70 0 0 "ILE " " O  " " " 8 0 1 C2 
    3319 14 -8.24811 17.0783 -16.7121 217 " " " " A 2 0 0 "ILE " " CB " " " 6 0 1 C2 
    3320 14 -7.1555 16.1358 -17.4665 217 " " " " A 2 0 0 "ILE " " CG1" " " 6 0 1 C2 
    3321 14 -8.87424 18.0521 -17.6808 217 " " " " A 2 0 0 "ILE " " CG2" " " 6 0 1 C2 
    3322 14 -7.81292 14.9255 -18.0801 217 " " " " A 2 0 0 "ILE " " CD1" " " 6 0 1 C2 
    3323 48 -6.2465 18.6791 -16.7617 217 " " " " A 21 0 0 "ILE " " H  " " " 1 0 1 C2 
    3324 48 -8.61118 18.2925 -15.1611 217 " " " " A 21 0 0 "ILE " " HA " " " 1 0 1 C2 
    3325 48 -9.0175 16.4254 -16.3 217 " " " " A 21 0 0 "ILE " " HB " " " 1 0 1 C2 
    3326 48 -6.36152 15.8014 -16.7987 217 " " " " A 21 0 0 "ILE " HG13 " " 1 0 1 C2 
    3327 48 -6.70707 16.7869 -18.2169 217 " " " " A 21 0 0 "ILE " HG12 " " 1 0 1 C2 
    3328 48 -8.29304 18.7162 -18.3205 217 " " " " A 21 0 0 "ILE " HG21 " " 1 0 1 C2 
    3329 48 -9.40082 17.3343 -18.3097 217 " " " " A 21 0 0 "ILE " HG22 " " 1 0 1 C2 
    3330 48 -9.63541 18.7032 -17.2509 217 " " " " A 21 0 0 "ILE " HG23 " " 1 0 1 C2 
    3331 48 -8.67034 15.1495 -18.7148 217 " " " " A 21 0 0 "ILE " HD11 " " 1 0 1 C2 
    3332 48 -7.08152 14.3754 -18.6722 217 " " " " A 21 0 0 "ILE " HD12 " " 1 0 1 C2 
    3333 48 -8.17849 14.225 -17.3294 217 " " " " A 21 0 0 "ILE " HD13 " " 1 0 1 C2 
    3334 40 -5.87949 17.0703 -14.0879 218 " " " " A 43 0 0 "GLY " " N  " " " 7 0 1 C2 
    3335 14 -5.16871 16.5392 -12.9328 218 " " " " A 2 0 0 "GLY " " CA " " " 6 0 1 C2 
    3336 14 -5.66212 17.1966 -11.6274 218 " " " " A 2 0 0 "GLY " " C  " " " 6 0 1 C2 
    3337 23 -5.69661 16.5583 -10.6044 218 " " " " A 70 0 0 "GLY " " O  " " " 8 0 1 C2 
    3338 48 -5.43483 17.8514 -14.5485 218 " " " " A 21 0 0 "GLY " " H  " " " 1 0 1 C2 
    3339 48 -4.09507 16.7217 -12.9785 218 " " " " A 21 0 0 "GLY " " HA3" " " 1 0 1 C2 
    3340 48 -5.29034 15.458 -12.8676 218 " " " " A 21 0 0 "GLY " " HA2" " " 1 0 1 C2 
    3341 40 -6.08228 18.4497 -11.5673 219 " " " " A 43 0 0 "GLY " " N  " " " 7 0 1 C2 
    3342 14 -6.69026 19.0686 -10.3978 219 " " " " A 2 0 0 "GLY " " CA " " " 6 0 1 C2 
    3343 14 -8.12696 18.663 -10.2469 219 " " " " A 2 0 0 "GLY " " C  " " " 6 0 1 C2 
    3344 23 -8.56476 18.564 -9.11468 219 " " " " A 70 0 0 "GLY " " O  " " " 8 0 1 C2 
    3345 48 -6.21118 18.9282 -12.4474 219 " " " " A 21 0 0 "GLY " " H  " " " 1 0 1 C2 
    3346 48 -6.54918 20.1478 -10.457 219 " " " " A 21 0 0 "GLY " " HA3" " " 1 0 1 C2 
    3347 48 -6.16553 18.6963 -9.51798 219 " " " " A 21 0 0 "GLY " " HA2" " " 1 0 1 C2 
    3348 40 -8.88493 18.3622 -11.3298 220 " " " " A 43 0 0 "LEU " " N  " " " 7 0 1 C2 
    3349 14 -10.1934 17.7892 -11.2497 220 " " " " A 2 0 0 "LEU " " CA " " " 6 0 1 C2 
    3350 14 -10.1474 16.2711 -10.8571 220 " " " " A 2 0 0 "LEU " " C  " " " 6 0 1 C2 
    3351 23 -11.1657 15.8379 -10.273 220 " " " " A 70 0 0 "LEU " " O  " " " 8 0 1 C2 
    3352 14 -10.889 18.1587 -12.5184 220 " " " " A 2 0 0 "LEU " " CB " " " 6 0 1 C2 
    3353 14 -11.0175 19.6689 -12.8982 220 " " " " A 2 0 0 "LEU " " CG " " " 6 0 1 C2 
    3354 14 -11.9889 19.7639 -14.0105 220 " " " " A 2 0 0 "LEU " " CD1" " " 6 0 1 C2 
    3355 14 -11.5181 20.4782 -11.6271 220 " " " " A 2 0 0 "LEU " " CD2" " " 6 0 1 C2 
    3356 48 -8.51001 18.5857 -12.2406 220 " " " " A 21 0 0 "LEU " " H  " " " 1 0 1 C2 
    3357 48 -10.8163 18.2086 -10.4598 220 " " " " A 21 0 0 "LEU " " HA " " " 1 0 1 C2 
    3358 48 -11.9174 17.8558 -12.322 220 " " " " A 21 0 0 "LEU " " HB3" " " 1 0 1 C2 
    3359 48 -10.5572 17.5904 -13.3874 220 " " " " A 21 0 0 "LEU " " HB2" " " 1 0 1 C2 
    3360 48 -10.0377 20.0555 -13.1786 220 " " " " A 21 0 0 "LEU " " HG " " " 1 0 1 C2 
    3361 48 -12.0954 20.7879 -14.3685 220 " " " " A 21 0 0 "LEU " HD11 " " 1 0 1 C2 
    3362 48 -11.686 19.1796 -14.8793 220 " " " " A 21 0 0 "LEU " HD12 " " 1 0 1 C2 
    3363 48 -12.9656 19.505 -13.6015 220 " " " " A 21 0 0 "LEU " HD13 " " 1 0 1 C2 
    3364 48 -10.6593 20.612 -10.9693 220 " " " " A 21 0 0 "LEU " HD21 " " 1 0 1 C2 
    3365 48 -12.1394 21.3535 -11.8166 220 " " " " A 21 0 0 "LEU " HD22 " " 1 0 1 C2 
    3366 48 -12.1632 19.832 -11.0319 220 " " " " A 21 0 0 "LEU " HD23 " " 1 0 1 C2 
    3367 40 -9.06575 15.5359 -11.1488 221 " " " " A 43 0 0 "ALA " " N  " " " 7 0 1 C2 
    3368 14 -8.92457 14.1142 -10.756 221 " " " " A 2 0 0 "ALA " " CA " " " 6 0 1 C2 
    3369 14 -8.3854 13.893 -9.3112 221 " " " " A 2 0 0 "ALA " " C  " " " 6 0 1 C2 
    3370 23 -8.46444 12.7624 -8.79289 221 " " " " A 70 0 0 "ALA " " O  " " " 8 0 1 C2 
    3371 14 -7.89762 13.4795 -11.7002 221 " " " " A 2 0 0 "ALA " " CB " " " 6 0 1 C2 
    3372 48 -8.47127 15.9691 -11.8409 221 " " " " A 21 0 0 "ALA " " H  " " " 1 0 1 C2 
    3373 48 -9.86863 13.589 -10.9009 221 " " " " A 21 0 0 "ALA " " HA " " " 1 0 1 C2 
    3374 48 -6.93128 13.8029 -11.3132 221 " " " " A 21 0 0 "ALA " " HB1" " " 1 0 1 C2 
    3375 48 -7.82413 12.4142 -11.9189 221 " " " " A 21 0 0 "ALA " " HB2" " " 1 0 1 C2 
    3376 48 -8.00642 13.9106 -12.6954 221 " " " " A 21 0 0 "ALA " " HB3" " " 1 0 1 C2 
    3377 40 -7.95521 14.9999 -8.6667 222 " " " " A 43 0 0 "ILE " " N  " " " 7 0 1 C2 
    3378 14 -7.91481 15.0496 -7.21146 222 " " " " A 2 0 0 "ILE " " CA " " " 6 0 1 C2 
    3379 14 -9.33024 15.4931 -6.72674 222 " " " " A 2 0 0 "ILE " " C  " " " 6 0 1 C2 
    3380 23 -9.99415 14.6497 -6.09029 222 " " " " A 70 0 0 "ILE " " O  " " " 8 0 1 C2 
    3381 14 -6.86393 16.1114 -6.65131 222 " " " " A 2 0 0 "ILE " " CB " " " 6 0 1 C2 
    3382 14 -5.4543 15.7066 -7.16428 222 " " " " A 2 0 0 "ILE " " CG1" " " 6 0 1 C2 
    3383 14 -6.91485 16.3018 -5.16162 222 " " " " A 2 0 0 "ILE " " CG2" " " 6 0 1 C2 
    3384 14 -4.25648 16.6167 -6.70606 222 " " " " A 2 0 0 "ILE " " CD1" " " 6 0 1 C2 
    3385 48 -7.90048 15.9003 -9.12091 222 " " " " A 21 0 0 "ILE " " H  " " " 1 0 1 C2 
    3386 48 -7.69657 14.0588 -6.81303 222 " " " " A 21 0 0 "ILE " " HA " " " 1 0 1 C2 
    3387 48 -7.17122 17.0876 -7.02641 222 " " " " A 21 0 0 "ILE " " HB " " " 1 0 1 C2 
    3388 48 -5.57312 15.6527 -8.24645 222 " " " " A 21 0 0 "ILE " HG13 " " 1 0 1 C2 
    3389 48 -5.30633 14.6735 -6.84996 222 " " " " A 21 0 0 "ILE " HG12 " " 1 0 1 C2 
    3390 48 -6.40455 15.4756 -4.66643 222 " " " " A 21 0 0 "ILE " HG21 " " 1 0 1 C2 
    3391 48 -6.462 17.2482 -4.86625 222 " " " " A 21 0 0 "ILE " HG22 " " 1 0 1 C2 
    3392 48 -7.91386 16.3336 -4.7268 222 " " " " A 21 0 0 "ILE " HG23 " " 1 0 1 C2 
    3393 48 -3.33882 16.3691 -7.23961 222 " " " " A 21 0 0 "ILE " HD11 " " 1 0 1 C2 
    3394 48 -4.34374 17.6486 -7.04618 222 " " " " A 21 0 0 "ILE " HD12 " " 1 0 1 C2 
    3395 48 -4.10293 16.5962 -5.62713 222 " " " " A 21 0 0 "ILE " HD13 " " 1 0 1 C2 
    3396 40 -9.83272 16.6993 -7.03865 223 " " " " A 43 0 0 "ALA " " N  " " " 7 0 1 C2 
    3397 14 -11.0738 17.1748 -6.35959 223 " " " " A 2 0 0 "ALA " " CA " " " 6 0 1 C2 
    3398 14 -12.2848 16.1906 -6.41428 223 " " " " A 2 0 0 "ALA " " C  " " " 6 0 1 C2 
    3399 23 -12.9333 16.086 -5.36912 223 " " " " A 70 0 0 "ALA " " O  " " " 8 0 1 C2 
    3400 14 -11.3701 18.5529 -6.91327 223 " " " " A 2 0 0 "ALA " " CB " " " 6 0 1 C2 
    3401 48 -9.25535 17.3117 -7.59698 223 " " " " A 21 0 0 "ALA " " H  " " " 1 0 1 C2 
    3402 48 -10.7807 17.1465 -5.31013 223 " " " " A 21 0 0 "ALA " " HA " " " 1 0 1 C2 
    3403 48 -11.604 18.3007 -7.94754 223 " " " " A 21 0 0 "ALA " " HB1" " " 1 0 1 C2 
    3404 48 -12.3316 18.9038 -6.53836 223 " " " " A 21 0 0 "ALA " " HB2" " " 1 0 1 C2 
    3405 48 -10.6001 19.3122 -6.77595 223 " " " " A 21 0 0 "ALA " " HB3" " " 1 0 1 C2 
    3406 40 -12.605 15.5855 -7.54134 224 " " " " A 43 0 0 "GLY " " N  " " " 7 0 1 C2 
    3407 14 -13.7452 14.7054 -7.67093 224 " " " " A 2 0 0 "GLY " " CA " " " 6 0 1 C2 
    3408 14 -13.6373 13.4662 -6.83775 224 " " " " A 2 0 0 "GLY " " C  " " " 6 0 1 C2 
    3409 23 -14.6336 13.0044 -6.25497 224 " " " " A 70 0 0 "GLY " " O  " " " 8 0 1 C2 
    3410 48 -11.9379 15.6337 -8.29811 224 " " " " A 21 0 0 "GLY " " H  " " " 1 0 1 C2 
    3411 48 -13.99 14.5739 -8.7249 224 " " " " A 21 0 0 "GLY " " HA3" " " 1 0 1 C2 
    3412 48 -14.5844 15.2581 -7.24872 224 " " " " A 21 0 0 "GLY " " HA2" " " 1 0 1 C2 
    3413 40 -12.3448 12.9187 -6.75809 225 " " " " A 43 0 0 "ALA " " N  " " " 7 0 1 C2 
    3414 14 -11.9982 11.7343 -6.02149 225 " " " " A 2 0 0 "ALA " " CA " " " 6 0 1 C2 
    3415 14 -12.1872 11.922 -4.53432 225 " " " " A 2 0 0 "ALA " " C  " " " 6 0 1 C2 
    3416 23 -12.8011 11.1211 -3.80954 225 " " " " A 70 0 0 "ALA " " O  " " " 8 0 1 C2 
    3417 14 -10.5002 11.4509 -6.34735 225 " " " " A 2 0 0 "ALA " " CB " " " 6 0 1 C2 
    3418 48 -11.5935 13.4837 -7.12755 225 " " " " A 21 0 0 "ALA " " H  " " " 1 0 1 C2 
    3419 48 -12.6635 10.9147 -6.29294 225 " " " " A 21 0 0 "ALA " " HA " " " 1 0 1 C2 
    3420 48 -10.3729 11.4847 -7.42937 225 " " " " A 21 0 0 "ALA " " HB1" " " 1 0 1 C2 
    3421 48 -9.84308 12.2511 -6.00667 225 " " " " A 21 0 0 "ALA " " HB2" " " 1 0 1 C2 
    3422 48 -10.2374 10.4349 -6.05286 225 " " " " A 21 0 0 "ALA " " HB3" " " 1 0 1 C2 
    3423 40 -11.7268 13.08 -3.99918 226 " " " " A 43 0 0 "LEU " " N  " " " 7 0 1 C2 
    3424 14 -12.0602 13.5353 -2.62681 226 " " " " A 2 0 0 "LEU " " CA " " " 6 0 1 C2 
    3425 14 -13.5324 13.6024 -2.2502 226 " " " " A 2 0 0 "LEU " " C  " " " 6 0 1 C2 
    3426 23 -13.8928 13.1606 -1.17986 226 " " " " A 70 0 0 "LEU " " O  " " " 8 0 1 C2 
    3427 14 -11.3579 14.8766 -2.25898 226 " " " " A 2 0 0 "LEU " " CB " " " 6 0 1 C2 
    3428 14 -9.92508 14.8103 -2.42813 226 " " " " A 2 0 0 "LEU " " CG " " " 6 0 1 C2 
    3429 14 -9.48802 16.261 -2.14072 226 " " " " A 2 0 0 "LEU " " CD1" " " 6 0 1 C2 
    3430 14 -9.18123 13.8256 -1.45568 226 " " " " A 2 0 0 "LEU " " CD2" " " 6 0 1 C2 
    3431 48 -11.444 13.7822 -4.66773 226 " " " " A 21 0 0 "LEU " " H  " " " 1 0 1 C2 
    3432 48 -11.6379 12.7668 -1.97939 226 " " " " A 21 0 0 "LEU " " HA " " " 1 0 1 C2 
    3433 48 -11.6979 15.289 -1.30904 226 " " " " A 21 0 0 "LEU " " HB3" " " 1 0 1 C2 
    3434 48 -11.8581 15.5727 -2.93221 226 " " " " A 21 0 0 "LEU " " HB2" " " 1 0 1 C2 
    3435 48 -9.71998 14.5157 -3.45734 226 " " " " A 21 0 0 "LEU " " HG " " " 1 0 1 C2 
    3436 48 -9.23709 16.5054 -1.10855 226 " " " " A 21 0 0 "LEU " HD11 " " 1 0 1 C2 
    3437 48 -8.53888 16.5004 -2.62022 226 " " " " A 21 0 0 "LEU " HD12 " " 1 0 1 C2 
    3438 48 -10.178 17.0209 -2.50757 226 " " " " A 21 0 0 "LEU " HD13 " " 1 0 1 C2 
    3439 48 -9.7408 13.9336 -0.526525 226 " " " " A 21 0 0 "LEU " HD21 " " 1 0 1 C2 
    3440 48 -9.14984 12.8128 -1.85737 226 " " " " A 21 0 0 "LEU " HD22 " " 1 0 1 C2 
    3441 48 -8.17199 14.1432 -1.19367 226 " " " " A 21 0 0 "LEU " HD23 " " 1 0 1 C2 
    3442 40 -14.3277 13.9328 -3.2837 227 " " " " A 43 0 0 "GLY " " N  " " " 7 0 1 C2 
    3443 14 -15.7705 13.8222 -3.19384 227 " " " " A 2 0 0 "GLY " " CA " " " 6 0 1 C2 
    3444 14 -16.3368 12.391 -3.20558 227 " " " " A 2 0 0 "GLY " " C  " " " 6 0 1 C2 
    3445 23 -17.3742 12.1203 -2.54416 227 " " " " A 70 0 0 "GLY " " O  " " " 8 0 1 C2 
    3446 48 -13.8555 14.1509 -4.1495 227 " " " " A 21 0 0 "GLY " " H  " " " 1 0 1 C2 
    3447 48 -16.2211 14.3873 -4.00971 227 " " " " A 21 0 0 "GLY " " HA3" " " 1 0 1 C2 
    3448 48 -16.0329 14.2497 -2.22613 227 " " " " A 21 0 0 "GLY " " HA2" " " 1 0 1 C2 
    3449 40 -15.78 11.4507 -4.00445 228 " " " " A 43 0 0 "ILE " " N  " " " 7 0 1 C2 
    3450 14 -16.2178 10.0793 -4.17873 228 " " " " A 2 0 0 "ILE " " CA " " " 6 0 1 C2 
    3451 14 -15.8822 9.29355 -2.85367 228 " " " " A 2 0 0 "ILE " " C  " " " 6 0 1 C2 
    3452 23 -16.7637 8.6723 -2.26526 228 " " " " A 70 0 0 "ILE " " O  " " " 8 0 1 C2 
    3453 14 -15.4852 9.51348 -5.49905 228 " " " " A 2 0 0 "ILE " " CB " " " 6 0 1 C2 
    3454 14 -16.1158 10.1845 -6.72086 228 " " " " A 2 0 0 "ILE " " CG1" " " 6 0 1 C2 
    3455 14 -15.3181 8.0839 -5.4923 228 " " " " A 2 0 0 "ILE " " CG2" " " 6 0 1 C2 
    3456 14 -15.244 10.0653 -8.0479 228 " " " " A 2 0 0 "ILE " " CD1" " " 6 0 1 C2 
    3457 48 -14.9987 11.7567 -4.56665 228 " " " " A 21 0 0 "ILE " " H  " " " 1 0 1 C2 
    3458 48 -17.3064 10.0853 -4.23493 228 " " " " A 21 0 0 "ILE " " HA " " " 1 0 1 C2 
    3459 48 -14.4481 9.84612 -5.45655 228 " " " " A 21 0 0 "ILE " " HB " " " 1 0 1 C2 
    3460 48 -16.3505 11.2427 -6.6054 228 " " " " A 21 0 0 "ILE " HG13 " " 1 0 1 C2 
    3461 48 -17.1208 9.79654 -6.88663 228 " " " " A 21 0 0 "ILE " HG12 " " 1 0 1 C2 
    3462 48 -15.2504 7.7713 -6.53432 228 " " " " A 21 0 0 "ILE " HG21 " " 1 0 1 C2 
    3463 48 -14.4681 7.8047 -4.8697 228 " " " " A 21 0 0 "ILE " HG22 " " 1 0 1 C2 
    3464 48 -16.2007 7.61722 -5.05494 228 " " " " A 21 0 0 "ILE " HG23 " " 1 0 1 C2 
    3465 48 -15.8056 10.6086 -8.80792 228 " " " " A 21 0 0 "ILE " HD11 " " 1 0 1 C2 
    3466 48 -14.3437 10.6503 -7.85986 228 " " " " A 21 0 0 "ILE " HD12 " " 1 0 1 C2 
    3467 48 -14.9959 9.04379 -8.33601 228 " " " " A 21 0 0 "ILE " HD13 " " 1 0 1 C2 
    3468 40 -14.6388 9.3726 -2.38636 229 " " " " A 43 0 0 "MET " " N  " " " 7 0 1 C2 
    3469 14 -14.171 8.84363 -1.1053 229 " " " " A 2 0 0 "MET " " CA " " " 6 0 1 C2 
    3470 14 -14.9068 9.47671 0.123385 229 " " " " A 2 0 0 "MET " " C  " " " 6 0 1 C2 
    3471 23 -14.9727 8.72848 1.13804 229 " " " " A 70 0 0 "MET " " O  " " " 8 0 1 C2 
    3472 14 -12.6566 9.06447 -1.06846 229 " " " " A 2 0 0 "MET " " CB " " " 6 0 1 C2 
    3473 14 -11.9955 8.58283 0.284848 229 " " " " A 2 0 0 "MET " " CG " " " 6 0 1 C2 
    3474 52 -10.2498 8.37411 0.176608 229 " " " " A 13 0 0 "MET " " SD " " " 16 0 1 C2 
    3475 14 -9.79654 10.1356 0.526424 229 " " " " A 2 0 0 "MET " " CE " " " 6 0 1 C2 
    3476 48 -14.0199 10.023 -2.84897 229 " " " " A 21 0 0 "MET " " H  " " " 1 0 1 C2 
    3477 48 -14.3807 7.77665 -1.02995 229 " " " " A 21 0 0 "MET " " HA " " " 1 0 1 C2 
    3478 48 -12.2926 10.0813 -1.21576 229 " " " " A 21 0 0 "MET " " HB3" " " 1 0 1 C2 
    3479 48 -12.1409 8.44381 -1.80123 229 " " " " A 21 0 0 "MET " " HB2" " " 1 0 1 C2 
    3480 48 -12.3348 7.55625 0.423112 229 " " " " A 21 0 0 "MET " " HG3" " " 1 0 1 C2 
    3481 48 -12.2826 9.14657 1.17248 229 " " " " A 21 0 0 "MET " " HG2" " " 1 0 1 C2 
    3482 48 -9.1174 10.4892 -0.249356 229 " " " " A 21 0 0 "MET " " HE1" " " 1 0 1 C2 
    3483 48 -10.6252 10.8435 0.511661 229 " " " " A 21 0 0 "MET " " HE2" " " 1 0 1 C2 
    3484 48 -9.15626 10.1586 1.40825 229 " " " " A 21 0 0 "MET " " HE3" " " 1 0 1 C2 
    3485 40 -15.4769 10.6594 0.0922329 230 " " " " A 43 0 0 "ARG " " N  " " " 7 0 1 C2 
    3486 14 -16.2952 11.2176 1.22497 230 " " " " A 2 0 0 "ARG " " CA " " " 6 0 1 C2 
    3487 14 -17.6548 10.5379 1.23816 230 " " " " A 2 0 0 "ARG " " C  " " " 6 0 1 C2 
    3488 23 -18.1423 10.4689 2.40613 230 " " " " A 70 0 0 "ARG " " O  " " " 8 0 1 C2 
    3489 14 -16.3471 12.7133 1.0601 230 " " " " A 2 0 0 "ARG " " CB " " " 6 0 1 C2 
    3490 14 -17.4565 13.4937 1.83679 230 " " " " A 2 0 0 "ARG " " CG " " " 6 0 1 C2 
    3491 14 -17.3105 13.4318 3.36106 230 " " " " A 2 0 0 "ARG " " CD " " " 6 0 1 C2 
    3492 40 -18.5405 13.9643 4.00027 230 " " " " A 43 0 0 "ARG " " NE " " " 7 0 1 C2 
    3493 14 -19.5951 13.2019 4.37879 230 " " " " A 2 0 0 "ARG " " CZ " " " 6 0 1 C2 
    3494 40 -19.7 11.912 4.10544 230 " " " " A 43 0 0 "ARG " " NH1" " " 7 0 1 C2 
    3495 40 -20.63 13.7827 4.98646 230 " " " " A 43 0 0 "ARG " " NH2" " " 7 0 1 C2 
    3496 48 -15.3128 11.213 -0.736425 230 " " " " A 21 0 0 "ARG " " H  " " " 1 0 1 C2 
    3497 48 -15.7327 11.0786 2.14825 230 " " " " A 21 0 0 "ARG " " HA " " " 1 0 1 C2 
    3498 48 -16.5078 13.1065 0.0562861 230 " " " " A 21 0 0 "ARG " " HB3" " " 1 0 1 C2 
    3499 48 -15.2951 12.9108 1.26622 230 " " " " A 21 0 0 "ARG " " HB2" " " 1 0 1 C2 
    3500 48 -18.3871 12.9802 1.59506 230 " " " " A 21 0 0 "ARG " " HG3" " " 1 0 1 C2 
    3501 48 -17.6961 14.4519 1.37568 230 " " " " A 21 0 0 "ARG " " HG2" " " 1 0 1 C2 
    3502 48 -16.535 14.1463 3.63694 230 " " " " A 21 0 0 "ARG " " HD3" " " 1 0 1 C2 
    3503 48 -16.993 12.4412 3.68664 230 " " " " A 21 0 0 "ARG " " HD2" " " 1 0 1 C2 
    3504 48 -18.652 14.9604 4.12427 230 " " " " A 21 0 0 "ARG " " HE " " " 1 0 1 C2 
    3505 48 -20.4664 11.3593 4.46216 230 " " " " A 21 0 0 "ARG " HH12 " " 1 0 1 C2 
    3506 48 -19.0148 11.4997 3.48842 230 " " " " A 21 0 0 "ARG " HH11 " " 1 0 1 C2 
    3507 48 -21.4975 13.2703 5.05689 230 " " " " A 21 0 0 "ARG " HH22 " " 1 0 1 C2 
    3508 48 -20.6603 14.7028 5.40197 230 " " " " A 21 0 0 "ARG " HH21 " " 1 0 1 C2 
    3509 40 -18.2508 10.1443 0.0453026 231 " " " " A 43 0 0 "LEU " " N  " " " 7 0 1 C2 
    3510 14 -19.5816 9.40606 -0.081908 231 " " " " A 2 0 0 "LEU " " CA " " " 6 0 1 C2 
    3511 14 -19.3643 7.98859 0.390058 231 " " " " A 2 0 0 "LEU " " C  " " " 6 0 1 C2 
    3512 23 -20.3228 7.22906 0.717696 231 " " " " A 70 0 0 "LEU " " O  " " " 8 0 1 C2 
    3513 14 -20.0355 9.46524 -1.58493 231 " " " " A 2 0 0 "LEU " " CB " " " 6 0 1 C2 
    3514 14 -21.4687 9.80866 -1.75179 231 " " " " A 2 0 0 "LEU " " CG " " " 6 0 1 C2 
    3515 14 -21.7731 10.198 -3.16402 231 " " " " A 2 0 0 "LEU " " CD1" " " 6 0 1 C2 
    3516 14 -22.4638 8.70669 -1.21911 231 " " " " A 2 0 0 "LEU " " CD2" " " 6 0 1 C2 
    3517 48 -17.8179 10.4396 -0.818123 231 " " " " A 21 0 0 "LEU " " H  " " " 1 0 1 C2 
    3518 48 -20.3345 9.84253 0.574411 231 " " " " A 21 0 0 "LEU " " HA " " " 1 0 1 C2 
    3519 48 -19.8899 8.48786 -2.04498 231 " " " " A 21 0 0 "LEU " " HB3" " " 1 0 1 C2 
    3520 48 -19.3613 10.1535 -2.09482 231 " " " " A 21 0 0 "LEU " " HB2" " " 1 0 1 C2 
    3521 48 -21.5147 10.7915 -1.2827 231 " " " " A 21 0 0 "LEU " " HG " " " 1 0 1 C2 
    3522 48 -21.3388 9.52646 -3.90468 231 " " " " A 21 0 0 "LEU " HD11 " " 1 0 1 C2 
    3523 48 -22.8173 10.4696 -3.31907 231 " " " " A 21 0 0 "LEU " HD12 " " 1 0 1 C2 
    3524 48 -21.2107 11.0581 -3.5273 231 " " " " A 21 0 0 "LEU " HD13 " " 1 0 1 C2 
    3525 48 -22.2485 7.78643 -1.76212 231 " " " " A 21 0 0 "LEU " HD21 " " 1 0 1 C2 
    3526 48 -22.3534 8.49833 -0.154926 231 " " " " A 21 0 0 "LEU " HD22 " " 1 0 1 C2 
    3527 48 -23.496 9.01761 -1.38055 231 " " " " A 21 0 0 "LEU " HD23 " " 1 0 1 C2 
    3528 40 -18.0931 7.44334 0.401335 232 " " " " A 43 0 0 "VAL " " N  " " " 7 0 1 C2 
    3529 14 -17.7315 6.16447 0.931304 232 " " " " A 2 0 0 "VAL " " CA " " " 6 0 1 C2 
    3530 14 -17.6673 6.26397 2.46346 232 " " " " A 2 0 0 "VAL " " C  " " " 6 0 1 C2 
    3531 23 -18.1528 5.35384 3.15407 232 " " " " A 70 0 0 "VAL " " O  " " " 8 0 1 C2 
    3532 14 -16.3327 5.75777 0.413744 232 " " " " A 2 0 0 "VAL " " CB " " " 6 0 1 C2 
    3533 14 -15.7897 4.49113 1.05374 232 " " " " A 2 0 0 "VAL " " CG1" " " 6 0 1 C2 
    3534 14 -16.3198 5.54522 -1.11847 232 " " " " A 2 0 0 "VAL " " CG2" " " 6 0 1 C2 
    3535 48 -17.318 7.9846 0.0459015 232 " " " " A 21 0 0 "VAL " " H  " " " 1 0 1 C2 
    3536 48 -18.4308 5.36746 0.678845 232 " " " " A 21 0 0 "VAL " " HA " " " 1 0 1 C2 
    3537 48 -15.6449 6.57165 0.643096 232 " " " " A 21 0 0 "VAL " " HB " " " 1 0 1 C2 
    3538 48 -15.5244 4.5694 2.10807 232 " " " " A 21 0 0 "VAL " HG11 " " 1 0 1 C2 
    3539 48 -16.655 3.82876 1.078 232 " " " " A 21 0 0 "VAL " HG12 " " 1 0 1 C2 
    3540 48 -14.9847 4.02213 0.487885 232 " " " " A 21 0 0 "VAL " HG13 " " 1 0 1 C2 
    3541 48 -16.7512 6.44659 -1.55381 232 " " " " A 21 0 0 "VAL " HG21 " " 1 0 1 C2 
    3542 48 -15.3812 5.31228 -1.62126 232 " " " " A 21 0 0 "VAL " HG22 " " 1 0 1 C2 
    3543 48 -16.8675 4.65854 -1.4378 232 " " " " A 21 0 0 "VAL " HG23 " " 1 0 1 C2 
    3544 40 -17.2332 7.3836 2.98412 233 " " " " A 43 0 0 "ALA " " N  " " " 7 0 1 C2 
    3545 14 -17.2441 7.65722 4.40387 233 " " " " A 2 0 0 "ALA " " CA " " " 6 0 1 C2 
    3546 14 -18.7014 7.75643 4.986 233 " " " " A 2 0 0 "ALA " " C  " " " 6 0 1 C2 
    3547 23 -18.8038 7.96427 6.22355 233 " " " " A 70 0 0 "ALA " " O  " " " 8 0 1 C2 
    3548 14 -16.482 8.95498 4.70869 233 " " " " A 2 0 0 "ALA " " CB " " " 6 0 1 C2 
    3549 48 -16.8322 7.95916 2.25744 233 " " " " A 21 0 0 "ALA " " H  " " " 1 0 1 C2 
    3550 48 -16.8236 6.7854 4.90512 233 " " " " A 21 0 0 "ALA " " HA " " " 1 0 1 C2 
    3551 48 -16.6011 9.09375 5.78325 233 " " " " A 21 0 0 "ALA " " HB1" " " 1 0 1 C2 
    3552 48 -15.4159 8.82412 4.52331 233 " " " " A 21 0 0 "ALA " " HB2" " " 1 0 1 C2 
    3553 48 -16.6589 9.84852 4.11002 233 " " " " A 21 0 0 "ALA " " HB3" " " 1 0 1 C2 
    3554 40 -19.8221 7.44293 4.32492 234 " " " " A 43 0 0 "GLU " " N  " " " 7 0 1 C2 
    3555 14 -21.1951 7.04047 4.7638 234 " " " " A 2 0 0 "GLU " " CA " " " 6 0 1 C2 
    3556 14 -21.3442 5.51024 4.94798 234 " " " " A 2 0 0 "GLU " " C  " " " 6 0 1 C2 
    3557 23 -22.3798 5.09105 5.48295 234 " " " " A 70 0 0 "GLU " " O  " " " 8 0 1 C2 
    3558 14 -22.1486 7.50574 3.69413 234 " " " " A 2 0 0 "GLU " " CB " " " 6 0 1 C2 
    3559 14 -22.1205 8.97161 3.30852 234 " " " " A 2 0 0 "GLU " " CG " " " 6 0 1 C2 
    3560 14 -22.4714 9.80316 4.52298 234 " " " " A 2 0 0 "GLU " " CD " " " 6 0 1 C2 
    3561 23 -21.7105 10.6076 5.02573 234 " " " " A 70 0 0 "GLU " " OE1" " " 8 0 1 C2 
    3562 23 -23.5993 9.68724 5.0404 234 " " " " A 70 0 0 "GLU " " OE2" " " 8 0 1 C2 
    3563 48 -19.6394 7.43194 3.33163 234 " " " " A 21 0 0 "GLU " " H  " " " 1 0 1 C2 
    3564 48 -21.3776 7.46791 5.74973 234 " " " " A 21 0 0 "GLU " " HA " " " 1 0 1 C2 
    3565 48 -23.17 7.16251 3.85853 234 " " " " A 21 0 0 "GLU " " HB3" " " 1 0 1 C2 
    3566 48 -21.8476 6.9672 2.79554 234 " " " " A 21 0 0 "GLU " " HB2" " " 1 0 1 C2 
    3567 48 -22.8447 9.03422 2.49631 234 " " " " A 21 0 0 "GLU " " HG3" " " 1 0 1 C2 
    3568 48 -21.1488 9.17767 2.85968 234 " " " " A 21 0 0 "GLU " " HG2" " " 1 0 1 C2 
    3569 40 -20.4396 4.65776 4.47561 235 " " " " A 43 0 0 "PHE " " N  " " " 7 0 1 C2 
    3570 14 -20.6377 3.15834 4.42808 235 " " " " A 2 0 0 "PHE " " CA " " " 6 0 1 C2 
    3571 14 -19.4045 2.24585 4.83951 235 " " " " A 2 0 0 "PHE " " C  " " " 6 0 1 C2 
    3572 23 -19.4509 1.10333 5.28379 235 " " " " A 70 0 0 "PHE " " O  " " " 8 0 1 C2 
    3573 14 -21.4586 2.65152 3.17891 235 " " " " A 2 0 0 "PHE " " CB " " " 6 0 1 C2 
    3574 14 -20.6616 2.46332 1.88954 235 " " " " A 2 0 0 "PHE " " CG " " " 6 0 1 C2 
    3575 14 -20.6903 3.36584 0.762147 235 " " " " A 2 0 0 "PHE " " CD1" " " 6 0 1 C2 
    3576 14 -19.7828 1.36417 1.78301 235 " " " " A 2 0 0 "PHE " " CD2" " " 6 0 1 C2 
    3577 14 -19.9253 3.17884 -0.38833 235 " " " " A 2 0 0 "PHE " " CE1" " " 6 0 1 C2 
    3578 14 -18.8557 1.27165 0.611838 235 " " " " A 2 0 0 "PHE " " CE2" " " 6 0 1 C2 
    3579 14 -18.9971 2.1424 -0.475693 235 " " " " A 2 0 0 "PHE " " CZ " " " 6 0 1 C2 
    3580 48 -19.6385 4.93176 3.92486 235 " " " " A 21 0 0 "PHE " " H  " " " 1 0 1 C2 
    3581 48 -21.3443 2.92952 5.2259 235 " " " " A 21 0 0 "PHE " " HA " " " 1 0 1 C2 
    3582 48 -22.2444 3.37107 2.94885 235 " " " " A 21 0 0 "PHE " " HB3" " " 1 0 1 C2 
    3583 48 -21.9772 1.73127 3.44772 235 " " " " A 21 0 0 "PHE " " HB2" " " 1 0 1 C2 
    3584 48 -21.343 4.21871 0.876192 235 " " " " A 21 0 0 "PHE " " HD1" " " 1 0 1 C2 
    3585 48 -19.6919 0.673562 2.60836 235 " " " " A 21 0 0 "PHE " " HD2" " " 1 0 1 C2 
    3586 48 -19.891 3.91106 -1.18147 235 " " " " A 21 0 0 "PHE " " HE1" " " 1 0 1 C2 
    3587 48 -18.131 0.471797 0.573873 235 " " " " A 21 0 0 "PHE " " HE2" " " 1 0 1 C2 
    3588 48 -18.3884 2.12048 -1.3676 235 " " " " A 21 0 0 "PHE " " HZ " " " 1 0 1 C2 
    3589 40 -18.1839 2.8365 4.78289 236 " " " " A 43 0 0 "THR " " N  " " " 7 0 1 C2 
    3590 14 -16.951 2.3156 5.39322 236 " " " " A 2 0 0 "THR " " CA " " " 6 0 1 C2 
    3591 14 -15.9192 3.4228 5.60562 236 " " " " A 2 0 0 "THR " " C  " " " 6 0 1 C2 
    3592 23 -15.993 4.41335 4.89694 236 " " " " A 70 0 0 "THR " " O  " " " 8 0 1 C2 
    3593 14 -16.5594 1.07068 4.58968 236 " " " " A 2 0 0 "THR " " CB " " " 6 0 1 C2 
    3594 23 -15.6423 0.147527 5.14173 236 " " " " A 70 0 0 "THR " " OG1" " " 8 0 1 C2 
    3595 14 -16.1175 1.31614 3.18629 236 " " " " A 2 0 0 "THR " " CG2" " " 6 0 1 C2 
    3596 48 -18.1785 3.77098 4.39972 236 " " " " A 21 0 0 "THR " " H  " " " 1 0 1 C2 
    3597 48 -17.2167 2.1373 6.4352 236 " " " " A 21 0 0 "THR " " HA " " " 1 0 1 C2 
    3598 48 -17.4122 0.401056 4.47795 236 " " " " A 21 0 0 "THR " " HB " " " 1 0 1 C2 
    3599 48 -14.7875 0.546958 5.08922 236 " " " " A 21 0 0 "THR " " HG1" " " 1 0 1 C2 
    3600 48 -15.406 2.13904 3.11755 236 " " " " A 21 0 0 "THR " HG21 " " 1 0 1 C2 
    3601 48 -15.7275 0.399825 2.74319 236 " " " " A 21 0 0 "THR " HG22 " " 1 0 1 C2 
    3602 48 -16.9256 1.62632 2.52383 236 " " " " A 21 0 0 "THR " HG23 " " 1 0 1 C2 
    3603 40 -15.0896 3.37931 6.68835 237 " " " " A 43 0 0 "PRO " " N  " " " 7 0 1 C2 
    3604 14 -14.2985 4.52581 7.08158 237 " " " " A 2 0 0 "PRO " " CA " " " 6 0 1 C2 
    3605 14 -13.0863 4.63311 6.26413 237 " " " " A 2 0 0 "PRO " " C  " " " 6 0 1 C2 
    3606 23 -12.5369 3.616 5.8606 237 " " " " A 70 0 0 "PRO " " O  " " " 8 0 1 C2 
    3607 14 -13.9378 4.21222 8.52936 237 " " " " A 2 0 0 "PRO " " CB " " " 6 0 1 C2 
    3608 14 -13.6988 2.68374 8.66675 237 " " " " A 2 0 0 "PRO " " CG " " " 6 0 1 C2 
    3609 14 -14.8283 2.26657 7.63598 237 " " " " A 2 0 0 "PRO " " CD " " " 6 0 1 C2 
    3610 48 -14.9158 5.42178 7.01597 237 " " " " A 21 0 0 "PRO " " HA " " " 1 0 1 C2 
    3611 48 -14.7279 4.49825 9.22366 237 " " " " A 21 0 0 "PRO " " HB3" " " 1 0 1 C2 
    3612 48 -13.0597 4.76989 8.85507 237 " " " " A 21 0 0 "PRO " " HB2" " " 1 0 1 C2 
    3613 48 -13.8735 2.36946 9.69573 237 " " " " A 21 0 0 "PRO " " HG3" " " 1 0 1 C2 
    3614 48 -12.7458 2.33605 8.26805 237 " " " " A 21 0 0 "PRO " " HG2" " " 1 0 1 C2 
    3615 48 -14.4819 1.38923 7.08974 237 " " " " A 21 0 0 "PRO " " HD2" " " 1 0 1 C2 
    3616 48 -15.7758 2.04809 8.12854 237 " " " " A 21 0 0 "PRO " " HD3" " " 1 0 1 C2 
    3617 40 -12.5136 5.81688 6.02199 238 " " " " A 43 0 0 "VAL " " N  " " " 7 0 1 C2 
    3618 14 -11.4254 6.1043 5.06203 238 " " " " A 2 0 0 "VAL " " CA " " " 6 0 1 C2 
    3619 14 -10.1541 5.99728 5.91161 238 " " " " A 2 0 0 "VAL " " C  " " " 6 0 1 C2 
    3620 23 -10.0283 6.58837 7.0109 238 " " " " A 70 0 0 "VAL " " O  " " " 8 0 1 C2 
    3621 14 -11.7966 7.52966 4.60009 238 " " " " A 2 0 0 "VAL " " CB " " " 6 0 1 C2 
    3622 14 -10.6163 8.2652 3.86889 238 " " " " A 2 0 0 "VAL " " CG1" " " 6 0 1 C2 
    3623 14 -13.0993 7.64428 3.78808 238 " " " " A 2 0 0 "VAL " " CG2" " " 6 0 1 C2 
    3624 48 -12.9362 6.6047 6.4919 238 " " " " A 21 0 0 "VAL " " H  " " " 1 0 1 C2 
    3625 48 -11.4129 5.47919 4.16918 238 " " " " A 21 0 0 "VAL " " HA " " " 1 0 1 C2 
    3626 48 -12.0276 8.22994 5.40282 238 " " " " A 21 0 0 "VAL " " HB " " " 1 0 1 C2 
    3627 48 -9.97785 8.66189 4.65822 238 " " " " A 21 0 0 "VAL " HG11 " " 1 0 1 C2 
    3628 48 -10.0669 7.60956 3.19333 238 " " " " A 21 0 0 "VAL " HG12 " " 1 0 1 C2 
    3629 48 -11.0475 9.05309 3.25127 238 " " " " A 21 0 0 "VAL " HG13 " " 1 0 1 C2 
    3630 48 -13.8848 7.0624 4.27032 238 " " " " A 21 0 0 "VAL " HG21 " " 1 0 1 C2 
    3631 48 -13.3368 8.65884 3.46814 238 " " " " A 21 0 0 "VAL " HG22 " " 1 0 1 C2 
    3632 48 -12.858 6.95168 2.98175 238 " " " " A 21 0 0 "VAL " HG23 " " 1 0 1 C2 
    3633 40 -9.14591 5.25792 5.43036 239 " " " " A 43 0 0 "HIE " " N  " " " 7 0 1 C2 
    3634 14 -7.85828 5.0033 5.99024 239 " " " " A 2 0 0 "HIE " " CA " " " 6 0 1 C2 
    3635 14 -6.89752 6.06549 5.4071 239 " " " " A 2 0 0 "HIE " " C  " " " 6 0 1 C2 
    3636 23 -6.95988 6.36173 4.24346 239 " " " " A 70 0 0 "HIE " " O  " " " 8 0 1 C2 
    3637 14 -7.36648 3.57147 5.62644 239 " " " " A 2 0 0 "HIE " " CB " " " 6 0 1 C2 
    3638 14 -6.18785 3.17041 6.47665 239 " " " " A 2 0 0 "HIE " " CG " " " 6 0 1 C2 
    3639 40 -4.86589 3.34087 5.99257 239 " " " " A 43 0 0 "HIE " " ND1" " " 7 0 1 C2 
    3640 14 -6.17633 2.431 7.64435 239 " " " " A 2 0 0 "HIE " " CD2" " " 6 0 1 C2 
    3641 14 -4.12446 2.85006 6.95555 239 " " " " A 2 0 0 "HIE " " CE1" " " 6 0 1 C2 
    3642 40 -4.85094 2.20259 7.86981 239 " " " " A 43 0 0 "HIE " " NE2" " " 7 0 1 C2 
    3643 48 -9.147 4.78716 4.53677 239 " " " " A 21 0 0 "HIE " " H  " " " 1 0 1 C2 
    3644 48 -7.93181 5.10383 7.0731 239 " " " " A 21 0 0 "HIE " " HA " " " 1 0 1 C2 
    3645 48 -7.06492 3.51126 4.58072 239 " " " " A 21 0 0 "HIE " " HB3" " " 1 0 1 C2 
    3646 48 -8.18036 2.85683 5.74891 239 " " " " A 21 0 0 "HIE " " HB2" " " 1 0 1 C2 
    3647 48 -6.96234 1.98171 8.23319 239 " " " " A 21 0 0 "HIE " " HD2" " " 1 0 1 C2 
    3648 48 -3.04996 2.9436 7.01129 239 " " " " A 21 0 0 "HIE " " HE1" " " 1 0 1 C2 
    3649 40 -6.11039 6.58082 6.30735 240 " " " " A 43 0 0 "PHE " " N  " " " 7 0 1 C2 
    3650 14 -5.07706 7.58961 6.03884 240 " " " " A 2 0 0 "PHE " " CA " " " 6 0 1 C2 
    3651 14 -4.11573 7.11511 4.8907 240 " " " " A 2 0 0 "PHE " " C  " " " 6 0 1 C2 
    3652 23 -3.72425 8.05187 4.18414 240 " " " " A 70 0 0 "PHE " " O  " " " 8 0 1 C2 
    3653 14 -4.28299 7.90791 7.35904 240 " " " " A 2 0 0 "PHE " " CB " " " 6 0 1 C2 
    3654 14 -3.34573 6.81863 7.86463 240 " " " " A 2 0 0 "PHE " " CG " " " 6 0 1 C2 
    3655 14 -3.86048 5.89031 8.76487 240 " " " " A 2 0 0 "PHE " " CD1" " " 6 0 1 C2 
    3656 14 -1.96282 6.95347 7.6579 240 " " " " A 2 0 0 "PHE " " CD2" " " 6 0 1 C2 
    3657 14 -2.97531 4.96653 9.39299 240 " " " " A 2 0 0 "PHE " " CE1" " " 6 0 1 C2 
    3658 14 -1.11402 6.06143 8.30595 240 " " " " A 2 0 0 "PHE " " CE2" " " 6 0 1 C2 
    3659 14 -1.5855 5.02995 9.14297 240 " " " " A 2 0 0 "PHE " " CZ " " " 6 0 1 C2 
    3660 48 -6.1055 6.2349 7.25625 240 " " " " A 21 0 0 "PHE " " H  " " " 1 0 1 C2 
    3661 48 -5.60033 8.52206 5.82714 240 " " " " A 21 0 0 "PHE " " HA " " " 1 0 1 C2 
    3662 48 -5.02572 8.12202 8.12756 240 " " " " A 21 0 0 "PHE " " HB3" " " 1 0 1 C2 
    3663 48 -3.71915 8.84022 7.39031 240 " " " " A 21 0 0 "PHE " " HB2" " " 1 0 1 C2 
    3664 48 -4.89084 5.75897 9.06071 240 " " " " A 21 0 0 "PHE " " HD1" " " 1 0 1 C2 
    3665 48 -1.54926 7.65129 6.94486 240 " " " " A 21 0 0 "PHE " " HD2" " " 1 0 1 C2 
    3666 48 -3.32988 4.23801 10.1071 240 " " " " A 21 0 0 "PHE " " HE1" " " 1 0 1 C2 
    3667 48 -0.0492726 6.13808 8.1421 240 " " " " A 21 0 0 "PHE " " HE2" " " 1 0 1 C2 
    3668 48 -1.04436 4.30557 9.73359 240 " " " " A 21 0 0 "PHE " " HZ " " " 1 0 1 C2 
    3669 40 -3.75407 5.88522 4.63414 241 " " " " A 43 0 0 "PHE " " N  " " " 7 0 1 C2 
    3670 14 -2.89554 5.47443 3.51125 241 " " " " A 2 0 0 "PHE " " CA " " " 6 0 1 C2 
    3671 14 -3.45921 5.75349 2.07327 241 " " " " A 2 0 0 "PHE " " C  " " " 6 0 1 C2 
    3672 23 -2.76285 5.695 1.03138 241 " " " " A 70 0 0 "PHE " " O  " " " 8 0 1 C2 
    3673 14 -2.57414 4.01138 3.52686 241 " " " " A 2 0 0 "PHE " " CB " " " 6 0 1 C2 
    3674 14 -1.45173 3.43052 4.4372 241 " " " " A 2 0 0 "PHE " " CG " " " 6 0 1 C2 
    3675 14 -1.02582 2.15347 4.18563 241 " " " " A 2 0 0 "PHE " " CD1" " " 6 0 1 C2 
    3676 14 -0.980476 4.13531 5.56689 241 " " " " A 2 0 0 "PHE " " CD2" " " 6 0 1 C2 
    3677 14 -0.0213542 1.6171 5.00364 241 " " " " A 2 0 0 "PHE " " CE1" " " 6 0 1 C2 
    3678 14 -0.0757771 3.51065 6.46068 241 " " " " A 2 0 0 "PHE " " CE2" " " 6 0 1 C2 
    3679 14 0.458609 2.23494 6.14489 241 " " " " A 2 0 0 "PHE " " CZ " " " 6 0 1 C2 
    3680 48 -4.10481 5.15665 5.23934 241 " " " " A 21 0 0 "PHE " " H  " " " 1 0 1 C2 
    3681 48 -1.91804 5.94642 3.61038 241 " " " " A 21 0 0 "PHE " " HA " " " 1 0 1 C2 
    3682 48 -2.40189 3.60316 2.53097 241 " " " " A 21 0 0 "PHE " " HB3" " " 1 0 1 C2 
    3683 48 -3.50995 3.49784 3.74741 241 " " " " A 21 0 0 "PHE " " HB2" " " 1 0 1 C2 
    3684 48 -1.40712 1.54505 3.37889 241 " " " " A 21 0 0 "PHE " " HD1" " " 1 0 1 C2 
    3685 48 -1.39237 5.10288 5.81297 241 " " " " A 21 0 0 "PHE " " HD2" " " 1 0 1 C2 
    3686 48 0.3654 0.616744 4.8767 241 " " " " A 21 0 0 "PHE " " HE1" " " 1 0 1 C2 
    3687 48 0.358587 4.04287 7.29403 241 " " " " A 21 0 0 "PHE " " HE2" " " 1 0 1 C2 
    3688 48 1.20541 1.85652 6.82716 241 " " " " A 21 0 0 "PHE " " HZ " " " 1 0 1 C2 
    3689 40 -4.80167 5.92455 2.06527 242 " " " " A 43 0 0 "ALA " " N  " " " 7 0 1 C2 
    3690 14 -5.49919 6.10986 0.832315 242 " " " " A 2 0 0 "ALA " " CA " " " 6 0 1 C2 
    3691 14 -5.52923 7.52435 0.442356 242 " " " " A 2 0 0 "ALA " " C  " " " 6 0 1 C2 
    3692 23 -5.73927 7.88429 -0.686824 242 " " " " A 70 0 0 "ALA " " O  " " " 8 0 1 C2 
    3693 14 -6.96351 5.70852 1.18274 242 " " " " A 2 0 0 "ALA " " CB " " " 6 0 1 C2 
    3694 48 -5.33365 5.9446 2.92358 242 " " " " A 21 0 0 "ALA " " H  " " " 1 0 1 C2 
    3695 48 -5.09365 5.50481 0.0214121 242 " " " " A 21 0 0 "ALA " " HA " " " 1 0 1 C2 
    3696 48 -7.44771 6.49342 1.76377 242 " " " " A 21 0 0 "ALA " " HB1" " " 1 0 1 C2 
    3697 48 -7.57077 5.81189 0.283489 242 " " " " A 21 0 0 "ALA " " HB2" " " 1 0 1 C2 
    3698 48 -7.19883 4.72305 1.58472 242 " " " " A 21 0 0 "ALA " " HB3" " " 1 0 1 C2 
    3699 40 -5.2862 8.38583 1.38677 243 " " " " A 43 0 0 "GLN " " N  " " " 7 0 1 C2 
    3700 14 -5.377 9.81076 1.24694 243 " " " " A 2 0 0 "GLN " " CA " " " 6 0 1 C2 
    3701 14 -4.30738 10.5293 0.300507 243 " " " " A 2 0 0 "GLN " " C  " " " 6 0 1 C2 
    3702 23 -4.82295 11.4425 -0.298872 243 " " " " A 70 0 0 "GLN " " O  " " " 8 0 1 C2 
    3703 14 -5.35914 10.564 2.63414 243 " " " " A 2 0 0 "GLN " " CB " " " 6 0 1 C2 
    3704 14 -6.57233 10.2441 3.55999 243 " " " " A 2 0 0 "GLN " " CG " " " 6 0 1 C2 
    3705 14 -7.68943 11.3005 3.64048 243 " " " " A 2 0 0 "GLN " " CD " " " 6 0 1 C2 
    3706 23 -7.86368 12.0864 2.68011 243 " " " " A 70 0 0 "GLN " " OE1" " " 8 0 1 C2 
    3707 40 -8.37182 11.478 4.73352 243 " " " " A 43 0 0 "GLN " " NE2" " " 7 0 1 C2 
    3708 48 -4.84542 8.04074 2.22744 243 " " " " A 21 0 0 "GLN " " H  " " " 1 0 1 C2 
    3709 48 -6.31301 9.92839 0.700918 243 " " " " A 21 0 0 "GLN " " HA " " " 1 0 1 C2 
    3710 48 -5.51201 11.6383 2.53152 243 " " " " A 21 0 0 "GLN " " HB3" " " 1 0 1 C2 
    3711 48 -4.41524 10.4081 3.15649 243 " " " " A 21 0 0 "GLN " " HB2" " " 1 0 1 C2 
    3712 48 -6.23402 10.0023 4.56755 243 " " " " A 21 0 0 "GLN " " HG3" " " 1 0 1 C2 
    3713 48 -7.07435 9.33112 3.2397 243 " " " " A 21 0 0 "GLN " " HG2" " " 1 0 1 C2 
    3714 48 -9.01514 12.2281 4.94239 243 " " " " A 21 0 0 "GLN " HE22 " " 1 0 1 C2 
    3715 48 -8.23255 10.857 5.51773 243 " " " " A 21 0 0 "GLN " HE21 " " 1 0 1 C2 
    3716 40 -3.01182 10.2024 0.216759 244 " " " " A 43 0 0 "PRO " " N  " " " 7 0 1 C2 
    3717 14 -2.06886 10.8912 -0.726265 244 " " " " A 2 0 0 "PRO " " CA " " " 6 0 1 C2 
    3718 14 -2.21985 10.4155 -2.21855 244 " " " " A 2 0 0 "PRO " " C  " " " 6 0 1 C2 
    3719 23 -1.72165 11.1038 -3.0965 244 " " " " A 70 0 0 "PRO " " O  " " " 8 0 1 C2 
    3720 14 -0.712025 10.5754 -0.134308 244 " " " " A 2 0 0 "PRO " " CB " " " 6 0 1 C2 
    3721 14 -0.910291 9.15133 0.386234 244 " " " " A 2 0 0 "PRO " " CG " " " 6 0 1 C2 
    3722 14 -2.37108 9.19807 1.01036 244 " " " " A 2 0 0 "PRO " " CD " " " 6 0 1 C2 
    3723 48 -2.37311 11.9353 -0.653327 244 " " " " A 21 0 0 "PRO " " HA " " " 1 0 1 C2 
    3724 48 -0.334691 11.266 0.619903 244 " " " " A 21 0 0 "PRO " " HB3" " " 1 0 1 C2 
    3725 48 0.063023 10.5576 -0.900521 244 " " " " A 21 0 0 "PRO " " HB2" " " 1 0 1 C2 
    3726 48 -0.185015 8.86125 1.14645 244 " " " " A 21 0 0 "PRO " " HG3" " " 1 0 1 C2 
    3727 48 -0.862909 8.35115 -0.352395 244 " " " " A 21 0 0 "PRO " " HG2" " " 1 0 1 C2 
    3728 48 -2.83984 8.21408 0.998669 244 " " " " A 21 0 0 "PRO " " HD2" " " 1 0 1 C2 
    3729 48 -2.32581 9.42849 2.07476 244 " " " " A 21 0 0 "PRO " " HD3" " " 1 0 1 C2 
    3730 40 -2.77146 9.27427 -2.54264 245 " " " " A 43 0 0 "VAL " " N  " " " 7 0 1 C2 
    3731 14 -2.77364 8.6016 -3.85736 245 " " " " A 2 0 0 "VAL " " CA " " " 6 0 1 C2 
    3732 14 -3.21422 9.42329 -5.10811 245 " " " " A 2 0 0 "VAL " " C  " " " 6 0 1 C2 
    3733 23 -2.81308 9.04136 -6.21675 245 " " " " A 70 0 0 "VAL " " O  " " " 8 0 1 C2 
    3734 14 -3.37621 7.19826 -3.80276 245 " " " " A 2 0 0 "VAL " " CB " " " 6 0 1 C2 
    3735 14 -2.79694 6.42438 -2.66462 245 " " " " A 2 0 0 "VAL " " CG1" " " 6 0 1 C2 
    3736 14 -4.87389 7.20567 -3.61803 245 " " " " A 2 0 0 "VAL " " CG2" " " 6 0 1 C2 
    3737 48 -3.21925 8.81861 -1.76037 245 " " " " A 21 0 0 "VAL " " H  " " " 1 0 1 C2 
    3738 48 -1.70633 8.64895 -4.07348 245 " " " " A 21 0 0 "VAL " " HA " " " 1 0 1 C2 
    3739 48 -3.17109 6.54545 -4.65121 245 " " " " A 21 0 0 "VAL " " HB " " " 1 0 1 C2 
    3740 48 -1.77938 6.73475 -2.42725 245 " " " " A 21 0 0 "VAL " HG11 " " 1 0 1 C2 
    3741 48 -3.34414 6.65876 -1.75153 245 " " " " A 21 0 0 "VAL " HG12 " " 1 0 1 C2 
    3742 48 -2.90511 5.35995 -2.87291 245 " " " " A 21 0 0 "VAL " HG13 " " 1 0 1 C2 
    3743 48 -5.20857 8.16397 -3.22084 245 " " " " A 21 0 0 "VAL " HG21 " " 1 0 1 C2 
    3744 48 -5.35799 7.24921 -4.59366 245 " " " " A 21 0 0 "VAL " HG22 " " 1 0 1 C2 
    3745 48 -5.39381 6.35398 -3.17939 245 " " " " A 21 0 0 "VAL " HG23 " " 1 0 1 C2 
    3746 40 -4.03773 10.4028 -4.83493 246 " " " " A 43 0 0 "VAL " " N  " " " 7 0 1 C2 
    3747 14 -4.63678 11.3411 -5.71998 246 " " " " A 2 0 0 "VAL " " CA " " " 6 0 1 C2 
    3748 14 -3.5947 12.2586 -6.35716 246 " " " " A 2 0 0 "VAL " " C  " " " 6 0 1 C2 
    3749 23 -3.80521 12.5997 -7.53567 246 " " " " A 70 0 0 "VAL " " O  " " " 8 0 1 C2 
    3750 14 -5.67299 12.0642 -4.77094 246 " " " " A 2 0 0 "VAL " " CB " " " 6 0 1 C2 
    3751 14 -6.79053 11.2343 -4.14015 246 " " " " A 2 0 0 "VAL " " CG1" " " 6 0 1 C2 
    3752 14 -5.08607 12.9847 -3.70621 246 " " " " A 2 0 0 "VAL " " CG2" " " 6 0 1 C2 
    3753 48 -4.3159 10.5152 -3.87051 246 " " " " A 21 0 0 "VAL " " H  " " " 1 0 1 C2 
    3754 48 -5.12481 10.8012 -6.53139 246 " " " " A 21 0 0 "VAL " " HA " " " 1 0 1 C2 
    3755 48 -6.1539 12.767 -5.45126 246 " " " " A 21 0 0 "VAL " " HB " " " 1 0 1 C2 
    3756 48 -7.19073 11.7099 -3.24471 246 " " " " A 21 0 0 "VAL " HG11 " " 1 0 1 C2 
    3757 48 -7.62967 11.0372 -4.8073 246 " " " " A 21 0 0 "VAL " HG12 " " 1 0 1 C2 
    3758 48 -6.45854 10.2283 -3.88375 246 " " " " A 21 0 0 "VAL " HG13 " " 1 0 1 C2 
    3759 48 -4.62522 13.925 -4.00869 246 " " " " A 21 0 0 "VAL " HG21 " " 1 0 1 C2 
    3760 48 -5.79799 13.381 -2.98218 246 " " " " A 21 0 0 "VAL " HG22 " " 1 0 1 C2 
    3761 48 -4.48168 12.438 -2.98235 246 " " " " A 21 0 0 "VAL " HG23 " " 1 0 1 C2 
    3762 40 -2.49988 12.5632 -5.62177 247 " " " " A 43 0 0 "THR " " N  " " " 7 0 1 C2 
    3763 14 -1.502 13.4708 -6.20008 247 " " " " A 2 0 0 "THR " " CA " " " 6 0 1 C2 
    3764 14 -0.597956 12.7534 -7.18874 247 " " " " A 2 0 0 "THR " " C  " " " 6 0 1 C2 
    3765 23 0.364871 13.3336 -7.67552 247 " " " " A 70 0 0 "THR " " O  " " " 8 0 1 C2 
    3766 14 -0.782253 14.2891 -5.08987 247 " " " " A 2 0 0 "THR " " CB " " " 6 0 1 C2 
    3767 23 0.0739874 13.4376 -4.32835 247 " " " " A 70 0 0 "THR " " OG1" " " 8 0 1 C2 
    3768 14 -1.90089 14.8846 -4.07811 247 " " " " A 2 0 0 "THR " " CG2" " " 6 0 1 C2 
    3769 48 -2.42249 12.2473 -4.66559 247 " " " " A 21 0 0 "THR " " H  " " " 1 0 1 C2 
    3770 48 -1.96603 14.2518 -6.80242 247 " " " " A 21 0 0 "THR " " HA " " " 1 0 1 C2 
    3771 48 -0.122055 15.0615 -5.48443 247 " " " " A 21 0 0 "THR " " HB " " " 1 0 1 C2 
    3772 48 -0.396946 13.1618 -3.55687 247 " " " " A 21 0 0 "THR " " HG1" " " 1 0 1 C2 
    3773 48 -1.40718 15.7297 -3.59835 247 " " " " A 21 0 0 "THR " HG21 " " 1 0 1 C2 
    3774 48 -2.6986 15.2823 -4.70548 247 " " " " A 21 0 0 "THR " HG22 " " 1 0 1 C2 
    3775 48 -2.32862 14.1232 -3.42587 247 " " " " A 21 0 0 "THR " HG23 " " 1 0 1 C2 
    3776 40 -0.875422 11.4346 -7.35511 248 " " " " A 43 0 0 "LEU " " N  " " " 7 0 1 C2 
    3777 14 -0.0779748 10.3775 -8.12389 248 " " " " A 2 0 0 "LEU " " CA " " " 6 0 1 C2 
    3778 14 -1.05319 9.82714 -9.25636 248 " " " " A 2 0 0 "LEU " " C  " " " 6 0 1 C2 
    3779 23 -0.922831 10.0871 -10.4436 248 " " " " A 70 0 0 "LEU " " O  " " " 8 0 1 C2 
    3780 14 0.472879 9.43044 -7.07747 248 " " " " A 2 0 0 "LEU " " CB " " " 6 0 1 C2 
    3781 14 1.37509 8.32454 -7.59617 248 " " " " A 2 0 0 "LEU " " CG " " " 6 0 1 C2 
    3782 14 2.60805 8.92566 -8.28255 248 " " " " A 2 0 0 "LEU " " CD1" " " 6 0 1 C2 
    3783 14 1.81587 7.26428 -6.58496 248 " " " " A 2 0 0 "LEU " " CD2" " " 6 0 1 C2 
    3784 48 -1.59117 11.0939 -6.72925 248 " " " " A 21 0 0 "LEU " " H  " " " 1 0 1 C2 
    3785 48 0.782508 10.8391 -8.60828 248 " " " " A 21 0 0 "LEU " " HA " " " 1 0 1 C2 
    3786 48 -0.26987 9.00591 -6.40204 248 " " " " A 21 0 0 "LEU " " HB3" " " 1 0 1 C2 
    3787 48 1.1281 10.0481 -6.46323 248 " " " " A 21 0 0 "LEU " " HB2" " " 1 0 1 C2 
    3788 48 0.659241 7.87826 -8.28646 248 " " " " A 21 0 0 "LEU " " HG " " " 1 0 1 C2 
    3789 48 3.28456 8.12296 -8.57598 248 " " " " A 21 0 0 "LEU " HD11 " " 1 0 1 C2 
    3790 48 2.48544 9.38162 -9.26499 248 " " " " A 21 0 0 "LEU " HD12 " " 1 0 1 C2 
    3791 48 3.13371 9.63954 -7.6484 248 " " " " A 21 0 0 "LEU " HD13 " " 1 0 1 C2 
    3792 48 0.922802 6.77739 -6.19321 248 " " " " A 21 0 0 "LEU " HD21 " " 1 0 1 C2 
    3793 48 2.34998 6.49586 -7.14385 248 " " " " A 21 0 0 "LEU " HD22 " " 1 0 1 C2 
    3794 48 2.3507 7.75289 -5.77052 248 " " " " A 21 0 0 "LEU " HD23 " " 1 0 1 C2 
    3795 40 -1.92383 8.94196 -8.76936 249 " " " " A 43 0 0 "ILE " " N  " " " 7 0 1 C2 
    3796 14 -2.6772 7.98761 -9.54847 249 " " " " A 2 0 0 "ILE " " CA " " " 6 0 1 C2 
    3797 14 -3.90655 8.69993 -10.1568 249 " " " " A 2 0 0 "ILE " " C  " " " 6 0 1 C2 
    3798 23 -4.40023 8.26753 -11.2246 249 " " " " A 70 0 0 "ILE " " O  " " " 8 0 1 C2 
    3799 14 -3.00568 6.69983 -8.78108 249 " " " " A 2 0 0 "ILE " " CB " " " 6 0 1 C2 
    3800 14 -1.75221 5.75634 -8.50692 249 " " " " A 2 0 0 "ILE " " CG1" " " 6 0 1 C2 
    3801 14 -4.05722 5.81697 -9.57693 249 " " " " A 2 0 0 "ILE " " CG2" " " 6 0 1 C2 
    3802 14 -2.13245 4.60659 -7.61221 249 " " " " A 2 0 0 "ILE " " CD1" " " 6 0 1 C2 
    3803 48 -2.05079 8.77904 -7.7807 249 " " " " A 21 0 0 "ILE " " H  " " " 1 0 1 C2 
    3804 48 -1.96591 7.745 -10.338 249 " " " " A 21 0 0 "ILE " " HA " " " 1 0 1 C2 
    3805 48 -3.44963 7.02362 -7.83972 249 " " " " A 21 0 0 "ILE " " HB " " " 1 0 1 C2 
    3806 48 -1.02847 6.40849 -8.01803 249 " " " " A 21 0 0 "ILE " HG13 " " 1 0 1 C2 
    3807 48 -1.35808 5.36134 -9.44326 249 " " " " A 21 0 0 "ILE " HG12 " " 1 0 1 C2 
    3808 48 -4.29583 4.87542 -9.08231 249 " " " " A 21 0 0 "ILE " HG21 " " 1 0 1 C2 
    3809 48 -5.02215 6.31113 -9.69011 249 " " " " A 21 0 0 "ILE " HG22 " " 1 0 1 C2 
    3810 48 -3.59664 5.78728 -10.5644 249 " " " " A 21 0 0 "ILE " HG23 " " 1 0 1 C2 
    3811 48 -2.62666 4.94932 -6.70314 249 " " " " A 21 0 0 "ILE " HD11 " " 1 0 1 C2 
    3812 48 -2.75552 3.8346 -8.06379 249 " " " " A 21 0 0 "ILE " HD12 " " 1 0 1 C2 
    3813 48 -1.24055 4.14639 -7.18697 249 " " " " A 21 0 0 "ILE " HD13 " " 1 0 1 C2 
    3814 40 -4.37443 9.85126 -9.56971 250 " " " " A 43 0 0 "GLY " " N  " " " 7 0 1 C2 
    3815 14 -5.34223 10.7669 -10.1583 250 " " " " A 2 0 0 "GLY " " CA " " " 6 0 1 C2 
    3816 14 -4.56817 11.773 -11.0648 250 " " " " A 2 0 0 "GLY " " C  " " " 6 0 1 C2 
    3817 23 -4.74385 11.9005 -12.3268 250 " " " " A 70 0 0 "GLY " " O  " " " 8 0 1 C2 
    3818 48 -4.1014 9.98723 -8.60687 250 " " " " A 21 0 0 "GLY " " H  " " " 1 0 1 C2 
    3819 48 -5.84483 11.382 -9.41183 250 " " " " A 21 0 0 "GLY " " HA3" " " 1 0 1 C2 
    3820 48 -6.11524 10.199 -10.676 250 " " " " A 21 0 0 "GLY " " HA2" " " 1 0 1 C2 
    3821 40 -3.6906 12.6495 -10.4727 251 " " " " A 43 0 0 "LEU " " N  " " " 7 0 1 C2 
    3822 14 -3.07888 13.7668 -11.1173 251 " " " " A 2 0 0 "LEU " " CA " " " 6 0 1 C2 
    3823 14 -2.08959 13.3 -12.2247 251 " " " " A 2 0 0 "LEU " " C  " " " 6 0 1 C2 
    3824 23 -2.21776 13.9614 -13.2866 251 " " " " A 70 0 0 "LEU " " O  " " " 8 0 1 C2 
    3825 14 -2.45134 14.7503 -10.0415 251 " " " " A 2 0 0 "LEU " " CB " " " 6 0 1 C2 
    3826 14 -1.83775 16.0119 -10.6377 251 " " " " A 2 0 0 "LEU " " CG " " " 6 0 1 C2 
    3827 14 -2.33363 17.2329 -9.75462 251 " " " " A 2 0 0 "LEU " " CD1" " " 6 0 1 C2 
    3828 14 -0.331617 16.0566 -10.8323 251 " " " " A 2 0 0 "LEU " " CD2" " " 6 0 1 C2 
    3829 48 -3.40706 12.5078 -9.51375 251 " " " " A 21 0 0 "LEU " " H  " " " 1 0 1 C2 
    3830 48 -3.8835 14.3858 -11.5141 251 " " " " A 21 0 0 "LEU " " HA " " " 1 0 1 C2 
    3831 48 -1.65917 14.2732 -9.46457 251 " " " " A 21 0 0 "LEU " " HB3" " " 1 0 1 C2 
    3832 48 -3.26248 14.9409 -9.3388 251 " " " " A 21 0 0 "LEU " " HB2" " " 1 0 1 C2 
    3833 48 -2.31759 16.2415 -11.589 251 " " " " A 21 0 0 "LEU " " HG " " " 1 0 1 C2 
    3834 48 -3.42128 17.2507 -9.68538 251 " " " " A 21 0 0 "LEU " HD11 " " 1 0 1 C2 
    3835 48 -2.00043 16.9792 -8.74827 251 " " " " A 21 0 0 "LEU " HD12 " " 1 0 1 C2 
    3836 48 -1.93902 18.2243 -9.97703 251 " " " " A 21 0 0 "LEU " HD13 " " 1 0 1 C2 
    3837 48 -0.0764461 17.0092 -11.2966 251 " " " " A 21 0 0 "LEU " HD21 " " 1 0 1 C2 
    3838 48 0.182151 15.8625 -9.89077 251 " " " " A 21 0 0 "LEU " HD22 " " 1 0 1 C2 
    3839 48 0.0360641 15.2234 -11.4313 251 " " " " A 21 0 0 "LEU " HD23 " " 1 0 1 C2 
    3840 40 -1.32474 12.1872 -12.1468 252 " " " " A 43 0 0 "GLY " " N  " " " 7 0 1 C2 
    3841 14 -0.34403 11.9066 -13.2122 252 " " " " A 2 0 0 "GLY " " CA " " " 6 0 1 C2 
    3842 14 -1.12184 11.2882 -14.409 252 " " " " A 2 0 0 "GLY " " C  " " " 6 0 1 C2 
    3843 23 -1.10631 11.807 -15.504 252 " " " " A 70 0 0 "GLY " " O  " " " 8 0 1 C2 
    3844 48 -1.22262 11.7723 -11.2316 252 " " " " A 21 0 0 "GLY " " H  " " " 1 0 1 C2 
    3845 48 0.254458 11.0507 -12.9002 252 " " " " A 21 0 0 "GLY " " HA3" " " 1 0 1 C2 
    3846 48 0.136805 12.8638 -13.4141 252 " " " " A 21 0 0 "GLY " " HA2" " " 1 0 1 C2 
    3847 40 -1.80361 10.1655 -14.1256 253 " " " " A 43 0 0 "ILE " " N  " " " 7 0 1 C2 
    3848 14 -2.49725 9.20109 -15.0425 253 " " " " A 2 0 0 "ILE " " CA " " " 6 0 1 C2 
    3849 14 -3.53713 9.93519 -15.8896 253 " " " " A 2 0 0 "ILE " " C  " " " 6 0 1 C2 
    3850 23 -3.47672 9.69794 -17.0988 253 " " " " A 70 0 0 "ILE " " O  " " " 8 0 1 C2 
    3851 14 -3.05619 7.99192 -14.2221 253 " " " " A 2 0 0 "ILE " " CB " " " 6 0 1 C2 
    3852 14 -2.11272 7.43436 -13.1375 253 " " " " A 2 0 0 "ILE " " CG1" " " 6 0 1 C2 
    3853 14 -3.78038 6.91377 -15.1064 253 " " " " A 2 0 0 "ILE " " CG2" " " 6 0 1 C2 
    3854 14 -0.908359 6.80486 -13.7233 253 " " " " A 2 0 0 "ILE " " CD1" " " 6 0 1 C2 
    3855 48 -1.61416 9.80471 -13.2014 253 " " " " A 21 0 0 "ILE " " H  " " " 1 0 1 C2 
    3856 48 -1.67475 8.91853 -15.6995 253 " " " " A 21 0 0 "ILE " " HA " " " 1 0 1 C2 
    3857 48 -3.9449 8.43937 -13.777 253 " " " " A 21 0 0 "ILE " " HB " " " 1 0 1 C2 
    3858 48 -2.53453 6.5333 -12.6922 253 " " " " A 21 0 0 "ILE " HG13 " " 1 0 1 C2 
    3859 48 -1.75827 8.12387 -12.3713 253 " " " " A 21 0 0 "ILE " HG12 " " 1 0 1 C2 
    3860 48 -3.0506 6.51086 -15.8087 253 " " " " A 21 0 0 "ILE " HG21 " " 1 0 1 C2 
    3861 48 -4.28672 6.12814 -14.5456 253 " " " " A 21 0 0 "ILE " HG22 " " 1 0 1 C2 
    3862 48 -4.58584 7.36285 -15.6875 253 " " " " A 21 0 0 "ILE " HG23 " " 1 0 1 C2 
    3863 48 -1.09177 5.91929 -14.3318 253 " " " " A 21 0 0 "ILE " HD11 " " 1 0 1 C2 
    3864 48 -0.192487 7.53755 -14.0959 253 " " " " A 21 0 0 "ILE " HD12 " " 1 0 1 C2 
    3865 48 -0.36675 6.36059 -12.8882 253 " " " " A 21 0 0 "ILE " HD13 " " 1 0 1 C2 
    3866 40 -4.38076 10.8846 -15.2756 254 " " " " A 43 0 0 "ALA " " N  " " " 7 0 1 C2 
    3867 14 -5.26282 11.8082 -15.9924 254 " " " " A 2 0 0 "ALA " " CA " " " 6 0 1 C2 
    3868 14 -4.47424 12.5203 -17.1249 254 " " " " A 2 0 0 "ALA " " C  " " " 6 0 1 C2 
    3869 23 -4.95436 12.501 -18.2571 254 " " " " A 70 0 0 "ALA " " O  " " " 8 0 1 C2 
    3870 14 -5.9934 12.7344 -15.0442 254 " " " " A 2 0 0 "ALA " " CB " " " 6 0 1 C2 
    3871 48 -4.35173 10.977 -14.2702 254 " " " " A 21 0 0 "ALA " " H  " " " 1 0 1 C2 
    3872 48 -6.02492 11.2108 -16.4929 254 " " " " A 21 0 0 "ALA " " HA " " " 1 0 1 C2 
    3873 48 -5.28481 13.2936 -14.4333 254 " " " " A 21 0 0 "ALA " " HB1" " " 1 0 1 C2 
    3874 48 -6.42026 13.497 -15.6955 254 " " " " A 21 0 0 "ALA " " HB2" " " 1 0 1 C2 
    3875 48 -6.63495 12.2326 -14.3198 254 " " " " A 21 0 0 "ALA " " HB3" " " 1 0 1 C2 
    3876 40 -3.34116 13.1952 -16.7931 255 " " " " A 43 0 0 "ILE " " N  " " " 7 0 1 C2 
    3877 14 -2.59482 14.0658 -17.7524 255 " " " " A 2 0 0 "ILE " " CA " " " 6 0 1 C2 
    3878 14 -1.85636 13.1563 -18.7613 255 " " " " A 2 0 0 "ILE " " C  " " " 6 0 1 C2 
    3879 23 -1.94175 13.4097 -19.9314 255 " " " " A 70 0 0 "ILE " " O  " " " 8 0 1 C2 
    3880 14 -1.65043 14.9973 -16.9329 255 " " " " A 2 0 0 "ILE " " CB " " " 6 0 1 C2 
    3881 14 -2.4531 15.8975 -15.9236 255 " " " " A 2 0 0 "ILE " " CG1" " " 6 0 1 C2 
    3882 14 -0.733859 15.8645 -17.8121 255 " " " " A 2 0 0 "ILE " " CG2" " " 6 0 1 C2 
    3883 14 -1.56965 16.6937 -14.9153 255 " " " " A 2 0 0 "ILE " " CD1" " " 6 0 1 C2 
    3884 48 -2.8546 13.1554 -15.9089 255 " " " " A 21 0 0 "ILE " " H  " " " 1 0 1 C2 
    3885 48 -3.23643 14.6293 -18.4299 255 " " " " A 21 0 0 "ILE " " HA " " " 1 0 1 C2 
    3886 48 -0.96572 14.3864 -16.3446 255 " " " " A 21 0 0 "ILE " " HB " " " 1 0 1 C2 
    3887 48 -3.17619 15.3055 -15.3626 255 " " " " A 21 0 0 "ILE " HG13 " " 1 0 1 C2 
    3888 48 -3.10743 16.5462 -16.506 255 " " " " A 21 0 0 "ILE " HG12 " " 1 0 1 C2 
    3889 48 0.0356016 16.4137 -17.2694 255 " " " " A 21 0 0 "ILE " HG21 " " 1 0 1 C2 
    3890 48 -0.207727 15.2844 -18.5702 255 " " " " A 21 0 0 "ILE " HG22 " " 1 0 1 C2 
    3891 48 -1.34638 16.5942 -18.3417 255 " " " " A 21 0 0 "ILE " HG23 " " 1 0 1 C2 
    3892 48 -1.03794 17.4337 -15.5135 255 " " " " A 21 0 0 "ILE " HD11 " " 1 0 1 C2 
    3893 48 -2.10913 17.1854 -14.1058 255 " " " " A 21 0 0 "ILE " HD12 " " 1 0 1 C2 
    3894 48 -0.891784 15.9499 -14.4965 255 " " " " A 21 0 0 "ILE " HD13 " " 1 0 1 C2 
    3895 40 -1.20824 12.1092 -18.344 256 " " " " A 43 0 0 "ASH " " N  " " " 7 0 1 C2 
    3896 14 -0.656231 11.0781 -19.2226 256 " " " " A 2 0 0 "ASH " " CA " " " 6 0 1 C2 
    3897 14 -1.62717 10.5385 -20.2608 256 " " " " A 2 0 0 "ASH " " C  " " " 6 0 1 C2 
    3898 23 -1.26885 10.4925 -21.4599 256 " " " " A 70 0 0 "ASH " " O  " " " 8 0 1 C2 
    3899 14 -0.0415001 9.97105 -18.355 256 " " " " A 2 0 0 "ASH " " CB " " " 6 0 1 C2 
    3900 14 0.728176 8.81846 -19.0168 256 " " " " A 2 0 0 "ASH " " CG " " " 6 0 1 C2 
    3901 23 0.309742 8.19991 -19.9389 256 " " " " A 70 0 0 "ASH " " OD1" " " 8 0 1 C2 
    3902 23 1.9784 8.70761 -18.5764 256 " " " " A 70 0 0 "ASH " " OD2" " " 8 0 1 C2 
    3903 48 -1.33665 11.9466 -17.3554 256 " " " " A 21 0 0 "ASH " " H  " " " 1 0 1 C2 
    3904 48 0.183474 11.4614 -19.8024 256 " " " " A 21 0 0 "ASH " " HA " " " 1 0 1 C2 
    3905 48 -0.839011 9.45703 -17.8185 256 " " " " A 21 0 0 "ASH " " HB3" " " 1 0 1 C2 
    3906 48 0.570369 10.4103 -17.5671 256 " " " " A 21 0 0 "ASH " " HB2" " " 1 0 1 C2 
    3907 40 -2.86021 10.0514 -19.8278 257 " " " " A 43 0 0 "TYR " " N  " " " 7 0 1 C2 
    3908 14 -3.91363 9.54853 -20.642 257 " " " " A 2 0 0 "TYR " " CA " " " 6 0 1 C2 
    3909 14 -4.52198 10.5966 -21.5544 257 " " " " A 2 0 0 "TYR " " C  " " " 6 0 1 C2 
    3910 23 -4.81554 10.3007 -22.6983 257 " " " " A 70 0 0 "TYR " " O  " " " 8 0 1 C2 
    3911 14 -4.99628 8.93934 -19.7533 257 " " " " A 2 0 0 "TYR " " CB " " " 6 0 1 C2 
    3912 14 -4.87498 7.60017 -18.9999 257 " " " " A 2 0 0 "TYR " " CG " " " 6 0 1 C2 
    3913 14 -5.96608 7.15283 -18.202 257 " " " " A 2 0 0 "TYR " " CD1" " " 6 0 1 C2 
    3914 14 -3.7459 6.79294 -19.0625 257 " " " " A 2 0 0 "TYR " " CD2" " " 6 0 1 C2 
    3915 14 -5.8904 6.0345 -17.3868 257 " " " " A 2 0 0 "TYR " " CE1" " " 6 0 1 C2 
    3916 14 -3.72359 5.53199 -18.4078 257 " " " " A 2 0 0 "TYR " " CE2" " " 6 0 1 C2 
    3917 14 -4.73181 5.21735 -17.5203 257 " " " " A 2 0 0 "TYR " " CZ " " " 6 0 1 C2 
    3918 23 -4.6448 4.13832 -16.7891 257 " " " " A 70 0 0 "TYR " " OH " " " 8 0 1 C2 
    3919 48 -2.95982 10.2378 -18.8401 257 " " " " A 21 0 0 "TYR " " H  " " " 1 0 1 C2 
    3920 48 -3.60506 8.75448 -21.322 257 " " " " A 21 0 0 "TYR " " HA " " " 1 0 1 C2 
    3921 48 -5.93115 8.87068 -20.3095 257 " " " " A 21 0 0 "TYR " " HB3" " " 1 0 1 C2 
    3922 48 -5.08462 9.65119 -18.9326 257 " " " " A 21 0 0 "TYR " " HB2" " " 1 0 1 C2 
    3923 48 -6.92568 7.64839 -18.2016 257 " " " " A 21 0 0 "TYR " " HD1" " " 1 0 1 C2 
    3924 48 -2.89947 7.13211 -19.6413 257 " " " " A 21 0 0 "TYR " " HD2" " " 1 0 1 C2 
    3925 48 -6.77932 5.83553 -16.8066 257 " " " " A 21 0 0 "TYR " " HE1" " " 1 0 1 C2 
    3926 48 -2.87073 4.87921 -18.5214 257 " " " " A 21 0 0 "TYR " " HE2" " " 1 0 1 C2 
    3927 48 -3.76497 3.7957 -16.8284 257 " " " " A 21 0 0 "TYR " " HH " " " 1 0 1 C2 
    3928 40 -4.63074 11.8218 -21.0843 258 " " " " A 43 0 0 "GLY " " N  " " " 7 0 1 C2 
    3929 14 -5.30605 12.979 -21.7757 258 " " " " A 2 0 0 "GLY " " CA " " " 6 0 1 C2 
    3930 14 -4.40985 13.3854 -22.9464 258 " " " " A 2 0 0 "GLY " " C  " " " 6 0 1 C2 
    3931 23 -4.93666 13.7915 -23.9702 258 " " " " A 70 0 0 "GLY " " O  " " " 8 0 1 C2 
    3932 48 -4.49024 11.9159 -20.0886 258 " " " " A 21 0 0 "GLY " " H  " " " 1 0 1 C2 
    3933 48 -5.57254 13.7498 -21.0525 258 " " " " A 21 0 0 "GLY " " HA3" " " 1 0 1 C2 
    3934 48 -6.20707 12.5251 -22.1883 258 " " " " A 21 0 0 "GLY " " HA2" " " 1 0 1 C2 
    3935 40 -3.09583 13.4539 -22.8258 259 " " " " A 43 0 0 "LEU " " N  " " " 7 0 1 C2 
    3936 14 -2.16105 13.9571 -23.7645 259 " " " " A 2 0 0 "LEU " " CA " " " 6 0 1 C2 
    3937 14 -2.24609 13.2576 -25.1469 259 " " " " A 2 0 0 "LEU " " C  " " " 6 0 1 C2 
    3938 23 -1.81944 13.812 -26.1361 259 " " " " A 70 0 0 "LEU " " O  " " " 8 0 1 C2 
    3939 14 -0.80478 13.7669 -23.0863 259 " " " " A 2 0 0 "LEU " " CB " " " 6 0 1 C2 
    3940 14 0.328718 14.6445 -23.5889 259 " " " " A 2 0 0 "LEU " " CG " " " 6 0 1 C2 
    3941 14 0.110028 16.1044 -23.3596 259 " " " " A 2 0 0 "LEU " " CD1" " " 6 0 1 C2 
    3942 14 1.63742 14.1455 -22.9412 259 " " " " A 2 0 0 "LEU " " CD2" " " 6 0 1 C2 
    3943 48 -2.65796 13.3437 -21.9223 259 " " " " A 21 0 0 "LEU " " H  " " " 1 0 1 C2 
    3944 48 -2.38656 15.0218 -23.8255 259 " " " " A 21 0 0 "LEU " " HA " " " 1 0 1 C2 
    3945 48 -0.567481 12.7031 -23.0882 259 " " " " A 21 0 0 "LEU " " HB3" " " 1 0 1 C2 
    3946 48 -0.823292 14.0471 -22.0331 259 " " " " A 21 0 0 "LEU " " HB2" " " 1 0 1 C2 
    3947 48 0.463694 14.5426 -24.6657 259 " " " " A 21 0 0 "LEU " " HG " " " 1 0 1 C2 
    3948 48 -0.778742 16.4761 -23.8695 259 " " " " A 21 0 0 "LEU " HD11 " " 1 0 1 C2 
    3949 48 -0.0085073 16.1782 -22.2785 259 " " " " A 21 0 0 "LEU " HD12 " " 1 0 1 C2 
    3950 48 0.87856 16.8637 -23.504 259 " " " " A 21 0 0 "LEU " HD13 " " 1 0 1 C2 
    3951 48 2.50541 14.5136 -23.4882 259 " " " " A 21 0 0 "LEU " HD21 " " 1 0 1 C2 
    3952 48 1.76935 14.4901 -21.9155 259 " " " " A 21 0 0 "LEU " HD22 " " 1 0 1 C2 
    3953 48 1.6355 13.0559 -22.9712 259 " " " " A 21 0 0 "LEU " HD23 " " 1 0 1 C2 
    3954 40 -2.75714 12.0312 -25.183 260 " " " " A 43 0 0 "PHE " " N  " " " 7 0 1 C2 
    3955 14 -2.9573 11.1242 -26.3482 260 " " " " A 2 0 0 "PHE " " CA " " " 6 0 1 C2 
    3956 14 -4.37286 11.2957 -26.9983 260 " " " " A 2 0 0 "PHE " " C  " " " 6 0 1 C2 
    3957 23 -4.57261 10.8527 -28.1201 260 " " " " A 70 0 0 "PHE " " O  " " " 8 0 1 C2 
    3958 14 -2.86461 9.63317 -25.9649 260 " " " " A 2 0 0 "PHE " " CB " " " 6 0 1 C2 
    3959 14 -1.55224 8.99256 -25.8543 260 " " " " A 2 0 0 "PHE " " CG " " " 6 0 1 C2 
    3960 14 -1.07101 8.04255 -26.8147 260 " " " " A 2 0 0 "PHE " " CD1" " " 6 0 1 C2 
    3961 14 -0.771987 9.36551 -24.7423 260 " " " " A 2 0 0 "PHE " " CD2" " " 6 0 1 C2 
    3962 14 0.273375 7.5539 -26.6876 260 " " " " A 2 0 0 "PHE " " CE1" " " 6 0 1 C2 
    3963 14 0.519414 8.75285 -24.5745 260 " " " " A 2 0 0 "PHE " " CE2" " " 6 0 1 C2 
    3964 14 0.978213 7.86372 -25.5686 260 " " " " A 2 0 0 "PHE " " CZ " " " 6 0 1 C2 
    3965 48 -3.22121 11.8287 -24.3091 260 " " " " A 21 0 0 "PHE " " H  " " " 1 0 1 C2 
    3966 48 -2.16178 11.2661 -27.0797 260 " " " " A 21 0 0 "PHE " " HA " " " 1 0 1 C2 
    3967 48 -3.46153 9.01403 -26.6346 260 " " " " A 21 0 0 "PHE " " HB3" " " 1 0 1 C2 
    3968 48 -3.40415 9.67263 -25.0186 260 " " " " A 21 0 0 "PHE " " HB2" " " 1 0 1 C2 
    3969 48 -1.7144 7.80422 -27.6488 260 " " " " A 21 0 0 "PHE " " HD1" " " 1 0 1 C2 
    3970 48 -1.06127 10.0943 -23.9996 260 " " " " A 21 0 0 "PHE " " HD2" " " 1 0 1 C2 
    3971 48 0.823757 6.89338 -27.3412 260 " " " " A 21 0 0 "PHE " " HE1" " " 1 0 1 C2 
    3972 48 1.19504 9.08768 -23.8014 260 " " " " A 21 0 0 "PHE " " HE2" " " 1 0 1 C2 
    3973 48 1.95651 7.42324 -25.4449 260 " " " " A 21 0 0 "PHE " " HZ " " " 1 0 1 C2 
    3974 40 -5.33201 11.9548 -26.3727 261 " " " " A 43 0 0 "ILE " " N  " " " 7 0 1 C2 
    3975 14 -6.60526 12.2252 -26.9722 261 " " " " A 2 0 0 "ILE " " CA " " " 6 0 1 C2 
    3976 14 -6.42223 13.5036 -27.8277 261 " " " " A 2 0 0 "ILE " " C  " " " 6 0 1 C2 
    3977 23 -6.74266 13.5338 -29.0293 261 " " " " A 70 0 0 "ILE " " O  " " " 8 0 1 C2 
    3978 14 -7.66873 12.364 -25.799 261 " " " " A 2 0 0 "ILE " " CB " " " 6 0 1 C2 
    3979 14 -8.48944 11.0906 -25.4975 261 " " " " A 2 0 0 "ILE " " CG1" " " 6 0 1 C2 
    3980 14 -8.64742 13.5102 -26.1187 261 " " " " A 2 0 0 "ILE " " CG2" " " 6 0 1 C2 
    3981 14 -7.75502 9.79947 -25.0023 261 " " " " A 2 0 0 "ILE " " CD1" " " 6 0 1 C2 
    3982 48 -5.10844 12.3887 -25.4885 261 " " " " A 21 0 0 "ILE " " H  " " " 1 0 1 C2 
    3983 48 -7.08354 11.44 -27.5576 261 " " " " A 21 0 0 "ILE " " HA " " " 1 0 1 C2 
    3984 48 -7.13589 12.5946 -24.8764 261 " " " " A 21 0 0 "ILE " " HB " " " 1 0 1 C2 
    3985 48 -8.96903 10.6704 -26.3815 261 " " " " A 21 0 0 "ILE " HG13 " " 1 0 1 C2 
    3986 48 -9.23722 11.3077 -24.7347 261 " " " " A 21 0 0 "ILE " HG12 " " 1 0 1 C2 
    3987 48 -9.1483 13.3529 -27.0739 261 " " " " A 21 0 0 "ILE " HG21 " " 1 0 1 C2 
    3988 48 -9.41977 13.5254 -25.3497 261 " " " " A 21 0 0 "ILE " HG22 " " 1 0 1 C2 
    3989 48 -8.2128 14.5084 -26.1716 261 " " " " A 21 0 0 "ILE " HG23 " " 1 0 1 C2 
    3990 48 -6.91173 9.72016 -25.6883 261 " " " " A 21 0 0 "ILE " HD11 " " 1 0 1 C2 
    3991 48 -7.35532 10.0729 -24.0257 261 " " " " A 21 0 0 "ILE " HD12 " " 1 0 1 C2 
    3992 48 -8.28935 8.87005 -24.8053 261 " " " " A 21 0 0 "ILE " HD13 " " 1 0 1 C2 
    3993 40 -5.74603 14.5235 -27.2764 262 " " " " A 43 0 0 "VAL " " N  " " " 7 0 1 C2 
    3994 14 -5.32561 15.7257 -27.8766 262 " " " " A 2 0 0 "VAL " " CA " " " 6 0 1 C2 
    3995 14 -4.35251 15.5268 -29.0302 262 " " " " A 2 0 0 "VAL " " C  " " " 6 0 1 C2 
    3996 23 -4.57608 16.1443 -30.0354 262 " " " " A 70 0 0 "VAL " " O  " " " 8 0 1 C2 
    3997 14 -4.77046 16.6713 -26.8086 262 " " " " A 2 0 0 "VAL " " CB " " " 6 0 1 C2 
    3998 14 -4.17449 18.0137 -27.2551 262 " " " " A 2 0 0 "VAL " " CG1" " " 6 0 1 C2 
    3999 14 -5.78356 16.8375 -25.7302 262 " " " " A 2 0 0 "VAL " " CG2" " " 6 0 1 C2 
    4000 48 -5.45688 14.4417 -26.3121 262 " " " " A 21 0 0 "VAL " " H  " " " 1 0 1 C2 
    4001 48 -6.25048 16.1411 -28.2768 262 " " " " A 21 0 0 "VAL " " HA " " " 1 0 1 C2 
    4002 48 -3.85842 16.2611 -26.375 262 " " " " A 21 0 0 "VAL " " HB " " " 1 0 1 C2 
    4003 48 -4.93779 18.6235 -27.7384 262 " " " " A 21 0 0 "VAL " HG11 " " 1 0 1 C2 
    4004 48 -3.76354 18.6346 -26.459 262 " " " " A 21 0 0 "VAL " HG12 " " 1 0 1 C2 
    4005 48 -3.40626 17.9363 -28.0245 262 " " " " A 21 0 0 "VAL " HG13 " " 1 0 1 C2 
    4006 48 -5.43592 17.5359 -24.969 262 " " " " A 21 0 0 "VAL " HG21 " " 1 0 1 C2 
    4007 48 -6.70151 17.2538 -26.1452 262 " " " " A 21 0 0 "VAL " HG22 " " 1 0 1 C2 
    4008 48 -6.07042 15.9535 -25.1608 262 " " " " A 21 0 0 "VAL " HG23 " " 1 0 1 C2 
    4009 40 -3.32945 14.589 -28.8314 263 " " " " A 43 0 0 "SER " " N  " " " 7 0 1 C2 
    4010 14 -2.37189 14.1621 -29.8829 263 " " " " A 2 0 0 "SER " " CA " " " 6 0 1 C2 
    4011 14 -3.00502 13.3986 -31.0539 263 " " " " A 2 0 0 "SER " " C  " " " 6 0 1 C2 
    4012 23 -2.67852 13.6861 -32.2236 263 " " " " A 70 0 0 "SER " " O  " " " 8 0 1 C2 
    4013 14 -1.25963 13.3471 -29.2557 263 " " " " A 2 0 0 "SER " " CB " " " 6 0 1 C2 
    4014 23 -0.297229 14.1617 -28.5627 263 " " " " A 70 0 0 "SER " " OG " " " 8 0 1 C2 
    4015 48 -3.18275 14.3631 -27.858 263 " " " " A 21 0 0 "SER " " H  " " " 1 0 1 C2 
    4016 48 -1.89809 15.0638 -30.2708 263 " " " " A 21 0 0 "SER " " HA " " " 1 0 1 C2 
    4017 48 -0.745739 12.71 -29.9756 263 " " " " A 21 0 0 "SER " " HB3" " " 1 0 1 C2 
    4018 48 -1.67813 12.6589 -28.5213 263 " " " " A 21 0 0 "SER " " HB2" " " 1 0 1 C2 
    4019 48 -0.577221 14.2094 -27.6614 263 " " " " A 21 0 0 "SER " " HG " " " 1 0 1 C2 
    4020 40 -4.01982 12.5698 -30.7999 264 " " " " A 43 0 0 "ARG " " N  " " " 7 0 1 C2 
    4021 14 -4.8 11.8472 -31.8211 264 " " " " A 2 0 0 "ARG " " CA " " " 6 0 1 C2 
    4022 14 -5.61037 12.8923 -32.6958 264 " " " " A 2 0 0 "ARG " " C  " " " 6 0 1 C2 
    4023 23 -5.44196 12.9679 -33.9408 264 " " " " A 70 0 0 "ARG " " O  " " " 8 0 1 C2 
    4024 14 -5.63975 10.7101 -31.1349 264 " " " " A 2 0 0 "ARG " " CB " " " 6 0 1 C2 
    4025 14 -6.44054 9.76321 -32.0424 264 " " " " A 2 0 0 "ARG " " CG " " " 6 0 1 C2 
    4026 14 -5.65688 8.90606 -32.9326 264 " " " " A 2 0 0 "ARG " " CD " " " 6 0 1 C2 
    4027 40 -5.64203 9.44074 -34.3371 264 " " " " A 43 0 0 "ARG " " NE " " " 7 0 1 C2 
    4028 14 -4.66658 9.53985 -35.3297 264 " " " " A 2 0 0 "ARG " " CZ " " " 6 0 1 C2 
    4029 40 -4.93372 9.90306 -36.6119 264 " " " " A 43 0 0 "ARG " " NH1" " " 7 0 1 C2 
    4030 40 -3.37355 9.09803 -35.087 264 " " " " A 43 0 0 "ARG " " NH2" " " 7 0 1 C2 
    4031 48 -4.2368 12.3472 -29.8389 264 " " " " A 21 0 0 "ARG " " H  " " " 1 0 1 C2 
    4032 48 -4.13083 11.3526 -32.5251 264 " " " " A 21 0 0 "ARG " " HA " " " 1 0 1 C2 
    4033 48 -6.3423 11.2061 -30.4652 264 " " " " A 21 0 0 "ARG " " HB3" " " 1 0 1 C2 
    4034 48 -5.03057 10.1343 -30.4381 264 " " " " A 21 0 0 "ARG " " HB2" " " 1 0 1 C2 
    4035 48 -7.01379 10.4628 -32.6507 264 " " " " A 21 0 0 "ARG " " HG3" " " 1 0 1 C2 
    4036 48 -7.16367 9.06112 -31.6273 264 " " " " A 21 0 0 "ARG " " HG2" " " 1 0 1 C2 
    4037 48 -6.03376 7.89488 -32.779 264 " " " " A 21 0 0 "ARG " " HD3" " " 1 0 1 C2 
    4038 48 -4.63329 8.95562 -32.5612 264 " " " " A 21 0 0 "ARG " " HD2" " " 1 0 1 C2 
    4039 48 -6.51124 9.70989 -34.7754 264 " " " " A 21 0 0 "ARG " " HE " " " 1 0 1 C2 
    4040 48 -4.32026 9.65073 -37.3736 264 " " " " A 21 0 0 "ARG " HH12 " " 1 0 1 C2 
    4041 48 -5.89696 10.1124 -36.8321 264 " " " " A 21 0 0 "ARG " HH11 " " 1 0 1 C2 
    4042 48 -2.65893 9.2234 -35.7897 264 " " " " A 21 0 0 "ARG " HH22 " " 1 0 1 C2 
    4043 48 -3.06103 8.84392 -34.1608 264 " " " " A 21 0 0 "ARG " HH21 " " 1 0 1 C2 
    4044 40 -6.34582 13.7647 -32.0759 265 " " " " A 43 0 0 "PHE " " N  " " " 7 0 1 C2 
    4045 14 -7.20902 14.7687 -32.6781 265 " " " " A 2 0 0 "PHE " " CA " " " 6 0 1 C2 
    4046 14 -6.49658 15.7995 -33.5776 265 " " " " A 2 0 0 "PHE " " C  " " " 6 0 1 C2 
    4047 23 -7.0923 16.0689 -34.5959 265 " " " " A 70 0 0 "PHE " " O  " " " 8 0 1 C2 
    4048 14 -7.84797 15.5077 -31.4874 265 " " " " A 2 0 0 "PHE " " CB " " " 6 0 1 C2 
    4049 14 -9.00071 16.4381 -31.772 265 " " " " A 2 0 0 "PHE " " CG " " " 6 0 1 C2 
    4050 14 -10.2193 15.9188 -32.1048 265 " " " " A 2 0 0 "PHE " " CD1" " " 6 0 1 C2 
    4051 14 -8.80719 17.773 -31.5661 265 " " " " A 2 0 0 "PHE " " CD2" " " 6 0 1 C2 
    4052 14 -11.3325 16.7834 -32.347 265 " " " " A 2 0 0 "PHE " " CE1" " " 6 0 1 C2 
    4053 14 -9.85415 18.7095 -31.8576 265 " " " " A 2 0 0 "PHE " " CE2" " " 6 0 1 C2 
    4054 14 -11.129 18.1687 -32.2158 265 " " " " A 2 0 0 "PHE " " CZ " " " 6 0 1 C2 
    4055 48 -6.4861 13.6083 -31.088 265 " " " " A 21 0 0 "PHE " " H  " " " 1 0 1 C2 
    4056 48 -7.95982 14.2878 -33.3051 265 " " " " A 21 0 0 "PHE " " HA " " " 1 0 1 C2 
    4057 48 -7.06424 16.0693 -30.979 265 " " " " A 21 0 0 "PHE " " HB3" " " 1 0 1 C2 
    4058 48 -8.28829 14.8358 -30.7506 265 " " " " A 21 0 0 "PHE " " HB2" " " 1 0 1 C2 
    4059 48 -10.4283 14.8712 -32.2636 265 " " " " A 21 0 0 "PHE " " HD1" " " 1 0 1 C2 
    4060 48 -7.82992 18.1057 -31.2488 265 " " " " A 21 0 0 "PHE " " HD2" " " 1 0 1 C2 
    4061 48 -12.3221 16.4171 -32.5771 265 " " " " A 21 0 0 "PHE " " HE1" " " 1 0 1 C2 
    4062 48 -9.71764 19.7725 -31.7237 265 " " " " A 21 0 0 "PHE " " HE2" " " 1 0 1 C2 
    4063 48 -12.0137 18.778 -32.3267 265 " " " " A 21 0 0 "PHE " " HZ " " " 1 0 1 C2 
    4064 40 -5.2784 16.2206 -33.2788 266 " " " " A 43 0 0 "ARG " " N  " " " 7 0 1 C2 
    4065 14 -4.45114 17.1008 -34.1295 266 " " " " A 2 0 0 "ARG " " CA " " " 6 0 1 C2 
    4066 14 -4.11394 16.4779 -35.5079 266 " " " " A 2 0 0 "ARG " " C  " " " 6 0 1 C2 
    4067 23 -3.99458 17.2615 -36.4762 266 " " " " A 70 0 0 "ARG " " O  " " " 8 0 1 C2 
    4068 14 -3.10652 17.359 -33.3125 266 " " " " A 2 0 0 "ARG " " CB " " " 6 0 1 C2 
    4069 14 -1.98642 18.2372 -33.947 266 " " " " A 2 0 0 "ARG " " CG " " " 6 0 1 C2 
    4070 14 -0.938525 17.4153 -34.7036 266 " " " " A 2 0 0 "ARG " " CD " " " 6 0 1 C2 
    4071 40 -0.117263 18.2366 -35.6075 266 " " " " A 43 0 0 "ARG " " NE " " " 7 0 1 C2 
    4072 14 0.815391 17.8302 -36.4814 266 " " " " A 2 0 0 "ARG " " CZ " " " 6 0 1 C2 
    4073 40 1.23053 16.5984 -36.5027 266 " " " " A 43 0 0 "ARG " " NH1" " " 7 0 1 C2 
    4074 40 1.21384 18.6204 -37.424 266 " " " " A 43 0 0 "ARG " " NH2" " " 7 0 1 C2 
    4075 48 -4.85529 15.9025 -32.4186 266 " " " " A 21 0 0 "ARG " " H  " " " 1 0 1 C2 
    4076 48 -4.97746 18.05 -34.2305 266 " " " " A 21 0 0 "ARG " " HA " " " 1 0 1 C2 
    4077 48 -2.66242 16.3776 -33.146 266 " " " " A 21 0 0 "ARG " " HB3" " " 1 0 1 C2 
    4078 48 -3.34262 17.7396 -32.3188 266 " " " " A 21 0 0 "ARG " " HB2" " " 1 0 1 C2 
    4079 48 -1.55786 18.892 -33.1883 266 " " " " A 21 0 0 "ARG " " HG3" " " 1 0 1 C2 
    4080 48 -2.52446 18.929 -34.5951 266 " " " " A 21 0 0 "ARG " " HG2" " " 1 0 1 C2 
    4081 48 -1.47852 16.7185 -35.3448 266 " " " " A 21 0 0 "ARG " " HD3" " " 1 0 1 C2 
    4082 48 -0.346006 16.8272 -34.0027 266 " " " " A 21 0 0 "ARG " " HD2" " " 1 0 1 C2 
    4083 48 -0.101809 19.2318 -35.4362 266 " " " " A 21 0 0 "ARG " " HE " " " 1 0 1 C2 
    4084 48 0.503642 15.9112 -36.363 266 " " " " A 21 0 0 "ARG " HH12 " " 1 0 1 C2 
    4085 48 2.13162 16.292 -36.8407 266 " " " " A 21 0 0 "ARG " HH11 " " 1 0 1 C2 
    4086 48 1.74646 18.1659 -38.1519 266 " " " " A 21 0 0 "ARG " HH22 " " 1 0 1 C2 
    4087 48 0.799769 19.5413 -37.4473 266 " " " " A 21 0 0 "ARG " HH21 " " 1 0 1 C2 
    4088 40 -4.149 15.1616 -35.6253 267 " " " " A 43 0 0 "GLU " " N  " " " 7 0 1 C2 
    4089 14 -3.96782 14.4597 -36.8474 267 " " " " A 2 0 0 "GLU " " CA " " " 6 0 1 C2 
    4090 14 -5.28203 14.2226 -37.5854 267 " " " " A 2 0 0 "GLU " " C  " " " 6 0 1 C2 
    4091 23 -5.29215 14.2807 -38.818 267 " " " " A 70 0 0 "GLU " " O  " " " 8 0 1 C2 
    4092 14 -3.43989 13.063 -36.4973 267 " " " " A 2 0 0 "GLU " " CB " " " 6 0 1 C2 
    4093 14 -2.10713 13.0326 -35.6715 267 " " " " A 2 0 0 "GLU " " CG " " " 6 0 1 C2 
    4094 14 -0.952884 13.7406 -36.4277 267 " " " " A 2 0 0 "GLU " " CD " " " 6 0 1 C2 
    4095 23 -0.848998 13.6039 -37.649 267 " " " " A 70 0 0 "GLU " " OE1" " " 8 0 1 C2 
    4096 23 -0.185198 14.4223 -35.8212 267 " " " " A 70 0 0 "GLU " " OE2" " " 8 0 1 C2 
    4097 48 -4.3792 14.5256 -34.8753 267 " " " " A 21 0 0 "GLU " " H  " " " 1 0 1 C2 
    4098 48 -3.33043 14.8503 -37.6406 267 " " " " A 21 0 0 "GLU " " HA " " " 1 0 1 C2 
    4099 48 -3.20395 12.522 -37.4137 267 " " " " A 21 0 0 "GLU " " HB3" " " 1 0 1 C2 
    4100 48 -4.16761 12.435 -35.9834 267 " " " " A 21 0 0 "GLU " " HB2" " " 1 0 1 C2 
    4101 48 -1.83135 11.9816 -35.5857 267 " " " " A 21 0 0 "GLU " " HG3" " " 1 0 1 C2 
    4102 48 -2.1459 13.4623 -34.6706 267 " " " " A 21 0 0 "GLU " " HG2" " " 1 0 1 C2 
    4103 40 -6.37002 14.1087 -36.7949 268 " " " " A 43 0 0 "GLU " " N  " " " 7 0 1 C2 
    4104 14 -7.72566 13.8991 -37.3218 268 " " " " A 2 0 0 "GLU " " CA " " " 6 0 1 C2 
    4105 14 -8.32491 15.1801 -37.9494 268 " " " " A 2 0 0 "GLU " " C  " " " 6 0 1 C2 
    4106 23 -8.87923 15.0889 -39.0506 268 " " " " A 70 0 0 "GLU " " O  " " " 8 0 1 C2 
    4107 14 -8.67576 13.5297 -36.1145 268 " " " " A 2 0 0 "GLU " " CB " " " 6 0 1 C2 
    4108 14 -8.43788 12.2501 -35.3478 268 " " " " A 2 0 0 "GLU " " CG " " " 6 0 1 C2 
    4109 14 -8.3662 11.0239 -36.2159 268 " " " " A 2 0 0 "GLU " " CD " " " 6 0 1 C2 
    4110 23 -7.73892 10.009 -35.8109 268 " " " " A 70 0 0 "GLU " " OE1" " " 8 0 1 C2 
    4111 23 -8.90257 10.9764 -37.3046 268 " " " " A 70 0 0 "GLU " " OE2" " " 8 0 1 C2 
    4112 48 -6.23571 14.2914 -35.8107 268 " " " " A 21 0 0 "GLU " " H  " " " 1 0 1 C2 
    4113 48 -7.75293 13.1091 -38.0723 268 " " " " A 21 0 0 "GLU " " HA " " " 1 0 1 C2 
    4114 48 -9.68719 13.5412 -36.5207 268 " " " " A 21 0 0 "GLU " " HB3" " " 1 0 1 C2 
    4115 48 -8.69435 14.3938 -35.4504 268 " " " " A 21 0 0 "GLU " " HB2" " " 1 0 1 C2 
    4116 48 -9.33698 11.958 -34.8053 268 " " " " A 21 0 0 "GLU " " HG3" " " 1 0 1 C2 
    4117 48 -7.57167 12.2437 -34.6862 268 " " " " A 21 0 0 "GLU " " HG2" " " 1 0 1 C2 
    4118 40 -8.16176 16.3379 -37.337 269 " " " " A 43 0 0 "ILE " " N  " " " 7 0 1 C2 
    4119 14 -8.66853 17.5573 -37.8698 269 " " " " A 2 0 0 "ILE " " CA " " " 6 0 1 C2 
    4120 14 -7.8835 18.1306 -39.1039 269 " " " " A 2 0 0 "ILE " " C  " " " 6 0 1 C2 
    4121 23 -8.29348 19.1846 -39.6185 269 " " " " A 70 0 0 "ILE " " O  " " " 8 0 1 C2 
    4122 14 -8.6426 18.6711 -36.7634 269 " " " " A 2 0 0 "ILE " " CB " " " 6 0 1 C2 
    4123 14 -7.28561 18.8581 -36.1226 269 " " " " A 2 0 0 "ILE " " CG1" " " 6 0 1 C2 
    4124 14 -9.74173 18.4709 -35.7224 269 " " " " A 2 0 0 "ILE " " CG2" " " 6 0 1 C2 
    4125 14 -6.57997 20.0242 -36.8145 269 " " " " A 2 0 0 "ILE " " CD1" " " 6 0 1 C2 
    4126 48 -7.58128 16.3552 -36.5107 269 " " " " A 21 0 0 "ILE " " H  " " " 1 0 1 C2 
    4127 48 -9.67686 17.3286 -38.2149 269 " " " " A 21 0 0 "ILE " " HA " " " 1 0 1 C2 
    4128 48 -8.99582 19.573 -37.2633 269 " " " " A 21 0 0 "ILE " " HB " " " 1 0 1 C2 
    4129 48 -6.73947 17.915 -36.1432 269 " " " " A 21 0 0 "ILE " HG13 " " 1 0 1 C2 
    4130 48 -7.34908 19.0444 -35.0505 269 " " " " A 21 0 0 "ILE " HG12 " " 1 0 1 C2 
    4131 48 -9.68267 19.3222 -35.0443 269 " " " " A 21 0 0 "ILE " HG21 " " 1 0 1 C2 
    4132 48 -10.7496 18.5166 -36.1351 269 " " " " A 21 0 0 "ILE " HG22 " " 1 0 1 C2 
    4133 48 -9.56524 17.513 -35.2332 269 " " " " A 21 0 0 "ILE " HG23 " " 1 0 1 C2 
    4134 48 -7.24777 20.8392 -37.0936 269 " " " " A 21 0 0 "ILE " HD11 " " 1 0 1 C2 
    4135 48 -5.86275 20.4893 -36.1382 269 " " " " A 21 0 0 "ILE " HD12 " " 1 0 1 C2 
    4136 48 -5.90025 19.7618 -37.6252 269 " " " " A 21 0 0 "ILE " HD13 " " 1 0 1 C2 
    4137 40 -6.77213 17.5175 -39.5177 270 " " " " A 43 0 0 "ALA " " N  " " " 7 0 1 C2 
    4138 14 -6.08118 17.9497 -40.7685 270 " " " " A 2 0 0 "ALA " " CA " " " 6 0 1 C2 
    4139 14 -6.76564 17.1613 -41.9594 270 " " " " A 2 0 0 "ALA " " C  " " " 6 0 1 C2 
    4140 23 -6.4561 17.5922 -43.0877 270 " " " " A 70 0 0 "ALA " " O  " " " 8 0 1 C2 
    4141 14 -4.60985 17.5607 -40.6861 270 " " " " A 2 0 0 "ALA " " CB " " " 6 0 1 C2 
    4142 48 -6.50244 16.6367 -39.1034 270 " " " " A 21 0 0 "ALA " " H  " " " 1 0 1 C2 
    4143 48 -6.16212 19.0278 -40.907 270 " " " " A 21 0 0 "ALA " " HA " " " 1 0 1 C2 
    4144 48 -4.27939 17.6774 -39.654 270 " " " " A 21 0 0 "ALA " " HB1" " " 1 0 1 C2 
    4145 48 -4.46423 16.5015 -40.8981 270 " " " " A 21 0 0 "ALA " " HB2" " " 1 0 1 C2 
    4146 48 -3.98423 18.148 -41.3583 270 " " " " A 21 0 0 "ALA " " HB3" " " 1 0 1 C2 
    4147 40 -7.51408 16.0653 -41.7247 271 " " " " A 43 0 0 "GLU " " N  " " " 7 0 1 C2 
    4148 14 -8.24409 15.2448 -42.7255 271 " " " " A 2 0 0 "GLU " " CA " " " 6 0 1 C2 
    4149 14 -9.56525 15.9422 -43.0739 271 " " " " A 2 0 0 "GLU " " C  " " " 6 0 1 C2 
    4150 23 -10.0232 16.895 -42.3677 271 " " " " A 70 0 0 "GLU " " O  " " " 8 0 1 C2 
    4151 14 -8.64992 13.8958 -42.1938 271 " " " " A 2 0 0 "GLU " " CB " " " 6 0 1 C2 
    4152 14 -7.4284 13.0091 -41.8192 271 " " " " A 2 0 0 "GLU " " CG " " " 6 0 1 C2 
    4153 14 -6.53908 12.7757 -42.9836 271 " " " " A 2 0 0 "GLU " " CD " " " 6 0 1 C2 
    4154 23 -6.98428 12.1326 -44.0041 271 " " " " A 70 0 0 "GLU " " OE1" " " 8 0 1 C2 
    4155 23 -5.34242 13.1328 -42.9076 271 " " " " A 70 0 0 "GLU " " OE2" " " 8 0 1 C2 
    4156 48 -7.81929 15.8217 -40.7932 271 " " " " A 21 0 0 "GLU " " H  " " " 1 0 1 C2 
    4157 48 -7.59673 15.2627 -43.6023 271 " " " " A 21 0 0 "GLU " " HA " " " 1 0 1 C2 
    4158 48 -9.13933 13.3297 -42.9863 271 " " " " A 21 0 0 "GLU " " HB3" " " 1 0 1 C2 
    4159 48 -9.38144 14.0345 -41.3977 271 " " " " A 21 0 0 "GLU " " HB2" " " 1 0 1 C2 
    4160 48 -7.73247 11.988 -41.5892 271 " " " " A 21 0 0 "GLU " " HG3" " " 1 0 1 C2 
    4161 48 -6.86101 13.4609 -41.0055 271 " " " " A 21 0 0 "GLU " " HG2" " " 1 0 1 C2 
    4162 40 -10.2303 15.4253 -44.1114 272 " " " " A 43 0 0 "GLY " " N  " " " 7 0 1 C2 
    4163 14 -11.4016 16.0498 -44.7474 272 " " " " A 2 0 0 "GLY " " CA " " " 6 0 1 C2 
    4164 14 -12.7169 15.8709 -44.0181 272 " " " " A 2 0 0 "GLY " " C  " " " 6 0 1 C2 
    4165 23 -13.7779 15.7358 -44.6426 272 " " " " A 70 0 0 "GLY " " O  " " " 8 0 1 C2 
    4166 48 -9.9504 14.5202 -44.4614 272 " " " " A 21 0 0 "GLY " " H  " " " 1 0 1 C2 
    4167 48 -11.4762 15.575 -45.7257 272 " " " " A 21 0 0 "GLY " " HA3" " " 1 0 1 C2 
    4168 48 -11.0674 17.0846 -44.8222 272 " " " " A 21 0 0 "GLY " " HA2" " " 1 0 1 C2 
    4169 40 -12.7269 15.8249 -42.7038 273 " " " " A 43 0 0 "TYR " " N  " " " 7 0 1 C2 
    4170 14 -13.9267 15.7163 -41.8696 273 " " " " A 2 0 0 "TYR " " CA " " " 6 0 1 C2 
    4171 14 -13.8178 16.7349 -40.7337 273 " " " " A 2 0 0 "TYR " " C  " " " 6 0 1 C2 
    4172 23 -12.7284 17.2704 -40.4072 273 " " " " A 70 0 0 "TYR " " O  " " " 8 0 1 C2 
    4173 14 -14.182 14.2172 -41.5561 273 " " " " A 2 0 0 "TYR " " CB " " " 6 0 1 C2 
    4174 14 -13.0118 13.4083 -41.106 273 " " " " A 2 0 0 "TYR " " CG " " " 6 0 1 C2 
    4175 14 -12.5964 12.3978 -41.9971 273 " " " " A 2 0 0 "TYR " " CD1" " " 6 0 1 C2 
    4176 14 -12.5446 13.4504 -39.776 273 " " " " A 2 0 0 "TYR " " CD2" " " 6 0 1 C2 
    4177 14 -11.5151 11.5877 -41.5773 273 " " " " A 2 0 0 "TYR " " CE1" " " 6 0 1 C2 
    4178 14 -11.4058 12.7614 -39.391 273 " " " " A 2 0 0 "TYR " " CE2" " " 6 0 1 C2 
    4179 14 -10.8987 11.8671 -40.3549 273 " " " " A 2 0 0 "TYR " " CZ " " " 6 0 1 C2 
    4180 23 -9.83954 11.0662 -40.0225 273 " " " " A 70 0 0 "TYR " " OH " " " 8 0 1 C2 
    4181 48 -11.864 15.8915 -42.1832 273 " " " " A 21 0 0 "TYR " " H  " " " 1 0 1 C2 
    4182 48 -14.8105 16.1313 -42.3542 273 " " " " A 21 0 0 "TYR " " HA " " " 1 0 1 C2 
    4183 48 -14.5613 13.8398 -42.5057 273 " " " " A 21 0 0 "TYR " " HB3" " " 1 0 1 C2 
    4184 48 -15.0253 14.1682 -40.8672 273 " " " " A 21 0 0 "TYR " " HB2" " " 1 0 1 C2 
    4185 48 -12.9792 12.2335 -42.9935 273 " " " " A 21 0 0 "TYR " " HD1" " " 1 0 1 C2 
    4186 48 -12.9706 14.1685 -39.091 273 " " " " A 21 0 0 "TYR " " HD2" " " 1 0 1 C2 
    4187 48 -11.0494 10.8233 -42.1816 273 " " " " A 21 0 0 "TYR " " HE1" " " 1 0 1 C2 
    4188 48 -11.0689 12.9876 -38.3902 273 " " " " A 21 0 0 "TYR " " HE2" " " 1 0 1 C2 
    4189 48 -9.59304 11.0385 -39.1106 273 " " " " A 21 0 0 "TYR " " HH " " " 1 0 1 C2 
    4190 40 -15.014 16.9129 -40.1113 274 " " " " A 43 0 0 "ASP " " N  " " " 7 0 1 C2 
    4191 14 -15.378 18.042 -39.2537 274 " " " " A 2 0 0 "ASP " " CA " " " 6 0 1 C2 
    4192 14 -14.9794 17.7388 -37.7969 274 " " " " A 2 0 0 "ASP " " C  " " " 6 0 1 C2 
    4193 23 -14.3982 16.7419 -37.4367 274 " " " " A 70 0 0 "ASP " " O  " " " 8 0 1 C2 
    4194 14 -16.9619 18.118 -39.4476 274 " " " " A 2 0 0 "ASP " " CB " " " 6 0 1 C2 
    4195 14 -17.8519 17.3858 -38.3988 274 " " " " A 2 0 0 "ASP " " CG " " " 6 0 1 C2 
    4196 23 -18.0281 16.1302 -38.5342 274 " " " " A 70 0 0 "ASP " " OD1" " " 8 0 1 C2 
    4197 23 -18.3164 18.1097 -37.4855 274 " " " " A 70 0 0 "ASP " " OD2" " " 8 0 1 C2 
    4198 48 -15.7658 16.2894 -40.3686 274 " " " " A 21 0 0 "ASP " " H  " " " 1 0 1 C2 
    4199 48 -14.8406 18.8877 -39.6829 274 " " " " A 21 0 0 "ASP " " HA " " " 1 0 1 C2 
    4200 48 -17.1831 17.7793 -40.4598 274 " " " " A 21 0 0 "ASP " " HB3" " " 1 0 1 C2 
    4201 48 -17.2917 19.1555 -39.3924 274 " " " " A 21 0 0 "ASP " " HB2" " " 1 0 1 C2 
    4202 40 -15.2377 18.6507 -36.9259 275 " " " " A 43 0 0 "THR " " N  " " " 7 0 1 C2 
    4203 14 -14.9037 18.6098 -35.4839 275 " " " " A 2 0 0 "THR " " CA " " " 6 0 1 C2 
    4204 14 -15.7736 17.4582 -34.7257 275 " " " " A 2 0 0 "THR " " C  " " " 6 0 1 C2 
    4205 23 -15.3145 16.9124 -33.729 275 " " " " A 70 0 0 "THR " " O  " " " 8 0 1 C2 
    4206 14 -15.1691 20.0538 -34.8122 275 " " " " A 2 0 0 "THR " " CB " " " 6 0 1 C2 
    4207 23 -14.6073 21.1194 -35.5896 275 " " " " A 70 0 0 "THR " " OG1" " " 8 0 1 C2 
    4208 14 -14.7114 20.1049 -33.3986 275 " " " " A 2 0 0 "THR " " CG2" " " 6 0 1 C2 
    4209 48 -15.6962 19.4931 -37.2425 275 " " " " A 21 0 0 "THR " " H  " " " 1 0 1 C2 
    4210 48 -13.8419 18.4329 -35.3121 275 " " " " A 21 0 0 "THR " " HA " " " 1 0 1 C2 
    4211 48 -16.2421 20.2286 -34.7341 275 " " " " A 21 0 0 "THR " " HB " " " 1 0 1 C2 
    4212 48 -15.0754 21.8794 -35.2795 275 " " " " A 21 0 0 "THR " " HG1" " " 1 0 1 C2 
    4213 48 -13.6265 20.0978 -33.2932 275 " " " " A 21 0 0 "THR " HG21 " " 1 0 1 C2 
    4214 48 -15.035 21.0061 -32.8778 275 " " " " A 21 0 0 "THR " HG22 " " 1 0 1 C2 
    4215 48 -15.0702 19.2033 -32.9021 275 " " " " A 21 0 0 "THR " HG23 " " 1 0 1 C2 
    4216 40 -16.9402 17.0673 -35.2132 276 " " " " A 43 0 0 "GLU " " N  " " " 7 0 1 C2 
    4217 14 -17.7258 15.9694 -34.5932 276 " " " " A 2 0 0 "GLU " " CA " " " 6 0 1 C2 
    4218 14 -17.1968 14.6412 -35.1268 276 " " " " A 2 0 0 "GLU " " C  " " " 6 0 1 C2 
    4219 23 -17.0206 13.7141 -34.3685 276 " " " " A 70 0 0 "GLU " " O  " " " 8 0 1 C2 
    4220 14 -19.2622 16.0658 -34.8602 276 " " " " A 2 0 0 "GLU " " CB " " " 6 0 1 C2 
    4221 14 -20.2088 15.0865 -34.2621 276 " " " " A 2 0 0 "GLU " " CG " " " 6 0 1 C2 
    4222 14 -20.4141 13.7859 -34.9563 276 " " " " A 2 0 0 "GLU " " CD " " " 6 0 1 C2 
    4223 23 -20.363 13.7247 -36.193 276 " " " " A 70 0 0 "GLU " " OE1" " " 8 0 1 C2 
    4224 23 -20.6982 12.7713 -34.252 276 " " " " A 70 0 0 "GLU " " OE2" " " 8 0 1 C2 
    4225 48 -17.348 17.5128 -36.0227 276 " " " " A 21 0 0 "GLU " " H  " " " 1 0 1 C2 
    4226 48 -17.6092 16.0681 -33.514 276 " " " " A 21 0 0 "GLU " " HA " " " 1 0 1 C2 
    4227 48 -19.2876 16.0559 -35.9499 276 " " " " A 21 0 0 "GLU " " HB3" " " 1 0 1 C2 
    4228 48 -19.6328 17.0346 -34.5252 276 " " " " A 21 0 0 "GLU " " HB2" " " 1 0 1 C2 
    4229 48 -21.2038 15.5147 -34.3833 276 " " " " A 21 0 0 "GLU " " HG3" " " 1 0 1 C2 
    4230 48 -19.9683 14.9619 -33.2063 276 " " " " A 21 0 0 "GLU " " HG2" " " 1 0 1 C2 
    4231 40 -16.8087 14.5684 -36.427 277 " " " " A 43 0 0 "ALA " " N  " " " 7 0 1 C2 
    4232 14 -16.1585 13.3056 -36.8564 277 " " " " A 2 0 0 "ALA " " CA " " " 6 0 1 C2 
    4233 14 -14.753 13.0686 -36.2807 277 " " " " A 2 0 0 "ALA " " C  " " " 6 0 1 C2 
    4234 23 -14.4506 11.918 -35.9272 277 " " " " A 70 0 0 "ALA " " O  " " " 8 0 1 C2 
    4235 14 -16.1061 13.4376 -38.3717 277 " " " " A 2 0 0 "ALA " " CB " " " 6 0 1 C2 
    4236 48 -17.2421 15.1187 -37.1546 277 " " " " A 21 0 0 "ALA " " H  " " " 1 0 1 C2 
    4237 48 -16.6846 12.4021 -36.5482 277 " " " " A 21 0 0 "ALA " " HA " " " 1 0 1 C2 
    4238 48 -15.5383 12.6165 -38.8093 277 " " " " A 21 0 0 "ALA " " HB1" " " 1 0 1 C2 
    4239 48 -17.139 13.5729 -38.6927 277 " " " " A 21 0 0 "ALA " " HB2" " " 1 0 1 C2 
    4240 48 -15.5138 14.3079 -38.6542 277 " " " " A 21 0 0 "ALA " " HB3" " " 1 0 1 C2 
    4241 40 -13.9946 14.1533 -36.0747 278 " " " " A 43 0 0 "ALA " " N  " " " 7 0 1 C2 
    4242 14 -12.616 14.0656 -35.4747 278 " " " " A 2 0 0 "ALA " " CA " " " 6 0 1 C2 
    4243 14 -12.5847 13.6428 -34.029 278 " " " " A 2 0 0 "ALA " " C  " " " 6 0 1 C2 
    4244 23 -11.8491 12.7399 -33.626 278 " " " " A 70 0 0 "ALA " " O  " " " 8 0 1 C2 
    4245 14 -11.866 15.3692 -35.6451 278 " " " " A 2 0 0 "ALA " " CB " " " 6 0 1 C2 
    4246 48 -14.4022 15.0312 -36.3634 278 " " " " A 21 0 0 "ALA " " H  " " " 1 0 1 C2 
    4247 48 -12.1673 13.3051 -36.1139 278 " " " " A 21 0 0 "ALA " " HA " " " 1 0 1 C2 
    4248 48 -10.8434 15.3095 -35.2724 278 " " " " A 21 0 0 "ALA " " HB1" " " 1 0 1 C2 
    4249 48 -11.9539 15.6722 -36.6884 278 " " " " A 21 0 0 "ALA " " HB2" " " 1 0 1 C2 
    4250 48 -12.3337 16.226 -35.1601 278 " " " " A 21 0 0 "ALA " " HB3" " " 1 0 1 C2 
    4251 40 -13.4961 14.2368 -33.2778 279 " " " " A 43 0 0 "VAL " " N  " " " 7 0 1 C2 
    4252 14 -13.6794 13.9807 -31.7925 279 " " " " A 2 0 0 "VAL " " CA " " " 6 0 1 C2 
    4253 14 -14.3054 12.6121 -31.6563 279 " " " " A 2 0 0 "VAL " " C  " " " 6 0 1 C2 
    4254 23 -13.9222 11.8296 -30.842 279 " " " " A 70 0 0 "VAL " " O  " " " 8 0 1 C2 
    4255 14 -14.5906 15.1209 -31.2035 279 " " " " A 2 0 0 "VAL " " CB " " " 6 0 1 C2 
    4256 14 -16.1474 14.9511 -31.4444 279 " " " " A 2 0 0 "VAL " " CG1" " " 6 0 1 C2 
    4257 14 -14.3763 15.0961 -29.6591 279 " " " " A 2 0 0 "VAL " " CG2" " " 6 0 1 C2 
    4258 48 -14.0896 14.9203 -33.7259 279 " " " " A 21 0 0 "VAL " " H  " " " 1 0 1 C2 
    4259 48 -12.7442 14.1444 -31.2571 279 " " " " A 21 0 0 "VAL " " HA " " " 1 0 1 C2 
    4260 48 -14.241 16.0374 -31.6787 279 " " " " A 21 0 0 "VAL " " HB " " " 1 0 1 C2 
    4261 48 -16.5981 14.2813 -30.7121 279 " " " " A 21 0 0 "VAL " HG11 " " 1 0 1 C2 
    4262 48 -16.6823 15.8729 -31.2159 279 " " " " A 21 0 0 "VAL " HG12 " " 1 0 1 C2 
    4263 48 -16.381 14.6955 -32.4779 279 " " " " A 21 0 0 "VAL " HG13 " " 1 0 1 C2 
    4264 48 -14.535 16.0954 -29.2538 279 " " " " A 21 0 0 "VAL " HG21 " " 1 0 1 C2 
    4265 48 -14.9576 14.3346 -29.1393 279 " " " " A 21 0 0 "VAL " HG22 " " 1 0 1 C2 
    4266 48 -13.3194 14.9523 -29.4346 279 " " " " A 21 0 0 "VAL " HG23 " " 1 0 1 C2 
    4267 40 -15.3704 12.3318 -32.3862 280 " " " " A 43 0 0 "ARG " " N  " " " 7 0 1 C2 
    4268 14 -16.1008 11.0371 -32.4607 280 " " " " A 2 0 0 "ARG " " CA " " " 6 0 1 C2 
    4269 14 -15.1043 9.85282 -32.7235 280 " " " " A 2 0 0 "ARG " " C  " " " 6 0 1 C2 
    4270 23 -14.863 8.98082 -31.8863 280 " " " " A 70 0 0 "ARG " " O  " " " 8 0 1 C2 
    4271 14 -17.3284 10.991 -33.3617 280 " " " " A 2 0 0 "ARG " " CB " " " 6 0 1 C2 
    4272 14 -18.1359 9.67341 -33.3745 280 " " " " A 2 0 0 "ARG " " CG " " " 6 0 1 C2 
    4273 14 -19.3901 9.70753 -34.2458 280 " " " " A 2 0 0 "ARG " " CD " " " 6 0 1 C2 
    4274 40 -19.3492 10.6876 -35.3447 280 " " " " A 43 0 0 "ARG " " NE " " " 7 0 1 C2 
    4275 14 -19.1201 10.5719 -36.6404 280 " " " " A 2 0 0 "ARG " " CZ " " " 6 0 1 C2 
    4276 40 -19.2156 11.6974 -37.344 280 " " " " A 43 0 0 "ARG " " NH1" " " 7 0 1 C2 
    4277 40 -18.6861 9.42478 -37.1901 280 " " " " A 43 0 0 "ARG " " NH2" " " 7 0 1 C2 
    4278 48 -15.7529 13.0998 -32.9191 280 " " " " A 21 0 0 "ARG " " H  " " " 1 0 1 C2 
    4279 48 -16.5104 10.8564 -31.4669 280 " " " " A 21 0 0 "ARG " " HA " " " 1 0 1 C2 
    4280 48 -16.9076 11.1169 -34.3593 280 " " " " A 21 0 0 "ARG " " HB3" " " 1 0 1 C2 
    4281 48 -17.9522 11.8723 -33.2124 280 " " " " A 21 0 0 "ARG " " HB2" " " 1 0 1 C2 
    4282 48 -18.4885 9.59242 -32.3463 280 " " " " A 21 0 0 "ARG " " HG3" " " 1 0 1 C2 
    4283 48 -17.4605 8.93168 -33.8009 280 " " " " A 21 0 0 "ARG " " HG2" " " 1 0 1 C2 
    4284 48 -20.2404 10.0752 -33.6715 280 " " " " A 21 0 0 "ARG " " HD3" " " 1 0 1 C2 
    4285 48 -19.5664 8.69545 -34.6101 280 " " " " A 21 0 0 "ARG " " HD2" " " 1 0 1 C2 
    4286 48 -19.7655 11.5363 -34.9891 280 " " " " A 21 0 0 "ARG " " HE " " " 1 0 1 C2 
    4287 48 -19.3209 11.5993 -38.3437 280 " " " " A 21 0 0 "ARG " HH12 " " 1 0 1 C2 
    4288 48 -19.3835 12.5868 -36.896 280 " " " " A 21 0 0 "ARG " HH11 " " 1 0 1 C2 
    4289 48 -18.6048 8.5567 -36.6803 280 " " " " A 21 0 0 "ARG " HH22 " " 1 0 1 C2 
    4290 48 -18.21 9.4558 -38.0803 280 " " " " A 21 0 0 "ARG " HH21 " " 1 0 1 C2 
    4291 40 -14.313 9.91506 -33.8664 281 " " " " A 43 0 0 "ARG " " N  " " " 7 0 1 C2 
    4292 14 -13.1721 9.05611 -34.2074 281 " " " " A 2 0 0 "ARG " " CA " " " 6 0 1 C2 
    4293 14 -12.1475 8.85172 -33.0726 281 " " " " A 2 0 0 "ARG " " C  " " " 6 0 1 C2 
    4294 23 -11.7273 7.70329 -32.823 281 " " " " A 70 0 0 "ARG " " O  " " " 8 0 1 C2 
    4295 14 -12.5539 9.60068 -35.5719 281 " " " " A 2 0 0 "ARG " " CB " " " 6 0 1 C2 
    4296 14 -13.4275 9.33506 -36.8037 281 " " " " A 2 0 0 "ARG " " CG " " " 6 0 1 C2 
    4297 14 -13.0191 10.1491 -38.0402 281 " " " " A 2 0 0 "ARG " " CD " " " 6 0 1 C2 
    4298 40 -13.6689 9.50333 -39.1798 281 " " " " A 43 0 0 "ARG " " NE " " " 7 0 1 C2 
    4299 14 -13.0835 8.92263 -40.1934 281 " " " " A 2 0 0 "ARG " " CZ " " " 6 0 1 C2 
    4300 40 -13.7799 8.46282 -41.2475 281 " " " " A 43 0 0 "ARG " " NH1" " " 7 0 1 C2 
    4301 40 -11.8187 8.64845 -40.0835 281 " " " " A 43 0 0 "ARG " " NH2" " " 7 0 1 C2 
    4302 48 -14.4359 10.7422 -34.4327 281 " " " " A 21 0 0 "ARG " " H  " " " 1 0 1 C2 
    4303 48 -13.6441 8.08658 -34.3663 281 " " " " A 21 0 0 "ARG " " HA " " " 1 0 1 C2 
    4304 48 -11.5783 9.12036 -35.6465 281 " " " " A 21 0 0 "ARG " " HB3" " " 1 0 1 C2 
    4305 48 -12.3235 10.666 -35.5618 281 " " " " A 21 0 0 "ARG " " HB2" " " 1 0 1 C2 
    4306 48 -14.4807 9.5863 -36.6783 281 " " " " A 21 0 0 "ARG " " HG3" " " 1 0 1 C2 
    4307 48 -13.4177 8.26301 -37.0004 281 " " " " A 21 0 0 "ARG " " HG2" " " 1 0 1 C2 
    4308 48 -11.9668 10.4319 -38.0702 281 " " " " A 21 0 0 "ARG " " HD3" " " 1 0 1 C2 
    4309 48 -13.4349 11.156 -38.0057 281 " " " " A 21 0 0 "ARG " " HD2" " " 1 0 1 C2 
    4310 48 -14.6758 9.58281 -39.1904 281 " " " " A 21 0 0 "ARG " " HE " " " 1 0 1 C2 
    4311 48 -13.4269 7.99027 -42.0673 281 " " " " A 21 0 0 "ARG " HH12 " " 1 0 1 C2 
    4312 48 -14.7736 8.64055 -41.213 281 " " " " A 21 0 0 "ARG " HH11 " " 1 0 1 C2 
    4313 48 -11.3575 8.97247 -39.2454 281 " " " " A 21 0 0 "ARG " HH22 " " 1 0 1 C2 
    4314 48 -11.357 7.95707 -40.6571 281 " " " " A 21 0 0 "ARG " HH21 " " 1 0 1 C2 
    4315 40 -11.895 9.92317 -32.3045 282 " " " " A 43 0 0 "THR " " N  " " " 7 0 1 C2 
    4316 14 -10.9373 9.94163 -31.1721 282 " " " " A 2 0 0 "THR " " CA " " " 6 0 1 C2 
    4317 14 -11.4427 9.25149 -29.9018 282 " " " " A 2 0 0 "THR " " C  " " " 6 0 1 C2 
    4318 23 -10.6781 8.53773 -29.2116 282 " " " " A 70 0 0 "THR " " O  " " " 8 0 1 C2 
    4319 14 -10.5012 11.4376 -30.9549 282 " " " " A 2 0 0 "THR " " CB " " " 6 0 1 C2 
    4320 23 -9.87353 11.9713 -32.1153 282 " " " " A 70 0 0 "THR " " OG1" " " 8 0 1 C2 
    4321 14 -9.42805 11.4947 -29.8128 282 " " " " A 2 0 0 "THR " " CG2" " " 6 0 1 C2 
    4322 48 -12.3182 10.8115 -32.5322 282 " " " " A 21 0 0 "THR " " H  " " " 1 0 1 C2 
    4323 48 -10.0369 9.43012 -31.5122 282 " " " " A 21 0 0 "THR " " HA " " " 1 0 1 C2 
    4324 48 -11.3458 12.1093 -30.801 282 " " " " A 21 0 0 "THR " " HB " " " 1 0 1 C2 
    4325 48 -10.577 12.2571 -32.6778 282 " " " " A 21 0 0 "THR " " HG1" " " 1 0 1 C2 
    4326 48 -9.06913 12.5239 -29.8131 282 " " " " A 21 0 0 "THR " HG21 " " 1 0 1 C2 
    4327 48 -9.84582 11.3814 -28.8124 282 " " " " A 21 0 0 "THR " HG22 " " 1 0 1 C2 
    4328 48 -8.65256 10.7471 -29.9797 282 " " " " A 21 0 0 "THR " HG23 " " 1 0 1 C2 
    4329 40 -12.8187 9.26703 -29.7064 283 " " " " A 43 0 0 "VAL " " N  " " " 7 0 1 C2 
    4330 14 -13.4625 8.53962 -28.5772 283 " " " " A 2 0 0 "VAL " " CA " " " 6 0 1 C2 
    4331 14 -13.5618 7.06892 -29.0559 283 " " " " A 2 0 0 "VAL " " C  " " " 6 0 1 C2 
    4332 23 -13.2219 6.17662 -28.2747 283 " " " " A 70 0 0 "VAL " " O  " " " 8 0 1 C2 
    4333 14 -14.8868 9.1449 -28.3112 283 " " " " A 2 0 0 "VAL " " CB " " " 6 0 1 C2 
    4334 14 -15.7294 8.332 -27.3595 283 " " " " A 2 0 0 "VAL " " CG1" " " 6 0 1 C2 
    4335 14 -14.7144 10.5287 -27.6565 283 " " " " A 2 0 0 "VAL " " CG2" " " 6 0 1 C2 
    4336 48 -13.4573 9.81809 -30.2619 283 " " " " A 21 0 0 "VAL " " H  " " " 1 0 1 C2 
    4337 48 -12.928 8.6886 -27.639 283 " " " " A 21 0 0 "VAL " " HA " " " 1 0 1 C2 
    4338 48 -15.418 9.16354 -29.2628 283 " " " " A 21 0 0 "VAL " " HB " " " 1 0 1 C2 
    4339 48 -16.005 7.38572 -27.825 283 " " " " A 21 0 0 "VAL " HG11 " " 1 0 1 C2 
    4340 48 -15.1109 8.1303 -26.485 283 " " " " A 21 0 0 "VAL " HG12 " " 1 0 1 C2 
    4341 48 -16.6625 8.83024 -27.0966 283 " " " " A 21 0 0 "VAL " HG13 " " 1 0 1 C2 
    4342 48 -15.6767 11.0233 -27.5239 283 " " " " A 21 0 0 "VAL " HG21 " " 1 0 1 C2 
    4343 48 -14.2387 10.4952 -26.6764 283 " " " " A 21 0 0 "VAL " HG22 " " 1 0 1 C2 
    4344 48 -14.1971 11.2049 -28.3371 283 " " " " A 21 0 0 "VAL " HG23 " " 1 0 1 C2 
    4345 40 -13.9567 6.75771 -30.341 284 " " " " A 43 0 0 "MET " " N  " " " 7 0 1 C2 
    4346 14 -13.8584 5.40985 -30.9583 284 " " " " A 2 0 0 "MET " " CA " " " 6 0 1 C2 
    4347 14 -12.4115 4.7625 -31.0264 284 " " " " A 2 0 0 "MET " " C  " " " 6 0 1 C2 
    4348 23 -12.2975 3.58699 -31.3078 284 " " " " A 70 0 0 "MET " " O  " " " 8 0 1 C2 
    4349 14 -14.4626 5.4762 -32.4274 284 " " " " A 2 0 0 "MET " " CB " " " 6 0 1 C2 
    4350 14 -15.3072 4.20168 -32.8579 284 " " " " A 2 0 0 "MET " " CG " " " 6 0 1 C2 
    4351 52 -16.0889 4.18765 -34.4747 284 " " " " A 13 0 0 "MET " " SD " " " 16 0 1 C2 
    4352 14 -14.6915 4.5233 -35.6557 284 " " " " A 2 0 0 "MET " " CE " " " 6 0 1 C2 
    4353 48 -14.3243 7.51751 -30.8957 284 " " " " A 21 0 0 "MET " " H  " " " 1 0 1 C2 
    4354 48 -14.3927 4.66012 -30.3747 284 " " " " A 21 0 0 "MET " " HA " " " 1 0 1 C2 
    4355 48 -13.6234 5.63432 -33.1048 284 " " " " A 21 0 0 "MET " " HB3" " " 1 0 1 C2 
    4356 48 -15.0746 6.37811 -32.4315 284 " " " " A 21 0 0 "MET " " HB2" " " 1 0 1 C2 
    4357 48 -16.0844 3.86258 -32.1731 284 " " " " A 21 0 0 "MET " " HG3" " " 1 0 1 C2 
    4358 48 -14.5857 3.40362 -33.0333 284 " " " " A 21 0 0 "MET " " HG2" " " 1 0 1 C2 
    4359 48 -14.8914 4.10045 -36.6402 284 " " " " A 21 0 0 "MET " " HE1" " " 1 0 1 C2 
    4360 48 -14.6898 5.58925 -35.8834 284 " " " " A 21 0 0 "MET " " HE2" " " 1 0 1 C2 
    4361 48 -13.6897 4.26367 -35.3134 284 " " " " A 21 0 0 "MET " " HE3" " " 1 0 1 C2 
    4362 40 -11.2994 5.43774 -30.6876 285 " " " " A 43 0 0 "THR " " N  " " " 7 0 1 C2 
    4363 14 -9.98895 4.92296 -30.8502 285 " " " " A 2 0 0 "THR " " CA " " " 6 0 1 C2 
    4364 14 -9.23937 5.17586 -29.5456 285 " " " " A 2 0 0 "THR " " C  " " " 6 0 1 C2 
    4365 23 -9.19844 4.27943 -28.6688 285 " " " " A 70 0 0 "THR " " O  " " " 8 0 1 C2 
    4366 14 -9.29717 5.46155 -32.1627 285 " " " " A 2 0 0 "THR " " CB " " " 6 0 1 C2 
    4367 23 -9.41459 6.86505 -32.0723 285 " " " " A 70 0 0 "THR " " OG1" " " 8 0 1 C2 
    4368 14 -9.88456 4.85516 -33.4337 285 " " " " A 2 0 0 "THR " " CG2" " " 6 0 1 C2 
    4369 48 -11.2881 6.44041 -30.5668 285 " " " " A 21 0 0 "THR " " H  " " " 1 0 1 C2 
    4370 48 -10.0556 3.83505 -30.8392 285 " " " " A 21 0 0 "THR " " HA " " " 1 0 1 C2 
    4371 48 -8.24605 5.18533 -32.0793 285 " " " " A 21 0 0 "THR " " HB " " " 1 0 1 C2 
    4372 48 -10.3174 7.10296 -32.2184 285 " " " " A 21 0 0 "THR " " HG1" " " 1 0 1 C2 
    4373 48 -9.26215 5.16103 -34.2747 285 " " " " A 21 0 0 "THR " HG21 " " 1 0 1 C2 
    4374 48 -9.91409 3.76942 -33.3421 285 " " " " A 21 0 0 "THR " HG22 " " 1 0 1 C2 
    4375 48 -10.9095 5.19085 -33.5915 285 " " " " A 21 0 0 "THR " HG23 " " 1 0 1 C2 
    4376 40 -8.5885 6.32466 -29.3549 286 " " " " A 43 0 0 "SER " " N  " " " 7 0 1 C2 
    4377 14 -7.71754 6.67878 -28.2084 286 " " " " A 2 0 0 "SER " " CA " " " 6 0 1 C2 
    4378 14 -8.56173 6.75508 -26.8847 286 " " " " A 2 0 0 "SER " " C  " " " 6 0 1 C2 
    4379 23 -8.11867 6.13665 -25.8544 286 " " " " A 70 0 0 "SER " " O  " " " 8 0 1 C2 
    4380 14 -6.99886 7.99738 -28.4499 286 " " " " A 2 0 0 "SER " " CB " " " 6 0 1 C2 
    4381 23 -5.73599 8.03522 -27.737 286 " " " " A 70 0 0 "SER " " OG " " " 8 0 1 C2 
    4382 48 -8.50951 6.85206 -30.2126 286 " " " " A 21 0 0 "SER " " H  " " " 1 0 1 C2 
    4383 48 -6.99465 5.88186 -28.0339 286 " " " " A 21 0 0 "SER " " HA " " " 1 0 1 C2 
    4384 48 -7.66218 8.7841 -28.0905 286 " " " " A 21 0 0 "SER " " HB3" " " 1 0 1 C2 
    4385 48 -6.73906 8.26453 -29.4743 286 " " " " A 21 0 0 "SER " " HB2" " " 1 0 1 C2 
    4386 48 -5.13711 7.45526 -28.182 286 " " " " A 21 0 0 "SER " " HG " " " 1 0 1 C2 
    4387 40 -9.87347 7.21758 -26.8992 287 " " " " A 43 0 0 "GLY " " N  " " " 7 0 1 C2 
    4388 14 -10.7988 7.16964 -25.7705 287 " " " " A 2 0 0 "GLY " " CA " " " 6 0 1 C2 
    4389 14 -11.0906 5.72528 -25.2799 287 " " " " A 2 0 0 "GLY " " C  " " " 6 0 1 C2 
    4390 23 -11.3658 5.55305 -24.0417 287 " " " " A 70 0 0 "GLY " " O  " " " 8 0 1 C2 
    4391 48 -10.2855 7.63824 -27.7198 287 " " " " A 21 0 0 "GLY " " H  " " " 1 0 1 C2 
    4392 48 -11.822 7.48807 -25.97 287 " " " " A 21 0 0 "GLY " " HA3" " " 1 0 1 C2 
    4393 48 -10.3915 7.84326 -25.0165 287 " " " " A 21 0 0 "GLY " " HA2" " " 1 0 1 C2 
    4394 40 -10.9381 4.69081 -26.1476 288 " " " " A 43 0 0 "ARG " " N  " " " 7 0 1 C2 
    4395 14 -11.0666 3.31075 -25.6841 288 " " " " A 2 0 0 "ARG " " CA " " " 6 0 1 C2 
    4396 14 -9.87107 2.78783 -24.9219 288 " " " " A 2 0 0 "ARG " " C  " " " 6 0 1 C2 
    4397 23 -10.0062 2.12318 -23.8864 288 " " " " A 70 0 0 "ARG " " O  " " " 8 0 1 C2 
    4398 14 -11.2532 2.32943 -26.8868 288 " " " " A 2 0 0 "ARG " " CB " " " 6 0 1 C2 
    4399 14 -12.4962 2.74456 -27.8276 288 " " " " A 2 0 0 "ARG " " CG " " " 6 0 1 C2 
    4400 14 -13.1519 1.543 -28.6362 288 " " " " A 2 0 0 "ARG " " CD " " " 6 0 1 C2 
    4401 40 -12.0341 0.905164 -29.4045 288 " " " " A 43 0 0 "ARG " " NE " " " 7 0 1 C2 
    4402 14 -12.0179 -0.298958 -29.9724 288 " " " " A 2 0 0 "ARG " " CZ " " " 6 0 1 C2 
    4403 40 -10.8962 -0.658494 -30.6159 288 " " " " A 43 0 0 "ARG " " NH1" " " 7 0 1 C2 
    4404 40 -13.1549 -0.98893 -30.0422 288 " " " " A 43 0 0 "ARG " " NH2" " " 7 0 1 C2 
    4405 48 -10.4503 4.7796 -27.0276 288 " " " " A 21 0 0 "ARG " " H  " " " 1 0 1 C2 
    4406 48 -11.8981 3.31802 -24.9793 288 " " " " A 21 0 0 "ARG " " HA " " " 1 0 1 C2 
    4407 48 -11.2896 1.28248 -26.5856 288 " " " " A 21 0 0 "ARG " " HB3" " " 1 0 1 C2 
    4408 48 -10.3702 2.32909 -27.5259 288 " " " " A 21 0 0 "ARG " " HB2" " " 1 0 1 C2 
    4409 48 -12.3645 3.7145 -28.3072 288 " " " " A 21 0 0 "ARG " " HG3" " " 1 0 1 C2 
    4410 48 -13.3477 2.94089 -27.1762 288 " " " " A 21 0 0 "ARG " " HG2" " " 1 0 1 C2 
    4411 48 -14.0825 1.71981 -29.1755 288 " " " " A 21 0 0 "ARG " " HD3" " " 1 0 1 C2 
    4412 48 -13.4078 0.802457 -27.8784 288 " " " " A 21 0 0 "ARG " " HD2" " " 1 0 1 C2 
    4413 48 -11.2331 1.49251 -29.5877 288 " " " " A 21 0 0 "ARG " " HE " " " 1 0 1 C2 
    4414 48 -10.7311 -1.56872 -31.0213 288 " " " " A 21 0 0 "ARG " HH12 " " 1 0 1 C2 
    4415 48 -10.0787 -0.100129 -30.416 288 " " " " A 21 0 0 "ARG " HH11 " " 1 0 1 C2 
    4416 48 -13.2013 -1.89331 -30.4895 288 " " " " A 21 0 0 "ARG " HH22 " " 1 0 1 C2 
    4417 48 -13.9933 -0.66278 -29.583 288 " " " " A 21 0 0 "ARG " HH21 " " 1 0 1 C2 
    4418 40 -8.6931 3.15004 -25.3931 289 " " " " A 43 0 0 "THR " " N  " " " 7 0 1 C2 
    4419 14 -7.41308 2.70113 -24.878 289 " " " " A 2 0 0 "THR " " CA " " " 6 0 1 C2 
    4420 14 -7.13303 3.25639 -23.3711 289 " " " " A 2 0 0 "THR " " C  " " " 6 0 1 C2 
    4421 23 -6.726 2.44597 -22.6046 289 " " " " A 70 0 0 "THR " " O  " " " 8 0 1 C2 
    4422 14 -6.31856 3.22098 -25.8477 289 " " " " A 2 0 0 "THR " " CB " " " 6 0 1 C2 
    4423 23 -6.03079 4.60085 -25.5771 289 " " " " A 70 0 0 "THR " " OG1" " " 8 0 1 C2 
    4424 14 -6.42377 2.97508 -27.3313 289 " " " " A 2 0 0 "THR " " CG2" " " 6 0 1 C2 
    4425 48 -8.58271 3.71442 -26.2234 289 " " " " A 21 0 0 "THR " " H  " " " 1 0 1 C2 
    4426 48 -7.34216 1.6136 -24.8967 289 " " " " A 21 0 0 "THR " " HA " " " 1 0 1 C2 
    4427 48 -5.43598 2.65799 -25.544 289 " " " " A 21 0 0 "THR " " HB " " " 1 0 1 C2 
    4428 48 -6.73881 5.1787 -25.8175 289 " " " " A 21 0 0 "THR " " HG1" " " 1 0 1 C2 
    4429 48 -5.52221 3.11288 -27.9282 289 " " " " A 21 0 0 "THR " HG21 " " 1 0 1 C2 
    4430 48 -6.84041 2.01664 -27.641 289 " " " " A 21 0 0 "THR " HG22 " " 1 0 1 C2 
    4431 48 -7.11021 3.67482 -27.808 289 " " " " A 21 0 0 "THR " HG23 " " 1 0 1 C2 
    4432 40 -7.50532 4.50132 -22.9763 290 " " " " A 43 0 0 "VAL " " N  " " " 7 0 1 C2 
    4433 14 -7.39742 5.08104 -21.6462 290 " " " " A 2 0 0 "VAL " " CA " " " 6 0 1 C2 
    4434 14 -8.40439 4.39579 -20.7072 290 " " " " A 2 0 0 "VAL " " C  " " " 6 0 1 C2 
    4435 23 -7.9111 4.07113 -19.5788 290 " " " " A 70 0 0 "VAL " " O  " " " 8 0 1 C2 
    4436 14 -7.54834 6.58598 -21.7469 290 " " " " A 2 0 0 "VAL " " CB " " " 6 0 1 C2 
    4437 14 -6.52725 7.14746 -22.8057 290 " " " " A 2 0 0 "VAL " " CG1" " " 6 0 1 C2 
    4438 14 -8.97256 7.07261 -22.1286 290 " " " " A 2 0 0 "VAL " " CG2" " " 6 0 1 C2 
    4439 48 -7.73497 5.15565 -23.7106 290 " " " " A 21 0 0 "VAL " " H  " " " 1 0 1 C2 
    4440 48 -6.37967 4.85339 -21.3292 290 " " " " A 21 0 0 "VAL " " HA " " " 1 0 1 C2 
    4441 48 -7.27908 7.02618 -20.7868 290 " " " " A 21 0 0 "VAL " " HB " " " 1 0 1 C2 
    4442 48 -6.77513 6.80481 -23.8103 290 " " " " A 21 0 0 "VAL " HG11 " " 1 0 1 C2 
    4443 48 -6.58679 8.23571 -22.8218 290 " " " " A 21 0 0 "VAL " HG12 " " 1 0 1 C2 
    4444 48 -5.48073 6.91975 -22.6031 290 " " " " A 21 0 0 "VAL " HG13 " " 1 0 1 C2 
    4445 48 -9.78494 6.90783 -21.4208 290 " " " " A 21 0 0 "VAL " HG21 " " 1 0 1 C2 
    4446 48 -9.0034 8.14624 -22.3142 290 " " " " A 21 0 0 "VAL " HG22 " " 1 0 1 C2 
    4447 48 -9.33416 6.55666 -23.018 290 " " " " A 21 0 0 "VAL " HG23 " " 1 0 1 C2 
    4448 40 -9.60637 4.11276 -21.1897 291 " " " " A 43 0 0 "VAL " " N  " " " 7 0 1 C2 
    4449 14 -10.7265 3.37492 -20.5766 291 " " " " A 2 0 0 "VAL " " CA " " " 6 0 1 C2 
    4450 14 -10.2028 1.89656 -20.3121 291 " " " " A 2 0 0 "VAL " " C  " " " 6 0 1 C2 
    4451 23 -10.3884 1.44208 -19.1578 291 " " " " A 70 0 0 "VAL " " O  " " " 8 0 1 C2 
    4452 14 -12.0203 3.48564 -21.373 291 " " " " A 2 0 0 "VAL " " CB " " " 6 0 1 C2 
    4453 14 -13.1324 2.48227 -20.9697 291 " " " " A 2 0 0 "VAL " " CG1" " " 6 0 1 C2 
    4454 14 -12.5469 4.93508 -21.42 291 " " " " A 2 0 0 "VAL " " CG2" " " 6 0 1 C2 
    4455 48 -9.72468 4.4029 -22.1498 291 " " " " A 21 0 0 "VAL " " H  " " " 1 0 1 C2 
    4456 48 -10.9885 3.75957 -19.5909 291 " " " " A 21 0 0 "VAL " " HA " " " 1 0 1 C2 
    4457 48 -11.7493 3.36268 -22.4216 291 " " " " A 21 0 0 "VAL " " HB " " " 1 0 1 C2 
    4458 48 -14.066 2.89896 -21.3476 291 " " " " A 21 0 0 "VAL " HG11 " " 1 0 1 C2 
    4459 48 -12.9711 1.47997 -21.3665 291 " " " " A 21 0 0 "VAL " HG12 " " 1 0 1 C2 
    4460 48 -13.2728 2.2338 -19.9177 291 " " " " A 21 0 0 "VAL " HG13 " " 1 0 1 C2 
    4461 48 -13.1771 5.09513 -20.5452 291 " " " " A 21 0 0 "VAL " HG21 " " 1 0 1 C2 
    4462 48 -11.717 5.64136 -21.399 291 " " " " A 21 0 0 "VAL " HG22 " " 1 0 1 C2 
    4463 48 -13.2275 5.04349 -22.2645 291 " " " " A 21 0 0 "VAL " HG23 " " 1 0 1 C2 
    4464 40 -9.47468 1.32714 -21.2941 292 " " " " A 43 0 0 "PHE " " N  " " " 7 0 1 C2 
    4465 14 -8.90421 -0.0397326 -21.1701 292 " " " " A 2 0 0 "PHE " " CA " " " 6 0 1 C2 
    4466 14 -7.62444 -0.00294943 -20.2919 292 " " " " A 2 0 0 "PHE " " C  " " " 6 0 1 C2 
    4467 23 -7.26935 -0.988328 -19.6612 292 " " " " A 70 0 0 "PHE " " O  " " " 8 0 1 C2 
    4468 14 -8.5893 -0.611874 -22.5201 292 " " " " A 2 0 0 "PHE " " CB " " " 6 0 1 C2 
    4469 14 -8.30196 -2.1119 -22.7628 292 " " " " A 2 0 0 "PHE " " CG " " " 6 0 1 C2 
    4470 14 -7.97517 -2.50619 -24.121 292 " " " " A 2 0 0 "PHE " " CD1" " " 6 0 1 C2 
    4471 14 -8.45358 -3.07751 -21.7686 292 " " " " A 2 0 0 "PHE " " CD2" " " 6 0 1 C2 
    4472 14 -7.94782 -3.85191 -24.4131 292 " " " " A 2 0 0 "PHE " " CE1" " " 6 0 1 C2 
    4473 14 -8.33966 -4.44699 -22.0577 292 " " " " A 2 0 0 "PHE " " CE2" " " 6 0 1 C2 
    4474 14 -8.1221 -4.82077 -23.3994 292 " " " " A 2 0 0 "PHE " " CZ " " " 6 0 1 C2 
    4475 48 -9.10836 1.91565 -22.0287 292 " " " " A 21 0 0 "PHE " " H  " " " 1 0 1 C2 
    4476 48 -9.72961 -0.586617 -20.7144 292 " " " " A 21 0 0 "PHE " " HA " " " 1 0 1 C2 
    4477 48 -7.75184 -0.091006 -22.9843 292 " " " " A 21 0 0 "PHE " " HB3" " " 1 0 1 C2 
    4478 48 -9.38404 -0.390549 -23.2325 292 " " " " A 21 0 0 "PHE " " HB2" " " 1 0 1 C2 
    4479 48 -7.71122 -1.84115 -24.93 292 " " " " A 21 0 0 "PHE " " HD1" " " 1 0 1 C2 
    4480 48 -8.72477 -2.80051 -20.7606 292 " " " " A 21 0 0 "PHE " " HD2" " " 1 0 1 C2 
    4481 48 -7.73325 -4.25741 -25.3908 292 " " " " A 21 0 0 "PHE " " HE1" " " 1 0 1 C2 
    4482 48 -8.39593 -5.27139 -21.3623 292 " " " " A 21 0 0 "PHE " " HE2" " " 1 0 1 C2 
    4483 48 -7.99963 -5.8627 -23.6559 292 " " " " A 21 0 0 "PHE " " HZ " " " 1 0 1 C2 
    4484 40 -6.86977 1.01219 -20.205 293 " " " " A 43 0 0 "SER " " N  " " " 7 0 1 C2 
    4485 14 -5.65394 1.09762 -19.387 293 " " " " A 2 0 0 "SER " " CA " " " 6 0 1 C2 
    4486 14 -5.99939 1.14604 -17.9308 293 " " " " A 2 0 0 "SER " " C  " " " 6 0 1 C2 
    4487 23 -5.26288 0.554555 -17.1092 293 " " " " A 70 0 0 "SER " " O  " " " 8 0 1 C2 
    4488 14 -4.83074 2.32081 -19.7978 293 " " " " A 2 0 0 "SER " " CB " " " 6 0 1 C2 
    4489 23 -3.51843 2.10573 -19.4622 293 " " " " A 70 0 0 "SER " " OG " " " 8 0 1 C2 
    4490 48 -7.01463 1.75803 -20.8705 293 " " " " A 21 0 0 "SER " " H  " " " 1 0 1 C2 
    4491 48 -5.004 0.272588 -19.6786 293 " " " " A 21 0 0 "SER " " HA " " " 1 0 1 C2 
    4492 48 -5.17808 3.18579 -19.2327 293 " " " " A 21 0 0 "SER " " HB3" " " 1 0 1 C2 
    4493 48 -5.00327 2.5298 -20.8535 293 " " " " A 21 0 0 "SER " " HB2" " " 1 0 1 C2 
    4494 48 -3.34623 2.19493 -18.5373 293 " " " " A 21 0 0 "SER " " HG " " " 1 0 1 C2 
    4495 40 -7.14501 1.75389 -17.5638 294 " " " " A 43 0 0 "ALA " " N  " " " 7 0 1 C2 
    4496 14 -7.49639 1.92186 -16.1641 294 " " " " A 2 0 0 "ALA " " CA " " " 6 0 1 C2 
    4497 14 -7.91539 0.625551 -15.5091 294 " " " " A 2 0 0 "ALA " " C  " " " 6 0 1 C2 
    4498 23 -7.54548 0.419107 -14.4012 294 " " " " A 70 0 0 "ALA " " O  " " " 8 0 1 C2 
    4499 14 -8.7889 2.84836 -16.1721 294 " " " " A 2 0 0 "ALA " " CB " " " 6 0 1 C2 
    4500 48 -7.75458 2.18533 -18.2438 294 " " " " A 21 0 0 "ALA " " H  " " " 1 0 1 C2 
    4501 48 -6.67612 2.32419 -15.5696 294 " " " " A 21 0 0 "ALA " " HA " " " 1 0 1 C2 
    4502 48 -8.55038 3.87729 -16.4414 294 " " " " A 21 0 0 "ALA " " HB1" " " 1 0 1 C2 
    4503 48 -9.65459 2.53283 -16.7545 294 " " " " A 21 0 0 "ALA " " HB2" " " 1 0 1 C2 
    4504 48 -9.24151 2.85287 -15.1806 294 " " " " A 21 0 0 "ALA " " HB3" " " 1 0 1 C2 
    4505 40 -8.74261 -0.145585 -16.1986 295 " " " " A 43 0 0 "VAL " " N  " " " 7 0 1 C2 
    4506 14 -9.24809 -1.37522 -15.6195 295 " " " " A 2 0 0 "VAL " " CA " " " 6 0 1 C2 
    4507 14 -8.24505 -2.506 -15.2584 295 " " " " A 2 0 0 "VAL " " C  " " " 6 0 1 C2 
    4508 23 -8.67074 -3.41173 -14.5175 295 " " " " A 70 0 0 "VAL " " O  " " " 8 0 1 C2 
    4509 14 -10.372 -1.92046 -16.5546 295 " " " " A 2 0 0 "VAL " " CB " " " 6 0 1 C2 
    4510 14 -11.6901 -1.15855 -16.5757 295 " " " " A 2 0 0 "VAL " " CG1" " " 6 0 1 C2 
    4511 14 -9.93483 -2.18297 -17.9944 295 " " " " A 2 0 0 "VAL " " CG2" " " 6 0 1 C2 
    4512 48 -8.93097 0.175866 -17.1374 295 " " " " A 21 0 0 "VAL " " H  " " " 1 0 1 C2 
    4513 48 -9.71771 -0.985566 -14.7164 295 " " " " A 21 0 0 "VAL " " HA " " " 1 0 1 C2 
    4514 48 -10.6757 -2.91292 -16.2216 295 " " " " A 21 0 0 "VAL " " HB " " " 1 0 1 C2 
    4515 48 -12.2383 -1.40964 -15.6676 295 " " " " A 21 0 0 "VAL " HG11 " " 1 0 1 C2 
    4516 48 -11.4799 -0.0929153 -16.4842 295 " " " " A 21 0 0 "VAL " HG12 " " 1 0 1 C2 
    4517 48 -12.4036 -1.23339 -17.3963 295 " " " " A 21 0 0 "VAL " HG13 " " 1 0 1 C2 
    4518 48 -9.11085 -2.8958 -17.9622 295 " " " " A 21 0 0 "VAL " HG21 " " 1 0 1 C2 
    4519 48 -10.6626 -2.62381 -18.6757 295 " " " " A 21 0 0 "VAL " HG22 " " 1 0 1 C2 
    4520 48 -9.55011 -1.31781 -18.5344 295 " " " " A 21 0 0 "VAL " HG23 " " 1 0 1 C2 
    4521 40 -6.94411 -2.42846 -15.688 296 " " " " A 43 0 0 "ILE " " N  " " " 7 0 1 C2 
    4522 14 -5.86424 -3.35042 -15.4121 296 " " " " A 2 0 0 "ILE " " CA " " " 6 0 1 C2 
    4523 14 -5.36219 -3.16509 -14.0163 296 " " " " A 2 0 0 "ILE " " C  " " " 6 0 1 C2 
    4524 23 -5.06012 -4.14168 -13.3445 296 " " " " A 70 0 0 "ILE " " O  " " " 8 0 1 C2 
    4525 14 -4.75396 -3.14301 -16.4924 296 " " " " A 2 0 0 "ILE " " CB " " " 6 0 1 C2 
    4526 14 -5.30606 -3.19652 -17.9565 296 " " " " A 2 0 0 "ILE " " CG1" " " 6 0 1 C2 
    4527 14 -3.54237 -4.08117 -16.3148 296 " " " " A 2 0 0 "ILE " " CG2" " " 6 0 1 C2 
    4528 14 -4.24574 -3.04739 -18.9582 296 " " " " A 2 0 0 "ILE " " CD1" " " 6 0 1 C2 
    4529 48 -6.81093 -1.47434 -15.9913 296 " " " " A 21 0 0 "ILE " " H  " " " 1 0 1 C2 
    4530 48 -6.34189 -4.3126 -15.597 296 " " " " A 21 0 0 "ILE " " HA " " " 1 0 1 C2 
    4531 48 -4.50502 -2.1262 -16.1887 296 " " " " A 21 0 0 "ILE " " HB " " " 1 0 1 C2 
    4532 48 -6.07339 -2.48167 -18.2537 296 " " " " A 21 0 0 "ILE " HG13 " " 1 0 1 C2 
    4533 48 -5.8313 -4.14604 -18.0597 296 " " " " A 21 0 0 "ILE " HG12 " " 1 0 1 C2 
    4534 48 -3.08642 -4.1332 -15.3261 296 " " " " A 21 0 0 "ILE " HG21 " " 1 0 1 C2 
    4535 48 -3.8342 -5.0316 -16.7616 296 " " " " A 21 0 0 "ILE " HG22 " " 1 0 1 C2 
    4536 48 -2.66306 -3.65222 -16.7953 296 " " " " A 21 0 0 "ILE " HG23 " " 1 0 1 C2 
    4537 48 -3.58159 -3.91132 -18.9332 296 " " " " A 21 0 0 "ILE " HD11 " " 1 0 1 C2 
    4538 48 -4.6205 -3.02419 -19.9815 296 " " " " A 21 0 0 "ILE " HD12 " " 1 0 1 C2 
    4539 48 -3.63775 -2.14464 -18.8991 296 " " " " A 21 0 0 "ILE " HD13 " " 1 0 1 C2 
    4540 40 -5.37637 -1.95162 -13.4705 297 " " " " A 43 0 0 "ILE " " N  " " " 7 0 1 C2 
    4541 14 -5.06405 -1.64496 -12.1044 297 " " " " A 2 0 0 "ILE " " CA " " " 6 0 1 C2 
    4542 14 -6.11417 -2.27336 -11.1742 297 " " " " A 2 0 0 "ILE " " C  " " " 6 0 1 C2 
    4543 23 -5.83504 -2.80868 -10.1122 297 " " " " A 70 0 0 "ILE " " O  " " " 8 0 1 C2 
    4544 14 -4.94458 -0.0586726 -11.9129 297 " " " " A 2 0 0 "ILE " " CB " " " 6 0 1 C2 
    4545 14 -4.15349 0.684821 -13.0543 297 " " " " A 2 0 0 "ILE " " CG1" " " 6 0 1 C2 
    4546 14 -4.41107 0.321775 -10.4905 297 " " " " A 2 0 0 "ILE " " CG2" " " 6 0 1 C2 
    4547 14 -2.69489 0.25752 -13.2185 297 " " " " A 2 0 0 "ILE " " CD1" " " 6 0 1 C2 
    4548 48 -5.65248 -1.11912 -13.9713 297 " " " " A 21 0 0 "ILE " " H  " " " 1 0 1 C2 
    4549 48 -4.11044 -2.0364 -11.7502 297 " " " " A 21 0 0 "ILE " " HA " " " 1 0 1 C2 
    4550 48 -5.96538 0.322439 -11.9414 297 " " " " A 21 0 0 "ILE " " HB " " " 1 0 1 C2 
    4551 48 -4.28368 1.75227 -12.8762 297 " " " " A 21 0 0 "ILE " HG13 " " 1 0 1 C2 
    4552 48 -4.54957 0.588157 -14.0651 297 " " " " A 21 0 0 "ILE " HG12 " " 1 0 1 C2 
    4553 48 -5.10081 -0.0678832 -9.74186 297 " " " " A 21 0 0 "ILE " HG21 " " 1 0 1 C2 
    4554 48 -3.43752 -0.165547 -10.4373 297 " " " " A 21 0 0 "ILE " HG22 " " 1 0 1 C2 
    4555 48 -4.31165 1.40339 -10.3993 297 " " " " A 21 0 0 "ILE " HG23 " " 1 0 1 C2 
    4556 48 -2.15438 0.950942 -13.8628 297 " " " " A 21 0 0 "ILE " HD11 " " 1 0 1 C2 
    4557 48 -2.19657 0.398095 -12.2593 297 " " " " A 21 0 0 "ILE " HD12 " " 1 0 1 C2 
    4558 48 -2.40787 -0.725218 -13.5926 297 " " " " A 21 0 0 "ILE " HD13 " " 1 0 1 C2 
    4559 40 -7.33767 -2.11553 -11.6569 298 " " " " A 43 0 0 "VAL " " N  " " " 7 0 1 C2 
    4560 14 -8.48909 -2.59442 -10.8319 298 " " " " A 2 0 0 "VAL " " CA " " " 6 0 1 C2 
    4561 14 -8.5148 -4.09697 -10.8987 298 " " " " A 2 0 0 "VAL " " C  " " " 6 0 1 C2 
    4562 23 -8.74602 -4.735 -9.918 298 " " " " A 70 0 0 "VAL " " O  " " " 8 0 1 C2 
    4563 14 -9.80642 -2.03146 -11.5123 298 " " " " A 2 0 0 "VAL " " CB " " " 6 0 1 C2 
    4564 14 -11.1085 -2.31996 -10.7121 298 " " " " A 2 0 0 "VAL " " CG1" " " 6 0 1 C2 
    4565 14 -9.7015 -0.543614 -11.8832 298 " " " " A 2 0 0 "VAL " " CG2" " " 6 0 1 C2 
    4566 48 -7.44991 -1.67847 -12.5605 298 " " " " A 21 0 0 "VAL " " H  " " " 1 0 1 C2 
    4567 48 -8.30187 -2.25343 -9.8137 298 " " " " A 21 0 0 "VAL " " HA " " " 1 0 1 C2 
    4568 48 -9.81455 -2.53046 -12.4814 298 " " " " A 21 0 0 "VAL " " HB " " " 1 0 1 C2 
    4569 48 -12.0414 -2.03191 -11.1967 298 " " " " A 21 0 0 "VAL " HG11 " " 1 0 1 C2 
    4570 48 -11.1584 -3.355 -10.374 298 " " " " A 21 0 0 "VAL " HG12 " " 1 0 1 C2 
    4571 48 -11.1452 -1.64692 -9.85549 298 " " " " A 21 0 0 "VAL " HG13 " " 1 0 1 C2 
    4572 48 -8.81832 -0.123328 -12.3643 298 " " " " A 21 0 0 "VAL " HG21 " " 1 0 1 C2 
    4573 48 -10.4918 -0.286336 -12.5885 298 " " " " A 21 0 0 "VAL " HG22 " " 1 0 1 C2 
    4574 48 -9.90971 -0.0208175 -10.9497 298 " " " " A 21 0 0 "VAL " HG23 " " 1 0 1 C2 
    4575 40 -8.12256 -4.71783 -12.0282 299 " " " " A 43 0 0 "ALA " " N  " " " 7 0 1 C2 
    4576 14 -8.19872 -6.10231 -12.3428 299 " " " " A 2 0 0 "ALA " " CA " " " 6 0 1 C2 
    4577 14 -7.2802 -6.89903 -11.42 299 " " " " A 2 0 0 "ALA " " C  " " " 6 0 1 C2 
    4578 23 -7.67147 -7.98533 -10.9439 299 " " " " A 70 0 0 "ALA " " O  " " " 8 0 1 C2 
    4579 14 -7.61323 -6.46825 -13.7504 299 " " " " A 2 0 0 "ALA " " CB " " " 6 0 1 C2 
    4580 48 -7.9138 -4.19128 -12.8644 299 " " " " A 21 0 0 "ALA " " H  " " " 1 0 1 C2 
    4581 48 -9.23537 -6.40187 -12.1887 299 " " " " A 21 0 0 "ALA " " HA " " " 1 0 1 C2 
    4582 48 -8.30465 -6.0921 -14.5044 299 " " " " A 21 0 0 "ALA " " HB1" " " 1 0 1 C2 
    4583 48 -6.72596 -5.89658 -14.0225 299 " " " " A 21 0 0 "ALA " " HB2" " " 1 0 1 C2 
    4584 48 -7.54482 -7.54946 -13.8704 299 " " " " A 21 0 0 "ALA " " HB3" " " 1 0 1 C2 
    4585 40 -6.1079 -6.31466 -11.2052 300 " " " " A 43 0 0 "SER " " N  " " " 7 0 1 C2 
    4586 14 -5.01662 -6.71695 -10.3286 300 " " " " A 2 0 0 "SER " " CA " " " 6 0 1 C2 
    4587 14 -5.28352 -6.52295 -8.78886 300 " " " " A 2 0 0 "SER " " C  " " " 6 0 1 C2 
    4588 23 -4.58099 -7.08884 -7.94695 300 " " " " A 70 0 0 "SER " " O  " " " 8 0 1 C2 
    4589 14 -3.94066 -5.69138 -10.6737 300 " " " " A 2 0 0 "SER " " CB " " " 6 0 1 C2 
    4590 23 -3.46919 -5.9969 -11.9024 300 " " " " A 70 0 0 "SER " " OG " " " 8 0 1 C2 
    4591 48 -5.88264 -5.43989 -11.657 300 " " " " A 21 0 0 "SER " " H  " " " 1 0 1 C2 
    4592 48 -4.58147 -7.68432 -10.5795 300 " " " " A 21 0 0 "SER " " HA " " " 1 0 1 C2 
    4593 48 -3.05823 -5.89735 -10.0679 300 " " " " A 21 0 0 "SER " " HB3" " " 1 0 1 C2 
    4594 48 -4.28631 -4.66661 -10.5378 300 " " " " A 21 0 0 "SER " " HB2" " " 1 0 1 C2 
    4595 48 -4.04533 -5.63141 -12.5563 300 " " " " A 21 0 0 "SER " " HG " " " 1 0 1 C2 
    4596 40 -6.45836 -5.92638 -8.40236 301 " " " " A 43 0 0 "SER " " N  " " " 7 0 1 C2 
    4597 14 -6.92701 -5.70288 -7.05771 301 " " " " A 2 0 0 "SER " " CA " " " 6 0 1 C2 
    4598 14 -7.8245 -6.83236 -6.48797 301 " " " " A 2 0 0 "SER " " C  " " " 6 0 1 C2 
    4599 23 -7.72687 -7.01883 -5.28615 301 " " " " A 70 0 0 "SER " " O  " " " 8 0 1 C2 
    4600 14 -7.6333 -4.27893 -6.9838 301 " " " " A 2 0 0 "SER " " CB " " " 6 0 1 C2 
    4601 23 -6.93536 -3.22114 -7.5524 301 " " " " A 70 0 0 "SER " " OG " " " 8 0 1 C2 
    4602 48 -7.03248 -5.54707 -9.14168 301 " " " " A 21 0 0 "SER " " H  " " " 1 0 1 C2 
    4603 48 -6.08293 -5.61418 -6.37378 301 " " " " A 21 0 0 "SER " " HA " " " 1 0 1 C2 
    4604 48 -7.78384 -4.10398 -5.91851 301 " " " " A 21 0 0 "SER " " HB3" " " 1 0 1 C2 
    4605 48 -8.65483 -4.13551 -7.33595 301 " " " " A 21 0 0 "SER " " HB2" " " 1 0 1 C2 
    4606 48 -6.4941 -3.54531 -8.32261 301 " " " " A 21 0 0 "SER " " HG " " " 1 0 1 C2 
    4607 40 -8.53876 -7.55608 -7.3647 302 " " " " A 43 0 0 "VAL " " N  " " " 7 0 1 C2 
    4608 14 -9.39106 -8.71419 -6.93505 302 " " " " A 2 0 0 "VAL " " CA " " " 6 0 1 C2 
    4609 14 -8.49548 -9.84279 -6.38095 302 " " " " A 2 0 0 "VAL " " C  " " " 6 0 1 C2 
    4610 23 -8.73668 -10.2135 -5.24157 302 " " " " A 70 0 0 "VAL " " O  " " " 8 0 1 C2 
    4611 14 -10.2861 -9.1351 -8.15299 302 " " " " A 2 0 0 "VAL " " CB " " " 6 0 1 C2 
    4612 14 -11.2198 -10.3265 -7.793 302 " " " " A 2 0 0 "VAL " " CG1" " " 6 0 1 C2 
    4613 14 -11.0746 -7.83878 -8.6228 302 " " " " A 2 0 0 "VAL " " CG2" " " 6 0 1 C2 
    4614 48 -8.49048 -7.33816 -8.34973 302 " " " " A 21 0 0 "VAL " " H  " " " 1 0 1 C2 
    4615 48 -10.0372 -8.27439 -6.1753 302 " " " " A 21 0 0 "VAL " " HA " " " 1 0 1 C2 
    4616 48 -9.73251 -9.41163 -9.05028 302 " " " " A 21 0 0 "VAL " " HB " " " 1 0 1 C2 
    4617 48 -10.6958 -11.2767 -7.68954 302 " " " " A 21 0 0 "VAL " HG11 " " 1 0 1 C2 
    4618 48 -11.8369 -10.1719 -6.9079 302 " " " " A 21 0 0 "VAL " HG12 " " 1 0 1 C2 
    4619 48 -11.935 -10.4607 -8.60454 302 " " " " A 21 0 0 "VAL " HG13 " " 1 0 1 C2 
    4620 48 -11.6515 -7.51233 -7.75748 302 " " " " A 21 0 0 "VAL " HG21 " " 1 0 1 C2 
    4621 48 -10.5079 -6.96889 -8.9548 302 " " " " A 21 0 0 "VAL " HG22 " " 1 0 1 C2 
    4622 48 -11.8109 -8.12939 -9.37214 302 " " " " A 21 0 0 "VAL " HG23 " " 1 0 1 C2 
    4623 40 -7.30761 -10.1631 -7.02249 303 " " " " A 43 0 0 "PRO " " N  " " " 7 0 1 C2 
    4624 14 -6.14765 -10.7574 -6.39741 303 " " " " A 2 0 0 "PRO " " CA " " " 6 0 1 C2 
    4625 14 -5.81774 -10.6206 -4.91137 303 " " " " A 2 0 0 "PRO " " C  " " " 6 0 1 C2 
    4626 23 -5.1483 -11.5517 -4.42295 303 " " " " A 70 0 0 "PRO " " O  " " " 8 0 1 C2 
    4627 14 -4.95019 -10.3673 -7.30273 303 " " " " A 2 0 0 "PRO " " CB " " " 6 0 1 C2 
    4628 14 -5.62963 -10.3889 -8.67103 303 " " " " A 2 0 0 "PRO " " CG " " " 6 0 1 C2 
    4629 14 -7.09 -9.91106 -8.46029 303 " " " " A 2 0 0 "PRO " " CD " " " 6 0 1 C2 
    4630 48 -6.4028 -11.7966 -6.60492 303 " " " " A 21 0 0 "PRO " " HA " " " 1 0 1 C2 
    4631 48 -4.13155 -11.0847 -7.24627 303 " " " " A 21 0 0 "PRO " " HB3" " " 1 0 1 C2 
    4632 48 -4.56924 -9.37082 -7.07894 303 " " " " A 21 0 0 "PRO " " HB2" " " 1 0 1 C2 
    4633 48 -5.65293 -11.3286 -9.22296 303 " " " " A 21 0 0 "PRO " " HG3" " " 1 0 1 C2 
    4634 48 -5.04308 -9.71333 -9.29361 303 " " " " A 21 0 0 "PRO " " HG2" " " 1 0 1 C2 
    4635 48 -7.07669 -8.84092 -8.667 303 " " " " A 21 0 0 "PRO " " HD2" " " 1 0 1 C2 
    4636 48 -7.72447 -10.4891 -9.13219 303 " " " " A 21 0 0 "PRO " " HD3" " " 1 0 1 C2 
    4637 40 -6.03799 -9.45629 -4.29566 304 " " " " A 43 0 0 "LEU " " N  " " " 7 0 1 C2 
    4638 14 -5.70509 -9.14798 -2.87238 304 " " " " A 2 0 0 "LEU " " CA " " " 6 0 1 C2 
    4639 14 -6.43359 -10.0793 -1.86232 304 " " " " A 2 0 0 "LEU " " C  " " " 6 0 1 C2 
    4640 23 -6.02602 -10.1871 -0.683428 304 " " " " A 70 0 0 "LEU " " O  " " " 8 0 1 C2 
    4641 14 -6.09987 -7.68876 -2.57015 304 " " " " A 2 0 0 "LEU " " CB " " " 6 0 1 C2 
    4642 14 -4.96067 -6.76183 -2.9002 304 " " " " A 2 0 0 "LEU " " CG " " " 6 0 1 C2 
    4643 14 -5.51478 -5.42876 -3.17567 304 " " " " A 2 0 0 "LEU " " CD1" " " 6 0 1 C2 
    4644 14 -3.81335 -6.70077 -1.78347 304 " " " " A 2 0 0 "LEU " " CD2" " " 6 0 1 C2 
    4645 48 -6.58024 -8.77918 -4.81295 304 " " " " A 21 0 0 "LEU " " H  " " " 1 0 1 C2 
    4646 48 -4.63509 -9.17071 -2.66575 304 " " " " A 21 0 0 "LEU " " HA " " " 1 0 1 C2 
    4647 48 -6.41102 -7.569 -1.53239 304 " " " " A 21 0 0 "LEU " " HB3" " " 1 0 1 C2 
    4648 48 -7.02124 -7.33205 -3.03051 304 " " " " A 21 0 0 "LEU " " HB2" " " 1 0 1 C2 
    4649 48 -4.6124 -7.18428 -3.84272 304 " " " " A 21 0 0 "LEU " " HG " " " 1 0 1 C2 
    4650 48 -6.14652 -5.40203 -4.06353 304 " " " " A 21 0 0 "LEU " HD11 " " 1 0 1 C2 
    4651 48 -6.14573 -5.0016 -2.39623 304 " " " " A 21 0 0 "LEU " HD12 " " 1 0 1 C2 
    4652 48 -4.64535 -4.78364 -3.30216 304 " " " " A 21 0 0 "LEU " HD13 " " 1 0 1 C2 
    4653 48 -4.06753 -5.96658 -1.01897 304 " " " " A 21 0 0 "LEU " HD21 " " 1 0 1 C2 
    4654 48 -3.56748 -7.61862 -1.24944 304 " " " " A 21 0 0 "LEU " HD22 " " 1 0 1 C2 
    4655 48 -2.84036 -6.33648 -2.11315 304 " " " " A 21 0 0 "LEU " HD23 " " 1 0 1 C2 
    4656 40 -7.47283 -10.848 -2.27136 305 " " " " A 43 0 0 "LEU " " N  " " " 7 0 1 C2 
    4657 14 -8.17116 -11.942 -1.52422 305 " " " " A 2 0 0 "LEU " " CA " " " 6 0 1 C2 
    4658 14 -7.39632 -12.8791 -0.559203 305 " " " " A 2 0 0 "LEU " " C  " " " 6 0 1 C2 
    4659 23 -8.00962 -13.5132 0.249075 305 " " " " A 70 0 0 "LEU " " O  " " " 8 0 1 C2 
    4660 14 -9.02958 -12.702 -2.48145 305 " " " " A 2 0 0 "LEU " " CB " " " 6 0 1 C2 
    4661 14 -8.45586 -13.5059 -3.67554 305 " " " " A 2 0 0 "LEU " " CG " " " 6 0 1 C2 
    4662 14 -7.57607 -14.7418 -3.43322 305 " " " " A 2 0 0 "LEU " " CD1" " " 6 0 1 C2 
    4663 14 -9.43751 -13.8959 -4.70761 305 " " " " A 2 0 0 "LEU " " CD2" " " 6 0 1 C2 
    4664 48 -7.81415 -10.5974 -3.18834 305 " " " " A 21 0 0 "LEU " " H  " " " 1 0 1 C2 
    4665 48 -8.90887 -11.5211 -0.841067 305 " " " " A 21 0 0 "LEU " " HA " " " 1 0 1 C2 
    4666 48 -9.69995 -11.9465 -2.8914 305 " " " " A 21 0 0 "LEU " " HB3" " " 1 0 1 C2 
    4667 48 -9.69823 -13.3183 -1.88055 305 " " " " A 21 0 0 "LEU " " HB2" " " 1 0 1 C2 
    4668 48 -7.72752 -12.8163 -4.10224 305 " " " " A 21 0 0 "LEU " " HG " " " 1 0 1 C2 
    4669 48 -6.91244 -14.5211 -2.59716 305 " " " " A 21 0 0 "LEU " HD11 " " 1 0 1 C2 
    4670 48 -8.09204 -15.6715 -3.19343 305 " " " " A 21 0 0 "LEU " HD12 " " 1 0 1 C2 
    4671 48 -6.91599 -15.0128 -4.25721 305 " " " " A 21 0 0 "LEU " HD13 " " 1 0 1 C2 
    4672 48 -10.0464 -13.0595 -5.0508 305 " " " " A 21 0 0 "LEU " HD21 " " 1 0 1 C2 
    4673 48 -8.80695 -14.2881 -5.50553 305 " " " " A 21 0 0 "LEU " HD22 " " 1 0 1 C2 
    4674 48 -10.1006 -14.7399 -4.51785 305 " " " " A 21 0 0 "LEU " HD23 " " 1 0 1 C2 
    4675 40 -6.06903 -13.0248 -0.733241 306 " " " " A 43 0 0 "LEU " " N  " " " 7 0 1 C2 
    4676 14 -5.19617 -13.7587 0.191888 306 " " " " A 2 0 0 "LEU " " CA " " " 6 0 1 C2 
    4677 14 -4.83719 -12.9447 1.50688 306 " " " " A 2 0 0 "LEU " " C  " " " 6 0 1 C2 
    4678 23 -4.4427 -13.5042 2.54052 306 " " " " A 70 0 0 "LEU " " O  " " " 8 0 1 C2 
    4679 14 -3.95317 -14.2339 -0.614401 306 " " " " A 2 0 0 "LEU " " CB " " " 6 0 1 C2 
    4680 14 -4.10904 -15.2219 -1.84993 306 " " " " A 2 0 0 "LEU " " CG " " " 6 0 1 C2 
    4681 14 -2.73679 -15.3849 -2.55031 306 " " " " A 2 0 0 "LEU " " CD1" " " 6 0 1 C2 
    4682 14 -4.72154 -16.5806 -1.38886 306 " " " " A 2 0 0 "LEU " " CD2" " " 6 0 1 C2 
    4683 48 -5.62475 -12.513 -1.48205 306 " " " " A 21 0 0 "LEU " " H  " " " 1 0 1 C2 
    4684 48 -5.71494 -14.6336 0.583766 306 " " " " A 21 0 0 "LEU " " HA " " " 1 0 1 C2 
    4685 48 -3.49223 -14.9464 0.0696919 306 " " " " A 21 0 0 "LEU " " HB3" " " 1 0 1 C2 
    4686 48 -3.27709 -13.4164 -0.864887 306 " " " " A 21 0 0 "LEU " " HB2" " " 1 0 1 C2 
    4687 48 -4.82055 -14.6934 -2.48439 306 " " " " A 21 0 0 "LEU " " HG " " " 1 0 1 C2 
    4688 48 -2.84903 -16.1345 -3.33368 306 " " " " A 21 0 0 "LEU " HD11 " " 1 0 1 C2 
    4689 48 -2.54754 -14.4372 -3.05438 306 " " " " A 21 0 0 "LEU " HD12 " " 1 0 1 C2 
    4690 48 -1.83452 -15.5714 -1.96788 306 " " " " A 21 0 0 "LEU " HD13 " " 1 0 1 C2 
    4691 48 -5.75661 -16.5855 -1.04722 306 " " " " A 21 0 0 "LEU " HD21 " " 1 0 1 C2 
    4692 48 -4.93437 -17.2388 -2.23125 306 " " " " A 21 0 0 "LEU " HD22 " " 1 0 1 C2 
    4693 48 -4.14579 -17.1458 -0.655976 306 " " " " A 21 0 0 "LEU " HD23 " " 1 0 1 C2 
    4694 40 -5.08478 -11.6633 1.49687 307 " " " " A 43 0 0 "PHE " " N  " " " 7 0 1 C2 
    4695 14 -4.82219 -10.7895 2.61483 307 " " " " A 2 0 0 "PHE " " CA " " " 6 0 1 C2 
    4696 14 -6.20144 -10.4196 3.20274 307 " " " " A 2 0 0 "PHE " " C  " " " 6 0 1 C2 
    4697 23 -6.92065 -9.69275 2.51928 307 " " " " A 70 0 0 "PHE " " O  " " " 8 0 1 C2 
    4698 14 -3.94872 -9.4943 2.20124 307 " " " " A 2 0 0 "PHE " " CB " " " 6 0 1 C2 
    4699 14 -2.55455 -9.78557 1.5904 307 " " " " A 2 0 0 "PHE " " CG " " " 6 0 1 C2 
    4700 14 -2.31875 -9.63916 0.245543 307 " " " " A 2 0 0 "PHE " " CD1" " " 6 0 1 C2
[truncated: 9,340,344 more chars]
