# Supplementary material for: Inhibition Mechanism of Anti-TB Drug SQ109: Allosteric Inhibition of TMM Translocation of Mycobacterium Tuberculosis MmpL3 Transporter
Source: J Chem Inf Model. 2023 Aug 17;63(16):5356–74. doi: 10.1021/acs.jcim.3c00616 (PMC10466384; doi:10.1021/acs.jcim.3c00616)
Supplement: Supplementary file 2 — ci3c00616_si_002.zip [file ci3c00616_si_002.zip › data/TM7-TM8_conformchange/6AJF_apo_traj1_1000ns.mae]

{
  s_m_m2io_version
  :::
  2.0.0
}
f_m_ct {
  s_m_title
  r_chorus_box_ax
  r_chorus_box_ay
  r_chorus_box_az
  r_chorus_box_bx
  r_chorus_box_by
  r_chorus_box_bz
  r_chorus_box_cx
  r_chorus_box_cy
  r_chorus_box_cz
  :::
  ""
  90.4326
  0
  0
  0
  78.8076
  0
  0
  0
  122.307
  m_atom[88624] {
    # First column is atom index #
    i_m_mmod_type
    r_m_x_coord
    r_m_y_coord
    r_m_z_coord
    i_m_residue_number
    s_m_insertion_code
    s_m_mmod_res
    s_m_chain_name
    i_m_color
    r_m_charge1
    r_m_charge2
    s_m_pdb_residue_name
    s_m_pdb_atom_name
    s_m_grow_name
    i_m_atomic_number
    i_m_formal_charge
    i_m_visibility
    s_m_pdb_segment_name
    :::
    1 40 0.380497 20.3136 -32.66 1 " " " " A 43 0 0 "MET " " N  " " " 7 0 1 C2 
    2 14 1.56858 20.8143 -31.9438 1 " " " " A 2 0 0 "MET " " CA " " " 6 0 1 C2 
    3 14 2.74268 19.7906 -31.9466 1 " " " " A 2 0 0 "MET " " C  " " " 6 0 1 C2 
    4 23 3.92221 20.1584 -31.7348 1 " " " " A 70 0 0 "MET " " O  " " " 8 0 1 C2 
    5 14 1.23892 21.2936 -30.5314 1 " " " " A 2 0 0 "MET " " CB " " " 6 0 1 C2 
    6 14 2.23235 22.377 -29.9062 1 " " " " A 2 0 0 "MET " " CG " " " 6 0 1 C2 
    7 52 1.67303 22.9393 -28.2951 1 " " " " A 13 0 0 "MET " " SD " " " 16 0 1 C2 
    8 14 0.300316 23.9673 -28.8002 1 " " " " A 2 0 0 "MET " " CE " " " 6 0 1 C2 
    9 40 2.41808 18.4406 -31.9808 2 " " " " A 43 0 0 "PHE " " N  " " " 7 0 1 C2 
    10 14 3.43821 17.4387 -31.6357 2 " " " " A 2 0 0 "PHE " " CA " " " 6 0 1 C2 
    11 14 4.49192 17.3198 -32.7379 2 " " " " A 2 0 0 "PHE " " C  " " " 6 0 1 C2 
    12 23 5.55178 16.7574 -32.5077 2 " " " " A 70 0 0 "PHE " " O  " " " 8 0 1 C2 
    13 14 2.83114 16.0421 -31.3071 2 " " " " A 2 0 0 "PHE " " CB " " " 6 0 1 C2 
    14 14 2.64204 15.7223 -29.8469 2 " " " " A 2 0 0 "PHE " " CG " " " 6 0 1 C2 
    15 14 1.66912 16.3897 -29.0561 2 " " " " A 2 0 0 "PHE " " CD1" " " 6 0 1 C2 
    16 14 3.45283 14.7256 -29.3068 2 " " " " A 2 0 0 "PHE " " CD2" " " 6 0 1 C2 
    17 14 1.60381 15.9784 -27.7382 2 " " " " A 2 0 0 "PHE " " CE1" " " 6 0 1 C2 
    18 14 3.40188 14.2835 -27.9619 2 " " " " A 2 0 0 "PHE " " CE2" " " 6 0 1 C2 
    19 14 2.47824 14.9527 -27.1732 2 " " " " A 2 0 0 "PHE " " CZ " " " 6 0 1 C2 
    20 40 4.25246 17.851 -33.9436 3 " " " " A 43 0 0 "ALA " " N  " " " 7 0 1 C2 
    21 14 5.24241 18.0842 -34.9635 3 " " " " A 2 0 0 "ALA " " CA " " " 6 0 1 C2 
    22 14 6.35587 19.1295 -34.5636 3 " " " " A 2 0 0 "ALA " " C  " " " 6 0 1 C2 
    23 23 7.54863 18.8949 -34.8153 3 " " " " A 70 0 0 "ALA " " O  " " " 8 0 1 C2 
    24 14 4.61004 18.5521 -36.2568 3 " " " " A 2 0 0 "ALA " " CB " " " 6 0 1 C2 
    25 40 6.05798 20.2035 -33.8422 4 " " " " A 43 0 0 "TRP " " N  " " " 7 0 1 C2 
    26 14 6.96014 21.2661 -33.3303 4 " " " " A 2 0 0 "TRP " " CA " " " 6 0 1 C2 
    27 14 7.71372 20.8306 -32.1005 4 " " " " A 2 0 0 "TRP " " C  " " " 6 0 1 C2 
    28 23 8.85905 21.1539 -31.9383 4 " " " " A 70 0 0 "TRP " " O  " " " 8 0 1 C2 
    29 14 6.03938 22.4443 -33.0983 4 " " " " A 2 0 0 "TRP " " CB " " " 6 0 1 C2 
    30 14 6.79898 23.7049 -32.7351 4 " " " " A 2 0 0 "TRP " " CG " " " 6 0 1 C2 
    31 14 7.14032 24.1259 -31.5171 4 " " " " A 2 0 0 "TRP " " CD1" " " 6 0 1 C2 
    32 14 7.40706 24.6065 -33.7305 4 " " " " A 2 0 0 "TRP " " CD2" " " 6 0 1 C2 
    33 40 8.06292 25.1276 -31.7298 4 " " " " A 43 0 0 "TRP " " NE1" " " 7 0 1 C2 
    34 14 8.28526 25.4142 -33.0543 4 " " " " A 2 0 0 "TRP " " CE2" " " 6 0 1 C2 
    35 14 7.42946 24.5942 -35.1017 4 " " " " A 2 0 0 "TRP " " CE3" " " 6 0 1 C2 
    36 14 9.16782 26.329 -33.6946 4 " " " " A 2 0 0 "TRP " " CZ2" " " 6 0 1 C2 
    37 14 8.24652 25.4802 -35.8215 4 " " " " A 2 0 0 "TRP " " CZ3" " " 6 0 1 C2 
    38 14 9.17891 26.3312 -35.0947 4 " " " " A 2 0 0 "TRP " " CH2" " " 6 0 1 C2 
    39 40 7.02608 20.0414 -31.3048 5 " " " " A 43 0 0 "TRP " " N  " " " 7 0 1 C2 
    40 14 7.59862 19.2268 -30.1866 5 " " " " A 2 0 0 "TRP " " CA " " " 6 0 1 C2 
    41 14 8.67558 18.2502 -30.7576 5 " " " " A 2 0 0 "TRP " " C  " " " 6 0 1 C2 
    42 23 9.78353 18.168 -30.1722 5 " " " " A 70 0 0 "TRP " " O  " " " 8 0 1 C2 
    43 14 6.48063 18.5262 -29.4171 5 " " " " A 2 0 0 "TRP " " CB " " " 6 0 1 C2 
    44 14 6.7673 18.1926 -27.9738 5 " " " " A 2 0 0 "TRP " " CG " " " 6 0 1 C2 
    45 14 7.94894 17.9912 -27.3651 5 " " " " A 2 0 0 "TRP " " CD1" " " 6 0 1 C2 
    46 14 5.80649 17.96 -26.9425 5 " " " " A 2 0 0 "TRP " " CD2" " " 6 0 1 C2 
    47 40 7.81938 17.6326 -26.0469 5 " " " " A 43 0 0 "TRP " " NE1" " " 7 0 1 C2 
    48 14 6.50424 17.7127 -25.6694 5 " " " " A 2 0 0 "TRP " " CE2" " " 6 0 1 C2 
    49 14 4.40766 18.0261 -26.9026 5 " " " " A 2 0 0 "TRP " " CE3" " " 6 0 1 C2 
    50 14 5.76487 17.603 -24.4937 5 " " " " A 2 0 0 "TRP " " CZ2" " " 6 0 1 C2 
    51 14 3.63737 17.7571 -25.6938 5 " " " " A 2 0 0 "TRP " " CZ3" " " 6 0 1 C2 
    52 14 4.32943 17.5651 -24.5167 5 " " " " A 2 0 0 "TRP " " CH2" " " 6 0 1 C2 
    53 40 8.38464 17.6207 -31.9212 6 " " " " A 43 0 0 "GLY " " N  " " " 7 0 1 C2 
    54 14 9.39808 16.7342 -32.5399 6 " " " " A 2 0 0 "GLY " " CA " " " 6 0 1 C2 
    55 14 10.6148 17.407 -33.2286 6 " " " " A 2 0 0 "GLY " " C  " " " 6 0 1 C2 
    56 23 11.6374 16.7783 -33.3772 6 " " " " A 70 0 0 "GLY " " O  " " " 8 0 1 C2 
    57 40 10.4468 18.7295 -33.566 7 " " " " A 43 0 0 "ARG " " N  " " " 7 0 1 C2 
    58 14 11.5246 19.5029 -34.199 7 " " " " A 2 0 0 "ARG " " CA " " " 6 0 1 C2 
    59 14 12.5335 20.0529 -33.2061 7 " " " " A 2 0 0 "ARG " " C  " " " 6 0 1 C2 
    60 23 13.7239 19.9559 -33.2845 7 " " " " A 70 0 0 "ARG " " O  " " " 8 0 1 C2 
    61 14 10.814 20.5947 -34.9779 7 " " " " A 2 0 0 "ARG " " CB " " " 6 0 1 C2 
    62 14 11.5828 21.893 -35.2423 7 " " " " A 2 0 0 "ARG " " CG " " " 6 0 1 C2 
    63 14 10.7013 23.05 -35.7137 7 " " " " A 2 0 0 "ARG " " CD " " " 6 0 1 C2 
    64 40 11.5096 24.2756 -35.8075 7 " " " " A 43 0 0 "ARG " " NE " " " 7 0 1 C2 
    65 14 11.9541 24.9142 -36.8906 7 " " " " A 2 0 0 "ARG " " CZ " " " 6 0 1 C2 
    66 40 11.7461 24.2982 -38.0489 7 " " " " A 43 0 0 "ARG " " NH1" " " 7 0 1 C2 
    67 40 12.5991 26.099 -36.8468 7 " " " " A 43 0 0 "ARG " " NH2" " " 7 0 1 C2 
    68 40 12.0019 20.6008 -32.0891 8 " " " " A 43 0 0 "THR " " N  " " " 7 0 1 C2 
    69 14 12.6961 21.3127 -30.9694 8 " " " " A 2 0 0 "THR " " CA " " " 6 0 1 C2 
    70 14 13.4616 20.3417 -30.1334 8 " " " " A 2 0 0 "THR " " C  " " " 6 0 1 C2 
    71 23 14.6389 20.6633 -29.7569 8 " " " " A 70 0 0 "THR " " O  " " " 8 0 1 C2 
    72 14 11.7328 22.1046 -30.0757 8 " " " " A 2 0 0 "THR " " CB " " " 6 0 1 C2 
    73 23 10.609 21.3273 -29.7488 8 " " " " A 70 0 0 "THR " " OG1" " " 8 0 1 C2 
    74 14 11.316 23.3452 -30.8905 8 " " " " A 2 0 0 "THR " " CG2" " " 6 0 1 C2 
    75 40 12.9508 19.1389 -29.8564 9 " " " " A 43 0 0 "VAL " " N  " " " 7 0 1 C2 
    76 14 13.7812 18.1674 -29.108 9 " " " " A 2 0 0 "VAL " " CA " " " 6 0 1 C2 
    77 14 14.8364 17.5123 -29.952 9 " " " " A 2 0 0 "VAL " " C  " " " 6 0 1 C2 
    78 23 15.7693 16.8724 -29.5058 9 " " " " A 70 0 0 "VAL " " O  " " " 8 0 1 C2 
    79 14 12.8136 17.128 -28.5024 9 " " " " A 2 0 0 "VAL " " CB " " " 6 0 1 C2 
    80 14 11.8454 17.7495 -27.4754 9 " " " " A 2 0 0 "VAL " " CG1" " " 6 0 1 C2 
    81 14 12.2817 16.1241 -29.4984 9 " " " " A 2 0 0 "VAL " " CG2" " " 6 0 1 C2 
    82 40 14.6796 17.6098 -31.2761 10 " " " " A 43 0 0 "TYR " " N  " " " 7 0 1 C2 
    83 14 15.7335 17.3096 -32.2604 10 " " " " A 2 0 0 "TYR " " CA " " " 6 0 1 C2 
    84 14 16.7403 18.5434 -32.1915 10 " " " " A 2 0 0 "TYR " " C  " " " 6 0 1 C2 
    85 23 17.9334 18.3167 -31.9013 10 " " " " A 70 0 0 "TYR " " O  " " " 8 0 1 C2 
    86 14 15.1568 17.0029 -33.6856 10 " " " " A 2 0 0 "TYR " " CB " " " 6 0 1 C2 
    87 14 16.2403 16.8026 -34.8336 10 " " " " A 2 0 0 "TYR " " CG " " " 6 0 1 C2 
    88 14 16.9831 17.8916 -35.3624 10 " " " " A 2 0 0 "TYR " " CD1" " " 6 0 1 C2 
    89 14 16.7804 15.5219 -34.9995 10 " " " " A 2 0 0 "TYR " " CD2" " " 6 0 1 C2 
    90 14 18.1246 17.6791 -36.1334 10 " " " " A 2 0 0 "TYR " " CE1" " " 6 0 1 C2 
    91 14 17.9677 15.2979 -35.7222 10 " " " " A 2 0 0 "TYR " " CE2" " " 6 0 1 C2 
    92 14 18.6236 16.3927 -36.3883 10 " " " " A 2 0 0 "TYR " " CZ " " " 6 0 1 C2 
    93 23 19.6193 16.1574 -37.3024 10 " " " " A 70 0 0 "TYR " " OH " " " 8 0 1 C2 
    94 40 16.2545 19.77 -32.3414 11 " " " " A 43 0 0 "GLN " " N  " " " 7 0 1 C2 
    95 14 17.0105 21.0059 -32.5493 11 " " " " A 2 0 0 "GLN " " CA " " " 6 0 1 C2 
    96 14 18.1206 21.3888 -31.5194 11 " " " " A 2 0 0 "GLN " " C  " " " 6 0 1 C2 
    97 23 19.3002 21.5437 -31.8817 11 " " " " A 70 0 0 "GLN " " O  " " " 8 0 1 C2 
    98 14 16.1222 22.2184 -32.8699 11 " " " " A 2 0 0 "GLN " " CB " " " 6 0 1 C2 
    99 14 16.8856 23.488 -33.3635 11 " " " " A 2 0 0 "GLN " " CG " " " 6 0 1 C2 
    100 14 16.1647 24.6729 -33.8764 11 " " " " A 2 0 0 "GLN " " CD " " " 6 0 1 C2 
    101 23 15.0035 24.5589 -34.336 11 " " " " A 70 0 0 "GLN " " OE1" " " 8 0 1 C2 
    102 40 16.7769 25.8352 -33.8791 11 " " " " A 43 0 0 "GLN " " NE2" " " 7 0 1 C2 
    103 40 17.5757 21.5274 -30.2597 12 " " " " A 43 0 0 "PHE " " N  " " " 7 0 1 C2 
    104 14 18.1862 22.0154 -29.084 12 " " " " A 2 0 0 "PHE " " CA " " " 6 0 1 C2 
    105 14 18.5333 20.8473 -28.105 12 " " " " A 2 0 0 "PHE " " C  " " " 6 0 1 C2 
    106 23 18.4039 20.974 -26.8773 12 " " " " A 70 0 0 "PHE " " O  " " " 8 0 1 C2 
    107 14 17.1978 22.8919 -28.3587 12 " " " " A 2 0 0 "PHE " " CB " " " 6 0 1 C2 
    108 14 16.6392 24.0958 -29.1149 12 " " " " A 2 0 0 "PHE " " CG " " " 6 0 1 C2 
    109 14 17.4631 25.1895 -29.4492 12 " " " " A 2 0 0 "PHE " " CD1" " " 6 0 1 C2 
    110 14 15.353 24.0272 -29.5882 12 " " " " A 2 0 0 "PHE " " CD2" " " 6 0 1 C2 
    111 14 16.9901 26.2097 -30.2903 12 " " " " A 2 0 0 "PHE " " CE1" " " 6 0 1 C2 
    112 14 14.8565 25.0747 -30.3475 12 " " " " A 2 0 0 "PHE " " CE2" " " 6 0 1 C2 
    113 14 15.662 26.2092 -30.6883 12 " " " " A 2 0 0 "PHE " " CZ " " " 6 0 1 C2 
    114 40 18.8319 19.6498 -28.6589 13 " " " " A 43 0 0 "ARG " " N  " " " 7 0 1 C2 
    115 14 19.1533 18.4247 -28.0522 13 " " " " A 2 0 0 "ARG " " CA " " " 6 0 1 C2 
    116 14 20.0411 18.4926 -26.7866 13 " " " " A 2 0 0 "ARG " " C  " " " 6 0 1 C2 
    117 23 19.595 18.0352 -25.7392 13 " " " " A 70 0 0 "ARG " " O  " " " 8 0 1 C2 
    118 14 19.6003 17.4058 -29.0985 13 " " " " A 2 0 0 "ARG " " CB " " " 6 0 1 C2 
    119 14 20.8226 17.8914 -29.936 13 " " " " A 2 0 0 "ARG " " CG " " " 6 0 1 C2 
    120 14 21.1752 16.9647 -31.1275 13 " " " " A 2 0 0 "ARG " " CD " " " 6 0 1 C2 
    121 40 21.9683 17.7455 -32.071 13 " " " " A 43 0 0 "ARG " " NE " " " 7 0 1 C2 
    122 14 21.5277 18.5873 -33.0726 13 " " " " A 2 0 0 "ARG " " CZ " " " 6 0 1 C2 
    123 40 20.3047 18.9449 -33.2471 13 " " " " A 43 0 0 "ARG " " NH1" " " 7 0 1 C2 
    124 40 22.4422 19.0313 -33.9057 13 " " " " A 43 0 0 "ARG " " NH2" " " 7 0 1 C2 
    125 40 21.2583 19.0767 -26.7646 14 " " " " A 43 0 0 "TYR " " N  " " " 7 0 1 C2 
    126 14 22.1527 19.0906 -25.5925 14 " " " " A 2 0 0 "TYR " " CA " " " 6 0 1 C2 
    127 14 21.6102 20.0345 -24.5259 14 " " " " A 2 0 0 "TYR " " C  " " " 6 0 1 C2 
    128 23 21.8208 19.813 -23.3277 14 " " " " A 70 0 0 "TYR " " O  " " " 8 0 1 C2 
    129 14 23.5184 19.6361 -26.092 14 " " " " A 2 0 0 "TYR " " CB " " " 6 0 1 C2 
    130 14 24.1441 18.6536 -27.0626 14 " " " " A 2 0 0 "TYR " " CG " " " 6 0 1 C2 
    131 14 24.3661 19.0588 -28.3978 14 " " " " A 2 0 0 "TYR " " CD1" " " 6 0 1 C2 
    132 14 24.3164 17.2897 -26.7516 14 " " " " A 2 0 0 "TYR " " CD2" " " 6 0 1 C2 
    133 14 24.6736 18.081 -29.3789 14 " " " " A 2 0 0 "TYR " " CE1" " " 6 0 1 C2 
    134 14 24.6493 16.3239 -27.752 14 " " " " A 2 0 0 "TYR " " CE2" " " 6 0 1 C2 
    135 14 24.8259 16.7125 -29.0524 14 " " " " A 2 0 0 "TYR " " CZ " " " 6 0 1 C2 
    136 23 25.1494 15.7986 -29.9825 14 " " " " A 70 0 0 "TYR " " OH " " " 8 0 1 C2 
    137 40 20.9066 21.1364 -24.8952 15 " " " " A 43 0 0 "ILE " " N  " " " 7 0 1 C2 
    138 14 20.4227 22.0677 -23.8922 15 " " " " A 2 0 0 "ILE " " CA " " " 6 0 1 C2 
    139 14 19.0843 21.4633 -23.2381 15 " " " " A 2 0 0 "ILE " " C  " " " 6 0 1 C2 
    140 23 18.9714 21.5695 -22.026 15 " " " " A 70 0 0 "ILE " " O  " " " 8 0 1 C2 
    141 14 19.9819 23.3846 -24.5658 15 " " " " A 2 0 0 "ILE " " CB " " " 6 0 1 C2 
    142 14 21.0663 24.0278 -25.3308 15 " " " " A 2 0 0 "ILE " " CG1" " " 6 0 1 C2 
    143 14 19.5008 24.469 -23.5464 15 " " " " A 2 0 0 "ILE " " CG2" " " 6 0 1 C2 
    144 14 20.7498 25.1233 -26.3017 15 " " " " A 2 0 0 "ILE " " CD1" " " 6 0 1 C2 
    145 40 18.1284 20.7772 -23.9737 16 " " " " A 43 0 0 "VAL " " N  " " " 7 0 1 C2 
    146 14 16.8969 20.1025 -23.6148 16 " " " " A 2 0 0 "VAL " " CA " " " 6 0 1 C2 
    147 14 17.2693 18.9651 -22.5322 16 " " " " A 2 0 0 "VAL " " C  " " " 6 0 1 C2 
    148 23 16.4682 18.7741 -21.6058 16 " " " " A 70 0 0 "VAL " " O  " " " 8 0 1 C2 
    149 14 16.1948 19.5338 -24.9449 16 " " " " A 2 0 0 "VAL " " CB " " " 6 0 1 C2 
    150 14 15.2712 18.3444 -24.5961 16 " " " " A 2 0 0 "VAL " " CG1" " " 6 0 1 C2 
    151 14 15.4561 20.6183 -25.7564 16 " " " " A 2 0 0 "VAL " " CG2" " " 6 0 1 C2 
    152 40 18.3619 18.2092 -22.6605 17 " " " " A 43 0 0 "ILE " " N  " " " 7 0 1 C2 
    153 14 18.8028 17.257 -21.591 17 " " " " A 2 0 0 "ILE " " CA " " " 6 0 1 C2 
    154 14 19.5339 17.9691 -20.4933 17 " " " " A 2 0 0 "ILE " " C  " " " 6 0 1 C2 
    155 23 19.3794 17.5698 -19.3337 17 " " " " A 70 0 0 "ILE " " O  " " " 8 0 1 C2 
    156 14 19.7732 16.184 -22.2147 17 " " " " A 2 0 0 "ILE " " CB " " " 6 0 1 C2 
    157 14 19.2661 15.3485 -23.4246 17 " " " " A 2 0 0 "ILE " " CG1" " " 6 0 1 C2 
    158 14 20.2475 15.102 -21.1696 17 " " " " A 2 0 0 "ILE " " CG2" " " 6 0 1 C2 
    159 14 20.3596 14.7188 -24.2481 17 " " " " A 2 0 0 "ILE " " CD1" " " 6 0 1 C2 
    160 40 20.2697 19.0735 -20.766 18 " " " " A 43 0 0 "GLY " " N  " " " 7 0 1 C2 
    161 14 20.8699 19.9621 -19.7617 18 " " " " A 2 0 0 "GLY " " CA " " " 6 0 1 C2 
    162 14 19.9375 20.3644 -18.6697 18 " " " " A 2 0 0 "GLY " " C  " " " 6 0 1 C2 
    163 23 20.2152 20.207 -17.5055 18 " " " " A 70 0 0 "GLY " " O  " " " 8 0 1 C2 
    164 40 18.8005 20.9552 -19.0926 19 " " " " A 43 0 0 "VAL " " N  " " " 7 0 1 C2 
    165 14 18.0027 21.6205 -18.1571 19 " " " " A 2 0 0 "VAL " " CA " " " 6 0 1 C2 
    166 14 17.0507 20.6817 -17.3627 19 " " " " A 2 0 0 "VAL " " C  " " " 6 0 1 C2 
    167 23 16.7432 20.8785 -16.1893 19 " " " " A 70 0 0 "VAL " " O  " " " 8 0 1 C2 
    168 14 17.1702 22.7203 -18.8333 19 " " " " A 2 0 0 "VAL " " CB " " " 6 0 1 C2 
    169 14 17.9707 23.9575 -19.3279 19 " " " " A 2 0 0 "VAL " " CG1" " " 6 0 1 C2 
    170 14 16.29 22.2069 -19.9061 19 " " " " A 2 0 0 "VAL " " CG2" " " 6 0 1 C2 
    171 40 16.49 19.6721 -18.1146 20 " " " " A 43 0 0 "MET " " N  " " " 7 0 1 C2 
    172 14 15.3574 18.8484 -17.6031 20 " " " " A 2 0 0 "MET " " CA " " " 6 0 1 C2 
    173 14 15.8433 17.7743 -16.6373 20 " " " " A 2 0 0 "MET " " C  " " " 6 0 1 C2 
    174 23 15.1077 17.3754 -15.7004 20 " " " " A 70 0 0 "MET " " O  " " " 8 0 1 C2 
    175 14 14.5944 18.2185 -18.7788 20 " " " " A 2 0 0 "MET " " CB " " " 6 0 1 C2 
    176 14 13.2023 17.5865 -18.3986 20 " " " " A 2 0 0 "MET " " CG " " " 6 0 1 C2 
    177 52 11.8731 18.7322 -17.888 20 " " " " A 13 0 0 "MET " " SD " " " 16 0 1 C2 
    178 14 10.4941 17.6123 -17.5751 20 " " " " A 2 0 0 "MET " " CE " " " 6 0 1 C2 
    179 40 17.0774 17.2098 -16.8408 21 " " " " A 43 0 0 "VAL " " N  " " " 7 0 1 C2 
    180 14 17.7985 16.2583 -15.9865 21 " " " " A 2 0 0 "VAL " " CA " " " 6 0 1 C2 
    181 14 18.2907 16.8618 -14.6339 21 " " " " A 2 0 0 "VAL " " C  " " " 6 0 1 C2 
    182 23 18.1143 16.2596 -13.5776 21 " " " " A 70 0 0 "VAL " " O  " " " 8 0 1 C2 
    183 14 18.928 15.497 -16.716 21 " " " " A 2 0 0 "VAL " " CB " " " 6 0 1 C2 
    184 14 19.7224 14.5345 -15.8975 21 " " " " A 2 0 0 "VAL " " CG1" " " 6 0 1 C2 
    185 14 18.33 14.8529 -18.0342 21 " " " " A 2 0 0 "VAL " " CG2" " " 6 0 1 C2 
    186 40 18.725 18.1767 -14.704 22 " " " " A 43 0 0 "ALA " " N  " " " 7 0 1 C2 
    187 14 19.0612 18.9715 -13.5199 22 " " " " A 2 0 0 "ALA " " CA " " " 6 0 1 C2 
    188 14 17.8504 19.1356 -12.6532 22 " " " " A 2 0 0 "ALA " " C  " " " 6 0 1 C2 
    189 23 17.8853 18.6932 -11.4522 22 " " " " A 70 0 0 "ALA " " O  " " " 8 0 1 C2 
    190 14 19.689 20.3192 -14.0392 22 " " " " A 2 0 0 "ALA " " CB " " " 6 0 1 C2 
    191 40 16.7539 19.6968 -13.2476 23 " " " " A 43 0 0 "LEU " " N  " " " 7 0 1 C2 
    192 14 15.4891 19.8788 -12.6073 23 " " " " A 2 0 0 "LEU " " CA " " " 6 0 1 C2 
    193 14 14.8404 18.5444 -12.0743 23 " " " " A 2 0 0 "LEU " " C  " " " 6 0 1 C2 
    194 23 14.3779 18.6569 -10.9145 23 " " " " A 70 0 0 "LEU " " O  " " " 8 0 1 C2 
    195 14 14.6073 20.549 -13.7101 23 " " " " A 2 0 0 "LEU " " CB " " " 6 0 1 C2 
    196 14 13.0369 20.6723 -13.3717 23 " " " " A 2 0 0 "LEU " " CG " " " 6 0 1 C2 
    197 14 12.8768 21.3638 -12.0159 23 " " " " A 2 0 0 "LEU " " CD1" " " 6 0 1 C2 
    198 14 12.2447 21.3263 -14.4454 23 " " " " A 2 0 0 "LEU " " CD2" " " 6 0 1 C2 
    199 40 14.9725 17.3919 -12.7147 24 " " " " A 43 0 0 "CYS " " N  " " " 7 0 1 C2 
    200 14 14.5575 16.0559 -12.2242 24 " " " " A 2 0 0 "CYS " " CA " " " 6 0 1 C2 
    201 14 15.1874 15.7289 -10.9183 24 " " " " A 2 0 0 "CYS " " C  " " " 6 0 1 C2 
    202 23 14.5593 15.1605 -10.0601 24 " " " " A 70 0 0 "CYS " " O  " " " 8 0 1 C2 
    203 14 14.8873 14.9439 -13.2202 24 " " " " A 2 0 0 "CYS " " CB " " " 6 0 1 C2 
    204 52 13.5374 14.7631 -14.4035 24 " " " " A 13 0 0 "CYS " " SG " " " 16 0 1 C2 
    205 40 16.4558 16.1961 -10.7171 25 " " " " A 43 0 0 "LEU " " N  " " " 7 0 1 C2 
    206 14 17.2095 15.932 -9.47604 25 " " " " A 2 0 0 "LEU " " CA " " " 6 0 1 C2 
    207 14 17.2141 17.1502 -8.49939 25 " " " " A 2 0 0 "LEU " " C  " " " 6 0 1 C2 
    208 23 17.5273 17.0224 -7.31633 25 " " " " A 70 0 0 "LEU " " O  " " " 8 0 1 C2 
    209 14 18.6608 15.7301 -9.90123 25 " " " " A 2 0 0 "LEU " " CB " " " 6 0 1 C2 
    210 14 18.8376 14.4576 -10.774 25 " " " " A 2 0 0 "LEU " " CG " " " 6 0 1 C2 
    211 14 20.1893 14.5837 -11.5306 25 " " " " A 2 0 0 "LEU " " CD1" " " 6 0 1 C2 
    212 14 18.7646 13.1401 -9.98666 25 " " " " A 2 0 0 "LEU " " CD2" " " 6 0 1 C2 
    213 40 16.8059 18.3285 -8.92575 26 " " " " A 43 0 0 "GLY " " N  " " " 7 0 1 C2 
    214 14 16.3673 19.454 -8.08866 26 " " " " A 2 0 0 "GLY " " CA " " " 6 0 1 C2 
    215 14 15.0752 19.2022 -7.35104 26 " " " " A 2 0 0 "GLY " " C  " " " 6 0 1 C2 
    216 23 14.8824 19.6417 -6.21115 26 " " " " A 70 0 0 "GLY " " O  " " " 8 0 1 C2 
    217 40 14.2734 18.3171 -7.93696 27 " " " " A 43 0 0 "GLY " " N  " " " 7 0 1 C2 
    218 14 12.9942 17.9118 -7.37814 27 " " " " A 2 0 0 "GLY " " CA " " " 6 0 1 C2 
    219 14 13.1285 16.9493 -6.15924 27 " " " " A 2 0 0 "GLY " " C  " " " 6 0 1 C2 
    220 23 12.3122 16.9229 -5.29727 27 " " " " A 70 0 0 "GLY " " O  " " " 8 0 1 C2 
    221 40 14.3207 16.2877 -6.04881 28 " " " " A 43 0 0 "GLY " " N  " " " 7 0 1 C2 
    222 14 14.5049 15.1656 -5.15321 28 " " " " A 2 0 0 "GLY " " CA " " " 6 0 1 C2 
    223 14 15.2412 15.6343 -3.88231 28 " " " " A 2 0 0 "GLY " " C  " " " 6 0 1 C2 
    224 23 14.8516 15.2513 -2.75931 28 " " " " A 70 0 0 "GLY " " O  " " " 8 0 1 C2 
    225 40 16.1667 16.5973 -4.00769 29 " " " " A 43 0 0 "VAL " " N  " " " 7 0 1 C2 
    226 14 16.8304 17.2599 -2.84678 29 " " " " A 2 0 0 "VAL " " CA " " " 6 0 1 C2 
    227 14 15.8557 18.2198 -2.16861 29 " " " " A 2 0 0 "VAL " " C  " " " 6 0 1 C2 
    228 23 15.8393 18.242 -0.947904 29 " " " " A 70 0 0 "VAL " " O  " " " 8 0 1 C2 
    229 14 18.1538 17.9349 -3.26229 29 " " " " A 2 0 0 "VAL " " CB " " " 6 0 1 C2 
    230 14 19.1052 16.9148 -3.88071 29 " " " " A 2 0 0 "VAL " " CG1" " " 6 0 1 C2 
    231 14 17.8228 19.0276 -4.40458 29 " " " " A 2 0 0 "VAL " " CG2" " " 6 0 1 C2 
    232 40 14.894 18.8477 -2.83262 30 " " " " A 43 0 0 "TYR " " N  " " " 7 0 1 C2 
    233 14 13.7024 19.4471 -2.06886 30 " " " " A 2 0 0 "TYR " " CA " " " 6 0 1 C2 
    234 14 12.7308 18.4001 -1.53152 30 " " " " A 2 0 0 "TYR " " C  " " " 6 0 1 C2 
    235 23 12.346 18.3876 -0.382616 30 " " " " A 70 0 0 "TYR " " O  " " " 8 0 1 C2 
    236 14 12.9383 20.3711 -3.11778 30 " " " " A 2 0 0 "TYR " " CB " " " 6 0 1 C2 
    237 14 11.8955 21.2921 -2.46813 30 " " " " A 2 0 0 "TYR " " CG " " " 6 0 1 C2 
    238 14 10.5619 21.3882 -3.03714 30 " " " " A 2 0 0 "TYR " " CD1" " " 6 0 1 C2 
    239 14 12.2909 22.1389 -1.42174 30 " " " " A 2 0 0 "TYR " " CD2" " " 6 0 1 C2 
    240 14 9.62569 22.2411 -2.47279 30 " " " " A 2 0 0 "TYR " " CE1" " " 6 0 1 C2 
    241 14 11.3495 23.0312 -0.964304 30 " " " " A 2 0 0 "TYR " " CE2" " " 6 0 1 C2 
    242 14 10.0339 23.1264 -1.40822 30 " " " " A 2 0 0 "TYR " " CZ " " " 6 0 1 C2 
    243 23 9.12714 24.0889 -1.13872 30 " " " " A 70 0 0 "TYR " " OH " " " 8 0 1 C2 
    244 40 12.4656 17.3954 -2.35255 31 " " " " A 43 0 0 "GLY " " N  " " " 7 0 1 C2 
    245 14 11.6274 16.1785 -2.0727 31 " " " " A 2 0 0 "GLY " " CA " " " 6 0 1 C2 
    246 14 11.9485 15.1987 -0.888322 31 " " " " A 2 0 0 "GLY " " C  " " " 6 0 1 C2 
    247 23 11.2929 14.2121 -0.721102 31 " " " " A 70 0 0 "GLY " " O  " " " 8 0 1 C2 
    248 40 13.0938 15.4958 -0.258532 32 " " " " A 43 0 0 "ILE " " N  " " " 7 0 1 C2 
    249 14 13.5682 14.8974 0.991603 32 " " " " A 2 0 0 "ILE " " CA " " " 6 0 1 C2 
    250 14 12.6242 15.26 2.13349 32 " " " " A 2 0 0 "ILE " " C  " " " 6 0 1 C2 
    251 23 12.222 14.4685 2.93243 32 " " " " A 70 0 0 "ILE " " O  " " " 8 0 1 C2 
    252 14 14.9639 15.4873 1.30808 32 " " " " A 2 0 0 "ILE " " CB " " " 6 0 1 C2 
    253 14 16.0405 14.9656 0.34114 32 " " " " A 2 0 0 "ILE " " CG1" " " 6 0 1 C2 
    254 14 15.3993 15.0213 2.72712 32 " " " " A 2 0 0 "ILE " " CG2" " " 6 0 1 C2 
    255 14 17.4491 15.5263 0.524369 32 " " " " A 2 0 0 "ILE " " CD1" " " 6 0 1 C2 
    256 40 12.0941 16.556 2.05732 33 " " " " A 43 0 0 "SER " " N  " " " 7 0 1 C2 
    257 14 11.2807 17.1576 3.14451 33 " " " " A 2 0 0 "SER " " CA " " " 6 0 1 C2 
    258 14 9.82328 16.5019 3.34994 33 " " " " A 2 0 0 "SER " " C  " " " 6 0 1 C2 
    259 23 9.122 16.8266 4.28188 33 " " " " A 70 0 0 "SER " " O  " " " 8 0 1 C2 
    260 14 11.1351 18.6946 2.81982 33 " " " " A 2 0 0 "SER " " CB " " " 6 0 1 C2 
    261 23 10.4876 18.9683 1.56118 33 " " " " A 70 0 0 "SER " " OG " " " 8 0 1 C2 
    262 40 9.38262 15.5045 2.59914 34 " " " " A 43 0 0 "LEU " " N  " " " 7 0 1 C2 
    263 14 8.27981 14.6025 2.92943 34 " " " " A 2 0 0 "LEU " " CA " " " 6 0 1 C2 
    264 14 8.64338 13.5474 4.04393 34 " " " " A 2 0 0 "LEU " " C  " " " 6 0 1 C2 
    265 23 7.72793 13.1802 4.82329 34 " " " " A 70 0 0 "LEU " " O  " " " 8 0 1 C2 
    266 14 7.78855 13.8297 1.63069 34 " " " " A 2 0 0 "LEU " " CB " " " 6 0 1 C2 
    267 14 6.98395 14.6974 0.58822 34 " " " " A 2 0 0 "LEU " " CG " " " 6 0 1 C2 
    268 14 7.07915 14.1565 -0.769244 34 " " " " A 2 0 0 "LEU " " CD1" " " 6 0 1 C2 
    269 14 5.51994 14.7566 0.945409 34 " " " " A 2 0 0 "LEU " " CD2" " " 6 0 1 C2 
    270 40 9.99407 13.1543 4.03397 35 " " " " A 43 0 0 "GLY " " N  " " " 7 0 1 C2 
    271 14 10.8256 12.3568 4.89578 35 " " " " A 2 0 0 "GLY " " CA " " " 6 0 1 C2 
    272 14 10.0916 11.9356 6.20595 35 " " " " A 2 0 0 "GLY " " C  " " " 6 0 1 C2 
    273 23 9.91616 10.776 6.4676 35 " " " " A 70 0 0 "GLY " " O  " " " 8 0 1 C2 
    274 40 9.64964 12.8579 7.13809 36 " " " " A 43 0 0 "ASN " " N  " " " 7 0 1 C2 
    275 14 8.95612 12.5567 8.43854 36 " " " " A 2 0 0 "ASN " " CA " " " 6 0 1 C2 
    276 14 7.63075 13.2917 8.55047 36 " " " " A 2 0 0 "ASN " " C  " " " 6 0 1 C2 
    277 23 6.96084 13.1315 9.58285 36 " " " " A 70 0 0 "ASN " " O  " " " 8 0 1 C2 
    278 14 9.81335 12.7525 9.62007 36 " " " " A 2 0 0 "ASN " " CB " " " 6 0 1 C2 
    279 14 10.4541 14.0422 9.90886 36 " " " " A 2 0 0 "ASN " " CG " " " 6 0 1 C2 
    280 23 9.97212 14.8364 10.682 36 " " " " A 70 0 0 "ASN " " OD1" " " 8 0 1 C2 
    281 40 11.6785 14.268 9.33854 36 " " " " A 43 0 0 "ASN " " ND2" " " 7 0 1 C2 
    282 40 7.20487 13.9827 7.4895 37 " " " " A 43 0 0 "HIS " " N  " " " 7 0 1 C2 
    283 14 5.96465 14.8098 7.5022 37 " " " " A 2 0 0 "HIS " " CA " " " 6 0 1 C2 
    284 14 4.76576 13.8742 7.13853 37 " " " " A 2 0 0 "HIS " " C  " " " 6 0 1 C2 
    285 23 3.6414 14.2052 7.42301 37 " " " " A 70 0 0 "HIS " " O  " " " 8 0 1 C2 
    286 14 6.06752 15.9634 6.49489 37 " " " " A 2 0 0 "HIS " " CB " " " 6 0 1 C2 
    287 14 4.92381 16.9109 6.29734 37 " " " " A 2 0 0 "HIS " " CG " " " 6 0 1 C2 
    288 40 4.22234 17.4417 7.38246 37 " " " " A 43 0 0 "HIS " " ND1" " " 7 0 1 C2 
    289 14 4.33379 17.4936 5.18254 37 " " " " A 2 0 0 "HIS " " CD2" " " 6 0 1 C2 
    290 14 3.13925 18.0082 6.94045 37 " " " " A 2 0 0 "HIS " " CE1" " " 6 0 1 C2 
    291 40 3.16871 18.1632 5.59234 37 " " " " A 43 0 0 "HIS " " NE2" " " 7 0 1 C2 
    292 40 5.04126 12.7653 6.42423 38 " " " " A 43 0 0 "VAL " " N  " " " 7 0 1 C2 
    293 14 4.11166 11.7196 6.03369 38 " " " " A 2 0 0 "VAL " " CA " " " 6 0 1 C2 
    294 14 3.46094 11.093 7.30236 38 " " " " A 2 0 0 "VAL " " C  " " " 6 0 1 C2 
    295 23 4.06756 10.8335 8.30552 38 " " " " A 70 0 0 "VAL " " O  " " " 8 0 1 C2 
    296 14 4.87409 10.6532 5.14465 38 " " " " A 2 0 0 "VAL " " CB " " " 6 0 1 C2 
    297 14 5.08057 11.2064 3.68305 38 " " " " A 2 0 0 "VAL " " CG1" " " 6 0 1 C2 
    298 14 6.20636 10.2349 5.71843 38 " " " " A 2 0 0 "VAL " " CG2" " " 6 0 1 C2 
    299 40 2.14465 10.8829 7.19776 39 " " " " A 43 0 0 "THR " " N  " " " 7 0 1 C2 
    300 14 1.31495 10.4384 8.31459 39 " " " " A 2 0 0 "THR " " CA " " " 6 0 1 C2 
    301 14 1.44407 8.93058 8.36967 39 " " " " A 2 0 0 "THR " " C  " " " 6 0 1 C2 
    302 23 1.55879 8.29844 7.36377 39 " " " " A 70 0 0 "THR " " O  " " " 8 0 1 C2 
    303 14 -0.170124 10.998 7.94089 39 " " " " A 2 0 0 "THR " " CB " " " 6 0 1 C2 
    304 23 -0.826702 10.3903 6.82013 39 " " " " A 70 0 0 "THR " " OG1" " " 8 0 1 C2 
    305 14 -0.166397 12.4603 7.71013 39 " " " " A 2 0 0 "THR " " CG2" " " 6 0 1 C2 
    306 40 1.49753 8.42159 9.65252 40 " " " " A 43 0 0 "GLN " " N  " " " 7 0 1 C2 
    307 14 1.58502 7.0381 10.0325 40 " " " " A 2 0 0 "GLN " " CA " " " 6 0 1 C2 
    308 14 0.126156 6.46495 10.3096 40 " " " " A 2 0 0 "GLN " " C  " " " 6 0 1 C2 
    309 23 -0.0625193 5.26497 10.2851 40 " " " " A 70 0 0 "GLN " " O  " " " 8 0 1 C2 
    310 14 2.32666 6.87594 11.3496 40 " " " " A 2 0 0 "GLN " " CB " " " 6 0 1 C2 
    311 14 3.61871 7.83752 11.5065 40 " " " " A 2 0 0 "GLN " " CG " " " 6 0 1 C2 
    312 14 4.83457 7.53666 10.5884 40 " " " " A 2 0 0 "GLN " " CD " " " 6 0 1 C2 
    313 23 5.90636 8.17234 10.5114 40 " " " " A 70 0 0 "GLN " " OE1" " " 8 0 1 C2 
    314 40 4.6927 6.58837 9.6738 40 " " " " A 43 0 0 "GLN " " NE2" " " 7 0 1 C2 
    315 40 -0.786652 7.35023 10.6692 41 " " " " A 43 0 0 "SER " " N  " " " 7 0 1 C2 
    316 14 -2.26043 7.2002 10.5051 41 " " " " A 2 0 0 "SER " " CA " " " 6 0 1 C2 
    317 14 -2.72257 7.40944 9.05534 41 " " " " A 2 0 0 "SER " " C  " " " 6 0 1 C2 
    318 23 -1.92339 7.7502 8.19167 41 " " " " A 70 0 0 "SER " " O  " " " 8 0 1 C2 
    319 14 -2.92622 8.14009 11.5056 41 " " " " A 2 0 0 "SER " " CB " " " 6 0 1 C2 
    320 23 -2.67133 9.52481 11.194 41 " " " " A 70 0 0 "SER " " OG " " " 8 0 1 C2 
    321 40 -4.03729 7.22506 8.86621 42 " " " " A 43 0 0 "GLY " " N  " " " 7 0 1 C2 
    322 14 -4.89624 7.34554 7.6976 42 " " " " A 2 0 0 "GLY " " CA " " " 6 0 1 C2 
    323 14 -5.37571 6.00196 7.18553 42 " " " " A 2 0 0 "GLY " " C  " " " 6 0 1 C2 
    324 23 -5.72488 5.95205 5.99175 42 " " " " A 70 0 0 "GLY " " O  " " " 8 0 1 C2 
    325 40 -5.22391 4.94977 7.97622 43 " " " " A 43 0 0 "PHE " " N  " " " 7 0 1 C2 
    326 14 -5.67964 3.61889 7.70707 43 " " " " A 2 0 0 "PHE " " CA " " " 6 0 1 C2 
    327 14 -7.11863 3.43336 8.2245 43 " " " " A 2 0 0 "PHE " " C  " " " 6 0 1 C2 
    328 23 -7.78356 2.46334 7.74219 43 " " " " A 70 0 0 "PHE " " O  " " " 8 0 1 C2 
    329 14 -4.79399 2.6335 8.58139 43 " " " " A 2 0 0 "PHE " " CB " " " 6 0 1 C2 
    330 14 -3.33845 2.44104 8.16896 43 " " " " A 2 0 0 "PHE " " CG " " " 6 0 1 C2 
    331 14 -3.01918 1.53343 7.11903 43 " " " " A 2 0 0 "PHE " " CD1" " " 6 0 1 C2 
    332 14 -2.27697 3.03102 8.87675 43 " " " " A 2 0 0 "PHE " " CD2" " " 6 0 1 C2 
    333 14 -1.70018 1.13136 6.83738 43 " " " " A 2 0 0 "PHE " " CE1" " " 6 0 1 C2 
    334 14 -0.976479 2.74347 8.58505 43 " " " " A 2 0 0 "PHE " " CE2" " " 6 0 1 C2 
    335 14 -0.709988 1.73805 7.5894 43 " " " " A 2 0 0 "PHE " " CZ " " " 6 0 1 C2 
    336 40 -7.63405 4.28212 9.07992 44 " " " " A 43 0 0 "TYR " " N  " " " 7 0 1 C2 
    337 14 -9.08165 4.27207 9.54431 44 " " " " A 2 0 0 "TYR " " CA " " " 6 0 1 C2 
    338 14 -9.70243 5.72849 9.5559 44 " " " " A 2 0 0 "TYR " " C  " " " 6 0 1 C2 
    339 23 -8.91703 6.60298 9.91008 44 " " " " A 70 0 0 "TYR " " O  " " " 8 0 1 C2 
    340 14 -9.17411 3.61643 10.9219 44 " " " " A 2 0 0 "TYR " " CB " " " 6 0 1 C2 
    341 14 -8.49092 2.29708 11.1618 44 " " " " A 2 0 0 "TYR " " CG " " " 6 0 1 C2 
    342 14 -9.07243 1.07749 10.6608 44 " " " " A 2 0 0 "TYR " " CD1" " " 6 0 1 C2 
    343 14 -7.22174 2.22496 11.7431 44 " " " " A 2 0 0 "TYR " " CD2" " " 6 0 1 C2 
    344 14 -8.35622 -0.15165 10.7095 44 " " " " A 2 0 0 "TYR " " CE1" " " 6 0 1 C2 
    345 14 -6.50258 0.991946 11.6698 44 " " " " A 2 0 0 "TYR " " CE2" " " 6 0 1 C2 
    346 14 -7.05981 -0.206839 11.1811 44 " " " " A 2 0 0 "TYR " " CZ " " " 6 0 1 C2 
    347 23 -6.41123 -1.36441 11.3945 44 " " " " A 70 0 0 "TYR " " OH " " " 8 0 1 C2 
    348 40 -10.9384 5.88332 9.06513 45 " " " " A 43 0 0 "ASP " " N  " " " 7 0 1 C2 
    349 14 -11.6558 7.1414 8.84444 45 " " " " A 2 0 0 "ASP " " CA " " " 6 0 1 C2 
    350 14 -12.2978 7.35381 10.2484 45 " " " " A 2 0 0 "ASP " " C  " " " 6 0 1 C2 
    351 23 -12.5403 6.43695 11.0717 45 " " " " A 70 0 0 "ASP " " O  " " " 8 0 1 C2 
    352 14 -12.7386 6.88234 7.79769 45 " " " " A 2 0 0 "ASP " " CB " " " 6 0 1 C2 
    353 14 -14.0635 6.3018 8.25615 45 " " " " A 2 0 0 "ASP " " CG " " " 6 0 1 C2 
    354 23 -14.2178 5.06991 8.26257 45 " " " " A 70 0 0 "ASP " " OD1" " " 8 0 1 C2 
    355 23 -14.9666 7.13865 8.57515 45 " " " " A 70 0 0 "ASP " " OD2" " " 8 0 1 C2 
    356 40 -12.5488 8.62389 10.6237 46 " " " " A 43 0 0 "GLU " " N  " " " 7 0 1 C2 
    357 14 -13.0046 9.04417 11.935 46 " " " " A 2 0 0 "GLU " " CA " " " 6 0 1 C2 
    358 14 -14.5368 9.10916 11.9502 46 " " " " A 2 0 0 "GLU " " C  " " " 6 0 1 C2 
    359 23 -15.0599 9.43613 12.9937 46 " " " " A 70 0 0 "GLU " " O  " " " 8 0 1 C2 
    360 14 -12.4634 10.5438 12.1033 46 " " " " A 2 0 0 "GLU " " CB " " " 6 0 1 C2 
    361 14 -10.9049 10.6737 12.168 46 " " " " A 2 0 0 "GLU " " CG " " " 6 0 1 C2 
    362 14 -10.1296 10.7408 10.8518 46 " " " " A 2 0 0 "GLU " " CD " " " 6 0 1 C2 
    363 23 -10.7319 10.5424 9.78378 46 " " " " A 70 0 0 "GLU " " OE1" " " 8 0 1 C2 
    364 23 -8.94109 11.195 10.8923 46 " " " " A 70 0 0 "GLU " " OE2" " " 8 0 1 C2 
    365 40 -15.2381 8.50985 10.9546 47 " " " " A 43 0 0 "GLY " " N  " " " 7 0 1 C2 
    366 14 -16.6349 8.11395 10.9691 47 " " " " A 2 0 0 "GLY " " CA " " " 6 0 1 C2 
    367 14 -16.9131 6.66195 11.4658 47 " " " " A 2 0 0 "GLY " " C  " " " 6 0 1 C2 
    368 23 -17.9829 6.33787 11.9694 47 " " " " A 70 0 0 "GLY " " O  " " " 8 0 1 C2 
    369 40 -15.8521 5.82495 11.5478 48 " " " " A 43 0 0 "SER " " N  " " " 7 0 1 C2 
    370 14 -15.8525 4.51697 12.1641 48 " " " " A 2 0 0 "SER " " CA " " " 6 0 1 C2 
    371 14 -15.8494 4.63884 13.6758 48 " " " " A 2 0 0 "SER " " C  " " " 6 0 1 C2 
    372 23 -15.0987 5.37895 14.2976 48 " " " " A 70 0 0 "SER " " O  " " " 8 0 1 C2 
    373 14 -14.5099 3.80552 11.7401 48 " " " " A 2 0 0 "SER " " CB " " " 6 0 1 C2 
    374 23 -14.4747 3.38129 10.3764 48 " " " " A 70 0 0 "SER " " OG " " " 8 0 1 C2 
    375 40 -16.7838 3.92131 14.3082 49 " " " " A 43 0 0 "GLN " " N  " " " 7 0 1 C2 
    376 14 -17.1936 4.02739 15.7836 49 " " " " A 2 0 0 "GLN " " CA " " " 6 0 1 C2 
    377 14 -16.0311 3.80108 16.753 49 " " " " A 2 0 0 "GLN " " C  " " " 6 0 1 C2 
    378 23 -15.8611 4.56767 17.7541 49 " " " " A 70 0 0 "GLN " " O  " " " 8 0 1 C2 
    379 14 -18.2296 2.87696 15.9904 49 " " " " A 2 0 0 "GLN " " CB " " " 6 0 1 C2 
    380 14 -19.4932 3.14078 15.057 49 " " " " A 2 0 0 "GLN " " CG " " " 6 0 1 C2 
    381 14 -20.4298 4.18204 15.4979 49 " " " " A 2 0 0 "GLN " " CD " " " 6 0 1 C2 
    382 23 -20.3716 4.63785 16.63 49 " " " " A 70 0 0 "GLN " " OE1" " " 8 0 1 C2 
    383 40 -21.4334 4.46633 14.7006 49 " " " " A 43 0 0 "GLN " " NE2" " " 7 0 1 C2 
    384 40 -15.1582 2.88589 16.307 50 " " " " A 43 0 0 "SER " " N  " " " 7 0 1 C2 
    385 14 -13.9763 2.39245 17.0403 50 " " " " A 2 0 0 "SER " " CA " " " 6 0 1 C2 
    386 14 -12.7617 3.34889 16.8445 50 " " " " A 2 0 0 "SER " " C  " " " 6 0 1 C2 
    387 23 -11.676 3.08176 17.4095 50 " " " " A 70 0 0 "SER " " O  " " " 8 0 1 C2 
    388 14 -13.6854 0.969513 16.5837 50 " " " " A 2 0 0 "SER " " CB " " " 6 0 1 C2 
    389 23 -14.4852 0.106549 17.2987 50 " " " " A 70 0 0 "SER " " OG " " " 8 0 1 C2 
    390 40 -12.864 4.44037 16.0435 51 " " " " A 43 0 0 "VAL " " N  " " " 7 0 1 C2 
    391 14 -12.0155 5.67057 16.1511 51 " " " " A 2 0 0 "VAL " " CA " " " 6 0 1 C2 
    392 14 -12.7655 6.82011 16.8508 51 " " " " A 2 0 0 "VAL " " C  " " " 6 0 1 C2 
    393 23 -12.0664 7.32994 17.7465 51 " " " " A 70 0 0 "VAL " " O  " " " 8 0 1 C2 
    394 14 -11.6376 6.11408 14.6933 51 " " " " A 2 0 0 "VAL " " CB " " " 6 0 1 C2 
    395 14 -10.503 7.13593 14.7647 51 " " " " A 2 0 0 "VAL " " CG1" " " 6 0 1 C2 
    396 14 -11.1376 4.98288 13.83 51 " " " " A 2 0 0 "VAL " " CG2" " " 6 0 1 C2 
    397 40 -14.0801 7.08536 16.7461 52 " " " " A 43 0 0 "ALA " " N  " " " 7 0 1 C2 
    398 14 -14.8578 8.13603 17.3314 52 " " " " A 2 0 0 "ALA " " CA " " " 6 0 1 C2 
    399 14 -14.9933 7.96044 18.8325 52 " " " " A 2 0 0 "ALA " " C  " " " 6 0 1 C2 
    400 23 -14.7718 8.99352 19.5243 52 " " " " A 70 0 0 "ALA " " O  " " " 8 0 1 C2 
    401 14 -16.2529 8.14853 16.7284 52 " " " " A 2 0 0 "ALA " " CB " " " 6 0 1 C2 
    402 40 -15.2657 6.72591 19.3387 53 " " " " A 43 0 0 "ALA " " N  " " " 7 0 1 C2 
    403 14 -15.4006 6.42739 20.7256 53 " " " " A 2 0 0 "ALA " " CA " " " 6 0 1 C2 
    404 14 -14.118 6.83905 21.5218 53 " " " " A 2 0 0 "ALA " " C  " " " 6 0 1 C2 
    405 23 -14.1601 7.344 22.6366 53 " " " " A 70 0 0 "ALA " " O  " " " 8 0 1 C2 
    406 14 -15.5726 4.90653 20.9377 53 " " " " A 2 0 0 "ALA " " CB " " " 6 0 1 C2 
    407 40 -12.8413 6.76811 20.9722 54 " " " " A 43 0 0 "SER " " N  " " " 7 0 1 C2 
    408 14 -11.5706 7.25411 21.4935 54 " " " " A 2 0 0 "SER " " CA " " " 6 0 1 C2 
    409 14 -11.4514 8.77077 21.2806 54 " " " " A 2 0 0 "SER " " C  " " " 6 0 1 C2 
    410 23 -11.1944 9.41069 22.2804 54 " " " " A 70 0 0 "SER " " O  " " " 8 0 1 C2 
    411 14 -10.4316 6.54819 20.7625 54 " " " " A 2 0 0 "SER " " CB " " " 6 0 1 C2 
    412 23 -10.6442 5.09707 20.7375 54 " " " " A 70 0 0 "SER " " OG " " " 8 0 1 C2 
    413 40 -11.8601 9.43237 20.1502 55 " " " " A 43 0 0 "LEU " " N  " " " 7 0 1 C2 
    414 14 -11.8341 10.8573 19.9396 55 " " " " A 2 0 0 "LEU " " CA " " " 6 0 1 C2 
    415 14 -12.6762 11.6374 21.0129 55 " " " " A 2 0 0 "LEU " " C  " " " 6 0 1 C2 
    416 23 -12.2663 12.7399 21.5021 55 " " " " A 70 0 0 "LEU " " O  " " " 8 0 1 C2 
    417 14 -12.4074 11.1195 18.5676 55 " " " " A 2 0 0 "LEU " " CB " " " 6 0 1 C2 
    418 14 -11.7784 10.6544 17.2867 55 " " " " A 2 0 0 "LEU " " CG " " " 6 0 1 C2 
    419 14 -12.4339 11.261 16.084 55 " " " " A 2 0 0 "LEU " " CD1" " " 6 0 1 C2 
    420 14 -10.2849 11.0197 17.2705 55 " " " " A 2 0 0 "LEU " " CD2" " " 6 0 1 C2 
    421 40 -13.8112 11.0787 21.4426 56 " " " " A 43 0 0 "ILE " " N  " " " 7 0 1 C2 
    422 14 -14.691 11.7929 22.3776 56 " " " " A 2 0 0 "ILE " " CA " " " 6 0 1 C2 
    423 14 -14.1414 11.7797 23.7861 56 " " " " A 2 0 0 "ILE " " C  " " " 6 0 1 C2 
    424 23 -14.1526 12.826 24.4631 56 " " " " A 70 0 0 "ILE " " O  " " " 8 0 1 C2 
    425 14 -16.0931 11.1814 22.2805 56 " " " " A 2 0 0 "ILE " " CB " " " 6 0 1 C2 
    426 14 -16.6509 11.184 20.8677 56 " " " " A 2 0 0 "ILE " " CG1" " " 6 0 1 C2 
    427 14 -17.1236 11.7685 23.2421 56 " " " " A 2 0 0 "ILE " " CG2" " " 6 0 1 C2 
    428 14 -17.388 12.519 20.4608 56 " " " " A 2 0 0 "ILE " " CD1" " " 6 0 1 C2 
    429 40 -13.4373 10.7321 24.2065 57 " " " " A 43 0 0 "GLY " " N  " " " 7 0 1 C2 
    430 14 -12.6467 10.6612 25.4796 57 " " " " A 2 0 0 "GLY " " CA " " " 6 0 1 C2 
    431 14 -11.3923 11.5875 25.3999 57 " " " " A 2 0 0 "GLY " " C  " " " 6 0 1 C2 
    432 23 -11.2203 12.3799 26.2867 57 " " " " A 70 0 0 "GLY " " O  " " " 8 0 1 C2 
    433 40 -10.6306 11.4559 24.3278 58 " " " " A 43 0 0 "ASP " " N  " " " 7 0 1 C2 
    434 14 -9.50791 12.3033 24.0575 58 " " " " A 2 0 0 "ASP " " CA " " " 6 0 1 C2 
    435 14 -9.92386 13.7825 23.9641 58 " " " " A 2 0 0 "ASP " " C  " " " 6 0 1 C2 
    436 23 -9.03049 14.5546 24.0567 58 " " " " A 70 0 0 "ASP " " O  " " " 8 0 1 C2 
    437 14 -8.66874 11.7626 22.8794 58 " " " " A 2 0 0 "ASP " " CB " " " 6 0 1 C2 
    438 14 -8.00705 10.4957 23.1373 58 " " " " A 2 0 0 "ASP " " CG " " " 6 0 1 C2 
    439 23 -7.64777 10.1859 24.3234 58 " " " " A 70 0 0 "ASP " " OD1" " " 8 0 1 C2 
    440 23 -7.68385 9.80253 22.1724 58 " " " " A 70 0 0 "ASP " " OD2" " " 8 0 1 C2 
    441 40 -11.2267 14.2122 23.7983 59 " " " " A 43 0 0 "GLU " " N  " " " 7 0 1 C2 
    442 14 -11.6768 15.5914 23.6021 59 " " " " A 2 0 0 "GLU " " CA " " " 6 0 1 C2 
    443 14 -12.3525 16.0589 24.9151 59 " " " " A 2 0 0 "GLU " " C  " " " 6 0 1 C2 
    444 23 -11.976 17.1237 25.4202 59 " " " " A 70 0 0 "GLU " " O  " " " 8 0 1 C2 
    445 14 -12.5931 15.8251 22.3712 59 " " " " A 2 0 0 "GLU " " CB " " " 6 0 1 C2 
    446 14 -13.341 17.1925 22.1703 59 " " " " A 2 0 0 "GLU " " CG " " " 6 0 1 C2 
    447 14 -12.52 18.4514 21.8436 59 " " " " A 2 0 0 "GLU " " CD " " " 6 0 1 C2 
    448 23 -11.6075 18.3898 21.0157 59 " " " " A 70 0 0 "GLU " " OE1" " " 8 0 1 C2 
    449 23 -12.6338 19.4019 22.6708 59 " " " " A 70 0 0 "GLU " " OE2" " " 8 0 1 C2 
    450 40 -13.2916 15.3264 25.5081 60 " " " " A 43 0 0 "VAL " " N  " " " 7 0 1 C2 
    451 14 -14.2032 15.8364 26.4994 60 " " " " A 2 0 0 "VAL " " CA " " " 6 0 1 C2 
    452 14 -13.6124 15.7679 27.8531 60 " " " " A 2 0 0 "VAL " " C  " " " 6 0 1 C2 
    453 23 -13.4952 16.7273 28.6181 60 " " " " A 70 0 0 "VAL " " O  " " " 8 0 1 C2 
    454 14 -15.595 15.1076 26.3961 60 " " " " A 2 0 0 "VAL " " CB " " " 6 0 1 C2 
    455 14 -16.6174 15.3812 27.5232 60 " " " " A 2 0 0 "VAL " " CG1" " " 6 0 1 C2 
    456 14 -16.2322 15.4246 25.0895 60 " " " " A 2 0 0 "VAL " " CG2" " " 6 0 1 C2 
    457 40 -13.1004 14.6182 28.2217 61 " " " " A 43 0 0 "TYR " " N  " " " 7 0 1 C2 
    458 14 -12.3233 14.2327 29.4139 61 " " " " A 2 0 0 "TYR " " CA " " " 6 0 1 C2 
    459 14 -10.8374 14.632 29.228 61 " " " " A 2 0 0 "TYR " " C  " " " 6 0 1 C2 
    460 23 -10.2271 15.0537 30.1397 61 " " " " A 70 0 0 "TYR " " O  " " " 8 0 1 C2 
    461 14 -12.3755 12.767 29.7008 61 " " " " A 2 0 0 "TYR " " CB " " " 6 0 1 C2 
    462 14 -13.7372 12.2506 30.139 61 " " " " A 2 0 0 "TYR " " CG " " " 6 0 1 C2 
    463 14 -14.8457 12.1164 29.2851 61 " " " " A 2 0 0 "TYR " " CD1" " " 6 0 1 C2 
    464 14 -13.965 11.9098 31.4602 61 " " " " A 2 0 0 "TYR " " CD2" " " 6 0 1 C2 
    465 14 -16.1351 11.6111 29.6273 61 " " " " A 2 0 0 "TYR " " CE1" " " 6 0 1 C2 
    466 14 -15.2518 11.5368 31.8287 61 " " " " A 2 0 0 "TYR " " CE2" " " 6 0 1 C2 
    467 14 -16.3174 11.2376 30.9698 61 " " " " A 2 0 0 "TYR " " CZ " " " 6 0 1 C2 
    468 23 -17.5122 10.7956 31.3727 61 " " " " A 70 0 0 "TYR " " OH " " " 8 0 1 C2 
    469 40 -10.4025 14.6236 28.0229 62 " " " " A 43 0 0 "GLY " " N  " " " 7 0 1 C2 
    470 14 -9.09068 15.0333 27.5064 62 " " " " A 2 0 0 "GLY " " CA " " " 6 0 1 C2 
    471 14 -8.2314 13.8055 27.1175 62 " " " " A 2 0 0 "GLY " " C  " " " 6 0 1 C2 
    472 23 -8.54303 12.7138 27.5744 62 " " " " A 70 0 0 "GLY " " O  " " " 8 0 1 C2 
    473 40 -7.14382 14.0165 26.3835 63 " " " " A 43 0 0 "ARG " " N  " " " 7 0 1 C2 
    474 14 -6.21861 12.8432 26.1096 63 " " " " A 2 0 0 "ARG " " CA " " " 6 0 1 C2 
    475 14 -5.21224 12.6779 27.1528 63 " " " " A 2 0 0 "ARG " " C  " " " 6 0 1 C2 
    476 23 -4.76659 13.5979 27.8111 63 " " " " A 70 0 0 "ARG " " O  " " " 8 0 1 C2 
    477 14 -5.53576 13.2567 24.7861 63 " " " " A 2 0 0 "ARG " " CB " " " 6 0 1 C2 
    478 14 -4.4542 12.2341 24.2082 63 " " " " A 2 0 0 "ARG " " CG " " " 6 0 1 C2 
    479 14 -4.48572 12.1656 22.6366 63 " " " " A 2 0 0 "ARG " " CD " " " 6 0 1 C2 
    480 40 -3.76197 13.3031 22.1028 63 " " " " A 43 0 0 "ARG " " NE " " " 7 0 1 C2 
    481 14 -3.76503 13.8116 20.8401 63 " " " " A 2 0 0 "ARG " " CZ " " " 6 0 1 C2 
    482 40 -4.68586 13.476 19.9087 63 " " " " A 43 0 0 "ARG " " NH1" " " 7 0 1 C2 
    483 40 -2.89631 14.6911 20.5217 63 " " " " A 43 0 0 "ARG " " NH2" " " 7 0 1 C2 
    484 40 -4.76787 11.4557 27.2886 64 " " " " A 43 0 0 "ASP " " N  " " " 7 0 1 C2 
    485 14 -3.68781 10.9108 28.141 64 " " " " A 2 0 0 "ASP " " CA " " " 6 0 1 C2 
    486 14 -2.96603 9.7586 27.3658 64 " " " " A 2 0 0 "ASP " " C  " " " 6 0 1 C2 
    487 23 -3.70937 9.07527 26.654 64 " " " " A 70 0 0 "ASP " " O  " " " 8 0 1 C2 
    488 14 -4.1707 10.5261 29.5955 64 " " " " A 2 0 0 "ASP " " CB " " " 6 0 1 C2 
    489 14 -3.7649 9.1041 30.0966 64 " " " " A 2 0 0 "ASP " " CG " " " 6 0 1 C2 
    490 23 -2.68668 8.92105 30.6655 64 " " " " A 70 0 0 "ASP " " OD1" " " 8 0 1 C2 
    491 23 -4.53307 8.17294 29.7104 64 " " " " A 70 0 0 "ASP " " OD2" " " 8 0 1 C2 
    492 40 -1.6699 9.66152 27.3359 65 " " " " A 43 0 0 "ARG " " N  " " " 7 0 1 C2 
    493 14 -0.917385 8.63443 26.6063 65 " " " " A 2 0 0 "ARG " " CA " " " 6 0 1 C2 
    494 14 0.23735 8.23487 27.5079 65 " " " " A 2 0 0 "ARG " " C  " " " 6 0 1 C2 
    495 23 1.34666 7.93361 27.0713 65 " " " " A 70 0 0 "ARG " " O  " " " 8 0 1 C2 
    496 14 -0.487797 9.15197 25.1779 65 " " " " A 2 0 0 "ARG " " CB " " " 6 0 1 C2 
    497 14 -1.57307 9.2494 24.2009 65 " " " " A 2 0 0 "ARG " " CG " " " 6 0 1 C2 
    498 14 -2.25427 7.86843 23.8461 65 " " " " A 2 0 0 "ARG " " CD " " " 6 0 1 C2 
    499 40 -3.21317 8.171 22.7594 65 " " " " A 43 0 0 "ARG " " NE " " " 7 0 1 C2 
    500 14 -4.48564 8.59362 22.9567 65 " " " " A 2 0 0 "ARG " " CZ " " " 6 0 1 C2 
    501 40 -5.21472 8.83328 21.855 65 " " " " A 43 0 0 "ARG " " NH1" " " 7 0 1 C2 
    502 40 -5.01105 8.90405 24.15 65 " " " " A 43 0 0 "ARG " " NH2" " " 7 0 1 C2 
    503 40 0.0250852 8.31672 28.8431 66 " " " " A 43 0 0 "THR " " N  " " " 7 0 1 C2 
    504 14 1.1358 8.24981 29.7618 66 " " " " A 2 0 0 "THR " " CA " " " 6 0 1 C2 
    505 14 1.77988 6.89425 29.7418 66 " " " " A 2 0 0 "THR " " C  " " " 6 0 1 C2 
    506 23 3.04612 6.74333 29.5948 66 " " " " A 70 0 0 "THR " " O  " " " 8 0 1 C2 
    507 14 0.720352 8.58657 31.1757 66 " " " " A 2 0 0 "THR " " CB " " " 6 0 1 C2 
    508 23 -0.21714 9.69108 31.1753 66 " " " " A 70 0 0 "THR " " OG1" " " 8 0 1 C2 
    509 14 1.82139 9.01419 32.137 66 " " " " A 2 0 0 "THR " " CG2" " " 6 0 1 C2 
    510 40 0.92464 5.85644 29.6621 67 " " " " A 43 0 0 "SER " " N  " " " 7 0 1 C2 
    511 14 1.31219 4.4741 29.5633 67 " " " " A 2 0 0 "SER " " CA " " " 6 0 1 C2 
    512 14 1.42574 3.85958 28.1373 67 " " " " A 2 0 0 "SER " " C  " " " 6 0 1 C2 
    513 23 1.27317 2.67222 27.9545 67 " " " " A 70 0 0 "SER " " O  " " " 8 0 1 C2 
    514 14 0.253494 3.65056 30.4488 67 " " " " A 2 0 0 "SER " " CB " " " 6 0 1 C2 
    515 23 -0.981243 3.85038 29.8497 67 " " " " A 70 0 0 "SER " " OG " " " 8 0 1 C2 
    516 40 1.5356 4.73936 27.0991 68 " " " " A 43 0 0 "HIE " " N  " " " 7 0 1 C2 
    517 14 1.57696 4.31313 25.6926 68 " " " " A 2 0 0 "HIE " " CA " " " 6 0 1 C2 
    518 14 2.91691 3.58175 25.3527 68 " " " " A 2 0 0 "HIE " " C  " " " 6 0 1 C2 
    519 23 2.94383 2.75881 24.4611 68 " " " " A 70 0 0 "HIE " " O  " " " 8 0 1 C2 
    520 14 1.19084 5.45654 24.7234 68 " " " " A 2 0 0 "HIE " " CB " " " 6 0 1 C2 
    521 14 1.04525 5.0755 23.2577 68 " " " " A 2 0 0 "HIE " " CG " " " 6 0 1 C2 
    522 40 2.15322 5.13069 22.4286 68 " " " " A 43 0 0 "HIE " " ND1" " " 7 0 1 C2 
    523 14 -0.0738261 4.65897 22.6055 68 " " " " A 2 0 0 "HIE " " CD2" " " 6 0 1 C2 
    524 14 1.68162 4.71369 21.2621 68 " " " " A 2 0 0 "HIE " " CE1" " " 6 0 1 C2 
    525 40 0.345897 4.35045 21.3273 68 " " " " A 43 0 0 "HIE " " NE2" " " 7 0 1 C2 
    526 40 4.03928 3.82755 26.0687 69 " " " " A 43 0 0 "VAL " " N  " " " 7 0 1 C2 
    527 14 5.2322 2.9671 26.3197 69 " " " " A 2 0 0 "VAL " " CA " " " 6 0 1 C2 
    528 14 5.46128 2.87868 27.8568 69 " " " " A 2 0 0 "VAL " " C  " " " 6 0 1 C2 
    529 23 5.23257 3.8858 28.6004 69 " " " " A 70 0 0 "VAL " " O  " " " 8 0 1 C2 
    530 14 6.44631 3.40236 25.5189 69 " " " " A 2 0 0 "VAL " " CB " " " 6 0 1 C2 
    531 14 6.82471 4.93245 25.5888 69 " " " " A 2 0 0 "VAL " " CG1" " " 6 0 1 C2 
    532 14 7.698 2.40715 25.4944 69 " " " " A 2 0 0 "VAL " " CG2" " " 6 0 1 C2 
    533 40 5.99599 1.83081 28.4384 70 " " " " A 43 0 0 "VAL " " N  " " " 7 0 1 C2 
    534 14 6.42219 1.65283 29.7922 70 " " " " A 2 0 0 "VAL " " CA " " " 6 0 1 C2 
    535 14 7.77608 0.985333 29.7553 70 " " " " A 2 0 0 "VAL " " C  " " " 6 0 1 C2 
    536 23 8.03685 0.176846 28.8959 70 " " " " A 70 0 0 "VAL " " O  " " " 8 0 1 C2 
    537 14 5.38731 0.832068 30.6704 70 " " " " A 2 0 0 "VAL " " CB " " " 6 0 1 C2 
    538 14 4.03876 1.60866 30.9008 70 " " " " A 2 0 0 "VAL " " CG1" " " 6 0 1 C2 
    539 14 5.12301 -0.601544 30.1233 70 " " " " A 2 0 0 "VAL " " CG2" " " 6 0 1 C2 
    540 40 8.54063 1.21392 30.75 71 " " " " A 43 0 0 "ALA " " N  " " " 7 0 1 C2 
    541 14 9.77958 0.447889 30.9604 71 " " " " A 2 0 0 "ALA " " CA " " " 6 0 1 C2 
    542 14 9.61058 -0.371717 32.2217 71 " " " " A 2 0 0 "ALA " " C  " " " 6 0 1 C2 
    543 23 9.2661 0.209991 33.2766 71 " " " " A 70 0 0 "ALA " " O  " " " 8 0 1 C2 
    544 14 10.9275 1.4375 31.219 71 " " " " A 2 0 0 "ALA " " CB " " " 6 0 1 C2 
    545 40 10.011 -1.62474 32.1344 72 " " " " A 43 0 0 "ILE " " N  " " " 7 0 1 C2 
    546 14 10.0852 -2.45906 33.2794 72 " " " " A 2 0 0 "ILE " " CA " " " 6 0 1 C2 
    547 14 11.5173 -2.39874 33.8383 72 " " " " A 2 0 0 "ILE " " C  " " " 6 0 1 C2 
    548 23 12.4659 -2.56872 33.0849 72 " " " " A 70 0 0 "ILE " " O  " " " 8 0 1 C2 
    549 14 9.74576 -3.93868 32.9863 72 " " " " A 2 0 0 "ILE " " CB " " " 6 0 1 C2 
    550 14 8.39466 -4.07619 32.1215 72 " " " " A 2 0 0 "ILE " " CG1" " " 6 0 1 C2 
    551 14 9.61765 -4.78932 34.3378 72 " " " " A 2 0 0 "ILE " " CG2" " " 6 0 1 C2 
    552 14 8.48861 -5.44799 31.4224 72 " " " " A 2 0 0 "ILE " " CD1" " " 6 0 1 C2 
    553 40 11.6203 -2.19044 35.1463 73 " " " " A 43 0 0 "LEU " " N  " " " 7 0 1 C2 
    554 14 12.825 -2.09888 35.914 73 " " " " A 2 0 0 "LEU " " CA " " " 6 0 1 C2 
    555 14 12.8415 -3.28034 36.8442 73 " " " " A 2 0 0 "LEU " " C  " " " 6 0 1 C2 
    556 23 11.7986 -3.6497 37.3873 73 " " " " A 70 0 0 "LEU " " O  " " " 8 0 1 C2 
    557 14 12.791 -0.8299 36.7483 73 " " " " A 2 0 0 "LEU " " CB " " " 6 0 1 C2 
    558 14 13.4299 0.422597 36.2671 73 " " " " A 2 0 0 "LEU " " CG " " " 6 0 1 C2 
    559 14 12.6905 1.08697 35.1004 73 " " " " A 2 0 0 "LEU " " CD1" " " 6 0 1 C2 
    560 14 13.5617 1.47983 37.3813 73 " " " " A 2 0 0 "LEU " " CD2" " " 6 0 1 C2 
    561 40 14.0264 -3.83414 37.1281 74 " " " " A 43 0 0 "THR " " N  " " " 7 0 1 C2 
    562 14 14.2345 -5.04416 37.9104 74 " " " " A 2 0 0 "THR " " CA " " " 6 0 1 C2 
    563 14 15.4987 -5.02469 38.833 74 " " " " A 2 0 0 "THR " " C  " " " 6 0 1 C2 
    564 23 16.5114 -4.38572 38.4885 74 " " " " A 70 0 0 "THR " " O  " " " 8 0 1 C2 
    565 14 14.1746 -6.1872 36.8549 74 " " " " A 2 0 0 "THR " " CB " " " 6 0 1 C2 
    566 23 14.1067 -7.3399 37.5627 74 " " " " A 70 0 0 "THR " " OG1" " " 8 0 1 C2 
    567 14 15.2651 -6.23292 35.7985 74 " " " " A 2 0 0 "THR " " CG2" " " 6 0 1 C2 
    568 40 15.5047 -5.61605 40.0428 75 " " " " A 43 0 0 "PRO " " N  " " " 7 0 1 C2 
    569 14 16.7444 -5.72729 40.8512 75 " " " " A 2 0 0 "PRO " " CA " " " 6 0 1 C2 
    570 14 17.6629 -6.94456 40.4894 75 " " " " A 2 0 0 "PRO " " C  " " " 6 0 1 C2 
    571 23 17.252 -7.90781 39.8436 75 " " " " A 70 0 0 "PRO " " O  " " " 8 0 1 C2 
    572 14 16.2865 -5.80316 42.2444 75 " " " " A 2 0 0 "PRO " " CB " " " 6 0 1 C2 
    573 14 15.103 -6.71822 42.085 75 " " " " A 2 0 0 "PRO " " CG " " " 6 0 1 C2 
    574 14 14.4938 -6.32714 40.7175 75 " " " " A 2 0 0 "PRO " " CD " " " 6 0 1 C2 
    575 40 18.9264 -6.8598 40.8518 76 " " " " A 43 0 0 "PRO " " N  " " " 7 0 1 C2 
    576 14 19.7958 -8.11074 40.7791 76 " " " " A 2 0 0 "PRO " " CA " " " 6 0 1 C2 
    577 14 19.3434 -9.15932 41.7568 76 " " " " A 2 0 0 "PRO " " C  " " " 6 0 1 C2 
    578 23 18.3303 -8.96673 42.4365 76 " " " " A 70 0 0 "PRO " " O  " " " 8 0 1 C2 
    579 14 21.2275 -7.58729 40.9605 76 " " " " A 2 0 0 "PRO " " CB " " " 6 0 1 C2 
    580 14 21.0728 -6.28292 41.7405 76 " " " " A 2 0 0 "PRO " " CG " " " 6 0 1 C2 
    581 14 19.678 -5.77406 41.3451 76 " " " " A 2 0 0 "PRO " " CD " " " 6 0 1 C2 
    582 40 19.988 -10.3223 41.8548 77 " " " " A 43 0 0 "ASP " " N  " " " 7 0 1 C2 
    583 14 19.33 -11.6227 41.8464 77 " " " " A 2 0 0 "ASP " " CA " " " 6 0 1 C2 
    584 14 19.144 -12.1539 43.2639 77 " " " " A 2 0 0 "ASP " " C  " " " 6 0 1 C2 
    585 23 18.5762 -13.2116 43.4685 77 " " " " A 70 0 0 "ASP " " O  " " " 8 0 1 C2 
    586 14 20.1903 -12.7045 40.9844 77 " " " " A 2 0 0 "ASP " " CB " " " 6 0 1 C2 
    587 14 21.5173 -13.0799 41.631 77 " " " " A 2 0 0 "ASP " " CG " " " 6 0 1 C2 
    588 23 21.7626 -14.2373 41.8842 77 " " " " A 70 0 0 "ASP " " OD1" " " 8 0 1 C2 
    589 23 22.3821 -12.2083 41.7972 77 " " " " A 70 0 0 "ASP " " OD2" " " 8 0 1 C2 
    590 40 19.5438 -11.4095 44.2623 78 " " " " A 43 0 0 "ASP " " N  " " " 7 0 1 C2 
    591 14 19.4955 -11.7149 45.7473 78 " " " " A 2 0 0 "ASP " " CA " " " 6 0 1 C2 
    592 14 18.9494 -10.5587 46.6278 78 " " " " A 2 0 0 "ASP " " C  " " " 6 0 1 C2 
    593 23 18.7874 -10.6692 47.8461 78 " " " " A 70 0 0 "ASP " " O  " " " 8 0 1 C2 
    594 14 20.8739 -12.3955 46.0837 78 " " " " A 2 0 0 "ASP " " CB " " " 6 0 1 C2 
    595 14 21.8678 -11.3594 46.5167 78 " " " " A 2 0 0 "ASP " " CG " " " 6 0 1 C2 
    596 23 22.0981 -11.1966 47.7695 78 " " " " A 70 0 0 "ASP " " OD1" " " 8 0 1 C2 
    597 23 22.2892 -10.6361 45.6676 78 " " " " A 70 0 0 "ASP " " OD2" " " 8 0 1 C2 
    598 40 18.4217 -9.51839 45.9674 79 " " " " A 43 0 0 "LYS " " N  " " " 7 0 1 C2 
    599 14 17.7074 -8.38044 46.5615 79 " " " " A 2 0 0 "LYS " " CA " " " 6 0 1 C2 
    600 14 16.4324 -8.13451 45.7652 79 " " " " A 2 0 0 "LYS " " C  " " " 6 0 1 C2 
    601 23 16.1 -8.7738 44.8082 79 " " " " A 70 0 0 "LYS " " O  " " " 8 0 1 C2 
    602 14 18.6709 -7.19974 46.8885 79 " " " " A 2 0 0 "LYS " " CB " " " 6 0 1 C2 
    603 14 19.1174 -6.43882 45.5642 79 " " " " A 2 0 0 "LYS " " CG " " " 6 0 1 C2 
    604 14 19.4315 -4.94912 45.7357 79 " " " " A 2 0 0 "LYS " " CD " " " 6 0 1 C2 
    605 14 20.6245 -4.62122 46.6553 79 " " " " A 2 0 0 "LYS " " CE " " " 6 0 1 C2 
    606 40 20.8337 -3.15564 46.8798 79 " " " " A 43 0 0 "LYS " " NZ " " " 7 0 1 C2 
    607 40 15.6774 -7.13933 46.2415 80 " " " " A 43 0 0 "LYS " " N  " " " 7 0 1 C2 
    608 14 14.2783 -6.8199 45.9886 80 " " " " A 2 0 0 "LYS " " CA " " " 6 0 1 C2 
    609 14 14.1122 -5.2855 45.8252 80 " " " " A 2 0 0 "LYS " " C  " " " 6 0 1 C2 
    610 23 14.7769 -4.49883 46.4319 80 " " " " A 70 0 0 "LYS " " O  " " " 8 0 1 C2 
    611 14 13.4361 -7.59302 47.101 80 " " " " A 2 0 0 "LYS " " CB " " " 6 0 1 C2 
    612 14 13.1791 -9.02132 46.7176 80 " " " " A 2 0 0 "LYS " " CG " " " 6 0 1 C2 
    613 14 12.1775 -9.70175 47.5657 80 " " " " A 2 0 0 "LYS " " CD " " " 6 0 1 C2 
    614 14 11.9691 -11.0316 46.9555 80 " " " " A 2 0 0 "LYS " " CE " " " 6 0 1 C2 
    615 40 11.0469 -11.8297 47.8275 80 " " " " A 43 0 0 "LYS " " NZ " " " 7 0 1 C2 
    616 40 13.0948 -4.8045 45.0653 81 " " " " A 43 0 0 "VAL " " N  " " " 7 0 1 C2 
    617 14 12.783 -3.37511 44.7251 81 " " " " A 2 0 0 "VAL " " CA " " " 6 0 1 C2 
    618 14 12.3498 -2.53474 45.9641 81 " " " " A 2 0 0 "VAL " " C  " " " 6 0 1 C2 
    619 23 12.3266 -1.29865 45.9477 81 " " " " A 70 0 0 "VAL " " O  " " " 8 0 1 C2 
    620 14 11.6538 -3.20967 43.6165 81 " " " " A 2 0 0 "VAL " " CB " " " 6 0 1 C2 
    621 14 12.2278 -3.80372 42.3803 81 " " " " A 2 0 0 "VAL " " CG1" " " 6 0 1 C2 
    622 14 10.2576 -3.67307 43.9212 81 " " " " A 2 0 0 "VAL " " CG2" " " 6 0 1 C2 
    623 40 11.9001 -3.16071 47.001 82 " " " " A 43 0 0 "THR " " N  " " " 7 0 1 C2 
    624 14 11.6413 -2.54539 48.3096 82 " " " " A 2 0 0 "THR " " CA " " " 6 0 1 C2 
    625 14 12.958 -2.08025 49.0359 82 " " " " A 2 0 0 "THR " " C  " " " 6 0 1 C2 
    626 23 12.9095 -1.57533 50.1563 82 " " " " A 70 0 0 "THR " " O  " " " 8 0 1 C2 
    627 14 10.8667 -3.65699 49.1096 82 " " " " A 2 0 0 "THR " " CB " " " 6 0 1 C2 
    628 23 11.5656 -4.82468 49.2909 82 " " " " A 70 0 0 "THR " " OG1" " " 8 0 1 C2 
    629 14 9.46161 -3.8573 48.4633 82 " " " " A 2 0 0 "THR " " CG2" " " 6 0 1 C2 
    630 40 14.1828 -2.36736 48.4926 83 " " " " A 43 0 0 "ASP " " N  " " " 7 0 1 C2 
    631 14 15.5016 -2.09364 49.0603 83 " " " " A 2 0 0 "ASP " " CA " " " 6 0 1 C2 
    632 14 15.7464 -0.611397 48.7586 83 " " " " A 2 0 0 "ASP " " C  " " " 6 0 1 C2 
    633 23 15.8876 -0.212846 47.6047 83 " " " " A 70 0 0 "ASP " " O  " " " 8 0 1 C2 
    634 14 16.5459 -2.92638 48.3976 83 " " " " A 2 0 0 "ASP " " CB " " " 6 0 1 C2 
    635 14 17.9528 -2.51742 48.8527 83 " " " " A 2 0 0 "ASP " " CG " " " 6 0 1 C2 
    636 23 18.1079 -2.36163 50.1201 83 " " " " A 70 0 0 "ASP " " OD1" " " 8 0 1 C2 
    637 23 18.6518 -2.19209 47.901 83 " " " " A 70 0 0 "ASP " " OD2" " " 8 0 1 C2 
    638 40 15.8009 0.196764 49.8694 84 " " " " A 43 0 0 "LYS " " N  " " " 7 0 1 C2 
    639 14 15.8919 1.58972 49.8086 84 " " " " A 2 0 0 "LYS " " CA " " " 6 0 1 C2 
    640 14 17.2774 1.96037 49.1376 84 " " " " A 2 0 0 "LYS " " C  " " " 6 0 1 C2 
    641 23 17.325 3.06065 48.5377 84 " " " " A 70 0 0 "LYS " " O  " " " 8 0 1 C2 
    642 14 15.9224 2.19956 51.2168 84 " " " " A 2 0 0 "LYS " " CB " " " 6 0 1 C2 
    643 14 15.6017 3.73241 51.1902 84 " " " " A 2 0 0 "LYS " " CG " " " 6 0 1 C2 
    644 14 15.8587 4.3208 52.5516 84 " " " " A 2 0 0 "LYS " " CD " " " 6 0 1 C2 
    645 14 15.5093 5.80444 52.5878 84 " " " " A 2 0 0 "LYS " " CE " " " 6 0 1 C2 
    646 40 16.0599 6.40196 53.8337 84 " " " " A 43 0 0 "LYS " " NZ " " " 7 0 1 C2 
    647 40 18.3179 1.14907 49.292 85 " " " " A 43 0 0 "ALA " " N  " " " 7 0 1 C2 
    648 14 19.613 1.34016 48.5649 85 " " " " A 2 0 0 "ALA " " CA " " " 6 0 1 C2 
    649 14 19.4995 1.3558 47.0008 85 " " " " A 2 0 0 "ALA " " C  " " " 6 0 1 C2 
    650 23 20.0183 2.25415 46.3461 85 " " " " A 70 0 0 "ALA " " O  " " " 8 0 1 C2 
    651 14 20.7081 0.320406 49.0261 85 " " " " A 2 0 0 "ALA " " CB " " " 6 0 1 C2 
    652 40 18.8439 0.333937 46.4536 86 " " " " A 43 0 0 "TRP " " N  " " " 7 0 1 C2 
    653 14 18.567 0.278693 44.9928 86 " " " " A 2 0 0 "TRP " " CA " " " 6 0 1 C2 
    654 14 17.4894 1.36478 44.5786 86 " " " " A 2 0 0 "TRP " " C  " " " 6 0 1 C2 
    655 23 17.6556 1.90121 43.4405 86 " " " " A 70 0 0 "TRP " " O  " " " 8 0 1 C2 
    656 14 17.9157 -1.09793 44.8141 86 " " " " A 2 0 0 "TRP " " CB " " " 6 0 1 C2 
    657 14 17.5692 -1.43321 43.3921 86 " " " " A 2 0 0 "TRP " " CG " " " 6 0 1 C2 
    658 14 18.3606 -1.97944 42.4215 86 " " " " A 2 0 0 "TRP " " CD1" " " 6 0 1 C2 
    659 14 16.2584 -1.21412 42.6883 86 " " " " A 2 0 0 "TRP " " CD2" " " 6 0 1 C2 
    660 40 17.6006 -2.13325 41.2273 86 " " " " A 43 0 0 "TRP " " NE1" " " 7 0 1 C2 
    661 14 16.299 -1.72022 41.3655 86 " " " " A 2 0 0 "TRP " " CE2" " " 6 0 1 C2 
    662 14 14.9918 -0.747249 43.1266 86 " " " " A 2 0 0 "TRP " " CE3" " " 6 0 1 C2 
    663 14 15.1611 -1.70447 40.4784 86 " " " " A 2 0 0 "TRP " " CZ2" " " 6 0 1 C2 
    664 14 13.8889 -0.704625 42.2902 86 " " " " A 2 0 0 "TRP " " CZ3" " " 6 0 1 C2 
    665 14 13.9466 -1.34221 41.0459 86 " " " " A 2 0 0 "TRP " " CH2" " " 6 0 1 C2 
    666 40 16.549 1.81574 45.4506 87 " " " " A 43 0 0 "GLN " " N  " " " 7 0 1 C2 
    667 14 15.6778 2.89466 45.0869 87 " " " " A 2 0 0 "GLN " " CA " " " 6 0 1 C2 
    668 14 16.31 4.28284 44.933 87 " " " " A 2 0 0 "GLN " " C  " " " 6 0 1 C2 
    669 23 15.8529 5.00688 44.0477 87 " " " " A 70 0 0 "GLN " " O  " " " 8 0 1 C2 
    670 14 14.5209 2.98599 46.1183 87 " " " " A 2 0 0 "GLN " " CB " " " 6 0 1 C2 
    671 14 13.578 1.80839 46.1443 87 " " " " A 2 0 0 "GLN " " CG " " " 6 0 1 C2 
    672 14 12.4586 2.02446 47.0811 87 " " " " A 2 0 0 "GLN " " CD " " " 6 0 1 C2 
    673 23 12.2816 3.08441 47.6936 87 " " " " A 70 0 0 "GLN " " OE1" " " 8 0 1 C2 
    674 40 11.7325 0.949899 47.3608 87 " " " " A 43 0 0 "GLN " " NE2" " " 7 0 1 C2 
    675 40 17.4105 4.63295 45.5992 88 " " " " A 43 0 0 "LYS " " N  " " " 7 0 1 C2 
    676 14 18.1005 5.90492 45.5889 88 " " " " A 2 0 0 "LYS " " CA " " " 6 0 1 C2 
    677 14 18.7375 5.99061 44.2371 88 " " " " A 2 0 0 "LYS " " C  " " " 6 0 1 C2 
    678 23 18.7566 7.07925 43.6205 88 " " " " A 70 0 0 "LYS " " O  " " " 8 0 1 C2 
    679 14 19.1232 5.87225 46.7743 88 " " " " A 2 0 0 "LYS " " CB " " " 6 0 1 C2 
    680 14 20.5872 5.64148 46.5026 88 " " " " A 2 0 0 "LYS " " CG " " " 6 0 1 C2 
    681 14 21.4386 5.45273 47.7403 88 " " " " A 2 0 0 "LYS " " CD " " " 6 0 1 C2 
    682 14 22.8939 5.65377 47.5851 88 " " " " A 2 0 0 "LYS " " CE " " " 6 0 1 C2 
    683 40 23.467 6.30319 48.7667 88 " " " " A 43 0 0 "LYS " " NZ " " " 7 0 1 C2 
    684 40 19.1017 4.86378 43.6629 89 " " " " A 43 0 0 "LYS " " N  " " " 7 0 1 C2 
    685 14 19.7981 4.73978 42.4235 89 " " " " A 2 0 0 "LYS " " CA " " " 6 0 1 C2 
    686 14 18.8204 4.85556 41.2239 89 " " " " A 2 0 0 "LYS " " C  " " " 6 0 1 C2 
    687 23 18.9082 5.83424 40.4817 89 " " " " A 70 0 0 "LYS " " O  " " " 8 0 1 C2 
    688 14 20.58 3.46564 42.329 89 " " " " A 2 0 0 "LYS " " CB " " " 6 0 1 C2 
    689 14 21.5287 3.31229 41.0495 89 " " " " A 2 0 0 "LYS " " CG " " " 6 0 1 C2 
    690 14 22.4586 4.44419 40.8844 89 " " " " A 2 0 0 "LYS " " CD " " " 6 0 1 C2 
    691 14 23.4017 4.26881 39.7377 89 " " " " A 2 0 0 "LYS " " CE " " " 6 0 1 C2 
    692 40 24.3675 5.32056 39.5803 89 " " " " A 43 0 0 "LYS " " NZ " " " 7 0 1 C2 
    693 40 17.9396 3.90255 41.0818 90 " " " " A 43 0 0 "VAL " " N  " " " 7 0 1 C2 
    694 14 17.0156 3.81923 39.9439 90 " " " " A 2 0 0 "VAL " " CA " " " 6 0 1 C2 
    695 14 16.2394 5.17532 39.6231 90 " " " " A 2 0 0 "VAL " " C  " " " 6 0 1 C2 
    696 23 16.0774 5.54115 38.454 90 " " " " A 70 0 0 "VAL " " O  " " " 8 0 1 C2 
    697 14 16.0849 2.57019 39.8497 90 " " " " A 2 0 0 "VAL " " CB " " " 6 0 1 C2 
    698 14 16.9253 1.27399 39.7207 90 " " " " A 2 0 0 "VAL " " CG1" " " 6 0 1 C2 
    699 14 14.9494 2.52547 40.9274 90 " " " " A 2 0 0 "VAL " " CG2" " " 6 0 1 C2 
    700 40 15.728 5.90806 40.622 91 " " " " A 43 0 0 "THR " " N  " " " 7 0 1 C2 
    701 14 15.1913 7.2231 40.4976 91 " " " " A 2 0 0 "THR " " CA " " " 6 0 1 C2 
    702 14 16.071 8.25018 39.8255 91 " " " " A 2 0 0 "THR " " C  " " " 6 0 1 C2 
    703 23 15.6545 8.98212 38.9479 91 " " " " A 70 0 0 "THR " " O  " " " 8 0 1 C2 
    704 14 14.6555 7.72186 41.8365 91 " " " " A 2 0 0 "THR " " CB " " " 6 0 1 C2 
    705 23 15.6006 7.75106 42.8896 91 " " " " A 70 0 0 "THR " " OG1" " " 8 0 1 C2 
    706 14 13.457 6.85338 42.2627 91 " " " " A 2 0 0 "THR " " CG2" " " 6 0 1 C2 
    707 40 17.2844 8.34256 40.2453 92 " " " " A 43 0 0 "GLU " " N  " " " 7 0 1 C2 
    708 14 18.3681 9.11755 39.6256 92 " " " " A 2 0 0 "GLU " " CA " " " 6 0 1 C2 
    709 14 18.6766 8.78886 38.1612 92 " " " " A 2 0 0 "GLU " " C  " " " 6 0 1 C2 
    710 23 18.9763 9.69176 37.3988 92 " " " " A 70 0 0 "GLU " " O  " " " 8 0 1 C2 
    711 14 19.6147 9.00174 40.526 92 " " " " A 2 0 0 "GLU " " CB " " " 6 0 1 C2 
    712 14 20.576 10.1653 40.4119 92 " " " " A 2 0 0 "GLU " " CG " " " 6 0 1 C2 
    713 14 20.185 11.3851 41.1562 92 " " " " A 2 0 0 "GLU " " CD " " " 6 0 1 C2 
    714 23 20.095 11.3168 42.4264 92 " " " " A 70 0 0 "GLU " " OE1" " " 8 0 1 C2 
    715 23 19.7897 12.3364 40.4724 92 " " " " A 70 0 0 "GLU " " OE2" " " 8 0 1 C2 
    716 40 18.5576 7.53775 37.7387 93 " " " " A 43 0 0 "GLU " " N  " " " 7 0 1 C2 
    717 14 18.793 7.10265 36.3254 93 " " " " A 2 0 0 "GLU " " CA " " " 6 0 1 C2 
    718 14 17.6705 7.64221 35.4598 93 " " " " A 2 0 0 "GLU " " C  " " " 6 0 1 C2 
    719 23 17.8783 8.30485 34.4313 93 " " " " A 70 0 0 "GLU " " O  " " " 8 0 1 C2 
    720 14 18.7012 5.55019 36.1888 93 " " " " A 2 0 0 "GLU " " CB " " " 6 0 1 C2 
    721 14 19.7725 4.90127 37.1567 93 " " " " A 2 0 0 "GLU " " CG " " " 6 0 1 C2 
    722 14 20.9253 4.31733 36.4482 93 " " " " A 2 0 0 "GLU " " CD " " " 6 0 1 C2 
    723 23 20.7349 3.25441 35.9014 93 " " " " A 70 0 0 "GLU " " OE1" " " 8 0 1 C2 
    724 23 21.9505 5.00266 36.283 93 " " " " A 70 0 0 "GLU " " OE2" " " 8 0 1 C2 
    725 40 16.4439 7.48674 35.9606 94 " " " " A 43 0 0 "LEU " " N  " " " 7 0 1 C2 
    726 14 15.1801 8.00468 35.4487 94 " " " " A 2 0 0 "LEU " " CA " " " 6 0 1 C2 
    727 14 15.1532 9.49309 35.2967 94 " " " " A 2 0 0 "LEU " " C  " " " 6 0 1 C2 
    728 23 14.8463 10.106 34.2969 94 " " " " A 70 0 0 "LEU " " O  " " " 8 0 1 C2 
    729 14 13.9593 7.59234 36.3561 94 " " " " A 2 0 0 "LEU " " CB " " " 6 0 1 C2 
    730 14 13.4697 6.15133 36.0614 94 " " " " A 2 0 0 "LEU " " CG " " " 6 0 1 C2 
    731 14 12.6862 5.47215 37.1921 94 " " " " A 2 0 0 "LEU " " CD1" " " 6 0 1 C2 
    732 14 12.7685 6.02446 34.7206 94 " " " " A 2 0 0 "LEU " " CD2" " " 6 0 1 C2 
    733 40 15.6945 10.2179 36.273 95 " " " " A 43 0 0 "ASP " " N  " " " 7 0 1 C2 
    734 14 15.7609 11.6672 36.221 95 " " " " A 2 0 0 "ASP " " CA " " " 6 0 1 C2 
    735 14 16.5909 12.261 35.0271 95 " " " " A 2 0 0 "ASP " " C  " " " 6 0 1 C2 
    736 23 16.2343 13.248 34.341 95 " " " " A 70 0 0 "ASP " " O  " " " 8 0 1 C2 
    737 14 16.2737 12.0914 37.5812 95 " " " " A 2 0 0 "ASP " " CB " " " 6 0 1 C2 
    738 14 16.1505 13.6066 37.825 95 " " " " A 2 0 0 "ASP " " CG " " " 6 0 1 C2 
    739 23 17.0986 14.2771 38.2069 95 " " " " A 70 0 0 "ASP " " OD1" " " 8 0 1 C2 
    740 23 15.0415 14.0506 37.6809 95 " " " " A 70 0 0 "ASP " " OD2" " " 8 0 1 C2 
    741 40 17.6653 11.5053 34.7822 96 " " " " A 43 0 0 "GLN " " N  " " " 7 0 1 C2 
    742 14 18.6307 11.7029 33.7206 96 " " " " A 2 0 0 "GLN " " CA " " " 6 0 1 C2 
    743 14 18.129 11.2916 32.2907 96 " " " " A 2 0 0 "GLN " " C  " " " 6 0 1 C2 
    744 23 18.8767 11.5321 31.3659 96 " " " " A 70 0 0 "GLN " " O  " " " 8 0 1 C2 
    745 14 19.9783 11.0013 34.0324 96 " " " " A 2 0 0 "GLN " " CB " " " 6 0 1 C2 
    746 14 20.8025 11.6263 35.0955 96 " " " " A 2 0 0 "GLN " " CG " " " 6 0 1 C2 
    747 14 21.1845 13.1022 34.7812 96 " " " " A 2 0 0 "GLN " " CD " " " 6 0 1 C2 
    748 23 21.524 13.4464 33.7133 96 " " " " A 70 0 0 "GLN " " OE1" " " 8 0 1 C2 
    749 40 21.0696 13.9664 35.7183 96 " " " " A 43 0 0 "GLN " " NE2" " " 7 0 1 C2 
    750 40 16.9459 10.6874 32.0825 97 " " " " A 43 0 0 "VAL " " N  " " " 7 0 1 C2 
    751 14 16.4673 10.3024 30.7365 97 " " " " A 2 0 0 "VAL " " CA " " " 6 0 1 C2 
    752 14 15.6355 11.5008 30.2849 97 " " " " A 2 0 0 "VAL " " C  " " " 6 0 1 C2 
    753 23 15.5295 11.6076 29.0332 97 " " " " A 70 0 0 "VAL " " O  " " " 8 0 1 C2 
    754 14 15.5669 9.05032 30.7622 97 " " " " A 2 0 0 "VAL " " CB " " " 6 0 1 C2 
    755 14 16.2649 7.75058 31.1196 97 " " " " A 2 0 0 "VAL " " CG1" " " 6 0 1 C2 
    756 14 14.2257 9.13307 31.4543 97 " " " " A 2 0 0 "VAL " " CG2" " " 6 0 1 C2 
    757 40 15.2232 12.4461 31.1702 98 " " " " A 43 0 0 "VAL " " N  " " " 7 0 1 C2 
    758 14 14.7155 13.7756 30.9274 98 " " " " A 2 0 0 "VAL " " CA " " " 6 0 1 C2 
    759 14 15.9201 14.7079 30.7278 98 " " " " A 2 0 0 "VAL " " C  " " " 6 0 1 C2 
    760 23 16.1805 15.1764 29.5901 98 " " " " A 70 0 0 "VAL " " O  " " " 8 0 1 C2 
    761 14 13.8186 14.2899 32.0728 98 " " " " A 2 0 0 "VAL " " CB " " " 6 0 1 C2 
    762 14 13.2352 15.7164 31.7816 98 " " " " A 2 0 0 "VAL " " CG1" " " 6 0 1 C2 
    763 14 12.5689 13.408 32.1895 98 " " " " A 2 0 0 "VAL " " CG2" " " 6 0 1 C2 
    764 40 16.5887 15.1599 31.8478 99 " " " " A 43 0 0 "LYS " " N  " " " 7 0 1 C2 
    765 14 17.6712 16.183 31.9273 99 " " " " A 2 0 0 "LYS " " CA " " " 6 0 1 C2 
    766 14 18.7867 15.8646 30.8654 99 " " " " A 2 0 0 "LYS " " C  " " " 6 0 1 C2 
    767 23 19.3673 14.7573 30.9378 99 " " " " A 70 0 0 "LYS " " O  " " " 8 0 1 C2 
    768 14 18.2433 16.3439 33.3297 99 " " " " A 2 0 0 "LYS " " CB " " " 6 0 1 C2 
    769 14 17.3033 16.8468 34.3413 99 " " " " A 2 0 0 "LYS " " CG " " " 6 0 1 C2 
    770 14 17.5848 16.52 35.7732 99 " " " " A 2 0 0 "LYS " " CD " " " 6 0 1 C2 
    771 14 16.6214 17.1435 36.8247 99 " " " " A 2 0 0 "LYS " " CE " " " 6 0 1 C2 
    772 40 17.0873 16.8715 38.1908 99 " " " " A 43 0 0 "LYS " " NZ " " " 7 0 1 C2 
    773 40 19.1509 16.8353 30.0413 100 " " " " A 43 0 0 "ASP " " N  " " " 7 0 1 C2 
    774 14 20.1417 16.7959 28.9688 100 " " " " A 2 0 0 "ASP " " CA " " " 6 0 1 C2 
    775 14 19.4803 16.7746 27.532 100 " " " " A 2 0 0 "ASP " " C  " " " 6 0 1 C2 
    776 23 20.1606 17.0108 26.4991 100 " " " " A 70 0 0 "ASP " " O  " " " 8 0 1 C2 
    777 14 21.4483 16.0625 29.2013 100 " " " " A 2 0 0 "ASP " " CB " " " 6 0 1 C2 
    778 14 21.7701 14.9532 28.2036 100 " " " " A 2 0 0 "ASP " " CG " " " 6 0 1 C2 
    779 23 20.9235 14.1048 27.9391 100 " " " " A 70 0 0 "ASP " " OD1" " " 8 0 1 C2 
    780 23 22.8271 14.9453 27.5696 100 " " " " A 70 0 0 "ASP " " OD2" " " 8 0 1 C2 
    781 40 18.2159 16.308 27.5389 101 " " " " A 43 0 0 "HIP " " N  " " " 7 0 1 C2 
    782 14 17.3481 16.1886 26.4083 101 " " " " A 2 0 0 "HIP " " CA " " " 6 0 1 C2 
    783 14 15.8566 16.4326 26.7264 101 " " " " A 2 0 0 "HIP " " C  " " " 6 0 1 C2 
    784 23 15.0703 15.4745 26.518 101 " " " " A 70 0 0 "HIP " " O  " " " 8 0 1 C2 
    785 14 17.5547 14.9225 25.5029 101 " " " " A 2 0 0 "HIP " " CB " " " 6 0 1 C2 
    786 14 18.9859 14.7686 24.9452 101 " " " " A 2 0 0 "HIP " " CG " " " 6 0 1 C2 
    787 40 19.8723 13.7226 25.5453 101 " " " " A 43 0 0 "HIP " " ND1" " " 7 0 1 C2 
    788 14 19.5804 15.2699 23.837 101 " " " " A 2 0 0 "HIP " " CD2" " " 6 0 1 C2 
    789 14 21.0951 13.9418 24.6597 101 " " " " A 2 0 0 "HIP " " CE1" " " 6 0 1 C2 
    790 40 20.8831 14.7565 23.7396 101 " " " " A 43 0 0 "HIP " " NE2" " " 7 0 1 C2 
    791 40 15.5257 17.4464 27.5753 102 " " " " A 43 0 0 "GLU " " N  " " " 7 0 1 C2 
    792 14 14.1533 17.5367 28.0865 102 " " " " A 2 0 0 "GLU " " CA " " " 6 0 1 C2 
    793 14 12.9484 17.7966 27.1033 102 " " " " A 2 0 0 "GLU " " C  " " " 6 0 1 C2 
    794 23 11.8797 17.33 27.3811 102 " " " " A 70 0 0 "GLU " " O  " " " 8 0 1 C2 
    795 14 14.0658 18.5664 29.2651 102 " " " " A 2 0 0 "GLU " " CB " " " 6 0 1 C2 
    796 14 15.3181 18.4073 30.1407 102 " " " " A 2 0 0 "GLU " " CG " " " 6 0 1 C2 
    797 14 16.3994 19.4683 30.0239 102 " " " " A 2 0 0 "GLU " " CD " " " 6 0 1 C2 
    798 23 17.5093 19.0224 29.8321 102 " " " " A 70 0 0 "GLU " " OE1" " " 8 0 1 C2 
    799 23 16.1624 20.6741 30.3144 102 " " " " A 70 0 0 "GLU " " OE2" " " 8 0 1 C2 
    800 40 13.2058 18.5121 25.961 103 " " " " A 43 0 0 "ASP " " N  " " " 7 0 1 C2 
    801 14 12.1365 18.9816 25.0945 103 " " " " A 2 0 0 "ASP " " CA " " " 6 0 1 C2 
    802 14 11.2197 17.8662 24.5442 103 " " " " A 2 0 0 "ASP " " C  " " " 6 0 1 C2 
    803 23 10.157 18.185 24.0425 103 " " " " A 70 0 0 "ASP " " O  " " " 8 0 1 C2 
    804 14 12.8573 19.9128 24.073 103 " " " " A 2 0 0 "ASP " " CB " " " 6 0 1 C2 
    805 14 13.5619 19.18 23.0004 103 " " " " A 2 0 0 "ASP " " CG " " " 6 0 1 C2 
    806 23 14.679 18.6554 23.3387 103 " " " " A 70 0 0 "ASP " " OD1" " " 8 0 1 C2 
    807 23 13.1425 19.2429 21.8311 103 " " " " A 70 0 0 "ASP " " OD2" " " 8 0 1 C2 
    808 40 11.6223 16.5877 24.5983 104 " " " " A 43 0 0 "GLN " " N  " " " 7 0 1 C2 
    809 14 10.9583 15.5161 23.9166 104 " " " " A 2 0 0 "GLN " " CA " " " 6 0 1 C2 
    810 14 10.1433 14.7051 24.9108 104 " " " " A 2 0 0 "GLN " " C  " " " 6 0 1 C2 
    811 23 9.50504 13.778 24.4506 104 " " " " A 70 0 0 "GLN " " O  " " " 8 0 1 C2 
    812 14 12.0703 14.5723 23.279 104 " " " " A 2 0 0 "GLN " " CB " " " 6 0 1 C2 
    813 14 12.8426 15.2762 22.1066 104 " " " " A 2 0 0 "GLN " " CG " " " 6 0 1 C2 
    814 14 12.4446 14.8221 20.7084 104 " " " " A 2 0 0 "GLN " " CD " " " 6 0 1 C2 
    815 23 12.9509 15.3855 19.7618 104 " " " " A 70 0 0 "GLN " " OE1" " " 8 0 1 C2 
    816 40 11.6176 13.7681 20.6172 104 " " " " A 43 0 0 "GLN " " NE2" " " 7 0 1 C2 
    817 40 10.2239 14.9572 26.264 105 " " " " A 43 0 0 "ILE " " N  " " " 7 0 1 C2 
    818 14 9.7535 14.1158 27.346 105 " " " " A 2 0 0 "ILE " " CA " " " 6 0 1 C2 
    819 14 9.21294 15.0076 28.483 105 " " " " A 2 0 0 "ILE " " C  " " " 6 0 1 C2 
    820 23 9.87159 15.9023 28.9872 105 " " " " A 70 0 0 "ILE " " O  " " " 8 0 1 C2 
    821 14 10.7683 13.0076 27.6919 105 " " " " A 2 0 0 "ILE " " CB " " " 6 0 1 C2 
    822 14 10.2091 12.08 28.8112 105 " " " " A 2 0 0 "ILE " " CG1" " " 6 0 1 C2 
    823 14 12.061 13.6828 28.1248 105 " " " " A 2 0 0 "ILE " " CG2" " " 6 0 1 C2 
    824 14 11.1281 10.8424 29.0538 105 " " " " A 2 0 0 "ILE " " CD1" " " 6 0 1 C2 
    825 40 7.95422 14.8427 28.7957 106 " " " " A 43 0 0 "VAL " " N  " " " 7 0 1 C2 
    826 14 7.28617 15.4533 29.9429 106 " " " " A 2 0 0 "VAL " " CA " " " 6 0 1 C2 
    827 14 7.92906 15.1226 31.3448 106 " " " " A 2 0 0 "VAL " " C  " " " 6 0 1 C2 
    828 23 8.16728 16.0769 32.126 106 " " " " A 70 0 0 "VAL " " O  " " " 8 0 1 C2 
    829 14 5.73433 15.1762 29.9134 106 " " " " A 2 0 0 "VAL " " CB " " " 6 0 1 C2 
    830 14 4.84319 15.6936 31.0233 106 " " " " A 2 0 0 "VAL " " CG1" " " 6 0 1 C2 
    831 14 4.99662 15.4058 28.5452 106 " " " " A 2 0 0 "VAL " " CG2" " " 6 0 1 C2 
    832 40 8.16594 13.8616 31.6648 107 " " " " A 43 0 0 "GLY " " N  " " " 7 0 1 C2 
    833 14 8.61553 13.4204 32.9291 107 " " " " A 2 0 0 "GLY " " CA " " " 6 0 1 C2 
    834 14 8.54792 11.917 33.0219 107 " " " " A 2 0 0 "GLY " " C  " " " 6 0 1 C2 
    835 23 8.6423 11.2054 32.014 107 " " " " A 70 0 0 "GLY " " O  " " " 8 0 1 C2 
    836 40 8.24511 11.4641 34.1948 108 " " " " A 43 0 0 "TRP " " N  " " " 7 0 1 C2 
    837 14 7.90218 10.066 34.3956 108 " " " " A 2 0 0 "TRP " " CA " " " 6 0 1 C2 
    838 14 6.93919 9.83761 35.462 108 " " " " A 2 0 0 "TRP " " C  " " " 6 0 1 C2 
    839 23 6.57658 10.7306 36.2983 108 " " " " A 70 0 0 "TRP " " O  " " " 8 0 1 C2 
    840 14 9.20948 9.26082 34.4561 108 " " " " A 2 0 0 "TRP " " CB " " " 6 0 1 C2 
    841 14 9.93605 9.4979 35.7095 108 " " " " A 2 0 0 "TRP " " CG " " " 6 0 1 C2 
    842 14 10.8103 10.5161 35.9263 108 " " " " A 2 0 0 "TRP " " CD1" " " 6 0 1 C2 
    843 14 9.86827 8.79896 36.9337 108 " " " " A 2 0 0 "TRP " " CD2" " " 6 0 1 C2 
    844 40 11.1823 10.5269 37.2189 108 " " " " A 43 0 0 "TRP " " NE1" " " 7 0 1 C2 
    845 14 10.7772 9.39342 37.9189 108 " " " " A 2 0 0 "TRP " " CE2" " " 6 0 1 C2 
    846 14 9.15053 7.70296 37.3088 108 " " " " A 2 0 0 "TRP " " CE3" " " 6 0 1 C2 
    847 14 10.9765 8.75427 39.1447 108 " " " " A 2 0 0 "TRP " " CZ2" " " 6 0 1 C2 
    848 14 9.3047 7.06751 38.5385 108 " " " " A 2 0 0 "TRP " " CZ3" " " 6 0 1 C2 
    849 14 10.2685 7.55131 39.4443 108 " " " " A 2 0 0 "TRP " " CH2" " " 6 0 1 C2 
    850 40 6.27107 8.68471 35.4376 109 " " " " A 43 0 0 "VAL " " N  " " " 7 0 1 C2 
    851 14 5.23155 8.28167 36.4175 109 " " " " A 2 0 0 "VAL " " CA " " " 6 0 1 C2 
    852 14 5.33868 6.80549 36.9894 109 " " " " A 2 0 0 "VAL " " C  " " " 6 0 1 C2 
    853 23 5.48158 5.95853 36.1201 109 " " " " A 70 0 0 "VAL " " O  " " " 8 0 1 C2 
    854 14 3.86245 8.54749 35.7745 109 " " " " A 2 0 0 "VAL " " CB " " " 6 0 1 C2 
    855 14 2.72612 7.72224 36.3574 109 " " " " A 2 0 0 "VAL " " CG1" " " 6 0 1 C2 
    856 14 3.55031 10.0046 35.755 109 " " " " A 2 0 0 "VAL " " CG2" " " 6 0 1 C2 
    857 40 5.14965 6.52656 38.3163 110 " " " " A 43 0 0 "GLY " " N  " " " 7 0 1 C2 
    858 14 4.70496 5.24068 38.8229 110 " " " " A 2 0 0 "GLY " " CA " " " 6 0 1 C2 
    859 14 5.01966 5.07607 40.3258 110 " " " " A 2 0 0 "GLY " " C  " " " 6 0 1 C2 
    860 23 5.23029 6.03552 41.0999 110 " " " " A 70 0 0 "GLY " " O  " " " 8 0 1 C2 
    861 40 5.01252 3.81241 40.7516 111 " " " " A 43 0 0 "TRP " " N  " " " 7 0 1 C2 
    862 14 5.24503 3.30764 42.0973 111 " " " " A 2 0 0 "TRP " " CA " " " 6 0 1 C2 
    863 14 6.60177 3.72312 42.633 111 " " " " A 2 0 0 "TRP " " C  " " " 6 0 1 C2 
    864 23 6.67163 4.26239 43.7439 111 " " " " A 70 0 0 "TRP " " O  " " " 8 0 1 C2 
    865 14 4.9864 1.73903 42.2117 111 " " " " A 2 0 0 "TRP " " CB " " " 6 0 1 C2 
    866 14 5.21773 1.00528 43.4929 111 " " " " A 2 0 0 "TRP " " CG " " " 6 0 1 C2 
    867 14 4.25425 0.64201 44.4375 111 " " " " A 2 0 0 "TRP " " CD1" " " 6 0 1 C2 
    868 14 6.48174 0.490484 44.0332 111 " " " " A 2 0 0 "TRP " " CD2" " " 6 0 1 C2 
    869 40 4.83139 0.193269 45.5686 111 " " " " A 43 0 0 "TRP " " NE1" " " 7 0 1 C2 
    870 14 6.18912 -0.121317 45.3294 111 " " " " A 2 0 0 "TRP " " CE2" " " 6 0 1 C2 
    871 14 7.83818 0.356148 43.558 111 " " " " A 2 0 0 "TRP " " CE3" " " 6 0 1 C2 
    872 14 7.13074 -0.899837 46.0614 111 " " " " A 2 0 0 "TRP " " CZ2" " " 6 0 1 C2 
    873 14 8.78408 -0.317651 44.3038 111 " " " " A 2 0 0 "TRP " " CZ3" " " 6 0 1 C2 
    874 14 8.41003 -0.976591 45.4948 111 " " " " A 2 0 0 "TRP " " CH2" " " 6 0 1 C2 
    875 40 7.62581 3.67052 41.749 112 " " " " A 43 0 0 "LEU " " N  " " " 7 0 1 C2 
    876 14 8.96895 4.12481 42.0988 112 " " " " A 2 0 0 "LEU " " CA " " " 6 0 1 C2 
    877 14 9.12129 5.66324 42.2435 112 " " " " A 2 0 0 "LEU " " C  " " " 6 0 1 C2 
    878 23 10.167 6.18078 42.655 112 " " " " A 70 0 0 "LEU " " O  " " " 8 0 1 C2 
    879 14 9.98587 3.45783 41.1159 112 " " " " A 2 0 0 "LEU " " CB " " " 6 0 1 C2 
    880 14 10.6851 2.17878 41.5886 112 " " " " A 2 0 0 "LEU " " CG " " " 6 0 1 C2 
    881 14 11.379 1.52388 40.3865 112 " " " " A 2 0 0 "LEU " " CD1" " " 6 0 1 C2 
    882 14 11.7174 2.504 42.6905 112 " " " " A 2 0 0 "LEU " " CD2" " " 6 0 1 C2 
    883 40 8.04976 6.46467 41.9148 113 " " " " A 43 0 0 "LYS " " N  " " " 7 0 1 C2 
    884 14 7.99733 7.91526 42.1781 113 " " " " A 2 0 0 "LYS " " CA " " " 6 0 1 C2 
    885 14 7.43893 8.19328 43.5736 113 " " " " A 2 0 0 "LYS " " C  " " " 6 0 1 C2 
    886 23 7.65184 9.30545 44.0911 113 " " " " A 70 0 0 "LYS " " O  " " " 8 0 1 C2 
    887 14 7.04342 8.57023 41.1769 113 " " " " A 2 0 0 "LYS " " CB " " " 6 0 1 C2 
    888 14 7.34761 10.1002 41.0901 113 " " " " A 2 0 0 "LYS " " CG " " " 6 0 1 C2 
    889 14 7.05985 10.5956 39.6403 113 " " " " A 2 0 0 "LYS " " CD " " " 6 0 1 C2 
    890 14 7.61067 12.0104 39.3794 113 " " " " A 2 0 0 "LYS " " CE " " " 6 0 1 C2 
    891 40 6.77461 12.5832 38.2234 113 " " " " A 43 0 0 "LYS " " NZ " " " 7 0 1 C2 
    892 40 6.71999 7.25859 44.2261 114 " " " " A 43 0 0 "ALA " " N  " " " 7 0 1 C2 
    893 14 6.29951 7.36852 45.589 114 " " " " A 2 0 0 "ALA " " CA " " " 6 0 1 C2 
    894 14 6.11033 6.00205 46.1843 114 " " " " A 2 0 0 "ALA " " C  " " " 6 0 1 C2 
    895 23 4.96994 5.64695 46.2126 114 " " " " A 70 0 0 "ALA " " O  " " " 8 0 1 C2 
    896 14 4.97309 8.19222 45.6132 114 " " " " A 2 0 0 "ALA " " CB " " " 6 0 1 C2 
    897 40 7.19569 5.24747 46.5416 115 " " " " A 43 0 0 "PRO " " N  " " " 7 0 1 C2 
    898 14 7.12471 3.86369 47.021 115 " " " " A 2 0 0 "PRO " " CA " " " 6 0 1 C2 
    899 14 6.76881 3.67103 48.5653 115 " " " " A 2 0 0 "PRO " " C  " " " 6 0 1 C2 
    900 23 6.45854 2.53943 48.94 115 " " " " A 70 0 0 "PRO " " O  " " " 8 0 1 C2 
    901 14 8.49836 3.31604 46.7643 115 " " " " A 2 0 0 "PRO " " CB " " " 6 0 1 C2 
    902 14 9.30083 4.56658 46.9511 115 " " " " A 2 0 0 "PRO " " CG " " " 6 0 1 C2 
    903 14 8.62058 5.60478 46.3088 115 " " " " A 2 0 0 "PRO " " CD " " " 6 0 1 C2 
    904 40 6.87042 4.70537 49.4471 116 " " " " A 43 0 0 "ASP " " N  " " " 7 0 1 C2 
    905 14 6.35162 4.58343 50.8033 116 " " " " A 2 0 0 "ASP " " CA " " " 6 0 1 C2 
    906 14 4.93922 5.28062 50.9307 116 " " " " A 2 0 0 "ASP " " C  " " " 6 0 1 C2 
    907 23 4.22589 4.86159 51.8184 116 " " " " A 70 0 0 "ASP " " O  " " " 8 0 1 C2 
    908 14 7.43757 4.96311 51.7926 116 " " " " A 2 0 0 "ASP " " CB " " " 6 0 1 C2 
    909 14 7.60926 6.41791 52.103 116 " " " " A 2 0 0 "ASP " " CG " " " 6 0 1 C2 
    910 23 7.97146 7.15215 51.166 116 " " " " A 70 0 0 "ASP " " OD1" " " 8 0 1 C2 
    911 23 7.46323 6.79617 53.2507 116 " " " " A 70 0 0 "ASP " " OD2" " " 8 0 1 C2 
    912 40 4.52068 6.1996 49.9692 117 " " " " A 43 0 0 "THR " " N  " " " 7 0 1 C2 
    913 14 3.2953 6.92955 49.9984 117 " " " " A 2 0 0 "THR " " CA " " " 6 0 1 C2 
    914 14 2.5455 6.67404 48.6362 117 " " " " A 2 0 0 "THR " " C  " " " 6 0 1 C2 
    915 23 2.46403 7.51045 47.7573 117 " " " " A 70 0 0 "THR " " O  " " " 8 0 1 C2 
    916 14 3.55198 8.4274 50.3272 117 " " " " A 2 0 0 "THR " " CB " " " 6 0 1 C2 
    917 23 4.52149 9.05498 49.5723 117 " " " " A 70 0 0 "THR " " OG1" " " 8 0 1 C2 
    918 14 3.93213 8.75169 51.7931 117 " " " " A 2 0 0 "THR " " CG2" " " 6 0 1 C2 
    919 40 2.0195 5.43153 48.5368 118 " " " " A 43 0 0 "THR " " N  " " " 7 0 1 C2 
    920 14 1.59286 4.82152 47.3243 118 " " " " A 2 0 0 "THR " " CA " " " 6 0 1 C2 
    921 14 0.102691 4.78434 47.3219 118 " " " " A 2 0 0 "THR " " C  " " " 6 0 1 C2 
    922 23 -0.540859 4.13133 48.1616 118 " " " " A 70 0 0 "THR " " O  " " " 8 0 1 C2 
    923 14 2.21169 3.3372 47.2797 118 " " " " A 2 0 0 "THR " " CB " " " 6 0 1 C2 
    924 23 3.65495 3.40392 47.5528 118 " " " " A 70 0 0 "THR " " OG1" " " 8 0 1 C2 
    925 14 1.88804 2.54207 45.9711 118 " " " " A 2 0 0 "THR " " CG2" " " 6 0 1 C2 
    926 40 -0.479817 5.59748 46.4972 119 " " " " A 43 0 0 "ASP " " N  " " " 7 0 1 C2 
    927 14 -2.00414 5.61356 46.2664 119 " " " " A 2 0 0 "ASP " " CA " " " 6 0 1 C2 
    928 14 -2.46869 4.39175 45.4993 119 " " " " A 2 0 0 "ASP " " C  " " " 6 0 1 C2 
    929 23 -1.66358 3.72212 44.8763 119 " " " " A 70 0 0 "ASP " " O  " " " 8 0 1 C2 
    930 14 -2.25232 6.99983 45.6966 119 " " " " A 2 0 0 "ASP " " CB " " " 6 0 1 C2 
    931 14 -2.3847 7.00986 44.1781 119 " " " " A 2 0 0 "ASP " " CG " " " 6 0 1 C2 
    932 23 -3.34596 6.35286 43.6153 119 " " " " A 70 0 0 "ASP " " OD1" " " 8 0 1 C2 
    933 23 -1.60653 7.7727 43.5315 119 " " " " A 70 0 0 "ASP " " OD2" " " 8 0 1 C2 
    934 40 -3.81595 3.99583 45.4942 120 " " " " A 43 0 0 "PRO " " N  " " " 7 0 1 C2 
    935 14 -4.4031 2.83401 44.7195 120 " " " " A 2 0 0 "PRO " " CA " " " 6 0 1 C2 
    936 14 -3.92427 2.59536 43.2595 120 " " " " A 2 0 0 "PRO " " C  " " " 6 0 1 C2 
    937 23 -3.5609 1.44119 43.018 120 " " " " A 70 0 0 "PRO " " O  " " " 8 0 1 C2 
    938 14 -5.91109 2.94576 44.8634 120 " " " " A 2 0 0 "PRO " " CB " " " 6 0 1 C2 
    939 14 -6.11828 3.69124 46.153 120 " " " " A 2 0 0 "PRO " " CG " " " 6 0 1 C2 
    940 14 -4.87484 4.57352 46.3583 120 " " " " A 2 0 0 "PRO " " CD " " " 6 0 1 C2 
    941 40 -3.87509 3.69206 42.4325 121 " " " " A 43 0 0 "THR " " N  " " " 7 0 1 C2 
    942 14 -3.59403 3.68612 41.0171 121 " " " " A 2 0 0 "THR " " CA " " " 6 0 1 C2 
    943 14 -2.16089 3.33148 40.666 121 " " " " A 2 0 0 "THR " " C  " " " 6 0 1 C2 
    944 23 -1.95164 3.31585 39.4302 121 " " " " A 70 0 0 "THR " " O  " " " 8 0 1 C2 
    945 14 -4.02601 4.99468 40.3512 121 " " " " A 2 0 0 "THR " " CB " " " 6 0 1 C2 
    946 23 -3.37432 6.09327 40.9273 121 " " " " A 70 0 0 "THR " " OG1" " " 8 0 1 C2 
    947 14 -5.4843 5.30508 40.4421 121 " " " " A 2 0 0 "THR " " CG2" " " 6 0 1 C2 
    948 40 -1.33879 3.00814 41.5857 122 " " " " A 43 0 0 "VAL " " N  " " " 7 0 1 C2 
    949 14 0.0717199 2.61636 41.4102 122 " " " " A 2 0 0 "VAL " " CA " " " 6 0 1 C2 
    950 14 0.414638 1.37692 42.2372 122 " " " " A 2 0 0 "VAL " " C  " " " 6 0 1 C2 
    951 23 1.5331 0.835036 42.1366 122 " " " " A 70 0 0 "VAL " " O  " " " 8 0 1 C2 
    952 14 1.07588 3.74385 41.4688 122 " " " " A 2 0 0 "VAL " " CB " " " 6 0 1 C2 
    953 14 1.03657 4.73796 40.3458 122 " " " " A 2 0 0 "VAL " " CG1" " " 6 0 1 C2 
    954 14 1.15526 4.5396 42.8357 122 " " " " A 2 0 0 "VAL " " CG2" " " 6 0 1 C2 
    955 40 -0.59132 0.822298 43.0084 123 " " " " A 43 0 0 "SER " " N  " " " 7 0 1 C2 
    956 14 -0.33022 -0.345638 43.8771 123 " " " " A 2 0 0 "SER " " CA " " " 6 0 1 C2 
    957 14 -0.0308344 -1.63783 43.0983 123 " " " " A 2 0 0 "SER " " C  " " " 6 0 1 C2 
    958 23 0.54684 -2.56215 43.6636 123 " " " " A 70 0 0 "SER " " O  " " " 8 0 1 C2 
    959 14 -1.5174 -0.505606 44.9622 123 " " " " A 2 0 0 "SER " " CB " " " 6 0 1 C2 
    960 23 -2.83068 -0.688128 44.3986 123 " " " " A 70 0 0 "SER " " OG " " " 8 0 1 C2 
    961 40 -0.574818 -1.7769 41.8914 124 " " " " A 43 0 0 "ALA " " N  " " " 7 0 1 C2 
    962 14 -0.495068 -2.97926 41.0909 124 " " " " A 2 0 0 "ALA " " CA " " " 6 0 1 C2 
    963 14 0.663105 -2.90275 40.0806 124 " " " " A 2 0 0 "ALA " " C  " " " 6 0 1 C2 
    964 23 0.898304 -3.92208 39.4076 124 " " " " A 70 0 0 "ALA " " O  " " " 8 0 1 C2 
    965 14 -1.77355 -3.03077 40.2507 124 " " " " A 2 0 0 "ALA " " CB " " " 6 0 1 C2 
    966 40 1.47239 -1.85206 39.9903 125 " " " " A 43 0 0 "MET " " N  " " " 7 0 1 C2 
    967 14 2.59516 -1.5988 39.0489 125 " " " " A 2 0 0 "MET " " CA " " " 6 0 1 C2 
    968 14 3.8335 -2.49296 39.4075 125 " " " " A 2 0 0 "MET " " C  " " " 6 0 1 C2 
    969 23 5.01985 -2.18125 39.1165 125 " " " " A 70 0 0 "MET " " O  " " " 8 0 1 C2 
    970 14 2.89952 -0.0525036 39.0317 125 " " " " A 2 0 0 "MET " " CB " " " 6 0 1 C2 
    971 14 3.21472 0.563397 37.6623 125 " " " " A 2 0 0 "MET " " CG " " " 6 0 1 C2 
    972 52 3.37046 2.4016 37.6931 125 " " " " A 13 0 0 "MET " " SD " " " 16 0 1 C2 
    973 14 3.04713 2.86759 35.9973 125 " " " " A 2 0 0 "MET " " CE " " " 6 0 1 C2 
    974 40 3.72421 -3.55086 40.1724 126 " " " " A 43 0 0 "LYS " " N  " " " 7 0 1 C2 
    975 14 4.83944 -4.20846 40.7922 126 " " " " A 2 0 0 "LYS " " CA " " " 6 0 1 C2 
    976 14 4.30235 -5.63473 40.9951 126 " " " " A 2 0 0 "LYS " " C  " " " 6 0 1 C2 
    977 23 3.08591 -5.88908 41.2358 126 " " " " A 70 0 0 "LYS " " O  " " " 8 0 1 C2 
    978 14 5.32053 -3.61632 42.1435 126 " " " " A 2 0 0 "LYS " " CB " " " 6 0 1 C2 
    979 14 4.16892 -3.271 43.1287 126 " " " " A 2 0 0 "LYS " " CG " " " 6 0 1 C2 
    980 14 4.54955 -3.6344 44.5907 126 " " " " A 2 0 0 "LYS " " CD " " " 6 0 1 C2 
    981 14 3.35706 -3.27343 45.6083 126 " " " " A 2 0 0 "LYS " " CE " " " 6 0 1 C2 
    982 40 2.11336 -4.1521 45.46 126 " " " " A 43 0 0 "LYS " " NZ " " " 7 0 1 C2 
    983 40 5.21124 -6.63906 40.91 127 " " " " A 43 0 0 "THR " " N  " " " 7 0 1 C2 
    984 14 4.80956 -7.9999 41.2828 127 " " " " A 2 0 0 "THR " " CA " " " 6 0 1 C2 
    985 14 4.73067 -8.12772 42.8471 127 " " " " A 2 0 0 "THR " " C  " " " 6 0 1 C2 
    986 23 5.25742 -7.29292 43.6082 127 " " " " A 70 0 0 "THR " " O  " " " 8 0 1 C2 
    987 14 5.93055 -8.89974 40.7601 127 " " " " A 2 0 0 "THR " " CB " " " 6 0 1 C2 
    988 23 7.27373 -8.42248 41.0082 127 " " " " A 70 0 0 "THR " " OG1" " " 8 0 1 C2 
    989 14 5.95074 -9.16617 39.2747 127 " " " " A 2 0 0 "THR " " CG2" " " 6 0 1 C2 
    990 40 4.17311 -9.21307 43.3477 128 " " " " A 43 0 0 "GLN " " N  " " " 7 0 1 C2 
    991 14 4.11048 -9.65419 44.6936 128 " " " " A 2 0 0 "GLN " " CA " " " 6 0 1 C2 
    992 14 5.48315 -10.1489 45.1339 128 " " " " A 2 0 0 "GLN " " C  " " " 6 0 1 C2 
    993 23 5.90874 -10.1783 46.3143 128 " " " " A 70 0 0 "GLN " " O  " " " 8 0 1 C2 
    994 14 3.19272 -10.8386 44.7199 128 " " " " A 2 0 0 "GLN " " CB " " " 6 0 1 C2 
    995 14 1.66611 -10.5101 44.7241 128 " " " " A 2 0 0 "GLN " " CG " " " 6 0 1 C2 
    996 14 1.17652 -9.80225 45.9848 128 " " " " A 2 0 0 "GLN " " CD " " " 6 0 1 C2 
    997 23 1.74411 -9.94145 47.0395 128 " " " " A 70 0 0 "GLN " " OE1" " " 8 0 1 C2 
    998 40 0.0977743 -9.04687 45.8091 128 " " " " A 43 0 0 "GLN " " NE2" " " 7 0 1 C2 
    999 40 6.22021 -10.7787 44.1858 129 " " " " A 43 0 0 "ASP " " N  " " " 7 0 1 C2 
    1000 14 7.53989 -11.3513 44.3169 129 " " " " A 2 0 0 "ASP " " CA " " " 6 0 1 C2 
    1001 14 8.575 -10.2521 44.616 129 " " " " A 2 0 0 "ASP " " C  " " " 6 0 1 C2 
    1002 23 9.6933 -10.5285 45.0546 129 " " " " A 70 0 0 "ASP " " O  " " " 8 0 1 C2 
    1003 14 7.93867 -12.1348 42.9836 129 " " " " A 2 0 0 "ASP " " CB " " " 6 0 1 C2 
    1004 14 8.98668 -11.5132 42.0747 129 " " " " A 2 0 0 "ASP " " CG " " " 6 0 1 C2 
    1005 23 8.50801 -10.7642 41.1581 129 " " " " A 70 0 0 "ASP " " OD1" " " 8 0 1 C2 
    1006 23 10.1036 -11.9693 42.0408 129 " " " " A 70 0 0 "ASP " " OD2" " " 8 0 1 C2 
    1007 40 8.23915 -9.03555 44.1475 130 " " " " A 43 0 0 "LEU " " N  " " " 7 0 1 C2 
    1008 14 8.99622 -7.79843 44.3932 130 " " " " A 2 0 0 "LEU " " CA " " " 6 0 1 C2 
    1009 14 10.3213 -7.70518 43.6123 130 " " " " A 2 0 0 "LEU " " C  " " " 6 0 1 C2 
    1010 23 11.2919 -7.01633 44.0148 130 " " " " A 70 0 0 "LEU " " O  " " " 8 0 1 C2 
    1011 14 9.19574 -7.3399 45.8833 130 " " " " A 2 0 0 "LEU " " CB " " " 6 0 1 C2 
    1012 14 7.73875 -6.9222 46.5519 130 " " " " A 2 0 0 "LEU " " CG " " " 6 0 1 C2 
    1013 14 7.907 -7.06486 48.0648 130 " " " " A 2 0 0 "LEU " " CD1" " " 6 0 1 C2 
    1014 14 7.26715 -5.56313 46.1013 130 " " " " A 2 0 0 "LEU " " CD2" " " 6 0 1 C2 
    1015 40 10.3693 -8.27912 42.373 131 " " " " A 43 0 0 "ARG " " N  " " " 7 0 1 C2 
    1016 14 11.3973 -8.20365 41.3912 131 " " " " A 2 0 0 "ARG " " CA " " " 6 0 1 C2 
    1017 14 11.0843 -7.43702 40.1522 131 " " " " A 2 0 0 "ARG " " C  " " " 6 0 1 C2 
    1018 23 11.948 -7.09595 39.4468 131 " " " " A 70 0 0 "ARG " " O  " " " 8 0 1 C2 
    1019 14 11.9854 -9.56364 41.1368 131 " " " " A 2 0 0 "ARG " " CB " " " 6 0 1 C2 
    1020 14 12.5802 -10.2827 42.305 131 " " " " A 2 0 0 "ARG " " CG " " " 6 0 1 C2 
    1021 14 13.1064 -11.6907 41.9546 131 " " " " A 2 0 0 "ARG " " CD " " " 6 0 1 C2 
    1022 40 13.6274 -12.3941 43.138 131 " " " " A 43 0 0 "ARG " " NE " " " 7 0 1 C2 
    1023 14 12.921 -13.0306 44.1052 131 " " " " A 2 0 0 "ARG " " CZ " " " 6 0 1 C2 
    1024 40 13.5235 -13.7879 44.9938 131 " " " " A 43 0 0 "ARG " " NH1" " " 7 0 1 C2 
    1025 40 11.588 -12.9708 44.0537 131 " " " " A 43 0 0 "ARG " " NH2" " " 7 0 1 C2 
    1026 40 9.81793 -7.29364 39.6998 132 " " " " A 43 0 0 "HIE " " N  " " " 7 0 1 C2 
    1027 14 9.49385 -6.58912 38.4439 132 " " " " A 2 0 0 "HIE " " CA " " " 6 0 1 C2 
    1028 14 8.56272 -5.48841 38.8313 132 " " " " A 2 0 0 "HIE " " C  " " " 6 0 1 C2 
    1029 23 7.53719 -5.78474 39.4903 132 " " " " A 70 0 0 "HIE " " O  " " " 8 0 1 C2 
    1030 14 8.95622 -7.54185 37.3497 132 " " " " A 2 0 0 "HIE " " CB " " " 6 0 1 C2 
    1031 14 9.97216 -8.49749 36.8751 132 " " " " A 2 0 0 "HIE " " CG " " " 6 0 1 C2 
    1032 40 10.9595 -8.23974 35.9033 132 " " " " A 43 0 0 "HIE " " ND1" " " 7 0 1 C2 
    1033 14 10.3438 -9.69255 37.4447 132 " " " " A 2 0 0 "HIE " " CD2" " " 6 0 1 C2 
    1034 14 11.8655 -9.14806 35.9705 132 " " " " A 2 0 0 "HIE " " CE1" " " 6 0 1 C2 
    1035 40 11.5009 -10.1306 36.8235 132 " " " " A 43 0 0 "HIE " " NE2" " " 7 0 1 C2 
    1036 40 8.81481 -4.21588 38.3957 133 " " " " A 43 0 0 "THR " " N  " " " 7 0 1 C2 
    1037 14 8.05904 -2.9796 38.5451 133 " " " " A 2 0 0 "THR " " CA " " " 6 0 1 C2 
    1038 14 8.21236 -2.09073 37.2831 133 " " " " A 2 0 0 "THR " " C  " " " 6 0 1 C2 
    1039 23 9.15804 -2.32812 36.4782 133 " " " " A 70 0 0 "THR " " O  " " " 8 0 1 C2 
    1040 14 8.36629 -2.46174 39.9896 133 " " " " A 2 0 0 "THR " " CB " " " 6 0 1 C2 
    1041 23 7.69791 -1.23469 40.1648 133 " " " " A 70 0 0 "THR " " OG1" " " 8 0 1 C2 
    1042 14 9.8661 -2.122 40.0437 133 " " " " A 2 0 0 "THR " " CG2" " " 6 0 1 C2 
    1043 40 7.26909 -1.12716 37.0742 134 " " " " A 43 0 0 "PHE " " N  " " " 7 0 1 C2 
    1044 14 7.32303 -0.293068 35.8441 134 " " " " A 2 0 0 "PHE " " CA " " " 6 0 1 C2 
    1045 14 6.86653 1.08036 36.1184 134 " " " " A 2 0 0 "PHE " " C  " " " 6 0 1 C2 
    1046 23 6.44618 1.3904 37.2164 134 " " " " A 70 0 0 "PHE " " O  " " " 8 0 1 C2 
    1047 14 6.5839 -0.915302 34.6726 134 " " " " A 2 0 0 "PHE " " CB " " " 6 0 1 C2 
    1048 14 5.08235 -0.976542 34.7065 134 " " " " A 2 0 0 "PHE " " CG " " " 6 0 1 C2 
    1049 14 4.46325 -2.06038 35.3441 134 " " " " A 2 0 0 "PHE " " CD1" " " 6 0 1 C2 
    1050 14 4.32401 0.10597 34.1501 134 " " " " A 2 0 0 "PHE " " CD2" " " 6 0 1 C2 
    1051 14 3.08861 -2.13031 35.2968 134 " " " " A 2 0 0 "PHE " " CE1" " " 6 0 1 C2 
    1052 14 2.90419 0.0216684 34.1481 134 " " " " A 2 0 0 "PHE " " CE2" " " 6 0 1 C2 
    1053 14 2.29086 -1.15759 34.6405 134 " " " " A 2 0 0 "PHE " " CZ " " " 6 0 1 C2 
    1054 40 7.11436 1.96643 35.1073 135 " " " " A 43 0 0 "ILE " " N  " " " 7 0 1 C2 
    1055 14 6.9 3.35529 35.0807 135 " " " " A 2 0 0 "ILE " " CA " " " 6 0 1 C2 
    1056 14 6.3022 3.59605 33.7281 135 " " " " A 2 0 0 "ILE " " C  " " " 6 0 1 C2 
    1057 23 6.53018 2.90087 32.757 135 " " " " A 70 0 0 "ILE " " O  " " " 8 0 1 C2 
    1058 14 8.20412 4.1722 35.6039 135 " " " " A 2 0 0 "ILE " " CB " " " 6 0 1 C2 
    1059 14 9.45495 3.77111 34.8228 135 " " " " A 2 0 0 "ILE " " CG1" " " 6 0 1 C2 
    1060 14 8.36483 4.03063 37.1361 135 " " " " A 2 0 0 "ILE " " CG2" " " 6 0 1 C2 
    1061 14 9.56007 4.53659 33.5349 135 " " " " A 2 0 0 "ILE " " CD1" " " 6 0 1 C2 
    1062 40 5.64306 4.71959 33.7054 136 " " " " A 43 0 0 "SER " " N  " " " 7 0 1 C2 
    1063 14 5.02598 5.31082 32.4638 136 " " " " A 2 0 0 "SER " " CA " " " 6 0 1 C2 
    1064 14 5.78907 6.66194 32.0199 136 " " " " A 2 0 0 "SER " " C  " " " 6 0 1 C2 
    1065 23 6.27291 7.4112 32.8517 136 " " " " A 70 0 0 "SER " " O  " " " 8 0 1 C2 
    1066 14 3.56484 5.65631 32.8893 136 " " " " A 2 0 0 "SER " " CB " " " 6 0 1 C2 
    1067 23 2.81615 4.5062 33.2198 136 " " " " A 70 0 0 "SER " " OG " " " 8 0 1 C2 
    1068 40 5.93637 6.74357 30.7009 137 " " " " A 43 0 0 "ILE " " N  " " " 7 0 1 C2 
    1069 14 6.79964 7.71284 30.1064 137 " " " " A 2 0 0 "ILE " " CA " " " 6 0 1 C2 
    1070 14 5.88589 8.55769 29.17 137 " " " " A 2 0 0 "ILE " " C  " " " 6 0 1 C2 
    1071 23 5.76876 8.21472 28.0435 137 " " " " A 70 0 0 "ILE " " O  " " " 8 0 1 C2 
    1072 14 8.06792 7.09421 29.3241 137 " " " " A 2 0 0 "ILE " " CB " " " 6 0 1 C2 
    1073 14 9.08327 6.42126 30.3166 137 " " " " A 2 0 0 "ILE " " CG1" " " 6 0 1 C2 
    1074 14 8.83687 8.02636 28.4378 137 " " " " A 2 0 0 "ILE " " CG2" " " 6 0 1 C2 
    1075 14 9.48404 4.96052 29.924 137 " " " " A 2 0 0 "ILE " " CD1" " " 6 0 1 C2 
    1076 40 5.25882 9.66546 29.5829 138 " " " " A 43 0 0 "PRO " " N  " " " 7 0 1 C2 
    1077 14 4.54121 10.6347 28.6293 138 " " " " A 2 0 0 "PRO " " CA " " " 6 0 1 C2 
    1078 14 5.53888 11.4232 27.7412 138 " " " " A 2 0 0 "PRO " " C  " " " 6 0 1 C2 
    1079 23 6.20169 12.4173 28.1729 138 " " " " A 70 0 0 "PRO " " O  " " " 8 0 1 C2 
    1080 14 3.69295 11.4695 29.6952 138 " " " " A 2 0 0 "PRO " " CB " " " 6 0 1 C2 
    1081 14 4.4205 11.3438 31.0607 138 " " " " A 2 0 0 "PRO " " CG " " " 6 0 1 C2 
    1082 14 5.30066 10.1514 30.9583 138 " " " " A 2 0 0 "PRO " " CD " " " 6 0 1 C2 
    1083 40 5.62307 11.1545 26.4355 139 " " " " A 43 0 0 "LEU " " N  " " " 7 0 1 C2 
    1084 14 6.29025 11.9896 25.3998 139 " " " " A 2 0 0 "LEU " " CA " " " 6 0 1 C2 
    1085 14 5.45842 13.2159 25.1249 139 " " " " A 2 0 0 "LEU " " C  " " " 6 0 1 C2 
    1086 23 4.27148 13.3977 25.3735 139 " " " " A 70 0 0 "LEU " " O  " " " 8 0 1 C2 
    1087 14 6.34271 10.9651 24.2311 139 " " " " A 2 0 0 "LEU " " CB " " " 6 0 1 C2 
    1088 14 7.2153 9.68389 24.5 139 " " " " A 2 0 0 "LEU " " CG " " " 6 0 1 C2 
    1089 14 7.21535 8.80893 23.2352 139 " " " " A 2 0 0 "LEU " " CD1" " " 6 0 1 C2 
    1090 14 8.60528 9.91167 25.0843 139 " " " " A 2 0 0 "LEU " " CD2" " " 6 0 1 C2 
    1091 40 6.19258 14.1616 24.5534 140 " " " " A 43 0 0 "GLN " " N  " " " 7 0 1 C2 
    1092 14 5.71661 15.4848 24.1633 140 " " " " A 2 0 0 "GLN " " CA " " " 6 0 1 C2 
    1093 14 4.86462 15.5267 22.8846 140 " " " " A 2 0 0 "GLN " " C  " " " 6 0 1 C2 
    1094 23 4.04122 16.4298 22.7442 140 " " " " A 70 0 0 "GLN " " O  " " " 8 0 1 C2 
    1095 14 6.96656 16.3212 23.9658 140 " " " " A 2 0 0 "GLN " " CB " " " 6 0 1 C2 
    1096 14 6.8119 17.8158 23.6044 140 " " " " A 2 0 0 "GLN " " CG " " " 6 0 1 C2 
    1097 14 5.73278 18.6011 24.4017 140 " " " " A 2 0 0 "GLN " " CD " " " 6 0 1 C2 
    1098 23 5.09798 18.137 25.293 140 " " " " A 70 0 0 "GLN " " OE1" " " 8 0 1 C2 
    1099 40 5.40461 19.7867 23.9071 140 " " " " A 43 0 0 "GLN " " NE2" " " 7 0 1 C2 
    1100 40 4.99386 14.4455 22.0473 141 " " " " A 43 0 0 "GLY " " N  " " " 7 0 1 C2 
    1101 14 4.14379 14.1921 20.9151 141 " " " " A 2 0 0 "GLY " " CA " " " 6 0 1 C2 
    1102 14 3.16346 13.2075 21.3847 141 " " " " A 2 0 0 "GLY " " C  " " " 6 0 1 C2 
    1103 23 3.53244 12.1116 21.8346 141 " " " " A 70 0 0 "GLY " " O  " " " 8 0 1 C2 
    1104 40 1.82827 13.3765 21.2909 142 " " " " A 43 0 0 "ASP " " N  " " " 7 0 1 C2 
    1105 14 0.745517 12.5383 21.8951 142 " " " " A 2 0 0 "ASP " " CA " " " 6 0 1 C2 
    1106 14 -0.321064 12.1574 20.8896 142 " " " " A 2 0 0 "ASP " " C  " " " 6 0 1 C2 
    1107 23 -1.27356 11.3917 21.2235 142 " " " " A 70 0 0 "ASP " " O  " " " 8 0 1 C2 
    1108 14 0.174602 13.2654 23.1385 142 " " " " A 2 0 0 "ASP " " CB " " " 6 0 1 C2 
    1109 14 -0.871132 14.3301 22.86 142 " " " " A 2 0 0 "ASP " " CG " " " 6 0 1 C2 
    1110 23 -0.639984 15.1449 21.9345 142 " " " " A 70 0 0 "ASP " " OD1" " " 8 0 1 C2 
    1111 23 -1.84593 14.3548 23.6334 142 " " " " A 70 0 0 "ASP " " OD2" " " 8 0 1 C2 
    1112 40 -0.208195 12.706 19.6895 143 " " " " A 43 0 0 "ASP " " N  " " " 7 0 1 C2 
    1113 14 -0.922405 12.405 18.4555 143 " " " " A 2 0 0 "ASP " " CA " " " 6 0 1 C2 
    1114 14 -0.364926 11.1333 17.8342 143 " " " " A 2 0 0 "ASP " " C  " " " 6 0 1 C2 
    1115 23 0.844833 10.9179 17.8209 143 " " " " A 70 0 0 "ASP " " O  " " " 8 0 1 C2 
    1116 14 -0.755715 13.5361 17.4467 143 " " " " A 2 0 0 "ASP " " CB " " " 6 0 1 C2 
    1117 14 -1.19931 14.9528 17.7776 143 " " " " A 2 0 0 "ASP " " CG " " " 6 0 1 C2 
    1118 23 -2.40105 15.1838 17.9296 143 " " " " A 70 0 0 "ASP " " OD1" " " 8 0 1 C2 
    1119 23 -0.321896 15.8339 17.7817 143 " " " " A 70 0 0 "ASP " " OD2" " " 8 0 1 C2 
    1120 40 -1.27857 10.3643 17.2257 144 " " " " A 43 0 0 "ASP " " N  " " " 7 0 1 C2 
    1121 14 -1.03256 9.02865 16.6986 144 " " " " A 2 0 0 "ASP " " CA " " " 6 0 1 C2 
    1122 14 -0.00572993 8.91495 15.5626 144 " " " " A 2 0 0 "ASP " " C  " " " 6 0 1 C2 
    1123 23 0.519512 7.82307 15.3968 144 " " " " A 70 0 0 "ASP " " O  " " " 8 0 1 C2 
    1124 14 -2.31293 8.08554 16.3867 144 " " " " A 2 0 0 "ASP " " CB " " " 6 0 1 C2 
    1125 14 -3.21607 8.6415 15.2612 144 " " " " A 2 0 0 "ASP " " CG " " " 6 0 1 C2 
    1126 23 -4.23075 7.9965 14.9614 144 " " " " A 70 0 0 "ASP " " OD1" " " 8 0 1 C2 
    1127 23 -3.00413 9.79169 14.8737 144 " " " " A 70 0 0 "ASP " " OD2" " " 8 0 1 C2 
    1128 40 0.345196 9.97683 14.8404 145 " " " " A 43 0 0 "ASP " " N  " " " 7 0 1 C2 
    1129 14 1.54843 10.0049 13.9879 145 " " " " A 2 0 0 "ASP " " CA " " " 6 0 1 C2 
    1130 14 2.81665 10.1853 14.9143 145 " " " " A 2 0 0 "ASP " " C  " " " 6 0 1 C2 
    1131 23 3.86068 9.47576 14.8678 145 " " " " A 70 0 0 "ASP " " O  " " " 8 0 1 C2 
    1132 14 1.46655 11.1164 12.9069 145 " " " " A 2 0 0 "ASP " " CB " " " 6 0 1 C2 
    1133 14 0.18592 11.1961 12.0836 145 " " " " A 2 0 0 "ASP " " CG " " " 6 0 1 C2 
    1134 23 -0.457707 12.292 12.0205 145 " " " " A 70 0 0 "ASP " " OD1" " " 8 0 1 C2 
    1135 23 -0.0783808 10.1083 11.5196 145 " " " " A 70 0 0 "ASP " " OD2" " " 8 0 1 C2 
    1136 40 2.73882 11.3032 15.5759 146 " " " " A 43 0 0 "GLU " " N  " " " 7 0 1 C2 
    1137 14 3.78377 12.0425 16.304 146 " " " " A 2 0 0 "GLU " " CA " " " 6 0 1 C2 
    1138 14 4.44871 11.1826 17.3673 146 " " " " A 2 0 0 "GLU " " C  " " " 6 0 1 C2 
    1139 23 5.68654 11.1834 17.4898 146 " " " " A 70 0 0 "GLU " " O  " " " 8 0 1 C2 
    1140 14 3.19731 13.4185 16.7581 146 " " " " A 2 0 0 "GLU " " CB " " " 6 0 1 C2 
    1141 14 2.89562 14.4206 15.6318 146 " " " " A 2 0 0 "GLU " " CG " " " 6 0 1 C2 
    1142 14 4.09912 14.8513 14.8281 146 " " " " A 2 0 0 "GLU " " CD " " " 6 0 1 C2 
    1143 23 4.0266 14.8067 13.5747 146 " " " " A 70 0 0 "GLU " " OE1" " " 8 0 1 C2 
    1144 23 5.10556 15.2429 15.4135 146 " " " " A 70 0 0 "GLU " " OE2" " " 8 0 1 C2 
    1145 40 3.62717 10.5405 18.205 147 " " " " A 43 0 0 "ILE " " N  " " " 7 0 1 C2 
    1146 14 3.93382 9.65255 19.2973 147 " " " " A 2 0 0 "ILE " " CA " " " 6 0 1 C2 
    1147 14 5.07682 8.73549 19.0687 147 " " " " A 2 0 0 "ILE " " C  " " " 6 0 1 C2 
    1148 23 5.92923 8.47136 19.9227 147 " " " " A 70 0 0 "ILE " " O  " " " 8 0 1 C2 
    1149 14 2.65702 9.01419 19.9437 147 " " " " A 2 0 0 "ILE " " CB " " " 6 0 1 C2 
    1150 14 2.77008 8.33172 21.3469 147 " " " " A 2 0 0 "ILE " " CG1" " " 6 0 1 C2 
    1151 14 1.94155 8.07386 18.9358 147 " " " " A 2 0 0 "ILE " " CG2" " " 6 0 1 C2 
    1152 14 1.47197 8.45483 22.2055 147 " " " " A 2 0 0 "ILE " " CD1" " " 6 0 1 C2 
    1153 40 5.07215 8.13666 17.8901 148 " " " " A 43 0 0 "LEU " " N  " " " 7 0 1 C2 
    1154 14 6.04897 7.15071 17.4925 148 " " " " A 2 0 0 "LEU " " CA " " " 6 0 1 C2 
    1155 14 7.32776 7.8551 17.0558 148 " " " " A 2 0 0 "LEU " " C  " " " 6 0 1 C2 
    1156 23 8.3867 7.43721 17.4825 148 " " " " A 70 0 0 "LEU " " O  " " " 8 0 1 C2 
    1157 14 5.51053 6.44068 16.2228 148 " " " " A 2 0 0 "LEU " " CB " " " 6 0 1 C2 
    1158 14 4.09405 5.96482 16.3117 148 " " " " A 2 0 0 "LEU " " CG " " " 6 0 1 C2 
    1159 14 3.64618 5.29618 14.9645 148 " " " " A 2 0 0 "LEU " " CD1" " " 6 0 1 C2 
    1160 14 3.92188 4.89424 17.3889 148 " " " " A 2 0 0 "LEU " " CD2" " " 6 0 1 C2 
    1161 40 7.1588 8.99612 16.3141 149 " " " " A 43 0 0 "LYS " " N  " " " 7 0 1 C2 
    1162 14 8.36973 9.86005 15.9735 149 " " " " A 2 0 0 "LYS " " CA " " " 6 0 1 C2 
    1163 14 9.01217 10.5495 17.1794 149 " " " " A 2 0 0 "LYS " " C  " " " 6 0 1 C2 
    1164 23 10.2399 10.792 17.1481 149 " " " " A 70 0 0 "LYS " " O  " " " 8 0 1 C2 
    1165 14 7.95045 10.956 14.9397 149 " " " " A 2 0 0 "LYS " " CB " " " 6 0 1 C2 
    1166 14 7.19298 10.433 13.7641 149 " " " " A 2 0 0 "LYS " " CG " " " 6 0 1 C2 
    1167 14 7.07362 11.5631 12.619 149 " " " " A 2 0 0 "LYS " " CD " " " 6 0 1 C2 
    1168 14 6.07896 12.6804 13.0529 149 " " " " A 2 0 0 "LYS " " CE " " " 6 0 1 C2 
    1169 40 5.60895 13.5283 11.9236 149 " " " " A 43 0 0 "LYS " " NZ " " " 7 0 1 C2 
    1170 40 8.24694 10.9031 18.2042 150 " " " " A 43 0 0 "ASN " " N  " " " 7 0 1 C2 
    1171 14 8.6785 11.4465 19.4867 150 " " " " A 2 0 0 "ASN " " CA " " " 6 0 1 C2 
    1172 14 9.55412 10.3382 20.2835 150 " " " " A 2 0 0 "ASN " " C  " " " 6 0 1 C2 
    1173 23 10.3175 10.8181 21.1419 150 " " " " A 70 0 0 "ASN " " O  " " " 8 0 1 C2 
    1174 14 7.47158 11.9198 20.3369 150 " " " " A 2 0 0 "ASN " " CB " " " 6 0 1 C2 
    1175 14 7.6643 13.3559 20.7338 150 " " " " A 2 0 0 "ASN " " CG " " " 6 0 1 C2 
    1176 23 7.83159 13.7424 21.8629 150 " " " " A 70 0 0 "ASN " " OD1" " " 8 0 1 C2 
    1177 40 7.4434 14.2765 19.8457 150 " " " " A 43 0 0 "ASN " " ND2" " " 7 0 1 C2 
    1178 40 9.31141 9.02838 20.0817 151 " " " " A 43 0 0 "TYR " " N  " " " 7 0 1 C2 
    1179 14 9.97282 8.05664 20.9591 151 " " " " A 2 0 0 "TYR " " CA " " " 6 0 1 C2 
    1180 14 11.3631 7.72658 20.443 151 " " " " A 2 0 0 "TYR " " C  " " " 6 0 1 C2 
    1181 23 12.1665 7.13325 21.0883 151 " " " " A 70 0 0 "TYR " " O  " " " 8 0 1 C2 
    1182 14 8.9815 6.80141 20.8646 151 " " " " A 2 0 0 "TYR " " CB " " " 6 0 1 C2 
    1183 14 9.3626 5.61269 21.6799 151 " " " " A 2 0 0 "TYR " " CG " " " 6 0 1 C2 
    1184 14 9.88122 5.7635 22.9977 151 " " " " A 2 0 0 "TYR " " CD1" " " 6 0 1 C2 
    1185 14 9.23438 4.31107 21.0944 151 " " " " A 2 0 0 "TYR " " CD2" " " 6 0 1 C2 
    1186 14 10.1653 4.62501 23.713 151 " " " " A 2 0 0 "TYR " " CE1" " " 6 0 1 C2 
    1187 14 9.73809 3.17914 21.7889 151 " " " " A 2 0 0 "TYR " " CE2" " " 6 0 1 C2 
    1188 14 10.0885 3.32393 23.1331 151 " " " " A 2 0 0 "TYR " " CZ " " " 6 0 1 C2 
    1189 23 10.6196 2.29856 23.838 151 " " " " A 70 0 0 "TYR " " OH " " " 8 0 1 C2 
    1190 40 11.7051 8.18023 19.1957 152 " " " " A 43 0 0 "GLN " " N  " " " 7 0 1 C2 
    1191 14 12.7728 7.71907 18.3821 152 " " " " A 2 0 0 "GLN " " CA " " " 6 0 1 C2 
    1192 14 14.2049 8.01976 19.0301 152 " " " " A 2 0 0 "GLN " " C  " " " 6 0 1 C2 
    1193 23 15.0701 7.12231 19.0727 152 " " " " A 70 0 0 "GLN " " O  " " " 8 0 1 C2 
    1194 14 12.7444 8.39789 17.0036 152 " " " " A 2 0 0 "GLN " " CB " " " 6 0 1 C2 
    1195 14 13.8359 7.95507 15.9753 152 " " " " A 2 0 0 "GLN " " CG " " " 6 0 1 C2 
    1196 14 13.6685 6.67239 15.1832 152 " " " " A 2 0 0 "GLN " " CD " " " 6 0 1 C2 
    1197 23 14.5643 6.31163 14.4559 152 " " " " A 70 0 0 "GLN " " OE1" " " 8 0 1 C2 
    1198 40 12.6559 5.8494 15.3422 152 " " " " A 43 0 0 "GLN " " NE2" " " 7 0 1 C2 
    1199 40 14.3709 9.25368 19.4985 153 " " " " A 43 0 0 "VAL " " N  " " " 7 0 1 C2 
    1200 14 15.6206 9.75885 20.1372 153 " " " " A 2 0 0 "VAL " " CA " " " 6 0 1 C2 
    1201 14 15.6786 9.32322 21.5781 153 " " " " A 2 0 0 "VAL " " C  " " " 6 0 1 C2 
    1202 23 16.7144 9.34813 22.1682 153 " " " " A 70 0 0 "VAL " " O  " " " 8 0 1 C2 
    1203 14 15.754 11.3027 20.1047 153 " " " " A 2 0 0 "VAL " " CB " " " 6 0 1 C2 
    1204 14 15.7722 11.8193 18.6617 153 " " " " A 2 0 0 "VAL " " CG1" " " 6 0 1 C2 
    1205 14 14.6521 12.0422 20.8957 153 " " " " A 2 0 0 "VAL " " CG2" " " 6 0 1 C2 
    1206 40 14.4821 9.0664 22.1202 154 " " " " A 43 0 0 "VAL " " N  " " " 7 0 1 C2 
    1207 14 14.2727 8.91772 23.5735 154 " " " " A 2 0 0 "VAL " " CA " " " 6 0 1 C2 
    1208 14 14.614 7.4734 23.9696 154 " " " " A 2 0 0 "VAL " " C  " " " 6 0 1 C2 
    1209 23 15.2656 7.27786 24.9721 154 " " " " A 70 0 0 "VAL " " O  " " " 8 0 1 C2 
    1210 14 12.8122 9.27456 23.9949 154 " " " " A 2 0 0 "VAL " " CB " " " 6 0 1 C2 
    1211 14 12.6648 9.39279 25.4915 154 " " " " A 2 0 0 "VAL " " CG1" " " 6 0 1 C2 
    1212 14 12.4627 10.6086 23.425 154 " " " " A 2 0 0 "VAL " " CG2" " " 6 0 1 C2 
    1213 40 14.3399 6.45276 23.1268 155 " " " " A 43 0 0 "GLU " " N  " " " 7 0 1 C2 
    1214 14 14.6452 5.08921 23.2825 155 " " " " A 2 0 0 "GLU " " CA " " " 6 0 1 C2 
    1215 14 16.1173 4.68659 23.6832 155 " " " " A 2 0 0 "GLU " " C  " " " 6 0 1 C2 
    1216 23 16.2622 4.00971 24.6783 155 " " " " A 70 0 0 "GLU " " O  " " " 8 0 1 C2 
    1217 14 13.9789 4.29834 22.0681 155 " " " " A 2 0 0 "GLU " " CB " " " 6 0 1 C2 
    1218 14 14.1123 2.71447 21.9848 155 " " " " A 2 0 0 "GLU " " CG " " " 6 0 1 C2 
    1219 14 15.594 2.14497 21.7305 155 " " " " A 2 0 0 "GLU " " CD " " " 6 0 1 C2 
    1220 23 15.8065 0.936583 21.8945 155 " " " " A 70 0 0 "GLU " " OE1" " " 8 0 1 C2 
    1221 23 16.3947 2.85659 21.1272 155 " " " " A 70 0 0 "GLU " " OE2" " " 8 0 1 C2 
    1222 40 17.1518 5.13036 22.9247 156 " " " " A 43 0 0 "PRO " " N  " " " 7 0 1 C2 
    1223 14 18.5623 4.96655 23.3771 156 " " " " A 2 0 0 "PRO " " CA " " " 6 0 1 C2 
    1224 14 19.091 5.73975 24.6028 156 " " " " A 2 0 0 "PRO " " C  " " " 6 0 1 C2 
    1225 23 20.3099 5.7186 24.8752 156 " " " " A 70 0 0 "PRO " " O  " " " 8 0 1 C2 
    1226 14 19.4241 5.36289 22.1828 156 " " " " A 2 0 0 "PRO " " CB " " " 6 0 1 C2 
    1227 14 18.5491 6.30657 21.4448 156 " " " " A 2 0 0 "PRO " " CG " " " 6 0 1 C2 
    1228 14 17.0892 5.87198 21.6821 156 " " " " A 2 0 0 "PRO " " CD " " " 6 0 1 C2 
    1229 40 18.2069 6.55589 25.1341 157 " " " " A 43 0 0 "GLU " " N  " " " 7 0 1 C2 
    1230 14 18.3868 7.15401 26.4703 157 " " " " A 2 0 0 "GLU " " CA " " " 6 0 1 C2 
    1231 14 17.841 6.12387 27.4804 157 " " " " A 2 0 0 "GLU " " C  " " " 6 0 1 C2 
    1232 23 18.419 5.86579 28.5703 157 " " " " A 70 0 0 "GLU " " O  " " " 8 0 1 C2 
    1233 14 17.6393 8.50112 26.5792 157 " " " " A 2 0 0 "GLU " " CB " " " 6 0 1 C2 
    1234 14 17.7233 9.46094 25.4731 157 " " " " A 2 0 0 "GLU " " CG " " " 6 0 1 C2 
    1235 14 18.9343 10.3778 25.3683 157 " " " " A 2 0 0 "GLU " " CD " " " 6 0 1 C2 
    1236 23 18.836 11.5077 24.8179 157 " " " " A 70 0 0 "GLU " " OE1" " " 8 0 1 C2 
    1237 23 20.042 9.90064 25.7319 157 " " " " A 70 0 0 "GLU " " OE2" " " 8 0 1 C2 
    1238 40 16.5867 5.61491 27.2496 158 " " " " A 43 0 0 "LEU " " N  " " " 7 0 1 C2 
    1239 14 15.9264 4.58751 28.102 158 " " " " A 2 0 0 "LEU " " CA " " " 6 0 1 C2 
    1240 14 16.7811 3.34381 28.2418 158 " " " " A 2 0 0 "LEU " " C  " " " 6 0 1 C2 
    1241 23 16.8429 2.71731 29.2996 158 " " " " A 70 0 0 "LEU " " O  " " " 8 0 1 C2 
    1242 14 14.511 4.27907 27.4316 158 " " " " A 2 0 0 "LEU " " CB " " " 6 0 1 C2 
    1243 14 13.5145 5.46813 27.5304 158 " " " " A 2 0 0 "LEU " " CG " " " 6 0 1 C2 
    1244 14 12.1699 5.39877 26.7715 158 " " " " A 2 0 0 "LEU " " CD1" " " 6 0 1 C2 
    1245 14 13.2863 5.87856 29.0231 158 " " " " A 2 0 0 "LEU " " CD2" " " 6 0 1 C2 
    1246 40 17.5751 3.00657 27.1863 159 " " " " A 43 0 0 "GLN " " N  " " " 7 0 1 C2 
    1247 14 18.5476 1.91954 27.0884 159 " " " " A 2 0 0 "GLN " " CA " " " 6 0 1 C2 
    1248 14 19.8144 2.10004 28.0346 159 " " " " A 2 0 0 "GLN " " C  " " " 6 0 1 C2 
    1249 23 20.6595 1.23784 28.09 159 " " " " A 70 0 0 "GLN " " O  " " " 8 0 1 C2 
    1250 14 19.0193 1.52942 25.6951 159 " " " " A 2 0 0 "GLN " " CB " " " 6 0 1 C2 
    1251 14 17.9466 1.03207 24.7843 159 " " " " A 2 0 0 "GLN " " CG " " " 6 0 1 C2 
    1252 14 17.4024 -0.345529 25.2147 159 " " " " A 2 0 0 "GLN " " CD " " " 6 0 1 C2 
    1253 23 17.994 -1.10293 26.0324 159 " " " " A 70 0 0 "GLN " " OE1" " " 8 0 1 C2 
    1254 40 16.1942 -0.746355 24.8025 159 " " " " A 43 0 0 "GLN " " NE2" " " 7 0 1 C2 
    1255 40 19.8988 3.16558 28.8101 160 " " " " A 43 0 0 "GLN " " N  " " " 7 0 1 C2 
    1256 14 21.0174 3.46832 29.7167 160 " " " " A 2 0 0 "GLN " " CA " " " 6 0 1 C2 
    1257 14 20.5095 3.57469 31.1936 160 " " " " A 2 0 0 "GLN " " C  " " " 6 0 1 C2 
    1258 23 21.2706 4.12003 32.053 160 " " " " A 70 0 0 "GLN " " O  " " " 8 0 1 C2 
    1259 14 21.7337 4.755 29.2746 160 " " " " A 2 0 0 "GLN " " CB " " " 6 0 1 C2 
    1260 14 22.3642 4.64896 27.8538 160 " " " " A 2 0 0 "GLN " " CG " " " 6 0 1 C2 
    1261 14 23.7694 4.09276 27.7169 160 " " " " A 2 0 0 "GLN " " CD " " " 6 0 1 C2 
    1262 23 24.5562 3.95358 28.7152 160 " " " " A 70 0 0 "GLN " " OE1" " " 8 0 1 C2 
    1263 40 24.0904 3.57321 26.4815 160 " " " " A 43 0 0 "GLN " " NE2" " " 7 0 1 C2 
    1264 40 19.2946 3.07614 31.5799 161 " " " " A 43 0 0 "VAL " " N  " " " 7 0 1 C2 
    1265 14 18.7159 2.93788 32.9061 161 " " " " A 2 0 0 "VAL " " CA " " " 6 0 1 C2 
    1266 14 18.8511 1.54422 33.4145 161 " " " " A 2 0 0 "VAL " " C  " " " 6 0 1 C2 
    1267 23 18.3232 0.650801 32.7909 161 " " " " A 70 0 0 "VAL " " O  " " " 8 0 1 C2 
    1268 14 17.1967 3.41425 32.8003 161 " " " " A 2 0 0 "VAL " " CB " " " 6 0 1 C2 
    1269 14 16.2793 3.23599 34.0401 161 " " " " A 2 0 0 "VAL " " CG1" " " 6 0 1 C2 
    1270 14 17.065 4.89523 32.4316 161 " " " " A 2 0 0 "VAL " " CG2" " " 6 0 1 C2 
    1271 40 19.4393 1.45185 34.5942 162 " " " " A 43 0 0 "ASN " " N  " " " 7 0 1 C2 
    1272 14 19.5558 0.273187 35.4663 162 " " " " A 2 0 0 "ASN " " CA " " " 6 0 1 C2 
    1273 14 20.6671 -0.722723 35.0037 162 " " " " A 2 0 0 "ASN " " C  " " " 6 0 1 C2 
    1274 23 20.4152 -1.94773 34.7855 162 " " " " A 70 0 0 "ASN " " O  " " " 8 0 1 C2 
    1275 14 18.1692 -0.40312 35.8426 162 " " " " A 2 0 0 "ASN " " CB " " " 6 0 1 C2 
    1276 14 18.3604 -1.44814 37.0351 162 " " " " A 2 0 0 "ASN " " CG " " " 6 0 1 C2 
    1277 23 18.5349 -1.01199 38.1422 162 " " " " A 70 0 0 "ASN " " OD1" " " 8 0 1 C2 
    1278 40 18.3653 -2.70345 36.6742 162 " " " " A 43 0 0 "ASN " " ND2" " " 7 0 1 C2 
    1279 40 21.8499 -0.263823 34.6247 163 " " " " A 43 0 0 "GLY " " N  " " " 7 0 1 C2 
    1280 14 22.7829 -1.0471 33.8011 163 " " " " A 2 0 0 "GLY " " CA " " " 6 0 1 C2 
    1281 14 22.2638 -1.19623 32.3746 163 " " " " A 2 0 0 "GLY " " C  " " " 6 0 1 C2 
    1282 23 22.9725 -1.8878 31.689 163 " " " " A 70 0 0 "GLY " " O  " " " 8 0 1 C2 
    1283 40 21.2301 -0.4709 31.9616 164 " " " " A 43 0 0 "GLY " " N  " " " 7 0 1 C2 
    1284 14 20.533 -0.845243 30.7298 164 " " " " A 2 0 0 "GLY " " CA " " " 6 0 1 C2 
    1285 14 19.8941 -2.24853 30.619 164 " " " " A 2 0 0 "GLY " " C  " " " 6 0 1 C2 
    1286 23 19.3114 -2.56049 29.5907 164 " " " " A 70 0 0 "GLY " " O  " " " 8 0 1 C2 
    1287 40 19.9652 -3.13278 31.68 165 " " " " A 43 0 0 "ASP " " N  " " " 7 0 1 C2 
    1288 14 19.4436 -4.46635 31.7065 165 " " " " A 2 0 0 "ASP " " CA " " " 6 0 1 C2 
    1289 14 17.982 -4.29414 32.1457 165 " " " " A 2 0 0 "ASP " " C  " " " 6 0 1 C2 
    1290 23 17.6174 -4.57299 33.2769 165 " " " " A 70 0 0 "ASP " " O  " " " 8 0 1 C2 
    1291 14 20.2985 -5.37303 32.6304 165 " " " " A 2 0 0 "ASP " " CB " " " 6 0 1 C2 
    1292 14 20.0647 -6.86507 32.6103 165 " " " " A 2 0 0 "ASP " " CG " " " 6 0 1 C2 
    1293 23 20.149 -7.53479 31.5561 165 " " " " A 70 0 0 "ASP " " OD1" " " 8 0 1 C2 
    1294 23 19.8437 -7.41259 33.731 165 " " " " A 70 0 0 "ASP " " OD2" " " 8 0 1 C2 
    1295 40 17.1562 -3.83291 31.2199 166 " " " " A 43 0 0 "ILE " " N  " " " 7 0 1 C2 
    1296 14 15.6987 -3.59247 31.2953 166 " " " " A 2 0 0 "ILE " " CA " " " 6 0 1 C2 
    1297 14 15.0761 -4.08871 29.97 166 " " " " A 2 0 0 "ILE " " C  " " " 6 0 1 C2 
    1298 23 15.7706 -4.57633 29.0088 166 " " " " A 70 0 0 "ILE " " O  " " " 8 0 1 C2 
    1299 14 15.4507 -2.10233 31.6895 166 " " " " A 2 0 0 "ILE " " CB " " " 6 0 1 C2 
    1300 14 16.2935 -1.04516 30.8742 166 " " " " A 2 0 0 "ILE " " CG1" " " 6 0 1 C2 
    1301 14 15.7941 -2.02436 33.2098 166 " " " " A 2 0 0 "ILE " " CG2" " " 6 0 1 C2 
    1302 14 16.0892 -1.13108 29.3892 166 " " " " A 2 0 0 "ILE " " CD1" " " 6 0 1 C2 
    1303 40 13.7936 -3.90074 29.9452 167 " " " " A 43 0 0 "ARG " " N  " " " 7 0 1 C2 
    1304 14 12.8271 -4.08314 28.8542 167 " " " " A 2 0 0 "ARG " " CA " " " 6 0 1 C2 
    1305 14 11.8463 -2.87095 28.8127 167 " " " " A 2 0 0 "ARG " " C  " " " 6 0 1 C2 
    1306 23 11.3966 -2.41058 29.8817 167 " " " " A 70 0 0 "ARG " " O  " " " 8 0 1 C2 
    1307 14 12.0047 -5.42033 29.0032 167 " " " " A 2 0 0 "ARG " " CB " " " 6 0 1 C2 
    1308 14 12.7975 -6.7282 29.1901 167 " " " " A 2 0 0 "ARG " " CG " " " 6 0 1 C2 
    1309 14 11.9379 -8.04463 29.3622 167 " " " " A 2 0 0 "ARG " " CD " " " 6 0 1 C2 
    1310 40 12.7009 -9.19922 29.7534 167 " " " " A 43 0 0 "ARG " " NE " " " 7 0 1 C2 
    1311 14 12.4781 -10.1209 30.7177 167 " " " " A 2 0 0 "ARG " " CZ " " " 6 0 1 C2 
    1312 40 11.5245 -9.92435 31.6588 167 " " " " A 43 0 0 "ARG " " NH1" " " 7 0 1 C2 
    1313 40 13.1257 -11.2638 30.712 167 " " " " A 43 0 0 "ARG " " NH2" " " 7 0 1 C2 
    1314 40 11.4812 -2.43477 27.5617 168 " " " " A 43 0 0 "LEU " " N  " " " 7 0 1 C2 
    1315 14 10.3425 -1.51396 27.379 168 " " " " A 2 0 0 "LEU " " CA " " " 6 0 1 C2 
    1316 14 9.12657 -2.41427 26.9608 168 " " " " A 2 0 0 "LEU " " C  " " " 6 0 1 C2 
    1317 23 9.29617 -3.58218 26.5729 168 " " " " A 70 0 0 "LEU " " O  " " " 8 0 1 C2 
    1318 14 10.7535 -0.548515 26.2479 168 " " " " A 2 0 0 "LEU " " CB " " " 6 0 1 C2 
    1319 14 11.8368 0.408708 26.7328 168 " " " " A 2 0 0 "LEU " " CG " " " 6 0 1 C2 
    1320 14 13.1158 0.657522 25.8039 168 " " " " A 2 0 0 "LEU " " CD1" " " 6 0 1 C2 
    1321 14 11.2009 1.75809 27.1447 168 " " " " A 2 0 0 "LEU " " CD2" " " 6 0 1 C2 
    1322 40 7.94138 -1.89744 27.1705 169 " " " " A 43 0 0 "ALA " " N  " " " 7 0 1 C2 
    1323 14 6.70164 -2.44651 26.7681 169 " " " " A 2 0 0 "ALA " " CA " " " 6 0 1 C2 
    1324 14 5.70575 -1.38731 26.4553 169 " " " " A 2 0 0 "ALA " " C  " " " 6 0 1 C2 
    1325 23 5.88722 -0.17962 26.4884 169 " " " " A 70 0 0 "ALA " " O  " " " 8 0 1 C2 
    1326 14 6.23693 -3.56937 27.7359 169 " " " " A 2 0 0 "ALA " " CB " " " 6 0 1 C2 
    1327 40 4.49834 -1.8429 26.0388 170 " " " " A 43 0 0 "GLY " " N  " " " 7 0 1 C2 
    1328 14 3.31615 -1.15731 25.5004 170 " " " " A 2 0 0 "GLY " " CA " " " 6 0 1 C2 
    1329 14 3.20264 -0.939005 24.0033 170 " " " " A 2 0 0 "GLY " " C  " " " 6 0 1 C2 
    1330 23 3.85516 -1.56897 23.1704 170 " " " " A 70 0 0 "GLY " " O  " " " 8 0 1 C2 
    1331 40 2.34051 0.00915719 23.7201 171 " " " " A 43 0 0 "LEU " " N  " " " 7 0 1 C2 
    1332 14 1.81528 0.301941 22.3598 171 " " " " A 2 0 0 "LEU " " CA " " " 6 0 1 C2 
    1333 14 2.90383 0.773674 21.4093 171 " " " " A 2 0 0 "LEU " " C  " " " 6 0 1 C2 
    1334 23 2.9229 0.4505 20.2404 171 " " " " A 70 0 0 "LEU " " O  " " " 8 0 1 C2 
    1335 14 0.671661 1.25916 22.4549 171 " " " " A 2 0 0 "LEU " " CB " " " 6 0 1 C2 
    1336 14 -0.669831 0.70746 23.0061 171 " " " " A 2 0 0 "LEU " " CG " " " 6 0 1 C2 
    1337 14 -1.73691 1.74624 23.4714 171 " " " " A 2 0 0 "LEU " " CD1" " " 6 0 1 C2 
    1338 14 -1.28383 -0.212207 21.9254 171 " " " " A 2 0 0 "LEU " " CD2" " " 6 0 1 C2 
    1339 40 3.78387 1.59465 21.8875 172 " " " " A 43 0 0 "ASN " " N  " " " 7 0 1 C2 
    1340 14 4.70789 2.37877 21.0364 172 " " " " A 2 0 0 "ASN " " CA " " " 6 0 1 C2 
    1341 14 5.78052 1.51885 20.3668 172 " " " " A 2 0 0 "ASN " " C  " " " 6 0 1 C2 
    1342 23 5.83049 1.62017 19.1102 172 " " " " A 70 0 0 "ASN " " O  " " " 8 0 1 C2 
    1343 14 5.28001 3.63891 21.7666 172 " " " " A 2 0 0 "ASN " " CB " " " 6 0 1 C2 
    1344 14 5.75512 4.82759 20.8678 172 " " " " A 2 0 0 "ASN " " CG " " " 6 0 1 C2 
    1345 23 6.22645 4.65911 19.7804 172 " " " " A 70 0 0 "ASN " " OD1" " " 8 0 1 C2 
    1346 40 5.63325 6.06429 21.4024 172 " " " " A 43 0 0 "ASN " " ND2" " " 7 0 1 C2 
    1347 40 6.46526 0.671115 21.1086 173 " " " " A 43 0 0 "PRO " " N  " " " 7 0 1 C2 
    1348 14 7.46409 -0.270291 20.5348 173 " " " " A 2 0 0 "PRO " " CA " " " 6 0 1 C2 
    1349 14 6.95577 -1.13763 19.3908 173 " " " " A 2 0 0 "PRO " " C  " " " 6 0 1 C2 
    1350 23 7.68475 -1.55356 18.5575 173 " " " " A 70 0 0 "PRO " " O  " " " 8 0 1 C2 
    1351 14 7.98363 -1.17706 21.646 173 " " " " A 2 0 0 "PRO " " CB " " " 6 0 1 C2 
    1352 14 7.67352 -0.387377 22.9014 173 " " " " A 2 0 0 "PRO " " CG " " " 6 0 1 C2 
    1353 14 6.54402 0.621428 22.5788 173 " " " " A 2 0 0 "PRO " " CD " " " 6 0 1 C2 
    1354 40 5.6425 -1.33399 19.3853 174 " " " " A 43 0 0 "LEU " " N  " " " 7 0 1 C2 
    1355 14 4.96855 -2.16598 18.3351 174 " " " " A 2 0 0 "LEU " " CA " " " 6 0 1 C2 
    1356 14 4.56042 -1.28238 17.1994 174 " " " " A 2 0 0 "LEU " " C  " " " 6 0 1 C2 
    1357 23 4.93489 -1.56073 16.0807 174 " " " " A 70 0 0 "LEU " " O  " " " 8 0 1 C2 
    1358 14 3.65747 -2.90101 18.8195 174 " " " " A 2 0 0 "LEU " " CB " " " 6 0 1 C2 
    1359 14 3.79154 -3.82946 20.0514 174 " " " " A 2 0 0 "LEU " " CG " " " 6 0 1 C2 
    1360 14 2.56928 -3.67938 20.9266 174 " " " " A 2 0 0 "LEU " " CD1" " " 6 0 1 C2 
    1361 14 3.93624 -5.32983 19.717 174 " " " " A 2 0 0 "LEU " " CD2" " " 6 0 1 C2 
    1362 40 3.74547 -0.190269 17.4459 175 " " " " A 43 0 0 "ALA " " N  " " " 7 0 1 C2 
    1363 14 3.26145 0.732194 16.4151 175 " " " " A 2 0 0 "ALA " " CA " " " 6 0 1 C2 
    1364 14 4.46007 1.34448 15.588 175 " " " " A 2 0 0 "ALA " " C  " " " 6 0 1 C2 
    1365 23 4.38306 1.4436 14.3527 175 " " " " A 70 0 0 "ALA " " O  " " " 8 0 1 C2 
    1366 14 2.38515 1.72532 17.1272 175 " " " " A 2 0 0 "ALA " " CB " " " 6 0 1 C2 
    1367 40 5.64154 1.59772 16.2635 176 " " " " A 43 0 0 "SER " " N  " " " 7 0 1 C2 
    1368 14 6.8918 2.04242 15.6879 176 " " " " A 2 0 0 "SER " " CA " " " 6 0 1 C2 
    1369 14 7.56791 1.02391 14.7356 176 " " " " A 2 0 0 "SER " " C  " " " 6 0 1 C2 
    1370 23 8.23318 1.42434 13.8133 176 " " " " A 70 0 0 "SER " " O  " " " 8 0 1 C2 
    1371 14 7.88531 2.3649 16.8432 176 " " " " A 2 0 0 "SER " " CB " " " 6 0 1 C2 
    1372 23 9.20348 2.81028 16.3972 176 " " " " A 70 0 0 "SER " " OG " " " 8 0 1 C2 
    1373 40 7.50361 -0.278584 14.9971 177 " " " " A 43 0 0 "GLU " " N  " " " 7 0 1 C2 
    1374 14 8.04957 -1.38072 14.1787 177 " " " " A 2 0 0 "GLU " " CA " " " 6 0 1 C2 
    1375 14 7.06788 -1.70314 13.0346 177 " " " " A 2 0 0 "GLU " " C  " " " 6 0 1 C2 
    1376 23 7.535 -1.85216 11.8897 177 " " " " A 70 0 0 "GLU " " O  " " " 8 0 1 C2 
    1377 14 8.21162 -2.65064 15.145 177 " " " " A 2 0 0 "GLU " " CB " " " 6 0 1 C2 
    1378 14 9.08762 -3.78319 14.655 177 " " " " A 2 0 0 "GLU " " CG " " " 6 0 1 C2 
    1379 14 10.5273 -3.53382 14.811 177 " " " " A 2 0 0 "GLU " " CD " " " 6 0 1 C2 
    1380 23 10.942 -2.73612 15.6122 177 " " " " A 70 0 0 "GLU " " OE1" " " 8 0 1 C2 
    1381 23 11.2772 -4.16418 14.001 177 " " " " A 70 0 0 "GLU " " OE2" " " 8 0 1 C2 
    1382 40 5.75263 -1.79829 13.3213 178 " " " " A 43 0 0 "LEU " " N  " " " 7 0 1 C2 
    1383 14 4.6468 -2.04656 12.3989 178 " " " " A 2 0 0 "LEU " " CA " " " 6 0 1 C2 
    1384 14 4.27767 -0.903665 11.4526 178 " " " " A 2 0 0 "LEU " " C  " " " 6 0 1 C2 
    1385 23 3.60436 -1.14608 10.4699 178 " " " " A 70 0 0 "LEU " " O  " " " 8 0 1 C2 
    1386 14 3.42065 -2.35223 13.289 178 " " " " A 2 0 0 "LEU " " CB " " " 6 0 1 C2 
    1387 14 3.51624 -3.76095 14.0083 178 " " " " A 2 0 0 "LEU " " CG " " " 6 0 1 C2 
    1388 14 2.33084 -3.98493 14.961 178 " " " " A 2 0 0 "LEU " " CD1" " " 6 0 1 C2 
    1389 14 3.6523 -4.89774 12.9841 178 " " " " A 2 0 0 "LEU " " CD2" " " 6 0 1 C2 
    1390 40 5.03009 0.138899 11.6284 179 " " " " A 43 0 0 "THR " " N  " " " 7 0 1 C2 
    1391 14 5.19932 1.27495 10.7288 179 " " " " A 2 0 0 "THR " " CA " " " 6 0 1 C2 
    1392 14 6.68448 1.53587 10.1285 179 " " " " A 2 0 0 "THR " " C  " " " 6 0 1 C2 
    1393 23 6.9048 1.66804 8.94515 179 " " " " A 70 0 0 "THR " " O  " " " 8 0 1 C2 
    1394 14 4.64492 2.57945 11.2052 179 " " " " A 2 0 0 "THR " " CB " " " 6 0 1 C2 
    1395 23 5.24375 2.96692 12.388 179 " " " " A 70 0 0 "THR " " OG1" " " 8 0 1 C2 
    1396 14 3.18166 2.57835 11.4219 179 " " " " A 2 0 0 "THR " " CG2" " " 6 0 1 C2 
    1397 40 7.67039 1.53769 11.0587 180 " " " " A 43 0 0 "GLY " " N  " " " 7 0 1 C2 
    1398 14 9.06293 1.89341 10.6891 180 " " " " A 2 0 0 "GLY " " CA " " " 6 0 1 C2 
    1399 14 9.78429 0.972866 9.69931 180 " " " " A 2 0 0 "GLY " " C  " " " 6 0 1 C2 
    1400 23 10.5548 1.40916 8.85704 180 " " " " A 70 0 0 "GLY " " O  " " " 8 0 1 C2 
    1401 40 9.53967 -0.321564 9.92956 181 " " " " A 43 0 0 "THR " " N  " " " 7 0 1 C2 
    1402 14 10.1006 -1.43073 9.06985 181 " " " " A 2 0 0 "THR " " CA " " " 6 0 1 C2 
    1403 14 9.75187 -1.337 7.55805 181 " " " " A 2 0 0 "THR " " C  " " " 6 0 1 C2 
    1404 23 10.517 -1.86649 6.74825 181 " " " " A 70 0 0 "THR " " O  " " " 8 0 1 C2 
    1405 14 9.96572 -2.85211 9.70201 181 " " " " A 2 0 0 "THR " " CB " " " 6 0 1 C2 
    1406 23 8.60035 -3.24521 9.7089 181 " " " " A 70 0 0 "THR " " OG1" " " 8 0 1 C2 
    1407 14 10.6446 -3.01112 11.0543 181 " " " " A 2 0 0 "THR " " CG2" " " 6 0 1 C2 
    1408 40 8.59216 -0.690199 7.17326 182 " " " " A 43 0 0 "ILE " " N  " " " 7 0 1 C2 
    1409 14 8.11993 -0.569852 5.75405 182 " " " " A 2 0 0 "ILE " " CA " " " 6 0 1 C2 
    1410 14 8.9726 0.526347 5.04125 182 " " " " A 2 0 0 "ILE " " C  " " " 6 0 1 C2 
    1411 23 9.18209 0.395798 3.83952 182 " " " " A 70 0 0 "ILE " " O  " " " 8 0 1 C2 
    1412 14 6.55822 -0.133675 5.82544 182 " " " " A 2 0 0 "ILE " " CB " " " 6 0 1 C2 
    1413 14 5.81458 -1.27675 6.51684 182 " " " " A 2 0 0 "ILE " " CG1" " " 6 0 1 C2 
    1414 14 5.95086 0.182952 4.41552 182 " " " " A 2 0 0 "ILE " " CG2" " " 6 0 1 C2 
    1415 14 4.36896 -0.925283 7.03433 182 " " " " A 2 0 0 "ILE " " CD1" " " 6 0 1 C2 
    1416 40 9.48036 1.51257 5.82045 183 " " " " A 43 0 0 "GLY " " N  " " " 7 0 1 C2 
    1417 14 10.3939 2.5134 5.25536 183 " " " " A 2 0 0 "GLY " " CA " " " 6 0 1 C2 
    1418 14 11.6904 1.82428 5.1628 183 " " " " A 2 0 0 "GLY " " C  " " " 6 0 1 C2 
    1419 23 12.3093 1.91818 4.06155 183 " " " " A 70 0 0 "GLY " " O  " " " 8 0 1 C2 
    1420 40 12.2095 1.08797 6.17006 184 " " " " A 43 0 0 "GLU " " N  " " " 7 0 1 C2 
    1421 14 13.5814 0.530901 6.00227 184 " " " " A 2 0 0 "GLU " " CA " " " 6 0 1 C2 
    1422 14 13.5929 -0.520061 4.88708 184 " " " " A 2 0 0 "GLU " " C  " " " 6 0 1 C2 
    1423 23 14.6026 -0.666943 4.11005 184 " " " " A 70 0 0 "GLU " " O  " " " 8 0 1 C2 
    1424 14 13.9906 -0.263045 7.2363 184 " " " " A 2 0 0 "GLU " " CB " " " 6 0 1 C2 
    1425 14 13.8504 0.362179 8.63817 184 " " " " A 2 0 0 "GLU " " CG " " " 6 0 1 C2 
    1426 14 14.6239 1.62776 8.77179 184 " " " " A 2 0 0 "GLU " " CD " " " 6 0 1 C2 
    1427 23 15.8808 1.55592 8.87206 184 " " " " A 70 0 0 "GLU " " OE1" " " 8 0 1 C2 
    1428 23 14.0207 2.75644 8.94355 184 " " " " A 70 0 0 "GLU " " OE2" " " 8 0 1 C2 
    1429 40 12.5445 -1.2953 4.76306 185 " " " " A 43 0 0 "ASP " " N  " " " 7 0 1 C2 
    1430 14 12.2994 -2.28546 3.65113 185 " " " " A 2 0 0 "ASP " " CA " " " 6 0 1 C2 
    1431 14 11.956 -1.8129 2.29535 185 " " " " A 2 0 0 "ASP " " C  " " " 6 0 1 C2 
    1432 23 12.0292 -2.60375 1.32693 185 " " " " A 70 0 0 "ASP " " O  " " " 8 0 1 C2 
    1433 14 11.2322 -3.25032 4.09658 185 " " " " A 2 0 0 "ASP " " CB " " " 6 0 1 C2 
    1434 14 11.6579 -4.26256 5.16927 185 " " " " A 2 0 0 "ASP " " CG " " " 6 0 1 C2 
    1435 23 10.7415 -4.98526 5.61669 185 " " " " A 70 0 0 "ASP " " OD1" " " 8 0 1 C2 
    1436 23 12.8594 -4.38508 5.52911 185 " " " " A 70 0 0 "ASP " " OD2" " " 8 0 1 C2 
    1437 40 11.475 -0.532131 2.16492 186 " " " " A 43 0 0 "GLN " " N  " " " 7 0 1 C2 
    1438 14 11.376 0.148585 0.831094 186 " " " " A 2 0 0 "GLN " " CA " " " 6 0 1 C2 
    1439 14 12.7959 0.5917 0.396805 186 " " " " A 2 0 0 "GLN " " C  " " " 6 0 1 C2 
    1440 23 13.1041 0.390131 -0.813598 186 " " " " A 70 0 0 "GLN " " O  " " " 8 0 1 C2 
    1441 14 10.5935 1.41937 1.0453 186 " " " " A 2 0 0 "GLN " " CB " " " 6 0 1 C2 
    1442 14 10.4146 2.49226 -0.127858 186 " " " " A 2 0 0 "GLN " " CG " " " 6 0 1 C2 
    1443 14 11.576 3.36358 -0.392684 186 " " " " A 2 0 0 "GLN " " CD " " " 6 0 1 C2 
    1444 23 12.2163 3.81348 0.564334 186 " " " " A 70 0 0 "GLN " " OE1" " " 8 0 1 C2 
    1445 40 11.7714 3.71025 -1.69463 186 " " " " A 43 0 0 "GLN " " NE2" " " 7 0 1 C2 
    1446 40 13.561 1.10008 1.34625 187 " " " " A 43 0 0 "LYS " " N  " " " 7 0 1 C2 
    1447 14 14.7864 1.77661 0.977985 187 " " " " A 2 0 0 "LYS " " CA " " " 6 0 1 C2 
    1448 14 15.9065 0.786529 0.660655 187 " " " " A 2 0 0 "LYS " " C  " " " 6 0 1 C2 
    1449 23 16.8291 1.19874 -0.0714581 187 " " " " A 70 0 0 "LYS " " O  " " " 8 0 1 C2 
    1450 14 15.102 2.55306 2.34429 187 " " " " A 2 0 0 "LYS " " CB " " " 6 0 1 C2 
    1451 14 16.2359 3.5261 2.13749 187 " " " " A 2 0 0 "LYS " " CG " " " 6 0 1 C2 
    1452 14 15.7238 4.92191 1.72148 187 " " " " A 2 0 0 "LYS " " CD " " " 6 0 1 C2 
    1453 14 16.7365 6.01326 2.10817 187 " " " " A 2 0 0 "LYS " " CE " " " 6 0 1 C2 
    1454 40 18.0431 5.96856 1.37816 187 " " " " A 43 0 0 "LYS " " NZ " " " 7 0 1 C2 
    1455 40 15.7986 -0.474566 1.04009 188 " " " " A 43 0 0 "ARG " " N  " " " 7 0 1 C2 
    1456 14 16.632 -1.58783 0.495308 188 " " " " A 2 0 0 "ARG " " CA " " " 6 0 1 C2 
    1457 14 16.1087 -2.13181 -0.813362 188 " " " " A 2 0 0 "ARG " " C  " " " 6 0 1 C2 
    1458 23 16.9249 -2.69458 -1.53496 188 " " " " A 70 0 0 "ARG " " O  " " " 8 0 1 C2 
    1459 14 16.6014 -2.73774 1.47331 188 " " " " A 2 0 0 "ARG " " CB " " " 6 0 1 C2 
    1460 14 17.3953 -2.62149 2.7971 188 " " " " A 2 0 0 "ARG " " CG " " " 6 0 1 C2 
    1461 14 17.4705 -3.89793 3.7163 188 " " " " A 2 0 0 "ARG " " CD " " " 6 0 1 C2 
    1462 40 16.2637 -3.79522 4.59862 188 " " " " A 43 0 0 "ARG " " NE " " " 7 0 1 C2 
    1463 14 16.2641 -3.55961 5.90027 188 " " " " A 2 0 0 "ARG " " CZ " " " 6 0 1 C2 
    1464 40 15.072 -3.57003 6.52637 188 " " " " A 43 0 0 "ARG " " NH1" " " 7 0 1 C2 
    1465 40 17.3692 -3.30011 6.57454 188 " " " " A 43 0 0 "ARG " " NH2" " " 7 0 1 C2 
    1466 40 14.8564 -1.95236 -1.1818 189 " " " " A 43 0 0 "ALA " " N  " " " 7 0 1 C2 
    1467 14 14.327 -2.44389 -2.4748 189 " " " " A 2 0 0 "ALA " " CA " " " 6 0 1 C2 
    1468 14 14.9426 -1.46963 -3.54855 189 " " " " A 2 0 0 "ALA " " C  " " " 6 0 1 C2 
    1469 23 15.4608 -1.92794 -4.58443 189 " " " " A 70 0 0 "ALA " " O  " " " 8 0 1 C2 
    1470 14 12.822 -2.31726 -2.49255 189 " " " " A 2 0 0 "ALA " " CB " " " 6 0 1 C2 
    1471 40 14.7164 -0.149018 -3.31591 190 " " " " A 43 0 0 "GLU " " N  " " " 7 0 1 C2 
    1472 14 15.0295 0.932014 -4.24933 190 " " " " A 2 0 0 "GLU " " CA " " " 6 0 1 C2 
    1473 14 16.3436 0.859369 -4.9534 190 " " " " A 2 0 0 "GLU " " C  " " " 6 0 1 C2 
    1474 23 16.4182 0.939473 -6.21171 190 " " " " A 70 0 0 "GLU " " O  " " " 8 0 1 C2 
    1475 14 14.7676 2.19974 -3.45354 190 " " " " A 2 0 0 "GLU " " CB " " " 6 0 1 C2 
    1476 14 15.0804 3.57195 -4.07752 190 " " " " A 2 0 0 "GLU " " CG " " " 6 0 1 C2 
    1477 14 14.8656 4.69504 -2.99456 190 " " " " A 2 0 0 "GLU " " CD " " " 6 0 1 C2 
    1478 23 13.7671 5.1601 -2.65997 190 " " " " A 70 0 0 "GLU " " OE1" " " 8 0 1 C2 
    1479 23 15.8809 5.13328 -2.43126 190 " " " " A 70 0 0 "GLU " " OE2" " " 8 0 1 C2 
    1480 40 17.4311 0.647167 -4.16423 191 " " " " A 43 0 0 "VAL " " N  " " " 7 0 1 C2 
    1481 14 18.812 0.538147 -4.62829 191 " " " " A 2 0 0 "VAL " " CA " " " 6 0 1 C2 
    1482 14 19.1271 -0.680753 -5.50585 191 " " " " A 2 0 0 "VAL " " C  " " " 6 0 1 C2 
    1483 23 20.0644 -0.690147 -6.25346 191 " " " " A 70 0 0 "VAL " " O  " " " 8 0 1 C2 
    1484 14 19.7646 0.637796 -3.42527 191 " " " " A 2 0 0 "VAL " " CB " " " 6 0 1 C2 
    1485 14 19.9095 2.14134 -2.91687 191 " " " " A 2 0 0 "VAL " " CG1" " " 6 0 1 C2 
    1486 14 19.4095 -0.333816 -2.27408 191 " " " " A 2 0 0 "VAL " " CG2" " " 6 0 1 C2 
    1487 40 18.3866 -1.7379 -5.3086 192 " " " " A 43 0 0 "ALA " " N  " " " 7 0 1 C2 
    1488 14 18.693 -3.05036 -5.84541 192 " " " " A 2 0 0 "ALA " " CA " " " 6 0 1 C2 
    1489 14 17.8825 -3.202 -7.16231 192 " " " " A 2 0 0 "ALA " " C  " " " 6 0 1 C2 
    1490 23 18.2359 -4.01399 -7.91873 192 " " " " A 70 0 0 "ALA " " O  " " " 8 0 1 C2 
    1491 14 18.1491 -4.13334 -4.93585 192 " " " " A 2 0 0 "ALA " " CB " " " 6 0 1 C2 
    1492 40 16.9131 -2.33444 -7.45181 193 " " " " A 43 0 0 "ALA " " N  " " " 7 0 1 C2 
    1493 14 15.8683 -2.43029 -8.46526 193 " " " " A 2 0 0 "ALA " " CA " " " 6 0 1 C2 
    1494 14 16.3494 -1.59842 -9.65097 193 " " " " A 2 0 0 "ALA " " C  " " " 6 0 1 C2 
    1495 23 16.4758 -2.09264 -10.7616 193 " " " " A 70 0 0 "ALA " " O  " " " 8 0 1 C2 
    1496 14 14.4661 -1.89576 -7.98438 193 " " " " A 2 0 0 "ALA " " CB " " " 6 0 1 C2 
    1497 40 16.5753 -0.286679 -9.35921 194 " " " " A 43 0 0 "ILE " " N  " " " 7 0 1 C2 
    1498 14 17.0887 0.767173 -10.2413 194 " " " " A 2 0 0 "ILE " " CA " " " 6 0 1 C2 
    1499 14 18.1199 0.281641 -11.3281 194 " " " " A 2 0 0 "ILE " " C  " " " 6 0 1 C2 
    1500 23 17.8653 0.58339 -12.5238 194 " " " " A 70 0 0 "ILE " " O  " " " 8 0 1 C2 
    1501 14 17.3273 2.11079 -9.47144 194 " " " " A 2 0 0 "ILE " " CB " " " 6 0 1 C2 
    1502 14 15.9738 2.72415 -9.10496 194 " " " " A 2 0 0 "ILE " " CG1" " " 6 0 1 C2 
    1503 14 18.1961 3.1126 -10.3128 194 " " " " A 2 0 0 "ILE " " CG2" " " 6 0 1 C2 
    1504 14 16.234 3.79817 -8.02191 194 " " " " A 2 0 0 "ILE " " CD1" " " 6 0 1 C2 
    1505 40 19.2671 -0.392645 -10.966 195 " " " " A 43 0 0 "PRO " " N  " " " 7 0 1 C2 
    1506 14 20.2868 -0.831317 -11.9975 195 " " " " A 2 0 0 "PRO " " CA " " " 6 0 1 C2 
    1507 14 19.8042 -2.13697 -12.6552 195 " " " " A 2 0 0 "PRO " " C  " " " 6 0 1 C2 
    1508 23 20.1509 -2.46303 -13.7985 195 " " " " A 70 0 0 "PRO " " O  " " " 8 0 1 C2 
    1509 14 21.5626 -1.0942 -11.2088 195 " " " " A 2 0 0 "PRO " " CB " " " 6 0 1 C2 
    1510 14 21.0199 -1.44966 -9.78877 195 " " " " A 2 0 0 "PRO " " CG " " " 6 0 1 C2 
    1511 14 19.7428 -0.580514 -9.62404 195 " " " " A 2 0 0 "PRO " " CD " " " 6 0 1 C2 
    1512 40 19.0823 -3.03785 -11.924 196 " " " " A 43 0 0 "LEU " " N  " " " 7 0 1 C2 
    1513 14 18.8169 -4.44352 -12.2368 196 " " " " A 2 0 0 "LEU " " CA " " " 6 0 1 C2 
    1514 14 17.9566 -4.59386 -13.5333 196 " " " " A 2 0 0 "LEU " " C  " " " 6 0 1 C2 
    1515 23 18.1001 -5.59303 -14.1911 196 " " " " A 70 0 0 "LEU " " O  " " " 8 0 1 C2 
    1516 14 18.3038 -5.0866 -10.9637 196 " " " " A 2 0 0 "LEU " " CB " " " 6 0 1 C2 
    1517 14 18.2913 -6.63649 -10.9476 196 " " " " A 2 0 0 "LEU " " CG " " " 6 0 1 C2 
    1518 14 19.7785 -7.15636 -10.8568 196 " " " " A 2 0 0 "LEU " " CD1" " " 6 0 1 C2 
    1519 14 17.4413 -7.25029 -9.84077 196 " " " " A 2 0 0 "LEU " " CD2" " " 6 0 1 C2 
    1520 40 17.1564 -3.58108 -13.9524 197 " " " " A 43 0 0 "VAL " " N  " " " 7 0 1 C2 
    1521 14 16.3694 -3.59685 -15.186 197 " " " " A 2 0 0 "VAL " " CA " " " 6 0 1 C2 
    1522 14 17.2487 -3.68899 -16.4781 197 " " " " A 2 0 0 "VAL " " C  " " " 6 0 1 C2 
    1523 23 16.9097 -4.3069 -17.4364 197 " " " " A 70 0 0 "VAL " " O  " " " 8 0 1 C2 
    1524 14 15.4926 -2.30869 -15.2732 197 " " " " A 2 0 0 "VAL " " CB " " " 6 0 1 C2 
    1525 14 14.4127 -2.42131 -14.228 197 " " " " A 2 0 0 "VAL " " CG1" " " 6 0 1 C2 
    1526 14 16.2349 -0.991706 -15.2389 197 " " " " A 2 0 0 "VAL " " CG2" " " 6 0 1 C2 
    1527 40 18.4794 -3.15149 -16.4199 198 " " " " A 43 0 0 "ALA " " N  " " " 7 0 1 C2 
    1528 14 19.382 -3.17348 -17.5679 198 " " " " A 2 0 0 "ALA " " CA " " " 6 0 1 C2 
    1529 14 19.8088 -4.60304 -18.0318 198 " " " " A 2 0 0 "ALA " " C  " " " 6 0 1 C2 
    1530 23 20.196 -4.79749 -19.1759 198 " " " " A 70 0 0 "ALA " " O  " " " 8 0 1 C2 
    1531 14 20.6619 -2.43623 -17.1974 198 " " " " A 2 0 0 "ALA " " CB " " " 6 0 1 C2 
    1532 40 19.7907 -5.58908 -17.0837 199 " " " " A 43 0 0 "VAL " " N  " " " 7 0 1 C2 
    1533 14 19.954 -7.02834 -17.2863 199 " " " " A 2 0 0 "VAL " " CA " " " 6 0 1 C2 
    1534 14 19.0129 -7.47582 -18.3716 199 " " " " A 2 0 0 "VAL " " C  " " " 6 0 1 C2 
    1535 23 19.3836 -8.00044 -19.4519 199 " " " " A 70 0 0 "VAL " " O  " " " 8 0 1 C2 
    1536 14 19.8346 -7.79497 -15.9278 199 " " " " A 2 0 0 "VAL " " CB " " " 6 0 1 C2 
    1537 14 20.0463 -9.36085 -15.9892 199 " " " " A 2 0 0 "VAL " " CG1" " " 6 0 1 C2 
    1538 14 20.79 -7.26694 -14.8418 199 " " " " A 2 0 0 "VAL " " CG2" " " 6 0 1 C2 
    1539 40 17.7271 -7.26766 -18.1098 200 " " " " A 43 0 0 "VAL " " N  " " " 7 0 1 C2 
    1540 14 16.5897 -7.82817 -18.8239 200 " " " " A 2 0 0 "VAL " " CA " " " 6 0 1 C2 
    1541 14 16.37 -6.92586 -20.1398 200 " " " " A 2 0 0 "VAL " " C  " " " 6 0 1 C2 
    1542 23 15.8962 -7.43059 -21.1897 200 " " " " A 70 0 0 "VAL " " O  " " " 8 0 1 C2 
    1543 14 15.3527 -7.92767 -17.9245 200 " " " " A 2 0 0 "VAL " " CB " " " 6 0 1 C2 
    1544 14 15.5541 -8.92237 -16.7806 200 " " " " A 2 0 0 "VAL " " CG1" " " 6 0 1 C2 
    1545 14 14.8158 -6.66294 -17.2931 200 " " " " A 2 0 0 "VAL " " CG2" " " 6 0 1 C2 
    1546 40 16.8322 -5.69973 -20.1407 201 " " " " A 43 0 0 "LEU " " N  " " " 7 0 1 C2 
    1547 14 16.7687 -4.8088 -21.2923 201 " " " " A 2 0 0 "LEU " " CA " " " 6 0 1 C2 
    1548 14 17.7237 -5.22068 -22.448 201 " " " " A 2 0 0 "LEU " " C  " " " 6 0 1 C2 
    1549 23 17.5722 -4.87242 -23.6018 201 " " " " A 70 0 0 "LEU " " O  " " " 8 0 1 C2 
    1550 14 16.97 -3.39672 -20.8316 201 " " " " A 2 0 0 "LEU " " CB " " " 6 0 1 C2 
    1551 14 15.6268 -2.65549 -20.4366 201 " " " " A 2 0 0 "LEU " " CG " " " 6 0 1 C2 
    1552 14 15.9559 -1.47616 -19.4847 201 " " " " A 2 0 0 "LEU " " CD1" " " 6 0 1 C2 
    1553 14 14.7509 -2.21621 -21.6421 201 " " " " A 2 0 0 "LEU " " CD2" " " 6 0 1 C2 
    1554 40 18.7706 -5.93941 -22.0338 202 " " " " A 43 0 0 "PHE " " N  " " " 7 0 1 C2 
    1555 14 19.7059 -6.53992 -22.9323 202 " " " " A 2 0 0 "PHE " " CA " " " 6 0 1 C2 
    1556 14 19.0075 -7.66165 -23.7155 202 " " " " A 2 0 0 "PHE " " C  " " " 6 0 1 C2 
    1557 23 19.2409 -7.88196 -24.9337 202 " " " " A 70 0 0 "PHE " " O  " " " 8 0 1 C2 
    1558 14 20.8874 -7.09619 -22.1996 202 " " " " A 2 0 0 "PHE " " CB " " " 6 0 1 C2 
    1559 14 22.1319 -7.1129 -23.0257 202 " " " " A 2 0 0 "PHE " " CG " " " 6 0 1 C2 
    1560 14 22.4842 -8.29186 -23.7248 202 " " " " A 2 0 0 "PHE " " CD1" " " 6 0 1 C2 
    1561 14 23.005 -6.02304 -22.992 202 " " " " A 2 0 0 "PHE " " CD2" " " 6 0 1 C2 
    1562 14 23.6982 -8.38352 -24.419 202 " " " " A 2 0 0 "PHE " " CE1" " " 6 0 1 C2 
    1563 14 24.1795 -6.11724 -23.7408 202 " " " " A 2 0 0 "PHE " " CE2" " " 6 0 1 C2 
    1564 14 24.6204 -7.35451 -24.2973 202 " " " " A 2 0 0 "PHE " " CZ " " " 6 0 1 C2 
    1565 40 17.869 -8.284 -23.2592 203 " " " " A 43 0 0 "PHE " " N  " " " 7 0 1 C2 
    1566 14 17.0582 -9.15737 -24.1155 203 " " " " A 2 0 0 "PHE " " CA " " " 6 0 1 C2 
    1567 14 16.1365 -8.36929 -25.074 203 " " " " A 2 0 0 "PHE " " C  " " " 6 0 1 C2 
    1568 23 15.5261 -9.0457 -25.9182 203 " " " " A 70 0 0 "PHE " " O  " " " 8 0 1 C2 
    1569 14 16.1919 -10.0335 -23.2033 203 " " " " A 2 0 0 "PHE " " CB " " " 6 0 1 C2 
    1570 14 16.928 -10.8226 -22.0982 203 " " " " A 2 0 0 "PHE " " CG " " " 6 0 1 C2 
    1571 14 16.1513 -11.3228 -21.0279 203 " " " " A 2 0 0 "PHE " " CD1" " " 6 0 1 C2 
    1572 14 18.2905 -11.2439 -22.1944 203 " " " " A 2 0 0 "PHE " " CD2" " " 6 0 1 C2 
    1573 14 16.7956 -12.1537 -20.045 203 " " " " A 2 0 0 "PHE " " CE1" " " 6 0 1 C2 
    1574 14 18.8786 -11.9581 -21.1469 203 " " " " A 2 0 0 "PHE " " CE2" " " 6 0 1 C2 
    1575 14 18.1186 -12.3813 -20.0809 203 " " " " A 2 0 0 "PHE " " CZ " " " 6 0 1 C2 
    1576 40 16.0832 -7.08596 -25.0331 204 " " " " A 43 0 0 "VAL " " N  " " " 7 0 1 C2 
    1577 14 15.27 -6.32441 -25.9599 204 " " " " A 2 0 0 "VAL " " CA " " " 6 0 1 C2 
    1578 14 16.2266 -5.43793 -26.8662 204 " " " " A 2 0 0 "VAL " " C  " " " 6 0 1 C2 
    1579 23 15.9638 -5.16971 -28.0173 204 " " " " A 70 0 0 "VAL " " O  " " " 8 0 1 C2 
    1580 14 14.3043 -5.36082 -25.2232 204 " " " " A 2 0 0 "VAL " " CB " " " 6 0 1 C2 
    1581 14 13.4094 -4.47857 -26.2315 204 " " " " A 2 0 0 "VAL " " CG1" " " 6 0 1 C2 
    1582 14 13.4664 -6.08842 -24.1527 204 " " " " A 2 0 0 "VAL " " CG2" " " 6 0 1 C2 
    1583 40 17.3667 -4.98434 -26.3397 205 " " " " A 43 0 0 "PHE " " N  " " " 7 0 1 C2 
    1584 14 18.3605 -4.16584 -27.045 205 " " " " A 2 0 0 "PHE " " CA " " " 6 0 1 C2 
    1585 14 19.799 -4.56035 -26.6246 205 " " " " A 2 0 0 "PHE " " C  " " " 6 0 1 C2 
    1586 23 20.305 -4.08729 -25.6009 205 " " " " A 70 0 0 "PHE " " O  " " " 8 0 1 C2 
    1587 14 17.9735 -2.64231 -26.9143 205 " " " " A 2 0 0 "PHE " " CB " " " 6 0 1 C2 
    1588 14 16.8979 -2.0564 -27.8163 205 " " " " A 2 0 0 "PHE " " CG " " " 6 0 1 C2 
    1589 14 17.2185 -1.83293 -29.1433 205 " " " " A 2 0 0 "PHE " " CD1" " " 6 0 1 C2 
    1590 14 15.6218 -1.692 -27.3032 205 " " " " A 2 0 0 "PHE " " CD2" " " 6 0 1 C2 
    1591 14 16.3422 -1.27847 -30.0736 205 " " " " A 2 0 0 "PHE " " CE1" " " 6 0 1 C2 
    1592 14 14.6874 -1.23755 -28.2709 205 " " " " A 2 0 0 "PHE " " CE2" " " 6 0 1 C2 
    1593 14 15.0019 -0.955044 -29.6341 205 " " " " A 2 0 0 "PHE " " CZ " " " 6 0 1 C2 
    1594 40 20.4689 -5.34824 -27.4145 206 " " " " A 43 0 0 "GLY " " N  " " " 7 0 1 C2 
    1595 14 21.6507 -6.02488 -26.9593 206 " " " " A 2 0 0 "GLY " " CA " " " 6 0 1 C2 
    1596 14 22.9781 -5.25709 -26.9352 206 " " " " A 2 0 0 "GLY " " C  " " " 6 0 1 C2 
    1597 23 23.9966 -5.77585 -27.3658 206 " " " " A 70 0 0 "GLY " " O  " " " 8 0 1 C2 
    1598 40 23.0416 -3.98205 -26.506 207 " " " " A 43 0 0 "THR " " N  " " " 7 0 1 C2 
    1599 14 24.135 -3.07463 -26.3819 207 " " " " A 2 0 0 "THR " " CA " " " 6 0 1 C2 
    1600 14 24.0128 -2.23509 -25.0496 207 " " " " A 2 0 0 "THR " " C  " " " 6 0 1 C2 
    1601 23 22.9439 -1.73135 -24.7068 207 " " " " A 70 0 0 "THR " " O  " " " 8 0 1 C2 
    1602 14 24.3874 -2.39495 -27.7844 207 " " " " A 2 0 0 "THR " " CB " " " 6 0 1 C2 
    1603 23 25.7062 -2.04996 -27.8594 207 " " " " A 70 0 0 "THR " " OG1" " " 8 0 1 C2 
    1604 14 23.5702 -1.1715 -28.1875 207 " " " " A 2 0 0 "THR " " CG2" " " 6 0 1 C2 
    1605 40 25.2005 -2.00643 -24.4145 208 " " " " A 43 0 0 "VAL " " N  " " " 7 0 1 C2 
    1606 14 25.2241 -1.42955 -23.029 208 " " " " A 2 0 0 "VAL " " CA " " " 6 0 1 C2 
    1607 14 24.8209 0.0421877 -23.0286 208 " " " " A 2 0 0 "VAL " " C  " " " 6 0 1 C2 
    1608 23 24.2491 0.391745 -21.9979 208 " " " " A 70 0 0 "VAL " " O  " " " 8 0 1 C2 
    1609 14 26.63 -1.57979 -22.3997 208 " " " " A 2 0 0 "VAL " " CB " " " 6 0 1 C2 
    1610 14 26.8868 -3.07419 -21.9876 208 " " " " A 2 0 0 "VAL " " CG1" " " 6 0 1 C2 
    1611 14 27.6694 -1.05964 -23.2779 208 " " " " A 2 0 0 "VAL " " CG2" " " 6 0 1 C2 
    1612 40 25.02 0.836936 -24.0403 209 " " " " A 43 0 0 "ILE " " N  " " " 7 0 1 C2 
    1613 14 24.4991 2.21903 -24.1284 209 " " " " A 2 0 0 "ILE " " CA " " " 6 0 1 C2 
    1614 14 22.9094 2.17293 -24.1195 209 " " " " A 2 0 0 "ILE " " C  " " " 6 0 1 C2 
    1615 23 22.2763 2.76069 -23.2334 209 " " " " A 70 0 0 "ILE " " O  " " " 8 0 1 C2 
    1616 14 25.0136 2.94845 -25.4063 209 " " " " A 2 0 0 "ILE " " CB " " " 6 0 1 C2 
    1617 14 26.5904 3.03049 -25.3386 209 " " " " A 2 0 0 "ILE " " CG1" " " 6 0 1 C2 
    1618 14 24.3097 4.30646 -25.6559 209 " " " " A 2 0 0 "ILE " " CG2" " " 6 0 1 C2 
    1619 14 27.308 3.4357 -26.6619 209 " " " " A 2 0 0 "ILE " " CD1" " " 6 0 1 C2 
    1620 40 22.389 1.47705 -25.0687 210 " " " " A 43 0 0 "ALA " " N  " " " 7 0 1 C2 
    1621 14 20.9465 1.25273 -25.3389 210 " " " " A 2 0 0 "ALA " " CA " " " 6 0 1 C2 
    1622 14 20.1714 0.56523 -24.2392 210 " " " " A 2 0 0 "ALA " " C  " " " 6 0 1 C2 
    1623 23 18.9652 0.84217 -24.112 210 " " " " A 70 0 0 "ALA " " O  " " " 8 0 1 C2 
    1624 14 20.8822 0.388135 -26.6103 210 " " " " A 2 0 0 "ALA " " CB " " " 6 0 1 C2 
    1625 40 20.7932 -0.311389 -23.4603 211 " " " " A 43 0 0 "ALA " " N  " " " 7 0 1 C2 
    1626 14 20.0953 -1.12143 -22.4963 211 " " " " A 2 0 0 "ALA " " CA " " " 6 0 1 C2 
    1627 14 19.9508 -0.274863 -21.21 211 " " " " A 2 0 0 "ALA " " C  " " " 6 0 1 C2 
    1628 23 19.1009 -0.43675 -20.3477 211 " " " " A 70 0 0 "ALA " " O  " " " 8 0 1 C2 
    1629 14 20.9311 -2.34365 -22.2001 211 " " " " A 2 0 0 "ALA " " CB " " " 6 0 1 C2 
    1630 40 20.7543 0.692575 -21.0389 212 " " " " A 43 0 0 "ALA " " N  " " " 7 0 1 C2 
    1631 14 20.8965 1.5263 -19.8696 212 " " " " A 2 0 0 "ALA " " CA " " " 6 0 1 C2 
    1632 14 20.1468 2.84958 -20.0816 212 " " " " A 2 0 0 "ALA " " C  " " " 6 0 1 C2 
    1633 23 19.4694 3.31728 -19.1251 212 " " " " A 70 0 0 "ALA " " O  " " " 8 0 1 C2 
    1634 14 22.4039 1.8522 -19.7174 212 " " " " A 2 0 0 "ALA " " CB " " " 6 0 1 C2 
    1635 40 20.1396 3.40179 -21.2876 213 " " " " A 43 0 0 "LEU " " N  " " " 7 0 1 C2 
    1636 14 19.313 4.50984 -21.8475 213 " " " " A 2 0 0 "LEU " " CA " " " 6 0 1 C2 
    1637 14 17.9329 4.76923 -21.1854 213 " " " " A 2 0 0 "LEU " " C  " " " 6 0 1 C2 
    1638 23 17.7229 5.82356 -20.5556 213 " " " " A 70 0 0 "LEU " " O  " " " 8 0 1 C2 
    1639 14 19.3369 4.615 -23.4111 213 " " " " A 2 0 0 "LEU " " CB " " " 6 0 1 C2 
    1640 14 18.7825 5.94116 -24.0155 213 " " " " A 2 0 0 "LEU " " CG " " " 6 0 1 C2 
    1641 14 19.6144 7.17571 -23.6275 213 " " " " A 2 0 0 "LEU " " CD1" " " 6 0 1 C2 
    1642 14 18.5511 5.81886 -25.5611 213 " " " " A 2 0 0 "LEU " " CD2" " " 6 0 1 C2 
    1643 40 16.9652 3.82449 -21.3324 214 " " " " A 43 0 0 "PRO " " N  " " " 7 0 1 C2 
    1644 14 15.571 3.99339 -20.807 214 " " " " A 2 0 0 "PRO " " CA " " " 6 0 1 C2 
    1645 14 15.4044 3.61647 -19.3247 214 " " " " A 2 0 0 "PRO " " C  " " " 6 0 1 C2 
    1646 23 14.4933 4.03262 -18.6759 214 " " " " A 70 0 0 "PRO " " O  " " " 8 0 1 C2 
    1647 14 14.7531 3.17044 -21.7267 214 " " " " A 2 0 0 "PRO " " CB " " " 6 0 1 C2 
    1648 14 15.5972 1.97539 -22.0097 214 " " " " A 2 0 0 "PRO " " CG " " " 6 0 1 C2 
    1649 14 17.0685 2.52381 -21.9539 214 " " " " A 2 0 0 "PRO " " CD " " " 6 0 1 C2 
    1650 40 16.3678 2.91129 -18.755 215 " " " " A 43 0 0 "ALA " " N  " " " 7 0 1 C2 
    1651 14 16.524 2.67037 -17.3628 215 " " " " A 2 0 0 "ALA " " CA " " " 6 0 1 C2 
    1652 14 16.7592 3.91884 -16.4979 215 " " " " A 2 0 0 "ALA " " C  " " " 6 0 1 C2 
    1653 23 16.1713 4.17682 -15.4892 215 " " " " A 70 0 0 "ALA " " O  " " " 8 0 1 C2 
    1654 14 17.4576 1.57943 -17.1423 215 " " " " A 2 0 0 "ALA " " CB " " " 6 0 1 C2 
    1655 40 17.6452 4.84893 -17.0366 216 " " " " A 43 0 0 "ILE " " N  " " " 7 0 1 C2 
    1656 14 17.8708 6.19651 -16.5659 216 " " " " A 2 0 0 "ILE " " CA " " " 6 0 1 C2 
    1657 14 16.6241 7.06365 -16.5159 216 " " " " A 2 0 0 "ILE " " C  " " " 6 0 1 C2 
    1658 23 16.3366 7.84532 -15.6254 216 " " " " A 70 0 0 "ILE " " O  " " " 8 0 1 C2 
    1659 14 19.0469 6.87486 -17.3658 216 " " " " A 2 0 0 "ILE " " CB " " " 6 0 1 C2 
    1660 14 20.3231 5.99041 -17.0784 216 " " " " A 2 0 0 "ILE " " CG1" " " 6 0 1 C2 
    1661 14 19.2823 8.29019 -16.9316 216 " " " " A 2 0 0 "ILE " " CG2" " " 6 0 1 C2 
    1662 14 21.2869 6.23544 -18.2898 216 " " " " A 2 0 0 "ILE " " CD1" " " 6 0 1 C2 
    1663 40 15.8774 6.89696 -17.5874 217 " " " " A 43 0 0 "ILE " " N  " " " 7 0 1 C2 
    1664 14 14.5054 7.57753 -17.6331 217 " " " " A 2 0 0 "ILE " " CA " " " 6 0 1 C2 
    1665 14 13.5489 7.20543 -16.5076 217 " " " " A 2 0 0 "ILE " " C  " " " 6 0 1 C2 
    1666 23 13.0529 8.09037 -15.8327 217 " " " " A 70 0 0 "ILE " " O  " " " 8 0 1 C2 
    1667 14 13.6865 7.34865 -18.9218 217 " " " " A 2 0 0 "ILE " " CB " " " 6 0 1 C2 
    1668 14 14.4535 7.79345 -20.2211 217 " " " " A 2 0 0 "ILE " " CG1" " " 6 0 1 C2 
    1669 14 12.3134 8.19105 -18.8471 217 " " " " A 2 0 0 "ILE " " CG2" " " 6 0 1 C2 
    1670 14 14.7961 9.32086 -20.3401 217 " " " " A 2 0 0 "ILE " " CD1" " " 6 0 1 C2 
    1671 40 13.3362 5.88758 -16.3052 218 " " " " A 43 0 0 "GLY " " N  " " " 7 0 1 C2 
    1672 14 12.7133 5.39432 -15.1581 218 " " " " A 2 0 0 "GLY " " CA " " " 6 0 1 C2 
    1673 14 13.3266 6.00371 -13.8412 218 " " " " A 2 0 0 "GLY " " C  " " " 6 0 1 C2 
    1674 23 12.5006 6.44143 -13.0362 218 " " " " A 70 0 0 "GLY " " O  " " " 8 0 1 C2 
    1675 40 14.6043 6.02373 -13.5825 219 " " " " A 43 0 0 "GLY " " N  " " " 7 0 1 C2 
    1676 14 15.244 6.53204 -12.4541 219 " " " " A 2 0 0 "GLY " " CA " " " 6 0 1 C2 
    1677 14 15.0068 8.03989 -12.1866 219 " " " " A 2 0 0 "GLY " " C  " " " 6 0 1 C2 
    1678 23 14.8637 8.47696 -11.0408 219 " " " " A 70 0 0 "GLY " " O  " " " 8 0 1 C2 
    1679 40 15.1027 8.91528 -13.2286 220 " " " " A 43 0 0 "LEU " " N  " " " 7 0 1 C2 
    1680 14 14.9503 10.3274 -13.1721 220 " " " " A 2 0 0 "LEU " " CA " " " 6 0 1 C2 
    1681 14 13.4504 10.7387 -12.9542 220 " " " " A 2 0 0 "LEU " " C  " " " 6 0 1 C2 
    1682 23 13.2073 11.6123 -12.1274 220 " " " " A 70 0 0 "LEU " " O  " " " 8 0 1 C2 
    1683 14 15.5014 10.8799 -14.5262 220 " " " " A 2 0 0 "LEU " " CB " " " 6 0 1 C2 
    1684 14 17.0825 10.91 -14.6092 220 " " " " A 2 0 0 "LEU " " CG " " " 6 0 1 C2 
    1685 14 17.4747 11.49 -15.9756 220 " " " " A 2 0 0 "LEU " " CD1" " " 6 0 1 C2 
    1686 14 17.7132 11.783 -13.5323 220 " " " " A 2 0 0 "LEU " " CD2" " " 6 0 1 C2 
    1687 40 12.5089 9.87817 -13.334 221 " " " " A 43 0 0 "ALA " " N  " " " 7 0 1 C2 
    1688 14 11.0571 10.0551 -13.1264 221 " " " " A 2 0 0 "ALA " " CA " " " 6 0 1 C2 
    1689 14 10.6712 9.69205 -11.6344 221 " " " " A 2 0 0 "ALA " " C  " " " 6 0 1 C2 
    1690 23 9.99772 10.4068 -10.8568 221 " " " " A 70 0 0 "ALA " " O  " " " 8 0 1 C2 
    1691 14 10.1849 9.23137 -14.112 221 " " " " A 2 0 0 "ALA " " CB " " " 6 0 1 C2 
    1692 40 11.2755 8.60063 -11.1714 222 " " " " A 43 0 0 "ILE " " N  " " " 7 0 1 C2 
    1693 14 11.3041 8.21269 -9.7155 222 " " " " A 2 0 0 "ILE " " CA " " " 6 0 1 C2 
    1694 14 11.906 9.36814 -8.77054 222 " " " " A 2 0 0 "ILE " " C  " " " 6 0 1 C2 
    1695 23 11.3943 9.53479 -7.63711 222 " " " " A 70 0 0 "ILE " " O  " " " 8 0 1 C2 
    1696 14 12.0244 6.90514 -9.62426 222 " " " " A 2 0 0 "ILE " " CB " " " 6 0 1 C2 
    1697 14 11.1221 5.68885 -9.64454 222 " " " " A 2 0 0 "ILE " " CG1" " " 6 0 1 C2 
    1698 14 12.9271 6.6569 -8.41844 222 " " " " A 2 0 0 "ILE " " CG2" " " 6 0 1 C2 
    1699 14 10.0149 5.58523 -10.7499 222 " " " " A 2 0 0 "ILE " " CD1" " " 6 0 1 C2 
    1700 40 12.8133 10.1803 -9.28959 223 " " " " A 43 0 0 "ALA " " N  " " " 7 0 1 C2 
    1701 14 13.5413 11.1582 -8.46252 223 " " " " A 2 0 0 "ALA " " CA " " " 6 0 1 C2 
    1702 14 12.7364 12.4636 -8.51662 223 " " " " A 2 0 0 "ALA " " C  " " " 6 0 1 C2 
    1703 23 12.5281 13.1204 -7.47497 223 " " " " A 70 0 0 "ALA " " O  " " " 8 0 1 C2 
    1704 14 14.9707 11.4165 -9.03716 223 " " " " A 2 0 0 "ALA " " CB " " " 6 0 1 C2 
    1705 40 12.1239 12.8089 -9.66613 224 " " " " A 43 0 0 "GLY " " N  " " " 7 0 1 C2 
    1706 14 11.437 14.0665 -9.93763 224 " " " " A 2 0 0 "GLY " " CA " " " 6 0 1 C2 
    1707 14 10.0626 13.9253 -9.29416 224 " " " " A 2 0 0 "GLY " " C  " " " 6 0 1 C2 
    1708 23 9.29245 14.9147 -9.31042 224 " " " " A 70 0 0 "GLY " " O  " " " 8 0 1 C2 
    1709 40 9.60169 12.7311 -8.93255 225 " " " " A 43 0 0 "ALA " " N  " " " 7 0 1 C2 
    1710 14 8.19265 12.4631 -8.50421 225 " " " " A 2 0 0 "ALA " " CA " " " 6 0 1 C2 
    1711 14 7.98982 12.9702 -7.06246 225 " " " " A 2 0 0 "ALA " " C  " " " 6 0 1 C2 
    1712 23 6.93622 13.5 -6.66673 225 " " " " A 70 0 0 "ALA " " O  " " " 8 0 1 C2 
    1713 14 7.9282 10.951 -8.37136 225 " " " " A 2 0 0 "ALA " " CB " " " 6 0 1 C2 
    1714 40 9.02949 12.8417 -6.24186 226 " " " " A 43 0 0 "LEU " " N  " " " 7 0 1 C2 
    1715 14 9.01141 13.4126 -4.83666 226 " " " " A 2 0 0 "LEU " " CA " " " 6 0 1 C2 
    1716 14 9.09254 14.9416 -4.81053 226 " " " " A 2 0 0 "LEU " " C  " " " 6 0 1 C2 
    1717 23 8.85702 15.5915 -3.76671 226 " " " " A 70 0 0 "LEU " " O  " " " 8 0 1 C2 
    1718 14 10.2157 12.8217 -4.01509 226 " " " " A 2 0 0 "LEU " " CB " " " 6 0 1 C2 
    1719 14 10.2363 11.2995 -3.9297 226 " " " " A 2 0 0 "LEU " " CG " " " 6 0 1 C2 
    1720 14 11.4251 10.7238 -3.05725 226 " " " " A 2 0 0 "LEU " " CD1" " " 6 0 1 C2 
    1721 14 8.87468 10.7184 -3.51304 226 " " " " A 2 0 0 "LEU " " CD2" " " 6 0 1 C2 
    1722 40 9.49016 15.6314 -5.88763 227 " " " " A 43 0 0 "GLY " " N  " " " 7 0 1 C2 
    1723 14 9.3967 17.104 -5.96926 227 " " " " A 2 0 0 "GLY " " CA " " " 6 0 1 C2 
    1724 14 7.87729 17.4372 -5.94704 227 " " " " A 2 0 0 "GLY " " C  " " " 6 0 1 C2 
    1725 23 7.33795 18.0414 -5.04359 227 " " " " A 70 0 0 "GLY " " O  " " " 8 0 1 C2 
    1726 40 7.1657 16.8997 -6.91204 228 " " " " A 43 0 0 "ILE " " N  " " " 7 0 1 C2 
    1727 14 5.74399 17.0907 -7.28353 228 " " " " A 2 0 0 "ILE " " CA " " " 6 0 1 C2 
    1728 14 4.85093 16.5654 -6.15577 228 " " " " A 2 0 0 "ILE " " C  " " " 6 0 1 C2 
    1729 23 3.80727 17.1633 -5.8861 228 " " " " A 70 0 0 "ILE " " O  " " " 8 0 1 C2 
    1730 14 5.47179 16.4146 -8.65281 228 " " " " A 2 0 0 "ILE " " CB " " " 6 0 1 C2 
    1731 14 6.19319 17.1815 -9.86213 228 " " " " A 2 0 0 "ILE " " CG1" " " 6 0 1 C2 
    1732 14 4.02846 16.2323 -9.0288 228 " " " " A 2 0 0 "ILE " " CG2" " " 6 0 1 C2 
    1733 14 6.61312 16.4415 -11.1251 228 " " " " A 2 0 0 "ILE " " CD1" " " 6 0 1 C2 
    1734 40 5.21234 15.5096 -5.38973 229 " " " " A 43 0 0 "MET " " N  " " " 7 0 1 C2 
    1735 14 4.41443 14.9704 -4.29807 229 " " " " A 2 0 0 "MET " " CA " " " 6 0 1 C2 
    1736 14 4.60844 15.8614 -3.03798 229 " " " " A 2 0 0 "MET " " C  " " " 6 0 1 C2 
    1737 23 3.69274 15.9354 -2.25989 229 " " " " A 70 0 0 "MET " " O  " " " 8 0 1 C2 
    1738 14 4.80558 13.4874 -4.06671 229 " " " " A 2 0 0 "MET " " CB " " " 6 0 1 C2 
    1739 14 3.98474 12.8277 -2.91945 229 " " " " A 2 0 0 "MET " " CG " " " 6 0 1 C2 
    1740 52 3.78541 10.9805 -2.72341 229 " " " " A 13 0 0 "MET " " SD " " " 16 0 1 C2 
    1741 14 5.49059 10.583 -2.28455 229 " " " " A 2 0 0 "MET " " CE " " " 6 0 1 C2 
    1742 40 5.66573 16.6644 -2.93649 230 " " " " A 43 0 0 "ARG " " N  " " " 7 0 1 C2 
    1743 14 5.89571 17.6926 -1.9031 230 " " " " A 2 0 0 "ARG " " CA " " " 6 0 1 C2 
    1744 14 5.16128 19.003 -2.18559 230 " " " " A 2 0 0 "ARG " " C  " " " 6 0 1 C2 
    1745 23 4.88748 19.7723 -1.21897 230 " " " " A 70 0 0 "ARG " " O  " " " 8 0 1 C2 
    1746 14 7.37677 17.7671 -1.69333 230 " " " " A 2 0 0 "ARG " " CB " " " 6 0 1 C2 
    1747 14 7.95749 18.919 -0.803516 230 " " " " A 2 0 0 "ARG " " CG " " " 6 0 1 C2 
    1748 14 7.4762 18.9998 0.647381 230 " " " " A 2 0 0 "ARG " " CD " " " 6 0 1 C2 
    1749 40 7.96091 20.1115 1.35111 230 " " " " A 43 0 0 "ARG " " NE " " " 7 0 1 C2 
    1750 14 7.43096 21.3543 1.3008 230 " " " " A 2 0 0 "ARG " " CZ " " " 6 0 1 C2 
    1751 40 6.18648 21.5212 0.786243 230 " " " " A 43 0 0 "ARG " " NH1" " " 7 0 1 C2 
    1752 40 8.08209 22.4838 1.6613 230 " " " " A 43 0 0 "ARG " " NH2" " " 7 0 1 C2 
    1753 40 4.82331 19.27 -3.44642 231 " " " " A 43 0 0 "LEU " " N  " " " 7 0 1 C2 
    1754 14 3.95967 20.3506 -3.86029 231 " " " " A 2 0 0 "LEU " " CA " " " 6 0 1 C2 
    1755 14 2.44124 19.9887 -3.72105 231 " " " " A 2 0 0 "LEU " " C  " " " 6 0 1 C2 
    1756 23 1.67694 20.9044 -3.42641 231 " " " " A 70 0 0 "LEU " " O  " " " 8 0 1 C2 
    1757 14 4.37924 20.7147 -5.34679 231 " " " " A 2 0 0 "LEU " " CB " " " 6 0 1 C2 
    1758 14 5.79077 21.3737 -5.42125 231 " " " " A 2 0 0 "LEU " " CG " " " 6 0 1 C2 
    1759 14 6.1168 21.6833 -6.87927 231 " " " " A 2 0 0 "LEU " " CD1" " " 6 0 1 C2 
    1760 14 5.91038 22.5763 -4.55905 231 " " " " A 2 0 0 "LEU " " CD2" " " 6 0 1 C2 
    1761 40 2.05849 18.7205 -3.86399 232 " " " " A 43 0 0 "VAL " " N  " " " 7 0 1 C2 
    1762 14 0.706272 18.2449 -3.47622 232 " " " " A 2 0 0 "VAL " " CA " " " 6 0 1 C2 
    1763 14 0.543701 18.2956 -1.93188 232 " " " " A 2 0 0 "VAL " " C  " " " 6 0 1 C2 
    1764 23 -0.567864 18.5136 -1.49281 232 " " " " A 70 0 0 "VAL " " O  " " " 8 0 1 C2 
    1765 14 0.573978 16.795 -4.04423 232 " " " " A 2 0 0 "VAL " " CB " " " 6 0 1 C2 
    1766 14 -0.77895 16.1252 -3.63449 232 " " " " A 2 0 0 "VAL " " CG1" " " 6 0 1 C2 
    1767 14 0.678406 16.6721 -5.53705 232 " " " " A 2 0 0 "VAL " " CG2" " " 6 0 1 C2 
    1768 40 1.65198 18.1474 -1.2324 233 " " " " A 43 0 0 "ALA " " N  " " " 7 0 1 C2 
    1769 14 1.6194 18.2374 0.210156 233 " " " " A 2 0 0 "ALA " " CA " " " 6 0 1 C2 
    1770 14 1.31811 19.703 0.770618 233 " " " " A 2 0 0 "ALA " " C  " " " 6 0 1 C2 
    1771 23 1.22702 19.8766 1.99463 233 " " " " A 70 0 0 "ALA " " O  " " " 8 0 1 C2 
    1772 14 2.92119 17.7464 0.843361 233 " " " " A 2 0 0 "ALA " " CB " " " 6 0 1 C2 
    1773 40 1.2915 20.7903 -0.0211423 234 " " " " A 43 0 0 "GLU " " N  " " " 7 0 1 C2 
    1774 14 0.850193 22.1285 0.329216 234 " " " " A 2 0 0 "GLU " " CA " " " 6 0 1 C2 
    1775 14 -0.662171 22.2344 0.496899 234 " " " " A 2 0 0 "GLU " " C  " " " 6 0 1 C2 
    1776 23 -1.11108 23.3038 0.869386 234 " " " " A 70 0 0 "GLU " " O  " " " 8 0 1 C2 
    1777 14 1.43137 23.0269 -0.74908 234 " " " " A 2 0 0 "GLU " " CB " " " 6 0 1 C2 
    1778 14 2.99941 23.1555 -0.708941 234 " " " " A 2 0 0 "GLU " " CG " " " 6 0 1 C2 
    1779 14 3.48155 23.9261 0.513159 234 " " " " A 2 0 0 "GLU " " CD " " " 6 0 1 C2 
    1780 23 4.60982 23.6477 0.898629 234 " " " " A 70 0 0 "GLU " " OE1" " " 8 0 1 C2 
    1781 23 2.78984 24.8385 1.01364 234 " " " " A 70 0 0 "GLU " " OE2" " " 8 0 1 C2 
    1782 40 -1.47407 21.1821 0.22236 235 " " " " A 43 0 0 "PHE " " N  " " " 7 0 1 C2 
    1783 14 -2.94037 21.2017 0.39485 235 " " " " A 2 0 0 "PHE " " CA " " " 6 0 1 C2 
    1784 14 -3.49935 19.9601 1.10208 235 " " " " A 2 0 0 "PHE " " C  " " " 6 0 1 C2 
    1785 23 -4.47447 20.0943 1.84871 235 " " " " A 70 0 0 "PHE " " O  " " " 8 0 1 C2 
    1786 14 -3.71621 21.4779 -0.89314 235 " " " " A 2 0 0 "PHE " " CB " " " 6 0 1 C2 
    1787 14 -3.81712 20.3288 -1.93293 235 " " " " A 2 0 0 "PHE " " CG " " " 6 0 1 C2 
    1788 14 -2.88019 20.2067 -3.00327 235 " " " " A 2 0 0 "PHE " " CD1" " " 6 0 1 C2 
    1789 14 -4.9179 19.4947 -1.9085 235 " " " " A 2 0 0 "PHE " " CD2" " " 6 0 1 C2 
    1790 14 -2.96375 19.1447 -3.85892 235 " " " " A 2 0 0 "PHE " " CE1" " " 6 0 1 C2 
    1791 14 -4.95611 18.3997 -2.78355 235 " " " " A 2 0 0 "PHE " " CE2" " " 6 0 1 C2 
    1792 14 -3.95184 18.2136 -3.75845 235 " " " " A 2 0 0 "PHE " " CZ " " " 6 0 1 C2 
    1793 40 -2.8122 18.765 1.0108 236 " " " " A 43 0 0 "THR " " N  " " " 7 0 1 C2 
    1794 14 -3.23435 17.5026 1.68124 236 " " " " A 2 0 0 "THR " " CA " " " 6 0 1 C2 
    1795 14 -2.05881 16.8206 2.35478 236 " " " " A 2 0 0 "THR " " C  " " " 6 0 1 C2 
    1796 23 -1.00364 16.8923 1.73864 236 " " " " A 70 0 0 "THR " " O  " " " 8 0 1 C2 
    1797 14 -3.88264 16.7155 0.40969 236 " " " " A 2 0 0 "THR " " CB " " " 6 0 1 C2 
    1798 23 -4.47875 15.5625 0.848495 236 " " " " A 70 0 0 "THR " " OG1" " " 8 0 1 C2 
    1799 14 -2.86164 16.3433 -0.652578 236 " " " " A 2 0 0 "THR " " CG2" " " 6 0 1 C2 
    1800 40 -2.18713 16.0678 3.43497 237 " " " " A 43 0 0 "PRO " " N  " " " 7 0 1 C2 
    1801 14 -1.08125 15.2545 3.97802 237 " " " " A 2 0 0 "PRO " " CA " " " 6 0 1 C2 
    1802 14 -0.92907 13.9585 3.17632 237 " " " " A 2 0 0 "PRO " " C  " " " 6 0 1 C2 
    1803 23 -1.91158 13.4876 2.56187 237 " " " " A 70 0 0 "PRO " " O  " " " 8 0 1 C2 
    1804 14 -1.47532 14.9771 5.39401 237 " " " " A 2 0 0 "PRO " " CB " " " 6 0 1 C2 
    1805 14 -2.99143 14.9493 5.42658 237 " " " " A 2 0 0 "PRO " " CG " " " 6 0 1 C2 
    1806 14 -3.37961 15.9822 4.316 237 " " " " A 2 0 0 "PRO " " CD " " " 6 0 1 C2 
    1807 40 0.237339 13.3849 3.14166 238 " " " " A 43 0 0 "VAL " " N  " " " 7 0 1 C2 
    1808 14 0.670543 12.2332 2.33475 238 " " " " A 2 0 0 "VAL " " CA " " " 6 0 1 C2 
    1809 14 0.962215 11.0366 3.27911 238 " " " " A 2 0 0 "VAL " " C  " " " 6 0 1 C2 
    1810 23 1.94112 10.9506 3.98767 238 " " " " A 70 0 0 "VAL " " O  " " " 8 0 1 C2 
    1811 14 1.94225 12.6058 1.44319 238 " " " " A 2 0 0 "VAL " " CB " " " 6 0 1 C2 
    1812 14 2.37254 11.5086 0.534275 238 " " " " A 2 0 0 "VAL " " CG1" " " 6 0 1 C2 
    1813 14 1.88056 13.9397 0.60165 238 " " " " A 2 0 0 "VAL " " CG2" " " 6 0 1 C2 
    1814 40 0.147888 10.0206 3.30867 239 " " " " A 43 0 0 "HIE " " N  " " " 7 0 1 C2 
    1815 14 0.396862 8.68112 3.96478 239 " " " " A 2 0 0 "HIE " " CA " " " 6 0 1 C2 
    1816 14 1.74332 8.08128 3.45623 239 " " " " A 2 0 0 "HIE " " C  " " " 6 0 1 C2 
    1817 23 1.99517 8.12936 2.21655 239 " " " " A 70 0 0 "HIE " " O  " " " 8 0 1 C2 
    1818 14 -0.738678 7.79407 3.5902 239 " " " " A 2 0 0 "HIE " " CB " " " 6 0 1 C2 
    1819 14 -0.717263 6.49921 4.44178 239 " " " " A 2 0 0 "HIE " " CG " " " 6 0 1 C2 
    1820 40 0.000781763 5.34119 4.12856 239 " " " " A 43 0 0 "HIE " " ND1" " " 7 0 1 C2 
    1821 14 -1.36766 6.28101 5.63665 239 " " " " A 2 0 0 "HIE " " CD2" " " 6 0 1 C2 
    1822 14 -0.193089 4.55298 5.19008 239 " " " " A 2 0 0 "HIE " " CE1" " " 6 0 1 C2 
    1823 40 -1.03432 5.02085 6.11358 239 " " " " A 43 0 0 "HIE " " NE2" " " 7 0 1 C2 
    1824 40 2.54797 7.45263 4.34569 240 " " " " A 43 0 0 "PHE " " N  " " " 7 0 1 C2 
    1825 14 3.85584 6.85398 4.09964 240 " " " " A 2 0 0 "PHE " " CA " " " 6 0 1 C2 
    1826 14 3.82793 5.78538 2.99173 240 " " " " A 2 0 0 "PHE " " C  " " " 6 0 1 C2 
    1827 23 4.90399 5.46863 2.41706 240 " " " " A 70 0 0 "PHE " " O  " " " 8 0 1 C2 
    1828 14 4.42519 6.35134 5.42288 240 " " " " A 2 0 0 "PHE " " CB " " " 6 0 1 C2 
    1829 14 3.92543 5.1659 6.14635 240 " " " " A 2 0 0 "PHE " " CG " " " 6 0 1 C2 
    1830 14 2.63989 5.23538 6.75644 240 " " " " A 2 0 0 "PHE " " CD1" " " 6 0 1 C2 
    1831 14 4.77311 4.11785 6.24634 240 " " " " A 2 0 0 "PHE " " CD2" " " 6 0 1 C2 
    1832 14 2.19638 4.09525 7.39011 240 " " " " A 2 0 0 "PHE " " CE1" " " 6 0 1 C2 
    1833 14 4.33096 3.02509 6.96638 240 " " " " A 2 0 0 "PHE " " CE2" " " 6 0 1 C2 
    1834 14 3.04606 2.98057 7.5058 240 " " " " A 2 0 0 "PHE " " CZ " " " 6 0 1 C2 
    1835 40 2.75442 5.12258 2.7744 241 " " " " A 43 0 0 "PHE " " N  " " " 7 0 1 C2 
    1836 14 2.69331 4.03193 1.82042 241 " " " " A 2 0 0 "PHE " " CA " " " 6 0 1 C2 
    1837 14 2.7156 4.46151 0.345614 241 " " " " A 2 0 0 "PHE " " C  " " " 6 0 1 C2 
    1838 23 2.9342 3.74503 -0.573361 241 " " " " A 70 0 0 "PHE " " O  " " " 8 0 1 C2 
    1839 14 1.5426 3.05834 2.20333 241 " " " " A 2 0 0 "PHE " " CB " " " 6 0 1 C2 
    1840 14 1.6333 1.61316 1.6997 241 " " " " A 2 0 0 "PHE " " CG " " " 6 0 1 C2 
    1841 14 1.1192 1.23317 0.409446 241 " " " " A 2 0 0 "PHE " " CD1" " " 6 0 1 C2 
    1842 14 2.1793 0.620414 2.53931 241 " " " " A 2 0 0 "PHE " " CD2" " " 6 0 1 C2 
    1843 14 1.32795 -0.103454 -0.0477059 241 " " " " A 2 0 0 "PHE " " CE1" " " 6 0 1 C2 
    1844 14 2.47303 -0.682379 2.03012 241 " " " " A 2 0 0 "PHE " " CE2" " " 6 0 1 C2 
    1845 14 1.99642 -1.06781 0.773186 241 " " " " A 2 0 0 "PHE " " CZ " " " 6 0 1 C2 
    1846 40 2.64968 5.80939 0.137618 242 " " " " A 43 0 0 "ALA " " N  " " " 7 0 1 C2 
    1847 14 2.93 6.46567 -1.16327 242 " " " " A 2 0 0 "ALA " " CA " " " 6 0 1 C2 
    1848 14 4.35562 6.25664 -1.61929 242 " " " " A 2 0 0 "ALA " " C  " " " 6 0 1 C2 
    1849 23 4.6104 6.10542 -2.81663 242 " " " " A 70 0 0 "ALA " " O  " " " 8 0 1 C2 
    1850 14 2.51401 7.94777 -0.944475 242 " " " " A 2 0 0 "ALA " " CB " " " 6 0 1 C2 
    1851 40 5.3554 6.33967 -0.675784 243 " " " " A 43 0 0 "GLN " " N  " " " 7 0 1 C2 
    1852 14 6.79333 6.21408 -1.01706 243 " " " " A 2 0 0 "GLN " " CA " " " 6 0 1 C2 
    1853 14 7.17147 4.82565 -1.61582 243 " " " " A 2 0 0 "GLN " " C  " " " 6 0 1 C2 
    1854 23 7.73048 4.94272 -2.70939 243 " " " " A 70 0 0 "GLN " " O  " " " 8 0 1 C2 
    1855 14 7.66439 6.52477 0.307048 243 " " " " A 2 0 0 "GLN " " CB " " " 6 0 1 C2 
    1856 14 7.51321 7.9372 1.02381 243 " " " " A 2 0 0 "GLN " " CG " " " 6 0 1 C2 
    1857 14 7.98452 9.13268 0.180179 243 " " " " A 2 0 0 "GLN " " CD " " " 6 0 1 C2 
    1858 23 7.51923 10.2367 0.465358 243 " " " " A 70 0 0 "GLN " " OE1" " " 8 0 1 C2 
    1859 40 8.80997 9.00309 -0.82517 243 " " " " A 43 0 0 "GLN " " NE2" " " 7 0 1 C2 
    1860 40 6.74682 3.63929 -1.09017 244 " " " " A 43 0 0 "PRO " " N  " " " 7 0 1 C2 
    1861 14 6.82983 2.35517 -1.85387 244 " " " " A 2 0 0 "PRO " " CA " " " 6 0 1 C2 
    1862 14 6.37121 2.38407 -3.3209 244 " " " " A 2 0 0 "PRO " " C  " " " 6 0 1 C2 
    1863 23 7.1239 1.99932 -4.2247 244 " " " " A 70 0 0 "PRO " " O  " " " 8 0 1 C2 
    1864 14 5.92238 1.45003 -1.03451 244 " " " " A 2 0 0 "PRO " " CB " " " 6 0 1 C2 
    1865 14 6.27832 1.84913 0.433333 244 " " " " A 2 0 0 "PRO " " CG " " " 6 0 1 C2 
    1866 14 6.47828 3.3493 0.302354 244 " " " " A 2 0 0 "PRO " " CD " " " 6 0 1 C2 
    1867 40 5.16326 2.85588 -3.53736 245 " " " " A 43 0 0 "VAL " " N  " " " 7 0 1 C2 
    1868 14 4.48989 2.75707 -4.84181 245 " " " " A 2 0 0 "VAL " " CA " " " 6 0 1 C2 
    1869 14 5.07415 3.55897 -6.0315 245 " " " " A 2 0 0 "VAL " " C  " " " 6 0 1 C2 
    1870 23 4.79362 3.23845 -7.14766 245 " " " " A 70 0 0 "VAL " " O  " " " 8 0 1 C2 
    1871 14 2.89766 2.88071 -4.79742 245 " " " " A 2 0 0 "VAL " " CB " " " 6 0 1 C2 
    1872 14 2.28514 1.70619 -4.09014 245 " " " " A 2 0 0 "VAL " " CG1" " " 6 0 1 C2 
    1873 14 2.48175 4.11776 -4.16484 245 " " " " A 2 0 0 "VAL " " CG2" " " 6 0 1 C2 
    1874 40 5.90813 4.6238 -5.74409 246 " " " " A 43 0 0 "VAL " " N  " " " 7 0 1 C2 
    1875 14 6.71555 5.27767 -6.81231 246 " " " " A 2 0 0 "VAL " " CA " " " 6 0 1 C2 
    1876 14 7.80769 4.24472 -7.17199 246 " " " " A 2 0 0 "VAL " " C  " " " 6 0 1 C2 
    1877 23 7.81037 3.78891 -8.28336 246 " " " " A 70 0 0 "VAL " " O  " " " 8 0 1 C2 
    1878 14 7.16161 6.71458 -6.4375 246 " " " " A 2 0 0 "VAL " " CB " " " 6 0 1 C2 
    1879 14 7.48988 6.89111 -4.88751 246 " " " " A 2 0 0 "VAL " " CG1" " " 6 0 1 C2 
    1880 14 8.2398 7.28754 -7.26127 246 " " " " A 2 0 0 "VAL " " CG2" " " 6 0 1 C2 
    1881 40 8.64351 3.82909 -6.19664 247 " " " " A 43 0 0 "THR " " N  " " " 7 0 1 C2 
    1882 14 9.79073 3.06301 -6.62515 247 " " " " A 2 0 0 "THR " " CA " " " 6 0 1 C2 
    1883 14 9.36701 1.5786 -7.05206 247 " " " " A 2 0 0 "THR " " C  " " " 6 0 1 C2 
    1884 23 10.1885 0.819242 -7.5825 247 " " " " A 70 0 0 "THR " " O  " " " 8 0 1 C2 
    1885 14 10.7108 2.97628 -5.35681 247 " " " " A 2 0 0 "THR " " CB " " " 6 0 1 C2 
    1886 23 10.0925 2.71235 -4.06408 247 " " " " A 70 0 0 "THR " " OG1" " " 8 0 1 C2 
    1887 14 11.3273 4.30797 -5.05377 247 " " " " A 2 0 0 "THR " " CG2" " " 6 0 1 C2 
    1888 40 8.12652 1.12166 -6.72528 248 " " " " A 43 0 0 "LEU " " N  " " " 7 0 1 C2 
    1889 14 7.49907 -0.210827 -7.07614 248 " " " " A 2 0 0 "LEU " " CA " " " 6 0 1 C2 
    1890 14 6.57857 0.0694933 -8.28673 248 " " " " A 2 0 0 "LEU " " C  " " " 6 0 1 C2 
    1891 23 7.00853 -0.179765 -9.42694 248 " " " " A 70 0 0 "LEU " " O  " " " 8 0 1 C2 
    1892 14 6.78 -0.797028 -5.86486 248 " " " " A 2 0 0 "LEU " " CB " " " 6 0 1 C2 
    1893 14 6.26429 -2.23598 -6.04189 248 " " " " A 2 0 0 "LEU " " CG " " " 6 0 1 C2 
    1894 14 7.32091 -3.3533 -5.99336 248 " " " " A 2 0 0 "LEU " " CD1" " " 6 0 1 C2 
    1895 14 5.14324 -2.53328 -5.10209 248 " " " " A 2 0 0 "LEU " " CD2" " " 6 0 1 C2 
    1896 40 5.3781 0.56844 -8.05472 249 " " " " A 43 0 0 "ILE " " N  " " " 7 0 1 C2 
    1897 14 4.35035 0.558974 -9.09378 249 " " " " A 2 0 0 "ILE " " CA " " " 6 0 1 C2 
    1898 14 4.72436 1.5671 -10.204 249 " " " " A 2 0 0 "ILE " " C  " " " 6 0 1 C2 
    1899 23 4.45723 1.2756 -11.3401 249 " " " " A 70 0 0 "ILE " " O  " " " 8 0 1 C2 
    1900 14 3.01812 0.881567 -8.50647 249 " " " " A 2 0 0 "ILE " " CB " " " 6 0 1 C2 
    1901 14 2.52518 -0.021224 -7.25178 249 " " " " A 2 0 0 "ILE " " CG1" " " 6 0 1 C2 
    1902 14 1.91427 1.01153 -9.57534 249 " " " " A 2 0 0 "ILE " " CG2" " " 6 0 1 C2 
    1903 14 2.14649 -1.42492 -7.81143 249 " " " " A 2 0 0 "ILE " " CD1" " " 6 0 1 C2 
    1904 40 5.23407 2.69873 -9.83259 250 " " " " A 43 0 0 "GLY " " N  " " " 7 0 1 C2 
    1905 14 5.57593 3.7705 -10.7122 250 " " " " A 2 0 0 "GLY " " CA " " " 6 0 1 C2 
    1906 14 6.75123 3.33401 -11.6444 250 " " " " A 2 0 0 "GLY " " C  " " " 6 0 1 C2 
    1907 23 6.54246 3.44716 -12.8151 250 " " " " A 70 0 0 "GLY " " O  " " " 8 0 1 C2 
    1908 40 7.87915 2.78375 -11.1911 251 " " " " A 43 0 0 "LEU " " N  " " " 7 0 1 C2 
    1909 14 8.95836 2.29384 -12.0521 251 " " " " A 2 0 0 "LEU " " CA " " " 6 0 1 C2 
    1910 14 8.50372 1.2137 -13.0453 251 " " " " A 2 0 0 "LEU " " C  " " " 6 0 1 C2 
    1911 23 8.96485 1.13143 -14.2251 251 " " " " A 70 0 0 "LEU " " O  " " " 8 0 1 C2 
    1912 14 10.1757 1.80831 -11.1845 251 " " " " A 2 0 0 "LEU " " CB " " " 6 0 1 C2 
    1913 14 11.5137 1.59929 -11.9351 251 " " " " A 2 0 0 "LEU " " CG " " " 6 0 1 C2 
    1914 14 11.9634 3.00866 -12.5304 251 " " " " A 2 0 0 "LEU " " CD1" " " 6 0 1 C2 
    1915 14 12.5161 1.11617 -10.8929 251 " " " " A 2 0 0 "LEU " " CD2" " " 6 0 1 C2 
    1916 40 7.51012 0.360867 -12.6388 252 " " " " A 43 0 0 "GLY " " N  " " " 7 0 1 C2 
    1917 14 6.75143 -0.641521 -13.427 252 " " " " A 2 0 0 "GLY " " CA " " " 6 0 1 C2 
    1918 14 5.82518 -0.233002 -14.5455 252 " " " " A 2 0 0 "GLY " " C  " " " 6 0 1 C2 
    1919 23 5.21338 -1.10603 -15.1961 252 " " " " A 70 0 0 "GLY " " O  " " " 8 0 1 C2 
    1920 40 5.83084 1.08343 -14.8307 253 " " " " A 43 0 0 "ILE " " N  " " " 7 0 1 C2 
    1921 14 5.25373 1.66773 -16.0698 253 " " " " A 2 0 0 "ILE " " CA " " " 6 0 1 C2 
    1922 14 6.27843 2.61151 -16.7158 253 " " " " A 2 0 0 "ILE " " C  " " " 6 0 1 C2 
    1923 23 6.20425 2.81022 -17.8749 253 " " " " A 70 0 0 "ILE " " O  " " " 8 0 1 C2 
    1924 14 3.86872 2.18871 -15.7331 253 " " " " A 2 0 0 "ILE " " CB " " " 6 0 1 C2 
    1925 14 2.9734 1.20518 -14.9585 253 " " " " A 2 0 0 "ILE " " CG1" " " 6 0 1 C2 
    1926 14 3.14399 2.80972 -16.8891 253 " " " " A 2 0 0 "ILE " " CG2" " " 6 0 1 C2 
    1927 14 1.45111 1.5128 -14.8564 253 " " " " A 2 0 0 "ILE " " CD1" " " 6 0 1 C2 
    1928 40 7.12934 3.2608 -15.9321 254 " " " " A 43 0 0 "ALA " " N  " " " 7 0 1 C2 
    1929 14 7.84838 4.48517 -16.3824 254 " " " " A 2 0 0 "ALA " " CA " " " 6 0 1 C2 
    1930 14 8.90834 4.10777 -17.4522 254 " " " " A 2 0 0 "ALA " " C  " " " 6 0 1 C2 
    1931 23 9.2184 4.90988 -18.286 254 " " " " A 70 0 0 "ALA " " O  " " " 8 0 1 C2 
    1932 14 8.6233 4.9966 -15.176 254 " " " " A 2 0 0 "ALA " " CB " " " 6 0 1 C2 
    1933 40 9.4338 2.90261 -17.3458 255 " " " " A 43 0 0 "ILE " " N  " " " 7 0 1 C2 
    1934 14 10.5075 2.52196 -18.2888 255 " " " " A 2 0 0 "ILE " " CA " " " 6 0 1 C2 
    1935 14 9.88253 2.05803 -19.6658 255 " " " " A 2 0 0 "ILE " " C  " " " 6 0 1 C2 
    1936 23 10.4079 2.48054 -20.7304 255 " " " " A 70 0 0 "ILE " " O  " " " 8 0 1 C2 
    1937 14 11.4007 1.39524 -17.6456 255 " " " " A 2 0 0 "ILE " " CB " " " 6 0 1 C2 
    1938 14 12.0413 1.86542 -16.3481 255 " " " " A 2 0 0 "ILE " " CG1" " " 6 0 1 C2 
    1939 14 12.4057 0.758787 -18.6339 255 " " " " A 2 0 0 "ILE " " CG2" " " 6 0 1 C2 
    1940 14 12.4891 0.780357 -15.3958 255 " " " " A 2 0 0 "ILE " " CD1" " " 6 0 1 C2 
    1941 40 8.66282 1.46505 -19.5337 256 " " " " A 43 0 0 "ASH " " N  " " " 7 0 1 C2 
    1942 14 7.7667 0.92568 -20.568 256 " " " " A 2 0 0 "ASH " " CA " " " 6 0 1 C2 
    1943 14 7.38732 2.06003 -21.5477 256 " " " " A 2 0 0 "ASH " " C  " " " 6 0 1 C2 
    1944 23 7.35187 1.82585 -22.8008 256 " " " " A 70 0 0 "ASH " " O  " " " 8 0 1 C2 
    1945 14 6.52265 0.356305 -19.8911 256 " " " " A 2 0 0 "ASH " " CB " " " 6 0 1 C2 
    1946 14 5.64716 -0.482032 -20.7338 256 " " " " A 2 0 0 "ASH " " CG " " " 6 0 1 C2 
    1947 23 5.96699 -0.971379 -21.7894 256 " " " " A 70 0 0 "ASH " " OD1" " " 8 0 1 C2 
    1948 23 4.43497 -0.700208 -20.1673 256 " " " " A 70 0 0 "ASH " " OD2" " " 8 0 1 C2 
    1949 40 7.17359 3.28022 -21.052 257 " " " " A 43 0 0 "TYR " " N  " " " 7 0 1 C2 
    1950 14 6.70914 4.46624 -21.7672 257 " " " " A 2 0 0 "TYR " " CA " " " 6 0 1 C2 
    1951 14 7.93782 4.96511 -22.5443 257 " " " " A 2 0 0 "TYR " " C  " " " 6 0 1 C2 
    1952 23 7.85574 5.11053 -23.788 257 " " " " A 70 0 0 "TYR " " O  " " " 8 0 1 C2 
    1953 14 6.23333 5.68319 -20.869 257 " " " " A 2 0 0 "TYR " " CB " " " 6 0 1 C2 
    1954 14 4.82884 5.48567 -20.2319 257 " " " " A 2 0 0 "TYR " " CG " " " 6 0 1 C2 
    1955 14 4.46608 6.45978 -19.2619 257 " " " " A 2 0 0 "TYR " " CD1" " " 6 0 1 C2 
    1956 14 3.92978 4.47568 -20.5646 257 " " " " A 2 0 0 "TYR " " CD2" " " 6 0 1 C2 
    1957 14 3.2225 6.33763 -18.6337 257 " " " " A 2 0 0 "TYR " " CE1" " " 6 0 1 C2 
    1958 14 2.62766 4.47765 -20.0492 257 " " " " A 2 0 0 "TYR " " CE2" " " 6 0 1 C2 
    1959 14 2.31723 5.37705 -19.0542 257 " " " " A 2 0 0 "TYR " " CZ " " " 6 0 1 C2 
    1960 23 1.08867 5.27162 -18.4495 257 " " " " A 70 0 0 "TYR " " OH " " " 8 0 1 C2 
    1961 40 9.08178 5.09203 -21.9003 258 " " " " A 43 0 0 "GLY " " N  " " " 7 0 1 C2 
    1962 14 10.36 5.32372 -22.5736 258 " " " " A 2 0 0 "GLY " " CA " " " 6 0 1 C2 
    1963 14 10.7453 4.25815 -23.6061 258 " " " " A 2 0 0 "GLY " " C  " " " 6 0 1 C2 
    1964 23 11.0788 4.69674 -24.7038 258 " " " " A 70 0 0 "GLY " " O  " " " 8 0 1 C2 
    1965 40 10.7978 2.98469 -23.3258 259 " " " " A 43 0 0 "LEU " " N  " " " 7 0 1 C2 
    1966 14 11.0562 1.80037 -24.1783 259 " " " " A 2 0 0 "LEU " " CA " " " 6 0 1 C2 
    1967 14 10.226 1.88605 -25.4415 259 " " " " A 2 0 0 "LEU " " C  " " " 6 0 1 C2 
    1968 23 10.7066 1.45148 -26.5069 259 " " " " A 70 0 0 "LEU " " O  " " " 8 0 1 C2 
    1969 14 10.8162 0.506242 -23.3744 259 " " " " A 2 0 0 "LEU " " CB " " " 6 0 1 C2 
    1970 14 11.1181 -0.893491 -24.0047 259 " " " " A 2 0 0 "LEU " " CG " " " 6 0 1 C2 
    1971 14 12.6922 -1.03526 -24.1194 259 " " " " A 2 0 0 "LEU " " CD1" " " 6 0 1 C2 
    1972 14 10.6012 -1.9702 -23.0523 259 " " " " A 2 0 0 "LEU " " CD2" " " 6 0 1 C2 
    1973 40 8.9514 2.37685 -25.328 260 " " " " A 43 0 0 "PHE " " N  " " " 7 0 1 C2 
    1974 14 8.09237 2.45226 -26.4963 260 " " " " A 2 0 0 "PHE " " CA " " " 6 0 1 C2 
    1975 14 8.59803 3.43367 -27.5511 260 " " " " A 2 0 0 "PHE " " C  " " " 6 0 1 C2 
    1976 23 8.61483 3.05088 -28.7144 260 " " " " A 70 0 0 "PHE " " O  " " " 8 0 1 C2 
    1977 14 6.6181 2.68213 -26.008 260 " " " " A 2 0 0 "PHE " " CB " " " 6 0 1 C2 
    1978 14 5.51037 2.71582 -27.1084 260 " " " " A 2 0 0 "PHE " " CG " " " 6 0 1 C2 
    1979 14 5.70528 2.00934 -28.3659 260 " " " " A 2 0 0 "PHE " " CD1" " " 6 0 1 C2 
    1980 14 4.36529 3.44557 -26.8438 260 " " " " A 2 0 0 "PHE " " CD2" " " 6 0 1 C2 
    1981 14 4.7176 2.07606 -29.3252 260 " " " " A 2 0 0 "PHE " " CE1" " " 6 0 1 C2 
    1982 14 3.30006 3.4766 -27.7897 260 " " " " A 2 0 0 "PHE " " CE2" " " 6 0 1 C2 
    1983 14 3.52711 2.80939 -29.0242 260 " " " " A 2 0 0 "PHE " " CZ " " " 6 0 1 C2 
    1984 40 9.16533 4.60191 -27.1104 261 " " " " A 43 0 0 "ILE " " N  " " " 7 0 1 C2 
    1985 14 9.71181 5.53727 -28.1035 261 " " " " A 2 0 0 "ILE " " CA " " " 6 0 1 C2 
    1986 14 10.9847 4.94652 -28.7652 261 " " " " A 2 0 0 "ILE " " C  " " " 6 0 1 C2 
    1987 23 11.0416 4.89015 -29.9929 261 " " " " A 70 0 0 "ILE " " O  " " " 8 0 1 C2 
    1988 14 10.1087 6.77941 -27.3537 261 " " " " A 2 0 0 "ILE " " CB " " " 6 0 1 C2 
    1989 14 9.0741 7.31082 -26.3591 261 " " " " A 2 0 0 "ILE " " CG1" " " 6 0 1 C2 
    1990 14 10.7398 7.84671 -28.2805 261 " " " " A 2 0 0 "ILE " " CG2" " " 6 0 1 C2 
    1991 14 7.63956 7.27966 -26.8041 261 " " " " A 2 0 0 "ILE " " CD1" " " 6 0 1 C2 
    1992 40 11.8709 4.1806 -28.1096 262 " " " " A 43 0 0 "VAL " " N  " " " 7 0 1 C2 
    1993 14 13.0468 3.40793 -28.7768 262 " " " " A 2 0 0 "VAL " " CA " " " 6 0 1 C2 
    1994 14 12.6154 2.22655 -29.682 262 " " " " A 2 0 0 "VAL " " C  " " " 6 0 1 C2 
    1995 23 13.2777 1.92828 -30.6865 262 " " " " A 70 0 0 "VAL " " O  " " " 8 0 1 C2 
    1996 14 14.0539 2.84454 -27.6357 262 " " " " A 2 0 0 "VAL " " CB " " " 6 0 1 C2 
    1997 14 15.5244 2.69619 -28.0449 262 " " " " A 2 0 0 "VAL " " CG1" " " 6 0 1 C2 
    1998 14 14.022 3.63299 -26.3449 262 " " " " A 2 0 0 "VAL " " CG2" " " 6 0 1 C2 
    1999 40 11.4553 1.60729 -29.3744 263 " " " " A 43 0 0 "SER " " N  " " " 7 0 1 C2 
    2000 14 10.9915 0.330083 -29.9934 263 " " " " A 2 0 0 "SER " " CA " " " 6 0 1 C2 
    2001 14 10.1385 0.693172 -31.1751 263 " " " " A 2 0 0 "SER " " C  " " " 6 0 1 C2 
    2002 23 9.9665 -0.136276 -32.0284 263 " " " " A 70 0 0 "SER " " O  " " " 8 0 1 C2 
    2003 14 10.105 -0.409345 -28.9314 263 " " " " A 2 0 0 "SER " " CB " " " 6 0 1 C2 
    2004 23 10.9786 -0.834635 -27.8887 263 " " " " A 70 0 0 "SER " " OG " " " 8 0 1 C2 
    2005 40 9.58203 1.92338 -31.2036 264 " " " " A 43 0 0 "ARG " " N  " " " 7 0 1 C2 
    2006 14 8.95939 2.6054 -32.3451 264 " " " " A 2 0 0 "ARG " " CA " " " 6 0 1 C2 
    2007 14 10.1043 3.20339 -33.2127 264 " " " " A 2 0 0 "ARG " " C  " " " 6 0 1 C2 
    2008 23 10.1627 2.90174 -34.402 264 " " " " A 70 0 0 "ARG " " O  " " " 8 0 1 C2 
    2009 14 7.96842 3.73565 -31.9072 264 " " " " A 2 0 0 "ARG " " CB " " " 6 0 1 C2 
    2010 14 7.2169 4.427 -33.0811 264 " " " " A 2 0 0 "ARG " " CG " " " 6 0 1 C2 
    2011 14 6.48528 3.36855 -33.8455 264 " " " " A 2 0 0 "ARG " " CD " " " 6 0 1 C2 
    2012 40 5.63193 3.95727 -34.878 264 " " " " A 43 0 0 "ARG " " NE " " " 7 0 1 C2 
    2013 14 4.31874 3.84667 -35.0327 264 " " " " A 2 0 0 "ARG " " CZ " " " 6 0 1 C2 
    2014 40 3.76377 4.3091 -36.1101 264 " " " " A 43 0 0 "ARG " " NH1" " " 7 0 1 C2 
    2015 40 3.52489 3.34225 -34.0725 264 " " " " A 43 0 0 "ARG " " NH2" " " 7 0 1 C2 
    2016 40 11.0614 3.95263 -32.6311 265 " " " " A 43 0 0 "PHE " " N  " " " 7 0 1 C2 
    2017 14 12.3334 4.45956 -33.2934 265 " " " " A 2 0 0 "PHE " " CA " " " 6 0 1 C2 
    2018 14 13.0304 3.424 -34.1203 265 " " " " A 2 0 0 "PHE " " C  " " " 6 0 1 C2 
    2019 23 13.3197 3.70843 -35.2921 265 " " " " A 70 0 0 "PHE " " O  " " " 8 0 1 C2 
    2020 14 13.3271 5.07697 -32.2482 265 " " " " A 2 0 0 "PHE " " CB " " " 6 0 1 C2 
    2021 14 14.4983 5.80991 -32.9057 265 " " " " A 2 0 0 "PHE " " CG " " " 6 0 1 C2 
    2022 14 14.3406 7.20229 -33.2444 265 " " " " A 2 0 0 "PHE " " CD1" " " 6 0 1 C2 
    2023 14 15.7336 5.22475 -33.0668 265 " " " " A 2 0 0 "PHE " " CD2" " " 6 0 1 C2 
    2024 14 15.4759 7.91932 -33.7555 265 " " " " A 2 0 0 "PHE " " CE1" " " 6 0 1 C2 
    2025 14 16.7861 5.88427 -33.6533 265 " " " " A 2 0 0 "PHE " " CE2" " " 6 0 1 C2 
    2026 14 16.6592 7.25848 -34.0952 265 " " " " A 2 0 0 "PHE " " CZ " " " 6 0 1 C2 
    2027 40 13.2668 2.19138 -33.6434 266 " " " " A 43 0 0 "ARG " " N  " " " 7 0 1 C2 
    2028 14 13.9302 1.06986 -34.3698 266 " " " " A 2 0 0 "ARG " " CA " " " 6 0 1 C2 
    2029 14 13.2686 0.797359 -35.711 266 " " " " A 2 0 0 "ARG " " C  " " " 6 0 1 C2 
    2030 23 14.0035 0.824813 -36.7053 266 " " " " A 70 0 0 "ARG " " O  " " " 8 0 1 C2 
    2031 14 13.9215 -0.137572 -33.4754 266 " " " " A 2 0 0 "ARG " " CB " " " 6 0 1 C2 
    2032 14 14.8061 -1.27881 -33.942 266 " " " " A 2 0 0 "ARG " " CG " " " 6 0 1 C2 
    2033 14 14.5603 -2.55863 -33.1714 266 " " " " A 2 0 0 "ARG " " CD " " " 6 0 1 C2 
    2034 40 13.061 -2.88399 -33.1926 266 " " " " A 43 0 0 "ARG " " NE " " " 7 0 1 C2 
    2035 14 12.378 -3.30074 -32.139 266 " " " " A 2 0 0 "ARG " " CZ " " " 6 0 1 C2 
    2036 40 12.9272 -3.61507 -30.9442 266 " " " " A 43 0 0 "ARG " " NH1" " " 7 0 1 C2 
    2037 40 11.0653 -3.27826 -32.242 266 " " " " A 43 0 0 "ARG " " NH2" " " 7 0 1 C2 
    2038 40 11.9066 0.640326 -35.6488 267 " " " " A 43 0 0 "GLU " " N  " " " 7 0 1 C2 
    2039 14 11.0305 0.393726 -36.7992 267 " " " " A 2 0 0 "GLU " " CA " " " 6 0 1 C2 
    2040 14 11.0582 1.5066 -37.7678 267 " " " " A 2 0 0 "GLU " " C  " " " 6 0 1 C2 
    2041 23 10.975 1.21831 -38.9289 267 " " " " A 70 0 0 "GLU " " O  " " " 8 0 1 C2 
    2042 14 9.54409 0.0540438 -36.5498 267 " " " " A 2 0 0 "GLU " " CB " " " 6 0 1 C2 
    2043 14 9.49236 -0.985464 -35.3561 267 " " " " A 2 0 0 "GLU " " CG " " " 6 0 1 C2 
    2044 14 9.81639 -2.37714 -35.7754 267 " " " " A 2 0 0 "GLU " " CD " " " 6 0 1 C2 
    2045 23 10.6041 -3.02847 -35.0076 267 " " " " A 70 0 0 "GLU " " OE1" " " 8 0 1 C2 
    2046 23 9.30309 -2.87365 -36.7684 267 " " " " A 70 0 0 "GLU " " OE2" " " 8 0 1 C2 
    2047 40 11.1191 2.76642 -37.3386 268 " " " " A 43 0 0 "GLU " " N  " " " 7 0 1 C2 
    2048 14 11.2522 3.8755 -38.3155 268 " " " " A 2 0 0 "GLU " " CA " " " 6 0 1 C2 
    2049 14 12.601 3.88246 -39.0222 268 " " " " A 2 0 0 "GLU " " C  " " " 6 0 1 C2 
    2050 23 12.6676 4.14876 -40.2376 268 " " " " A 70 0 0 "GLU " " O  " " " 8 0 1 C2 
    2051 14 11.0473 5.27443 -37.5906 268 " " " " A 2 0 0 "GLU " " CB " " " 6 0 1 C2 
    2052 14 9.80173 5.48124 -36.6803 268 " " " " A 2 0 0 "GLU " " CG " " " 6 0 1 C2 
    2053 14 8.50307 5.2611 -37.3811 268 " " " " A 2 0 0 "GLU " " CD " " " 6 0 1 C2 
    2054 23 7.51704 4.92105 -36.7873 268 " " " " A 70 0 0 "GLU " " OE1" " " 8 0 1 C2 
    2055 23 8.42351 5.45773 -38.615 268 " " " " A 70 0 0 "GLU " " OE2" " " 8 0 1 C2 
    2056 40 13.6615 3.5362 -38.301 269 " " " " A 43 0 0 "ILE " " N  " " " 7 0 1 C2 
    2057 14 14.9631 3.40122 -38.8632 269 " " " " A 2 0 0 "ILE " " CA " " " 6 0 1 C2 
    2058 14 14.9981 2.1759 -39.8422 269 " " " " A 2 0 0 "ILE " " C  " " " 6 0 1 C2 
    2059 23 15.6448 2.22221 -40.9377 269 " " " " A 70 0 0 "ILE " " O  " " " 8 0 1 C2 
    2060 14 16.0108 3.36068 -37.6558 269 " " " " A 2 0 0 "ILE " " CB " " " 6 0 1 C2 
    2061 14 16.0487 4.65759 -36.8743 269 " " " " A 2 0 0 "ILE " " CG1" " " 6 0 1 C2 
    2062 14 17.4674 2.82474 -37.9297 269 " " " " A 2 0 0 "ILE " " CG2" " " 6 0 1 C2 
    2063 14 16.7056 5.88327 -37.5013 269 " " " " A 2 0 0 "ILE " " CD1" " " 6 0 1 C2 
    2064 40 14.3551 1.05975 -39.5234 270 " " " " A 43 0 0 "ALA " " N  " " " 7 0 1 C2 
    2065 14 14.1633 -0.14819 -40.3767 270 " " " " A 2 0 0 "ALA " " CA " " " 6 0 1 C2 
    2066 14 13.2194 0.124042 -41.6295 270 " " " " A 2 0 0 "ALA " " C  " " " 6 0 1 C2 
    2067 23 13.4454 -0.490135 -42.66 270 " " " " A 70 0 0 "ALA " " O  " " " 8 0 1 C2 
    2068 14 13.6411 -1.41523 -39.5888 270 " " " " A 2 0 0 "ALA " " CB " " " 6 0 1 C2 
    2069 40 12.2845 1.04986 -41.4933 271 " " " " A 43 0 0 "GLU " " N  " " " 7 0 1 C2 
    2070 14 11.3719 1.29056 -42.6117 271 " " " " A 2 0 0 "GLU " " CA " " " 6 0 1 C2 
    2071 14 12.0117 2.24704 -43.6913 271 " " " " A 2 0 0 "GLU " " C  " " " 6 0 1 C2 
    2072 23 11.6404 2.15944 -44.8317 271 " " " " A 70 0 0 "GLU " " O  " " " 8 0 1 C2 
    2073 14 10.0902 2.11308 -42.1862 271 " " " " A 2 0 0 "GLU " " CB " " " 6 0 1 C2 
    2074 14 9.17039 1.42212 -41.1276 271 " " " " A 2 0 0 "GLU " " CG " " " 6 0 1 C2 
    2075 14 7.76169 1.29225 -41.6925 271 " " " " A 2 0 0 "GLU " " CD " " " 6 0 1 C2 
    2076 23 6.97238 2.27579 -41.733 271 " " " " A 70 0 0 "GLU " " OE1" " " 8 0 1 C2 
    2077 23 7.36453 0.170959 -42.1134 271 " " " " A 70 0 0 "GLU " " OE2" " " 8 0 1 C2 
    2078 40 13.0057 3.05292 -43.2425 272 " " " " A 43 0 0 "GLY " " N  " " " 7 0 1 C2 
    2079 14 14.0419 3.70421 -44.0791 272 " " " " A 2 0 0 "GLY " " CA " " " 6 0 1 C2 
    2080 14 14.3762 5.11674 -43.8055 272 " " " " A 2 0 0 "GLY " " C  " " " 6 0 1 C2 
    2081 23 15.1702 5.70943 -44.4659 272 " " " " A 70 0 0 "GLY " " O  " " " 8 0 1 C2 
    2082 40 13.7236 5.64232 -42.7204 273 " " " " A 43 0 0 "TYR " " N  " " " 7 0 1 C2 
    2083 14 13.8002 7.01634 -42.3477 273 " " " " A 2 0 0 "TYR " " CA " " " 6 0 1 C2 
    2084 14 15.1811 7.17742 -41.6441 273 " " " " A 2 0 0 "TYR " " C  " " " 6 0 1 C2 
    2085 23 15.702 6.22999 -41.0663 273 " " " " A 70 0 0 "TYR " " O  " " " 8 0 1 C2 
    2086 14 12.7543 7.35466 -41.3388 273 " " " " A 2 0 0 "TYR " " CB " " " 6 0 1 C2 
    2087 14 11.3237 7.30871 -41.9039 273 " " " " A 2 0 0 "TYR " " CG " " " 6 0 1 C2 
    2088 14 10.4917 6.26015 -41.4833 273 " " " " A 2 0 0 "TYR " " CD1" " " 6 0 1 C2 
    2089 14 10.888 8.16651 -42.9232 273 " " " " A 2 0 0 "TYR " " CD2" " " 6 0 1 C2 
    2090 14 9.26817 6.02245 -42.1214 273 " " " " A 2 0 0 "TYR " " CE1" " " 6 0 1 C2 
    2091 14 9.62612 8.04785 -43.5216 273 " " " " A 2 0 0 "TYR " " CE2" " " 6 0 1 C2 
    2092 14 8.78775 7.00524 -42.996 273 " " " " A 2 0 0 "TYR " " CZ " " " 6 0 1 C2 
    2093 23 7.53925 6.73337 -43.6034 273 " " " " A 70 0 0 "TYR " " OH " " " 8 0 1 C2 
    2094 40 15.6963 8.41907 -41.6786 274 " " " " A 43 0 0 "ASP " " N  " " " 7 0 1 C2 
    2095 14 16.8263 8.84188 -40.8944 274 " " " " A 2 0 0 "ASP " " CA " " " 6 0 1 C2 
    2096 14 16.3975 9.34631 -39.4289 274 " " " " A 2 0 0 "ASP " " C  " " " 6 0 1 C2 
    2097 23 15.2243 9.6423 -39.2179 274 " " " " A 70 0 0 "ASP " " O  " " " 8 0 1 C2 
    2098 14 17.4535 9.97878 -41.6598 274 " " " " A 2 0 0 "ASP " " CB " " " 6 0 1 C2 
    2099 14 17.0926 11.4278 -41.3141 274 " " " " A 2 0 0 "ASP " " CG " " " 6 0 1 C2 
    2100 23 15.9598 11.8104 -41.643 274 " " " " A 70 0 0 "ASP " " OD1" " " 8 0 1 C2 
    2101 23 17.9172 12.1747 -40.727 274 " " " " A 70 0 0 "ASP " " OD2" " " 8 0 1 C2 
    2102 40 17.3771 9.50931 -38.5626 275 " " " " A 43 0 0 "THR " " N  " " " 7 0 1 C2 
    2103 14 17.2348 10.0644 -37.1763 275 " " " " A 2 0 0 "THR " " CA " " " 6 0 1 C2 
    2104 14 16.4961 11.4576 -37.0462 275 " " " " A 2 0 0 "THR " " C  " " " 6 0 1 C2 
    2105 23 15.8912 11.7074 -36.0341 275 " " " " A 70 0 0 "THR " " O  " " " 8 0 1 C2 
    2106 14 18.5368 9.94894 -36.4216 275 " " " " A 2 0 0 "THR " " CB " " " 6 0 1 C2 
    2107 23 19.4281 10.9564 -36.8853 275 " " " " A 70 0 0 "THR " " OG1" " " 8 0 1 C2 
    2108 14 19.2868 8.65219 -36.463 275 " " " " A 2 0 0 "THR " " CG2" " " 6 0 1 C2 
    2109 40 16.5737 12.2955 -38.0609 276 " " " " A 43 0 0 "GLU " " N  " " " 7 0 1 C2 
    2110 14 15.7857 13.5217 -38.055 276 " " " " A 2 0 0 "GLU " " CA " " " 6 0 1 C2 
    2111 14 14.2322 13.296 -38.1239 276 " " " " A 2 0 0 "GLU " " C  " " " 6 0 1 C2 
    2112 23 13.5014 13.8688 -37.2861 276 " " " " A 70 0 0 "GLU " " O  " " " 8 0 1 C2 
    2113 14 16.326 14.4621 -39.1669 276 " " " " A 2 0 0 "GLU " " CB " " " 6 0 1 C2 
    2114 14 15.8556 15.9429 -38.9559 276 " " " " A 2 0 0 "GLU " " CG " " " 6 0 1 C2 
    2115 14 14.489 16.304 -39.5686 276 " " " " A 2 0 0 "GLU " " CD " " " 6 0 1 C2 
    2116 23 13.7062 17.1078 -39.016 276 " " " " A 70 0 0 "GLU " " OE1" " " 8 0 1 C2 
    2117 23 14.0932 15.6527 -40.5428 276 " " " " A 70 0 0 "GLU " " OE2" " " 8 0 1 C2 
    2118 40 13.8116 12.5232 -39.1349 277 " " " " A 43 0 0 "ALA " " N  " " " 7 0 1 C2 
    2119 14 12.4735 12.0243 -39.3883 277 " " " " A 2 0 0 "ALA " " CA " " " 6 0 1 C2 
    2120 14 11.9745 11.067 -38.275 277 " " " " A 2 0 0 "ALA " " C  " " " 6 0 1 C2 
    2121 23 10.9457 11.3945 -37.6906 277 " " " " A 70 0 0 "ALA " " O  " " " 8 0 1 C2 
    2122 14 12.3766 11.373 -40.8129 277 " " " " A 2 0 0 "ALA " " CB " " " 6 0 1 C2 
    2123 40 12.7504 10.0167 -37.9457 278 " " " " A 43 0 0 "ALA " " N  " " " 7 0 1 C2 
    2124 14 12.3134 9.08199 -36.8357 278 " " " " A 2 0 0 "ALA " " CA " " " 6 0 1 C2 
    2125 14 12.0252 9.80114 -35.4919 278 " " " " A 2 0 0 "ALA " " C  " " " 6 0 1 C2 
    2126 23 11.1224 9.33366 -34.793 278 " " " " A 70 0 0 "ALA " " O  " " " 8 0 1 C2 
    2127 14 13.4603 8.11202 -36.5855 278 " " " " A 2 0 0 "ALA " " CB " " " 6 0 1 C2 
    2128 40 12.7207 10.9426 -35.1645 279 " " " " A 43 0 0 "VAL " " N  " " " 7 0 1 C2 
    2129 14 12.4535 11.6869 -33.9734 279 " " " " A 2 0 0 "VAL " " CA " " " 6 0 1 C2 
    2130 14 11.0087 12.3646 -34.0312 279 " " " " A 2 0 0 "VAL " " C  " " " 6 0 1 C2 
    2131 23 10.1324 12.1263 -33.1706 279 " " " " A 70 0 0 "VAL " " O  " " " 8 0 1 C2 
    2132 14 13.6123 12.7351 -33.7124 279 " " " " A 2 0 0 "VAL " " CB " " " 6 0 1 C2 
    2133 14 13.3327 13.8917 -32.7443 279 " " " " A 2 0 0 "VAL " " CG1" " " 6 0 1 C2 
    2134 14 14.8753 12.0304 -33.0945 279 " " " " A 2 0 0 "VAL " " CG2" " " 6 0 1 C2 
    2135 40 10.7499 13.2464 -35.0396 280 " " " " A 43 0 0 "ARG " " N  " " " 7 0 1 C2 
    2136 14 9.41053 13.7582 -35.4397 280 " " " " A 2 0 0 "ARG " " CA " " " 6 0 1 C2 
    2137 14 8.26797 12.7203 -35.5207 280 " " " " A 2 0 0 "ARG " " C  " " " 6 0 1 C2 
    2138 23 7.16468 12.9942 -35.0348 280 " " " " A 70 0 0 "ARG " " O  " " " 8 0 1 C2 
    2139 14 9.55125 14.673 -36.6838 280 " " " " A 2 0 0 "ARG " " CB " " " 6 0 1 C2 
    2140 14 10.3979 15.9179 -36.3719 280 " " " " A 2 0 0 "ARG " " CG " " " 6 0 1 C2 
    2141 14 10.3088 16.9006 -37.4809 280 " " " " A 2 0 0 "ARG " " CD " " " 6 0 1 C2 
    2142 40 11.0898 16.5587 -38.6372 280 " " " " A 43 0 0 "ARG " " NE " " " 7 0 1 C2 
    2143 14 10.6498 15.9166 -39.7111 280 " " " " A 2 0 0 "ARG " " CZ " " " 6 0 1 C2 
    2144 40 11.5076 15.4326 -40.623 280 " " " " A 43 0 0 "ARG " " NH1" " " 7 0 1 C2 
    2145 40 9.39339 15.5689 -39.8826 280 " " " " A 43 0 0 "ARG " " NH2" " " 7 0 1 C2 
    2146 40 8.48452 11.521 -36.0782 281 " " " " A 43 0 0 "ARG " " N  " " " 7 0 1 C2 
    2147 14 7.63111 10.3659 -36.1195 281 " " " " A 2 0 0 "ARG " " CA " " " 6 0 1 C2 
    2148 14 7.41651 9.70899 -34.791 281 " " " " A 2 0 0 "ARG " " C  " " " 6 0 1 C2 
    2149 23 6.26734 9.29952 -34.6161 281 " " " " A 70 0 0 "ARG " " O  " " " 8 0 1 C2 
    2150 14 8.29386 9.34872 -37.1024 281 " " " " A 2 0 0 "ARG " " CB " " " 6 0 1 C2 
    2151 14 8.39684 9.7961 -38.5644 281 " " " " A 2 0 0 "ARG " " CG " " " 6 0 1 C2 
    2152 14 8.8063 8.63519 -39.458 281 " " " " A 2 0 0 "ARG " " CD " " " 6 0 1 C2 
    2153 40 7.64334 7.76641 -39.7091 281 " " " " A 43 0 0 "ARG " " NE " " " 7 0 1 C2 
    2154 14 6.63393 7.97227 -40.6148 281 " " " " A 2 0 0 "ARG " " CZ " " " 6 0 1 C2 
    2155 40 5.72404 6.97532 -40.7923 281 " " " " A 43 0 0 "ARG " " NH1" " " 7 0 1 C2 
    2156 40 6.46365 9.08442 -41.2674 281 " " " " A 43 0 0 "ARG " " NH2" " " 7 0 1 C2 
    2157 40 8.38446 9.56301 -33.8787 282 " " " " A 43 0 0 "THR " " N  " " " 7 0 1 C2 
    2158 14 8.12177 8.93489 -32.625 282 " " " " A 2 0 0 "THR " " CA " " " 6 0 1 C2 
    2159 14 7.1955 9.77169 -31.7631 282 " " " " A 2 0 0 "THR " " C  " " " 6 0 1 C2 
    2160 23 6.27806 9.24695 -31.1005 282 " " " " A 70 0 0 "THR " " O  " " " 8 0 1 C2 
    2161 14 9.36826 8.68462 -31.7736 282 " " " " A 2 0 0 "THR " " CB " " " 6 0 1 C2 
    2162 23 10.3371 9.69386 -31.8798 282 " " " " A 70 0 0 "THR " " OG1" " " 8 0 1 C2 
    2163 14 10.0207 7.34298 -32.011 282 " " " " A 2 0 0 "THR " " CG2" " " 6 0 1 C2 
    2164 40 7.50717 11.0917 -31.7127 283 " " " " A 43 0 0 "VAL " " N  " " " 7 0 1 C2 
    2165 14 6.77313 12.0216 -30.9245 283 " " " " A 2 0 0 "VAL " " CA " " " 6 0 1 C2 
    2166 14 5.3554 12.096 -31.5037 283 " " " " A 2 0 0 "VAL " " C  " " " 6 0 1 C2 
    2167 23 4.43067 11.9075 -30.7012 283 " " " " A 70 0 0 "VAL " " O  " " " 8 0 1 C2 
    2168 14 7.69823 13.2705 -30.8797 283 " " " " A 2 0 0 "VAL " " CB " " " 6 0 1 C2 
    2169 14 7.02789 14.5245 -30.2916 283 " " " " A 2 0 0 "VAL " " CG1" " " 6 0 1 C2 
    2170 14 8.96859 12.9736 -29.9886 283 " " " " A 2 0 0 "VAL " " CG2" " " 6 0 1 C2 
    2171 40 5.14683 12.1462 -32.8939 284 " " " " A 43 0 0 "MET " " N  " " " 7 0 1 C2 
    2172 14 3.87904 12.1645 -33.5311 284 " " " " A 2 0 0 "MET " " CA " " " 6 0 1 C2 
    2173 14 3.00908 10.8933 -33.4051 284 " " " " A 2 0 0 "MET " " C  " " " 6 0 1 C2 
    2174 23 1.82692 10.906 -33.6745 284 " " " " A 70 0 0 "MET " " O  " " " 8 0 1 C2 
    2175 14 4.06451 12.4896 -35.0173 284 " " " " A 2 0 0 "MET " " CB " " " 6 0 1 C2 
    2176 14 4.37953 14.0047 -35.2144 284 " " " " A 2 0 0 "MET " " CG " " " 6 0 1 C2 
    2177 52 3.03628 14.9423 -35.8395 284 " " " " A 13 0 0 "MET " " SD " " " 16 0 1 C2 
    2178 14 3.12077 14.4404 -37.5548 284 " " " " A 2 0 0 "MET " " CE " " " 6 0 1 C2 
    2179 40 3.59236 9.79461 -32.9309 285 " " " " A 43 0 0 "THR " " N  " " " 7 0 1 C2 
    2180 14 2.85397 8.50286 -32.8486 285 " " " " A 2 0 0 "THR " " CA " " " 6 0 1 C2 
    2181 14 2.80176 8.0435 -31.4107 285 " " " " A 2 0 0 "THR " " C  " " " 6 0 1 C2 
    2182 23 1.90988 8.30264 -30.6005 285 " " " " A 70 0 0 "THR " " O  " " " 8 0 1 C2 
    2183 14 3.42059 7.49929 -33.8927 285 " " " " A 2 0 0 "THR " " CB " " " 6 0 1 C2 
    2184 23 4.79779 7.40564 -33.7276 285 " " " " A 70 0 0 "THR " " OG1" " " 8 0 1 C2 
    2185 14 2.99511 7.65381 -35.4594 285 " " " " A 2 0 0 "THR " " CG2" " " 6 0 1 C2 
    2186 40 3.77758 7.29404 -30.922 286 " " " " A 43 0 0 "SER " " N  " " " 7 0 1 C2 
    2187 14 4.01697 6.76756 -29.5544 286 " " " " A 2 0 0 "SER " " CA " " " 6 0 1 C2 
    2188 14 4.11633 7.92311 -28.5547 286 " " " " A 2 0 0 "SER " " C  " " " 6 0 1 C2 
    2189 23 3.70926 7.75956 -27.3745 286 " " " " A 70 0 0 "SER " " O  " " " 8 0 1 C2 
    2190 14 5.30008 5.95401 -29.5444 286 " " " " A 2 0 0 "SER " " CB " " " 6 0 1 C2 
    2191 23 5.16116 4.94765 -30.5419 286 " " " " A 70 0 0 "SER " " OG " " " 8 0 1 C2 
    2192 40 4.63835 9.13231 -28.8787 287 " " " " A 43 0 0 "GLY " " N  " " " 7 0 1 C2 
    2193 14 4.74855 10.1377 -27.9072 287 " " " " A 2 0 0 "GLY " " CA " " " 6 0 1 C2 
    2194 14 3.44747 10.8172 -27.5294 287 " " " " A 2 0 0 "GLY " " C  " " " 6 0 1 C2 
    2195 23 3.50603 11.4439 -26.4562 287 " " " " A 70 0 0 "GLY " " O  " " " 8 0 1 C2 
    2196 40 2.35678 10.77 -28.3473 288 " " " " A 43 0 0 "ARG " " N  " " " 7 0 1 C2 
    2197 14 1.00037 11.1389 -27.9513 288 " " " " A 2 0 0 "ARG " " CA " " " 6 0 1 C2 
    2198 14 0.371258 10.0088 -27.0979 288 " " " " A 2 0 0 "ARG " " C  " " " 6 0 1 C2 
    2199 23 -0.278786 10.3794 -26.0803 288 " " " " A 70 0 0 "ARG " " O  " " " 8 0 1 C2 
    2200 14 0.202789 11.2461 -29.2673 288 " " " " A 2 0 0 "ARG " " CB " " " 6 0 1 C2 
    2201 14 0.518184 12.4729 -30.183 288 " " " " A 2 0 0 "ARG " " CG " " " 6 0 1 C2 
    2202 14 -0.214001 12.5349 -31.5155 288 " " " " A 2 0 0 "ARG " " CD " " " 6 0 1 C2 
    2203 40 -1.53668 13.1742 -31.4581 288 " " " " A 43 0 0 "ARG " " NE " " " 7 0 1 C2 
    2204 14 -2.62888 12.5493 -31.7931 288 " " " " A 2 0 0 "ARG " " CZ " " " 6 0 1 C2 
    2205 40 -3.77191 13.194 -31.7868 288 " " " " A 43 0 0 "ARG " " NH1" " " 7 0 1 C2 
    2206 40 -2.72012 11.2037 -32.0217 288 " " " " A 43 0 0 "ARG " " NH2" " " 7 0 1 C2 
    2207 40 0.649353 8.74895 -27.3671 289 " " " " A 43 0 0 "THR " " N  " " " 7 0 1 C2 
    2208 14 0.0945661 7.642 -26.6703 289 " " " " A 2 0 0 "THR " " CA " " " 6 0 1 C2 
    2209 14 0.576458 7.62025 -25.2069 289 " " " " A 2 0 0 "THR " " C  " " " 6 0 1 C2 
    2210 23 -0.228081 7.4495 -24.3297 289 " " " " A 70 0 0 "THR " " O  " " " 8 0 1 C2 
    2211 14 0.353584 6.42484 -27.5261 289 " " " " A 2 0 0 "THR " " CB " " " 6 0 1 C2 
    2212 23 -0.0112612 6.74927 -28.8597 289 " " " " A 70 0 0 "THR " " OG1" " " 8 0 1 C2 
    2213 14 -0.349316 5.14658 -27.0978 289 " " " " A 2 0 0 "THR " " CG2" " " 6 0 1 C2 
    2214 40 1.8876 7.95117 -24.9051 290 " " " " A 43 0 0 "VAL " " N  " " " 7 0 1 C2 
    2215 14 2.4999 7.72522 -23.5421 290 " " " " A 2 0 0 "VAL " " CA " " " 6 0 1 C2 
    2216 14 1.85766 8.64226 -22.5261 290 " " " " A 2 0 0 "VAL " " C  " " " 6 0 1 C2 
    2217 23 1.689 8.30828 -21.3985 290 " " " " A 70 0 0 "VAL " " O  " " " 8 0 1 C2 
    2218 14 4.0325 7.61844 -23.5266 290 " " " " A 2 0 0 "VAL " " CB " " " 6 0 1 C2 
    2219 14 4.53156 6.36256 -24.2989 290 " " " " A 2 0 0 "VAL " " CG1" " " 6 0 1 C2 
    2220 14 4.78175 8.86357 -23.9375 290 " " " " A 2 0 0 "VAL " " CG2" " " 6 0 1 C2 
    2221 40 1.62658 9.97474 -22.9066 291 " " " " A 43 0 0 "VAL " " N  " " " 7 0 1 C2 
    2222 14 0.990616 11.035 -22.1206 291 " " " " A 2 0 0 "VAL " " CA " " " 6 0 1 C2 
    2223 14 -0.526554 10.7579 -22.0589 291 " " " " A 2 0 0 "VAL " " C  " " " 6 0 1 C2 
    2224 23 -1.09504 11.1665 -21.0665 291 " " " " A 70 0 0 "VAL " " O  " " " 8 0 1 C2 
    2225 14 1.32118 12.5164 -22.6046 291 " " " " A 2 0 0 "VAL " " CB " " " 6 0 1 C2 
    2226 14 2.78525 12.807 -22.446 291 " " " " A 2 0 0 "VAL " " CG1" " " 6 0 1 C2 
    2227 14 1.03933 12.8145 -24.1077 291 " " " " A 2 0 0 "VAL " " CG2" " " 6 0 1 C2 
    2228 40 -1.16239 10.1036 -23.0574 292 " " " " A 43 0 0 "PHE " " N  " " " 7 0 1 C2 
    2229 14 -2.58892 9.8392 -23.04 292 " " " " A 2 0 0 "PHE " " CA " " " 6 0 1 C2 
    2230 14 -2.8931 8.56669 -22.2261 292 " " " " A 2 0 0 "PHE " " C  " " " 6 0 1 C2 
    2231 23 -3.8518 8.45718 -21.4559 292 " " " " A 70 0 0 "PHE " " O  " " " 8 0 1 C2 
    2232 14 -2.99031 9.55099 -24.5451 292 " " " " A 2 0 0 "PHE " " CB " " " 6 0 1 C2 
    2233 14 -4.50283 9.27197 -24.6663 292 " " " " A 2 0 0 "PHE " " CG " " " 6 0 1 C2 
    2234 14 -5.44923 10.2743 -24.249 292 " " " " A 2 0 0 "PHE " " CD1" " " 6 0 1 C2 
    2235 14 -4.96667 8.073 -25.2795 292 " " " " A 2 0 0 "PHE " " CD2" " " 6 0 1 C2 
    2236 14 -6.79166 10.0924 -24.2725 292 " " " " A 2 0 0 "PHE " " CE1" " " 6 0 1 C2 
    2237 14 -6.35505 7.82826 -25.3497 292 " " " " A 2 0 0 "PHE " " CE2" " " 6 0 1 C2 
    2238 14 -7.20247 8.85058 -24.7961 292 " " " " A 2 0 0 "PHE " " CZ " " " 6 0 1 C2 
    2239 40 -1.99944 7.61042 -22.3045 293 " " " " A 43 0 0 "SER " " N  " " " 7 0 1 C2 
    2240 14 -2.07412 6.36591 -21.4717 293 " " " " A 2 0 0 "SER " " CA " " " 6 0 1 C2 
    2241 14 -1.88261 6.61018 -19.9515 293 " " " " A 2 0 0 "SER " " C  " " " 6 0 1 C2 
    2242 23 -2.44215 5.83819 -19.1067 293 " " " " A 70 0 0 "SER " " O  " " " 8 0 1 C2 
    2243 14 -0.976292 5.4179 -21.8635 293 " " " " A 2 0 0 "SER " " CB " " " 6 0 1 C2 
    2244 23 -0.992104 5.01902 -23.2472 293 " " " " A 70 0 0 "SER " " OG " " " 8 0 1 C2 
    2245 40 -1.16418 7.64186 -19.5042 294 " " " " A 43 0 0 "ALA " " N  " " " 7 0 1 C2 
    2246 14 -1.03834 8.08594 -18.0989 294 " " " " A 2 0 0 "ALA " " CA " " " 6 0 1 C2 
    2247 14 -2.43772 8.49009 -17.5275 294 " " " " A 2 0 0 "ALA " " C  " " " 6 0 1 C2 
    2248 23 -2.57175 8.37057 -16.3126 294 " " " " A 70 0 0 "ALA " " O  " " " 8 0 1 C2 
    2249 14 -0.089989 9.29128 -17.9659 294 " " " " A 2 0 0 "ALA " " CB " " " 6 0 1 C2 
    2250 40 -3.42954 8.84065 -18.2935 295 " " " " A 43 0 0 "VAL " " N  " " " 7 0 1 C2 
    2251 14 -4.8083 9.20632 -17.8944 295 " " " " A 2 0 0 "VAL " " CA " " " 6 0 1 C2 
    2252 14 -5.66809 7.91136 -17.7915 295 " " " " A 2 0 0 "VAL " " C  " " " 6 0 1 C2 
    2253 23 -6.73108 8.04342 -17.1976 295 " " " " A 70 0 0 "VAL " " O  " " " 8 0 1 C2 
    2254 14 -5.36327 10.2198 -18.9149 295 " " " " A 2 0 0 "VAL " " CB " " " 6 0 1 C2 
    2255 14 -6.75724 10.8693 -18.4998 295 " " " " A 2 0 0 "VAL " " CG1" " " 6 0 1 C2 
    2256 14 -4.36494 11.3397 -19.3315 295 " " " " A 2 0 0 "VAL " " CG2" " " 6 0 1 C2 
    2257 40 -5.16909 6.7296 -18.1679 296 " " " " A 43 0 0 "ILE " " N  " " " 7 0 1 C2 
    2258 14 -5.85868 5.47453 -17.7908 296 " " " " A 2 0 0 "ILE " " CA " " " 6 0 1 C2 
    2259 14 -5.50995 5.21729 -16.3256 296 " " " " A 2 0 0 "ILE " " C  " " " 6 0 1 C2 
    2260 23 -6.33887 4.88123 -15.5289 296 " " " " A 70 0 0 "ILE " " O  " " " 8 0 1 C2 
    2261 14 -5.42064 4.25534 -18.7376 296 " " " " A 2 0 0 "ILE " " CB " " " 6 0 1 C2 
    2262 14 -5.67176 4.52638 -20.2365 296 " " " " A 2 0 0 "ILE " " CG1" " " 6 0 1 C2 
    2263 14 -6.1168 2.9671 -18.2936 296 " " " " A 2 0 0 "ILE " " CG2" " " 6 0 1 C2 
    2264 14 -5.29187 3.3818 -21.1688 296 " " " " A 2 0 0 "ILE " " CD1" " " 6 0 1 C2 
    2265 40 -4.24155 5.44245 -15.9429 297 " " " " A 43 0 0 "ILE " " N  " " " 7 0 1 C2 
    2266 14 -3.78601 5.40855 -14.549 297 " " " " A 2 0 0 "ILE " " CA " " " 6 0 1 C2 
    2267 14 -4.61685 6.47038 -13.7246 297 " " " " A 2 0 0 "ILE " " C  " " " 6 0 1 C2 
    2268 23 -5.18012 6.05722 -12.6946 297 " " " " A 70 0 0 "ILE " " O  " " " 8 0 1 C2 
    2269 14 -2.20395 5.56212 -14.321 297 " " " " A 2 0 0 "ILE " " CB " " " 6 0 1 C2 
    2270 14 -1.33507 4.56777 -15.1486 297 " " " " A 2 0 0 "ILE " " CG1" " " 6 0 1 C2 
    2271 14 -1.7706 5.5949 -12.7884 297 " " " " A 2 0 0 "ILE " " CG2" " " 6 0 1 C2 
    2272 14 -1.30347 3.15641 -14.4221 297 " " " " A 2 0 0 "ILE " " CD1" " " 6 0 1 C2 
    2273 40 -4.87275 7.69452 -14.1647 298 " " " " A 43 0 0 "VAL " " N  " " " 7 0 1 C2 
    2274 14 -5.62484 8.70571 -13.317 298 " " " " A 2 0 0 "VAL " " CA " " " 6 0 1 C2 
    2275 14 -7.11947 8.38445 -13.4247 298 " " " " A 2 0 0 "VAL " " C  " " " 6 0 1 C2 
    2276 23 -7.8934 8.85092 -12.5754 298 " " " " A 70 0 0 "VAL " " O  " " " 8 0 1 C2 
    2277 14 -5.48932 10.1362 -13.9724 298 " " " " A 2 0 0 "VAL " " CB " " " 6 0 1 C2 
    2278 14 -6.0666 11.2971 -13.01 298 " " " " A 2 0 0 "VAL " " CG1" " " 6 0 1 C2 
    2279 14 -3.9912 10.5565 -14.1974 298 " " " " A 2 0 0 "VAL " " CG2" " " 6 0 1 C2 
    2280 40 -7.55533 7.69515 -14.4877 299 " " " " A 43 0 0 "ALA " " N  " " " 7 0 1 C2 
    2281 14 -8.84187 7.16203 -14.6633 299 " " " " A 2 0 0 "ALA " " CA " " " 6 0 1 C2 
    2282 14 -9.24073 6.12498 -13.5816 299 " " " " A 2 0 0 "ALA " " C  " " " 6 0 1 C2 
    2283 23 -10.2255 6.29024 -12.8979 299 " " " " A 70 0 0 "ALA " " O  " " " 8 0 1 C2 
    2284 14 -9.06811 6.62527 -16.054 299 " " " " A 2 0 0 "ALA " " CB " " " 6 0 1 C2 
    2285 40 -8.36824 5.13683 -13.3986 300 " " " " A 43 0 0 "SER " " N  " " " 7 0 1 C2 
    2286 14 -8.38199 4.12831 -12.3407 300 " " " " A 2 0 0 "SER " " CA " " " 6 0 1 C2 
    2287 14 -8.27469 4.7103 -10.9254 300 " " " " A 2 0 0 "SER " " C  " " " 6 0 1 C2 
    2288 23 -8.54188 3.96452 -9.92633 300 " " " " A 70 0 0 "SER " " O  " " " 8 0 1 C2 
    2289 14 -7.37873 2.93171 -12.5708 300 " " " " A 2 0 0 "SER " " CB " " " 6 0 1 C2 
    2290 23 -6.1871 3.37759 -13.0722 300 " " " " A 70 0 0 "SER " " OG " " " 8 0 1 C2 
    2291 40 -7.7952 5.99195 -10.838 301 " " " " A 43 0 0 "SER " " N  " " " 7 0 1 C2 
    2292 14 -7.49376 6.52541 -9.52738 301 " " " " A 2 0 0 "SER " " CA " " " 6 0 1 C2 
    2293 14 -8.83288 7.09356 -8.9089 301 " " " " A 2 0 0 "SER " " C  " " " 6 0 1 C2 
    2294 23 -9.02998 7.07514 -7.71922 301 " " " " A 70 0 0 "SER " " O  " " " 8 0 1 C2 
    2295 14 -6.56406 7.64018 -9.74741 301 " " " " A 2 0 0 "SER " " CB " " " 6 0 1 C2 
    2296 23 -5.24768 7.30318 -10.19 301 " " " " A 70 0 0 "SER " " OG " " " 8 0 1 C2 
    2297 40 -9.7309 7.683 -9.72143 302 " " " " A 43 0 0 "VAL " " N  " " " 7 0 1 C2 
    2298 14 -11.1039 8.25338 -9.38051 302 " " " " A 2 0 0 "VAL " " CA " " " 6 0 1 C2 
    2299 14 -12.0045 7.38958 -8.45465 302 " " " " A 2 0 0 "VAL " " C  " " " 6 0 1 C2 
    2300 23 -12.5098 7.92283 -7.46318 302 " " " " A 70 0 0 "VAL " " O  " " " 8 0 1 C2 
    2301 14 -11.8535 8.88756 -10.5869 302 " " " " A 2 0 0 "VAL " " CB " " " 6 0 1 C2 
    2302 14 -13.3565 9.31039 -10.3703 302 " " " " A 2 0 0 "VAL " " CG1" " " 6 0 1 C2 
    2303 14 -11.02 10.0376 -11.0454 302 " " " " A 2 0 0 "VAL " " CG2" " " 6 0 1 C2 
    2304 40 -12.1142 6.06806 -8.61668 303 " " " " A 43 0 0 "PRO " " N  " " " 7 0 1 C2 
    2305 14 -12.8982 5.18534 -7.66622 303 " " " " A 2 0 0 "PRO " " CA " " " 6 0 1 C2 
    2306 14 -12.3155 4.99385 -6.22234 303 " " " " A 2 0 0 "PRO " " C  " " " 6 0 1 C2 
    2307 23 -12.8974 4.23351 -5.42283 303 " " " " A 70 0 0 "PRO " " O  " " " 8 0 1 C2 
    2308 14 -12.8476 3.7765 -8.30587 303 " " " " A 2 0 0 "PRO " " CB " " " 6 0 1 C2 
    2309 14 -12.1363 3.84867 -9.66647 303 " " " " A 2 0 0 "PRO " " CG " " " 6 0 1 C2 
    2310 14 -11.6687 5.29209 -9.75253 303 " " " " A 2 0 0 "PRO " " CD " " " 6 0 1 C2 
    2311 40 -11.1255 5.55296 -5.99551 304 " " " " A 43 0 0 "LEU " " N  " " " 7 0 1 C2 
    2312 14 -10.4345 5.45812 -4.71288 304 " " " " A 2 0 0 "LEU " " CA " " " 6 0 1 C2 
    2313 14 -10.9022 6.57209 -3.7818 304 " " " " A 2 0 0 "LEU " " C  " " " 6 0 1 C2 
    2314 23 -10.74 6.54388 -2.56139 304 " " " " A 70 0 0 "LEU " " O  " " " 8 0 1 C2 
    2315 14 -8.96383 5.60881 -4.88363 304 " " " " A 2 0 0 "LEU " " CB " " " 6 0 1 C2 
    2316 14 -8.20783 4.47541 -5.56834 304 " " " " A 2 0 0 "LEU " " CG " " " 6 0 1 C2 
    2317 14 -6.75546 4.83608 -5.88647 304 " " " " A 2 0 0 "LEU " " CD1" " " 6 0 1 C2 
    2318 14 -8.17794 3.23518 -4.60909 304 " " " " A 2 0 0 "LEU " " CD2" " " 6 0 1 C2 
    2319 40 -11.5738 7.60419 -4.28021 305 " " " " A 43 0 0 "LEU " " N  " " " 7 0 1 C2 
    2320 14 -12.3165 8.62505 -3.56615 305 " " " " A 2 0 0 "LEU " " CA " " " 6 0 1 C2 
    2321 14 -13.5181 8.17769 -2.69988 305 " " " " A 2 0 0 "LEU " " C  " " " 6 0 1 C2 
    2322 23 -13.9895 8.91892 -1.78363 305 " " " " A 70 0 0 "LEU " " O  " " " 8 0 1 C2 
    2323 14 -12.8054 9.65436 -4.55701 305 " " " " A 2 0 0 "LEU " " CB " " " 6 0 1 C2 
    2324 14 -11.7165 10.4463 -5.38677 305 " " " " A 2 0 0 "LEU " " CG " " " 6 0 1 C2 
    2325 14 -12.4409 11.3889 -6.34488 305 " " " " A 2 0 0 "LEU " " CD1" " " 6 0 1 C2 
    2326 14 -10.6032 11.1858 -4.58919 305 " " " " A 2 0 0 "LEU " " CD2" " " 6 0 1 C2 
    2327 40 -14.0812 6.98574 -2.97947 306 " " " " A 43 0 0 "LEU " " N  " " " 7 0 1 C2 
    2328 14 -15.0528 6.29712 -2.13797 306 " " " " A 2 0 0 "LEU " " CA " " " 6 0 1 C2 
    2329 14 -14.5089 5.94943 -0.685882 306 " " " " A 2 0 0 "LEU " " C  " " " 6 0 1 C2 
    2330 23 -15.2828 5.87132 0.290374 306 " " " " A 70 0 0 "LEU " " O  " " " 8 0 1 C2 
    2331 14 -15.5317 4.9721 -2.83325 306 " " " " A 2 0 0 "LEU " " CB " " " 6 0 1 C2 
    2332 14 -16.2125 5.01275 -4.25335 306 " " " " A 2 0 0 "LEU " " CG " " " 6 0 1 C2 
    2333 14 -16.3994 3.53971 -4.79578 306 " " " " A 2 0 0 "LEU " " CD1" " " 6 0 1 C2 
    2334 14 -17.3754 6.0106 -4.46642 306 " " " " A 2 0 0 "LEU " " CD2" " " 6 0 1 C2 
    2335 40 -13.2593 5.57792 -0.636621 307 " " " " A 43 0 0 "PHE " " N  " " " 7 0 1 C2 
    2336 14 -12.5449 5.12602 0.639958 307 " " " " A 2 0 0 "PHE " " CA " " " 6 0 1 C2 
    2337 14 -11.9853 6.3645 1.28517 307 " " " " A 2 0 0 "PHE " " C  " " " 6 0 1 C2 
    2338 23 -11.1932 7.02472 0.595222 307 " " " " A 70 0 0 "PHE " " O  " " " 8 0 1 C2 
    2339 14 -11.3514 4.20585 0.242153 307 " " " " A 2 0 0 "PHE " " CB " " " 6 0 1 C2 
    2340 14 -11.7047 2.95815 -0.492557 307 " " " " A 2 0 0 "PHE " " CG " " " 6 0 1 C2 
    2341 14 -11.7763 1.68415 0.124858 307 " " " " A 2 0 0 "PHE " " CD1" " " 6 0 1 C2 
    2342 14 -11.7403 2.99689 -1.89655 307 " " " " A 2 0 0 "PHE " " CD2" " " 6 0 1 C2 
    2343 14 -11.9624 0.522761 -0.614139 307 " " " " A 2 0 0 "PHE " " CE1" " " 6 0 1 C2 
    2344 14 -11.8177 1.85501 -2.65333 307 " " " " A 2 0 0 "PHE " " CE2" " " 6 0 1 C2 
    2345 14 -12.0069 0.671905 -2.00381 307 " " " " A 2 0 0 "PHE " " CZ " " " 6 0 1 C2 
    2346 40 -12.5871 6.85318 2.38605 308 " " " " A 43 0 0 "PRO " " N  " " " 7 0 1 C2 
    2347 14 -12.0321 8.02052 3.0223 308 " " " " A 2 0 0 "PRO " " CA " " " 6 0 1 C2 
    2348 14 -10.7091 7.87019 3.75843 308 " " " " A 2 0 0 "PRO " " C  " " " 6 0 1 C2 
    2349 23 -10.1334 8.8488 4.24636 308 " " " " A 70 0 0 "PRO " " O  " " " 8 0 1 C2 
    2350 14 -13.1594 8.53492 3.87745 308 " " " " A 2 0 0 "PRO " " CB " " " 6 0 1 C2 
    2351 14 -13.9198 7.30525 4.38954 308 " " " " A 2 0 0 "PRO " " CG " " " 6 0 1 C2 
    2352 14 -13.7018 6.28609 3.20444 308 " " " " A 2 0 0 "PRO " " CD " " " 6 0 1 C2 
    2353 40 -10.1606 6.62674 3.71906 309 " " " " A 43 0 0 "GLN " " N  " " " 7 0 1 C2 
    2354 14 -8.90219 6.23832 4.33252 309 " " " " A 2 0 0 "GLN " " CA " " " 6 0 1 C2 
    2355 14 -7.83839 6.92875 3.47354 309 " " " " A 2 0 0 "GLN " " C  " " " 6 0 1 C2 
    2356 23 -7.71079 6.63825 2.28099 309 " " " " A 70 0 0 "GLN " " O  " " " 8 0 1 C2 
    2357 14 -8.71558 4.68785 4.22796 309 " " " " A 2 0 0 "GLN " " CB " " " 6 0 1 C2 
    2358 14 -9.49042 3.76249 5.22823 309 " " " " A 2 0 0 "GLN " " CG " " " 6 0 1 C2 
    2359 14 -11.0247 3.77839 4.89286 309 " " " " A 2 0 0 "GLN " " CD " " " 6 0 1 C2 
    2360 23 -11.419 3.85839 3.72708 309 " " " " A 70 0 0 "GLN " " OE1" " " 8 0 1 C2 
    2361 40 -11.9197 3.48042 5.90558 309 " " " " A 43 0 0 "GLN " " NE2" " " 7 0 1 C2 
    2362 40 -7.0544 7.88241 4.06739 310 " " " " A 43 0 0 "GLY " " N  " " " 7 0 1 C2 
    2363 14 -6.0069 8.4778 3.21735 310 " " " " A 2 0 0 "GLY " " CA " " " 6 0 1 C2 
    2364 14 -4.83092 7.55016 2.78141 310 " " " " A 2 0 0 "GLY " " C  " " " 6 0 1 C2 
    2365 23 -4.23479 7.79752 1.77971 310 " " " " A 70 0 0 "GLY " " O  " " " 8 0 1 C2 
    2366 40 -4.71896 6.34531 3.46752 311 " " " " A 43 0 0 "PHE " " N  " " " 7 0 1 C2 
    2367 14 -3.96902 5.21328 3.05538 311 " " " " A 2 0 0 "PHE " " CA " " " 6 0 1 C2 
    2368 14 -4.28095 4.80576 1.57241 311 " " " " A 2 0 0 "PHE " " C  " " " 6 0 1 C2 
    2369 23 -3.30713 4.49706 0.820394 311 " " " " A 70 0 0 "PHE " " O  " " " 8 0 1 C2 
    2370 14 -4.17814 4.05039 4.00433 311 " " " " A 2 0 0 "PHE " " CB " " " 6 0 1 C2 
    2371 14 -3.6457 2.68554 3.7435 311 " " " " A 2 0 0 "PHE " " CG " " " 6 0 1 C2 
    2372 14 -4.37395 1.55143 4.00512 311 " " " " A 2 0 0 "PHE " " CD1" " " 6 0 1 C2 
    2373 14 -2.3147 2.59719 3.35851 311 " " " " A 2 0 0 "PHE " " CD2" " " 6 0 1 C2 
    2374 14 -3.81207 0.315141 4.00907 311 " " " " A 2 0 0 "PHE " " CE1" " " 6 0 1 C2 
    2375 14 -1.63911 1.34152 3.47775 311 " " " " A 2 0 0 "PHE " " CE2" " " 6 0 1 C2 
    2376 14 -2.42739 0.159269 3.7187 311 " " " " A 2 0 0 "PHE " " CZ " " " 6 0 1 C2 
    2377 40 -5.51536 4.86819 1.14367 312 " " " " A 43 0 0 "LEU " " N  " " " 7 0 1 C2 
    2378 14 -6.02457 4.48924 -0.219029 312 " " " " A 2 0 0 "LEU " " CA " " " 6 0 1 C2 
    2379 14 -6.11655 5.6862 -1.16441 312 " " " " A 2 0 0 "LEU " " C  " " " 6 0 1 C2 
    2380 23 -6.38552 5.43464 -2.34331 312 " " " " A 70 0 0 "LEU " " O  " " " 8 0 1 C2 
    2381 14 -7.44866 3.8341 0.0280282 312 " " " " A 2 0 0 "LEU " " CB " " " 6 0 1 C2 
    2382 14 -7.24727 2.28075 0.125644 312 " " " " A 2 0 0 "LEU " " CG " " " 6 0 1 C2 
    2383 14 -6.4215 1.9118 1.42076 312 " " " " A 2 0 0 "LEU " " CD1" " " 6 0 1 C2 
    2384 14 -8.59023 1.48471 0.0805833 312 " " " " A 2 0 0 "LEU " " CD2" " " 6 0 1 C2 
    2385 40 -5.98422 6.95233 -0.724057 313 " " " " A 43 0 0 "LYS " " N  " " " 7 0 1 C2 
    2386 14 -5.81117 8.13725 -1.62888 313 " " " " A 2 0 0 "LYS " " CA " " " 6 0 1 C2 
    2387 14 -4.34614 8.38297 -1.92578 313 " " " " A 2 0 0 "LYS " " C  " " " 6 0 1 C2 
    2388 23 -3.9335 8.52498 -3.10323 313 " " " " A 70 0 0 "LYS " " O  " " " 8 0 1 C2 
    2389 14 -6.395 9.36295 -0.999596 313 " " " " A 2 0 0 "LYS " " CB " " " 6 0 1 C2 
    2390 14 -7.90953 9.39851 -0.953019 313 " " " " A 2 0 0 "LYS " " CG " " " 6 0 1 C2 
    2391 14 -8.50904 10.5579 -0.11884 313 " " " " A 2 0 0 "LYS " " CD " " " 6 0 1 C2 
    2392 14 -10.0591 10.3847 -0.0465796 313 " " " " A 2 0 0 "LYS " " CE " " " 6 0 1 C2 
    2393 40 -10.5482 11.5744 0.694384 313 " " " " A 43 0 0 "LYS " " NZ " " " 7 0 1 C2 
    2394 40 -3.51878 8.33316 -0.852015 314 " " " " A 43 0 0 "SER " " N  " " " 7 0 1 C2 
    2395 14 -2.18765 8.89995 -1.02548 314 " " " " A 2 0 0 "SER " " CA " " " 6 0 1 C2 
    2396 14 -1.28435 8.21397 -2.03597 314 " " " " A 2 0 0 "SER " " C  " " " 6 0 1 C2 
    2397 23 -0.207958 8.80442 -2.40006 314 " " " " A 70 0 0 "SER " " O  " " " 8 0 1 C2 
    2398 14 -1.59672 8.97913 0.349406 314 " " " " A 2 0 0 "SER " " CB " " " 6 0 1 C2 
    2399 23 -1.9065 10.1269 1.1116 314 " " " " A 70 0 0 "SER " " OG " " " 8 0 1 C2 
    2400 40 -1.58641 6.88297 -2.43831 315 " " " " A 43 0 0 "ILE " " N  " " " 7 0 1 C2 
    2401 14 -0.846581 6.09793 -3.40424 315 " " " " A 2 0 0 "ILE " " CA " " " 6 0 1 C2 
    2402 14 -0.77285 6.73706 -4.75115 315 " " " " A 2 0 0 "ILE " " C  " " " 6 0 1 C2 
    2403 23 0.325119 6.68864 -5.38121 315 " " " " A 70 0 0 "ILE " " O  " " " 8 0 1 C2 
    2404 14 -1.35064 4.58626 -3.49536 315 " " " " A 2 0 0 "ILE " " CB " " " 6 0 1 C2 
    2405 14 -2.84791 4.43513 -3.65198 315 " " " " A 2 0 0 "ILE " " CG1" " " 6 0 1 C2 
    2406 14 -0.873867 3.89638 -2.16904 315 " " " " A 2 0 0 "ILE " " CG2" " " 6 0 1 C2 
    2407 14 -3.28963 3.38481 -4.7333 315 " " " " A 2 0 0 "ILE " " CD1" " " 6 0 1 C2 
    2408 40 -1.82225 7.45264 -5.155 316 " " " " A 43 0 0 "THR " " N  " " " 7 0 1 C2 
    2409 14 -2.03669 8.12304 -6.44244 316 " " " " A 2 0 0 "THR " " CA " " " 6 0 1 C2 
    2410 14 -1.02457 9.29492 -6.6358 316 " " " " A 2 0 0 "THR " " C  " " " 6 0 1 C2 
    2411 23 -0.690731 9.55413 -7.80924 316 " " " " A 70 0 0 "THR " " O  " " " 8 0 1 C2 
    2412 14 -3.44975 8.54784 -6.50826 316 " " " " A 2 0 0 "THR " " CB " " " 6 0 1 C2 
    2413 23 -3.83209 9.50192 -5.54995 316 " " " " A 70 0 0 "THR " " OG1" " " 8 0 1 C2 
    2414 14 -4.478 7.38007 -6.37388 316 " " " " A 2 0 0 "THR " " CG2" " " 6 0 1 C2 
    2415 40 -0.616284 9.94277 -5.59803 317 " " " " A 43 0 0 "TYR " " N  " " " 7 0 1 C2 
    2416 14 0.224617 11.1851 -5.63794 317 " " " " A 2 0 0 "TYR " " CA " " " 6 0 1 C2 
    2417 14 1.57836 10.8398 -6.19222 317 " " " " A 2 0 0 "TYR " " C  " " " 6 0 1 C2 
    2418 23 2.17068 11.5565 -6.95798 317 " " " " A 70 0 0 "TYR " " O  " " " 8 0 1 C2 
    2419 14 0.402527 11.7005 -4.16507 317 " " " " A 2 0 0 "TYR " " CB " " " 6 0 1 C2 
    2420 14 -0.894051 12.0542 -3.36077 317 " " " " A 2 0 0 "TYR " " CG " " " 6 0 1 C2 
    2421 14 -0.656147 12.4077 -2.02939 317 " " " " A 2 0 0 "TYR " " CD1" " " 6 0 1 C2 
    2422 14 -2.25258 12.0524 -3.90948 317 " " " " A 2 0 0 "TYR " " CD2" " " 6 0 1 C2 
    2423 14 -1.72309 12.8793 -1.25213 317 " " " " A 2 0 0 "TYR " " CE1" " " 6 0 1 C2 
    2424 14 -3.30499 12.5009 -3.09511 317 " " " " A 2 0 0 "TYR " " CE2" " " 6 0 1 C2 
    2425 14 -3.02108 12.9358 -1.77798 317 " " " " A 2 0 0 "TYR " " CZ " " " 6 0 1 C2 
    2426 23 -4.05596 13.4486 -1.03274 317 " " " " A 70 0 0 "TYR " " OH " " " 8 0 1 C2 
    2427 40 2.18441 9.68365 -5.69849 318 " " " " A 43 0 0 "ALA " " N  " " " 7 0 1 C2 
    2428 14 3.51331 9.25729 -6.09645 318 " " " " A 2 0 0 "ALA " " CA " " " 6 0 1 C2 
    2429 14 3.54459 8.69268 -7.5683 318 " " " " A 2 0 0 "ALA " " C  " " " 6 0 1 C2 
    2430 23 4.25765 9.11503 -8.44266 318 " " " " A 70 0 0 "ALA " " O  " " " 8 0 1 C2 
    2431 14 3.81826 8.13826 -5.08714 318 " " " " A 2 0 0 "ALA " " CB " " " 6 0 1 C2 
    2432 40 2.49294 7.85065 -7.80811 319 " " " " A 43 0 0 "ILE " " N  " " " 7 0 1 C2 
    2433 14 2.34467 7.15443 -9.0974 319 " " " " A 2 0 0 "ILE " " CA " " " 6 0 1 C2 
    2434 14 1.99913 8.05479 -10.2564 319 " " " " A 2 0 0 "ILE " " C  " " " 6 0 1 C2 
    2435 23 2.56317 7.94116 -11.3349 319 " " " " A 70 0 0 "ILE " " O  " " " 8 0 1 C2 
    2436 14 1.23814 5.99384 -8.94812 319 " " " " A 2 0 0 "ILE " " CB " " " 6 0 1 C2 
    2437 14 1.58486 5.03338 -7.82503 319 " " " " A 2 0 0 "ILE " " CG1" " " 6 0 1 C2 
    2438 14 1.23198 5.16677 -10.2336 319 " " " " A 2 0 0 "ILE " " CG2" " " 6 0 1 C2 
    2439 14 0.338638 4.24231 -7.47207 319 " " " " A 2 0 0 "ILE " " CD1" " " 6 0 1 C2 
    2440 40 1.07882 9.05016 -10.1549 320 " " " " A 43 0 0 "ILE " " N  " " " 7 0 1 C2 
    2441 14 0.664345 9.98435 -11.1674 320 " " " " A 2 0 0 "ILE " " CA " " " 6 0 1 C2 
    2442 14 1.88509 10.9699 -11.4336 320 " " " " A 2 0 0 "ILE " " C  " " " 6 0 1 C2 
    2443 23 2.23344 11.3279 -12.5357 320 " " " " A 70 0 0 "ILE " " O  " " " 8 0 1 C2 
    2444 14 -0.717312 10.6582 -11.0671 320 " " " " A 2 0 0 "ILE " " CB " " " 6 0 1 C2 
    2445 14 -1.74411 9.57019 -11.1638 320 " " " " A 2 0 0 "ILE " " CG1" " " 6 0 1 C2 
    2446 14 -0.960888 11.7507 -12.1601 320 " " " " A 2 0 0 "ILE " " CG2" " " 6 0 1 C2 
    2447 14 -3.08703 10.0856 -10.5281 320 " " " " A 2 0 0 "ILE " " CD1" " " 6 0 1 C2 
    2448 40 2.64563 11.2586 -10.3537 321 " " " " A 43 0 0 "ALA " " N  " " " 7 0 1 C2 
    2449 14 3.80398 12.2137 -10.4128 321 " " " " A 2 0 0 "ALA " " CA " " " 6 0 1 C2 
    2450 14 5.084 11.473 -10.9636 321 " " " " A 2 0 0 "ALA " " C  " " " 6 0 1 C2 
    2451 23 6.03472 12.1157 -11.2273 321 " " " " A 70 0 0 "ALA " " O  " " " 8 0 1 C2 
    2452 14 4.09734 12.6172 -9.01505 321 " " " " A 2 0 0 "ALA " " CB " " " 6 0 1 C2 
    2453 40 5.04555 10.1486 -11.1813 322 " " " " A 43 0 0 "SER " " N  " " " 7 0 1 C2 
    2454 14 6.15536 9.45177 -11.7598 322 " " " " A 2 0 0 "SER " " CA " " " 6 0 1 C2 
    2455 14 5.83569 9.03036 -13.1574 322 " " " " A 2 0 0 "SER " " C  " " " 6 0 1 C2 
    2456 23 6.56581 9.25587 -14.1354 322 " " " " A 70 0 0 "SER " " O  " " " 8 0 1 C2 
    2457 14 6.46692 8.30852 -10.8451 322 " " " " A 2 0 0 "SER " " CB " " " 6 0 1 C2 
    2458 23 5.50458 7.34961 -10.6742 322 " " " " A 70 0 0 "SER " " OG " " " 8 0 1 C2 
    2459 40 4.6488 8.33049 -13.4331 323 " " " " A 43 0 0 "VAL " " N  " " " 7 0 1 C2 
    2460 14 4.47622 7.77718 -14.8071 323 " " " " A 2 0 0 "VAL " " CA " " " 6 0 1 C2 
    2461 14 4.19917 8.86618 -15.8367 323 " " " " A 2 0 0 "VAL " " C  " " " 6 0 1 C2 
    2462 23 4.74047 8.75887 -16.9625 323 " " " " A 70 0 0 "VAL " " O  " " " 8 0 1 C2 
    2463 14 3.33366 6.71347 -14.8213 323 " " " " A 2 0 0 "VAL " " CB " " " 6 0 1 C2 
    2464 14 3.68358 5.58844 -13.8806 323 " " " " A 2 0 0 "VAL " " CG1" " " 6 0 1 C2 
    2465 14 1.92075 7.25767 -14.5011 323 " " " " A 2 0 0 "VAL " " CG2" " " 6 0 1 C2 
    2466 40 3.37946 9.84543 -15.4953 324 " " " " A 43 0 0 "MET " " N  " " " 7 0 1 C2 
    2467 14 3.00903 10.9137 -16.4206 324 " " " " A 2 0 0 "MET " " CA " " " 6 0 1 C2 
    2468 14 4.24989 11.8738 -16.5378 324 " " " " A 2 0 0 "MET " " C  " " " 6 0 1 C2 
    2469 23 4.48166 12.4551 -17.5918 324 " " " " A 70 0 0 "MET " " O  " " " 8 0 1 C2 
    2470 14 1.79456 11.7084 -15.7941 324 " " " " A 2 0 0 "MET " " CB " " " 6 0 1 C2 
    2471 14 1.31677 12.8166 -16.7744 324 " " " " A 2 0 0 "MET " " CG " " " 6 0 1 C2 
    2472 52 -0.142239 13.7311 -16.2596 324 " " " " A 13 0 0 "MET " " SD " " " 16 0 1 C2 
    2473 14 -1.46528 12.5447 -16.4469 324 " " " " A 2 0 0 "MET " " CE " " " 6 0 1 C2 
    2474 40 4.96633 12.0881 -15.4379 325 " " " " A 43 0 0 "LEU " " N  " " " 7 0 1 C2 
    2475 14 6.33424 12.6485 -15.5919 325 " " " " A 2 0 0 "LEU " " CA " " " 6 0 1 C2 
    2476 14 7.2511 11.8222 -16.5225 325 " " " " A 2 0 0 "LEU " " C  " " " 6 0 1 C2 
    2477 23 7.78979 12.4705 -17.4143 325 " " " " A 70 0 0 "LEU " " O  " " " 8 0 1 C2 
    2478 14 7.02279 12.8649 -14.2389 325 " " " " A 2 0 0 "LEU " " CB " " " 6 0 1 C2 
    2479 14 8.58337 13.2026 -14.3551 325 " " " " A 2 0 0 "LEU " " CG " " " 6 0 1 C2 
    2480 14 8.95084 14.6171 -14.7486 325 " " " " A 2 0 0 "LEU " " CD1" " " 6 0 1 C2 
    2481 14 9.09851 13.0399 -12.894 325 " " " " A 2 0 0 "LEU " " CD2" " " 6 0 1 C2 
    2482 40 7.46599 10.5078 -16.3001 326 " " " " A 43 0 0 "ALA " " N  " " " 7 0 1 C2 
    2483 14 8.15917 9.59859 -17.2442 326 " " " " A 2 0 0 "ALA " " CA " " " 6 0 1 C2 
    2484 14 7.62621 9.71938 -18.694 326 " " " " A 2 0 0 "ALA " " C  " " " 6 0 1 C2 
    2485 23 8.41521 9.59033 -19.6407 326 " " " " A 70 0 0 "ALA " " O  " " " 8 0 1 C2 
    2486 14 8.13015 8.16406 -16.6845 326 " " " " A 2 0 0 "ALA " " CB " " " 6 0 1 C2 
    2487 40 6.32246 9.99367 -18.8713 327 " " " " A 43 0 0 "ALA " " N  " " " 7 0 1 C2 
    2488 14 5.65758 10.1318 -20.1616 327 " " " " A 2 0 0 "ALA " " CA " " " 6 0 1 C2 
    2489 14 6.11888 11.4296 -20.8762 327 " " " " A 2 0 0 "ALA " " C  " " " 6 0 1 C2 
    2490 23 6.50754 11.3352 -22.0577 327 " " " " A 70 0 0 "ALA " " O  " " " 8 0 1 C2 
    2491 14 4.14514 10.0945 -20.1214 327 " " " " A 2 0 0 "ALA " " CB " " " 6 0 1 C2 
    2492 40 6.18846 12.5314 -20.0781 328 " " " " A 43 0 0 "ILE " " N  " " " 7 0 1 C2 
    2493 14 6.69184 13.8072 -20.6042 328 " " " " A 2 0 0 "ILE " " CA " " " 6 0 1 C2 
    2494 14 8.22385 13.76 -20.797 328 " " " " A 2 0 0 "ILE " " C  " " " 6 0 1 C2 
    2495 23 8.74539 14.5207 -21.6437 328 " " " " A 70 0 0 "ILE " " O  " " " 8 0 1 C2 
    2496 14 6.29649 14.9396 -19.5644 328 " " " " A 2 0 0 "ILE " " CB " " " 6 0 1 C2 
    2497 14 4.75244 15.1534 -19.3452 328 " " " " A 2 0 0 "ILE " " CG1" " " 6 0 1 C2 
    2498 14 6.8908 16.3607 -19.9663 328 " " " " A 2 0 0 "ILE " " CG2" " " 6 0 1 C2 
    2499 14 4.38034 15.6004 -17.9237 328 " " " " A 2 0 0 "ILE " " CD1" " " 6 0 1 C2 
    2500 40 8.96313 12.9851 -19.973 329 " " " " A 43 0 0 "LEU " " N  " " " 7 0 1 C2 
    2501 14 10.4117 12.7793 -20.1728 329 " " " " A 2 0 0 "LEU " " CA " " " 6 0 1 C2 
    2502 14 10.677 12.0998 -21.5355 329 " " " " A 2 0 0 "LEU " " C  " " " 6 0 1 C2 
    2503 23 11.8031 12.2727 -22.1322 329 " " " " A 70 0 0 "LEU " " O  " " " 8 0 1 C2 
    2504 14 11.0656 11.9175 -19.0795 329 " " " " A 2 0 0 "LEU " " CB " " " 6 0 1 C2 
    2505 14 11.1838 12.665 -17.7332 329 " " " " A 2 0 0 "LEU " " CG " " " 6 0 1 C2 
    2506 14 11.8991 11.7485 -16.6677 329 " " " " A 2 0 0 "LEU " " CD1" " " 6 0 1 C2 
    2507 14 11.8226 14.0583 -17.7109 329 " " " " A 2 0 0 "LEU " " CD2" " " 6 0 1 C2 
    2508 40 9.76002 11.2575 -21.9703 330 " " " " A 43 0 0 "SER " " N  " " " 7 0 1 C2 
    2509 14 9.94962 10.2878 -23.047 330 " " " " A 2 0 0 "SER " " CA " " " 6 0 1 C2 
    2510 14 9.85043 11.1118 -24.3251 330 " " " " A 2 0 0 "SER " " C  " " " 6 0 1 C2 
    2511 23 10.4383 10.7039 -25.339 330 " " " " A 70 0 0 "SER " " O  " " " 8 0 1 C2 
    2512 14 8.8517 9.0871 -23.0263 330 " " " " A 2 0 0 "SER " " CB " " " 6 0 1 C2 
    2513 23 9.14537 8.21428 -21.9729 330 " " " " A 70 0 0 "SER " " OG " " " 8 0 1 C2 
    2514 40 9.33727 12.3666 -24.2742 331 " " " " A 43 0 0 "ILE " " N  " " " 7 0 1 C2 
    2515 14 9.27692 13.3838 -25.3123 331 " " " " A 2 0 0 "ILE " " CA " " " 6 0 1 C2 
    2516 14 10.121 14.6212 -24.9576 331 " " " " A 2 0 0 "ILE " " C  " " " 6 0 1 C2 
    2517 23 9.85789 15.651 -25.5967 331 " " " " A 70 0 0 "ILE " " O  " " " 8 0 1 C2 
    2518 14 7.75894 13.7029 -25.7082 331 " " " " A 2 0 0 "ILE " " CB " " " 6 0 1 C2 
    2519 14 6.92908 14.1692 -24.534 331 " " " " A 2 0 0 "ILE " " CG1" " " 6 0 1 C2 
    2520 14 7.09123 12.5326 -26.4815 331 " " " " A 2 0 0 "ILE " " CG2" " " 6 0 1 C2 
    2521 14 5.45376 14.4204 -24.911 331 " " " " A 2 0 0 "ILE " " CD1" " " 6 0 1 C2 
    2522 40 11.0653 14.5403 -24.0789 332 " " " " A 43 0 0 "THR " " N  " " " 7 0 1 C2 
    2523 14 12.0641 15.5332 -23.8399 332 " " " " A 2 0 0 "THR " " CA " " " 6 0 1 C2 
    2524 14 13.4054 14.8695 -23.8663 332 " " " " A 2 0 0 "THR " " C  " " " 6 0 1 C2 
    2525 23 14.0446 14.9099 -24.9225 332 " " " " A 70 0 0 "THR " " O  " " " 8 0 1 C2 
    2526 14 11.7375 16.4689 -22.6269 332 " " " " A 2 0 0 "THR " " CB " " " 6 0 1 C2 
    2527 23 11.4153 15.6903 -21.5053 332 " " " " A 70 0 0 "THR " " OG1" " " 8 0 1 C2 
    2528 14 10.659 17.399 -22.9573 332 " " " " A 2 0 0 "THR " " CG2" " " 6 0 1 C2 
    2529 40 13.8425 14.3307 -22.781 333 " " " " A 43 0 0 "VAL " " N  " " " 7 0 1 C2 
    2530 14 15.1641 13.8595 -22.4908 333 " " " " A 2 0 0 "VAL " " CA " " " 6 0 1 C2 
    2531 14 15.5223 12.6614 -23.3458 333 " " " " A 2 0 0 "VAL " " C  " " " 6 0 1 C2 
    2532 23 16.5934 12.6094 -23.924 333 " " " " A 70 0 0 "VAL " " O  " " " 8 0 1 C2 
    2533 14 15.23 13.4868 -21.0355 333 " " " " A 2 0 0 "VAL " " CB " " " 6 0 1 C2 
    2534 14 16.7151 13.025 -20.6692 333 " " " " A 2 0 0 "VAL " " CG1" " " 6 0 1 C2 
    2535 14 14.8167 14.6301 -20.069 333 " " " " A 2 0 0 "VAL " " CG2" " " 6 0 1 C2 
    2536 40 14.6094 11.6755 -23.5235 334 " " " " A 43 0 0 "LEU " " N  " " " 7 0 1 C2 
    2537 14 14.8521 10.5496 -24.4122 334 " " " " A 2 0 0 "LEU " " CA " " " 6 0 1 C2 
    2538 14 14.8766 10.919 -25.9469 334 " " " " A 2 0 0 "LEU " " C  " " " 6 0 1 C2 
    2539 23 15.7377 10.5014 -26.7275 334 " " " " A 70 0 0 "LEU " " O  " " " 8 0 1 C2 
    2540 14 13.779 9.50669 -24.118 334 " " " " A 2 0 0 "LEU " " CB " " " 6 0 1 C2 
    2541 14 13.7858 8.18768 -24.8908 334 " " " " A 2 0 0 "LEU " " CG " " " 6 0 1 C2 
    2542 14 15.012 7.37264 -24.4378 334 " " " " A 2 0 0 "LEU " " CD1" " " 6 0 1 C2 
    2543 14 12.4632 7.45047 -24.8532 334 " " " " A 2 0 0 "LEU " " CD2" " " 6 0 1 C2 
    2544 40 13.9296 11.6878 -26.4614 335 " " " " A 43 0 0 "ALA " " N  " " " 7 0 1 C2 
    2545 14 13.7399 12.0931 -27.9286 335 " " " " A 2 0 0 "ALA " " CA " " " 6 0 1 C2 
    2546 14 14.8705 12.9711 -28.3414 335 " " " " A 2 0 0 "ALA " " C  " " " 6 0 1 C2 
    2547 23 15.19 13.0361 -29.5055 335 " " " " A 70 0 0 "ALA " " O  " " " 8 0 1 C2 
    2548 14 12.4413 12.9081 -27.9788 335 " " " " A 2 0 0 "ALA " " CB " " " 6 0 1 C2 
    2549 40 15.4306 13.7546 -27.3536 336 " " " " A 43 0 0 "ALA " " N  " " " 7 0 1 C2 
    2550 14 16.7165 14.4407 -27.5287 336 " " " " A 2 0 0 "ALA " " CA " " " 6 0 1 C2 
    2551 14 17.9251 13.4919 -27.6201 336 " " " " A 2 0 0 "ALA " " C  " " " 6 0 1 C2 
    2552 23 18.7744 13.6954 -28.5046 336 " " " " A 70 0 0 "ALA " " O  " " " 8 0 1 C2 
    2553 14 16.8755 15.3506 -26.3601 336 " " " " A 2 0 0 "ALA " " CB " " " 6 0 1 C2 
    2554 40 18.0438 12.412 -26.8372 337 " " " " A 43 0 0 "ALA " " N  " " " 7 0 1 C2 
    2555 14 19.1396 11.439 -26.8744 337 " " " " A 2 0 0 "ALA " " CA " " " 6 0 1 C2 
    2556 14 19.1373 10.746 -28.2051 337 " " " " A 2 0 0 "ALA " " C  " " " 6 0 1 C2 
    2557 23 20.2084 10.3749 -28.7621 337 " " " " A 70 0 0 "ALA " " O  " " " 8 0 1 C2 
    2558 14 18.9335 10.4074 -25.7579 337 " " " " A 2 0 0 "ALA " " CB " " " 6 0 1 C2 
    2559 40 17.9216 10.5284 -28.7596 338 " " " " A 43 0 0 "LEU " " N  " " " 7 0 1 C2 
    2560 14 17.6701 9.81398 -30.0135 338 " " " " A 2 0 0 "LEU " " CA " " " 6 0 1 C2 
    2561 14 17.9518 10.769 -31.2305 338 " " " " A 2 0 0 "LEU " " C  " " " 6 0 1 C2 
    2562 23 18.1645 10.2476 -32.3391 338 " " " " A 70 0 0 "LEU " " O  " " " 8 0 1 C2 
    2563 14 16.2389 9.30173 -29.9654 338 " " " " A 2 0 0 "LEU " " CB " " " 6 0 1 C2 
    2564 14 15.9816 8.13646 -28.919 338 " " " " A 2 0 0 "LEU " " CG " " " 6 0 1 C2 
    2565 14 14.5024 7.98057 -28.8588 338 " " " " A 2 0 0 "LEU " " CD1" " " 6 0 1 C2 
    2566 14 16.6539 6.80005 -29.3601 338 " " " " A 2 0 0 "LEU " " CD2" " " 6 0 1 C2 
    2567 40 18.0444 12.0523 -31.001 339 " " " " A 43 0 0 "ALA " " N  " " " 7 0 1 C2 
    2568 14 18.5659 13.0606 -31.8938 339 " " " " A 2 0 0 "ALA " " CA " " " 6 0 1 C2 
    2569 14 20.0735 13.2455 -31.7627 339 " " " " A 2 0 0 "ALA " " C  " " " 6 0 1 C2 
    2570 23 20.6808 14.1435 -32.4184 339 " " " " A 70 0 0 "ALA " " O  " " " 8 0 1 C2 
    2571 14 17.8015 14.3339 -31.698 339 " " " " A 2 0 0 "ALA " " CB " " " 6 0 1 C2 
    2572 40 20.758 12.3573 -30.9117 340 " " " " A 43 0 0 "ILE " " N  " " " 7 0 1 C2 
    2573 14 22.2257 12.3664 -30.6218 340 " " " " A 2 0 0 "ILE " " CA " " " 6 0 1 C2 
    2574 14 22.7045 10.9875 -31.0003 340 " " " " A 2 0 0 "ILE " " C  " " " 6 0 1 C2 
    2575 23 23.8546 10.8376 -31.4543 340 " " " " A 70 0 0 "ILE " " O  " " " 8 0 1 C2 
    2576 14 22.4906 12.8175 -29.1561 340 " " " " A 2 0 0 "ILE " " CB " " " 6 0 1 C2 
    2577 14 21.9457 14.2202 -28.9051 340 " " " " A 2 0 0 "ILE " " CG1" " " 6 0 1 C2 
    2578 14 24.011 12.6283 -28.8514 340 " " " " A 2 0 0 "ILE " " CG2" " " 6 0 1 C2 
    2579 14 21.8076 14.5402 -27.4202 340 " " " " A 2 0 0 "ILE " " CD1" " " 6 0 1 C2 
    2580 40 21.9374 9.8697 -30.9593 341 " " " " A 43 0 0 "LEU " " N  " " " 7 0 1 C2 
    2581 14 22.4132 8.57935 -31.4784 341 " " " " A 2 0 0 "LEU " " CA " " " 6 0 1 C2 
    2582 14 22.2414 8.46931 -33.0416 341 " " " " A 2 0 0 "LEU " " C  " " " 6 0 1 C2 
    2583 23 21.3367 9.12919 -33.6329 341 " " " " A 70 0 0 "LEU " " O  " " " 8 0 1 C2 
    2584 14 21.494 7.49369 -30.8097 341 " " " " A 2 0 0 "LEU " " CB " " " 6 0 1 C2 
    2585 14 21.6663 7.42018 -29.2646 341 " " " " A 2 0 0 "LEU " " CG " " " 6 0 1 C2 
    2586 14 20.8077 6.33335 -28.5796 341 " " " " A 2 0 0 "LEU " " CD1" " " 6 0 1 C2 
    2587 14 23.0957 7.05933 -28.8881 341 " " " " A 2 0 0 "LEU " " CD2" " " 6 0 1 C2 
    2588 40 23.0133 7.63706 -33.7188 342 " " " " A 43 0 0 "GLY " " N  " " " 7 0 1 C2 
    2589 14 22.9377 7.29465 -35.1344 342 " " " " A 2 0 0 "GLY " " CA " " " 6 0 1 C2 
    2590 14 22.0083 6.15096 -35.5189 342 " " " " A 2 0 0 "GLY " " C  " " " 6 0 1 C2 
    2591 23 21.2855 5.53164 -34.7347 342 " " " " A 70 0 0 "GLY " " O  " " " 8 0 1 C2 
    2592 40 21.9081 5.87079 -36.8266 343 " " " " A 43 0 0 "PRO " " N  " " " 7 0 1 C2 
    2593 14 20.8659 5.0138 -37.4463 343 " " " " A 2 0 0 "PRO " " CA " " " 6 0 1 C2 
    2594 14 21.1226 3.54447 -37.3962 343 " " " " A 2 0 0 "PRO " " C  " " " 6 0 1 C2 
    2595 23 20.6295 2.78613 -38.2246 343 " " " " A 70 0 0 "PRO " " O  " " " 8 0 1 C2 
    2596 14 20.8566 5.52014 -38.9073 343 " " " " A 2 0 0 "PRO " " CB " " " 6 0 1 C2 
    2597 14 22.25 5.94688 -39.2158 343 " " " " A 2 0 0 "PRO " " CG " " " 6 0 1 C2 
    2598 14 22.779 6.4532 -37.8842 343 " " " " A 2 0 0 "PRO " " CD " " " 6 0 1 C2 
    2599 40 21.8364 3.09205 -36.3545 344 " " " " A 43 0 0 "ARG " " N  " " " 7 0 1 C2 
    2600 14 21.6344 1.76173 -35.9494 344 " " " " A 2 0 0 "ARG " " CA " " " 6 0 1 C2 
    2601 14 21.7418 1.8222 -34.4683 344 " " " " A 2 0 0 "ARG " " C  " " " 6 0 1 C2 
    2602 23 22.8076 2.28915 -33.9172 344 " " " " A 70 0 0 "ARG " " O  " " " 8 0 1 C2 
    2603 14 22.5776 0.778255 -36.6114 344 " " " " A 2 0 0 "ARG " " CB " " " 6 0 1 C2 
    2604 14 22.1996 -0.617566 -36.1871 344 " " " " A 2 0 0 "ARG " " CG " " " 6 0 1 C2 
    2605 14 23.226 -1.7158 -36.3628 344 " " " " A 2 0 0 "ARG " " CD " " " 6 0 1 C2 
    2606 40 22.7592 -2.97418 -35.7287 344 " " " " A 43 0 0 "ARG " " NE " " " 7 0 1 C2 
    2607 14 23.2957 -4.17089 -35.7835 344 " " " " A 2 0 0 "ARG " " CZ " " " 6 0 1 C2 
    2608 40 22.6315 -5.20661 -35.2773 344 " " " " A 43 0 0 "ARG " " NH1" " " 7 0 1 C2 
    2609 40 24.4342 -4.44433 -36.4072 344 " " " " A 43 0 0 "ARG " " NH2" " " 7 0 1 C2 
    2610 40 20.6541 1.40368 -33.73 345 " " " " A 43 0 0 "VAL " " N  " " " 7 0 1 C2 
    2611 14 20.4699 1.60535 -32.2581 345 " " " " A 2 0 0 "VAL " " CA " " " 6 0 1 C2 
    2612 14 20.4645 0.370104 -31.3784 345 " " " " A 2 0 0 "VAL " " C  " " " 6 0 1 C2 
    2613 23 20.4439 0.449584 -30.1409 345 " " " " A 70 0 0 "VAL " " O  " " " 8 0 1 C2 
    2614 14 19.2267 2.50344 -31.9116 345 " " " " A 2 0 0 "VAL " " CB " " " 6 0 1 C2 
    2615 14 19.2218 3.86122 -32.5632 345 " " " " A 2 0 0 "VAL " " CG1" " " 6 0 1 C2 
    2616 14 17.9272 1.78463 -32.2689 345 " " " " A 2 0 0 "VAL " " CG2" " " 6 0 1 C2 
    2617 40 20.6348 -0.789457 -31.972 346 " " " " A 43 0 0 "ASP " " N  " " " 7 0 1 C2 
    2618 14 20.6771 -2.05605 -31.3326 346 " " " " A 2 0 0 "ASP " " CA " " " 6 0 1 C2 
    2619 14 22.1545 -2.55801 -31.2447 346 " " " " A 2 0 0 "ASP " " C  " " " 6 0 1 C2 
    2620 23 22.3809 -3.56304 -30.5507 346 " " " " A 70 0 0 "ASP " " O  " " " 8 0 1 C2 
    2621 14 19.7746 -3.05647 -32.1797 346 " " " " A 2 0 0 "ASP " " CB " " " 6 0 1 C2 
    2622 14 20.1723 -3.42467 -33.637 346 " " " " A 2 0 0 "ASP " " CG " " " 6 0 1 C2 
    2623 23 20.2123 -4.61164 -34.0584 346 " " " " A 70 0 0 "ASP " " OD1" " " 8 0 1 C2 
    2624 23 20.4507 -2.42185 -34.3855 346 " " " " A 70 0 0 "ASP " " OD2" " " 8 0 1 C2 
    2625 40 23.1075 -1.81144 -31.8233 347 " " " " A 43 0 0 "ALA " " N  " " " 7 0 1 C2 
    2626 14 24.5673 -2.0583 -31.7494 347 " " " " A 2 0 0 "ALA " " CA " " " 6 0 1 C2 
    2627 14 25.1191 -0.662688 -31.8337 347 " " " " A 2 0 0 "ALA " " C  " " " 6 0 1 C2 
    2628 23 24.9338 -0.0906858 -32.8953 347 " " " " A 70 0 0 "ALA " " O  " " " 8 0 1 C2 
    2629 14 24.9951 -3.06805 -32.8388 347 " " " " A 2 0 0 "ALA " " CB " " " 6 0 1 C2 
    2630 40 25.6314 -0.0727663 -30.7986 348 " " " " A 43 0 0 "LEU " " N  " " " 7 0 1 C2 
    2631 14 26.1773 1.29746 -30.7169 348 " " " " A 2 0 0 "LEU " " CA " " " 6 0 1 C2 
    2632 14 27.5883 1.25391 -30.2215 348 " " " " A 2 0 0 "LEU " " C  " " " 6 0 1 C2 
    2633 23 27.9792 0.623975 -29.1858 348 " " " " A 70 0 0 "LEU " " O  " " " 8 0 1 C2 
    2634 14 25.365 2.2316 -29.7908 348 " " " " A 2 0 0 "LEU " " CB " " " 6 0 1 C2 
    2635 14 23.9489 2.68035 -30.2752 348 " " " " A 2 0 0 "LEU " " CG " " " 6 0 1 C2 
    2636 14 23.0673 3.25417 -29.1257 348 " " " " A 2 0 0 "LEU " " CD1" " " 6 0 1 C2 
    2637 14 23.9508 3.62962 -31.4768 348 " " " " A 2 0 0 "LEU " " CD2" " " 6 0 1 C2 
    2638 40 28.4499 1.9494 -30.9134 349 " " " " A 43 0 0 "GLY " " N  " " " 7 0 1 C2 
    2639 14 29.9003 2.01678 -30.6602 349 " " " " A 2 0 0 "GLY " " CA " " " 6 0 1 C2 
    2640 14 30.254 3.02074 -29.5524 349 " " " " A 2 0 0 "GLY " " C  " " " 6 0 1 C2 
    2641 23 29.7851 4.15492 -29.5059 349 " " " " A 70 0 0 "GLY " " O  " " " 8 0 1 C2 
    2642 40 31.1896 2.52845 -28.7986 350 " " " " A 43 0 0 "VAL " " N  " " " 7 0 1 C2 
    2643 14 31.8795 3.13722 -27.6525 350 " " " " A 2 0 0 "VAL " " CA " " " 6 0 1 C2 
    2644 14 33.1938 3.80347 -28.157 350 " " " " A 2 0 0 "VAL " " C  " " " 6 0 1 C2 
    2645 23 33.6732 4.78196 -27.625 350 " " " " A 70 0 0 "VAL " " O  " " " 8 0 1 C2 
    2646 14 32.0598 2.09619 -26.5421 350 " " " " A 2 0 0 "VAL " " CB " " " 6 0 1 C2 
    2647 14 30.7626 1.42393 -26.126 350 " " " " A 2 0 0 "VAL " " CG1" " " 6 0 1 C2 
    2648 14 33.2078 1.03854 -26.8503 350 " " " " A 2 0 0 "VAL " " CG2" " " 6 0 1 C2 
    2649 40 33.7692 3.2029 -29.2307 351 " " " " A 43 0 0 "THR " " N  " " " 7 0 1 C2 
    2650 14 34.9838 3.63816 -29.9533 351 " " " " A 2 0 0 "THR " " CA " " " 6 0 1 C2 
    2651 14 34.9251 5.01398 -30.57 351 " " " " A 2 0 0 "THR " " C  " " " 6 0 1 C2 
    2652 23 35.9121 5.61243 -30.9315 351 " " " " A 70 0 0 "THR " " O  " " " 8 0 1 C2 
    2653 14 35.3325 2.52747 -30.9543 351 " " " " A 2 0 0 "THR " " CB " " " 6 0 1 C2 
    2654 23 34.2859 2.35634 -31.91 351 " " " " A 70 0 0 "THR " " OG1" " " 8 0 1 C2 
    2655 14 35.4198 1.16337 -30.3037 351 " " " " A 2 0 0 "THR " " CG2" " " 6 0 1 C2 
    2656 40 33.6844 5.52898 -30.6847 352 " " " " A 43 0 0 "THR " " N  " " " 7 0 1 C2 
    2657 14 33.3533 6.90812 -31.0738 352 " " " " A 2 0 0 "THR " " CA " " " 6 0 1 C2 
    2658 14 33.7383 7.95149 -30.0036 352 " " " " A 2 0 0 "THR " " C  " " " 6 0 1 C2 
    2659 23 34.0495 9.08827 -30.3332 352 " " " " A 70 0 0 "THR " " O  " " " 8 0 1 C2 
    2660 14 31.8507 7.01187 -31.2152 352 " " " " A 2 0 0 "THR " " CB " " " 6 0 1 C2 
    2661 23 31.108 6.64484 -30.0476 352 " " " " A 70 0 0 "THR " " OG1" " " 8 0 1 C2 
    2662 14 31.3205 6.09985 -32.4301 352 " " " " A 2 0 0 "THR " " CG2" " " 6 0 1 C2 
    2663 40 33.6195 7.62322 -28.7198 353 " " " " A 43 0 0 "LEU " " N  " " " 7 0 1 C2 
    2664 14 33.973 8.45562 -27.6084 353 " " " " A 2 0 0 "LEU " " CA " " " 6 0 1 C2 
    2665 14 35.3366 8.07958 -27.1084 353 " " " " A 2 0 0 "LEU " " C  " " " 6 0 1 C2 
    2666 23 35.9705 9.07172 -26.732 353 " " " " A 70 0 0 "LEU " " O  " " " 8 0 1 C2 
    2667 14 32.9075 8.15019 -26.5297 353 " " " " A 2 0 0 "LEU " " CB " " " 6 0 1 C2 
    2668 14 31.4816 8.73785 -26.863 353 " " " " A 2 0 0 "LEU " " CG " " " 6 0 1 C2 
    2669 14 30.5357 7.90467 -26.052 353 " " " " A 2 0 0 "LEU " " CD1" " " 6 0 1 C2 
    2670 14 31.2565 10.1859 -26.504 353 " " " " A 2 0 0 "LEU " " CD2" " " 6 0 1 C2 
    2671 40 35.7725 6.78565 -27.0722 354 " " " " A 43 0 0 "LEU " " N  " " " 7 0 1 C2 
    2672 14 37.0404 6.25235 -26.5703 354 " " " " A 2 0 0 "LEU " " CA " " " 6 0 1 C2 
    2673 14 37.1112 4.74833 -26.8401 354 " " " " A 2 0 0 "LEU " " C  " " " 6 0 1 C2 
    2674 23 36.2365 3.95514 -26.6194 354 " " " " A 70 0 0 "LEU " " O  " " " 8 0 1 C2 
    2675 14 37.129 6.6068 -25.0678 354 " " " " A 2 0 0 "LEU " " CB " " " 6 0 1 C2 
    2676 14 38.5076 6.06359 -24.4829 354 " " " " A 2 0 0 "LEU " " CG " " " 6 0 1 C2 
    2677 14 39.3261 7.19194 -23.8281 354 " " " " A 2 0 0 "LEU " " CD1" " " 6 0 1 C2 
    2678 14 38.185 4.95768 -23.4287 354 " " " " A 2 0 0 "LEU " " CD2" " " 6 0 1 C2 
    2679 40 38.2828 4.40141 -27.4168 355 " " " " A 43 0 0 "LYS " " N  " " " 7 0 1 C2 
    2680 14 38.6429 2.97276 -27.7023 355 " " " " A 2 0 0 "LYS " " CA " " " 6 0 1 C2 
    2681 14 39.4367 2.29773 -26.6116 355 " " " " A 2 0 0 "LYS " " C  " " " 6 0 1 C2 
    2682 23 40.5999 2.41446 -26.2834 355 " " " " A 70 0 0 "LYS " " O  " " " 8 0 1 C2 
    2683 14 39.4739 3.13717 -29.0686 355 " " " " A 2 0 0 "LYS " " CB " " " 6 0 1 C2 
    2684 14 38.748 3.63943 -30.3189 355 " " " " A 2 0 0 "LYS " " CG " " " 6 0 1 C2 
    2685 14 39.6259 4.14791 -31.437 355 " " " " A 2 0 0 "LYS " " CD " " " 6 0 1 C2 
    2686 14 38.7574 4.53221 -32.6412 355 " " " " A 2 0 0 "LYS " " CE " " " 6 0 1 C2 
    2687 40 39.5239 5.10005 -33.7148 355 " " " " A 43 0 0 "LYS " " NZ " " " 7 0 1 C2 
    2688 40 7.86756 -20.1769 -33.2206 388 " " " " A 43 0 0 "GLY " " N  " " " 7 0 1 C2 
    2689 14 6.85974 -20.7827 -33.9732 388 " " " " A 2 0 0 "GLY " " CA " " " 6 0 1 C2 
    2690 14 6.251 -21.978 -33.2366 388 " " " " A 2 0 0 "GLY " " C  " " " 6 0 1 C2 
    2691 23 5.04792 -22.3779 -33.3847 388 " " " " A 70 0 0 "GLY " " O  " " " 8 0 1 C2 
    2692 40 7.03446 -22.4964 -32.2576 389 " " " " A 43 0 0 "PHE " " N  " " " 7 0 1 C2 
    2693 14 6.5565 -23.6557 -31.4624 389 " " " " A 2 0 0 "PHE " " CA " " " 6 0 1 C2 
    2694 14 5.54827 -23.3553 -30.3867 389 " " " " A 2 0 0 "PHE " " C  " " " 6 0 1 C2 
    2695 23 4.6871 -24.2091 -30.1592 389 " " " " A 70 0 0 "PHE " " O  " " " 8 0 1 C2 
    2696 14 7.75168 -24.267 -30.7458 389 " " " " A 2 0 0 "PHE " " CB " " " 6 0 1 C2 
    2697 14 8.85154 -24.8869 -31.5645 389 " " " " A 2 0 0 "PHE " " CG " " " 6 0 1 C2 
    2698 14 10.199 -24.5861 -31.2706 389 " " " " A 2 0 0 "PHE " " CD1" " " 6 0 1 C2 
    2699 14 8.53257 -25.6339 -32.686 389 " " " " A 2 0 0 "PHE " " CD2" " " 6 0 1 C2 
    2700 14 11.1854 -25.0545 -32.164 389 " " " " A 2 0 0 "PHE " " CE1" " " 6 0 1 C2 
    2701 14 9.53045 -25.8981 -33.6294 389 " " " " A 2 0 0 "PHE " " CE2" " " 6 0 1 C2 
    2702 14 10.8588 -25.5771 -33.436 389 " " " " A 2 0 0 "PHE " " CZ " " " 6 0 1 C2 
    2703 40 5.57652 -22.1899 -29.8093 390 " " " " A 43 0 0 "TRP " " N  " " " 7 0 1 C2 
    2704 14 4.61337 -21.5208 -28.848 390 " " " " A 2 0 0 "TRP " " CA " " " 6 0 1 C2 
    2705 14 3.257 -21.3322 -29.5932 390 " " " " A 2 0 0 "TRP " " C  " " " 6 0 1 C2 
    2706 23 2.18296 -21.8794 -29.1943 390 " " " " A 70 0 0 "TRP " " O  " " " 8 0 1 C2 
    2707 14 5.10969 -20.1311 -28.2943 390 " " " " A 2 0 0 "TRP " " CB " " " 6 0 1 C2 
    2708 14 4.14634 -19.1965 -27.7203 390 " " " " A 2 0 0 "TRP " " CG " " " 6 0 1 C2 
    2709 14 3.54174 -18.1522 -28.3855 390 " " " " A 2 0 0 "TRP " " CD1" " " 6 0 1 C2 
    2710 14 3.68162 -19.1487 -26.3489 390 " " " " A 2 0 0 "TRP " " CD2" " " 6 0 1 C2 
    2711 40 2.69004 -17.4784 -27.4863 390 " " " " A 43 0 0 "TRP " " NE1" " " 7 0 1 C2 
    2712 14 2.80937 -18.031 -26.177 390 " " " " A 2 0 0 "TRP " " CE2" " " 6 0 1 C2 
    2713 14 3.92715 -19.9394 -25.184 390 " " " " A 2 0 0 "TRP " " CE3" " " 6 0 1 C2 
    2714 14 2.28522 -17.6536 -24.9114 390 " " " " A 2 0 0 "TRP " " CZ2" " " 6 0 1 C2 
    2715 14 3.42765 -19.5573 -23.9261 390 " " " " A 2 0 0 "TRP " " CZ3" " " 6 0 1 C2 
    2716 14 2.60005 -18.4264 -23.7642 390 " " " " A 2 0 0 "TRP " " CH2" " " 6 0 1 C2 
    2717 40 3.28529 -20.7636 -30.7783 391 " " " " A 43 0 0 "GLY " " N  " " " 7 0 1 C2 
    2718 14 2.1219 -20.5975 -31.6318 391 " " " " A 2 0 0 "GLY " " CA " " " 6 0 1 C2 
    2719 14 1.36489 -21.808 -32.0743 391 " " " " A 2 0 0 "GLY " " C  " " " 6 0 1 C2 
    2720 23 0.240177 -21.6238 -32.5593 391 " " " " A 70 0 0 "GLY " " O  " " " 8 0 1 C2 
    2721 40 1.94695 -23.0211 -32.0736 392 " " " " A 43 0 0 "ARG " " N  " " " 7 0 1 C2 
    2722 14 1.17561 -24.2037 -32.4901 392 " " " " A 2 0 0 "ARG " " CA " " " 6 0 1 C2 
    2723 14 0.191459 -24.5364 -31.2808 392 " " " " A 2 0 0 "ARG " " C  " " " 6 0 1 C2 
    2724 23 -0.8503 -25.1734 -31.5236 392 " " " " A 70 0 0 "ARG " " O  " " " 8 0 1 C2 
    2725 14 2.12738 -25.3463 -32.7344 392 " " " " A 2 0 0 "ARG " " CB " " " 6 0 1 C2 
    2726 14 3.13251 -25.3058 -33.8511 392 " " " " A 2 0 0 "ARG " " CG " " " 6 0 1 C2 
    2727 14 4.15953 -26.4393 -33.8461 392 " " " " A 2 0 0 "ARG " " CD " " " 6 0 1 C2 
    2728 40 5.16839 -26.2538 -34.9458 392 " " " " A 43 0 0 "ARG " " NE " " " 7 0 1 C2 
    2729 14 6.14117 -27.1432 -35.2103 392 " " " " A 2 0 0 "ARG " " CZ " " " 6 0 1 C2 
    2730 40 6.30402 -28.1993 -34.4824 392 " " " " A 43 0 0 "ARG " " NH1" " " 7 0 1 C2 
    2731 40 6.94899 -26.8733 -36.2647 392 " " " " A 43 0 0 "ARG " " NH2" " " 7 0 1 C2 
    2732 40 0.497383 -24.1297 -29.9904 393 " " " " A 43 0 0 "LEU " " N  " " " 7 0 1 C2 
    2733 14 -0.469879 -24.2131 -28.8203 393 " " " " A 2 0 0 "LEU " " CA " " " 6 0 1 C2 
    2734 14 -1.53924 -23.186 -28.8594 393 " " " " A 2 0 0 "LEU " " C  " " " 6 0 1 C2 
    2735 23 -2.56206 -23.3045 -28.1374 393 " " " " A 70 0 0 "LEU " " O  " " " 8 0 1 C2 
    2736 14 0.269066 -24.1275 -27.4698 393 " " " " A 2 0 0 "LEU " " CB " " " 6 0 1 C2 
    2737 14 1.08306 -25.3321 -27.0312 393 " " " " A 2 0 0 "LEU " " CG " " " 6 0 1 C2 
    2738 14 2.3469 -25.5113 -27.8534 393 " " " " A 2 0 0 "LEU " " CD1" " " 6 0 1 C2 
    2739 14 1.43406 -25.3728 -25.5484 393 " " " " A 2 0 0 "LEU " " CD2" " " 6 0 1 C2 
    2740 40 -1.34156 -22.0009 -29.5493 394 " " " " A 43 0 0 "VAL " " N  " " " 7 0 1 C2 
    2741 14 -2.34199 -20.9264 -29.5298 394 " " " " A 2 0 0 "VAL " " CA " " " 6 0 1 C2 
    2742 14 -3.27561 -21.0899 -30.799 394 " " " " A 2 0 0 "VAL " " C  " " " 6 0 1 C2 
    2743 23 -4.38828 -20.5218 -30.8248 394 " " " " A 70 0 0 "VAL " " O  " " " 8 0 1 C2 
    2744 14 -1.56659 -19.5786 -29.5822 394 " " " " A 2 0 0 "VAL " " CB " " " 6 0 1 C2 
    2745 14 -2.49508 -18.4036 -29.8703 394 " " " " A 2 0 0 "VAL " " CG1" " " 6 0 1 C2 
    2746 14 -0.537606 -19.4165 -28.3986 394 " " " " A 2 0 0 "VAL " " CG2" " " 6 0 1 C2 
    2747 40 -2.82489 -21.8884 -31.7587 395 " " " " A 43 0 0 "ASN " " N  " " " 7 0 1 C2 
    2748 14 -3.53479 -22.1911 -32.9445 395 " " " " A 2 0 0 "ASN " " CA " " " 6 0 1 C2 
    2749 14 -4.55026 -23.3532 -32.7635 395 " " " " A 2 0 0 "ASN " " C  " " " 6 0 1 C2 
    2750 23 -5.58149 -23.3014 -33.4123 395 " " " " A 70 0 0 "ASN " " O  " " " 8 0 1 C2 
    2751 14 -2.59812 -22.3811 -34.1698 395 " " " " A 2 0 0 "ASN " " CB " " " 6 0 1 C2 
    2752 14 -3.42767 -22.3542 -35.4622 395 " " " " A 2 0 0 "ASN " " CG " " " 6 0 1 C2 
    2753 23 -4.01919 -21.3398 -35.7734 395 " " " " A 70 0 0 "ASN " " OD1" " " 8 0 1 C2 
    2754 40 -3.26389 -23.4359 -36.1748 395 " " " " A 43 0 0 "ASN " " ND2" " " 7 0 1 C2 
    2755 40 -4.35027 -24.3424 -31.8632 396 " " " " A 43 0 0 "VAL " " N  " " " 7 0 1 C2 
    2756 14 -5.44532 -25.2461 -31.4528 396 " " " " A 2 0 0 "VAL " " CA " " " 6 0 1 C2 
    2757 14 -6.6863 -24.4971 -30.9498 396 " " " " A 2 0 0 "VAL " " C  " " " 6 0 1 C2 
    2758 23 -7.76808 -24.8286 -31.3722 396 " " " " A 70 0 0 "VAL " " O  " " " 8 0 1 C2 
    2759 14 -4.94906 -26.4303 -30.5161 396 " " " " A 2 0 0 "VAL " " CB " " " 6 0 1 C2 
    2760 14 -3.86966 -27.2188 -31.2424 396 " " " " A 2 0 0 "VAL " " CG1" " " 6 0 1 C2 
    2761 14 -4.37778 -25.8675 -29.2541 396 " " " " A 2 0 0 "VAL " " CG2" " " 6 0 1 C2 
    2762 40 -6.5337 -23.4971 -30.1148 397 " " " " A 43 0 0 "VAL " " N  " " " 7 0 1 C2 
    2763 14 -7.51734 -22.5146 -29.6556 397 " " " " A 2 0 0 "VAL " " CA " " " 6 0 1 C2 
    2764 14 -8.16963 -21.6751 -30.7748 397 " " " " A 2 0 0 "VAL " " C  " " " 6 0 1 C2 
    2765 23 -9.34582 -21.3607 -30.6267 397 " " " " A 70 0 0 "VAL " " O  " " " 8 0 1 C2 
    2766 14 -6.87501 -21.616 -28.6098 397 " " " " A 2 0 0 "VAL " " CB " " " 6 0 1 C2 
    2767 14 -7.95675 -20.7559 -27.7703 397 " " " " A 2 0 0 "VAL " " CG1" " " 6 0 1 C2 
    2768 14 -5.87248 -22.4669 -27.7589 397 " " " " A 2 0 0 "VAL " " CG2" " " 6 0 1 C2 
    2769 40 -7.47599 -21.4205 -31.8481 398 " " " " A 43 0 0 "MET " " N  " " " 7 0 1 C2 
    2770 14 -7.8403 -20.4977 -32.9465 398 " " " " A 2 0 0 "MET " " CA " " " 6 0 1 C2 
    2771 14 -8.85066 -21.2536 -33.7998 398 " " " " A 2 0 0 "MET " " C  " " " 6 0 1 C2 
    2772 23 -9.72363 -20.6496 -34.4154 398 " " " " A 70 0 0 "MET " " O  " " " 8 0 1 C2 
    2773 14 -6.70788 -20.1116 -33.7653 398 " " " " A 2 0 0 "MET " " CB " " " 6 0 1 C2 
    2774 14 -6.89521 -18.9118 -34.7866 398 " " " " A 2 0 0 "MET " " CG " " " 6 0 1 C2 
    2775 52 -7.14697 -17.3239 -34.0647 398 " " " " A 13 0 0 "MET " " SD " " " 16 0 1 C2 
    2776 14 -5.46785 -16.9483 -33.533 398 " " " " A 2 0 0 "MET " " CE " " " 6 0 1 C2 
    2777 40 -8.76299 -22.6053 -33.9435 399 " " " " A 43 0 0 "LYS " " N  " " " 7 0 1 C2 
    2778 14 -9.64358 -23.6082 -34.6244 399 " " " " A 2 0 0 "LYS " " CA " " " 6 0 1 C2 
    2779 14 -10.731 -24.0678 -33.6165 399 " " " " A 2 0 0 "LYS " " C  " " " 6 0 1 C2 
    2780 23 -11.8447 -24.3544 -34.052 399 " " " " A 70 0 0 "LYS " " O  " " " 8 0 1 C2 
    2781 14 -8.81619 -24.8116 -35.0329 399 " " " " A 2 0 0 "LYS " " CB " " " 6 0 1 C2 
    2782 14 -7.74995 -24.4296 -36.1443 399 " " " " A 2 0 0 "LYS " " CG " " " 6 0 1 C2 
    2783 14 -6.88614 -25.6869 -36.569 399 " " " " A 2 0 0 "LYS " " CD " " " 6 0 1 C2 
    2784 14 -6.02448 -26.3043 -35.4186 399 " " " " A 2 0 0 "LYS " " CE " " " 6 0 1 C2 
    2785 40 -4.95058 -27.2431 -35.9859 399 " " " " A 43 0 0 "LYS " " NZ " " " 7 0 1 C2 
    2786 40 -10.4877 -24.1762 -32.2847 400 " " " " A 43 0 0 "ARG " " N  " " " 7 0 1 C2 
    2787 14 -11.5491 -24.5863 -31.2947 400 " " " " A 2 0 0 "ARG " " CA " " " 6 0 1 C2 
    2788 14 -11.5679 -23.621 -30.0642 400 " " " " A 2 0 0 "ARG " " C  " " " 6 0 1 C2 
    2789 23 -11.0657 -23.9635 -29.005 400 " " " " A 70 0 0 "ARG " " O  " " " 8 0 1 C2 
    2790 14 -11.0976 -26.0573 -30.9453 400 " " " " A 2 0 0 "ARG " " CB " " " 6 0 1 C2 
    2791 14 -11.1833 -27.0301 -32.099 400 " " " " A 2 0 0 "ARG " " CG " " " 6 0 1 C2 
    2792 14 -11.5972 -28.5005 -31.8261 400 " " " " A 2 0 0 "ARG " " CD " " " 6 0 1 C2 
    2793 40 -12.9978 -28.5539 -31.4781 400 " " " " A 43 0 0 "ARG " " NE " " " 7 0 1 C2 
    2794 14 -13.7188 -29.623 -31.2274 400 " " " " A 2 0 0 "ARG " " CZ " " " 6 0 1 C2 
    2795 40 -13.2314 -30.8378 -31.4581 400 " " " " A 43 0 0 "ARG " " NH1" " " 7 0 1 C2 
    2796 40 -14.9326 -29.5073 -30.6888 400 " " " " A 43 0 0 "ARG " " NH2" " " 7 0 1 C2 
    2797 40 -12.1374 -22.3654 -30.1403 401 " " " " A 43 0 0 "PRO " " N  " " " 7 0 1 C2 
    2798 14 -12.0551 -21.3388 -29.0784 401 " " " " A 2 0 0 "PRO " " CA " " " 6 0 1 C2 
    2799 14 -12.9011 -21.7286 -27.8368 401 " " " " A 2 0 0 "PRO " " C  " " " 6 0 1 C2 
    2800 23 -12.5794 -21.2458 -26.7439 401 " " " " A 70 0 0 "PRO " " O  " " " 8 0 1 C2 
    2801 14 -12.5606 -20.0751 -29.6919 401 " " " " A 2 0 0 "PRO " " CB " " " 6 0 1 C2 
    2802 14 -13.3502 -20.4525 -30.9538 401 " " " " A 2 0 0 "PRO " " CG " " " 6 0 1 C2 
    2803 14 -12.8153 -21.8173 -31.3346 401 " " " " A 2 0 0 "PRO " " CD " " " 6 0 1 C2 
    2804 40 -13.9702 -22.5114 -27.9661 402 " " " " A 43 0 0 "ILE " " N  " " " 7 0 1 C2 
    2805 14 -14.8262 -22.9225 -26.8579 402 " " " " A 2 0 0 "ILE " " CA " " " 6 0 1 C2 
    2806 14 -14.2676 -24.0344 -25.9656 402 " " " " A 2 0 0 "ILE " " C  " " " 6 0 1 C2 
    2807 23 -14.3968 -24.0469 -24.747 402 " " " " A 70 0 0 "ILE " " O  " " " 8 0 1 C2 
    2808 14 -16.2892 -23.2539 -27.4221 402 " " " " A 2 0 0 "ILE " " CB " " " 6 0 1 C2 
    2809 14 -16.9422 -21.9393 -27.8814 402 " " " " A 2 0 0 "ILE " " CG1" " " 6 0 1 C2 
    2810 14 -17.1715 -24.0403 -26.4629 402 " " " " A 2 0 0 "ILE " " CG2" " " 6 0 1 C2 
    2811 14 -18.1602 -22.1127 -28.7485 402 " " " " A 2 0 0 "ILE " " CD1" " " 6 0 1 C2 
    2812 40 -13.5269 -24.9693 -26.5682 403 " " " " A 43 0 0 "ALA " " N  " " " 7 0 1 C2 
    2813 14 -13.0393 -26.1643 -25.9366 403 " " " " A 2 0 0 "ALA " " CA " " " 6 0 1 C2 
    2814 14 -11.8599 -25.8005 -25.1007 403 " " " " A 2 0 0 "ALA " " C  " " " 6 0 1 C2 
    2815 23 -11.7665 -26.2972 -23.9906 403 " " " " A 70 0 0 "ALA " " O  " " " 8 0 1 C2 
    2816 14 -12.4837 -27.0989 -27.0832 403 " " " " A 2 0 0 "ALA " " CB " " " 6 0 1 C2 
    2817 40 -10.9217 -25.107 -25.692 404 " " " " A 43 0 0 "PHE " " N  " " " 7 0 1 C2 
    2818 14 -9.70408 -24.7103 -25.0246 404 " " " " A 2 0 0 "PHE " " CA " " " 6 0 1 C2 
    2819 14 -9.89403 -23.7864 -23.8049 404 " " " " A 2 0 0 "PHE " " C  " " " 6 0 1 C2 
    2820 23 -9.17688 -23.7426 -22.801 404 " " " " A 70 0 0 "PHE " " O  " " " 8 0 1 C2 
    2821 14 -8.68741 -24.2971 -25.98 404 " " " " A 2 0 0 "PHE " " CB " " " 6 0 1 C2 
    2822 14 -7.861 -25.4335 -26.5665 404 " " " " A 2 0 0 "PHE " " CG " " " 6 0 1 C2 
    2823 14 -6.89039 -26.0971 -25.9034 404 " " " " A 2 0 0 "PHE " " CD1" " " 6 0 1 C2 
    2824 14 -8.25117 -25.8834 -27.8835 404 " " " " A 2 0 0 "PHE " " CD2" " " 6 0 1 C2 
    2825 14 -6.26533 -27.261 -26.3543 404 " " " " A 2 0 0 "PHE " " CE1" " " 6 0 1 C2 
    2826 14 -7.62806 -27.0157 -28.3852 404 " " " " A 2 0 0 "PHE " " CE2" " " 6 0 1 C2 
    2827 14 -6.63572 -27.7142 -27.6474 404 " " " " A 2 0 0 "PHE " " CZ " " " 6 0 1 C2 
    2828 40 -10.9885 -22.9551 -23.8901 405 " " " " A 43 0 0 "ALA " " N  " " " 7 0 1 C2 
    2829 14 -11.2761 -21.9697 -22.7694 405 " " " " A 2 0 0 "ALA " " CA " " " 6 0 1 C2 
    2830 14 -12.0709 -22.6359 -21.6705 405 " " " " A 2 0 0 "ALA " " C  " " " 6 0 1 C2 
    2831 23 -11.7882 -22.3778 -20.5192 405 " " " " A 70 0 0 "ALA " " O  " " " 8 0 1 C2 
    2832 14 -12.2711 -20.9202 -23.334 405 " " " " A 2 0 0 "ALA " " CB " " " 6 0 1 C2 
    2833 40 -13.0707 -23.5024 -22.0095 406 " " " " A 43 0 0 "ALA " " N  " " " 7 0 1 C2 
    2834 14 -13.9499 -24.1849 -21.0488 406 " " " " A 2 0 0 "ALA " " CA " " " 6 0 1 C2 
    2835 14 -13.297 -24.8547 -19.7899 406 " " " " A 2 0 0 "ALA " " C  " " " 6 0 1 C2 
    2836 23 -13.6955 -24.4628 -18.6547 406 " " " " A 70 0 0 "ALA " " O  " " " 8 0 1 C2 
    2837 14 -14.8776 -25.1354 -21.7994 406 " " " " A 2 0 0 "ALA " " CB " " " 6 0 1 C2 
    2838 40 -12.2674 -25.7197 -19.8577 407 " " " " A 43 0 0 "PRO " " N  " " " 7 0 1 C2 
    2839 14 -11.5496 -26.2541 -18.6706 407 " " " " A 2 0 0 "PRO " " CA " " " 6 0 1 C2 
    2840 14 -11.0793 -25.176 -17.6517 407 " " " " A 2 0 0 "PRO " " C  " " " 6 0 1 C2 
    2841 23 -11.1575 -25.2845 -16.4615 407 " " " " A 70 0 0 "PRO " " O  " " " 8 0 1 C2 
    2842 14 -10.3039 -26.8953 -19.3119 407 " " " " A 2 0 0 "PRO " " CB " " " 6 0 1 C2 
    2843 14 -10.842 -27.5166 -20.5817 407 " " " " A 2 0 0 "PRO " " CG " " " 6 0 1 C2 
    2844 14 -11.8236 -26.405 -21.0779 407 " " " " A 2 0 0 "PRO " " CD " " " 6 0 1 C2 
    2845 40 -10.5099 -24.0501 -18.155 408 " " " " A 43 0 0 "ILE " " N  " " " 7 0 1 C2 
    2846 14 -9.8271 -23.0413 -17.3683 408 " " " " A 2 0 0 "ILE " " CA " " " 6 0 1 C2 
    2847 14 -10.9407 -22.0693 -16.7575 408 " " " " A 2 0 0 "ILE " " C  " " " 6 0 1 C2 
    2848 23 -10.8337 -21.6547 -15.6271 408 " " " " A 70 0 0 "ILE " " O  " " " 8 0 1 C2 
    2849 14 -8.96784 -22.2848 -18.3946 408 " " " " A 2 0 0 "ILE " " CB " " " 6 0 1 C2 
    2850 14 -8.01575 -23.1021 -19.3072 408 " " " " A 2 0 0 "ILE " " CG1" " " 6 0 1 C2 
    2851 14 -8.19106 -21.1359 -17.7133 408 " " " " A 2 0 0 "ILE " " CG2" " " 6 0 1 C2 
    2852 14 -7.07693 -24.0424 -18.5331 408 " " " " A 2 0 0 "ILE " " CD1" " " 6 0 1 C2 
    2853 40 -12.0431 -21.9391 -17.4991 409 " " " " A 43 0 0 "LEU " " N  " " " 7 0 1 C2 
    2854 14 -13.1215 -20.9959 -17.1355 409 " " " " A 2 0 0 "LEU " " CA " " " 6 0 1 C2 
    2855 14 -13.9724 -21.6462 -15.9563 409 " " " " A 2 0 0 "LEU " " C  " " " 6 0 1 C2 
    2856 23 -14.477 -20.8724 -15.0973 409 " " " " A 70 0 0 "LEU " " O  " " " 8 0 1 C2 
    2857 14 -14.0623 -20.9783 -18.4177 409 " " " " A 2 0 0 "LEU " " CB " " " 6 0 1 C2 
    2858 14 -15.3078 -20.0265 -18.3669 409 " " " " A 2 0 0 "LEU " " CG " " " 6 0 1 C2 
    2859 14 -14.9611 -18.6032 -17.8433 409 " " " " A 2 0 0 "LEU " " CD1" " " 6 0 1 C2 
    2860 14 -16.044 -19.8888 -19.7303 409 " " " " A 2 0 0 "LEU " " CD2" " " 6 0 1 C2 
    2861 40 -14.0007 -23.0081 -15.9262 410 " " " " A 43 0 0 "VAL " " N  " " " 7 0 1 C2 
    2862 14 -14.5501 -23.7199 -14.7207 410 " " " " A 2 0 0 "VAL " " CA " " " 6 0 1 C2 
    2863 14 -13.8587 -23.2023 -13.3927 410 " " " " A 2 0 0 "VAL " " C  " " " 6 0 1 C2 
    2864 23 -14.5504 -22.9606 -12.3873 410 " " " " A 70 0 0 "VAL " " O  " " " 8 0 1 C2 
    2865 14 -14.3865 -25.272 -14.9545 410 " " " " A 2 0 0 "VAL " " CB " " " 6 0 1 C2 
    2866 14 -14.6166 -26.2278 -13.7923 410 " " " " A 2 0 0 "VAL " " CG1" " " 6 0 1 C2 
    2867 14 -15.2813 -25.9129 -16.1155 410 " " " " A 2 0 0 "VAL " " CG2" " " 6 0 1 C2 
    2868 40 -12.5217 -23.036 -13.4664 411 " " " " A 43 0 0 "VAL " " N  " " " 7 0 1 C2 
    2869 14 -11.7351 -22.6772 -12.3132 411 " " " " A 2 0 0 "VAL " " CA " " " 6 0 1 C2 
    2870 14 -12.0971 -21.1795 -11.9005 411 " " " " A 2 0 0 "VAL " " C  " " " 6 0 1 C2 
    2871 23 -11.8679 -20.8342 -10.7525 411 " " " " A 70 0 0 "VAL " " O  " " " 8 0 1 C2 
    2872 14 -10.206 -22.8489 -12.5408 411 " " " " A 2 0 0 "VAL " " CB " " " 6 0 1 C2 
    2873 14 -9.42636 -22.8546 -11.1891 411 " " " " A 2 0 0 "VAL " " CG1" " " 6 0 1 C2 
    2874 14 -9.81899 -24.1106 -13.3627 411 " " " " A 2 0 0 "VAL " " CG2" " " 6 0 1 C2 
    2875 40 -12.6465 -20.3229 -12.765 412 " " " " A 43 0 0 "MET " " N  " " " 7 0 1 C2 
    2876 14 -12.9755 -18.9746 -12.4255 412 " " " " A 2 0 0 "MET " " CA " " " 6 0 1 C2 
    2877 14 -14.1203 -18.9534 -11.3637 412 " " " " A 2 0 0 "MET " " C  " " " 6 0 1 C2 
    2878 23 -13.9312 -18.3133 -10.3496 412 " " " " A 70 0 0 "MET " " O  " " " 8 0 1 C2 
    2879 14 -13.2936 -18.2907 -13.7288 412 " " " " A 2 0 0 "MET " " CB " " " 6 0 1 C2 
    2880 14 -13.4515 -16.7804 -13.5844 412 " " " " A 2 0 0 "MET " " CG " " " 6 0 1 C2 
    2881 52 -12.0054 -15.825 -13.2552 412 " " " " A 13 0 0 "MET " " SD " " " 16 0 1 C2 
    2882 14 -11.9363 -15.6313 -11.3937 412 " " " " A 2 0 0 "MET " " CE " " " 6 0 1 C2 
    2883 40 -15.2341 -19.7767 -11.4971 413 " " " " A 43 0 0 "VAL " " N  " " " 7 0 1 C2 
    2884 14 -16.262 -20.0599 -10.5847 413 " " " " A 2 0 0 "VAL " " CA " " " 6 0 1 C2 
    2885 14 -15.8256 -20.6303 -9.32202 413 " " " " A 2 0 0 "VAL " " C  " " " 6 0 1 C2 
    2886 23 -16.3437 -20.2508 -8.24788 413 " " " " A 70 0 0 "VAL " " O  " " " 8 0 1 C2 
    2887 14 -17.2791 -21.0274 -11.2585 413 " " " " A 2 0 0 "VAL " " CB " " " 6 0 1 C2 
    2888 14 -18.668 -20.8261 -10.6925 413 " " " " A 2 0 0 "VAL " " CG1" " " 6 0 1 C2 
    2889 14 -17.368 -20.9194 -12.8422 413 " " " " A 2 0 0 "VAL " " CG2" " " 6 0 1 C2 
    2890 40 -14.8075 -21.4824 -9.28184 414 " " " " A 43 0 0 "LEU " " N  " " " 7 0 1 C2 
    2891 14 -14.2987 -22.123 -8.05634 414 " " " " A 2 0 0 "LEU " " CA " " " 6 0 1 C2 
    2892 14 -13.2142 -21.3011 -7.36787 414 " " " " A 2 0 0 "LEU " " C  " " " 6 0 1 C2 
    2893 23 -12.8863 -21.5904 -6.19402 414 " " " " A 70 0 0 "LEU " " O  " " " 8 0 1 C2 
    2894 14 -13.6302 -23.4804 -8.42677 414 " " " " A 2 0 0 "LEU " " CB " " " 6 0 1 C2 
    2895 14 -14.5611 -24.6659 -8.84807 414 " " " " A 2 0 0 "LEU " " CG " " " 6 0 1 C2 
    2896 14 -13.7574 -25.6233 -9.65268 414 " " " " A 2 0 0 "LEU " " CD1" " " 6 0 1 C2 
    2897 14 -15.2472 -25.3273 -7.69574 414 " " " " A 2 0 0 "LEU " " CD2" " " 6 0 1 C2 
    2898 40 -12.7661 -20.1878 -8.02532 415 " " " " A 43 0 0 "LEU " " N  " " " 7 0 1 C2 
    2899 14 -11.6839 -19.2549 -7.48847 415 " " " " A 2 0 0 "LEU " " CA " " " 6 0 1 C2 
    2900 14 -12.3274 -18.1652 -6.60612 415 " " " " A 2 0 0 "LEU " " C  " " " 6 0 1 C2 
    2901 23 -11.5996 -17.327 -5.98912 415 " " " " A 70 0 0 "LEU " " O  " " " 8 0 1 C2 
    2902 14 -10.8368 -18.6279 -8.59664 415 " " " " A 2 0 0 "LEU " " CB " " " 6 0 1 C2 
    2903 14 -9.37974 -19.2248 -8.66345 415 " " " " A 2 0 0 "LEU " " CG " " " 6 0 1 C2 
    2904 14 -8.67918 -18.8539 -9.97202 415 " " " " A 2 0 0 "LEU " " CD1" " " 6 0 1 C2 
    2905 14 -8.48432 -18.8896 -7.45827 415 " " " " A 2 0 0 "LEU " " CD2" " " 6 0 1 C2 
    2906 40 -13.6585 -18.2638 -6.44106 416 " " " " A 43 0 0 "ILE " " N  " " " 7 0 1 C2 
    2907 14 -14.4961 -17.4315 -5.54582 416 " " " " A 2 0 0 "ILE " " CA " " " 6 0 1 C2 
    2908 14 -14.5554 -18.1132 -4.16425 416 " " " " A 2 0 0 "ILE " " C  " " " 6 0 1 C2 
    2909 23 -14.8819 -17.3598 -3.25079 416 " " " " A 70 0 0 "ILE " " O  " " " 8 0 1 C2 
    2910 14 -15.9115 -17.5214 -6.18632 416 " " " " A 2 0 0 "ILE " " CB " " " 6 0 1 C2 
    2911 14 -15.7967 -17.0736 -7.74578 416 " " " " A 2 0 0 "ILE " " CG1" " " 6 0 1 C2 
    2912 14 -16.976 -16.7396 -5.40571 416 " " " " A 2 0 0 "ILE " " CG2" " " 6 0 1 C2 
    2913 14 -15.6744 -15.5074 -7.87628 416 " " " " A 2 0 0 "ILE " " CD1" " " 6 0 1 C2 
    2914 40 -14.3025 -19.4358 -4.08256 417 " " " " A 43 0 0 "ILE " " N  " " " 7 0 1 C2 
    2915 14 -14.2 -20.1326 -2.80371 417 " " " " A 2 0 0 "ILE " " CA " " " 6 0 1 C2 
    2916 14 -13.2235 -19.5348 -1.83304 417 " " " " A 2 0 0 "ILE " " C  " " " 6 0 1 C2 
    2917 23 -13.6764 -19.1667 -0.747753 417 " " " " A 70 0 0 "ILE " " O  " " " 8 0 1 C2 
    2918 14 -14.1213 -21.6683 -3.0555 417 " " " " A 2 0 0 "ILE " " CB " " " 6 0 1 C2 
    2919 14 -15.4855 -22.1954 -3.61879 417 " " " " A 2 0 0 "ILE " " CG1" " " 6 0 1 C2 
    2920 14 -13.7348 -22.5183 -1.85143 417 " " " " A 2 0 0 "ILE " " CG2" " " 6 0 1 C2 
    2921 14 -15.4143 -23.5342 -4.33918 417 " " " " A 2 0 0 "ILE " " CD1" " " 6 0 1 C2 
    2922 40 -11.945 -19.2954 -2.20185 418 " " " " A 43 0 0 "PRO " " N  " " " 7 0 1 C2 
    2923 14 -10.9147 -18.599 -1.36126 418 " " " " A 2 0 0 "PRO " " CA " " " 6 0 1 C2 
    2924 14 -11.34 -17.0766 -1.09027 418 " " " " A 2 0 0 "PRO " " C  " " " 6 0 1 C2 
    2925 23 -11.077 -16.7027 0.065891 418 " " " " A 70 0 0 "PRO " " O  " " " 8 0 1 C2 
    2926 14 -9.68184 -18.4768 -2.27509 418 " " " " A 2 0 0 "PRO " " CB " " " 6 0 1 C2 
    2927 14 -9.74699 -19.6064 -3.22335 418 " " " " A 2 0 0 "PRO " " CG " " " 6 0 1 C2 
    2928 14 -11.2437 -19.9416 -3.29091 418 " " " " A 2 0 0 "PRO " " CD " " " 6 0 1 C2 
    2929 40 -11.8272 -16.3245 -2.08027 419 " " " " A 43 0 0 "LEU " " N  " " " 7 0 1 C2 
    2930 14 -12.3624 -14.9555 -1.84909 419 " " " " A 2 0 0 "LEU " " CA " " " 6 0 1 C2 
    2931 14 -13.5802 -15.0163 -0.924723 419 " " " " A 2 0 0 "LEU " " C  " " " 6 0 1 C2 
    2932 23 -13.8142 -14.1089 -0.145822 419 " " " " A 70 0 0 "LEU " " O  " " " 8 0 1 C2 
    2933 14 -12.7807 -14.2769 -3.14391 419 " " " " A 2 0 0 "LEU " " CB " " " 6 0 1 C2 
    2934 14 -11.6176 -14.1931 -4.12893 419 " " " " A 2 0 0 "LEU " " CG " " " 6 0 1 C2 
    2935 14 -12.3503 -13.7595 -5.46762 419 " " " " A 2 0 0 "LEU " " CD1" " " 6 0 1 C2 
    2936 14 -10.5245 -13.159 -3.68252 419 " " " " A 2 0 0 "LEU " " CD2" " " 6 0 1 C2 
    2937 40 -14.3676 -16.0682 -1.06125 420 " " " " A 43 0 0 "GLY " " N  " " " 7 0 1 C2 
    2938 14 -15.6098 -16.304 -0.317188 420 " " " " A 2 0 0 "GLY " " CA " " " 6 0 1 C2 
    2939 14 -15.3486 -16.7327 1.10615 420 " " " " A 2 0 0 "GLY " " C  " " " 6 0 1 C2 
    2940 23 -16.1252 -16.3783 1.95629 420 " " " " A 70 0 0 "GLY " " O  " " " 8 0 1 C2 
    2941 40 -14.1503 -17.2611 1.45204 421 " " " " A 43 0 0 "GLN " " N  " " " 7 0 1 C2 
    2942 14 -13.7658 -17.6051 2.79469 421 " " " " A 2 0 0 "GLN " " CA " " " 6 0 1 C2 
    2943 14 -12.8031 -16.5658 3.49135 421 " " " " A 2 0 0 "GLN " " C  " " " 6 0 1 C2 
    2944 23 -12.5552 -16.6566 4.70913 421 " " " " A 70 0 0 "GLN " " O  " " " 8 0 1 C2 
    2945 14 -13.1802 -19.0411 2.74428 421 " " " " A 2 0 0 "GLN " " CB " " " 6 0 1 C2 
    2946 14 -14.132 -20.2165 2.46105 421 " " " " A 2 0 0 "GLN " " CG " " " 6 0 1 C2 
    2947 14 -13.5176 -21.6739 2.39078 421 " " " " A 2 0 0 "GLN " " CD " " " 6 0 1 C2 
    2948 23 -14.2665 -22.621 2.25037 421 " " " " A 70 0 0 "GLN " " OE1" " " 8 0 1 C2 
    2949 40 -12.2449 -21.911 2.64183 421 " " " " A 43 0 0 "GLN " " NE2" " " 7 0 1 C2 
    2950 40 -12.241 -15.6875 2.68384 422 " " " " A 43 0 0 "LEU " " N  " " " 7 0 1 C2 
    2951 14 -11.418 -14.4904 3.04431 422 " " " " A 2 0 0 "LEU " " CA " " " 6 0 1 C2 
    2952 14 -11.4873 -13.9029 4.51687 422 " " " " A 2 0 0 "LEU " " C  " " " 6 0 1 C2 
    2953 23 -12.3902 -13.2234 4.84501 422 " " " " A 70 0 0 "LEU " " O  " " " 8 0 1 C2 
    2954 14 -11.5476 -13.4384 1.9135 422 " " " " A 2 0 0 "LEU " " CB " " " 6 0 1 C2 
    2955 14 -10.6901 -12.1226 1.94621 422 " " " " A 2 0 0 "LEU " " CG " " " 6 0 1 C2 
    2956 14 -9.33599 -12.2752 2.58338 422 " " " " A 2 0 0 "LEU " " CD1" " " 6 0 1 C2 
    2957 14 -10.5449 -11.5416 0.543317 422 " " " " A 2 0 0 "LEU " " CD2" " " 6 0 1 C2 
    2958 40 -10.5121 -14.2064 5.35187 423 " " " " A 43 0 0 "SER " " N  " " " 7 0 1 C2 
    2959 14 -10.3793 -13.6314 6.66818 423 " " " " A 2 0 0 "SER " " CA " " " 6 0 1 C2 
    2960 14 -9.63512 -12.2555 6.54505 423 " " " " A 2 0 0 "SER " " C  " " " 6 0 1 C2 
    2961 23 -8.47785 -12.2113 6.06071 423 " " " " A 70 0 0 "SER " " O  " " " 8 0 1 C2 
    2962 14 -9.45633 -14.5866 7.4446 423 " " " " A 2 0 0 "SER " " CB " " " 6 0 1 C2 
    2963 23 -9.33325 -14.4492 8.93527 423 " " " " A 70 0 0 "SER " " OG " " " 8 0 1 C2 
    2964 40 -10.3302 -11.1375 6.8232 424 " " " " A 43 0 0 "LEU " " N  " " " 7 0 1 C2 
    2965 14 -9.76113 -9.82882 6.76583 424 " " " " A 2 0 0 "LEU " " CA " " " 6 0 1 C2 
    2966 14 -9.47045 -9.43672 8.23172 424 " " " " A 2 0 0 "LEU " " C  " " " 6 0 1 C2 
    2967 23 -10.3187 -9.67941 9.05806 424 " " " " A 70 0 0 "LEU " " O  " " " 8 0 1 C2 
    2968 14 -10.754 -8.7289 6.21756 424 " " " " A 2 0 0 "LEU " " CB " " " 6 0 1 C2 
    2969 14 -11.2683 -8.88814 4.71559 424 " " " " A 2 0 0 "LEU " " CG " " " 6 0 1 C2 
    2970 14 -12.4285 -9.79946 4.51543 424 " " " " A 2 0 0 "LEU " " CD1" " " 6 0 1 C2 
    2971 14 -11.632 -7.51067 4.13499 424 " " " " A 2 0 0 "LEU " " CD2" " " 6 0 1 C2 
    2972 40 -8.42704 -8.75403 8.57636 425 " " " " A 43 0 0 "GLY " " N  " " " 7 0 1 C2 
    2973 14 -7.95827 -8.35967 9.91932 425 " " " " A 2 0 0 "GLY " " CA " " " 6 0 1 C2 
    2974 14 -7.40806 -6.8773 9.87393 425 " " " " A 2 0 0 "GLY " " C  " " " 6 0 1 C2 
    2975 23 -7.57909 -6.24771 8.83059 425 " " " " A 70 0 0 "GLY " " O  " " " 8 0 1 C2 
    2976 40 -6.7019 -6.5197 10.9736 426 " " " " A 43 0 0 "GLY " " N  " " " 7 0 1 C2 
    2977 14 -6.20338 -5.20628 11.2322 426 " " " " A 2 0 0 "GLY " " CA " " " 6 0 1 C2 
    2978 14 -4.66195 -5.20946 10.9913 426 " " " " A 2 0 0 "GLY " " C  " " " 6 0 1 C2 
    2979 23 -4.19911 -6.004 10.1562 426 " " " " A 70 0 0 "GLY " " O  " " " 8 0 1 C2 
    2980 40 -3.96078 -4.45665 11.8144 427 " " " " A 43 0 0 "ILE " " N  " " " 7 0 1 C2 
    2981 14 -2.52465 -4.65666 12.032 427 " " " " A 2 0 0 "ILE " " CA " " " 6 0 1 C2 
    2982 14 -2.27886 -4.6462 13.537 427 " " " " A 2 0 0 "ILE " " C  " " " 6 0 1 C2 
    2983 23 -2.0457 -3.60127 14.1893 427 " " " " A 70 0 0 "ILE " " O  " " " 8 0 1 C2 
    2984 14 -1.67859 -3.71538 11.115 427 " " " " A 2 0 0 "ILE " " CB " " " 6 0 1 C2 
    2985 14 -0.229275 -4.17688 11.068 427 " " " " A 2 0 0 "ILE " " CG1" " " 6 0 1 C2 
    2986 14 -1.87906 -2.24237 11.3879 427 " " " " A 2 0 0 "ILE " " CG2" " " 6 0 1 C2 
    2987 14 0.792255 -3.26433 10.2942 427 " " " " A 2 0 0 "ILE " " CD1" " " 6 0 1 C2 
    2988 40 -2.51166 -5.81261 14.1304 428 " " " " A 43 0 0 "SER " " N  " " " 7 0 1 C2 
    2989 14 -2.57418 -6.12335 15.6122 428 " " " " A 2 0 0 "SER " " CA " " " 6 0 1 C2 
    2990 14 -1.22227 -6.46092 16.1596 428 " " " " A 2 0 0 "SER " " C  " " " 6 0 1 C2 
    2991 23 -0.327957 -6.89794 15.4598 428 " " " " A 70 0 0 "SER " " O  " " " 8 0 1 C2 
    2992 14 -3.64656 -7.20551 15.7343 428 " " " " A 2 0 0 "SER " " CB " " " 6 0 1 C2 
    2993 23 -3.30707 -8.52722 15.3554 428 " " " " A 70 0 0 "SER " " OG " " " 8 0 1 C2 
    2994 40 -1.0616 -6.3913 17.4587 429 " " " " A 43 0 0 "GLU " " N  " " " 7 0 1 C2 
    2995 14 0.0617368 -6.89809 18.2418 429 " " " " A 2 0 0 "GLU " " CA " " " 6 0 1 C2 
    2996 14 0.653259 -8.27071 17.9022 429 " " " " A 2 0 0 "GLU " " C  " " " 6 0 1 C2 
    2997 23 1.84523 -8.49559 17.8077 429 " " " " A 70 0 0 "GLU " " O  " " " 8 0 1 C2 
    2998 14 -0.147648 -6.59512 19.7114 429 " " " " A 2 0 0 "GLU " " CB " " " 6 0 1 C2 
    2999 14 0.863704 -6.88265 20.8143 429 " " " " A 2 0 0 "GLU " " CG " " " 6 0 1 C2 
    3000 14 0.38343 -7.99228 21.7344 429 " " " " A 2 0 0 "GLU " " CD " " " 6 0 1 C2 
    3001 23 0.706722 -9.16738 21.5581 429 " " " " A 70 0 0 "GLU " " OE1" " " 8 0 1 C2 
    3002 23 -0.280403 -7.59131 22.7155 429 " " " " A 70 0 0 "GLU " " OE2" " " 8 0 1 C2 
    3003 40 -0.2733 -9.21493 17.5596 430 " " " " A 43 0 0 "LYS " " N  " " " 7 0 1 C2 
    3004 14 0.0206258 -10.5611 17.1757 430 " " " " A 2 0 0 "LYS " " CA " " " 6 0 1 C2 
    3005 14 0.357727 -10.7019 15.6742 430 " " " " A 2 0 0 "LYS " " C  " " " 6 0 1 C2 
    3006 23 0.598568 -11.7848 15.1906 430 " " " " A 70 0 0 "LYS " " O  " " " 8 0 1 C2 
    3007 14 -1.24837 -11.451 17.5173 430 " " " " A 2 0 0 "LYS " " CB " " " 6 0 1 C2 
    3008 14 -1.53439 -11.4955 18.9936 430 " " " " A 2 0 0 "LYS " " CG " " " 6 0 1 C2 
    3009 14 -0.346493 -11.9755 19.8302 430 " " " " A 2 0 0 "LYS " " CD " " " 6 0 1 C2 
    3010 14 -0.738102 -12.2604 21.3079 430 " " " " A 2 0 0 "LYS " " CE " " " 6 0 1 C2 
    3011 40 -1.06165 -10.9722 22.0043 430 " " " " A 43 0 0 "LYS " " NZ " " " 7 0 1 C2 
    3012 40 0.206512 -9.65146 14.807 431 " " " " A 43 0 0 "TYR " " N  " " " 7 0 1 C2 
    3013 14 0.717193 -9.53808 13.4263 431 " " " " A 2 0 0 "TYR " " CA " " " 6 0 1 C2 
    3014 14 2.24351 -9.62091 13.3222 431 " " " " A 2 0 0 "TYR " " C  " " " 6 0 1 C2 
    3015 23 2.65191 -10.0837 12.2734 431 " " " " A 70 0 0 "TYR " " O  " " " 8 0 1 C2 
    3016 14 0.226272 -8.1391 12.8508 431 " " " " A 2 0 0 "TYR " " CB " " " 6 0 1 C2 
    3017 14 0.295719 -7.99058 11.2888 431 " " " " A 2 0 0 "TYR " " CG " " " 6 0 1 C2 
    3018 14 -0.827835 -8.40234 10.5271 431 " " " " A 2 0 0 "TYR " " CD1" " " 6 0 1 C2 
    3019 14 1.42108 -7.44804 10.7006 431 " " " " A 2 0 0 "TYR " " CD2" " " 6 0 1 C2 
    3020 14 -0.845799 -8.34785 9.10139 431 " " " " A 2 0 0 "TYR " " CE1" " " 6 0 1 C2 
    3021 14 1.40861 -7.36083 9.2541 431 " " " " A 2 0 0 "TYR " " CE2" " " 6 0 1 C2 
    3022 14 0.321373 -7.87513 8.53864 431 " " " " A 2 0 0 "TYR " " CZ " " " 6 0 1 C2 
    3023 23 0.369598 -7.79849 7.17968 431 " " " " A 70 0 0 "TYR " " OH " " " 8 0 1 C2 
    3024 40 2.96465 -9.27986 14.3805 432 " " " " A 43 0 0 "LEU " " N  " " " 7 0 1 C2 
    3025 14 4.3629 -9.6266 14.4906 432 " " " " A 2 0 0 "LEU " " CA " " " 6 0 1 C2 
    3026 14 4.52669 -11.0985 14.8718 432 " " " " A 2 0 0 "LEU " " C  " " " 6 0 1 C2 
    3027 23 3.71415 -11.5563 15.6587 432 " " " " A 70 0 0 "LEU " " O  " " " 8 0 1 C2 
    3028 14 5.00803 -8.77678 15.5381 432 " " " " A 2 0 0 "LEU " " CB " " " 6 0 1 C2 
    3029 14 5.11882 -7.22949 15.1911 432 " " " " A 2 0 0 "LEU " " CG " " " 6 0 1 C2 
    3030 14 5.70819 -6.5177 16.4582 432 " " " " A 2 0 0 "LEU " " CD1" " " 6 0 1 C2 
    3031 14 6.06788 -7.04268 13.9877 432 " " " " A 2 0 0 "LEU " " CD2" " " 6 0 1 C2 
    3032 40 5.61752 -11.8159 14.3496 433 " " " " A 43 0 0 "PRO " " N  " " " 7 0 1 C2 
    3033 14 6.00352 -13.1813 14.6139 433 " " " " A 2 0 0 "PRO " " CA " " " 6 0 1 C2 
    3034 14 6.37273 -13.4067 16.1158 433 " " " " A 2 0 0 "PRO " " C  " " " 6 0 1 C2 
    3035 23 6.65851 -12.4249 16.7704 433 " " " " A 70 0 0 "PRO " " O  " " " 8 0 1 C2 
    3036 14 7.17956 -13.4965 13.7084 433 " " " " A 2 0 0 "PRO " " CB " " " 6 0 1 C2 
    3037 14 7.77365 -12.1126 13.4791 433 " " " " A 2 0 0 "PRO " " CG " " " 6 0 1 C2 
    3038 14 6.67359 -11.1473 13.6013 433 " " " " A 2 0 0 "PRO " " CD " " " 6 0 1 C2 
    3039 40 6.20523 -14.6433 16.6982 434 " " " " A 43 0 0 "PRO " " N  " " " 7 0 1 C2 
    3040 14 6.28157 -14.9023 18.1498 434 " " " " A 2 0 0 "PRO " " CA " " " 6 0 1 C2 
    3041 14 7.70242 -14.7798 18.6919 434 " " " " A 2 0 0 "PRO " " C  " " " 6 0 1 C2 
    3042 23 7.86267 -14.612 19.9012 434 " " " " A 70 0 0 "PRO " " O  " " " 8 0 1 C2 
    3043 14 5.62449 -16.2026 18.3601 434 " " " " A 2 0 0 "PRO " " CB " " " 6 0 1 C2 
    3044 14 5.79932 -16.9586 17.0748 434 " " " " A 2 0 0 "PRO " " CG " " " 6 0 1 C2 
    3045 14 5.74958 -15.8299 16.0206 434 " " " " A 2 0 0 "PRO " " CD " " " 6 0 1 C2 
    3046 40 8.76205 -14.8065 17.8932 435 " " " " A 43 0 0 "ASP " " N  " " " 7 0 1 C2 
    3047 14 10.1217 -14.4557 18.3123 435 " " " " A 2 0 0 "ASP " " CA " " " 6 0 1 C2 
    3048 14 10.6182 -13.0318 18.159 435 " " " " A 2 0 0 "ASP " " C  " " " 6 0 1 C2 
    3049 23 11.8556 -12.8393 18.2889 435 " " " " A 70 0 0 "ASP " " O  " " " 8 0 1 C2 
    3050 14 11.0875 -15.4027 17.4692 435 " " " " A 2 0 0 "ASP " " CB " " " 6 0 1 C2 
    3051 14 11.1459 -15.0781 15.9662 435 " " " " A 2 0 0 "ASP " " CG " " " 6 0 1 C2 
    3052 23 10.0982 -14.6712 15.3564 435 " " " " A 70 0 0 "ASP " " OD1" " " 8 0 1 C2 
    3053 23 12.2823 -15.1041 15.3703 435 " " " " A 70 0 0 "ASP " " OD2" " " 8 0 1 C2 
    3054 40 9.77057 -12.0102 17.922 436 " " " " A 43 0 0 "ASN " " N  " " " 7 0 1 C2 
    3055 14 10.0692 -10.5195 17.8467 436 " " " " A 2 0 0 "ASN " " CA " " " 6 0 1 C2 
    3056 14 9.98588 -9.86981 19.2259 436 " " " " A 2 0 0 "ASN " " C  " " " 6 0 1 C2 
    3057 23 8.99855 -10.0823 19.9651 436 " " " " A 70 0 0 "ASN " " O  " " " 8 0 1 C2 
    3058 14 8.83525 -9.94338 17.0517 436 " " " " A 2 0 0 "ASN " " CB " " " 6 0 1 C2 
    3059 14 9.23449 -8.55108 16.4887 436 " " " " A 2 0 0 "ASN " " CG " " " 6 0 1 C2 
    3060 23 9.4685 -7.6014 17.2598 436 " " " " A 70 0 0 "ASN " " OD1" " " 8 0 1 C2 
    3061 40 9.50756 -8.50731 15.2316 436 " " " " A 43 0 0 "ASN " " ND2" " " 7 0 1 C2 
    3062 40 11.0218 -9.09801 19.5878 437 " " " " A 43 0 0 "ALA " " N  " " " 7 0 1 C2 
    3063 14 11.3888 -8.61008 20.9389 437 " " " " A 2 0 0 "ALA " " CA " " " 6 0 1 C2 
    3064 14 10.2135 -7.78686 21.4637 437 " " " " A 2 0 0 "ALA " " C  " " " 6 0 1 C2 
    3065 23 9.80687 -7.93859 22.5835 437 " " " " A 70 0 0 "ALA " " O  " " " 8 0 1 C2 
    3066 14 12.7643 -7.82299 20.7746 437 " " " " A 2 0 0 "ALA " " CB " " " 6 0 1 C2 
    3067 40 9.63885 -6.86964 20.6407 438 " " " " A 43 0 0 "VAL " " N  " " " 7 0 1 C2 
    3068 14 8.57441 -5.91094 21.0416 438 " " " " A 2 0 0 "VAL " " CA " " " 6 0 1 C2 
    3069 14 7.22794 -6.60618 21.2943 438 " " " " A 2 0 0 "VAL " " C  " " " 6 0 1 C2 
    3070 23 6.36575 -6.11058 22.0472 438 " " " " A 70 0 0 "VAL " " O  " " " 8 0 1 C2 
    3071 14 8.57734 -4.78685 19.9957 438 " " " " A 2 0 0 "VAL " " CB " " " 6 0 1 C2 
    3072 14 9.89654 -4.07988 19.9335 438 " " " " A 2 0 0 "VAL " " CG1" " " 6 0 1 C2 
    3073 14 8.0727 -5.14921 18.5633 438 " " " " A 2 0 0 "VAL " " CG2" " " 6 0 1 C2 
    3074 40 7.05545 -7.83734 20.797 439 " " " " A 43 0 0 "ARG " " N  " " " 7 0 1 C2 
    3075 14 5.95444 -8.71383 21.1207 439 " " " " A 2 0 0 "ARG " " CA " " " 6 0 1 C2 
    3076 14 6.34849 -9.66681 22.3249 439 " " " " A 2 0 0 "ARG " " C  " " " 6 0 1 C2 
    3077 23 5.59007 -9.84192 23.2326 439 " " " " A 70 0 0 "ARG " " O  " " " 8 0 1 C2 
    3078 14 5.58479 -9.58335 20.0082 439 " " " " A 2 0 0 "ARG " " CB " " " 6 0 1 C2 
    3079 14 4.11665 -10.152 20.0332 439 " " " " A 2 0 0 "ARG " " CG " " " 6 0 1 C2 
    3080 14 3.93277 -11.2686 19.0038 439 " " " " A 2 0 0 "ARG " " CD " " " 6 0 1 C2 
    3081 40 3.27184 -12.4425 19.5565 439 " " " " A 43 0 0 "ARG " " NE " " " 7 0 1 C2 
    3082 14 2.58599 -13.4367 18.99 439 " " " " A 2 0 0 "ARG " " CZ " " " 6 0 1 C2 
    3083 40 1.99161 -14.3601 19.7374 439 " " " " A 43 0 0 "ARG " " NH1" " " 7 0 1 C2 
    3084 40 2.46045 -13.4179 17.6685 439 " " " " A 43 0 0 "ARG " " NH2" " " 7 0 1 C2 
    3085 40 7.60594 -10.2259 22.3486 440 " " " " A 43 0 0 "GLN " " N  " " " 7 0 1 C2 
    3086 14 8.23331 -10.9812 23.4529 440 " " " " A 2 0 0 "GLN " " CA " " " 6 0 1 C2 
    3087 14 8.26309 -10.2037 24.7958 440 " " " " A 2 0 0 "GLN " " C  " " " 6 0 1 C2 
    3088 23 7.95703 -10.7927 25.8345 440 " " " " A 70 0 0 "GLN " " O  " " " 8 0 1 C2 
    3089 14 9.55339 -11.6001 23.0286 440 " " " " A 2 0 0 "GLN " " CB " " " 6 0 1 C2 
    3090 14 9.97036 -12.5707 24.1545 440 " " " " A 2 0 0 "GLN " " CG " " " 6 0 1 C2 
    3091 14 10.9995 -13.637 23.7909 440 " " " " A 2 0 0 "GLN " " CD " " " 6 0 1 C2 
    3092 23 11.1754 -13.8866 22.6069 440 " " " " A 70 0 0 "GLN " " OE1" " " 8 0 1 C2 
    3093 40 11.7331 -14.265 24.6761 440 " " " " A 43 0 0 "GLN " " NE2" " " 7 0 1 C2 
    3094 40 8.61817 -8.93509 24.787 441 " " " " A 43 0 0 "SER " " N  " " " 7 0 1 C2 
    3095 14 8.76622 -8.10532 26.0097 441 " " " " A 2 0 0 "SER " " CA " " " 6 0 1 C2 
    3096 14 7.38002 -7.64768 26.3998 441 " " " " A 2 0 0 "SER " " C  " " " 6 0 1 C2 
    3097 23 7.15223 -7.66546 27.5753 441 " " " " A 70 0 0 "SER " " O  " " " 8 0 1 C2 
    3098 14 9.72138 -6.9154 25.6842 441 " " " " A 2 0 0 "SER " " CB " " " 6 0 1 C2 
    3099 23 11.0452 -7.42468 25.6817 441 " " " " A 70 0 0 "SER " " OG " " " 8 0 1 C2 
    3100 40 6.37654 -7.3958 25.5053 442 " " " " A 43 0 0 "GLN " " N  " " " 7 0 1 C2 
    3101 14 4.96014 -7.16983 25.7109 442 " " " " A 2 0 0 "GLN " " CA " " " 6 0 1 C2 
    3102 14 4.32558 -8.38171 26.3704 442 " " " " A 2 0 0 "GLN " " C  " " " 6 0 1 C2 
    3103 23 3.39287 -8.22828 27.1337 442 " " " " A 70 0 0 "GLN " " O  " " " 8 0 1 C2 
    3104 14 4.24169 -6.63038 24.4595 442 " " " " A 2 0 0 "GLN " " CB " " " 6 0 1 C2 
    3105 14 2.69234 -6.30271 24.4799 442 " " " " A 2 0 0 "GLN " " CG " " " 6 0 1 C2 
    3106 14 2.33036 -4.99011 25.1075 442 " " " " A 2 0 0 "GLN " " CD " " " 6 0 1 C2 
    3107 23 3.08902 -4.35619 25.8906 442 " " " " A 70 0 0 "GLN " " OE1" " " 8 0 1 C2 
    3108 40 1.14687 -4.57734 24.7237 442 " " " " A 43 0 0 "GLN " " NE2" " " 7 0 1 C2 
    3109 40 4.79769 -9.53843 26.0106 443 " " " " A 43 0 0 "GLU " " N  " " " 7 0 1 C2 
    3110 14 4.33322 -10.8218 26.5477 443 " " " " A 2 0 0 "GLU " " CA " " " 6 0 1 C2 
    3111 14 4.80162 -10.9715 28.0127 443 " " " " A 2 0 0 "GLU " " C  " " " 6 0 1 C2 
    3112 23 4.12443 -11.493 28.8929 443 " " " " A 70 0 0 "GLU " " O  " " " 8 0 1 C2 
    3113 14 4.8806 -11.9326 25.6422 443 " " " " A 2 0 0 "GLU " " CB " " " 6 0 1 C2 
    3114 14 4.41895 -13.4182 25.8101 443 " " " " A 2 0 0 "GLU " " CG " " " 6 0 1 C2 
    3115 14 2.9603 -13.468 25.3298 443 " " " " A 2 0 0 "GLU " " CD " " " 6 0 1 C2 
    3116 23 2.59596 -13.3493 24.1635 443 " " " " A 70 0 0 "GLU " " OE1" " " 8 0 1 C2 
    3117 23 2.1125 -13.5773 26.2071 443 " " " " A 70 0 0 "GLU " " OE2" " " 8 0 1 C2 
    3118 40 6.05 -10.5481 28.2093 444 " " " " A 43 0 0 "GLN " " N  " " " 7 0 1 C2 
    3119 14 6.64925 -10.7279 29.5314 444 " " " " A 2 0 0 "GLN " " CA " " " 6 0 1 C2 
    3120 14 6.06605 -9.64421 30.4523 444 " " " " A 2 0 0 "GLN " " C  " " " 6 0 1 C2 
    3121 23 5.77506 -9.92286 31.6178 444 " " " " A 70 0 0 "GLN " " O  " " " 8 0 1 C2 
    3122 14 8.18528 -10.4678 29.4844 444 " " " " A 2 0 0 "GLN " " CB " " " 6 0 1 C2 
    3123 14 9.08075 -11.68 28.9638 444 " " " " A 2 0 0 "GLN " " CG " " " 6 0 1 C2 
    3124 14 9.24854 -12.811 29.9665 444 " " " " A 2 0 0 "GLN " " CD " " " 6 0 1 C2 
    3125 23 9.66173 -13.8812 29.5691 444 " " " " A 70 0 0 "GLN " " OE1" " " 8 0 1 C2 
    3126 40 8.87376 -12.6695 31.2118 444 " " " " A 43 0 0 "GLN " " NE2" " " 7 0 1 C2 
    3127 40 5.85319 -8.46515 29.9551 445 " " " " A 43 0 0 "PHE " " N  " " " 7 0 1 C2 
    3128 14 4.98919 -7.47131 30.5958 445 " " " " A 2 0 0 "PHE " " CA " " " 6 0 1 C2 
    3129 14 3.65012 -8.06938 31.0266 445 " " " " A 2 0 0 "PHE " " C  " " " 6 0 1 C2 
    3130 23 3.36359 -7.95759 32.2142 445 " " " " A 70 0 0 "PHE " " O  " " " 8 0 1 C2 
    3131 14 4.80696 -6.33082 29.6112 445 " " " " A 2 0 0 "PHE " " CB " " " 6 0 1 C2 
    3132 14 3.86641 -5.14257 30.0482 445 " " " " A 2 0 0 "PHE " " CG " " " 6 0 1 C2 
    3133 14 2.83532 -4.8424 29.1978 445 " " " " A 2 0 0 "PHE " " CD1" " " 6 0 1 C2 
    3134 14 4.06987 -4.29505 31.1742 445 " " " " A 2 0 0 "PHE " " CD2" " " 6 0 1 C2 
    3135 14 1.95917 -3.7726 29.3928 445 " " " " A 2 0 0 "PHE " " CE1" " " 6 0 1 C2 
    3136 14 3.17065 -3.25601 31.4766 445 " " " " A 2 0 0 "PHE " " CE2" " " 6 0 1 C2 
    3137 14 2.10701 -3.00141 30.5894 445 " " " " A 2 0 0 "PHE " " CZ " " " 6 0 1 C2 
    3138 40 2.89063 -8.71096 30.1954 446 " " " " A 43 0 0 "ASP " " N  " " " 7 0 1 C2 
    3139 14 1.58723 -9.37224 30.4916 446 " " " " A 2 0 0 "ASP " " CA " " " 6 0 1 C2 
    3140 14 1.72794 -10.5881 31.4725 446 " " " " A 2 0 0 "ASP " " C  " " " 6 0 1 C2 
    3141 23 0.812149 -10.9316 32.1737 446 " " " " A 70 0 0 "ASP " " O  " " " 8 0 1 C2 
    3142 14 0.99049 -9.66712 29.0859 446 " " " " A 2 0 0 "ASP " " CB " " " 6 0 1 C2 
    3143 14 -0.342617 -10.4015 29.0942 446 " " " " A 2 0 0 "ASP " " CG " " " 6 0 1 C2 
    3144 23 -0.544411 -11.4038 28.3598 446 " " " " A 70 0 0 "ASP " " OD1" " " 8 0 1 C2 
    3145 23 -1.33577 -9.93947 29.7484 446 " " " " A 70 0 0 "ASP " " OD2" " " 8 0 1 C2 
    3146 40 2.88061 -11.3387 31.4147 447 " " " " A 43 0 0 "LYS " " N  " " " 7 0 1 C2 
    3147 14 3.13854 -12.4983 32.2748 447 " " " " A 2 0 0 "LYS " " CA " " " 6 0 1 C2 
    3148 14 3.46242 -12.1656 33.7235 447 " " " " A 2 0 0 "LYS " " C  " " " 6 0 1 C2 
    3149 23 3.0099 -12.8185 34.645 447 " " " " A 70 0 0 "LYS " " O  " " " 8 0 1 C2 
    3150 14 4.44767 -13.2132 31.777 447 " " " " A 2 0 0 "LYS " " CB " " " 6 0 1 C2 
    3151 14 4.59221 -14.6614 32.2556 447 " " " " A 2 0 0 "LYS " " CG " " " 6 0 1 C2 
    3152 14 5.72656 -15.3911 31.525 447 " " " " A 2 0 0 "LYS " " CD " " " 6 0 1 C2 
    3153 14 5.58813 -16.9318 31.5099 447 " " " " A 2 0 0 "LYS " " CE " " " 6 0 1 C2 
    3154 40 6.40253 -17.6077 30.5069 447 " " " " A 43 0 0 "LYS " " NZ " " " 7 0 1 C2 
    3155 40 4.20461 -11.0796 33.951 448 " " " " A 43 0 0 "LEU " " N  " " " 7 0 1 C2 
    3156 14 4.43118 -10.4016 35.2569 448 " " " " A 2 0 0 "LEU " " CA " " " 6 0 1 C2 
    3157 14 3.21209 -9.61934 35.7468 448 " " " " A 2 0 0 "LEU " " C  " " " 6 0 1 C2 
    3158 23 2.8292 -9.90625 36.8993 448 " " " " A 70 0 0 "LEU " " O  " " " 8 0 1 C2 
    3159 14 5.59338 -9.45055 34.9921 448 " " " " A 2 0 0 "LEU " " CB " " " 6 0 1 C2 
    3160 14 6.90499 -10.1153 34.6015 448 " " " " A 2 0 0 "LEU " " CG " " " 6 0 1 C2 
    3161 14 7.7934 -8.98777 33.9621 448 " " " " A 2 0 0 "LEU " " CD1" " " 6 0 1 C2 
    3162 14 7.62421 -10.8596 35.6514 448 " " " " A 2 0 0 "LEU " " CD2" " " 6 0 1 C2 
    3163 40 2.68961 -8.64034 34.9397 449 " " " " A 43 0 0 "PHE " " N  " " " 7 0 1 C2 
    3164 14 1.5061 -7.85275 35.3036 449 " " " " A 2 0 0 "PHE " " CA " " " 6 0 1 C2 
    3165 14 0.248855 -8.39448 34.4829 449 " " " " A 2 0 0 "PHE " " C  " " " 6 0 1 C2 
    3166 23 0.0786321 -8.03448 33.3088 449 " " " " A 70 0 0 "PHE " " O  " " " 8 0 1 C2 
    3167 14 1.82543 -6.3462 34.9031 449 " " " " A 2 0 0 "PHE " " CB " " " 6 0 1 C2 
    3168 14 3.18385 -5.8408 35.4685 449 " " " " A 2 0 0 "PHE " " CG " " " 6 0 1 C2 
    3169 14 3.45297 -5.73314 36.8578 449 " " " " A 2 0 0 "PHE " " CD1" " " 6 0 1 C2 
    3170 14 4.27801 -5.8428 34.5893 449 " " " " A 2 0 0 "PHE " " CD2" " " 6 0 1 C2 
    3171 14 4.75993 -5.68454 37.3369 449 " " " " A 2 0 0 "PHE " " CE1" " " 6 0 1 C2 
    3172 14 5.63505 -5.76167 35.0556 449 " " " " A 2 0 0 "PHE " " CE2" " " 6 0 1 C2 
    3173 14 5.83274 -5.77264 36.4418 449 " " " " A 2 0 0 "PHE " " CZ " " " 6 0 1 C2 
    3174 40 -0.665123 -9.24864 35.0512 450 " " " " A 43 0 0 "PRO " " N  " " " 7 0 1 C2 
    3175 14 -1.92221 -9.47572 34.3262 450 " " " " A 2 0 0 "PRO " " CA " " " 6 0 1 C2 
    3176 14 -2.90076 -8.23299 34.4119 450 " " " " A 2 0 0 "PRO " " C  " " " 6 0 1 C2 
    3177 23 -3.03285 -7.68333 35.4995 450 " " " " A 70 0 0 "PRO " " O  " " " 8 0 1 C2 
    3178 14 -2.48325 -10.7015 35.1418 450 " " " " A 2 0 0 "PRO " " CB " " " 6 0 1 C2 
    3179 14 -1.76041 -10.7256 36.4975 450 " " " " A 2 0 0 "PRO " " CG " " " 6 0 1 C2 
    3180 14 -0.483929 -9.86498 36.3381 450 " " " " A 2 0 0 "PRO " " CD " " " 6 0 1 C2 
    3181 40 -3.56772 -7.90745 33.2964 451 " " " " A 43 0 0 "GLY " " N  " " " 7 0 1 C2 
    3182 14 -4.68521 -6.87095 33.2275 451 " " " " A 2 0 0 "GLY " " CA " " " 6 0 1 C2 
    3183 14 -4.08011 -5.48788 32.7289 451 " " " " A 2 0 0 "GLY " " C  " " " 6 0 1 C2 
    3184 23 -4.6518 -4.49552 33.1532 451 " " " " A 70 0 0 "GLY " " O  " " " 8 0 1 C2 
    3185 40 -3.0547 -5.50183 31.847 452 " " " " A 43 0 0 "PHE " " N  " " " 7 0 1 C2 
    3186 14 -2.23441 -4.38729 31.4865 452 " " " " A 2 0 0 "PHE " " CA " " " 6 0 1 C2 
    3187 14 -1.84522 -4.33213 30.0006 452 " " " " A 2 0 0 "PHE " " C  " " " 6 0 1 C2 
    3188 23 -1.59184 -3.24693 29.5013 452 " " " " A 70 0 0 "PHE " " O  " " " 8 0 1 C2 
    3189 14 -1.01329 -4.22687 32.3728 452 " " " " A 2 0 0 "PHE " " CB " " " 6 0 1 C2 
    3190 14 -1.37579 -3.6183 33.7293 452 " " " " A 2 0 0 "PHE " " CG " " " 6 0 1 C2 
    3191 14 -1.53622 -2.21867 33.9448 452 " " " " A 2 0 0 "PHE " " CD1" " " 6 0 1 C2 
    3192 14 -1.45187 -4.3715 34.8727 452 " " " " A 2 0 0 "PHE " " CD2" " " 6 0 1 C2 
    3193 14 -1.63241 -1.57301 35.2152 452 " " " " A 2 0 0 "PHE " " CE1" " " 6 0 1 C2 
    3194 14 -1.55245 -3.80025 36.1428 452 " " " " A 2 0 0 "PHE " " CE2" " " 6 0 1 C2 
    3195 14 -1.61652 -2.38198 36.3222 452 " " " " A 2 0 0 "PHE " " CZ " " " 6 0 1 C2 
    3196 40 -1.68278 -5.4666 29.3215 453 " " " " A 43 0 0 "ARG " " N  " " " 7 0 1 C2 
    3197 14 -1.45143 -5.48236 27.8827 453 " " " " A 2 0 0 "ARG " " CA " " " 6 0 1 C2 
    3198 14 -2.71141 -5.03706 27.0997 453 " " " " A 2 0 0 "ARG " " C  " " " 6 0 1 C2 
    3199 23 -2.60432 -4.43774 25.9987 453 " " " " A 70 0 0 "ARG " " O  " " " 8 0 1 C2 
    3200 14 -1.10199 -6.88791 27.5153 453 " " " " A 2 0 0 "ARG " " CB " " " 6 0 1 C2 
    3201 14 -0.830555 -7.44127 26.1197 453 " " " " A 2 0 0 "ARG " " CG " " " 6 0 1 C2 
    3202 14 -1.02813 -8.94647 25.8926 453 " " " " A 2 0 0 "ARG " " CD " " " 6 0 1 C2 
    3203 40 -0.041157 -9.34619 24.8752 453 " " " " A 43 0 0 "ARG " " NE " " " 7 0 1 C2 
    3204 14 0.761814 -10.4453 24.9805 453 " " " " A 2 0 0 "ARG " " CZ " " " 6 0 1 C2 
    3205 40 0.890114 -11.241 26.0582 453 " " " " A 43 0 0 "ARG " " NH1" " " 7 0 1 C2 
    3206 40 1.40833 -10.8479 23.8419 453 " " " " A 43 0 0 "ARG " " NH2" " " 7 0 1 C2 
    3207 40 -3.93942 -5.32073 27.6151 454 " " " " A 43 0 0 "THR " " N  " " " 7 0 1 C2 
    3208 14 -5.20906 -5.12081 26.9692 454 " " " " A 2 0 0 "THR " " CA " " " 6 0 1 C2 
    3209 14 -5.69989 -3.70277 27.1996 454 " " " " A 2 0 0 "THR " " C  " " " 6 0 1 C2 
    3210 23 -5.67919 -3.25513 28.3565 454 " " " " A 70 0 0 "THR " " O  " " " 8 0 1 C2 
    3211 14 -6.15813 -6.22236 27.4975 454 " " " " A 2 0 0 "THR " " CB " " " 6 0 1 C2 
    3212 23 -5.78771 -7.56515 27.1164 454 " " " " A 70 0 0 "THR " " OG1" " " 8 0 1 C2 
    3213 14 -7.67095 -5.82519 27.3033 454 " " " " A 2 0 0 "THR " " CG2" " " 6 0 1 C2 
    3214 40 -6.0987 -2.96091 26.1493 455 " " " " A 43 0 0 "GLU " " N  " " " 7 0 1 C2 
    3215 14 -6.72439 -1.63593 26.0838 455 " " " " A 2 0 0 "GLU " " CA " " " 6 0 1 C2 
    3216 14 -8.20464 -1.55329 26.5907 455 " " " " A 2 0 0 "GLU " " C  " " " 6 0 1 C2 
    3217 23 -8.79247 -2.59376 26.568 455 " " " " A 70 0 0 "GLU " " O  " " " 8 0 1 C2 
    3218 14 -6.62531 -1.06463 24.6626 455 " " " " A 2 0 0 "GLU " " CB " " " 6 0 1 C2 
    3219 14 -5.25584 -1.06134 23.9417 455 " " " " A 2 0 0 "GLU " " CG " " " 6 0 1 C2 
    3220 14 -5.09871 -2.24734 22.9816 455 " " " " A 2 0 0 "GLU " " CD " " " 6 0 1 C2 
    3221 23 -4.63342 -2.08124 21.859 455 " " " " A 70 0 0 "GLU " " OE1" " " 8 0 1 C2 
    3222 23 -5.58322 -3.36016 23.283 455 " " " " A 70 0 0 "GLU " " OE2" " " 8 0 1 C2 
    3223 40 -8.70289 -0.597174 27.3372 456 " " " " A 43 0 0 "PRO " " N  " " " 7 0 1 C2 
    3224 14 -10.0511 -0.433256 27.7153 456 " " " " A 2 0 0 "PRO " " CA " " " 6 0 1 C2 
    3225 14 -10.9829 -0.201638 26.4825 456 " " " " A 2 0 0 "PRO " " C  " " " 6 0 1 C2 
    3226 23 -10.5888 0.398023 25.5373 456 " " " " A 70 0 0 "PRO " " O  " " " 8 0 1 C2 
    3227 14 -10.1087 0.592566 28.856 456 " " " " A 2 0 0 "PRO " " CB " " " 6 0 1 C2 
    3228 14 -8.94738 1.54659 28.3967 456 " " " " A 2 0 0 "PRO " " CG " " " 6 0 1 C2 
    3229 14 -7.93022 0.56591 27.783 456 " " " " A 2 0 0 "PRO " " CD " " " 6 0 1 C2 
    3230 40 -12.2462 -0.573681 26.7001 457 " " " " A 43 0 0 "LEU " " N  " " " 7 0 1 C2 
    3231 14 -13.3277 -0.477277 25.7139 457 " " " " A 2 0 0 "LEU " " CA " " " 6 0 1 C2 
    3232 14 -14.2865 0.594045 26.316 457 " " " " A 2 0 0 "LEU " " C  " " " 6 0 1 C2 
    3233 23 -14.6461 0.580767 27.4794 457 " " " " A 70 0 0 "LEU " " O  " " " 8 0 1 C2 
    3234 14 -13.981 -1.75767 25.3292 457 " " " " A 2 0 0 "LEU " " CB " " " 6 0 1 C2 
    3235 14 -14.6843 -1.88064 23.9571 457 " " " " A 2 0 0 "LEU " " CG " " " 6 0 1 C2 
    3236 14 -14.634 -3.2708 23.2889 457 " " " " A 2 0 0 "LEU " " CD1" " " 6 0 1 C2 
    3237 14 -16.222 -1.52139 24.1065 457 " " " " A 2 0 0 "LEU " " CD2" " " 6 0 1 C2 
    3238 40 -14.3789 1.6413 25.5063 458 " " " " A 43 0 0 "THR " " N  " " " 7 0 1 C2 
    3239 14 -15.0642 2.93651 25.7642 458 " " " " A 2 0 0 "THR " " CA " " " 6 0 1 C2 
    3240 14 -16.3743 3.10535 24.9971 458 " " " " A 2 0 0 "THR " " C  " " " 6 0 1 C2 
    3241 23 -16.4556 2.78732 23.8226 458 " " " " A 70 0 0 "THR " " O  " " " 8 0 1 C2 
    3242 14 -14.042 3.97592 25.4417 458 " " " " A 2 0 0 "THR " " CB " " " 6 0 1 C2 
    3243 23 -13.635 3.8819 24.0839 458 " " " " A 70 0 0 "THR " " OG1" " " 8 0 1 C2 
    3244 14 -12.8212 3.99437 26.3713 458 " " " " A 2 0 0 "THR " " CG2" " " 6 0 1 C2 
    3245 40 -17.4034 3.38446 25.8197 459 " " " " A 43 0 0 "LEU " " N  " " " 7 0 1 C2 
    3246 14 -18.8535 3.53018 25.4633 459 " " " " A 2 0 0 "LEU " " CA " " " 6 0 1 C2 
    3247 14 -19.1485 5.00057 25.7549 459 " " " " A 2 0 0 "LEU " " C  " " " 6 0 1 C2 
    3248 23 -19.0401 5.38755 26.8933 459 " " " " A 70 0 0 "LEU " " O  " " " 8 0 1 C2 
    3249 14 -19.6896 2.51184 26.2475 459 " " " " A 2 0 0 "LEU " " CB " " " 6 0 1 C2 
    3250 14 -21.2763 2.51274 25.9715 459 " " " " A 2 0 0 "LEU " " CG " " " 6 0 1 C2 
    3251 14 -21.8474 1.16525 26.4753 459 " " " " A 2 0 0 "LEU " " CD1" " " 6 0 1 C2 
    3252 14 -22.1614 3.71712 26.4841 459 " " " " A 2 0 0 "LEU " " CD2" " " 6 0 1 C2 
    3253 40 -19.368 5.85711 24.7078 460 " " " " A 43 0 0 "VAL " " N  " " " 7 0 1 C2 
    3254 14 -19.9134 7.1786 24.7817 460 " " " " A 2 0 0 "VAL " " CA " " " 6 0 1 C2 
    3255 14 -21.4204 7.12817 24.9039 460 " " " " A 2 0 0 "VAL " " C  " " " 6 0 1 C2 
    3256 23 -22.0825 6.52792 24.0665 460 " " " " A 70 0 0 "VAL " " O  " " " 8 0 1 C2 
    3257 14 -19.612 7.89037 23.3869 460 " " " " A 2 0 0 "VAL " " CB " " " 6 0 1 C2 
    3258 14 -20.1295 9.28337 23.2236 460 " " " " A 2 0 0 "VAL " " CG1" " " 6 0 1 C2 
    3259 14 -18.149 7.95998 22.939 460 " " " " A 2 0 0 "VAL " " CG2" " " 6 0 1 C2 
    3260 40 -21.968 7.67902 25.9298 461 " " " " A 43 0 0 "MET " " N  " " " 7 0 1 C2 
    3261 14 -23.4153 7.88957 26.1411 461 " " " " A 2 0 0 "MET " " CA " " " 6 0 1 C2 
    3262 14 -23.4769 9.43847 25.8625 461 " " " " A 2 0 0 "MET " " C  " " " 6 0 1 C2 
    3263 23 -22.8044 10.2123 26.5448 461 " " " " A 70 0 0 "MET " " O  " " " 8 0 1 C2 
    3264 14 -23.8069 7.49307 27.6057 461 " " " " A 2 0 0 "MET " " CB " " " 6 0 1 C2 
    3265 14 -25.3336 7.19241 27.8343 461 " " " " A 2 0 0 "MET " " CG " " " 6 0 1 C2 
    3266 52 -25.6053 6.39455 29.4006 461 " " " " A 13 0 0 "MET " " SD " " " 16 0 1 C2 
    3267 14 -25.0951 4.71421 28.8644 461 " " " " A 2 0 0 "MET " " CE " " " 6 0 1 C2 
    3268 40 -24.3365 9.91168 24.957 462 " " " " A 43 0 0 "LYS " " N  " " " 7 0 1 C2 
    3269 14 -24.4423 11.3378 24.5878 462 " " " " A 2 0 0 "LYS " " CA " " " 6 0 1 C2 
    3270 14 -25.9675 11.6954 24.5041 462 " " " " A 2 0 0 "LYS " " C  " " " 6 0 1 C2 
    3271 23 -26.7443 11.1941 23.6883 462 " " " " A 70 0 0 "LYS " " O  " " " 8 0 1 C2 
    3272 14 -23.6174 11.5907 23.3255 462 " " " " A 2 0 0 "LYS " " CB " " " 6 0 1 C2 
    3273 14 -23.1562 13.016 23.1643 462 " " " " A 2 0 0 "LYS " " CG " " " 6 0 1 C2 
    3274 14 -22.3811 13.2699 21.9346 462 " " " " A 2 0 0 "LYS " " CD " " " 6 0 1 C2 
    3275 14 -21.7296 14.6378 21.8703 462 " " " " A 2 0 0 "LYS " " CE " " " 6 0 1 C2 
    3276 40 -22.6853 15.8246 22.1133 462 " " " " A 43 0 0 "LYS " " NZ " " " 7 0 1 C2 
    3277 40 -26.394 12.6019 25.3718 463 " " " " A 43 0 0 "ARG " " N  " " " 7 0 1 C2 
    3278 14 -27.6399 13.3674 25.3275 463 " " " " A 2 0 0 "ARG " " CA " " " 6 0 1 C2 
    3279 14 -27.3628 14.6885 24.5875 463 " " " " A 2 0 0 "ARG " " C  " " " 6 0 1 C2 
    3280 23 -26.7427 15.5662 25.2153 463 " " " " A 70 0 0 "ARG " " O  " " " 8 0 1 C2 
    3281 14 -28.034 13.602 26.8066 463 " " " " A 2 0 0 "ARG " " CB " " " 6 0 1 C2 
    3282 14 -28.7443 12.3515 27.4173 463 " " " " A 2 0 0 "ARG " " CG " " " 6 0 1 C2 
    3283 14 -29.5674 12.8627 28.637 463 " " " " A 2 0 0 "ARG " " CD " " " 6 0 1 C2 
    3284 40 -30.8364 13.4635 28.2123 463 " " " " A 43 0 0 "ARG " " NE " " " 7 0 1 C2 
    3285 14 -32.0421 13.2788 28.8154 463 " " " " A 2 0 0 "ARG " " CZ " " " 6 0 1 C2 
    3286 40 -33.0646 13.9908 28.4456 463 " " " " A 43 0 0 "ARG " " NH1" " " 7 0 1 C2 
    3287 40 -32.1359 12.3745 29.8181 463 " " " " A 43 0 0 "ARG " " NH2" " " 7 0 1 C2 
    3288 40 -27.7411 14.741 23.3133 464 " " " " A 43 0 0 "GLU " " N  " " " 7 0 1 C2 
    3289 14 -27.526 15.8333 22.3891 464 " " " " A 2 0 0 "GLU " " CA " " " 6 0 1 C2 
    3290 14 -28.6348 16.9032 22.6291 464 " " " " A 2 0 0 "GLU " " C  " " " 6 0 1 C2 
    3291 23 -28.4336 17.9829 22.1616 464 " " " " A 70 0 0 "GLU " " O  " " " 8 0 1 C2 
    3292 14 -27.6161 15.2121 20.9741 464 " " " " A 2 0 0 "GLU " " CB " " " 6 0 1 C2 
    3293 14 -26.8197 16.0086 19.8588 464 " " " " A 2 0 0 "GLU " " CG " " " 6 0 1 C2 
    3294 14 -25.3811 16.2963 20.1592 464 " " " " A 2 0 0 "GLU " " CD " " " 6 0 1 C2 
    3295 23 -25.0357 17.483 20.2944 464 " " " " A 70 0 0 "GLU " " OE1" " " 8 0 1 C2 
    3296 23 -24.605 15.3779 20.4609 464 " " " " A 70 0 0 "GLU " " OE2" " " 8 0 1 C2 
    3297 40 -29.6443 16.5934 23.3971 465 " " " " A 43 0 0 "ASP " " N  " " " 7 0 1 C2 
    3298 14 -30.6063 17.4852 24.0883 465 " " " " A 2 0 0 "ASP " " CA " " " 6 0 1 C2 
    3299 14 -30.0138 18.2726 25.2676 465 " " " " A 2 0 0 "ASP " " C  " " " 6 0 1 C2 
    3300 23 -30.5803 19.2935 25.6699 465 " " " " A 70 0 0 "ASP " " O  " " " 8 0 1 C2 
    3301 14 -31.8207 16.6542 24.5543 465 " " " " A 2 0 0 "ASP " " CB " " " 6 0 1 C2 
    3302 14 -31.6709 15.6922 25.7561 465 " " " " A 2 0 0 "ASP " " CG " " " 6 0 1 C2 
    3303 23 -30.6691 14.9737 25.824 465 " " " " A 70 0 0 "ASP " " OD1" " " 8 0 1 C2 
    3304 23 -32.7439 15.5631 26.4508 465 " " " " A 70 0 0 "ASP " " OD2" " " 8 0 1 C2 
    3305 40 -28.7826 18.027 25.6914 466 " " " " A 43 0 0 "GLY " " N  " " " 7 0 1 C2 
    3306 14 -27.9084 18.7921 26.5605 466 " " " " A 2 0 0 "GLY " " CA " " " 6 0 1 C2 
    3307 14 -28.095 18.6221 28.0991 466 " " " " A 2 0 0 "GLY " " C  " " " 6 0 1 C2 
    3308 23 -27.5342 19.2636 28.9693 466 " " " " A 70 0 0 "GLY " " O  " " " 8 0 1 C2 
    3309 40 -29.0043 17.7417 28.4326 467 " " " " A 43 0 0 "GLU " " N  " " " 7 0 1 C2 
    3310 14 -29.3117 17.3434 29.7572 467 " " " " A 2 0 0 "GLU " " CA " " " 6 0 1 C2 
    3311 14 -28.123 16.4434 30.2832 467 " " " " A 2 0 0 "GLU " " C  " " " 6 0 1 C2 
    3312 23 -27.7463 15.506 29.5716 467 " " " " A 70 0 0 "GLU " " O  " " " 8 0 1 C2 
    3313 14 -30.603 16.6004 29.733 467 " " " " A 2 0 0 "GLU " " CB " " " 6 0 1 C2 
    3314 14 -31.1394 15.9277 31.0112 467 " " " " A 2 0 0 "GLU " " CG " " " 6 0 1 C2 
    3315 14 -31.6244 16.9438 32.0611 467 " " " " A 2 0 0 "GLU " " CD " " " 6 0 1 C2 
    3316 23 -32.5047 17.6784 31.7919 467 " " " " A 70 0 0 "GLU " " OE1" " " 8 0 1 C2 
    3317 23 -31.0927 16.8762 33.1629 467 " " " " A 70 0 0 "GLU " " OE2" " " 8 0 1 C2 
    3318 40 -27.559 16.666 31.503 468 " " " " A 43 0 0 "PRO " " N  " " " 7 0 1 C2 
    3319 14 -26.6833 15.7455 32.3512 468 " " " " A 2 0 0 "PRO " " CA " " " 6 0 1 C2 
    3320 14 -27.1682 14.2549 32.5503 468 " " " " A 2 0 0 "PRO " " C  " " " 6 0 1 C2 
    3321 23 -28.1828 13.9841 33.1851 468 " " " " A 70 0 0 "PRO " " O  " " " 8 0 1 C2 
    3322 14 -26.5453 16.5976 33.6893 468 " " " " A 2 0 0 "PRO " " CB " " " 6 0 1 C2 
    3323 14 -27.0035 18.0347 33.4282 468 " " " " A 2 0 0 "PRO " " CG " " " 6 0 1 C2 
    3324 14 -27.7691 17.9589 32.1415 468 " " " " A 2 0 0 "PRO " " CD " " " 6 0 1 C2 
    3325 40 -26.3773 13.2607 32.015 469 " " " " A 43 0 0 "ILE " " N  " " " 7 0 1 C2 
    3326 14 -26.4991 11.8148 32.2424 469 " " " " A 2 0 0 "ILE " " CA " " " 6 0 1 C2 
    3327 14 -26.0873 11.6223 33.7142 469 " " " " A 2 0 0 "ILE " " C  " " " 6 0 1 C2 
    3328 23 -25.0693 12.177 34.1497 469 " " " " A 70 0 0 "ILE " " O  " " " 8 0 1 C2 
    3329 14 -25.4595 11.2078 31.2315 469 " " " " A 2 0 0 "ILE " " CB " " " 6 0 1 C2 
    3330 14 -25.7712 11.5219 29.7574 469 " " " " A 2 0 0 "ILE " " CG1" " " 6 0 1 C2 
    3331 14 -25.5259 9.64006 31.4583 469 " " " " A 2 0 0 "ILE " " CG2" " " 6 0 1 C2 
    3332 14 -24.725 11.061 28.8417 469 " " " " A 2 0 0 "ILE " " CD1" " " 6 0 1 C2 
    3333 40 -26.7828 10.7648 34.4888 470 " " " " A 43 0 0 "THR " " N  " " " 7 0 1 C2 
    3334 14 -26.557 10.459 35.8294 470 " " " " A 2 0 0 "THR " " CA " " " 6 0 1 C2 
    3335 14 -25.8845 9.07983 35.8686 470 " " " " A 2 0 0 "THR " " C  " " " 6 0 1 C2 
    3336 23 -26.0361 8.15588 35.0784 470 " " " " A 70 0 0 "THR " " O  " " " 8 0 1 C2 
    3337 14 -27.9266 10.4634 36.5592 470 " " " " A 2 0 0 "THR " " CB " " " 6 0 1 C2 
    3338 23 -28.8018 9.41714 36.3193 470 " " " " A 70 0 0 "THR " " OG1" " " 8 0 1 C2 
    3339 14 -28.6857 11.7585 36.3071 470 " " " " A 2 0 0 "THR " " CG2" " " 6 0 1 C2 
    3340 40 -25.1155 8.87754 36.9377 471 " " " " A 43 0 0 "ASP " " N  " " " 7 0 1 C2 
    3341 14 -24.6054 7.61292 37.5267 471 " " " " A 2 0 0 "ASP " " CA " " " 6 0 1 C2 
    3342 14 -25.6427 6.43284 37.5466 471 " " " " A 2 0 0 "ASP " " C  " " " 6 0 1 C2 
    3343 23 -25.2769 5.25058 37.6217 471 " " " " A 70 0 0 "ASP " " O  " " " 8 0 1 C2 
    3344 14 -24.0754 7.92619 38.9403 471 " " " " A 2 0 0 "ASP " " CB " " " 6 0 1 C2 
    3345 14 -25.0388 8.14267 40.1212 471 " " " " A 2 0 0 "ASP " " CG " " " 6 0 1 C2 
    3346 23 -24.8648 7.6027 41.2694 471 " " " " A 70 0 0 "ASP " " OD1" " " 8 0 1 C2 
    3347 23 -25.9438 9.03377 40.1164 471 " " " " A 70 0 0 "ASP " " OD2" " " 8 0 1 C2 
    3348 40 -26.9981 6.81525 37.5808 472 " " " " A 43 0 0 "ALA " " N  " " " 7 0 1 C2 
    3349 14 -28.0844 5.87101 37.6441 472 " " " " A 2 0 0 "ALA " " CA " " " 6 0 1 C2 
    3350 14 -28.2235 5.28266 36.2468 472 " " " " A 2 0 0 "ALA " " C  " " " 6 0 1 C2 
    3351 23 -28.603 4.09879 36.1915 472 " " " " A 70 0 0 "ALA " " O  " " " 8 0 1 C2 
    3352 14 -29.3813 6.59152 38.0167 472 " " " " A 2 0 0 "ALA " " CB " " " 6 0 1 C2 
    3353 40 -27.8808 5.98734 35.1712 473 " " " " A 43 0 0 "GLN " " N  " " " 7 0 1 C2 
    3354 14 -27.7806 5.4281 33.8254 473 " " " " A 2 0 0 "GLN " " CA " " " 6 0 1 C2 
    3355 14 -26.5857 4.52642 33.6378 473 " " " " A 2 0 0 "GLN " " C  " " " 6 0 1 C2 
    3356 23 -26.6965 3.46124 32.9978 473 " " " " A 70 0 0 "GLN " " O  " " " 8 0 1 C2 
    3357 14 -27.716 6.51876 32.6811 473 " " " " A 2 0 0 "GLN " " CB " " " 6 0 1 C2 
    3358 14 -29.1199 7.0743 32.2882 473 " " " " A 2 0 0 "GLN " " CG " " " 6 0 1 C2 
    3359 14 -29.5872 8.03419 33.3154 473 " " " " A 2 0 0 "GLN " " CD " " " 6 0 1 C2 
    3360 23 -29.0631 9.19194 33.4358 473 " " " " A 70 0 0 "GLN " " OE1" " " 8 0 1 C2 
    3361 40 -30.5231 7.62522 34.1756 473 " " " " A 43 0 0 "GLN " " NE2" " " 7 0 1 C2 
    3362 40 -25.4257 4.81772 34.295 474 " " " " A 43 0 0 "ILE " " N  " " " 7 0 1 C2 
    3363 14 -24.3065 3.88064 34.4132 474 " " " " A 2 0 0 "ILE " " CA " " " 6 0 1 C2 
    3364 14 -24.6851 2.61682 35.2603 474 " " " " A 2 0 0 "ILE " " C  " " " 6 0 1 C2 
    3365 23 -24.2167 1.51686 34.9271 474 " " " " A 70 0 0 "ILE " " O  " " " 8 0 1 C2 
    3366 14 -23.0582 4.59222 34.9562 474 " " " " A 2 0 0 "ILE " " CB " " " 6 0 1 C2 
    3367 14 -22.7374 5.91157 34.1502 474 " " " " A 2 0 0 "ILE " " CG1" " " 6 0 1 C2 
    3368 14 -21.7698 3.69771 34.8353 474 " " " " A 2 0 0 "ILE " " CG2" " " 6 0 1 C2 
    3369 14 -21.4514 6.69866 34.5119 474 " " " " A 2 0 0 "ILE " " CD1" " " 6 0 1 C2 
    3370 40 -25.5162 2.75499 36.2838 475 " " " " A 43 0 0 "ALA " " N  " " " 7 0 1 C2 
    3371 14 -25.8255 1.52795 37.0581 475 " " " " A 2 0 0 "ALA " " CA " " " 6 0 1 C2 
    3372 14 -26.6089 0.548807 36.2797 475 " " " " A 2 0 0 "ALA " " C  " " " 6 0 1 C2 
    3373 23 -26.3037 -0.628176 36.2388 475 " " " " A 70 0 0 "ALA " " O  " " " 8 0 1 C2 
    3374 14 -26.5551 1.83564 38.3988 475 " " " " A 2 0 0 "ALA " " CB " " " 6 0 1 C2 
    3375 40 -27.6362 1.16253 35.6045 476 " " " " A 43 0 0 "ASP " " N  " " " 7 0 1 C2 
    3376 14 -28.4162 0.607409 34.5438 476 " " " " A 2 0 0 "ASP " " CA " " " 6 0 1 C2 
    3377 14 -27.5272 -0.180681 33.4878 476 " " " " A 2 0 0 "ASP " " C  " " " 6 0 1 C2 
    3378 23 -27.7157 -1.36678 33.4273 476 " " " " A 70 0 0 "ASP " " O  " " " 8 0 1 C2 
    3379 14 -29.499 1.61188 34.0825 476 " " " " A 2 0 0 "ASP " " CB " " " 6 0 1 C2 
    3380 14 -30.3401 0.926814 32.9909 476 " " " " A 2 0 0 "ASP " " CG " " " 6 0 1 C2 
    3381 23 -30.874 -0.19101 33.2552 476 " " " " A 70 0 0 "ASP " " OD1" " " 8 0 1 C2 
    3382 23 -30.4325 1.42796 31.8805 476 " " " " A 70 0 0 "ASP " " OD2" " " 8 0 1 C2 
    3383 40 -26.6444 0.552022 32.7815 477 " " " " A 43 0 0 "MET " " N  " " " 7 0 1 C2 
    3384 14 -25.7628 0.0693712 31.6948 477 " " " " A 2 0 0 "MET " " CA " " " 6 0 1 C2 
    3385 14 -24.6951 -0.995286 32.2201 477 " " " " A 2 0 0 "MET " " C  " " " 6 0 1 C2 
    3386 23 -24.4614 -2.02926 31.5413 477 " " " " A 70 0 0 "MET " " O  " " " 8 0 1 C2 
    3387 14 -24.9509 1.23141 31.1255 477 " " " " A 2 0 0 "MET " " CB " " " 6 0 1 C2 
    3388 14 -24.0818 0.998542 29.8334 477 " " " " A 2 0 0 "MET " " CG " " " 6 0 1 C2 
    3389 52 -25.037 0.585536 28.3513 477 " " " " A 13 0 0 "MET " " SD " " " 16 0 1 C2 
    3390 14 -24.3872 -1.11621 27.8855 477 " " " " A 2 0 0 "MET " " CE " " " 6 0 1 C2 
    3391 40 -24.1269 -0.831368 33.4508 478 " " " " A 43 0 0 "ARG " " N  " " " 7 0 1 C2 
    3392 14 -23.3027 -1.8524 34.0964 478 " " " " A 2 0 0 "ARG " " CA " " " 6 0 1 C2 
    3393 14 -23.9513 -3.22597 34.2569 478 " " " " A 2 0 0 "ARG " " C  " " " 6 0 1 C2 
    3394 23 -23.3447 -4.24805 34.0051 478 " " " " A 70 0 0 "ARG " " O  " " " 8 0 1 C2 
    3395 14 -22.7818 -1.32794 35.4491 478 " " " " A 2 0 0 "ARG " " CB " " " 6 0 1 C2 
    3396 14 -21.9517 -2.3277 36.2856 478 " " " " A 2 0 0 "ARG " " CG " " " 6 0 1 C2 
    3397 14 -21.0738 -1.61181 37.3595 478 " " " " A 2 0 0 "ARG " " CD " " " 6 0 1 C2 
    3398 40 -21.8836 -0.680403 38.1843 478 " " " " A 43 0 0 "ARG " " NE " " " 7 0 1 C2 
    3399 14 -21.6567 0.70875 38.3198 478 " " " " A 2 0 0 "ARG " " CZ " " " 6 0 1 C2 
    3400 40 -20.7115 1.32841 37.6881 478 " " " " A 43 0 0 "ARG " " NH1" " " 7 0 1 C2 
    3401 40 -22.5221 1.32645 39.0643 478 " " " " A 43 0 0 "ARG " " NH2" " " 7 0 1 C2 
    3402 40 -25.2646 -3.27794 34.7239 479 " " " " A 43 0 0 "ALA " " N  " " " 7 0 1 C2 
    3403 14 -26.0073 -4.54473 34.9417 479 " " " " A 2 0 0 "ALA " " CA " " " 6 0 1 C2 
    3404 14 -26.2382 -5.26172 33.5546 479 " " " " A 2 0 0 "ALA " " C  " " " 6 0 1 C2 
    3405 23 -26.3988 -6.48 33.5096 479 " " " " A 70 0 0 "ALA " " O  " " " 8 0 1 C2 
    3406 14 -27.3303 -4.19191 35.5901 479 " " " " A 2 0 0 "ALA " " CB " " " 6 0 1 C2 
    3407 40 -26.3401 -4.48591 32.5035 480 " " " " A 43 0 0 "LYS " " N  " " " 7 0 1 C2 
    3408 14 -26.7705 -4.91387 31.1721 480 " " " " A 2 0 0 "LYS " " CA " " " 6 0 1 C2 
    3409 14 -25.6053 -5.51826 30.3698 480 " " " " A 2 0 0 "LYS " " C  " " " 6 0 1 C2 
    3410 23 -25.7872 -6.15377 29.3238 480 " " " " A 70 0 0 "LYS " " O  " " " 8 0 1 C2 
    3411 14 -27.2975 -3.63561 30.5288 480 " " " " A 2 0 0 "LYS " " CB " " " 6 0 1 C2 
    3412 14 -28.8113 -3.39434 30.8185 480 " " " " A 2 0 0 "LYS " " CG " " " 6 0 1 C2 
    3413 14 -29.4295 -2.12189 30.1574 480 " " " " A 2 0 0 "LYS " " CD " " " 6 0 1 C2 
    3414 14 -30.9471 -2.00283 30.2307 480 " " " " A 2 0 0 "LYS " " CE " " " 6 0 1 C2 
    3415 40 -31.3484 -0.60656 30.2881 480 " " " " A 43 0 0 "LYS " " NZ " " " 7 0 1 C2 
    3416 40 -24.3766 -5.21898 30.8485 481 " " " " A 43 0 0 "ALA " " N  " " " 7 0 1 C2 
    3417 14 -23.1518 -5.62137 30.1599 481 " " " " A 2 0 0 "ALA " " CA " " " 6 0 1 C2 
    3418 14 -22.2904 -6.39255 31.1583 481 " " " " A 2 0 0 "ALA " " C  " " " 6 0 1 C2 
    3419 23 -21.0691 -6.14054 31.086 481 " " " " A 70 0 0 "ALA " " O  " " " 8 0 1 C2 
    3420 14 -22.5014 -4.49313 29.4259 481 " " " " A 2 0 0 "ALA " " CB " " " 6 0 1 C2 
    3421 40 -22.8595 -6.98703 32.1703 482 " " " " A 43 0 0 "LEU " " N  " " " 7 0 1 C2 
    3422 14 -22.0576 -7.41759 33.3113 482 " " " " A 2 0 0 "LEU " " CA " " " 6 0 1 C2 
    3423 14 -21.483 -8.86218 33.0656 482 " " " " A 2 0 0 "LEU " " C  " " " 6 0 1 C2 
    3424 23 -20.4139 -9.12652 33.5848 482 " " " " A 70 0 0 "LEU " " O  " " " 8 0 1 C2 
    3425 14 -23.125 -7.57101 34.4542 482 " " " " A 2 0 0 "LEU " " CB " " " 6 0 1 C2 
    3426 14 -22.4999 -7.48429 35.8782 482 " " " " A 2 0 0 "LEU " " CG " " " 6 0 1 C2 
    3427 14 -22.0997 -6.09279 36.2139 482 " " " " A 2 0 0 "LEU " " CD1" " " 6 0 1 C2 
    3428 14 -23.3656 -8.0981 36.9232 482 " " " " A 2 0 0 "LEU " " CD2" " " 6 0 1 C2 
    3429 40 -22.2643 -9.75944 32.4811 483 " " " " A 43 0 0 "THR " " N  " " " 7 0 1 C2 
    3430 14 -21.9216 -11.1695 32.1597 483 " " " " A 2 0 0 "THR " " CA " " " 6 0 1 C2 
    3431 14 -21.5553 -11.4113 30.6555 483 " " " " A 2 0 0 "THR " " C  " " " 6 0 1 C2 
    3432 23 -21.414 -12.5886 30.2441 483 " " " " A 70 0 0 "THR " " O  " " " 8 0 1 C2 
    3433 14 -23.1883 -12.0069 32.5092 483 " " " " A 2 0 0 "THR " " CB " " " 6 0 1 C2 
    3434 23 -24.2384 -12.0395 31.5015 483 " " " " A 70 0 0 "THR " " OG1" " " 8 0 1 C2 
    3435 14 -23.8105 -11.7811 33.8473 483 " " " " A 2 0 0 "THR " " CG2" " " 6 0 1 C2 
    3436 40 -21.5753 -10.2896 29.8945 484 " " " " A 43 0 0 "VAL " " N  " " " 7 0 1 C2 
    3437 14 -21.241 -10.1987 28.4336 484 " " " " A 2 0 0 "VAL " " CA " " " 6 0 1 C2 
    3438 14 -19.7912 -10.6964 28.1973 484 " " " " A 2 0 0 "VAL " " C  " " " 6 0 1 C2 
    3439 23 -18.8767 -10.3103 28.9351 484 " " " " A 70 0 0 "VAL " " O  " " " 8 0 1 C2 
    3440 14 -21.5508 -8.83545 27.8655 484 " " " " A 2 0 0 "VAL " " CB " " " 6 0 1 C2 
    3441 14 -21.386 -8.73509 26.33 484 " " " " A 2 0 0 "VAL " " CG1" " " 6 0 1 C2 
    3442 14 -23.05 -8.44275 28.0427 484 " " " " A 2 0 0 "VAL " " CG2" " " 6 0 1 C2 
    3443 40 -19.6444 -11.6273 27.2589 485 " " " " A 43 0 0 "SER " " N  " " " 7 0 1 C2 
    3444 14 -18.446 -12.332 26.8711 485 " " " " A 2 0 0 "SER " " CA " " " 6 0 1 C2 
    3445 14 -17.3613 -11.311 26.4298 485 " " " " A 2 0 0 "SER " " C  " " " 6 0 1 C2 
    3446 23 -17.5743 -10.4614 25.5624 485 " " " " A 70 0 0 "SER " " O  " " " 8 0 1 C2 
    3447 14 -18.6829 -13.373 25.7844 485 " " " " A 2 0 0 "SER " " CB " " " 6 0 1 C2 
    3448 23 -19.3876 -12.816 24.6144 485 " " " " A 70 0 0 "SER " " OG " " " 8 0 1 C2 
    3449 40 -16.2107 -11.3655 27.1783 486 " " " " A 43 0 0 "GLY " " N  " " " 7 0 1 C2 
    3450 14 -15.1224 -10.3398 27.0637 486 " " " " A 2 0 0 "GLY " " CA " " " 6 0 1 C2 
    3451 14 -15.1883 -9.21768 28.1125 486 " " " " A 2 0 0 "GLY " " C  " " " 6 0 1 C2 
    3452 23 -14.1447 -8.63551 28.2444 486 " " " " A 70 0 0 "GLY " " O  " " " 8 0 1 C2 
    3453 40 -16.3123 -9.03249 28.8236 487 " " " " A 43 0 0 "PHE " " N  " " " 7 0 1 C2 
    3454 14 -16.6042 -7.89333 29.7927 487 " " " " A 2 0 0 "PHE " " CA " " " 6 0 1 C2 
    3455 14 -17.0855 -8.33255 31.1647 487 " " " " A 2 0 0 "PHE " " C  " " " 6 0 1 C2 
    3456 23 -17.5276 -7.52676 32.046 487 " " " " A 70 0 0 "PHE " " O  " " " 8 0 1 C2 
    3457 14 -17.765 -7.06795 29.1315 487 " " " " A 2 0 0 "PHE " " CB " " " 6 0 1 C2 
    3458 14 -17.5963 -6.48388 27.7516 487 " " " " A 2 0 0 "PHE " " CG " " " 6 0 1 C2 
    3459 14 -18.0647 -7.15007 26.5916 487 " " " " A 2 0 0 "PHE " " CD1" " " 6 0 1 C2 
    3460 14 -16.8718 -5.2649 27.6097 487 " " " " A 2 0 0 "PHE " " CD2" " " 6 0 1 C2 
    3461 14 -17.8596 -6.56056 25.3125 487 " " " " A 2 0 0 "PHE " " CE1" " " 6 0 1 C2 
    3462 14 -16.6719 -4.73397 26.3572 487 " " " " A 2 0 0 "PHE " " CE2" " " 6 0 1 C2 
    3463 14 -17.0988 -5.44705 25.1825 487 " " " " A 2 0 0 "PHE " " CZ " " " 6 0 1 C2 
    3464 40 -16.92 -9.63657 31.4103 488 " " " " A 43 0 0 "THR " " N  " " " 7 0 1 C2 
    3465 14 -17.3674 -10.3643 32.6333 488 " " " " A 2 0 0 "THR " " CA " " " 6 0 1 C2 
    3466 14 -16.7045 -9.70762 33.9563 488 " " " " A 2 0 0 "THR " " C  " " " 6 0 1 C2 
    3467 23 -15.4989 -9.4789 34.0808 488 " " " " A 70 0 0 "THR " " O  " " " 8 0 1 C2 
    3468 14 -17.0609 -11.8945 32.463 488 " " " " A 2 0 0 "THR " " CB " " " 6 0 1 C2 
    3469 23 -15.7978 -12.0471 31.9028 488 " " " " A 70 0 0 "THR " " OG1" " " 8 0 1 C2 
    3470 14 -18.0264 -12.4605 31.4902 488 " " " " A 2 0 0 "THR " " CG2" " " 6 0 1 C2 
    3471 40 -17.5421 -9.5313 34.9544 489 " " " " A 43 0 0 "ASP " " N  " " " 7 0 1 C2 
    3472 14 -17.3505 -8.74771 36.1973 489 " " " " A 2 0 0 "ASP " " CA " " " 6 0 1 C2 
    3473 14 -16.1489 -9.2483 37.0313 489 " " " " A 2 0 0 "ASP " " C  " " " 6 0 1 C2 
    3474 23 -15.7064 -10.4014 36.939 489 " " " " A 70 0 0 "ASP " " O  " " " 8 0 1 C2 
    3475 14 -18.6862 -8.70864 36.938 489 " " " " A 2 0 0 "ASP " " CB " " " 6 0 1 C2 
    3476 14 -19.0946 -9.94676 37.6717 489 " " " " A 2 0 0 "ASP " " CG " " " 6 0 1 C2 
    3477 23 -19.1383 -9.89778 38.92 489 " " " " A 70 0 0 "ASP " " OD1" " " 8 0 1 C2 
    3478 23 -19.4764 -11.004 37.099 489 " " " " A 70 0 0 "ASP " " OD2" " " 8 0 1 C2 
    3479 40 -15.4803 -8.38522 37.7944 490 " " " " A 43 0 0 "PRO " " N  " " " 7 0 1 C2 
    3480 14 -14.1338 -8.66388 38.3069 490 " " " " A 2 0 0 "PRO " " CA " " " 6 0 1 C2 
    3481 14 -14.2252 -9.5474 39.6154 490 " " " " A 2 0 0 "PRO " " C  " " " 6 0 1 C2 
    3482 23 -15.2781 -9.56431 40.2902 490 " " " " A 70 0 0 "PRO " " O  " " " 8 0 1 C2 
    3483 14 -13.5975 -7.27588 38.6812 490 " " " " A 2 0 0 "PRO " " CB " " " 6 0 1 C2 
    3484 14 -14.7811 -6.38152 38.8945 490 " " " " A 2 0 0 "PRO " " CG " " " 6 0 1 C2 
    3485 14 -15.8796 -7.01211 38.0367 490 " " " " A 2 0 0 "PRO " " CD " " " 6 0 1 C2 
    3486 40 -13.1524 -10.1497 39.9874 491 " " " " A 43 0 0 "ASP " " N  " " " 7 0 1 C2 
    3487 14 -12.9463 -10.9415 41.1958 491 " " " " A 2 0 0 "ASP " " CA " " " 6 0 1 C2 
    3488 14 -11.5712 -10.6919 41.8623 491 " " " " A 2 0 0 "ASP " " C  " " " 6 0 1 C2 
    3489 23 -11.5315 -11.0048 43.0993 491 " " " " A 70 0 0 "ASP " " O  " " " 8 0 1 C2 
    3490 14 -13.0986 -12.4126 40.8897 491 " " " " A 2 0 0 "ASP " " CB " " " 6 0 1 C2 
    3491 14 -12.025 -13.1206 40.1328 491 " " " " A 2 0 0 "ASP " " CG " " " 6 0 1 C2 
    3492 23 -12.198 -13.1039 38.9316 491 " " " " A 70 0 0 "ASP " " OD1" " " 8 0 1 C2 
    3493 23 -11.0582 -13.6851 40.6992 491 " " " " A 70 0 0 "ASP " " OD2" " " 8 0 1 C2 
    3494 40 -10.5643 -10.0854 41.2281 492 " " " " A 43 0 0 "ASN " " N  " " " 7 0 1 C2 
    3495 14 -9.25313 -9.83144 41.7762 492 " " " " A 2 0 0 "ASN " " CA " " " 6 0 1 C2 
    3496 14 -8.61061 -8.47872 41.4178 492 " " " " A 2 0 0 "ASN " " C  " " " 6 0 1 C2 
    3497 23 -7.49943 -8.18384 41.7695 492 " " " " A 70 0 0 "ASN " " O  " " " 8 0 1 C2 
    3498 14 -8.37429 -11.0751 41.5845 492 " " " " A 2 0 0 "ASN " " CB " " " 6 0 1 C2 
    3499 14 -7.88679 -11.3503 40.119 492 " " " " A 2 0 0 "ASN " " CG " " " 6 0 1 C2 
    3500 23 -6.96864 -10.7371 39.594 492 " " " " A 70 0 0 "ASN " " OD1" " " 8 0 1 C2 
    3501 40 -8.54701 -12.3376 39.4791 492 " " " " A 43 0 0 "ASN " " ND2" " " 7 0 1 C2 
    3502 40 -9.2712 -7.67349 40.5855 493 " " " " A 43 0 0 "ASP " " N  " " " 7 0 1 C2 
    3503 14 -8.79099 -6.39299 39.9956 493 " " " " A 2 0 0 "ASP " " CA " " " 6 0 1 C2 
    3504 14 -9.92198 -5.33624 39.9277 493 " " " " A 2 0 0 "ASP " " C  " " " 6 0 1 C2 
    3505 23 -11.0305 -5.70369 39.5946 493 " " " " A 70 0 0 "ASP " " O  " " " 8 0 1 C2 
    3506 14 -8.01996 -6.67472 38.6152 493 " " " " A 2 0 0 "ASP " " CB " " " 6 0 1 C2 
    3507 14 -8.8783 -6.78778 37.4072 493 " " " " A 2 0 0 "ASP " " CG " " " 6 0 1 C2 
    3508 23 -9.01021 -5.77804 36.6867 493 " " " " A 70 0 0 "ASP " " OD1" " " 8 0 1 C2 
    3509 23 -9.46117 -7.8402 37.2181 493 " " " " A 70 0 0 "ASP " " OD2" " " 8 0 1 C2 
    3510 40 -9.7256 -4.01626 40.1656 494 " " " " A 43 0 0 "PRO " " N  " " " 7 0 1 C2 
    3511 14 -10.8384 -3.02254 40.1007 494 " " " " A 2 0 0 "PRO " " CA " " " 6 0 1 C2 
    3512 14 -11.2674 -2.60013 38.5929 494 " " " " A 2 0 0 "PRO " " C  " " " 6 0 1 C2 
    3513 23 -12.2633 -1.87497 38.5277 494 " " " " A 70 0 0 "PRO " " O  " " " 8 0 1 C2 
    3514 14 -10.288 -1.7849 40.9303 494 " " " " A 2 0 0 "PRO " " CB " " " 6 0 1 C2 
    3515 14 -8.79206 -1.82317 40.644 494 " " " " A 2 0 0 "PRO " " CG " " " 6 0 1 C2 
    3516 14 -8.44312 -3.31109 40.5567 494 " " " " A 2 0 0 "PRO " " CD " " " 6 0 1 C2 
    3517 40 -10.5271 -2.95942 37.5305 495 " " " " A 43 0 0 "GLU " " N  " " " 7 0 1 C2 
    3518 14 -10.6231 -2.25857 36.2253 495 " " " " A 2 0 0 "GLU " " CA " " " 6 0 1 C2 
    3519 14 -11.5569 -2.94581 35.2138 495 " " " " A 2 0 0 "GLU " " C  " " " 6 0 1 C2 
    3520 23 -12.3388 -2.30974 34.4371 495 " " " " A 70 0 0 "GLU " " O  " " " 8 0 1 C2 
    3521 14 -9.3123 -1.99359 35.528 495 " " " " A 2 0 0 "GLU " " CB " " " 6 0 1 C2 
    3522 14 -8.43727 -0.986676 36.305 495 " " " " A 2 0 0 "GLU " " CG " " " 6 0 1 C2 
    3523 14 -9.11852 0.300302 36.6815 495 " " " " A 2 0 0 "GLU " " CD " " " 6 0 1 C2 
    3524 23 -9.31514 1.12588 35.7406 495 " " " " A 70 0 0 "GLU " " OE1" " " 8 0 1 C2 
    3525 23 -9.50136 0.498411 37.8642 495 " " " " A 70 0 0 "GLU " " OE2" " " 8 0 1 C2 
    3526 40 -11.7932 -4.26064 35.3646 496 " " " " A 43 0 0 "LYS " " N  " " " 7 0 1 C2 
    3527 14 -12.8158 -5.0669 34.7032 496 " " " " A 2 0 0 "LYS " " CA " " " 6 0 1 C2 
    3528 14 -14.2708 -4.77709 35.124 496 " " " " A 2 0 0 "LYS " " C  " " " 6 0 1 C2 
    3529 23 -15.2165 -5.4518 34.5915 496 " " " " A 70 0 0 "LYS " " O  " " " 8 0 1 C2 
    3530 14 -12.5847 -6.59734 34.8515 496 " " " " A 2 0 0 "LYS " " CB " " " 6 0 1 C2 
    3531 14 -11.2304 -7.20786 34.2008 496 " " " " A 2 0 0 "LYS " " CG " " " 6 0 1 C2 
    3532 14 -11.1141 -8.73814 34.3379 496 " " " " A 2 0 0 "LYS " " CD " " " 6 0 1 C2 
    3533 14 -9.76008 -9.23679 33.9929 496 " " " " A 2 0 0 "LYS " " CE " " " 6 0 1 C2 
    3534 40 -8.76449 -8.43933 34.7677 496 " " " " A 43 0 0 "LYS " " NZ " " " 7 0 1 C2 
    3535 40 -14.4589 -3.77976 35.9478 497 " " " " A 43 0 0 "MET " " N  " " " 7 0 1 C2 
    3536 14 -15.7205 -3.10522 36.2741 497 " " " " A 2 0 0 "MET " " CA " " " 6 0 1 C2 
    3537 14 -16.0956 -2.04757 35.2414 497 " " " " A 2 0 0 "MET " " C  " " " 6 0 1 C2 
    3538 23 -15.2104 -1.2549 34.852 497 " " " " A 70 0 0 "MET " " O  " " " 8 0 1 C2 
    3539 14 -15.4737 -2.41985 37.6585 497 " " " " A 2 0 0 "MET " " CB " " " 6 0 1 C2 
    3540 14 -16.8852 -1.8331 38.1328 497 " " " " A 2 0 0 "MET " " CG " " " 6 0 1 C2 
    3541 52 -16.9078 -1.34203 39.8723 497 " " " " A 13 0 0 "MET " " SD " " " 16 0 1 C2 
    3542 14 -18.6922 -0.936152 40.1424 497 " " " " A 2 0 0 "MET " " CE " " " 6 0 1 C2 
    3543 40 -17.3749 -1.84572 34.9627 498 " " " " A 43 0 0 "TRP " " N  " " " 7 0 1 C2 
    3544 14 -17.9122 -0.768876 34.1728 498 " " " " A 2 0 0 "TRP " " CA " " " 6 0 1 C2 
    3545 14 -18.1291 0.502131 34.9912 498 " " " " A 2 0 0 "TRP " " C  " " " 6 0 1 C2 
    3546 23 -19.0398 0.62191 35.7967 498 " " " " A 70 0 0 "TRP " " O  " " " 8 0 1 C2 
    3547 14 -19.2989 -1.04244 33.6022 498 " " " " A 2 0 0 "TRP " " CB " " " 6 0 1 C2 
    3548 14 -19.3581 -1.9776 32.4207 498 " " " " A 2 0 0 "TRP " " CG " " " 6 0 1 C2 
    3549 14 -19.8512 -3.28235 32.4359 498 " " " " A 2 0 0 "TRP " " CD1" " " 6 0 1 C2 
    3550 14 -18.9928 -1.65628 31.0309 498 " " " " A 2 0 0 "TRP " " CD2" " " 6 0 1 C2 
    3551 40 -19.815 -3.74618 31.1596 498 " " " " A 43 0 0 "TRP " " NE1" " " 7 0 1 C2 
    3552 14 -19.3545 -2.76245 30.236 498 " " " " A 2 0 0 "TRP " " CE2" " " 6 0 1 C2 
    3553 14 -18.3789 -0.592247 30.3897 498 " " " " A 2 0 0 "TRP " " CE3" " " 6 0 1 C2 
    3554 14 -19.1105 -2.83986 28.8546 498 " " " " A 2 0 0 "TRP " " CZ2" " " 6 0 1 C2 
    3555 14 -18.2702 -0.568727 29.0067 498 " " " " A 2 0 0 "TRP " " CZ3" " " 6 0 1 C2 
    3556 14 -18.5968 -1.70711 28.23 498 " " " " A 2 0 0 "TRP " " CH2" " " 6 0 1 C2 
    3557 40 -17.168 1.43457 34.8719 499 " " " " A 43 0 0 "LYS " " N  " " " 7 0 1 C2 
    3558 14 -16.9979 2.73681 35.5493 499 " " " " A 2 0 0 "LYS " " CA " " " 6 0 1 C2 
    3559 14 -16.5479 3.82413 34.5804 499 " " " " A 2 0 0 "LYS " " C  " " " 6 0 1 C2 
    3560 23 -16.1161 3.41571 33.4941 499 " " " " A 70 0 0 "LYS " " O  " " " 8 0 1 C2 
    3561 14 -16.1279 2.62497 36.7641 499 " " " " A 2 0 0 "LYS " " CB " " " 6 0 1 C2 
    3562 14 -14.7088 2.12255 36.4984 499 " " " " A 2 0 0 "LYS " " CG " " " 6 0 1 C2 
    3563 14 -14.082 1.6713 37.8316 499 " " " " A 2 0 0 "LYS " " CD " " " 6 0 1 C2 
    3564 14 -12.5732 1.56318 37.6452 499 " " " " A 2 0 0 "LYS " " CE " " " 6 0 1 C2 
    3565 40 -11.7599 1.33853 38.8811 499 " " " " A 43 0 0 "LYS " " NZ " " " 7 0 1 C2 
    3566 40 -16.736 5.07633 34.9585 500 " " " " A 43 0 0 "GLU " " N  " " " 7 0 1 C2 
    3567 14 -16.4051 6.14978 34.0514 500 " " " " A 2 0 0 "GLU " " CA " " " 6 0 1 C2 
    3568 14 -14.8757 6.45929 33.8071 500 " " " " A 2 0 0 "GLU " " C  " " " 6 0 1 C2 
    3569 23 -14.063 6.27884 34.6957 500 " " " " A 70 0 0 "GLU " " O  " " " 8 0 1 C2 
    3570 14 -17.183 7.45935 34.5147 500 " " " " A 2 0 0 "GLU " " CB " " " 6 0 1 C2 
    3571 14 -16.5492 8.80224 34.2247 500 " " " " A 2 0 0 "GLU " " CG " " " 6 0 1 C2 
    3572 14 -17.5254 9.79656 34.8127 500 " " " " A 2 0 0 "GLU " " CD " " " 6 0 1 C2 
    3573 23 -18.1944 10.4308 33.9705 500 " " " " A 70 0 0 "GLU " " OE1" " " 8 0 1 C2 
    3574 23 -17.6287 10.1719 35.9662 500 " " " " A 70 0 0 "GLU " " OE2" " " 8 0 1 C2 
    3575 40 -14.6073 6.95739 32.6247 501 " " " " A 43 0 0 "ARG " " N  " " " 7 0 1 C2 
    3576 14 -13.2443 7.36749 32.182 501 " " " " A 2 0 0 "ARG " " CA " " " 6 0 1 C2 
    3577 14 -12.7152 8.49819 33.163 501 " " " " A 2 0 0 "ARG " " C  " " " 6 0 1 C2 
    3578 23 -13.4041 9.50349 33.3393 501 " " " " A 70 0 0 "ARG " " O  " " " 8 0 1 C2 
    3579 14 -13.1345 7.80656 30.6855 501 " " " " A 2 0 0 "ARG " " CB " " " 6 0 1 C2 
    3580 14 -11.7253 8.20238 30.1967 501 " " " " A 2 0 0 "ARG " " CG " " " 6 0 1 C2 
    3581 14 -11.7721 8.55358 28.7156 501 " " " " A 2 0 0 "ARG " " CD " " " 6 0 1 C2 
    3582 40 -10.6292 9.35696 28.2871 501 " " " " A 43 0 0 "ARG " " NE " " " 7 0 1 C2 
    3583 14 -9.87302 9.22192 27.1871 501 " " " " A 2 0 0 "ARG " " CZ " " " 6 0 1 C2 
    3584 40 -9.8442 8.06137 26.5215 501 " " " " A 43 0 0 "ARG " " NH1" " " 7 0 1 C2 
    3585 40 -9.07996 10.1838 26.8076 501 " " " " A 43 0 0 "ARG " " NH2" " " 7 0 1 C2 
    3586 40 -11.472 8.33542 33.7004 502 " " " " A 43 0 0 "PRO " " N  " " " 7 0 1 C2 
    3587 14 -10.7853 9.33935 34.6128 502 " " " " A 2 0 0 "PRO " " CA " " " 6 0 1 C2 
    3588 14 -10.3125 10.6262 33.8571 502 " " " " A 2 0 0 "PRO " " C  " " " 6 0 1 C2 
    3589 23 -9.54159 10.5505 32.8812 502 " " " " A 70 0 0 "PRO " " O  " " " 8 0 1 C2 
    3590 14 -9.57108 8.61555 35.2178 502 " " " " A 2 0 0 "PRO " " CB " " " 6 0 1 C2 
    3591 14 -9.27047 7.49874 34.2079 502 " " " " A 2 0 0 "PRO " " CG " " " 6 0 1 C2 
    3592 14 -10.5962 7.18789 33.471 502 " " " " A 2 0 0 "PRO " " CD " " " 6 0 1 C2 
    3593 40 -10.798 11.8327 34.1802 503 " " " " A 43 0 0 "ALA " " N  " " " 7 0 1 C2 
    3594 14 -10.6223 13.0593 33.4487 503 " " " " A 2 0 0 "ALA " " CA " " " 6 0 1 C2 
    3595 14 -9.3157 13.816 33.7344 503 " " " " A 2 0 0 "ALA " " C  " " " 6 0 1 C2 
    3596 23 -8.71889 13.5208 34.7657 503 " " " " A 70 0 0 "ALA " " O  " " " 8 0 1 C2 
    3597 14 -11.7564 14.0341 33.9098 503 " " " " A 2 0 0 "ALA " " CB " " " 6 0 1 C2 
    3598 40 -8.82078 14.7263 32.8391 504 " " " " A 43 0 0 "ASN " " N  " " " 7 0 1 C2 
    3599 14 -7.63385 15.5595 33.1551 504 " " " " A 2 0 0 "ASN " " CA " " " 6 0 1 C2 
    3600 14 -7.72346 17.0912 32.86 504 " " " " A 2 0 0 "ASN " " C  " " " 6 0 1 C2 
    3601 23 -8.7931 17.6254 32.5202 504 " " " " A 70 0 0 "ASN " " O  " " " 8 0 1 C2 
    3602 14 -6.41478 14.8689 32.6731 504 " " " " A 2 0 0 "ASN " " CB " " " 6 0 1 C2 
    3603 14 -6.26305 14.8383 31.12 504 " " " " A 2 0 0 "ASN " " CG " " " 6 0 1 C2 
    3604 23 -5.8647 15.7696 30.4744 504 " " " " A 70 0 0 "ASN " " OD1" " " 8 0 1 C2 
    3605 40 -6.54477 13.6969 30.4933 504 " " " " A 43 0 0 "ASN " " ND2" " " 7 0 1 C2 
    3606 40 -6.59543 17.7865 33.0312 505 " " " " A 43 0 0 "ASP " " N  " " " 7 0 1 C2 
    3607 14 -6.45079 19.1935 32.8055 505 " " " " A 2 0 0 "ASP " " CA " " " 6 0 1 C2 
    3608 14 -6.61774 19.4993 31.2565 505 " " " " A 2 0 0 "ASP " " C  " " " 6 0 1 C2 
    3609 23 -6.9722 20.6031 30.9013 505 " " " " A 70 0 0 "ASP " " O  " " " 8 0 1 C2 
    3610 14 -5.05671 19.764 33.2613 505 " " " " A 2 0 0 "ASP " " CB " " " 6 0 1 C2 
    3611 14 -3.82804 19.6382 32.3429 505 " " " " A 2 0 0 "ASP " " CG " " " 6 0 1 C2 
    3612 23 -3.07956 20.6542 32.0982 505 " " " " A 70 0 0 "ASP " " OD1" " " 8 0 1 C2 
    3613 23 -3.44698 18.5085 31.9938 505 " " " " A 70 0 0 "ASP " " OD2" " " 8 0 1 C2 
    3614 40 -6.38709 18.5961 30.3124 506 " " " " A 43 0 0 "SER " " N  " " " 7 0 1 C2 
    3615 14 -6.51603 18.8165 28.865 506 " " " " A 2 0 0 "SER " " CA " " " 6 0 1 C2 
    3616 14 -8.00994 18.6258 28.3548 506 " " " " A 2 0 0 "SER " " C  " " " 6 0 1 C2 
    3617 23 -8.28142 18.6338 27.1776 506 " " " " A 70 0 0 "SER " " O  " " " 8 0 1 C2 
    3618 14 -5.62855 17.7863 28.1895 506 " " " " A 2 0 0 "SER " " CB " " " 6 0 1 C2 
    3619 23 -5.39521 17.852 26.7788 506 " " " " A 70 0 0 "SER " " OG " " " 8 0 1 C2 
    3620 40 -8.99726 18.4952 29.2679 507 " " " " A 43 0 0 "GLY " " N  " " " 7 0 1 C2 
    3621 14 -10.387 18.2087 28.9704 507 " " " " A 2 0 0 "GLY " " CA " " " 6 0 1 C2 
    3622 14 -11.2346 19.4775 28.9219 507 " " " " A 2 0 0 "GLY " " C  " " " 6 0 1 C2 
    3623 23 -10.7241 20.5654 29.2871 507 " " " " A 70 0 0 "GLY " " O  " " " 8 0 1 C2 
    3624 40 -12.5327 19.3098 28.5589 508 " " " " A 43 0 0 "SER " " N  " " " 7 0 1 C2 
    3625 14 -13.5409 20.3818 28.4902 508 " " " " A 2 0 0 "SER " " CA " " " 6 0 1 C2 
    3626 14 -14.933 19.7832 28.854 508 " " " " A 2 0 0 "SER " " C  " " " 6 0 1 C2 
    3627 23 -15.9425 20.0643 28.1447 508 " " " " A 70 0 0 "SER " " O  " " " 8 0 1 C2 
    3628 14 -13.4735 21.1264 27.047 508 " " " " A 2 0 0 "SER " " CB " " " 6 0 1 C2 
    3629 23 -13.682 20.2298 25.9219 508 " " " " A 70 0 0 "SER " " OG " " " 8 0 1 C2 
    3630 40 -14.9421 18.926 29.8934 509 " " " " A 43 0 0 "LYS " " N  " " " 7 0 1 C2 
    3631 14 -15.9942 18.2244 30.5762 509 " " " " A 2 0 0 "LYS " " CA " " " 6 0 1 C2 
    3632 14 -17.4909 18.8794 30.5591 509 " " " " A 2 0 0 "LYS " " C  " " " 6 0 1 C2 
    3633 23 -17.635 20.042 30.9098 509 " " " " A 70 0 0 "LYS " " O  " " " 8 0 1 C2 
    3634 14 -15.4441 17.6304 31.8216 509 " " " " A 2 0 0 "LYS " " CB " " " 6 0 1 C2 
    3635 14 -15.3423 18.6179 32.986 509 " " " " A 2 0 0 "LYS " " CG " " " 6 0 1 C2 
    3636 14 -14.8421 20.0396 32.6463 509 " " " " A 2 0 0 "LYS " " CD " " " 6 0 1 C2 
    3637 14 -14.4254 20.8876 33.8603 509 " " " " A 2 0 0 "LYS " " CE " " " 6 0 1 C2 
    3638 40 -14.5144 22.3805 33.5784 509 " " " " A 43 0 0 "LYS " " NZ " " " 7 0 1 C2 
    3639 40 -18.5003 17.9429 30.3352 510 " " " " A 43 0 0 "ASP " " N  " " " 7 0 1 C2 
    3640 14 -19.868 18.302 30.5005 510 " " " " A 2 0 0 "ASP " " CA " " " 6 0 1 C2 
    3641 14 -20.5476 16.9515 30.8801 510 " " " " A 2 0 0 "ASP " " C  " " " 6 0 1 C2 
    3642 23 -20.3318 16.0211 30.0602 510 " " " " A 70 0 0 "ASP " " O  " " " 8 0 1 C2 
    3643 14 -20.3955 18.9018 29.1867 510 " " " " A 2 0 0 "ASP " " CB " " " 6 0 1 C2 
    3644 14 -21.8646 19.174 29.0337 510 " " " " A 2 0 0 "ASP " " CG " " " 6 0 1 C2 
    3645 23 -22.6609 18.3451 29.4503 510 " " " " A 70 0 0 "ASP " " OD1" " " 8 0 1 C2 
    3646 23 -22.3053 20.1648 28.4335 510 " " " " A 70 0 0 "ASP " " OD2" " " 8 0 1 C2 
    3647 40 -21.5421 16.88 31.7741 511 " " " " A 43 0 0 "PRO " " N  " " " 7 0 1 C2 
    3648 14 -22.2442 15.5888 32.1011 511 " " " " A 2 0 0 "PRO " " CA " " " 6 0 1 C2 
    3649 14 -23.2531 14.9846 31.1187 511 " " " " A 2 0 0 "PRO " " C  " " " 6 0 1 C2 
    3650 23 -23.6118 13.7984 31.1356 511 " " " " A 70 0 0 "PRO " " O  " " " 8 0 1 C2 
    3651 14 -22.9235 15.8451 33.4432 511 " " " " A 2 0 0 "PRO " " CB " " " 6 0 1 C2 
    3652 14 -23.0262 17.3533 33.4347 511 " " " " A 2 0 0 "PRO " " CG " " " 6 0 1 C2 
    3653 14 -21.9054 17.8943 32.6356 511 " " " " A 2 0 0 "PRO " " CD " " " 6 0 1 C2 
    3654 40 -23.6801 15.8436 30.1827 512 " " " " A 43 0 0 "SER " " N  " " " 7 0 1 C2 
    3655 14 -24.4067 15.4188 28.9573 512 " " " " A 2 0 0 "SER " " CA " " " 6 0 1 C2 
    3656 14 -23.6456 14.5226 27.9754 512 " " " " A 2 0 0 "SER " " C  " " " 6 0 1 C2 
    3657 23 -24.2366 13.9702 27.1016 512 " " " " A 70 0 0 "SER " " O  " " " 8 0 1 C2 
    3658 14 -24.9684 16.5905 28.2955 512 " " " " A 2 0 0 "SER " " CB " " " 6 0 1 C2 
    3659 23 -24.1579 17.3835 27.5712 512 " " " " A 70 0 0 "SER " " OG " " " 8 0 1 C2 
    3660 40 -22.3192 14.3537 28.0865 513 " " " " A 43 0 0 "VAL " " N  " " " 7 0 1 C2 
    3661 14 -21.4479 13.455 27.2571 513 " " " " A 2 0 0 "VAL " " CA " " " 6 0 1 C2 
    3662 14 -20.6917 12.7675 28.3811 513 " " " " A 2 0 0 "VAL " " C  " " " 6 0 1 C2 
    3663 23 -20.0072 13.4362 29.1598 513 " " " " A 70 0 0 "VAL " " O  " " " 8 0 1 C2 
    3664 14 -20.6039 14.2737 26.2017 513 " " " " A 2 0 0 "VAL " " CB " " " 6 0 1 C2 
    3665 14 -19.9965 15.6189 26.6866 513 " " " " A 2 0 0 "VAL " " CG1" " " 6 0 1 C2 
    3666 14 -19.5468 13.4301 25.5156 513 " " " " A 2 0 0 "VAL " " CG2" " " 6 0 1 C2 
    3667 40 -20.8085 11.439 28.429 514 " " " " A 43 0 0 "ARG " " N  " " " 7 0 1 C2 
    3668 14 -20.0095 10.6496 29.4483 514 " " " " A 2 0 0 "ARG " " CA " " " 6 0 1 C2 
    3669 14 -19.4946 9.42075 28.732 514 " " " " A 2 0 0 "ARG " " C  " " " 6 0 1 C2 
    3670 23 -20.2264 8.74454 28.0077 514 " " " " A 70 0 0 "ARG " " O  " " " 8 0 1 C2 
    3671 14 -20.7525 10.563 30.8495 514 " " " " A 2 0 0 "ARG " " CB " " " 6 0 1 C2 
    3672 14 -20.9503 11.8636 31.5806 514 " " " " A 2 0 0 "ARG " " CG " " " 6 0 1 C2 
    3673 14 -21.833 11.7309 32.8682 514 " " " " A 2 0 0 "ARG " " CD " " " 6 0 1 C2 
    3674 40 -21.033 11.2958 34.0662 514 " " " " A 43 0 0 "ARG " " NE " " " 7 0 1 C2 
    3675 14 -21.2357 11.5723 35.3577 514 " " " " A 2 0 0 "ARG " " CZ " " " 6 0 1 C2 
    3676 40 -22.3959 12.0606 35.7624 514 " " " " A 43 0 0 "ARG " " NH1" " " 7 0 1 C2 
    3677 40 -20.2759 11.303 36.1995 514 " " " " A 43 0 0 "ARG " " NH2" " " 7 0 1 C2 
    3678 40 -18.2881 8.97693 29.1214 515 " " " " A 43 0 0 "VAL " " N  " " " 7 0 1 C2 
    3679 14 -17.648 7.75627 28.5705 515 " " " " A 2 0 0 "VAL " " CA " " " 6 0 1 C2 
    3680 14 -17.5301 6.85662 29.812 515 " " " " A 2 0 0 "VAL " " C  " " " 6 0 1 C2 
    3681 23 -16.9239 7.23765 30.8123 515 " " " " A 70 0 0 "VAL " " O  " " " 8 0 1 C2 
    3682 14 -16.2924 7.99604 27.9426 515 " " " " A 2 0 0 "VAL " " CB " " " 6 0 1 C2 
    3683 14 -15.6053 6.67652 27.5992 515 " " " " A 2 0 0 "VAL " " CG1" " " 6 0 1 C2 
    3684 14 -16.2633 9.02694 26.7821 515 " " " " A 2 0 0 "VAL " " CG2" " " 6 0 1 C2 
    3685 40 -18.1145 5.64178 29.6489 516 " " " " A 43 0 0 "ILE " " N  " " " 7 0 1 C2 
    3686 14 -18.1019 4.60144 30.6017 516 " " " " A 2 0 0 "ILE " " CA " " " 6 0 1 C2 
    3687 14 -17.0386 3.63026 29.9754 516 " " " " A 2 0 0 "ILE " " C  " " " 6 0 1 C2 
    3688 23 -16.9992 3.46412 28.7703 516 " " " " A 70 0 0 "ILE " " O  " " " 8 0 1 C2 
    3689 14 -19.5156 3.83618 30.7515 516 " " " " A 2 0 0 "ILE " " CB " " " 6 0 1 C2 
    3690 14 -20.6195 4.90308 31.008 516 " " " " A 2 0 0 "ILE " " CG1" " " 6 0 1 C2 
    3691 14 -19.4813 2.8655 31.9473 516 " " " " A 2 0 0 "ILE " " CG2" " " 6 0 1 C2 
    3692 14 -22.001 4.38731 30.9481 516 " " " " A 2 0 0 "ILE " " CD1" " " 6 0 1 C2 
    3693 40 -16.1864 2.94355 30.7543 517 " " " " A 43 0 0 "GLN " " N  " " " 7 0 1 C2 
    3694 14 -15.1531 2.04921 30.1958 517 " " " " A 2 0 0 "GLN " " CA " " " 6 0 1 C2 
    3695 14 -15.0083 0.731162 30.9834 517 " " " " A 2 0 0 "GLN " " C  " " " 6 0 1 C2 
    3696 23 -15.2927 0.734537 32.194 517 " " " " A 70 0 0 "GLN " " O  " " " 8 0 1 C2 
    3697 14 -13.8599 2.8831 30.0338 517 " " " " A 2 0 0 "GLN " " CB " " " 6 0 1 C2 
    3698 14 -13.0523 3.13965 31.2665 517 " " " " A 2 0 0 "GLN " " CG " " " 6 0 1 C2 
    3699 14 -11.8796 4.0221 30.8995 517 " " " " A 2 0 0 "GLN " " CD " " " 6 0 1 C2 
    3700 23 -11.7538 4.69499 29.894 517 " " " " A 70 0 0 "GLN " " OE1" " " 8 0 1 C2 
    3701 40 -10.7571 4.00306 31.7236 517 " " " " A 43 0 0 "GLN " " NE2" " " 7 0 1 C2 
    3702 40 -14.6871 -0.355817 30.344 518 " " " " A 43 0 0 "ASN " " N  " " " 7 0 1 C2 
    3703 14 -14.3908 -1.68966 30.8844 518 " " " " A 2 0 0 "ASN " " CA " " " 6 0 1 C2 
    3704 14 -12.947 -2.03362 30.584 518 " " " " A 2 0 0 "ASN " " C  " " " 6 0 1 C2 
    3705 23 -12.4971 -1.97161 29.4668 518 " " " " A 70 0 0 "ASN " " O  " " " 8 0 1 C2 
    3706 14 -15.3442 -2.72673 30.2365 518 " " " " A 2 0 0 "ASN " " CB " " " 6 0 1 C2 
    3707 14 -15.4795 -4.00752 30.9711 518 " " " " A 2 0 0 "ASN " " CG " " " 6 0 1 C2 
    3708 23 -14.5348 -4.81404 31.0192 518 " " " " A 70 0 0 "ASN " " OD1" " " 8 0 1 C2 
    3709 40 -16.6379 -4.35026 31.4384 518 " " " " A 43 0 0 "ASN " " ND2" " " 7 0 1 C2 
    3710 40 -12.215 -2.46596 31.5794 519 " " " " A 43 0 0 "GLY " " N  " " " 7 0 1 C2 
    3711 14 -10.8348 -2.90508 31.4582 519 " " " " A 2 0 0 "GLY " " CA " " " 6 0 1 C2 
    3712 14 -10.6814 -4.3326 30.7645 519 " " " " A 2 0 0 "GLY " " C  " " " 6 0 1 C2 
    3713 23 -9.54277 -4.71199 30.4347 519 " " " " A 70 0 0 "GLY " " O  " " " 8 0 1 C2 
    3714 40 -11.7968 -5.05249 30.5069 520 " " " " A 43 0 0 "LEU " " N  " " " 7 0 1 C2 
    3715 14 -11.7917 -6.3317 29.6967 520 " " " " A 2 0 0 "LEU " " CA " " " 6 0 1 C2 
    3716 14 -11.2522 -7.69173 30.2683 520 " " " " A 2 0 0 "LEU " " C  " " " 6 0 1 C2 
    3717 23 -10.1752 -7.72398 30.8413 520 " " " " A 70 0 0 "LEU " " O  " " " 8 0 1 C2 
    3718 14 -11.4235 -6.1833 28.2759 520 " " " " A 2 0 0 "LEU " " CB " " " 6 0 1 C2 
    3719 14 -11.9531 -4.89706 27.5909 520 " " " " A 2 0 0 "LEU " " CG " " " 6 0 1 C2 
    3720 14 -11.3394 -4.7913 26.1422 520 " " " " A 2 0 0 "LEU " " CD1" " " 6 0 1 C2 
    3721 14 -13.4861 -4.77922 27.543 520 " " " " A 2 0 0 "LEU " " CD2" " " 6 0 1 C2 
    3722 40 -11.8858 -8.80265 30.0067 521 " " " " A 43 0 0 "GLU " " N  " " " 7 0 1 C2 
    3723 14 -11.608 -10.2492 30.3077 521 " " " " A 2 0 0 "GLU " " CA " " " 6 0 1 C2 
    3724 14 -11.1124 -10.9968 29.0765 521 " " " " A 2 0 0 "GLU " " C  " " " 6 0 1 C2 
    3725 23 -10.2483 -11.8475 29.2758 521 " " " " A 70 0 0 "GLU " " O  " " " 8 0 1 C2 
    3726 14 -12.7688 -11.0023 30.9329 521 " " " " A 2 0 0 "GLU " " CB " " " 6 0 1 C2 
    3727 14 -12.5431 -12.5469 31.0903 521 " " " " A 2 0 0 "GLU " " CG " " " 6 0 1 C2 
    3728 14 -11.4658 -12.7935 32.1631 521 " " " " A 2 0 0 "GLU " " CD " " " 6 0 1 C2 
    3729 23 -11.4774 -12.0973 33.2211 521 " " " " A 70 0 0 "GLU " " OE1" " " 8 0 1 C2 
    3730 23 -10.739 -13.7793 31.8946 521 " " " " A 70 0 0 "GLU " " OE2" " " 8 0 1 C2 
    3731 40 -11.6682 -10.7273 27.8687 522 " " " " A 43 0 0 "ASN " " N  " " " 7 0 1 C2 
    3732 14 -11.0554 -11.3139 26.6961 522 " " " " A 2 0 0 "ASN " " CA " " " 6 0 1 C2 
    3733 14 -11.2017 -10.192 25.5802 522 " " " " A 2 0 0 "ASN " " C  " " " 6 0 1 C2 
    3734 23 -12.2911 -9.84511 25.2441 522 " " " " A 70 0 0 "ASN " " O  " " " 8 0 1 C2 
    3735 14 -11.6971 -12.6851 26.4508 522 " " " " A 2 0 0 "ASN " " CB " " " 6 0 1 C2 
    3736 14 -11.0569 -13.4269 25.2679 522 " " " " A 2 0 0 "ASN " " CG " " " 6 0 1 C2 
    3737 23 -11.2869 -13.1834 24.0585 522 " " " " A 70 0 0 "ASN " " OD1" " " 8 0 1 C2 
    3738 40 -10.1404 -14.2367 25.6125 522 " " " " A 43 0 0 "ASN " " ND2" " " 7 0 1 C2 
    3739 40 -10.0237 -9.6842 25.079 523 " " " " A 43 0 0 "ARG " " N  " " " 7 0 1 C2 
    3740 14 -9.89876 -8.56829 24.0422 523 " " " " A 2 0 0 "ARG " " CA " " " 6 0 1 C2 
    3741 14 -10.5075 -9.04074 22.6832 523 " " " " A 2 0 0 "ARG " " C  " " " 6 0 1 C2 
    3742 23 -11.2436 -8.28835 22.0544 523 " " " " A 70 0 0 "ARG " " O  " " " 8 0 1 C2 
    3743 14 -8.33819 -8.26419 23.9185 523 " " " " A 2 0 0 "ARG " " CB " " " 6 0 1 C2 
    3744 14 -7.98559 -7.00724 23.0381 523 " " " " A 2 0 0 "ARG " " CG " " " 6 0 1 C2 
    3745 14 -6.48824 -6.80785 22.9142 523 " " " " A 2 0 0 "ARG " " CD " " " 6 0 1 C2 
    3746 40 -6.21633 -5.61154 22.1117 523 " " " " A 43 0 0 "ARG " " NE " " " 7 0 1 C2 
    3747 14 -6.22181 -5.46921 20.7629 523 " " " " A 2 0 0 "ARG " " CZ " " " 6 0 1 C2 
    3748 40 -5.99711 -4.25066 20.3291 523 " " " " A 43 0 0 "ARG " " NH1" " " 7 0 1 C2 
    3749 40 -6.36871 -6.46998 19.9503 523 " " " " A 43 0 0 "ARG " " NH2" " " 7 0 1 C2 
    3750 40 -10.314 -10.3094 22.2692 524 " " " " A 43 0 0 "ASN " " N  " " " 7 0 1 C2 
    3751 14 -10.9734 -10.8789 21.0859 524 " " " " A 2 0 0 "ASN " " CA " " " 6 0 1 C2 
    3752 14 -12.538 -11.0402 21.3078 524 " " " " A 2 0 0 "ASN " " C  " " " 6 0 1 C2 
    3753 23 -13.3354 -10.6909 20.4329 524 " " " " A 70 0 0 "ASN " " O  " " " 8 0 1 C2 
    3754 14 -10.3048 -12.2565 20.8906 524 " " " " A 2 0 0 "ASN " " CB " " " 6 0 1 C2 
    3755 14 -10.7162 -12.8402 19.5497 524 " " " " A 2 0 0 "ASN " " CG " " " 6 0 1 C2 
    3756 23 -10.5821 -12.1145 18.578 524 " " " " A 70 0 0 "ASN " " OD1" " " 8 0 1 C2 
    3757 40 -11.1842 -14.1014 19.5586 524 " " " " A 43 0 0 "ASN " " ND2" " " 7 0 1 C2 
    3758 40 -13.0008 -11.5554 22.4402 525 " " " " A 43 0 0 "ASP " " N  " " " 7 0 1 C2 
    3759 14 -14.435 -11.7013 22.743 525 " " " " A 2 0 0 "ASP " " CA " " " 6 0 1 C2 
    3760 14 -15.1769 -10.3738 22.8429 525 " " " " A 2 0 0 "ASP " " C  " " " 6 0 1 C2 
    3761 23 -16.3582 -10.2042 22.4902 525 " " " " A 70 0 0 "ASP " " O  " " " 8 0 1 C2 
    3762 14 -14.6105 -12.43 24.0906 525 " " " " A 2 0 0 "ASP " " CB " " " 6 0 1 C2 
    3763 14 -14.2845 -13.9175 24.0696 525 " " " " A 2 0 0 "ASP " " CG " " " 6 0 1 C2 
    3764 23 -14.0339 -14.4923 25.172 525 " " " " A 70 0 0 "ASP " " OD1" " " 8 0 1 C2 
    3765 23 -14.3807 -14.5857 23.0292 525 " " " " A 70 0 0 "ASP " " OD2" " " 8 0 1 C2 
    3766 40 -14.444 -9.34169 23.3141 526 " " " " A 43 0 0 "ALA " " N  " " " 7 0 1 C2 
    3767 14 -14.9568 -7.99403 23.5666 526 " " " " A 2 0 0 "ALA " " CA " " " 6 0 1 C2 
    3768 14 -15.0745 -7.21752 22.251 526 " " " " A 2 0 0 "ALA " " C  " " " 6 0 1 C2 
    3769 23 -15.9373 -6.35717 22.0854 526 " " " " A 70 0 0 "ALA " " O  " " " 8 0 1 C2 
    3770 14 -14.0379 -7.25383 24.5181 526 " " " " A 2 0 0 "ALA " " CB " " " 6 0 1 C2 
    3771 40 -14.1465 -7.40198 21.3223 527 " " " " A 43 0 0 "ALA " " N  " " " 7 0 1 C2 
    3772 14 -14.0943 -6.80457 19.943 527 " " " " A 2 0 0 "ALA " " CA " " " 6 0 1 C2 
    3773 14 -14.9351 -7.59466 18.954 527 " " " " A 2 0 0 "ALA " " C  " " " 6 0 1 C2 
    3774 23 -14.9669 -7.26425 17.7995 527 " " " " A 70 0 0 "ALA " " O  " " " 8 0 1 C2 
    3775 14 -12.5851 -6.89979 19.5176 527 " " " " A 2 0 0 "ALA " " CB " " " 6 0 1 C2 
    3776 40 -15.7024 -8.63241 19.4181 528 " " " " A 43 0 0 "LYS " " N  " " " 7 0 1 C2 
    3777 14 -16.6925 -9.43614 18.671 528 " " " " A 2 0 0 "LYS " " CA " " " 6 0 1 C2 
    3778 14 -18.0755 -9.59376 19.41 528 " " " " A 2 0 0 "LYS " " C  " " " 6 0 1 C2 
    3779 23 -18.7963 -10.5433 19.1362 528 " " " " A 70 0 0 "LYS " " O  " " " 8 0 1 C2 
    3780 14 -16.1201 -10.7849 18.0876 528 " " " " A 2 0 0 "LYS " " CB " " " 6 0 1 C2 
    3781 14 -14.9019 -10.603 17.1293 528 " " " " A 2 0 0 "LYS " " CG " " " 6 0 1 C2 
    3782 14 -14.3198 -11.9882 16.629 528 " " " " A 2 0 0 "LYS " " CD " " " 6 0 1 C2 
    3783 14 -13.0515 -11.9465 15.7271 528 " " " " A 2 0 0 "LYS " " CE " " " 6 0 1 C2 
    3784 40 -12.5894 -13.2641 15.2898 528 " " " " A 43 0 0 "LYS " " NZ " " " 7 0 1 C2 
    3785 40 -18.3007 -8.67108 20.4101 529 " " " " A 43 0 0 "LYS " " N  " " " 7 0 1 C2 
    3786 14 -19.5514 -8.57586 21.0925 529 " " " " A 2 0 0 "LYS " " CA " " " 6 0 1 C2 
    3787 14 -20.0077 -7.06567 21.4137 529 " " " " A 2 0 0 "LYS " " C  " " " 6 0 1 C2 
    3788 23 -20.4381 -6.70066 22.5275 529 " " " " A 70 0 0 "LYS " " O  " " " 8 0 1 C2 
    3789 14 -19.4851 -9.49 22.3179 529 " " " " A 2 0 0 "LYS " " CB " " " 6 0 1 C2 
    3790 14 -20.8057 -9.98487 22.8585 529 " " " " A 2 0 0 "LYS " " CG " " " 6 0 1 C2 
    3791 14 -21.8462 -10.7285 21.936 529 " " " " A 2 0 0 "LYS " " CD " " " 6 0 1 C2 
    3792 14 -23.0444 -11.4496 22.6536 529 " " " " A 2 0 0 "LYS " " CE " " " 6 0 1 C2 
    3793 40 -23.9977 -12.0746 21.7198 529 " " " " A 43 0 0 "LYS " " NZ " " " 7 0 1 C2 
    3794 40 -19.7612 -6.18198 20.4421 530 " " " " A 43 0 0 "ILE " " N  " " " 7 0 1 C2 
    3795 14 -20.0938 -4.74435 20.3595 530 " " " " A 2 0 0 "ILE " " CA " " " 6 0 1 C2 
    3796 14 -21.5474 -4.55809 19.8473 530 " " " " A 2 0 0 "ILE " " C  " " " 6 0 1 C2 
    3797 23 -22.171 -3.58718 20.2142 530 " " " " A 70 0 0 "ILE " " O  " " " 8 0 1 C2 
    3798 14 -19 -4.05594 19.4753 530 " " " " A 2 0 0 "ILE " " CB " " " 6 0 1 C2 
    3799 14 -17.5046 -4.45672 19.6655 530 " " " " A 2 0 0 "ILE " " CG1" " " 6 0 1 C2 
    3800 14 -19.1338 -2.48406 19.6564 530 " " " " A 2 0 0 "ILE " " CG2" " " 6 0 1 C2 
    3801 14 -16.6152 -4.02892 18.4942 530 " " " " A 2 0 0 "ILE " " CD1" " " 6 0 1 C2 
    3802 40 -22.0349 -5.50246 19.0186 531 " " " " A 43 0 0 "ASP " " N  " " " 7 0 1 C2 
    3803 14 -23.2798 -5.67537 18.3409 531 " " " " A 2 0 0 "ASP " " CA " " " 6 0 1 C2 
    3804 14 -24.4419 -5.76226 19.3932 531 " " " " A 2 0 0 "ASP " " C  " " " 6 0 1 C2 
    3805 23 -25.5442 -5.38359 19.0814 531 " " " " A 70 0 0 "ASP " " O  " " " 8 0 1 C2 
    3806 14 -23.2385 -6.9711 17.4453 531 " " " " A 2 0 0 "ASP " " CB " " " 6 0 1 C2 
    3807 14 -23.1747 -8.29083 18.152 531 " " " " A 2 0 0 "ASP " " CG " " " 6 0 1 C2 
    3808 23 -24.1073 -9.08362 17.8542 531 " " " " A 70 0 0 "ASP " " OD1" " " 8 0 1 C2 
    3809 23 -22.269 -8.47361 18.9906 531 " " " " A 70 0 0 "ASP " " OD2" " " 8 0 1 C2 
    3810 40 -24.0858 -6.17017 20.634 532 " " " " A 43 0 0 "GLU " " N  " " " 7 0 1 C2 
    3811 14 -25.0428 -6.33696 21.7225 532 " " " " A 2 0 0 "GLU " " CA " " " 6 0 1 C2 
    3812 14 -25.1964 -4.98181 22.3868 532 " " " " A 2 0 0 "GLU " " C  " " " 6 0 1 C2 
    3813 23 -26.323 -4.54565 22.645 532 " " " " A 70 0 0 "GLU " " O  " " " 8 0 1 C2 
    3814 14 -24.389 -7.34675 22.7508 532 " " " " A 2 0 0 "GLU " " CB " " " 6 0 1 C2 
    3815 14 -25.2037 -7.82537 23.9413 532 " " " " A 2 0 0 "GLU " " CG " " " 6 0 1 C2 
    3816 14 -26.36 -8.79562 23.5109 532 " " " " A 2 0 0 "GLU " " CD " " " 6 0 1 C2 
    3817 23 -26.2031 -9.21779 22.2919 532 " " " " A 70 0 0 "GLU " " OE1" " " 8 0 1 C2 
    3818 23 -27.2723 -9.11856 24.2766 532 " " " " A 70 0 0 "GLU " " OE2" " " 8 0 1 C2 
    3819 40 -24.0392 -4.29578 22.6302 533 " " " " A 43 0 0 "LEU " " N  " " " 7 0 1 C2 
    3820 14 -23.8575 -2.97505 23.2778 533 " " " " A 2 0 0 "LEU " " CA " " " 6 0 1 C2 
    3821 14 -24.3997 -1.87234 22.4174 533 " " " " A 2 0 0 "LEU " " C  " " " 6 0 1 C2 
    3822 23 -25.1379 -1.05337 23.0018 533 " " " " A 70 0 0 "LEU " " O  " " " 8 0 1 C2 
    3823 14 -22.3531 -2.68295 23.4996 533 " " " " A 2 0 0 "LEU " " CB " " " 6 0 1 C2 
    3824 14 -21.6509 -3.64111 24.4715 533 " " " " A 2 0 0 "LEU " " CG " " " 6 0 1 C2 
    3825 14 -20.1718 -3.56236 24.4175 533 " " " " A 2 0 0 "LEU " " CD1" " " 6 0 1 C2 
    3826 14 -22.2867 -3.63036 25.9466 533 " " " " A 2 0 0 "LEU " " CD2" " " 6 0 1 C2 
    3827 40 -24.2744 -1.87594 21.0559 534 " " " " A 43 0 0 "ARG " " N  " " " 7 0 1 C2 
    3828 14 -25.0077 -0.99594 20.1478 534 " " " " A 2 0 0 "ARG " " CA " " " 6 0 1 C2 
    3829 14 -26.5899 -1.19075 20.2408 534 " " " " A 2 0 0 "ARG " " C  " " " 6 0 1 C2 
    3830 23 -27.2924 -0.434233 19.4939 534 " " " " A 70 0 0 "ARG " " O  " " " 8 0 1 C2 
    3831 14 -24.4113 -1.29271 18.8056 534 " " " " A 2 0 0 "ARG " " CB " " " 6 0 1 C2 
    3832 14 -22.9818 -0.707522 18.6252 534 " " " " A 2 0 0 "ARG " " CG " " " 6 0 1 C2 
    3833 14 -22.2443 -0.981052 17.3478 534 " " " " A 2 0 0 "ARG " " CD " " " 6 0 1 C2 
    3834 40 -20.9723 -0.237556 17.2855 534 " " " " A 43 0 0 "ARG " " NE " " " 7 0 1 C2 
    3835 14 -19.8679 -0.731571 16.7942 534 " " " " A 2 0 0 "ARG " " CZ " " " 6 0 1 C2 
    3836 40 -19.8159 -1.92158 16.2663 534 " " " " A 43 0 0 "ARG " " NH1" " " 7 0 1 C2 
    3837 40 -18.7453 -0.140758 17.0882 534 " " " " A 43 0 0 "ARG " " NH2" " " 7 0 1 C2 
    3838 40 -27.1528 -2.1459 20.9427 535 " " " " A 43 0 0 "ALA " " N  " " " 7 0 1 C2 
    3839 14 -28.6063 -2.45027 21.0515 535 " " " " A 2 0 0 "ALA " " CA " " " 6 0 1 C2 
    3840 14 -29.0679 -2.36178 22.5392 535 " " " " A 2 0 0 "ALA " " C  " " " 6 0 1 C2 
    3841 23 -30.0797 -2.95874 23.0067 535 " " " " A 70 0 0 "ALA " " O  " " " 8 0 1 C2 
    3842 14 -28.8595 -3.77948 20.3694 535 " " " " A 2 0 0 "ALA " " CB " " " 6 0 1 C2 
    3843 40 -28.2678 -1.65976 23.3352 536 " " " " A 43 0 0 "LEU " " N  " " " 7 0 1 C2 
    3844 14 -28.361 -1.34159 24.7714 536 " " " " A 2 0 0 "LEU " " CA " " " 6 0 1 C2 
    3845 14 -28.3564 0.138325 25.13 536 " " " " A 2 0 0 "LEU " " C  " " " 6 0 1 C2 
    3846 23 -28.0996 0.54377 26.2594 536 " " " " A 70 0 0 "LEU " " O  " " " 8 0 1 C2 
    3847 14 -27.5536 -2.27336 25.7118 536 " " " " A 2 0 0 "LEU " " CB " " " 6 0 1 C2 
    3848 14 -27.9236 -3.7789 25.8736 536 " " " " A 2 0 0 "LEU " " CG " " " 6 0 1 C2 
    3849 14 -26.7159 -4.61479 26.3169 536 " " " " A 2 0 0 "LEU " " CD1" " " 6 0 1 C2 
    3850 14 -29.1733 -3.95501 26.7361 536 " " " " A 2 0 0 "LEU " " CD2" " " 6 0 1 C2 
    3851 40 -28.9846 0.997017 24.2497 537 " " " " A 43 0 0 "GLN " " N  " " " 7 0 1 C2 
    3852 14 -29.0357 2.42025 24.5122 537 " " " " A 2 0 0 "GLN " " CA " " " 6 0 1 C2 
    3853 14 -30.2177 2.66842 25.5099 537 " " " " A 2 0 0 "GLN " " C  " " " 6 0 1 C2 
    3854 23 -31.2276 2.079 25.3862 537 " " " " A 70 0 0 "GLN " " O  " " " 8 0 1 C2 
    3855 14 -29.4239 3.25129 23.2299 537 " " " " A 2 0 0 "GLN " " CB " " " 6 0 1 C2 
    3856 14 -28.3904 3.15043 22.0407 537 " " " " A 2 0 0 "GLN " " CG " " " 6 0 1 C2 
    3857 14 -28.7552 4.12575 20.8745 537 " " " " A 2 0 0 "GLN " " CD " " " 6 0 1 C2 
    3858 23 -27.8341 4.36599 20.0972 537 " " " " A 70 0 0 "GLN " " OE1" " " 8 0 1 C2 
    3859 40 -29.8765 4.7872 20.8377 537 " " " " A 43 0 0 "GLN " " NE2" " " 7 0 1 C2 
    3860 40 -30.0115 3.49892 26.6172 538 " " " " A 43 0 0 "PRO " " N  " " " 7 0 1 C2 
    3861 14 -31.0675 3.88162 27.597 538 " " " " A 2 0 0 "PRO " " CA " " " 6 0 1 C2 
    3862 14 -32.1186 4.87845 26.9664 538 " " " " A 2 0 0 "PRO " " C  " " " 6 0 1 C2 
    3863 23 -31.7655 5.47147 25.9618 538 " " " " A 70 0 0 "PRO " " O  " " " 8 0 1 C2 
    3864 14 -30.2992 4.50794 28.744 538 " " " " A 2 0 0 "PRO " " CB " " " 6 0 1 C2 
    3865 14 -28.9967 5.12584 28.1968 538 " " " " A 2 0 0 "PRO " " CG " " " 6 0 1 C2 
    3866 14 -28.7197 4.24126 26.9318 538 " " " " A 2 0 0 "PRO " " CD " " " 6 0 1 C2 
    3867 40 -33.3656 5.00969 27.4908 539 " " " " A 43 0 0 "PRO " " N  " " " 7 0 1 C2 
    3868 14 -34.3896 5.94934 27.0899 539 " " " " A 2 0 0 "PRO " " CA " " " 6 0 1 C2 
    3869 14 -34.0728 7.46918 27.2608 539 " " " " A 2 0 0 "PRO " " C  " " " 6 0 1 C2 
    3870 23 -33.0996 7.93972 27.8739 539 " " " " A 70 0 0 "PRO " " O  " " " 8 0 1 C2 
    3871 14 -35.7147 5.50957 27.7197 539 " " " " A 2 0 0 "PRO " " CB " " " 6 0 1 C2 
    3872 14 -35.2489 4.56828 28.8955 539 " " " " A 2 0 0 "PRO " " CG " " " 6 0 1 C2 
    3873 14 -33.8172 4.16583 28.5817 539 " " " " A 2 0 0 "PRO " " CD " " " 6 0 1 C2 
    3874 40 -34.9408 8.34822 26.727 540 " " " " A 43 0 0 "HIS " " N  " " " 7 0 1 C2 
    3875 14 -34.8853 9.78763 26.724 540 " " " " A 2 0 0 "HIS " " CA " " " 6 0 1 C2 
    3876 14 -33.7727 10.2509 25.6989 540 " " " " A 2 0 0 "HIS " " C  " " " 6 0 1 C2 
    3877 23 -33.1157 11.252 25.9072 540 " " " " A 70 0 0 "HIS " " O  " " " 8 0 1 C2 
    3878 14 -34.7986 10.4671 28.1052 540 " " " " A 2 0 0 "HIS " " CB " " " 6 0 1 C2 
    3879 14 -36.0019 10.146 28.9976 540 " " " " A 2 0 0 "HIS " " CG " " " 6 0 1 C2 
    3880 40 -37.2934 10.5222 28.7071 540 " " " " A 43 0 0 "HIS " " ND1" " " 7 0 1 C2 
    3881 14 -36.1232 9.25271 30.0251 540 " " " " A 2 0 0 "HIS " " CD2" " " 6 0 1 C2 
    3882 14 -38.1551 9.94263 29.5878 540 " " " " A 2 0 0 "HIS " " CE1" " " 6 0 1 C2 
    3883 40 -37.4921 9.134 30.3588 540 " " " " A 43 0 0 "HIS " " NE2" " " 7 0 1 C2 
    3884 40 -33.7437 9.58777 24.5337 541 " " " " A 43 0 0 "GLY " " N  " " " 7 0 1 C2 
    3885 14 -33.0955 9.93051 23.2889 541 " " " " A 2 0 0 "GLY " " CA " " " 6 0 1 C2 
    3886 14 -31.5403 9.77536 23.1993 541 " " " " A 2 0 0 "GLY " " C  " " " 6 0 1 C2 
    3887 23 -31.0183 10.2577 22.141 541 " " " " A 70 0 0 "GLY " " O  " " " 8 0 1 C2 
    3888 40 -30.8529 9.25436 24.1993 542 " " " " A 43 0 0 "ILE " " N  " " " 7 0 1 C2 
    3889 14 -29.3991 9.1186 24.2044 542 " " " " A 2 0 0 "ILE " " CA " " " 6 0 1 C2 
    3890 14 -28.8617 8.38895 22.9887 542 " " " " A 2 0 0 "ILE " " C  " " " 6 0 1 C2 
    3891 23 -29.365 7.26586 22.7304 542 " " " " A 70 0 0 "ILE " " O  " " " 8 0 1 C2 
    3892 14 -29.1629 8.33095 25.5332 542 " " " " A 2 0 0 "ILE " " CB " " " 6 0 1 C2 
    3893 14 -29.2839 9.2653 26.6959 542 " " " " A 2 0 0 "ILE " " CG1" " " 6 0 1 C2 
    3894 14 -27.8223 7.63114 25.6694 542 " " " " A 2 0 0 "ILE " " CG2" " " 6 0 1 C2 
    3895 14 -29.4448 8.71853 28.0847 542 " " " " A 2 0 0 "ILE " " CD1" " " 6 0 1 C2 
    3896 40 -27.8029 8.93925 22.3785 543 " " " " A 43 0 0 "GLU " " N  " " " 7 0 1 C2 
    3897 14 -26.9178 8.39289 21.3173 543 " " " " A 2 0 0 "GLU " " CA " " " 6 0 1 C2 
    3898 14 -25.8389 7.62283 21.9895 543 " " " " A 2 0 0 "GLU " " C  " " " 6 0 1 C2 
    3899 23 -25.3398 8.05271 23.0169 543 " " " " A 70 0 0 "GLU " " O  " " " 8 0 1 C2 
    3900 14 -26.2841 9.60286 20.6446 543 " " " " A 2 0 0 "GLU " " CB " " " 6 0 1 C2 
    3901 14 -27.2725 10.6539 20.067 543 " " " " A 2 0 0 "GLU " " CG " " " 6 0 1 C2 
    3902 14 -28.025 10.0924 18.8365 543 " " " " A 2 0 0 "GLU " " CD " " " 6 0 1 C2 
    3903 23 -27.4126 10.2916 17.7459 543 " " " " A 70 0 0 "GLU " " OE1" " " 8 0 1 C2 
    3904 23 -29.1266 9.49118 18.9727 543 " " " " A 70 0 0 "GLU " " OE2" " " 8 0 1 C2 
    3905 40 -25.4914 6.45017 21.3397 544 " " " " A 43 0 0 "VAL " " N  " " " 7 0 1 C2 
    3906 14 -24.4049 5.64589 21.8169 544 " " " " A 2 0 0 "VAL " " CA " " " 6 0 1 C2 
    3907 14 -23.3812 5.36571 20.7102 544 " " " " A 2 0 0 "VAL " " C  " " " 6 0 1 C2 
    3908 23 -23.7883 4.9176 19.6723 544 " " " " A 70 0 0 "VAL " " O  " " " 8 0 1 C2 
    3909 14 -24.9399 4.44774 22.6704 544 " " " " A 2 0 0 "VAL " " CB " " " 6 0 1 C2 
    3910 14 -23.8011 3.53329 23.0706 544 " " " " A 2 0 0 "VAL " " CG1" " " 6 0 1 C2 
    3911 14 -25.7149 4.96412 23.9 544 " " " " A 2 0 0 "VAL " " CG2" " " 6 0 1 C2 
    3912 40 -22.0728 5.60316 20.9796 545 " " " " A 43 0 0 "PHE " " N  " " " 7 0 1 C2 
    3913 14 -20.991 5.25201 20.0989 545 " " " " A 2 0 0 "PHE " " CA " " " 6 0 1 C2 
    3914 14 -20.1176 4.42175 21.0114 545 " " " " A 2 0 0 "PHE " " C  " " " 6 0 1 C2 
    3915 23 -19.8848 4.73599 22.1737 545 " " " " A 70 0 0 "PHE " " O  " " " 8 0 1 C2 
    3916 14 -20.3764 6.59428 19.5711 545 " " " " A 2 0 0 "PHE " " CB " " " 6 0 1 C2 
    3917 14 -21.3663 7.78118 19.3491 545 " " " " A 2 0 0 "PHE " " CG " " " 6 0 1 C2 
    3918 14 -21.0459 9.08081 19.896 545 " " " " A 2 0 0 "PHE " " CD1" " " 6 0 1 C2 
    3919 14 -22.5261 7.65398 18.5345 545 " " " " A 2 0 0 "PHE " " CD2" " " 6 0 1 C2 
    3920 14 -21.8384 10.1565 19.6019 545 " " " " A 2 0 0 "PHE " " CE1" " " 6 0 1 C2 
    3921 14 -23.3291 8.75455 18.3146 545 " " " " A 2 0 0 "PHE " " CE2" " " 6 0 1 C2 
    3922 14 -22.9698 10.0124 18.7803 545 " " " " A 2 0 0 "PHE " " CZ " " " 6 0 1 C2 
    3923 40 -19.7559 3.23105 20.5142 546 " " " " A 43 0 0 "VAL " " N  " " " 7 0 1 C2 
    3924 14 -19.0566 2.36362 21.4496 546 " " " " A 2 0 0 "VAL " " CA " " " 6 0 1 C2 
    3925 14 -18.1667 1.493 20.5065 546 " " " " A 2 0 0 "VAL " " C  " " " 6 0 1 C2 
    3926 23 -18.5243 1.18842 19.3683 546 " " " " A 70 0 0 "VAL " " O  " " " 8 0 1 C2 
    3927 14 -20.151 1.59604 22.2607 546 " " " " A 2 0 0 "VAL " " CB " " " 6 0 1 C2 
    3928 14 -21.0715 0.717743 21.4289 546 " " " " A 2 0 0 "VAL " " CG1" " " 6 0 1 C2 
    3929 14 -19.402 0.788958 23.3638 546 " " " " A 2 0 0 "VAL " " CG2" " " 6 0 1 C2 
    3930 40 -17.0001 1.07914 21.0436 547 " " " " A 43 0 0 "GLY " " N  " " " 7 0 1 C2 
    3931 14 -15.8412 0.569281 20.3467 547 " " " " A 2 0 0 "GLY " " CA " " " 6 0 1 C2 
    3932 14 -14.5935 1.06971 20.9451 547 " " " " A 2 0 0 "GLY " " C  " " " 6 0 1 C2 
    3933 23 -14.5101 1.29304 22.1657 547 " " " " A 70 0 0 "GLY " " O  " " " 8 0 1 C2 
    3934 40 -13.538 1.29481 20.1916 548 " " " " A 43 0 0 "GLY " " N  " " " 7 0 1 C2 
    3935 14 -12.3284 1.84198 20.6512 548 " " " " A 2 0 0 "GLY " " CA " " " 6 0 1 C2 
    3936 14 -11.1525 0.957294 20.3828 548 " " " " A 2 0 0 "GLY " " C  " " " 6 0 1 C2 
    3937 23 -11.3314 -0.126887 19.8443 548 " " " " A 70 0 0 "GLY " " O  " " " 8 0 1 C2 
    3938 40 -9.97868 1.34306 20.9508 549 " " " " A 43 0 0 "THR " " N  " " " 7 0 1 C2 
    3939 14 -8.67959 0.665735 20.8922 549 " " " " A 2 0 0 "THR " " CA " " " 6 0 1 C2 
    3940 14 -8.59222 -0.875428 20.6416 549 " " " " A 2 0 0 "THR " " C  " " " 6 0 1 C2 
    3941 23 -8.15691 -1.32692 19.5983 549 " " " " A 70 0 0 "THR " " O  " " " 8 0 1 C2 
    3942 14 -7.52438 1.41749 21.6003 549 " " " " A 2 0 0 "THR " " CB " " " 6 0 1 C2 
    3943 23 -7.85501 1.47178 23.038 549 " " " " A 70 0 0 "THR " " OG1" " " 8 0 1 C2 
    3944 14 -7.26467 2.91138 21.2108 549 " " " " A 2 0 0 "THR " " CG2" " " 6 0 1 C2 
    3945 40 -9.29441 -1.61492 21.5586 550 " " " " A 43 0 0 "PRO " " N  " " " 7 0 1 C2 
    3946 14 -9.35075 -3.07983 21.4187 550 " " " " A 2 0 0 "PRO " " CA " " " 6 0 1 C2 
    3947 14 -10.2748 -3.59533 20.2969 550 " " " " A 2 0 0 "PRO " " C  " " " 6 0 1 C2 
    3948 23 -10.0551 -4.62976 19.7285 550 " " " " A 70 0 0 "PRO " " O  " " " 8 0 1 C2 
    3949 14 -9.75536 -3.57725 22.7996 550 " " " " A 2 0 0 "PRO " " CB " " " 6 0 1 C2 
    3950 14 -10.5226 -2.40561 23.4311 550 " " " " A 2 0 0 "PRO " " CG " " " 6 0 1 C2 
    3951 14 -9.91058 -1.14041 22.8191 550 " " " " A 2 0 0 "PRO " " CD " " " 6 0 1 C2 
    3952 40 -11.4129 -2.94896 20.0372 551 " " " " A 43 0 0 "ALA " " N  " " " 7 0 1 C2 
    3953 14 -12.3978 -3.25527 18.9651 551 " " " " A 2 0 0 "ALA " " CA " " " 6 0 1 C2 
    3954 14 -11.8275 -3.1094 17.5112 551 " " " " A 2 0 0 "ALA " " C  " " " 6 0 1 C2 
    3955 23 -12.0514 -3.96789 16.6743 551 " " " " A 70 0 0 "ALA " " O  " " " 8 0 1 C2 
    3956 14 -13.5812 -2.34045 19.0962 551 " " " " A 2 0 0 "ALA " " CB " " " 6 0 1 C2 
    3957 40 -11.2843 -1.91359 17.2035 552 " " " " A 43 0 0 "LEU " " N  " " " 7 0 1 C2 
    3958 14 -11.0242 -1.34427 15.8622 552 " " " " A 2 0 0 "LEU " " CA " " " 6 0 1 C2 
    3959 14 -10.5082 -2.31714 14.7893 552 " " " " A 2 0 0 "LEU " " C  " " " 6 0 1 C2 
    3960 23 -10.9418 -2.22698 13.6466 552 " " " " A 70 0 0 "LEU " " O  " " " 8 0 1 C2 
    3961 14 -10.135 -0.0855532 16.0646 552 " " " " A 2 0 0 "LEU " " CB " " " 6 0 1 C2 
    3962 14 -9.68989 0.731315 14.7537 552 " " " " A 2 0 0 "LEU " " CG " " " 6 0 1 C2 
    3963 14 -10.8601 1.51399 14.1464 552 " " " " A 2 0 0 "LEU " " CD1" " " 6 0 1 C2 
    3964 14 -8.69923 1.87122 15.1698 552 " " " " A 2 0 0 "LEU " " CD2" " " 6 0 1 C2 
    3965 40 -9.60765 -3.23166 15.1502 553 " " " " A 43 0 0 "GLU " " N  " " " 7 0 1 C2 
    3966 14 -8.95538 -4.23932 14.2797 553 " " " " A 2 0 0 "GLU " " CA " " " 6 0 1 C2 
    3967 14 -9.97489 -5.23064 13.7038 553 " " " " A 2 0 0 "GLU " " C  " " " 6 0 1 C2 
    3968 23 -9.67206 -5.90828 12.6916 553 " " " " A 70 0 0 "GLU " " O  " " " 8 0 1 C2 
    3969 14 -7.97403 -5.07149 15.1831 553 " " " " A 2 0 0 "GLU " " CB " " " 6 0 1 C2 
    3970 14 -6.66077 -4.4548 15.7009 553 " " " " A 2 0 0 "GLU " " CG " " " 6 0 1 C2 
    3971 14 -6.16273 -5.03924 16.9612 553 " " " " A 2 0 0 "GLU " " CD " " " 6 0 1 C2 
    3972 23 -5.54263 -4.3116 17.7514 553 " " " " A 70 0 0 "GLU " " OE1" " " 8 0 1 C2 
    3973 23 -6.54283 -6.18359 17.3245 553 " " " " A 70 0 0 "GLU " " OE2" " " 8 0 1 C2 
    3974 40 -11.2315 -5.31869 14.2708 554 " " " " A 43 0 0 "GLN " " N  " " " 7 0 1 C2 
    3975 14 -12.2352 -6.23282 13.7686 554 " " " " A 2 0 0 "GLN " " CA " " " 6 0 1 C2 
    3976 14 -13.4405 -5.45045 13.3481 554 " " " " A 2 0 0 "GLN " " C  " " " 6 0 1 C2 
    3977 23 -13.9524 -5.5512 12.2435 554 " " " " A 70 0 0 "GLN " " O  " " " 8 0 1 C2 
    3978 14 -12.6413 -7.25273 14.8938 554 " " " " A 2 0 0 "GLN " " CB " " " 6 0 1 C2 
    3979 14 -11.447 -7.94158 15.557 554 " " " " A 2 0 0 "GLN " " CG " " " 6 0 1 C2 
    3980 14 -10.7667 -9.0428 14.7434 554 " " " " A 2 0 0 "GLN " " CD " " " 6 0 1 C2 
    3981 23 -9.6426 -9.40874 15.1208 554 " " " " A 70 0 0 "GLN " " OE1" " " 8 0 1 C2 
    3982 40 -11.334 -9.50382 13.6031 554 " " " " A 43 0 0 "GLN " " NE2" " " 7 0 1 C2 
    3983 40 -13.7444 -4.39314 14.0411 555 " " " " A 43 0 0 "ASP " " N  " " " 7 0 1 C2 
    3984 14 -14.9936 -3.58698 14.0081 555 " " " " A 2 0 0 "ASP " " CA " " " 6 0 1 C2 
    3985 14 -15.2384 -2.58668 12.7737 555 " " " " A 2 0 0 "ASP " " C  " " " 6 0 1 C2 
    3986 23 -16.2996 -2.25852 12.3417 555 " " " " A 70 0 0 "ASP " " O  " " " 8 0 1 C2 
    3987 14 -15.1831 -2.79924 15.3001 555 " " " " A 2 0 0 "ASP " " CB " " " 6 0 1 C2 
    3988 14 -16.5037 -2.02158 15.4238 555 " " " " A 2 0 0 "ASP " " CG " " " 6 0 1 C2 
    3989 23 -17.5569 -2.56261 15.0092 555 " " " " A 70 0 0 "ASP " " OD1" " " 8 0 1 C2 
    3990 23 -16.4945 -0.851112 15.9296 555 " " " " A 70 0 0 "ASP " " OD2" " " 8 0 1 C2 
    3991 40 -14.107 -2.1417 12.2447 556 " " " " A 43 0 0 "SER " " N  " " " 7 0 1 C2 
    3992 14 -13.9784 -1.19804 11.1355 556 " " " " A 2 0 0 "SER " " CA " " " 6 0 1 C2 
    3993 14 -13.9671 -1.91986 9.73891 556 " " " " A 2 0 0 "SER " " C  " " " 6 0 1 C2 
    3994 23 -14.0577 -1.34194 8.67453 556 " " " " A 70 0 0 "SER " " O  " " " 8 0 1 C2 
    3995 14 -12.7971 -0.209535 11.2132 556 " " " " A 2 0 0 "SER " " CB " " " 6 0 1 C2 
    3996 23 -11.5502 -0.831047 11.3766 556 " " " " A 70 0 0 "SER " " OG " " " 8 0 1 C2 
    3997 40 -13.9966 -3.29721 9.76923 557 " " " " A 43 0 0 "ILE " " N  " " " 7 0 1 C2 
    3998 14 -14.0545 -4.02902 8.47967 557 " " " " A 2 0 0 "ILE " " CA " " " 6 0 1 C2 
    3999 14 -15.5863 -3.89687 7.90357 557 " " " " A 2 0 0 "ILE " " C  " " " 6 0 1 C2 
    4000 23 -15.894 -3.97474 6.68875 557 " " " " A 70 0 0 "ILE " " O  " " " 8 0 1 C2 
    4001 14 -13.4937 -5.47437 8.6604 557 " " " " A 2 0 0 "ILE " " CB " " " 6 0 1 C2 
    4002 14 -12.2051 -5.43615 9.50467 557 " " " " A 2 0 0 "ILE " " CG1" " " 6 0 1 C2 
    4003 14 -13.291 -6.13455 7.33589 557 " " " " A 2 0 0 "ILE " " CG2" " " 6 0 1 C2 
    4004 14 -11.6571 -6.7692 9.83362 557 " " " " A 2 0 0 "ILE " " CD1" " " 6 0 1 C2 
    4005 40 -16.5354 -3.54252 8.76845 558 " " " " A 43 0 0 "HIS " " N  " " " 7 0 1 C2 
    4006 14 -17.962 -3.3757 8.60651 558 " " " " A 2 0 0 "HIS " " CA " " " 6 0 1 C2 
    4007 14 -18.243 -2.05432 7.9096 558 " " " " A 2 0 0 "HIS " " C  " " " 6 0 1 C2 
    4008 23 -19.329 -1.54957 7.92365 558 " " " " A 70 0 0 "HIS " " O  " " " 8 0 1 C2 
    4009 14 -18.6494 -3.30215 9.95683 558 " " " " A 2 0 0 "HIS " " CB " " " 6 0 1 C2 
    4010 14 -18.7145 -4.55912 10.6841 558 " " " " A 2 0 0 "HIS " " CG " " " 6 0 1 C2 
    4011 40 -19.2892 -5.73706 10.1539 558 " " " " A 43 0 0 "HIS " " ND1" " " 7 0 1 C2 
    4012 14 -18.3163 -4.8469 11.9694 558 " " " " A 2 0 0 "HIS " " CD2" " " 6 0 1 C2 
    4013 14 -19.0595 -6.7234 11.0234 558 " " " " A 2 0 0 "HIS " " CE1" " " 6 0 1 C2 
    4014 40 -18.4865 -6.22723 12.1316 558 " " " " A 43 0 0 "HIS " " NE2" " " 7 0 1 C2 
    4015 40 -17.233 -1.38306 7.34753 559 " " " " A 43 0 0 "SER " " N  " " " 7 0 1 C2 
    4016 14 -17.385 -0.0518599 6.67625 559 " " " " A 2 0 0 "SER " " CA " " " 6 0 1 C2 
    4017 14 -16.8087 -0.0198774 5.2575 559 " " " " A 2 0 0 "SER " " C  " " " 6 0 1 C2 
    4018 23 -16.4296 1.02539 4.7785 559 " " " " A 70 0 0 "SER " " O  " " " 8 0 1 C2 
    4019 14 -17.0345 1.0582 7.64095 559 " " " " A 2 0 0 "SER " " CB " " " 6 0 1 C2 
    4020 23 -15.7099 1.10818 7.93496 559 " " " " A 70 0 0 "SER " " OG " " " 8 0 1 C2 
    4021 40 -16.5944 -1.21205 4.56131 560 " " " " A 43 0 0 "LEU " " N  " " " 7 0 1 C2 
    4022 14 -15.6674 -1.30215 3.4588 560 " " " " A 2 0 0 "LEU " " CA " " " 6 0 1 C2 
    4023 14 -16.2134 -1.95831 2.25136 560 " " " " A 2 0 0 "LEU " " C  " " " 6 0 1 C2 
    4024 23 -15.9301 -1.60947 1.11898 560 " " " " A 70 0 0 "LEU " " O  " " " 8 0 1 C2 
    4025 14 -14.3456 -2.0793 3.81908 560 " " " " A 2 0 0 "LEU " " CB " " " 6 0 1 C2 
    4026 14 -13.611 -1.60417 5.11526 560 " " " " A 2 0 0 "LEU " " CG " " " 6 0 1 C2 
    4027 14 -12.4674 -2.59885 5.34425 560 " " " " A 2 0 0 "LEU " " CD1" " " 6 0 1 C2 
    4028 14 -13.0214 -0.201454 5.01072 560 " " " " A 2 0 0 "LEU " " CD2" " " 6 0 1 C2 
    4029 40 -17.1675 -2.89879 2.45498 561 " " " " A 43 0 0 "PHE " " N  " " " 7 0 1 C2 
    4030 14 -17.7459 -3.7941 1.45269 561 " " " " A 2 0 0 "PHE " " CA " " " 6 0 1 C2 
    4031 14 -18.8333 -3.12218 0.517627 561 " " " " A 2 0 0 "PHE " " C  " " " 6 0 1 C2 
    4032 23 -19.2184 -3.59898 -0.483886 561 " " " " A 70 0 0 "PHE " " O  " " " 8 0 1 C2 
    4033 14 -18.264 -5.04826 2.11173 561 " " " " A 2 0 0 "PHE " " CB " " " 6 0 1 C2 
    4034 14 -17.2197 -5.93188 2.83095 561 " " " " A 2 0 0 "PHE " " CG " " " 6 0 1 C2 
    4035 14 -16.2663 -6.68762 2.10006 561 " " " " A 2 0 0 "PHE " " CD1" " " 6 0 1 C2 
    4036 14 -17.112 -5.87357 4.21946 561 " " " " A 2 0 0 "PHE " " CD2" " " 6 0 1 C2 
    4037 14 -15.3616 -7.4533 2.82837 561 " " " " A 2 0 0 "PHE " " CE1" " " 6 0 1 C2 
    4038 14 -16.2444 -6.72291 4.94316 561 " " " " A 2 0 0 "PHE " " CE2" " " 6 0 1 C2 
    4039 14 -15.3471 -7.48704 4.21866 561 " " " " A 2 0 0 "PHE " " CZ " " " 6 0 1 C2 
    4040 40 -19.2269 -1.92701 0.964201 562 " " " " A 43 0 0 "ASP " " N  " " " 7 0 1 C2 
    4041 14 -20.2562 -1.14729 0.208969 562 " " " " A 2 0 0 "ASP " " CA " " " 6 0 1 C2 
    4042 14 -19.5931 -0.322764 -0.905348 562 " " " " A 2 0 0 "ASP " " C  " " " 6 0 1 C2 
    4043 23 -20.3258 0.080514 -1.78574 562 " " " " A 70 0 0 "ASP " " O  " " " 8 0 1 C2 
    4044 14 -21.1275 -0.312421 1.17523 562 " " " " A 2 0 0 "ASP " " CB " " " 6 0 1 C2 
    4045 14 -20.5853 0.964178 1.7141 562 " " " " A 2 0 0 "ASP " " CG " " " 6 0 1 C2 
    4046 23 -21.1299 2.1167 1.48148 562 " " " " A 70 0 0 "ASP " " OD1" " " 8 0 1 C2 
    4047 23 -19.5929 0.887767 2.43422 562 " " " " A 70 0 0 "ASP " " OD2" " " 8 0 1 C2 
    4048 40 -18.3181 -0.142392 -0.908103 563 " " " " A 43 0 0 "LYS " " N  " " " 7 0 1 C2 
    4049 14 -17.4356 0.528821 -1.81059 563 " " " " A 2 0 0 "LYS " " CA " " " 6 0 1 C2 
    4050 14 -17.2075 -0.370894 -3.07291 563 " " " " A 2 0 0 "LYS " " C  " " " 6 0 1 C2 
    4051 23 -17.4612 0.0273285 -4.23299 563 " " " " A 70 0 0 "LYS " " O  " " " 8 0 1 C2 
    4052 14 -16.0728 0.942147 -1.23162 563 " " " " A 2 0 0 "LYS " " CB " " " 6 0 1 C2 
    4053 14 -16.037 2.23657 -0.404121 563 " " " " A 2 0 0 "LYS " " CG " " " 6 0 1 C2 
    4054 14 -16.5572 1.97728 1.01671 563 " " " " A 2 0 0 "LYS " " CD " " " 6 0 1 C2 
    4055 14 -16.9023 3.32298 1.84216 563 " " " " A 2 0 0 "LYS " " CE " " " 6 0 1 C2 
    4056 40 -17.7571 3.10143 2.93293 563 " " " " A 43 0 0 "LYS " " NZ " " " 7 0 1 C2 
    4057 40 -16.8721 -1.63295 -2.81208 564 " " " " A 43 0 0 "LEU " " N  " " " 7 0 1 C2 
    4058 14 -16.4241 -2.62449 -3.82735 564 " " " " A 2 0 0 "LEU " " CA " " " 6 0 1 C2 
    4059 14 -17.2614 -2.80864 -5.1285 564 " " " " A 2 0 0 "LEU " " C  " " " 6 0 1 C2 
    4060 23 -16.7625 -2.77092 -6.27126 564 " " " " A 70 0 0 "LEU " " O  " " " 8 0 1 C2 
    4061 14 -16.135 -4.03729 -3.2243 564 " " " " A 2 0 0 "LEU " " CB " " " 6 0 1 C2 
    4062 14 -14.9387 -4.08036 -2.19716 564 " " " " A 2 0 0 "LEU " " CG " " " 6 0 1 C2 
    4063 14 -14.9014 -5.45494 -1.53752 564 " " " " A 2 0 0 "LEU " " CD1" " " 6 0 1 C2 
    4064 14 -13.5461 -3.67654 -2.78013 564 " " " " A 2 0 0 "LEU " " CD2" " " 6 0 1 C2 
    4065 40 -18.6472 -2.93507 -5.02494 565 " " " " A 43 0 0 "PRO " " N  " " " 7 0 1 C2 
    4066 14 -19.4598 -2.97837 -6.2277 565 " " " " A 2 0 0 "PRO " " CA " " " 6 0 1 C2 
    4067 14 -19.5427 -1.69889 -7.04188 565 " " " " A 2 0 0 "PRO " " C  " " " 6 0 1 C2 
    4068 23 -19.4965 -1.83017 -8.16822 565 " " " " A 70 0 0 "PRO " " O  " " " 8 0 1 C2 
    4069 14 -20.8385 -3.50612 -5.80468 565 " " " " A 2 0 0 "PRO " " CB " " " 6 0 1 C2 
    4070 14 -20.966 -3.02345 -4.31959 565 " " " " A 2 0 0 "PRO " " CG " " " 6 0 1 C2 
    4071 14 -19.5149 -2.97141 -3.87942 565 " " " " A 2 0 0 "PRO " " CD " " " 6 0 1 C2 
    4072 40 -19.6287 -0.553992 -6.38933 566 " " " " A 43 0 0 "LEU " " N  " " " 7 0 1 C2 
    4073 14 -19.5318 0.784279 -6.99303 566 " " " " A 2 0 0 "LEU " " CA " " " 6 0 1 C2 
    4074 14 -18.1482 1.04826 -7.54792 566 " " " " A 2 0 0 "LEU " " C  " " " 6 0 1 C2 
    4075 23 -18.0152 1.6929 -8.59124 566 " " " " A 70 0 0 "LEU " " O  " " " 8 0 1 C2 
    4076 14 -20.0734 1.86417 -5.9796 566 " " " " A 2 0 0 "LEU " " CB " " " 6 0 1 C2 
    4077 14 -20.0689 3.28666 -6.521 566 " " " " A 2 0 0 "LEU " " CG " " " 6 0 1 C2 
    4078 14 -20.7777 3.4424 -7.88573 566 " " " " A 2 0 0 "LEU " " CD1" " " 6 0 1 C2 
    4079 14 -20.6589 4.28876 -5.48236 566 " " " " A 2 0 0 "LEU " " CD2" " " 6 0 1 C2 
    4080 40 -17.1234 0.62922 -6.85395 567 " " " " A 43 0 0 "MET " " N  " " " 7 0 1 C2 
    4081 14 -15.7376 0.631774 -7.20504 567 " " " " A 2 0 0 "MET " " CA " " " 6 0 1 C2 
    4082 14 -15.4921 -0.131753 -8.55457 567 " " " " A 2 0 0 "MET " " C  " " " 6 0 1 C2 
    4083 23 -15.1527 0.560465 -9.51385 567 " " " " A 70 0 0 "MET " " O  " " " 8 0 1 C2 
    4084 14 -14.8381 -0.0491114 -6.12214 567 " " " " A 2 0 0 "MET " " CB " " " 6 0 1 C2 
    4085 14 -13.3111 0.431211 -6.41974 567 " " " " A 2 0 0 "MET " " CG " " " 6 0 1 C2 
    4086 52 -12.0663 -0.803905 -6.00028 567 " " " " A 13 0 0 "MET " " SD " " " 16 0 1 C2 
    4087 14 -10.4436 0.168544 -6.13126 567 " " " " A 2 0 0 "MET " " CE " " " 6 0 1 C2 
    4088 40 -15.8467 -1.4201 -8.6537 568 " " " " A 43 0 0 "ALA " " N  " " " 7 0 1 C2 
    4089 14 -15.7983 -2.14534 -9.92717 568 " " " " A 2 0 0 "ALA " " CA " " " 6 0 1 C2 
    4090 14 -16.7341 -1.57991 -11.0412 568 " " " " A 2 0 0 "ALA " " C  " " " 6 0 1 C2 
    4091 23 -16.2582 -1.50035 -12.205 568 " " " " A 70 0 0 "ALA " " O  " " " 8 0 1 C2 
    4092 14 -16.1536 -3.6285 -9.70401 568 " " " " A 2 0 0 "ALA " " CB " " " 6 0 1 C2 
    4093 40 -17.8206 -0.88633 -10.7162 569 " " " " A 43 0 0 "LEU " " N  " " " 7 0 1 C2 
    4094 14 -18.6201 -0.161219 -11.6932 569 " " " " A 2 0 0 "LEU " " CA " " " 6 0 1 C2 
    4095 14 -17.9077 1.12109 -12.2356 569 " " " " A 2 0 0 "LEU " " C  " " " 6 0 1 C2 
    4096 23 -17.9573 1.36826 -13.4317 569 " " " " A 70 0 0 "LEU " " O  " " " 8 0 1 C2 
    4097 14 -20.0602 0.223584 -11.1573 569 " " " " A 2 0 0 "LEU " " CB " " " 6 0 1 C2 
    4098 14 -20.8289 1.48197 -11.6259 569 " " " " A 2 0 0 "LEU " " CG " " " 6 0 1 C2 
    4099 14 -21.0021 1.3363 -13.0986 569 " " " " A 2 0 0 "LEU " " CD1" " " 6 0 1 C2 
    4100 14 -22.16 1.70646 -10.8382 569 " " " " A 2 0 0 "LEU " " CD2" " " 6 0 1 C2 
    4101 40 -17.2854 1.89753 -11.3096 570 " " " " A 43 0 0 "ILE " " N  " " " 7 0 1 C2 
    4102 14 -16.5842 3.06957 -11.698 570 " " " " A 2 0 0 "ILE " " CA " " " 6 0 1 C2 
    4103 14 -15.2728 2.6631 -12.3987 570 " " " " A 2 0 0 "ILE " " C  " " " 6 0 1 C2 
    4104 23 -14.9381 3.27525 -13.3986 570 " " " " A 70 0 0 "ILE " " O  " " " 8 0 1 C2 
    4105 14 -16.4104 4.0724 -10.4959 570 " " " " A 2 0 0 "ILE " " CB " " " 6 0 1 C2 
    4106 14 -17.6933 4.7006 -10.0937 570 " " " " A 2 0 0 "ILE " " CG1" " " 6 0 1 C2 
    4107 14 -15.3892 5.18834 -10.6562 570 " " " " A 2 0 0 "ILE " " CG2" " " 6 0 1 C2 
    4108 14 -17.68 5.1131 -8.56697 570 " " " " A 2 0 0 "ILE " " CD1" " " 6 0 1 C2 
    4109 40 -14.5727 1.6607 -11.897 571 " " " " A 43 0 0 "LEU " " N  " " " 7 0 1 C2 
    4110 14 -13.379 1.13825 -12.5548 571 " " " " A 2 0 0 "LEU " " CA " " " 6 0 1 C2 
    4111 14 -13.5023 0.73174 -14.032 571 " " " " A 2 0 0 "LEU " " C  " " " 6 0 1 C2 
    4112 23 -12.781 1.21992 -14.8519 571 " " " " A 70 0 0 "LEU " " O  " " " 8 0 1 C2 
    4113 14 -12.7876 -0.113575 -11.8022 571 " " " " A 2 0 0 "LEU " " CB " " " 6 0 1 C2 
    4114 14 -11.9272 0.280123 -10.566 571 " " " " A 2 0 0 "LEU " " CG " " " 6 0 1 C2 
    4115 14 -11.5651 -0.957905 -9.79089 571 " " " " A 2 0 0 "LEU " " CD1" " " 6 0 1 C2 
    4116 14 -10.5614 0.933601 -10.9491 571 " " " " A 2 0 0 "LEU " " CD2" " " 6 0 1 C2 
    4117 40 -14.5493 -0.101204 -14.3148 572 " " " " A 43 0 0 "ILE " " N  " " " 7 0 1 C2 
    4118 14 -14.9826 -0.493049 -15.6141 572 " " " " A 2 0 0 "ILE " " CA " " " 6 0 1 C2 
    4119 14 -15.1989 0.714396 -16.5257 572 " " " " A 2 0 0 "ILE " " C  " " " 6 0 1 C2 
    4120 23 -14.5661 0.826573 -17.562 572 " " " " A 70 0 0 "ILE " " O  " " " 8 0 1 C2 
    4121 14 -16.1509 -1.53131 -15.5649 572 " " " " A 2 0 0 "ILE " " CB " " " 6 0 1 C2 
    4122 14 -15.6825 -2.87747 -15.0257 572 " " " " A 2 0 0 "ILE " " CG1" " " 6 0 1 C2 
    4123 14 -16.8376 -1.78115 -16.9787 572 " " " " A 2 0 0 "ILE " " CG2" " " 6 0 1 C2 
    4124 14 -16.7812 -3.82934 -14.596 572 " " " " A 2 0 0 "ILE " " CD1" " " 6 0 1 C2 
    4125 40 -16.0094 1.67648 -16.1496 573 " " " " A 43 0 0 "VAL " " N  " " " 7 0 1 C2 
    4126 14 -16.486 2.85686 -16.8971 573 " " " " A 2 0 0 "VAL " " CA " " " 6 0 1 C2 
    4127 14 -15.2867 3.73487 -17.1734 573 " " " " A 2 0 0 "VAL " " C  " " " 6 0 1 C2 
    4128 23 -15.0298 4.05316 -18.3626 573 " " " " A 70 0 0 "VAL " " O  " " " 8 0 1 C2 
    4129 14 -17.5762 3.59435 -16.1264 573 " " " " A 2 0 0 "VAL " " CB " " " 6 0 1 C2 
    4130 14 -17.7169 5.03353 -16.6492 573 " " " " A 2 0 0 "VAL " " CG1" " " 6 0 1 C2 
    4131 14 -18.905 2.8773 -16.1006 573 " " " " A 2 0 0 "VAL " " CG2" " " 6 0 1 C2 
    4132 40 -14.6007 4.20492 -16.0825 574 " " " " A 43 0 0 "THR " " N  " " " 7 0 1 C2 
    4133 14 -13.4889 5.17231 -16.033 574 " " " " A 2 0 0 "THR " " CA " " " 6 0 1 C2 
    4134 14 -12.359 4.89006 -17.0225 574 " " " " A 2 0 0 "THR " " C  " " " 6 0 1 C2 
    4135 23 -11.9274 5.73948 -17.7968 574 " " " " A 70 0 0 "THR " " O  " " " 8 0 1 C2 
    4136 14 -12.8486 5.42391 -14.6308 574 " " " " A 2 0 0 "THR " " CB " " " 6 0 1 C2 
    4137 23 -12.3103 4.26369 -14.1 574 " " " " A 70 0 0 "THR " " OG1" " " 8 0 1 C2 
    4138 14 -13.9483 6.17653 -13.7932 574 " " " " A 2 0 0 "THR " " CG2" " " 6 0 1 C2 
    4139 40 -11.9934 3.63935 -17.1677 575 " " " " A 43 0 0 "THR " " N  " " " 7 0 1 C2 
    4140 14 -10.9905 3.10709 -18.0645 575 " " " " A 2 0 0 "THR " " CA " " " 6 0 1 C2 
    4141 14 -11.527 2.89443 -19.4838 575 " " " " A 2 0 0 "THR " " C  " " " 6 0 1 C2 
    4142 23 -10.7366 3.21901 -20.3804 575 " " " " A 70 0 0 "THR " " O  " " " 8 0 1 C2 
    4143 14 -10.339 1.79546 -17.3846 575 " " " " A 2 0 0 "THR " " CB " " " 6 0 1 C2 
    4144 23 -11.3151 0.755322 -17.1365 575 " " " " A 70 0 0 "THR " " OG1" " " 8 0 1 C2 
    4145 14 -9.46436 2.11827 -16.0904 575 " " " " A 2 0 0 "THR " " CG2" " " 6 0 1 C2 
    4146 40 -12.7109 2.31153 -19.6178 576 " " " " A 43 0 0 "THR " " N  " " " 7 0 1 C2 
    4147 14 -13.1716 1.938 -20.9798 576 " " " " A 2 0 0 "THR " " CA " " " 6 0 1 C2 
    4148 14 -13.4323 3.1857 -21.8822 576 " " " " A 2 0 0 "THR " " C  " " " 6 0 1 C2 
    4149 23 -12.9539 3.1936 -22.983 576 " " " " A 70 0 0 "THR " " O  " " " 8 0 1 C2 
    4150 14 -14.4013 0.931519 -20.9096 576 " " " " A 2 0 0 "THR " " CB " " " 6 0 1 C2 
    4151 23 -15.4205 1.29746 -20.0851 576 " " " " A 70 0 0 "THR " " OG1" " " 8 0 1 C2 
    4152 14 -14.0269 -0.562017 -20.6049 576 " " " " A 2 0 0 "THR " " CG2" " " 6 0 1 C2 
    4153 40 -13.9678 4.25924 -21.3347 577 " " " " A 43 0 0 "VAL " " N  " " " 7 0 1 C2 
    4154 14 -14.0163 5.52241 -22.1027 577 " " " " A 2 0 0 "VAL " " CA " " " 6 0 1 C2 
    4155 14 -12.679 6.07736 -22.6204 577 " " " " A 2 0 0 "VAL " " C  " " " 6 0 1 C2 
    4156 23 -12.6587 6.60591 -23.7622 577 " " " " A 70 0 0 "VAL " " O  " " " 8 0 1 C2 
    4157 14 -14.7074 6.5561 -21.2293 577 " " " " A 2 0 0 "VAL " " CB " " " 6 0 1 C2 
    4158 14 -16.1975 6.19035 -20.965 577 " " " " A 2 0 0 "VAL " " CG1" " " 6 0 1 C2 
    4159 14 -14.0258 6.89166 -19.9452 577 " " " " A 2 0 0 "VAL " " CG2" " " 6 0 1 C2 
    4160 40 -11.6066 5.93159 -21.8043 578 " " " " A 43 0 0 "LEU " " N  " " " 7 0 1 C2 
    4161 14 -10.2338 6.25071 -22.2012 578 " " " " A 2 0 0 "LEU " " CA " " " 6 0 1 C2 
    4162 14 -9.66677 5.24628 -23.1764 578 " " " " A 2 0 0 "LEU " " C  " " " 6 0 1 C2 
    4163 23 -9.3194 5.67206 -24.3009 578 " " " " A 70 0 0 "LEU " " O  " " " 8 0 1 C2 
    4164 14 -9.30985 6.35485 -20.8775 578 " " " " A 2 0 0 "LEU " " CB " " " 6 0 1 C2 
    4165 14 -8.19715 7.49894 -20.7625 578 " " " " A 2 0 0 "LEU " " CG " " " 6 0 1 C2 
    4166 14 -7.22935 7.32494 -21.9475 578 " " " " A 2 0 0 "LEU " " CD1" " " 6 0 1 C2 
    4167 14 -8.84624 8.91853 -20.853 578 " " " " A 2 0 0 "LEU " " CD2" " " 6 0 1 C2 
    4168 40 -9.6678 3.95284 -22.806 579 " " " " A 43 0 0 "MET " " N  " " " 7 0 1 C2 
    4169 14 -9.07785 2.89968 -23.6634 579 " " " " A 2 0 0 "MET " " CA " " " 6 0 1 C2 
    4170 14 -9.70752 2.88255 -25.0666 579 " " " " A 2 0 0 "MET " " C  " " " 6 0 1 C2 
    4171 23 -9.05782 2.44983 -26.0145 579 " " " " A 70 0 0 "MET " " O  " " " 8 0 1 C2 
    4172 14 -9.20999 1.50349 -23.023 579 " " " " A 2 0 0 "MET " " CB " " " 6 0 1 C2 
    4173 14 -8.43798 1.14247 -21.7386 579 " " " " A 2 0 0 "MET " " CG " " " 6 0 1 C2 
    4174 52 -8.65248 -0.54392 -21.1698 579 " " " " A 13 0 0 "MET " " SD " " " 16 0 1 C2 
    4175 14 -10.3508 -0.53855 -20.5916 579 " " " " A 2 0 0 "MET " " CE " " " 6 0 1 C2 
    4176 40 -10.9916 3.28237 -25.1778 580 " " " " A 43 0 0 "PHE " " N  " " " 7 0 1 C2 
    4177 14 -11.8561 3.5654 -26.43 580 " " " " A 2 0 0 "PHE " " CA " " " 6 0 1 C2 
    4178 14 -11.0525 4.38442 -27.4203 580 " " " " A 2 0 0 "PHE " " C  " " " 6 0 1 C2 
    4179 23 -10.7271 3.89857 -28.5079 580 " " " " A 70 0 0 "PHE " " O  " " " 8 0 1 C2 
    4180 14 -13.2651 4.06801 -25.9898 580 " " " " A 2 0 0 "PHE " " CB " " " 6 0 1 C2 
    4181 14 -14.1067 4.85674 -26.9612 580 " " " " A 2 0 0 "PHE " " CG " " " 6 0 1 C2 
    4182 14 -14.601 4.32227 -28.0892 580 " " " " A 2 0 0 "PHE " " CD1" " " 6 0 1 C2 
    4183 14 -14.3837 6.18843 -26.6641 580 " " " " A 2 0 0 "PHE " " CD2" " " 6 0 1 C2 
    4184 14 -15.402 5.09391 -28.9626 580 " " " " A 2 0 0 "PHE " " CE1" " " 6 0 1 C2 
    4185 14 -15.2223 6.9676 -27.4701 580 " " " " A 2 0 0 "PHE " " CE2" " " 6 0 1 C2 
    4186 14 -15.7765 6.43333 -28.6839 580 " " " " A 2 0 0 "PHE " " CZ " " " 6 0 1 C2 
    4187 40 -10.6405 5.59041 -27.1372 581 " " " " A 43 0 0 "LEU " " N  " " " 7 0 1 C2 
    4188 14 -9.89243 6.63615 -27.8897 581 " " " " A 2 0 0 "LEU " " CA " " " 6 0 1 C2 
    4189 14 -8.55524 6.09467 -28.3578 581 " " " " A 2 0 0 "LEU " " C  " " " 6 0 1 C2 
    4190 23 -8.1835 6.45352 -29.4671 581 " " " " A 70 0 0 "LEU " " O  " " " 8 0 1 C2 
    4191 14 -9.78384 7.83297 -26.9051 581 " " " " A 2 0 0 "LEU " " CB " " " 6 0 1 C2 
    4192 14 -11.0658 8.57466 -26.6368 581 " " " " A 2 0 0 "LEU " " CG " " " 6 0 1 C2 
    4193 14 -10.9557 9.56175 -25.5446 581 " " " " A 2 0 0 "LEU " " CD1" " " 6 0 1 C2 
    4194 14 -11.4675 9.33899 -27.8307 581 " " " " A 2 0 0 "LEU " " CD2" " " 6 0 1 C2 
    4195 40 -7.86262 5.16512 -27.6481 582 " " " " A 43 0 0 "ALA " " N  " " " 7 0 1 C2 
    4196 14 -6.66159 4.43378 -27.9504 582 " " " " A 2 0 0 "ALA " " CA " " " 6 0 1 C2 
    4197 14 -6.80923 3.15191 -28.7684 582 " " " " A 2 0 0 "ALA " " C  " " " 6 0 1 C2 
    4198 23 -5.7774 2.70704 -29.2797 582 " " " " A 70 0 0 "ALA " " O  " " " 8 0 1 C2 
    4199 14 -6.06106 4.02752 -26.6582 582 " " " " A 2 0 0 "ALA " " CB " " " 6 0 1 C2 
    4200 40 -8.04557 2.74147 -29.0577 583 " " " " A 43 0 0 "PHE " " N  " " " 7 0 1 C2 
    4201 14 -8.39342 1.50228 -29.8335 583 " " " " A 2 0 0 "PHE " " CA " " " 6 0 1 C2 
    4202 14 -9.21235 1.93521 -31.0943 583 " " " " A 2 0 0 "PHE " " C  " " " 6 0 1 C2 
    4203 23 -9.16631 1.25466 -32.1516 583 " " " " A 70 0 0 "PHE " " O  " " " 8 0 1 C2 
    4204 14 -9.2534 0.596934 -28.939 583 " " " " A 2 0 0 "PHE " " CB " " " 6 0 1 C2 
    4205 14 -8.63334 -0.38781 -27.8866 583 " " " " A 2 0 0 "PHE " " CG " " " 6 0 1 C2 
    4206 14 -9.17921 -0.421157 -26.6083 583 " " " " A 2 0 0 "PHE " " CD1" " " 6 0 1 C2 
    4207 14 -7.7463 -1.36666 -28.3193 583 " " " " A 2 0 0 "PHE " " CD2" " " 6 0 1 C2 
    4208 14 -8.48941 -1.21407 -25.6324 583 " " " " A 2 0 0 "PHE " " CE1" " " 6 0 1 C2 
    4209 14 -7.11599 -2.16844 -27.4077 583 " " " " A 2 0 0 "PHE " " CE2" " " 6 0 1 C2 
    4210 14 -7.44152 -2.05807 -26.0646 583 " " " " A 2 0 0 "PHE " " CZ " " " 6 0 1 C2 
    4211 40 -10.006 2.98205 -31.0384 584 " " " " A 43 0 0 "GLY " " N  " " " 7 0 1 C2 
    4212 14 -10.8616 3.55052 -32.0811 584 " " " " A 2 0 0 "GLY " " CA " " " 6 0 1 C2 
    4213 14 -12.2647 2.99739 -32.1658 584 " " " " A 2 0 0 "GLY " " C  " " " 6 0 1 C2 
    4214 23 -12.9265 3.41881 -33.111 584 " " " " A 70 0 0 "GLY " " O  " " " 8 0 1 C2 
    4215 40 -12.6329 2.05473 -31.2553 585 " " " " A 43 0 0 "SER " " N  " " " 7 0 1 C2 
    4216 14 -13.6801 1.07929 -31.3298 585 " " " " A 2 0 0 "SER " " CA " " " 6 0 1 C2 
    4217 14 -14.0716 0.590867 -29.9016 585 " " " " A 2 0 0 "SER " " C  " " " 6 0 1 C2 
    4218 23 -13.3918 0.878711 -28.9114 585 " " " " A 70 0 0 "SER " " O  " " " 8 0 1 C2 
    4219 14 -13.3409 0.00897027 -32.3595 585 " " " " A 2 0 0 "SER " " CB " " " 6 0 1 C2 
    4220 23 -12.1362 -0.641826 -32.1009 585 " " " " A 70 0 0 "SER " " OG " " " 8 0 1 C2 
    4221 40 -15.1971 -0.139932 -29.6657 586 " " " " A 43 0 0 "VAL " " N  " " " 7 0 1 C2 
    4222 14 -15.8745 -0.447062 -28.3717 586 " " " " A 2 0 0 "VAL " " CA " " " 6 0 1 C2 
    4223 14 -15.822 -1.90894 -27.9384 586 " " " " A 2 0 0 "VAL " " C  " " " 6 0 1 C2 
    4224 23 -16.1415 -2.21976 -26.7849 586 " " " " A 70 0 0 "VAL " " O  " " " 8 0 1 C2 
    4225 14 -17.2722 0.19145 -28.2547 586 " " " " A 2 0 0 "VAL " " CB " " " 6 0 1 C2 
    4226 14 -17.2269 1.62083 -28.6923 586 " " " " A 2 0 0 "VAL " " CG1" " " 6 0 1 C2 
    4227 14 -18.3217 -0.59639 -29.0504 586 " " " " A 2 0 0 "VAL " " CG2" " " 6 0 1 C2 
    4228 40 -15.419 -2.88104 -28.8002 587 " " " " A 43 0 0 "VAL " " N  " " " 7 0 1 C2 
    4229 14 -15.4169 -4.28262 -28.5167 587 " " " " A 2 0 0 "VAL " " CA " " " 6 0 1 C2 
    4230 14 -14.1057 -4.73414 -27.7994 587 " " " " A 2 0 0 "VAL " " C  " " " 6 0 1 C2 
    4231 23 -14.1177 -5.52093 -26.8086 587 " " " " A 70 0 0 "VAL " " O  " " " 8 0 1 C2 
    4232 14 -15.5918 -5.05604 -29.8977 587 " " " " A 2 0 0 "VAL " " CB " " " 6 0 1 C2 
    4233 14 -16.1496 -6.46425 -29.5696 587 " " " " A 2 0 0 "VAL " " CG1" " " 6 0 1 C2 
    4234 14 -16.5945 -4.42546 -30.8275 587 " " " " A 2 0 0 "VAL " " CG2" " " 6 0 1 C2 
    4235 40 -12.9081 -4.12491 -28.2024 588 " " " " A 43 0 0 "LEU " " N  " " " 7 0 1 C2 
    4236 14 -11.609 -4.20322 -27.5147 588 " " " " A 2 0 0 "LEU " " CA " " " 6 0 1 C2 
    4237 14 -11.4798 -3.60932 -26.1061 588 " " " " A 2 0 0 "LEU " " C  " " " 6 0 1 C2 
    4238 23 -10.9807 -4.2679 -25.1955 588 " " " " A 70 0 0 "LEU " " O  " " " 8 0 1 C2 
    4239 14 -10.3737 -3.69956 -28.4322 588 " " " " A 2 0 0 "LEU " " CB " " " 6 0 1 C2 
    4240 14 -10.0606 -4.36651 -29.7925 588 " " " " A 2 0 0 "LEU " " CG " " " 6 0 1 C2 
    4241 14 -9.29922 -3.54451 -30.8323 588 " " " " A 2 0 0 "LEU " " CD1" " " 6 0 1 C2 
    4242 14 -9.27341 -5.56365 -29.6353 588 " " " " A 2 0 0 "LEU " " CD2" " " 6 0 1 C2 
    4243 40 -12.0556 -2.40786 -25.8427 589 " " " " A 43 0 0 "PRO " " N  " " " 7 0 1 C2 
    4244 14 -11.9549 -1.90071 -24.4608 589 " " " " A 2 0 0 "PRO " " CA " " " 6 0 1 C2 
    4245 14 -12.8462 -2.70713 -23.4613 589 " " " " A 2 0 0 "PRO " " C  " " " 6 0 1 C2 
    4246 23 -12.4027 -2.83489 -22.3278 589 " " " " A 70 0 0 "PRO " " O  " " " 8 0 1 C2 
    4247 14 -12.3952 -0.470943 -24.5628 589 " " " " A 2 0 0 "PRO " " CB " " " 6 0 1 C2 
    4248 14 -13.2437 -0.368183 -25.8026 589 " " " " A 2 0 0 "PRO " " CG " " " 6 0 1 C2 
    4249 14 -12.6217 -1.4212 -26.6821 589 " " " " A 2 0 0 "PRO " " CD " " " 6 0 1 C2 
    4250 40 -13.9857 -3.16419 -23.9099 590 " " " " A 43 0 0 "ILE " " N  " " " 7 0 1 C2 
    4251 14 -14.8755 -3.96804 -23.0684 590 " " " " A 2 0 0 "ILE " " CA " " " 6 0 1 C2 
    4252 14 -14.1734 -5.34198 -22.79 590 " " " " A 2 0 0 "ILE " " C  " " " 6 0 1 C2 
    4253 23 -14.1372 -5.81341 -21.6676 590 " " " " A 70 0 0 "ILE " " O  " " " 8 0 1 C2 
    4254 14 -16.3204 -3.95371 -23.5737 590 " " " " A 2 0 0 "ILE " " CB " " " 6 0 1 C2 
    4255 14 -16.8127 -2.42621 -23.5925 590 " " " " A 2 0 0 "ILE " " CG1" " " 6 0 1 C2 
    4256 14 -17.2724 -4.65126 -22.6248 590 " " " " A 2 0 0 "ILE " " CG2" " " 6 0 1 C2 
    4257 14 -18.1794 -2.15622 -24.2846 590 " " " " A 2 0 0 "ILE " " CD1" " " 6 0 1 C2 
    4258 40 -13.6224 -6.02336 -23.8375 591 " " " " A 43 0 0 "LYS " " N  " " " 7 0 1 C2 
    4259 14 -12.6421 -7.13734 -23.5647 591 " " " " A 2 0 0 "LYS " " CA " " " 6 0 1 C2 
    4260 14 -11.5206 -6.83502 -22.4881 591 " " " " A 2 0 0 "LYS " " C  " " " 6 0 1 C2 
    4261 23 -11.3719 -7.59553 -21.5072 591 " " " " A 70 0 0 "LYS " " O  " " " 8 0 1 C2 
    4262 14 -12.0409 -7.61916 -24.8933 591 " " " " A 2 0 0 "LYS " " CB " " " 6 0 1 C2 
    4263 14 -10.8966 -8.77235 -24.8441 591 " " " " A 2 0 0 "LYS " " CG " " " 6 0 1 C2 
    4264 14 -9.48036 -8.11443 -24.9381 591 " " " " A 2 0 0 "LYS " " CD " " " 6 0 1 C2 
    4265 14 -8.3569 -9.03078 -24.5857 591 " " " " A 2 0 0 "LYS " " CE " " " 6 0 1 C2 
    4266 40 -7.02997 -8.40059 -24.4344 591 " " " " A 43 0 0 "LYS " " NZ " " " 7 0 1 C2 
    4267 40 -10.7663 -5.78011 -22.6981 592 " " " " A 43 0 0 "ALA " " N  " " " 7 0 1 C2 
    4268 14 -9.70152 -5.28562 -21.7559 592 " " " " A 2 0 0 "ALA " " CA " " " 6 0 1 C2 
    4269 14 -10.1325 -4.98012 -20.2449 592 " " " " A 2 0 0 "ALA " " C  " " " 6 0 1 C2 
    4270 23 -9.42305 -5.32958 -19.2993 592 " " " " A 70 0 0 "ALA " " O  " " " 8 0 1 C2 
    4271 14 -9.11886 -4.02287 -22.3472 592 " " " " A 2 0 0 "ALA " " CB " " " 6 0 1 C2 
    4272 40 -11.3614 -4.43046 -20.0257 593 " " " " A 43 0 0 "ALA " " N  " " " 7 0 1 C2 
    4273 14 -12.0135 -4.29524 -18.7209 593 " " " " A 2 0 0 "ALA " " CA " " " 6 0 1 C2 
    4274 14 -12.3619 -5.70638 -18.1741 593 " " " " A 2 0 0 "ALA " " C  " " " 6 0 1 C2 
    4275 23 -11.8917 -6.0164 -17.089 593 " " " " A 70 0 0 "ALA " " O  " " " 8 0 1 C2 
    4276 14 -13.1935 -3.2549 -18.7908 593 " " " " A 2 0 0 "ALA " " CB " " " 6 0 1 C2 
    4277 40 -13.1393 -6.5036 -18.9524 594 " " " " A 43 0 0 "LEU " " N  " " " 7 0 1 C2 
    4278 14 -13.4365 -7.8991 -18.672 594 " " " " A 2 0 0 "LEU " " CA " " " 6 0 1 C2 
    4279 14 -12.261 -8.78488 -18.2719 594 " " " " A 2 0 0 "LEU " " C  " " " 6 0 1 C2 
    4280 23 -12.2158 -9.41058 -17.2645 594 " " " " A 70 0 0 "LEU " " O  " " " 8 0 1 C2 
    4281 14 -14.3967 -8.53941 -19.7082 594 " " " " A 2 0 0 "LEU " " CB " " " 6 0 1 C2 
    4282 14 -14.7631 -10.0405 -19.5769 594 " " " " A 2 0 0 "LEU " " CG " " " 6 0 1 C2 
    4283 14 -16.1354 -10.3235 -20.0196 594 " " " " A 2 0 0 "LEU " " CD1" " " 6 0 1 C2 
    4284 14 -13.8831 -10.9448 -20.3633 594 " " " " A 2 0 0 "LEU " " CD2" " " 6 0 1 C2 
    4285 40 -11.3097 -8.80741 -19.135 595 " " " " A 43 0 0 "MET " " N  " " " 7 0 1 C2 
    4286 14 -10.1103 -9.67869 -19.0708 595 " " " " A 2 0 0 "MET " " CA " " " 6 0 1 C2 
    4287 14 -9.13207 -9.09917 -17.9825 595 " " " " A 2 0 0 "MET " " C  " " " 6 0 1 C2 
    4288 23 -8.41172 -9.87529 -17.3665 595 " " " " A 70 0 0 "MET " " O  " " " 8 0 1 C2 
    4289 14 -9.33211 -9.66472 -20.3874 595 " " " " A 2 0 0 "MET " " CB " " " 6 0 1 C2 
    4290 14 -8.35802 -10.8514 -20.6105 595 " " " " A 2 0 0 "MET " " CG " " " 6 0 1 C2 
    4291 52 -9.00191 -12.5642 -20.7556 595 " " " " A 13 0 0 "MET " " SD " " " 16 0 1 C2 
    4292 14 -10.0776 -12.4204 -22.1954 595 " " " " A 2 0 0 "MET " " CE " " " 6 0 1 C2 
    4293 40 -9.1308 -7.82178 -17.6775 596 " " " " A 43 0 0 "SER " " N  " " " 7 0 1 C2 
    4294 14 -8.43995 -7.28928 -16.4979 596 " " " " A 2 0 0 "SER " " CA " " " 6 0 1 C2 
    4295 14 -9.13484 -7.68382 -15.1523 596 " " " " A 2 0 0 "SER " " C  " " " 6 0 1 C2 
    4296 23 -8.36568 -7.69425 -14.1368 596 " " " " A 70 0 0 "SER " " O  " " " 8 0 1 C2 
    4297 14 -8.35933 -5.78881 -16.4803 596 " " " " A 2 0 0 "SER " " CB " " " 6 0 1 C2 
    4298 23 -7.58822 -5.27775 -17.5159 596 " " " " A 70 0 0 "SER " " OG " " " 8 0 1 C2 
    4299 40 -10.3875 -8.12892 -15.1392 597 " " " " A 43 0 0 "ALA " " N  " " " 7 0 1 C2 
    4300 14 -11.157 -8.51435 -13.9669 597 " " " " A 2 0 0 "ALA " " CA " " " 6 0 1 C2 
    4301 14 -11.0226 -9.9562 -13.6752 597 " " " " A 2 0 0 "ALA " " C  " " " 6 0 1 C2 
    4302 23 -10.9248 -10.3771 -12.5534 597 " " " " A 70 0 0 "ALA " " O  " " " 8 0 1 C2 
    4303 14 -12.6293 -8.10822 -14.1666 597 " " " " A 2 0 0 "ALA " " CB " " " 6 0 1 C2 
    4304 40 -10.9291 -10.707 -14.8538 598 " " " " A 43 0 0 "LEU " " N  " " " 7 0 1 C2 
    4305 14 -10.596 -12.1201 -14.9253 598 " " " " A 2 0 0 "LEU " " CA " " " 6 0 1 C2 
    4306 14 -9.20833 -12.3179 -14.2311 598 " " " " A 2 0 0 "LEU " " C  " " " 6 0 1 C2 
    4307 23 -8.96661 -13.2067 -13.354 598 " " " " A 70 0 0 "LEU " " O  " " " 8 0 1 C2 
    4308 14 -10.599 -12.6538 -16.4007 598 " " " " A 2 0 0 "LEU " " CB " " " 6 0 1 C2 
    4309 14 -10.4117 -14.1509 -16.5764 598 " " " " A 2 0 0 "LEU " " CG " " " 6 0 1 C2 
    4310 14 -11.3642 -14.779 -17.6492 598 " " " " A 2 0 0 "LEU " " CD1" " " 6 0 1 C2 
    4311 14 -8.88015 -14.4796 -16.7346 598 " " " " A 2 0 0 "LEU " " CD2" " " 6 0 1 C2 
    4312 40 -8.29504 -11.3434 -14.5706 599 " " " " A 43 0 0 "THR " " N  " " " 7 0 1 C2 
    4313 14 -6.94849 -11.4659 -14.0576 599 " " " " A 2 0 0 "THR " " CA " " " 6 0 1 C2 
    4314 14 -6.87274 -11.1192 -12.5318 599 " " " " A 2 0 0 "THR " " C  " " " 6 0 1 C2 
    4315 23 -6.348 -11.8854 -11.7375 599 " " " " A 70 0 0 "THR " " O  " " " 8 0 1 C2 
    4316 14 -5.99236 -10.4271 -14.7193 599 " " " " A 2 0 0 "THR " " CB " " " 6 0 1 C2 
    4317 23 -6.07042 -10.6292 -16.1241 599 " " " " A 70 0 0 "THR " " OG1" " " 8 0 1 C2 
    4318 14 -4.4885 -10.6188 -14.323 599 " " " " A 2 0 0 "THR " " CG2" " " 6 0 1 C2 
    4319 40 -7.46927 -9.95595 -12.1142 600 " " " " A 43 0 0 "LEU " " N  " " " 7 0 1 C2 
    4320 14 -7.59323 -9.55848 -10.722 600 " " " " A 2 0 0 "LEU " " CA " " " 6 0 1 C2 
    4321 14 -8.40929 -10.5569 -9.90703 600 " " " " A 2 0 0 "LEU " " C  " " " 6 0 1 C2 
    4322 23 -8.03205 -10.9028 -8.80139 600 " " " " A 70 0 0 "LEU " " O  " " " 8 0 1 C2 
    4323 14 -8.14612 -8.1502 -10.6496 600 " " " " A 2 0 0 "LEU " " CB " " " 6 0 1 C2 
    4324 14 -7.05787 -7.15723 -10.1956 600 " " " " A 2 0 0 "LEU " " CG " " " 6 0 1 C2 
    4325 14 -7.60329 -5.7324 -10.3576 600 " " " " A 2 0 0 "LEU " " CD1" " " 6 0 1 C2 
    4326 14 -6.84533 -7.24996 -8.66726 600 " " " " A 2 0 0 "LEU " " CD2" " " 6 0 1 C2 
    4327 40 -9.47024 -11.1172 -10.4881 601 " " " " A 43 0 0 "GLY " " N  " " " 7 0 1 C2 
    4328 14 -10.3177 -12.0494 -9.77733 601 " " " " A 2 0 0 "GLY " " CA " " " 6 0 1 C2 
    4329 14 -9.71019 -13.4239 -9.65457 601 " " " " A 2 0 0 "GLY " " C  " " " 6 0 1 C2 
    4330 23 -10.103 -14.2115 -8.75975 601 " " " " A 70 0 0 "GLY " " O  " " " 8 0 1 C2 
    4331 40 -8.68475 -13.8122 -10.4898 602 " " " " A 43 0 0 "SER " " N  " " " 7 0 1 C2 
    4332 14 -7.87798 -14.9537 -10.2142 602 " " " " A 2 0 0 "SER " " CA " " " 6 0 1 C2 
    4333 14 -6.60451 -14.733 -9.30026 602 " " " " A 2 0 0 "SER " " C  " " " 6 0 1 C2 
    4334 23 -6.24695 -15.5741 -8.42361 602 " " " " A 70 0 0 "SER " " O  " " " 8 0 1 C2 
    4335 14 -7.54945 -15.6599 -11.5686 602 " " " " A 2 0 0 "SER " " CB " " " 6 0 1 C2 
    4336 23 -6.91456 -14.7474 -12.4885 602 " " " " A 70 0 0 "SER " " OG " " " 8 0 1 C2 
    4337 40 -5.85332 -13.6562 -9.51915 603 " " " " A 43 0 0 "THR " " N  " " " 7 0 1 C2 
    4338 14 -4.71617 -13.2214 -8.75542 603 " " " " A 2 0 0 "THR " " CA " " " 6 0 1 C2 
    4339 14 -5.04015 -13.131 -7.24134 603 " " " " A 2 0 0 "THR " " C  " " " 6 0 1 C2 
    4340 23 -4.39448 -13.7007 -6.41 603 " " " " A 70 0 0 "THR " " O  " " " 8 0 1 C2 
    4341 14 -4.14305 -11.8944 -9.19434 603 " " " " A 2 0 0 "THR " " CB " " " 6 0 1 C2 
    4342 23 -3.76653 -11.9042 -10.5892 603 " " " " A 70 0 0 "THR " " OG1" " " 8 0 1 C2 
    4343 14 -2.92423 -11.3695 -8.46395 603 " " " " A 2 0 0 "THR " " CG2" " " 6 0 1 C2 
    4344 40 -6.14948 -12.4321 -6.97986 604 " " " " A 43 0 0 "MET " " N  " " " 7 0 1 C2 
    4345 14 -6.61039 -12.3142 -5.61029 604 " " " " A 2 0 0 "MET " " CA " " " 6 0 1 C2 
    4346 14 -7.1851 -13.601 -4.98515 604 " " " " A 2 0 0 "MET " " C  " " " 6 0 1 C2 
    4347 23 -7.10813 -13.8174 -3.81925 604 " " " " A 70 0 0 "MET " " O  " " " 8 0 1 C2 
    4348 14 -7.63838 -11.1734 -5.44305 604 " " " " A 2 0 0 "MET " " CB " " " 6 0 1 C2 
    4349 14 -7.64211 -10.4957 -4.02212 604 " " " " A 2 0 0 "MET " " CG " " " 6 0 1 C2 
    4350 52 -9.05302 -9.31863 -3.96456 604 " " " " A 13 0 0 "MET " " SD " " " 16 0 1 C2 
    4351 14 -8.91769 -8.82104 -2.23399 604 " " " " A 2 0 0 "MET " " CE " " " 6 0 1 C2 
    4352 40 -7.54689 -14.4928 -5.82166 605 " " " " A 43 0 0 "GLY " " N  " " " 7 0 1 C2 
    4353 14 -8.05715 -15.8467 -5.40923 605 " " " " A 2 0 0 "GLY " " CA " " " 6 0 1 C2 
    4354 14 -6.87765 -16.7985 -4.98506 605 " " " " A 2 0 0 "GLY " " C  " " " 6 0 1 C2 
    4355 23 -6.98943 -17.4618 -3.93795 605 " " " " A 70 0 0 "GLY " " O  " " " 8 0 1 C2 
    4356 40 -5.78761 -16.7229 -5.71963 606 " " " " A 43 0 0 "ILE " " N  " " " 7 0 1 C2 
    4357 14 -4.53283 -17.3853 -5.502 606 " " " " A 2 0 0 "ILE " " CA " " " 6 0 1 C2 
    4358 14 -3.90005 -16.7247 -4.2192 606 " " " " A 2 0 0 "ILE " " C  " " " 6 0 1 C2 
    4359 23 -3.52711 -17.4212 -3.23725 606 " " " " A 70 0 0 "ILE " " O  " " " 8 0 1 C2 
    4360 14 -3.68303 -17.3407 -6.77796 606 " " " " A 2 0 0 "ILE " " CB " " " 6 0 1 C2 
    4361 14 -4.27019 -18.2417 -7.84354 606 " " " " A 2 0 0 "ILE " " CG1" " " 6 0 1 C2 
    4362 14 -2.24159 -17.6925 -6.47813 606 " " " " A 2 0 0 "ILE " " CG2" " " 6 0 1 C2 
    4363 14 -3.66172 -18.0664 -9.18804 606 " " " " A 2 0 0 "ILE " " CD1" " " 6 0 1 C2 
    4364 40 -3.90655 -15.3685 -4.01223 607 " " " " A 43 0 0 "LEU " " N  " " " 7 0 1 C2 
    4365 14 -3.37676 -14.7699 -2.77468 607 " " " " A 2 0 0 "LEU " " CA " " " 6 0 1 C2 
    4366 14 -4.36936 -14.8709 -1.58222 607 " " " " A 2 0 0 "LEU " " C  " " " 6 0 1 C2 
    4367 23 -4.04709 -14.4242 -0.510262 607 " " " " A 70 0 0 "LEU " " O  " " " 8 0 1 C2 
    4368 14 -3.00224 -13.2747 -3.06279 607 " " " " A 2 0 0 "LEU " " CB " " " 6 0 1 C2 
    4369 14 -1.62361 -12.9984 -3.65449 607 " " " " A 2 0 0 "LEU " " CG " " " 6 0 1 C2 
    4370 14 -1.53254 -13.3044 -5.11876 607 " " " " A 2 0 0 "LEU " " CD1" " " 6 0 1 C2 
    4371 14 -1.11733 -11.5559 -3.39465 607 " " " " A 2 0 0 "LEU " " CD2" " " 6 0 1 C2 
    4372 40 -5.46689 -15.6399 -1.65609 608 " " " " A 43 0 0 "THR " " N  " " " 7 0 1 C2 
    4373 14 -6.23554 -16.0429 -0.462715 608 " " " " A 2 0 0 "THR " " CA " " " 6 0 1 C2 
    4374 14 -6.41483 -17.5784 -0.457201 608 " " " " A 2 0 0 "THR " " C  " " " 6 0 1 C2 
    4375 23 -6.94046 -18.1157 0.501614 608 " " " " A 70 0 0 "THR " " O  " " " 8 0 1 C2 
    4376 14 -7.54784 -15.3039 -0.406547 608 " " " " A 2 0 0 "THR " " CB " " " 6 0 1 C2 
    4377 23 -8.18101 -15.4809 -1.69981 608 " " " " A 70 0 0 "THR " " OG1" " " 8 0 1 C2 
    4378 14 -7.40238 -13.7648 -0.326392 608 " " " " A 2 0 0 "THR " " CG2" " " 6 0 1 C2 
    4379 40 -5.93457 -18.4105 -1.38876 609 " " " " A 43 0 0 "TRP " " N  " " " 7 0 1 C2 
    4380 14 -5.86572 -19.8728 -1.32486 609 " " " " A 2 0 0 "TRP " " CA " " " 6 0 1 C2 
    4381 14 -4.45907 -20.3062 -0.783108 609 " " " " A 2 0 0 "TRP " " C  " " " 6 0 1 C2 
    4382 23 -4.44288 -21.2939 -0.0278218 609 " " " " A 70 0 0 "TRP " " O  " " " 8 0 1 C2 
    4383 14 -5.80311 -20.5476 -2.81821 609 " " " " A 2 0 0 "TRP " " CB " " " 6 0 1 C2 
    4384 14 -5.92008 -21.9918 -2.92887 609 " " " " A 2 0 0 "TRP " " CG " " " 6 0 1 C2 
    4385 14 -6.98895 -22.7612 -2.43136 609 " " " " A 2 0 0 "TRP " " CD1" " " 6 0 1 C2 
    4386 14 -4.97166 -22.9465 -3.5108 609 " " " " A 2 0 0 "TRP " " CD2" " " 6 0 1 C2 
    4387 40 -6.72872 -24.0206 -2.75995 609 " " " " A 43 0 0 "TRP " " NE1" " " 7 0 1 C2 
    4388 14 -5.57151 -24.2372 -3.55715 609 " " " " A 2 0 0 "TRP " " CE2" " " 6 0 1 C2 
    4389 14 -3.71617 -22.771 -4.12953 609 " " " " A 2 0 0 "TRP " " CE3" " " 6 0 1 C2 
    4390 14 -4.968 -25.2955 -4.16127 609 " " " " A 2 0 0 "TRP " " CZ2" " " 6 0 1 C2 
    4391 14 -3.14881 -23.8507 -4.81362 609 " " " " A 2 0 0 "TRP " " CZ3" " " 6 0 1 C2 
    4392 14 -3.77005 -25.0966 -4.85588 609 " " " " A 2 0 0 "TRP " " CH2" " " 6 0 1 C2 
    4393 40 -3.4375 -19.5069 -1.08419 610 " " " " A 43 0 0 "MET " " N  " " " 7 0 1 C2 
    4394 14 -2.08107 -19.5451 -0.559239 610 " " " " A 2 0 0 "MET " " CA " " " 6 0 1 C2 
    4395 14 -1.77111 -18.1043 -0.0777619 610 " " " " A 2 0 0 "MET " " C  " " " 6 0 1 C2 
    4396 23 -2.33258 -17.111 -0.527773 610 " " " " A 70 0 0 "MET " " O  " " " 8 0 1 C2 
    4397 14 -1.10545 -20.1683 -1.60813 610 " " " " A 2 0 0 "MET " " CB " " " 6 0 1 C2 
    4398 14 -1.06061 -19.4718 -2.94671 610 " " " " A 2 0 0 "MET " " CG " " " 6 0 1 C2 
    4399 52 0.340423 -19.6984 -4.04174 610 " " " " A 13 0 0 "MET " " SD " " " 16 0 1 C2 
    4400 14 0.644882 -21.5119 -3.82049 610 " " " " A 2 0 0 "MET " " CE " " " 6 0 1 C2 
    4401 40 -0.824295 -18.0741 0.895905 611 " " " " A 43 0 0 "PHE " " N  " " " 7 0 1 C2 
    4402 14 -0.385601 -16.9306 1.72505 611 " " " " A 2 0 0 "PHE " " CA " " " 6 0 1 C2 
    4403 14 -1.21498 -16.8492 3.0209 611 " " " " A 2 0 0 "PHE " " C  " " " 6 0 1 C2 
    4404 23 -1.33945 -15.7536 3.63002 611 " " " " A 70 0 0 "PHE " " O  " " " 8 0 1 C2 
    4405 14 -0.022526 -15.6531 0.840331 611 " " " " A 2 0 0 "PHE " " CB " " " 6 0 1 C2 
    4406 14 1.31002 -14.9585 1.06029 611 " " " " A 2 0 0 "PHE " " CG " " " 6 0 1 C2 
    4407 14 2.34406 -15.038 0.175252 611 " " " " A 2 0 0 "PHE " " CD1" " " 6 0 1 C2 
    4408 14 1.49061 -14.1815 2.26241 611 " " " " A 2 0 0 "PHE " " CD2" " " 6 0 1 C2 
    4409 14 3.58272 -14.3914 0.405278 611 " " " " A 2 0 0 "PHE " " CE1" " " 6 0 1 C2 
    4410 14 2.69112 -13.511 2.46995 611 " " " " A 2 0 0 "PHE " " CE2" " " 6 0 1 C2 
    4411 14 3.76742 -13.611 1.56404 611 " " " " A 2 0 0 "PHE " " CZ " " " 6 0 1 C2 
    4412 40 -1.90997 -17.9208 3.33324 612 " " " " A 43 0 0 "VAL " " N  " " " 7 0 1 C2 
    4413 14 -2.95148 -17.9176 4.35788 612 " " " " A 2 0 0 "VAL " " CA " " " 6 0 1 C2 
    4414 14 -2.72338 -19.0383 5.34638 612 " " " " A 2 0 0 "VAL " " C  " " " 6 0 1 C2 
    4415 23 -3.32988 -19.0624 6.47349 612 " " " " A 70 0 0 "VAL " " O  " " " 8 0 1 C2 
    4416 14 -4.2788 -17.9743 3.5934 612 " " " " A 2 0 0 "VAL " " CB " " " 6 0 1 C2 
    4417 14 -4.47426 -16.588 3.00879 612 " " " " A 2 0 0 "VAL " " CG1" " " 6 0 1 C2 
    4418 14 -4.35284 -19.0843 2.48269 612 " " " " A 2 0 0 "VAL " " CG2" " " 6 0 1 C2 
    4419 40 -1.88691 -19.9844 5.03303 613 " " " " A 43 0 0 "ASP " " N  " " " 7 0 1 C2 
    4420 14 -1.52452 -21.1225 5.83747 613 " " " " A 2 0 0 "ASP " " CA " " " 6 0 1 C2 
    4421 14 -0.0244105 -21.5509 5.52909 613 " " " " A 2 0 0 "ASP " " C  " " " 6 0 1 C2 
    4422 23 0.697212 -20.7594 4.96507 613 " " " " A 70 0 0 "ASP " " O  " " " 8 0 1 C2 
    4423 14 -2.50284 -22.252 5.58879 613 " " " " A 2 0 0 "ASP " " CB " " " 6 0 1 C2 
    4424 14 -2.31347 -23.1547 4.39573 613 " " " " A 2 0 0 "ASP " " CG " " " 6 0 1 C2 
    4425 23 -2.76937 -24.3424 4.4663 613 " " " " A 70 0 0 "ASP " " OD1" " " 8 0 1 C2 
    4426 23 -1.83624 -22.6753 3.35568 613 " " " " A 70 0 0 "ASP " " OD2" " " 8 0 1 C2 
    4427 40 0.46542 -22.6977 5.96953 614 " " " " A 43 0 0 "GLY " " N  " " " 7 0 1 C2 
    4428 14 1.80673 -23.2015 5.6315 614 " " " " A 2 0 0 "GLY " " CA " " " 6 0 1 C2 
    4429 14 2.18198 -23.6444 4.15116 614 " " " " A 2 0 0 "GLY " " C  " " " 6 0 1 C2 
    4430 23 3.33508 -24.0989 3.98244 614 " " " " A 70 0 0 "GLY " " O  " " " 8 0 1 C2 
    4431 40 1.25609 -23.5753 3.25546 615 " " " " A 43 0 0 "HIS " " N  " " " 7 0 1 C2 
    4432 14 1.42072 -23.9035 1.83979 615 " " " " A 2 0 0 "HIS " " CA " " " 6 0 1 C2 
    4433 14 2.49174 -23.0514 1.12978 615 " " " " A 2 0 0 "HIS " " C  " " " 6 0 1 C2 
    4434 23 2.33136 -21.8472 0.893492 615 " " " " A 70 0 0 "HIS " " O  " " " 8 0 1 C2 
    4435 14 0.0857618 -23.8671 1.04919 615 " " " " A 2 0 0 "HIS " " CB " " " 6 0 1 C2 
    4436 14 0.0878026 -24.3153 -0.376266 615 " " " " A 2 0 0 "HIS " " CG " " " 6 0 1 C2 
    4437 40 -0.97781 -24.0775 -1.21848 615 " " " " A 43 0 0 "HIS " " ND1" " " 7 0 1 C2 
    4438 14 1.00494 -25.0312 -1.16091 615 " " " " A 2 0 0 "HIS " " CD2" " " 6 0 1 C2 
    4439 14 -0.679222 -24.6173 -2.43049 615 " " " " A 2 0 0 "HIS " " CE1" " " 6 0 1 C2 
    4440 40 0.508816 -25.2189 -2.39701 615 " " " " A 43 0 0 "HIS " " NE2" " " 7 0 1 C2 
    4441 40 3.59137 -23.7269 0.76525 616 " " " " A 43 0 0 "GLY " " N  " " " 7 0 1 C2 
    4442 14 4.66765 -23.2503 -0.0114367 616 " " " " A 2 0 0 "GLY " " CA " " " 6 0 1 C2 
    4443 14 5.62596 -22.52 0.882589 616 " " " " A 2 0 0 "GLY " " C  " " " 6 0 1 C2 
    4444 23 6.49211 -21.7418 0.439409 616 " " " " A 70 0 0 "GLY " " O  " " " 8 0 1 C2 
    4445 40 5.60746 -22.7956 2.22034 617 " " " " A 43 0 0 "SER " " N  " " " 7 0 1 C2 
    4446 14 6.59431 -22.2635 3.13132 617 " " " " A 2 0 0 "SER " " CA " " " 6 0 1 C2 
    4447 14 8.11377 -22.5675 2.88053 617 " " " " A 2 0 0 "SER " " C  " " " 6 0 1 C2 
    4448 23 8.97072 -21.8129 3.41429 617 " " " " A 70 0 0 "SER " " O  " " " 8 0 1 C2 
    4449 14 6.13628 -22.7023 4.58295 617 " " " " A 2 0 0 "SER " " CB " " " 6 0 1 C2 
    4450 23 6.22744 -24.1074 4.83963 617 " " " " A 70 0 0 "SER " " OG " " " 8 0 1 C2 
    4451 40 8.41864 -23.4677 1.9807 618 " " " " A 43 0 0 "GLY " " N  " " " 7 0 1 C2 
    4452 14 9.71619 -23.7801 1.4629 618 " " " " A 2 0 0 "GLY " " CA " " " 6 0 1 C2 
    4453 14 10.2517 -22.8349 0.399544 618 " " " " A 2 0 0 "GLY " " C  " " " 6 0 1 C2 
    4454 23 11.4679 -22.6653 0.34656 618 " " " " A 70 0 0 "GLY " " O  " " " 8 0 1 C2 
    4455 40 9.38392 -22.1391 -0.360731 619 " " " " A 43 0 0 "LEU " " N  " " " 7 0 1 C2 
    4456 14 9.79782 -21.2332 -1.46622 619 " " " " A 2 0 0 "LEU " " CA " " " 6 0 1 C2 
    4457 14 10.1196 -19.8557 -0.873418 619 " " " " A 2 0 0 "LEU " " C  " " " 6 0 1 C2 
    4458 23 11.0122 -19.1792 -1.32389 619 " " " " A 70 0 0 "LEU " " O  " " " 8 0 1 C2 
    4459 14 8.69067 -21.0797 -2.51173 619 " " " " A 2 0 0 "LEU " " CB " " " 6 0 1 C2 
    4460 14 8.54237 -22.3618 -3.31944 619 " " " " A 2 0 0 "LEU " " CG " " " 6 0 1 C2 
    4461 14 7.38798 -23.188 -2.72529 619 " " " " A 2 0 0 "LEU " " CD1" " " 6 0 1 C2 
    4462 14 8.24444 -21.9319 -4.73089 619 " " " " A 2 0 0 "LEU " " CD2" " " 6 0 1 C2 
    4463 40 9.33491 -19.4972 0.158819 620 " " " " A 43 0 0 "MET " " N  " " " 7 0 1 C2 
    4464 14 9.2928 -18.1999 0.815757 620 " " " " A 2 0 0 "MET " " CA " " " 6 0 1 C2 
    4465 14 8.61665 -18.3398 2.18623 620 " " " " A 2 0 0 "MET " " C  " " " 6 0 1 C2 
    4466 23 7.56107 -18.9805 2.2966 620 " " " " A 70 0 0 "MET " " O  " " " 8 0 1 C2 
    4467 14 8.41118 -17.2785 -0.0750125 620 " " " " A 2 0 0 "MET " " CB " " " 6 0 1 C2 
    4468 14 8.69211 -15.8072 0.12756 620 " " " " A 2 0 0 "MET " " CG " " " 6 0 1 C2 
    4469 52 7.62991 -14.6848 -0.833359 620 " " " " A 13 0 0 "MET " " SD " " " 16 0 1 C2 
    4470 14 8.66932 -14.5636 -2.26481 620 " " " " A 2 0 0 "MET " " CE " " " 6 0 1 C2 
    4471 40 9.20986 -17.7576 3.23377 621 " " " " A 43 0 0 "ASN " " N  " " " 7 0 1 C2 
    4472 14 8.64157 -17.8592 4.56639 621 " " " " A 2 0 0 "ASN " " CA " " " 6 0 1 C2 
    4473 14 7.62416 -16.727 4.89239 621 " " " " A 2 0 0 "ASN " " C  " " " 6 0 1 C2 
    4474 23 7.82106 -15.5407 4.565 621 " " " " A 70 0 0 "ASN " " O  " " " 8 0 1 C2 
    4475 14 9.8377 -17.7774 5.52426 621 " " " " A 2 0 0 "ASN " " CB " " " 6 0 1 C2 
    4476 14 9.60512 -18.0885 6.94738 621 " " " " A 2 0 0 "ASN " " CG " " " 6 0 1 C2 
    4477 23 9.19763 -19.1737 7.36092 621 " " " " A 70 0 0 "ASN " " OD1" " " 8 0 1 C2 
    4478 40 10.0551 -17.1494 7.80038 621 " " " " A 43 0 0 "ASN " " ND2" " " 7 0 1 C2 
    4479 40 6.52776 -17.0904 5.66231 622 " " " " A 43 0 0 "TYR " " N  " " " 7 0 1 C2 
    4480 14 5.56092 -16.0748 6.24887 622 " " " " A 2 0 0 "TYR " " CA " " " 6 0 1 C2 
    4481 14 4.71163 -16.7293 7.3215 622 " " " " A 2 0 0 "TYR " " C  " " " 6 0 1 C2 
    4482 23 4.2419 -17.8613 7.12142 622 " " " " A 70 0 0 "TYR " " O  " " " 8 0 1 C2 
    4483 14 4.60794 -15.4744 5.15912 622 " " " " A 2 0 0 "TYR " " CB " " " 6 0 1 C2 
    4484 14 3.86838 -16.4544 4.28408 622 " " " " A 2 0 0 "TYR " " CG " " " 6 0 1 C2 
    4485 14 2.60741 -16.817 4.69387 622 " " " " A 2 0 0 "TYR " " CD1" " " 6 0 1 C2 
    4486 14 4.53762 -17.0923 3.21004 622 " " " " A 2 0 0 "TYR " " CD2" " " 6 0 1 C2 
    4487 14 1.98738 -17.9581 4.14997 622 " " " " A 2 0 0 "TYR " " CE1" " " 6 0 1 C2 
    4488 14 3.95214 -18.2408 2.66705 622 " " " " A 2 0 0 "TYR " " CE2" " " 6 0 1 C2 
    4489 14 2.65316 -18.6652 3.11471 622 " " " " A 2 0 0 "TYR " " CZ " " " 6 0 1 C2 
    4490 23 2.18343 -19.9512 2.77342 622 " " " " A 70 0 0 "TYR " " OH " " " 8 0 1 C2 
    4491 40 4.52196 -15.9985 8.45641 623 " " " " A 43 0 0 "THR " " N  " " " 7 0 1 C2 
    4492 14 3.3795 -16.2893 9.31735 623 " " " " A 2 0 0 "THR " " CA " " " 6 0 1 C2 
    4493 14 2.06387 -16.1461 8.48086 623 " " " " A 2 0 0 "THR " " C  " " " 6 0 1 C2 
    4494 23 1.83203 -15.1693 7.76722 623 " " " " A 70 0 0 "THR " " O  " " " 8 0 1 C2 
    4495 14 3.44343 -15.4794 10.642 623 " " " " A 2 0 0 "THR " " CB " " " 6 0 1 C2 
    4496 23 3.41637 -14.1193 10.3944 623 " " " " A 70 0 0 "THR " " OG1" " " 8 0 1 C2 
    4497 14 4.81136 -15.7486 11.3273 623 " " " " A 2 0 0 "THR " " CG2" " " 6 0 1 C2 
    4498 40 1.04759 -17.0493 8.74204 624 " " " " A 43 0 0 "PRO " " N  " " " 7 0 1 C2 
    4499 14 -0.30793 -17.0536 8.04714 624 " " " " A 2 0 0 "PRO " " CA " " " 6 0 1 C2 
    4500 14 -1.26419 -15.9738 8.65169 624 " " " " A 2 0 0 "PRO " " C  " " " 6 0 1 C2 
    4501 23 -2.33343 -16.2686 9.16474 624 " " " " A 70 0 0 "PRO " " O  " " " 8 0 1 C2 
    4502 14 -0.823952 -18.494 8.28862 624 " " " " A 2 0 0 "PRO " " CB " " " 6 0 1 C2 
    4503 14 -0.150475 -18.8509 9.59544 624 " " " " A 2 0 0 "PRO " " CG " " " 6 0 1 C2 
    4504 14 1.20992 -18.1534 9.63346 624 " " " " A 2 0 0 "PRO " " CD " " " 6 0 1 C2 
    4505 40 -0.880177 -14.656 8.53702 625 " " " " A 43 0 0 "GLN " " N  " " " 7 0 1 C2 
    4506 14 -1.70193 -13.5235 9.03753 625 " " " " A 2 0 0 "GLN " " CA " " " 6 0 1 C2 
    4507 14 -2.88846 -13.3071 8.07869 625 " " " " A 2 0 0 "GLN " " C  " " " 6 0 1 C2 
    4508 23 -2.95289 -13.7012 6.9116 625 " " " " A 70 0 0 "GLN " " O  " " " 8 0 1 C2 
    4509 14 -0.745209 -12.293 8.9709 625 " " " " A 2 0 0 "GLN " " CB " " " 6 0 1 C2 
    4510 14 0.374099 -12.1605 10.0603 625 " " " " A 2 0 0 "GLN " " CG " " " 6 0 1 C2 
    4511 14 0.180485 -12.4834 11.555 625 " " " " A 2 0 0 "GLN " " CD " " " 6 0 1 C2 
    4512 23 -0.962475 -12.4224 12.0714 625 " " " " A 70 0 0 "GLN " " OE1" " " 8 0 1 C2 
    4513 40 1.30583 -12.8797 12.1877 625 " " " " A 43 0 0 "GLN " " NE2" " " 7 0 1 C2 
    4514 40 -3.94906 -12.628 8.60333 626 " " " " A 43 0 0 "PRO " " N  " " " 7 0 1 C2 
    4515 14 -5.11052 -12.0256 7.80813 626 " " " " A 2 0 0 "PRO " " CA " " " 6 0 1 C2 
    4516 14 -4.74206 -10.9314 6.83711 626 " " " " A 2 0 0 "PRO " " C  " " " 6 0 1 C2 
    4517 23 -3.64283 -10.3355 7.03269 626 " " " " A 70 0 0 "PRO " " O  " " " 8 0 1 C2 
    4518 14 -6.06442 -11.5756 8.86949 626 " " " " A 2 0 0 "PRO " " CB " " " 6 0 1 C2 
    4519 14 -5.26243 -11.1675 10.0605 626 " " " " A 2 0 0 "PRO " " CG " " " 6 0 1 C2 
    4520 14 -4.04451 -12.0651 10.0425 626 " " " " A 2 0 0 "PRO " " CD " " " 6 0 1 C2 
    4521 40 -5.57231 -10.6695 5.84007 627 " " " " A 43 0 0 "LEU " " N  " " " 7 0 1 C2 
    4522 14 -5.55509 -9.56415 4.91215 627 " " " " A 2 0 0 "LEU " " CA " " " 6 0 1 C2 
    4523 14 -5.9488 -8.29802 5.70801 627 " " " " A 2 0 0 "LEU " " C  " " " 6 0 1 C2 
    4524 23 -7.05201 -8.13633 6.16326 627 " " " " A 70 0 0 "LEU " " O  " " " 8 0 1 C2 
    4525 14 -6.53152 -9.84171 3.72762 627 " " " " A 2 0 0 "LEU " " CB " " " 6 0 1 C2 
    4526 14 -6.06957 -9.14173 2.40556 627 " " " " A 2 0 0 "LEU " " CG " " " 6 0 1 C2 
    4527 14 -6.98746 -9.63705 1.26426 627 " " " " A 2 0 0 "LEU " " CD1" " " 6 0 1 C2 
    4528 14 -6.09092 -7.64613 2.40906 627 " " " " A 2 0 0 "LEU " " CD2" " " 6 0 1 C2 
    4529 40 -4.9875 -7.31664 5.8197 628 " " " " A 43 0 0 "MET " " N  " " " 7 0 1 C2 
    4530 14 -5.30485 -5.97472 6.4033 628 " " " " A 2 0 0 "MET " " CA " " " 6 0 1 C2 
    4531 14 -6.45891 -5.14371 5.70531 628 " " " " A 2 0 0 "MET " " C  " " " 6 0 1 C2 
    4532 23 -6.31775 -4.65786 4.6002 628 " " " " A 70 0 0 "MET " " O  " " " 8 0 1 C2 
    4533 14 -4.05681 -5.14599 6.28788 628 " " " " A 2 0 0 "MET " " CB " " " 6 0 1 C2 
    4534 14 -4.03411 -4.15437 7.43512 628 " " " " A 2 0 0 "MET " " CG " " " 6 0 1 C2 
    4535 52 -4.33011 -2.43072 6.82555 628 " " " " A 13 0 0 "MET " " SD " " " 16 0 1 C2 
    4536 14 -4.27001 -1.64331 8.43493 628 " " " " A 2 0 0 "MET " " CE " " " 6 0 1 C2 
    4537 40 -7.55613 -4.99228 6.48321 629 " " " " A 43 0 0 "ALA " " N  " " " 7 0 1 C2 
    4538 14 -8.97827 -4.76009 6.04889 629 " " " " A 2 0 0 "ALA " " CA " " " 6 0 1 C2 
    4539 14 -9.27002 -3.78957 4.96307 629 " " " " A 2 0 0 "ALA " " C  " " " 6 0 1 C2 
    4540 23 -9.83239 -4.26034 3.96277 629 " " " " A 70 0 0 "ALA " " O  " " " 8 0 1 C2 
    4541 14 -9.79063 -4.64057 7.31939 629 " " " " A 2 0 0 "ALA " " CB " " " 6 0 1 C2 
    4542 40 -8.83044 -2.55284 5.08308 630 " " " " A 43 0 0 "PRO " " N  " " " 7 0 1 C2 
    4543 14 -9.017 -1.5979 4.03612 630 " " " " A 2 0 0 "PRO " " CA " " " 6 0 1 C2 
    4544 14 -7.93831 -1.73514 2.93396 630 " " " " A 2 0 0 "PRO " " C  " " " 6 0 1 C2 
    4545 23 -8.1977 -1.22369 1.84593 630 " " " " A 70 0 0 "PRO " " O  " " " 8 0 1 C2 
    4546 14 -8.79322 -0.248932 4.71013 630 " " " " A 2 0 0 "PRO " " CB " " " 6 0 1 C2 
    4547 14 -7.78672 -0.471141 5.82103 630 " " " " A 2 0 0 "PRO " " CG " " " 6 0 1 C2 
    4548 14 -8.29949 -1.87047 6.30324 630 " " " " A 2 0 0 "PRO " " CD " " " 6 0 1 C2 
    4549 40 -6.69884 -2.26069 3.13554 631 " " " " A 43 0 0 "MET " " N  " " " 7 0 1 C2 
    4550 14 -5.70142 -2.41081 2.04552 631 " " " " A 2 0 0 "MET " " CA " " " 6 0 1 C2 
    4551 14 -6.1542 -3.08248 0.726353 631 " " " " A 2 0 0 "MET " " C  " " " 6 0 1 C2 
    4552 23 -5.63566 -2.81348 -0.360435 631 " " " " A 70 0 0 "MET " " O  " " " 8 0 1 C2 
    4553 14 -4.49518 -3.11597 2.59067 631 " " " " A 2 0 0 "MET " " CB " " " 6 0 1 C2 
    4554 14 -3.28274 -3.03173 1.69086 631 " " " " A 2 0 0 "MET " " CG " " " 6 0 1 C2 
    4555 52 -1.8527 -3.85274 2.35129 631 " " " " A 13 0 0 "MET " " SD " " " 16 0 1 C2 
    4556 14 -0.660527 -3.19072 1.16914 631 " " " " A 2 0 0 "MET " " CE " " " 6 0 1 C2 
    4557 40 -7.26239 -3.83565 0.726376 632 " " " " A 43 0 0 "ILE " " N  " " " 7 0 1 C2 
    4558 14 -8.00137 -4.38351 -0.44121 632 " " " " A 2 0 0 "ILE " " CA " " " 6 0 1 C2 
    4559 14 -8.11775 -3.43506 -1.72458 632 " " " " A 2 0 0 "ILE " " C  " " " 6 0 1 C2 
    4560 23 -7.71485 -3.75549 -2.82346 632 " " " " A 70 0 0 "ILE " " O  " " " 8 0 1 C2 
    4561 14 -9.33808 -5.05128 -0.0353721 632 " " " " A 2 0 0 "ILE " " CB " " " 6 0 1 C2 
    4562 14 -10.3697 -4.03403 0.416595 632 " " " " A 2 0 0 "ILE " " CG1" " " 6 0 1 C2 
    4563 14 -9.01252 -6.10444 1.01235 632 " " " " A 2 0 0 "ILE " " CG2" " " 6 0 1 C2 
    4564 14 -11.6264 -4.68067 0.931656 632 " " " " A 2 0 0 "ILE " " CD1" " " 6 0 1 C2 
    4565 40 -8.55963 -2.19384 -1.53568 633 " " " " A 43 0 0 "GLY " " N  " " " 7 0 1 C2 
    4566 14 -8.77817 -1.11606 -2.48419 633 " " " " A 2 0 0 "GLY " " CA " " " 6 0 1 C2 
    4567 14 -7.44146 -0.587589 -3.00766 633 " " " " A 2 0 0 "GLY " " C  " " " 6 0 1 C2 
    4568 23 -7.40594 -0.0554628 -4.13231 633 " " " " A 70 0 0 "GLY " " O  " " " 8 0 1 C2 
    4569 40 -6.35807 -0.706568 -2.24239 634 " " " " A 43 0 0 "LEU " " N  " " " 7 0 1 C2 
    4570 14 -5.04455 -0.2583 -2.73143 634 " " " " A 2 0 0 "LEU " " CA " " " 6 0 1 C2 
    4571 14 -4.51206 -1.18594 -3.84181 634 " " " " A 2 0 0 "LEU " " C  " " " 6 0 1 C2 
    4572 23 -4.01685 -0.744875 -4.85336 634 " " " " A 70 0 0 "LEU " " O  " " " 8 0 1 C2 
    4573 14 -4.12425 -0.263343 -1.46829 634 " " " " A 2 0 0 "LEU " " CB " " " 6 0 1 C2 
    4574 14 -2.86261 0.649005 -1.39372 634 " " " " A 2 0 0 "LEU " " CG " " " 6 0 1 C2 
    4575 14 -2.29024 0.819945 0.0248725 634 " " " " A 2 0 0 "LEU " " CD1" " " 6 0 1 C2 
    4576 14 -1.67155 0.18944 -2.30586 634 " " " " A 2 0 0 "LEU " " CD2" " " 6 0 1 C2 
    4577 40 -4.60095 -2.4466 -3.6174 635 " " " " A 43 0 0 "ILE " " N  " " " 7 0 1 C2 
    4578 14 -4.20819 -3.57491 -4.44527 635 " " " " A 2 0 0 "ILE " " CA " " " 6 0 1 C2 
    4579 14 -5.09961 -3.6941 -5.69437 635 " " " " A 2 0 0 "ILE " " C  " " " 6 0 1 C2 
    4580 23 -4.63094 -3.92089 -6.80188 635 " " " " A 70 0 0 "ILE " " O  " " " 8 0 1 C2 
    4581 14 -4.32029 -4.85714 -3.59758 635 " " " " A 2 0 0 "ILE " " CB " " " 6 0 1 C2 
    4582 14 -3.65526 -4.79453 -2.15264 635 " " " " A 2 0 0 "ILE " " CG1" " " 6 0 1 C2 
    4583 14 -3.89426 -6.07976 -4.45749 635 " " " " A 2 0 0 "ILE " " CG2" " " 6 0 1 C2 
    4584 14 -4.30363 -5.74228 -1.1334 635 " " " " A 2 0 0 "ILE " " CD1" " " 6 0 1 C2 
    4585 40 -6.44808 -3.57956 -5.55322 636 " " " " A 43 0 0 "ILE " " N  " " " 7 0 1 C2 
    4586 14 -7.46234 -3.60617 -6.59064 636 " " " " A 2 0 0 "ILE " " CA " " " 6 0 1 C2 
    4587 14 -7.17901 -2.50107 -7.64407 636 " " " " A 2 0 0 "ILE " " C  " " " 6 0 1 C2 
    4588 23 -7.21132 -2.80508 -8.8319 636 " " " " A 70 0 0 "ILE " " O  " " " 8 0 1 C2 
    4589 14 -8.93736 -3.67344 -6.04224 636 " " " " A 2 0 0 "ILE " " CB " " " 6 0 1 C2 
    4590 14 -9.30215 -5.02772 -5.35217 636 " " " " A 2 0 0 "ILE " " CG1" " " 6 0 1 C2 
    4591 14 -9.9665 -3.44269 -7.15651 636 " " " " A 2 0 0 "ILE " " CG2" " " 6 0 1 C2 
    4592 14 -10.6886 -4.99913 -4.76485 636 " " " " A 2 0 0 "ILE " " CD1" " " 6 0 1 C2 
    4593 40 -6.70557 -1.29646 -7.26581 637 " " " " A 43 0 0 "ALA " " N  " " " 7 0 1 C2 
    4594 14 -6.55496 -0.173083 -8.17184 637 " " " " A 2 0 0 "ALA " " CA " " " 6 0 1 C2 
    4595 14 -5.29962 -0.348216 -9.10579 637 " " " " A 2 0 0 "ALA " " C  " " " 6 0 1 C2 
    4596 23 -5.57064 -0.207462 -10.306 637 " " " " A 70 0 0 "ALA " " O  " " " 8 0 1 C2 
    4597 14 -6.45632 1.18293 -7.40309 637 " " " " A 2 0 0 "ALA " " CB " " " 6 0 1 C2 
    4598 40 -4.09864 -0.622292 -8.53902 638 " " " " A 43 0 0 "VAL " " N  " " " 7 0 1 C2 
    4599 14 -2.85513 -0.511824 -9.19735 638 " " " " A 2 0 0 "VAL " " CA " " " 6 0 1 C2 
    4600 14 -2.84163 -1.65269 -10.1994 638 " " " " A 2 0 0 "VAL " " C  " " " 6 0 1 C2 
    4601 23 -2.53478 -1.42465 -11.3697 638 " " " " A 70 0 0 "VAL " " O  " " " 8 0 1 C2 
    4602 14 -1.6945 -0.564023 -8.0936 638 " " " " A 2 0 0 "VAL " " CB " " " 6 0 1 C2 
    4603 14 -1.68512 0.696085 -7.22081 638 " " " " A 2 0 0 "VAL " " CG1" " " 6 0 1 C2 
    4604 14 -1.69209 -1.90341 -7.2481 638 " " " " A 2 0 0 "VAL " " CG2" " " 6 0 1 C2 
    4605 40 -3.13925 -2.91144 -9.82839 639 " " " " A 43 0 0 "ILE " " N  " " " 7 0 1 C2 
    4606 14 -3.28498 -4.04524 -10.7576 639 " " " " A 2 0 0 "ILE " " CA " " " 6 0 1 C2 
    4607 14 -4.2845 -3.77258 -11.8458 639 " " " " A 2 0 0 "ILE " " C  " " " 6 0 1 C2 
    4608 23 -3.95707 -4.12144 -12.9424 639 " " " " A 70 0 0 "ILE " " O  " " " 8 0 1 C2 
    4609 14 -3.41499 -5.47376 -10.0225 639 " " " " A 2 0 0 "ILE " " CB " " " 6 0 1 C2 
    4610 14 -2.2893 -5.67203 -9.00893 639 " " " " A 2 0 0 "ILE " " CG1" " " 6 0 1 C2 
    4611 14 -3.50736 -6.56735 -11.0716 639 " " " " A 2 0 0 "ILE " " CG2" " " 6 0 1 C2 
    4612 14 -2.19627 -7.05591 -8.39658 639 " " " " A 2 0 0 "ILE " " CD1" " " 6 0 1 C2 
    4613 40 -5.41017 -3.0764 -11.608 640 " " " " A 43 0 0 "TRP " " N  " " " 7 0 1 C2 
    4614 14 -6.39077 -2.64656 -12.6365 640 " " " " A 2 0 0 "TRP " " CA " " " 6 0 1 C2 
    4615 14 -5.80769 -1.545 -13.5908 640 " " " " A 2 0 0 "TRP " " C  " " " 6 0 1 C2 
    4616 23 -5.9087 -1.69461 -14.8454 640 " " " " A 70 0 0 "TRP " " O  " " " 8 0 1 C2 
    4617 14 -7.77432 -2.17321 -12.0265 640 " " " " A 2 0 0 "TRP " " CB " " " 6 0 1 C2 
    4618 14 -8.82641 -2.01396 -13.1063 640 " " " " A 2 0 0 "TRP " " CG " " " 6 0 1 C2 
    4619 14 -9.0077 -1.08772 -14.0449 640 " " " " A 2 0 0 "TRP " " CD1" " " 6 0 1 C2 
    4620 14 -9.9666 -2.92491 -13.2077 640 " " " " A 2 0 0 "TRP " " CD2" " " 6 0 1 C2 
    4621 40 -10.1388 -1.3425 -14.8098 640 " " " " A 43 0 0 "TRP " " NE1" " " 7 0 1 C2 
    4622 14 -10.8342 -2.46905 -14.2709 640 " " " " A 2 0 0 "TRP " " CE2" " " 6 0 1 C2 
    4623 14 -10.3662 -4.08834 -12.6008 640 " " " " A 2 0 0 "TRP " " CE3" " " 6 0 1 C2 
    4624 14 -12.0126 -3.10563 -14.621 640 " " " " A 2 0 0 "TRP " " CZ2" " " 6 0 1 C2 
    4625 14 -11.4979 -4.83087 -12.9238 640 " " " " A 2 0 0 "TRP " " CZ3" " " 6 0 1 C2 
    4626 14 -12.4484 -4.22066 -13.8171 640 " " " " A 2 0 0 "TRP " " CH2" " " 6 0 1 C2 
    4627 40 -5.07537 -0.615705 -13.0343 641 " " " " A 43 0 0 "GLY " " N  " " " 7 0 1 C2 
    4628 14 -4.6437 0.528605 -13.828 641 " " " " A 2 0 0 "GLY " " CA " " " 6 0 1 C2 
    4629 14 -3.47585 0.0796728 -14.7865 641 " " " " A 2 0 0 "GLY " " C  " " " 6 0 1 C2 
    4630 23 -3.3837 0.486303 -15.9768 641 " " " " A 70 0 0 "GLY " " O  " " " 8 0 1 C2 
    4631 40 -2.64204 -0.855608 -14.1599 642 " " " " A 43 0 0 "LEU " " N  " " " 7 0 1 C2 
    4632 14 -1.56322 -1.60718 -14.8781 642 " " " " A 2 0 0 "LEU " " CA " " " 6 0 1 C2 
    4633 14 -2.23417 -2.36428 -16.0027 642 " " " " A 2 0 0 "LEU " " C  " " " 6 0 1 C2 
    4634 23 -2.08448 -2.03647 -17.1748 642 " " " " A 70 0 0 "LEU " " O  " " " 8 0 1 C2 
    4635 14 -0.855389 -2.57176 -13.8973 642 " " " " A 2 0 0 "LEU " " CB " " " 6 0 1 C2 
    4636 14 0.449367 -2.01248 -13.3037 642 " " " " A 2 0 0 "LEU " " CG " " " 6 0 1 C2 
    4637 14 0.732136 -2.76185 -12.0687 642 " " " " A 2 0 0 "LEU " " CD1" " " 6 0 1 C2 
    4638 14 1.6517 -2.16426 -14.213 642 " " " " A 2 0 0 "LEU " " CD2" " " 6 0 1 C2 
    4639 40 -2.99875 -3.36387 -15.6668 643 " " " " A 43 0 0 "SER " " N  " " " 7 0 1 C2 
    4640 14 -3.7291 -4.22822 -16.5377 643 " " " " A 2 0 0 "SER " " CA " " " 6 0 1 C2 
    4641 14 -4.28904 -3.47502 -17.7819 643 " " " " A 2 0 0 "SER " " C  " " " 6 0 1 C2 
    4642 23 -3.9828 -3.89428 -18.9082 643 " " " " A 70 0 0 "SER " " O  " " " 8 0 1 C2 
    4643 14 -4.70332 -5.1626 -15.6853 643 " " " " A 2 0 0 "SER " " CB " " " 6 0 1 C2 
    4644 23 -5.28234 -6.12786 -16.524 643 " " " " A 70 0 0 "SER " " OG " " " 8 0 1 C2 
    4645 40 -5.09128 -2.4586 -17.5479 644 " " " " A 43 0 0 "THR " " N  " " " 7 0 1 C2 
    4646 14 -5.7354 -1.6479 -18.5988 644 " " " " A 2 0 0 "THR " " CA " " " 6 0 1 C2 
    4647 14 -4.7709 -0.654752 -19.35 644 " " " " A 2 0 0 "THR " " C  " " " 6 0 1 C2 
    4648 23 -4.97432 -0.343381 -20.5619 644 " " " " A 70 0 0 "THR " " O  " " " 8 0 1 C2 
    4649 14 -7.02372 -0.932422 -18.0697 644 " " " " A 2 0 0 "THR " " CB " " " 6 0 1 C2 
    4650 23 -6.85432 -0.178368 -16.8814 644 " " " " A 70 0 0 "THR " " OG1" " " 8 0 1 C2 
    4651 14 -8.24589 -1.87988 -17.868 644 " " " " A 2 0 0 "THR " " CG2" " " 6 0 1 C2 
    4652 40 -3.67654 -0.16182 -18.7367 645 " " " " A 43 0 0 "ASH " " N  " " " 7 0 1 C2 
    4653 14 -2.60088 0.515226 -19.5228 645 " " " " A 2 0 0 "ASH " " CA " " " 6 0 1 C2 
    4654 14 -1.69605 -0.428129 -20.3335 645 " " " " A 2 0 0 "ASH " " C  " " " 6 0 1 C2 
    4655 23 -1.44211 -0.0818109 -21.4582 645 " " " " A 70 0 0 "ASH " " O  " " " 8 0 1 C2 
    4656 14 -1.70007 1.18769 -18.419 645 " " " " A 2 0 0 "ASH " " CB " " " 6 0 1 C2 
    4657 14 -0.402352 1.82605 -18.9484 645 " " " " A 2 0 0 "ASH " " CG " " " 6 0 1 C2 
    4658 23 -0.180264 3.00965 -19.2606 645 " " " " A 70 0 0 "ASH " " OD1" " " 8 0 1 C2 
    4659 23 0.589584 0.945631 -18.8924 645 " " " " A 70 0 0 "ASH " " OD2" " " 8 0 1 C2 
    4660 40 -1.35699 -1.58182 -19.8147 646 " " " " A 43 0 0 "TYR " " N  " " " 7 0 1 C2 
    4661 14 -0.646614 -2.59001 -20.5229 646 " " " " A 2 0 0 "TYR " " CA " " " 6 0 1 C2 
    4662 14 -1.45933 -3.22872 -21.6703 646 " " " " A 2 0 0 "TYR " " C  " " " 6 0 1 C2 
    4663 23 -0.916165 -3.59601 -22.7379 646 " " " " A 70 0 0 "TYR " " O  " " " 8 0 1 C2 
    4664 14 -0.265892 -3.71647 -19.5402 646 " " " " A 2 0 0 "TYR " " CB " " " 6 0 1 C2 
    4665 14 1.00184 -3.64913 -18.7467 646 " " " " A 2 0 0 "TYR " " CG " " " 6 0 1 C2 
    4666 14 1.57825 -2.37174 -18.3366 646 " " " " A 2 0 0 "TYR " " CD1" " " 6 0 1 C2 
    4667 14 1.65593 -4.82735 -18.3892 646 " " " " A 2 0 0 "TYR " " CD2" " " 6 0 1 C2 
    4668 14 2.78384 -2.17331 -17.6408 646 " " " " A 2 0 0 "TYR " " CE1" " " 6 0 1 C2 
    4669 14 2.88839 -4.71166 -17.6989 646 " " " " A 2 0 0 "TYR " " CE2" " " 6 0 1 C2 
    4670 14 3.44842 -3.44019 -17.336 646 " " " " A 2 0 0 "TYR " " CZ " " " 6 0 1 C2 
    4671 23 4.68795 -3.30687 -16.8471 646 " " " " A 70 0 0 "TYR " " OH " " " 8 0 1 C2 
    4672 40 -2.73185 -3.28984 -21.5945 647 " " " " A 43 0 0 "GLU " " N  " " " 7 0 1 C2 
    4673 14 -3.56469 -3.88928 -22.6216 647 " " " " A 2 0 0 "GLU " " CA " " " 6 0 1 C2 
    4674 14 -3.63438 -2.98881 -23.8469 647 " " " " A 2 0 0 "GLU " " C  " " " 6 0 1 C2 
    4675 23 -3.65449 -3.56961 -24.9722 647 " " " " A 70 0 0 "GLU " " O  " " " 8 0 1 C2 
    4676 14 -5.05195 -3.99041 -22.0462 647 " " " " A 2 0 0 "GLU " " CB " " " 6 0 1 C2 
    4677 14 -5.53656 -5.28582 -21.304 647 " " " " A 2 0 0 "GLU " " CG " " " 6 0 1 C2 
    4678 14 -6.15309 -6.36574 -22.1207 647 " " " " A 2 0 0 "GLU " " CD " " " 6 0 1 C2 
    4679 23 -6.56868 -6.15875 -23.2864 647 " " " " A 70 0 0 "GLU " " OE1" " " 8 0 1 C2 
    4680 23 -6.15543 -7.53534 -21.6852 647 " " " " A 70 0 0 "GLU " " OE2" " " 8 0 1 C2 
    4681 40 -3.69699 -1.65862 -23.7704 648 " " " " A 43 0 0 "VAL " " N  " " " 7 0 1 C2 
    4682 14 -3.56374 -0.730944 -24.8586 648 " " " " A 2 0 0 "VAL " " CA " " " 6 0 1 C2 
    4683 14 -2.02648 -0.91792 -25.4315 648 " " " " A 2 0 0 "VAL " " C  " " " 6 0 1 C2 
    4684 23 -1.9175 -0.723751 -26.628 648 " " " " A 70 0 0 "VAL " " O  " " " 8 0 1 C2 
    4685 14 -3.87416 0.726964 -24.5312 648 " " " " A 2 0 0 "VAL " " CB " " " 6 0 1 C2 
    4686 14 -5.36342 1.11561 -24.7225 648 " " " " A 2 0 0 "VAL " " CG1" " " 6 0 1 C2 
    4687 14 -3.40536 1.3165 -23.2502 648 " " " " A 2 0 0 "VAL " " CG2" " " 6 0 1 C2 
    4688 40 -1.0036 -1.19656 -24.6143 649 " " " " A 43 0 0 "PHE " " N  " " " 7 0 1 C2 
    4689 14 0.366287 -1.39391 -25.1533 649 " " " " A 2 0 0 "PHE " " CA " " " 6 0 1 C2 
    4690 14 0.588287 -2.77629 -25.7887 649 " " " " A 2 0 0 "PHE " " C  " " " 6 0 1 C2 
    4691 23 1.4908 -2.85964 -26.6561 649 " " " " A 70 0 0 "PHE " " O  " " " 8 0 1 C2 
    4692 14 1.31848 -1.26021 -23.9802 649 " " " " A 2 0 0 "PHE " " CB " " " 6 0 1 C2 
    4693 14 1.95616 0.103315 -23.7223 649 " " " " A 2 0 0 "PHE " " CG " " " 6 0 1 C2
[truncated: 11,589,201 more chars]
