# Supplementary material for: Inhibition Mechanism of Anti-TB Drug SQ109: Allosteric Inhibition of TMM Translocation of Mycobacterium Tuberculosis MmpL3 Transporter
Source: J Chem Inf Model. 2023 Aug 17;63(16):5356–74. doi: 10.1021/acs.jcim.3c00616 (PMC10466384; doi:10.1021/acs.jcim.3c00616)
Supplement: Supplementary file 2 — ci3c00616_si_002.zip [file ci3c00616_si_002.zip › data/TM7-TM8_conformchange/6AJF_apo_traj1_740ns.mae]

{
  s_m_m2io_version
  :::
  2.0.0
}
f_m_ct {
  s_m_title
  r_chorus_box_ax
  r_chorus_box_ay
  r_chorus_box_az
  r_chorus_box_bx
  r_chorus_box_by
  r_chorus_box_bz
  r_chorus_box_cx
  r_chorus_box_cy
  r_chorus_box_cz
  :::
  ""
  90.4648
  0
  0
  0
  78.8357
  0
  0
  0
  122.351
  m_atom[88624] {
    # First column is atom index #
    i_m_mmod_type
    r_m_x_coord
    r_m_y_coord
    r_m_z_coord
    i_m_residue_number
    s_m_insertion_code
    s_m_mmod_res
    s_m_chain_name
    i_m_color
    r_m_charge1
    r_m_charge2
    s_m_pdb_residue_name
    s_m_pdb_atom_name
    s_m_grow_name
    i_m_atomic_number
    i_m_formal_charge
    i_m_visibility
    s_m_pdb_segment_name
    :::
    1 40 6.09347 19.6534 -33.8125 1 " " " " A 43 0 0 "MET " " N  " " " 7 0 1 C2 
    2 14 7.08663 19.8224 -32.7901 1 " " " " A 2 0 0 "MET " " CA " " " 6 0 1 C2 
    3 14 7.88985 18.5179 -32.6531 1 " " " " A 2 0 0 "MET " " C  " " " 6 0 1 C2 
    4 23 9.05168 18.5806 -32.6884 1 " " " " A 70 0 0 "MET " " O  " " " 8 0 1 C2 
    5 14 6.35401 20.0686 -31.41 1 " " " " A 2 0 0 "MET " " CB " " " 6 0 1 C2 
    6 14 7.24665 20.2931 -30.2156 1 " " " " A 2 0 0 "MET " " CG " " " 6 0 1 C2 
    7 52 6.5622 20.456 -28.5313 1 " " " " A 13 0 0 "MET " " SD " " " 16 0 1 C2 
    8 14 5.63882 18.9364 -28.3589 1 " " " " A 2 0 0 "MET " " CE " " " 6 0 1 C2 
    9 40 7.22412 17.3549 -32.5688 2 " " " " A 43 0 0 "PHE " " N  " " " 7 0 1 C2 
    10 14 7.93538 16.08 -32.3408 2 " " " " A 2 0 0 "PHE " " CA " " " 6 0 1 C2 
    11 14 8.83407 15.5175 -33.4698 2 " " " " A 2 0 0 "PHE " " C  " " " 6 0 1 C2 
    12 23 9.6808 14.6957 -33.1437 2 " " " " A 70 0 0 "PHE " " O  " " " 8 0 1 C2 
    13 14 6.9015 14.9735 -31.974 2 " " " " A 2 0 0 "PHE " " CB " " " 6 0 1 C2 
    14 14 6.32189 15.0922 -30.4892 2 " " " " A 2 0 0 "PHE " " CG " " " 6 0 1 C2 
    15 14 7.08869 14.5239 -29.4681 2 " " " " A 2 0 0 "PHE " " CD1" " " 6 0 1 C2 
    16 14 5.11916 15.7942 -30.1313 2 " " " " A 2 0 0 "PHE " " CD2" " " 6 0 1 C2 
    17 14 6.66217 14.5302 -28.1337 2 " " " " A 2 0 0 "PHE " " CE1" " " 6 0 1 C2 
    18 14 4.72056 15.7768 -28.7847 2 " " " " A 2 0 0 "PHE " " CE2" " " 6 0 1 C2 
    19 14 5.46762 15.12 -27.798 2 " " " " A 2 0 0 "PHE " " CZ " " " 6 0 1 C2 
    20 40 8.81546 16.109 -34.6639 3 " " " " A 43 0 0 "ALA " " N  " " " 7 0 1 C2 
    21 14 9.7471 15.7932 -35.713 3 " " " " A 2 0 0 "ALA " " CA " " " 6 0 1 C2 
    22 14 11.1469 16.4771 -35.4943 3 " " " " A 2 0 0 "ALA " " C  " " " 6 0 1 C2 
    23 23 12.0959 16.0989 -36.0939 3 " " " " A 70 0 0 "ALA " " O  " " " 8 0 1 C2 
    24 14 9.06635 16.2444 -37.0544 3 " " " " A 2 0 0 "ALA " " CB " " " 6 0 1 C2 
    25 40 11.1368 17.6911 -34.8816 4 " " " " A 43 0 0 "TRP " " N  " " " 7 0 1 C2 
    26 14 12.2706 18.4676 -34.4285 4 " " " " A 2 0 0 "TRP " " CA " " " 6 0 1 C2 
    27 14 13.0105 17.9159 -33.1899 4 " " " " A 2 0 0 "TRP " " C  " " " 6 0 1 C2 
    28 23 14.2485 17.9592 -33.1245 4 " " " " A 70 0 0 "TRP " " O  " " " 8 0 1 C2 
    29 14 11.8425 19.9415 -34.2932 4 " " " " A 2 0 0 "TRP " " CB " " " 6 0 1 C2 
    30 14 12.592 20.9024 -33.333 4 " " " " A 2 0 0 "TRP " " CG " " " 6 0 1 C2 
    31 14 13.5691 21.6875 -33.7746 4 " " " " A 2 0 0 "TRP " " CD1" " " 6 0 1 C2 
    32 14 12.6413 20.966 -31.8327 4 " " " " A 2 0 0 "TRP " " CD2" " " 6 0 1 C2 
    33 40 14.3081 22.1485 -32.7097 4 " " " " A 43 0 0 "TRP " " NE1" " " 7 0 1 C2 
    34 14 13.7347 21.8566 -31.4909 4 " " " " A 2 0 0 "TRP " " CE2" " " 6 0 1 C2 
    35 14 11.9888 20.3472 -30.7743 4 " " " " A 2 0 0 "TRP " " CE3" " " 6 0 1 C2 
    36 14 14.0913 22.1585 -30.1735 4 " " " " A 2 0 0 "TRP " " CZ2" " " 6 0 1 C2 
    37 14 12.2901 20.675 -29.484 4 " " " " A 2 0 0 "TRP " " CZ3" " " 6 0 1 C2 
    38 14 13.3414 21.5414 -29.1844 4 " " " " A 2 0 0 "TRP " " CH2" " " 6 0 1 C2 
    39 40 12.3023 17.3347 -32.191 5 " " " " A 43 0 0 "TRP " " N  " " " 7 0 1 C2 
    40 14 12.7932 16.7913 -30.9288 5 " " " " A 2 0 0 "TRP " " CA " " " 6 0 1 C2 
    41 14 13.9242 15.6935 -31.1808 5 " " " " A 2 0 0 "TRP " " C  " " " 6 0 1 C2 
    42 23 14.9962 15.7485 -30.7086 5 " " " " A 70 0 0 "TRP " " O  " " " 8 0 1 C2 
    43 14 11.5275 16.3028 -30.2712 5 " " " " A 2 0 0 "TRP " " CB " " " 6 0 1 C2 
    44 14 11.6139 16.1596 -28.8018 5 " " " " A 2 0 0 "TRP " " CG " " " 6 0 1 C2 
    45 14 12.445 15.3335 -28.0671 5 " " " " A 2 0 0 "TRP " " CD1" " " 6 0 1 C2 
    46 14 10.7799 16.9263 -27.8101 5 " " " " A 2 0 0 "TRP " " CD2" " " 6 0 1 C2 
    47 40 12.1227 15.5548 -26.7616 5 " " " " A 43 0 0 "TRP " " NE1" " " 7 0 1 C2 
    48 14 11.1793 16.5438 -26.4812 5 " " " " A 2 0 0 "TRP " " CE2" " " 6 0 1 C2 
    49 14 9.86852 18.0017 -27.9506 5 " " " " A 2 0 0 "TRP " " CE3" " " 6 0 1 C2 
    50 14 10.6119 17.1298 -25.3334 5 " " " " A 2 0 0 "TRP " " CZ2" " " 6 0 1 C2 
    51 14 9.23958 18.489 -26.808 5 " " " " A 2 0 0 "TRP " " CZ3" " " 6 0 1 C2 
    52 14 9.57242 18.071 -25.552 5 " " " " A 2 0 0 "TRP " " CH2" " " 6 0 1 C2 
    53 40 13.578 14.7534 -32.1176 6 " " " " A 43 0 0 "GLY " " N  " " " 7 0 1 C2 
    54 14 14.4287 13.59 -32.5857 6 " " " " A 2 0 0 "GLY " " CA " " " 6 0 1 C2 
    55 14 15.6476 14.1408 -33.3956 6 " " " " A 2 0 0 "GLY " " C  " " " 6 0 1 C2 
    56 23 16.4767 13.3386 -33.7368 6 " " " " A 70 0 0 "GLY " " O  " " " 8 0 1 C2 
    57 40 15.7093 15.3864 -33.8092 7 " " " " A 43 0 0 "ARG " " N  " " " 7 0 1 C2 
    58 14 16.974 15.8262 -34.4009 7 " " " " A 2 0 0 "ARG " " CA " " " 6 0 1 C2 
    59 14 17.9875 16.3782 -33.3056 7 " " " " A 2 0 0 "ARG " " C  " " " 6 0 1 C2 
    60 23 19.1047 15.8726 -33.114 7 " " " " A 70 0 0 "ARG " " O  " " " 8 0 1 C2 
    61 14 16.7259 16.9185 -35.3718 7 " " " " A 2 0 0 "ARG " " CB " " " 6 0 1 C2 
    62 14 15.9349 16.5642 -36.61 7 " " " " A 2 0 0 "ARG " " CG " " " 6 0 1 C2 
    63 14 15.6174 17.7882 -37.5084 7 " " " " A 2 0 0 "ARG " " CD " " " 6 0 1 C2 
    64 40 15.3441 17.2736 -38.9038 7 " " " " A 43 0 0 "ARG " " NE " " " 7 0 1 C2 
    65 14 16.104 17.1234 -39.9871 7 " " " " A 2 0 0 "ARG " " CZ " " " 6 0 1 C2 
    66 40 17.3955 17.3753 -39.8811 7 " " " " A 43 0 0 "ARG " " NH1" " " 7 0 1 C2 
    67 40 15.5011 16.7739 -41.0804 7 " " " " A 43 0 0 "ARG " " NH2" " " 7 0 1 C2 
    68 40 17.4492 17.1876 -32.412 8 " " " " A 43 0 0 "THR " " N  " " " 7 0 1 C2 
    69 14 18.2373 17.8553 -31.3295 8 " " " " A 2 0 0 "THR " " CA " " " 6 0 1 C2 
    70 14 18.782 16.9392 -30.2359 8 " " " " A 2 0 0 "THR " " C  " " " 6 0 1 C2 
    71 23 19.9013 17.0386 -29.7864 8 " " " " A 70 0 0 "THR " " O  " " " 8 0 1 C2 
    72 14 17.5408 19.1319 -30.7654 8 " " " " A 2 0 0 "THR " " CB " " " 6 0 1 C2 
    73 23 16.3139 18.8922 -30.1638 8 " " " " A 70 0 0 "THR " " OG1" " " 8 0 1 C2 
    74 14 17.3996 20.1824 -31.811 8 " " " " A 2 0 0 "THR " " CG2" " " 6 0 1 C2 
    75 40 18.0647 15.8253 -29.9654 9 " " " " A 43 0 0 "VAL " " N  " " " 7 0 1 C2 
    76 14 18.5317 14.831 -29.0384 9 " " " " A 2 0 0 "VAL " " CA " " " 6 0 1 C2 
    77 14 19.6253 13.9399 -29.6101 9 " " " " A 2 0 0 "VAL " " C  " " " 6 0 1 C2 
    78 23 20.4006 13.3323 -28.8583 9 " " " " A 70 0 0 "VAL " " O  " " " 8 0 1 C2 
    79 14 17.4607 13.9384 -28.4864 9 " " " " A 2 0 0 "VAL " " CB " " " 6 0 1 C2 
    80 14 16.4451 14.7882 -27.6042 9 " " " " A 2 0 0 "VAL " " CG1" " " 6 0 1 C2 
    81 14 16.7491 13.0342 -29.4869 9 " " " " A 2 0 0 "VAL " " CG2" " " 6 0 1 C2 
    82 40 19.7597 13.952 -30.9552 10 " " " " A 43 0 0 "TYR " " N  " " " 7 0 1 C2 
    83 14 20.7532 13.1878 -31.6622 10 " " " " A 2 0 0 "TYR " " CA " " " 6 0 1 C2 
    84 14 22.0474 13.9503 -31.6681 10 " " " " A 2 0 0 "TYR " " C  " " " 6 0 1 C2 
    85 23 23.1038 13.45 -31.3272 10 " " " " A 70 0 0 "TYR " " O  " " " 8 0 1 C2 
    86 14 20.2507 12.9049 -33.1108 10 " " " " A 2 0 0 "TYR " " CB " " " 6 0 1 C2 
    87 14 20.932 11.7605 -33.8419 10 " " " " A 2 0 0 "TYR " " CG " " " 6 0 1 C2 
    88 14 20.5375 10.4442 -33.5752 10 " " " " A 2 0 0 "TYR " " CD1" " " 6 0 1 C2 
    89 14 22.0899 11.9329 -34.6585 10 " " " " A 2 0 0 "TYR " " CD2" " " 6 0 1 C2 
    90 14 21.1628 9.34116 -34.1478 10 " " " " A 2 0 0 "TYR " " CE1" " " 6 0 1 C2 
    91 14 22.6447 10.8329 -35.2843 10 " " " " A 2 0 0 "TYR " " CE2" " " 6 0 1 C2 
    92 14 22.2054 9.5278 -35.0117 10 " " " " A 2 0 0 "TYR " " CZ " " " 6 0 1 C2 
    93 23 22.8971 8.50763 -35.5838 10 " " " " A 70 0 0 "TYR " " OH " " " 8 0 1 C2 
    94 40 21.9431 15.2233 -32.0651 11 " " " " A 43 0 0 "GLN " " N  " " " 7 0 1 C2 
    95 14 22.8662 16.2833 -32.1125 11 " " " " A 2 0 0 "GLN " " CA " " " 6 0 1 C2 
    96 14 23.4243 16.5247 -30.7298 11 " " " " A 2 0 0 "GLN " " C  " " " 6 0 1 C2 
    97 23 24.6406 16.3431 -30.582 11 " " " " A 70 0 0 "GLN " " O  " " " 8 0 1 C2 
    98 14 22.1098 17.479 -32.6584 11 " " " " A 2 0 0 "GLN " " CB " " " 6 0 1 C2 
    99 14 22.9666 18.7631 -32.7363 11 " " " " A 2 0 0 "GLN " " CG " " " 6 0 1 C2 
    100 14 22.2053 19.9901 -33.4417 11 " " " " A 2 0 0 "GLN " " CD " " " 6 0 1 C2 
    101 23 20.9719 19.8389 -33.6767 11 " " " " A 70 0 0 "GLN " " OE1" " " 8 0 1 C2 
    102 40 22.8024 21.1665 -33.8457 11 " " " " A 43 0 0 "GLN " " NE2" " " 7 0 1 C2 
    103 40 22.6721 16.8947 -29.6645 12 " " " " A 43 0 0 "PHE " " N  " " " 7 0 1 C2 
    104 14 23.1701 17.2243 -28.3209 12 " " " " A 2 0 0 "PHE " " CA " " " 6 0 1 C2 
    105 14 23.0881 16.089 -27.3644 12 " " " " A 2 0 0 "PHE " " C  " " " 6 0 1 C2 
    106 23 22.9437 16.2828 -26.1556 12 " " " " A 70 0 0 "PHE " " O  " " " 8 0 1 C2 
    107 14 22.438 18.5215 -27.8577 12 " " " " A 2 0 0 "PHE " " CB " " " 6 0 1 C2 
    108 14 22.6645 19.7251 -28.7196 12 " " " " A 2 0 0 "PHE " " CG " " " 6 0 1 C2 
    109 14 23.9207 20.2754 -29.0887 12 " " " " A 2 0 0 "PHE " " CD1" " " 6 0 1 C2 
    110 14 21.5289 20.174 -29.3616 12 " " " " A 2 0 0 "PHE " " CD2" " " 6 0 1 C2 
    111 14 23.9534 21.4298 -29.8372 12 " " " " A 2 0 0 "PHE " " CE1" " " 6 0 1 C2 
    112 14 21.6149 21.386 -30.1302 12 " " " " A 2 0 0 "PHE " " CE2" " " 6 0 1 C2 
    113 14 22.8359 22.0364 -30.3644 12 " " " " A 2 0 0 "PHE " " CZ " " " 6 0 1 C2 
    114 40 23.2691 14.8148 -27.8652 13 " " " " A 43 0 0 "ARG " " N  " " " 7 0 1 C2 
    115 14 23.1116 13.5801 -27.1099 13 " " " " A 2 0 0 "ARG " " CA " " " 6 0 1 C2 
    116 14 23.7999 13.4258 -25.6783 13 " " " " A 2 0 0 "ARG " " C  " " " 6 0 1 C2 
    117 23 23.2004 12.8464 -24.7695 13 " " " " A 70 0 0 "ARG " " O  " " " 8 0 1 C2 
    118 14 23.5687 12.4625 -28.0748 13 " " " " A 2 0 0 "ARG " " CB " " " 6 0 1 C2 
    119 14 25.0209 12.4517 -28.4681 13 " " " " A 2 0 0 "ARG " " CG " " " 6 0 1 C2 
    120 14 25.3774 11.3532 -29.5136 13 " " " " A 2 0 0 "ARG " " CD " " " 6 0 1 C2 
    121 40 25.135 11.7371 -30.8722 13 " " " " A 43 0 0 "ARG " " NE " " " 7 0 1 C2 
    122 14 25.5939 11.1768 -31.9949 13 " " " " A 2 0 0 "ARG " " CZ " " " 6 0 1 C2 
    123 40 26.4037 10.0961 -31.9492 13 " " " " A 43 0 0 "ARG " " NH1" " " 7 0 1 C2 
    124 40 25.2164 11.6081 -33.2026 13 " " " " A 43 0 0 "ARG " " NH2" " " 7 0 1 C2 
    125 40 24.9724 14.0075 -25.461 14 " " " " A 43 0 0 "TYR " " N  " " " 7 0 1 C2 
    126 14 25.717 13.943 -24.2289 14 " " " " A 2 0 0 "TYR " " CA " " " 6 0 1 C2 
    127 14 25.363 14.9902 -23.1877 14 " " " " A 2 0 0 "TYR " " C  " " " 6 0 1 C2 
    128 23 25.5314 14.8237 -22.0072 14 " " " " A 70 0 0 "TYR " " O  " " " 8 0 1 C2 
    129 14 27.2355 14.039 -24.4747 14 " " " " A 2 0 0 "TYR " " CB " " " 6 0 1 C2 
    130 14 27.9541 13.1606 -25.4999 14 " " " " A 2 0 0 "TYR " " CG " " " 6 0 1 C2 
    131 14 28.8832 13.6585 -26.3668 14 " " " " A 2 0 0 "TYR " " CD1" " " 6 0 1 C2 
    132 14 27.5323 11.8298 -25.5157 14 " " " " A 2 0 0 "TYR " " CD2" " " 6 0 1 C2 
    133 14 29.413 12.8316 -27.4 14 " " " " A 2 0 0 "TYR " " CE1" " " 6 0 1 C2 
    134 14 28.0003 10.9405 -26.5489 14 " " " " A 2 0 0 "TYR " " CE2" " " 6 0 1 C2 
    135 14 28.9336 11.4807 -27.4757 14 " " " " A 2 0 0 "TYR " " CZ " " " 6 0 1 C2 
    136 23 29.4374 10.7198 -28.4704 14 " " " " A 70 0 0 "TYR " " OH " " " 8 0 1 C2 
    137 40 24.8415 16.1559 -23.6335 15 " " " " A 43 0 0 "ILE " " N  " " " 7 0 1 C2 
    138 14 24.2889 17.1569 -22.7678 15 " " " " A 2 0 0 "ILE " " CA " " " 6 0 1 C2 
    139 14 22.8937 16.7028 -22.2914 15 " " " " A 2 0 0 "ILE " " C  " " " 6 0 1 C2 
    140 23 22.5268 16.8482 -21.1191 15 " " " " A 70 0 0 "ILE " " O  " " " 8 0 1 C2 
    141 14 24.2552 18.4887 -23.5275 15 " " " " A 2 0 0 "ILE " " CB " " " 6 0 1 C2 
    142 14 25.5995 18.8092 -24.3341 15 " " " " A 2 0 0 "ILE " " CG1" " " 6 0 1 C2 
    143 14 24.0038 19.7161 -22.576 15 " " " " A 2 0 0 "ILE " " CG2" " " 6 0 1 C2 
    144 14 25.5797 19.9377 -25.4268 15 " " " " A 2 0 0 "ILE " " CD1" " " 6 0 1 C2 
    145 40 22.1097 16.1786 -23.2503 16 " " " " A 43 0 0 "VAL " " N  " " " 7 0 1 C2 
    146 14 20.6868 15.743 -23.0321 16 " " " " A 2 0 0 "VAL " " CA " " " 6 0 1 C2 
    147 14 20.6139 14.6091 -22.0399 16 " " " " A 2 0 0 "VAL " " C  " " " 6 0 1 C2 
    148 23 19.5927 14.3842 -21.4287 16 " " " " A 70 0 0 "VAL " " O  " " " 8 0 1 C2 
    149 14 20.1225 15.2673 -24.3792 16 " " " " A 2 0 0 "VAL " " CB " " " 6 0 1 C2 
    150 14 18.8058 14.4643 -24.3144 16 " " " " A 2 0 0 "VAL " " CG1" " " 6 0 1 C2 
    151 14 19.9274 16.4313 -25.43 16 " " " " A 2 0 0 "VAL " " CG2" " " 6 0 1 C2 
    152 40 21.7166 13.7693 -21.8545 17 " " " " A 43 0 0 "ILE " " N  " " " 7 0 1 C2 
    153 14 21.8561 12.7036 -20.9236 17 " " " " A 2 0 0 "ILE " " CA " " " 6 0 1 C2 
    154 14 22.2762 13.3981 -19.5896 17 " " " " A 2 0 0 "ILE " " C  " " " 6 0 1 C2 
    155 23 21.6529 13.3019 -18.5496 17 " " " " A 70 0 0 "ILE " " O  " " " 8 0 1 C2 
    156 14 22.8486 11.66 -21.4662 17 " " " " A 2 0 0 "ILE " " CB " " " 6 0 1 C2 
    157 14 22.1321 10.7885 -22.6053 17 " " " " A 2 0 0 "ILE " " CG1" " " 6 0 1 C2 
    158 14 23.2633 10.6521 -20.3468 17 " " " " A 2 0 0 "ILE " " CG2" " " 6 0 1 C2 
    159 14 23.0441 9.89552 -23.5194 17 " " " " A 2 0 0 "ILE " " CD1" " " 6 0 1 C2 
    160 40 23.4371 14.0685 -19.5982 18 " " " " A 43 0 0 "GLY " " N  " " " 7 0 1 C2 
    161 14 24.2231 14.5514 -18.4666 18 " " " " A 2 0 0 "GLY " " CA " " " 6 0 1 C2 
    162 14 23.5666 15.5776 -17.5729 18 " " " " A 2 0 0 "GLY " " C  " " " 6 0 1 C2 
    163 23 23.7393 15.4226 -16.3752 18 " " " " A 70 0 0 "GLY " " O  " " " 8 0 1 C2 
    164 40 22.8448 16.5256 -18.0934 19 " " " " A 43 0 0 "VAL " " N  " " " 7 0 1 C2 
    165 14 21.9157 17.3446 -17.4393 19 " " " " A 2 0 0 "VAL " " CA " " " 6 0 1 C2 
    166 14 20.8966 16.5581 -16.5797 19 " " " " A 2 0 0 "VAL " " C  " " " 6 0 1 C2 
    167 23 20.7668 16.89 -15.4309 19 " " " " A 70 0 0 "VAL " " O  " " " 8 0 1 C2 
    168 14 21.2777 18.306 -18.4744 19 " " " " A 2 0 0 "VAL " " CB " " " 6 0 1 C2 
    169 14 20.1626 19.1773 -17.8685 19 " " " " A 2 0 0 "VAL " " CG1" " " 6 0 1 C2 
    170 14 22.3474 19.2971 -18.9797 19 " " " " A 2 0 0 "VAL " " CG2" " " 6 0 1 C2 
    171 40 20.2477 15.5911 -17.1786 20 " " " " A 43 0 0 "MET " " N  " " " 7 0 1 C2 
    172 14 19.0089 14.9226 -16.75 20 " " " " A 2 0 0 "MET " " CA " " " 6 0 1 C2 
    173 14 19.3806 13.7709 -15.7591 20 " " " " A 2 0 0 "MET " " C  " " " 6 0 1 C2 
    174 23 18.6928 13.5856 -14.7447 20 " " " " A 70 0 0 "MET " " O  " " " 8 0 1 C2 
    175 14 18.195 14.3141 -17.9839 20 " " " " A 2 0 0 "MET " " CB " " " 6 0 1 C2 
    176 14 17.3816 15.386 -18.6829 20 " " " " A 2 0 0 "MET " " CG " " " 6 0 1 C2 
    177 52 16.1381 15.9887 -17.5477 20 " " " " A 13 0 0 "MET " " SD " " " 16 0 1 C2 
    178 14 14.692 15.2588 -18.2642 20 " " " " A 2 0 0 "MET " " CE " " " 6 0 1 C2 
    179 40 20.4825 13.1084 -15.9327 21 " " " " A 43 0 0 "VAL " " N  " " " 7 0 1 C2 
    180 14 21.3057 12.407 -14.8872 21 " " " " A 2 0 0 "VAL " " CA " " " 6 0 1 C2 
    181 14 21.6438 13.3548 -13.7048 21 " " " " A 2 0 0 "VAL " " C  " " " 6 0 1 C2 
    182 23 21.2106 13.0442 -12.6341 21 " " " " A 70 0 0 "VAL " " O  " " " 8 0 1 C2 
    183 14 22.5834 11.8924 -15.5532 21 " " " " A 2 0 0 "VAL " " CB " " " 6 0 1 C2 
    184 14 23.5764 11.2269 -14.5491 21 " " " " A 2 0 0 "VAL " " CG1" " " 6 0 1 C2 
    185 14 22.3068 10.9075 -16.7295 21 " " " " A 2 0 0 "VAL " " CG2" " " 6 0 1 C2 
    186 40 22.2321 14.5654 -13.8539 22 " " " " A 43 0 0 "ALA " " N  " " " 7 0 1 C2 
    187 14 22.5687 15.5513 -12.7978 22 " " " " A 2 0 0 "ALA " " CA " " " 6 0 1 C2 
    188 14 21.2703 16.0174 -12.1347 22 " " " " A 2 0 0 "ALA " " C  " " " 6 0 1 C2 
    189 23 21.2917 16.0738 -10.9129 22 " " " " A 70 0 0 "ALA " " O  " " " 8 0 1 C2 
    190 14 23.4304 16.6978 -13.3668 22 " " " " A 2 0 0 "ALA " " CB " " " 6 0 1 C2 
    191 40 20.1184 16.0738 -12.8069 23 " " " " A 43 0 0 "LEU " " N  " " " 7 0 1 C2 
    192 14 18.8343 16.442 -12.2189 23 " " " " A 2 0 0 "LEU " " CA " " " 6 0 1 C2 
    193 14 18.1366 15.2321 -11.4784 23 " " " " A 2 0 0 "LEU " " C  " " " 6 0 1 C2 
    194 23 17.7939 15.4443 -10.2955 23 " " " " A 70 0 0 "LEU " " O  " " " 8 0 1 C2 
    195 14 18.0322 16.9796 -13.3901 23 " " " " A 2 0 0 "LEU " " CB " " " 6 0 1 C2 
    196 14 16.6206 17.5502 -13.0702 23 " " " " A 2 0 0 "LEU " " CG " " " 6 0 1 C2 
    197 14 16.6971 18.6396 -12.0824 23 " " " " A 2 0 0 "LEU " " CD1" " " 6 0 1 C2 
    198 14 15.8042 17.7848 -14.329 23 " " " " A 2 0 0 "LEU " " CD2" " " 6 0 1 C2 
    199 40 18.0299 14.0259 -12.0424 24 " " " " A 43 0 0 "CYS " " N  " " " 7 0 1 C2 
    200 14 17.3996 12.9289 -11.2723 24 " " " " A 2 0 0 "CYS " " CA " " " 6 0 1 C2 
    201 14 18.3043 12.4041 -10.1203 24 " " " " A 2 0 0 "CYS " " C  " " " 6 0 1 C2 
    202 23 17.7485 11.9144 -9.12984 24 " " " " A 70 0 0 "CYS " " O  " " " 8 0 1 C2 
    203 14 17.2234 11.7953 -12.2663 24 " " " " A 2 0 0 "CYS " " CB " " " 6 0 1 C2 
    204 52 15.6844 12.003 -13.193 24 " " " " A 13 0 0 "CYS " " SG " " " 16 0 1 C2 
    205 40 19.6147 12.5508 -10.1942 25 " " " " A 43 0 0 "LEU " " N  " " " 7 0 1 C2 
    206 14 20.413 12.1202 -9.02616 25 " " " " A 2 0 0 "LEU " " CA " " " 6 0 1 C2 
    207 14 20.4037 13.202 -7.88417 25 " " " " A 2 0 0 "LEU " " C  " " " 6 0 1 C2 
    208 23 20.4077 12.7389 -6.75882 25 " " " " A 70 0 0 "LEU " " O  " " " 8 0 1 C2 
    209 14 21.9048 11.7931 -9.46466 25 " " " " A 2 0 0 "LEU " " CB " " " 6 0 1 C2 
    210 14 22.0865 10.5329 -10.4145 25 " " " " A 2 0 0 "LEU " " CG " " " 6 0 1 C2 
    211 14 23.5249 10.3529 -10.8698 25 " " " " A 2 0 0 "LEU " " CD1" " " 6 0 1 C2 
    212 14 21.6563 9.18327 -9.78986 25 " " " " A 2 0 0 "LEU " " CD2" " " 6 0 1 C2 
    213 40 20.3723 14.4596 -8.25648 26 " " " " A 43 0 0 "GLY " " N  " " " 7 0 1 C2 
    214 14 20.0737 15.6191 -7.39444 26 " " " " A 2 0 0 "GLY " " CA " " " 6 0 1 C2 
    215 14 18.6769 15.4186 -6.75853 26 " " " " A 2 0 0 "GLY " " C  " " " 6 0 1 C2 
    216 23 18.5419 15.6828 -5.53734 26 " " " " A 70 0 0 "GLY " " O  " " " 8 0 1 C2 
    217 40 17.7328 14.8647 -7.45353 27 " " " " A 43 0 0 "GLY " " N  " " " 7 0 1 C2 
    218 14 16.3911 14.462 -7.01107 27 " " " " A 2 0 0 "GLY " " CA " " " 6 0 1 C2 
    219 14 16.3776 13.3432 -5.9667 27 " " " " A 2 0 0 "GLY " " C  " " " 6 0 1 C2 
    220 23 15.5328 13.2754 -5.04914 27 " " " " A 70 0 0 "GLY " " O  " " " 8 0 1 C2 
    221 40 17.2714 12.3429 -6.16443 28 " " " " A 43 0 0 "GLY " " N  " " " 7 0 1 C2 
    222 14 17.3396 11.1848 -5.21909 28 " " " " A 2 0 0 "GLY " " CA " " " 6 0 1 C2 
    223 14 17.9266 11.6173 -3.88163 28 " " " " A 2 0 0 "GLY " " C  " " " 6 0 1 C2 
    224 23 17.3216 11.3421 -2.8573 28 " " " " A 70 0 0 "GLY " " O  " " " 8 0 1 C2 
    225 40 18.9658 12.4132 -3.90033 29 " " " " A 43 0 0 "VAL " " N  " " " 7 0 1 C2 
    226 14 19.5418 13.0837 -2.7365 29 " " " " A 2 0 0 "VAL " " CA " " " 6 0 1 C2 
    227 14 18.5193 13.8791 -1.96636 29 " " " " A 2 0 0 "VAL " " C  " " " 6 0 1 C2 
    228 23 18.5781 13.8505 -0.745904 29 " " " " A 70 0 0 "VAL " " O  " " " 8 0 1 C2 
    229 14 20.7912 13.8273 -3.11799 29 " " " " A 2 0 0 "VAL " " CB " " " 6 0 1 C2 
    230 14 21.5807 14.5353 -1.99456 29 " " " " A 2 0 0 "VAL " " CG1" " " 6 0 1 C2 
    231 14 21.8645 12.9463 -3.83884 29 " " " " A 2 0 0 "VAL " " CG2" " " 6 0 1 C2 
    232 40 17.6495 14.6829 -2.60714 30 " " " " A 43 0 0 "TYR " " N  " " " 7 0 1 C2 
    233 14 16.7158 15.6716 -2.12163 30 " " " " A 2 0 0 "TYR " " CA " " " 6 0 1 C2 
    234 14 15.5077 14.8807 -1.51551 30 " " " " A 2 0 0 "TYR " " C  " " " 6 0 1 C2 
    235 23 14.6941 15.5172 -0.834252 30 " " " " A 70 0 0 "TYR " " O  " " " 8 0 1 C2 
    236 14 16.3462 16.5869 -3.28621 30 " " " " A 2 0 0 "TYR " " CB " " " 6 0 1 C2 
    237 14 15.45 17.8036 -2.9275 30 " " " " A 2 0 0 "TYR " " CG " " " 6 0 1 C2 
    238 14 16.1141 18.9219 -2.35315 30 " " " " A 2 0 0 "TYR " " CD1" " " 6 0 1 C2 
    239 14 14.0258 17.843 -3.1687 30 " " " " A 2 0 0 "TYR " " CD2" " " 6 0 1 C2 
    240 14 15.4113 20.1106 -2.20563 30 " " " " A 2 0 0 "TYR " " CE1" " " 6 0 1 C2 
    241 14 13.343 18.9994 -2.87586 30 " " " " A 2 0 0 "TYR " " CE2" " " 6 0 1 C2 
    242 14 14.0032 20.1291 -2.33346 30 " " " " A 2 0 0 "TYR " " CZ " " " 6 0 1 C2 
    243 23 13.2849 21.2147 -2.13558 30 " " " " A 70 0 0 "TYR " " OH " " " 8 0 1 C2 
    244 40 15.3937 13.5534 -1.74831 31 " " " " A 43 0 0 "GLY " " N  " " " 7 0 1 C2 
    245 14 14.3006 12.6185 -1.50902 31 " " " " A 2 0 0 "GLY " " CA " " " 6 0 1 C2 
    246 14 14.5724 11.6056 -0.352357 31 " " " " A 2 0 0 "GLY " " C  " " " 6 0 1 C2 
    247 23 13.7153 10.814 -0.0920898 31 " " " " A 70 0 0 "GLY " " O  " " " 8 0 1 C2 
    248 40 15.6171 11.6991 0.332608 32 " " " " A 43 0 0 "ILE " " N  " " " 7 0 1 C2 
    249 14 16.0492 10.9835 1.51123 32 " " " " A 2 0 0 "ILE " " CA " " " 6 0 1 C2 
    250 14 15.1247 11.3731 2.60637 32 " " " " A 2 0 0 "ILE " " C  " " " 6 0 1 C2 
    251 23 14.7166 10.4664 3.33304 32 " " " " A 70 0 0 "ILE " " O  " " " 8 0 1 C2 
    252 14 17.5502 11.2379 1.73342 32 " " " " A 2 0 0 "ILE " " CB " " " 6 0 1 C2 
    253 14 18.3784 10.715 0.579587 32 " " " " A 2 0 0 "ILE " " CG1" " " 6 0 1 C2 
    254 14 17.9642 10.5305 2.9958 32 " " " " A 2 0 0 "ILE " " CG2" " " 6 0 1 C2 
    255 14 19.8996 11.0505 0.605264 32 " " " " A 2 0 0 "ILE " " CD1" " " 6 0 1 C2 
    256 40 14.7887 12.6853 2.743 33 " " " " A 43 0 0 "SER " " N  " " " 7 0 1 C2 
    257 14 13.9607 13.1759 3.81914 33 " " " " A 2 0 0 "SER " " CA " " " 6 0 1 C2 
    258 14 12.5478 12.5547 4.0516 33 " " " " A 2 0 0 "SER " " C  " " " 6 0 1 C2 
    259 23 12.2349 12.4072 5.22667 33 " " " " A 70 0 0 "SER " " O  " " " 8 0 1 C2 
    260 14 13.8974 14.683 3.58017 33 " " " " A 2 0 0 "SER " " CB " " " 6 0 1 C2 
    261 23 13.713 15.1786 2.25373 33 " " " " A 70 0 0 "SER " " OG " " " 8 0 1 C2 
    262 40 11.9508 12.0025 2.98025 34 " " " " A 43 0 0 "LEU " " N  " " " 7 0 1 C2 
    263 14 10.8475 11.0984 2.85636 34 " " " " A 2 0 0 "LEU " " CA " " " 6 0 1 C2 
    264 14 10.8694 9.97208 3.91921 34 " " " " A 2 0 0 "LEU " " C  " " " 6 0 1 C2 
    265 23 9.83237 9.75019 4.6016 34 " " " " A 70 0 0 "LEU " " O  " " " 8 0 1 C2 
    266 14 10.5486 10.6634 1.39791 34 " " " " A 2 0 0 "LEU " " CB " " " 6 0 1 C2 
    267 14 9.9083 11.7433 0.551867 34 " " " " A 2 0 0 "LEU " " CG " " " 6 0 1 C2 
    268 14 9.97003 11.3487 -0.934333 34 " " " " A 2 0 0 "LEU " " CD1" " " 6 0 1 C2 
    269 14 8.46842 12.26 0.901152 34 " " " " A 2 0 0 "LEU " " CD2" " " 6 0 1 C2 
    270 40 12.0059 9.42142 4.34161 35 " " " " A 43 0 0 "GLY " " N  " " " 7 0 1 C2 
    271 14 12.1174 8.48606 5.39864 35 " " " " A 2 0 0 "GLY " " CA " " " 6 0 1 C2 
    272 14 11.5976 8.80904 6.80385 35 " " " " A 2 0 0 "GLY " " C  " " " 6 0 1 C2 
    273 23 11.2837 7.92787 7.68301 35 " " " " A 70 0 0 "GLY " " O  " " " 8 0 1 C2 
    274 40 11.6791 10.1058 7.18103 36 " " " " A 43 0 0 "ASN " " N  " " " 7 0 1 C2 
    275 14 11.4852 10.7272 8.46806 36 " " " " A 2 0 0 "ASN " " CA " " " 6 0 1 C2 
    276 14 10.4656 11.8833 8.50604 36 " " " " A 2 0 0 "ASN " " C  " " " 6 0 1 C2 
    277 23 10.0204 12.2658 9.57491 36 " " " " A 70 0 0 "ASN " " O  " " " 8 0 1 C2 
    278 14 12.8636 11.0405 9.21899 36 " " " " A 2 0 0 "ASN " " CB " " " 6 0 1 C2 
    279 14 13.6891 12.1597 8.53486 36 " " " " A 2 0 0 "ASN " " CG " " " 6 0 1 C2 
    280 23 13.2946 13.3202 8.55558 36 " " " " A 70 0 0 "ASN " " OD1" " " 8 0 1 C2 
    281 40 14.897 11.8667 8.08635 36 " " " " A 43 0 0 "ASN " " ND2" " " 7 0 1 C2 
    282 40 10.0994 12.3667 7.37706 37 " " " " A 43 0 0 "HIS " " N  " " " 7 0 1 C2 
    283 14 9.03531 13.4106 7.16487 37 " " " " A 2 0 0 "HIS " " CA " " " 6 0 1 C2 
    284 14 7.70631 12.8002 6.84624 37 " " " " A 2 0 0 "HIS " " C  " " " 6 0 1 C2 
    285 23 6.62931 13.4327 6.87475 37 " " " " A 70 0 0 "HIS " " O  " " " 8 0 1 C2 
    286 14 9.47862 14.3097 6.06037 37 " " " " A 2 0 0 "HIS " " CB " " " 6 0 1 C2 
    287 14 8.66778 15.5866 5.90799 37 " " " " A 2 0 0 "HIS " " CG " " " 6 0 1 C2 
    288 40 8.54386 16.3446 7.02616 37 " " " " A 43 0 0 "HIS " " ND1" " " 7 0 1 C2 
    289 14 7.84924 16.1831 4.99421 37 " " " " A 2 0 0 "HIS " " CD2" " " 6 0 1 C2 
    290 14 7.83195 17.4475 6.6766 37 " " " " A 2 0 0 "HIS " " CE1" " " 6 0 1 C2 
    291 40 7.3631 17.3068 5.44328 37 " " " " A 43 0 0 "HIS " " NE2" " " 7 0 1 C2 
    292 40 7.66979 11.5088 6.64756 38 " " " " A 43 0 0 "VAL " " N  " " " 7 0 1 C2 
    293 14 6.5386 10.7 6.49441 38 " " " " A 2 0 0 "VAL " " CA " " " 6 0 1 C2 
    294 14 5.76241 10.4964 7.80636 38 " " " " A 2 0 0 "VAL " " C  " " " 6 0 1 C2 
    295 23 6.32887 10.5312 8.87513 38 " " " " A 70 0 0 "VAL " " O  " " " 8 0 1 C2 
    296 14 6.95504 9.32372 5.94708 38 " " " " A 2 0 0 "VAL " " CB " " " 6 0 1 C2 
    297 14 6.86527 9.26904 4.40168 38 " " " " A 2 0 0 "VAL " " CG1" " " 6 0 1 C2 
    298 14 8.13669 8.57969 6.63755 38 " " " " A 2 0 0 "VAL " " CG2" " " 6 0 1 C2 
    299 40 4.44018 10.351 7.68169 39 " " " " A 43 0 0 "THR " " N  " " " 7 0 1 C2 
    300 14 3.54582 9.9167 8.7669 39 " " " " A 2 0 0 "THR " " CA " " " 6 0 1 C2 
    301 14 3.37563 8.43964 8.88056 39 " " " " A 2 0 0 "THR " " C  " " " 6 0 1 C2 
    302 23 3.50833 7.71092 7.90349 39 " " " " A 70 0 0 "THR " " O  " " " 8 0 1 C2 
    303 14 2.29476 10.7593 8.59939 39 " " " " A 2 0 0 "THR " " CB " " " 6 0 1 C2 
    304 23 1.67388 10.5716 7.35724 39 " " " " A 70 0 0 "THR " " OG1" " " 8 0 1 C2 
    305 14 2.62565 12.2095 8.95792 39 " " " " A 2 0 0 "THR " " CG2" " " 6 0 1 C2 
    306 40 3.10571 7.92668 10.0983 40 " " " " A 43 0 0 "GLN " " N  " " " 7 0 1 C2 
    307 14 3.21104 6.53102 10.3584 40 " " " " A 2 0 0 "GLN " " CA " " " 6 0 1 C2 
    308 14 1.7795 5.99618 10.5356 40 " " " " A 2 0 0 "GLN " " C  " " " 6 0 1 C2 
    309 23 1.41883 4.99519 9.98164 40 " " " " A 70 0 0 "GLN " " O  " " " 8 0 1 C2 
    310 14 3.91119 6.33969 11.7184 40 " " " " A 2 0 0 "GLN " " CB " " " 6 0 1 C2 
    311 14 5.28413 6.93833 11.7359 40 " " " " A 2 0 0 "GLN " " CG " " " 6 0 1 C2 
    312 14 6.33026 6.30554 10.8265 40 " " " " A 2 0 0 "GLN " " CD " " " 6 0 1 C2 
    313 23 6.20398 5.09795 10.5193 40 " " " " A 70 0 0 "GLN " " OE1" " " 8 0 1 C2 
    314 40 7.30418 7.11974 10.4049 40 " " " " A 43 0 0 "GLN " " NE2" " " 7 0 1 C2 
    315 40 0.82967 6.84572 11.0459 41 " " " " A 43 0 0 "SER " " N  " " " 7 0 1 C2 
    316 14 -0.586659 6.62988 11.1557 41 " " " " A 2 0 0 "SER " " CA " " " 6 0 1 C2 
    317 14 -1.24206 7.42423 10.0443 41 " " " " A 2 0 0 "SER " " C  " " " 6 0 1 C2 
    318 23 -0.816811 8.47763 9.68268 41 " " " " A 70 0 0 "SER " " O  " " " 8 0 1 C2 
    319 14 -1.06528 6.92125 12.6515 41 " " " " A 2 0 0 "SER " " CB " " " 6 0 1 C2 
    320 23 -1.05299 8.32154 12.9648 41 " " " " A 70 0 0 "SER " " OG " " " 8 0 1 C2 
    321 40 -2.35031 6.98356 9.54886 42 " " " " A 43 0 0 "GLY " " N  " " " 7 0 1 C2 
    322 14 -3.06307 7.53168 8.36371 42 " " " " A 2 0 0 "GLY " " CA " " " 6 0 1 C2 
    323 14 -3.70821 6.4681 7.49093 42 " " " " A 2 0 0 "GLY " " C  " " " 6 0 1 C2 
    324 23 -4.11859 6.71673 6.37337 42 " " " " A 70 0 0 "GLY " " O  " " " 8 0 1 C2 
    325 40 -3.86005 5.24532 8.00436 43 " " " " A 43 0 0 "PHE " " N  " " " 7 0 1 C2 
    326 14 -4.64383 4.14855 7.30586 43 " " " " A 2 0 0 "PHE " " CA " " " 6 0 1 C2 
    327 14 -6.15459 4.25429 7.41138 43 " " " " A 2 0 0 "PHE " " C  " " " 6 0 1 C2 
    328 23 -6.87845 3.47193 6.77506 43 " " " " A 70 0 0 "PHE " " O  " " " 8 0 1 C2 
    329 14 -4.30418 2.78661 7.84627 43 " " " " A 2 0 0 "PHE " " CB " " " 6 0 1 C2 
    330 14 -2.808 2.30779 7.80992 43 " " " " A 2 0 0 "PHE " " CG " " " 6 0 1 C2 
    331 14 -2.35929 1.5608 6.669 43 " " " " A 2 0 0 "PHE " " CD1" " " 6 0 1 C2 
    332 14 -1.88265 2.63809 8.87653 43 " " " " A 2 0 0 "PHE " " CD2" " " 6 0 1 C2 
    333 14 -1.02979 1.07587 6.69034 43 " " " " A 2 0 0 "PHE " " CE1" " " 6 0 1 C2 
    334 14 -0.578686 2.22352 8.81392 43 " " " " A 2 0 0 "PHE " " CE2" " " 6 0 1 C2 
    335 14 -0.183304 1.34987 7.73779 43 " " " " A 2 0 0 "PHE " " CZ " " " 6 0 1 C2 
    336 40 -6.58511 5.12939 8.30256 44 " " " " A 43 0 0 "TYR " " N  " " " 7 0 1 C2 
    337 14 -7.98694 5.53397 8.56981 44 " " " " A 2 0 0 "TYR " " CA " " " 6 0 1 C2 
    338 14 -8.16187 7.07652 8.55606 44 " " " " A 2 0 0 "TYR " " C  " " " 6 0 1 C2 
    339 23 -7.19209 7.77162 8.76838 44 " " " " A 70 0 0 "TYR " " O  " " " 8 0 1 C2 
    340 14 -8.57708 4.8842 9.81639 44 " " " " A 2 0 0 "TYR " " CB " " " 6 0 1 C2 
    341 14 -8.35142 3.40846 9.94586 44 " " " " A 2 0 0 "TYR " " CG " " " 6 0 1 C2 
    342 14 -9.18787 2.43744 9.33008 44 " " " " A 2 0 0 "TYR " " CD1" " " 6 0 1 C2 
    343 14 -7.35421 2.96692 10.8199 44 " " " " A 2 0 0 "TYR " " CD2" " " 6 0 1 C2 
    344 14 -8.97261 1.06461 9.55147 44 " " " " A 2 0 0 "TYR " " CE1" " " 6 0 1 C2 
    345 14 -7.14362 1.56551 10.996 44 " " " " A 2 0 0 "TYR " " CE2" " " 6 0 1 C2 
    346 14 -8.0126 0.646317 10.4405 44 " " " " A 2 0 0 "TYR " " CZ " " " 6 0 1 C2 
    347 23 -7.92263 -0.692458 10.8215 44 " " " " A 70 0 0 "TYR " " OH " " " 8 0 1 C2 
    348 40 -9.42551 7.57479 8.29725 45 " " " " A 43 0 0 "ASP " " N  " " " 7 0 1 C2 
    349 14 -9.82549 8.94819 8.32526 45 " " " " A 2 0 0 "ASP " " CA " " " 6 0 1 C2 
    350 14 -10.12 9.43677 9.75166 45 " " " " A 2 0 0 "ASP " " C  " " " 6 0 1 C2 
    351 23 -10.5536 8.66823 10.6288 45 " " " " A 70 0 0 "ASP " " O  " " " 8 0 1 C2 
    352 14 -11.0764 9.20343 7.45936 45 " " " " A 2 0 0 "ASP " " CB " " " 6 0 1 C2 
    353 14 -12.3732 8.53194 7.89725 45 " " " " A 2 0 0 "ASP " " CG " " " 6 0 1 C2 
    354 23 -12.449 7.27075 7.8416 45 " " " " A 70 0 0 "ASP " " OD1" " " 8 0 1 C2 
    355 23 -13.2232 9.30764 8.22799 45 " " " " A 70 0 0 "ASP " " OD2" " " 8 0 1 C2 
    356 40 -10.0199 10.788 9.98063 46 " " " " A 43 0 0 "GLU " " N  " " " 7 0 1 C2 
    357 14 -10.3416 11.4809 11.2411 46 " " " " A 2 0 0 "GLU " " CA " " " 6 0 1 C2 
    358 14 -11.8387 11.6379 11.4046 46 " " " " A 2 0 0 "GLU " " C  " " " 6 0 1 C2 
    359 23 -12.2575 12.1376 12.4622 46 " " " " A 70 0 0 "GLU " " O  " " " 8 0 1 C2 
    360 14 -9.70041 12.8663 11.2275 46 " " " " A 2 0 0 "GLU " " CB " " " 6 0 1 C2 
    361 14 -8.1837 12.8937 10.8155 46 " " " " A 2 0 0 "GLU " " CG " " " 6 0 1 C2 
    362 14 -7.88695 12.6483 9.37388 46 " " " " A 2 0 0 "GLU " " CD " " " 6 0 1 C2 
    363 23 -6.7761 12.0268 9.13612 46 " " " " A 70 0 0 "GLU " " OE1" " " 8 0 1 C2 
    364 23 -8.74615 12.8806 8.46967 46 " " " " A 70 0 0 "GLU " " OE2" " " 8 0 1 C2 
    365 40 -12.6571 11.3179 10.3699 47 " " " " A 43 0 0 "GLY " " N  " " " 7 0 1 C2 
    366 14 -14.0755 11.1681 10.4576 47 " " " " A 2 0 0 "GLY " " CA " " " 6 0 1 C2 
    367 14 -14.6284 9.97154 11.1707 47 " " " " A 2 0 0 "GLY " " C  " " " 6 0 1 C2 
    368 23 -15.818 9.98 11.5277 47 " " " " A 70 0 0 "GLY " " O  " " " 8 0 1 C2 
    369 40 -13.8527 8.85733 11.3109 48 " " " " A 43 0 0 "SER " " N  " " " 7 0 1 C2 
    370 14 -14.3186 7.66509 12.0212 48 " " " " A 2 0 0 "SER " " CA " " " 6 0 1 C2 
    371 14 -14.3116 8.02948 13.5206 48 " " " " A 2 0 0 "SER " " C  " " " 6 0 1 C2 
    372 23 -13.3936 8.72015 14.0802 48 " " " " A 70 0 0 "SER " " O  " " " 8 0 1 C2 
    373 14 -13.3807 6.4529 11.7704 48 " " " " A 2 0 0 "SER " " CB " " " 6 0 1 C2 
    374 23 -14.1897 5.29532 11.7516 48 " " " " A 70 0 0 "SER " " OG " " " 8 0 1 C2 
    375 40 -15.3084 7.4931 14.2123 49 " " " " A 43 0 0 "GLN " " N  " " " 7 0 1 C2 
    376 14 -15.759 7.89426 15.537 49 " " " " A 2 0 0 "GLN " " CA " " " 6 0 1 C2 
    377 14 -14.722 7.65225 16.6562 49 " " " " A 2 0 0 "GLN " " C  " " " 6 0 1 C2 
    378 23 -14.7471 8.39684 17.6688 49 " " " " A 70 0 0 "GLN " " O  " " " 8 0 1 C2 
    379 14 -17.0867 7.06671 15.8186 49 " " " " A 2 0 0 "GLN " " CB " " " 6 0 1 C2 
    380 14 -18.3686 7.53616 15.0205 49 " " " " A 2 0 0 "GLN " " CG " " " 6 0 1 C2 
    381 14 -18.4223 7.18646 13.5254 49 " " " " A 2 0 0 "GLN " " CD " " " 6 0 1 C2 
    382 23 -18.8998 7.97543 12.7256 49 " " " " A 70 0 0 "GLN " " OE1" " " 8 0 1 C2 
    383 40 -17.9639 6.00478 13.1348 49 " " " " A 43 0 0 "GLN " " NE2" " " 7 0 1 C2 
    384 40 -13.9276 6.64323 16.5694 50 " " " " A 43 0 0 "SER " " N  " " " 7 0 1 C2 
    385 14 -12.855 6.24584 17.42 50 " " " " A 2 0 0 "SER " " CA " " " 6 0 1 C2 
    386 14 -11.6652 7.23739 17.2521 50 " " " " A 2 0 0 "SER " " C  " " " 6 0 1 C2 
    387 23 -11.099 7.7263 18.2359 50 " " " " A 70 0 0 "SER " " O  " " " 8 0 1 C2 
    388 14 -12.332 4.82733 17.0645 50 " " " " A 2 0 0 "SER " " CB " " " 6 0 1 C2 
    389 23 -13.3744 3.96135 17.0187 50 " " " " A 70 0 0 "SER " " OG " " " 8 0 1 C2 
    390 40 -11.1857 7.45323 16.0366 51 " " " " A 43 0 0 "VAL " " N  " " " 7 0 1 C2 
    391 14 -10.1247 8.39272 15.6567 51 " " " " A 2 0 0 "VAL " " CA " " " 6 0 1 C2 
    392 14 -10.5587 9.79556 16.0508 51 " " " " A 2 0 0 "VAL " " C  " " " 6 0 1 C2 
    393 23 -9.84979 10.4895 16.8022 51 " " " " A 70 0 0 "VAL " " O  " " " 8 0 1 C2 
    394 14 -9.73842 8.18343 14.1267 51 " " " " A 2 0 0 "VAL " " CB " " " 6 0 1 C2 
    395 14 -8.59167 9.02272 13.6208 51 " " " " A 2 0 0 "VAL " " CG1" " " 6 0 1 C2 
    396 14 -9.50274 6.65165 13.7269 51 " " " " A 2 0 0 "VAL " " CG2" " " 6 0 1 C2 
    397 40 -11.802 10.1641 15.8186 52 " " " " A 43 0 0 "ALA " " N  " " " 7 0 1 C2 
    398 14 -12.4149 11.3888 16.2889 52 " " " " A 2 0 0 "ALA " " CA " " " 6 0 1 C2 
    399 14 -12.4633 11.5539 17.7807 52 " " " " A 2 0 0 "ALA " " C  " " " 6 0 1 C2 
    400 23 -11.8061 12.4751 18.2582 52 " " " " A 70 0 0 "ALA " " O  " " " 8 0 1 C2 
    401 14 -13.9051 11.499 15.6811 52 " " " " A 2 0 0 "ALA " " CB " " " 6 0 1 C2 
    402 40 -13.0314 10.5111 18.4692 53 " " " " A 43 0 0 "ALA " " N  " " " 7 0 1 C2 
    403 14 -13.0633 10.3765 19.9499 53 " " " " A 2 0 0 "ALA " " CA " " " 6 0 1 C2 
    404 14 -11.6642 10.5408 20.6013 53 " " " " A 2 0 0 "ALA " " C  " " " 6 0 1 C2 
    405 23 -11.5306 11.2564 21.6045 53 " " " " A 70 0 0 "ALA " " O  " " " 8 0 1 C2 
    406 14 -13.7174 9.02207 20.3566 53 " " " " A 2 0 0 "ALA " " CB " " " 6 0 1 C2 
    407 40 -10.702 9.72299 20.1294 54 " " " " A 43 0 0 "SER " " N  " " " 7 0 1 C2 
    408 14 -9.31861 9.81633 20.5793 54 " " " " A 2 0 0 "SER " " CA " " " 6 0 1 C2 
    409 14 -8.6645 11.1862 20.3257 54 " " " " A 2 0 0 "SER " " C  " " " 6 0 1 C2 
    410 23 -7.96572 11.6855 21.2049 54 " " " " A 70 0 0 "SER " " O  " " " 8 0 1 C2 
    411 14 -8.41863 8.74203 19.9596 54 " " " " A 2 0 0 "SER " " CB " " " 6 0 1 C2 
    412 23 -7.00187 8.82784 20.0127 54 " " " " A 70 0 0 "SER " " OG " " " 8 0 1 C2 
    413 40 -8.94802 11.8096 19.2174 55 " " " " A 43 0 0 "LEU " " N  " " " 7 0 1 C2 
    414 14 -8.37962 13.1266 18.8181 55 " " " " A 2 0 0 "LEU " " CA " " " 6 0 1 C2 
    415 14 -9.06176 14.3705 19.391 55 " " " " A 2 0 0 "LEU " " C  " " " 6 0 1 C2 
    416 23 -8.43537 15.3841 19.6945 55 " " " " A 70 0 0 "LEU " " O  " " " 8 0 1 C2 
    417 14 -8.43151 13.1092 17.2633 55 " " " " A 2 0 0 "LEU " " CB " " " 6 0 1 C2 
    418 14 -8.16502 14.4155 16.4386 55 " " " " A 2 0 0 "LEU " " CG " " " 6 0 1 C2 
    419 14 -6.75079 14.8389 16.7081 55 " " " " A 2 0 0 "LEU " " CD1" " " 6 0 1 C2 
    420 14 -8.43558 14.2525 14.925 55 " " " " A 2 0 0 "LEU " " CD2" " " 6 0 1 C2 
    421 40 -10.3619 14.2422 19.7412 56 " " " " A 43 0 0 "ILE " " N  " " " 7 0 1 C2 
    422 14 -11.1134 15.1212 20.6536 56 " " " " A 2 0 0 "ILE " " CA " " " 6 0 1 C2 
    423 14 -10.5007 15.0673 22.0669 56 " " " " A 2 0 0 "ILE " " C  " " " 6 0 1 C2 
    424 23 -10.1476 16.1063 22.5355 56 " " " " A 70 0 0 "ILE " " O  " " " 8 0 1 C2 
    425 14 -12.6642 14.7625 20.6292 56 " " " " A 2 0 0 "ILE " " CB " " " 6 0 1 C2 
    426 14 -13.3709 15.1213 19.2605 56 " " " " A 2 0 0 "ILE " " CG1" " " 6 0 1 C2 
    427 14 -13.4471 15.4399 21.733 56 " " " " A 2 0 0 "ILE " " CG2" " " 6 0 1 C2 
    428 14 -14.5672 14.189 18.9542 56 " " " " A 2 0 0 "ILE " " CD1" " " 6 0 1 C2 
    429 40 -10.2281 13.8415 22.5998 57 " " " " A 43 0 0 "GLY " " N  " " " 7 0 1 C2 
    430 14 -9.44337 13.6586 23.7718 57 " " " " A 2 0 0 "GLY " " CA " " " 6 0 1 C2 
    431 14 -8.09825 14.3735 23.8148 57 " " " " A 2 0 0 "GLY " " C  " " " 6 0 1 C2 
    432 23 -7.85281 15.2345 24.672 57 " " " " A 70 0 0 "GLY " " O  " " " 8 0 1 C2 
    433 40 -7.26022 14.0466 22.8287 58 " " " " A 43 0 0 "ASP " " N  " " " 7 0 1 C2 
    434 14 -5.97 14.6006 22.6465 58 " " " " A 2 0 0 "ASP " " CA " " " 6 0 1 C2 
    435 14 -5.97025 16.1364 22.3957 58 " " " " A 2 0 0 "ASP " " C  " " " 6 0 1 C2 
    436 23 -4.99883 16.8377 22.7922 58 " " " " A 70 0 0 "ASP " " O  " " " 8 0 1 C2 
    437 14 -5.33726 13.9152 21.3727 58 " " " " A 2 0 0 "ASP " " CB " " " 6 0 1 C2 
    438 14 -4.78549 12.5151 21.5209 58 " " " " A 2 0 0 "ASP " " CG " " " 6 0 1 C2 
    439 23 -4.56838 11.9669 22.6152 58 " " " " A 70 0 0 "ASP " " OD1" " " 8 0 1 C2 
    440 23 -4.69654 11.9214 20.4399 58 " " " " A 70 0 0 "ASP " " OD2" " " 8 0 1 C2 
    441 40 -7.04797 16.664 21.8162 59 " " " " A 43 0 0 "GLU " " N  " " " 7 0 1 C2 
    442 14 -7.2357 18.1215 21.7145 59 " " " " A 2 0 0 "GLU " " CA " " " 6 0 1 C2 
    443 14 -7.62859 18.8177 23.0428 59 " " " " A 2 0 0 "GLU " " C  " " " 6 0 1 C2 
    444 23 -6.9721 19.7781 23.4373 59 " " " " A 70 0 0 "GLU " " O  " " " 8 0 1 C2 
    445 14 -8.35872 18.3441 20.6352 59 " " " " A 2 0 0 "GLU " " CB " " " 6 0 1 C2 
    446 14 -8.54571 19.823 20.2075 59 " " " " A 2 0 0 "GLU " " CG " " " 6 0 1 C2 
    447 14 -7.35718 20.4874 19.4901 59 " " " " A 2 0 0 "GLU " " CD " " " 6 0 1 C2 
    448 23 -6.42792 21.0011 20.1324 59 " " " " A 70 0 0 "GLU " " OE1" " " 8 0 1 C2 
    449 23 -7.34251 20.506 18.23 59 " " " " A 70 0 0 "GLU " " OE2" " " 8 0 1 C2 
    450 40 -8.72201 18.4159 23.6476 60 " " " " A 43 0 0 "VAL " " N  " " " 7 0 1 C2 
    451 14 -9.47379 19.1709 24.6958 60 " " " " A 2 0 0 "VAL " " CA " " " 6 0 1 C2 
    452 14 -8.89951 18.7572 26.1471 60 " " " " A 2 0 0 "VAL " " C  " " " 6 0 1 C2 
    453 23 -8.94921 19.5969 27.0232 60 " " " " A 70 0 0 "VAL " " O  " " " 8 0 1 C2 
    454 14 -10.9716 18.9113 24.6081 60 " " " " A 2 0 0 "VAL " " CB " " " 6 0 1 C2 
    455 14 -11.7972 19.6084 25.6709 60 " " " " A 2 0 0 "VAL " " CG1" " " 6 0 1 C2 
    456 14 -11.5258 19.0606 23.1919 60 " " " " A 2 0 0 "VAL " " CG2" " " 6 0 1 C2 
    457 40 -8.29602 17.5841 26.3088 61 " " " " A 43 0 0 "TYR " " N  " " " 7 0 1 C2 
    458 14 -7.70875 17.1699 27.5141 61 " " " " A 2 0 0 "TYR " " CA " " " 6 0 1 C2 
    459 14 -6.13043 17.0965 27.2618 61 " " " " A 2 0 0 "TYR " " C  " " " 6 0 1 C2 
    460 23 -5.41907 16.8416 28.2051 61 " " " " A 70 0 0 "TYR " " O  " " " 8 0 1 C2 
    461 14 -8.30352 15.7731 27.8841 61 " " " " A 2 0 0 "TYR " " CB " " " 6 0 1 C2 
    462 14 -9.7594 15.8414 28.2614 61 " " " " A 2 0 0 "TYR " " CG " " " 6 0 1 C2 
    463 14 -10.7255 15.7464 27.2007 61 " " " " A 2 0 0 "TYR " " CD1" " " 6 0 1 C2 
    464 14 -10.2637 15.9727 29.6075 61 " " " " A 2 0 0 "TYR " " CD2" " " 6 0 1 C2 
    465 14 -12.1206 15.834 27.4148 61 " " " " A 2 0 0 "TYR " " CE1" " " 6 0 1 C2 
    466 14 -11.6509 16.0033 29.8437 61 " " " " A 2 0 0 "TYR " " CE2" " " 6 0 1 C2 
    467 14 -12.5608 15.9057 28.7595 61 " " " " A 2 0 0 "TYR " " CZ " " " 6 0 1 C2 
    468 23 -13.8864 15.98 29.0813 61 " " " " A 70 0 0 "TYR " " OH " " " 8 0 1 C2 
    469 40 -5.53174 17.4069 26.0774 62 " " " " A 43 0 0 "GLY " " N  " " " 7 0 1 C2 
    470 14 -4.11433 17.4686 25.7725 62 " " " " A 2 0 0 "GLY " " CA " " " 6 0 1 C2 
    471 14 -3.57156 16.1081 25.5904 62 " " " " A 2 0 0 "GLY " " C  " " " 6 0 1 C2 
    472 23 -3.98823 15.0892 26.2258 62 " " " " A 70 0 0 "GLY " " O  " " " 8 0 1 C2 
    473 40 -2.64722 15.9922 24.6251 63 " " " " A 43 0 0 "ARG " " N  " " " 7 0 1 C2 
    474 14 -2.08598 14.7189 24.1742 63 " " " " A 2 0 0 "ARG " " CA " " " 6 0 1 C2 
    475 14 -0.788582 14.3876 24.9928 63 " " " " A 2 0 0 "ARG " " C  " " " 6 0 1 C2 
    476 23 0.155422 15.1091 24.9096 63 " " " " A 70 0 0 "ARG " " O  " " " 8 0 1 C2 
    477 14 -1.70218 14.8551 22.6764 63 " " " " A 2 0 0 "ARG " " CB " " " 6 0 1 C2 
    478 14 -0.664353 13.942 22.0225 63 " " " " A 2 0 0 "ARG " " CG " " " 6 0 1 C2 
    479 14 -0.613179 13.9105 20.5094 63 " " " " A 2 0 0 "ARG " " CD " " " 6 0 1 C2 
    480 40 0.216598 15.0193 20.0303 63 " " " " A 43 0 0 "ARG " " NE " " " 7 0 1 C2 
    481 14 0.225506 15.5349 18.8245 63 " " " " A 2 0 0 "ARG " " CZ " " " 6 0 1 C2 
    482 40 -0.292549 14.9116 17.7562 63 " " " " A 43 0 0 "ARG " " NH1" " " 7 0 1 C2 
    483 40 0.85123 16.6709 18.5503 63 " " " " A 43 0 0 "ARG " " NH2" " " 7 0 1 C2 
    484 40 -0.790268 13.2985 25.8164 64 " " " " A 43 0 0 "ASP " " N  " " " 7 0 1 C2 
    485 14 0.334938 12.6006 26.3985 64 " " " " A 2 0 0 "ASP " " CA " " " 6 0 1 C2 
    486 14 0.558761 11.3052 25.6868 64 " " " " A 2 0 0 "ASP " " C  " " " 6 0 1 C2 
    487 23 -0.423275 10.6535 25.2708 64 " " " " A 70 0 0 "ASP " " O  " " " 8 0 1 C2 
    488 14 0.106872 12.4856 27.9387 64 " " " " A 2 0 0 "ASP " " CB " " " 6 0 1 C2 
    489 14 -0.347969 11.0603 28.4628 64 " " " " A 2 0 0 "ASP " " CG " " " 6 0 1 C2 
    490 23 0.488537 10.1833 28.5586 64 " " " " A 70 0 0 "ASP " " OD1" " " 8 0 1 C2 
    491 23 -1.55748 10.8958 28.7218 64 " " " " A 70 0 0 "ASP " " OD2" " " 8 0 1 C2 
    492 40 1.77019 10.7724 25.6411 65 " " " " A 43 0 0 "ARG " " N  " " " 7 0 1 C2 
    493 14 2.03339 9.40731 25.2201 65 " " " " A 2 0 0 "ARG " " CA " " " 6 0 1 C2 
    494 14 3.08528 8.92175 26.2361 65 " " " " A 2 0 0 "ARG " " C  " " " 6 0 1 C2 
    495 23 4.1747 8.45885 25.8312 65 " " " " A 70 0 0 "ARG " " O  " " " 8 0 1 C2 
    496 14 2.31683 9.25096 23.7204 65 " " " " A 2 0 0 "ARG " " CB " " " 6 0 1 C2 
    497 14 1.24168 9.74978 22.8073 65 " " " " A 2 0 0 "ARG " " CG " " " 6 0 1 C2 
    498 14 -0.0597118 8.90139 22.8744 65 " " " " A 2 0 0 "ARG " " CD " " " 6 0 1 C2 
    499 40 -0.953938 9.26014 21.818 65 " " " " A 43 0 0 "ARG " " NE " " " 7 0 1 C2 
    500 14 -1.86045 10.1961 21.9458 65 " " " " A 2 0 0 "ARG " " CZ " " " 6 0 1 C2 
    501 40 -2.45325 10.5128 20.858 65 " " " " A 43 0 0 "ARG " " NH1" " " 7 0 1 C2 
    502 40 -2.40194 10.4939 23.1323 65 " " " " A 43 0 0 "ARG " " NH2" " " 7 0 1 C2 
    503 40 2.94667 9.14049 27.5687 66 " " " " A 43 0 0 "THR " " N  " " " 7 0 1 C2 
    504 14 3.91267 8.93096 28.6289 66 " " " " A 2 0 0 "THR " " CA " " " 6 0 1 C2 
    505 14 3.93669 7.50986 29.2605 66 " " " " A 2 0 0 "THR " " C  " " " 6 0 1 C2 
    506 23 4.916 7.17169 29.956 66 " " " " A 70 0 0 "THR " " O  " " " 8 0 1 C2 
    507 14 3.60269 9.97144 29.7894 66 " " " " A 2 0 0 "THR " " CB " " " 6 0 1 C2 
    508 23 2.30321 9.78195 30.2845 66 " " " " A 70 0 0 "THR " " OG1" " " 8 0 1 C2 
    509 14 3.80885 11.4251 29.3146 66 " " " " A 2 0 0 "THR " " CG2" " " 6 0 1 C2 
    510 40 2.89292 6.65917 29.0976 67 " " " " A 43 0 0 "SER " " N  " " " 7 0 1 C2 
    511 14 2.87424 5.22167 29.5429 67 " " " " A 2 0 0 "SER " " CA " " " 6 0 1 C2 
    512 14 2.90675 4.32172 28.272 67 " " " " A 2 0 0 "SER " " C  " " " 6 0 1 C2 
    513 23 2.46446 3.16425 28.2795 67 " " " " A 70 0 0 "SER " " O  " " " 8 0 1 C2 
    514 14 1.54323 5.00642 30.3972 67 " " " " A 2 0 0 "SER " " CB " " " 6 0 1 C2 
    515 23 0.266926 5.18433 29.7823 67 " " " " A 70 0 0 "SER " " OG " " " 8 0 1 C2 
    516 40 3.31403 4.88244 27.1173 68 " " " " A 43 0 0 "HIE " " N  " " " 7 0 1 C2 
    517 14 3.19784 4.21136 25.7946 68 " " " " A 2 0 0 "HIE " " CA " " " 6 0 1 C2 
    518 14 4.40717 3.25119 25.5726 68 " " " " A 2 0 0 "HIE " " C  " " " 6 0 1 C2 
    519 23 4.34143 2.49779 24.6046 68 " " " " A 70 0 0 "HIE " " O  " " " 8 0 1 C2 
    520 14 3.16344 5.40019 24.7561 68 " " " " A 2 0 0 "HIE " " CB " " " 6 0 1 C2 
    521 14 2.74945 5.27083 23.2959 68 " " " " A 2 0 0 "HIE " " CG " " " 6 0 1 C2 
    522 40 3.41728 5.84665 22.234 68 " " " " A 43 0 0 "HIE " " ND1" " " 7 0 1 C2 
    523 14 1.56614 4.75718 22.8715 68 " " " " A 2 0 0 "HIE " " CD2" " " 6 0 1 C2 
    524 14 2.59906 5.54928 21.1678 68 " " " " A 2 0 0 "HIE " " CE1" " " 6 0 1 C2 
    525 40 1.42483 5.0593 21.5024 68 " " " " A 43 0 0 "HIE " " NE2" " " 7 0 1 C2 
    526 40 5.21489 3.09328 26.5763 69 " " " " A 43 0 0 "VAL " " N  " " " 7 0 1 C2 
    527 14 6.25179 2.07304 26.7422 69 " " " " A 2 0 0 "VAL " " CA " " " 6 0 1 C2 
    528 14 6.54802 1.94365 28.221 69 " " " " A 2 0 0 "VAL " " C  " " " 6 0 1 C2 
    529 23 6.40649 2.87981 29.0135 69 " " " " A 70 0 0 "VAL " " O  " " " 8 0 1 C2 
    530 14 7.42733 2.21346 25.7495 69 " " " " A 2 0 0 "VAL " " CB " " " 6 0 1 C2 
    531 14 8.08871 3.58113 25.6698 69 " " " " A 2 0 0 "VAL " " CG1" " " 6 0 1 C2 
    532 14 8.51715 1.11637 25.8885 69 " " " " A 2 0 0 "VAL " " CG2" " " 6 0 1 C2 
    533 40 6.88397 0.685685 28.6824 70 " " " " A 43 0 0 "VAL " " N  " " " 7 0 1 C2 
    534 14 6.90177 0.266698 30.1219 70 " " " " A 2 0 0 "VAL " " CA " " " 6 0 1 C2 
    535 14 8.15248 -0.6342 30.2291 70 " " " " A 2 0 0 "VAL " " C  " " " 6 0 1 C2 
    536 23 8.31521 -1.7159 29.6425 70 " " " " A 70 0 0 "VAL " " O  " " " 8 0 1 C2 
    537 14 5.5372 -0.435153 30.6117 70 " " " " A 2 0 0 "VAL " " CB " " " 6 0 1 C2 
    538 14 4.20685 0.41747 30.4564 70 " " " " A 2 0 0 "VAL " " CG1" " " 6 0 1 C2 
    539 14 5.29309 -1.7198 29.8547 70 " " " " A 2 0 0 "VAL " " CG2" " " 6 0 1 C2 
    540 40 8.99791 -0.301116 31.1493 71 " " " " A 43 0 0 "ALA " " N  " " " 7 0 1 C2 
    541 14 9.96719 -1.25272 31.7819 71 " " " " A 2 0 0 "ALA " " CA " " " 6 0 1 C2 
    542 14 9.34124 -2.0646 32.8361 71 " " " " A 2 0 0 "ALA " " C  " " " 6 0 1 C2 
    543 23 8.63352 -1.4459 33.6164 71 " " " " A 70 0 0 "ALA " " O  " " " 8 0 1 C2 
    544 14 11.1082 -0.512508 32.5074 71 " " " " A 2 0 0 "ALA " " CB " " " 6 0 1 C2 
    545 40 9.57322 -3.34923 32.8621 72 " " " " A 43 0 0 "ILE " " N  " " " 7 0 1 C2 
    546 14 8.94124 -4.32635 33.7459 72 " " " " A 2 0 0 "ILE " " CA " " " 6 0 1 C2 
    547 14 10.0456 -5.03489 34.6405 72 " " " " A 2 0 0 "ILE " " C  " " " 6 0 1 C2 
    548 23 10.9403 -5.65732 34.0852 72 " " " " A 70 0 0 "ILE " " O  " " " 8 0 1 C2 
    549 14 8.20734 -5.41229 32.8932 72 " " " " A 2 0 0 "ILE " " CB " " " 6 0 1 C2 
    550 14 7.00203 -4.76729 32.1077 72 " " " " A 2 0 0 "ILE " " CG1" " " 6 0 1 C2 
    551 14 7.73945 -6.57561 33.8355 72 " " " " A 2 0 0 "ILE " " CG2" " " 6 0 1 C2 
    552 14 6.35101 -5.58005 30.9258 72 " " " " A 2 0 0 "ILE " " CD1" " " 6 0 1 C2 
    553 40 9.97962 -4.92475 35.995 73 " " " " A 43 0 0 "LEU " " N  " " " 7 0 1 C2 
    554 14 11.0025 -5.2204 36.9561 73 " " " " A 2 0 0 "LEU " " CA " " " 6 0 1 C2 
    555 14 10.4046 -6.28293 37.8219 73 " " " " A 2 0 0 "LEU " " C  " " " 6 0 1 C2 
    556 23 9.29411 -6.23667 38.2252 73 " " " " A 70 0 0 "LEU " " O  " " " 8 0 1 C2 
    557 14 11.629 -4.12279 37.7692 73 " " " " A 2 0 0 "LEU " " CB " " " 6 0 1 C2 
    558 14 11.7274 -2.763 37.0805 73 " " " " A 2 0 0 "LEU " " CG " " " 6 0 1 C2 
    559 14 10.4759 -1.86248 36.9306 73 " " " " A 2 0 0 "LEU " " CD1" " " 6 0 1 C2 
    560 14 12.9058 -1.86459 37.6645 73 " " " " A 2 0 0 "LEU " " CD2" " " 6 0 1 C2 
    561 40 11.2636 -7.31379 38.1669 74 " " " " A 43 0 0 "THR " " N  " " " 7 0 1 C2 
    562 14 11.0719 -8.34209 39.2218 74 " " " " A 2 0 0 "THR " " CA " " " 6 0 1 C2 
    563 14 12.4347 -8.62831 39.935 74 " " " " A 2 0 0 "THR " " C  " " " 6 0 1 C2 
    564 23 13.3944 -8.78744 39.188 74 " " " " A 70 0 0 "THR " " O  " " " 8 0 1 C2 
    565 14 10.4495 -9.4867 38.6156 74 " " " " A 2 0 0 "THR " " CB " " " 6 0 1 C2 
    566 23 10.1723 -10.4928 39.5858 74 " " " " A 70 0 0 "THR " " OG1" " " 8 0 1 C2 
    567 14 11.2499 -10.1706 37.4784 74 " " " " A 2 0 0 "THR " " CG2" " " 6 0 1 C2 
    568 40 12.5899 -8.65922 41.2917 75 " " " " A 43 0 0 "PRO " " N  " " " 7 0 1 C2 
    569 14 13.8233 -9.02932 41.9549 75 " " " " A 2 0 0 "PRO " " CA " " " 6 0 1 C2 
    570 14 14.1862 -10.5836 41.8746 75 " " " " A 2 0 0 "PRO " " C  " " " 6 0 1 C2 
    571 23 13.3272 -11.3333 41.46 75 " " " " A 70 0 0 "PRO " " O  " " " 8 0 1 C2 
    572 14 13.6307 -8.73479 43.463 75 " " " " A 2 0 0 "PRO " " CB " " " 6 0 1 C2 
    573 14 12.101 -8.57703 43.6683 75 " " " " A 2 0 0 "PRO " " CG " " " 6 0 1 C2 
    574 14 11.5891 -8.19363 42.2971 75 " " " " A 2 0 0 "PRO " " CD " " " 6 0 1 C2 
    575 40 15.4113 -10.974 42.2975 76 " " " " A 43 0 0 "PRO " " N  " " " 7 0 1 C2 
    576 14 15.6227 -12.3383 42.7088 76 " " " " A 2 0 0 "PRO " " CA " " " 6 0 1 C2 
    577 14 14.6583 -12.7654 43.8569 76 " " " " A 2 0 0 "PRO " " C  " " " 6 0 1 C2 
    578 23 14.0527 -11.9773 44.593 76 " " " " A 70 0 0 "PRO " " O  " " " 8 0 1 C2 
    579 14 17.0948 -12.4023 43.1849 76 " " " " A 2 0 0 "PRO " " CB " " " 6 0 1 C2 
    580 14 17.5526 -10.9132 43.3823 76 " " " " A 2 0 0 "PRO " " CG " " " 6 0 1 C2 
    581 14 16.5358 -10.0872 42.699 76 " " " " A 2 0 0 "PRO " " CD " " " 6 0 1 C2 
    582 40 14.4348 -14.102 43.9943 77 " " " " A 43 0 0 "ASP " " N  " " " 7 0 1 C2 
    583 14 13.2374 -14.6857 44.5653 77 " " " " A 2 0 0 "ASP " " CA " " " 6 0 1 C2 
    584 14 13.2347 -14.605 46.1076 77 " " " " A 2 0 0 "ASP " " C  " " " 6 0 1 C2 
    585 23 12.2303 -14.804 46.7689 77 " " " " A 70 0 0 "ASP " " O  " " " 8 0 1 C2 
    586 14 13.1745 -16.1929 44.1963 77 " " " " A 2 0 0 "ASP " " CB " " " 6 0 1 C2 
    587 14 13.8571 -17.2694 44.9923 77 " " " " A 2 0 0 "ASP " " CG " " " 6 0 1 C2 
    588 23 15.108 -17.2647 45.1631 77 " " " " A 70 0 0 "ASP " " OD1" " " 8 0 1 C2 
    589 23 13.1292 -18.2176 45.3526 77 " " " " A 70 0 0 "ASP " " OD2" " " 8 0 1 C2 
    590 40 14.3256 -14.2191 46.7412 78 " " " " A 43 0 0 "ASP " " N  " " " 7 0 1 C2 
    591 14 14.4699 -14.094 48.2056 78 " " " " A 2 0 0 "ASP " " CA " " " 6 0 1 C2 
    592 14 13.6411 -12.8617 48.7313 78 " " " " A 2 0 0 "ASP " " C  " " " 6 0 1 C2 
    593 23 13.3614 -12.7804 49.9241 78 " " " " A 70 0 0 "ASP " " O  " " " 8 0 1 C2 
    594 14 15.9157 -14.0552 48.6568 78 " " " " A 2 0 0 "ASP " " CB " " " 6 0 1 C2 
    595 14 16.6888 -12.7413 48.5466 78 " " " " A 2 0 0 "ASP " " CG " " " 6 0 1 C2 
    596 23 17.3322 -12.507 47.5044 78 " " " " A 70 0 0 "ASP " " OD1" " " 8 0 1 C2 
    597 23 16.6602 -11.8856 49.4444 78 " " " " A 70 0 0 "ASP " " OD2" " " 8 0 1 C2 
    598 40 13.2971 -11.8724 47.8778 79 " " " " A 43 0 0 "LYS " " N  " " " 7 0 1 C2 
    599 14 12.6737 -10.5849 48.2624 79 " " " " A 2 0 0 "LYS " " CA " " " 6 0 1 C2 
    600 14 11.4495 -10.2577 47.4259 79 " " " " A 2 0 0 "LYS " " C  " " " 6 0 1 C2 
    601 23 11.301 -10.8263 46.353 79 " " " " A 70 0 0 "LYS " " O  " " " 8 0 1 C2 
    602 14 13.6237 -9.43349 48.5733 79 " " " " A 2 0 0 "LYS " " CB " " " 6 0 1 C2 
    603 14 14.5764 -9.17625 47.4253 79 " " " " A 2 0 0 "LYS " " CG " " " 6 0 1 C2 
    604 14 15.5178 -7.95987 47.727 79 " " " " A 2 0 0 "LYS " " CD " " " 6 0 1 C2 
    605 14 16.6339 -8.20709 48.7916 79 " " " " A 2 0 0 "LYS " " CE " " " 6 0 1 C2 
    606 40 17.4273 -9.38819 48.5593 79 " " " " A 43 0 0 "LYS " " NZ " " " 7 0 1 C2 
    607 40 10.5384 -9.37398 47.9161 80 " " " " A 43 0 0 "LYS " " N  " " " 7 0 1 C2 
    608 14 9.46562 -8.78184 47.1346 80 " " " " A 2 0 0 "LYS " " CA " " " 6 0 1 C2 
    609 14 10.0236 -7.36843 46.7377 80 " " " " A 2 0 0 "LYS " " C  " " " 6 0 1 C2 
    610 23 10.9801 -6.8895 47.2808 80 " " " " A 70 0 0 "LYS " " O  " " " 8 0 1 C2 
    611 14 8.23177 -8.51019 48.0892 80 " " " " A 2 0 0 "LYS " " CB " " " 6 0 1 C2 
    612 14 7.69799 -9.85064 48.6068 80 " " " " A 2 0 0 "LYS " " CG " " " 6 0 1 C2 
    613 14 7.00627 -9.60326 49.9607 80 " " " " A 2 0 0 "LYS " " CD " " " 6 0 1 C2 
    614 14 6.50742 -10.9584 50.5169 80 " " " " A 2 0 0 "LYS " " CE " " " 6 0 1 C2 
    615 40 5.90453 -10.8956 51.842 80 " " " " A 43 0 0 "LYS " " NZ " " " 7 0 1 C2 
    616 40 9.30827 -6.59811 45.9027 81 " " " " A 43 0 0 "VAL " " N  " " " 7 0 1 C2 
    617 14 9.62582 -5.28222 45.3316 81 " " " " A 2 0 0 "VAL " " CA " " " 6 0 1 C2 
    618 14 9.54804 -4.10503 46.3373 81 " " " " A 2 0 0 "VAL " " C  " " " 6 0 1 C2 
    619 23 9.9571 -3.02924 46.0007 81 " " " " A 70 0 0 "VAL " " O  " " " 8 0 1 C2 
    620 14 8.68512 -5.07332 44.0594 81 " " " " A 2 0 0 "VAL " " CB " " " 6 0 1 C2 
    621 14 9.01196 -5.88663 42.8389 81 " " " " A 2 0 0 "VAL " " CG1" " " 6 0 1 C2 
    622 14 7.17832 -5.05087 44.4232 81 " " " " A 2 0 0 "VAL " " CG2" " " 6 0 1 C2 
    623 40 9.15405 -4.34324 47.6017 82 " " " " A 43 0 0 "THR " " N  " " " 7 0 1 C2 
    624 14 9.17506 -3.38477 48.6855 82 " " " " A 2 0 0 "THR " " CA " " " 6 0 1 C2 
    625 14 10.4928 -3.09505 49.3875 82 " " " " A 2 0 0 "THR " " C  " " " 6 0 1 C2 
    626 23 10.5111 -2.26591 50.344 82 " " " " A 70 0 0 "THR " " O  " " " 8 0 1 C2 
    627 14 7.99918 -3.85415 49.6552 82 " " " " A 2 0 0 "THR " " CB " " " 6 0 1 C2 
    628 23 8.01744 -5.22487 49.9658 82 " " " " A 70 0 0 "THR " " OG1" " " 8 0 1 C2 
    629 14 6.6056 -3.51941 49.0731 82 " " " " A 2 0 0 "THR " " CG2" " " 6 0 1 C2 
    630 40 11.6176 -3.60158 48.9265 83 " " " " A 43 0 0 "ASP " " N  " " " 7 0 1 C2 
    631 14 12.8986 -3.29226 49.5908 83 " " " " A 2 0 0 "ASP " " CA " " " 6 0 1 C2 
    632 14 13.5381 -1.93773 49.2315 83 " " " " A 2 0 0 "ASP " " C  " " " 6 0 1 C2 
    633 23 13.7975 -1.63829 48.0806 83 " " " " A 70 0 0 "ASP " " O  " " " 8 0 1 C2 
    634 14 13.9521 -4.41333 49.3699 83 " " " " A 2 0 0 "ASP " " CB " " " 6 0 1 C2 
    635 14 15.4131 -4.22187 49.7595 83 " " " " A 2 0 0 "ASP " " CG " " " 6 0 1 C2 
    636 23 16.3215 -4.50442 48.9345 83 " " " " A 70 0 0 "ASP " " OD1" " " 8 0 1 C2 
    637 23 15.6671 -3.83529 50.9316 83 " " " " A 70 0 0 "ASP " " OD2" " " 8 0 1 C2 
    638 40 13.7698 -1.08382 50.2107 84 " " " " A 43 0 0 "LYS " " N  " " " 7 0 1 C2 
    639 14 14.1721 0.282788 49.9605 84 " " " " A 2 0 0 "LYS " " CA " " " 6 0 1 C2 
    640 14 15.5932 0.4329 49.3991 84 " " " " A 2 0 0 "LYS " " C  " " " 6 0 1 C2 
    641 23 15.9029 1.46233 48.789 84 " " " " A 70 0 0 "LYS " " O  " " " 8 0 1 C2 
    642 14 14.0687 1.24839 51.1738 84 " " " " A 2 0 0 "LYS " " CB " " " 6 0 1 C2 
    643 14 12.6226 1.53677 51.5218 84 " " " " A 2 0 0 "LYS " " CG " " " 6 0 1 C2 
    644 14 12.2648 2.58064 52.6349 84 " " " " A 2 0 0 "LYS " " CD " " " 6 0 1 C2 
    645 14 10.8352 2.3929 53.0789 84 " " " " A 2 0 0 "LYS " " CE " " " 6 0 1 C2 
    646 40 10.5386 3.32424 54.1964 84 " " " " A 43 0 0 "LYS " " NZ " " " 7 0 1 C2 
    647 40 16.4264 -0.644901 49.4801 85 " " " " A 43 0 0 "ALA " " N  " " " 7 0 1 C2 
    648 14 17.7701 -0.700244 48.9067 85 " " " " A 2 0 0 "ALA " " CA " " " 6 0 1 C2 
    649 14 17.7727 -1.20539 47.4522 85 " " " " A 2 0 0 "ALA " " C  " " " 6 0 1 C2 
    650 23 18.5808 -0.723834 46.6678 85 " " " " A 70 0 0 "ALA " " O  " " " 8 0 1 C2 
    651 14 18.5938 -1.67092 49.7439 85 " " " " A 2 0 0 "ALA " " CB " " " 6 0 1 C2 
    652 40 16.8654 -2.16553 47.1639 86 " " " " A 43 0 0 "TRP " " N  " " " 7 0 1 C2 
    653 14 16.6927 -2.66452 45.7624 86 " " " " A 2 0 0 "TRP " " CA " " " 6 0 1 C2 
    654 14 16.0501 -1.59554 44.942 86 " " " " A 2 0 0 "TRP " " C  " " " 6 0 1 C2 
    655 23 16.6117 -1.21068 43.9008 86 " " " " A 70 0 0 "TRP " " O  " " " 8 0 1 C2 
    656 14 15.8771 -4.00335 45.9157 86 " " " " A 2 0 0 "TRP " " CB " " " 6 0 1 C2 
    657 14 15.4537 -4.67892 44.6569 86 " " " " A 2 0 0 "TRP " " CG " " " 6 0 1 C2 
    658 14 16.2092 -5.51434 43.9055 86 " " " " A 2 0 0 "TRP " " CD1" " " 6 0 1 C2 
    659 14 14.2479 -4.32277 43.8247 86 " " " " A 2 0 0 "TRP " " CD2" " " 6 0 1 C2 
    660 40 15.5391 -5.69062 42.7308 86 " " " " A 43 0 0 "TRP " " NE1" " " 7 0 1 C2 
    661 14 14.3265 -5.03685 42.5927 86 " " " " A 2 0 0 "TRP " " CE2" " " 6 0 1 C2 
    662 14 13.1179 -3.44451 44.0094 86 " " " " A 2 0 0 "TRP " " CE3" " " 6 0 1 C2 
    663 14 13.3678 -4.84157 41.6044 86 " " " " A 2 0 0 "TRP " " CZ2" " " 6 0 1 C2 
    664 14 12.1669 -3.28055 42.9555 86 " " " " A 2 0 0 "TRP " " CZ3" " " 6 0 1 C2 
    665 14 12.2835 -3.94481 41.7056 86 " " " " A 2 0 0 "TRP " " CH2" " " 6 0 1 C2 
    666 40 14.9405 -1.038 45.4339 87 " " " " A 43 0 0 "GLN " " N  " " " 7 0 1 C2 
    667 14 14.0636 -0.0459968 44.7633 87 " " " " A 2 0 0 "GLN " " CA " " " 6 0 1 C2 
    668 14 14.7103 1.20358 44.2764 87 " " " " A 2 0 0 "GLN " " C  " " " 6 0 1 C2 
    669 23 14.161 1.82284 43.3868 87 " " " " A 70 0 0 "GLN " " O  " " " 8 0 1 C2 
    670 14 12.7748 0.16422 45.5311 87 " " " " A 2 0 0 "GLN " " CB " " " 6 0 1 C2 
    671 14 12.95 0.939462 46.8264 87 " " " " A 2 0 0 "GLN " " CG " " " 6 0 1 C2 
    672 14 12.8237 2.44028 47.0178 87 " " " " A 2 0 0 "GLN " " CD " " " 6 0 1 C2 
    673 23 12.7408 2.90579 48.1351 87 " " " " A 70 0 0 "GLN " " OE1" " " 8 0 1 C2 
    674 40 12.6945 3.1228 45.8799 87 " " " " A 43 0 0 "GLN " " NE2" " " 7 0 1 C2 
    675 40 15.9017 1.50779 44.8552 88 " " " " A 43 0 0 "LYS " " N  " " " 7 0 1 C2 
    676 14 16.7482 2.72781 44.5947 88 " " " " A 2 0 0 "LYS " " CA " " " 6 0 1 C2 
    677 14 17.727 2.40749 43.4229 88 " " " " A 2 0 0 "LYS " " C  " " " 6 0 1 C2 
    678 23 18.0242 3.27957 42.6669 88 " " " " A 70 0 0 "LYS " " O  " " " 8 0 1 C2 
    679 14 17.6186 2.92546 45.8082 88 " " " " A 2 0 0 "LYS " " CB " " " 6 0 1 C2 
    680 14 18.4869 4.2613 45.8007 88 " " " " A 2 0 0 "LYS " " CG " " " 6 0 1 C2 
    681 14 17.5742 5.49564 45.8206 88 " " " " A 2 0 0 "LYS " " CD " " " 6 0 1 C2 
    682 14 18.3087 6.74332 46.2988 88 " " " " A 2 0 0 "LYS " " CE " " " 6 0 1 C2 
    683 40 17.5601 7.98681 46.2368 88 " " " " A 43 0 0 "LYS " " NZ " " " 7 0 1 C2 
    684 40 18.1222 1.14499 43.236 89 " " " " A 43 0 0 "LYS " " N  " " " 7 0 1 C2 
    685 14 19.1076 0.707265 42.2345 89 " " " " A 2 0 0 "LYS " " CA " " " 6 0 1 C2 
    686 14 18.4675 0.697942 40.873 89 " " " " A 2 0 0 "LYS " " C  " " " 6 0 1 C2 
    687 23 19.0897 1.14781 39.9086 89 " " " " A 70 0 0 "LYS " " O  " " " 8 0 1 C2 
    688 14 19.5912 -0.753661 42.477 89 " " " " A 2 0 0 "LYS " " CB " " " 6 0 1 C2 
    689 14 21.1226 -0.925101 42.3865 89 " " " " A 2 0 0 "LYS " " CG " " " 6 0 1 C2 
    690 14 21.6185 -1.08499 40.9347 89 " " " " A 2 0 0 "LYS " " CD " " " 6 0 1 C2 
    691 14 23.1524 -1.09246 40.8685 89 " " " " A 2 0 0 "LYS " " CE " " " 6 0 1 C2 
    692 40 23.7351 -1.60627 39.646 89 " " " " A 43 0 0 "LYS " " NZ " " " 7 0 1 C2 
    693 40 17.2259 0.173173 40.7475 90 " " " " A 43 0 0 "VAL " " N  " " " 7 0 1 C2 
    694 14 16.6589 -0.149497 39.4067 90 " " " " A 2 0 0 "VAL " " CA " " " 6 0 1 C2 
    695 14 16.1512 1.16339 38.7127 90 " " " " A 2 0 0 "VAL " " C  " " " 6 0 1 C2 
    696 23 16.3809 1.38738 37.5017 90 " " " " A 70 0 0 "VAL " " O  " " " 8 0 1 C2 
    697 14 15.5322 -1.2053 39.5313 90 " " " " A 2 0 0 "VAL " " CB " " " 6 0 1 C2 
    698 14 16.1367 -2.57923 39.7128 90 " " " " A 2 0 0 "VAL " " CG1" " " 6 0 1 C2 
    699 14 14.4246 -0.906127 40.6024 90 " " " " A 2 0 0 "VAL " " CG2" " " 6 0 1 C2 
    700 40 15.6545 2.06053 39.5175 91 " " " " A 43 0 0 "THR " " N  " " " 7 0 1 C2 
    701 14 15.4161 3.45483 39.1465 91 " " " " A 2 0 0 "THR " " CA " " " 6 0 1 C2 
    702 14 16.7367 4.19328 38.8323 91 " " " " A 2 0 0 "THR " " C  " " " 6 0 1 C2 
    703 23 16.7056 5.03821 37.9706 91 " " " " A 70 0 0 "THR " " O  " " " 8 0 1 C2 
    704 14 14.7097 4.19225 40.2849 91 " " " " A 2 0 0 "THR " " CB " " " 6 0 1 C2 
    705 23 15.3378 4.08376 41.5131 91 " " " " A 70 0 0 "THR " " OG1" " " 8 0 1 C2 
    706 14 13.2495 3.63642 40.3261 91 " " " " A 2 0 0 "THR " " CG2" " " 6 0 1 C2 
    707 40 17.9422 3.72761 39.2686 92 " " " " A 43 0 0 "GLU " " N  " " " 7 0 1 C2 
    708 14 19.1765 4.42743 38.9462 92 " " " " A 2 0 0 "GLU " " CA " " " 6 0 1 C2 
    709 14 19.6706 3.79044 37.6671 92 " " " " A 2 0 0 "GLU " " C  " " " 6 0 1 C2 
    710 23 20.1928 4.52725 36.8689 92 " " " " A 70 0 0 "GLU " " O  " " " 8 0 1 C2 
    711 14 20.2777 4.24376 40.0248 92 " " " " A 2 0 0 "GLU " " CB " " " 6 0 1 C2 
    712 14 21.4962 5.20247 39.9172 92 " " " " A 2 0 0 "GLU " " CG " " " 6 0 1 C2 
    713 14 21.1518 6.64703 40.1367 92 " " " " A 2 0 0 "GLU " " CD " " " 6 0 1 C2 
    714 23 21.9677 7.42632 39.6058 92 " " " " A 70 0 0 "GLU " " OE1" " " 8 0 1 C2 
    715 23 20.03 6.94937 40.5301 92 " " " " A 70 0 0 "GLU " " OE2" " " 8 0 1 C2 
    716 40 19.4864 2.5099 37.462 93 " " " " A 43 0 0 "GLU " " N  " " " 7 0 1 C2 
    717 14 19.7955 1.85162 36.2394 93 " " " " A 2 0 0 "GLU " " CA " " " 6 0 1 C2 
    718 14 18.9197 2.38583 35.1014 93 " " " " A 2 0 0 "GLU " " C  " " " 6 0 1 C2 
    719 23 19.5258 2.43295 33.9834 93 " " " " A 70 0 0 "GLU " " O  " " " 8 0 1 C2 
    720 14 19.5514 0.353612 36.4036 93 " " " " A 2 0 0 "GLU " " CB " " " 6 0 1 C2 
    721 14 20.6522 -0.306213 37.2532 93 " " " " A 2 0 0 "GLU " " CG " " " 6 0 1 C2 
    722 14 22.1179 -0.192844 36.8335 93 " " " " A 2 0 0 "GLU " " CD " " " 6 0 1 C2 
    723 23 22.4276 -0.220298 35.6366 93 " " " " A 70 0 0 "GLU " " OE1" " " 8 0 1 C2 
    724 23 22.9286 -0.103919 37.7887 93 " " " " A 70 0 0 "GLU " " OE2" " " 8 0 1 C2 
    725 40 17.6619 2.87285 35.2302 94 " " " " A 43 0 0 "LEU " " N  " " " 7 0 1 C2 
    726 14 17.0058 3.51844 34.0991 94 " " " " A 2 0 0 "LEU " " CA " " " 6 0 1 C2 
    727 14 17.4887 4.9801 34.1369 94 " " " " A 2 0 0 "LEU " " C  " " " 6 0 1 C2 
    728 23 17.7432 5.46293 33.0217 94 " " " " A 70 0 0 "LEU " " O  " " " 8 0 1 C2 
    729 14 15.4517 3.55801 34.2972 94 " " " " A 2 0 0 "LEU " " CB " " " 6 0 1 C2 
    730 14 14.8249 2.14669 34.3725 94 " " " " A 2 0 0 "LEU " " CG " " " 6 0 1 C2 
    731 14 13.4862 2.27415 34.9475 94 " " " " A 2 0 0 "LEU " " CD1" " " 6 0 1 C2 
    732 14 14.9207 1.37519 33.0007 94 " " " " A 2 0 0 "LEU " " CD2" " " 6 0 1 C2 
    733 40 17.6643 5.70157 35.2861 95 " " " " A 43 0 0 "ASP " " N  " " " 7 0 1 C2 
    734 14 18.0267 7.12454 35.3582 95 " " " " A 2 0 0 "ASP " " CA " " " 6 0 1 C2 
    735 14 19.4109 7.49345 34.7182 95 " " " " A 2 0 0 "ASP " " C  " " " 6 0 1 C2 
    736 23 19.5787 8.60069 34.1729 95 " " " " A 70 0 0 "ASP " " O  " " " 8 0 1 C2 
    737 14 17.9701 7.67733 36.7434 95 " " " " A 2 0 0 "ASP " " CB " " " 6 0 1 C2 
    738 14 18.1127 9.14928 36.9676 95 " " " " A 2 0 0 "ASP " " CG " " " 6 0 1 C2 
    739 23 19.046 9.61316 37.5826 95 " " " " A 70 0 0 "ASP " " OD1" " " 8 0 1 C2 
    740 23 17.2158 9.85202 36.4889 95 " " " " A 70 0 0 "ASP " " OD2" " " 8 0 1 C2 
    741 40 20.2958 6.54191 34.7088 96 " " " " A 43 0 0 "GLN " " N  " " " 7 0 1 C2 
    742 14 21.6649 6.64417 34.1847 96 " " " " A 2 0 0 "GLN " " CA " " " 6 0 1 C2 
    743 14 21.6543 6.51953 32.6604 96 " " " " A 2 0 0 "GLN " " C  " " " 6 0 1 C2 
    744 23 22.7225 6.86401 32.1401 96 " " " " A 70 0 0 "GLN " " O  " " " 8 0 1 C2 
    745 14 22.5626 5.5197 34.7852 96 " " " " A 2 0 0 "GLN " " CB " " " 6 0 1 C2 
    746 14 23.0437 5.61026 36.2907 96 " " " " A 2 0 0 "GLN " " CG " " " 6 0 1 C2 
    747 14 23.6463 4.29226 36.8079 96 " " " " A 2 0 0 "GLN " " CD " " " 6 0 1 C2 
    748 23 23.9758 4.27571 37.9894 96 " " " " A 70 0 0 "GLN " " OE1" " " 8 0 1 C2 
    749 40 23.6748 3.20387 36.0271 96 " " " " A 43 0 0 "GLN " " NE2" " " 7 0 1 C2 
    750 40 20.5835 6.11778 31.9806 97 " " " " A 43 0 0 "VAL " " N  " " " 7 0 1 C2 
    751 14 20.36 6.22561 30.5818 97 " " " " A 2 0 0 "VAL " " CA " " " 6 0 1 C2 
    752 14 19.8873 7.63513 30.2211 97 " " " " A 2 0 0 "VAL " " C  " " " 6 0 1 C2 
    753 23 20.3675 8.28481 29.2721 97 " " " " A 70 0 0 "VAL " " O  " " " 8 0 1 C2 
    754 14 19.3259 5.1817 30.1194 97 " " " " A 2 0 0 "VAL " " CB " " " 6 0 1 C2 
    755 14 19.1348 5.03983 28.6001 97 " " " " A 2 0 0 "VAL " " CG1" " " 6 0 1 C2 
    756 14 19.6199 3.67414 30.6368 97 " " " " A 2 0 0 "VAL " " CG2" " " 6 0 1 C2 
    757 40 18.9852 8.10208 30.9913 98 " " " " A 43 0 0 "VAL " " N  " " " 7 0 1 C2 
    758 14 18.3599 9.37038 30.8891 98 " " " " A 2 0 0 "VAL " " CA " " " 6 0 1 C2 
    759 14 19.3587 10.5521 31.0476 98 " " " " A 2 0 0 "VAL " " C  " " " 6 0 1 C2 
    760 23 19.4086 11.4261 30.1868 98 " " " " A 70 0 0 "VAL " " O  " " " 8 0 1 C2 
    761 14 17.2727 9.38947 32.0145 98 " " " " A 2 0 0 "VAL " " CB " " " 6 0 1 C2 
    762 14 16.7338 10.8159 32.28 98 " " " " A 2 0 0 "VAL " " CG1" " " 6 0 1 C2 
    763 14 16.119 8.37976 31.7312 98 " " " " A 2 0 0 "VAL " " CG2" " " 6 0 1 C2 
    764 40 20.2315 10.3825 32.0611 99 " " " " A 43 0 0 "LYS " " N  " " " 7 0 1 C2 
    765 14 21.4721 11.1873 32.1519 99 " " " " A 2 0 0 "LYS " " CA " " " 6 0 1 C2 
    766 14 22.4097 10.9698 30.9455 99 " " " " A 2 0 0 "LYS " " C  " " " 6 0 1 C2 
    767 23 23.0945 9.94091 30.9005 99 " " " " A 70 0 0 "LYS " " O  " " " 8 0 1 C2 
    768 14 22.2003 11.0007 33.4612 99 " " " " A 2 0 0 "LYS " " CB " " " 6 0 1 C2 
    769 14 21.9074 11.9154 34.6698 99 " " " " A 2 0 0 "LYS " " CG " " " 6 0 1 C2 
    770 14 20.4674 11.7003 35.2331 99 " " " " A 2 0 0 "LYS " " CD " " " 6 0 1 C2 
    771 14 20.2031 12.4206 36.5181 99 " " " " A 2 0 0 "LYS " " CE " " " 6 0 1 C2 
    772 40 18.8071 12.2226 36.9692 99 " " " " A 43 0 0 "LYS " " NZ " " " 7 0 1 C2 
    773 40 22.4666 11.9929 30.049 100 " " " " A 43 0 0 "ASP " " N  " " " 7 0 1 C2 
    774 14 23.1113 12.1575 28.7518 100 " " " " A 2 0 0 "ASP " " CA " " " 6 0 1 C2 
    775 14 22.2565 11.9577 27.4641 100 " " " " A 2 0 0 "ASP " " C  " " " 6 0 1 C2 
    776 23 22.8627 12.0557 26.3494 100 " " " " A 70 0 0 "ASP " " O  " " " 8 0 1 C2 
    777 14 24.5049 11.5444 28.6664 100 " " " " A 2 0 0 "ASP " " CB " " " 6 0 1 C2 
    778 14 24.7449 10.169 27.9872 100 " " " " A 2 0 0 "ASP " " CG " " " 6 0 1 C2 
    779 23 25.8262 9.55364 28.141 100 " " " " A 70 0 0 "ASP " " OD1" " " 8 0 1 C2 
    780 23 23.913 9.53295 27.2378 100 " " " " A 70 0 0 "ASP " " OD2" " " 8 0 1 C2 
    781 40 20.9955 11.5889 27.7174 101 " " " " A 43 0 0 "HIP " " N  " " " 7 0 1 C2 
    782 14 19.9723 11.4496 26.679 101 " " " " A 2 0 0 "HIP " " CA " " " 6 0 1 C2 
    783 14 18.6743 12.1611 27.135 101 " " " " A 2 0 0 "HIP " " C  " " " 6 0 1 C2 
    784 23 17.5364 11.7048 26.878 101 " " " " A 70 0 0 "HIP " " O  " " " 8 0 1 C2 
    785 14 19.7049 9.94627 26.237 101 " " " " A 2 0 0 "HIP " " CB " " " 6 0 1 C2 
    786 14 20.9861 9.14843 25.7992 101 " " " " A 2 0 0 "HIP " " CG " " " 6 0 1 C2 
    787 40 22.0489 9.76505 25.0755 101 " " " " A 43 0 0 "HIP " " ND1" " " 7 0 1 C2 
    788 14 21.2587 7.83774 25.9584 101 " " " " A 2 0 0 "HIP " " CD2" " " 6 0 1 C2 
    789 14 22.8796 8.60321 24.7479 101 " " " " A 2 0 0 "HIP " " CE1" " " 6 0 1 C2 
    790 40 22.4395 7.56423 25.2863 101 " " " " A 43 0 0 "HIP " " NE2" " " 7 0 1 C2 
    791 40 18.8454 13.3774 27.6119 102 " " " " A 43 0 0 "GLU " " N  " " " 7 0 1 C2 
    792 14 17.8903 14.3643 28.0419 102 " " " " A 2 0 0 "GLU " " CA " " " 6 0 1 C2 
    793 14 17.0506 14.8083 26.8211 102 " " " " A 2 0 0 "GLU " " C  " " " 6 0 1 C2 
    794 23 15.8783 15.1389 27.0446 102 " " " " A 70 0 0 "GLU " " O  " " " 8 0 1 C2 
    795 14 18.5761 15.5767 28.7522 102 " " " " A 2 0 0 "GLU " " CB " " " 6 0 1 C2 
    796 14 19.2663 15.2107 30.101 102 " " " " A 2 0 0 "GLU " " CG " " " 6 0 1 C2 
    797 14 20.6679 14.7064 29.8384 102 " " " " A 2 0 0 "GLU " " CD " " " 6 0 1 C2 
    798 23 21.4635 14.4266 30.7923 102 " " " " A 70 0 0 "GLU " " OE1" " " 8 0 1 C2 
    799 23 21.1902 14.6922 28.6987 102 " " " " A 70 0 0 "GLU " " OE2" " " 8 0 1 C2 
    800 40 17.6805 14.9064 25.6657 103 " " " " A 43 0 0 "ASP " " N  " " " 7 0 1 C2 
    801 14 17.0701 15.2484 24.4289 103 " " " " A 2 0 0 "ASP " " CA " " " 6 0 1 C2 
    802 14 16.1799 14.108 23.8474 103 " " " " A 2 0 0 "ASP " " C  " " " 6 0 1 C2 
    803 23 15.5502 14.3854 22.8989 103 " " " " A 70 0 0 "ASP " " O  " " " 8 0 1 C2 
    804 14 18.1277 15.6424 23.415 103 " " " " A 2 0 0 "ASP " " CB " " " 6 0 1 C2 
    805 14 19.0079 14.5258 22.8361 103 " " " " A 2 0 0 "ASP " " CG " " " 6 0 1 C2 
    806 23 18.9905 14.4564 21.5951 103 " " " " A 70 0 0 "ASP " " OD1" " " 8 0 1 C2 
    807 23 19.774 13.8796 23.5507 103 " " " " A 70 0 0 "ASP " " OD2" " " 8 0 1 C2 
    808 40 16.1354 12.9395 24.5648 104 " " " " A 43 0 0 "GLN " " N  " " " 7 0 1 C2 
    809 14 15.3296 11.7728 24.1503 104 " " " " A 2 0 0 "GLN " " CA " " " 6 0 1 C2 
    810 14 14.3201 11.2438 25.2573 104 " " " " A 2 0 0 "GLN " " C  " " " 6 0 1 C2 
    811 23 13.2042 10.8396 24.9944 104 " " " " A 70 0 0 "GLN " " O  " " " 8 0 1 C2 
    812 14 16.2904 10.5949 23.685 104 " " " " A 2 0 0 "GLN " " CB " " " 6 0 1 C2 
    813 14 17.2003 10.9139 22.5887 104 " " " " A 2 0 0 "GLN " " CG " " " 6 0 1 C2 
    814 14 16.6144 11.512 21.29 104 " " " " A 2 0 0 "GLN " " CD " " " 6 0 1 C2 
    815 23 15.45 11.1823 20.9315 104 " " " " A 70 0 0 "GLN " " OE1" " " 8 0 1 C2 
    816 40 17.4035 12.3355 20.6118 104 " " " " A 43 0 0 "GLN " " NE2" " " 7 0 1 C2 
    817 40 14.7033 11.271 26.5294 105 " " " " A 43 0 0 "ILE " " N  " " " 7 0 1 C2 
    818 14 13.9157 10.7655 27.6902 105 " " " " A 2 0 0 "ILE " " CA " " " 6 0 1 C2 
    819 14 13.8163 11.8681 28.6934 105 " " " " A 2 0 0 "ILE " " C  " " " 6 0 1 C2 
    820 23 14.8314 12.5551 28.9119 105 " " " " A 70 0 0 "ILE " " O  " " " 8 0 1 C2 
    821 14 14.4564 9.44389 28.3287 105 " " " " A 2 0 0 "ILE " " CB " " " 6 0 1 C2 
    822 14 15.1101 8.42972 27.3136 105 " " " " A 2 0 0 "ILE " " CG1" " " 6 0 1 C2 
    823 14 13.2791 8.68345 28.9917 105 " " " " A 2 0 0 "ILE " " CG2" " " 6 0 1 C2 
    824 14 15.8848 7.30948 27.995 105 " " " " A 2 0 0 "ILE " " CD1" " " 6 0 1 C2 
    825 40 12.5879 12.1777 29.1312 106 " " " " A 43 0 0 "VAL " " N  " " " 7 0 1 C2 
    826 14 12.2765 13.0902 30.1889 106 " " " " A 2 0 0 "VAL " " CA " " " 6 0 1 C2 
    827 14 12.7643 12.4 31.5502 106 " " " " A 2 0 0 "VAL " " C  " " " 6 0 1 C2 
    828 23 13.5618 12.9749 32.3234 106 " " " " A 70 0 0 "VAL " " O  " " " 8 0 1 C2 
    829 14 10.7484 13.3887 30.2895 106 " " " " A 2 0 0 "VAL " " CB " " " 6 0 1 C2 
    830 14 10.457 14.3169 31.4354 106 " " " " A 2 0 0 "VAL " " CG1" " " 6 0 1 C2 
    831 14 10.0187 13.7526 29.0142 106 " " " " A 2 0 0 "VAL " " CG2" " " 6 0 1 C2 
    832 40 12.4037 11.1696 31.8425 107 " " " " A 43 0 0 "GLY " " N  " " " 7 0 1 C2 
    833 14 12.7523 10.565 33.0961 107 " " " " A 2 0 0 "GLY " " CA " " " 6 0 1 C2 
    834 14 12.1991 9.10788 33.1511 107 " " " " A 2 0 0 "GLY " " C  " " " 6 0 1 C2 
    835 23 12.4975 8.28255 32.2785 107 " " " " A 70 0 0 "GLY " " O  " " " 8 0 1 C2 
    836 40 11.3739 8.94282 34.2096 108 " " " " A 43 0 0 "TRP " " N  " " " 7 0 1 C2 
    837 14 10.5787 7.86207 34.5051 108 " " " " A 2 0 0 "TRP " " CA " " " 6 0 1 C2 
    838 14 9.45336 8.30684 35.4445 108 " " " " A 2 0 0 "TRP " " C  " " " 6 0 1 C2 
    839 23 9.52939 9.34971 36.0545 108 " " " " A 70 0 0 "TRP " " O  " " " 8 0 1 C2 
    840 14 11.4847 6.63786 35.06 108 " " " " A 2 0 0 "TRP " " CB " " " 6 0 1 C2 
    841 14 12.3482 6.99991 36.2786 108 " " " " A 2 0 0 "TRP " " CG " " " 6 0 1 C2 
    842 14 13.6048 7.50765 36.2617 108 " " " " A 2 0 0 "TRP " " CD1" " " 6 0 1 C2 
    843 14 11.9274 6.98138 37.7063 108 " " " " A 2 0 0 "TRP " " CD2" " " 6 0 1 C2 
    844 40 13.9451 7.83923 37.554 108 " " " " A 43 0 0 "TRP " " NE1" " " 7 0 1 C2 
    845 14 12.9557 7.60481 38.4477 108 " " " " A 2 0 0 "TRP " " CE2" " " 6 0 1 C2 
    846 14 10.73 6.59589 38.4266 108 " " " " A 2 0 0 "TRP " " CE3" " " 6 0 1 C2 
    847 14 12.9176 7.84004 39.8448 108 " " " " A 2 0 0 "TRP " " CZ2" " " 6 0 1 C2 
    848 14 10.711 6.7982 39.8365 108 " " " " A 2 0 0 "TRP " " CZ3" " " 6 0 1 C2 
    849 14 11.8141 7.45075 40.5235 108 " " " " A 2 0 0 "TRP " " CH2" " " 6 0 1 C2 
    850 40 8.40512 7.52241 35.5945 109 " " " " A 43 0 0 "VAL " " N  " " " 7 0 1 C2 
    851 14 7.17331 7.68235 36.3382 109 " " " " A 2 0 0 "VAL " " CA " " " 6 0 1 C2 
    852 14 6.96651 6.28436 36.9119 109 " " " " A 2 0 0 "VAL " " C  " " " 6 0 1 C2 
    853 23 6.64762 5.27276 36.2541 109 " " " " A 70 0 0 "VAL " " O  " " " 8 0 1 C2 
    854 14 6.00734 8.17297 35.431 109 " " " " A 2 0 0 "VAL " " CB " " " 6 0 1 C2 
    855 14 4.72041 8.21343 36.3074 109 " " " " A 2 0 0 "VAL " " CG1" " " 6 0 1 C2 
    856 14 6.19583 9.48143 34.6856 109 " " " " A 2 0 0 "VAL " " CG2" " " 6 0 1 C2 
    857 40 7.23821 6.17697 38.1904 110 " " " " A 43 0 0 "GLY " " N  " " " 7 0 1 C2 
    858 14 7.07223 4.8922 38.8402 110 " " " " A 2 0 0 "GLY " " CA " " " 6 0 1 C2 
    859 14 6.72226 4.98652 40.2724 110 " " " " A 2 0 0 "GLY " " C  " " " 6 0 1 C2 
    860 23 7.12009 5.95797 40.9185 110 " " " " A 70 0 0 "GLY " " O  " " " 8 0 1 C2 
    861 40 6.1824 3.90351 40.8723 111 " " " " A 43 0 0 "TRP " " N  " " " 7 0 1 C2 
    862 14 5.72993 3.85429 42.3015 111 " " " " A 2 0 0 "TRP " " CA " " " 6 0 1 C2 
    863 14 6.90561 3.69087 43.2735 111 " " " " A 2 0 0 "TRP " " C  " " " 6 0 1 C2 
    864 23 6.86286 4.14392 44.4157 111 " " " " A 70 0 0 "TRP " " O  " " " 8 0 1 C2 
    865 14 4.75748 2.65277 42.417 111 " " " " A 2 0 0 "TRP " " CB " " " 6 0 1 C2 
    866 14 4.36382 2.13102 43.7971 111 " " " " A 2 0 0 "TRP " " CG " " " 6 0 1 C2 
    867 14 3.8426 2.77264 44.8163 111 " " " " A 2 0 0 "TRP " " CD1" " " 6 0 1 C2 
    868 14 4.61057 0.821656 44.299 111 " " " " A 2 0 0 "TRP " " CD2" " " 6 0 1 C2 
    869 40 3.6343 1.90693 45.874 111 " " " " A 43 0 0 "TRP " " NE1" " " 7 0 1 C2 
    870 14 4.09337 0.668649 45.6044 111 " " " " A 2 0 0 "TRP " " CE2" " " 6 0 1 C2 
    871 14 5.18906 -0.344077 43.7513 111 " " " " A 2 0 0 "TRP " " CE3" " " 6 0 1 C2 
    872 14 4.03459 -0.532169 46.3302 111 " " " " A 2 0 0 "TRP " " CZ2" " " 6 0 1 C2 
    873 14 5.23403 -1.54689 44.4063 111 " " " " A 2 0 0 "TRP " " CZ3" " " 6 0 1 C2 
    874 14 4.62967 -1.65767 45.7007 111 " " " " A 2 0 0 "TRP " " CH2" " " 6 0 1 C2 
    875 40 8.03056 3.12896 42.7529 112 " " " " A 43 0 0 "LEU " " N  " " " 7 0 1 C2 
    876 14 9.34838 2.90679 43.3863 112 " " " " A 2 0 0 "LEU " " CA " " " 6 0 1 C2 
    877 14 10.0518 4.23591 43.7827 112 " " " " A 2 0 0 "LEU " " C  " " " 6 0 1 C2 
    878 23 11.226 4.27458 43.9889 112 " " " " A 70 0 0 "LEU " " O  " " " 8 0 1 C2 
    879 14 10.1921 1.96871 42.487 112 " " " " A 2 0 0 "LEU " " CB " " " 6 0 1 C2 
    880 14 9.664 0.514409 42.2136 112 " " " " A 2 0 0 "LEU " " CG " " " 6 0 1 C2 
    881 14 10.7793 -0.226062 41.5213 112 " " " " A 2 0 0 "LEU " " CD1" " " 6 0 1 C2 
    882 14 9.20145 -0.321105 43.5066 112 " " " " A 2 0 0 "LEU " " CD2" " " 6 0 1 C2 
    883 40 9.38209 5.34098 43.8493 113 " " " " A 43 0 0 "LYS " " N  " " " 7 0 1 C2 
    884 14 9.78405 6.62018 44.4453 113 " " " " A 2 0 0 "LYS " " CA " " " 6 0 1 C2 
    885 14 9.60748 6.50959 46.0105 113 " " " " A 2 0 0 "LYS " " C  " " " 6 0 1 C2 
    886 23 10.321 7.15696 46.7886 113 " " " " A 70 0 0 "LYS " " O  " " " 8 0 1 C2 
    887 14 8.90635 7.7097 43.9318 113 " " " " A 2 0 0 "LYS " " CB " " " 6 0 1 C2 
    888 14 7.41656 7.58997 44.2888 113 " " " " A 2 0 0 "LYS " " CG " " " 6 0 1 C2 
    889 14 6.52243 8.56221 43.6029 113 " " " " A 2 0 0 "LYS " " CD " " " 6 0 1 C2 
    890 14 4.97333 8.40085 43.7645 113 " " " " A 2 0 0 "LYS " " CE " " " 6 0 1 C2 
    891 40 4.16316 9.11525 42.6989 113 " " " " A 43 0 0 "LYS " " NZ " " " 7 0 1 C2 
    892 40 8.73637 5.56708 46.4936 114 " " " " A 43 0 0 "ALA " " N  " " " 7 0 1 C2 
    893 14 8.14176 5.4263 47.8194 114 " " " " A 2 0 0 "ALA " " CA " " " 6 0 1 C2 
    894 14 7.26467 4.18279 47.7498 114 " " " " A 2 0 0 "ALA " " C  " " " 6 0 1 C2 
    895 23 6.05532 4.32369 47.7582 114 " " " " A 70 0 0 "ALA " " O  " " " 8 0 1 C2 
    896 14 7.25551 6.68084 48.0977 114 " " " " A 2 0 0 "ALA " " CB " " " 6 0 1 C2 
    897 40 7.73862 2.9473 47.6597 115 " " " " A 43 0 0 "PRO " " N  " " " 7 0 1 C2 
    898 14 6.94938 1.7032 47.5423 115 " " " " A 2 0 0 "PRO " " CA " " " 6 0 1 C2 
    899 14 6.44123 1.20177 48.8787 115 " " " " A 2 0 0 "PRO " " C  " " " 6 0 1 C2 
    900 23 5.76913 0.184354 49.0573 115 " " " " A 70 0 0 "PRO " " O  " " " 8 0 1 C2 
    901 14 7.8653 0.665162 46.9062 115 " " " " A 2 0 0 "PRO " " CB " " " 6 0 1 C2 
    902 14 9.20575 0.940694 47.5036 115 " " " " A 2 0 0 "PRO " " CG " " " 6 0 1 C2 
    903 14 9.12459 2.51252 47.6994 115 " " " " A 2 0 0 "PRO " " CD " " " 6 0 1 C2 
    904 40 6.81433 1.82396 50.0179 116 " " " " A 43 0 0 "ASP " " N  " " " 7 0 1 C2 
    905 14 6.23702 1.42096 51.3452 116 " " " " A 2 0 0 "ASP " " CA " " " 6 0 1 C2 
    906 14 4.94401 2.26429 51.5425 116 " " " " A 2 0 0 "ASP " " C  " " " 6 0 1 C2 
    907 23 4.42992 2.3578 52.6691 116 " " " " A 70 0 0 "ASP " " O  " " " 8 0 1 C2 
    908 14 7.18963 1.72929 52.5517 116 " " " " A 2 0 0 "ASP " " CB " " " 6 0 1 C2 
    909 14 7.5883 3.11373 52.7805 116 " " " " A 2 0 0 "ASP " " CG " " " 6 0 1 C2 
    910 23 7.87111 3.88485 51.8462 116 " " " " A 70 0 0 "ASP " " OD1" " " 8 0 1 C2 
    911 23 7.75611 3.45979 53.9755 116 " " " " A 70 0 0 "ASP " " OD2" " " 8 0 1 C2 
    912 40 4.29893 2.84368 50.6034 117 " " " " A 43 0 0 "THR " " N  " " " 7 0 1 C2 
    913 14 3.17608 3.65697 50.4906 117 " " " " A 2 0 0 "THR " " CA " " " 6 0 1 C2 
    914 14 2.51056 3.49903 49.082 117 " " " " A 2 0 0 "THR " " C  " " " 6 0 1 C2 
    915 23 3.17501 2.95332 48.1594 117 " " " " A 70 0 0 "THR " " O  " " " 8 0 1 C2 
    916 14 3.46971 5.14172 50.9257 117 " " " " A 2 0 0 "THR " " CB " " " 6 0 1 C2 
    917 23 2.25093 5.92692 51.0071 117 " " " " A 70 0 0 "THR " " OG1" " " 8 0 1 C2 
    918 14 4.3733 5.89329 50.0336 117 " " " " A 2 0 0 "THR " " CG2" " " 6 0 1 C2 
    919 40 1.20647 3.81176 48.8995 118 " " " " A 43 0 0 "THR " " N  " " " 7 0 1 C2 
    920 14 0.424247 3.47915 47.6935 118 " " " " A 2 0 0 "THR " " CA " " " 6 0 1 C2 
    921 14 -0.846402 4.29212 47.7355 118 " " " " A 2 0 0 "THR " " C  " " " 6 0 1 C2 
    922 23 -1.34328 4.55113 48.8397 118 " " " " A 70 0 0 "THR " " O  " " " 8 0 1 C2 
    923 14 0.10326 1.95031 47.605 118 " " " " A 2 0 0 "THR " " CB " " " 6 0 1 C2 
    924 23 -0.429177 1.51278 46.3683 118 " " " " A 70 0 0 "THR " " OG1" " " 8 0 1 C2 
    925 14 -0.843041 1.37323 48.7475 118 " " " " A 2 0 0 "THR " " CG2" " " 6 0 1 C2 
    926 40 -1.21777 4.8019 46.5943 119 " " " " A 43 0 0 "ASP " " N  " " " 7 0 1 C2 
    927 14 -2.36507 5.69092 46.3198 119 " " " " A 2 0 0 "ASP " " CA " " " 6 0 1 C2 
    928 14 -3.03992 5.24732 44.9489 119 " " " " A 2 0 0 "ASP " " C  " " " 6 0 1 C2 
    929 23 -2.59715 4.30201 44.3303 119 " " " " A 70 0 0 "ASP " " O  " " " 8 0 1 C2 
    930 14 -1.79596 7.10997 46.5105 119 " " " " A 2 0 0 "ASP " " CB " " " 6 0 1 C2 
    931 14 -1.11412 7.6807 45.2385 119 " " " " A 2 0 0 "ASP " " CG " " " 6 0 1 C2 
    932 23 0.116058 7.64775 45.1817 119 " " " " A 70 0 0 "ASP " " OD1" " " 8 0 1 C2 
    933 23 -1.85128 7.96058 44.3047 119 " " " " A 70 0 0 "ASP " " OD2" " " 8 0 1 C2 
    934 40 -4.18616 5.91129 44.5825 120 " " " " A 43 0 0 "PRO " " N  " " " 7 0 1 C2 
    935 14 -4.83765 5.74211 43.3574 120 " " " " A 2 0 0 "PRO " " CA " " " 6 0 1 C2 
    936 14 -3.96959 5.84598 42.101 120 " " " " A 2 0 0 "PRO " " C  " " " 6 0 1 C2 
    937 23 -4.23287 5.09577 41.0934 120 " " " " A 70 0 0 "PRO " " O  " " " 8 0 1 C2 
    938 14 -5.98777 6.77903 43.2726 120 " " " " A 2 0 0 "PRO " " CB " " " 6 0 1 C2 
    939 14 -6.2874 7.11333 44.7684 120 " " " " A 2 0 0 "PRO " " CG " " " 6 0 1 C2 
    940 14 -4.93148 6.79519 45.4431 120 " " " " A 2 0 0 "PRO " " CD " " " 6 0 1 C2 
    941 40 -2.95015 6.70747 42.0259 121 " " " " A 43 0 0 "THR " " N  " " " 7 0 1 C2 
    942 14 -2.24274 6.88808 40.7593 121 " " " " A 2 0 0 "THR " " CA " " " 6 0 1 C2 
    943 14 -1.09889 5.86928 40.5505 121 " " " " A 2 0 0 "THR " " C  " " " 6 0 1 C2 
    944 23 -0.170056 6.0649 39.7899 121 " " " " A 70 0 0 "THR " " O  " " " 8 0 1 C2 
    945 14 -1.71197 8.33601 40.5636 121 " " " " A 2 0 0 "THR " " CB " " " 6 0 1 C2 
    946 23 -0.72707 8.78518 41.4835 121 " " " " A 70 0 0 "THR " " OG1" " " 8 0 1 C2 
    947 14 -2.84545 9.32492 40.5912 121 " " " " A 2 0 0 "THR " " CG2" " " 6 0 1 C2 
    948 40 -1.06572 4.87622 41.4268 122 " " " " A 43 0 0 "VAL " " N  " " " 7 0 1 C2 
    949 14 -0.0275005 3.88038 41.4096 122 " " " " A 2 0 0 "VAL " " CA " " " 6 0 1 C2 
    950 14 -0.509274 2.47628 41.7658 122 " " " " A 2 0 0 "VAL " " C  " " " 6 0 1 C2 
    951 23 0.296375 1.55509 41.733 122 " " " " A 70 0 0 "VAL " " O  " " " 8 0 1 C2 
    952 14 1.13515 4.29654 42.4244 122 " " " " A 2 0 0 "VAL " " CB " " " 6 0 1 C2 
    953 14 1.96041 5.52408 41.9295 122 " " " " A 2 0 0 "VAL " " CG1" " " 6 0 1 C2 
    954 14 0.660812 4.49049 43.9482 122 " " " " A 2 0 0 "VAL " " CG2" " " 6 0 1 C2 
    955 40 -1.75845 2.18137 42.0163 123 " " " " A 43 0 0 "SER " " N  " " " 7 0 1 C2 
    956 14 -2.30682 0.899857 42.4981 123 " " " " A 2 0 0 "SER " " CA " " " 6 0 1 C2 
    957 14 -2.09702 -0.349166 41.5703 123 " " " " A 2 0 0 "SER " " C  " " " 6 0 1 C2 
    958 23 -1.96286 -1.45042 42.0685 123 " " " " A 70 0 0 "SER " " O  " " " 8 0 1 C2 
    959 14 -3.78792 1.15644 42.8681 123 " " " " A 2 0 0 "SER " " CB " " " 6 0 1 C2 
    960 23 -4.19181 0.3229 44.0001 123 " " " " A 70 0 0 "SER " " OG " " " 8 0 1 C2 
    961 40 -1.90106 -0.120574 40.284 124 " " " " A 43 0 0 "ALA " " N  " " " 7 0 1 C2 
    962 14 -1.83365 -1.21274 39.2765 124 " " " " A 2 0 0 "ALA " " CA " " " 6 0 1 C2 
    963 14 -0.383431 -1.48929 38.8462 124 " " " " A 2 0 0 "ALA " " C  " " " 6 0 1 C2 
    964 23 -0.146805 -2.45639 38.133 124 " " " " A 70 0 0 "ALA " " O  " " " 8 0 1 C2 
    965 14 -2.45015 -0.65422 38.0078 124 " " " " A 2 0 0 "ALA " " CB " " " 6 0 1 C2 
    966 40 0.579799 -0.773532 39.4029 125 " " " " A 43 0 0 "MET " " N  " " " 7 0 1 C2 
    967 14 2.05227 -0.968044 39.2417 125 " " " " A 2 0 0 "MET " " CA " " " 6 0 1 C2 
    968 14 2.57154 -2.17172 39.9798 125 " " " " A 2 0 0 "MET " " C  " " " 6 0 1 C2 
    969 23 3.76936 -2.45332 40.0059 125 " " " " A 70 0 0 "MET " " O  " " " 8 0 1 C2 
    970 14 2.87111 0.283528 39.6871 125 " " " " A 2 0 0 "MET " " CB " " " 6 0 1 C2 
    971 14 2.57275 1.47333 38.738 125 " " " " A 2 0 0 "MET " " CG " " " 6 0 1 C2 
    972 52 3.79469 2.73419 38.7833 125 " " " " A 13 0 0 "MET " " SD " " " 16 0 1 C2 
    973 14 2.8857 4.18001 38.0774 125 " " " " A 2 0 0 "MET " " CE " " " 6 0 1 C2 
    974 40 1.7328 -2.85209 40.7531 126 " " " " A 43 0 0 "LYS " " N  " " " 7 0 1 C2 
    975 14 2.0924 -3.97995 41.632 126 " " " " A 2 0 0 "LYS " " CA " " " 6 0 1 C2 
    976 14 1.13353 -5.16843 41.4206 126 " " " " A 2 0 0 "LYS " " C  " " " 6 0 1 C2 
    977 23 -0.0479472 -4.9379 41.2251 126 " " " " A 70 0 0 "LYS " " O  " " " 8 0 1 C2 
    978 14 1.89829 -3.5049 43.1551 126 " " " " A 2 0 0 "LYS " " CB " " " 6 0 1 C2 
    979 14 0.739509 -2.6531 43.4989 126 " " " " A 2 0 0 "LYS " " CG " " " 6 0 1 C2 
    980 14 0.448459 -2.52367 44.9922 126 " " " " A 2 0 0 "LYS " " CD " " " 6 0 1 C2 
    981 14 -0.848481 -1.68564 45.3934 126 " " " " A 2 0 0 "LYS " " CE " " " 6 0 1 C2 
    982 40 -1.283 -2.00737 46.7529 126 " " " " A 43 0 0 "LYS " " NZ " " " 7 0 1 C2 
    983 40 1.60972 -6.41137 41.3981 127 " " " " A 43 0 0 "THR " " N  " " " 7 0 1 C2 
    984 14 0.911453 -7.60445 40.973 127 " " " " A 2 0 0 "THR " " CA " " " 6 0 1 C2 
    985 14 0.366218 -8.32637 42.236 127 " " " " A 2 0 0 "THR " " C  " " " 6 0 1 C2 
    986 23 0.747554 -8.08647 43.3667 127 " " " " A 70 0 0 "THR " " O  " " " 8 0 1 C2 
    987 14 1.91146 -8.61864 40.2804 127 " " " " A 2 0 0 "THR " " CB " " " 6 0 1 C2 
    988 23 3.11052 -8.6701 41.0659 127 " " " " A 70 0 0 "THR " " OG1" " " 8 0 1 C2 
    989 14 2.24384 -8.21374 38.8681 127 " " " " A 2 0 0 "THR " " CG2" " " 6 0 1 C2 
    990 40 -0.522847 -9.32126 42.056 128 " " " " A 43 0 0 "GLN " " N  " " " 7 0 1 C2 
    991 14 -1.1604 -10.1401 43.1541 128 " " " " A 2 0 0 "GLN " " CA " " " 6 0 1 C2 
    992 14 -0.123066 -10.7131 44.1216 128 " " " " A 2 0 0 "GLN " " C  " " " 6 0 1 C2 
    993 23 -0.15707 -10.4492 45.3323 128 " " " " A 70 0 0 "GLN " " O  " " " 8 0 1 C2 
    994 14 -2.09604 -11.2771 42.4895 128 " " " " A 2 0 0 "GLN " " CB " " " 6 0 1 C2 
    995 14 -3.01383 -12.1096 43.3881 128 " " " " A 2 0 0 "GLN " " CG " " " 6 0 1 C2 
    996 14 -4.18367 -11.2739 43.9194 128 " " " " A 2 0 0 "GLN " " CD " " " 6 0 1 C2 
    997 23 -4.0034 -10.1721 44.3706 128 " " " " A 70 0 0 "GLN " " OE1" " " 8 0 1 C2 
    998 40 -5.43352 -11.8118 43.8107 128 " " " " A 43 0 0 "GLN " " NE2" " " 7 0 1 C2 
    999 40 0.891063 -11.3706 43.5417 129 " " " " A 43 0 0 "ASP " " N  " " " 7 0 1 C2 
    1000 14 2.04589 -11.9164 44.253 129 " " " " A 2 0 0 "ASP " " CA " " " 6 0 1 C2 
    1001 14 3.06998 -10.9352 44.7729 129 " " " " A 2 0 0 "ASP " " C  " " " 6 0 1 C2 
    1002 23 3.82448 -11.3766 45.6053 129 " " " " A 70 0 0 "ASP " " O  " " " 8 0 1 C2 
    1003 14 2.86434 -12.8423 43.2619 129 " " " " A 2 0 0 "ASP " " CB " " " 6 0 1 C2 
    1004 14 3.52748 -12.2221 42.1054 129 " " " " A 2 0 0 "ASP " " CG " " " 6 0 1 C2 
    1005 23 3.0643 -11.1441 41.7351 129 " " " " A 70 0 0 "ASP " " OD1" " " 8 0 1 C2 
    1006 23 4.41439 -12.8819 41.5907 129 " " " " A 70 0 0 "ASP " " OD2" " " 8 0 1 C2 
    1007 40 3.04185 -9.6757 44.304 130 " " " " A 43 0 0 "LEU " " N  " " " 7 0 1 C2 
    1008 14 3.87156 -8.64288 44.9024 130 " " " " A 2 0 0 "LEU " " CA " " " 6 0 1 C2 
    1009 14 5.35017 -8.89419 44.6173 130 " " " " A 2 0 0 "LEU " " C  " " " 6 0 1 C2 
    1010 23 6.26233 -8.37546 45.3031 130 " " " " A 70 0 0 "LEU " " O  " " " 8 0 1 C2 
    1011 14 3.54817 -8.29131 46.4202 130 " " " " A 2 0 0 "LEU " " CB " " " 6 0 1 C2 
    1012 14 4.0604 -6.93153 46.9036 130 " " " " A 2 0 0 "LEU " " CG " " " 6 0 1 C2 
    1013 14 3.66198 -5.77533 45.9394 130 " " " " A 2 0 0 "LEU " " CD1" " " 6 0 1 C2 
    1014 14 3.5494 -6.62049 48.3342 130 " " " " A 2 0 0 "LEU " " CD2" " " 6 0 1 C2 
    1015 40 5.62972 -9.59446 43.4777 131 " " " " A 43 0 0 "ARG " " N  " " " 7 0 1 C2 
    1016 14 7.00682 -9.84592 43.0433 131 " " " " A 2 0 0 "ARG " " CA " " " 6 0 1 C2 
    1017 14 7.30415 -9.16945 41.6594 131 " " " " A 2 0 0 "ARG " " C  " " " 6 0 1 C2 
    1018 23 8.44017 -9.28891 41.1906 131 " " " " A 70 0 0 "ARG " " O  " " " 8 0 1 C2 
    1019 14 7.29486 -11.3452 42.9186 131 " " " " A 2 0 0 "ARG " " CB " " " 6 0 1 C2 
    1020 14 7.30602 -12.0961 44.2486 131 " " " " A 2 0 0 "ARG " " CG " " " 6 0 1 C2 
    1021 14 7.50781 -13.564 44.0226 131 " " " " A 2 0 0 "ARG " " CD " " " 6 0 1 C2 
    1022 40 6.24034 -14.1966 43.5535 131 " " " " A 43 0 0 "ARG " " NE " " " 7 0 1 C2 
    1023 14 5.88892 -15.5395 43.637 131 " " " " A 2 0 0 "ARG " " CZ " " " 6 0 1 C2 
    1024 40 4.73062 -15.901 43.0833 131 " " " " A 43 0 0 "ARG " " NH1" " " 7 0 1 C2 
    1025 40 6.69203 -16.4455 43.9327 131 " " " " A 43 0 0 "ARG " " NH2" " " 7 0 1 C2 
    1026 40 6.32924 -8.58112 40.9293 132 " " " " A 43 0 0 "HIE " " N  " " " 7 0 1 C2 
    1027 14 6.55013 -7.78654 39.7691 132 " " " " A 2 0 0 "HIE " " CA " " " 6 0 1 C2 
    1028 14 6.11705 -6.27577 39.9596 132 " " " " A 2 0 0 "HIE " " C  " " " 6 0 1 C2 
    1029 23 5.20846 -5.99042 40.7416 132 " " " " A 70 0 0 "HIE " " O  " " " 8 0 1 C2 
    1030 14 5.77523 -8.30278 38.4852 132 " " " " A 2 0 0 "HIE " " CB " " " 6 0 1 C2 
    1031 14 6.65226 -9.22233 37.6246 132 " " " " A 2 0 0 "HIE " " CG " " " 6 0 1 C2 
    1032 40 7.28223 -8.93832 36.4351 132 " " " " A 43 0 0 "HIE " " ND1" " " 7 0 1 C2 
    1033 14 6.97613 -10.521 37.8932 132 " " " " A 2 0 0 "HIE " " CD2" " " 6 0 1 C2 
    1034 14 7.97226 -10.0481 36.0351 132 " " " " A 2 0 0 "HIE " " CE1" " " 6 0 1 C2 
    1035 40 7.71486 -11.062 36.8396 132 " " " " A 43 0 0 "HIE " " NE2" " " 7 0 1 C2 
    1036 40 6.77864 -5.40885 39.2703 133 " " " " A 43 0 0 "THR " " N  " " " 7 0 1 C2 
    1037 14 6.33249 -4.0339 39.0683 133 " " " " A 2 0 0 "THR " " CA " " " 6 0 1 C2 
    1038 14 6.68505 -3.58033 37.6243 133 " " " " A 2 0 0 "THR " " C  " " " 6 0 1 C2 
    1039 23 7.17007 -4.38605 36.8272 133 " " " " A 70 0 0 "THR " " O  " " " 8 0 1 C2 
    1040 14 6.85031 -3.07579 40.1751 133 " " " " A 2 0 0 "THR " " CB " " " 6 0 1 C2 
    1041 23 6.34668 -1.74272 40.2147 133 " " " " A 70 0 0 "THR " " OG1" " " 8 0 1 C2 
    1042 14 8.38341 -2.91072 40.3208 133 " " " " A 2 0 0 "THR " " CG2" " " 6 0 1 C2 
    1043 40 6.35559 -2.3302 37.3258 134 " " " " A 43 0 0 "PHE " " N  " " " 7 0 1 C2 
    1044 14 6.59598 -1.65587 36.0192 134 " " " " A 2 0 0 "PHE " " CA " " " 6 0 1 C2 
    1045 14 6.853 -0.1837 36.3245 134 " " " " A 2 0 0 "PHE " " C  " " " 6 0 1 C2 
    1046 23 6.43237 0.367326 37.4003 134 " " " " A 70 0 0 "PHE " " O  " " " 8 0 1 C2 
    1047 14 5.53451 -1.98407 35.0345 134 " " " " A 2 0 0 "PHE " " CB " " " 6 0 1 C2 
    1048 14 4.1784 -1.25058 34.9542 134 " " " " A 2 0 0 "PHE " " CG " " " 6 0 1 C2 
    1049 14 3.05229 -1.71663 35.6775 134 " " " " A 2 0 0 "PHE " " CD1" " " 6 0 1 C2 
    1050 14 4.03348 0.0322884 34.3557 134 " " " " A 2 0 0 "PHE " " CD2" " " 6 0 1 C2 
    1051 14 1.7922 -1.0501 35.6193 134 " " " " A 2 0 0 "PHE " " CE1" " " 6 0 1 C2 
    1052 14 2.86458 0.759381 34.4334 134 " " " " A 2 0 0 "PHE " " CE2" " " 6 0 1 C2 
    1053 14 1.76118 0.20089 35.0925 134 " " " " A 2 0 0 "PHE " " CZ " " " 6 0 1 C2 
    1054 40 7.61146 0.378133 35.4061 135 " " " " A 43 0 0 "ILE " " N  " " " 7 0 1 C2 
    1055 14 7.93979 1.80026 35.3681 135 " " " " A 2 0 0 "ILE " " CA " " " 6 0 1 C2 
    1056 14 7.66094 2.31536 33.9372 135 " " " " A 2 0 0 "ILE " " C  " " " 6 0 1 C2 
    1057 23 8.0285 1.71226 32.9381 135 " " " " A 70 0 0 "ILE " " O  " " " 8 0 1 C2 
    1058 14 9.37661 2.08329 35.82 135 " " " " A 2 0 0 "ILE " " CB " " " 6 0 1 C2 
    1059 14 9.54815 1.90006 37.3055 135 " " " " A 2 0 0 "ILE " " CG1" " " 6 0 1 C2 
    1060 14 9.79533 3.52855 35.4622 135 " " " " A 2 0 0 "ILE " " CG2" " " 6 0 1 C2 
    1061 14 10.9893 1.90596 37.9154 135 " " " " A 2 0 0 "ILE " " CD1" " " 6 0 1 C2 
    1062 40 6.99941 3.44627 33.9039 136 " " " " A 43 0 0 "SER " " N  " " " 7 0 1 C2 
    1063 14 6.55292 4.07778 32.5933 136 " " " " A 2 0 0 "SER " " CA " " " 6 0 1 C2 
    1064 14 7.62291 5.14913 32.1529 136 " " " " A 2 0 0 "SER " " C  " " " 6 0 1 C2 
    1065 23 8.1523 5.84762 33.0402 136 " " " " A 70 0 0 "SER " " O  " " " 8 0 1 C2 
    1066 14 5.31004 4.90247 32.918 136 " " " " A 2 0 0 "SER " " CB " " " 6 0 1 C2 
    1067 23 4.19168 4.09918 33.2332 136 " " " " A 70 0 0 "SER " " OG " " " 8 0 1 C2 
    1068 40 8.02194 5.0734 30.9014 137 " " " " A 43 0 0 "ILE " " N  " " " 7 0 1 C2 
    1069 14 9.08005 5.78745 30.237 137 " " " " A 2 0 0 "ILE " " CA " " " 6 0 1 C2 
    1070 14 8.52235 6.93652 29.2868 137 " " " " A 2 0 0 "ILE " " C  " " " 6 0 1 C2 
    1071 23 8.22898 6.76954 28.0875 137 " " " " A 70 0 0 "ILE " " O  " " " 8 0 1 C2 
    1072 14 10.1287 4.88529 29.5317 137 " " " " A 2 0 0 "ILE " " CB " " " 6 0 1 C2 
    1073 14 10.5803 3.62364 30.3161 137 " " " " A 2 0 0 "ILE " " CG1" " " 6 0 1 C2 
    1074 14 11.3177 5.60226 28.9951 137 " " " " A 2 0 0 "ILE " " CG2" " " 6 0 1 C2 
    1075 14 11.0546 3.62838 31.7795 137 " " " " A 2 0 0 "ILE " " CD1" " " 6 0 1 C2 
    1076 40 8.29027 8.1792 29.8502 138 " " " " A 43 0 0 "PRO " " N  " " " 7 0 1 C2 
    1077 14 7.98922 9.33721 29.0193 138 " " " " A 2 0 0 "PRO " " CA " " " 6 0 1 C2 
    1078 14 9.23536 9.78545 28.2607 138 " " " " A 2 0 0 "PRO " " C  " " " 6 0 1 C2 
    1079 23 10.2159 10.0483 28.8876 138 " " " " A 70 0 0 "PRO " " O  " " " 8 0 1 C2 
    1080 14 7.52394 10.3956 29.9306 138 " " " " A 2 0 0 "PRO " " CB " " " 6 0 1 C2 
    1081 14 8.17993 10.0854 31.2895 138 " " " " A 2 0 0 "PRO " " CG " " " 6 0 1 C2 
    1082 14 8.30201 8.61874 31.2728 138 " " " " A 2 0 0 "PRO " " CD " " " 6 0 1 C2 
    1083 40 9.15548 9.97302 26.9395 139 " " " " A 43 0 0 "LEU " " N  " " " 7 0 1 C2 
    1084 14 10.0425 10.458 25.875 139 " " " " A 2 0 0 "LEU " " CA " " " 6 0 1 C2 
    1085 14 9.79102 11.8984 25.4687 139 " " " " A 2 0 0 "LEU " " C  " " " 6 0 1 C2 
    1086 23 8.61773 12.4156 25.6976 139 " " " " A 70 0 0 "LEU " " O  " " " 8 0 1 C2 
    1087 14 9.82093 9.63372 24.6004 139 " " " " A 2 0 0 "LEU " " CB " " " 6 0 1 C2 
    1088 14 9.8498 8.15057 24.7684 139 " " " " A 2 0 0 "LEU " " CG " " " 6 0 1 C2 
    1089 14 9.18399 7.31154 23.6848 139 " " " " A 2 0 0 "LEU " " CD1" " " 6 0 1 C2 
    1090 14 11.3264 7.66184 24.9971 139 " " " " A 2 0 0 "LEU " " CD2" " " 6 0 1 C2 
    1091 40 10.7559 12.6349 24.8938 140 " " " " A 43 0 0 "GLN " " N  " " " 7 0 1 C2 
    1092 14 10.7511 14.0875 24.4519 140 " " " " A 2 0 0 "GLN " " CA " " " 6 0 1 C2 
    1093 14 10.0203 14.3334 23.0833 140 " " " " A 2 0 0 "GLN " " C  " " " 6 0 1 C2 
    1094 23 10.5369 15.0559 22.215 140 " " " " A 70 0 0 "GLN " " O  " " " 8 0 1 C2 
    1095 14 12.2421 14.598 24.3913 140 " " " " A 2 0 0 "GLN " " CB " " " 6 0 1 C2 
    1096 14 12.9546 14.7425 25.7341 140 " " " " A 2 0 0 "GLN " " CG " " " 6 0 1 C2 
    1097 14 12.4303 15.7247 26.7642 140 " " " " A 2 0 0 "GLN " " CD " " " 6 0 1 C2 
    1098 23 11.297 16.1193 26.7875 140 " " " " A 70 0 0 "GLN " " OE1" " " 8 0 1 C2 
    1099 40 13.3124 16.0686 27.7127 140 " " " " A 43 0 0 "GLN " " NE2" " " 7 0 1 C2 
    1100 40 8.77116 13.8993 23.0476 141 " " " " A 43 0 0 "GLY " " N  " " " 7 0 1 C2 
    1101 14 7.78458 14.0779 22.0223 141 " " " " A 2 0 0 "GLY " " CA " " " 6 0 1 C2 
    1102 14 6.34385 13.7381 22.555 141 " " " " A 2 0 0 "GLY " " C  " " " 6 0 1 C2 
    1103 23 6.1483 13.3453 23.706 141 " " " " A 70 0 0 "GLY " " O  " " " 8 0 1 C2 
    1104 40 5.33128 14.0017 21.7158 142 " " " " A 43 0 0 "ASP " " N  " " " 7 0 1 C2 
    1105 14 4.00154 13.6626 22.0656 142 " " " " A 2 0 0 "ASP " " CA " " " 6 0 1 C2 
    1106 14 3.17894 13.0466 20.984 142 " " " " A 2 0 0 "ASP " " C  " " " 6 0 1 C2 
    1107 23 2.16374 12.4459 21.2407 142 " " " " A 70 0 0 "ASP " " O  " " " 8 0 1 C2 
    1108 14 3.23936 14.9301 22.728 142 " " " " A 2 0 0 "ASP " " CB " " " 6 0 1 C2 
    1109 14 2.87603 16.1387 21.8314 142 " " " " A 2 0 0 "ASP " " CG " " " 6 0 1 C2 
    1110 23 1.64391 16.4267 21.7536 142 " " " " A 70 0 0 "ASP " " OD1" " " 8 0 1 C2 
    1111 23 3.76784 16.9028 21.4274 142 " " " " A 70 0 0 "ASP " " OD2" " " 8 0 1 C2 
    1112 40 3.45968 13.3482 19.7143 143 " " " " A 43 0 0 "ASP " " N  " " " 7 0 1 C2 
    1113 14 2.60363 13.0643 18.4988 143 " " " " A 2 0 0 "ASP " " CA " " " 6 0 1 C2 
    1114 14 2.85574 11.6185 18.1672 143 " " " " A 2 0 0 "ASP " " C  " " " 6 0 1 C2 
    1115 23 3.97006 11.1512 17.9602 143 " " " " A 70 0 0 "ASP " " O  " " " 8 0 1 C2 
    1116 14 2.95931 14.0566 17.3225 143 " " " " A 2 0 0 "ASP " " CB " " " 6 0 1 C2 
    1117 14 2.52692 13.7672 15.8394 143 " " " " A 2 0 0 "ASP " " CG " " " 6 0 1 C2 
    1118 23 2.85361 14.6959 15.0589 143 " " " " A 70 0 0 "ASP " " OD1" " " 8 0 1 C2 
    1119 23 1.82505 12.816 15.4233 143 " " " " A 70 0 0 "ASP " " OD2" " " 8 0 1 C2 
    1120 40 1.75314 10.844 17.8527 144 " " " " A 43 0 0 "ASP " " N  " " " 7 0 1 C2 
    1121 14 1.68058 9.4385 17.4279 144 " " " " A 2 0 0 "ASP " " CA " " " 6 0 1 C2 
    1122 14 2.59825 8.97158 16.2618 144 " " " " A 2 0 0 "ASP " " C  " " " 6 0 1 C2 
    1123 23 2.95927 7.79311 16.3275 144 " " " " A 70 0 0 "ASP " " O  " " " 8 0 1 C2 
    1124 14 0.251228 8.94902 17.2646 144 " " " " A 2 0 0 "ASP " " CB " " " 6 0 1 C2 
    1125 14 -0.625523 9.0531 18.4744 144 " " " " A 2 0 0 "ASP " " CG " " " 6 0 1 C2 
    1126 23 -1.51605 9.91364 18.5137 144 " " " " A 70 0 0 "ASP " " OD1" " " 8 0 1 C2 
    1127 23 -0.605377 8.1322 19.3064 144 " " " " A 70 0 0 "ASP " " OD2" " " 8 0 1 C2 
    1128 40 3.15834 9.80881 15.3989 145 " " " " A 43 0 0 "ASP " " N  " " " 7 0 1 C2 
    1129 14 3.95854 9.43511 14.247 145 " " " " A 2 0 0 "ASP " " CA " " " 6 0 1 C2 
    1130 14 5.41588 9.82482 14.5417 145 " " " " A 2 0 0 "ASP " " C  " " " 6 0 1 C2 
    1131 23 6.29746 9.64899 13.7739 145 " " " " A 70 0 0 "ASP " " O  " " " 8 0 1 C2 
    1132 14 3.54834 10.3638 13.0844 145 " " " " A 2 0 0 "ASP " " CB " " " 6 0 1 C2 
    1133 14 2.14097 10.2731 12.5597 145 " " " " A 2 0 0 "ASP " " CG " " " 6 0 1 C2 
    1134 23 1.51846 11.3713 12.4845 145 " " " " A 70 0 0 "ASP " " OD1" " " 8 0 1 C2 
    1135 23 1.73631 9.20345 12.0934 145 " " " " A 70 0 0 "ASP " " OD2" " " 8 0 1 C2 
    1136 40 5.60645 10.5381 15.6526 146 " " " " A 43 0 0 "GLU " " N  " " " 7 0 1 C2 
    1137 14 6.86075 11.1524 16.1203 146 " " " " A 2 0 0 "GLU " " CA " " " 6 0 1 C2 
    1138 14 7.38673 10.5241 17.4077 146 " " " " A 2 0 0 "GLU " " C  " " " 6 0 1 C2 
    1139 23 8.61323 10.4041 17.552 146 " " " " A 70 0 0 "GLU " " O  " " " 8 0 1 C2 
    1140 14 6.6631 12.7228 16.3537 146 " " " " A 2 0 0 "GLU " " CB " " " 6 0 1 C2 
    1141 14 6.16112 13.4535 15.197 146 " " " " A 2 0 0 "GLU " " CG " " " 6 0 1 C2 
    1142 14 7.29256 13.4646 14.1422 146 " " " " A 2 0 0 "GLU " " CD " " " 6 0 1 C2 
    1143 23 8.47165 13.4646 14.5444 146 " " " " A 70 0 0 "GLU " " OE1" " " 8 0 1 C2 
    1144 23 7.07787 13.3917 12.9312 146 " " " " A 70 0 0 "GLU " " OE2" " " 8 0 1 C2 
    1145 40 6.48457 10.0489 18.2621 147 " " " " A 43 0 0 "ILE " " N  " " " 7 0 1 C2 
    1146 14 6.87371 9.56473 19.6048 147 " " " " A 2 0 0 "ILE " " CA " " " 6 0 1 C2 
    1147 14 7.96538 8.41932 19.6626 147 " " " " A 2 0 0 "ILE " " C  " " " 6 0 1 C2 
    1148 23 8.71954 8.15849 20.6134 147 " " " " A 70 0 0 "ILE " " O  " " " 8 0 1 C2 
    1149 14 5.5443 9.28048 20.3627 147 " " " " A 2 0 0 "ILE " " CB " " " 6 0 1 C2 
    1150 14 5.82522 8.92637 21.8873 147 " " " " A 2 0 0 "ILE " " CG1" " " 6 0 1 C2 
    1151 14 4.61632 8.1717 19.7742 147 " " " " A 2 0 0 "ILE " " CG2" " " 6 0 1 C2 
    1152 14 6.25602 10.1461 22.7123 147 " " " " A 2 0 0 "ILE " " CD1" " " 6 0 1 C2 
    1153 40 7.92363 7.71695 18.5505 148 " " " " A 43 0 0 "LEU " " N  " " " 7 0 1 C2 
    1154 14 8.63421 6.39478 18.3719 148 " " " " A 2 0 0 "LEU " " CA " " " 6 0 1 C2 
    1155 14 10.1254 6.73337 17.9042 148 " " " " A 2 0 0 "LEU " " C  " " " 6 0 1 C2 
    1156 23 11.0397 5.99424 18.2476 148 " " " " A 70 0 0 "LEU " " O  " " " 8 0 1 C2 
    1157 14 7.94275 5.67065 17.2243 148 " " " " A 2 0 0 "LEU " " CB " " " 6 0 1 C2 
    1158 14 6.40613 5.44376 17.1828 148 " " " " A 2 0 0 "LEU " " CG " " " 6 0 1 C2 
    1159 14 5.82111 6.59374 16.2181 148 " " " " A 2 0 0 "LEU " " CD1" " " 6 0 1 C2 
    1160 14 6.08467 4.00739 16.8438 148 " " " " A 2 0 0 "LEU " " CD2" " " 6 0 1 C2 
    1161 40 10.3623 7.94667 17.3187 149 " " " " A 43 0 0 "LYS " " N  " " " 7 0 1 C2 
    1162 14 11.6936 8.44332 16.889 149 " " " " A 2 0 0 "LYS " " CA " " " 6 0 1 C2 
    1163 14 12.6066 8.66383 18.0916 149 " " " " A 2 0 0 "LYS " " C  " " " 6 0 1 C2 
    1164 23 13.7854 8.34144 18.0047 149 " " " " A 70 0 0 "LYS " " O  " " " 8 0 1 C2 
    1165 14 11.5577 9.82402 16.1955 149 " " " " A 2 0 0 "LYS " " CB " " " 6 0 1 C2 
    1166 14 10.8314 9.59937 14.8587 149 " " " " A 2 0 0 "LYS " " CG " " " 6 0 1 C2 
    1167 14 10.9168 10.8899 14.0698 149 " " " " A 2 0 0 "LYS " " CD " " " 6 0 1 C2 
    1168 14 9.98508 10.9584 12.8456 149 " " " " A 2 0 0 "LYS " " CE " " " 6 0 1 C2 
    1169 40 9.71177 12.2395 12.3207 149 " " " " A 43 0 0 "LYS " " NZ " " " 7 0 1 C2 
    1170 40 12.0898 9.11199 19.2202 150 " " " " A 43 0 0 "ASN " " N  " " " 7 0 1 C2 
    1171 14 12.8825 9.17305 20.4379 150 " " " " A 2 0 0 "ASN " " CA " " " 6 0 1 C2 
    1172 14 13.2481 7.82741 21.0791 150 " " " " A 2 0 0 "ASN " " C  " " " 6 0 1 C2 
    1173 23 14.3503 7.59655 21.4425 150 " " " " A 70 0 0 "ASN " " O  " " " 8 0 1 C2 
    1174 14 12.2264 10.129 21.5848 150 " " " " A 2 0 0 "ASN " " CB " " " 6 0 1 C2 
    1175 14 11.7823 11.4809 21.1145 150 " " " " A 2 0 0 "ASN " " CG " " " 6 0 1 C2 
    1176 23 10.6001 11.7141 20.9705 150 " " " " A 70 0 0 "ASN " " OD1" " " 8 0 1 C2 
    1177 40 12.7517 12.3588 20.8444 150 " " " " A 43 0 0 "ASN " " ND2" " " 7 0 1 C2 
    1178 40 12.3023 6.90087 21.0081 151 " " " " A 43 0 0 "TYR " " N  " " " 7 0 1 C2 
    1179 14 12.613 5.56989 21.4947 151 " " " " A 2 0 0 "TYR " " CA " " " 6 0 1 C2 
    1180 14 13.7111 4.85574 20.6832 151 " " " " A 2 0 0 "TYR " " C  " " " 6 0 1 C2 
    1181 23 14.7054 4.31868 21.2363 151 " " " " A 70 0 0 "TYR " " O  " " " 8 0 1 C2 
    1182 14 11.3397 4.66335 21.4352 151 " " " " A 2 0 0 "TYR " " CB " " " 6 0 1 C2 
    1183 14 11.4428 3.34898 22.2898 151 " " " " A 2 0 0 "TYR " " CG " " " 6 0 1 C2 
    1184 14 11.4315 3.46209 23.6537 151 " " " " A 2 0 0 "TYR " " CD1" " " 6 0 1 C2 
    1185 14 11.4769 2.08643 21.6876 151 " " " " A 2 0 0 "TYR " " CD2" " " 6 0 1 C2 
    1186 14 11.4283 2.30189 24.4261 151 " " " " A 2 0 0 "TYR " " CE1" " " 6 0 1 C2 
    1187 14 11.6688 0.938786 22.4733 151 " " " " A 2 0 0 "TYR " " CE2" " " 6 0 1 C2 
    1188 14 11.5725 1.03983 23.8363 151 " " " " A 2 0 0 "TYR " " CZ " " " 6 0 1 C2 
    1189 23 11.6693 -0.000167057 24.7449 151 " " " " A 70 0 0 "TYR " " OH " " " 8 0 1 C2 
    1190 40 13.6447 4.90267 19.3499 152 " " " " A 43 0 0 "GLN " " N  " " " 7 0 1 C2 
    1191 14 14.4436 4.24778 18.2908 152 " " " " A 2 0 0 "GLN " " CA " " " 6 0 1 C2 
    1192 14 15.9595 4.47742 18.5341 152 " " " " A 2 0 0 "GLN " " C  " " " 6 0 1 C2 
    1193 23 16.8416 3.67397 18.2294 152 " " " " A 70 0 0 "GLN " " O  " " " 8 0 1 C2 
    1194 14 13.9589 4.77353 16.9866 152 " " " " A 2 0 0 "GLN " " CB " " " 6 0 1 C2 
    1195 14 14.5685 3.97669 15.7723 152 " " " " A 2 0 0 "GLN " " CG " " " 6 0 1 C2 
    1196 14 14.3649 2.4365 15.841 152 " " " " A 2 0 0 "GLN " " CD " " " 6 0 1 C2 
    1197 23 15.0157 1.65315 15.1058 152 " " " " A 70 0 0 "GLN " " OE1" " " 8 0 1 C2 
    1198 40 13.2928 1.90862 16.4989 152 " " " " A 43 0 0 "GLN " " NE2" " " 7 0 1 C2 
    1199 40 16.2666 5.66 19.1727 153 " " " " A 43 0 0 "VAL " " N  " " " 7 0 1 C2 
    1200 14 17.6529 6.06394 19.4517 153 " " " " A 2 0 0 "VAL " " CA " " " 6 0 1 C2 
    1201 14 18.0795 6.0401 20.9645 153 " " " " A 2 0 0 "VAL " " C  " " " 6 0 1 C2 
    1202 23 19.2208 6.36609 21.3082 153 " " " " A 70 0 0 "VAL " " O  " " " 8 0 1 C2 
    1203 14 17.8555 7.48771 18.8835 153 " " " " A 2 0 0 "VAL " " CB " " " 6 0 1 C2 
    1204 14 17.9224 7.55684 17.3825 153 " " " " A 2 0 0 "VAL " " CG1" " " 6 0 1 C2 
    1205 14 16.9537 8.53574 19.3537 153 " " " " A 2 0 0 "VAL " " CG2" " " 6 0 1 C2 
    1206 40 17.2489 5.43873 21.8705 154 " " " " A 43 0 0 "VAL " " N  " " " 7 0 1 C2 
    1207 14 17.5276 5.02232 23.215 154 " " " " A 2 0 0 "VAL " " CA " " " 6 0 1 C2 
    1208 14 17.3897 3.48787 23.4704 154 " " " " A 2 0 0 "VAL " " C  " " " 6 0 1 C2 
    1209 23 17.9497 2.8886 24.4367 154 " " " " A 70 0 0 "VAL " " O  " " " 8 0 1 C2 
    1210 14 16.8811 5.93773 24.31 154 " " " " A 2 0 0 "VAL " " CB " " " 6 0 1 C2 
    1211 14 17.4298 7.35266 24.2897 154 " " " " A 2 0 0 "VAL " " CG1" " " 6 0 1 C2 
    1212 14 15.3843 5.75453 24.3299 154 " " " " A 2 0 0 "VAL " " CG2" " " 6 0 1 C2 
    1213 40 16.6841 2.77623 22.5237 155 " " " " A 43 0 0 "GLU " " N  " " " 7 0 1 C2 
    1214 14 16.4619 1.32623 22.4414 155 " " " " A 2 0 0 "GLU " " CA " " " 6 0 1 C2 
    1215 14 17.5011 0.351289 23.0267 155 " " " " A 2 0 0 "GLU " " C  " " " 6 0 1 C2 
    1216 23 17.1495 -0.498565 23.8605 155 " " " " A 70 0 0 "GLU " " O  " " " 8 0 1 C2 
    1217 14 15.8451 0.851086 21.032 155 " " " " A 2 0 0 "GLU " " CB " " " 6 0 1 C2 
    1218 14 15.9773 -0.628875 20.5922 155 " " " " A 2 0 0 "GLU " " CG " " " 6 0 1 C2 
    1219 14 15.326 -1.69355 21.4954 155 " " " " A 2 0 0 "GLU " " CD " " " 6 0 1 C2 
    1220 23 15.9657 -2.79044 21.7834 155 " " " " A 70 0 0 "GLU " " OE1" " " 8 0 1 C2 
    1221 23 14.1561 -1.43104 21.8772 155 " " " " A 70 0 0 "GLU " " OE2" " " 8 0 1 C2 
    1222 40 18.7689 0.407029 22.4588 156 " " " " A 43 0 0 "PRO " " N  " " " 7 0 1 C2 
    1223 14 19.8705 -0.517459 22.8255 156 " " " " A 2 0 0 "PRO " " CA " " " 6 0 1 C2 
    1224 14 20.5419 -0.0852691 24.1569 156 " " " " A 2 0 0 "PRO " " C  " " " 6 0 1 C2 
    1225 23 21.1788 -0.822623 24.9225 156 " " " " A 70 0 0 "PRO " " O  " " " 8 0 1 C2 
    1226 14 20.8051 -0.391986 21.685 156 " " " " A 2 0 0 "PRO " " CB " " " 6 0 1 C2 
    1227 14 20.6425 0.983208 21.0817 156 " " " " A 2 0 0 "PRO " " CG " " " 6 0 1 C2 
    1228 14 19.1527 1.29082 21.3689 156 " " " " A 2 0 0 "PRO " " CD " " " 6 0 1 C2 
    1229 40 20.418 1.15175 24.4753 157 " " " " A 43 0 0 "GLU " " N  " " " 7 0 1 C2 
    1230 14 20.8973 1.78519 25.7391 157 " " " " A 2 0 0 "GLU " " CA " " " 6 0 1 C2 
    1231 14 20.0918 1.23335 26.9882 157 " " " " A 2 0 0 "GLU " " C  " " " 6 0 1 C2 
    1232 23 20.6067 1.06059 28.0862 157 " " " " A 70 0 0 "GLU " " O  " " " 8 0 1 C2 
    1233 14 20.842 3.28252 25.6108 157 " " " " A 2 0 0 "GLU " " CB " " " 6 0 1 C2 
    1234 14 21.1775 3.99816 24.2794 157 " " " " A 2 0 0 "GLU " " CG " " " 6 0 1 C2 
    1235 14 22.5999 4.4096 24.1451 157 " " " " A 2 0 0 "GLU " " CD " " " 6 0 1 C2 
    1236 23 23.1222 5.24046 24.8935 157 " " " " A 70 0 0 "GLU " " OE1" " " 8 0 1 C2 
    1237 23 23.2151 3.86886 23.2478 157 " " " " A 70 0 0 "GLU " " OE2" " " 8 0 1 C2 
    1238 40 18.8284 1.02081 26.6893 158 " " " " A 43 0 0 "LEU " " N  " " " 7 0 1 C2 
    1239 14 17.727 0.539716 27.548 158 " " " " A 2 0 0 "LEU " " CA " " " 6 0 1 C2 
    1240 14 17.6986 -1.03992 27.666 158 " " " " A 2 0 0 "LEU " " C  " " " 6 0 1 C2 
    1241 23 16.7073 -1.42773 28.3046 158 " " " " A 70 0 0 "LEU " " O  " " " 8 0 1 C2 
    1242 14 16.4396 1.08672 26.9218 158 " " " " A 2 0 0 "LEU " " CB " " " 6 0 1 C2 
    1243 14 16.0406 2.45379 27.5006 158 " " " " A 2 0 0 "LEU " " CG " " " 6 0 1 C2 
    1244 14 14.8884 3.03553 26.6455 158 " " " " A 2 0 0 "LEU " " CD1" " " 6 0 1 C2 
    1245 14 15.7455 2.27525 29.0015 158 " " " " A 2 0 0 "LEU " " CD2" " " 6 0 1 C2 
    1246 40 18.6799 -1.76108 27.1123 159 " " " " A 43 0 0 "GLN " " N  " " " 7 0 1 C2 
    1247 14 18.6812 -3.20262 26.9305 159 " " " " A 2 0 0 "GLN " " CA " " " 6 0 1 C2 
    1248 14 19.586 -3.88043 27.9428 159 " " " " A 2 0 0 "GLN " " C  " " " 6 0 1 C2 
    1249 23 19.2216 -4.97647 28.4103 159 " " " " A 70 0 0 "GLN " " O  " " " 8 0 1 C2 
    1250 14 19.3469 -3.40805 25.5647 159 " " " " A 2 0 0 "GLN " " CB " " " 6 0 1 C2 
    1251 14 19.2638 -4.90022 24.9567 159 " " " " A 2 0 0 "GLN " " CG " " " 6 0 1 C2 
    1252 14 20.2041 -4.98988 23.7121 159 " " " " A 2 0 0 "GLN " " CD " " " 6 0 1 C2 
    1253 23 19.9294 -4.531 22.5468 159 " " " " A 70 0 0 "GLN " " OE1" " " 8 0 1 C2 
    1254 40 21.3522 -5.63071 23.948 159 " " " " A 43 0 0 "GLN " " NE2" " " 7 0 1 C2 
    1255 40 20.7426 -3.27315 28.3191 160 " " " " A 43 0 0 "GLN " " N  " " " 7 0 1 C2 
    1256 14 21.7811 -3.91245 29.2148 160 " " " " A 2 0 0 "GLN " " CA " " " 6 0 1 C2 
    1257 14 21.7522 -3.22231 30.64 160 " " " " A 2 0 0 "GLN " " C  " " " 6 0 1 C2 
    1258 23 22.6558 -3.34136 31.533 160 " " " " A 70 0 0 "GLN " " O  " " " 8 0 1 C2 
    1259 14 23.1784 -3.7807 28.6375 160 " " " " A 2 0 0 "GLN " " CB " " " 6 0 1 C2 
    1260 14 23.2822 -4.43344 27.1982 160 " " " " A 2 0 0 "GLN " " CG " " " 6 0 1 C2 
    1261 14 23.1377 -5.96062 27.2242 160 " " " " A 2 0 0 "GLN " " CD " " " 6 0 1 C2 
    1262 23 22.4058 -6.53024 26.4555 160 " " " " A 70 0 0 "GLN " " OE1" " " 8 0 1 C2 
    1263 40 23.7073 -6.61512 28.2448 160 " " " " A 43 0 0 "GLN " " NE2" " " 7 0 1 C2 
    1264 40 20.5989 -2.51396 30.9442 161 " " " " A 43 0 0 "VAL " " N  " " " 7 0 1 C2 
    1265 14 20.3419 -1.91677 32.2539 161 " " " " A 2 0 0 "VAL " " CA " " " 6 0 1 C2 
    1266 14 20.289 -3.00877 33.3256 161 " " " " A 2 0 0 "VAL " " C  " " " 6 0 1 C2 
    1267 23 19.7135 -4.03448 33.0235 161 " " " " A 70 0 0 "VAL " " O  " " " 8 0 1 C2 
    1268 14 19.0035 -1.09698 32.1962 161 " " " " A 2 0 0 "VAL " " CB " " " 6 0 1 C2 
    1269 14 19.2052 0.130532 31.3402 161 " " " " A 2 0 0 "VAL " " CG1" " " 6 0 1 C2 
    1270 14 17.7668 -1.89976 31.7016 161 " " " " A 2 0 0 "VAL " " CG2" " " 6 0 1 C2 
    1271 40 20.723 -2.63291 34.5565 162 " " " " A 43 0 0 "ASN " " N  " " " 7 0 1 C2 
    1272 14 20.8147 -3.45618 35.7444 162 " " " " A 2 0 0 "ASN " " CA " " " 6 0 1 C2 
    1273 14 21.3871 -4.78584 35.3623 162 " " " " A 2 0 0 "ASN " " C  " " " 6 0 1 C2 
    1274 23 22.5383 -4.77458 34.9215 162 " " " " A 70 0 0 "ASN " " O  " " " 8 0 1 C2 
    1275 14 19.3293 -3.6042 36.3071 162 " " " " A 2 0 0 "ASN " " CB " " " 6 0 1 C2 
    1276 14 19.1348 -4.22237 37.7234 162 " " " " A 2 0 0 "ASN " " CG " " " 6 0 1 C2 
    1277 23 19.3057 -3.50429 38.7568 162 " " " " A 70 0 0 "ASN " " OD1" " " 8 0 1 C2 
    1278 40 18.6614 -5.48386 37.8156 162 " " " " A 43 0 0 "ASN " " ND2" " " 7 0 1 C2 
    1279 40 20.6291 -5.91441 35.3792 163 " " " " A 43 0 0 "GLY " " N  " " " 7 0 1 C2 
    1280 14 21.1054 -7.17876 34.9152 163 " " " " A 2 0 0 "GLY " " CA " " " 6 0 1 C2 
    1281 14 20.8203 -7.63074 33.4024 163 " " " " A 2 0 0 "GLY " " C  " " " 6 0 1 C2 
    1282 23 21.2239 -8.72147 33.0128 163 " " " " A 70 0 0 "GLY " " O  " " " 8 0 1 C2 
    1283 40 20.1983 -6.74256 32.6264 164 " " " " A 43 0 0 "GLY " " N  " " " 7 0 1 C2 
    1284 14 19.4441 -6.95669 31.3317 164 " " " " A 2 0 0 "GLY " " CA " " " 6 0 1 C2 
    1285 14 18.041 -7.57904 31.5337 164 " " " " A 2 0 0 "GLY " " C  " " " 6 0 1 C2 
    1286 23 17.3404 -7.90584 30.5658 164 " " " " A 70 0 0 "GLY " " O  " " " 8 0 1 C2 
    1287 40 17.6565 -7.66119 32.8162 165 " " " " A 43 0 0 "ASP " " N  " " " 7 0 1 C2 
    1288 14 16.55 -8.42614 33.3466 165 " " " " A 2 0 0 "ASP " " CA " " " 6 0 1 C2 
    1289 14 15.2734 -7.48648 33.5155 165 " " " " A 2 0 0 "ASP " " C  " " " 6 0 1 C2 
    1290 23 14.2246 -7.94233 33.9443 165 " " " " A 70 0 0 "ASP " " O  " " " 8 0 1 C2 
    1291 14 16.9552 -8.86579 34.7874 165 " " " " A 2 0 0 "ASP " " CB " " " 6 0 1 C2 
    1292 14 17.0582 -7.77441 35.8826 165 " " " " A 2 0 0 "ASP " " CG " " " 6 0 1 C2 
    1293 23 18.0146 -7.01925 35.6734 165 " " " " A 70 0 0 "ASP " " OD1" " " 8 0 1 C2 
    1294 23 16.3543 -7.89207 36.9468 165 " " " " A 70 0 0 "ASP " " OD2" " " 8 0 1 C2 
    1295 40 15.351 -6.21359 33.1339 166 " " " " A 43 0 0 "ILE " " N  " " " 7 0 1 C2 
    1296 14 14.2372 -5.25394 33.0933 166 " " " " A 2 0 0 "ILE " " CA " " " 6 0 1 C2 
    1297 14 13.7021 -5.31678 31.641 166 " " " " A 2 0 0 "ILE " " C  " " " 6 0 1 C2 
    1298 23 14.4759 -4.91278 30.7316 166 " " " " A 70 0 0 "ILE " " O  " " " 8 0 1 C2 
    1299 14 14.6834 -3.79893 33.4775 166 " " " " A 2 0 0 "ILE " " CB " " " 6 0 1 C2 
    1300 14 15.1331 -3.83358 35.0446 166 " " " " A 2 0 0 "ILE " " CG1" " " 6 0 1 C2 
    1301 14 13.5562 -2.72941 33.2764 166 " " " " A 2 0 0 "ILE " " CG2" " " 6 0 1 C2 
    1302 14 15.9038 -2.61997 35.4743 166 " " " " A 2 0 0 "ILE " " CD1" " " 6 0 1 C2 
    1303 40 12.5372 -5.92134 31.3717 167 " " " " A 43 0 0 "ARG " " N  " " " 7 0 1 C2 
    1304 14 11.9728 -6.3174 30.0871 167 " " " " A 2 0 0 "ARG " " CA " " " 6 0 1 C2 
    1305 14 11.1843 -5.082 29.6771 167 " " " " A 2 0 0 "ARG " " C  " " " 6 0 1 C2 
    1306 23 10.5478 -4.44914 30.5519 167 " " " " A 70 0 0 "ARG " " O  " " " 8 0 1 C2 
    1307 14 11.1225 -7.65435 30.1957 167 " " " " A 2 0 0 "ARG " " CB " " " 6 0 1 C2 
    1308 14 10.2534 -8.05709 29.0302 167 " " " " A 2 0 0 "ARG " " CG " " " 6 0 1 C2 
    1309 14 9.64312 -9.48996 29.1346 167 " " " " A 2 0 0 "ARG " " CD " " " 6 0 1 C2 
    1310 40 9.45621 -10.1451 27.8401 167 " " " " A 43 0 0 "ARG " " NE " " " 7 0 1 C2 
    1311 14 8.99283 -11.4106 27.6672 167 " " " " A 2 0 0 "ARG " " CZ " " " 6 0 1 C2 
    1312 40 8.68066 -12.1927 28.7029 167 " " " " A 43 0 0 "ARG " " NH1" " " 7 0 1 C2 
    1313 40 8.85882 -12.0392 26.4737 167 " " " " A 43 0 0 "ARG " " NH2" " " 7 0 1 C2 
    1314 40 11.2585 -4.64467 28.419 168 " " " " A 43 0 0 "LEU " " N  " " " 7 0 1 C2 
    1315 14 10.6804 -3.37003 28.0075 168 " " " " A 2 0 0 "LEU " " CA " " " 6 0 1 C2 
    1316 14 9.51079 -3.71398 27.0727 168 " " " " A 2 0 0 "LEU " " C  " " " 6 0 1 C2 
    1317 23 9.69151 -4.25722 25.9451 168 " " " " A 70 0 0 "LEU " " O  " " " 8 0 1 C2 
    1318 14 11.7165 -2.62406 27.2376 168 " " " " A 2 0 0 "LEU " " CB " " " 6 0 1 C2 
    1319 14 12.5543 -1.7268 28.1477 168 " " " " A 2 0 0 "LEU " " CG " " " 6 0 1 C2 
    1320 14 11.7845 -0.38111 28.3933 168 " " " " A 2 0 0 "LEU " " CD1" " " 6 0 1 C2 
    1321 14 13.2667 -2.34103 29.3673 168 " " " " A 2 0 0 "LEU " " CD2" " " 6 0 1 C2 
    1322 40 8.2424 -3.42068 27.5188 169 " " " " A 43 0 0 "ALA " " N  " " " 7 0 1 C2 
    1323 14 7.02134 -3.71773 26.7846 169 " " " " A 2 0 0 "ALA " " CA " " " 6 0 1 C2 
    1324 14 6.15002 -2.47872 26.5356 169 " " " " A 2 0 0 "ALA " " C  " " " 6 0 1 C2 
    1325 23 6.52649 -1.37693 26.9189 169 " " " " A 70 0 0 "ALA " " O  " " " 8 0 1 C2 
    1326 14 6.23171 -4.81166 27.466 169 " " " " A 2 0 0 "ALA " " CB " " " 6 0 1 C2 
    1327 40 4.9338 -2.65629 26.0054 170 " " " " A 43 0 0 "GLY " " N  " " " 7 0 1 C2 
    1328 14 3.94104 -1.65201 25.695 170 " " " " A 2 0 0 "GLY " " CA " " " 6 0 1 C2 
    1329 14 3.91619 -1.44356 24.1964 170 " " " " A 2 0 0 "GLY " " C  " " " 6 0 1 C2 
    1330 23 4.35696 -2.2229 23.3196 170 " " " " A 70 0 0 "GLY " " O  " " " 8 0 1 C2 
    1331 40 3.13213 -0.467937 23.7632 171 " " " " A 43 0 0 "LEU " " N  " " " 7 0 1 C2 
    1332 14 2.58105 -0.336372 22.3948 171 " " " " A 2 0 0 "LEU " " CA " " " 6 0 1 C2 
    1333 14 3.48803 0.44682 21.4497 171 " " " " A 2 0 0 "LEU " " C  " " " 6 0 1 C2 
    1334 23 3.46543 0.240403 20.2356 171 " " " " A 70 0 0 "LEU " " O  " " " 8 0 1 C2 
    1335 14 1.34176 0.514184 22.5337 171 " " " " A 2 0 0 "LEU " " CB " " " 6 0 1 C2 
    1336 14 0.592125 0.947213 21.3357 171 " " " " A 2 0 0 "LEU " " CG " " " 6 0 1 C2 
    1337 14 0.274387 -0.217555 20.3458 171 " " " " A 2 0 0 "LEU " " CD1" " " 6 0 1 C2 
    1338 14 -0.720494 1.67262 21.7068 171 " " " " A 2 0 0 "LEU " " CD2" " " 6 0 1 C2 
    1339 40 4.27646 1.4567 21.9005 172 " " " " A 43 0 0 "ASN " " N  " " " 7 0 1 C2 
    1340 14 5.17385 2.25959 21.0581 172 " " " " A 2 0 0 "ASN " " CA " " " 6 0 1 C2 
    1341 14 6.15607 1.32833 20.3602 172 " " " " A 2 0 0 "ASN " " C  " " " 6 0 1 C2 
    1342 23 6.18378 1.30394 19.095 172 " " " " A 70 0 0 "ASN " " O  " " " 8 0 1 C2 
    1343 14 5.84326 3.31791 22.0358 172 " " " " A 2 0 0 "ASN " " CB " " " 6 0 1 C2 
    1344 14 6.93767 4.18909 21.3779 172 " " " " A 2 0 0 "ASN " " CG " " " 6 0 1 C2 
    1345 23 7.93407 3.69684 20.829 172 " " " " A 70 0 0 "ASN " " OD1" " " 8 0 1 C2 
    1346 40 6.71861 5.50181 21.3286 172 " " " " A 43 0 0 "ASN " " ND2" " " 7 0 1 C2 
    1347 40 6.96308 0.391312 21.0794 173 " " " " A 43 0 0 "PRO " " N  " " " 7 0 1 C2 
    1348 14 7.79493 -0.603828 20.4273 173 " " " " A 2 0 0 "PRO " " CA " " " 6 0 1 C2 
    1349 14 7.10282 -1.56835 19.4795 173 " " " " A 2 0 0 "PRO " " C  " " " 6 0 1 C2 
    1350 23 7.66537 -1.88742 18.4465 173 " " " " A 70 0 0 "PRO " " O  " " " 8 0 1 C2 
    1351 14 8.48247 -1.44253 21.5826 173 " " " " A 2 0 0 "PRO " " CB " " " 6 0 1 C2 
    1352 14 8.21912 -0.71823 22.8512 173 " " " " A 2 0 0 "PRO " " CG " " " 6 0 1 C2 
    1353 14 7.26621 0.407185 22.5217 173 " " " " A 2 0 0 "PRO " " CD " " " 6 0 1 C2 
    1354 40 5.89419 -2.02856 19.8108 174 " " " " A 43 0 0 "LEU " " N  " " " 7 0 1 C2 
    1355 14 5.00758 -2.9007 18.9956 174 " " " " A 2 0 0 "LEU " " CA " " " 6 0 1 C2 
    1356 14 4.82786 -2.25397 17.6103 174 " " " " A 2 0 0 "LEU " " C  " " " 6 0 1 C2 
    1357 23 5.17786 -2.86336 16.6169 174 " " " " A 70 0 0 "LEU " " O  " " " 8 0 1 C2 
    1358 14 3.65085 -3.05275 19.6785 174 " " " " A 2 0 0 "LEU " " CB " " " 6 0 1 C2 
    1359 14 2.8243 -4.21619 19.1495 174 " " " " A 2 0 0 "LEU " " CG " " " 6 0 1 C2 
    1360 14 3.36114 -5.60157 19.5455 174 " " " " A 2 0 0 "LEU " " CD1" " " 6 0 1 C2 
    1361 14 1.38642 -4.03931 19.6489 174 " " " " A 2 0 0 "LEU " " CD2" " " 6 0 1 C2 
    1362 40 4.521 -0.933795 17.571 175 " " " " A 43 0 0 "ALA " " N  " " " 7 0 1 C2 
    1363 14 4.41537 -0.0667145 16.3934 175 " " " " A 2 0 0 "ALA " " CA " " " 6 0 1 C2 
    1364 14 5.70424 0.143849 15.6459 175 " " " " A 2 0 0 "ALA " " C  " " " 6 0 1 C2 
    1365 23 5.77352 -0.0168258 14.4428 175 " " " " A 70 0 0 "ALA " " O  " " " 8 0 1 C2 
    1366 14 3.81329 1.28219 16.852 175 " " " " A 2 0 0 "ALA " " CB " " " 6 0 1 C2 
    1367 40 6.84911 0.212926 16.3718 176 " " " " A 43 0 0 "SER " " N  " " " 7 0 1 C2 
    1368 14 8.22691 0.347482 15.8286 176 " " " " A 2 0 0 "SER " " CA " " " 6 0 1 C2 
    1369 14 8.76352 -0.844875 15.0512 176 " " " " A 2 0 0 "SER " " C  " " " 6 0 1 C2 
    1370 23 9.53839 -0.687995 14.0984 176 " " " " A 70 0 0 "SER " " O  " " " 8 0 1 C2 
    1371 14 9.17426 0.704568 17.0579 176 " " " " A 2 0 0 "SER " " CB " " " 6 0 1 C2 
    1372 23 8.72792 1.86173 17.8639 176 " " " " A 70 0 0 "SER " " OG " " " 8 0 1 C2 
    1373 40 8.32746 -2.0757 15.412 177 " " " " A 43 0 0 "GLU " " N  " " " 7 0 1 C2 
    1374 14 8.52893 -3.32514 14.6275 177 " " " " A 2 0 0 "GLU " " CA " " " 6 0 1 C2 
    1375 14 7.44976 -3.4111 13.5413 177 " " " " A 2 0 0 "GLU " " C  " " " 6 0 1 C2 
    1376 23 7.77786 -3.68858 12.3721 177 " " " " A 70 0 0 "GLU " " O  " " " 8 0 1 C2 
    1377 14 8.4833 -4.44828 15.6314 177 " " " " A 2 0 0 "GLU " " CB " " " 6 0 1 C2 
    1378 14 9.11172 -5.71844 15.2989 177 " " " " A 2 0 0 "GLU " " CG " " " 6 0 1 C2 
    1379 14 10.5503 -5.84543 14.9743 177 " " " " A 2 0 0 "GLU " " CD " " " 6 0 1 C2 
    1380 23 11.0832 -6.9711 15.0293 177 " " " " A 70 0 0 "GLU " " OE1" " " 8 0 1 C2 
    1381 23 11.2001 -4.82723 14.6121 177 " " " " A 70 0 0 "GLU " " OE2" " " 8 0 1 C2 
    1382 40 6.15467 -3.22726 13.8793 178 " " " " A 43 0 0 "LEU " " N  " " " 7 0 1 C2 
    1383 14 5.09318 -3.13071 12.8779 178 " " " " A 2 0 0 "LEU " " CA " " " 6 0 1 C2 
    1384 14 5.40244 -2.13089 11.6838 178 " " " " A 2 0 0 "LEU " " C  " " " 6 0 1 C2 
    1385 23 5.3881 -2.59123 10.5453 178 " " " " A 70 0 0 "LEU " " O  " " " 8 0 1 C2 
    1386 14 3.68637 -2.78731 13.4393 178 " " " " A 2 0 0 "LEU " " CB " " " 6 0 1 C2 
    1387 14 3.20587 -3.99696 14.2376 178 " " " " A 2 0 0 "LEU " " CG " " " 6 0 1 C2 
    1388 14 2.20023 -3.68663 15.3692 178 " " " " A 2 0 0 "LEU " " CD1" " " 6 0 1 C2 
    1389 14 2.52776 -4.94603 13.2129 178 " " " " A 2 0 0 "LEU " " CD2" " " 6 0 1 C2 
    1390 40 5.78905 -0.869411 11.9303 179 " " " " A 43 0 0 "THR " " N  " " " 7 0 1 C2 
    1391 14 6.39828 -0.0361244 10.9194 179 " " " " A 2 0 0 "THR " " CA " " " 6 0 1 C2 
    1392 14 7.77571 -0.562755 10.445 179 " " " " A 2 0 0 "THR " " C  " " " 6 0 1 C2 
    1393 23 8.02736 -0.527366 9.24481 179 " " " " A 70 0 0 "THR " " O  " " " 8 0 1 C2 
    1394 14 6.41246 1.55282 11.4288 179 " " " " A 2 0 0 "THR " " CB " " " 6 0 1 C2 
    1395 23 7.11691 1.7403 12.6655 179 " " " " A 70 0 0 "THR " " OG1" " " 8 0 1 C2 
    1396 14 4.96742 1.94726 11.7928 179 " " " " A 2 0 0 "THR " " CG2" " " 6 0 1 C2 
    1397 40 8.62052 -1.08762 11.3464 180 " " " " A 43 0 0 "GLY " " N  " " " 7 0 1 C2 
    1398 14 9.98813 -1.52071 11.1073 180 " " " " A 2 0 0 "GLY " " CA " " " 6 0 1 C2 
    1399 14 10.2456 -2.69289 10.0788 180 " " " " A 2 0 0 "GLY " " C  " " " 6 0 1 C2 
    1400 23 11.0785 -2.50522 9.11924 180 " " " " A 70 0 0 "GLY " " O  " " " 8 0 1 C2 
    1401 40 9.45484 -3.78106 10.086 181 " " " " A 43 0 0 "THR " " N  " " " 7 0 1 C2 
    1402 14 9.61472 -4.95168 9.21996 181 " " " " A 2 0 0 "THR " " CA " " " 6 0 1 C2 
    1403 14 9.27553 -4.67565 7.7548 181 " " " " A 2 0 0 "THR " " C  " " " 6 0 1 C2 
    1404 23 9.84955 -5.29871 6.81696 181 " " " " A 70 0 0 "THR " " O  " " " 8 0 1 C2 
    1405 14 8.5883 -6.00982 9.77795 181 " " " " A 2 0 0 "THR " " CB " " " 6 0 1 C2 
    1406 23 7.22598 -5.55713 9.82181 181 " " " " A 70 0 0 "THR " " OG1" " " 8 0 1 C2 
    1407 14 8.98027 -6.70401 11.0673 181 " " " " A 2 0 0 "THR " " CG2" " " 6 0 1 C2 
    1408 40 8.47823 -3.59519 7.52678 182 " " " " A 43 0 0 "ILE " " N  " " " 7 0 1 C2 
    1409 14 8.13265 -3.02344 6.24747 182 " " " " A 2 0 0 "ILE " " CA " " " 6 0 1 C2 
    1410 14 9.35428 -2.28615 5.68002 182 " " " " A 2 0 0 "ILE " " C  " " " 6 0 1 C2 
    1411 23 9.77283 -2.48117 4.52539 182 " " " " A 70 0 0 "ILE " " O  " " " 8 0 1 C2 
    1412 14 6.91673 -2.00101 6.35993 182 " " " " A 2 0 0 "ILE " " CB " " " 6 0 1 C2 
    1413 14 5.68405 -2.66505 6.96748 182 " " " " A 2 0 0 "ILE " " CG1" " " 6 0 1 C2 
    1414 14 6.50379 -1.36382 5.02117 182 " " " " A 2 0 0 "ILE " " CG2" " " 6 0 1 C2 
    1415 14 4.72566 -1.59236 7.5219 182 " " " " A 2 0 0 "ILE " " CD1" " " 6 0 1 C2 
    1416 40 9.99493 -1.47563 6.53405 183 " " " " A 43 0 0 "GLY " " N  " " " 7 0 1 C2 
    1417 14 11.1827 -0.696922 6.13405 183 " " " " A 2 0 0 "GLY " " CA " " " 6 0 1 C2 
    1418 14 12.3459 -1.65141 5.74385 183 " " " " A 2 0 0 "GLY " " C  " " " 6 0 1 C2 
    1419 23 13.0548 -1.33145 4.78005 183 " " " " A 70 0 0 "GLY " " O  " " " 8 0 1 C2 
    1420 40 12.4552 -2.73871 6.5101 184 " " " " A 43 0 0 "GLU " " N  " " " 7 0 1 C2 
    1421 14 13.5693 -3.6523 6.4529 184 " " " " A 2 0 0 "GLU " " CA " " " 6 0 1 C2 
    1422 14 13.4961 -4.70957 5.32375 184 " " " " A 2 0 0 "GLU " " C  " " " 6 0 1 C2 
    1423 23 14.518 -4.73206 4.51335 184 " " " " A 70 0 0 "GLU " " O  " " " 8 0 1 C2 
    1424 14 13.6256 -4.34598 7.77175 184 " " " " A 2 0 0 "GLU " " CB " " " 6 0 1 C2 
    1425 14 14.0586 -3.40884 8.95007 184 " " " " A 2 0 0 "GLU " " CG " " " 6 0 1 C2 
    1426 14 15.5006 -3.07813 9.16709 184 " " " " A 2 0 0 "GLU " " CD " " " 6 0 1 C2 
    1427 23 16.3487 -3.91205 8.80228 184 " " " " A 70 0 0 "GLU " " OE1" " " 8 0 1 C2 
    1428 23 15.7986 -2.04956 9.72637 184 " " " " A 70 0 0 "GLU " " OE2" " " 8 0 1 C2 
    1429 40 12.3459 -5.39779 5.0085 185 " " " " A 43 0 0 "ASP " " N  " " " 7 0 1 C2 
    1430 14 12.2296 -6.31568 3.86971 185 " " " " A 2 0 0 "ASP " " CA " " " 6 0 1 C2 
    1431 14 12.2495 -5.69242 2.49805 185 " " " " A 2 0 0 "ASP " " C  " " " 6 0 1 C2 
    1432 23 12.9844 -6.21191 1.64663 185 " " " " A 70 0 0 "ASP " " O  " " " 8 0 1 C2 
    1433 14 10.874 -7.07818 4.04438 185 " " " " A 2 0 0 "ASP " " CB " " " 6 0 1 C2 
    1434 14 10.8655 -8.11341 5.18995 185 " " " " A 2 0 0 "ASP " " CG " " " 6 0 1 C2 
    1435 23 11.8842 -8.85173 5.42374 185 " " " " A 70 0 0 "ASP " " OD1" " " 8 0 1 C2 
    1436 23 9.81109 -8.28675 5.82277 185 " " " " A 70 0 0 "ASP " " OD2" " " 8 0 1 C2 
    1437 40 11.5502 -4.52644 2.37134 186 " " " " A 43 0 0 "GLN " " N  " " " 7 0 1 C2 
    1438 14 11.7031 -3.5988 1.26398 186 " " " " A 2 0 0 "GLN " " CA " " " 6 0 1 C2 
    1439 14 13.1671 -3.30962 0.858601 186 " " " " A 2 0 0 "GLN " " C  " " " 6 0 1 C2 
    1440 23 13.5957 -3.33586 -0.324466 186 " " " " A 70 0 0 "GLN " " O  " " " 8 0 1 C2 
    1441 14 10.9851 -2.2706 1.74104 186 " " " " A 2 0 0 "GLN " " CB " " " 6 0 1 C2 
    1442 14 11.1732 -0.988742 0.876544 186 " " " " A 2 0 0 "GLN " " CG " " " 6 0 1 C2 
    1443 14 10.4337 0.171681 1.55434 186 " " " " A 2 0 0 "GLN " " CD " " " 6 0 1 C2 
    1444 23 10.5697 1.30648 1.12956 186 " " " " A 70 0 0 "GLN " " OE1" " " 8 0 1 C2 
    1445 40 9.76 0.0142411 2.68826 186 " " " " A 43 0 0 "GLN " " NE2" " " 7 0 1 C2 
    1446 40 14.1034 -3.08113 1.8492 187 " " " " A 43 0 0 "LYS " " N  " " " 7 0 1 C2 
    1447 14 15.4777 -2.72866 1.57447 187 " " " " A 2 0 0 "LYS " " CA " " " 6 0 1 C2 
    1448 14 16.2391 -3.76416 0.791741 187 " " " " A 2 0 0 "LYS " " C  " " " 6 0 1 C2 
    1449 23 17.107 -3.42129 -0.0438491 187 " " " " A 70 0 0 "LYS " " O  " " " 8 0 1 C2 
    1450 14 16.1547 -2.53352 2.97805 187 " " " " A 2 0 0 "LYS " " CB " " " 6 0 1 C2 
    1451 14 16.8225 -1.16229 3.28711 187 " " " " A 2 0 0 "LYS " " CG " " " 6 0 1 C2 
    1452 14 17.5297 -1.26342 4.68679 187 " " " " A 2 0 0 "LYS " " CD " " " 6 0 1 C2 
    1453 14 18.2016 0.0237091 5.09932 187 " " " " A 2 0 0 "LYS " " CE " " " 6 0 1 C2 
    1454 40 18.8905 -0.0942146 6.38625 187 " " " " A 43 0 0 "LYS " " NZ " " " 7 0 1 C2 
    1455 40 15.8475 -5.0416 0.990712 188 " " " " A 43 0 0 "ARG " " N  " " " 7 0 1 C2 
    1456 14 16.318 -6.27172 0.406567 188 " " " " A 2 0 0 "ARG " " CA " " " 6 0 1 C2 
    1457 14 15.6808 -6.38275 -1.02134 188 " " " " A 2 0 0 "ARG " " C  " " " 6 0 1 C2 
    1458 23 16.4005 -6.51924 -2.07146 188 " " " " A 70 0 0 "ARG " " O  " " " 8 0 1 C2 
    1459 14 15.992 -7.54182 1.30071 188 " " " " A 2 0 0 "ARG " " CB " " " 6 0 1 C2 
    1460 14 16.5741 -7.39506 2.66844 188 " " " " A 2 0 0 "ARG " " CG " " " 6 0 1 C2 
    1461 14 16.4133 -8.60907 3.63571 188 " " " " A 2 0 0 "ARG " " CD " " " 6 0 1 C2 
    1462 40 15.2758 -8.52928 4.50216 188 " " " " A 43 0 0 "ARG " " NE " " " 7 0 1 C2 
    1463 14 15.2401 -8.12723 5.75755 188 " " " " A 2 0 0 "ARG " " CZ " " " 6 0 1 C2 
    1464 40 14.0546 -8.19131 6.41613 188 " " " " A 43 0 0 "ARG " " NH1" " " 7 0 1 C2 
    1465 40 16.347 -7.7254 6.42301 188 " " " " A 43 0 0 "ARG " " NH2" " " 7 0 1 C2 
    1466 40 14.3598 -6.19833 -1.16156 189 " " " " A 43 0 0 "ALA " " N  " " " 7 0 1 C2 
    1467 14 13.5967 -6.32465 -2.41087 189 " " " " A 2 0 0 "ALA " " CA " " " 6 0 1 C2 
    1468 14 14.0191 -5.22734 -3.40659 189 " " " " A 2 0 0 "ALA " " C  " " " 6 0 1 C2 
    1469 23 14.0779 -5.49973 -4.57988 189 " " " " A 70 0 0 "ALA " " O  " " " 8 0 1 C2 
    1470 14 12.1092 -6.22176 -2.04597 189 " " " " A 2 0 0 "ALA " " CB " " " 6 0 1 C2 
    1471 40 14.362 -4.07904 -2.88789 190 " " " " A 43 0 0 "GLU " " N  " " " 7 0 1 C2 
    1472 14 15.0058 -2.9106 -3.56033 190 " " " " A 2 0 0 "GLU " " CA " " " 6 0 1 C2 
    1473 14 16.2672 -3.21598 -4.3068 190 " " " " A 2 0 0 "GLU " " C  " " " 6 0 1 C2 
    1474 23 16.3718 -2.98729 -5.50184 190 " " " " A 70 0 0 "GLU " " O  " " " 8 0 1 C2 
    1475 14 15.1676 -1.73255 -2.53339 190 " " " " A 2 0 0 "GLU " " CB " " " 6 0 1 C2 
    1476 14 16.0824 -0.567958 -2.96431 190 " " " " A 2 0 0 "GLU " " CG " " " 6 0 1 C2 
    1477 14 15.8789 0.655328 -2.08066 190 " " " " A 2 0 0 "GLU " " CD " " " 6 0 1 C2 
    1478 23 15.0996 1.53243 -2.5266 190 " " " " A 70 0 0 "GLU " " OE1" " " 8 0 1 C2 
    1479 23 16.412 0.666798 -0.932828 190 " " " " A 70 0 0 "GLU " " OE2" " " 8 0 1 C2 
    1480 40 17.224 -3.75488 -3.5243 191 " " " " A 43 0 0 "VAL " " N  " " " 7 0 1 C2 
    1481 14 18.4494 -4.3059 -4.05425 191 " " " " A 2 0 0 "VAL " " CA " " " 6 0 1 C2 
    1482 14 18.3117 -5.53711 -5.00322 191 " " " " A 2 0 0 "VAL " " C  " " " 6 0 1 C2 
    1483 23 19.3045 -5.98111 -5.62436 191 " " " " A 70 0 0 "VAL " " O  " " " 8 0 1 C2 
    1484 14 19.5557 -4.58799 -2.86897 191 " " " " A 2 0 0 "VAL " " CB " " " 6 0 1 C2 
    1485 14 19.959 -3.285 -2.14606 191 " " " " A 2 0 0 "VAL " " CG1" " " 6 0 1 C2 
    1486 14 19.1586 -5.67891 -1.9042 191 " " " " A 2 0 0 "VAL " " CG2" " " 6 0 1 C2 
    1487 40 17.173 -6.21545 -5.20735 192 " " " " A 43 0 0 "ALA " " N  " " " 7 0 1 C2 
    1488 14 16.9299 -7.30591 -6.17164 192 " " " " A 2 0 0 "ALA " " CA " " " 6 0 1 C2 
    1489 14 16.1811 -6.66403 -7.36479 192 " " " " A 2 0 0 "ALA " " C  " " " 6 0 1 C2 
    1490 23 16.5774 -6.89487 -8.53393 192 " " " " A 70 0 0 "ALA " " O  " " " 8 0 1 C2 
    1491 14 16.0073 -8.3266 -5.49527 192 " " " " A 2 0 0 "ALA " " CB " " " 6 0 1 C2 
    1492 40 15.1926 -5.78102 -7.11777 193 " " " " A 43 0 0 "ALA " " N  " " " 7 0 1 C2 
    1493 14 14.1619 -5.27027 -8.04334 193 " " " " A 2 0 0 "ALA " " CA " " " 6 0 1 C2 
    1494 14 14.7777 -4.57835 -9.22739 193 " " " " A 2 0 0 "ALA " " C  " " " 6 0 1 C2 
    1495 23 14.5979 -5.00411 -10.3708 193 " " " " A 70 0 0 "ALA " " O  " " " 8 0 1 C2 
    1496 14 13.0895 -4.40405 -7.32102 193 " " " " A 2 0 0 "ALA " " CB " " " 6 0 1 C2 
    1497 40 15.5662 -3.52587 -8.95758 194 " " " " A 43 0 0 "ILE " " N  " " " 7 0 1 C2 
    1498 14 16.3022 -2.67141 -9.9097 194 " " " " A 2 0 0 "ILE " " CA " " " 6 0 1 C2 
    1499 14 17.2094 -3.4123 -10.8822 194 " " " " A 2 0 0 "ILE " " C  " " " 6 0 1 C2 
    1500 23 16.9778 -3.25316 -12.124 194 " " " " A 70 0 0 "ILE " " O  " " " 8 0 1 C2 
    1501 14 17.071 -1.62637 -9.07521 194 " " " " A 2 0 0 "ILE " " CB " " " 6 0 1 C2 
    1502 14 16.161 -0.627925 -8.36216 194 " " " " A 2 0 0 "ILE " " CG1" " " 6 0 1 C2 
    1503 14 18.0619 -0.846267 -10.0256 194 " " " " A 2 0 0 "ILE " " CG2" " " 6 0 1 C2 
    1504 14 16.8733 0.227471 -7.31633 194 " " " " A 2 0 0 "ILE " " CD1" " " 6 0 1 C2 
    1505 40 18.1804 -4.2252 -10.3813 195 " " " " A 43 0 0 "PRO " " N  " " " 7 0 1 C2 
    1506 14 19.0479 -4.96979 -11.3034 195 " " " " A 2 0 0 "PRO " " CA " " " 6 0 1 C2 
    1507 14 18.3127 -6.15018 -12.0519 195 " " " " A 2 0 0 "PRO " " C  " " " 6 0 1 C2 
    1508 23 18.5742 -6.44612 -13.2286 195 " " " " A 70 0 0 "PRO " " O  " " " 8 0 1 C2 
    1509 14 20.1529 -5.48851 -10.4353 195 " " " " A 2 0 0 "PRO " " CB " " " 6 0 1 C2 
    1510 14 19.6372 -5.5819 -9.04206 195 " " " " A 2 0 0 "PRO " " CG " " " 6 0 1 C2 
    1511 14 18.6321 -4.43664 -8.99754 195 " " " " A 2 0 0 "PRO " " CD " " " 6 0 1 C2 
    1512 40 17.3371 -6.85052 -11.4028 196 " " " " A 43 0 0 "LEU " " N  " " " 7 0 1 C2 
    1513 14 16.5463 -8.05862 -11.9183 196 " " " " A 2 0 0 "LEU " " CA " " " 6 0 1 C2 
    1514 14 15.8822 -7.90889 -13.2534 196 " " " " A 2 0 0 "LEU " " C  " " " 6 0 1 C2 
    1515 23 15.8012 -8.90015 -14.0478 196 " " " " A 70 0 0 "LEU " " O  " " " 8 0 1 C2 
    1516 14 15.5895 -8.53534 -10.8236 196 " " " " A 2 0 0 "LEU " " CB " " " 6 0 1 C2 
    1517 14 16.105 -9.69342 -9.88798 196 " " " " A 2 0 0 "LEU " " CG " " " 6 0 1 C2 
    1518 14 15.0146 -10.0273 -8.7967 196 " " " " A 2 0 0 "LEU " " CD1" " " 6 0 1 C2 
    1519 14 16.4453 -10.9225 -10.781 196 " " " " A 2 0 0 "LEU " " CD2" " " 6 0 1 C2 
    1520 40 15.5199 -6.68161 -13.6364 197 " " " " A 43 0 0 "VAL " " N  " " " 7 0 1 C2 
    1521 14 14.7413 -6.40514 -14.8341 197 " " " " A 2 0 0 "VAL " " CA " " " 6 0 1 C2 
    1522 14 15.4304 -6.6371 -16.1107 197 " " " " A 2 0 0 "VAL " " C  " " " 6 0 1 C2 
    1523 23 14.8419 -6.95836 -17.1106 197 " " " " A 70 0 0 "VAL " " O  " " " 8 0 1 C2 
    1524 14 14.2647 -4.93267 -14.7625 197 " " " " A 2 0 0 "VAL " " CB " " " 6 0 1 C2 
    1525 14 13.4309 -4.61637 -13.5862 197 " " " " A 2 0 0 "VAL " " CG1" " " 6 0 1 C2 
    1526 14 15.3392 -3.82215 -15.0492 197 " " " " A 2 0 0 "VAL " " CG2" " " 6 0 1 C2 
    1527 40 16.7796 -6.39736 -16.114 198 " " " " A 43 0 0 "ALA " " N  " " " 7 0 1 C2 
    1528 14 17.7138 -6.55595 -17.2104 198 " " " " A 2 0 0 "ALA " " CA " " " 6 0 1 C2 
    1529 14 17.9695 -7.99573 -17.5735 198 " " " " A 2 0 0 "ALA " " C  " " " 6 0 1 C2 
    1530 23 18.0586 -8.34473 -18.749 198 " " " " A 70 0 0 "ALA " " O  " " " 8 0 1 C2 
    1531 14 18.9739 -5.85432 -16.8064 198 " " " " A 2 0 0 "ALA " " CB " " " 6 0 1 C2 
    1532 40 18.0289 -8.92782 -16.5745 199 " " " " A 43 0 0 "VAL " " N  " " " 7 0 1 C2 
    1533 14 18.2214 -10.3732 -16.7365 199 " " " " A 2 0 0 "VAL " " CA " " " 6 0 1 C2 
    1534 14 16.9929 -11.0348 -17.4468 199 " " " " A 2 0 0 "VAL " " C  " " " 6 0 1 C2 
    1535 23 17.1807 -11.936 -18.2595 199 " " " " A 70 0 0 "VAL " " O  " " " 8 0 1 C2 
    1536 14 18.4827 -10.9768 -15.328 199 " " " " A 2 0 0 "VAL " " CB " " " 6 0 1 C2 
    1537 14 18.8849 -12.4137 -15.4894 199 " " " " A 2 0 0 "VAL " " CG1" " " 6 0 1 C2 
    1538 14 19.5954 -10.1219 -14.5816 199 " " " " A 2 0 0 "VAL " " CG2" " " 6 0 1 C2 
    1539 40 15.7814 -10.4573 -17.3221 200 " " " " A 43 0 0 "VAL " " N  " " " 7 0 1 C2 
    1540 14 14.534 -10.9253 -17.9851 200 " " " " A 2 0 0 "VAL " " CA " " " 6 0 1 C2 
    1541 14 14.3907 -10.3988 -19.3879 200 " " " " A 2 0 0 "VAL " " C  " " " 6 0 1 C2 
    1542 23 13.9533 -11.1331 -20.2206 200 " " " " A 70 0 0 "VAL " " O  " " " 8 0 1 C2 
    1543 14 13.286 -10.6976 -17.1125 200 " " " " A 2 0 0 "VAL " " CB " " " 6 0 1 C2 
    1544 14 13.13 -11.7276 -15.9224 200 " " " " A 2 0 0 "VAL " " CG1" " " 6 0 1 C2 
    1545 14 13.019 -9.33509 -16.5708 200 " " " " A 2 0 0 "VAL " " CG2" " " 6 0 1 C2 
    1546 40 14.9048 -9.22152 -19.7079 201 " " " " A 43 0 0 "LEU " " N  " " " 7 0 1 C2 
    1547 14 14.8926 -8.67801 -21.039 201 " " " " A 2 0 0 "LEU " " CA " " " 6 0 1 C2 
    1548 14 16.0764 -9.2047 -21.8915 201 " " " " A 2 0 0 "LEU " " C  " " " 6 0 1 C2 
    1549 23 15.9146 -9.43284 -23.1116 201 " " " " A 70 0 0 "LEU " " O  " " " 8 0 1 C2 
    1550 14 15.0905 -7.15897 -20.9829 201 " " " " A 2 0 0 "LEU " " CB " " " 6 0 1 C2 
    1551 14 13.8455 -6.38848 -20.4844 201 " " " " A 2 0 0 "LEU " " CG " " " 6 0 1 C2 
    1552 14 14.1148 -4.89984 -20.4286 201 " " " " A 2 0 0 "LEU " " CD1" " " 6 0 1 C2 
    1553 14 12.5103 -6.74881 -21.335 201 " " " " A 2 0 0 "LEU " " CD2" " " 6 0 1 C2 
    1554 40 17.1292 -9.62297 -21.2011 202 " " " " A 43 0 0 "PHE " " N  " " " 7 0 1 C2 
    1555 14 18.105 -10.614 -21.7542 202 " " " " A 2 0 0 "PHE " " CA " " " 6 0 1 C2 
    1556 14 17.3839 -11.9086 -22.0792 202 " " " " A 2 0 0 "PHE " " C  " " " 6 0 1 C2 
    1557 23 17.6811 -12.4312 -23.152 202 " " " " A 70 0 0 "PHE " " O  " " " 8 0 1 C2 
    1558 14 19.2722 -10.8145 -20.7825 202 " " " " A 2 0 0 "PHE " " CB " " " 6 0 1 C2 
    1559 14 20.3365 -11.7979 -21.189 202 " " " " A 2 0 0 "PHE " " CG " " " 6 0 1 C2 
    1560 14 21.4123 -11.3129 -22.0004 202 " " " " A 2 0 0 "PHE " " CD1" " " 6 0 1 C2 
    1561 14 20.4398 -13.0883 -20.5209 202 " " " " A 2 0 0 "PHE " " CD2" " " 6 0 1 C2 
    1562 14 22.519 -12.2241 -22.2339 202 " " " " A 2 0 0 "PHE " " CE1" " " 6 0 1 C2 
    1563 14 21.4864 -13.9015 -20.7478 202 " " " " A 2 0 0 "PHE " " CE2" " " 6 0 1 C2 
    1564 14 22.4738 -13.5106 -21.6332 202 " " " " A 2 0 0 "PHE " " CZ " " " 6 0 1 C2 
    1565 40 16.4412 -12.3953 -21.2454 203 " " " " A 43 0 0 "PHE " " N  " " " 7 0 1 C2 
    1566 14 15.5309 -13.5545 -21.5435 203 " " " " A 2 0 0 "PHE " " CA " " " 6 0 1 C2 
    1567 14 14.7242 -13.4463 -22.846 203 " " " " A 2 0 0 "PHE " " C  " " " 6 0 1 C2 
    1568 23 14.5122 -14.4775 -23.4635 203 " " " " A 70 0 0 "PHE " " O  " " " 8 0 1 C2 
    1569 14 14.7379 -13.9731 -20.2907 203 " " " " A 2 0 0 "PHE " " CB " " " 6 0 1 C2 
    1570 14 14.9311 -15.4146 -19.9412 203 " " " " A 2 0 0 "PHE " " CG " " " 6 0 1 C2 
    1571 14 14.3331 -16.3391 -20.8096 203 " " " " A 2 0 0 "PHE " " CD1" " " 6 0 1 C2 
    1572 14 15.605 -15.8294 -18.7557 203 " " " " A 2 0 0 "PHE " " CD2" " " 6 0 1 C2 
    1573 14 14.3115 -17.6678 -20.446 203 " " " " A 2 0 0 "PHE " " CE1" " " 6 0 1 C2 
    1574 14 15.6119 -17.1765 -18.38 203 " " " " A 2 0 0 "PHE " " CE2" " " 6 0 1 C2 
    1575 14 14.8945 -18.0246 -19.2071 203 " " " " A 2 0 0 "PHE " " CZ " " " 6 0 1 C2 
    1576 40 14.4148 -12.1814 -23.2068 204 " " " " A 43 0 0 "VAL " " N  " " " 7 0 1 C2 
    1577 14 13.6747 -11.8202 -24.3869 204 " " " " A 2 0 0 "VAL " " CA " " " 6 0 1 C2 
    1578 14 14.618 -11.7063 -25.5805 204 " " " " A 2 0 0 "VAL " " C  " " " 6 0 1 C2 
    1579 23 14.5176 -12.5298 -26.5301 204 " " " " A 70 0 0 "VAL " " O  " " " 8 0 1 C2 
    1580 14 12.8703 -10.4946 -24.1057 204 " " " " A 2 0 0 "VAL " " CB " " " 6 0 1 C2 
    1581 14 12.0869 -9.86772 -25.2599 204 " " " " A 2 0 0 "VAL " " CG1" " " 6 0 1 C2 
    1582 14 11.9978 -10.6597 -22.8056 204 " " " " A 2 0 0 "VAL " " CG2" " " 6 0 1 C2 
    1583 40 15.4435 -10.6637 -25.6159 205 " " " " A 43 0 0 "PHE " " N  " " " 7 0 1 C2 
    1584 14 16.2287 -10.2833 -26.8321 205 " " " " A 2 0 0 "PHE " " CA " " " 6 0 1 C2 
    1585 14 17.4739 -11.1758 -26.9515 205 " " " " A 2 0 0 "PHE " " C  " " " 6 0 1 C2 
    1586 23 18.0427 -11.2118 -28.0209 205 " " " " A 70 0 0 "PHE " " O  " " " 8 0 1 C2 
    1587 14 16.6466 -8.81704 -26.6594 205 " " " " A 2 0 0 "PHE " " CB " " " 6 0 1 C2 
    1588 14 15.4591 -7.89469 -26.4617 205 " " " " A 2 0 0 "PHE " " CG " " " 6 0 1 C2 
    1589 14 14.5012 -7.7791 -27.4579 205 " " " " A 2 0 0 "PHE " " CD1" " " 6 0 1 C2 
    1590 14 15.2158 -7.16831 -25.2781 205 " " " " A 2 0 0 "PHE " " CD2" " " 6 0 1 C2 
    1591 14 13.3212 -7.00476 -27.2587 205 " " " " A 2 0 0 "PHE " " CE1" " " 6 0 1 C2 
    1592 14 14.0413 -6.376 -25.0459 205 " " " " A 2 0 0 "PHE " " CE2" " " 6 0 1 C2 
    1593 14 13.1085 -6.17888 -26.0954 205 " " " " A 2 0 0 "PHE " " CZ " " " 6 0 1 C2 
    1594 40 18.0035 -11.7389 -25.9108 206 " " " " A 43 0 0 "GLY " " N  " " " 7 0 1 C2 
    1595 14 19.2732 -12.5136 -25.9473 206 " " " " A 2 0 0 "GLY " " CA " " " 6 0 1 C2 
    1596 14 20.5391 -11.6768 -25.9233 206 " " " " A 2 0 0 "GLY " " C  " " " 6 0 1 C2 
    1597 23 21.5536 -12.0812 -26.4494 206 " " " " A 70 0 0 "GLY " " O  " " " 8 0 1 C2 
    1598 40 20.4788 -10.4406 -25.5133 207 " " " " A 43 0 0 "THR " " N  " " " 7 0 1 C2 
    1599 14 21.5698 -9.4574 -25.4176 207 " " " " A 2 0 0 "THR " " CA " " " 6 0 1 C2 
    1600 14 21.3097 -8.43758 -24.2363 207 " " " " A 2 0 0 "THR " " C  " " " 6 0 1 C2 
    1601 23 20.1759 -8.18082 -23.8203 207 " " " " A 70 0 0 "THR " " O  " " " 8 0 1 C2 
    1602 14 21.8989 -8.84025 -26.8485 207 " " " " A 2 0 0 "THR " " CB " " " 6 0 1 C2 
    1603 23 23.1213 -8.11635 -26.7769 207 " " " " A 70 0 0 "THR " " OG1" " " 8 0 1 C2 
    1604 14 20.8124 -7.96649 -27.3754 207 " " " " A 2 0 0 "THR " " CG2" " " 6 0 1 C2 
    1605 40 22.4416 -7.96026 -23.7611 208 " " " " A 43 0 0 "VAL " " N  " " " 7 0 1 C2 
    1606 14 22.4173 -7.1096 -22.5676 208 " " " " A 2 0 0 "VAL " " CA " " " 6 0 1 C2 
    1607 14 22.1442 -5.64114 -22.9594 208 " " " " A 2 0 0 "VAL " " C  " " " 6 0 1 C2 
    1608 23 21.6902 -4.89916 -22.1245 208 " " " " A 70 0 0 "VAL " " O  " " " 8 0 1 C2 
    1609 14 23.8424 -7.09911 -21.783 208 " " " " A 2 0 0 "VAL " " CB " " " 6 0 1 C2 
    1610 14 24.0344 -8.44569 -21.0867 208 " " " " A 2 0 0 "VAL " " CG1" " " 6 0 1 C2 
    1611 14 24.9668 -6.93321 -22.8396 208 " " " " A 2 0 0 "VAL " " CG2" " " 6 0 1 C2 
    1612 40 22.3379 -5.32 -24.2838 209 " " " " A 43 0 0 "ILE " " N  " " " 7 0 1 C2 
    1613 14 22.1373 -3.98781 -24.8599 209 " " " " A 2 0 0 "ILE " " CA " " " 6 0 1 C2 
    1614 14 20.6596 -3.50343 -24.8542 209 " " " " A 2 0 0 "ILE " " C  " " " 6 0 1 C2 
    1615 23 20.3384 -2.53761 -24.1344 209 " " " " A 70 0 0 "ILE " " O  " " " 8 0 1 C2 
    1616 14 22.8702 -3.90436 -26.2457 209 " " " " A 2 0 0 "ILE " " CB " " " 6 0 1 C2 
    1617 14 24.1404 -4.79454 -26.2831 209 " " " " A 2 0 0 "ILE " " CG1" " " 6 0 1 C2 
    1618 14 23.0656 -2.44709 -26.6488 209 " " " " A 2 0 0 "ILE " " CG2" " " 6 0 1 C2 
    1619 14 24.8263 -4.79523 -27.7318 209 " " " " A 2 0 0 "ILE " " CD1" " " 6 0 1 C2 
    1620 40 19.7523 -4.35792 -25.351 210 " " " " A 43 0 0 "ALA " " N  " " " 7 0 1 C2 
    1621 14 18.359 -3.9118 -25.328 210 " " " " A 2 0 0 "ALA " " CA " " " 6 0 1 C2 
    1622 14 17.6597 -4.03441 -23.9797 210 " " " " A 2 0 0 "ALA " " C  " " " 6 0 1 C2 
    1623 23 16.6156 -3.53491 -23.7788 210 " " " " A 70 0 0 "ALA " " O  " " " 8 0 1 C2 
    1624 14 17.4634 -4.74971 -26.331 210 " " " " A 2 0 0 "ALA " " CB " " " 6 0 1 C2 
    1625 40 18.2946 -4.73638 -23.0102 211 " " " " A 43 0 0 "ALA " " N  " " " 7 0 1 C2 
    1626 14 17.8791 -4.88009 -21.6564 211 " " " " A 2 0 0 "ALA " " CA " " " 6 0 1 C2 
    1627 14 18.2834 -3.77057 -20.691 211 " " " " A 2 0 0 "ALA " " C  " " " 6 0 1 C2 
    1628 23 17.3945 -3.29391 -19.9511 211 " " " " A 70 0 0 "ALA " " O  " " " 8 0 1 C2 
    1629 14 18.5662 -6.13661 -21.184 211 " " " " A 2 0 0 "ALA " " CB " " " 6 0 1 C2 
    1630 40 19.4956 -3.27021 -20.8927 212 " " " " A 43 0 0 "ALA " " N  " " " 7 0 1 C2 
    1631 14 20.1263 -2.18837 -20.1825 212 " " " " A 2 0 0 "ALA " " CA " " " 6 0 1 C2 
    1632 14 19.3873 -0.890338 -20.5856 212 " " " " A 2 0 0 "ALA " " C  " " " 6 0 1 C2 
    1633 23 19.1059 -0.113303 -19.6266 212 " " " " A 70 0 0 "ALA " " O  " " " 8 0 1 C2 
    1634 14 21.5859 -2.08698 -20.4783 212 " " " " A 2 0 0 "ALA " " CB " " " 6 0 1 C2 
    1635 40 19.1696 -0.547656 -21.8505 213 " " " " A 43 0 0 "LEU " " N  " " " 7 0 1 C2 
    1636 14 18.4976 0.660748 -22.2812 213 " " " " A 2 0 0 "LEU " " CA " " " 6 0 1 C2 
    1637 14 17.3142 1.2111 -21.446 213 " " " " A 2 0 0 "LEU " " C  " " " 6 0 1 C2 
    1638 23 17.3483 2.34144 -21.01 213 " " " " A 70 0 0 "LEU " " O  " " " 8 0 1 C2 
    1639 14 18.2211 0.684502 -23.7673 213 " " " " A 2 0 0 "LEU " " CB " " " 6 0 1 C2 
    1640 14 19.4373 0.90947 -24.6965 213 " " " " A 2 0 0 "LEU " " CG " " " 6 0 1 C2 
    1641 14 19.1542 0.260251 -26.0327 213 " " " " A 2 0 0 "LEU " " CD1" " " 6 0 1 C2 
    1642 14 19.7135 2.40615 -24.8215 213 " " " " A 2 0 0 "LEU " " CD2" " " 6 0 1 C2 
    1643 40 16.2401 0.447919 -21.2058 214 " " " " A 43 0 0 "PRO " " N  " " " 7 0 1 C2 
    1644 14 15.0266 0.977917 -20.557 214 " " " " A 2 0 0 "PRO " " CA " " " 6 0 1 C2 
    1645 14 15.0733 0.907388 -18.9874 214 " " " " A 2 0 0 "PRO " " C  " " " 6 0 1 C2 
    1646 23 14.4068 1.61142 -18.1768 214 " " " " A 70 0 0 "PRO " " O  " " " 8 0 1 C2 
    1647 14 13.8986 0.0418289 -21.0562 214 " " " " A 2 0 0 "PRO " " CB " " " 6 0 1 C2 
    1648 14 14.5927 -1.26966 -21.4726 214 " " " " A 2 0 0 "PRO " " CG " " " 6 0 1 C2 
    1649 14 16.0041 -0.840282 -21.8365 214 " " " " A 2 0 0 "PRO " " CD " " " 6 0 1 C2 
    1650 40 15.9888 0.0510376 -18.4735 215 " " " " A 43 0 0 "ALA " " N  " " " 7 0 1 C2 
    1651 14 16.3192 -0.143176 -17.0495 215 " " " " A 2 0 0 "ALA " " CA " " " 6 0 1 C2 
    1652 14 16.9848 1.09396 -16.5346 215 " " " " A 2 0 0 "ALA " " C  " " " 6 0 1 C2 
    1653 23 16.6622 1.48102 -15.3942 215 " " " " A 70 0 0 "ALA " " O  " " " 8 0 1 C2 
    1654 14 17.2025 -1.37385 -17.0142 215 " " " " A 2 0 0 "ALA " " CB " " " 6 0 1 C2 
    1655 40 17.9187 1.6582 -17.2903 216 " " " " A 43 0 0 "ILE " " N  " " " 7 0 1 C2 
    1656 14 18.7013 2.83673 -16.849 216 " " " " A 2 0 0 "ILE " " CA " " " 6 0 1 C2 
    1657 14 17.7462 4.0263 -16.7241 216 " " " " A 2 0 0 "ILE " " C  " " " 6 0 1 C2 
    1658 23 17.961 4.90559 -15.9303 216 " " " " A 70 0 0 "ILE " " O  " " " 8 0 1 C2 
    1659 14 19.9281 2.9948 -17.7683 216 " " " " A 2 0 0 "ILE " " CB " " " 6 0 1 C2 
    1660 14 20.9437 1.90631 -17.3757 216 " " " " A 2 0 0 "ILE " " CG1" " " 6 0 1 C2 
    1661 14 20.4788 4.53426 -17.6903 216 " " " " A 2 0 0 "ILE " " CG2" " " 6 0 1 C2 
    1662 14 21.9908 1.77593 -18.5076 216 " " " " A 2 0 0 "ILE " " CD1" " " 6 0 1 C2 
    1663 40 16.7627 4.15941 -17.6384 217 " " " " A 43 0 0 "ILE " " N  " " " 7 0 1 C2 
    1664 14 15.5963 5.02424 -17.676 217 " " " " A 2 0 0 "ILE " " CA " " " 6 0 1 C2 
    1665 14 14.7651 4.78423 -16.4321 217 " " " " A 2 0 0 "ILE " " C  " " " 6 0 1 C2 
    1666 23 14.4558 5.76171 -15.7235 217 " " " " A 70 0 0 "ILE " " O  " " " 8 0 1 C2 
    1667 14 14.84 5.03978 -19.0299 217 " " " " A 2 0 0 "ILE " " CB " " " 6 0 1 C2 
    1668 14 15.574 5.87935 -20.1435 217 " " " " A 2 0 0 "ILE " " CG1" " " 6 0 1 C2 
    1669 14 13.3463 5.5303 -18.8821 217 " " " " A 2 0 0 "ILE " " CG2" " " 6 0 1 C2 
    1670 14 17.1461 5.79129 -20.249 217 " " " " A 2 0 0 "ILE " " CD1" " " 6 0 1 C2 
    1671 40 14.4914 3.53278 -16.0473 218 " " " " A 43 0 0 "GLY " " N  " " " 7 0 1 C2 
    1672 14 13.8137 3.27424 -14.7787 218 " " " " A 2 0 0 "GLY " " CA " " " 6 0 1 C2 
    1673 14 14.6855 3.54289 -13.5486 218 " " " " A 2 0 0 "GLY " " C  " " " 6 0 1 C2 
    1674 23 14.1333 4.14717 -12.6309 218 " " " " A 70 0 0 "GLY " " O  " " " 8 0 1 C2 
    1675 40 15.9332 3.24514 -13.5194 219 " " " " A 43 0 0 "GLY " " N  " " " 7 0 1 C2 
    1676 14 16.747 3.58258 -12.3685 219 " " " " A 2 0 0 "GLY " " CA " " " 6 0 1 C2 
    1677 14 16.9846 5.11141 -12.1243 219 " " " " A 2 0 0 "GLY " " C  " " " 6 0 1 C2 
    1678 23 16.9605 5.56642 -11.0003 219 " " " " A 70 0 0 "GLY " " O  " " " 8 0 1 C2 
    1679 40 17.0061 5.98776 -13.1538 220 " " " " A 43 0 0 "LEU " " N  " " " 7 0 1 C2 
    1680 14 16.8599 7.45558 -12.8691 220 " " " " A 2 0 0 "LEU " " CA " " " 6 0 1 C2 
    1681 14 15.4645 7.82044 -12.3931 220 " " " " A 2 0 0 "LEU " " C  " " " 6 0 1 C2 
    1682 23 15.3376 8.63079 -11.487 220 " " " " A 70 0 0 "LEU " " O  " " " 8 0 1 C2 
    1683 14 17.1659 8.17002 -14.1895 220 " " " " A 2 0 0 "LEU " " CB " " " 6 0 1 C2 
    1684 14 18.6736 8.04755 -14.5114 220 " " " " A 2 0 0 "LEU " " CG " " " 6 0 1 C2 
    1685 14 18.9246 8.22671 -16.0391 220 " " " " A 2 0 0 "LEU " " CD1" " " 6 0 1 C2 
    1686 14 19.4997 9.08321 -13.5613 220 " " " " A 2 0 0 "LEU " " CD2" " " 6 0 1 C2 
    1687 40 14.3629 7.25401 -12.9263 221 " " " " A 43 0 0 "ALA " " N  " " " 7 0 1 C2 
    1688 14 13.0421 7.68082 -12.5367 221 " " " " A 2 0 0 "ALA " " CA " " " 6 0 1 C2 
    1689 14 12.8008 7.42164 -11.0992 221 " " " " A 2 0 0 "ALA " " C  " " " 6 0 1 C2 
    1690 23 12.2044 8.27995 -10.5099 221 " " " " A 70 0 0 "ALA " " O  " " " 8 0 1 C2 
    1691 14 11.9341 7.06621 -13.3327 221 " " " " A 2 0 0 "ALA " " CB " " " 6 0 1 C2 
    1692 40 13.2152 6.23671 -10.6406 222 " " " " A 43 0 0 "ILE " " N  " " " 7 0 1 C2 
    1693 14 13.1385 5.99163 -9.18145 222 " " " " A 2 0 0 "ILE " " CA " " " 6 0 1 C2 
    1694 14 14.0215 6.76755 -8.21972 222 " " " " A 2 0 0 "ILE " " C  " " " 6 0 1 C2 
    1695 23 13.6742 6.97598 -7.09594 222 " " " " A 70 0 0 "ILE " " O  " " " 8 0 1 C2 
    1696 14 13.1235 4.41685 -8.91665 222 " " " " A 2 0 0 "ILE " " CB " " " 6 0 1 C2 
    1697 14 14.4982 3.77619 -9.2266 222 " " " " A 2 0 0 "ILE " " CG1" " " 6 0 1 C2 
    1698 14 11.9627 3.85241 -9.72167 222 " " " " A 2 0 0 "ILE " " CG2" " " 6 0 1 C2 
    1699 14 15.3933 3.67608 -8.01164 222 " " " " A 2 0 0 "ILE " " CD1" " " 6 0 1 C2 
    1700 40 15.1552 7.30534 -8.7406 223 " " " " A 43 0 0 "ALA " " N  " " " 7 0 1 C2 
    1701 14 15.8811 8.33263 -7.94026 223 " " " " A 2 0 0 "ALA " " CA " " " 6 0 1 C2 
    1702 14 15.0734 9.66536 -7.87713 223 " " " " A 2 0 0 "ALA " " C  " " " 6 0 1 C2 
    1703 23 14.7619 10.2748 -6.85035 223 " " " " A 70 0 0 "ALA " " O  " " " 8 0 1 C2 
    1704 14 17.2985 8.75874 -8.44787 223 " " " " A 2 0 0 "ALA " " CB " " " 6 0 1 C2 
    1705 40 14.7863 10.1932 -9.09991 224 " " " " A 43 0 0 "GLY " " N  " " " 7 0 1 C2 
    1706 14 14.1208 11.4488 -9.32118 224 " " " " A 2 0 0 "GLY " " CA " " " 6 0 1 C2 
    1707 14 12.6772 11.4693 -8.74441 224 " " " " A 2 0 0 "GLY " " C  " " " 6 0 1 C2 
    1708 23 12.2433 12.5495 -8.32301 224 " " " " A 70 0 0 "GLY " " O  " " " 8 0 1 C2 
    1709 40 11.9826 10.3149 -8.61304 225 " " " " A 43 0 0 "ALA " " N  " " " 7 0 1 C2 
    1710 14 10.5973 10.2398 -8.15429 225 " " " " A 2 0 0 "ALA " " CA " " " 6 0 1 C2 
    1711 14 10.3616 10.6973 -6.79048 225 " " " " A 2 0 0 "ALA " " C  " " " 6 0 1 C2 
    1712 23 9.32293 11.1722 -6.44209 225 " " " " A 70 0 0 "ALA " " O  " " " 8 0 1 C2 
    1713 14 10.073 8.83827 -8.42054 225 " " " " A 2 0 0 "ALA " " CB " " " 6 0 1 C2 
    1714 40 11.4241 10.6765 -5.98658 226 " " " " A 43 0 0 "LEU " " N  " " " 7 0 1 C2 
    1715 14 11.418 11.0797 -4.58647 226 " " " " A 2 0 0 "LEU " " CA " " " 6 0 1 C2 
    1716 14 11.5857 12.5874 -4.51709 226 " " " " A 2 0 0 "LEU " " C  " " " 6 0 1 C2 
    1717 23 10.9547 13.3155 -3.75525 226 " " " " A 70 0 0 "LEU " " O  " " " 8 0 1 C2 
    1718 14 12.6333 10.4126 -3.87514 226 " " " " A 2 0 0 "LEU " " CB " " " 6 0 1 C2 
    1719 14 12.6655 8.85849 -3.95993 226 " " " " A 2 0 0 "LEU " " CG " " " 6 0 1 C2 
    1720 14 14.1383 8.45834 -3.68142 226 " " " " A 2 0 0 "LEU " " CD1" " " 6 0 1 C2 
    1721 14 11.4674 8.17743 -3.07811 226 " " " " A 2 0 0 "LEU " " CD2" " " 6 0 1 C2 
    1722 40 12.3716 13.1739 -5.44965 227 " " " " A 43 0 0 "GLY " " N  " " " 7 0 1 C2 
    1723 14 12.6134 14.5932 -5.59851 227 " " " " A 2 0 0 "GLY " " CA " " " 6 0 1 C2 
    1724 14 11.3468 15.3329 -6.01959 227 " " " " A 2 0 0 "GLY " " C  " " " 6 0 1 C2 
    1725 23 11.0592 16.4911 -5.58416 227 " " " " A 70 0 0 "GLY " " O  " " " 8 0 1 C2 
    1726 40 10.4526 14.6744 -6.71797 228 " " " " A 43 0 0 "ILE " " N  " " " 7 0 1 C2 
    1727 14 9.17191 15.2283 -7.12718 228 " " " " A 2 0 0 "ILE " " CA " " " 6 0 1 C2 
    1728 14 8.22514 15.0435 -5.93773 228 " " " " A 2 0 0 "ILE " " C  " " " 6 0 1 C2 
    1729 23 7.64104 16.0783 -5.47322 228 " " " " A 70 0 0 "ILE " " O  " " " 8 0 1 C2 
    1730 14 8.7587 14.4979 -8.45823 228 " " " " A 2 0 0 "ILE " " CB " " " 6 0 1 C2 
    1731 14 9.76605 14.7652 -9.59966 228 " " " " A 2 0 0 "ILE " " CG1" " " 6 0 1 C2 
    1732 14 7.28136 14.858 -8.83169 228 " " " " A 2 0 0 "ILE " " CG2" " " 6 0 1 C2 
    1733 14 9.57024 13.7579 -10.7626 228 " " " " A 2 0 0 "ILE " " CD1" " " 6 0 1 C2 
    1734 40 8.03888 13.8025 -5.45415 229 " " " " A 43 0 0 "MET " " N  " " " 7 0 1 C2 
    1735 14 7.26301 13.4845 -4.23398 229 " " " " A 2 0 0 "MET " " CA " " " 6 0 1 C2 
    1736 14 7.53626 14.4029 -2.99289 229 " " " " A 2 0 0 "MET " " C  " " " 6 0 1 C2 
    1737 23 6.56049 14.6861 -2.31659 229 " " " " A 70 0 0 "MET " " O  " " " 8 0 1 C2 
    1738 14 7.43441 12.0415 -3.94989 229 " " " " A 2 0 0 "MET " " CB " " " 6 0 1 C2 
    1739 14 6.40531 11.6871 -2.81191 229 " " " " A 2 0 0 "MET " " CG " " " 6 0 1 C2 
    1740 52 6.03665 9.90674 -2.57228 229 " " " " A 13 0 0 "MET " " SD " " " 16 0 1 C2 
    1741 14 7.66029 9.14843 -2.55349 229 " " " " A 2 0 0 "MET " " CE " " " 6 0 1 C2 
    1742 40 8.77652 14.8739 -2.7399 230 " " " " A 43 0 0 "ARG " " N  " " " 7 0 1 C2 
    1743 14 9.23646 15.691 -1.61863 230 " " " " A 2 0 0 "ARG " " CA " " " 6 0 1 C2 
    1744 14 8.50875 17.1021 -1.71425 230 " " " " A 2 0 0 "ARG " " C  " " " 6 0 1 C2 
    1745 23 8.384 17.7771 -0.692636 230 " " " " A 70 0 0 "ARG " " O  " " " 8 0 1 C2 
    1746 14 10.7944 15.7312 -1.60327 230 " " " " A 2 0 0 "ARG " " CB " " " 6 0 1 C2 
    1747 14 11.4342 16.273 -0.284463 230 " " " " A 2 0 0 "ARG " " CG " " " 6 0 1 C2 
    1748 14 10.7509 15.8396 1.02668 230 " " " " A 2 0 0 "ARG " " CD " " " 6 0 1 C2 
    1749 40 11.1721 16.7598 2.14486 230 " " " " A 43 0 0 "ARG " " NE " " " 7 0 1 C2 
    1750 14 10.5835 17.8426 2.69818 230 " " " " A 2 0 0 "ARG " " CZ " " " 6 0 1 C2 
    1751 40 9.5305 18.2882 2.10806 230 " " " " A 43 0 0 "ARG " " NH1" " " 7 0 1 C2 
    1752 40 11.1578 18.4586 3.73136 230 " " " " A 43 0 0 "ARG " " NH2" " " 7 0 1 C2 
    1753 40 8.1543 17.5799 -2.94158 231 " " " " A 43 0 0 "LEU " " N  " " " 7 0 1 C2 
    1754 14 7.42361 18.8098 -3.17755 231 " " " " A 2 0 0 "LEU " " CA " " " 6 0 1 C2 
    1755 14 5.86501 18.7067 -2.96889 231 " " " " A 2 0 0 "LEU " " C  " " " 6 0 1 C2 
    1756 23 5.27276 19.7454 -2.59674 231 " " " " A 70 0 0 "LEU " " O  " " " 8 0 1 C2 
    1757 14 7.64817 19.3476 -4.62842 231 " " " " A 2 0 0 "LEU " " CB " " " 6 0 1 C2 
    1758 14 9.02713 19.2607 -5.33193 231 " " " " A 2 0 0 "LEU " " CG " " " 6 0 1 C2 
    1759 14 8.90598 19.6992 -6.75601 231 " " " " A 2 0 0 "LEU " " CD1" " " 6 0 1 C2 
    1760 14 10.0273 20.104 -4.51514 231 " " " " A 2 0 0 "LEU " " CD2" " " 6 0 1 C2 
    1761 40 5.22529 17.5457 -2.91216 232 " " " " A 43 0 0 "VAL " " N  " " " 7 0 1 C2 
    1762 14 3.82021 17.3154 -2.59025 232 " " " " A 2 0 0 "VAL " " CA " " " 6 0 1 C2 
    1763 14 3.61474 17.2884 -1.00715 232 " " " " A 2 0 0 "VAL " " C  " " " 6 0 1 C2 
    1764 23 2.55412 17.6859 -0.426116 232 " " " " A 70 0 0 "VAL " " O  " " " 8 0 1 C2 
    1765 14 3.44748 15.9678 -3.27257 232 " " " " A 2 0 0 "VAL " " CB " " " 6 0 1 C2 
    1766 14 1.99493 15.4933 -3.04073 232 " " " " A 2 0 0 "VAL " " CG1" " " 6 0 1 C2 
    1767 14 3.61585 16.0096 -4.79405 232 " " " " A 2 0 0 "VAL " " CG2" " " 6 0 1 C2 
    1768 40 4.74676 17.1426 -0.325782 233 " " " " A 43 0 0 "ALA " " N  " " " 7 0 1 C2 
    1769 14 4.82404 17.1002 1.14344 233 " " " " A 2 0 0 "ALA " " CA " " " 6 0 1 C2 
    1770 14 4.56974 18.4657 1.7738 233 " " " " A 2 0 0 "ALA " " C  " " " 6 0 1 C2 
    1771 23 4.2185 18.6029 2.96176 233 " " " " A 70 0 0 "ALA " " O  " " " 8 0 1 C2 
    1772 14 6.28706 16.7584 1.52002 233 " " " " A 2 0 0 "ALA " " CB " " " 6 0 1 C2 
    1773 40 4.76842 19.5314 0.999257 234 " " " " A 43 0 0 "GLU " " N  " " " 7 0 1 C2 
    1774 14 4.65465 20.9291 1.48466 234 " " " " A 2 0 0 "GLU " " CA " " " 6 0 1 C2 
    1775 14 3.24452 21.4698 1.09507 234 " " " " A 2 0 0 "GLU " " C  " " " 6 0 1 C2 
    1776 23 3.02337 22.6469 1.21769 234 " " " " A 70 0 0 "GLU " " O  " " " 8 0 1 C2 
    1777 14 5.77786 21.6994 0.787848 234 " " " " A 2 0 0 "GLU " " CB " " " 6 0 1 C2 
    1778 14 7.20814 21.2869 1.11509 234 " " " " A 2 0 0 "GLU " " CG " " " 6 0 1 C2 
    1779 14 7.578 21.3487 2.55416 234 " " " " A 2 0 0 "GLU " " CD " " " 6 0 1 C2 
    1780 23 8.45102 20.5678 2.99965 234 " " " " A 70 0 0 "GLU " " OE1" " " 8 0 1 C2 
    1781 23 7.09476 22.1979 3.32377 234 " " " " A 70 0 0 "GLU " " OE2" " " 8 0 1 C2 
    1782 40 2.32732 20.5252 0.663489 235 " " " " A 43 0 0 "PHE " " N  " " " 7 0 1 C2 
    1783 14 0.912624 20.8402 0.466513 235 " " " " A 2 0 0 "PHE " " CA " " " 6 0 1 C2 
    1784 14 -0.0386737 19.7147 0.947076 235 " " " " A 2 0 0 "PHE " " C  " " " 6 0 1 C2 
    1785 23 -1.22995 19.9577 1.1259 235 " " " " A 70 0 0 "PHE " " O  " " " 8 0 1 C2 
    1786 14 0.646709 21.4609 -0.952247 235 " " " " A 2 0 0 "PHE " " CB " " " 6 0 1 C2 
    1787 14 0.923832 20.566 -2.11626 235 " " " " A 2 0 0 "PHE " " CG " " " 6 0 1 C2 
    1788 14 1.98793 20.8462 -2.96599 235 " " " " A 2 0 0 "PHE " " CD1" " " 6 0 1 C2 
    1789 14 0.00327651 19.5938 -2.42367 235 " " " " A 2 0 0 "PHE " " CD2" " " 6 0 1 C2 
    1790 14 2.07401 20.1597 -4.20415 235 " " " " A 2 0 0 "PHE " " CE1" " " 6 0 1 C2 
    1791 14 0.176181 18.8244 -3.58371 235 " " " " A 2 0 0 "PHE " " CE2" " " 6 0 1 C2 
    1792 14 1.18545 19.0642 -4.51026 235 " " " " A 2 0 0 "PHE " " CZ " " " 6 0 1 C2 
    1793 40 0.394218 18.4892 1.17034 236 " " " " A 43 0 0 "THR " " N  " " " 7 0 1 C2 
    1794 14 -0.380253 17.4694 1.72338 236 " " " " A 2 0 0 "THR " " CA " " " 6 0 1 C2 
    1795 14 0.573562 16.4848 2.51604 236 " " " " A 2 0 0 "THR " " C  " " " 6 0 1 C2 
    1796 23 1.69044 16.3005 2.07566 236 " " " " A 70 0 0 "THR " " O  " " " 8 0 1 C2 
    1797 14 -1.34692 16.8664 0.60031 236 " " " " A 2 0 0 "THR " " CB " " " 6 0 1 C2 
    1798 23 -2.44489 16.0881 1.03388 236 " " " " A 70 0 0 "THR " " OG1" " " 8 0 1 C2 
    1799 14 -0.649411 16.0581 -0.441184 236 " " " " A 2 0 0 "THR " " CG2" " " 6 0 1 C2 
    1800 40 0.176941 15.991 3.71378 237 " " " " A 43 0 0 "PRO " " N  " " " 7 0 1 C2 
    1801 14 1.02886 15.0579 4.55334 237 " " " " A 2 0 0 "PRO " " CA " " " 6 0 1 C2 
    1802 14 1.05709 13.6623 3.76007 237 " " " " A 2 0 0 "PRO " " C  " " " 6 0 1 C2 
    1803 23 0.0270688 13.2174 3.27834 237 " " " " A 70 0 0 "PRO " " O  " " " 8 0 1 C2 
    1804 14 0.37006 14.8881 5.92224 237 " " " " A 2 0 0 "PRO " " CB " " " 6 0 1 C2 
    1805 14 -1.06608 15.2858 5.67862 237 " " " " A 2 0 0 "PRO " " CG " " " 6 0 1 C2 
    1806 14 -1.09409 16.2353 4.47617 237 " " " " A 2 0 0 "PRO " " CD " " " 6 0 1 C2 
    1807 40 2.18969 13.0242 3.70377 238 " " " " A 43 0 0 "VAL " " N  " " " 7 0 1 C2 
    1808 14 2.45209 11.7975 3.01612 238 " " " " A 2 0 0 "VAL " " CA " " " 6 0 1 C2 
    1809 14 2.63933 10.7241 4.05853 238 " " " " A 2 0 0 "VAL " " C  " " " 6 0 1 C2 
    1810 23 3.38167 10.9159 5.03309 238 " " " " A 70 0 0 "VAL " " O  " " " 8 0 1 C2 
    1811 14 3.57282 11.9494 1.95735 238 " " " " A 2 0 0 "VAL " " CB " " " 6 0 1 C2 
    1812 14 3.67354 10.6288 1.08287 238 " " " " A 2 0 0 "VAL " " CG1" " " 6 0 1 C2 
    1813 14 3.31384 13.1347 1.06332 238 " " " " A 2 0 0 "VAL " " CG2" " " 6 0 1 C2 
    1814 40 2.11846 9.53855 3.85571 239 " " " " A 43 0 0 "HIE " " N  " " " 7 0 1 C2 
    1815 14 2.29676 8.4149 4.78188 239 " " " " A 2 0 0 "HIE " " CA " " " 6 0 1 C2 
    1816 14 3.31916 7.47777 4.24863 239 " " " " A 2 0 0 "HIE " " C  " " " 6 0 1 C2 
    1817 23 3.51487 7.43911 3.01199 239 " " " " A 70 0 0 "HIE " " O  " " " 8 0 1 C2 
    1818 14 0.863842 7.80122 4.80465 239 " " " " A 2 0 0 "HIE " " CB " " " 6 0 1 C2 
    1819 14 0.690788 6.66809 5.71396 239 " " " " A 2 0 0 "HIE " " CG " " " 6 0 1 C2 
    1820 40 0.731964 5.37227 5.17841 239 " " " " A 43 0 0 "HIE " " ND1" " " 7 0 1 C2 
    1821 14 0.594337 6.63319 7.06127 239 " " " " A 2 0 0 "HIE " " CD2" " " 6 0 1 C2 
    1822 14 0.48542 4.58843 6.28089 239 " " " " A 2 0 0 "HIE " " CE1" " " 6 0 1 C2 
    1823 40 0.538765 5.29701 7.39624 239 " " " " A 43 0 0 "HIE " " NE2" " " 7 0 1 C2 
    1824 40 3.91814 6.75113 5.14731 240 " " " " A 43 0 0 "PHE " " N  " " " 7 0 1 C2 
    1825 14 5.09679 5.97962 5.01065 240 " " " " A 2 0 0 "PHE " " CA " " " 6 0 1 C2 
    1826 14 5.16964 4.78073 4.03468 240 " " " " A 2 0 0 "PHE " " C  " " " 6 0 1 C2 
    1827 23 6.19848 4.4191 3.49587 240 " " " " A 70 0 0 "PHE " " O  " " " 8 0 1 C2 
    1828 14 5.629 5.57323 6.4277 240 " " " " A 2 0 0 "PHE " " CB " " " 6 0 1 C2 
    1829 14 5.14083 4.36505 7.10502 240 " " " " A 2 0 0 "PHE " " CG " " " 6 0 1 C2 
    1830 14 3.80464 4.1219 7.39387 240 " " " " A 2 0 0 "PHE " " CD1" " " 6 0 1 C2 
    1831 14 6.09094 3.34602 7.26984 240 " " " " A 2 0 0 "PHE " " CD2" " " 6 0 1 C2 
    1832 14 3.41231 2.82208 7.84278 240 " " " " A 2 0 0 "PHE " " CE1" " " 6 0 1 C2 
    1833 14 5.72503 2.09352 7.72786 240 " " " " A 2 0 0 "PHE " " CE2" " " 6 0 1 C2 
    1834 14 4.36115 1.8173 7.98312 240 " " " " A 2 0 0 "PHE " " CZ " " " 6 0 1 C2 
    1835 40 3.96465 4.26425 3.72995 241 " " " " A 43 0 0 "PHE " " N  " " " 7 0 1 C2 
    1836 14 3.60849 3.37208 2.6268 241 " " " " A 2 0 0 "PHE " " CA " " " 6 0 1 C2 
    1837 14 3.93253 3.9378 1.18895 241 " " " " A 2 0 0 "PHE " " C  " " " 6 0 1 C2 
    1838 23 3.83511 3.14395 0.282176 241 " " " " A 70 0 0 "PHE " " O  " " " 8 0 1 C2 
    1839 14 2.07293 2.96759 2.82062 241 " " " " A 2 0 0 "PHE " " CB " " " 6 0 1 C2 
    1840 14 1.8438 1.50551 3.00622 241 " " " " A 2 0 0 "PHE " " CG " " " 6 0 1 C2 
    1841 14 2.08802 1.02032 4.31313 241 " " " " A 2 0 0 "PHE " " CD1" " " 6 0 1 C2 
    1842 14 1.62161 0.635609 1.93339 241 " " " " A 2 0 0 "PHE " " CD2" " " 6 0 1 C2 
    1843 14 2.0449 -0.359374 4.51597 241 " " " " A 2 0 0 "PHE " " CE1" " " 6 0 1 C2 
    1844 14 1.74503 -0.746333 2.13907 241 " " " " A 2 0 0 "PHE " " CE2" " " 6 0 1 C2 
    1845 14 1.86819 -1.23918 3.41743 241 " " " " A 2 0 0 "PHE " " CZ " " " 6 0 1 C2 
    1846 40 4.28135 5.21997 1.05167 242 " " " " A 43 0 0 "ALA " " N  " " " 7 0 1 C2 
    1847 14 4.69305 5.73745 -0.25287 242 " " " " A 2 0 0 "ALA " " CA " " " 6 0 1 C2 
    1848 14 6.12824 5.35963 -0.63092 242 " " " " A 2 0 0 "ALA " " C  " " " 6 0 1 C2 
    1849 23 6.49534 5.23882 -1.82129 242 " " " " A 70 0 0 "ALA " " O  " " " 8 0 1 C2 
    1850 14 4.62619 7.29392 -0.185393 242 " " " " A 2 0 0 "ALA " " CB " " " 6 0 1 C2 
    1851 40 6.95724 5.00359 0.397534 243 " " " " A 43 0 0 "GLN " " N  " " " 7 0 1 C2 
    1852 14 8.29378 4.40473 0.153384 243 " " " " A 2 0 0 "GLN " " CA " " " 6 0 1 C2 
    1853 14 8.49602 3.09224 -0.662147 243 " " " " A 2 0 0 "GLN " " C  " " " 6 0 1 C2 
    1854 23 9.38377 3.12904 -1.48158 243 " " " " A 70 0 0 "GLN " " O  " " " 8 0 1 C2 
    1855 14 9.14646 4.31984 1.48132 243 " " " " A 2 0 0 "GLN " " CB " " " 6 0 1 C2 
    1856 14 9.25982 5.63795 2.24394 243 " " " " A 2 0 0 "GLN " " CG " " " 6 0 1 C2 
    1857 14 10.3049 6.60477 1.57349 243 " " " " A 2 0 0 "GLN " " CD " " " 6 0 1 C2 
    1858 23 10.3211 6.98323 0.447919 243 " " " " A 70 0 0 "GLN " " OE1" " " 8 0 1 C2 
    1859 40 11.1358 7.21735 2.43 243 " " " " A 43 0 0 "GLN " " NE2" " " 7 0 1 C2 
    1860 40 7.76728 1.99193 -0.392017 244 " " " " A 43 0 0 "PRO " " N  " " " 7 0 1 C2 
    1861 14 8.02451 0.759129 -1.1199 244 " " " " A 2 0 0 "PRO " " CA " " " 6 0 1 C2 
    1862 14 7.49271 0.721501 -2.61128 244 " " " " A 2 0 0 "PRO " " C  " " " 6 0 1 C2 
    1863 23 8.06777 0.0613449 -3.44191 244 " " " " A 70 0 0 "PRO " " O  " " " 8 0 1 C2 
    1864 14 7.37577 -0.30915 -0.211391 244 " " " " A 2 0 0 "PRO " " CB " " " 6 0 1 C2 
    1865 14 6.30148 0.399094 0.641274 244 " " " " A 2 0 0 "PRO " " CG " " " 6 0 1 C2 
    1866 14 6.86643 1.84907 0.747361 244 " " " " A 2 0 0 "PRO " " CD " " " 6 0 1 C2 
    1867 40 6.36934 1.39606 -2.93483 245 " " " " A 43 0 0 "VAL " " N  " " " 7 0 1 C2 
    1868 14 5.74027 1.27994 -4.2708 245 " " " " A 2 0 0 "VAL " " CA " " " 6 0 1 C2 
    1869 14 6.49267 1.99983 -5.47348 245 " " " " A 2 0 0 "VAL " " C  " " " 6 0 1 C2 
    1870 23 6.10458 1.76821 -6.63688 245 " " " " A 70 0 0 "VAL " " O  " " " 8 0 1 C2 
    1871 14 4.25256 1.78479 -4.23485 245 " " " " A 2 0 0 "VAL " " CB " " " 6 0 1 C2 
    1872 14 3.46935 0.714474 -3.37403 245 " " " " A 2 0 0 "VAL " " CG1" " " 6 0 1 C2 
    1873 14 4.17507 3.1942 -3.67936 245 " " " " A 2 0 0 "VAL " " CG2" " " 6 0 1 C2 
    1874 40 7.53601 2.7592 -5.25318 246 " " " " A 43 0 0 "VAL " " N  " " " 7 0 1 C2 
    1875 14 8.40837 3.3797 -6.23854 246 " " " " A 2 0 0 "VAL " " CA " " " 6 0 1 C2 
    1876 14 9.22952 2.29972 -7.01179 246 " " " " A 2 0 0 "VAL " " C  " " " 6 0 1 C2 
    1877 23 8.82291 1.90291 -8.0739 246 " " " " A 70 0 0 "VAL " " O  " " " 8 0 1 C2 
    1878 14 9.2389 4.38653 -5.48078 246 " " " " A 2 0 0 "VAL " " CB " " " 6 0 1 C2 
    1879 14 10.2186 5.17552 -6.36561 246 " " " " A 2 0 0 "VAL " " CG1" " " 6 0 1 C2 
    1880 14 8.46647 5.42109 -4.60844 246 " " " " A 2 0 0 "VAL " " CG2" " " 6 0 1 C2 
    1881 40 10.1135 1.62925 -6.30481 247 " " " " A 43 0 0 "THR " " N  " " " 7 0 1 C2 
    1882 14 10.7094 0.360921 -6.50097 247 " " " " A 2 0 0 "THR " " CA " " " 6 0 1 C2 
    1883 14 9.841 -0.847999 -6.88064 247 " " " " A 2 0 0 "THR " " C  " " " 6 0 1 C2 
    1884 23 10.3688 -1.96696 -7.03775 247 " " " " A 70 0 0 "THR " " O  " " " 8 0 1 C2 
    1885 14 11.742 0.132989 -5.33944 247 " " " " A 2 0 0 "THR " " CB " " " 6 0 1 C2 
    1886 23 11.1396 0.201951 -4.07225 247 " " " " A 70 0 0 "THR " " OG1" " " 8 0 1 C2 
    1887 14 12.8907 1.10724 -5.37707 247 " " " " A 2 0 0 "THR " " CG2" " " 6 0 1 C2 
    1888 40 8.54198 -0.721027 -7.07703 248 " " " " A 43 0 0 "LEU " " N  " " " 7 0 1 C2 
    1889 14 7.60695 -1.84565 -7.30496 248 " " " " A 2 0 0 "LEU " " CA " " " 6 0 1 C2 
    1890 14 6.68886 -1.49947 -8.54421 248 " " " " A 2 0 0 "LEU " " C  " " " 6 0 1 C2 
    1891 23 7.12082 -1.68293 -9.67851 248 " " " " A 70 0 0 "LEU " " O  " " " 8 0 1 C2 
    1892 14 7.11276 -2.29114 -5.93778 248 " " " " A 2 0 0 "LEU " " CB " " " 6 0 1 C2 
    1893 14 5.9756 -3.33126 -5.88962 248 " " " " A 2 0 0 "LEU " " CG " " " 6 0 1 C2 
    1894 14 6.25306 -4.52997 -6.78095 248 " " " " A 2 0 0 "LEU " " CD1" " " 6 0 1 C2 
    1895 14 5.41567 -3.71213 -4.48864 248 " " " " A 2 0 0 "LEU " " CD2" " " 6 0 1 C2 
    1896 40 5.54143 -0.88623 -8.36795 249 " " " " A 43 0 0 "ILE " " N  " " " 7 0 1 C2 
    1897 14 4.61566 -0.470218 -9.42721 249 " " " " A 2 0 0 "ILE " " CA " " " 6 0 1 C2 
    1898 14 5.24466 0.697408 -10.2106 249 " " " " A 2 0 0 "ILE " " C  " " " 6 0 1 C2 
    1899 23 5.31224 0.667657 -11.3968 249 " " " " A 70 0 0 "ILE " " O  " " " 8 0 1 C2 
    1900 14 3.12563 -0.0797226 -8.8823 249 " " " " A 2 0 0 "ILE " " CB " " " 6 0 1 C2 
    1901 14 2.4321 -1.2199 -8.1506 249 " " " " A 2 0 0 "ILE " " CG1" " " 6 0 1 C2 
    1902 14 2.21074 0.550973 -10.006 249 " " " " A 2 0 0 "ILE " " CG2" " " 6 0 1 C2 
    1903 14 1.73705 -0.691524 -6.9254 249 " " " " A 2 0 0 "ILE " " CD1" " " 6 0 1 C2 
    1904 40 5.78908 1.69868 -9.50591 250 " " " " A 43 0 0 "GLY " " N  " " " 7 0 1 C2 
    1905 14 6.36861 2.86771 -10.1271 250 " " " " A 2 0 0 "GLY " " CA " " " 6 0 1 C2 
    1906 14 7.57702 2.50869 -11.0165 250 " " " " A 2 0 0 "GLY " " C  " " " 6 0 1 C2 
    1907 23 7.76166 3.18156 -12.036 250 " " " " A 70 0 0 "GLY " " O  " " " 8 0 1 C2 
    1908 40 8.3017 1.42094 -10.7418 251 " " " " A 43 0 0 "LEU " " N  " " " 7 0 1 C2 
    1909 14 9.47868 0.970879 -11.4488 251 " " " " A 2 0 0 "LEU " " CA " " " 6 0 1 C2 
    1910 14 9.13741 0.266835 -12.7083 251 " " " " A 2 0 0 "LEU " " C  " " " 6 0 1 C2 
    1911 23 9.58359 0.592442 -13.7806 251 " " " " A 70 0 0 "LEU " " O  " " " 8 0 1 C2 
    1912 14 10.2764 -0.0542251 -10.452 251 " " " " A 2 0 0 "LEU " " CB " " " 6 0 1 C2 
    1913 14 11.525 -0.732391 -11.0277 251 " " " " A 2 0 0 "LEU " " CG " " " 6 0 1 C2 
    1914 14 12.6458 0.262643 -11.3695 251 " " " " A 2 0 0 "LEU " " CD1" " " 6 0 1 C2 
    1915 14 12.0096 -2.00955 -10.4052 251 " " " " A 2 0 0 "LEU " " CD2" " " 6 0 1 C2 
    1916 40 8.23931 -0.686626 -12.7007 252 " " " " A 43 0 0 "GLY " " N  " " " 7 0 1 C2 
    1917 14 7.94536 -1.72339 -13.696 252 " " " " A 2 0 0 "GLY " " CA " " " 6 0 1 C2 
    1918 14 7.18806 -1.00093 -14.8615 252 " " " " A 2 0 0 "GLY " " C  " " " 6 0 1 C2 
    1919 23 7.48204 -1.31919 -15.9827 252 " " " " A 70 0 0 "GLY " " O  " " " 8 0 1 C2 
    1920 40 6.34161 0.008725 -14.5265 253 " " " " A 43 0 0 "ILE " " N  " " " 7 0 1 C2 
    1921 14 5.62878 0.86242 -15.48 253 " " " " A 2 0 0 "ILE " " CA " " " 6 0 1 C2 
    1922 14 6.52798 2.01624 -15.9232 253 " " " " A 2 0 0 "ILE " " C  " " " 6 0 1 C2 
    1923 23 6.50755 2.36282 -17.1432 253 " " " " A 70 0 0 "ILE " " O  " " " 8 0 1 C2 
    1924 14 4.24836 1.39327 -14.9035 253 " " " " A 2 0 0 "ILE " " CB " " " 6 0 1 C2 
    1925 14 3.31292 0.314637 -14.4229 253 " " " " A 2 0 0 "ILE " " CG1" " " 6 0 1 C2 
    1926 14 3.51945 2.20493 -16.0031 253 " " " " A 2 0 0 "ILE " " CG2" " " 6 0 1 C2 
    1927 14 2.06432 0.796204 -13.661 253 " " " " A 2 0 0 "ILE " " CD1" " " 6 0 1 C2 
    1928 40 7.49759 2.45784 -15.1238 254 " " " " A 43 0 0 "ALA " " N  " " " 7 0 1 C2 
    1929 14 8.52427 3.35971 -15.6589 254 " " " " A 2 0 0 "ALA " " CA " " " 6 0 1 C2 
    1930 14 9.497 2.69208 -16.6944 254 " " " " A 2 0 0 "ALA " " C  " " " 6 0 1 C2 
    1931 23 9.79573 3.27304 -17.7298 254 " " " " A 70 0 0 "ALA " " O  " " " 8 0 1 C2 
    1932 14 9.44584 3.90807 -14.5174 254 " " " " A 2 0 0 "ALA " " CB " " " 6 0 1 C2 
    1933 40 9.91577 1.45424 -16.4463 255 " " " " A 43 0 0 "ILE " " N  " " " 7 0 1 C2 
    1934 14 10.6602 0.575738 -17.3442 255 " " " " A 2 0 0 "ILE " " CA " " " 6 0 1 C2 
    1935 14 9.89137 0.463231 -18.6731 255 " " " " A 2 0 0 "ILE " " C  " " " 6 0 1 C2 
    1936 23 10.5012 0.698903 -19.6981 255 " " " " A 70 0 0 "ILE " " O  " " " 8 0 1 C2 
    1937 14 11.1422 -0.703281 -16.7592 255 " " " " A 2 0 0 "ILE " " CB " " " 6 0 1 C2 
    1938 14 12.0043 -0.333255 -15.5053 255 " " " " A 2 0 0 "ILE " " CG1" " " 6 0 1 C2 
    1939 14 11.8816 -1.59488 -17.7216 255 " " " " A 2 0 0 "ILE " " CG2" " " 6 0 1 C2 
    1940 14 12.0348 -1.54161 -14.6603 255 " " " " A 2 0 0 "ILE " " CD1" " " 6 0 1 C2 
    1941 40 8.58352 0.120637 -18.5939 256 " " " " A 43 0 0 "ASH " " N  " " " 7 0 1 C2 
    1942 14 7.69491 -0.271266 -19.7235 256 " " " " A 2 0 0 "ASH " " CA " " " 6 0 1 C2 
    1943 14 7.46364 0.818978 -20.8347 256 " " " " A 2 0 0 "ASH " " C  " " " 6 0 1 C2 
    1944 23 7.4656 0.605492 -22.0542 256 " " " " A 70 0 0 "ASH " " O  " " " 8 0 1 C2 
    1945 14 6.24256 -0.68917 -19.322 256 " " " " A 2 0 0 "ASH " " CB " " " 6 0 1 C2 
    1946 14 5.38946 -1.18485 -20.5343 256 " " " " A 2 0 0 "ASH " " CG " " " 6 0 1 C2 
    1947 23 5.74968 -1.67448 -21.5802 256 " " " " A 70 0 0 "ASH " " OD1" " " 8 0 1 C2 
    1948 23 4.06415 -0.990874 -20.3356 256 " " " " A 70 0 0 "ASH " " OD2" " " 8 0 1 C2 
    1949 40 7.54153 2.07136 -20.3858 257 " " " " A 43 0 0 "TYR " " N  " " " 7 0 1 C2 
    1950 14 7.44962 3.27123 -21.207 257 " " " " A 2 0 0 "TYR " " CA " " " 6 0 1 C2 
    1951 14 8.61507 3.38666 -22.2063 257 " " " " A 2 0 0 "TYR " " C  " " " 6 0 1 C2 
    1952 23 8.49759 3.36903 -23.4611 257 " " " " A 70 0 0 "TYR " " O  " " " 8 0 1 C2 
    1953 14 7.41641 4.49817 -20.2773 257 " " " " A 2 0 0 "TYR " " CB " " " 6 0 1 C2 
    1954 14 6.06398 4.68193 -19.5845 257 " " " " A 2 0 0 "TYR " " CG " " " 6 0 1 C2 
    1955 14 5.72635 5.88134 -18.9483 257 " " " " A 2 0 0 "TYR " " CD1" " " 6 0 1 C2 
    1956 14 5.01908 3.76334 -19.7149 257 " " " " A 2 0 0 "TYR " " CD2" " " 6 0 1 C2 
    1957 14 4.4626 6.2207 -18.5142 257 " " " " A 2 0 0 "TYR " " CE1" " " 6 0 1 C2 
    1958 14 3.80773 3.94841 -19.103 257 " " " " A 2 0 0 "TYR " " CE2" " " 6 0 1 C2 
    1959 14 3.52057 5.20978 -18.5087 257 " " " " A 2 0 0 "TYR " " CZ " " " 6 0 1 C2 
    1960 23 2.33477 5.32185 -17.8881 257 " " " " A 70 0 0 "TYR " " OH " " " 8 0 1 C2 
    1961 40 9.82471 3.26655 -21.6092 258 " " " " A 43 0 0 "GLY " " N  " " " 7 0 1 C2 
    1962 14 11.1747 3.22805 -22.3467 258 " " " " A 2 0 0 "GLY " " CA " " " 6 0 1 C2 
    1963 14 11.3507 1.92107 -23.1883 258 " " " " A 2 0 0 "GLY " " C  " " " 6 0 1 C2 
    1964 23 12.0578 1.93594 -24.17 258 " " " " A 70 0 0 "GLY " " O  " " " 8 0 1 C2 
    1965 40 10.7162 0.825944 -22.7685 259 " " " " A 43 0 0 "LEU " " N  " " " 7 0 1 C2 
    1966 14 10.8169 -0.481639 -23.4113 259 " " " " A 2 0 0 "LEU " " CA " " " 6 0 1 C2 
    1967 14 10.1366 -0.379378 -24.8139 259 " " " " A 2 0 0 "LEU " " C  " " " 6 0 1 C2 
    1968 23 10.7101 -0.975528 -25.7021 259 " " " " A 70 0 0 "LEU " " O  " " " 8 0 1 C2 
    1969 14 10.3282 -1.59749 -22.4515 259 " " " " A 2 0 0 "LEU " " CB " " " 6 0 1 C2 
    1970 14 10.2319 -3.08383 -23.0498 259 " " " " A 2 0 0 "LEU " " CG " " " 6 0 1 C2 
    1971 14 11.6071 -3.67485 -23.005 259 " " " " A 2 0 0 "LEU " " CD1" " " 6 0 1 C2 
    1972 14 9.23852 -3.97114 -22.2647 259 " " " " A 2 0 0 "LEU " " CD2" " " 6 0 1 C2 
    1973 40 8.99116 0.328317 -24.9229 260 " " " " A 43 0 0 "PHE " " N  " " " 7 0 1 C2 
    1974 14 8.16649 0.571191 -26.0431 260 " " " " A 2 0 0 "PHE " " CA " " " 6 0 1 C2 
    1975 14 8.89963 1.33103 -27.1215 260 " " " " A 2 0 0 "PHE " " C  " " " 6 0 1 C2 
    1976 23 8.81345 1.04909 -28.3234 260 " " " " A 70 0 0 "PHE " " O  " " " 8 0 1 C2 
    1977 14 6.88029 1.18411 -25.6391 260 " " " " A 2 0 0 "PHE " " CB " " " 6 0 1 C2 
    1978 14 5.71499 1.31464 -26.6696 260 " " " " A 2 0 0 "PHE " " CG " " " 6 0 1 C2 
    1979 14 4.58957 1.98187 -26.2787 260 " " " " A 2 0 0 "PHE " " CD1" " " 6 0 1 C2 
    1980 14 5.73795 0.660157 -27.8939 260 " " " " A 2 0 0 "PHE " " CD2" " " 6 0 1 C2 
    1981 14 3.48248 2.02117 -27.1479 260 " " " " A 2 0 0 "PHE " " CE1" " " 6 0 1 C2 
    1982 14 4.6246 0.561051 -28.6837 260 " " " " A 2 0 0 "PHE " " CE2" " " 6 0 1 C2 
    1983 14 3.51381 1.32624 -28.3505 260 " " " " A 2 0 0 "PHE " " CZ " " " 6 0 1 C2 
    1984 40 9.70463 2.34411 -26.7145 261 " " " " A 43 0 0 "ILE " " N  " " " 7 0 1 C2 
    1985 14 10.5549 3.06179 -27.6474 261 " " " " A 2 0 0 "ILE " " CA " " " 6 0 1 C2 
    1986 14 11.7208 2.14431 -28.1802 261 " " " " A 2 0 0 "ILE " " C  " " " 6 0 1 C2 
    1987 23 11.9902 2.19651 -29.4112 261 " " " " A 70 0 0 "ILE " " O  " " " 8 0 1 C2 
    1988 14 11.1699 4.22537 -26.8968 261 " " " " A 2 0 0 "ILE " " CB " " " 6 0 1 C2 
    1989 14 10.2658 5.0109 -26.0498 261 " " " " A 2 0 0 "ILE " " CG1" " " 6 0 1 C2 
    1990 14 11.9962 5.15544 -27.9069 261 " " " " A 2 0 0 "ILE " " CG2" " " 6 0 1 C2 
    1991 14 9.09297 5.67161 -26.8655 261 " " " " A 2 0 0 "ILE " " CD1" " " 6 0 1 C2 
    1992 40 12.2559 1.22541 -27.3474 262 " " " " A 43 0 0 "VAL " " N  " " " 7 0 1 C2 
    1993 14 13.4075 0.352601 -27.734 262 " " " " A 2 0 0 "VAL " " CA " " " 6 0 1 C2 
    1994 14 12.8126 -0.765514 -28.6552 262 " " " " A 2 0 0 "VAL " " C  " " " 6 0 1 C2 
    1995 23 13.4577 -1.18221 -29.6137 262 " " " " A 70 0 0 "VAL " " O  " " " 8 0 1 C2 
    1996 14 14.0726 -0.34098 -26.5058 262 " " " " A 2 0 0 "VAL " " CB " " " 6 0 1 C2 
    1997 14 15.101 -1.43545 -26.8818 262 " " " " A 2 0 0 "VAL " " CG1" " " 6 0 1 C2 
    1998 14 14.8653 0.699307 -25.6099 262 " " " " A 2 0 0 "VAL " " CG2" " " 6 0 1 C2 
    1999 40 11.5451 -1.18306 -28.4878 263 " " " " A 43 0 0 "SER " " N  " " " 7 0 1 C2 
    2000 14 10.8749 -2.14052 -29.2804 263 " " " " A 2 0 0 "SER " " CA " " " 6 0 1 C2 
    2001 14 10.3678 -1.43959 -30.5544 263 " " " " A 2 0 0 "SER " " C  " " " 6 0 1 C2 
    2002 23 10.533 -2.05454 -31.5975 263 " " " " A 70 0 0 "SER " " O  " " " 8 0 1 C2 
    2003 14 9.68576 -2.80037 -28.56 263 " " " " A 2 0 0 "SER " " CB " " " 6 0 1 C2 
    2004 23 10.0629 -3.42221 -27.3154 263 " " " " A 70 0 0 "SER " " OG " " " 8 0 1 C2 
    2005 40 9.76763 -0.208202 -30.5686 264 " " " " A 43 0 0 "ARG " " N  " " " 7 0 1 C2 
    2006 14 9.36137 0.470494 -31.8294 264 " " " " A 2 0 0 "ARG " " CA " " " 6 0 1 C2 
    2007 14 10.554 0.720654 -32.7517 264 " " " " A 2 0 0 "ARG " " C  " " " 6 0 1 C2 
    2008 23 10.3942 0.798959 -33.9546 264 " " " " A 70 0 0 "ARG " " O  " " " 8 0 1 C2 
    2009 14 8.66235 1.78211 -31.5241 264 " " " " A 2 0 0 "ARG " " CB " " " 6 0 1 C2 
    2010 14 7.9513 2.52235 -32.7623 264 " " " " A 2 0 0 "ARG " " CG " " " 6 0 1 C2 
    2011 14 6.73034 1.83375 -33.4074 264 " " " " A 2 0 0 "ARG " " CD " " " 6 0 1 C2 
    2012 40 6.41364 2.61205 -34.6603 264 " " " " A 43 0 0 "ARG " " NE " " " 7 0 1 C2 
    2013 14 5.24479 2.89938 -35.147 264 " " " " A 2 0 0 "ARG " " CZ " " " 6 0 1 C2 
    2014 40 5.27882 3.57576 -36.2576 264 " " " " A 43 0 0 "ARG " " NH1" " " 7 0 1 C2 
    2015 40 4.07997 2.57199 -34.5875 264 " " " " A 43 0 0 "ARG " " NH2" " " 7 0 1 C2 
    2016 40 11.7684 0.791325 -32.1524 265 " " " " A 43 0 0 "PHE " " N  " " " 7 0 1 C2 
    2017 14 13.0616 0.925526 -32.8837 265 " " " " A 2 0 0 "PHE " " CA " " " 6 0 1 C2 
    2018 14 13.3286 -0.349723 -33.7102 265 " " " " A 2 0 0 "PHE " " C  " " " 6 0 1 C2 
    2019 23 13.9225 -0.293048 -34.8323 265 " " " " A 70 0 0 "PHE " " O  " " " 8 0 1 C2 
    2020 14 14.1317 1.17289 -31.7872 265 " " " " A 2 0 0 "PHE " " CB " " " 6 0 1 C2 
    2021 14 15.2966 2.02327 -32.2431 265 " " " " A 2 0 0 "PHE " " CG " " " 6 0 1 C2 
    2022 14 15.286 3.39217 -31.9586 265 " " " " A 2 0 0 "PHE " " CD1" " " 6 0 1 C2 
    2023 14 16.3545 1.48327 -32.9569 265 " " " " A 2 0 0 "PHE " " CD2" " " 6 0 1 C2 
    2024 14 16.3899 4.25513 -32.1529 265 " " " " A 2 0 0 "PHE " " CE1" " " 6 0 1 C2 
    2025 14 17.4595 2.29709 -33.3008 265 " " " " A 2 0 0 "PHE " " CE2" " " 6 0 1 C2 
    2026 14 17.4303 3.63131 -32.8763 265 " " " " A 2 0 0 "PHE " " CZ " " " 6 0 1 C2 
    2027 40 12.8692 -1.55569 -33.2905 266 " " " " A 43 0 0 "ARG " " N  " " " 7 0 1 C2 
    2028 14 13.08 -2.84264 -34.0471 266 " " " " A 2 0 0 "ARG " " CA " " " 6 0 1 C2 
    2029 14 12.2123 -2.71371 -35.352 266 " " " " A 2 0 0 "ARG " " C  " " " 6 0 1 C2 
    2030 23 12.6155 -3.17622 -36.4007 266 " " " " A 70 0 0 "ARG " " O  " " " 8 0 1 C2 
    2031 14 12.671 -4.04581 -33.2233 266 " " " " A 2 0 0 "ARG " " CB " " " 6 0 1 C2 
    2032 14 13.3107 -4.16017 -31.8201 266 " " " " A 2 0 0 "ARG " " CG " " " 6 0 1 C2 
    2033 14 12.5868 -5.25043 -31.0349 266 " " " " A 2 0 0 "ARG " " CD " " " 6 0 1 C2 
    2034 40 12.7788 -6.53146 -31.718 266 " " " " A 43 0 0 "ARG " " NE " " " 7 0 1 C2 
    2035 14 11.7624 -7.32983 -32.0704 266 " " " " A 2 0 0 "ARG " " CZ " " " 6 0 1 C2 
    2036 40 10.4534 -7.01555 -31.9662 266 " " " " A 43 0 0 "ARG " " NH1" " " 7 0 1 C2 
    2037 40 12.0629 -8.49596 -32.5758 266 " " " " A 43 0 0 "ARG " " NH2" " " 7 0 1 C2 
    2038 40 11.1275 -1.94732 -35.2263 267 " " " " A 43 0 0 "GLU " " N  " " " 7 0 1 C2 
    2039 14 10.0504 -1.86619 -36.2052 267 " " " " A 2 0 0 "GLU " " CA " " " 6 0 1 C2 
    2040 14 10.391 -0.878444 -37.2779 267 " " " " A 2 0 0 "GLU " " C  " " " 6 0 1 C2 
    2041 23 10.2394 -1.1978 -38.4578 267 " " " " A 70 0 0 "GLU " " O  " " " 8 0 1 C2 
    2042 14 8.74057 -1.47328 -35.5012 267 " " " " A 2 0 0 "GLU " " CB " " " 6 0 1 C2 
    2043 14 8.33702 -2.38587 -34.2894 267 " " " " A 2 0 0 "GLU " " CG " " " 6 0 1 C2 
    2044 14 7.64731 -3.63957 -34.7726 267 " " " " A 2 0 0 "GLU " " CD " " " 6 0 1 C2 
    2045 23 7.50773 -3.88715 -35.9535 267 " " " " A 70 0 0 "GLU " " OE1" " " 8 0 1 C2 
    2046 23 7.36204 -4.44358 -33.8522 267 " " " " A 70 0 0 "GLU " " OE2" " " 8 0 1 C2 
    2047 40 10.751 0.368169 -36.8759 268 " " " " A 43 0 0 "GLU " " N  " " " 7 0 1 C2 
    2048 14 11.2433 1.51631 -37.7249 268 " " " " A 2 0 0 "GLU " " CA " " " 6 0 1 C2 
    2049 14 12.5684 1.03771 -38.3892 268 " " " " A 2 0 0 "GLU " " C  " " " 6 0 1 C2 
    2050 23 12.7648 1.52744 -39.4977 268 " " " " A 70 0 0 "GLU " " O  " " " 8 0 1 C2 
    2051 14 11.5275 2.78415 -36.8686 268 " " " " A 2 0 0 "GLU " " CB " " " 6 0 1 C2 
    2052 14 10.2226 3.42417 -36.2404 268 " " " " A 2 0 0 "GLU " " CG " " " 6 0 1 C2 
    2053 14 9.04649 3.73388 -37.1228 268 " " " " A 2 0 0 "GLU " " CD " " " 6 0 1 C2 
    2054 23 7.91622 3.75763 -36.5694 268 " " " " A 70 0 0 "GLU " " OE1" " " 8 0 1 C2 
    2055 23 9.19796 3.82252 -38.3749 268 " " " " A 70 0 0 "GLU " " OE2" " " 8 0 1 C2 
    2056 40 13.2888 0.0834816 -37.7647 269 " " " " A 43 0 0 "ILE " " N  " " " 7 0 1 C2 
    2057 14 14.4402 -0.548431 -38.5124 269 " " " " A 2 0 0 "ILE " " CA " " " 6 0 1 C2 
    2058 14 13.9829 -1.43741 -39.6363 269 " " " " A 2 0 0 "ILE " " C  " " " 6 0 1 C2 
    2059 23 14.5287 -1.39726 -40.7512 269 " " " " A 70 0 0 "ILE " " O  " " " 8 0 1 C2 
    2060 14 15.36 -1.242 -37.4666 269 " " " " A 2 0 0 "ILE " " CB " " " 6 0 1 C2 
    2061 14 16.3157 -0.17118 -36.869 269 " " " " A 2 0 0 "ILE " " CG1" " " 6 0 1 C2 
    2062 14 16.1822 -2.43468 -38.0094 269 " " " " A 2 0 0 "ILE " " CG2" " " 6 0 1 C2 
    2063 14 17.4326 -0.684596 -35.9203 269 " " " " A 2 0 0 "ILE " " CD1" " " 6 0 1 C2 
    2064 40 12.8961 -2.26697 -39.49 270 " " " " A 43 0 0 "ALA " " N  " " " 7 0 1 C2 
    2065 14 12.4944 -3.1995 -40.4996 270 " " " " A 2 0 0 "ALA " " CA " " " 6 0 1 C2 
    2066 14 11.8721 -2.51091 -41.728 270 " " " " A 2 0 0 "ALA " " C  " " " 6 0 1 C2 
    2067 23 11.7478 -3.10955 -42.7655 270 " " " " A 70 0 0 "ALA " " O  " " " 8 0 1 C2 
    2068 14 11.4678 -4.26943 -40.0425 270 " " " " A 2 0 0 "ALA " " CB " " " 6 0 1 C2 
    2069 40 11.4744 -1.24959 -41.6508 271 " " " " A 43 0 0 "GLU " " N  " " " 7 0 1 C2 
    2070 14 11.0397 -0.30239 -42.7186 271 " " " " A 2 0 0 "GLU " " CA " " " 6 0 1 C2 
    2071 14 12.237 0.033738 -43.549 271 " " " " A 2 0 0 "GLU " " C  " " " 6 0 1 C2 
    2072 23 11.9855 0.288773 -44.7469 271 " " " " A 70 0 0 "GLU " " O  " " " 8 0 1 C2 
    2073 14 10.4068 0.926366 -42.0024 271 " " " " A 2 0 0 "GLU " " CB " " " 6 0 1 C2 
    2074 14 9.19148 1.51867 -42.6512 271 " " " " A 2 0 0 "GLU " " CG " " " 6 0 1 C2 
    2075 14 7.94583 0.693532 -42.6787 271 " " " " A 2 0 0 "GLU " " CD " " " 6 0 1 C2 
    2076 23 7.50661 0.219468 -41.6436 271 " " " " A 70 0 0 "GLU " " OE1" " " 8 0 1 C2 
    2077 23 7.4127 0.480897 -43.7688 271 " " " " A 70 0 0 "GLU " " OE2" " " 8 0 1 C2 
    2078 40 13.4401 -0.0534317 -43.0566 272 " " " " A 43 0 0 "GLY " " N  " " " 7 0 1 C2 
    2079 14 14.7134 -0.0687019 -43.7784 272 " " " " A 2 0 0 "GLY " " CA " " " 6 0 1 C2 
    2080 14 15.5817 1.23874 -43.5229 272 " " " " A 2 0 0 "GLY " " C  " " " 6 0 1 C2 
    2081 23 15.823 2.02563 -44.4684 272 " " " " A 70 0 0 "GLY " " O  " " " 8 0 1 C2 
    2082 40 15.8586 1.56825 -42.2679 273 " " " " A 43 0 0 "TYR " " N  " " " 7 0 1 C2 
    2083 14 16.3767 2.84493 -41.7893 273 " " " " A 2 0 0 "TYR " " CA " " " 6 0 1 C2 
    2084 14 17.4888 2.69375 -40.8552 273 " " " " A 2 0 0 "TYR " " C  " " " 6 0 1 C2 
    2085 23 17.5784 1.74814 -40.0619 273 " " " " A 70 0 0 "TYR " " O  " " " 8 0 1 C2 
    2086 14 15.2144 3.69906 -41.1936 273 " " " " A 2 0 0 "TYR " " CB " " " 6 0 1 C2 
    2087 14 14.426 4.24331 -42.3416 273 " " " " A 2 0 0 "TYR " " CG " " " 6 0 1 C2 
    2088 14 13.1123 3.74864 -42.6474 273 " " " " A 2 0 0 "TYR " " CD1" " " 6 0 1 C2 
    2089 14 14.8695 5.37758 -43.0605 273 " " " " A 2 0 0 "TYR " " CD2" " " 6 0 1 C2 
    2090 14 12.4612 4.13271 -43.8619 273 " " " " A 2 0 0 "TYR " " CE1" " " 6 0 1 C2 
    2091 14 14.191 5.75794 -44.2658 273 " " " " A 2 0 0 "TYR " " CE2" " " 6 0 1 C2 
    2092 14 13.0642 5.08817 -44.678 273 " " " " A 2 0 0 "TYR " " CZ " " " 6 0 1 C2 
    2093 23 12.3481 5.46708 -45.7574 273 " " " " A 70 0 0 "TYR " " OH " " " 8 0 1 C2 
    2094 40 18.3256 3.73482 -40.8317 274 " " " " A 43 0 0 "ASP " " N  " " " 7 0 1 C2 
    2095 14 19.4415 3.99146 -39.9881 274 " " " " A 2 0 0 "ASP " " CA " " " 6 0 1 C2 
    2096 14 18.98 4.72334 -38.66 274 " " " " A 2 0 0 "ASP " " C  " " " 6 0 1 C2 
    2097 23 17.7946 5.06048 -38.5854 274 " " " " A 70 0 0 "ASP " " O  " " " 8 0 1 C2 
    2098 14 20.3499 4.90295 -40.8212 274 " " " " A 2 0 0 "ASP " " CB " " " 6 0 1 C2 
    2099 14 20.0046 6.39983 -41.0321 274 " " " " A 2 0 0 "ASP " " CG " " " 6 0 1 C2 
    2100 23 18.8708 6.77986 -41.4046 274 " " " " A 70 0 0 "ASP " " OD1" " " 8 0 1 C2 
    2101 23 20.9255 7.23063 -40.9774 274 " " " " A 70 0 0 "ASP " " OD2" " " 8 0 1 C2 
    2102 40 19.8588 4.69067 -37.5924 275 " " " " A 43 0 0 "THR " " N  " " " 7 0 1 C2 
    2103 14 19.5734 5.27208 -36.2527 275 " " " " A 2 0 0 "THR " " CA " " " 6 0 1 C2 
    2104 14 18.9636 6.69674 -36.1454 275 " " " " A 2 0 0 "THR " " C  " " " 6 0 1 C2 
    2105 23 17.9746 6.92301 -35.4124 275 " " " " A 70 0 0 "THR " " O  " " " 8 0 1 C2 
    2106 14 20.8426 5.2114 -35.2757 275 " " " " A 2 0 0 "THR " " CB " " " 6 0 1 C2 
    2107 23 21.9465 5.94417 -35.8293 275 " " " " A 70 0 0 "THR " " OG1" " " 8 0 1 C2 
    2108 14 21.2396 3.78523 -34.9385 275 " " " " A 2 0 0 "THR " " CG2" " " 6 0 1 C2 
    2109 40 19.5949 7.63936 -36.8703 276 " " " " A 43 0 0 "GLU " " N  " " " 7 0 1 C2 
    2110 14 19.1519 9.01737 -37.0629 276 " " " " A 2 0 0 "GLU " " CA " " " 6 0 1 C2 
    2111 14 17.6495 9.00593 -37.3094 276 " " " " A 2 0 0 "GLU " " C  " " " 6 0 1 C2 
    2112 23 16.9203 9.67202 -36.5842 276 " " " " A 70 0 0 "GLU " " O  " " " 8 0 1 C2 
    2113 14 20.0735 9.85753 -38.0215 276 " " " " A 2 0 0 "GLU " " CB " " " 6 0 1 C2 
    2114 14 19.5784 9.9694 -39.4708 276 " " " " A 2 0 0 "GLU " " CG " " " 6 0 1 C2 
    2115 14 18.486 10.9963 -39.8396 276 " " " " A 2 0 0 "GLU " " CD " " " 6 0 1 C2 
    2116 23 18.1394 11.9028 -39.03 276 " " " " A 70 0 0 "GLU " " OE1" " " 8 0 1 C2 
    2117 23 17.957 10.8598 -40.8998 276 " " " " A 70 0 0 "GLU " " OE2" " " 8 0 1 C2 
    2118 40 17.1625 8.27588 -38.3156 277 " " " " A 43 0 0 "ALA " " N  " " " 7 0 1 C2 
    2119 14 15.6949 8.27631 -38.7343 277 " " " " A 2 0 0 "ALA " " CA " " " 6 0 1 C2 
    2120 14 14.8231 7.56627 -37.6846 277 " " " " A 2 0 0 "ALA " " C  " " " 6 0 1 C2 
    2121 23 13.7167 7.89574 -37.3606 277 " " " " A 70 0 0 "ALA " " O  " " " 8 0 1 C2 
    2122 14 15.5468 7.63753 -40.1314 277 " " " " A 2 0 0 "ALA " " CB " " " 6 0 1 C2 
    2123 40 15.3739 6.49687 -37.1923 278 " " " " A 43 0 0 "ALA " " N  " " " 7 0 1 C2 
    2124 14 14.7788 5.73595 -36.0591 278 " " " " A 2 0 0 "ALA " " CA " " " 6 0 1 C2 
    2125 14 14.4865 6.59155 -34.8524 278 " " " " A 2 0 0 "ALA " " C  " " " 6 0 1 C2 
    2126 23 13.3489 6.55879 -34.4344 278 " " " " A 70 0 0 "ALA " " O  " " " 8 0 1 C2 
    2127 14 15.673 4.56859 -35.7663 278 " " " " A 2 0 0 "ALA " " CB " " " 6 0 1 C2 
    2128 40 15.4026 7.48859 -34.444 279 " " " " A 43 0 0 "VAL " " N  " " " 7 0 1 C2 
    2129 14 15.111 8.418 -33.3443 279 " " " " A 2 0 0 "VAL " " CA " " " 6 0 1 C2 
    2130 14 14.1294 9.50238 -33.8272 279 " " " " A 2 0 0 "VAL " " C  " " " 6 0 1 C2 
    2131 23 13.2739 9.76051 -32.9688 279 " " " " A 70 0 0 "VAL " " O  " " " 8 0 1 C2 
    2132 14 16.4413 8.99005 -32.9098 279 " " " " A 2 0 0 "VAL " " CB " " " 6 0 1 C2 
    2133 14 16.2141 10.1917 -31.916 279 " " " " A 2 0 0 "VAL " " CG1" " " 6 0 1 C2 
    2134 14 17.4896 8.01856 -32.2276 279 " " " " A 2 0 0 "VAL " " CG2" " " 6 0 1 C2 
    2135 40 14.1964 10.0685 -35.0523 280 " " " " A 43 0 0 "ARG " " N  " " " 7 0 1 C2 
    2136 14 13.1584 10.9316 -35.4558 280 " " " " A 2 0 0 "ARG " " CA " " " 6 0 1 C2 
    2137 14 11.7374 10.3409 -35.5319 280 " " " " A 2 0 0 "ARG " " C  " " " 6 0 1 C2 
    2138 23 10.7284 10.8259 -35.0024 280 " " " " A 70 0 0 "ARG " " O  " " " 8 0 1 C2 
    2139 14 13.507 11.6263 -36.7586 280 " " " " A 2 0 0 "ARG " " CB " " " 6 0 1 C2 
    2140 14 14.7908 12.4529 -36.7874 280 " " " " A 2 0 0 "ARG " " CG " " " 6 0 1 C2 
    2141 14 15.0324 13.1293 -38.1636 280 " " " " A 2 0 0 "ARG " " CD " " " 6 0 1 C2 
    2142 40 15.5065 12.1902 -39.1842 280 " " " " A 43 0 0 "ARG " " NE " " " 7 0 1 C2 
    2143 14 14.776 11.7537 -40.206 280 " " " " A 2 0 0 "ARG " " CZ " " " 6 0 1 C2 
    2144 40 15.3405 11.0621 -41.213 280 " " " " A 43 0 0 "ARG " " NH1" " " 7 0 1 C2 
    2145 40 13.4891 12.1437 -40.3698 280 " " " " A 43 0 0 "ARG " " NH2" " " 7 0 1 C2 
    2146 40 11.6786 9.07945 -36.0038 281 " " " " A 43 0 0 "ARG " " N  " " " 7 0 1 C2 
    2147 14 10.4293 8.27906 -36.2347 281 " " " " A 2 0 0 "ARG " " CA " " " 6 0 1 C2 
    2148 14 9.77427 7.71891 -34.9496 281 " " " " A 2 0 0 "ARG " " C  " " " 6 0 1 C2 
    2149 23 8.56637 7.88999 -34.6158 281 " " " " A 70 0 0 "ARG " " O  " " " 8 0 1 C2 
    2150 14 10.6926 7.04667 -37.1175 281 " " " " A 2 0 0 "ARG " " CB " " " 6 0 1 C2 
    2151 14 11.0235 7.33384 -38.6018 281 " " " " A 2 0 0 "ARG " " CG " " " 6 0 1 C2 
    2152 14 11.6449 6.15041 -39.3898 281 " " " " A 2 0 0 "ARG " " CD " " " 6 0 1 C2 
    2153 40 10.5757 5.26663 -39.9639 281 " " " " A 43 0 0 "ARG " " NE " " " 7 0 1 C2 
    2154 14 9.92148 5.42454 -41.111 281 " " " " A 2 0 0 "ARG " " CZ " " " 6 0 1 C2 
    2155 40 8.80892 4.73251 -41.2 281 " " " " A 43 0 0 "ARG " " NH1" " " 7 0 1 C2 
    2156 40 10.5477 6.10004 -42.1213 281 " " " " A 43 0 0 "ARG " " NH2" " " 7 0 1 C2 
    2157 40 10.5199 7.19102 -34.0252 282 " " " " A 43 0 0 "THR " " N  " " " 7 0 1 C2 
    2158 14 10.079 6.62183 -32.7549 282 " " " " A 2 0 0 "THR " " CA " " " 6 0 1 C2 
    2159 14 9.54598 7.77167 -31.781 282 " " " " A 2 0 0 "THR " " C  " " " 6 0 1 C2 
    2160 23 8.50733 7.47116 -31.1854 282 " " " " A 70 0 0 "THR " " O  " " " 8 0 1 C2 
    2161 14 11.1745 5.70274 -32.097 282 " " " " A 2 0 0 "THR " " CB " " " 6 0 1 C2 
    2162 23 12.3298 6.47249 -31.8417 282 " " " " A 70 0 0 "THR " " OG1" " " 8 0 1 C2 
    2163 14 11.5221 4.42127 -32.9464 282 " " " " A 2 0 0 "THR " " CG2" " " 6 0 1 C2 
    2164 40 10.0908 8.9949 -31.7936 283 " " " " A 43 0 0 "VAL " " N  " " " 7 0 1 C2 
    2165 14 9.72593 10.1418 -30.9941 283 " " " " A 2 0 0 "VAL " " CA " " " 6 0 1 C2 
    2166 14 8.53976 10.8165 -31.6561 283 " " " " A 2 0 0 "VAL " " C  " " " 6 0 1 C2 
    2167 23 7.80063 11.55 -31.027 283 " " " " A 70 0 0 "VAL " " O  " " " 8 0 1 C2 
    2168 14 10.9991 10.9904 -30.8724 283 " " " " A 2 0 0 "VAL " " CB " " " 6 0 1 C2 
    2169 14 10.8343 12.4207 -30.3746 283 " " " " A 2 0 0 "VAL " " CG1" " " 6 0 1 C2 
    2170 14 12.192 10.4062 -30.1194 283 " " " " A 2 0 0 "VAL " " CG2" " " 6 0 1 C2 
    2171 40 8.23592 10.5913 -32.9237 284 " " " " A 43 0 0 "MET " " N  " " " 7 0 1 C2 
    2172 14 6.97017 11.0813 -33.6259 284 " " " " A 2 0 0 "MET " " CA " " " 6 0 1 C2 
    2173 14 5.78444 10.1937 -33.192 284 " " " " A 2 0 0 "MET " " C  " " " 6 0 1 C2 
    2174 23 4.63568 10.5689 -33.1348 284 " " " " A 70 0 0 "MET " " O  " " " 8 0 1 C2 
    2175 14 7.06573 11.0822 -35.1392 284 " " " " A 2 0 0 "MET " " CB " " " 6 0 1 C2 
    2176 14 6.03663 11.9399 -35.9341 284 " " " " A 2 0 0 "MET " " CG " " " 6 0 1 C2 
    2177 52 6.13825 13.7398 -35.6873 284 " " " " A 13 0 0 "MET " " SD " " " 16 0 1 C2 
    2178 14 4.4742 14.2155 -35.4333 284 " " " " A 2 0 0 "MET " " CE " " " 6 0 1 C2 
    2179 40 6.09647 8.87523 -32.9326 285 " " " " A 43 0 0 "THR " " N  " " " 7 0 1 C2 
    2180 14 5.12387 7.83459 -32.8282 285 " " " " A 2 0 0 "THR " " CA " " " 6 0 1 C2 
    2181 14 5.00951 7.3154 -31.3225 285 " " " " A 2 0 0 "THR " " C  " " " 6 0 1 C2 
    2182 23 4.21279 7.83822 -30.5335 285 " " " " A 70 0 0 "THR " " O  " " " 8 0 1 C2 
    2183 14 5.41286 6.66403 -33.7845 285 " " " " A 2 0 0 "THR " " CB " " " 6 0 1 C2 
    2184 23 6.82015 6.17694 -33.5629 285 " " " " A 70 0 0 "THR " " OG1" " " 8 0 1 C2 
    2185 14 5.32797 7.14063 -35.3384 285 " " " " A 2 0 0 "THR " " CG2" " " 6 0 1 C2 
    2186 40 5.68219 6.24429 -30.9716 286 " " " " A 43 0 0 "SER " " N  " " " 7 0 1 C2 
    2187 14 5.86901 5.5962 -29.6628 286 " " " " A 2 0 0 "SER " " CA " " " 6 0 1 C2 
    2188 14 6.11697 6.54812 -28.5024 286 " " " " A 2 0 0 "SER " " C  " " " 6 0 1 C2 
    2189 23 5.54864 6.34699 -27.4239 286 " " " " A 70 0 0 "SER " " O  " " " 8 0 1 C2 
    2190 14 6.90951 4.47295 -29.8363 286 " " " " A 2 0 0 "SER " " CB " " " 6 0 1 C2 
    2191 23 8.22414 4.89507 -30.1936 286 " " " " A 70 0 0 "SER " " OG " " " 8 0 1 C2 
    2192 40 6.92673 7.5315 -28.8153 287 " " " " A 43 0 0 "GLY " " N  " " " 7 0 1 C2 
    2193 14 7.40433 8.57828 -27.8855 287 " " " " A 2 0 0 "GLY " " CA " " " 6 0 1 C2 
    2194 14 6.30369 9.54616 -27.4846 287 " " " " A 2 0 0 "GLY " " C  " " " 6 0 1 C2 
    2195 23 6.38735 10.179 -26.4442 287 " " " " A 70 0 0 "GLY " " O  " " " 8 0 1 C2 
    2196 40 5.2283 9.6644 -28.1915 288 " " " " A 43 0 0 "ARG " " N  " " " 7 0 1 C2 
    2197 14 4.01552 10.2825 -27.7004 288 " " " " A 2 0 0 "ARG " " CA " " " 6 0 1 C2 
    2198 14 3.06008 9.45766 -26.8272 288 " " " " A 2 0 0 "ARG " " C  " " " 6 0 1 C2 
    2199 23 2.69665 9.90905 -25.7594 288 " " " " A 70 0 0 "ARG " " O  " " " 8 0 1 C2 
    2200 14 3.22642 10.8265 -28.8761 288 " " " " A 2 0 0 "ARG " " CB " " " 6 0 1 C2 
    2201 14 4.02694 11.833 -29.7786 288 " " " " A 2 0 0 "ARG " " CG " " " 6 0 1 C2 
    2202 14 3.26577 12.4602 -30.8781 288 " " " " A 2 0 0 "ARG " " CD " " " 6 0 1 C2 
    2203 40 2.35216 11.4493 -31.4976 288 " " " " A 43 0 0 "ARG " " NE " " " 7 0 1 C2 
    2204 14 0.987495 11.557 -31.6945 288 " " " " A 2 0 0 "ARG " " CZ " " " 6 0 1 C2 
    2205 40 0.372276 10.5387 -32.2158 288 " " " " A 43 0 0 "ARG " " NH1" " " 7 0 1 C2 
    2206 40 0.275535 12.6527 -31.3443 288 " " " " A 43 0 0 "ARG " " NH2" " " 7 0 1 C2 
    2207 40 2.73672 8.24972 -27.2254 289 " " " " A 43 0 0 "THR " " N  " " " 7 0 1 C2 
    2208 14 1.78773 7.39158 -26.5508 289 " " " " A 2 0 0 "THR " " CA " " " 6 0 1 C2 
    2209 14 2.23531 6.96712 -25.0815 289 " " " " A 2 0 0 "THR " " C  " " " 6 0 1 C2 
    2210 23 1.36733 6.42897 -24.3148 289 " " " " A 70 0 0 "THR " " O  " " " 8 0 1 C2 
    2211 14 1.67736 6.17216 -27.4639 289 " " " " A 2 0 0 "THR " " CB " " " 6 0 1 C2 
    2212 23 1.73361 6.5118 -28.8763 289 " " " " A 70 0 0 "THR " " OG1" " " 8 0 1 C2 
    2213 14 0.367328 5.3299 -27.3082 289 " " " " A 2 0 0 "THR " " CG2" " " 6 0 1 C2 
    2214 40 3.45912 7.05361 -24.7231 290 " " " " A 43 0 0 "VAL " " N  " " " 7 0 1 C2 
    2215 14 3.99801 6.93958 -23.3451 290 " " " " A 2 0 0 "VAL " " CA " " " 6 0 1 C2 
    2216 14 3.58772 8.17259 -22.4434 290 " " " " A 2 0 0 "VAL " " C  " " " 6 0 1 C2 
    2217 23 3.21714 8.04922 -21.2499 290 " " " " A 70 0 0 "VAL " " O  " " " 8 0 1 C2 
    2218 14 5.54274 6.77162 -23.3181 290 " " " " A 2 0 0 "VAL " " CB " " " 6 0 1 C2 
    2219 14 6.08117 5.49448 -23.9008 290 " " " " A 2 0 0 "VAL " " CG1" " " 6 0 1 C2 
    2220 14 6.4409 7.94749 -23.8191 290 " " " " A 2 0 0 "VAL " " CG2" " " 6 0 1 C2 
    2221 40 3.55174 9.40351 -23.069 291 " " " " A 43 0 0 "VAL " " N  " " " 7 0 1 C2 
    2222 14 3.15143 10.5875 -22.3112 291 " " " " A 2 0 0 "VAL " " CA " " " 6 0 1 C2 
    2223 14 1.6007 10.5444 -22.1249 291 " " " " A 2 0 0 "VAL " " C  " " " 6 0 1 C2 
    2224 23 1.11017 10.9364 -21.0461 291 " " " " A 70 0 0 "VAL " " O  " " " 8 0 1 C2 
    2225 14 3.60762 11.8386 -23.0122 291 " " " " A 2 0 0 "VAL " " CB " " " 6 0 1 C2 
    2226 14 3.09853 13.0761 -22.3727 291 " " " " A 2 0 0 "VAL " " CG1" " " 6 0 1 C2 
    2227 14 5.11684 11.9112 -23.2274 291 " " " " A 2 0 0 "VAL " " CG2" " " 6 0 1 C2 
    2228 40 0.837055 9.96153 -23.0857 292 " " " " A 43 0 0 "PHE " " N  " " " 7 0 1 C2 
    2229 14 -0.594265 9.63877 -23.009 292 " " " " A 2 0 0 "PHE " " CA " " " 6 0 1 C2 
    2230 14 -0.874466 8.60386 -21.8972 292 " " " " A 2 0 0 "PHE " " C  " " " 6 0 1 C2 
    2231 23 -1.82762 8.83926 -21.1902 292 " " " " A 70 0 0 "PHE " " O  " " " 8 0 1 C2 
    2232 14 -1.07482 9.0352 -24.3483 292 " " " " A 2 0 0 "PHE " " CB " " " 6 0 1 C2 
    2233 14 -2.59233 8.94327 -24.4941 292 " " " " A 2 0 0 "PHE " " CG " " " 6 0 1 C2 
    2234 14 -3.29224 10.1664 -24.4192 292 " " " " A 2 0 0 "PHE " " CD1" " " 6 0 1 C2 
    2235 14 -3.24847 7.78615 -24.7208 292 " " " " A 2 0 0 "PHE " " CD2" " " 6 0 1 C2 
    2236 14 -4.66578 10.2056 -24.4897 292 " " " " A 2 0 0 "PHE " " CE1" " " 6 0 1 C2 
    2237 14 -4.633 7.80475 -24.7485 292 " " " " A 2 0 0 "PHE " " CE2" " " 6 0 1 C2 
    2238 14 -5.35284 8.9893 -24.7202 292 " " " " A 2 0 0 "PHE " " CZ " " " 6 0 1 C2 
    2239 40 -0.00678666 7.5426 -21.7884 293 " " " " A 43 0 0 "SER " " N  " " " 7 0 1 C2 
    2240 14 -0.0956653 6.47239 -20.8028 293 " " " " A 2 0 0 "SER " " CA " " " 6 0 1 C2 
    2241 14 0.0920788 6.91771 -19.3078 293 " " " " A 2 0 0 "SER " " C  " " " 6 0 1 C2 
    2242 23 -0.61525 6.37541 -18.4217 293 " " " " A 70 0 0 "SER " " O  " " " 8 0 1 C2 
    2243 14 0.912998 5.40064 -20.9758 293 " " " " A 2 0 0 "SER " " CB " " " 6 0 1 C2 
    2244 23 0.711906 4.60882 -22.0799 293 " " " " A 70 0 0 "SER " " OG " " " 8 0 1 C2 
    2245 40 0.748821 8.06547 -19.1592 294 " " " " A 43 0 0 "ALA " " N  " " " 7 0 1 C2 
    2246 14 0.938095 8.63243 -17.8912 294 " " " " A 2 0 0 "ALA " " CA " " " 6 0 1 C2 
    2247 14 -0.265332 9.3616 -17.3312 294 " " " " A 2 0 0 "ALA " " C  " " " 6 0 1 C2 
    2248 23 -0.422325 9.36592 -16.1183 294 " " " " A 70 0 0 "ALA " " O  " " " 8 0 1 C2 
    2249 14 2.10842 9.53208 -17.8794 294 " " " " A 2 0 0 "ALA " " CB " " " 6 0 1 C2 
    2250 40 -1.14706 9.8793 -18.2413 295 " " " " A 43 0 0 "VAL " " N  " " " 7 0 1 C2 
    2251 14 -2.45459 10.5408 -17.9789 295 " " " " A 2 0 0 "VAL " " CA " " " 6 0 1 C2 
    2252 14 -3.48384 9.4701 -17.6025 295 " " " " A 2 0 0 "VAL " " C  " " " 6 0 1 C2 
    2253 23 -4.35365 9.72116 -16.8159 295 " " " " A 70 0 0 "VAL " " O  " " " 8 0 1 C2 
    2254 14 -3.06015 11.3868 -19.1841 295 " " " " A 2 0 0 "VAL " " CB " " " 6 0 1 C2 
    2255 14 -4.25108 12.2702 -18.8905 295 " " " " A 2 0 0 "VAL " " CG1" " " 6 0 1 C2 
    2256 14 -1.89861 12.2673 -19.7744 295 " " " " A 2 0 0 "VAL " " CG2" " " 6 0 1 C2 
    2257 40 -3.43304 8.26062 -18.1589 296 " " " " A 43 0 0 "ILE " " N  " " " 7 0 1 C2 
    2258 14 -4.32346 7.15096 -17.8339 296 " " " " A 2 0 0 "ILE " " CA " " " 6 0 1 C2 
    2259 14 -3.93571 6.54931 -16.4313 296 " " " " A 2 0 0 "ILE " " C  " " " 6 0 1 C2 
    2260 23 -4.86791 6.20304 -15.7095 296 " " " " A 70 0 0 "ILE " " O  " " " 8 0 1 C2 
    2261 14 -4.21932 6.07535 -18.9414 296 " " " " A 2 0 0 "ILE " " CB " " " 6 0 1 C2 
    2262 14 -4.52832 6.74487 -20.4148 296 " " " " A 2 0 0 "ILE " " CG1" " " 6 0 1 C2 
    2263 14 -5.13299 4.9166 -18.6268 296 " " " " A 2 0 0 "ILE " " CG2" " " 6 0 1 C2 
    2264 14 -4.78939 5.72226 -21.5662 296 " " " " A 2 0 0 "ILE " " CD1" " " 6 0 1 C2 
    2265 40 -2.64068 6.65863 -16.0677 297 " " " " A 43 0 0 "ILE " " N  " " " 7 0 1 C2 
    2266 14 -2.30263 6.27173 -14.6492 297 " " " " A 2 0 0 "ILE " " CA " " " 6 0 1 C2 
    2267 14 -2.79546 7.28813 -13.6512 297 " " " " A 2 0 0 "ILE " " C  " " " 6 0 1 C2 
    2268 23 -3.41845 6.98659 -12.6423 297 " " " " A 70 0 0 "ILE " " O  " " " 8 0 1 C2 
    2269 14 -0.751904 6.08402 -14.4912 297 " " " " A 2 0 0 "ILE " " CB " " " 6 0 1 C2 
    2270 14 -0.331475 4.87644 -15.3575 297 " " " " A 2 0 0 "ILE " " CG1" " " 6 0 1 C2 
    2271 14 -0.145356 6.0914 -13.0306 297 " " " " A 2 0 0 "ILE " " CG2" " " 6 0 1 C2 
    2272 14 -0.806176 3.51947 -14.8569 297 " " " " A 2 0 0 "ILE " " CD1" " " 6 0 1 C2 
    2273 40 -2.64047 8.57409 -13.9337 298 " " " " A 43 0 0 "VAL " " N  " " " 7 0 1 C2 
    2274 14 -3.0981 9.76479 -13.2613 298 " " " " A 2 0 0 "VAL " " CA " " " 6 0 1 C2 
    2275 14 -4.6574 9.78373 -13.2054 298 " " " " A 2 0 0 "VAL " " C  " " " 6 0 1 C2 
    2276 23 -5.28036 10.0547 -12.1174 298 " " " " A 70 0 0 "VAL " " O  " " " 8 0 1 C2 
    2277 14 -2.51766 11.0117 -13.953 298 " " " " A 2 0 0 "VAL " " CB " " " 6 0 1 C2 
    2278 14 -3.27134 12.3069 -13.5547 298 " " " " A 2 0 0 "VAL " " CG1" " " 6 0 1 C2 
    2279 14 -1.0182 11.1467 -13.7168 298 " " " " A 2 0 0 "VAL " " CG2" " " 6 0 1 C2 
    2280 40 -5.34856 9.32803 -14.2205 299 " " " " A 43 0 0 "ALA " " N  " " " 7 0 1 C2 
    2281 14 -6.79536 9.28301 -14.1956 299 " " " " A 2 0 0 "ALA " " CA " " " 6 0 1 C2 
    2282 14 -7.28288 8.16478 -13.3468 299 " " " " A 2 0 0 "ALA " " C  " " " 6 0 1 C2 
    2283 23 -8.31179 8.27599 -12.6857 299 " " " " A 70 0 0 "ALA " " O  " " " 8 0 1 C2 
    2284 14 -7.1957 9.0133 -15.6521 299 " " " " A 2 0 0 "ALA " " CB " " " 6 0 1 C2 
    2285 40 -6.57403 7.0183 -13.3355 300 " " " " A 43 0 0 "SER " " N  " " " 7 0 1 C2 
    2286 14 -7.02562 5.83083 -12.57 300 " " " " A 2 0 0 "SER " " CA " " " 6 0 1 C2 
    2287 14 -6.68002 5.90265 -11.1109 300 " " " " A 2 0 0 "SER " " C  " " " 6 0 1 C2 
    2288 23 -7.13249 5.15772 -10.2709 300 " " " " A 70 0 0 "SER " " O  " " " 8 0 1 C2 
    2289 14 -6.45966 4.54533 -13.1431 300 " " " " A 2 0 0 "SER " " CB " " " 6 0 1 C2 
    2290 23 -5.01073 4.60292 -13.2872 300 " " " " A 70 0 0 "SER " " OG " " " 8 0 1 C2 
    2291 40 -5.94508 6.94526 -10.7362 301 " " " " A 43 0 0 "SER " " N  " " " 7 0 1 C2 
    2292 14 -5.5825 7.33272 -9.35541 301 " " " " A 2 0 0 "SER " " CA " " " 6 0 1 C2 
    2293 14 -6.53479 8.36292 -8.80832 301 " " " " A 2 0 0 "SER " " C  " " " 6 0 1 C2 
    2294 23 -6.56682 8.57408 -7.59363 301 " " " " A 70 0 0 "SER " " O  " " " 8 0 1 C2 
    2295 14 -4.12613 7.94158 -9.35059 301 " " " " A 2 0 0 "SER " " CB " " " 6 0 1 C2 
    2296 23 -3.20437 6.96346 -9.9088 301 " " " " A 70 0 0 "SER " " OG " " " 8 0 1 C2 
    2297 40 -7.37266 8.9757 -9.6524 302 " " " " A 43 0 0 "VAL " " N  " " " 7 0 1 C2 
    2298 14 -8.3586 10.0191 -9.27718 302 " " " " A 2 0 0 "VAL " " CA " " " 6 0 1 C2 
    2299 14 -9.15225 9.69979 -7.99194 302 " " " " A 2 0 0 "VAL " " C  " " " 6 0 1 C2 
    2300 23 -9.34769 10.5793 -7.13612 302 " " " " A 70 0 0 "VAL " " O  " " " 8 0 1 C2 
    2301 14 -9.33493 10.4612 -10.4489 302 " " " " A 2 0 0 "VAL " " CB " " " 6 0 1 C2 
    2302 14 -10.6617 11.1543 -10.0929 302 " " " " A 2 0 0 "VAL " " CG1" " " 6 0 1 C2 
    2303 14 -8.41217 11.4209 -11.2917 302 " " " " A 2 0 0 "VAL " " CG2" " " 6 0 1 C2 
    2304 40 -9.84401 8.5307 -7.91805 303 " " " " A 43 0 0 "PRO " " N  " " " 7 0 1 C2 
    2305 14 -10.6145 8.12721 -6.774 303 " " " " A 2 0 0 "PRO " " CA " " " 6 0 1 C2 
    2306 14 -9.76824 7.83263 -5.50381 303 " " " " A 2 0 0 "PRO " " C  " " " 6 0 1 C2 
    2307 23 -10.3499 7.89138 -4.44619 303 " " " " A 70 0 0 "PRO " " O  " " " 8 0 1 C2 
    2308 14 -11.5004 6.95764 -7.1646 303 " " " " A 2 0 0 "PRO " " CB " " " 6 0 1 C2 
    2309 14 -10.7468 6.33051 -8.40243 303 " " " " A 2 0 0 "PRO " " CG " " " 6 0 1 C2 
    2310 14 -9.97559 7.52809 -8.95831 303 " " " " A 2 0 0 "PRO " " CD " " " 6 0 1 C2 
    2311 40 -8.45939 7.38125 -5.55694 304 " " " " A 43 0 0 "LEU " " N  " " " 7 0 1 C2 
    2312 14 -7.58465 7.15765 -4.39073 304 " " " " A 2 0 0 "LEU " " CA " " " 6 0 1 C2 
    2313 14 -7.13507 8.50305 -3.77378 304 " " " " A 2 0 0 "LEU " " C  " " " 6 0 1 C2 
    2314 23 -7.03113 8.63745 -2.54637 304 " " " " A 70 0 0 "LEU " " O  " " " 8 0 1 C2 
    2315 14 -6.39869 6.25262 -4.77593 304 " " " " A 2 0 0 "LEU " " CB " " " 6 0 1 C2 
    2316 14 -6.67849 4.7866 -5.09509 304 " " " " A 2 0 0 "LEU " " CG " " " 6 0 1 C2 
    2317 14 -5.35223 4.27857 -5.64319 304 " " " " A 2 0 0 "LEU " " CD1" " " 6 0 1 C2 
    2318 14 -7.20984 3.98333 -3.98741 304 " " " " A 2 0 0 "LEU " " CD2" " " 6 0 1 C2 
    2319 40 -7.05545 9.5032 -4.61377 305 " " " " A 43 0 0 "LEU " " N  " " " 7 0 1 C2 
    2320 14 -6.85018 10.7996 -4.09214 305 " " " " A 2 0 0 "LEU " " CA " " " 6 0 1 C2 
    2321 14 -8.10784 11.4262 -3.46225 305 " " " " A 2 0 0 "LEU " " C  " " " 6 0 1 C2 
    2322 23 -8.02338 12.2682 -2.55732 305 " " " " A 70 0 0 "LEU " " O  " " " 8 0 1 C2 
    2323 14 -6.50904 11.7706 -5.27636 305 " " " " A 2 0 0 "LEU " " CB " " " 6 0 1 C2 
    2324 14 -5.21594 11.3355 -6.06601 305 " " " " A 2 0 0 "LEU " " CG " " " 6 0 1 C2 
    2325 14 -5.11736 11.8268 -7.50215 305 " " " " A 2 0 0 "LEU " " CD1" " " 6 0 1 C2 
    2326 14 -3.9995 11.953 -5.33305 305 " " " " A 2 0 0 "LEU " " CD2" " " 6 0 1 C2 
    2327 40 -9.2496 10.935 -3.90523 306 " " " " A 43 0 0 "LEU " " N  " " " 7 0 1 C2 
    2328 14 -10.5596 11.452 -3.44886 306 " " " " A 2 0 0 "LEU " " CA " " " 6 0 1 C2 
    2329 14 -10.954 10.8601 -2.08013 306 " " " " A 2 0 0 "LEU " " C  " " " 6 0 1 C2 
    2330 23 -11.7431 11.3729 -1.3058 306 " " " " A 70 0 0 "LEU " " O  " " " 8 0 1 C2 
    2331 14 -11.6737 11.018 -4.51136 306 " " " " A 2 0 0 "LEU " " CB " " " 6 0 1 C2 
    2332 14 -13.0083 11.8158 -4.41495 306 " " " " A 2 0 0 "LEU " " CG " " " 6 0 1 C2 
    2333 14 -13.0102 13.0448 -5.3447 306 " " " " A 2 0 0 "LEU " " CD1" " " 6 0 1 C2 
    2334 14 -14.2722 10.888 -4.7252 306 " " " " A 2 0 0 "LEU " " CD2" " " 6 0 1 C2 
    2335 40 -10.3606 9.70491 -1.784 307 " " " " A 43 0 0 "PHE " " N  " " " 7 0 1 C2 
    2336 14 -10.7104 8.90728 -0.625638 307 " " " " A 2 0 0 "PHE " " CA " " " 6 0 1 C2 
    2337 14 -10.1228 9.52522 0.646317 307 " " " " A 2 0 0 "PHE " " C  " " " 6 0 1 C2 
    2338 23 -8.99397 9.89289 0.570023 307 " " " " A 70 0 0 "PHE " " O  " " " 8 0 1 C2 
    2339 14 -10.3287 7.36185 -0.661004 307 " " " " A 2 0 0 "PHE " " CB " " " 6 0 1 C2 
    2340 14 -11.3967 6.45872 -1.18596 307 " " " " A 2 0 0 "PHE " " CG " " " 6 0 1 C2 
    2341 14 -12.2565 6.9559 -2.2273 307 " " " " A 2 0 0 "PHE " " CD1" " " 6 0 1 C2 
    2342 14 -11.6486 5.12354 -0.676068 307 " " " " A 2 0 0 "PHE " " CD2" " " 6 0 1 C2 
    2343 14 -13.2914 6.18903 -2.7449 307 " " " " A 2 0 0 "PHE " " CE1" " " 6 0 1 C2 
    2344 14 -12.7401 4.41551 -1.23705 307 " " " " A 2 0 0 "PHE " " CE2" " " 6 0 1 C2 
    2345 14 -13.5504 4.90157 -2.27336 307 " " " " A 2 0 0 "PHE " " CZ " " " 6 0 1 C2 
    2346 40 -10.8192 9.70613 1.78708 308 " " " " A 43 0 0 "PRO " " N  " " " 7 0 1 C2 
    2347 14 -10.439 10.4687 2.96912 308 " " " " A 2 0 0 "PRO " " CA " " " 6 0 1 C2 
    2348 14 -9.13645 9.73807 3.68485 308 " " " " A 2 0 0 "PRO " " C  " " " 6 0 1 C2 
    2349 23 -8.42611 10.4277 4.42744 308 " " " " A 70 0 0 "PRO " " O  " " " 8 0 1 C2 
    2350 14 -11.6438 10.3916 3.94113 308 " " " " A 2 0 0 "PRO " " CB " " " 6 0 1 C2 
    2351 14 -12.3472 9.12233 3.5516 308 " " " " A 2 0 0 "PRO " " CG " " " 6 0 1 C2 
    2352 14 -12.0843 9.01049 2.13776 308 " " " " A 2 0 0 "PRO " " CD " " " 6 0 1 C2 
    2353 40 -8.89946 8.44898 3.45164 309 " " " " A 43 0 0 "GLN " " N  " " " 7 0 1 C2 
    2354 14 -7.71035 7.78446 3.97341 309 " " " " A 2 0 0 "GLN " " CA " " " 6 0 1 C2 
    2355 14 -6.36493 8.10456 3.36457 309 " " " " A 2 0 0 "GLN " " C  " " " 6 0 1 C2 
    2356 23 -6.11098 7.92111 2.17903 309 " " " " A 70 0 0 "GLN " " O  " " " 8 0 1 C2 
    2357 14 -7.9227 6.27297 3.76005 309 " " " " A 2 0 0 "GLN " " CB " " " 6 0 1 C2 
    2358 14 -9.10379 5.73562 4.55478 309 " " " " A 2 0 0 "GLN " " CG " " " 6 0 1 C2 
    2359 14 -10.4761 5.81669 3.83154 309 " " " " A 2 0 0 "GLN " " CD " " " 6 0 1 C2 
    2360 23 -10.4871 5.9966 2.59647 309 " " " " A 70 0 0 "GLN " " OE1" " " 8 0 1 C2 
    2361 40 -11.617 5.5305 4.43038 309 " " " " A 43 0 0 "GLN " " NE2" " " 7 0 1 C2 
    2362 40 -5.51825 8.69176 4.20121 310 " " " " A 43 0 0 "GLY " " N  " " " 7 0 1 C2 
    2363 14 -4.27836 9.28379 3.64683 310 " " " " A 2 0 0 "GLY " " CA " " " 6 0 1 C2 
    2364 14 -3.36904 8.32504 2.88575 310 " " " " A 2 0 0 "GLY " " C  " " " 6 0 1 C2 
    2365 23 -2.88461 8.71572 1.87499 310 " " " " A 70 0 0 "GLY " " O  " " " 8 0 1 C2 
    2366 40 -3.12305 7.05543 3.37318 311 " " " " A 43 0 0 "PHE " " N  " " " 7 0 1 C2 
    2367 14 -2.33672 5.98674 2.71135 311 " " " " A 2 0 0 "PHE " " CA " " " 6 0 1 C2 
    2368 14 -2.67085 5.71468 1.27247 311 " " " " A 2 0 0 "PHE " " C  " " " 6 0 1 C2 
    2369 23 -1.84881 5.60319 0.419795 311 " " " " A 70 0 0 "PHE " " O  " " " 8 0 1 C2 
    2370 14 -2.1688 4.71363 3.55253 311 " " " " A 2 0 0 "PHE " " CB " " " 6 0 1 C2 
    2371 14 -3.19306 3.60872 3.41143 311 " " " " A 2 0 0 "PHE " " CG " " " 6 0 1 C2 
    2372 14 -4.51775 3.86408 3.7994 311 " " " " A 2 0 0 "PHE " " CD1" " " 6 0 1 C2 
    2373 14 -2.79189 2.28858 3.13329 311 " " " " A 2 0 0 "PHE " " CD2" " " 6 0 1 C2 
    2374 14 -5.43873 2.79158 3.8182 311 " " " " A 2 0 0 "PHE " " CE1" " " 6 0 1 C2 
    2375 14 -3.69588 1.24548 3.07581 311 " " " " A 2 0 0 "PHE " " CE2" " " 6 0 1 C2 
    2376 14 -5.00515 1.43246 3.57889 311 " " " " A 2 0 0 "PHE " " CZ " " " 6 0 1 C2 
    2377 40 -3.98624 5.76082 0.953553 312 " " " " A 43 0 0 "LEU " " N  " " " 7 0 1 C2 
    2378 14 -4.61786 5.58924 -0.3782 312 " " " " A 2 0 0 "LEU " " CA " " " 6 0 1 C2 
    2379 14 -4.16757 6.68957 -1.3331 312 " " " " A 2 0 0 "LEU " " C  " " " 6 0 1 C2 
    2380 23 -3.78501 6.43446 -2.44759 312 " " " " A 70 0 0 "LEU " " O  " " " 8 0 1 C2 
    2381 14 -6.09701 5.55227 -0.433559 312 " " " " A 2 0 0 "LEU " " CB " " " 6 0 1 C2 
    2382 14 -6.73449 4.42174 0.369086 312 " " " " A 2 0 0 "LEU " " CG " " " 6 0 1 C2 
    2383 14 -8.28936 4.52799 0.323472 312 " " " " A 2 0 0 "LEU " " CD1" " " 6 0 1 C2 
    2384 14 -6.3489 3.02091 -0.139022 312 " " " " A 2 0 0 "LEU " " CD2" " " 6 0 1 C2 
    2385 40 -4.09551 7.91003 -0.818177 313 " " " " A 43 0 0 "LYS " " N  " " " 7 0 1 C2 
    2386 14 -3.5 9.08743 -1.58498 313 " " " " A 2 0 0 "LYS " " CA " " " 6 0 1 C2 
    2387 14 -1.93528 8.93002 -1.6781 313 " " " " A 2 0 0 "LYS " " C  " " " 6 0 1 C2 
    2388 23 -1.41128 9.09411 -2.73656 313 " " " " A 70 0 0 "LYS " " O  " " " 8 0 1 C2 
    2389 14 -3.84702 10.3542 -0.893893 313 " " " " A 2 0 0 "LYS " " CB " " " 6 0 1 C2 
    2390 14 -5.29453 10.62 -0.380063 313 " " " " A 2 0 0 "LYS " " CG " " " 6 0 1 C2 
    2391 14 -5.44941 11.9967 0.389247 313 " " " " A 2 0 0 "LYS " " CD " " " 6 0 1 C2 
    2392 14 -6.9206 12.3365 0.686988 313 " " " " A 2 0 0 "LYS " " CE " " " 6 0 1 C2 
    2393 40 -7.12361 13.7728 1.09172 313 " " " " A 43 0 0 "LYS " " NZ " " " 7 0 1 C2 
    2394 40 -1.27301 8.52881 -0.59452 314 " " " " A 43 0 0 "SER " " N  " " " 7 0 1 C2 
    2395 14 0.188396 8.4239 -0.481809 314 " " " " A 2 0 0 "SER " " CA " " " 6 0 1 C2 
    2396 14 0.856529 7.64827 -1.59504 314 " " " " A 2 0 0 "SER " " C  " " " 6 0 1 C2 
    2397 23 1.80328 8.12014 -2.15082 314 " " " " A 70 0 0 "SER " " O  " " " 8 0 1 C2 
    2398 14 0.629005 8.03864 0.92357 314 " " " " A 2 0 0 "SER " " CB " " " 6 0 1 C2 
    2399 23 0.35915 8.93151 1.911 314 " " " " A 70 0 0 "SER " " OG " " " 8 0 1 C2 
    2400 40 0.376945 6.43387 -1.83334 315 " " " " A 43 0 0 "ILE " " N  " " " 7 0 1 C2 
    2401 14 1.00999 5.49993 -2.82098 315 " " " " A 2 0 0 "ILE " " CA " " " 6 0 1 C2 
    2402 14 0.995899 6.13438 -4.28729 315 " " " " A 2 0 0 "ILE " " C  " " " 6 0 1 C2 
    2403 23 2.04369 6.14957 -5.00881 315 " " " " A 70 0 0 "ILE " " O  " " " 8 0 1 C2 
    2404 14 0.403686 4.03005 -2.81133 315 " " " " A 2 0 0 "ILE " " CB " " " 6 0 1 C2 
    2405 14 -1.14878 3.99074 -2.93939 315 " " " " A 2 0 0 "ILE " " CG1" " " 6 0 1 C2 
    2406 14 0.743141 3.31849 -1.49989 315 " " " " A 2 0 0 "ILE " " CG2" " " 6 0 1 C2 
    2407 14 -1.73954 3.27551 -4.10083 315 " " " " A 2 0 0 "ILE " " CD1" " " 6 0 1 C2 
    2408 40 -0.0352367 6.94178 -4.66914 316 " " " " A 43 0 0 "THR " " N  " " " 7 0 1 C2 
    2409 14 -0.245087 7.54714 -6.02075 316 " " " " A 2 0 0 "THR " " CA " " " 6 0 1 C2 
    2410 14 0.711235 8.6747 -6.2482 316 " " " " A 2 0 0 "THR " " C  " " " 6 0 1 C2 
    2411 23 1.25742 8.74319 -7.35316 316 " " " " A 70 0 0 "THR " " O  " " " 8 0 1 C2 
    2412 14 -1.78645 7.87688 -6.18973 316 " " " " A 2 0 0 "THR " " CB " " " 6 0 1 C2 
    2413 23 -2.14359 8.99835 -5.41859 316 " " " " A 70 0 0 "THR " " OG1" " " 8 0 1 C2 
    2414 14 -2.72236 6.76338 -5.97985 316 " " " " A 2 0 0 "THR " " CG2" " " 6 0 1 C2 
    2415 40 1.09128 9.43954 -5.18293 317 " " " " A 43 0 0 "TYR " " N  " " " 7 0 1 C2 
    2416 14 2.09851 10.4811 -5.35101 317 " " " " A 2 0 0 "TYR " " CA " " " 6 0 1 C2 
    2417 14 3.48382 9.94331 -5.93066 317 " " " " A 2 0 0 "TYR " " C  " " " 6 0 1 C2 
    2418 23 4.12964 10.5474 -6.78961 317 " " " " A 70 0 0 "TYR " " O  " " " 8 0 1 C2 
    2419 14 2.30043 11.3818 -4.08252 317 " " " " A 2 0 0 "TYR " " CB " " " 6 0 1 C2 
    2420 14 1.05085 11.9545 -3.49411 317 " " " " A 2 0 0 "TYR " " CG " " " 6 0 1 C2 
    2421 14 -0.0714381 12.3953 -4.18128 317 " " " " A 2 0 0 "TYR " " CD1" " " 6 0 1 C2 
    2422 14 1.00022 11.9007 -2.07435 317 " " " " A 2 0 0 "TYR " " CD2" " " 6 0 1 C2 
    2423 14 -1.17643 12.8743 -3.44785 317 " " " " A 2 0 0 "TYR " " CE1" " " 6 0 1 C2 
    2424 14 -0.148114 12.3472 -1.30795 317 " " " " A 2 0 0 "TYR " " CE2" " " 6 0 1 C2 
    2425 14 -1.20131 12.8994 -2.02693 317 " " " " A 2 0 0 "TYR " " CZ " " " 6 0 1 C2 
    2426 23 -2.23777 13.3795 -1.30315 317 " " " " A 70 0 0 "TYR " " OH " " " 8 0 1 C2 
    2427 40 3.8323 8.75661 -5.4486 318 " " " " A 43 0 0 "ALA " " N  " " " 7 0 1 C2 
    2428 14 5.12109 8.06368 -5.54653 318 " " " " A 2 0 0 "ALA " " CA " " " 6 0 1 C2 
    2429 14 5.16108 7.22461 -6.86779 318 " " " " A 2 0 0 "ALA " " C  " " " 6 0 1 C2 
    2430 23 6.19083 7.12499 -7.46859 318 " " " " A 70 0 0 "ALA " " O  " " " 8 0 1 C2 
    2431 14 5.20637 7.01188 -4.30823 318 " " " " A 2 0 0 "ALA " " CB " " " 6 0 1 C2 
    2432 40 3.96927 6.71595 -7.38291 319 " " " " A 43 0 0 "ILE " " N  " " " 7 0 1 C2 
    2433 14 3.80244 6.04385 -8.68852 319 " " " " A 2 0 0 "ILE " " CA " " " 6 0 1 C2 
    2434 14 3.65106 7.05948 -9.81475 319 " " " " A 2 0 0 "ILE " " C  " " " 6 0 1 C2 
    2435 23 4.29635 6.8908 -10.9094 319 " " " " A 70 0 0 "ILE " " O  " " " 8 0 1 C2 
    2436 14 2.52201 5.10087 -8.75511 319 " " " " A 2 0 0 "ILE " " CB " " " 6 0 1 C2 
    2437 14 2.64071 3.91236 -7.77296 319 " " " " A 2 0 0 "ILE " " CG1" " " 6 0 1 C2 
    2438 14 1.94554 4.76987 -10.144 319 " " " " A 2 0 0 "ILE " " CG2" " " 6 0 1 C2 
    2439 14 1.36177 3.0015 -7.58378 319 " " " " A 2 0 0 "ILE " " CD1" " " 6 0 1 C2 
    2440 40 2.97957 8.18926 -9.55207 320 " " " " A 43 0 0 "ILE " " N  " " " 7 0 1 C2 
    2441 14 2.78775 9.25855 -10.4841 320 " " " " A 2 0 0 "ILE " " CA " " " 6 0 1 C2 
    2442 14 4.08979 9.93816 -10.7798 320 " " " " A 2 0 0 "ILE " " C  " " " 6 0 1 C2 
    2443 23 4.43994 10.1147 -11.9497 320 " " " " A 70 0 0 "ILE " " O  " " " 8 0 1 C2 
    2444 14 1.62465 10.2086 -10.1322 320 " " " " A 2 0 0 "ILE " " CB " " " 6 0 1 C2 
    2445 14 0.26857 9.44862 -10.1821 320 " " " " A 2 0 0 "ILE " " CG1" " " 6 0 1 C2 
    2446 14 1.56521 11.4622 -11.064 320 " " " " A 2 0 0 "ILE " " CG2" " " 6 0 1 C2 
    2447 14 -0.934429 10.2294 -9.55695 320 " " " " A 2 0 0 "ILE " " CD1" " " 6 0 1 C2 
    2448 40 4.90677 10.3004 -9.72634 321 " " " " A 43 0 0 "ALA " " N  " " " 7 0 1 C2 
    2449 14 6.27805 10.8564 -9.83673 321 " " " " A 2 0 0 "ALA " " CA " " " 6 0 1 C2 
    2450 14 7.16973 10.1216 -10.8933 321 " " " " A 2 0 0 "ALA " " C  " " " 6 0 1 C2 
    2451 23 7.6381 10.7137 -11.8443 321 " " " " A 70 0 0 "ALA " " O  " " " 8 0 1 C2 
    2452 14 6.94897 11.0113 -8.45864 321 " " " " A 2 0 0 "ALA " " CB " " " 6 0 1 C2 
    2453 40 7.35088 8.84488 -10.592 322 " " " " A 43 0 0 "SER " " N  " " " 7 0 1 C2 
    2454 14 7.98575 7.78393 -11.3636 322 " " " " A 2 0 0 "SER " " CA " " " 6 0 1 C2 
    2455 14 7.59487 7.64611 -12.8605 322 " " " " A 2 0 0 "SER " " C  " " " 6 0 1 C2 
    2456 23 8.39801 7.95434 -13.7867 322 " " " " A 70 0 0 "SER " " O  " " " 8 0 1 C2 
    2457 14 7.97452 6.45643 -10.6472 322 " " " " A 2 0 0 "SER " " CB " " " 6 0 1 C2 
    2458 23 8.9374 5.54036 -11.0736 322 " " " " A 70 0 0 "SER " " OG " " " 8 0 1 C2 
    2459 40 6.37004 7.25628 -13.1775 323 " " " " A 43 0 0 "VAL " " N  " " " 7 0 1 C2 
    2460 14 5.92715 6.99343 -14.5537 323 " " " " A 2 0 0 "VAL " " CA " " " 6 0 1 C2 
    2461 14 5.85392 8.24648 -15.3579 323 " " " " A 2 0 0 "VAL " " C  " " " 6 0 1 C2 
    2462 23 6.1095 8.22273 -16.6042 323 " " " " A 70 0 0 "VAL " " O  " " " 8 0 1 C2 
    2463 14 4.55164 6.31049 -14.5337 323 " " " " A 2 0 0 "VAL " " CB " " " 6 0 1 C2 
    2464 14 4.77512 4.90685 -13.78 323 " " " " A 2 0 0 "VAL " " CG1" " " 6 0 1 C2 
    2465 14 3.47295 7.23225 -13.9217 323 " " " " A 2 0 0 "VAL " " CG2" " " 6 0 1 C2 
    2466 40 5.6245 9.40838 -14.7165 324 " " " " A 43 0 0 "MET " " N  " " " 7 0 1 C2 
    2467 14 5.57185 10.7365 -15.3857 324 " " " " A 2 0 0 "MET " " CA " " " 6 0 1 C2 
    2468 14 6.9668 11.169 -15.9424 324 " " " " A 2 0 0 "MET " " C  " " " 6 0 1 C2 
    2469 23 7.08124 11.686 -17.0693 324 " " " " A 70 0 0 "MET " " O  " " " 8 0 1 C2 
    2470 14 4.93589 11.8143 -14.356 324 " " " " A 2 0 0 "MET " " CB " " " 6 0 1 C2 
    2471 14 4.43025 13.1895 -14.9034 324 " " " " A 2 0 0 "MET " " CG " " " 6 0 1 C2 
    2472 52 3.80367 14.2887 -13.5506 324 " " " " A 13 0 0 "MET " " SD " " " 16 0 1 C2 
    2473 14 3.60205 15.8789 -14.3905 324 " " " " A 2 0 0 "MET " " CE " " " 6 0 1 C2 
    2474 40 7.88992 11.1193 -14.984 325 " " " " A 43 0 0 "LEU " " N  " " " 7 0 1 C2 
    2475 14 9.32656 11.3269 -15.1909 325 " " " " A 2 0 0 "LEU " " CA " " " 6 0 1 C2 
    2476 14 9.9451 10.3078 -16.1847 325 " " " " A 2 0 0 "LEU " " C  " " " 6 0 1 C2 
    2477 23 10.7749 10.6011 -17.0473 325 " " " " A 70 0 0 "LEU " " O  " " " 8 0 1 C2 
    2478 14 10.0696 11.3253 -13.8338 325 " " " " A 2 0 0 "LEU " " CB " " " 6 0 1 C2 
    2479 14 11.6368 11.4839 -13.8918 325 " " " " A 2 0 0 "LEU " " CG " " " 6 0 1 C2 
    2480 14 12.2207 12.6438 -14.7746 325 " " " " A 2 0 0 "LEU " " CD1" " " 6 0 1 C2 
    2481 14 12.1793 11.7074 -12.5218 325 " " " " A 2 0 0 "LEU " " CD2" " " 6 0 1 C2 
    2482 40 9.48345 9.03176 -16.1996 326 " " " " A 43 0 0 "ALA " " N  " " " 7 0 1 C2 
    2483 14 9.95478 7.99319 -17.1414 326 " " " " A 2 0 0 "ALA " " CA " " " 6 0 1 C2 
    2484 14 9.60331 8.3029 -18.5453 326 " " " " A 2 0 0 "ALA " " C  " " " 6 0 1 C2 
    2485 23 10.4731 8.14213 -19.4395 326 " " " " A 70 0 0 "ALA " " O  " " " 8 0 1 C2 
    2486 14 9.3127 6.63123 -16.7513 326 " " " " A 2 0 0 "ALA " " CB " " " 6 0 1 C2 
    2487 40 8.35742 8.85262 -18.7638 327 " " " " A 43 0 0 "ALA " " N  " " " 7 0 1 C2 
    2488 14 7.82773 9.27414 -20.0794 327 " " " " A 2 0 0 "ALA " " CA " " " 6 0 1 C2 
    2489 14 8.63031 10.4756 -20.6405 327 " " " " A 2 0 0 "ALA " " C  " " " 6 0 1 C2 
    2490 23 8.7214 10.5572 -21.869 327 " " " " A 70 0 0 "ALA " " O  " " " 8 0 1 C2 
    2491 14 6.34452 9.75919 -19.97 327 " " " " A 2 0 0 "ALA " " CB " " " 6 0 1 C2 
    2492 40 9.48829 11.2099 -19.8189 328 " " " " A 43 0 0 "ILE " " N  " " " 7 0 1 C2 
    2493 14 10.3719 12.4013 -20.2174 328 " " " " A 2 0 0 "ILE " " CA " " " 6 0 1 C2 
    2494 14 11.7781 11.8071 -20.4691 328 " " " " A 2 0 0 "ILE " " C  " " " 6 0 1 C2 
    2495 23 12.4325 12.1304 -21.4664 328 " " " " A 70 0 0 "ILE " " O  " " " 8 0 1 C2 
    2496 14 10.1694 13.4685 -19.1148 328 " " " " A 2 0 0 "ILE " " CB " " " 6 0 1 C2 
    2497 14 8.65772 13.899 -19.0778 328 " " " " A 2 0 0 "ILE " " CG1" " " 6 0 1 C2 
    2498 14 11.017 14.7334 -19.4162 328 " " " " A 2 0 0 "ILE " " CG2" " " 6 0 1 C2 
    2499 14 8.20545 14.6917 -17.843 328 " " " " A 2 0 0 "ILE " " CD1" " " 6 0 1 C2 
    2500 40 12.2631 10.8014 -19.6596 329 " " " " A 43 0 0 "LEU " " N  " " " 7 0 1 C2 
    2501 14 13.4029 10.0559 -20.0423 329 " " " " A 2 0 0 "LEU " " CA " " " 6 0 1 C2 
    2502 14 13.3405 9.27101 -21.3783 329 " " " " A 2 0 0 "LEU " " C  " " " 6 0 1 C2 
    2503 23 14.3026 9.14752 -22.1029 329 " " " " A 70 0 0 "LEU " " O  " " " 8 0 1 C2 
    2504 14 13.7806 9.1055 -18.8152 329 " " " " A 2 0 0 "LEU " " CB " " " 6 0 1 C2 
    2505 14 14.25 9.92822 -17.5912 329 " " " " A 2 0 0 "LEU " " CG " " " 6 0 1 C2 
    2506 14 14.1172 8.85148 -16.4268 329 " " " " A 2 0 0 "LEU " " CD1" " " 6 0 1 C2 
    2507 14 15.6646 10.6391 -17.6627 329 " " " " A 2 0 0 "LEU " " CD2" " " 6 0 1 C2 
    2508 40 12.1043 8.87161 -21.7216 330 " " " " A 43 0 0 "SER " " N  " " " 7 0 1 C2 
    2509 14 11.7701 8.17164 -22.9389 330 " " " " A 2 0 0 "SER " " CA " " " 6 0 1 C2 
    2510 14 11.8854 9.01161 -24.1787 330 " " " " A 2 0 0 "SER " " C  " " " 6 0 1 C2 
    2511 23 11.9216 8.55246 -25.2968 330 " " " " A 70 0 0 "SER " " O  " " " 8 0 1 C2 
    2512 14 10.3964 7.59373 -22.7869 330 " " " " A 2 0 0 "SER " " CB " " " 6 0 1 C2 
    2513 23 10.4173 6.64402 -21.6881 330 " " " " A 70 0 0 "SER " " OG " " " 8 0 1 C2 
    2514 40 11.8528 10.3431 -24.0284 331 " " " " A 43 0 0 "ILE " " N  " " " 7 0 1 C2 
    2515 14 12.0113 11.3707 -25.0603 331 " " " " A 2 0 0 "ILE " " CA " " " 6 0 1 C2 
    2516 14 13.2124 12.3384 -24.7793 331 " " " " A 2 0 0 "ILE " " C  " " " 6 0 1 C2 
    2517 23 13.2038 13.4884 -25.2945 331 " " " " A 70 0 0 "ILE " " O  " " " 8 0 1 C2 
    2518 14 10.6757 12.0573 -25.3631 331 " " " " A 2 0 0 "ILE " " CB " " " 6 0 1 C2 
    2519 14 10.1563 12.861 -24.0805 331 " " " " A 2 0 0 "ILE " " CG1" " " 6 0 1 C2 
    2520 14 9.60542 11.0754 -25.9213 331 " " " " A 2 0 0 "ILE " " CG2" " " 6 0 1 C2 
    2521 14 8.91827 13.6954 -24.484 331 " " " " A 2 0 0 "ILE " " CD1" " " 6 0 1 C2 
    2522 40 14.2176 12.0196 -23.898 332 " " " " A 43 0 0 "THR " " N  " " " 7 0 1 C2 
    2523 14 15.4486 12.7926 -23.6956 332 " " " " A 2 0 0 "THR " " CA " " " 6 0 1 C2 
    2524 14 16.5723 11.8703 -23.7792 332 " " " " A 2 0 0 "THR " " C  " " " 6 0 1 C2 
    2525 23 17.217 11.7078 -24.8392 332 " " " " A 70 0 0 "THR " " O  " " " 8 0 1 C2 
    2526 14 15.3575 13.736 -22.4501 332 " " " " A 2 0 0 "THR " " CB " " " 6 0 1 C2 
    2527 23 14.9899 12.9658 -21.2961 332 " " " " A 70 0 0 "THR " " OG1" " " 8 0 1 C2 
    2528 14 14.4904 14.9908 -22.5116 332 " " " " A 2 0 0 "THR " " CG2" " " 6 0 1 C2 
    2529 40 16.8893 11.1809 -22.6607 333 " " " " A 43 0 0 "VAL " " N  " " " 7 0 1 C2 
    2530 14 18.1561 10.421 -22.3786 333 " " " " A 2 0 0 "VAL " " CA " " " 6 0 1 C2 
    2531 14 18.1434 9.00858 -23.079 333 " " " " A 2 0 0 "VAL " " C  " " " 6 0 1 C2 
    2532 23 19.1927 8.62158 -23.5908 333 " " " " A 70 0 0 "VAL " " O  " " " 8 0 1 C2 
    2533 14 18.1653 10.0464 -20.8619 333 " " " " A 2 0 0 "VAL " " CB " " " 6 0 1 C2 
    2534 14 19.5014 9.43899 -20.3719 333 " " " " A 2 0 0 "VAL " " CG1" " " 6 0 1 C2 
    2535 14 18.0563 11.3761 -20.0837 333 " " " " A 2 0 0 "VAL " " CG2" " " 6 0 1 C2 
    2536 40 17.0542 8.26827 -23.2585 334 " " " " A 43 0 0 "LEU " " N  " " " 7 0 1 C2 
    2537 14 16.8518 7.05414 -24.0242 334 " " " " A 2 0 0 "LEU " " CA " " " 6 0 1 C2 
    2538 14 17.1117 7.29905 -25.5113 334 " " " " A 2 0 0 "LEU " " C  " " " 6 0 1 C2 
    2539 23 17.8998 6.6298 -26.1731 334 " " " " A 70 0 0 "LEU " " O  " " " 8 0 1 C2 
    2540 14 15.4504 6.50552 -23.911 334 " " " " A 2 0 0 "LEU " " CB " " " 6 0 1 C2 
    2541 14 15.216 5.11305 -24.4567 334 " " " " A 2 0 0 "LEU " " CG " " " 6 0 1 C2 
    2542 14 16.0549 3.97918 -23.8098 334 " " " " A 2 0 0 "LEU " " CD1" " " 6 0 1 C2 
    2543 14 13.7572 4.60243 -24.5907 334 " " " " A 2 0 0 "LEU " " CD2" " " 6 0 1 C2 
    2544 40 16.3471 8.31847 -26.024 335 " " " " A 43 0 0 "ALA " " N  " " " 7 0 1 C2 
    2545 14 16.4377 8.87271 -27.4615 335 " " " " A 2 0 0 "ALA " " CA " " " 6 0 1 C2 
    2546 14 17.8702 9.24594 -27.9835 335 " " " " A 2 0 0 "ALA " " C  " " " 6 0 1 C2 
    2547 23 18.138 9.02522 -29.142 335 " " " " A 70 0 0 "ALA " " O  " " " 8 0 1 C2 
    2548 14 15.4526 10.0159 -27.6709 335 " " " " A 2 0 0 "ALA " " CB " " " 6 0 1 C2 
    2549 40 18.6623 9.86887 -27.0887 336 " " " " A 43 0 0 "ALA " " N  " " " 7 0 1 C2 
    2550 14 20.0828 10.22 -27.1792 336 " " " " A 2 0 0 "ALA " " CA " " " 6 0 1 C2 
    2551 14 20.9408 9.01041 -26.9998 336 " " " " A 2 0 0 "ALA " " C  " " " 6 0 1 C2 
    2552 23 21.8137 8.85352 -27.8376 336 " " " " A 70 0 0 "ALA " " O  " " " 8 0 1 C2 
    2553 14 20.3751 11.2397 -26.0368 336 " " " " A 2 0 0 "ALA " " CB " " " 6 0 1 C2 
    2554 40 20.6667 8.10467 -26.0572 337 " " " " A 43 0 0 "ALA " " N  " " " 7 0 1 C2 
    2555 14 21.4082 6.84063 -25.9187 337 " " " " A 2 0 0 "ALA " " CA " " " 6 0 1 C2 
    2556 14 21.2238 5.90048 -27.17 337 " " " " A 2 0 0 "ALA " " C  " " " 6 0 1 C2 
    2557 23 22.3085 5.41816 -27.5897 337 " " " " A 70 0 0 "ALA " " O  " " " 8 0 1 C2 
    2558 14 20.8473 6.10658 -24.6341 337 " " " " A 2 0 0 "ALA " " CB " " " 6 0 1 C2 
    2559 40 20.1327 5.85103 -27.8824 338 " " " " A 43 0 0 "LEU " " N  " " " 7 0 1 C2 
    2560 14 19.9409 5.20473 -29.1497 338 " " " " A 2 0 0 "LEU " " CA " " " 6 0 1 C2 
    2561 14 20.6705 5.87155 -30.2985 338 " " " " A 2 0 0 "LEU " " C  " " " 6 0 1 C2 
    2562 23 20.7051 5.28163 -31.3276 338 " " " " A 70 0 0 "LEU " " O  " " " 8 0 1 C2 
    2563 14 18.3556 5.22606 -29.4069 338 " " " " A 2 0 0 "LEU " " CB " " " 6 0 1 C2 
    2564 14 17.589 4.24461 -28.5542 338 " " " " A 2 0 0 "LEU " " CG " " " 6 0 1 C2 
    2565 14 16.0921 4.70773 -28.4737 338 " " " " A 2 0 0 "LEU " " CD1" " " 6 0 1 C2 
    2566 14 17.7549 2.78383 -28.9385 338 " " " " A 2 0 0 "LEU " " CD2" " " 6 0 1 C2 
    2567 40 21.168 7.08596 -30.1166 339 " " " " A 43 0 0 "ALA " " N  " " " 7 0 1 C2 
    2568 14 22.0706 7.8803 -31.067 339 " " " " A 2 0 0 "ALA " " CA " " " 6 0 1 C2 
    2569 14 23.5282 7.47284 -30.9079 339 " " " " A 2 0 0 "ALA " " C  " " " 6 0 1 C2 
    2570 23 24.2983 7.59904 -31.8597 339 " " " " A 70 0 0 "ALA " " O  " " " 8 0 1 C2 
    2571 14 21.9196 9.37874 -30.7858 339 " " " " A 2 0 0 "ALA " " CB " " " 6 0 1 C2 
    2572 40 23.9379 6.9406 -29.7445 340 " " " " A 43 0 0 "ILE " " N  " " " 7 0 1 C2 
    2573 14 25.355 6.58288 -29.5476 340 " " " " A 2 0 0 "ILE " " CA " " " 6 0 1 C2 
    2574 14 25.6813 5.15271 -30.0747 340 " " " " A 2 0 0 "ILE " " C  " " " 6 0 1 C2 
    2575 23 26.7559 4.88354 -30.6028 340 " " " " A 70 0 0 "ILE " " O  " " " 8 0 1 C2 
    2576 14 25.7602 6.76901 -28.0503 340 " " " " A 2 0 0 "ILE " " CB " " " 6 0 1 C2 
    2577 14 25.3704 8.08463 -27.4079 340 " " " " A 2 0 0 "ILE " " CG1" " " 6 0 1 C2 
    2578 14 27.2225 6.53749 -27.8904 340 " " " " A 2 0 0 "ILE " " CG2" " " 6 0 1 C2 
    2579 14 25.3852 8.2062 -25.8667 340 " " " " A 2 0 0 "ILE " " CD1" " " 6 0 1 C2 
    2580 40 24.8094 4.15765 -29.9428 341 " " " " A 43 0 0 "LEU " " N  " " " 7 0 1 C2 
    2581 14 25.011 2.7648 -30.2682 341 " " " " A 2 0 0 "LEU " " CA " " " 6 0 1 C2 
    2582 14 24.8832 2.58203 -31.7878 341 " " " " A 2 0 0 "LEU " " C  " " " 6 0 1 C2 
    2583 23 24.1231 3.3611 -32.3387 341 " " " " A 70 0 0 "LEU " " O  " " " 8 0 1 C2 
    2584 14 24.0268 2.02647 -29.3977 341 " " " " A 2 0 0 "LEU " " CB " " " 6 0 1 C2 
    2585 14 24.0885 2.05906 -27.8989 341 " " " " A 2 0 0 "LEU " " CG " " " 6 0 1 C2 
    2586 14 23.0526 1.11664 -27.3796 341 " " " " A 2 0 0 "LEU " " CD1" " " 6 0 1 C2 
    2587 14 25.4882 1.58851 -27.2919 341 " " " " A 2 0 0 "LEU " " CD2" " " 6 0 1 C2 
    2588 40 25.3771 1.54709 -32.4024 342 " " " " A 43 0 0 "GLY " " N  " " " 7 0 1 C2 
    2589 14 25.0751 1.00485 -33.6962 342 " " " " A 2 0 0 "GLY " " CA " " " 6 0 1 C2 
    2590 14 23.7376 0.381024 -33.6323 342 " " " " A 2 0 0 "GLY " " C  " " " 6 0 1 C2 
    2591 23 23.2624 -0.0285293 -32.6325 342 " " " " A 70 0 0 "GLY " " O  " " " 8 0 1 C2 
    2592 40 22.9766 0.286641 -34.7677 343 " " " " A 43 0 0 "PRO " " N  " " " 7 0 1 C2 
    2593 14 21.6554 -0.253108 -34.8177 343 " " " " A 2 0 0 "PRO " " CA " " " 6 0 1 C2 
    2594 14 21.6421 -1.7892 -34.7205 343 " " " " A 2 0 0 "PRO " " C  " " " 6 0 1 C2 
    2595 23 22.5706 -2.5248 -35.1441 343 " " " " A 70 0 0 "PRO " " O  " " " 8 0 1 C2 
    2596 14 21.0753 0.132611 -36.2011 343 " " " " A 2 0 0 "PRO " " CB " " " 6 0 1 C2 
    2597 14 22.3504 0.30016 -37.0491 343 " " " " A 2 0 0 "PRO " " CG " " " 6 0 1 C2 
    2598 14 23.5028 0.718129 -36.0909 343 " " " " A 2 0 0 "PRO " " CD " " " 6 0 1 C2 
    2599 40 20.4841 -2.28807 -34.1783 344 " " " " A 43 0 0 "ARG " " N  " " " 7 0 1 C2 
    2600 14 20.017 -3.66916 -34.0277 344 " " " " A 2 0 0 "ARG " " CA " " " 6 0 1 C2 
    2601 14 20.3033 -4.26492 -32.6771 344 " " " " A 2 0 0 "ARG " " C  " " " 6 0 1 C2 
    2602 23 20.3125 -5.45457 -32.5027 344 " " " " A 70 0 0 "ARG " " O  " " " 8 0 1 C2 
    2603 14 20.3718 -4.48132 -35.3832 344 " " " " A 2 0 0 "ARG " " CB " " " 6 0 1 C2 
    2604 14 19.5525 -5.86622 -35.5734 344 " " " " A 2 0 0 "ARG " " CG " " " 6 0 1 C2 
    2605 14 18.2517 -5.5806 -36.2696 344 " " " " A 2 0 0 "ARG " " CD " " " 6 0 1 C2 
    2606 40 17.0817 -5.87201 -35.4801 344 " " " " A 43 0 0 "ARG " " NE " " " 7 0 1 C2 
    2607 14 15.8501 -6.07825 -35.9176 344 " " " " A 2 0 0 "ARG " " CZ " " " 6 0 1 C2 
    2608 40 14.8868 -6.31005 -35.0517 344 " " " " A 43 0 0 "ARG " " NH1" " " 7 0 1 C2 
    2609 40 15.4742 -6.06238 -37.2275 344 " " " " A 43 0 0 "ARG " " NH2" " " 7 0 1 C2 
    2610 40 20.5254 -3.39833 -31.6636 345 " " " " A 43 0 0 "VAL " " N  " " " 7 0 1 C2 
    2611 14 20.7228 -3.64082 -30.2554 345 " " " " A 2 0 0 "VAL " " CA " " " 6 0 1 C2 
    2612 14 19.7905 -4.72309 -29.5207 345 " " " " A 2 0 0 "VAL " " C  " " " 6 0 1 C2 
    2613 23 20.0963 -4.99697 -28.3839 345 " " " " A 70 0 0 "VAL " " O  " " " 8 0 1 C2 
    2614 14 20.7234 -2.25809 -29.6372 345 " " " " A 2 0 0 "VAL " " CB " " " 6 0 1 C2 
    2615 14 21.6672 -1.15779 -30.1388 345 " " " " A 2 0 0 "VAL " " CG1" " " 6 0 1 C2 
    2616 14 19.382 -1.68975 -29.3467 345 " " " " A 2 0 0 "VAL " " CG2" " " 6 0 1 C2 
    2617 40 18.7666 -5.19332 -30.2067 346 " " " " A 43 0 0 "ASP " " N  " " " 7 0 1 C2 
    2618 14 17.8428 -6.31365 -29.8616 346 " " " " A 2 0 0 "ASP " " CA " " " 6 0 1 C2 
    2619 14 18.3273 -7.70703 -30.3927 346 " " " " A 2 0 0 "ASP " " C  " " " 6 0 1 C2 
    2620 23 17.7113 -8.76421 -30.0748 346 " " " " A 70 0 0 "ASP " " O  " " " 8 0 1 C2 
    2621 14 16.5445 -5.86419 -30.5845 346 " " " " A 2 0 0 "ASP " " CB " " " 6 0 1 C2 
    2622 14 16.4296 -6.04737 -32.1175 346 " " " " A 2 0 0 "ASP " " CG " " " 6 0 1 C2 
    2623 23 15.3048 -6.50061 -32.5098 346 " " " " A 70 0 0 "ASP " " OD1" " " 8 0 1 C2 
    2624 23 17.2732 -5.50604 -32.8518 346 " " " " A 70 0 0 "ASP " " OD2" " " 8 0 1 C2 
    2625 40 19.5026 -7.73114 -30.9878 347 " " " " A 43 0 0 "ALA " " N  " " " 7 0 1 C2 
    2626 14 20.1224 -8.94841 -31.5645 347 " " " " A 2 0 0 "ALA " " CA " " " 6 0 1 C2 
    2627 14 21.6725 -8.80877 -31.8878 347 " " " " A 2 0 0 "ALA " " C  " " " 6 0 1 C2 
    2628 23 22.1227 -9.60595 -32.6291 347 " " " " A 70 0 0 "ALA " " O  " " " 8 0 1 C2 
    2629 14 19.3239 -9.39357 -32.8135 347 " " " " A 2 0 0 "ALA " " CB " " " 6 0 1 C2 
    2630 40 22.3058 -7.75227 -31.4073 348 " " " " A 43 0 0 "LEU " " N  " " " 7 0 1 C2 
    2631 14 23.7057 -7.48532 -31.6989 348 " " " " A 2 0 0 "LEU " " CA " " " 6 0 1 C2 
    2632 14 24.4634 -7.88694 -30.4427 348 " " " " A 2 0 0 "LEU " " C  " " " 6 0 1 C2 
    2633 23 23.965 -7.62291 -29.3279 348 " " " " A 70 0 0 "LEU " " O  " " " 8 0 1 C2 
    2634 14 23.8745 -5.87098 -31.8353 348 " " " " A 2 0 0 "LEU " " CB " " " 6 0 1 C2 
    2635 14 25.174 -5.41875 -32.38 348 " " " " A 2 0 0 "LEU " " CG " " " 6 0 1 C2 
    2636 14 25.5609 -6.03645 -33.7374 348 " " " " A 2 0 0 "LEU " " CD1" " " 6 0 1 C2 
    2637 14 25.2868 -3.89971 -32.3238 348 " " " " A 2 0 0 "LEU " " CD2" " " 6 0 1 C2 
    2638 40 25.6805 -8.4559 -30.5353 349 " " " " A 43 0 0 "GLY " " N  " " " 7 0 1 C2 
    2639 14 26.6284 -8.74997 -29.498 349 " " " " A 2 0 0 "GLY " " CA " " " 6 0 1 C2 
    2640 14 27.6096 -7.58706 -29.3777 349 " " " " A 2 0 0 "GLY " " C  " " " 6 0 1 C2 
    2641 23 27.9378 -6.84351 -30.3525 349 " " " " A 70 0 0 "GLY " " O  " " " 8 0 1 C2 
    2642 40 28.2067 -7.47807 -28.1915 350 " " " " A 43 0 0 "VAL " " N  " " " 7 0 1 C2 
    2643 14 29.2519 -6.56262 -27.7535 350 " " " " A 2 0 0 "VAL " " CA " " " 6 0 1 C2 
    2644 14 30.5659 -6.93043 -28.5196 350 " " " " A 2 0 0 "VAL " " C  " " " 6 0 1 C2 
    2645 23 31.4999 -6.10485 -28.6981 350 " " " " A 70 0 0 "VAL " " O  " " " 8 0 1 C2 
    2646 14 29.458 -6.69765 -26.2251 350 " " " " A 2 0 0 "VAL " " CB " " " 6 0 1 C2 
    2647 14 30.1057 -5.4057 -25.6673 350 " " " " A 2 0 0 "VAL " " CG1" " " 6 0 1 C2 
    2648 14 28.0824 -6.97335 -25.511 350 " " " " A 2 0 0 "VAL " " CG2" " " 6 0 1 C2 
    2649 40 30.6211 -8.18993 -29.0647 351 " " " " A 43 0 0 "THR " " N  " " " 7 0 1 C2 
    2650 14 31.7508 -8.67538 -29.953 351 " " " " A 2 0 0 "THR " " CA " " " 6 0 1 C2 
    2651 14 32.0572 -7.77039 -31.1991 351 " " " " A 2 0 0 "THR " " C  " " " 6 0 1 C2 
    2652 23 33.1718 -7.83042 -31.6918 351 " " " " A 70 0 0 "THR " " O  " " " 8 0 1 C2 
    2653 14 31.5995 -10.1617 -30.2447 351 " " " " A 2 0 0 "THR " " CB " " " 6 0 1 C2 
    2654 23 30.3015 -10.4385 -30.7953 351 " " " " A 70 0 0 "THR " " OG1" " " 8 0 1 C2 
    2655 14 31.7927 -11.096 -28.9961 351 " " " " A 2 0 0 "THR " " CG2" " " 6 0 1 C2 
    2656 40 31.2108 -6.78968 -31.6059 352 " " " " A 43 0 0 "THR " " N  " " " 7 0 1 C2 
    2657 14 31.4834 -5.55426 -32.3286 352 " " " " A 2 0 0 "THR " " CA " " " 6 0 1 C2 
    2658 14 32.638 -4.69681 -31.8327 352 " " " " A 2 0 0 "THR " " C  " " " 6 0 1 C2 
    2659 23 33.2964 -4.14287 -32.6685 352 " " " " A 70 0 0 "THR " " O  " " " 8 0 1 C2 
    2660 14 30.2068 -4.7405 -32.5536 352 " " " " A 2 0 0 "THR " " CB " " " 6 0 1 C2 
    2661 23 29.5276 -4.63282 -31.2774 352 " " " " A 70 0 0 "THR " " OG1" " " 8 0 1 C2 
    2662 14 29.2957 -5.39917 -33.572 352 " " " " A 2 0 0 "THR " " CG2" " " 6 0 1 C2 
    2663 40 32.9065 -4.66085 -30.5161 353 " " " " A 43 0 0 "LEU " " N  " " " 7 0 1 C2 
    2664 14 33.9196 -3.6666 -30.0549 353 " " " " A 2 0 0 "LEU " " CA " " " 6 0 1 C2 
    2665 14 35.3042 -4.29775 -29.9098 353 " " " " A 2 0 0 "LEU " " C  " " " 6 0 1 C2 
    2666 23 36.2735 -3.50494 -29.7169 353 " " " " A 70 0 0 "LEU " " O  " " " 8 0 1 C2 
    2667 14 33.4431 -3.19232 -28.5817 353 " " " " A 2 0 0 "LEU " " CB " " " 6 0 1 C2 
    2668 14 32.1363 -2.30146 -28.5359 353 " " " " A 2 0 0 "LEU " " CG " " " 6 0 1 C2 
    2669 14 31.6955 -1.86467 -27.0836 353 " " " " A 2 0 0 "LEU " " CD1" " " 6 0 1 C2 
    2670 14 32.2989 -1.05603 -29.3944 353 " " " " A 2 0 0 "LEU " " CD2" " " 6 0 1 C2 
    2671 40 35.5021 -5.6203 -30.0338 354 " " " " A 43 0 0 "LEU " " N  " " " 7 0 1 C2 
    2672 14 36.7859 -6.23471 -29.9535 354 " " " " A 2 0 0 "LEU " " CA " " " 6 0 1 C2 
    2673 14 37.6663 -5.81097 -31.1492 354 " " " " A 2 0 0 "LEU " " C  " " " 6 0 1 C2 
    2674 23 37.1877 -5.69501 -32.2618 354 " " " " A 70 0 0 "LEU " " O  " " " 8 0 1 C2 
    2675 14 36.5737 -7.74077 -30.1005 354 " " " " A 2 0 0 "LEU " " CB " " " 6 0 1 C2 
    2676 14 35.7376 -8.40423 -28.9178 354 " " " " A 2 0 0 "LEU " " CG " " " 6 0 1 C2 
    2677 14 35.4584 -9.86536 -29.3076 354 " " " " A 2 0 0 "LEU " " CD1" " " 6 0 1 C2 
    2678 14 36.6169 -8.3564 -27.6853 354 " " " " A 2 0 0 "LEU " " CD2" " " 6 0 1 C2 
    2679 40 38.9864 -5.79149 -30.8815 355 " " " " A 43 0 0 "LYS " " N  " " " 7 0 1 C2 
    2680 14 40.0039 -5.57323 -31.9205 355 " " " " A 2 0 0 "LYS " " CA " " " 6 0 1 C2 
    2681 14 40.278 -6.81964 -32.7568 355 " " " " A 2 0 0 "LYS " " C  " " " 6 0 1 C2 
    2682 23 40.4154 -6.79084 -33.9835 355 " " " " A 70 0 0 "LYS " " O  " " " 8 0 1 C2 
    2683 14 41.3262 -5.2092 -31.1502 355 " " " " A 2 0 0 "LYS " " CB " " " 6 0 1 C2 
    2684 14 42.4883 -4.87902 -32.1153 355 " " " " A 2 0 0 "LYS " " CG " " " 6 0 1 C2 
    2685 14 43.688 -4.38175 -31.3392 355 " " " " A 2 0 0 "LYS " " CD " " " 6 0 1 C2 
    2686 14 43.6288 -3.11561 -30.512 355 " " " " A 2 0 0 "LYS " " CE " " " 6 0 1 C2 
    2687 40 43.2622 -1.99421 -31.4066 355 " " " " A 43 0 0 "LYS " " NZ " " " 7 0 1 C2 
    2688 40 4.4231 -21.989 -32.4556 388 " " " " A 43 0 0 "GLY " " N  " " " 7 0 1 C2 
    2689 14 5.19427 -22.4633 -31.2461 388 " " " " A 2 0 0 "GLY " " CA " " " 6 0 1 C2 
    2690 14 4.221 -23.2282 -30.3071 388 " " " " A 2 0 0 "GLY " " C  " " " 6 0 1 C2 
    2691 23 4.44962 -23.3977 -29.1085 388 " " " " A 70 0 0 "GLY " " O  " " " 8 0 1 C2 
    2692 40 3.18089 -23.8585 -30.8456 389 " " " " A 43 0 0 "PHE " " N  " " " 7 0 1 C2 
    2693 14 2.11935 -24.5779 -30.2188 389 " " " " A 2 0 0 "PHE " " CA " " " 6 0 1 C2 
    2694 14 0.990925 -23.7292 -29.6963 389 " " " " A 2 0 0 "PHE " " C  " " " 6 0 1 C2 
    2695 23 -0.197815 -24.0513 -29.8842 389 " " " " A 70 0 0 "PHE " " O  " " " 8 0 1 C2 
    2696 14 2.58103 -25.683 -29.305 389 " " " " A 2 0 0 "PHE " " CB " " " 6 0 1 C2 
    2697 14 1.60088 -26.8627 -29.3569 389 " " " " A 2 0 0 "PHE " " CG " " " 6 0 1 C2 
    2698 14 0.536964 -26.9501 -28.441 389 " " " " A 2 0 0 "PHE " " CD1" " " 6 0 1 C2 
    2699 14 1.79764 -27.8973 -30.3013 389 " " " " A 2 0 0 "PHE " " CD2" " " 6 0 1 C2 
    2700 14 -0.374489 -28.0048 -28.4565 389 " " " " A 2 0 0 "PHE " " CE1" " " 6 0 1 C2 
    2701 14 0.982044 -29.0846 -30.1864 389 " " " " A 2 0 0 "PHE " " CE2" " " 6 0 1 C2 
    2702 14 -0.0895885 -29.0998 -29.2922 389 " " " " A 2 0 0 "PHE " " CZ " " " 6 0 1 C2 
    2703 40 1.30907 -22.726 -28.9006 390 " " " " A 43 0 0 "TRP " " N  " " " 7 0 1 C2 
    2704 14 0.42617 -21.7182 -28.2374 390 " " " " A 2 0 0 "TRP " " CA " " " 6 0 1 C2 
    2705 14 -0.792225 -21.2136 -29.1292 390 " " " " A 2 0 0 "TRP " " C  " " " 6 0 1 C2 
    2706 23 -2.00069 -21.2742 -28.9001 390 " " " " A 70 0 0 "TRP " " O  " " " 8 0 1 C2 
    2707 14 1.25389 -20.5005 -27.8009 390 " " " " A 2 0 0 "TRP " " CB " " " 6 0 1 C2 
    2708 14 0.469063 -19.2729 -27.3983 390 " " " " A 2 0 0 "TRP " " CG " " " 6 0 1 C2 
    2709 14 0.115478 -18.2636 -28.2267 390 " " " " A 2 0 0 "TRP " " CD1" " " 6 0 1 C2 
    2710 14 -0.0454982 -18.903 -26.0982 390 " " " " A 2 0 0 "TRP " " CD2" " " 6 0 1 C2 
    2711 40 -0.593361 -17.2956 -27.481 390 " " " " A 43 0 0 "TRP " " NE1" " " 7 0 1 C2 
    2712 14 -0.693371 -17.6529 -26.1225 390 " " " " A 2 0 0 "TRP " " CE2" " " 6 0 1 C2 
    2713 14 0.0239979 -19.483 -24.7962 390 " " " " A 2 0 0 "TRP " " CE3" " " 6 0 1 C2 
    2714 14 -1.27348 -17.0691 -25.0307 390 " " " " A 2 0 0 "TRP " " CZ2" " " 6 0 1 C2 
    2715 14 -0.505242 -18.8174 -23.6104 390 " " " " A 2 0 0 "TRP " " CZ3" " " 6 0 1 C2 
    2716 14 -1.2233 -17.6215 -23.7693 390 " " " " A 2 0 0 "TRP " " CH2" " " 6 0 1 C2 
    2717 40 -0.423432 -20.8493 -30.3765 391 " " " " A 43 0 0 "GLY " " N  " " " 7 0 1 C2 
    2718 14 -1.30252 -20.5393 -31.4693 391 " " " " A 2 0 0 "GLY " " CA " " " 6 0 1 C2 
    2719 14 -2.48766 -21.4482 -31.7761 391 " " " " A 2 0 0 "GLY " " C  " " " 6 0 1 C2 
    2720 23 -3.6088 -21.0055 -32.0408 391 " " " " A 70 0 0 "GLY " " O  " " " 8 0 1 C2 
    2721 40 -2.33694 -22.7407 -31.5416 392 " " " " A 43 0 0 "ARG " " N  " " " 7 0 1 C2 
    2722 14 -3.30219 -23.8517 -31.6593 392 " " " " A 2 0 0 "ARG " " CA " " " 6 0 1 C2 
    2723 14 -4.32354 -23.9742 -30.5363 392 " " " " A 2 0 0 "ARG " " C  " " " 6 0 1 C2 
    2724 23 -5.3897 -24.5266 -30.7974 392 " " " " A 70 0 0 "ARG " " O  " " " 8 0 1 C2 
    2725 14 -2.51413 -25.2414 -31.6668 392 " " " " A 2 0 0 "ARG " " CB " " " 6 0 1 C2 
    2726 14 -1.44183 -25.3223 -32.7636 392 " " " " A 2 0 0 "ARG " " CG " " " 6 0 1 C2 
    2727 14 -1.06158 -26.7389 -33.2153 392 " " " " A 2 0 0 "ARG " " CD " " " 6 0 1 C2 
    2728 40 0.400696 -26.9375 -33.4646 392 " " " " A 43 0 0 "ARG " " NE " " " 7 0 1 C2 
    2729 14 1.03791 -28.0792 -33.5978 392 " " " " A 2 0 0 "ARG " " CZ " " " 6 0 1 C2 
    2730 40 0.397926 -29.1474 -33.4877 392 " " " " A 43 0 0 "ARG " " NH1" " " 7 0 1 C2 
    2731 40 2.27735 -28.0256 -33.9967 392 " " " " A 43 0 0 "ARG " " NH2" " " 7 0 1 C2 
    2732 40 -3.92149 -23.6038 -29.2963 393 " " " " A 43 0 0 "LEU " " N  " " " 7 0 1 C2 
    2733 14 -4.77121 -23.4064 -28.1479 393 " " " " A 2 0 0 "LEU " " CA " " " 6 0 1 C2 
    2734 14 -5.67441 -22.2049 -28.0706 393 " " " " A 2 0 0 "LEU " " C  " " " 6 0 1 C2 
    2735 23 -6.62795 -22.1623 -27.2648 393 " " " " A 70 0 0 "LEU " " O  " " " 8 0 1 C2 
    2736 14 -3.75911 -23.2926 -26.9539 393 " " " " A 2 0 0 "LEU " " CB " " " 6 0 1 C2 
    2737 14 -2.61535 -24.4081 -26.7712 393 " " " " A 2 0 0 "LEU " " CG " " " 6 0 1 C2 
    2738 14 -2.02134 -24.3359 -25.3006 393 " " " " A 2 0 0 "LEU " " CD1" " " 6 0 1 C2 
    2739 14 -3.16562 -25.8207 -27.1025 393 " " " " A 2 0 0 "LEU " " CD2" " " 6 0 1 C2 
    2740 40 -5.48085 -21.1928 -28.9418 394 " " " " A 43 0 0 "VAL " " N  " " " 7 0 1 C2 
    2741 14 -6.36691 -20.0399 -28.9297 394 " " " " A 2 0 0 "VAL " " CA " " " 6 0 1 C2 
    2742 14 -7.09747 -19.7936 -30.2445 394 " " " " A 2 0 0 "VAL " " C  " " " 6 0 1 C2 
    2743 23 -8.25783 -19.3913 -30.2255 394 " " " " A 70 0 0 "VAL " " O  " " " 8 0 1 C2 
    2744 14 -5.53667 -18.7248 -28.55 394 " " " " A 2 0 0 "VAL " " CB " " " 6 0 1 C2 
    2745 14 -5.17891 -18.832 -27.0478 394 " " " " A 2 0 0 "VAL " " CG1" " " 6 0 1 C2 
    2746 14 -4.28864 -18.3618 -29.4615 394 " " " " A 2 0 0 "VAL " " CG2" " " 6 0 1 C2 
    2747 40 -6.54633 -20.2275 -31.3768 395 " " " " A 43 0 0 "ASN " " N  " " " 7 0 1 C2 
    2748 14 -7.09936 -20.198 -32.7363 395 " " " " A 2 0 0 "ASN " " CA " " " 6 0 1 C2 
    2749 14 -8.37366 -21.0273 -32.819 395 " " " " A 2 0 0 "ASN " " C  " " " 6 0 1 C2 
    2750 23 -9.20891 -20.8036 -33.6515 395 " " " " A 70 0 0 "ASN " " O  " " " 8 0 1 C2 
    2751 14 -6.01264 -20.6277 -33.7727 395 " " " " A 2 0 0 "ASN " " CB " " " 6 0 1 C2 
    2752 14 -6.42527 -20.5015 -35.204 395 " " " " A 2 0 0 "ASN " " CG " " " 6 0 1 C2 
    2753 23 -6.73767 -19.435 -35.6849 395 " " " " A 70 0 0 "ASN " " OD1" " " 8 0 1 C2 
    2754 40 -6.42958 -21.5816 -35.9517 395 " " " " A 43 0 0 "ASN " " ND2" " " 7 0 1 C2 
    2755 40 -8.59483 -21.9511 -31.9003 396 " " " " A 43 0 0 "VAL " " N  " " " 7 0 1 C2 
    2756 14 -9.83394 -22.7406 -31.7141 396 " " " " A 2 0 0 "VAL " " CA " " " 6 0 1 C2 
    2757 14 -11.0892 -21.8393 -31.4071 396 " " " " A 2 0 0 "VAL " " C  " " " 6 0 1 C2 
    2758 23 -12.1979 -21.9849 -31.9828 396 " " " " A 70 0 0 "VAL " " O  " " " 8 0 1 C2 
    2759 14 -9.63469 -23.816 -30.6213 396 " " " " A 2 0 0 "VAL " " CB " " " 6 0 1 C2 
    2760 14 -8.96046 -25.0691 -31.2402 396 " " " " A 2 0 0 "VAL " " CG1" " " 6 0 1 C2 
    2761 14 -8.87832 -23.3322 -29.353 396 " " " " A 2 0 0 "VAL " " CG2" " " 6 0 1 C2 
    2762 40 -10.8832 -20.7867 -30.6005 397 " " " " A 43 0 0 "VAL " " N  " " " 7 0 1 C2 
    2763 14 -11.8735 -19.8029 -30.1255 397 " " " " A 2 0 0 "VAL " " CA " " " 6 0 1 C2 
    2764 14 -12.1666 -18.8136 -31.3345 397 " " " " A 2 0 0 "VAL " " C  " " " 6 0 1 C2 
    2765 23 -13.0621 -17.9388 -31.1995 397 " " " " A 70 0 0 "VAL " " O  " " " 8 0 1 C2 
    2766 14 -11.3462 -19.0709 -28.8298 397 " " " " A 2 0 0 "VAL " " CB " " " 6 0 1 C2 
    2767 14 -12.5229 -18.2971 -28.0318 397 " " " " A 2 0 0 "VAL " " CG1" " " 6 0 1 C2 
    2768 14 -10.6739 -19.968 -27.872 397 " " " " A 2 0 0 "VAL " " CG2" " " 6 0 1 C2 
    2769 40 -11.3548 -18.7869 -32.4475 398 " " " " A 43 0 0 "MET " " N  " " " 7 0 1 C2 
    2770 14 -11.515 -17.9068 -33.5961 398 " " " " A 2 0 0 "MET " " CA " " " 6 0 1 C2 
    2771 14 -12.4191 -18.7053 -34.6087 398 " " " " A 2 0 0 "MET " " C  " " " 6 0 1 C2 
    2772 23 -12.9084 -18.1196 -35.5574 398 " " " " A 70 0 0 "MET " " O  " " " 8 0 1 C2 
    2773 14 -10.1963 -17.4415 -34.2037 398 " " " " A 2 0 0 "MET " " CB " " " 6 0 1 C2 
    2774 14 -9.28185 -16.5996 -33.1545 398 " " " " A 2 0 0 "MET " " CG " " " 6 0 1 C2 
    2775 52 -7.61072 -16.4228 -34.1078 398 " " " " A 13 0 0 "MET " " SD " " " 16 0 1 C2 
    2776 14 -6.46677 -16.2734 -32.7084 398 " " " " A 2 0 0 "MET " " CE " " " 6 0 1 C2 
    2777 40 -12.6374 -20.0124 -34.4578 399 " " " " A 43 0 0 "LYS " " N  " " " 7 0 1 C2 
    2778 14 -13.5696 -20.8807 -35.1443 399 " " " " A 2 0 0 "LYS " " CA " " " 6 0 1 C2 
    2779 14 -14.9915 -21.1758 -34.5091 399 " " " " A 2 0 0 "LYS " " C  " " " 6 0 1 C2 
    2780 23 -16.0089 -21.1612 -35.2134 399 " " " " A 70 0 0 "LYS " " O  " " " 8 0 1 C2 
    2781 14 -12.9092 -22.2287 -35.3176 399 " " " " A 2 0 0 "LYS " " CB " " " 6 0 1 C2 
    2782 14 -11.644 -22.1351 -36.1887 399 " " " " A 2 0 0 "LYS " " CG " " " 6 0 1 C2 
    2783 14 -10.8214 -23.4209 -36.1787 399 " " " " A 2 0 0 "LYS " " CD " " " 6 0 1 C2 
    2784 14 -9.61156 -23.2372 -36.9929 399 " " " " A 2 0 0 "LYS " " CE " " " 6 0 1 C2 
    2785 40 -8.83829 -24.4691 -37.1785 399 " " " " A 43 0 0 "LYS " " NZ " " " 7 0 1 C2 
    2786 40 -14.9319 -21.2983 -33.1789 400 " " " " A 43 0 0 "ARG " " N  " " " 7 0 1 C2 
    2787 14 -16.1406 -21.5045 -32.2977 400 " " " " A 2 0 0 "ARG " " CA " " " 6 0 1 C2 
    2788 14 -16.0017 -20.6629 -30.983 400 " " " " A 2 0 0 "ARG " " C  " " " 6 0 1 C2 
    2789 23 -15.3847 -21.1956 -30.0793 400 " " " " A 70 0 0 "ARG " " O  " " " 8 0 1 C2 
    2790 14 -16.4728 -22.9828 -32.0928 400 " " " " A 2 0 0 "ARG " " CB " " " 6 0 1 C2 
    2791 14 -16.9178 -23.7347 -33.267 400 " " " " A 2 0 0 "ARG " " CG " " " 6 0 1 C2 
    2792 14 -17.6638 -25.0961 -32.9315 400 " " " " A 2 0 0 "ARG " " CD " " " 6 0 1 C2 
    2793 40 -18.9813 -24.8862 -32.2635 400 " " " " A 43 0 0 "ARG " " NE " " " 7 0 1 C2 
    2794 14 -19.6354 -25.824 -31.57 400 " " " " A 2 0 0 "ARG " " CZ " " " 6 0 1 C2 
    2795 40 -19.3887 -27.1637 -31.5779 400 " " " " A 43 0 0 "ARG " " NH1" " " 7 0 1 C2 
    2796 40 -20.5889 -25.3524 -30.7613 400 " " " " A 43 0 0 "ARG " " NH2" " " 7 0 1 C2 
    2797 40 -16.5286 -19.4255 -30.8338 401 " " " " A 43 0 0 "PRO " " N  " " " 7 0 1 C2 
    2798 14 -16.3244 -18.5959 -29.6037 401 " " " " A 2 0 0 "PRO " " CA " " " 6 0 1 C2 
    2799 14 -16.7825 -19.1607 -28.255 401 " " " " A 2 0 0 "PRO " " C  " " " 6 0 1 C2 
    2800 23 -16.0114 -19.0514 -27.3168 401 " " " " A 70 0 0 "PRO " " O  " " " 8 0 1 C2 
    2801 14 -16.9177 -17.2466 -30.0506 401 " " " " A 2 0 0 "PRO " " CB " " " 6 0 1 C2 
    2802 14 -17.9206 -17.5045 -31.0607 401 " " " " A 2 0 0 "PRO " " CG " " " 6 0 1 C2 
    2803 14 -17.4323 -18.8006 -31.8083 401 " " " " A 2 0 0 "PRO " " CD " " " 6 0 1 C2 
    2804 40 -18.0836 -19.4693 -28.1462 402 " " " " A 43 0 0 "ILE " " N  " " " 7 0 1 C2 
    2805 14 -18.7231 -19.7717 -26.8345 402 " " " " A 2 0 0 "ILE " " CA " " " 6 0 1 C2 
    2806 14 -18.3722 -21.2683 -26.4617 402 " " " " A 2 0 0 "ILE " " C  " " " 6 0 1 C2 
    2807 23 -18.0655 -21.5496 -25.2983 402 " " " " A 70 0 0 "ILE " " O  " " " 8 0 1 C2 
    2808 14 -20.2645 -19.4946 -26.8588 402 " " " " A 2 0 0 "ILE " " CB " " " 6 0 1 C2 
    2809 14 -20.5957 -18.1176 -27.5485 402 " " " " A 2 0 0 "ILE " " CG1" " " 6 0 1 C2 
    2810 14 -20.6581 -19.2369 -25.3718 402 " " " " A 2 0 0 "ILE " " CG2" " " 6 0 1 C2 
    2811 14 -22.0739 -18.1532 -27.9571 402 " " " " A 2 0 0 "ILE " " CD1" " " 6 0 1 C2 
    2812 40 -18.2135 -22.1934 -27.5002 403 " " " " A 43 0 0 "ALA " " N  " " " 7 0 1 C2 
    2813 14 -17.695 -23.5596 -27.4179 403 " " " " A 2 0 0 "ALA " " CA " " " 6 0 1 C2 
    2814 14 -16.4128 -23.7879 -26.5431 403 " " " " A 2 0 0 "ALA " " C  " " " 6 0 1 C2 
    2815 23 -16.4959 -24.5519 -25.6167 403 " " " " A 70 0 0 "ALA " " O  " " " 8 0 1 C2 
    2816 14 -17.6127 -24.2299 -28.7853 403 " " " " A 2 0 0 "ALA " " CB " " " 6 0 1 C2 
    2817 40 -15.2994 -23.0547 -26.7486 404 " " " " A 43 0 0 "PHE " " N  " " " 7 0 1 C2 
    2818 14 -14.0199 -23.3441 -26.0364 404 " " " " A 2 0 0 "PHE " " CA " " " 6 0 1 C2 
    2819 14 -13.8079 -22.5042 -24.7572 404 " " " " A 2 0 0 "PHE " " C  " " " 6 0 1 C2 
    2820 23 -13.1619 -22.9275 -23.823 404 " " " " A 70 0 0 "PHE " " O  " " " 8 0 1 C2 
    2821 14 -12.9009 -22.9479 -26.9306 404 " " " " A 2 0 0 "PHE " " CB " " " 6 0 1 C2 
    2822 14 -12.6763 -24.0408 -27.9613 404 " " " " A 2 0 0 "PHE " " CG " " " 6 0 1 C2 
    2823 14 -11.8815 -25.1793 -27.6461 404 " " " " A 2 0 0 "PHE " " CD1" " " 6 0 1 C2 
    2824 14 -13.2396 -23.9427 -29.2599 404 " " " " A 2 0 0 "PHE " " CD2" " " 6 0 1 C2 
    2825 14 -11.7267 -26.1768 -28.6609 404 " " " " A 2 0 0 "PHE " " CE1" " " 6 0 1 C2 
    2826 14 -13.0592 -24.9651 -30.1915 404 " " " " A 2 0 0 "PHE " " CE2" " " 6 0 1 C2 
    2827 14 -12.3681 -26.1382 -29.9162 404 " " " " A 2 0 0 "PHE " " CZ " " " 6 0 1 C2 
    2828 40 -14.5817 -21.4059 -24.6792 405 " " " " A 43 0 0 "ALA " " N  " " " 7 0 1 C2 
    2829 14 -14.9628 -20.6365 -23.4466 405 " " " " A 2 0 0 "ALA " " CA " " " 6 0 1 C2 
    2830 14 -15.8497 -21.495 -22.46 405 " " " " A 2 0 0 "ALA " " C  " " " 6 0 1 C2 
    2831 23 -15.6555 -21.3122 -21.239 405 " " " " A 70 0 0 "ALA " " O  " " " 8 0 1 C2 
    2832 14 -15.8541 -19.3565 -23.7682 405 " " " " A 2 0 0 "ALA " " CB " " " 6 0 1 C2 
    2833 40 -16.8313 -22.2541 -22.8674 406 " " " " A 43 0 0 "ALA " " N  " " " 7 0 1 C2 
    2834 14 -17.8297 -22.9966 -22.0047 406 " " " " A 2 0 0 "ALA " " CA " " " 6 0 1 C2 
    2835 14 -17.2669 -23.8614 -20.7919 406 " " " " A 2 0 0 "ALA " " C  " " " 6 0 1 C2 
    2836 23 -17.7627 -23.752 -19.7095 406 " " " " A 70 0 0 "ALA " " O  " " " 8 0 1 C2 
    2837 14 -18.9223 -23.7965 -22.7721 406 " " " " A 2 0 0 "ALA " " CB " " " 6 0 1 C2 
    2838 40 -16.1835 -24.6847 -21.0333 407 " " " " A 43 0 0 "PRO " " N  " " " 7 0 1 C2 
    2839 14 -15.6115 -25.4693 -19.8964 407 " " " " A 2 0 0 "PRO " " CA " " " 6 0 1 C2 
    2840 14 -14.7874 -24.5895 -18.9526 407 " " " " A 2 0 0 "PRO " " C  " " " 6 0 1 C2 
    2841 23 -14.4683 -25.132 -17.8799 407 " " " " A 70 0 0 "PRO " " O  " " " 8 0 1 C2 
    2842 14 -14.7899 -26.5447 -20.55 407 " " " " A 2 0 0 "PRO " " CB " " " 6 0 1 C2 
    2843 14 -14.5603 -26.0717 -21.9226 407 " " " " A 2 0 0 "PRO " " CG " " " 6 0 1 C2 
    2844 14 -15.6037 -25.0274 -22.3055 407 " " " " A 2 0 0 "PRO " " CD " " " 6 0 1 C2 
    2845 40 -14.4511 -23.3537 -19.3017 408 " " " " A 43 0 0 "ILE " " N  " " " 7 0 1 C2 
    2846 14 -13.8721 -22.335 -18.3809 408 " " " " A 2 0 0 "ILE " " CA " " " 6 0 1 C2 
    2847 14 -14.9234 -21.8481 -17.3407 408 " " " " A 2 0 0 "ILE " " C  " " " 6 0 1 C2 
    2848 23 -14.816 -21.904 -16.0926 408 " " " " A 70 0 0 "ILE " " O  " " " 8 0 1 C2 
    2849 14 -13.2917 -21.0974 -19.2231 408 " " " " A 2 0 0 "ILE " " CB " " " 6 0 1 C2 
    2850 14 -12.2979 -21.5311 -20.3616 408 " " " " A 2 0 0 "ILE " " CG1" " " 6 0 1 C2 
    2851 14 -12.6087 -20.0118 -18.3423 408 " " " " A 2 0 0 "ILE " " CG2" " " 6 0 1 C2 
    2852 14 -10.9532 -22.17 -20.0465 408 " " " " A 2 0 0 "ILE " " CD1" " " 6 0 1 C2 
    2853 40 -15.9945 -21.4249 -18.0047 409 " " " " A 43 0 0 "LEU " " N  " " " 7 0 1 C2 
    2854 14 -17.1124 -20.7115 -17.3957 409 " " " " A 2 0 0 "LEU " " CA " " " 6 0 1 C2 
    2855 14 -17.9806 -21.4828 -16.3366 409 " " " " A 2 0 0 "LEU " " C  " " " 6 0 1 C2 
    2856 23 -18.6571 -20.9067 -15.4869 409 " " " " A 70 0 0 "LEU " " O  " " " 8 0 1 C2 
    2857 14 -18.0488 -20.3457 -18.6148 409 " " " " A 2 0 0 "LEU " " CB " " " 6 0 1 C2 
    2858 14 -17.6526 -19.304 -19.6682 409 " " " " A 2 0 0 "LEU " " CG " " " 6 0 1 C2 
    2859 14 -18.7321 -19.0423 -20.6237 409 " " " " A 2 0 0 "LEU " " CD1" " " 6 0 1 C2 
    2860 14 -17.3016 -18.0323 -18.9294 409 " " " " A 2 0 0 "LEU " " CD2" " " 6 0 1 C2 
    2861 40 -17.8745 -22.788 -16.3608 410 " " " " A 43 0 0 "VAL " " N  " " " 7 0 1 C2 
    2862 14 -18.5508 -23.7436 -15.4511 410 " " " " A 2 0 0 "VAL " " CA " " " 6 0 1 C2 
    2863 14 -17.6792 -24.0941 -14.2259 410 " " " " A 2 0 0 "VAL " " C  " " " 6 0 1 C2 
    2864 23 -18.1715 -24.6667 -13.2231 410 " " " " A 70 0 0 "VAL " " O  " " " 8 0 1 C2 
    2865 14 -19.0337 -25.0067 -16.1325 410 " " " " A 2 0 0 "VAL " " CB " " " 6 0 1 C2 
    2866 14 -20.1803 -24.6215 -17.1147 410 " " " " A 2 0 0 "VAL " " CG1" " " 6 0 1 C2 
    2867 14 -17.9375 -25.8856 -16.8523 410 " " " " A 2 0 0 "VAL " " CG2" " " 6 0 1 C2 
    2868 40 -16.4051 -23.6854 -14.2064 411 " " " " A 43 0 0 "VAL " " N  " " " 7 0 1 C2 
    2869 14 -15.5934 -23.7033 -13.0532 411 " " " " A 2 0 0 "VAL " " CA " " " 6 0 1 C2 
    2870 14 -15.2552 -22.2767 -12.6363 411 " " " " A 2 0 0 "VAL " " C  " " " 6 0 1 C2 
    2871 23 -15.116 -22.1473 -11.4573 411 " " " " A 70 0 0 "VAL " " O  " " " 8 0 1 C2 
    2872 14 -14.4124 -24.6741 -12.979 411 " " " " A 2 0 0 "VAL " " CB " " " 6 0 1 C2 
    2873 14 -14.6921 -26.1542 -13.4052 411 " " " " A 2 0 0 "VAL " " CG1" " " 6 0 1 C2 
    2874 14 -13.2101 -24.349 -13.8936 411 " " " " A 2 0 0 "VAL " " CG2" " " 6 0 1 C2 
    2875 40 -15.3239 -21.1743 -13.4494 412 " " " " A 43 0 0 "MET " " N  " " " 7 0 1 C2 
    2876 14 -15.275 -19.7356 -13.0727 412 " " " " A 2 0 0 "MET " " CA " " " 6 0 1 C2 
    2877 14 -16.3311 -19.3469 -12.0454 412 " " " " A 2 0 0 "MET " " C  " " " 6 0 1 C2 
    2878 23 -16.1821 -18.3702 -11.3417 412 " " " " A 70 0 0 "MET " " O  " " " 8 0 1 C2 
    2879 14 -15.2227 -18.8392 -14.3095 412 " " " " A 2 0 0 "MET " " CB " " " 6 0 1 C2 
    2880 14 -14.4635 -17.5311 -14.064 412 " " " " A 2 0 0 "MET " " CG " " " 6 0 1 C2 
    2881 52 -14.2608 -16.6924 -15.6551 412 " " " " A 13 0 0 "MET " " SD " " " 16 0 1 C2 
    2882 14 -15.8243 -15.9141 -15.9496 412 " " " " A 2 0 0 "MET " " CE " " " 6 0 1 C2 
    2883 40 -17.518 -19.9946 -12.0255 413 " " " " A 43 0 0 "VAL " " N  " " " 7 0 1 C2 
    2884 14 -18.525 -19.8703 -10.9902 413 " " " " A 2 0 0 "VAL " " CA " " " 6 0 1 C2 
    2885 14 -17.9707 -19.9113 -9.53801 413 " " " " A 2 0 0 "VAL " " C  " " " 6 0 1 C2 
    2886 23 -18.5614 -19.3645 -8.5799 413 " " " " A 70 0 0 "VAL " " O  " " " 8 0 1 C2 
    2887 14 -19.7993 -20.8093 -11.2084 413 " " " " A 2 0 0 "VAL " " CB " " " 6 0 1 C2 
    2888 14 -20.7659 -20.2792 -12.3712 413 " " " " A 2 0 0 "VAL " " CG1" " " 6 0 1 C2 
    2889 14 -19.5231 -22.3217 -11.1167 413 " " " " A 2 0 0 "VAL " " CG2" " " 6 0 1 C2 
    2890 40 -16.8386 -20.6512 -9.27747 414 " " " " A 43 0 0 "LEU " " N  " " " 7 0 1 C2 
    2891 14 -16.327 -21.0119 -8.00169 414 " " " " A 2 0 0 "LEU " " CA " " " 6 0 1 C2 
    2892 14 -15.5404 -19.8608 -7.42812 414 " " " " A 2 0 0 "LEU " " C  " " " 6 0 1 C2 
    2893 23 -15.5536 -19.5882 -6.2637 414 " " " " A 70 0 0 "LEU " " O  " " " 8 0 1 C2 
    2894 14 -15.3882 -22.3131 -8.03233 414 " " " " A 2 0 0 "LEU " " CB " " " 6 0 1 C2 
    2895 14 -16.1326 -23.6775 -8.08214 414 " " " " A 2 0 0 "LEU " " CG " " " 6 0 1 C2 
    2896 14 -15.4852 -24.7271 -9.06384 414 " " " " A 2 0 0 "LEU " " CD1" " " 6 0 1 C2 
    2897 14 -16.3346 -24.2264 -6.70092 414 " " " " A 2 0 0 "LEU " " CD2" " " 6 0 1 C2 
    2898 40 -14.9017 -19.0019 -8.28986 415 " " " " A 43 0 0 "LEU " " N  " " " 7 0 1 C2 
    2899 14 -14.2474 -17.6965 -8.02056 415 " " " " A 2 0 0 "LEU " " CA " " " 6 0 1 C2 
    2900 14 -15.3546 -16.6467 -7.7038 415 " " " " A 2 0 0 "LEU " " C  " " " 6 0 1 C2 
    2901 23 -14.9523 -15.4858 -7.44964 415 " " " " A 70 0 0 "LEU " " O  " " " 8 0 1 C2 
    2902 14 -13.4013 -17.2018 -9.20549 415 " " " " A 2 0 0 "LEU " " CB " " " 6 0 1 C2 
    2903 14 -12.0137 -17.5919 -9.13612 415 " " " " A 2 0 0 "LEU " " CG " " " 6 0 1 C2 
    2904 14 -11.2663 -17.6118 -10.4271 415 " " " " A 2 0 0 "LEU " " CD1" " " 6 0 1 C2 
    2905 14 -11.2786 -16.7013 -8.13689 415 " " " " A 2 0 0 "LEU " " CD2" " " 6 0 1 C2 
    2906 40 -16.6568 -16.9181 -7.65557 416 " " " " A 43 0 0 "ILE " " N  " " " 7 0 1 C2 
    2907 14 -17.6322 -16.0325 -6.95885 416 " " " " A 2 0 0 "ILE " " CA " " " 6 0 1 C2 
    2908 14 -17.3074 -16.1432 -5.42947 416 " " " " A 2 0 0 "ILE " " C  " " " 6 0 1 C2 
    2909 23 -16.9557 -15.1744 -4.73183 416 " " " " A 70 0 0 "ILE " " O  " " " 8 0 1 C2 
    2910 14 -19.0596 -16.5062 -7.44955 416 " " " " A 2 0 0 "ILE " " CB " " " 6 0 1 C2 
    2911 14 -19.2064 -16.4122 -9.04479 416 " " " " A 2 0 0 "ILE " " CG1" " " 6 0 1 C2 
    2912 14 -20.0925 -15.6179 -6.74487 416 " " " " A 2 0 0 "ILE " " CG2" " " 6 0 1 C2 
    2913 14 -20.6408 -16.8626 -9.52673 416 " " " " A 2 0 0 "ILE " " CD1" " " 6 0 1 C2 
    2914 40 -17.5047 -17.3423 -4.94597 417 " " " " A 43 0 0 "ILE " " N  " " " 7 0 1 C2 
    2915 14 -17.6466 -17.7707 -3.52953 417 " " " " A 2 0 0 "ILE " " CA " " " 6 0 1 C2 
    2916 14 -16.7813 -17.0016 -2.43424 417 " " " " A 2 0 0 "ILE " " C  " " " 6 0 1 C2 
    2917 23 -17.4069 -16.4748 -1.50294 417 " " " " A 70 0 0 "ILE " " O  " " " 8 0 1 C2 
    2918 14 -17.6947 -19.2657 -3.46696 417 " " " " A 2 0 0 "ILE " " CB " " " 6 0 1 C2 
    2919 14 -18.6368 -19.9943 -4.43671 417 " " " " A 2 0 0 "ILE " " CG1" " " 6 0 1 C2 
    2920 14 -18.2234 -19.7261 -2.03451 417 " " " " A 2 0 0 "ILE " " CG2" " " 6 0 1 C2 
    2921 14 -18.3959 -21.5337 -4.40009 417 " " " " A 2 0 0 "ILE " " CD1" " " 6 0 1 C2 
    2922 40 -15.4823 -16.7681 -2.60094 418 " " " " A 43 0 0 "PRO " " N  " " " 7 0 1 C2 
    2923 14 -14.6868 -15.9925 -1.61691 418 " " " " A 2 0 0 "PRO " " CA " " " 6 0 1 C2 
    2924 14 -14.9851 -14.4597 -1.56008 418 " " " " A 2 0 0 "PRO " " C  " " " 6 0 1 C2 
    2925 23 -14.9397 -13.9145 -0.455178 418 " " " " A 70 0 0 "PRO " " O  " " " 8 0 1 C2 
    2926 14 -13.2118 -16.3044 -1.91927 418 " " " " A 2 0 0 "PRO " " CB " " " 6 0 1 C2 
    2927 14 -13.2345 -16.6891 -3.40117 418 " " " " A 2 0 0 "PRO " " CG " " " 6 0 1 C2 
    2928 14 -14.6109 -17.225 -3.70383 418 " " " " A 2 0 0 "PRO " " CD " " " 6 0 1 C2 
    2929 40 -15.5023 -13.9195 -2.63091 419 " " " " A 43 0 0 "LEU " " N  " " " 7 0 1 C2 
    2930 14 -15.8504 -12.5223 -2.72909 419 " " " " A 2 0 0 "LEU " " CA " " " 6 0 1 C2 
    2931 14 -17.2427 -12.2809 -2.08464 419 " " " " A 2 0 0 "LEU " " C  " " " 6 0 1 C2 
    2932 23 -17.6225 -11.149 -1.7323 419 " " " " A 70 0 0 "LEU " " O  " " " 8 0 1 C2 
    2933 14 -15.7973 -12.033 -4.2542 419 " " " " A 2 0 0 "LEU " " CB " " " 6 0 1 C2 
    2934 14 -14.5974 -12.4218 -5.17508 419 " " " " A 2 0 0 "LEU " " CG " " " 6 0 1 C2 
    2935 14 -14.8121 -12.0484 -6.62906 419 " " " " A 2 0 0 "LEU " " CD1" " " 6 0 1 C2 
    2936 14 -13.3772 -11.6867 -4.69943 419 " " " " A 2 0 0 "LEU " " CD2" " " 6 0 1 C2 
    2937 40 -17.9994 -13.3421 -1.89689 420 " " " " A 43 0 0 "GLY " " N  " " " 7 0 1 C2 
    2938 14 -19.2531 -13.455 -1.18791 420 " " " " A 2 0 0 "GLY " " CA " " " 6 0 1 C2 
    2939 14 -19.0546 -13.8498 0.318616 420 " " " " A 2 0 0 "GLY " " C  " " " 6 0 1 C2 
    2940 23 -20.0031 -13.7679 1.10684 420 " " " " A 70 0 0 "GLY " " O  " " " 8 0 1 C2 
    2941 40 -17.8579 -14.2748 0.649167 421 " " " " A 43 0 0 "GLN " " N  " " " 7 0 1 C2 
    2942 14 -17.5077 -14.7242 2.00837 421 " " " " A 2 0 0 "GLN " " CA " " " 6 0 1 C2 
    2943 14 -16.2273 -14.0208 2.43392 421 " " " " A 2 0 0 "GLN " " C  " " " 6 0 1 C2 
    2944 23 -15.3039 -14.5459 2.97816 421 " " " " A 70 0 0 "GLN " " O  " " " 8 0 1 C2 
    2945 14 -17.3721 -16.2158 2.09945 421 " " " " A 2 0 0 "GLN " " CB " " " 6 0 1 C2 
    2946 14 -18.5839 -17.1233 1.89482 421 " " " " A 2 0 0 "GLN " " CG " " " 6 0 1 C2 
    2947 14 -18.3828 -18.5087 2.50802 421 " " " " A 2 0 0 "GLN " " CD " " " 6 0 1 C2 
    2948 23 -19.1954 -19.4077 2.28112 421 " " " " A 70 0 0 "GLN " " OE1" " " 8 0 1 C2 
    2949 40 -17.2424 -18.7738 3.13878 421 " " " " A 43 0 0 "GLN " " NE2" " " 7 0 1 C2 
    2950 40 -16.1151 -12.7514 1.98192 422 " " " " A 43 0 0 "LEU " " N  " " " 7 0 1 C2 
    2951 14 -14.9648 -11.833 2.14878 422 " " " " A 2 0 0 "LEU " " CA " " " 6 0 1 C2 
    2952 14 -14.9187 -11.3096 3.59298 422 " " " " A 2 0 0 "LEU " " C  " " " 6 0 1 C2 
    2953 23 -15.8994 -10.7771 4.08152 422 " " " " A 70 0 0 "LEU " " O  " " " 8 0 1 C2 
    2954 14 -15.0226 -10.4985 1.25765 422 " " " " A 2 0 0 "LEU " " CB " " " 6 0 1 C2 
    2955 14 -13.7021 -9.73332 0.879573 422 " " " " A 2 0 0 "LEU " " CG " " " 6 0 1 C2 
    2956 14 -13.8457 -9.18032 -0.562848 422 " " " " A 2 0 0 "LEU " " CD1" " " 6 0 1 C2 
    2957 14 -13.3529 -8.56638 1.8034 422 " " " " A 2 0 0 "LEU " " CD2" " " 6 0 1 C2 
    2958 40 -13.8377 -11.5882 4.30891 423 " " " " A 43 0 0 "SER " " N  " " " 7 0 1 C2 
    2959 14 -13.6255 -11.3843 5.70329 423 " " " " A 2 0 0 "SER " " CA " " " 6 0 1 C2 
    2960 14 -12.6852 -10.121 5.72743 423 " " " " A 2 0 0 "SER " " C  " " " 6 0 1 C2 
    2961 23 -11.733 -10.0187 4.97066 423 " " " " A 70 0 0 "SER " " O  " " " 8 0 1 C2 
    2962 14 -12.8344 -12.5571 6.26759 423 " " " " A 2 0 0 "SER " " CB " " " 6 0 1 C2 
    2963 23 -13.6985 -13.6513 6.50415 423 " " " " A 70 0 0 "SER " " OG " " " 8 0 1 C2 
    2964 40 -12.8807 -9.23486 6.74043 424 " " " " A 43 0 0 "LEU " " N  " " " 7 0 1 C2 
    2965 14 -12.0338 -8.0605 6.97162 424 " " " " A 2 0 0 "LEU " " CA " " " 6 0 1 C2 
    2966 14 -11.7265 -7.96416 8.50251 424 " " " " A 2 0 0 "LEU " " C  " " " 6 0 1 C2 
    2967 23 -12.5323 -8.51681 9.24354 424 " " " " A 70 0 0 "LEU " " O  " " " 8 0 1 C2 
    2968 14 -12.7596 -6.78298 6.43643 424 " " " " A 2 0 0 "LEU " " CB " " " 6 0 1 C2 
    2969 14 -12.7571 -6.70124 4.85148 424 " " " " A 2 0 0 "LEU " " CG " " " 6 0 1 C2 
    2970 14 -13.7874 -5.77328 4.25856 424 " " " " A 2 0 0 "LEU " " CD1" " " 6 0 1 C2 
    2971 14 -11.3476 -6.52854 4.30579 424 " " " " A 2 0 0 "LEU " " CD2" " " 6 0 1 C2 
    2972 40 -10.6144 -7.31808 8.9527 425 " " " " A 43 0 0 "GLY " " N  " " " 7 0 1 C2 
    2973 14 -10.3443 -6.87976 10.355 425 " " " " A 2 0 0 "GLY " " CA " " " 6 0 1 C2 
    2974 14 -8.9492 -6.21488 10.3494 425 " " " " A 2 0 0 "GLY " " C  " " " 6 0 1 C2 
    2975 23 -8.20956 -6.25629 9.38988 425 " " " " A 70 0 0 "GLY " " O  " " " 8 0 1 C2 
    2976 40 -8.59193 -5.60203 11.4739 426 " " " " A 43 0 0 "GLY " " N  " " " 7 0 1 C2 
    2977 14 -7.75042 -4.40091 11.4991 426 " " " " A 2 0 0 "GLY " " CA " " " 6 0 1 C2 
    2978 14 -6.23099 -4.70562 11.6946 426 " " " " A 2 0 0 "GLY " " C  " " " 6 0 1 C2 
    2979 23 -5.88645 -5.84824 11.6419 426 " " " " A 70 0 0 "GLY " " O  " " " 8 0 1 C2 
    2980 40 -5.35318 -3.75173 11.9846 427 " " " " A 43 0 0 "ILE " " N  " " " 7 0 1 C2 
    2981 14 -3.92252 -3.97806 12.3964 427 " " " " A 2 0 0 "ILE " " CA " " " 6 0 1 C2 
    2982 14 -3.87852 -4.19219 13.9025 427 " " " " A 2 0 0 "ILE " " C  " " " 6 0 1 C2 
    2983 23 -4.1207 -3.30406 14.6588 427 " " " " A 70 0 0 "ILE " " O  " " " 8 0 1 C2 
    2984 14 -2.99784 -2.85768 11.9267 427 " " " " A 2 0 0 "ILE " " CB " " " 6 0 1 C2 
    2985 14 -2.99973 -2.51197 10.4158 427 " " " " A 2 0 0 "ILE " " CG1" " " 6 0 1 C2 
    2986 14 -1.46251 -3.00764 12.34 427 " " " " A 2 0 0 "ILE " " CG2" " " 6 0 1 C2 
    2987 14 -2.94991 -1.02858 10.1112 427 " " " " A 2 0 0 "ILE " " CD1" " " 6 0 1 C2 
    2988 40 -3.33209 -5.33984 14.25 428 " " " " A 43 0 0 "SER " " N  " " " 7 0 1 C2 
    2989 14 -3.02784 -5.81088 15.6651 428 " " " " A 2 0 0 "SER " " CA " " " 6 0 1 C2 
    2990 14 -1.77866 -6.66373 15.7572 428 " " " " A 2 0 0 "SER " " C  " " " 6 0 1 C2 
    2991 23 -1.03333 -7.05206 14.8369 428 " " " " A 70 0 0 "SER " " O  " " " 8 0 1 C2 
    2992 14 -4.31505 -6.36496 16.3356 428 " " " " A 2 0 0 "SER " " CB " " " 6 0 1 C2 
    2993 23 -4.69375 -7.55202 15.7701 428 " " " " A 70 0 0 "SER " " OG " " " 8 0 1 C2 
    2994 40 -1.41634 -6.97919 16.9945 429 " " " " A 43 0 0 "GLU " " N  " " " 7 0 1 C2 
    2995 14 -0.271252 -7.79421 17.3839 429 " " " " A 2 0 0 "GLU " " CA " " " 6 0 1 C2 
    2996 14 0.08905 -9.07197 16.5818 429 " " " " A 2 0 0 "GLU " " C  " " " 6 0 1 C2 
    2997 23 1.28527 -9.50638 16.4616 429 " " " " A 70 0 0 "GLU " " O  " " " 8 0 1 C2 
    2998 14 -0.0373462 -8.09756 18.8795 429 " " " " A 2 0 0 "GLU " " CB " " " 6 0 1 C2 
    2999 14 -0.773293 -7.26532 20.0155 429 " " " " A 2 0 0 "GLU " " CG " " " 6 0 1 C2 
    3000 14 -2.23232 -7.7145 20.1039 429 " " " " A 2 0 0 "GLU " " CD " " " 6 0 1 C2 
    3001 23 -2.55943 -8.64272 20.9304 429 " " " " A 70 0 0 "GLU " " OE1" " " 8 0 1 C2 
    3002 23 -3.03416 -7.02787 19.4969 429 " " " " A 70 0 0 "GLU " " OE2" " " 8 0 1 C2 
    3003 40 -0.919529 -9.64226 15.9649 430 " " " " A 43 0 0 "LYS " " N  " " " 7 0 1 C2 
    3004 14 -0.848561 -10.8988 15.1631 430 " " " " A 2 0 0 "LYS " " CA " " " 6 0 1 C2 
    3005 14 -0.0516742 -10.8533 13.8247 430 " " " " A 2 0 0 "LYS " " C  " " " 6 0 1 C2 
    3006 23 0.251598 -11.827 13.1534 430 " " " " A 70 0 0 "LYS " " O  " " " 8 0 1 C2 
    3007 14 -2.27569 -11.4562 14.8658 430 " " " " A 2 0 0 "LYS " " CB " " " 6 0 1 C2 
    3008 14 -3.31985 -10.4532 14.3975 430 " " " " A 2 0 0 "LYS " " CG " " " 6 0 1 C2 
    3009 14 -4.60078 -11.0016 13.876 430 " " " " A 2 0 0 "LYS " " CD " " " 6 0 1 C2 
    3010 14 -5.76069 -10.919 14.891 430 " " " " A 2 0 0 "LYS " " CE " " " 6 0 1 C2 
    3011 40 -7.02908 -11.3564 14.1859 430 " " " " A 43 0 0 "LYS " " NZ " " " 7 0 1 C2 
    3012 40 0.310142 -9.64906 13.4286 431 " " " " A 43 0 0 "TYR " " N  " " " 7 0 1 C2 
    3013 14 0.956588 -9.2708 12.1357 431 " " " " A 2 0 0 "TYR " " CA " " " 6 0 1 C2 
    3014 14 2.52145 -9.38826 12.1783 431 " " " " A 2 0 0 "TYR " " C  " " " 6 0 1 C2 
    3015 23 3.26378 -9.61845 11.2097 431 " " " " A 70 0 0 "TYR " " O  " " " 8 0 1 C2 
    3016 14 0.61338 -7.81461 11.7624 431 " " " " A 2 0 0 "TYR " " CB " " " 6 0 1 C2 
    3017 14 -0.754139 -7.62585 11.1159 431 " " " " A 2 0 0 "TYR " " CG " " " 6 0 1 C2 
    3018 14 -1.94978 -7.89674 11.8248 431 " " " " A 2 0 0 "TYR " " CD1" " " 6 0 1 C2 
    3019 14 -0.834793 -7.43239 9.73003 431 " " " " A 2 0 0 "TYR " " CD2" " " 6 0 1 C2 
    3020 14 -3.1984 -7.83667 11.2114 431 " " " " A 2 0 0 "TYR " " CE1" " " 6 0 1 C2 
    3021 14 -2.09046 -7.26693 9.1159 431 " " " " A 2 0 0 "TYR " " CE2" " " 6 0 1 C2 
    3022 14 -3.28617 -7.47669 9.81675 431 " " " " A 2 0 0 "TYR " " CZ " " " 6 0 1 C2 
    3023 23 -4.48934 -7.30816 9.22447 431 " " " " A 70 0 0 "TYR " " OH " " " 8 0 1 C2 
    3024 40 2.96829 -9.33534 13.3908 432 " " " " A 43 0 0 "LEU " " N  " " " 7 0 1 C2 
    3025 14 4.34043 -9.73891 13.682 432 " " " " A 2 0 0 "LEU " " CA " " " 6 0 1 C2 
    3026 14 4.3057 -11.27 13.707 432 " " " " A 2 0 0 "LEU " " C  " " " 6 0 1 C2 
    3027 23 3.29588 -11.7957 14.1873 432 " " " " A 70 0 0 "LEU " " O  " " " 8 0 1 C2 
    3028 14 4.64583 -9.21084 15.0623 432 " " " " A 2 0 0 "LEU " " CB " " " 6 0 1 C2 
    3029 14 4.49432 -7.69696 15.3164 432 " " " " A 2 0 0 "LEU " " CG " " " 6 0 1 C2 
    3030 14 4.57639 -7.08155 16.7342 432 " " " " A 2 0 0 "LEU " " CD1" " " 6 0 1 C2 
    3031 14 5.60065 -6.97672 14.5913 432 " " " " A 2 0 0 "LEU " " CD2" " " 6 0 1 C2 
    3032 40 5.39852 -11.8839 13.2732 433 " " " " A 43 0 0 "PRO " " N  " " " 7 0 1 C2 
    3033 14 5.63227 -13.3358 13.4082 433 " " " " A 2 0 0 "PRO " " CA " " " 6 0 1 C2 
    3034 14 5.53353 -13.9046 14.8859 433 " " " " A 2 0 0 "PRO " " C  " " " 6 0 1 C2 
    3035 23 5.90839 -13.1419 15.7525 433 " " " " A 70 0 0 "PRO " " O  " " " 8 0 1 C2 
    3036 14 7.06206 -13.552 12.991 433 " " " " A 2 0 0 "PRO " " CB " " " 6 0 1 C2 
    3037 14 7.42684 -12.4171 12.0798 433 " " " " A 2 0 0 "PRO " " CG " " " 6 0 1 C2 
    3038 14 6.52515 -11.2308 12.5312 433 " " " " A 2 0 0 "PRO " " CD " " " 6 0 1 C2 
    3039 40 4.96334 -15.0862 15.161 434 " " " " A 43 0 0 "PRO " " N  " " " 7 0 1 C2 
    3040 14 4.64976 -15.6018 16.47 434 " " " " A 2 0 0 "PRO " " CA " " " 6 0 1 C2 
    3041 14 5.85461 -15.7797 17.4631 434 " " " " A 2 0 0 "PRO " " C  " " " 6 0 1 C2 
    3042 23 5.56279 -15.7962 18.645 434 " " " " A 70 0 0 "PRO " " O  " " " 8 0 1 C2 
    3043 14 3.73586 -16.8241 16.1939 434 " " " " A 2 0 0 "PRO " " CB " " " 6 0 1 C2 
    3044 14 4.12565 -17.2914 14.8632 434 " " " " A 2 0 0 "PRO " " CG " " " 6 0 1 C2 
    3045 14 4.5556 -16.0352 14.1383 434 " " " " A 2 0 0 "PRO " " CD " " " 6 0 1 C2 
    3046 40 7.08427 -15.8096 17.0129 435 " " " " A 43 0 0 "ASP " " N  " " " 7 0 1 C2 
    3047 14 8.26462 -15.9637 17.867 435 " " " " A 2 0 0 "ASP " " CA " " " 6 0 1 C2 
    3048 14 8.92233 -14.6276 18.2477 435 " " " " A 2 0 0 "ASP " " C  " " " 6 0 1 C2 
    3049 23 9.82711 -14.6021 19.1409 435 " " " " A 70 0 0 "ASP " " O  " " " 8 0 1 C2 
    3050 14 9.35443 -16.8515 17.1502 435 " " " " A 2 0 0 "ASP " " CB " " " 6 0 1 C2 
    3051 14 10.0156 -16.3251 15.8744 435 " " " " A 2 0 0 "ASP " " CG " " " 6 0 1 C2 
    3052 23 9.31717 -15.6373 15.145 435 " " " " A 70 0 0 "ASP " " OD1" " " 8 0 1 C2 
    3053 23 11.2129 -16.6494 15.665 435 " " " " A 70 0 0 "ASP " " OD2" " " 8 0 1 C2 
    3054 40 8.49187 -13.586 17.5288 436 " " " " A 43 0 0 "ASN " " N  " " " 7 0 1 C2 
    3055 14 8.88319 -12.1924 17.7159 436 " " " " A 2 0 0 "ASN " " CA " " " 6 0 1 C2 
    3056 14 8.89273 -11.7274 19.1714 436 " " " " A 2 0 0 "ASN " " C  " " " 6 0 1 C2 
    3057 23 7.91928 -11.8665 19.8359 436 " " " " A 70 0 0 "ASN " " O  " " " 8 0 1 C2 
    3058 14 8.04718 -11.3485 16.6701 436 " " " " A 2 0 0 "ASN " " CB " " " 6 0 1 C2 
    3059 14 8.32021 -9.82012 16.7315 436 " " " " A 2 0 0 "ASN " " CG " " " 6 0 1 C2 
    3060 23 7.94878 -9.12239 17.6832 436 " " " " A 70 0 0 "ASN " " OD1" " " 8 0 1 C2 
    3061 40 8.94676 -9.21528 15.7011 436 " " " " A 43 0 0 "ASN " " ND2" " " 7 0 1 C2 
    3062 40 10.0364 -11.1516 19.5747 437 " " " " A 43 0 0 "ALA " " N  " " " 7 0 1 C2 
    3063 14 10.3137 -10.5751 20.9378 437 " " " " A 2 0 0 "ALA " " CA " " " 6 0 1 C2 
    3064 14 9.3842 -9.53059 21.3512 437 " " " " A 2 0 0 "ALA " " C  " " " 6 0 1 C2 
    3065 23 9.10947 -9.40951 22.5184 437 " " " " A 70 0 0 "ALA " " O  " " " 8 0 1 C2 
    3066 14 11.7634 -9.93542 20.911 437 " " " " A 2 0 0 "ALA " " CB " " " 6 0 1 C2 
    3067 40 8.93839 -8.65169 20.4147 438 " " " " A 43 0 0 "VAL " " N  " " " 7 0 1 C2 
    3068 14 8.20811 -7.38245 20.6278 438 " " " " A 2 0 0 "VAL " " CA " " " 6 0 1 C2 
    3069 14 6.73906 -7.80757 20.8691 438 " " " " A 2 0 0 "VAL " " C  " " " 6 0 1 C2 
    3070 23 6.05737 -7.2603 21.7669 438 " " " " A 70 0 0 "VAL " " O  " " " 8 0 1 C2 
    3071 14 8.39735 -6.51792 19.3787 438 " " " " A 2 0 0 "VAL " " CB " " " 6 0 1 C2 
    3072 14 8.02315 -5.10662 19.7187 438 " " " " A 2 0 0 "VAL " " CG1" " " 6 0 1 C2 
    3073 14 9.87845 -6.48407 18.8615 438 " " " " A 2 0 0 "VAL " " CG2" " " 6 0 1 C2 
    3074 40 6.27107 -8.79644 20.1452 439 " " " " A 43 0 0 "ARG " " N  " " " 7 0 1 C2 
    3075 14 4.9859 -9.44687 20.3337 439 " " " " A 2 0 0 "ARG " " CA " " " 6 0 1 C2 
    3076 14 4.9324 -10.3655 21.5749 439 " " " " A 2 0 0 "ARG " " C  " " " 6 0 1 C2 
    3077 23 3.95328 -10.2907 22.2537 439 " " " " A 70 0 0 "ARG " " O  " " " 8 0 1 C2 
    3078 14 4.69163 -10.2689 19.0995 439 " " " " A 2 0 0 "ARG " " CB " " " 6 0 1 C2 
    3079 14 3.41425 -11.1888 19.0811 439 " " " " A 2 0 0 "ARG " " CG " " " 6 0 1 C2 
    3080 14 3.01682 -11.9516 17.7303 439 " " " " A 2 0 0 "ARG " " CD " " " 6 0 1 C2 
    3081 40 1.66709 -12.5893 17.7648 439 " " " " A 43 0 0 "ARG " " NE " " " 7 0 1 C2 
    3082 14 1.13462 -13.3409 16.8141 439 " " " " A 2 0 0 "ARG " " CZ " " " 6 0 1 C2 
    3083 40 -0.109066 -13.821 17.0018 439 " " " " A 43 0 0 "ARG " " NH1" " " 7 0 1 C2 
    3084 40 1.68353 -13.5431 15.6125 439 " " " " A 43 0 0 "ARG " " NH2" " " 7 0 1 C2 
    3085 40 5.93993 -11.2163 21.7873 440 " " " " A 43 0 0 "GLN " " N  " " " 7 0 1 C2 
    3086 14 6.03567 -12.091 22.9218 440 " " " " A 2 0 0 "GLN " " CA " " " 6 0 1 C2 
    3087 14 6.17185 -11.3359 24.2637 440 " " " " A 2 0 0 "GLN " " C  " " " 6 0 1 C2 
    3088 23 5.33458 -11.5975 25.1386 440 " " " " A 70 0 0 "GLN " " O  " " " 8 0 1 C2 
    3089 14 7.24923 -12.9618 22.7114 440 " " " " A 2 0 0 "GLN " " CB " " " 6 0 1 C2 
    3090 14 6.99594 -14.0903 21.6515 440 " " " " A 2 0 0 "GLN " " CG " " " 6 0 1 C2 
    3091 14 6.5262 -15.4695 22.1882 440 " " " " A 2 0 0 "GLN " " CD " " " 6 0 1 C2 
    3092 23 6.44492 -15.7427 23.3678 440 " " " " A 70 0 0 "GLN " " OE1" " " 8 0 1 C2 
    3093 40 6.12097 -16.4533 21.3376 440 " " " " A 43 0 0 "GLN " " NE2" " " 7 0 1 C2 
    3094 40 7.00297 -10.3023 24.3043 441 " " " " A 43 0 0 "SER " " N  " " " 7 0 1 C2 
    3095 14 6.99926 -9.34971 25.4476 441 " " " " A 2 0 0 "SER " " CA " " " 6 0 1 C2 
    3096 14 5.61653 -8.74259 25.7113 441 " " " " A 2 0 0 "SER " " C  " " " 6 0 1 C2 
    3097 23 5.24563 -8.66024 26.8257 441 " " " " A 70 0 0 "SER " " O  " " " 8 0 1 C2 
    3098 14 8.10249 -8.17996 25.3397 441 " " " " A 2 0 0 "SER " " CB " " " 6 0 1 C2 
    3099 23 9.3508 -8.88715 25.2892 441 " " " " A 70 0 0 "SER " " OG " " " 8 0 1 C2 
    3100 40 4.88578 -8.40215 24.6414 442 " " " " A 43 0 0 "GLN " " N  " " " 7 0 1 C2 
    3101 14 3.57946 -7.73941 24.7671 442 " " " " A 2 0 0 "GLN " " CA " " " 6 0 1 C2 
    3102 14 2.46895 -8.72729 25.2056 442 " " " " A 2 0 0 "GLN " " C  " " " 6 0 1 C2 
    3103 23 1.53905 -8.36262 25.9341 442 " " " " A 70 0 0 "GLN " " O  " " " 8 0 1 C2 
    3104 14 3.16655 -7.10357 23.4537 442 " " " " A 2 0 0 "GLN " " CB " " " 6 0 1 C2 
    3105 14 1.8723 -6.28016 23.3321 442 " " " " A 2 0 0 "GLN " " CG " " " 6 0 1 C2 
    3106 14 1.74175 -5.04932 24.1997 442 " " " " A 2 0 0 "GLN " " CD " " " 6 0 1 C2 
    3107 23 2.43814 -4.90198 25.2092 442 " " " " A 70 0 0 "GLN " " OE1" " " 8 0 1 C2 
    3108 40 0.817138 -4.15471 23.8323 442 " " " " A 43 0 0 "GLN " " NE2" " " 7 0 1 C2 
    3109 40 2.70988 -9.9766 24.8256 443 " " " " A 43 0 0 "GLU " " N  " " " 7 0 1 C2 
    3110 14 1.78078 -11.1072 25.0484 443 " " " " A 2 0 0 "GLU " " CA " " " 6 0 1 C2 
    3111 14 1.85174 -11.718 26.5116 443 " " " " A 2 0 0 "GLU " " C  " " " 6 0 1 C2 
    3112 23 0.896854 -12.0673 27.134 443 " " " " A 70 0 0 "GLU " " O  " " " 8 0 1 C2 
    3113 14 2.02299 -12.223 23.9597 443 " " " " A 2 0 0 "GLU " " CB " " " 6 0 1 C2 
    3114 14 1.08163 -13.4948 24.0882 443 " " " " A 2 0 0 "GLU " " CG " " " 6 0 1 C2 
    3115 14 -0.356961 -13.1948 23.7379 443 " " " " A 2 0 0 "GLU " " CD " " " 6 0 1 C2 
    3116 23 -0.684285 -12.8317 22.5748 443 " " " " A 70 0 0 "GLU " " OE1" " " 8 0 1 C2 
    3117 23 -1.17529 -13.213 24.7044 443 " " " " A 70 0 0 "GLU " " OE2" " " 8 0 1 C2 
    3118 40 3.04685 -11.6874 27.1019 444 " " " " A 43 0 0 "GLN " " N  " " " 7 0 1 C2 
    3119 14 3.26114 -12.1093 28.5329 444 " " " " A 2 0 0 "GLN " " CA " " " 6 0 1 C2 
    3120 14 3.1205 -10.9328 29.534 444 " " " " A 2 0 0 "GLN " " C  " " " 6 0 1 C2 
    3121 23 2.89355 -11.1698 30.737 444 " " " " A 70 0 0 "GLN " " O  " " " 8 0 1 C2 
    3122 14 4.69093 -12.7217 28.5442 444 " " " " A 2 0 0 "GLN " " CB " " " 6 0 1 C2 
    3123 14 5.14379 -13.2008 29.9694 444 " " " " A 2 0 0 "GLN " " CG " " " 6 0 1 C2 
    3124 14 4.56884 -14.473 30.5629 444 " " " " A 2 0 0 "GLN " " CD " " " 6 0 1 C2 
    3125 23 4.93766 -14.8812 31.6819 444 " " " " A 70 0 0 "GLN " " OE1" " " 8 0 1 C2 
    3126 40 3.7239 -15.2742 29.8609 444 " " " " A 43 0 0 "GLN " " NE2" " " 7 0 1 C2 
    3127 40 3.20965 -9.6832 29.0273 445 " " " " A 43 0 0 "PHE " " N  " " " 7 0 1 C2 
    3128 14 2.8986 -8.47759 29.8167 445 " " " " A 2 0 0 "PHE " " CA " " " 6 0 1 C2 
    3129 14 1.40886 -8.55778 30.3461 445 " " " " A 2 0 0 "PHE " " C  " " " 6 0 1 C2 
    3130 23 1.05138 -8.32145 31.4858 445 " " " " A 70 0 0 "PHE " " O  " " " 8 0 1 C2 
    3131 14 3.18282 -7.1914 28.9556 445 " " " " A 2 0 0 "PHE " " CB " " " 6 0 1 C2 
    3132 14 2.88002 -5.7736 29.5637 445 " " " " A 2 0 0 "PHE " " CG " " " 6 0 1 C2 
    3133 14 3.11152 -5.55338 30.9394 445 " " " " A 2 0 0 "PHE " " CD1" " " 6 0 1 C2 
    3134 14 2.29282 -4.77819 28.7303 445 " " " " A 2 0 0 "PHE " " CD2" " " 6 0 1 C2 
    3135 14 2.72095 -4.27927 31.4508 445 " " " " A 2 0 0 "PHE " " CE1" " " 6 0 1 C2 
    3136 14 1.9394 -3.53042 29.2623 445 " " " " A 2 0 0 "PHE " " CE2" " " 6 0 1 C2 
    3137 14 2.08883 -3.35387 30.6564 445 " " " " A 2 0 0 "PHE " " CZ " " " 6 0 1 C2 
    3138 40 0.531784 -9.0051 29.4143 446 " " " " A 43 0 0 "ASP " " N  " " " 7 0 1 C2 
    3139 14 -0.912831 -9.11845 29.6487 446 " " " " A 2 0 0 "ASP " " CA " " " 6 0 1 C2 
    3140 14 -1.28664 -10.1892 30.6933 446 " " " " A 2 0 0 "ASP " " C  " " " 6 0 1 C2 
    3141 23 -2.34908 -10.0485 31.3179 446 " " " " A 70 0 0 "ASP " " O  " " " 8 0 1 C2 
    3142 14 -1.58141 -9.30568 28.252 446 " " " " A 2 0 0 "ASP " " CB " " " 6 0 1 C2 
    3143 14 -3.08491 -9.1947 28.2795 446 " " " " A 2 0 0 "ASP " " CG " " " 6 0 1 C2 
    3144 23 -3.57487 -8.18376 28.7715 446 " " " " A 70 0 0 "ASP " " OD1" " " 8 0 1 C2 
    3145 23 -3.66608 -10.1149 27.6899 446 " " " " A 70 0 0 "ASP " " OD2" " " 8 0 1 C2 
    3146 40 -0.339962 -11.1284 30.8363 447 " " " " A 43 0 0 "LYS " " N  " " " 7 0 1 C2 
    3147 14 -0.428154 -12.1859 31.8345 447 " " " " A 2 0 0 "LYS " " CA " " " 6 0 1 C2 
    3148 14 0.252819 -11.8547 33.1679 447 " " " " A 2 0 0 "LYS " " C  " " " 6 0 1 C2 
    3149 23 0.0635144 -12.5245 34.1364 447 " " " " A 70 0 0 "LYS " " O  " " " 8 0 1 C2 
    3150 14 0.282589 -13.3721 31.2657 447 " " " " A 2 0 0 "LYS " " CB " " " 6 0 1 C2 
    3151 14 -0.496079 -14.0293 30.0385 447 " " " " A 2 0 0 "LYS " " CG " " " 6 0 1 C2 
    3152 14 0.229301 -15.0617 29.2098 447 " " " " A 2 0 0 "LYS " " CD " " " 6 0 1 C2 
    3153 14 -0.450524 -15.4564 27.8583 447 " " " " A 2 0 0 "LYS " " CE " " " 6 0 1 C2 
    3154 40 -0.867775 -14.2187 27.0488 447 " " " " A 43 0 0 "LYS " " NZ " " " 7 0 1 C2 
    3155 40 0.773201 -10.572 33.3074 448 " " " " A 43 0 0 "LEU " " N  " " " 7 0 1 C2 
    3156 14 1.29645 -9.92402 34.4925 448 " " " " A 2 0 0 "LEU " " CA " " " 6 0 1 C2 
    3157 14 0.207802 -8.91685 34.8964 448 " " " " A 2 0 0 "LEU " " C  " " " 6 0 1 C2 
    3158 23 -0.647065 -9.2084 35.7759 448 " " " " A 70 0 0 "LEU " " O  " " " 8 0 1 C2 
    3159 14 2.7207 -9.32666 34.4417 448 " " " " A 2 0 0 "LEU " " CB " " " 6 0 1 C2 
    3160 14 3.79792 -10.4126 34.0968 448 " " " " A 2 0 0 "LEU " " CG " " " 6 0 1 C2 
    3161 14 5.04838 -9.6536 33.5558 448 " " " " A 2 0 0 "LEU " " CD1" " " 6 0 1 C2 
    3162 14 4.08013 -11.3344 35.399 448 " " " " A 2 0 0 "LEU " " CD2" " " 6 0 1 C2 
    3163 40 0.146797 -7.78692 34.1784 449 " " " " A 43 0 0 "PHE " " N  " " " 7 0 1 C2 
    3164 14 -0.623104 -6.64319 34.4388 449 " " " " A 2 0 0 "PHE " " CA " " " 6 0 1 C2 
    3165 14 -1.6444 -6.58546 33.2903 449 " " " " A 2 0 0 "PHE " " C  " " " 6 0 1 C2 
    3166 23 -1.31166 -6.07196 32.2232 449 " " " " A 70 0 0 "PHE " " O  " " " 8 0 1 C2 
    3167 14 0.361263 -5.43812 34.2917 449 " " " " A 2 0 0 "PHE " " CB " " " 6 0 1 C2 
    3168 14 1.42068 -5.49204 35.3832 449 " " " " A 2 0 0 "PHE " " CG " " " 6 0 1 C2 
    3169 14 1.12856 -5.02593 36.712 449 " " " " A 2 0 0 "PHE " " CD1" " " 6 0 1 C2 
    3170 14 2.76866 -5.92977 35.044 449 " " " " A 2 0 0 "PHE " " CD2" " " 6 0 1 C2 
    3171 14 2.11399 -5.11518 37.7041 449 " " " " A 2 0 0 "PHE " " CE1" " " 6 0 1 C2 
    3172 14 3.69903 -6.01099 36.0543 449 " " " " A 2 0 0 "PHE " " CE2" " " 6 0 1 C2 
    3173 14 3.37692 -5.64825 37.3979 449 " " " " A 2 0 0 "PHE " " CZ " " " 6 0 1 C2 
    3174 40 -2.87961 -6.96524 33.487 450 " " " " A 43 0 0 "PRO " " N  " " " 7 0 1 C2 
    3175 14 -3.90301 -7.04671 32.4653 450 " " " " A 2 0 0 "PRO " " CA " " " 6 0 1 C2 
    3176 14 -4.41195 -5.62948 32.1224 450 " " " " A 2 0 0 "PRO " " C  " " " 6 0 1 C2 
    3177 23 -4.18594 -4.74319 32.997 450 " " " " A 70 0 0 "PRO " " O  " " " 8 0 1 C2 
    3178 14 -5.02512 -7.91526 33.0353 450 " " " " A 2 0 0 "PRO " " CB " " " 6 0 1 C2 
    3179 14 -4.94249 -7.63908 34.5538 450 " " " " A 2 0 0 "PRO " " CG " " " 6 0 1 C2 
    3180 14 -3.43539 -7.51752 34.7648 450 " " " " A 2 0 0 "PRO " " CD " " " 6 0 1 C2 
    3181 40 -5.11887 -5.47926 31.006 451 " " " " A 43 0 0 "GLY " " N  " " " 7 0 1 C2 
    3182 14 -5.81938 -4.34074 30.5312 451 " " " " A 2 0 0 "GLY " " CA " " " 6 0 1 C2 
    3183 14 -4.95945 -3.18925 29.9463 451 " " " " A 2 0 0 "GLY " " C  " " " 6 0 1 C2 
    3184 23 -5.50404 -2.16772 29.5602 451 " " " " A 70 0 0 "GLY " " O  " " " 8 0 1 C2 
    3185 40 -3.61104 -3.30439 30.0232 452 " " " " A 43 0 0 "PHE " " N  " " " 7 0 1 C2 
    3186 14 -2.72891 -2.26723 29.4938 452 " " " " A 2 0 0 "PHE " " CA " " " 6 0 1 C2 
    3187 14 -2.45165 -2.55807 28.0119 452 " " " " A 2 0 0 "PHE " " C  " " " 6 0 1 C2 
    3188 23 -2.01358 -1.67433 27.2405 452 " " " " A 70 0 0 "PHE " " O  " " " 8 0 1 C2 
    3189 14 -1.36186 -2.28192 30.1494 452 " " " " A 2 0 0 "PHE " " CB " " " 6 0 1 C2 
    3190 14 -1.27708 -1.80666 31.6302 452 " " " " A 2 0 0 "PHE " " CG " " " 6 0 1 C2 
    3191 14 -1.45431 -2.6823 32.7174 452 " " " " A 2 0 0 "PHE " " CD1" " " 6 0 1 C2 
    3192 14 -1.13117 -0.453097 31.8033 452 " " " " A 2 0 0 "PHE " " CD2" " " 6 0 1 C2 
    3193 14 -1.43818 -2.21244 34.0521 452 " " " " A 2 0 0 "PHE " " CE1" " " 6 0 1 C2 
    3194 14 -1.22469 0.0280426 33.1286 452 " " " " A 2 0 0 "PHE " " CE2" " " 6 0 1 C2 
    3195 14 -1.44129 -0.834006 34.2726 452 " " " " A 2 0 0 "PHE " " CZ " " " 6 0 1 C2 
    3196 40 -2.64656 -3.80735 27.5398 453 " " " " A 43 0 0 "ARG " " N  " " " 7 0 1 C2 
    3197 14 -2.45364 -4.41324 26.2084 453 " " " " A 2 0 0 "ARG " " CA " " " 6 0 1 C2 
    3198 14 -3.63163 -4.00019 25.3056 453 " " " " A 2 0 0 "ARG " " C  " " " 6 0 1 C2 
    3199 23 -3.43901 -4.10889 24.1114 453 " " " " A 70 0 0 "ARG " " O  " " " 8 0 1 C2 
    3200 14 -2.4088 -5.99223 26.4014 453 " " " " A 2 0 0 "ARG " " CB " " " 6 0 1 C2 
    3201 14 -2.03256 -6.73563 25.0771 453 " " " " A 2 0 0 "ARG " " CG " " " 6 0 1 C2 
    3202 14 -3.00119 -7.87178 24.8438 453 " " " " A 2 0 0 "ARG " " CD " " " 6 0 1 C2 
    3203 40 -2.55343 -8.75432 23.764 453 " " " " A 43 0 0 "ARG " " NE " " " 7 0 1 C2 
    3204 14 -2.24895 -10.0284 23.8564 453 " " " " A 2 0 0 "ARG " " CZ " " " 6 0 1 C2 
    3205 40 -2.22895 -10.7285 24.9984 453 " " " " A 43 0 0 "ARG " " NH1" " " 7 0 1 C2 
    3206 40 -1.90783 -10.595 22.7327 453 " " " " A 43 0 0 "ARG " " NH2" " " 7 0 1 C2 
    3207 40 -4.75272 -3.58857 25.8149 454 " " " " A 43 0 0 "THR " " N  " " " 7 0 1 C2 
    3208 14 -5.84708 -3.0753 24.9842 454 " " " " A 2 0 0 "THR " " CA " " " 6 0 1 C2 
    3209 14 -5.98763 -1.59229 25.3574 454 " " " " A 2 0 0 "THR " " C  " " " 6 0 1 C2 
    3210 23 -5.70801 -1.1468 26.448 454 " " " " A 70 0 0 "THR " " O  " " " 8 0 1 C2 
    3211 14 -7.04854 -3.86824 25.3634 454 " " " " A 2 0 0 "THR " " CB " " " 6 0 1 C2 
    3212 23 -7.2323 -3.92568 26.7733 454 " " " " A 70 0 0 "THR " " OG1" " " 8 0 1 C2 
    3213 14 -7.04047 -5.26313 24.7477 454 " " " " A 2 0 0 "THR " " CG2" " " 6 0 1 C2 
    3214 40 -6.56463 -0.826141 24.3722 455 " " " " A 43 0 0 "GLU " " N  " " " 7 0 1 C2 
    3215 14 -6.93982 0.550092 24.4995 455 " " " " A 2 0 0 "GLU " " CA " " " 6 0 1 C2 
    3216 14 -8.41904 0.626672 24.9818 455 " " " " A 2 0 0 "GLU " " C  " " " 6 0 1 C2 
    3217 23 -9.18787 -0.349666 24.5706 455 " " " " A 70 0 0 "GLU " " O  " " " 8 0 1 C2 
    3218 14 -6.8173 1.20864 23.0183 455 " " " " A 2 0 0 "GLU " " CB " " " 6 0 1 C2 
    3219 14 -5.36557 1.48044 22.5205 455 " " " " A 2 0 0 "GLU " " CG " " " 6 0 1 C2 
    3220 14 -4.5177 2.28019 23.5491 455 " " " " A 2 0 0 "GLU " " CD " " " 6 0 1 C2 
    3221 23 -3.98806 1.64367 24.4392 455 " " " " A 70 0 0 "GLU " " OE1" " " 8 0 1 C2 
    3222 23 -4.33602 3.48079 23.4303 455 " " " " A 70 0 0 "GLU " " OE2" " " 8 0 1 C2 
    3223 40 -8.80922 1.60149 25.7836 456 " " " " A 43 0 0 "PRO " " N  " " " 7 0 1 C2 
    3224 14 -10.1328 1.67021 26.3393 456 " " " " A 2 0 0 "PRO " " CA " " " 6 0 1 C2 
    3225 14 -11.1993 2.11037 25.3148 456 " " " " A 2 0 0 "PRO " " C  " " " 6 0 1 C2 
    3226 23 -10.8143 2.80438 24.3334 456 " " " " A 70 0 0 "PRO " " O  " " " 8 0 1 C2 
    3227 14 -10.0732 2.71085 27.4739 456 " " " " A 2 0 0 "PRO " " CB " " " 6 0 1 C2 
    3228 14 -9.01404 3.66802 26.877 456 " " " " A 2 0 0 "PRO " " CG " " " 6 0 1 C2 
    3229 14 -8.07976 2.784 26.1119 456 " " " " A 2 0 0 "PRO " " CD " " " 6 0 1 C2 
    3230 40 -12.5443 1.8257 25.508 457 " " " " A 43 0 0 "LEU " " N  " " " 7 0 1 C2 
    3231 14 -13.645 2.53886 24.9028 457 " " " " A 2 0 0 "LEU " " CA " " " 6 0 1 C2 
    3232 14 -13.7222 4.00262 25.3277 457 " " " " A 2 0 0 "LEU " " C  " " " 6 0 1 C2 
    3233 23 -13.6575 4.30533 26.4981 457 " " " " A 70 0 0 "LEU " " O  " " " 8 0 1 C2 
    3234 14 -15.0006 1.9713 25.2967 457 " " " " A 2 0 0 "LEU " " CB " " " 6 0 1 C2 
    3235 14 -15.1648 0.457196 24.9502 457 " " " " A 2 0 0 "LEU " " CG " " " 6 0 1 C2 
    3236 14 -16.0583 -0.160567 25.9498 457 " " " " A 2 0 0 "LEU " " CD1" " " 6 0 1 C2 
    3237 14 -15.5111 0.151429 23.4394 457 " " " " A 2 0 0 "LEU " " CD2" " " 6 0 1 C2 
    3238 40 -13.9196 4.89784 24.4185 458 " " " " A 43 0 0 "THR " " N  " " " 7 0 1 C2 
    3239 14 -13.9973 6.37521 24.5791 458 " " " " A 2 0 0 "THR " " CA " " " 6 0 1 C2 
    3240 14 -15.3034 6.87561 24.0145 458 " " " " A 2 0 0 "THR " " C  " " " 6 0 1 C2 
    3241 23 -15.528 6.92188 22.8502 458 " " " " A 70 0 0 "THR " " O  " " " 8 0 1 C2 
    3242 14 -12.674 7.04165 24.0042 458 " " " " A 2 0 0 "THR " " CB " " " 6 0 1 C2 
    3243 23 -12.7249 8.40915 24.0226 458 " " " " A 70 0 0 "THR " " OG1" " " 8 0 1 C2 
    3244 14 -12.3032 6.65777 22.5402 458 " " " " A 2 0 0 "THR " " CG2" " " 6 0 1 C2 
    3245 40 -16.2518 7.33145 24.8201 459 " " " " A 43 0 0 "LEU " " N  " " " 7 0 1 C2 
    3246 14 -17.5951 7.87969 24.5591 459 " " " " A 2 0 0 "LEU " " CA " " " 6 0 1 C2 
    3247 14 -17.5046 9.42355 24.7218 459 " " " " A 2 0 0 "LEU " " C  " " " 6 0 1 C2 
    3248 23 -17.0466 9.84657 25.7706 459 " " " " A 70 0 0 "LEU " " O  " " " 8 0 1 C2 
    3249 14 -18.5088 7.24271 25.5844 459 " " " " A 2 0 0 "LEU " " CB " " " 6 0 1 C2 
    3250 14 -19.9993 7.40635 25.3245 459 " " " " A 2 0 0 "LEU " " CG " " " 6 0 1 C2 
    3251 14 -20.752 6.06651 25.5844 459 " " " " A 2 0 0 "LEU " " CD1" " " 6 0 1 C2 
    3252 14 -20.6751 8.49339 26.246 459 " " " " A 2 0 0 "LEU " " CD2" " " 6 0 1 C2 
    3253 40 -18.0259 10.1652 23.7457 460 " " " " A 43 0 0 "VAL " " N  " " " 7 0 1 C2 
    3254 14 -18.1102 11.5963 23.8089 460 " " " " A 2 0 0 "VAL " " CA " " " 6 0 1 C2 
    3255 14 -19.5647 11.8948 24.0222 460 " " " " A 2 0 0 "VAL " " C  " " " 6 0 1 C2 
    3256 23 -20.421 11.5616 23.2406 460 " " " " A 70 0 0 "VAL " " O  " " " 8 0 1 C2 
    3257 14 -17.6652 12.1742 22.454 460 " " " " A 2 0 0 "VAL " " CB " " " 6 0 1 C2 
    3258 14 -17.7419 13.7009 22.3925 460 " " " " A 2 0 0 "VAL " " CG1" " " 6 0 1 C2 
    3259 14 -16.2162 11.7896 22.1108 460 " " " " A 2 0 0 "VAL " " CG2" " " 6 0 1 C2 
    3260 40 -19.8394 12.8119 24.9531 461 " " " " A 43 0 0 "MET " " N  " " " 7 0 1 C2 
    3261 14 -21.1235 13.4195 25.2578 461 " " " " A 2 0 0 "MET " " CA " " " 6 0 1 C2 
    3262 14 -20.9278 14.8611 24.8415 461 " " " " A 2 0 0 "MET " " C  " " " 6 0 1 C2 
    3263 23 -20.0419 15.4981 25.3599 461 " " " " A 70 0 0 "MET " " O  " " " 8 0 1 C2 
    3264 14 -21.5156 13.2927 26.7565 461 " " " " A 2 0 0 "MET " " CB " " " 6 0 1 C2 
    3265 14 -21.6929 11.8585 27.3137 461 " " " " A 2 0 0 "MET " " CG " " " 6 0 1 C2 
    3266 52 -22.1495 11.571 29.0656 461 " " " " A 13 0 0 "MET " " SD " " " 16 0 1 C2 
    3267 14 -23.821 12.2941 29.1031 461 " " " " A 2 0 0 "MET " " CE " " " 6 0 1 C2 
    3268 40 -21.7443 15.495 23.9097 462 " " " " A 43 0 0 "LYS " " N  " " " 7 0 1 C2 
    3269 14 -21.6667 16.907 23.6542 462 " " " " A 2 0 0 "LYS " " CA " " " 6 0 1 C2 
    3270 14 -23.0632 17.4851 23.7995 462 " " " " A 2 0 0 "LYS " " C  " " " 6 0 1 C2 
    3271 23 -24.1006 16.9336 23.396 462 " " " " A 70 0 0 "LYS " " O  " " " 8 0 1 C2 
    3272 14 -21.0999 17.2112 22.3412 462 " " " " A 2 0 0 "LYS " " CB " " " 6 0 1 C2 
    3273 14 -21.7702 16.3956 21.1214 462 " " " " A 2 0 0 "LYS " " CG " " " 6 0 1 C2 
    3274 14 -21.47 16.7362 19.6709 462 " " " " A 2 0 0 "LYS " " CD " " " 6 0 1 C2 
    3275 14 -20.005 17.1131 19.3986 462 " " " " A 2 0 0 "LYS " " CE " " " 6 0 1 C2 
    3276 40 -19.9141 17.6046 18.0671 462 " " " " A 43 0 0 "LYS " " NZ " " " 7 0 1 C2 
    3277 40 -23.1753 18.8164 24.1645 463 " " " " A 43 0 0 "ARG " " N  " " " 7 0 1 C2 
    3278 14 -24.1998 19.6904 23.8044 463 " " " " A 2 0 0 "ARG " " CA " " " 6 0 1 C2 
    3279 14 -23.7235 20.8194 22.8762 463 " " " " A 2 0 0 "ARG " " C  " " " 6 0 1 C2 
    3280 23 -23.004 21.7373 23.3075 463 " " " " A 70 0 0 "ARG " " O  " " " 8 0 1 C2 
    3281 14 -24.8664 20.1389 25.0891 463 " " " " A 2 0 0 "ARG " " CB " " " 6 0 1 C2 
    3282 14 -25.7864 19.1106 25.6433 463 " " " " A 2 0 0 "ARG " " CG " " " 6 0 1 C2 
    3283 14 -26.5961 19.5311 26.9409 463 " " " " A 2 0 0 "ARG " " CD " " " 6 0 1 C2 
    3284 40 -27.4979 20.6234 26.6771 463 " " " " A 43 0 0 "ARG " " NE " " " 7 0 1 C2 
    3285 14 -28.6011 21.0372 27.2744 463 " " " " A 2 0 0 "ARG " " CZ " " " 6 0 1 C2 
    3286 40 -29.4011 21.9287 26.7587 463 " " " " A 43 0 0 "ARG " " NH1" " " 7 0 1 C2 
    3287 40 -28.8391 20.4987 28.4426 463 " " " " A 43 0 0 "ARG " " NH2" " " 7 0 1 C2 
    3288 40 -24.117 20.7729 21.5939 464 " " " " A 43 0 0 "GLU " " N  " " " 7 0 1 C2 
    3289 14 -23.7762 21.8787 20.68 464 " " " " A 2 0 0 "GLU " " CA " " " 6 0 1 C2 
    3290 14 -24.4887 23.1343 21.1014 464 " " " " A 2 0 0 "GLU " " C  " " " 6 0 1 C2 
    3291 23 -23.9581 24.2226 20.9536 464 " " " " A 70 0 0 "GLU " " O  " " " 8 0 1 C2 
    3292 14 -24.2967 21.5036 19.3102 464 " " " " A 2 0 0 "GLU " " CB " " " 6 0 1 C2 
    3293 14 -23.5962 20.3037 18.6653 464 " " " " A 2 0 0 "GLU " " CG " " " 6 0 1 C2 
    3294 14 -22.1679 20.6244 18.1616 464 " " " " A 2 0 0 "GLU " " CD " " " 6 0 1 C2 
    3295 23 -21.4379 19.6343 17.8604 464 " " " " A 70 0 0 "GLU " " OE1" " " 8 0 1 C2 
    3296 23 -21.7714 21.7672 18.0595 464 " " " " A 70 0 0 "GLU " " OE2" " " 8 0 1 C2 
    3297 40 -25.6374 23.0474 21.7161 465 " " " " A 43 0 0 "ASP " " N  " " " 7 0 1 C2 
    3298 14 -26.4757 24.0911 22.2316 465 " " " " A 2 0 0 "ASP " " CA " " " 6 0 1 C2 
    3299 14 -25.8148 24.8676 23.4582 465 " " " " A 2 0 0 "ASP " " C  " " " 6 0 1 C2 
    3300 23 -26.4447 25.7005 24.0862 465 " " " " A 70 0 0 "ASP " " O  " " " 8 0 1 C2 
    3301 14 -27.9405 23.6505 22.5657 465 " " " " A 2 0 0 "ASP " " CB " " " 6 0 1 C2 
    3302 14 -28.0005 23.0024 24.0079 465 " " " " A 2 0 0 "ASP " " CG " " " 6 0 1 C2 
    3303 23 -27.6548 21.8193 24.0745 465 " " " " A 70 0 0 "ASP " " OD1" " " 8 0 1 C2 
    3304 23 -28.4396 23.6694 24.9851 465 " " " " A 70 0 0 "ASP " " OD2" " " 8 0 1 C2 
    3305 40 -24.6247 24.3799 23.8544 466 " " " " A 43 0 0 "GLY " " N  " " " 7 0 1 C2 
    3306 14 -23.7398 25.1393 24.7387 466 " " " " A 2 0 0 "GLY " " CA " " " 6 0 1 C2 
    3307 14 -24.0831 25.2349 26.3243 466 " " " " A 2 0 0 "GLY " " C  " " " 6 0 1 C2 
    3308 23 -23.4142 25.9288 27.0571 466 " " " " A 70 0 0 "GLY " " O  " " " 8 0 1 C2 
    3309 40 -25.0678 24.487 26.7685 467 " " " " A 43 0 0 "GLU " " N  " " " 7 0 1 C2 
    3310 14 -25.371 24.2688 28.172 467 " " " " A 2 0 0 "GLU " " CA " " " 6 0 1 C2 
    3311 14 -24.3375 23.2739 28.6934 467 " " " " A 2 0 0 "GLU " " C  " " " 6 0 1 C2 
    3312 23 -24.1396 22.2807 28.0298 467 " " " " A 70 0 0 "GLU " " O  " " " 8 0 1 C2 
    3313 14 -26.7297 23.6246 28.3425 467 " " " " A 2 0 0 "GLU " " CB " " " 6 0 1 C2 
    3314 14 -27.3898 23.6427 29.7736 467 " " " " A 2 0 0 "GLU " " CG " " " 6 0 1 C2 
    3315 14 -28.3541 24.8649 29.9168 467 " " " " A 2 0 0 "GLU " " CD " " " 6 0 1 C2 
    3316 23 -28.9545 24.9815 30.9872 467 " " " " A 70 0 0 "GLU " " OE1" " " 8 0 1 C2 
    3317 23 -28.8098 25.3714 28.884 467 " " " " A 70 0 0 "GLU " " OE2" " " 8 0 1 C2 
    3318 40 -23.6896 23.4647 29.9328 468 " " " " A 43 0 0 "PRO " " N  " " " 7 0 1 C2 
    3319 14 -22.893 22.4677 30.5701 468 " " " " A 2 0 0 "PRO " " CA " " " 6 0 1 C2 
    3320 14 -23.5937 21.1408 30.9633 468 " " " " A 2 0 0 "PRO " " C  " " " 6 0 1 C2 
    3321 23 -24.7003 21.1169 31.4927 468 " " " " A 70 0 0 "PRO " " O  " " " 8 0 1 C2 
    3322 14 -22.2697 23.1318 31.7465 468 " " " " A 2 0 0 "PRO " " CB " " " 6 0 1 C2 
    3323 14 -23.2333 24.2038 32.1283 468 " " " " A 2 0 0 "PRO " " CG " " " 6 0 1 C2 
    3324 14 -23.8419 24.6215 30.8484 468 " " " " A 2 0 0 "PRO " " CD " " " 6 0 1 C2 
    3325 40 -22.894 20.0182 30.7236 469 " " " " A 43 0 0 "ILE " " N  " " " 7 0 1 C2 
    3326 14 -23.2616 18.6918 31.2243 469 " " " " A 2 0 0 "ILE " " CA " " " 6 0 1 C2 
    3327 14 -22.6487 18.6611 32.6625 469 " " " " A 2 0 0 "ILE " " C  " " " 6 0 1 C2 
    3328 23 -21.5036 19.0204 32.9374 469 " " " " A 70 0 0 "ILE " " O  " " " 8 0 1 C2 
    3329 14 -22.6852 17.5775 30.2122 469 " " " " A 2 0 0 "ILE " " CB " " " 6 0 1 C2 
    3330 14 -22.835 17.7343 28.6796 469 " " " " A 2 0 0 "ILE " " CG1" " " 6 0 1 C2 
    3331 14 -23.0606 16.1419 30.6475 469 " " " " A 2 0 0 "ILE " " CG2" " " 6 0 1 C2 
    3332 14 -21.8661 17.0316 27.8036 469 " " " " A 2 0 0 "ILE " " CD1" " " 6 0 1 C2 
    3333 40 -23.4289 18.0795 33.5893 470 " " " " A 43 0 0 "THR " " N  " " " 7 0 1 C2 
    3334 14 -22.9804 17.7956 34.9514 470 " " " " A 2 0 0 "THR " " CA " " " 6 0 1 C2 
    3335 14 -23.1868 16.334 35.306 470 " " " " A 2 0 0 "THR " " C  " " " 6 0 1 C2 
    3336 23 -23.7825 15.5753 34.5823 470 " " " " A 70 0 0 "THR " " O  " " " 8 0 1 C2 
    3337 14 -23.6699 18.8147 35.8511 470 " " " " A 2 0 0 "THR " " CB " " " 6 0 1 C2 
    3338 23 -23.0451 19.0844 37.0979 470 " " " " A 70 0 0 "THR " " OG1" " " 8 0 1 C2 
    3339 14 -25.1959 18.6483 36.0487 470 " " " " A 2 0 0 "THR " " CG2" " " 6 0 1 C2 
    3340 40 -22.6701 15.9597 36.5102 471 " " " " A 43 0 0 "ASP " " N  " " " 7 0 1 C2 
    3341 14 -22.3253 14.6291 36.9855 471 " " " " A 2 0 0 "ASP " " CA " " " 6 0 1 C2 
    3342 14 -23.4725 13.6628 37.0587 471 " " " " A 2 0 0 "ASP " " C  " " " 6 0 1 C2 
    3343 23 -23.1971 12.4651 36.8491 471 " " " " A 70 0 0 "ASP " " O  " " " 8 0 1 C2 
    3344 14 -21.6027 14.8477 38.3961 471 " " " " A 2 0 0 "ASP " " CB " " " 6 0 1 C2 
    3345 14 -22.5177 14.7182 39.58 471 " " " " A 2 0 0 "ASP " " CG " " " 6 0 1 C2 
    3346 23 -22.3471 13.7708 40.3509 471 " " " " A 70 0 0 "ASP " " OD1" " " 8 0 1 C2 
    3347 23 -23.3725 15.5803 39.709 471 " " " " A 70 0 0 "ASP " " OD2" " " 8 0 1 C2 
    3348 40 -24.7017 14.1634 37.1614 472 " " " " A 43 0 0 "ALA " " N  " " " 7 0 1 C2 
    3349 14 -25.9543 13.4465 37.1479 472 " " " " A 2 0 0 "ALA " " CA " " " 6 0 1 C2 
    3350 14 -26.2642 12.7645 35.8144 472 " " " " A 2 0 0 "ALA " " C  " " " 6 0 1 C2 
    3351 23 -26.6423 11.6019 35.7688 472 " " " " A 70 0 0 "ALA " " O  " " " 8 0 1 C2 
    3352 14 -27.1526 14.4244 37.345 472 " " " " A 2 0 0 "ALA " " CB " " " 6 0 1 C2 
    3353 40 -26.0084 13.4382 34.7191 473 " " " " A 43 0 0 "GLN " " N  " " " 7 0 1 C2 
    3354 14 -26.1342 12.9204 33.343 473 " " " " A 2 0 0 "GLN " " CA " " " 6 0 1 C2 
    3355 14 -25.0646 11.9026 33.0685 473 " " " " A 2 0 0 "GLN " " C  " " " 6 0 1 C2 
    3356 23 -25.2598 10.9414 32.3079 473 " " " " A 70 0 0 "GLN " " O  " " " 8 0 1 C2 
    3357 14 -25.895 14.1818 32.4724 473 " " " " A 2 0 0 "GLN " " CB " " " 6 0 1 C2 
    3358 14 -27.1121 15.0839 32.5366 473 " " " " A 2 0 0 "GLN " " CG " " " 6 0 1 C2 
    3359 14 -26.9245 16.5568 31.9513 473 " " " " A 2 0 0 "GLN " " CD " " " 6 0 1 C2 
    3360 23 -26.176 17.3937 32.4971 473 " " " " A 70 0 0 "GLN " " OE1" " " 8 0 1 C2 
    3361 40 -27.6587 16.9629 30.9426 473 " " " " A 43 0 0 "GLN " " NE2" " " 7 0 1 C2 
    3362 40 -23.9047 12.0799 33.6268 474 " " " " A 43 0 0 "ILE " " N  " " " 7 0 1 C2 
    3363 14 -22.8226 11.1672 33.4858 474 " " " " A 2 0 0 "ILE " " CA " " " 6 0 1 C2 
    3364 14 -23.0579 9.81383 34.3 474 " " " " A 2 0 0 "ILE " " C  " " " 6 0 1 C2 
    3365 23 -22.7606 8.77565 33.6947 474 " " " " A 70 0 0 "ILE " " O  " " " 8 0 1 C2 
    3366 14 -21.5245 11.897 33.8667 474 " " " " A 2 0 0 "ILE " " CB " " " 6 0 1 C2 
    3367 14 -21.163 13.0792 32.9058 474 " " " " A 2 0 0 "ILE " " CG1" " " 6 0 1 C2 
    3368 14 -20.4352 10.9037 34.062 474 " " " " A 2 0 0 "ILE " " CG2" " " 6 0 1 C2 
    3369 14 -20.1069 14.1029 33.3551 474 " " " " A 2 0 0 "ILE " " CD1" " " 6 0 1 C2 
    3370 40 -23.545 9.99201 35.567 475 " " " " A 43 0 0 "ALA " " N  " " " 7 0 1 C2 
    3371 14 -23.9581 8.84376 36.3865 475 " " " " A 2 0 0 "ALA " " CA " " " 6 0 1 C2 
    3372 14 -25.1183 8.13645 35.6498 475 " " " " A 2 0 0 "ALA " " C  " " " 6 0 1 C2 
    3373 23 -25.1922 6.91084 35.7505 475 " " " " A 70 0 0 "ALA " " O  " " " 8 0 1 C2 
    3374 14 -24.4899 9.40309 37.7852 475 " " " " A 2 0 0 "ALA " " CB " " " 6 0 1 C2 
    3375 40 -26.0394 8.93498 34.9699 476 " " " " A 43 0 0 "ASP " " N  " " " 7 0 1 C2 
    3376 14 -27.2032 8.3275 34.3183 476 " " " " A 2 0 0 "ASP " " CA " " " 6 0 1 C2 
    3377 14 -26.7935 7.58008 33.0024 476 " " " " A 2 0 0 "ASP " " C  " " " 6 0 1 C2 
    3378 23 -27.268 6.48253 32.7662 476 " " " " A 70 0 0 "ASP " " O  " " " 8 0 1 C2 
    3379 14 -28.301 9.37474 33.9781 476 " " " " A 2 0 0 "ASP " " CB " " " 6 0 1 C2 
    3380 14 -29.5562 8.73143 33.3568 476 " " " " A 2 0 0 "ASP " " CG " " " 6 0 1 C2 
    3381 23 -29.9673 9.28804 32.3261 476 " " " " A 70 0 0 "ASP " " OD1" " " 8 0 1 C2 
    3382 23 -30.1327 7.79487 34.0128 476 " " " " A 70 0 0 "ASP " " OD2" " " 8 0 1 C2 
    3383 40 -25.8218 8.15691 32.2426 477 " " " " A 43 0 0 "MET " " N  " " " 7 0 1 C2 
    3384 14 -25.095 7.47001 31.1565 477 " " " " A 2 0 0 "MET " " CA " " " 6 0 1 C2 
    3385 14 -24.2916 6.17791 31.6086 477 " " " " A 2 0 0 "MET " " C  " " " 6 0 1 C2 
    3386 23 -24.4936 5.20275 30.8919 477 " " " " A 70 0 0 "MET " " O  " " " 8 0 1 C2 
    3387 14 -24.2414 8.51799 30.4454 477 " " " " A 2 0 0 "MET " " CB " " " 6 0 1 C2 
    3388 14 -23.717 8.14506 29.0925 477 " " " " A 2 0 0 "MET " " CG " " " 6 0 1 C2 
    3389 52 -24.9382 8.14993 27.7692 477 " " " " A 13 0 0 "MET " " SD " " " 16 0 1 C2 
    3390 14 -25.0721 6.31713 27.4533 477 " " " " A 2 0 0 "MET " " CE " " " 6 0 1 C2 
    3391 40 -23.577 6.29654 32.7346 478 " " " " A 43 0 0 "ARG " " N  " " " 7 0 1 C2 
    3392 14 -22.9088 5.14708 33.3305 478 " " " " A 2 0 0 "ARG " " CA " " " 6 0 1 C2 
    3393 14 -23.9155 4.08901 33.6286 478 " " " " A 2 0 0 "ARG " " C  " " " 6 0 1 C2 
    3394 23 -23.8114 3.00702 33.0208 478 " " " " A 70 0 0 "ARG " " O  " " " 8 0 1 C2 
    3395 14 -22.0199 5.60449 34.5869 478 " " " " A 2 0 0 "ARG " " CB " " " 6 0 1 C2 
    3396 14 -21.2879 4.57007 35.3732 478 " " " " A 2 0 0 "ARG " " CG " " " 6 0 1 C2 
    3397 14 -20.6239 4.9932 36.6602 478 " " " " A 2 0 0 "ARG " " CD " " " 6 0 1 C2 
    3398 40 -21.6359 5.24944 37.6977 478 " " " " A 43 0 0 "ARG " " NE " " " 7 0 1 C2 
    3399 14 -21.7597 6.27211 38.5079 478 " " " " A 2 0 0 "ARG " " CZ " " " 6 0 1 C2 
    3400 40 -20.8224 7.18687 38.7053 478 " " " " A 43 0 0 "ARG " " NH1" " " 7 0 1 C2 
    3401 40 -22.8074 6.26888 39.3496 478 " " " " A 43 0 0 "ARG " " NH2" " " 7 0 1 C2 
    3402 40 -24.925 4.30784 34.4703 479 " " " " A 43 0 0 "ALA " " N  " " " 7 0 1 C2 
    3403 14 -26.0148 3.40795 34.8014 479 " " " " A 2 0 0 "ALA " " CA " " " 6 0 1 C2 
    3404 14 -26.6407 2.64944 33.5886 479 " " " " A 2 0 0 "ALA " " C  " " " 6 0 1 C2 
    3405 23 -26.8716 1.44624 33.6877 479 " " " " A 70 0 0 "ALA " " O  " " " 8 0 1 C2 
    3406 14 -27.0413 4.06502 35.7277 479 " " " " A 2 0 0 "ALA " " CB " " " 6 0 1 C2 
    3407 40 -26.9605 3.45402 32.5055 480 " " " " A 43 0 0 "LYS " " N  " " " 7 0 1 C2 
    3408 14 -27.4621 3.00914 31.2506 480 " " " " A 2 0 0 "LYS " " CA " " " 6 0 1 C2 
    3409 14 -26.508 2.07084 30.4723 480 " " " " A 2 0 0 "LYS " " C  " " " 6 0 1 C2 
    3410 23 -26.9225 1.01393 30.0348 480 " " " " A 70 0 0 "LYS " " O  " " " 8 0 1 C2 
    3411 14 -27.9485 4.18239 30.3462 480 " " " " A 2 0 0 "LYS " " CB " " " 6 0 1 C2 
    3412 14 -29.2685 4.78625 30.8877 480 " " " " A 2 0 0 "LYS " " CG " " " 6 0 1 C2 
    3413 14 -29.6 6.1609 30.2306 480 " " " " A 2 0 0 "LYS " " CD " " " 6 0 1 C2 
    3414 14 -31.0512 6.64386 30.2788 480 " " " " A 2 0 0 "LYS " " CE " " " 6 0 1 C2 
    3415 40 -31.5215 7.2383 31.5127 480 " " " " A 43 0 0 "LYS " " NZ " " " 7 0 1 C2 
    3416 40 -25.1755 2.42194 30.3479 481 " " " " A 43 0 0 "ALA " " N  " " " 7 0 1 C2 
    3417 14 -24.1612 1.59381 29.7274 481 " " " " A 2 0 0 "ALA " " CA " " " 6 0 1 C2 
    3418 14 -23.8802 0.244626 30.4657 481 " " " " A 2 0 0 "ALA " " C  " " " 6 0 1 C2 
    3419 23 -23.4668 -0.747817 29.8994 481 " " " " A 70 0 0 "ALA " " O  " " " 8 0 1 C2 
    3420 14 -22.9056 2.35134 29.6854 481 " " " " A 2 0 0 "ALA " " CB " " " 6 0 1 C2 
    3421 40 -24.2156 0.146863 31.7571 482 " " " " A 43 0 0 "LEU " " N  " " " 7 0 1 C2 
    3422 14 -24.0808 -1.04605 32.657 482 " " " " A 2 0 0 "LEU " " CA " " " 6 0 1 C2 
    3423 14 -25.092 -2.23048 32.3337 482 " " " " A 2 0 0 "LEU " " C  " " " 6 0 1 C2 
    3424 23 -25.0471 -3.26728 32.9447 482 " " " " A 70 0 0 "LEU " " O  " " " 8 0 1 C2 
    3425 14 -24.1664 -0.777339 34.2235 482 " " " " A 2 0 0 "LEU " " CB " " " 6 0 1 C2 
    3426 14 -23.0961 0.175225 34.8338 482 " " " " A 2 0 0 "LEU " " CG " " " 6 0 1 C2 
    3427 14 -23.1581 0.15788 36.3598 482 " " " " A 2 0 0 "LEU " " CD1" " " 6 0 1 C2 
    3428 14 -21.7068 -0.262397 34.3197 482 " " " " A 2 0 0 "LEU " " CD2" " " 6 0 1 C2 
    3429 40 -25.9352 -2.05204 31.322 483 " " " " A 43 0 0 "THR " " N  " " " 7 0 1 C2 
    3430 14 -26.8214 -3.01738 30.7192 483 " " " " A 2 0 0 "THR " " CA " " " 6 0 1 C2 
    3431 14 -26.1109 -3.72014 29.5392 483 " " " " A 2 0 0 "THR " " C  " " " 6 0 1 C2 
    3432 23 -26.5851 -4.67579 28.93 483 " " " " A 70 0 0 "THR " " O  " " " 8 0 1 C2 
    3433 14 -28.1616 -2.33821 30.3888 483 " " " " A 2 0 0 "THR " " CB " " " 6 0 1 C2 
    3434 23 -28.1358 -1.40969 29.3151 483 " " " " A 70 0 0 "THR " " OG1" " " 8 0 1 C2 
    3435 14 -28.688 -1.76235 31.6994 483 " " " " A 2 0 0 "THR " " CG2" " " 6 0 1 C2 
    3436 40 -24.8919 -3.256 29.2033 484 " " " " A 43 0 0 "VAL " " N  " " " 7 0 1 C2 
    3437 14 -24.117 -3.89235 28.0574 484 " " " " A 2 0 0 "VAL " " CA " " " 6 0 1 C2 
    3438 14 -22.8957 -4.48598 28.7398 484 " " " " A 2 0 0 "VAL " " C  " " " 6 0 1 C2 
    3439 23 -22.6667 -4.27264 29.8939 484 " " " " A 70 0 0 "VAL " " O  " " " 8 0 1 C2 
    3440 14 -23.7194 -2.83169 26.9312 484 " " " " A 2 0 0 "VAL " " CB " " " 6 0 1 C2 
    3441 14 -22.9861 -3.37171 25.741 484 " " " " A 2 0 0 "VAL " " CG1" " " 6 0 1 C2 
    3442 14 -25.0026 -2.13796 26.4439 484 " " " " A 2 0 0 "VAL " " CG2" " " 6 0 1 C2 
    3443 40 -22.1123 -5.2547 27.9875 485 " " " " A 43 0 0 "SER " " N  " " " 7 0 1 C2 
    3444 14 -20.91 -5.97629 28.5287 485 " " " " A 2 0 0 "SER " " CA " " " 6 0 1 C2 
    3445 14 -19.6692 -5.76858 27.5987 485 " " " " A 2 0 0 "SER " " C  " " " 6 0 1 C2 
    3446 23 -19.7131 -5.07181 26.5724 485 " " " " A 70 0 0 "SER " " O  " " " 8 0 1 C2 
    3447 14 -21.2025 -7.43917 28.9581 485 " " " " A 2 0 0 "SER " " CB " " " 6 0 1 C2 
    3448 23 -21.9524 -8.24429 28.0741 485 " " " " A 70 0 0 "SER " " OG " " " 8 0 1 C2 
    3449 40 -18.5198 -6.30645 27.9643 486 " " " " A 43 0 0 "GLY " " N  " " " 7 0 1 C2 
    3450 14 -17.2549 -6.35001 27.2591 486 " " " " A 2 0 0 "GLY " " CA " " " 6 0 1 C2 
    3451 14 -16.258 -5.38222 27.8551 486 " " " " A 2 0 0 "GLY " " C  " " " 6 0 1 C2 
    3452 23 -15.147 -5.34997 27.2863 486 " " " " A 70 0 0 "GLY " " O  " " " 8 0 1 C2 
    3453 40 -16.532 -4.71694 28.9651 487 " " " " A 43 0 0 "PHE " " N  " " " 7 0 1 C2 
    3454 14 -15.7194 -3.74873 29.5678 487 " " " " A 2 0 0 "PHE " " CA " " " 6 0 1 C2 
    3455 14 -15.4311 -4.27827 30.9843 487 " " " " A 2 0 0 "PHE " " C  " " " 6 0 1 C2 
    3456 23 -15.9605 -5.36958 31.3688 487 " " " " A 70 0 0 "PHE " " O  " " " 8 0 1 C2 
    3457 14 -16.3561 -2.31876 29.5185 487 " " " " A 2 0 0 "PHE " " CB " " " 6 0 1 C2 
    3458 14 -17.8392 -2.24435 29.9085 487 " " " " A 2 0 0 "PHE " " CG " " " 6 0 1 C2 
    3459 14 -18.1221 -2.24588 31.3037 487 " " " " A 2 0 0 "PHE " " CD1" " " 6 0 1 C2 
    3460 14 -18.7986 -2.0639 28.887 487 " " " " A 2 0 0 "PHE " " CD2" " " 6 0 1 C2 
    3461 14 -19.4737 -2.23701 31.6457 487 " " " " A 2 0 0 "PHE " " CE1" " " 6 0 1 C2 
    3462 14 -20.1326 -1.94963 29.2835 487 " " " " A 2 0 0 "PHE " " CE2" " " 6 0 1 C2 
    3463 14 -20.4944 -2.04781 30.659 487 " " " " A 2 0 0 "PHE " " CZ " " " 6 0 1 C2 
    3464 40 -14.6581 -3.53247 31.8304 488 " " " " A 43 0 0 "THR " " N  " " " 7 0 1 C2 
    3465 14 -14.1519 -4.02933 33.1131 488 " " " " A 2 0 0 "THR " " CA " " " 6 0 1 C2 
    3466 14 -14.7985 -3.151 34.2594 488 " " " " A 2 0 0 "THR " " C  " " " 6 0 1 C2 
    3467 23 -15.4801 -2.14247 33.9481 488 " " " " A 70 0 0 "THR " " O  " " " 8 0 1 C2 
    3468 14 -12.6509 -3.88676 33.0951 488 " " " " A 2 0 0 "THR " " CB " " " 6 0 1 C2 
    3469 23 -12.101 -4.24297 34.4193 488 " " " " A 70 0 0 "THR " " OG1" " " 8 0 1 C2 
    3470 14 -12.0836 -2.44009 32.891 488 " " " " A 2 0 0 "THR " " CG2" " " 6 0 1 C2 
    3471 40 -14.6648 -3.62723 35.5006 489 " " " " A 43 0 0 "ASP " " N  " " " 7 0 1 C2 
    3472 14 -15.1032 -2.9652 36.6955 489 " " " " A 2 0 0 "ASP " " CA " " " 6 0 1 C2 
    3473 14 -13.9591 -2.71277 37.6556 489 " " " " A 2 0 0 "ASP " " C  " " " 6 0 1 C2 
    3474 23 -13.035 -3.50257 37.7022 489 " " " " A 70 0 0 "ASP " " O  " " " 8 0 1 C2 
    3475 14 -16.3436 -3.69763 37.3002 489 " " " " A 2 0 0 "ASP " " CB " " " 6 0 1 C2 
    3476 14 -16.1136 -4.95702 38.1737 489 " " " " A 2 0 0 "ASP " " CG " " " 6 0 1 C2 
    3477 23 -16.7952 -5.074 39.1904 489 " " " " A 70 0 0 "ASP " " OD1" " " 8 0 1 C2 
    3478 23 -15.5043 -5.89701 37.5989 489 " " " " A 70 0 0 "ASP " " OD2" " " 8 0 1 C2 
    3479 40 -14.0852 -1.61521 38.4393 490 " " " " A 43 0 0 "PRO " " N  " " " 7 0 1 C2 
    3480 14 -13.0979 -1.27428 39.4868 490 " " " " A 2 0 0 "PRO " " CA " " " 6 0 1 C2 
    3481 14 -13.1351 -2.23908 40.7223 490 " " " " A 2 0 0 "PRO " " C  " " " 6 0 1 C2 
    3482 23 -14.0495 -2.11254 41.5343 490 " " " " A 70 0 0 "PRO " " O  " " " 8 0 1 C2 
    3483 14 -13.444 0.146226 39.7928 490 " " " " A 2 0 0 "PRO " " CB " " " 6 0 1 C2 
    3484 14 -14.9425 0.171319 39.7573 490 " " " " A 2 0 0 "PRO " " CG " " " 6 0 1 C2 
    3485 14 -15.2339 -0.763847 38.6034 490 " " " " A 2 0 0 "PRO " " CD " " " 6 0 1 C2 
    3486 40 -12.0684 -3.04453 40.8559 491 " " " " A 43 0 0 "ASP " " N  " " " 7 0 1 C2 
    3487 14 -11.7388 -3.93977 42.0038 491 " " " " A 2 0 0 "ASP " " CA " " " 6 0 1 C2 
    3488 14 -10.2592 -3.82849 42.294 491 " " " " A 2 0 0 "ASP " " C  " " " 6 0 1 C2 
    3489 23 -9.89165 -3.37773 43.3923 491 " " " " A 70 0 0 "ASP " " O  " " " 8 0 1 C2 
    3490 14 -12.0382 -5.43053 41.569 491 " " " " A 2 0 0 "ASP " " CB " " " 6 0 1 C2 
    3491 14 -11.6378 -6.48123 42.5539 491 " " " " A 2 0 0 "ASP " " CG " " " 6 0 1 C2 
    3492 23 -10.7678 -7.36766 42.2316 491 " " " " A 70 0 0 "ASP " " OD1" " " 8 0 1 C2 
    3493 23 -12.0525 -6.46635 43.6989 491 " " " " A 70 0 0 "ASP " " OD2" " " 8 0 1 C2 
    3494 40 -9.36814 -4.13072 41.312 492 " " " " A 43 0 0 "ASN " " N  " " " 7 0 1 C2 
    3495 14 -7.89452 -4.08094 41.4378 492 " " " " A 2 0 0 "ASN " " CA " " " 6 0 1 C2 
    3496 14 -7.29242 -2.69802 41.7168 492 " " " " A 2 0 0 "ASN " " C  " " " 6 0 1 C2 
    3497 23 -6.2781 -2.61458 42.4086 492 " " " " A 70 0 0 "ASN " " O  " " " 8 0 1 C2 
    3498 14 -7.22837 -4.56459 40.0626 492 " " " " A 2 0 0 "ASN " " CB " " " 6 0 1 C2 
    3499 14 -5.70382 -4.7634 39.9684 492 " " " " A 2 0 0 "ASN " " CG " " " 6 0 1 C2 
    3500 23 -5.09917 -5.76176 40.3244 492 " " " " A 70 0 0 "ASN " " OD1" " " 8 0 1 C2 
    3501 40 -5.01347 -3.80889 39.4634 492 " " " " A 43 0 0 "ASN " " ND2" " " 7 0 1 C2 
    3502 40 -8.01508 -1.6972 41.2211 493 " " " " A 43 0 0 "ASP " " N  " " " 7 0 1 C2 
    3503 14 -7.66206 -0.215991 41.0461 493 " " " " A 2 0 0 "ASP " " CA " " " 6 0 1 C2 
    3504 14 -8.86485 0.502053 40.2987 493 " " " " A 2 0 0 "ASP " " C  " " " 6 0 1 C2 
    3505 23 -9.65573 -0.120376 39.6129 493 " " " " A 70 0 0 "ASP " " O  " " " 8 0 1 C2 
    3506 14 -6.3078 -0.0189354 40.2039 493 " " " " A 2 0 0 "ASP " " CB " " " 6 0 1 C2 
    3507 14 -6.41995 -0.349284 38.7586 493 " " " " A 2 0 0 "ASP " " CG " " " 6 0 1 C2 
    3508 23 -6.25979 0.59052 37.9343 493 " " " " A 70 0 0 "ASP " " OD1" " " 8 0 1 C2 
    3509 23 -6.58548 -1.55402 38.3737 493 " " " " A 70 0 0 "ASP " " OD2" " " 8 0 1 C2 
    3510 40 -9.04457 1.85171 40.4552 494 " " " " A 43 0 0 "PRO " " N  " " " 7 0 1 C2 
    3511 14 -10.1475 2.60032 40.0124 494 " " " " A 2 0 0 "PRO " " CA " " " 6 0 1 C2 
    3512 14 -10.113 3.06042 38.5429 494 " " " " A 2 0 0 "PRO " " C  " " " 6 0 1 C2 
    3513 23 -11.033 3.7411 38.0972 494 " " " " A 70 0 0 "PRO " " O  " " " 8 0 1 C2 
    3514 14 -10.1799 3.83312 40.8859 494 " " " " A 2 0 0 "PRO " " CB " " " 6 0 1 C2 
    3515 14 -8.78458 4.02568 41.3891 494 " " " " A 2 0 0 "PRO " " CG " " " 6 0 1 C2 
    3516 14 -8.24619 2.62278 41.3264 494 " " " " A 2 0 0 "PRO " " CD " " " 6 0 1 C2 
    3517 40 -9.02094 2.79895 37.7692 495 " " " " A 43 0 0 "GLU " " N  " " " 7 0 1 C2 
    3518 14 -8.96891 3.11735 36.3015 495 " " " " A 2 0 0 "GLU " " CA " " " 6 0 1 C2 
    3519 14 -9.98226 2.26401 35.4766 495 " " " " A 2 0 0 "GLU " " C  " " " 6 0 1 C2 
    3520 23 -10.4937 2.81165 34.479 495 " " " " A 70 0 0 "GLU " " O  " " " 8 0 1 C2 
    3521 14 -7.54607 2.74912 35.8397 495 " " " " A 2 0 0 "GLU " " CB " " " 6 0 1 C2 
    3522 14 -7.08954 3.01524 34.3542 495 " " " " A 2 0 0 "GLU " " CG " " " 6 0 1 C2 
    3523 14 -6.79794 4.52839 34.1451 495 " " " " A 2 0 0 "GLU " " CD " " " 6 0 1 C2 
    3524 23 -6.29538 4.85376 33.0366 495 " " " " A 70 0 0 "GLU " " OE1" " " 8 0 1 C2 
    3525 23 -7.09279 5.34657 35.046 495 " " " " A 70 0 0 "GLU " " OE2" " " 8 0 1 C2 
    3526 40 -10.3623 1.10282 35.9303 496 " " " " A 43 0 0 "LYS " " N  " " " 7 0 1 C2 
    3527 14 -11.1832 0.0815895 35.2717 496 " " " " A 2 0 0 "LYS " " CA " " " 6 0 1 C2 
    3528 14 -12.691 0.424222 35.3156 496 " " " " A 2 0 0 "LYS " " C  " " " 6 0 1 C2 
    3529 23 -13.4252 -0.341518 35.8984 496 " " " " A 70 0 0 "LYS " " O  " " " 8 0 1 C2 
    3530 14 -10.8641 -1.23095 35.9757 496 " " " " A 2 0 0 "LYS " " CB " " " 6 0 1 C2 
    3531 14 -9.42782 -1.63703 35.689 496 " " " " A 2 0 0 "LYS " " CG " " " 6 0 1 C2 
    3532 14 -9.04619 -2.98697 36.2672 496 " " " " A 2 0 0 "LYS " " CD " " " 6 0 1 C2 
    3533 14 -7.73116 -3.58879 35.7352 496 " " " " A 2 0 0 "LYS " " CE " " " 6 0 1 C2 
    3534 40 -6.63216 -2.60729 35.9373 496 " " " " A 43 0 0 "LYS " " NZ " " " 7 0 1 C2 
    3535 40 -13.1496 1.63516 34.9593 497 " " " " A 43 0 0 "MET " " N  " " " 7 0 1 C2 
    3536 14 -14.4092 2.23946 35.3343 497 " " " " A 2 0 0 "MET " " CA " " " 6 0 1 C2 
    3537 14 -14.9119 3.21927 34.295 497 " " " " A 2 0 0 "MET " " C  " " " 6 0 1 C2 
    3538 23 -14.1305 3.78252 33.4939 497 " " " " A 70 0 0 "MET " " O  " " " 8 0 1 C2 
    3539 14 -14.067 2.97509 36.6918 497 " " " " A 2 0 0 "MET " " CB " " " 6 0 1 C2 
    3540 14 -15.2253 3.46017 37.5508 497 " " " " A 2 0 0 "MET " " CG " " " 6 0 1 C2 
    3541 52 -14.6852 4.01349 39.2088 497 " " " " A 13 0 0 "MET " " SD " " " 16 0 1 C2 
    3542 14 -16.2393 4.33315 40.0693 497 " " " " A 2 0 0 "MET " " CE " " " 6 0 1 C2 
    3543 40 -16.2664 3.46207 34.1851 498 " " " " A 43 0 0 "TRP " " N  " " " 7 0 1 C2 
    3544 14 -16.8863 4.4242 33.3201 498 " " " " A 2 0 0 "TRP " " CA " " " 6 0 1 C2 
    3545 14 -16.7938 5.81972 33.9431 498 " " " " A 2 0 0 "TRP " " C  " " " 6 0 1 C2 
    3546 23 -17.417 5.96724 34.9688 498 " " " " A 70 0 0 "TRP " " O  " " " 8 0 1 C2 
    3547 14 -18.3364 3.89332 33.1377 498 " " " " A 2 0 0 "TRP " " CB " " " 6 0 1 C2 
    3548 14 -18.4453 2.78541 32.0392 498 " " " " A 2 0 0 "TRP " " CG " " " 6 0 1 C2 
    3549 14 -18.8054 1.50425 32.2503 498 " " " " A 2 0 0 "TRP " " CD1" " " 6 0 1 C2 
    3550 14 -18.188 2.93571 30.5809 498 " " " " A 2 0 0 "TRP " " CD2" " " 6 0 1 C2 
    3551 40 -18.7482 0.875783 30.9844 498 " " " " A 43 0 0 "TRP " " NE1" " " 7 0 1 C2 
    3552 14 -18.4128 1.69437 29.912 498 " " " " A 2 0 0 "TRP " " CE2" " " 6 0 1 C2 
    3553 14 -17.6218 3.99226 29.7422 498 " " " " A 2 0 0 "TRP " " CE3" " " 6 0 1 C2 
    3554 14 -18.2932 1.5183 28.5246 498 " " " " A 2 0 0 "TRP " " CZ2" " " 6 0 1 C2 
    3555 14 -17.6924 3.87597 28.3479 498 " " " " A 2 0 0 "TRP " " CZ3" " " 6 0 1 C2 
    3556 14 -18.01 2.67492 27.7625 498 " " " " A 2 0 0 "TRP " " CH2" " " 6 0 1 C2 
    3557 40 -15.8892 6.72875 33.4426 499 " " " " A 43 0 0 "LYS " " N  " " " 7 0 1 C2 
    3558 14 -15.5477 7.97659 34.0504 499 " " " " A 2 0 0 "LYS " " CA " " " 6 0 1 C2 
    3559 14 -14.7922 8.90977 33.0208 499 " " " " A 2 0 0 "LYS " " C  " " " 6 0 1 C2 
    3560 23 -14.431 8.31936 31.9569 499 " " " " A 70 0 0 "LYS " " O  " " " 8 0 1 C2 
    3561 14 -14.7546 7.78464 35.2556 499 " " " " A 2 0 0 "LYS " " CB " " " 6 0 1 C2 
    3562 14 -13.4131 6.98819 35.1079 499 " " " " A 2 0 0 "LYS " " CG " " " 6 0 1 C2 
    3563 14 -12.7188 7.00889 36.4532 499 " " " " A 2 0 0 "LYS " " CD " " " 6 0 1 C2 
    3564 14 -11.2826 6.42476 36.458 499 " " " " A 2 0 0 "LYS " " CE " " " 6 0 1 C2 
    3565 40 -10.7043 6.65062 37.786 499 " " " " A 43 0 0 "LYS " " NZ " " " 7 0 1 C2 
    3566 40 -14.5422 10.2127 33.2373 500 " " " " A 43 0 0 "GLU " " N  " " " 7 0 1 C2 
    3567 14 -14.0797 11.1621 32.2026 500 " " " " A 2 0 0 "GLU " " CA " " " 6 0 1 C2 
    3568 14 -12.5694 10.9804 32.1435 500 " " " " A 2 0 0 "GLU " " C  " " " 6 0 1 C2 
    3569 23 -11.8975 10.488 33.0427 500 " " " " A 70 0 0 "GLU " " O  " " " 8 0 1 C2 
    3570 14 -14.3922 12.5693 32.7266 500 " " " " A 2 0 0 "GLU " " CB " " " 6 0 1 C2 
    3571 14 -14.3055 13.7432 31.7484 500 " " " " A 2 0 0 "GLU " " CG " " " 6 0 1 C2 
    3572 14 -14.9333 15.1063 32.1932 500 " " " " A 2 0 0 "GLU " " CD " " " 6 0 1 C2 
    3573 23 -15.484 15.8445 31.3841 500 " " " " A 70 0 0 "GLU " " OE1" " " 8 0 1 C2 
    3574 23 -14.8687 15.3123 33.4639 500 " " " " A 70 0 0 "GLU " " OE2" " " 8 0 1 C2 
    3575 40 -12.0594 11.3162 30.9482 501 " " " " A 43 0 0 "ARG " " N  " " " 7 0 1 C2 
    3576 14 -10.5973 11.2461 30.5508 501 " " " " A 2 0 0 "ARG " " CA " " " 6 0 1 C2 
    3577 14 -9.77814 12.2595 31.3656 501 " " " " A 2 0 0 "ARG " " C  " " " 6 0 1 C2 
    3578 23 -10.1825 13.4074 31.3592 501 " " " " A 70 0 0 "ARG " " O  " " " 8 0 1 C2 
    3579 14 -10.4843 11.5302 29.0319 501 " " " " A 2 0 0 "ARG " " CB " " " 6 0 1 C2 
    3580 14 -9.01021 11.5991 28.605 501 " " " " A 2 0 0 "ARG " " CG " " " 6 0 1 C2 
    3581 14 -8.88073 11.483 27.1214 501 " " " " A 2 0 0 "ARG " " CD " " " 6 0 1 C2 
    3582 40 -7.51584 11.7817 26.6735 501 " " " " A 43 0 0 "ARG " " NE " " " 7 0 1 C2 
    3583 14 -6.99999 11.47 25.4806 501 " " " " A 2 0 0 "ARG " " CZ " " " 6 0 1 C2 
    3584 40 -7.52759 10.4433 24.8104 501 " " " " A 43 0 0 "ARG " " NH1" " " 7 0 1 C2 
    3585 40 -5.84746 12.0012 25.0488 501 " " " " A 43 0 0 "ARG " " NH2" " " 7 0 1 C2 
    3586 40 -8.62021 11.9007 31.9816 502 " " " " A 43 0 0 "PRO " " N  " " " 7 0 1 C2 
    3587 14 -7.85392 12.9293 32.7776 502 " " " " A 2 0 0 "PRO " " CA " " " 6 0 1 C2 
    3588 14 -7.22192 13.9908 31.8433 502 " " " " A 2 0 0 "PRO " " C  " " " 6 0 1 C2 
    3589 23 -6.37188 13.6365 31.0206 502 " " " " A 70 0 0 "PRO " " O  " " " 8 0 1 C2 
    3590 14 -6.8513 12.0235 33.5299 502 " " " " A 2 0 0 "PRO " " CB " " " 6 0 1 C2 
    3591 14 -6.6772 10.7079 32.7568 502 " " " " A 2 0 0 "PRO " " CG " " " 6 0 1 C2 
    3592 14 -7.95977 10.5441 31.9949 502 " " " " A 2 0 0 "PRO " " CD " " " 6 0 1 C2 
    3593 40 -7.43765 15.2747 32.1268 503 " " " " A 43 0 0 "ALA " " N  " " " 7 0 1 C2 
    3594 14 -6.63154 16.3418 31.3968 503 " " " " A 2 0 0 "ALA " " CA " " " 6 0 1 C2 
    3595 14 -5.33767 16.7017 32.0635 503 " " " " A 2 0 0 "ALA " " C  " " " 6 0 1 C2 
    3596 23 -5.24838 16.6669 33.2848 503 " " " " A 70 0 0 "ALA " " O  " " " 8 0 1 C2 
    3597 14 -7.48895 17.5977 31.3051 503 " " " " A 2 0 0 "ALA " " CB " " " 6 0 1 C2 
    3598 40 -4.29351 17.0545 31.2497 504 " " " " A 43 0 0 "ASN " " N  " " " 7 0 1 C2 
    3599 14 -2.93716 17.4575 31.6378 504 " " " " A 2 0 0 "ASN " " CA " " " 6 0 1 C2 
    3600 14 -2.73392 18.9627 31.2963 504 " " " " A 2 0 0 "ASN " " C  " " " 6 0 1 C2 
    3601 23 -3.68679 19.7477 31.1331 504 " " " " A 70 0 0 "ASN " " O  " " " 8 0 1 C2 
    3602 14 -1.96298 16.5255 30.8476 504 " " " " A 2 0 0 "ASN " " CB " " " 6 0 1 C2 
    3603 14 -2.04219 16.5662 29.3433 504 " " " " A 2 0 0 "ASN " " CG " " " 6 0 1 C2 
    3604 23 -1.7855 17.6086 28.7434 504 " " " " A 70 0 0 "ASN " " OD1" " " 8 0 1 C2 
    3605 40 -2.59132 15.5691 28.708 504 " " " " A 43 0 0 "ASN " " ND2" " " 7 0 1 C2 
    3606 40 -1.4819 19.4272 31.1917 505 " " " " A 43 0 0 "ASP " " N  " " " 7 0 1 C2 
    3607 14 -1.13585 20.8665 31.1219 505 " " " " A 2 0 0 "ASP " " CA " " " 6 0 1 C2 
    3608 14 -1.4997 21.5231 29.7867 505 " " " " A 2 0 0 "ASP " " C  " " " 6 0 1 C2 
    3609 23 -1.73995 22.757 29.7932 505 " " " " A 70 0 0 "ASP " " O  " " " 8 0 1 C2 
    3610 14 0.294033 21.2018 31.4957 505 " " " " A 2 0 0 "ASP " " CB " " " 6 0 1 C2 
    3611 14 1.34436 20.6784 30.4613 505 " " " " A 2 0 0 "ASP " " CG " " " 6 0 1 C2 
    3612 23 1.4188 19.4455 30.2742 505 " " " " A 70 0 0 "ASP " " OD1" " " 8 0 1 C2 
    3613 23 2.04168 21.5173 29.8751 505 " " " " A 70 0 0 "ASP " " OD2" " " 8 0 1 C2 
    3614 40 -1.50625 20.713 28.7205 506 " " " " A 43 0 0 "SER " " N  " " " 7 0 1 C2 
    3615 14 -1.84418 21.0295 27.3354 506 " " " " A 2 0 0 "SER " " CA " " " 6 0 1 C2 
    3616 14 -3.35973 20.8001 27.0836 506 " " " " A 2 0 0 "SER " " C  " " " 6 0 1 C2 
    3617 23 -3.84486 20.8656 25.9401 506 " " " " A 70 0 0 "SER " " O  " " " 8 0 1 C2 
    3618 14 -0.93174 20.1926 26.3871 506 " " " " A 2 0 0 "SER " " CB " " " 6 0 1 C2 
    3619 23 0.427677 20.2606 26.6674 506 " " " " A 70 0 0 "SER " " OG " " " 8 0 1 C2 
    3620 40 -4.17317 20.6547 28.1521 507 " " " " A 43 0 0 "GLY " " N  " " " 7 0 1 C2 
    3621 14 -5.662 20.4198 28.148 507 " " " " A 2 0 0 "GLY " " CA " " " 6 0 1 C2 
    3622 14 -6.4249 21.7295 28.3606 507 " " " " A 2 0 0 "GLY " " C  " " " 6 0 1 C2 
    3623 23 -5.88002 22.6775 29.039 507 " " " " A 70 0 0 "GLY " " O  " " " 8 0 1 C2 
    3624 40 -7.72975 21.9253 27.9843 508 " " " " A 43 0 0 "SER " " N  " " " 7 0 1 C2 
    3625 14 -8.60579 23.033 28.2257 508 " " " " A 2 0 0 "SER " " CA " " " 6 0 1 C2 
    3626 14 -10.032 22.512 28.3172 508 " " " " A 2 0 0 "SER " " C  " " " 6 0 1 C2 
    3627 23 -10.8624 22.7919 27.4067 508 " " " " A 70 0 0 "SER " " O  " " " 8 0 1 C2 
    3628 14 -8.3618 24.0215 27.0782 508 " " " " A 2 0 0 "SER " " CB " " " 6 0 1 C2 
    3629 23 -8.50499 23.3305 25.8593 508 " " " " A 70 0 0 "SER " " OG " " " 8 0 1 C2 
    3630 40 -10.3223 21.6526 29.2623 509 " " " " A 43 0 0 "LYS " " N  " " " 7 0 1 C2 
    3631 14 -11.6525 21.1417 29.5757 509 " " " " A 2 0 0 "LYS " " CA " " " 6 0 1 C2 
    3632 14 -12.8066 22.1062 29.8813 509 " " " " A 2 0 0 "LYS " " C  " " " 6 0 1 C2 
    3633 23 -12.5996 23.1425 30.5102 509 " " " " A 70 0 0 "LYS " " O  " " " 8 0 1 C2 
    3634 14 -11.6643 19.9102 30.5191 509 " " " " A 2 0 0 "LYS " " CB " " " 6 0 1 C2 
    3635 14 -11.6125 20.2176 32.0362 509 " " " " A 2 0 0 "LYS " " CG " " " 6 0 1 C2 
    3636 14 -11.6341 18.9692 32.9016 509 " " " " A 2 0 0 "LYS " " CD " " " 6 0 1 C2 
    3637 14 -11.5518 19.3655 34.4037 509 " " " " A 2 0 0 "LYS " " CE " " " 6 0 1 C2 
    3638 40 -11.8544 18.1558 35.1988 509 " " " " A 43 0 0 "LYS " " NZ " " " 7 0 1 C2 
    3639 40 -14.0307 21.7945 29.3853 510 " " " " A 43 0 0 "ASP " " N  " " " 7 0 1 C2 
    3640 14 -15.2906 22.5451 29.738 510 " " " " A 2 0 0 "ASP " " CA " " " 6 0 1 C2 
    3641 14 -16.3601 21.432 29.8111 510 " " " " A 2 0 0 "ASP " " C  " " " 6 0 1 C2 
    3642 23 -16.2707 20.5064 29.0161 510 " " " " A 70 0 0 "ASP " " O  " " " 8 0 1 C2 
    3643 14 -15.5732 23.7373 28.7732 510 " " " " A 2 0 0 "ASP " " CB " " " 6 0 1 C2 
    3644 14 -16.5962 23.5232 27.6242 510 " " " " A 2 0 0 "ASP " " CG " " " 6 0 1 C2 
    3645 23 -17.7852 23.3445 27.8877 510 " " " " A 70 0 0 "ASP " " OD1" " " 8 0 1 C2 
    3646 23 -16.2567 23.6353 26.4013 510 " " " " A 70 0 0 "ASP " " OD2" " " 8 0 1 C2 
    3647 40 -17.2942 21.4841 30.7807 511 " " " " A 43 0 0 "PRO " " N  " " " 7 0 1 C2 
    3648 14 -18.4145 20.5678 30.7635 511 " " " " A 2 0 0 "PRO " " CA " " " 6 0 1 C2 
    3649 14 -19.3745 20.4704 29.5862 511 " " " " A 2 0 0 "PRO " " C  " " " 6 0 1 C2 
    3650 23 -20.1854 19.5234 29.6095 511 " " " " A 70 0 0 "PRO " " O  " " " 8 0 1 C2 
    3651 14 -19.1611 20.9337 32.0981 511 " " " " A 2 0 0 "PRO " " CB " " " 6 0 1 C2 
    3652 14 -18.7246 22.3239 32.4922 511 " " " " A 2 0 0 "PRO " " CG " " " 6 0 1 C2 
    3653 14 -17.3978 22.5624 31.7163 511 " " " " A 2 0 0 "PRO " " CD " " " 6 0 1 C2 
    3654 40 -19.4146 21.2333 28.4829 512 " " " " A 43 0 0 "SER " " N  " " " 7 0 1 C2 
    3655 14 -20.4603 21.2214 27.4632 512 " " " " A 2 0 0 "SER " " CA " " " 6 0 1 C2 
    3656 14 -20.0767 20.0619 26.4494 512 " " " " A 2 0 0 "SER " " C  " " " 6 0 1 C2 
    3657 23 -20.9517 19.708 25.6803 512 " " " " A 70 0 0 "SER " " O  " " " 8 0 1 C2 
    3658 14 -20.5124 22.5463 26.6832 512 " " " " A 2 0 0 "SER " " CB " " " 6 0 1 C2 
    3659 23 -19.4069 22.8021 25.8215 512 " " " " A 70 0 0 "SER " " OG " " " 8 0 1 C2 
    3660 40 -18.8864 19.4887 26.5162 513 " " " " A 43 0 0 "VAL " " N  " " " 7 0 1 C2 
    3661 14 -18.4002 18.4042 25.739 513 " " " " A 2 0 0 "VAL " " CA " " " 6 0 1 C2 
    3662 14 -17.3715 17.6434 26.5666 513 " " " " A 2 0 0 "VAL " " C  " " " 6 0 1 C2 
    3663 23 -16.5025 18.2724 27.195 513 " " " " A 70 0 0 "VAL " " O  " " " 8 0 1 C2 
    3664 14 -17.9487 18.8327 24.3305 513 " " " " A 2 0 0 "VAL " " CB " " " 6 0 1 C2 
    3665 14 -17.1155 20.1794 24.1467 513 " " " " A 2 0 0 "VAL " " CG1" " " 6 0 1 C2 
    3666 14 -17.2212 17.6408 23.4511 513 " " " " A 2 0 0 "VAL " " CG2" " " 6 0 1 C2 
    3667 40 -17.627 16.3125 26.7441 514 " " " " A 43 0 0 "ARG " " N  " " " 7 0 1 C2 
    3668 14 -16.9477 15.5273 27.7693 514 " " " " A 2 0 0 "ARG " " CA " " " 6 0 1 C2 
    3669 14 -16.5992 14.1466 27.1724 514 " " " " A 2 0 0 "ARG " " C  " " " 6 0 1 C2 
    3670 23 -17.4834 13.5637 26.5666 514 " " " " A 70 0 0 "ARG " " O  " " " 8 0 1 C2 
    3671 14 -17.7879 15.4756 29.0877 514 " " " " A 2 0 0 "ARG " " CB " " " 6 0 1 C2 
    3672 14 -17.882 16.8764 29.7211 514 " " " " A 2 0 0 "ARG " " CG " " " 6 0 1 C2 
    3673 14 -18.7673 16.8666 31.0694 514 " " " " A 2 0 0 "ARG " " CD " " " 6 0 1 C2 
    3674 40 -17.9275 16.4983 32.1705 514 " " " " A 43 0 0 "ARG " " NE " " " 7 0 1 C2 
    3675 14 -18.1515 16.7287 33.4645 514 " " " " A 2 0 0 "ARG " " CZ " " " 6 0 1 C2 
    3676 40 -19.1508 17.3804 33.9398 514 " " " " A 43 0 0 "ARG " " NH1" " " 7 0 1 C2 
    3677 40 -17.1852 16.346 34.2743 514 " " " " A 43 0 0 "ARG " " NH2" " " 7 0 1 C2 
    3678 40 -15.3698 13.6897 27.3518 515 " " " " A 43 0 0 "VAL " " N  " " " 7 0 1 C2 
    3679 14 -15.0146 12.3107 26.9568 515 " " " " A 2 0 0 "VAL " " CA " " " 6 0 1 C2 
    3680 14 -14.9426 11.3083 28.1642 515 " " " " A 2 0 0 "VAL " " C  " " " 6 0 1 C2 
    3681 23 -13.9574 11.3328 28.9617 515 " " " " A 70 0 0 "VAL " " O  " " " 8 0 1 C2 
    3682 14 -13.6638 12.4385 26.1988 515 " " " " A 2 0 0 "VAL " " CB " " " 6 0 1 C2 
    3683 14 -13.0489 11.0963 25.7211 515 " " " " A 2 0 0 "VAL " " CG1" " " 6 0 1 C2 
    3684 14 -13.7484 13.3624 24.9542 515 " " " " A 2 0 0 "VAL " " CG2" " " 6 0 1 C2 
    3685 40 -16.0061 10.4368 28.1877 516 " " " " A 43 0 0 "ILE " " N  " " " 7 0 1 C2 
    3686 14 -16.2116 9.37068 29.2206 516 " " " " A 2 0 0 "ILE " " CA " " " 6 0 1 C2 
    3687 14 -15.5712 8.03701 28.5809 516 " " " " A 2 0 0 "ILE " " C  " " " 6 0 1 C2 
    3688 23 -15.8206 7.70625 27.4029 516 " " " " A 70 0 0 "ILE " " O  " " " 8 0 1 C2 
    3689 14 -17.7728 9.19277 29.3775 516 " " " " A 2 0 0 "ILE " " CB " " " 6 0 1 C2 
    3690 14 -18.5106 10.5023 29.7368 516 " " " " A 2 0 0 "ILE " " CG1" " " 6 0 1 C2 
    3691 14 -18.222 8.17083 30.5013 516 " " " " A 2 0 0 "ILE " " CG2" " " 6 0 1 C2 
    3692 14 -17.8148 11.2927 30.8529 516 " " " " A 2 0 0 "ILE " " CD1" " " 6 0 1 C2 
    3693 40 -14.6955 7.36034 29.2998 517 " " " " A 43 0 0 "GLN " " N  " " " 7 0 1 C2 
    3694 14 -13.9861 6.18711 28.9392 517 " " " " A 2 0 0 "GLN " " CA " " " 6 0 1 C2 
    3695 14 -14.2136 4.9122 29.8425 517 " " " " A 2 0 0 "GLN " " C  " " " 6 0 1 C2 
    3696 23 -14.4342 5.10555 30.9727 517 " " " " A 70 0 0 "GLN " " O  " " " 8 0 1 C2 
    3697 14 -12.4084 6.42816 28.8693 517 " " " " A 2 0 0 "GLN " " CB " " " 6 0 1 C2 
    3698 14 -11.8445 7.47503 27.8635 517 " " " " A 2 0 0 "GLN " " CG " " " 6 0 1 C2 
    3699 14 -10.3625 7.74315 27.8347 517 " " " " A 2 0 0 "GLN " " CD " " " 6 0 1 C2 
    3700 23 -9.81031 8.08119 26.7847 517 " " " " A 70 0 0 "GLN " " OE1" " " 8 0 1 C2 
    3701 40 -9.70318 7.76212 29.0183 517 " " " " A 43 0 0 "GLN " " NE2" " " 7 0 1 C2 
    3702 40 -14.0013 3.63623 29.333 518 " " " " A 43 0 0 "ASN " " N  " " " 7 0 1 C2 
    3703 14 -13.7654 2.50848 30.2444 518 " " " " A 2 0 0 "ASN " " CA " " " 6 0 1 C2 
    3704 14 -12.7945 1.49867 29.5599 518 " " " " A 2 0 0 "ASN " " C  " " " 6 0 1 C2 
    3705 23 -12.811 1.43824 28.3757 518 " " " " A 70 0 0 "ASN " " O  " " " 8 0 1 C2 
    3706 14 -15.0476 1.89559 30.7303 518 " " " " A 2 0 0 "ASN " " CB " " " 6 0 1 C2 
    3707 14 -14.9271 0.816163 31.91 518 " " " " A 2 0 0 "ASN " " CG " " " 6 0 1 C2 
    3708 23 -13.8668 0.533856 32.4849 518 " " " " A 70 0 0 "ASN " " OD1" " " 8 0 1 C2 
    3709 40 -16.0351 0.255135 32.3777 518 " " " " A 43 0 0 "ASN " " ND2" " " 7 0 1 C2 
    3710 40 -12.1656 0.595277 30.3327 519 " " " " A 43 0 0 "GLY " " N  " " " 7 0 1 C2 
    3711 14 -11.2585 -0.390186 29.7967 519 " " " " A 2 0 0 "GLY " " CA " " " 6 0 1 C2 
    3712 14 -12.1865 -1.49044 29.2691 519 " " " " A 2 0 0 "GLY " " C  " " " 6 0 1 C2 
    3713 23 -13.2463 -1.70125 29.8463 519 " " " " A 70 0 0 "GLY " " O  " " " 8 0 1 C2 
    3714 40 -11.6766 -2.23112 28.2547 520 " " " " A 43 0 0 "LEU " " N  " " " 7 0 1 C2 
    3715 14 -12.2638 -3.51943 27.7782 520 " " " " A 2 0 0 "LEU " " CA " " " 6 0 1 C2 
    3716 14 -12.0377 -4.61425 28.7776 520 " " " " A 2 0 0 "LEU " " C  " " " 6 0 1 C2 
    3717 23 -11.0038 -4.58089 29.4271 520 " " " " A 70 0 0 "LEU " " O  " " " 8 0 1 C2 
    3718 14 -11.5566 -4.00631 26.4462 520 " " " " A 2 0 0 "LEU " " CB " " " 6 0 1 C2 
    3719 14 -11.5227 -2.96321 25.2851 520 " " " " A 2 0 0 "LEU " " CG " " " 6 0 1 C2 
    3720 14 -10.9525 -3.49581 23.9835 520 " " " " A 2 0 0 "LEU " " CD1" " " 6 0 1 C2 
    3721 14 -12.8617 -2.36344 24.8638 520 " " " " A 2 0 0 "LEU " " CD2" " " 6 0 1 C2 
    3722 40 -12.9268 -5.66397 28.753 521 " " " " A 43 0 0 "GLU " " N  " " " 7 0 1 C2 
    3723 14 -12.5633 -6.901 29.4509 521 " " " " A 2 0 0 "GLU " " CA " " " 6 0 1 C2 
    3724 14 -11.511 -7.64772 28.6267 521 " " " " A 2 0 0 "GLU " " C  " " " 6 0 1 C2 
    3725 23 -10.4334 -7.94508 28.9947 521 " " " " A 70 0 0 "GLU " " O  " " " 8 0 1 C2 
    3726 14 -13.818 -7.71435 29.7613 521 " " " " A 2 0 0 "GLU " " CB " " " 6 0 1 C2 
    3727 14 -13.6366 -9.1281 30.1913 521 " " " " A 2 0 0 "GLU " " CG " " " 6 0 1 C2 
    3728 14 -12.8533 -9.33075 31.4981 521 " " " " A 2 0 0 "GLU " " CD " " " 6 0 1 C2 
    3729 23 -13.4518 -8.9452 32.5221 521 " " " " A 70 0 0 "GLU " " OE1" " " 8 0 1 C2 
    3730 23 -11.7059 -9.80234 31.3759 521 " " " " A 70 0 0 "GLU " " OE2" " " 8 0 1 C2 
    3731 40 -11.9334 -7.7957 27.3378 522 " " " " A 43 0 0 "ASN " " N  " " " 7 0 1 C2 
    3732 14 -11.0548 -8.22355 26.2481 522 " " " " A 2 0 0 "ASN " " CA " " " 6 0 1 C2 
    3733 14 -11.7251 -7.85083 24.9459 522 " " " " A 2 0 0 "ASN " " C  " " " 6 0 1 C2 
    3734 23 -12.9344 -7.45708 24.9258 522 " " " " A 70 0 0 "ASN " " O  " " " 8 0 1 C2 
    3735 14 -10.5311 -9.74463 26.257 522 " " " " A 2 0 0 "ASN " " CB " " " 6 0 1 C2 
    3736 14 -11.6554 -10.7776 26.3861 522 " " " " A 2 0 0 "ASN " " CG " " " 6 0 1 C2 
    3737 23 -12.2223 -11.1521 25.3712 522 " " " " A 70 0 0 "ASN " " OD1" " " 8 0 1 C2 
    3738 40 -11.8347 -11.3374 27.5953 522 " " " " A 43 0 0 "ASN " " ND2" " " 7 0 1 C2 
    3739 40 -11.1354 -8.06147 23.7569 523 " " " " A 43 0 0 "ARG " " N  " " " 7 0 1 C2 
    3740 14 -11.6747 -7.59305 22.4655 523 " " " " A 2 0 0 "ARG " " CA " " " 6 0 1 C2 
    3741 14 -12.6515 -8.61257 21.7963 523 " " " " A 2 0 0 "ARG " " C  " " " 6 0 1 C2 
    3742 23 -13.5123 -8.30555 20.9984 523 " " " " A 70 0 0 "ARG " " O  " " " 8 0 1 C2 
    3743 14 -10.5501 -7.33497 21.473 523 " " " " A 2 0 0 "ARG " " CB " " " 6 0 1 C2 
    3744 14 -9.46494 -6.35665 22.0612 523 " " " " A 2 0 0 "ARG " " CG " " " 6 0 1 C2 
    3745 14 -8.17477 -6.29843 21.2818 523 " " " " A 2 0 0 "ARG " " CD " " " 6 0 1 C2 
    3746 40 -7.21843 -7.38868 21.632 523 " " " " A 43 0 0 "ARG " " NE " " " 7 0 1 C2 
    3747 14 -5.97816 -7.55714 21.1923 523 " " " " A 2 0 0 "ARG " " CZ " " " 6 0 1 C2 
    3748 40 -5.15715 -8.46013 21.7041 523 " " " " A 43 0 0 "ARG " " NH1" " " 7 0 1 C2 
    3749 40 -5.45029 -6.67409 20.3513 523 " " " " A 43 0 0 "ARG " " NH2" " " 7 0 1 C2 
    3750 40 -12.4681 -9.93501 22.1364 524 " " " " A 43 0 0 "ASN " " N  " " " 7 0 1 C2 
    3751 14 -13.2917 -11.0812 21.6946 524 " " " " A 2 0 0 "ASN " " CA " " " 6 0 1 C2 
    3752 14 -14.8174 -10.8178 22.054 524 " " " " A 2 0 0 "ASN " " C  " " " 6 0 1 C2 
    3753 23 -15.745 -10.9451 21.2403 524 " " " " A 70 0 0 "ASN " " O  " " " 8 0 1 C2 
    3754 14 -12.7191 -12.4664 22.3307 524 " " " " A 2 0 0 "ASN " " CB " " " 6 0 1 C2 
    3755 14 -13.4763 -13.6987 21.7807 524 " " " " A 2 0 0 "ASN " " CG " " " 6 0 1 C2 
    3756 23 -13.1202 -14.3301 20.8038 524 " " " " A 70 0 0 "ASN " " OD1" " " 8 0 1 C2 
    3757 40 -14.4626 -14.068 22.6124 524 " " " " A 43 0 0 "ASN " " ND2" " " 7 0 1 C2 
    3758 40 -15.1349 -10.4772 23.3151 525 " " " " A 43 0 0 "ASP " " N  " " " 7 0 1 C2 
    3759 14 -16.4948 -9.94804 23.6572 525 " " " " A 2 0 0 "ASP " " CA " " " 6 0 1 C2 
    3760 14 -16.7181 -8.53747 23.2511 525 " " " " A 2 0 0 "ASP " " C  " " " 6 0 1 C2 
    3761 23 -17.7993 -8.27196 22.7493 525 " " " " A 70 0 0 "ASP " " O  " " " 8 0 1 C2 
    3762 14 -16.6926 -9.90494 25.1835 525 " " " " A 2 0 0 "ASP " " CB " " " 6 0 1 C2 
    3763 14 -16.7443 -11.2875 25.836 525 " " " " A 2 0 0 "ASP " " CG " " " 6 0 1 C2 
    3764 23 -16.5253 -11.3454 27.0479 525 " " " " A 70 0 0 "ASP " " OD1" " " 8 0 1 C2 
    3765 23 -17.0082 -12.3277 25.1669 525 " " " " A 70 0 0 "ASP " " OD2" " " 8 0 1 C2 
    3766 40 -15.8741 -7.57661 23.3687 526 " " " " A 43 0 0 "ALA " " N  " " " 7 0 1 C2 
    3767 14 -16.2993 -6.22839 23.1842 526 " " " " A 2 0 0 "ALA " " CA " " " 6 0 1 C2 
    3768 14 -16.6312 -5.78807 21.7207 526 " " " " A 2 0 0 "ALA " " C  " " " 6 0 1 C2 
    3769 23 -17.5394 -4.96192 21.4557 526 " " " " A 70 0 0 "ALA " " O  " " " 8 0 1 C2 
    3770 14 -15.125 -5.28971 23.6164 526 " " " " A 2 0 0 "ALA " " CB " " " 6 0 1 C2 
    3771 40 -15.9292 -6.43897 20.7769 527 " " " " A 43 0 0 "ALA " " N  " " " 7 0 1 C2 
    3772 14 -16.0161 -5.96946 19.3489 527 " " " " A 2 0 0 "ALA " " CA " " " 6 0 1 C2 
    3773 14 -17.2097 -6.65615 18.6366 527 " " " " A 2 0 0 "ALA " " C  " " " 6 0 1 C2 
    3774 23 -17.2719 -6.74602 17.4225 527 " " " " A 70 0 0 "ALA " " O  " " " 8 0 1 C2 
    3775 14 -14.7023 -6.4476 18.5891 527 " " " " A 2 0 0 "ALA " " CB " " " 6 0 1 C2 
    3776 40 -18.1428 -7.1307 19.4878 528 " " " " A 43 0 0 "LYS " " N  " " " 7 0 1 C2 
    3777 14 -19.5077 -7.55719 19.1505 528 " " " " A 2 0 0 "LYS " " CA " " " 6 0 1 C2 
    3778 14 -20.6001 -7.11304 20.1882 528 " " " " A 2 0 0 "LYS " " C  " " " 6 0 1 C2 
    3779 23 -21.6543 -7.69092 20.3361 528 " " " " A 70 0 0 "LYS " " O  " " " 8 0 1 C2 
    3780 14 -19.5253 -9.16487 18.8476 528 " " " " A 2 0 0 "LYS " " CB " " " 6 0 1 C2 
    3781 14 -19.2178 -10.0164 20.1577 528 " " " " A 2 0 0 "LYS " " CG " " " 6 0 1 C2 
    3782 14 -19.571 -11.5341 19.8533 528 " " " " A 2 0 0 "LYS " " CD " " " 6 0 1 C2 
    3783 14 -18.6056 -12.2618 18.8846 528 " " " " A 2 0 0 "LYS " " CE " " " 6 0 1 C2 
    3784 40 -18.7817 -13.7167 18.7746 528 " " " " A 43 0 0 "LYS " " NZ " " " 7 0 1 C2 
    3785 40 -20.2593 -6.06244 20.9925 529 " " " " A 43 0 0 "LYS " " N  " " " 7 0 1 C2 
    3786 14 -21.1726 -5.37113 21.8678 529 " " " " A 2 0 0 "LYS " " CA " " " 6 0 1 C2 
    3787 14 -21.0446 -3.8301 21.6502 529 " " " " A 2 0 0 "LYS " " C  " " " 6 0 1 C2 
    3788 23 -21.3486 -3.05144 22.5512 529 " " " " A 70 0 0 "LYS " " O  " " " 8 0 1 C2 
    3789 14 -20.7352 -5.86696 23.2711 529 " " " " A 2 0 0 "LYS " " CB " " " 6 0 1 C2 
    3790 14 -21.0255 -7.3878 23.388 529 " " " " A 2 0 0 "LYS " " CG " " " 6 0 1 C2 
    3791 14 -20.8782 -7.92512 24.8245 529 " " " " A 2 0 0 "LYS " " CD " " " 6 0 1 C2 
    3792 14 -20.9486 -9.45411 24.8149 529 " " " " A 2 0 0 "LYS " " CE " " " 6 0 1 C2 
    3793 40 -20.8269 -10.0596 26.1265 529 " " " " A 43 0 0 "LYS " " NZ " " " 7 0 1 C2 
    3794 40 -20.8088 -3.42725 20.4403 530 " " " " A 43 0 0 "ILE " " N  " " " 7 0 1 C2 
    3795 14 -20.6495 -2.05409 20.1039 530 " " " " A 2 0 0 "ILE " " CA " " " 6 0 1 C2 
    3796 14 -22.0348 -1.54394 19.6959 530 " " " " A 2 0 0 "ILE " " C  " " " 6 0 1 C2 
    3797 23 -22.5114 -0.550925 20.1831 530 " " " " A 70 0 0 "ILE " " O  " " " 8 0 1 C2 
    3798 14 -19.6653 -1.96961 18.908 530 " " " " A 2 0 0 "ILE " " CB " " " 6 0 1 C2 
    3799 14 -18.2869 -2.61869 19.1672 530 " " " " A 2 0 0 "ILE " " CG1" " " 6 0 1 C2 
    3800 14 -19.4128 -0.535613 18.2335 530 " " " " A 2 0 0 "ILE " " CG2" " " 6 0 1 C2 
    3801 14 -17.2956 -1.99651 20.1782 530 " " " " A 2 0 0 "ILE " " CD1" " " 6 0 1 C2 
    3802 40 -22.7485 -2.25297 18.7917 531 " " " " A 43 0 0 "ASP " " N  " " " 7 0 1 C2 
    3803 14 -24.1544 -1.99322 18.4153 531 " " " " A 2 0 0 "ASP " " CA " " " 6 0 1 C2 
    3804 14 -25.051 -1.93935 19.6396 531 " " " " A 2 0 0 "ASP " " C  " " " 6 0 1 C2 
    3805 23 -26.0092 -1.15869 19.6727 531 " " " " A 70 0 0 "ASP " " O  " " " 8 0 1 C2 
    3806 14 -24.5552 -2.97895 17.2882 531 " " " " A 2 0 0 "ASP " " CB " " " 6 0 1 C2 
    3807 14 -24.9477 -4.43725 17.622 531 " " " " A 2 0 0 "ASP " " CG " " " 6 0 1 C2 
    3808 23 -24.0422 -5.2922 17.7818 531 " " " " A 70 0 0 "ASP " " OD1" " " 8 0 1 C2 
    3809 23 -26.1698 -4.69017 17.8165 531 " " " " A 70 0 0 "ASP " " OD2" " " 8 0 1 C2 
    3810 40 -24.7318 -2.73376 20.6779 532 " " " " A 43 0 0 "GLU " " N  " " " 7 0 1 C2 
    3811 14 -25.4763 -2.81105 21.9742 532 " " " " A 2 0 0 "GLU " " CA " " " 6 0 1 C2 
    3812 14 -25.1737 -1.55815 22.7932 532 " " " " A 2 0 0 "GLU " " C  " " " 6 0 1 C2 
    3813 23 -26.0565 -1.22121 23.6023 532 " " " " A 70 0 0 "GLU " " O  " " " 8 0 1 C2 
    3814 14 -25.0368 -4.15356 22.8039 532 " " " " A 2 0 0 "GLU " " CB " " " 6 0 1 C2 
    3815 14 -25.7097 -5.43481 22.2264 532 " " " " A 2 0 0 "GLU " " CG " " " 6 0 1 C2 
    3816 14 -27.2239 -5.4932 22.5145 532 " " " " A 2 0 0 "GLU " " CD " " " 6 0 1 C2 
    3817 23 -27.69 -4.9592 23.5443 532 " " " " A 70 0 0 "GLU " " OE1" " " 8 0 1 C2 
    3818 23 -27.8731 -6.27923 21.8382 532 " " " " A 70 0 0 "GLU " " OE2" " " 8 0 1 C2 
    3819 40 -23.9936 -0.942855 22.6792 533 " " " " A 43 0 0 "LEU " " N  " " " 7 0 1 C2 
    3820 14 -23.7759 0.413522 23.256 533 " " " " A 2 0 0 "LEU " " CA " " " 6 0 1 C2 
    3821 14 -24.4616 1.5184 22.3862 533 " " " " A 2 0 0 "LEU " " C  " " " 6 0 1 C2 
    3822 23 -25.0712 2.43972 22.9099 533 " " " " A 70 0 0 "LEU " " O  " " " 8 0 1 C2 
    3823 14 -22.2125 0.667096 23.3741 533 " " " " A 2 0 0 "LEU " " CB " " " 6 0 1 C2 
    3824 14 -21.447 -0.250117 24.4133 533 " " " " A 2 0 0 "LEU " " CG " " " 6 0 1 C2 
    3825 14 -19.9622 0.012616 24.1469 533 " " " " A 2 0 0 "LEU " " CD1" " " 6 0 1 C2 
    3826 14 -21.7557 -0.00313871 25.9179 533 " " " " A 2 0 0 "LEU " " CD2" " " 6 0 1 C2 
    3827 40 -24.4102 1.35978 21.0944 534 " " " " A 43 0 0 "ARG " " N  " " " 7 0 1 C2 
    3828 14 -24.8332 2.43793 20.184 534 " " " " A 2 0 0 "ARG " " CA " " " 6 0 1 C2 
    3829 14 -26.3682 2.35498 19.9986 534 " " " " A 2 0 0 "ARG " " C  " " " 6 0 1 C2 
    3830 23 -27.1071 3.17241 19.3149 534 " " " " A 70 0 0 "ARG " " O  " " " 8 0 1 C2 
    3831 14 -24.1155 2.45557 18.7646 534 " " " " A 2 0 0 "ARG " " CB " " " 6 0 1 C2 
    3832 14 -22.5751 2.71598 18.7825 534 " " " " A 2 0 0 "ARG " " CG " " " 6 0 1 C2 
    3833 14 -21.9747 2.46296 17.4012 534 " " " " A 2 0 0 "ARG " " CD " " " 6 0 1 C2 
    3834 40 -20.8098 3.25717 17.1824 534 " " " " A 43 0 0 "ARG " " NE " " " 7 0 1 C2 
    3835 14 -19.743 2.99563 16.4249 534 " " " " A 2 0 0 "ARG " " CZ " " " 6 0 1 C2 
    3836 40 -19.5753 1.83157 15.787 534 " " " " A 43 0 0 "ARG " " NH1" " " 7 0 1 C2 
    3837 40 -18.8134 3.94862 16.353 534 " " " " A 43 0 0 "ARG " " NH2" " " 7 0 1 C2 
    3838 40 -26.9813 1.34133 20.6358 535 " " " " A 43 0 0 "ALA " " N  " " " 7 0 1 C2 
    3839 14 -28.3959 1.18504 20.6785 535 " " " " A 2 0 0 "ALA " " CA " " " 6 0 1 C2 
    3840 14 -28.9868 1.7668 21.9684 535 " " " " A 2 0 0 "ALA " " C  " " " 6 0 1 C2 
    3841 23 -30.2076 1.72007 22.1046 535 " " " " A 70 0 0 "ALA " " O  " " " 8 0 1 C2 
    3842 14 -28.6435 -0.329299 20.7813 535 " " " " A 2 0 0 "ALA " " CB " " " 6 0 1 C2 
    3843 40 -28.2116 2.41143 22.9381 536 " " " " A 43 0 0 "LEU " " N  " " " 7 0 1 C2 
    3844 14 -28.6417 3.02995 24.1401 536 " " " " A 2 0 0 "LEU " " CA " " " 6 0 1 C2 
    3845 14 -29.1932 4.43278 23.8387 536 " " " " A 2 0 0 "LEU " " C  " " " 6 0 1 C2 
    3846 23 -28.5485 5.11718 23.0138 536 " " " " A 70 0 0 "LEU " " O  " " " 8 0 1 C2 
    3847 14 -27.5591 3.1691 25.1455 536 " " " " A 2 0 0 "LEU " " CB " " " 6 0 1 C2 
    3848 14 -26.988 1.83269 25.621 536 " " " " A 2 0 0 "LEU " " CG " " " 6 0 1 C2 
    3849 14 -25.7335 2.0501 26.405 536 " " " " A 2 0 0 "LEU " " CD1" " " 6 0 1 C2 
    3850 14 -28.0108 0.814729 26.1592 536 " " " " A 2 0 0 "LEU " " CD2" " " 6 0 1 C2 
    3851 40 -30.3016 4.78391 24.543 537 " " " " A 43 0 0 "GLN " " N  " " " 7 0 1 C2 
    3852 14 -30.7442 6.1456 24.5642 537 " " " " A 2 0 0 "GLN " " CA " " " 6 0 1 C2 
    3853 14 -29.8313 6.96011 25.55 537 " " " " A 2 0 0 "GLN " " C  " " " 6 0 1 C2 
    3854 23 -29.7366 6.51474 26.7055 537 " " " " A 70 0 0 "GLN " " O  " " " 8 0 1 C2 
    3855 14 -32.2068 6.16995 24.9435 537 " " " " A 2 0 0 "GLN " " CB " " " 6 0 1 C2 
    3856 14 -33.0085 5.6359 23.7517 537 " " " " A 2 0 0 "GLN " " CG " " " 6 0 1 C2 
    3857 14 -34.4146 5.0829 24.1357 537 " " " " A 2 0 0 "GLN " " CD " " " 6 0 1 C2 
    3858 23 -35.019 4.53956 23.2428 537 " " " " A 70 0 0 "GLN " " OE1" " " 8 0 1 C2 
    3859 40 -34.957 5.21691 25.3608 537 " " " " A 43 0 0 "GLN " " NE2" " " 7 0 1 C2 
    3860 40 -29.225 8.0936 25.2113 538 " " " " A 43 0 0 "PRO " " N  " " " 7 0 1 C2 
    3861 14 -28.537 8.97025 26.2114 538 " " " " A 2 0 0 "PRO " " CA " " " 6 0 1 C2 
    3862 14 -29.5614 9.8218 27.0956 538 " " " " A 2 0 0 "PRO " " C  " " " 6 0 1 C2 
    3863 23 -30.7147 9.9081 26.7395 538 " " " " A 70 0 0 "PRO " " O  " " " 8 0 1 C2 
    3864 14 -27.6653 9.90318 25.3112 538 " " " " A 2 0 0 "PRO " " CB " " " 6 0 1 C2 
    3865 14 -28.4503 10.0565 24.0903 538 " " " " A 2 0 0 "PRO " " CG " " " 6 0 1 C2 
    3866 14 -29.1422 8.65098 23.8445 538 " " " " A 2 0 0 "PRO " " CD " " " 6 0 1 C2 
    3867 40 -29.0356 10.5418 28.1656 539 " " " " A 43 0 0 "PRO " " N  " " " 7 0 1 C2 
    3868 14 -29.7292 11.7693 28.6777 539 " " " " A 2 0 0 "PRO " " CA " " " 6 0 1 C2 
    3869 14 -30.1956 12.7471 27.5716 539 " " " " A 2 0 0 "PRO " " C  " " " 6 0 1 C2 
    3870 23 -29.6356 12.7418 26.4878 539 " " " " A 70 0 0 "PRO " " O  " " " 8 0 1 C2 
    3871 14 -28.7197 12.3961 29.525 539 " " " " A 2 0 0 "PRO " " CB " " " 6 0 1 C2 
    3872 14 -27.6958 11.2996 29.8788 539 " " " " A 2 0 0 "PRO " " CG " " " 6 0 1 C2 
    3873 14 -27.789 10.1981 28.8442 539 " " " " A 2 0 0 "PRO " " CD " " " 6 0 1 C2 
    3874 40 -31.3746 13.3353 27.805 540 " " " " A 43 0 0 "HIS " " N  " " " 7 0 1 C2 
    3875 14 -32.1135 14.2594 26.9543 540 " " " " A 2 0 0 "HIS " " CA " " " 6 0 1 C2 
    3876 14 -31.3052 15.5144 26.6019 540 " " " " A 2 0 0 "HIS " " C  " " " 6 0 1 C2 
    3877 23 -30.7551 16.1191 27.5326 540 " " " " A 70 0 0 "HIS " " O  " " " 8 0 1 C2 
    3878 14 -33.4908 14.6683 27.5611 540 " " " " A 2 0 0 "HIS " " CB " " " 6 0 1 C2 
    3879 14 -34.4585 13.507 27.9836 540 " " " " A 2 0 0 "HIS " " CG " " " 6 0 1 C2 
    3880 40 -35.1269 12.584 27.1234 540 " " " " A 43 0 0 "HIS " " ND1" " " 7 0 1 C2 
    3881 14 -34.9043 13.1511 29.2412 540 " " " " A 2 0 0 "HIS " " CD2" " " 6 0 1 C2 
    3882 14 -35.8092 11.779 27.9277 540 " " " " A 2 0 0 "HIS " " CE1" " " 6 0 1 C2 
    3883 40 -35.8679 12.1686 29.1955 540 " " " " A 43 0 0 "HIS " " NE2" " " 7 0 1 C2 
    3884 40 -31.1983 15.9472 25.3175 541 " " " " A 43 0 0 "GLY " " N  " " " 7 0 1 C2 
    3885 14 -30.4935 17.2315 24.8819 541 " " " " A 2 0 0 "GLY " " CA " " " 6 0 1 C2 
    3886 14 -29.1007 16.9949 24.3158 541 " " " " A 2 0 0 "GLY " " C  " " " 6 0 1 C2 
    3887 23 -28.6474 17.636 23.4238 541 " " " " A 70 0 0 "GLY " " O  " " " 8 0 1 C2 
    3888 40 -28.4473 15.9164 24.7776 542 " " " " A 43 0 0 "ILE " " N  " " " 7 0 1 C2 
    3889 14 -27.0674 15.5389 24.5455 542 " " " " A 2 0 0 "ILE " " CA " " " 6 0 1 C2 
    3890 14 -27.0049 14.6384 23.2859 542 " " " " A 2 0 0 "ILE " " C  " " " 6 0 1 C2 
    3891 23 -27.8358 13.7792 23.1672 542 " " " " A 70 0 0 "ILE " " O  " " " 8 0 1 C2 
    3892 14 -26.4925 14.6293 25.7523 542 " " " " A 2 0 0 "ILE " " CB " " " 6 0 1 C2 
    3893 14 -26.7854 15.3558 27.1026 542 " " " " A 2 0 0 "ILE " " CG1" " " 6 0 1 C2 
    3894 14 -24.9444 14.4359 25.5489 542 " " " " A 2 0 0 "ILE " " CG2" " " 6 0 1 C2 
    3895 14 -26.1533 14.5821 28.3026 542 " " " " A 2 0 0 "ILE " " CD1" " " 6 0 1 C2 
    3896 40 -26.0279 14.9784 22.4152 543 " " " " A 43 0 0 "GLU " " N  " " " 7 0 1 C2 
    3897 14 -25.7303 14.1515 21.2692 543 " " " " A 2 0 0 "GLU " " CA " " " 6 0 1 C2 
    3898 14 -24.6104 13.227 21.7959 543 " " " " A 2 0 0 "GLU " " C  " " " 6 0 1 C2 
    3899 23 -23.6899 13.6716 22.4184 543 " " " " A 70 0 0 "GLU " " O  " " " 8 0 1 C2 
    3900 14 -25.1575 15.0624 20.1492 543 " " " " A 2 0 0 "GLU " " CB " " " 6 0 1 C2 
    3901 14 -25.9304 16.3251 19.8218 543 " " " " A 2 0 0 "GLU " " CG " " " 6 0 1 C2 
    3902 14 -27.1426 16.1114 18.881 543 " " " " A 2 0 0 "GLU " " CD " " " 6 0 1 C2 
    3903 23 -28.1891 15.6982 19.4065 543 " " " " A 70 0 0 "GLU " " OE1" " " 8 0 1 C2 
    3904 23 -27.1112 16.356 17.6288 543 " " " " A 70 0 0 "GLU " " OE2" " " 8 0 1 C2 
    3905 40 -24.8395 11.9241 21.7011 544 " " " " A 43 0 0 "VAL " " N  " " " 7 0 1 C2 
    3906 14 -23.9406 10.8352 22.0559 544 " " " " A 2 0 0 "VAL " " CA " " " 6 0 1 C2 
    3907 14 -23.4513 9.91354 20.925 544 " " " " A 2 0 0 "VAL " " C  " " " 6 0 1 C2 
    3908 23 -24.2896 9.44497 20.0699 544 " " " " A 70 0 0 "VAL " " O  " " " 8 0 1 C2 
    3909 14 -24.4336 10.0763 23.3316 544 " " " " A 2 0 0 "VAL " " CB " " " 6 0 1 C2 
    3910 14 -23.5684 8.83482 23.6604 544 " " " " A 2 0 0 "VAL " " CG1" " " 6 0 1 C2 
    3911 14 -24.5358 11.0296 24.5341 544 " " " " A 2 0 0 "VAL " " CG2" " " 6 0 1 C2 
    3912 40 -22.1345 9.59694 20.8676 545 " " " " A 43 0 0 "PHE " " N  " " " 7 0 1 C2 
    3913 14 -21.4461 8.70401 19.9714 545 " " " " A 2 0 0 "PHE " " CA " " " 6 0 1 C2 
    3914 14 -20.32 8.06592 20.7599 545 " " " " A 2 0 0 "PHE " " C  " " " 6 0 1 C2 
    3915 23 -19.7869 8.69488 21.6943 545 " " " " A 70 0 0 "PHE " " O  " " " 8 0 1 C2 
    3916 14 -20.9397 9.36476 18.6786 545 " " " " A 2 0 0 "PHE " " CB " " " 6 0 1 C2 
    3917 14 -19.8855 10.4581 18.7567 545 " " " " A 2 0 0 "PHE " " CG " " " 6 0 1 C2 
    3918 14 -20.3004 11.8465 18.763 545 " " " " A 2 0 0 "PHE " " CD1" " " 6 0 1 C2 
    3919 14 -18.515 10.1244 18.7277 545 " " " " A 2 0 0 "PHE " " CD2" " " 6 0 1 C2 
    3920 14 -19.3109 12.8712 18.6722 545 " " " " A 2 0 0 "PHE " " CE1" " " 6 0 1 C2 
    3921 14 -17.5651 11.0594 18.6092 545 " " " " A 2 0 0 "PHE " " CE2" " " 6 0 1 C2 
    3922 14 -17.9639 12.4266 18.5463 545 " " " " A 2 0 0 "PHE " " CZ " " " 6 0 1 C2 
    3923 40 -19.8839 6.84822 20.2793 546 " " " " A 43 0 0 "VAL " " N  " " " 7 0 1 C2 
    3924 14 -18.8318 6.08631 20.9579 546 " " " " A 2 0 0 "VAL " " CA " " " 6 0 1 C2 
    3925 14 -17.7905 5.46215 19.9851 546 " " " " A 2 0 0 "VAL " " C  " " " 6 0 1 C2 
    3926 23 -18.1171 5.35775 18.8188 546 " " " " A 70 0 0 "VAL " " O  " " " 8 0 1 C2 
    3927 14 -19.5562 5.1568 22.0378 546 " " " " A 2 0 0 "VAL " " CB " " " 6 0 1 C2 
    3928 14 -20.4266 4.11945 21.5244 546 " " " " A 2 0 0 "VAL " " CG1" " " 6 0 1 C2 
    3929 14 -18.433 4.53113 22.9716 546 " " " " A 2 0 0 "VAL " " CG2" " " 6 0 1 C2 
    3930 40 -16.5665 5.10927 20.4716 547 " " " " A 43 0 0 "GLY " " N  " " " 7 0 1 C2 
    3931 14 -15.3467 4.72621 19.7581 547 " " " " A 2 0 0 "GLY " " CA " " " 6 0 1 C2 
    3932 14 -14.2629 4.00954 20.6173 547 " " " " A 2 0 0 "GLY " " C  " " " 6 0 1 C2 
    3933 23 -14.5523 3.62355 21.7843 547 " " " " A 70 0 0 "GLY " " O  " " " 8 0 1 C2 
    3934 40 -13.0984 3.86541 20.0503 548 " " " " A 43 0 0 "GLY " " N  " " " 7 0 1 C2 
    3935 14 -12.0784 3.00512 20.5504 548 " " " " A 2 0 0 "GLY " " CA " " " 6 0 1 C2 
    3936 14 -11.9342 1.88151 19.5027 548 " " " " A 2 0 0 "GLY " " C  " " " 6 0 1 C2 
    3937 23 -12.7796 1.58546 18.7255 548 " " " " A 70 0 0 "GLY " " O  " " " 8 0 1 C2 
    3938 40 -10.7684 1.21771 19.538 549 " " " " A 43 0 0 "THR " " N  " " " 7 0 1 C2 
    3939 14 -10.2169 0.178464 18.7172 549 " " " " A 2 0 0 "THR " " CA " " " 6 0 1 C2 
    3940 14 -11.193 -1.02646 18.3742 549 " " " " A 2 0 0 "THR " " C  " " " 6 0 1 C2 
    3941 23 -11.1009 -1.39576 17.1871 549 " " " " A 70 0 0 "THR " " O  " " " 8 0 1 C2 
    3942 14 -8.79269 -0.254928 19.1861 549 " " " " A 2 0 0 "THR " " CB " " " 6 0 1 C2 
    3943 23 -8.88637 -0.856075 20.4636 549 " " " " A 70 0 0 "THR " " OG1" " " 8 0 1 C2 
    3944 14 -7.79899 0.876035 19.2957 549 " " " " A 2 0 0 "THR " " CG2" " " 6 0 1 C2 
    3945 40 -12.0367 -1.49486 19.3383 550 " " " " A 43 0 0 "PRO " " N  " " " 7 0 1 C2 
    3946 14 -13.0483 -2.47502 18.9626 550 " " " " A 2 0 0 "PRO " " CA " " " 6 0 1 C2 
    3947 14 -14.1804 -1.92069 18.0056 550 " " " " A 2 0 0 "PRO " " C  " " " 6 0 1 C2 
    3948 23 -14.7156 -2.60603 17.1628 550 " " " " A 70 0 0 "PRO " " O  " " " 8 0 1 C2 
    3949 14 -13.5507 -3.176 20.228 550 " " " " A 2 0 0 "PRO " " CB " " " 6 0 1 C2 
    3950 14 -13.5689 -1.99366 21.1566 550 " " " " A 2 0 0 "PRO " " CG " " " 6 0 1 C2 
    3951 14 -12.274 -1.17997 20.7796 550 " " " " A 2 0 0 "PRO " " CD " " " 6 0 1 C2 
    3952 40 -14.4722 -0.64688 18.196 551 " " " " A 43 0 0 "ALA " " N  " " " 7 0 1 C2 
    3953 14 -15.4413 0.195165 17.4435 551 " " " " A 2 0 0 "ALA " " CA " " " 6 0 1 C2 
    3954 14 -14.8784 0.470872 16.0789 551 " " " " A 2 0 0 "ALA " " C  " " " 6 0 1 C2 
    3955 23 -15.5892 0.378663 15.0686 551 " " " " A 70 0 0 "ALA " " O  " " " 8 0 1 C2 
    3956 14 -15.6818 1.56291 18.329 551 " " " " A 2 0 0 "ALA " " CB " " " 6 0 1 C2 
    3957 40 -13.551 0.715661 15.9495 552 " " " " A 43 0 0 "LEU " " N  " " " 7 0 1 C2 
    3958 14 -12.9729 1.07924 14.6431 552 " " " " A 2 0 0 "LEU " " CA " " " 6 0 1 C2 
    3959 14 -12.8708 -0.186828 13.769 552 " " " " A 2 0 0 "LEU " " C  " " " 6 0 1 C2 
    3960 23 -12.9199 -0.0825035 12.5457 552 " " " " A 70 0 0 "LEU " " O  " " " 8 0 1 C2 
    3961 14 -11.6431 1.77928 14.7929 552 " " " " A 2 0 0 "LEU " " CB " " " 6 0 1 C2 
    3962 14 -10.8824 2.1084 13.4936 552 " " " " A 2 0 0 "LEU " " CG " " " 6 0 1 C2 
    3963 14 -11.6008 3.1787 12.6428 552 " " " " A 2 0 0 "LEU " " CD1" " " 6 0 1 C2 
    3964 14 -9.48582 2.68642 13.8883 552 " " " " A 2 0 0 "LEU " " CD2" " " 6 0 1 C2 
    3965 40 -12.8275 -1.39902 14.3638 553 " " " " A 43 0 0 "GLU " " N  " " " 7 0 1 C2 
    3966 14 -12.7668 -2.69378 13.7316 553 " " " " A 2 0 0 "GLU " " CA " " " 6 0 1 C2 
    3967 14 -14.0295 -2.97447 12.889 553 " " " " A 2 0 0 "GLU " " C  " " " 6 0 1 C2 
    3968 23 -13.8288 -3.68025 11.9036 553 " " " " A 70 0 0 "GLU " " O  " " " 8 0 1 C2 
    3969 14 -12.6496 -3.679 14.9404 553 " " " " A 2 0 0 "GLU " " CB " " " 6 0 1 C2 
    3970 14 -12.1751 -5.10698 14.5421 553 " " " " A 2 0 0 "GLU " " CG " " " 6 0 1 C2 
    3971 14 -10.7145 -5.22064 14.4625 553 " " " " A 2 0 0 "GLU " " CD " " " 6 0 1 C2 
    3972 23 -10.028 -4.54536 15.2526 553 " " " " A 70 0 0 "GLU " " OE1" " " 8 0 1 C2 
    3973 23 -10.287 -6.15957 13.7479 553 " " " " A 70 0 0 "GLU " " OE2" " " 8 0 1 C2 
    3974 40 -15.1172 -2.34107 13.2579 554 " " " " A 43 0 0 "GLN " " N  " " " 7 0 1 C2 
    3975 14 -16.4497 -2.32218 12.5822 554 " " " " A 2 0 0 "GLN " " CA " " " 6 0 1 C2 
    3976 14 -16.5328 -1.11763 11.6541 554 " " " " A 2 0 0 "GLN " " C  " " " 6 0 1 C2 
    3977 23 -16.8667 -1.25356 10.4995 554 " " " " A 70 0 0 "GLN " " O  " " " 8 0 1 C2 
    3978 14 -17.4653 -2.2533 13.7989 554 " " " " A 2 0 0 "GLN " " CB " " " 6 0 1 C2 
    3979 14 -17.4903 -3.50365 14.664 554 " " " " A 2 0 0 "GLN " " CG " " " 6 0 1 C2 
    3980 14 -18.2897 -4.64653 14.049 554 " " " " A 2 0 0 "GLN " " CD " " " 6 0 1 C2 
    3981 23 -19.3987 -4.50214 13.6054 554 " " " " A 70 0 0 "GLN " " OE1" " " 8 0 1 C2 
    3982 40 -17.7059 -5.82347 13.9661 554 " " " " A 43 0 0 "GLN " " NE2" " " 7 0 1 C2 
    3983 40 -16.2702 0.092656 12.1472 555 " " " " A 43 0 0 "ASP " " N  " " " 7 0 1 C2 
    3984 14 -16.5463 1.31856 11.4258 555 " " " " A 2 0 0 "ASP " " CA " " " 6 0 1 C2 
    3985 14 -15.7993 1.39209 10.1496 555 " " " " A 2 0 0 "ASP " " C  " " " 6 0 1 C2 
    3986 23 -16.3668 1.75506 9.12141 555 " " " " A 70 0 0 "ASP " " O  " " " 8 0 1 C2 
    3987 14 -16.2892 2.59282 12.3148 555 " " " " A 2 0 0 "ASP " " CB " " " 6 0 1 C2 
    3988 14 -17.3775 2.80663 13.4132 555 " " " " A 2 0 0 "ASP " " CG " " " 6 0 1 C2 
    3989 23 -18.4253 2.12721 13.5407 555 " " " " A 70 0 0 "ASP " " OD1" " " 8 0 1 C2 
    3990 23 -17.0633 3.72402 14.2379 555 " " " " A 70 0 0 "ASP " " OD2" " " 8 0 1 C2 
    3991 40 -14.5556 0.922612 10.1256 556 " " " " A 43 0 0 "SER " " N  " " " 7 0 1 C2 
    3992 14 -13.7286 0.930478 8.94902 556 " " " " A 2 0 0 "SER " " CA " " " 6 0 1 C2 
    3993 14 -14.1872 -0.0406067 7.86621 556 " " " " A 2 0 0 "SER " " C  " " " 6 0 1 C2 
    3994 23 -13.7589 0.108353 6.72809 556 " " " " A 70 0 0 "SER " " O  " " " 8 0 1 C2 
    3995 14 -12.3263 0.671803 9.4095 556 " " " " A 2 0 0 "SER " " CB " " " 6 0 1 C2 
    3996 23 -12.1723 -0.612987 9.93543 556 " " " " A 70 0 0 "SER " " OG " " " 8 0 1 C2 
    3997 40 -15.1935 -0.89516 8.13433 557 " " " " A 43 0 0 "ILE " " N  " " " 7 0 1 C2 
    3998 14 -15.7855 -1.79359 7.14713 557 " " " " A 2 0 0 "ILE " " CA " " " 6 0 1 C2 
    3999 14 -17.1485 -1.15281 6.68919 557 " " " " A 2 0 0 "ILE " " C  " " " 6 0 1 C2 
    4000 23 -17.3323 -0.951652 5.47108 557 " " " " A 70 0 0 "ILE " " O  " " " 8 0 1 C2 
    4001 14 -15.9751 -3.12818 7.858 557 " " " " A 2 0 0 "ILE " " CB " " " 6 0 1 C2 
    4002 14 -14.6156 -3.88671 8.16267 557 " " " " A 2 0 0 "ILE " " CG1" " " 6 0 1 C2 
    4003 14 -16.9255 -4.16476 7.17176 557 " " " " A 2 0 0 "ILE " " CG2" " " 6 0 1 C2 
    4004 14 -14.7789 -5.11914 9.01703 557 " " " " A 2 0 0 "ILE " " CD1" " " 6 0 1 C2 
    4005 40 -18.0395 -0.871829 7.63631 558 " " " " A 43 0 0 "HIS " " N  " " " 7 0 1 C2 
    4006 14 -19.3586 -0.260032 7.42087 558 " " " " A 2 0 0 "HIS " " CA " " " 6 0 1 C2 
    4007 14 -19.32 1.06856 6.67558 558 " " " " A 2 0 0 "HIS " " C  " " " 6 0 1 C2 
    4008 23 -20.0658 1.22744 5.68746 558 " " " " A 70 0 0 "HIS " " O  " " " 8 0 1 C2 
    4009 14 -20.2233 -0.110351 8.694 558 " " " " A 2 0 0 "HIS " " CB " " " 6 0 1 C2 
    4010 14 -20.3231 -1.39574 9.50206 558 " " " " A 2 0 0 "HIS " " CG " " " 6 0 1 C2 
    4011 40 -20.9548 -1.37991 10.6803 558 " " " " A 43 0 0 "HIS " " ND1" " " 7 0 1 C2 
    4012 14 -20.0115 -2.69609 9.18633 558 " " " " A 2 0 0 "HIS " " CD2" " " 6 0 1 C2 
    4013 14 -20.9315 -2.70598 11.0688 558 " " " " A 2 0 0 "HIS " " CE1" " " 6 0 1 C2 
    4014 40 -20.3738 -3.5888 10.1171 558 " " " " A 43 0 0 "HIS " " NE2" " " 7 0 1 C2 
    4015 40 -18.3125 1.89257 6.86097 559 " " " " A 43 0 0 "SER " " N  " " " 7 0 1 C2 
    4016 14 -18.2029 3.14529 6.12021 559 " " " " A 2 0 0 "SER " " CA " " " 6 0 1 C2 
    4017 14 -17.5474 3.01706 4.72612 559 " " " " A 2 0 0 "SER " " C  " " " 6 0 1 C2 
    4018 23 -17.6388 4.03527 4.05869 559 " " " " A 70 0 0 "SER " " O  " " " 8 0 1 C2 
    4019 14 -17.3872 4.08209 6.99582 559 " " " " A 2 0 0 "SER " " CB " " " 6 0 1 C2 
    4020 23 -16.0688 3.67389 7.14404 559 " " " " A 70 0 0 "SER " " OG " " " 8 0 1 C2 
    4021 40 -17.1661 1.83871 4.22496 560 " " " " A 43 0 0 "LEU " " N  " " " 7 0 1 C2 
    4022 14 -16.758 1.68704 2.83583 560 " " " " A 2 0 0 "LEU " " CA " " " 6 0 1 C2 
    4023 14 -17.8418 1.0133 2.03448 560 " " " " A 2 0 0 "LEU " " C  " " " 6 0 1 C2 
    4024 23 -17.6855 1.05456 0.826918 560 " " " " A 70 0 0 "LEU " " O  " " " 8 0 1 C2 
    4025 14 -15.5301 0.788995 2.83699 560 " " " " A 2 0 0 "LEU " " CB " " " 6 0 1 C2 
    4026 14 -14.3267 1.3719 3.64391 560 " " " " A 2 0 0 "LEU " " CG " " " 6 0 1 C2 
    4027 14 -13.3558 0.233155 3.73386 560 " " " " A 2 0 0 "LEU " " CD1" " " 6 0 1 C2 
    4028 14 -13.8534 2.74663 3.12813 560 " " " " A 2 0 0 "LEU " " CD2" " " 6 0 1 C2 
    4029 40 -18.9228 0.433843 2.60358 561 " " " " A 43 0 0 "PHE " " N  " " " 7 0 1 C2 
    4030 14 -20.0586 -0.00914304 1.8668 561 " " " " A 2 0 0 "PHE " " CA " " " 6 0 1 C2 
    4031 14 -20.7463 1.03647 1.02233 561 " " " " A 2 0 0 "PHE " " C  " " " 6 0 1 C2 
    4032 23 -21.3137 0.600861 0.0205525 561 " " " " A 70 0 0 "PHE " " O  " " " 8 0 1 C2 
    4033 14 -21.034 -0.616836 2.85721 561 " " " " A 2 0 0 "PHE " " CB " " " 6 0 1 C2 
    4034 14 -20.5732 -1.78133 3.7464 561 " " " " A 2 0 0 "PHE " " CG " " " 6 0 1 C2 
    4035 14 -19.5487 -2.6861 3.31303 561 " " " " A 2 0 0 "PHE " " CD1" " " 6 0 1 C2 
    4036 14 -21.302 -2.0559 4.94432 561 " " " " A 2 0 0 "PHE " " CD2" " " 6 0 1 C2 
    4037 14 -19.3236 -3.83524 4.104 561 " " " " A 2 0 0 "PHE " " CE1" " " 6 0 1 C2 
    4038 14 -21.0167 -3.20182 5.73074 561 " " " " A 2 0 0 "PHE " " CE2" " " 6 0 1 C2 
    4039 14 -19.9636 -4.05649 5.32748 561 " " " " A 2 0 0 "PHE " " CZ " " " 6 0 1 C2 
    4040 40 -20.8904 2.2884 1.43667 562 " " " " A 43 0 0 "ASP " " N  " " " 7 0 1 C2 
    4041 14 -21.5436 3.42267 0.685153 562 " " " " A 2 0 0 "ASP " " CA " " " 6 0 1 C2 
    4042 14 -20.58 3.9767 -0.390578 562 " " " " A 2 0 0 "ASP " " C  " " " 6 0 1 C2 
    4043 23 -20.9787 4.86038 -1.15198 562 " " " " A 70 0 0 "ASP " " O  " " " 8 0 1 C2 
    4044 14 -22.0992 4.58554 1.58343 562 " " " " A 2 0 0 "ASP " " CB " " " 6 0 1 C2 
    4045 14 -21.0735 5.43061 2.31381 562 " " " " A 2 0 0 "ASP " " CG " " " 6 0 1 C2 
    4046 23 -20.6607 4.81423 3.3213 562 " " " " A 70 0 0 "ASP " " OD1" " " 8 0 1 C2 
    4047 23 -20.7417 6.55134 1.9232 562 " " " " A 70 0 0 "ASP " " OD2" " " 8 0 1 C2 
    4048 40 -19.3364 3.51309 -0.411252 563 " " " " A 43 0 0 "LYS " " N  " " " 7 0 1 C2 
    4049 14 -18.2107 4.00842 -1.18596 563 " " " " A 2 0 0 "LYS " " CA " " " 6 0 1 C2 
    4050 14 -17.7128 2.99681 -2.23643 563 " " " " A 2 0 0 "LYS " " C  " " " 6 0 1 C2 
    4051 23 -17.296 3.48903 -3.24932 563 " " " " A 70 0 0 "LYS " " O  " " " 8 0 1 C2 
    4052 14 -17.1097 4.4071 -0.194257 563 " " " " A 2 0 0 "LYS " " CB " " " 6 0 1 C2 
    4053 14 -17.5698 5.22269 1.00891 563 " " " " A 2 0 0 "LYS " " CG " " " 6 0 1 C2 
    4054 14 -16.426 6.00531 1.68575 563 " " " " A 2 0 0 "LYS " " CD " " " 6 0 1 C2 
    4055 14 -17.096 7.16929 2.45217 563 " " " " A 2 0 0 "LYS " " CE " " " 6 0 1 C2 
    4056 40 -18.1952 6.65266 3.33633 563 " " " " A 43 0 0 "LYS " " NZ " " " 7 0 1 C2 
    4057 40 -17.6687 1.7451 -2.01344 564 " " " " A 43 0 0 "LEU " " N  " " " 7 0 1 C2 
    4058 14 -17.3501 0.676446 -2.99466 564 " " " " A 2 0 0 "LEU " " CA " " " 6 0 1 C2 
    4059 14 -17.9648 0.800706 -4.40333 564 " " " " A 2 0 0 "LEU " " C  " " " 6 0 1 C2 
    4060 23 -17.2391 0.943776 -5.38191 564 " " " " A 70 0 0 "LEU " " O  " " " 8 0 1 C2 
    4061 14 -17.663 -0.691718 -2.37531 564 " " " " A 2 0 0 "LEU " " CB " " " 6 0 1 C2 
    4062 14 -16.5984 -1.09997 -1.30157 564 " " " " A 2 0 0 "LEU " " CG " " " 6 0 1 C2 
    4063 14 -17.1864 -2.19521 -0.395503 564 " " " " A 2 0 0 "LEU " " CD1" " " 6 0 1 C2 
    4064 14 -15.2871 -1.50194 -1.96522 564 " " " " A 2 0 0 "LEU " " CD2" " " 6 0 1 C2 
    4065 40 -19.2889 1.02723 -4.54432 565 " " " " A 43 0 0 "PRO " " N  " " " 7 0 1 C2 
    4066 14 -19.8678 1.31146 -5.79785 565 " " " " A 2 0 0 "PRO " " CA " " " 6 0 1 C2 
    4067 14 -19.3941 2.6063 -6.51061 565 " " " " A 2 0 0 "PRO " " C  " " " 6 0 1 C2 
    4068 23 -19.2665 2.70313 -7.72722 565 " " " " A 70 0 0 "PRO " " O  " " " 8 0 1 C2 
    4069 14 -21.418 1.23843 -5.60223 565 " " " " A 2 0 0 "PRO " " CB " " " 6 0 1 C2 
    4070 14 -21.665 1.44619 -4.15007 565 " " " " A 2 0 0 "PRO " " CG " " " 6 0 1 C2 
    4071 14 -20.3491 0.930646 -3.458 565 " " " " A 2 0 0 "PRO " " CD " " " 6 0 1 C2 
    4072 40 -19.1284 3.60518 -5.64443 566 " " " " A 43 0 0 "LEU " " N  " " " 7 0 1 C2 
    4073 14 -18.6965 4.97202 -6.02471 566 " " " " A 2 0 0 "LEU " " CA " " " 6 0 1 C2 
    4074 14 -17.3235 5.05954 -6.68977 566 " " " " A 2 0 0 "LEU " " C  " " " 6 0 1 C2 
    4075 23 -17.0689 5.74513 -7.70422 566 " " " " A 70 0 0 "LEU " " O  " " " 8 0 1 C2 
    4076 14 -18.8495 5.8978 -4.74701 566 " " " " A 2 0 0 "LEU " " CB " " " 6 0 1 C2 
    4077 14 -18.0099 7.19899 -4.71431 566 " " " " A 2 0 0 "LEU " " CG " " " 6 0 1 C2 
    4078 14 -18.8208 8.40497 -4.29186 566 " " " " A 2 0 0 "LEU " " CD1" " " 6 0 1 C2 
    4079 14 -16.9053 7.09974 -3.72963 566 " " " " A 2 0 0 "LEU " " CD2" " " 6 0 1 C2 
    4080 40 -16.4017 4.19147 -6.21235 567 " " " " A 43 0 0 "MET " " N  " " " 7 0 1 C2 
    4081 14 -15.0155 4.17445 -6.64558 567 " " " " A 2 0 0 "MET " " CA " " " 6 0 1 C2 
    4082 14 -15.0637 3.45343 -7.97736 567 " " " " A 2 0 0 "MET " " C  " " " 6 0 1 C2 
    4083 23 -14.6083 3.94964 -9.05626 567 " " " " A 70 0 0 "MET " " O  " " " 8 0 1 C2 
    4084 14 -14.11 3.43134 -5.63925 567 " " " " A 2 0 0 "MET " " CB " " " 6 0 1 C2 
    4085 14 -12.7953 2.72739 -6.08139 567 " " " " A 2 0 0 "MET " " CG " " " 6 0 1 C2 
    4086 52 -11.7828 2.29595 -4.62407 567 " " " " A 13 0 0 "MET " " SD " " " 16 0 1 C2 
    4087 14 -11.0703 3.92002 -4.50561 567 " " " " A 2 0 0 "MET " " CE " " " 6 0 1 C2 
    4088 40 -15.8066 2.36985 -8.05552 568 " " " " A 43 0 0 "ALA " " N  " " " 7 0 1 C2 
    4089 14 -16.0932 1.57064 -9.25258 568 " " " " A 2 0 0 "ALA " " CA " " " 6 0 1 C2 
    4090 14 -16.7404 2.48815 -10.3549 568 " " " " A 2 0 0 "ALA " " C  " " " 6 0 1 C2 
    4091 23 -16.1772 2.48475 -11.4587 568 " " " " A 70 0 0 "ALA " " O  " " " 8 0 1 C2 
    4092 14 -17.0451 0.405198 -8.7776 568 " " " " A 2 0 0 "ALA " " CB " " " 6 0 1 C2 
    4093 40 -17.8184 3.25037 -10.1337 569 " " " " A 43 0 0 "LEU " " N  " " " 7 0 1 C2 
    4094 14 -18.4089 4.24405 -11.0816 569 " " " " A 2 0 0 "LEU " " CA " " " 6 0 1 C2 
    4095 14 -17.2843 5.18228 -11.6596 569 " " " " A 2 0 0 "LEU " " C  " " " 6 0 1 C2 
    4096 23 -17.2649 5.4815 -12.8329 569 " " " " A 70 0 0 "LEU " " O  " " " 8 0 1 C2 
    4097 14 -19.677 4.92709 -10.4652 569 " " " " A 2 0 0 "LEU " " CB " " " 6 0 1 C2 
    4098 14 -20.3327 6.13769 -11.0901 569 " " " " A 2 0 0 "LEU " " CG " " " 6 0 1 C2 
    4099 14 -21.7165 6.25299 -10.5464 569 " " " " A 2 0 0 "LEU " " CD1" " " 6 0 1 C2 
    4100 14 -19.5581 7.39753 -10.7985 569 " " " " A 2 0 0 "LEU " " CD2" " " 6 0 1 C2 
    4101 40 -16.4045 5.66565 -10.7876 570 " " " " A 43 0 0 "ILE " " N  " " " 7 0 1 C2 
    4102 14 -15.3196 6.53621 -11.1197 570 " " " " A 2 0 0 "ILE " " CA " " " 6 0 1 C2 
    4103 14 -14.2615 5.84094 -11.8759 570 " " " " A 2 0 0 "ILE " " C  " " " 6 0 1 C2 
    4104 23 -13.8861 6.38519 -12.9542 570 " " " " A 70 0 0 "ILE " " O  " " " 8 0 1 C2 
    4105 14 -14.7704 7.23093 -9.84911 570 " " " " A 2 0 0 "ILE " " CB " " " 6 0 1 C2 
    4106 14 -15.7372 8.20823 -9.17414 570 " " " " A 2 0 0 "ILE " " CG1" " " 6 0 1 C2 
    4107 14 -13.5128 8.08701 -10.0724 570 " " " " A 2 0 0 "ILE " " CG2" " " 6 0 1 C2 
    4108 14 -15.5168 8.50929 -7.71473 570 " " " " A 2 0 0 "ILE " " CD1" " " 6 0 1 C2 
    4109 40 -13.9156 4.54595 -11.593 571 " " " " A 43 0 0 "LEU " " N  " " " 7 0 1 C2 
    4110 14 -12.8854 3.77007 -12.3167 571 " " " " A 2 0 0 "LEU " " CA " " " 6 0 1 C2 
    4111 14 -13.2613 3.40225 -13.7159 571 " " " " A 2 0 0 "LEU " " C  " " " 6 0 1 C2 
    4112 23 -12.4557 3.25446 -14.6191 571 " " " " A 70 0 0 "LEU " " O  " " " 8 0 1 C2 
    4113 14 -12.4709 2.39828 -11.5568 571 " " " " A 2 0 0 "LEU " " CB " " " 6 0 1 C2 
    4114 14 -11.7344 2.73378 -10.2393 571 " " " " A 2 0 0 "LEU " " CG " " " 6 0 1 C2 
    4115 14 -11.9416 1.54025 -9.23319 571 " " " " A 2 0 0 "LEU " " CD1" " " 6 0 1 C2 
    4116 14 -10.2415 3.04635 -10.4493 571 " " " " A 2 0 0 "LEU " " CD2" " " 6 0 1 C2 
    4117 40 -14.5568 3.32149 -13.9928 572 " " " " A 43 0 0 "ILE " " N  " " " 7 0 1 C2 
    4118 14 -15.1564 3.11668 -15.2374 572 " " " " A 2 0 0 "ILE " " CA " " " 6 0 1 C2 
    4119 14 -14.9048 4.34862 -16.1245 572 " " " " A 2 0 0 "ILE " " C  " " " 6 0 1 C2 
    4120 23 -14.2766 4.21116 -17.1454 572 " " " " A 70 0 0 "ILE " " O  " " " 8 0 1 C2 
    4121 14 -16.7351 2.65014 -15.0988 572 " " " " A 2 0 0 "ILE " " CB " " " 6 0 1 C2 
    4122 14 -16.8249 1.21068 -14.6079 572 " " " " A 2 0 0 "ILE " " CG1" " " 6 0 1 C2 
    4123 14 -17.5519 2.76333 -16.3613 572 " " " " A 2 0 0 "ILE " " CG2" " " 6 0 1 C2 
    4124 14 -16.3886 0.0896424 -15.5741 572 " " " " A 2 0 0 "ILE " " CD1" " " 6 0 1 C2 
    4125 40 -15.3901 5.54331 -15.7117 573 " " " " A 43 0 0 "VAL " " N  " " " 7 0 1 C2 
    4126 14 -15.4124 6.75388 -16.4526 573 " " " " A 2 0 0 "VAL " " CA " " " 6 0 1 C2 
    4127 14 -14.0013 7.27043 -16.7362 573 " " " " A 2 0 0 "VAL " " C  " " " 6 0 1 C2 
    4128 23 -13.6193 7.43326 -17.8761 573 " " " " A 70 0 0 "VAL " " O  " " " 8 0 1 C2 
    4129 14 -16.2901 7.84086 -15.7764 573 " " " " A 2 0 0 "VAL " " CB " " " 6 0 1 C2 
    4130 14 -15.9704 9.309 -16.1825 573 " " " " A 2 0 0 "VAL " " CG1" " " 6 0 1 C2 
    4131 14 -17.7531 7.55219 -15.8096 573 " " " " A 2 0 0 "VAL " " CG2" " " 6 0 1 C2 
    4132 40 -13.1347 7.37447 -15.7077 574 " " " " A 43 0 0 "THR " " N  " " " 7 0 1 C2 
    4133 14 -11.764 8.00526 -15.7436 574 " " " " A 2 0 0 "THR " " CA " " " 6 0 1 C2 
    4134 14 -10.7578 7.40772 -16.711 574 " " " " A 2 0 0 "THR " " C  " " " 6 0 1 C2 
    4135 23 -10.0361 8.14081 -17.432 574 " " " " A 70 0 0 "THR " " O  " " " 8 0 1 C2 
    4136 14 -11.2615 8.04668 -14.2707 574 " " " " A 2 0 0 "THR " " CB " " " 6 0 1 C2 
    4137 23 -11.2465 6.7585 -13.6607 574 " " " " A 70 0 0 "THR " " OG1" " " 8 0 1 C2 
    4138 14 -11.9819 8.9786 -13.2359 574 " " " " A 2 0 0 "THR " " CG2" " " 6 0 1 C2 
    4139 40 -10.8472 6.10846 -16.8989 575 " " " " A 43 0 0 "THR " " N  " " " 7 0 1 C2 
    4140 14 -10.018 5.42925 -17.8189 575 " " " " A 2 0 0 "THR " " CA " " " 6 0 1 C2 
    4141 14 -10.6956 5.37902 -19.2273 575 " " " " A 2 0 0 "THR " " C  " " " 6 0 1 C2 
    4142 23 -9.96561 5.62723 -20.2289 575 " " " " A 70 0 0 "THR " " O  " " " 8 0 1 C2 
    4143 14 -9.79274 4.0266 -17.3239 575 " " " " A 2 0 0 "THR " " CB " " " 6 0 1 C2 
    4144 23 -11.0621 3.42965 -17.1798 575 " " " " A 70 0 0 "THR " " OG1" " " 8 0 1 C2 
    4145 14 -9.02203 3.96275 -15.9658 575 " " " " A 2 0 0 "THR " " CG2" " " 6 0 1 C2 
    4146 40 -12.0497 5.15817 -19.2669 576 " " " " A 43 0 0 "THR " " N  " " " 7 0 1 C2 
    4147 14 -12.8521 5.01035 -20.4837 576 " " " " A 2 0 0 "THR " " CA " " " 6 0 1 C2 
    4148 14 -12.7498 6.17338 -21.5294 576 " " " " A 2 0 0 "THR " " C  " " " 6 0 1 C2 
    4149 23 -12.5407 5.90857 -22.7213 576 " " " " A 70 0 0 "THR " " O  " " " 8 0 1 C2 
    4150 14 -14.2051 4.38883 -20.3373 576 " " " " A 2 0 0 "THR " " CB " " " 6 0 1 C2 
    4151 23 -14.9788 5.11101 -19.483 576 " " " " A 70 0 0 "THR " " OG1" " " 8 0 1 C2 
    4152 14 -14.1999 2.9269 -20.0006 576 " " " " A 2 0 0 "THR " " CG2" " " 6 0 1 C2 
    4153 40 -12.8918 7.43495 -21.0597 577 " " " " A 43 0 0 "VAL " " N  " " " 7 0 1 C2 
    4154 14 -12.78 8.73214 -21.82 577 " " " " A 2 0 0 "VAL " " CA " " " 6 0 1 C2 
    4155 14 -11.3645 8.98212 -22.3917 577 " " " " A 2 0 0 "VAL " " C  " " " 6 0 1 C2 
    4156 23 -11.2965 9.6702 -23.3883 577 " " " " A 70 0 0 "VAL " " O  " " " 8 0 1 C2 
    4157 14 -13.3449 9.87949 -20.9365 577 " " " " A 2 0 0 "VAL " " CB " " " 6 0 1 C2 
    4158 14 -14.8403 9.64862 -20.6014 577 " " " " A 2 0 0 "VAL " " CG1" " " 6 0 1 C2 
    4159 14 -12.3423 10.507 -19.9778 577 " " " " A 2 0 0 "VAL " " CG2" " " 6 0 1 C2 
    4160 40 -10.3332 8.38646 -21.8578 578 " " " " A 43 0 0 "LEU " " N  " " " 7 0 1 C2 
    4161 14 -8.94849 8.49359 -22.4924 578 " " " " A 2 0 0 "LEU " " CA " " " 6 0 1 C2 
    4162 14 -8.75359 7.21943 -23.2907 578 " " " " A 2 0 0 "LEU " " C  " " " 6 0 1 C2 
    4163 23 -8.21796 7.26167 -24.3904 578 " " " " A 70 0 0 "LEU " " O  " " " 8 0 1 C2 
    4164 14 -7.87717 8.65466 -21.3112 578 " " " " A 2 0 0 "LEU " " CB " " " 6 0 1 C2 
    4165 14 -8.12257 9.92124 -20.3919 578 " " " " A 2 0 0 "LEU " " CG " " " 6 0 1 C2 
    4166 14 -7.51279 9.81799 -19.0324 578 " " " " A 2 0 0 "LEU " " CD1" " " 6 0 1 C2 
    4167 14 -7.64808 11.2473 -20.9846 578 " " " " A 2 0 0 "LEU " " CD2" " " 6 0 1 C2 
    4168 40 -9.28772 6.08869 -22.8439 579 " " " " A 43 0 0 "MET " " N  " " " 7 0 1 C2 
    4169 14 -9.24342 4.86062 -23.6876 579 " " " " A 2 0 0 "MET " " CA " " " 6 0 1 C2 
    4170 14 -10.0559 4.99993 -24.9733 579 " " " " A 2 0 0 "MET " " C  " " " 6 0 1 C2 
    4171 23 -9.73575 4.41472 -25.9568 579 " " " " A 70 0 0 "MET " " O  " " " 8 0 1 C2 
    4172 14 -9.79934 3.63369 -22.879 579 " " " " A 2 0 0 "MET " " CB " " " 6 0 1 C2 
    4173 14 -8.77914 3.07101 -21.96 579 " " " " A 2 0 0 "MET " " CG " " " 6 0 1 C2 
    4174 52 -9.28627 1.51555 -21.2693 579 " " " " A 13 0 0 "MET " " SD " " " 16 0 1 C2 
    4175 14 -10.8196 1.8684 -20.5036 579 " " " " A 2 0 0 "MET " " CE " " " 6 0 1 C2 
    4176 40 -11.0777 5.83704 -25.0477 580 " " " " A 43 0 0 "PHE " " N  " " " 7 0 1 C2 
    4177 14 -11.8037 6.1122 -26.3083 580 " " " " A 2 0 0 "PHE " " CA " " " 6 0 1 C2 
    4178 14 -10.8953 6.65998 -27.4265 580 " " " " A 2 0 0 "PHE " " C  " " " 6 0 1 C2 
    4179 23 -11.2238 6.3871 -28.6011 580 " " " " A 70 0 0 "PHE " " O  " " " 8 0 1 C2 
    4180 14 -12.9973 7.0246 -26.0069 580 " " " " A 2 0 0 "PHE " " CB " " " 6 0 1 C2 
    4181 14 -13.728 7.66158 -27.1644 580 " " " " A 2 0 0 "PHE " " CG " " " 6 0 1 C2 
    4182 14 -14.5165 6.88953 -27.9891 580 " " " " A 2 0 0 "PHE " " CD1" " " 6 0 1 C2 
    4183 14 -13.6016 9.0551 -27.3368 580 " " " " A 2 0 0 "PHE " " CD2" " " 6 0 1 C2 
    4184 14 -15.1949 7.4426 -29.0707 580 " " " " A 2 0 0 "PHE " " CE1" " " 6 0 1 C2 
    4185 14 -14.3202 9.64108 -28.3848 580 " " " " A 2 0 0 "PHE " " CE2" " " 6 0 1 C2 
    4186 14 -15.0605 8.85425 -29.32 580 " " " " A 2 0 0 "PHE " " CZ " " " 6 0 1 C2 
    4187 40 -9.79082 7.32464 -27.0361 581 " " " " A 43 0 0 "LEU " " N  " " " 7 0 1 C2 
    4188 14 -8.85566 7.99478 -27.9342 581 " " " " A 2 0 0 "LEU " " CA " " " 6 0 1 C2 
    4189 14 -7.5959 7.08107 -28.0373 581 " " " " A 2 0 0 "LEU " " C  " " " 6 0 1 C2 
    4190 23 -6.92677 7.23676 -29.0424 581 " " " " A 70 0 0 "LEU " " O  " " " 8 0 1 C2 
    4191 14 -8.30224 9.38519 -27.4338 581 " " " " A 2 0 0 "LEU " " CB " " " 6 0 1 C2 
    4192 14 -9.28249 10.1353 -26.527 581 " " " " A 2 0 0 "LEU " " CG " " " 6 0 1 C2 
    4193 14 -8.5536 11.1323 -25.6946 581 " " " " A 2 0 0 "LEU " " CD1" " " 6 0 1 C2 
    4194 14 -10.3773 10.8132 -27.2916 581 " " " " A 2 0 0 "LEU " " CD2" " " 6 0 1 C2 
    4195 40 -7.34205 6.19396 -27.0997 582 " " " " A 43 0 0 "ALA " " N  " " " 7 0 1 C2 
    4196 14 -6.28671 5.20715 -27.1914 582 " " " " A 2 0 0 "ALA " " CA " " " 6 0 1 C2 
    4197 14 -6.62365 4.2266 -28.3429 582 " " " " A 2 0 0 "ALA " " C  " " " 6 0 1 C2 
    4198 23 -5.8214 4.02751 -29.1946 582 " " " " A 70 0 0 "ALA " " O  " " " 8 0 1 C2 
    4199 14 -6.23012 4.40236 -25.8678 582 " " " " A 2 0 0 "ALA " " CB " " " 6 0 1 C2 
    4200 40 -7.90617 3.68658 -28.4188 583 " " " " A 43 0 0 "PHE " " N  " " " 7 0 1 C2 
    4201 14 -8.2933 2.64494 -29.3659 583 " " " " A 2 0 0 "PHE " " CA " " " 6 0 1 C2 
    4202 14 -9.17184 3.20786 -30.4925 583 " " " " A 2 0 0 "PHE " " C  " " " 6 0 1 C2 
    4203 23 -9.75605 2.55846 -31.3536 583 " " " " A 70 0 0 "PHE " " O  " " " 8 0 1 C2 
    4204 14 -8.9957 1.5617 -28.6109 583 " " " " A 2 0 0 "PHE " " CB " " " 6 0 1 C2 
    4205 14 -8.26582 1.03552 -27.3534 583 " " " " A 2 0 0 "PHE " " CG " " " 6 0 1 C2 
    4206 14 -8.9641 1.10491 -26.1319 583 " " " " A 2 0 0 "PHE " " CD1" " " 6 0 1 C2 
    4207 14 -6.95482 0.544656 -27.4199 583 " " " " A 2 0 0 "PHE " " CD2" " " 6 0 1 C2 
    4208 14 -8.27086 0.809075 -24.9601 583 " " " " A 2 0 0 "PHE " " CE1" " " 6 0 1 C2 
    4209 14 -6.28559 0.190389 -26.2523 583 " " " " A 2 0 0 "PHE " " CE2" " " 6 0 1 C2 
    4210 14 -6.91682 0.326619 -25.001 583 " " " " A 2 0 0 "PHE " " CZ " " " 6 0 1 C2 
    4211 40 -9.4256 4.59171 -30.5117 584 " " " " A 43 0 0 "GLY " " N  " " " 7 0 1 C2 
    4212 14 -10.0468 5.31825 -31.6647 584 " " " " A 2 0 0 "GLY " " CA " " " 6 0 1 C2 
    4213 14 -11.4841 5.04455 -31.9052 584 " " " " A 2 0 0 "GLY " " C  " " " 6 0 1 C2 
    4214 23 -11.9893 5.6397 -32.8637 584 " " " " A 70 0 0 "GLY " " O  " " " 8 0 1 C2 
    4215 40 -12.2004 4.34286 -31.03 585 " " " " A 43 0 0 "SER " " N  " " " 7 0 1 C2 
    4216 14 -13.6359 3.90489 -31.148 585 " " " " A 2 0 0 "SER " " CA " " " 6 0 1 C2 
    4217 14 -14.2787 3.46853 -29.817 585 " " " " A 2 0 0 "SER " " C  " " " 6 0 1 C2 
    4218 23 -13.5283 3.33926 -28.8505 585 " " " " A 70 0 0 "SER " " O  " " " 8 0 1 C2 
    4219 14 -13.6231 2.77449 -32.2315 585 " " " " A 2 0 0 "SER " " CB " " " 6 0 1 C2 
    4220 23 -12.6968 1.78284 -31.8391 585 " " " " A 70 0 0 "SER " " OG " " " 8 0 1 C2 
    4221 40 -15.5644 3.29175 -29.6856 586 " " " " A 43 0 0 "VAL " " N  " " " 7 0 1 C2 
    4222 14 -16.4241 3.31962 -28.4871 586 " " " " A 2 0 0 "VAL " " CA " " " 6 0 1 C2 
    4223 14 -16.5315 1.92912 -27.6976 586 " " " " A 2 0 0 "VAL " " C  " " " 6 0 1 C2 
    4224 23 -16.8885 1.97664 -26.5259 586 " " " " A 70 0 0 "VAL " " O  " " " 8 0 1 C2 
    4225 14 -17.8866 3.72275 -28.9557 586 " " " " A 2 0 0 "VAL " " CB " " " 6 0 1 C2 
    4226 14 -17.9928 5.05722 -29.784 586 " " " " A 2 0 0 "VAL " " CG1" " " 6 0 1 C2 
    4227 14 -18.5585 2.63072 -29.8651 586 " " " " A 2 0 0 "VAL " " CG2" " " 6 0 1 C2 
    4228 40 -16.3492 0.777673 -28.3854 587 " " " " A 43 0 0 "VAL " " N  " " " 7 0 1 C2 
    4229 14 -16.4211 -0.602187 -27.7879 587 " " " " A 2 0 0 "VAL " " CA " " " 6 0 1 C2 
    4230 14 -15.1435 -1.03907 -27.0835 587 " " " " A 2 0 0 "VAL " " C  " " " 6 0 1 C2 
    4231 23 -15.1411 -1.45378 -25.9266 587 " " " " A 70 0 0 "VAL " " O  " " " 8 0 1 C2 
    4232 14 -16.8076 -1.54049 -28.9735 587 " " " " A 2 0 0 "VAL " " CB " " " 6 0 1 C2 
    4233 14 -17.3115 -2.92177 -28.5003 587 " " " " A 2 0 0 "VAL " " CG1" " " 6 0 1 C2 
    4234 14 -17.855 -0.914241 -29.8876 587 " " " " A 2 0 0 "VAL " " CG2" " " 6 0 1 C2 
    4235 40 -13.8972 -0.855601 -27.6807 588 " " " " A 43 0 0 "LEU " " N  " " " 7 0 1 C2 
    4236 14 -12.6556 -1.32822 -27.0023 588 " " " " A 2 0 0 "LEU " " CA " " " 6 0 1 C2 
    4237 14 -12.2291 -0.70581 -25.6592 588 " " " " A 2 0 0 "LEU " " C  " " " 6 0 1 C2 
    4238 23 -11.7079 -1.52014 -24.8964 588 " " " " A 70 0 0 "LEU " " O  " " " 8 0 1 C2 
    4239 14 -11.4697 -1.17521 -27.9988 588 " " " " A 2 0 0 "LEU " " CB " " " 6 0 1 C2 
    4240 14 -11.4573 -2.13848 -29.2884 588 " " " " A 2 0 0 "LEU " " CG " " " 6 0 1 C2 
    4241 14 -11.0508 -1.32091 -30.5243 588 " " " " A 2 0 0 "LEU " " CD1" " " 6 0 1 C2 
    4242 14 -10.4606 -3.31192 -29.1182 588 " " " " A 2 0 0 "LEU " " CD2" " " 6 0 1 C2 
    4243 40 -12.5701 0.573163 -25.2748 589 " " " " A 43 0 0 "PRO " " N  " " " 7 0 1 C2 
    4244 14 -12.689 1.01245 -23.8025 589 " " " " A 2 0 0 "PRO " " CA " " " 6 0 1 C2 
    4245 14 -13.4904 -0.0390503 -22.9342 589 " " " " A 2 0 0 "PRO " " C  " " " 6 0 1 C2 
    4246 23 -13.0116 -0.493014 -21.8752 589 " " " " A 70 0 0 "PRO " " O  " " " 8 0 1 C2 
    4247 14 -13.3443 2.44232 -23.7461 589 " " " " A 2 0 0 "PRO " " CB " " " 6 0 1 C2 
    4248 14 -13.2586 2.9079 -25.1738 589 " " " " A 2 0 0 "PRO " " CG " " " 6 0 1 C2 
    4249 14 -12.9541 1.73565 -26.1328 589 " " " " A 2 0 0 "PRO " " CD " " " 6 0 1 C2 
    4250 40 -14.7139 -0.402766 -23.3688 590 " " " " A 43 0 0 "ILE " " N  " " " 7 0 1 C2 
    4251 14 -15.4865 -1.34272 -22.59 590 " " " " A 2 0 0 "ILE " " CA " " " 6 0 1 C2 
    4252 14 -14.9079 -2.80811 -22.6095 590 " " " " A 2 0 0 "ILE " " C  " " " 6 0 1 C2 
    4253 23 -15.1061 -3.50823 -21.6036 590 " " " " A 70 0 0 "ILE " " O  " " " 8 0 1 C2 
    4254 14 -16.9816 -1.34935 -23.0601 590 " " " " A 2 0 0 "ILE " " CB " " " 6 0 1 C2 
    4255 14 -17.5731 0.0157936 -23.3681 590 " " " " A 2 0 0 "ILE " " CG1" " " 6 0 1 C2 
    4256 14 -17.8125 -2.23265 -22.1468 590 " " " " A 2 0 0 "ILE " " CG2" " " 6 0 1 C2 
    4257 14 -18.9414 -0.166114 -24.1116 590 " " " " A 2 0 0 "ILE " " CD1" " " 6 0 1 C2 
    4258 40 -14.134 -3.2704 -23.5711 591 " " " " A 43 0 0 "LYS " " N  " " " 7 0 1 C2 
    4259 14 -13.3844 -4.53585 -23.669 591 " " " " A 2 0 0 "LYS " " CA " " " 6 0 1 C2 
    4260 14 -12.2219 -4.50954 -22.6097 591 " " " " A 2 0 0 "LYS " " C  " " " 6 0 1 C2 
    4261 23 -12.0535 -5.54822 -21.9539 591 " " " " A 70 0 0 "LYS " " O  " " " 8 0 1 C2 
    4262 14 -12.8393 -4.77388 -25.1445 591 " " " " A 2 0 0 "LYS " " CB " " " 6 0 1 C2 
    4263 14 -12.4192 -6.28963 -25.3972 591 " " " " A 2 0 0 "LYS " " CG " " " 6 0 1 C2 
    4264 14 -10.9364 -6.49843 -25.6861 591 " " " " A 2 0 0 "LYS " " CD " " " 6 0 1 C2 
    4265 14 -9.99689 -6.15538 -24.4902 591 " " " " A 2 0 0 "LYS " " CE " " " 6 0 1 C2 
    4266 40 -8.57924 -6.53925 -24.7578 591 " " " " A 43 0 0 "LYS " " NZ " " " 7 0 1 C2 
    4267 40 -11.4946 -3.4476 -22.6082 592 " " " " A 43 0 0 "ALA " " N  " " " 7 0 1 C2 
    4268 14 -10.4401 -3.24309 -21.5754 592 " " " " A 2 0 0 "ALA " " CA " " " 6 0 1 C2 
    4269 14 -11.081 -3.21463 -20.1761 592 " " " " A 2 0 0 "ALA " " C  " " " 6 0 1 C2 
    4270 23 -10.5203 -3.84225 -19.2693 592 " " " " A 70 0 0 "ALA " " O  " " " 8 0 1 C2 
    4271 14 -9.79512 -1.88753 -21.9577 592 " " " " A 2 0 0 "ALA " " CB " " " 6 0 1 C2 
    4272 40 -12.2609 -2.56644 -19.9796 593 " " " " A 43 0 0 "ALA " " N  " " " 7 0 1 C2 
    4273 14 -12.9043 -2.54082 -18.6332 593 " " " " A 2 0 0 "ALA " " CA " " " 6 0 1 C2 
    4274 14 -13.442 -3.93004 -18.2228 593 " " " " A 2 0 0 "ALA " " C  " " " 6 0 1 C2 
    4275 23 -13.2017 -4.39544 -17.1105 593 " " " " A 70 0 0 "ALA " " O  " " " 8 0 1 C2 
    4276 14 -14.1469 -1.58305 -18.8119 593 " " " " A 2 0 0 "ALA " " CB " " " 6 0 1 C2 
    4277 40 -14.0867 -4.63128 -19.1441 594 " " " " A 43 0 0 "LEU " " N  " " " 7 0 1 C2 
    4278 14 -14.5138 -6.004 -19.082 594 " " " " A 2 0 0 "LEU " " CA " " " 6 0 1 C2 
    4279 14 -13.4075 -6.94761 -18.7229 594 " " " " A 2 0 0 "LEU " " C  " " " 6 0 1 C2 
    4280 23 -13.4396 -7.85975 -17.8884 594 " " " " A 70 0 0 "LEU " " O  " " " 8 0 1 C2 
    4281 14 -15.2192 -6.31046 -20.4361 594 " " " " A 2 0 0 "LEU " " CB " " " 6 0 1 C2 
    4282 14 -15.4837 -7.86584 -20.7307 594 " " " " A 2 0 0 "LEU " " CG " " " 6 0 1 C2 
    4283 14 -16.3619 -8.43084 -19.5559 594 " " " " A 2 0 0 "LEU " " CD1" " " 6 0 1 C2 
    4284 14 -16.1957 -7.94371 -22.0386 594 " " " " A 2 0 0 "LEU " " CD2" " " 6 0 1 C2 
    4285 40 -12.2872 -6.86737 -19.4768 595 " " " " A 43 0 0 "MET " " N  " " " 7 0 1 C2 
    4286 14 -11.1214 -7.71361 -19.1066 595 " " " " A 2 0 0 "MET " " CA " " " 6 0 1 C2 
    4287 14 -10.4837 -7.33129 -17.8353 595 " " " " A 2 0 0 "MET " " C  " " " 6 0 1 C2 
    4288 23 -10.0263 -8.15315 -17.0302 595 " " " " A 70 0 0 "MET " " O  " " " 8 0 1 C2 
    4289 14 -10.075 -7.82548 -20.2272 595 " " " " A 2 0 0 "MET " " CB " " " 6 0 1 C2 
    4290 14 -10.5262 -8.95034 -21.18 595 " " " " A 2 0 0 "MET " " CG " " " 6 0 1 C2 
    4291 52 -11.8354 -8.67011 -22.3639 595 " " " " A 13 0 0 "MET " " SD " " " 16 0 1 C2 
    4292 14 -12.6096 -10.3131 -22.315 595 " " " " A 2 0 0 "MET " " CE " " " 6 0 1 C2 
    4293 40 -10.4151 -6.01126 -17.5717 596 " " " " A 43 0 0 "SER " " N  " " " 7 0 1 C2 
    4294 14 -9.85732 -5.5329 -16.335 596 " " " " A 2 0 0 "SER " " CA " " " 6 0 1 C2 
    4295 14 -10.7466 -5.94274 -15.078 596 " " " " A 2 0 0 "SER " " C  " " " 6 0 1 C2 
    4296 23 -10.2949 -6.07079 -13.9806 596 " " " " A 70 0 0 "SER " " O  " " " 8 0 1 C2 
    4297 14 -9.75615 -4.04751 -16.3843 596 " " " " A 2 0 0 "SER " " CB " " " 6 0 1 C2 
    4298 23 -8.77532 -3.45303 -17.29 596 " " " " A 70 0 0 "SER " " OG " " " 8 0 1 C2 
    4299 40 -12.0585 -6.18981 -15.2973 597 " " " " A 43 0 0 "ALA " " N  " " " 7 0 1 C2 
    4300 14 -13.0514 -6.60172 -14.3375 597 " " " " A 2 0 0 "ALA " " CA " " " 6 0 1 C2 
    4301 14 -12.7901 -8.07421 -14.0259 597 " " " " A 2 0 0 "ALA " " C  " " " 6 0 1 C2 
    4302 23 -12.5346 -8.40356 -12.9123 597 " " " " A 70 0 0 "ALA " " O  " " " 8 0 1 C2 
    4303 14 -14.4726 -6.32181 -14.9431 597 " " " " A 2 0 0 "ALA " " CB " " " 6 0 1 C2 
    4304 40 -12.6829 -8.77995 -15.1293 598 " " " " A 43 0 0 "LEU " " N  " " " 7 0 1 C2 
    4305 14 -12.3129 -10.2146 -15.0484 598 " " " " A 2 0 0 "LEU " " CA " " " 6 0 1 C2 
    4306 14 -10.978 -10.6232 -14.4236 598 " " " " A 2 0 0 "LEU " " C  " " " 6 0 1 C2 
    4307 23 -10.8367 -11.69 -13.794 598 " " " " A 70 0 0 "LEU " " O  " " " 8 0 1 C2 
    4308 14 -12.3252 -10.9321 -16.429 598 " " " " A 2 0 0 "LEU " " CB " " " 6 0 1 C2 
    4309 14 -13.7125 -10.8712 -17.1957 598 " " " " A 2 0 0 "LEU " " CG " " " 6 0 1 C2 
    4310 14 -13.5247 -11.4776 -18.6215 598 " " " " A 2 0 0 "LEU " " CD1" " " 6 0 1 C2 
    4311 14 -14.737 -11.7913 -16.4792 598 " " " " A 2 0 0 "LEU " " CD2" " " 6 0 1 C2 
    4312 40 -9.93354 -9.74452 -14.6356 599 " " " " A 43 0 0 "THR " " N  " " " 7 0 1 C2 
    4313 14 -8.60013 -9.86883 -14.08 599 " " " " A 2 0 0 "THR " " CA " " " 6 0 1 C2 
    4314 14 -8.77074 -9.45833 -12.6065 599 " " " " A 2 0 0 "THR " " C  " " " 6 0 1 C2 
    4315 23 -8.22542 -10.1586 -11.7492 599 " " " " A 70 0 0 "THR " " O  " " " 8 0 1 C2 
    4316 14 -7.55116 -8.99555 -14.7055 599 " " " " A 2 0 0 "THR " " CB " " " 6 0 1 C2 
    4317 23 -7.37341 -9.36301 -16.0003 599 " " " " A 70 0 0 "THR " " OG1" " " 8 0 1 C2 
    4318 14 -6.15143 -9.09308 -13.9878 599 " " " " A 2 0 0 "THR " " CG2" " " 6 0 1 C2 
    4319 40 -9.46241 -8.36346 -12.2248 600 " " " " A 43 0 0 "LEU " " N  " " " 7 0 1 C2 
    4320 14 -9.66629 -7.90505 -10.7882 600 " " " " A 2 0 0 "LEU " " CA " " " 6 0 1 C2 
    4321 14 -10.4587 -8.90434 -9.91988 600 " " " " A 2 0 0 "LEU " " C  " " " 6 0 1 C2 
    4322 23 -9.97579 -9.30621 -8.88442 600 " " " " A 70 0 0 "LEU " " O  " " " 8 0 1 C2 
    4323 14 -10.4429 -6.50949 -10.8307 600 " " " " A 2 0 0 "LEU " " CB " " " 6 0 1 C2 
    4324 14 -10.7535 -5.87234 -9.48527 600 " " " " A 2 0 0 "LEU " " CG " " " 6 0 1 C2 
    4325 14 -9.47668 -5.74491 -8.68797 600 " " " " A 2 0 0 "LEU " " CD1" " " 6 0 1 C2 
    4326 14 -11.5317 -4.61331 -9.58445 600 " " " " A 2 0 0 "LEU " " CD2" " " 6 0 1 C2 
    4327 40 -11.5074 -9.44207 -10.4945 601 " " " " A 43 0 0 "GLY " " N  " " " 7 0 1 C2 
    4328 14 -12.2789 -10.4958 -9.9135 601 " " " " A 2 0 0 "GLY " " CA " " " 6 0 1 C2 
    4329 14 -11.5597 -11.8049 -9.60948 601 " " " " A 2 0 0 "GLY " " C  " " " 6 0 1 C2 
    4330 23 -11.6015 -12.2714 -8.52326 601 " " " " A 70 0 0 "GLY " " O  " " " 8 0 1 C2 
    4331 40 -10.5888 -12.2586 -10.4857 602 " " " " A 43 0 0 "SER " " N  " " " 7 0 1 C2 
    4332 14 -9.64971 -13.3288 -10.3649 602 " " " " A 2 0 0 "SER " " CA " " " 6 0 1 C2 
    4333 14 -8.51673 -12.9856 -9.35951 602 " " " " A 2 0 0 "SER " " C  " " " 6 0 1 C2 
    4334 23 -8.21202 -13.7795 -8.52421 602 " " " " A 70 0 0 "SER " " O  " " " 8 0 1 C2 
    4335 14 -9.07067 -13.6701 -11.7244 602 " " " " A 2 0 0 "SER " " CB " " " 6 0 1 C2 
    4336 23 -10.1111 -14.0811 -12.5447 602 " " " " A 70 0 0 "SER " " OG " " " 8 0 1 C2 
    4337 40 -7.99409 -11.7091 -9.38304 603 " " " " A 43 0 0 "THR " " N  " " " 7 0 1 C2 
    4338 14 -6.93332 -11.2253 -8.47922 603 " " " " A 2 0 0 "THR " " CA " " " 6 0 1 C2 
    4339 14 -7.34898 -11.1836 -7.00147 603 " " " " A 2 0 0 "THR " " C  " " " 6 0 1 C2 
    4340 23 -6.76762 -11.8504 -6.13288 603 " " " " A 70 0 0 "THR " " O  " " " 8 0 1 C2 
    4341 14 -6.48243 -9.81765 -8.91817 603 " " " " A 2 0 0 "THR " " CB " " " 6 0 1 C2 
    4342 23 -5.94607 -9.8211 -10.2125 603 " " " " A 70 0 0 "THR " " OG1" " " 8 0 1 C2 
    4343 14 -5.26368 -9.21332 -8.01683 603 " " " " A 2 0 0 "THR " " CG2" " " 6 0 1 C2 
    4344 40 -8.51307 -10.564 -6.76183 604 " " " " A 43 0 0 "MET " " N  " " " 7 0 1 C2 
    4345 14 -9.17527 -10.4755 -5.51241 604 " " " " A 2 0 0 "MET " " CA " " " 6 0 1 C2 
    4346 14 -9.6504 -11.8632 -5.00887 604 " " " " A 2 0 0 "MET " " C  " " " 6 0 1 C2 
    4347 23 -9.43438 -12.1327 -3.82451 604 " " " " A 70 0 0 "MET " " O  " " " 8 0 1 C2 
    4348 14 -10.4456 -9.44848 -5.63836 604 " " " " A 2 0 0 "MET " " CB " " " 6 0 1 C2 
    4349 14 -10.9541 -8.90018 -4.32071 604 " " " " A 2 0 0 "MET " " CG " " " 6 0 1 C2 
    4350 52 -9.76706 -7.77389 -3.5121 604 " " " " A 13 0 0 "MET " " SD " " " 16 0 1 C2 
    4351 14 -10.4514 -6.16499 -4.11124 604 " " " " A 2 0 0 "MET " " CE " " " 6 0 1 C2 
    4352 40 -10.2922 -12.6964 -5.84608 605 " " " " A 43 0 0 "GLY " " N  " " " 7 0 1 C2 
    4353 14 -10.7871 -14.0324 -5.54063 605 " " " " A 2 0 0 "GLY " " CA " " " 6 0 1 C2 
    4354 14 -9.69285 -14.9511 -5.01944 605 " " " " A 2 0 0 "GLY " " C  " " " 6 0 1 C2 
    4355 23 -9.98053 -15.8727 -4.24583 605 " " " " A 70 0 0 "GLY " " O  " " " 8 0 1 C2 
    4356 40 -8.43294 -14.8048 -5.53493 606 " " " " A 43 0 0 "ILE " " N  " " " 7 0 1 C2 
    4357 14 -7.26955 -15.5396 -4.98644 606 " " " " A 2 0 0 "ILE " " CA " " " 6 0 1 C2 
    4358 14 -7.0065 -15.0802 -3.51607 606 " " " " A 2 0 0 "ILE " " C  " " " 6 0 1 C2 
    4359 23 -7.08334 -15.8938 -2.65411 606 " " " " A 70 0 0 "ILE " " O  " " " 8 0 1 C2 
    4360 14 -6.08344 -15.6402 -5.90386 606 " " " " A 2 0 0 "ILE " " CB " " " 6 0 1 C2 
    4361 14 -6.43355 -16.3883 -7.17338 606 " " " " A 2 0 0 "ILE " " CG1" " " 6 0 1 C2 
    4362 14 -4.86346 -16.2802 -5.25091 606 " " " " A 2 0 0 "ILE " " CG2" " " 6 0 1 C2 
    4363 14 -5.36565 -16.4388 -8.23991 606 " " " " A 2 0 0 "ILE " " CD1" " " 6 0 1 C2 
    4364 40 -6.49446 -13.8593 -3.2275 607 " " " " A 43 0 0 "LEU " " N  " " " 7 0 1 C2 
    4365 14 -6.01465 -13.3823 -1.94309 607 " " " " A 2 0 0 "LEU " " CA " " " 6 0 1 C2 
    4366 14 -7.13159 -13.4548 -0.80646 607 " " " " A 2 0 0 "LEU " " C  " " " 6 0 1 C2 
    4367 23 -6.87228 -13.7915 0.318305 607 " " " " A 70 0 0 "LEU " " O  " " " 8 0 1 C2 
    4368 14 -5.58777 -11.8814 -2.01956 607 " " " " A 2 0 0 "LEU " " CB " " " 6 0 1 C2 
    4369 14 -4.64599 -11.478 -3.23878 607 " " " " A 2 0 0 "LEU " " CG " " " 6 0 1 C2 
    4370 14 -4.46772 -9.94943 -3.29383 607 " " " " A 2 0 0 "LEU " " CD1" " " 6 0 1 C2 
    4371 14 -3.30383 -12.1538 -3.22338 607 " " " " A 2 0 0 "LEU " " CD2" " " 6 0 1 C2 
    4372 40 -8.40595 -13.1651 -1.14135 608 " " " " A 43 0 0 "THR " " N  " " " 7 0 1 C2 
    4373 14 -9.56791 -13.3312 -0.297475 608 " " " " A 2 0 0 "THR " " CA " " " 6 0 1 C2 
    4374 14 -9.76419 -14.8108 0.117568 608 " " " " A 2 0 0 "THR " " C  " " " 6 0 1 C2 
    4375 23 -10.4419 -15.0672 1.1088 608 " " " " A 70 0 0 "THR " " O  " " " 8 0 1 C2 
    4376 14 -10.7469 -12.5003 -0.824485 608 " " " " A 2 0 0 "THR " " CB " " " 6 0 1 C2 
    4377 23 -11.1802 -12.97 -2.05096 608 " " " " A 70 0 0 "THR " " OG1" " " 8 0 1 C2 
    4378 14 -10.3715 -11.0037 -0.772498 608 " " " " A 2 0 0 "THR " " CG2" " " 6 0 1 C2 
    4379 40 -9.20999 -15.8287 -0.661996 609 " " " " A 43 0 0 "TRP " " N  " " " 7 0 1 C2 
    4380 14 -9.11953 -17.2346 -0.343803 609 " " " " A 2 0 0 "TRP " " CA " " " 6 0 1 C2 
    4381 14 -7.81788 -17.4473 0.445498 609 " " " " A 2 0 0 "TRP " " C  " " " 6 0 1 C2 
    4382 23 -7.79933 -18.1152 1.47422 609 " " " " A 70 0 0 "TRP " " O  " " " 8 0 1 C2 
    4383 14 -9.17283 -18.1034 -1.61364 609 " " " " A 2 0 0 "TRP " " CB " " " 6 0 1 C2 
    4384 14 -9.54008 -19.5539 -1.32498 609 " " " " A 2 0 0 "TRP " " CG " " " 6 0 1 C2 
    4385 14 -10.8149 -20.0192 -1.03242 609 " " " " A 2 0 0 "TRP " " CD1" " " 6 0 1 C2 
    4386 14 -8.69316 -20.6951 -1.26497 609 " " " " A 2 0 0 "TRP " " CD2" " " 6 0 1 C2 
    4387 40 -10.7841 -21.4043 -0.925954 609 " " " " A 43 0 0 "TRP " " NE1" " " 7 0 1 C2 
    4388 14 -9.47914 -21.8379 -0.990049 609 " " " " A 2 0 0 "TRP " " CE2" " " 6 0 1 C2 
    4389 14 -7.29263 -20.9169 -1.37704 609 " " " " A 2 0 0 "TRP " " CE3" " " 6 0 1 C2 
    4390 14 -8.90725 -23.1158 -0.710107 609 " " " " A 2 0 0 "TRP " " CZ2" " " 6 0 1 C2 
    4391 14 -6.72932 -22.1735 -1.13224 609 " " " " A 2 0 0 "TRP " " CZ3" " " 6 0 1 C2 
    4392 14 -7.50179 -23.229 -0.707029 609 " " " " A 2 0 0 "TRP " " CH2" " " 6 0 1 C2 
    4393 40 -6.61828 -17.006 0.0347851 610 " " " " A 43 0 0 "MET " " N  " " " 7 0 1 C2 
    4394 14 -5.33471 -17.2863 0.633988 610 " " " " A 2 0 0 "MET " " CA " " " 6 0 1 C2 
    4395 14 -4.90782 -16.5619 1.88294 610 " " " " A 2 0 0 "MET " " C  " " " 6 0 1 C2 
    4396 23 -4.01992 -17.0042 2.66763 610 " " " " A 70 0 0 "MET " " O  " " " 8 0 1 C2 
    4397 14 -4.21278 -17.1524 -0.525643 610 " " " " A 2 0 0 "MET " " CB " " " 6 0 1 C2 
    4398 14 -4.27498 -17.971 -1.78056 610 " " " " A 2 0 0 "MET " " CG " " " 6 0 1 C2 
    4399 52 -2.87445 -17.7535 -2.85781 610 " " " " A 13 0 0 "MET " " SD " " " 16 0 1 C2 
    4400 14 -1.74159 -19.0331 -2.09388 610 " " " " A 2 0 0 "MET " " CE " " " 6 0 1 C2 
    4401 40 -5.47933 -15.3539 2.13779 611 " " " " A 43 0 0 "PHE " " N  " " " 7 0 1 C2 
    4402 14 -5.2138 -14.455 3.19459 611 " " " " A 2 0 0 "PHE " " CA " " " 6 0 1 C2 
    4403 14 -6.4716 -14.2307 3.95882 611 " " " " A 2 0 0 "PHE " " C  " " " 6 0 1 C2 
    4404 23 -7.12077 -13.2135 3.85963 611 " " " " A 70 0 0 "PHE " " O  " " " 8 0 1 C2 
    4405 14 -4.53038 -13.0965 2.69885 611 " " " " A 2 0 0 "PHE " " CB " " " 6 0 1 C2 
    4406 14 -3.30637 -13.3147 1.97969 611 " " " " A 2 0 0 "PHE " " CG " " " 6 0 1 C2 
    4407 14 -3.25718 -13.6981 0.609168 611 " " " " A 2 0 0 "PHE " " CD1" " " 6 0 1 C2 
    4408 14 -2.03564 -13.2656 2.69403 611 " " " " A 2 0 0 "PHE " " CD2" " " 6 0 1 C2 
    4409 14 -2.07204 -13.8814 -0.129789 611 " " " " A 2 0 0 "PHE " " CE1" " " 6 0 1 C2 
    4410 14 -0.881939 -13.6455 1.98874 611 " " " " A 2 0 0 "PHE " " CE2" " " 6 0 1 C2 
    4411 14 -0.84951 -13.8854 0.587005 611 " " " " A 2 0 0 "PHE " " CZ " " " 6 0 1 C2 
    4412 40 -6.78764 -15.2137 4.74578 612 " " " " A 43 0 0 "VAL " " N  " " " 7 0 1 C2 
    4413 14 -7.85376 -15.2551 5.75044 612 " " " " A 2 0 0 "VAL " " CA " " " 6 0 1 C2 
    4414 14 -7.51619 -16.106 6.98547 612 " " " " A 2 0 0 "VAL " " C  " " " 6 0 1 C2 
    4415 23 -7.47404 -15.6722 8.16961 612 " " " " A 70 0 0 "VAL " " O  " " " 8 0 1 C2 
    4416 14 -9.23312 -15.2903 5.06881 612 " " " " A 2 0 0 "VAL " " CB " " " 6 0 1 C2 
    4417 14 -9.34975 -16.4445 4.05354 612 " " " " A 2 0 0 "VAL " " CG1" " " 6 0 1 C2 
    4418 14 -10.5245 -15.1534 5.99144 612 " " " " A 2 0 0 "VAL " " CG2" " " 6 0 1 C2 
    4419 40 -7.22736 -17.3674 6.669 613 " " " " A 43 0 0 "ASP " " N  " " " 7 0 1 C2 
    4420 14 -7.03994 -18.4842 7.58651 613 " " " " A 2 0 0 "ASP " " CA " " " 6 0 1 C2 
    4421 14 -5.79067 -19.2862 7.32398 613 " " " " A 2 0 0 "ASP " " C  " " " 6 0 1 C2 
    4422 23 -5.53706 -20.2659 8.04733 613 " " " " A 70 0 0 "ASP " " O  " " " 8 0 1 C2 
    4423 14 -8.36804 -19.3365 7.63028 613 " " " " A 2 0 0 "ASP " " CB " " " 6 0 1 C2 
    4424 14 -8.37368 -20.5468 6.59815 613 " " " " A 2 0 0 "ASP " " CG " " " 6 0 1 C2 
    4425 23 -7.99162 -20.3329 5.41874 613 " " " " A 70 0 0 "ASP " " OD1" " " 8 0 1 C2 
    4426 23 -9.01765 -21.5815 7.02793 613 " " " " A 70 0 0 "ASP " " OD2" " " 8 0 1 C2 
    4427 40 -4.95823 -18.8522 6.3442 614 " " " " A 43 0 0 "GLY " " N  " " " 7 0 1 C2 
    4428 14 -3.60562 -19.2504 5.96684 614 " " " " A 2 0 0 "GLY " " CA " " " 6 0 1 C2 
    4429 14 -3.49167 -20.2923 4.80229 614 " " " " A 2 0 0 "GLY " " C  " " " 6 0 1 C2 
    4430 23 -2.50681 -21.009 4.73835 614 " " " " A 70 0 0 "GLY " " O  " " " 8 0 1 C2 
    4431 40 -4.54744 -20.4154 3.96945 615 " " " " A 43 0 0 "HIS " " N  " " " 7 0 1 C2 
    4432 14 -4.66436 -21.5172 3.07486 615 " " " " A 2 0 0 "HIS " " CA " " " 6 0 1 C2 
    4433 14 -3.61 -21.1472 1.95196 615 " " " " A 2 0 0 "HIS " " C  " " " 6 0 1 C2 
    4434 23 -3.89075 -20.2158 1.23428 615 " " " " A 70 0 0 "HIS " " O  " " " 8 0 1 C2 
    4435 14 -6.11588 -21.6288 2.48758 615 " " " " A 2 0 0 "HIS " " CB " " " 6 0 1 C2 
    4436 14 -6.88044 -22.816 3.1492 615 " " " " A 2 0 0 "HIS " " CG " " " 6 0 1 C2 
    4437 40 -7.5918 -22.7025 4.32896 615 " " " " A 43 0 0 "HIS " " ND1" " " 7 0 1 C2 
    4438 14 -7.0281 -24.1481 2.78752 615 " " " " A 2 0 0 "HIS " " CD2" " " 6 0 1 C2 
    4439 14 -8.11895 -23.9297 4.65199 615 " " " " A 2 0 0 "HIS " " CE1" " " 6 0 1 C2 
    4440 40 -7.88802 -24.7581 3.67602 615 " " " " A 43 0 0 "HIS " " NE2" " " 7 0 1 C2 
    4441 40 -2.366 -21.7107 1.88262 616 " " " " A 43 0 0 "GLY " " N  " " " 7 0 1 C2 
    4442 14 -1.18831 -21.2262 1.11955 616 " " " " A 2 0 0 "GLY " " CA " " " 6 0 1 C2 
    4443 14 0.0250966 -21.1487 1.88204 616 " " " " A 2 0 0 "GLY " " C  " " " 6 0 1 C2 
    4444 23 1.06712 -20.9399 1.32522 616 " " " " A 70 0 0 "GLY " " O  " " " 8 0 1 C2 
    4445 40 -0.10685 -21.2736 3.18934 617 " " " " A 43 0 0 "SER " " N  " " " 7 0 1 C2 
    4446 14 0.967487 -21.351 4.15187 617 " " " " A 2 0 0 "SER " " CA " " " 6 0 1 C2 
    4447 14 1.91637 -22.5472 3.96714 617 " " " " A 2 0 0 "SER " " C  " " " 6 0 1 C2 
    4448 23 3.03718 -22.4861 4.53494 617 " " " " A 70 0 0 "SER " " O  " " " 8 0 1 C2 
    4449 14 0.291187 -21.2732 5.54897 617 " " " " A 2 0 0 "SER " " CB " " " 6 0 1 C2 
    4450 23 -0.333691 -22.5459 5.93372 617 " " " " A 70 0 0 "SER " " OG " " " 8 0 1 C2 
    4451 40 1.59026 -23.7028 3.37716 618 " " " " A 43 0 0 "GLY " " N  " " " 7 0 1 C2 
    4452 14 2.62353 -24.6593 3.01109 618 " " " " A 2 0 0 "GLY " " CA " " " 6 0 1 C2 
    4453 14 3.49982 -24.2776 1.75124 618 " " " " A 2 0 0 "GLY " " C  " " " 6 0 1 C2 
    4454 23 4.57447 -24.8269 1.57444 618 " " " " A 70 0 0 "GLY " " O  " " " 8 0 1 C2 
    4455 40 3.21346 -23.2128 0.985928 619 " " " " A 43 0 0 "LEU " " N  " " " 7 0 1 C2 
    4456 14 4.1517 -22.7194 -0.0294105 619 " " " " A 2 0 0 "LEU " " CA " " " 6 0 1 C2 
    4457 14 5.10748 -21.65 0.535857 619 " " " " A 2 0 0 "LEU " " C  " " " 6 0 1 C2 
    4458 23 6.17843 -21.5326 -0.0188362 619 " " " " A 70 0 0 "LEU " " O  " " " 8 0 1 C2 
    4459 14 3.35119 -21.9325 -1.10556 619 " " " " A 2 0 0 "LEU " " CB " " " 6 0 1 C2 
    4460 14 2.47685 -22.7425 -2.1105 619 " " " " A 2 0 0 "LEU " " CG " " " 6 0 1 C2 
    4461 14 1.47391 -21.9806 -2.91774 619 " " " " A 2 0 0 "LEU " " CD1" " " 6 0 1 C2 
    4462 14 3.33964 -23.5089 -3.06883 619 " " " " A 2 0 0 "LEU " " CD2" " " 6 0 1 C2 
    4463 40 4.68849 -20.8312 1.50099 620 " " " " A 43 0 0 "MET " " N  " " " 7 0 1 C2 
    4464 14 5.35618 -19.6453 1.91633 620 " " " " A 2 0 0 "MET " " CA " " " 6 0 1 C2 
    4465 14 4.96101 -19.2674 3.29295 620 " " " " A 2 0 0 "MET " " C  " " " 6 0 1 C2 
    4466 23 3.94899 -19.6731 3.77844 620 " " " " A 70 0 0 "MET " " O  " " " 8 0 1 C2 
    4467 14 5.14677 -18.4664 0.959016 620 " " " " A 2 0 0 "MET " " CB " " " 6 0 1 C2 
    4468 14 3.74639 -18.2546 0.509343 620 " " " " A 2 0 0 "MET " " CG " " " 6 0 1 C2 
    4469 52 3.429 -16.7627 -0.450811 620 " " " " A 13 0 0 "MET " " SD " " " 16 0 1 C2 
    4470 14 1.65077 -16.9483 -0.815562 620 " " " " A 2 0 0 "MET " " CE " " " 6 0 1 C2 
    4471 40 5.82676 -18.4931 3.96434 621 " " " " A 43 0 0 "ASN " " N  " " " 7 0 1 C2 
    4472 14 5.75891 -18.1567 5.38455 621 " " " " A 2 0 0 "ASN " " CA " " " 6 0 1 C2 
    4473 14 4.92978 -16.9159 5.58051 621 " " " " A 2 0 0 "ASN " " C  " " " 6 0 1 C2 
    4474 23 5.34397 -15.8291 5.15265 621 " " " " A 70 0 0 "ASN " " O  " " " 8 0 1 C2 
    4475 14 7.22876 -17.8167 5.83271 621 " " " " A 2 0 0 "ASN " " CB " " " 6 0 1 C2 
    4476 14 7.45959 -17.7576 7.28697 621 " " " " A 2 0 0 "ASN " " CG " " " 6 0 1 C2 
    4477 23 7.35151 -18.8132 7.95289 621 " " " " A 70 0 0 "ASN " " OD1" " " 8 0 1 C2 
    4478 40 7.8042 -16.6359 7.82497 621 " " " " A 43 0 0 "ASN " " ND2" " " 7 0 1 C2 
    4479 40 3.8596 -16.9553 6.38462 622 " " " " A 43 0 0 "TYR " " N  " " " 7 0 1 C2 
    4480 14 3.13384 -15.8208 6.82439 622 " " " " A 2 0 0 "TYR " " CA " " " 6 0 1 C2 
    4481 14 2.11528 -16.2129 7.92843 622 " " " " A 2 0 0 "TYR " " C  " " " 6 0 1 C2 
    4482 23 1.78739 -17.3531 8.13203 622 " " " " A 70 0 0 "TYR " " O  " " " 8 0 1 C2 
    4483 14 2.40057 -15.0749 5.65263 622 " " " " A 2 0 0 "TYR " " CB " " " 6 0 1 C2 
    4484 14 1.37179 -15.8969 4.80105 622 " " " " A 2 0 0 "TYR " " CG " " " 6 0 1 C2 
    4485 14 1.80906 -16.9776 4.01256 622 " " " " A 2 0 0 "TYR " " CD1" " " 6 0 1 C2 
    4486 14 0.0136029 -15.4723 4.84253 622 " " " " A 2 0 0 "TYR " " CD2" " " 6 0 1 C2 
    4487 14 0.851024 -17.745 3.31083 622 " " " " A 2 0 0 "TYR " " CE1" " " 6 0 1 C2 
    4488 14 -0.927574 -16.3506 4.23887 622 " " " " A 2 0 0 "TYR " " CE2" " " 6 0 1 C2 
    4489 14 -0.506436 -17.4555 3.51573 622 " " " " A 2 0 0 "TYR " " CZ " " " 6 0 1 C2 
    4490 23 -1.4842 -18.2196 2.89956 622 " " " " A 70 0 0 "TYR " " OH " " " 8 0 1 C2 
    4491 40 1.62725 -15.1918 8.61907 623 " " " " A 43 0 0 "THR " " N  " " " 7 0 1 C2 
    4492 14 0.61808 -15.2766 9.68006 623 " " " " A 2 0 0 "THR " " CA " " " 6 0 1 C2 
    4493 14 -0.794529 -15.2616 9.11673 623 " " " " A 2 0 0 "THR " " C  " " " 6 0 1 C2 
    4494 23 -1.13822 -14.349 8.39191 623 " " " " A 70 0 0 "THR " " O  " " " 8 0 1 C2 
    4495 14 0.844013 -14.1863 10.7805 623 " " " " A 2 0 0 "THR " " CB " " " 6 0 1 C2 
    4496 23 0.999855 -12.9053 10.0708 623 " " " " A 70 0 0 "THR " " OG1" " " 8 0 1 C2 
    4497 14 2.03881 -14.2973 11.6961 623 " " " " A 2 0 0 "THR " " CG2" " " 6 0 1 C2 
    4498 40 -1.69636 -16.1714 9.48397 624 " " " " A 43 0 0 "PRO " " N  " " " 7 0 1 C2 
    4499 14 -3.09069 -16.1364 9.06268 624 " " " " A 2 0 0 "PRO " " CA " " " 6 0 1 C2 
    4500 14 -3.8694 -14.983 9.79075 624 " " " " A 2 0 0 "PRO " " C  " " " 6 0 1 C2 
    4501 23 -3.75809 -14.7151 11.0082 624 " " " " A 70 0 0 "PRO " " O  " " " 8 0 1 C2 
    4502 14 -3.74986 -17.4273 9.39416 624 " " " " A 2 0 0 "PRO " " CB " " " 6 0 1 C2 
    4503 14 -2.90348 -17.9995 10.5373 624 " " " " A 2 0 0 "PRO " " CG " " " 6 0 1 C2 
    4504 14 -1.45501 -17.3955 10.3169 624 " " " " A 2 0 0 "PRO " " CD " " " 6 0 1 C2 
    4505 40 -4.58746 -14.2393 8.93466 625 " " " " A 43 0 0 "GLN " " N  " " " 7 0 1 C2 
    4506 14 -5.50732 -13.0955 9.21841 625 " " " " A 2 0 0 "GLN " " CA " " " 6 0 1 C2 
    4507 14 -6.16576 -12.6341 7.94173 625 " " " " A 2 0 0 "GLN " " C  " " " 6 0 1 C2 
    4508 23 -5.49781 -12.6432 6.92159 625 " " " " A 70 0 0 "GLN " " O  " " " 8 0 1 C2 
    4509 14 -4.75037 -11.9298 10.0509 625 " " " " A 2 0 0 "GLN " " CB " " " 6 0 1 C2 
    4510 14 -3.45198 -11.3842 9.38926 625 " " " " A 2 0 0 "GLN " " CG " " " 6 0 1 C2 
    4511 14 -2.06976 -11.5908 10.0945 625 " " " " A 2 0 0 "GLN " " CD " " " 6 0 1 C2 
    4512 23 -1.05182 -11.0938 9.66041 625 " " " " A 70 0 0 "GLN " " OE1" " " 8 0 1 C2 
    4513 40 -1.99464 -12.3805 11.162 625 " " " " A 43 0 0 "GLN " " NE2" " " 7 0 1 C2 
    4514 40 -7.40546 -12.0753 7.99559 626 " " " " A 43 0 0 "PRO " " N  " " " 7 0 1 C2 
    4515 14 -8.06248 -11.4877 6.85642 626 " " " " A 2 0 0 "PRO " " CA " " " 6 0 1 C2 
    4516 14 -7.45293 -10.1177 6.3878 626 " " " " A 2 0 0 "PRO " " C  " " " 6 0 1 C2 
    4517 23 -6.45717 -9.60967 6.91238 626 " " " " A 70 0 0 "PRO " " O  " " " 8 0 1 C2 
    4518 14 -9.48431 -11.2992 7.22178 626 " " " " A 2 0 0 "PRO " " CB " " " 6 0 1 C2 
    4519 14 -9.58564 -11.4823 8.70508 626 " " " " A 2 0 0 "PRO " " CG " " " 6 0 1 C2 
    4520 14 -8.31397 -12.2291 9.08868 626 " " " " A 2 0 0 "PRO " " CD " " " 6 0 1 C2 
    4521 40 -8.02922 -9.4571 5.36958 627 " " " " A 43 0 0 "LEU " " N  " " " 7 0 1 C2 
    4522 14 -7.48419 -8.22944 4.75237 627 " " " " A 2 0 0 "LEU " " CA " " " 6 0 1 C2 
    4523 14 -7.95542 -7.05699 5.60737 627 " " " " A 2 0 0 "LEU " " C  " " " 6 0 1 C2 
    4524 23 -8.94363 -7.08368 6.3514 627 " " " " A 70 0 0 "LEU " " O  " " " 8 0 1 C2 
    4525 14 -7.91924 -8.11197 3.28938 627 " " " " A 2 0 0 "LEU " " CB " " " 6 0 1 C2 
    4526 14 -7.4605 -9.35226 2.5183 627 " " " " A 2 0 0 "LEU " " CG " " " 6 0 1 C2 
    4527 14 -8.57246 -10.4057 2.49144 627 " " " " A 2 0 0 "LEU " " CD1" " " 6 0 1 C2 
    4528 14 -6.9358 -9.05033 1.09482 627 " " " " A 2 0 0 "LEU " " CD2" " " 6 0 1 C2 
    4529 40 -7.17657 -6.00771 5.42129 628 " " " " A 43 0 0 "MET " " N  " " " 7 0 1 C2 
    4530 14 -7.43903 -4.70188 5.99497 628 " " " " A 2 0 0 "MET " " CA " " " 6 0 1 C2 
    4531 14 -8.40971 -3.86597 5.11476 628 " " " " A 2 0 0 "MET " " C  " " " 6 0 1 C2 
    4532 23 -8.17934 -3.62443 3.94055 628 " " " " A 70 0 0 "MET " " O  " " " 8 0 1 C2 
    4533 14 -6.06916 -4.02875 6.2916 628 " " " " A 2 0 0 "MET " " CB " " " 6 0 1 C2 
    4534 14 -6.24428 -2.67623 7.05884 628 " " " " A 2 0 0 "MET " " CG " " " 6 0 1 C2 
    4535 52 -6.31352 -1.12537 6.10422 628 " " " " A 13 0 0 "MET " " SD " " " 16 0 1 C2 
    4536 14 -6.79515 -0.0996048 7.52404 628 " " " " A 2 0 0 "MET " " CE " " " 6 0 1 C2 
    4537 40 -9.50303 -3.32888 5.69573 629 " " " " A 43 0 0 "ALA " " N  " " " 7 0 1 C2 
    4538 14 -10.7124 -2.76741 5.05134 629 " " " " A 2 0 0 "ALA " " CA " " " 6 0 1 C2 
    4539 14 -10.5183 -1.69866 3.96663 629 " " " " A 2 0 0 "ALA " " C  " " " 6 0 1 C2 
    4540 23 -10.9565 -1.97602 2.87829 629 " " " " A 70 0 0 "ALA " " O  " " " 8 0 1 C2 
    4541 14 -11.6432 -2.37815 6.11585 629 " " " " A 2 0 0 "ALA " " CB " " " 6 0 1 C2 
    4542 40 -10.0015 -0.483733 4.21432 630 " " " " A 43 0 0 "PRO " " N  " " " 7 0 1 C2 
    4543 14 -9.83131 0.505383 3.16178 630 " " " " A 2 0 0 "PRO " " CA " " " 6 0 1 C2 
    4544 14 -8.78108 0.0740593 2.09094 630 " " " " A 2 0 0 "PRO " " C  " " " 6 0 1 C2 
    4545 23 -8.81322 0.557225 0.956609 630 " " " " A 70 0 0 "PRO " " O  " " " 8 0 1 C2 
    4546 14 -9.48073 1.83798 3.89324 630 " " " " A 2 0 0 "PRO " " CB " " " 6 0 1 C2 
    4547 14 -8.88719 1.3027 5.25747 630 " " " " A 2 0 0 "PRO " " CG " " " 6 0 1 C2 
    4548 14 -9.70003 0.00335009 5.50507 630 " " " " A 2 0 0 "PRO " " CD " " " 6 0 1 C2 
    4549 40 -7.8602 -0.841613 2.37558 631 " " " " A 43 0 0 "MET " " N  " " " 7 0 1 C2 
    4550 14 -6.84982 -1.37803 1.40241 631 " " " " A 2 0 0 "MET " " CA " " " 6 0 1 C2 
    4551 14 -7.52639 -2.25145 0.24834 631 " " " " A 2 0 0 "MET " " C  " " " 6 0 1 C2 
    4552 23 -6.99897 -2.3132 -0.839757 631 " " " " A 70 0 0 "MET " " O  " " " 8 0 1 C2 
    4553 14 -5.66275 -2.1377 2.11738 631 " " " " A 2 0 0 "MET " " CB " " " 6 0 1 C2 
    4554 14 -4.42372 -2.1891 1.29543 631 " " " " A 2 0 0 "MET " " CG " " " 6 0 1 C2 
    4555 52 -2.99296 -2.51607 2.29843 631 " " " " A 13 0 0 "MET " " SD " " " 16 0 1 C2 
    4556 14 -1.71273 -1.91731 1.10924 631 " " " " A 2 0 0 "MET " " CE " " " 6 0 1 C2 
    4557 40 -8.82657 -2.57897 0.419701 632 " " " " A 43 0 0 "ILE " " N  " " " 7 0 1 C2 
    4558 14 -9.73047 -3.12134 -0.612102 632 " " " " A 2 0 0 "ILE " " CA " " " 6 0 1 C2 
    4559 14 -9.85022 -2.1746 -1.78795 632 " " " " A 2 0 0 "ILE " " C  " " " 6 0 1 C2 
    4560 23 -9.76581 -2.53199 -2.931 632 " " " " A 70 0 0 "ILE " " O  " " " 8 0 1 C2 
    4561 14 -11.0818 -3.61096 0.0411271 632 " " " " A 2 0 0 "ILE " " CB " " " 6 0 1 C2 
    4562 14 -10.9994 -4.66747 1.08716 632 " " " " A 2 0 0 "ILE " " CG1" " " 6 0 1 C2 
    4563 14 -12.264 -4.00364 -0.887368 632 " " " " A 2 0 0 "ILE " " CG2" " " 6 0 1 C2 
    4564 14 -10.5146 -5.98266 0.51921 632 " " " " A 2 0 0 "ILE " " CD1" " " 6 0 1 C2 
    4565 40 -9.98523 -0.904533 -1.47873 633 " " " " A 43 0 0 "GLY " " N  " " " 7 0 1 C2 
    4566 14 -10.0824 0.15228 -2.44961 633 " " " " A 2 0 0 "GLY " " CA " " " 6 0 1 C2 
    4567 14 -8.70755 0.521226 -3.07696 633 " " " " A 2 0 0 "GLY " " C  " " " 6 0 1 C2 
    4568 23 -8.68702 0.806565 -4.27545 633 " " " " A 70 0 0 "GLY " " O  " " " 8 0 1 C2 
    4569 40 -7.53434 0.194531 -2.46296 634 " " " " A 43 0 0 "LEU " " N  " " " 7 0 1 C2 
    4570 14 -6.13451 0.193303 -3.01676 634 " " " " A 2 0 0 "LEU " " CA " " " 6 0 1 C2 
    4571 14 -6.09244 -0.866851 -4.10536 634 " " " " A 2 0 0 "LEU " " C  " " " 6 0 1 C2 
    4572 23 -5.89321 -0.5181 -5.22933 634 " " " " A 70 0 0 "LEU " " O  " " " 8 0 1 C2 
    4573 14 -5.1393 0.0973099 -1.85116 634 " " " " A 2 0 0 "LEU " " CB " " " 6 0 1 C2 
    4574 14 -3.70977 0.541093 -2.18658 634 " " " " A 2 0 0 "LEU " " CG " " " 6 0 1 C2 
    4575 14 -2.97555 1.24883 -1.08013 634 " " " " A 2 0 0 "LEU " " CD1" " " 6 0 1 C2 
    4576 14 -2.80929 -0.610709 -2.77597 634 " " " " A 2 0 0 "LEU " " CD2" " " 6 0 1 C2 
    4577 40 -6.40654 -2.16567 -3.78739 635 " " " " A 43 0 0 "ILE " " N  " " " 7 0 1 C2 
    4578 14 -6.26888 -3.29082 -4.67948 635 " " " " A 2 0 0 "ILE " " CA " " " 6 0 1 C2 
    4579 14 -7.30081 -3.1356 -5.92334 635 " " " " A 2 0 0 "ILE " " C  " " " 6 0 1 C2 
    4580 23 -6.82743 -3.32413 -7.01459 635 " " " " A 70 0 0 "ILE " " O  " " " 8 0 1 C2 
    4581 14 -6.44029 -4.64424 -3.94038 635 " " " " A 2 0 0 "ILE " " CB " " " 6 0 1 C2 
    4582 14 -5.21098 -4.8119 -2.96876 635 " " " " A 2 0 0 "ILE " " CG1" " " 6 0 1 C2 
    4583 14 -6.65741 -6.0119 -4.67259 635 " " " " A 2 0 0 "ILE " " CG2" " " 6 0 1 C2 
    4584 14 -5.39785 -6.07175 -2.05964 635 " " " " A 2 0 0 "ILE " " CD1" " " 6 0 1 C2 
    4585 40 -8.54705 -2.68494 -5.68526 636 " " " " A 43 0 0 "ILE " " N  " " " 7 0 1 C2 
    4586 14 -9.49842 -2.41722 -6.79986 636 " " " " A 2 0 0 "ILE " " CA " " " 6 0 1 C2 
    4587 14 -8.89694 -1.42546 -7.82536 636 " " " " A 2 0 0 "ILE " " C  " " " 6 0 1 C2 
    4588 23 -8.91552 -1.69664 -9.05626 636 " " " " A 70 0 0 "ILE " " O  " " " 8 0 1 C2 
    4589 14 -10.9851 -2.08453 -6.30809 636 " " " " A 2 0 0 "ILE " " CB " " " 6 0 1 C2 
    4590 14 -11.7161 -3.25695 -5.65479 636 " " " " A 2 0 0 "ILE " " CG1" " " 6 0 1 C2 
    4591 14 -11.8782 -1.50941 -7.43298 636 " " " " A 2 0 0 "ILE " " CG2" " " 6 0 1 C2 
    4592 14 -12.7586 -2.87235 -4.64885 636 " " " " A 2 0 0 "ILE " " CD1" " " 6 0 1 C2 
    4593 40 -8.25494 -0.363959 -7.40352 637 " " " " A 43 0 0 "ALA " " N  " " " 7 0 1 C2 
    4594 14 -7.85124 0.713273 -8.31719 637 " " " " A 2 0 0 "ALA " " CA " " " 6 0 1 C2 
    4595 14 -6.50967 0.445599 -8.99837 637 " " " " A 2 0 0 "ALA " " C  " " " 6 0 1 C2 
    4596 23 -6.4675 0.507584 -10.228 637 " " " " A 70 0 0 "ALA " " O  " " " 8 0 1 C2 
    4597 14 -7.65618 1.97061 -7.36909 637 " " " " A 2 0 0 "ALA " " CB " " " 6 0 1 C2 
    4598 40 -5.38038 0.0654305 -8.31771 638 " " " " A 43 0 0 "VAL " " N  " " " 7 0 1 C2 
    4599 14 -4.1321 -0.285503 -8.95831 638 " " " " A 2 0 0 "VAL " " CA " " " 6 0 1 C2 
    4600 14 -4.12736 -1.38382 -10.1333 638 " " " " A 2 0 0 "VAL " " C  " " " 6 0 1 C2 
    4601 23 -3.39899 -1.2502 -11.0733 638 " " " " A 70 0 0 "VAL " " O  " " " 8 0 1 C2 
    4602 14 -3.09132 -0.554 -7.87895 638 " " " " A 2 0 0 "VAL " " CB " " " 6 0 1 C2 
    4603 14 -3.06684 0.564156 -6.76232 638 " " " " A 2 0 0 "VAL " " CG1" " " 6 0 1 C2 
    4604 14 -3.33663 -1.97874 -7.19751 638 " " " " A 2 0 0 "VAL " " CG2" " " 6 0 1 C2 
    4605 40 -4.94343 -2.43925 -9.9585 639 " " " " A 43 0 0 "ILE " " N  " " " 7 0 1 C2 
    4606 14 -5.11162 -3.50802 -10.9536 639 " " " " A 2 0 0 "ILE " " CA " " " 6 0 1 C2 
    4607 14 -5.82839 -2.81489 -12.1614 639 " " " " A 2 0 0 "ILE " " C  " " " 6 0 1 C2 
    4608 23 -5.41272 -3.08067 -13.3226 639 " " " " A 70 0 0 "ILE " " O  " " " 8 0 1 C2 
    4609 14 -5.92511 -4.71397 -10.3813 639 " " " " A 2 0 0 "ILE " " CB " " " 6 0 1 C2 
    4610 14 -5.31783 -5.45811 -9.1031 639 " " " " A 2 0 0 "ILE " " CG1" " " 6 0 1 C2 
    4611 14 -6.34359 -5.74223 -11.461 639 " " " " A 2 0 0 "ILE " " CG2" " " 6 0 1 C2 
    4612 14 -3.89504 -5.7882 -9.26782 639 " " " " A 2 0 0 "ILE " " CD1" " " 6 0 1 C2 
    4613 40 -6.86537 -2.01692 -11.9479 640 " " " " A 43 0 0 "TRP " " N  " " " 7 0 1 C2 
    4614 14 -7.59722 -1.31351 -12.9257 640 " " " " A 2 0 0 "TRP " " CA " " " 6 0 1 C2 
    4615 14 -6.68477 -0.286361 -13.666 640 " " " " A 2 0 0 "TRP " " C  " " " 6 0 1 C2 
    4616 23 -6.64709 -0.187152 -14.8617 640 " " " " A 70 0 0 "TRP " " O  " " " 8 0 1 C2 
    4617 14 -8.83787 -0.647529 -12.2694 640 " " " " A 2 0 0 "TRP " " CB " " " 6 0 1 C2 
    4618 14 -9.82091 -0.307063 -13.3129 640 " " " " A 2 0 0 "TRP " " CG " " " 6 0 1 C2 
    4619 14 -9.85339 0.879807 -13.9487 640 " " " " A 2 0 0 "TRP " " CD1" " " 6 0 1 C2 
    4620 14 -10.9883 -1.0693 -13.8458 640 " " " " A 2 0 0 "TRP " " CD2" " " 6 0 1 C2 
    4621 40 -10.9278 0.85518 -14.8388 640 " " " " A 43 0 0 "TRP " " NE1" " " 7 0 1 C2 
    4622 14 -11.6374 -0.238502 -14.7849 640 " " " " A 2 0 0 "TRP " " CE2" " " 6 0 1 C2 
    4623 14 -11.3888 -2.37536 -13.67 640 " " " " A 2 0 0 "TRP " " CE3" " " 6 0 1 C2 
    4624 14 -12.854 -0.636394 -15.3616 640 " " " " A 2 0 0 "TRP " " CZ2" " " 6 0 1 C2 
    4625 14 -12.6169 -2.80147 -14.2659 640 " " " " A 2 0 0 "TRP " " CZ3" " " 6 0 1 C2 
    4626 14 -13.3214 -1.92578 -15.09 640 " " " " A 2 0 0 "TRP " " CH2" " " 6 0 1 C2 
    4627 40 -5.81704 0.399411 -12.9176 641 " " " " A 43 0 0 "GLY " " N  " " " 7 0 1 C2 
    4628 14 -4.87877 1.4832 -13.4006 641 " " " " A 2 0 0 "GLY " " CA " " " 6 0 1 C2 
    4629 14 -3.83558 0.86493 -14.2473 641 " " " " A 2 0 0 "GLY " " C  " " " 6 0 1 C2 
    4630 23 -3.29649 1.54688 -15.1567 641 " " " " A 70 0 0 "GLY " " O  " " " 8 0 1 C2 
    4631 40 -3.45169 -0.333926 -14.0093 642 " " " " A 43 0 0 "LEU " " N  " " " 7 0 1 C2 
    4632 14 -2.36208 -1.04799 -14.7161 642 " " " " A 2 0 0 "LEU " " CA " " " 6 0 1 C2 
    4633 14 -2.91565 -1.69718 -16.0236 642 " " " " A 2 0 0 "LEU " " C  " " " 6 0 1 C2 
    4634 23 -2.4082 -1.6219 -17.1057 642 " " " " A 70 0 0 "LEU " " O  " " " 8 0 1 C2 
    4635 14 -1.92746 -2.19091 -13.784 642 " " " " A 2 0 0 "LEU " " CB " " " 6 0 1 C2 
    4636 14 -0.971497 -3.23532 -14.3449 642 " " " " A 2 0 0 "LEU " " CG " " " 6 0 1 C2 
    4637 14 0.411792 -2.67519 -14.4582 642 " " " " A 2 0 0 "LEU " " CD1" " " 6 0 1 C2 
    4638 14 -0.931973 -4.57135 -13.5603 642 " " " " A 2 0 0 "LEU " " CD2" " " 6 0 1 C2 
    4639 40 -4.04281 -2.44308 -15.8328 643 " " " " A 43 0 0 "SER " " N  " " " 7 0 1 C2 
    4640 14 -4.80032 -3.15099 -16.9182 643 " " " " A 2 0 0 "SER " " CA " " " 6 0 1 C2 
    4641 14 -5.21797 -2.21834 -18.0819 643 " " " " A 2 0 0 "SER " " C  " " " 6 0 1 C2 
    4642 23 -4.61086 -2.42612 -19.1599 643 " " " " A 70 0 0 "SER " " O  " " " 8 0 1 C2 
    4643 14 -5.95824 -3.96398 -16.2495 643 " " " " A 2 0 0 "SER " " CB " " " 6 0 1 C2 
    4644 23 -5.38459 -4.95939 -15.4003 643 " " " " A 70 0 0 "SER " " OG " " " 8 0 1 C2 
    4645 40 -6.06121 -1.21366 -17.8487 644 " " " " A 43 0 0 "THR " " N  " " " 7 0 1 C2 
    4646 14 -6.46017 -0.137839 -18.7715 644 " " " " A 2 0 0 "THR " " CA " " " 6 0 1 C2 
    4647 14 -5.32622 0.629868 -19.4922 644 " " " " A 2 0 0 "THR " " C  " " " 6 0 1 C2 
    4648 23 -5.50901 1.32705 -20.515 644 " " " " A 70 0 0 "THR " " O  " " " 8 0 1 C2 
    4649 14 -7.50229 0.789643 -18.0956 644 " " " " A 2 0 0 "THR " " CB " " " 6 0 1 C2 
    4650 23 -6.89373 1.46901 -16.9601 644 " " " " A 70 0 0 "THR " " OG1" " " 8 0 1 C2 
    4651 14 -8.85277 0.192979 -17.5925 644 " " " " A 2 0 0 "THR " " CG2" " " 6 0 1 C2 
    4652 40 -4.04544 0.513295 -18.9431 645 " " " " A 43 0 0 "ASH " " N  " " " 7 0 1 C2 
    4653 14 -2.84118 1.04796 -19.5467 645 " " " " A 2 0 0 "ASH " " CA " " " 6 0 1 C2 
    4654 14 -2.13834 0.0209587 -20.4732 645 " " " " A 2 0 0 "ASH " " C  " " " 6 0 1 C2 
    4655 23 -1.68667 0.349942 -21.5536 645 " " " " A 70 0 0 "ASH " " O  " " " 8 0 1 C2 
    4656 14 -1.75824 1.43371 -18.5012 645 " " " " A 2 0 0 "ASH " " CB " " " 6 0 1 C2 
    4657 14 -0.644749 2.33453 -19.05 645 " " " " A 2 0 0 "ASH " " CG " " " 6 0 1 C2 
    4658 23 0.47134 2.46251 -18.6068 645 " " " " A 70 0 0 "ASH " " OD1" " " 8 0 1 C2 
    4659 23 -1.06636 3.09214 -20.1431 645 " " " " A 70 0 0 "ASH " " OD2" " " 8 0 1 C2 
    4660 40 -1.91534 -1.20687 -19.9195 646 " " " " A 43 0 0 "TYR " " N  " " " 7 0 1 C2 
    4661 14 -1.31162 -2.35176 -20.7371 646 " " " " A 2 0 0 "TYR " " CA " " " 6 0 1 C2 
    4662 14 -2.10285 -2.7812 -21.9792 646 " " " " A 2 0 0 "TYR " " C  " " " 6 0 1 C2 
    4663 23 -1.48219 -3.41146 -22.8958 646 " " " " A 70 0 0 "TYR " " O  " " " 8 0 1 C2 
    4664 14 -1.10201 -3.55738 -19.738 646 " " " " A 2 0 0 "TYR " " CB " " " 6 0 1 C2 
    4665 14 0.25758 -3.56659 -19.0919 646 " " " " A 2 0 0 "TYR " " CG " " " 6 0 1 C2 
    4666 14 1.0812 -4.74533 -19.3137 646 " " " " A 2 0 0 "TYR " " CD1" " " 6 0 1 C2 
    4667 14 0.635837 -2.50857 -18.1843 646 " " " " A 2 0 0 "TYR " " CD2" " " 6 0 1 C2 
    4668 14 2.36392 -4.78718 -18.6946 646 " " " " A 2 0 0 "TYR " " CE1" " " 6 0 1 C2 
    4669 14 1.91257 -2.60824 -17.564 646 " " " " A 2 0 0 "TYR " " CE2" " " 6 0 1 C2 
    4670 14 2.76759 -3.68822 -17.8576 646 " " " " A 2 0 0 "TYR " " CZ " " " 6 0 1 C2 
    4671 23 3.98529 -3.73643 -17.1365 646 " " " " A 70 0 0 "TYR " " OH " " " 8 0 1 C2 
    4672 40 -3.4479 -2.48476 -22.0471 647 " " " " A 43 0 0 "GLU " " N  " " " 7 0 1 C2 
    4673 14 -4.36255 -2.6057 -23.1134 647 " " " " A 2 0 0 "GLU " " CA " " " 6 0 1 C2 
    4674 14 -3.85236 -1.72846 -24.2402 647 " " " " A 2 0 0 "GLU " " C  " " " 6 0 1 C2 
    4675 23 -4.04864 -2.07684 -25.3909 647 " " " " A 70 0 0 "GLU " " O  " " " 8 0 1 C2 
    4676 14 -5.78151 -2.21726 -22.6942 647 " " " " A 2 0 0 "GLU " " CB " " " 6 0 1 C2 
    4677 14 -6.44275 -3.3363 -21.7819 647 " " " " A 2 0 0 "GLU " " CG " " " 6 0 1 C2 
    4678 14 -6.91642 -4.56279 -22.454 647 " " " " A 2 0 0 "GLU " " CD " " " 6 0 1 C2 
    4679 23 -7.34361 -4.41816 -23.6226 647 " " " " A 70 0 0 "GLU " " OE1" " " 8 0 1 C2 
    4680 23 -6.90239 -5.72546 -21.9462 647 " " " " A 70 0 0 "GLU " " OE2" " " 8 0 1 C2 
    4681 40 -3.12345 -0.574981 -23.9801 648 " " " " A 43 0 0 "VAL " " N  " " " 7 0 1 C2 
    4682 14 -2.5619 0.323193 -24.9771 648 " " " " A 2 0 0 "VAL " " CA " " " 6 0 1 C2 
    4683 14 -1.23055 -0.153693 -25.479 648 " " " " A 2 0 0 "VAL " " C  " " " 6 0 1 C2 
    4684 23 -0.771279 0.165826 -26.5966 648 " " " " A 70 0 0 "VAL " " O  " " " 8 0 1 C2 
    4685 14 -2.27382 1.67797 -24.2619 648 " " " " A 2 0 0 "VAL " " CB " " " 6 0 1 C2 
    4686 14 -1.65463 2.67733 -25.3454 648 " " " " A 2 0 0 "VAL " " CG1" " " 6 0 1 C2 
    4687 14 -3.46657 2.27512 -23.4788 648 " " " " A 2 0 0 "VAL " " CG2" " " 6 0 1 C2 
    4688 40 -0.686325 -1.1242 -24.8135 649 " " " " A 43 0 0 "PHE " " N  " " " 7 0 1 C2 
    4689 14 0.540588 -1.7812 -25.248 649 " " " " A 2 0 0 "PHE " " CA " " " 6 0 1 C2 
    4690 14 0.209469 -3.04918 -26.0204 649 " " " " A 2 0 0 "PHE " " C  " " " 6 0 1 C2 
    4691 23 0.80281 -3.32867 -27.0884 649 " " " " A 70 0 0 "PHE " " O  " " " 8 0 1 C2 
    4692 14 1.45544 -2.07988 -24.1043 649 " " " " A 2 0 0 "PHE " " CB " " " 6 0 1 C2
[truncated: 11,590,061 more chars]
