# Supplementary material for: Inhibition Mechanism of Anti-TB Drug SQ109: Allosteric Inhibition of TMM Translocation of Mycobacterium Tuberculosis MmpL3 Transporter
Source: J Chem Inf Model. 2023 Aug 17;63(16):5356–74. doi: 10.1021/acs.jcim.3c00616 (PMC10466384; doi:10.1021/acs.jcim.3c00616)
Supplement: Supplementary file 2 — ci3c00616_si_002.zip [file ci3c00616_si_002.zip › data/TM7-TM8_conformchange/6AJF_apo_traj2_0ns.mae]

{
  s_m_m2io_version
  :::
  2.0.0
}
f_m_ct {
  s_m_title
  r_chorus_box_ax
  r_chorus_box_ay
  r_chorus_box_az
  r_chorus_box_bx
  r_chorus_box_by
  r_chorus_box_bz
  r_chorus_box_cx
  r_chorus_box_cy
  r_chorus_box_cz
  :::
  ""
  90.2334
  0
  0
  0
  78.634
  0
  0
  0
  122.038
  m_atom[88624] {
    # First column is atom index #
    i_m_mmod_type
    r_m_x_coord
    r_m_y_coord
    r_m_z_coord
    i_m_residue_number
    s_m_insertion_code
    s_m_mmod_res
    s_m_chain_name
    i_m_color
    r_m_charge1
    r_m_charge2
    s_m_pdb_residue_name
    s_m_pdb_atom_name
    s_m_grow_name
    i_m_atomic_number
    i_m_formal_charge
    i_m_visibility
    s_m_pdb_segment_name
    :::
    1 40 -8.77198 14.938 -31.0621 1 " " " " A 43 0 0 "MET " " N  " " " 7 0 1 C2 
    2 14 -7.80688 15.7694 -30.1543 1 " " " " A 2 0 0 "MET " " CA " " " 6 0 1 C2 
    3 14 -6.3365 15.5271 -30.5408 1 " " " " A 2 0 0 "MET " " C  " " " 6 0 1 C2 
    4 23 -5.63595 16.526 -30.4667 1 " " " " A 70 0 0 "MET " " O  " " " 8 0 1 C2 
    5 14 -7.97102 15.4043 -28.6731 1 " " " " A 2 0 0 "MET " " CB " " " 6 0 1 C2 
    6 14 -7.64906 16.5585 -27.7444 1 " " " " A 2 0 0 "MET " " CG " " " 6 0 1 C2 
    7 52 -7.62424 15.9542 -26.0084 1 " " " " A 13 0 0 "MET " " SD " " " 16 0 1 C2 
    8 14 -6.11789 14.92 -25.9802 1 " " " " A 2 0 0 "MET " " CE " " " 6 0 1 C2 
    9 40 -5.86062 14.2937 -30.8341 2 " " " " A 43 0 0 "PHE " " N  " " " 7 0 1 C2 
    10 14 -4.40795 13.9752 -31.0311 2 " " " " A 2 0 0 "PHE " " CA " " " 6 0 1 C2 
    11 14 -3.78406 14.3462 -32.3626 2 " " " " A 2 0 0 "PHE " " C  " " " 6 0 1 C2 
    12 23 -2.5984 14.6693 -32.3811 2 " " " " A 70 0 0 "PHE " " O  " " " 8 0 1 C2 
    13 14 -4.29871 12.4816 -30.7965 2 " " " " A 2 0 0 "PHE " " CB " " " 6 0 1 C2 
    14 14 -4.76147 11.9288 -29.4666 2 " " " " A 2 0 0 "PHE " " CG " " " 6 0 1 C2 
    15 14 -3.89882 12.0162 -28.304 2 " " " " A 2 0 0 "PHE " " CD1" " " 6 0 1 C2 
    16 14 -5.9992 11.3383 -29.3077 2 " " " " A 2 0 0 "PHE " " CD2" " " 6 0 1 C2 
    17 14 -4.42286 11.6822 -27.0437 2 " " " " A 2 0 0 "PHE " " CE1" " " 6 0 1 C2 
    18 14 -6.45723 10.9229 -28.0556 2 " " " " A 2 0 0 "PHE " " CE2" " " 6 0 1 C2 
    19 14 -5.7108 11.1258 -26.8464 2 " " " " A 2 0 0 "PHE " " CZ " " " 6 0 1 C2 
    20 40 -4.5771 14.3234 -33.4438 3 " " " " A 43 0 0 "ALA " " N  " " " 7 0 1 C2 
    21 14 -4.22196 14.6913 -34.7997 3 " " " " A 2 0 0 "ALA " " CA " " " 6 0 1 C2 
    22 14 -3.73068 16.1862 -34.8607 3 " " " " A 2 0 0 "ALA " " C  " " " 6 0 1 C2 
    23 23 -2.75889 16.5662 -35.4438 3 " " " " A 70 0 0 "ALA " " O  " " " 8 0 1 C2 
    24 14 -5.42071 14.33 -35.6516 3 " " " " A 2 0 0 "ALA " " CB " " " 6 0 1 C2 
    25 40 -4.47691 17.0126 -34.1263 4 " " " " A 43 0 0 "TRP " " N  " " " 7 0 1 C2 
    26 14 -4.28137 18.4494 -33.9518 4 " " " " A 2 0 0 "TRP " " CA " " " 6 0 1 C2 
    27 14 -3.16743 18.6279 -32.977 4 " " " " A 2 0 0 "TRP " " C  " " " 6 0 1 C2 
    28 23 -2.13081 19.2266 -33.2986 4 " " " " A 70 0 0 "TRP " " O  " " " 8 0 1 C2 
    29 14 -5.64958 18.9806 -33.3002 4 " " " " A 2 0 0 "TRP " " CB " " " 6 0 1 C2 
    30 14 -5.60203 20.4077 -32.8093 4 " " " " A 2 0 0 "TRP " " CG " " " 6 0 1 C2 
    31 14 -5.4619 21.5965 -33.4563 4 " " " " A 2 0 0 "TRP " " CD1" " " 6 0 1 C2 
    32 14 -5.54295 20.7432 -31.3641 4 " " " " A 2 0 0 "TRP " " CD2" " " 6 0 1 C2 
    33 40 -5.32653 22.6433 -32.608 4 " " " " A 43 0 0 "TRP " " NE1" " " 7 0 1 C2 
    34 14 -5.3923 22.2098 -31.2994 4 " " " " A 2 0 0 "TRP " " CE2" " " 6 0 1 C2 
    35 14 -5.66263 20.0561 -30.1563 4 " " " " A 2 0 0 "TRP " " CE3" " " 6 0 1 C2 
    36 14 -5.21809 22.9044 -30.0883 4 " " " " A 2 0 0 "TRP " " CZ2" " " 6 0 1 C2 
    37 14 -5.45608 20.7517 -28.9396 4 " " " " A 2 0 0 "TRP " " CZ3" " " 6 0 1 C2 
    38 14 -5.19023 22.1266 -28.9037 4 " " " " A 2 0 0 "TRP " " CH2" " " 6 0 1 C2 
    39 40 -3.20926 18.0109 -31.7881 5 " " " " A 43 0 0 "TRP " " N  " " " 7 0 1 C2 
    40 14 -2.17229 18.0348 -30.7617 5 " " " " A 2 0 0 "TRP " " CA " " " 6 0 1 C2 
    41 14 -0.732455 17.8506 -31.3082 5 " " " " A 2 0 0 "TRP " " C  " " " 6 0 1 C2 
    42 23 0.104198 18.5982 -30.9361 5 " " " " A 70 0 0 "TRP " " O  " " " 8 0 1 C2 
    43 14 -2.45021 17.0374 -29.561 5 " " " " A 2 0 0 "TRP " " CB " " " 6 0 1 C2 
    44 14 -1.85872 17.2604 -28.1565 5 " " " " A 2 0 0 "TRP " " CG " " " 6 0 1 C2 
    45 14 -0.504328 17.1072 -27.9556 5 " " " " A 2 0 0 "TRP " " CD1" " " 6 0 1 C2 
    46 14 -2.43792 17.8033 -26.9676 5 " " " " A 2 0 0 "TRP " " CD2" " " 6 0 1 C2 
    47 40 -0.18863 17.5563 -26.7286 5 " " " " A 43 0 0 "TRP " " NE1" " " 7 0 1 C2 
    48 14 -1.34025 17.9014 -26.0254 5 " " " " A 2 0 0 "TRP " " CE2" " " 6 0 1 C2 
    49 14 -3.702 18.2101 -26.5688 5 " " " " A 2 0 0 "TRP " " CE3" " " 6 0 1 C2 
    50 14 -1.53231 18.4548 -24.7181 5 " " " " A 2 0 0 "TRP " " CZ2" " " 6 0 1 C2 
    51 14 -3.87296 18.7372 -25.2996 5 " " " " A 2 0 0 "TRP " " CZ3" " " 6 0 1 C2 
    52 14 -2.83661 18.8505 -24.3429 5 " " " " A 2 0 0 "TRP " " CH2" " " 6 0 1 C2 
    53 40 -0.487805 16.7501 -32.0601 6 " " " " A 43 0 0 "GLY " " N  " " " 7 0 1 C2 
    54 14 0.882437 16.4048 -32.5567 6 " " " " A 2 0 0 "GLY " " CA " " " 6 0 1 C2 
    55 14 1.51173 17.2548 -33.6989 6 " " " " A 2 0 0 "GLY " " C  " " " 6 0 1 C2 
    56 23 2.68268 17.0344 -34.0493 6 " " " " A 70 0 0 "GLY " " O  " " " 8 0 1 C2 
    57 40 0.787773 18.2624 -34.1403 7 " " " " A 43 0 0 "ARG " " N  " " " 7 0 1 C2 
    58 14 1.34273 19.2875 -35.0285 7 " " " " A 2 0 0 "ARG " " CA " " " 6 0 1 C2 
    59 14 1.34609 20.6404 -34.3705 7 " " " " A 2 0 0 "ARG " " C  " " " 6 0 1 C2 
    60 23 2.33029 21.4108 -34.4437 7 " " " " A 70 0 0 "ARG " " O  " " " 8 0 1 C2 
    61 14 0.57115 19.3321 -36.3766 7 " " " " A 2 0 0 "ARG " " CB " " " 6 0 1 C2 
    62 14 -0.95146 19.6075 -36.2748 7 " " " " A 2 0 0 "ARG " " CG " " " 6 0 1 C2 
    63 14 -1.70492 19.5626 -37.6204 7 " " " " A 2 0 0 "ARG " " CD " " " 6 0 1 C2 
    64 40 -2.88495 20.4729 -37.5524 7 " " " " A 43 0 0 "ARG " " NE " " " 7 0 1 C2 
    65 14 -4.14983 19.9929 -37.6596 7 " " " " A 2 0 0 "ARG " " CZ " " " 6 0 1 C2 
    66 40 -4.39086 18.6989 -38.0295 7 " " " " A 43 0 0 "ARG " " NH1" " " 7 0 1 C2 
    67 40 -5.15547 20.808 -37.4156 7 " " " " A 43 0 0 "ARG " " NH2" " " 7 0 1 C2 
    68 40 0.41555 20.8322 -33.4281 8 " " " " A 43 0 0 "THR " " N  " " " 7 0 1 C2 
    69 14 0.254619 21.9658 -32.5019 8 " " " " A 2 0 0 "THR " " CA " " " 6 0 1 C2 
    70 14 1.52607 22.136 -31.6103 8 " " " " A 2 0 0 "THR " " C  " " " 6 0 1 C2 
    71 23 1.88711 23.2959 -31.219 8 " " " " A 70 0 0 "THR " " O  " " " 8 0 1 C2 
    72 14 -1.03573 21.8082 -31.6677 8 " " " " A 2 0 0 "THR " " CB " " " 6 0 1 C2 
    73 23 -2.13514 21.7062 -32.6291 8 " " " " A 70 0 0 "THR " " OG1" " " 8 0 1 C2 
    74 14 -1.36132 23.0373 -30.8234 8 " " " " A 2 0 0 "THR " " CG2" " " 6 0 1 C2 
    75 40 2.18326 21.0062 -31.2785 9 " " " " A 43 0 0 "VAL " " N  " " " 7 0 1 C2 
    76 14 3.34179 21.1013 -30.3452 9 " " " " A 2 0 0 "VAL " " CA " " " 6 0 1 C2 
    77 14 4.59756 21.6978 -31.0786 9 " " " " A 2 0 0 "VAL " " C  " " " 6 0 1 C2 
    78 23 5.53699 22.1854 -30.4831 9 " " " " A 70 0 0 "VAL " " O  " " " 8 0 1 C2 
    79 14 3.69751 19.6272 -29.913 9 " " " " A 2 0 0 "VAL " " CB " " " 6 0 1 C2 
    80 14 2.73512 19.0014 -28.8449 9 " " " " A 2 0 0 "VAL " " CG1" " " 6 0 1 C2 
    81 14 3.75429 18.6292 -31.1243 9 " " " " A 2 0 0 "VAL " " CG2" " " 6 0 1 C2 
    82 40 4.51287 21.726 -32.401 10 " " " " A 43 0 0 "TYR " " N  " " " 7 0 1 C2 
    83 14 5.6542 22.0771 -33.3085 10 " " " " A 2 0 0 "TYR " " CA " " " 6 0 1 C2 
    84 14 5.42093 23.5755 -33.6716 10 " " " " A 2 0 0 "TYR " " C  " " " 6 0 1 C2 
    85 23 6.31599 24.2575 -34.1557 10 " " " " A 70 0 0 "TYR " " O  " " " 8 0 1 C2 
    86 14 5.59226 21.1299 -34.5578 10 " " " " A 2 0 0 "TYR " " CB " " " 6 0 1 C2 
    87 14 6.98122 20.7683 -35.1526 10 " " " " A 2 0 0 "TYR " " CG " " " 6 0 1 C2 
    88 14 7.56028 19.5097 -35.0532 10 " " " " A 2 0 0 "TYR " " CD1" " " 6 0 1 C2 
    89 14 7.63544 21.8295 -35.7776 10 " " " " A 2 0 0 "TYR " " CD2" " " 6 0 1 C2 
    90 14 8.78567 19.3123 -35.6241 10 " " " " A 2 0 0 "TYR " " CE1" " " 6 0 1 C2 
    91 14 8.90469 21.6228 -36.3949 10 " " " " A 2 0 0 "TYR " " CE2" " " 6 0 1 C2 
    92 14 9.47966 20.292 -36.3351 10 " " " " A 2 0 0 "TYR " " CZ " " " 6 0 1 C2 
    93 23 10.6084 20.1126 -37.0213 10 " " " " A 70 0 0 "TYR " " OH " " " 8 0 1 C2 
    94 40 4.22716 24.0884 -33.4252 11 " " " " A 43 0 0 "GLN " " N  " " " 7 0 1 C2 
    95 14 3.90882 25.5336 -33.5309 11 " " " " A 2 0 0 "GLN " " CA " " " 6 0 1 C2 
    96 14 4.30084 26.3553 -32.2719 11 " " " " A 2 0 0 "GLN " " C  " " " 6 0 1 C2 
    97 23 4.48264 27.5231 -32.2675 11 " " " " A 70 0 0 "GLN " " O  " " " 8 0 1 C2 
    98 14 2.3953 25.6742 -33.7402 11 " " " " A 2 0 0 "GLN " " CB " " " 6 0 1 C2 
    99 14 1.84152 27.117 -33.6578 11 " " " " A 2 0 0 "GLN " " CG " " " 6 0 1 C2 
    100 14 0.344706 27.2941 -34.0789 11 " " " " A 2 0 0 "GLN " " CD " " " 6 0 1 C2 
    101 23 -0.110247 28.3686 -34.4797 11 " " " " A 70 0 0 "GLN " " OE1" " " 8 0 1 C2 
    102 40 -0.436287 26.2261 -34.178 11 " " " " A 43 0 0 "GLN " " NE2" " " 7 0 1 C2 
    103 40 4.52865 25.6243 -31.1869 12 " " " " A 43 0 0 "PHE " " N  " " " 7 0 1 C2 
    104 14 4.68033 26.1809 -29.8545 12 " " " " A 2 0 0 "PHE " " CA " " " 6 0 1 C2 
    105 14 5.83245 25.4869 -29.1307 12 " " " " A 2 0 0 "PHE " " C  " " " 6 0 1 C2 
    106 23 5.76413 25.2655 -27.944 12 " " " " A 70 0 0 "PHE " " O  " " " 8 0 1 C2 
    107 14 3.30409 25.9715 -29.1579 12 " " " " A 2 0 0 "PHE " " CB " " " 6 0 1 C2 
    108 14 2.16952 26.8496 -29.556 12 " " " " A 2 0 0 "PHE " " CG " " " 6 0 1 C2 
    109 14 2.32076 28.2684 -29.6682 12 " " " " A 2 0 0 "PHE " " CD1" " " 6 0 1 C2 
    110 14 0.928664 26.3012 -30.1102 12 " " " " A 2 0 0 "PHE " " CD2" " " 6 0 1 C2 
    111 14 1.34484 29.0492 -30.3225 12 " " " " A 2 0 0 "PHE " " CE1" " " 6 0 1 C2 
    112 14 -0.0442387 27.1172 -30.7756 12 " " " " A 2 0 0 "PHE " " CE2" " " 6 0 1 C2 
    113 14 0.217035 28.4588 -30.9264 12 " " " " A 2 0 0 "PHE " " CZ " " " 6 0 1 C2 
    114 40 6.89824 25.0319 -29.8239 13 " " " " A 43 0 0 "ARG " " N  " " " 7 0 1 C2 
    115 14 7.97498 24.0606 -29.3972 13 " " " " A 2 0 0 "ARG " " CA " " " 6 0 1 C2 
    116 14 8.58295 24.4198 -28.011 13 " " " " A 2 0 0 "ARG " " C  " " " 6 0 1 C2 
    117 23 9.03255 23.4999 -27.31 13 " " " " A 70 0 0 "ARG " " O  " " " 8 0 1 C2 
    118 14 9.11862 24.0939 -30.4548 13 " " " " A 2 0 0 "ARG " " CB " " " 6 0 1 C2 
    119 14 8.84099 23.4468 -31.8172 13 " " " " A 2 0 0 "ARG " " CG " " " 6 0 1 C2 
    120 14 9.96111 23.5712 -32.8374 13 " " " " A 2 0 0 "ARG " " CD " " " 6 0 1 C2 
    121 40 10.0065 25.0161 -33.2108 13 " " " " A 43 0 0 "ARG " " NE " " " 7 0 1 C2 
    122 14 10.878 25.5222 -34.1352 13 " " " " A 2 0 0 "ARG " " CZ " " " 6 0 1 C2 
    123 40 11.6977 24.825 -34.8708 13 " " " " A 43 0 0 "ARG " " NH1" " " 7 0 1 C2 
    124 40 10.7492 26.8009 -34.272 13 " " " " A 43 0 0 "ARG " " NH2" " " 7 0 1 C2 
    125 40 8.70517 25.6987 -27.6198 14 " " " " A 43 0 0 "TYR " " N  " " " 7 0 1 C2 
    126 14 9.46385 25.9925 -26.3178 14 " " " " A 2 0 0 "TYR " " CA " " " 6 0 1 C2 
    127 14 8.45872 26.441 -25.2526 14 " " " " A 2 0 0 "TYR " " C  " " " 6 0 1 C2 
    128 23 8.69105 26.2022 -24.0845 14 " " " " A 70 0 0 "TYR " " O  " " " 8 0 1 C2 
    129 14 10.512 27.1127 -26.6622 14 " " " " A 2 0 0 "TYR " " CB " " " 6 0 1 C2 
    130 14 11.7027 26.6234 -27.4838 14 " " " " A 2 0 0 "TYR " " CG " " " 6 0 1 C2 
    131 14 11.6077 26.4855 -28.8798 14 " " " " A 2 0 0 "TYR " " CD1" " " 6 0 1 C2 
    132 14 12.9309 26.3845 -26.8552 14 " " " " A 2 0 0 "TYR " " CD2" " " 6 0 1 C2 
    133 14 12.7724 26.3578 -29.6875 14 " " " " A 2 0 0 "TYR " " CE1" " " 6 0 1 C2 
    134 14 14.065 26.0343 -27.6361 14 " " " " A 2 0 0 "TYR " " CE2" " " 6 0 1 C2 
    135 14 14.0313 26.0578 -29.058 14 " " " " A 2 0 0 "TYR " " CZ " " " 6 0 1 C2 
    136 23 15.2102 26.2191 -29.662 14 " " " " A 70 0 0 "TYR " " OH " " " 8 0 1 C2 
    137 40 7.28628 26.9351 -25.5966 15 " " " " A 43 0 0 "ILE " " N  " " " 7 0 1 C2 
    138 14 6.19184 27.1562 -24.6219 15 " " " " A 2 0 0 "ILE " " CA " " " 6 0 1 C2 
    139 14 5.63346 25.8368 -24.0437 15 " " " " A 2 0 0 "ILE " " C  " " " 6 0 1 C2 
    140 23 5.40049 25.6591 -22.8628 15 " " " " A 70 0 0 "ILE " " O  " " " 8 0 1 C2 
    141 14 5.01618 28.0234 -25.3556 15 " " " " A 2 0 0 "ILE " " CB " " " 6 0 1 C2 
    142 14 5.50927 29.4068 -25.9313 15 " " " " A 2 0 0 "ILE " " CG1" " " 6 0 1 C2 
    143 14 3.79602 28.4073 -24.4613 15 " " " " A 2 0 0 "ILE " " CG2" " " 6 0 1 C2 
    144 14 4.6451 30.1493 -26.9604 15 " " " " A 2 0 0 "ILE " " CD1" " " 6 0 1 C2 
    145 40 5.48944 24.9082 -24.986 16 " " " " A 43 0 0 "VAL " " N  " " " 7 0 1 C2 
    146 14 5.20186 23.506 -24.7425 16 " " " " A 2 0 0 "VAL " " CA " " " 6 0 1 C2 
    147 14 6.08658 22.7878 -23.6513 16 " " " " A 2 0 0 "VAL " " C  " " " 6 0 1 C2 
    148 23 5.61268 21.9035 -22.9672 16 " " " " A 70 0 0 "VAL " " O  " " " 8 0 1 C2 
    149 14 5.19704 22.8006 -26.1556 16 " " " " A 2 0 0 "VAL " " CB " " " 6 0 1 C2 
    150 14 5.32566 21.2313 -26.0954 16 " " " " A 2 0 0 "VAL " " CG1" " " 6 0 1 C2 
    151 14 3.89821 23.1703 -26.898 16 " " " " A 2 0 0 "VAL " " CG2" " " 6 0 1 C2 
    152 40 7.34292 23.2314 -23.5459 17 " " " " A 43 0 0 "ILE " " N  " " " 7 0 1 C2 
    153 14 8.25286 22.6599 -22.5981 17 " " " " A 2 0 0 "ILE " " CA " " " 6 0 1 C2 
    154 14 8.27295 23.5314 -21.335 17 " " " " A 2 0 0 "ILE " " C  " " " 6 0 1 C2 
    155 23 8.22289 23.1084 -20.2083 17 " " " " A 70 0 0 "ILE " " O  " " " 8 0 1 C2 
    156 14 9.72907 22.705 -23.2842 17 " " " " A 2 0 0 "ILE " " CB " " " 6 0 1 C2 
    157 14 9.77677 21.7726 -24.5235 17 " " " " A 2 0 0 "ILE " " CG1" " " 6 0 1 C2 
    158 14 10.8564 22.3334 -22.3001 17 " " " " A 2 0 0 "ILE " " CG2" " " 6 0 1 C2 
    159 14 11.1647 21.7837 -25.2403 17 " " " " A 2 0 0 "ILE " " CD1" " " 6 0 1 C2 
    160 40 8.39863 24.8223 -21.5868 18 " " " " A 43 0 0 "GLY " " N  " " " 7 0 1 C2 
    161 14 8.9007 25.7549 -20.5191 18 " " " " A 2 0 0 "GLY " " CA " " " 6 0 1 C2 
    162 14 7.7751 26.0136 -19.5581 18 " " " " A 2 0 0 "GLY " " C  " " " 6 0 1 C2 
    163 23 8.13187 26.0606 -18.395 18 " " " " A 70 0 0 "GLY " " O  " " " 8 0 1 C2 
    164 40 6.49052 26.2718 -19.9484 19 " " " " A 43 0 0 "VAL " " N  " " " 7 0 1 C2 
    165 14 5.35494 26.4945 -19.0745 19 " " " " A 2 0 0 "VAL " " CA " " " 6 0 1 C2 
    166 14 5.15946 25.3135 -18.0991 19 " " " " A 2 0 0 "VAL " " C  " " " 6 0 1 C2 
    167 23 5.46874 25.5221 -16.9666 19 " " " " A 70 0 0 "VAL " " O  " " " 8 0 1 C2 
    168 14 4.02787 26.588 -19.9383 19 " " " " A 2 0 0 "VAL " " CB " " " 6 0 1 C2 
    169 14 2.73686 26.7786 -19.0275 19 " " " " A 2 0 0 "VAL " " CG1" " " 6 0 1 C2 
    170 14 4.19156 27.7462 -20.8892 19 " " " " A 2 0 0 "VAL " " CG2" " " 6 0 1 C2 
    171 40 5.03791 24.0706 -18.6393 20 " " " " A 43 0 0 "MET " " N  " " " 7 0 1 C2 
    172 14 4.79267 22.881 -17.8799 20 " " " " A 2 0 0 "MET " " CA " " " 6 0 1 C2 
    173 14 5.96955 22.5264 -16.8997 20 " " " " A 2 0 0 "MET " " C  " " " 6 0 1 C2 
    174 23 5.77002 22.0842 -15.7922 20 " " " " A 70 0 0 "MET " " O  " " " 8 0 1 C2 
    175 14 4.486 21.6663 -18.8177 20 " " " " A 2 0 0 "MET " " CB " " " 6 0 1 C2 
    176 14 3.03595 21.675 -19.2446 20 " " " " A 2 0 0 "MET " " CG " " " 6 0 1 C2 
    177 52 1.91621 21.4078 -17.7988 20 " " " " A 13 0 0 "MET " " SD " " " 16 0 1 C2 
    178 14 2.13449 19.6351 -17.4916 20 " " " " A 2 0 0 "MET " " CE " " " 6 0 1 C2 
    179 40 7.20895 22.7451 -17.3624 21 " " " " A 43 0 0 "VAL " " N  " " " 7 0 1 C2 
    180 14 8.39152 22.4735 -16.5553 21 " " " " A 2 0 0 "VAL " " CA " " " 6 0 1 C2 
    181 14 8.53757 23.3952 -15.3234 21 " " " " A 2 0 0 "VAL " " C  " " " 6 0 1 C2 
    182 23 8.71825 22.953 -14.154 21 " " " " A 70 0 0 "VAL " " O  " " " 8 0 1 C2 
    183 14 9.63653 22.2206 -17.3769 21 " " " " A 2 0 0 "VAL " " CB " " " 6 0 1 C2 
    184 14 10.9466 22.1906 -16.5925 21 " " " " A 2 0 0 "VAL " " CG1" " " 6 0 1 C2 
    185 14 9.65004 20.9954 -18.3718 21 " " " " A 2 0 0 "VAL " " CG2" " " 6 0 1 C2 
    186 40 8.34334 24.6969 -15.6052 22 " " " " A 43 0 0 "ALA " " N  " " " 7 0 1 C2 
    187 14 8.45468 25.7708 -14.5306 22 " " " " A 2 0 0 "ALA " " CA " " " 6 0 1 C2 
    188 14 7.39197 25.6742 -13.4123 22 " " " " A 2 0 0 "ALA " " C  " " " 6 0 1 C2 
    189 23 7.55241 26.1261 -12.287 22 " " " " A 70 0 0 "ALA " " O  " " " 8 0 1 C2 
    190 14 8.18981 27.125 -15.1457 22 " " " " A 2 0 0 "ALA " " CB " " " 6 0 1 C2 
    191 40 6.24221 25.1432 -13.8114 23 " " " " A 43 0 0 "LEU " " N  " " " 7 0 1 C2 
    192 14 5.12223 24.8507 -12.8579 23 " " " " A 2 0 0 "LEU " " CA " " " 6 0 1 C2 
    193 14 5.25206 23.5109 -12.1596 23 " " " " A 2 0 0 "LEU " " C  " " " 6 0 1 C2 
    194 23 5.04369 23.36 -10.9992 23 " " " " A 70 0 0 "LEU " " O  " " " 8 0 1 C2 
    195 14 3.86234 24.7318 -13.684 23 " " " " A 2 0 0 "LEU " " CB " " " 6 0 1 C2 
    196 14 3.40422 26.0958 -14.3304 23 " " " " A 2 0 0 "LEU " " CG " " " 6 0 1 C2 
    197 14 2.37656 25.946 -15.4351 23 " " " " A 2 0 0 "LEU " " CD1" " " 6 0 1 C2 
    198 14 3.03809 27.1287 -13.2636 23 " " " " A 2 0 0 "LEU " " CD2" " " 6 0 1 C2 
    199 40 5.67958 22.4363 -12.86 24 " " " " A 43 0 0 "CYS " " N  " " " 7 0 1 C2 
    200 14 5.86194 21.1197 -12.3018 24 " " " " A 2 0 0 "CYS " " CA " " " 6 0 1 C2 
    201 14 7.07864 21.1473 -11.3576 24 " " " " A 2 0 0 "CYS " " C  " " " 6 0 1 C2 
    202 23 6.92753 20.6141 -10.2452 24 " " " " A 70 0 0 "CYS " " O  " " " 8 0 1 C2 
    203 14 6.05158 20.0153 -13.4729 24 " " " " A 2 0 0 "CYS " " CB " " " 6 0 1 C2 
    204 52 5.41894 18.4709 -12.8268 24 " " " " A 13 0 0 "CYS " " SG " " " 16 0 1 C2 
    205 40 8.15042 21.8885 -11.7063 25 " " " " A 43 0 0 "LEU " " N  " " " 7 0 1 C2 
    206 14 9.16688 22.1971 -10.702 25 " " " " A 2 0 0 "LEU " " CA " " " 6 0 1 C2 
    207 14 8.66487 23.1548 -9.60259 25 " " " " A 2 0 0 "LEU " " C  " " " 6 0 1 C2 
    208 23 9.19487 23.0396 -8.50159 25 " " " " A 70 0 0 "LEU " " O  " " " 8 0 1 C2 
    209 14 10.3108 22.9222 -11.3926 25 " " " " A 2 0 0 "LEU " " CB " " " 6 0 1 C2 
    210 14 11.0844 22.0391 -12.3442 25 " " " " A 2 0 0 "LEU " " CG " " " 6 0 1 C2 
    211 14 11.9924 22.8457 -13.2774 25 " " " " A 2 0 0 "LEU " " CD1" " " 6 0 1 C2 
    212 14 11.9955 21.0429 -11.6189 25 " " " " A 2 0 0 "LEU " " CD2" " " 6 0 1 C2 
    213 40 7.64715 24.0584 -9.90693 26 " " " " A 43 0 0 "GLY " " N  " " " 7 0 1 C2 
    214 14 7.01603 24.9331 -8.86551 26 " " " " A 2 0 0 "GLY " " CA " " " 6 0 1 C2 
    215 14 6.21885 24.1264 -7.81528 26 " " " " A 2 0 0 "GLY " " C  " " " 6 0 1 C2 
    216 23 6.34258 24.3643 -6.59172 26 " " " " A 70 0 0 "GLY " " O  " " " 8 0 1 C2 
    217 40 5.59324 23.0655 -8.24949 27 " " " " A 43 0 0 "GLY " " N  " " " 7 0 1 C2 
    218 14 5.22555 21.9479 -7.37376 27 " " " " A 2 0 0 "GLY " " CA " " " 6 0 1 C2 
    219 14 6.32593 21.2742 -6.56686 27 " " " " A 2 0 0 "GLY " " C  " " " 6 0 1 C2 
    220 23 6.08812 20.8431 -5.44784 27 " " " " A 70 0 0 "GLY " " O  " " " 8 0 1 C2 
    221 40 7.61629 21.2216 -7.04187 28 " " " " A 43 0 0 "GLY " " N  " " " 7 0 1 C2 
    222 14 8.84977 20.7142 -6.35499 28 " " " " A 2 0 0 "GLY " " CA " " " 6 0 1 C2 
    223 14 9.32789 21.6319 -5.27913 28 " " " " A 2 0 0 "GLY " " C  " " " 6 0 1 C2 
    224 23 9.8546 21.1028 -4.31622 28 " " " " A 70 0 0 "GLY " " O  " " " 8 0 1 C2 
    225 40 9.15413 22.979 -5.41518 29 " " " " A 43 0 0 "VAL " " N  " " " 7 0 1 C2 
    226 14 9.4335 23.9683 -4.37398 29 " " " " A 2 0 0 "VAL " " CA " " " 6 0 1 C2 
    227 14 8.06836 24.2003 -3.61129 29 " " " " A 2 0 0 "VAL " " C  " " " 6 0 1 C2 
    228 23 7.52103 25.3417 -3.40236 29 " " " " A 70 0 0 "VAL " " O  " " " 8 0 1 C2 
    229 14 9.98516 25.3028 -5.10911 29 " " " " A 2 0 0 "VAL " " CB " " " 6 0 1 C2 
    230 14 10.1236 26.635 -4.38371 29 " " " " A 2 0 0 "VAL " " CG1" " " 6 0 1 C2 
    231 14 11.2246 24.9602 -5.90556 29 " " " " A 2 0 0 "VAL " " CG2" " " 6 0 1 C2 
    232 40 7.56759 23.1035 -3.12045 30 " " " " A 43 0 0 "TYR " " N  " " " 7 0 1 C2 
    233 14 6.26638 22.9534 -2.37943 30 " " " " A 2 0 0 "TYR " " CA " " " 6 0 1 C2 
    234 14 6.26132 21.5547 -1.8353 30 " " " " A 2 0 0 "TYR " " C  " " " 6 0 1 C2 
    235 23 6.2229 21.2653 -0.642889 30 " " " " A 70 0 0 "TYR " " O  " " " 8 0 1 C2 
    236 14 5.11525 23.4182 -3.28491 30 " " " " A 2 0 0 "TYR " " CB " " " 6 0 1 C2 
    237 14 3.75474 23.5757 -2.58294 30 " " " " A 2 0 0 "TYR " " CG " " " 6 0 1 C2 
    238 14 3.51181 24.713 -1.79371 30 " " " " A 2 0 0 "TYR " " CD1" " " 6 0 1 C2 
    239 14 2.78848 22.5387 -2.6093 30 " " " " A 2 0 0 "TYR " " CD2" " " 6 0 1 C2 
    240 14 2.34912 24.8055 -1.09464 30 " " " " A 2 0 0 "TYR " " CE1" " " 6 0 1 C2 
    241 14 1.54214 22.6666 -1.98311 30 " " " " A 2 0 0 "TYR " " CE2" " " 6 0 1 C2 
    242 14 1.33438 23.8559 -1.20717 30 " " " " A 2 0 0 "TYR " " CZ " " " 6 0 1 C2 
    243 23 0.13187 24.0963 -0.523443 30 " " " " A 70 0 0 "TYR " " OH " " " 8 0 1 C2 
    244 40 6.33544 20.5526 -2.69714 31 " " " " A 43 0 0 "GLY " " N  " " " 7 0 1 C2 
    245 14 6.30921 19.1026 -2.46591 31 " " " " A 2 0 0 "GLY " " CA " " " 6 0 1 C2 
    246 14 7.1758 18.5513 -1.38914 31 " " " " A 2 0 0 "GLY " " C  " " " 6 0 1 C2 
    247 23 6.87025 17.4789 -0.872486 31 " " " " A 70 0 0 "GLY " " O  " " " 8 0 1 C2 
    248 40 8.29474 19.2492 -1.10879 32 " " " " A 43 0 0 "ILE " " N  " " " 7 0 1 C2 
    249 14 9.31052 18.823 -0.148293 32 " " " " A 2 0 0 "ILE " " CA " " " 6 0 1 C2 
    250 14 8.94767 18.9615 1.35583 32 " " " " A 2 0 0 "ILE " " C  " " " 6 0 1 C2 
    251 23 9.68833 18.6093 2.27255 32 " " " " A 70 0 0 "ILE " " O  " " " 8 0 1 C2 
    252 14 10.5518 19.7408 -0.438347 32 " " " " A 2 0 0 "ILE " " CB " " " 6 0 1 C2 
    253 14 10.228 21.2245 -0.505367 32 " " " " A 2 0 0 "ILE " " CG1" " " 6 0 1 C2 
    254 14 11.2979 19.3176 -1.72222 32 " " " " A 2 0 0 "ILE " " CG2" " " 6 0 1 C2 
    255 14 11.5099 22.0631 -0.503057 32 " " " " A 2 0 0 "ILE " " CD1" " " 6 0 1 C2 
    256 40 7.77301 19.534 1.64527 33 " " " " A 43 0 0 "SER " " N  " " " 7 0 1 C2 
    257 14 7.2361 19.6368 2.98607 33 " " " " A 2 0 0 "SER " " CA " " " 6 0 1 C2 
    258 14 6.08173 18.6208 3.24523 33 " " " " A 2 0 0 "SER " " C  " " " 6 0 1 C2 
    259 23 5.39521 18.5736 4.25281 33 " " " " A 70 0 0 "SER " " O  " " " 8 0 1 C2 
    260 14 6.79175 21.1149 3.23997 33 " " " " A 2 0 0 "SER " " CB " " " 6 0 1 C2 
    261 23 5.73521 21.6378 2.46935 33 " " " " A 70 0 0 "SER " " OG " " " 8 0 1 C2 
    262 40 5.89094 17.6287 2.33054 34 " " " " A 43 0 0 "LEU " " N  " " " 7 0 1 C2 
    263 14 5.22587 16.3342 2.54923 34 " " " " A 2 0 0 "LEU " " CA " " " 6 0 1 C2 
    264 14 6.1979 15.4762 3.39869 34 " " " " A 2 0 0 "LEU " " C  " " " 6 0 1 C2 
    265 23 7.32776 15.4202 3.11394 34 " " " " A 70 0 0 "LEU " " O  " " " 8 0 1 C2 
    266 14 4.95262 15.7097 1.18106 34 " " " " A 2 0 0 "LEU " " CB " " " 6 0 1 C2 
    267 14 4.10523 14.4378 1.24937 34 " " " " A 2 0 0 "LEU " " CG " " " 6 0 1 C2 
    268 14 2.67328 14.8023 1.43592 34 " " " " A 2 0 0 "LEU " " CD1" " " 6 0 1 C2 
    269 14 4.33901 13.5026 -0.0462098 34 " " " " A 2 0 0 "LEU " " CD2" " " 6 0 1 C2 
    270 40 5.57174 14.8678 4.39984 35 " " " " A 43 0 0 "GLY " " N  " " " 7 0 1 C2 
    271 14 6.24907 14.2974 5.47361 35 " " " " A 2 0 0 "GLY " " CA " " " 6 0 1 C2 
    272 14 6.40484 15.1402 6.7857 35 " " " " A 2 0 0 "GLY " " C  " " " 6 0 1 C2 
    273 23 6.36841 14.5377 7.865 35 " " " " A 70 0 0 "GLY " " O  " " " 8 0 1 C2 
    274 40 6.45551 16.4826 6.67132 36 " " " " A 43 0 0 "ASN " " N  " " " 7 0 1 C2 
    275 14 6.23571 17.2546 7.88816 36 " " " " A 2 0 0 "ASN " " CA " " " 6 0 1 C2 
    276 14 4.69501 17.2453 8.21031 36 " " " " A 2 0 0 "ASN " " C  " " " 6 0 1 C2 
    277 23 4.24237 17.3937 9.37901 36 " " " " A 70 0 0 "ASN " " O  " " " 8 0 1 C2 
    278 14 6.69305 18.7488 7.79972 36 " " " " A 2 0 0 "ASN " " CB " " " 6 0 1 C2 
    279 14 8.14891 18.9782 7.49241 36 " " " " A 2 0 0 "ASN " " CG " " " 6 0 1 C2 
    280 23 8.54445 19.1678 6.32509 36 " " " " A 70 0 0 "ASN " " OD1" " " 8 0 1 C2 
    281 40 9.08976 19.0304 8.46119 36 " " " " A 43 0 0 "ASN " " ND2" " " 7 0 1 C2 
    282 40 3.89645 17.1291 7.2026 37 " " " " A 43 0 0 "HIS " " N  " " " 7 0 1 C2 
    283 14 2.4803 16.9445 7.17419 37 " " " " A 2 0 0 "HIS " " CA " " " 6 0 1 C2 
    284 14 2.34097 15.4308 6.73472 37 " " " " A 2 0 0 "HIS " " C  " " " 6 0 1 C2 
    285 23 2.57476 15.0457 5.59587 37 " " " " A 70 0 0 "HIS " " O  " " " 8 0 1 C2 
    286 14 1.74232 17.783 6.00281 37 " " " " A 2 0 0 "HIS " " CB " " " 6 0 1 C2 
    287 14 1.99165 19.237 6.07936 37 " " " " A 2 0 0 "HIS " " CG " " " 6 0 1 C2 
    288 40 3.17679 19.8264 5.84894 37 " " " " A 43 0 0 "HIS " " ND1" " " 7 0 1 C2 
    289 14 1.06599 20.2209 6.39383 37 " " " " A 2 0 0 "HIS " " CD2" " " 6 0 1 C2 
    290 14 3.01407 21.0853 6.04469 37 " " " " A 2 0 0 "HIS " " CE1" " " 6 0 1 C2 
    291 40 1.78091 21.4128 6.43117 37 " " " " A 43 0 0 "HIS " " NE2" " " 7 0 1 C2 
    292 40 1.9305 14.5226 7.66653 38 " " " " A 43 0 0 "VAL " " N  " " " 7 0 1 C2 
    293 14 1.74138 13.129 7.51586 38 " " " " A 2 0 0 "VAL " " CA " " " 6 0 1 C2 
    294 14 0.689527 12.725 8.58843 38 " " " " A 2 0 0 "VAL " " C  " " " 6 0 1 C2 
    295 23 0.581702 13.4325 9.58137 38 " " " " A 70 0 0 "VAL " " O  " " " 8 0 1 C2 
    296 14 3.09836 12.4872 7.72412 38 " " " " A 2 0 0 "VAL " " CB " " " 6 0 1 C2 
    297 14 3.711 12.8522 8.97788 38 " " " " A 2 0 0 "VAL " " CG1" " " 6 0 1 C2 
    298 14 3.0769 10.968 7.46398 38 " " " " A 2 0 0 "VAL " " CG2" " " 6 0 1 C2 
    299 40 0.114363 11.5738 8.5259 39 " " " " A 43 0 0 "THR " " N  " " " 7 0 1 C2 
    300 14 -0.546225 10.7456 9.56298 39 " " " " A 2 0 0 "THR " " CA " " " 6 0 1 C2 
    301 14 0.00649538 9.28341 9.331 39 " " " " A 2 0 0 "THR " " C  " " " 6 0 1 C2 
    302 23 0.510741 8.92384 8.23589 39 " " " " A 70 0 0 "THR " " O  " " " 8 0 1 C2 
    303 14 -2.10895 10.9014 9.58655 39 " " " " A 2 0 0 "THR " " CB " " " 6 0 1 C2 
    304 23 -2.56435 10.2283 10.687 39 " " " " A 70 0 0 "THR " " OG1" " " 8 0 1 C2 
    305 14 -2.95669 10.41 8.38034 39 " " " " A 2 0 0 "THR " " CG2" " " 6 0 1 C2 
    306 40 -0.0632777 8.46544 10.3932 40 " " " " A 43 0 0 "GLN " " N  " " " 7 0 1 C2 
    307 14 0.0757573 6.9807 10.4142 40 " " " " A 2 0 0 "GLN " " CA " " " 6 0 1 C2 
    308 14 -1.18598 6.31231 10.826 40 " " " " A 2 0 0 "GLN " " C  " " " 6 0 1 C2 
    309 23 -1.19306 5.06818 10.9308 40 " " " " A 70 0 0 "GLN " " O  " " " 8 0 1 C2 
    310 14 1.4563 6.53506 11.0819 40 " " " " A 2 0 0 "GLN " " CB " " " 6 0 1 C2 
    311 14 1.75881 6.98975 12.5018 40 " " " " A 2 0 0 "GLN " " CG " " " 6 0 1 C2 
    312 14 0.950322 6.40505 13.6843 40 " " " " A 2 0 0 "GLN " " CD " " " 6 0 1 C2 
    313 23 0.830348 5.21629 13.9309 40 " " " " A 70 0 0 "GLN " " OE1" " " 8 0 1 C2 
    314 40 0.198674 7.25459 14.3178 40 " " " " A 43 0 0 "GLN " " NE2" " " 7 0 1 C2 
    315 40 -2.27688 7.08699 11.0534 41 " " " " A 43 0 0 "SER " " N  " " " 7 0 1 C2 
    316 14 -3.61056 6.67847 11.4272 41 " " " " A 2 0 0 "SER " " CA " " " 6 0 1 C2 
    317 14 -4.56166 6.69878 10.2664 41 " " " " A 2 0 0 "SER " " C  " " " 6 0 1 C2 
    318 23 -4.50944 7.52786 9.35569 41 " " " " A 70 0 0 "SER " " O  " " " 8 0 1 C2 
    319 14 -3.98663 7.72892 12.5086 41 " " " " A 2 0 0 "SER " " CB " " " 6 0 1 C2 
    320 23 -3.1652 7.83458 13.6999 41 " " " " A 70 0 0 "SER " " OG " " " 8 0 1 C2 
    321 40 -5.47253 5.68268 10.2074 42 " " " " A 43 0 0 "GLY " " N  " " " 7 0 1 C2 
    322 14 -6.30945 5.56393 9.00553 42 " " " " A 2 0 0 "GLY " " CA " " " 6 0 1 C2 
    323 14 -6.42588 4.14209 8.52291 42 " " " " A 2 0 0 "GLY " " C  " " " 6 0 1 C2 
    324 23 -6.86041 3.92456 7.37936 42 " " " " A 70 0 0 "GLY " " O  " " " 8 0 1 C2 
    325 40 -6.03072 3.12921 9.33011 43 " " " " A 43 0 0 "PHE " " N  " " " 7 0 1 C2 
    326 14 -6.01518 1.72716 8.918 43 " " " " A 2 0 0 "PHE " " CA " " " 6 0 1 C2 
    327 14 -7.38184 1.06369 9.07262 43 " " " " A 2 0 0 "PHE " " C  " " " 6 0 1 C2 
    328 23 -7.7643 0.222972 8.29753 43 " " " " A 70 0 0 "PHE " " O  " " " 8 0 1 C2 
    329 14 -5.02249 0.88472 9.76642 43 " " " " A 2 0 0 "PHE " " CB " " " 6 0 1 C2 
    330 14 -3.60731 1.15852 9.40735 43 " " " " A 2 0 0 "PHE " " CG " " " 6 0 1 C2 
    331 14 -2.99264 0.617973 8.22269 43 " " " " A 2 0 0 "PHE " " CD1" " " 6 0 1 C2 
    332 14 -2.77794 1.83692 10.3308 43 " " " " A 2 0 0 "PHE " " CD2" " " 6 0 1 C2 
    333 14 -1.60867 0.83431 7.89886 43 " " " " A 2 0 0 "PHE " " CE1" " " 6 0 1 C2 
    334 14 -1.41526 2.02469 9.99958 43 " " " " A 2 0 0 "PHE " " CE2" " " 6 0 1 C2 
    335 14 -0.885657 1.62469 8.80054 43 " " " " A 2 0 0 "PHE " " CZ " " " 6 0 1 C2 
    336 40 -8.23665 1.5031 10.0411 44 " " " " A 43 0 0 "TYR " " N  " " " 7 0 1 C2 
    337 14 -9.5943 1.03133 10.3252 44 " " " " A 2 0 0 "TYR " " CA " " " 6 0 1 C2 
    338 14 -10.6859 1.94191 9.73015 44 " " " " A 2 0 0 "TYR " " C  " " " 6 0 1 C2 
    339 23 -10.4388 2.90117 8.95622 44 " " " " A 70 0 0 "TYR " " O  " " " 8 0 1 C2 
    340 14 -9.8335 1.07418 11.862 44 " " " " A 2 0 0 "TYR " " CB " " " 6 0 1 C2 
    341 14 -8.80638 0.239298 12.6143 44 " " " " A 2 0 0 "TYR " " CG " " " 6 0 1 C2 
    342 14 -8.83094 -1.14126 12.4299 44 " " " " A 2 0 0 "TYR " " CD1" " " 6 0 1 C2 
    343 14 -7.85381 0.794536 13.4831 44 " " " " A 2 0 0 "TYR " " CD2" " " 6 0 1 C2 
    344 14 -7.78218 -1.92079 12.8865 44 " " " " A 2 0 0 "TYR " " CE1" " " 6 0 1 C2 
    345 14 -6.97488 -0.0641439 14.1631 44 " " " " A 2 0 0 "TYR " " CE2" " " 6 0 1 C2 
    346 14 -6.89959 -1.43915 13.7859 44 " " " " A 2 0 0 "TYR " " CZ " " " 6 0 1 C2 
    347 23 -6.02598 -2.23159 14.392 44 " " " " A 70 0 0 "TYR " " OH " " " 8 0 1 C2 
    348 40 -11.9868 1.66302 10.034 45 " " " " A 43 0 0 "ASP " " N  " " " 7 0 1 C2 
    349 14 -13.1776 2.30591 9.37012 45 " " " " A 2 0 0 "ASP " " CA " " " 6 0 1 C2 
    350 14 -13.7229 3.35513 10.3755 45 " " " " A 2 0 0 "ASP " " C  " " " 6 0 1 C2 
    351 23 -14.2261 3.03284 11.4876 45 " " " " A 70 0 0 "ASP " " O  " " " 8 0 1 C2 
    352 14 -14.2604 1.24145 9.12569 45 " " " " A 2 0 0 "ASP " " CB " " " 6 0 1 C2 
    353 14 -15.654 1.67503 8.69343 45 " " " " A 2 0 0 "ASP " " CG " " " 6 0 1 C2 
    354 23 -15.6664 2.78737 8.09646 45 " " " " A 70 0 0 "ASP " " OD1" " " 8 0 1 C2 
    355 23 -16.5915 0.825348 8.60919 45 " " " " A 70 0 0 "ASP " " OD2" " " 8 0 1 C2 
    356 40 -13.5079 4.64267 9.99131 46 " " " " A 43 0 0 "GLU " " N  " " " 7 0 1 C2 
    357 14 -13.8325 5.84847 10.7269 46 " " " " A 2 0 0 "GLU " " CA " " " 6 0 1 C2 
    358 14 -15.2933 5.88381 11.2828 46 " " " " A 2 0 0 "GLU " " C  " " " 6 0 1 C2 
    359 23 -15.5102 6.1368 12.4804 46 " " " " A 70 0 0 "GLU " " O  " " " 8 0 1 C2 
    360 14 -13.5749 7.01445 9.8161 46 " " " " A 2 0 0 "GLU " " CB " " " 6 0 1 C2 
    361 14 -13.7671 8.50737 10.3628 46 " " " " A 2 0 0 "GLU " " CG " " " 6 0 1 C2 
    362 14 -12.7042 8.8213 11.4525 46 " " " " A 2 0 0 "GLU " " CD " " " 6 0 1 C2 
    363 23 -11.4967 8.58649 11.1801 46 " " " " A 70 0 0 "GLU " " OE1" " " 8 0 1 C2 
    364 23 -13.1434 9.36628 12.5153 46 " " " " A 70 0 0 "GLU " " OE2" " " 8 0 1 C2 
    365 40 -16.2538 5.58581 10.4256 47 " " " " A 43 0 0 "GLY " " N  " " " 7 0 1 C2 
    366 14 -17.6237 5.30996 10.6554 47 " " " " A 2 0 0 "GLY " " CA " " " 6 0 1 C2 
    367 14 -18.0461 4.07007 11.3737 47 " " " " A 2 0 0 "GLY " " C  " " " 6 0 1 C2 
    368 23 -19.251 3.7974 11.3223 47 " " " " A 70 0 0 "GLY " " O  " " " 8 0 1 C2 
    369 40 -17.1223 3.3284 12.0266 48 " " " " A 43 0 0 "SER " " N  " " " 7 0 1 C2 
    370 14 -17.4634 2.04996 12.5949 48 " " " " A 2 0 0 "SER " " CA " " " 6 0 1 C2 
    371 14 -17.7753 2.31599 14.0777 48 " " " " A 2 0 0 "SER " " C  " " " 6 0 1 C2 
    372 23 -17.361 3.35511 14.6382 48 " " " " A 70 0 0 "SER " " O  " " " 8 0 1 C2 
    373 14 -16.1702 1.15116 12.6176 48 " " " " A 2 0 0 "SER " " CB " " " 6 0 1 C2 
    374 23 -15.076 1.55845 13.4722 48 " " " " A 70 0 0 "SER " " OG " " " 8 0 1 C2 
    375 40 -18.4336 1.40396 14.7125 49 " " " " A 43 0 0 "GLN " " N  " " " 7 0 1 C2 
    376 14 -18.8258 1.53927 16.111 49 " " " " A 2 0 0 "GLN " " CA " " " 6 0 1 C2 
    377 14 -17.6546 1.2708 17.0456 49 " " " " A 2 0 0 "GLN " " C  " " " 6 0 1 C2 
    378 23 -17.5218 1.92719 18.1082 49 " " " " A 70 0 0 "GLN " " O  " " " 8 0 1 C2 
    379 14 -19.9826 0.669692 16.6009 49 " " " " A 2 0 0 "GLN " " CB " " " 6 0 1 C2 
    380 14 -21.3438 0.794777 16.0917 49 " " " " A 2 0 0 "GLN " " CG " " " 6 0 1 C2 
    381 14 -22.3476 -0.23239 16.624 49 " " " " A 2 0 0 "GLN " " CD " " " 6 0 1 C2 
    382 23 -22.035 -1.01175 17.5249 49 " " " " A 70 0 0 "GLN " " OE1" " " 8 0 1 C2 
    383 40 -23.5471 -0.176956 15.9685 49 " " " " A 43 0 0 "GLN " " NE2" " " 7 0 1 C2 
    384 40 -16.6506 0.541 16.5348 50 " " " " A 43 0 0 "SER " " N  " " " 7 0 1 C2 
    385 14 -15.3761 0.280812 17.2024 50 " " " " A 2 0 0 "SER " " CA " " " 6 0 1 C2 
    386 14 -14.5531 1.59664 17.2383 50 " " " " A 2 0 0 "SER " " C  " " " 6 0 1 C2 
    387 23 -14.0327 1.95271 18.3531 50 " " " " A 70 0 0 "SER " " O  " " " 8 0 1 C2 
    388 14 -14.6617 -0.961745 16.7029 50 " " " " A 2 0 0 "SER " " CB " " " 6 0 1 C2 
    389 23 -14.3838 -0.832729 15.2938 50 " " " " A 70 0 0 "SER " " OG " " " 8 0 1 C2 
    390 40 -14.4755 2.38599 16.1376 51 " " " " A 43 0 0 "VAL " " N  " " " 7 0 1 C2 
    391 14 -13.5527 3.53991 16.1366 51 " " " " A 2 0 0 "VAL " " CA " " " 6 0 1 C2 
    392 14 -14.3183 4.72306 16.7412 51 " " " " A 2 0 0 "VAL " " C  " " " 6 0 1 C2 
    393 23 -13.7761 5.3489 17.6952 51 " " " " A 70 0 0 "VAL " " O  " " " 8 0 1 C2 
    394 14 -13.0943 3.98774 14.7139 51 " " " " A 2 0 0 "VAL " " CB " " " 6 0 1 C2 
    395 14 -12.3146 5.31782 14.7061 51 " " " " A 2 0 0 "VAL " " CG1" " " 6 0 1 C2 
    396 14 -12.2988 2.82094 14.1237 51 " " " " A 2 0 0 "VAL " " CG2" " " 6 0 1 C2 
    397 40 -15.6221 5.00576 16.3923 52 " " " " A 43 0 0 "ALA " " N  " " " 7 0 1 C2 
    398 14 -16.4039 6.13134 16.8129 52 " " " " A 2 0 0 "ALA " " CA " " " 6 0 1 C2 
    399 14 -16.5612 6.07449 18.3991 52 " " " " A 2 0 0 "ALA " " C  " " " 6 0 1 C2 
    400 23 -16.5292 7.13631 19.018 52 " " " " A 70 0 0 "ALA " " O  " " " 8 0 1 C2 
    401 14 -17.7496 5.94152 16.1167 52 " " " " A 2 0 0 "ALA " " CB " " " 6 0 1 C2 
    402 40 -16.8352 4.89076 19.0081 53 " " " " A 43 0 0 "ALA " " N  " " " 7 0 1 C2 
    403 14 -17.032 4.7082 20.4688 53 " " " " A 2 0 0 "ALA " " CA " " " 6 0 1 C2 
    404 14 -15.8053 5.02368 21.3113 53 " " " " A 2 0 0 "ALA " " C  " " " 6 0 1 C2 
    405 23 -15.891 5.56087 22.4183 53 " " " " A 70 0 0 "ALA " " O  " " " 8 0 1 C2 
    406 14 -17.6394 3.29544 20.7173 53 " " " " A 2 0 0 "ALA " " CB " " " 6 0 1 C2 
    407 40 -14.6486 4.70545 20.6633 54 " " " " A 43 0 0 "SER " " N  " " " 7 0 1 C2 
    408 14 -13.3467 5.0763 21.1888 54 " " " " A 2 0 0 "SER " " CA " " " 6 0 1 C2 
    409 14 -13.1599 6.59341 21.1696 54 " " " " A 2 0 0 "SER " " C  " " " 6 0 1 C2 
    410 23 -12.6713 7.13918 22.1374 54 " " " " A 70 0 0 "SER " " O  " " " 8 0 1 C2 
    411 14 -12.2313 4.32542 20.3463 54 " " " " A 2 0 0 "SER " " CB " " " 6 0 1 C2 
    412 23 -11.0887 4.38265 21.1259 54 " " " " A 70 0 0 "SER " " OG " " " 8 0 1 C2 
    413 40 -13.6489 7.30781 20.1308 55 " " " " A 43 0 0 "LEU " " N  " " " 7 0 1 C2 
    414 14 -13.2651 8.68777 19.9385 55 " " " " A 2 0 0 "LEU " " CA " " " 6 0 1 C2 
    415 14 -14.0441 9.53933 20.9463 55 " " " " A 2 0 0 "LEU " " C  " " " 6 0 1 C2 
    416 23 -13.5422 10.4258 21.5513 55 " " " " A 70 0 0 "LEU " " O  " " " 8 0 1 C2 
    417 14 -13.7027 9.16878 18.5391 55 " " " " A 2 0 0 "LEU " " CB " " " 6 0 1 C2 
    418 14 -12.82 8.62198 17.4093 55 " " " " A 2 0 0 "LEU " " CG " " " 6 0 1 C2 
    419 14 -13.477 9.04969 16.0763 55 " " " " A 2 0 0 "LEU " " CD1" " " 6 0 1 C2 
    420 14 -11.3019 9.09986 17.5466 55 " " " " A 2 0 0 "LEU " " CD2" " " 6 0 1 C2 
    421 40 -15.3434 9.16615 21.2046 56 " " " " A 43 0 0 "ILE " " N  " " " 7 0 1 C2 
    422 14 -16.2928 9.3427 22.3291 56 " " " " A 2 0 0 "ILE " " CA " " " 6 0 1 C2 
    423 14 -15.7209 8.97162 23.6761 56 " " " " A 2 0 0 "ILE " " C  " " " 6 0 1 C2 
    424 23 -15.7689 9.73668 24.5728 56 " " " " A 70 0 0 "ILE " " O  " " " 8 0 1 C2 
    425 14 -17.6556 8.67583 21.9371 56 " " " " A 2 0 0 "ILE " " CB " " " 6 0 1 C2 
    426 14 -18.1748 9.33955 20.7439 56 " " " " A 2 0 0 "ILE " " CG1" " " 6 0 1 C2 
    427 14 -18.6179 8.66041 23.0885 56 " " " " A 2 0 0 "ILE " " CG2" " " 6 0 1 C2 
    428 14 -19.4817 8.73123 20.2672 56 " " " " A 2 0 0 "ILE " " CD1" " " 6 0 1 C2 
    429 40 -15.2097 7.71968 23.9444 57 " " " " A 43 0 0 "GLY " " N  " " " 7 0 1 C2 
    430 14 -14.5748 7.34808 25.2397 57 " " " " A 2 0 0 "GLY " " CA " " " 6 0 1 C2 
    431 14 -13.3606 8.24374 25.5952 57 " " " " A 2 0 0 "GLY " " C  " " " 6 0 1 C2 
    432 23 -13.2935 8.7218 26.7525 57 " " " " A 70 0 0 "GLY " " O  " " " 8 0 1 C2 
    433 40 -12.5348 8.65543 24.6381 58 " " " " A 43 0 0 "ASP " " N  " " " 7 0 1 C2 
    434 14 -11.3913 9.45692 24.908 58 " " " " A 2 0 0 "ASP " " CA " " " 6 0 1 C2 
    435 14 -11.7661 10.8544 25.1944 58 " " " " A 2 0 0 "ASP " " C  " " " 6 0 1 C2 
    436 23 -11.0377 11.4275 26.0217 58 " " " " A 70 0 0 "ASP " " O  " " " 8 0 1 C2 
    437 14 -10.4063 9.34597 23.768 58 " " " " A 2 0 0 "ASP " " CB " " " 6 0 1 C2 
    438 14 -9.68738 7.99595 23.5318 58 " " " " A 2 0 0 "ASP " " CG " " " 6 0 1 C2 
    439 23 -9.67864 7.16379 24.4612 58 " " " " A 70 0 0 "ASP " " OD1" " " 8 0 1 C2 
    440 23 -9.23698 7.68681 22.3783 58 " " " " A 70 0 0 "ASP " " OD2" " " 8 0 1 C2 
    441 40 -12.9037 11.3176 24.7354 59 " " " " A 43 0 0 "GLU " " N  " " " 7 0 1 C2 
    442 14 -13.3007 12.6815 24.921 59 " " " " A 2 0 0 "GLU " " CA " " " 6 0 1 C2 
    443 14 -13.8908 12.9339 26.3477 59 " " " " A 2 0 0 "GLU " " C  " " " 6 0 1 C2 
    444 23 -13.6151 13.9627 26.9312 59 " " " " A 70 0 0 "GLU " " O  " " " 8 0 1 C2 
    445 14 -14.4615 13.0243 23.9184 59 " " " " A 2 0 0 "GLU " " CB " " " 6 0 1 C2 
    446 14 -15.3261 14.3365 24.1617 59 " " " " A 2 0 0 "GLU " " CG " " " 6 0 1 C2 
    447 14 -14.5669 15.6641 23.9705 59 " " " " A 2 0 0 "GLU " " CD " " " 6 0 1 C2 
    448 23 -15.2185 16.7129 23.9598 59 " " " " A 70 0 0 "GLU " " OE1" " " 8 0 1 C2 
    449 23 -13.3457 15.6972 23.725 59 " " " " A 70 0 0 "GLU " " OE2" " " 8 0 1 C2 
    450 40 -14.6034 11.9468 26.9347 60 " " " " A 43 0 0 "VAL " " N  " " " 7 0 1 C2 
    451 14 -15.3052 11.9269 28.1515 60 " " " " A 2 0 0 "VAL " " CA " " " 6 0 1 C2 
    452 14 -14.4018 11.555 29.3266 60 " " " " A 2 0 0 "VAL " " C  " " " 6 0 1 C2 
    453 23 -14.4113 12.2311 30.35 60 " " " " A 70 0 0 "VAL " " O  " " " 8 0 1 C2 
    454 14 -16.4864 10.9455 27.8063 60 " " " " A 2 0 0 "VAL " " CB " " " 6 0 1 C2 
    455 14 -17.2394 10.4546 29.0419 60 " " " " A 2 0 0 "VAL " " CG1" " " 6 0 1 C2 
    456 14 -17.6388 11.561 27.0725 60 " " " " A 2 0 0 "VAL " " CG2" " " 6 0 1 C2 
    457 40 -13.7169 10.4144 29.2049 61 " " " " A 43 0 0 "TYR " " N  " " " 7 0 1 C2 
    458 14 -12.965 9.78427 30.2673 61 " " " " A 2 0 0 "TYR " " CA " " " 6 0 1 C2 
    459 14 -11.5331 10.359 30.2058 61 " " " " A 2 0 0 "TYR " " C  " " " 6 0 1 C2 
    460 23 -10.8419 10.3972 31.2753 61 " " " " A 70 0 0 "TYR " " O  " " " 8 0 1 C2 
    461 14 -12.9071 8.18784 30.1328 61 " " " " A 2 0 0 "TYR " " CB " " " 6 0 1 C2 
    462 14 -14.1478 7.58446 30.826 61 " " " " A 2 0 0 "TYR " " CG " " " 6 0 1 C2 
    463 14 -15.302 7.34073 30.016 61 " " " " A 2 0 0 "TYR " " CD1" " " 6 0 1 C2 
    464 14 -14.3327 7.21589 32.1812 61 " " " " A 2 0 0 "TYR " " CD2" " " 6 0 1 C2 
    465 14 -16.4837 6.81941 30.4761 61 " " " " A 2 0 0 "TYR " " CE1" " " 6 0 1 C2 
    466 14 -15.4938 6.57748 32.6308 61 " " " " A 2 0 0 "TYR " " CE2" " " 6 0 1 C2 
    467 14 -16.5872 6.39054 31.8121 61 " " " " A 2 0 0 "TYR " " CZ " " " 6 0 1 C2 
    468 23 -17.7126 5.80067 32.2811 61 " " " " A 70 0 0 "TYR " " OH " " " 8 0 1 C2 
    469 40 -11.083 10.8437 29.0112 62 " " " " A 43 0 0 "GLY " " N  " " " 7 0 1 C2 
    470 14 -9.7033 11.0574 28.664 62 " " " " A 2 0 0 "GLY " " CA " " " 6 0 1 C2 
    471 14 -8.9363 9.88619 28.0025 62 " " " " A 2 0 0 "GLY " " C  " " " 6 0 1 C2 
    472 23 -9.16022 8.77117 28.4746 62 " " " " A 70 0 0 "GLY " " O  " " " 8 0 1 C2 
    473 40 -7.97233 10.2838 27.1512 63 " " " " A 43 0 0 "ARG " " N  " " " 7 0 1 C2 
    474 14 -6.90311 9.44993 26.5792 63 " " " " A 2 0 0 "ARG " " CA " " " 6 0 1 C2 
    475 14 -6.17701 8.64303 27.6204 63 " " " " A 2 0 0 "ARG " " C  " " " 6 0 1 C2 
    476 23 -5.60466 9.16418 28.5673 63 " " " " A 70 0 0 "ARG " " O  " " " 8 0 1 C2 
    477 14 -6.04391 10.2822 25.6431 63 " " " " A 2 0 0 "ARG " " CB " " " 6 0 1 C2 
    478 14 -4.90229 9.51464 24.9831 63 " " " " A 2 0 0 "ARG " " CG " " " 6 0 1 C2 
    479 14 -4.1923 10.4141 23.9194 63 " " " " A 2 0 0 "ARG " " CD " " " 6 0 1 C2 
    480 40 -4.82816 10.357 22.5217 63 " " " " A 43 0 0 "ARG " " NE " " " 7 0 1 C2 
    481 14 -5.59984 11.2548 21.8567 63 " " " " A 2 0 0 "ARG " " CZ " " " 6 0 1 C2 
    482 40 -6.12444 12.3487 22.4138 63 " " " " A 43 0 0 "ARG " " NH1" " " 7 0 1 C2 
    483 40 -5.80446 11.1003 20.5853 63 " " " " A 43 0 0 "ARG " " NH2" " " 7 0 1 C2 
    484 40 -5.96989 7.34986 27.3349 64 " " " " A 43 0 0 "ASP " " N  " " " 7 0 1 C2 
    485 14 -5.0111 6.3537 28.0083 64 " " " " A 2 0 0 "ASP " " CA " " " 6 0 1 C2 
    486 14 -3.5632 6.61534 27.7026 64 " " " " A 2 0 0 "ASP " " C  " " " 6 0 1 C2 
    487 23 -3.15891 6.96596 26.5668 64 " " " " A 70 0 0 "ASP " " O  " " " 8 0 1 C2 
    488 14 -5.45844 4.93116 27.6346 64 " " " " A 2 0 0 "ASP " " CB " " " 6 0 1 C2 
    489 14 -4.66861 3.87078 28.2914 64 " " " " A 2 0 0 "ASP " " CG " " " 6 0 1 C2 
    490 23 -4.54385 3.84595 29.5217 64 " " " " A 70 0 0 "ASP " " OD1" " " 8 0 1 C2 
    491 23 -4.22267 2.96625 27.5703 64 " " " " A 70 0 0 "ASP " " OD2" " " 8 0 1 C2 
    492 40 -2.72533 6.31331 28.7144 65 " " " " A 43 0 0 "ARG " " N  " " " 7 0 1 C2 
    493 14 -1.26591 6.55778 28.7418 65 " " " " A 2 0 0 "ARG " " CA " " " 6 0 1 C2 
    494 14 -0.497508 5.46337 29.5221 65 " " " " A 2 0 0 "ARG " " C  " " " 6 0 1 C2 
    495 23 0.70365 5.66641 29.8757 65 " " " " A 70 0 0 "ARG " " O  " " " 8 0 1 C2 
    496 14 -0.869124 7.97346 29.1815 65 " " " " A 2 0 0 "ARG " " CB " " " 6 0 1 C2 
    497 14 -1.76345 9.15699 28.6391 65 " " " " A 2 0 0 "ARG " " CG " " " 6 0 1 C2 
    498 14 -1.07158 10.5287 28.8167 65 " " " " A 2 0 0 "ARG " " CD " " " 6 0 1 C2 
    499 40 -2.066 11.5887 28.8288 65 " " " " A 43 0 0 "ARG " " NE " " " 7 0 1 C2 
    500 14 -1.89351 12.7204 28.1728 65 " " " " A 2 0 0 "ARG " " CZ " " " 6 0 1 C2 
    501 40 -2.90634 13.542 28.0957 65 " " " " A 43 0 0 "ARG " " NH1" " " 7 0 1 C2 
    502 40 -0.740135 13.1641 27.5445 65 " " " " A 43 0 0 "ARG " " NH2" " " 7 0 1 C2 
    503 40 -1.17761 4.34001 29.7798 66 " " " " A 43 0 0 "THR " " N  " " " 7 0 1 C2 
    504 14 -0.598179 3.14555 30.5592 66 " " " " A 2 0 0 "THR " " CA " " " 6 0 1 C2 
    505 14 0.280553 2.29352 29.7093 66 " " " " A 2 0 0 "THR " " C  " " " 6 0 1 C2 
    506 23 1.11802 1.64176 30.2384 66 " " " " A 70 0 0 "THR " " O  " " " 8 0 1 C2 
    507 14 -1.82959 2.30682 31.1238 66 " " " " A 2 0 0 "THR " " CB " " " 6 0 1 C2 
    508 23 -2.84133 1.97107 30.218 66 " " " " A 70 0 0 "THR " " OG1" " " 8 0 1 C2 
    509 14 -2.53544 3.00416 32.2607 66 " " " " A 2 0 0 "THR " " CG2" " " 6 0 1 C2 
    510 40 0.170281 2.31936 28.3307 67 " " " " A 43 0 0 "SER " " N  " " " 7 0 1 C2 
    511 14 0.786789 1.37822 27.4133 67 " " " " A 2 0 0 "SER " " CA " " " 6 0 1 C2 
    512 14 1.6471 2.09101 26.4071 67 " " " " A 2 0 0 "SER " " C  " " " 6 0 1 C2 
    513 23 2.17377 1.44212 25.5448 67 " " " " A 70 0 0 "SER " " O  " " " 8 0 1 C2 
    514 14 -0.324804 0.619816 26.7152 67 " " " " A 2 0 0 "SER " " CB " " " 6 0 1 C2 
    515 23 -1.143 0.0406181 27.6782 67 " " " " A 70 0 0 "SER " " OG " " " 8 0 1 C2 
    516 40 1.93592 3.36109 26.6882 68 " " " " A 43 0 0 "HIE " " N  " " " 7 0 1 C2 
    517 14 2.66288 4.34882 25.8383 68 " " " " A 2 0 0 "HIE " " CA " " " 6 0 1 C2 
    518 14 4.08822 3.89646 25.5046 68 " " " " A 2 0 0 "HIE " " C  " " " 6 0 1 C2 
    519 23 4.36992 3.4007 24.4212 68 " " " " A 70 0 0 "HIE " " O  " " " 8 0 1 C2 
    520 14 2.70577 5.74119 26.5884 68 " " " " A 2 0 0 "HIE " " CB " " " 6 0 1 C2 
    521 14 1.63047 6.7198 26.1692 68 " " " " A 2 0 0 "HIE " " CG " " " 6 0 1 C2 
    522 40 1.72974 8.09758 26.4739 68 " " " " A 43 0 0 "HIE " " ND1" " " 7 0 1 C2 
    523 14 0.433551 6.50476 25.6207 68 " " " " A 2 0 0 "HIE " " CD2" " " 6 0 1 C2 
    524 14 0.61636 8.60684 25.9772 68 " " " " A 2 0 0 "HIE " " CE1" " " 6 0 1 C2 
    525 40 -0.197424 7.71398 25.377 68 " " " " A 43 0 0 "HIE " " NE2" " " 7 0 1 C2 
    526 40 5.0353 3.98831 26.4751 69 " " " " A 43 0 0 "VAL " " N  " " " 7 0 1 C2 
    527 14 6.15245 3.15165 26.606 69 " " " " A 2 0 0 "VAL " " CA " " " 6 0 1 C2 
    528 14 5.86021 2.32141 27.867 69 " " " " A 2 0 0 "VAL " " C  " " " 6 0 1 C2 
    529 23 5.4197 2.91309 28.8758 69 " " " " A 70 0 0 "VAL " " O  " " " 8 0 1 C2 
    530 14 7.35053 4.08096 26.8268 69 " " " " A 2 0 0 "VAL " " CB " " " 6 0 1 C2 
    531 14 8.65615 3.19005 26.5514 69 " " " " A 2 0 0 "VAL " " CG1" " " 6 0 1 C2 
    532 14 7.30004 5.40106 25.9751 69 " " " " A 2 0 0 "VAL " " CG2" " " 6 0 1 C2 
    533 40 6.2111 1.01154 27.9759 70 " " " " A 43 0 0 "VAL " " N  " " " 7 0 1 C2 
    534 14 6.44778 0.206358 29.165 70 " " " " A 2 0 0 "VAL " " CA " " " 6 0 1 C2 
    535 14 7.72827 -0.6032 28.9572 70 " " " " A 2 0 0 "VAL " " C  " " " 6 0 1 C2 
    536 23 7.9073 -1.35665 27.994 70 " " " " A 70 0 0 "VAL " " O  " " " 8 0 1 C2 
    537 14 5.22725 -0.671479 29.5097 70 " " " " A 2 0 0 "VAL " " CB " " " 6 0 1 C2 
    538 14 4.11321 -0.0917099 30.4654 70 " " " " A 2 0 0 "VAL " " CG1" " " 6 0 1 C2 
    539 14 4.65651 -1.20505 28.2216 70 " " " " A 2 0 0 "VAL " " CG2" " " 6 0 1 C2 
    540 40 8.63044 -0.516169 29.9059 71 " " " " A 43 0 0 "ALA " " N  " " " 7 0 1 C2 
    541 14 10.0653 -0.750326 29.7768 71 " " " " A 2 0 0 "ALA " " CA " " " 6 0 1 C2 
    542 14 10.6698 -1.42834 31.0094 71 " " " " A 2 0 0 "ALA " " C  " " " 6 0 1 C2 
    543 23 10.5407 -0.914351 32.1655 71 " " " " A 70 0 0 "ALA " " O  " " " 8 0 1 C2 
    544 14 10.8069 0.646541 29.7661 71 " " " " A 2 0 0 "ALA " " CB " " " 6 0 1 C2 
    545 40 11.3438 -2.54992 30.7656 72 " " " " A 43 0 0 "ILE " " N  " " " 7 0 1 C2 
    546 14 12.0212 -3.53289 31.6416 72 " " " " A 2 0 0 "ILE " " CA " " " 6 0 1 C2 
    547 14 13.4077 -2.97329 31.919 72 " " " " A 2 0 0 "ILE " " C  " " " 6 0 1 C2 
    548 23 13.9909 -2.37349 30.9694 72 " " " " A 70 0 0 "ILE " " O  " " " 8 0 1 C2 
    549 14 12.1889 -4.89572 30.8846 72 " " " " A 2 0 0 "ILE " " CB " " " 6 0 1 C2 
    550 14 10.7604 -5.49417 30.909 72 " " " " A 2 0 0 "ILE " " CG1" " " 6 0 1 C2 
    551 14 13.1335 -5.89402 31.4968 72 " " " " A 2 0 0 "ILE " " CG2" " " 6 0 1 C2 
    552 14 10.5029 -6.78361 30.0323 72 " " " " A 2 0 0 "ILE " " CD1" " " 6 0 1 C2 
    553 40 13.8825 -3.10081 33.1583 73 " " " " A 43 0 0 "LEU " " N  " " " 7 0 1 C2 
    554 14 15.2493 -2.84527 33.6481 73 " " " " A 2 0 0 "LEU " " CA " " " 6 0 1 C2 
    555 14 15.6981 -4.06419 34.4614 73 " " " " A 2 0 0 "LEU " " C  " " " 6 0 1 C2 
    556 23 14.9462 -4.50547 35.316 73 " " " " A 70 0 0 "LEU " " O  " " " 8 0 1 C2 
    557 14 15.1703 -1.62116 34.69 73 " " " " A 2 0 0 "LEU " " CB " " " 6 0 1 C2 
    558 14 15.1505 -0.199853 33.9847 73 " " " " A 2 0 0 "LEU " " CG " " " 6 0 1 C2 
    559 14 13.7128 0.315033 33.8372 73 " " " " A 2 0 0 "LEU " " CD1" " " 6 0 1 C2 
    560 14 15.9566 0.950418 34.5593 73 " " " " A 2 0 0 "LEU " " CD2" " " 6 0 1 C2 
    561 40 16.8938 -4.55666 34.1531 74 " " " " A 43 0 0 "THR " " N  " " " 7 0 1 C2 
    562 14 17.5445 -5.51599 35.0241 74 " " " " A 2 0 0 "THR " " CA " " " 6 0 1 C2 
    563 14 18.6912 -4.80193 35.7995 74 " " " " A 2 0 0 "THR " " C  " " " 6 0 1 C2 
    564 23 19.418 -3.96885 35.3028 74 " " " " A 70 0 0 "THR " " O  " " " 8 0 1 C2 
    565 14 18.2203 -6.56333 34.0568 74 " " " " A 2 0 0 "THR " " CB " " " 6 0 1 C2 
    566 23 17.2001 -7.29213 33.3696 74 " " " " A 70 0 0 "THR " " OG1" " " 8 0 1 C2 
    567 14 19.34 -7.50014 34.6823 74 " " " " A 2 0 0 "THR " " CG2" " " 6 0 1 C2 
    568 40 18.9899 -5.19323 37.0916 75 " " " " A 43 0 0 "PRO " " N  " " " 7 0 1 C2 
    569 14 20.1429 -4.67201 37.8365 75 " " " " A 2 0 0 "PRO " " CA " " " 6 0 1 C2 
    570 14 21.5374 -5.30226 37.3343 75 " " " " A 2 0 0 "PRO " " C  " " " 6 0 1 C2 
    571 23 21.6994 -6.48785 37.4014 75 " " " " A 70 0 0 "PRO " " O  " " " 8 0 1 C2 
    572 14 19.8335 -5.03708 39.2689 75 " " " " A 2 0 0 "PRO " " CB " " " 6 0 1 C2 
    573 14 18.9302 -6.17768 39.2765 75 " " " " A 2 0 0 "PRO " " CG " " " 6 0 1 C2 
    574 14 18.2112 -6.05737 37.9397 75 " " " " A 2 0 0 "PRO " " CD " " " 6 0 1 C2 
    575 40 22.5477 -4.50103 36.9553 76 " " " " A 43 0 0 "PRO " " N  " " " 7 0 1 C2 
    576 14 23.9232 -5.00065 36.7292 76 " " " " A 2 0 0 "PRO " " CA " " " 6 0 1 C2 
    577 14 24.625 -5.46699 37.952 76 " " " " A 2 0 0 "PRO " " C  " " " 6 0 1 C2 
    578 23 24.238 -5.21571 39.0879 76 " " " " A 70 0 0 "PRO " " O  " " " 8 0 1 C2 
    579 14 24.7158 -3.7583 36.0895 76 " " " " A 2 0 0 "PRO " " CB " " " 6 0 1 C2 
    580 14 23.8597 -2.56268 36.3949 76 " " " " A 2 0 0 "PRO " " CG " " " 6 0 1 C2 
    581 14 22.4466 -3.05487 36.8637 76 " " " " A 2 0 0 "PRO " " CD " " " 6 0 1 C2 
    582 40 25.7172 -6.2059 37.6714 77 " " " " A 43 0 0 "ASP " " N  " " " 7 0 1 C2 
    583 14 26.8126 -6.67179 38.5316 77 " " " " A 2 0 0 "ASP " " CA " " " 6 0 1 C2 
    584 14 26.479 -8.05368 39.2502 77 " " " " A 2 0 0 "ASP " " C  " " " 6 0 1 C2 
    585 23 27.1137 -8.35477 40.2795 77 " " " " A 70 0 0 "ASP " " O  " " " 8 0 1 C2 
    586 14 27.5253 -5.56958 39.4073 77 " " " " A 2 0 0 "ASP " " CB " " " 6 0 1 C2 
    587 14 28.1718 -4.39907 38.6238 77 " " " " A 2 0 0 "ASP " " CG " " " 6 0 1 C2 
    588 23 28.7592 -4.43982 37.5371 77 " " " " A 70 0 0 "ASP " " OD1" " " 8 0 1 C2 
    589 23 28.0399 -3.29976 39.1856 77 " " " " A 70 0 0 "ASP " " OD2" " " 8 0 1 C2 
    590 40 25.3815 -8.7284 38.8213 78 " " " " A 43 0 0 "ASP " " N  " " " 7 0 1 C2 
    591 14 24.8509 -10.0539 39.2658 78 " " " " A 2 0 0 "ASP " " CA " " " 6 0 1 C2 
    592 14 23.9938 -9.85822 40.4987 78 " " " " A 2 0 0 "ASP " " C  " " " 6 0 1 C2 
    593 23 23.6201 -10.8765 41.0963 78 " " " " A 70 0 0 "ASP " " O  " " " 8 0 1 C2 
    594 14 25.8235 -11.2184 39.3526 78 " " " " A 2 0 0 "ASP " " CB " " " 6 0 1 C2 
    595 14 26.791 -11.4268 38.1631 78 " " " " A 2 0 0 "ASP " " CG " " " 6 0 1 C2 
    596 23 26.3642 -11.788 37.0272 78 " " " " A 70 0 0 "ASP " " OD1" " " 8 0 1 C2 
    597 23 27.9832 -11.4047 38.501 78 " " " " A 70 0 0 "ASP " " OD2" " " 8 0 1 C2 
    598 40 23.5 -8.61463 40.6928 79 " " " " A 43 0 0 "LYS " " N  " " " 7 0 1 C2 
    599 14 22.7006 -8.18651 41.8293 79 " " " " A 2 0 0 "LYS " " CA " " " 6 0 1 C2 
    600 14 21.2553 -8.71363 41.6575 79 " " " " A 2 0 0 "LYS " " C  " " " 6 0 1 C2 
    601 23 20.8685 -9.26608 40.5921 79 " " " " A 70 0 0 "LYS " " O  " " " 8 0 1 C2 
    602 14 22.8278 -6.6872 42.152 79 " " " " A 2 0 0 "LYS " " CB " " " 6 0 1 C2 
    603 14 24.3216 -6.23066 42.2666 79 " " " " A 2 0 0 "LYS " " CG " " " 6 0 1 C2 
    604 14 24.6284 -4.82756 42.7187 79 " " " " A 2 0 0 "LYS " " CD " " " 6 0 1 C2 
    605 14 24.1793 -3.73848 41.7499 79 " " " " A 2 0 0 "LYS " " CE " " " 6 0 1 C2 
    606 40 24.1673 -2.4231 42.4414 79 " " " " A 43 0 0 "LYS " " NZ " " " 7 0 1 C2 
    607 40 20.406 -8.61676 42.7334 80 " " " " A 43 0 0 "LYS " " N  " " " 7 0 1 C2 
    608 14 18.9738 -8.91569 42.8481 80 " " " " A 2 0 0 "LYS " " CA " " " 6 0 1 C2 
    609 14 18.2527 -7.54812 42.8429 80 " " " " A 2 0 0 "LYS " " C  " " " 6 0 1 C2 
    610 23 18.7655 -6.53818 43.2774 80 " " " " A 70 0 0 "LYS " " O  " " " 8 0 1 C2 
    611 14 18.6528 -9.60027 44.1746 80 " " " " A 2 0 0 "LYS " " CB " " " 6 0 1 C2 
    612 14 17.3795 -10.471 44.171 80 " " " " A 2 0 0 "LYS " " CG " " " 6 0 1 C2 
    613 14 17.5438 -11.6123 45.2081 80 " " " " A 2 0 0 "LYS " " CD " " " 6 0 1 C2 
    614 14 17.0108 -12.9925 44.8457 80 " " " " A 2 0 0 "LYS " " CE " " " 6 0 1 C2 
    615 40 16.6242 -13.8213 46.0074 80 " " " " A 43 0 0 "LYS " " NZ " " " 7 0 1 C2 
    616 40 17.0512 -7.4211 42.2957 81 " " " " A 43 0 0 "VAL " " N  " " " 7 0 1 C2 
    617 14 16.1425 -6.26648 42.2115 81 " " " " A 2 0 0 "VAL " " CA " " " 6 0 1 C2 
    618 14 15.873 -5.55497 43.4821 81 " " " " A 2 0 0 "VAL " " C  " " " 6 0 1 C2 
    619 23 15.4293 -4.38788 43.4866 81 " " " " A 70 0 0 "VAL " " O  " " " 8 0 1 C2 
    620 14 14.8026 -6.77618 41.4157 81 " " " " A 2 0 0 "VAL " " CB " " " 6 0 1 C2 
    621 14 13.4425 -6.09537 41.7494 81 " " " " A 2 0 0 "VAL " " CG1" " " 6 0 1 C2 
    622 14 15.0122 -6.82395 39.8626 81 " " " " A 2 0 0 "VAL " " CG2" " " 6 0 1 C2 
    623 40 16.1311 -6.14969 44.6556 82 " " " " A 43 0 0 "THR " " N  " " " 7 0 1 C2 
    624 14 15.8298 -5.65894 46.0263 82 " " " " A 2 0 0 "THR " " CA " " " 6 0 1 C2 
    625 14 17.1003 -4.94301 46.667 82 " " " " A 2 0 0 "THR " " C  " " " 6 0 1 C2 
    626 23 17.0721 -4.57447 47.8185 82 " " " " A 70 0 0 "THR " " O  " " " 8 0 1 C2 
    627 14 15.5815 -6.91132 46.8158 82 " " " " A 2 0 0 "THR " " CB " " " 6 0 1 C2 
    628 23 16.4955 -7.97332 46.4886 82 " " " " A 70 0 0 "THR " " OG1" " " 8 0 1 C2 
    629 14 14.1944 -7.55807 46.3968 82 " " " " A 2 0 0 "THR " " CG2" " " 6 0 1 C2 
    630 40 18.1953 -4.77044 45.9064 83 " " " " A 43 0 0 "ASP " " N  " " " 7 0 1 C2 
    631 14 19.4321 -4.06032 46.0984 83 " " " " A 2 0 0 "ASP " " CA " " " 6 0 1 C2 
    632 14 19.0668 -2.50203 46.28 83 " " " " A 2 0 0 "ASP " " C  " " " 6 0 1 C2 
    633 23 18.9096 -1.68709 45.3615 83 " " " " A 70 0 0 "ASP " " O  " " " 8 0 1 C2 
    634 14 20.3598 -4.32175 44.8784 83 " " " " A 2 0 0 "ASP " " CB " " " 6 0 1 C2 
    635 14 21.6646 -3.59728 45.1156 83 " " " " A 2 0 0 "ASP " " CG " " " 6 0 1 C2 
    636 23 22.3403 -4.05265 46.1155 83 " " " " A 70 0 0 "ASP " " OD1" " " 8 0 1 C2 
    637 23 22.0978 -2.8303 44.2519 83 " " " " A 70 0 0 "ASP " " OD2" " " 8 0 1 C2 
    638 40 19.1304 -2.14457 47.5619 84 " " " " A 43 0 0 "LYS " " N  " " " 7 0 1 C2 
    639 14 18.9512 -0.722973 47.9896 84 " " " " A 2 0 0 "LYS " " CA " " " 6 0 1 C2 
    640 14 19.9798 0.354082 47.4868 84 " " " " A 2 0 0 "LYS " " C  " " " 6 0 1 C2 
    641 23 19.5335 1.43775 47.1993 84 " " " " A 70 0 0 "LYS " " O  " " " 8 0 1 C2 
    642 14 18.8929 -0.736466 49.5581 84 " " " " A 2 0 0 "LYS " " CB " " " 6 0 1 C2 
    643 14 18.5632 0.569969 50.3512 84 " " " " A 2 0 0 "LYS " " CG " " " 6 0 1 C2 
    644 14 18.5535 0.533617 51.8686 84 " " " " A 2 0 0 "LYS " " CD " " " 6 0 1 C2 
    645 14 18.3692 1.93396 52.5076 84 " " " " A 2 0 0 "LYS " " CE " " " 6 0 1 C2 
    646 40 18.5472 1.84215 53.9282 84 " " " " A 43 0 0 "LYS " " NZ " " " 7 0 1 C2 
    647 40 21.2555 -0.0828889 47.2585 85 " " " " A 43 0 0 "ALA " " N  " " " 7 0 1 C2 
    648 14 22.2755 0.554464 46.5229 85 " " " " A 2 0 0 "ALA " " CA " " " 6 0 1 C2 
    649 14 21.8695 0.954074 45.0969 85 " " " " A 2 0 0 "ALA " " C  " " " 6 0 1 C2 
    650 23 21.8656 2.14658 44.8252 85 " " " " A 70 0 0 "ALA " " O  " " " 8 0 1 C2 
    651 14 23.6023 -0.347602 46.5552 85 " " " " A 2 0 0 "ALA " " CB " " " 6 0 1 C2 
    652 40 21.3905 0.0265111 44.2582 86 " " " " A 43 0 0 "TRP " " N  " " " 7 0 1 C2 
    653 14 20.7736 0.23419 42.9699 86 " " " " A 2 0 0 "TRP " " CA " " " 6 0 1 C2 
    654 14 19.5174 1.1093 43.0956 86 " " " " A 2 0 0 "TRP " " C  " " " 6 0 1 C2 
    655 23 19.326 2.01092 42.2874 86 " " " " A 70 0 0 "TRP " " O  " " " 8 0 1 C2 
    656 14 20.4752 -1.0981 42.2404 86 " " " " A 2 0 0 "TRP " " CB " " " 6 0 1 C2 
    657 14 20.1135 -1.04333 40.7731 86 " " " " A 2 0 0 "TRP " " CG " " " 6 0 1 C2 
    658 14 20.8164 -0.576831 39.695 86 " " " " A 2 0 0 "TRP " " CD1" " " 6 0 1 C2 
    659 14 18.8446 -1.56159 40.2766 86 " " " " A 2 0 0 "TRP " " CD2" " " 6 0 1 C2 
    660 40 20.0072 -0.709125 38.57 86 " " " " A 43 0 0 "TRP " " NE1" " " 7 0 1 C2 
    661 14 18.8251 -1.34791 38.8956 86 " " " " A 2 0 0 "TRP " " CE2" " " 6 0 1 C2 
    662 14 17.6767 -2.12836 40.8571 86 " " " " A 2 0 0 "TRP " " CE3" " " 6 0 1 C2 
    663 14 17.7291 -1.69045 38.0463 86 " " " " A 2 0 0 "TRP " " CZ2" " " 6 0 1 C2 
    664 14 16.5901 -2.49165 40.0147 86 " " " " A 2 0 0 "TRP " " CZ3" " " 6 0 1 C2 
    665 14 16.6063 -2.25835 38.6162 86 " " " " A 2 0 0 "TRP " " CH2" " " 6 0 1 C2 
    666 40 18.6765 0.925824 44.1382 87 " " " " A 43 0 0 "GLN " " N  " " " 7 0 1 C2 
    667 14 17.4801 1.76519 44.2459 87 " " " " A 2 0 0 "GLN " " CA " " " 6 0 1 C2 
    668 14 17.7329 3.20334 44.7463 87 " " " " A 2 0 0 "GLN " " C  " " " 6 0 1 C2 
    669 23 16.8153 4.04653 44.909 87 " " " " A 70 0 0 "GLN " " O  " " " 8 0 1 C2 
    670 14 16.5299 1.09228 45.3101 87 " " " " A 2 0 0 "GLN " " CB " " " 6 0 1 C2 
    671 14 15.9189 -0.21623 44.7866 87 " " " " A 2 0 0 "GLN " " CG " " " 6 0 1 C2 
    672 14 14.9493 -0.905518 45.7485 87 " " " " A 2 0 0 "GLN " " CD " " " 6 0 1 C2 
    673 23 14.4565 -0.324501 46.6494 87 " " " " A 70 0 0 "GLN " " OE1" " " 8 0 1 C2 
    674 40 14.6468 -2.21073 45.5873 87 " " " " A 43 0 0 "GLN " " NE2" " " 7 0 1 C2 
    675 40 18.9933 3.47894 45.0254 88 " " " " A 43 0 0 "LYS " " N  " " " 7 0 1 C2 
    676 14 19.4942 4.89093 45.1734 88 " " " " A 2 0 0 "LYS " " CA " " " 6 0 1 C2 
    677 14 20.2299 5.39031 43.8943 88 " " " " A 2 0 0 "LYS " " C  " " " 6 0 1 C2 
    678 23 20.6906 6.55545 43.9175 88 " " " " A 70 0 0 "LYS " " O  " " " 8 0 1 C2 
    679 14 20.3881 4.89549 46.3944 88 " " " " A 2 0 0 "LYS " " CB " " " 6 0 1 C2 
    680 14 19.5916 4.95093 47.7658 88 " " " " A 2 0 0 "LYS " " CG " " " 6 0 1 C2 
    681 14 20.2973 4.34121 48.999 88 " " " " A 2 0 0 "LYS " " CD " " " 6 0 1 C2 
    682 14 21.6038 4.99867 49.3979 88 " " " " A 2 0 0 "LYS " " CE " " " 6 0 1 C2 
    683 40 22.1036 4.67852 50.7875 88 " " " " A 43 0 0 "LYS " " NZ " " " 7 0 1 C2 
    684 40 20.3598 4.55711 42.8356 89 " " " " A 43 0 0 "LYS " " N  " " " 7 0 1 C2 
    685 14 21.1134 4.86607 41.5883 89 " " " " A 2 0 0 "LYS " " CA " " " 6 0 1 C2 
    686 14 20.3563 4.87219 40.3824 89 " " " " A 2 0 0 "LYS " " C  " " " 6 0 1 C2 
    687 23 20.5324 5.74786 39.5517 89 " " " " A 70 0 0 "LYS " " O  " " " 8 0 1 C2 
    688 14 22.3608 3.87575 41.6333 89 " " " " A 2 0 0 "LYS " " CB " " " 6 0 1 C2 
    689 14 23.3735 4.03358 40.4598 89 " " " " A 2 0 0 "LYS " " CG " " " 6 0 1 C2 
    690 14 24.6051 3.16818 40.5712 89 " " " " A 2 0 0 "LYS " " CD " " " 6 0 1 C2 
    691 14 25.4966 3.30666 39.3483 89 " " " " A 2 0 0 "LYS " " CE " " " 6 0 1 C2 
    692 40 26.3636 4.4285 39.3672 89 " " " " A 43 0 0 "LYS " " NZ " " " 7 0 1 C2 
    693 40 19.4052 3.96265 40.1696 90 " " " " A 43 0 0 "VAL " " N  " " " 7 0 1 C2 
    694 14 18.6261 3.83184 38.8984 90 " " " " A 2 0 0 "VAL " " CA " " " 6 0 1 C2 
    695 14 17.4723 4.81122 38.7747 90 " " " " A 2 0 0 "VAL " " C  " " " 6 0 1 C2 
    696 23 17.1675 5.32487 37.6898 90 " " " " A 70 0 0 "VAL " " O  " " " 8 0 1 C2 
    697 14 18.1392 2.35189 38.8349 90 " " " " A 2 0 0 "VAL " " CB " " " 6 0 1 C2 
    698 14 16.9054 1.9001 39.6844 90 " " " " A 2 0 0 "VAL " " CG1" " " 6 0 1 C2 
    699 14 17.9598 2.09523 37.3665 90 " " " " A 2 0 0 "VAL " " CG2" " " 6 0 1 C2 
    700 40 16.8348 5.05582 39.937 91 " " " " A 43 0 0 "THR " " N  " " " 7 0 1 C2 
    701 14 15.6764 5.87478 40.169 91 " " " " A 2 0 0 "THR " " CA " " " 6 0 1 C2 
    702 14 15.9628 7.38857 39.8194 91 " " " " A 2 0 0 "THR " " C  " " " 6 0 1 C2 
    703 23 15.1363 8.0589 39.2348 91 " " " " A 70 0 0 "THR " " O  " " " 8 0 1 C2 
    704 14 15.3657 5.66175 41.6984 91 " " " " A 2 0 0 "THR " " CB " " " 6 0 1 C2 
    705 23 16.4906 5.90511 42.5772 91 " " " " A 70 0 0 "THR " " OG1" " " 8 0 1 C2 
    706 14 14.8114 4.2694 42.1142 91 " " " " A 2 0 0 "THR " " CG2" " " 6 0 1 C2 
    707 40 17.1487 7.8801 40.2369 92 " " " " A 43 0 0 "GLU " " N  " " " 7 0 1 C2 
    708 14 17.7954 9.15196 40.0122 92 " " " " A 2 0 0 "GLU " " CA " " " 6 0 1 C2 
    709 14 18.2086 9.31361 38.5273 92 " " " " A 2 0 0 "GLU " " C  " " " 6 0 1 C2 
    710 23 18.2955 10.4433 38.0433 92 " " " " A 70 0 0 "GLU " " O  " " " 8 0 1 C2 
    711 14 19.1069 9.25698 40.9228 92 " " " " A 2 0 0 "GLU " " CB " " " 6 0 1 C2 
    712 14 18.7619 9.31256 42.3868 92 " " " " A 2 0 0 "GLU " " CG " " " 6 0 1 C2 
    713 14 18.1925 10.6427 42.7678 92 " " " " A 2 0 0 "GLU " " CD " " " 6 0 1 C2 
    714 23 16.946 10.6917 42.9697 92 " " " " A 70 0 0 "GLU " " OE1" " " 8 0 1 C2 
    715 23 19.0261 11.5485 43.0426 92 " " " " A 70 0 0 "GLU " " OE2" " " 8 0 1 C2 
    716 40 18.509 8.2169 37.7418 93 " " " " A 43 0 0 "GLU " " N  " " " 7 0 1 C2 
    717 14 19.0287 8.35891 36.3589 93 " " " " A 2 0 0 "GLU " " CA " " " 6 0 1 C2 
    718 14 17.8663 8.21125 35.3726 93 " " " " A 2 0 0 "GLU " " C  " " " 6 0 1 C2 
    719 23 17.8949 8.77407 34.295 93 " " " " A 70 0 0 "GLU " " O  " " " 8 0 1 C2 
    720 14 20.2345 7.34346 36.13 93 " " " " A 2 0 0 "GLU " " CB " " " 6 0 1 C2 
    721 14 20.6613 7.20046 34.6488 93 " " " " A 2 0 0 "GLU " " CG " " " 6 0 1 C2 
    722 14 21.6922 6.09537 34.5839 93 " " " " A 2 0 0 "GLU " " CD " " " 6 0 1 C2 
    723 23 21.4175 5.01208 35.1469 93 " " " " A 70 0 0 "GLU " " OE1" " " 8 0 1 C2 
    724 23 22.8249 6.30648 33.9121 93 " " " " A 70 0 0 "GLU " " OE2" " " 8 0 1 C2 
    725 40 16.7374 7.57026 35.7988 94 " " " " A 43 0 0 "LEU " " N  " " " 7 0 1 C2 
    726 14 15.2919 7.80671 35.2773 94 " " " " A 2 0 0 "LEU " " CA " " " 6 0 1 C2 
    727 14 14.8842 9.2339 35.3611 94 " " " " A 2 0 0 "LEU " " C  " " " 6 0 1 C2 
    728 23 14.6728 9.8928 34.304 94 " " " " A 70 0 0 "LEU " " O  " " " 8 0 1 C2 
    729 14 14.3813 6.79223 35.9623 94 " " " " A 2 0 0 "LEU " " CB " " " 6 0 1 C2 
    730 14 14.5439 5.29412 35.6311 94 " " " " A 2 0 0 "LEU " " CG " " " 6 0 1 C2 
    731 14 13.7129 4.47059 36.5714 94 " " " " A 2 0 0 "LEU " " CD1" " " 6 0 1 C2 
    732 14 14.0748 4.97192 34.2398 94 " " " " A 2 0 0 "LEU " " CD2" " " 6 0 1 C2 
    733 40 14.7097 9.84104 36.548 95 " " " " A 43 0 0 "ASP " " N  " " " 7 0 1 C2 
    734 14 14.4869 11.2333 36.7912 95 " " " " A 2 0 0 "ASP " " CA " " " 6 0 1 C2 
    735 14 15.2508 12.2853 36.036 95 " " " " A 2 0 0 "ASP " " C  " " " 6 0 1 C2 
    736 23 14.6895 13.3563 35.6962 95 " " " " A 70 0 0 "ASP " " O  " " " 8 0 1 C2 
    737 14 14.5292 11.5017 38.2644 95 " " " " A 2 0 0 "ASP " " CB " " " 6 0 1 C2 
    738 14 13.3384 11.1568 39.1657 95 " " " " A 2 0 0 "ASP " " CG " " " 6 0 1 C2 
    739 23 12.1551 11.4202 38.8123 95 " " " " A 70 0 0 "ASP " " OD1" " " 8 0 1 C2 
    740 23 13.6267 10.8488 40.3817 95 " " " " A 70 0 0 "ASP " " OD2" " " 8 0 1 C2 
    741 40 16.538 11.9462 35.7343 96 " " " " A 43 0 0 "GLN " " N  " " " 7 0 1 C2 
    742 14 17.4106 12.7559 34.9493 96 " " " " A 2 0 0 "GLN " " CA " " " 6 0 1 C2 
    743 14 16.8916 12.9939 33.4618 96 " " " " A 2 0 0 "GLN " " C  " " " 6 0 1 C2 
    744 23 17.2354 13.9995 32.869 96 " " " " A 70 0 0 "GLN " " O  " " " 8 0 1 C2 
    745 14 18.8213 12.1261 35.0597 96 " " " " A 2 0 0 "GLN " " CB " " " 6 0 1 C2 
    746 14 20.0436 12.778 34.3993 96 " " " " A 2 0 0 "GLN " " CG " " " 6 0 1 C2 
    747 14 20.4121 14.1507 34.9121 96 " " " " A 2 0 0 "GLN " " CD " " " 6 0 1 C2 
    748 23 21.0793 14.2699 35.935 96 " " " " A 70 0 0 "GLN " " OE1" " " 8 0 1 C2 
    749 40 20.0032 15.1864 34.1611 96 " " " " A 43 0 0 "GLN " " NE2" " " 7 0 1 C2 
    750 40 16.1222 12.0562 32.9032 97 " " " " A 43 0 0 "VAL " " N  " " " 7 0 1 C2 
    751 14 15.5607 12.2303 31.5421 97 " " " " A 2 0 0 "VAL " " CA " " " 6 0 1 C2 
    752 14 14.1839 12.8814 31.499 97 " " " " A 2 0 0 "VAL " " C  " " " 6 0 1 C2 
    753 23 13.852 13.8472 30.712 97 " " " " A 70 0 0 "VAL " " O  " " " 8 0 1 C2 
    754 14 15.4418 10.7675 30.883 97 " " " " A 2 0 0 "VAL " " CB " " " 6 0 1 C2 
    755 14 15.4402 10.849 29.3812 97 " " " " A 2 0 0 "VAL " " CG1" " " 6 0 1 C2 
    756 14 16.6413 9.81369 31.2202 97 " " " " A 2 0 0 "VAL " " CG2" " " 6 0 1 C2 
    757 40 13.2581 12.4902 32.4677 98 " " " " A 43 0 0 "VAL " " N  " " " 7 0 1 C2 
    758 14 11.8873 12.9301 32.6333 98 " " " " A 2 0 0 "VAL " " CA " " " 6 0 1 C2 
    759 14 11.9329 14.4434 32.8773 98 " " " " A 2 0 0 "VAL " " C  " " " 6 0 1 C2 
    760 23 11.1184 15.149 32.2859 98 " " " " A 70 0 0 "VAL " " O  " " " 8 0 1 C2 
    761 14 11.2599 12.0495 33.7402 98 " " " " A 2 0 0 "VAL " " CB " " " 6 0 1 C2 
    762 14 9.90066 12.5494 34.3168 98 " " " " A 2 0 0 "VAL " " CG1" " " 6 0 1 C2 
    763 14 11.2553 10.5893 33.4248 98 " " " " A 2 0 0 "VAL " " CG2" " " 6 0 1 C2 
    764 40 12.7634 14.8776 33.8684 99 " " " " A 43 0 0 "LYS " " N  " " " 7 0 1 C2 
    765 14 12.821 16.2585 34.3642 99 " " " " A 2 0 0 "LYS " " CA " " " 6 0 1 C2 
    766 14 13.5915 17.2473 33.3694 99 " " " " A 2 0 0 "LYS " " C  " " " 6 0 1 C2 
    767 23 13.5358 18.4428 33.5455 99 " " " " A 70 0 0 "LYS " " O  " " " 8 0 1 C2 
    768 14 13.52 16.1857 35.7369 99 " " " " A 2 0 0 "LYS " " CB " " " 6 0 1 C2 
    769 14 13.4137 17.4194 36.5792 99 " " " " A 2 0 0 "LYS " " CG " " " 6 0 1 C2 
    770 14 12.1434 17.5497 37.4133 99 " " " " A 2 0 0 "LYS " " CD " " " 6 0 1 C2 
    771 14 11.8253 19.02 37.8343 99 " " " " A 2 0 0 "LYS " " CE " " " 6 0 1 C2 
    772 40 11.3539 19.8425 36.648 99 " " " " A 43 0 0 "LYS " " NZ " " " 7 0 1 C2 
    773 40 14.3377 16.7326 32.4108 100 " " " " A 43 0 0 "ASP " " N  " " " 7 0 1 C2 
    774 14 15.1098 17.4941 31.4416 100 " " " " A 2 0 0 "ASP " " CA " " " 6 0 1 C2 
    775 14 14.4693 17.4887 30.0183 100 " " " " A 2 0 0 "ASP " " C  " " " 6 0 1 C2 
    776 23 14.8916 18.1897 29.0878 100 " " " " A 70 0 0 "ASP " " O  " " " 8 0 1 C2 
    777 14 16.6156 17.076 31.6488 100 " " " " A 2 0 0 "ASP " " CB " " " 6 0 1 C2 
    778 14 17.5676 17.4109 30.5531 100 " " " " A 2 0 0 "ASP " " CG " " " 6 0 1 C2 
    779 23 18.3629 18.3469 30.624 100 " " " " A 70 0 0 "ASP " " OD1" " " 8 0 1 C2 
    780 23 17.6263 16.6703 29.558 100 " " " " A 70 0 0 "ASP " " OD2" " " 8 0 1 C2 
    781 40 13.3395 16.7695 29.8285 101 " " " " A 43 0 0 "HIP " " N  " " " 7 0 1 C2 
    782 14 12.5753 16.8727 28.5835 101 " " " " A 2 0 0 "HIP " " CA " " " 6 0 1 C2 
    783 14 11.065 16.7962 28.9054 101 " " " " A 2 0 0 "HIP " " C  " " " 6 0 1 C2 
    784 23 10.3364 15.9379 28.3593 101 " " " " A 70 0 0 "HIP " " O  " " " 8 0 1 C2 
    785 14 13.028 16.0231 27.3948 101 " " " " A 2 0 0 "HIP " " CB " " " 6 0 1 C2 
    786 14 14.5447 16.0502 27.0596 101 " " " " A 2 0 0 "HIP " " CG " " " 6 0 1 C2 
    787 40 15.0479 17.2539 26.4474 101 " " " " A 43 0 0 "HIP " " ND1" " " 7 0 1 C2 
    788 14 15.5416 15.2267 27.4023 101 " " " " A 2 0 0 "HIP " " CD2" " " 6 0 1 C2 
    789 14 16.5351 16.9709 26.5117 101 " " " " A 2 0 0 "HIP " " CE1" " " 6 0 1 C2 
    790 40 16.7649 15.8302 27.0202 101 " " " " A 43 0 0 "HIP " " NE2" " " 7 0 1 C2 
    791 40 10.6484 17.7442 29.7974 102 " " " " A 43 0 0 "GLU " " N  " " " 7 0 1 C2 
    792 14 9.31112 17.6486 30.4819 102 " " " " A 2 0 0 "GLU " " CA " " " 6 0 1 C2 
    793 14 8.16501 18.0559 29.5505 102 " " " " A 2 0 0 "GLU " " C  " " " 6 0 1 C2 
    794 23 6.97705 17.9633 29.8688 102 " " " " A 70 0 0 "GLU " " O  " " " 8 0 1 C2 
    795 14 9.17564 18.5913 31.628 102 " " " " A 2 0 0 "GLU " " CB " " " 6 0 1 C2 
    796 14 10.2474 18.3457 32.7059 102 " " " " A 2 0 0 "GLU " " CG " " " 6 0 1 C2 
    797 14 9.95517 19.0822 33.9515 102 " " " " A 2 0 0 "GLU " " CD " " " 6 0 1 C2 
    798 23 9.6336 20.24 33.927 102 " " " " A 70 0 0 "GLU " " OE1" " " 8 0 1 C2 
    799 23 10.0607 18.4885 35.0519 102 " " " " A 70 0 0 "GLU " " OE2" " " 8 0 1 C2 
    800 40 8.5727 18.7822 28.4833 103 " " " " A 43 0 0 "ASP " " N  " " " 7 0 1 C2 
    801 14 7.73849 19.1733 27.3306 103 " " " " A 2 0 0 "ASP " " CA " " " 6 0 1 C2 
    802 14 7.22628 17.9973 26.4303 103 " " " " A 2 0 0 "ASP " " C  " " " 6 0 1 C2 
    803 23 6.36595 18.0606 25.5404 103 " " " " A 70 0 0 "ASP " " O  " " " 8 0 1 C2 
    804 14 8.41723 20.2554 26.5429 103 " " " " A 2 0 0 "ASP " " CB " " " 6 0 1 C2 
    805 14 8.6533 21.7191 27.1549 103 " " " " A 2 0 0 "ASP " " CG " " " 6 0 1 C2 
    806 23 9.69845 22.2206 26.7261 103 " " " " A 70 0 0 "ASP " " OD1" " " 8 0 1 C2 
    807 23 7.86263 22.3246 27.8904 103 " " " " A 70 0 0 "ASP " " OD2" " " 8 0 1 C2 
    808 40 7.83075 16.8371 26.6347 104 " " " " A 43 0 0 "GLN " " N  " " " 7 0 1 C2 
    809 14 7.55761 15.5953 25.9124 104 " " " " A 2 0 0 "GLN " " CA " " " 6 0 1 C2 
    810 14 7.18923 14.4089 26.8568 104 " " " " A 2 0 0 "GLN " " C  " " " 6 0 1 C2 
    811 23 6.33151 13.5632 26.539 104 " " " " A 70 0 0 "GLN " " O  " " " 8 0 1 C2 
    812 14 8.8516 15.1311 25.1182 104 " " " " A 2 0 0 "GLN " " CB " " " 6 0 1 C2 
    813 14 9.29966 16.0099 23.9222 104 " " " " A 2 0 0 "GLN " " CG " " " 6 0 1 C2 
    814 14 9.87085 17.3641 24.3638 104 " " " " A 2 0 0 "GLN " " CD " " " 6 0 1 C2 
    815 23 10.5751 17.5022 25.4148 104 " " " " A 70 0 0 "GLN " " OE1" " " 8 0 1 C2 
    816 40 9.64505 18.4244 23.6346 104 " " " " A 43 0 0 "GLN " " NE2" " " 7 0 1 C2 
    817 40 7.69513 14.3535 28.1089 105 " " " " A 43 0 0 "ILE " " N  " " " 7 0 1 C2 
    818 14 7.50345 13.1935 29.0514 105 " " " " A 2 0 0 "ILE " " CA " " " 6 0 1 C2 
    819 14 6.64233 13.8192 30.2136 105 " " " " A 2 0 0 "ILE " " C  " " " 6 0 1 C2 
    820 23 7.05213 14.8346 30.736 105 " " " " A 70 0 0 "ILE " " O  " " " 8 0 1 C2 
    821 14 8.87617 12.5505 29.3656 105 " " " " A 2 0 0 "ILE " " CB " " " 6 0 1 C2 
    822 14 9.58222 11.9047 28.148 105 " " " " A 2 0 0 "ILE " " CG1" " " 6 0 1 C2 
    823 14 8.69996 11.5318 30.5597 105 " " " " A 2 0 0 "ILE " " CG2" " " 6 0 1 C2 
    824 14 11.0865 11.6475 28.4187 105 " " " " A 2 0 0 "ILE " " CD1" " " 6 0 1 C2 
    825 40 5.47448 13.2711 30.5243 106 " " " " A 43 0 0 "VAL " " N  " " " 7 0 1 C2 
    826 14 4.54693 13.5248 31.5891 106 " " " " A 2 0 0 "VAL " " CA " " " 6 0 1 C2 
    827 14 5.26494 13.2814 32.9553 106 " " " " A 2 0 0 "VAL " " C  " " " 6 0 1 C2 
    828 23 5.05951 14.0128 33.9473 106 " " " " A 70 0 0 "VAL " " O  " " " 8 0 1 C2 
    829 14 3.15441 12.7378 31.4331 106 " " " " A 2 0 0 "VAL " " CB " " " 6 0 1 C2 
    830 14 2.13636 12.9818 32.5604 106 " " " " A 2 0 0 "VAL " " CG1" " " 6 0 1 C2 
    831 14 2.58486 12.9771 30.0061 106 " " " " A 2 0 0 "VAL " " CG2" " " 6 0 1 C2 
    832 40 5.87818 12.1254 33.0919 107 " " " " A 43 0 0 "GLY " " N  " " " 7 0 1 C2 
    833 14 6.46943 11.5556 34.2861 107 " " " " A 2 0 0 "GLY " " CA " " " 6 0 1 C2 
    834 14 6.91721 10.0641 34.0741 107 " " " " A 2 0 0 "GLY " " C  " " " 6 0 1 C2 
    835 23 7.09565 9.67709 32.8849 107 " " " " A 70 0 0 "GLY " " O  " " " 8 0 1 C2 
    836 40 6.94008 9.24981 35.1259 108 " " " " A 43 0 0 "TRP " " N  " " " 7 0 1 C2 
    837 14 7.28779 7.77888 35.1616 108 " " " " A 2 0 0 "TRP " " CA " " " 6 0 1 C2 
    838 14 6.61533 7.11068 36.3889 108 " " " " A 2 0 0 "TRP " " C  " " " 6 0 1 C2 
    839 23 6.51147 7.76851 37.413 108 " " " " A 70 0 0 "TRP " " O  " " " 8 0 1 C2 
    840 14 8.76627 7.37288 34.9542 108 " " " " A 2 0 0 "TRP " " CB " " " 6 0 1 C2 
    841 14 9.68974 7.7476 36.1206 108 " " " " A 2 0 0 "TRP " " CG " " " 6 0 1 C2 
    842 14 9.95574 9.04249 36.3892 108 " " " " A 2 0 0 "TRP " " CD1" " " 6 0 1 C2 
    843 14 10.2612 6.96262 37.2161 108 " " " " A 2 0 0 "TRP " " CD2" " " 6 0 1 C2 
    844 40 10.8788 9.0684 37.4235 108 " " " " A 43 0 0 "TRP " " NE1" " " 7 0 1 C2 
    845 14 11.0369 7.82711 38.0455 108 " " " " A 2 0 0 "TRP " " CE2" " " 6 0 1 C2 
    846 14 10.306 5.54539 37.4953 108 " " " " A 2 0 0 "TRP " " CE3" " " 6 0 1 C2 
    847 14 11.7567 7.37473 39.135 108 " " " " A 2 0 0 "TRP " " CZ2" " " 6 0 1 C2 
    848 14 11.14 5.12879 38.5851 108 " " " " A 2 0 0 "TRP " " CZ3" " " 6 0 1 C2 
    849 14 11.7715 6.02785 39.4119 108 " " " " A 2 0 0 "TRP " " CH2" " " 6 0 1 C2 
    850 40 6.22326 5.81838 36.2963 109 " " " " A 43 0 0 "VAL " " N  " " " 7 0 1 C2 
    851 14 5.69465 5.01345 37.3588 109 " " " " A 2 0 0 "VAL " " CA " " " 6 0 1 C2 
    852 14 6.09754 3.55483 37.1945 109 " " " " A 2 0 0 "VAL " " C  " " " 6 0 1 C2 
    853 23 6.48177 3.10506 36.104 109 " " " " A 70 0 0 "VAL " " O  " " " 8 0 1 C2 
    854 14 4.17393 5.21231 37.4943 109 " " " " A 2 0 0 "VAL " " CB " " " 6 0 1 C2 
    855 14 3.80781 6.58968 37.9721 109 " " " " A 2 0 0 "VAL " " CG1" " " 6 0 1 C2 
    856 14 3.3643 4.78743 36.3497 109 " " " " A 2 0 0 "VAL " " CG2" " " 6 0 1 C2 
    857 40 6.00025 2.73034 38.2659 110 " " " " A 43 0 0 "GLY " " N  " " " 7 0 1 C2 
    858 14 6.29859 1.28494 38.2077 110 " " " " A 2 0 0 "GLY " " CA " " " 6 0 1 C2 
    859 14 7.03401 0.816471 39.441 110 " " " " A 2 0 0 "GLY " " C  " " " 6 0 1 C2 
    860 23 6.79603 1.35617 40.5507 110 " " " " A 70 0 0 "GLY " " O  " " " 8 0 1 C2 
    861 40 7.70402 -0.284925 39.3595 111 " " " " A 43 0 0 "TRP " " N  " " " 7 0 1 C2 
    862 14 8.23787 -0.942579 40.5693 111 " " " " A 2 0 0 "TRP " " CA " " " 6 0 1 C2 
    863 14 9.28916 -0.126899 41.3131 111 " " " " A 2 0 0 "TRP " " C  " " " 6 0 1 C2 
    864 23 9.27149 0.129939 42.5099 111 " " " " A 70 0 0 "TRP " " O  " " " 8 0 1 C2 
    865 14 8.85371 -2.33164 40.2434 111 " " " " A 2 0 0 "TRP " " CB " " " 6 0 1 C2 
    866 14 8.99643 -3.23355 41.4069 111 " " " " A 2 0 0 "TRP " " CG " " " 6 0 1 C2 
    867 14 7.99074 -3.99184 41.9421 111 " " " " A 2 0 0 "TRP " " CD1" " " 6 0 1 C2 
    868 14 10.1492 -3.48768 42.2672 111 " " " " A 2 0 0 "TRP " " CD2" " " 6 0 1 C2 
    869 40 8.42605 -4.54922 43.1494 111 " " " " A 43 0 0 "TRP " " NE1" " " 7 0 1 C2 
    870 14 9.74684 -4.34873 43.3593 111 " " " " A 2 0 0 "TRP " " CE2" " " 6 0 1 C2 
    871 14 11.4653 -2.90464 42.2759 111 " " " " A 2 0 0 "TRP " " CE3" " " 6 0 1 C2 
    872 14 10.7092 -4.67928 44.3332 111 " " " " A 2 0 0 "TRP " " CZ2" " " 6 0 1 C2 
    873 14 12.3311 -3.2347 43.3931 111 " " " " A 2 0 0 "TRP " " CZ3" " " 6 0 1 C2 
    874 14 11.9616 -4.07972 44.4525 111 " " " " A 2 0 0 "TRP " " CH2" " " 6 0 1 C2 
    875 40 10.2296 0.438297 40.57 112 " " " " A 43 0 0 "LEU " " N  " " " 7 0 1 C2 
    876 14 11.2721 1.37359 40.9194 112 " " " " A 2 0 0 "LEU " " CA " " " 6 0 1 C2 
    877 14 10.7476 2.76986 41.4415 112 " " " " A 2 0 0 "LEU " " C  " " " 6 0 1 C2 
    878 23 11.5972 3.54418 41.7926 112 " " " " A 70 0 0 "LEU " " O  " " " 8 0 1 C2 
    879 14 12.0154 1.59357 39.5589 112 " " " " A 2 0 0 "LEU " " CB " " " 6 0 1 C2 
    880 14 12.6984 0.383075 39.0051 112 " " " " A 2 0 0 "LEU " " CG " " " 6 0 1 C2 
    881 14 13.4504 0.742049 37.7355 112 " " " " A 2 0 0 "LEU " " CD1" " " 6 0 1 C2 
    882 14 13.7612 -0.261759 39.9306 112 " " " " A 2 0 0 "LEU " " CD2" " " 6 0 1 C2 
    883 40 9.47964 3.08797 41.3801 113 " " " " A 43 0 0 "LYS " " N  " " " 7 0 1 C2 
    884 14 8.75254 4.26929 41.8507 113 " " " " A 2 0 0 "LYS " " CA " " " 6 0 1 C2 
    885 14 7.95692 3.86603 43.0415 113 " " " " A 2 0 0 "LYS " " C  " " " 6 0 1 C2 
    886 23 7.7985 4.77471 43.9159 113 " " " " A 70 0 0 "LYS " " O  " " " 8 0 1 C2 
    887 14 7.81819 4.76123 40.7845 113 " " " " A 2 0 0 "LYS " " CB " " " 6 0 1 C2 
    888 14 7.34217 6.30762 41.0031 113 " " " " A 2 0 0 "LYS " " CG " " " 6 0 1 C2 
    889 14 8.18595 7.29545 40.1906 113 " " " " A 2 0 0 "LYS " " CD " " " 6 0 1 C2 
    890 14 7.79756 8.74589 40.5393 113 " " " " A 2 0 0 "LYS " " CE " " " 6 0 1 C2 
    891 40 8.74167 9.6551 39.9053 113 " " " " A 43 0 0 "LYS " " NZ " " " 7 0 1 C2 
    892 40 7.46908 2.65636 43.2278 114 " " " " A 43 0 0 "ALA " " N  " " " 7 0 1 C2 
    893 14 6.75386 2.12839 44.3741 114 " " " " A 2 0 0 "ALA " " CA " " " 6 0 1 C2 
    894 14 6.98726 0.571069 44.6149 114 " " " " A 2 0 0 "ALA " " C  " " " 6 0 1 C2 
    895 23 6.18894 -0.303082 44.2335 114 " " " " A 70 0 0 "ALA " " O  " " " 8 0 1 C2 
    896 14 5.29027 2.62735 44.5472 114 " " " " A 2 0 0 "ALA " " CB " " " 6 0 1 C2 
    897 40 8.22045 0.217191 45.1124 115 " " " " A 43 0 0 "PRO " " N  " " " 7 0 1 C2 
    898 14 8.55745 -1.25571 45.2928 115 " " " " A 2 0 0 "PRO " " CA " " " 6 0 1 C2 
    899 14 7.8232 -1.88166 46.5387 115 " " " " A 2 0 0 "PRO " " C  " " " 6 0 1 C2 
    900 23 7.73357 -3.11541 46.6795 115 " " " " A 70 0 0 "PRO " " O  " " " 8 0 1 C2 
    901 14 10.1478 -1.24748 45.5135 115 " " " " A 2 0 0 "PRO " " CB " " " 6 0 1 C2 
    902 14 10.5558 0.139347 45.8566 115 " " " " A 2 0 0 "PRO " " CG " " " 6 0 1 C2 
    903 14 9.32308 1.05886 45.5 115 " " " " A 2 0 0 "PRO " " CD " " " 6 0 1 C2 
    904 40 7.24515 -1.08919 47.4283 116 " " " " A 43 0 0 "ASP " " N  " " " 7 0 1 C2 
    905 14 6.3628 -1.49106 48.5071 116 " " " " A 2 0 0 "ASP " " CA " " " 6 0 1 C2 
    906 14 5.08499 -0.602103 48.433 116 " " " " A 2 0 0 "ASP " " C  " " " 6 0 1 C2 
    907 23 5.18574 0.634686 48.6559 116 " " " " A 70 0 0 "ASP " " O  " " " 8 0 1 C2 
    908 14 7.00209 -1.39269 49.9145 116 " " " " A 2 0 0 "ASP " " CB " " " 6 0 1 C2 
    909 14 7.96588 -2.52978 50.1478 116 " " " " A 2 0 0 "ASP " " CG " " " 6 0 1 C2 
    910 23 7.33501 -3.55978 50.4244 116 " " " " A 70 0 0 "ASP " " OD1" " " 8 0 1 C2 
    911 23 9.22718 -2.37892 50.2483 116 " " " " A 70 0 0 "ASP " " OD2" " " 8 0 1 C2 
    912 40 3.95729 -1.17253 48.1656 117 " " " " A 43 0 0 "THR " " N  " " " 7 0 1 C2 
    913 14 2.59666 -0.539001 47.9051 117 " " " " A 2 0 0 "THR " " CA " " " 6 0 1 C2 
    914 14 1.45949 -1.48182 47.9887 117 " " " " A 2 0 0 "THR " " C  " " " 6 0 1 C2 
    915 23 1.70981 -2.72947 47.7554 117 " " " " A 70 0 0 "THR " " O  " " " 8 0 1 C2 
    916 14 2.61963 0.288708 46.5773 117 " " " " A 2 0 0 "THR " " CB " " " 6 0 1 C2 
    917 23 1.49171 1.12701 46.455 117 " " " " A 70 0 0 "THR " " OG1" " " 8 0 1 C2 
    918 14 2.66107 -0.610083 45.3677 117 " " " " A 2 0 0 "THR " " CG2" " " 6 0 1 C2 
    919 40 0.286674 -0.959705 48.3731 118 " " " " A 43 0 0 "THR " " N  " " " 7 0 1 C2 
    920 14 -0.961626 -1.70657 48.4422 118 " " " " A 2 0 0 "THR " " CA " " " 6 0 1 C2 
    921 14 -1.64099 -1.77743 47.0475 118 " " " " A 2 0 0 "THR " " C  " " " 6 0 1 C2 
    922 23 -2.615 -2.51469 46.9492 118 " " " " A 70 0 0 "THR " " O  " " " 8 0 1 C2 
    923 14 -1.92906 -1.07076 49.4029 118 " " " " A 2 0 0 "THR " " CB " " " 6 0 1 C2 
    924 23 -2.26441 0.281228 49.0809 118 " " " " A 70 0 0 "THR " " OG1" " " 8 0 1 C2 
    925 14 -1.42657 -1.18612 50.8391 118 " " " " A 2 0 0 "THR " " CG2" " " 6 0 1 C2 
    926 40 -1.16116 -1.10927 45.9738 119 " " " " A 43 0 0 "ASP " " N  " " " 7 0 1 C2 
    927 14 -1.5849 -1.18438 44.5391 119 " " " " A 2 0 0 "ASP " " CA " " " 6 0 1 C2 
    928 14 -1.57096 -2.68985 44.0479 119 " " " " A 2 0 0 "ASP " " C  " " " 6 0 1 C2 
    929 23 -0.469465 -3.24179 43.9746 119 " " " " A 70 0 0 "ASP " " O  " " " 8 0 1 C2 
    930 14 -0.796355 -0.236377 43.6099 119 " " " " A 2 0 0 "ASP " " CB " " " 6 0 1 C2 
    931 14 -1.22149 -0.213602 42.1065 119 " " " " A 2 0 0 "ASP " " CG " " " 6 0 1 C2 
    932 23 -1.10151 -1.249 41.4737 119 " " " " A 70 0 0 "ASP " " OD1" " " 8 0 1 C2 
    933 23 -1.72092 0.860179 41.6033 119 " " " " A 70 0 0 "ASP " " OD2" " " 8 0 1 C2 
    934 40 -2.69394 -3.2478 43.6005 120 " " " " A 43 0 0 "PRO " " N  " " " 7 0 1 C2 
    935 14 -2.65494 -4.62312 43.0538 120 " " " " A 2 0 0 "PRO " " CA " " " 6 0 1 C2 
    936 14 -1.95629 -4.93234 41.7381 120 " " " " A 2 0 0 "PRO " " C  " " " 6 0 1 C2 
    937 23 -1.69641 -6.10025 41.4438 120 " " " " A 70 0 0 "PRO " " O  " " " 8 0 1 C2 
    938 14 -4.20677 -4.87587 42.8784 120 " " " " A 2 0 0 "PRO " " CB " " " 6 0 1 C2 
    939 14 -5.02233 -3.53177 42.9384 120 " " " " A 2 0 0 "PRO " " CG " " " 6 0 1 C2 
    940 14 -4.00233 -2.57211 43.517 120 " " " " A 2 0 0 "PRO " " CD " " " 6 0 1 C2 
    941 40 -1.59775 -3.83388 40.9109 121 " " " " A 43 0 0 "THR " " N  " " " 7 0 1 C2 
    942 14 -0.862971 -4.08347 39.6695 121 " " " " A 2 0 0 "THR " " CA " " " 6 0 1 C2 
    943 14 0.640288 -3.75525 39.7461 121 " " " " A 2 0 0 "THR " " C  " " " 6 0 1 C2 
    944 23 1.38158 -4.54587 39.2152 121 " " " " A 70 0 0 "THR " " O  " " " 8 0 1 C2 
    945 14 -1.53068 -3.2199 38.5227 121 " " " " A 2 0 0 "THR " " CB " " " 6 0 1 C2 
    946 23 -1.44904 -1.7978 38.7833 121 " " " " A 70 0 0 "THR " " OG1" " " 8 0 1 C2 
    947 14 -2.99829 -3.55059 38.4592 121 " " " " A 2 0 0 "THR " " CG2" " " 6 0 1 C2 
    948 40 1.11192 -2.67429 40.41 122 " " " " A 43 0 0 "VAL " " N  " " " 7 0 1 C2 
    949 14 2.47477 -2.25637 40.5708 122 " " " " A 2 0 0 "VAL " " CA " " " 6 0 1 C2 
    950 14 3.4372 -3.26956 41.2914 122 " " " " A 2 0 0 "VAL " " C  " " " 6 0 1 C2 
    951 23 4.63057 -3.41374 41.0578 122 " " " " A 70 0 0 "VAL " " O  " " " 8 0 1 C2 
    952 14 2.45366 -0.793025 41.0051 122 " " " " A 2 0 0 "VAL " " CB " " " 6 0 1 C2 
    953 14 3.71394 -0.329366 41.7596 122 " " " " A 2 0 0 "VAL " " CG1" " " 6 0 1 C2 
    954 14 2.17389 0.149118 39.7624 122 " " " " A 2 0 0 "VAL " " CG2" " " 6 0 1 C2 
    955 40 2.79264 -4.00667 42.2122 123 " " " " A 43 0 0 "SER " " N  " " " 7 0 1 C2 
    956 14 3.29961 -5.10916 43.0307 123 " " " " A 2 0 0 "SER " " CA " " " 6 0 1 C2 
    957 14 3.2989 -6.44523 42.223 123 " " " " A 2 0 0 "SER " " C  " " " 6 0 1 C2 
    958 23 3.93981 -7.45381 42.5809 123 " " " " A 70 0 0 "SER " " O  " " " 8 0 1 C2 
    959 14 2.40569 -5.10214 44.31 123 " " " " A 2 0 0 "SER " " CB " " " 6 0 1 C2 
    960 23 1.10232 -5.47026 43.9555 123 " " " " A 70 0 0 "SER " " OG " " " 8 0 1 C2 
    961 40 2.75993 -6.48329 40.947 124 " " " " A 43 0 0 "ALA " " N  " " " 7 0 1 C2 
    962 14 2.95175 -7.65478 40.0228 124 " " " " A 2 0 0 "ALA " " CA " " " 6 0 1 C2 
    963 14 4.14871 -7.60618 39.0056 124 " " " " A 2 0 0 "ALA " " C  " " " 6 0 1 C2 
    964 23 4.30804 -8.34813 38.066 124 " " " " A 70 0 0 "ALA " " O  " " " 8 0 1 C2 
    965 14 1.68195 -7.7837 39.2476 124 " " " " A 2 0 0 "ALA " " CB " " " 6 0 1 C2 
    966 40 5.00192 -6.55277 39.2127 125 " " " " A 43 0 0 "MET " " N  " " " 7 0 1 C2 
    967 14 6.02477 -6.14917 38.2235 125 " " " " A 2 0 0 "MET " " CA " " " 6 0 1 C2 
    968 14 7.39636 -6.66815 38.545 125 " " " " A 2 0 0 "MET " " C  " " " 6 0 1 C2 
    969 23 8.3537 -5.94906 38.2045 125 " " " " A 70 0 0 "MET " " O  " " " 8 0 1 C2 
    970 14 6.15053 -4.57672 38.1691 125 " " " " A 2 0 0 "MET " " CB " " " 6 0 1 C2 
    971 14 4.93897 -3.79904 37.6567 125 " " " " A 2 0 0 "MET " " CG " " " 6 0 1 C2 
    972 52 5.29202 -2.00825 37.643 125 " " " " A 13 0 0 "MET " " SD " " " 16 0 1 C2 
    973 14 3.85076 -1.40624 36.725 125 " " " " A 2 0 0 "MET " " CE " " " 6 0 1 C2 
    974 40 7.64058 -7.8371 39.1277 126 " " " " A 43 0 0 "LYS " " N  " " " 7 0 1 C2 
    975 14 8.97685 -8.43909 39.2574 126 " " " " A 2 0 0 "LYS " " CA " " " 6 0 1 C2 
    976 14 8.9356 -9.95785 39.0555 126 " " " " A 2 0 0 "LYS " " C  " " " 6 0 1 C2 
    977 23 7.88019 -10.5342 39.2859 126 " " " " A 70 0 0 "LYS " " O  " " " 8 0 1 C2 
    978 14 9.77616 -7.97329 40.5022 126 " " " " A 2 0 0 "LYS " " CB " " " 6 0 1 C2 
    979 14 9.30842 -8.63246 41.8533 126 " " " " A 2 0 0 "LYS " " CG " " " 6 0 1 C2 
    980 14 7.80423 -8.47037 42.2104 126 " " " " A 2 0 0 "LYS " " CD " " " 6 0 1 C2 
    981 14 7.38127 -8.84699 43.642 126 " " " " A 2 0 0 "LYS " " CE " " " 6 0 1 C2 
    982 40 6.02896 -9.24454 43.6326 126 " " " " A 43 0 0 "LYS " " NZ " " " 7 0 1 C2 
    983 40 10.0378 -10.5045 38.5531 127 " " " " A 43 0 0 "THR " " N  " " " 7 0 1 C2 
    984 14 9.88826 -11.9322 38.1959 127 " " " " A 2 0 0 "THR " " CA " " " 6 0 1 C2 
    985 14 10.2739 -12.7103 39.4636 127 " " " " A 2 0 0 "THR " " C  " " " 6 0 1 C2 
    986 23 10.9593 -12.1765 40.3694 127 " " " " A 70 0 0 "THR " " O  " " " 8 0 1 C2 
    987 14 10.9146 -12.2751 37.0955 127 " " " " A 2 0 0 "THR " " CB " " " 6 0 1 C2 
    988 23 12.1596 -11.7229 37.5169 127 " " " " A 70 0 0 "THR " " OG1" " " 8 0 1 C2 
    989 14 10.4957 -11.7468 35.6979 127 " " " " A 2 0 0 "THR " " CG2" " " 6 0 1 C2 
    990 40 9.82599 -13.9597 39.5722 128 " " " " A 43 0 0 "GLN " " N  " " " 7 0 1 C2 
    991 14 10.0114 -14.8844 40.6463 128 " " " " A 2 0 0 "GLN " " CA " " " 6 0 1 C2 
    992 14 11.4334 -15.051 41.1445 128 " " " " A 2 0 0 "GLN " " C  " " " 6 0 1 C2 
    993 23 11.577 -15.5626 42.2346 128 " " " " A 70 0 0 "GLN " " O  " " " 8 0 1 C2 
    994 14 9.25112 -16.1859 40.2825 128 " " " " A 2 0 0 "GLN " " CB " " " 6 0 1 C2 
    995 14 9.97242 -17.0965 39.1781 128 " " " " A 2 0 0 "GLN " " CG " " " 6 0 1 C2 
    996 14 11.0582 -18.0739 39.6631 128 " " " " A 2 0 0 "GLN " " CD " " " 6 0 1 C2 
    997 23 11.8693 -18.5277 38.8734 128 " " " " A 70 0 0 "GLN " " OE1" " " 8 0 1 C2 
    998 40 11.0564 -18.3684 40.9533 128 " " " " A 43 0 0 "GLN " " NE2" " " 7 0 1 C2 
    999 40 12.439 -14.8515 40.2562 129 " " " " A 43 0 0 "ASP " " N  " " " 7 0 1 C2 
    1000 14 13.8842 -15.0017 40.4959 129 " " " " A 2 0 0 "ASP " " CA " " " 6 0 1 C2 
    1001 14 14.4016 -13.6144 40.8937 129 " " " " A 2 0 0 "ASP " " C  " " " 6 0 1 C2 
    1002 23 15.5026 -13.6146 41.5084 129 " " " " A 70 0 0 "ASP " " O  " " " 8 0 1 C2 
    1003 14 14.6084 -15.4914 39.2426 129 " " " " A 2 0 0 "ASP " " CB " " " 6 0 1 C2 
    1004 14 14.4274 -14.7132 37.9245 129 " " " " A 2 0 0 "ASP " " CG " " " 6 0 1 C2 
    1005 23 13.7191 -13.7318 37.9553 129 " " " " A 70 0 0 "ASP " " OD1" " " 8 0 1 C2 
    1006 23 14.916 -15.261 36.8969 129 " " " " A 70 0 0 "ASP " " OD2" " " 8 0 1 C2 
    1007 40 13.7927 -12.4638 40.5413 130 " " " " A 43 0 0 "LEU " " N  " " " 7 0 1 C2 
    1008 14 14.0537 -11.1489 40.9976 130 " " " " A 2 0 0 "LEU " " CA " " " 6 0 1 C2 
    1009 14 15.1564 -10.5324 40.1639 130 " " " " A 2 0 0 "LEU " " C  " " " 6 0 1 C2 
    1010 23 15.9752 -9.7366 40.6804 130 " " " " A 70 0 0 "LEU " " O  " " " 8 0 1 C2 
    1011 14 14.1897 -11.0615 42.5669 130 " " " " A 2 0 0 "LEU " " CB " " " 6 0 1 C2 
    1012 14 12.9666 -11.5943 43.3608 130 " " " " A 2 0 0 "LEU " " CG " " " 6 0 1 C2 
    1013 14 13.3674 -12.0798 44.7497 130 " " " " A 2 0 0 "LEU " " CD1" " " 6 0 1 C2 
    1014 14 11.8246 -10.5756 43.337 130 " " " " A 2 0 0 "LEU " " CD2" " " 6 0 1 C2 
    1015 40 15.1581 -10.8902 38.8312 131 " " " " A 43 0 0 "ARG " " N  " " " 7 0 1 C2 
    1016 14 16.142 -10.3407 37.8343 131 " " " " A 2 0 0 "ARG " " CA " " " 6 0 1 C2 
    1017 14 15.5978 -9.40598 36.7742 131 " " " " A 2 0 0 "ARG " " C  " " " 6 0 1 C2 
    1018 23 16.3851 -8.86487 35.969 131 " " " " A 70 0 0 "ARG " " O  " " " 8 0 1 C2 
    1019 14 16.9345 -11.5561 37.1478 131 " " " " A 2 0 0 "ARG " " CB " " " 6 0 1 C2 
    1020 14 17.8818 -12.1813 38.189 131 " " " " A 2 0 0 "ARG " " CG " " " 6 0 1 C2 
    1021 14 19.169 -11.3835 38.5182 131 " " " " A 2 0 0 "ARG " " CD " " " 6 0 1 C2 
    1022 40 19.9266 -11.1275 37.3108 131 " " " " A 43 0 0 "ARG " " NE " " " 7 0 1 C2 
    1023 14 20.6263 -10.0614 37.0408 131 " " " " A 2 0 0 "ARG " " CZ " " " 6 0 1 C2 
    1024 40 21.1141 -9.97405 35.8016 131 " " " " A 43 0 0 "ARG " " NH1" " " 7 0 1 C2 
    1025 40 20.8862 -9.0702 37.9244 131 " " " " A 43 0 0 "ARG " " NH2" " " 7 0 1 C2 
    1026 40 14.3292 -9.21499 36.7237 132 " " " " A 43 0 0 "HIE " " N  " " " 7 0 1 C2 
    1027 14 13.7187 -8.14451 35.9333 132 " " " " A 2 0 0 "HIE " " CA " " " 6 0 1 C2 
    1028 14 12.8212 -7.32514 36.8123 132 " " " " A 2 0 0 "HIE " " C  " " " 6 0 1 C2 
    1029 23 12.1495 -7.8854 37.6867 132 " " " " A 70 0 0 "HIE " " O  " " " 8 0 1 C2 
    1030 14 13.0594 -8.76357 34.6544 132 " " " " A 2 0 0 "HIE " " CB " " " 6 0 1 C2 
    1031 14 14.0801 -9.47995 33.7487 132 " " " " A 2 0 0 "HIE " " CG " " " 6 0 1 C2 
    1032 40 14.777 -8.88079 32.7283 132 " " " " A 43 0 0 "HIE " " ND1" " " 7 0 1 C2 
    1033 14 14.1984 -10.8476 33.6186 132 " " " " A 2 0 0 "HIE " " CD2" " " 6 0 1 C2 
    1034 14 15.251 -9.88519 31.9566 132 " " " " A 2 0 0 "HIE " " CE1" " " 6 0 1 C2 
    1035 40 14.931 -11.0288 32.4481 132 " " " " A 43 0 0 "HIE " " NE2" " " 7 0 1 C2 
    1036 40 12.5861 -6.09429 36.4726 133 " " " " A 43 0 0 "THR " " N  " " " 7 0 1 C2 
    1037 14 11.4954 -5.25379 36.9013 133 " " " " A 2 0 0 "THR " " CA " " " 6 0 1 C2 
    1038 14 11.108 -4.24338 35.7848 133 " " " " A 2 0 0 "THR " " C  " " " 6 0 1 C2 
    1039 23 11.9252 -4.25507 34.8558 133 " " " " A 70 0 0 "THR " " O  " " " 8 0 1 C2 
    1040 14 11.8384 -4.75081 38.3257 133 " " " " A 2 0 0 "THR " " CB " " " 6 0 1 C2 
    1041 23 10.6366 -4.36274 38.9162 133 " " " " A 70 0 0 "THR " " OG1" " " 8 0 1 C2 
    1042 14 12.7796 -3.5014 38.2083 133 " " " " A 2 0 0 "THR " " CG2" " " 6 0 1 C2 
    1043 40 9.98336 -3.55982 35.8311 134 " " " " A 43 0 0 "PHE " " N  " " " 7 0 1 C2 
    1044 14 9.4276 -2.70968 34.7316 134 " " " " A 2 0 0 "PHE " " CA " " " 6 0 1 C2 
    1045 14 8.79103 -1.45348 35.2309 134 " " " " A 2 0 0 "PHE " " C  " " " 6 0 1 C2 
    1046 23 8.41953 -1.38536 36.4272 134 " " " " A 70 0 0 "PHE " " O  " " " 8 0 1 C2 
    1047 14 8.74425 -3.46122 33.6998 134 " " " " A 2 0 0 "PHE " " CB " " " 6 0 1 C2 
    1048 14 7.33008 -3.90807 33.902 134 " " " " A 2 0 0 "PHE " " CG " " " 6 0 1 C2 
    1049 14 6.93539 -5.14851 34.497 134 " " " " A 2 0 0 "PHE " " CD1" " " 6 0 1 C2 
    1050 14 6.3104 -3.0522 33.4806 134 " " " " A 2 0 0 "PHE " " CD2" " " 6 0 1 C2 
    1051 14 5.59586 -5.61215 34.4431 134 " " " " A 2 0 0 "PHE " " CE1" " " 6 0 1 C2 
    1052 14 4.9583 -3.51706 33.5105 134 " " " " A 2 0 0 "PHE " " CE2" " " 6 0 1 C2 
    1053 14 4.61795 -4.80975 33.8828 134 " " " " A 2 0 0 "PHE " " CZ " " " 6 0 1 C2 
    1054 40 8.72676 -0.503962 34.3845 135 " " " " A 43 0 0 "ILE " " N  " " " 7 0 1 C2 
    1055 14 8.17036 0.827586 34.5254 135 " " " " A 2 0 0 "ILE " " CA " " " 6 0 1 C2 
    1056 14 7.27746 1.10579 33.3283 135 " " " " A 2 0 0 "ILE " " C  " " " 6 0 1 C2 
    1057 23 7.41675 0.407694 32.3186 135 " " " " A 70 0 0 "ILE " " O  " " " 8 0 1 C2 
    1058 14 9.25992 1.95101 34.7638 135 " " " " A 2 0 0 "ILE " " CB " " " 6 0 1 C2 
    1059 14 10.2021 2.25571 33.5277 135 " " " " A 2 0 0 "ILE " " CG1" " " 6 0 1 C2 
    1060 14 10.1125 1.72265 36.1101 135 " " " " A 2 0 0 "ILE " " CG2" " " 6 0 1 C2 
    1061 14 10.9317 3.54658 33.4891 135 " " " " A 2 0 0 "ILE " " CD1" " " 6 0 1 C2 
    1062 40 6.52903 2.22611 33.4057 136 " " " " A 43 0 0 "SER " " N  " " " 7 0 1 C2 
    1063 14 5.91134 2.99582 32.3625 136 " " " " A 2 0 0 "SER " " CA " " " 6 0 1 C2 
    1064 14 6.40772 4.40615 32.3437 136 " " " " A 2 0 0 "SER " " C  " " " 6 0 1 C2 
    1065 23 6.78462 4.90329 33.4271 136 " " " " A 70 0 0 "SER " " O  " " " 8 0 1 C2 
    1066 14 4.41036 2.92416 32.6376 136 " " " " A 2 0 0 "SER " " CB " " " 6 0 1 C2 
    1067 23 3.76357 3.31479 31.4166 136 " " " " A 70 0 0 "SER " " OG " " " 8 0 1 C2 
    1068 40 6.30889 5.0137 31.1881 137 " " " " A 43 0 0 "ILE " " N  " " " 7 0 1 C2 
    1069 14 6.68189 6.40724 30.7978 137 " " " " A 2 0 0 "ILE " " CA " " " 6 0 1 C2 
    1070 14 5.39849 6.97701 30.1393 137 " " " " A 2 0 0 "ILE " " C  " " " 6 0 1 C2 
    1071 23 5.35608 6.90769 28.9297 137 " " " " A 70 0 0 "ILE " " O  " " " 8 0 1 C2 
    1072 14 7.95651 6.40847 30.0196 137 " " " " A 2 0 0 "ILE " " CB " " " 6 0 1 C2 
    1073 14 8.99935 5.55591 30.7932 137 " " " " A 2 0 0 "ILE " " CG1" " " 6 0 1 C2 
    1074 14 8.50635 7.85778 30.016 137 " " " " A 2 0 0 "ILE " " CG2" " " 6 0 1 C2 
    1075 14 9.15994 4.12628 30.1709 137 " " " " A 2 0 0 "ILE " " CD1" " " 6 0 1 C2 
    1076 40 4.56883 7.78716 30.8534 138 " " " " A 43 0 0 "PRO " " N  " " " 7 0 1 C2 
    1077 14 3.46888 8.46838 30.1198 138 " " " " A 2 0 0 "PRO " " CA " " " 6 0 1 C2 
    1078 14 4.02085 9.71326 29.4041 138 " " " " A 2 0 0 "PRO " " C  " " " 6 0 1 C2 
    1079 23 4.91379 10.343 29.9566 138 " " " " A 70 0 0 "PRO " " O  " " " 8 0 1 C2 
    1080 14 2.53069 8.93845 31.1615 138 " " " " A 2 0 0 "PRO " " CB " " " 6 0 1 C2 
    1081 14 3.1346 8.50226 32.5167 138 " " " " A 2 0 0 "PRO " " CG " " " 6 0 1 C2 
    1082 14 4.38527 7.69591 32.265 138 " " " " A 2 0 0 "PRO " " CD " " " 6 0 1 C2 
    1083 40 3.56455 9.9721 28.1133 139 " " " " A 43 0 0 "LEU " " N  " " " 7 0 1 C2 
    1084 14 4.11159 11.0005 27.2252 139 " " " " A 2 0 0 "LEU " " CA " " " 6 0 1 C2 
    1085 14 3.11046 12.045 26.8736 139 " " " " A 2 0 0 "LEU " " C  " " " 6 0 1 C2 
    1086 23 1.91806 11.8541 27.0944 139 " " " " A 70 0 0 "LEU " " O  " " " 8 0 1 C2 
    1087 14 4.56235 10.3535 25.9695 139 " " " " A 2 0 0 "LEU " " CB " " " 6 0 1 C2 
    1088 14 5.60798 9.27599 26.045 139 " " " " A 2 0 0 "LEU " " CG " " " 6 0 1 C2 
    1089 14 6.00193 8.85998 24.6336 139 " " " " A 2 0 0 "LEU " " CD1" " " 6 0 1 C2 
    1090 14 6.92172 9.72659 26.7771 139 " " " " A 2 0 0 "LEU " " CD2" " " 6 0 1 C2 
    1091 40 3.64623 13.1983 26.4023 140 " " " " A 43 0 0 "GLN " " N  " " " 7 0 1 C2 
    1092 14 2.73407 14.335 26.0822 140 " " " " A 2 0 0 "GLN " " CA " " " 6 0 1 C2 
    1093 14 2.44594 14.3893 24.5778 140 " " " " A 2 0 0 "GLN " " C  " " " 6 0 1 C2 
    1094 23 3.40272 14.1935 23.8024 140 " " " " A 70 0 0 "GLN " " O  " " " 8 0 1 C2 
    1095 14 3.4306 15.6836 26.3856 140 " " " " A 2 0 0 "GLN " " CB " " " 6 0 1 C2 
    1096 14 3.95501 15.8928 27.8283 140 " " " " A 2 0 0 "GLN " " CG " " " 6 0 1 C2 
    1097 14 3.20116 16.914 28.6195 140 " " " " A 2 0 0 "GLN " " CD " " " 6 0 1 C2 
    1098 23 1.99754 16.9511 28.6931 140 " " " " A 70 0 0 "GLN " " OE1" " " 8 0 1 C2 
    1099 40 3.9108 17.7927 29.3246 140 " " " " A 43 0 0 "GLN " " NE2" " " 7 0 1 C2 
    1100 40 1.1343 14.638 24.2396 141 " " " " A 43 0 0 "GLY " " N  " " " 7 0 1 C2 
    1101 14 0.690479 15.2135 23.0167 141 " " " " A 2 0 0 "GLY " " CA " " " 6 0 1 C2 
    1102 14 -0.845626 15.2797 22.9879 141 " " " " A 2 0 0 "GLY " " C  " " " 6 0 1 C2 
    1103 23 -1.54078 14.7631 23.8932 141 " " " " A 70 0 0 "GLY " " O  " " " 8 0 1 C2 
    1104 40 -1.41918 16.0722 22.0789 142 " " " " A 43 0 0 "ASP " " N  " " " 7 0 1 C2 
    1105 14 -2.86096 16.3659 21.9303 142 " " " " A 2 0 0 "ASP " " CA " " " 6 0 1 C2 
    1106 14 -3.62275 15.3885 21.0153 142 " " " " A 2 0 0 "ASP " " C  " " " 6 0 1 C2 
    1107 23 -4.86208 15.2392 21.0558 142 " " " " A 70 0 0 "ASP " " O  " " " 8 0 1 C2 
    1108 14 -3.01079 17.8248 21.3451 142 " " " " A 2 0 0 "ASP " " CB " " " 6 0 1 C2 
    1109 14 -4.30123 18.4989 21.5101 142 " " " " A 2 0 0 "ASP " " CG " " " 6 0 1 C2 
    1110 23 -4.79497 18.6593 22.6701 142 " " " " A 70 0 0 "ASP " " OD1" " " 8 0 1 C2 
    1111 23 -4.69682 19.2434 20.5561 142 " " " " A 70 0 0 "ASP " " OD2" " " 8 0 1 C2 
    1112 40 -2.92167 14.6031 20.2256 143 " " " " A 43 0 0 "ASP " " N  " " " 7 0 1 C2 
    1113 14 -3.3681 13.5227 19.3306 143 " " " " A 2 0 0 "ASP " " CA " " " 6 0 1 C2 
    1114 14 -2.18897 12.4608 19.209 143 " " " " A 2 0 0 "ASP " " C  " " " 6 0 1 C2 
    1115 23 -1.02935 12.9368 19.3546 143 " " " " A 70 0 0 "ASP " " O  " " " 8 0 1 C2 
    1116 14 -3.96045 14.056 18.0001 143 " " " " A 2 0 0 "ASP " " CB " " " 6 0 1 C2 
    1117 14 -3.9683 13.0371 16.8382 143 " " " " A 2 0 0 "ASP " " CG " " " 6 0 1 C2 
    1118 23 -5.12946 12.814 16.2798 143 " " " " A 70 0 0 "ASP " " OD1" " " 8 0 1 C2 
    1119 23 -2.9684 12.3686 16.5054 143 " " " " A 70 0 0 "ASP " " OD2" " " 8 0 1 C2 
    1120 40 -2.51883 11.1778 19.1292 144 " " " " A 43 0 0 "ASP " " N  " " " 7 0 1 C2 
    1121 14 -1.58799 10.0419 19.1169 144 " " " " A 2 0 0 "ASP " " CA " " " 6 0 1 C2 
    1122 14 -0.516741 10.1324 18.0663 144 " " " " A 2 0 0 "ASP " " C  " " " 6 0 1 C2 
    1123 23 0.503679 9.4688 18.2182 144 " " " " A 70 0 0 "ASP " " O  " " " 8 0 1 C2 
    1124 14 -2.34978 8.72407 18.9666 144 " " " " A 2 0 0 "ASP " " CB " " " 6 0 1 C2 
    1125 14 -3.52956 8.55081 19.9596 144 " " " " A 2 0 0 "ASP " " CG " " " 6 0 1 C2 
    1126 23 -4.63076 8.99655 19.5234 144 " " " " A 70 0 0 "ASP " " OD1" " " 8 0 1 C2 
    1127 23 -3.43008 8.26225 21.1653 144 " " " " A 70 0 0 "ASP " " OD2" " " 8 0 1 C2 
    1128 40 -0.697367 10.8671 16.9822 145 " " " " A 43 0 0 "ASP " " N  " " " 7 0 1 C2 
    1129 14 0.382322 11.0979 16.0033 145 " " " " A 2 0 0 "ASP " " CA " " " 6 0 1 C2 
    1130 14 1.43173 12.1227 16.4808 145 " " " " A 2 0 0 "ASP " " C  " " " 6 0 1 C2 
    1131 23 2.56622 12.015 16.0819 145 " " " " A 70 0 0 "ASP " " O  " " " 8 0 1 C2 
    1132 14 -0.147513 11.5212 14.6549 145 " " " " A 2 0 0 "ASP " " CB " " " 6 0 1 C2 
    1133 14 -0.98188 10.6252 13.738 145 " " " " A 2 0 0 "ASP " " CG " " " 6 0 1 C2 
    1134 23 -0.486015 9.60162 13.1921 145 " " " " A 70 0 0 "ASP " " OD1" " " 8 0 1 C2 
    1135 23 -2.1567 10.9855 13.409 145 " " " " A 70 0 0 "ASP " " OD2" " " 8 0 1 C2 
    1136 40 0.992897 12.996 17.4235 146 " " " " A 43 0 0 "GLU " " N  " " " 7 0 1 C2 
    1137 14 1.76186 14.0552 18.0068 146 " " " " A 2 0 0 "GLU " " CA " " " 6 0 1 C2 
    1138 14 2.64245 13.4174 19.228 146 " " " " A 2 0 0 "GLU " " C  " " " 6 0 1 C2 
    1139 23 3.7478 13.9212 19.5061 146 " " " " A 70 0 0 "GLU " " O  " " " 8 0 1 C2 
    1140 14 0.800122 15.1415 18.5278 146 " " " " A 2 0 0 "GLU " " CB " " " 6 0 1 C2 
    1141 14 -0.371365 15.4249 17.5763 146 " " " " A 2 0 0 "GLU " " CG " " " 6 0 1 C2 
    1142 14 -0.0398977 16.3097 16.3518 146 " " " " A 2 0 0 "GLU " " CD " " " 6 0 1 C2 
    1143 23 -1.0017 16.8498 15.811 146 " " " " A 70 0 0 "GLU " " OE1" " " 8 0 1 C2 
    1144 23 1.17107 16.4323 15.9474 146 " " " " A 70 0 0 "GLU " " OE2" " " 8 0 1 C2 
    1145 40 2.01272 12.4466 19.8561 147 " " " " A 43 0 0 "ILE " " N  " " " 7 0 1 C2 
    1146 14 2.64909 11.7016 20.9478 147 " " " " A 2 0 0 "ILE " " CA " " " 6 0 1 C2 
    1147 14 3.72277 10.7598 20.2901 147 " " " " A 2 0 0 "ILE " " C  " " " 6 0 1 C2 
    1148 23 4.81252 10.5702 20.8407 147 " " " " A 70 0 0 "ILE " " O  " " " 8 0 1 C2 
    1149 14 1.67955 10.7369 21.8088 147 " " " " A 2 0 0 "ILE " " CB " " " 6 0 1 C2 
    1150 14 0.384909 11.4947 22.2445 147 " " " " A 2 0 0 "ILE " " CG1" " " 6 0 1 C2 
    1151 14 2.51931 10.1204 22.9375 147 " " " " A 2 0 0 "ILE " " CG2" " " 6 0 1 C2 
    1152 14 -0.669448 10.7222 22.9851 147 " " " " A 2 0 0 "ILE " " CD1" " " 6 0 1 C2 
    1153 40 3.5982 10.253 19.0483 148 " " " " A 43 0 0 "LEU " " N  " " " 7 0 1 C2 
    1154 14 4.67576 9.45343 18.349 148 " " " " A 2 0 0 "LEU " " CA " " " 6 0 1 C2 
    1155 14 5.80549 10.4602 17.9627 148 " " " " A 2 0 0 "LEU " " C  " " " 6 0 1 C2 
    1156 23 6.96916 10.0827 18.1158 148 " " " " A 70 0 0 "LEU " " O  " " " 8 0 1 C2 
    1157 14 4.10744 8.75669 17.0677 148 " " " " A 2 0 0 "LEU " " CB " " " 6 0 1 C2 
    1158 14 4.90839 7.64599 16.4177 148 " " " " A 2 0 0 "LEU " " CG " " " 6 0 1 C2 
    1159 14 5.22858 6.53993 17.4832 148 " " " " A 2 0 0 "LEU " " CD1" " " 6 0 1 C2 
    1160 14 4.12645 6.99799 15.1812 148 " " " " A 2 0 0 "LEU " " CD2" " " 6 0 1 C2 
    1161 40 5.50721 11.7718 17.7466 149 " " " " A 43 0 0 "LYS " " N  " " " 7 0 1 C2 
    1162 14 6.54629 12.8207 17.5123 149 " " " " A 2 0 0 "LYS " " CA " " " 6 0 1 C2 
    1163 14 7.4403 13.0112 18.6677 149 " " " " A 2 0 0 "LYS " " C  " " " 6 0 1 C2 
    1164 23 8.69036 12.9809 18.5456 149 " " " " A 70 0 0 "LYS " " O  " " " 8 0 1 C2 
    1165 14 6.01132 14.1309 17.0032 149 " " " " A 2 0 0 "LYS " " CB " " " 6 0 1 C2 
    1166 14 5.47905 14.0235 15.5262 149 " " " " A 2 0 0 "LYS " " CG " " " 6 0 1 C2 
    1167 14 4.42779 15.1682 15.0879 149 " " " " A 2 0 0 "LYS " " CD " " " 6 0 1 C2 
    1168 14 3.58314 14.8056 13.8837 149 " " " " A 2 0 0 "LYS " " CE " " " 6 0 1 C2 
    1169 40 2.40466 15.6259 13.7737 149 " " " " A 43 0 0 "LYS " " NZ " " " 7 0 1 C2 
    1170 40 6.87885 13.0429 19.8693 150 " " " " A 43 0 0 "ASN " " N  " " " 7 0 1 C2 
    1171 14 7.49745 13.4819 21.1625 150 " " " " A 2 0 0 "ASN " " CA " " " 6 0 1 C2 
    1172 14 8.21365 12.3328 21.9022 150 " " " " A 2 0 0 "ASN " " C  " " " 6 0 1 C2 
    1173 23 9.10026 12.4815 22.7715 150 " " " " A 70 0 0 "ASN " " O  " " " 8 0 1 C2 
    1174 14 6.46712 14.08 22.0872 150 " " " " A 2 0 0 "ASN " " CB " " " 6 0 1 C2 
    1175 14 5.86192 15.3634 21.4383 150 " " " " A 2 0 0 "ASN " " CG " " " 6 0 1 C2 
    1176 23 6.50024 16.0054 20.6194 150 " " " " A 70 0 0 "ASN " " OD1" " " 8 0 1 C2 
    1177 40 4.66276 15.7522 21.8532 150 " " " " A 43 0 0 "ASN " " ND2" " " 7 0 1 C2 
    1178 40 7.8849 11.076 21.4275 151 " " " " A 43 0 0 "TYR " " N  " " " 7 0 1 C2 
    1179 14 8.55389 9.89301 21.782 151 " " " " A 2 0 0 "TYR " " CA " " " 6 0 1 C2 
    1180 14 9.90114 9.70777 21.148 151 " " " " A 2 0 0 "TYR " " C  " " " 6 0 1 C2 
    1181 23 10.8902 9.42397 21.7969 151 " " " " A 70 0 0 "TYR " " O  " " " 8 0 1 C2 
    1182 14 7.68973 8.60665 21.4583 151 " " " " A 2 0 0 "TYR " " CB " " " 6 0 1 C2 
    1183 14 8.48886 7.28753 21.5382 151 " " " " A 2 0 0 "TYR " " CG " " " 6 0 1 C2 
    1184 14 8.84896 6.76383 22.7879 151 " " " " A 2 0 0 "TYR " " CD1" " " 6 0 1 C2 
    1185 14 8.76134 6.4819 20.3926 151 " " " " A 2 0 0 "TYR " " CD2" " " 6 0 1 C2 
    1186 14 9.68152 5.60193 22.8577 151 " " " " A 2 0 0 "TYR " " CE1" " " 6 0 1 C2 
    1187 14 9.61894 5.35439 20.4087 151 " " " " A 2 0 0 "TYR " " CE2" " " 6 0 1 C2 
    1188 14 10.0868 4.97422 21.6508 151 " " " " A 2 0 0 "TYR " " CZ " " " 6 0 1 C2 
    1189 23 10.9277 3.95456 21.6814 151 " " " " A 70 0 0 "TYR " " OH " " " 8 0 1 C2 
    1190 40 9.98806 10.049 19.8403 152 " " " " A 43 0 0 "GLN " " N  " " " 7 0 1 C2 
    1191 14 11.0593 10.1482 18.9306 152 " " " " A 2 0 0 "GLN " " CA " " " 6 0 1 C2 
    1192 14 11.9795 11.3798 19.2918 152 " " " " A 2 0 0 "GLN " " C  " " " 6 0 1 C2 
    1193 23 12.8889 11.5636 18.4995 152 " " " " A 70 0 0 "GLN " " O  " " " 8 0 1 C2 
    1194 14 10.4494 10.2453 17.5622 152 " " " " A 2 0 0 "GLN " " CB " " " 6 0 1 C2 
    1195 14 9.88369 8.91165 17.0441 152 " " " " A 2 0 0 "GLN " " CG " " " 6 0 1 C2 
    1196 14 9.01719 9.03358 15.7565 152 " " " " A 2 0 0 "GLN " " CD " " " 6 0 1 C2 
    1197 23 8.47235 8.0317 15.3373 152 " " " " A 70 0 0 "GLN " " OE1" " " 8 0 1 C2 
    1198 40 8.99796 10.1682 15.0778 152 " " " " A 43 0 0 "GLN " " NE2" " " 7 0 1 C2 
    1199 40 11.7126 12.202 20.2846 153 " " " " A 43 0 0 "VAL " " N  " " " 7 0 1 C2 
    1200 14 12.564 13.2491 20.8493 153 " " " " A 2 0 0 "VAL " " CA " " " 6 0 1 C2 
    1201 14 13.3928 12.6895 22.0403 153 " " " " A 2 0 0 "VAL " " C  " " " 6 0 1 C2 
    1202 23 14.4475 13.1785 22.4407 153 " " " " A 70 0 0 "VAL " " O  " " " 8 0 1 C2 
    1203 14 11.7445 14.4765 21.286 153 " " " " A 2 0 0 "VAL " " CB " " " 6 0 1 C2 
    1204 14 12.5806 15.7162 21.8132 153 " " " " A 2 0 0 "VAL " " CG1" " " 6 0 1 C2 
    1205 14 10.874 15.0546 20.1343 153 " " " " A 2 0 0 "VAL " " CG2" " " 6 0 1 C2 
    1206 40 12.9433 11.5105 22.5814 154 " " " " A 43 0 0 "VAL " " N  " " " 7 0 1 C2 
    1207 14 13.5604 10.9714 23.8154 154 " " " " A 2 0 0 "VAL " " CA " " " 6 0 1 C2 
    1208 14 13.9965 9.47404 23.7614 154 " " " " A 2 0 0 "VAL " " C  " " " 6 0 1 C2 
    1209 23 14.6338 9.00546 24.7536 154 " " " " A 70 0 0 "VAL " " O  " " " 8 0 1 C2 
    1210 14 12.5906 11.3268 24.9525 154 " " " " A 2 0 0 "VAL " " CB " " " 6 0 1 C2 
    1211 14 12.3561 12.8875 25.1141 154 " " " " A 2 0 0 "VAL " " CG1" " " 6 0 1 C2 
    1212 14 11.2813 10.4836 24.7588 154 " " " " A 2 0 0 "VAL " " CG2" " " 6 0 1 C2 
    1213 40 13.6301 8.81184 22.6736 155 " " " " A 43 0 0 "GLU " " N  " " " 7 0 1 C2 
    1214 14 13.8907 7.39347 22.4235 155 " " " " A 2 0 0 "GLU " " CA " " " 6 0 1 C2 
    1215 14 15.2896 6.85571 22.8078 155 " " " " A 2 0 0 "GLU " " C  " " " 6 0 1 C2 
    1216 23 15.4486 6.12978 23.8019 155 " " " " A 70 0 0 "GLU " " O  " " " 8 0 1 C2 
    1217 14 13.4044 6.94912 21.0045 155 " " " " A 2 0 0 "GLU " " CB " " " 6 0 1 C2 
    1218 14 13.7278 5.53552 20.4857 155 " " " " A 2 0 0 "GLU " " CG " " " 6 0 1 C2 
    1219 14 13.4067 5.36222 19.0763 155 " " " " A 2 0 0 "GLU " " CD " " " 6 0 1 C2 
    1220 23 14.2493 5.8345 18.279 155 " " " " A 70 0 0 "GLU " " OE1" " " 8 0 1 C2 
    1221 23 12.2781 4.99976 18.7697 155 " " " " A 70 0 0 "GLU " " OE2" " " 8 0 1 C2 
    1222 40 16.4071 7.29374 22.2111 156 " " " " A 43 0 0 "PRO " " N  " " " 7 0 1 C2 
    1223 14 17.7774 7.07834 22.726 156 " " " " A 2 0 0 "PRO " " CA " " " 6 0 1 C2 
    1224 14 18.2096 7.71994 24.0818 156 " " " " A 2 0 0 "PRO " " C  " " " 6 0 1 C2 
    1225 23 19.2265 7.28188 24.5306 156 " " " " A 70 0 0 "PRO " " O  " " " 8 0 1 C2 
    1226 14 18.665 7.48566 21.5435 156 " " " " A 2 0 0 "PRO " " CB " " " 6 0 1 C2 
    1227 14 17.8774 8.5615 20.8881 156 " " " " A 2 0 0 "PRO " " CG " " " 6 0 1 C2 
    1228 14 16.4097 8.19507 21.0648 156 " " " " A 2 0 0 "PRO " " CD " " " 6 0 1 C2 
    1229 40 17.4656 8.66575 24.6251 157 " " " " A 43 0 0 "GLU " " N  " " " 7 0 1 C2 
    1230 14 17.7294 9.27433 25.9827 157 " " " " A 2 0 0 "GLU " " CA " " " 6 0 1 C2 
    1231 14 17.327 8.33635 27.069 157 " " " " A 2 0 0 "GLU " " C  " " " 6 0 1 C2 
    1232 23 18.046 8.00561 28.0049 157 " " " " A 70 0 0 "GLU " " O  " " " 8 0 1 C2 
    1233 14 17.0301 10.6517 26.067 157 " " " " A 2 0 0 "GLU " " CB " " " 6 0 1 C2 
    1234 14 17.3228 11.5564 24.8449 157 " " " " A 2 0 0 "GLU " " CG " " " 6 0 1 C2 
    1235 14 18.5934 12.3351 24.8413 157 " " " " A 2 0 0 "GLU " " CD " " " 6 0 1 C2 
    1236 23 19.2629 12.4488 25.8991 157 " " " " A 70 0 0 "GLU " " OE1" " " 8 0 1 C2 
    1237 23 18.9865 12.7276 23.7312 157 " " " " A 70 0 0 "GLU " " OE2" " " 8 0 1 C2 
    1238 40 16.1488 7.75511 26.9337 158 " " " " A 43 0 0 "LEU " " N  " " " 7 0 1 C2 
    1239 14 15.5062 6.75491 27.8217 158 " " " " A 2 0 0 "LEU " " CA " " " 6 0 1 C2 
    1240 14 16.395 5.47683 27.8977 158 " " " " A 2 0 0 "LEU " " C  " " " 6 0 1 C2 
    1241 23 16.7498 5.11008 29.0161 158 " " " " A 70 0 0 "LEU " " O  " " " 8 0 1 C2 
    1242 14 14.0823 6.49 27.3767 158 " " " " A 2 0 0 "LEU " " CB " " " 6 0 1 C2 
    1243 14 13.1719 5.60153 28.2582 158 " " " " A 2 0 0 "LEU " " CG " " " 6 0 1 C2 
    1244 14 13.1254 6.03307 29.8005 158 " " " " A 2 0 0 "LEU " " CD1" " " 6 0 1 C2 
    1245 14 11.8279 5.69811 27.6593 158 " " " " A 2 0 0 "LEU " " CD2" " " 6 0 1 C2 
    1246 40 16.8388 4.97013 26.7162 159 " " " " A 43 0 0 "GLN " " N  " " " 7 0 1 C2 
    1247 14 17.6285 3.8002 26.5331 159 " " " " A 2 0 0 "GLN " " CA " " " 6 0 1 C2 
    1248 14 19.1211 3.88012 27.0321 159 " " " " A 2 0 0 "GLN " " C  " " " 6 0 1 C2 
    1249 23 19.8287 2.84105 27.0766 159 " " " " A 70 0 0 "GLN " " O  " " " 8 0 1 C2 
    1250 14 17.526 3.56558 24.975 159 " " " " A 2 0 0 "GLN " " CB " " " 6 0 1 C2 
    1251 14 18.1905 2.35719 24.4707 159 " " " " A 2 0 0 "GLN " " CG " " " 6 0 1 C2 
    1252 14 17.7367 1.02895 25.0901 159 " " " " A 2 0 0 "GLN " " CD " " " 6 0 1 C2 
    1253 23 16.6218 0.567182 24.966 159 " " " " A 70 0 0 "GLN " " OE1" " " 8 0 1 C2 
    1254 40 18.6607 0.330188 25.7391 159 " " " " A 43 0 0 "GLN " " NE2" " " 7 0 1 C2 
    1255 40 19.5685 5.05704 27.304 160 " " " " A 43 0 0 "GLN " " N  " " " 7 0 1 C2 
    1256 14 20.9336 5.25519 27.8569 160 " " " " A 2 0 0 "GLN " " CA " " " 6 0 1 C2 
    1257 14 20.9871 4.90412 29.411 160 " " " " A 2 0 0 "GLN " " C  " " " 6 0 1 C2 
    1258 23 22.0774 4.7329 29.9074 160 " " " " A 70 0 0 "GLN " " O  " " " 8 0 1 C2 
    1259 14 21.3504 6.72602 27.7045 160 " " " " A 2 0 0 "GLN " " CB " " " 6 0 1 C2 
    1260 14 22.8137 7.05909 27.9423 160 " " " " A 2 0 0 "GLN " " CG " " " 6 0 1 C2 
    1261 14 23.667 6.64981 26.7485 160 " " " " A 2 0 0 "GLN " " CD " " " 6 0 1 C2 
    1262 23 23.6473 7.15812 25.6027 160 " " " " A 70 0 0 "GLN " " OE1" " " 8 0 1 C2 
    1263 40 24.5686 5.76515 27.1002 160 " " " " A 43 0 0 "GLN " " NE2" " " 7 0 1 C2 
    1264 40 19.8315 4.84047 30.1023 161 " " " " A 43 0 0 "VAL " " N  " " " 7 0 1 C2 
    1265 14 19.701 4.58374 31.5504 161 " " " " A 2 0 0 "VAL " " CA " " " 6 0 1 C2 
    1266 14 20.3185 3.2235 31.8781 161 " " " " A 2 0 0 "VAL " " C  " " " 6 0 1 C2 
    1267 23 20.2802 2.23456 31.0878 161 " " " " A 70 0 0 "VAL " " O  " " " 8 0 1 C2 
    1268 14 18.1615 4.52983 31.964 161 " " " " A 2 0 0 "VAL " " CB " " " 6 0 1 C2 
    1269 14 17.7122 4.01626 33.2883 161 " " " " A 2 0 0 "VAL " " CG1" " " 6 0 1 C2 
    1270 14 17.6695 6.01848 31.7971 161 " " " " A 2 0 0 "VAL " " CG2" " " 6 0 1 C2 
    1271 40 20.9862 3.13071 33.0458 162 " " " " A 43 0 0 "ASN " " N  " " " 7 0 1 C2 
    1272 14 21.3496 1.88677 33.7865 162 " " " " A 2 0 0 "ASN " " CA " " " 6 0 1 C2 
    1273 14 22.3173 0.932776 32.985 162 " " " " A 2 0 0 "ASN " " C  " " " 6 0 1 C2 
    1274 23 22.2382 -0.318536 32.8814 162 " " " " A 70 0 0 "ASN " " O  " " " 8 0 1 C2 
    1275 14 20.0507 1.20027 34.2181 162 " " " " A 2 0 0 "ASN " " CB " " " 6 0 1 C2 
    1276 14 20.1689 -0.105974 34.9121 162 " " " " A 2 0 0 "ASN " " CG " " " 6 0 1 C2 
    1277 23 20.9775 -0.170979 35.8677 162 " " " " A 70 0 0 "ASN " " OD1" " " 8 0 1 C2 
    1278 40 19.4647 -1.16787 34.5487 162 " " " " A 43 0 0 "ASN " " ND2" " " 7 0 1 C2 
    1279 40 23.3507 1.57751 32.4254 163 " " " " A 43 0 0 "GLY " " N  " " " 7 0 1 C2 
    1280 14 24.323 0.985914 31.5152 163 " " " " A 2 0 0 "GLY " " CA " " " 6 0 1 C2 
    1281 14 23.6901 0.290192 30.2923 163 " " " " A 2 0 0 "GLY " " C  " " " 6 0 1 C2 
    1282 23 24.2265 -0.70556 29.6864 163 " " " " A 70 0 0 "GLY " " O  " " " 8 0 1 C2 
    1283 40 22.5457 0.785712 29.8399 164 " " " " A 43 0 0 "GLY " " N  " " " 7 0 1 C2 
    1284 14 21.6811 0.177734 28.8122 164 " " " " A 2 0 0 "GLY " " CA " " " 6 0 1 C2 
    1285 14 21.0749 -1.18061 29.1346 164 " " " " A 2 0 0 "GLY " " C  " " " 6 0 1 C2 
    1286 23 20.7189 -1.91808 28.2074 164 " " " " A 70 0 0 "GLY " " O  " " " 8 0 1 C2 
    1287 40 20.898 -1.56721 30.3864 165 " " " " A 43 0 0 "ASP " " N  " " " 7 0 1 C2 
    1288 14 20.0796 -2.70561 30.8339 165 " " " " A 2 0 0 "ASP " " CA " " " 6 0 1 C2 
    1289 14 18.7156 -2.04758 31.1783 165 " " " " A 2 0 0 "ASP " " C  " " " 6 0 1 C2 
    1290 23 18.2764 -2.06746 32.3118 165 " " " " A 70 0 0 "ASP " " O  " " " 8 0 1 C2 
    1291 14 20.7024 -3.53687 32.0131 165 " " " " A 2 0 0 "ASP " " CB " " " 6 0 1 C2 
    1292 14 21.6535 -4.54839 31.5657 165 " " " " A 2 0 0 "ASP " " CG " " " 6 0 1 C2 
    1293 23 21.2213 -5.50113 30.9157 165 " " " " A 70 0 0 "ASP " " OD1" " " 8 0 1 C2 
    1294 23 22.837 -4.36814 31.8317 165 " " " " A 70 0 0 "ASP " " OD2" " " 8 0 1 C2 
    1295 40 18.1319 -1.5203 30.1063 166 " " " " A 43 0 0 "ILE " " N  " " " 7 0 1 C2 
    1296 14 16.8141 -1.03174 29.8899 166 " " " " A 2 0 0 "ILE " " CA " " " 6 0 1 C2 
    1297 14 16.3313 -1.54122 28.549 166 " " " " A 2 0 0 "ILE " " C  " " " 6 0 1 C2 
    1298 23 17.1724 -1.65174 27.6265 166 " " " " A 70 0 0 "ILE " " O  " " " 8 0 1 C2 
    1299 14 16.6559 0.441878 30.0417 166 " " " " A 2 0 0 "ILE " " CB " " " 6 0 1 C2 
    1300 14 15.2289 0.928646 29.8477 166 " " " " A 2 0 0 "ILE " " CG1" " " 6 0 1 C2 
    1301 14 17.6442 1.15939 29.0436 166 " " " " A 2 0 0 "ILE " " CG2" " " 6 0 1 C2 
    1302 14 14.8483 2.27277 30.3868 166 " " " " A 2 0 0 "ILE " " CD1" " " 6 0 1 C2 
    1303 40 15.109 -2.01007 28.3699 167 " " " " A 43 0 0 "ARG " " N  " " " 7 0 1 C2 
    1304 14 14.5649 -2.33084 27.0227 167 " " " " A 2 0 0 "ARG " " CA " " " 6 0 1 C2 
    1305 14 13.2121 -1.69275 26.9399 167 " " " " A 2 0 0 "ARG " " C  " " " 6 0 1 C2 
    1306 23 12.5595 -1.63152 27.9937 167 " " " " A 70 0 0 "ARG " " O  " " " 8 0 1 C2 
    1307 14 14.4912 -3.81001 26.7848 167 " " " " A 2 0 0 "ARG " " CB " " " 6 0 1 C2 
    1308 14 15.8471 -4.55397 26.6681 167 " " " " A 2 0 0 "ARG " " CG " " " 6 0 1 C2 
    1309 14 15.456 -6.11229 26.4671 167 " " " " A 2 0 0 "ARG " " CD " " " 6 0 1 C2 
    1310 40 16.5913 -7.03918 26.3086 167 " " " " A 43 0 0 "ARG " " NE " " " 7 0 1 C2 
    1311 14 16.9334 -7.57016 25.1259 167 " " " " A 2 0 0 "ARG " " CZ " " " 6 0 1 C2 
    1312 40 16.3731 -7.22729 23.9935 167 " " " " A 43 0 0 "ARG " " NH1" " " 7 0 1 C2 
    1313 40 17.8705 -8.52223 25.2419 167 " " " " A 43 0 0 "ARG " " NH2" " " 7 0 1 C2 
    1314 40 12.767 -1.1545 25.8104 168 " " " " A 43 0 0 "LEU " " N  " " " 7 0 1 C2 
    1315 14 11.5715 -0.420328 25.6482 168 " " " " A 2 0 0 "LEU " " CA " " " 6 0 1 C2 
    1316 14 10.5821 -1.28581 24.8552 168 " " " " A 2 0 0 "LEU " " C  " " " 6 0 1 C2 
    1317 23 11.0279 -1.97526 23.9777 168 " " " " A 70 0 0 "LEU " " O  " " " 8 0 1 C2 
    1318 14 11.8251 0.976796 24.974 168 " " " " A 2 0 0 "LEU " " CB " " " 6 0 1 C2 
    1319 14 13.0105 1.74098 25.564 168 " " " " A 2 0 0 "LEU " " CG " " " 6 0 1 C2 
    1320 14 13.212 3.05388 24.7455 168 " " " " A 2 0 0 "LEU " " CD1" " " 6 0 1 C2 
    1321 14 12.9278 1.95616 27.0628 168 " " " " A 2 0 0 "LEU " " CD2" " " 6 0 1 C2 
    1322 40 9.31042 -1.22918 25.0781 169 " " " " A 43 0 0 "ALA " " N  " " " 7 0 1 C2 
    1323 14 8.22567 -1.7913 24.4087 169 " " " " A 2 0 0 "ALA " " CA " " " 6 0 1 C2 
    1324 14 7.01994 -1.01848 24.7844 169 " " " " A 2 0 0 "ALA " " C  " " " 6 0 1 C2 
    1325 23 7.05643 -0.0547359 25.4917 169 " " " " A 70 0 0 "ALA " " O  " " " 8 0 1 C2 
    1326 14 8.13089 -3.28387 24.7736 169 " " " " A 2 0 0 "ALA " " CB " " " 6 0 1 C2 
    1327 40 5.88951 -1.40167 24.1503 170 " " " " A 43 0 0 "GLY " " N  " " " 7 0 1 C2 
    1328 14 4.60961 -0.63528 24.0138 170 " " " " A 2 0 0 "GLY " " CA " " " 6 0 1 C2 
    1329 14 4.28761 -0.102921 22.6709 170 " " " " A 2 0 0 "GLY " " C  " " " 6 0 1 C2 
    1330 23 5.07773 -0.164979 21.7577 170 " " " " A 70 0 0 "GLY " " O  " " " 8 0 1 C2 
    1331 40 3.16011 0.597706 22.6842 171 " " " " A 43 0 0 "LEU " " N  " " " 7 0 1 C2 
    1332 14 2.5845 1.18018 21.4897 171 " " " " A 2 0 0 "LEU " " CA " " " 6 0 1 C2 
    1333 14 3.37668 2.20323 20.7221 171 " " " " A 2 0 0 "LEU " " C  " " " 6 0 1 C2 
    1334 23 3.41843 2.14052 19.4952 171 " " " " A 70 0 0 "LEU " " O  " " " 8 0 1 C2 
    1335 14 1.19822 1.65268 21.8909 171 " " " " A 2 0 0 "LEU " " CB " " " 6 0 1 C2 
    1336 14 0.292827 0.616701 22.4811 171 " " " " A 2 0 0 "LEU " " CG " " " 6 0 1 C2 
    1337 14 -1.07973 1.13316 22.8994 171 " " " " A 2 0 0 "LEU " " CD1" " " 6 0 1 C2 
    1338 14 0.115729 -0.665871 21.6883 171 " " " " A 2 0 0 "LEU " " CD2" " " 6 0 1 C2 
    1339 40 4.02837 3.20167 21.3993 172 " " " " A 43 0 0 "ASN " " N  " " " 7 0 1 C2 
    1340 14 4.90192 4.19821 20.7977 172 " " " " A 2 0 0 "ASN " " CA " " " 6 0 1 C2 
    1341 14 6.21153 3.63673 20.3417 172 " " " " A 2 0 0 "ASN " " C  " " " 6 0 1 C2 
    1342 23 6.57532 3.99602 19.227 172 " " " " A 70 0 0 "ASN " " O  " " " 8 0 1 C2 
    1343 14 5.09724 5.47503 21.6498 172 " " " " A 2 0 0 "ASN " " CB " " " 6 0 1 C2 
    1344 14 3.91331 6.40297 21.59 172 " " " " A 2 0 0 "ASN " " CG " " " 6 0 1 C2 
    1345 23 3.72001 7.19718 20.6532 172 " " " " A 70 0 0 "ASN " " OD1" " " 8 0 1 C2 
    1346 40 3.03458 6.29579 22.6238 172 " " " " A 43 0 0 "ASN " " ND2" " " 7 0 1 C2 
    1347 40 7.01771 2.86124 21.1156 173 " " " " A 43 0 0 "PRO " " N  " " " 7 0 1 C2 
    1348 14 8.11106 2.11491 20.5797 173 " " " " A 2 0 0 "PRO " " CA " " " 6 0 1 C2 
    1349 14 7.9016 1.3604 19.242 173 " " " " A 2 0 0 "PRO " " C  " " " 6 0 1 C2 
    1350 23 8.62132 1.75184 18.2988 173 " " " " A 70 0 0 "PRO " " O  " " " 8 0 1 C2 
    1351 14 8.63729 1.19251 21.7091 173 " " " " A 2 0 0 "PRO " " CB " " " 6 0 1 C2 
    1352 14 8.33163 1.98856 22.9791 173 " " " " A 2 0 0 "PRO " " CG " " " 6 0 1 C2 
    1353 14 7.09439 2.8206 22.5575 173 " " " " A 2 0 0 "PRO " " CD " " " 6 0 1 C2 
    1354 40 6.88204 0.483679 19.2175 174 " " " " A 43 0 0 "LEU " " N  " " " 7 0 1 C2 
    1355 14 6.57767 -0.319933 18.0498 174 " " " " A 2 0 0 "LEU " " CA " " " 6 0 1 C2 
    1356 14 6.13156 0.45008 16.8477 174 " " " " A 2 0 0 "LEU " " C  " " " 6 0 1 C2 
    1357 23 6.68307 0.212348 15.758 174 " " " " A 70 0 0 "LEU " " O  " " " 8 0 1 C2 
    1358 14 5.39725 -1.28632 18.3997 174 " " " " A 2 0 0 "LEU " " CB " " " 6 0 1 C2 
    1359 14 5.84299 -2.43743 19.2442 174 " " " " A 2 0 0 "LEU " " CG " " " 6 0 1 C2 
    1360 14 4.63852 -3.23813 19.8287 174 " " " " A 2 0 0 "LEU " " CD1" " " 6 0 1 C2 
    1361 14 6.75198 -3.41642 18.4664 174 " " " " A 2 0 0 "LEU " " CD2" " " 6 0 1 C2 
    1362 40 5.16007 1.37453 17.0054 175 " " " " A 43 0 0 "ALA " " N  " " " 7 0 1 C2 
    1363 14 4.76384 2.24683 15.9764 175 " " " " A 2 0 0 "ALA " " CA " " " 6 0 1 C2 
    1364 14 5.92212 2.99789 15.3017 175 " " " " A 2 0 0 "ALA " " C  " " " 6 0 1 C2 
    1365 23 5.97283 3.11218 14.0659 175 " " " " A 70 0 0 "ALA " " O  " " " 8 0 1 C2 
    1366 14 3.77792 3.20337 16.6174 175 " " " " A 2 0 0 "ALA " " CB " " " 6 0 1 C2 
    1367 40 7.00695 3.34471 16.0032 176 " " " " A 43 0 0 "SER " " N  " " " 7 0 1 C2 
    1368 14 8.16882 4.0188 15.4694 176 " " " " A 2 0 0 "SER " " CA " " " 6 0 1 C2 
    1369 14 8.91855 3.10033 14.4991 176 " " " " A 2 0 0 "SER " " C  " " " 6 0 1 C2 
    1370 23 9.18348 3.41595 13.3163 176 " " " " A 70 0 0 "SER " " O  " " " 8 0 1 C2 
    1371 14 9.11325 4.50019 16.6063 176 " " " " A 2 0 0 "SER " " CB " " " 6 0 1 C2 
    1372 23 10.0593 5.52302 16.1633 176 " " " " A 70 0 0 "SER " " OG " " " 8 0 1 C2 
    1373 40 9.01062 1.80019 14.8272 177 " " " " A 43 0 0 "GLU " " N  " " " 7 0 1 C2 
    1374 14 9.53306 0.662627 14.0657 177 " " " " A 2 0 0 "GLU " " CA " " " 6 0 1 C2 
    1375 14 8.62319 0.102336 12.9845 177 " " " " A 2 0 0 "GLU " " C  " " " 6 0 1 C2 
    1376 23 9.08789 -0.309753 11.9249 177 " " " " A 70 0 0 "GLU " " O  " " " 8 0 1 C2 
    1377 14 9.87646 -0.472256 15.0417 177 " " " " A 2 0 0 "GLU " " CB " " " 6 0 1 C2 
    1378 14 10.9101 -1.52588 14.5392 177 " " " " A 2 0 0 "GLU " " CG " " " 6 0 1 C2 
    1379 14 12.3751 -0.948475 14.3038 177 " " " " A 2 0 0 "GLU " " CD " " " 6 0 1 C2 
    1380 23 12.7115 0.170116 14.7441 177 " " " " A 70 0 0 "GLU " " OE1" " " 8 0 1 C2 
    1381 23 13.1222 -1.69084 13.6501 177 " " " " A 70 0 0 "GLU " " OE2" " " 8 0 1 C2 
    1382 40 7.28691 0.168335 13.0613 178 " " " " A 43 0 0 "LEU " " N  " " " 7 0 1 C2 
    1383 14 6.2853 -0.24806 12.0711 178 " " " " A 2 0 0 "LEU " " CA " " " 6 0 1 C2 
    1384 14 6.19076 0.784419 10.9178 178 " " " " A 2 0 0 "LEU " " C  " " " 6 0 1 C2 
    1385 23 5.69683 0.462425 9.81433 178 " " " " A 70 0 0 "LEU " " O  " " " 8 0 1 C2 
    1386 14 4.88856 -0.518313 12.7036 178 " " " " A 2 0 0 "LEU " " CB " " " 6 0 1 C2 
    1387 14 4.86299 -1.79697 13.6022 178 " " " " A 2 0 0 "LEU " " CG " " " 6 0 1 C2 
    1388 14 3.57751 -1.81276 14.5137 178 " " " " A 2 0 0 "LEU " " CD1" " " 6 0 1 C2 
    1389 14 4.94953 -3.05983 12.771 178 " " " " A 2 0 0 "LEU " " CD2" " " 6 0 1 C2 
    1390 40 6.7774 1.95967 11.2259 179 " " " " A 43 0 0 "THR " " N  " " " 7 0 1 C2 
    1391 14 6.878 3.08779 10.2339 179 " " " " A 2 0 0 "THR " " CA " " " 6 0 1 C2 
    1392 14 8.36089 3.39683 9.88515 179 " " " " A 2 0 0 "THR " " C  " " " 6 0 1 C2 
    1393 23 8.6709 4.1741 8.9687 179 " " " " A 70 0 0 "THR " " O  " " " 8 0 1 C2 
    1394 14 6.02705 4.2907 10.7275 179 " " " " A 2 0 0 "THR " " CB " " " 6 0 1 C2 
    1395 23 6.54583 4.89715 11.9514 179 " " " " A 70 0 0 "THR " " OG1" " " 8 0 1 C2 
    1396 14 4.53517 4.13582 10.9932 179 " " " " A 2 0 0 "THR " " CG2" " " 6 0 1 C2 
    1397 40 9.30689 2.58058 10.4428 180 " " " " A 43 0 0 "GLY " " N  " " " 7 0 1 C2 
    1398 14 10.767 2.88247 10.3806 180 " " " " A 2 0 0 "GLY " " CA " " " 6 0 1 C2 
    1399 14 11.4818 2.52876 9.10064 180 " " " " A 2 0 0 "GLY " " C  " " " 6 0 1 C2 
    1400 23 12.58 3.14686 8.82086 180 " " " " A 70 0 0 "GLY " " O  " " " 8 0 1 C2 
    1401 40 10.9227 1.61604 8.22906 181 " " " " A 43 0 0 "THR " " N  " " " 7 0 1 C2 
    1402 14 11.6868 0.952127 7.13467 181 " " " " A 2 0 0 "THR " " CA " " " 6 0 1 C2 
    1403 14 11.5441 1.72428 5.84781 181 " " " " A 2 0 0 "THR " " C  " " " 6 0 1 C2 
    1404 23 12.4408 1.61089 5.00188 181 " " " " A 70 0 0 "THR " " O  " " " 8 0 1 C2 
    1405 14 11.077 -0.561311 6.96931 181 " " " " A 2 0 0 "THR " " CB " " " 6 0 1 C2 
    1406 23 9.74609 -0.430298 6.57839 181 " " " " A 70 0 0 "THR " " OG1" " " 8 0 1 C2 
    1407 14 11.119 -1.43392 8.21499 181 " " " " A 2 0 0 "THR " " CG2" " " 6 0 1 C2 
    1408 40 10.5009 2.54738 5.72681 182 " " " " A 43 0 0 "ILE " " N  " " " 7 0 1 C2 
    1409 14 9.92157 3.19596 4.55842 182 " " " " A 2 0 0 "ILE " " CA " " " 6 0 1 C2 
    1410 14 10.9118 4.29319 3.98518 182 " " " " A 2 0 0 "ILE " " C  " " " 6 0 1 C2 
    1411 23 11.2204 4.28998 2.81307 182 " " " " A 70 0 0 "ILE " " O  " " " 8 0 1 C2 
    1412 14 8.54984 3.87607 4.98046 182 " " " " A 2 0 0 "ILE " " CB " " " 6 0 1 C2 
    1413 14 7.63283 2.831 5.67409 182 " " " " A 2 0 0 "ILE " " CG1" " " 6 0 1 C2 
    1414 14 7.90659 4.48863 3.76082 182 " " " " A 2 0 0 "ILE " " CG2" " " 6 0 1 C2 
    1415 14 7.17821 1.62595 4.73975 182 " " " " A 2 0 0 "ILE " " CD1" " " 6 0 1 C2 
    1416 40 11.6578 4.99542 4.86816 183 " " " " A 43 0 0 "GLY " " N  " " " 7 0 1 C2 
    1417 14 12.709 5.95876 4.56751 183 " " " " A 2 0 0 "GLY " " CA " " " 6 0 1 C2 
    1418 14 14.036 5.25432 4.31456 183 " " " " A 2 0 0 "GLY " " C  " " " 6 0 1 C2 
    1419 23 14.7821 5.79108 3.49413 183 " " " " A 70 0 0 "GLY " " O  " " " 8 0 1 C2 
    1420 40 14.3355 4.0513 4.83761 184 " " " " A 43 0 0 "GLU " " N  " " " 7 0 1 C2 
    1421 14 15.5061 3.23418 4.36311 184 " " " " A 2 0 0 "GLU " " CA " " " 6 0 1 C2 
    1422 14 15.2388 2.56847 2.99631 184 " " " " A 2 0 0 "GLU " " C  " " " 6 0 1 C2 
    1423 23 16.144 2.52223 2.14894 184 " " " " A 70 0 0 "GLU " " O  " " " 8 0 1 C2 
    1424 14 15.7667 2.14972 5.41075 184 " " " " A 2 0 0 "GLU " " CB " " " 6 0 1 C2 
    1425 14 15.8749 2.57148 6.86673 184 " " " " A 2 0 0 "GLU " " CG " " " 6 0 1 C2 
    1426 14 16.3484 1.4976 7.84076 184 " " " " A 2 0 0 "GLU " " CD " " " 6 0 1 C2 
    1427 23 17.4979 1.00819 7.64243 184 " " " " A 70 0 0 "GLU " " OE1" " " 8 0 1 C2 
    1428 23 15.7771 1.36982 8.96474 184 " " " " A 70 0 0 "GLU " " OE2" " " 8 0 1 C2 
    1429 40 13.9965 2.10201 2.85319 185 " " " " A 43 0 0 "ASP " " N  " " " 7 0 1 C2 
    1430 14 13.4899 1.36921 1.62846 185 " " " " A 2 0 0 "ASP " " CA " " " 6 0 1 C2 
    1431 14 13.5891 2.25133 0.388107 185 " " " " A 2 0 0 "ASP " " C  " " " 6 0 1 C2 
    1432 23 13.9986 1.84627 -0.711356 185 " " " " A 70 0 0 "ASP " " O  " " " 8 0 1 C2 
    1433 14 12.0903 0.752872 1.83762 185 " " " " A 2 0 0 "ASP " " CB " " " 6 0 1 C2 
    1434 14 11.9954 -0.336584 2.90181 185 " " " " A 2 0 0 "ASP " " CG " " " 6 0 1 C2 
    1435 23 12.9619 -1.14405 3.02787 185 " " " " A 70 0 0 "ASP " " OD1" " " 8 0 1 C2 
    1436 23 11.035 -0.422674 3.747 185 " " " " A 70 0 0 "ASP " " OD2" " " 8 0 1 C2 
    1437 40 13.2929 3.57447 0.476104 186 " " " " A 43 0 0 "GLN " " N  " " " 7 0 1 C2 
    1438 14 13.3333 4.63357 -0.530043 186 " " " " A 2 0 0 "GLN " " CA " " " 6 0 1 C2 
    1439 14 14.7582 5.1052 -0.708498 186 " " " " A 2 0 0 "GLN " " C  " " " 6 0 1 C2 
    1440 23 15.2446 5.43404 -1.83434 186 " " " " A 70 0 0 "GLN " " O  " " " 8 0 1 C2 
    1441 14 12.6225 5.87145 0.0724769 186 " " " " A 2 0 0 "GLN " " CB " " " 6 0 1 C2 
    1442 14 11.0649 5.7926 0.0389543 186 " " " " A 2 0 0 "GLN " " CG " " " 6 0 1 C2 
    1443 14 10.3084 6.82944 0.846704 186 " " " " A 2 0 0 "GLN " " CD " " " 6 0 1 C2 
    1444 23 9.16566 6.71037 1.17339 186 " " " " A 70 0 0 "GLN " " OE1" " " 8 0 1 C2 
    1445 40 11.0344 7.89965 1.16346 186 " " " " A 43 0 0 "GLN " " NE2" " " 7 0 1 C2 
    1446 40 15.5946 5.12112 0.401403 187 " " " " A 43 0 0 "LYS " " N  " " " 7 0 1 C2 
    1447 14 16.9987 5.56885 0.413661 187 " " " " A 2 0 0 "LYS " " CA " " " 6 0 1 C2 
    1448 14 17.8579 4.53362 -0.389252 187 " " " " A 2 0 0 "LYS " " C  " " " 6 0 1 C2 
    1449 23 18.879 4.88215 -1.02211 187 " " " " A 70 0 0 "LYS " " O  " " " 8 0 1 C2 
    1450 14 17.5819 5.88405 1.77052 187 " " " " A 2 0 0 "LYS " " CB " " " 6 0 1 C2 
    1451 14 19.0612 6.27953 1.91434 187 " " " " A 2 0 0 "LYS " " CG " " " 6 0 1 C2 
    1452 14 19.4242 7.31555 0.76925 187 " " " " A 2 0 0 "LYS " " CD " " " 6 0 1 C2 
    1453 14 19.2802 8.80232 1.13037 187 " " " " A 2 0 0 "LYS " " CE " " " 6 0 1 C2 
    1454 40 19.3736 9.55816 -0.113902 187 " " " " A 43 0 0 "LYS " " NZ " " " 7 0 1 C2 
    1455 40 17.606 3.1763 -0.162117 188 " " " " A 43 0 0 "ARG " " N  " " " 7 0 1 C2 
    1456 14 18.1467 2.05917 -0.905077 188 " " " " A 2 0 0 "ARG " " CA " " " 6 0 1 C2 
    1457 14 17.9198 2.13685 -2.403 188 " " " " A 2 0 0 "ARG " " C  " " " 6 0 1 C2 
    1458 23 18.6877 1.61135 -3.19591 188 " " " " A 70 0 0 "ARG " " O  " " " 8 0 1 C2 
    1459 14 17.6056 0.759584 -0.285742 188 " " " " A 2 0 0 "ARG " " CB " " " 6 0 1 C2 
    1460 14 18.3482 -0.473821 -0.764729 188 " " " " A 2 0 0 "ARG " " CG " " " 6 0 1 C2 
    1461 14 18.1445 -1.59009 0.181099 188 " " " " A 2 0 0 "ARG " " CD " " " 6 0 1 C2 
    1462 40 16.7261 -1.94719 0.343717 188 " " " " A 43 0 0 "ARG " " NE " " " 7 0 1 C2 
    1463 14 15.9498 -1.72734 1.46296 188 " " " " A 2 0 0 "ARG " " CZ " " " 6 0 1 C2 
    1464 40 14.6753 -2.08048 1.41054 188 " " " " A 43 0 0 "ARG " " NH1" " " 7 0 1 C2 
    1465 40 16.448 -1.16916 2.55543 188 " " " " A 43 0 0 "ARG " " NH2" " " 7 0 1 C2 
    1466 40 16.7717 2.7072 -2.75874 189 " " " " A 43 0 0 "ALA " " N  " " " 7 0 1 C2 
    1467 14 16.2981 2.96366 -4.13298 189 " " " " A 2 0 0 "ALA " " CA " " " 6 0 1 C2 
    1468 14 17.0704 4.12254 -4.79977 189 " " " " A 2 0 0 "ALA " " C  " " " 6 0 1 C2 
    1469 23 17.568 3.9795 -5.95274 189 " " " " A 70 0 0 "ALA " " O  " " " 8 0 1 C2 
    1470 14 14.814 3.31865 -4.09922 189 " " " " A 2 0 0 "ALA " " CB " " " 6 0 1 C2 
    1471 40 17.3564 5.22093 -4.11267 190 " " " " A 43 0 0 "GLU " " N  " " " 7 0 1 C2 
    1472 14 18.2686 6.23545 -4.46654 190 " " " " A 2 0 0 "GLU " " CA " " " 6 0 1 C2 
    1473 14 19.679 5.62457 -4.69401 190 " " " " A 2 0 0 "GLU " " C  " " " 6 0 1 C2 
    1474 23 20.2832 6.09304 -5.59103 190 " " " " A 70 0 0 "GLU " " O  " " " 8 0 1 C2 
    1475 14 18.2156 7.36148 -3.33316 190 " " " " A 2 0 0 "GLU " " CB " " " 6 0 1 C2 
    1476 14 16.7869 7.99628 -3.3139 190 " " " " A 2 0 0 "GLU " " CG " " " 6 0 1 C2 
    1477 14 16.3651 8.79217 -2.01569 190 " " " " A 2 0 0 "GLU " " CD " " " 6 0 1 C2 
    1478 23 17.2622 9.11476 -1.20728 190 " " " " A 70 0 0 "GLU " " OE1" " " 8 0 1 C2 
    1479 23 15.1543 9.21644 -1.99955 190 " " " " A 70 0 0 "GLU " " OE2" " " 8 0 1 C2 
    1480 40 20.1417 4.74017 -3.85707 191 " " " " A 43 0 0 "VAL " " N  " " " 7 0 1 C2 
    1481 14 21.5354 4.15894 -3.9286 191 " " " " A 2 0 0 "VAL " " CA " " " 6 0 1 C2 
    1482 14 21.7321 3.32687 -5.24127 191 " " " " A 2 0 0 "VAL " " C  " " " 6 0 1 C2 
    1483 23 22.6102 3.55605 -6.01936 191 " " " " A 70 0 0 "VAL " " O  " " " 8 0 1 C2 
    1484 14 21.8425 3.31243 -2.59736 191 " " " " A 2 0 0 "VAL " " CB " " " 6 0 1 C2 
    1485 14 23.094 2.37795 -2.73375 191 " " " " A 2 0 0 "VAL " " CG1" " " 6 0 1 C2 
    1486 14 21.9215 4.29759 -1.37598 191 " " " " A 2 0 0 "VAL " " CG2" " " 6 0 1 C2 
    1487 40 20.9216 2.31924 -5.57379 192 " " " " A 43 0 0 "ALA " " N  " " " 7 0 1 C2 
    1488 14 21.1744 1.3619 -6.59878 192 " " " " A 2 0 0 "ALA " " CA " " " 6 0 1 C2 
    1489 14 20.0049 1.07646 -7.49557 192 " " " " A 2 0 0 "ALA " " C  " " " 6 0 1 C2 
    1490 23 20.2477 0.440753 -8.5319 192 " " " " A 70 0 0 "ALA " " O  " " " 8 0 1 C2 
    1491 14 21.631 0.134126 -5.81628 192 " " " " A 2 0 0 "ALA " " CB " " " 6 0 1 C2 
    1492 40 18.7916 1.39762 -7.18828 193 " " " " A 43 0 0 "ALA " " N  " " " 7 0 1 C2 
    1493 14 17.6858 1.11147 -8.14823 193 " " " " A 2 0 0 "ALA " " CA " " " 6 0 1 C2 
    1494 14 17.4414 2.13367 -9.2619 193 " " " " A 2 0 0 "ALA " " C  " " " 6 0 1 C2 
    1495 23 17.7095 1.78789 -10.453 193 " " " " A 70 0 0 "ALA " " O  " " " 8 0 1 C2 
    1496 14 16.4045 1.05724 -7.32968 193 " " " " A 2 0 0 "ALA " " CB " " " 6 0 1 C2 
    1497 40 17.0537 3.3515 -8.95796 194 " " " " A 43 0 0 "ILE " " N  " " " 7 0 1 C2 
    1498 14 16.7303 4.49689 -9.74157 194 " " " " A 2 0 0 "ILE " " CA " " " 6 0 1 C2 
    1499 14 17.7512 4.96408 -10.7989 194 " " " " A 2 0 0 "ILE " " C  " " " 6 0 1 C2 
    1500 23 17.4166 5.1088 -11.9275 194 " " " " A 70 0 0 "ILE " " O  " " " 8 0 1 C2 
    1501 14 16.2504 5.6719 -8.86085 194 " " " " A 2 0 0 "ILE " " CB " " " 6 0 1 C2 
    1502 14 15.0517 5.1464 -8.05684 194 " " " " A 2 0 0 "ILE " " CG1" " " 6 0 1 C2 
    1503 14 15.9254 7.0347 -9.59139 194 " " " " A 2 0 0 "ILE " " CG2" " " 6 0 1 C2 
    1504 14 14.5176 6.14073 -6.97585 194 " " " " A 2 0 0 "ILE " " CD1" " " 6 0 1 C2 
    1505 40 19.059 5.13147 -10.4566 195 " " " " A 43 0 0 "PRO " " N  " " " 7 0 1 C2 
    1506 14 20.0482 5.44304 -11.4629 195 " " " " A 2 0 0 "PRO " " CA " " " 6 0 1 C2 
    1507 14 20.5588 4.24461 -12.257 195 " " " " A 2 0 0 "PRO " " C  " " " 6 0 1 C2 
    1508 23 21.0484 4.43385 -13.3954 195 " " " " A 70 0 0 "PRO " " O  " " " 8 0 1 C2 
    1509 14 21.1652 6.06048 -10.6424 195 " " " " A 2 0 0 "PRO " " CB " " " 6 0 1 C2 
    1510 14 21.1453 5.28638 -9.36521 195 " " " " A 2 0 0 "PRO " " CG " " " 6 0 1 C2 
    1511 14 19.6468 5.03344 -9.15466 195 " " " " A 2 0 0 "PRO " " CD " " " 6 0 1 C2 
    1512 40 20.2627 2.96148 -11.9476 196 " " " " A 43 0 0 "LEU " " N  " " " 7 0 1 C2 
    1513 14 20.4088 1.72918 -12.7444 196 " " " " A 2 0 0 "LEU " " CA " " " 6 0 1 C2 
    1514 14 19.2979 1.50418 -13.792 196 " " " " A 2 0 0 "LEU " " C  " " " 6 0 1 C2 
    1515 23 19.4016 0.668923 -14.6283 196 " " " " A 70 0 0 "LEU " " O  " " " 8 0 1 C2 
    1516 14 20.4809 0.59666 -11.7889 196 " " " " A 2 0 0 "LEU " " CB " " " 6 0 1 C2 
    1517 14 21.1287 -0.675295 -12.2941 196 " " " " A 2 0 0 "LEU " " CG " " " 6 0 1 C2 
    1518 14 22.6959 -0.616855 -12.2826 196 " " " " A 2 0 0 "LEU " " CD1" " " 6 0 1 C2 
    1519 14 20.853 -1.91589 -11.3025 196 " " " " A 2 0 0 "LEU " " CD2" " " 6 0 1 C2 
    1520 40 18.2352 2.32766 -13.8537 197 " " " " A 43 0 0 "VAL " " N  " " " 7 0 1 C2 
    1521 14 17.2345 2.43934 -14.8993 197 " " " " A 2 0 0 "VAL " " CA " " " 6 0 1 C2 
    1522 14 18.0095 2.88694 -16.1275 197 " " " " A 2 0 0 "VAL " " C  " " " 6 0 1 C2 
    1523 23 17.6854 2.50285 -17.2294 197 " " " " A 70 0 0 "VAL " " O  " " " 8 0 1 C2 
    1524 14 16.1299 3.35953 -14.5078 197 " " " " A 2 0 0 "VAL " " CB " " " 6 0 1 C2 
    1525 14 15.1985 3.75687 -15.7039 197 " " " " A 2 0 0 "VAL " " CG1" " " 6 0 1 C2 
    1526 14 15.2089 2.66282 -13.3769 197 " " " " A 2 0 0 "VAL " " CG2" " " 6 0 1 C2 
    1527 40 19.0389 3.74905 -16.0313 198 " " " " A 43 0 0 "ALA " " N  " " " 7 0 1 C2 
    1528 14 19.8513 4.27591 -17.2174 198 " " " " A 2 0 0 "ALA " " CA " " " 6 0 1 C2 
    1529 14 20.4962 3.17873 -17.9846 198 " " " " A 2 0 0 "ALA " " C  " " " 6 0 1 C2 
    1530 23 20.8782 3.444 -19.1028 198 " " " " A 70 0 0 "ALA " " O  " " " 8 0 1 C2 
    1531 14 21.0382 5.16728 -16.724 198 " " " " A 2 0 0 "ALA " " CB " " " 6 0 1 C2 
    1532 40 20.7639 2.03647 -17.3348 199 " " " " A 43 0 0 "VAL " " N  " " " 7 0 1 C2 
    1533 14 21.3172 0.850942 -17.9952 199 " " " " A 2 0 0 "VAL " " CA " " " 6 0 1 C2 
    1534 14 20.1519 0.152612 -18.6902 199 " " " " A 2 0 0 "VAL " " C  " " " 6 0 1 C2 
    1535 23 20.2166 -0.253357 -19.829 199 " " " " A 70 0 0 "VAL " " O  " " " 8 0 1 C2 
    1536 14 22.1174 -0.0622879 -17.0473 199 " " " " A 2 0 0 "VAL " " CB " " " 6 0 1 C2 
    1537 14 23.0667 -1.02589 -17.7949 199 " " " " A 2 0 0 "VAL " " CG1" " " 6 0 1 C2 
    1538 14 22.9123 0.717992 -15.9918 199 " " " " A 2 0 0 "VAL " " CG2" " " 6 0 1 C2 
    1539 40 18.9981 -0.135361 -18.0038 200 " " " " A 43 0 0 "VAL " " N  " " " 7 0 1 C2 
    1540 14 17.7935 -0.765393 -18.6666 200 " " " " A 2 0 0 "VAL " " CA " " " 6 0 1 C2 
    1541 14 17.2945 0.0662121 -19.8742 200 " " " " A 2 0 0 "VAL " " C  " " " 6 0 1 C2 
    1542 23 16.7501 -0.47869 -20.8346 200 " " " " A 70 0 0 "VAL " " O  " " " 8 0 1 C2 
    1543 14 16.6584 -0.91986 -17.6414 200 " " " " A 2 0 0 "VAL " " CB " " " 6 0 1 C2 
    1544 14 15.2945 -1.25221 -18.178 200 " " " " A 2 0 0 "VAL " " CG1" " " 6 0 1 C2 
    1545 14 17.0194 -1.87348 -16.5547 200 " " " " A 2 0 0 "VAL " " CG2" " " 6 0 1 C2 
    1546 40 17.4886 1.42167 -19.8441 201 " " " " A 43 0 0 "LEU " " N  " " " 7 0 1 C2 
    1547 14 17.2237 2.38163 -20.8793 201 " " " " A 2 0 0 "LEU " " CA " " " 6 0 1 C2 
    1548 14 18.0763 2.08239 -22.172 201 " " " " A 2 0 0 "LEU " " C  " " " 6 0 1 C2 
    1549 23 17.5825 2.32116 -23.2739 201 " " " " A 70 0 0 "LEU " " O  " " " 8 0 1 C2 
    1550 14 17.2471 3.87375 -20.4985 201 " " " " A 2 0 0 "LEU " " CB " " " 6 0 1 C2 
    1551 14 16.0214 4.31555 -19.7506 201 " " " " A 2 0 0 "LEU " " CG " " " 6 0 1 C2 
    1552 14 16.3959 5.56676 -18.9037 201 " " " " A 2 0 0 "LEU " " CD1" " " 6 0 1 C2 
    1553 14 14.9435 4.70143 -20.8078 201 " " " " A 2 0 0 "LEU " " CD2" " " 6 0 1 C2 
    1554 40 19.2818 1.64422 -22.0065 202 " " " " A 43 0 0 "PHE " " N  " " " 7 0 1 C2 
    1555 14 20.3149 1.46678 -23.0382 202 " " " " A 2 0 0 "PHE " " CA " " " 6 0 1 C2 
    1556 14 20.155 0.105311 -23.7453 202 " " " " A 2 0 0 "PHE " " C  " " " 6 0 1 C2 
    1557 23 20.557 -0.113382 -24.9195 202 " " " " A 70 0 0 "PHE " " O  " " " 8 0 1 C2 
    1558 14 21.6716 1.36818 -22.3237 202 " " " " A 2 0 0 "PHE " " CB " " " 6 0 1 C2 
    1559 14 22.706 2.40671 -22.818 202 " " " " A 2 0 0 "PHE " " CG " " " 6 0 1 C2 
    1560 14 22.6594 3.79094 -22.3837 202 " " " " A 2 0 0 "PHE " " CD1" " " 6 0 1 C2 
    1561 14 23.6 2.07766 -23.7893 202 " " " " A 2 0 0 "PHE " " CD2" " " 6 0 1 C2 
    1562 14 23.4104 4.79751 -22.9649 202 " " " " A 2 0 0 "PHE " " CE1" " " 6 0 1 C2 
    1563 14 24.49 3.07131 -24.3572 202 " " " " A 2 0 0 "PHE " " CE2" " " 6 0 1 C2 
    1564 14 24.3034 4.40203 -23.9535 202 " " " " A 2 0 0 "PHE " " CZ " " " 6 0 1 C2 
    1565 40 19.6045 -0.816131 -22.9836 203 " " " " A 43 0 0 "PHE " " N  " " " 7 0 1 C2 
    1566 14 19.0849 -2.07195 -23.5641 203 " " " " A 2 0 0 "PHE " " CA " " " 6 0 1 C2 
    1567 14 18.0535 -1.77588 -24.6445 203 " " " " A 2 0 0 "PHE " " C  " " " 6 0 1 C2 
    1568 23 17.9831 -2.50552 -25.6477 203 " " " " A 70 0 0 "PHE " " O  " " " 8 0 1 C2 
    1569 14 18.564 -2.90864 -22.3283 203 " " " " A 2 0 0 "PHE " " CB " " " 6 0 1 C2 
    1570 14 17.6427 -4.11985 -22.6081 203 " " " " A 2 0 0 "PHE " " CG " " " 6 0 1 C2 
    1571 14 18.1048 -5.03614 -23.5816 203 " " " " A 2 0 0 "PHE " " CD1" " " 6 0 1 C2 
    1572 14 16.3696 -4.23745 -21.9527 203 " " " " A 2 0 0 "PHE " " CD2" " " 6 0 1 C2 
    1573 14 17.2053 -6.10393 -23.9485 203 " " " " A 2 0 0 "PHE " " CE1" " " 6 0 1 C2 
    1574 14 15.5306 -5.31894 -22.3682 203 " " " " A 2 0 0 "PHE " " CE2" " " 6 0 1 C2 
    1575 14 15.9786 -6.26289 -23.3372 203 " " " " A 2 0 0 "PHE " " CZ " " " 6 0 1 C2 
    1576 40 17.203 -0.776098 -24.4745 204 " " " " A 43 0 0 "VAL " " N  " " " 7 0 1 C2 
    1577 14 16.1351 -0.339209 -25.3728 204 " " " " A 2 0 0 "VAL " " CA " " " 6 0 1 C2 
    1578 14 16.7361 0.464284 -26.5608 204 " " " " A 2 0 0 "VAL " " C  " " " 6 0 1 C2 
    1579 23 16.4567 0.0589101 -27.7222 204 " " " " A 70 0 0 "VAL " " O  " " " 8 0 1 C2 
    1580 14 14.8998 0.372611 -24.5774 204 " " " " A 2 0 0 "VAL " " CB " " " 6 0 1 C2 
    1581 14 13.7125 0.680593 -25.5349 204 " " " " A 2 0 0 "VAL " " CG1" " " 6 0 1 C2 
    1582 14 14.4195 -0.603469 -23.4742 204 " " " " A 2 0 0 "VAL " " CG2" " " 6 0 1 C2 
    1583 40 17.4022 1.58852 -26.3093 205 " " " " A 43 0 0 "PHE " " N  " " " 7 0 1 C2 
    1584 14 17.892 2.58121 -27.2404 205 " " " " A 2 0 0 "PHE " " CA " " " 6 0 1 C2 
    1585 14 19.3953 2.61074 -27.6714 205 " " " " A 2 0 0 "PHE " " C  " " " 6 0 1 C2 
    1586 23 19.7064 3.18114 -28.7279 205 " " " " A 70 0 0 "PHE " " O  " " " 8 0 1 C2 
    1587 14 17.6819 4.0359 -26.7384 205 " " " " A 2 0 0 "PHE " " CB " " " 6 0 1 C2 
    1588 14 16.3097 4.55344 -26.3749 205 " " " " A 2 0 0 "PHE " " CG " " " 6 0 1 C2 
    1589 14 15.235 4.59913 -27.3037 205 " " " " A 2 0 0 "PHE " " CD1" " " 6 0 1 C2 
    1590 14 16.0104 4.78126 -24.9962 205 " " " " A 2 0 0 "PHE " " CD2" " " 6 0 1 C2 
    1591 14 13.9495 4.86385 -26.8651 205 " " " " A 2 0 0 "PHE " " CE1" " " 6 0 1 C2 
    1592 14 14.699 5.00838 -24.6008 205 " " " " A 2 0 0 "PHE " " CE2" " " 6 0 1 C2 
    1593 14 13.6469 4.97561 -25.5047 205 " " " " A 2 0 0 "PHE " " CZ " " " 6 0 1 C2 
    1594 40 20.2675 2.13773 -26.7796 206 " " " " A 43 0 0 "GLY " " N  " " " 7 0 1 C2 
    1595 14 21.7142 2.16673 -27.1654 206 " " " " A 2 0 0 "GLY " " CA " " " 6 0 1 C2 
    1596 14 22.4287 3.50427 -27.0812 206 " " " " A 2 0 0 "GLY " " C  " " " 6 0 1 C2 
    1597 23 23.6115 3.59966 -27.3814 206 " " " " A 70 0 0 "GLY " " O  " " " 8 0 1 C2 
    1598 40 21.7614 4.58021 -26.6588 207 " " " " A 43 0 0 "THR " " N  " " " 7 0 1 C2 
    1599 14 22.3082 5.94881 -26.7312 207 " " " " A 2 0 0 "THR " " CA " " " 6 0 1 C2 
    1600 14 21.9505 6.8052 -25.4904 207 " " " " A 2 0 0 "THR " " C  " " " 6 0 1 C2 
    1601 23 20.9159 6.55357 -24.8791 207 " " " " A 70 0 0 "THR " " O  " " " 8 0 1 C2 
    1602 14 22.0148 6.5186 -28.1585 207 " " " " A 2 0 0 "THR " " CB " " " 6 0 1 C2 
    1603 23 22.6982 7.79846 -28.4264 207 " " " " A 70 0 0 "THR " " OG1" " " 8 0 1 C2 
    1604 14 20.5023 6.70611 -28.3409 207 " " " " A 2 0 0 "THR " " CG2" " " 6 0 1 C2 
    1605 40 22.7903 7.77741 -25.2163 208 " " " " A 43 0 0 "VAL " " N  " " " 7 0 1 C2 
    1606 14 22.6932 8.75322 -24.0866 208 " " " " A 2 0 0 "VAL " " CA " " " 6 0 1 C2 
    1607 14 21.3391 9.55217 -24.0524 208 " " " " A 2 0 0 "VAL " " C  " " " 6 0 1 C2 
    1608 23 20.5956 9.54176 -23.1156 208 " " " " A 70 0 0 "VAL " " O  " " " 8 0 1 C2 
    1609 14 23.952 9.73894 -24.1378 208 " " " " A 2 0 0 "VAL " " CB " " " 6 0 1 C2 
    1610 14 23.9322 10.8955 -23.0716 208 " " " " A 2 0 0 "VAL " " CG1" " " 6 0 1 C2 
    1611 14 25.2914 8.95042 -23.9832 208 " " " " A 2 0 0 "VAL " " CG2" " " 6 0 1 C2 
    1612 40 21.1943 10.387 -25.0712 209 " " " " A 43 0 0 "ILE " " N  " " " 7 0 1 C2 
    1613 14 20.1568 11.371 -25.3882 209 " " " " A 2 0 0 "ILE " " CA " " " 6 0 1 C2 
    1614 14 18.7672 10.7865 -25.2884 209 " " " " A 2 0 0 "ILE " " C  " " " 6 0 1 C2 
    1615 23 17.8134 11.4314 -24.8735 209 " " " " A 70 0 0 "ILE " " O  " " " 8 0 1 C2 
    1616 14 20.4259 11.8957 -26.9443 209 " " " " A 2 0 0 "ILE " " CB " " " 6 0 1 C2 
    1617 14 21.8951 12.4354 -26.9857 209 " " " " A 2 0 0 "ILE " " CG1" " " 6 0 1 C2 
    1618 14 19.3343 12.9962 -27.3632 209 " " " " A 2 0 0 "ILE " " CG2" " " 6 0 1 C2 
    1619 14 22.4343 13.2797 -25.8325 209 " " " " A 2 0 0 "ILE " " CD1" " " 6 0 1 C2 
    1620 40 18.6369 9.52202 -25.687 210 " " " " A 43 0 0 "ALA " " N  " " " 7 0 1 C2 
    1621 14 17.3662 8.81973 -25.8538 210 " " " " A 2 0 0 "ALA " " CA " " " 6 0 1 C2 
    1622 14 16.9768 8.22268 -24.5058 210 " " " " A 2 0 0 "ALA " " C  " " " 6 0 1 C2 
    1623 23 15.8026 8.28141 -24.2172 210 " " " " A 70 0 0 "ALA " " O  " " " 8 0 1 C2 
    1624 14 17.5015 7.7009 -26.86 210 " " " " A 2 0 0 "ALA " " CB " " " 6 0 1 C2 
    1625 40 17.9958 7.77949 -23.7747 211 " " " " A 43 0 0 "ALA " " N  " " " 7 0 1 C2 
    1626 14 17.9933 7.32044 -22.381 211 " " " " A 2 0 0 "ALA " " CA " " " 6 0 1 C2 
    1627 14 17.6567 8.45739 -21.3818 211 " " " " A 2 0 0 "ALA " " C  " " " 6 0 1 C2 
    1628 23 16.9646 8.27279 -20.4109 211 " " " " A 70 0 0 "ALA " " O  " " " 8 0 1 C2 
    1629 14 19.3423 6.66589 -22.0124 211 " " " " A 2 0 0 "ALA " " CB " " " 6 0 1 C2 
    1630 40 18.2078 9.67315 -21.5013 212 " " " " A 43 0 0 "ALA " " N  " " " 7 0 1 C2 
    1631 14 18.0284 10.6416 -20.4274 212 " " " " A 2 0 0 "ALA " " CA " " " 6 0 1 C2 
    1632 14 16.6668 11.3545 -20.6455 212 " " " " A 2 0 0 "ALA " " C  " " " 6 0 1 C2 
    1633 23 15.9168 11.5514 -19.6701 212 " " " " A 70 0 0 "ALA " " O  " " " 8 0 1 C2 
    1634 14 19.2186 11.598 -20.4654 212 " " " " A 2 0 0 "ALA " " CB " " " 6 0 1 C2 
    1635 40 16.2424 11.6226 -21.9396 213 " " " " A 43 0 0 "LEU " " N  " " " 7 0 1 C2 
    1636 14 14.9528 12.3513 -22.2412 213 " " " " A 2 0 0 "LEU " " CA " " " 6 0 1 C2 
    1637 14 13.7073 11.9212 -21.4387 213 " " " " A 2 0 0 "LEU " " C  " " " 6 0 1 C2 
    1638 23 13.0788 12.7407 -20.7863 213 " " " " A 70 0 0 "LEU " " O  " " " 8 0 1 C2 
    1639 14 14.6477 12.3968 -23.7716 213 " " " " A 2 0 0 "LEU " " CB " " " 6 0 1 C2 
    1640 14 15.3434 13.5159 -24.6335 213 " " " " A 2 0 0 "LEU " " CG " " " 6 0 1 C2 
    1641 14 15.2589 13.0867 -26.1111 213 " " " " A 2 0 0 "LEU " " CD1" " " 6 0 1 C2 
    1642 14 14.5945 14.9021 -24.453 213 " " " " A 2 0 0 "LEU " " CD2" " " 6 0 1 C2 
    1643 40 13.3472 10.6421 -21.3711 214 " " " " A 43 0 0 "PRO " " N  " " " 7 0 1 C2 
    1644 14 12.1131 10.1283 -20.7158 214 " " " " A 2 0 0 "PRO " " CA " " " 6 0 1 C2 
    1645 14 12.2534 10.0674 -19.2232 214 " " " " A 2 0 0 "PRO " " C  " " " 6 0 1 C2 
    1646 23 11.2847 10.0293 -18.4172 214 " " " " A 70 0 0 "PRO " " O  " " " 8 0 1 C2 
    1647 14 11.7419 8.8108 -21.4801 214 " " " " A 2 0 0 "PRO " " CB " " " 6 0 1 C2 
    1648 14 13.0502 8.2899 -21.92 214 " " " " A 2 0 0 "PRO " " CG " " " 6 0 1 C2 
    1649 14 13.8346 9.5747 -22.1986 214 " " " " A 2 0 0 "PRO " " CD " " " 6 0 1 C2 
    1650 40 13.533 10.0797 -18.6787 215 " " " " A 43 0 0 "ALA " " N  " " " 7 0 1 C2 
    1651 14 13.9376 10.0903 -17.2956 215 " " " " A 2 0 0 "ALA " " CA " " " 6 0 1 C2 
    1652 14 13.8215 11.4555 -16.6834 215 " " " " A 2 0 0 "ALA " " C  " " " 6 0 1 C2 
    1653 23 13.438 11.5617 -15.5294 215 " " " " A 70 0 0 "ALA " " O  " " " 8 0 1 C2 
    1654 14 15.3383 9.43214 -17.1933 215 " " " " A 2 0 0 "ALA " " CB " " " 6 0 1 C2 
    1655 40 13.9151 12.4745 -17.51 216 " " " " A 43 0 0 "ILE " " N  " " " 7 0 1 C2 
    1656 14 13.6739 13.8686 -17.0181 216 " " " " A 2 0 0 "ILE " " CA " " " 6 0 1 C2 
    1657 14 12.1765 14.0249 -16.7612 216 " " " " A 2 0 0 "ILE " " C  " " " 6 0 1 C2 
    1658 23 11.8357 14.6885 -15.7589 216 " " " " A 70 0 0 "ILE " " O  " " " 8 0 1 C2 
    1659 14 14.2287 14.9432 -18.0923 216 " " " " A 2 0 0 "ILE " " CB " " " 6 0 1 C2 
    1660 14 15.7259 14.6008 -18.3832 216 " " " " A 2 0 0 "ILE " " CG1" " " 6 0 1 C2 
    1661 14 14.0042 16.3858 -17.5644 216 " " " " A 2 0 0 "ILE " " CG2" " " 6 0 1 C2 
    1662 14 16.3336 15.1748 -19.7205 216 " " " " A 2 0 0 "ILE " " CD1" " " 6 0 1 C2 
    1663 40 11.3073 13.4172 -17.5454 217 " " " " A 43 0 0 "ILE " " N  " " " 7 0 1 C2 
    1664 14 9.86081 13.4685 -17.3657 217 " " " " A 2 0 0 "ILE " " CA " " " 6 0 1 C2 
    1665 14 9.45507 12.7434 -16.0722 217 " " " " A 2 0 0 "ILE " " C  " " " 6 0 1 C2 
    1666 23 8.58725 13.1356 -15.3093 217 " " " " A 70 0 0 "ILE " " O  " " " 8 0 1 C2 
    1667 14 9.12359 12.9281 -18.5722 217 " " " " A 2 0 0 "ILE " " CB " " " 6 0 1 C2 
    1668 14 9.59587 13.5647 -19.9877 217 " " " " A 2 0 0 "ILE " " CG1" " " 6 0 1 C2 
    1669 14 7.57376 12.8875 -18.4248 217 " " " " A 2 0 0 "ILE " " CG2" " " 6 0 1 C2 
    1670 14 9.17155 15.0482 -20.2234 217 " " " " A 2 0 0 "ILE " " CD1" " " 6 0 1 C2 
    1671 40 10.0768 11.6074 -15.8726 218 " " " " A 43 0 0 "GLY " " N  " " " 7 0 1 C2 
    1672 14 9.98224 10.7526 -14.6915 218 " " " " A 2 0 0 "GLY " " CA " " " 6 0 1 C2 
    1673 14 10.3508 11.4813 -13.3887 218 " " " " A 2 0 0 "GLY " " C  " " " 6 0 1 C2 
    1674 23 9.65374 11.2808 -12.3519 218 " " " " A 70 0 0 "GLY " " O  " " " 8 0 1 C2 
    1675 40 11.3434 12.3609 -13.4475 219 " " " " A 43 0 0 "GLY " " N  " " " 7 0 1 C2 
    1676 14 11.7106 13.1214 -12.2397 219 " " " " A 2 0 0 "GLY " " CA " " " 6 0 1 C2 
    1677 14 10.6677 14.1838 -11.8366 219 " " " " A 2 0 0 "GLY " " C  " " " 6 0 1 C2 
    1678 23 10.2885 14.2915 -10.6753 219 " " " " A 70 0 0 "GLY " " O  " " " 8 0 1 C2 
    1679 40 10.2716 14.9697 -12.897 220 " " " " A 43 0 0 "LEU " " N  " " " 7 0 1 C2 
    1680 14 9.18824 15.9575 -12.8035 220 " " " " A 2 0 0 "LEU " " CA " " " 6 0 1 C2 
    1681 14 7.87714 15.4352 -12.1896 220 " " " " A 2 0 0 "LEU " " C  " " " 6 0 1 C2 
    1682 23 7.26196 16.0961 -11.3272 220 " " " " A 70 0 0 "LEU " " O  " " " 8 0 1 C2 
    1683 14 8.92911 16.5719 -14.239 220 " " " " A 2 0 0 "LEU " " CB " " " 6 0 1 C2 
    1684 14 10.1579 17.4647 -14.7429 220 " " " " A 2 0 0 "LEU " " CG " " " 6 0 1 C2 
    1685 14 10.0746 17.4856 -16.3116 220 " " " " A 2 0 0 "LEU " " CD1" " " 6 0 1 C2 
    1686 14 10.0928 18.9167 -14.1691 220 " " " " A 2 0 0 "LEU " " CD2" " " 6 0 1 C2 
    1687 40 7.43815 14.2364 -12.5257 221 " " " " A 43 0 0 "ALA " " N  " " " 7 0 1 C2 
    1688 14 6.37333 13.5232 -11.8961 221 " " " " A 2 0 0 "ALA " " CA " " " 6 0 1 C2 
    1689 14 6.56005 13.3078 -10.3376 221 " " " " A 2 0 0 "ALA " " C  " " " 6 0 1 C2 
    1690 23 5.52718 13.256 -9.70068 221 " " " " A 70 0 0 "ALA " " O  " " " 8 0 1 C2 
    1691 14 6.25398 12.2651 -12.762 221 " " " " A 2 0 0 "ALA " " CB " " " 6 0 1 C2 
    1692 40 7.77378 13.2335 -9.76078 222 " " " " A 43 0 0 "ILE " " N  " " " 7 0 1 C2 
    1693 14 7.95173 13.0756 -8.32845 222 " " " " A 2 0 0 "ILE " " CA " " " 6 0 1 C2 
    1694 14 7.81249 14.4474 -7.66644 222 " " " " A 2 0 0 "ILE " " C  " " " 6 0 1 C2 
    1695 23 7.01692 14.5666 -6.80492 222 " " " " A 70 0 0 "ILE " " O  " " " 8 0 1 C2 
    1696 14 9.25911 12.3618 -7.88408 222 " " " " A 2 0 0 "ILE " " CB " " " 6 0 1 C2 
    1697 14 9.3972 10.9554 -8.55241 222 " " " " A 2 0 0 "ILE " " CG1" " " 6 0 1 C2 
    1698 14 9.55397 12.1792 -6.33681 222 " " " " A 2 0 0 "ILE " " CG2" " " 6 0 1 C2 
    1699 14 10.8715 10.5112 -8.63749 222 " " " " A 2 0 0 "ILE " " CD1" " " 6 0 1 C2 
    1700 40 8.40416 15.52 -8.25044 223 " " " " A 43 0 0 "ALA " " N  " " " 7 0 1 C2 
    1701 14 8.19229 16.8606 -7.76442 223 " " " " A 2 0 0 "ALA " " CA " " " 6 0 1 C2 
    1702 14 6.8 17.3839 -7.89451 223 " " " " A 2 0 0 "ALA " " C  " " " 6 0 1 C2 
    1703 23 6.31354 18.2471 -7.14197 223 " " " " A 70 0 0 "ALA " " O  " " " 8 0 1 C2 
    1704 14 9.16653 17.6945 -8.5383 223 " " " " A 2 0 0 "ALA " " CB " " " 6 0 1 C2 
    1705 40 6.15667 16.9525 -8.96458 224 " " " " A 43 0 0 "GLY " " N  " " " 7 0 1 C2 
    1706 14 4.7589 17.28 -9.22386 224 " " " " A 2 0 0 "GLY " " CA " " " 6 0 1 C2 
    1707 14 3.74094 16.5555 -8.3082 224 " " " " A 2 0 0 "GLY " " C  " " " 6 0 1 C2 
    1708 23 2.87689 17.1953 -7.69379 224 " " " " A 70 0 0 "GLY " " O  " " " 8 0 1 C2 
    1709 40 3.85279 15.1905 -8.23506 225 " " " " A 43 0 0 "ALA " " N  " " " 7 0 1 C2 
    1710 14 2.81462 14.3813 -7.57195 225 " " " " A 2 0 0 "ALA " " CA " " " 6 0 1 C2 
    1711 14 2.90565 14.6878 -6.04663 225 " " " " A 2 0 0 "ALA " " C  " " " 6 0 1 C2 
    1712 23 1.85404 14.8801 -5.40162 225 " " " " A 70 0 0 "ALA " " O  " " " 8 0 1 C2 
    1713 14 3.14398 12.8992 -7.75585 225 " " " " A 2 0 0 "ALA " " CB " " " 6 0 1 C2 
    1714 40 4.11234 14.751 -5.49779 226 " " " " A 43 0 0 "LEU " " N  " " " 7 0 1 C2 
    1715 14 4.30855 15.0643 -4.09163 226 " " " " A 2 0 0 "LEU " " CA " " " 6 0 1 C2 
    1716 14 3.91459 16.5168 -3.79141 226 " " " " A 2 0 0 "LEU " " C  " " " 6 0 1 C2 
    1717 23 3.45788 16.727 -2.62165 226 " " " " A 70 0 0 "LEU " " O  " " " 8 0 1 C2 
    1718 14 5.84555 14.9118 -3.68226 226 " " " " A 2 0 0 "LEU " " CB " " " 6 0 1 C2 
    1719 14 6.44075 13.5028 -3.79638 226 " " " " A 2 0 0 "LEU " " CG " " " 6 0 1 C2 
    1720 14 7.85704 13.5308 -3.23841 226 " " " " A 2 0 0 "LEU " " CD1" " " 6 0 1 C2 
    1721 14 5.64671 12.4813 -2.97161 226 " " " " A 2 0 0 "LEU " " CD2" " " 6 0 1 C2 
    1722 40 3.98122 17.4945 -4.71124 227 " " " " A 43 0 0 "GLY " " N  " " " 7 0 1 C2 
    1723 14 3.50396 18.8682 -4.58855 227 " " " " A 2 0 0 "GLY " " CA " " " 6 0 1 C2 
    1724 14 1.91336 18.9757 -4.66451 227 " " " " A 2 0 0 "GLY " " C  " " " 6 0 1 C2 
    1725 23 1.25132 19.5032 -3.76851 227 " " " " A 70 0 0 "GLY " " O  " " " 8 0 1 C2 
    1726 40 1.29093 18.2203 -5.4961 228 " " " " A 43 0 0 "ILE " " N  " " " 7 0 1 C2 
    1727 14 -0.118933 17.929 -5.52506 228 " " " " A 2 0 0 "ILE " " CA " " " 6 0 1 C2 
    1728 14 -0.571326 17.3353 -4.20428 228 " " " " A 2 0 0 "ILE " " C  " " " 6 0 1 C2 
    1729 23 -1.57617 17.8022 -3.63688 228 " " " " A 70 0 0 "ILE " " O  " " " 8 0 1 C2 
    1730 14 -0.499649 17.0362 -6.69323 228 " " " " A 2 0 0 "ILE " " CB " " " 6 0 1 C2 
    1731 14 -0.283542 17.7328 -8.09732 228 " " " " A 2 0 0 "ILE " " CG1" " " 6 0 1 C2 
    1732 14 -1.95231 16.6087 -6.60995 228 " " " " A 2 0 0 "ILE " " CG2" " " 6 0 1 C2 
    1733 14 -0.19303 16.7692 -9.27194 228 " " " " A 2 0 0 "ILE " " CD1" " " 6 0 1 C2 
    1734 40 0.109436 16.2966 -3.69874 229 " " " " A 43 0 0 "MET " " N  " " " 7 0 1 C2 
    1735 14 -0.286086 15.5564 -2.4632 229 " " " " A 2 0 0 "MET " " CA " " " 6 0 1 C2 
    1736 14 -0.133605 16.4958 -1.22025 229 " " " " A 2 0 0 "MET " " C  " " " 6 0 1 C2 
    1737 23 -0.935772 16.5155 -0.339665 229 " " " " A 70 0 0 "MET " " O  " " " 8 0 1 C2 
    1738 14 0.689183 14.3479 -2.23994 229 " " " " A 2 0 0 "MET " " CB " " " 6 0 1 C2 
    1739 14 0.331529 13.0759 -3.07261 229 " " " " A 2 0 0 "MET " " CG " " " 6 0 1 C2 
    1740 52 1.49017 11.6631 -2.71208 229 " " " " A 13 0 0 "MET " " SD " " " 16 0 1 C2 
    1741 14 0.561216 10.8868 -1.32354 229 " " " " A 2 0 0 "MET " " CE " " " 6 0 1 C2 
    1742 40 0.915282 17.3304 -1.29522 230 " " " " A 43 0 0 "ARG " " N  " " " 7 0 1 C2 
    1743 14 1.14587 18.3982 -0.26986 230 " " " " A 2 0 0 "ARG " " CA " " " 6 0 1 C2 
    1744 14 0.0619734 19.5271 -0.13963 230 " " " " A 2 0 0 "ARG " " C  " " " 6 0 1 C2 
    1745 23 -0.14548 20.0598 0.926038 230 " " " " A 70 0 0 "ARG " " O  " " " 8 0 1 C2 
    1746 14 2.55 18.9595 -0.425189 230 " " " " A 2 0 0 "ARG " " CB " " " 6 0 1 C2 
    1747 14 2.96168 20.1481 0.513242 230 " " " " A 2 0 0 "ARG " " CG " " " 6 0 1 C2 
    1748 14 2.9509 19.9432 2.02303 230 " " " " A 2 0 0 "ARG " " CD " " " 6 0 1 C2 
    1749 40 3.15087 21.2129 2.60622 230 " " " " A 43 0 0 "ARG " " NE " " " 7 0 1 C2 
    1750 14 2.19599 22.1713 2.91075 230 " " " " A 2 0 0 "ARG " " CZ " " " 6 0 1 C2 
    1751 40 0.896458 21.9254 2.66409 230 " " " " A 43 0 0 "ARG " " NH1" " " 7 0 1 C2 
    1752 40 2.53401 23.389 3.3938 230 " " " " A 43 0 0 "ARG " " NH2" " " 7 0 1 C2 
    1753 40 -0.76323 19.6272 -1.20365 231 " " " " A 43 0 0 "LEU " " N  " " " 7 0 1 C2 
    1754 14 -1.9051 20.5453 -1.24113 231 " " " " A 2 0 0 "LEU " " CA " " " 6 0 1 C2 
    1755 14 -3.18763 19.8918 -0.667704 231 " " " " A 2 0 0 "LEU " " C  " " " 6 0 1 C2 
    1756 23 -3.78278 20.3912 0.247381 231 " " " " A 70 0 0 "LEU " " O  " " " 8 0 1 C2 
    1757 14 -2.1184 20.9637 -2.68837 231 " " " " A 2 0 0 "LEU " " CB " " " 6 0 1 C2 
    1758 14 -3.14353 22.127 -2.88625 231 " " " " A 2 0 0 "LEU " " CG " " " 6 0 1 C2 
    1759 14 -2.88769 23.2882 -1.92802 231 " " " " A 2 0 0 "LEU " " CD1" " " 6 0 1 C2 
    1760 14 -3.22303 22.4667 -4.35132 231 " " " " A 2 0 0 "LEU " " CD2" " " 6 0 1 C2 
    1761 40 -3.50794 18.7219 -1.17578 232 " " " " A 43 0 0 "VAL " " N  " " " 7 0 1 C2 
    1762 14 -4.33527 17.7134 -0.507164 232 " " " " A 2 0 0 "VAL " " CA " " " 6 0 1 C2 
    1763 14 -4.2277 17.6102 1.04352 232 " " " " A 2 0 0 "VAL " " C  " " " 6 0 1 C2 
    1764 23 -5.17833 17.6303 1.81953 232 " " " " A 70 0 0 "VAL " " O  " " " 8 0 1 C2 
    1765 14 -4.15588 16.344 -1.2635 232 " " " " A 2 0 0 "VAL " " CB " " " 6 0 1 C2 
    1766 14 -4.86176 15.2279 -0.567316 232 " " " " A 2 0 0 "VAL " " CG1" " " 6 0 1 C2 
    1767 14 -4.56593 16.3547 -2.80211 232 " " " " A 2 0 0 "VAL " " CG2" " " 6 0 1 C2 
    1768 40 -2.94485 17.5837 1.52849 233 " " " " A 43 0 0 "ALA " " N  " " " 7 0 1 C2 
    1769 14 -2.42848 17.6514 2.87725 233 " " " " A 2 0 0 "ALA " " CA " " " 6 0 1 C2 
    1770 14 -2.87723 18.7612 3.81712 233 " " " " A 2 0 0 "ALA " " C  " " " 6 0 1 C2 
    1771 23 -2.91372 18.6122 5.04926 233 " " " " A 70 0 0 "ALA " " O  " " " 8 0 1 C2 
    1772 14 -0.956263 17.3862 2.86481 233 " " " " A 2 0 0 "ALA " " CB " " " 6 0 1 C2 
    1773 40 -3.36373 19.8488 3.21211 234 " " " " A 43 0 0 "GLU " " N  " " " 7 0 1 C2 
    1774 14 -3.95295 20.9699 3.97794 234 " " " " A 2 0 0 "GLU " " CA " " " 6 0 1 C2 
    1775 14 -5.40216 20.8015 4.34035 234 " " " " A 2 0 0 "GLU " " C  " " " 6 0 1 C2 
    1776 23 -5.91734 21.3766 5.32398 234 " " " " A 70 0 0 "GLU " " O  " " " 8 0 1 C2 
    1777 14 -3.98524 22.1923 2.9586 234 " " " " A 2 0 0 "GLU " " CB " " " 6 0 1 C2 
    1778 14 -2.49732 22.5715 2.59897 234 " " " " A 2 0 0 "GLU " " CG " " " 6 0 1 C2 
    1779 14 -1.87971 23.5187 3.49345 234 " " " " A 2 0 0 "GLU " " CD " " " 6 0 1 C2 
    1780 23 -0.733778 23.9392 3.18857 234 " " " " A 70 0 0 "GLU " " OE1" " " 8 0 1 C2 
    1781 23 -2.44831 23.8493 4.58084 234 " " " " A 70 0 0 "GLU " " OE2" " " 8 0 1 C2 
    1782 40 -6.16665 19.9821 3.55646 235 " " " " A 43 0 0 "PHE " " N  " " " 7 0 1 C2 
    1783 14 -7.59617 19.8477 3.54011 235 " " " " A 2 0 0 "PHE " " CA " " " 6 0 1 C2 
    1784 14 -8.09035 18.4599 3.86209 235 " " " " A 2 0 0 "PHE " " C  " " " 6 0 1 C2 
    1785 23 -9.25237 18.3422 4.27009 235 " " " " A 70 0 0 "PHE " " O  " " " 8 0 1 C2 
    1786 14 -8.16191 20.2026 2.20724 235 " " " " A 2 0 0 "PHE " " CB " " " 6 0 1 C2 
    1787 14 -7.71827 21.5514 1.63128 235 " " " " A 2 0 0 "PHE " " CG " " " 6 0 1 C2 
    1788 14 -7.93509 22.8422 2.25404 235 " " " " A 2 0 0 "PHE " " CD1" " " 6 0 1 C2 
    1789 14 -6.95803 21.5028 0.396302 235 " " " " A 2 0 0 "PHE " " CD2" " " 6 0 1 C2 
    1790 14 -7.37277 24.0475 1.68722 235 " " " " A 2 0 0 "PHE " " CE1" " " 6 0 1 C2 
    1791 14 -6.44568 22.6969 -0.182993 235 " " " " A 2 0 0 "PHE " " CE2" " " 6 0 1 C2 
    1792 14 -6.65721 23.9877 0.441651 235 " " " " A 2 0 0 "PHE " " CZ " " " 6 0 1 C2 
    1793 40 -7.281 17.413 3.84791 236 " " " " A 43 0 0 "THR " " N  " " " 7 0 1 C2 
    1794 14 -7.6952 16.0512 4.25457 236 " " " " A 2 0 0 "THR " " CA " " " 6 0 1 C2 
    1795 14 -6.38917 15.3225 4.62279 236 " " " " A 2 0 0 "THR " " C  " " " 6 0 1 C2 
    1796 23 -5.29156 15.8523 4.26558 236 " " " " A 70 0 0 "THR " " O  " " " 8 0 1 C2 
    1797 14 -8.59416 15.4707 3.09971 236 " " " " A 2 0 0 "THR " " CB " " " 6 0 1 C2 
    1798 23 -9.45736 14.4181 3.519 236 " " " " A 70 0 0 "THR " " OG1" " " 8 0 1 C2 
    1799 14 -7.84662 14.8287 1.88354 236 " " " " A 2 0 0 "THR " " CG2" " " 6 0 1 C2 
    1800 40 -6.46769 14.1465 5.27715 237 " " " " A 43 0 0 "PRO " " N  " " " 7 0 1 C2 
    1801 14 -5.17713 13.5647 5.80195 237 " " " " A 2 0 0 "PRO " " CA " " " 6 0 1 C2 
    1802 14 -4.48123 12.6943 4.70696 237 " " " " A 2 0 0 "PRO " " C  " " " 6 0 1 C2 
    1803 23 -5.13622 12.0374 3.94987 237 " " " " A 70 0 0 "PRO " " O  " " " 8 0 1 C2 
    1804 14 -5.62761 12.7305 6.96434 237 " " " " A 2 0 0 "PRO " " CB " " " 6 0 1 C2 
    1805 14 -7.01843 12.3687 6.67067 237 " " " " A 2 0 0 "PRO " " CG " " " 6 0 1 C2 
    1806 14 -7.58972 13.508 5.89258 237 " " " " A 2 0 0 "PRO " " CD " " " 6 0 1 C2 
    1807 40 -3.18329 12.7264 4.61411 238 " " " " A 43 0 0 "VAL " " N  " " " 7 0 1 C2 
    1808 14 -2.25981 11.7718 3.90264 238 " " " " A 2 0 0 "VAL " " CA " " " 6 0 1 C2 
    1809 14 -1.58204 10.7619 4.9376 238 " " " " A 2 0 0 "VAL " " C  " " " 6 0 1 C2 
    1810 23 -0.746697 11.1376 5.78861 238 " " " " A 70 0 0 "VAL " " O  " " " 8 0 1 C2 
    1811 14 -1.22015 12.5843 3.03101 238 " " " " A 2 0 0 "VAL " " CB " " " 6 0 1 C2 
    1812 14 -0.238821 11.6463 2.24125 238 " " " " A 2 0 0 "VAL " " CG1" " " 6 0 1 C2 
    1813 14 -1.95839 13.6127 2.08269 238 " " " " A 2 0 0 "VAL " " CG2" " " 6 0 1 C2 
    1814 40 -1.79548 9.46749 4.74332 239 " " " " A 43 0 0 "HIE " " N  " " " 7 0 1 C2 
    1815 14 -1.16799 8.34382 5.45763 239 " " " " A 2 0 0 "HIE " " CA " " " 6 0 1 C2 
    1816 14 0.23381 8.07014 4.88899 239 " " " " A 2 0 0 "HIE " " C  " " " 6 0 1 C2 
    1817 23 0.409074 8.00551 3.68349 239 " " " " A 70 0 0 "HIE " " O  " " " 8 0 1 C2 
    1818 14 -2.04909 7.1139 5.24168 239 " " " " A 2 0 0 "HIE " " CB " " " 6 0 1 C2 
    1819 14 -1.63937 5.97656 6.19723 239 " " " " A 2 0 0 "HIE " " CG " " " 6 0 1 C2 
    1820 40 -0.59875 5.05174 5.89586 239 " " " " A 43 0 0 "HIE " " ND1" " " 7 0 1 C2 
    1821 14 -2.0928 5.65476 7.46066 239 " " " " A 2 0 0 "HIE " " CD2" " " 6 0 1 C2 
    1822 14 -0.561532 4.17287 6.87983 239 " " " " A 2 0 0 "HIE " " CE1" " " 6 0 1 C2 
    1823 40 -1.38151 4.52041 7.90653 239 " " " " A 43 0 0 "HIE " " NE2" " " 7 0 1 C2 
    1824 40 1.22917 7.8962 5.82421 240 " " " " A 43 0 0 "PHE " " N  " " " 7 0 1 C2 
    1825 14 2.68643 7.58552 5.63021 240 " " " " A 2 0 0 "PHE " " CA " " " 6 0 1 C2 
    1826 14 2.97231 6.61459 4.43571 240 " " " " A 2 0 0 "PHE " " C  " " " 6 0 1 C2 
    1827 23 3.90052 6.87508 3.66225 240 " " " " A 70 0 0 "PHE " " O  " " " 8 0 1 C2 
    1828 14 3.19761 6.92596 6.96022 240 " " " " A 2 0 0 "PHE " " CB " " " 6 0 1 C2 
    1829 14 4.62415 7.22904 7.41738 240 " " " " A 2 0 0 "PHE " " CG " " " 6 0 1 C2 
    1830 14 5.72623 6.79224 6.63344 240 " " " " A 2 0 0 "PHE " " CD1" " " 6 0 1 C2 
    1831 14 4.83336 7.85307 8.67004 240 " " " " A 2 0 0 "PHE " " CD2" " " 6 0 1 C2 
    1832 14 7.06452 6.93542 7.12955 240 " " " " A 2 0 0 "PHE " " CE1" " " 6 0 1 C2 
    1833 14 6.13193 8.20924 9.05352 240 " " " " A 2 0 0 "PHE " " CE2" " " 6 0 1 C2 
    1834 14 7.27582 7.71847 8.27045 240 " " " " A 2 0 0 "PHE " " CZ " " " 6 0 1 C2 
    1835 40 2.26561 5.4667 4.31032 241 " " " " A 43 0 0 "PHE " " N  " " " 7 0 1 C2 
    1836 14 2.50754 4.36557 3.35148 241 " " " " A 2 0 0 "PHE " " CA " " " 6 0 1 C2 
    1837 14 2.00615 4.67876 1.87191 241 " " " " A 2 0 0 "PHE " " C  " " " 6 0 1 C2 
    1838 23 2.05299 3.86247 0.979211 241 " " " " A 70 0 0 "PHE " " O  " " " 8 0 1 C2 
    1839 14 1.75375 3.09906 3.81768 241 " " " " A 2 0 0 "PHE " " CB " " " 6 0 1 C2 
    1840 14 2.32258 1.78624 3.36544 241 " " " " A 2 0 0 "PHE " " CG " " " 6 0 1 C2 
    1841 14 3.43322 1.29644 4.03829 241 " " " " A 2 0 0 "PHE " " CD1" " " 6 0 1 C2 
    1842 14 1.734 1.04749 2.2693 241 " " " " A 2 0 0 "PHE " " CD2" " " 6 0 1 C2 
    1843 14 4.00555 0.0894191 3.65557 241 " " " " A 2 0 0 "PHE " " CE1" " " 6 0 1 C2 
    1844 14 2.27577 -0.190142 1.87527 241 " " " " A 2 0 0 "PHE " " CE2" " " 6 0 1 C2 
    1845 14 3.44515 -0.618961 2.52433 241 " " " " A 2 0 0 "PHE " " CZ " " " 6 0 1 C2 
    1846 40 1.71183 5.97104 1.56868 242 " " " " A 43 0 0 "ALA " " N  " " " 7 0 1 C2 
    1847 14 1.40454 6.57897 0.285799 242 " " " " A 2 0 0 "ALA " " CA " " " 6 0 1 C2 
    1848 14 2.70003 7.2265 -0.232028 242 " " " " A 2 0 0 "ALA " " C  " " " 6 0 1 C2 
    1849 23 2.76968 7.23347 -1.48915 242 " " " " A 70 0 0 "ALA " " O  " " " 8 0 1 C2 
    1850 14 0.311629 7.58258 0.35333 242 " " " " A 2 0 0 "ALA " " CB " " " 6 0 1 C2 
    1851 40 3.65909 7.63301 0.573653 243 " " " " A 43 0 0 "GLN " " N  " " " 7 0 1 C2 
    1852 14 4.93046 8.32852 0.172763 243 " " " " A 2 0 0 "GLN " " CA " " " 6 0 1 C2 
    1853 14 5.90007 7.37694 -0.617089 243 " " " " A 2 0 0 "GLN " " C  " " " 6 0 1 C2 
    1854 23 6.43538 7.88994 -1.51228 243 " " " " A 70 0 0 "GLN " " O  " " " 8 0 1 C2 
    1855 14 5.55564 8.83862 1.49036 243 " " " " A 2 0 0 "GLN " " CB " " " 6 0 1 C2 
    1856 14 4.9645 10.1528 2.02988 243 " " " " A 2 0 0 "GLN " " CG " " " 6 0 1 C2 
    1857 14 5.21445 10.4571 3.46472 243 " " " " A 2 0 0 "GLN " " CD " " " 6 0 1 C2 
    1858 23 4.90683 11.5358 3.898 243 " " " " A 70 0 0 "GLN " " OE1" " " 8 0 1 C2 
    1859 40 5.78343 9.51361 4.20714 243 " " " " A 43 0 0 "GLN " " NE2" " " 7 0 1 C2 
    1860 40 6.00015 6.05553 -0.363145 244 " " " " A 43 0 0 "PRO " " N  " " " 7 0 1 C2 
    1861 14 6.86571 5.16919 -1.18197 244 " " " " A 2 0 0 "PRO " " CA " " " 6 0 1 C2 
    1862 14 6.44699 4.81258 -2.63427 244 " " " " A 2 0 0 "PRO " " C  " " " 6 0 1 C2 
    1863 23 7.34963 4.39478 -3.33668 244 " " " " A 70 0 0 "PRO " " O  " " " 8 0 1 C2 
    1864 14 7.17935 3.94079 -0.300243 244 " " " " A 2 0 0 "PRO " " CB " " " 6 0 1 C2 
    1865 14 5.86651 3.77176 0.402717 244 " " " " A 2 0 0 "PRO " " CG " " " 6 0 1 C2 
    1866 14 5.44827 5.23631 0.705061 244 " " " " A 2 0 0 "PRO " " CD " " " 6 0 1 C2 
    1867 40 5.16126 4.96265 -2.94902 245 " " " " A 43 0 0 "VAL " " N  " " " 7 0 1 C2 
    1868 14 4.51726 4.59499 -4.18655 245 " " " " A 2 0 0 "VAL " " CA " " " 6 0 1 C2 
    1869 14 4.8243 5.57885 -5.36641 245 " " " " A 2 0 0 "VAL " " C  " " " 6 0 1 C2 
    1870 23 4.65046 5.17378 -6.54501 245 " " " " A 70 0 0 "VAL " " O  " " " 8 0 1 C2 
    1871 14 2.98714 4.59299 -3.85192 245 " " " " A 2 0 0 "VAL " " CB " " " 6 0 1 C2 
    1872 14 1.9563 4.32166 -5.0226 245 " " " " A 2 0 0 "VAL " " CG1" " " 6 0 1 C2 
    1873 14 2.71632 3.68961 -2.68558 245 " " " " A 2 0 0 "VAL " " CG2" " " 6 0 1 C2 
    1874 40 5.22165 6.88508 -5.09847 246 " " " " A 43 0 0 "VAL " " N  " " " 7 0 1 C2 
    1875 14 5.49886 7.82785 -6.11516 246 " " " " A 2 0 0 "VAL " " CA " " " 6 0 1 C2 
    1876 14 6.91083 7.48482 -6.58746 246 " " " " A 2 0 0 "VAL " " C  " " " 6 0 1 C2 
    1877 23 6.98666 7.31483 -7.77949 246 " " " " A 70 0 0 "VAL " " O  " " " 8 0 1 C2 
    1878 14 5.32476 9.26357 -5.56119 246 " " " " A 2 0 0 "VAL " " CB " " " 6 0 1 C2 
    1879 14 5.72552 10.4026 -6.50961 246 " " " " A 2 0 0 "VAL " " CG1" " " 6 0 1 C2 
    1880 14 3.99041 9.56133 -4.86147 246 " " " " A 2 0 0 "VAL " " CG2" " " 6 0 1 C2 
    1881 40 7.89888 7.24909 -5.66459 247 " " " " A 43 0 0 "THR " " N  " " " 7 0 1 C2 
    1882 14 9.25224 6.75026 -5.93087 247 " " " " A 2 0 0 "THR " " CA " " " 6 0 1 C2 
    1883 14 9.29559 5.20122 -6.23741 247 " " " " A 2 0 0 "THR " " C  " " " 6 0 1 C2 
    1884 23 10.1727 4.4756 -5.76949 247 " " " " A 70 0 0 "THR " " O  " " " 8 0 1 C2 
    1885 14 10.1713 7.10747 -4.68456 247 " " " " A 2 0 0 "THR " " CB " " " 6 0 1 C2 
    1886 23 9.63053 6.60125 -3.48644 247 " " " " A 70 0 0 "THR " " OG1" " " 8 0 1 C2 
    1887 14 10.2943 8.6033 -4.53627 247 " " " " A 2 0 0 "THR " " CG2" " " 6 0 1 C2 
    1888 40 8.24328 4.68403 -6.95175 248 " " " " A 43 0 0 "LEU " " N  " " " 7 0 1 C2 
    1889 14 8.07595 3.30186 -7.29569 248 " " " " A 2 0 0 "LEU " " CA " " " 6 0 1 C2 
    1890 14 7.19648 3.34866 -8.51791 248 " " " " A 2 0 0 "LEU " " C  " " " 6 0 1 C2 
    1891 23 7.55531 3.77075 -9.6214 248 " " " " A 70 0 0 "LEU " " O  " " " 8 0 1 C2 
    1892 14 7.48283 2.52663 -6.09413 248 " " " " A 2 0 0 "LEU " " CB " " " 6 0 1 C2 
    1893 14 7.04122 1.00172 -6.3558 248 " " " " A 2 0 0 "LEU " " CG " " " 6 0 1 C2 
    1894 14 8.13667 -0.0707399 -6.37074 248 " " " " A 2 0 0 "LEU " " CD1" " " 6 0 1 C2 
    1895 14 5.9407 0.665598 -5.25678 248 " " " " A 2 0 0 "LEU " " CD2" " " 6 0 1 C2 
    1896 40 5.89008 2.96317 -8.43782 249 " " " " A 43 0 0 "ILE " " N  " " " 7 0 1 C2 
    1897 14 4.84946 3.02163 -9.45985 249 " " " " A 2 0 0 "ILE " " CA " " " 6 0 1 C2 
    1898 14 4.85613 4.39923 -10.2188 249 " " " " A 2 0 0 "ILE " " C  " " " 6 0 1 C2 
    1899 23 4.91884 4.31457 -11.4803 249 " " " " A 70 0 0 "ILE " " O  " " " 8 0 1 C2 
    1900 14 3.48035 2.55484 -8.92206 249 " " " " A 2 0 0 "ILE " " CB " " " 6 0 1 C2 
    1901 14 3.55287 1.34891 -8.00848 249 " " " " A 2 0 0 "ILE " " CG1" " " 6 0 1 C2 
    1902 14 2.4429 2.48415 -10.1054 249 " " " " A 2 0 0 "ILE " " CG2" " " 6 0 1 C2 
    1903 14 2.31442 0.718048 -7.58615 249 " " " " A 2 0 0 "ILE " " CD1" " " 6 0 1 C2 
    1904 40 4.68953 5.57038 -9.59761 250 " " " " A 43 0 0 "GLY " " N  " " " 7 0 1 C2 
    1905 14 4.47473 6.87492 -10.2392 250 " " " " A 2 0 0 "GLY " " CA " " " 6 0 1 C2 
    1906 14 5.71655 7.31024 -11.141 250 " " " " A 2 0 0 "GLY " " C  " " " 6 0 1 C2 
    1907 23 5.60792 8.16793 -12.0228 250 " " " " A 70 0 0 "GLY " " O  " " " 8 0 1 C2 
    1908 40 6.87952 6.73846 -10.798 251 " " " " A 43 0 0 "LEU " " N  " " " 7 0 1 C2 
    1909 14 8.1876 7.02193 -11.3788 251 " " " " A 2 0 0 "LEU " " CA " " " 6 0 1 C2 
    1910 14 8.33523 6.06343 -12.609 251 " " " " A 2 0 0 "LEU " " C  " " " 6 0 1 C2 
    1911 23 8.50066 6.51634 -13.7465 251 " " " " A 70 0 0 "LEU " " O  " " " 8 0 1 C2 
    1912 14 9.36842 6.80026 -10.3588 251 " " " " A 2 0 0 "LEU " " CB " " " 6 0 1 C2 
    1913 14 10.7823 6.81987 -10.9112 251 " " " " A 2 0 0 "LEU " " CG " " " 6 0 1 C2 
    1914 14 11.1592 7.8323 -12.0295 251 " " " " A 2 0 0 "LEU " " CD1" " " 6 0 1 C2 
    1915 14 11.7232 6.83897 -9.73407 251 " " " " A 2 0 0 "LEU " " CD2" " " 6 0 1 C2 
    1916 40 8.28302 4.75584 -12.3845 252 " " " " A 43 0 0 "GLY " " N  " " " 7 0 1 C2 
    1917 14 8.27445 3.72463 -13.39 252 " " " " A 2 0 0 "GLY " " CA " " " 6 0 1 C2 
    1918 14 7.26472 4.01412 -14.5379 252 " " " " A 2 0 0 "GLY " " C  " " " 6 0 1 C2 
    1919 23 7.70561 4.02431 -15.66 252 " " " " A 70 0 0 "GLY " " O  " " " 8 0 1 C2 
    1920 40 5.96542 4.24038 -14.2209 253 " " " " A 43 0 0 "ILE " " N  " " " 7 0 1 C2 
    1921 14 4.96383 4.43878 -15.2638 253 " " " " A 2 0 0 "ILE " " CA " " " 6 0 1 C2 
    1922 14 5.24901 5.5995 -16.2104 253 " " " " A 2 0 0 "ILE " " C  " " " 6 0 1 C2 
    1923 23 5.05381 5.44841 -17.4227 253 " " " " A 70 0 0 "ILE " " O  " " " 8 0 1 C2 
    1924 14 3.59913 4.49428 -14.5299 253 " " " " A 2 0 0 "ILE " " CB " " " 6 0 1 C2 
    1925 14 3.11143 3.12604 -14.0749 253 " " " " A 2 0 0 "ILE " " CG1" " " 6 0 1 C2 
    1926 14 2.41143 5.16744 -15.2574 253 " " " " A 2 0 0 "ILE " " CG2" " " 6 0 1 C2 
    1927 14 2.89057 2.04973 -15.1476 253 " " " " A 2 0 0 "ILE " " CD1" " " 6 0 1 C2 
    1928 40 5.72471 6.75143 -15.6899 254 " " " " A 43 0 0 "ALA " " N  " " " 7 0 1 C2 
    1929 14 6.00654 7.95006 -16.4173 254 " " " " A 2 0 0 "ALA " " CA " " " 6 0 1 C2 
    1930 14 7.12074 7.69318 -17.4708 254 " " " " A 2 0 0 "ALA " " C  " " " 6 0 1 C2 
    1931 23 7.07295 8.2741 -18.5715 254 " " " " A 70 0 0 "ALA " " O  " " " 8 0 1 C2 
    1932 14 6.45721 9.0184 -15.2871 254 " " " " A 2 0 0 "ALA " " CB " " " 6 0 1 C2 
    1933 40 8.13939 6.86752 -17.1042 255 " " " " A 43 0 0 "ILE " " N  " " " 7 0 1 C2 
    1934 14 9.18124 6.48669 -17.993 255 " " " " A 2 0 0 "ILE " " CA " " " 6 0 1 C2 
    1935 14 8.70863 5.42276 -19.0322 255 " " " " A 2 0 0 "ILE " " C  " " " 6 0 1 C2 
    1936 23 9.04202 5.5396 -20.156 255 " " " " A 70 0 0 "ILE " " O  " " " 8 0 1 C2 
    1937 14 10.5003 5.90844 -17.2101 255 " " " " A 2 0 0 "ILE " " CB " " " 6 0 1 C2 
    1938 14 11.0554 6.98716 -16.2149 255 " " " " A 2 0 0 "ILE " " CG1" " " 6 0 1 C2 
    1939 14 11.6355 5.60741 -18.2165 255 " " " " A 2 0 0 "ILE " " CG2" " " 6 0 1 C2 
    1940 14 12.3186 6.66959 -15.4196 255 " " " " A 2 0 0 "ILE " " CD1" " " 6 0 1 C2 
    1941 40 7.80506 4.52153 -18.6398 256 " " " " A 43 0 0 "ASH " " N  " " " 7 0 1 C2 
    1942 14 7.15939 3.5125 -19.546 256 " " " " A 2 0 0 "ASH " " CA " " " 6 0 1 C2 
    1943 14 6.39737 4.16131 -20.6875 256 " " " " A 2 0 0 "ASH " " C  " " " 6 0 1 C2 
    1944 23 6.47136 3.70851 -21.8166 256 " " " " A 70 0 0 "ASH " " O  " " " 8 0 1 C2 
    1945 14 6.10986 2.63934 -18.7518 256 " " " " A 2 0 0 "ASH " " CB " " " 6 0 1 C2 
    1946 14 6.63695 1.29377 -18.2594 256 " " " " A 2 0 0 "ASH " " CG " " " 6 0 1 C2 
    1947 23 6.01198 0.254818 -18.3422 256 " " " " A 70 0 0 "ASH " " OD1" " " 8 0 1 C2 
    1948 23 7.89667 1.38686 -17.7253 256 " " " " A 70 0 0 "ASH " " OD2" " " 8 0 1 C2 
    1949 40 5.71095 5.24721 -20.426 257 " " " " A 43 0 0 "TYR " " N  " " " 7 0 1 C2 
    1950 14 5.12682 6.22907 -21.3248 257 " " " " A 2 0 0 "TYR " " CA " " " 6 0 1 C2 
    1951 14 6.16949 6.78781 -22.3033 257 " " " " A 2 0 0 "TYR " " C  " " " 6 0 1 C2 
    1952 23 5.83194 6.91959 -23.465 257 " " " " A 70 0 0 "TYR " " O  " " " 8 0 1 C2 
    1953 14 4.35055 7.34876 -20.5782 257 " " " " A 2 0 0 "TYR " " CB " " " 6 0 1 C2 
    1954 14 3.12104 6.91839 -19.8028 257 " " " " A 2 0 0 "TYR " " CG " " " 6 0 1 C2 
    1955 14 2.65262 5.59817 -19.7966 257 " " " " A 2 0 0 "TYR " " CD1" " " 6 0 1 C2 
    1956 14 2.39402 7.80422 -19.0023 257 " " " " A 2 0 0 "TYR " " CD2" " " 6 0 1 C2 
    1957 14 1.5938 5.08108 -19.0502 257 " " " " A 2 0 0 "TYR " " CE1" " " 6 0 1 C2 
    1958 14 1.39693 7.35506 -18.137 257 " " " " A 2 0 0 "TYR " " CE2" " " 6 0 1 C2 
    1959 14 0.936796 6.00102 -18.1701 257 " " " " A 2 0 0 "TYR " " CZ " " " 6 0 1 C2 
    1960 23 -0.0788697 5.49099 -17.4256 257 " " " " A 70 0 0 "TYR " " OH " " " 8 0 1 C2 
    1961 40 7.34733 7.24428 -21.7139 258 " " " " A 43 0 0 "GLY " " N  " " " 7 0 1 C2 
    1962 14 8.36942 7.91839 -22.4496 258 " " " " A 2 0 0 "GLY " " CA " " " 6 0 1 C2 
    1963 14 9.04123 6.91292 -23.4161 258 " " " " A 2 0 0 "GLY " " C  " " " 6 0 1 C2 
    1964 23 9.15061 7.25304 -24.5491 258 " " " " A 70 0 0 "GLY " " O  " " " 8 0 1 C2 
    1965 40 9.17557 5.67036 -23.036 259 " " " " A 43 0 0 "LEU " " N  " " " 7 0 1 C2 
    1966 14 9.80319 4.53279 -23.7033 259 " " " " A 2 0 0 "LEU " " CA " " " 6 0 1 C2 
    1967 14 9.1601 4.24084 -25.0747 259 " " " " A 2 0 0 "LEU " " C  " " " 6 0 1 C2 
    1968 23 9.91686 3.99631 -26.0326 259 " " " " A 70 0 0 "LEU " " O  " " " 8 0 1 C2 
    1969 14 9.67411 3.23201 -22.7388 259 " " " " A 2 0 0 "LEU " " CB " " " 6 0 1 C2 
    1970 14 10.8141 2.15091 -22.9737 259 " " " " A 2 0 0 "LEU " " CG " " " 6 0 1 C2 
    1971 14 12.1336 2.58012 -22.442 259 " " " " A 2 0 0 "LEU " " CD1" " " 6 0 1 C2 
    1972 14 10.3683 0.776648 -22.4975 259 " " " " A 2 0 0 "LEU " " CD2" " " 6 0 1 C2 
    1973 40 7.82411 4.22261 -25.0525 260 " " " " A 43 0 0 "PHE " " N  " " " 7 0 1 C2 
    1974 14 6.89156 4.0452 -26.1409 260 " " " " A 2 0 0 "PHE " " CA " " " 6 0 1 C2 
    1975 14 7.01165 5.13955 -27.1402 260 " " " " A 2 0 0 "PHE " " C  " " " 6 0 1 C2 
    1976 23 7.19491 4.83054 -28.3037 260 " " " " A 70 0 0 "PHE " " O  " " " 8 0 1 C2 
    1977 14 5.41466 3.91914 -25.7094 260 " " " " A 2 0 0 "PHE " " CB " " " 6 0 1 C2 
    1978 14 5.06254 2.59831 -25.0023 260 " " " " A 2 0 0 "PHE " " CG " " " 6 0 1 C2 
    1979 14 5.40141 1.39895 -25.611 260 " " " " A 2 0 0 "PHE " " CD1" " " 6 0 1 C2 
    1980 14 4.48722 2.6101 -23.6916 260 " " " " A 2 0 0 "PHE " " CD2" " " 6 0 1 C2 
    1981 14 5.13656 0.203568 -24.8859 260 " " " " A 2 0 0 "PHE " " CE1" " " 6 0 1 C2 
    1982 14 4.23941 1.34638 -22.9937 260 " " " " A 2 0 0 "PHE " " CE2" " " 6 0 1 C2 
    1983 14 4.66634 0.176481 -23.6019 260 " " " " A 2 0 0 "PHE " " CZ " " " 6 0 1 C2 
    1984 40 7.12378 6.41207 -26.7363 261 " " " " A 43 0 0 "ILE " " N  " " " 7 0 1 C2 
    1985 14 7.10401 7.63365 -27.572 261 " " " " A 2 0 0 "ILE " " CA " " " 6 0 1 C2 
    1986 14 8.46803 7.95305 -28.3148 261 " " " " A 2 0 0 "ILE " " C  " " " 6 0 1 C2 
    1987 23 8.50698 8.1225 -29.5329 261 " " " " A 70 0 0 "ILE " " O  " " " 8 0 1 C2 
    1988 14 6.61244 8.82771 -26.6909 261 " " " " A 2 0 0 "ILE " " CB " " " 6 0 1 C2 
    1989 14 5.09789 8.62937 -26.4984 261 " " " " A 2 0 0 "ILE " " CG1" " " 6 0 1 C2 
    1990 14 6.83549 10.2885 -27.2753 261 " " " " A 2 0 0 "ILE " " CG2" " " 6 0 1 C2 
    1991 14 4.38354 9.34256 -25.34 261 " " " " A 2 0 0 "ILE " " CD1" " " 6 0 1 C2 
    1992 40 9.65704 7.92269 -27.6492 262 " " " " A 43 0 0 "VAL " " N  " " " 7 0 1 C2 
    1993 14 11.0458 7.98627 -28.1902 262 " " " " A 2 0 0 "VAL " " CA " " " 6 0 1 C2 
    1994 14 11.4207 6.81948 -29.1005 262 " " " " A 2 0 0 "VAL " " C  " " " 6 0 1 C2 
    1995 23 12.1462 6.99459 -30.034 262 " " " " A 70 0 0 "VAL " " O  " " " 8 0 1 C2 
    1996 14 12.1195 8.11384 -27.0855 262 " " " " A 2 0 0 "VAL " " CB " " " 6 0 1 C2 
    1997 14 13.5146 8.2544 -27.5707 262 " " " " A 2 0 0 "VAL " " CG1" " " 6 0 1 C2 
    1998 14 11.6758 9.22495 -26.1407 262 " " " " A 2 0 0 "VAL " " CG2" " " 6 0 1 C2 
    1999 40 10.7939 5.65396 -28.8829 263 " " " " A 43 0 0 "SER " " N  " " " 7 0 1 C2 
    2000 14 10.9729 4.52864 -29.7237 263 " " " " A 2 0 0 "SER " " CA " " " 6 0 1 C2 
    2001 14 10.2088 4.71668 -31.0845 263 " " " " A 2 0 0 "SER " " C  " " " 6 0 1 C2 
    2002 23 10.8472 4.60552 -32.1226 263 " " " " A 70 0 0 "SER " " O  " " " 8 0 1 C2 
    2003 14 10.6908 3.26012 -28.9494 263 " " " " A 2 0 0 "SER " " CB " " " 6 0 1 C2 
    2004 23 10.8612 2.03592 -29.6332 263 " " " " A 70 0 0 "SER " " OG " " " 8 0 1 C2 
    2005 40 8.92987 4.96421 -31.1036 264 " " " " A 43 0 0 "ARG " " N  " " " 7 0 1 C2 
    2006 14 8.09531 5.01779 -32.2788 264 " " " " A 2 0 0 "ARG " " CA " " " 6 0 1 C2 
    2007 14 8.63982 6.17221 -33.1989 264 " " " " A 2 0 0 "ARG " " C  " " " 6 0 1 C2 
    2008 23 8.71508 5.98406 -34.4047 264 " " " " A 70 0 0 "ARG " " O  " " " 8 0 1 C2 
    2009 14 6.60675 5.26819 -31.8641 264 " " " " A 2 0 0 "ARG " " CB " " " 6 0 1 C2 
    2010 14 5.64388 5.31404 -33.1218 264 " " " " A 2 0 0 "ARG " " CG " " " 6 0 1 C2 
    2011 14 5.84647 4.2114 -34.1256 264 " " " " A 2 0 0 "ARG " " CD " " " 6 0 1 C2 
    2012 40 4.7795 4.08333 -35.1554 264 " " " " A 43 0 0 "ARG " " NE " " " 7 0 1 C2 
    2013 14 3.56933 3.63217 -34.9568 264 " " " " A 2 0 0 "ARG " " CZ " " " 6 0 1 C2 
    2014 40 2.83568 3.60365 -36.0875 264 " " " " A 43 0 0 "ARG " " NH1" " " 7 0 1 C2 
    2015 40 3.05492 3.11605 -33.8966 264 " " " " A 43 0 0 "ARG " " NH2" " " 7 0 1 C2 
    2016 40 9.10027 7.27828 -32.6424 265 " " " " A 43 0 0 "PHE " " N  " " " 7 0 1 C2 
    2017 14 9.59711 8.37685 -33.4733 265 " " " " A 2 0 0 "PHE " " CA " " " 6 0 1 C2 
    2018 14 10.744 8.06883 -34.4422 265 " " " " A 2 0 0 "PHE " " C  " " " 6 0 1 C2 
    2019 23 10.8713 8.65115 -35.5682 265 " " " " A 70 0 0 "PHE " " O  " " " 8 0 1 C2 
    2020 14 10.1546 9.45878 -32.4892 265 " " " " A 2 0 0 "PHE " " CB " " " 6 0 1 C2 
    2021 14 10.723 10.7183 -33.0857 265 " " " " A 2 0 0 "PHE " " CG " " " 6 0 1 C2 
    2022 14 9.91809 11.6319 -33.6963 265 " " " " A 2 0 0 "PHE " " CD1" " " 6 0 1 C2 
    2023 14 12.0794 11.0251 -33.0299 265 " " " " A 2 0 0 "PHE " " CD2" " " 6 0 1 C2 
    2024 14 10.4094 12.8305 -34.2021 265 " " " " A 2 0 0 "PHE " " CE1" " " 6 0 1 C2 
    2025 14 12.6727 12.1417 -33.557 265 " " " " A 2 0 0 "PHE " " CE2" " " 6 0 1 C2 
    2026 14 11.782 13.0794 -34.1891 265 " " " " A 2 0 0 "PHE " " CZ " " " 6 0 1 C2 
    2027 40 11.6444 7.18913 -33.9527 266 " " " " A 43 0 0 "ARG " " N  " " " 7 0 1 C2 
    2028 14 12.8618 6.95167 -34.7059 266 " " " " A 2 0 0 "ARG " " CA " " " 6 0 1 C2 
    2029 14 12.5782 6.15266 -36.0566 266 " " " " A 2 0 0 "ARG " " C  " " " 6 0 1 C2 
    2030 23 13.3909 6.15013 -37.0438 266 " " " " A 70 0 0 "ARG " " O  " " " 8 0 1 C2 
    2031 14 13.8704 6.11002 -33.9667 266 " " " " A 2 0 0 "ARG " " CB " " " 6 0 1 C2 
    2032 14 14.3981 6.8632 -32.7138 266 " " " " A 2 0 0 "ARG " " CG " " " 6 0 1 C2 
    2033 14 15.6758 6.25046 -32.0311 266 " " " " A 2 0 0 "ARG " " CD " " " 6 0 1 C2 
    2034 40 15.3845 4.85693 -31.6209 266 " " " " A 43 0 0 "ARG " " NE " " " 7 0 1 C2 
    2035 14 16.2955 3.99635 -31.1721 266 " " " " A 2 0 0 "ARG " " CZ " " " 6 0 1 C2 
    2036 40 17.5966 4.1362 -31.163 266 " " " " A 43 0 0 "ARG " " NH1" " " 7 0 1 C2 
    2037 40 15.8261 2.87357 -30.6294 266 " " " " A 43 0 0 "ARG " " NH2" " " 7 0 1 C2 
    2038 40 11.3758 5.50903 -36.133 267 " " " " A 43 0 0 "GLU " " N  " " " 7 0 1 C2 
    2039 14 10.9063 4.62193 -37.1677 267 " " " " A 2 0 0 "GLU " " CA " " " 6 0 1 C2 
    2040 14 10.1829 5.37441 -38.3069 267 " " " " A 2 0 0 "GLU " " C  " " " 6 0 1 C2 
    2041 23 10.3677 5.10111 -39.5203 267 " " " " A 70 0 0 "GLU " " O  " " " 8 0 1 C2 
    2042 14 10.0205 3.49326 -36.4333 267 " " " " A 2 0 0 "GLU " " CB " " " 6 0 1 C2 
    2043 14 8.87786 2.83851 -37.1804 267 " " " " A 2 0 0 "GLU " " CG " " " 6 0 1 C2 
    2044 14 8.30451 1.69822 -36.3341 267 " " " " A 2 0 0 "GLU " " CD " " " 6 0 1 C2 
    2045 23 8.68002 1.55061 -35.1227 267 " " " " A 70 0 0 "GLU " " OE1" " " 8 0 1 C2 
    2046 23 7.31572 1.14275 -36.8482 267 " " " " A 70 0 0 "GLU " " OE2" " " 8 0 1 C2 
    2047 40 9.48808 6.37087 -37.8108 268 " " " " A 43 0 0 "GLU " " N  " " " 7 0 1 C2 
    2048 14 8.82172 7.29152 -38.7842 268 " " " " A 2 0 0 "GLU " " CA " " " 6 0 1 C2 
    2049 14 9.85749 8.21314 -39.4231 268 " " " " A 2 0 0 "GLU " " C  " " " 6 0 1 C2 
    2050 23 9.81263 8.52082 -40.603 268 " " " " A 70 0 0 "GLU " " O  " " " 8 0 1 C2 
    2051 14 7.7656 8.19813 -38.0587 268 " " " " A 2 0 0 "GLU " " CB " " " 6 0 1 C2 
    2052 14 6.71869 7.42823 -37.1715 268 " " " " A 2 0 0 "GLU " " CG " " " 6 0 1 C2 
    2053 14 5.89684 6.42298 -37.8866 268 " " " " A 2 0 0 "GLU " " CD " " " 6 0 1 C2 
    2054 23 5.62755 6.55171 -39.0964 268 " " " " A 70 0 0 "GLU " " OE1" " " 8 0 1 C2 
    2055 23 5.40738 5.44044 -37.2761 268 " " " " A 70 0 0 "GLU " " OE2" " " 8 0 1 C2 
    2056 40 10.86 8.68225 -38.5869 269 " " " " A 43 0 0 "ILE " " N  " " " 7 0 1 C2 
    2057 14 12.0661 9.4946 -39.0204 269 " " " " A 2 0 0 "ILE " " CA " " " 6 0 1 C2 
    2058 14 12.8979 8.73199 -40.0307 269 " " " " A 2 0 0 "ILE " " C  " " " 6 0 1 C2 
    2059 23 13.5142 9.41941 -40.8435 269 " " " " A 70 0 0 "ILE " " O  " " " 8 0 1 C2 
    2060 14 12.9655 9.78733 -37.7949 269 " " " " A 2 0 0 "ILE " " CB " " " 6 0 1 C2 
    2061 14 12.3995 11.0264 -37.0259 269 " " " " A 2 0 0 "ILE " " CG1" " " 6 0 1 C2 
    2062 14 14.4197 10.1306 -38.0855 269 " " " " A 2 0 0 "ILE " " CG2" " " 6 0 1 C2 
    2063 14 12.2547 12.405 -37.8654 269 " " " " A 2 0 0 "ILE " " CD1" " " 6 0 1 C2 
    2064 40 12.9075 7.4104 -39.9375 270 " " " " A 43 0 0 "ALA " " N  " " " 7 0 1 C2 
    2065 14 13.724 6.5254 -40.7535 270 " " " " A 2 0 0 "ALA " " CA " " " 6 0 1 C2 
    2066 14 13.0381 6.37788 -42.1143 270 " " " " A 2 0 0 "ALA " " C  " " " 6 0 1 C2 
    2067 23 13.679 6.07533 -43.133 270 " " " " A 70 0 0 "ALA " " O  " " " 8 0 1 C2 
    2068 14 13.7604 5.12032 -40.1525 270 " " " " A 2 0 0 "ALA " " CB " " " 6 0 1 C2 
    2069 40 11.7509 6.78546 -42.287 271 " " " " A 43 0 0 "GLU " " N  " " " 7 0 1 C2 
    2070 14 11.089 6.89344 -43.5648 271 " " " " A 2 0 0 "GLU " " CA " " " 6 0 1 C2 
    2071 14 11.4186 8.26243 -44.2708 271 " " " " A 2 0 0 "GLU " " C  " " " 6 0 1 C2 
    2072 23 12.2481 9.04113 -43.7799 271 " " " " A 70 0 0 "GLU " " O  " " " 8 0 1 C2 
    2073 14 9.55264 6.72054 -43.2834 271 " " " " A 2 0 0 "GLU " " CB " " " 6 0 1 C2 
    2074 14 8.9909 5.47289 -42.638 271 " " " " A 2 0 0 "GLU " " CG " " " 6 0 1 C2 
    2075 14 9.21022 4.28744 -43.5209 271 " " " " A 2 0 0 "GLU " " CD " " " 6 0 1 C2 
    2076 23 10.1222 3.4373 -43.2467 271 " " " " A 70 0 0 "GLU " " OE1" " " 8 0 1 C2 
    2077 23 8.46691 4.0728 -44.4646 271 " " " " A 70 0 0 "GLU " " OE2" " " 8 0 1 C2 
    2078 40 10.824 8.5042 -45.4468 272 " " " " A 43 0 0 "GLY " " N  " " " 7 0 1 C2 
    2079 14 10.933 9.71082 -46.193 272 " " " " A 2 0 0 "GLY " " CA " " " 6 0 1 C2 
    2080 14 9.93845 10.7548 -45.7564 272 " " " " A 2 0 0 "GLY " " C  " " " 6 0 1 C2 
    2081 23 9.63472 11.5677 -46.6806 272 " " " " A 70 0 0 "GLY " " O  " " " 8 0 1 C2 
    2082 40 9.5144 10.775 -44.4331 273 " " " " A 43 0 0 "TYR " " N  " " " 7 0 1 C2 
    2083 14 8.63678 11.8418 -43.9854 273 " " " " A 2 0 0 "TYR " " CA " " " 6 0 1 C2 
    2084 14 9.29024 12.9453 -43.1069 273 " " " " A 2 0 0 "TYR " " C  " " " 6 0 1 C2 
    2085 23 10.3522 12.6003 -42.5008 273 " " " " A 70 0 0 "TYR " " O  " " " 8 0 1 C2 
    2086 14 7.58878 11.1254 -43.0267 273 " " " " A 2 0 0 "TYR " " CB " " " 6 0 1 C2 
    2087 14 6.77909 9.99186 -43.6684 273 " " " " A 2 0 0 "TYR " " CG " " " 6 0 1 C2 
    2088 14 5.97331 10.3698 -44.7843 273 " " " " A 2 0 0 "TYR " " CD1" " " 6 0 1 C2 
    2089 14 6.60389 8.69582 -43.202 273 " " " " A 2 0 0 "TYR " " CD2" " " 6 0 1 C2 
    2090 14 5.28975 9.44094 -45.6284 273 " " " " A 2 0 0 "TYR " " CE1" " " 6 0 1 C2 
    2091 14 5.96675 7.74369 -44.0339 273 " " " " A 2 0 0 "TYR " " CE2" " " 6 0 1 C2 
    2092 14 5.3583 8.09634 -45.269 273 " " " " A 2 0 0 "TYR " " CZ " " " 6 0 1 C2 
    2093 23 4.75376 7.13374 -45.9745 273 " " " " A 70 0 0 "TYR " " OH " " " 8 0 1 C2 
    2094 40 8.68694 14.1313 -43.0465 274 " " " " A 43 0 0 "ASP " " N  " " " 7 0 1 C2 
    2095 14 9.10395 15.2605 -42.286 274 " " " " A 2 0 0 "ASP " " CA " " " 6 0 1 C2 
    2096 14 8.91083 15.0218 -40.7534 274 " " " " A 2 0 0 "ASP " " C  " " " 6 0 1 C2 
    2097 23 8.0738 14.2168 -40.3541 274 " " " " A 70 0 0 "ASP " " O  " " " 8 0 1 C2 
    2098 14 8.39689 16.4631 -42.9279 274 " " " " A 2 0 0 "ASP " " CB " " " 6 0 1 C2 
    2099 14 7.24773 17.1374 -42.1763 274 " " " " A 2 0 0 "ASP " " CG " " " 6 0 1 C2 
    2100 23 7.538 17.9095 -41.2916 274 " " " " A 70 0 0 "ASP " " OD1" " " 8 0 1 C2 
    2101 23 6.07578 17.018 -42.539 274 " " " " A 70 0 0 "ASP " " OD2" " " 8 0 1 C2 
    2102 40 9.64437 15.8578 -39.904 275 " " " " A 43 0 0 "THR " " N  " " " 7 0 1 C2 
    2103 14 9.59316 15.6848 -38.4876 275 " " " " A 2 0 0 "THR " " CA " " " 6 0 1 C2 
    2104 14 8.25323 16.1492 -37.7349 275 " " " " A 2 0 0 "THR " " C  " " " 6 0 1 C2 
    2105 23 7.98525 15.7517 -36.6031 275 " " " " A 70 0 0 "THR " " O  " " " 8 0 1 C2 
    2106 14 10.8103 16.5232 -37.9166 275 " " " " A 2 0 0 "THR " " CB " " " 6 0 1 C2 
    2107 23 12.0663 16.2864 -38.5267 275 " " " " A 70 0 0 "THR " " OG1" " " 8 0 1 C2 
    2108 14 11.2283 16.2224 -36.3771 275 " " " " A 2 0 0 "THR " " CG2" " " 6 0 1 C2 
    2109 40 7.42698 17.015 -38.3706 276 " " " " A 43 0 0 "GLU " " N  " " " 7 0 1 C2 
    2110 14 6.12043 17.3254 -37.868 276 " " " " A 2 0 0 "GLU " " CA " " " 6 0 1 C2 
    2111 14 5.19805 16.0999 -38.0142 276 " " " " A 2 0 0 "GLU " " C  " " " 6 0 1 C2 
    2112 23 4.63775 15.7021 -36.9913 276 " " " " A 70 0 0 "GLU " " O  " " " 8 0 1 C2 
    2113 14 5.62209 18.5633 -38.4984 276 " " " " A 2 0 0 "GLU " " CB " " " 6 0 1 C2 
    2114 14 4.51959 19.1977 -37.7129 276 " " " " A 2 0 0 "GLU " " CG " " " 6 0 1 C2 
    2115 14 3.81975 20.3522 -38.4783 276 " " " " A 2 0 0 "GLU " " CD " " " 6 0 1 C2 
    2116 23 4.32569 21.4395 -38.2838 276 " " " " A 70 0 0 "GLU " " OE1" " " 8 0 1 C2 
    2117 23 2.8544 20.2205 -39.2987 276 " " " " A 70 0 0 "GLU " " OE2" " " 8 0 1 C2 
    2118 40 5.04571 15.4882 -39.2163 277 " " " " A 43 0 0 "ALA " " N  " " " 7 0 1 C2 
    2119 14 4.49631 14.1367 -39.4134 277 " " " " A 2 0 0 "ALA " " CA " " " 6 0 1 C2 
    2120 14 4.99027 13.1019 -38.3537 277 " " " " A 2 0 0 "ALA " " C  " " " 6 0 1 C2 
    2121 23 4.13956 12.455 -37.751 277 " " " " A 70 0 0 "ALA " " O  " " " 8 0 1 C2 
    2122 14 4.67764 13.7161 -40.8527 277 " " " " A 2 0 0 "ALA " " CB " " " 6 0 1 C2 
    2123 40 6.24452 13.1196 -38.0984 278 " " " " A 43 0 0 "ALA " " N  " " " 7 0 1 C2 
    2124 14 6.82991 12.0249 -37.3121 278 " " " " A 2 0 0 "ALA " " CA " " " 6 0 1 C2 
    2125 14 6.32388 12.0226 -35.8481 278 " " " " A 2 0 0 "ALA " " C  " " " 6 0 1 C2 
    2126 23 5.97411 11.003 -35.2996 278 " " " " A 70 0 0 "ALA " " O  " " " 8 0 1 C2 
    2127 14 8.39167 12.2502 -37.2424 278 " " " " A 2 0 0 "ALA " " CB " " " 6 0 1 C2 
    2128 40 6.21479 13.283 -35.3218 279 " " " " A 43 0 0 "VAL " " N  " " " 7 0 1 C2 
    2129 14 5.65388 13.4773 -34.0047 279 " " " " A 2 0 0 "VAL " " CA " " " 6 0 1 C2 
    2130 14 4.0822 13.2818 -34.081 279 " " " " A 2 0 0 "VAL " " C  " " " 6 0 1 C2 
    2131 23 3.56194 12.4836 -33.2905 279 " " " " A 70 0 0 "VAL " " O  " " " 8 0 1 C2 
    2132 14 6.08433 14.8168 -33.4166 279 " " " " A 2 0 0 "VAL " " CB " " " 6 0 1 C2 
    2133 14 5.3223 15.3712 -32.22 279 " " " " A 2 0 0 "VAL " " CG1" " " 6 0 1 C2 
    2134 14 7.545 14.9736 -33.1731 279 " " " " A 2 0 0 "VAL " " CG2" " " 6 0 1 C2 
    2135 40 3.35179 13.7923 -35.05 280 " " " " A 43 0 0 "ARG " " N  " " " 7 0 1 C2 
    2136 14 1.94977 13.6414 -35.3051 280 " " " " A 2 0 0 "ARG " " CA " " " 6 0 1 C2 
    2137 14 1.50483 12.1819 -35.3902 280 " " " " A 2 0 0 "ARG " " C  " " " 6 0 1 C2 
    2138 23 0.499333 11.7981 -34.7109 280 " " " " A 70 0 0 "ARG " " O  " " " 8 0 1 C2 
    2139 14 1.59968 14.4513 -36.5254 280 " " " " A 2 0 0 "ARG " " CB " " " 6 0 1 C2 
    2140 14 0.106204 14.8423 -36.6245 280 " " " " A 2 0 0 "ARG " " CG " " " 6 0 1 C2 
    2141 14 -0.240989 15.5938 -37.9202 280 " " " " A 2 0 0 "ARG " " CD " " " 6 0 1 C2 
    2142 40 -0.144738 14.7039 -39.0788 280 " " " " A 43 0 0 "ARG " " NE " " " 7 0 1 C2 
    2143 14 0.563319 14.8257 -40.1562 280 " " " " A 2 0 0 "ARG " " CZ " " " 6 0 1 C2 
    2144 40 0.57073 13.6846 -40.8466 280 " " " " A 43 0 0 "ARG " " NH1" " " 7 0 1 C2 
    2145 40 1.26386 15.9045 -40.4611 280 " " " " A 43 0 0 "ARG " " NH2" " " 7 0 1 C2 
    2146 40 2.18237 11.3865 -36.1927 281 " " " " A 43 0 0 "ARG " " N  " " " 7 0 1 C2 
    2147 14 2.08915 9.91043 -36.1509 281 " " " " A 2 0 0 "ARG " " CA " " " 6 0 1 C2 
    2148 14 2.34902 9.35673 -34.6861 281 " " " " A 2 0 0 "ARG " " C  " " " 6 0 1 C2 
    2149 23 1.52784 8.60639 -34.2147 281 " " " " A 70 0 0 "ARG " " O  " " " 8 0 1 C2 
    2150 14 3.04761 9.35221 -37.2089 281 " " " " A 2 0 0 "ARG " " CB " " " 6 0 1 C2 
    2151 14 2.60989 9.68293 -38.6696 281 " " " " A 2 0 0 "ARG " " CG " " " 6 0 1 C2 
    2152 14 3.54652 8.94925 -39.635 281 " " " " A 2 0 0 "ARG " " CD " " " 6 0 1 C2 
    2153 40 3.00314 8.8282 -41.0182 281 " " " " A 43 0 0 "ARG " " NE " " " 7 0 1 C2 
    2154 14 3.37612 7.87353 -41.8505 281 " " " " A 2 0 0 "ARG " " CZ " " " 6 0 1 C2 
    2155 40 2.75683 7.9458 -43.0277 281 " " " " A 43 0 0 "ARG " " NH1" " " 7 0 1 C2 
    2156 40 4.25646 6.90574 -41.5045 281 " " " " A 43 0 0 "ARG " " NH2" " " 7 0 1 C2 
    2157 40 3.43409 9.72608 -33.9421 282 " " " " A 43 0 0 "THR " " N  " " " 7 0 1 C2 
    2158 14 3.82265 9.31388 -32.6021 282 " " " " A 2 0 0 "THR " " CA " " " 6 0 1 C2 
    2159 14 2.73471 9.62041 -31.6622 282 " " " " A 2 0 0 "THR " " C  " " " 6 0 1 C2 
    2160 23 2.35972 8.72327 -30.8631 282 " " " " A 70 0 0 "THR " " O  " " " 8 0 1 C2 
    2161 14 5.26004 9.83059 -32.3928 282 " " " " A 2 0 0 "THR " " CB " " " 6 0 1 C2 
    2162 23 6.15737 9.21537 -33.2314 282 " " " " A 70 0 0 "THR " " OG1" " " 8 0 1 C2 
    2163 14 5.93408 9.50654 -31.0471 282 " " " " A 2 0 0 "THR " " CG2" " " 6 0 1 C2 
    2164 40 2.27143 10.8065 -31.5801 283 " " " " A 43 0 0 "VAL " " N  " " " 7 0 1 C2 
    2165 14 1.26438 11.4145 -30.7967 283 " " " " A 2 0 0 "VAL " " CA " " " 6 0 1 C2 
    2166 14 -0.126032 10.7845 -31.0547 283 " " " " A 2 0 0 "VAL " " C  " " " 6 0 1 C2 
    2167 23 -0.847734 10.5933 -30.06 283 " " " " A 70 0 0 "VAL " " O  " " " 8 0 1 C2 
    2168 14 1.37027 13.0047 -30.8584 283 " " " " A 2 0 0 "VAL " " CB " " " 6 0 1 C2 
    2169 14 0.192198 13.7769 -30.2598 283 " " " " A 2 0 0 "VAL " " CG1" " " 6 0 1 C2 
    2170 14 2.69679 13.4583 -30.2107 283 " " " " A 2 0 0 "VAL " " CG2" " " 6 0 1 C2 
    2171 40 -0.423083 10.3302 -32.2895 284 " " " " A 43 0 0 "MET " " N  " " " 7 0 1 C2 
    2172 14 -1.77105 9.76561 -32.5676 284 " " " " A 2 0 0 "MET " " CA " " " 6 0 1 C2 
    2173 14 -1.80572 8.29983 -32.1986 284 " " " " A 2 0 0 "MET " " C  " " " 6 0 1 C2 
    2174 23 -2.85474 7.74906 -31.9356 284 " " " " A 70 0 0 "MET " " O  " " " 8 0 1 C2 
    2175 14 -1.99019 9.77962 -34.089 284 " " " " A 2 0 0 "MET " " CB " " " 6 0 1 C2 
    2176 14 -2.6386 11.127 -34.4512 284 " " " " A 2 0 0 "MET " " CG " " " 6 0 1 C2 
    2177 52 -3.05269 11.4033 -36.2037 284 " " " " A 13 0 0 "MET " " SD " " " 16 0 1 C2 
    2178 14 -4.46911 10.2016 -36.3977 284 " " " " A 2 0 0 "MET " " CE " " " 6 0 1 C2 
    2179 40 -0.617079 7.63093 -32.3967 285 " " " " A 43 0 0 "THR " " N  " " " 7 0 1 C2 
    2180 14 -0.42802 6.16745 -32.2246 285 " " " " A 2 0 0 "THR " " CA " " " 6 0 1 C2 
    2181 14 -0.0431896 5.84178 -30.777 285 " " " " A 2 0 0 "THR " " C  " " " 6 0 1 C2 
    2182 23 -0.871695 5.32694 -30.0131 285 " " " " A 70 0 0 "THR " " O  " " " 8 0 1 C2 
    2183 14 0.568412 5.55128 -33.2308 285 " " " " A 2 0 0 "THR " " CB " " " 6 0 1 C2 
    2184 23 1.81956 6.14991 -33.2257 285 " " " " A 70 0 0 "THR " " OG1" " " 8 0 1 C2 
    2185 14 0.0414763 5.65214 -34.6935 285 " " " " A 2 0 0 "THR " " CG2" " " 6 0 1 C2 
    2186 40 1.21396 6.11725 -30.3298 286 " " " " A 43 0 0 "SER " " N  " " " 7 0 1 C2 
    2187 14 1.8175 5.98235 -29.0859 286 " " " " A 2 0 0 "SER " " CA " " " 6 0 1 C2 
    2188 14 1.24271 6.89083 -27.9749 286 " " " " A 2 0 0 "SER " " C  " " " 6 0 1 C2 
    2189 23 0.840459 6.36289 -26.9183 286 " " " " A 70 0 0 "SER " " O  " " " 8 0 1 C2 
    2190 14 3.31441 6.14443 -29.1786 286 " " " " A 2 0 0 "SER " " CB " " " 6 0 1 C2 
    2191 23 3.84222 5.49977 -30.3556 286 " " " " A 70 0 0 "SER " " OG " " " 8 0 1 C2 
    2192 40 1.17482 8.18819 -28.2959 287 " " " " A 43 0 0 "GLY " " N  " " " 7 0 1 C2 
    2193 14 0.651787 9.10342 -27.3152 287 " " " " A 2 0 0 "GLY " " CA " " " 6 0 1 C2 
    2194 14 -0.907885 8.97146 -26.9905 287 " " " " A 2 0 0 "GLY " " C  " " " 6 0 1 C2 
    2195 23 -1.23659 9.12726 -25.803 287 " " " " A 70 0 0 "GLY " " O  " " " 8 0 1 C2 
    2196 40 -1.77856 8.44971 -27.8618 288 " " " " A 43 0 0 "ARG " " N  " " " 7 0 1 C2 
    2197 14 -3.15525 8.16337 -27.5482 288 " " " " A 2 0 0 "ARG " " CA " " " 6 0 1 C2 
    2198 14 -3.27941 6.88384 -26.7031 288 " " " " A 2 0 0 "ARG " " C  " " " 6 0 1 C2 
    2199 23 -4.0617 6.8159 -25.76 288 " " " " A 70 0 0 "ARG " " O  " " " 8 0 1 C2 
    2200 14 -3.96945 7.94806 -28.8472 288 " " " " A 2 0 0 "ARG " " CB " " " 6 0 1 C2 
    2201 14 -5.51754 7.51891 -28.7498 288 " " " " A 2 0 0 "ARG " " CG " " " 6 0 1 C2 
    2202 14 -6.29103 7.6358 -30.1276 288 " " " " A 2 0 0 "ARG " " CD " " " 6 0 1 C2 
    2203 40 -6.0428 6.41369 -31.0424 288 " " " " A 43 0 0 "ARG " " NE " " " 7 0 1 C2 
    2204 14 -6.82804 5.33969 -31.232 288 " " " " A 2 0 0 "ARG " " CZ " " " 6 0 1 C2 
    2205 40 -6.38412 4.33196 -31.9112 288 " " " " A 43 0 0 "ARG " " NH1" " " 7 0 1 C2 
    2206 40 -8.01562 5.24835 -30.6112 288 " " " " A 43 0 0 "ARG " " NH2" " " 7 0 1 C2 
    2207 40 -2.48865 5.84638 -27.0254 289 " " " " A 43 0 0 "THR " " N  " " " 7 0 1 C2 
    2208 14 -2.44516 4.57268 -26.3073 289 " " " " A 2 0 0 "THR " " CA " " " 6 0 1 C2 
    2209 14 -1.88722 4.85229 -24.8619 289 " " " " A 2 0 0 "THR " " C  " " " 6 0 1 C2 
    2210 23 -2.54834 4.45383 -23.89 289 " " " " A 70 0 0 "THR " " O  " " " 8 0 1 C2 
    2211 14 -1.75407 3.48449 -27.0855 289 " " " " A 2 0 0 "THR " " CB " " " 6 0 1 C2 
    2212 23 -0.478114 3.84299 -27.5614 289 " " " " A 70 0 0 "THR " " OG1" " " 8 0 1 C2 
    2213 14 -2.53241 2.9144 -28.2914 289 " " " " A 2 0 0 "THR " " CG2" " " 6 0 1 C2 
    2214 40 -0.877858 5.68327 -24.6874 290 " " " " A 43 0 0 "VAL " " N  " " " 7 0 1 C2 
    2215 14 -0.312397 6.30255 -23.4692 290 " " " " A 2 0 0 "VAL " " CA " " " 6 0 1 C2 
    2216 14 -1.38631 7.03704 -22.5696 290 " " " " A 2 0 0 "VAL " " C  " " " 6 0 1 C2 
    2217 23 -1.56152 6.63315 -21.4575 290 " " " " A 70 0 0 "VAL " " O  " " " 8 0 1 C2 
    2218 14 0.958836 7.1394 -23.6983 290 " " " " A 2 0 0 "VAL " " CB " " " 6 0 1 C2 
    2219 14 1.28372 8.26855 -22.6209 290 " " " " A 2 0 0 "VAL " " CG1" " " 6 0 1 C2 
    2220 14 2.21791 6.21825 -23.7467 290 " " " " A 2 0 0 "VAL " " CG2" " " 6 0 1 C2 
    2221 40 -2.10773 8.01748 -23.1541 291 " " " " A 43 0 0 "VAL " " N  " " " 7 0 1 C2 
    2222 14 -3.15376 8.8259 -22.4926 291 " " " " A 2 0 0 "VAL " " CA " " " 6 0 1 C2 
    2223 14 -4.19441 7.84098 -21.9676 291 " " " " A 2 0 0 "VAL " " C  " " " 6 0 1 C2 
    2224 23 -4.4339 7.80506 -20.7594 291 " " " " A 70 0 0 "VAL " " O  " " " 8 0 1 C2 
    2225 14 -3.67336 9.98715 -23.4251 291 " " " " A 2 0 0 "VAL " " CB " " " 6 0 1 C2 
    2226 14 -4.95032 10.6885 -22.926 291 " " " " A 2 0 0 "VAL " " CG1" " " 6 0 1 C2 
    2227 14 -2.57524 11.0867 -23.4218 291 " " " " A 2 0 0 "VAL " " CG2" " " 6 0 1 C2 
    2228 40 -4.87877 7.19147 -22.9141 292 " " " " A 43 0 0 "PHE " " N  " " " 7 0 1 C2 
    2229 14 -5.97762 6.27523 -22.5881 292 " " " " A 2 0 0 "PHE " " CA " " " 6 0 1 C2 
    2230 14 -5.56827 5.19202 -21.5603 292 " " " " A 2 0 0 "PHE " " C  " " " 6 0 1 C2 
    2231 23 -6.33345 4.95033 -20.6111 292 " " " " A 70 0 0 "PHE " " O  " " " 8 0 1 C2 
    2232 14 -6.55642 5.52971 -23.8442 292 " " " " A 2 0 0 "PHE " " CB " " " 6 0 1 C2 
    2233 14 -7.71301 6.32045 -24.5037 292 " " " " A 2 0 0 "PHE " " CG " " " 6 0 1 C2 
    2234 14 -9.08013 6.06482 -24.2737 292 " " " " A 2 0 0 "PHE " " CD1" " " 6 0 1 C2 
    2235 14 -7.3593 7.33978 -25.3893 292 " " " " A 2 0 0 "PHE " " CD2" " " 6 0 1 C2 
    2236 14 -10.1027 6.77577 -24.9737 292 " " " " A 2 0 0 "PHE " " CE1" " " 6 0 1 C2 
    2237 14 -8.37529 8.10385 -26.0801 292 " " " " A 2 0 0 "PHE " " CE2" " " 6 0 1 C2 
    2238 14 -9.69821 7.70203 -25.9791 292 " " " " A 2 0 0 "PHE " " CZ " " " 6 0 1 C2 
    2239 40 -4.41238 4.64956 -21.5864 293 " " " " A 43 0 0 "SER " " N  " " " 7 0 1 C2 
    2240 14 -3.82144 3.70817 -20.5693 293 " " " " A 2 0 0 "SER " " CA " " " 6 0 1 C2 
    2241 14 -3.52787 4.37546 -19.2517 293 " " " " A 2 0 0 "SER " " C  " " " 6 0 1 C2 
    2242 23 -3.57435 3.61563 -18.2902 293 " " " " A 70 0 0 "SER " " O  " " " 8 0 1 C2 
    2243 14 -2.45337 3.2997 -21.1707 293 " " " " A 2 0 0 "SER " " CB " " " 6 0 1 C2 
    2244 23 -1.76616 2.32333 -20.3952 293 " " " " A 70 0 0 "SER " " OG " " " 8 0 1 C2 
    2245 40 -3.28401 5.72206 -19.2152 294 " " " " A 43 0 0 "ALA " " N  " " " 7 0 1 C2 
    2246 14 -3.17019 6.49945 -17.9243 294 " " " " A 2 0 0 "ALA " " CA " " " 6 0 1 C2 
    2247 14 -4.55051 6.57098 -17.1891 294 " " " " A 2 0 0 "ALA " " C  " " " 6 0 1 C2 
    2248 23 -4.60868 6.42749 -15.9549 294 " " " " A 70 0 0 "ALA " " O  " " " 8 0 1 C2 
    2249 14 -2.86672 7.97067 -18.1683 294 " " " " A 2 0 0 "ALA " " CB " " " 6 0 1 C2 
    2250 40 -5.62962 6.81901 -17.9678 295 " " " " A 43 0 0 "VAL " " N  " " " 7 0 1 C2 
    2251 14 -7.05145 7.02146 -17.6055 295 " " " " A 2 0 0 "VAL " " CA " " " 6 0 1 C2 
    2252 14 -7.58602 5.5712 -17.1905 295 " " " " A 2 0 0 "VAL " " C  " " " 6 0 1 C2 
    2253 23 -8.36217 5.53978 -16.2252 295 " " " " A 70 0 0 "VAL " " O  " " " 8 0 1 C2 
    2254 14 -7.75811 7.62174 -18.8646 295 " " " " A 2 0 0 "VAL " " CB " " " 6 0 1 C2 
    2255 14 -9.2362 7.74101 -18.692 295 " " " " A 2 0 0 "VAL " " CG1" " " 6 0 1 C2 
    2256 14 -7.13921 9.05455 -19.1436 295 " " " " A 2 0 0 "VAL " " CG2" " " 6 0 1 C2 
    2257 40 -7.24276 4.53817 -17.8519 296 " " " " A 43 0 0 "ILE " " N  " " " 7 0 1 C2 
    2258 14 -7.18261 3.15959 -17.4617 296 " " " " A 2 0 0 "ILE " " CA " " " 6 0 1 C2 
    2259 14 -6.65918 2.91021 -16.0133 296 " " " " A 2 0 0 "ILE " " C  " " " 6 0 1 C2 
    2260 23 -7.44644 2.32742 -15.2569 296 " " " " A 70 0 0 "ILE " " O  " " " 8 0 1 C2 
    2261 14 -6.70305 2.20565 -18.5461 296 " " " " A 2 0 0 "ILE " " CB " " " 6 0 1 C2 
    2262 14 -7.75147 2.26216 -19.7179 296 " " " " A 2 0 0 "ILE " " CG1" " " 6 0 1 C2 
    2263 14 -6.40738 0.683062 -18.1287 296 " " " " A 2 0 0 "ILE " " CG2" " " 6 0 1 C2 
    2264 14 -7.41652 1.84397 -21.178 296 " " " " A 2 0 0 "ILE " " CD1" " " 6 0 1 C2 
    2265 40 -5.40897 3.25569 -15.6447 297 " " " " A 43 0 0 "ILE " " N  " " " 7 0 1 C2 
    2266 14 -4.7952 3.01306 -14.3666 297 " " " " A 2 0 0 "ILE " " CA " " " 6 0 1 C2 
    2267 14 -5.54618 3.80613 -13.2948 297 " " " " A 2 0 0 "ILE " " C  " " " 6 0 1 C2 
    2268 23 -5.85592 3.25867 -12.2083 297 " " " " A 70 0 0 "ILE " " O  " " " 8 0 1 C2 
    2269 14 -3.24672 3.36831 -14.4742 297 " " " " A 2 0 0 "ILE " " CB " " " 6 0 1 C2 
    2270 14 -2.56325 2.21633 -15.2372 297 " " " " A 2 0 0 "ILE " " CG1" " " 6 0 1 C2 
    2271 14 -2.59538 3.7184 -13.0932 297 " " " " A 2 0 0 "ILE " " CG2" " " 6 0 1 C2 
    2272 14 -1.20541 2.67384 -15.7975 297 " " " " A 2 0 0 "ILE " " CD1" " " 6 0 1 C2 
    2273 40 -5.99425 5.00727 -13.6376 298 " " " " A 43 0 0 "VAL " " N  " " " 7 0 1 C2 
    2274 14 -6.91087 5.83063 -12.8827 298 " " " " A 2 0 0 "VAL " " CA " " " 6 0 1 C2 
    2275 14 -8.27081 5.04909 -12.6126 298 " " " " A 2 0 0 "VAL " " C  " " " 6 0 1 C2 
    2276 23 -8.78681 5.03514 -11.494 298 " " " " A 70 0 0 "VAL " " O  " " " 8 0 1 C2 
    2277 14 -7.03643 7.28561 -13.4519 298 " " " " A 2 0 0 "VAL " " CB " " " 6 0 1 C2 
    2278 14 -8.22827 8.14517 -12.8259 298 " " " " A 2 0 0 "VAL " " CG1" " " 6 0 1 C2 
    2279 14 -5.64924 7.94533 -13.5082 298 " " " " A 2 0 0 "VAL " " CG2" " " 6 0 1 C2 
    2280 40 -8.8497 4.41331 -13.677 299 " " " " A 43 0 0 "ALA " " N  " " " 7 0 1 C2 
    2281 14 -10.124 3.68272 -13.5122 299 " " " " A 2 0 0 "ALA " " CA " " " 6 0 1 C2 
    2282 14 -9.95639 2.34349 -12.7223 299 " " " " A 2 0 0 "ALA " " C  " " " 6 0 1 C2 
    2283 23 -10.9133 1.69702 -12.3283 299 " " " " A 70 0 0 "ALA " " O  " " " 8 0 1 C2 
    2284 14 -10.6502 3.24473 -14.8737 299 " " " " A 2 0 0 "ALA " " CB " " " 6 0 1 C2 
    2285 40 -8.66528 1.92482 -12.5252 300 " " " " A 43 0 0 "SER " " N  " " " 7 0 1 C2 
    2286 14 -8.25417 0.807222 -11.6544 300 " " " " A 2 0 0 "SER " " CA " " " 6 0 1 C2 
    2287 14 -7.94302 1.33815 -10.2217 300 " " " " A 2 0 0 "SER " " C  " " " 6 0 1 C2 
    2288 23 -8.28043 0.656653 -9.26439 300 " " " " A 70 0 0 "SER " " O  " " " 8 0 1 C2 
    2289 14 -7.12653 0.00588807 -12.3023 300 " " " " A 2 0 0 "SER " " CB " " " 6 0 1 C2 
    2290 23 -7.40409 -0.176222 -13.697 300 " " " " A 70 0 0 "SER " " OG " " " 8 0 1 C2 
    2291 40 -7.43747 2.5432 -10.0513 301 " " " " A 43 0 0 "SER " " N  " " " 7 0 1 C2 
    2292 14 -7.16644 3.22235 -8.81915 301 " " " " A 2 0 0 "SER " " CA " " " 6 0 1 C2 
    2293 14 -8.48526 3.7508 -8.17757 301 " " " " A 2 0 0 "SER " " C  " " " 6 0 1 C2 
    2294 23 -8.77694 3.46278 -7.04217 301 " " " " A 70 0 0 "SER " " O  " " " 8 0 1 C2 
    2295 14 -6.22263 4.37966 -9.19721 301 " " " " A 2 0 0 "SER " " CB " " " 6 0 1 C2 
    2296 23 -5.0152 4.08305 -9.81456 301 " " " " A 70 0 0 "SER " " OG " " " 8 0 1 C2 
    2297 40 -9.30803 4.61903 -8.8154 302 " " " " A 43 0 0 "VAL " " N  " " " 7 0 1 C2 
    2298 14 -10.4922 5.31545 -8.23191 302 " " " " A 2 0 0 "VAL " " CA " " " 6 0 1 C2 
    2299 14 -11.4824 4.43712 -7.42437 302 " " " " A 2 0 0 "VAL " " C  " " " 6 0 1 C2 
    2300 23 -11.8901 4.79804 -6.34356 302 " " " " A 70 0 0 "VAL " " O  " " " 8 0 1 C2 
    2301 14 -11.1737 6.22071 -9.27126 302 " " " " A 2 0 0 "VAL " " CB " " " 6 0 1 C2 
    2302 14 -12.5782 6.72542 -9.01432 302 " " " " A 2 0 0 "VAL " " CG1" " " 6 0 1 C2 
    2303 14 -10.2576 7.29068 -9.82757 302 " " " " A 2 0 0 "VAL " " CG2" " " 6 0 1 C2 
    2304 40 -11.9392 3.21092 -8.01165 303 " " " " A 43 0 0 "PRO " " N  " " " 7 0 1 C2 
    2305 14 -12.6544 2.22324 -7.17953 303 " " " " A 2 0 0 "PRO " " CA " " " 6 0 1 C2 
    2306 14 -12.0917 1.78516 -5.82053 303 " " " " A 2 0 0 "PRO " " C  " " " 6 0 1 C2 
    2307 23 -12.8844 1.31374 -4.94793 303 " " " " A 70 0 0 "PRO " " O  " " " 8 0 1 C2 
    2308 14 -12.8099 1.06727 -8.16195 303 " " " " A 2 0 0 "PRO " " CB " " " 6 0 1 C2 
    2309 14 -12.7547 1.68429 -9.58411 303 " " " " A 2 0 0 "PRO " " CG " " " 6 0 1 C2 
    2310 14 -11.7876 2.82001 -9.3631 303 " " " " A 2 0 0 "PRO " " CD " " " 6 0 1 C2 
    2311 40 -10.7725 1.88537 -5.52279 304 " " " " A 43 0 0 "LEU " " N  " " " 7 0 1 C2 
    2312 14 -10.1583 1.82569 -4.16822 304 " " " " A 2 0 0 "LEU " " CA " " " 6 0 1 C2 
    2313 14 -10.8304 2.7593 -3.10903 304 " " " " A 2 0 0 "LEU " " C  " " " 6 0 1 C2 
    2314 23 -10.9539 2.38947 -1.95256 304 " " " " A 70 0 0 "LEU " " O  " " " 8 0 1 C2 
    2315 14 -8.60509 2.01892 -4.16304 304 " " " " A 2 0 0 "LEU " " CB " " " 6 0 1 C2 
    2316 14 -7.65842 1.02121 -4.90878 304 " " " " A 2 0 0 "LEU " " CG " " " 6 0 1 C2 
    2317 14 -6.17475 1.46326 -5.02042 304 " " " " A 2 0 0 "LEU " " CD1" " " 6 0 1 C2 
    2318 14 -7.76631 -0.355248 -4.27844 304 " " " " A 2 0 0 "LEU " " CD2" " " 6 0 1 C2 
    2319 40 -11.3504 3.92144 -3.61299 305 " " " " A 43 0 0 "LEU " " N  " " " 7 0 1 C2 
    2320 14 -12.0477 4.81466 -2.68522 305 " " " " A 2 0 0 "LEU " " CA " " " 6 0 1 C2 
    2321 14 -13.4696 4.30813 -2.28546 305 " " " " A 2 0 0 "LEU " " C  " " " 6 0 1 C2 
    2322 23 -14.0215 4.90501 -1.36339 305 " " " " A 70 0 0 "LEU " " O  " " " 8 0 1 C2 
    2323 14 -12.2087 6.12642 -3.42286 305 " " " " A 2 0 0 "LEU " " CB " " " 6 0 1 C2 
    2324 14 -10.8831 6.75028 -4.04041 305 " " " " A 2 0 0 "LEU " " CG " " " 6 0 1 C2 
    2325 14 -11.1496 8.01383 -4.84253 305 " " " " A 2 0 0 "LEU " " CD1" " " 6 0 1 C2 
    2326 14 -9.79041 7.10161 -3.02961 305 " " " " A 2 0 0 "LEU " " CD2" " " 6 0 1 C2 
    2327 40 -14.0447 3.22365 -2.86297 306 " " " " A 43 0 0 "LEU " " N  " " " 7 0 1 C2 
    2328 14 -15.303 2.6554 -2.33801 306 " " " " A 2 0 0 "LEU " " CA " " " 6 0 1 C2 
    2329 14 -15.1246 1.97158 -0.891217 306 " " " " A 2 0 0 "LEU " " C  " " " 6 0 1 C2 
    2330 23 -16.1054 1.82816 -0.172072 306 " " " " A 70 0 0 "LEU " " O  " " " 8 0 1 C2 
    2331 14 -15.9585 1.64022 -3.3017 306 " " " " A 2 0 0 "LEU " " CB " " " 6 0 1 C2 
    2332 14 -16.2503 2.23404 -4.66678 306 " " " " A 2 0 0 "LEU " " CG " " " 6 0 1 C2 
    2333 14 -16.3977 1.15982 -5.74826 306 " " " " A 2 0 0 "LEU " " CD1" " " 6 0 1 C2 
    2334 14 -17.4662 3.0921 -4.72915 306 " " " " A 2 0 0 "LEU " " CD2" " " 6 0 1 C2 
    2335 40 -13.8969 1.60552 -0.531572 307 " " " " A 43 0 0 "PHE " " N  " " " 7 0 1 C2 
    2336 14 -13.6009 1.06953 0.790491 307 " " " " A 2 0 0 "PHE " " CA " " " 6 0 1 C2 
    2337 14 -13.4127 2.25372 1.77832 307 " " " " A 2 0 0 "PHE " " C  " " " 6 0 1 C2 
    2338 23 -13.1703 3.39829 1.30845 307 " " " " A 70 0 0 "PHE " " O  " " " 8 0 1 C2 
    2339 14 -12.2437 0.304566 0.625897 307 " " " " A 2 0 0 "PHE " " CB " " " 6 0 1 C2 
    2340 14 -12.2538 -0.949794 -0.260084 307 " " " " A 2 0 0 "PHE " " CG " " " 6 0 1 C2 
    2341 14 -12.9332 -2.12315 0.126177 307 " " " " A 2 0 0 "PHE " " CD1" " " 6 0 1 C2 
    2342 14 -11.5135 -0.880952 -1.44171 307 " " " " A 2 0 0 "PHE " " CD2" " " 6 0 1 C2 
    2343 14 -12.891 -3.21848 -0.711807 307 " " " " A 2 0 0 "PHE " " CE1" " " 6 0 1 C2 
    2344 14 -11.472 -2.04843 -2.27077 307 " " " " A 2 0 0 "PHE " " CE2" " " 6 0 1 C2 
    2345 14 -12.2221 -3.16013 -1.94644 307 " " " " A 2 0 0 "PHE " " CZ " " " 6 0 1 C2 
    2346 40 -13.6824 2.02964 3.09778 308 " " " " A 43 0 0 "PRO " " N  " " " 7 0 1 C2 
    2347 14 -13.6946 3.07013 4.10857 308 " " " " A 2 0 0 "PRO " " CA " " " 6 0 1 C2 
    2348 14 -12.2872 3.71713 4.32293 308 " " " " A 2 0 0 "PRO " " C  " " " 6 0 1 C2 
    2349 23 -12.1556 4.90163 4.64165 308 " " " " A 70 0 0 "PRO " " O  " " " 8 0 1 C2 
    2350 14 -14.2381 2.42181 5.37863 308 " " " " A 2 0 0 "PRO " " CB " " " 6 0 1 C2 
    2351 14 -13.9116 1.01193 5.23978 308 " " " " A 2 0 0 "PRO " " CG " " " 6 0 1 C2 
    2352 14 -13.9476 0.721311 3.727 308 " " " " A 2 0 0 "PRO " " CD " " " 6 0 1 C2 
    2353 40 -11.2617 2.90414 4.34469 309 " " " " A 43 0 0 "GLN " " N  " " " 7 0 1 C2 
    2354 14 -9.99418 3.05816 5.04924 309 " " " " A 2 0 0 "GLN " " CA " " " 6 0 1 C2 
    2355 14 -9.11778 4.24819 4.53901 309 " " " " A 2 0 0 "GLN " " C  " " " 6 0 1 C2 
    2356 23 -8.85197 4.27524 3.34192 309 " " " " A 70 0 0 "GLN " " O  " " " 8 0 1 C2 
    2357 14 -9.21737 1.79911 5.18627 309 " " " " A 2 0 0 "GLN " " CB " " " 6 0 1 C2 
    2358 14 -9.93297 0.68713 6.00599 309 " " " " A 2 0 0 "GLN " " CG " " " 6 0 1 C2 
    2359 14 -10.6691 -0.374939 5.18572 309 " " " " A 2 0 0 "GLN " " CD " " " 6 0 1 C2 
    2360 23 -10.7714 -0.227578 3.97347 309 " " " " A 70 0 0 "GLN " " OE1" " " 8 0 1 C2 
    2361 40 -11.1265 -1.47396 5.84465 309 " " " " A 43 0 0 "GLN " " NE2" " " 7 0 1 C2 
    2362 40 -8.52998 5.09126 5.42458 310 " " " " A 43 0 0 "GLY " " N  " " " 7 0 1 C2 
    2363 14 -7.67591 6.26048 5.12938 310 " " " " A 2 0 0 "GLY " " CA " " " 6 0 1 C2 
    2364 14 -6.31255 6.03362 4.53565 310 " " " " A 2 0 0 "GLY " " C  " " " 6 0 1 C2 
    2365 23 -5.81909 6.86836 3.66646 310 " " " " A 70 0 0 "GLY " " O  " " " 8 0 1 C2 
    2366 40 -5.85047 4.82391 4.75092 311 " " " " A 43 0 0 "PHE " " N  " " " 7 0 1 C2 
    2367 14 -4.77534 4.16531 4.06459 311 " " " " A 2 0 0 "PHE " " CA " " " 6 0 1 C2 
    2368 14 -4.93946 4.2433 2.55141 311 " " " " A 2 0 0 "PHE " " C  " " " 6 0 1 C2 
    2369 23 -4.09577 4.83908 1.8558 311 " " " " A 70 0 0 "PHE " " O  " " " 8 0 1 C2 
    2370 14 -4.77031 2.71128 4.61493 311 " " " " A 2 0 0 "PHE " " CB " " " 6 0 1 C2 
    2371 14 -3.80018 1.70015 4.08765 311 " " " " A 2 0 0 "PHE " " CG " " " 6 0 1 C2 
    2372 14 -2.49034 1.73996 4.52895 311 " " " " A 2 0 0 "PHE " " CD1" " " 6 0 1 C2 
    2373 14 -4.04053 0.833838 3.01133 311 " " " " A 2 0 0 "PHE " " CD2" " " 6 0 1 C2 
    2374 14 -1.49757 0.780051 4.17937 311 " " " " A 2 0 0 "PHE " " CE1" " " 6 0 1 C2 
    2375 14 -3.14352 -0.179956 2.64256 311 " " " " A 2 0 0 "PHE " " CE2" " " 6 0 1 C2 
    2376 14 -1.87607 -0.214602 3.31589 311 " " " " A 2 0 0 "PHE " " CZ " " " 6 0 1 C2 
    2377 40 -5.94561 3.58882 1.97346 312 " " " " A 43 0 0 "LEU " " N  " " " 7 0 1 C2 
    2378 14 -6.18321 3.44717 0.501531 312 " " " " A 2 0 0 "LEU " " CA " " " 6 0 1 C2 
    2379 14 -6.38816 4.79117 -0.109454 312 " " " " A 2 0 0 "LEU " " C  " " " 6 0 1 C2 
    2380 23 -5.92055 4.99994 -1.24932 312 " " " " A 70 0 0 "LEU " " O  " " " 8 0 1 C2 
    2381 14 -7.46459 2.50084 0.26801 312 " " " " A 2 0 0 "LEU " " CB " " " 6 0 1 C2 
    2382 14 -7.30141 0.965126 0.504379 312 " " " " A 2 0 0 "LEU " " CG " " " 6 0 1 C2 
    2383 14 -8.62117 0.17918 0.520236 312 " " " " A 2 0 0 "LEU " " CD1" " " 6 0 1 C2 
    2384 14 -6.37694 0.402973 -0.579493 312 " " " " A 2 0 0 "LEU " " CD2" " " 6 0 1 C2 
    2385 40 -7.15296 5.69386 0.506746 313 " " " " A 43 0 0 "LYS " " N  " " " 7 0 1 C2 
    2386 14 -7.46459 7.06129 0.0645738 313 " " " " A 2 0 0 "LYS " " CA " " " 6 0 1 C2 
    2387 14 -6.18652 7.83411 -0.234035 313 " " " " A 2 0 0 "LYS " " C  " " " 6 0 1 C2 
    2388 23 -5.99164 8.38254 -1.33539 313 " " " " A 70 0 0 "LYS " " O  " " " 8 0 1 C2 
    2389 14 -8.57484 7.70746 0.891509 313 " " " " A 2 0 0 "LYS " " CB " " " 6 0 1 C2 
    2390 14 -9.8533 6.88636 0.90694 313 " " " " A 2 0 0 "LYS " " CG " " " 6 0 1 C2 
    2391 14 -11.104 7.77676 1.19856 313 " " " " A 2 0 0 "LYS " " CD " " " 6 0 1 C2 
    2392 14 -12.3758 6.85869 1.22002 313 " " " " A 2 0 0 "LYS " " CE " " " 6 0 1 C2 
    2393 40 -13.5377 7.77868 1.08191 313 " " " " A 43 0 0 "LYS " " NZ " " " 7 0 1 C2 
    2394 40 -5.17651 7.68477 0.657263 314 " " " " A 43 0 0 "SER " " N  " " " 7 0 1 C2 
    2395 14 -3.8864 8.29175 0.504353 314 " " " " A 2 0 0 "SER " " CA " " " 6 0 1 C2 
    2396 14 -2.98657 7.55802 -0.526192 314 " " " " A 2 0 0 "SER " " C  " " " 6 0 1 C2 
    2397 23 -2.33825 8.2015 -1.39162 314 " " " " A 70 0 0 "SER " " O  " " " 8 0 1 C2 
    2398 14 -3.17334 8.43413 1.87382 314 " " " " A 2 0 0 "SER " " CB " " " 6 0 1 C2 
    2399 23 -3.97444 8.74925 2.98607 314 " " " " A 70 0 0 "SER " " OG " " " 8 0 1 C2 
    2400 40 -3.00831 6.23232 -0.637641 315 " " " " A 43 0 0 "ILE " " N  " " " 7 0 1 C2 
    2401 14 -2.34157 5.44327 -1.62985 315 " " " " A 2 0 0 "ILE " " CA " " " 6 0 1 C2 
    2402 14 -2.93457 5.73832 -3.01367 315 " " " " A 2 0 0 "ILE " " C  " " " 6 0 1 C2 
    2403 23 -2.27172 5.93819 -4.05108 315 " " " " A 70 0 0 "ILE " " O  " " " 8 0 1 C2 
    2404 14 -2.21849 3.9399 -1.31294 315 " " " " A 2 0 0 "ILE " " CB " " " 6 0 1 C2 
    2405 14 -1.5039 3.68209 0.0711274 315 " " " " A 2 0 0 "ILE " " CG1" " " 6 0 1 C2 
    2406 14 -1.60642 3.03815 -2.37656 315 " " " " A 2 0 0 "ILE " " CG2" " " 6 0 1 C2 
    2407 14 -1.64255 2.28605 0.649699 315 " " " " A 2 0 0 "ILE " " CD1" " " 6 0 1 C2 
    2408 40 -4.2762 5.85088 -3.11595 316 " " " " A 43 0 0 "THR " " N  " " " 7 0 1 C2 
    2409 14 -4.94338 6.13428 -4.44122 316 " " " " A 2 0 0 "THR " " CA " " " 6 0 1 C2 
    2410 14 -4.59855 7.57371 -4.93375 316 " " " " A 2 0 0 "THR " " C  " " " 6 0 1 C2 
    2411 23 -4.62657 7.83331 -6.13339 316 " " " " A 70 0 0 "THR " " O  " " " 8 0 1 C2 
    2412 14 -6.47726 6.03188 -4.21927 316 " " " " A 2 0 0 "THR " " CB " " " 6 0 1 C2 
    2413 23 -6.72836 4.6498 -3.96503 316 " " " " A 70 0 0 "THR " " OG1" " " 8 0 1 C2 
    2414 14 -7.35786 6.29423 -5.40897 316 " " " " A 2 0 0 "THR " " CG2" " " 6 0 1 C2 
    2415 40 -4.26613 8.55493 -4.05036 317 " " " " A 43 0 0 "TYR " " N  " " " 7 0 1 C2 
    2416 14 -3.83591 9.89746 -4.38684 317 " " " " A 2 0 0 "TYR " " CA " " " 6 0 1 C2 
    2417 14 -2.39472 9.8686 -4.93274 317 " " " " A 2 0 0 "TYR " " C  " " " 6 0 1 C2 
    2418 23 -2.12535 10.5238 -5.89278 317 " " " " A 70 0 0 "TYR " " O  " " " 8 0 1 C2 
    2419 14 -3.84775 10.8309 -3.19148 317 " " " " A 2 0 0 "TYR " " CB " " " 6 0 1 C2 
    2420 14 -5.21853 11.1911 -2.49742 317 " " " " A 2 0 0 "TYR " " CG " " " 6 0 1 C2 
    2421 14 -6.46025 11.1743 -3.24625 317 " " " " A 2 0 0 "TYR " " CD1" " " 6 0 1 C2 
    2422 14 -5.29982 11.5612 -1.14418 317 " " " " A 2 0 0 "TYR " " CD2" " " 6 0 1 C2 
    2423 14 -7.72471 11.2948 -2.62715 317 " " " " A 2 0 0 "TYR " " CE1" " " 6 0 1 C2 
    2424 14 -6.59877 11.7706 -0.521406 317 " " " " A 2 0 0 "TYR " " CE2" " " 6 0 1 C2 
    2425 14 -7.78667 11.5193 -1.22054 317 " " " " A 2 0 0 "TYR " " CZ " " " 6 0 1 C2 
    2426 23 -8.9745 11.7104 -0.623871 317 " " " " A 70 0 0 "TYR " " OH " " " 8 0 1 C2 
    2427 40 -1.44394 9.07608 -4.31381 318 " " " " A 43 0 0 "ALA " " N  " " " 7 0 1 C2 
    2428 14 -0.0464327 8.88991 -4.7845 318 " " " " A 2 0 0 "ALA " " CA " " " 6 0 1 C2 
    2429 14 0.124286 8.4111 -6.24242 318 " " " " A 2 0 0 "ALA " " C  " " " 6 0 1 C2 
    2430 23 1.04011 8.78199 -6.89036 318 " " " " A 70 0 0 "ALA " " O  " " " 8 0 1 C2 
    2431 14 0.863693 7.93328 -3.89128 318 " " " " A 2 0 0 "ALA " " CB " " " 6 0 1 C2 
    2432 40 -0.814195 7.46497 -6.68582 319 " " " " A 43 0 0 "ILE " " N  " " " 7 0 1 C2 
    2433 14 -0.817981 6.94801 -8.04281 319 " " " " A 2 0 0 "ILE " " CA " " " 6 0 1 C2 
    2434 14 -1.42506 8.11301 -8.95929 319 " " " " A 2 0 0 "ILE " " C  " " " 6 0 1 C2 
    2435 23 -0.748622 8.51384 -9.92255 319 " " " " A 70 0 0 "ILE " " O  " " " 8 0 1 C2 
    2436 14 -1.6571 5.67225 -8.20467 319 " " " " A 2 0 0 "ILE " " CB " " " 6 0 1 C2 
    2437 14 -1.17291 4.60613 -7.1958 319 " " " " A 2 0 0 "ILE " " CG1" " " 6 0 1 C2 
    2438 14 -1.59264 5.11327 -9.73728 319 " " " " A 2 0 0 "ILE " " CG2" " " 6 0 1 C2 
    2439 14 -2.2858 3.76212 -6.62695 319 " " " " A 2 0 0 "ILE " " CD1" " " 6 0 1 C2 
    2440 40 -2.6209 8.65708 -8.61102 320 " " " " A 43 0 0 "ILE " " N  " " " 7 0 1 C2 
    2441 14 -3.46626 9.51118 -9.47856 320 " " " " A 2 0 0 "ILE " " CA " " " 6 0 1 C2 
    2442 14 -2.76396 10.8113 -9.80917 320 " " " " A 2 0 0 "ILE " " C  " " " 6 0 1 C2 
    2443 23 -2.64079 11.2385 -11.0124 320 " " " " A 70 0 0 "ILE " " O  " " " 8 0 1 C2 
    2444 14 -4.85774 9.55208 -8.81563 320 " " " " A 2 0 0 "ILE " " CB " " " 6 0 1 C2 
    2445 14 -5.61816 8.16696 -9.21388 320 " " " " A 2 0 0 "ILE " " CG1" " " 6 0 1 C2 
    2446 14 -5.78306 10.714 -9.42321 320 " " " " A 2 0 0 "ILE " " CG2" " " 6 0 1 C2 
    2447 14 -6.92714 7.9896 -8.51455 320 " " " " A 2 0 0 "ILE " " CD1" " " 6 0 1 C2 
    2448 40 -2.07778 11.3781 -8.79007 321 " " " " A 43 0 0 "ALA " " N  " " " 7 0 1 C2 
    2449 14 -1.26401 12.6201 -8.85962 321 " " " " A 2 0 0 "ALA " " CA " " " 6 0 1 C2 
    2450 14 0.0374264 12.4316 -9.68444 321 " " " " A 2 0 0 "ALA " " C  " " " 6 0 1 C2 
    2451 23 0.490728 13.4219 -10.2175 321 " " " " A 70 0 0 "ALA " " O  " " " 8 0 1 C2 
    2452 14 -0.872345 12.9702 -7.43088 321 " " " " A 2 0 0 "ALA " " CB " " " 6 0 1 C2 
    2453 40 0.605125 11.191 -9.75812 322 " " " " A 43 0 0 "SER " " N  " " " 7 0 1 C2 
    2454 14 1.77652 11.0105 -10.5993 322 " " " " A 2 0 0 "SER " " CA " " " 6 0 1 C2 
    2455 14 1.3527 10.6902 -12.0288 322 " " " " A 2 0 0 "SER " " C  " " " 6 0 1 C2 
    2456 23 2.02321 11.139 -12.9535 322 " " " " A 70 0 0 "SER " " O  " " " 8 0 1 C2 
    2457 14 2.54539 9.68739 -10.1711 322 " " " " A 2 0 0 "SER " " CB " " " 6 0 1 C2 
    2458 23 3.10946 9.79757 -8.83522 322 " " " " A 70 0 0 "SER " " OG " " " 8 0 1 C2 
    2459 40 0.27013 9.86333 -12.2204 323 " " " " A 43 0 0 "VAL " " N  " " " 7 0 1 C2 
    2460 14 0.0767523 9.26395 -13.4815 323 " " " " A 2 0 0 "VAL " " CA " " " 6 0 1 C2 
    2461 14 -0.587504 10.0854 -14.5191 323 " " " " A 2 0 0 "VAL " " C  " " " 6 0 1 C2 
    2462 23 -0.188351 10.067 -15.6634 323 " " " " A 70 0 0 "VAL " " O  " " " 8 0 1 C2 
    2463 14 -0.61873 7.87957 -13.3517 323 " " " " A 2 0 0 "VAL " " CB " " " 6 0 1 C2 
    2464 14 0.201745 6.7719 -12.6494 323 " " " " A 2 0 0 "VAL " " CG1" " " 6 0 1 C2 
    2465 14 -2.08173 7.86703 -12.8733 323 " " " " A 2 0 0 "VAL " " CG2" " " 6 0 1 C2 
    2466 40 -1.5738 10.8167 -14.1591 324 " " " " A 43 0 0 "MET " " N  " " " 7 0 1 C2 
    2467 14 -2.36458 11.7174 -15.0063 324 " " " " A 2 0 0 "MET " " CA " " " 6 0 1 C2 
    2468 14 -1.40777 12.905 -15.4434 324 " " " " A 2 0 0 "MET " " C  " " " 6 0 1 C2 
    2469 23 -1.58298 13.4424 -16.5277 324 " " " " A 70 0 0 "MET " " O  " " " 8 0 1 C2 
    2470 14 -3.6428 12.2607 -14.3232 324 " " " " A 2 0 0 "MET " " CB " " " 6 0 1 C2 
    2471 14 -4.65135 11.2143 -13.7803 324 " " " " A 2 0 0 "MET " " CG " " " 6 0 1 C2 
    2472 52 -6.33283 11.86 -13.7446 324 " " " " A 13 0 0 "MET " " SD " " " 16 0 1 C2 
    2473 14 -6.62806 11.6844 -15.4736 324 " " " " A 2 0 0 "MET " " CE " " " 6 0 1 C2 
    2474 40 -0.449781 13.3117 -14.6031 325 " " " " A 43 0 0 "LEU " " N  " " " 7 0 1 C2 
    2475 14 0.511278 14.3758 -14.8062 325 " " " " A 2 0 0 "LEU " " CA " " " 6 0 1 C2 
    2476 14 1.62065 13.8462 -15.6511 325 " " " " A 2 0 0 "LEU " " C  " " " 6 0 1 C2 
    2477 23 1.98474 14.5509 -16.6595 325 " " " " A 70 0 0 "LEU " " O  " " " 8 0 1 C2 
    2478 14 1.09466 14.8333 -13.4055 325 " " " " A 2 0 0 "LEU " " CB " " " 6 0 1 C2 
    2479 14 2.09644 16.0519 -13.4775 325 " " " " A 2 0 0 "LEU " " CG " " " 6 0 1 C2 
    2480 14 1.2816 17.2654 -13.9955 325 " " " " A 2 0 0 "LEU " " CD1" " " 6 0 1 C2 
    2481 14 2.83758 16.1819 -12.1444 325 " " " " A 2 0 0 "LEU " " CD2" " " 6 0 1 C2 
    2482 40 2.18131 12.6532 -15.4709 326 " " " " A 43 0 0 "ALA " " N  " " " 7 0 1 C2 
    2483 14 3.04377 11.8387 -16.337 326 " " " " A 2 0 0 "ALA " " CA " " " 6 0 1 C2 
    2484 14 2.54032 11.7798 -17.8034 326 " " " " A 2 0 0 "ALA " " C  " " " 6 0 1 C2 
    2485 23 3.30761 11.9015 -18.7819 326 " " " " A 70 0 0 "ALA " " O  " " " 8 0 1 C2 
    2486 14 3.18639 10.4043 -15.7981 326 " " " " A 2 0 0 "ALA " " CB " " " 6 0 1 C2 
    2487 40 1.26256 11.5077 -18.028 327 " " " " A 43 0 0 "ALA " " N  " " " 7 0 1 C2 
    2488 14 0.707265 11.2823 -19.3502 327 " " " " A 2 0 0 "ALA " " CA " " " 6 0 1 C2 
    2489 14 0.701639 12.5436 -20.1772 327 " " " " A 2 0 0 "ALA " " C  " " " 6 0 1 C2 
    2490 23 0.859068 12.5213 -21.375 327 " " " " A 70 0 0 "ALA " " O  " " " 8 0 1 C2 
    2491 14 -0.699357 10.6273 -19.1511 327 " " " " A 2 0 0 "ALA " " CB " " " 6 0 1 C2 
    2492 40 0.40496 13.7119 -19.5686 328 " " " " A 43 0 0 "ILE " " N  " " " 7 0 1 C2 
    2493 14 0.327711 15.0739 -20.1467 328 " " " " A 2 0 0 "ILE " " CA " " " 6 0 1 C2 
    2494 14 1.75191 15.6106 -20.47 328 " " " " A 2 0 0 "ILE " " C  " " " 6 0 1 C2 
    2495 23 2.00929 16.0587 -21.5933 328 " " " " A 70 0 0 "ILE " " O  " " " 8 0 1 C2 
    2496 14 -0.359468 16.087 -19.1816 328 " " " " A 2 0 0 "ILE " " CB " " " 6 0 1 C2 
    2497 14 -1.8069 15.6734 -18.8484 328 " " " " A 2 0 0 "ILE " " CG1" " " 6 0 1 C2 
    2498 14 -0.479647 17.4168 -19.8993 328 " " " " A 2 0 0 "ILE " " CG2" " " 6 0 1 C2 
    2499 14 -2.26265 16.3212 -17.4283 328 " " " " A 2 0 0 "ILE " " CD1" " " 6 0 1 C2 
    2500 40 2.78367 15.4509 -19.629 329 " " " " A 43 0 0 "LEU " " N  " " " 7 0 1 C2 
    2501 14 4.24135 15.744 -19.8343 329 " " " " A 2 0 0 "LEU " " CA " " " 6 0 1 C2 
    2502 14 4.81801 14.9863 -20.9885 329 " " " " A 2 0 0 "LEU " " C  " " " 6 0 1 C2 
    2503 23 5.58775 15.5341 -21.7805 329 " " " " A 70 0 0 "LEU " " O  " " " 8 0 1 C2 
    2504 14 5.06596 15.5138 -18.5638 329 " " " " A 2 0 0 "LEU " " CB " " " 6 0 1 C2 
    2505 14 4.79663 16.4361 -17.3737 329 " " " " A 2 0 0 "LEU " " CG " " " 6 0 1 C2 
    2506 14 5.24396 15.7843 -16.0191 329 " " " " A 2 0 0 "LEU " " CD1" " " 6 0 1 C2 
    2507 14 5.39295 17.7788 -17.5925 329 " " " " A 2 0 0 "LEU " " CD2" " " 6 0 1 C2 
    2508 40 4.49418 13.6541 -21.064 330 " " " " A 43 0 0 "SER " " N  " " " 7 0 1 C2 
    2509 14 4.94632 12.767 -22.0883 330 " " " " A 2 0 0 "SER " " CA " " " 6 0 1 C2 
    2510 14 4.57424 13.1753 -23.5552 330 " " " " A 2 0 0 "SER " " C  " " " 6 0 1 C2 
    2511 23 5.25126 12.7418 -24.4738 330 " " " " A 70 0 0 "SER " " O  " " " 8 0 1 C2 
    2512 14 4.66043 11.2424 -21.7804 330 " " " " A 2 0 0 "SER " " CB " " " 6 0 1 C2 
    2513 23 3.36302 10.8003 -21.9488 330 " " " " A 70 0 0 "SER " " OG " " " 8 0 1 C2 
    2514 40 3.56878 14.0406 -23.8202 331 " " " " A 43 0 0 "ILE " " N  " " " 7 0 1 C2 
    2515 14 3.02861 14.4273 -25.2163 331 " " " " A 2 0 0 "ILE " " CA " " " 6 0 1 C2 
    2516 14 3.05885 16.0044 -25.3489 331 " " " " A 2 0 0 "ILE " " C  " " " 6 0 1 C2 
    2517 23 2.42485 16.5047 -26.1974 331 " " " " A 70 0 0 "ILE " " O  " " " 8 0 1 C2 
    2518 14 1.65204 13.7179 -25.4189 331 " " " " A 2 0 0 "ILE " " CB " " " 6 0 1 C2 
    2519 14 0.496283 14.3261 -24.545 331 " " " " A 2 0 0 "ILE " " CG1" " " 6 0 1 C2 
    2520 14 1.72641 12.17 -25.287 331 " " " " A 2 0 0 "ILE " " CG2" " " 6 0 1 C2 
    2521 14 -0.860561 13.7882 -24.9224 331 " " " " A 2 0 0 "ILE " " CD1" " " 6 0 1 C2 
    2522 40 3.68689 16.6834 -24.3818 332 " " " " A 43 0 0 "THR " " N  " " " 7 0 1 C2 
    2523 14 3.93989 18.1698 -24.4091 332 " " " " A 2 0 0 "THR " " CA " " " 6 0 1 C2 
    2524 14 5.41349 18.2913 -24.4121 332 " " " " A 2 0 0 "THR " " C  " " " 6 0 1 C2 
    2525 23 6.00763 18.3606 -25.4656 332 " " " " A 70 0 0 "THR " " O  " " " 8 0 1 C2 
    2526 14 3.22603 18.8487 -23.1716 332 " " " " A 2 0 0 "THR " " CB " " " 6 0 1 C2 
    2527 23 3.46227 18.2137 -21.9161 332 " " " " A 70 0 0 "THR " " OG1" " " 8 0 1 C2 
    2528 14 1.73236 19.1682 -23.1926 332 " " " " A 2 0 0 "THR " " CG2" " " 6 0 1 C2 
    2529 40 6.08316 18.2672 -23.2367 333 " " " " A 43 0 0 "VAL " " N  " " " 7 0 1 C2 
    2530 14 7.56431 18.4842 -23.0274 333 " " " " A 2 0 0 "VAL " " CA " " " 6 0 1 C2 
    2531 14 8.40703 17.4979 -23.9009 333 " " " " A 2 0 0 "VAL " " C  " " " 6 0 1 C2 
    2532 23 9.30222 17.9495 -24.6322 333 " " " " A 70 0 0 "VAL " " O  " " " 8 0 1 C2 
    2533 14 7.80514 18.3143 -21.542 333 " " " " A 2 0 0 "VAL " " CB " " " 6 0 1 C2 
    2534 14 9.31312 18.433 -21.0969 333 " " " " A 2 0 0 "VAL " " CG1" " " 6 0 1 C2 
    2535 14 7.08474 19.338 -20.7112 333 " " " " A 2 0 0 "VAL " " CG2" " " 6 0 1 C2 
    2536 40 8.02528 16.226 -23.8181 334 " " " " A 43 0 0 "LEU " " N  " " " 7 0 1 C2 
    2537 14 8.86207 15.1972 -24.4971 334 " " " " A 2 0 0 "LEU " " CA " " " 6 0 1 C2 
    2538 14 8.85471 15.2788 -26.0688 334 " " " " A 2 0 0 "LEU " " C  " " " 6 0 1 C2 
    2539 23 9.90812 15.0079 -26.7202 334 " " " " A 70 0 0 "LEU " " O  " " " 8 0 1 C2 
    2540 14 8.317 13.7923 -24.0593 334 " " " " A 2 0 0 "LEU " " CB " " " 6 0 1 C2 
    2541 14 9.315 12.573 -24.316 334 " " " " A 2 0 0 "LEU " " CG " " " 6 0 1 C2 
    2542 14 10.5803 12.7112 -23.5977 334 " " " " A 2 0 0 "LEU " " CD1" " " 6 0 1 C2 
    2543 14 8.64245 11.3159 -23.6316 334 " " " " A 2 0 0 "LEU " " CD2" " " 6 0 1 C2 
    2544 40 7.66556 15.5764 -26.6147 335 " " " " A 43 0 0 "ALA " " N  " " " 7 0 1 C2 
    2545 14 7.41653 15.6232 -28.0416 335 " " " " A 2 0 0 "ALA " " CA " " " 6 0 1 C2 
    2546 14 7.98676 16.8482 -28.735 335 " " " " A 2 0 0 "ALA " " C  " " " 6 0 1 C2 
    2547 23 8.22744 16.7234 -29.956 335 " " " " A 70 0 0 "ALA " " O  " " " 8 0 1 C2 
    2548 14 5.90596 15.591 -28.3213 335 " " " " A 2 0 0 "ALA " " CB " " " 6 0 1 C2 
    2549 40 8.10461 18.0103 -28.0354 336 " " " " A 43 0 0 "ALA " " N  " " " 7 0 1 C2 
    2550 14 8.65941 19.2005 -28.5934 336 " " " " A 2 0 0 "ALA " " CA " " " 6 0 1 C2 
    2551 14 10.2129 19.0958 -28.427 336 " " " " A 2 0 0 "ALA " " C  " " " 6 0 1 C2 
    2552 23 10.8561 19.8123 -29.1892 336 " " " " A 70 0 0 "ALA " " O  " " " 8 0 1 C2 
    2553 14 8.20084 20.471 -27.9297 336 " " " " A 2 0 0 "ALA " " CB " " " 6 0 1 C2 
    2554 40 10.7148 18.2484 -27.5292 337 " " " " A 43 0 0 "ALA " " N  " " " 7 0 1 C2 
    2555 14 12.1639 18.083 -27.3583 337 " " " " A 2 0 0 "ALA " " CA " " " 6 0 1 C2 
    2556 14 12.7778 17.2584 -28.482 337 " " " " A 2 0 0 "ALA " " C  " " " 6 0 1 C2 
    2557 23 13.7465 17.6809 -29.0859 337 " " " " A 70 0 0 "ALA " " O  " " " 8 0 1 C2 
    2558 14 12.498 17.5255 -25.9449 337 " " " " A 2 0 0 "ALA " " CB " " " 6 0 1 C2 
    2559 40 12.0781 16.2171 -28.8889 338 " " " " A 43 0 0 "LEU " " N  " " " 7 0 1 C2 
    2560 14 12.5079 15.351 -30.0058 338 " " " " A 2 0 0 "LEU " " CA " " " 6 0 1 C2 
    2561 14 12.4673 16.0876 -31.3748 338 " " " " A 2 0 0 "LEU " " C  " " " 6 0 1 C2 
    2562 23 13.2048 15.7851 -32.352 338 " " " " A 70 0 0 "LEU " " O  " " " 8 0 1 C2 
    2563 14 11.5813 14.1417 -30.2208 338 " " " " A 2 0 0 "LEU " " CB " " " 6 0 1 C2 
    2564 14 11.6268 13.077 -29.1159 338 " " " " A 2 0 0 "LEU " " CG " " " 6 0 1 C2 
    2565 14 10.3199 12.2988 -29.1272 338 " " " " A 2 0 0 "LEU " " CD1" " " 6 0 1 C2 
    2566 14 12.9546 12.2101 -29.2123 338 " " " " A 2 0 0 "LEU " " CD2" " " 6 0 1 C2 
    2567 40 11.5278 17.0383 -31.4599 339 " " " " A 43 0 0 "ALA " " N  " " " 7 0 1 C2 
    2568 14 11.2107 17.7828 -32.6646 339 " " " " A 2 0 0 "ALA " " CA " " " 6 0 1 C2 
    2569 14 12.3622 18.7696 -33.0126 339 " " " " A 2 0 0 "ALA " " C  " " " 6 0 1 C2 
    2570 23 12.4862 19.2086 -34.1478 339 " " " " A 70 0 0 "ALA " " O  " " " 8 0 1 C2 
    2571 14 9.92524 18.5924 -32.472 339 " " " " A 2 0 0 "ALA " " CB " " " 6 0 1 C2 
    2572 40 13.1402 19.2036 -31.9844 340 " " " " A 43 0 0 "ILE " " N  " " " 7 0 1 C2 
    2573 14 14.3471 20.0525 -32.1803 340 " " " " A 2 0 0 "ILE " " CA " " " 6 0 1 C2 
    2574 14 15.4893 19.2758 -32.6738 340 " " " " A 2 0 0 "ILE " " C  " " " 6 0 1 C2 
    2575 23 15.9586 19.5926 -33.7761 340 " " " " A 70 0 0 "ILE " " O  " " " 8 0 1 C2 
    2576 14 14.5859 20.8343 -30.875 340 " " " " A 2 0 0 "ILE " " CB " " " 6 0 1 C2 
    2577 14 13.4283 21.8333 -30.5349 340 " " " " A 2 0 0 "ILE " " CG1" " " 6 0 1 C2 
    2578 14 15.8824 21.5836 -30.9162 340 " " " " A 2 0 0 "ILE " " CG2" " " 6 0 1 C2 
    2579 14 13.4027 22.3156 -29.0751 340 " " " " A 2 0 0 "ILE " " CD1" " " 6 0 1 C2 
    2580 40 15.8028 18.0917 -32.147 341 " " " " A 43 0 0 "LEU " " N  " " " 7 0 1 C2 
    2581 14 17.0576 17.4084 -32.2782 341 " " " " A 2 0 0 "LEU " " CA " " " 6 0 1 C2 
    2582 14 17.0604 16.6062 -33.5896 341 " " " " A 2 0 0 "LEU " " C  " " " 6 0 1 C2 
    2583 23 18.0959 16.4297 -34.1801 341 " " " " A 70 0 0 "LEU " " O  " " " 8 0 1 C2 
    2584 14 17.1212 16.4047 -31.0898 341 " " " " A 2 0 0 "LEU " " CB " " " 6 0 1 C2 
    2585 14 17.3832 16.9031 -29.6986 341 " " " " A 2 0 0 "LEU " " CG " " " 6 0 1 C2 
    2586 14 17.1417 15.6243 -28.8655 341 " " " " A 2 0 0 "LEU " " CD1" " " 6 0 1 C2 
    2587 14 18.7859 17.6124 -29.5195 341 " " " " A 2 0 0 "LEU " " CD2" " " 6 0 1 C2 
    2588 40 15.9075 16.134 -34.0355 342 " " " " A 43 0 0 "GLY " " N  " " " 7 0 1 C2 
    2589 14 15.728 15.5766 -35.4029 342 " " " " A 2 0 0 "GLY " " CA " " " 6 0 1 C2 
    2590 14 16.1575 14.1024 -35.4476 342 " " " " A 2 0 0 "GLY " " C  " " " 6 0 1 C2 
    2591 23 15.8458 13.3099 -34.5637 342 " " " " A 70 0 0 "GLY " " O  " " " 8 0 1 C2 
    2592 40 17.0451 13.7231 -36.3586 343 " " " " A 43 0 0 "PRO " " N  " " " 7 0 1 C2 
    2593 14 17.7177 12.4166 -36.3898 343 " " " " A 2 0 0 "PRO " " CA " " " 6 0 1 C2 
    2594 14 18.789 12.2077 -35.2585 343 " " " " A 2 0 0 "PRO " " C  " " " 6 0 1 C2 
    2595 23 19.2038 11.0894 -34.9035 343 " " " " A 70 0 0 "PRO " " O  " " " 8 0 1 C2 
    2596 14 18.4268 12.3206 -37.7692 343 " " " " A 2 0 0 "PRO " " CB " " " 6 0 1 C2 
    2597 14 18.5648 13.767 -38.2108 343 " " " " A 2 0 0 "PRO " " CG " " " 6 0 1 C2 
    2598 14 17.3299 14.458 -37.6139 343 " " " " A 2 0 0 "PRO " " CD " " " 6 0 1 C2 
    2599 40 19.3488 13.2549 -34.7028 344 " " " " A 43 0 0 "ARG " " N  " " " 7 0 1 C2 
    2600 14 20.4363 13.2843 -33.729 344 " " " " A 2 0 0 "ARG " " CA " " " 6 0 1 C2 
    2601 14 20.0222 12.7635 -32.3052 344 " " " " A 2 0 0 "ARG " " C  " " " 6 0 1 C2 
    2602 23 20.6851 13.2177 -31.3439 344 " " " " A 70 0 0 "ARG " " O  " " " 8 0 1 C2 
    2603 14 21.1864 14.6616 -33.7526 344 " " " " A 2 0 0 "ARG " " CB " " " 6 0 1 C2 
    2604 14 21.8204 15.1631 -35.0916 344 " " " " A 2 0 0 "ARG " " CG " " " 6 0 1 C2 
    2605 14 22.169 16.6567 -35.0753 344 " " " " A 2 0 0 "ARG " " CD " " " 6 0 1 C2 
    2606 40 21.019 17.649 -34.9556 344 " " " " A 43 0 0 "ARG " " NE " " " 7 0 1 C2 
    2607 14 20.9403 18.6174 -34.0197 344 " " " " A 2 0 0 "ARG " " CZ " " " 6 0 1 C2 
    2608 40 20.0544 19.6274 -34.0464 344 " " " " A 43 0 0 "ARG " " NH1" " " 7 0 1 C2 
    2609 40 21.7393 18.5599 -32.978 344 " " " " A 43 0 0 "ARG " " NH2" " " 7 0 1 C2 
    2610 40 19.0015 11.9564 -32.2041 345 " " " " A 43 0 0 "VAL " " N  " " " 7 0 1 C2 
    2611 14 18.5274 11.2835 -30.932 345 " " " " A 2 0 0 "VAL " " CA " " " 6 0 1 C2 
    2612 14 19.1251 9.89456 -30.7993 345 " " " " A 2 0 0 "VAL " " C  " " " 6 0 1 C2 
    2613 23 18.9096 9.27841 -29.7219 345 " " " " A 70 0 0 "VAL " " O  " " " 8 0 1 C2 
    2614 14 17.0183 11.2627 -30.9311 345 " " " " A 2 0 0 "VAL " " CB " " " 6 0 1 C2 
    2615 14 16.4023 12.6176 -30.6289 345 " " " " A 2 0 0 "VAL " " CG1" " " 6 0 1 C2 
    2616 14 16.3556 10.578 -32.1651 345 " " " " A 2 0 0 "VAL " " CG2" " " 6 0 1 C2 
    2617 40 19.7686 9.36055 -31.8657 346 " " " " A 43 0 0 "ASP " " N  " " " 7 0 1 C2 
    2618 14 20.8919 8.45367 -31.7563 346 " " " " A 2 0 0 "ASP " " CA " " " 6 0 1 C2 
    2619 14 22.1239 9.37174 -31.9766 346 " " " " A 2 0 0 "ASP " " C  " " " 6 0 1 C2 
    2620 23 22.0991 10.2028 -32.8929 346 " " " " A 70 0 0 "ASP " " O  " " " 8 0 1 C2 
    2621 14 20.8985 7.35395 -32.9638 346 " " " " A 2 0 0 "ASP " " CB " " " 6 0 1 C2 
    2622 14 19.5729 6.54078 -33.0405 346 " " " " A 2 0 0 "ASP " " CG " " " 6 0 1 C2 
    2623 23 19.1077 5.99153 -32.0244 346 " " " " A 70 0 0 "ASP " " OD1" " " 8 0 1 C2 
    2624 23 18.9798 6.53711 -34.1356 346 " " " " A 70 0 0 "ASP " " OD2" " " 8 0 1 C2 
    2625 40 23.0542 9.331 -30.9532 347 " " " " A 43 0 0 "ALA " " N  " " " 7 0 1 C2 
    2626 14 24.1999 10.2142 -30.6988 347 " " " " A 2 0 0 "ALA " " CA " " " 6 0 1 C2 
    2627 14 25.365 9.34424 -30.243 347 " " " " A 2 0 0 "ALA " " C  " " " 6 0 1 C2 
    2628 23 25.7616 8.44401 -30.9231 347 " " " " A 70 0 0 "ALA " " O  " " " 8 0 1 C2 
    2629 14 23.9849 11.3365 -29.6648 347 " " " " A 2 0 0 "ALA " " CB " " " 6 0 1 C2 
    2630 40 26.001 9.59659 -29.0805 348 " " " " A 43 0 0 "LEU " " N  " " " 7 0 1 C2 
    2631 14 27.0168 8.94723 -28.3645 348 " " " " A 2 0 0 "LEU " " CA " " " 6 0 1 C2 
    2632 14 26.4054 7.59685 -27.9452 348 " " " " A 2 0 0 "LEU " " C  " " " 6 0 1 C2 
    2633 23 25.3472 7.56262 -27.3302 348 " " " " A 70 0 0 "LEU " " O  " " " 8 0 1 C2 
    2634 14 27.4479 9.79948 -27.1298 348 " " " " A 2 0 0 "LEU " " CB " " " 6 0 1 C2 
    2635 14 28.2265 11.111 -27.2931 348 " " " " A 2 0 0 "LEU " " CG " " " 6 0 1 C2 
    2636 14 29.6623 10.8876 -27.8443 348 " " " " A 2 0 0 "LEU " " CD1" " " 6 0 1 C2 
    2637 14 27.461 12.322 -27.8946 348 " " " " A 2 0 0 "LEU " " CD2" " " 6 0 1 C2 
    2638 40 27.0189 6.50383 -28.4577 349 " " " " A 43 0 0 "GLY " " N  " " " 7 0 1 C2 
    2639 14 26.5518 5.16627 -28.1377 349 " " " " A 2 0 0 "GLY " " CA " " " 6 0 1 C2 
    2640 14 27.306 4.42263 -27.0426 349 " " " " A 2 0 0 "GLY " " C  " " " 6 0 1 C2 
    2641 23 27.6947 5.03793 -26.0315 349 " " " " A 70 0 0 "GLY " " O  " " " 8 0 1 C2 
    2642 40 27.5265 3.08822 -27.15 350 " " " " A 43 0 0 "VAL " " N  " " " 7 0 1 C2 
    2643 14 28.1643 2.14179 -26.2079 350 " " " " A 2 0 0 "VAL " " CA " " " 6 0 1 C2 
    2644 14 29.671 2.41166 -26.0056 350 " " " " A 2 0 0 "VAL " " C  " " " 6 0 1 C2 
    2645 23 30.1352 2.15585 -24.9042 350 " " " " A 70 0 0 "VAL " " O  " " " 8 0 1 C2 
    2646 14 27.9144 0.742352 -26.7174 350 " " " " A 2 0 0 "VAL " " CB " " " 6 0 1 C2 
    2647 14 26.3941 0.36718 -26.4786 350 " " " " A 2 0 0 "VAL " " CG1" " " 6 0 1 C2 
    2648 14 28.3046 0.575437 -28.1846 350 " " " " A 2 0 0 "VAL " " CG2" " " 6 0 1 C2 
    2649 40 30.4736 2.9838 -26.948 351 " " " " A 43 0 0 "THR " " N  " " " 7 0 1 C2 
    2650 14 32.0014 2.99437 -26.9291 351 " " " " A 2 0 0 "THR " " CA " " " 6 0 1 C2 
    2651 14 32.5521 4.13207 -25.9961 351 " " " " A 2 0 0 "THR " " C  " " " 6 0 1 C2 
    2652 23 33.6831 3.99669 -25.5001 351 " " " " A 70 0 0 "THR " " O  " " " 8 0 1 C2 
    2653 14 32.5831 3.05951 -28.3426 351 " " " " A 2 0 0 "THR " " CB " " " 6 0 1 C2 
    2654 23 31.9046 4.19922 -28.8495 351 " " " " A 70 0 0 "THR " " OG1" " " 8 0 1 C2 
    2655 14 32.2228 1.86199 -29.2363 351 " " " " A 2 0 0 "THR " " CG2" " " 6 0 1 C2 
    2656 40 31.7951 5.23223 -25.8699 352 " " " " A 43 0 0 "THR " " N  " " " 7 0 1 C2 
    2657 14 31.9724 6.37451 -25.0071 352 " " " " A 2 0 0 "THR " " CA " " " 6 0 1 C2 
    2658 14 31.7942 5.85144 -23.5866 352 " " " " A 2 0 0 "THR " " C  " " " 6 0 1 C2 
    2659 23 30.8028 5.23895 -23.248 352 " " " " A 70 0 0 "THR " " O  " " " 8 0 1 C2 
    2660 14 30.9211 7.34042 -25.4648 352 " " " " A 2 0 0 "THR " " CB " " " 6 0 1 C2 
    2661 23 31.1287 7.86905 -26.7087 352 " " " " A 70 0 0 "THR " " OG1" " " 8 0 1 C2 
    2662 14 30.9077 8.61195 -24.5079 352 " " " " A 2 0 0 "THR " " CG2" " " 6 0 1 C2 
    2663 40 32.8227 6.11604 -22.7704 353 " " " " A 43 0 0 "LEU " " N  " " " 7 0 1 C2 
    2664 14 33.0979 5.61611 -21.4613 353 " " " " A 2 0 0 "LEU " " CA " " " 6 0 1 C2 
    2665 14 31.9737 5.92944 -20.4647 353 " " " " A 2 0 0 "LEU " " C  " " " 6 0 1 C2 
    2666 23 31.0988 5.15232 -20.2522 353 " " " " A 70 0 0 "LEU " " O  " " " 8 0 1 C2 
    2667 14 34.4131 6.10818 -20.8583 353 " " " " A 2 0 0 "LEU " " CB " " " 6 0 1 C2 
    2668 14 35.7117 5.88772 -21.5307 353 " " " " A 2 0 0 "LEU " " CG " " " 6 0 1 C2 
    2669 14 36.7616 6.61283 -20.7526 353 " " " " A 2 0 0 "LEU " " CD1" " " 6 0 1 C2 
    2670 14 36.1579 4.41929 -21.7691 353 " " " " A 2 0 0 "LEU " " CD2" " " 6 0 1 C2 
    2671 40 32.0378 7.11156 -19.8136 354 " " " " A 43 0 0 "LEU " " N  " " " 7 0 1 C2 
    2672 14 31.0659 7.51073 -18.8066 354 " " " " A 2 0 0 "LEU " " CA " " " 6 0 1 C2 
    2673 14 29.6102 7.65261 -19.196 354 " " " " A 2 0 0 "LEU " " C  " " " 6 0 1 C2 
    2674 23 28.6544 7.4509 -18.4506 354 " " " " A 70 0 0 "LEU " " O  " " " 8 0 1 C2 
    2675 14 31.4282 8.90638 -18.2114 354 " " " " A 2 0 0 "LEU " " CB " " " 6 0 1 C2 
    2676 14 32.5449 9.0261 -17.1234 354 " " " " A 2 0 0 "LEU " " CG " " " 6 0 1 C2 
    2677 14 32.1935 8.17783 -15.9093 354 " " " " A 2 0 0 "LEU " " CD1" " " 6 0 1 C2 
    2678 14 34.0093 8.71995 -17.7031 354 " " " " A 2 0 0 "LEU " " CD2" " " 6 0 1 C2 
    2679 40 29.396 8.16839 -20.4193 355 " " " " A 43 0 0 "LYS " " N  " " " 7 0 1 C2 
    2680 14 28.1068 8.34327 -21.0419 355 " " " " A 2 0 0 "LYS " " CA " " " 6 0 1 C2 
    2681 14 27.3188 9.56162 -20.4443 355 " " " " A 2 0 0 "LYS " " C  " " " 6 0 1 C2 
    2682 23 26.2859 10.0944 -20.9291 355 " " " " A 70 0 0 "LYS " " O  " " " 8 0 1 C2 
    2683 14 27.2986 6.98036 -21.0136 355 " " " " A 2 0 0 "LYS " " CB " " " 6 0 1 C2 
    2684 14 28.1 5.92169 -21.756 355 " " " " A 2 0 0 "LYS " " CG " " " 6 0 1 C2 
    2685 14 27.5011 4.53778 -21.4563 355 " " " " A 2 0 0 "LYS " " CD " " " 6 0 1 C2 
    2686 14 28.0082 3.45907 -22.4311 355 " " " " A 2 0 0 "LYS " " CE " " " 6 0 1 C2 
    2687 40 29.4552 3.22146 -22.3612 355 " " " " A 43 0 0 "LYS " " NZ " " " 7 0 1 C2 
    2688 40 17.3388 -11.1751 -34.2967 388 " " " " A 43 0 0 "GLY " " N  " " " 7 0 1 C2 
    2689 14 15.9017 -10.8416 -34.3513 388 " " " " A 2 0 0 "GLY " " CA " " " 6 0 1 C2 
    2690 14 15.1135 -11.7804 -33.4232 388 " " " " A 2 0 0 "GLY " " C  " " " 6 0 1 C2 
    2691 23 14.458 -12.6376 -33.9647 388 " " " " A 70 0 0 "GLY " " O  " " " 8 0 1 C2 
    2692 40 15.2696 -11.6622 -32.0853 389 " " " " A 43 0 0 "PHE " " N  " " " 7 0 1 C2 
    2693 14 14.9736 -12.6757 -31.1089 389 " " " " A 2 0 0 "PHE " " CA " " " 6 0 1 C2 
    2694 14 13.4911 -12.9475 -31.0147 389 " " " " A 2 0 0 "PHE " " C  " " " 6 0 1 C2 
    2695 23 12.9216 -14.0308 -31.2101 389 " " " " A 70 0 0 "PHE " " O  " " " 8 0 1 C2 
    2696 14 15.4206 -12.3461 -29.7007 389 " " " " A 2 0 0 "PHE " " CB " " " 6 0 1 C2 
    2697 14 15.1553 -13.2449 -28.5369 389 " " " " A 2 0 0 "PHE " " CG " " " 6 0 1 C2 
    2698 14 15.498 -14.6072 -28.7402 389 " " " " A 2 0 0 "PHE " " CD1" " " 6 0 1 C2 
    2699 14 14.7125 -12.7878 -27.273 389 " " " " A 2 0 0 "PHE " " CD2" " " 6 0 1 C2 
    2700 14 15.3119 -15.4839 -27.6736 389 " " " " A 2 0 0 "PHE " " CE1" " " 6 0 1 C2 
    2701 14 14.5969 -13.736 -26.231 389 " " " " A 2 0 0 "PHE " " CE2" " " 6 0 1 C2 
    2702 14 14.9232 -15.0734 -26.3667 389 " " " " A 2 0 0 "PHE " " CZ " " " 6 0 1 C2 
    2703 40 12.7695 -11.9055 -30.6906 390 " " " " A 43 0 0 "TRP " " N  " " " 7 0 1 C2 
    2704 14 11.3277 -11.8636 -30.5062 390 " " " " A 2 0 0 "TRP " " CA " " " 6 0 1 C2 
    2705 14 10.6901 -12.0061 -31.9101 390 " " " " A 2 0 0 "TRP " " C  " " " 6 0 1 C2 
    2706 23 9.50451 -12.3577 -32.0126 390 " " " " A 70 0 0 "TRP " " O  " " " 8 0 1 C2 
    2707 14 10.9043 -10.5531 -29.7573 390 " " " " A 2 0 0 "TRP " " CB " " " 6 0 1 C2 
    2708 14 11.668 -10.2975 -28.4142 390 " " " " A 2 0 0 "TRP " " CG " " " 6 0 1 C2 
    2709 14 11.2453 -10.6026 -27.194 390 " " " " A 2 0 0 "TRP " " CD1" " " 6 0 1 C2 
    2710 14 12.8845 -9.57625 -28.1178 390 " " " " A 2 0 0 "TRP " " CD2" " " 6 0 1 C2 
    2711 40 12.0342 -10.0427 -26.2217 390 " " " " A 43 0 0 "TRP " " NE1" " " 7 0 1 C2 
    2712 14 13.0736 -9.34099 -26.7079 390 " " " " A 2 0 0 "TRP " " CE2" " " 6 0 1 C2 
    2713 14 13.8312 -8.90762 -28.9774 390 " " " " A 2 0 0 "TRP " " CE3" " " 6 0 1 C2 
    2714 14 14.1362 -8.58863 -26.2123 390 " " " " A 2 0 0 "TRP " " CZ2" " " 6 0 1 C2 
    2715 14 14.8876 -8.14037 -28.4534 390 " " " " A 2 0 0 "TRP " " CZ3" " " 6 0 1 C2 
    2716 14 15.0399 -7.95709 -27.0664 390 " " " " A 2 0 0 "TRP " " CH2" " " 6 0 1 C2 
    2717 40 11.391 -11.6279 -32.9584 391 " " " " A 43 0 0 "GLY " " N  " " " 7 0 1 C2 
    2718 14 10.9754 -11.7445 -34.2698 391 " " " " A 2 0 0 "GLY " " CA " " " 6 0 1 C2 
    2719 14 10.8551 -13.1986 -34.8341 391 " " " " A 2 0 0 "GLY " " C  " " " 6 0 1 C2 
    2720 23 10.358 -13.4742 -35.9109 391 " " " " A 70 0 0 "GLY " " O  " " " 8 0 1 C2 
    2721 40 11.4851 -14.13 -34.1014 392 " " " " A 43 0 0 "ARG " " N  " " " 7 0 1 C2 
    2722 14 11.4779 -15.5522 -34.228 392 " " " " A 2 0 0 "ARG " " CA " " " 6 0 1 C2 
    2723 14 10.5923 -16.1727 -33.1692 392 " " " " A 2 0 0 "ARG " " C  " " " 6 0 1 C2 
    2724 23 9.92049 -17.1266 -33.5292 392 " " " " A 70 0 0 "ARG " " O  " " " 8 0 1 C2 
    2725 14 12.8938 -16.1632 -34.1666 392 " " " " A 2 0 0 "ARG " " CB " " " 6 0 1 C2 
    2726 14 12.9904 -17.6776 -34.4749 392 " " " " A 2 0 0 "ARG " " CG " " " 6 0 1 C2 
    2727 14 14.4031 -18.1329 -34.2937 392 " " " " A 2 0 0 "ARG " " CD " " " 6 0 1 C2 
    2728 40 15.1907 -17.6733 -35.4524 392 " " " " A 43 0 0 "ARG " " NE " " " 7 0 1 C2 
    2729 14 16.5173 -17.5186 -35.4218 392 " " " " A 2 0 0 "ARG " " CZ " " " 6 0 1 C2 
    2730 40 17.191 -17.9678 -34.3858 392 " " " " A 43 0 0 "ARG " " NH1" " " 7 0 1 C2 
    2731 40 17.0364 -16.78 -36.4415 392 " " " " A 43 0 0 "ARG " " NH2" " " 7 0 1 C2 
    2732 40 10.7834 -15.7375 -31.8886 393 " " " " A 43 0 0 "LEU " " N  " " " 7 0 1 C2 
    2733 14 10.1416 -16.3387 -30.6509 393 " " " " A 2 0 0 "LEU " " CA " " " 6 0 1 C2 
    2734 14 8.7057 -16.8301 -30.7656 393 " " " " A 2 0 0 "LEU " " C  " " " 6 0 1 C2 
    2735 23 8.38966 -17.9126 -30.1788 393 " " " " A 70 0 0 "LEU " " O  " " " 8 0 1 C2 
    2736 14 10.3836 -15.271 -29.5687 393 " " " " A 2 0 0 "LEU " " CB " " " 6 0 1 C2 
    2737 14 10.345 -15.742 -28.1018 393 " " " " A 2 0 0 "LEU " " CG " " " 6 0 1 C2 
    2738 14 11.5744 -16.5064 -27.6936 393 " " " " A 2 0 0 "LEU " " CD1" " " 6 0 1 C2 
    2739 14 10.0127 -14.6809 -27.0822 393 " " " " A 2 0 0 "LEU " " CD2" " " 6 0 1 C2 
    2740 40 7.89595 -16.1817 -31.574 394 " " " " A 43 0 0 "VAL " " N  " " " 7 0 1 C2 
    2741 14 6.50279 -16.4773 -31.7809 394 " " " " A 2 0 0 "VAL " " CA " " " 6 0 1 C2 
    2742 14 6.21618 -17.6523 -32.7696 394 " " " " A 2 0 0 "VAL " " C  " " " 6 0 1 C2 
    2743 23 5.06421 -18.1192 -32.8305 394 " " " " A 70 0 0 "VAL " " O  " " " 8 0 1 C2 
    2744 14 5.89445 -15.1571 -32.3193 394 " " " " A 2 0 0 "VAL " " CB " " " 6 0 1 C2 
    2745 14 6.64309 -14.627 -33.5344 394 " " " " A 2 0 0 "VAL " " CG1" " " 6 0 1 C2 
    2746 14 4.38641 -14.9938 -32.5471 394 " " " " A 2 0 0 "VAL " " CG2" " " 6 0 1 C2 
    2747 40 7.26113 -18.1436 -33.5128 395 " " " " A 43 0 0 "ASN " " N  " " " 7 0 1 C2 
    2748 14 7.08554 -19.1454 -34.5651 395 " " " " A 2 0 0 "ASN " " CA " " " 6 0 1 C2 
    2749 14 6.23686 -20.4104 -34.2004 395 " " " " A 2 0 0 "ASN " " C  " " " 6 0 1 C2 
    2750 23 5.16629 -20.7767 -34.7494 395 " " " " A 70 0 0 "ASN " " O  " " " 8 0 1 C2 
    2751 14 8.46232 -19.519 -35.2368 395 " " " " A 2 0 0 "ASN " " CB " " " 6 0 1 C2 
    2752 14 9.70231 -19.986 -34.4037 395 " " " " A 2 0 0 "ASN " " CG " " " 6 0 1 C2 
    2753 23 9.50852 -20.2857 -33.2374 395 " " " " A 70 0 0 "ASN " " OD1" " " 8 0 1 C2 
    2754 40 10.9029 -20.0528 -35.0183 395 " " " " A 43 0 0 "ASN " " ND2" " " 7 0 1 C2 
    2755 40 6.82884 -21.143 -33.2789 396 " " " " A 43 0 0 "VAL " " N  " " " 7 0 1 C2 
    2756 14 6.40254 -22.4336 -32.798 396 " " " " A 2 0 0 "VAL " " CA " " " 6 0 1 C2 
    2757 14 5.01515 -22.3098 -32.0436 396 " " " " A 2 0 0 "VAL " " C  " " " 6 0 1 C2 
    2758 23 4.05992 -23.1216 -32.1869 396 " " " " A 70 0 0 "VAL " " O  " " " 8 0 1 C2 
    2759 14 7.6237 -23.0898 -31.9973 396 " " " " A 2 0 0 "VAL " " CB " " " 6 0 1 C2 
    2760 14 7.79824 -22.3902 -30.656 396 " " " " A 2 0 0 "VAL " " CG1" " " 6 0 1 C2 
    2761 14 7.43668 -24.5901 -31.8461 396 " " " " A 2 0 0 "VAL " " CG2" " " 6 0 1 C2 
    2762 40 4.90237 -21.1409 -31.3343 397 " " " " A 43 0 0 "VAL " " N  " " " 7 0 1 C2 
    2763 14 3.79304 -20.7369 -30.5183 397 " " " " A 2 0 0 "VAL " " CA " " " 6 0 1 C2 
    2764 14 2.43182 -20.8042 -31.2618 397 " " " " A 2 0 0 "VAL " " C  " " " 6 0 1 C2 
    2765 23 1.36193 -21.141 -30.7583 397 " " " " A 70 0 0 "VAL " " O  " " " 8 0 1 C2 
    2766 14 4.0778 -19.341 -29.7997 397 " " " " A 2 0 0 "VAL " " CB " " " 6 0 1 C2 
    2767 14 2.93505 -18.8605 -28.9824 397 " " " " A 2 0 0 "VAL " " CG1" " " 6 0 1 C2 
    2768 14 5.36577 -19.4391 -28.9567 397 " " " " A 2 0 0 "VAL " " CG2" " " 6 0 1 C2 
    2769 40 2.48317 -20.4459 -32.5711 398 " " " " A 43 0 0 "MET " " N  " " " 7 0 1 C2 
    2770 14 1.35812 -20.4551 -33.4811 398 " " " " A 2 0 0 "MET " " CA " " " 6 0 1 C2 
    2771 14 1.23708 -21.7597 -34.2162 398 " " " " A 2 0 0 "MET " " C  " " " 6 0 1 C2 
    2772 23 0.172675 -22.1779 -34.695 398 " " " " A 70 0 0 "MET " " O  " " " 8 0 1 C2 
    2773 14 1.53061 -19.3669 -34.5176 398 " " " " A 2 0 0 "MET " " CB " " " 6 0 1 C2 
    2774 14 0.852974 -18.0266 -34.2827 398 " " " " A 2 0 0 "MET " " CG " " " 6 0 1 C2 
    2775 52 0.735592 -16.8188 -35.6277 398 " " " " A 13 0 0 "MET " " SD " " " 16 0 1 C2 
    2776 14 2.53812 -16.7466 -36.0311 398 " " " " A 2 0 0 "MET " " CE " " " 6 0 1 C2 
    2777 40 2.31883 -22.4904 -34.4252 399 " " " " A 43 0 0 "LYS " " N  " " " 7 0 1 C2 
    2778 14 2.33474 -23.7672 -35.2169 399 " " " " A 2 0 0 "LYS " " CA " " " 6 0 1 C2 
    2779 14 1.48554 -24.9043 -34.5318 399 " " " " A 2 0 0 "LYS " " C  " " " 6 0 1 C2 
    2780 23 0.798567 -25.6512 -35.2202 399 " " " " A 70 0 0 "LYS " " O  " " " 8 0 1 C2 
    2781 14 3.82782 -24.1848 -35.4937 399 " " " " A 2 0 0 "LYS " " CB " " " 6 0 1 C2 
    2782 14 3.92659 -25.4044 -36.4186 399 " " " " A 2 0 0 "LYS " " CG " " " 6 0 1 C2 
    2783 14 5.28601 -25.6747 -37.0061 399 " " " " A 2 0 0 "LYS " " CD " " " 6 0 1 C2 
    2784 14 5.34603 -27.0861 -37.6399 399 " " " " A 2 0 0 "LYS " " CE " " " 6 0 1 C2 
    2785 40 4.41125 -27.1498 -38.7866 399 " " " " A 43 0 0 "LYS " " NZ " " " 7 0 1 C2 
    2786 40 1.55661 -24.9072 -33.1403 400 " " " " A 43 0 0 "ARG " " N  " " " 7 0 1 C2 
    2787 14 0.633038 -25.7608 -32.2908 400 " " " " A 2 0 0 "ARG " " CA " " " 6 0 1 C2 
    2788 14 0.0997614 -24.9695 -31.1113 400 " " " " A 2 0 0 "ARG " " C  " " " 6 0 1 C2 
    2789 23 0.686983 -25.1123 -30.0521 400 " " " " A 70 0 0 "ARG " " O  " " " 8 0 1 C2 
    2790 14 1.4174 -27.019 -31.8205 400 " " " " A 2 0 0 "ARG " " CB " " " 6 0 1 C2 
    2791 14 0.497876 -28.2427 -31.4612 400 " " " " A 2 0 0 "ARG " " CG " " " 6 0 1 C2 
    2792 14 1.21883 -29.3786 -30.7238 400 " " " " A 2 0 0 "ARG " " CD " " " 6 0 1 C2 
    2793 40 0.234891 -30.3172 -30.2563 400 " " " " A 43 0 0 "ARG " " NE " " " 7 0 1 C2 
    2794 14 0.574323 -31.303 -29.3805 400 " " " " A 2 0 0 "ARG " " CZ " " " 6 0 1 C2 
    2795 40 1.7821 -31.4328 -28.9185 400 " " " " A 43 0 0 "ARG " " NH1" " " 7 0 1 C2 
    2796 40 -0.401279 -32.1536 -28.9439 400 " " " " A 43 0 0 "ARG " " NH2" " " 7 0 1 C2 
    2797 40 -0.918099 -24.1502 -31.2743 401 " " " " A 43 0 0 "PRO " " N  " " " 7 0 1 C2 
    2798 14 -1.29757 -23.13 -30.2454 401 " " " " A 2 0 0 "PRO " " CA " " " 6 0 1 C2 
    2799 14 -1.96628 -23.7588 -29.0024 401 " " " " A 2 0 0 "PRO " " C  " " " 6 0 1 C2 
    2800 23 -1.95008 -23.1852 -27.9163 401 " " " " A 70 0 0 "PRO " " O  " " " 8 0 1 C2 
    2801 14 -2.27484 -22.2914 -31.0112 401 " " " " A 2 0 0 "PRO " " CB " " " 6 0 1 C2 
    2802 14 -2.92014 -22.9736 -32.1916 401 " " " " A 2 0 0 "PRO " " CG " " " 6 0 1 C2 
    2803 14 -1.86983 -24.1232 -32.4211 401 " " " " A 2 0 0 "PRO " " CD " " " 6 0 1 C2 
    2804 40 -2.51602 -24.972 -29.1561 402 " " " " A 43 0 0 "ILE " " N  " " " 7 0 1 C2 
    2805 14 -3.20509 -25.7539 -28.1394 402 " " " " A 2 0 0 "ILE " " CA " " " 6 0 1 C2 
    2806 14 -2.18614 -26.2111 -27.0707 402 " " " " A 2 0 0 "ILE " " C  " " " 6 0 1 C2 
    2807 23 -2.5045 -26.0837 -25.8835 402 " " " " A 70 0 0 "ILE " " O  " " " 8 0 1 C2 
    2808 14 -4.03436 -26.905 -28.7253 402 " " " " A 2 0 0 "ILE " " CB " " " 6 0 1 C2 
    2809 14 -4.92856 -27.5284 -27.5961 402 " " " " A 2 0 0 "ILE " " CG1" " " 6 0 1 C2 
    2810 14 -3.16379 -27.968 -29.4297 402 " " " " A 2 0 0 "ILE " " CG2" " " 6 0 1 C2 
    2811 14 -6.01556 -26.6037 -27.1101 402 " " " " A 2 0 0 "ILE " " CD1" " " 6 0 1 C2 
    2812 40 -1.01098 -26.5882 -27.4715 403 " " " " A 43 0 0 "ALA " " N  " " " 7 0 1 C2 
    2813 14 0.178451 -26.8477 -26.6329 403 " " " " A 2 0 0 "ALA " " CA " " " 6 0 1 C2 
    2814 14 0.535024 -25.5533 -25.8489 403 " " " " A 2 0 0 "ALA " " C  " " " 6 0 1 C2 
    2815 23 0.831848 -25.6014 -24.6471 403 " " " " A 70 0 0 "ALA " " O  " " " 8 0 1 C2 
    2816 14 1.39086 -27.1377 -27.4918 403 " " " " A 2 0 0 "ALA " " CB " " " 6 0 1 C2 
    2817 40 0.317024 -24.3591 -26.4246 404 " " " " A 43 0 0 "PHE " " N  " " " 7 0 1 C2 
    2818 14 0.604883 -23.1262 -25.7017 404 " " " " A 2 0 0 "PHE " " CA " " " 6 0 1 C2 
    2819 14 -0.665817 -22.4576 -25.1478 404 " " " " A 2 0 0 "PHE " " C  " " " 6 0 1 C2 
    2820 23 -0.728749 -21.2135 -25.0312 404 " " " " A 70 0 0 "PHE " " O  " " " 8 0 1 C2 
    2821 14 1.38376 -22.1459 -26.6278 404 " " " " A 2 0 0 "PHE " " CB " " " 6 0 1 C2 
    2822 14 2.83709 -22.6007 -27.0127 404 " " " " A 2 0 0 "PHE " " CG " " " 6 0 1 C2 
    2823 14 2.96045 -23.357 -28.2049 404 " " " " A 2 0 0 "PHE " " CD1" " " 6 0 1 C2 
    2824 14 3.94211 -22.4348 -26.1693 404 " " " " A 2 0 0 "PHE " " CD2" " " 6 0 1 C2 
    2825 14 4.24565 -23.7712 -28.6372 404 " " " " A 2 0 0 "PHE " " CE1" " " 6 0 1 C2 
    2826 14 5.20484 -23.0509 -26.5601 404 " " " " A 2 0 0 "PHE " " CE2" " " 6 0 1 C2 
    2827 14 5.37088 -23.6401 -27.7775 404 " " " " A 2 0 0 "PHE " " CZ " " " 6 0 1 C2 
    2828 40 -1.7201 -23.2393 -24.8303 405 " " " " A 43 0 0 "ALA " " N  " " " 7 0 1 C2 
    2829 14 -2.96898 -22.7967 -24.1701 405 " " " " A 2 0 0 "ALA " " CA " " " 6 0 1 C2 
    2830 14 -3.525 -23.8338 -23.1712 405 " " " " A 2 0 0 "ALA " " C  " " " 6 0 1 C2 
    2831 23 -3.69107 -23.3745 -22.0016 405 " " " " A 70 0 0 "ALA " " O  " " " 8 0 1 C2 
    2832 14 -4.06515 -22.4604 -25.1877 405 " " " " A 2 0 0 "ALA " " CB " " " 6 0 1 C2 
    2833 40 -3.75508 -25.0687 -23.508 406 " " " " A 43 0 0 "ALA " " N  " " " 7 0 1 C2 
    2834 14 -4.24134 -26.1202 -22.6608 406 " " " " A 2 0 0 "ALA " " CA " " " 6 0 1 C2 
    2835 14 -3.46873 -26.3778 -21.3881 406 " " " " A 2 0 0 "ALA " " C  " " " 6 0 1 C2 
    2836 23 -4.01276 -26.1616 -20.3444 406 " " " " A 70 0 0 "ALA " " O  " " " 8 0 1 C2 
    2837 14 -4.51681 -27.4029 -23.4544 406 " " " " A 2 0 0 "ALA " " CB " " " 6 0 1 C2 
    2838 40 -2.16709 -26.7711 -21.4183 407 " " " " A 43 0 0 "PRO " " N  " " " 7 0 1 C2 
    2839 14 -1.38873 -26.8768 -20.1707 407 " " " " A 2 0 0 "PRO " " CA " " " 6 0 1 C2 
    2840 14 -1.1194 -25.6015 -19.4116 407 " " " " A 2 0 0 "PRO " " C  " " " 6 0 1 C2 
    2841 23 -0.793929 -25.5344 -18.2682 407 " " " " A 70 0 0 "PRO " " O  " " " 8 0 1 C2 
    2842 14 -0.0869686 -27.5842 -20.6265 407 " " " " A 2 0 0 "PRO " " CB " " " 6 0 1 C2 
    2843 14 0.0834863 -27.2831 -22.1428 407 " " " " A 2 0 0 "PRO " " CG " " " 6 0 1 C2 
    2844 14 -1.40335 -27.0203 -22.5842 407 " " " " A 2 0 0 "PRO " " CD " " " 6 0 1 C2 
    2845 40 -1.03962 -24.4527 -20.1142 408 " " " " A 43 0 0 "ILE " " N  " " " 7 0 1 C2 
    2846 14 -0.822198 -23.0588 -19.58 408 " " " " A 2 0 0 "ILE " " CA " " " 6 0 1 C2 
    2847 14 -2.02059 -22.6539 -18.6749 408 " " " " A 2 0 0 "ILE " " C  " " " 6 0 1 C2 
    2848 23 -1.7905 -21.9822 -17.6558 408 " " " " A 70 0 0 "ILE " " O  " " " 8 0 1 C2 
    2849 14 -0.558837 -22.0981 -20.7467 408 " " " " A 2 0 0 "ILE " " CB " " " 6 0 1 C2 
    2850 14 0.499064 -22.5156 -21.8315 408 " " " " A 2 0 0 "ILE " " CG1" " " 6 0 1 C2 
    2851 14 -0.569341 -20.5821 -20.4627 408 " " " " A 2 0 0 "ILE " " CG2" " " 6 0 1 C2 
    2852 14 1.92224 -22.4333 -21.1656 408 " " " " A 2 0 0 "ILE " " CD1" " " 6 0 1 C2 
    2853 40 -3.3503 -23.0336 -18.8775 409 " " " " A 43 0 0 "LEU " " N  " " " 7 0 1 C2 
    2854 14 -4.34456 -22.6187 -17.9169 409 " " " " A 2 0 0 "LEU " " CA " " " 6 0 1 C2 
    2855 14 -4.31132 -23.5199 -16.6543 409 " " " " A 2 0 0 "LEU " " C  " " " 6 0 1 C2 
    2856 23 -4.63484 -23.0182 -15.5313 409 " " " " A 70 0 0 "LEU " " O  " " " 8 0 1 C2 
    2857 14 -5.80073 -22.522 -18.501 409 " " " " A 2 0 0 "LEU " " CB " " " 6 0 1 C2 
    2858 14 -6.03633 -21.3898 -19.3949 409 " " " " A 2 0 0 "LEU " " CG " " " 6 0 1 C2 
    2859 14 -7.11439 -21.7445 -20.421 409 " " " " A 2 0 0 "LEU " " CD1" " " 6 0 1 C2 
    2860 14 -6.34985 -20.0512 -18.6063 409 " " " " A 2 0 0 "LEU " " CD2" " " 6 0 1 C2 
    2861 40 -3.73518 -24.7245 -16.7979 410 " " " " A 43 0 0 "VAL " " N  " " " 7 0 1 C2 
    2862 14 -3.67861 -25.6538 -15.7022 410 " " " " A 2 0 0 "VAL " " CA " " " 6 0 1 C2 
    2863 14 -2.44298 -25.2694 -14.8053 410 " " " " A 2 0 0 "VAL " " C  " " " 6 0 1 C2 
    2864 23 -2.54857 -25.3595 -13.6144 410 " " " " A 70 0 0 "VAL " " O  " " " 8 0 1 C2 
    2865 14 -3.4907 -27.0844 -16.3179 410 " " " " A 2 0 0 "VAL " " CB " " " 6 0 1 C2 
    2866 14 -3.45296 -28.14 -15.1774 410 " " " " A 2 0 0 "VAL " " CG1" " " 6 0 1 C2 
    2867 14 -4.53406 -27.3978 -17.4195 410 " " " " A 2 0 0 "VAL " " CG2" " " 6 0 1 C2 
    2868 40 -1.4183 -24.6793 -15.4202 411 " " " " A 43 0 0 "VAL " " N  " " " 7 0 1 C2 
    2869 14 -0.2978 -24.1061 -14.6325 411 " " " " A 2 0 0 "VAL " " CA " " " 6 0 1 C2 
    2870 14 -0.730976 -22.7825 -13.9211 411 " " " " A 2 0 0 "VAL " " C  " " " 6 0 1 C2 
    2871 23 -0.160292 -22.4348 -12.8428 411 " " " " A 70 0 0 "VAL " " O  " " " 8 0 1 C2 
    2872 14 0.803236 -23.6396 -15.6666 411 " " " " A 2 0 0 "VAL " " CB " " " 6 0 1 C2 
    2873 14 1.89753 -22.7142 -15.1151 411 " " " " A 2 0 0 "VAL " " CG1" " " 6 0 1 C2 
    2874 14 1.41083 -24.8625 -16.4193 411 " " " " A 2 0 0 "VAL " " CG2" " " 6 0 1 C2 
    2875 40 -1.6829 -22.047 -14.4628 412 " " " " A 43 0 0 "MET " " N  " " " 7 0 1 C2 
    2876 14 -2.29577 -20.8862 -13.7521 412 " " " " A 2 0 0 "MET " " CA " " " 6 0 1 C2 
    2877 14 -3.20342 -21.3462 -12.5446 412 " " " " A 2 0 0 "MET " " C  " " " 6 0 1 C2 
    2878 23 -2.87763 -21.049 -11.3712 412 " " " " A 70 0 0 "MET " " O  " " " 8 0 1 C2 
    2879 14 -3.08665 -19.8257 -14.5803 412 " " " " A 2 0 0 "MET " " CB " " " 6 0 1 C2 
    2880 14 -2.3225 -19.1253 -15.6582 412 " " " " A 2 0 0 "MET " " CG " " " 6 0 1 C2 
    2881 52 -3.25727 -18.3175 -16.9814 412 " " " " A 13 0 0 "MET " " SD " " " 16 0 1 C2 
    2882 14 -2.97718 -16.5723 -16.6348 412 " " " " A 2 0 0 "MET " " CE " " " 6 0 1 C2 
    2883 40 -4.22392 -22.1951 -12.7999 413 " " " " A 43 0 0 "VAL " " N  " " " 7 0 1 C2 
    2884 14 -5.15509 -22.762 -11.8144 413 " " " " A 2 0 0 "VAL " " CA " " " 6 0 1 C2 
    2885 14 -4.41403 -23.3653 -10.5763 413 " " " " A 2 0 0 "VAL " " C  " " " 6 0 1 C2 
    2886 23 -4.91331 -23.2855 -9.45763 413 " " " " A 70 0 0 "VAL " " O  " " " 8 0 1 C2 
    2887 14 -5.99004 -23.7868 -12.588 413 " " " " A 2 0 0 "VAL " " CB " " " 6 0 1 C2 
    2888 14 -6.70408 -24.7938 -11.6874 413 " " " " A 2 0 0 "VAL " " CG1" " " 6 0 1 C2 
    2889 14 -7.01967 -23.1653 -13.5634 413 " " " " A 2 0 0 "VAL " " CG2" " " 6 0 1 C2 
    2890 40 -3.26714 -24.0478 -10.7928 414 " " " " A 43 0 0 "LEU " " N  " " " 7 0 1 C2 
    2891 14 -2.36685 -24.6884 -9.74662 414 " " " " A 2 0 0 "LEU " " CA " " " 6 0 1 C2 
    2892 14 -1.80358 -23.6154 -8.81914 414 " " " " A 2 0 0 "LEU " " C  " " " 6 0 1 C2 
    2893 23 -1.6032 -23.871 -7.67392 414 " " " " A 70 0 0 "LEU " " O  " " " 8 0 1 C2 
    2894 14 -1.19099 -25.4757 -10.3922 414 " " " " A 2 0 0 "LEU " " CB " " " 6 0 1 C2 
    2895 14 -1.59088 -26.8346 -10.931 414 " " " " A 2 0 0 "LEU " " CG " " " 6 0 1 C2 
    2896 14 -0.323132 -27.4972 -11.677 414 " " " " A 2 0 0 "LEU " " CD1" " " 6 0 1 C2 
    2897 14 -1.97615 -27.8204 -9.8026 414 " " " " A 2 0 0 "LEU " " CD2" " " 6 0 1 C2 
    2898 40 -1.48365 -22.392 -9.29487 415 " " " " A 43 0 0 "LEU " " N  " " " 7 0 1 C2 
    2899 14 -1.06639 -21.2038 -8.48336 415 " " " " A 2 0 0 "LEU " " CA " " " 6 0 1 C2 
    2900 14 -2.24237 -20.5102 -7.72493 415 " " " " A 2 0 0 "LEU " " C  " " " 6 0 1 C2 
    2901 23 -1.98566 -19.6479 -6.84854 415 " " " " A 70 0 0 "LEU " " O  " " " 8 0 1 C2 
    2902 14 -0.269929 -20.1754 -9.28718 415 " " " " A 2 0 0 "LEU " " CB " " " 6 0 1 C2 
    2903 14 0.90025 -20.9264 -10.1213 415 " " " " A 2 0 0 "LEU " " CG " " " 6 0 1 C2 
    2904 14 1.25445 -20.1308 -11.3619 415 " " " " A 2 0 0 "LEU " " CD1" " " 6 0 1 C2 
    2905 14 2.14543 -21.3143 -9.28203 415 " " " " A 2 0 0 "LEU " " CD2" " " 6 0 1 C2 
    2906 40 -3.50773 -20.8953 -7.96531 416 " " " " A 43 0 0 "ILE " " N  " " " 7 0 1 C2 
    2907 14 -4.64892 -20.3282 -7.28376 416 " " " " A 2 0 0 "ILE " " CA " " " 6 0 1 C2 
    2908 14 -4.98662 -21.2086 -6.07216 416 " " " " A 2 0 0 "ILE " " C  " " " 6 0 1 C2 
    2909 23 -5.33947 -20.5682 -5.05089 416 " " " " A 70 0 0 "ILE " " O  " " " 8 0 1 C2 
    2910 14 -5.91284 -20.0602 -8.18212 416 " " " " A 2 0 0 "ILE " " CB " " " 6 0 1 C2 
    2911 14 -5.55217 -19.5001 -9.55795 416 " " " " A 2 0 0 "ILE " " CG1" " " 6 0 1 C2 
    2912 14 -6.91013 -19.1955 -7.48358 416 " " " " A 2 0 0 "ILE " " CG2" " " 6 0 1 C2 
    2913 14 -6.79024 -19.2378 -10.5483 416 " " " " A 2 0 0 "ILE " " CD1" " " 6 0 1 C2 
    2914 40 -4.74457 -22.5662 -6.05557 417 " " " " A 43 0 0 "ILE " " N  " " " 7 0 1 C2 
    2915 14 -5.11056 -23.508 -4.98117 417 " " " " A 2 0 0 "ILE " " CA " " " 6 0 1 C2 
    2916 14 -4.74309 -23.0234 -3.49935 417 " " " " A 2 0 0 "ILE " " C  " " " 6 0 1 C2 
    2917 23 -5.44359 -23.2552 -2.51017 417 " " " " A 70 0 0 "ILE " " O  " " " 8 0 1 C2 
    2918 14 -4.80644 -24.9882 -5.20758 417 " " " " A 2 0 0 "ILE " " CB " " " 6 0 1 C2 
    2919 14 -3.33167 -25.3781 -5.17483 417 " " " " A 2 0 0 "ILE " " CG1" " " 6 0 1 C2 
    2920 14 -5.36306 -25.3596 -6.61594 417 " " " " A 2 0 0 "ILE " " CG2" " " 6 0 1 C2 
    2921 14 -3.17273 -26.8654 -5.37168 417 " " " " A 2 0 0 "ILE " " CD1" " " 6 0 1 C2 
    2922 40 -3.60449 -22.331 -3.26027 418 " " " " A 43 0 0 "PRO " " N  " " " 7 0 1 C2 
    2923 14 -3.32618 -21.6993 -1.96736 418 " " " " A 2 0 0 "PRO " " CA " " " 6 0 1 C2 
    2924 14 -4.16148 -20.4383 -1.52364 418 " " " " A 2 0 0 "PRO " " C  " " " 6 0 1 C2 
    2925 23 -4.1467 -20.1775 -0.305041 418 " " " " A 70 0 0 "PRO " " O  " " " 8 0 1 C2 
    2926 14 -1.82759 -21.3543 -2.04045 418 " " " " A 2 0 0 "PRO " " CB " " " 6 0 1 C2 
    2927 14 -1.40254 -21.3555 -3.52782 418 " " " " A 2 0 0 "PRO " " CG " " " 6 0 1 C2 
    2928 14 -2.4882 -22.1632 -4.22932 418 " " " " A 2 0 0 "PRO " " CD " " " 6 0 1 C2 
    2929 40 -4.90471 -19.7545 -2.41928 419 " " " " A 43 0 0 "LEU " " N  " " " 7 0 1 C2 
    2930 14 -5.88405 -18.7127 -2.10256 419 " " " " A 2 0 0 "LEU " " CA " " " 6 0 1 C2 
    2931 14 -6.93655 -19.097 -1.00754 419 " " " " A 2 0 0 "LEU " " C  " " " 6 0 1 C2 
    2932 23 -7.48146 -18.3207 -0.303054 419 " " " " A 70 0 0 "LEU " " O  " " " 8 0 1 C2 
    2933 14 -6.51395 -18.2067 -3.45209 419 " " " " A 2 0 0 "LEU " " CB " " " 6 0 1 C2 
    2934 14 -7.34279 -16.8931 -3.48809 419 " " " " A 2 0 0 "LEU " " CG " " " 6 0 1 C2 
    2935 14 -6.69474 -15.6712 -2.77009 419 " " " " A 2 0 0 "LEU " " CD1" " " 6 0 1 C2 
    2936 14 -7.57608 -16.4915 -4.99395 419 " " " " A 2 0 0 "LEU " " CD2" " " 6 0 1 C2 
    2937 40 -7.24885 -20.4017 -0.925779 420 " " " " A 43 0 0 "GLY " " N  " " " 7 0 1 C2 
    2938 14 -8.19026 -21.0226 0.00910237 420 " " " " A 2 0 0 "GLY " " CA " " " 6 0 1 C2 
    2939 14 -7.72982 -20.9946 1.51092 420 " " " " A 2 0 0 "GLY " " C  " " " 6 0 1 C2 
    2940 23 -8.63666 -21.2717 2.32981 420 " " " " A 70 0 0 "GLY " " O  " " " 8 0 1 C2 
    2941 40 -6.47295 -20.6548 1.78486 421 " " " " A 43 0 0 "GLN " " N  " " " 7 0 1 C2 
    2942 14 -6.02044 -20.4925 3.11633 421 " " " " A 2 0 0 "GLN " " CA " " " 6 0 1 C2 
    2943 14 -6.14541 -19.0865 3.68898 421 " " " " A 2 0 0 "GLN " " C  " " " 6 0 1 C2 
    2944 23 -5.66943 -18.8306 4.81294 421 " " " " A 70 0 0 "GLN " " O  " " " 8 0 1 C2 
    2945 14 -4.51848 -20.8575 3.13891 421 " " " " A 2 0 0 "GLN " " CB " " " 6 0 1 C2 
    2946 14 -4.10864 -22.2907 2.79134 421 " " " " A 2 0 0 "GLN " " CG " " " 6 0 1 C2 
    2947 14 -4.68996 -23.4196 3.6268 421 " " " " A 2 0 0 "GLN " " CD " " " 6 0 1 C2 
    2948 23 -5.25858 -23.1914 4.69039 421 " " " " A 70 0 0 "GLN " " OE1" " " 8 0 1 C2 
    2949 40 -4.59078 -24.6356 3.08481 421 " " " " A 43 0 0 "GLN " " NE2" " " 7 0 1 C2 
    2950 40 -6.71901 -18.1198 2.89512 422 " " " " A 43 0 0 "LEU " " N  " " " 7 0 1 C2 
    2951 14 -7.02479 -16.7315 3.17416 422 " " " " A 2 0 0 "LEU " " CA " " " 6 0 1 C2 
    2952 14 -7.50048 -16.5561 4.64853 422 " " " " A 2 0 0 "LEU " " C  " " " 6 0 1 C2 
    2953 23 -8.35443 -17.2661 5.15813 422 " " " " A 70 0 0 "LEU " " O  " " " 8 0 1 C2 
    2954 14 -7.98678 -16.1271 2.12734 422 " " " " A 2 0 0 "LEU " " CB " " " 6 0 1 C2 
    2955 14 -8.08111 -14.5924 1.98389 422 " " " " A 2 0 0 "LEU " " CG " " " 6 0 1 C2 
    2956 14 -6.66991 -13.9148 1.92956 422 " " " " A 2 0 0 "LEU " " CD1" " " 6 0 1 C2 
    2957 14 -8.96725 -14.1289 0.867304 422 " " " " A 2 0 0 "LEU " " CD2" " " 6 0 1 C2 
    2958 40 -7.01598 -15.5104 5.31483 423 " " " " A 43 0 0 "SER " " N  " " " 7 0 1 C2 
    2959 14 -7.35056 -15.075 6.69828 423 " " " " A 2 0 0 "SER " " CA " " " 6 0 1 C2 
    2960 14 -6.93251 -13.5787 6.86158 423 " " " " A 2 0 0 "SER " " C  " " " 6 0 1 C2 
    2961 23 -5.86428 -13.293 6.3372 423 " " " " A 70 0 0 "SER " " O  " " " 8 0 1 C2 
    2962 14 -6.73891 -16.0481 7.67771 423 " " " " A 2 0 0 "SER " " CB " " " 6 0 1 C2 
    2963 23 -5.35286 -16.2435 7.43593 423 " " " " A 70 0 0 "SER " " OG " " " 8 0 1 C2 
    2964 40 -7.90511 -12.7961 7.36118 424 " " " " A 43 0 0 "LEU " " N  " " " 7 0 1 C2 
    2965 14 -7.69939 -11.3413 7.59522 424 " " " " A 2 0 0 "LEU " " CA " " " 6 0 1 C2 
    2966 14 -7.52233 -10.9991 9.0707 424 " " " " A 2 0 0 "LEU " " C  " " " 6 0 1 C2 
    2967 23 -8.27875 -11.4639 9.96062 424 " " " " A 70 0 0 "LEU " " O  " " " 8 0 1 C2 
    2968 14 -8.90245 -10.6379 7.06366 424 " " " " A 2 0 0 "LEU " " CB " " " 6 0 1 C2 
    2969 14 -9.16707 -10.842 5.5373 424 " " " " A 2 0 0 "LEU " " CG " " " 6 0 1 C2 
    2970 14 -10.433 -10.1302 5.05108 424 " " " " A 2 0 0 "LEU " " CD1" " " 6 0 1 C2 
    2971 14 -8.00813 -10.4684 4.57281 424 " " " " A 2 0 0 "LEU " " CD2" " " 6 0 1 C2 
    2972 40 -6.65795 -10.0733 9.47126 425 " " " " A 43 0 0 "GLY " " N  " " " 7 0 1 C2 
    2973 14 -6.38907 -9.48077 10.7948 425 " " " " A 2 0 0 "GLY " " CA " " " 6 0 1 C2 
    2974 14 -5.9446 -7.95554 10.5494 425 " " " " A 2 0 0 "GLY " " C  " " " 6 0 1 C2 
    2975 23 -6.25188 -7.36693 9.46636 425 " " " " A 70 0 0 "GLY " " O  " " " 8 0 1 C2 
    2976 40 -5.23878 -7.41639 11.5362 426 " " " " A 43 0 0 "GLY " " N  " " " 7 0 1 C2 
    2977 14 -4.7163 -6.0604 11.6713 426 " " " " A 2 0 0 "GLY " " CA " " " 6 0 1 C2 
    2978 14 -3.2397 -6.22115 11.9984 426 " " " " A 2 0 0 "GLY " " C  " " " 6 0 1 C2 
    2979 23 -2.68848 -7.32696 11.7961 426 " " " " A 70 0 0 "GLY " " O  " " " 8 0 1 C2 
    2980 40 -2.54398 -5.1185 12.344 427 " " " " A 43 0 0 "ILE " " N  " " " 7 0 1 C2 
    2981 14 -1.13251 -5.03165 12.5367 427 " " " " A 2 0 0 "ILE " " CA " " " 6 0 1 C2 
    2982 14 -0.84505 -5.28506 14.0238 427 " " " " A 2 0 0 "ILE " " C  " " " 6 0 1 C2 
    2983 23 -1.49944 -4.73021 14.9006 427 " " " " A 70 0 0 "ILE " " O  " " " 8 0 1 C2 
    2984 14 -0.738613 -3.55105 12.0289 427 " " " " A 2 0 0 "ILE " " CB " " " 6 0 1 C2 
    2985 14 -0.98102 -3.31614 10.5098 427 " " " " A 2 0 0 "ILE " " CG1" " " 6 0 1 C2 
    2986 14 0.717015 -3.27365 12.4814 427 " " " " A 2 0 0 "ILE " " CG2" " " 6 0 1 C2 
    2987 14 -0.933992 -1.87506 10.2261 427 " " " " A 2 0 0 "ILE " " CD1" " " 6 0 1 C2 
    2988 40 0.297452 -5.94607 14.2641 428 " " " " A 43 0 0 "SER " " N  " " " 7 0 1 C2 
    2989 14 0.886159 -5.99972 15.5906 428 " " " " A 2 0 0 "SER " " CA " " " 6 0 1 C2 
    2990 14 2.39915 -6.17078 15.3445 428 " " " " A 2 0 0 "SER " " C  " " " 6 0 1 C2 
    2991 23 2.85712 -6.15302 14.1929 428 " " " " A 70 0 0 "SER " " O  " " " 8 0 1 C2 
    2992 14 0.141093 -6.91646 16.5196 428 " " " " A 2 0 0 "SER " " CB " " " 6 0 1 C2 
    2993 23 0.410101 -8.27648 16.3026 428 " " " " A 70 0 0 "SER " " OG " " " 8 0 1 C2 
    2994 40 3.11504 -6.3313 16.4307 429 " " " " A 43 0 0 "GLU " " N  " " " 7 0 1 C2 
    2995 14 4.56645 -6.66461 16.4638 429 " " " " A 2 0 0 "GLU " " CA " " " 6 0 1 C2 
    2996 14 5.06061 -7.75448 15.532 429 " " " " A 2 0 0 "GLU " " C  " " " 6 0 1 C2 
    2997 23 6.10965 -7.5726 14.9428 429 " " " " A 70 0 0 "GLU " " O  " " " 8 0 1 C2 
    2998 14 5.12562 -6.6909 17.9218 429 " " " " A 2 0 0 "GLU " " CB " " " 6 0 1 C2 
    2999 14 4.96722 -8.02601 18.6711 429 " " " " A 2 0 0 "GLU " " CG " " " 6 0 1 C2 
    3000 14 3.60431 -8.23345 19.2642 429 " " " " A 2 0 0 "GLU " " CD " " " 6 0 1 C2 
    3001 23 3.45129 -9.02205 20.2357 429 " " " " A 70 0 0 "GLU " " OE1" " " 8 0 1 C2 
    3002 23 2.55693 -7.72235 18.7814 429 " " " " A 70 0 0 "GLU " " OE2" " " 8 0 1 C2 
    3003 40 4.18004 -8.71066 15.261 430 " " " " A 43 0 0 "LYS " " N  " " " 7 0 1 C2 
    3004 14 4.37324 -9.81417 14.2785 430 " " " " A 2 0 0 "LYS " " CA " " " 6 0 1 C2 
    3005 14 4.59825 -9.32657 12.8042 430 " " " " A 2 0 0 "LYS " " C  " " " 6 0 1 C2 
    3006 23 5.03857 -10.105 11.9691 430 " " " " A 70 0 0 "LYS " " O  " " " 8 0 1 C2 
    3007 14 3.15511 -10.719 14.3202 430 " " " " A 2 0 0 "LYS " " CB " " " 6 0 1 C2 
    3008 14 3.08492 -11.6612 15.5411 430 " " " " A 2 0 0 "LYS " " CG " " " 6 0 1 C2 
    3009 14 3.32327 -11.0065 16.9158 430 " " " " A 2 0 0 "LYS " " CD " " " 6 0 1 C2 
    3010 14 3.0171 -11.9457 18.164 430 " " " " A 2 0 0 "LYS " " CE " " " 6 0 1 C2 
    3011 40 3.51969 -11.4952 19.3993 430 " " " " A 43 0 0 "LYS " " NZ " " " 7 0 1 C2 
    3012 40 4.32683 -8.06271 12.4783 431 " " " " A 43 0 0 "TYR " " N  " " " 7 0 1 C2 
    3013 14 4.59083 -7.54095 11.1195 431 " " " " A 2 0 0 "TYR " " CA " " " 6 0 1 C2 
    3014 14 6.08089 -7.16778 10.9444 431 " " " " A 2 0 0 "TYR " " C  " " " 6 0 1 C2 
    3015 23 6.42112 -6.71614 9.85307 431 " " " " A 70 0 0 "TYR " " O  " " " 8 0 1 C2 
    3016 14 3.67704 -6.30533 11.0259 431 " " " " A 2 0 0 "TYR " " CB " " " 6 0 1 C2 
    3017 14 2.29655 -6.60984 10.4121 431 " " " " A 2 0 0 "TYR " " CG " " " 6 0 1 C2 
    3018 14 1.40877 -7.41779 11.1666 431 " " " " A 2 0 0 "TYR " " CD1" " " 6 0 1 C2 
    3019 14 1.86623 -6.06701 9.18706 431 " " " " A 2 0 0 "TYR " " CD2" " " 6 0 1 C2 
    3020 14 0.218428 -7.79827 10.6574 431 " " " " A 2 0 0 "TYR " " CE1" " " 6 0 1 C2 
    3021 14 0.649485 -6.49986 8.64298 431 " " " " A 2 0 0 "TYR " " CE2" " " 6 0 1 C2 
    3022 14 -0.16659 -7.42659 9.3139 431 " " " " A 2 0 0 "TYR " " CZ " " " 6 0 1 C2 
    3023 23 -1.21378 -7.93447 8.67358 431 " " " " A 70 0 0 "TYR " " OH " " " 8 0 1 C2 
    3024 40 6.89007 -7.38252 11.9541 432 " " " " A 43 0 0 "LEU " " N  " " " 7 0 1 C2 
    3025 14 8.3289 -7.29274 12.0601 432 " " " " A 2 0 0 "LEU " " CA " " " 6 0 1 C2 
    3026 14 8.81885 -8.67943 12.3426 432 " " " " A 2 0 0 "LEU " " C  " " " 6 0 1 C2 
    3027 23 8.15948 -9.5413 12.9669 432 " " " " A 70 0 0 "LEU " " O  " " " 8 0 1 C2 
    3028 14 8.73034 -6.50845 13.2696 432 " " " " A 2 0 0 "LEU " " CB " " " 6 0 1 C2 
    3029 14 8.23465 -5.03313 13.287 432 " " " " A 2 0 0 "LEU " " CG " " " 6 0 1 C2 
    3030 14 8.40995 -4.49318 14.6576 432 " " " " A 2 0 0 "LEU " " CD1" " " 6 0 1 C2 
    3031 14 8.778 -4.13313 12.1646 432 " " " " A 2 0 0 "LEU " " CD2" " " 6 0 1 C2 
    3032 40 10.0596 -9.01196 11.8676 433 " " " " A 43 0 0 "PRO " " N  " " " 7 0 1 C2 
    3033 14 10.6136 -10.3768 12.1286 433 " " " " A 2 0 0 "PRO " " CA " " " 6 0 1 C2 
    3034 14 10.9239 -10.7332 13.6124 433 " " " " A 2 0 0 "PRO " " C  " " " 6 0 1 C2 
    3035 23 11.2366 -9.89313 14.4283 433 " " " " A 70 0 0 "PRO " " O  " " " 8 0 1 C2 
    3036 14 11.8905 -10.3637 11.3167 433 " " " " A 2 0 0 "PRO " " CB " " " 6 0 1 C2 
    3037 14 12.3463 -8.90816 11.2595 433 " " " " A 2 0 0 "PRO " " CG " " " 6 0 1 C2 
    3038 14 11.0481 -8.13541 11.2499 433 " " " " A 2 0 0 "PRO " " CD " " " 6 0 1 C2 
    3039 40 11.0651 -11.9792 13.9049 434 " " " " A 43 0 0 "PRO " " N  " " " 7 0 1 C2 
    3040 14 11.1792 -12.4032 15.3586 434 " " " " A 2 0 0 "PRO " " CA " " " 6 0 1 C2 
    3041 14 12.5689 -12.1044 15.8475 434 " " " " A 2 0 0 "PRO " " C  " " " 6 0 1 C2 
    3042 23 12.7637 -12.2497 17.0561 434 " " " " A 70 0 0 "PRO " " O  " " " 8 0 1 C2 
    3043 14 10.7889 -13.9063 15.3869 434 " " " " A 2 0 0 "PRO " " CB " " " 6 0 1 C2 
    3044 14 11.1551 -14.3455 13.9315 434 " " " " A 2 0 0 "PRO " " CG " " " 6 0 1 C2 
    3045 14 10.9299 -13.1654 12.978 434 " " " " A 2 0 0 "PRO " " CD " " " 6 0 1 C2 
    3046 40 13.4551 -11.6046 15.027 435 " " " " A 43 0 0 "ASP " " N  " " " 7 0 1 C2 
    3047 14 14.7891 -11.1364 15.4365 435 " " " " A 2 0 0 "ASP " " CA " " " 6 0 1 C2 
    3048 14 14.8268 -9.5796 15.5761 435 " " " " A 2 0 0 "ASP " " C  " " " 6 0 1 C2 
    3049 23 15.8535 -9.0422 15.9191 435 " " " " A 70 0 0 "ASP " " O  " " " 8 0 1 C2 
    3050 14 15.9636 -11.662 14.5129 435 " " " " A 2 0 0 "ASP " " CB " " " 6 0 1 C2 
    3051 14 15.9765 -11.1954 13.0808 435 " " " " A 2 0 0 "ASP " " CG " " " 6 0 1 C2 
    3052 23 16.945 -10.4553 12.776 435 " " " " A 70 0 0 "ASP " " OD1" " " 8 0 1 C2 
    3053 23 15.0853 -11.5786 12.3011 435 " " " " A 70 0 0 "ASP " " OD2" " " 8 0 1 C2 
    3054 40 13.6847 -8.91034 15.2833 436 " " " " A 43 0 0 "ASN " " N  " " " 7 0 1 C2 
    3055 14 13.6245 -7.44391 15.4027 436 " " " " A 2 0 0 "ASN " " CA " " " 6 0 1 C2 
    3056 14 13.6485 -7.13468 16.9186 436 " " " " A 2 0 0 "ASN " " C  " " " 6 0 1 C2 
    3057 23 12.8277 -7.70467 17.668 436 " " " " A 70 0 0 "ASN " " O  " " " 8 0 1 C2 
    3058 14 12.3667 -6.65727 14.8112 436 " " " " A 2 0 0 "ASN " " CB " " " 6 0 1 C2 
    3059 14 12.5948 -5.13693 14.8414 436 " " " " A 2 0 0 "ASN " " CG " " " 6 0 1 C2 
    3060 23 12.3406 -4.52502 15.8623 436 " " " " A 70 0 0 "ASN " " OD1" " " 8 0 1 C2 
    3061 40 12.9109 -4.53801 13.7281 436 " " " " A 43 0 0 "ASN " " ND2" " " 7 0 1 C2 
    3062 40 14.5512 -6.29493 17.3375 437 " " " " A 43 0 0 "ALA " " N  " " " 7 0 1 C2 
    3063 14 14.8746 -6.07036 18.7637 437 " " " " A 2 0 0 "ALA " " CA " " " 6 0 1 C2 
    3064 14 13.804 -5.21362 19.5226 437 " " " " A 2 0 0 "ALA " " C  " " " 6 0 1 C2 
    3065 23 13.8232 -5.26241 20.7395 437 " " " " A 70 0 0 "ALA " " O  " " " 8 0 1 C2 
    3066 14 16.3132 -5.4626 18.7885 437 " " " " A 2 0 0 "ALA " " CB " " " 6 0 1 C2 
    3067 40 12.8987 -4.50003 18.8813 438 " " " " A 43 0 0 "VAL " " N  " " " 7 0 1 C2 
    3068 14 11.7188 -3.90311 19.4435 438 " " " " A 2 0 0 "VAL " " CA " " " 6 0 1 C2 
    3069 14 10.5683 -4.88577 19.6107 438 " " " " A 2 0 0 "VAL " " C  " " " 6 0 1 C2 
    3070 23 9.81919 -4.89841 20.5558 438 " " " " A 70 0 0 "VAL " " O  " " " 8 0 1 C2 
    3071 14 11.2546 -2.61835 18.6972 438 " " " " A 2 0 0 "VAL " " CB " " " 6 0 1 C2 
    3072 14 10.1974 -1.90973 19.5613 438 " " " " A 2 0 0 "VAL " " CG1" " " 6 0 1 C2 
    3073 14 12.3655 -1.63152 18.2079 438 " " " " A 2 0 0 "VAL " " CG2" " " 6 0 1 C2 
    3074 40 10.4385 -5.84168 18.6945 439 " " " " A 43 0 0 "ARG " " N  " " " 7 0 1 C2 
    3075 14 9.51835 -6.95964 18.8219 439 " " " " A 2 0 0 "ARG " " CA " " " 6 0 1 C2 
    3076 14 9.99184 -7.95228 19.8422 439 " " " " A 2 0 0 "ARG " " C  " " " 6 0 1 C2 
    3077 23 9.23693 -8.41131 20.6811 439 " " " " A 70 0 0 "ARG " " O  " " " 8 0 1 C2 
    3078 14 9.25985 -7.6369 17.4933 439 " " " " A 2 0 0 "ARG " " CB " " " 6 0 1 C2 
    3079 14 8.84223 -9.08778 17.6235 439 " " " " A 2 0 0 "ARG " " CG " " " 6 0 1 C2 
    3080 14 8.27652 -9.63469 16.3076 439 " " " " A 2 0 0 "ARG " " CD " " " 6 0 1 C2 
    3081 40 7.55453 -10.8683 16.652 439 " " " " A 43 0 0 "ARG " " NE " " " 7 0 1 C2 
    3082 14 7.38129 -11.8177 15.7958 439 " " " " A 2 0 0 "ARG " " CZ " " " 6 0 1 C2 
    3083 40 6.81221 -12.9469 16.2593 439 " " " " A 43 0 0 "ARG " " NH1" " " 7 0 1 C2 
    3084 40 7.59375 -11.6367 14.4572 439 " " " " A 43 0 0 "ARG " " NH2" " " 7 0 1 C2 
    3085 40 11.3129 -8.19633 19.8497 440 " " " " A 43 0 0 "GLN " " N  " " " 7 0 1 C2 
    3086 14 11.9642 -9.13093 20.7469 440 " " " " A 2 0 0 "GLN " " CA " " " 6 0 1 C2 
    3087 14 11.8977 -8.62049 22.1753 440 " " " " A 2 0 0 "GLN " " C  " " " 6 0 1 C2 
    3088 23 11.7739 -9.45351 23.0674 440 " " " " A 70 0 0 "GLN " " O  " " " 8 0 1 C2 
    3089 14 13.4629 -9.37083 20.4016 440 " " " " A 2 0 0 "GLN " " CB " " " 6 0 1 C2 
    3090 14 13.874 -10.3674 19.2719 440 " " " " A 2 0 0 "GLN " " CG " " " 6 0 1 C2 
    3091 14 15.3588 -10.7413 19.185 440 " " " " A 2 0 0 "GLN " " CD " " " 6 0 1 C2 
    3092 23 16.2219 -9.88032 19.2371 440 " " " " A 70 0 0 "GLN " " OE1" " " 8 0 1 C2 
    3093 40 15.6955 -12.0005 19.1593 440 " " " " A 43 0 0 "GLN " " NE2" " " 7 0 1 C2 
    3094 40 11.8869 -7.27304 22.3297 441 " " " " A 43 0 0 "SER " " N  " " " 7 0 1 C2 
    3095 14 11.627 -6.67271 23.6604 441 " " " " A 2 0 0 "SER " " CA " " " 6 0 1 C2 
    3096 14 10.1301 -6.63356 24.0595 441 " " " " A 2 0 0 "SER " " C  " " " 6 0 1 C2 
    3097 23 9.89162 -6.56911 25.2792 441 " " " " A 70 0 0 "SER " " O  " " " 8 0 1 C2 
    3098 14 12.0937 -5.14712 23.6469 441 " " " " A 2 0 0 "SER " " CB " " " 6 0 1 C2 
    3099 23 13.5116 -5.01921 23.3886 441 " " " " A 70 0 0 "SER " " OG " " " 8 0 1 C2 
    3100 40 9.21754 -6.69919 23.1184 442 " " " " A 43 0 0 "GLN " " N  " " " 7 0 1 C2 
    3101 14 7.77962 -6.74737 23.3151 442 " " " " A 2 0 0 "GLN " " CA " " " 6 0 1 C2 
    3102 14 7.36705 -8.22538 23.6393 442 " " " " A 2 0 0 "GLN " " C  " " " 6 0 1 C2 
    3103 23 6.62806 -8.48847 24.6013 442 " " " " A 70 0 0 "GLN " " O  " " " 8 0 1 C2 
    3104 14 6.99145 -6.14354 22.1376 442 " " " " A 2 0 0 "GLN " " CB " " " 6 0 1 C2 
    3105 14 5.47737 -6.23939 22.2481 442 " " " " A 2 0 0 "GLN " " CG " " " 6 0 1 C2 
    3106 14 4.85338 -5.24457 23.2303 442 " " " " A 2 0 0 "GLN " " CD " " " 6 0 1 C2 
    3107 23 5.02613 -4.01933 23.2336 442 " " " " A 70 0 0 "GLN " " OE1" " " 8 0 1 C2 
    3108 40 4.04455 -5.81035 24.0698 442 " " " " A 43 0 0 "GLN " " NE2" " " 7 0 1 C2 
    3109 40 7.88191 -9.19485 22.866 443 " " " " A 43 0 0 "GLU " " N  " " " 7 0 1 C2 
    3110 14 7.67922 -10.6492 23.0732 443 " " " " A 2 0 0 "GLU " " CA " " " 6 0 1 C2 
    3111 14 8.36525 -11.0579 24.3765 443 " " " " A 2 0 0 "GLU " " C  " " " 6 0 1 C2 
    3112 23 7.69762 -11.8779 25.0684 443 " " " " A 70 0 0 "GLU " " O  " " " 8 0 1 C2 
    3113 14 8.36054 -11.3276 21.8812 443 " " " " A 2 0 0 "GLU " " CB " " " 6 0 1 C2 
    3114 14 7.74367 -11.079 20.5188 443 " " " " A 2 0 0 "GLU " " CG " " " 6 0 1 C2 
    3115 14 6.6512 -11.9815 19.9981 443 " " " " A 2 0 0 "GLU " " CD " " " 6 0 1 C2 
    3116 23 6.1861 -11.7559 18.9135 443 " " " " A 70 0 0 "GLU " " OE1" " " 8 0 1 C2 
    3117 23 6.19794 -12.9561 20.6294 443 " " " " A 70 0 0 "GLU " " OE2" " " 8 0 1 C2 
    3118 40 9.47022 -10.468 24.8132 444 " " " " A 43 0 0 "GLN " " N  " " " 7 0 1 C2 
    3119 14 10.0871 -10.6593 26.1347 444 " " " " A 2 0 0 "GLN " " CA " " " 6 0 1 C2 
    3120 14 9.11829 -10.298 27.2778 444 " " " " A 2 0 0 "GLN " " C  " " " 6 0 1 C2 
    3121 23 8.80681 -11.0523 28.2091 444 " " " " A 70 0 0 "GLN " " O  " " " 8 0 1 C2 
    3122 14 11.5092 -10.021 26.2156 444 " " " " A 2 0 0 "GLN " " CB " " " 6 0 1 C2 
    3123 14 12.2034 -10.2809 27.5617 444 " " " " A 2 0 0 "GLN " " CG " " " 6 0 1 C2 
    3124 14 13.5977 -9.71849 27.6416 444 " " " " A 2 0 0 "GLN " " CD " " " 6 0 1 C2 
    3125 23 13.8087 -8.6917 27.0052 444 " " " " A 70 0 0 "GLN " " OE1" " " 8 0 1 C2 
    3126 40 14.55 -10.3741 28.3784 444 " " " " A 43 0 0 "GLN " " NE2" " " 7 0 1 C2 
    3127 40 8.45184 -9.1429 27.078 445 " " " " A 43 0 0 "PHE " " N  " " " 7 0 1 C2 
    3128 14 7.70859 -8.52812 28.1164 445 " " " " A 2 0 0 "PHE " " CA " " " 6 0 1 C2 
    3129 14 6.4024 -9.22462 28.3296 445 " " " " A 2 0 0 "PHE " " C  " " " 6 0 1 C2 
    3130 23 6.24248 -9.72222 29.4745 445 " " " " A 70 0 0 "PHE " " O  " " " 8 0 1 C2 
    3131 14 7.522 -7.08737 27.6512 445 " " " " A 2 0 0 "PHE " " CB " " " 6 0 1 C2 
    3132 14 6.5287 -6.1752 28.4399 445 " " " " A 2 0 0 "PHE " " CG " " " 6 0 1 C2 
    3133 14 6.97119 -5.3943 29.5247 445 " " " " A 2 0 0 "PHE " " CD1" " " 6 0 1 C2 
    3134 14 5.15357 -6.07899 28.1042 445 " " " " A 2 0 0 "PHE " " CD2" " " 6 0 1 C2 
    3135 14 6.0643 -4.56663 30.2311 445 " " " " A 2 0 0 "PHE " " CE1" " " 6 0 1 C2 
    3136 14 4.27333 -5.19517 28.802 445 " " " " A 2 0 0 "PHE " " CE2" " " 6 0 1 C2 
    3137 14 4.68872 -4.44165 29.8967 445 " " " " A 2 0 0 "PHE " " CZ " " " 6 0 1 C2 
    3138 40 5.66142 -9.52402 27.2864 446 " " " " A 43 0 0 "ASP " " N  " " " 7 0 1 C2 
    3139 14 4.51335 -10.4513 27.1922 446 " " " " A 2 0 0 "ASP " " CA " " " 6 0 1 C2 
    3140 14 4.77097 -11.8816 27.7002 446 " " " " A 2 0 0 "ASP " " C  " " " 6 0 1 C2 
    3141 23 3.80367 -12.5065 28.1992 446 " " " " A 70 0 0 "ASP " " O  " " " 8 0 1 C2 
    3142 14 3.76332 -10.3321 25.7665 446 " " " " A 2 0 0 "ASP " " CB " " " 6 0 1 C2 
    3143 14 3.00453 -8.96665 25.5316 446 " " " " A 2 0 0 "ASP " " CG " " " 6 0 1 C2 
    3144 23 2.28089 -8.42313 26.4002 446 " " " " A 70 0 0 "ASP " " OD1" " " 8 0 1 C2 
    3145 23 3.15041 -8.5005 24.3729 446 " " " " A 70 0 0 "ASP " " OD2" " " 8 0 1 C2 
    3146 40 6.00764 -12.3892 27.6476 447 " " " " A 43 0 0 "LYS " " N  " " " 7 0 1 C2 
    3147 14 6.32752 -13.7349 28.0802 447 " " " " A 2 0 0 "LYS " " CA " " " 6 0 1 C2 
    3148 14 6.73039 -13.751 29.5764 447 " " " " A 2 0 0 "LYS " " C  " " " 6 0 1 C2 
    3149 23 6.38769 -14.6883 30.2124 447 " " " " A 70 0 0 "LYS " " O  " " " 8 0 1 C2 
    3150 14 7.59168 -14.3116 27.2882 447 " " " " A 2 0 0 "LYS " " CB " " " 6 0 1 C2 
    3151 14 7.20542 -14.9535 25.9051 447 " " " " A 2 0 0 "LYS " " CG " " " 6 0 1 C2 
    3152 14 8.40993 -15.1676 24.9518 447 " " " " A 2 0 0 "LYS " " CD " " " 6 0 1 C2 
    3153 14 7.82841 -15.3434 23.5029 447 " " " " A 2 0 0 "LYS " " CE " " " 6 0 1 C2 
    3154 40 8.98584 -15.648 22.633 447 " " " " A 43 0 0 "LYS " " NZ " " " 7 0 1 C2 
    3155 40 7.40567 -12.6677 29.9989 448 " " " " A 43 0 0 "LEU " " N  " " " 7 0 1 C2 
    3156 14 7.80281 -12.5653 31.4056 448 " " " " A 2 0 0 "LEU " " CA " " " 6 0 1 C2 
    3157 14 6.67528 -12.0922 32.2754 448 " " " " A 2 0 0 "LEU " " C  " " " 6 0 1 C2 
    3158 23 6.40667 -12.5837 33.3787 448 " " " " A 70 0 0 "LEU " " O  " " " 8 0 1 C2 
    3159 14 8.84551 -11.4045 31.4702 448 " " " " A 2 0 0 "LEU " " CB " " " 6 0 1 C2 
    3160 14 10.1713 -11.8403 31.0926 448 " " " " A 2 0 0 "LEU " " CG " " " 6 0 1 C2 
    3161 14 11.1591 -10.6345 31.2917 448 " " " " A 2 0 0 "LEU " " CD1" " " 6 0 1 C2 
    3162 14 10.7462 -13.1004 31.8645 448 " " " " A 2 0 0 "LEU " " CD2" " " 6 0 1 C2 
    3163 40 6.02234 -11.0671 31.7668 449 " " " " A 43 0 0 "PHE " " N  " " " 7 0 1 C2 
    3164 14 4.87478 -10.3339 32.3637 449 " " " " A 2 0 0 "PHE " " CA " " " 6 0 1 C2 
    3165 14 3.62214 -10.3238 31.3652 449 " " " " A 2 0 0 "PHE " " C  " " " 6 0 1 C2 
    3166 23 3.33053 -9.23974 30.841 449 " " " " A 70 0 0 "PHE " " O  " " " 8 0 1 C2 
    3167 14 5.25951 -8.87234 32.6319 449 " " " " A 2 0 0 "PHE " " CB " " " 6 0 1 C2 
    3168 14 6.42687 -8.64591 33.5896 449 " " " " A 2 0 0 "PHE " " CG " " " 6 0 1 C2 
    3169 14 6.38832 -8.97318 34.96 449 " " " " A 2 0 0 "PHE " " CD1" " " 6 0 1 C2 
    3170 14 7.65761 -8.17558 33.1271 449 " " " " A 2 0 0 "PHE " " CD2" " " 6 0 1 C2 
    3171 14 7.47367 -8.73167 35.8276 449 " " " " A 2 0 0 "PHE " " CE1" " " 6 0 1 C2 
    3172 14 8.80112 -8.02252 33.9512 449 " " " " A 2 0 0 "PHE " " CE2" " " 6 0 1 C2 
    3173 14 8.68746 -8.24737 35.3288 449 " " " " A 2 0 0 "PHE " " CZ " " " 6 0 1 C2 
    3174 40 2.79469 -11.418 31.2298 450 " " " " A 43 0 0 "PRO " " N  " " " 7 0 1 C2 
    3175 14 1.61406 -11.4022 30.3349 450 " " " " A 2 0 0 "PRO " " CA " " " 6 0 1 C2 
    3176 14 0.350256 -10.5713 30.7897 450 " " " " A 2 0 0 "PRO " " C  " " " 6 0 1 C2 
    3177 23 -0.432048 -10.2268 29.9082 450 " " " " A 70 0 0 "PRO " " O  " " " 8 0 1 C2 
    3178 14 1.25751 -12.8705 30.2028 450 " " " " A 2 0 0 "PRO " " CB " " " 6 0 1 C2 
    3179 14 1.69785 -13.545 31.5036 450 " " " " A 2 0 0 "PRO " " CG " " " 6 0 1 C2 
    3180 14 2.91216 -12.7014 31.913 450 " " " " A 2 0 0 "PRO " " CD " " " 6 0 1 C2 
    3181 40 0.105897 -10.3528 32.0429 451 " " " " A 43 0 0 "GLY " " N  " " " 7 0 1 C2 
    3182 14 -1.0768 -9.72007 32.5812 451 " " " " A 2 0 0 "GLY " " CA " " " 6 0 1 C2 
    3183 14 -1.19071 -8.1396 32.3836 451 " " " " A 2 0 0 "GLY " " C  " " " 6 0 1 C2 
    3184 23 -1.87356 -7.53381 33.1424 451 " " " " A 70 0 0 "GLY " " O  " " " 8 0 1 C2 
    3185 40 -0.427794 -7.52101 31.5006 452 " " " " A 43 0 0 "PHE " " N  " " " 7 0 1 C2 
    3186 14 -0.423298 -6.09204 31.3683 452 " " " " A 2 0 0 "PHE " " CA " " " 6 0 1 C2 
    3187 14 -0.726281 -5.47378 29.9997 452 " " " " A 2 0 0 "PHE " " C  " " " 6 0 1 C2 
    3188 23 -0.744207 -4.24563 29.903 452 " " " " A 70 0 0 "PHE " " O  " " " 8 0 1 C2 
    3189 14 0.919843 -5.64918 31.8713 452 " " " " A 2 0 0 "PHE " " CB " " " 6 0 1 C2 
    3190 14 1.13736 -5.6361 33.3418 452 " " " " A 2 0 0 "PHE " " CG " " " 6 0 1 C2 
    3191 14 1.6339 -6.79642 34.02 452 " " " " A 2 0 0 "PHE " " CD1" " " 6 0 1 C2 
    3192 14 0.745687 -4.46854 33.9906 452 " " " " A 2 0 0 "PHE " " CD2" " " 6 0 1 C2 
    3193 14 1.85355 -6.66689 35.4246 452 " " " " A 2 0 0 "PHE " " CE1" " " 6 0 1 C2 
    3194 14 1.11302 -4.28377 35.3617 452 " " " " A 2 0 0 "PHE " " CE2" " " 6 0 1 C2 
    3195 14 1.65779 -5.38195 36.0296 452 " " " " A 2 0 0 "PHE " " CZ " " " 6 0 1 C2 
    3196 40 -0.963874 -6.27886 29.0047 453 " " " " A 43 0 0 "ARG " " N  " " " 7 0 1 C2 
    3197 14 -1.39834 -5.91554 27.6291 453 " " " " A 2 0 0 "ARG " " CA " " " 6 0 1 C2 
    3198 14 -2.77479 -6.47763 27.4142 453 " " " " A 2 0 0 "ARG " " C  " " " 6 0 1 C2 
    3199 23 -2.95412 -7.46105 26.6581 453 " " " " A 70 0 0 "ARG " " O  " " " 8 0 1 C2 
    3200 14 -0.344398 -6.38572 26.6048 453 " " " " A 2 0 0 "ARG " " CB " " " 6 0 1 C2 
    3201 14 -0.590983 -5.99093 25.0812 453 " " " " A 2 0 0 "ARG " " CG " " " 6 0 1 C2 
    3202 14 0.54692 -6.54258 24.147 453 " " " " A 2 0 0 "ARG " " CD " " " 6 0 1 C2 
    3203 40 0.318739 -6.31883 22.7459 453 " " " " A 43 0 0 "ARG " " NE " " " 7 0 1 C2 
    3204 14 0.943734 -7.01215 21.7477 453 " " " " A 2 0 0 "ARG " " CZ " " " 6 0 1 C2 
    3205 40 1.83655 -7.82802 22.0799 453 " " " " A 43 0 0 "ARG " " NH1" " " 7 0 1 C2 
    3206 40 0.664496 -6.8472 20.4495 453 " " " " A 43 0 0 "ARG " " NH2" " " 7 0 1 C2 
    3207 40 -3.86317 -5.91479 28.1159 454 " " " " A 43 0 0 "THR " " N  " " " 7 0 1 C2 
    3208 14 -5.25462 -6.30711 27.9365 454 " " " " A 2 0 0 "THR " " CA " " " 6 0 1 C2 
    3209 14 -5.87051 -5.85051 26.5957 454 " " " " A 2 0 0 "THR " " C  " " " 6 0 1 C2 
    3210 23 -5.31214 -4.98868 25.8741 454 " " " " A 70 0 0 "THR " " O  " " " 8 0 1 C2 
    3211 14 -6.11586 -5.82477 29.1405 454 " " " " A 2 0 0 "THR " " CB " " " 6 0 1 C2 
    3212 23 -5.98999 -4.43757 29.3365 454 " " " " A 70 0 0 "THR " " OG1" " " 8 0 1 C2 
    3213 14 -5.49451 -6.33474 30.411 454 " " " " A 2 0 0 "THR " " CG2" " " 6 0 1 C2 
    3214 40 -6.96599 -6.52912 26.2729 455 " " " " A 43 0 0 "GLU " " N  " " " 7 0 1 C2 
    3215 14 -7.69059 -6.40296 25.0166 455 " " " " A 2 0 0 "GLU " " CA " " " 6 0 1 C2 
    3216 14 -9.25223 -6.59963 25.209 455 " " " " A 2 0 0 "GLU " " C  " " " 6 0 1 C2 
    3217 23 -9.78627 -7.65675 24.916 455 " " " " A 70 0 0 "GLU " " O  " " " 8 0 1 C2 
    3218 14 -6.89978 -7.18916 23.973 455 " " " " A 2 0 0 "GLU " " CB " " " 6 0 1 C2 
    3219 14 -7.40935 -7.18461 22.5004 455 " " " " A 2 0 0 "GLU " " CG " " " 6 0 1 C2 
    3220 14 -6.54846 -7.94577 21.5404 455 " " " " A 2 0 0 "GLU " " CD " " " 6 0 1 C2 
    3221 23 -5.94527 -7.28769 20.6737 455 " " " " A 70 0 0 "GLU " " OE1" " " 8 0 1 C2 
    3222 23 -6.45458 -9.15529 21.7058 455 " " " " A 70 0 0 "GLU " " OE2" " " 8 0 1 C2 
    3223 40 -9.91287 -5.60755 25.803 456 " " " " A 43 0 0 "PRO " " N  " " " 7 0 1 C2 
    3224 14 -11.3925 -5.68185 26.0396 456 " " " " A 2 0 0 "PRO " " CA " " " 6 0 1 C2 
    3225 14 -12.3009 -5.58816 24.7983 456 " " " " A 2 0 0 "PRO " " C  " " " 6 0 1 C2 
    3226 23 -12.0262 -4.9514 23.7661 456 " " " " A 70 0 0 "PRO " " O  " " " 8 0 1 C2 
    3227 14 -11.742 -4.43599 26.9377 456 " " " " A 2 0 0 "PRO " " CB " " " 6 0 1 C2 
    3228 14 -10.5747 -3.5212 26.6958 456 " " " " A 2 0 0 "PRO " " CG " " " 6 0 1 C2 
    3229 14 -9.35539 -4.43587 26.3794 456 " " " " A 2 0 0 "PRO " " CD " " " 6 0 1 C2 
    3230 40 -13.5686 -5.94756 25.0327 457 " " " " A 43 0 0 "LEU " " N  " " " 7 0 1 C2 
    3231 14 -14.7193 -5.39237 24.2774 457 " " " " A 2 0 0 "LEU " " CA " " " 6 0 1 C2 
    3232 14 -15.4864 -4.51411 25.3022 457 " " " " A 2 0 0 "LEU " " C  " " " 6 0 1 C2 
    3233 23 -15.36 -4.84963 26.4896 457 " " " " A 70 0 0 "LEU " " O  " " " 8 0 1 C2 
    3234 14 -15.7389 -6.52879 23.8748 457 " " " " A 2 0 0 "LEU " " CB " " " 6 0 1 C2 
    3235 14 -15.4794 -7.16441 22.4273 457 " " " " A 2 0 0 "LEU " " CG " " " 6 0 1 C2 
    3236 14 -14.0911 -7.88885 22.3817 457 " " " " A 2 0 0 "LEU " " CD1" " " 6 0 1 C2 
    3237 14 -16.6392 -8.18481 22.1273 457 " " " " A 2 0 0 "LEU " " CD2" " " 6 0 1 C2 
    3238 40 -15.9371 -3.29881 24.8095 458 " " " " A 43 0 0 "THR " " N  " " " 7 0 1 C2 
    3239 14 -16.5448 -2.11972 25.4629 458 " " " " A 2 0 0 "THR " " CA " " " 6 0 1 C2 
    3240 14 -17.998 -2.16151 24.9948 458 " " " " A 2 0 0 "THR " " C  " " " 6 0 1 C2 
    3241 23 -18.2751 -2.38373 23.7917 458 " " " " A 70 0 0 "THR " " O  " " " 8 0 1 C2 
    3242 14 -15.82 -0.756366 25.1821 458 " " " " A 2 0 0 "THR " " CB " " " 6 0 1 C2 
    3243 23 -15.7528 -0.538104 23.7407 458 " " " " A 70 0 0 "THR " " OG1" " " 8 0 1 C2 
    3244 14 -14.4757 -0.702879 25.8667 458 " " " " A 2 0 0 "THR " " CG2" " " 6 0 1 C2 
    3245 40 -18.903 -1.99018 25.9139 459 " " " " A 43 0 0 "LEU " " N  " " " 7 0 1 C2 
    3246 14 -20.2163 -1.37555 25.6498 459 " " " " A 2 0 0 "LEU " " CA " " " 6 0 1 C2 
    3247 14 -20.1883 0.0624381 26.0353 459 " " " " A 2 0 0 "LEU " " C  " " " 6 0 1 C2 
    3248 23 -19.8662 0.374032 27.2001 459 " " " " A 70 0 0 "LEU " " O  " " " 8 0 1 C2 
    3249 14 -21.3179 -2.08971 26.5146 459 " " " " A 2 0 0 "LEU " " CB " " " 6 0 1 C2 
    3250 14 -21.8904 -3.41009 26.0224 459 " " " " A 2 0 0 "LEU " " CG " " " 6 0 1 C2 
    3251 14 -22.3207 -4.21158 27.2766 459 " " " " A 2 0 0 "LEU " " CD1" " " 6 0 1 C2 
    3252 14 -23.0394 -3.22111 25.1091 459 " " " " A 2 0 0 "LEU " " CD2" " " 6 0 1 C2 
    3253 40 -20.5362 0.953265 25.1248 460 " " " " A 43 0 0 "VAL " " N  " " " 7 0 1 C2 
    3254 14 -20.5033 2.40202 25.32 460 " " " " A 2 0 0 "VAL " " CA " " " 6 0 1 C2 
    3255 14 -21.9347 2.9348 25.0577 460 " " " " A 2 0 0 "VAL " " C  " " " 6 0 1 C2 
    3256 23 -22.4435 2.85979 23.9523 460 " " " " A 70 0 0 "VAL " " O  " " " 8 0 1 C2 
    3257 14 -19.3848 2.92201 24.4148 460 " " " " A 2 0 0 "VAL " " CB " " " 6 0 1 C2 
    3258 14 -19.3398 4.50271 24.4653 460 " " " " A 2 0 0 "VAL " " CG1" " " 6 0 1 C2 
    3259 14 -17.974 2.32918 24.7066 460 " " " " A 2 0 0 "VAL " " CG2" " " 6 0 1 C2 
    3260 40 -22.5416 3.34464 26.105 461 " " " " A 43 0 0 "MET " " N  " " " 7 0 1 C2 
    3261 14 -23.9078 3.76847 26.1957 461 " " " " A 2 0 0 "MET " " CA " " " 6 0 1 C2 
    3262 14 -24.0267 5.29379 26.3382 461 " " " " A 2 0 0 "MET " " C  " " " 6 0 1 C2 
    3263 23 -23.665 5.91627 27.3537 461 " " " " A 70 0 0 "MET " " O  " " " 8 0 1 C2 
    3264 14 -24.4796 3.16887 27.5274 461 " " " " A 2 0 0 "MET " " CB " " " 6 0 1 C2 
    3265 14 -24.5669 1.63155 27.6477 461 " " " " A 2 0 0 "MET " " CG " " " 6 0 1 C2 
    3266 52 -24.8685 1.05046 29.3231 461 " " " " A 13 0 0 "MET " " SD " " " 16 0 1 C2 
    3267 14 -23.2094 1.12366 29.9249 461 " " " " A 2 0 0 "MET " " CE " " " 6 0 1 C2 
    3268 40 -24.3653 5.95172 25.2099 462 " " " " A 43 0 0 "LYS " " N  " " " 7 0 1 C2 
    3269 14 -24.5295 7.45823 25.1128 462 " " " " A 2 0 0 "LYS " " CA " " " 6 0 1 C2 
    3270 14 -25.9772 7.8324 25.0722 462 " " " " A 2 0 0 "LYS " " C  " " " 6 0 1 C2 
    3271 23 -26.7776 7.34946 24.2343 462 " " " " A 70 0 0 "LYS " " O  " " " 8 0 1 C2 
    3272 14 -23.78 8.05624 23.8516 462 " " " " A 2 0 0 "LYS " " CB " " " 6 0 1 C2 
    3273 14 -24.0107 9.53407 23.6493 462 " " " " A 2 0 0 "LYS " " CG " " " 6 0 1 C2 
    3274 14 -22.9791 10.3049 22.8488 462 " " " " A 2 0 0 "LYS " " CD " " " 6 0 1 C2 
    3275 14 -23.5895 11.5565 22.2401 462 " " " " A 2 0 0 "LYS " " CE " " " 6 0 1 C2 
    3276 40 -22.546 12.5303 21.8244 462 " " " " A 43 0 0 "LYS " " NZ " " " 7 0 1 C2 
    3277 40 -26.4795 8.76384 25.9214 463 " " " " A 43 0 0 "ARG " " N  " " " 7 0 1 C2 
    3278 14 -27.8329 9.1984 25.9201 463 " " " " A 2 0 0 "ARG " " CA " " " 6 0 1 C2 
    3279 14 -28.0862 10.2175 24.8434 463 " " " " A 2 0 0 "ARG " " C  " " " 6 0 1 C2 
    3280 23 -27.2163 10.9053 24.2882 463 " " " " A 70 0 0 "ARG " " O  " " " 8 0 1 C2 
    3281 14 -28.1962 9.90201 27.2406 463 " " " " A 2 0 0 "ARG " " CB " " " 6 0 1 C2 
    3282 14 -29.6163 9.62288 27.6369 463 " " " " A 2 0 0 "ARG " " CG " " " 6 0 1 C2 
    3283 14 -30.0502 10.313 29.0563 463 " " " " A 2 0 0 "ARG " " CD " " " 6 0 1 C2 
    3284 40 -31.331 9.77082 29.3882 463 " " " " A 43 0 0 "ARG " " NE " " " 7 0 1 C2 
    3285 14 -31.7919 9.33343 30.5595 463 " " " " A 2 0 0 "ARG " " CZ " " " 6 0 1 C2 
    3286 40 -33.0172 8.73443 30.7399 463 " " " " A 43 0 0 "ARG " " NH1" " " 7 0 1 C2 
    3287 40 -31.0802 9.51784 31.6851 463 " " " " A 43 0 0 "ARG " " NH2" " " 7 0 1 C2 
    3288 40 -29.3409 10.3203 24.4358 464 " " " " A 43 0 0 "GLU " " N  " " " 7 0 1 C2 
    3289 14 -29.7877 11.1148 23.2897 464 " " " " A 2 0 0 "GLU " " CA " " " 6 0 1 C2 
    3290 14 -29.9603 12.5927 23.7052 464 " " " " A 2 0 0 "GLU " " C  " " " 6 0 1 C2 
    3291 23 -29.6554 13.4162 22.8397 464 " " " " A 70 0 0 "GLU " " O  " " " 8 0 1 C2 
    3292 14 -31.1395 10.6325 22.6887 464 " " " " A 2 0 0 "GLU " " CB " " " 6 0 1 C2 
    3293 14 -31.0587 9.30738 21.9093 464 " " " " A 2 0 0 "GLU " " CG " " " 6 0 1 C2 
    3294 14 -30.5614 9.53382 20.503 464 " " " " A 2 0 0 "GLU " " CD " " " 6 0 1 C2 
    3295 23 -29.3833 9.82496 20.3592 464 " " " " A 70 0 0 "GLU " " OE1" " " 8 0 1 C2 
    3296 23 -31.3184 9.34811 19.5496 464 " " " " A 70 0 0 "GLU " " OE2" " " 8 0 1 C2 
    3297 40 -30.3181 12.9042 24.962 465 " " " " A 43 0 0 "ASP " " N  " " " 7 0 1 C2 
    3298 14 -30.3795 14.1908 25.6628 465 " " " " A 2 0 0 "ASP " " CA " " " 6 0 1 C2 
    3299 14 -29.5483 14.0093 26.9586 465 " " " " A 2 0 0 "ASP " " C  " " " 6 0 1 C2 
    3300 23 -29.2239 12.8901 27.4142 465 " " " " A 70 0 0 "ASP " " O  " " " 8 0 1 C2 
    3301 14 -31.8324 14.5522 25.901 465 " " " " A 2 0 0 "ASP " " CB " " " 6 0 1 C2 
    3302 14 -32.6129 13.648 26.8261 465 " " " " A 2 0 0 "ASP " " CG " " " 6 0 1 C2 
    3303 23 -32.8756 14.0944 27.9593 465 " " " " A 70 0 0 "ASP " " OD1" " " 8 0 1 C2 
    3304 23 -33.0267 12.5961 26.3259 465 " " " " A 70 0 0 "ASP " " OD2" " " 8 0 1 C2 
    3305 40 -29.1124 15.2113 27.4435 466 " " " " A 43 0 0 "GLY " " N  " " " 7 0 1 C2 
    3306 14 -28.0208 15.479 28.3544 466 " " " " A 2 0 0 "GLY " " CA " " " 6 0 1 C2 
    3307 14 -28.0862 14.9886 29.7815 466 " " " " A 2 0 0 "GLY " " C  " " " 6 0 1 C2 
    3308 23 -27.1124 15.203 30.4736 466 " " " " A 70 0 0 "GLY " " O  " " " 8 0 1 C2 
    3309 40 -29.0956 14.1547 30.164 467 " " " " A 43 0 0 "GLU " " N  " " " 7 0 1 C2 
    3310 14 -29.2154 13.5991 31.4604 467 " " " " A 2 0 0 "GLU " " CA " " " 6 0 1 C2 
    3311 14 -28.2011 12.459 31.6881 467 " " " " A 2 0 0 "GLU " " C  " " " 6 0 1 C2 
    3312 23 -27.7416 11.8942 30.6832 467 " " " " A 70 0 0 "GLU " " O  " " " 8 0 1 C2 
    3313 14 -30.6086 13.0597 31.7171 467 " " " " A 2 0 0 "GLU " " CB " " " 6 0 1 C2 
    3314 14 -31.7997 13.9912 31.4165 467 " " " " A 2 0 0 "GLU " " CG " " " 6 0 1 C2 
    3315 14 -31.7224 15.3234 32.1122 467 " " " " A 2 0 0 "GLU " " CD " " " 6 0 1 C2 
    3316 23 -31.6433 15.2892 33.3497 467 " " " " A 70 0 0 "GLU " " OE1" " " 8 0 1 C2 
    3317 23 -31.5841 16.3816 31.4611 467 " " " " A 70 0 0 "GLU " " OE2" " " 8 0 1 C2 
    3318 40 -27.758 12.1852 32.9461 468 " " " " A 43 0 0 "PRO " " N  " " " 7 0 1 C2 
    3319 14 -26.6267 11.2812 33.3812 468 " " " " A 2 0 0 "PRO " " CA " " " 6 0 1 C2 
    3320 14 -27.0096 9.76742 33.1282 468 " " " " A 2 0 0 "PRO " " C  " " " 6 0 1 C2 
    3321 23 -28.232 9.50612 33.1759 468 " " " " A 70 0 0 "PRO " " O  " " " 8 0 1 C2 
    3322 14 -26.348 11.657 34.8792 468 " " " " A 2 0 0 "PRO " " CB " " " 6 0 1 C2 
    3323 14 -27.6755 12.169 35.4071 468 " " " " A 2 0 0 "PRO " " CG " " " 6 0 1 C2 
    3324 14 -28.3614 12.7415 34.1455 468 " " " " A 2 0 0 "PRO " " CD " " " 6 0 1 C2 
    3325 40 -26.0476 8.92857 32.8359 469 " " " " A 43 0 0 "ILE " " N  " " " 7 0 1 C2 
    3326 14 -26.3649 7.54118 32.8889 469 " " " " A 2 0 0 "ILE " " CA " " " 6 0 1 C2 
    3327 14 -26.2679 6.95585 34.371 469 " " " " A 2 0 0 "ILE " " C  " " " 6 0 1 C2 
    3328 23 -25.3107 7.34148 35.1277 469 " " " " A 70 0 0 "ILE " " O  " " " 8 0 1 C2 
    3329 14 -25.3774 6.79743 31.9123 469 " " " " A 2 0 0 "ILE " " CB " " " 6 0 1 C2 
    3330 14 -25.2892 7.21942 30.4163 469 " " " " A 2 0 0 "ILE " " CG1" " " 6 0 1 C2 
    3331 14 -25.4499 5.29925 31.9162 469 " " " " A 2 0 0 "ILE " " CG2" " " 6 0 1 C2 
    3332 14 -26.486 6.81216 29.5888 469 " " " " A 2 0 0 "ILE " " CD1" " " 6 0 1 C2 
    3333 40 -27.3078 6.22681 34.817 470 " " " " A 43 0 0 "THR " " N  " " " 7 0 1 C2 
    3334 14 -27.5493 5.79632 36.1958 470 " " " " A 2 0 0 "THR " " CA " " " 6 0 1 C2 
    3335 14 -27.7675 4.25529 36.159 470 " " " " A 2 0 0 "THR " " C  " " " 6 0 1 C2 
    3336 23 -28.112 3.63383 35.1487 470 " " " " A 70 0 0 "THR " " O  " " " 8 0 1 C2 
    3337 14 -28.7368 6.70724 36.7156 470 " " " " A 2 0 0 "THR " " CB " " " 6 0 1 C2 
    3338 23 -29.9468 6.33986 36.1089 470 " " " " A 70 0 0 "THR " " OG1" " " 8 0 1 C2 
    3339 14 -28.6413 8.20744 36.6372 470 " " " " A 2 0 0 "THR " " CG2" " " 6 0 1 C2 
    3340 40 -27.3685 3.65255 37.2529 471 " " " " A 43 0 0 "ASP " " N  " " " 7 0 1 C2 
    3341 14 -27.1631 2.22432 37.6086 471 " " " " A 2 0 0 "ASP " " CA " " " 6 0 1 C2 
    3342 14 -28.3055 1.38838 37.0509 471 " " " " A 2 0 0 "ASP " " C  " " " 6 0 1 C2 
    3343 23 -28.0318 0.346564 36.5027 471 " " " " A 70 0 0 "ASP " " O  " " " 8 0 1 C2 
    3344 14 -27.1061 2.00553 39.1131 471 " " " " A 2 0 0 "ASP " " CB " " " 6 0 1 C2 
    3345 14 -25.7422 2.31589 39.7532 471 " " " " A 2 0 0 "ASP " " CG " " " 6 0 1 C2 
    3346 23 -24.7581 1.60779 39.4373 471 " " " " A 70 0 0 "ASP " " OD1" " " 8 0 1 C2 
    3347 23 -25.529 3.26857 40.6144 471 " " " " A 70 0 0 "ASP " " OD2" " " 8 0 1 C2 
    3348 40 -29.5961 1.87852 37.152 472 " " " " A 43 0 0 "ALA " " N  " " " 7 0 1 C2 
    3349 14 -30.8376 1.3032 36.6842 472 " " " " A 2 0 0 "ALA " " CA " " " 6 0 1 C2 
    3350 14 -30.9152 0.9728 35.1712 472 " " " " A 2 0 0 "ALA " " C  " " " 6 0 1 C2 
    3351 23 -31.5913 0.0105221 34.8089 472 " " " " A 70 0 0 "ALA " " O  " " " 8 0 1 C2 
    3352 14 -31.9725 2.1411 37.0981 472 " " " " A 2 0 0 "ALA " " CB " " " 6 0 1 C2 
    3353 40 -30.1427 1.75269 34.3431 473 " " " " A 43 0 0 "GLN " " N  " " " 7 0 1 C2 
    3354 14 -29.9481 1.47272 32.9608 473 " " " " A 2 0 0 "GLN " " CA " " " 6 0 1 C2 
    3355 14 -28.8393 0.439187 32.7363 473 " " " " A 2 0 0 "GLN " " C  " " " 6 0 1 C2 
    3356 23 -29.0515 -0.56936 32.0219 473 " " " " A 70 0 0 "GLN " " O  " " " 8 0 1 C2 
    3357 14 -29.54 2.67858 32.0955 473 " " " " A 2 0 0 "GLN " " CB " " " 6 0 1 C2 
    3358 14 -30.5752 3.82216 32.0019 473 " " " " A 2 0 0 "GLN " " CG " " " 6 0 1 C2 
    3359 14 -30.3871 4.93769 33.0445 473 " " " " A 2 0 0 "GLN " " CD " " " 6 0 1 C2 
    3360 23 -29.3795 5.66093 33.0254 473 " " " " A 70 0 0 "GLN " " OE1" " " 8 0 1 C2 
    3361 40 -31.398 5.10798 33.8982 473 " " " " A 43 0 0 "GLN " " NE2" " " 7 0 1 C2 
    3362 40 -27.7124 0.612667 33.5003 474 " " " " A 43 0 0 "ILE " " N  " " " 7 0 1 C2 
    3363 14 -26.4695 -0.239533 33.5197 474 " " " " A 2 0 0 "ILE " " CA " " " 6 0 1 C2 
    3364 14 -26.7642 -1.66058 33.9875 474 " " " " A 2 0 0 "ILE " " C  " " " 6 0 1 C2 
    3365 23 -26.2465 -2.68827 33.5271 474 " " " " A 70 0 0 "ILE " " O  " " " 8 0 1 C2 
    3366 14 -25.3896 0.412465 34.3551 474 " " " " A 2 0 0 "ILE " " CB " " " 6 0 1 C2 
    3367 14 -25.1762 1.97049 33.9182 474 " " " " A 2 0 0 "ILE " " CG1" " " 6 0 1 C2 
    3368 14 -24.0595 -0.329104 34.1284 474 " " " " A 2 0 0 "ILE " " CG2" " " 6 0 1 C2 
    3369 14 -24.2455 2.85424 34.7885 474 " " " " A 2 0 0 "ILE " " CD1" " " 6 0 1 C2 
    3370 40 -27.4524 -1.79623 35.1383 475 " " " " A 43 0 0 "ALA " " N  " " " 7 0 1 C2 
    3371 14 -27.8748 -3.05841 35.799 475 " " " " A 2 0 0 "ALA " " CA " " " 6 0 1 C2 
    3372 14 -28.6452 -3.94715 34.9275 475 " " " " A 2 0 0 "ALA " " C  " " " 6 0 1 C2 
    3373 23 -28.4234 -5.13285 35.0115 475 " " " " A 70 0 0 "ALA " " O  " " " 8 0 1 C2 
    3374 14 -28.5824 -2.82785 37.0822 475 " " " " A 2 0 0 "ALA " " CB " " " 6 0 1 C2 
    3375 40 -29.5175 -3.3855 34.12 476 " " " " A 43 0 0 "ASP " " N  " " " 7 0 1 C2 
    3376 14 -30.3947 -4.05846 33.114 476 " " " " A 2 0 0 "ASP " " CA " " " 6 0 1 C2 
    3377 14 -29.5847 -4.56748 31.9307 476 " " " " A 2 0 0 "ASP " " C  " " " 6 0 1 C2 
    3378 23 -29.5542 -5.73162 31.5887 476 " " " " A 70 0 0 "ASP " " O  " " " 8 0 1 C2 
    3379 14 -31.5099 -3.07522 32.5847 476 " " " " A 2 0 0 "ASP " " CB " " " 6 0 1 C2 
    3380 14 -32.3821 -3.67297 31.5652 476 " " " " A 2 0 0 "ASP " " CG " " " 6 0 1 C2 
    3381 23 -32.8532 -4.84026 31.7237 476 " " " " A 70 0 0 "ASP " " OD1" " " 8 0 1 C2 
    3382 23 -32.5573 -3.02657 30.549 476 " " " " A 70 0 0 "ASP " " OD2" " " 8 0 1 C2 
    3383 40 -28.7853 -3.62845 31.3487 477 " " " " A 43 0 0 "MET " " N  " " " 7 0 1 C2 
    3384 14 -27.6126 -3.98173 30.4975 477 " " " " A 2 0 0 "MET " " CA " " " 6 0 1 C2 
    3385 14 -26.7848 -5.12693 31.0018 477 " " " " A 2 0 0 "MET " " C  " " " 6 0 1 C2 
    3386 23 -26.76 -6.14866 30.3291 477 " " " " A 70 0 0 "MET " " O  " " " 8 0 1 C2 
    3387 14 -26.823 -2.74329 30.0671 477 " " " " A 2 0 0 "MET " " CB " " " 6 0 1 C2 
    3388 14 -25.7322 -3.09371 29.0171 477 " " " " A 2 0 0 "MET " " CG " " " 6 0 1 C2 
    3389 52 -26.4963 -3.76782 27.4601 477 " " " " A 13 0 0 "MET " " SD " " " 16 0 1 C2 
    3390 14 -27.4418 -2.27721 26.9906 477 " " " " A 2 0 0 "MET " " CE " " " 6 0 1 C2 
    3391 40 -26.1189 -5.06214 32.2025 478 " " " " A 43 0 0 "ARG " " N  " " " 7 0 1 C2 
    3392 14 -25.342 -6.22143 32.7795 478 " " " " A 2 0 0 "ARG " " CA " " " 6 0 1 C2 
    3393 14 -26.2059 -7.5348 32.9412 478 " " " " A 2 0 0 "ARG " " C  " " " 6 0 1 C2 
    3394 23 -25.7842 -8.60035 32.4474 478 " " " " A 70 0 0 "ARG " " O  " " " 8 0 1 C2 
    3395 14 -24.7622 -5.85982 34.0985 478 " " " " A 2 0 0 "ARG " " CB " " " 6 0 1 C2 
    3396 14 -23.6653 -4.74906 34.1065 478 " " " " A 2 0 0 "ARG " " CG " " " 6 0 1 C2 
    3397 14 -22.8125 -4.59329 35.3237 478 " " " " A 2 0 0 "ARG " " CD " " " 6 0 1 C2 
    3398 40 -21.7655 -3.61232 35.1801 478 " " " " A 43 0 0 "ARG " " NE " " " 7 0 1 C2 
    3399 14 -21.4918 -2.53352 35.9167 478 " " " " A 2 0 0 "ARG " " CZ " " " 6 0 1 C2 
    3400 40 -22.2808 -2.08102 36.8344 478 " " " " A 43 0 0 "ARG " " NH1" " " 7 0 1 C2 
    3401 40 -20.3784 -1.86809 35.6752 478 " " " " A 43 0 0 "ARG " " NH2" " " 7 0 1 C2 
    3402 40 -27.4437 -7.40259 33.4585 479 " " " " A 43 0 0 "ALA " " N  " " " 7 0 1 C2 
    3403 14 -28.3792 -8.54403 33.6511 479 " " " " A 2 0 0 "ALA " " CA " " " 6 0 1 C2 
    3404 14 -28.7433 -9.32335 32.3791 479 " " " " A 2 0 0 "ALA " " C  " " " 6 0 1 C2 
    3405 23 -28.9977 -10.5457 32.4642 479 " " " " A 70 0 0 "ALA " " O  " " " 8 0 1 C2 
    3406 14 -29.6583 -8.05665 34.3843 479 " " " " A 2 0 0 "ALA " " CB " " " 6 0 1 C2 
    3407 40 -28.6731 -8.6477 31.1779 480 " " " " A 43 0 0 "LYS " " N  " " " 7 0 1 C2 
    3408 14 -28.6301 -9.20795 29.848 480 " " " " A 2 0 0 "LYS " " CA " " " 6 0 1 C2 
    3409 14 -27.1508 -9.6607 29.5302 480 " " " " A 2 0 0 "LYS " " C  " " " 6 0 1 C2 
    3410 23 -27.0602 -10.8821 29.3929 480 " " " " A 70 0 0 "LYS " " O  " " " 8 0 1 C2 
    3411 14 -29.1965 -8.15879 28.7789 480 " " " " A 2 0 0 "LYS " " CB " " " 6 0 1 C2 
    3412 14 -30.7003 -8.34123 28.4604 480 " " " " A 2 0 0 "LYS " " CG " " " 6 0 1 C2 
    3413 14 -31.4707 -7.10562 27.9451 480 " " " " A 2 0 0 "LYS " " CD " " " 6 0 1 C2 
    3414 14 -31.9058 -6.2847 29.1638 480 " " " " A 2 0 0 "LYS " " CE " " " 6 0 1 C2 
    3415 40 -32.6807 -5.11417 28.8209 480 " " " " A 43 0 0 "LYS " " NZ " " " 7 0 1 C2 
    3416 40 -26.1721 -8.77332 29.3619 481 " " " " A 43 0 0 "ALA " " N  " " " 7 0 1 C2 
    3417 14 -24.7058 -8.97802 29.0161 481 " " " " A 2 0 0 "ALA " " CA " " " 6 0 1 C2 
    3418 14 -24.0755 -10.2257 29.7613 481 " " " " A 2 0 0 "ALA " " C  " " " 6 0 1 C2 
    3419 23 -23.4117 -10.9892 29.0856 481 " " " " A 70 0 0 "ALA " " O  " " " 8 0 1 C2 
    3420 14 -23.9351 -7.6752 29.0071 481 " " " " A 2 0 0 "ALA " " CB " " " 6 0 1 C2 
    3421 40 -24.2847 -10.4814 31.0283 482 " " " " A 43 0 0 "LEU " " N  " " " 7 0 1 C2 
    3422 14 -23.5971 -11.5048 31.8089 482 " " " " A 2 0 0 "LEU " " CA " " " 6 0 1 C2 
    3423 14 -23.9449 -12.9657 31.4669 482 " " " " A 2 0 0 "LEU " " C  " " " 6 0 1 C2 
    3424 23 -23.1507 -13.9192 31.6842 482 " " " " A 70 0 0 "LEU " " O  " " " 8 0 1 C2 
    3425 14 -24.0097 -11.3822 33.3082 482 " " " " A 2 0 0 "LEU " " CB " " " 6 0 1 C2 
    3426 14 -23.4256 -10.2463 34.1716 482 " " " " A 2 0 0 "LEU " " CG " " " 6 0 1 C2 
    3427 14 -24.3728 -9.82735 35.3084 482 " " " " A 2 0 0 "LEU " " CD1" " " 6 0 1 C2 
    3428 14 -22.0047 -10.5763 34.7478 482 " " " " A 2 0 0 "LEU " " CD2" " " 6 0 1 C2 
    3429 40 -25.1058 -13.1923 30.8738 483 " " " " A 43 0 0 "THR " " N  " " " 7 0 1 C2 
    3430 14 -25.7054 -14.4677 30.5333 483 " " " " A 2 0 0 "THR " " CA " " " 6 0 1 C2 
    3431 14 -25.3331 -14.9006 29.0568 483 " " " " A 2 0 0 "THR " " C  " " " 6 0 1 C2 
    3432 23 -25.3638 -16.0952 28.7687 483 " " " " A 70 0 0 "THR " " O  " " " 8 0 1 C2 
    3433 14 -27.2403 -14.3026 30.7504 483 " " " " A 2 0 0 "THR " " CB " " " 6 0 1 C2 
    3434 23 -27.7929 -13.3796 29.8819 483 " " " " A 70 0 0 "THR " " OG1" " " 8 0 1 C2 
    3435 14 -27.6348 -13.8906 32.2413 483 " " " " A 2 0 0 "THR " " CG2" " " 6 0 1 C2 
    3436 40 -24.7806 -13.985 28.2176 484 " " " " A 43 0 0 "VAL " " N  " " " 7 0 1 C2 
    3437 14 -24.0417 -14.2696 27.0083 484 " " " " A 2 0 0 "VAL " " CA " " " 6 0 1 C2 
    3438 14 -22.6872 -14.8541 27.4125 484 " " " " A 2 0 0 "VAL " " C  " " " 6 0 1 C2 
    3439 23 -21.862 -14.2457 28.1348 484 " " " " A 70 0 0 "VAL " " O  " " " 8 0 1 C2 
    3440 14 -23.7859 -12.9184 26.3025 484 " " " " A 2 0 0 "VAL " " CB " " " 6 0 1 C2 
    3441 14 -23.212 -13.1957 24.9492 484 " " " " A 2 0 0 "VAL " " CG1" " " 6 0 1 C2 
    3442 14 -25.0112 -11.985 26.2794 484 " " " " A 2 0 0 "VAL " " CG2" " " 6 0 1 C2 
    3443 40 -22.4004 -16.1283 27.0025 485 " " " " A 43 0 0 "SER " " N  " " " 7 0 1 C2 
    3444 14 -21.1646 -16.7899 27.2376 485 " " " " A 2 0 0 "SER " " CA " " " 6 0 1 C2 
    3445 14 -20.202 -16.3159 26.1705 485 " " " " A 2 0 0 "SER " " C  " " " 6 0 1 C2 
    3446 23 -20.5977 -15.929 25.0832 485 " " " " A 70 0 0 "SER " " O  " " " 8 0 1 C2 
    3447 14 -21.3367 -18.301 26.9563 485 " " " " A 2 0 0 "SER " " CB " " " 6 0 1 C2 
    3448 23 -22.086 -18.8695 27.9304 485 " " " " A 70 0 0 "SER " " OG " " " 8 0 1 C2 
    3449 40 -18.8798 -16.2791 26.5118 486 " " " " A 43 0 0 "GLY " " N  " " " 7 0 1 C2 
    3450 14 -17.7341 -15.9232 25.6638 486 " " " " A 2 0 0 "GLY " " CA " " " 6 0 1 C2 
    3451 14 -16.7821 -14.9824 26.4129 486 " " " " A 2 0 0 "GLY " " C  " " " 6 0 1 C2 
    3452 23 -15.6978 -14.6876 25.9574 486 " " " " A 70 0 0 "GLY " " O  " " " 8 0 1 C2 
    3453 40 -17.2898 -14.2707 27.5128 487 " " " " A 43 0 0 "PHE " " N  " " " 7 0 1 C2 
    3454 14 -16.5514 -13.1901 28.1922 487 " " " " A 2 0 0 "PHE " " CA " " " 6 0 1 C2 
    3455 14 -16.0251 -13.6642 29.5434 487 " " " " A 2 0 0 "PHE " " C  " " " 6 0 1 C2 
    3456 23 -16.6123 -14.4525 30.1903 487 " " " " A 70 0 0 "PHE " " O  " " " 8 0 1 C2 
    3457 14 -17.5016 -11.9985 28.4867 487 " " " " A 2 0 0 "PHE " " CB " " " 6 0 1 C2 
    3458 14 -18.1072 -11.4063 27.28 487 " " " " A 2 0 0 "PHE " " CG " " " 6 0 1 C2 
    3459 14 -17.5182 -10.3857 26.5672 487 " " " " A 2 0 0 "PHE " " CD1" " " 6 0 1 C2 
    3460 14 -19.3514 -11.8716 26.9159 487 " " " " A 2 0 0 "PHE " " CD2" " " 6 0 1 C2 
    3461 14 -18.0567 -9.8353 25.4143 487 " " " " A 2 0 0 "PHE " " CE1" " " 6 0 1 C2 
    3462 14 -19.91 -11.388 25.7529 487 " " " " A 2 0 0 "PHE " " CE2" " " 6 0 1 C2 
    3463 14 -19.3018 -10.3431 25.0099 487 " " " " A 2 0 0 "PHE " " CZ " " " 6 0 1 C2 
    3464 40 -14.8147 -13.248 29.7677 488 " " " " A 43 0 0 "THR " " N  " " " 7 0 1 C2 
    3465 14 -13.9629 -13.8348 30.7876 488 " " " " A 2 0 0 "THR " " CA " " " 6 0 1 C2 
    3466 14 -14.2239 -13.3575 32.2079 488 " " " " A 2 0 0 "THR " " C  " " " 6 0 1 C2 
    3467 23 -14.7126 -12.2433 32.3689 488 " " " " A 70 0 0 "THR " " O  " " " 8 0 1 C2 
    3468 14 -12.4514 -13.5634 30.4052 488 " " " " A 2 0 0 "THR " " CB " " " 6 0 1 C2 
    3469 23 -12.1313 -12.1985 30.0309 488 " " " " A 70 0 0 "THR " " OG1" " " 8 0 1 C2 
    3470 14 -11.9594 -14.3131 29.274 488 " " " " A 2 0 0 "THR " " CG2" " " 6 0 1 C2 
    3471 40 -14.0946 -14.1862 33.2374 489 " " " " A 43 0 0 "ASP " " N  " " " 7 0 1 C2 
    3472 14 -14.6386 -14.1403 34.6454 489 " " " " A 2 0 0 "ASP " " CA " " " 6 0 1 C2 
    3473 14 -13.5865 -14.5553 35.5607 489 " " " " A 2 0 0 "ASP " " C  " " " 6 0 1 C2 
    3474 23 -13.8048 -15.7108 36.0443 489 " " " " A 70 0 0 "ASP " " O  " " " 8 0 1 C2 
    3475 14 -16.0537 -14.8181 34.7934 489 " " " " A 2 0 0 "ASP " " CB " " " 6 0 1 C2 
    3476 14 -16.225 -16.3099 34.4407 489 " " " " A 2 0 0 "ASP " " CG " " " 6 0 1 C2 
    3477 23 -17.2868 -16.8029 34.7115 489 " " " " A 70 0 0 "ASP " " OD1" " " 8 0 1 C2 
    3478 23 -15.3969 -16.8636 33.7377 489 " " " " A 70 0 0 "ASP " " OD2" " " 8 0 1 C2 
    3479 40 -12.408 -13.8488 35.7371 490 " " " " A 43 0 0 "PRO " " N  " " " 7 0 1 C2 
    3480 14 -11.3707 -14.4714 36.5808 490 " " " " A 2 0 0 "PRO " " CA " " " 6 0 1 C2 
    3481 14 -11.5934 -14.2889 38.0802 490 " " " " A 2 0 0 "PRO " " C  " " " 6 0 1 C2 
    3482 23 -11.4095 -13.2147 38.6409 490 " " " " A 70 0 0 "PRO " " O  " " " 8 0 1 C2 
    3483 14 -10.1171 -13.8384 36.016 490 " " " " A 2 0 0 "PRO " " CB " " " 6 0 1 C2 
    3484 14 -10.5118 -12.4666 35.41 490 " " " " A 2 0 0 "PRO " " CG " " " 6 0 1 C2 
    3485 14 -11.9646 -12.6124 35.008 490 " " " " A 2 0 0 "PRO " " CD " " " 6 0 1 C2 
    3486 40 -12.0787 -15.3533 38.7074 491 " " " " A 43 0 0 "ASP " " N  " " " 7 0 1 C2 
    3487 14 -12.7751 -15.312 40.0278 491 " " " " A 2 0 0 "ASP " " CA " " " 6 0 1 C2 
    3488 14 -14.2003 -14.869 39.8691 491 " " " " A 2 0 0 "ASP " " C  " " " 6 0 1 C2 
    3489 23 -14.4269 -13.6958 40.1463 491 " " " " A 70 0 0 "ASP " " O  " " " 8 0 1 C2 
    3490 14 -11.9525 -14.593 41.0926 491 " " " " A 2 0 0 "ASP " " CB " " " 6 0 1 C2 
    3491 14 -12.5709 -14.6584 42.4957 491 " " " " A 2 0 0 "ASP " " CG " " " 6 0 1 C2 
    3492 23 -12.6307 -15.8279 43.0944 491 " " " " A 70 0 0 "ASP " " OD1" " " 8 0 1 C2 
    3493 23 -12.7408 -13.5971 43.0952 491 " " " " A 70 0 0 "ASP " " OD2" " " 8 0 1 C2 
    3494 40 -15.0745 -15.8123 39.4387 492 " " " " A 43 0 0 "ASN " " N  " " " 7 0 1 C2 
    3495 14 -16.4655 -15.4645 39.0362 492 " " " " A 2 0 0 "ASN " " CA " " " 6 0 1 C2 
    3496 14 -17.3101 -14.8942 40.1823 492 " " " " A 2 0 0 "ASN " " C  " " " 6 0 1 C2 
    3497 23 -17.4222 -15.536 41.1986 492 " " " " A 70 0 0 "ASN " " O  " " " 8 0 1 C2 
    3498 14 -17.1871 -16.7208 38.3824 492 " " " " A 2 0 0 "ASN " " CB " " " 6 0 1 C2 
    3499 14 -17.2988 -18.0254 39.2098 492 " " " " A 2 0 0 "ASN " " CG " " " 6 0 1 C2 
    3500 23 -18.1042 -18.1166 40.1101 492 " " " " A 70 0 0 "ASN " " OD1" " " 8 0 1 C2 
    3501 40 -16.5045 -19.0096 38.7674 492 " " " " A 43 0 0 "ASN " " ND2" " " 7 0 1 C2 
    3502 40 -17.7886 -13.6173 40.0501 493 " " " " A 43 0 0 "ASP " " N  " " " 7 0 1 C2 
    3503 14 -18.9136 -12.9985 40.7627 493 " " " " A 2 0 0 "ASP " " CA " " " 6 0 1 C2 
    3504 14 -19.4923 -11.8865 39.8521 493 " " " " A 2 0 0 "ASP " " C  " " " 6 0 1 C2 
    3505 23 -18.7207 -11.038 39.3285 493 " " " " A 70 0 0 "ASP " " O  " " " 8 0 1 C2 
    3506 14 -18.6386 -12.5392 42.1964 493 " " " " A 2 0 0 "ASP " " CB " " " 6 0 1 C2 
    3507 14 -19.3039 -11.216 42.731 493 " " " " A 2 0 0 "ASP " " CG " " " 6 0 1 C2 
    3508 23 -18.7006 -10.5014 43.5642 493 " " " " A 70 0 0 "ASP " " OD1" " " 8 0 1 C2 
    3509 23 -20.5247 -11.0655 42.461 493 " " " " A 70 0 0 "ASP " " OD2" " " 8 0 1 C2 
    3510 40 -20.8102 -11.89 39.5826 494 " " " " A 43 0 0 "PRO " " N  " " " 7 0 1 C2 
    3511 14 -21.516 -10.9359 38.6634 494 " " " " A 2 0 0 "PRO " " CA " " " 6 0 1 C2 
    3512 14 -21.4483 -9.488 39.0475 494 " " " " A 2 0 0 "PRO " " C  " " " 6 0 1 C2 
    3513 23 -21.8808 -8.73825 38.2222 494 " " " " A 70 0 0 "PRO " " O  " " " 8 0 1 C2 
    3514 14 -22.963 -11.4803 38.5614 494 " " " " A 2 0 0 "PRO " " CB " " " 6 0 1 C2 
    3515 14 -23.1468 -12.2204 39.8762 494 " " " " A 2 0 0 "PRO " " CG " " " 6 0 1 C2 
    3516 14 -21.7977 -12.7797 40.2189 494 " " " " A 2 0 0 "PRO " " CD " " " 6 0 1 C2 
    3517 40 -20.9763 -9.18395 40.2908 495 " " " " A 43 0 0 "GLU " " N  " " " 7 0 1 C2 
    3518 14 -20.9024 -7.82278 40.7901 495 " " " " A 2 0 0 "GLU " " CA " " " 6 0 1 C2 
    3519 14 -19.722 -7.0242 40.1698 495 " " " " A 2 0 0 "GLU " " C  " " " 6 0 1 C2 
    3520 23 -19.8191 -5.78469 39.9846 495 " " " " A 70 0 0 "GLU " " O  " " " 8 0 1 C2 
    3521 14 -20.6641 -7.88911 42.352 495 " " " " A 2 0 0 "GLU " " CB " " " 6 0 1 C2 
    3522 14 -21.0097 -6.60648 43.1207 495 " " " " A 2 0 0 "GLU " " CG " " " 6 0 1 C2 
    3523 14 -22.4244 -6.06272 42.8016 495 " " " " A 2 0 0 "GLU " " CD " " " 6 0 1 C2 
    3524 23 -22.6902 -4.85775 42.6693 495 " " " " A 70 0 0 "GLU " " OE1" " " 8 0 1 C2 
    3525 23 -23.2995 -6.98456 42.8736 495 " " " " A 70 0 0 "GLU " " OE2" " " 8 0 1 C2 
    3526 40 -18.6517 -7.80368 39.8981 496 " " " " A 43 0 0 "LYS " " N  " " " 7 0 1 C2 
    3527 14 -17.3064 -7.22951 39.637 496 " " " " A 2 0 0 "LYS " " CA " " " 6 0 1 C2 
    3528 14 -16.8715 -7.60005 38.1849 496 " " " " A 2 0 0 "LYS " " C  " " " 6 0 1 C2 
    3529 23 -15.8626 -7.05659 37.6253 496 " " " " A 70 0 0 "LYS " " O  " " " 8 0 1 C2 
    3530 14 -16.4024 -7.69379 40.7869 496 " " " " A 2 0 0 "LYS " " CB " " " 6 0 1 C2 
    3531 14 -16.0767 -9.21396 40.819 496 " " " " A 2 0 0 "LYS " " CG " " " 6 0 1 C2 
    3532 14 -15.1093 -9.61299 41.9342 496 " " " " A 2 0 0 "LYS " " CD " " " 6 0 1 C2 
    3533 14 -14.569 -11.02 41.8271 496 " " " " A 2 0 0 "LYS " " CE " " " 6 0 1 C2 
    3534 40 -13.6806 -11.3073 42.9695 496 " " " " A 43 0 0 "LYS " " NZ " " " 7 0 1 C2 
    3535 40 -17.6745 -8.3568 37.5001 497 " " " " A 43 0 0 "MET " " N  " " " 7 0 1 C2 
    3536 14 -17.6819 -8.56428 36.0196 497 " " " " A 2 0 0 "MET " " CA " " " 6 0 1 C2 
    3537 14 -18.3257 -7.37892 35.2753 497 " " " " A 2 0 0 "MET " " C  " " " 6 0 1 C2 
    3538 23 -19.2185 -6.71841 35.7811 497 " " " " A 70 0 0 "MET " " O  " " " 8 0 1 C2 
    3539 14 -18.4677 -9.81604 35.6094 497 " " " " A 2 0 0 "MET " " CB " " " 6 0 1 C2 
    3540 14 -17.8427 -10.4849 34.3767 497 " " " " A 2 0 0 "MET " " CG " " " 6 0 1 C2 
    3541 52 -18.5813 -12.0535 33.7948 497 " " " " A 13 0 0 "MET " " SD " " " 16 0 1 C2 
    3542 14 -18.105 -11.8799 32.0786 497 " " " " A 2 0 0 "MET " " CE " " " 6 0 1 C2 
    3543 40 -17.7482 -6.90002 34.1247 498 " " " " A 43 0 0 "TRP " " N  " " " 7 0 1 C2 
    3544 14 -18.095 -5.68023 33.4352 498 " " " " A 2 0 0 "TRP " " CA " " " 6 0 1 C2 
    3545 14 -17.8525 -4.31951 33.9996 498 " " " " A 2 0 0 "TRP " " C  " " " 6 0 1 C2 
    3546 23 -18.6942 -3.46624 34.0328 498 " " " " A 70 0 0 "TRP " " O  " " " 8 0 1 C2 
    3547 14 -19.506 -5.79845 32.8561 498 " " " " A 2 0 0 "TRP " " CB " " " 6 0 1 C2 
    3548 14 -19.6965 -6.82579 31.7689 498 " " " " A 2 0 0 "TRP " " CG " " " 6 0 1 C2 
    3549 14 -20.28 -8.02843 32.0214 498 " " " " A 2 0 0 "TRP " " CD1" " " 6 0 1 C2 
    3550 14 -19.5595 -6.70763 30.3056 498 " " " " A 2 0 0 "TRP " " CD2" " " 6 0 1 C2 
    3551 40 -20.3975 -8.71953 30.8182 498 " " " " A 43 0 0 "TRP " " NE1" " " 7 0 1 C2 
    3552 14 -19.8883 -7.96538 29.7403 498 " " " " A 2 0 0 "TRP " " CE2" " " 6 0 1 C2 
    3553 14 -19.2692 -5.64024 29.4148 498 " " " " A 2 0 0 "TRP " " CE3" " " 6 0 1 C2 
    3554 14 -19.7936 -8.14696 28.3364 498 " " " " A 2 0 0 "TRP " " CZ2" " " 6 0 1 C2 
    3555 14 -19.0708 -5.84404 28.0325 498 " " " " A 2 0 0 "TRP " " CZ3" " " 6 0 1 C2 
    3556 14 -19.2966 -7.13048 27.5002 498 " " " " A 2 0 0 "TRP " " CH2" " " 6 0 1 C2 
    3557 40 -16.6654 -4.10667 34.5544 499 " " " " A 43 0 0 "LYS " " N  " " " 7 0 1 C2 
    3558 14 -16.153 -2.84907 35.1849 499 " " " " A 2 0 0 "LYS " " CA " " " 6 0 1 C2 
    3559 14 -16.152 -1.5415 34.2375 499 " " " " A 2 0 0 "LYS " " C  " " " 6 0 1 C2 
    3560 23 -16.0689 -1.67508 33.0412 499 " " " " A 70 0 0 "LYS " " O  " " " 8 0 1 C2 
    3561 14 -14.6795 -2.98805 35.6617 499 " " " " A 2 0 0 "LYS " " CB " " " 6 0 1 C2 
    3562 14 -14.4809 -4.25953 36.5107 499 " " " " A 2 0 0 "LYS " " CG " " " 6 0 1 C2 
    3563 14 -13.0586 -4.68698 36.5482 499 " " " " A 2 0 0 "LYS " " CD " " " 6 0 1 C2 
    3564 14 -12.7721 -6.1286 37.2385 499 " " " " A 2 0 0 "LYS " " CE " " " 6 0 1 C2 
    3565 40 -13.1041 -7.25044 36.3905 499 " " " " A 43 0 0 "LYS " " NZ " " " 7 0 1 C2 
    3566 40 -16.3319 -0.418787 34.827 500 " " " " A 43 0 0 "GLU " " N  " " " 7 0 1 C2 
    3567 14 -16.3292 0.885241 34.1641 500 " " " " A 2 0 0 "GLU " " CA " " " 6 0 1 C2 
    3568 14 -14.8748 1.2785 34.0084 500 " " " " A 2 0 0 "GLU " " C  " " " 6 0 1 C2 
    3569 23 -13.9663 0.785094 34.7021 500 " " " " A 70 0 0 "GLU " " O  " " " 8 0 1 C2 
    3570 14 -17.131 1.90806 35.0258 500 " " " " A 2 0 0 "GLU " " CB " " " 6 0 1 C2 
    3571 14 -17.4026 3.31602 34.4388 500 " " " " A 2 0 0 "GLU " " CG " " " 6 0 1 C2 
    3572 14 -18.45 4.13786 35.191 500 " " " " A 2 0 0 "GLU " " CD " " " 6 0 1 C2 
    3573 23 -18.9072 3.81903 36.325 500 " " " " A 70 0 0 "GLU " " OE1" " " 8 0 1 C2 
    3574 23 -18.6703 5.26024 34.746 500 " " " " A 70 0 0 "GLU " " OE2" " " 8 0 1 C2 
    3575 40 -14.6228 2.27981 33.1484 501 " " " " A 43 0 0 "ARG " " N  " " " 7 0 1 C2 
    3576 14 -13.3948 2.79345 32.6065 501 " " " " A 2 0 0 "ARG " " CA " " " 6 0 1 C2 
    3577 14 -12.9845 3.8444 33.6944 501 " " " " A 2 0 0 "ARG " " C  " " " 6 0 1 C2 
    3578 23 -13.7888 4.68033 34.1724 501 " " " " A 70 0 0 "ARG " " O  " " " 8 0 1 C2 
    3579 14 -13.5666 3.48031 31.2455 501 " " " " A 2 0 0 "ARG " " CB " " " 6 0 1 C2 
    3580 14 -12.2798 4.07976 30.6283 501 " " " " A 2 0 0 "ARG " " CG " " " 6 0 1 C2 
    3581 14 -12.4875 4.56475 29.1473 501 " " " " A 2 0 0 "ARG " " CD " " " 6 0 1 C2 
    3582 40 -11.4892 5.50882 28.6128 501 " " " " A 43 0 0 "ARG " " NE " " " 7 0 1 C2 
    3583 14 -11.188 5.69286 27.3482 501 " " " " A 2 0 0 "ARG " " CZ " " " 6 0 1 C2 
    3584 40 -11.8643 5.03286 26.3876 501 " " " " A 43 0 0 "ARG " " NH1" " " 7 0 1 C2 
    3585 40 -10.1948 6.55262 26.9716 501 " " " " A 43 0 0 "ARG " " NH2" " " 7 0 1 C2 
    3586 40 -11.7324 3.88108 34.1343 502 " " " " A 43 0 0 "PRO " " N  " " " 7 0 1 C2 
    3587 14 -11.2713 4.89587 35.1313 502 " " " " A 2 0 0 "PRO " " CA " " " 6 0 1 C2 
    3588 14 -11.0055 6.19449 34.3213 502 " " " " A 2 0 0 "PRO " " C  " " " 6 0 1 C2 
    3589 23 -10.1573 6.23275 33.3953 502 " " " " A 70 0 0 "PRO " " O  " " " 8 0 1 C2 
    3590 14 -9.93704 4.26668 35.6215 502 " " " " A 2 0 0 "PRO " " CB " " " 6 0 1 C2 
    3591 14 -9.41781 3.38519 34.4749 502 " " " " A 2 0 0 "PRO " " CG " " " 6 0 1 C2 
    3592 14 -10.7018 2.96198 33.8172 502 " " " " A 2 0 0 "PRO " " CD " " " 6 0 1 C2 
    3593 40 -11.547 7.34838 34.7817 503 " " " " A 43 0 0 "ALA " " N  " " " 7 0 1 C2 
    3594 14 -11.4202 8.74009 34.2916 503 " " " " A 2 0 0 "ALA " " CA " " " 6 0 1 C2 
    3595 14 -10.1162 9.45677 34.6169 503 " " " " A 2 0 0 "ALA " " C  " " " 6 0 1 C2 
    3596 23 -9.40857 9.08577 35.6059 503 " " " " A 70 0 0 "ALA " " O  " " " 8 0 1 C2 
    3597 14 -12.6151 9.48293 34.903 503 " " " " A 2 0 0 "ALA " " CB " " " 6 0 1 C2 
    3598 40 -9.73345 10.4473 33.8263 504 " " " " A 43 0 0 "ASN " " N  " " " 7 0 1 C2 
    3599 14 -8.48069 11.3022 34.0254 504 " " " " A 2 0 0 "ASN " " CA " " " 6 0 1 C2 
    3600 14 -8.72959 12.799 33.5791 504 " " " " A 2 0 0 "ASN " " C  " " " 6 0 1 C2 
    3601 23 -9.81919 13.1233 33.033 504 " " " " A 70 0 0 "ASN " " O  " " " 8 0 1 C2 
    3602 14 -7.20306 10.5682 33.4333 504 " " " " A 2 0 0 "ASN " " CB " " " 6 0 1 C2 
    3603 14 -6.99094 10.6359 31.9436 504 " " " " A 2 0 0 "ASN " " CG " " " 6 0 1 C2 
    3604 23 -6.97422 11.6735 31.3007 504 " " " " A 70 0 0 "ASN " " OD1" " " 8 0 1 C2 
    3605 40 -6.8589 9.53901 31.2832 504 " " " " A 43 0 0 "ASN " " ND2" " " 7 0 1 C2 
    3606 40 -7.82101 13.6734 33.9147 505 " " " " A 43 0 0 "ASP " " N  " " " 7 0 1 C2 
    3607 14 -7.98116 15.1449 33.7444 505 " " " " A 2 0 0 "ASP " " CA " " " 6 0 1 C2 
    3608 14 -7.85244 15.6121 32.274 505 " " " " A 2 0 0 "ASP " " C  " " " 6 0 1 C2 
    3609 23 -8.03698 16.7623 31.8937 505 " " " " A 70 0 0 "ASP " " O  " " " 8 0 1 C2 
    3610 14 -7.14517 15.9721 34.7629 505 " " " " A 2 0 0 "ASP " " CB " " " 6 0 1 C2 
    3611 14 -7.80913 16.1193 36.1397 505 " " " " A 2 0 0 "ASP " " CG " " " 6 0 1 C2 
    3612 23 -7.33241 15.5137 37.1212 505 " " " " A 70 0 0 "ASP " " OD1" " " 8 0 1 C2 
    3613 23 -8.81365 16.9336 36.2648 505 " " " " A 70 0 0 "ASP " " OD2" " " 8 0 1 C2 
    3614 40 -7.47361 14.6855 31.3601 506 " " " " A 43 0 0 "SER " " N  " " " 7 0 1 C2 
    3615 14 -7.46302 15.1336 29.8936 506 " " " " A 2 0 0 "SER " " CA " " " 6 0 1 C2 
    3616 14 -8.88316 15.1069 29.3495 506 " " " " A 2 0 0 "SER " " C  " " " 6 0 1 C2 
    3617 23 -9.22152 15.6415 28.2855 506 " " " " A 70 0 0 "SER " " O  " " " 8 0 1 C2 
    3618 14 -6.63953 14.0847 29.0042 506 " " " " A 2 0 0 "SER " " CB " " " 6 0 1 C2 
    3619 23 -5.4517 13.894 29.6808 506 " " " " A 70 0 0 "SER " " OG " " " 8 0 1 C2 
    3620 40 -9.76323 14.326 29.9656 507 " " " " A 43 0 0 "GLY " " N  " " " 7 0 1 C2 
    3621 14 -11.1658 14.1096 29.548 507 " " " " A 2 0 0 "GLY " " CA " " " 6 0 1 C2 
    3622 14 -12.0495 15.2269 30.159 507 " " " " A 2 0 0 "GLY " " C  " " " 6 0 1 C2 
    3623 23 -11.6443 15.9123 31.1206 507 " " " " A 70 0 0 "GLY " " O  " " " 8 0 1 C2 
    3624 40 -13.2936 15.3205 29.6593 508 " " " " A 43 0 0 "SER " " N  " " " 7 0 1 C2 
    3625 14 -14.2988 16.3396 29.9944 508 " " " " A 2 0 0 "SER " " CA " " " 6 0 1 C2 
    3626 14 -15.2639 15.877 31.0836 508 " " " " A 2 0 0 "SER " " C  " " " 6 0 1 C2 
    3627 23 -15.9017 16.771 31.6966 508 " " " " A 70 0 0 "SER " " O  " " " 8 0 1 C2 
    3628 14 -15.0766 16.5433 28.6518 508 " " " " A 2 0 0 "SER " " CB " " " 6 0 1 C2 
    3629 23 -15.598 15.3892 27.9986 508 " " " " A 70 0 0 "SER " " OG " " " 8 0 1 C2 
    3630 40 -15.2807 14.5879 31.5135 509 " " " " A 43 0 0 "LYS " " N  " " " 7 0 1 C2 
    3631 14 -15.9127 14.0624 32.7237 509 " " " " A 2 0 0 "LYS " " CA " " " 6 0 1 C2 
    3632 14 -17.4058 13.6596 32.697 509 " " " " A 2 0 0 "LYS " " C  " " " 6 0 1 C2 
    3633 23 -17.9717 13.4159 33.7022 509 " " " " A 70 0 0 "LYS " " O  " " " 8 0 1 C2 
    3634 14 -15.5764 14.7953 34.0181 509 " " " " A 2 0 0 "LYS " " CB " " " 6 0 1 C2 
    3635 14 -14.0451 14.7885 34.3955 509 " " " " A 2 0 0 "LYS " " CG " " " 6 0 1 C2 
    3636 14 -13.5951 15.8279 35.3369 509 " " " " A 2 0 0 "LYS " " CD " " " 6 0 1 C2 
    3637 14 -12.0977 15.5963 35.6962 509 " " " " A 2 0 0 "LYS " " CE " " " 6 0 1 C2 
    3638 40 -11.3984 16.8963 35.8642 509 " " " " A 43 0 0 "LYS " " NZ " " " 7 0 1 C2 
    3639 40 -17.9944 13.9415 31.5062 510 " " " " A 43 0 0 "ASP " " N  " " " 7 0 1 C2 
    3640 14 -19.46 14.0591 31.3617 510 " " " " A 2 0 0 "ASP " " CA " " " 6 0 1 C2 
    3641 14 -20.2259 12.7303 31.6074 510 " " " " A 2 0 0 "ASP " " C  " " " 6 0 1 C2 
    3642 23 -19.7949 11.7668 31.0119 510 " " " " A 70 0 0 "ASP " " O  " " " 8 0 1 C2 
    3643 14 -19.8006 14.545 29.8871 510 " " " " A 2 0 0 "ASP " " CB " " " 6 0 1 C2 
    3644 14 -21.2377 15.1562 29.853 510 " " " " A 2 0 0 "ASP " " CG " " " 6 0 1 C2 
    3645 23 -21.2919 16.4039 29.7519 510 " " " " A 70 0 0 "ASP " " OD1" " " 8 0 1 C2 
    3646 23 -22.1929 14.3721 29.9122 510 " " " " A 70 0 0 "ASP " " OD2" " " 8 0 1 C2 
    3647 40 -21.2567 12.5683 32.4851 511 " " " " A 43 0 0 "PRO " " N  " " " 7 0 1 C2 
    3648 14 -21.8726 11.2432 32.8222 511 " " " " A 2 0 0 "PRO " " CA " " " 6 0 1 C2 
    3649 14 -22.9017 10.7355 31.8441 511 " " " " A 2 0 0 "PRO " " C  " " " 6 0 1 C2 
    3650 23 -23.5145 9.6541 32.0509 511 " " " " A 70 0 0 "PRO " " O  " " " 8 0 1 C2 
    3651 14 -22.5274 11.4357 34.126 511 " " " " A 2 0 0 "PRO " " CB " " " 6 0 1 C2 
    3652 14 -22.8188 12.8743 34.2558 511 " " " " A 2 0 0 "PRO " " CG " " " 6 0 1 C2 
    3653 14 -21.7886 13.6023 33.4276 511 " " " " A 2 0 0 "PRO " " CD " " " 6 0 1 C2 
    3654 40 -23.3283 11.5533 30.8683 512 " " " " A 43 0 0 "SER " " N  " " " 7 0 1 C2 
    3655 14 -24.3596 11.2019 29.8405 512 " " " " A 2 0 0 "SER " " CA " " " 6 0 1 C2 
    3656 14 -23.8246 10.1408 28.8247 512 " " " " A 2 0 0 "SER " " C  " " " 6 0 1 C2 
    3657 23 -24.618 9.52849 28.0755 512 " " " " A 70 0 0 "SER " " O  " " " 8 0 1 C2 
    3658 14 -24.7122 12.4228 29.1438 512 " " " " A 2 0 0 "SER " " CB " " " 6 0 1 C2 
    3659 23 -26.032 12.2113 28.5204 512 " " " " A 70 0 0 "SER " " OG " " " 8 0 1 C2 
    3660 40 -22.4552 9.94823 28.8151 513 " " " " A 43 0 0 "VAL " " N  " " " 7 0 1 C2 
    3661 14 -21.7745 8.73891 28.3165 513 " " " " A 2 0 0 "VAL " " CA " " " 6 0 1 C2 
    3662 14 -21.1831 7.95752 29.4017 513 " " " " A 2 0 0 "VAL " " C  " " " 6 0 1 C2 
    3663 23 -20.2564 8.45656 30.0328 513 " " " " A 70 0 0 "VAL " " O  " " " 8 0 1 C2 
    3664 14 -20.5781 9.20226 27.3391 513 " " " " A 2 0 0 "VAL " " CB " " " 6 0 1 C2 
    3665 14 -19.7038 8.04933 26.8373 513 " " " " A 2 0 0 "VAL " " CG1" " " 6 0 1 C2 
    3666 14 -20.9723 9.96436 26.1252 513 " " " " A 2 0 0 "VAL " " CG2" " " 6 0 1 C2 
    3667 40 -21.5892 6.65949 29.5847 514 " " " " A 43 0 0 "ARG " " N  " " " 7 0 1 C2 
    3668 14 -20.8288 5.70218 30.4647 514 " " " " A 2 0 0 "ARG " " CA " " " 6 0 1 C2 
    3669 14 -20.4473 4.44239 29.6781 514 " " " " A 2 0 0 "ARG " " C  " " " 6 0 1 C2 
    3670 23 -21.1927 4.04944 28.8137 514 " " " " A 70 0 0 "ARG " " O  " " " 8 0 1 C2 
    3671 14 -21.4116 5.43254 31.8802 514 " " " " A 2 0 0 "ARG " " CB " " " 6 0 1 C2 
    3672 14 -21.3216 6.67358 32.7429 514 " " " " A 2 0 0 "ARG " " CG " " " 6 0 1 C2 
    3673 14 -22.0174 6.56925 34.0744 514 " " " " A 2 0 0 "ARG " " CD " " " 6 0 1 C2 
    3674 40 -21.3724 5.57086 34.92 514 " " " " A 43 0 0 "ARG " " NE " " " 7 0 1 C2 
    3675 14 -21.944 5.09695 36.0432 514 " " " " A 2 0 0 "ARG " " CZ " " " 6 0 1 C2 
    3676 40 -23.1309 5.47099 36.3685 514 " " " " A 43 0 0 "ARG " " NH1" " " 7 0 1 C2 
    3677 40 -21.366 4.18104 36.8395 514 " " " " A 43 0 0 "ARG " " NH2" " " 7 0 1 C2 
    3678 40 -19.2346 3.9177 29.9892 515 " " " " A 43 0 0 "VAL " " N  " " " 7 0 1 C2 
    3679 14 -18.5656 2.84831 29.2899 515 " " " " A 2 0 0 "VAL " " CA " " " 6 0 1 C2 
    3680 14 -18.3478 1.74667 30.3277 515 " " " " A 2 0 0 "VAL " " C  " " " 6 0 1 C2 
    3681 23 -17.8286 2.01456 31.4188 515 " " " " A 70 0 0 "VAL " " O  " " " 8 0 1 C2 
    3682 14 -17.1672 3.3305 28.7892 515 " " " " A 2 0 0 "VAL " " CB " " " 6 0 1 C2 
    3683 14 -16.2367 2.18444 28.2579 515 " " " " A 2 0 0 "VAL " " CG1" " " 6 0 1 C2 
    3684 14 -17.1965 4.64104 27.9653 515 " " " " A 2 0 0 "VAL " " CG2" " " 6 0 1 C2 
    3685 40 -18.7412 0.536998 29.9353 516 " " " " A 43 0 0 "ILE " " N  " " " 7 0 1 C2 
    3686 14 -18.3992 -0.715505 30.739 516 " " " " A 2 0 0 "ILE " " CA " " " 6 0 1 C2 
    3687 14 -17.5548 -1.5626 29.7488 516 " " " " A 2 0 0 "ILE " " C  " " " 6 0 1 C2 
    3688 23 -17.7078 -1.48144 28.5474 516 " " " " A 70 0 0 "ILE " " O  " " " 8 0 1 C2 
    3689 14 -19.6527 -1.41874 31.2652 516 " " " " A 2 0 0 "ILE " " CB " " " 6 0 1 C2 
    3690 14 -20.5478 -2.09251 30.1789 516 " " " " A 2 0 0 "ILE " " CG1" " " 6 0 1 C2 
    3691 14 -20.4362 -0.567595 32.3133 516 " " " " A 2 0 0 "ILE " " CG2" " " 6 0 1 C2 
    3692 14 -21.7396 -2.87784 30.7374 516 " " " " A 2 0 0 "ILE " " CD1" " " 6 0 1 C2 
    3693 40 -16.6172 -2.3683 30.2612 517 " " " " A 43 0 0 "GLN " " N  " " " 7 0 1 C2 
    3694 14 -15.6933 -3.09816 29.3993 517 " " " " A 2 0 0 "GLN " " CA " " " 6 0 1 C2 
    3695 14 -15.4104 -4.53422 30.0177 517 " " " " A 2 0 0 "GLN " " C  " " " 6 0 1 C2 
    3696 23 -15.4374 -4.64892 31.2313 517 " " " " A 70 0 0 "GLN " " O  " " " 8 0 1 C2 
    3697 14 -14.4326 -2.232 29.307 517 " " " " A 2 0 0 "GLN " " CB " " " 6 0 1 C2 
    3698 14 -13.5143 -2.10676 30.4696 517 " " " " A 2 0 0 "GLN " " CG " " " 6 0 1 C2 
    3699 14 -12.4315 -1.07843 30.3878 517 " " " " A 2 0 0 "GLN " " CD " " " 6 0 1 C2 
    3700 23 -11.9511 -0.774052 29.2831 517 " " " " A 70 0 0 "GLN " " OE1" " " 8 0 1 C2 
    3701 40 -12.0888 -0.50792 31.4909 517 " " " " A 43 0 0 "GLN " " NE2" " " 7 0 1 C2 
    3702 40 -15.0527 -5.57506 29.234 518 " " " " A 43 0 0 "ASN " " N  " " " 7 0 1 C2 
    3703 14 -14.7328 -6.93989 29.6639 518 " " " " A 2 0 0 "ASN " " CA " " " 6 0 1 C2 
    3704 14 -13.8854 -7.5949 28.4786 518 " " " " A 2 0 0 "ASN " " C  " " " 6 0 1 C2 
    3705 23 -14.0019 -7.22844 27.3472 518 " " " " A 70 0 0 "ASN " " O  " " " 8 0 1 C2 
    3706 14 -15.9172 -7.78118 30.1367 518 " " " " A 2 0 0 "ASN " " CB " " " 6 0 1 C2 
    3707 14 -15.7651 -8.89221 31.0943 518 " " " " A 2 0 0 "ASN " " CG " " " 6 0 1 C2 
    3708 23 -15.8915 -8.66731 32.2982 518 " " " " A 70 0 0 "ASN " " OD1" " " 8 0 1 C2 
    3709 40 -15.3136 -10.0652 30.6807 518 " " " " A 43 0 0 "ASN " " ND2" " " 7 0 1 C2 
    3710 40 -13.1375 -8.62467 28.8057 519 " " " " A 43 0 0 "GLY " " N  " " " 7 0 1 C2 
    3711 14 -12.353 -9.33995 27.886 519 " " " " A 2 0 0 "GLY " " CA " " " 6 0 1 C2 
    3712 14 -13.1121 -10.5707 27.3221 519 " " " " A 2 0 0 "GLY " " C  " " " 6 0 1 C2 
    3713 23 -14.185 -10.9896 27.8092 519 " " " " A 70 0 0 "GLY " " O  " " " 8 0 1 C2 
    3714 40 -12.5865 -11.1067 26.2249 520 " " " " A 43 0 0 "LEU " " N  " " " 7 0 1 C2 
    3715 14 -13.1875 -12.1496 25.459 520 " " " " A 2 0 0 "LEU " " CA " " " 6 0 1 C2 
    3716 14 -12.3071 -13.3768 25.5299 520 " " " " A 2 0 0 "LEU " " C  " " " 6 0 1 C2 
    3717 23 -11.0713 -13.2024 25.3841 520 " " " " A 70 0 0 "LEU " " O  " " " 8 0 1 C2 
    3718 14 -13.3838 -11.7492 23.9888 520 " " " " A 2 0 0 "LEU " " CB " " " 6 0 1 C2 
    3719 14 -14.3541 -12.7627 23.2548 520 " " " " A 2 0 0 "LEU " " CG " " " 6 0 1 C2 
    3720 14 -15.8794 -12.3912 23.5945 520 " " " " A 2 0 0 "LEU " " CD1" " " 6 0 1 C2 
    3721 14 -14.1705 -12.6939 21.7165 520 " " " " A 2 0 0 "LEU " " CD2" " " 6 0 1 C2 
    3722 40 -12.8464 -14.5893 25.8535 521 " " " " A 43 0 0 "GLU " " N  " " " 7 0 1 C2 
    3723 14 -12.0958 -15.798 25.7751 521 " " " " A 2 0 0 "GLU " " CA " " " 6 0 1 C2 
    3724 14 -11.794 -16.2147 24.3148 521 " " " " A 2 0 0 "GLU " " C  " " " 6 0 1 C2 
    3725 23 -12.6593 -15.9694 23.4768 521 " " " " A 70 0 0 "GLU " " O  " " " 8 0 1 C2 
    3726 14 -12.9387 -16.8822 26.5724 521 " " " " A 2 0 0 "GLU " " CB " " " 6 0 1 C2 
    3727 14 -12.1221 -18.2122 26.7683 521 " " " " A 2 0 0 "GLU " " CG " " " 6 0 1 C2 
    3728 14 -10.7784 -18.1345 27.4765 521 " " " " A 2 0 0 "GLU " " CD " " " 6 0 1 C2 
    3729 23 -9.98079 -19.0742 27.1933 521 " " " " A 70 0 0 "GLU " " OE1" " " 8 0 1 C2 
    3730 23 -10.456 -17.2396 28.2724 521 " " " " A 70 0 0 "GLU " " OE2" " " 8 0 1 C2 
    3731 40 -10.576 -16.6978 24.0047 522 " " " " A 43 0 0 "ASN " " N  " " " 7 0 1 C2 
    3732 14 -10.0274 -17.1563 22.7464 522 " " " " A 2 0 0 "ASN " " CA " " " 6 0 1 C2 
    3733 14 -9.77943 -16.0438 21.7023 522 " " " " A 2 0 0 "ASN " " C  " " " 6 0 1 C2 
    3734 23 -8.93469 -16.2867 20.8898 522 " " " " A 70 0 0 "ASN " " O  " " " 8 0 1 C2 
    3735 14 -10.7175 -18.4215 22.1757 522 " " " " A 2 0 0 "ASN " " CB " " " 6 0 1 C2 
    3736 14 -12.1093 -18.3281 21.4246 522 " " " " A 2 0 0 "ASN " " CG " " " 6 0 1 C2 
    3737 23 -12.2812 -17.6917 20.3873 522 " " " " A 70 0 0 "ASN " " OD1" " " 8 0 1 C2 
    3738 40 -13.1541 -18.9958 21.9545 522 " " " " A 43 0 0 "ASN " " ND2" " " 7 0 1 C2 
    3739 40 -10.4846 -14.8954 21.6747 523 " " " " A 43 0 0 "ARG " " N  " " " 7 0 1 C2 
    3740 14 -10.348 -13.7269 20.7231 523 " " " " A 2 0 0 "ARG " " CA " " " 6 0 1 C2 
    3741 14 -11.0565 -13.9932 19.3482 523 " " " " A 2 0 0 "ARG " " C  " " " 6 0 1 C2 
    3742 23 -11.6015 -13.0207 18.7909 523 " " " " A 70 0 0 "ARG " " O  " " " 8 0 1 C2 
    3743 14 -8.82439 -13.2578 20.704 523 " " " " A 2 0 0 "ARG " " CB " " " 6 0 1 C2 
    3744 14 -8.69883 -11.935 19.881 523 " " " " A 2 0 0 "ARG " " CG " " " 6 0 1 C2 
    3745 14 -7.23004 -11.5837 19.7153 523 " " " " A 2 0 0 "ARG " " CD " " " 6 0 1 C2 
    3746 40 -7.01384 -10.1991 19.4455 523 " " " " A 43 0 0 "ARG " " NE " " " 7 0 1 C2 
    3747 14 -6.9366 -9.43861 18.3168 523 " " " " A 2 0 0 "ARG " " CZ " " " 6 0 1 C2 
    3748 40 -6.68979 -8.14046 18.3521 523 " " " " A 43 0 0 "ARG " " NH1" " " 7 0 1 C2 
    3749 40 -7.20105 -9.96322 17.15 523 " " " " A 43 0 0 "ARG " " NH2" " " 7 0 1 C2 
    3750 40 -11.1358 -15.2256 18.8838 524 " " " " A 43 0 0 "ASN " " N  " " " 7 0 1 C2 
    3751 14 -11.5649 -15.7003 17.5514 524 " " " " A 2 0 0 "ASN " " CA " " " 6 0 1 C2 
    3752 14 -13.0918 -15.8058 17.4425 524 " " " " A 2 0 0 "ASN " " C  " " " 6 0 1 C2 
    3753 23 -13.6255 -15.9871 16.3226 524 " " " " A 70 0 0 "ASN " " O  " " " 8 0 1 C2 
    3754 14 -10.9504 -17.105 17.222 524 " " " " A 2 0 0 "ASN " " CB " " " 6 0 1 C2 
    3755 14 -10.9264 -17.5305 15.7647 524 " " " " A 2 0 0 "ASN " " CG " " " 6 0 1 C2 
    3756 23 -10.1145 -17.0345 14.9748 524 " " " " A 70 0 0 "ASN " " OD1" " " 8 0 1 C2 
    3757 40 -11.8263 -18.4177 15.3495 524 " " " " A 43 0 0 "ASN " " ND2" " " 7 0 1 C2 
    3758 40 -13.7781 -15.5924 18.5517 525 " " " " A 43 0 0 "ASP " " N  " " " 7 0 1 C2 
    3759 14 -15.2151 -15.4031 18.5423 525 " " " " A 2 0 0 "ASP " " CA " " " 6 0 1 C2 
    3760 14 -15.6613 -14.0019 18.5082 525 " " " " A 2 0 0 "ASP " " C  " " " 6 0 1 C2 
    3761 23 -16.885 -13.7655 18.4963 525 " " " " A 70 0 0 "ASP " " O  " " " 8 0 1 C2 
    3762 14 -15.8056 -16.1385 19.7502 525 " " " " A 2 0 0 "ASP " " CB " " " 6 0 1 C2 
    3763 14 -15.8395 -17.6188 19.6418 525 " " " " A 2 0 0 "ASP " " CG " " " 6 0 1 C2 
    3764 23 -15.6515 -18.1448 18.5307 525 " " " " A 70 0 0 "ASP " " OD1" " " 8 0 1 C2 
    3765 23 -16.0279 -18.3491 20.6717 525 " " " " A 70 0 0 "ASP " " OD2" " " 8 0 1 C2 
    3766 40 -14.7023 -13.0547 18.478 526 " " " " A 43 0 0 "ALA " " N  " " " 7 0 1 C2 
    3767 14 -14.9824 -11.6095 18.5264 526 " " " " A 2 0 0 "ALA " " CA " " " 6 0 1 C2 
    3768 14 -16.0233 -11.1776 17.5173 526 " " " " A 2 0 0 "ALA " " C  " " " 6 0 1 C2 
    3769 23 -16.9771 -10.5701 17.96 526 " " " " A 70 0 0 "ALA " " O  " " " 8 0 1 C2 
    3770 14 -13.7328 -10.7778 18.4695 526 " " " " A 2 0 0 "ALA " " CB " " " 6 0 1 C2 
    3771 40 -15.9873 -11.6486 16.2389 527 " " " " A 43 0 0 "ALA " " N  " " " 7 0 1 C2 
    3772 14 -16.9653 -11.2681 15.2734 527 " " " " A 2 0 0 "ALA " " CA " " " 6 0 1 C2 
    3773 14 -18.3485 -11.8082 15.6292 527 " " " " A 2 0 0 "ALA " " C  " " " 6 0 1 C2 
    3774 23 -19.3843 -11.1701 15.4398 527 " " " " A 70 0 0 "ALA " " O  " " " 8 0 1 C2 
    3775 14 -16.5423 -11.8484 13.9212 527 " " " " A 2 0 0 "ALA " " CB " " " 6 0 1 C2 
    3776 40 -18.368 -13.0273 16.1764 528 " " " " A 43 0 0 "LYS " " N  " " " 7 0 1 C2 
    3777 14 -19.6569 -13.6306 16.5329 528 " " " " A 2 0 0 "LYS " " CA " " " 6 0 1 C2 
    3778 14 -20.3117 -12.9467 17.7596 528 " " " " A 2 0 0 "LYS " " C  " " " 6 0 1 C2 
    3779 23 -21.5243 -12.7947 17.7527 528 " " " " A 70 0 0 "LYS " " O  " " " 8 0 1 C2 
    3780 14 -19.3649 -15.1164 16.9058 528 " " " " A 2 0 0 "LYS " " CB " " " 6 0 1 C2 
    3781 14 -20.6837 -15.9445 17.0801 528 " " " " A 2 0 0 "LYS " " CG " " " 6 0 1 C2 
    3782 14 -20.5017 -17.482 17.3292 528 " " " " A 2 0 0 "LYS " " CD " " " 6 0 1 C2 
    3783 14 -21.808 -18.2953 17.602 528 " " " " A 2 0 0 "LYS " " CE " " " 6 0 1 C2 
    3784 40 -21.5413 -19.7882 17.7447 528 " " " " A 43 0 0 "LYS " " NZ " " " 7 0 1 C2 
    3785 40 -19.5129 -12.5354 18.7919 529 " " " " A 43 0 0 "LYS " " N  " " " 7 0 1 C2 
    3786 14 -19.9517 -11.9819 20.0382 529 " " " " A 2 0 0 "LYS " " CA " " " 6 0 1 C2 
    3787 14 -20.1796 -10.4312 19.9657 529 " " " " A 2 0 0 "LYS " " C  " " " 6 0 1 C2 
    3788 23 -21.2152 -10.0063 20.4549 529 " " " " A 70 0 0 "LYS " " O  " " " 8 0 1 C2 
    3789 14 -18.8944 -12.3843 21.1468 529 " " " " A 2 0 0 "LYS " " CB " " " 6 0 1 C2 
    3790 14 -18.8391 -13.9334 21.3761 529 " " " " A 2 0 0 "LYS " " CG " " " 6 0 1 C2 
    3791 14 -20.1393 -14.4875 22.0243 529 " " " " A 2 0 0 "LYS " " CD " " " 6 0 1 C2 
    3792 14 -20.1639 -15.9813 21.9747 529 " " " " A 2 0 0 "LYS " " CE " " " 6 0 1 C2 
    3793 40 -21.4632 -16.4629 22.4392 529 " " " " A 43 0 0 "LYS " " NZ " " " 7 0 1 C2 
    3794 40 -19.3311 -9.64521 19.2594 530 " " " " A 43 0 0 "ILE " " N  " " " 7 0 1 C2 
    3795 14 -19.7592 -8.30247 18.7643 530 " " " " A 2 0 0 "ILE " " CA " " " 6 0 1 C2 
    3796 14 -21.1479 -8.28539 18.1241 530 " " " " A 2 0 0 "ILE " " C  " " " 6 0 1 C2 
    3797 23 -21.9678 -7.36616 18.3077 530 " " " " A 70 0 0 "ILE " " O  " " " 8 0 1 C2 
    3798 14 -18.6874 -7.59827 17.879 530 " " " " A 2 0 0 "ILE " " CB " " " 6 0 1 C2 
    3799 14 -17.3729 -7.41487 18.6448 530 " " " " A 2 0 0 "ILE " " CG1" " " 6 0 1 C2 
    3800 14 -19.115 -6.25331 17.2244 530 " " " " A 2 0 0 "ILE " " CG2" " " 6 0 1 C2 
    3801 14 -16.1389 -7.57007 17.7451 530 " " " " A 2 0 0 "ILE " " CD1" " " 6 0 1 C2 
    3802 40 -21.4753 -9.31326 17.3516 531 " " " " A 43 0 0 "ASP " " N  " " " 7 0 1 C2 
    3803 14 -22.7392 -9.49334 16.7141 531 " " " " A 2 0 0 "ASP " " CA " " " 6 0 1 C2 
    3804 14 -23.911 -9.68453 17.7828 531 " " " " A 2 0 0 "ASP " " C  " " " 6 0 1 C2 
    3805 23 -24.8881 -8.92066 17.7576 531 " " " " A 70 0 0 "ASP " " O  " " " 8 0 1 C2 
    3806 14 -22.5687 -10.4949 15.5238 531 " " " " A 2 0 0 "ASP " " CB " " " 6 0 1 C2 
    3807 14 -23.7327 -10.371 14.5391 531 " " " " A 2 0 0 "ASP " " CG " " " 6 0 1 C2 
    3808 23 -23.639 -9.78048 13.4406 531 " " " " A 70 0 0 "ASP " " OD1" " " 8 0 1 C2 
    3809 23 -24.6659 -11.1322 14.8493 531 " " " " A 70 0 0 "ASP " " OD2" " " 8 0 1 C2 
    3810 40 -23.6703 -10.551 18.7882 532 " " " " A 43 0 0 "GLU " " N  " " " 7 0 1 C2 
    3811 14 -24.6034 -10.859 19.8309 532 " " " " A 2 0 0 "GLU " " CA " " " 6 0 1 C2 
    3812 14 -24.9706 -9.5739 20.6399 532 " " " " A 2 0 0 "GLU " " C  " " " 6 0 1 C2 
    3813 23 -26.1354 -9.34679 20.9682 532 " " " " A 70 0 0 "GLU " " O  " " " 8 0 1 C2 
    3814 14 -23.9952 -11.9363 20.7844 532 " " " " A 2 0 0 "GLU " " CB " " " 6 0 1 C2 
    3815 14 -23.7124 -13.2807 20.0515 532 " " " " A 2 0 0 "GLU " " CG " " " 6 0 1 C2 
    3816 14 -24.1479 -14.5541 20.8011 532 " " " " A 2 0 0 "GLU " " CD " " " 6 0 1 C2 
    3817 23 -23.3198 -15.4324 21.1261 532 " " " " A 70 0 0 "GLU " " OE1" " " 8 0 1 C2 
    3818 23 -25.3617 -14.7748 20.9558 532 " " " " A 70 0 0 "GLU " " OE2" " " 8 0 1 C2 
    3819 40 -23.9957 -8.71271 20.9295 533 " " " " A 43 0 0 "LEU " " N  " " " 7 0 1 C2 
    3820 14 -24.3078 -7.45451 21.6485 533 " " " " A 2 0 0 "LEU " " CA " " " 6 0 1 C2 
    3821 14 -24.92 -6.32656 20.7961 533 " " " " A 2 0 0 "LEU " " C  " " " 6 0 1 C2 
    3822 23 -25.4581 -5.37447 21.3379 533 " " " " A 70 0 0 "LEU " " O  " " " 8 0 1 C2 
    3823 14 -22.9517 -6.90246 22.2101 533 " " " " A 2 0 0 "LEU " " CB " " " 6 0 1 C2 
    3824 14 -22.3716 -7.8323 23.3565 533 " " " " A 2 0 0 "LEU " " CG " " " 6 0 1 C2 
    3825 14 -20.9551 -7.34843 23.8118 533 " " " " A 2 0 0 "LEU " " CD1" " " 6 0 1 C2 
    3826 14 -23.3039 -7.97509 24.5307 533 " " " " A 2 0 0 "LEU " " CD2" " " 6 0 1 C2 
    3827 40 -24.8323 -6.4083 19.4954 534 " " " " A 43 0 0 "ARG " " N  " " " 7 0 1 C2 
    3828 14 -25.4638 -5.3653 18.7198 534 " " " " A 2 0 0 "ARG " " CA " " " 6 0 1 C2 
    3829 14 -26.9609 -5.74992 18.4866 534 " " " " A 2 0 0 "ARG " " C  " " " 6 0 1 C2 
    3830 23 -27.7379 -4.8224 18.0925 534 " " " " A 70 0 0 "ARG " " O  " " " 8 0 1 C2 
    3831 14 -24.75 -5.30054 17.4047 534 " " " " A 2 0 0 "ARG " " CB " " " 6 0 1 C2 
    3832 14 -23.3475 -4.54736 17.4828 534 " " " " A 2 0 0 "ARG " " CG " " " 6 0 1 C2 
    3833 14 -22.5567 -4.25063 16.1778 534 " " " " A 2 0 0 "ARG " " CD " " " 6 0 1 C2 
    3834 40 -21.3817 -3.45594 16.5732 534 " " " " A 43 0 0 "ARG " " NE " " " 7 0 1 C2 
    3835 14 -20.2466 -3.36902 15.8532 534 " " " " A 2 0 0 "ARG " " CZ " " " 6 0 1 C2 
    3836 40 -20.0847 -4.02841 14.7428 534 " " " " A 43 0 0 "ARG " " NH1" " " 7 0 1 C2 
    3837 40 -19.2198 -2.72063 16.3825 534 " " " " A 43 0 0 "ARG " " NH2" " " 7 0 1 C2 
    3838 40 -27.3285 -6.96041 18.7989 535 " " " " A 43 0 0 "ALA " " N  " " " 7 0 1 C2 
    3839 14 -28.7052 -7.47713 18.8143 535 " " " " A 2 0 0 "ALA " " CA " " " 6 0 1 C2 
    3840 14 -29.4599 -7.11586 20.0214 535 " " " " A 2 0 0 "ALA " " C  " " " 6 0 1 C2 
    3841 23 -30.6988 -7.21624 20.0291 535 " " " " A 70 0 0 "ALA " " O  " " " 8 0 1 C2 
    3842 14 -28.5257 -8.98273 18.6497 535 " " " " A 2 0 0 "ALA " " CB " " " 6 0 1 C2 
    3843 40 -28.7231 -6.86202 21.0809 536 " " " " A 43 0 0 "LEU " " N  " " " 7 0 1 C2 
    3844 14 -29.1067 -6.63364 22.4265 536 " " " " A 2 0 0 "LEU " " CA " " " 6 0 1 C2 
    3845 14 -29.8216 -5.23378 22.4263 536 " " " " A 2 0 0 "LEU " " C  " " " 6 0 1 C2 
    3846 23 -29.1931 -4.23902 21.9921 536 " " " " A 70 0 0 "LEU " " O  " " " 8 0 1 C2 
    3847 14 -27.823 -6.58937 23.275 536 " " " " A 2 0 0 "LEU " " CB " " " 6 0 1 C2 
    3848 14 -28.1141 -6.7464 24.788 536 " " " " A 2 0 0 "LEU " " CG " " " 6 0 1 C2 
    3849 14 -26.7534 -6.86563 25.5194 536 " " " " A 2 0 0 "LEU " " CD1" " " 6 0 1 C2 
    3850 14 -28.7729 -5.51167 25.4 536 " " " " A 2 0 0 "LEU " " CD2" " " 6 0 1 C2 
    3851 40 -31.0813 -5.22509 22.8414 537 " " " " A 43 0 0 "GLN " " N  " " " 7 0 1 C2 
    3852 14 -32.003 -4.13599 22.9063 537 " " " " A 2 0 0 "GLN " " CA " " " 6 0 1 C2 
    3853 14 -31.4076 -2.86827 23.5068 537 " " " " A 2 0 0 "GLN " " C  " " " 6 0 1 C2 
    3854 23 -30.8517 -3.02119 24.582 537 " " " " A 70 0 0 "GLN " " O  " " " 8 0 1 C2 
    3855 14 -33.3633 -4.55047 23.5304 537 " " " " A 2 0 0 "GLN " " CB " " " 6 0 1 C2 
    3856 14 -34.221 -3.42281 24.2186 537 " " " " A 2 0 0 "GLN " " CG " " " 6 0 1 C2 
    3857 14 -35.5461 -3.99067 24.8022 537 " " " " A 2 0 0 "GLN " " CD " " " 6 0 1 C2 
    3858 23 -36.0939 -3.37744 25.6803 537 " " " " A 70 0 0 "GLN " " OE1" " " 8 0 1 C2 
    3859 40 -36.0913 -5.04367 24.191 537 " " " " A 43 0 0 "GLN " " NE2" " " 7 0 1 C2 
    3860 40 -31.4301 -1.65139 22.8775 538 " " " " A 43 0 0 "PRO " " N  " " " 7 0 1 C2 
    3861 14 -30.8893 -0.469063 23.5483 538 " " " " A 2 0 0 "PRO " " CA " " " 6 0 1 C2 
    3862 14 -31.9666 0.140785 24.5371 538 " " " " A 2 0 0 "PRO " " C  " " " 6 0 1 C2 
    3863 23 -33.2147 0.100946 24.3225 538 " " " " A 70 0 0 "PRO " " O  " " " 8 0 1 C2 
    3864 14 -30.6629 0.462488 22.3415 538 " " " " A 2 0 0 "PRO " " CB " " " 6 0 1 C2 
    3865 14 -31.7891 0.151809 21.3303 538 " " " " A 2 0 0 "PRO " " CG " " " 6 0 1 C2 
    3866 14 -31.9398 -1.4193 21.5767 538 " " " " A 2 0 0 "PRO " " CD " " " 6 0 1 C2 
    3867 40 -31.4802 0.741636 25.6599 539 " " " " A 43 0 0 "PRO " " N  " " " 7 0 1 C2 
    3868 14 -32.3402 1.30891 26.7216 539 " " " " A 2 0 0 "PRO " " CA " " " 6 0 1 C2 
    3869 14 -32.9115 2.57223 26.0893 539 " " " " A 2 0 0 "PRO " " C  " " " 6 0 1 C2 
    3870 23 -32.2406 3.32332 25.3337 539 " " " " A 70 0 0 "PRO " " O  " " " 8 0 1 C2 
    3871 14 -31.455 1.54536 27.9377 539 " " " " A 2 0 0 "PRO " " CB " " " 6 0 1 C2 
    3872 14 -29.9626 1.53013 27.4536 539 " " " " A 2 0 0 "PRO " " CG " " " 6 0 1 C2 
    3873 14 -30.0474 0.865069 26.0373 539 " " " " A 2 0 0 "PRO " " CD " " " 6 0 1 C2 
    3874 40 -34.212 2.81021 26.4324 540 " " " " A 43 0 0 "HIS " " N  " " " 7 0 1 C2 
    3875 14 -35.0662 3.90575 25.95 540 " " " " A 2 0 0 "HIS " " CA " " " 6 0 1 C2 
    3876 14 -34.3454 5.27891 26.1689 540 " " " " A 2 0 0 "HIS " " C  " " " 6 0 1 C2 
    3877 23 -34.1444 5.65004 27.3491 540 " " " " A 70 0 0 "HIS " " O  " " " 8 0 1 C2 
    3878 14 -36.444 3.92946 26.6671 540 " " " " A 2 0 0 "HIS " " CB " " " 6 0 1 C2 
    3879 14 -37.452 4.93623 26.2437 540 " " " " A 2 0 0 "HIS " " CG " " " 6 0 1 C2 
    3880 40 -37.9327 5.09561 24.9388 540 " " " " A 43 0 0 "HIS " " ND1" " " 7 0 1 C2 
    3881 14 -37.8896 6.05031 26.9583 540 " " " " A 2 0 0 "HIS " " CD2" " " 6 0 1 C2 
    3882 14 -38.5879 6.25762 24.9483 540 " " " " A 2 0 0 "HIS " " CE1" " " 6 0 1 C2 
    3883 40 -38.6661 6.82765 26.1121 540 " " " " A 43 0 0 "HIS " " NE2" " " 7 0 1 C2 
    3884 40 -33.9633 5.97272 25.1083 541 " " " " A 43 0 0 "GLY " " N  " " " 7 0 1 C2 
    3885 14 -33.3171 7.3109 25.0855 541 " " " " A 2 0 0 "GLY " " CA " " " 6 0 1 C2 
    3886 14 -31.7648 7.22844 24.9617 541 " " " " A 2 0 0 "GLY " " C  " " " 6 0 1 C2 
    3887 23 -31.1213 8.28257 24.9972 541 " " " " A 70 0 0 "GLY " " O  " " " 8 0 1 C2 
    3888 40 -31.2522 5.99068 24.8956 542 " " " " A 43 0 0 "ILE " " N  " " " 7 0 1 C2 
    3889 14 -29.856 5.73902 24.854 542 " " " " A 2 0 0 "ILE " " CA " " " 6 0 1 C2 
    3890 14 -29.5957 4.94784 23.5508 542 " " " " A 2 0 0 "ILE " " C  " " " 6 0 1 C2 
    3891 23 -30.2605 3.98557 23.2164 542 " " " " A 70 0 0 "ILE " " O  " " " 8 0 1 C2 
    3892 14 -29.4098 5.00985 26.201 542 " " " " A 2 0 0 "ILE " " CB " " " 6 0 1 C2 
    3893 14 -29.6363 5.88236 27.4675 542 " " " " A 2 0 0 "ILE " " CG1" " " 6 0 1 C2 
    3894 14 -27.9537 4.39721 26.222 542 " " " " A 2 0 0 "ILE " " CG2" " " 6 0 1 C2 
    3895 14 -29.7239 5.06565 28.7936 542 " " " " A 2 0 0 "ILE " " CD1" " " 6 0 1 C2 
    3896 40 -28.5216 5.34915 22.8682 543 " " " " A 43 0 0 "GLU " " N  " " " 7 0 1 C2 
    3897 14 -27.869 4.59243 21.8502 543 " " " " A 2 0 0 "GLU " " CA " " " 6 0 1 C2 
    3898 14 -26.603 3.88321 22.4966 543 " " " " A 2 0 0 "GLU " " C  " " " 6 0 1 C2 
    3899 23 -25.7038 4.3766 23.1545 543 " " " " A 70 0 0 "GLU " " O  " " " 8 0 1 C2 
    3900 14 -27.1638 5.46536 20.8094 543 " " " " A 2 0 0 "GLU " " CB " " " 6 0 1 C2 
    3901 14 -28.1188 5.91762 19.678 543 " " " " A 2 0 0 "GLU " " CG " " " 6 0 1 C2 
    3902 14 -28.3327 4.96884 18.5146 543 " " " " A 2 0 0 "GLU " " CD " " " 6 0 1 C2 
    3903 23 -27.89 3.80468 18.6755 543 " " " " A 70 0 0 "GLU " " OE1" " " 8 0 1 C2 
    3904 23 -28.839 5.44289 17.4285 543 " " " " A 70 0 0 "GLU " " OE2" " " 8 0 1 C2 
    3905 40 -26.5691 2.55756 22.2782 544 " " " " A 43 0 0 "VAL " " N  " " " 7 0 1 C2 
    3906 14 -25.5126 1.66831 22.819 544 " " " " A 2 0 0 "VAL " " CA " " " 6 0 1 C2 
    3907 14 -24.73 1.36326 21.6221 544 " " " " A 2 0 0 "VAL " " C  " " " 6 0 1 C2 
    3908 23 -25.228 0.771005 20.5841 544 " " " " A 70 0 0 "VAL " " O  " " " 8 0 1 C2 
    3909 14 -26.191 0.3808 23.3242 544 " " " " A 2 0 0 "VAL " " CB " " " 6 0 1 C2 
    3910 14 -25.25 -0.638683 23.9697 544 " " " " A 2 0 0 "VAL " " CG1" " " 6 0 1 C2 
    3911 14 -27.1804 0.748373 24.4493 544 " " " " A 2 0 0 "VAL " " CG2" " " 6 0 1 C2 
    3912 40 -23.4157 1.85346 21.5926 545 " " " " A 43 0 0 "PHE " " N  " " " 7 0 1 C2 
    3913 14 -22.3864 1.34656 20.6453 545 " " " " A 2 0 0 "PHE " " CA " " " 6 0 1 C2 
    3914 14 -21.827 0.0846261 21.3476 545 " " " " A 2 0 0 "PHE " " C  " " " 6 0 1 C2 
    3915 23 -21.7808 -0.00445793 22.6026 545 " " " " A 70 0 0 "PHE " " O  " " " 8 0 1 C2 
    3916 14 -21.2068 2.42065 20.5268 545 " " " " A 2 0 0 "PHE " " CB " " " 6 0 1 C2 
    3917 14 -21.4812 3.7828 19.9367 545 " " " " A 2 0 0 "PHE " " CG " " " 6 0 1 C2 
    3918 14 -22.0025 4.85768 20.7368 545 " " " " A 2 0 0 "PHE " " CD1" " " 6 0 1 C2 
    3919 14 -20.9481 4.15686 18.6781 545 " " " " A 2 0 0 "PHE " " CD2" " " 6 0 1 C2 
    3920 14 -22.1994 6.18767 20.2047 545 " " " " A 2 0 0 "PHE " " CE1" " " 6 0 1 C2 
    3921 14 -21.0587 5.44361 18.1521 545 " " " " A 2 0 0 "PHE " " CE2" " " 6 0 1 C2 
    3922 14 -21.8112 6.42458 18.8682 545 " " " " A 2 0 0 "PHE " " CZ " " " 6 0 1 C2 
    3923 40 -21.3394 -0.788788 20.4702 546 " " " " A 43 0 0 "VAL " " N  " " " 7 0 1 C2 
    3924 14 -20.5604 -1.90451 20.8332 546 " " " " A 2 0 0 "VAL " " CA " " " 6 0 1 C2 
    3925 14 -19.1846 -1.80425 20.1964 546 " " " " A 2 0 0 "VAL " " C  " " " 6 0 1 C2 
    3926 23 -19.0705 -1.46652 18.9896 546 " " " " A 70 0 0 "VAL " " O  " " " 8 0 1 C2 
    3927 14 -21.3164 -3.20058 20.4022 546 " " " " A 2 0 0 "VAL " " CB " " " 6 0 1 C2 
    3928 14 -20.6078 -4.51892 20.6838 546 " " " " A 2 0 0 "VAL " " CG1" " " 6 0 1 C2 
    3929 14 -22.6908 -3.33037 21.0223 546 " " " " A 2 0 0 "VAL " " CG2" " " 6 0 1 C2 
    3930 40 -18.0825 -2.0741 20.9326 547 " " " " A 43 0 0 "GLY " " N  " " " 7 0 1 C2 
    3931 14 -16.7218 -1.88029 20.3869 547 " " " " A 2 0 0 "GLY " " CA " " " 6 0 1 C2 
    3932 14 -15.6977 -2.81422 21.027 547 " " " " A 2 0 0 "GLY " " C  " " " 6 0 1 C2 
    3933 23 -15.9997 -3.94409 21.374 547 " " " " A 70 0 0 "GLY " " O  " " " 8 0 1 C2 
    3934 40 -14.4468 -2.369 21.1935 548 " " " " A 43 0 0 "GLY " " N  " " " 7 0 1 C2 
    3935 14 -13.2964 -3.14746 21.64 548 " " " " A 2 0 0 "GLY " " CA " " " 6 0 1 C2 
    3936 14 -12.0407 -2.84005 20.8048 548 " " " " A 2 0 0 "GLY " " C  " " " 6 0 1 C2 
    3937 23 -12.0418 -2.70192 19.5647 548 " " " " A 70 0 0 "GLY " " O  " " " 8 0 1 C2 
    3938 40 -10.881 -2.99229 21.4945 549 " " " " A 43 0 0 "THR " " N  " " " 7 0 1 C2 
    3939 14 -9.56761 -3.31077 20.9157 549 " " " " A 2 0 0 "THR " " CA " " " 6 0 1 C2 
    3940 14 -9.50203 -4.33235 19.7643 549 " " " " A 2 0 0 "THR " " C  " " " 6 0 1 C2 
    3941 23 -8.99814 -3.99061 18.7187 549 " " " " A 70 0 0 "THR " " O  " " " 8 0 1 C2 
    3942 14 -8.50987 -3.48248 22.0129 549 " " " " A 2 0 0 "THR " " CB " " " 6 0 1 C2 
    3943 23 -8.77545 -2.51122 22.9808 549 " " " " A 70 0 0 "THR " " OG1" " " 8 0 1 C2 
    3944 14 -7.02234 -3.50951 21.4875 549 " " " " A 2 0 0 "THR " " CG2" " " 6 0 1 C2 
    3945 40 -10.0174 -5.59017 19.8908 550 " " " " A 43 0 0 "PRO " " N  " " " 7 0 1 C2 
    3946 14 -10.139 -6.48588 18.763 550 " " " " A 2 0 0 "PRO " " CA " " " 6 0 1 C2 
    3947 14 -11.3597 -6.30863 17.8746 550 " " " " A 2 0 0 "PRO " " C  " " " 6 0 1 C2 
    3948 23 -11.3202 -6.9736 16.8304 550 " " " " A 70 0 0 "PRO " " O  " " " 8 0 1 C2 
    3949 14 -10.2751 -7.87557 19.3806 550 " " " " A 2 0 0 "PRO " " CB " " " 6 0 1 C2 
    3950 14 -10.9213 -7.65502 20.7207 550 " " " " A 2 0 0 "PRO " " CG " " " 6 0 1 C2 
    3951 14 -10.5247 -6.19621 21.1458 550 " " " " A 2 0 0 "PRO " " CD " " " 6 0 1 C2 
    3952 40 -12.4201 -5.56874 18.2475 551 " " " " A 43 0 0 "ALA " " N  " " " 7 0 1 C2 
    3953 14 -13.5258 -5.27303 17.3861 551 " " " " A 2 0 0 "ALA " " CA " " " 6 0 1 C2 
    3954 14 -13.0882 -4.45913 16.1914 551 " " " " A 2 0 0 "ALA " " C  " " " 6 0 1 C2 
    3955 23 -13.5947 -4.68371 15.1091 551 " " " " A 70 0 0 "ALA " " O  " " " 8 0 1 C2 
    3956 14 -14.6632 -4.50734 18.0802 551 " " " " A 2 0 0 "ALA " " CB " " " 6 0 1 C2 
    3957 40 -12.093 -3.58115 16.3581 552 " " " " A 43 0 0 "LEU " " N  " " " 7 0 1 C2 
    3958 14 -11.5196 -2.6878 15.3224 552 " " " " A 2 0 0 "LEU " " CA " " " 6 0 1 C2 
    3959 14 -11.2374 -3.4487 13.9824 552 " " " " A 2 0 0 "LEU " " C  " " " 6 0 1 C2 
    3960 23 -11.7514 -3.05942 12.9399 552 " " " " A 70 0 0 "LEU " " O  " " " 8 0 1 C2 
    3961 14 -10.2239 -2.1171 15.8311 552 " " " " A 2 0 0 "LEU " " CB " " " 6 0 1 C2 
    3962 14 -10.4489 -0.915367 16.8982 552 " " " " A 2 0 0 "LEU " " CG " " " 6 0 1 C2 
    3963 14 -9.13139 -0.531361 17.6065 552 " " " " A 2 0 0 "LEU " " CD1" " " 6 0 1 C2 
    3964 14 -11.1377 0.302344 16.2458 552 " " " " A 2 0 0 "LEU " " CD2" " " 6 0 1 C2 
    3965 40 -10.5338 -4.60848 14.1535 553 " " " " A 43 0 0 "GLU " " N  " " " 7 0 1 C2 
    3966 14 -10.2799 -5.59923 13.1251 553 " " " " A 2 0 0 "GLU " " CA " " " 6 0 1 C2 
    3967 14 -11.4666 -6.20851 12.4207 553 " " " " A 2 0 0 "GLU " " C  " " " 6 0 1 C2 
    3968 23 -11.5846 -6.12349 11.1916 553 " " " " A 70 0 0 "GLU " " O  " " " 8 0 1 C2 
    3969 14 -9.47724 -6.73387 13.8136 553 " " " " A 2 0 0 "GLU " " CB " " " 6 0 1 C2 
    3970 14 -8.35135 -6.21919 14.6743 553 " " " " A 2 0 0 "GLU " " CG " " " 6 0 1 C2 
    3971 14 -7.26931 -7.12494 15.2875 553 " " " " A 2 0 0 "GLU " " CD " " " 6 0 1 C2 
    3972 23 -7.33666 -8.32122 15.0452 553 " " " " A 70 0 0 "GLU " " OE1" " " 8 0 1 C2 
    3973 23 -6.40261 -6.70104 16.0825 553 " " " " A 70 0 0 "GLU " " OE2" " " 8 0 1 C2 
    3974 40 -12.4066 -6.73898 13.1897 554 " " " " A 43 0 0 "GLN " " N  " " " 7 0 1 C2 
    3975 14 -13.7276 -7.27575 12.826 554 " " " " A 2 0 0 "GLN " " CA " " " 6 0 1 C2 
    3976 14 -14.6445 -6.28464 12.0796 554 " " " " A 2 0 0 "GLN " " C  " " " 6 0 1 C2 
    3977 23 -15.2735 -6.6593 11.1187 554 " " " " A 70 0 0 "GLN " " O  " " " 8 0 1 C2 
    3978 14 -14.4288 -7.87397 14.1034 554 " " " " A 2 0 0 "GLN " " CB " " " 6 0 1 C2 
    3979 14 -13.7356 -8.9423 14.9948 554 " " " " A 2 0 0 "GLN " " CG " " " 6 0 1 C2 
    3980 14 -12.7762 -9.87121 14.3546 554 " " " " A 2 0 0 "GLN " " CD " " " 6 0 1 C2 
    3981 23 -11.6763 -10.1268 14.9816 554 " " " " A 70 0 0 "GLN " " OE1" " " 8 0 1 C2 
    3982 40 -12.9233 -10.2835 13.1076 554 " " " " A 43 0 0 "GLN " " NE2" " " 7 0 1 C2 
    3983 40 -14.6899 -5.01821 12.4731 555 " " " " A 43 0 0 "ASP " " N  " " " 7 0 1 C2 
    3984 14 -15.6349 -3.97936 12.0206 555 " " " " A 2 0 0 "ASP " " CA " " " 6 0 1 C2 
    3985 14 -15.1064 -3.42574 10.724 555 " " " " A 2 0 0 "ASP " " C  " " " 6 0 1 C2 
    3986 23 -15.8496 -3.03219 9.81434 555 " " " " A 70 0 0 "ASP " " O  " " " 8 0 1 C2 
    3987 14 -15.6504 -2.84651 13.0698 555 " " " " A 2 0 0 "ASP " " CB " " " 6 0 1 C2 
    3988 14 -16.9194 -2.82166 13.9669 555 " " " " A 2 0 0 "ASP " " CG " " " 6 0 1 C2 
    3989 23 -17.7316 -3.7502 13.9344 555 " " " " A 70 0 0 "ASP " " OD1" " " 8 0 1 C2 
    3990 23 -17.0874 -1.86547 14.7681 555 " " " " A 70 0 0 "ASP " " OD2" " " 8 0 1 C2 
    3991 40 -13.7734 -3.3438 10.5892 556 " " " " A 43 0 0 "SER " " N  " " " 7 0 1 C2 
    3992 14 -13.0178 -2.94111 9.38677 556 " " " " A 2 0 0 "SER " " CA " " " 6 0 1 C2 
    3993 14 -13.2476 -4.00178 8.33709 556 " " " " A 2 0 0 "SER " " C  " " " 6 0 1 C2 
    3994 23 -13.7182 -3.6388 7.24652 556 " " " " A 70 0 0 "SER " " O  " " " 8 0 1 C2 
    3995 14 -11.5519 -2.70743 9.78735 556 " " " " A 2 0 0 "SER " " CB " " " 6 0 1 C2 
    3996 23 -10.7879 -2.29489 8.69078 556 " " " " A 70 0 0 "SER " " OG " " " 8 0 1 C2 
    3997 40 -13.1155 -5.31414 8.755 557 " " " " A 43 0 0 "ILE " " N  " " " 7 0 1 C2 
    3998 14 -13.1761 -6.47188 7.79586 557 " " " " A 2 0 0 "ILE " " CA " " " 6 0 1 C2 
    3999 14 -14.5911 -6.67902 7.33018 557 " " " " A 2 0 0 "ILE " " C  " " " 6 0 1 C2 
    4000 23 -14.7734 -7.03889 6.14983 557 " " " " A 70 0 0 "ILE " " O  " " " 8 0 1 C2 
    4001 14 -12.5987 -7.70431 8.52602 557 " " " " A 2 0 0 "ILE " " CB " " " 6 0 1 C2 
    4002 14 -11.0292 -7.61155 8.58193 557 " " " " A 2 0 0 "ILE " " CG1" " " 6 0 1 C2 
    4003 14 -12.8315 -8.98032 7.68051 557 " " " " A 2 0 0 "ILE " " CG2" " " 6 0 1 C2 
    4004 14 -10.4771 -8.63392 9.58753 557 " " " " A 2 0 0 "ILE " " CD1" " " 6 0 1 C2 
    4005 40 -15.638 -6.40523 8.11932 558 " " " " A 43 0 0 "HIS " " N  " " " 7 0 1 C2 
    4006 14 -17.042 -6.49424 7.67073 558 " " " " A 2 0 0 "HIS " " CA " " " 6 0 1 C2 
    4007 14 -17.3997 -5.43437 6.63402 558 " " " " A 2 0 0 "HIS " " C  " " " 6 0 1 C2 
    4008 23 -18.0214 -5.72574 5.57674 558 " " " " A 70 0 0 "HIS " " O  " " " 8 0 1 C2 
    4009 14 -17.9657 -6.32961 8.87361 558 " " " " A 2 0 0 "HIS " " CB " " " 6 0 1 C2 
    4010 14 -19.4512 -6.70124 8.74612 558 " " " " A 2 0 0 "HIS " " CG " " " 6 0 1 C2 
    4011 40 -20.347 -5.91594 8.1135 558 " " " " A 43 0 0 "HIS " " ND1" " " 7 0 1 C2 
    4012 14 -20.264 -7.76868 9.11529 558 " " " " A 2 0 0 "HIS " " CD2" " " 6 0 1 C2 
    4013 14 -21.5982 -6.45185 8.19129 558 " " " " A 2 0 0 "HIS " " CE1" " " 6 0 1 C2 
    4014 40 -21.6114 -7.63202 8.76175 558 " " " " A 43 0 0 "HIS " " NE2" " " 7 0 1 C2 
    4015 40 -16.9609 -4.18769 6.81787 559 " " " " A 43 0 0 "SER " " N  " " " 7 0 1 C2 
    4016 14 -17.0395 -2.9636 6.02229 559 " " " " A 2 0 0 "SER " " CA " " " 6 0 1 C2 
    4017 14 -16.2798 -3.05548 4.71776 559 " " " " A 2 0 0 "SER " " C  " " " 6 0 1 C2 
    4018 23 -16.8217 -2.84146 3.60124 559 " " " " A 70 0 0 "SER " " O  " " " 8 0 1 C2 
    4019 14 -16.3669 -1.77684 6.78493 559 " " " " A 2 0 0 "SER " " CB " " " 6 0 1 C2 
    4020 23 -16.8769 -0.528074 6.33186 559 " " " " A 70 0 0 "SER " " OG " " " 8 0 1 C2 
    4021 40 -15.0474 -3.61616 4.83731 560 " " " " A 43 0 0 "LEU " " N  " " " 7 0 1 C2 
    4022 14 -14.2394 -4.04707 3.62773 560 " " " " A 2 0 0 "LEU " " CA " " " 6 0 1 C2 
    4023 14 -14.9878 -5.07044 2.7392 560 " " " " A 2 0 0 "LEU " " C  " " " 6 0 1 C2 
    4024 23 -15.3261 -4.83231 1.58054 560 " " " " A 70 0 0 "LEU " " O  " " " 8 0 1 C2 
    4025 14 -12.975 -4.51687 4.28137 560 " " " " A 2 0 0 "LEU " " CB " " " 6 0 1 C2 
    4026 14 -11.9684 -5.07148 3.27374 560 " " " " A 2 0 0 "LEU " " CG " " " 6 0 1 C2 
    4027 14 -10.9818 -3.93464 2.84759 560 " " " " A 2 0 0 "LEU " " CD1" " " 6 0 1 C2 
    4028 14 -11.2374 -6.29228 3.81773 560 " " " " A 2 0 0 "LEU " " CD2" " " 6 0 1 C2 
    4029 40 -15.4084 -6.20967 3.37337 561 " " " " A 43 0 0 "PHE " " N  " " " 7 0 1 C2 
    4030 14 -15.8806 -7.38102 2.65553 561 " " " " A 2 0 0 "PHE " " CA " " " 6 0 1 C2 
    4031 14 -17.2505 -7.12984 1.98126 561 " " " " A 2 0 0 "PHE " " C  " " " 6 0 1 C2 
    4032 23 -17.5845 -7.78464 0.960208 561 " " " " A 70 0 0 "PHE " " O  " " " 8 0 1 C2 
    4033 14 -16.0797 -8.59773 3.66821 561 " " " " A 2 0 0 "PHE " " CB " " " 6 0 1 C2 
    4034 14 -15.3396 -9.91314 3.39351 561 " " " " A 2 0 0 "PHE " " CG " " " 6 0 1 C2 
    4035 14 -14.7989 -10.5714 4.54389 561 " " " " A 2 0 0 "PHE " " CD1" " " 6 0 1 C2 
    4036 14 -15.2263 -10.5153 2.18625 561 " " " " A 2 0 0 "PHE " " CD2" " " 6 0 1 C2 
    4037 14 -14.1799 -11.8514 4.52312 561 " " " " A 2 0 0 "PHE " " CE1" " " 6 0 1 C2 
    4038 14 -14.4437 -11.7164 2.10518 561 " " " " A 2 0 0 "PHE " " CE2" " " 6 0 1 C2 
    4039 14 -13.9712 -12.4096 3.25764 561 " " " " A 2 0 0 "PHE " " CZ " " " 6 0 1 C2 
    4040 40 -18.0633 -6.20479 2.41477 562 " " " " A 43 0 0 "ASP " " N  " " " 7 0 1 C2 
    4041 14 -19.2837 -5.71832 1.75342 562 " " " " A 2 0 0 "ASP " " CA " " " 6 0 1 C2 
    4042 14 -19.0387 -5.03491 0.332894 562 " " " " A 2 0 0 "ASP " " C  " " " 6 0 1 C2 
    4043 23 -19.8168 -5.18979 -0.61343 562 " " " " A 70 0 0 "ASP " " O  " " " 8 0 1 C2 
    4044 14 -19.8911 -4.63167 2.79654 562 " " " " A 2 0 0 "ASP " " CB " " " 6 0 1 C2 
    4045 14 -20.9576 -3.62801 2.22883 562 " " " " A 2 0 0 "ASP " " CG " " " 6 0 1 C2 
    4046 23 -22.0401 -4.02981 1.70362 562 " " " " A 70 0 0 "ASP " " OD1" " " 8 0 1 C2 
    4047 23 -20.8389 -2.47 2.60681 562 " " " " A 70 0 0 "ASP " " OD2" " " 8 0 1 C2 
    4048 40 -17.8848 -4.33359 0.189479 563 " " " " A 43 0 0 "LYS " " N  " " " 7 0 1 C2 
    4049 14 -17.3487 -3.57927 -0.911667 563 " " " " A 2 0 0 "LYS " " CA " " " 6 0 1 C2 
    4050 14 -16.3122 -4.29977 -1.80878 563 " " " " A 2 0 0 "LYS " " C  " " " 6 0 1 C2 
    4051 23 -16.0533 -3.79253 -2.88435 563 " " " " A 70 0 0 "LYS " " O  " " " 8 0 1 C2 
    4052 14 -16.6647 -2.35476 -0.275497 563 " " " " A 2 0 0 "LYS " " CB " " " 6 0 1 C2 
    4053 14 -17.5415 -1.47212 0.647509 563 " " " " A 2 0 0 "LYS " " CG " " " 6 0 1 C2 
    4054 14 -18.8136 -0.95733 -0.103238 563 " " " " A 2 0 0 "LYS " " CD " " " 6 0 1 C2 
    4055 14 -19.5094 0.221275 0.624126 563 " " " " A 2 0 0 "LYS " " CE " " " 6 0 1 C2 
    4056 40 -19.7626 -0.132071 2.01918 563 " " " " A 43 0 0 "LYS " " NZ " " " 7 0 1 C2 
    4057 40 -15.7177 -5.4566 -1.49181 564 " " " " A 43 0 0 "LEU " " N  " " " 7 0 1 C2 
    4058 14 -14.8539 -6.34752 -2.36597 564 " " " " A 2 0 0 "LEU " " CA " " " 6 0 1 C2 
    4059 14 -15.6242 -6.75948 -3.64435 564 " " " " A 2 0 0 "LEU " " C  " " " 6 0 1 C2 
    4060 23 -15.1501 -6.57364 -4.73982 564 " " " " A 70 0 0 "LEU " " O  " " " 8 0 1 C2 
    4061 14 -14.2891 -7.59498 -1.5672 564 " " " " A 2 0 0 "LEU " " CB " " " 6 0 1 C2 
    4062 14 -13.0157 -7.48841 -0.645177 564 " " " " A 2 0 0 "LEU " " CG " " " 6 0 1 C2 
    4063 14 -12.7065 -8.85534 -0.0503516 564 " " " " A 2 0 0 "LEU " " CD1" " " 6 0 1 C2 
    4064 14 -11.7177 -7.05135 -1.33126 564 " " " " A 2 0 0 "LEU " " CD2" " " 6 0 1 C2 
    4065 40 -16.8975 -7.31217 -3.52784 565 " " " " A 43 0 0 "PRO " " N  " " " 7 0 1 C2 
    4066 14 -17.6569 -7.653 -4.78718 565 " " " " A 2 0 0 "PRO " " CA " " " 6 0 1 C2 
    4067 14 -18.0436 -6.42815 -5.61366 565 " " " " A 2 0 0 "PRO " " C  " " " 6 0 1 C2 
    4068 23 -18.2577 -6.56686 -6.78979 565 " " " " A 70 0 0 "PRO " " O  " " " 8 0 1 C2 
    4069 14 -18.8416 -8.50355 -4.27539 565 " " " " A 2 0 0 "PRO " " CB " " " 6 0 1 C2 
    4070 14 -19.0122 -8.21641 -2.75345 565 " " " " A 2 0 0 "PRO " " CG " " " 6 0 1 C2 
    4071 14 -17.6694 -7.72449 -2.28633 565 " " " " A 2 0 0 "PRO " " CD " " " 6 0 1 C2 
    4072 40 -18.2752 -5.30216 -4.97 566 " " " " A 43 0 0 "LEU " " N  " " " 7 0 1 C2 
    4073 14 -18.7789 -4.11911 -5.6143 566 " " " " A 2 0 0 "LEU " " CA " " " 6 0 1 C2 
    4074 14 -17.617 -3.3693 -6.26318 566 " " " " A 2 0 0 "LEU " " C  " " " 6 0 1 C2 
    4075 23 -17.8083 -2.83643 -7.32622 566 " " " " A 70 0 0 "LEU " " O  " " " 8 0 1 C2 
    4076 14 -19.3877 -3.22194 -4.52473 566 " " " " A 2 0 0 "LEU " " CB " " " 6 0 1 C2 
    4077 14 -20.1759 -2.02507 -5.09975 566 " " " " A 2 0 0 "LEU " " CG " " " 6 0 1 C2 
    4078 14 -21.3927 -2.3049 -5.9746 566 " " " " A 2 0 0 "LEU " " CD1" " " 6 0 1 C2 
    4079 14 -20.6242 -1.0884 -3.95401 566 " " " " A 2 0 0 "LEU " " CD2" " " 6 0 1 C2 
    4080 40 -16.451 -3.27712 -5.65488 567 " " " " A 43 0 0 "MET " " N  " " " 7 0 1 C2 
    4081 14 -15.2251 -2.75525 -6.30202 567 " " " " A 2 0 0 "MET " " CA " " " 6 0 1 C2 
    4082 14 -14.829 -3.49069 -7.55473 567 " " " " A 2 0 0 "MET " " C  " " " 6 0 1 C2 
    4083 23 -14.6313 -2.84891 -8.57654 567 " " " " A 70 0 0 "MET " " O  " " " 8 0 1 C2 
    4084 14 -14.0899 -2.75087 -5.33323 567 " " " " A 2 0 0 "MET " " CB " " " 6 0 1 C2 
    4085 14 -12.7722 -2.19242 -5.86446 567 " " " " A 2 0 0 "MET " " CG " " " 6 0 1 C2 
    4086 52 -11.4013 -3.17248 -6.24676 567 " " " " A 13 0 0 "MET " " SD " " " 16 0 1 C2 
    4087 14 -10.0181 -1.98233 -6.49402 567 " " " " A 2 0 0 "MET " " CE " " " 6 0 1 C2 
    4088 40 -14.7468 -4.83278 -7.57192 568 " " " " A 43 0 0 "ALA " " N  " " " 7 0 1 C2 
    4089 14 -14.3264 -5.58282 -8.65829 568 " " " " A 2 0 0 "ALA " " CA " " " 6 0 1 C2 
    4090 14 -15.3719 -5.52866 -9.84388 568 " " " " A 2 0 0 "ALA " " C  " " " 6 0 1 C2 
    4091 23 -14.9665 -5.65862 -10.9637 568 " " " " A 70 0 0 "ALA " " O  " " " 8 0 1 C2 
    4092 14 -14.0789 -7.03361 -8.23134 568 " " " " A 2 0 0 "ALA " " CB " " " 6 0 1 C2 
    4093 40 -16.6526 -5.2043 -9.61906 569 " " " " A 43 0 0 "LEU " " N  " " " 7 0 1 C2 
    4094 14 -17.66 -4.89831 -10.5547 569 " " " " A 2 0 0 "LEU " " CA " " " 6 0 1 C2 
    4095 14 -17.5055 -3.53862 -11.1719 569 " " " " A 2 0 0 "LEU " " C  " " " 6 0 1 C2 
    4096 23 -17.3114 -3.40991 -12.3442 569 " " " " A 70 0 0 "LEU " " O  " " " 8 0 1 C2 
    4097 14 -19.0482 -5.07089 -9.83713 569 " " " " A 2 0 0 "LEU " " CB " " " 6 0 1 C2 
    4098 14 -20.3302 -4.69747 -10.61 569 " " " " A 2 0 0 "LEU " " CG " " " 6 0 1 C2 
    4099 14 -20.4194 -5.48436 -11.908 569 " " " " A 2 0 0 "LEU " " CD1" " " 6 0 1 C2 
    4100 14 -21.6558 -4.717 -9.81607 569 " " " " A 2 0 0 "LEU " " CD2" " " 6 0 1 C2 
    4101 40 -17.606 -2.45465 -10.3386 570 " " " " A 43 0 0 "ILE " " N  " " " 7 0 1 C2 
    4102 14 -17.363 -1.00895 -10.6922 570 " " " " A 2 0 0 "ILE " " CA " " " 6 0 1 C2 
    4103 14 -16.0185 -0.748877 -11.4647 570 " " " " A 2 0 0 "ILE " " C  " " " 6 0 1 C2 
    4104 23 -15.9761 0.0299041 -12.3876 570 " " " " A 70 0 0 "ILE " " O  " " " 8 0 1 C2 
    4105 14 -17.6061 -0.0578859 -9.49534 570 " " " " A 2 0 0 "ILE " " CB " " " 6 0 1 C2 
    4106 14 -19.1204 -0.125128 -9.11177 570 " " " " A 2 0 0 "ILE " " CG1" " " 6 0 1 C2 
    4107 14 -17.132 1.37593 -9.67434 570 " " " " A 2 0 0 "ILE " " CG2" " " 6 0 1 C2 
    4108 14 -19.4807 0.598744 -7.79985 570 " " " " A 2 0 0 "ILE " " CD1" " " 6 0 1 C2 
    4109 40 -15.0123 -1.60599 -11.1654 571 " " " " A 43 0 0 "LEU " " N  " " " 7 0 1 C2 
    4110 14 -13.7176 -1.68142 -11.8564 571 " " " " A 2 0 0 "LEU " " CA " " " 6 0 1 C2 
    4111 14 -13.8184 -2.202 -13.3134 571 " " " " A 2 0 0 "LEU " " C  " " " 6 0 1 C2 
    4112 23 -13.3295 -1.56932 -14.2337 571 " " " " A 70 0 0 "LEU " " O  " " " 8 0 1 C2 
    4113 14 -12.8848 -2.64324 -10.9847 571 " " " " A 2 0 0 "LEU " " CB " " " 6 0 1 C2 
    4114 14 -11.5674 -3.03391 -11.654 571 " " " " A 2 0 0 "LEU " " CG " " " 6 0 1 C2 
    4115 14 -10.6275 -1.83583 -11.47 571 " " " " A 2 0 0 "LEU " " CD1" " " 6 0 1 C2 
    4116 14 -11.0692 -4.29738 -10.892 571 " " " " A 2 0 0 "LEU " " CD2" " " 6 0 1 C2 
    4117 40 -14.4189 -3.37122 -13.4545 572 " " " " A 43 0 0 "ILE " " N  " " " 7 0 1 C2 
    4118 14 -14.5682 -4.15361 -14.7024 572 " " " " A 2 0 0 "ILE " " CA " " " 6 0 1 C2 
    4119 14 -15.3939 -3.30071 -15.6955 572 " " " " A 2 0 0 "ILE " " C  " " " 6 0 1 C2 
    4120 23 -14.9874 -3.07699 -16.8312 572 " " " " A 70 0 0 "ILE " " O  " " " 8 0 1 C2 
    4121 14 -15.1174 -5.58824 -14.4749 572 " " " " A 2 0 0 "ILE " " CB " " " 6 0 1 C2 
    4122 14 -13.988 -6.39804 -13.9229 572 " " " " A 2 0 0 "ILE " " CG1" " " 6 0 1 C2 
    4123 14 -15.7686 -6.35434 -15.6221 572 " " " " A 2 0 0 "ILE " " CG2" " " 6 0 1 C2 
    4124 14 -14.3427 -7.75782 -13.3701 572 " " " " A 2 0 0 "ILE " " CD1" " " 6 0 1 C2 
    4125 40 -16.5388 -2.80634 -15.1841 573 " " " " A 43 0 0 "VAL " " N  " " " 7 0 1 C2 
    4126 14 -17.562 -2.10973 -15.9897 573 " " " " A 2 0 0 "VAL " " CA " " " 6 0 1 C2 
    4127 14 -17.1408 -0.660515 -16.3072 573 " " " " A 2 0 0 "VAL " " C  " " " 6 0 1 C2 
    4128 23 -17.7511 0.0572541 -17.0911 573 " " " " A 70 0 0 "VAL " " O  " " " 8 0 1 C2 
    4129 14 -18.9035 -2.2415 -15.2899 573 " " " " A 2 0 0 "VAL " " CB " " " 6 0 1 C2 
    4130 14 -20.1212 -1.91312 -16.2511 573 " " " " A 2 0 0 "VAL " " CG1" " " 6 0 1 C2 
    4131 14 -19.2485 -3.71741 -14.9411 573 " " " " A 2 0 0 "VAL " " CG2" " " 6 0 1 C2 
    4132 40 -15.9592 -0.164154 -15.8441 574 " " " " A 43 0 0 "THR " " N  " " " 7 0 1 C2 
    4133 14 -15.272 1.05494 -16.2034 574 " " " " A 2 0 0 "THR " " CA " " " 6 0 1 C2 
    4134 14 -14.0364 0.735521 -17.0981 574 " " " " A 2 0 0 "THR " " C  " " " 6 0 1 C2 
    4135 23 -14.0195 1.1091 -18.276 574 " " " " A 70 0 0 "THR " " O  " " " 8 0 1 C2 
    4136 14 -15.0716 1.9215 -14.9638 574 " " " " A 2 0 0 "THR " " CB " " " 6 0 1 C2 
    4137 23 -14.2925 1.38952 -13.896 574 " " " " A 70 0 0 "THR " " OG1" " " 8 0 1 C2 
    4138 14 -16.4393 2.33412 -14.3293 574 " " " " A 2 0 0 "THR " " CG2" " " 6 0 1 C2 
    4139 40 -13.0821 -0.0294419 -16.5908 575 " " " " A 43 0 0 "THR " " N  " " " 7 0 1 C2 
    4140 14 -11.906 -0.501634 -17.3481 575 " " " " A 2 0 0 "THR " " CA " " " 6 0 1 C2 
    4141 14 -12.1557 -0.994317 -18.7716 575 " " " " A 2 0 0 "THR " " C  " " " 6 0 1 C2 
    4142 23 -11.5287 -0.423165 -19.6734 575 " " " " A 70 0 0 "THR " " O  " " " 8 0 1 C2 
    4143 14 -10.9856 -1.34868 -16.4541 575 " " " " A 2 0 0 "THR " " CB " " " 6 0 1 C2 
    4144 23 -11.7412 -2.47019 -16.156 575 " " " " A 70 0 0 "THR " " OG1" " " 8 0 1 C2 
    4145 14 -10.5494 -0.683809 -15.1671 575 " " " " A 2 0 0 "THR " " CG2" " " 6 0 1 C2 
    4146 40 -13.0145 -2.0358 -18.979 576 " " " " A 43 0 0 "THR " " N  " " " 7 0 1 C2 
    4147 14 -13.2953 -2.7331 -20.2237 576 " " " " A 2 0 0 "THR " " CA " " " 6 0 1 C2 
    4148 14 -13.9502 -1.82006 -21.2876 576 " " " " A 2 0 0 "THR " " C  " " " 6 0 1 C2 
    4149 23 -13.6577 -1.89987 -22.4788 576 " " " " A 70 0 0 "THR " " O  " " " 8 0 1 C2 
    4150 14 -14.178 -4.01449 -19.9231 576 " " " " A 2 0 0 "THR " " CB " " " 6 0 1 C2 
    4151 23 -15.4266 -3.81666 -19.4016 576 " " " " A 70 0 0 "THR " " OG1" " " 8 0 1 C2 
    4152 14 -13.4866 -5.13694 -19.1746 576 " " " " A 2 0 0 "THR " " CG2" " " 6 0 1 C2 
    4153 40 -14.6732 -0.810644 -20.7877 577 " " " " A 43 0 0 "VAL " " N  " " " 7 0 1 C2 
    4154 14 -15.4164 0.238745 -21.5017 577 " " " " A 2 0 0 "VAL " " CA " " " 6 0 1 C2 
    4155 14 -14.4649 1.39387 -21.8923 577 " " " " A 2 0 0 "VAL " " C  " " " 6 0 1 C2 
    4156 23 -14.5759 1.94293 -22.9961 577 " " " " A 70 0 0 "VAL " " O  " " " 8 0 1 C2 
    4157 14 -16.7431 0.616582 -20.7044 577 " " " " A 2 0 0 "VAL " " CB " " " 6 0 1 C2 
    4158 14 -17.7417 1.29308 -21.6283 577 " " " " A 2 0 0 "VAL " " CG1" " " 6 0 1 C2 
    4159 14 -17.4446 -0.720005 -20.1667 577 " " " " A 2 0 0 "VAL " " CG2" " " 6 0 1 C2 
    4160 40 -13.4337 1.7063 -21.1365 578 " " " " A 43 0 0 "LEU " " N  " " " 7 0 1 C2 
    4161 14 -12.2918 2.52275 -21.5245 578 " " " " A 2 0 0 "LEU " " CA " " " 6 0 1 C2 
    4162 14 -11.4195 1.85619 -22.4868 578 " " " " A 2 0 0 "LEU " " C  " " " 6 0 1 C2 
    4163 23 -11.0983 2.34492 -23.6264 578 " " " " A 70 0 0 "LEU " " O  " " " 8 0 1 C2 
    4164 14 -11.4776 2.91014 -20.1866 578 " " " " A 2 0 0 "LEU " " CB " " " 6 0 1 C2 
    4165 14 -11.9883 4.12148 -19.3339 578 " " " " A 2 0 0 "LEU " " CG " " " 6 0 1 C2 
    4166 14 -11.3554 4.15696 -17.9472 578 " " " " A 2 0 0 "LEU " " CD1" " " 6 0 1 C2 
    4167 14 -11.7163 5.46461 -20.099 578 " " " " A 2 0 0 "LEU " " CD2" " " 6 0 1 C2 
    4168 40 -11.1993 0.534332 -22.1987 579 " " " " A 43 0 0 "MET " " N  " " " 7 0 1 C2 
    4169 14 -10.2848 -0.300395 -23.055 579 " " " " A 2 0 0 "MET " " CA " " " 6 0 1 C2 
    4170 14 -10.8947 -0.542348 -24.4209 579 " " " " A 2 0 0 "MET " " C  " " " 6 0 1 C2 
    4171 23 -10.1524 -0.632646 -25.4037 579 " " " " A 70 0 0 "MET " " O  " " " 8 0 1 C2 
    4172 14 -10.0481 -1.61485 -22.2702 579 " " " " A 2 0 0 "MET " " CB " " " 6 0 1 C2 
    4173 14 -8.95126 -1.53601 -21.1256 579 " " " " A 2 0 0 "MET " " CG " " " 6 0 1 C2 
    4174 52 -9.05122 -2.85613 -20.0055 579 " " " " A 13 0 0 "MET " " SD " " " 16 0 1 C2 
    4175 14 -7.88375 -2.37056 -18.7769 579 " " " " A 2 0 0 "MET " " CE " " " 6 0 1 C2 
    4176 40 -12.1954 -0.60474 -24.5106 580 " " " " A 43 0 0 "PHE " " N  " " " 7 0 1 C2 
    4177 14 -13.0307 -0.817069 -25.7189 580 " " " " A 2 0 0 "PHE " " CA " " " 6 0 1 C2 
    4178 14 -12.6874 0.237214 -26.7876 580 " " " " A 2 0 0 "PHE " " C  " " " 6 0 1 C2 
    4179 23 -12.6148 -0.0121349 -27.9698 580 " " " " A 70 0 0 "PHE " " O  " " " 8 0 1 C2 
    4180 14 -14.5518 -0.907667 -25.3681 580 " " " " A 2 0 0 "PHE " " CB " " " 6 0 1 C2 
    4181 14 -15.6373 -0.242926 -26.2658 580 " " " " A 2 0 0 "PHE " " CG " " " 6 0 1 C2 
    4182 14 -15.8624 -0.610899 -27.559 580 " " " " A 2 0 0 "PHE " " CD1" " " 6 0 1 C2 
    4183 14 -16.4656 0.719914 -25.6835 580 " " " " A 2 0 0 "PHE " " CD2" " " 6 0 1 C2 
    4184 14 -16.8431 0.0189431 -28.3843 580 " " " " A 2 0 0 "PHE " " CE1" " " 6 0 1 C2 
    4185 14 -17.5098 1.34609 -26.4717 580 " " " " A 2 0 0 "PHE " " CE2" " " 6 0 1 C2 
    4186 14 -17.6917 0.975068 -27.8054 580 " " " " A 2 0 0 "PHE " " CZ " " " 6 0 1 C2 
    4187 40 -12.5458 1.53163 -26.3867 581 " " " " A 43 0 0 "LEU " " N  " " " 7 0 1 C2 
    4188 14 -12.1827 2.66366 -27.2232 581 " " " " A 2 0 0 "LEU " " CA " " " 6 0 1 C2 
    4189 14 -10.6678 2.54872 -27.6393 581 " " " " A 2 0 0 "LEU " " C  " " " 6 0 1 C2 
    4190 23 -10.4488 2.72904 -28.8413 581 " " " " A 70 0 0 "LEU " " O  " " " 8 0 1 C2 
    4191 14 -12.4228 3.97068 -26.4312 581 " " " " A 2 0 0 "LEU " " CB " " " 6 0 1 C2 
    4192 14 -13.836 4.04141 -25.7913 581 " " " " A 2 0 0 "LEU " " CG " " " 6 0 1 C2 
    4193 14 -13.9286 5.18722 -24.8409 581 " " " " A 2 0 0 "LEU " " CD1" " " 6 0 1 C2 
    4194 14 -14.9349 4.14137 -26.8118 581 " " " " A 2 0 0 "LEU " " CD2" " " 6 0 1 C2 
    4195 40 -9.80751 2.11305 -26.7265 582 " " " " A 43 0 0 "ALA " " N  " " " 7 0 1 C2 
    4196 14 -8.33901 2.03184 -26.853 582 " " " " A 2 0 0 "ALA " " CA " " " 6 0 1 C2 
    4197 14 -7.81236 0.813694 -27.6183 582 " " " " A 2 0 0 "ALA " " C  " " " 6 0 1 C2 
    4198 23 -6.8121 0.81031 -28.3234 582 " " " " A 70 0 0 "ALA " " O  " " " 8 0 1 C2 
    4199 14 -7.65052 1.98444 -25.4561 582 " " " " A 2 0 0 "ALA " " CB " " " 6 0 1 C2 
    4200 40 -8.57509 -0.259221 -27.6862 583 " " " " A 43 0 0 "PHE " " N  " " " 7 0 1 C2 
    4201 14 -8.48028 -1.33375 -28.5494 583 " " " " A 2 0 0 "PHE " " CA " " " 6 0 1 C2 
    4202 14 -9.3226 -0.982518 -29.8428 583 " " " " A 2 0 0 "PHE " " C  " " " 6 0 1 C2 
    4203 23 -8.8861 -1.40887 -30.9127 583 " " " " A 70 0 0 "PHE " " O  " " " 8 0 1 C2 
    4204 14 -9.04167 -2.63663 -27.8511 583 " " " " A 2 0 0 "PHE " " CB " " " 6 0 1 C2 
    4205 14 -8.19964 -3.29252 -26.8005 583 " " " " A 2 0 0 "PHE " " CG " " " 6 0 1 C2 
    4206 14 -6.92772 -3.85467 -27.1649 583 " " " " A 2 0 0 "PHE " " CD1" " " 6 0 1 C2 
    4207 14 -8.6972 -3.42304 -25.5024 583 " " " " A 2 0 0 "PHE " " CD2" " " 6 0 1 C2 
    4208 14 -6.24593 -4.53002 -26.142 583 " " " " A 2 0 0 "PHE " " CE1" " " 6 0 1 C2 
    4209 14 -7.95285 -4.10142 -24.4717 583 " " " " A 2 0 0 "PHE " " CE2" " " 6 0 1 C2 
    4210 14 -6.69388 -4.66596 -24.8136 583 " " " " A 2 0 0 "PHE " " CZ " " " 6 0 1 C2 
    4211 40 -10.5536 -0.394577 -29.7754 584 " " " " A 43 0 0 "GLY " " N  " " " 7 0 1 C2 
    4212 14 -11.3991 -0.00818492 -30.8457 584 " " " " A 2 0 0 "GLY " " CA " " " 6 0 1 C2 
    4213 14 -12.3857 -1.22145 -31.1447 584 " " " " A 2 0 0 "GLY " " C  " " " 6 0 1 C2 
    4214 23 -12.8881 -1.25869 -32.2646 584 " " " " A 70 0 0 "GLY " " O  " " " 8 0 1 C2 
    4215 40 -12.5713 -2.17734 -30.2547 585 " " " " A 43 0 0 "SER " " N  " " " 7 0 1 C2 
    4216 14 -13.3729 -3.34314 -30.3347 585 " " " " A 2 0 0 "SER " " CA " " " 6 0 1 C2 
    4217 14 -14.1244 -3.57199 -29.0389 585 " " " " A 2 0 0 "SER " " C  " " " 6 0 1 C2 
    4218 23 -13.579 -3.1562 -28.0491 585 " " " " A 70 0 0 "SER " " O  " " " 8 0 1 C2 
    4219 14 -12.3577 -4.51108 -30.5853 585 " " " " A 2 0 0 "SER " " CB " " " 6 0 1 C2 
    4220 23 -13.0609 -5.66344 -30.7674 585 " " " " A 70 0 0 "SER " " OG " " " 8 0 1 C2 
    4221 40 -15.1875 -4.39723 -29.1218 586 " " " " A 43 0 0 "VAL " " N  " " " 7 0 1 C2 
    4222 14 -15.914 -4.74701 -27.9197 586 " " " " A 2 0 0 "VAL " " CA " " " 6 0 1 C2 
    4223 14 -15.3301 -6.03859 -27.3273 586 " " " " A 2 0 0 "VAL " " C  " " " 6 0 1 C2 
    4224 23 -15.5363 -6.31363 -26.165 586 " " " " A 70 0 0 "VAL " " O  " " " 8 0 1 C2 
    4225 14 -17.3708 -5.1012 -28.3487 586 " " " " A 2 0 0 "VAL " " CB " " " 6 0 1 C2 
    4226 14 -18.3556 -5.59048 -27.2751 586 " " " " A 2 0 0 "VAL " " CG1" " " 6 0 1 C2 
    4227 14 -17.9596 -3.88887 -29.0477 586 " " " " A 2 0 0 "VAL " " CG2" " " 6 0 1 C2 
    4228 40 -14.7227 -6.90636 -28.2274 587 " " " " A 43 0 0 "VAL " " N  " " " 7 0 1 C2 
    4229 14 -14.3015 -8.2551 -28.0573 587 " " " " A 2 0 0 "VAL " " CA " " " 6 0 1 C2 
    4230 14 -12.9845 -8.36153 -27.2893 587 " " " " A 2 0 0 "VAL " " C  " " " 6 0 1 C2 
    4231 23 -12.8794 -9.29089 -26.4888 587 " " " " A 70 0 0 "VAL " " O  " " " 8 0 1 C2 
    4232 14 -14.1169 -8.88103 -29.4845 587 " " " " A 2 0 0 "VAL " " CB " " " 6 0 1 C2 
    4233 14 -13.9074 -10.4218 -29.5448 587 " " " " A 2 0 0 "VAL " " CG1" " " 6 0 1 C2 
    4234 14 -15.1899 -8.53397 -30.4724 587 " " " " A 2 0 0 "VAL " " CG2" " " 6 0 1 C2 
    4235 40 -12.1029 -7.39215 -27.6041 588 " " " " A 43 0 0 "LEU " " N  " " " 7 0 1 C2 
    4236 14 -10.7187 -7.43676 -27.1438 588 " " " " A 2 0 0 "LEU " " CA " " " 6 0 1 C2 
    4237 14 -10.5655 -7.16349 -25.659 588 " " " " A 2 0 0 "LEU " " C  " " " 6 0 1 C2 
    4238 23 -9.63301 -7.75267 -25.0553 588 " " " " A 70 0 0 "LEU " " O  " " " 8 0 1 C2 
    4239 14 -9.89705 -6.39603 -27.9381 588 " " " " A 2 0 0 "LEU " " CB " " " 6 0 1 C2 
    4240 14 -9.53969 -6.81409 -29.4256 588 " " " " A 2 0 0 "LEU " " CG " " " 6 0 1 C2 
    4241 14 -8.73467 -5.68476 -30.1201 588 " " " " A 2 0 0 "LEU " " CD1" " " 6 0 1 C2 
    4242 14 -8.68407 -8.13682 -29.3787 588 " " " " A 2 0 0 "LEU " " CD2" " " 6 0 1 C2 
    4243 40 -11.3446 -6.22075 -25.014 589 " " " " A 43 0 0 "PRO " " N  " " " 7 0 1 C2 
    4244 14 -11.4389 -6.16176 -23.5428 589 " " " " A 2 0 0 "PRO " " CA " " " 6 0 1 C2 
    4245 14 -11.7742 -7.47727 -22.8058 589 " " " " A 2 0 0 "PRO " " C  " " " 6 0 1 C2 
    4246 23 -11.2466 -7.80738 -21.7293 589 " " " " A 70 0 0 "PRO " " O  " " " 8 0 1 C2 
    4247 14 -12.5988 -5.22173 -23.3139 589 " " " " A 2 0 0 "PRO " " CB " " " 6 0 1 C2 
    4248 14 -12.5495 -4.24181 -24.4217 589 " " " " A 2 0 0 "PRO " " CG " " " 6 0 1 C2 
    4249 14 -12.0165 -5.07528 -25.6155 589 " " " " A 2 0 0 "PRO " " CD " " " 6 0 1 C2 
    4250 40 -12.6843 -8.29597 -23.35 590 " " " " A 43 0 0 "ILE " " N  " " " 7 0 1 C2 
    4251 14 -13.1462 -9.5983 -22.6544 590 " " " " A 2 0 0 "ILE " " CA " " " 6 0 1 C2 
    4252 14 -11.9 -10.5027 -22.7904 590 " " " " A 2 0 0 "ILE " " C  " " " 6 0 1 C2 
    4253 23 -11.5257 -11.1688 -21.8116 590 " " " " A 70 0 0 "ILE " " O  " " " 8 0 1 C2 
    4254 14 -14.3873 -10.128 -23.4012 590 " " " " A 2 0 0 "ILE " " CB " " " 6 0 1 C2 
    4255 14 -15.5659 -9.13871 -23.5135 590 " " " " A 2 0 0 "ILE " " CG1" " " 6 0 1 C2 
    4256 14 -14.8388 -11.4572 -22.7329 590 " " " " A 2 0 0 "ILE " " CG2" " " 6 0 1 C2 
    4257 14 -16.5623 -9.48662 -24.6504 590 " " " " A 2 0 0 "ILE " " CD1" " " 6 0 1 C2 
    4258 40 -11.2582 -10.4564 -23.9461 591 " " " " A 43 0 0 "LYS " " N  " " " 7 0 1 C2 
    4259 14 -10.0487 -11.3113 -24.1977 591 " " " " A 2 0 0 "LYS " " CA " " " 6 0 1 C2 
    4260 14 -8.93155 -11.0596 -23.1832 591 " " " " A 2 0 0 "LYS " " C  " " " 6 0 1 C2 
    4261 23 -8.31251 -11.9656 -22.6941 591 " " " " A 70 0 0 "LYS " " O  " " " 8 0 1 C2 
    4262 14 -9.52536 -10.9948 -25.6471 591 " " " " A 2 0 0 "LYS " " CB " " " 6 0 1 C2 
    4263 14 -8.46365 -11.934 -26.3259 591 " " " " A 2 0 0 "LYS " " CG " " " 6 0 1 C2 
    4264 14 -7.28372 -11.1457 -26.9095 591 " " " " A 2 0 0 "LYS " " CD " " " 6 0 1 C2 
    4265 14 -6.31152 -10.7064 -25.8434 591 " " " " A 2 0 0 "LYS " " CE " " " 6 0 1 C2 
    4266 40 -5.15115 -9.94918 -26.3547 591 " " " " A 43 0 0 "LYS " " NZ " " " 7 0 1 C2 
    4267 40 -8.64433 -9.79407 -22.8615 592 " " " " A 43 0 0 "ALA " " N  " " " 7 0 1 C2 
    4268 14 -7.64418 -9.34287 -21.9527 592 " " " " A 2 0 0 "ALA " " CA " " " 6 0 1 C2 
    4269 14 -8.10575 -9.60076 -20.5161 592 " " " " A 2 0 0 "ALA " " C  " " " 6 0 1 C2 
    4270 23 -7.3477 -10.2052 -19.7312 592 " " " " A 70 0 0 "ALA " " O  " " " 8 0 1 C2 
    4271 14 -7.61122 -7.74098 -22.1029 592 " " " " A 2 0 0 "ALA " " CB " " " 6 0 1 C2 
    4272 40 -9.28291 -9.13752 -20.0859 593 " " " " A 43 0 0 "ALA " " N  " " " 7 0 1 C2 
    4273 14 -9.65854 -8.93158 -18.6515 593 " " " " A 2 0 0 "ALA " " CA " " " 6 0 1 C2 
    4274 14 -9.8813 -10.2671 -17.9246 593 " " " " A 2 0 0 "ALA " " C  " " " 6 0 1 C2 
    4275 23 -9.4353 -10.4158 -16.7569 593 " " " " A 70 0 0 "ALA " " O  " " " 8 0 1 C2 
    4276 14 -11.0125 -8.03979 -18.5344 593 " " " " A 2 0 0 "ALA " " CB " " " 6 0 1 C2 
    4277 40 -10.44 -11.3209 -18.5678 594 " " " " A 43 0 0 "LEU " " N  " " " 7 0 1 C2 
    4278 14 -10.6879 -12.7574 -18.0598 594 " " " " A 2 0 0 "LEU " " CA " " " 6 0 1 C2 
    4279 14 -9.35917 -13.4879 -17.7164 594 " " " " A 2 0 0 "LEU " " C  " " " 6 0 1 C2 
    4280 23 -9.36245 -14.4128 -16.9173 594 " " " " A 70 0 0 "LEU " " O  " " " 8 0 1 C2 
    4281 14 -11.4715 -13.6201 -19.1341 594 " " " " A 2 0 0 "LEU " " CB " " " 6 0 1 C2 
    4282 14 -12.8528 -13.0531 -19.4703 594 " " " " A 2 0 0 "LEU " " CG " " " 6 0 1 C2 
    4283 14 -13.5538 -13.9275 -20.5587 594 " " " " A 2 0 0 "LEU " " CD1" " " 6 0 1 C2 
    4284 14 -13.8313 -12.8678 -18.2823 594 " " " " A 2 0 0 "LEU " " CD2" " " 6 0 1 C2 
    4285 40 -8.31192 -13.1216 -18.4988 595 " " " " A 43 0 0 "MET " " N  " " " 7 0 1 C2 
    4286 14 -6.95185 -13.6391 -18.6364 595 " " " " A 2 0 0 "MET " " CA " " " 6 0 1 C2 
    4287 14 -6.0334 -12.9751 -17.6116 595 " " " " A 2 0 0 "MET " " C  " " " 6 0 1 C2 
    4288 23 -5.33672 -13.7394 -16.9802 595 " " " " A 70 0 0 "MET " " O  " " " 8 0 1 C2 
    4289 14 -6.3831 -13.2456 -20.0759 595 " " " " A 2 0 0 "MET " " CB " " " 6 0 1 C2 
    4290 14 -5.22027 -14.2616 -20.4388 595 " " " " A 2 0 0 "MET " " CG " " " 6 0 1 C2 
    4291 52 -4.48715 -14.0914 -22.0295 595 " " " " A 13 0 0 "MET " " SD " " " 16 0 1 C2 
    4292 14 -5.77958 -14.3327 -23.2564 595 " " " " A 2 0 0 "MET " " CE " " " 6 0 1 C2 
    4293 40 -6.1022 -11.7155 -17.3878 596 " " " " A 43 0 0 "SER " " N  " " " 7 0 1 C2 
    4294 14 -5.63595 -10.9629 -16.1672 596 " " " " A 2 0 0 "SER " " CA " " " 6 0 1 C2 
    4295 14 -6.36291 -11.4609 -14.8892 596 " " " " A 2 0 0 "SER " " C  " " " 6 0 1 C2 
    4296 23 -5.65246 -11.4861 -13.8866 596 " " " " A 70 0 0 "SER " " O  " " " 8 0 1 C2 
    4297 14 -5.84403 -9.48413 -16.2992 596 " " " " A 2 0 0 "SER " " CB " " " 6 0 1 C2 
    4298 23 -5.15572 -8.97504 -17.3986 596 " " " " A 70 0 0 "SER " " OG " " " 8 0 1 C2 
    4299 40 -7.54714 -12.1312 -14.8982 597 " " " " A 43 0 0 "ALA " " N  " " " 7 0 1 C2 
    4300 14 -8.12654 -12.5099 -13.5938 597 " " " " A 2 0 0 "ALA " " CA " " " 6 0 1 C2 
    4301 14 -7.45206 -13.7968 -13.1237 597 " " " " A 2 0 0 "ALA " " C  " " " 6 0 1 C2 
    4302 23 -7.3824 -14.0489 -11.8952 597 " " " " A 70 0 0 "ALA " " O  " " " 8 0 1 C2 
    4303 14 -9.68483 -12.6615 -13.7764 597 " " " " A 2 0 0 "ALA " " CB " " " 6 0 1 C2 
    4304 40 -6.88892 -14.614 -14.0582 598 " " " " A 43 0 0 "LEU " " N  " " " 7 0 1 C2 
    4305 14 -6.09992 -15.8143 -13.6733 598 " " " " A 2 0 0 "LEU " " CA " " " 6 0 1 C2 
    4306 14 -4.71976 -15.4279 -13.2641 598 " " " " A 2 0 0 "LEU " " C  " " " 6 0 1 C2 
    4307 23 -4.16235 -15.9384 -12.2245 598 " " " " A 70 0 0 "LEU " " O  " " " 8 0 1 C2 
    4308 14 -6.00691 -16.7777 -14.825 598 " " " " A 2 0 0 "LEU " " CB " " " 6 0 1 C2 
    4309 14 -7.32284 -17.5435 -14.9398 598 " " " " A 2 0 0 "LEU " " CG " " " 6 0 1 C2 
    4310 14 -7.99824 -17.3189 -16.2715 598 " " " " A 2 0 0 "LEU " " CD1" " " 6 0 1 C2 
    4311 14 -6.99797 -18.9975 -14.8165 598 " " " " A 2 0 0 "LEU " " CD2" " " 6 0 1 C2 
    4312 40 -4.15234 -14.3956 -13.8939 599 " " " " A 43 0 0 "THR " " N  " " " 7 0 1 C2 
    4313 14 -2.96951 -13.8512 -13.3331 599 " " " " A 2 0 0 "THR " " CA " " " 6 0 1 C2 
    4314 14 -3.18289 -13.1532 -11.9179 599 " " " " A 2 0 0 "THR " " C  " " " 6 0 1 C2 
    4315 23 -2.42909 -13.4764 -11.0351 599 " " " " A 70 0 0 "THR " " O  " " " 8 0 1 C2 
    4316 14 -2.45144 -12.703 -14.2636 599 " " " " A 2 0 0 "THR " " CB " " " 6 0 1 C2 
    4317 23 -2.18298 -13.2702 -15.5369 599 " " " " A 70 0 0 "THR " " OG1" " " 8 0 1 C2 
    4318 14 -1.06495 -12.0856 -13.7174 599 " " " " A 2 0 0 "THR " " CG2" " " 6 0 1 C2 
    4319 40 -4.21228 -12.3576 -11.7514 600 " " " " A 43 0 0 "LEU " " N  " " " 7 0 1 C2 
    4320 14 -4.65815 -11.9051 -10.3905 600 " " " " A 2 0 0 "LEU " " CA " " " 6 0 1 C2 
    4321 14 -4.7367 -13.0458 -9.3123 600 " " " " A 2 0 0 "LEU " " C  " " " 6 0 1 C2 
    4322 23 -4.28981 -12.8444 -8.2229 600 " " " " A 70 0 0 "LEU " " O  " " " 8 0 1 C2 
    4323 14 -6.03701 -11.1972 -10.6043 600 " " " " A 2 0 0 "LEU " " CB " " " 6 0 1 C2 
    4324 14 -6.86136 -10.6577 -9.34953 600 " " " " A 2 0 0 "LEU " " CG " " " 6 0 1 C2 
    4325 14 -6.27436 -9.35288 -8.85905 600 " " " " A 2 0 0 "LEU " " CD1" " " 6 0 1 C2 
    4326 14 -8.21877 -10.189 -9.80228 600 " " " " A 2 0 0 "LEU " " CD2" " " 6 0 1 C2 
    4327 40 -5.45547 -14.1844 -9.63354 601 " " " " A 43 0 0 "GLY " " N  " " " 7 0 1 C2 
    4328 14 -5.7554 -15.2605 -8.69728 601 " " " " A 2 0 0 "GLY " " CA " " " 6 0 1 C2 
    4329 14 -4.52037 -16.0919 -8.40586 601 " " " " A 2 0 0 "GLY " " C  " " " 6 0 1 C2 
    4330 23 -4.40112 -16.6449 -7.3348 601 " " " " A 70 0 0 "GLY " " O  " " " 8 0 1 C2 
    4331 40 -3.54831 -16.1478 -9.35022 602 " " " " A 43 0 0 "SER " " N  " " " 7 0 1 C2 
    4332 14 -2.22929 -16.8158 -9.15443 602 " " " " A 2 0 0 "SER " " CA " " " 6 0 1 C2 
    4333 14 -1.42778 -15.9108 -8.20107 602 " " " " A 2 0 0 "SER " " C  " " " 6 0 1 C2 
    4334 23 -0.686212 -16.4498 -7.32646 602 " " " " A 70 0 0 "SER " " O  " " " 8 0 1 C2 
    4335 14 -1.4216 -16.8594 -10.5092 602 " " " " A 2 0 0 "SER " " CB " " " 6 0 1 C2 
    4336 23 -1.94917 -17.639 -11.5905 602 " " " " A 70 0 0 "SER " " OG " " " 8 0 1 C2 
    4337 40 -1.40564 -14.5725 -8.42543 603 " " " " A 43 0 0 "THR " " N  " " " 7 0 1 C2 
    4338 14 -0.649639 -13.6498 -7.6016 603 " " " " A 2 0 0 "THR " " CA " " " 6 0 1 C2 
    4339 14 -1.21168 -13.6716 -6.23278 603 " " " " A 2 0 0 "THR " " C  " " " 6 0 1 C2 
    4340 23 -0.434888 -13.7404 -5.23875 603 " " " " A 70 0 0 "THR " " O  " " " 8 0 1 C2 
    4341 14 -0.77844 -12.1951 -8.20555 603 " " " " A 2 0 0 "THR " " CB " " " 6 0 1 C2 
    4342 23 -0.357198 -12.2796 -9.52502 603 " " " " A 70 0 0 "THR " " OG1" " " 8 0 1 C2 
    4343 14 0.0975883 -11.1004 -7.49094 603 " " " " A 2 0 0 "THR " " CG2" " " 6 0 1 C2 
    4344 40 -2.5326 -13.5368 -6.11221 604 " " " " A 43 0 0 "MET " " N  " " " 7 0 1 C2 
    4345 14 -3.33373 -13.6006 -4.87139 604 " " " " A 2 0 0 "MET " " CA " " " 6 0 1 C2 
    4346 14 -3.00549 -14.8431 -4.03903 604 " " " " A 2 0 0 "MET " " C  " " " 6 0 1 C2 
    4347 23 -2.88408 -14.8847 -2.83303 604 " " " " A 70 0 0 "MET " " O  " " " 8 0 1 C2 
    4348 14 -4.84599 -13.307 -5.09872 604 " " " " A 2 0 0 "MET " " CB " " " 6 0 1 C2 
    4349 14 -5.42783 -12.5823 -3.91317 604 " " " " A 2 0 0 "MET " " CG " " " 6 0 1 C2 
    4350 52 -7.22209 -12.109 -4.15039 604 " " " " A 13 0 0 "MET " " SD " " " 16 0 1 C2 
    4351 14 -7.24839 -10.5461 -5.01603 604 " " " " A 2 0 0 "MET " " CE " " " 6 0 1 C2 
    4352 40 -2.94133 -15.9686 -4.78218 605 " " " " A 43 0 0 "GLY " " N  " " " 7 0 1 C2 
    4353 14 -2.72303 -17.3858 -4.29446 605 " " " " A 2 0 0 "GLY " " CA " " " 6 0 1 C2 
    4354 14 -1.34287 -17.5438 -3.75894 605 " " " " A 2 0 0 "GLY " " C  " " " 6 0 1 C2 
    4355 23 -1.20532 -17.9446 -2.57571 605 " " " " A 70 0 0 "GLY " " O  " " " 8 0 1 C2 
    4356 40 -0.352799 -17.1629 -4.53417 606 " " " " A 43 0 0 "ILE " " N  " " " 7 0 1 C2 
    4357 14 1.07705 -16.9851 -4.21711 606 " " " " A 2 0 0 "ILE " " CA " " " 6 0 1 C2 
    4358 14 1.22735 -16.0902 -2.95478 606 " " " " A 2 0 0 "ILE " " C  " " " 6 0 1 C2 
    4359 23 1.81875 -16.5579 -1.99065 606 " " " " A 70 0 0 "ILE " " O  " " " 8 0 1 C2 
    4360 14 1.95886 -16.6139 -5.37759 606 " " " " A 2 0 0 "ILE " " CB " " " 6 0 1 C2 
    4361 14 1.94938 -17.6959 -6.54612 606 " " " " A 2 0 0 "ILE " " CG1" " " 6 0 1 C2 
    4362 14 3.44557 -16.2336 -4.99857 606 " " " " A 2 0 0 "ILE " " CG2" " " 6 0 1 C2 
    4363 14 2.47232 -17.1913 -7.92238 606 " " " " A 2 0 0 "ILE " " CD1" " " 6 0 1 C2 
    4364 40 0.626756 -14.8869 -2.79541 607 " " " " A 43 0 0 "LEU " " N  " " " 7 0 1 C2 
    4365 14 0.671305 -14.0651 -1.5974 607 " " " " A 2 0 0 "LEU " " CA " " " 6 0 1 C2 
    4366 14 0.0948073 -14.6906 -0.333282 607 " " " " A 2 0 0 "LEU " " C  " " " 6 0 1 C2 
    4367 23 0.674478 -14.4968 0.732103 607 " " " " A 70 0 0 "LEU " " O  " " " 8 0 1 C2 
    4368 14 0.0790494 -12.7112 -1.83537 607 " " " " A 2 0 0 "LEU " " CB " " " 6 0 1 C2 
    4369 14 0.973352 -11.8765 -2.74922 607 " " " " A 2 0 0 "LEU " " CG " " " 6 0 1 C2 
    4370 14 0.221714 -10.5993 -3.16309 607 " " " " A 2 0 0 "LEU " " CD1" " " 6 0 1 C2 
    4371 14 2.29976 -11.4838 -1.97632 607 " " " " A 2 0 0 "LEU " " CD2" " " 6 0 1 C2 
    4372 40 -0.862541 -15.6157 -0.418875 608 " " " " A 43 0 0 "THR " " N  " " " 7 0 1 C2 
    4373 14 -1.16642 -16.5251 0.767622 608 " " " " A 2 0 0 "THR " " CA " " " 6 0 1 C2 
    4374 14 -0.0730127 -17.5555 1.10642 608 " " " " A 2 0 0 "THR " " C  " " " 6 0 1 C2 
    4375 23 0.218912 -17.8171 2.26266 608 " " " " A 70 0 0 "THR " " O  " " " 8 0 1 C2 
    4376 14 -2.55606 -17.1907 0.603178 608 " " " " A 2 0 0 "THR " " CB " " " 6 0 1 C2 
    4377 23 -3.09444 -17.0395 -0.675964 608 " " " " A 70 0 0 "THR " " OG1" " " 8 0 1 C2 
    4378 14 -3.63035 -16.6369 1.55404 608 " " " " A 2 0 0 "THR " " CG2" " " 6 0 1 C2 
    4379 40 0.51748 -18.2147 0.081739 609 " " " " A 43 0 0 "TRP " " N  " " " 7 0 1 C2 
    4380 14 1.52342 -19.327 0.103639 609 " " " " A 2 0 0 "TRP " " CA " " " 6 0 1 C2 
    4381 14 2.85314 -18.9964 0.852585 609 " " " " A 2 0 0 "TRP " " C  " " " 6 0 1 C2 
    4382 23 3.44936 -19.8356 1.54409 609 " " " " A 70 0 0 "TRP " " O  " " " 8 0 1 C2 
    4383 14 1.92793 -19.6496 -1.32201 609 " " " " A 2 0 0 "TRP " " CB " " " 6 0 1 C2 
    4384 14 2.66508 -20.8981 -1.66446 609 " " " " A 2 0 0 "TRP " " CG " " " 6 0 1 C2 
    4385 14 2.8711 -21.8943 -0.806482 609 " " " " A 2 0 0 "TRP " " CD1" " " 6 0 1 C2 
    4386 14 3.24164 -21.2229 -2.95715 609 " " " " A 2 0 0 "TRP " " CD2" " " 6 0 1 C2 
    4387 40 3.51353 -22.871 -1.50159 609 " " " " A 43 0 0 "TRP " " NE1" " " 7 0 1 C2 
    4388 14 3.72586 -22.5602 -2.84406 609 " " " " A 2 0 0 "TRP " " CE2" " " 6 0 1 C2 
    4389 14 3.28261 -20.5518 -4.18305 609 " " " " A 2 0 0 "TRP " " CE3" " " 6 0 1 C2 
    4390 14 4.30075 -23.1763 -3.94941 609 " " " " A 2 0 0 "TRP " " CZ2" " " 6 0 1 C2 
    4391 14 3.84355 -21.2202 -5.30805 609 " " " " A 2 0 0 "TRP " " CZ3" " " 6 0 1 C2 
    4392 14 4.39237 -22.4725 -5.14878 609 " " " " A 2 0 0 "TRP " " CH2" " " 6 0 1 C2 
    4393 40 3.273 -17.756 0.611732 610 " " " " A 43 0 0 "MET " " N  " " " 7 0 1 C2 
    4394 14 4.25574 -16.972 1.35936 610 " " " " A 2 0 0 "MET " " CA " " " 6 0 1 C2 
    4395 14 3.6936 -16.5898 2.73063 610 " " " " A 2 0 0 "MET " " C  " " " 6 0 1 C2 
    4396 23 3.51121 -17.4569 3.56246 610 " " " " A 70 0 0 "MET " " O  " " " 8 0 1 C2 
    4397 14 4.70968 -15.7232 0.681283 610 " " " " A 2 0 0 "MET " " CB " " " 6 0 1 C2 
    4398 14 5.39658 -15.9798 -0.629756 610 " " " " A 2 0 0 "MET " " CG " " " 6 0 1 C2 
    4399 52 5.71692 -14.5689 -1.6822 610 " " " " A 13 0 0 "MET " " SD " " " 16 0 1 C2 
    4400 14 7.14595 -13.8424 -0.865998 610 " " " " A 2 0 0 "MET " " CE " " " 6 0 1 C2 
    4401 40 3.2933 -15.3208 2.92903 611 " " " " A 43 0 0 "PHE " " N  " " " 7 0 1 C2 
    4402 14 2.81204 -14.7643 4.17843 611 " " " " A 2 0 0 "PHE " " CA " " " 6 0 1 C2 
    4403 14 1.68578 -15.2751 4.97651 611 " " " " A 2 0 0 "PHE " " C  " " " 6 0 1 C2 
    4404 23 1.35072 -14.6539 5.97695 611 " " " " A 70 0 0 "PHE " " O  " " " 8 0 1 C2 
    4405 14 2.54752 -13.2964 3.74092 611 " " " " A 2 0 0 "PHE " " CB " " " 6 0 1 C2 
    4406 14 3.69083 -12.6206 3.0043 611 " " " " A 2 0 0 "PHE " " CG " " " 6 0 1 C2 
    4407 14 4.7983 -12.1384 3.73474 611 " " " " A 2 0 0 "PHE " " CD1" " " 6 0 1 C2 
    4408 14 3.68904 -12.4896 1.5863 611 " " " " A 2 0 0 "PHE " " CD2" " " 6 0 1 C2 
    4409 14 5.93289 -11.6297 3.07094 611 " " " " A 2 0 0 "PHE " " CE1" " " 6 0 1 C2 
    4410 14 4.8552 -12.0291 0.958779 611 " " " " A 2 0 0 "PHE " " CE2" " " 6 0 1 C2 
    4411 14 5.97617 -11.654 1.69033 611 " " " " A 2 0 0 "PHE " " CZ " " " 6 0 1 C2 
    4412 40 0.949811 -16.327 4.59742 612 " " " " A 43 0 0 "VAL " " N  " " " 7 0 1 C2 
    4413 14 -0.0917237 -16.869 5.45979 612 " " " " A 2 0 0 "VAL " " CA " " " 6 0 1 C2 
    4414 14 0.295446 -18.3296 5.72716 612 " " " " A 2 0 0 "VAL " " C  " " " 6 0 1 C2 
    4415 23 0.129794 -18.7163 6.88082 612 " " " " A 70 0 0 "VAL " " O  " " " 8 0 1 C2 
    4416 14 -1.45296 -16.57 4.79715 612 " " " " A 2 0 0 "VAL " " CB " " " 6 0 1 C2 
    4417 14 -2.56207 -17.2584 5.60688 612 " " " " A 2 0 0 "VAL " " CG1" " " 6 0 1 C2 
    4418 14 -1.80245 -15.0413 4.59119 612 " " " " A 2 0 0 "VAL " " CG2" " " 6 0 1 C2 
    4419 40 0.599112 -19.2079 4.73303 613 " " " " A 43 0 0 "ASP " " N  " " " 7 0 1 C2 
    4420 14 0.879441 -20.6656 4.78535 613 " " " " A 2 0 0 "ASP " " CA " " " 6 0 1 C2 
    4421 14 2.27128 -20.9198 5.18281 613 " " " " A 2 0 0 "ASP " " C  " " " 6 0 1 C2 
    4422 23 2.56133 -21.864 5.81811 613 " " " " A 70 0 0 "ASP " " O  " " " 8 0 1 C2 
    4423 14 0.455037 -21.4087 3.47742 613 " " " " A 2 0 0 "ASP " " CB " " " 6 0 1 C2 
    4424 14 0.687236 -22.8743 3.31484 613 " " " " A 2 0 0 "ASP " " CG " " " 6 0 1 C2 
    4425 23 0.0931783 -23.6207 4.07868 613 " " " " A 70 0 0 "ASP " " OD1" " " 8 0 1 C2 
    4426 23 1.53548 -23.2576 2.51783 613 " " " " A 70 0 0 "ASP " " OD2" " " 8 0 1 C2 
    4427 40 3.2037 -20.0063 4.86403 614 " " " " A 43 0 0 "GLY " " N  " " " 7 0 1 C2 
    4428 14 4.55252 -19.8095 5.3862 614 " " " " A 2 0 0 "GLY " " CA " " " 6 0 1 C2 
    4429 14 5.73905 -20.3127 4.61501 614 " " " " A 2 0 0 "GLY " " C  " " " 6 0 1 C2 
    4430 23 6.82258 -20.4917 5.2335 614 " " " " A 70 0 0 "GLY " " O  " " " 8 0 1 C2 
    4431 40 5.61978 -20.5986 3.30531 615 " " " " A 43 0 0 "HIS " " N  " " " 7 0 1 C2 
    4432 14 6.72022 -21.2042 2.43236 615 " " " " A 2 0 0 "HIS " " CA " " " 6 0 1 C2 
    4433 14 7.7447 -20.08 2.29194 615 " " " " A 2 0 0 "HIS " " C  " " " 6 0 1 C2 
    4434 23 7.4567 -18.9646 1.80327 615 " " " " A 70 0 0 "HIS " " O  " " " 8 0 1 C2 
    4435 14 6.17891 -21.6346 1.15872 615 " " " " A 2 0 0 "HIS " " CB " " " 6 0 1 C2 
    4436 14 5.63935 -22.9567 1.24355 615 " " " " A 2 0 0 "HIS " " CG " " " 6 0 1 C2 
    4437 40 4.41879 -23.2415 1.90927 615 " " " " A 43 0 0 "HIS " " ND1" " " 7 0 1 C2 
    4438 14 6.10719 -24.1617 0.711146 615 " " " " A 2 0 0 "HIS " " CD2" " " 6 0 1 C2 
    4439 14 4.30701 -24.5586 1.79352 615 " " " " A 2 0 0 "HIS " " CE1" " " 6 0 1 C2 
    4440 40 5.23853 -25.1464 1.08949 615 " " " " A 43 0 0 "HIS " " NE2" " " 7 0 1 C2 
    4441 40 9.03934 -20.288 2.67549 616 " " " " A 43 0 0 "GLY " " N  " " " 7 0 1 C2 
    4442 14 10.1235 -19.2309 2.68729 616 " " " " A 2 0 0 "GLY " " CA " " " 6 0 1 C2 
    4443 14 10.0065 -18.1915 3.83225 616 " " " " A 2 0 0 "GLY " " C  " " " 6 0 1 C2 
    4444 23 10.6304 -17.136 3.70423 616 " " " " A 70 0 0 "GLY " " O  " " " 8 0 1 C2 
    4445 40 9.34385 -18.5456 4.9005 617 " " " " A 43 0 0 "SER " " N  " " " 7 0 1 C2 
    4446 14 9.1992 -17.7945 6.14974 617 " " " " A 2 0 0 "SER " " CA " " " 6 0 1 C2 
    4447 14 10.5286 -17.4232 6.82924 617 " " " " A 2 0 0 "SER " " C  " " " 6 0 1 C2 
    4448 23 10.7761 -16.2491 7.09711 617 " " " " A 70 0 0 "SER " " O  " " " 8 0 1 C2 
    4449 14 8.14907 -18.475 7.13104 617 " " " " A 2 0 0 "SER " " CB " " " 6 0 1 C2 
    4450 23 8.64009 -19.6378 7.8507 617 " " " " A 70 0 0 "SER " " OG " " " 8 0 1 C2 
    4451 40 11.3756 -18.3987 6.97231 618 " " " " A 43 0 0 "GLY " " N  " " " 7 0 1 C2 
    4452 14 12.7604 -18.2126 7.42857 618 " " " " A 2 0 0 "GLY " " CA " " " 6 0 1 C2 
    4453 14 13.6392 -17.5206 6.39671 618 " " " " A 2 0 0 "GLY " " C  " " " 6 0 1 C2 
    4454 23 14.0804 -16.3971 6.69188 618 " " " " A 70 0 0 "GLY " " O  " " " 8 0 1 C2 
    4455 40 13.775 -18.0051 5.18149 619 " " " " A 43 0 0 "LEU " " N  " " " 7 0 1 C2 
    4456 14 14.4124 -17.5543 3.99926 619 " " " " A 2 0 0 "LEU " " CA " " " 6 0 1 C2 
    4457 14 14.3302 -16.0704 3.79025 619 " " " " A 2 0 0 "LEU " " C  " " " 6 0 1 C2 
    4458 23 15.3476 -15.4277 3.99825 619 " " " " A 70 0 0 "LEU " " O  " " " 8 0 1 C2 
    4459 14 13.8419 -18.3389 2.74352 619 " " " " A 2 0 0 "LEU " " CB " " " 6 0 1 C2 
    4460 14 14.3043 -17.901 1.31085 619 " " " " A 2 0 0 "LEU " " CG " " " 6 0 1 C2 
    4461 14 15.7567 -18.0807 1.08359 619 " " " " A 2 0 0 "LEU " " CD1" " " 6 0 1 C2 
    4462 14 13.4551 -18.5895 0.247387 619 " " " " A 2 0 0 "LEU " " CD2" " " 6 0 1 C2 
    4463 40 13.1381 -15.4892 3.59044 620 " " " " A 43 0 0 "MET " " N  " " " 7 0 1 C2 
    4464 14 12.8797 -14.0669 3.48272 620 " " " " A 2 0 0 "MET " " CA " " " 6 0 1 C2 
    4465 14 12.4525 -13.3028 4.74443 620 " " " " A 2 0 0 "MET " " C  " " " 6 0 1 C2 
    4466 23 12.0792 -12.1698 4.69419 620 " " " " A 70 0 0 "MET " " O  " " " 8 0 1 C2 
    4467 14 11.7072 -13.9252 2.53708 620 " " " " A 2 0 0 "MET " " CB " " " 6 0 1 C2 
    4468 14 11.9514 -14.4266 1.07084 620 " " " " A 2 0 0 "MET " " CG " " " 6 0 1 C2 
    4469 52 10.5701 -14.3075 0.0281167 620 " " " " A 13 0 0 "MET " " SD " " " 16 0 1 C2 
    4470 14 11.4931 -14.7499 -1.41491 620 " " " " A 2 0 0 "MET " " CE " " " 6 0 1 C2 
    4471 40 12.7154 -13.9369 5.87287 621 " " " " A 43 0 0 "ASN " " N  " " " 7 0 1 C2 
    4472 14 12.6558 -13.3888 7.19497 621 " " " " A 2 0 0 "ASN " " CA " " " 6 0 1 C2 
    4473 14 11.3404 -12.6703 7.57442 621 " " " " A 2 0 0 "ASN " " C  " " " 6 0 1 C2 
    4474 23 11.3058 -11.4654 7.68886 621 " " " " A 70 0 0 "ASN " " O  " " " 8 0 1 C2 
    4475 14 13.8807 -12.4942 7.5956 621 " " " " A 2 0 0 "ASN " " CB " " " 6 0 1 C2 
    4476 14 14.1872 -12.4159 9.11573 621 " " " " A 2 0 0 "ASN " " CG " " " 6 0 1 C2 
    4477 23 13.8473 -13.403 9.77948 621 " " " " A 70 0 0 "ASN " " OD1" " " 8 0 1 C2 
    4478 40 14.6786 -11.2918 9.66512 621 " " " " A 43 0 0 "ASN " " ND2" " " 7 0 1 C2 
    4479 40 10.2835 -13.4595 7.76096 622 " " " " A 43 0 0 "TYR " " N  " " " 7 0 1 C2 
    4480 14 8.91661 -12.9923 8.15834 622 " " " " A 2 0 0 "TYR " " CA " " " 6 0 1 C2 
    4481 14 8.3072 -14.1643 8.96113 622 " " " " A 2 0 0 "TYR " " C  " " " 6 0 1 C2 
    4482 23 8.66144 -15.3122 8.88883 622 " " " " A 70 0 0 "TYR " " O  " " " 8 0 1 C2 
    4483 14 8.08369 -12.468 6.89875 622 " " " " A 2 0 0 "TYR " " CB " " " 6 0 1 C2 
    4484 14 7.70341 -13.6013 5.934 622 " " " " A 2 0 0 "TYR " " CG " " " 6 0 1 C2 
    4485 14 6.6972 -14.5255 6.1413 622 " " " " A 2 0 0 "TYR " " CD1" " " 6 0 1 C2 
    4486 14 8.51232 -13.8132 4.82367 622 " " " " A 2 0 0 "TYR " " CD2" " " 6 0 1 C2 
    4487 14 6.36961 -15.5808 5.26343 622 " " " " A 2 0 0 "TYR " " CE1" " " 6 0 1 C2 
    4488 14 8.20675 -14.8689 3.93971 622 " " " " A 2 0 0 "TYR " " CE2" " " 6 0 1 C2 
    4489 14 7.10928 -15.7575 4.15344 622 " " " " A 2 0 0 "TYR " " CZ " " " 6 0 1 C2 
    4490 23 6.78843 -16.695 3.25337 622 " " " " A 70 0 0 "TYR " " OH " " " 8 0 1 C2 
    4491 40 7.18699 -13.8082 9.60022 623 " " " " A 43 0 0 "THR " " N  " " " 7 0 1 C2 
    4492 14 6.32381 -14.5409 10.4809 623 " " " " A 2 0 0 "THR " " CA " " " 6 0 1 C2 
    4493 14 4.94737 -14.6323 9.68583 623 " " " " A 2 0 0 "THR " " C  " " " 6 0 1 C2 
    4494 23 4.40911 -13.5823 9.30226 623 " " " " A 70 0 0 "THR " " O  " " " 8 0 1 C2 
    4495 14 6.11306 -13.7124 11.8496 623 " " " " A 2 0 0 "THR " " CB " " " 6 0 1 C2 
    4496 23 7.2878 -13.581 12.6315 623 " " " " A 70 0 0 "THR " " OG1" " " 8 0 1 C2 
    4497 14 5.06245 -14.2236 12.7584 623 " " " " A 2 0 0 "THR " " CG2" " " 6 0 1 C2 
    4498 40 4.37924 -15.8368 9.38653 624 " " " " A 43 0 0 "PRO " " N  " " " 7 0 1 C2 
    4499 14 3.20323 -16.0405 8.53003 624 " " " " A 2 0 0 "PRO " " CA " " " 6 0 1 C2 
    4500 14 1.95596 -15.9074 9.39114 624 " " " " A 2 0 0 "PRO " " C  " " " 6 0 1 C2 
    4501 23 1.84718 -16.5875 10.4214 624 " " " " A 70 0 0 "PRO " " O  " " " 8 0 1 C2 
    4502 14 3.24957 -17.53 7.9822 624 " " " " A 2 0 0 "PRO " " CB " " " 6 0 1 C2 
    4503 14 4.13621 -18.1508 9.00581 624 " " " " A 2 0 0 "PRO " " CG " " " 6 0 1 C2 
    4504 14 5.0433 -17.1454 9.62791 624 " " " " A 2 0 0 "PRO " " CD " " " 6 0 1 C2 
    4505 40 1.11319 -15.0252 8.87969 625 " " " " A 43 0 0 "GLN " " N  " " " 7 0 1 C2 
    4506 14 0.0620003 -14.3563 9.74317 625 " " " " A 2 0 0 "GLN " " CA " " " 6 0 1 C2 
    4507 14 -1.16594 -13.8962 8.90655 625 " " " " A 2 0 0 "GLN " " C  " " " 6 0 1 C2 
    4508 23 -1.04153 -13.7007 7.68589 625 " " " " A 70 0 0 "GLN " " O  " " " 8 0 1 C2 
    4509 14 0.615935 -13.0972 10.3862 625 " " " " A 2 0 0 "GLN " " CB " " " 6 0 1 C2 
    4510 14 0.98221 -11.9138 9.48378 625 " " " " A 2 0 0 "GLN " " CG " " " 6 0 1 C2 
    4511 14 1.81649 -10.9967 10.3704 625 " " " " A 2 0 0 "GLN " " CD " " " 6 0 1 C2 
    4512 23 1.38899 -10.5469 11.4439 625 " " " " A 70 0 0 "GLN " " OE1" " " 8 0 1 C2 
    4513 40 3.10194 -10.7746 10.0604 625 " " " " A 43 0 0 "GLN " " NE2" " " 7 0 1 C2 
    4514 40 -2.33037 -13.7118 9.5238 626 " " " " A 43 0 0 "PRO " " N  " " " 7 0 1 C2 
    4515 14 -3.43693 -13.1282 8.79283 626 " " " " A 2 0 0 "PRO " " CA " " " 6 0 1 C2 
    4516 14 -3.25564 -11.7217 8.33418 626 " " " " A 2 0 0 "PRO " " C  " " " 6 0 1 C2 
    4517 23 -2.68404 -10.8674 9.02513 626 " " " " A 70 0 0 "PRO " " O  " " " 8 0 1 C2 
    4518 14 -4.63435 -13.2484 9.70629 626 " " " " A 2 0 0 "PRO " " CB " " " 6 0 1 C2 
    4519 14 -4.1142 -13.6814 11.1744 626 " " " " A 2 0 0 "PRO " " CG " " " 6 0 1 C2 
    4520 14 -2.63151 -14.1042 10.9528 626 " " " " A 2 0 0 "PRO " " CD " " " 6 0 1 C2 
    4521 40 -3.66475 -11.4497 7.08332 627 " " " " A 43 0 0 "LEU " " N  " " " 7 0 1 C2 
    4522 14 -3.33992 -10.2701 6.2668 627 " " " " A 2 0 0 "LEU " " CA " " " 6 0 1 C2 
    4523 14 -4.06045 -9.0306 6.67573 627 " " " " A 2 0 0 "LEU " " C  " " " 6 0 1 C2 
    4524 23 -5.13149 -9.08785 7.35409 627 " " " " A 70 0 0 "LEU " " O  " " " 8 0 1 C2 
    4525 14 -3.59896 -10.5554 4.78237 627 " " " " A 2 0 0 "LEU " " CB " " " 6 0 1 C2 
    4526 14 -2.55125 -11.4616 4.20914 627 " " " " A 2 0 0 "LEU " " CG " " " 6 0 1 C2 
    4527 14 -2.97382 -12.1644 2.97579 627 " " " " A 2 0 0 "LEU " " CD1" " " 6 0 1 C2 
    4528 14 -1.27991 -10.6833 3.90308 627 " " " " A 2 0 0 "LEU " " CD2" " " 6 0 1 C2 
    4529 40 -3.50932 -7.85995 6.36807 628 " " " " A 43 0 0 "MET " " N  " " " 7 0 1 C2 
    4530 14 -3.92809 -6.49289 6.68131 628 " " " " A 2 0 0 "MET " " CA " " " 6 0 1 C2 
    4531 14 -5.13835 -6.17381 5.75276 628 " " " " A 2 0 0 "MET " " C  " " " 6 0 1 C2 
    4532 23 -5.05425 -6.11943 4.53098 628 " " " " A 70 0 0 "MET " " O  " " " 8 0 1 C2 
    4533 14 -2.71613 -5.53454 6.46488 628 " " " " A 2 0 0 "MET " " CB " " " 6 0 1 C2 
    4534 14 -2.63992 -4.32454 7.46005 628 " " " " A 2 0 0 "MET " " CG " " " 6 0 1 C2 
    4535 52 -3.78295 -2.9713 7.24638 628 " " " " A 13 0 0 "MET " " SD " " " 16 0 1 C2 
    4536 14 -3.33294 -2.36447 5.62202 628 " " " " A 2 0 0 "MET " " CE " " " 6 0 1 C2 
    4537 40 -6.29281 -6.01445 6.43077 629 " " " " A 43 0 0 "ALA " " N  " " " 7 0 1 C2 
    4538 14 -7.68423 -5.77813 5.90124 629 " " " " A 2 0 0 "ALA " " CA " " " 6 0 1 C2 
    4539 14 -7.81221 -5.03914 4.51036 629 " " " " A 2 0 0 "ALA " " C  " " " 6 0 1 C2 
    4540 23 -8.20676 -5.61017 3.49719 629 " " " " A 70 0 0 "ALA " " O  " " " 8 0 1 C2 
    4541 14 -8.70191 -5.33821 6.99903 629 " " " " A 2 0 0 "ALA " " CB " " " 6 0 1 C2 
    4542 40 -7.5672 -3.67652 4.46799 630 " " " " A 43 0 0 "PRO " " N  " " " 7 0 1 C2 
    4543 14 -7.55699 -2.90417 3.17343 630 " " " " A 2 0 0 "PRO " " CA " " " 6 0 1 C2 
    4544 14 -6.656 -3.30435 1.9892 630 " " " " A 2 0 0 "PRO " " C  " " " 6 0 1 C2 
    4545 23 -7.03386 -3.26446 0.822107 630 " " " " A 70 0 0 "PRO " " O  " " " 8 0 1 C2 
    4546 14 -7.32963 -1.4474 3.59958 630 " " " " A 2 0 0 "PRO " " CB " " " 6 0 1 C2 
    4547 14 -6.84409 -1.49288 5.01445 630 " " " " A 2 0 0 "PRO " " CG " " " 6 0 1 C2 
    4548 14 -7.25617 -2.84213 5.62192 630 " " " " A 2 0 0 "PRO " " CD " " " 6 0 1 C2 
    4549 40 -5.56719 -4.05558 2.2749 631 " " " " A 43 0 0 "MET " " N  " " " 7 0 1 C2 
    4550 14 -4.52191 -4.52759 1.35972 631 " " " " A 2 0 0 "MET " " CA " " " 6 0 1 C2 
    4551 14 -5.0116 -5.53879 0.314269 631 " " " " A 2 0 0 "MET " " C  " " " 6 0 1 C2 
    4552 23 -4.28898 -5.68337 -0.707032 631 " " " " A 70 0 0 "MET " " O  " " " 8 0 1 C2 
    4553 14 -3.24302 -4.79074 2.11451 631 " " " " A 2 0 0 "MET " " CB " " " 6 0 1 C2 
    4554 14 -2.03349 -5.00942 1.15512 631 " " " " A 2 0 0 "MET " " CG " " " 6 0 1 C2 
    4555 52 -0.405054 -4.72447 1.89539 631 " " " " A 13 0 0 "MET " " SD " " " 16 0 1 C2 
    4556 14 0.244438 -3.29757 1.05033 631 " " " " A 2 0 0 "MET " " CE " " " 6 0 1 C2 
    4557 40 -6.18001 -6.10861 0.474562 632 " " " " A 43 0 0 "ILE " " N  " " " 7 0 1 C2 
    4558 14 -6.82288 -7.13607 -0.41546 632 " " " " A 2 0 0 "ILE " " CA " " " 6 0 1 C2 
    4559 14 -7.56773 -6.44373 -1.56159 632 " " " " A 2 0 0 "ILE " " C  " " " 6 0 1 C2 
    4560 23 -7.78677 -7.14717 -2.54545 632 " " " " A 70 0 0 "ILE " " O  " " " 8 0 1 C2 
    4561 14 -7.7275 -8.05145 0.428908 632 " " " " A 2 0 0 "ILE " " CB " " " 6 0 1 C2 
    4562 14 -7.17089 -8.49002 1.756 632 " " " " A 2 0 0 "ILE " " CG1" " " 6 0 1 C2 
    4563 14 -8.31425 -9.25448 -0.419417 632 " " " " A 2 0 0 "ILE " " CG2" " " 6 0 1 C2 
    4564 14 -6.00578 -9.51296 1.65741 632 " " " " A 2 0 0 "ILE " " CD1" " " 6 0 1 C2 
    4565 40 -7.9473 -5.21206 -1.29219 633 " " " " A 43 0 0 "GLY " " N  " " " 7 0 1 C2 
    4566 14 -8.59524 -4.27584 -2.2629 633 " " " " A 2 0 0 "GLY " " CA " " " 6 0 1 C2 
    4567 14 -7.61104 -3.62987 -3.18012 633 " " " " A 2 0 0 "GLY " " C  " " " 6 0 1 C2 
    4568 23 -7.76495 -3.67409 -4.38032 633 " " " " A 70 0 0 "GLY " " O  " " " 8 0 1 C2 
    4569 40 -6.44992 -3.26033 -2.53131 634 " " " " A 43 0 0 "LEU " " N  " " " 7 0 1 C2 
    4570 14 -5.20672 -2.71002 -3.12772 634 " " " " A 2 0 0 "LEU " " CA " " " 6 0 1 C2 
    4571 14 -4.62505 -3.52012 -4.28259 634 " " " " A 2 0 0 "LEU " " C  " " " 6 0 1 C2 
    4572 23 -4.28566 -3.02747 -5.30279 634 " " " " A 70 0 0 "LEU " " O  " " " 8 0 1 C2 
    4573 14 -4.14875 -2.45532 -2.03584 634 " " " " A 2 0 0 "LEU " " CB " " " 6 0 1 C2 
    4574 14 -2.99877 -1.55927 -2.52025 634 " " " " A 2 0 0 "LEU " " CG " " " 6 0 1 C2 
    4575 14 -3.45515 -0.178 -3.15384 634 " " " " A 2 0 0 "LEU " " CD1" " " 6 0 1 C2 
    4576 14 -1.89438 -1.28178 -1.41379 634 " " " " A 2 0 0 "LEU " " CD2" " " 6 0 1 C2 
    4577 40 -4.68179 -4.8801 -4.12682 635 " " " " A 43 0 0 "ILE " " N  " " " 7 0 1 C2 
    4578 14 -3.85958 -5.74898 -4.91315 635 " " " " A 2 0 0 "ILE " " CA " " " 6 0 1 C2 
    4579 14 -4.4733 -5.82756 -6.36127 635 " " " " A 2 0 0 "ILE " " C  " " " 6 0 1 C2 
    4580 23 -3.78211 -5.9636 -7.30173 635 " " " " A 70 0 0 "ILE " " O  " " " 8 0 1 C2 
    4581 14 -3.64961 -7.14748 -4.20703 635 " " " " A 2 0 0 "ILE " " CB " " " 6 0 1 C2 
    4582 14 -2.57243 -7.97847 -4.95392 635 " " " " A 2 0 0 "ILE " " CG1" " " 6 0 1 C2 
    4583 14 -4.92556 -7.96142 -4.14633 635 " " " " A 2 0 0 "ILE " " CG2" " " 6 0 1 C2 
    4584 14 -1.17528 -7.27969 -5.12183 635 " " " " A 2 0 0 "ILE " " CD1" " " 6 0 1 C2 
    4585 40 -5.78439 -5.80519 -6.43212 636 " " " " A 43 0 0 "ILE " " N  " " " 7 0 1 C2 
    4586 14 -6.66661 -5.76226 -7.62433 636 " " " " A 2 0 0 "ILE " " CA " " " 6 0 1 C2 
    4587 14 -6.27399 -4.54618 -8.49487 636 " " " " A 2 0 0 "ILE " " C  " " " 6 0 1 C2 
    4588 23 -6.23652 -4.72961 -9.70588 636 " " " " A 70 0 0 "ILE " " O  " " " 8 0 1 C2 
    4589 14 -8.16837 -5.71606 -7.28371 636 " " " " A 2 0 0 "ILE " " CB " " " 6 0 1 C2 
    4590 14 -8.46809 -6.7136 -6.15206 636 " " " " A 2 0 0 "ILE " " CG1" " " 6 0 1 C2 
    4591 14 -9.00032 -5.97065 -8.54844 636 " " " " A 2 0 0 "ILE " " CG2" " " 6 0 1 C2 
    4592 14 -9.94497 -6.84487 -5.9237 636 " " " " A 2 0 0 "ILE " " CD1" " " 6 0 1 C2 
    4593 40 -5.97765 -3.31788 -7.92234 637 " " " " A 43 0 0 "ALA " " N  " " " 7 0 1 C2 
    4594 14 -5.66227 -2.1134 -8.62533 637 " " " " A 2 0 0 "ALA " " CA " " " 6 0 1 C2 
    4595 14 -4.27891 -2.21752 -9.25756 637 " " " " A 2 0 0 "ALA " " C  " " " 6 0 1 C2 
    4596 23 -4.0411 -1.73785 -10.3825 637 " " " " A 70 0 0 "ALA " " O  " " " 8 0 1 C2 
    4597 14 -5.82228 -0.95614 -7.6107 637 " " " " A 2 0 0 "ALA " " CB " " " 6 0 1 C2 
    4598 40 -3.37939 -2.79673 -8.48621 638 " " " " A 43 0 0 "VAL " " N  " " " 7 0 1 C2 
    4599 14 -1.95281 -2.92647 -8.89638 638 " " " " A 2 0 0 "VAL " " CA " " " 6 0 1 C2 
    4600 14 -1.73177 -3.78173 -10.1267 638 " " " " A 2 0 0 "VAL " " C  " " " 6 0 1 C2 
    4601 23 -1.04967 -3.25211 -11.0549 638 " " " " A 70 0 0 "VAL " " O  " " " 8 0 1 C2 
    4602 14 -1.13572 -3.41378 -7.66919 638 " " " " A 2 0 0 "VAL " " CB " " " 6 0 1 C2 
    4603 14 0.18327 -4.07314 -8.08471 638 " " " " A 2 0 0 "VAL " " CG1" " " 6 0 1 C2 
    4604 14 -0.836838 -2.22973 -6.69708 638 " " " " A 2 0 0 "VAL " " CG2" " " 6 0 1 C2 
    4605 40 -2.39677 -4.95923 -10.1468 639 " " " " A 43 0 0 "ILE " " N  " " " 7 0 1 C2 
    4606 14 -2.19916 -5.97363 -11.225 639 " " " " A 2 0 0 "ILE " " CA " " " 6 0 1 C2 
    4607 14 -3.06892 -5.66623 -12.4174 639 " " " " A 2 0 0 "ILE " " C  " " " 6 0 1 C2 
    4608 23 -2.73008 -5.93333 -13.5272 639 " " " " A 70 0 0 "ILE " " O  " " " 8 0 1 C2 
    4609 14 -2.61235 -7.38953 -10.6859 639 " " " " A 2 0 0 "ILE " " CB " " " 6 0 1 C2 
    4610 14 -1.86238 -7.66884 -9.38022 639 " " " " A 2 0 0 "ILE " " CG1" " " 6 0 1 C2 
    4611 14 -2.32377 -8.43297 -11.81 639 " " " " A 2 0 0 "ILE " " CG2" " " 6 0 1 C2 
    4612 14 -2.48269 -8.76099 -8.55322 639 " " " " A 2 0 0 "ILE " " CD1" " " 6 0 1 C2 
    4613 40 -4.29138 -4.98002 -12.3324 640 " " " " A 43 0 0 "TRP " " N  " " " 7 0 1 C2 
    4614 14 -5.01095 -4.48589 -13.4882 640 " " " " A 2 0 0 "TRP " " CA " " " 6 0 1 C2 
    4615 14 -4.23625 -3.39601 -14.2463 640 " " " " A 2 0 0 "TRP " " C  " " " 6 0 1 C2 
    4616 23 -4.38076 -3.20502 -15.4356 640 " " " " A 70 0 0 "TRP " " O  " " " 8 0 1 C2 
    4617 14 -6.44412 -3.95229 -13.0428 640 " " " " A 2 0 0 "TRP " " CB " " " 6 0 1 C2 
    4618 14 -7.6361 -4.39192 -13.7947 640 " " " " A 2 0 0 "TRP " " CG " " " 6 0 1 C2 
    4619 14 -8.41148 -3.58788 -14.5867 640 " " " " A 2 0 0 "TRP " " CD1" " " 6 0 1 C2 
    4620 14 -8.28849 -5.74752 -13.8117 640 " " " " A 2 0 0 "TRP " " CD2" " " 6 0 1 C2 
    4621 40 -9.53769 -4.25755 -15.0262 640 " " " " A 43 0 0 "TRP " " NE1" " " 7 0 1 C2 
    4622 14 -9.45317 -5.61236 -14.6055 640 " " " " A 2 0 0 "TRP " " CE2" " " 6 0 1 C2 
    4623 14 -7.94576 -7.03094 -13.3203 640 " " " " A 2 0 0 "TRP " " CE3" " " 6 0 1 C2 
    4624 14 -10.213 -6.76713 -14.9777 640 " " " " A 2 0 0 "TRP " " CZ2" " " 6 0 1 C2 
    4625 14 -8.79414 -8.14319 -13.6487 640 " " " " A 2 0 0 "TRP " " CZ3" " " 6 0 1 C2 
    4626 14 -9.90988 -8.02578 -14.4784 640 " " " " A 2 0 0 "TRP " " CH2" " " 6 0 1 C2 
    4627 40 -3.38519 -2.6331 -13.4603 641 " " " " A 43 0 0 "GLY " " N  " " " 7 0 1 C2 
    4628 14 -2.35976 -1.77592 -13.9288 641 " " " " A 2 0 0 "GLY " " CA " " " 6 0 1 C2 
    4629 14 -1.07787 -2.36817 -14.5239 641 " " " " A 2 0 0 "GLY " " C  " " " 6 0 1 C2 
    4630 23 -0.296041 -1.63185 -15.0726 641 " " " " A 70 0 0 "GLY " " O  " " " 8 0 1 C2 
    4631 40 -0.942565 -3.70859 -14.4433 642 " " " " A 43 0 0 "LEU " " N  " " " 7 0 1 C2 
    4632 14 0.0738263 -4.466 -15.1702 642 " " " " A 2 0 0 "LEU " " CA " " " 6 0 1 C2 
    4633 14 -0.404603 -5.29296 -16.3581 642 " " " " A 2 0 0 "LEU " " C  " " " 6 0 1 C2 
    4634 23 -0.168887 -4.99823 -17.5242 642 " " " " A 70 0 0 "LEU " " O  " " " 8 0 1 C2 
    4635 14 0.964822 -5.26448 -14.2245 642 " " " " A 2 0 0 "LEU " " CB " " " 6 0 1 C2 
    4636 14 1.66479 -4.31332 -13.136 642 " " " " A 2 0 0 "LEU " " CG " " " 6 0 1 C2 
    4637 14 2.05561 -5.08853 -11.8297 642 " " " " A 2 0 0 "LEU " " CD1" " " 6 0 1 C2 
    4638 14 2.85896 -3.54466 -13.7576 642 " " " " A 2 0 0 "LEU " " CD2" " " 6 0 1 C2 
    4639 40 -1.07165 -6.40717 -15.9989 643 " " " " A 43 0 0 "SER " " N  " " " 7 0 1 C2 
    4640 14 -1.64791 -7.49513 -16.8768 643 " " " " A 2 0 0 "SER " " CA " " " 6 0 1 C2 
    4641 14 -2.61437 -6.89904 -17.9626 643 " " " " A 2 0 0 "SER " " C  " " " 6 0 1 C2 
    4642 23 -2.29236 -6.87341 -19.1808 643 " " " " A 70 0 0 "SER " " O  " " " 8 0 1 C2 
    4643 14 -2.40545 -8.45723 -15.9357 643 " " " " A 2 0 0 "SER " " CB " " " 6 0 1 C2 
    4644 23 -2.45173 -9.86085 -16.3309 643 " " " " A 70 0 0 "SER " " OG " " " 8 0 1 C2 
    4645 40 -3.70917 -6.23231 -17.5038 644 " " " " A 43 0 0 "THR " " N  " " " 7 0 1 C2 
    4646 14 -4.61259 -5.66397 -18.4672 644 " " " " A 2 0 0 "THR " " CA " " " 6 0 1 C2 
    4647 14 -4.11185 -4.33212 -19.0533 644 " " " " A 2 0 0 "THR " " C  " " " 6 0 1 C2 
    4648 23 -4.62563 -3.90995 -20.0628 644 " " " " A 70 0 0 "THR " " O  " " " 8 0 1 C2 
    4649 14 -5.95738 -5.35404 -17.7712 644 " " " " A 2 0 0 "THR " " CB " " " 6 0 1 C2 
    4650 23 -6.02432 -6.22436 -16.6784 644 " " " " A 70 0 0 "THR " " OG1" " " 8 0 1 C2 
    4651 14 -7.21632 -5.59151 -18.5713 644 " " " " A 2 0 0 "THR " " CG2" " " 6 0 1 C2 
    4652 40 -3.02824 -3.74018 -18.4732 645 " " " " A 43 0 0 "ASH " " N  " " " 7 0 1 C2 
    4653 14 -2.40429 -2.48316 -18.9576 645 " " " " A 2 0 0 "ASH " " CA " " " 6 0 1 C2 
    4654 14 -1.40705 -2.7872 -20.0921 645 " " " " A 2 0 0 "ASH " " C  " " " 6 0 1 C2 
    4655 23 -1.50121 -2.05867 -21.0832 645 " " " " A 70 0 0 "ASH " " O  " " " 8 0 1 C2 
    4656 14 -1.72226 -1.7491 -17.8049 645 " " " " A 2 0 0 "ASH " " CB " " " 6 0 1 C2 
    4657 14 -1.50116 -0.270301 -18.2535 645 " " " " A 2 0 0 "ASH " " CG " " " 6 0 1 C2 
    4658 23 -0.426794 0.246966 -18.4004 645 " " " " A 70 0 0 "ASH " " OD1" " " 8 0 1 C2 
    4659 23 -2.56763 0.532501 -18.5209 645 " " " " A 70 0 0 "ASH " " OD2" " " 8 0 1 C2 
    4660 40 -0.522818 -3.80996 -20.0235 646 " " " " A 43 0 0 "TYR " " N  " " " 7 0 1 C2 
    4661 14 0.402389 -4.1576 -21.0927 646 " " " " A 2 0 0 "TYR " " CA " " " 6 0 1 C2 
    4662 14 -0.302302 -4.98202 -22.211 646 " " " " A 2 0 0 "TYR " " C  " " " 6 0 1 C2 
    4663 23 0.187804 -4.95654 -23.2903 646 " " " " A 70 0 0 "TYR " " O  " " " 8 0 1 C2 
    4664 14 1.55736 -5.04766 -20.5494 646 " " " " A 2 0 0 "TYR " " CB " " " 6 0 1 C2 
    4665 14 2.69128 -4.39762 -19.895 646 " " " " A 2 0 0 "TYR " " CG " " " 6 0 1 C2 
    4666 14 3.03666 -4.88329 -18.6144 646 " " " " A 2 0 0 "TYR " " CD1" " " 6 0 1 C2 
    4667 14 3.41638 -3.325 -20.5199 646 " " " " A 2 0 0 "TYR " " CD2" " " 6 0 1 C2 
    4668 14 4.13036 -4.30966 -17.918 646 " " " " A 2 0 0 "TYR " " CE1" " " 6 0 1 C2 
    4669 14 4.3977 -2.67939 -19.7016 646 " " " " A 2 0 0 "TYR " " CE2" " " 6 0 1 C2 
    4670 14 4.69743 -3.16482 -18.4727 646 " " " " A 2 0 0 "TYR " " CZ " " " 6 0 1 C2 
    4671 23 5.56738 -2.48338 -17.6737 646 " " " " A 70 0 0 "TYR " " OH " " " 8 0 1 C2 
    4672 40 -1.50299 -5.52283 -21.9645 647 " " " " A 43 0 0 "GLU " " N  " " " 7 0 1 C2 
    4673 14 -2.40975 -5.95655 -23.0794 647 " " " " A 2 0 0 "GLU " " CA " " " 6 0 1 C2 
    4674 14 -2.71065 -4.82637 -24.1339 647 " " " " A 2 0 0 "GLU " " C  " " " 6 0 1 C2 
    4675 23 -2.64154 -5.04379 -25.3876 647 " " " " A 70 0 0 "GLU " " O  " " " 8 0 1 C2 
    4676 14 -3.70957 -6.48791 -22.4624 647 " " " " A 2 0 0 "GLU " " CB " " " 6 0 1 C2 
    4677 14 -3.77136 -7.97988 -22.7041 647 " " " " A 2 0 0 "GLU " " CG " " " 6 0 1 C2 
    4678 14 -3.99602 -8.29103 -24.1811 647 " " " " A 2 0 0 "GLU " " CD " " " 6 0 1 C2 
    4679 23 -3.28611 -9.17531 -24.7659 647 " " " " A 70 0 0 "GLU " " OE1" " " 8 0 1 C2 
    4680 23 -4.96651 -7.76907 -24.7224 647 " " " " A 70 0 0 "GLU " " OE2" " " 8 0 1 C2 
    4681 40 -2.97931 -3.61993 -23.5633 648 " " " " A 43 0 0 "VAL " " N  " " " 7 0 1 C2 
    4682 14 -3.18755 -2.38652 -24.2828 648 " " " " A 2 0 0 "VAL " " CA " " " 6 0 1 C2 
    4683 14 -1.96155 -1.99512 -25.1726 648 " " " " A 2 0 0 "VAL " " C  " " " 6 0 1 C2 
    4684 23 -2.15241 -1.72448 -26.4088 648 " " " " A 70 0 0 "VAL " " O  " " " 8 0 1 C2 
    4685 14 -3.46052 -1.11968 -23.3954 648 " " " " A 2 0 0 "VAL " " CB " " " 6 0 1 C2 
    4686 14 -3.73635 0.263395 -24.1507 648 " " " " A 2 0 0 "VAL " " CG1" " " 6 0 1 C2 
    4687 14 -4.51376 -1.28179 -22.3553 648 " " " " A 2 0 0 "VAL " " CG2" " " 6 0 1 C2 
    4688 40 -0.772776 -1.95363 -24.6129 649 " " " " A 43 0 0 "PHE " " N  " " " 7 0 1 C2 
    4689 14 0.425123 -1.59511 -25.2889 649 " " " " A 2 0 0 "PHE " " CA " " " 6 0 1 C2 
    4690 14 0.977138 -2.68655 -26.2694 649 " " " " A 2 0 0 "PHE " " C  " " " 6 0 1 C2 
    4691 23 1.71034 -2.44321 -27.228 649 " " " " A 70 0 0 "PHE " " O  " " " 8 0 1 C2
[truncated: 11,589,736 more chars]
