# Supplementary material for: Inhibition Mechanism of Anti-TB Drug SQ109: Allosteric Inhibition of TMM Translocation of Mycobacterium Tuberculosis MmpL3 Transporter
Source: J Chem Inf Model. 2023 Aug 17;63(16):5356–74. doi: 10.1021/acs.jcim.3c00616 (PMC10466384; doi:10.1021/acs.jcim.3c00616)
Supplement: Supplementary file 2 — ci3c00616_si_002.zip [file ci3c00616_si_002.zip › data/TM7-TM8_conformchange/6AJG_holo_traj2_553ns.mae]

{
  s_m_m2io_version
  :::
  2.0.0
}
f_m_ct {
  s_m_title
  r_chorus_box_ax
  r_chorus_box_ay
  r_chorus_box_az
  r_chorus_box_bx
  r_chorus_box_by
  r_chorus_box_bz
  r_chorus_box_cx
  r_chorus_box_cy
  r_chorus_box_cz
  :::
  ""
  73.1521
  0
  0
  0
  80.2122
  0
  0
  0
  120.979
  m_atom[72043] {
    # First column is atom index #
    i_m_mmod_type
    r_m_x_coord
    r_m_y_coord
    r_m_z_coord
    i_m_residue_number
    s_m_insertion_code
    s_m_mmod_res
    s_m_chain_name
    i_m_color
    r_m_charge1
    r_m_charge2
    s_m_pdb_residue_name
    s_m_pdb_atom_name
    s_m_grow_name
    i_m_atomic_number
    i_m_formal_charge
    i_m_visibility
    s_m_pdb_segment_name
    :::
    1 14 -19.9892 2.20707 -33.7838 0 " " " " A 2 0 0 "ACE " " CH3" " " 6 0 1 C2 
    2 14 -20.5052 2.78391 -32.5146 0 " " " " A 2 0 0 "ACE " " C  " " " 6 0 1 C2 
    3 23 -20.8148 3.97521 -32.517 0 " " " " A 70 0 0 "ACE " " O  " " " 8 0 1 C2 
    4 48 -20.6659 2.12044 -34.6338 0 " " " " A 21 0 0 "ACE " " 1H " " " 1 0 1 C2 
    5 48 -19.2522 2.95062 -34.0871 0 " " " " A 21 0 0 "ACE " " 2H " " " 1 0 1 C2 
    6 48 -19.5156 1.2335 -33.6574 0 " " " " A 21 0 0 "ACE " " 3H " " " 1 0 1 C2 
    7 40 -20.5901 2.06478 -31.3853 1 " " " " A 43 0 0 "MET " " N  " " " 7 0 1 C2 
    8 14 -20.9279 2.57853 -30.0749 1 " " " " A 2 0 0 "MET " " CA " " " 6 0 1 C2 
    9 14 -19.9154 3.70536 -29.7324 1 " " " " A 2 0 0 "MET " " C  " " " 6 0 1 C2 
    10 23 -20.3282 4.6651 -29.0737 1 " " " " A 70 0 0 "MET " " O  " " " 8 0 1 C2 
    11 14 -20.9377 1.40905 -29.1221 1 " " " " A 2 0 0 "MET " " CB " " " 6 0 1 C2 
    12 14 -20.8257 1.73601 -27.6492 1 " " " " A 2 0 0 "MET " " CG " " " 6 0 1 C2 
    13 52 -21.2588 0.409388 -26.6107 1 " " " " A 13 0 0 "MET " " SD " " " 16 0 1 C2 
    14 14 -19.5497 -0.0851914 -26.0436 1 " " " " A 2 0 0 "MET " " CE " " " 6 0 1 C2 
    15 48 -20.3779 1.07756 -31.3634 1 " " " " A 21 0 0 "MET " " H1 " " " 1 0 1 C2 
    16 48 -21.9396 2.98421 -30.0789 1 " " " " A 21 0 0 "MET " " HA " " " 1 0 1 C2 
    17 48 -20.1411 0.734225 -29.4352 1 " " " " A 21 0 0 "MET " " HB3" " " 1 0 1 C2 
    18 48 -21.8621 0.872164 -29.3352 1 " " " " A 21 0 0 "MET " " HB2" " " 1 0 1 C2 
    19 48 -21.5769 2.51768 -27.5363 1 " " " " A 21 0 0 "MET " " HG3" " " 1 0 1 C2 
    20 48 -19.8507 2.17293 -27.4334 1 " " " " A 21 0 0 "MET " " HG2" " " 1 0 1 C2 
    21 48 -19.0018 -0.559156 -26.8579 1 " " " " A 21 0 0 "MET " " HE1" " " 1 0 1 C2 
    22 48 -19.0214 0.807017 -25.7075 1 " " " " A 21 0 0 "MET " " HE2" " " 1 0 1 C2 
    23 48 -19.5467 -0.849043 -25.266 1 " " " " A 21 0 0 "MET " " HE3" " " 1 0 1 C2 
    24 40 -18.6365 3.63574 -30.127 2 " " " " A 43 0 0 "PHE " " N  " " " 7 0 1 C2 
    25 14 -17.5801 4.59959 -29.8315 2 " " " " A 2 0 0 "PHE " " CA " " " 6 0 1 C2 
    26 14 -17.7183 5.86457 -30.6783 2 " " " " A 2 0 0 "PHE " " C  " " " 6 0 1 C2 
    27 23 -17.4912 6.95811 -30.1185 2 " " " " A 70 0 0 "PHE " " O  " " " 8 0 1 C2 
    28 14 -16.2747 3.90542 -30.0178 2 " " " " A 2 0 0 "PHE " " CB " " " 6 0 1 C2 
    29 14 -15.9058 2.89604 -28.8204 2 " " " " A 2 0 0 "PHE " " CG " " " 6 0 1 C2 
    30 14 -15.4413 3.37498 -27.562 2 " " " " A 2 0 0 "PHE " " CD1" " " 6 0 1 C2 
    31 14 -15.9122 1.49636 -29.0141 2 " " " " A 2 0 0 "PHE " " CD2" " " 6 0 1 C2 
    32 14 -15.1992 2.50633 -26.482 2 " " " " A 2 0 0 "PHE " " CE1" " " 6 0 1 C2 
    33 14 -15.6938 0.603499 -27.9369 2 " " " " A 2 0 0 "PHE " " CE2" " " 6 0 1 C2 
    34 14 -15.3733 1.09072 -26.6338 2 " " " " A 2 0 0 "PHE " " CZ " " " 6 0 1 C2 
    35 48 -18.4303 2.99158 -30.8771 2 " " " " A 21 0 0 "PHE " " H  " " " 1 0 1 C2 
    36 48 -17.6885 4.98105 -28.8162 2 " " " " A 21 0 0 "PHE " " HA " " " 1 0 1 C2 
    37 48 -15.5624 4.7139 -29.8531 2 " " " " A 21 0 0 "PHE " " HB3" " " 1 0 1 C2 
    38 48 -16.2163 3.40019 -30.9819 2 " " " " A 21 0 0 "PHE " " HB2" " " 1 0 1 C2 
    39 48 -15.416 4.449 -27.4513 2 " " " " A 21 0 0 "PHE " " HD1" " " 1 0 1 C2 
    40 48 -16.3436 1.10063 -29.9217 2 " " " " A 21 0 0 "PHE " " HD2" " " 1 0 1 C2 
    41 48 -15.0279 2.8598 -25.476 2 " " " " A 21 0 0 "PHE " " HE1" " " 1 0 1 C2 
    42 48 -15.7434 -0.442857 -28.1997 2 " " " " A 21 0 0 "PHE " " HE2" " " 1 0 1 C2 
    43 48 -15.2251 0.381735 -25.8327 2 " " " " A 21 0 0 "PHE " " HZ " " " 1 0 1 C2 
    44 40 -18.205 5.736 -31.9286 3 " " " " A 43 0 0 "ALA " " N  " " " 7 0 1 C2 
    45 14 -18.4206 6.88491 -32.7988 3 " " " " A 2 0 0 "ALA " " CA " " " 6 0 1 C2 
    46 14 -19.648 7.68757 -32.3165 3 " " " " A 2 0 0 "ALA " " C  " " " 6 0 1 C2 
    47 23 -19.7285 8.89994 -32.4407 3 " " " " A 70 0 0 "ALA " " O  " " " 8 0 1 C2 
    48 14 -18.5597 6.35958 -34.204 3 " " " " A 2 0 0 "ALA " " CB " " " 6 0 1 C2 
    49 48 -18.5193 4.81341 -32.1935 3 " " " " A 21 0 0 "ALA " " H  " " " 1 0 1 C2 
    50 48 -17.5519 7.53603 -32.701 3 " " " " A 21 0 0 "ALA " " HA " " " 1 0 1 C2 
    51 48 -18.9519 7.12515 -34.8734 3 " " " " A 21 0 0 "ALA " " HB1" " " 1 0 1 C2 
    52 48 -17.6002 5.99693 -34.5725 3 " " " " A 21 0 0 "ALA " " HB2" " " 1 0 1 C2 
    53 48 -19.1625 5.46039 -34.3316 3 " " " " A 21 0 0 "ALA " " HB3" " " 1 0 1 C2 
    54 40 -20.6435 6.95347 -31.7647 4 " " " " A 43 0 0 "TRP " " N  " " " 7 0 1 C2 
    55 14 -21.8558 7.49864 -31.1709 4 " " " " A 2 0 0 "TRP " " CA " " " 6 0 1 C2 
    56 14 -21.5164 8.28015 -29.9088 4 " " " " A 2 0 0 "TRP " " C  " " " 6 0 1 C2 
    57 23 -21.9075 9.45093 -29.6768 4 " " " " A 70 0 0 "TRP " " O  " " " 8 0 1 C2 
    58 14 -22.8613 6.37445 -30.8078 4 " " " " A 2 0 0 "TRP " " CB " " " 6 0 1 C2 
    59 14 -24.0387 6.90037 -30.0622 4 " " " " A 2 0 0 "TRP " " CG " " " 6 0 1 C2 
    60 14 -25.1915 7.38904 -30.6158 4 " " " " A 2 0 0 "TRP " " CD1" " " 6 0 1 C2 
    61 14 -24.2797 6.86259 -28.6548 4 " " " " A 2 0 0 "TRP " " CD2" " " 6 0 1 C2 
    62 40 -26.0892 7.70885 -29.5756 4 " " " " A 43 0 0 "TRP " " NE1" " " 7 0 1 C2 
    63 14 -25.6295 7.25286 -28.4192 4 " " " " A 2 0 0 "TRP " " CE2" " " 6 0 1 C2 
    64 14 -23.5164 6.47189 -27.5373 4 " " " " A 2 0 0 "TRP " " CE3" " " 6 0 1 C2 
    65 14 -26.1193 7.27698 -27.1367 4 " " " " A 2 0 0 "TRP " " CZ2" " " 6 0 1 C2 
    66 14 -24.0668 6.34915 -26.2819 4 " " " " A 2 0 0 "TRP " " CZ3" " " 6 0 1 C2 
    67 14 -25.3749 6.81698 -26.0052 4 " " " " A 2 0 0 "TRP " " CH2" " " 6 0 1 C2 
    68 48 -20.5811 5.94607 -31.7278 4 " " " " A 21 0 0 "TRP " " H  " " " 1 0 1 C2 
    69 48 -22.2974 8.0793 -31.9808 4 " " " " A 21 0 0 "TRP " " HA " " " 1 0 1 C2 
    70 48 -22.3528 5.56869 -30.2783 4 " " " " A 21 0 0 "TRP " " HB3" " " 1 0 1 C2 
    71 48 -23.3088 5.98461 -31.722 4 " " " " A 21 0 0 "TRP " " HB2" " " 1 0 1 C2 
    72 48 -25.3098 7.54382 -31.6781 4 " " " " A 21 0 0 "TRP " " HD1" " " 1 0 1 C2 
    73 48 -26.9886 8.14428 -29.7222 4 " " " " A 21 0 0 "TRP " " HE1" " " 1 0 1 C2 
    74 48 -22.4811 6.17617 -27.6213 4 " " " " A 21 0 0 "TRP " " HE3" " " 1 0 1 C2 
    75 48 -27.1602 7.53199 -27.0028 4 " " " " A 21 0 0 "TRP " " HZ2" " " 1 0 1 C2 
    76 48 -23.5662 5.7921 -25.5038 4 " " " " A 21 0 0 "TRP " " HZ3" " " 1 0 1 C2 
    77 48 -25.9972 6.79162 -25.1229 4 " " " " A 21 0 0 "TRP " " HH2" " " 1 0 1 C2 
    78 40 -20.6728 7.65346 -29.055 5 " " " " A 43 0 0 "TRP " " N  " " " 7 0 1 C2 
    79 14 -20.105 8.35956 -27.949 5 " " " " A 2 0 0 "TRP " " CA " " " 6 0 1 C2 
    80 14 -19.4173 9.71093 -28.2861 5 " " " " A 2 0 0 "TRP " " C  " " " 6 0 1 C2 
    81 23 -19.7964 10.726 -27.7829 5 " " " " A 70 0 0 "TRP " " O  " " " 8 0 1 C2 
    82 14 -19.2737 7.48679 -27.0384 5 " " " " A 2 0 0 "TRP " " CB " " " 6 0 1 C2 
    83 14 -19.1338 7.92479 -25.5985 5 " " " " A 2 0 0 "TRP " " CG " " " 6 0 1 C2 
    84 14 -18.0046 8.19737 -24.9639 5 " " " " A 2 0 0 "TRP " " CD1" " " 6 0 1 C2 
    85 14 -20.1839 7.89689 -24.5976 5 " " " " A 2 0 0 "TRP " " CD2" " " 6 0 1 C2 
    86 40 -18.2525 8.37979 -23.641 5 " " " " A 43 0 0 "TRP " " NE1" " " 7 0 1 C2 
    87 14 -19.6213 8.14345 -23.3268 5 " " " " A 2 0 0 "TRP " " CE2" " " 6 0 1 C2 
    88 14 -21.5604 7.73101 -24.6402 5 " " " " A 2 0 0 "TRP " " CE3" " " 6 0 1 C2 
    89 14 -20.3503 7.93741 -22.0857 5 " " " " A 2 0 0 "TRP " " CZ2" " " 6 0 1 C2 
    90 14 -22.322 7.7015 -23.5067 5 " " " " A 2 0 0 "TRP " " CZ3" " " 6 0 1 C2 
    91 14 -21.7326 7.76693 -22.2593 5 " " " " A 2 0 0 "TRP " " CH2" " " 6 0 1 C2 
    92 48 -20.4516 6.6743 -29.1664 5 " " " " A 21 0 0 "TRP " " H  " " " 1 0 1 C2 
    93 48 -20.9873 8.46012 -27.3169 5 " " " " A 21 0 0 "TRP " " HA " " " 1 0 1 C2 
    94 48 -18.2867 7.35419 -27.4815 5 " " " " A 21 0 0 "TRP " " HB3" " " 1 0 1 C2 
    95 48 -19.653 6.46532 -27.0089 5 " " " " A 21 0 0 "TRP " " HB2" " " 1 0 1 C2 
    96 48 -17.0154 8.22374 -25.3966 5 " " " " A 21 0 0 "TRP " " HD1" " " 1 0 1 C2 
    97 48 -17.5421 8.79277 -23.0538 5 " " " " A 21 0 0 "TRP " " HE1" " " 1 0 1 C2 
    98 48 -21.9968 7.65967 -25.6255 5 " " " " A 21 0 0 "TRP " " HE3" " " 1 0 1 C2 
    99 48 -19.9486 7.93805 -21.0831 5 " " " " A 21 0 0 "TRP " " HZ2" " " 1 0 1 C2 
    100 48 -23.3767 7.48057 -23.5783 5 " " " " A 21 0 0 "TRP " " HZ3" " " 1 0 1 C2 
    101 48 -22.4023 7.68136 -21.4163 5 " " " " A 21 0 0 "TRP " " HH2" " " 1 0 1 C2 
    102 40 -18.537 9.68978 -29.3175 6 " " " " A 43 0 0 "GLY " " N  " " " 7 0 1 C2 
    103 14 -17.7865 10.869 -29.7496 6 " " " " A 2 0 0 "GLY " " CA " " " 6 0 1 C2 
    104 14 -18.6762 11.8831 -30.3798 6 " " " " A 2 0 0 "GLY " " C  " " " 6 0 1 C2 
    105 23 -18.2159 13.0122 -30.5844 6 " " " " A 70 0 0 "GLY " " O  " " " 8 0 1 C2 
    106 48 -18.5087 8.80219 -29.7986 6 " " " " A 21 0 0 "GLY " " H  " " " 1 0 1 C2 
    107 48 -16.9743 10.5334 -30.3944 6 " " " " A 21 0 0 "GLY " " HA3" " " 1 0 1 C2 
    108 48 -17.372 11.2821 -28.8301 6 " " " " A 21 0 0 "GLY " " HA2" " " 1 0 1 C2 
    109 40 -19.9653 11.5581 -30.7284 7 " " " " A 43 0 0 "ARG " " N  " " " 7 0 1 C2 
    110 14 -21.0284 12.4411 -31.1437 7 " " " " A 2 0 0 "ARG " " CA " " " 6 0 1 C2 
    111 14 -21.7484 13.0934 -29.9334 7 " " " " A 2 0 0 "ARG " " C  " " " 6 0 1 C2 
    112 23 -21.8607 14.3179 -29.8693 7 " " " " A 70 0 0 "ARG " " O  " " " 8 0 1 C2 
    113 14 -22.0019 11.6799 -32.0103 7 " " " " A 2 0 0 "ARG " " CB " " " 6 0 1 C2 
    114 14 -23.1762 12.5344 -32.4395 7 " " " " A 2 0 0 "ARG " " CG " " " 6 0 1 C2 
    115 14 -23.9418 11.966 -33.6388 7 " " " " A 2 0 0 "ARG " " CD " " " 6 0 1 C2 
    116 40 -23.2691 12.2609 -34.8788 7 " " " " A 43 0 0 "ARG " " NE " " " 7 0 1 C2 
    117 14 -23.0775 11.4489 -36.0098 7 " " " " A 2 0 0 "ARG " " CZ " " " 6 0 1 C2 
    118 40 -23.6008 10.2215 -36.1105 7 " " " " A 43 0 0 "ARG " " NH1" " " 7 0 1 C2 
    119 40 -22.3904 12.0254 -36.943 7 " " " " A 43 0 0 "ARG " " NH2" " " 7 0 1 C2 
    120 48 -20.2047 10.6236 -30.4295 7 " " " " A 21 0 0 "ARG " " H  " " " 1 0 1 C2 
    121 48 -20.5712 13.2928 -31.6473 7 " " " " A 21 0 0 "ARG " " HA " " " 1 0 1 C2 
    122 48 -22.4017 10.8454 -31.4344 7 " " " " A 21 0 0 "ARG " " HB3" " " 1 0 1 C2 
    123 48 -21.3958 11.209 -32.7843 7 " " " " A 21 0 0 "ARG " " HB2" " " 1 0 1 C2 
    124 48 -22.8016 13.5433 -32.6119 7 " " " " A 21 0 0 "ARG " " HG3" " " 1 0 1 C2 
    125 48 -23.8843 12.5207 -31.611 7 " " " " A 21 0 0 "ARG " " HG2" " " 1 0 1 C2 
    126 48 -24.922 12.4423 -33.6172 7 " " " " A 21 0 0 "ARG " " HD3" " " 1 0 1 C2 
    127 48 -24.0948 10.8888 -33.573 7 " " " " A 21 0 0 "ARG " " HD2" " " 1 0 1 C2 
    128 48 -22.7781 13.1436 -34.8698 7 " " " " A 21 0 0 "ARG " " HE " " " 1 0 1 C2 
    129 48 -23.5036 9.78461 -37.0159 7 " " " " A 21 0 0 "ARG " HH12 " " 1 0 1 C2 
    130 48 -24.2143 9.81195 -35.4205 7 " " " " A 21 0 0 "ARG " HH11 " " 1 0 1 C2 
    131 48 -22.2618 11.5596 -37.8299 7 " " " " A 21 0 0 "ARG " HH22 " " 1 0 1 C2 
    132 48 -22.0364 12.959 -36.7909 7 " " " " A 21 0 0 "ARG " HH21 " " 1 0 1 C2 
    133 40 -22.2188 12.2564 -28.9729 8 " " " " A 43 0 0 "THR " " N  " " " 7 0 1 C2 
    134 14 -22.9874 12.7264 -27.8379 8 " " " " A 2 0 0 "THR " " CA " " " 6 0 1 C2 
    135 14 -22.2368 13.7786 -26.9931 8 " " " " A 2 0 0 "THR " " C  " " " 6 0 1 C2 
    136 23 -22.8285 14.6576 -26.3169 8 " " " " A 70 0 0 "THR " " O  " " " 8 0 1 C2 
    137 14 -23.3782 11.5005 -27.0024 8 " " " " A 2 0 0 "THR " " CB " " " 6 0 1 C2 
    138 23 -22.2393 10.7884 -26.52 8 " " " " A 70 0 0 "THR " " OG1" " " 8 0 1 C2 
    139 14 -24.2299 10.4567 -27.6906 8 " " " " A 2 0 0 "THR " " CG2" " " 6 0 1 C2 
    140 48 -22.1604 11.2645 -29.1539 8 " " " " A 21 0 0 "THR " " H  " " " 1 0 1 C2 
    141 48 -23.831 13.1557 -28.3784 8 " " " " A 21 0 0 "THR " " HA " " " 1 0 1 C2 
    142 48 -23.8725 11.7516 -26.0639 8 " " " " A 21 0 0 "THR " " HB " " " 1 0 1 C2 
    143 48 -21.5395 11.1625 -27.0331 8 " " " " A 21 0 0 "THR " " HG1" " " 1 0 1 C2 
    144 48 -25.2475 10.7727 -27.9205 8 " " " " A 21 0 0 "THR " HG21 " " 1 0 1 C2 
    145 48 -23.8028 10.1194 -28.635 8 " " " " A 21 0 0 "THR " HG22 " " 1 0 1 C2 
    146 48 -24.2611 9.58311 -27.0395 8 " " " " A 21 0 0 "THR " HG23 " " 1 0 1 C2 
    147 40 -20.9087 13.7047 -26.8426 9 " " " " A 43 0 0 "VAL " " N  " " " 7 0 1 C2 
    148 14 -20.0243 14.631 -26.2152 9 " " " " A 2 0 0 "VAL " " CA " " " 6 0 1 C2 
    149 14 -19.9448 15.9905 -26.9736 9 " " " " A 2 0 0 "VAL " " C  " " " 6 0 1 C2 
    150 23 -19.6033 16.9769 -26.3329 9 " " " " A 70 0 0 "VAL " " O  " " " 8 0 1 C2 
    151 14 -18.6025 14.1013 -25.9667 9 " " " " A 2 0 0 "VAL " " CB " " " 6 0 1 C2 
    152 14 -18.6075 12.979 -24.9191 9 " " " " A 2 0 0 "VAL " " CG1" " " 6 0 1 C2 
    153 14 -17.8582 13.721 -27.2512 9 " " " " A 2 0 0 "VAL " " CG2" " " 6 0 1 C2 
    154 48 -20.6274 13.0709 -27.577 9 " " " " A 21 0 0 "VAL " " H  " " " 1 0 1 C2 
    155 48 -20.399 14.8444 -25.2141 9 " " " " A 21 0 0 "VAL " " HA " " " 1 0 1 C2 
    156 48 -17.992 14.8847 -25.5176 9 " " " " A 21 0 0 "VAL " " HB " " " 1 0 1 C2 
    157 48 -19.1385 13.2297 -24.0008 9 " " " " A 21 0 0 "VAL " HG11 " " 1 0 1 C2 
    158 48 -19.1662 12.1413 -25.3364 9 " " " " A 21 0 0 "VAL " HG12 " " 1 0 1 C2 
    159 48 -17.6088 12.5844 -24.7324 9 " " " " A 21 0 0 "VAL " HG13 " " 1 0 1 C2 
    160 48 -18.4982 13.2054 -27.9672 9 " " " " A 21 0 0 "VAL " HG21 " " 1 0 1 C2 
    161 48 -17.5735 14.6481 -27.7487 9 " " " " A 21 0 0 "VAL " HG22 " " 1 0 1 C2 
    162 48 -16.9777 13.1266 -27.0072 9 " " " " A 21 0 0 "VAL " HG23 " " 1 0 1 C2 
    163 40 -20.3649 15.999 -28.192 10 " " " " A 43 0 0 "TYR " " N  " " " 7 0 1 C2 
    164 14 -20.2587 17.1664 -29.0313 10 " " " " A 2 0 0 "TYR " " CA " " " 6 0 1 C2 
    165 14 -21.6429 17.9233 -29.0708 10 " " " " A 2 0 0 "TYR " " C  " " " 6 0 1 C2 
    166 23 -21.7329 19.1273 -29.1593 10 " " " " A 70 0 0 "TYR " " O  " " " 8 0 1 C2 
    167 14 -19.9645 16.7414 -30.5564 10 " " " " A 2 0 0 "TYR " " CB " " " 6 0 1 C2 
    168 14 -19.3112 17.8839 -31.34 10 " " " " A 2 0 0 "TYR " " CG " " " 6 0 1 C2 
    169 14 -17.9288 17.8305 -31.5264 10 " " " " A 2 0 0 "TYR " " CD1" " " 6 0 1 C2 
    170 14 -20.1761 18.8789 -31.8848 10 " " " " A 2 0 0 "TYR " " CD2" " " 6 0 1 C2 
    171 14 -17.3232 18.8845 -32.238 10 " " " " A 2 0 0 "TYR " " CE1" " " 6 0 1 C2 
    172 14 -19.5341 19.8206 -32.6427 10 " " " " A 2 0 0 "TYR " " CE2" " " 6 0 1 C2 
    173 14 -18.1105 19.8526 -32.8262 10 " " " " A 2 0 0 "TYR " " CZ " " " 6 0 1 C2 
    174 23 -17.5366 20.8926 -33.447 10 " " " " A 70 0 0 "TYR " " OH " " " 8 0 1 C2 
    175 48 -20.8991 15.235 -28.5807 10 " " " " A 21 0 0 "TYR " " H  " " " 1 0 1 C2 
    176 48 -19.4088 17.7701 -28.713 10 " " " " A 21 0 0 "TYR " " HA " " " 1 0 1 C2 
    177 48 -20.899 16.5179 -31.0711 10 " " " " A 21 0 0 "TYR " " HB3" " " 1 0 1 C2 
    178 48 -19.4252 15.8078 -30.7169 10 " " " " A 21 0 0 "TYR " " HB2" " " 1 0 1 C2 
    179 48 -17.3337 16.9715 -31.2538 10 " " " " A 21 0 0 "TYR " " HD1" " " 1 0 1 C2 
    180 48 -21.2417 18.9101 -31.7118 10 " " " " A 21 0 0 "TYR " " HD2" " " 1 0 1 C2 
    181 48 -16.2569 18.8875 -32.4094 10 " " " " A 21 0 0 "TYR " " HE1" " " 1 0 1 C2 
    182 48 -20.0904 20.6286 -33.0945 10 " " " " A 21 0 0 "TYR " " HE2" " " 1 0 1 C2 
    183 48 -17.9955 21.6907 -33.6598 10 " " " " A 21 0 0 "TYR " " HH " " " 1 0 1 C2 
    184 40 -22.7154 17.1306 -28.9389 11 " " " " A 43 0 0 "GLN " " N  " " " 7 0 1 C2 
    185 14 -24.1359 17.555 -28.8862 11 " " " " A 2 0 0 "GLN " " CA " " " 6 0 1 C2 
    186 14 -24.4423 18.4871 -27.6736 11 " " " " A 2 0 0 "GLN " " C  " " " 6 0 1 C2 
    187 23 -24.9907 19.5603 -27.8075 11 " " " " A 70 0 0 "GLN " " O  " " " 8 0 1 C2 
    188 14 -25.0225 16.3568 -28.7119 11 " " " " A 2 0 0 "GLN " " CB " " " 6 0 1 C2 
    189 14 -26.5503 16.5765 -28.6996 11 " " " " A 2 0 0 "GLN " " CG " " " 6 0 1 C2 
    190 14 -27.4781 15.3623 -28.3845 11 " " " " A 2 0 0 "GLN " " CD " " " 6 0 1 C2 
    191 23 -27.0054 14.2514 -28.1775 11 " " " " A 70 0 0 "GLN " " OE1" " " 8 0 1 C2 
    192 40 -28.7548 15.55 -28.2416 11 " " " " A 43 0 0 "GLN " " NE2" " " 7 0 1 C2 
    193 48 -22.5117 16.1489 -29.0608 11 " " " " A 21 0 0 "GLN " " H  " " " 1 0 1 C2 
    194 48 -24.3364 18.017 -29.8529 11 " " " " A 21 0 0 "GLN " " HA " " " 1 0 1 C2 
    195 48 -24.7619 15.6979 -27.8837 11 " " " " A 21 0 0 "GLN " " HB3" " " 1 0 1 C2 
    196 48 -24.7008 15.7937 -29.588 11 " " " " A 21 0 0 "GLN " " HB2" " " 1 0 1 C2 
    197 48 -26.8072 16.8656 -29.7187 11 " " " " A 21 0 0 "GLN " " HG3" " " 1 0 1 C2 
    198 48 -26.8006 17.4587 -28.1105 11 " " " " A 21 0 0 "GLN " " HG2" " " 1 0 1 C2 
    199 48 -29.2763 14.6898 -28.3329 11 " " " " A 21 0 0 "GLN " HE22 " " 1 0 1 C2 
    200 48 -29.2539 16.4146 -28.3948 11 " " " " A 21 0 0 "GLN " HE21 " " 1 0 1 C2 
    201 40 -23.8868 18.1458 -26.4795 12 " " " " A 43 0 0 "PHE " " N  " " " 7 0 1 C2 
    202 14 -24.1184 18.8165 -25.1973 12 " " " " A 2 0 0 "PHE " " CA " " " 6 0 1 C2 
    203 14 -22.8492 19.3754 -24.5921 12 " " " " A 2 0 0 "PHE " " C  " " " 6 0 1 C2 
    204 23 -22.7574 19.6063 -23.4132 12 " " " " A 70 0 0 "PHE " " O  " " " 8 0 1 C2 
    205 14 -24.8186 17.9456 -24.1787 12 " " " " A 2 0 0 "PHE " " CB " " " 6 0 1 C2 
    206 14 -26.2795 17.6643 -24.5143 12 " " " " A 2 0 0 "PHE " " CG " " " 6 0 1 C2 
    207 14 -27.1925 18.7366 -24.733 12 " " " " A 2 0 0 "PHE " " CD1" " " 6 0 1 C2 
    208 14 -26.7025 16.3094 -24.5591 12 " " " " A 2 0 0 "PHE " " CD2" " " 6 0 1 C2 
    209 14 -28.5545 18.4325 -25.0213 12 " " " " A 2 0 0 "PHE " " CE1" " " 6 0 1 C2 
    210 14 -28.0507 16.0347 -24.8922 12 " " " " A 2 0 0 "PHE " " CE2" " " 6 0 1 C2 
    211 14 -28.981 17.0769 -25.1449 12 " " " " A 2 0 0 "PHE " " CZ " " " 6 0 1 C2 
    212 48 -23.3764 17.2773 -26.5514 12 " " " " A 21 0 0 "PHE " " H  " " " 1 0 1 C2 
    213 48 -24.4882 19.8417 -25.215 12 " " " " A 21 0 0 "PHE " " HA " " " 1 0 1 C2 
    214 48 -24.6504 18.293 -23.1593 12 " " " " A 21 0 0 "PHE " " HB3" " " 1 0 1 C2 
    215 48 -24.2948 16.9898 -24.1663 12 " " " " A 21 0 0 "PHE " " HB2" " " 1 0 1 C2 
    216 48 -26.815 19.7478 -24.697 12 " " " " A 21 0 0 "PHE " " HD1" " " 1 0 1 C2 
    217 48 -26.0518 15.4631 -24.3952 12 " " " " A 21 0 0 "PHE " " HD2" " " 1 0 1 C2 
    218 48 -29.243 19.2592 -25.1158 12 " " " " A 21 0 0 "PHE " " HE1" " " 1 0 1 C2 
    219 48 -28.3888 15.0093 -24.9203 12 " " " " A 21 0 0 "PHE " " HE2" " " 1 0 1 C2 
    220 48 -30.0208 16.9336 -25.399 12 " " " " A 21 0 0 "PHE " " HZ " " " 1 0 1 C2 
    221 40 -21.8402 19.5883 -25.4583 13 " " " " A 43 0 0 "ARG " " N  " " " 7 0 1 C2 
    222 14 -20.4306 19.9732 -25.1316 13 " " " " A 2 0 0 "ARG " " CA " " " 6 0 1 C2 
    223 14 -20.2867 20.9419 -23.9135 13 " " " " A 2 0 0 "ARG " " C  " " " 6 0 1 C2 
    224 23 -19.5423 20.7314 -22.9983 13 " " " " A 70 0 0 "ARG " " O  " " " 8 0 1 C2 
    225 14 -19.6938 20.4591 -26.4017 13 " " " " A 2 0 0 "ARG " " CB " " " 6 0 1 C2 
    226 14 -20.4609 21.5044 -27.2216 13 " " " " A 2 0 0 "ARG " " CG " " " 6 0 1 C2 
    227 14 -19.7355 21.9114 -28.5219 13 " " " " A 2 0 0 "ARG " " CD " " " 6 0 1 C2 
    228 40 -20.6746 22.6221 -29.386 13 " " " " A 43 0 0 "ARG " " NE " " " 7 0 1 C2 
    229 14 -20.3063 23.1217 -30.5741 13 " " " " A 2 0 0 "ARG " " CZ " " " 6 0 1 C2 
    230 40 -19.0826 22.9434 -31.0587 13 " " " " A 43 0 0 "ARG " " NH1" " " 7 0 1 C2 
    231 40 -21.1403 23.8596 -31.2917 13 " " " " A 43 0 0 "ARG " " NH2" " " 7 0 1 C2 
    232 48 -22.0199 19.3105 -26.4126 13 " " " " A 21 0 0 "ARG " " H  " " " 1 0 1 C2 
    233 48 -19.876 19.0627 -24.9046 13 " " " " A 21 0 0 "ARG " " HA " " " 1 0 1 C2 
    234 48 -19.6206 19.7149 -27.1947 13 " " " " A 21 0 0 "ARG " " HB3" " " 1 0 1 C2 
    235 48 -18.6563 20.7429 -26.2252 13 " " " " A 21 0 0 "ARG " " HB2" " " 1 0 1 C2 
    236 48 -20.5945 22.3763 -26.5813 13 " " " " A 21 0 0 "ARG " " HG3" " " 1 0 1 C2 
    237 48 -21.4883 21.2732 -27.5027 13 " " " " A 21 0 0 "ARG " " HG2" " " 1 0 1 C2 
    238 48 -19.4305 20.9586 -28.9546 13 " " " " A 21 0 0 "ARG " " HD3" " " 1 0 1 C2 
    239 48 -18.8038 22.446 -28.3364 13 " " " " A 21 0 0 "ARG " " HD2" " " 1 0 1 C2 
    240 48 -21.5693 22.8736 -28.9906 13 " " " " A 21 0 0 "ARG " " HE " " " 1 0 1 C2 
    241 48 -18.9155 22.9485 -32.0548 13 " " " " A 21 0 0 "ARG " HH12 " " 1 0 1 C2 
    242 48 -18.2968 22.604 -30.5226 13 " " " " A 21 0 0 "ARG " HH11 " " 1 0 1 C2 
    243 48 -20.8611 24.1676 -32.2122 13 " " " " A 21 0 0 "ARG " HH22 " " 1 0 1 C2 
    244 48 -21.9148 24.334 -30.8498 13 " " " " A 21 0 0 "ARG " HH21 " " 1 0 1 C2 
    245 40 -20.9933 22.1102 -23.925 14 " " " " A 43 0 0 "TYR " " N  " " " 7 0 1 C2 
    246 14 -20.8423 23.2429 -22.9466 14 " " " " A 2 0 0 "TYR " " CA " " " 6 0 1 C2 
    247 14 -21.634 22.8337 -21.6335 14 " " " " A 2 0 0 "TYR " " C  " " " 6 0 1 C2 
    248 23 -21.1396 23.212 -20.5805 14 " " " " A 70 0 0 "TYR " " O  " " " 8 0 1 C2 
    249 14 -21.2881 24.656 -23.4691 14 " " " " A 2 0 0 "TYR " " CB " " " 6 0 1 C2 
    250 14 -20.395 25.214 -24.5785 14 " " " " A 2 0 0 "TYR " " CG " " " 6 0 1 C2 
    251 14 -20.6992 24.9413 -25.8962 14 " " " " A 2 0 0 "TYR " " CD1" " " 6 0 1 C2 
    252 14 -19.2894 26.0774 -24.2439 14 " " " " A 2 0 0 "TYR " " CD2" " " 6 0 1 C2 
    253 14 -19.9805 25.4367 -26.9389 14 " " " " A 2 0 0 "TYR " " CE1" " " 6 0 1 C2 
    254 14 -18.4926 26.578 -25.3457 14 " " " " A 2 0 0 "TYR " " CE2" " " 6 0 1 C2 
    255 14 -18.8945 26.3029 -26.7305 14 " " " " A 2 0 0 "TYR " " CZ " " " 6 0 1 C2 
    256 23 -18.2646 26.8643 -27.8271 14 " " " " A 70 0 0 "TYR " " OH " " " 8 0 1 C2 
    257 48 -21.5074 22.379 -24.7518 14 " " " " A 21 0 0 "TYR " " H  " " " 1 0 1 C2 
    258 48 -19.81 23.2491 -22.5966 14 " " " " A 21 0 0 "TYR " " HA " " " 1 0 1 C2 
    259 48 -21.3938 25.3358 -22.6237 14 " " " " A 21 0 0 "TYR " " HB3" " " 1 0 1 C2 
    260 48 -22.3417 24.6444 -23.7483 14 " " " " A 21 0 0 "TYR " " HB2" " " 1 0 1 C2 
    261 48 -21.5552 24.342 -26.169 14 " " " " A 21 0 0 "TYR " " HD1" " " 1 0 1 C2 
    262 48 -19.08 26.3762 -23.2274 14 " " " " A 21 0 0 "TYR " " HD2" " " 1 0 1 C2 
    263 48 -20.2627 25.2374 -27.9622 14 " " " " A 21 0 0 "TYR " " HE1" " " 1 0 1 C2 
    264 48 -17.5975 27.1451 -25.1368 14 " " " " A 21 0 0 "TYR " " HE2" " " 1 0 1 C2 
    265 48 -18.4101 26.543 -28.7038 14 " " " " A 21 0 0 "TYR " " HH " " " 1 0 1 C2 
    266 40 -22.7559 22.0715 -21.7124 15 " " " " A 43 0 0 "ILE " " N  " " " 7 0 1 C2 
    267 14 -23.486 21.5925 -20.4951 15 " " " " A 2 0 0 "ILE " " CA " " " 6 0 1 C2 
    268 14 -22.5891 20.6068 -19.7224 15 " " " " A 2 0 0 "ILE " " C  " " " 6 0 1 C2 
    269 23 -22.5937 20.5117 -18.469 15 " " " " A 70 0 0 "ILE " " O  " " " 8 0 1 C2 
    270 14 -24.8952 20.9435 -20.954 15 " " " " A 2 0 0 "ILE " " CB " " " 6 0 1 C2 
    271 14 -25.7438 22.035 -21.7515 15 " " " " A 2 0 0 "ILE " " CG1" " " 6 0 1 C2 
    272 14 -25.6429 20.3375 -19.7215 15 " " " " A 2 0 0 "ILE " " CG2" " " 6 0 1 C2 
    273 14 -25.6939 23.4538 -21.1106 15 " " " " A 2 0 0 "ILE " " CD1" " " 6 0 1 C2 
    274 48 -22.988 21.7086 -22.6259 15 " " " " A 21 0 0 "ILE " " H  " " " 1 0 1 C2 
    275 48 -23.5095 22.4221 -19.7886 15 " " " " A 21 0 0 "ILE " " HA " " " 1 0 1 C2 
    276 48 -24.7886 20.1068 -21.6444 15 " " " " A 21 0 0 "ILE " " HB " " " 1 0 1 C2 
    277 48 -26.7398 21.6192 -21.5992 15 " " " " A 21 0 0 "ILE " HG13 " " 1 0 1 C2 
    278 48 -25.5821 21.9078 -22.8219 15 " " " " A 21 0 0 "ILE " HG12 " " 1 0 1 C2 
    279 48 -26.4497 19.6997 -20.0827 15 " " " " A 21 0 0 "ILE " HG21 " " 1 0 1 C2 
    280 48 -25.108 19.8677 -18.8961 15 " " " " A 21 0 0 "ILE " HG22 " " 1 0 1 C2 
    281 48 -26.0885 21.2019 -19.2293 15 " " " " A 21 0 0 "ILE " HG23 " " 1 0 1 C2 
    282 48 -26.5259 24.0734 -21.4453 15 " " " " A 21 0 0 "ILE " HD11 " " 1 0 1 C2 
    283 48 -25.6944 23.3977 -20.0221 15 " " " " A 21 0 0 "ILE " HD12 " " 1 0 1 C2 
    284 48 -24.7791 24.0082 -21.3204 15 " " " " A 21 0 0 "ILE " HD13 " " 1 0 1 C2 
    285 40 -21.8602 19.7643 -20.4313 16 " " " " A 43 0 0 "VAL " " N  " " " 7 0 1 C2 
    286 14 -20.7912 18.8559 -19.9548 16 " " " " A 2 0 0 "VAL " " CA " " " 6 0 1 C2 
    287 14 -19.7375 19.5739 -19.0746 16 " " " " A 2 0 0 "VAL " " C  " " " 6 0 1 C2 
    288 23 -19.6723 19.2582 -17.879 16 " " " " A 70 0 0 "VAL " " O  " " " 8 0 1 C2 
    289 14 -20.137 17.901 -21.0584 16 " " " " A 2 0 0 "VAL " " CB " " " 6 0 1 C2 
    290 14 -19.1302 16.8724 -20.4581 16 " " " " A 2 0 0 "VAL " " CG1" " " 6 0 1 C2 
    291 14 -21.2993 17.0299 -21.706 16 " " " " A 2 0 0 "VAL " " CG2" " " 6 0 1 C2 
    292 48 -22.0741 19.8008 -21.4178 16 " " " " A 21 0 0 "VAL " " H  " " " 1 0 1 C2 
    293 48 -21.2934 18.1556 -19.2873 16 " " " " A 21 0 0 "VAL " " HA " " " 1 0 1 C2 
    294 48 -19.7269 18.5528 -21.8299 16 " " " " A 21 0 0 "VAL " " HB " " " 1 0 1 C2 
    295 48 -18.3152 17.4804 -20.0654 16 " " " " A 21 0 0 "VAL " HG11 " " 1 0 1 C2 
    296 48 -19.642 16.2508 -19.7234 16 " " " " A 21 0 0 "VAL " HG12 " " 1 0 1 C2 
    297 48 -18.756 16.1937 -21.2245 16 " " " " A 21 0 0 "VAL " HG13 " " 1 0 1 C2 
    298 48 -21.7065 16.2108 -21.1134 16 " " " " A 21 0 0 "VAL " HG21 " " 1 0 1 C2 
    299 48 -22.1492 17.6866 -21.8921 16 " " " " A 21 0 0 "VAL " HG22 " " 1 0 1 C2 
    300 48 -20.981 16.6639 -22.6822 16 " " " " A 21 0 0 "VAL " HG23 " " 1 0 1 C2 
    301 40 -18.9663 20.5836 -19.5779 17 " " " " A 43 0 0 "ILE " " N  " " " 7 0 1 C2 
    302 14 -17.8848 21.3367 -19.027 17 " " " " A 2 0 0 "ILE " " CA " " " 6 0 1 C2 
    303 14 -18.4103 22.23 -17.942 17 " " " " A 2 0 0 "ILE " " C  " " " 6 0 1 C2 
    304 23 -17.6762 22.8192 -17.1541 17 " " " " A 70 0 0 "ILE " " O  " " " 8 0 1 C2 
    305 14 -17.0892 21.9966 -20.2689 17 " " " " A 2 0 0 "ILE " " CB " " " 6 0 1 C2 
    306 14 -16.5711 20.986 -21.2818 17 " " " " A 2 0 0 "ILE " " CG1" " " 6 0 1 C2 
    307 14 -15.9735 22.98 -19.7781 17 " " " " A 2 0 0 "ILE " " CG2" " " 6 0 1 C2 
    308 14 -15.6216 19.905 -20.7415 17 " " " " A 2 0 0 "ILE " " CD1" " " 6 0 1 C2 
    309 48 -19.151 20.7298 -20.56 17 " " " " A 21 0 0 "ILE " " H  " " " 1 0 1 C2 
    310 48 -17.229 20.6698 -18.4672 17 " " " " A 21 0 0 "ILE " " HA " " " 1 0 1 C2 
    311 48 -17.7838 22.5873 -20.8662 17 " " " " A 21 0 0 "ILE " " HB " " " 1 0 1 C2 
    312 48 -16.0384 21.5725 -22.0304 17 " " " " A 21 0 0 "ILE " HG13 " " 1 0 1 C2 
    313 48 -17.3227 20.4593 -21.8697 17 " " " " A 21 0 0 "ILE " HG12 " " 1 0 1 C2 
    314 48 -15.5773 22.6784 -18.8086 17 " " " " A 21 0 0 "ILE " HG21 " " 1 0 1 C2 
    315 48 -15.0572 23.0197 -20.3672 17 " " " " A 21 0 0 "ILE " HG22 " " 1 0 1 C2 
    316 48 -16.3788 23.981 -19.6298 17 " " " " A 21 0 0 "ILE " HG23 " " 1 0 1 C2 
    317 48 -14.9274 20.5093 -20.1575 17 " " " " A 21 0 0 "ILE " HD11 " " 1 0 1 C2 
    318 48 -15.9656 19.0814 -20.1158 17 " " " " A 21 0 0 "ILE " HD12 " " 1 0 1 C2 
    319 48 -15.0517 19.5769 -21.6107 17 " " " " A 21 0 0 "ILE " HD13 " " 1 0 1 C2 
    320 40 -19.722 22.4652 -17.8936 18 " " " " A 43 0 0 "GLY " " N  " " " 7 0 1 C2 
    321 14 -20.4489 23.0946 -16.8336 18 " " " " A 2 0 0 "GLY " " CA " " " 6 0 1 C2 
    322 14 -20.7067 22.1541 -15.6353 18 " " " " A 2 0 0 "GLY " " C  " " " 6 0 1 C2 
    323 23 -20.0025 22.2201 -14.6124 18 " " " " A 70 0 0 "GLY " " O  " " " 8 0 1 C2 
    324 48 -20.2811 21.9853 -18.5844 18 " " " " A 21 0 0 "GLY " " H  " " " 1 0 1 C2 
    325 48 -21.4093 23.355 -17.2786 18 " " " " A 21 0 0 "GLY " " HA3" " " 1 0 1 C2 
    326 48 -19.9228 23.9793 -16.4751 18 " " " " A 21 0 0 "GLY " " HA2" " " 1 0 1 C2 
    327 40 -21.7449 21.2691 -15.7413 19 " " " " A 43 0 0 "VAL " " N  " " " 7 0 1 C2 
    328 14 -22.2533 20.4706 -14.6077 19 " " " " A 2 0 0 "VAL " " CA " " " 6 0 1 C2 
    329 14 -21.3755 19.1946 -14.2857 19 " " " " A 2 0 0 "VAL " " C  " " " 6 0 1 C2 
    330 23 -21.3049 18.9005 -13.1229 19 " " " " A 70 0 0 "VAL " " O  " " " 8 0 1 C2 
    331 14 -23.6459 19.9279 -15.0616 19 " " " " A 2 0 0 "VAL " " CB " " " 6 0 1 C2 
    332 14 -24.3357 19.2192 -13.9508 19 " " " " A 2 0 0 "VAL " " CG1" " " 6 0 1 C2 
    333 14 -24.7184 20.9557 -15.5924 19 " " " " A 2 0 0 "VAL " " CG2" " " 6 0 1 C2 
    334 48 -22.2112 21.1247 -16.6255 19 " " " " A 21 0 0 "VAL " " H  " " " 1 0 1 C2 
    335 48 -22.4645 21.1333 -13.7685 19 " " " " A 21 0 0 "VAL " " HA " " " 1 0 1 C2 
    336 48 -23.3956 19.2711 -15.8947 19 " " " " A 21 0 0 "VAL " " HB " " " 1 0 1 C2 
    337 48 -25.3493 18.8648 -14.1378 19 " " " " A 21 0 0 "VAL " HG11 " " 1 0 1 C2 
    338 48 -23.771 18.3769 -13.5512 19 " " " " A 21 0 0 "VAL " HG12 " " 1 0 1 C2 
    339 48 -24.4211 20.0768 -13.2834 19 " " " " A 21 0 0 "VAL " HG13 " " 1 0 1 C2 
    340 48 -25.6209 20.488 -15.9859 19 " " " " A 21 0 0 "VAL " HG21 " " 1 0 1 C2 
    341 48 -24.9201 21.5942 -14.7323 19 " " " " A 21 0 0 "VAL " HG22 " " 1 0 1 C2 
    342 48 -24.369 21.6175 -16.3849 19 " " " " A 21 0 0 "VAL " HG23 " " 1 0 1 C2 
    343 40 -20.7238 18.578 -15.2917 20 " " " " A 43 0 0 "MET " " N  " " " 7 0 1 C2 
    344 14 -20.0072 17.3179 -15.1305 20 " " " " A 2 0 0 "MET " " CA " " " 6 0 1 C2 
    345 14 -18.6078 17.5421 -14.6727 20 " " " " A 2 0 0 "MET " " C  " " " 6 0 1 C2 
    346 23 -18.1676 16.7614 -13.8226 20 " " " " A 70 0 0 "MET " " O  " " " 8 0 1 C2 
    347 14 -19.9062 16.5164 -16.3981 20 " " " " A 2 0 0 "MET " " CB " " " 6 0 1 C2 
    348 14 -19.4184 15.0465 -16.2468 20 " " " " A 2 0 0 "MET " " CG " " " 6 0 1 C2 
    349 52 -19.3498 14.1759 -17.8293 20 " " " " A 13 0 0 "MET " " SD " " " 16 0 1 C2 
    350 14 -18.6852 12.6114 -17.0493 20 " " " " A 2 0 0 "MET " " CE " " " 6 0 1 C2 
    351 48 -20.8684 18.7795 -16.2708 20 " " " " A 21 0 0 "MET " " H  " " " 1 0 1 C2 
    352 48 -20.4804 16.7127 -14.3573 20 " " " " A 21 0 0 "MET " " HA " " " 1 0 1 C2 
    353 48 -19.2333 16.8114 -17.2033 20 " " " " A 21 0 0 "MET " " HB3" " " 1 0 1 C2 
    354 48 -20.8725 16.6557 -16.8828 20 " " " " A 21 0 0 "MET " " HB2" " " 1 0 1 C2 
    355 48 -19.9084 14.4401 -15.485 20 " " " " A 21 0 0 "MET " " HG3" " " 1 0 1 C2 
    356 48 -18.3706 15.2193 -16.0013 20 " " " " A 21 0 0 "MET " " HG2" " " 1 0 1 C2 
    357 48 -17.7545 12.8036 -16.5156 20 " " " " A 21 0 0 "MET " " HE1" " " 1 0 1 C2 
    358 48 -19.3174 12.2761 -16.2272 20 " " " " A 21 0 0 "MET " " HE2" " " 1 0 1 C2 
    359 48 -18.4789 11.7367 -17.6661 20 " " " " A 21 0 0 "MET " " HE3" " " 1 0 1 C2 
    360 40 -18.0726 18.7473 -15.0623 21 " " " " A 43 0 0 "VAL " " N  " " " 7 0 1 C2 
    361 14 -16.9819 19.3179 -14.3386 21 " " " " A 2 0 0 "VAL " " CA " " " 6 0 1 C2 
    362 14 -17.373 19.7329 -12.8969 21 " " " " A 2 0 0 "VAL " " C  " " " 6 0 1 C2 
    363 23 -16.7558 19.3012 -11.931 21 " " " " A 70 0 0 "VAL " " O  " " " 8 0 1 C2 
    364 14 -16.2231 20.45 -15.1711 21 " " " " A 2 0 0 "VAL " " CB " " " 6 0 1 C2 
    365 14 -15.1599 21.2293 -14.4017 21 " " " " A 2 0 0 "VAL " " CG1" " " 6 0 1 C2 
    366 14 -15.5308 19.8434 -16.3216 21 " " " " A 2 0 0 "VAL " " CG2" " " 6 0 1 C2 
    367 48 -18.6922 19.3563 -15.5774 21 " " " " A 21 0 0 "VAL " " H  " " " 1 0 1 C2 
    368 48 -16.2994 18.5331 -14.0125 21 " " " " A 21 0 0 "VAL " " HA " " " 1 0 1 C2 
    369 48 -17.0461 21.0998 -15.4686 21 " " " " A 21 0 0 "VAL " " HB " " " 1 0 1 C2 
    370 48 -14.6961 21.8961 -15.1287 21 " " " " A 21 0 0 "VAL " HG11 " " 1 0 1 C2 
    371 48 -15.5626 21.8258 -13.583 21 " " " " A 21 0 0 "VAL " HG12 " " 1 0 1 C2 
    372 48 -14.3597 20.6453 -13.947 21 " " " " A 21 0 0 "VAL " HG13 " " 1 0 1 C2 
    373 48 -14.6507 19.3785 -15.8772 21 " " " " A 21 0 0 "VAL " HG21 " " 1 0 1 C2 
    374 48 -16.0725 19.0688 -16.8644 21 " " " " A 21 0 0 "VAL " HG22 " " 1 0 1 C2 
    375 48 -15.3427 20.7173 -16.9452 21 " " " " A 21 0 0 "VAL " HG23 " " 1 0 1 C2 
    376 40 -18.4004 20.5672 -12.7037 22 " " " " A 43 0 0 "ALA " " N  " " " 7 0 1 C2 
    377 14 -18.8799 20.9679 -11.3529 22 " " " " A 2 0 0 "ALA " " CA " " " 6 0 1 C2 
    378 14 -19.1462 19.8334 -10.3041 22 " " " " A 2 0 0 "ALA " " C  " " " 6 0 1 C2 
    379 23 -18.7342 19.9748 -9.19555 22 " " " " A 70 0 0 "ALA " " O  " " " 8 0 1 C2 
    380 14 -20.1074 21.8966 -11.3808 22 " " " " A 2 0 0 "ALA " " CB " " " 6 0 1 C2 
    381 48 -18.8384 20.8864 -13.556 22 " " " " A 21 0 0 "ALA " " H  " " " 1 0 1 C2 
    382 48 -18.0777 21.5279 -10.8723 22 " " " " A 21 0 0 "ALA " " HA " " " 1 0 1 C2 
    383 48 -19.867 22.8201 -11.9075 22 " " " " A 21 0 0 "ALA " " HB1" " " 1 0 1 C2 
    384 48 -20.9393 21.3704 -11.8489 22 " " " " A 21 0 0 "ALA " " HB2" " " 1 0 1 C2 
    385 48 -20.4068 22.3365 -10.4295 22 " " " " A 21 0 0 "ALA " " HB3" " " 1 0 1 C2 
    386 40 -19.6369 18.6659 -10.7558 23 " " " " A 43 0 0 "LEU " " N  " " " 7 0 1 C2 
    387 14 -19.9837 17.5738 -9.83479 23 " " " " A 2 0 0 "LEU " " CA " " " 6 0 1 C2 
    388 14 -18.607 16.9483 -9.40354 23 " " " " A 2 0 0 "LEU " " C  " " " 6 0 1 C2 
    389 23 -18.4988 16.5735 -8.19906 23 " " " " A 70 0 0 "LEU " " O  " " " 8 0 1 C2 
    390 14 -20.6614 16.4416 -10.5931 23 " " " " A 2 0 0 "LEU " " CB " " " 6 0 1 C2 
    391 14 -22.1904 16.6442 -10.7383 23 " " " " A 2 0 0 "LEU " " CG " " " 6 0 1 C2 
    392 14 -22.7198 15.6874 -11.8086 23 " " " " A 2 0 0 "LEU " " CD1" " " 6 0 1 C2 
    393 14 -22.9876 16.3663 -9.50865 23 " " " " A 2 0 0 "LEU " " CD2" " " 6 0 1 C2 
    394 48 -20.0927 18.7015 -11.6564 23 " " " " A 21 0 0 "LEU " " H  " " " 1 0 1 C2 
    395 48 -20.4744 17.9591 -8.94099 23 " " " " A 21 0 0 "LEU " " HA " " " 1 0 1 C2 
    396 48 -20.4857 15.4892 -10.0931 23 " " " " A 21 0 0 "LEU " " HB3" " " 1 0 1 C2 
    397 48 -20.1713 16.3701 -11.5641 23 " " " " A 21 0 0 "LEU " " HB2" " " 1 0 1 C2 
    398 48 -22.4276 17.6784 -10.9875 23 " " " " A 21 0 0 "LEU " " HG " " " 1 0 1 C2 
    399 48 -22.1203 15.6931 -12.7189 23 " " " " A 21 0 0 "LEU " HD11 " " 1 0 1 C2 
    400 48 -22.7544 14.653 -11.4668 23 " " " " A 21 0 0 "LEU " HD12 " " 1 0 1 C2 
    401 48 -23.7488 15.8775 -12.1135 23 " " " " A 21 0 0 "LEU " HD13 " " 1 0 1 C2 
    402 48 -22.8532 15.3378 -9.17362 23 " " " " A 21 0 0 "LEU " HD21 " " 1 0 1 C2 
    403 48 -22.6961 17.084 -8.74179 23 " " " " A 21 0 0 "LEU " HD22 " " 1 0 1 C2 
    404 48 -23.9853 16.5786 -9.89291 23 " " " " A 21 0 0 "LEU " HD23 " " 1 0 1 C2 
    405 40 -17.6086 16.7628 -10.2942 24 " " " " A 43 0 0 "CYS " " N  " " " 7 0 1 C2 
    406 14 -16.3099 16.2085 -10.05 24 " " " " A 2 0 0 "CYS " " CA " " " 6 0 1 C2 
    407 14 -15.5951 17.0959 -8.98153 24 " " " " A 2 0 0 "CYS " " C  " " " 6 0 1 C2 
    408 23 -15.2945 16.6055 -7.88954 24 " " " " A 70 0 0 "CYS " " O  " " " 8 0 1 C2 
    409 14 -15.4992 16.0545 -11.2817 24 " " " " A 2 0 0 "CYS " " CB " " " 6 0 1 C2 
    410 52 -16.2798 14.7707 -12.275 24 " " " " A 13 0 0 "CYS " " SG " " " 16 0 1 C2 
    411 48 -17.7914 17.0731 -11.2378 24 " " " " A 21 0 0 "CYS " " H  " " " 1 0 1 C2 
    412 48 -16.5562 15.2891 -9.51889 24 " " " " A 21 0 0 "CYS " " HA " " " 1 0 1 C2 
    413 48 -14.4633 15.8528 -11.0091 24 " " " " A 21 0 0 "CYS " " HB3" " " 1 0 1 C2 
    414 48 -15.4769 17.0032 -11.818 24 " " " " A 21 0 0 "CYS " " HB2" " " 1 0 1 C2 
    415 48 -17.5866 15.0355 -12.1903 24 " " " " A 21 0 0 "CYS " " HG " " " 1 0 1 C2 
    416 40 -15.6357 18.4565 -9.10661 25 " " " " A 43 0 0 "LEU " " N  " " " 7 0 1 C2 
    417 14 -15.0181 19.3478 -8.07795 25 " " " " A 2 0 0 "LEU " " CA " " " 6 0 1 C2 
    418 14 -15.8954 19.4574 -6.80072 25 " " " " A 2 0 0 "LEU " " C  " " " 6 0 1 C2 
    419 23 -15.3463 19.5792 -5.68225 25 " " " " A 70 0 0 "LEU " " O  " " " 8 0 1 C2 
    420 14 -14.9 20.8005 -8.67352 25 " " " " A 2 0 0 "LEU " " CB " " " 6 0 1 C2 
    421 14 -14.1615 20.978 -10.0229 25 " " " " A 2 0 0 "LEU " " CG " " " 6 0 1 C2 
    422 14 -14.4902 22.3945 -10.5265 25 " " " " A 2 0 0 "LEU " " CD1" " " 6 0 1 C2 
    423 14 -12.6674 20.7702 -9.94403 25 " " " " A 2 0 0 "LEU " " CD2" " " 6 0 1 C2 
    424 48 -16.1402 18.8515 -9.88737 25 " " " " A 21 0 0 "LEU " " H  " " " 1 0 1 C2 
    425 48 -13.9931 19.0133 -7.91871 25 " " " " A 21 0 0 "LEU " " HA " " " 1 0 1 C2 
    426 48 -14.4407 21.5042 -7.97926 25 " " " " A 21 0 0 "LEU " " HB3" " " 1 0 1 C2 
    427 48 -15.9049 21.2216 -8.70539 25 " " " " A 21 0 0 "LEU " " HB2" " " 1 0 1 C2 
    428 48 -14.5011 20.2345 -10.744 25 " " " " A 21 0 0 "LEU " " HG " " " 1 0 1 C2 
    429 48 -15.5246 22.6015 -10.8008 25 " " " " A 21 0 0 "LEU " HD11 " " 1 0 1 C2 
    430 48 -14.295 23.0227 -9.65734 25 " " " " A 21 0 0 "LEU " HD12 " " 1 0 1 C2 
    431 48 -13.7274 22.6975 -11.2438 25 " " " " A 21 0 0 "LEU " HD13 " " 1 0 1 C2 
    432 48 -12.2919 21.3707 -9.11549 25 " " " " A 21 0 0 "LEU " HD21 " " 1 0 1 C2 
    433 48 -12.4015 19.7693 -9.60401 25 " " " " A 21 0 0 "LEU " HD22 " " 1 0 1 C2 
    434 48 -12.1793 21.1597 -10.8374 25 " " " " A 21 0 0 "LEU " HD23 " " 1 0 1 C2 
    435 40 -17.224 19.2308 -6.97634 26 " " " " A 43 0 0 "GLY " " N  " " " 7 0 1 C2 
    436 14 -18.0623 19.1087 -5.80754 26 " " " " A 2 0 0 "GLY " " CA " " " 6 0 1 C2 
    437 14 -17.7443 17.912 -5.00824 26 " " " " A 2 0 0 "GLY " " C  " " " 6 0 1 C2 
    438 23 -17.6127 17.998 -3.75682 26 " " " " A 70 0 0 "GLY " " O  " " " 8 0 1 C2 
    439 48 -17.5794 19.1283 -7.91618 26 " " " " A 21 0 0 "GLY " " H  " " " 1 0 1 C2 
    440 48 -19.1072 18.9922 -6.09498 26 " " " " A 21 0 0 "GLY " " HA3" " " 1 0 1 C2 
    441 48 -17.8733 20.0499 -5.29125 26 " " " " A 21 0 0 "GLY " " HA2" " " 1 0 1 C2 
    442 40 -17.5262 16.7837 -5.69958 27 " " " " A 43 0 0 "GLY " " N  " " " 7 0 1 C2 
    443 14 -17.1042 15.5536 -5.08607 27 " " " " A 2 0 0 "GLY " " CA " " " 6 0 1 C2 
    444 14 -15.7419 15.6553 -4.2886 27 " " " " A 2 0 0 "GLY " " C  " " " 6 0 1 C2 
    445 23 -15.4404 15.0174 -3.25759 27 " " " " A 70 0 0 "GLY " " O  " " " 8 0 1 C2 
    446 48 -17.6735 16.8598 -6.69589 27 " " " " A 21 0 0 "GLY " " H  " " " 1 0 1 C2 
    447 48 -17.0636 14.7945 -5.86729 27 " " " " A 21 0 0 "GLY " " HA3" " " 1 0 1 C2 
    448 48 -17.9551 15.2271 -4.48816 27 " " " " A 21 0 0 "GLY " " HA2" " " 1 0 1 C2 
    449 40 -14.8427 16.6306 -4.66812 28 " " " " A 43 0 0 "GLY " " N  " " " 7 0 1 C2 
    450 14 -13.6698 17.0719 -3.85427 28 " " " " A 2 0 0 "GLY " " CA " " " 6 0 1 C2 
    451 14 -13.9808 17.8091 -2.62016 28 " " " " A 2 0 0 "GLY " " C  " " " 6 0 1 C2 
    452 23 -13.5606 17.3235 -1.55101 28 " " " " A 70 0 0 "GLY " " O  " " " 8 0 1 C2 
    453 48 -15.0607 17.3217 -5.37156 28 " " " " A 21 0 0 "GLY " " H  " " " 1 0 1 C2 
    454 48 -12.9531 17.6553 -4.43223 28 " " " " A 21 0 0 "GLY " " HA3" " " 1 0 1 C2 
    455 48 -13.162 16.149 -3.57391 28 " " " " A 21 0 0 "GLY " " HA2" " " 1 0 1 C2 
    456 40 -14.839 18.7969 -2.72891 29 " " " " A 43 0 0 "VAL " " N  " " " 7 0 1 C2 
    457 14 -15.3019 19.4557 -1.46085 29 " " " " A 2 0 0 "VAL " " CA " " " 6 0 1 C2 
    458 14 -16.1748 18.5847 -0.48257 29 " " " " A 2 0 0 "VAL " " C  " " " 6 0 1 C2 
    459 23 -16.1659 18.7166 0.703893 29 " " " " A 70 0 0 "VAL " " O  " " " 8 0 1 C2 
    460 14 -16.0941 20.777 -1.79601 29 " " " " A 2 0 0 "VAL " " CB " " " 6 0 1 C2 
    461 14 -16.5592 21.5877 -0.589473 29 " " " " A 2 0 0 "VAL " " CG1" " " 6 0 1 C2 
    462 14 -15.4013 21.7095 -2.82925 29 " " " " A 2 0 0 "VAL " " CG2" " " 6 0 1 C2 
    463 48 -15.1679 19.0131 -3.65907 29 " " " " A 21 0 0 "VAL " " H  " " " 1 0 1 C2 
    464 48 -14.4425 19.7208 -0.844966 29 " " " " A 21 0 0 "VAL " " HA " " " 1 0 1 C2 
    465 48 -16.9754 20.3885 -2.30629 29 " " " " A 21 0 0 "VAL " " HB " " " 1 0 1 C2 
    466 48 -17.1355 22.4606 -0.896159 29 " " " " A 21 0 0 "VAL " HG11 " " 1 0 1 C2 
    467 48 -17.1264 20.9565 0.0946398 29 " " " " A 21 0 0 "VAL " HG12 " " 1 0 1 C2 
    468 48 -15.6638 21.9768 -0.104854 29 " " " " A 21 0 0 "VAL " HG13 " " 1 0 1 C2 
    469 48 -16.0289 22.6004 -2.84938 29 " " " " A 21 0 0 "VAL " HG21 " " 1 0 1 C2 
    470 48 -14.3702 21.9224 -2.54724 29 " " " " A 21 0 0 "VAL " HG22 " " 1 0 1 C2 
    471 48 -15.3374 21.2659 -3.82286 29 " " " " A 21 0 0 "VAL " HG23 " " 1 0 1 C2 
    472 40 -16.9104 17.6704 -1.12278 30 " " " " A 43 0 0 "TYR " " N  " " " 7 0 1 C2 
    473 14 -17.7094 16.6064 -0.524699 30 " " " " A 2 0 0 "TYR " " CA " " " 6 0 1 C2 
    474 14 -16.8121 15.5248 0.179234 30 " " " " A 2 0 0 "TYR " " C  " " " 6 0 1 C2 
    475 23 -17.3048 14.9093 1.11576 30 " " " " A 70 0 0 "TYR " " O  " " " 8 0 1 C2 
    476 14 -18.5844 15.9805 -1.62696 30 " " " " A 2 0 0 "TYR " " CB " " " 6 0 1 C2 
    477 14 -19.6026 14.9139 -1.13508 30 " " " " A 2 0 0 "TYR " " CG " " " 6 0 1 C2 
    478 14 -20.6702 15.31 -0.372554 30 " " " " A 2 0 0 "TYR " " CD1" " " 6 0 1 C2 
    479 14 -19.5078 13.5324 -1.50822 30 " " " " A 2 0 0 "TYR " " CD2" " " 6 0 1 C2 
    480 14 -21.6721 14.4361 -0.00379469 30 " " " " A 2 0 0 "TYR " " CE1" " " 6 0 1 C2 
    481 14 -20.4572 12.5911 -1.06388 30 " " " " A 2 0 0 "TYR " " CE2" " " 6 0 1 C2 
    482 14 -21.5651 13.0828 -0.353587 30 " " " " A 2 0 0 "TYR " " CZ " " " 6 0 1 C2 
    483 23 -22.5899 12.2721 -0.0635634 30 " " " " A 70 0 0 "TYR " " OH " " " 8 0 1 C2 
    484 48 -16.9244 17.7974 -2.12466 30 " " " " A 21 0 0 "TYR " " H  " " " 1 0 1 C2 
    485 48 -18.4142 17.0124 0.200887 30 " " " " A 21 0 0 "TYR " " HA " " " 1 0 1 C2 
    486 48 -17.9549 15.4769 -2.36067 30 " " " " A 21 0 0 "TYR " " HB3" " " 1 0 1 C2 
    487 48 -19.2857 16.7134 -2.02583 30 " " " " A 21 0 0 "TYR " " HB2" " " 1 0 1 C2 
    488 48 -20.6988 16.3691 -0.16299 30 " " " " A 21 0 0 "TYR " " HD1" " " 1 0 1 C2 
    489 48 -18.6623 13.1996 -2.09202 30 " " " " A 21 0 0 "TYR " " HD2" " " 1 0 1 C2 
    490 48 -22.5824 14.8554 0.398656 30 " " " " A 21 0 0 "TYR " " HE1" " " 1 0 1 C2 
    491 48 -20.4616 11.5506 -1.35327 30 " " " " A 21 0 0 "TYR " " HE2" " " 1 0 1 C2 
    492 48 -23.427 12.6858 0.081563 30 " " " " A 21 0 0 "TYR " " HH " " " 1 0 1 C2 
    493 40 -15.5656 15.411 -0.235011 31 " " " " A 43 0 0 "GLY " " N  " " " 7 0 1 C2 
    494 14 -14.5755 14.5192 0.331662 31 " " " " A 2 0 0 "GLY " " CA " " " 6 0 1 C2 
    495 14 -14.0677 14.9495 1.73948 31 " " " " A 2 0 0 "GLY " " C  " " " 6 0 1 C2 
    496 23 -13.5213 14.1631 2.48414 31 " " " " A 70 0 0 "GLY " " O  " " " 8 0 1 C2 
    497 48 -15.0888 16.042 -0.863208 31 " " " " A 21 0 0 "GLY " " H  " " " 1 0 1 C2 
    498 48 -13.7675 14.4737 -0.398524 31 " " " " A 21 0 0 "GLY " " HA3" " " 1 0 1 C2 
    499 48 -15.138 13.5971 0.477536 31 " " " " A 21 0 0 "GLY " " HA2" " " 1 0 1 C2 
    500 40 -14.1474 16.2637 2.06359 32 " " " " A 43 0 0 "ILE " " N  " " " 7 0 1 C2 
    501 14 -13.6651 16.8645 3.29961 32 " " " " A 2 0 0 "ILE " " CA " " " 6 0 1 C2 
    502 14 -14.2554 16.2615 4.62966 32 " " " " A 2 0 0 "ILE " " C  " " " 6 0 1 C2 
    503 23 -13.6291 16.2672 5.6735 32 " " " " A 70 0 0 "ILE " " O  " " " 8 0 1 C2 
    504 14 -13.8298 18.4465 3.15528 32 " " " " A 2 0 0 "ILE " " CB " " " 6 0 1 C2 
    505 14 -13.0295 18.9923 1.88458 32 " " " " A 2 0 0 "ILE " " CG1" " " 6 0 1 C2 
    506 14 -13.6251 19.241 4.47673 32 " " " " A 2 0 0 "ILE " " CG2" " " 6 0 1 C2 
    507 14 -13.3492 20.4825 1.68286 32 " " " " A 2 0 0 "ILE " " CD1" " " 6 0 1 C2 
    508 48 -14.6307 16.8995 1.4453 32 " " " " A 21 0 0 "ILE " " H  " " " 1 0 1 C2 
    509 48 -12.5854 16.7179 3.33136 32 " " " " A 21 0 0 "ILE " " HA " " " 1 0 1 C2 
    510 48 -14.8778 18.6739 2.96035 32 " " " " A 21 0 0 "ILE " " HB " " " 1 0 1 C2 
    511 48 -13.2835 18.4131 0.996816 32 " " " " A 21 0 0 "ILE " HG13 " " 1 0 1 C2 
    512 48 -11.9705 18.9056 2.12769 32 " " " " A 21 0 0 "ILE " HG12 " " 1 0 1 C2 
    513 48 -14.385 18.8808 5.17019 32 " " " " A 21 0 0 "ILE " HG21 " " 1 0 1 C2 
    514 48 -12.6606 19.0344 4.94067 32 " " " " A 21 0 0 "ILE " HG22 " " 1 0 1 C2 
    515 48 -13.7172 20.3038 4.25301 32 " " " " A 21 0 0 "ILE " HG23 " " 1 0 1 C2 
    516 48 -14.3842 20.7582 1.88508 32 " " " " A 21 0 0 "ILE " HD11 " " 1 0 1 C2 
    517 48 -12.921 21.0969 2.47485 32 " " " " A 21 0 0 "ILE " HD12 " " 1 0 1 C2 
    518 48 -13.0172 20.8827 0.724896 32 " " " " A 21 0 0 "ILE " HD13 " " 1 0 1 C2 
    519 40 -15.4761 15.6445 4.55506 33 " " " " A 43 0 0 "SER " " N  " " " 7 0 1 C2 
    520 14 -16.1318 14.9765 5.65127 33 " " " " A 2 0 0 "SER " " CA " " " 6 0 1 C2 
    521 14 -15.6527 13.4854 5.81241 33 " " " " A 2 0 0 "SER " " C  " " " 6 0 1 C2 
    522 23 -16.3134 12.7435 6.56601 33 " " " " A 70 0 0 "SER " " O  " " " 8 0 1 C2 
    523 14 -17.6744 14.9271 5.41679 33 " " " " A 2 0 0 "SER " " CB " " " 6 0 1 C2 
    524 23 -18.0757 14.629 4.08088 33 " " " " A 70 0 0 "SER " " OG " " " 8 0 1 C2 
    525 48 -15.8727 15.683 3.62699 33 " " " " A 21 0 0 "SER " " H  " " " 1 0 1 C2 
    526 48 -15.9462 15.4871 6.5962 33 " " " " A 21 0 0 "SER " " HA " " " 1 0 1 C2 
    527 48 -18.0809 15.9354 5.49495 33 " " " " A 21 0 0 "SER " " HB3" " " 1 0 1 C2 
    528 48 -18.2665 14.2925 6.07613 33 " " " " A 21 0 0 "SER " " HB2" " " 1 0 1 C2 
    529 48 -17.9224 15.4033 3.56125 33 " " " " A 21 0 0 "SER " " HG " " " 1 0 1 C2 
    530 40 -14.6523 13.0364 5.07499 34 " " " " A 43 0 0 "LEU " " N  " " " 7 0 1 C2 
    531 14 -13.9292 11.758 5.45653 34 " " " " A 2 0 0 "LEU " " CA " " " 6 0 1 C2 
    532 14 -13.168 11.9328 6.73082 34 " " " " A 2 0 0 "LEU " " C  " " " 6 0 1 C2 
    533 23 -12.3471 12.8558 6.82454 34 " " " " A 70 0 0 "LEU " " O  " " " 8 0 1 C2 
    534 14 -12.8711 11.4084 4.45968 34 " " " " A 2 0 0 "LEU " " CB " " " 6 0 1 C2 
    535 14 -13.3725 10.9483 3.12691 34 " " " " A 2 0 0 "LEU " " CG " " " 6 0 1 C2 
    536 14 -12.4212 10.9009 1.99614 34 " " " " A 2 0 0 "LEU " " CD1" " " 6 0 1 C2 
    537 14 -14.186 9.60901 3.33919 34 " " " " A 2 0 0 "LEU " " CD2" " " 6 0 1 C2 
    538 48 -14.1798 13.6312 4.40938 34 " " " " A 21 0 0 "LEU " " H  " " " 1 0 1 C2 
    539 48 -14.585 10.8889 5.51014 34 " " " " A 21 0 0 "LEU " " HA " " " 1 0 1 C2 
    540 48 -12.3515 10.5146 4.8051 34 " " " " A 21 0 0 "LEU " " HB3" " " 1 0 1 C2 
    541 48 -12.1615 12.1999 4.21897 34 " " " " A 21 0 0 "LEU " " HB2" " " 1 0 1 C2 
    542 48 -14.1178 11.6985 2.86277 34 " " " " A 21 0 0 "LEU " " HG " " " 1 0 1 C2 
    543 48 -11.9777 11.8921 1.90183 34 " " " " A 21 0 0 "LEU " HD11 " " 1 0 1 C2 
    544 48 -11.5564 10.2568 2.15494 34 " " " " A 21 0 0 "LEU " HD12 " " 1 0 1 C2 
    545 48 -12.9668 10.8076 1.05711 34 " " " " A 21 0 0 "LEU " HD13 " " 1 0 1 C2 
    546 48 -14.4419 9.13434 2.39194 34 " " " " A 21 0 0 "LEU " HD21 " " 1 0 1 C2 
    547 48 -13.7395 8.90891 4.04535 34 " " " " A 21 0 0 "LEU " HD22 " " 1 0 1 C2 
    548 48 -15.1881 9.75007 3.74404 34 " " " " A 21 0 0 "LEU " HD23 " " 1 0 1 C2 
    549 40 -13.3178 11.0908 7.77022 35 " " " " A 43 0 0 "GLY " " N  " " " 7 0 1 C2 
    550 14 -12.8221 11.1952 9.10627 35 " " " " A 2 0 0 "GLY " " CA " " " 6 0 1 C2 
    551 14 -13.9845 11.3247 10.0218 35 " " " " A 2 0 0 "GLY " " C  " " " 6 0 1 C2 
    552 23 -13.7455 11.9264 11.0668 35 " " " " A 70 0 0 "GLY " " O  " " " 8 0 1 C2 
    553 48 -14.0186 10.3803 7.6149 35 " " " " A 21 0 0 "GLY " " H  " " " 1 0 1 C2 
    554 48 -12.1933 12.0803 9.20282 35 " " " " A 21 0 0 "GLY " " HA3" " " 1 0 1 C2 
    555 48 -12.0736 10.4711 9.42811 35 " " " " A 21 0 0 "GLY " " HA2" " " 1 0 1 C2 
    556 40 -15.174 10.7512 9.70022 36 " " " " A 43 0 0 "ASN " " N  " " " 7 0 1 C2 
    557 14 -16.3495 10.5876 10.6592 36 " " " " A 2 0 0 "ASN " " CA " " " 6 0 1 C2 
    558 14 -16.7386 9.10423 10.8631 36 " " " " A 2 0 0 "ASN " " C  " " " 6 0 1 C2 
    559 23 -17.5611 8.85445 11.7475 36 " " " " A 70 0 0 "ASN " " O  " " " 8 0 1 C2 
    560 14 -17.5151 11.4041 9.99433 36 " " " " A 2 0 0 "ASN " " CB " " " 6 0 1 C2 
    561 14 -17.467 12.8803 10.3494 36 " " " " A 2 0 0 "ASN " " CG " " " 6 0 1 C2 
    562 23 -17.5552 13.2486 11.5363 36 " " " " A 70 0 0 "ASN " " OD1" " " 8 0 1 C2 
    563 40 -17.2843 13.7384 9.3474 36 " " " " A 43 0 0 "ASN " " ND2" " " 7 0 1 C2 
    564 48 -15.2759 10.368 8.77128 36 " " " " A 21 0 0 "ASN " " H  " " " 1 0 1 C2 
    565 48 -16.1736 11.0363 11.6369 36 " " " " A 21 0 0 "ASN " " HA " " " 1 0 1 C2 
    566 48 -18.4423 11.053 10.4474 36 " " " " A 21 0 0 "ASN " " HB3" " " 1 0 1 C2 
    567 48 -17.5367 11.1509 8.93435 36 " " " " A 21 0 0 "ASN " " HB2" " " 1 0 1 C2 
    568 48 -17.3614 14.7398 9.45377 36 " " " " A 21 0 0 "ASN " HD22 " " 1 0 1 C2 
    569 48 -17.2392 13.4081 8.39398 36 " " " " A 21 0 0 "ASN " HD21 " " 1 0 1 C2 
    570 40 -16.2315 8.13272 10.0881 37 " " " " A 43 0 0 "HIS " " N  " " " 7 0 1 C2 
    571 14 -16.3135 6.73165 10.1491 37 " " " " A 2 0 0 "HIS " " CA " " " 6 0 1 C2 
    572 14 -15.0662 6.2097 9.42504 37 " " " " A 2 0 0 "HIS " " C  " " " 6 0 1 C2 
    573 23 -15.0253 6.32554 8.17679 37 " " " " A 70 0 0 "HIS " " O  " " " 8 0 1 C2 
    574 14 -17.6665 6.3398 9.55311 37 " " " " A 2 0 0 "HIS " " CB " " " 6 0 1 C2 
    575 14 -18.0201 4.88107 9.37577 37 " " " " A 2 0 0 "HIS " " CG " " " 6 0 1 C2 
    576 40 -17.5553 3.99385 10.3101 37 " " " " A 43 0 0 "HIS " " ND1" " " 7 0 1 C2 
    577 14 -18.6473 4.16432 8.40156 37 " " " " A 2 0 0 "HIS " " CD2" " " 6 0 1 C2 
    578 14 -18.0796 2.82286 9.97382 37 " " " " A 2 0 0 "HIS " " CE1" " " 6 0 1 C2 
    579 40 -18.7938 2.87334 8.82981 37 " " " " A 43 0 0 "HIS " " NE2" " " 7 0 1 C2 
    580 48 -15.508 8.43741 9.45266 37 " " " " A 21 0 0 "HIS " " H  " " " 1 0 1 C2 
    581 48 -16.2623 6.37838 11.179 37 " " " " A 21 0 0 "HIS " " HA " " " 1 0 1 C2 
    582 48 -17.8304 6.79684 8.5772 37 " " " " A 21 0 0 "HIS " " HB3" " " 1 0 1 C2 
    583 48 -18.4656 6.6597 10.2218 37 " " " " A 21 0 0 "HIS " " HB2" " " 1 0 1 C2 
    584 48 -17.0843 4.1479 11.1902 37 " " " " A 21 0 0 "HIS " " HD1" " " 1 0 1 C2 
    585 48 -19.1075 4.56807 7.51185 37 " " " " A 21 0 0 "HIS " " HD2" " " 1 0 1 C2 
    586 48 -17.9305 1.91044 10.5321 37 " " " " A 21 0 0 "HIS " " HE1" " " 1 0 1 C2 
    587 40 -14.0493 5.75284 10.1575 38 " " " " A 43 0 0 "VAL " " N  " " " 7 0 1 C2 
    588 14 -12.7934 5.28004 9.55372 38 " " " " A 2 0 0 "VAL " " CA " " " 6 0 1 C2 
    589 14 -12.2038 4.19066 10.5053 38 " " " " A 2 0 0 "VAL " " C  " " " 6 0 1 C2 
    590 23 -12.8209 3.73659 11.4609 38 " " " " A 70 0 0 "VAL " " O  " " " 8 0 1 C2 
    591 14 -11.847 6.52777 9.47107 38 " " " " A 2 0 0 "VAL " " CB " " " 6 0 1 C2 
    592 14 -12.3164 7.51671 8.36778 38 " " " " A 2 0 0 "VAL " " CG1" " " 6 0 1 C2 
    593 14 -11.5614 7.27843 10.7799 38 " " " " A 2 0 0 "VAL " " CG2" " " 6 0 1 C2 
    594 48 -14.2201 5.46819 11.1113 38 " " " " A 21 0 0 "VAL " " H  " " " 1 0 1 C2 
    595 48 -12.9463 4.97928 8.51725 38 " " " " A 21 0 0 "VAL " " HA " " " 1 0 1 C2 
    596 48 -10.8255 6.23173 9.23201 38 " " " " A 21 0 0 "VAL " " HB " " " 1 0 1 C2 
    597 48 -13.1481 8.07863 8.79288 38 " " " " A 21 0 0 "VAL " HG11 " " 1 0 1 C2 
    598 48 -11.5471 8.2741 8.21744 38 " " " " A 21 0 0 "VAL " HG12 " " 1 0 1 C2 
    599 48 -12.4496 7.03292 7.40014 38 " " " " A 21 0 0 "VAL " HG13 " " 1 0 1 C2 
    600 48 -12.5593 7.38635 11.2047 38 " " " " A 21 0 0 "VAL " HG21 " " 1 0 1 C2 
    601 48 -10.9799 6.77818 11.5543 38 " " " " A 21 0 0 "VAL " HG22 " " 1 0 1 C2 
    602 48 -11.1022 8.20523 10.4359 38 " " " " A 21 0 0 "VAL " HG23 " " 1 0 1 C2 
    603 40 -11.1961 3.49921 10.0395 39 " " " " A 43 0 0 "THR " " N  " " " 7 0 1 C2 
    604 14 -10.4751 2.5473 10.8713 39 " " " " A 2 0 0 "THR " " CA " " " 6 0 1 C2 
    605 14 -8.95866 2.93232 10.7287 39 " " " " A 2 0 0 "THR " " C  " " " 6 0 1 C2 
    606 23 -8.42715 3.18335 9.6215 39 " " " " A 70 0 0 "THR " " O  " " " 8 0 1 C2 
    607 14 -10.8858 1.05497 10.5904 39 " " " " A 2 0 0 "THR " " CB " " " 6 0 1 C2 
    608 23 -10.2907 0.119788 11.4824 39 " " " " A 70 0 0 "THR " " OG1" " " 8 0 1 C2 
    609 14 -10.5977 0.508658 9.15177 39 " " " " A 2 0 0 "THR " " CG2" " " 6 0 1 C2 
    610 48 -10.9968 3.62827 9.05784 39 " " " " A 21 0 0 "THR " " H  " " " 1 0 1 C2 
    611 48 -10.8412 2.76102 11.8755 39 " " " " A 21 0 0 "THR " " HA " " " 1 0 1 C2 
    612 48 -11.9708 0.953669 10.6133 39 " " " " A 21 0 0 "THR " " HB " " " 1 0 1 C2 
    613 48 -10.7371 0.246558 12.3056 39 " " " " A 21 0 0 "THR " " HG1" " " 1 0 1 C2 
    614 48 -11.1158 1.05501 8.36366 39 " " " " A 21 0 0 "THR " HG21 " " 1 0 1 C2 
    615 48 -9.52073 0.453749 8.99285 39 " " " " A 21 0 0 "THR " HG22 " " 1 0 1 C2 
    616 48 -10.952 -0.520982 9.10303 39 " " " " A 21 0 0 "THR " HG23 " " 1 0 1 C2 
    617 40 -8.19989 2.8888 11.8421 40 " " " " A 43 0 0 "GLN " " N  " " " 7 0 1 C2 
    618 14 -6.80355 3.24769 11.9267 40 " " " " A 2 0 0 "GLN " " CA " " " 6 0 1 C2 
    619 14 -6.08461 1.90026 12.0627 40 " " " " A 2 0 0 "GLN " " C  " " " 6 0 1 C2 
    620 23 -5.18423 1.62749 11.2674 40 " " " " A 70 0 0 "GLN " " O  " " " 8 0 1 C2 
    621 14 -6.44843 4.10731 13.1699 40 " " " " A 2 0 0 "GLN " " CB " " " 6 0 1 C2 
    622 14 -7.32987 5.399 13.0605 40 " " " " A 2 0 0 "GLN " " CG " " " 6 0 1 C2 
    623 14 -6.95585 6.42355 12.024 40 " " " " A 2 0 0 "GLN " " CD " " " 6 0 1 C2 
    624 23 -7.75836 7.20264 11.5944 40 " " " " A 70 0 0 "GLN " " OE1" " " 8 0 1 C2 
    625 40 -5.67492 6.48715 11.6637 40 " " " " A 43 0 0 "GLN " " NE2" " " 7 0 1 C2 
    626 48 -8.66903 2.42831 12.6089 40 " " " " A 21 0 0 "GLN " " H  " " " 1 0 1 C2 
    627 48 -6.49872 3.70076 10.9834 40 " " " " A 21 0 0 "GLN " " HA " " " 1 0 1 C2 
    628 48 -5.38201 4.31396 13.2602 40 " " " " A 21 0 0 "GLN " " HB3" " " 1 0 1 C2 
    629 48 -6.7716 3.60185 14.08 40 " " " " A 21 0 0 "GLN " " HB2" " " 1 0 1 C2 
    630 48 -7.14349 5.93587 13.9907 40 " " " " A 21 0 0 "GLN " " HG3" " " 1 0 1 C2 
    631 48 -8.40806 5.24834 13.1144 40 " " " " A 21 0 0 "GLN " " HG2" " " 1 0 1 C2 
    632 48 -5.38139 7.22195 11.036 40 " " " " A 21 0 0 "GLN " HE22 " " 1 0 1 C2 
    633 48 -4.98969 5.91452 12.1356 40 " " " " A 21 0 0 "GLN " HE21 " " 1 0 1 C2 
    634 40 -6.57231 1.02064 12.9773 41 " " " " A 43 0 0 "SER " " N  " " " 7 0 1 C2 
    635 14 -5.86765 -0.170988 13.4937 41 " " " " A 2 0 0 "SER " " CA " " " 6 0 1 C2 
    636 14 -6.18179 -1.40029 12.6272 41 " " " " A 2 0 0 "SER " " C  " " " 6 0 1 C2 
    637 23 -5.48915 -2.40742 12.7669 41 " " " " A 70 0 0 "SER " " O  " " " 8 0 1 C2 
    638 14 -6.30387 -0.312971 14.926 41 " " " " A 2 0 0 "SER " " CB " " " 6 0 1 C2 
    639 23 -7.67146 -0.642362 15.1736 41 " " " " A 70 0 0 "SER " " OG " " " 8 0 1 C2 
    640 48 -7.45557 1.2893 13.3869 41 " " " " A 21 0 0 "SER " " H  " " " 1 0 1 C2 
    641 48 -4.81712 0.119074 13.5124 41 " " " " A 21 0 0 "SER " " HA " " " 1 0 1 C2 
    642 48 -6.01018 0.601565 15.4412 41 " " " " A 21 0 0 "SER " " HB3" " " 1 0 1 C2 
    643 48 -5.63488 -1.08821 15.2996 41 " " " " A 21 0 0 "SER " " HB2" " " 1 0 1 C2 
    644 48 -8.26286 0.0165771 14.8433 41 " " " " A 21 0 0 "SER " " HG " " " 1 0 1 C2 
    645 40 -7.15919 -1.36233 11.6934 42 " " " " A 43 0 0 "GLY " " N  " " " 7 0 1 C2 
    646 14 -7.9036 -2.44386 11.0571 42 " " " " A 2 0 0 "GLY " " CA " " " 6 0 1 C2 
    647 14 -7.13646 -3.06471 9.88192 42 " " " " A 2 0 0 "GLY " " C  " " " 6 0 1 C2 
    648 23 -7.81167 -3.46118 8.94336 42 " " " " A 70 0 0 "GLY " " O  " " " 8 0 1 C2 
    649 48 -7.64623 -0.477728 11.6742 42 " " " " A 21 0 0 "GLY " " H  " " " 1 0 1 C2 
    650 48 -8.86949 -2.03284 10.7635 42 " " " " A 21 0 0 "GLY " " HA3" " " 1 0 1 C2 
    651 48 -8.13972 -3.24114 11.7619 42 " " " " A 21 0 0 "GLY " " HA2" " " 1 0 1 C2 
    652 40 -5.77459 -3.20097 9.9927 43 " " " " A 43 0 0 "PHE " " N  " " " 7 0 1 C2 
    653 14 -4.92201 -3.7711 8.9285 43 " " " " A 2 0 0 "PHE " " CA " " " 6 0 1 C2 
    654 14 -5.03113 -5.23945 8.9878 43 " " " " A 2 0 0 "PHE " " C  " " " 6 0 1 C2 
    655 23 -4.58792 -5.90737 8.07361 43 " " " " A 70 0 0 "PHE " " O  " " " 8 0 1 C2 
    656 14 -3.4061 -3.55754 9.26554 43 " " " " A 2 0 0 "PHE " " CB " " " 6 0 1 C2 
    657 14 -2.93646 -2.13693 9.40204 43 " " " " A 2 0 0 "PHE " " CG " " " 6 0 1 C2 
    658 14 -2.77484 -1.57464 10.7024 43 " " " " A 2 0 0 "PHE " " CD1" " " 6 0 1 C2 
    659 14 -2.62982 -1.27221 8.28983 43 " " " " A 2 0 0 "PHE " " CD2" " " 6 0 1 C2 
    660 14 -2.13588 -0.33716 10.944 43 " " " " A 2 0 0 "PHE " " CE1" " " 6 0 1 C2 
    661 14 -2.03503 0.0124457 8.5198 43 " " " " A 2 0 0 "PHE " " CE2" " " 6 0 1 C2 
    662 14 -1.86288 0.537684 9.83458 43 " " " " A 2 0 0 "PHE " " CZ " " " 6 0 1 C2 
    663 48 -5.36182 -2.94395 10.8779 43 " " " " A 21 0 0 "PHE " " H  " " " 1 0 1 C2 
    664 48 -5.2027 -3.30493 7.98404 43 " " " " A 21 0 0 "PHE " " HA " " " 1 0 1 C2 
    665 48 -2.90166 -4.08371 8.45511 43 " " " " A 21 0 0 "PHE " " HB3" " " 1 0 1 C2 
    666 48 -3.12887 -4.18285 10.1142 43 " " " " A 21 0 0 "PHE " " HB2" " " 1 0 1 C2 
    667 48 -3.21365 -2.14345 11.5089 43 " " " " A 21 0 0 "PHE " " HD1" " " 1 0 1 C2 
    668 48 -2.75447 -1.67913 7.29722 43 " " " " A 21 0 0 "PHE " " HD2" " " 1 0 1 C2 
    669 48 -2.04151 -0.0422151 11.9787 43 " " " " A 21 0 0 "PHE " " HE1" " " 1 0 1 C2 
    670 48 -1.8833 0.720061 7.71814 43 " " " " A 21 0 0 "PHE " " HE2" " " 1 0 1 C2 
    671 48 -1.43768 1.51972 9.98024 43 " " " " A 21 0 0 "PHE " " HZ " " " 1 0 1 C2 
    672 40 -5.38775 -5.87016 10.0934 44 " " " " A 43 0 0 "TYR " " N  " " " 7 0 1 C2 
    673 14 -5.32224 -7.32554 10.4262 44 " " " " A 2 0 0 "TYR " " CA " " " 6 0 1 C2 
    674 14 -6.57672 -7.96267 10.0387 44 " " " " A 2 0 0 "TYR " " C  " " " 6 0 1 C2 
    675 23 -7.50424 -7.24632 9.59127 44 " " " " A 70 0 0 "TYR " " O  " " " 8 0 1 C2 
    676 14 -5.21538 -7.38503 12.0009 44 " " " " A 2 0 0 "TYR " " CB " " " 6 0 1 C2 
    677 14 -6.04453 -6.47973 12.9388 44 " " " " A 2 0 0 "TYR " " CG " " " 6 0 1 C2 
    678 14 -5.35822 -5.80209 13.971 44 " " " " A 2 0 0 "TYR " " CD1" " " 6 0 1 C2 
    679 14 -7.45845 -6.33319 12.8596 44 " " " " A 2 0 0 "TYR " " CD2" " " 6 0 1 C2 
    680 14 -5.99396 -4.92121 14.8234 44 " " " " A 2 0 0 "TYR " " CE1" " " 6 0 1 C2 
    681 14 -8.11391 -5.38289 13.6405 44 " " " " A 2 0 0 "TYR " " CE2" " " 6 0 1 C2 
    682 14 -7.38039 -4.73216 14.6492 44 " " " " A 2 0 0 "TYR " " CZ " " " 6 0 1 C2 
    683 23 -8.032 -3.87884 15.4428 44 " " " " A 70 0 0 "TYR " " OH " " " 8 0 1 C2 
    684 48 -5.93998 -5.29215 10.7107 44 " " " " A 21 0 0 "TYR " " H  " " " 1 0 1 C2 
    685 48 -4.47577 -7.88195 10.0238 44 " " " " A 21 0 0 "TYR " " HA " " " 1 0 1 C2 
    686 48 -4.19023 -7.10025 12.2377 44 " " " " A 21 0 0 "TYR " " HB3" " " 1 0 1 C2 
    687 48 -5.30674 -8.43816 12.2667 44 " " " " A 21 0 0 "TYR " " HB2" " " 1 0 1 C2 
    688 48 -4.30988 -5.98467 14.1554 44 " " " " A 21 0 0 "TYR " " HD1" " " 1 0 1 C2 
    689 48 -8.01338 -6.91375 12.1375 44 " " " " A 21 0 0 "TYR " " HD2" " " 1 0 1 C2 
    690 48 -5.48517 -4.34053 15.5786 44 " " " " A 21 0 0 "TYR " " HE1" " " 1 0 1 C2 
    691 48 -9.1825 -5.23741 13.5826 44 " " " " A 21 0 0 "TYR " " HE2" " " 1 0 1 C2 
    692 48 -7.45144 -3.51198 16.0919 44 " " " " A 21 0 0 "TYR " " HH " " " 1 0 1 C2 
    693 40 -6.61952 -9.30422 10.1675 45 " " " " A 43 0 0 "ASP " " N  " " " 7 0 1 C2 
    694 14 -7.79399 -10.1546 10.0251 45 " " " " A 2 0 0 "ASP " " CA " " " 6 0 1 C2 
    695 14 -8.067 -10.6051 11.477 45 " " " " A 2 0 0 "ASP " " C  " " " 6 0 1 C2 
    696 23 -7.08636 -10.9585 12.1451 45 " " " " A 70 0 0 "ASP " " O  " " " 8 0 1 C2 
    697 14 -7.5588 -11.3379 9.02034 45 " " " " A 2 0 0 "ASP " " CB " " " 6 0 1 C2 
    698 14 -7.6847 -12.782 9.51758 45 " " " " A 2 0 0 "ASP " " CG " " " 6 0 1 C2 
    699 23 -6.77117 -13.5467 9.2876 45 " " " " A 70 0 0 "ASP " " OD1" " " 8 0 1 C2 
    700 23 -8.77767 -13.2005 9.99083 45 " " " " A 70 0 0 "ASP " " OD2" " " 8 0 1 C2 
    701 48 -5.86445 -9.68316 10.7211 45 " " " " A 21 0 0 "ASP " " H  " " " 1 0 1 C2 
    702 48 -8.72744 -9.64245 9.79178 45 " " " " A 21 0 0 "ASP " " HA " " " 1 0 1 C2 
    703 48 -6.597 -11.131 8.55106 45 " " " " A 21 0 0 "ASP " " HB3" " " 1 0 1 C2 
    704 48 -8.12929 -11.1736 8.10621 45 " " " " A 21 0 0 "ASP " " HB2" " " 1 0 1 C2 
    705 40 -9.32779 -10.6221 11.9848 46 " " " " A 43 0 0 "GLU " " N  " " " 7 0 1 C2 
    706 14 -9.72372 -10.9007 13.3475 46 " " " " A 2 0 0 "GLU " " CA " " " 6 0 1 C2 
    707 14 -9.45746 -12.3512 13.821 46 " " " " A 2 0 0 "GLU " " C  " " " 6 0 1 C2 
    708 23 -9.74676 -12.7076 15.0186 46 " " " " A 70 0 0 "GLU " " O  " " " 8 0 1 C2 
    709 14 -11.2104 -10.6337 13.4999 46 " " " " A 2 0 0 "GLU " " CB " " " 6 0 1 C2 
    710 14 -11.7252 -9.38262 12.6996 46 " " " " A 2 0 0 "GLU " " CG " " " 6 0 1 C2 
    711 14 -12.3365 -9.67894 11.3841 46 " " " " A 2 0 0 "GLU " " CD " " " 6 0 1 C2 
    712 23 -13.5566 -10.0067 11.2303 46 " " " " A 70 0 0 "GLU " " OE1" " " 8 0 1 C2 
    713 23 -11.5001 -9.68483 10.3893 46 " " " " A 70 0 0 "GLU " " OE2" " " 8 0 1 C2 
    714 48 -10.0496 -10.355 11.3309 46 " " " " A 21 0 0 "GLU " " H  " " " 1 0 1 C2 
    715 48 -9.13057 -10.1765 13.9059 46 " " " " A 21 0 0 "GLU " " HA " " " 1 0 1 C2 
    716 48 -11.4784 -10.4737 14.5443 46 " " " " A 21 0 0 "GLU " " HB3" " " 1 0 1 C2 
    717 48 -11.8889 -11.4719 13.3416 46 " " " " A 21 0 0 "GLU " " HB2" " " 1 0 1 C2 
    718 48 -10.9458 -8.62247 12.647 46 " " " " A 21 0 0 "GLU " " HG3" " " 1 0 1 C2 
    719 48 -12.5847 -8.94334 13.2059 46 " " " " A 21 0 0 "GLU " " HG2" " " 1 0 1 C2 
    720 40 -9.04788 -13.2047 12.8778 47 " " " " A 43 0 0 "GLY " " N  " " " 7 0 1 C2 
    721 14 -8.85066 -14.6234 13.1086 47 " " " " A 2 0 0 "GLY " " CA " " " 6 0 1 C2 
    722 14 -7.41551 -15.1061 12.838 47 " " " " A 2 0 0 "GLY " " C  " " " 6 0 1 C2 
    723 23 -7.09796 -16.2502 13.0544 47 " " " " A 70 0 0 "GLY " " O  " " " 8 0 1 C2 
    724 48 -8.95584 -12.8857 11.924 47 " " " " A 21 0 0 "GLY " " H  " " " 1 0 1 C2 
    725 48 -9.46091 -15.1597 12.382 47 " " " " A 21 0 0 "GLY " " HA3" " " 1 0 1 C2 
    726 48 -9.05528 -14.9798 14.1182 47 " " " " A 21 0 0 "GLY " " HA2" " " 1 0 1 C2 
    727 40 -6.4758 -14.1911 12.4199 48 " " " " A 43 0 0 "SER " " N  " " " 7 0 1 C2 
    728 14 -5.03081 -14.3355 12.5561 48 " " " " A 2 0 0 "SER " " CA " " " 6 0 1 C2 
    729 14 -4.62668 -14.5252 14.0559 48 " " " " A 2 0 0 "SER " " C  " " " 6 0 1 C2 
    730 23 -5.03949 -13.8199 14.9539 48 " " " " A 70 0 0 "SER " " O  " " " 8 0 1 C2 
    731 14 -4.34368 -13.1648 11.8413 48 " " " " A 2 0 0 "SER " " CB " " " 6 0 1 C2 
    732 23 -4.5117 -13.1233 10.4462 48 " " " " A 70 0 0 "SER " " OG " " " 8 0 1 C2 
    733 48 -6.80951 -13.301 12.0787 48 " " " " A 21 0 0 "SER " " H  " " " 1 0 1 C2 
    734 48 -4.76049 -15.3153 12.1623 48 " " " " A 21 0 0 "SER " " HA " " " 1 0 1 C2 
    735 48 -3.30303 -13.2045 12.1631 48 " " " " A 21 0 0 "SER " " HB3" " " 1 0 1 C2 
    736 48 -4.82315 -12.2218 12.1035 48 " " " " A 21 0 0 "SER " " HB2" " " 1 0 1 C2 
    737 48 -5.41158 -13.2433 10.1839 48 " " " " A 21 0 0 "SER " " HG " " " 1 0 1 C2 
    738 40 -3.78171 -15.4046 14.4259 49 " " " " A 43 0 0 "GLN " " N  " " " 7 0 1 C2 
    739 14 -3.63317 -15.9775 15.7464 49 " " " " A 2 0 0 "GLN " " CA " " " 6 0 1 C2 
    740 14 -3.23695 -14.9816 16.7985 49 " " " " A 2 0 0 "GLN " " C  " " " 6 0 1 C2 
    741 23 -3.76302 -15.0546 17.9336 49 " " " " A 70 0 0 "GLN " " O  " " " 8 0 1 C2 
    742 14 -2.42653 -17.0105 15.6063 49 " " " " A 2 0 0 "GLN " " CB " " " 6 0 1 C2 
    743 14 -2.63309 -18.2374 14.698 49 " " " " A 2 0 0 "GLN " " CG " " " 6 0 1 C2 
    744 14 -3.26715 -19.3756 15.5409 49 " " " " A 2 0 0 "GLN " " CD " " " 6 0 1 C2 
    745 23 -4.30087 -19.1315 16.1706 49 " " " " A 70 0 0 "GLN " " OE1" " " 8 0 1 C2 
    746 40 -2.77308 -20.5937 15.4564 49 " " " " A 43 0 0 "GLN " " NE2" " " 7 0 1 C2 
    747 48 -3.19908 -15.8276 13.7176 49 " " " " A 21 0 0 "GLN " " H  " " " 1 0 1 C2 
    748 48 -4.5682 -16.4269 16.0808 49 " " " " A 21 0 0 "GLN " " HA " " " 1 0 1 C2 
    749 48 -2.35361 -17.4169 16.6151 49 " " " " A 21 0 0 "GLN " " HB3" " " 1 0 1 C2 
    750 48 -1.54352 -16.45 15.2992 49 " " " " A 21 0 0 "GLN " " HB2" " " 1 0 1 C2 
    751 48 -1.63078 -18.4989 14.3588 49 " " " " A 21 0 0 "GLN " " HG3" " " 1 0 1 C2 
    752 48 -3.20926 -17.8902 13.8404 49 " " " " A 21 0 0 "GLN " " HG2" " " 1 0 1 C2 
    753 48 -3.12015 -21.2989 16.0906 49 " " " " A 21 0 0 "GLN " HE22 " " 1 0 1 C2 
    754 48 -1.91899 -20.7183 14.9319 49 " " " " A 21 0 0 "GLN " HE21 " " 1 0 1 C2 
    755 40 -2.42621 -13.9561 16.5191 50 " " " " A 43 0 0 "SER " " N  " " " 7 0 1 C2 
    756 14 -1.99979 -13.0039 17.5187 50 " " " " A 2 0 0 "SER " " CA " " " 6 0 1 C2 
    757 14 -3.01774 -11.7985 17.6308 50 " " " " A 2 0 0 "SER " " C  " " " 6 0 1 C2 
    758 23 -2.85235 -10.9538 18.5168 50 " " " " A 70 0 0 "SER " " O  " " " 8 0 1 C2 
    759 14 -0.565799 -12.3687 17.264 50 " " " " A 2 0 0 "SER " " CB " " " 6 0 1 C2 
    760 23 0.502373 -13.192 17.7436 50 " " " " A 70 0 0 "SER " " OG " " " 8 0 1 C2 
    761 48 -1.97938 -13.825 15.6229 50 " " " " A 21 0 0 "SER " " H  " " " 1 0 1 C2 
    762 48 -1.8905 -13.4127 18.5233 50 " " " " A 21 0 0 "SER " " HA " " " 1 0 1 C2 
    763 48 -0.452062 -11.4519 17.8424 50 " " " " A 21 0 0 "SER " " HB3" " " 1 0 1 C2 
    764 48 -0.38735 -12.1693 16.2074 50 " " " " A 21 0 0 "SER " " HB2" " " 1 0 1 C2 
    765 48 0.349687 -14.0376 17.3503 50 " " " " A 21 0 0 "SER " " HG " " " 1 0 1 C2 
    766 40 -3.98045 -11.7139 16.731 51 " " " " A 43 0 0 "VAL " " N  " " " 7 0 1 C2 
    767 14 -5.0609 -10.7423 16.7186 51 " " " " A 2 0 0 "VAL " " CA " " " 6 0 1 C2 
    768 14 -6.29828 -11.1906 17.6046 51 " " " " A 2 0 0 "VAL " " C  " " " 6 0 1 C2 
    769 23 -6.84314 -10.405 18.3743 51 " " " " A 70 0 0 "VAL " " O  " " " 8 0 1 C2 
    770 14 -5.52217 -10.4996 15.2385 51 " " " " A 2 0 0 "VAL " " CB " " " 6 0 1 C2 
    771 14 -6.68986 -9.51872 15.1647 51 " " " " A 2 0 0 "VAL " " CG1" " " 6 0 1 C2 
    772 14 -4.32887 -10.1134 14.4317 51 " " " " A 2 0 0 "VAL " " CG2" " " 6 0 1 C2 
    773 48 -3.96834 -12.4892 16.0839 51 " " " " A 21 0 0 "VAL " " H  " " " 1 0 1 C2 
    774 48 -4.75398 -9.76418 17.089 51 " " " " A 21 0 0 "VAL " " HA " " " 1 0 1 C2 
    775 48 -5.88466 -11.4863 14.95 51 " " " " A 21 0 0 "VAL " " HB " " " 1 0 1 C2 
    776 48 -7.63281 -9.85797 15.5935 51 " " " " A 21 0 0 "VAL " HG11 " " 1 0 1 C2 
    777 48 -6.40531 -8.56268 15.6041 51 " " " " A 21 0 0 "VAL " HG12 " " 1 0 1 C2 
    778 48 -6.98724 -9.34749 14.1301 51 " " " " A 21 0 0 "VAL " HG13 " " 1 0 1 C2 
    779 48 -4.05867 -9.09854 14.7235 51 " " " " A 21 0 0 "VAL " HG21 " " 1 0 1 C2 
    780 48 -3.46477 -10.7767 14.4704 51 " " " " A 21 0 0 "VAL " HG22 " " 1 0 1 C2 
    781 48 -4.54869 -10.0881 13.3644 51 " " " " A 21 0 0 "VAL " HG23 " " 1 0 1 C2 
    782 40 -6.58151 -12.4808 17.6437 52 " " " " A 43 0 0 "ALA " " N  " " " 7 0 1 C2 
    783 14 -7.58063 -13.0406 18.5317 52 " " " " A 2 0 0 "ALA " " CA " " " 6 0 1 C2 
    784 14 -7.09829 -13.1741 20.0222 52 " " " " A 2 0 0 "ALA " " C  " " " 6 0 1 C2 
    785 23 -7.85591 -13.2843 20.9337 52 " " " " A 70 0 0 "ALA " " O  " " " 8 0 1 C2 
    786 14 -7.9528 -14.4579 18.0066 52 " " " " A 2 0 0 "ALA " " CB " " " 6 0 1 C2 
    787 48 -6.24198 -13.0989 16.9207 52 " " " " A 21 0 0 "ALA " " H  " " " 1 0 1 C2 
    788 48 -8.46308 -12.4037 18.5934 52 " " " " A 21 0 0 "ALA " " HA " " " 1 0 1 C2 
    789 48 -7.20419 -15.235 18.1609 52 " " " " A 21 0 0 "ALA " " HB1" " " 1 0 1 C2 
    790 48 -8.67619 -14.917 18.6804 52 " " " " A 21 0 0 "ALA " " HB2" " " 1 0 1 C2 
    791 48 -8.46987 -14.5308 17.0498 52 " " " " A 21 0 0 "ALA " " HB3" " " 1 0 1 C2 
    792 40 -5.8111 -12.9933 20.2932 53 " " " " A 43 0 0 "ALA " " N  " " " 7 0 1 C2 
    793 14 -5.14003 -12.7274 21.5221 53 " " " " A 2 0 0 "ALA " " CA " " " 6 0 1 C2 
    794 14 -4.93332 -11.2279 21.7807 53 " " " " A 2 0 0 "ALA " " C  " " " 6 0 1 C2 
    795 23 -4.26844 -10.9085 22.7849 53 " " " " A 70 0 0 "ALA " " O  " " " 8 0 1 C2 
    796 14 -3.75927 -13.4263 21.4329 53 " " " " A 2 0 0 "ALA " " CB " " " 6 0 1 C2 
    797 48 -5.19234 -12.7542 19.5316 53 " " " " A 21 0 0 "ALA " " H  " " " 1 0 1 C2 
    798 48 -5.62168 -13.1959 22.3803 53 " " " " A 21 0 0 "ALA " " HA " " " 1 0 1 C2 
    799 48 -3.21427 -13.55 22.3687 53 " " " " A 21 0 0 "ALA " " HB1" " " 1 0 1 C2 
    800 48 -3.77366 -14.4562 21.0761 53 " " " " A 21 0 0 "ALA " " HB2" " " 1 0 1 C2 
    801 48 -3.18234 -12.9115 20.6646 53 " " " " A 21 0 0 "ALA " " HB3" " " 1 0 1 C2 
    802 40 -5.48976 -10.3016 20.9462 54 " " " " A 43 0 0 "SER " " N  " " " 7 0 1 C2 
    803 14 -5.54967 -8.91616 21.2143 54 " " " " A 2 0 0 "SER " " CA " " " 6 0 1 C2 
    804 14 -7.00589 -8.45893 21.2068 54 " " " " A 2 0 0 "SER " " C  " " " 6 0 1 C2 
    805 23 -7.38162 -7.68465 22.0659 54 " " " " A 70 0 0 "SER " " O  " " " 8 0 1 C2 
    806 14 -4.53838 -8.19692 20.2689 54 " " " " A 2 0 0 "SER " " CB " " " 6 0 1 C2 
    807 23 -4.46315 -6.77867 20.4065 54 " " " " A 70 0 0 "SER " " OG " " " 8 0 1 C2 
    808 48 -6.17005 -10.6128 20.2676 54 " " " " A 21 0 0 "SER " " H  " " " 1 0 1 C2 
    809 48 -5.1997 -8.68015 22.2192 54 " " " " A 21 0 0 "SER " " HA " " " 1 0 1 C2 
    810 48 -4.9298 -8.4099 19.2742 54 " " " " A 21 0 0 "SER " " HB3" " " 1 0 1 C2 
    811 48 -3.51419 -8.56915 20.293 54 " " " " A 21 0 0 "SER " " HB2" " " 1 0 1 C2 
    812 48 -4.22838 -6.65604 21.3136 54 " " " " A 21 0 0 "SER " " HG " " " 1 0 1 C2 
    813 40 -7.84992 -8.90293 20.2926 55 " " " " A 43 0 0 "LEU " " N  " " " 7 0 1 C2 
    814 14 -9.27414 -8.54555 20.1218 55 " " " " A 2 0 0 "LEU " " CA " " " 6 0 1 C2 
    815 14 -10.2185 -8.96478 21.2567 55 " " " " A 2 0 0 "LEU " " C  " " " 6 0 1 C2 
    816 23 -11.4181 -8.53822 21.3657 55 " " " " A 70 0 0 "LEU " " O  " " " 8 0 1 C2 
    817 14 -9.81124 -8.96772 18.76 55 " " " " A 2 0 0 "LEU " " CB " " " 6 0 1 C2 
    818 14 -9.37394 -8.18474 17.4513 55 " " " " A 2 0 0 "LEU " " CG " " " 6 0 1 C2 
    819 14 -9.92927 -8.63707 16.1601 55 " " " " A 2 0 0 "LEU " " CD1" " " 6 0 1 C2 
    820 14 -9.71869 -6.67747 17.6307 55 " " " " A 2 0 0 "LEU " " CD2" " " 6 0 1 C2 
    821 48 -7.43723 -9.3421 19.4821 55 " " " " A 21 0 0 "LEU " " H  " " " 1 0 1 C2 
    822 48 -9.23312 -7.45633 20.1249 55 " " " " A 21 0 0 "LEU " " HA " " " 1 0 1 C2 
    823 48 -10.8822 -9.15103 18.8472 55 " " " " A 21 0 0 "LEU " " HB3" " " 1 0 1 C2 
    824 48 -9.55829 -10.0246 18.6761 55 " " " " A 21 0 0 "LEU " " HB2" " " 1 0 1 C2 
    825 48 -8.29505 -8.26684 17.3195 55 " " " " A 21 0 0 "LEU " " HG " " " 1 0 1 C2 
    826 48 -9.39907 -8.30499 15.2676 55 " " " " A 21 0 0 "LEU " HD11 " " 1 0 1 C2 
    827 48 -9.81857 -9.71832 16.0779 55 " " " " A 21 0 0 "LEU " HD12 " " 1 0 1 C2 
    828 48 -11.0138 -8.59298 16.0602 55 " " " " A 21 0 0 "LEU " HD13 " " 1 0 1 C2 
    829 48 -10.7384 -6.62444 18.0122 55 " " " " A 21 0 0 "LEU " HD21 " " 1 0 1 C2 
    830 48 -9.01716 -6.18306 18.3027 55 " " " " A 21 0 0 "LEU " HD22 " " 1 0 1 C2 
    831 48 -9.49705 -6.04332 16.7724 55 " " " " A 21 0 0 "LEU " HD23 " " 1 0 1 C2 
    832 40 -9.69011 -9.82412 22.0836 56 " " " " A 43 0 0 "ILE " " N  " " " 7 0 1 C2 
    833 14 -10.3337 -10.2431 23.4143 56 " " " " A 2 0 0 "ILE " " CA " " " 6 0 1 C2 
    834 14 -9.24303 -10.1458 24.5099 56 " " " " A 2 0 0 "ILE " " C  " " " 6 0 1 C2 
    835 23 -9.47521 -10.5046 25.645 56 " " " " A 70 0 0 "ILE " " O  " " " 8 0 1 C2 
    836 14 -11.3146 -11.4423 23.2937 56 " " " " A 2 0 0 "ILE " " CB " " " 6 0 1 C2 
    837 14 -10.5652 -12.6291 22.6785 56 " " " " A 2 0 0 "ILE " " CG1" " " 6 0 1 C2 
    838 14 -12.6528 -11.2156 22.5342 56 " " " " A 2 0 0 "ILE " " CG2" " " 6 0 1 C2 
    839 14 -11.1405 -14.0004 22.9578 56 " " " " A 2 0 0 "ILE " " CD1" " " 6 0 1 C2 
    840 48 -8.74829 -10.1432 21.9069 56 " " " " A 21 0 0 "ILE " " H  " " " 1 0 1 C2 
    841 48 -10.8184 -9.38014 23.8709 56 " " " " A 21 0 0 "ILE " " HA " " " 1 0 1 C2 
    842 48 -11.5286 -11.5721 24.3545 56 " " " " A 21 0 0 "ILE " " HB " " " 1 0 1 C2 
    843 48 -9.60114 -12.7451 23.1737 56 " " " " A 21 0 0 "ILE " HG13 " " 1 0 1 C2 
    844 48 -10.387 -12.3647 21.6362 56 " " " " A 21 0 0 "ILE " HG12 " " 1 0 1 C2 
    845 48 -12.4422 -11.0012 21.4864 56 " " " " A 21 0 0 "ILE " HG21 " " 1 0 1 C2 
    846 48 -13.3194 -12.0763 22.4792 56 " " " " A 21 0 0 "ILE " HG22 " " 1 0 1 C2 
    847 48 -13.1698 -10.3398 22.9262 56 " " " " A 21 0 0 "ILE " HG23 " " 1 0 1 C2 
    848 48 -11.5581 -14.1765 23.9491 56 " " " " A 21 0 0 "ILE " HD11 " " 1 0 1 C2 
    849 48 -11.9165 -14.2458 22.2328 56 " " " " A 21 0 0 "ILE " HD12 " " 1 0 1 C2 
    850 48 -10.3863 -14.7526 22.7262 56 " " " " A 21 0 0 "ILE " HD13 " " 1 0 1 C2 
    851 40 -8.08246 -9.55519 24.2176 57 " " " " A 43 0 0 "GLY " " N  " " " 7 0 1 C2 
    852 14 -6.95633 -9.22442 25.0666 57 " " " " A 2 0 0 "GLY " " CA " " " 6 0 1 C2 
    853 14 -6.9303 -7.70216 25.3451 57 " " " " A 2 0 0 "GLY " " C  " " " 6 0 1 C2 
    854 23 -7.83442 -7.1194 25.9469 57 " " " " A 70 0 0 "GLY " " O  " " " 8 0 1 C2 
    855 48 -8.06501 -9.15028 23.2925 57 " " " " A 21 0 0 "GLY " " H  " " " 1 0 1 C2 
    856 48 -6.06795 -9.6632 24.6124 57 " " " " A 21 0 0 "GLY " " HA3" " " 1 0 1 C2 
    857 48 -6.99754 -9.72016 26.0365 57 " " " " A 21 0 0 "GLY " " HA2" " " 1 0 1 C2 
    858 40 -5.86356 -6.94775 24.9899 58 " " " " A 43 0 0 "ASP " " N  " " " 7 0 1 C2 
    859 14 -5.47123 -5.59134 25.3576 58 " " " " A 2 0 0 "ASP " " CA " " " 6 0 1 C2 
    860 14 -6.48478 -4.578 24.7383 58 " " " " A 2 0 0 "ASP " " C  " " " 6 0 1 C2 
    861 23 -6.57368 -3.49749 25.3204 58 " " " " A 70 0 0 "ASP " " O  " " " 8 0 1 C2 
    862 14 -3.97228 -5.28781 24.8812 58 " " " " A 2 0 0 "ASP " " CB " " " 6 0 1 C2 
    863 14 -3.67144 -5.58026 23.4088 58 " " " " A 2 0 0 "ASP " " CG " " " 6 0 1 C2 
    864 23 -3.83538 -4.57439 22.7071 58 " " " " A 70 0 0 "ASP " " OD1" " " 8 0 1 C2 
    865 23 -3.37677 -6.70467 22.929 58 " " " " A 70 0 0 "ASP " " OD2" " " 8 0 1 C2 
    866 48 -5.17202 -7.37848 24.393 58 " " " " A 21 0 0 "ASP " " H  " " " 1 0 1 C2 
    867 48 -5.61919 -5.42542 26.4247 58 " " " " A 21 0 0 "ASP " " HA " " " 1 0 1 C2 
    868 48 -3.26201 -5.86672 25.4716 58 " " " " A 21 0 0 "ASP " " HB3" " " 1 0 1 C2 
    869 48 -3.59765 -4.30385 25.1633 58 " " " " A 21 0 0 "ASP " " HB2" " " 1 0 1 C2 
    870 40 -7.29816 -4.95725 23.7266 59 " " " " A 43 0 0 "GLU " " N  " " " 7 0 1 C2 
    871 14 -8.32616 -4.04595 23.1936 59 " " " " A 2 0 0 "GLU " " CA " " " 6 0 1 C2 
    872 14 -9.54292 -3.97483 24.1559 59 " " " " A 2 0 0 "GLU " " C  " " " 6 0 1 C2 
    873 23 -10.1816 -2.93116 24.2317 59 " " " " A 70 0 0 "GLU " " O  " " " 8 0 1 C2 
    874 14 -8.84937 -4.69583 21.8807 59 " " " " A 2 0 0 "GLU " " CB " " " 6 0 1 C2 
    875 14 -9.65153 -3.74457 20.8879 59 " " " " A 2 0 0 "GLU " " CG " " " 6 0 1 C2 
    876 14 -8.96844 -2.44256 20.3545 59 " " " " A 2 0 0 "GLU " " CD " " " 6 0 1 C2 
    877 23 -9.61566 -1.38671 20.4209 59 " " " " A 70 0 0 "GLU " " OE1" " " 8 0 1 C2 
    878 23 -7.8198 -2.50953 19.8254 59 " " " " A 70 0 0 "GLU " " OE2" " " 8 0 1 C2 
    879 48 -7.04488 -5.83014 23.2861 59 " " " " A 21 0 0 "GLU " " H  " " " 1 0 1 C2 
    880 48 -8.01423 -3.0094 23.0657 59 " " " " A 21 0 0 "GLU " " HA " " " 1 0 1 C2 
    881 48 -9.34676 -5.62595 22.1556 59 " " " " A 21 0 0 "GLU " " HB3" " " 1 0 1 C2 
    882 48 -7.97541 -5.01484 21.3128 59 " " " " A 21 0 0 "GLU " " HB2" " " 1 0 1 C2 
    883 48 -10.6186 -3.50475 21.3298 59 " " " " A 21 0 0 "GLU " " HG3" " " 1 0 1 C2 
    884 48 -9.86326 -4.3621 20.015 59 " " " " A 21 0 0 "GLU " " HG2" " " 1 0 1 C2 
    885 40 -9.8588 -5.08298 24.9264 60 " " " " A 43 0 0 "VAL " " N  " " " 7 0 1 C2 
    886 14 -11.0821 -5.23796 25.8148 60 " " " " A 2 0 0 "VAL " " CA " " " 6 0 1 C2 
    887 14 -10.6312 -4.78097 27.2266 60 " " " " A 2 0 0 "VAL " " C  " " " 6 0 1 C2 
    888 23 -11.2594 -3.8896 27.7847 60 " " " " A 70 0 0 "VAL " " O  " " " 8 0 1 C2 
    889 14 -11.7358 -6.69912 25.7529 60 " " " " A 2 0 0 "VAL " " CB " " " 6 0 1 C2 
    890 14 -13.1238 -6.71373 26.5624 60 " " " " A 2 0 0 "VAL " " CG1" " " 6 0 1 C2 
    891 14 -12.1977 -7.01546 24.3414 60 " " " " A 2 0 0 "VAL " " CG2" " " 6 0 1 C2 
    892 48 -9.2668 -5.89541 24.8284 60 " " " " A 21 0 0 "VAL " " H  " " " 1 0 1 C2 
    893 48 -11.8677 -4.58822 25.4291 60 " " " " A 21 0 0 "VAL " " HA " " " 1 0 1 C2 
    894 48 -11.0374 -7.44752 26.1273 60 " " " " A 21 0 0 "VAL " " HB " " " 1 0 1 C2 
    895 48 -13.8572 -5.96153 26.272 60 " " " " A 21 0 0 "VAL " HG11 " " 1 0 1 C2 
    896 48 -13.6982 -7.63373 26.454 60 " " " " A 21 0 0 "VAL " HG12 " " 1 0 1 C2 
    897 48 -13.0881 -6.49036 27.6287 60 " " " " A 21 0 0 "VAL " HG13 " " 1 0 1 C2 
    898 48 -11.393 -6.90331 23.6148 60 " " " " A 21 0 0 "VAL " HG21 " " 1 0 1 C2 
    899 48 -12.6094 -8.02002 24.2439 60 " " " " A 21 0 0 "VAL " HG22 " " 1 0 1 C2 
    900 48 -13.0245 -6.40373 23.9804 60 " " " " A 21 0 0 "VAL " HG23 " " 1 0 1 C2 
    901 40 -9.63983 -5.50144 27.7863 61 " " " " A 43 0 0 "TYR " " N  " " " 7 0 1 C2 
    902 14 -8.94684 -5.33458 29.0631 61 " " " " A 2 0 0 "TYR " " CA " " " 6 0 1 C2 
    903 14 -8.08196 -4.05587 29.0923 61 " " " " A 2 0 0 "TYR " " C  " " " 6 0 1 C2 
    904 23 -7.63673 -3.68605 30.1491 61 " " " " A 70 0 0 "TYR " " O  " " " 8 0 1 C2 
    905 14 -8.02467 -6.6501 29.1704 61 " " " " A 2 0 0 "TYR " " CB " " " 6 0 1 C2 
    906 14 -8.67203 -7.85896 29.8342 61 " " " " A 2 0 0 "TYR " " CG " " " 6 0 1 C2 
    907 14 -8.1221 -8.40333 31.0144 61 " " " " A 2 0 0 "TYR " " CD1" " " 6 0 1 C2 
    908 14 -9.7599 -8.4868 29.278 61 " " " " A 2 0 0 "TYR " " CD2" " " 6 0 1 C2 
    909 14 -8.78232 -9.40046 31.743 61 " " " " A 2 0 0 "TYR " " CE1" " " 6 0 1 C2 
    910 14 -10.4974 -9.35446 30.0872 61 " " " " A 2 0 0 "TYR " " CE2" " " 6 0 1 C2 
    911 14 -10.0408 -9.84452 31.2696 61 " " " " A 2 0 0 "TYR " " CZ " " " 6 0 1 C2 
    912 23 -10.7602 -10.6501 32.0039 61 " " " " A 70 0 0 "TYR " " OH " " " 8 0 1 C2 
    913 48 -9.2582 -6.16722 27.1297 61 " " " " A 21 0 0 "TYR " " H  " " " 1 0 1 C2 
    914 48 -9.6357 -5.19787 29.8967 61 " " " " A 21 0 0 "TYR " " HA " " " 1 0 1 C2 
    915 48 -7.22672 -6.37517 29.8601 61 " " " " A 21 0 0 "TYR " " HB3" " " 1 0 1 C2 
    916 48 -7.55005 -7.04228 28.2709 61 " " " " A 21 0 0 "TYR " " HB2" " " 1 0 1 C2 
    917 48 -7.25578 -7.98432 31.5046 61 " " " " A 21 0 0 "TYR " " HD1" " " 1 0 1 C2 
    918 48 -10.1872 -8.18102 28.3345 61 " " " " A 21 0 0 "TYR " " HD2" " " 1 0 1 C2 
    919 48 -8.38255 -9.73242 32.6898 61 " " " " A 21 0 0 "TYR " " HE1" " " 1 0 1 C2 
    920 48 -11.473 -9.63719 29.7204 61 " " " " A 21 0 0 "TYR " " HE2" " " 1 0 1 C2 
    921 48 -11.2935 -11.2904 31.5581 61 " " " " A 21 0 0 "TYR " " HH " " " 1 0 1 C2 
    922 40 -7.94644 -3.31465 27.9948 62 " " " " A 43 0 0 "GLY " " N  " " " 7 0 1 C2 
    923 14 -7.32024 -1.97657 27.9428 62 " " " " A 2 0 0 "GLY " " CA " " " 6 0 1 C2 
    924 14 -5.82818 -2.07536 27.856 62 " " " " A 2 0 0 "GLY " " C  " " " 6 0 1 C2 
    925 23 -5.27518 -3.07843 28.3296 62 " " " " A 70 0 0 "GLY " " O  " " " 8 0 1 C2 
    926 48 -8.43641 -3.60952 27.1622 62 " " " " A 21 0 0 "GLY " " H  " " " 1 0 1 C2 
    927 48 -7.7486 -1.29721 28.6798 62 " " " " A 21 0 0 "GLY " " HA3" " " 1 0 1 C2 
    928 48 -7.60152 -1.56715 26.9726 62 " " " " A 21 0 0 "GLY " " HA2" " " 1 0 1 C2 
    929 40 -5.09395 -1.20183 27.1888 63 " " " " A 43 0 0 "ARG " " N  " " " 7 0 1 C2 
    930 14 -3.66882 -1.09182 27.2548 63 " " " " A 2 0 0 "ARG " " CA " " " 6 0 1 C2 
    931 14 -3.34228 -0.187395 28.4668 63 " " " " A 2 0 0 "ARG " " C  " " " 6 0 1 C2 
    932 23 -4.10419 0.674914 28.9228 63 " " " " A 70 0 0 "ARG " " O  " " " 8 0 1 C2 
    933 14 -3.03487 -0.438852 26.0159 63 " " " " A 2 0 0 "ARG " " CB " " " 6 0 1 C2 
    934 14 -3.11666 -1.31025 24.8144 63 " " " " A 2 0 0 "ARG " " CG " " " 6 0 1 C2 
    935 14 -4.36204 -0.911165 23.9739 63 " " " " A 2 0 0 "ARG " " CD " " " 6 0 1 C2 
    936 40 -4.76859 -2.00628 23.1036 63 " " " " A 43 0 0 "ARG " " NE " " " 7 0 1 C2 
    937 14 -5.65261 -2.03173 22.0775 63 " " " " A 2 0 0 "ARG " " CZ " " " 6 0 1 C2 
    938 40 -5.75348 -3.15641 21.3515 63 " " " " A 43 0 0 "ARG " " NH1" " " 7 0 1 C2 
    939 40 -6.45851 -1.0244 21.7777 63 " " " " A 43 0 0 "ARG " " NH2" " " 7 0 1 C2 
    940 48 -5.57389 -0.321203 27.0694 63 " " " " A 21 0 0 "ARG " " H  " " " 1 0 1 C2 
    941 48 -3.07831 -2.0053 27.3253 63 " " " " A 21 0 0 "ARG " " HA " " " 1 0 1 C2 
    942 48 -1.96272 -0.244016 26.041 63 " " " " A 21 0 0 "ARG " " HB3" " " 1 0 1 C2 
    943 48 -3.55131 0.497759 25.8058 63 " " " " A 21 0 0 "ARG " " HB2" " " 1 0 1 C2 
    944 48 -3.18397 -2.38626 24.975 63 " " " " A 21 0 0 "ARG " " HG3" " " 1 0 1 C2 
    945 48 -2.17342 -1.21937 24.2758 63 " " " " A 21 0 0 "ARG " " HG2" " " 1 0 1 C2 
    946 48 -4.25954 0.0371688 23.4464 63 " " " " A 21 0 0 "ARG " " HD3" " " 1 0 1 C2 
    947 48 -5.2188 -0.84284 24.6443 63 " " " " A 21 0 0 "ARG " " HD2" " " 1 0 1 C2 
    948 48 -4.32717 -2.90942 23.2016 63 " " " " A 21 0 0 "ARG " " HE " " " 1 0 1 C2 
    949 48 -6.49012 -3.30254 20.6761 63 " " " " A 21 0 0 "ARG " HH12 " " 1 0 1 C2 
    950 48 -5.10313 -3.91637 21.4915 63 " " " " A 21 0 0 "ARG " HH11 " " 1 0 1 C2 
    951 48 -7.12119 -1.23609 21.0455 63 " " " " A 21 0 0 "ARG " HH22 " " 1 0 1 C2 
    952 48 -6.58362 -0.277544 22.446 63 " " " " A 21 0 0 "ARG " HH21 " " 1 0 1 C2 
    953 40 -2.10828 -0.282404 28.9188 64 " " " " A 43 0 0 "ASP " " N  " " " 7 0 1 C2 
    954 14 -1.70528 0.368437 30.1794 64 " " " " A 2 0 0 "ASP " " CA " " " 6 0 1 C2 
    955 14 -1.24018 1.84532 29.854 64 " " " " A 2 0 0 "ASP " " C  " " " 6 0 1 C2 
    956 23 -0.65734 2.10415 28.8353 64 " " " " A 70 0 0 "ASP " " O  " " " 8 0 1 C2 
    957 14 -0.585729 -0.569875 30.6017 64 " " " " A 2 0 0 "ASP " " CB " " " 6 0 1 C2 
    958 14 0.836772 -0.40967 30.1658 64 " " " " A 2 0 0 "ASP " " CG " " " 6 0 1 C2 
    959 23 1.54254 0.53594 30.5154 64 " " " " A 70 0 0 "ASP " " OD1" " " 8 0 1 C2 
    960 23 1.29712 -1.37675 29.5456 64 " " " " A 70 0 0 "ASP " " OD2" " " 8 0 1 C2 
    961 48 -1.45217 -0.811964 28.3627 64 " " " " A 21 0 0 "ASP " " H  " " " 1 0 1 C2 
    962 48 -2.41524 0.321513 31.0051 64 " " " " A 21 0 0 "ASP " " HA " " " 1 0 1 C2 
    963 48 -0.86089 -1.61599 30.4674 64 " " " " A 21 0 0 "ASP " " HB3" " " 1 0 1 C2 
    964 48 -0.570644 -0.535803 31.6911 64 " " " " A 21 0 0 "ASP " " HB2" " " 1 0 1 C2 
    965 40 -1.6848 2.79706 30.6862 65 " " " " A 43 0 0 "ARG " " N  " " " 7 0 1 C2 
    966 14 -1.41991 4.21913 30.3912 65 " " " " A 2 0 0 "ARG " " CA " " " 6 0 1 C2 
    967 14 0.126201 4.50167 30.4019 65 " " " " A 2 0 0 "ARG " " C  " " " 6 0 1 C2 
    968 23 0.569772 5.30823 29.6176 65 " " " " A 70 0 0 "ARG " " O  " " " 8 0 1 C2 
    969 14 -2.18528 5.23674 31.3375 65 " " " " A 2 0 0 "ARG " " CB " " " 6 0 1 C2 
    970 14 -3.66253 4.97526 31.6567 65 " " " " A 2 0 0 "ARG " " CG " " " 6 0 1 C2 
    971 14 -4.55936 4.75674 30.4687 65 " " " " A 2 0 0 "ARG " " CD " " " 6 0 1 C2 
    972 40 -5.97129 4.88919 30.8786 65 " " " " A 43 0 0 "ARG " " NE " " " 7 0 1 C2 
    973 14 -6.87235 5.35125 30.0189 65 " " " " A 2 0 0 "ARG " " CZ " " " 6 0 1 C2 
    974 40 -8.10197 5.493 30.5454 65 " " " " A 43 0 0 "ARG " " NH1" " " 7 0 1 C2 
    975 40 -6.64754 5.638 28.7589 65 " " " " A 43 0 0 "ARG " " NH2" " " 7 0 1 C2 
    976 48 -2.04191 2.53241 31.5932 65 " " " " A 21 0 0 "ARG " " H  " " " 1 0 1 C2 
    977 48 -1.80016 4.25412 29.3703 65 " " " " A 21 0 0 "ARG " " HA " " " 1 0 1 C2 
    978 48 -1.97372 6.26158 31.0325 65 " " " " A 21 0 0 "ARG " " HB3" " " 1 0 1 C2 
    979 48 -1.55418 5.16054 32.223 65 " " " " A 21 0 0 "ARG " " HB2" " " 1 0 1 C2 
    980 48 -4.0644 5.80022 32.245 65 " " " " A 21 0 0 "ARG " " HG3" " " 1 0 1 C2 
    981 48 -3.73731 4.10864 32.3136 65 " " " " A 21 0 0 "ARG " " HG2" " " 1 0 1 C2 
    982 48 -4.45237 3.74241 30.0842 65 " " " " A 21 0 0 "ARG " " HD3" " " 1 0 1 C2 
    983 48 -4.1935 5.46847 29.7286 65 " " " " A 21 0 0 "ARG " " HD2" " " 1 0 1 C2 
    984 48 -6.18396 4.54544 31.8042 65 " " " " A 21 0 0 "ARG " " HE " " " 1 0 1 C2 
    985 48 -8.85164 5.64482 29.8858 65 " " " " A 21 0 0 "ARG " HH12 " " 1 0 1 C2 
    986 48 -8.30053 5.45691 31.535 65 " " " " A 21 0 0 "ARG " HH11 " " 1 0 1 C2 
    987 48 -7.3063 6.16824 28.2066 65 " " " " A 21 0 0 "ARG " HH22 " " 1 0 1 C2 
    988 48 -5.73014 5.51054 28.3561 65 " " " " A 21 0 0 "ARG " HH21 " " 1 0 1 C2 
    989 40 0.895243 3.83757 31.2682 66 " " " " A 43 0 0 "THR " " N  " " " 7 0 1 C2 
    990 14 2.30222 3.90451 31.5697 66 " " " " A 2 0 0 "THR " " CA " " " 6 0 1 C2 
    991 14 3.21734 3.59205 30.3496 66 " " " " A 2 0 0 "THR " " C  " " " 6 0 1 C2 
    992 23 4.45872 3.64904 30.5231 66 " " " " A 70 0 0 "THR " " O  " " " 8 0 1 C2 
    993 14 2.57087 2.90612 32.7058 66 " " " " A 2 0 0 "THR " " CB " " " 6 0 1 C2 
    994 23 1.73885 1.78649 32.8235 66 " " " " A 70 0 0 "THR " " OG1" " " 8 0 1 C2 
    995 14 2.32513 3.51046 34.0801 66 " " " " A 2 0 0 "THR " " CG2" " " 6 0 1 C2 
    996 48 0.447628 3.07083 31.7497 66 " " " " A 21 0 0 "THR " " H  " " " 1 0 1 C2 
    997 48 2.46939 4.90042 31.98 66 " " " " A 21 0 0 "THR " " HA " " " 1 0 1 C2 
    998 48 3.64485 2.72063 32.6893 66 " " " " A 21 0 0 "THR " " HB " " " 1 0 1 C2 
    999 48 1.47595 1.5022 31.9615 66 " " " " A 21 0 0 "THR " " HG1" " " 1 0 1 C2 
    1000 48 1.63435 2.95174 34.7116 66 " " " " A 21 0 0 "THR " HG21 " " 1 0 1 C2 
    1001 48 3.23788 3.55808 34.674 66 " " " " A 21 0 0 "THR " HG22 " " 1 0 1 C2 
    1002 48 1.83962 4.48225 33.9906 66 " " " " A 21 0 0 "THR " HG23 " " 1 0 1 C2 
    1003 40 2.67375 3.33559 29.1591 67 " " " " A 43 0 0 "SER " " N  " " " 7 0 1 C2 
    1004 14 3.35511 3.07659 27.8899 67 " " " " A 2 0 0 "SER " " CA " " " 6 0 1 C2 
    1005 14 2.4583 3.52966 26.7448 67 " " " " A 2 0 0 "SER " " C  " " " 6 0 1 C2 
    1006 23 2.85278 3.48386 25.6187 67 " " " " A 70 0 0 "SER " " O  " " " 8 0 1 C2 
    1007 14 4.04715 1.6679 27.7719 67 " " " " A 2 0 0 "SER " " CB " " " 6 0 1 C2 
    1008 23 2.97355 0.747168 27.7881 67 " " " " A 70 0 0 "SER " " OG " " " 8 0 1 C2 
    1009 48 1.66493 3.32978 29.2076 67 " " " " A 21 0 0 "SER " " H  " " " 1 0 1 C2 
    1010 48 4.21174 3.75024 27.8682 67 " " " " A 21 0 0 "SER " " HA " " " 1 0 1 C2 
    1011 48 4.6942 1.43243 28.6169 67 " " " " A 21 0 0 "SER " " HB3" " " 1 0 1 C2 
    1012 48 4.49828 1.54255 26.7876 67 " " " " A 21 0 0 "SER " " HB2" " " 1 0 1 C2 
    1013 48 2.40821 0.975661 28.51 67 " " " " A 21 0 0 "SER " " HG " " " 1 0 1 C2 
    1014 40 1.23547 3.99664 26.8713 68 " " " " A 43 0 0 "HIE " " N  " " " 7 0 1 C2 
    1015 14 0.298152 4.32355 25.8071 68 " " " " A 2 0 0 "HIE " " CA " " " 6 0 1 C2 
    1016 14 0.506534 5.7623 25.4171 68 " " " " A 2 0 0 "HIE " " C  " " " 6 0 1 C2 
    1017 23 0.380448 6.08596 24.2459 68 " " " " A 70 0 0 "HIE " " O  " " " 8 0 1 C2 
    1018 14 -1.08468 4.16729 26.3573 68 " " " " A 2 0 0 "HIE " " CB " " " 6 0 1 C2 
    1019 14 -2.19479 4.40391 25.4086 68 " " " " A 2 0 0 "HIE " " CG " " " 6 0 1 C2 
    1020 40 -3.05375 5.52006 25.5823 68 " " " " A 43 0 0 "HIE " " ND1" " " 7 0 1 C2 
    1021 14 -2.51228 3.66358 24.3289 68 " " " " A 2 0 0 "HIE " " CD2" " " 6 0 1 C2 
    1022 14 -3.94831 5.37602 24.561 68 " " " " A 2 0 0 "HIE " " CE1" " " 6 0 1 C2 
    1023 40 -3.68389 4.27835 23.8176 68 " " " " A 43 0 0 "HIE " " NE2" " " 7 0 1 C2 
    1024 48 1.02239 4.26197 27.8222 68 " " " " A 21 0 0 "HIE " " H  " " " 1 0 1 C2 
    1025 48 0.426546 3.65483 24.956 68 " " " " A 21 0 0 "HIE " " HA " " " 1 0 1 C2 
    1026 48 -1.26023 4.84893 27.1896 68 " " " " A 21 0 0 "HIE " " HB3" " " 1 0 1 C2 
    1027 48 -1.23346 3.12483 26.6388 68 " " " " A 21 0 0 "HIE " " HB2" " " 1 0 1 C2 
    1028 48 -2.22208 2.72113 23.8885 68 " " " " A 21 0 0 "HIE " " HD2" " " 1 0 1 C2 
    1029 48 -4.68348 6.15723 24.436 68 " " " " A 21 0 0 "HIE " " HE1" " " 1 0 1 C2 
    1030 40 0.831052 6.63523 26.4046 69 " " " " A 43 0 0 "VAL " " N  " " " 7 0 1 C2 
    1031 14 1.25616 8.03668 26.1219 69 " " " " A 2 0 0 "VAL " " CA " " " 6 0 1 C2 
    1032 14 2.0736 8.39253 27.3748 69 " " " " A 2 0 0 "VAL " " C  " " " 6 0 1 C2 
    1033 23 1.67737 8.3827 28.528 69 " " " " A 70 0 0 "VAL " " O  " " " 8 0 1 C2 
    1034 14 0.0216792 8.84934 25.6484 69 " " " " A 2 0 0 "VAL " " CB " " " 6 0 1 C2 
    1035 14 -1.20671 8.74201 26.6011 69 " " " " A 2 0 0 "VAL " " CG1" " " 6 0 1 C2 
    1036 14 0.278674 10.346 25.3211 69 " " " " A 2 0 0 "VAL " " CG2" " " 6 0 1 C2 
    1037 48 0.909344 6.35624 27.3721 69 " " " " A 21 0 0 "VAL " " H  " " " 1 0 1 C2 
    1038 48 2.02633 7.97438 25.3531 69 " " " " A 21 0 0 "VAL " " HA " " " 1 0 1 C2 
    1039 48 -0.400512 8.57503 24.6816 69 " " " " A 21 0 0 "VAL " " HB " " " 1 0 1 C2 
    1040 48 -1.66524 7.75333 26.6205 69 " " " " A 21 0 0 "VAL " HG11 " " 1 0 1 C2 
    1041 48 -0.982801 9.02148 27.6306 69 " " " " A 21 0 0 "VAL " HG12 " " 1 0 1 C2 
    1042 48 -1.90377 9.52437 26.3009 69 " " " " A 21 0 0 "VAL " HG13 " " 1 0 1 C2 
    1043 48 0.825649 10.9197 26.0693 69 " " " " A 21 0 0 "VAL " HG21 " " 1 0 1 C2 
    1044 48 0.949093 10.3244 24.4619 69 " " " " A 21 0 0 "VAL " HG22 " " 1 0 1 C2 
    1045 48 -0.597042 10.8873 24.963 69 " " " " A 21 0 0 "VAL " HG23 " " 1 0 1 C2 
    1046 40 3.41115 8.50899 27.089 70 " " " " A 43 0 0 "VAL " " N  " " " 7 0 1 C2 
    1047 14 4.48773 8.72896 28.0066 70 " " " " A 2 0 0 "VAL " " CA " " " 6 0 1 C2 
    1048 14 5.07006 10.1179 27.6284 70 " " " " A 2 0 0 "VAL " " C  " " " 6 0 1 C2 
    1049 23 5.4362 10.3171 26.4617 70 " " " " A 70 0 0 "VAL " " O  " " " 8 0 1 C2 
    1050 14 5.51903 7.5158 28.0074 70 " " " " A 2 0 0 "VAL " " CB " " " 6 0 1 C2 
    1051 14 6.97432 7.85517 28.4792 70 " " " " A 2 0 0 "VAL " " CG1" " " 6 0 1 C2 
    1052 14 4.99841 6.29505 28.8427 70 " " " " A 2 0 0 "VAL " " CG2" " " 6 0 1 C2 
    1053 48 3.72255 8.52912 26.1285 70 " " " " A 21 0 0 "VAL " " H  " " " 1 0 1 C2 
    1054 48 4.21585 8.70272 29.0618 70 " " " " A 21 0 0 "VAL " " HA " " " 1 0 1 C2 
    1055 48 5.49006 7.2675 26.9464 70 " " " " A 21 0 0 "VAL " " HB " " " 1 0 1 C2 
    1056 48 7.59036 6.99603 28.2137 70 " " " " A 21 0 0 "VAL " HG11 " " 1 0 1 C2 
    1057 48 7.35941 8.78213 28.0543 70 " " " " A 21 0 0 "VAL " HG12 " " 1 0 1 C2 
    1058 48 6.98999 8.02962 29.555 70 " " " " A 21 0 0 "VAL " HG13 " " 1 0 1 C2 
    1059 48 5.0421 6.44237 29.9218 70 " " " " A 21 0 0 "VAL " HG21 " " 1 0 1 C2 
    1060 48 4.01741 5.90885 28.5659 70 " " " " A 21 0 0 "VAL " HG22 " " 1 0 1 C2 
    1061 48 5.69619 5.48572 28.6278 70 " " " " A 21 0 0 "VAL " HG23 " " 1 0 1 C2 
    1062 40 5.33615 11.0022 28.568 71 " " " " A 43 0 0 "ALA " " N  " " " 7 0 1 C2 
    1063 14 6.15494 12.2354 28.63 71 " " " " A 2 0 0 "ALA " " CA " " " 6 0 1 C2 
    1064 14 7.13979 12.165 29.7918 71 " " " " A 2 0 0 "ALA " " C  " " " 6 0 1 C2 
    1065 23 6.66393 12.1518 30.9386 71 " " " " A 70 0 0 "ALA " " O  " " " 8 0 1 C2 
    1066 14 5.24551 13.4654 28.8582 71 " " " " A 2 0 0 "ALA " " CB " " " 6 0 1 C2 
    1067 48 4.98869 10.681 29.4603 71 " " " " A 21 0 0 "ALA " " H  " " " 1 0 1 C2 
    1068 48 6.62426 12.4175 27.6632 71 " " " " A 21 0 0 "ALA " " HA " " " 1 0 1 C2 
    1069 48 4.47629 13.2275 29.5929 71 " " " " A 21 0 0 "ALA " " HB1" " " 1 0 1 C2 
    1070 48 5.785 14.3676 29.1464 71 " " " " A 21 0 0 "ALA " " HB2" " " 1 0 1 C2 
    1071 48 4.74229 13.7162 27.9244 71 " " " " A 21 0 0 "ALA " " HB3" " " 1 0 1 C2 
    1072 40 8.4163 11.9551 29.4653 72 " " " " A 43 0 0 "ILE " " N  " " " 7 0 1 C2 
    1073 14 9.6027 11.8841 30.3245 72 " " " " A 2 0 0 "ILE " " CA " " " 6 0 1 C2 
    1074 14 10.1279 13.2389 30.8846 72 " " " " A 2 0 0 "ILE " " C  " " " 6 0 1 C2 
    1075 23 10.1533 14.2538 30.1542 72 " " " " A 70 0 0 "ILE " " O  " " " 8 0 1 C2 
    1076 14 10.7392 11.1931 29.5195 72 " " " " A 2 0 0 "ILE " " CB " " " 6 0 1 C2 
    1077 14 10.3699 9.80081 28.9457 72 " " " " A 2 0 0 "ILE " " CG1" " " 6 0 1 C2 
    1078 14 12.0958 11.082 30.2773 72 " " " " A 2 0 0 "ILE " " CG2" " " 6 0 1 C2 
    1079 14 10.9775 9.39615 27.6085 72 " " " " A 2 0 0 "ILE " " CD1" " " 6 0 1 C2 
    1080 48 8.63353 11.8078 28.49 72 " " " " A 21 0 0 "ILE " " H  " " " 1 0 1 C2 
    1081 48 9.26709 11.3087 31.1873 72 " " " " A 21 0 0 "ILE " " HA " " " 1 0 1 C2 
    1082 48 10.8205 11.828 28.6373 72 " " " " A 21 0 0 "ILE " " HB " " " 1 0 1 C2 
    1083 48 9.28574 9.71796 28.869 72 " " " " A 21 0 0 "ILE " HG13 " " 1 0 1 C2 
    1084 48 10.6345 8.94794 29.5708 72 " " " " A 21 0 0 "ILE " HG12 " " 1 0 1 C2 
    1085 48 12.0914 10.3895 31.1191 72 " " " " A 21 0 0 "ILE " HG21 " " 1 0 1 C2 
    1086 48 12.8491 10.677 29.6017 72 " " " " A 21 0 0 "ILE " HG22 " " 1 0 1 C2 
    1087 48 12.6436 11.9989 30.4949 72 " " " " A 21 0 0 "ILE " HG23 " " 1 0 1 C2 
    1088 48 12.0668 9.40296 27.569 72 " " " " A 21 0 0 "ILE " HD11 " " 1 0 1 C2 
    1089 48 10.7324 8.35692 27.3893 72 " " " " A 21 0 0 "ILE " HD12 " " 1 0 1 C2 
    1090 48 10.6024 10.023 26.7994 72 " " " " A 21 0 0 "ILE " HD13 " " 1 0 1 C2 
    1091 40 10.3439 13.2528 32.195 73 " " " " A 43 0 0 "LEU " " N  " " " 7 0 1 C2 
    1092 14 10.7147 14.4639 32.8888 73 " " " " A 2 0 0 "LEU " " CA " " " 6 0 1 C2 
    1093 14 12.1355 14.2688 33.3821 73 " " " " A 2 0 0 "LEU " " C  " " " 6 0 1 C2 
    1094 23 12.5239 13.1827 33.7891 73 " " " " A 70 0 0 "LEU " " O  " " " 8 0 1 C2 
    1095 14 9.79772 14.656 34.1341 73 " " " " A 2 0 0 "LEU " " CB " " " 6 0 1 C2 
    1096 14 8.28483 14.5618 33.9351 73 " " " " A 2 0 0 "LEU " " CG " " " 6 0 1 C2 
    1097 14 7.59618 14.7751 35.355 73 " " " " A 2 0 0 "LEU " " CD1" " " 6 0 1 C2 
    1098 14 7.82013 15.7017 32.9497 73 " " " " A 2 0 0 "LEU " " CD2" " " 6 0 1 C2 
    1099 48 10.5101 12.3212 32.5479 73 " " " " A 21 0 0 "LEU " " H  " " " 1 0 1 C2 
    1100 48 10.6126 15.4255 32.3857 73 " " " " A 21 0 0 "LEU " " HA " " " 1 0 1 C2 
    1101 48 9.92316 15.6763 34.4965 73 " " " " A 21 0 0 "LEU " " HB3" " " 1 0 1 C2 
    1102 48 10.0538 13.9469 34.9214 73 " " " " A 21 0 0 "LEU " " HB2" " " 1 0 1 C2 
    1103 48 7.98746 13.6086 33.4979 73 " " " " A 21 0 0 "LEU " " HG " " " 1 0 1 C2 
    1104 48 7.85301 14.0341 36.112 73 " " " " A 21 0 0 "LEU " HD11 " " 1 0 1 C2 
    1105 48 7.92983 15.7047 35.8161 73 " " " " A 21 0 0 "LEU " HD12 " " 1 0 1 C2 
    1106 48 6.5276 14.9809 35.2928 73 " " " " A 21 0 0 "LEU " HD13 " " 1 0 1 C2 
    1107 48 6.73194 15.7637 32.9596 73 " " " " A 21 0 0 "LEU " HD21 " " 1 0 1 C2 
    1108 48 8.06048 16.6645 33.4005 73 " " " " A 21 0 0 "LEU " HD22 " " 1 0 1 C2 
    1109 48 8.18655 15.586 31.9297 73 " " " " A 21 0 0 "LEU " HD23 " " 1 0 1 C2 
    1110 40 12.9357 15.3482 33.5164 74 " " " " A 43 0 0 "THR " " N  " " " 7 0 1 C2 
    1111 14 14.3012 15.2947 34.1048 74 " " " " A 2 0 0 "THR " " CA " " " 6 0 1 C2 
    1112 14 14.456 16.6441 34.8006 74 " " " " A 2 0 0 "THR " " C  " " " 6 0 1 C2 
    1113 23 14.073 17.6702 34.2437 74 " " " " A 70 0 0 "THR " " O  " " " 8 0 1 C2 
    1114 14 15.3426 14.9035 33.0379 74 " " " " A 2 0 0 "THR " " CB " " " 6 0 1 C2 
    1115 23 16.6427 14.6878 33.6343 74 " " " " A 70 0 0 "THR " " OG1" " " 8 0 1 C2 
    1116 14 15.6614 15.9886 32.0217 74 " " " " A 2 0 0 "THR " " CG2" " " 6 0 1 C2 
    1117 48 12.4441 16.2304 33.4983 74 " " " " A 21 0 0 "THR " " H  " " " 1 0 1 C2 
    1118 48 14.2632 14.4983 34.848 74 " " " " A 21 0 0 "THR " " HA " " " 1 0 1 C2 
    1119 48 14.9415 14.077 32.4512 74 " " " " A 21 0 0 "THR " " HB " " " 1 0 1 C2 
    1120 48 16.5466 14.055 34.3296 74 " " " " A 21 0 0 "THR " " HG1" " " 1 0 1 C2 
    1121 48 16.0802 16.8553 32.533 74 " " " " A 21 0 0 "THR " HG21 " " 1 0 1 C2 
    1122 48 16.2744 15.7273 31.1591 74 " " " " A 21 0 0 "THR " HG22 " " 1 0 1 C2 
    1123 48 14.7478 16.4281 31.6213 74 " " " " A 21 0 0 "THR " HG23 " " 1 0 1 C2 
    1124 40 14.9915 16.7045 36.0422 75 " " " " A 43 0 0 "PRO " " N  " " " 7 0 1 C2 
    1125 14 15.2143 17.9657 36.8398 75 " " " " A 2 0 0 "PRO " " CA " " " 6 0 1 C2 
    1126 14 16.529 18.5342 36.3847 75 " " " " A 2 0 0 "PRO " " C  " " " 6 0 1 C2 
    1127 23 17.4166 17.9083 35.724 75 " " " " A 70 0 0 "PRO " " O  " " " 8 0 1 C2 
    1128 14 15.3076 17.4722 38.3178 75 " " " " A 2 0 0 "PRO " " CB " " " 6 0 1 C2 
    1129 14 15.629 16.0442 38.2745 75 " " " " A 2 0 0 "PRO " " CG " " " 6 0 1 C2 
    1130 14 15.1253 15.53 36.9249 75 " " " " A 2 0 0 "PRO " " CD " " " 6 0 1 C2 
    1131 48 14.3395 18.5807 36.6285 75 " " " " A 21 0 0 "PRO " " HA " " " 1 0 1 C2 
    1132 48 14.3398 17.6151 38.7984 75 " " " " A 21 0 0 "PRO " " HB3" " " 1 0 1 C2 
    1133 48 16.0917 17.839 38.9802 75 " " " " A 21 0 0 "PRO " " HB2" " " 1 0 1 C2 
    1134 48 15.203 15.3835 39.0296 75 " " " " A 21 0 0 "PRO " " HG3" " " 1 0 1 C2 
    1135 48 16.712 15.9254 38.3089 75 " " " " A 21 0 0 "PRO " " HG2" " " 1 0 1 C2 
    1136 48 15.916 14.9661 36.4301 75 " " " " A 21 0 0 "PRO " " HD2" " " 1 0 1 C2 
    1137 48 14.2218 14.9232 36.9845 75 " " " " A 21 0 0 "PRO " " HD3" " " 1 0 1 C2 
    1138 40 16.764 19.786 36.8073 76 " " " " A 43 0 0 "PRO " " N  " " " 7 0 1 C2 
    1139 14 18.1653 20.3374 36.8267 76 " " " " A 2 0 0 "PRO " " CA " " " 6 0 1 C2 
    1140 14 19.2438 19.3848 37.4091 76 " " " " A 2 0 0 "PRO " " C  " " " 6 0 1 C2 
    1141 23 18.9537 18.5432 38.2574 76 " " " " A 70 0 0 "PRO " " O  " " " 8 0 1 C2 
    1142 14 18.1399 21.5784 37.6378 76 " " " " A 2 0 0 "PRO " " CB " " " 6 0 1 C2 
    1143 14 16.7209 21.9631 37.8513 76 " " " " A 2 0 0 "PRO " " CG " " " 6 0 1 C2 
    1144 14 15.8254 20.7461 37.4369 76 " " " " A 2 0 0 "PRO " " CD " " " 6 0 1 C2 
    1145 48 18.4746 20.4758 35.7907 76 " " " " A 21 0 0 "PRO " " HA " " " 1 0 1 C2 
    1146 48 18.8285 22.3792 37.3681 76 " " " " A 21 0 0 "PRO " " HB3" " " 1 0 1 C2 
    1147 48 18.5237 21.2746 38.6117 76 " " " " A 21 0 0 "PRO " " HB2" " " 1 0 1 C2 
    1148 48 16.4396 22.8067 37.2209 76 " " " " A 21 0 0 "PRO " " HG3" " " 1 0 1 C2 
    1149 48 16.5611 22.1915 38.9051 76 " " " " A 21 0 0 "PRO " " HG2" " " 1 0 1 C2 
    1150 48 15.4058 20.2953 38.3362 76 " " " " A 21 0 0 "PRO " " HD2" " " 1 0 1 C2 
    1151 48 15.022 20.9588 36.7316 76 " " " " A 21 0 0 "PRO " " HD3" " " 1 0 1 C2 
    1152 40 20.4725 19.4495 36.9556 77 " " " " A 43 0 0 "ASP " " N  " " " 7 0 1 C2 
    1153 14 21.4826 18.4024 37.1511 77 " " " " A 2 0 0 "ASP " " CA " " " 6 0 1 C2 
    1154 14 22.1616 18.655 38.5093 77 " " " " A 2 0 0 "ASP " " C  " " " 6 0 1 C2 
    1155 23 22.9194 17.7948 38.9554 77 " " " " A 70 0 0 "ASP " " O  " " " 8 0 1 C2 
    1156 14 22.4757 18.3657 35.9558 77 " " " " A 2 0 0 "ASP " " CB " " " 6 0 1 C2 
    1157 14 23.4241 19.5992 35.8788 77 " " " " A 2 0 0 "ASP " " CG " " " 6 0 1 C2 
    1158 23 23.0031 20.5962 35.2811 77 " " " " A 70 0 0 "ASP " " OD1" " " 8 0 1 C2 
    1159 23 24.5152 19.4212 36.4554 77 " " " " A 70 0 0 "ASP " " OD2" " " 8 0 1 C2 
    1160 48 20.5409 20.0508 36.147 77 " " " " A 21 0 0 "ASP " " H  " " " 1 0 1 C2 
    1161 48 20.9529 17.4506 37.1909 77 " " " " A 21 0 0 "ASP " " HA " " " 1 0 1 C2 
    1162 48 22.0174 18.087 35.0069 77 " " " " A 21 0 0 "ASP " " HB3" " " 1 0 1 C2 
    1163 48 23.1544 17.521 36.0734 77 " " " " A 21 0 0 "ASP " " HB2" " " 1 0 1 C2 
    1164 40 21.7239 19.6454 39.31 78 " " " " A 43 0 0 "ASP " " N  " " " 7 0 1 C2 
    1165 14 22.1479 19.9148 40.6415 78 " " " " A 2 0 0 "ASP " " CA " " " 6 0 1 C2 
    1166 14 21.3161 19.1713 41.7475 78 " " " " A 2 0 0 "ASP " " C  " " " 6 0 1 C2 
    1167 23 21.5118 19.3066 42.9354 78 " " " " A 70 0 0 "ASP " " O  " " " 8 0 1 C2 
    1168 14 22.0438 21.4825 40.9059 78 " " " " A 2 0 0 "ASP " " CB " " " 6 0 1 C2 
    1169 14 20.6824 22.0051 41.4455 78 " " " " A 2 0 0 "ASP " " CG " " " 6 0 1 C2 
    1170 23 20.4752 22.3132 42.6466 78 " " " " A 70 0 0 "ASP " " OD1" " " 8 0 1 C2 
    1171 23 19.8558 22.3334 40.5714 78 " " " " A 70 0 0 "ASP " " OD2" " " 8 0 1 C2 
    1172 48 21.0282 20.269 38.9263 78 " " " " A 21 0 0 "ASP " " H  " " " 1 0 1 C2 
    1173 48 23.1891 19.6014 40.7187 78 " " " " A 21 0 0 "ASP " " HA " " " 1 0 1 C2 
    1174 48 22.4125 22.0254 40.0357 78 " " " " A 21 0 0 "ASP " " HB3" " " 1 0 1 C2 
    1175 48 22.7024 21.7552 41.7306 78 " " " " A 21 0 0 "ASP " " HB2" " " 1 0 1 C2 
    1176 40 20.2751 18.514 41.3398 79 " " " " A 43 0 0 "LYS " " N  " " " 7 0 1 C2 
    1177 14 19.2138 17.9023 42.1679 79 " " " " A 2 0 0 "LYS " " CA " " " 6 0 1 C2 
    1178 14 18.682 16.5726 41.4472 79 " " " " A 2 0 0 "LYS " " C  " " " 6 0 1 C2 
    1179 23 19.1558 16.2556 40.3668 79 " " " " A 70 0 0 "LYS " " O  " " " 8 0 1 C2 
    1180 14 18.0789 18.8891 42.3849 79 " " " " A 2 0 0 "LYS " " CB " " " 6 0 1 C2 
    1181 14 17.5203 19.6146 41.065 79 " " " " A 2 0 0 "LYS " " CG " " " 6 0 1 C2 
    1182 14 16.1817 20.3782 41.3495 79 " " " " A 2 0 0 "LYS " " CD " " " 6 0 1 C2 
    1183 14 16.362 21.6799 42.0786 79 " " " " A 2 0 0 "LYS " " CE " " " 6 0 1 C2 
    1184 40 15.0653 22.0579 42.6672 79 " " " " A 43 0 0 "LYS " " NZ " " " 7 0 1 C2 
    1185 48 20.1501 18.416 40.3424 79 " " " " A 21 0 0 "LYS " " H  " " " 1 0 1 C2 
    1186 48 19.7194 17.4941 43.0431 79 " " " " A 21 0 0 "LYS " " HA " " " 1 0 1 C2 
    1187 48 18.2942 19.525 43.2436 79 " " " " A 21 0 0 "LYS " " HB3" " " 1 0 1 C2 
    1188 48 17.2192 18.3299 42.754 79 " " " " A 21 0 0 "LYS " " HB2" " " 1 0 1 C2 
    1189 48 17.526 18.8334 40.3048 79 " " " " A 21 0 0 "LYS " " HG3" " " 1 0 1 C2 
    1190 48 18.1844 20.3952 40.6937 79 " " " " A 21 0 0 "LYS " " HG2" " " 1 0 1 C2 
    1191 48 15.5624 19.6525 41.8767 79 " " " " A 21 0 0 "LYS " " HD3" " " 1 0 1 C2 
    1192 48 15.6881 20.5905 40.4011 79 " " " " A 21 0 0 "LYS " " HD2" " " 1 0 1 C2 
    1193 48 16.6816 22.4789 41.4097 79 " " " " A 21 0 0 "LYS " " HE3" " " 1 0 1 C2 
    1194 48 17.0712 21.6084 42.9033 79 " " " " A 21 0 0 "LYS " " HE2" " " 1 0 1 C2 
    1195 48 14.3048 22.1877 42.0153 79 " " " " A 21 0 0 "LYS " " HZ1" " " 1 0 1 C2 
    1196 48 14.8052 21.3875 43.3764 79 " " " " A 21 0 0 "LYS " " HZ2" " " 1 0 1 C2 
    1197 48 15.1644 22.9198 43.1843 79 " " " " A 21 0 0 "LYS " " HZ3" " " 1 0 1 C2 
    1198 40 17.883 15.8059 42.2142 80 " " " " A 43 0 0 "LYS " " N  " " " 7 0 1 C2 
    1199 14 17.2987 14.5439 41.7532 80 " " " " A 2 0 0 "LYS " " CA " " " 6 0 1 C2 
    1200 14 15.7942 14.8297 41.7359 80 " " " " A 2 0 0 "LYS " " C  " " " 6 0 1 C2 
    1201 23 15.3248 15.9157 42.1113 80 " " " " A 70 0 0 "LYS " " O  " " " 8 0 1 C2 
    1202 14 17.617 13.4706 42.8593 80 " " " " A 2 0 0 "LYS " " CB " " " 6 0 1 C2 
    1203 14 19.109 13.2671 43.088 80 " " " " A 2 0 0 "LYS " " CG " " " 6 0 1 C2 
    1204 14 19.7837 12.6228 41.9429 80 " " " " A 2 0 0 "LYS " " CD " " " 6 0 1 C2 
    1205 14 21.2057 12.1212 42.2486 80 " " " " A 2 0 0 "LYS " " CE " " " 6 0 1 C2 
    1206 40 22.101 13.2451 42.4756 80 " " " " A 43 0 0 "LYS " " NZ " " " 7 0 1 C2 
    1207 48 17.8138 16.1184 43.1721 80 " " " " A 21 0 0 "LYS " " H  " " " 1 0 1 C2 
    1208 48 17.7603 14.293 40.7981 80 " " " " A 21 0 0 "LYS " " HA " " " 1 0 1 C2 
    1209 48 17.1713 12.5627 42.4529 80 " " " " A 21 0 0 "LYS " " HB3" " " 1 0 1 C2 
    1210 48 17.0014 13.7584 43.7116 80 " " " " A 21 0 0 "LYS " " HB2" " " 1 0 1 C2 
    1211 48 19.2021 12.6183 43.9589 80 " " " " A 21 0 0 "LYS " " HG3" " " 1 0 1 C2 
    1212 48 19.533 14.239 43.3406 80 " " " " A 21 0 0 "LYS " " HG2" " " 1 0 1 C2 
    1213 48 19.8595 13.2676 41.0673 80 " " " " A 21 0 0 "LYS " " HD3" " " 1 0 1 C2 
    1214 48 19.2409 11.7197 41.6638 80 " " " " A 21 0 0 "LYS " " HD2" " " 1 0 1 C2 
    1215 48 21.6795 11.5355 41.4608 80 " " " " A 21 0 0 "LYS " " HE3" " " 1 0 1 C2 
    1216 48 21.2496 11.4828 43.131 80 " " " " A 21 0 0 "LYS " " HE2" " " 1 0 1 C2 
    1217 48 22.0427 13.9712 41.7759 80 " " " " A 21 0 0 "LYS " " HZ1" " " 1 0 1 C2 
    1218 48 21.8194 13.6242 43.3683 80 " " " " A 21 0 0 "LYS " " HZ2" " " 1 0 1 C2 
    1219 48 23.0275 12.8513 42.5577 80 " " " " A 21 0 0 "LYS " " HZ3" " " 1 0 1 C2 
    1220 40 14.9612 13.8954 41.2766 81 " " " " A 43 0 0 "VAL " " N  " " " 7 0 1 C2 
    1221 14 13.489 13.9249 41.2371 81 " " " " A 2 0 0 "VAL " " CA " " " 6 0 1 C2 
    1222 14 12.8315 14.0151 42.6006 81 " " " " A 2 0 0 "VAL " " C  " " " 6 0 1 C2 
    1223 23 11.6403 14.219 42.6068 81 " " " " A 70 0 0 "VAL " " O  " " " 8 0 1 C2 
    1224 14 12.9558 12.7355 40.3512 81 " " " " A 2 0 0 "VAL " " CB " " " 6 0 1 C2 
    1225 14 13.5669 12.759 38.9297 81 " " " " A 2 0 0 "VAL " " CG1" " " 6 0 1 C2 
    1226 14 13.2544 11.3116 41.0036 81 " " " " A 2 0 0 "VAL " " CG2" " " 6 0 1 C2 
    1227 48 15.4277 13.0704 40.9275 81 " " " " A 21 0 0 "VAL " " H  " " " 1 0 1 C2 
    1228 48 13.3027 14.8654 40.7188 81 " " " " A 21 0 0 "VAL " " HA " " " 1 0 1 C2 
    1229 48 11.8788 12.8628 40.2421 81 " " " " A 21 0 0 "VAL " " HB " " " 1 0 1 C2 
    1230 48 14.652 12.8438 38.988 81 " " " " A 21 0 0 "VAL " HG11 " " 1 0 1 C2 
    1231 48 13.3316 11.9565 38.2305 81 " " " " A 21 0 0 "VAL " HG12 " " 1 0 1 C2 
    1232 48 13.2488 13.6884 38.4575 81 " " " " A 21 0 0 "VAL " HG13 " " 1 0 1 C2 
    1233 48 13.2559 10.5574 40.2167 81 " " " " A 21 0 0 "VAL " HG21 " " 1 0 1 C2 
    1234 48 14.2691 11.4072 41.3898 81 " " " " A 21 0 0 "VAL " HG22 " " 1 0 1 C2 
    1235 48 12.4737 10.9605 41.6783 81 " " " " A 21 0 0 "VAL " HG23 " " 1 0 1 C2 
    1236 40 13.5048 13.821 43.6859 82 " " " " A 43 0 0 "THR " " N  " " " 7 0 1 C2 
    1237 14 12.9059 13.6795 45.0347 82 " " " " A 2 0 0 "THR " " CA " " " 6 0 1 C2 
    1238 14 12.8627 15.019 45.8296 82 " " " " A 2 0 0 "THR " " C  " " " 6 0 1 C2 
    1239 23 12.2861 15.1217 46.9068 82 " " " " A 70 0 0 "THR " " O  " " " 8 0 1 C2 
    1240 14 13.7915 12.5433 45.7296 82 " " " " A 2 0 0 "THR " " CB " " " 6 0 1 C2 
    1241 23 15.1232 12.6902 45.3348 82 " " " " A 70 0 0 "THR " " OG1" " " 8 0 1 C2 
    1242 14 13.3163 11.1919 45.2772 82 " " " " A 2 0 0 "THR " " CG2" " " 6 0 1 C2 
    1243 48 14.5055 13.6928 43.6381 82 " " " " A 21 0 0 "THR " " H  " " " 1 0 1 C2 
    1244 48 11.9112 13.2366 44.9839 82 " " " " A 21 0 0 "THR " " HA " " " 1 0 1 C2 
    1245 48 13.8214 12.5514 46.8192 82 " " " " A 21 0 0 "THR " " HB " " " 1 0 1 C2 
    1246 48 15.6186 12.5684 46.1303 82 " " " " A 21 0 0 "THR " " HG1" " " 1 0 1 C2 
    1247 48 14.0651 10.4315 45.4989 82 " " " " A 21 0 0 "THR " HG21 " " 1 0 1 C2 
    1248 48 12.4584 10.7775 45.8067 82 " " " " A 21 0 0 "THR " HG22 " " 1 0 1 C2 
    1249 48 13.1672 11.1339 44.199 82 " " " " A 21 0 0 "THR " HG23 " " 1 0 1 C2 
    1250 40 13.2316 16.112 45.1733 83 " " " " A 43 0 0 "ASP " " N  " " " 7 0 1 C2 
    1251 14 13.3148 17.4252 45.7034 83 " " " " A 2 0 0 "ASP " " CA " " " 6 0 1 C2 
    1252 14 11.9935 18.1652 45.732 83 " " " " A 2 0 0 "ASP " " C  " " " 6 0 1 C2 
    1253 23 11.3684 18.2931 44.7084 83 " " " " A 70 0 0 "ASP " " O  " " " 8 0 1 C2 
    1254 14 14.3551 18.2679 44.9146 83 " " " " A 2 0 0 "ASP " " CB " " " 6 0 1 C2 
    1255 14 14.3408 19.8232 45.2009 83 " " " " A 2 0 0 "ASP " " CG " " " 6 0 1 C2 
    1256 23 13.7824 20.5417 44.3957 83 " " " " A 70 0 0 "ASP " " OD1" " " 8 0 1 C2 
    1257 23 14.9216 20.2894 46.2071 83 " " " " A 70 0 0 "ASP " " OD2" " " 8 0 1 C2 
    1258 48 13.5638 15.9431 44.2346 83 " " " " A 21 0 0 "ASP " " H  " " " 1 0 1 C2 
    1259 48 13.5876 17.2643 46.7463 83 " " " " A 21 0 0 "ASP " " HA " " " 1 0 1 C2 
    1260 48 14.1261 18.0507 43.8713 83 " " " " A 21 0 0 "ASP " " HB3" " " 1 0 1 C2 
    1261 48 15.3509 17.8256 44.9427 83 " " " " A 21 0 0 "ASP " " HB2" " " 1 0 1 C2 
    1262 40 11.6826 18.7114 46.9187 84 " " " " A 43 0 0 "LYS " " N  " " " 7 0 1 C2 
    1263 14 10.3312 19.1635 47.1589 84 " " " " A 2 0 0 "LYS " " CA " " " 6 0 1 C2 
    1264 14 10.0099 20.5466 46.4617 84 " " " " A 2 0 0 "LYS " " C  " " " 6 0 1 C2 
    1265 23 8.87997 20.879 46.2777 84 " " " " A 70 0 0 "LYS " " O  " " " 8 0 1 C2 
    1266 14 10.3153 19.3976 48.6513 84 " " " " A 2 0 0 "LYS " " CB " " " 6 0 1 C2 
    1267 14 10.6736 18.3171 49.5687 84 " " " " A 2 0 0 "LYS " " CG " " " 6 0 1 C2 
    1268 14 10.3566 18.7428 50.9798 84 " " " " A 2 0 0 "LYS " " CD " " " 6 0 1 C2 
    1269 14 10.9477 17.8303 51.979 84 " " " " A 2 0 0 "LYS " " CE " " " 6 0 1 C2 
    1270 40 10.4462 16.4357 52.0381 84 " " " " A 43 0 0 "LYS " " NZ " " " 7 0 1 C2 
    1271 48 12.3418 18.6405 47.6806 84 " " " " A 21 0 0 "LYS " " H  " " " 1 0 1 C2 
    1272 48 9.56546 18.4803 46.7914 84 " " " " A 21 0 0 "LYS " " HA " " " 1 0 1 C2 
    1273 48 9.28577 19.6935 48.8527 84 " " " " A 21 0 0 "LYS " " HB3" " " 1 0 1 C2 
    1274 48 10.9446 20.2281 48.9713 84 " " " " A 21 0 0 "LYS " " HB2" " " 1 0 1 C2 
    1275 48 11.7154 18.0748 49.359 84 " " " " A 21 0 0 "LYS " " HG3" " " 1 0 1 C2 
    1276 48 10.1602 17.4056 49.2625 84 " " " " A 21 0 0 "LYS " " HG2" " " 1 0 1 C2 
    1277 48 9.28467 18.8268 51.1587 84 " " " " A 21 0 0 "LYS " " HD3" " " 1 0 1 C2 
    1278 48 10.8982 19.6637 51.196 84 " " " " A 21 0 0 "LYS " " HD2" " " 1 0 1 C2 
    1279 48 10.9238 18.3655 52.9283 84 " " " " A 21 0 0 "LYS " " HE3" " " 1 0 1 C2 
    1280 48 12.003 17.8783 51.7107 84 " " " " A 21 0 0 "LYS " " HE2" " " 1 0 1 C2 
    1281 48 11.1083 15.7668 51.6717 84 " " " " A 21 0 0 "LYS " " HZ1" " " 1 0 1 C2 
    1282 48 10.2193 16.1134 52.968 84 " " " " A 21 0 0 "LYS " " HZ2" " " 1 0 1 C2 
    1283 48 9.60137 16.3981 51.4859 84 " " " " A 21 0 0 "LYS " " HZ3" " " 1 0 1 C2 
    1284 40 11.0018 21.3972 46.1749 85 " " " " A 43 0 0 "ALA " " N  " " " 7 0 1 C2 
    1285 14 10.83 22.644 45.469 85 " " " " A 2 0 0 "ALA " " CA " " " 6 0 1 C2 
    1286 14 10.5024 22.4581 43.9458 85 " " " " A 2 0 0 "ALA " " C  " " " 6 0 1 C2 
    1287 23 9.59933 23.1004 43.4151 85 " " " " A 70 0 0 "ALA " " O  " " " 8 0 1 C2 
    1288 14 12.0467 23.5883 45.6293 85 " " " " A 2 0 0 "ALA " " CB " " " 6 0 1 C2 
    1289 48 11.9359 21.1174 46.4382 85 " " " " A 21 0 0 "ALA " " H  " " " 1 0 1 C2 
    1290 48 10.052 23.1336 46.0547 85 " " " " A 21 0 0 "ALA " " HA " " " 1 0 1 C2 
    1291 48 12.0742 23.8145 46.6952 85 " " " " A 21 0 0 "ALA " " HB1" " " 1 0 1 C2 
    1292 48 13.0473 23.2364 45.3784 85 " " " " A 21 0 0 "ALA " " HB2" " " 1 0 1 C2 
    1293 48 11.8779 24.4932 45.0455 85 " " " " A 21 0 0 "ALA " " HB3" " " 1 0 1 C2 
    1294 40 11.1275 21.5263 43.2984 86 " " " " A 43 0 0 "TRP " " N  " " " 7 0 1 C2 
    1295 14 10.8983 21.004 41.9216 86 " " " " A 2 0 0 "TRP " " CA " " " 6 0 1 C2 
    1296 14 9.48196 20.3403 41.8047 86 " " " " A 2 0 0 "TRP " " C  " " " 6 0 1 C2 
    1297 23 8.70887 20.7899 40.9008 86 " " " " A 70 0 0 "TRP " " O  " " " 8 0 1 C2 
    1298 14 12.0173 20.0166 41.5395 86 " " " " A 2 0 0 "TRP " " CB " " " 6 0 1 C2 
    1299 14 12.0044 19.4429 40.1508 86 " " " " A 2 0 0 "TRP " " CG " " " 6 0 1 C2 
    1300 14 12.424 20.0509 39.0237 86 " " " " A 2 0 0 "TRP " " CD1" " " 6 0 1 C2 
    1301 14 11.6402 18.096 39.6865 86 " " " " A 2 0 0 "TRP " " CD2" " " 6 0 1 C2 
    1302 40 12.0527 19.3407 37.8907 86 " " " " A 43 0 0 "TRP " " NE1" " " 7 0 1 C2 
    1303 14 11.6086 18.102 38.2489 86 " " " " A 2 0 0 "TRP " " CE2" " " 6 0 1 C2 
    1304 14 11.153 16.8661 40.2999 86 " " " " A 2 0 0 "TRP " " CE3" " " 6 0 1 C2 
    1305 14 11.182 16.9693 37.5087 86 " " " " A 2 0 0 "TRP " " CZ2" " " 6 0 1 C2 
    1306 14 10.8508 15.7521 39.5158 86 " " " " A 2 0 0 "TRP " " CZ3" " " 6 0 1 C2 
    1307 14 10.8355 15.8061 38.1062 86 " " " " A 2 0 0 "TRP " " CH2" " " 6 0 1 C2 
    1308 48 11.7095 20.881 43.8131 86 " " " " A 21 0 0 "TRP " " H  " " " 1 0 1 C2 
    1309 48 10.8968 21.8452 41.2284 86 " " " " A 21 0 0 "TRP " " HA " " " 1 0 1 C2 
    1310 48 12.1537 19.1976 42.2457 86 " " " " A 21 0 0 "TRP " " HB3" " " 1 0 1 C2 
    1311 48 12.9496 20.5741 41.6303 86 " " " " A 21 0 0 "TRP " " HB2" " " 1 0 1 C2 
    1312 48 12.8062 21.0582 39.0985 86 " " " " A 21 0 0 "TRP " " HD1" " " 1 0 1 C2 
    1313 48 12.3779 19.6029 36.9712 86 " " " " A 21 0 0 "TRP " " HE1" " " 1 0 1 C2 
    1314 48 10.9944 16.8113 41.3667 86 " " " " A 21 0 0 "TRP " " HE3" " " 1 0 1 C2 
    1315 48 11.0886 17.1487 36.4478 86 " " " " A 21 0 0 "TRP " " HZ2" " " 1 0 1 C2 
    1316 48 10.468 14.8903 40.0422 86 " " " " A 21 0 0 "TRP " " HZ3" " " 1 0 1 C2 
    1317 48 10.5088 14.9595 37.5207 86 " " " " A 21 0 0 "TRP " " HH2" " " 1 0 1 C2 
    1318 40 9.19828 19.3673 42.627 87 " " " " A 43 0 0 "GLN " " N  " " " 7 0 1 C2 
    1319 14 7.88035 18.6701 42.9029 87 " " " " A 2 0 0 "GLN " " CA " " " 6 0 1 C2 
    1320 14 6.763 19.612 43.3869 87 " " " " A 2 0 0 "GLN " " C  " " " 6 0 1 C2 
    1321 23 5.6147 19.1469 43.6457 87 " " " " A 70 0 0 "GLN " " O  " " " 8 0 1 C2 
    1322 14 8.23932 17.6853 44.0795 87 " " " " A 2 0 0 "GLN " " CB " " " 6 0 1 C2 
    1323 14 9.01938 16.4397 43.6191 87 " " " " A 2 0 0 "GLN " " CG " " " 6 0 1 C2 
    1324 14 8.28003 15.3098 42.9222 87 " " " " A 2 0 0 "GLN " " CD " " " 6 0 1 C2 
    1325 23 7.03451 15.2533 42.8357 87 " " " " A 70 0 0 "GLN " " OE1" " " 8 0 1 C2 
    1326 40 9.00217 14.4301 42.2832 87 " " " " A 43 0 0 "GLN " " NE2" " " 7 0 1 C2 
    1327 48 9.89908 19.017 43.2644 87 " " " " A 21 0 0 "GLN " " H  " " " 1 0 1 C2 
    1328 48 7.51759 18.1947 41.9915 87 " " " " A 21 0 0 "GLN " " HA " " " 1 0 1 C2 
    1329 48 7.33773 17.4289 44.6358 87 " " " " A 21 0 0 "GLN " " HB3" " " 1 0 1 C2 
    1330 48 8.83415 18.225 44.8163 87 " " " " A 21 0 0 "GLN " " HB2" " " 1 0 1 C2 
    1331 48 9.27815 15.9213 44.5423 87 " " " " A 21 0 0 "GLN " " HG3" " " 1 0 1 C2 
    1332 48 9.9979 16.6552 43.19 87 " " " " A 21 0 0 "GLN " " HG2" " " 1 0 1 C2 
    1333 48 8.5801 13.7405 41.6779 87 " " " " A 21 0 0 "GLN " HE22 " " 1 0 1 C2 
    1334 48 9.99804 14.4078 42.4501 87 " " " " A 21 0 0 "GLN " HE21 " " 1 0 1 C2 
    1335 40 7.05352 20.8757 43.6261 88 " " " " A 43 0 0 "LYS " " N  " " " 7 0 1 C2 
    1336 14 6.07831 22.0142 43.7494 88 " " " " A 2 0 0 "LYS " " CA " " " 6 0 1 C2 
    1337 14 6.22201 23.0282 42.5603 88 " " " " A 2 0 0 "LYS " " C  " " " 6 0 1 C2 
    1338 23 6.04759 24.2248 42.7492 88 " " " " A 70 0 0 "LYS " " O  " " " 8 0 1 C2 
    1339 14 6.16183 22.718 45.117 88 " " " " A 2 0 0 "LYS " " CB " " " 6 0 1 C2 
    1340 14 4.99725 23.6934 45.455 88 " " " " A 2 0 0 "LYS " " CG " " " 6 0 1 C2 
    1341 14 3.6053 23.0631 45.1275 88 " " " " A 2 0 0 "LYS " " CD " " " 6 0 1 C2 
    1342 14 2.4716 23.9566 45.7586 88 " " " " A 2 0 0 "LYS " " CE " " " 6 0 1 C2 
    1343 40 1.07528 23.4809 45.6019 88 " " " " A 43 0 0 "LYS " " NZ " " " 7 0 1 C2 
    1344 48 7.9798 21.2148 43.4089 88 " " " " A 21 0 0 "LYS " " H  " " " 1 0 1 C2 
    1345 48 5.06617 21.6532 43.5666 88 " " " " A 21 0 0 "LYS " " HA " " " 1 0 1 C2 
    1346 48 7.126 23.1798 45.3296 88 " " " " A 21 0 0 "LYS " " HB3" " " 1 0 1 C2 
    1347 48 6.16619 21.839 45.7616 88 " " " " A 21 0 0 "LYS " " HB2" " " 1 0 1 C2 
    1348 48 5.24598 24.714 45.164 88 " " " " A 21 0 0 "LYS " " HG3" " " 1 0 1 C2 
    1349 48 5.05359 23.8513 46.5321 88 " " " " A 21 0 0 "LYS " " HG2" " " 1 0 1 C2 
    1350 48 3.51586 22.1321 45.6872 88 " " " " A 21 0 0 "LYS " " HD3" " " 1 0 1 C2 
    1351 48 3.43928 22.9666 44.0546 88 " " " " A 21 0 0 "LYS " " HD2" " " 1 0 1 C2 
    1352 48 2.79176 24.8631 45.2448 88 " " " " A 21 0 0 "LYS " " HE3" " " 1 0 1 C2 
    1353 48 2.56657 24.1274 46.8309 88 " " " " A 21 0 0 "LYS " " HE2" " " 1 0 1 C2 
    1354 48 0.915056 23.4134 44.607 88 " " " " A 21 0 0 "LYS " " HZ1" " " 1 0 1 C2 
    1355 48 0.946445 22.6388 46.1445 88 " " " " A 21 0 0 "LYS " " HZ2" " " 1 0 1 C2 
    1356 48 0.432176 24.1568 45.9888 88 " " " " A 21 0 0 "LYS " " HZ3" " " 1 0 1 C2 
    1357 40 6.45659 22.4945 41.351 89 " " " " A 43 0 0 "LYS " " N  " " " 7 0 1 C2 
    1358 14 6.49094 23.1848 40.0686 89 " " " " A 2 0 0 "LYS " " CA " " " 6 0 1 C2 
    1359 14 6.15309 22.3498 38.8977 89 " " " " A 2 0 0 "LYS " " C  " " " 6 0 1 C2 
    1360 23 5.14739 22.6005 38.2633 89 " " " " A 70 0 0 "LYS " " O  " " " 8 0 1 C2 
    1361 14 7.74987 23.9853 39.8886 89 " " " " A 2 0 0 "LYS " " CB " " " 6 0 1 C2 
    1362 14 7.98066 24.6528 38.555 89 " " " " A 2 0 0 "LYS " " CG " " " 6 0 1 C2 
    1363 14 6.87599 25.7208 38.255 89 " " " " A 2 0 0 "LYS " " CD " " " 6 0 1 C2 
    1364 14 7.27952 26.6335 37.0733 89 " " " " A 2 0 0 "LYS " " CE " " " 6 0 1 C2 
    1365 40 6.29093 27.71 36.8656 89 " " " " A 43 0 0 "LYS " " NZ " " " 7 0 1 C2 
    1366 48 6.73104 21.5312 41.2213 89 " " " " A 21 0 0 "LYS " " H  " " " 1 0 1 C2 
    1367 48 5.74147 23.9573 40.2409 89 " " " " A 21 0 0 "LYS " " HA " " " 1 0 1 C2 
    1368 48 8.63966 23.4188 40.1634 89 " " " " A 21 0 0 "LYS " " HB3" " " 1 0 1 C2 
    1369 48 7.88293 24.8309 40.5634 89 " " " " A 21 0 0 "LYS " " HB2" " " 1 0 1 C2 
    1370 48 8.2741 23.9569 37.769 89 " " " " A 21 0 0 "LYS " " HG3" " " 1 0 1 C2 
    1371 48 8.93124 25.1834 38.6092 89 " " " " A 21 0 0 "LYS " " HG2" " " 1 0 1 C2 
    1372 48 6.86074 26.3661 39.1333 89 " " " " A 21 0 0 "LYS " " HD3" " " 1 0 1 C2 
    1373 48 5.86259 25.343 38.1193 89 " " " " A 21 0 0 "LYS " " HD2" " " 1 0 1 C2 
    1374 48 7.20371 25.9847 36.2007 89 " " " " A 21 0 0 "LYS " " HE3" " " 1 0 1 C2 
    1375 48 8.28699 27.0369 37.1754 89 " " " " A 21 0 0 "LYS " " HE2" " " 1 0 1 C2 
    1376 48 6.63534 28.3533 36.1673 89 " " " " A 21 0 0 "LYS " " HZ1" " " 1 0 1 C2 
    1377 48 5.34661 27.4138 36.6641 89 " " " " A 21 0 0 "LYS " " HZ2" " " 1 0 1 C2 
    1378 48 6.26797 28.275 37.7025 89 " " " " A 21 0 0 "LYS " " HZ3" " " 1 0 1 C2 
    1379 40 6.89782 21.2984 38.698 90 " " " " A 43 0 0 "VAL " " N  " " " 7 0 1 C2 
    1380 14 6.78399 20.4082 37.5855 90 " " " " A 2 0 0 "VAL " " CA " " " 6 0 1 C2 
    1381 14 5.35468 19.7571 37.5791 90 " " " " A 2 0 0 "VAL " " C  " " " 6 0 1 C2 
    1382 23 4.87263 19.2889 36.578 90 " " " " A 70 0 0 "VAL " " O  " " " 8 0 1 C2 
    1383 14 7.92819 19.3993 37.6846 90 " " " " A 2 0 0 "VAL " " CB " " " 6 0 1 C2 
    1384 14 7.75183 18.4735 38.8865 90 " " " " A 2 0 0 "VAL " " CG1" " " 6 0 1 C2 
    1385 14 8.12627 18.5921 36.3415 90 " " " " A 2 0 0 "VAL " " CG2" " " 6 0 1 C2 
    1386 48 7.72139 21.2113 39.2762 90 " " " " A 21 0 0 "VAL " " H  " " " 1 0 1 C2 
    1387 48 6.91322 20.9891 36.6723 90 " " " " A 21 0 0 "VAL " " HA " " " 1 0 1 C2 
    1388 48 8.8718 19.9447 37.7012 90 " " " " A 21 0 0 "VAL " " HB " " " 1 0 1 C2 
    1389 48 7.57643 18.9124 39.8687 90 " " " " A 21 0 0 "VAL " HG11 " " 1 0 1 C2 
    1390 48 7.01543 17.7105 38.6343 90 " " " " A 21 0 0 "VAL " HG12 " " 1 0 1 C2 
    1391 48 8.66308 17.9129 39.0951 90 " " " " A 21 0 0 "VAL " HG13 " " 1 0 1 C2 
    1392 48 8.32379 19.2649 35.507 90 " " " " A 21 0 0 "VAL " HG21 " " 1 0 1 C2 
    1393 48 8.92225 17.8507 36.411 90 " " " " A 21 0 0 "VAL " HG22 " " 1 0 1 C2 
    1394 48 7.21153 18.0334 36.1436 90 " " " " A 21 0 0 "VAL " HG23 " " 1 0 1 C2 
    1395 40 4.67969 19.6015 38.7714 91 " " " " A 43 0 0 "THR " " N  " " " 7 0 1 C2 
    1396 14 3.34258 19.0729 38.9347 91 " " " " A 2 0 0 "THR " " CA " " " 6 0 1 C2 
    1397 14 2.25816 20.1756 38.7305 91 " " " " A 2 0 0 "THR " " C  " " " 6 0 1 C2 
    1398 23 1.22786 19.879 38.1371 91 " " " " A 70 0 0 "THR " " O  " " " 8 0 1 C2 
    1399 14 3.39064 18.5801 40.3828 91 " " " " A 2 0 0 "THR " " CB " " " 6 0 1 C2 
    1400 23 3.90807 19.6001 41.215 91 " " " " A 70 0 0 "THR " " OG1" " " 8 0 1 C2 
    1401 14 4.0427 17.2308 40.6024 91 " " " " A 2 0 0 "THR " " CG2" " " 6 0 1 C2 
    1402 48 5.06003 19.8193 39.6814 91 " " " " A 21 0 0 "THR " " H  " " " 1 0 1 C2 
    1403 48 3.10788 18.2492 38.2604 91 " " " " A 21 0 0 "THR " " HA " " " 1 0 1 C2 
    1404 48 2.37421 18.5292 40.7731 91 " " " " A 21 0 0 "THR " " HB " " " 1 0 1 C2 
    1405 48 3.24252 19.8899 41.8201 91 " " " " A 21 0 0 "THR " " HG1" " " 1 0 1 C2 
    1406 48 5.12066 17.334 40.4781 91 " " " " A 21 0 0 "THR " HG21 " " 1 0 1 C2 
    1407 48 3.96022 16.9446 41.651 91 " " " " A 21 0 0 "THR " HG22 " " 1 0 1 C2 
    1408 48 3.87223 16.4537 39.8573 91 " " " " A 21 0 0 "THR " HG23 " " 1 0 1 C2 
    1409 40 2.54165 21.4077 39.0778 92 " " " " A 43 0 0 "GLU " " N  " " " 7 0 1 C2 
    1410 14 1.74221 22.5778 38.8345 92 " " " " A 2 0 0 "GLU " " CA " " " 6 0 1 C2 
    1411 14 1.61286 22.8867 37.321 92 " " " " A 2 0 0 "GLU " " C  " " " 6 0 1 C2 
    1412 23 0.704346 23.5031 36.8342 92 " " " " A 70 0 0 "GLU " " O  " " " 8 0 1 C2 
    1413 14 2.45443 23.7157 39.6596 92 " " " " A 2 0 0 "GLU " " CB " " " 6 0 1 C2 
    1414 14 2.43009 23.6137 41.1711 92 " " " " A 2 0 0 "GLU " " CG " " " 6 0 1 C2 
    1415 14 0.963987 23.6219 41.871 92 " " " " A 2 0 0 "GLU " " CD " " " 6 0 1 C2 
    1416 23 0.872056 23.0842 42.9815 92 " " " " A 70 0 0 "GLU " " OE1" " " 8 0 1 C2 
    1417 23 0.0462401 24.2511 41.3078 92 " " " " A 70 0 0 "GLU " " OE2" " " 8 0 1 C2 
    1418 48 3.3691 21.5495 39.6393 92 " " " " A 21 0 0 "GLU " " H  " " " 1 0 1 C2 
    1419 48 0.718417 22.4619 39.1902 92 " " " " A 21 0 0 "GLU " " HA " " " 1 0 1 C2 
    1420 48 1.95586 24.6745 39.517 92 " " " " A 21 0 0 "GLU " " HB3" " " 1 0 1 C2 
    1421 48 3.32818 24.1336 39.1596 92 " " " " A 21 0 0 "GLU " " HB2" " " 1 0 1 C2 
    1422 48 2.9747 24.4506 41.6082 92 " " " " A 21 0 0 "GLU " " HG3" " " 1 0 1 C2 
    1423 48 3.06492 22.7991 41.5197 92 " " " " A 21 0 0 "GLU " " HG2" " " 1 0 1 C2 
    1424 40 2.6353 22.5162 36.5128 93 " " " " A 43 0 0 "GLU " " N  " " " 7 0 1 C2 
    1425 14 2.71832 22.746 35.0605 93 " " " " A 2 0 0 "GLU " " CA " " " 6 0 1 C2 
    1426 14 2.16354 21.539 34.2993 93 " " " " A 2 0 0 "GLU " " C  " " " 6 0 1 C2 
    1427 23 2.05463 21.6417 33.0856 93 " " " " A 70 0 0 "GLU " " O  " " " 8 0 1 C2 
    1428 14 4.13082 23.0281 34.5434 93 " " " " A 2 0 0 "GLU " " CB " " " 6 0 1 C2 
    1429 14 4.96466 24.1888 35.1557 93 " " " " A 2 0 0 "GLU " " CG " " " 6 0 1 C2 
    1430 14 4.41602 25.5901 34.8112 93 " " " " A 2 0 0 "GLU " " CD " " " 6 0 1 C2 
    1431 23 4.34136 26.3514 35.7538 93 " " " " A 70 0 0 "GLU " " OE1" " " 8 0 1 C2 
    1432 23 3.87738 25.8253 33.6894 93 " " " " A 70 0 0 "GLU " " OE2" " " 8 0 1 C2 
    1433 48 3.5105 22.3337 36.9827 93 " " " " A 21 0 0 "GLU " " H  " " " 1 0 1 C2 
    1434 48 1.95856 23.4531 34.7274 93 " " " " A 21 0 0 "GLU " " HA " " " 1 0 1 C2 
    1435 48 4.09026 23.1905 33.4664 93 " " " " A 21 0 0 "GLU " " HB3" " " 1 0 1 C2 
    1436 48 4.69702 22.112 34.7114 93 " " " " A 21 0 0 "GLU " " HB2" " " 1 0 1 C2 
    1437 48 5.95376 24.2393 34.7005 93 " " " " A 21 0 0 "GLU " " HG3" " " 1 0 1 C2 
    1438 48 5.00624 23.9574 36.22 93 " " " " A 21 0 0 "GLU " " HG2" " " 1 0 1 C2 
    1439 40 1.74116 20.4903 35.0108 94 " " " " A 43 0 0 "LEU " " N  " " " 7 0 1 C2 
    1440 14 0.954368 19.3922 34.4665 94 " " " " A 2 0 0 "LEU " " CA " " " 6 0 1 C2 
    1441 14 -0.542139 19.6696 34.7083 94 " " " " A 2 0 0 "LEU " " C  " " " 6 0 1 C2 
    1442 23 -1.29887 19.1884 33.8798 94 " " " " A 70 0 0 "LEU " " O  " " " 8 0 1 C2 
    1443 14 1.30571 18.0205 35.0781 94 " " " " A 2 0 0 "LEU " " CB " " " 6 0 1 C2 
    1444 14 2.56706 17.4565 34.5757 94 " " " " A 2 0 0 "LEU " " CG " " " 6 0 1 C2 
    1445 14 3.14669 16.4037 35.5631 94 " " " " A 2 0 0 "LEU " " CD1" " " 6 0 1 C2 
    1446 14 2.59756 16.9465 33.1267 94 " " " " A 2 0 0 "LEU " " CD2" " " 6 0 1 C2 
    1447 48 1.91217 20.5071 36.0061 94 " " " " A 21 0 0 "LEU " " H  " " " 1 0 1 C2 
    1448 48 1.04237 19.4363 33.3809 94 " " " " A 21 0 0 "LEU " " HA " " " 1 0 1 C2 
    1449 48 0.507533 17.3085 34.8678 94 " " " " A 21 0 0 "LEU " " HB3" " " 1 0 1 C2 
    1450 48 1.29927 18.1537 36.1599 94 " " " " A 21 0 0 "LEU " " HB2" " " 1 0 1 C2 
    1451 48 3.29547 18.2652 34.5168 94 " " " " A 21 0 0 "LEU " " HG " " " 1 0 1 C2 
    1452 48 2.71489 15.409 35.4523 94 " " " " A 21 0 0 "LEU " HD11 " " 1 0 1 C2 
    1453 48 4.21117 16.1742 35.5148 94 " " " " A 21 0 0 "LEU " HD12 " " 1 0 1 C2 
    1454 48 3.16047 16.7904 36.5821 94 " " " " A 21 0 0 "LEU " HD13 " " 1 0 1 C2 
    1455 48 1.84202 16.1665 33.0323 94 " " " " A 21 0 0 "LEU " HD21 " " 1 0 1 C2 
    1456 48 2.3085 17.7689 32.4724 94 " " " " A 21 0 0 "LEU " HD22 " " 1 0 1 C2 
    1457 48 3.5701 16.6193 32.759 94 " " " " A 21 0 0 "LEU " HD23 " " 1 0 1 C2 
    1458 40 -0.979107 20.4314 35.73 95 " " " " A 43 0 0 "ASP " " N  " " " 7 0 1 C2 
    1459 14 -2.39808 20.8547 35.8726 95 " " " " A 2 0 0 "ASP " " CA " " " 6 0 1 C2 
    1460 14 -3.04125 21.5028 34.6595 95 " " " " A 2 0 0 "ASP " " C  " " " 6 0 1 C2 
    1461 23 -4.1879 21.2363 34.2644 95 " " " " A 70 0 0 "ASP " " O  " " " 8 0 1 C2 
    1462 14 -2.38388 21.7908 37.1334 95 " " " " A 2 0 0 "ASP " " CB " " " 6 0 1 C2 
    1463 14 -3.64136 22.5271 37.5174 95 " " " " A 2 0 0 "ASP " " CG " " " 6 0 1 C2 
    1464 23 -4.55245 21.8723 37.9604 95 " " " " A 70 0 0 "ASP " " OD1" " " 8 0 1 C2 
    1465 23 -3.68945 23.7698 37.5047 95 " " " " A 70 0 0 "ASP " " OD2" " " 8 0 1 C2 
    1466 48 -0.206942 20.6802 36.3316 95 " " " " A 21 0 0 "ASP " " H  " " " 1 0 1 C2 
    1467 48 -2.82807 19.9704 36.3429 95 " " " " A 21 0 0 "ASP " " HA " " " 1 0 1 C2 
    1468 48 -1.69206 22.5929 36.8764 95 " " " " A 21 0 0 "ASP " " HB3" " " 1 0 1 C2 
    1469 48 -1.90362 21.2756 37.9653 95 " " " " A 21 0 0 "ASP " " HB2" " " 1 0 1 C2 
    1470 40 -2.26402 22.4031 34.0903 96 " " " " A 43 0 0 "GLN " " N  " " " 7 0 1 C2 
    1471 14 -2.57981 23.2403 32.9878 96 " " " " A 2 0 0 "GLN " " CA " " " 6 0 1 C2 
    1472 14 -2.80869 22.5271 31.6524 96 " " " " A 2 0 0 "GLN " " C  " " " 6 0 1 C2 
    1473 23 -3.31481 23.0801 30.6926 96 " " " " A 70 0 0 "GLN " " O  " " " 8 0 1 C2 
    1474 14 -1.44749 24.2284 32.804 96 " " " " A 2 0 0 "GLN " " CB " " " 6 0 1 C2 
    1475 14 -1.28427 25.274 34.068 96 " " " " A 2 0 0 "GLN " " CG " " " 6 0 1 C2 
    1476 14 -0.00658772 26.0352 34.0161 96 " " " " A 2 0 0 "GLN " " CD " " " 6 0 1 C2 
    1477 23 0.150215 26.959 34.7893 96 " " " " A 70 0 0 "GLN " " OE1" " " 8 0 1 C2 
    1478 40 0.969239 25.6566 33.217 96 " " " " A 43 0 0 "GLN " " NE2" " " 7 0 1 C2 
    1479 48 -1.28813 22.4863 34.3369 96 " " " " A 21 0 0 "GLN " " H  " " " 1 0 1 C2 
    1480 48 -3.50872 23.7528 33.2379 96 " " " " A 21 0 0 "GLN " " HA " " " 1 0 1 C2 
    1481 48 -1.71218 24.8673 31.9615 96 " " " " A 21 0 0 "GLN " " HB3" " " 1 0 1 C2 
    1482 48 -0.448033 23.823 32.6463 96 " " " " A 21 0 0 "GLN " " HB2" " " 1 0 1 C2 
    1483 48 -1.23537 24.7127 35.0011 96 " " " " A 21 0 0 "GLN " " HG3" " " 1 0 1 C2 
    1484 48 -2.18995 25.8802 34.0866 96 " " " " A 21 0 0 "GLN " " HG2" " " 1 0 1 C2 
    1485 48 1.83692 26.164 33.1179 96 " " " " A 21 0 0 "GLN " HE22 " " 1 0 1 C2 
    1486 48 0.864723 24.7931 32.7036 96 " " " " A 21 0 0 "GLN " HE21 " " 1 0 1 C2 
    1487 40 -2.44845 21.2343 31.5928 97 " " " " A 43 0 0 "VAL " " N  " " " 7 0 1 C2 
    1488 14 -2.66689 20.3412 30.4427 97 " " " " A 2 0 0 "VAL " " CA " " " 6 0 1 C2 
    1489 14 -4.13601 19.8734 30.5259 97 " " " " A 2 0 0 "VAL " " C  " " " 6 0 1 C2 
    1490 23 -4.66502 19.4051 29.4972 97 " " " " A 70 0 0 "VAL " " O  " " " 8 0 1 C2 
    1491 14 -1.65004 19.1215 30.7455 97 " " " " A 2 0 0 "VAL " " CB " " " 6 0 1 C2 
    1492 14 -1.66387 18.038 29.583 97 " " " " A 2 0 0 "VAL " " CG1" " " 6 0 1 C2 
    1493 14 -0.216067 19.6507 30.9054 97 " " " " A 2 0 0 "VAL " " CG2" " " 6 0 1 C2 
    1494 48 -2.05074 20.8398 32.4332 97 " " " " A 21 0 0 "VAL " " H  " " " 1 0 1 C2 
    1495 48 -2.41507 20.7254 29.4543 97 " " " " A 21 0 0 "VAL " " HA " " " 1 0 1 C2 
    1496 48 -2.0533 18.6339 31.6331 97 " " " " A 21 0 0 "VAL " " HB " " " 1 0 1 C2 
    1497 48 -1.20913 18.48 28.6965 97 " " " " A 21 0 0 "VAL " HG11 " " 1 0 1 C2 
    1498 48 -0.99597 17.212 29.8276 97 " " " " A 21 0 0 "VAL " HG12 " " 1 0 1 C2 
    1499 48 -2.64037 17.6281 29.325 97 " " " " A 21 0 0 "VAL " HG13 " " 1 0 1 C2 
    1500 48 0.558484 18.8931 31.0244 97 " " " " A 21 0 0 "VAL " HG21 " " 1 0 1 C2 
    1501 48 0.0692876 20.1787 29.9955 97 " " " " A 21 0 0 "VAL " HG22 " " 1 0 1 C2 
    1502 48 0.00989177 20.4 31.6641 97 " " " " A 21 0 0 "VAL " HG23 " " 1 0 1 C2 
    1503 40 -4.63915 19.7473 31.7787 98 " " " " A 43 0 0 "VAL " " N  " " " 7 0 1 C2 
    1504 14 -5.93129 19.1809 32.0109 98 " " " " A 2 0 0 "VAL " " CA " " " 6 0 1 C2 
    1505 14 -7.08624 20.267 31.7772 98 " " " " A 2 0 0 "VAL " " C  " " " 6 0 1 C2 
    1506 23 -8.18685 19.9789 31.3786 98 " " " " A 70 0 0 "VAL " " O  " " " 8 0 1 C2 
    1507 14 -5.90918 18.5549 33.4606 98 " " " " A 2 0 0 "VAL " " CB " " " 6 0 1 C2 
    1508 14 -7.09712 17.6442 33.7956 98 " " " " A 2 0 0 "VAL " " CG1" " " 6 0 1 C2 
    1509 14 -4.65656 17.7344 33.8828 98 " " " " A 2 0 0 "VAL " " CG2" " " 6 0 1 C2 
    1510 48 -4.06448 20.1294 32.5161 98 " " " " A 21 0 0 "VAL " " H  " " " 1 0 1 C2 
    1511 48 -6.00536 18.3206 31.3458 98 " " " " A 21 0 0 "VAL " " HA " " " 1 0 1 C2 
    1512 48 -6.0695 19.411 34.116 98 " " " " A 21 0 0 "VAL " " HB " " " 1 0 1 C2 
    1513 48 -7.1616 16.898 33.0036 98 " " " " A 21 0 0 "VAL " HG11 " " 1 0 1 C2 
    1514 48 -7.03457 17.0786 34.7252 98 " " " " A 21 0 0 "VAL " HG12 " " 1 0 1 C2 
    1515 48 -8.11363 18.0231 33.9014 98 " " " " A 21 0 0 "VAL " HG13 " " 1 0 1 C2 
    1516 48 -3.72324 18.2907 33.9695 98 " " " " A 21 0 0 "VAL " HG21 " " 1 0 1 C2 
    1517 48 -4.84708 17.1688 34.7949 98 " " " " A 21 0 0 "VAL " HG22 " " 1 0 1 C2 
    1518 48 -4.54411 17.0341 33.0551 98 " " " " A 21 0 0 "VAL " HG23 " " 1 0 1 C2 
    1519 40 -6.81191 21.5282 32.21 99 " " " " A 43 0 0 "LYS " " N  " " " 7 0 1 C2 
    1520 14 -7.61957 22.7844 32.0582 99 " " " " A 2 0 0 "LYS " " CA " " " 6 0 1 C2 
    1521 14 -7.90839 22.9293 30.6139 99 " " " " A 2 0 0 "LYS " " C  " " " 6 0 1 C2 
    1522 23 -7.08731 22.9099 29.7301 99 " " " " A 70 0 0 "LYS " " O  " " " 8 0 1 C2 
    1523 14 -6.89129 24.0628 32.5794 99 " " " " A 2 0 0 "LYS " " CB " " " 6 0 1 C2 
    1524 14 -6.80026 24.0111 34.1174 99 " " " " A 2 0 0 "LYS " " CG " " " 6 0 1 C2 
    1525 14 -6.12717 25.2304 34.7013 99 " " " " A 2 0 0 "LYS " " CD " " " 6 0 1 C2 
    1526 14 -6.60539 25.588 36.218 99 " " " " A 2 0 0 "LYS " " CE " " " 6 0 1 C2 
    1527 40 -6.29951 24.5401 37.2626 99 " " " " A 43 0 0 "LYS " " NZ " " " 7 0 1 C2 
    1528 48 -5.88868 21.706 32.5789 99 " " " " A 21 0 0 "LYS " " H  " " " 1 0 1 C2 
    1529 48 -8.55216 22.6679 32.6103 99 " " " " A 21 0 0 "LYS " " HA " " " 1 0 1 C2 
    1530 48 -7.39955 24.9603 32.2269 99 " " " " A 21 0 0 "LYS " " HB3" " " 1 0 1 C2 
    1531 48 -5.9288 24.1067 32.0697 99 " " " " A 21 0 0 "LYS " " HB2" " " 1 0 1 C2 
    1532 48 -6.26899 23.1233 34.4604 99 " " " " A 21 0 0 "LYS " " HG3" " " 1 0 1 C2 
    1533 48 -7.82255 23.9875 34.4949 99 " " " " A 21 0 0 "LYS " " HG2" " " 1 0 1 C2 
    1534 48 -6.33413 26.0428 34.0045 99 " " " " A 21 0 0 "LYS " " HD3" " " 1 0 1 C2 
    1535 48 -5.06314 25.1348 34.4849 99 " " " " A 21 0 0 "LYS " " HD2" " " 1 0 1 C2 
    1536 48 -7.67127 25.7425 36.3857 99 " " " " A 21 0 0 "LYS " " HE3" " " 1 0 1 C2 
    1537 48 -5.97567 26.4251 36.5194 99 " " " " A 21 0 0 "LYS " " HE2" " " 1 0 1 C2 
    1538 48 -7.03771 23.8585 37.3654 99 " " " " A 21 0 0 "LYS " " HZ1" " " 1 0 1 C2 
    1539 48 -5.37307 24.1633 37.122 99 " " " " A 21 0 0 "LYS " " HZ2" " " 1 0 1 C2 
    1540 48 -6.19179 25.0663 38.118 99 " " " " A 21 0 0 "LYS " " HZ3" " " 1 0 1 C2 
    1541 40 -9.20015 23.0582 30.2617 100 " " " " A 43 0 0 "ASP " " N  " " " 7 0 1 C2 
    1542 14 -9.84195 23.2337 28.9606 100 " " " " A 2 0 0 "ASP " " CA " " " 6 0 1 C2 
    1543 14 -9.76793 21.9961 28.1179 100 " " " " A 2 0 0 "ASP " " C  " " " 6 0 1 C2 
    1544 23 -9.77832 22.0367 26.9058 100 " " " " A 70 0 0 "ASP " " O  " " " 8 0 1 C2 
    1545 14 -9.37339 24.5582 28.2575 100 " " " " A 2 0 0 "ASP " " CB " " " 6 0 1 C2 
    1546 14 -9.47126 25.8126 29.0869 100 " " " " A 2 0 0 "ASP " " CG " " " 6 0 1 C2 
    1547 23 -8.41897 26.3952 29.4146 100 " " " " A 70 0 0 "ASP " " OD1" " " 8 0 1 C2 
    1548 23 -10.6135 26.3254 29.428 100 " " " " A 70 0 0 "ASP " " OD2" " " 8 0 1 C2 
    1549 48 -9.74476 22.7948 31.0705 100 " " " " A 21 0 0 "ASP " " H  " " " 1 0 1 C2 
    1550 48 -10.8999 23.4421 29.12 100 " " " " A 21 0 0 "ASP " " HA " " " 1 0 1 C2 
    1551 48 -9.85741 24.6228 27.283 100 " " " " A 21 0 0 "ASP " " HB3" " " 1 0 1 C2 
    1552 48 -8.3252 24.3754 28.0209 100 " " " " A 21 0 0 "ASP " " HB2" " " 1 0 1 C2 
    1553 40 -9.3857 20.8623 28.7238 101 " " " " A 43 0 0 "HIP " " N  " " " 7 0 1 C2 
    1554 14 -9.221 19.5494 28.0382 101 " " " " A 2 0 0 "HIP " " CA " " " 6 0 1 C2 
    1555 14 -9.76765 18.3687 28.8104 101 " " " " A 2 0 0 "HIP " " C  " " " 6 0 1 C2 
    1556 23 -9.42519 17.2031 28.5888 101 " " " " A 70 0 0 "HIP " " O  " " " 8 0 1 C2 
    1557 14 -7.73322 19.2395 27.8362 101 " " " " A 2 0 0 "HIP " " CB " " " 6 0 1 C2 
    1558 14 -7.04685 20.2774 26.9016 101 " " " " A 2 0 0 "HIP " " CG " " " 6 0 1 C2 
    1559 40 -7.24173 20.2137 25.5363 101 " " " " A 43 0 0 "HIP " " ND1" " " 7 0 1 C2 
    1560 14 -6.1341 21.2701 27.1748 101 " " " " A 2 0 0 "HIP " " CD2" " " 6 0 1 C2 
    1561 14 -6.48479 21.1638 24.9717 101 " " " " A 2 0 0 "HIP " " CE1" " " 6 0 1 C2 
    1562 40 -5.68845 21.748 25.9436 101 " " " " A 43 0 0 "HIP " " NE2" " " 7 0 1 C2 
    1563 48 -9.1322 21.0663 29.6799 101 " " " " A 21 0 0 "HIP " " H  " " " 1 0 1 C2 
    1564 48 -9.89923 19.6707 27.1936 101 " " " " A 21 0 0 "HIP " " HA " " " 1 0 1 C2 
    1565 48 -7.75183 18.3465 27.2114 101 " " " " A 21 0 0 "HIP " " HB3" " " 1 0 1 C2 
    1566 48 -7.14894 19.1515 28.7522 101 " " " " A 21 0 0 "HIP " " HB2" " " 1 0 1 C2 
    1567 48 -8.06316 19.8559 25.0701 101 " " " " A 21 0 0 "HIP " " HD1" " " 1 0 1 C2 
    1568 48 -5.72937 21.5361 28.1401 101 " " " " A 21 0 0 "HIP " " HD2" " " 1 0 1 C2 
    1569 48 -6.60393 21.4877 23.9484 101 " " " " A 21 0 0 "HIP " " HE1" " " 1 0 1 C2 
    1570 40 -10.747 18.6214 29.7061 102 " " " " A 43 0 0 "GLU " " N  " " " 7 0 1 C2 
    1571 14 -11.1461 17.5998 30.7729 102 " " " " A 2 0 0 "GLU " " CA " " " 6 0 1 C2 
    1572 14 -12.0482 16.507 30.2767 102 " " " " A 2 0 0 "GLU " " C  " " " 6 0 1 C2 
    1573 23 -12.3555 15.572 30.9283 102 " " " " A 70 0 0 "GLU " " O  " " " 8 0 1 C2 
    1574 14 -12.046 18.3852 31.7383 102 " " " " A 2 0 0 "GLU " " CB " " " 6 0 1 C2 
    1575 14 -11.3287 19.5247 32.4976 102 " " " " A 2 0 0 "GLU " " CG " " " 6 0 1 C2 
    1576 14 -11.4022 20.9439 31.9548 102 " " " " A 2 0 0 "GLU " " CD " " " 6 0 1 C2 
    1577 23 -11.8834 21.1093 30.7895 102 " " " " A 70 0 0 "GLU " " OE1" " " 8 0 1 C2 
    1578 23 -11.2308 21.8703 32.7697 102 " " " " A 70 0 0 "GLU " " OE2" " " 8 0 1 C2 
    1579 48 -11.1501 19.5475 29.7053 102 " " " " A 21 0 0 "GLU " " H  " " " 1 0 1 C2 
    1580 48 -10.374 17.1185 31.3732 102 " " " " A 21 0 0 "GLU " " HA " " " 1 0 1 C2 
    1581 48 -12.401 17.6858 32.4952 102 " " " " A 21 0 0 "GLU " " HB3" " " 1 0 1 C2 
    1582 48 -12.9179 18.7182 31.1752 102 " " " " A 21 0 0 "GLU " " HB2" " " 1 0 1 C2 
    1583 48 -10.3263 19.1718 32.7401 102 " " " " A 21 0 0 "GLU " " HG3" " " 1 0 1 C2 
    1584 48 -11.8019 19.636 33.4733 102 " " " " A 21 0 0 "GLU " " HG2" " " 1 0 1 C2 
    1585 40 -12.4559 16.6063 29.0024 103 " " " " A 43 0 0 "ASP " " N  " " " 7 0 1 C2 
    1586 14 -13.1636 15.5241 28.2548 103 " " " " A 2 0 0 "ASP " " CA " " " 6 0 1 C2 
    1587 14 -12.2256 14.8232 27.2629 103 " " " " A 2 0 0 "ASP " " C  " " " 6 0 1 C2 
    1588 23 -12.5764 13.7536 26.7963 103 " " " " A 70 0 0 "ASP " " O  " " " 8 0 1 C2 
    1589 14 -14.4718 16.1154 27.6093 103 " " " " A 2 0 0 "ASP " " CB " " " 6 0 1 C2 
    1590 14 -14.2892 16.7948 26.3107 103 " " " " A 2 0 0 "ASP " " CG " " " 6 0 1 C2 
    1591 23 -13.5418 17.8178 26.2277 103 " " " " A 70 0 0 "ASP " " OD1" " " 8 0 1 C2 
    1592 23 -14.9148 16.344 25.2851 103 " " " " A 70 0 0 "ASP " " OD2" " " 8 0 1 C2 
    1593 48 -12.2869 17.4863 28.5365 103 " " " " A 21 0 0 "ASP " " H  " " " 1 0 1 C2 
    1594 48 -13.5211 14.7925 28.9794 103 " " " " A 21 0 0 "ASP " " HA " " " 1 0 1 C2 
    1595 48 -15.0771 16.7193 28.2855 103 " " " " A 21 0 0 "ASP " " HB3" " " 1 0 1 C2 
    1596 48 -15.0165 15.2357 27.2668 103 " " " " A 21 0 0 "ASP " " HB2" " " 1 0 1 C2 
    1597 40 -11.0088 15.3169 27.0133 104 " " " " A 43 0 0 "GLN " " N  " " " 7 0 1 C2 
    1598 14 -10.0235 14.6165 26.2487 104 " " " " A 2 0 0 "GLN " " CA " " " 6 0 1 C2 
    1599 14 -9.209 13.6663 27.0723 104 " " " " A 2 0 0 "GLN " " C  " " " 6 0 1 C2 
    1600 23 -8.80111 12.5762 26.6231 104 " " " " A 70 0 0 "GLN " " O  " " " 8 0 1 C2 
    1601 14 -9.09919 15.6902 25.5892 104 " " " " A 2 0 0 "GLN " " CB " " " 6 0 1 C2 
    1602 14 -9.15986 15.778 24.0368 104 " " " " A 2 0 0 "GLN " " CG " " " 6 0 1 C2 
    1603 14 -10.3574 16.4396 23.4353 104 " " " " A 2 0 0 "GLN " " CD " " " 6 0 1 C2 
    1604 23 -10.3856 16.7481 22.2706 104 " " " " A 70 0 0 "GLN " " OE1" " " 8 0 1 C2 
    1605 40 -11.4189 16.7771 24.2504 104 " " " " A 43 0 0 "GLN " " NE2" " " 7 0 1 C2 
    1606 48 -10.7286 16.1227 27.5539 104 " " " " A 21 0 0 "GLN " " H  " " " 1 0 1 C2 
    1607 48 -10.5025 14.0643 25.4402 104 " " " " A 21 0 0 "GLN " " HA " " " 1 0 1 C2 
    1608 48 -8.06448 15.4299 25.8121 104 " " " " A 21 0 0 "GLN " " HB3" " " 1 0 1 C2 
    1609 48 -9.28877 16.7048 25.9397 104 " " " " A 21 0 0 "GLN " " HB2" " " 1 0 1 C2 
    1610 48 -8.99118 14.7337 23.774 104 " " " " A 21 0 0 "GLN " " HG3" " " 1 0 1 C2 
    1611 48 -8.29233 16.2871 23.6169 104 " " " " A 21 0 0 "GLN " " HG2" " " 1 0 1 C2 
    1612 48 -12.1938 17.2231 23.7805 104 " " " " A 21 0 0 "GLN " HE22 " " 1 0 1 C2 
    1613 48 -11.5306 16.3892 25.1763 104 " " " " A 21 0 0 "GLN " HE21 " " 1 0 1 C2 
    1614 40 -9.06512 14.0131 28.3736 105 " " " " A 43 0 0 "ILE " " N  " " " 7 0 1 C2 
    1615 14 -8.26319 13.3245 29.393 105 " " " " A 2 0 0 "ILE " " CA " " " 6 0 1 C2 
    1616 14 -8.98777 13.1103 30.7162 105 " " " " A 2 0 0 "ILE " " C  " " " 6 0 1 C2 
    1617 23 -9.91745 13.895 30.8905 105 " " " " A 70 0 0 "ILE " " O  " " " 8 0 1 C2 
    1618 14 -6.7447 13.719 29.4693 105 " " " " A 2 0 0 "ILE " " CB " " " 6 0 1 C2 
    1619 14 -6.61295 15.1183 30.1562 105 " " " " A 2 0 0 "ILE " " CG1" " " 6 0 1 C2 
    1620 14 -6.0384 13.7897 28.0505 105 " " " " A 2 0 0 "ILE " " CG2" " " 6 0 1 C2 
    1621 14 -5.16153 15.5809 30.2353 105 " " " " A 2 0 0 "ILE " " CD1" " " 6 0 1 C2 
    1622 48 -9.61733 14.8072 28.6642 105 " " " " A 21 0 0 "ILE " " H  " " " 1 0 1 C2 
    1623 48 -8.26445 12.3302 28.9463 105 " " " " A 21 0 0 "ILE " " HA " " " 1 0 1 C2 
    1624 48 -6.15378 13.012 30.0515 105 " " " " A 21 0 0 "ILE " " HB " " " 1 0 1 C2 
    1625 48 -7.06337 15.0181 31.1437 105 " " " " A 21 0 0 "ILE " HG13 " " 1 0 1 C2 
    1626 48 -7.35393 15.7858 29.7164 105 " " " " A 21 0 0 "ILE " HG12 " " 1 0 1 C2 
    1627 48 -6.35527 13.0231 27.3433 105 " " " " A 21 0 0 "ILE " HG21 " " 1 0 1 C2 
    1628 48 -6.31234 14.7658 27.6503 105 " " " " A 21 0 0 "ILE " HG22 " " 1 0 1 C2 
    1629 48 -4.95741 13.9058 27.9726 105 " " " " A 21 0 0 "ILE " HG23 " " 1 0 1 C2 
    1630 48 -4.88838 15.988 29.2618 105 " " " " A 21 0 0 "ILE " HD11 " " 1 0 1 C2 
    1631 48 -4.76649 16.2298 31.017 105 " " " " A 21 0 0 "ILE " HD12 " " 1 0 1 C2 
    1632 48 -4.52671 14.7164 30.4296 105 " " " " A 21 0 0 "ILE " HD13 " " 1 0 1 C2 
    1633 40 -8.56848 12.1081 31.5472 106 " " " " A 43 0 0 "VAL " " N  " " " 7 0 1 C2 
    1634 14 -9.08147 11.7988 32.8486 106 " " " " A 2 0 0 "VAL " " CA " " " 6 0 1 C2 
    1635 14 -8.0013 12.2299 33.8431 106 " " " " A 2 0 0 "VAL " " C  " " " 6 0 1 C2 
    1636 23 -7.78425 11.5305 34.8407 106 " " " " A 70 0 0 "VAL " " O  " " " 8 0 1 C2 
    1637 14 -9.50536 10.2883 33.0372 106 " " " " A 2 0 0 "VAL " " CB " " " 6 0 1 C2 
    1638 14 -10.396 9.95487 34.2747 106 " " " " A 2 0 0 "VAL " " CG1" " " 6 0 1 C2 
    1639 14 -10.4559 9.87203 31.8614 106 " " " " A 2 0 0 "VAL " " CG2" " " 6 0 1 C2 
    1640 48 -7.86872 11.4711 31.194 106 " " " " A 21 0 0 "VAL " " H  " " " 1 0 1 C2 
    1641 48 -9.88451 12.5071 33.0526 106 " " " " A 21 0 0 "VAL " " HA " " " 1 0 1 C2 
    1642 48 -8.59194 9.70135 32.9409 106 " " " " A 21 0 0 "VAL " " HB " " " 1 0 1 C2 
    1643 48 -10.006 10.2233 35.2565 106 " " " " A 21 0 0 "VAL " HG11 " " 1 0 1 C2 
    1644 48 -11.2406 10.6411 34.2125 106 " " " " A 21 0 0 "VAL " HG12 " " 1 0 1 C2 
    1645 48 -10.6794 8.91567 34.4415 106 " " " " A 21 0 0 "VAL " HG13 " " 1 0 1 C2 
    1646 48 -10.0066 10.1976 30.9233 106 " " " " A 21 0 0 "VAL " HG21 " " 1 0 1 C2 
    1647 48 -10.5355 8.79029 31.7538 106 " " " " A 21 0 0 "VAL " HG22 " " 1 0 1 C2 
    1648 48 -11.4637 10.2867 31.8852 106 " " " " A 21 0 0 "VAL " HG23 " " 1 0 1 C2 
    1649 40 -7.20319 13.2525 33.6269 107 " " " " A 43 0 0 "GLY " " N  " " " 7 0 1 C2 
    1650 14 -6.11007 13.6933 34.4429 107 " " " " A 2 0 0 "GLY " " CA " " " 6 0 1 C2 
    1651 14 -4.72212 13.3675 33.8606 107 " " " " A 2 0 0 "GLY " " C  " " " 6 0 1 C2 
    1652 23 -4.50501 13.347 32.6588 107 " " " " A 70 0 0 "GLY " " O  " " " 8 0 1 C2 
    1653 48 -7.309 13.752 32.7555 107 " " " " A 21 0 0 "GLY " " H  " " " 1 0 1 C2 
    1654 48 -6.1836 13.2052 35.4148 107 " " " " A 21 0 0 "GLY " " HA3" " " 1 0 1 C2 
    1655 48 -6.09636 14.7694 34.6162 107 " " " " A 21 0 0 "GLY " " HA2" " " 1 0 1 C2 
    1656 40 -3.79047 13.0679 34.7822 108 " " " " A 43 0 0 "TRP " " N  " " " 7 0 1 C2 
    1657 14 -2.43231 12.5597 34.6007 108 " " " " A 2 0 0 "TRP " " CA " " " 6 0 1 C2 
    1658 14 -2.1591 11.5785 35.7642 108 " " " " A 2 0 0 "TRP " " C  " " " 6 0 1 C2 
    1659 23 -2.69194 11.8463 36.8566 108 " " " " A 70 0 0 "TRP " " O  " " " 8 0 1 C2 
    1660 14 -1.39104 13.6334 34.314 108 " " " " A 2 0 0 "TRP " " CB " " " 6 0 1 C2 
    1661 14 -1.04204 14.5492 35.4416 108 " " " " A 2 0 0 "TRP " " CG " " " 6 0 1 C2 
    1662 14 -1.61894 15.7635 35.7031 108 " " " " A 2 0 0 "TRP " " CD1" " " 6 0 1 C2 
    1663 14 -0.107999 14.32 36.4783 108 " " " " A 2 0 0 "TRP " " CD2" " " 6 0 1 C2 
    1664 40 -0.911054 16.3573 36.7554 108 " " " " A 43 0 0 "TRP " " NE1" " " 7 0 1 C2 
    1665 14 -0.0481069 15.5004 37.2953 108 " " " " A 2 0 0 "TRP " " CE2" " " 6 0 1 C2 
    1666 14 0.727987 13.2407 36.815 108 " " " " A 2 0 0 "TRP " " CE3" " " 6 0 1 C2 
    1667 14 0.756985 15.6315 38.392 108 " " " " A 2 0 0 "TRP " " CZ2" " " 6 0 1 C2 
    1668 14 1.60771 13.3894 37.9735 108 " " " " A 2 0 0 "TRP " " CZ3" " " 6 0 1 C2 
    1669 14 1.66222 14.5942 38.7218 108 " " " " A 2 0 0 "TRP " " CH2" " " 6 0 1 C2 
    1670 48 -4.17304 12.9332 35.7072 108 " " " " A 21 0 0 "TRP " " H  " " " 1 0 1 C2 
    1671 48 -2.53758 11.9554 33.6997 108 " " " " A 21 0 0 "TRP " " HA " " " 1 0 1 C2 
    1672 48 -1.64051 14.1894 33.4103 108 " " " " A 21 0 0 "TRP " " HB3" " " 1 0 1 C2 
    1673 48 -0.46504 13.0962 34.1089 108 " " " " A 21 0 0 "TRP " " HB2" " " 1 0 1 C2 
    1674 48 -2.42981 16.1185 35.0843 108 " " " " A 21 0 0 "TRP " " HD1" " " 1 0 1 C2 
    1675 48 -1.13661 17.2792 37.101 108 " " " " A 21 0 0 "TRP " " HE1" " " 1 0 1 C2 
    1676 48 0.78556 12.2919 36.3022 108 " " " " A 21 0 0 "TRP " " HE3" " " 1 0 1 C2 
    1677 48 0.898477 16.4635 39.0659 108 " " " " A 21 0 0 "TRP " " HZ2" " " 1 0 1 C2 
    1678 48 2.23725 12.5549 38.245 108 " " " " A 21 0 0 "TRP " " HZ3" " " 1 0 1 C2 
    1679 48 2.34031 14.7763 39.5424 108 " " " " A 21 0 0 "TRP " " HH2" " " 1 0 1 C2 
    1680 40 -1.41978 10.5668 35.4509 109 " " " " A 43 0 0 "VAL " " N  " " " 7 0 1 C2 
    1681 14 -1.10188 9.45357 36.3225 109 " " " " A 2 0 0 "VAL " " CA " " " 6 0 1 C2 
    1682 14 0.425378 9.36258 36.4275 109 " " " " A 2 0 0 "VAL " " C  " " " 6 0 1 C2 
    1683 23 1.17231 9.43023 35.4745 109 " " " " A 70 0 0 "VAL " " O  " " " 8 0 1 C2 
    1684 14 -2.01462 8.23914 35.8118 109 " " " " A 2 0 0 "VAL " " CB " " " 6 0 1 C2 
    1685 14 -1.57382 7.02826 36.4616 109 " " " " A 2 0 0 "VAL " " CG1" " " 6 0 1 C2 
    1686 14 -3.51087 8.37475 36.066 109 " " " " A 2 0 0 "VAL " " CG2" " " 6 0 1 C2 
    1687 48 -1.0034 10.5813 34.5309 109 " " " " A 21 0 0 "VAL " " H  " " " 1 0 1 C2 
    1688 48 -1.45078 9.67465 37.3312 109 " " " " A 21 0 0 "VAL " " HA " " " 1 0 1 C2 
    1689 48 -1.8143 8.07167 34.7535 109 " " " " A 21 0 0 "VAL " " HB " " " 1 0 1 C2 
    1690 48 -1.96037 6.94711 37.4775 109 " " " " A 21 0 0 "VAL " HG11 " " 1 0 1 C2 
    1691 48 -1.90489 6.15206 35.9041 109 " " " " A 21 0 0 "VAL " HG12 " " 1 0 1 C2 
    1692 48 -0.498893 6.84924 36.4374 109 " " " " A 21 0 0 "VAL " HG13 " " 1 0 1 C2 
    1693 48 -3.88383 9.31101 35.6507 109 " " " " A 21 0 0 "VAL " HG21 " " 1 0 1 C2 
    1694 48 -4.02405 7.6093 35.4839 109 " " " " A 21 0 0 "VAL " HG22 " " 1 0 1 C2 
    1695 48 -3.86039 8.30028 37.0957 109 " " " " A 21 0 0 "VAL " HG23 " " 1 0 1 C2 
    1696 40 0.903339 9.24166 37.7098 110 " " " " A 43 0 0 "GLY " " N  " " " 7 0 1 C2 
    1697 14 2.24289 8.98883 38.1095 110 " " " " A 2 0 0 "GLY " " CA " " " 6 0 1 C2 
    1698 14 2.44145 9.05174 39.6922 110 " " " " A 2 0 0 "GLY " " C  " " " 6 0 1 C2 
    1699 23 1.56684 9.50878 40.3572 110 " " " " A 70 0 0 "GLY " " O  " " " 8 0 1 C2 
    1700 48 0.24851 9.32976 38.4737 110 " " " " A 21 0 0 "GLY " " H  " " " 1 0 1 C2 
    1701 48 2.94813 9.61617 37.5644 110 " " " " A 21 0 0 "GLY " " HA3" " " 1 0 1 C2 
    1702 48 2.56695 7.99638 37.7963 110 " " " " A 21 0 0 "GLY " " HA2" " " 1 0 1 C2 
    1703 40 3.72325 9.02619 40.1477 111 " " " " A 43 0 0 "TRP " " N  " " " 7 0 1 C2 
    1704 14 3.98312 9.00608 41.6007 111 " " " " A 2 0 0 "TRP " " CA " " " 6 0 1 C2 
    1705 14 4.16748 10.4077 42.2197 111 " " " " A 2 0 0 "TRP " " C  " " " 6 0 1 C2 
    1706 23 4.23104 10.5122 43.4366 111 " " " " A 70 0 0 "TRP " " O  " " " 8 0 1 C2 
    1707 14 5.19674 8.14026 41.8998 111 " " " " A 2 0 0 "TRP " " CB " " " 6 0 1 C2 
    1708 14 6.48276 8.62801 41.3316 111 " " " " A 2 0 0 "TRP " " CG " " " 6 0 1 C2 
    1709 14 6.86268 8.37594 40.0914 111 " " " " A 2 0 0 "TRP " " CD1" " " 6 0 1 C2 
    1710 14 7.54942 9.44149 41.9244 111 " " " " A 2 0 0 "TRP " " CD2" " " 6 0 1 C2 
    1711 40 8.10667 8.88434 39.8537 111 " " " " A 43 0 0 "TRP " " NE1" " " 7 0 1 C2 
    1712 14 8.55505 9.65034 40.9375 111 " " " " A 2 0 0 "TRP " " CE2" " " 6 0 1 C2 
    1713 14 7.65207 10.2003 43.1394 111 " " " " A 2 0 0 "TRP " " CE3" " " 6 0 1 C2 
    1714 14 9.63269 10.5291 41.1375 111 " " " " A 2 0 0 "TRP " " CZ2" " " 6 0 1 C2 
    1715 14 8.78923 11.0716 43.3617 111 " " " " A 2 0 0 "TRP " " CZ3" " " 6 0 1 C2 
    1716 14 9.73425 11.2037 42.3834 111 " " " " A 2 0 0 "TRP " " CH2" " " 6 0 1 C2 
    1717 48 4.48142 8.76327 39.5344 111 " " " " A 21 0 0 "TRP " " H  " " " 1 0 1 C2 
    1718 48 3.22619 8.43164 42.1347 111 " " " " A 21 0 0 "TRP " " HA " " " 1 0 1 C2 
    1719 48 5.06631 7.08536 41.6584 111 " " " " A 21 0 0 "TRP " " HB3" " " 1 0 1 C2 
    1720 48 5.23598 8.18443 42.9882 111 " " " " A 21 0 0 "TRP " " HB2" " " 1 0 1 C2 
    1721 48 6.38266 7.73361 39.3679 111 " " " " A 21 0 0 "TRP " " HD1" " " 1 0 1 C2 
    1722 48 8.61262 8.84315 38.9805 111 " " " " A 21 0 0 "TRP " " HE1" " " 1 0 1 C2 
    1723 48 6.90026 10.038 43.8976 111 " " " " A 21 0 0 "TRP " " HE3" " " 1 0 1 C2 
    1724 48 10.4578 10.5729 40.4421 111 " " " " A 21 0 0 "TRP " " HZ2" " " 1 0 1 C2 
    1725 48 8.89689 11.7836 44.1667 111 " " " " A 21 0 0 "TRP " " HZ3" " " 1 0 1 C2 
    1726 48 10.4695 11.979 42.5408 111 " " " " A 21 0 0 "TRP " " HH2" " " 1 0 1 C2 
    1727 40 4.2077 11.5437 41.4549 112 " " " " A 43 0 0 "LEU " " N  " " " 7 0 1 C2 
    1728 14 4.45911 12.8801 41.9106 112 " " " " A 2 0 0 "LEU " " CA " " " 6 0 1 C2 
    1729 14 3.18983 13.4427 42.632 112 " " " " A 2 0 0 "LEU " " C  " " " 6 0 1 C2 
    1730 23 3.26653 14.6016 43.0457 112 " " " " A 70 0 0 "LEU " " O  " " " 8 0 1 C2 
    1731 14 4.81537 13.8073 40.6742 112 " " " " A 2 0 0 "LEU " " CB " " " 6 0 1 C2 
    1732 14 6.27674 13.6539 40.1197 112 " " " " A 2 0 0 "LEU " " CG " " " 6 0 1 C2 
    1733 14 6.64245 12.411 39.2521 112 " " " " A 2 0 0 "LEU " " CD1" " " 6 0 1 C2 
    1734 14 6.83466 14.9543 39.4585 112 " " " " A 2 0 0 "LEU " " CD2" " " 6 0 1 C2 
    1735 48 4.07672 11.4415 40.4586 112 " " " " A 21 0 0 "LEU " " H  " " " 1 0 1 C2 
    1736 48 5.26482 12.8849 42.6447 112 " " " " A 21 0 0 "LEU " " HA " " " 1 0 1 C2 
    1737 48 4.68217 14.8366 41.0073 112 " " " " A 21 0 0 "LEU " " HB3" " " 1 0 1 C2 
    1738 48 4.16523 13.5942 39.8256 112 " " " " A 21 0 0 "LEU " " HB2" " " 1 0 1 C2 
    1739 48 6.8914 13.4858 41.004 112 " " " " A 21 0 0 "LEU " " HG " " " 1 0 1 C2 
    1740 48 6.42247 11.5223 39.8437 112 " " " " A 21 0 0 "LEU " HD11 " " 1 0 1 C2 
    1741 48 6.05155 12.457 38.3374 112 " " " " A 21 0 0 "LEU " HD12 " " 1 0 1 C2 
    1742 48 7.71125 12.3344 39.0524 112 " " " " A 21 0 0 "LEU " HD13 " " 1 0 1 C2 
    1743 48 6.24291 15.3001 38.611 112 " " " " A 21 0 0 "LEU " HD21 " " 1 0 1 C2 
    1744 48 6.68596 15.7878 40.1449 112 " " " " A 21 0 0 "LEU " HD22 " " 1 0 1 C2 
    1745 48 7.86933 14.8732 39.1254 112 " " " " A 21 0 0 "LEU " HD23 " " 1 0 1 C2 
    1746 40 2.02648 12.7426 42.6983 113 " " " " A 43 0 0 "LYS " " N  " " " 7 0 1 C2 
    1747 14 0.717403 13.187 43.3052 113 " " " " A 2 0 0 "LYS " " CA " " " 6 0 1 C2 
    1748 14 -0.0139367 12.0936 44.0571 113 " " " " A 2 0 0 "LYS " " C  " " " 6 0 1 C2 
    1749 23 -1.12112 12.3483 44.5197 113 " " " " A 70 0 0 "LYS " " O  " " " 8 0 1 C2 
    1750 14 -0.0140083 14.204 42.3693 113 " " " " A 2 0 0 "LYS " " CB " " " 6 0 1 C2 
    1751 14 -0.846112 13.5491 41.3008 113 " " " " A 2 0 0 "LYS " " CG " " " 6 0 1 C2 
    1752 14 -1.83509 14.632 40.6787 113 " " " " A 2 0 0 "LYS " " CD " " " 6 0 1 C2 
    1753 14 -2.70166 14.2411 39.4726 113 " " " " A 2 0 0 "LYS " " CE " " " 6 0 1 C2 
    1754 40 -3.78787 13.3373 39.9188 113 " " " " A 43 0 0 "LYS " " NZ " " " 7 0 1 C2 
    1755 48 2.05672 11.877 42.1788 113 " " " " A 21 0 0 "LYS " " H  " " " 1 0 1 C2 
    1756 48 1.01507 13.7692 44.1774 113 " " " " A 21 0 0 "LYS " " HA " " " 1 0 1 C2 
    1757 48 0.637975 14.9636 41.938 113 " " " " A 21 0 0 "LYS " " HB3" " " 1 0 1 C2 
    1758 48 -0.703745 14.756 43.0079 113 " " " " A 21 0 0 "LYS " " HB2" " " 1 0 1 C2 
    1759 48 -1.29393 12.6298 41.6784 113 " " " " A 21 0 0 "LYS " " HG3" " " 1 0 1 C2 
    1760 48 -0.185762 13.3418 40.4588 113 " " " " A 21 0 0 "LYS " " HG2" " " 1 0 1 C2 
    1761 48 -1.23873 15.497 40.3884 113 " " " " A 21 0 0 "LYS " " HD3" " " 1 0 1 C2 
    1762 48 -2.52977 14.8851 41.4796 113 " " " " A 21 0 0 "LYS " " HD2" " " 1 0 1 C2 
    1763 48 -2.15003 13.8109 38.6367 113 " " " " A 21 0 0 "LYS " " HE3" " " 1 0 1 C2 
    1764 48 -3.17585 15.157 39.1201 113 " " " " A 21 0 0 "LYS " " HE2" " " 1 0 1 C2 
    1765 48 -4.38452 13.1708 39.1211 113 " " " " A 21 0 0 "LYS " " HZ1" " " 1 0 1 C2 
    1766 48 -3.45785 12.4307 40.2178 113 " " " " A 21 0 0 "LYS " " HZ2" " " 1 0 1 C2 
    1767 48 -4.41603 13.7404 40.5992 113 " " " " A 21 0 0 "LYS " " HZ3" " " 1 0 1 C2 
    1768 40 0.548276 10.8906 44.0905 114 " " " " A 43 0 0 "ALA " " N  " " " 7 0 1 C2 
    1769 14 -0.001806 9.65449 44.7428 114 " " " " A 2 0 0 "ALA " " CA " " " 6 0 1 C2 
    1770 14 1.25314 8.80811 45.1811 114 " " " " A 2 0 0 "ALA " " C  " " " 6 0 1 C2 
    1771 23 2.28675 8.99867 44.5746 114 " " " " A 70 0 0 "ALA " " O  " " " 8 0 1 C2 
    1772 14 -0.75934 8.87272 43.6932 114 " " " " A 2 0 0 "ALA " " CB " " " 6 0 1 C2 
    1773 48 1.53906 10.8759 43.895 114 " " " " A 21 0 0 "ALA " " H  " " " 1 0 1 C2 
    1774 48 -0.650094 9.85352 45.5961 114 " " " " A 21 0 0 "ALA " " HA " " " 1 0 1 C2 
    1775 48 -1.14406 7.95305 44.134 114 " " " " A 21 0 0 "ALA " " HB1" " " 1 0 1 C2 
    1776 48 -1.64077 9.48466 43.5016 114 " " " " A 21 0 0 "ALA " " HB2" " " 1 0 1 C2 
    1777 48 -0.12067 8.68579 42.8299 114 " " " " A 21 0 0 "ALA " " HB3" " " 1 0 1 C2 
    1778 40 1.09195 7.91662 46.2399 115 " " " " A 43 0 0 "PRO " " N  " " " 7 0 1 C2 
    1779 14 2.10323 6.96438 46.7467 115 " " " " A 2 0 0 "PRO " " CA " " " 6 0 1 C2 
    1780 14 2.80153 6.2222 45.563 115 " " " " A 2 0 0 "PRO " " C  " " " 6 0 1 C2 
    1781 23 2.18039 5.73962 44.6051 115 " " " " A 70 0 0 "PRO " " O  " " " 8 0 1 C2 
    1782 14 1.32361 6.09421 47.7858 115 " " " " A 2 0 0 "PRO " " CB " " " 6 0 1 C2 
    1783 14 0.181285 6.93443 48.2052 115 " " " " A 2 0 0 "PRO " " CG " " " 6 0 1 C2 
    1784 14 -0.0489394 7.87107 47.0709 115 " " " " A 2 0 0 "PRO " " CD " " " 6 0 1 C2 
    1785 48 2.7854 7.69088 47.1882 115 " " " " A 21 0 0 "PRO " " HA " " " 1 0 1 C2 
    1786 48 2.07124 5.77796 48.5132 115 " " " " A 21 0 0 "PRO " " HB3" " " 1 0 1 C2 
    1787 48 0.90995 5.19806 47.3233 115 " " " " A 21 0 0 "PRO " " HB2" " " 1 0 1 C2 
    1788 48 0.511546 7.4983 49.0777 115 " " " " A 21 0 0 "PRO " " HG3" " " 1 0 1 C2 
    1789 48 -0.685574 6.32529 48.4614 115 " " " " A 21 0 0 "PRO " " HG2" " " 1 0 1 C2 
    1790 48 -0.945228 7.48518 46.5853 115 " " " " A 21 0 0 "PRO " " HD2" " " 1 0 1 C2 
    1791 48 -0.301599 8.88419 47.3837 115 " " " " A 21 0 0 "PRO " " HD3" " " 1 0 1 C2 
    1792 40 4.1931 6.06476 45.6195 116 " " " " A 43 0 0 "ASP " " N  " " " 7 0 1 C2 
    1793 14 4.96565 5.32725 44.5387 116 " " " " A 2 0 0 "ASP " " CA " " " 6 0 1 C2 
    1794 14 4.94757 3.79536 44.859 116 " " " " A 2 0 0 "ASP " " C  " " " 6 0 1 C2 
    1795 23 5.8036 3.16086 44.2877 116 " " " " A 70 0 0 "ASP " " O  " " " 8 0 1 C2 
    1796 14 6.42311 5.87815 44.3896 116 " " " " A 2 0 0 "ASP " " CB " " " 6 0 1 C2 
    1797 14 7.30549 5.56254 45.6168 116 " " " " A 2 0 0 "ASP " " CG " " " 6 0 1 C2 
    1798 23 8.2984 4.85776 45.4997 116 " " " " A 70 0 0 "ASP " " OD1" " " 8 0 1 C2 
    1799 23 6.95946 6.21339 46.6126 116 " " " " A 70 0 0 "ASP " " OD2" " " 8 0 1 C2 
    1800 48 4.67565 6.2273 46.4918 116 " " " " A 21 0 0 "ASP " " H  " " " 1 0 1 C2 
    1801 48 4.51903 5.52518 43.5643 116 " " " " A 21 0 0 "ASP " " HA " " " 1 0 1 C2 
    1802 48 6.37394 6.96452 44.3155 116 " " " " A 21 0 0 "ASP " " HB3" " " 1 0 1 C2 
    1803 48 6.94171 5.48974 43.5131 116 " " " " A 21 0 0 "ASP " " HB2" " " 1 0 1 C2 
    1804 40 4.14464 3.35286 45.8163 117 " " " " A 43 0 0 "THR " " N  " " " 7 0 1 C2 
    1805 14 4.02333 2.0392 46.3465 117 " " " " A 2 0 0 "THR " " CA " " " 6 0 1 C2 
    1806 14 2.77589 1.28657 45.8246 117 " " " " A 2 0 0 "THR " " C  " " " 6 0 1 C2 
    1807 23 2.67242 0.0947516 46.0022 117 " " " " A 70 0 0 "THR " " O  " " " 8 0 1 C2 
    1808 14 3.94113 2.38194 47.8402 117 " " " " A 2 0 0 "THR " " CB " " " 6 0 1 C2 
    1809 23 2.95942 3.4105 48.0699 117 " " " " A 70 0 0 "THR " " OG1" " " 8 0 1 C2 
    1810 14 5.34629 2.71855 48.3201 117 " " " " A 2 0 0 "THR " " CG2" " " 6 0 1 C2 
    1811 48 3.57372 4.00733 46.3319 117 " " " " A 21 0 0 "THR " " H  " " " 1 0 1 C2 
    1812 48 4.79398 1.36048 45.9811 117 " " " " A 21 0 0 "THR " " HA " " " 1 0 1 C2 
    1813 48 3.52249 1.54669 48.4017 117 " " " " A 21 0 0 "THR " " HB " " " 1 0 1 C2 
    1814 48 2.10879 3.00506 48.1412 117 " " " " A 21 0 0 "THR " " HG1" " " 1 0 1 C2 
    1815 48 5.75426 3.53479 47.724 117 " " " " A 21 0 0 "THR " HG21 " " 1 0 1 C2 
    1816 48 5.4317 2.96081 49.3794 117 " " " " A 21 0 0 "THR " HG22 " " 1 0 1 C2 
    1817 48 5.96365 1.82427 48.2351 117 " " " " A 21 0 0 "THR " HG23 " " 1 0 1 C2 
    1818 40 1.82755 1.87929 45.1418 118 " " " " A 43 0 0 "THR " " N  " " " 7 0 1 C2 
    1819 14 0.432242 1.38602 45.011 118 " " " " A 2 0 0 "THR " " CA " " " 6 0 1 C2 
    1820 14 0.414584 0.14308 44.1461 118 " " " " A 2 0 0 "THR " " C  " " " 6 0 1 C2 
    1821 23 -0.246912 -0.848947 44.5121 118 " " " " A 70 0 0 "THR " " O  " " " 8 0 1 C2 
    1822 14 -0.477659 2.52445 44.4185 118 " " " " A 2 0 0 "THR " " CB " " " 6 0 1 C2 
    1823 23 -0.0716626 2.93718 43.1531 118 " " " " A 70 0 0 "THR " " OG1" " " 8 0 1 C2 
    1824 14 -0.705971 3.78951 45.3207 118 " " " " A 2 0 0 "THR " " CG2" " " 6 0 1 C2 
    1825 48 2.06167 2.82678 44.8819 118 " " " " A 21 0 0 "THR " " H  " " " 1 0 1 C2 
    1826 48 0.11369 1.04486 45.996 118 " " " " A 21 0 0 "THR " " HA " " " 1 0 1 C2 
    1827 48 -1.43966 2.06458 44.1923 118 " " " " A 21 0 0 "THR " " HB " " " 1 0 1 C2 
    1828 48 -0.666055 2.48293 42.5757 118 " " " " A 21 0 0 "THR " " HG1" " " 1 0 1 C2 
    1829 48 -0.857513 3.53618 46.3699 118 " " " " A 21 0 0 "THR " HG21 " " 1 0 1 C2 
    1830 48 0.0790904 4.54498 45.3532 118 " " " " A 21 0 0 "THR " HG22 " " 1 0 1 C2 
    1831 48 -1.59261 4.34441 45.014 118 " " " " A 21 0 0 "THR " HG23 " " 1 0 1 C2 
    1832 40 1.18602 0.0838569 43.0441 119 " " " " A 43 0 0 "ASP " " N  " " " 7 0 1 C2 
    1833 14 1.4267 -1.13511 42.2003 119 " " " " A 2 0 0 "ASP " " CA " " " 6 0 1 C2 
    1834 14 2.92983 -1.09097 41.645 119 " " " " A 2 0 0 "ASP " " C  " " " 6 0 1 C2 
    1835 23 3.54587 0.00812751 41.6902 119 " " " " A 70 0 0 "ASP " " O  " " " 8 0 1 C2 
    1836 14 0.399539 -1.40401 41.091 119 " " " " A 2 0 0 "ASP " " CB " " " 6 0 1 C2 
    1837 14 0.589587 -0.501028 39.9037 119 " " " " A 2 0 0 "ASP " " CG " " " 6 0 1 C2 
    1838 23 1.47393 -0.802156 39.0358 119 " " " " A 70 0 0 "ASP " " OD1" " " 8 0 1 C2 
    1839 23 -0.200978 0.466559 39.7925 119 " " " " A 70 0 0 "ASP " " OD2" " " 8 0 1 C2 
    1840 48 1.73984 0.874056 42.7458 119 " " " " A 21 0 0 "ASP " " H  " " " 1 0 1 C2 
    1841 48 1.32036 -1.92141 42.9477 119 " " " " A 21 0 0 "ASP " " HA " " " 1 0 1 C2 
    1842 48 -0.612591 -1.29034 41.4793 119 " " " " A 21 0 0 "ASP " " HB3" " " 1 0 1 C2 
    1843 48 0.503263 -2.43974 40.7676 119 " " " " A 21 0 0 "ASP " " HB2" " " 1 0 1 C2 
    1844 40 3.57968 -2.24155 41.2654 120 " " " " A 43 0 0 "PRO " " N  " " " 7 0 1 C2 
    1845 14 4.93706 -2.18941 40.6585 120 " " " " A 2 0 0 "PRO " " CA " " " 6 0 1 C2 
    1846 14 5.33475 -1.08083 39.571 120 " " " " A 2 0 0 "PRO " " C  " " " 6 0 1 C2 
    1847 23 6.52112 -0.907633 39.2819 120 " " " " A 70 0 0 "PRO " " O  " " " 8 0 1 C2 
    1848 14 5.06185 -3.51674 39.9767 120 " " " " A 2 0 0 "PRO " " CB " " " 6 0 1 C2 
    1849 14 4.21077 -4.45139 40.8124 120 " " " " A 2 0 0 "PRO " " CG " " " 6 0 1 C2 
    1850 14 3.02064 -3.56476 41.3371 120 " " " " A 2 0 0 "PRO " " CD " " " 6 0 1 C2 
    1851 48 5.67698 -2.05538 41.4476 120 " " " " A 21 0 0 "PRO " " HA " " " 1 0 1 C2 
    1852 48 6.05778 -3.91143 39.7756 120 " " " " A 21 0 0 "PRO " " HB3" " " 1 0 1 C2 
    1853 48 4.61329 -3.6229 38.9889 120 " " " " A 21 0 0 "PRO " " HB2" " " 1 0 1 C2 
    1854 48 4.82474 -4.70056 41.6779 120 " " " " A 21 0 0 "PRO " " HG3" " " 1 0 1 C2 
    1855 48 4.03732 -5.42592 40.356 120 " " " " A 21 0 0 "PRO " " HG2" " " 1 0 1 C2 
    1856 48 2.13249 -3.64907 40.7108 120 " " " " A 21 0 0 "PRO " " HD2" " " 1 0 1 C2 
    1857 48 2.73745 -3.69196 42.3819 120 " " " " A 21 0 0 "PRO " " HD3" " " 1 0 1 C2 
    1858 40 4.39313 -0.391153 38.8763 121 " " " " A 43 0 0 "THR " " N  " " " 7 0 1 C2 
    1859 14 4.52476 0.410178 37.6861 121 " " " " A 2 0 0 "THR " " CA " " " 6 0 1 C2 
    1860 14 4.86998 1.84678 38.1479 121 " " " " A 2 0 0 "THR " " C  " " " 6 0 1 C2 
    1861 23 5.73269 2.40622 37.527 121 " " " " A 70 0 0 "THR " " O  " " " 8 0 1 C2 
    1862 14 3.30791 0.238695 36.7277 121 " " " " A 2 0 0 "THR " " CB " " " 6 0 1 C2 
    1863 23 2.06291 0.747187 37.1878 121 " " " " A 70 0 0 "THR " " OG1" " " 8 0 1 C2 
    1864 14 3.18171 -1.22593 36.1744 121 " " " " A 2 0 0 "THR " " CG2" " " 6 0 1 C2 
    1865 48 3.41371 -0.574922 39.0408 121 " " " " A 21 0 0 "THR " " H  " " " 1 0 1 C2 
    1866 48 5.39276 0.0838225 37.1132 121 " " " " A 21 0 0 "THR " " HA " " " 1 0 1 C2 
    1867 48 3.56809 0.819041 35.8425 121 " " " " A 21 0 0 "THR " " HB " " " 1 0 1 C2 
    1868 48 1.76325 0.180003 37.8817 121 " " " " A 21 0 0 "THR " " HG1" " " 1 0 1 C2 
    1869 48 2.40848 -1.26063 35.4069 121 " " " " A 21 0 0 "THR " HG21 " " 1 0 1 C2 
    1870 48 4.16988 -1.39852 35.748 121 " " " " A 21 0 0 "THR " HG22 " " 1 0 1 C2 
    1871 48 3.13183 -1.93117 37.004 121 " " " " A 21 0 0 "THR " HG23 " " 1 0 1 C2 
    1872 40 4.24453 2.37374 39.2661 122 " " " " A 43 0 0 "VAL " " N  " " " 7 0 1 C2 
    1873 14 4.54442 3.59152 39.9051 122 " " " " A 2 0 0 "VAL " " CA " " " 6 0 1 C2 
    1874 14 5.90321 3.57939 40.6737 122 " " " " A 2 0 0 "VAL " " C  " " " 6 0 1 C2 
    1875 23 6.52721 4.63061 40.7382 122 " " " " A 70 0 0 "VAL " " O  " " " 8 0 1 C2 
    1876 14 3.38465 4.06439 40.8103 122 " " " " A 2 0 0 "VAL " " CB " " " 6 0 1 C2 
    1877 14 2.09988 4.36523 39.9042 122 " " " " A 2 0 0 "VAL " " CG1" " " 6 0 1 C2 
    1878 14 2.94937 3.07456 41.8159 122 " " " " A 2 0 0 "VAL " " CG2" " " 6 0 1 C2 
    1879 48 3.53727 1.76894 39.6587 122 " " " " A 21 0 0 "VAL " " H  " " " 1 0 1 C2 
    1880 48 4.52022 4.24511 39.0331 122 " " " " A 21 0 0 "VAL " " HA " " " 1 0 1 C2 
    1881 48 3.70312 4.97311 41.3211 122 " " " " A 21 0 0 "VAL " " HB " " " 1 0 1 C2 
    1882 48 1.50609 5.07501 40.4801 122 " " " " A 21 0 0 "VAL " HG11 " " 1 0 1 C2 
    1883 48 2.27754 4.95657 39.0059 122 " " " " A 21 0 0 "VAL " HG12 " " 1 0 1 C2 
    1884 48 1.44191 3.5253 39.6812 122 " " " " A 21 0 0 "VAL " HG13 " " 1 0 1 C2 
    1885 48 2.1997 3.6724 42.3342 122 " " " " A 21 0 0 "VAL " HG21 " " 1 0 1 C2 
    1886 48 2.26666 2.31239 41.4402 122 " " " " A 21 0 0 "VAL " HG22 " " 1 0 1 C2 
    1887 48 3.71435 2.72276 42.508 122 " " " " A 21 0 0 "VAL " HG23 " " 1 0 1 C2 
    1888 40 6.3593 2.51125 41.2888 123 " " " " A 43 0 0 "SER " " N  " " " 7 0 1 C2 
    1889 14 7.55635 2.30623 42.0387 123 " " " " A 2 0 0 "SER " " CA " " " 6 0 1 C2 
    1890 14 8.85537 2.28947 41.1657 123 " " " " A 2 0 0 "SER " " C  " " " 6 0 1 C2 
    1891 23 9.90358 2.81477 41.583 123 " " " " A 70 0 0 "SER " " O  " " " 8 0 1 C2 
    1892 14 7.55167 0.91263 42.6694 123 " " " " A 2 0 0 "SER " " CB " " " 6 0 1 C2 
    1893 23 6.34365 0.733382 43.3352 123 " " " " A 70 0 0 "SER " " OG " " " 8 0 1 C2 
    1894 48 5.8354 1.66678 41.1086 123 " " " " A 21 0 0 "SER " " H  " " " 1 0 1 C2 
    1895 48 7.75319 3.07316 42.7878 123 " " " " A 21 0 0 "SER " " HA " " " 1 0 1 C2 
    1896 48 8.39486 0.867743 43.3587 123 " " " " A 21 0 0 "SER " " HB3" " " 1 0 1 C2 
    1897 48 7.6614 0.0640624 41.9941 123 " " " " A 21 0 0 "SER " " HB2" " " 1 0 1 C2 
    1898 48 6.03742 1.59199 43.5843 123 " " " " A 21 0 0 "SER " " HG " " " 1 0 1 C2 
    1899 40 8.76246 1.68782 39.947 124 " " " " A 43 0 0 "ALA " " N  " " " 7 0 1 C2 
    1900 14 9.84671 1.65631 39.0078 124 " " " " A 2 0 0 "ALA " " CA " " " 6 0 1 C2 
    1901 14 9.88466 2.85271 37.9814 124 " " " " A 2 0 0 "ALA " " C  " " " 6 0 1 C2 
    1902 23 10.7023 2.80192 37.0417 124 " " " " A 70 0 0 "ALA " " O  " " " 8 0 1 C2 
    1903 14 9.66813 0.363085 38.1743 124 " " " " A 2 0 0 "ALA " " CB " " " 6 0 1 C2 
    1904 48 7.85131 1.28243 39.7872 124 " " " " A 21 0 0 "ALA " " H  " " " 1 0 1 C2 
    1905 48 10.7945 1.73051 39.5411 124 " " " " A 21 0 0 "ALA " " HA " " " 1 0 1 C2 
    1906 48 10.518 0.227293 37.5054 124 " " " " A 21 0 0 "ALA " " HB1" " " 1 0 1 C2 
    1907 48 9.79031 -0.523218 38.7969 124 " " " " A 21 0 0 "ALA " " HB2" " " 1 0 1 C2 
    1908 48 8.75612 0.300013 37.5807 124 " " " " A 21 0 0 "ALA " " HB3" " " 1 0 1 C2 
    1909 40 8.96454 3.77327 38.078 125 " " " " A 43 0 0 "MET " " N  " " " 7 0 1 C2 
    1910 14 8.65803 4.85498 37.1477 125 " " " " A 2 0 0 "MET " " CA " " " 6 0 1 C2 
    1911 14 9.70564 6.00812 37.2706 125 " " " " A 2 0 0 "MET " " C  " " " 6 0 1 C2 
    1912 23 9.51643 7.07741 36.7418 125 " " " " A 70 0 0 "MET " " O  " " " 8 0 1 C2 
    1913 14 7.24062 5.38722 37.5311 125 " " " " A 2 0 0 "MET " " CB " " " 6 0 1 C2 
    1914 14 6.45163 5.94921 36.4395 125 " " " " A 2 0 0 "MET " " CG " " " 6 0 1 C2 
    1915 52 4.80373 6.49281 37.0005 125 " " " " A 13 0 0 "MET " " SD " " " 16 0 1 C2 
    1916 14 4.02291 6.3016 35.3624 125 " " " " A 2 0 0 "MET " " CE " " " 6 0 1 C2 
    1917 48 8.34419 3.57925 38.8511 125 " " " " A 21 0 0 "MET " " H  " " " 1 0 1 C2 
    1918 48 8.73549 4.52566 36.1115 125 " " " " A 21 0 0 "MET " " HA " " " 1 0 1 C2 
    1919 48 7.36013 6.0258 38.4063 125 " " " " A 21 0 0 "MET " " HB3" " " 1 0 1 C2 
    1920 48 6.7226 4.54574 37.9912 125 " " " " A 21 0 0 "MET " " HB2" " " 1 0 1 C2 
    1921 48 6.47402 5.19663 35.6514 125 " " " " A 21 0 0 "MET " " HG3" " " 1 0 1 C2 
    1922 48 6.84139 6.8341 35.9364 125 " " " " A 21 0 0 "MET " " HG2" " " 1 0 1 C2 
    1923 48 2.94941 6.4815 35.3047 125 " " " " A 21 0 0 "MET " " HE1" " " 1 0 1 C2 
    1924 48 4.56825 6.96771 34.6938 125 " " " " A 21 0 0 "MET " " HE2" " " 1 0 1 C2 
    1925 48 4.25284 5.27901 35.0632 125 " " " " A 21 0 0 "MET " " HE3" " " 1 0 1 C2 
    1926 40 10.7479 5.71703 37.9961 126 " " " " A 43 0 0 "LYS " " N  " " " 7 0 1 C2 
    1927 14 11.8713 6.5918 38.3583 126 " " " " A 2 0 0 "LYS " " CA " " " 6 0 1 C2 
    1928 14 13.1696 5.68726 38.259 126 " " " " A 2 0 0 "LYS " " C  " " " 6 0 1 C2 
    1929 23 13.1142 4.49558 38.6306 126 " " " " A 70 0 0 "LYS " " O  " " " 8 0 1 C2 
    1930 14 11.5982 7.27339 39.7314 126 " " " " A 2 0 0 "LYS " " CB " " " 6 0 1 C2 
    1931 14 10.9493 6.4196 40.8751 126 " " " " A 2 0 0 "LYS " " CG " " " 6 0 1 C2 
    1932 14 10.9902 6.97102 42.3223 126 " " " " A 2 0 0 "LYS " " CD " " " 6 0 1 C2 
    1933 14 10.1449 6.06415 43.2006 126 " " " " A 2 0 0 "LYS " " CE " " " 6 0 1 C2 
    1934 40 10.5202 6.23629 44.585 126 " " " " A 43 0 0 "LYS " " NZ " " " 7 0 1 C2 
    1935 48 10.7661 4.75592 38.306 126 " " " " A 21 0 0 "LYS " " H  " " " 1 0 1 C2 
    1936 48 11.9559 7.35171 37.5815 126 " " " " A 21 0 0 "LYS " " HA " " " 1 0 1 C2 
    1937 48 10.8972 8.09476 39.5829 126 " " " " A 21 0 0 "LYS " " HB3" " " 1 0 1 C2 
    1938 48 12.5415 7.57053 40.1897 126 " " " " A 21 0 0 "LYS " " HB2" " " 1 0 1 C2 
    1939 48 11.4293 5.44157 40.91 126 " " " " A 21 0 0 "LYS " " HG3" " " 1 0 1 C2 
    1940 48 9.9441 6.15985 40.5433 126 " " " " A 21 0 0 "LYS " " HG2" " " 1 0 1 C2 
    1941 48 10.5379 7.96268 42.3107 126 " " " " A 21 0 0 "LYS " " HD3" " " 1 0 1 C2 
    1942 48 12.0182 6.95643 42.6845 126 " " " " A 21 0 0 "LYS " " HD2" " " 1 0 1 C2 
    1943 48 10.2499 4.9862 43.0776 126 " " " " A 21 0 0 "LYS " " HE3" " " 1 0 1 C2 
    1944 48 9.08843 6.32275 43.1296 126 " " " " A 21 0 0 "LYS " " HE2" " " 1 0 1 C2 
    1945 48 10.0011 5.58118 45.152 126 " " " " A 21 0 0 "LYS " " HZ1" " " 1 0 1 C2 
    1946 48 11.5072 6.02449 44.6163 126 " " " " A 21 0 0 "LYS " " HZ2" " " 1 0 1 C2 
    1947 48 10.385 7.19848 44.8607 126 " " " " A 21 0 0 "LYS " " HZ3" " " 1 0 1 C2 
    1948 40 14.3199 6.32977 37.9095 127 " " " " A 43 0 0 "THR " " N  " " " 7 0 1 C2 
    1949 14 15.5491 5.57706 37.7286 127 " " " " A 2 0 0 "THR " " CA " " " 6 0 1 C2 
    1950 14 16.3472 5.49352 39.066 127 " " " " A 2 0 0 "THR " " C  " " " 6 0 1 C2 
    1951 23 16.1806 6.27193 39.9715 127 " " " " A 70 0 0 "THR " " O  " " " 8 0 1 C2 
    1952 14 16.4288 6.56804 36.8264 127 " " " " A 2 0 0 "THR " " CB " " " 6 0 1 C2 
    1953 23 16.7231 7.86724 37.3945 127 " " " " A 70 0 0 "THR " " OG1" " " 8 0 1 C2 
    1954 14 15.8371 6.57365 35.4063 127 " " " " A 2 0 0 "THR " " CG2" " " 6 0 1 C2 
    1955 48 14.4783 7.32665 37.9445 127 " " " " A 21 0 0 "THR " " H  " " " 1 0 1 C2 
    1956 48 15.4666 4.56828 37.324 127 " " " " A 21 0 0 "THR " " HA " " " 1 0 1 C2 
    1957 48 17.41 6.09358 36.814 127 " " " " A 21 0 0 "THR " " HB " " " 1 0 1 C2 
    1958 48 17.6597 7.98622 37.3542 127 " " " " A 21 0 0 "THR " " HG1" " " 1 0 1 C2 
    1959 48 16.5605 7.04278 34.7396 127 " " " " A 21 0 0 "THR " HG21 " " 1 0 1 C2 
    1960 48 15.5353 5.62137 34.9702 127 " " " " A 21 0 0 "THR " HG22 " " 1 0 1 C2 
    1961 48 14.9649 7.22702 35.43 127 " " " " A 21 0 0 "THR " HG23 " " 1 0 1 C2 
    1962 40 17.2466 4.50903 39.2166 128 " " " " A 43 0 0 "GLN " " N  " " " 7 0 1 C2 
    1963 14 17.9863 4.12925 40.4336 128 " " " " A 2 0 0 "GLN " " CA " " " 6 0 1 C2 
    1964 14 19.0931 5.1571 40.8084 128 " " " " A 2 0 0 "GLN " " C  " " " 6 0 1 C2 
    1965 23 19.5145 5.17266 41.976 128 " " " " A 70 0 0 "GLN " " O  " " " 8 0 1 C2 
    1966 14 18.4148 2.66602 40.3187 128 " " " " A 2 0 0 "GLN " " CB " " " 6 0 1 C2 
    1967 14 17.4206 1.69425 39.5602 128 " " " " A 2 0 0 "GLN " " CG " " " 6 0 1 C2 
    1968 14 16.3317 1.38511 40.621 128 " " " " A 2 0 0 "GLN " " CD " " " 6 0 1 C2 
    1969 23 16.7001 1.14582 41.7402 128 " " " " A 70 0 0 "GLN " " OE1" " " 8 0 1 C2 
    1970 40 15.0867 1.49378 40.2921 128 " " " " A 43 0 0 "GLN " " NE2" " " 7 0 1 C2 
    1971 48 17.6624 4.09495 38.3946 128 " " " " A 21 0 0 "GLN " " H  " " " 1 0 1 C2 
    1972 48 17.2361 4.12637 41.2244 128 " " " " A 21 0 0 "GLN " " HA " " " 1 0 1 C2 
    1973 48 18.6212 2.25674 41.3076 128 " " " " A 21 0 0 "GLN " " HB3" " " 1 0 1 C2 
    1974 48 19.3501 2.55618 39.7698 128 " " " " A 21 0 0 "GLN " " HB2" " " 1 0 1 C2 
    1975 48 17.9238 0.760554 39.3089 128 " " " " A 21 0 0 "GLN " " HG3" " " 1 0 1 C2 
    1976 48 16.9806 2.09666 38.6477 128 " " " " A 21 0 0 "GLN " " HG2" " " 1 0 1 C2 
    1977 48 14.4023 1.50391 41.0348 128 " " " " A 21 0 0 "GLN " HE22 " " 1 0 1 C2 
    1978 48 14.8202 1.55916 39.3201 128 " " " " A 21 0 0 "GLN " HE21 " " 1 0 1 C2 
    1979 40 19.567 5.96949 39.8359 129 " " " " A 43 0 0 "ASP " " N  " " " 7 0 1 C2 
    1980 14 20.4033 7.1286 40.2325 129 " " " " A 2 0 0 "ASP " " CA " " " 6 0 1 C2 
    1981 14 19.5936 8.31705 40.6851 129 " " " " A 2 0 0 "ASP " " C  " " " 6 0 1 C2 
    1982 23 20.1288 9.25777 41.3556 129 " " " " A 70 0 0 "ASP " " O  " " " 8 0 1 C2 
    1983 14 21.2348 7.58356 39.0342 129 " " " " A 2 0 0 "ASP " " CB " " " 6 0 1 C2 
    1984 14 20.5203 8.48018 37.9985 129 " " " " A 2 0 0 "ASP " " CG " " " 6 0 1 C2 
    1985 23 19.3601 8.20428 37.6437 129 " " " " A 70 0 0 "ASP " " OD1" " " 8 0 1 C2 
    1986 23 21.1281 9.50468 37.528 129 " " " " A 70 0 0 "ASP " " OD2" " " 8 0 1 C2 
    1987 48 19.2975 5.83296 38.8722 129 " " " " A 21 0 0 "ASP " " H  " " " 1 0 1 C2 
    1988 48 21.1164 6.80157 40.9892 129 " " " " A 21 0 0 "ASP " " HA " " " 1 0 1 C2 
    1989 48 21.7445 6.73642 38.5753 129 " " " " A 21 0 0 "ASP " " HB3" " " 1 0 1 C2 
    1990 48 22.0536 8.18753 39.4252 129 " " " " A 21 0 0 "ASP " " HB2" " " 1 0 1 C2 
    1991 40 18.2978 8.36239 40.3573 130 " " " " A 43 0 0 "LEU " " N  " " " 7 0 1 C2 
    1992 14 17.2641 9.32876 40.705 130 " " " " A 2 0 0 "LEU " " CA " " " 6 0 1 C2 
    1993 14 17.2015 10.6286 39.8229 130 " " " " A 2 0 0 "LEU " " C  " " " 6 0 1 C2 
    1994 23 16.5226 11.6192 40.1653 130 " " " " A 70 0 0 "LEU " " O  " " " 8 0 1 C2 
    1995 14 17.0825 9.57022 42.3256 130 " " " " A 2 0 0 "LEU " " CB " " " 6 0 1 C2 
    1996 14 16.3523 8.46179 43.1706 130 " " " " A 2 0 0 "LEU " " CG " " " 6 0 1 C2 
    1997 14 16.5141 8.62456 44.6733 130 " " " " A 2 0 0 "LEU " " CD1" " " 6 0 1 C2 
    1998 14 14.8119 8.58645 42.9627 130 " " " " A 2 0 0 "LEU " " CD2" " " 6 0 1 C2 
    1999 48 18.1611 7.63406 39.6711 130 " " " " A 21 0 0 "LEU " " H  " " " 1 0 1 C2 
    2000 48 16.3086 8.91094 40.388 130 " " " " A 21 0 0 "LEU " " HA " " " 1 0 1 C2 
    2001 48 16.6135 10.4872 42.6823 130 " " " " A 21 0 0 "LEU " " HB3" " " 1 0 1 C2 
    2002 48 18.0427 9.59215 42.841 130 " " " " A 21 0 0 "LEU " " HB2" " " 1 0 1 C2 
    2003 48 16.7312 7.465 42.9448 130 " " " " A 21 0 0 "LEU " " HG " " " 1 0 1 C2 
    2004 48 16.3663 9.67399 44.9282 130 " " " " A 21 0 0 "LEU " HD11 " " 1 0 1 C2 
    2005 48 15.9712 7.97737 45.3622 130 " " " " A 21 0 0 "LEU " HD12 " " 1 0 1 C2 
    2006 48 17.5332 8.31928 44.9108 130 " " " " A 21 0 0 "LEU " HD13 " " 1 0 1 C2 
    2007 48 14.5013 9.62728 43.0538 130 " " " " A 21 0 0 "LEU " HD21 " " 1 0 1 C2 
    2008 48 14.3097 8.21315 42.0701 130 " " " " A 21 0 0 "LEU " HD22 " " 1 0 1 C2 
    2009 48 14.2974 8.01227 43.7332 130 " " " " A 21 0 0 "LEU " HD23 " " 1 0 1 C2 
    2010 40 17.8341 10.6443 38.5952 131 " " " " A 43 0 0 "ARG " " N  " " " 7 0 1 C2 
    2011 14 17.7909 11.7573 37.6947 131 " " " " A 2 0 0 "ARG " " CA " " " 6 0 1 C2 
    2012 14 16.8376 11.7639 36.5271 131 " " " " A 2 0 0 "ARG " " C  " " " 6 0 1 C2 
    2013 23 16.5875 12.7896 35.8548 131 " " " " A 70 0 0 "ARG " " O  " " " 8 0 1 C2 
    2014 14 19.1913 12.0834 37.1648 131 " " " " A 2 0 0 "ARG " " CB " " " 6 0 1 C2 
    2015 14 20.2603 12.5273 38.216 131 " " " " A 2 0 0 "ARG " " CG " " " 6 0 1 C2 
    2016 14 21.6265 12.8094 37.4901 131 " " " " A 2 0 0 "ARG " " CD " " " 6 0 1 C2 
    2017 40 22.6806 13.0848 38.5616 131 " " " " A 43 0 0 "ARG " " NE " " " 7 0 1 C2 
    2018 14 23.3861 12.1208 39.2177 131 " " " " A 2 0 0 "ARG " " CZ " " " 6 0 1 C2 
    2019 40 24.3362 12.4423 40.1082 131 " " " " A 43 0 0 "ARG " " NH1" " " 7 0 1 C2 
    2020 40 23.1129 10.8579 39.0321 131 " " " " A 43 0 0 "ARG " " NH2" " " 7 0 1 C2 
    2021 48 18.4251 9.93046 38.1936 131 " " " " A 21 0 0 "ARG " " H  " " " 1 0 1 C2 
    2022 48 17.4769 12.6668 38.2068 131 " " " " A 21 0 0 "ARG " " HA " " " 1 0 1 C2 
    2023 48 19.1562 12.8737 36.4149 131 " " " " A 21 0 0 "ARG " " HB3" " " 1 0 1 C2 
    2024 48 19.4924 11.2469 36.5341 131 " " " " A 21 0 0 "ARG " " HB2" " " 1 0 1 C2 
    2025 48 20.242 11.7403 38.97 131 " " " " A 21 0 0 "ARG " " HG3" " " 1 0 1 C2 
    2026 48 19.9307 13.4135 38.7582 131 " " " " A 21 0 0 "ARG " " HG2" " " 1 0 1 C2 
    2027 48 21.4653 13.6644 36.8335 131 " " " " A 21 0 0 "ARG " " HD3" " " 1 0 1 C2 
    2028 48 21.9153 11.8282 37.1134 131 " " " " A 21 0 0 "ARG " " HD2" " " 1 0 1 C2 
    2029 48 22.847 14.0615 38.758 131 " " " " A 21 0 0 "ARG " " HE " " " 1 0 1 C2 
    2030 48 25.0974 11.8663 40.4383 131 " " " " A 21 0 0 "ARG " HH12 " " 1 0 1 C2 
    2031 48 24.6753 13.3874 40.2173 131 " " " " A 21 0 0 "ARG " HH11 " " 1 0 1 C2 
    2032 48 23.7848 10.1443 39.2759 131 " " " " A 21 0 0 "ARG " HH22 " " 1 0 1 C2 
    2033 48 22.2758 10.6011 38.5287 131 " " " " A 21 0 0 "ARG " HH21 " " 1 0 1 C2 
    2034 40 16.1145 10.6587 36.3417 132 " " " " A 43 0 0 "HIE " " N  " " " 7 0 1 C2 
    2035 14 15.1188 10.4755 35.2769 132 " " " " A 2 0 0 "HIE " " CA " " " 6 0 1 C2 
    2036 14 13.7736 9.91343 35.7935 132 " " " " A 2 0 0 "HIE " " C  " " " 6 0 1 C2 
    2037 23 13.7286 9.01296 36.6163 132 " " " " A 70 0 0 "HIE " " O  " " " 8 0 1 C2 
    2038 14 15.7329 9.70512 34.0769 132 " " " " A 2 0 0 "HIE " " CB " " " 6 0 1 C2 
    2039 14 15.7923 10.457 32.7989 132 " " " " A 2 0 0 "HIE " " CG " " " 6 0 1 C2 
    2040 40 17.0255 10.6205 32.1137 132 " " " " A 43 0 0 "HIE " " ND1" " " 7 0 1 C2 
    2041 14 14.8081 11.1908 32.217 132 " " " " A 2 0 0 "HIE " " CD2" " " 6 0 1 C2 
    2042 14 16.6386 11.2524 31.0451 132 " " " " A 2 0 0 "HIE " " CE1" " " 6 0 1 C2 
    2043 40 15.3848 11.6444 31.0309 132 " " " " A 43 0 0 "HIE " " NE2" " " 7 0 1 C2 
    2044 48 16.3262 9.89913 36.9728 132 " " " " A 21 0 0 "HIE " " H  " " " 1 0 1 C2 
    2045 48 14.8254 11.4842 34.9861 132 " " " " A 21 0 0 "HIE " " HA " " " 1 0 1 C2 
    2046 48 15.1051 8.82168 33.9613 132 " " " " A 21 0 0 "HIE " " HB3" " " 1 0 1 C2 
    2047 48 16.7645 9.40636 34.2631 132 " " " " A 21 0 0 "HIE " " HB2" " " 1 0 1 C2 
    2048 48 13.8311 11.4395 32.6044 132 " " " " A 21 0 0 "HIE " " HD2" " " 1 0 1 C2 
    2049 48 17.3753 11.5386 30.3091 132 " " " " A 21 0 0 "HIE " " HE1" " " 1 0 1 C2 
    2050 40 12.612 10.528 35.433 133 " " " " A 43 0 0 "THR " " N  " " " 7 0 1 C2 
    2051 14 11.2732 10.0297 35.6379 133 " " " " A 2 0 0 "THR " " CA " " " 6 0 1 C2 
    2052 14 10.4882 10.2267 34.3509 133 " " " " A 2 0 0 "THR " " C  " " " 6 0 1 C2 
    2053 23 11.0171 10.7005 33.3493 133 " " " " A 70 0 0 "THR " " O  " " " 8 0 1 C2 
    2054 14 10.74 10.3822 37.0384 133 " " " " A 2 0 0 "THR " " CB " " " 6 0 1 C2 
    2055 23 9.61024 9.60172 37.4253 133 " " " " A 70 0 0 "THR " " OG1" " " 8 0 1 C2 
    2056 14 10.428 11.799 37.3901 133 " " " " A 2 0 0 "THR " " CG2" " " 6 0 1 C2 
    2057 48 12.7176 11.4303 34.9916 133 " " " " A 21 0 0 "THR " " H  " " " 1 0 1 C2 
    2058 48 11.3312 8.94298 35.6989 133 " " " " A 21 0 0 "THR " " HA " " " 1 0 1 C2 
    2059 48 11.6011 10.1358 37.6595 133 " " " " A 21 0 0 "THR " " HB " " " 1 0 1 C2 
    2060 48 9.88929 8.70863 37.2928 133 " " " " A 21 0 0 "THR " " HG1" " " 1 0 1 C2 
    2061 48 11.1659 12.3878 36.8452 133 " " " " A 21 0 0 "THR " HG21 " " 1 0 1 C2 
    2062 48 9.43645 11.9581 36.9662 133 " " " " A 21 0 0 "THR " HG22 " " 1 0 1 C2 
    2063 48 10.3418 12.0035 38.4573 133 " " " " A 21 0 0 "THR " HG23 " " 1 0 1 C2 
    2064 40 9.23143 10.0022 34.3893 134 " " " " A 43 0 0 "PHE " " N  " " " 7 0 1 C2 
    2065 14 8.18748 10.2304 33.3875 134 " " " " A 2 0 0 "PHE " " CA " " " 6 0 1 C2 
    2066 14 6.84992 10.1966 34.113 134 " " " " A 2 0 0 "PHE " " C  " " " 6 0 1 C2 
    2067 23 6.76609 9.79252 35.285 134 " " " " A 70 0 0 "PHE " " O  " " " 8 0 1 C2 
    2068 14 8.32274 9.19017 32.2599 134 " " " " A 2 0 0 "PHE " " CB " " " 6 0 1 C2 
    2069 14 7.96609 7.70467 32.4988 134 " " " " A 2 0 0 "PHE " " CG " " " 6 0 1 C2 
    2070 14 8.91955 6.89827 33.0011 134 " " " " A 2 0 0 "PHE " " CD1" " " 6 0 1 C2 
    2071 14 6.64505 7.35294 32.1599 134 " " " " A 2 0 0 "PHE " " CD2" " " 6 0 1 C2 
    2072 14 8.60606 5.55068 33.3085 134 " " " " A 2 0 0 "PHE " " CE1" " " 6 0 1 C2 
    2073 14 6.28256 6.05887 32.5158 134 " " " " A 2 0 0 "PHE " " CE2" " " 6 0 1 C2 
    2074 14 7.25923 5.14192 33.1069 134 " " " " A 2 0 0 "PHE " " CZ " " " 6 0 1 C2 
    2075 48 8.71513 9.86349 35.2463 134 " " " " A 21 0 0 "PHE " " H  " " " 1 0 1 C2 
    2076 48 8.30803 11.2706 33.0849 134 " " " " A 21 0 0 "PHE " " HA " " " 1 0 1 C2 
    2077 48 9.36487 9.24984 31.946 134 " " " " A 21 0 0 "PHE " " HB3" " " 1 0 1 C2 
    2078 48 7.75792 9.61318 31.4291 134 " " " " A 21 0 0 "PHE " " HB2" " " 1 0 1 C2 
    2079 48 9.89361 7.31579 33.2092 134 " " " " A 21 0 0 "PHE " " HD1" " " 1 0 1 C2 
    2080 48 5.98439 8.00134 31.6036 134 " " " " A 21 0 0 "PHE " " HD2" " " 1 0 1 C2 
    2081 48 9.29158 4.8695 33.7907 134 " " " " A 21 0 0 "PHE " " HE1" " " 1 0 1 C2 
    2082 48 5.27651 5.67498 32.4329 134 " " " " A 21 0 0 "PHE " " HE2" " " 1 0 1 C2 
    2083 48 6.94599 4.15042 33.3988 134 " " " " A 21 0 0 "PHE " " HZ " " " 1 0 1 C2 
    2084 40 5.81946 10.7359 33.46 135 " " " " A 43 0 0 "ILE " " N  " " " 7 0 1 C2 
    2085 14 4.39321 10.7134 33.7917 135 " " " " A 2 0 0 "ILE " " CA " " " 6 0 1 C2 
    2086 14 3.5875 10.1463 32.5626 135 " " " " A 2 0 0 "ILE " " C  " " " 6 0 1 C2 
    2087 23 4.06105 10.0991 31.3721 135 " " " " A 70 0 0 "ILE " " O  " " " 8 0 1 C2 
    2088 14 3.90078 12.0933 34.3744 135 " " " " A 2 0 0 "ILE " " CB " " " 6 0 1 C2 
    2089 14 4.09133 13.1993 33.2933 135 " " " " A 2 0 0 "ILE " " CG1" " " 6 0 1 C2 
    2090 14 4.55909 12.5728 35.705 135 " " " " A 2 0 0 "ILE " " CG2" " " 6 0 1 C2 
    2091 14 2.88048 13.3481 32.3924 135 " " " " A 2 0 0 "ILE " " CD1" " " 6 0 1 C2 
    2092 48 5.89703 11.1307 32.5336 135 " " " " A 21 0 0 "ILE " " H  " " " 1 0 1 C2 
    2093 48 4.32757 9.95322 34.5701 135 " " " " A 21 0 0 "ILE " " HA " " " 1 0 1 C2 
    2094 48 2.82768 12.0392 34.5577 135 " " " " A 21 0 0 "ILE " " HB " " " 1 0 1 C2 
    2095 48 5.07252 13.3497 32.843 135 " " " " A 21 0 0 "ILE " HG13 " " 1 0 1 C2 
    2096 48 4.10797 14.1322 33.8568 135 " " " " A 21 0 0 "ILE " HG12 " " 1 0 1 C2 
    2097 48 4.40204 11.8934 36.5428 135 " " " " A 21 0 0 "ILE " HG21 " " 1 0 1 C2 
    2098 48 5.62809 12.7661 35.6155 135 " " " " A 21 0 0 "ILE " HG22 " " 1 0 1 C2 
    2099 48 4.24053 13.5879 35.942 135 " " " " A 21 0 0 "ILE " HG23 " " 1 0 1 C2 
    2100 48 2.02854 13.6846 32.9832 135 " " " " A 21 0 0 "ILE " HD11 " " 1 0 1 C2 
    2101 48 3.01481 14.1707 31.6899 135 " " " " A 21 0 0 "ILE " HD12 " " 1 0 1 C2 
    2102 48 2.73363 12.4671 31.7675 135 " " " " A 21 0 0 "ILE " HD13 " " 1 0 1 C2 
    2103 40 2.35451 9.70704 32.8752 136 " " " " A 43 0 0 "SER " " N  " " " 7 0 1 C2 
    2104 14 1.37586 9.18258 31.8577 136 " " " " A 2 0 0 "SER " " CA " " " 6 0 1 C2 
    2105 14 0.0531619 9.98762 31.8358 136 " " " " A 2 0 0 "SER " " C  " " " 6 0 1 C2 
    2106 23 -0.287801 10.6755 32.7682 136 " " " " A 70 0 0 "SER " " O  " " " 8 0 1 C2 
    2107 14 1.12058 7.65806 32.0762 136 " " " " A 2 0 0 "SER " " CB " " " 6 0 1 C2 
    2108 23 0.727454 7.35136 33.3874 136 " " " " A 70 0 0 "SER " " OG " " " 8 0 1 C2 
    2109 48 1.98717 9.93542 33.7879 136 " " " " A 21 0 0 "SER " " H  " " " 1 0 1 C2 
    2110 48 1.74935 9.27742 30.8381 136 " " " " A 21 0 0 "SER " " HA " " " 1 0 1 C2 
    2111 48 2.04967 7.11659 31.8981 136 " " " " A 21 0 0 "SER " " HB3" " " 1 0 1 C2 
    2112 48 0.429837 7.2231 31.3538 136 " " " " A 21 0 0 "SER " " HB2" " " 1 0 1 C2 
    2113 48 0.938379 8.13558 33.8706 136 " " " " A 21 0 0 "SER " " HG " " " 1 0 1 C2 
    2114 40 -0.700656 9.89365 30.6957 137 " " " " A 43 0 0 "ILE " " N  " " " 7 0 1 C2 
    2115 14 -1.95397 10.6457 30.5752 137 " " " " A 2 0 0 "ILE " " CA " " " 6 0 1 C2 
    2116 14 -3.02337 9.65273 30.1929 137 " " " " A 2 0 0 "ILE " " C  " " " 6 0 1 C2 
    2117 23 -2.81536 8.99887 29.1716 137 " " " " A 70 0 0 "ILE " " O  " " " 8 0 1 C2 
    2118 14 -1.6879 11.678 29.4735 137 " " " " A 2 0 0 "ILE " " CB " " " 6 0 1 C2 
    2119 14 -0.475765 12.7015 29.7936 137 " " " " A 2 0 0 "ILE " " CG1" " " 6 0 1 C2 
    2120 14 -2.98287 12.3985 29.0568 137 " " " " A 2 0 0 "ILE " " CG2" " " 6 0 1 C2 
    2121 14 0.730134 12.4307 28.9092 137 " " " " A 2 0 0 "ILE " " CD1" " " 6 0 1 C2 
    2122 48 -0.394868 9.3725 29.8864 137 " " " " A 21 0 0 "ILE " " H  " " " 1 0 1 C2 
    2123 48 -2.23515 11.1303 31.5102 137 " " " " A 21 0 0 "ILE " " HA " " " 1 0 1 C2 
    2124 48 -1.34196 11.1649 28.5761 137 " " " " A 21 0 0 "ILE " " HB " " " 1 0 1 C2 
    2125 48 -0.154189 12.7005 30.835 137 " " " " A 21 0 0 "ILE " HG13 " " 1 0 1 C2 
    2126 48 -0.673513 13.7528 29.5846 137 " " " " A 21 0 0 "ILE " HG12 " " 1 0 1 C2 
    2127 48 -2.73009 13.2485 28.4229 137 " " " " A 21 0 0 "ILE " HG21 " " 1 0 1 C2 
    2128 48 -3.65648 11.7625 28.4825 137 " " " " A 21 0 0 "ILE " HG22 " " 1 0 1 C2 
    2129 48 -3.51626 12.8219 29.9079 137 " " " " A 21 0 0 "ILE " HG23 " " 1 0 1 C2 
    2130 48 0.601574 12.569 27.8357 137 " " " " A 21 0 0 "ILE " HD11 " " 1 0 1 C2 
    2131 48 1.59241 13.0143 29.2318 137 " " " " A 21 0 0 "ILE " HD12 " " 1 0 1 C2 
    2132 48 0.9465 11.3668 29.0057 137 " " " " A 21 0 0 "ILE " HD13 " " 1 0 1 C2 
    2133 40 -4.12037 9.42337 30.9709 138 " " " " A 43 0 0 "PRO " " N  " " " 7 0 1 C2 
    2134 14 -5.25141 8.64023 30.4803 138 " " " " A 2 0 0 "PRO " " CA " " " 6 0 1 C2 
    2135 14 -6.02279 9.49286 29.5125 138 " " " " A 2 0 0 "PRO " " C  " " " 6 0 1 C2 
    2136 23 -6.67187 10.4449 29.9145 138 " " " " A 70 0 0 "PRO " " O  " " " 8 0 1 C2 
    2137 14 -6.03111 8.2876 31.7136 138 " " " " A 2 0 0 "PRO " " CB " " " 6 0 1 C2 
    2138 14 -5.72026 9.46537 32.7149 138 " " " " A 2 0 0 "PRO " " CG " " " 6 0 1 C2 
    2139 14 -4.34776 9.93751 32.3093 138 " " " " A 2 0 0 "PRO " " CD " " " 6 0 1 C2 
    2140 48 -4.95793 7.73375 29.9509 138 " " " " A 21 0 0 "PRO " " HA " " " 1 0 1 C2 
    2141 48 -5.71105 7.32172 32.1044 138 " " " " A 21 0 0 "PRO " " HB3" " " 1 0 1 C2 
    2142 48 -7.11047 8.31194 31.5636 138 " " " " A 21 0 0 "PRO " " HB2" " " 1 0 1 C2 
    2143 48 -5.69477 9.28997 33.7904 138 " " " " A 21 0 0 "PRO " " HG3" " " 1 0 1 C2 
    2144 48 -6.47103 10.2373 32.5458 138 " " " " A 21 0 0 "PRO " " HG2" " " 1 0 1 C2 
    2145 48 -4.13896 10.9963 32.4622 138 " " " " A 21 0 0 "PRO " " HD2" " " 1 0 1 C2 
    2146 48 -3.53854 9.50989 32.9012 138 " " " " A 21 0 0 "PRO " " HD3" " " 1 0 1 C2 
    2147 40 -5.96392 9.12877 28.1863 139 " " " " A 43 0 0 "LEU " " N  " " " 7 0 1 C2 
    2148 14 -6.81765 9.77139 27.1559 139 " " " " A 2 0 0 "LEU " " CA " " " 6 0 1 C2 
    2149 14 -8.25078 9.13305 27.2134 139 " " " " A 2 0 0 "LEU " " C  " " " 6 0 1 C2 
    2150 23 -8.37155 7.92486 27.2653 139 " " " " A 70 0 0 "LEU " " O  " " " 8 0 1 C2 
    2151 14 -6.25997 9.40604 25.736 139 " " " " A 2 0 0 "LEU " " CB " " " 6 0 1 C2 
    2152 14 -4.82355 9.70298 25.4419 139 " " " " A 2 0 0 "LEU " " CG " " " 6 0 1 C2 
    2153 14 -4.43171 9.16064 24.1184 139 " " " " A 2 0 0 "LEU " " CD1" " " 6 0 1 C2 
    2154 14 -4.44082 11.1887 25.5173 139 " " " " A 2 0 0 "LEU " " CD2" " " 6 0 1 C2 
    2155 48 -5.44737 8.27939 28.0078 139 " " " " A 21 0 0 "LEU " " H  " " " 1 0 1 C2 
    2156 48 -6.8313 10.8576 27.2454 139 " " " " A 21 0 0 "LEU " " HA " " " 1 0 1 C2 
    2157 48 -6.93671 9.81122 24.9837 139 " " " " A 21 0 0 "LEU " " HB3" " " 1 0 1 C2 
    2158 48 -6.38155 8.32679 25.6436 139 " " " " A 21 0 0 "LEU " " HB2" " " 1 0 1 C2 
    2159 48 -4.20488 9.13995 26.1407 139 " " " " A 21 0 0 "LEU " " HG " " " 1 0 1 C2 
    2160 48 -4.32811 8.08269 23.9944 139 " " " " A 21 0 0 "LEU " HD11 " " 1 0 1 C2 
    2161 48 -5.12543 9.599 23.401 139 " " " " A 21 0 0 "LEU " HD12 " " 1 0 1 C2 
    2162 48 -3.40665 9.50163 23.9732 139 " " " " A 21 0 0 "LEU " HD13 " " 1 0 1 C2 
    2163 48 -4.94174 11.6247 26.3816 139 " " " " A 21 0 0 "LEU " HD21 " " 1 0 1 C2 
    2164 48 -3.37561 11.3782 25.6498 139 " " " " A 21 0 0 "LEU " HD22 " " 1 0 1 C2 
    2165 48 -4.76485 11.7379 24.6333 139 " " " " A 21 0 0 "LEU " HD23 " " 1 0 1 C2 
    2166 40 -9.34509 9.89332 27.1164 140 " " " " A 43 0 0 "GLN " " N  " " " 7 0 1 C2 
    2167 14 -10.7261 9.32726 26.8188 140 " " " " A 2 0 0 "GLN " " CA " " " 6 0 1 C2 
    2168 14 -10.8658 8.93306 25.3326 140 " " " " A 2 0 0 "GLN " " C  " " " 6 0 1 C2 
    2169 23 -10.0352 9.26814 24.4865 140 " " " " A 70 0 0 "GLN " " O  " " " 8 0 1 C2 
    2170 14 -11.7478 10.3456 27.1976 140 " " " " A 2 0 0 "GLN " " CB " " " 6 0 1 C2 
    2171 14 -11.7749 10.7568 28.7175 140 " " " " A 2 0 0 "GLN " " CG " " " 6 0 1 C2 
    2172 14 -12.9861 11.3852 29.2716 140 " " " " A 2 0 0 "GLN " " CD " " " 6 0 1 C2 
    2173 23 -14.0955 11.13 28.8028 140 " " " " A 70 0 0 "GLN " " OE1" " " 8 0 1 C2 
    2174 40 -12.8689 12.2359 30.3011 140 " " " " A 43 0 0 "GLN " " NE2" " " 7 0 1 C2 
    2175 48 -9.32442 10.8954 27.2408 140 " " " " A 21 0 0 "GLN " " H  " " " 1 0 1 C2 
    2176 48 -10.8275 8.44808 27.4551 140 " " " " A 21 0 0 "GLN " " HA " " " 1 0 1 C2 
    2177 48 -12.7063 9.95275 26.8583 140 " " " " A 21 0 0 "GLN " " HB3" " " 1 0 1 C2 
    2178 48 -11.6397 11.2693 26.629 140 " " " " A 21 0 0 "GLN " " HB2" " " 1 0 1 C2 
    2179 48 -11.0534 11.5542 28.8951 140 " " " " A 21 0 0 "GLN " " HG3" " " 1 0 1 C2 
    2180 48 -11.4932 9.84912 29.2512 140 " " " " A 21 0 0 "GLN " " HG2" " " 1 0 1 C2 
    2181 48 -13.6845 12.6784 30.6999 140 " " " " A 21 0 0 "GLN " HE22 " " 1 0 1 C2 
    2182 48 -11.9561 12.3575 30.7159 140 " " " " A 21 0 0 "GLN " HE21 " " 1 0 1 C2 
    2183 40 -11.8523 8.10534 24.965 141 " " " " A 43 0 0 "GLY " " N  " " " 7 0 1 C2 
    2184 14 -12.2217 7.55871 23.7166 141 " " " " A 2 0 0 "GLY " " CA " " " 6 0 1 C2 
    2185 14 -11.7317 6.12179 23.6067 141 " " " " A 2 0 0 "GLY " " C  " " " 6 0 1 C2 
    2186 23 -10.6424 5.7826 24.0864 141 " " " " A 70 0 0 "GLY " " O  " " " 8 0 1 C2 
    2187 48 -12.4104 7.74954 25.7279 141 " " " " A 21 0 0 "GLY " " H  " " " 1 0 1 C2 
    2188 48 -11.8154 8.15868 22.9023 141 " " " " A 21 0 0 "GLY " " HA3" " " 1 0 1 C2 
    2189 48 -13.3093 7.62991 23.6988 141 " " " " A 21 0 0 "GLY " " HA2" " " 1 0 1 C2 
    2190 40 -12.4863 5.21009 23.0964 142 " " " " A 43 0 0 "ASP " " N  " " " 7 0 1 C2 
    2191 14 -12.253 3.83608 22.8494 142 " " " " A 2 0 0 "ASP " " CA " " " 6 0 1 C2 
    2192 14 -12.1745 3.58451 21.2806 142 " " " " A 2 0 0 "ASP " " C  " " " 6 0 1 C2 
    2193 23 -11.5484 2.60526 20.8531 142 " " " " A 70 0 0 "ASP " " O  " " " 8 0 1 C2 
    2194 14 -13.3146 2.98186 23.5452 142 " " " " A 2 0 0 "ASP " " CB " " " 6 0 1 C2 
    2195 14 -14.7049 2.91575 22.8754 142 " " " " A 2 0 0 "ASP " " CG " " " 6 0 1 C2 
    2196 23 -14.8118 2.27768 21.7495 142 " " " " A 70 0 0 "ASP " " OD1" " " 8 0 1 C2 
    2197 23 -15.6796 3.5604 23.3641 142 " " " " A 70 0 0 "ASP " " OD2" " " 8 0 1 C2 
    2198 48 -13.3779 5.49747 22.7187 142 " " " " A 21 0 0 "ASP " " H  " " " 1 0 1 C2 
    2199 48 -11.357 3.4738 23.3533 142 " " " " A 21 0 0 "ASP " " HA " " " 1 0 1 C2 
    2200 48 -13.4966 3.38072 24.5431 142 " " " " A 21 0 0 "ASP " " HB3" " " 1 0 1 C2 
    2201 48 -12.9838 1.95108 23.6723 142 " " " " A 21 0 0 "ASP " " HB2" " " 1 0 1 C2 
    2202 40 -12.768 4.41004 20.4367 143 " " " " A 43 0 0 "ASP " " N  " " " 7 0 1 C2 
    2203 14 -12.7363 4.34883 18.9842 143 " " " " A 2 0 0 "ASP " " CA " " " 6 0 1 C2 
    2204 14 -11.2912 4.67718 18.5473 143 " " " " A 2 0 0 "ASP " " C  " " " 6 0 1 C2 
    2205 23 -10.831 5.69036 18.9873 143 " " " " A 70 0 0 "ASP " " O  " " " 8 0 1 C2 
    2206 14 -13.7929 5.3683 18.3732 143 " " " " A 2 0 0 "ASP " " CB " " " 6 0 1 C2 
    2207 14 -15.1492 4.82044 18.6045 143 " " " " A 2 0 0 "ASP " " CG " " " 6 0 1 C2 
    2208 23 -15.621 4.25307 17.6319 143 " " " " A 70 0 0 "ASP " " OD1" " " 8 0 1 C2 
    2209 23 -15.8245 5.17026 19.5858 143 " " " " A 70 0 0 "ASP " " OD2" " " 8 0 1 C2 
    2210 48 -13.023 5.29852 20.8438 143 " " " " A 21 0 0 "ASP " " H  " " " 1 0 1 C2 
    2211 48 -13.0114 3.36164 18.6129 143 " " " " A 21 0 0 "ASP " " HA " " " 1 0 1 C2 
    2212 48 -13.6111 5.42994 17.3002 143 " " " " A 21 0 0 "ASP " " HB3" " " 1 0 1 C2 
    2213 48 -13.7044 6.34123 18.8566 143 " " " " A 21 0 0 "ASP " " HB2" " " 1 0 1 C2 
    2214 40 -10.6833 3.83814 17.6668 144 " " " " A 43 0 0 "ASP " " N  " " " 7 0 1 C2 
    2215 14 -9.20729 3.87015 17.3611 144 " " " " A 2 0 0 "ASP " " CA " " " 6 0 1 C2 
    2216 14 -8.65123 5.11727 16.7383 144 " " " " A 2 0 0 "ASP " " C  " " " 6 0 1 C2 
    2217 23 -7.43175 5.32197 16.6549 144 " " " " A 70 0 0 "ASP " " O  " " " 8 0 1 C2 
    2218 14 -8.76539 2.61376 16.4561 144 " " " " A 2 0 0 "ASP " " CB " " " 6 0 1 C2 
    2219 14 -9.32913 2.59417 15.0799 144 " " " " A 2 0 0 "ASP " " CG " " " 6 0 1 C2 
    2220 23 -8.88019 1.79808 14.2103 144 " " " " A 70 0 0 "ASP " " OD1" " " 8 0 1 C2 
    2221 23 -10.2093 3.44995 14.753 144 " " " " A 70 0 0 "ASP " " OD2" " " 8 0 1 C2 
    2222 48 -11.218 3.04539 17.3416 144 " " " " A 21 0 0 "ASP " " H  " " " 1 0 1 C2 
    2223 48 -8.72558 3.82242 18.3377 144 " " " " A 21 0 0 "ASP " " HA " " " 1 0 1 C2 
    2224 48 -8.81544 1.7035 17.0536 144 " " " " A 21 0 0 "ASP " " HB3" " " 1 0 1 C2 
    2225 48 -7.68805 2.64574 16.2935 144 " " " " A 21 0 0 "ASP " " HB2" " " 1 0 1 C2 
    2226 40 -9.52947 6.04188 16.3146 145 " " " " A 43 0 0 "ASP " " N  " " " 7 0 1 C2 
    2227 14 -9.15496 7.34998 15.7806 145 " " " " A 2 0 0 "ASP " " CA " " " 6 0 1 C2 
    2228 14 -9.4661 8.45891 16.8255 145 " " " " A 2 0 0 "ASP " " C  " " " 6 0 1 C2 
    2229 23 -8.73528 9.47888 16.6988 145 " " " " A 70 0 0 "ASP " " O  " " " 8 0 1 C2 
    2230 14 -10.0353 7.52046 14.465 145 " " " " A 2 0 0 "ASP " " CB " " " 6 0 1 C2 
    2231 14 -11.4593 8.00921 14.613 145 " " " " A 2 0 0 "ASP " " CG " " " 6 0 1 C2 
    2232 23 -12.2366 7.33139 15.2483 145 " " " " A 70 0 0 "ASP " " OD1" " " 8 0 1 C2 
    2233 23 -11.7755 9.1156 14.081 145 " " " " A 70 0 0 "ASP " " OD2" " " 8 0 1 C2 
    2234 48 -10.521 5.85493 16.3585 145 " " " " A 21 0 0 "ASP " " H  " " " 1 0 1 C2 
    2235 48 -8.09644 7.37528 15.5218 145 " " " " A 21 0 0 "ASP " " HA " " " 1 0 1 C2 
    2236 48 -10.0533 6.59506 13.8893 145 " " " " A 21 0 0 "ASP " " HB3" " " 1 0 1 C2 
    2237 48 -9.4682 8.26299 13.9036 145 " " " " A 21 0 0 "ASP " " HB2" " " 1 0 1 C2 
    2238 40 -10.3856 8.224 17.7275 146 " " " " A 43 0 0 "GLU " " N  " " " 7 0 1 C2 
    2239 14 -10.8337 9.22646 18.7264 146 " " " " A 2 0 0 "GLU " " CA " " " 6 0 1 C2 
    2240 14 -9.65649 9.54433 19.6775 146 " " " " A 2 0 0 "GLU " " C  " " " 6 0 1 C2 
    2241 23 -9.44481 10.6787 20.0395 146 " " " " A 70 0 0 "GLU " " O  " " " 8 0 1 C2 
    2242 14 -12.0243 8.64824 19.5571 146 " " " " A 2 0 0 "GLU " " CB " " " 6 0 1 C2 
    2243 14 -12.7842 9.76888 20.2997 146 " " " " A 2 0 0 "GLU " " CG " " " 6 0 1 C2 
    2244 14 -13.7557 10.6355 19.5191 146 " " " " A 2 0 0 "GLU " " CD " " " 6 0 1 C2 
    2245 23 -14.6719 11.2808 20.1397 146 " " " " A 70 0 0 "GLU " " OE1" " " 8 0 1 C2 
    2246 23 -13.672 10.6568 18.2971 146 " " " " A 70 0 0 "GLU " " OE2" " " 8 0 1 C2 
    2247 48 -10.7166 7.2702 17.7551 146 " " " " A 21 0 0 "GLU " " H  " " " 1 0 1 C2 
    2248 48 -11.1111 10.1397 18.1999 146 " " " " A 21 0 0 "GLU " " HA " " " 1 0 1 C2 
    2249 48 -11.7763 7.79904 20.1938 146 " " " " A 21 0 0 "GLU " " HB3" " " 1 0 1 C2 
    2250 48 -12.8162 8.29851 18.8947 146 " " " " A 21 0 0 "GLU " " HB2" " " 1 0 1 C2 
    2251 48 -12.1466 10.5456 20.7217 146 " " " " A 21 0 0 "GLU " " HG3" " " 1 0 1 C2 
    2252 48 -13.3259 9.30455 21.1237 146 " " " " A 21 0 0 "GLU " " HG2" " " 1 0 1 C2 
    2253 40 -8.84254 8.46413 20.0135 147 " " " " A 43 0 0 "ILE " " N  " " " 7 0 1 C2 
    2254 14 -7.74795 8.48255 20.9333 147 " " " " A 2 0 0 "ILE " " CA " " " 6 0 1 C2 
    2255 14 -6.47455 9.1896 20.2504 147 " " " " A 2 0 0 "ILE " " C  " " " 6 0 1 C2 
    2256 23 -5.63901 9.7929 20.9168 147 " " " " A 70 0 0 "ILE " " O  " " " 8 0 1 C2 
    2257 14 -7.30191 6.99998 21.3034 147 " " " " A 2 0 0 "ILE " " CB " " " 6 0 1 C2 
    2258 14 -8.47438 6.07873 21.594 147 " " " " A 2 0 0 "ILE " " CG1" " " 6 0 1 C2 
    2259 14 -6.46615 6.93058 22.5111 147 " " " " A 2 0 0 "ILE " " CG2" " " 6 0 1 C2 
    2260 14 -8.14039 4.58332 21.8039 147 " " " " A 2 0 0 "ILE " " CD1" " " 6 0 1 C2 
    2261 48 -9.23685 7.5661 19.7723 147 " " " " A 21 0 0 "ILE " " H  " " " 1 0 1 C2 
    2262 48 -7.97441 9.01923 21.8546 147 " " " " A 21 0 0 "ILE " " HA " " " 1 0 1 C2 
    2263 48 -6.79086 6.57448 20.4397 147 " " " " A 21 0 0 "ILE " " HB " " " 1 0 1 C2 
    2264 48 -9.17522 6.13309 20.7609 147 " " " " A 21 0 0 "ILE " HG13 " " 1 0 1 C2 
    2265 48 -8.9706 6.43424 22.497 147 " " " " A 21 0 0 "ILE " HG12 " " 1 0 1 C2 
    2266 48 -5.51918 7.43935 22.3308 147 " " " " A 21 0 0 "ILE " HG21 " " 1 0 1 C2 
    2267 48 -6.97408 7.41277 23.3463 147 " " " " A 21 0 0 "ILE " HG22 " " 1 0 1 C2 
    2268 48 -6.24939 5.96962 22.9776 147 " " " " A 21 0 0 "ILE " HG23 " " 1 0 1 C2 
    2269 48 -8.07815 4.44149 22.8828 147 " " " " A 21 0 0 "ILE " HD11 " " 1 0 1 C2 
    2270 48 -8.90262 3.92177 21.3922 147 " " " " A 21 0 0 "ILE " HD12 " " 1 0 1 C2 
    2271 48 -7.15477 4.28023 21.4506 147 " " " " A 21 0 0 "ILE " HD13 " " 1 0 1 C2 
    2272 40 -6.40418 9.16873 18.9095 148 " " " " A 43 0 0 "LEU " " N  " " " 7 0 1 C2 
    2273 14 -5.33259 9.84411 18.1684 148 " " " " A 2 0 0 "LEU " " CA " " " 6 0 1 C2 
    2274 14 -5.67614 11.3224 18.2235 148 " " " " A 2 0 0 "LEU " " C  " " " 6 0 1 C2 
    2275 23 -4.76402 12.1426 18.4367 148 " " " " A 70 0 0 "LEU " " O  " " " 8 0 1 C2 
    2276 14 -5.21339 9.41686 16.6294 148 " " " " A 2 0 0 "LEU " " CB " " " 6 0 1 C2 
    2277 14 -4.96655 7.91391 16.2738 148 " " " " A 2 0 0 "LEU " " CG " " " 6 0 1 C2 
    2278 14 -4.61292 7.68357 14.7817 148 " " " " A 2 0 0 "LEU " " CD1" " " 6 0 1 C2 
    2279 14 -3.95609 7.2306 17.119 148 " " " " A 2 0 0 "LEU " " CD2" " " 6 0 1 C2 
    2280 48 -7.20054 8.84009 18.3824 148 " " " " A 21 0 0 "LEU " " H  " " " 1 0 1 C2 
    2281 48 -4.37332 9.63246 18.6407 148 " " " " A 21 0 0 "LEU " " HA " " " 1 0 1 C2 
    2282 48 -4.47823 10.0219 16.0988 148 " " " " A 21 0 0 "LEU " " HB3" " " 1 0 1 C2 
    2283 48 -6.12746 9.6704 16.0924 148 " " " " A 21 0 0 "LEU " " HB2" " " 1 0 1 C2 
    2284 48 -5.89356 7.35456 16.3999 148 " " " " A 21 0 0 "LEU " " HG " " " 1 0 1 C2 
    2285 48 -3.57471 7.93649 14.5666 148 " " " " A 21 0 0 "LEU " HD11 " " 1 0 1 C2 
    2286 48 -4.77073 6.63647 14.5233 148 " " " " A 21 0 0 "LEU " HD12 " " 1 0 1 C2 
    2287 48 -5.21662 8.28701 14.1038 148 " " " " A 21 0 0 "LEU " HD13 " " 1 0 1 C2 
    2288 48 -3.75107 6.19476 16.8486 148 " " " " A 21 0 0 "LEU " HD21 " " 1 0 1 C2 
    2289 48 -2.97085 7.6869 17.0231 148 " " " " A 21 0 0 "LEU " HD22 " " 1 0 1 C2 
    2290 48 -4.24629 7.16822 18.1678 148 " " " " A 21 0 0 "LEU " HD23 " " 1 0 1 C2 
    2291 40 -6.94052 11.6537 18.1294 149 " " " " A 43 0 0 "LYS " " N  " " " 7 0 1 C2 
    2292 14 -7.38498 13.0165 18.035 149 " " " " A 2 0 0 "LYS " " CA " " " 6 0 1 C2 
    2293 14 -7.69057 13.6801 19.3534 149 " " " " A 2 0 0 "LYS " " C  " " " 6 0 1 C2 
    2294 23 -7.49368 14.8936 19.5401 149 " " " " A 70 0 0 "LYS " " O  " " " 8 0 1 C2 
    2295 14 -8.67111 12.9575 17.1413 149 " " " " A 2 0 0 "LYS " " CB " " " 6 0 1 C2 
    2296 14 -8.25611 12.6882 15.6414 149 " " " " A 2 0 0 "LYS " " CG " " " 6 0 1 C2 
    2297 14 -9.45489 12.3505 14.688 149 " " " " A 2 0 0 "LYS " " CD " " " 6 0 1 C2 
    2298 14 -9.2265 11.4095 13.4485 149 " " " " A 2 0 0 "LYS " " CE " " " 6 0 1 C2 
    2299 40 -10.4499 10.9368 12.7958 149 " " " " A 43 0 0 "LYS " " NZ " " " 7 0 1 C2 
    2300 48 -7.69643 11.0008 17.9797 149 " " " " A 21 0 0 "LYS " " H  " " " 1 0 1 C2 
    2301 48 -6.67795 13.5949 17.4403 149 " " " " A 21 0 0 "LYS " " HA " " " 1 0 1 C2 
    2302 48 -9.2014 13.9095 17.1622 149 " " " " A 21 0 0 "LYS " " HB3" " " 1 0 1 C2 
    2303 48 -9.41951 12.2949 17.576 149 " " " " A 21 0 0 "LYS " " HB2" " " 1 0 1 C2 
    2304 48 -7.49349 11.91 15.6121 149 " " " " A 21 0 0 "LYS " " HG3" " " 1 0 1 C2 
    2305 48 -7.78081 13.6302 15.3677 149 " " " " A 21 0 0 "LYS " " HG2" " " 1 0 1 C2 
    2306 48 -9.82976 13.3406 14.4286 149 " " " " A 21 0 0 "LYS " " HD3" " " 1 0 1 C2 
    2307 48 -10.2503 11.9579 15.3214 149 " " " " A 21 0 0 "LYS " " HD2" " " 1 0 1 C2 
    2308 48 -8.86865 10.4812 13.8938 149 " " " " A 21 0 0 "LYS " " HE3" " " 1 0 1 C2 
    2309 48 -8.50523 11.8319 12.7489 149 " " " " A 21 0 0 "LYS " " HE2" " " 1 0 1 C2 
    2310 48 -10.1237 10.429 11.986 149 " " " " A 21 0 0 "LYS " " HZ1" " " 1 0 1 C2 
    2311 48 -10.9426 10.2221 13.312 149 " " " " A 21 0 0 "LYS " " HZ2" " " 1 0 1 C2 
    2312 48 -10.9804 11.7549 12.5325 149 " " " " A 21 0 0 "LYS " " HZ3" " " 1 0 1 C2 
    2313 40 -7.94422 12.8425 20.389 150 " " " " A 43 0 0 "ASN " " N  " " " 7 0 1 C2 
    2314 14 -7.87841 13.2953 21.8161 150 " " " " A 2 0 0 "ASN " " CA " " " 6 0 1 C2 
    2315 14 -6.4183 13.4678 22.26 150 " " " " A 2 0 0 "ASN " " C  " " " 6 0 1 C2 
    2316 23 -6.22158 14.1318 23.32 150 " " " " A 70 0 0 "ASN " " O  " " " 8 0 1 C2 
    2317 14 -8.5927 12.3194 22.8151 150 " " " " A 2 0 0 "ASN " " CB " " " 6 0 1 C2 
    2318 14 -10.1009 12.464 22.7323 150 " " " " A 2 0 0 "ASN " " CG " " " 6 0 1 C2 
    2319 23 -10.6481 13.4491 22.1707 150 " " " " A 70 0 0 "ASN " " OD1" " " 8 0 1 C2 
    2320 40 -10.9612 11.5549 23.2003 150 " " " " A 43 0 0 "ASN " " ND2" " " 7 0 1 C2 
    2321 48 -8.36203 11.9652 20.1134 150 " " " " A 21 0 0 "ASN " " H  " " " 1 0 1 C2 
    2322 48 -8.22922 14.3221 21.9196 150 " " " " A 21 0 0 "ASN " " HA " " " 1 0 1 C2 
    2323 48 -8.46413 12.618 23.8554 150 " " " " A 21 0 0 "ASN " " HB3" " " 1 0 1 C2 
    2324 48 -8.41449 11.2577 22.6441 150 " " " " A 21 0 0 "ASN " " HB2" " " 1 0 1 C2 
    2325 48 -11.9591 11.695 23.133 150 " " " " A 21 0 0 "ASN " HD22 " " 1 0 1 C2 
    2326 48 -10.6798 10.6865 23.6326 150 " " " " A 21 0 0 "ASN " HD21 " " 1 0 1 C2 
    2327 40 -5.30585 13.0945 21.5944 151 " " " " A 43 0 0 "TYR " " N  " " " 7 0 1 C2 
    2328 14 -3.95086 13.3148 22.0747 151 " " " " A 2 0 0 "TYR " " CA " " " 6 0 1 C2 
    2329 14 -3.40176 14.5444 21.3066 151 " " " " A 2 0 0 "TYR " " C  " " " 6 0 1 C2 
    2330 23 -2.63523 15.2643 21.9149 151 " " " " A 70 0 0 "TYR " " O  " " " 8 0 1 C2 
    2331 14 -3.0482 12.0948 21.5505 151 " " " " A 2 0 0 "TYR " " CB " " " 6 0 1 C2 
    2332 14 -1.62308 12.3635 21.0036 151 " " " " A 2 0 0 "TYR " " CG " " " 6 0 1 C2 
    2333 14 -0.529387 12.6441 21.9198 151 " " " " A 2 0 0 "TYR " " CD1" " " 6 0 1 C2 
    2334 14 -1.32414 12.3059 19.5953 151 " " " " A 2 0 0 "TYR " " CD2" " " 6 0 1 C2 
    2335 14 0.790729 12.9611 21.4191 151 " " " " A 2 0 0 "TYR " " CE1" " " 6 0 1 C2 
    2336 14 -0.0581901 12.5668 19.1173 151 " " " " A 2 0 0 "TYR " " CE2" " " 6 0 1 C2 
    2337 14 1.02214 12.8111 20.0403 151 " " " " A 2 0 0 "TYR " " CZ " " " 6 0 1 C2 
    2338 23 2.27574 12.7757 19.6223 151 " " " " A 70 0 0 "TYR " " OH " " " 8 0 1 C2 
    2339 48 -5.41745 12.4883 20.7943 151 " " " " A 21 0 0 "TYR " " H  " " " 1 0 1 C2 
    2340 48 -3.85736 13.4157 23.156 151 " " " " A 21 0 0 "TYR " " HA " " " 1 0 1 C2 
    2341 48 -3.56676 11.6582 20.697 151 " " " " A 21 0 0 "TYR " " HB3" " " 1 0 1 C2 
    2342 48 -2.98137 11.2332 22.2148 151 " " " " A 21 0 0 "TYR " " HB2" " " 1 0 1 C2 
    2343 48 -0.689297 12.781 22.9791 151 " " " " A 21 0 0 "TYR " " HD1" " " 1 0 1 C2 
    2344 48 -2.09838 12.2495 18.8445 151 " " " " A 21 0 0 "TYR " " HD2" " " 1 0 1 C2 
    2345 48 1.64176 13.1091 22.0673 151 " " " " A 21 0 0 "TYR " " HE1" " " 1 0 1 C2 
    2346 48 0.17452 12.531 18.0632 151 " " " " A 21 0 0 "TYR " " HE2" " " 1 0 1 C2 
    2347 48 2.41074 12.5059 18.7267 151 " " " " A 21 0 0 "TYR " " HH " " " 1 0 1 C2 
    2348 40 -3.75662 14.7863 20.0358 152 " " " " A 43 0 0 "GLN " " N  " " " 7 0 1 C2 
    2349 14 -3.18554 15.8703 19.2195 152 " " " " A 2 0 0 "GLN " " CA " " " 6 0 1 C2 
    2350 14 -3.23917 17.2693 19.8307 152 " " " " A 2 0 0 "GLN " " C  " " " 6 0 1 C2 
    2351 23 -2.16743 17.9799 19.6836 152 " " " " A 70 0 0 "GLN " " O  " " " 8 0 1 C2 
    2352 14 -3.87478 15.8941 17.8533 152 " " " " A 2 0 0 "GLN " " CB " " " 6 0 1 C2 
    2353 14 -3.34608 14.7917 16.8046 152 " " " " A 2 0 0 "GLN " " CG " " " 6 0 1 C2 
    2354 14 -4.34635 14.174 15.7863 152 " " " " A 2 0 0 "GLN " " CD " " " 6 0 1 C2 
    2355 23 -5.33514 14.8095 15.511 152 " " " " A 70 0 0 "GLN " " OE1" " " 8 0 1 C2 
    2356 40 -4.0513 13.0174 15.2204 152 " " " " A 43 0 0 "GLN " " NE2" " " 7 0 1 C2 
    2357 48 -4.3638 14.1043 19.6041 152 " " " " A 21 0 0 "GLN " " H  " " " 1 0 1 C2 
    2358 48 -2.14423 15.6251 19.0106 152 " " " " A 21 0 0 "GLN " " HA " " " 1 0 1 C2 
    2359 48 -3.73499 16.8952 17.4454 152 " " " " A 21 0 0 "GLN " " HB3" " " 1 0 1 C2 
    2360 48 -4.87313 15.4954 18.0334 152 " " " " A 21 0 0 "GLN " " HB2" " " 1 0 1 C2 
    2361 48 -3.06915 13.9595 17.4519 152 " " " " A 21 0 0 "GLN " " HG3" " " 1 0 1 C2 
    2362 48 -2.34576 15.0284 16.4421 152 " " " " A 21 0 0 "GLN " " HG2" " " 1 0 1 C2 
    2363 48 -4.66709 12.6605 14.5038 152 " " " " A 21 0 0 "GLN " HE22 " " 1 0 1 C2 
    2364 48 -3.21296 12.4634 15.3222 152 " " " " A 21 0 0 "GLN " HE21 " " 1 0 1 C2 
    2365 40 -4.33052 17.674 20.4749 153 " " " " A 43 0 0 "VAL " " N  " " " 7 0 1 C2 
    2366 14 -4.53885 18.9474 21.1262 153 " " " " A 2 0 0 "VAL " " CA " " " 6 0 1 C2 
    2367 14 -3.92528 18.9928 22.5186 153 " " " " A 2 0 0 "VAL " " C  " " " 6 0 1 C2 
    2368 23 -3.94378 19.9872 23.1811 153 " " " " A 70 0 0 "VAL " " O  " " " 8 0 1 C2 
    2369 14 -6.0846 19.2634 21.2319 153 " " " " A 2 0 0 "VAL " " CB " " " 6 0 1 C2 
    2370 14 -6.67117 19.5398 19.8863 153 " " " " A 2 0 0 "VAL " " CG1" " " 6 0 1 C2 
    2371 14 -6.8827 18.2041 22.0009 153 " " " " A 2 0 0 "VAL " " CG2" " " 6 0 1 C2 
    2372 48 -5.10326 17.0507 20.6604 153 " " " " A 21 0 0 "VAL " " H  " " " 1 0 1 C2 
    2373 48 -4.04674 19.7676 20.6036 153 " " " " A 21 0 0 "VAL " " HA " " " 1 0 1 C2 
    2374 48 -6.31396 20.147 21.8275 153 " " " " A 21 0 0 "VAL " " HB " " " 1 0 1 C2 
    2375 48 -6.74166 18.6363 19.2807 153 " " " " A 21 0 0 "VAL " HG11 " " 1 0 1 C2 
    2376 48 -7.49318 20.2541 19.9316 153 " " " " A 21 0 0 "VAL " HG12 " " 1 0 1 C2 
    2377 48 -5.86514 20.0338 19.3438 153 " " " " A 21 0 0 "VAL " HG13 " " 1 0 1 C2 
    2378 48 -6.51889 17.8997 22.9822 153 " " " " A 21 0 0 "VAL " HG21 " " 1 0 1 C2 
    2379 48 -7.92921 18.4677 22.1541 153 " " " " A 21 0 0 "VAL " HG22 " " 1 0 1 C2 
    2380 48 -6.82966 17.2205 21.5343 153 " " " " A 21 0 0 "VAL " HG23 " " 1 0 1 C2 
    2381 40 -3.59451 17.8579 23.0894 154 " " " " A 43 0 0 "VAL " " N  " " " 7 0 1 C2 
    2382 14 -2.93212 17.7334 24.3686 154 " " " " A 2 0 0 "VAL " " CA " " " 6 0 1 C2 
    2383 14 -1.40778 17.8245 24.2136 154 " " " " A 2 0 0 "VAL " " C  " " " 6 0 1 C2 
    2384 23 -0.70497 18.4094 25.0665 154 " " " " A 70 0 0 "VAL " " O  " " " 8 0 1 C2 
    2385 14 -3.29117 16.3674 24.943 154 " " " " A 2 0 0 "VAL " " CB " " " 6 0 1 C2 
    2386 14 -2.53108 15.8214 26.1981 154 " " " " A 2 0 0 "VAL " " CG1" " " 6 0 1 C2 
    2387 14 -4.81378 16.2715 25.3223 154 " " " " A 2 0 0 "VAL " " CG2" " " 6 0 1 C2 
    2388 48 -3.6613 17.0046 22.5532 154 " " " " A 21 0 0 "VAL " " H  " " " 1 0 1 C2 
    2389 48 -3.29134 18.3778 25.1711 154 " " " " A 21 0 0 "VAL " " HA " " " 1 0 1 C2 
    2390 48 -3.09466 15.6314 24.1634 154 " " " " A 21 0 0 "VAL " " HB " " " 1 0 1 C2 
    2391 48 -2.94548 14.8183 26.2986 154 " " " " A 21 0 0 "VAL " HG11 " " 1 0 1 C2 
    2392 48 -1.47133 15.6897 25.9797 154 " " " " A 21 0 0 "VAL " HG12 " " 1 0 1 C2 
    2393 48 -2.72897 16.3258 27.1439 154 " " " " A 21 0 0 "VAL " HG13 " " 1 0 1 C2 
    2394 48 -5.47776 16.5651 24.5092 154 " " " " A 21 0 0 "VAL " HG21 " " 1 0 1 C2 
    2395 48 -4.97539 15.236 25.6219 154 " " " " A 21 0 0 "VAL " HG22 " " 1 0 1 C2 
    2396 48 -5.04738 16.9577 26.1364 154 " " " " A 21 0 0 "VAL " HG23 " " 1 0 1 C2 
    2397 40 -0.886765 17.2883 23.1549 155 " " " " A 43 0 0 "GLU " " N  " " " 7 0 1 C2 
    2398 14 0.551646 17.3593 22.7824 155 " " " " A 2 0 0 "GLU " " CA " " " 6 0 1 C2 
    2399 14 1.32862 18.6874 23.0179 155 " " " " A 2 0 0 "GLU " " C  " " " 6 0 1 C2 
    2400 23 2.37455 18.7123 23.6634 155 " " " " A 70 0 0 "GLU " " O  " " " 8 0 1 C2 
    2401 14 0.783876 16.5727 21.4621 155 " " " " A 2 0 0 "GLU " " CB " " " 6 0 1 C2 
    2402 14 2.28299 16.3526 21.0926 155 " " " " A 2 0 0 "GLU " " CG " " " 6 0 1 C2 
    2403 14 2.8818 17.3948 20.1666 155 " " " " A 2 0 0 "GLU " " CD " " " 6 0 1 C2 
    2404 23 2.183 18.1762 19.4196 155 " " " " A 70 0 0 "GLU " " OE1" " " 8 0 1 C2 
    2405 23 4.13857 17.4141 20.0085 155 " " " " A 70 0 0 "GLU " " OE2" " " 8 0 1 C2 
    2406 48 -1.52557 16.8845 22.4848 155 " " " " A 21 0 0 "GLU " " H  " " " 1 0 1 C2 
    2407 48 0.951657 16.7039 23.556 155 " " " " A 21 0 0 "GLU " " HA " " " 1 0 1 C2 
    2408 48 0.283709 17.1887 20.7148 155 " " " " A 21 0 0 "GLU " " HB3" " " 1 0 1 C2 
    2409 48 0.144289 15.6909 21.4248 155 " " " " A 21 0 0 "GLU " " HB2" " " 1 0 1 C2 
    2410 48 2.40749 15.4811 20.45 155 " " " " A 21 0 0 "GLU " " HG3" " " 1 0 1 C2 
    2411 48 2.91476 16.1577 21.9592 155 " " " " A 21 0 0 "GLU " " HG2" " " 1 0 1 C2 
    2412 40 0.88745 19.7812 22.4639 156 " " " " A 43 0 0 "PRO " " N  " " " 7 0 1 C2 
    2413 14 1.47311 21.1095 22.5287 156 " " " " A 2 0 0 "PRO " " CA " " " 6 0 1 C2 
    2414 14 1.55197 21.7343 23.9856 156 " " " " A 2 0 0 "PRO " " C  " " " 6 0 1 C2 
    2415 23 2.4288 22.577 24.2746 156 " " " " A 70 0 0 "PRO " " O  " " " 8 0 1 C2 
    2416 14 0.850946 22.0332 21.4859 156 " " " " A 2 0 0 "PRO " " CB " " " 6 0 1 C2 
    2417 14 -0.435998 21.4016 21.1662 156 " " " " A 2 0 0 "PRO " " CG " " " 6 0 1 C2 
    2418 14 -0.272062 19.8707 21.5107 156 " " " " A 2 0 0 "PRO " " CD " " " 6 0 1 C2 
    2419 48 2.534 21.1077 22.2785 156 " " " " A 21 0 0 "PRO " " HA " " " 1 0 1 C2 
    2420 48 1.29517 22.0621 20.491 156 " " " " A 21 0 0 "PRO " " HB3" " " 1 0 1 C2 
    2421 48 0.703384 23.0937 21.69 156 " " " " A 21 0 0 "PRO " " HB2" " " 1 0 1 C2 
    2422 48 -0.906309 21.5116 20.189 156 " " " " A 21 0 0 "PRO " " HG3" " " 1 0 1 C2 
    2423 48 -1.20086 21.912 21.7515 156 " " " " A 21 0 0 "PRO " " HG2" " " 1 0 1 C2 
    2424 48 -1.16724 19.4558 21.974 156 " " " " A 21 0 0 "PRO " " HD2" " " 1 0 1 C2 
    2425 48 0.0935042 19.2612 20.6842 156 " " " " A 21 0 0 "PRO " " HD3" " " 1 0 1 C2 
    2426 40 0.704209 21.2676 24.8914 157 " " " " A 43 0 0 "GLU " " N  " " " 7 0 1 C2 
    2427 14 0.623572 21.6254 26.3055 157 " " " " A 2 0 0 "GLU " " CA " " " 6 0 1 C2 
    2428 14 1.78053 20.9562 27.0769 157 " " " " A 2 0 0 "GLU " " C  " " " 6 0 1 C2 
    2429 23 2.34443 21.4898 27.9844 157 " " " " A 70 0 0 "GLU " " O  " " " 8 0 1 C2 
    2430 14 -0.686775 21.2057 27.032 157 " " " " A 2 0 0 "GLU " " CB " " " 6 0 1 C2 
    2431 14 -1.93854 21.3564 26.2547 157 " " " " A 2 0 0 "GLU " " CG " " " 6 0 1 C2 
    2432 14 -2.39704 22.8 26.1021 157 " " " " A 2 0 0 "GLU " " CD " " " 6 0 1 C2 
    2433 23 -1.80714 23.7373 26.6254 157 " " " " A 70 0 0 "GLU " " OE1" " " 8 0 1 C2 
    2434 23 -3.47357 23.0365 25.4193 157 " " " " A 70 0 0 "GLU " " OE2" " " 8 0 1 C2 
    2435 48 0.0257972 20.607 24.54 157 " " " " A 21 0 0 "GLU " " H  " " " 1 0 1 C2 
    2436 48 0.788812 22.7007 26.372 157 " " " " A 21 0 0 "GLU " " HA " " " 1 0 1 C2 
    2437 48 -0.738577 21.7139 27.9949 157 " " " " A 21 0 0 "GLU " " HB3" " " 1 0 1 C2 
    2438 48 -0.614142 20.1671 27.3545 157 " " " " A 21 0 0 "GLU " " HB2" " " 1 0 1 C2 
    2439 48 -2.76452 20.8306 26.7336 157 " " " " A 21 0 0 "GLU " " HG3" " " 1 0 1 C2 
    2440 48 -1.73847 20.845 25.3131 157 " " " " A 21 0 0 "GLU " " HG2" " " 1 0 1 C2 
    2441 40 2.16046 19.7433 26.6715 158 " " " " A 43 0 0 "LEU " " N  " " " 7 0 1 C2 
    2442 14 3.12327 18.8705 27.2863 158 " " " " A 2 0 0 "LEU " " CA " " " 6 0 1 C2 
    2443 14 4.51761 19.2918 26.9095 158 " " " " A 2 0 0 "LEU " " C  " " " 6 0 1 C2 
    2444 23 5.43792 19.0912 27.691 158 " " " " A 70 0 0 "LEU " " O  " " " 8 0 1 C2 
    2445 14 2.90354 17.3502 26.8393 158 " " " " A 2 0 0 "LEU " " CB " " " 6 0 1 C2 
    2446 14 1.86711 16.6151 27.5737 158 " " " " A 2 0 0 "LEU " " CG " " " 6 0 1 C2 
    2447 14 1.60117 15.2181 26.8011 158 " " " " A 2 0 0 "LEU " " CD1" " " 6 0 1 C2 
    2448 14 2.10118 16.2678 29.0155 158 " " " " A 2 0 0 "LEU " " CD2" " " 6 0 1 C2 
    2449 48 1.82696 19.5165 25.7455 158 " " " " A 21 0 0 "LEU " " H  " " " 1 0 1 C2 
    2450 48 3.05692 18.9619 28.3704 158 " " " " A 21 0 0 "LEU " " HA " " " 1 0 1 C2 
    2451 48 3.84299 16.8033 26.9198 158 " " " " A 21 0 0 "LEU " " HB3" " " 1 0 1 C2 
    2452 48 2.5546 17.3427 25.8067 158 " " " " A 21 0 0 "LEU " " HB2" " " 1 0 1 C2 
    2453 48 0.930214 17.1722 27.5769 158 " " " " A 21 0 0 "LEU " " HG " " " 1 0 1 C2 
    2454 48 0.870758 14.6401 27.3672 158 " " " " A 21 0 0 "LEU " HD11 " " 1 0 1 C2 
    2455 48 1.24717 15.4756 25.8029 158 " " " " A 21 0 0 "LEU " HD12 " " 1 0 1 C2 
    2456 48 2.53009 14.6599 26.6843 158 " " " " A 21 0 0 "LEU " HD13 " " 1 0 1 C2 
    2457 48 3.07624 15.7942 29.1296 158 " " " " A 21 0 0 "LEU " HD21 " " 1 0 1 C2 
    2458 48 2.10399 17.1291 29.6836 158 " " " " A 21 0 0 "LEU " HD22 " " 1 0 1 C2 
    2459 48 1.38188 15.4924 29.2789 158 " " " " A 21 0 0 "LEU " HD23 " " 1 0 1 C2 
    2460 40 4.77721 19.9078 25.736 159 " " " " A 43 0 0 "GLN " " N  " " " 7 0 1 C2 
    2461 14 6.08262 20.4407 25.4201 159 " " " " A 2 0 0 "GLN " " CA " " " 6 0 1 C2 
    2462 14 6.69034 21.5264 26.3924 159 " " " " A 2 0 0 "GLN " " C  " " " 6 0 1 C2 
    2463 23 7.90135 21.6768 26.3923 159 " " " " A 70 0 0 "GLN " " O  " " " 8 0 1 C2 
    2464 14 6.07086 20.8984 23.9541 159 " " " " A 2 0 0 "GLN " " CB " " " 6 0 1 C2 
    2465 14 5.60701 19.7931 22.9908 159 " " " " A 2 0 0 "GLN " " CG " " " 6 0 1 C2 
    2466 14 6.82408 18.8846 22.6834 159 " " " " A 2 0 0 "GLN " " CD " " " 6 0 1 C2 
    2467 23 7.90295 18.9956 23.3174 159 " " " " A 70 0 0 "GLN " " OE1" " " 8 0 1 C2 
    2468 40 6.65577 17.97 21.7537 159 " " " " A 43 0 0 "GLN " " NE2" " " 7 0 1 C2 
    2469 48 4.04488 19.9167 25.0405 159 " " " " A 21 0 0 "GLN " " H  " " " 1 0 1 C2 
    2470 48 6.75991 19.5971 25.5535 159 " " " " A 21 0 0 "GLN " " HA " " " 1 0 1 C2 
    2471 48 7.10701 21.2262 23.8703 159 " " " " A 21 0 0 "GLN " " HB3" " " 1 0 1 C2 
    2472 48 5.48825 21.8113 23.8306 159 " " " " A 21 0 0 "GLN " " HB2" " " 1 0 1 C2 
    2473 48 5.53707 20.3743 22.0713 159 " " " " A 21 0 0 "GLN " " HG3" " " 1 0 1 C2 
    2474 48 4.82785 19.0577 23.1912 159 " " " " A 21 0 0 "GLN " " HG2" " " 1 0 1 C2 
    2475 48 7.41861 17.3143 21.6631 159 " " " " A 21 0 0 "GLN " HE22 " " 1 0 1 C2 
    2476 48 5.84461 18.051 21.1574 159 " " " " A 21 0 0 "GLN " HE21 " " 1 0 1 C2 
    2477 40 5.83556 22.1914 27.1378 160 " " " " A 43 0 0 "GLN " " N  " " " 7 0 1 C2 
    2478 14 6.1496 23.33 28.0053 160 " " " " A 2 0 0 "GLN " " CA " " " 6 0 1 C2 
    2479 14 6.2319 23.0044 29.4762 160 " " " " A 2 0 0 "GLN " " C  " " " 6 0 1 C2 
    2480 23 6.24793 23.8879 30.3559 160 " " " " A 70 0 0 "GLN " " O  " " " 8 0 1 C2 
    2481 14 5.02683 24.402 27.8295 160 " " " " A 2 0 0 "GLN " " CB " " " 6 0 1 C2 
    2482 14 4.86555 24.918 26.3437 160 " " " " A 2 0 0 "GLN " " CG " " " 6 0 1 C2 
    2483 14 6.26991 25.2006 25.7212 160 " " " " A 2 0 0 "GLN " " CD " " " 6 0 1 C2 
    2484 23 7.2655 25.4305 26.3717 160 " " " " A 70 0 0 "GLN " " OE1" " " 8 0 1 C2 
    2485 40 6.20989 25.3388 24.4189 160 " " " " A 43 0 0 "GLN " " NE2" " " 7 0 1 C2 
    2486 48 4.97113 21.6693 27.1526 160 " " " " A 21 0 0 "GLN " " H  " " " 1 0 1 C2 
    2487 48 7.13679 23.7495 27.8113 160 " " " " A 21 0 0 "GLN " " HA " " " 1 0 1 C2 
    2488 48 5.46593 25.2478 28.3585 160 " " " " A 21 0 0 "GLN " " HB3" " " 1 0 1 C2 
    2489 48 4.11411 24.0636 28.3199 160 " " " " A 21 0 0 "GLN " " HB2" " " 1 0 1 C2 
    2490 48 4.20872 25.7674 26.1562 160 " " " " A 21 0 0 "GLN " " HG3" " " 1 0 1 C2 
    2491 48 4.4171 24.0808 25.809 160 " " " " A 21 0 0 "GLN " " HG2" " " 1 0 1 C2 
    2492 48 7.08197 25.6526 24.0175 160 " " " " A 21 0 0 "GLN " HE22 " " 1 0 1 C2 
    2493 48 5.421 25.0174 23.8762 160 " " " " A 21 0 0 "GLN " HE21 " " 1 0 1 C2 
    2494 40 6.38206 21.7138 29.8125 161 " " " " A 43 0 0 "VAL " " N  " " " 7 0 1 C2 
    2495 14 6.22033 21.2031 31.2056 161 " " " " A 2 0 0 "VAL " " CA " " " 6 0 1 C2 
    2496 14 7.64488 21.2885 31.8255 161 " " " " A 2 0 0 "VAL " " C  " " " 6 0 1 C2 
    2497 23 7.83235 21.8085 32.9095 161 " " " " A 70 0 0 "VAL " " O  " " " 8 0 1 C2 
    2498 14 5.55392 19.8008 31.1691 161 " " " " A 2 0 0 "VAL " " CB " " " 6 0 1 C2 
    2499 14 5.87277 18.9209 32.4068 161 " " " " A 2 0 0 "VAL " " CG1" " " 6 0 1 C2 
    2500 14 4.06465 19.7777 30.9331 161 " " " " A 2 0 0 "VAL " " CG2" " " 6 0 1 C2 
    2501 48 6.59478 21.0455 29.0857 161 " " " " A 21 0 0 "VAL " " H  " " " 1 0 1 C2 
    2502 48 5.53191 21.8341 31.7678 161 " " " " A 21 0 0 "VAL " " HA " " " 1 0 1 C2 
    2503 48 6.00306 19.2438 30.3469 161 " " " " A 21 0 0 "VAL " " HB " " " 1 0 1 C2 
    2504 48 5.78501 19.4774 33.3399 161 " " " " A 21 0 0 "VAL " HG11 " " 1 0 1 C2 
    2505 48 5.24803 18.0283 32.4396 161 " " " " A 21 0 0 "VAL " HG12 " " 1 0 1 C2 
    2506 48 6.91956 18.621 32.456 161 " " " " A 21 0 0 "VAL " HG13 " " 1 0 1 C2 
    2507 48 3.83887 20.3305 30.0212 161 " " " " A 21 0 0 "VAL " HG21 " " 1 0 1 C2 
    2508 48 3.65231 18.8072 30.657 161 " " " " A 21 0 0 "VAL " HG22 " " 1 0 1 C2 
    2509 48 3.48093 20.1521 31.774 161 " " " " A 21 0 0 "VAL " HG23 " " 1 0 1 C2 
    2510 40 8.65542 20.6438 31.1713 162 " " " " A 43 0 0 "ASN " " N  " " " 7 0 1 C2 
    2511 14 9.90274 20.3961 31.8719 162 " " " " A 2 0 0 "ASN " " CA " " " 6 0 1 C2 
    2512 14 10.9918 21.5344 31.5498 162 " " " " A 2 0 0 "ASN " " C  " " " 6 0 1 C2 
    2513 23 11.8231 21.9533 32.3816 162 " " " " A 70 0 0 "ASN " " O  " " " 8 0 1 C2 
    2514 14 10.3896 19.0196 31.3374 162 " " " " A 2 0 0 "ASN " " CB " " " 6 0 1 C2 
    2515 14 11.546 18.3036 32.1846 162 " " " " A 2 0 0 "ASN " " CG " " " 6 0 1 C2 
    2516 23 11.288 17.6139 33.1547 162 " " " " A 70 0 0 "ASN " " OD1" " " 8 0 1 C2 
    2517 40 12.7778 18.4515 31.7353 162 " " " " A 43 0 0 "ASN " " ND2" " " 7 0 1 C2 
    2518 48 8.5213 20.3015 30.2306 162 " " " " A 21 0 0 "ASN " " H  " " " 1 0 1 C2 
    2519 48 9.74904 20.3731 32.9507 162 " " " " A 21 0 0 "ASN " " HA " " " 1 0 1 C2 
    2520 48 10.691 19.1457 30.2975 162 " " " " A 21 0 0 "ASN " " HB3" " " 1 0 1 C2 
    2521 48 9.51536 18.3686 31.3453 162 " " " " A 21 0 0 "ASN " " HB2" " " 1 0 1 C2 
    2522 48 13.5072 17.9097 32.1763 162 " " " " A 21 0 0 "ASN " HD22 " " 1 0 1 C2 
    2523 48 12.9965 18.9765 30.9006 162 " " " " A 21 0 0 "ASN " HD21 " " 1 0 1 C2 
    2524 40 10.8822 21.9792 30.2707 163 " " " " A 43 0 0 "GLY " " N  " " " 7 0 1 C2 
    2525 14 11.7045 23.0914 29.7508 163 " " " " A 2 0 0 "GLY " " CA " " " 6 0 1 C2 
    2526 14 11.0693 23.3774 28.3581 163 " " " " A 2 0 0 "GLY " " C  " " " 6 0 1 C2 
    2527 23 9.80211 23.5164 28.3388 163 " " " " A 70 0 0 "GLY " " O  " " " 8 0 1 C2 
    2528 48 10.1276 21.6423 29.6901 163 " " " " A 21 0 0 "GLY " " H  " " " 1 0 1 C2 
    2529 48 12.7456 22.7742 29.6899 163 " " " " A 21 0 0 "GLY " " HA3" " " 1 0 1 C2 
    2530 48 11.4599 23.9451 30.3828 163 " " " " A 21 0 0 "GLY " " HA2" " " 1 0 1 C2 
    2531 40 11.996 23.4214 27.377 164 " " " " A 43 0 0 "GLY " " N  " " " 7 0 1 C2 
    2532 14 11.7043 23.9378 26.0262 164 " " " " A 2 0 0 "GLY " " CA " " " 6 0 1 C2 
    2533 14 11.0576 22.9771 25.0184 164 " " " " A 2 0 0 "GLY " " C  " " " 6 0 1 C2 
    2534 23 10.4733 23.4006 24.013 164 " " " " A 70 0 0 "GLY " " O  " " " 8 0 1 C2 
    2535 48 12.944 23.1098 27.5329 164 " " " " A 21 0 0 "GLY " " H  " " " 1 0 1 C2 
    2536 48 12.7112 24.257 25.7572 164 " " " " A 21 0 0 "GLY " " HA3" " " 1 0 1 C2 
    2537 48 11.2158 24.9089 25.9465 164 " " " " A 21 0 0 "GLY " " HA2" " " 1 0 1 C2 
    2538 40 11.1164 21.6746 25.337 165 " " " " A 43 0 0 "ASP " " N  " " " 7 0 1 C2 
    2539 14 10.593 20.5078 24.6083 165 " " " " A 2 0 0 "ASP " " CA " " " 6 0 1 C2 
    2540 14 10.6044 19.4122 25.6593 165 " " " " A 2 0 0 "ASP " " C  " " " 6 0 1 C2 
    2541 23 11.1863 19.4774 26.7526 165 " " " " A 70 0 0 "ASP " " O  " " " 8 0 1 C2 
    2542 14 11.3831 20.166 23.3111 165 " " " " A 2 0 0 "ASP " " CB " " " 6 0 1 C2 
    2543 14 12.8385 19.6863 23.4637 165 " " " " A 2 0 0 "ASP " " CG " " " 6 0 1 C2 
    2544 23 13.577 20.2474 24.272 165 " " " " A 70 0 0 "ASP " " OD1" " " 8 0 1 C2 
    2545 23 13.2134 18.7662 22.6553 165 " " " " A 70 0 0 "ASP " " OD2" " " 8 0 1 C2 
    2546 48 11.6731 21.541 26.169 165 " " " " A 21 0 0 "ASP " " H  " " " 1 0 1 C2 
    2547 48 9.53122 20.689 24.4412 165 " " " " A 21 0 0 "ASP " " HA " " " 1 0 1 C2 
    2548 48 11.3773 21.0517 22.6758 165 " " " " A 21 0 0 "ASP " " HB3" " " 1 0 1 C2 
    2549 48 10.8311 19.4451 22.708 165 " " " " A 21 0 0 "ASP " " HB2" " " 1 0 1 C2 
    2550 40 9.81334 18.3665 25.4149 166 " " " " A 43 0 0 "ILE " " N  " " " 7 0 1 C2 
    2551 14 9.66566 17.1783 26.2017 166 " " " " A 2 0 0 "ILE " " CA " " " 6 0 1 C2 
    2552 14 10.0777 16.0298 25.2656 166 " " " " A 2 0 0 "ILE " " C  " " " 6 0 1 C2 
    2553 23 9.64481 16.0386 24.1336 166 " " " " A 70 0 0 "ILE " " O  " " " 8 0 1 C2 
    2554 14 8.20259 17.2063 26.827 166 " " " " A 2 0 0 "ILE " " CB " " " 6 0 1 C2 
    2555 14 8.22999 16.4337 28.1596 166 " " " " A 2 0 0 "ILE " " CG1" " " 6 0 1 C2 
    2556 14 7.16998 16.6411 25.8115 166 " " " " A 2 0 0 "ILE " " CG2" " " 6 0 1 C2 
    2557 14 7.20764 16.8858 29.2596 166 " " " " A 2 0 0 "ILE " " CD1" " " 6 0 1 C2 
    2558 48 9.25133 18.3019 24.5782 166 " " " " A 21 0 0 "ILE " " H  " " " 1 0 1 C2 
    2559 48 10.4113 17.2246 26.9954 166 " " " " A 21 0 0 "ILE " " HA " " " 1 0 1 C2 
    2560 48 7.99733 18.2232 27.1616 166 " " " " A 21 0 0 "ILE " " HB " " " 1 0 1 C2 
    2561 48 9.18469 16.5174 28.6789 166 " " " " A 21 0 0 "ILE " HG13 " " 1 0 1 C2 
    2562 48 8.17888 15.3981 27.8233 166 " " " " A 21 0 0 "ILE " HG12 " " 1 0 1 C2 
    2563 48 6.1826 16.9962 26.1065 166 " " " " A 21 0 0 "ILE " HG21 " " 1 0 1 C2 
    2564 48 7.27706 17.0699 24.8151 166 " " " " A 21 0 0 "ILE " HG22 " " 1 0 1 C2 
    2565 48 7.05452 15.5572 25.81 166 " " " " A 21 0 0 "ILE " HG23 " " 1 0 1 C2 
    2566 48 7.37079 17.961 29.3335 166 " " " " A 21 0 0 "ILE " HD11 " " 1 0 1 C2 
    2567 48 6.19653 16.7056 28.8944 166 " " " " A 21 0 0 "ILE " HD12 " " 1 0 1 C2 
    2568 48 7.06745 16.2825 30.1565 166 " " " " A 21 0 0 "ILE " HD13 " " 1 0 1 C2 
    2569 40 10.7862 14.9958 25.7734 167 " " " " A 43 0 0 "ARG " " N  " " " 7 0 1 C2 
    2570 14 10.7699 13.6549 25.1828 167 " " " " A 2 0 0 "ARG " " CA " " " 6 0 1 C2 
    2571 14 9.43353 12.9481 25.4583 167 " " " " A 2 0 0 "ARG " " C  " " " 6 0 1 C2 
    2572 23 9.12584 12.4276 26.5401 167 " " " " A 70 0 0 "ARG " " O  " " " 8 0 1 C2 
    2573 14 11.9092 12.8526 25.7884 167 " " " " A 2 0 0 "ARG " " CB " " " 6 0 1 C2 
    2574 14 13.2864 13.4167 25.4247 167 " " " " A 2 0 0 "ARG " " CG " " " 6 0 1 C2 
    2575 14 14.4211 12.3587 25.4897 167 " " " " A 2 0 0 "ARG " " CD " " " 6 0 1 C2 
    2576 40 14.6944 11.7744 24.1919 167 " " " " A 43 0 0 "ARG " " NE " " " 7 0 1 C2 
    2577 14 15.9314 11.454 23.7889 167 " " " " A 2 0 0 "ARG " " CZ " " " 6 0 1 C2 
    2578 40 17.004 11.6925 24.5445 167 " " " " A 43 0 0 "ARG " " NH1" " " 7 0 1 C2 
    2579 40 16.0995 10.9658 22.5534 167 " " " " A 43 0 0 "ARG " " NH2" " " 7 0 1 C2 
    2580 48 10.9757 15.0716 26.7625 167 " " " " A 21 0 0 "ARG " " H  " " " 1 0 1 C2 
    2581 48 10.9772 13.6942 24.1134 167 " " " " A 21 0 0 "ARG " " HA " " " 1 0 1 C2 
    2582 48 11.8628 11.7912 25.5444 167 " " " " A 21 0 0 "ARG " " HB3" " " 1 0 1 C2 
    2583 48 11.865 12.9697 26.8712 167 " " " " A 21 0 0 "ARG " " HB2" " " 1 0 1 C2 
    2584 48 13.5591 14.3026 25.9981 167 " " " " A 21 0 0 "ARG " " HG3" " " 1 0 1 C2 
    2585 48 13.1553 13.7827 24.4064 167 " " " " A 21 0 0 "ARG " " HG2" " " 1 0 1 C2 
    2586 48 14.3951 11.658 26.3242 167 " " " " A 21 0 0 "ARG " " HD3" " " 1 0 1 C2 
    2587 48 15.3215 12.9253 25.7274 167 " " " " A 21 0 0 "ARG " " HD2" " " 1 0 1 C2 
    2588 48 13.8655 11.5258 23.6711 167 " " " " A 21 0 0 "ARG " " HE " " " 1 0 1 C2 
    2589 48 17.9478 11.5429 24.2177 167 " " " " A 21 0 0 "ARG " HH12 " " 1 0 1 C2 
    2590 48 16.9965 12.0973 25.4699 167 " " " " A 21 0 0 "ARG " HH11 " " 1 0 1 C2 
    2591 48 16.9899 10.7151 22.148 167 " " " " A 21 0 0 "ARG " HH22 " " 1 0 1 C2 
    2592 48 15.3535 11.0377 21.8763 167 " " " " A 21 0 0 "ARG " HH21 " " 1 0 1 C2 
    2593 40 8.56918 12.913 24.4095 168 " " " " A 43 0 0 "LEU " " N  " " " 7 0 1 C2 
    2594 14 7.23242 12.2728 24.4406 168 " " " " A 2 0 0 "LEU " " CA " " " 6 0 1 C2 
    2595 14 7.45535 10.9694 23.7282 168 " " " " A 2 0 0 "LEU " " C  " " " 6 0 1 C2 
    2596 23 8.17237 11.0177 22.7261 168 " " " " A 70 0 0 "LEU " " O  " " " 8 0 1 C2 
    2597 14 6.26054 13.1144 23.5612 168 " " " " A 2 0 0 "LEU " " CB " " " 6 0 1 C2 
    2598 14 4.79749 13.0938 24.0433 168 " " " " A 2 0 0 "LEU " " CG " " " 6 0 1 C2 
    2599 14 4.15246 14.4254 23.7307 168 " " " " A 2 0 0 "LEU " " CD1" " " 6 0 1 C2 
    2600 14 3.96241 11.9747 23.3746 168 " " " " A 2 0 0 "LEU " " CD2" " " 6 0 1 C2 
    2601 48 8.87707 13.2179 23.4972 168 " " " " A 21 0 0 "LEU " " H  " " " 1 0 1 C2 
    2602 48 6.80918 12.2837 25.445 168 " " " " A 21 0 0 "LEU " " HA " " " 1 0 1 C2 
    2603 48 6.1827 12.7201 22.548 168 " " " " A 21 0 0 "LEU " " HB3" " " 1 0 1 C2 
    2604 48 6.59974 14.1499 23.5345 168 " " " " A 21 0 0 "LEU " " HB2" " " 1 0 1 C2 
    2605 48 4.67564 12.9419 25.1158 168 " " " " A 21 0 0 "LEU " " HG " " " 1 0 1 C2 
    2606 48 4.63157 15.3211 24.1261 168 " " " " A 21 0 0 "LEU " HD11 " " 1 0 1 C2 
    2607 48 4.2097 14.5042 22.6451 168 " " " " A 21 0 0 "LEU " HD12 " " 1 0 1 C2 
    2608 48 3.12151 14.4089 24.0842 168 " " " " A 21 0 0 "LEU " HD13 " " 1 0 1 C2 
    2609 48 2.94679 11.9667 23.7702 168 " " " " A 21 0 0 "LEU " HD21 " " 1 0 1 C2 
    2610 48 3.84805 11.9518 22.2908 168 " " " " A 21 0 0 "LEU " HD22 " " 1 0 1 C2 
    2611 48 4.36206 10.9863 23.6013 168 " " " " A 21 0 0 "LEU " HD23 " " 1 0 1 C2 
    2612 40 6.79694 9.95552 24.1948 169 " " " " A 43 0 0 "ALA " " N  " " " 7 0 1 C2 
    2613 14 6.84361 8.65551 23.581 169 " " " " A 2 0 0 "ALA " " CA " " " 6 0 1 C2 
    2614 14 5.61566 7.83856 23.8949 169 " " " " A 2 0 0 "ALA " " C  " " " 6 0 1 C2 
    2615 23 4.69542 8.33532 24.5167 169 " " " " A 70 0 0 "ALA " " O  " " " 8 0 1 C2 
    2616 14 8.06947 7.83813 24.0624 169 " " " " A 2 0 0 "ALA " " CB " " " 6 0 1 C2 
    2617 48 6.25087 10.096 25.0327 169 " " " " A 21 0 0 "ALA " " H  " " " 1 0 1 C2 
    2618 48 6.8442 8.87311 22.5129 169 " " " " A 21 0 0 "ALA " " HA " " " 1 0 1 C2 
    2619 48 8.91542 8.52302 24.1207 169 " " " " A 21 0 0 "ALA " " HB1" " " 1 0 1 C2 
    2620 48 7.9424 7.28383 24.9923 169 " " " " A 21 0 0 "ALA " " HB2" " " 1 0 1 C2 
    2621 48 8.3428 7.0748 23.3339 169 " " " " A 21 0 0 "ALA " " HB3" " " 1 0 1 C2 
    2622 40 5.4534 6.60695 23.5255 170 " " " " A 43 0 0 "GLY " " N  " " " 7 0 1 C2 
    2623 14 4.36289 5.64915 23.8494 170 " " " " A 2 0 0 "GLY " " CA " " " 6 0 1 C2 
    2624 14 3.5337 5.24891 22.6828 170 " " " " A 2 0 0 "GLY " " C  " " " 6 0 1 C2 
    2625 23 3.63055 5.85456 21.6486 170 " " " " A 70 0 0 "GLY " " O  " " " 8 0 1 C2 
    2626 48 6.08211 6.26221 22.8142 170 " " " " A 21 0 0 "GLY " " H  " " " 1 0 1 C2 
    2627 48 3.62312 6.09976 24.511 170 " " " " A 21 0 0 "GLY " " HA3" " " 1 0 1 C2 
    2628 48 4.70565 4.77962 24.4102 170 " " " " A 21 0 0 "GLY " " HA2" " " 1 0 1 C2 
    2629 40 2.71609 4.18574 22.7516 171 " " " " A 43 0 0 "LEU " " N  " " " 7 0 1 C2 
    2630 14 2.05601 3.53797 21.5759 171 " " " " A 2 0 0 "LEU " " CA " " " 6 0 1 C2 
    2631 14 1.17326 4.42012 20.6901 171 " " " " A 2 0 0 "LEU " " C  " " " 6 0 1 C2 
    2632 23 1.07704 4.26853 19.4257 171 " " " " A 70 0 0 "LEU " " O  " " " 8 0 1 C2 
    2633 14 1.35738 2.28535 22.1042 171 " " " " A 2 0 0 "LEU " " CB " " " 6 0 1 C2 
    2634 14 2.19896 1.25013 22.8469 171 " " " " A 2 0 0 "LEU " " CG " " " 6 0 1 C2 
    2635 14 1.43305 0.124861 23.4695 171 " " " " A 2 0 0 "LEU " " CD1" " " 6 0 1 C2 
    2636 14 3.25905 0.743132 21.8565 171 " " " " A 2 0 0 "LEU " " CD2" " " 6 0 1 C2 
    2637 48 2.45234 3.89594 23.6825 171 " " " " A 21 0 0 "LEU " " H  " " " 1 0 1 C2 
    2638 48 2.84468 3.33252 20.8521 171 " " " " A 21 0 0 "LEU " " HA " " " 1 0 1 C2 
    2639 48 0.911627 1.81448 21.228 171 " " " " A 21 0 0 "LEU " " HB3" " " 1 0 1 C2 
    2640 48 0.470639 2.53331 22.6876 171 " " " " A 21 0 0 "LEU " " HB2" " " 1 0 1 C2 
    2641 48 2.74762 1.7747 23.6291 171 " " " " A 21 0 0 "LEU " " HG " " " 1 0 1 C2 
    2642 48 2.07029 -0.535162 24.058 171 " " " " A 21 0 0 "LEU " HD11 " " 1 0 1 C2 
    2643 48 0.632808 0.610365 24.028 171 " " " " A 21 0 0 "LEU " HD12 " " 1 0 1 C2 
    2644 48 0.895815 -0.549715 22.8028 171 " " " " A 21 0 0 "LEU " HD13 " " 1 0 1 C2 
    2645 48 2.87713 0.380816 20.9021 171 " " " " A 21 0 0 "LEU " HD21 " " 1 0 1 C2 
    2646 48 3.999 1.47923 21.5423 171 " " " " A 21 0 0 "LEU " HD22 " " 1 0 1 C2 
    2647 48 3.78513 -0.163427 22.1557 171 " " " " A 21 0 0 "LEU " HD23 " " 1 0 1 C2 
    2648 40 0.370195 5.26265 21.3357 172 " " " " A 43 0 0 "ASN " " N  " " " 7 0 1 C2 
    2649 14 -0.657524 6.1635 20.704 172 " " " " A 2 0 0 "ASN " " CA " " " 6 0 1 C2 
    2650 14 0.00861957 7.2989 19.9437 172 " " " " A 2 0 0 "ASN " " C  " " " 6 0 1 C2 
    2651 23 -0.393634 7.65341 18.8373 172 " " " " A 70 0 0 "ASN " " O  " " " 8 0 1 C2 
    2652 14 -1.62091 6.67489 21.8307 172 " " " " A 2 0 0 "ASN " " CB " " " 6 0 1 C2 
    2653 14 -2.89599 7.35169 21.2877 172 " " " " A 2 0 0 "ASN " " CG " " " 6 0 1 C2 
    2654 23 -3.78308 6.53326 21.0437 172 " " " " A 70 0 0 "ASN " " OD1" " " 8 0 1 C2 
    2655 40 -3.02398 8.68438 21.1645 172 " " " " A 43 0 0 "ASN " " ND2" " " 7 0 1 C2 
    2656 48 0.52703 5.29745 22.3328 172 " " " " A 21 0 0 "ASN " " H  " " " 1 0 1 C2 
    2657 48 -1.29462 5.51453 20.1032 172 " " " " A 21 0 0 "ASN " " HA " " " 1 0 1 C2 
    2658 48 -1.09595 7.32691 22.5288 172 " " " " A 21 0 0 "ASN " " HB3" " " 1 0 1 C2 
    2659 48 -1.89226 5.82595 22.4582 172 " " " " A 21 0 0 "ASN " " HB2" " " 1 0 1 C2 
    2660 48 -3.93876 9.03763 20.9226 172 " " " " A 21 0 0 "ASN " HD22 " " 1 0 1 C2 
    2661 48 -2.31745 9.30375 21.535 172 " " " " A 21 0 0 "ASN " HD21 " " 1 0 1 C2 
    2662 40 0.966637 8.07504 20.5071 173 " " " " A 43 0 0 "PRO " " N  " " " 7 0 1 C2 
    2663 14 1.84562 8.93119 19.7083 173 " " " " A 2 0 0 "PRO " " CA " " " 6 0 1 C2 
    2664 14 2.52615 8.31114 18.5043 173 " " " " A 2 0 0 "PRO " " C  " " " 6 0 1 C2 
    2665 23 2.58865 9.05895 17.4732 173 " " " " A 70 0 0 "PRO " " O  " " " 8 0 1 C2 
    2666 14 2.93729 9.52254 20.6953 173 " " " " A 2 0 0 "PRO " " CB " " " 6 0 1 C2 
    2667 14 2.24723 9.44169 22.0789 173 " " " " A 2 0 0 "PRO " " CG " " " 6 0 1 C2 
    2668 14 1.21156 8.29455 21.9297 173 " " " " A 2 0 0 "PRO " " CD " " " 6 0 1 C2 
    2669 48 1.37202 9.8586 19.3863 173 " " " " A 21 0 0 "PRO " " HA " " " 1 0 1 C2 
    2670 48 3.3448 10.5215 20.5399 173 " " " " A 21 0 0 "PRO " " HB3" " " 1 0 1 C2 
    2671 48 3.70739 8.75377 20.7588 173 " " " " A 21 0 0 "PRO " " HB2" " " 1 0 1 C2 
    2672 48 1.75879 10.3865 22.3176 173 " " " " A 21 0 0 "PRO " " HG3" " " 1 0 1 C2 
    2673 48 2.98774 9.22032 22.8475 173 " " " " A 21 0 0 "PRO " " HG2" " " 1 0 1 C2 
    2674 48 1.53821 7.42562 22.5009 173 " " " " A 21 0 0 "PRO " " HD2" " " 1 0 1 C2 
    2675 48 0.347505 8.74427 22.4188 173 " " " " A 21 0 0 "PRO " " HD3" " " 1 0 1 C2 
    2676 40 2.97523 7.06582 18.5423 174 " " " " A 43 0 0 "LEU " " N  " " " 7 0 1 C2 
    2677 14 3.46336 6.37857 17.359 174 " " " " A 2 0 0 "LEU " " CA " " " 6 0 1 C2 
    2678 14 2.38132 6.17499 16.2738 174 " " " " A 2 0 0 "LEU " " C  " " " 6 0 1 C2 
    2679 23 2.69008 6.43595 15.1176 174 " " " " A 70 0 0 "LEU " " O  " " " 8 0 1 C2 
    2680 14 4.06026 4.97477 17.6986 174 " " " " A 2 0 0 "LEU " " CB " " " 6 0 1 C2 
    2681 14 5.16353 4.98757 18.7299 174 " " " " A 2 0 0 "LEU " " CG " " " 6 0 1 C2 
    2682 14 5.08769 3.62526 19.4831 174 " " " " A 2 0 0 "LEU " " CD1" " " 6 0 1 C2 
    2683 14 6.50651 5.24647 18.1717 174 " " " " A 2 0 0 "LEU " " CD2" " " 6 0 1 C2 
    2684 48 3.07517 6.65552 19.4598 174 " " " " A 21 0 0 "LEU " " H  " " " 1 0 1 C2 
    2685 48 4.23167 7.05426 16.9832 174 " " " " A 21 0 0 "LEU " " HA " " " 1 0 1 C2 
    2686 48 4.29482 4.42848 16.785 174 " " " " A 21 0 0 "LEU " " HB3" " " 1 0 1 C2 
    2687 48 3.2598 4.40914 18.1755 174 " " " " A 21 0 0 "LEU " " HB2" " " 1 0 1 C2 
    2688 48 4.97862 5.69872 19.535 174 " " " " A 21 0 0 "LEU " " HG " " " 1 0 1 C2 
    2689 48 4.82188 3.65657 20.5397 174 " " " " A 21 0 0 "LEU " HD11 " " 1 0 1 C2 
    2690 48 4.4439 2.83588 19.0951 174 " " " " A 21 0 0 "LEU " HD12 " " 1 0 1 C2 
    2691 48 6.08511 3.20163 19.6005 174 " " " " A 21 0 0 "LEU " HD13 " " 1 0 1 C2 
    2692 48 7.28595 4.94301 18.8706 174 " " " " A 21 0 0 "LEU " HD21 " " 1 0 1 C2 
    2693 48 6.64427 4.64318 17.2744 174 " " " " A 21 0 0 "LEU " HD22 " " 1 0 1 C2 
    2694 48 6.60549 6.31454 17.978 174 " " " " A 21 0 0 "LEU " HD23 " " 1 0 1 C2 
    2695 40 1.16901 5.69731 16.6902 175 " " " " A 43 0 0 "ALA " " N  " " " 7 0 1 C2 
    2696 14 0.0977252 5.40433 15.7689 175 " " " " A 2 0 0 "ALA " " CA " " " 6 0 1 C2 
    2697 14 -0.387003 6.6533 15.1225 175 " " " " A 2 0 0 "ALA " " C  " " " 6 0 1 C2 
    2698 23 -0.902231 6.60747 13.967 175 " " " " A 70 0 0 "ALA " " O  " " " 8 0 1 C2 
    2699 14 -1.03886 4.82682 16.6063 175 " " " " A 2 0 0 "ALA " " CB " " " 6 0 1 C2 
    2700 48 1.07046 5.55907 17.6858 175 " " " " A 21 0 0 "ALA " " H  " " " 1 0 1 C2 
    2701 48 0.303203 4.73583 14.9328 175 " " " " A 21 0 0 "ALA " " HA " " " 1 0 1 C2 
    2702 48 -1.95148 4.55745 16.0746 175 " " " " A 21 0 0 "ALA " " HB1" " " 1 0 1 C2 
    2703 48 -0.753893 3.88418 17.0735 175 " " " " A 21 0 0 "ALA " " HB2" " " 1 0 1 C2 
    2704 48 -1.23271 5.51768 17.4268 175 " " " " A 21 0 0 "ALA " " HB3" " " 1 0 1 C2 
    2705 40 -0.443501 7.80212 15.7941 176 " " " " A 43 0 0 "SER " " N  " " " 7 0 1 C2 
    2706 14 -0.651393 9.1769 15.2973 176 " " " " A 2 0 0 "SER " " CA " " " 6 0 1 C2 
    2707 14 0.387172 9.50712 14.2064 176 " " " " A 2 0 0 "SER " " C  " " " 6 0 1 C2 
    2708 23 -0.0597226 10.0464 13.175 176 " " " " A 70 0 0 "SER " " O  " " " 8 0 1 C2 
    2709 14 -0.813679 10.0012 16.5696 176 " " " " A 2 0 0 "SER " " CB " " " 6 0 1 C2 
    2710 23 -1.44869 11.2612 16.3706 176 " " " " A 70 0 0 "SER " " OG " " " 8 0 1 C2 
    2711 48 -0.00356076 7.65407 16.6911 176 " " " " A 21 0 0 "SER " " H  " " " 1 0 1 C2 
    2712 48 -1.63015 9.0736 14.8289 176 " " " " A 21 0 0 "SER " " HA " " " 1 0 1 C2 
    2713 48 0.14911 10.1318 17.0636 176 " " " " A 21 0 0 "SER " " HB3" " " 1 0 1 C2 
    2714 48 -1.49556 9.46306 17.2281 176 " " " " A 21 0 0 "SER " " HB2" " " 1 0 1 C2 
    2715 48 -1.08048 11.7582 15.6562 176 " " " " A 21 0 0 "SER " " HG " " " 1 0 1 C2 
    2716 40 1.66005 9.08585 14.2904 177 " " " " A 43 0 0 "GLU " " N  " " " 7 0 1 C2 
    2717 14 2.62312 9.25913 13.2619 177 " " " " A 2 0 0 "GLU " " CA " " " 6 0 1 C2 
    2718 14 2.37042 8.24819 12.1324 177 " " " " A 2 0 0 "GLU " " C  " " " 6 0 1 C2 
    2719 23 2.59389 8.48877 10.9488 177 " " " " A 70 0 0 "GLU " " O  " " " 8 0 1 C2 
    2720 14 4.08691 9.29018 13.792 177 " " " " A 2 0 0 "GLU " " CB " " " 6 0 1 C2 
    2721 14 4.36693 10.1954 15.0517 177 " " " " A 2 0 0 "GLU " " CG " " " 6 0 1 C2 
    2722 14 4.70024 11.6111 14.5768 177 " " " " A 2 0 0 "GLU " " CD " " " 6 0 1 C2 
    2723 23 3.99538 12.5311 15.1204 177 " " " " A 70 0 0 "GLU " " OE1" " " 8 0 1 C2 
    2724 23 5.67547 11.8617 13.8536 177 " " " " A 70 0 0 "GLU " " OE2" " " 8 0 1 C2 
    2725 48 2.05921 8.55246 15.0496 177 " " " " A 21 0 0 "GLU " " H  " " " 1 0 1 C2 
    2726 48 2.48725 10.2662 12.8677 177 " " " " A 21 0 0 "GLU " " HA " " " 1 0 1 C2 
    2727 48 4.75277 9.63976 13.003 177 " " " " A 21 0 0 "GLU " " HB3" " " 1 0 1 C2 
    2728 48 4.3499 8.2367 13.8875 177 " " " " A 21 0 0 "GLU " " HB2" " " 1 0 1 C2 
    2729 48 5.2316 9.73508 15.5298 177 " " " " A 21 0 0 "GLU " " HG3" " " 1 0 1 C2 
    2730 48 3.70101 10.2086 15.9145 177 " " " " A 21 0 0 "GLU " " HG2" " " 1 0 1 C2 
    2731 40 1.81915 7.05844 12.4927 178 " " " " A 43 0 0 "LEU " " N  " " " 7 0 1 C2 
    2732 14 1.735 5.95299 11.4539 178 " " " " A 2 0 0 "LEU " " CA " " " 6 0 1 C2 
    2733 14 0.613561 6.27939 10.4338 178 " " " " A 2 0 0 "LEU " " C  " " " 6 0 1 C2 
    2734 23 0.71891 5.82136 9.3024 178 " " " " A 70 0 0 "LEU " " O  " " " 8 0 1 C2 
    2735 14 1.43411 4.63889 12.2918 178 " " " " A 2 0 0 "LEU " " CB " " " 6 0 1 C2 
    2736 14 1.63244 3.33281 11.5086 178 " " " " A 2 0 0 "LEU " " CG " " " 6 0 1 C2 
    2737 14 3.02519 2.74471 11.6942 178 " " " " A 2 0 0 "LEU " " CD1" " " 6 0 1 C2 
    2738 14 0.702698 2.2194 11.9133 178 " " " " A 2 0 0 "LEU " " CD2" " " 6 0 1 C2 
    2739 48 1.72351 6.895 13.4848 178 " " " " A 21 0 0 "LEU " " H  " " " 1 0 1 C2 
    2740 48 2.65401 5.66173 10.9453 178 " " " " A 21 0 0 "LEU " " HA " " " 1 0 1 C2 
    2741 48 0.401345 4.8169 12.5915 178 " " " " A 21 0 0 "LEU " " HB3" " " 1 0 1 C2 
    2742 48 2.11466 4.74862 13.1361 178 " " " " A 21 0 0 "LEU " " HB2" " " 1 0 1 C2 
    2743 48 1.44727 3.45554 10.4415 178 " " " " A 21 0 0 "LEU " " HG " " " 1 0 1 C2 
    2744 48 3.86552 3.37754 11.4088 178 " " " " A 21 0 0 "LEU " HD11 " " 1 0 1 C2 
    2745 48 3.2772 2.24409 12.6291 178 " " " " A 21 0 0 "LEU " HD12 " " 1 0 1 C2 
    2746 48 3.05649 1.94564 10.9536 178 " " " " A 21 0 0 "LEU " HD13 " " 1 0 1 C2 
    2747 48 0.844498 1.96593 12.9639 178 " " " " A 21 0 0 "LEU " HD21 " " 1 0 1 C2 
    2748 48 -0.337649 2.51795 11.7843 178 " " " " A 21 0 0 "LEU " HD22 " " 1 0 1 C2 
    2749 48 0.72002 1.38321 11.2143 178 " " " " A 21 0 0 "LEU " HD23 " " 1 0 1 C2 
    2750 40 -0.361916 7.21466 10.7888 179 " " " " A 43 0 0 "THR " " N  " " " 7 0 1 C2 
    2751 14 -1.27838 7.80116 9.82862 179 " " " " A 2 0 0 "THR " " CA " " " 6 0 1 C2 
    2752 14 -0.803443 9.25801 9.34751 179 " " " " A 2 0 0 "THR " " C  " " " 6 0 1 C2 
    2753 23 -0.943923 9.50607 8.17531 179 " " " " A 70 0 0 "THR " " O  " " " 8 0 1 C2 
    2754 14 -2.73851 7.83102 10.4479 179 " " " " A 2 0 0 "THR " " CB " " " 6 0 1 C2 
    2755 23 -3.63965 8.35728 9.45229 179 " " " " A 70 0 0 "THR " " OG1" " " 8 0 1 C2 
    2756 14 -2.80541 8.69865 11.7004 179 " " " " A 2 0 0 "THR " " CG2" " " 6 0 1 C2 
    2757 48 -0.281486 7.55583 11.736 179 " " " " A 21 0 0 "THR " " H  " " " 1 0 1 C2 
    2758 48 -1.33275 7.23233 8.9004 179 " " " " A 21 0 0 "THR " " HA " " " 1 0 1 C2 
    2759 48 -3.14101 6.85954 10.7348 179 " " " " A 21 0 0 "THR " " HB " " " 1 0 1 C2 
    2760 48 -3.55255 7.92145 8.61833 179 " " " " A 21 0 0 "THR " " HG1" " " 1 0 1 C2 
    2761 48 -2.26989 8.23308 12.5278 179 " " " " A 21 0 0 "THR " HG21 " " 1 0 1 C2 
    2762 48 -2.49721 9.7129 11.4466 179 " " " " A 21 0 0 "THR " HG22 " " 1 0 1 C2 
    2763 48 -3.84498 8.86816 11.9809 179 " " " " A 21 0 0 "THR " HG23 " " 1 0 1 C2 
    2764 40 -0.00835202 9.90583 10.1801 180 " " " " A 43 0 0 "GLY " " N  " " " 7 0 1 C2 
    2765 14 0.839228 11.0518 9.93998 180 " " " " A 2 0 0 "GLY " " CA " " " 6 0 1 C2 
    2766 14 1.80019 11.0164 8.67741 180 " " " " A 2 0 0 "GLY " " C  " " " 6 0 1 C2 
    2767 23 2.25414 12.0826 8.2258 180 " " " " A 70 0 0 "GLY " " O  " " " 8 0 1 C2 
    2768 48 0.245204 9.47922 11.0597 180 " " " " A 21 0 0 "GLY " " H  " " " 1 0 1 C2 
    2769 48 1.5197 11.2189 10.7749 180 " " " " A 21 0 0 "GLY " " HA3" " " 1 0 1 C2 
    2770 48 0.228723 11.9533 9.9928 180 " " " " A 21 0 0 "GLY " " HA2" " " 1 0 1 C2 
    2771 40 1.95181 9.84392 7.98798 181 " " " " A 43 0 0 "THR " " N  " " " 7 0 1 C2 
    2772 14 2.57363 9.66202 6.6735 181 " " " " A 2 0 0 "THR " " CA " " " 6 0 1 C2 
    2773 14 1.71637 10.2168 5.53196 181 " " " " A 2 0 0 "THR " " C  " " " 6 0 1 C2 
    2774 23 2.19637 10.4506 4.43842 181 " " " " A 70 0 0 "THR " " O  " " " 8 0 1 C2 
    2775 14 2.9418 8.25529 6.43511 181 " " " " A 2 0 0 "THR " " CB " " " 6 0 1 C2 
    2776 23 1.94191 7.33369 6.65577 181 " " " " A 70 0 0 "THR " " OG1" " " 8 0 1 C2 
    2777 14 4.09828 7.74833 7.28766 181 " " " " A 2 0 0 "THR " " CG2" " " 6 0 1 C2 
    2778 48 1.6725 8.99731 8.46268 181 " " " " A 21 0 0 "THR " " H  " " " 1 0 1 C2 
    2779 48 3.4658 10.2881 6.68351 181 " " " " A 21 0 0 "THR " " HA " " " 1 0 1 C2 
    2780 48 3.1012 8.01277 5.38445 181 " " " " A 21 0 0 "THR " " HB " " " 1 0 1 C2 
    2781 48 1.1035 7.76221 6.57533 181 " " " " A 21 0 0 "THR " " HG1" " " 1 0 1 C2 
    2782 48 3.65084 7.28749 8.16831 181 " " " " A 21 0 0 "THR " HG21 " " 1 0 1 C2 
    2783 48 4.69564 6.93956 6.86675 181 " " " " A 21 0 0 "THR " HG22 " " 1 0 1 C2 
    2784 48 4.77558 8.53353 7.62356 181 " " " " A 21 0 0 "THR " HG23 " " 1 0 1 C2 
    2785 40 0.383642 10.4632 5.76005 182 " " " " A 43 0 0 "ILE " " N  " " " 7 0 1 C2 
    2786 14 -0.562221 11.1032 4.86438 182 " " " " A 2 0 0 "ILE " " CA " " " 6 0 1 C2 
    2787 14 -1.25956 12.2434 5.65795 182 " " " " A 2 0 0 "ILE " " C  " " " 6 0 1 C2 
    2788 23 -2.31972 12.0868 6.32091 182 " " " " A 70 0 0 "ILE " " O  " " " 8 0 1 C2 
    2789 14 -1.5876 10.0301 4.43377 182 " " " " A 2 0 0 "ILE " " CB " " " 6 0 1 C2 
    2790 14 -0.911572 8.74579 3.82763 182 " " " " A 2 0 0 "ILE " " CG1" " " 6 0 1 C2 
    2791 14 -2.60702 10.6577 3.41732 182 " " " " A 2 0 0 "ILE " " CG2" " " 6 0 1 C2 
    2792 14 -0.198579 9.07889 2.55069 182 " " " " A 2 0 0 "ILE " " CD1" " " 6 0 1 C2 
    2793 48 0.01487 10.1715 6.65389 182 " " " " A 21 0 0 "ILE " " H  " " " 1 0 1 C2 
    2794 48 -0.0358941 11.5752 4.03476 182 " " " " A 21 0 0 "ILE " " HA " " " 1 0 1 C2 
    2795 48 -2.09801 9.71959 5.34546 182 " " " " A 21 0 0 "ILE " " HB " " " 1 0 1 C2 
    2796 48 -1.66471 7.99807 3.57903 182 " " " " A 21 0 0 "ILE " HG13 " " 1 0 1 C2 
    2797 48 -0.191456 8.3269 4.53051 182 " " " " A 21 0 0 "ILE " HG12 " " 1 0 1 C2 
    2798 48 -3.43009 11.1787 3.90641 182 " " " " A 21 0 0 "ILE " HG21 " " 1 0 1 C2 
    2799 48 -2.12536 11.3212 2.69909 182 " " " " A 21 0 0 "ILE " HG22 " " 1 0 1 C2 
    2800 48 -3.0937 9.89862 2.80497 182 " " " " A 21 0 0 "ILE " HG23 " " 1 0 1 C2 
    2801 48 0.538984 8.34155 2.23378 182 " " " " A 21 0 0 "ILE " HD11 " " 1 0 1 C2 
    2802 48 -1.02062 9.21195 1.84739 182 " " " " A 21 0 0 "ILE " HD12 " " 1 0 1 C2 
    2803 48 0.374728 9.99211 2.71021 182 " " " " A 21 0 0 "ILE " HD13 " " 1 0 1 C2 
    2804 40 -0.63659 13.3627 5.75789 183 " " " " A 43 0 0 "GLY " " N  " " " 7 0 1 C2 
    2805 14 -1.0796 14.5404 6.49693 183 " " " " A 2 0 0 "GLY " " CA " " " 6 0 1 C2 
    2806 14 -1.8085 15.5404 5.57016 183 " " " " A 2 0 0 "GLY " " C  " " " 6 0 1 C2 
    2807 23 -2.16658 15.2734 4.40027 183 " " " " A 70 0 0 "GLY " " O  " " " 8 0 1 C2 
    2808 48 0.237785 13.4694 5.26374 183 " " " " A 21 0 0 "GLY " " H  " " " 1 0 1 C2 
    2809 48 -0.19906 15.0809 6.8443 183 " " " " A 21 0 0 "GLY " " HA3" " " 1 0 1 C2 
    2810 48 -1.77129 14.31 7.30723 183 " " " " A 21 0 0 "GLY " " HA2" " " 1 0 1 C2 
    2811 40 -2.02849 16.7448 6.14287 184 " " " " A 43 0 0 "GLU " " N  " " " 7 0 1 C2 
    2812 14 -2.83853 17.8286 5.60465 184 " " " " A 2 0 0 "GLU " " CA " " " 6 0 1 C2 
    2813 14 -2.18695 18.4053 4.29122 184 " " " " A 2 0 0 "GLU " " C  " " " 6 0 1 C2 
    2814 23 -2.918 18.7679 3.40311 184 " " " " A 70 0 0 "GLU " " O  " " " 8 0 1 C2 
    2815 14 -2.95781 18.9087 6.62175 184 " " " " A 2 0 0 "GLU " " CB " " " 6 0 1 C2 
    2816 14 -3.65752 20.1795 6.10884 184 " " " " A 2 0 0 "GLU " " CG " " " 6 0 1 C2 
    2817 14 -5.15201 20.0026 5.95385 184 " " " " A 2 0 0 "GLU " " CD " " " 6 0 1 C2 
    2818 23 -5.74858 20.8942 5.30456 184 " " " " A 70 0 0 "GLU " " OE1" " " 8 0 1 C2 
    2819 23 -5.7704 19.0648 6.45176 184 " " " " A 70 0 0 "GLU " " OE2" " " 8 0 1 C2 
    2820 48 -1.54743 16.9029 7.01675 184 " " " " A 21 0 0 "GLU " " H  " " " 1 0 1 C2 
    2821 48 -3.81873 17.4973 5.26179 184 " " " " A 21 0 0 "GLU " " HA " " " 1 0 1 C2 
    2822 48 -1.98946 19.3094 6.92152 184 " " " " A 21 0 0 "GLU " " HB3" " " 1 0 1 C2 
    2823 48 -3.36685 18.574 7.57503 184 " " " " A 21 0 0 "GLU " " HB2" " " 1 0 1 C2 
    2824 48 -3.19032 20.6518 5.24473 184 " " " " A 21 0 0 "GLU " " HG3" " " 1 0 1 C2 
    2825 48 -3.57955 20.8278 6.9816 184 " " " " A 21 0 0 "GLU " " HG2" " " 1 0 1 C2 
    2826 40 -0.895398 18.2957 4.10058 185 " " " " A 43 0 0 "ASP " " N  " " " 7 0 1 C2 
    2827 14 -0.257789 18.8826 2.88897 185 " " " " A 2 0 0 "ASP " " CA " " " 6 0 1 C2 
    2828 14 -0.290472 17.9202 1.69114 185 " " " " A 2 0 0 "ASP " " C  " " " 6 0 1 C2 
    2829 23 0.0734599 18.3932 0.550252 185 " " " " A 70 0 0 "ASP " " O  " " " 8 0 1 C2 
    2830 14 1.27152 19.0717 3.32901 185 " " " " A 2 0 0 "ASP " " CB " " " 6 0 1 C2 
    2831 14 2.09228 17.8155 3.48931 185 " " " " A 2 0 0 "ASP " " CG " " " 6 0 1 C2 
    2832 23 2.194 17.3764 4.57619 185 " " " " A 70 0 0 "ASP " " OD1" " " 8 0 1 C2 
    2833 23 2.69817 17.4033 2.46953 185 " " " " A 70 0 0 "ASP " " OD2" " " 8 0 1 C2 
    2834 48 -0.370666 17.9997 4.91122 185 " " " " A 21 0 0 "ASP " " H  " " " 1 0 1 C2 
    2835 48 -0.758841 19.8241 2.66382 185 " " " " A 21 0 0 "ASP " " HA " " " 1 0 1 C2 
    2836 48 1.25671 19.5346 4.31575 185 " " " " A 21 0 0 "ASP " " HB3" " " 1 0 1 C2 
    2837 48 1.74256 19.8154 2.68625 185 " " " " A 21 0 0 "ASP " " HB2" " " 1 0 1 C2 
    2838 40 -0.626491 16.662 1.93302 186 " " " " A 43 0 0 "GLN " " N  " " " 7 0 1 C2 
    2839 14 -0.713564 15.6909 0.854665 186 " " " " A 2 0 0 "GLN " " CA " " " 6 0 1 C2 
    2840 14 -1.77849 16.1095 -0.170634 186 " " " " A 2 0 0 "GLN " " C  " " " 6 0 1 C2 
    2841 23 -1.71601 15.6906 -1.36077 186 " " " " A 70 0 0 "GLN " " O  " " " 8 0 1 C2 
    2842 14 -1.03167 14.3565 1.46126 186 " " " " A 2 0 0 "GLN " " CB " " " 6 0 1 C2 
    2843 14 -0.486703 13.1504 0.671025 186 " " " " A 2 0 0 "GLN " " CG " " " 6 0 1 C2 
    2844 14 0.936317 12.7334 0.951512 186 " " " " A 2 0 0 "GLN " " CD " " " 6 0 1 C2 
    2845 23 1.44317 11.9436 0.200124 186 " " " " A 70 0 0 "GLN " " OE1" " " 8 0 1 C2 
    2846 40 1.49296 13.2893 2.0409 186 " " " " A 43 0 0 "GLN " " NE2" " " 7 0 1 C2 
    2847 48 -1.08854 16.5515 2.82432 186 " " " " A 21 0 0 "GLN " " H  " " " 1 0 1 C2 
    2848 48 0.288414 15.6156 0.432195 186 " " " " A 21 0 0 "GLN " " HA " " " 1 0 1 C2 
    2849 48 -2.12015 14.3241 1.50898 186 " " " " A 21 0 0 "GLN " " HB3" " " 1 0 1 C2 
    2850 48 -0.774924 14.3384 2.52043 186 " " " " A 21 0 0 "GLN " " HB2" " " 1 0 1 C2 
    2851 48 -0.443857 13.4627 -0.372409 186 " " " " A 21 0 0 "GLN " " HG3" " " 1 0 1 C2 
    2852 48 -1.03413 12.2177 0.806844 186 " " " " A 21 0 0 "GLN " " HG2" " " 1 0 1 C2 
    2853 48 2.40293 12.9424 2.3088 186 " " " " A 21 0 0 "GLN " HE22 " " 1 0 1 C2 
    2854 48 0.939657 13.7815 2.72767 186 " " " " A 21 0 0 "GLN " HE21 " " 1 0 1 C2 
    2855 40 -2.70321 17.0159 0.196614 187 " " " " A 43 0 0 "LYS " " N  " " " 7 0 1 C2 
    2856 14 -3.74885 17.634 -0.604609 187 " " " " A 2 0 0 "LYS " " CA " " " 6 0 1 C2 
    2857 14 -3.30943 18.5432 -1.73967 187 " " " " A 2 0 0 "LYS " " C  " " " 6 0 1 C2 
    2858 23 -4.14897 18.9834 -2.55799 187 " " " " A 70 0 0 "LYS " " O  " " " 8 0 1 C2 
    2859 14 -4.81744 18.4346 0.273602 187 " " " " A 2 0 0 "LYS " " CB " " " 6 0 1 C2 
    2860 14 -5.51262 17.77 1.47168 187 " " " " A 2 0 0 "LYS " " CG " " " 6 0 1 C2 
    2861 14 -6.32806 18.8438 2.24253 187 " " " " A 2 0 0 "LYS " " CD " " " 6 0 1 C2 
    2862 14 -7.06549 18.2395 3.37368 187 " " " " A 2 0 0 "LYS " " CE " " " 6 0 1 C2 
    2863 40 -7.70007 19.1422 4.31583 187 " " " " A 43 0 0 "LYS " " NZ " " " 7 0 1 C2 
    2864 48 -2.53355 17.248 1.16483 187 " " " " A 21 0 0 "LYS " " H  " " " 1 0 1 C2 
    2865 48 -4.15756 16.723 -1.04174 187 " " " " A 21 0 0 "LYS " " HA " " " 1 0 1 C2 
    2866 48 -5.63501 18.7849 -0.356471 187 " " " " A 21 0 0 "LYS " " HB3" " " 1 0 1 C2 
    2867 48 -4.24014 19.316 0.553029 187 " " " " A 21 0 0 "LYS " " HB2" " " 1 0 1 C2 
    2868 48 -4.86836 17.3085 2.22006 187 " " " " A 21 0 0 "LYS " " HG3" " " 1 0 1 C2 
    2869 48 -6.13771 17.0261 0.977658 187 " " " " A 21 0 0 "LYS " " HG2" " " 1 0 1 C2 
    2870 48 -7.00215 19.2249 1.47541 187 " " " " A 21 0 0 "LYS " " HD3" " " 1 0 1 C2 
    2871 48 -5.73777 19.6906 2.59275 187 " " " " A 21 0 0 "LYS " " HD2" " " 1 0 1 C2 
    2872 48 -6.33996 17.7853 4.04856 187 " " " " A 21 0 0 "LYS " " HE3" " " 1 0 1 C2 
    2873 48 -7.79651 17.5107 3.02361 187 " " " " A 21 0 0 "LYS " " HE2" " " 1 0 1 C2 
    2874 48 -8.20438 18.5808 4.9871 187 " " " " A 21 0 0 "LYS " " HZ1" " " 1 0 1 C2 
    2875 48 -7.01398 19.6825 4.8232 187 " " " " A 21 0 0 "LYS " " HZ2" " " 1 0 1 C2 
    2876 48 -8.33304 19.7657 3.83558 187 " " " " A 21 0 0 "LYS " " HZ3" " " 1 0 1 C2 
    2877 40 -1.99781 18.9223 -1.66165 188 " " " " A 43 0 0 "ARG " " N  " " " 7 0 1 C2 
    2878 14 -1.51514 19.9691 -2.47885 188 " " " " A 2 0 0 "ARG " " CA " " " 6 0 1 C2 
    2879 14 -1.07449 19.5272 -3.84559 188 " " " " A 2 0 0 "ARG " " C  " " " 6 0 1 C2 
    2880 23 -0.14083 18.6818 -3.93954 188 " " " " A 70 0 0 "ARG " " O  " " " 8 0 1 C2 
    2881 14 -0.386657 20.8572 -1.84252 188 " " " " A 2 0 0 "ARG " " CB " " " 6 0 1 C2 
    2882 14 -0.889311 21.7678 -0.646632 188 " " " " A 2 0 0 "ARG " " CG " " " 6 0 1 C2 
    2883 14 0.199482 22.2208 0.377858 188 " " " " A 2 0 0 "ARG " " CD " " " 6 0 1 C2 
    2884 40 -0.340006 22.6694 1.6668 188 " " " " A 43 0 0 "ARG " " NE " " " 7 0 1 C2 
    2885 14 0.337776 22.9338 2.75551 188 " " " " A 2 0 0 "ARG " " CZ " " " 6 0 1 C2 
    2886 40 -0.324707 23.3066 3.82914 188 " " " " A 43 0 0 "ARG " " NH1" " " 7 0 1 C2 
    2887 40 1.63228 22.993 2.80299 188 " " " " A 43 0 0 "ARG " " NH2" " " 7 0 1 C2 
    2888 48 -1.42484 18.3821 -1.02919 188 " " " " A 21 0 0 "ARG " " H  " " " 1 0 1 C2 
    2889 48 -2.23484 20.7625 -2.68055 188 " " " " A 21 0 0 "ARG " " HA " " " 1 0 1 C2 
    2890 48 0.0624831 21.5676 -2.53665 188 " " " " A 21 0 0 "ARG " " HB3" " " 1 0 1 C2 
    2891 48 0.303308 20.2034 -1.30914 188 " " " " A 21 0 0 "ARG " " HB2" " " 1 0 1 C2 
    2892 48 -1.65549 21.2594 -0.0612898 188 " " " " A 21 0 0 "ARG " " HG3" " " 1 0 1 C2 
    2893 48 -1.46514 22.6536 -0.914668 188 " " " " A 21 0 0 "ARG " " HG2" " " 1 0 1 C2 
    2894 48 0.723906 23.0252 -0.137935 188 " " " " A 21 0 0 "ARG " " HD3" " " 1 0 1 C2 
    2895 48 0.918555 21.4385 0.620595 188 " " " " A 21 0 0 "ARG " " HD2" " " 1 0 1 C2 
    2896 48 -1.33631 22.8351 1.66164 188 " " " " A 21 0 0 "ARG " " HE " " " 1 0 1 C2 
    2897 48 0.188388 23.6975 4.60631 188 " " " " A 21 0 0 "ARG " HH12 " " 1 0 1 C2 
    2898 48 -1.32503 23.4437 3.8545 188 " " " " A 21 0 0 "ARG " HH11 " " 1 0 1 C2 
    2899 48 2.06951 22.9209 3.71058 188 " " " " A 21 0 0 "ARG " HH22 " " 1 0 1 C2 
    2900 48 2.20929 23.145 1.9881 188 " " " " A 21 0 0 "ARG " HH21 " " 1 0 1 C2 
    2901 40 -1.80658 19.8631 -4.89949 189 " " " " A 43 0 0 "ALA " " N  " " " 7 0 1 C2 
    2902 14 -1.49423 19.5301 -6.29709 189 " " " " A 2 0 0 "ALA " " CA " " " 6 0 1 C2 
    2903 14 -1.66798 20.6326 -7.35646 189 " " " " A 2 0 0 "ALA " " C  " " " 6 0 1 C2 
    2904 23 -1.0169 20.6532 -8.37481 189 " " " " A 70 0 0 "ALA " " O  " " " 8 0 1 C2 
    2905 14 -2.4691 18.3721 -6.70741 189 " " " " A 2 0 0 "ALA " " CB " " " 6 0 1 C2 
    2906 48 -2.65987 20.3818 -4.7482 189 " " " " A 21 0 0 "ALA " " H  " " " 1 0 1 C2 
    2907 48 -0.479493 19.1377 -6.36329 189 " " " " A 21 0 0 "ALA " " HA " " " 1 0 1 C2 
    2908 48 -3.53406 18.5795 -6.60282 189 " " " " A 21 0 0 "ALA " " HB1" " " 1 0 1 C2 
    2909 48 -2.20306 17.9448 -7.67424 189 " " " " A 21 0 0 "ALA " " HB2" " " 1 0 1 C2 
    2910 48 -2.43583 17.5639 -5.97681 189 " " " " A 21 0 0 "ALA " " HB3" " " 1 0 1 C2 
    2911 40 -2.53167 21.5844 -7.06178 190 " " " " A 43 0 0 "GLU " " N  " " " 7 0 1 C2 
    2912 14 -2.79843 22.8627 -7.76475 190 " " " " A 2 0 0 "GLU " " CA " " " 6 0 1 C2 
    2913 14 -1.59444 23.6854 -8.33753 190 " " " " A 2 0 0 "GLU " " C  " " " 6 0 1 C2 
    2914 23 -1.75474 24.3057 -9.36019 190 " " " " A 70 0 0 "GLU " " O  " " " 8 0 1 C2 
    2915 14 -3.84601 23.7615 -7.04734 190 " " " " A 2 0 0 "GLU " " CB " " " 6 0 1 C2 
    2916 14 -5.07952 23.1865 -6.33646 190 " " " " A 2 0 0 "GLU " " CG " " " 6 0 1 C2 
    2917 14 -4.87344 22.6821 -4.96646 190 " " " " A 2 0 0 "GLU " " CD " " " 6 0 1 C2 
    2918 23 -3.93883 21.8781 -4.68765 190 " " " " A 70 0 0 "GLU " " OE1" " " 8 0 1 C2 
    2919 23 -5.67348 23.0586 -4.05236 190 " " " " A 70 0 0 "GLU " " OE2" " " 8 0 1 C2 
    2920 48 -2.99833 21.659 -6.16917 190 " " " " A 21 0 0 "GLU " " H  " " " 1 0 1 C2 
    2921 48 -3.37538 22.5627 -8.6395 190 " " " " A 21 0 0 "GLU " " HA " " " 1 0 1 C2 
    2922 48 -4.15956 24.4383 -7.84211 190 " " " " A 21 0 0 "GLU " " HB3" " " 1 0 1 C2 
    2923 48 -3.36859 24.2831 -6.21784 190 " " " " A 21 0 0 "GLU " " HB2" " " 1 0 1 C2 
    2924 48 -5.51418 22.3267 -6.84635 190 " " " " A 21 0 0 "GLU " " HG3" " " 1 0 1 C2 
    2925 48 -5.86203 23.9452 -6.32461 190 " " " " A 21 0 0 "GLU " " HG2" " " 1 0 1 C2 
    2926 40 -0.433511 23.5152 -7.76229 191 " " " " A 43 0 0 "VAL " " N  " " " 7 0 1 C2 
    2927 14 0.873966 24.1653 -8.11996 191 " " " " A 2 0 0 "VAL " " CA " " " 6 0 1 C2 
    2928 14 1.97777 23.1374 -7.92791 191 " " " " A 2 0 0 "VAL " " C  " " " 6 0 1 C2 
    2929 23 2.94811 23.1483 -8.66183 191 " " " " A 70 0 0 "VAL " " O  " " " 8 0 1 C2 
    2930 14 1.03758 25.5752 -7.47258 191 " " " " A 2 0 0 "VAL " " CB " " " 6 0 1 C2 
    2931 14 0.11589 26.6976 -7.93064 191 " " " " A 2 0 0 "VAL " " CG1" " " 6 0 1 C2 
    2932 14 1.1178 25.4463 -5.90316 191 " " " " A 2 0 0 "VAL " " CG2" " " 6 0 1 C2 
    2933 48 -0.49206 22.9425 -6.9324 191 " " " " A 21 0 0 "VAL " " H  " " " 1 0 1 C2 
    2934 48 0.813179 24.4788 -9.16212 191 " " " " A 21 0 0 "VAL " " HA " " " 1 0 1 C2 
    2935 48 2.00047 25.923 -7.84665 191 " " " " A 21 0 0 "VAL " " HB " " " 1 0 1 C2 
    2936 48 0.389932 27.6536 -7.48451 191 " " " " A 21 0 0 "VAL " HG11 " " 1 0 1 C2 
    2937 48 0.137931 26.8058 -9.01503 191 " " " " A 21 0 0 "VAL " HG12 " " 1 0 1 C2 
    2938 48 -0.887543 26.5024 -7.55236 191 " " " " A 21 0 0 "VAL " HG13 " " 1 0 1 C2 
    2939 48 0.160589 25.1438 -5.4785 191 " " " " A 21 0 0 "VAL " HG21 " " 1 0 1 C2 
    2940 48 1.75475 24.6796 -5.46208 191 " " " " A 21 0 0 "VAL " HG22 " " 1 0 1 C2 
    2941 48 1.38444 26.4483 -5.56681 191 " " " " A 21 0 0 "VAL " HG23 " " 1 0 1 C2 
    2942 40 1.91102 22.1903 -6.96109 192 " " " " A 43 0 0 "ALA " " N  " " " 7 0 1 C2 
    2943 14 3.08112 21.3233 -6.66749 192 " " " " A 2 0 0 "ALA " " CA " " " 6 0 1 C2 
    2944 14 2.92562 20.0147 -7.34475 192 " " " " A 2 0 0 "ALA " " C  " " " 6 0 1 C2 
    2945 23 3.57345 19.0999 -6.91601 192 " " " " A 70 0 0 "ALA " " O  " " " 8 0 1 C2 
    2946 14 3.09056 21.0672 -5.20623 192 " " " " A 2 0 0 "ALA " " CB " " " 6 0 1 C2 
    2947 48 1.14205 22.1729 -6.3065 192 " " " " A 21 0 0 "ALA " " H  " " " 1 0 1 C2 
    2948 48 4.05517 21.6758 -7.00669 192 " " " " A 21 0 0 "ALA " " HA " " " 1 0 1 C2 
    2949 48 2.12579 20.8824 -4.73383 192 " " " " A 21 0 0 "ALA " " HB1" " " 1 0 1 C2 
    2950 48 3.76555 20.2822 -4.86525 192 " " " " A 21 0 0 "ALA " " HB2" " " 1 0 1 C2 
    2951 48 3.42459 22.0043 -4.76078 192 " " " " A 21 0 0 "ALA " " HB3" " " 1 0 1 C2 
    2952 40 2.13487 19.8607 -8.35183 193 " " " " A 43 0 0 "ALA " " N  " " " 7 0 1 C2 
    2953 14 2.05076 18.6449 -9.14793 193 " " " " A 2 0 0 "ALA " " CA " " " 6 0 1 C2 
    2954 14 1.53597 18.9688 -10.5557 193 " " " " A 2 0 0 "ALA " " C  " " " 6 0 1 C2 
    2955 23 2.28169 18.9179 -11.5746 193 " " " " A 70 0 0 "ALA " " O  " " " 8 0 1 C2 
    2956 14 1.29557 17.5786 -8.44438 193 " " " " A 2 0 0 "ALA " " CB " " " 6 0 1 C2 
    2957 48 1.48252 20.6067 -8.54705 193 " " " " A 21 0 0 "ALA " " H  " " " 1 0 1 C2 
    2958 48 3.07412 18.3195 -9.33486 193 " " " " A 21 0 0 "ALA " " HA " " " 1 0 1 C2 
    2959 48 0.277134 17.8565 -8.17296 193 " " " " A 21 0 0 "ALA " " HB1" " " 1 0 1 C2 
    2960 48 1.2471 16.6837 -9.06474 193 " " " " A 21 0 0 "ALA " " HB2" " " 1 0 1 C2 
    2961 48 1.73506 17.2544 -7.50106 193 " " " " A 21 0 0 "ALA " " HB3" " " 1 0 1 C2 
    2962 40 0.273241 19.3686 -10.6501 194 " " " " A 43 0 0 "ILE " " N  " " " 7 0 1 C2 
    2963 14 -0.50061 19.6735 -11.8786 194 " " " " A 2 0 0 "ILE " " CA " " " 6 0 1 C2 
    2964 14 0.206588 20.4744 -12.9691 194 " " " " A 2 0 0 "ILE " " C  " " " 6 0 1 C2 
    2965 23 0.418759 19.9923 -14.0637 194 " " " " A 70 0 0 "ILE " " O  " " " 8 0 1 C2 
    2966 14 -1.98726 20.0931 -11.6101 194 " " " " A 2 0 0 "ILE " " CB " " " 6 0 1 C2 
    2967 14 -2.80434 19.092 -10.779 194 " " " " A 2 0 0 "ILE " " CG1" " " 6 0 1 C2 
    2968 14 -2.81837 20.3413 -12.9892 194 " " " " A 2 0 0 "ILE " " CG2" " " 6 0 1 C2 
    2969 14 -4.04863 19.5321 -10.0994 194 " " " " A 2 0 0 "ILE " " CD1" " " 6 0 1 C2 
    2970 48 -0.300434 19.3632 -9.81889 194 " " " " A 21 0 0 "ILE " " H  " " " 1 0 1 C2 
    2971 48 -0.600238 18.7274 -12.4108 194 " " " " A 21 0 0 "ILE " " HA " " " 1 0 1 C2 
    2972 48 -1.9169 20.9996 -11.0089 194 " " " " A 21 0 0 "ILE " " HB " " " 1 0 1 C2 
    2973 48 -2.12112 18.711 -10.0199 194 " " " " A 21 0 0 "ILE " HG13 " " 1 0 1 C2 
    2974 48 -3.09468 18.2493 -11.4064 194 " " " " A 21 0 0 "ILE " HG12 " " 1 0 1 C2 
    2975 48 -2.47343 21.227 -13.5228 194 " " " " A 21 0 0 "ILE " HG21 " " 1 0 1 C2 
    2976 48 -2.78218 19.3813 -13.5042 194 " " " " A 21 0 0 "ILE " HG22 " " 1 0 1 C2 
    2977 48 -3.79368 20.6746 -12.6346 194 " " " " A 21 0 0 "ILE " HG23 " " 1 0 1 C2 
    2978 48 -3.83625 20.4405 -9.53559 194 " " " " A 21 0 0 "ILE " HD11 " " 1 0 1 C2 
    2979 48 -4.89439 19.5777 -10.7855 194 " " " " A 21 0 0 "ILE " HD12 " " 1 0 1 C2 
    2980 48 -4.26219 18.8471 -9.2788 194 " " " " A 21 0 0 "ILE " HD13 " " 1 0 1 C2 
    2981 40 0.462888 21.7705 -12.7171 195 " " " " A 43 0 0 "PRO " " N  " " " 7 0 1 C2 
    2982 14 1.0722 22.5567 -13.7661 195 " " " " A 2 0 0 "PRO " " CA " " " 6 0 1 C2 
    2983 14 2.56357 22.143 -14.0147 195 " " " " A 2 0 0 "PRO " " C  " " " 6 0 1 C2 
    2984 23 3.09217 22.3853 -15.1234 195 " " " " A 70 0 0 "PRO " " O  " " " 8 0 1 C2 
    2985 14 1.14874 24.0167 -13.2174 195 " " " " A 2 0 0 "PRO " " CB " " " 6 0 1 C2 
    2986 14 1.17162 23.8218 -11.7555 195 " " " " A 2 0 0 "PRO " " CG " " " 6 0 1 C2 
    2987 14 0.355762 22.546 -11.51 195 " " " " A 2 0 0 "PRO " " CD " " " 6 0 1 C2 
    2988 48 0.50858 22.6921 -14.6892 195 " " " " A 21 0 0 "PRO " " HA " " " 1 0 1 C2 
    2989 48 0.289029 24.6483 -13.4411 195 " " " " A 21 0 0 "PRO " " HB3" " " 1 0 1 C2 
    2990 48 2.11779 24.4423 -13.4779 195 " " " " A 21 0 0 "PRO " " HB2" " " 1 0 1 C2 
    2991 48 0.654454 24.6565 -11.2823 195 " " " " A 21 0 0 "PRO " " HG3" " " 1 0 1 C2 
    2992 48 2.16962 23.6438 -11.355 195 " " " " A 21 0 0 "PRO " " HG2" " " 1 0 1 C2 
    2993 48 0.55403 21.9992 -10.5881 195 " " " " A 21 0 0 "PRO " " HD2" " " 1 0 1 C2 
    2994 48 -0.703705 22.7499 -11.355 195 " " " " A 21 0 0 "PRO " " HD3" " " 1 0 1 C2 
    2995 40 3.25327 21.4148 -13.1419 196 " " " " A 43 0 0 "LEU " " N  " " " 7 0 1 C2 
    2996 14 4.67517 21.0803 -13.1803 196 " " " " A 2 0 0 "LEU " " CA " " " 6 0 1 C2 
    2997 14 4.87261 19.752 -13.9089 196 " " " " A 2 0 0 "LEU " " C  " " " 6 0 1 C2 
    2998 23 5.87472 19.5893 -14.5923 196 " " " " A 70 0 0 "LEU " " O  " " " 8 0 1 C2 
    2999 14 5.33289 20.7984 -11.7999 196 " " " " A 2 0 0 "LEU " " CB " " " 6 0 1 C2 
    3000 14 5.48226 22.0533 -10.8917 196 " " " " A 2 0 0 "LEU " " CG " " " 6 0 1 C2 
    3001 14 5.76682 21.7257 -9.4165 196 " " " " A 2 0 0 "LEU " " CD1" " " 6 0 1 C2 
    3002 14 6.51996 23.0021 -11.4194 196 " " " " A 2 0 0 "LEU " " CD2" " " 6 0 1 C2 
    3003 48 2.7526 20.8464 -12.4737 196 " " " " A 21 0 0 "LEU " " H  " " " 1 0 1 C2 
    3004 48 5.16674 21.8254 -13.8059 196 " " " " A 21 0 0 "LEU " " HA " " " 1 0 1 C2 
    3005 48 6.37657 20.4856 -11.8313 196 " " " " A 21 0 0 "LEU " " HB3" " " 1 0 1 C2 
    3006 48 4.99963 19.8438 -11.3927 196 " " " " A 21 0 0 "LEU " " HB2" " " 1 0 1 C2 
    3007 48 4.53319 22.5893 -10.8928 196 " " " " A 21 0 0 "LEU " " HG " " " 1 0 1 C2 
    3008 48 6.83723 21.6748 -9.21717 196 " " " " A 21 0 0 "LEU " HD11 " " 1 0 1 C2 
    3009 48 5.29635 22.4288 -8.72923 196 " " " " A 21 0 0 "LEU " HD12 " " 1 0 1 C2 
    3010 48 5.26911 20.7899 -9.16218 196 " " " " A 21 0 0 "LEU " HD13 " " 1 0 1 C2 
    3011 48 6.48365 23.9394 -10.8641 196 " " " " A 21 0 0 "LEU " HD21 " " 1 0 1 C2 
    3012 48 7.51932 22.5908 -11.2772 196 " " " " A 21 0 0 "LEU " HD22 " " 1 0 1 C2 
    3013 48 6.28485 23.1225 -12.4769 196 " " " " A 21 0 0 "LEU " HD23 " " 1 0 1 C2 
    3014 40 3.98431 18.7806 -13.9119 197 " " " " A 43 0 0 "VAL " " N  " " " 7 0 1 C2 
    3015 14 4.00495 17.7068 -14.8949 197 " " " " A 2 0 0 "VAL " " CA " " " 6 0 1 C2 
    3016 14 3.68483 18.0766 -16.3986 197 " " " " A 2 0 0 "VAL " " C  " " " 6 0 1 C2 
    3017 23 4.09936 17.4598 -17.4043 197 " " " " A 70 0 0 "VAL " " O  " " " 8 0 1 C2 
    3018 14 3.08664 16.5136 -14.4125 197 " " " " A 2 0 0 "VAL " " CB " " " 6 0 1 C2 
    3019 14 3.67934 15.9656 -13.0722 197 " " " " A 2 0 0 "VAL " " CG1" " " 6 0 1 C2 
    3020 14 1.63272 16.9148 -14.2138 197 " " " " A 2 0 0 "VAL " " CG2" " " 6 0 1 C2 
    3021 48 3.21624 18.9063 -13.2682 197 " " " " A 21 0 0 "VAL " " H  " " " 1 0 1 C2 
    3022 48 4.97708 17.2157 -14.938 197 " " " " A 21 0 0 "VAL " " HA " " " 1 0 1 C2 
    3023 48 3.12665 15.7143 -15.1525 197 " " " " A 21 0 0 "VAL " " HB " " " 1 0 1 C2 
    3024 48 3.4961 16.6985 -12.2865 197 " " " " A 21 0 0 "VAL " HG11 " " 1 0 1 C2 
    3025 48 3.07113 15.1063 -12.7896 197 " " " " A 21 0 0 "VAL " HG12 " " 1 0 1 C2 
    3026 48 4.74219 15.7328 -13.1373 197 " " " " A 21 0 0 "VAL " HG13 " " 1 0 1 C2 
    3027 48 1.01388 16.0335 -14.0451 197 " " " " A 21 0 0 "VAL " HG21 " " 1 0 1 C2 
    3028 48 1.58707 17.6062 -13.3724 197 " " " " A 21 0 0 "VAL " HG22 " " 1 0 1 C2 
    3029 48 1.24146 17.4635 -15.0705 197 " " " " A 21 0 0 "VAL " HG23 " " 1 0 1 C2 
    3030 40 2.90289 19.1442 -16.557 198 " " " " A 43 0 0 "ALA " " N  " " " 7 0 1 C2 
    3031 14 2.59042 19.693 -17.8769 198 " " " " A 2 0 0 "ALA " " CA " " " 6 0 1 C2 
    3032 14 3.76802 20.3291 -18.5771 198 " " " " A 2 0 0 "ALA " " C  " " " 6 0 1 C2 
    3033 23 3.81714 20.3765 -19.8171 198 " " " " A 70 0 0 "ALA " " O  " " " 8 0 1 C2 
    3034 14 1.44403 20.6853 -17.8097 198 " " " " A 2 0 0 "ALA " " CB " " " 6 0 1 C2 
    3035 48 2.50855 19.5721 -15.7315 198 " " " " A 21 0 0 "ALA " " H  " " " 1 0 1 C2 
    3036 48 2.34022 18.8357 -18.5018 198 " " " " A 21 0 0 "ALA " " HA " " " 1 0 1 C2 
    3037 48 1.59246 21.4021 -17.0021 198 " " " " A 21 0 0 "ALA " " HB1" " " 1 0 1 C2 
    3038 48 1.28914 21.247 -18.7309 198 " " " " A 21 0 0 "ALA " " HB2" " " 1 0 1 C2 
    3039 48 0.531572 20.0917 -17.7537 198 " " " " A 21 0 0 "ALA " " HB3" " " 1 0 1 C2 
    3040 40 4.8453 20.6977 -17.8519 199 " " " " A 43 0 0 "VAL " " N  " " " 7 0 1 C2 
    3041 14 6.11106 21.0007 -18.5056 199 " " " " A 2 0 0 "VAL " " CA " " " 6 0 1 C2 
    3042 14 6.7516 19.806 -19.2563 199 " " " " A 2 0 0 "VAL " " C  " " " 6 0 1 C2 
    3043 23 7.3771 19.935 -20.3516 199 " " " " A 70 0 0 "VAL " " O  " " " 8 0 1 C2 
    3044 14 7.11078 21.2987 -17.2814 199 " " " " A 2 0 0 "VAL " " CB " " " 6 0 1 C2 
    3045 14 8.51531 21.858 -17.67 199 " " " " A 2 0 0 "VAL " " CG1" " " 6 0 1 C2 
    3046 14 6.55998 22.3703 -16.3617 199 " " " " A 2 0 0 "VAL " " CG2" " " 6 0 1 C2 
    3047 48 4.86494 20.7405 -16.843 199 " " " " A 21 0 0 "VAL " " H  " " " 1 0 1 C2 
    3048 48 6.08911 21.8517 -19.1865 199 " " " " A 21 0 0 "VAL " " HA " " " 1 0 1 C2 
    3049 48 7.31841 20.4425 -16.6395 199 " " " " A 21 0 0 "VAL " " HB " " " 1 0 1 C2 
    3050 48 8.95935 21.0661 -18.2732 199 " " " " A 21 0 0 "VAL " HG11 " " 1 0 1 C2 
    3051 48 8.52635 22.6567 -18.4117 199 " " " " A 21 0 0 "VAL " HG12 " " 1 0 1 C2 
    3052 48 9.17722 22.1044 -16.8398 199 " " " " A 21 0 0 "VAL " HG13 " " 1 0 1 C2 
    3053 48 5.61659 22.0711 -15.9051 199 " " " " A 21 0 0 "VAL " HG21 " " 1 0 1 C2 
    3054 48 7.24831 22.5463 -15.5351 199 " " " " A 21 0 0 "VAL " HG22 " " 1 0 1 C2 
    3055 48 6.41595 23.3469 -16.8241 199 " " " " A 21 0 0 "VAL " HG23 " " 1 0 1 C2 
    3056 40 6.44582 18.6051 -18.7301 200 " " " " A 43 0 0 "VAL " " N  " " " 7 0 1 C2 
    3057 14 6.94876 17.4009 -19.4189 200 " " " " A 2 0 0 "VAL " " CA " " " 6 0 1 C2 
    3058 14 6.19593 17.063 -20.7043 200 " " " " A 2 0 0 "VAL " " C  " " " 6 0 1 C2 
    3059 23 6.81124 16.6647 -21.7062 200 " " " " A 70 0 0 "VAL " " O  " " " 8 0 1 C2 
    3060 14 6.88447 16.203 -18.3727 200 " " " " A 2 0 0 "VAL " " CB " " " 6 0 1 C2 
    3061 14 7.66427 14.9317 -18.9214 200 " " " " A 2 0 0 "VAL " " CG1" " " 6 0 1 C2 
    3062 14 7.50974 16.5553 -17.0188 200 " " " " A 2 0 0 "VAL " " CG2" " " 6 0 1 C2 
    3063 48 5.83342 18.4874 -17.9356 200 " " " " A 21 0 0 "VAL " " H  " " " 1 0 1 C2 
    3064 48 7.97354 17.5227 -19.7698 200 " " " " A 21 0 0 "VAL " " HA " " " 1 0 1 C2 
    3065 48 5.86036 15.8713 -18.2016 200 " " " " A 21 0 0 "VAL " " HB " " " 1 0 1 C2 
    3066 48 7.57975 14.5599 -19.9426 200 " " " " A 21 0 0 "VAL " HG11 " " 1 0 1 C2 
    3067 48 8.72677 15.1698 -18.8712 200 " " " " A 21 0 0 "VAL " HG12 " " 1 0 1 C2 
    3068 48 7.57165 14.0798 -18.2478 200 " " " " A 21 0 0 "VAL " HG13 " " 1 0 1 C2 
    3069 48 7.38101 15.852 -16.1962 200 " " " " A 21 0 0 "VAL " HG21 " " 1 0 1 C2 
    3070 48 8.52932 16.8228 -17.2963 200 " " " " A 21 0 0 "VAL " HG22 " " 1 0 1 C2 
    3071 48 6.94811 17.358 -16.5409 200 " " " " A 21 0 0 "VAL " HG23 " " 1 0 1 C2 
    3072 40 4.87192 17.3983 -20.7521 201 " " " " A 43 0 0 "LEU " " N  " " " 7 0 1 C2 
    3073 14 4.00935 17.358 -21.9069 201 " " " " A 2 0 0 "LEU " " CA " " " 6 0 1 C2 
    3074 14 4.44527 18.3359 -22.9991 201 " " " " A 2 0 0 "LEU " " C  " " " 6 0 1 C2 
    3075 23 4.23872 18.119 -24.1507 201 " " " " A 70 0 0 "LEU " " O  " " " 8 0 1 C2 
    3076 14 2.48786 17.5373 -21.5038 201 " " " " A 2 0 0 "LEU " " CB " " " 6 0 1 C2 
    3077 14 1.89888 16.5103 -20.5853 201 " " " " A 2 0 0 "LEU " " CG " " " 6 0 1 C2 
    3078 14 0.57449 16.9722 -19.8929 201 " " " " A 2 0 0 "LEU " " CD1" " " 6 0 1 C2 
    3079 14 1.78795 15.0886 -21.2761 201 " " " " A 2 0 0 "LEU " " CD2" " " 6 0 1 C2 
    3080 48 4.42503 17.5502 -19.8592 201 " " " " A 21 0 0 "LEU " " H  " " " 1 0 1 C2 
    3081 48 4.05143 16.3486 -22.316 201 " " " " A 21 0 0 "LEU " " HA " " " 1 0 1 C2 
    3082 48 1.85675 17.5864 -22.3911 201 " " " " A 21 0 0 "LEU " " HB3" " " 1 0 1 C2 
    3083 48 2.40975 18.4991 -20.9971 201 " " " " A 21 0 0 "LEU " " HB2" " " 1 0 1 C2 
    3084 48 2.63204 16.4142 -19.7845 201 " " " " A 21 0 0 "LEU " " HG " " " 1 0 1 C2 
    3085 48 0.470012 16.2692 -19.0665 201 " " " " A 21 0 0 "LEU " HD11 " " 1 0 1 C2 
    3086 48 0.708067 17.9946 -19.5395 201 " " " " A 21 0 0 "LEU " HD12 " " 1 0 1 C2 
    3087 48 -0.148634 16.9259 -20.7072 201 " " " " A 21 0 0 "LEU " HD13 " " 1 0 1 C2 
    3088 48 1.28434 14.3757 -20.6232 201 " " " " A 21 0 0 "LEU " HD21 " " 1 0 1 C2 
    3089 48 1.30763 15.1392 -22.2532 201 " " " " A 21 0 0 "LEU " HD22 " " 1 0 1 C2 
    3090 48 2.81397 14.7484 -21.4163 201 " " " " A 21 0 0 "LEU " HD23 " " 1 0 1 C2 
    3091 40 4.8276 19.5395 -22.5167 202 " " " " A 43 0 0 "PHE " " N  " " " 7 0 1 C2 
    3092 14 5.34073 20.6112 -23.3533 202 " " " " A 2 0 0 "PHE " " CA " " " 6 0 1 C2 
    3093 14 6.81432 20.504 -23.8116 202 " " " " A 2 0 0 "PHE " " C  " " " 6 0 1 C2 
    3094 23 7.29663 21.3198 -24.6064 202 " " " " A 70 0 0 "PHE " " O  " " " 8 0 1 C2 
    3095 14 5.2157 21.8906 -22.4448 202 " " " " A 2 0 0 "PHE " " CB " " " 6 0 1 C2 
    3096 14 5.39961 23.1734 -23.1828 202 " " " " A 2 0 0 "PHE " " CG " " " 6 0 1 C2 
    3097 14 6.2617 24.2007 -22.7099 202 " " " " A 2 0 0 "PHE " " CD1" " " 6 0 1 C2 
    3098 14 4.66854 23.4903 -24.3383 202 " " " " A 2 0 0 "PHE " " CD2" " " 6 0 1 C2 
    3099 14 6.4076 25.4416 -23.3163 202 " " " " A 2 0 0 "PHE " " CE1" " " 6 0 1 C2 
    3100 14 4.88813 24.6975 -25.0313 202 " " " " A 2 0 0 "PHE " " CE2" " " 6 0 1 C2 
    3101 14 5.73564 25.6395 -24.5195 202 " " " " A 2 0 0 "PHE " " CZ " " " 6 0 1 C2 
    3102 48 4.73995 19.7502 -21.5328 202 " " " " A 21 0 0 "PHE " " H  " " " 1 0 1 C2 
    3103 48 4.66852 20.6398 -24.2109 202 " " " " A 21 0 0 "PHE " " HA " " " 1 0 1 C2 
    3104 48 5.92979 21.8537 -21.6221 202 " " " " A 21 0 0 "PHE " " HB3" " " 1 0 1 C2 
    3105 48 4.23455 21.9684 -21.9764 202 " " " " A 21 0 0 "PHE " " HB2" " " 1 0 1 C2 
    3106 48 6.88827 23.9104 -21.8795 202 " " " " A 21 0 0 "PHE " " HD1" " " 1 0 1 C2 
    3107 48 3.99423 22.7117 -24.6631 202 " " " " A 21 0 0 "PHE " " HD2" " " 1 0 1 C2 
    3108 48 6.97331 26.2526 -22.8821 202 " " " " A 21 0 0 "PHE " " HE1" " " 1 0 1 C2 
    3109 48 4.25312 24.9352 -25.8719 202 " " " " A 21 0 0 "PHE " " HE2" " " 1 0 1 C2 
    3110 48 5.90062 26.5784 -25.0271 202 " " " " A 21 0 0 "PHE " " HZ " " " 1 0 1 C2 
    3111 40 7.50467 19.4463 -23.4914 203 " " " " A 43 0 0 "PHE " " N  " " " 7 0 1 C2 
    3112 14 8.74392 18.9907 -24.1981 203 " " " " A 2 0 0 "PHE " " CA " " " 6 0 1 C2 
    3113 14 8.37617 18.0765 -25.3758 203 " " " " A 2 0 0 "PHE " " C  " " " 6 0 1 C2 
    3114 23 9.22212 17.8541 -26.2063 203 " " " " A 70 0 0 "PHE " " O  " " " 8 0 1 C2 
    3115 14 9.4413 18.2565 -23.0207 203 " " " " A 2 0 0 "PHE " " CB " " " 6 0 1 C2 
    3116 14 10.9736 17.9469 -23.2704 203 " " " " A 2 0 0 "PHE " " CG " " " 6 0 1 C2 
    3117 14 11.9737 18.8701 -22.9309 203 " " " " A 2 0 0 "PHE " " CD1" " " 6 0 1 C2 
    3118 14 11.4024 16.5787 -23.5025 203 " " " " A 2 0 0 "PHE " " CD2" " " 6 0 1 C2 
    3119 14 13.331 18.4743 -22.9333 203 " " " " A 2 0 0 "PHE " " CE1" " " 6 0 1 C2 
    3120 14 12.7547 16.2199 -23.5364 203 " " " " A 2 0 0 "PHE " " CE2" " " 6 0 1 C2 
    3121 14 13.7092 17.1747 -23.2929 203 " " " " A 2 0 0 "PHE " " CZ " " " 6 0 1 C2 
    3122 48 7.02238 18.8912 -22.799 203 " " " " A 21 0 0 "PHE " " H  " " " 1 0 1 C2 
    3123 48 9.32684 19.8902 -24.3962 203 " " " " A 21 0 0 "PHE " " HA " " " 1 0 1 C2 
    3124 48 9.02524 17.2877 -22.744 203 " " " " A 21 0 0 "PHE " " HB3" " " 1 0 1 C2 
    3125 48 9.48652 18.911 -22.1503 203 " " " " A 21 0 0 "PHE " " HB2" " " 1 0 1 C2 
    3126 48 11.7874 19.9235 -22.7822 203 " " " " A 21 0 0 "PHE " " HD1" " " 1 0 1 C2 
    3127 48 10.6413 15.8522 -23.746 203 " " " " A 21 0 0 "PHE " " HD2" " " 1 0 1 C2 
    3128 48 14.0107 19.2914 -22.7418 203 " " " " A 21 0 0 "PHE " " HE1" " " 1 0 1 C2 
    3129 48 13.0483 15.1906 -23.6803 203 " " " " A 21 0 0 "PHE " " HE2" " " 1 0 1 C2 
    3130 48 14.7671 17.0064 -23.43 203 " " " " A 21 0 0 "PHE " " HZ " " " 1 0 1 C2 
    3131 40 7.07733 17.7072 -25.4402 204 " " " " A 43 0 0 "VAL " " N  " " " 7 0 1 C2 
    3132 14 6.56725 16.6274 -26.2518 204 " " " " A 2 0 0 "VAL " " CA " " " 6 0 1 C2 
    3133 14 5.56744 17.0178 -27.3102 204 " " " " A 2 0 0 "VAL " " C  " " " 6 0 1 C2 
    3134 23 5.68362 16.4746 -28.4226 204 " " " " A 70 0 0 "VAL " " O  " " " 8 0 1 C2 
    3135 14 6.09014 15.3786 -25.3741 204 " " " " A 2 0 0 "VAL " " CB " " " 6 0 1 C2 
    3136 14 5.20386 14.4029 -26.0417 204 " " " " A 2 0 0 "VAL " " CG1" " " 6 0 1 C2 
    3137 14 7.16863 14.8322 -24.4214 204 " " " " A 2 0 0 "VAL " " CG2" " " 6 0 1 C2 
    3138 48 6.42981 18.0646 -24.7524 204 " " " " A 21 0 0 "VAL " " H  " " " 1 0 1 C2 
    3139 48 7.40382 16.3961 -26.9112 204 " " " " A 21 0 0 "VAL " " HA " " " 1 0 1 C2 
    3140 48 5.41915 15.9074 -24.6971 204 " " " " A 21 0 0 "VAL " " HB " " " 1 0 1 C2 
    3141 48 4.3838 14.1919 -25.3554 204 " " " " A 21 0 0 "VAL " HG11 " " 1 0 1 C2 
    3142 48 4.5867 14.6894 -26.8932 204 " " " " A 21 0 0 "VAL " HG12 " " 1 0 1 C2 
    3143 48 5.6985 13.5036 -26.4086 204 " " " " A 21 0 0 "VAL " HG13 " " 1 0 1 C2 
    3144 48 8.04629 14.4906 -24.9701 204 " " " " A 21 0 0 "VAL " HG21 " " 1 0 1 C2 
    3145 48 7.53619 15.6935 -23.8634 204 " " " " A 21 0 0 "VAL " HG22 " " 1 0 1 C2 
    3146 48 6.83878 14.0152 -23.7797 204 " " " " A 21 0 0 "VAL " HG23 " " 1 0 1 C2 
    3147 40 4.76702 18.0289 -27.023 205 " " " " A 43 0 0 "PHE " " N  " " " 7 0 1 C2 
    3148 14 3.79643 18.6074 -27.8773 205 " " " " A 2 0 0 "PHE " " CA " " " 6 0 1 C2 
    3149 14 3.48849 20.0164 -27.4182 205 " " " " A 2 0 0 "PHE " " C  " " " 6 0 1 C2 
    3150 23 3.38474 20.3793 -26.2203 205 " " " " A 70 0 0 "PHE " " O  " " " 8 0 1 C2 
    3151 14 2.64691 17.6383 -28.117 205 " " " " A 2 0 0 "PHE " " CB " " " 6 0 1 C2 
    3152 14 1.47891 17.4916 -27.2524 205 " " " " A 2 0 0 "PHE " " CG " " " 6 0 1 C2 
    3153 14 1.61201 17.005 -25.9229 205 " " " " A 2 0 0 "PHE " " CD1" " " 6 0 1 C2 
    3154 14 0.247351 17.9626 -27.7151 205 " " " " A 2 0 0 "PHE " " CD2" " " 6 0 1 C2 
    3155 14 0.461877 16.8654 -25.0981 205 " " " " A 2 0 0 "PHE " " CE1" " " 6 0 1 C2 
    3156 14 -0.934064 17.7672 -26.9065 205 " " " " A 2 0 0 "PHE " " CE2" " " 6 0 1 C2 
    3157 14 -0.846856 17.2385 -25.6368 205 " " " " A 2 0 0 "PHE " " CZ " " " 6 0 1 C2 
    3158 48 4.74898 18.3831 -26.0773 205 " " " " A 21 0 0 "PHE " " H  " " " 1 0 1 C2 
    3159 48 4.37809 18.7298 -28.791 205 " " " " A 21 0 0 "PHE " " HA " " " 1 0 1 C2 
    3160 48 3.04728 16.6659 -28.4036 205 " " " " A 21 0 0 "PHE " " HB3" " " 1 0 1 C2 
    3161 48 2.13541 17.9981 -29.0098 205 " " " " A 21 0 0 "PHE " " HB2" " " 1 0 1 C2 
    3162 48 2.59546 16.8019 -25.5254 205 " " " " A 21 0 0 "PHE " " HD1" " " 1 0 1 C2 
    3163 48 0.131578 18.4539 -28.6699 205 " " " " A 21 0 0 "PHE " " HD2" " " 1 0 1 C2 
    3164 48 0.546287 16.5554 -24.067 205 " " " " A 21 0 0 "PHE " " HE1" " " 1 0 1 C2 
    3165 48 -1.86016 18.1824 -27.2758 205 " " " " A 21 0 0 "PHE " " HE2" " " 1 0 1 C2 
    3166 48 -1.70545 17.1168 -24.993 205 " " " " A 21 0 0 "PHE " " HZ " " " 1 0 1 C2 
    3167 40 3.50378 20.8612 -28.4823 206 " " " " A 43 0 0 "GLY " " N  " " " 7 0 1 C2 
    3168 14 3.47954 22.3262 -28.4495 206 " " " " A 2 0 0 "GLY " " CA " " " 6 0 1 C2 
    3169 14 2.14875 22.9317 -28.0321 206 " " " " A 2 0 0 "GLY " " C  " " " 6 0 1 C2 
    3170 23 2.23321 23.9921 -27.4911 206 " " " " A 70 0 0 "GLY " " O  " " " 8 0 1 C2 
    3171 48 3.5656 20.4914 -29.4202 206 " " " " A 21 0 0 "GLY " " H  " " " 1 0 1 C2 
    3172 48 3.66809 22.8281 -29.3985 206 " " " " A 21 0 0 "GLY " " HA3" " " 1 0 1 C2 
    3173 48 4.29146 22.6117 -27.7807 206 " " " " A 21 0 0 "GLY " " HA2" " " 1 0 1 C2 
    3174 40 1.00749 22.34 -28.2297 207 " " " " A 43 0 0 "THR " " N  " " " 7 0 1 C2 
    3175 14 -0.21825 23.0485 -27.8936 207 " " " " A 2 0 0 "THR " " CA " " " 6 0 1 C2 
    3176 14 -0.494683 22.9978 -26.4262 207 " " " " A 2 0 0 "THR " " C  " " " 6 0 1 C2 
    3177 23 -1.12817 22.0476 -25.9404 207 " " " " A 70 0 0 "THR " " O  " " " 8 0 1 C2 
    3178 14 -1.3483 22.4855 -28.7444 207 " " " " A 2 0 0 "THR " " CB " " " 6 0 1 C2 
    3179 23 -1.33698 21.0261 -28.6675 207 " " " " A 70 0 0 "THR " " OG1" " " 8 0 1 C2 
    3180 14 -1.29934 22.751 -30.3259 207 " " " " A 2 0 0 "THR " " CG2" " " 6 0 1 C2 
    3181 48 0.841138 21.3879 -28.5227 207 " " " " A 21 0 0 "THR " " H  " " " 1 0 1 C2 
    3182 48 -0.181083 24.1225 -28.0761 207 " " " " A 21 0 0 "THR " " HA " " " 1 0 1 C2 
    3183 48 -2.24103 22.9367 -28.3113 207 " " " " A 21 0 0 "THR " " HB " " " 1 0 1 C2 
    3184 48 -1.50152 20.8493 -27.7539 207 " " " " A 21 0 0 "THR " " HG1" " " 1 0 1 C2 
    3185 48 -1.32977 23.8128 -30.5702 207 " " " " A 21 0 0 "THR " HG21 " " 1 0 1 C2 
    3186 48 -0.335659 22.409 -30.7033 207 " " " " A 21 0 0 "THR " HG22 " " 1 0 1 C2 
    3187 48 -2.13473 22.3057 -30.8662 207 " " " " A 21 0 0 "THR " HG23 " " 1 0 1 C2 
    3188 40 -0.0338409 23.9971 -25.6726 208 " " " " A 43 0 0 "VAL " " N  " " " 7 0 1 C2 
    3189 14 -0.224353 24.1772 -24.2353 208 " " " " A 2 0 0 "VAL " " CA " " " 6 0 1 C2 
    3190 14 -1.66473 23.9474 -23.7721 208 " " " " A 2 0 0 "VAL " " C  " " " 6 0 1 C2 
    3191 23 -1.82576 23.2868 -22.7425 208 " " " " A 70 0 0 "VAL " " O  " " " 8 0 1 C2 
    3192 14 0.352369 25.5528 -23.8771 208 " " " " A 2 0 0 "VAL " " CB " " " 6 0 1 C2 
    3193 14 1.79987 25.7673 -24.3278 208 " " " " A 2 0 0 "VAL " " CG1" " " 6 0 1 C2 
    3194 14 -0.519925 26.7616 -24.2049 208 " " " " A 2 0 0 "VAL " " CG2" " " 6 0 1 C2 
    3195 48 0.380703 24.7554 -26.1954 208 " " " " A 21 0 0 "VAL " " H  " " " 1 0 1 C2 
    3196 48 0.383166 23.4973 -23.6381 208 " " " " A 21 0 0 "VAL " " HA " " " 1 0 1 C2 
    3197 48 0.302203 25.55 -22.7883 208 " " " " A 21 0 0 "VAL " " HB " " " 1 0 1 C2 
    3198 48 2.32627 24.8203 -24.4466 208 " " " " A 21 0 0 "VAL " HG11 " " 1 0 1 C2 
    3199 48 1.85396 26.1514 -25.3464 208 " " " " A 21 0 0 "VAL " HG12 " " 1 0 1 C2 
    3200 48 2.32134 26.4138 -23.6219 208 " " " " A 21 0 0 "VAL " HG13 " " 1 0 1 C2 
    3201 48 -1.38797 26.8243 -23.5486 208 " " " " A 21 0 0 "VAL " HG21 " " 1 0 1 C2 
    3202 48 0.0128501 27.7092 -24.1257 208 " " " " A 21 0 0 "VAL " HG22 " " 1 0 1 C2 
    3203 48 -0.911159 26.7497 -25.2222 208 " " " " A 21 0 0 "VAL " HG23 " " 1 0 1 C2 
    3204 40 -2.7013 24.4773 -24.3859 209 " " " " A 43 0 0 "ILE " " N  " " " 7 0 1 C2 
    3205 14 -4.12661 24.3242 -24.0659 209 " " " " A 2 0 0 "ILE " " CA " " " 6 0 1 C2 
    3206 14 -4.45626 22.8305 -24.1101 209 " " " " A 2 0 0 "ILE " " C  " " " 6 0 1 C2 
    3207 23 -4.90559 22.3273 -23.1197 209 " " " " A 70 0 0 "ILE " " O  " " " 8 0 1 C2 
    3208 14 -4.93427 25.1267 -25.146 209 " " " " A 2 0 0 "ILE " " CB " " " 6 0 1 C2 
    3209 14 -4.56093 26.5971 -25.1077 209 " " " " A 2 0 0 "ILE " " CG1" " " 6 0 1 C2 
    3210 14 -6.46136 24.865 -25.0006 209 " " " " A 2 0 0 "ILE " " CG2" " " 6 0 1 C2 
    3211 14 -5.0927 27.4602 -26.2456 209 " " " " A 2 0 0 "ILE " " CD1" " " 6 0 1 C2 
    3212 48 -2.3877 24.9481 -25.2227 209 " " " " A 21 0 0 "ILE " " H  " " " 1 0 1 C2 
    3213 48 -4.34706 24.7937 -23.1072 209 " " " " A 21 0 0 "ILE " " HA " " " 1 0 1 C2 
    3214 48 -4.64592 24.6626 -26.0892 209 " " " " A 21 0 0 "ILE " " HB " " " 1 0 1 C2 
    3215 48 -3.48211 26.7457 -25.0613 209 " " " " A 21 0 0 "ILE " HG13 " " 1 0 1 C2 
    3216 48 -4.91732 26.9254 -24.1314 209 " " " " A 21 0 0 "ILE " HG12 " " 1 0 1 C2 
    3217 48 -6.85267 25.0257 -23.996 209 " " " " A 21 0 0 "ILE " HG21 " " 1 0 1 C2 
    3218 48 -7.09577 25.4193 -25.6922 209 " " " " A 21 0 0 "ILE " HG22 " " 1 0 1 C2 
    3219 48 -6.76967 23.8211 -25.0577 209 " " " " A 21 0 0 "ILE " HG23 " " 1 0 1 C2 
    3220 48 -4.98908 28.5076 -25.9621 209 " " " " A 21 0 0 "ILE " HD11 " " 1 0 1 C2 
    3221 48 -4.53527 27.4294 -27.1818 209 " " " " A 21 0 0 "ILE " HD12 " " 1 0 1 C2 
    3222 48 -6.16316 27.3011 -26.3756 209 " " " " A 21 0 0 "ILE " HD13 " " 1 0 1 C2 
    3223 40 -4.11321 22.0814 -25.1541 210 " " " " A 43 0 0 "ALA " " N  " " " 7 0 1 C2 
    3224 14 -4.26941 20.6479 -25.2228 210 " " " " A 2 0 0 "ALA " " CA " " " 6 0 1 C2 
    3225 14 -3.33796 19.8989 -24.342 210 " " " " A 2 0 0 "ALA " " C  " " " 6 0 1 C2 
    3226 23 -3.72736 18.7763 -24.0332 210 " " " " A 70 0 0 "ALA " " O  " " " 8 0 1 C2 
    3227 14 -3.99269 20.173 -26.6602 210 " " " " A 2 0 0 "ALA " " CB " " " 6 0 1 C2 
    3228 48 -3.70857 22.5437 -25.9557 210 " " " " A 21 0 0 "ALA " " H  " " " 1 0 1 C2 
    3229 48 -5.29805 20.3819 -24.9794 210 " " " " A 21 0 0 "ALA " " HA " " " 1 0 1 C2 
    3230 48 -4.3466 20.9365 -27.353 210 " " " " A 21 0 0 "ALA " " HB1" " " 1 0 1 C2 
    3231 48 -2.95704 19.9645 -26.9286 210 " " " " A 21 0 0 "ALA " " HB2" " " 1 0 1 C2 
    3232 48 -4.56504 19.2949 -26.9592 210 " " " " A 21 0 0 "ALA " " HB3" " " 1 0 1 C2 
    3233 40 -2.2312 20.4342 -23.7469 211 " " " " A 43 0 0 "ALA " " N  " " " 7 0 1 C2 
    3234 14 -1.36606 19.7265 -22.8551 211 " " " " A 2 0 0 "ALA " " CA " " " 6 0 1 C2 
    3235 14 -1.67932 19.918 -21.3649 211 " " " " A 2 0 0 "ALA " " C  " " " 6 0 1 C2 
    3236 23 -1.51654 18.9852 -20.5981 211 " " " " A 70 0 0 "ALA " " O  " " " 8 0 1 C2 
    3237 14 0.0927775 20.1726 -23.1476 211 " " " " A 2 0 0 "ALA " " CB " " " 6 0 1 C2 
    3238 48 -2.12882 21.4261 -23.9071 211 " " " " A 21 0 0 "ALA " " H  " " " 1 0 1 C2 
    3239 48 -1.47527 18.6616 -23.0607 211 " " " " A 21 0 0 "ALA " " HA " " " 1 0 1 C2 
    3240 48 0.442548 19.9791 -24.1617 211 " " " " A 21 0 0 "ALA " " HB1" " " 1 0 1 C2 
    3241 48 0.157899 21.2501 -22.997 211 " " " " A 21 0 0 "ALA " " HB2" " " 1 0 1 C2 
    3242 48 0.68313 19.5573 -22.4686 211 " " " " A 21 0 0 "ALA " " HB3" " " 1 0 1 C2 
    3243 40 -2.2367 21.0849 -21.0642 212 " " " " A 43 0 0 "ALA " " N  " " " 7 0 1 C2 
    3244 14 -2.90261 21.3735 -19.8015 212 " " " " A 2 0 0 "ALA " " CA " " " 6 0 1 C2 
    3245 14 -4.19142 20.5245 -19.6976 212 " " " " A 2 0 0 "ALA " " C  " " " 6 0 1 C2 
    3246 23 -4.40851 19.9625 -18.6868 212 " " " " A 70 0 0 "ALA " " O  " " " 8 0 1 C2 
    3247 14 -3.26807 22.8709 -19.7317 212 " " " " A 2 0 0 "ALA " " CB " " " 6 0 1 C2 
    3248 48 -2.08681 21.8161 -21.7446 212 " " " " A 21 0 0 "ALA " " H  " " " 1 0 1 C2 
    3249 48 -2.21682 21.0045 -19.0389 212 " " " " A 21 0 0 "ALA " " HA " " " 1 0 1 C2 
    3250 48 -2.34367 23.4433 -19.8088 212 " " " " A 21 0 0 "ALA " " HB1" " " 1 0 1 C2 
    3251 48 -3.82164 23.0797 -20.6472 212 " " " " A 21 0 0 "ALA " " HB2" " " 1 0 1 C2 
    3252 48 -3.75255 23.1728 -18.8031 212 " " " " A 21 0 0 "ALA " " HB3" " " 1 0 1 C2 
    3253 40 -4.92424 20.3497 -20.8118 213 " " " " A 43 0 0 "LEU " " N  " " " 7 0 1 C2 
    3254 14 -6.13024 19.4932 -20.6954 213 " " " " A 2 0 0 "LEU " " CA " " " 6 0 1 C2 
    3255 14 -6.17598 18.2404 -19.9181 213 " " " " A 2 0 0 "LEU " " C  " " " 6 0 1 C2 
    3256 23 -6.82925 18.239 -18.9161 213 " " " " A 70 0 0 "LEU " " O  " " " 8 0 1 C2 
    3257 14 -6.90342 19.4501 -22.0488 213 " " " " A 2 0 0 "LEU " " CB " " " 6 0 1 C2 
    3258 14 -7.92863 20.577 -22.2913 213 " " " " A 2 0 0 "LEU " " CG " " " 6 0 1 C2 
    3259 14 -8.5783 20.5443 -23.72 213 " " " " A 2 0 0 "LEU " " CD1" " " 6 0 1 C2 
    3260 14 -9.06872 20.5887 -21.245 213 " " " " A 2 0 0 "LEU " " CD2" " " 6 0 1 C2 
    3261 48 -4.51091 20.611 -21.6956 213 " " " " A 21 0 0 "LEU " " H  " " " 1 0 1 C2 
    3262 48 -6.80396 20.0619 -20.0545 213 " " " " A 21 0 0 "LEU " " HA " " " 1 0 1 C2 
    3263 48 -7.46117 18.519 -22.1486 213 " " " " A 21 0 0 "LEU " " HB3" " " 1 0 1 C2 
    3264 48 -6.19955 19.6186 -22.8638 213 " " " " A 21 0 0 "LEU " " HB2" " " 1 0 1 C2 
    3265 48 -7.44837 21.5548 -22.2526 213 " " " " A 21 0 0 "LEU " " HG " " " 1 0 1 C2 
    3266 48 -9.33606 19.7891 -23.9287 213 " " " " A 21 0 0 "LEU " HD11 " " 1 0 1 C2 
    3267 48 -8.99786 21.5267 -23.9369 213 " " " " A 21 0 0 "LEU " HD12 " " 1 0 1 C2 
    3268 48 -7.82257 20.3913 -24.4904 213 " " " " A 21 0 0 "LEU " HD13 " " 1 0 1 C2 
    3269 48 -9.73154 19.7264 -21.3174 213 " " " " A 21 0 0 "LEU " HD21 " " 1 0 1 C2 
    3270 48 -8.77644 20.6848 -20.1993 213 " " " " A 21 0 0 "LEU " HD22 " " 1 0 1 C2 
    3271 48 -9.82761 21.3516 -21.4186 213 " " " " A 21 0 0 "LEU " HD23 " " 1 0 1 C2 
    3272 40 -5.4032 17.1698 -20.2501 214 " " " " A 43 0 0 "PRO " " N  " " " 7 0 1 C2 
    3273 14 -5.36545 15.8635 -19.6059 214 " " " " A 2 0 0 "PRO " " CA " " " 6 0 1 C2 
    3274 14 -4.76623 15.9308 -18.2134 214 " " " " A 2 0 0 "PRO " " C  " " " 6 0 1 C2 
    3275 23 -4.87151 14.9972 -17.4457 214 " " " " A 70 0 0 "PRO " " O  " " " 8 0 1 C2 
    3276 14 -4.48136 14.936 -20.4862 214 " " " " A 2 0 0 "PRO " " CB " " " 6 0 1 C2 
    3277 14 -3.69484 15.8362 -21.4059 214 " " " " A 2 0 0 "PRO " " CG " " " 6 0 1 C2 
    3278 14 -4.45108 17.1987 -21.4133 214 " " " " A 2 0 0 "PRO " " CD " " " 6 0 1 C2 
    3279 48 -6.34775 15.4051 -19.4916 214 " " " " A 21 0 0 "PRO " " HA " " " 1 0 1 C2 
    3280 48 -5.12114 14.3173 -21.1155 214 " " " " A 21 0 0 "PRO " " HB3" " " 1 0 1 C2 
    3281 48 -3.80655 14.2881 -19.9267 214 " " " " A 21 0 0 "PRO " " HB2" " " 1 0 1 C2 
    3282 48 -3.42762 15.395 -22.3661 214 " " " " A 21 0 0 "PRO " " HG3" " " 1 0 1 C2 
    3283 48 -2.7623 16.0274 -20.875 214 " " " " A 21 0 0 "PRO " " HG2" " " 1 0 1 C2 
    3284 48 -3.7013 17.9893 -21.3831 214 " " " " A 21 0 0 "PRO " " HD2" " " 1 0 1 C2 
    3285 48 -4.92077 17.2533 -22.3953 214 " " " " A 21 0 0 "PRO " " HD3" " " 1 0 1 C2 
    3286 40 -4.02467 17.0108 -17.8941 215 " " " " A 43 0 0 "ALA " " N  " " " 7 0 1 C2 
    3287 14 -3.40036 17.218 -16.553 215 " " " " A 2 0 0 "ALA " " CA " " " 6 0 1 C2 
    3288 14 -4.38859 17.7085 -15.5065 215 " " " " A 2 0 0 "ALA " " C  " " " 6 0 1 C2 
    3289 23 -4.34114 17.3535 -14.3552 215 " " " " A 70 0 0 "ALA " " O  " " " 8 0 1 C2 
    3290 14 -2.16523 18.2315 -16.6144 215 " " " " A 2 0 0 "ALA " " CB " " " 6 0 1 C2 
    3291 48 -3.86112 17.7515 -18.561 215 " " " " A 21 0 0 "ALA " " H  " " " 1 0 1 C2 
    3292 48 -3.08619 16.239 -16.1911 215 " " " " A 21 0 0 "ALA " " HA " " " 1 0 1 C2 
    3293 48 -1.44473 17.6725 -17.2116 215 " " " " A 21 0 0 "ALA " " HB1" " " 1 0 1 C2 
    3294 48 -2.30471 19.1514 -17.1822 215 " " " " A 21 0 0 "ALA " " HB2" " " 1 0 1 C2 
    3295 48 -1.66995 18.3404 -15.6496 215 " " " " A 21 0 0 "ALA " " HB3" " " 1 0 1 C2 
    3296 40 -5.38982 18.5659 -15.8686 216 " " " " A 43 0 0 "ILE " " N  " " " 7 0 1 C2 
    3297 14 -6.40396 19.1831 -15.0251 216 " " " " A 2 0 0 "ILE " " CA " " " 6 0 1 C2 
    3298 14 -7.69138 18.2725 -14.9473 216 " " " " A 2 0 0 "ILE " " C  " " " 6 0 1 C2 
    3299 23 -8.32607 18.1487 -13.8513 216 " " " " A 70 0 0 "ILE " " O  " " " 8 0 1 C2 
    3300 14 -6.84296 20.5413 -15.797 216 " " " " A 2 0 0 "ILE " " CB " " " 6 0 1 C2 
    3301 14 -5.65943 21.5208 -15.9535 216 " " " " A 2 0 0 "ILE " " CG1" " " 6 0 1 C2 
    3302 14 -8.06945 21.2361 -15.1105 216 " " " " A 2 0 0 "ILE " " CG2" " " 6 0 1 C2 
    3303 14 -5.90132 22.4311 -17.1699 216 " " " " A 2 0 0 "ILE " " CD1" " " 6 0 1 C2 
    3304 48 -5.4016 18.8774 -16.8293 216 " " " " A 21 0 0 "ILE " " H  " " " 1 0 1 C2 
    3305 48 -6.03965 19.5433 -14.063 216 " " " " A 21 0 0 "ILE " " HA " " " 1 0 1 C2 
    3306 48 -7.18828 20.1934 -16.7705 216 " " " " A 21 0 0 "ILE " " HB " " " 1 0 1 C2 
    3307 48 -4.69095 21.0599 -16.1477 216 " " " " A 21 0 0 "ILE " HG13 " " 1 0 1 C2 
    3308 48 -5.62208 22.0675 -15.0112 216 " " " " A 21 0 0 "ILE " HG12 " " 1 0 1 C2 
    3309 48 -8.22866 22.2546 -15.4647 216 " " " " A 21 0 0 "ILE " HG21 " " 1 0 1 C2 
    3310 48 -9.0638 20.8371 -15.3109 216 " " " " A 21 0 0 "ILE " HG22 " " 1 0 1 C2 
    3311 48 -7.87978 21.2894 -14.0384 216 " " " " A 21 0 0 "ILE " HG23 " " 1 0 1 C2 
    3312 48 -5.16305 23.2319 -17.2108 216 " " " " A 21 0 0 "ILE " HD11 " " 1 0 1 C2 
    3313 48 -5.86777 21.9885 -18.1654 216 " " " " A 21 0 0 "ILE " HD12 " " 1 0 1 C2 
    3314 48 -6.90435 22.8561 -17.1331 216 " " " " A 21 0 0 "ILE " HD13 " " 1 0 1 C2 
    3315 40 -8.00851 17.5695 -16.0462 217 " " " " A 43 0 0 "ILE " " N  " " " 7 0 1 C2 
    3316 14 -8.99386 16.4727 -16.0866 217 " " " " A 2 0 0 "ILE " " CA " " " 6 0 1 C2 
    3317 14 -8.40411 15.3152 -15.2576 217 " " " " A 2 0 0 "ILE " " C  " " " 6 0 1 C2 
    3318 23 -9.19602 14.5663 -14.7666 217 " " " " A 70 0 0 "ILE " " O  " " " 8 0 1 C2 
    3319 14 -9.43874 16.2271 -17.5442 217 " " " " A 2 0 0 "ILE " " CB " " " 6 0 1 C2 
    3320 14 -10.175 17.4909 -17.9023 217 " " " " A 2 0 0 "ILE " " CG1" " " 6 0 1 C2 
    3321 14 -10.3175 15.012 -17.7954 217 " " " " A 2 0 0 "ILE " " CG2" " " 6 0 1 C2 
    3322 14 -10.2077 17.8304 -19.4083 217 " " " " A 2 0 0 "ILE " " CD1" " " 6 0 1 C2 
    3323 48 -7.41873 17.5261 -16.865 217 " " " " A 21 0 0 "ILE " " H  " " " 1 0 1 C2 
    3324 48 -9.82949 16.7651 -15.4507 217 " " " " A 21 0 0 "ILE " " HA " " " 1 0 1 C2 
    3325 48 -8.53194 16.1047 -18.1365 217 " " " " A 21 0 0 "ILE " " HB " " " 1 0 1 C2 
    3326 48 -9.75993 18.3981 -17.4631 217 " " " " A 21 0 0 "ILE " HG13 " " 1 0 1 C2 
    3327 48 -11.2254 17.4741 -17.6117 217 " " " " A 21 0 0 "ILE " HG12 " " 1 0 1 C2 
    3328 48 -11.1903 14.8815 -17.1556 217 " " " " A 21 0 0 "ILE " HG21 " " 1 0 1 C2 
    3329 48 -10.6144 14.8513 -18.8318 217 " " " " A 21 0 0 "ILE " HG22 " " 1 0 1 C2 
    3330 48 -9.6115 14.1862 -17.7074 217 " " " " A 21 0 0 "ILE " HG23 " " 1 0 1 C2 
    3331 48 -10.7849 18.7545 -19.4391 217 " " " " A 21 0 0 "ILE " HD11 " " 1 0 1 C2 
    3332 48 -9.17159 18.0219 -19.6873 217 " " " " A 21 0 0 "ILE " HD12 " " 1 0 1 C2 
    3333 48 -10.4641 16.9202 -19.9505 217 " " " " A 21 0 0 "ILE " HD13 " " 1 0 1 C2 
    3334 40 -7.10634 15.1795 -15.0416 218 " " " " A 43 0 0 "GLY " " N  " " " 7 0 1 C2 
    3335 14 -6.49789 14.2226 -14.154 218 " " " " A 2 0 0 "GLY " " CA " " " 6 0 1 C2 
    3336 14 -6.70985 14.6413 -12.705 218 " " " " A 2 0 0 "GLY " " C  " " " 6 0 1 C2 
    3337 23 -6.71109 13.7263 -11.8549 218 " " " " A 70 0 0 "GLY " " O  " " " 8 0 1 C2 
    3338 48 -6.38727 15.8029 -15.3798 218 " " " " A 21 0 0 "GLY " " H  " " " 1 0 1 C2 
    3339 48 -5.45546 14.3824 -14.4295 218 " " " " A 21 0 0 "GLY " " HA3" " " 1 0 1 C2 
    3340 48 -6.88048 13.2369 -14.4187 218 " " " " A 21 0 0 "GLY " " HA2" " " 1 0 1 C2 
    3341 40 -6.84141 15.935 -12.388 219 " " " " A 43 0 0 "GLY " " N  " " " 7 0 1 C2 
    3342 14 -7.26876 16.4837 -11.1014 219 " " " " A 2 0 0 "GLY " " CA " " " 6 0 1 C2 
    3343 14 -8.79549 16.2378 -10.7539 219 " " " " A 2 0 0 "GLY " " C  " " " 6 0 1 C2 
    3344 23 -9.03035 16.1358 -9.53695 219 " " " " A 70 0 0 "GLY " " O  " " " 8 0 1 C2 
    3345 48 -6.68736 16.5981 -13.1341 219 " " " " A 21 0 0 "GLY " " H  " " " 1 0 1 C2 
    3346 48 -7.1753 17.5697 -11.0912 219 " " " " A 21 0 0 "GLY " " HA3" " " 1 0 1 C2 
    3347 48 -6.60039 16.1222 -10.32 219 " " " " A 21 0 0 "GLY " " HA2" " " 1 0 1 C2 
    3348 40 -9.6339 15.9331 -11.7361 220 " " " " A 43 0 0 "LEU " " N  " " " 7 0 1 C2 
    3349 14 -10.9987 15.522 -11.4127 220 " " " " A 2 0 0 "LEU " " CA " " " 6 0 1 C2 
    3350 14 -11.0331 13.9846 -11.1034 220 " " " " A 2 0 0 "LEU " " C  " " " 6 0 1 C2 
    3351 23 -11.9324 13.6413 -10.3634 220 " " " " A 70 0 0 "LEU " " O  " " " 8 0 1 C2 
    3352 14 -11.8765 15.8711 -12.6636 220 " " " " A 2 0 0 "LEU " " CB " " " 6 0 1 C2 
    3353 14 -11.8371 17.2099 -13.3162 220 " " " " A 2 0 0 "LEU " " CG " " " 6 0 1 C2 
    3354 14 -12.6694 17.1769 -14.6476 220 " " " " A 2 0 0 "LEU " " CD1" " " 6 0 1 C2 
    3355 14 -12.4789 18.2931 -12.3709 220 " " " " A 2 0 0 "LEU " " CD2" " " 6 0 1 C2 
    3356 48 -9.30121 15.9068 -12.6894 220 " " " " A 21 0 0 "LEU " " H  " " " 1 0 1 C2 
    3357 48 -11.3272 16.0809 -10.5364 220 " " " " A 21 0 0 "LEU " " HA " " " 1 0 1 C2 
    3358 48 -12.877 15.6083 -12.3202 220 " " " " A 21 0 0 "LEU " " HB3" " " 1 0 1 C2 
    3359 48 -11.5597 15.1292 -13.3966 220 " " " " A 21 0 0 "LEU " " HB2" " " 1 0 1 C2 
    3360 48 -10.8211 17.5722 -13.4728 220 " " " " A 21 0 0 "LEU " " HG " " " 1 0 1 C2 
    3361 48 -12.7037 18.2156 -14.9763 220 " " " " A 21 0 0 "LEU " HD11 " " 1 0 1 C2 
    3362 48 -12.2068 16.5452 -15.406 220 " " " " A 21 0 0 "LEU " HD12 " " 1 0 1 C2 
    3363 48 -13.7172 16.8871 -14.5691 220 " " " " A 21 0 0 "LEU " HD13 " " 1 0 1 C2 
    3364 48 -13.5516 18.1671 -12.5173 220 " " " " A 21 0 0 "LEU " HD21 " " 1 0 1 C2 
    3365 48 -12.256 18.0369 -11.3351 220 " " " " A 21 0 0 "LEU " HD22 " " 1 0 1 C2 
    3366 48 -12.1267 19.2952 -12.6153 220 " " " " A 21 0 0 "LEU " HD23 " " 1 0 1 C2 
    3367 40 -10.0222 13.1951 -11.615 221 " " " " A 43 0 0 "ALA " " N  " " " 7 0 1 C2 
    3368 14 -10.0443 11.7016 -11.4282 221 " " " " A 2 0 0 "ALA " " CA " " " 6 0 1 C2 
    3369 14 -9.60647 11.3249 -9.93911 221 " " " " A 2 0 0 "ALA " " C  " " " 6 0 1 C2 
    3370 23 -9.69415 10.1801 -9.49285 221 " " " " A 70 0 0 "ALA " " O  " " " 8 0 1 C2 
    3371 14 -9.05426 11.0253 -12.2812 221 " " " " A 2 0 0 "ALA " " CB " " " 6 0 1 C2 
    3372 48 -9.33968 13.6619 -12.195 221 " " " " A 21 0 0 "ALA " " H  " " " 1 0 1 C2 
    3373 48 -11.0423 11.3712 -11.7161 221 " " " " A 21 0 0 "ALA " " HA " " " 1 0 1 C2 
    3374 48 -9.25794 9.99884 -12.586 221 " " " " A 21 0 0 "ALA " " HB1" " " 1 0 1 C2 
    3375 48 -9.18189 11.5836 -13.2087 221 " " " " A 21 0 0 "ALA " " HB2" " " 1 0 1 C2 
    3376 48 -8.01138 11.1854 -12.0076 221 " " " " A 21 0 0 "ALA " " HB3" " " 1 0 1 C2 
    3377 40 -8.90498 12.2968 -9.32848 222 " " " " A 43 0 0 "ILE " " N  " " " 7 0 1 C2 
    3378 14 -8.72019 12.3714 -7.9144 222 " " " " A 2 0 0 "ILE " " CA " " " 6 0 1 C2 
    3379 14 -9.9973 12.8443 -7.20719 222 " " " " A 2 0 0 "ILE " " C  " " " 6 0 1 C2 
    3380 23 -10.5507 12.1221 -6.35571 222 " " " " A 70 0 0 "ILE " " O  " " " 8 0 1 C2 
    3381 14 -7.46773 13.1717 -7.49517 222 " " " " A 2 0 0 "ILE " " CB " " " 6 0 1 C2 
    3382 14 -6.30514 13.0332 -8.44671 222 " " " " A 2 0 0 "ILE " " CG1" " " 6 0 1 C2 
    3383 14 -6.92346 12.7357 -6.1327 222 " " " " A 2 0 0 "ILE " " CG2" " " 6 0 1 C2 
    3384 14 -5.19087 13.9706 -8.21494 222 " " " " A 2 0 0 "ILE " " CD1" " " 6 0 1 C2 
    3385 48 -8.74802 13.1438 -9.85569 222 " " " " A 21 0 0 "ILE " " H  " " " 1 0 1 C2 
    3386 48 -8.51427 11.3853 -7.498 222 " " " " A 21 0 0 "ILE " " HA " " " 1 0 1 C2 
    3387 48 -7.80013 14.2051 -7.39716 222 " " " " A 21 0 0 "ILE " " HB " " " 1 0 1 C2 
    3388 48 -6.70641 13.3959 -9.39303 222 " " " " A 21 0 0 "ILE " HG13 " " 1 0 1 C2 
    3389 48 -6.05111 11.9915 -8.64324 222 " " " " A 21 0 0 "ILE " HG12 " " 1 0 1 C2 
    3390 48 -6.11381 13.418 -5.8738 222 " " " " A 21 0 0 "ILE " HG21 " " 1 0 1 C2 
    3391 48 -7.72652 12.6805 -5.39776 222 " " " " A 21 0 0 "ILE " HG22 " " 1 0 1 C2 
    3392 48 -6.57762 11.7036 -6.1902 222 " " " " A 21 0 0 "ILE " HG23 " " 1 0 1 C2 
    3393 48 -4.65559 14.112 -9.15385 222 " " " " A 21 0 0 "ILE " HD11 " " 1 0 1 C2 
    3394 48 -5.62154 14.9331 -7.9388 222 " " " " A 21 0 0 "ILE " HD12 " " 1 0 1 C2 
    3395 48 -4.53931 13.7887 -7.36025 222 " " " " A 21 0 0 "ILE " HD13 " " 1 0 1 C2 
    3396 40 -10.3783 14.1481 -7.41874 223 " " " " A 43 0 0 "ALA " " N  " " " 7 0 1 C2 
    3397 14 -11.4888 14.8107 -6.65125 223 " " " " A 2 0 0 "ALA " " CA " " " 6 0 1 C2 
    3398 14 -12.8497 14.0522 -6.72023 223 " " " " A 2 0 0 "ALA " " C  " " " 6 0 1 C2 
    3399 23 -13.4006 13.7792 -5.61943 223 " " " " A 70 0 0 "ALA " " O  " " " 8 0 1 C2 
    3400 14 -11.6647 16.2799 -7.02586 223 " " " " A 2 0 0 "ALA " " CB " " " 6 0 1 C2 
    3401 48 -9.89777 14.7 -8.11488 223 " " " " A 21 0 0 "ALA " " H  " " " 1 0 1 C2 
    3402 48 -11.1384 14.8272 -5.61924 223 " " " " A 21 0 0 "ALA " " HA " " " 1 0 1 C2 
    3403 48 -12.0146 16.3938 -8.05186 223 " " " " A 21 0 0 "ALA " " HB1" " " 1 0 1 C2 
    3404 48 -12.4324 16.6697 -6.35739 223 " " " " A 21 0 0 "ALA " " HB2" " " 1 0 1 C2 
    3405 48 -10.776 16.8993 -6.90431 223 " " " " A 21 0 0 "ALA " " HB3" " " 1 0 1 C2 
    3406 40 -13.2302 13.4235 -7.86013 224 " " " " A 43 0 0 "GLY " " N  " " " 7 0 1 C2 
    3407 14 -14.4748 12.7011 -7.85324 224 " " " " A 2 0 0 "GLY " " CA " " " 6 0 1 C2 
    3408 14 -14.4277 11.3101 -7.18466 224 " " " " A 2 0 0 "GLY " " C  " " " 6 0 1 C2 
    3409 23 -15.362 10.8542 -6.56097 224 " " " " A 70 0 0 "GLY " " O  " " " 8 0 1 C2 
    3410 48 -12.8365 13.5775 -8.77738 224 " " " " A 21 0 0 "GLY " " H  " " " 1 0 1 C2 
    3411 48 -14.803 12.6786 -8.89244 224 " " " " A 21 0 0 "GLY " " HA3" " " 1 0 1 C2 
    3412 48 -15.1829 13.3324 -7.3164 224 " " " " A 21 0 0 "GLY " " HA2" " " 1 0 1 C2 
    3413 40 -13.2679 10.6776 -7.2405 225 " " " " A 43 0 0 "ALA " " N  " " " 7 0 1 C2 
    3414 14 -12.9924 9.31987 -6.68882 225 " " " " A 2 0 0 "ALA " " CA " " " 6 0 1 C2 
    3415 14 -13.2262 9.32228 -5.15849 225 " " " " A 2 0 0 "ALA " " C  " " " 6 0 1 C2 
    3416 23 -13.8583 8.48509 -4.55691 225 " " " " A 70 0 0 "ALA " " O  " " " 8 0 1 C2 
    3417 14 -11.5434 8.8409 -7.08137 225 " " " " A 2 0 0 "ALA " " CB " " " 6 0 1 C2 
    3418 48 -12.4764 11.2076 -7.57623 225 " " " " A 21 0 0 "ALA " " H  " " " 1 0 1 C2 
    3419 48 -13.7803 8.70324 -7.12126 225 " " " " A 21 0 0 "ALA " " HA " " " 1 0 1 C2 
    3420 48 -11.4994 7.78375 -6.81947 225 " " " " A 21 0 0 "ALA " " HB1" " " 1 0 1 C2 
    3421 48 -11.4564 8.89541 -8.16653 225 " " " " A 21 0 0 "ALA " " HB2" " " 1 0 1 C2 
    3422 48 -10.6777 9.29249 -6.5968 225 " " " " A 21 0 0 "ALA " " HB3" " " 1 0 1 C2 
    3423 40 -12.761 10.403 -4.54776 226 " " " " A 43 0 0 "LEU " " N  " " " 7 0 1 C2 
    3424 14 -12.8291 10.7142 -3.13607 226 " " " " A 2 0 0 "LEU " " CA " " " 6 0 1 C2 
    3425 14 -14.2732 10.9733 -2.75738 226 " " " " A 2 0 0 "LEU " " C  " " " 6 0 1 C2 
    3426 23 -14.6209 10.4767 -1.69845 226 " " " " A 70 0 0 "LEU " " O  " " " 8 0 1 C2 
    3427 14 -12.0376 11.9277 -2.79678 226 " " " " A 2 0 0 "LEU " " CB " " " 6 0 1 C2 
    3428 14 -10.5098 11.6485 -2.7759 226 " " " " A 2 0 0 "LEU " " CG " " " 6 0 1 C2 
    3429 14 -9.76704 12.9022 -2.84313 226 " " " " A 2 0 0 "LEU " " CD1" " " 6 0 1 C2 
    3430 14 -10.0697 10.8899 -1.47983 226 " " " " A 2 0 0 "LEU " " CD2" " " 6 0 1 C2 
    3431 48 -12.2495 10.9871 -5.19375 226 " " " " A 21 0 0 "LEU " " H  " " " 1 0 1 C2 
    3432 48 -12.5179 9.91083 -2.46833 226 " " " " A 21 0 0 "LEU " " HA " " " 1 0 1 C2 
    3433 48 -12.3702 12.2254 -1.80236 226 " " " " A 21 0 0 "LEU " " HB3" " " 1 0 1 C2 
    3434 48 -12.3094 12.7344 -3.47763 226 " " " " A 21 0 0 "LEU " " HB2" " " 1 0 1 C2 
    3435 48 -10.2415 10.9672 -3.58334 226 " " " " A 21 0 0 "LEU " " HG " " " 1 0 1 C2 
    3436 48 -8.69844 12.6897 -2.87491 226 " " " " A 21 0 0 "LEU " HD11 " " 1 0 1 C2 
    3437 48 -9.9228 13.4222 -3.78834 226 " " " " A 21 0 0 "LEU " HD12 " " 1 0 1 C2 
    3438 48 -9.89577 13.5712 -1.99226 226 " " " " A 21 0 0 "LEU " HD13 " " 1 0 1 C2 
    3439 48 -9.05446 10.5084 -1.58893 226 " " " " A 21 0 0 "LEU " HD21 " " 1 0 1 C2 
    3440 48 -9.99252 11.4498 -0.547847 226 " " " " A 21 0 0 "LEU " HD22 " " 1 0 1 C2 
    3441 48 -10.7372 10.0354 -1.36835 226 " " " " A 21 0 0 "LEU " HD23 " " 1 0 1 C2 
    3442 40 -15.0423 11.6822 -3.63318 227 " " " " A 43 0 0 "GLY " " N  " " " 7 0 1 C2 
    3443 14 -16.4579 11.8761 -3.36798 227 " " " " A 2 0 0 "GLY " " CA " " " 6 0 1 C2 
    3444 14 -17.2953 10.6417 -3.54924 227 " " " " A 2 0 0 "GLY " " C  " " " 6 0 1 C2 
    3445 23 -18.4114 10.4808 -2.95515 227 " " " " A 70 0 0 "GLY " " O  " " " 8 0 1 C2 
    3446 48 -14.4495 12.2097 -4.25816 227 " " " " A 21 0 0 "GLY " " H  " " " 1 0 1 C2 
    3447 48 -16.9247 12.4519 -4.16703 227 " " " " A 21 0 0 "GLY " " HA3" " " 1 0 1 C2 
    3448 48 -16.6808 12.3367 -2.40556 227 " " " " A 21 0 0 "GLY " " HA2" " " 1 0 1 C2 
    3449 40 -16.8092 9.75527 -4.41811 228 " " " " A 43 0 0 "ILE " " N  " " " 7 0 1 C2 
    3450 14 -17.498 8.45675 -4.47639 228 " " " " A 2 0 0 "ILE " " CA " " " 6 0 1 C2 
    3451 14 -17.1767 7.62492 -3.24734 228 " " " " A 2 0 0 "ILE " " C  " " " 6 0 1 C2 
    3452 23 -18.067 7.16203 -2.68949 228 " " " " A 70 0 0 "ILE " " O  " " " 8 0 1 C2 
    3453 14 -17.1462 7.73907 -5.78537 228 " " " " A 2 0 0 "ILE " " CB " " " 6 0 1 C2 
    3454 14 -17.505 8.55981 -7.06794 228 " " " " A 2 0 0 "ILE " " CG1" " " 6 0 1 C2 
    3455 14 -17.8837 6.35004 -5.85328 228 " " " " A 2 0 0 "ILE " " CG2" " " 6 0 1 C2 
    3456 14 -16.6509 8.18209 -8.32989 228 " " " " A 2 0 0 "ILE " " CD1" " " 6 0 1 C2 
    3457 48 -16.0655 10.0216 -5.04749 228 " " " " A 21 0 0 "ILE " " H  " " " 1 0 1 C2 
    3458 48 -18.5875 8.48887 -4.48033 228 " " " " A 21 0 0 "ILE " " HA " " " 1 0 1 C2 
    3459 48 -16.0821 7.52332 -5.6893 228 " " " " A 21 0 0 "ILE " " HB " " " 1 0 1 C2 
    3460 48 -17.4488 9.63501 -6.89796 228 " " " " A 21 0 0 "ILE " HG13 " " 1 0 1 C2 
    3461 48 -18.5605 8.45981 -7.32092 228 " " " " A 21 0 0 "ILE " HG12 " " 1 0 1 C2 
    3462 48 -17.7211 5.72097 -4.97811 228 " " " " A 21 0 0 "ILE " HG21 " " 1 0 1 C2 
    3463 48 -18.9359 6.6259 -5.92309 228 " " " " A 21 0 0 "ILE " HG22 " " 1 0 1 C2 
    3464 48 -17.6062 5.79823 -6.75135 228 " " " " A 21 0 0 "ILE " HG23 " " 1 0 1 C2 
    3465 48 -16.8537 7.22232 -8.8051 228 " " " " A 21 0 0 "ILE " HD11 " " 1 0 1 C2 
    3466 48 -16.7699 8.95182 -9.09243 228 " " " " A 21 0 0 "ILE " HD12 " " 1 0 1 C2 
    3467 48 -15.5948 8.1686 -8.06069 228 " " " " A 21 0 0 "ILE " HD13 " " 1 0 1 C2 
    3468 40 -15.9127 7.51916 -2.81376 229 " " " " A 43 0 0 "MET " " N  " " " 7 0 1 C2 
    3469 14 -15.4448 6.85523 -1.64379 229 " " " " A 2 0 0 "MET " " CA " " " 6 0 1 C2 
    3470 14 -16.0006 7.47719 -0.286998 229 " " " " A 2 0 0 "MET " " C  " " " 6 0 1 C2 
    3471 23 -16.2376 6.6887 0.654973 229 " " " " A 70 0 0 "MET " " O  " " " 8 0 1 C2 
    3472 14 -13.9305 6.86355 -1.66462 229 " " " " A 2 0 0 "MET " " CB " " " 6 0 1 C2 
    3473 14 -13.3218 6.21086 -0.401347 229 " " " " A 2 0 0 "MET " " CG " " " 6 0 1 C2 
    3474 52 -11.5911 5.81345 -0.453799 229 " " " " A 13 0 0 "MET " " SD " " " 16 0 1 C2 
    3475 14 -10.7699 7.42388 -0.858966 229 " " " " A 2 0 0 "MET " " CE " " " 6 0 1 C2 
    3476 48 -15.2114 7.86545 -3.45286 229 " " " " A 21 0 0 "MET " " H  " " " 1 0 1 C2 
    3477 48 -15.7608 5.8149 -1.72131 229 " " " " A 21 0 0 "MET " " HA " " " 1 0 1 C2 
    3478 48 -13.5354 7.87777 -1.72296 229 " " " " A 21 0 0 "MET " " HB3" " " 1 0 1 C2 
    3479 48 -13.6459 6.30703 -2.55759 229 " " " " A 21 0 0 "MET " " HB2" " " 1 0 1 C2 
    3480 48 -13.8821 5.30792 -0.158626 229 " " " " A 21 0 0 "MET " " HG3" " " 1 0 1 C2 
    3481 48 -13.4798 6.96189 0.37267 229 " " " " A 21 0 0 "MET " " HG2" " " 1 0 1 C2 
    3482 48 -11.146 8.11987 -0.109149 229 " " " " A 21 0 0 "MET " " HE1" " " 1 0 1 C2 
    3483 48 -9.69689 7.32614 -0.694194 229 " " " " A 21 0 0 "MET " " HE2" " " 1 0 1 C2 
    3484 48 -10.973 7.69966 -1.89376 229 " " " " A 21 0 0 "MET " " HE3" " " 1 0 1 C2 
    3485 40 -16.3832 8.74586 -0.265025 230 " " " " A 43 0 0 "ARG " " N  " " " 7 0 1 C2 
    3486 14 -17.2575 9.34826 0.736348 230 " " " " A 2 0 0 "ARG " " CA " " " 6 0 1 C2 
    3487 14 -18.6169 8.61619 0.898847 230 " " " " A 2 0 0 "ARG " " C  " " " 6 0 1 C2 
    3488 23 -19.1203 8.57633 2.00348 230 " " " " A 70 0 0 "ARG " " O  " " " 8 0 1 C2 
    3489 14 -17.3829 10.8712 0.458478 230 " " " " A 2 0 0 "ARG " " CB " " " 6 0 1 C2 
    3490 14 -18.2475 11.6317 1.50881 230 " " " " A 2 0 0 "ARG " " CG " " " 6 0 1 C2 
    3491 14 -17.7691 11.5558 2.98021 230 " " " " A 2 0 0 "ARG " " CD " " " 6 0 1 C2 
    3492 40 -18.8181 12.0549 3.82694 230 " " " " A 43 0 0 "ARG " " NE " " " 7 0 1 C2 
    3493 14 -19.8556 11.4156 4.37461 230 " " " " A 2 0 0 "ARG " " CZ " " " 6 0 1 C2 
    3494 40 -20.217 10.2194 3.93219 230 " " " " A 43 0 0 "ARG " " NH1" " " 7 0 1 C2 
    3495 40 -20.549 12.0579 5.29641 230 " " " " A 43 0 0 "ARG " " NH2" " " 7 0 1 C2 
    3496 48 -16.2728 9.21549 -1.15237 230 " " " " A 21 0 0 "ARG " " H  " " " 1 0 1 C2 
    3497 48 -16.6823 9.29439 1.66065 230 " " " " A 21 0 0 "ARG " " HA " " " 1 0 1 C2 
    3498 48 -17.8981 10.9668 -0.497325 230 " " " " A 21 0 0 "ARG " " HB3" " " 1 0 1 C2 
    3499 48 -16.3286 11.1357 0.539739 230 " " " " A 21 0 0 "ARG " " HB2" " " 1 0 1 C2 
    3500 48 -19.2799 11.2828 1.48655 230 " " " " A 21 0 0 "ARG " " HG3" " " 1 0 1 C2 
    3501 48 -18.2377 12.6629 1.15581 230 " " " " A 21 0 0 "ARG " " HG2" " " 1 0 1 C2 
    3502 48 -16.9276 12.2479 3.01313 230 " " " " A 21 0 0 "ARG " " HD3" " " 1 0 1 C2 
    3503 48 -17.3681 10.6043 3.32941 230 " " " " A 21 0 0 "ARG " " HD2" " " 1 0 1 C2 
    3504 48 -18.6819 12.9979 4.16208 230 " " " " A 21 0 0 "ARG " " HE " " " 1 0 1 C2 
    3505 48 -21.0764 9.74877 4.1775 230 " " " " A 21 0 0 "ARG " HH12 " " 1 0 1 C2 
    3506 48 -19.6885 9.6359 3.29946 230 " " " " A 21 0 0 "ARG " HH11 " " 1 0 1 C2 
    3507 48 -21.3254 11.5771 5.72786 230 " " " " A 21 0 0 "ARG " HH22 " " 1 0 1 C2 
    3508 48 -20.4839 13.0429 5.50984 230 " " " " A 21 0 0 "ARG " HH21 " " 1 0 1 C2 
    3509 40 -19.1721 7.97917 -0.142146 231 " " " " A 43 0 0 "LEU " " N  " " " 7 0 1 C2 
    3510 14 -20.4642 7.27719 -0.122371 231 " " " " A 2 0 0 "LEU " " CA " " " 6 0 1 C2 
    3511 14 -20.4377 5.92857 0.432172 231 " " " " A 2 0 0 "LEU " " C  " " " 6 0 1 C2 
    3512 23 -21.3453 5.46055 1.08085 231 " " " " A 70 0 0 "LEU " " O  " " " 8 0 1 C2 
    3513 14 -21.11 7.30026 -1.50083 231 " " " " A 2 0 0 "LEU " " CB " " " 6 0 1 C2 
    3514 14 -21.5522 8.66719 -2.09948 231 " " " " A 2 0 0 "LEU " " CG " " " 6 0 1 C2 
    3515 14 -21.9917 8.5775 -3.54895 231 " " " " A 2 0 0 "LEU " " CD1" " " 6 0 1 C2 
    3516 14 -22.6157 9.24307 -1.13544 231 " " " " A 2 0 0 "LEU " " CD2" " " 6 0 1 C2 
    3517 48 -18.8161 8.16155 -1.06957 231 " " " " A 21 0 0 "LEU " " H  " " " 1 0 1 C2 
    3518 48 -21.0504 7.82962 0.612004 231 " " " " A 21 0 0 "LEU " " HA " " " 1 0 1 C2 
    3519 48 -21.9865 6.65572 -1.5673 231 " " " " A 21 0 0 "LEU " " HB3" " " 1 0 1 C2 
    3520 48 -20.4315 6.74136 -2.14532 231 " " " " A 21 0 0 "LEU " " HB2" " " 1 0 1 C2 
    3521 48 -20.7155 9.35256 -1.96444 231 " " " " A 21 0 0 "LEU " " HG " " " 1 0 1 C2 
    3522 48 -22.6753 7.73758 -3.67272 231 " " " " A 21 0 0 "LEU " HD11 " " 1 0 1 C2 
    3523 48 -22.5506 9.47748 -3.8054 231 " " " " A 21 0 0 "LEU " HD12 " " 1 0 1 C2 
    3524 48 -21.148 8.37573 -4.20903 231 " " " " A 21 0 0 "LEU " HD13 " " 1 0 1 C2 
    3525 48 -22.2785 9.22826 -0.0990248 231 " " " " A 21 0 0 "LEU " HD21 " " 1 0 1 C2 
    3526 48 -23.1581 10.143 -1.42533 231 " " " " A 21 0 0 "LEU " HD22 " " 1 0 1 C2 
    3527 48 -23.5498 8.68133 -1.14158 231 " " " " A 21 0 0 "LEU " HD23 " " 1 0 1 C2 
    3528 40 -19.3045 5.20292 0.230512 232 " " " " A 43 0 0 "VAL " " N  " " " 7 0 1 C2 
    3529 14 -18.8793 4.04438 0.944463 232 " " " " A 2 0 0 "VAL " " CA " " " 6 0 1 C2 
    3530 14 -18.5737 4.3006 2.4207 232 " " " " A 2 0 0 "VAL " " C  " " " 6 0 1 C2 
    3531 23 -18.7587 3.42142 3.2799 232 " " " " A 70 0 0 "VAL " " O  " " " 8 0 1 C2 
    3532 14 -17.5455 3.48669 0.308492 232 " " " " A 2 0 0 "VAL " " CB " " " 6 0 1 C2 
    3533 14 -16.8262 2.31442 1.06089 232 " " " " A 2 0 0 "VAL " " CG1" " " 6 0 1 C2 
    3534 14 -17.7782 3.10107 -1.19526 232 " " " " A 2 0 0 "VAL " " CG2" " " 6 0 1 C2 
    3535 48 -18.6474 5.69373 -0.358989 232 " " " " A 21 0 0 "VAL " " H  " " " 1 0 1 C2 
    3536 48 -19.5974 3.23124 0.838292 232 " " " " A 21 0 0 "VAL " " HA " " " 1 0 1 C2 
    3537 48 -16.7848 4.26724 0.319066 232 " " " " A 21 0 0 "VAL " " HB " " " 1 0 1 C2 
    3538 48 -15.9158 2.19097 0.474324 232 " " " " A 21 0 0 "VAL " HG11 " " 1 0 1 C2 
    3539 48 -16.3585 2.51901 2.02398 232 " " " " A 21 0 0 "VAL " HG12 " " 1 0 1 C2 
    3540 48 -17.3835 1.38242 1.15504 232 " " " " A 21 0 0 "VAL " HG13 " " 1 0 1 C2 
    3541 48 -16.8565 2.77753 -1.67885 232 " " " " A 21 0 0 "VAL " HG21 " " 1 0 1 C2 
    3542 48 -18.5358 2.32426 -1.2985 232 " " " " A 21 0 0 "VAL " HG22 " " 1 0 1 C2 
    3543 48 -18.2232 3.93022 -1.74536 232 " " " " A 21 0 0 "VAL " HG23 " " 1 0 1 C2 
    3544 40 -18.2043 5.52345 2.82654 233 " " " " A 43 0 0 "ALA " " N  " " " 7 0 1 C2 
    3545 14 -17.8852 5.90179 4.25861 233 " " " " A 2 0 0 "ALA " " CA " " " 6 0 1 C2 
    3546 14 -19.1309 6.14172 5.13614 233 " " " " A 2 0 0 "ALA " " C  " " " 6 0 1 C2 
    3547 23 -19.1192 6.63397 6.24739 233 " " " " A 70 0 0 "ALA " " O  " " " 8 0 1 C2 
    3548 14 -16.9442 7.06838 4.24177 233 " " " " A 2 0 0 "ALA " " CB " " " 6 0 1 C2 
    3549 48 -18.1433 6.23838 2.11572 233 " " " " A 21 0 0 "ALA " " H  " " " 1 0 1 C2 
    3550 48 -17.2855 5.0788 4.64734 233 " " " " A 21 0 0 "ALA " " HA " " " 1 0 1 C2 
    3551 48 -16.6062 7.25079 5.26185 233 " " " " A 21 0 0 "ALA " " HB1" " " 1 0 1 C2 
    3552 48 -16.0081 7.03836 3.68421 233 " " " " A 21 0 0 "ALA " " HB2" " " 1 0 1 C2 
    3553 48 -17.439 7.98255 3.9137 233 " " " " A 21 0 0 "ALA " " HB3" " " 1 0 1 C2 
    3554 40 -20.2873 5.74978 4.60201 234 " " " " A 43 0 0 "GLU " " N  " " " 7 0 1 C2 
    3555 14 -21.6193 5.67244 5.19841 234 " " " " A 2 0 0 "GLU " " CA " " " 6 0 1 C2 
    3556 14 -21.8132 4.34168 5.83674 234 " " " " A 2 0 0 "GLU " " C  " " " 6 0 1 C2 
    3557 23 -22.4126 4.29506 6.92884 234 " " " " A 70 0 0 "GLU " " O  " " " 8 0 1 C2 
    3558 14 -22.7305 5.78501 4.18899 234 " " " " A 2 0 0 "GLU " " CB " " " 6 0 1 C2 
    3559 14 -22.9109 7.10824 3.58165 234 " " " " A 2 0 0 "GLU " " CG " " " 6 0 1 C2 
    3560 14 -23.2275 8.16341 4.58364 234 " " " " A 2 0 0 "GLU " " CD " " " 6 0 1 C2 
    3561 23 -22.3285 8.99882 4.83742 234 " " " " A 70 0 0 "GLU " " OE1" " " 8 0 1 C2 
    3562 23 -24.334 8.22119 5.10573 234 " " " " A 70 0 0 "GLU " " OE2" " " 8 0 1 C2 
    3563 48 -20.1297 5.19415 3.77343 234 " " " " A 21 0 0 "GLU " " H  " " " 1 0 1 C2 
    3564 48 -21.8331 6.41952 5.96277 234 " " " " A 21 0 0 "GLU " " HA " " " 1 0 1 C2 
    3565 48 -23.6661 5.4333 4.62375 234 " " " " A 21 0 0 "GLU " " HB3" " " 1 0 1 C2 
    3566 48 -22.7194 5.17456 3.28605 234 " " " " A 21 0 0 "GLU " " HB2" " " 1 0 1 C2 
    3567 48 -23.7854 7.10428 2.93094 234 " " " " A 21 0 0 "GLU " " HG3" " " 1 0 1 C2 
    3568 48 -22.1097 7.49218 2.95023 234 " " " " A 21 0 0 "GLU " " HG2" " " 1 0 1 C2 
    3569 40 -21.347 3.22158 5.23599 235 " " " " A 43 0 0 "PHE " " N  " " " 7 0 1 C2 
    3570 14 -21.9752 1.89561 5.62549 235 " " " " A 2 0 0 "PHE " " CA " " " 6 0 1 C2 
    3571 14 -20.9109 0.883276 5.99045 235 " " " " A 2 0 0 "PHE " " C  " " " 6 0 1 C2 
    3572 23 -21.3232 -0.255468 6.30182 235 " " " " A 70 0 0 "PHE " " O  " " " 8 0 1 C2 
    3573 14 -22.9777 1.4233 4.50644 235 " " " " A 2 0 0 "PHE " " CB " " " 6 0 1 C2 
    3574 14 -22.4259 1.12216 3.11673 235 " " " " A 2 0 0 "PHE " " CG " " " 6 0 1 C2 
    3575 14 -21.757 -0.0919549 2.83497 235 " " " " A 2 0 0 "PHE " " CD1" " " 6 0 1 C2 
    3576 14 -22.5436 2.09928 2.1119 235 " " " " A 2 0 0 "PHE " " CD2" " " 6 0 1 C2 
    3577 14 -21.2127 -0.316301 1.58365 235 " " " " A 2 0 0 "PHE " " CE1" " " 6 0 1 C2 
    3578 14 -21.9753 1.88563 0.878881 235 " " " " A 2 0 0 "PHE " " CE2" " " 6 0 1 C2 
    3579 14 -21.3592 0.636263 0.543729 235 " " " " A 2 0 0 "PHE " " CZ " " " 6 0 1 C2 
    3580 48 -20.8951 3.21958 4.33275 235 " " " " A 21 0 0 "PHE " " H  " " " 1 0 1 C2 
    3581 48 -22.5875 1.96369 6.52466 235 " " " " A 21 0 0 "PHE " " HA " " " 1 0 1 C2 
    3582 48 -23.7646 2.15413 4.32 235 " " " " A 21 0 0 "PHE " " HB3" " " 1 0 1 C2 
    3583 48 -23.4881 0.532637 4.87304 235 " " " " A 21 0 0 "PHE " " HB2" " " 1 0 1 C2 
    3584 48 -21.5863 -0.901304 3.52936 235 " " " " A 21 0 0 "PHE " " HD1" " " 1 0 1 C2 
    3585 48 -23.1734 2.95145 2.3205 235 " " " " A 21 0 0 "PHE " " HD2" " " 1 0 1 C2 
    3586 48 -20.7672 -1.29016 1.4439 235 " " " " A 21 0 0 "PHE " " HE1" " " 1 0 1 C2 
    3587 48 -22.0313 2.57736 0.0513735 235 " " " " A 21 0 0 "PHE " " HE2" " " 1 0 1 C2 
    3588 48 -20.9116 0.422488 -0.415584 235 " " " " A 21 0 0 "PHE " " HZ " " " 1 0 1 C2 
    3589 40 -19.5873 1.24669 5.91272 236 " " " " A 43 0 0 "THR " " N  " " " 7 0 1 C2 
    3590 14 -18.4348 0.428881 6.15126 236 " " " " A 2 0 0 "THR " " CA " " " 6 0 1 C2 
    3591 14 -17.2731 1.42697 6.31682 236 " " " " A 2 0 0 "THR " " C  " " " 6 0 1 C2 
    3592 23 -17.3945 2.54054 5.75176 236 " " " " A 70 0 0 "THR " " O  " " " 8 0 1 C2 
    3593 14 -18.364 -0.553423 4.91805 236 " " " " A 2 0 0 "THR " " CB " " " 6 0 1 C2 
    3594 23 -17.2595 -1.43217 5.14599 236 " " " " A 70 0 0 "THR " " OG1" " " 8 0 1 C2 
    3595 14 -18.1538 -0.0918443 3.52684 236 " " " " A 2 0 0 "THR " " CG2" " " 6 0 1 C2 
    3596 48 -19.4007 2.21559 5.69714 236 " " " " A 21 0 0 "THR " " H  " " " 1 0 1 C2 
    3597 48 -18.511 -0.186395 7.04777 236 " " " " A 21 0 0 "THR " " HA " " " 1 0 1 C2 
    3598 48 -19.1846 -1.27065 4.90052 236 " " " " A 21 0 0 "THR " " HB " " " 1 0 1 C2 
    3599 48 -17.4775 -2.05352 5.8238 236 " " " " A 21 0 0 "THR " " HG1" " " 1 0 1 C2 
    3600 48 -17.9692 -0.883836 2.80108 236 " " " " A 21 0 0 "THR " HG21 " " 1 0 1 C2 
    3601 48 -19.0191 0.478915 3.18975 236 " " " " A 21 0 0 "THR " HG22 " " 1 0 1 C2 
    3602 48 -17.3078 0.59511 3.55004 236 " " " " A 21 0 0 "THR " HG23 " " 1 0 1 C2 
    3603 40 -16.342 1.24067 7.26314 237 " " " " A 43 0 0 "PRO " " N  " " " 7 0 1 C2 
    3604 14 -15.3705 2.3021 7.58124 237 " " " " A 2 0 0 "PRO " " CA " " " 6 0 1 C2 
    3605 14 -14.2207 2.3538 6.62238 237 " " " " A 2 0 0 "PRO " " C  " " " 6 0 1 C2 
    3606 23 -13.6997 1.27954 6.23679 237 " " " " A 70 0 0 "PRO " " O  " " " 8 0 1 C2 
    3607 14 -14.7521 1.85001 8.90018 237 " " " " A 2 0 0 "PRO " " CB " " " 6 0 1 C2 
    3608 14 -15.0222 0.361372 8.9532 237 " " " " A 2 0 0 "PRO " " CG " " " 6 0 1 C2 
    3609 14 -16.2502 0.087046 8.11765 237 " " " " A 2 0 0 "PRO " " CD " " " 6 0 1 C2 
    3610 48 -15.7744 3.31451 7.58709 237 " " " " A 21 0 0 "PRO " " HA " " " 1 0 1 C2 
    3611 48 -15.2512 2.29142 9.76287 237 " " " " A 21 0 0 "PRO " " HB3" " " 1 0 1 C2 
    3612 48 -13.6766 1.97803 9.02228 237 " " " " A 21 0 0 "PRO " " HB2" " " 1 0 1 C2 
    3613 48 -15.2498 0.0651916 9.9772 237 " " " " A 21 0 0 "PRO " " HG3" " " 1 0 1 C2 
    3614 48 -14.1341 -0.0612885 8.48331 237 " " " " A 21 0 0 "PRO " " HG2" " " 1 0 1 C2 
    3615 48 -16.0898 -0.788233 7.48819 237 " " " " A 21 0 0 "PRO " " HD2" " " 1 0 1 C2 
    3616 48 -17.0979 0.0134109 8.79898 237 " " " " A 21 0 0 "PRO " " HD3" " " 1 0 1 C2 
    3617 40 -13.8993 3.51354 5.94795 238 " " " " A 43 0 0 "VAL " " N  " " " 7 0 1 C2 
    3618 14 -12.763 3.59276 5.00747 238 " " " " A 2 0 0 "VAL " " CA " " " 6 0 1 C2 
    3619 14 -11.4051 3.78158 5.73192 238 " " " " A 2 0 0 "VAL " " C  " " " 6 0 1 C2 
    3620 23 -11.3781 4.42691 6.79128 238 " " " " A 70 0 0 "VAL " " O  " " " 8 0 1 C2 
    3621 14 -13.0399 4.79285 3.92861 238 " " " " A 2 0 0 "VAL " " CB " " " 6 0 1 C2 
    3622 14 -14.3791 4.56563 3.11463 238 " " " " A 2 0 0 "VAL " " CG1" " " 6 0 1 C2 
    3623 14 -13.0362 6.17907 4.55192 238 " " " " A 2 0 0 "VAL " " CG2" " " 6 0 1 C2 
    3624 48 -14.4365 4.35457 6.10356 238 " " " " A 21 0 0 "VAL " " H  " " " 1 0 1 C2 
    3625 48 -12.66 2.62094 4.52471 238 " " " " A 21 0 0 "VAL " " HA " " " 1 0 1 C2 
    3626 48 -12.1924 4.83884 3.24465 238 " " " " A 21 0 0 "VAL " " HB " " " 1 0 1 C2 
    3627 48 -14.0755 3.85179 2.34885 238 " " " " A 21 0 0 "VAL " HG11 " " 1 0 1 C2 
    3628 48 -15.0974 3.99806 3.70619 238 " " " " A 21 0 0 "VAL " HG12 " " 1 0 1 C2 
    3629 48 -14.8404 5.47325 2.72539 238 " " " " A 21 0 0 "VAL " HG13 " " 1 0 1 C2 
    3630 48 -12.8776 6.91266 3.76148 238 " " " " A 21 0 0 "VAL " HG21 " " 1 0 1 C2 
    3631 48 -13.9718 6.44313 5.0448 238 " " " " A 21 0 0 "VAL " HG22 " " 1 0 1 C2 
    3632 48 -12.1979 6.19884 5.24836 238 " " " " A 21 0 0 "VAL " HG23 " " 1 0 1 C2 
    3633 40 -10.4049 3.2037 5.21035 239 " " " " A 43 0 0 "HIE " " N  " " " 7 0 1 C2 
    3634 14 -9.04922 3.25331 5.85811 239 " " " " A 2 0 0 "HIE " " CA " " " 6 0 1 C2 
    3635 14 -8.09267 4.25886 5.11467 239 " " " " A 2 0 0 "HIE " " C  " " " 6 0 1 C2 
    3636 23 -8.3049 4.46694 3.93841 239 " " " " A 70 0 0 "HIE " " O  " " " 8 0 1 C2 
    3637 14 -8.3452 1.87385 5.729 239 " " " " A 2 0 0 "HIE " " CB " " " 6 0 1 C2 
    3638 14 -7.04185 1.72172 6.52404 239 " " " " A 2 0 0 "HIE " " CG " " " 6 0 1 C2 
    3639 40 -5.81514 2.15177 5.98631 239 " " " " A 43 0 0 "HIE " " ND1" " " 7 0 1 C2 
    3640 14 -6.8334 1.35692 7.84231 239 " " " " A 2 0 0 "HIE " " CD2" " " 6 0 1 C2 
    3641 14 -4.88511 2.07817 6.94669 239 " " " " A 2 0 0 "HIE " " CE1" " " 6 0 1 C2 
    3642 40 -5.45986 1.64655 8.07671 239 " " " " A 43 0 0 "HIE " " NE2" " " 7 0 1 C2 
    3643 48 -10.5805 2.75772 4.32132 239 " " " " A 21 0 0 "HIE " " H  " " " 1 0 1 C2 
    3644 48 -9.23874 3.55149 6.88926 239 " " " " A 21 0 0 "HIE " " HA " " " 1 0 1 C2 
    3645 48 -8.16942 1.57616 4.69529 239 " " " " A 21 0 0 "HIE " " HB3" " " 1 0 1 C2 
    3646 48 -9.12284 1.15587 5.98952 239 " " " " A 21 0 0 "HIE " " HB2" " " 1 0 1 C2 
    3647 48 -7.51911 0.99222 8.59277 239 " " " " A 21 0 0 "HIE " " HD2" " " 1 0 1 C2 
    3648 48 -3.87556 2.40428 6.74457 239 " " " " A 21 0 0 "HIE " " HE1" " " 1 0 1 C2 
    3649 40 -7.19645 4.93755 5.82695 240 " " " " A 43 0 0 "PHE " " N  " " " 7 0 1 C2 
    3650 14 -6.42098 6.02032 5.27237 240 " " " " A 2 0 0 "PHE " " CA " " " 6 0 1 C2 
    3651 14 -5.41519 5.62845 4.20636 240 " " " " A 2 0 0 "PHE " " C  " " " 6 0 1 C2 
    3652 23 -5.11055 6.54356 3.47878 240 " " " " A 70 0 0 "PHE " " O  " " " 8 0 1 C2 
    3653 14 -5.56744 6.74388 6.37044 240 " " " " A 2 0 0 "PHE " " CB " " " 6 0 1 C2 
    3654 14 -4.58148 5.92954 7.11624 240 " " " " A 2 0 0 "PHE " " CG " " " 6 0 1 C2 
    3655 14 -3.26039 5.67073 6.60249 240 " " " " A 2 0 0 "PHE " " CD1" " " 6 0 1 C2 
    3656 14 -4.97022 5.23653 8.29977 240 " " " " A 2 0 0 "PHE " " CD2" " " 6 0 1 C2 
    3657 14 -2.30477 4.96377 7.38612 240 " " " " A 2 0 0 "PHE " " CE1" " " 6 0 1 C2 
    3658 14 -3.9428 4.65747 9.08208 240 " " " " A 2 0 0 "PHE " " CE2" " " 6 0 1 C2 
    3659 14 -2.6216 4.45906 8.63976 240 " " " " A 2 0 0 "PHE " " CZ " " " 6 0 1 C2 
    3660 48 -7.2686 4.78109 6.82216 240 " " " " A 21 0 0 "PHE " " H  " " " 1 0 1 C2 
    3661 48 -7.1032 6.6997 4.76137 240 " " " " A 21 0 0 "PHE " " HA " " " 1 0 1 C2 
    3662 48 -6.37029 7.05403 7.03927 240 " " " " A 21 0 0 "PHE " " HB3" " " 1 0 1 C2 
    3663 48 -5.08236 7.64505 5.99534 240 " " " " A 21 0 0 "PHE " " HB2" " " 1 0 1 C2 
    3664 48 -2.96173 6.10444 5.65957 240 " " " " A 21 0 0 "PHE " " HD1" " " 1 0 1 C2 
    3665 48 -5.96436 5.36262 8.7025 240 " " " " A 21 0 0 "PHE " " HD2" " " 1 0 1 C2 
    3666 48 -1.32502 4.77396 6.97326 240 " " " " A 21 0 0 "PHE " " HE1" " " 1 0 1 C2 
    3667 48 -4.17348 4.22613 10.045 240 " " " " A 21 0 0 "PHE " " HE2" " " 1 0 1 C2 
    3668 48 -1.81106 3.97294 9.16237 240 " " " " A 21 0 0 "PHE " " HZ " " " 1 0 1 C2 
    3669 40 -5.16214 4.30125 3.9556 241 " " " " A 43 0 0 "PHE " " N  " " " 7 0 1 C2 
    3670 14 -4.41168 3.87792 2.70214 241 " " " " A 2 0 0 "PHE " " CA " " " 6 0 1 C2 
    3671 14 -5.15588 4.0421 1.3861 241 " " " " A 2 0 0 "PHE " " C  " " " 6 0 1 C2 
    3672 23 -4.56479 3.93245 0.36649 241 " " " " A 70 0 0 "PHE " " O  " " " 8 0 1 C2 
    3673 14 -4.20656 2.33812 2.93079 241 " " " " A 2 0 0 "PHE " " CB " " " 6 0 1 C2 
    3674 14 -2.90541 1.85982 3.63434 241 " " " " A 2 0 0 "PHE " " CG " " " 6 0 1 C2 
    3675 14 -2.24784 0.649142 3.19753 241 " " " " A 2 0 0 "PHE " " CD1" " " 6 0 1 C2 
    3676 14 -2.28083 2.71661 4.57355 241 " " " " A 2 0 0 "PHE " " CD2" " " 6 0 1 C2 
    3677 14 -1.04043 0.299021 3.73611 241 " " " " A 2 0 0 "PHE " " CE1" " " 6 0 1 C2 
    3678 14 -1.05406 2.2694 5.04494 241 " " " " A 2 0 0 "PHE " " CE2" " " 6 0 1 C2 
    3679 14 -0.470432 1.0858 4.69414 241 " " " " A 2 0 0 "PHE " " CZ " " " 6 0 1 C2 
    3680 48 -5.57699 3.55596 4.49646 241 " " " " A 21 0 0 "PHE " " H  " " " 1 0 1 C2 
    3681 48 -3.46233 4.41221 2.6652 241 " " " " A 21 0 0 "PHE " " HA " " " 1 0 1 C2 
    3682 48 -4.05987 1.87927 1.95301 241 " " " " A 21 0 0 "PHE " " HB3" " " 1 0 1 C2 
    3683 48 -5.07827 1.80333 3.30791 241 " " " " A 21 0 0 "PHE " " HB2" " " 1 0 1 C2 
    3684 48 -2.64228 0.0184386 2.41456 241 " " " " A 21 0 0 "PHE " " HD1" " " 1 0 1 C2 
    3685 48 -2.77352 3.57117 5.01331 241 " " " " A 21 0 0 "PHE " " HD2" " " 1 0 1 C2 
    3686 48 -0.537719 -0.589842 3.38453 241 " " " " A 21 0 0 "PHE " " HE1" " " 1 0 1 C2 
    3687 48 -0.591869 2.76393 5.88649 241 " " " " A 21 0 0 "PHE " " HE2" " " 1 0 1 C2 
    3688 48 0.443851 0.715819 5.13414 241 " " " " A 21 0 0 "PHE " " HZ " " " 1 0 1 C2 
    3689 40 -6.44922 4.19564 1.44458 242 " " " " A 43 0 0 "ALA " " N  " " " 7 0 1 C2 
    3690 14 -7.22358 4.4804 0.243672 242 " " " " A 2 0 0 "ALA " " CA " " " 6 0 1 C2 
    3691 14 -7.019 5.91908 -0.353984 242 " " " " A 2 0 0 "ALA " " C  " " " 6 0 1 C2 
    3692 23 -7.21071 6.14775 -1.59046 242 " " " " A 70 0 0 "ALA " " O  " " " 8 0 1 C2 
    3693 14 -8.66446 4.4113 0.642293 242 " " " " A 2 0 0 "ALA " " CB " " " 6 0 1 C2 
    3694 48 -6.94592 4.24706 2.32251 242 " " " " A 21 0 0 "ALA " " H  " " " 1 0 1 C2 
    3695 48 -6.90377 3.72542 -0.474536 242 " " " " A 21 0 0 "ALA " " HA " " " 1 0 1 C2 
    3696 48 -9.29949 4.64021 -0.213527 242 " " " " A 21 0 0 "ALA " " HB1" " " 1 0 1 C2 
    3697 48 -9.00468 3.4041 0.882924 242 " " " " A 21 0 0 "ALA " " HB2" " " 1 0 1 C2 
    3698 48 -8.8573 5.12799 1.44059 242 " " " " A 21 0 0 "ALA " " HB3" " " 1 0 1 C2 
    3699 40 -6.44702 6.84907 0.3859 243 " " " " A 43 0 0 "GLN " " N  " " " 7 0 1 C2 
    3700 14 -6.35232 8.27562 0.0790453 243 " " " " A 2 0 0 "GLN " " CA " " " 6 0 1 C2 
    3701 14 -5.18882 8.66343 -0.883471 243 " " " " A 2 0 0 "GLN " " C  " " " 6 0 1 C2 
    3702 23 -5.47532 9.485 -1.75103 243 " " " " A 70 0 0 "GLN " " O  " " " 8 0 1 C2 
    3703 14 -6.25927 9.03033 1.49134 243 " " " " A 2 0 0 "GLN " " CB " " " 6 0 1 C2 
    3704 14 -7.60421 9.04194 2.2775 243 " " " " A 2 0 0 "GLN " " CG " " " 6 0 1 C2 
    3705 14 -7.45026 9.45807 3.71874 243 " " " " A 2 0 0 "GLN " " CD " " " 6 0 1 C2 
    3706 23 -6.39178 9.90282 4.17399 243 " " " " A 70 0 0 "GLN " " OE1" " " 8 0 1 C2 
    3707 40 -8.53524 9.30912 4.51935 243 " " " " A 43 0 0 "GLN " " NE2" " " 7 0 1 C2 
    3708 48 -6.19153 6.62261 1.33644 243 " " " " A 21 0 0 "GLN " " H  " " " 1 0 1 C2 
    3709 48 -7.2101 8.64901 -0.480311 243 " " " " A 21 0 0 "GLN " " HA " " " 1 0 1 C2 
    3710 48 -6.07924 10.0886 1.30233 243 " " " " A 21 0 0 "GLN " " HB3" " " 1 0 1 C2 
    3711 48 -5.44435 8.57904 2.05733 243 " " " " A 21 0 0 "GLN " " HB2" " " 1 0 1 C2 
    3712 48 -7.8379 7.97729 2.27447 243 " " " " A 21 0 0 "GLN " " HG3" " " 1 0 1 C2 
    3713 48 -8.38887 9.62094 1.79049 243 " " " " A 21 0 0 "GLN " " HG2" " " 1 0 1 C2 
    3714 48 -8.48244 9.10745 5.5076 243 " " " " A 21 0 0 "GLN " HE22 " " 1 0 1 C2 
    3715 48 -9.4066 8.91859 4.19023 243 " " " " A 21 0 0 "GLN " HE21 " " 1 0 1 C2 
    3716 40 -3.9307 8.14789 -0.623507 244 " " " " A 43 0 0 "PRO " " N  " " " 7 0 1 C2 
    3717 14 -2.85621 8.62129 -1.55787 244 " " " " A 2 0 0 "PRO " " CA " " " 6 0 1 C2 
    3718 14 -2.796 8.00166 -2.90574 244 " " " " A 2 0 0 "PRO " " C  " " " 6 0 1 C2 
    3719 23 -2.18001 8.51861 -3.80137 244 " " " " A 70 0 0 "PRO " " O  " " " 8 0 1 C2 
    3720 14 -1.5858 8.23681 -0.832042 244 " " " " A 2 0 0 "PRO " " CB " " " 6 0 1 C2 
    3721 14 -1.95174 7.06453 0.0590105 244 " " " " A 2 0 0 "PRO " " CG " " " 6 0 1 C2 
    3722 14 -3.44057 7.20083 0.415135 244 " " " " A 2 0 0 "PRO " " CD " " " 6 0 1 C2 
    3723 48 -2.78427 9.6984 -1.70874 244 " " " " A 21 0 0 "PRO " " HA " " " 1 0 1 C2 
    3724 48 -1.4581 9.16203 -0.270114 244 " " " " A 21 0 0 "PRO " " HB3" " " 1 0 1 C2 
    3725 48 -0.713588 8.06367 -1.46241 244 " " " " A 21 0 0 "PRO " " HB2" " " 1 0 1 C2 
    3726 48 -1.3479 7.02722 0.965695 244 " " " " A 21 0 0 "PRO " " HG3" " " 1 0 1 C2 
    3727 48 -1.68837 6.10367 -0.383136 244 " " " " A 21 0 0 "PRO " " HG2" " " 1 0 1 C2 
    3728 48 -3.86243 6.19605 0.391721 244 " " " " A 21 0 0 "PRO " " HD2" " " 1 0 1 C2 
    3729 48 -3.57528 7.53219 1.44478 244 " " " " A 21 0 0 "PRO " " HD3" " " 1 0 1 C2 
    3730 40 -3.47585 6.86131 -3.18456 245 " " " " A 43 0 0 "VAL " " N  " " " 7 0 1 C2 
    3731 14 -3.23141 5.97701 -4.35374 245 " " " " A 2 0 0 "VAL " " CA " " " 6 0 1 C2 
    3732 14 -3.99805 6.38299 -5.60141 245 " " " " A 2 0 0 "VAL " " C  " " " 6 0 1 C2 
    3733 23 -3.44907 6.27716 -6.70063 245 " " " " A 70 0 0 "VAL " " O  " " " 8 0 1 C2 
    3734 14 -3.71487 4.50678 -4.01957 245 " " " " A 2 0 0 "VAL " " CB " " " 6 0 1 C2 
    3735 14 -2.70413 3.84541 -3.1096 245 " " " " A 2 0 0 "VAL " " CG1" " " 6 0 1 C2 
    3736 14 -5.05943 4.4523 -3.43261 245 " " " " A 2 0 0 "VAL " " CG2" " " 6 0 1 C2 
    3737 48 -4.03588 6.38521 -2.49189 245 " " " " A 21 0 0 "VAL " " H  " " " 1 0 1 C2 
    3738 48 -2.20621 5.98024 -4.72395 245 " " " " A 21 0 0 "VAL " " HA " " " 1 0 1 C2 
    3739 48 -3.87007 3.8485 -4.87437 245 " " " " A 21 0 0 "VAL " " HB " " " 1 0 1 C2 
    3740 48 -1.72669 3.86701 -3.59152 245 " " " " A 21 0 0 "VAL " HG11 " " 1 0 1 C2 
    3741 48 -2.70475 4.34051 -2.13853 245 " " " " A 21 0 0 "VAL " HG12 " " 1 0 1 C2 
    3742 48 -2.98715 2.81056 -2.91699 245 " " " " A 21 0 0 "VAL " HG13 " " 1 0 1 C2 
    3743 48 -5.25289 4.99192 -2.50553 245 " " " " A 21 0 0 "VAL " HG21 " " 1 0 1 C2 
    3744 48 -5.82527 4.68933 -4.17112 245 " " " " A 21 0 0 "VAL " HG22 " " 1 0 1 C2 
    3745 48 -5.25238 3.39163 -3.27178 245 " " " " A 21 0 0 "VAL " HG23 " " 1 0 1 C2 
    3746 40 -5.14634 6.98936 -5.45941 246 " " " " A 43 0 0 "VAL " " N  " " " 7 0 1 C2 
    3747 14 -5.90004 7.80935 -6.38987 246 " " " " A 2 0 0 "VAL " " CA " " " 6 0 1 C2 
    3748 14 -5.0768 9.01262 -6.96461 246 " " " " A 2 0 0 "VAL " " C  " " " 6 0 1 C2 
    3749 23 -5.31454 9.28396 -8.14113 246 " " " " A 70 0 0 "VAL " " O  " " " 8 0 1 C2 
    3750 14 -7.28475 8.20078 -5.7446 246 " " " " A 2 0 0 "VAL " " CB " " " 6 0 1 C2 
    3751 14 -8.27341 6.95022 -5.60328 246 " " " " A 2 0 0 "VAL " " CG1" " " 6 0 1 C2 
    3752 14 -7.27884 9.13889 -4.57571 246 " " " " A 2 0 0 "VAL " " CG2" " " 6 0 1 C2 
    3753 48 -5.44631 7.08024 -4.49927 246 " " " " A 21 0 0 "VAL " " H  " " " 1 0 1 C2 
    3754 48 -6.02758 7.2129 -7.29325 246 " " " " A 21 0 0 "VAL " " HA " " " 1 0 1 C2 
    3755 48 -7.64039 8.82865 -6.56155 246 " " " " A 21 0 0 "VAL " " HB " " " 1 0 1 C2 
    3756 48 -7.81408 6.39306 -4.78678 246 " " " " A 21 0 0 "VAL " HG11 " " 1 0 1 C2 
    3757 48 -9.22516 7.35083 -5.2543 246 " " " " A 21 0 0 "VAL " HG12 " " 1 0 1 C2 
    3758 48 -8.39174 6.38481 -6.52763 246 " " " " A 21 0 0 "VAL " HG13 " " 1 0 1 C2 
    3759 48 -8.27001 9.46586 -4.26144 246 " " " " A 21 0 0 "VAL " HG21 " " 1 0 1 C2 
    3760 48 -6.80848 8.66942 -3.71173 246 " " " " A 21 0 0 "VAL " HG22 " " 1 0 1 C2 
    3761 48 -6.67177 10.0236 -4.76785 246 " " " " A 21 0 0 "VAL " HG23 " " 1 0 1 C2 
    3762 40 -4.05779 9.59222 -6.33363 247 " " " " A 43 0 0 "THR " " N  " " " 7 0 1 C2 
    3763 14 -3.18833 10.676 -6.84681 247 " " " " A 2 0 0 "THR " " CA " " " 6 0 1 C2 
    3764 14 -2.23475 10.139 -7.93125 247 " " " " A 2 0 0 "THR " " C  " " " 6 0 1 C2 
    3765 23 -2.02452 10.7587 -8.93526 247 " " " " A 70 0 0 "THR " " O  " " " 8 0 1 C2 
    3766 14 -2.50467 11.381 -5.69342 247 " " " " A 2 0 0 "THR " " CB " " " 6 0 1 C2 
    3767 23 -1.43331 10.6224 -5.13827 247 " " " " A 70 0 0 "THR " " OG1" " " 8 0 1 C2 
    3768 14 -3.41206 11.7241 -4.46434 247 " " " " A 2 0 0 "THR " " CG2" " " 6 0 1 C2 
    3769 48 -4.0528 9.43287 -5.3363 247 " " " " A 21 0 0 "THR " " H  " " " 1 0 1 C2 
    3770 48 -3.89153 11.358 -7.32476 247 " " " " A 21 0 0 "THR " " HA " " " 1 0 1 C2 
    3771 48 -2.18481 12.3764 -6.00167 247 " " " " A 21 0 0 "THR " " HB " " " 1 0 1 C2 
    3772 48 -1.76972 9.87682 -4.66502 247 " " " " A 21 0 0 "THR " " HG1" " " 1 0 1 C2 
    3773 48 -4.249 12.3902 -4.67387 247 " " " " A 21 0 0 "THR " HG21 " " 1 0 1 C2 
    3774 48 -3.93763 10.84 -4.10324 247 " " " " A 21 0 0 "THR " HG22 " " 1 0 1 C2 
    3775 48 -2.79757 12.1718 -3.68328 247 " " " " A 21 0 0 "THR " HG23 " " 1 0 1 C2 
    3776 40 -1.86208 8.91848 -7.84899 248 " " " " A 43 0 0 "LEU " " N  " " " 7 0 1 C2 
    3777 14 -0.952218 8.19238 -8.87303 248 " " " " A 2 0 0 "LEU " " CA " " " 6 0 1 C2 
    3778 14 -1.76303 7.66662 -10.0814 248 " " " " A 2 0 0 "LEU " " C  " " " 6 0 1 C2 
    3779 23 -1.23085 7.61093 -11.2302 248 " " " " A 70 0 0 "LEU " " O  " " " 8 0 1 C2 
    3780 14 -0.362166 6.87757 -8.18689 248 " " " " A 2 0 0 "LEU " " CB " " " 6 0 1 C2 
    3781 14 0.768643 6.15314 -8.95744 248 " " " " A 2 0 0 "LEU " " CG " " " 6 0 1 C2 
    3782 14 1.89644 5.7163 -7.92072 248 " " " " A 2 0 0 "LEU " " CD1" " " 6 0 1 C2 
    3783 14 0.203924 4.88591 -9.66754 248 " " " " A 2 0 0 "LEU " " CD2" " " 6 0 1 C2 
    3784 48 -2.14779 8.3757 -7.04658 248 " " " " A 21 0 0 "LEU " " H  " " " 1 0 1 C2 
    3785 48 -0.117111 8.81667 -9.19078 248 " " " " A 21 0 0 "LEU " " HA " " " 1 0 1 C2 
    3786 48 -1.18021 6.18361 -7.99372 248 " " " " A 21 0 0 "LEU " " HB3" " " 1 0 1 C2 
    3787 48 0.0374167 7.23078 -7.23628 248 " " " " A 21 0 0 "LEU " " HB2" " " 1 0 1 C2 
    3788 48 1.0529 6.83327 -9.76038 248 " " " " A 21 0 0 "LEU " " HG " " " 1 0 1 C2 
    3789 48 2.24425 6.64339 -7.46504 248 " " " " A 21 0 0 "LEU " HD11 " " 1 0 1 C2 
    3790 48 1.50079 4.99718 -7.20349 248 " " " " A 21 0 0 "LEU " HD12 " " 1 0 1 C2 
    3791 48 2.75144 5.23678 -8.39732 248 " " " " A 21 0 0 "LEU " HD13 " " 1 0 1 C2 
    3792 48 0.0225899 4.12233 -8.91112 248 " " " " A 21 0 0 "LEU " HD21 " " 1 0 1 C2 
    3793 48 -0.671469 4.93056 -10.3154 248 " " " " A 21 0 0 "LEU " HD22 " " 1 0 1 C2 
    3794 48 0.986153 4.41667 -10.2642 248 " " " " A 21 0 0 "LEU " HD23 " " 1 0 1 C2 
    3795 40 -3.04433 7.50425 -9.83744 249 " " " " A 43 0 0 "ILE " " N  " " " 7 0 1 C2 
    3796 14 -4.02803 7.24689 -10.883 249 " " " " A 2 0 0 "ILE " " CA " " " 6 0 1 C2 
    3797 14 -4.49015 8.55162 -11.4947 249 " " " " A 2 0 0 "ILE " " C  " " " 6 0 1 C2 
    3798 23 -4.8341 8.46266 -12.6747 249 " " " " A 70 0 0 "ILE " " O  " " " 8 0 1 C2 
    3799 14 -5.26872 6.45246 -10.3589 249 " " " " A 2 0 0 "ILE " " CB " " " 6 0 1 C2 
    3800 14 -4.81919 5.03681 -9.79412 249 " " " " A 2 0 0 "ILE " " CG1" " " 6 0 1 C2 
    3801 14 -6.19542 6.16319 -11.57 249 " " " " A 2 0 0 "ILE " " CG2" " " 6 0 1 C2 
    3802 14 -5.53747 4.34138 -8.71429 249 " " " " A 2 0 0 "ILE " " CD1" " " 6 0 1 C2 
    3803 48 -3.37026 7.71773 -8.90562 249 " " " " A 21 0 0 "ILE " " H  " " " 1 0 1 C2 
    3804 48 -3.63609 6.59718 -11.6656 249 " " " " A 21 0 0 "ILE " " HA " " " 1 0 1 C2 
    3805 48 -5.84238 6.99975 -9.61092 249 " " " " A 21 0 0 "ILE " " HB " " " 1 0 1 C2 
    3806 48 -3.80151 5.16447 -9.42516 249 " " " " A 21 0 0 "ILE " HG13 " " 1 0 1 C2 
    3807 48 -4.82726 4.32021 -10.6154 249 " " " " A 21 0 0 "ILE " HG12 " " 1 0 1 C2 
    3808 48 -5.72762 5.95135 -12.5315 249 " " " " A 21 0 0 "ILE " HG21 " " 1 0 1 C2 
    3809 48 -6.73956 5.2276 -11.4409 249 " " " " A 21 0 0 "ILE " HG22 " " 1 0 1 C2 
    3810 48 -6.92388 6.96554 -11.6869 249 " " " " A 21 0 0 "ILE " HG23 " " 1 0 1 C2 
    3811 48 -6.49797 3.96091 -9.06182 249 " " " " A 21 0 0 "ILE " HD11 " " 1 0 1 C2 
    3812 48 -5.02497 3.40578 -8.49045 249 " " " " A 21 0 0 "ILE " HD12 " " 1 0 1 C2 
    3813 48 -5.64553 4.96767 -7.82875 249 " " " " A 21 0 0 "ILE " HD13 " " 1 0 1 C2 
    3814 40 -4.49052 9.73115 -10.9014 250 " " " " A 43 0 0 "GLY " " N  " " " 7 0 1 C2 
    3815 14 -4.77979 11.0342 -11.5177 250 " " " " A 2 0 0 "GLY " " CA " " " 6 0 1 C2 
    3816 14 -3.52658 11.6141 -12.2629 250 " " " " A 2 0 0 "GLY " " C  " " " 6 0 1 C2 
    3817 23 -3.58473 11.9584 -13.4263 250 " " " " A 70 0 0 "GLY " " O  " " " 8 0 1 C2 
    3818 48 -4.46243 9.76356 -9.8923 250 " " " " A 21 0 0 "GLY " " H  " " " 1 0 1 C2 
    3819 48 -5.14142 11.5967 -10.6569 250 " " " " A 21 0 0 "GLY " " HA3" " " 1 0 1 C2 
    3820 48 -5.60381 11.0759 -12.2299 250 " " " " A 21 0 0 "GLY " " HA2" " " 1 0 1 C2 
    3821 40 -2.34238 11.6956 -11.6371 251 " " " " A 43 0 0 "LEU " " N  " " " 7 0 1 C2 
    3822 14 -1.27859 12.5805 -12.2192 251 " " " " A 2 0 0 "LEU " " CA " " " 6 0 1 C2 
    3823 14 -0.384548 11.8392 -13.1496 251 " " " " A 2 0 0 "LEU " " C  " " " 6 0 1 C2 
    3824 23 0.556551 12.43 -13.6629 251 " " " " A 70 0 0 "LEU " " O  " " " 8 0 1 C2 
    3825 14 -0.293767 12.9666 -11.0622 251 " " " " A 2 0 0 "LEU " " CB " " " 6 0 1 C2 
    3826 14 -0.899988 13.8233 -9.98072 251 " " " " A 2 0 0 "LEU " " CG " " " 6 0 1 C2 
    3827 14 0.1053 14.0194 -8.7976 251 " " " " A 2 0 0 "LEU " " CD1" " " 6 0 1 C2 
    3828 14 -1.36285 15.3055 -10.4151 251 " " " " A 2 0 0 "LEU " " CD2" " " 6 0 1 C2 
    3829 48 -2.25784 11.3208 -10.703 251 " " " " A 21 0 0 "LEU " " H  " " " 1 0 1 C2 
    3830 48 -1.70401 13.451 -12.7184 251 " " " " A 21 0 0 "LEU " " HA " " " 1 0 1 C2 
    3831 48 0.583731 13.4959 -11.4336 251 " " " " A 21 0 0 "LEU " " HB3" " " 1 0 1 C2 
    3832 48 0.0189822 12.0905 -10.4941 251 " " " " A 21 0 0 "LEU " " HB2" " " 1 0 1 C2 
    3833 48 -1.81869 13.3766 -9.60044 251 " " " " A 21 0 0 "LEU " " HG " " " 1 0 1 C2 
    3834 48 -0.414438 14.529 -7.98622 251 " " " " A 21 0 0 "LEU " HD11 " " 1 0 1 C2 
    3835 48 0.454539 13.0452 -8.45565 251 " " " " A 21 0 0 "LEU " HD12 " " 1 0 1 C2 
    3836 48 0.984119 14.5999 -9.07835 251 " " " " A 21 0 0 "LEU " HD13 " " 1 0 1 C2 
    3837 48 -1.66746 15.9164 -9.56537 251 " " " " A 21 0 0 "LEU " HD21 " " 1 0 1 C2 
    3838 48 -0.596683 15.8162 -10.9984 251 " " " " A 21 0 0 "LEU " HD22 " " 1 0 1 C2 
    3839 48 -2.25915 15.2431 -11.0323 251 " " " " A 21 0 0 "LEU " HD23 " " 1 0 1 C2 
    3840 40 -0.625231 10.5438 -13.405 252 " " " " A 43 0 0 "GLY " " N  " " " 7 0 1 C2 
    3841 14 0.147595 9.55159 -14.1222 252 " " " " A 2 0 0 "GLY " " CA " " " 6 0 1 C2 
    3842 14 -0.833928 8.93956 -15.0694 252 " " " " A 2 0 0 "GLY " " C  " " " 6 0 1 C2 
    3843 23 -1.09311 9.51301 -16.1502 252 " " " " A 70 0 0 "GLY " " O  " " " 8 0 1 C2 
    3844 48 -1.28776 10.1533 -12.7503 252 " " " " A 21 0 0 "GLY " " H  " " " 1 0 1 C2 
    3845 48 0.508815 8.70868 -13.533 252 " " " " A 21 0 0 "GLY " " HA3" " " 1 0 1 C2 
    3846 48 0.93391 10.0067 -14.7244 252 " " " " A 21 0 0 "GLY " " HA2" " " 1 0 1 C2 
    3847 40 -1.59414 7.92948 -14.5947 253 " " " " A 43 0 0 "ILE " " N  " " " 7 0 1 C2 
    3848 14 -2.37085 7.03043 -15.5031 253 " " " " A 2 0 0 "ILE " " CA " " " 6 0 1 C2 
    3849 14 -3.38965 7.79427 -16.3311 253 " " " " A 2 0 0 "ILE " " C  " " " 6 0 1 C2 
    3850 23 -3.51833 7.5568 -17.5213 253 " " " " A 70 0 0 "ILE " " O  " " " 8 0 1 C2 
    3851 14 -2.9493 5.86233 -14.6622 253 " " " " A 2 0 0 "ILE " " CB " " " 6 0 1 C2 
    3852 14 -1.75274 5.05045 -14.0431 253 " " " " A 2 0 0 "ILE " " CG1" " " 6 0 1 C2 
    3853 14 -3.90157 4.97772 -15.4215 253 " " " " A 2 0 0 "ILE " " CG2" " " 6 0 1 C2 
    3854 14 -2.16652 4.07914 -12.918 253 " " " " A 2 0 0 "ILE " " CD1" " " 6 0 1 C2 
    3855 48 -1.6764 7.83951 -13.5921 253 " " " " A 21 0 0 "ILE " " H  " " " 1 0 1 C2 
    3856 48 -1.69189 6.58225 -16.2285 253 " " " " A 21 0 0 "ILE " " HA " " " 1 0 1 C2 
    3857 48 -3.57531 6.26592 -13.8664 253 " " " " A 21 0 0 "ILE " " HB " " " 1 0 1 C2 
    3858 48 -0.961613 5.74665 -13.7647 253 " " " " A 21 0 0 "ILE " HG13 " " 1 0 1 C2 
    3859 48 -1.43415 4.3809 -14.842 253 " " " " A 21 0 0 "ILE " HG12 " " 1 0 1 C2 
    3860 48 -4.7762 5.53838 -15.7513 253 " " " " A 21 0 0 "ILE " HG21 " " 1 0 1 C2 
    3861 48 -3.36638 4.72806 -16.3376 253 " " " " A 21 0 0 "ILE " HG22 " " 1 0 1 C2 
    3862 48 -4.27986 4.05094 -14.9901 253 " " " " A 21 0 0 "ILE " HG23 " " 1 0 1 C2 
    3863 48 -1.24009 3.60309 -12.5968 253 " " " " A 21 0 0 "ILE " HD11 " " 1 0 1 C2 
    3864 48 -2.57148 4.64621 -12.0798 253 " " " " A 21 0 0 "ILE " HD12 " " 1 0 1 C2 
    3865 48 -2.87815 3.28867 -13.1564 253 " " " " A 21 0 0 "ILE " HD13 " " 1 0 1 C2 
    3866 40 -4.18743 8.66344 -15.6704 254 " " " " A 43 0 0 "ALA " " N  " " " 7 0 1 C2 
    3867 14 -5.2128 9.50428 -16.3096 254 " " " " A 2 0 0 "ALA " " CA " " " 6 0 1 C2 
    3868 14 -4.60211 10.5799 -17.2311 254 " " " " A 2 0 0 "ALA " " C  " " " 6 0 1 C2 
    3869 23 -5.24792 10.7857 -18.2854 254 " " " " A 70 0 0 "ALA " " O  " " " 8 0 1 C2 
    3870 14 -5.99309 10.195 -15.1812 254 " " " " A 2 0 0 "ALA " " CB " " " 6 0 1 C2 
    3871 48 -4.10202 8.76344 -14.669 254 " " " " A 21 0 0 "ALA " " H  " " " 1 0 1 C2 
    3872 48 -5.84826 8.83901 -16.8941 254 " " " " A 21 0 0 "ALA " " HA " " " 1 0 1 C2 
    3873 48 -6.87967 10.6527 -15.62 254 " " " " A 21 0 0 "ALA " " HB1" " " 1 0 1 C2 
    3874 48 -6.30181 9.54727 -14.3607 254 " " " " A 21 0 0 "ALA " " HB2" " " 1 0 1 C2 
    3875 48 -5.36499 10.9759 -14.7524 254 " " " " A 21 0 0 "ALA " " HB3" " " 1 0 1 C2 
    3876 40 -3.44179 11.2341 -16.9082 255 " " " " A 43 0 0 "ILE " " N  " " " 7 0 1 C2 
    3877 14 -2.74318 12.1101 -17.8987 255 " " " " A 2 0 0 "ILE " " CA " " " 6 0 1 C2 
    3878 14 -2.30946 11.2772 -19.1442 255 " " " " A 2 0 0 "ILE " " C  " " " 6 0 1 C2 
    3879 23 -2.52628 11.7202 -20.2881 255 " " " " A 70 0 0 "ILE " " O  " " " 8 0 1 C2 
    3880 14 -1.482 12.7584 -17.2956 255 " " " " A 2 0 0 "ILE " " CB " " " 6 0 1 C2 
    3881 14 -1.95398 13.4699 -16.0459 255 " " " " A 2 0 0 "ILE " " CG1" " " 6 0 1 C2 
    3882 14 -0.970521 13.7523 -18.2938 255 " " " " A 2 0 0 "ILE " " CG2" " " 6 0 1 C2 
    3883 14 -1.08175 14.5659 -15.3596 255 " " " " A 2 0 0 "ILE " " CD1" " " 6 0 1 C2 
    3884 48 -3.00647 11.0343 -16.0191 255 " " " " A 21 0 0 "ILE " " H  " " " 1 0 1 C2 
    3885 48 -3.45583 12.8319 -18.2977 255 " " " " A 21 0 0 "ILE " " HA " " " 1 0 1 C2 
    3886 48 -0.739011 12.0026 -17.0411 255 " " " " A 21 0 0 "ILE " " HB " " " 1 0 1 C2 
    3887 48 -2.18009 12.8241 -15.1975 255 " " " " A 21 0 0 "ILE " HG13 " " 1 0 1 C2 
    3888 48 -2.93247 13.8915 -16.276 255 " " " " A 21 0 0 "ILE " HG12 " " 1 0 1 C2 
    3889 48 -1.80921 14.3977 -18.5549 255 " " " " A 21 0 0 "ILE " HG21 " " 1 0 1 C2 
    3890 48 -0.179926 14.4105 -17.9334 255 " " " " A 21 0 0 "ILE " HG22 " " 1 0 1 C2 
    3891 48 -0.587188 13.255 -19.1847 255 " " " " A 21 0 0 "ILE " HG23 " " 1 0 1 C2 
    3892 48 -0.0842292 14.1437 -15.2379 255 " " " " A 21 0 0 "ILE " HD11 " " 1 0 1 C2 
    3893 48 -1.06867 15.2862 -16.1776 255 " " " " A 21 0 0 "ILE " HD12 " " 1 0 1 C2 
    3894 48 -1.51588 14.9789 -14.4491 255 " " " " A 21 0 0 "ILE " HD13 " " 1 0 1 C2 
    3895 40 -1.81867 10.0755 -18.8911 256 " " " " A 43 0 0 "ASH " " N  " " " 7 0 1 C2 
    3896 14 -1.33397 9.20708 -19.9812 256 " " " " A 2 0 0 "ASH " " CA " " " 6 0 1 C2 
    3897 14 -2.49907 8.68052 -20.8996 256 " " " " A 2 0 0 "ASH " " C  " " " 6 0 1 C2 
    3898 23 -2.30619 8.66745 -22.0864 256 " " " " A 70 0 0 "ASH " " O  " " " 8 0 1 C2 
    3899 14 -0.548863 8.07969 -19.2716 256 " " " " A 2 0 0 "ASH " " CB " " " 6 0 1 C2 
    3900 14 0.463596 7.32009 -20.1872 256 " " " " A 2 0 0 "ASH " " CG " " " 6 0 1 C2 
    3901 23 0.447667 7.16412 -21.4439 256 " " " " A 70 0 0 "ASH " " OD1" " " 8 0 1 C2 
    3902 23 1.18708 6.524 -19.3587 256 " " " " A 70 0 0 "ASH " " OD2" " " 8 0 1 C2 
    3903 48 -1.70349 9.68114 -17.9684 256 " " " " A 21 0 0 "ASH " " H  " " " 1 0 1 C2 
    3904 48 -0.639091 9.7326 -20.6363 256 " " " " A 21 0 0 "ASH " " HA " " " 1 0 1 C2 
    3905 48 -1.22546 7.47411 -18.6686 256 " " " " A 21 0 0 "ASH " " HB3" " " 1 0 1 C2 
    3906 48 0.0283416 8.58133 -18.4949 256 " " " " A 21 0 0 "ASH " " HB2" " " 1 0 1 C2 
    3907 40 -3.6519 8.44663 -20.301 257 " " " " A 43 0 0 "TYR " " N  " " " 7 0 1 C2 
    3908 14 -4.97615 8.20448 -20.9478 257 " " " " A 2 0 0 "TYR " " CA " " " 6 0 1 C2 
    3909 14 -5.33286 9.26378 -22.0197 257 " " " " A 2 0 0 "TYR " " C  " " " 6 0 1 C2 
    3910 23 -5.41539 8.9384 -23.2083 257 " " " " A 70 0 0 "TYR " " O  " " " 8 0 1 C2 
    3911 14 -6.1117 8.0017 -20.0393 257 " " " " A 2 0 0 "TYR " " CB " " " 6 0 1 C2 
    3912 14 -6.23447 6.64696 -19.316 257 " " " " A 2 0 0 "TYR " " CG " " " 6 0 1 C2 
    3913 14 -7.43718 6.42261 -18.6248 257 " " " " A 2 0 0 "TYR " " CD1" " " 6 0 1 C2 
    3914 14 -5.29339 5.62752 -19.5197 257 " " " " A 2 0 0 "TYR " " CD2" " " 6 0 1 C2 
    3915 14 -7.5732 5.18335 -17.954 257 " " " " A 2 0 0 "TYR " " CE1" " " 6 0 1 C2 
    3916 14 -5.52407 4.36947 -18.928 257 " " " " A 2 0 0 "TYR " " CE2" " " 6 0 1 C2 
    3917 14 -6.56365 4.22688 -18.0402 257 " " " " A 2 0 0 "TYR " " CZ " " " 6 0 1 C2 
    3918 23 -6.5344 3.15752 -17.1871 257 " " " " A 70 0 0 "TYR " " OH " " " 8 0 1 C2 
    3919 48 -3.75375 8.52888 -19.2995 257 " " " " A 21 0 0 "TYR " " H  " " " 1 0 1 C2 
    3920 48 -5.08953 7.36034 -21.628 257 " " " " A 21 0 0 "TYR " " HA " " " 1 0 1 C2 
    3921 48 -7.02343 8.07605 -20.632 257 " " " " A 21 0 0 "TYR " " HB3" " " 1 0 1 C2 
    3922 48 -6.0372 8.75103 -19.2512 257 " " " " A 21 0 0 "TYR " " HB2" " " 1 0 1 C2 
    3923 48 -8.22862 7.15717 -18.6459 257 " " " " A 21 0 0 "TYR " " HD1" " " 1 0 1 C2 
    3924 48 -4.39671 5.6596 -20.1208 257 " " " " A 21 0 0 "TYR " " HD2" " " 1 0 1 C2 
    3925 48 -8.46506 4.93816 -17.3965 257 " " " " A 21 0 0 "TYR " " HE1" " " 1 0 1 C2 
    3926 48 -4.72415 3.64442 -18.9569 257 " " " " A 21 0 0 "TYR " " HE2" " " 1 0 1 C2 
    3927 48 -5.79818 2.56723 -17.2378 257 " " " " A 21 0 0 "TYR " " HH " " " 1 0 1 C2 
    3928 40 -5.50407 10.5192 -21.6482 258 " " " " A 43 0 0 "GLY " " N  " " " 7 0 1 C2 
    3929 14 -6.02052 11.5631 -22.5877 258 " " " " A 2 0 0 "GLY " " CA " " " 6 0 1 C2 
    3930 14 -4.99015 12.0692 -23.5727 258 " " " " A 2 0 0 "GLY " " C  " " " 6 0 1 C2 
    3931 23 -5.49513 12.6802 -24.5192 258 " " " " A 70 0 0 "GLY " " O  " " " 8 0 1 C2 
    3932 48 -5.51197 10.7057 -20.6556 258 " " " " A 21 0 0 "GLY " " H  " " " 1 0 1 C2 
    3933 48 -6.37899 12.4095 -22.0019 258 " " " " A 21 0 0 "GLY " " HA3" " " 1 0 1 C2 
    3934 48 -6.92519 11.1734 -23.0544 258 " " " " A 21 0 0 "GLY " " HA2" " " 1 0 1 C2 
    3935 40 -3.67684 11.877 -23.3332 259 " " " " A 43 0 0 "LEU " " N  " " " 7 0 1 C2 
    3936 14 -2.52921 12.4445 -24.0966 259 " " " " A 2 0 0 "LEU " " CA " " " 6 0 1 C2 
    3937 14 -2.77221 12.2532 -25.584 259 " " " " A 2 0 0 "LEU " " C  " " " 6 0 1 C2 
    3938 23 -2.70747 13.2008 -26.3524 259 " " " " A 70 0 0 "LEU " " O  " " " 8 0 1 C2 
    3939 14 -1.16668 11.7709 -23.6516 259 " " " " A 2 0 0 "LEU " " CB " " " 6 0 1 C2 
    3940 14 0.191794 12.4198 -24.0256 259 " " " " A 2 0 0 "LEU " " CG " " " 6 0 1 C2 
    3941 14 1.24858 11.6241 -23.2218 259 " " " " A 2 0 0 "LEU " " CD1" " " 6 0 1 C2 
    3942 14 0.554819 12.5431 -25.4676 259 " " " " A 2 0 0 "LEU " " CD2" " " 6 0 1 C2 
    3943 48 -3.2832 11.4281 -22.5186 259 " " " " A 21 0 0 "LEU " " H  " " " 1 0 1 C2 
    3944 48 -2.44374 13.5145 -23.9071 259 " " " " A 21 0 0 "LEU " " HA " " " 1 0 1 C2 
    3945 48 -1.238 10.7193 -23.9291 259 " " " " A 21 0 0 "LEU " " HB3" " " 1 0 1 C2 
    3946 48 -1.20332 11.7241 -22.5633 259 " " " " A 21 0 0 "LEU " " HB2" " " 1 0 1 C2 
    3947 48 0.233565 13.3697 -23.4925 259 " " " " A 21 0 0 "LEU " " HG " " " 1 0 1 C2 
    3948 48 1.01534 11.4527 -22.171 259 " " " " A 21 0 0 "LEU " HD11 " " 1 0 1 C2 
    3949 48 1.35631 10.6153 -23.6202 259 " " " " A 21 0 0 "LEU " HD12 " " 1 0 1 C2 
    3950 48 2.1686 12.2041 -23.2949 259 " " " " A 21 0 0 "LEU " HD13 " " 1 0 1 C2 
    3951 48 0.200005 13.3891 -26.0561 259 " " " " A 21 0 0 "LEU " HD21 " " 1 0 1 C2 
    3952 48 1.61857 12.5475 -25.7053 259 " " " " A 21 0 0 "LEU " HD22 " " 1 0 1 C2 
    3953 48 0.264343 11.6031 -25.9368 259 " " " " A 21 0 0 "LEU " HD23 " " 1 0 1 C2 
    3954 40 -3.04912 11.0251 -25.9811 260 " " " " A 43 0 0 "PHE " " N  " " " 7 0 1 C2 
    3955 14 -3.03134 10.6242 -27.4047 260 " " " " A 2 0 0 "PHE " " CA " " " 6 0 1 C2 
    3956 14 -4.29425 11.1527 -28.1734 260 " " " " A 2 0 0 "PHE " " C  " " " 6 0 1 C2 
    3957 23 -4.2137 11.3101 -29.3942 260 " " " " A 70 0 0 "PHE " " O  " " " 8 0 1 C2 
    3958 14 -2.85562 9.0525 -27.4301 260 " " " " A 2 0 0 "PHE " " CB " " " 6 0 1 C2 
    3959 14 -1.46434 8.5065 -26.9564 260 " " " " A 2 0 0 "PHE " " CG " " " 6 0 1 C2 
    3960 14 -1.16464 8.18784 -25.5828 260 " " " " A 2 0 0 "PHE " " CD1" " " 6 0 1 C2 
    3961 14 -0.416861 8.39226 -27.8739 260 " " " " A 2 0 0 "PHE " " CD2" " " 6 0 1 C2 
    3962 14 0.09324 7.76952 -25.1451 260 " " " " A 2 0 0 "PHE " " CE1" " " 6 0 1 C2 
    3963 14 0.899101 7.9103 -27.4762 260 " " " " A 2 0 0 "PHE " " CE2" " " 6 0 1 C2 
    3964 14 1.12705 7.55504 -26.0953 260 " " " " A 2 0 0 "PHE " " CZ " " " 6 0 1 C2 
    3965 48 -2.95218 10.279 -25.3073 260 " " " " A 21 0 0 "PHE " " H  " " " 1 0 1 C2 
    3966 48 -2.11205 10.9673 -27.8794 260 " " " " A 21 0 0 "PHE " " HA " " " 1 0 1 C2 
    3967 48 -3.12073 8.70166 -28.4274 260 " " " " A 21 0 0 "PHE " " HB3" " " 1 0 1 C2 
    3968 48 -3.60625 8.5863 -26.7918 260 " " " " A 21 0 0 "PHE " " HB2" " " 1 0 1 C2 
    3969 48 -1.87068 8.34673 -24.7812 260 " " " " A 21 0 0 "PHE " " HD1" " " 1 0 1 C2 
    3970 48 -0.464774 8.63043 -28.9263 260 " " " " A 21 0 0 "PHE " " HD2" " " 1 0 1 C2 
    3971 48 0.375243 7.64841 -24.1096 260 " " " " A 21 0 0 "PHE " " HE1" " " 1 0 1 C2 
    3972 48 1.69014 7.79914 -28.203 260 " " " " A 21 0 0 "PHE " " HE2" " " 1 0 1 C2 
    3973 48 2.05842 7.08829 -25.8105 260 " " " " A 21 0 0 "PHE " " HZ " " " 1 0 1 C2 
    3974 40 -5.29879 11.5773 -27.5141 261 " " " " A 43 0 0 "ILE " " N  " " " 7 0 1 C2 
    3975 14 -6.46748 12.1581 -28.1457 261 " " " " A 2 0 0 "ILE " " CA " " " 6 0 1 C2 
    3976 14 -6.31651 13.6361 -28.4038 261 " " " " A 2 0 0 "ILE " " C  " " " 6 0 1 C2 
    3977 23 -6.46651 14.0717 -29.5455 261 " " " " A 70 0 0 "ILE " " O  " " " 8 0 1 C2 
    3978 14 -7.72102 11.8325 -27.2194 261 " " " " A 2 0 0 "ILE " " CB " " " 6 0 1 C2 
    3979 14 -7.95751 10.2707 -27.2251 261 " " " " A 2 0 0 "ILE " " CG1" " " 6 0 1 C2 
    3980 14 -9.0136 12.6075 -27.3905 261 " " " " A 2 0 0 "ILE " " CG2" " " 6 0 1 C2 
    3981 14 -8.3531 9.87327 -25.7529 261 " " " " A 2 0 0 "ILE " " CD1" " " 6 0 1 C2 
    3982 48 -5.15119 11.5172 -26.5167 261 " " " " A 21 0 0 "ILE " " H  " " " 1 0 1 C2 
    3983 48 -6.56219 11.6236 -29.0909 261 " " " " A 21 0 0 "ILE " " HA " " " 1 0 1 C2 
    3984 48 -7.31581 12.091 -26.241 261 " " " " A 21 0 0 "ILE " " HB " " " 1 0 1 C2 
    3985 48 -7.03935 9.7366 -27.4698 261 " " " " A 21 0 0 "ILE " HG13 " " 1 0 1 C2 
    3986 48 -8.66457 9.81826 -27.9205 261 " " " " A 21 0 0 "ILE " HG12 " " 1 0 1 C2 
    3987 48 -9.69169 12.0641 -26.7325 261 " " " " A 21 0 0 "ILE " HG21 " " 1 0 1 C2 
    3988 48 -8.90991 13.5552 -26.862 261 " " " " A 21 0 0 "ILE " HG22 " " 1 0 1 C2 
    3989 48 -9.43899 12.721 -28.3876 261 " " " " A 21 0 0 "ILE " HG23 " " 1 0 1 C2 
    3990 48 -7.59512 10.2199 -25.0505 261 " " " " A 21 0 0 "ILE " HD11 " " 1 0 1 C2 
    3991 48 -9.39356 10.0455 -25.4775 261 " " " " A 21 0 0 "ILE " HD12 " " 1 0 1 C2 
    3992 48 -8.29703 8.80081 -25.5664 261 " " " " A 21 0 0 "ILE " HD13 " " 1 0 1 C2 
    3993 40 -6.00059 14.4181 -27.3731 262 " " " " A 43 0 0 "VAL " " N  " " " 7 0 1 C2 
    3994 14 -5.93995 15.8668 -27.4225 262 " " " " A 2 0 0 "VAL " " CA " " " 6 0 1 C2 
    3995 14 -4.80286 16.3211 -28.3632 262 " " " " A 2 0 0 "VAL " " C  " " " 6 0 1 C2 
    3996 23 -4.86575 17.2922 -29.0539 262 " " " " A 70 0 0 "VAL " " O  " " " 8 0 1 C2 
    3997 14 -5.66921 16.3838 -26.0113 262 " " " " A 2 0 0 "VAL " " CB " " " 6 0 1 C2 
    3998 14 -6.90505 16.357 -25.1099 262 " " " " A 2 0 0 "VAL " " CG1" " " 6 0 1 C2 
    3999 14 -4.48335 15.8744 -25.2782 262 " " " " A 2 0 0 "VAL " " CG2" " " 6 0 1 C2 
    4000 48 -5.92117 13.9435 -26.4851 262 " " " " A 21 0 0 "VAL " " H  " " " 1 0 1 C2 
    4001 48 -6.88085 16.2537 -27.8139 262 " " " " A 21 0 0 "VAL " " HA " " " 1 0 1 C2 
    4002 48 -5.41306 17.4362 -26.1342 262 " " " " A 21 0 0 "VAL " " HB " " " 1 0 1 C2 
    4003 48 -7.28574 15.3393 -25.0225 262 " " " " A 21 0 0 "VAL " HG11 " " 1 0 1 C2 
    4004 48 -6.64627 16.6996 -24.1081 262 " " " " A 21 0 0 "VAL " HG12 " " 1 0 1 C2 
    4005 48 -7.79456 16.8869 -25.4505 262 " " " " A 21 0 0 "VAL " HG13 " " 1 0 1 C2 
    4006 48 -3.54451 15.9317 -25.829 262 " " " " A 21 0 0 "VAL " HG21 " " 1 0 1 C2 
    4007 48 -4.36527 16.1957 -24.2433 262 " " " " A 21 0 0 "VAL " HG22 " " 1 0 1 C2 
    4008 48 -4.71336 14.8121 -25.1965 262 " " " " A 21 0 0 "VAL " HG23 " " 1 0 1 C2 
    4009 40 -3.73323 15.5612 -28.4531 263 " " " " A 43 0 0 "SER " " N  " " " 7 0 1 C2 
    4010 14 -2.63458 15.7193 -29.3838 263 " " " " A 2 0 0 "SER " " CA " " " 6 0 1 C2 
    4011 14 -2.9059 15.3672 -30.8445 263 " " " " A 2 0 0 "SER " " C  " " " 6 0 1 C2 
    4012 23 -2.17959 15.8755 -31.6503 263 " " " " A 70 0 0 "SER " " O  " " " 8 0 1 C2 
    4013 14 -1.37502 15.0087 -28.8207 263 " " " " A 2 0 0 "SER " " CB " " " 6 0 1 C2 
    4014 23 -1.56707 13.5977 -28.743 263 " " " " A 70 0 0 "SER " " OG " " " 8 0 1 C2 
    4015 48 -3.67823 14.7552 -27.847 263 " " " " A 21 0 0 "SER " " H  " " " 1 0 1 C2 
    4016 48 -2.42961 16.7892 -29.4221 263 " " " " A 21 0 0 "SER " " HA " " " 1 0 1 C2 
    4017 48 -1.02873 15.4057 -27.8664 263 " " " " A 21 0 0 "SER " " HB3" " " 1 0 1 C2 
    4018 48 -0.543491 15.3469 -29.439 263 " " " " A 21 0 0 "SER " " HB2" " " 1 0 1 C2 
    4019 48 -2.20729 13.4092 -28.074 263 " " " " A 21 0 0 "SER " " HG " " " 1 0 1 C2 
    4020 40 -3.7601 14.3842 -31.1519 264 " " " " A 43 0 0 "ARG " " N  " " " 7 0 1 C2 
    4021 14 -4.05571 14.0122 -32.529 264 " " " " A 2 0 0 "ARG " " CA " " " 6 0 1 C2 
    4022 14 -5.07973 15.026 -33.141 264 " " " " A 2 0 0 "ARG " " C  " " " 6 0 1 C2 
    4023 23 -4.98779 15.2528 -34.3328 264 " " " " A 70 0 0 "ARG " " O  " " " 8 0 1 C2 
    4024 14 -4.69709 12.586 -32.5501 264 " " " " A 2 0 0 "ARG " " CB " " " 6 0 1 C2 
    4025 14 -5.13882 12.0664 -33.9127 264 " " " " A 2 0 0 "ARG " " CG " " " 6 0 1 C2 
    4026 14 -4.19728 12.0174 -35.0942 264 " " " " A 2 0 0 "ARG " " CD " " " 6 0 1 C2 
    4027 40 -4.81081 11.8465 -36.4088 264 " " " " A 43 0 0 "ARG " " NE " " " 7 0 1 C2 
    4028 14 -4.26118 12.0478 -37.6245 264 " " " " A 2 0 0 "ARG " " CZ " " " 6 0 1 C2 
    4029 40 -4.97038 11.9785 -38.7127 264 " " " " A 43 0 0 "ARG " " NH1" " " 7 0 1 C2 
    4030 40 -2.98056 12.311 -37.6712 264 " " " " A 43 0 0 "ARG " " NH2" " " 7 0 1 C2 
    4031 48 -4.43454 14.1482 -30.4381 264 " " " " A 21 0 0 "ARG " " H  " " " 1 0 1 C2 
    4032 48 -3.12035 14.0937 -33.0827 264 " " " " A 21 0 0 "ARG " " HA " " " 1 0 1 C2 
    4033 48 -5.4417 12.5408 -31.7553 264 " " " " A 21 0 0 "ARG " " HB3" " " 1 0 1 C2 
    4034 48 -3.91194 11.9004 -32.2313 264 " " " " A 21 0 0 "ARG " " HB2" " " 1 0 1 C2 
    4035 48 -6.00772 12.672 -34.1704 264 " " " " A 21 0 0 "ARG " " HG3" " " 1 0 1 C2 
    4036 48 -5.54436 11.0547 -33.9082 264 " " " " A 21 0 0 "ARG " " HG2" " " 1 0 1 C2 
    4037 48 -3.51095 11.204 -34.8588 264 " " " " A 21 0 0 "ARG " " HD3" " " 1 0 1 C2 
    4038 48 -3.66487 12.9661 -35.1628 264 " " " " A 21 0 0 "ARG " " HD2" " " 1 0 1 C2 
    4039 48 -5.80766 11.6877 -36.3748 264 " " " " A 21 0 0 "ARG " " HE " " " 1 0 1 C2 
    4040 48 -4.52471 11.9669 -39.619 264 " " " " A 21 0 0 "ARG " HH12 " " 1 0 1 C2 
    4041 48 -5.94495 11.7265 -38.6302 264 " " " " A 21 0 0 "ARG " HH11 " " 1 0 1 C2 
    4042 48 -2.54734 12.4712 -38.5694 264 " " " " A 21 0 0 "ARG " HH22 " " 1 0 1 C2 
    4043 48 -2.34829 12.1157 -36.9082 264 " " " " A 21 0 0 "ARG " HH21 " " 1 0 1 C2 
    4044 40 -6.0041 15.469 -32.2663 265 " " " " A 43 0 0 "PHE " " N  " " " 7 0 1 C2 
    4045 14 -7.20011 16.1624 -32.7314 265 " " " " A 2 0 0 "PHE " " CA " " " 6 0 1 C2 
    4046 14 -7.01797 17.3342 -33.7616 265 " " " " A 2 0 0 "PHE " " C  " " " 6 0 1 C2 
    4047 23 -7.75347 17.4185 -34.7182 265 " " " " A 70 0 0 "PHE " " O  " " " 8 0 1 C2 
    4048 14 -8.01111 16.5902 -31.5004 265 " " " " A 2 0 0 "PHE " " CB " " " 6 0 1 C2 
    4049 14 -9.28492 17.2845 -31.7695 265 " " " " A 2 0 0 "PHE " " CG " " " 6 0 1 C2 
    4050 14 -10.3742 16.5164 -32.2783 265 " " " " A 2 0 0 "PHE " " CD1" " " 6 0 1 C2 
    4051 14 -9.32181 18.6574 -31.6401 265 " " " " A 2 0 0 "PHE " " CD2" " " 6 0 1 C2 
    4052 14 -11.5813 17.1399 -32.591 265 " " " " A 2 0 0 "PHE " " CE1" " " 6 0 1 C2 
    4053 14 -10.595 19.2462 -31.8687 265 " " " " A 2 0 0 "PHE " " CE2" " " 6 0 1 C2 
    4054 14 -11.7169 18.5212 -32.3936 265 " " " " A 2 0 0 "PHE " " CZ " " " 6 0 1 C2 
    4055 48 -5.99679 15.204 -31.2918 265 " " " " A 21 0 0 "PHE " " H  " " " 1 0 1 C2 
    4056 48 -7.76275 15.4264 -33.3058 265 " " " " A 21 0 0 "PHE " " HA " " " 1 0 1 C2 
    4057 48 -7.43143 17.1837 -30.7934 265 " " " " A 21 0 0 "PHE " " HB3" " " 1 0 1 C2 
    4058 48 -8.2155 15.7153 -30.8832 265 " " " " A 21 0 0 "PHE " " HB2" " " 1 0 1 C2 
    4059 48 -10.3132 15.4625 -32.5062 265 " " " " A 21 0 0 "PHE " " HD1" " " 1 0 1 C2 
    4060 48 -8.58229 19.2088 -31.0784 265 " " " " A 21 0 0 "PHE " " HD2" " " 1 0 1 C2 
    4061 48 -12.4032 16.6645 -33.1056 265 " " " " A 21 0 0 "PHE " " HE1" " " 1 0 1 C2 
    4062 48 -10.8151 20.2929 -31.719 265 " " " " A 21 0 0 "PHE " " HE2" " " 1 0 1 C2 
    4063 48 -12.6115 19.0533 -32.6816 265 " " " " A 21 0 0 "PHE " " HZ " " " 1 0 1 C2 
    4064 40 -6.0228 18.2178 -33.5523 266 " " " " A 43 0 0 "ARG " " N  " " " 7 0 1 C2 
    4065 14 -5.77411 19.3094 -34.506 266 " " " " A 2 0 0 "ARG " " CA " " " 6 0 1 C2 
    4066 14 -5.30233 18.7534 -35.8594 266 " " " " A 2 0 0 "ARG " " C  " " " 6 0 1 C2 
    4067 23 -5.55139 19.2914 -36.9105 266 " " " " A 70 0 0 "ARG " " O  " " " 8 0 1 C2 
    4068 14 -4.66011 20.2752 -33.9854 266 " " " " A 2 0 0 "ARG " " CB " " " 6 0 1 C2 
    4069 14 -4.21896 21.5082 -34.8571 266 " " " " A 2 0 0 "ARG " " CG " " " 6 0 1 C2 
    4070 14 -2.88738 21.2049 -35.4137 266 " " " " A 2 0 0 "ARG " " CD " " " 6 0 1 C2 
    4071 40 -2.3178 22.35 -36.1106 266 " " " " A 43 0 0 "ARG " " NE " " " 7 0 1 C2 
    4072 14 -1.14349 22.438 -36.6289 266 " " " " A 2 0 0 "ARG " " CZ " " " 6 0 1 C2 
    4073 40 -0.249724 21.4265 -36.701 266 " " " " A 43 0 0 "ARG " " NH1" " " 7 0 1 C2 
    4074 40 -0.913066 23.5961 -37.3157 266 " " " " A 43 0 0 "ARG " " NH2" " " 7 0 1 C2 
    4075 48 -5.38342 18.0272 -32.794 266 " " " " A 21 0 0 "ARG " " H  " " " 1 0 1 C2 
    4076 48 -6.72228 19.8451 -34.5519 266 " " " " A 21 0 0 "ARG " " HA " " " 1 0 1 C2 
    4077 48 -3.86087 19.6035 -33.6722 266 " " " " A 21 0 0 "ARG " " HB3" " " 1 0 1 C2 
    4078 48 -5.10779 20.649 -33.0645 266 " " " " A 21 0 0 "ARG " " HB2" " " 1 0 1 C2 
    4079 48 -4.16978 22.3906 -34.2192 266 " " " " A 21 0 0 "ARG " " HG3" " " 1 0 1 C2 
    4080 48 -4.96165 21.6768 -35.6369 266 " " " " A 21 0 0 "ARG " " HG2" " " 1 0 1 C2 
    4081 48 -2.93901 20.5473 -36.2815 266 " " " " A 21 0 0 "ARG " " HD3" " " 1 0 1 C2 
    4082 48 -2.23593 20.8746 -34.6046 266 " " " " A 21 0 0 "ARG " " HD2" " " 1 0 1 C2 
    4083 48 -2.8985 23.1717 -36.1983 266 " " " " A 21 0 0 "ARG " " HE " " " 1 0 1 C2 
    4084 48 -0.499376 20.5393 -36.288 266 " " " " A 21 0 0 "ARG " HH12 " " 1 0 1 C2 
    4085 48 0.559169 21.4912 -37.3023 266 " " " " A 21 0 0 "ARG " HH11 " " 1 0 1 C2 
    4086 48 0.0390227 23.8239 -37.5642 266 " " " " A 21 0 0 "ARG " HH22 " " 1 0 1 C2 
    4087 48 -1.43396 24.4023 -37.0013 266 " " " " A 21 0 0 "ARG " HH21 " " 1 0 1 C2 
    4088 40 -4.53537 17.6851 -35.7945 267 " " " " A 43 0 0 "GLU " " N  " " " 7 0 1 C2 
    4089 14 -3.97557 17.0055 -37.0092 267 " " " " A 2 0 0 "GLU " " CA " " " 6 0 1 C2 
    4090 14 -4.98564 16.0968 -37.6687 267 " " " " A 2 0 0 "GLU " " C  " " " 6 0 1 C2 
    4091 23 -4.89057 15.8614 -38.8293 267 " " " " A 70 0 0 "GLU " " O  " " " 8 0 1 C2 
    4092 14 -2.69563 16.2394 -36.487 267 " " " " A 2 0 0 "GLU " " CB " " " 6 0 1 C2 
    4093 14 -1.72239 17.0019 -35.4811 267 " " " " A 2 0 0 "GLU " " CG " " " 6 0 1 C2 
    4094 14 -1.06852 18.2121 -36.1156 267 " " " " A 2 0 0 "GLU " " CD " " " 6 0 1 C2 
    4095 23 -0.939214 18.2086 -37.3715 267 " " " " A 70 0 0 "GLU " " OE1" " " 8 0 1 C2 
    4096 23 -0.580661 19.1082 -35.3984 267 " " " " A 70 0 0 "GLU " " OE2" " " 8 0 1 C2 
    4097 48 -4.33862 17.2449 -34.907 267 " " " " A 21 0 0 "GLU " " H  " " " 1 0 1 C2 
    4098 48 -3.6791 17.7328 -37.765 267 " " " " A 21 0 0 "GLU " " HA " " " 1 0 1 C2 
    4099 48 -2.15159 16.1876 -37.4301 267 " " " " A 21 0 0 "GLU " " HB3" " " 1 0 1 C2 
    4100 48 -2.87966 15.2906 -35.983 267 " " " " A 21 0 0 "GLU " " HB2" " " 1 0 1 C2 
    4101 48 -0.991799 16.3163 -35.0518 267 " " " " A 21 0 0 "GLU " " HG3" " " 1 0 1 C2 
    4102 48 -2.20004 17.3318 -34.5586 267 " " " " A 21 0 0 "GLU " " HG2" " " 1 0 1 C2 
    4103 40 -6.04682 15.688 -36.9298 268 " " " " A 43 0 0 "GLU " " N  " " " 7 0 1 C2 
    4104 14 -7.17152 14.8121 -37.4032 268 " " " " A 2 0 0 "GLU " " CA " " " 6 0 1 C2 
    4105 14 -8.13502 15.6002 -38.318 268 " " " " A 2 0 0 "GLU " " C  " " " 6 0 1 C2 
    4106 23 -8.79698 14.9512 -39.1546 268 " " " " A 70 0 0 "GLU " " O  " " " 8 0 1 C2 
    4107 14 -7.90357 14.2381 -36.2044 268 " " " " A 2 0 0 "GLU " " CB " " " 6 0 1 C2 
    4108 14 -8.80333 13.0151 -36.4268 268 " " " " A 2 0 0 "GLU " " CG " " " 6 0 1 C2 
    4109 14 -7.94333 11.8228 -36.7473 268 " " " " A 2 0 0 "GLU " " CD " " " 6 0 1 C2 
    4110 23 -7.70498 11.6293 -37.9601 268 " " " " A 70 0 0 "GLU " " OE1" " " 8 0 1 C2 
    4111 23 -7.37276 11.1447 -35.8614 268 " " " " A 70 0 0 "GLU " " OE2" " " 8 0 1 C2 
    4112 48 -5.91201 15.8774 -35.9469 268 " " " " A 21 0 0 "GLU " " H  " " " 1 0 1 C2 
    4113 48 -6.66075 14.0188 -37.949 268 " " " " A 21 0 0 "GLU " " HA " " " 1 0 1 C2 
    4114 48 -8.46865 15.0926 -35.832 268 " " " " A 21 0 0 "GLU " " HB3" " " 1 0 1 C2 
    4115 48 -7.28651 14.0473 -35.3263 268 " " " " A 21 0 0 "GLU " " HB2" " " 1 0 1 C2 
    4116 48 -9.4994 13.1175 -37.2593 268 " " " " A 21 0 0 "GLU " " HG3" " " 1 0 1 C2 
    4117 48 -9.46283 12.8805 -35.5695 268 " " " " A 21 0 0 "GLU " " HG2" " " 1 0 1 C2 
    4118 40 -8.32336 16.9214 -38.0326 269 " " " " A 43 0 0 "ILE " " N  " " " 7 0 1 C2 
    4119 14 -9.13173 17.8635 -38.867 269 " " " " A 2 0 0 "ILE " " CA " " " 6 0 1 C2 
    4120 14 -8.28481 18.2125 -40.1161 269 " " " " A 2 0 0 "ILE " " C  " " " 6 0 1 C2 
    4121 23 -8.80721 18.3765 -41.2467 269 " " " " A 70 0 0 "ILE " " O  " " " 8 0 1 C2 
    4122 14 -9.51257 19.034 -37.9618 269 " " " " A 2 0 0 "ILE " " CB " " " 6 0 1 C2 
    4123 14 -10.2595 18.5772 -36.7423 269 " " " " A 2 0 0 "ILE " " CG1" " " 6 0 1 C2 
    4124 14 -10.2865 20.0972 -38.7818 269 " " " " A 2 0 0 "ILE " " CG2" " " 6 0 1 C2 
    4125 14 -10.2688 19.6179 -35.5956 269 " " " " A 2 0 0 "ILE " " CD1" " " 6 0 1 C2 
    4126 48 -7.86498 17.3016 -37.2169 269 " " " " A 21 0 0 "ILE " " H  " " " 1 0 1 C2 
    4127 48 -10.0095 17.3311 -39.2331 269 " " " " A 21 0 0 "ILE " " HA " " " 1 0 1 C2 
    4128 48 -8.56842 19.5256 -37.7273 269 " " " " A 21 0 0 "ILE " " HB " " " 1 0 1 C2 
    4129 48 -9.96448 17.6078 -36.3406 269 " " " " A 21 0 0 "ILE " HG13 " " 1 0 1 C2 
    4130 48 -11.2796 18.3432 -37.0468 269 " " " " A 21 0 0 "ILE " HG12 " " 1 0 1 C2 
    4131 48 -9.78319 20.311 -39.7247 269 " " " " A 21 0 0 "ILE " HG21 " " 1 0 1 C2 
    4132 48 -11.32 19.7888 -38.9393 269 " " " " A 21 0 0 "ILE " HG22 " " 1 0 1 C2 
    4133 48 -10.379 21.0257 -38.2184 269 " " " " A 21 0 0 "ILE " HG23 " " 1 0 1 C2 
    4134 48 -10.4342 20.621 -35.9886 269 " " " " A 21 0 0 "ILE " HD11 " " 1 0 1 C2 
    4135 48 -11.071 19.5786 -34.8587 269 " " " " A 21 0 0 "ILE " HD12 " " 1 0 1 C2 
    4136 48 -9.26601 19.7494 -35.1892 269 " " " " A 21 0 0 "ILE " HD13 " " 1 0 1 C2 
    4137 40 -6.97122 18.3018 -39.9537 270 " " " " A 43 0 0 "ALA " " N  " " " 7 0 1 C2 
    4138 14 -6.01418 18.4289 -41.0366 270 " " " " A 2 0 0 "ALA " " CA " " " 6 0 1 C2 
    4139 14 -5.7795 17.0706 -41.8208 270 " " " " A 2 0 0 "ALA " " C  " " " 6 0 1 C2 
    4140 23 -5.00183 17.1293 -42.7437 270 " " " " A 70 0 0 "ALA " " O  " " " 8 0 1 C2 
    4141 14 -4.61305 18.9477 -40.5659 270 " " " " A 2 0 0 "ALA " " CB " " " 6 0 1 C2 
    4142 48 -6.66755 18.2924 -38.9905 270 " " " " A 21 0 0 "ALA " " H  " " " 1 0 1 C2 
    4143 48 -6.33299 19.2287 -41.705 270 " " " " A 21 0 0 "ALA " " HA " " " 1 0 1 C2 
    4144 48 -4.07365 18.0977 -40.1479 270 " " " " A 21 0 0 "ALA " " HB1" " " 1 0 1 C2 
    4145 48 -3.95373 19.3583 -41.3306 270 " " " " A 21 0 0 "ALA " " HB2" " " 1 0 1 C2 
    4146 48 -4.79329 19.6812 -39.78 270 " " " " A 21 0 0 "ALA " " HB3" " " 1 0 1 C2 
    4147 40 -6.4537 15.9673 -41.5047 271 " " " " A 43 0 0 "GLU " " N  " " " 7 0 1 C2 
    4148 14 -6.57329 14.871 -42.4047 271 " " " " A 2 0 0 "GLU " " CA " " " 6 0 1 C2 
    4149 14 -7.71442 15.075 -43.3907 271 " " " " A 2 0 0 "GLU " " C  " " " 6 0 1 C2 
    4150 23 -7.75465 14.3587 -44.388 271 " " " " A 70 0 0 "GLU " " O  " " " 8 0 1 C2 
    4151 14 -6.84829 13.5672 -41.6117 271 " " " " A 2 0 0 "GLU " " CB " " " 6 0 1 C2 
    4152 14 -6.63185 12.2008 -42.2465 271 " " " " A 2 0 0 "GLU " " CG " " " 6 0 1 C2 
    4153 14 -5.17892 11.9974 -42.4293 271 " " " " A 2 0 0 "GLU " " CD " " " 6 0 1 C2 
    4154 23 -4.40402 12.2792 -41.4871 271 " " " " A 70 0 0 "GLU " " OE1" " " 8 0 1 C2 
    4155 23 -4.7591 11.5302 -43.4721 271 " " " " A 70 0 0 "GLU " " OE2" " " 8 0 1 C2 
    4156 48 -7.01408 16.0111 -40.6655 271 " " " " A 21 0 0 "GLU " " H  " " " 1 0 1 C2 
    4157 48 -5.65104 14.6161 -42.9267 271 " " " " A 21 0 0 "GLU " " HA " " " 1 0 1 C2 
    4158 48 -7.89958 13.5636 -41.3238 271 " " " " A 21 0 0 "GLU " " HB3" " " 1 0 1 C2 
    4159 48 -6.31009 13.5358 -40.6644 271 " " " " A 21 0 0 "GLU " " HB2" " " 1 0 1 C2 
    4160 48 -7.14124 12.0803 -43.2026 271 " " " " A 21 0 0 "GLU " " HG3" " " 1 0 1 C2 
    4161 48 -7.0263 11.5465 -41.4691 271 " " " " A 21 0 0 "GLU " " HG2" " " 1 0 1 C2 
    4162 40 -8.72206 15.8909 -43.025 272 " " " " A 43 0 0 "GLY " " N  " " " 7 0 1 C2 
    4163 14 -9.85452 16.3225 -43.7952 272 " " " " A 2 0 0 "GLY " " CA " " " 6 0 1 C2 
    4164 14 -11.2225 16.0521 -43.2545 272 " " " " A 2 0 0 "GLY " " C  " " " 6 0 1 C2 
    4165 23 -12.2003 16.2729 -44.0235 272 " " " " A 70 0 0 "GLY " " O  " " " 8 0 1 C2 
    4166 48 -8.83876 16.2757 -42.0985 272 " " " " A 21 0 0 "GLY " " H  " " " 1 0 1 C2 
    4167 48 -9.88115 15.9865 -44.8318 272 " " " " A 21 0 0 "GLY " " HA3" " " 1 0 1 C2 
    4168 48 -9.74522 17.4069 -43.7818 272 " " " " A 21 0 0 "GLY " " HA2" " " 1 0 1 C2 
    4169 40 -11.3086 15.6754 -42.0211 273 " " " " A 43 0 0 "TYR " " N  " " " 7 0 1 C2 
    4170 14 -12.5535 15.4738 -41.3265 273 " " " " A 2 0 0 "TYR " " CA " " " 6 0 1 C2 
    4171 14 -13.0439 16.8665 -40.8384 273 " " " " A 2 0 0 "TYR " " C  " " " 6 0 1 C2 
    4172 23 -12.314 17.8064 -40.5461 273 " " " " A 70 0 0 "TYR " " O  " " " 8 0 1 C2 
    4173 14 -12.2366 14.6406 -40.0832 273 " " " " A 2 0 0 "TYR " " CB " " " 6 0 1 C2 
    4174 14 -12.0944 13.2247 -40.5377 273 " " " " A 2 0 0 "TYR " " CG " " " 6 0 1 C2 
    4175 14 -13.2006 12.2985 -40.4801 273 " " " " A 2 0 0 "TYR " " CD1" " " 6 0 1 C2 
    4176 14 -10.8744 12.8014 -40.921 273 " " " " A 2 0 0 "TYR " " CD2" " " 6 0 1 C2 
    4177 14 -12.9766 10.9663 -40.926 273 " " " " A 2 0 0 "TYR " " CE1" " " 6 0 1 C2 
    4178 14 -10.7279 11.5137 -41.4591 273 " " " " A 2 0 0 "TYR " " CE2" " " 6 0 1 C2 
    4179 14 -11.7951 10.5644 -41.4449 273 " " " " A 2 0 0 "TYR " " CZ " " " 6 0 1 C2 
    4180 23 -11.6229 9.3307 -42.0209 273 " " " " A 70 0 0 "TYR " " OH " " " 8 0 1 C2 
    4181 48 -10.4584 15.4288 -41.5348 273 " " " " A 21 0 0 "TYR " " H  " " " 1 0 1 C2 
    4182 48 -13.3544 14.9916 -41.887 273 " " " " A 21 0 0 "TYR " " HA " " " 1 0 1 C2 
    4183 48 -13.1203 14.7178 -39.4498 273 " " " " A 21 0 0 "TYR " " HB3" " " 1 0 1 C2 
    4184 48 -11.3777 15.0098 -39.5227 273 " " " " A 21 0 0 "TYR " " HB2" " " 1 0 1 C2 
    4185 48 -14.2136 12.5197 -40.1779 273 " " " " A 21 0 0 "TYR " " HD1" " " 1 0 1 C2 
    4186 48 -10.0931 13.5288 -40.757 273 " " " " A 21 0 0 "TYR " " HD2" " " 1 0 1 C2 
    4187 48 -13.8655 10.3634 -40.813 273 " " " " A 21 0 0 "TYR " " HE1" " " 1 0 1 C2 
    4188 48 -9.80825 11.1686 -41.9082 273 " " " " A 21 0 0 "TYR " " HE2" " " 1 0 1 C2 
    4189 48 -12.328 8.71157 -41.9092 273 " " " " A 21 0 0 "TYR " " HH " " " 1 0 1 C2 
    4190 40 -14.3506 16.9744 -40.7476 274 " " " " A 43 0 0 "ASP " " N  " " " 7 0 1 C2 
    4191 14 -15.0677 17.8921 -39.8804 274 " " " " A 2 0 0 "ASP " " CA " " " 6 0 1 C2 
    4192 14 -14.7372 17.6167 -38.4511 274 " " " " A 2 0 0 "ASP " " C  " " " 6 0 1 C2 
    4193 23 -14.2917 16.491 -38.074 274 " " " " A 70 0 0 "ASP " " O  " " " 8 0 1 C2 
    4194 14 -16.589 17.955 -40.1463 274 " " " " A 2 0 0 "ASP " " CB " " " 6 0 1 C2 
    4195 14 -17.5527 16.889 -39.5922 274 " " " " A 2 0 0 "ASP " " CG " " " 6 0 1 C2 
    4196 23 -18.1093 16.0795 -40.4435 274 " " " " A 70 0 0 "ASP " " OD1" " " 8 0 1 C2 
    4197 23 -17.7983 16.8595 -38.3602 274 " " " " A 70 0 0 "ASP " " OD2" " " 8 0 1 C2 
    4198 48 -14.8274 16.0911 -40.8599 274 " " " " A 21 0 0 "ASP " " H  " " " 1 0 1 C2 
    4199 48 -14.6682 18.8674 -40.1585 274 " " " " A 21 0 0 "ASP " " HA " " " 1 0 1 C2 
    4200 48 -16.868 17.9579 -41.2 274 " " " " A 21 0 0 "ASP " " HB3" " " 1 0 1 C2 
    4201 48 -16.8635 18.8861 -39.6507 274 " " " " A 21 0 0 "ASP " " HB2" " " 1 0 1 C2 
    4202 40 -14.9417 18.6137 -37.5961 275 " " " " A 43 0 0 "THR " " N  " " " 7 0 1 C2 
    4203 14 -14.4596 18.6475 -36.1954 275 " " " " A 2 0 0 "THR " " CA " " " 6 0 1 C2 
    4204 14 -15.2185 17.6272 -35.344 275 " " " " A 2 0 0 "THR " " C  " " " 6 0 1 C2 
    4205 23 -14.5614 17.0185 -34.5391 275 " " " " A 70 0 0 "THR " " O  " " " 8 0 1 C2 
    4206 14 -14.7539 20.0496 -35.5985 275 " " " " A 2 0 0 "THR " " CB " " " 6 0 1 C2 
    4207 23 -16.1314 20.2517 -35.8154 275 " " " " A 70 0 0 "THR " " OG1" " " 8 0 1 C2 
    4208 14 -14.0453 21.1592 -36.3152 275 " " " " A 2 0 0 "THR " " CG2" " " 6 0 1 C2 
    4209 48 -15.439 19.4214 -37.9431 275 " " " " A 21 0 0 "THR " " H  " " " 1 0 1 C2 
    4210 48 -13.4162 18.341 -36.2685 275 " " " " A 21 0 0 "THR " " HA " " " 1 0 1 C2 
    4211 48 -14.6706 19.9885 -34.5134 275 " " " " A 21 0 0 "THR " " HB " " " 1 0 1 C2 
    4212 48 -16.6533 20.0246 -35.061 275 " " " " A 21 0 0 "THR " " HG1" " " 1 0 1 C2 
    4213 48 -14.2702 21.3164 -37.3701 275 " " " " A 21 0 0 "THR " HG21 " " 1 0 1 C2 
    4214 48 -13.9962 22.1492 -35.8619 275 " " " " A 21 0 0 "THR " HG22 " " 1 0 1 C2 
    4215 48 -13.016 20.8029 -36.2738 275 " " " " A 21 0 0 "THR " HG23 " " 1 0 1 C2 
    4216 40 -16.513 17.4352 -35.6027 276 " " " " A 43 0 0 "GLU " " N  " " " 7 0 1 C2 
    4217 14 -17.3648 16.4807 -34.8609 276 " " " " A 2 0 0 "GLU " " CA " " " 6 0 1 C2 
    4218 14 -17.0074 15.0121 -35.1892 276 " " " " A 2 0 0 "GLU " " C  " " " 6 0 1 C2 
    4219 23 -16.6813 14.2497 -34.2839 276 " " " " A 70 0 0 "GLU " " O  " " " 8 0 1 C2 
    4220 14 -18.8595 16.6915 -35.0936 276 " " " " A 2 0 0 "GLU " " CB " " " 6 0 1 C2 
    4221 14 -19.9256 15.745 -34.3135 276 " " " " A 2 0 0 "GLU " " CG " " " 6 0 1 C2 
    4222 14 -20.6549 14.6831 -35.1753 276 " " " " A 2 0 0 "GLU " " CD " " " 6 0 1 C2 
    4223 23 -21.8768 14.4383 -34.919 276 " " " " A 70 0 0 "GLU " " OE1" " " 8 0 1 C2 
    4224 23 -20.0189 14.0977 -36.0547 276 " " " " A 70 0 0 "GLU " " OE2" " " 8 0 1 C2 
    4225 48 -16.8886 17.616 -36.5227 276 " " " " A 21 0 0 "GLU " " H  " " " 1 0 1 C2 
    4226 48 -17.1799 16.683 -33.8059 276 " " " " A 21 0 0 "GLU " " HA " " " 1 0 1 C2 
    4227 48 -19.1576 16.5268 -36.129 276 " " " " A 21 0 0 "GLU " " HB3" " " 1 0 1 C2 
    4228 48 -19.1709 17.7135 -34.8775 276 " " " " A 21 0 0 "GLU " " HB2" " " 1 0 1 C2 
    4229 48 -20.7642 16.271 -33.8571 276 " " " " A 21 0 0 "GLU " " HG3" " " 1 0 1 C2 
    4230 48 -19.3776 15.1987 -33.5457 276 " " " " A 21 0 0 "GLU " " HG2" " " 1 0 1 C2 
    4231 40 -16.7485 14.777 -36.4913 277 " " " " A 43 0 0 "ALA " " N  " " " 7 0 1 C2 
    4232 14 -16.2266 13.5584 -37.0956 277 " " " " A 2 0 0 "ALA " " CA " " " 6 0 1 C2 
    4233 14 -14.8357 13.1654 -36.6371 277 " " " " A 2 0 0 "ALA " " C  " " " 6 0 1 C2 
    4234 23 -14.5299 12.0171 -36.4686 277 " " " " A 70 0 0 "ALA " " O  " " " 8 0 1 C2 
    4235 14 -16.2429 13.703 -38.6796 277 " " " " A 2 0 0 "ALA " " CB " " " 6 0 1 C2 
    4236 48 -17.0311 15.4958 -37.1421 277 " " " " A 21 0 0 "ALA " " H  " " " 1 0 1 C2 
    4237 48 -16.903 12.7227 -36.9163 277 " " " " A 21 0 0 "ALA " " HA " " " 1 0 1 C2 
    4238 48 -15.8528 12.7721 -39.0911 277 " " " " A 21 0 0 "ALA " " HB1" " " 1 0 1 C2 
    4239 48 -17.2457 13.8751 -39.0707 277 " " " " A 21 0 0 "ALA " " HB2" " " 1 0 1 C2 
    4240 48 -15.5479 14.4709 -39.0192 277 " " " " A 21 0 0 "ALA " " HB3" " " 1 0 1 C2 
    4241 40 -13.9663 14.176 -36.2504 278 " " " " A 43 0 0 "ALA " " N  " " " 7 0 1 C2 
    4242 14 -12.6592 13.8826 -35.7702 278 " " " " A 2 0 0 "ALA " " CA " " " 6 0 1 C2 
    4243 14 -12.6966 13.5836 -34.2608 278 " " " " A 2 0 0 "ALA " " C  " " " 6 0 1 C2 
    4244 23 -11.8898 12.8101 -33.7882 278 " " " " A 70 0 0 "ALA " " O  " " " 8 0 1 C2 
    4245 14 -11.6991 15.0189 -36.0818 278 " " " " A 2 0 0 "ALA " " CB " " " 6 0 1 C2 
    4246 48 -14.1806 15.1457 -36.434 278 " " " " A 21 0 0 "ALA " " H  " " " 1 0 1 C2 
    4247 48 -12.3027 12.9746 -36.2565 278 " " " " A 21 0 0 "ALA " " HA " " " 1 0 1 C2 
    4248 48 -11.235 14.9028 -37.0612 278 " " " " A 21 0 0 "ALA " " HB1" " " 1 0 1 C2 
    4249 48 -12.1782 15.9836 -35.9147 278 " " " " A 21 0 0 "ALA " " HB2" " " 1 0 1 C2 
    4250 48 -10.8799 14.9661 -35.3647 278 " " " " A 21 0 0 "ALA " " HB3" " " 1 0 1 C2 
    4251 40 -13.5819 14.1374 -33.4258 279 " " " " A 43 0 0 "VAL " " N  " " " 7 0 1 C2 
    4252 14 -13.8589 13.6944 -32.0329 279 " " " " A 2 0 0 "VAL " " CA " " " 6 0 1 C2 
    4253 14 -14.4235 12.1748 -32.0609 279 " " " " A 2 0 0 "VAL " " C  " " " 6 0 1 C2 
    4254 23 -13.983 11.2995 -31.3079 279 " " " " A 70 0 0 "VAL " " O  " " " 8 0 1 C2 
    4255 14 -14.7987 14.6605 -31.2111 279 " " " " A 2 0 0 "VAL " " CB " " " 6 0 1 C2 
    4256 14 -15.0759 14.335 -29.7312 279 " " " " A 2 0 0 "VAL " " CG1" " " 6 0 1 C2 
    4257 14 -14.3917 16.118 -31.2258 279 " " " " A 2 0 0 "VAL " " CG2" " " 6 0 1 C2 
    4258 48 -14.3071 14.6505 -33.9063 279 " " " " A 21 0 0 "VAL " " H  " " " 1 0 1 C2 
    4259 48 -12.9274 13.7498 -31.4696 279 " " " " A 21 0 0 "VAL " " HA " " " 1 0 1 C2 
    4260 48 -15.7921 14.5931 -31.6546 279 " " " " A 21 0 0 "VAL " " HB " " " 1 0 1 C2 
    4261 48 -14.449 13.4667 -29.5286 279 " " " " A 21 0 0 "VAL " HG11 " " 1 0 1 C2 
    4262 48 -14.7789 15.0953 -29.0088 279 " " " " A 21 0 0 "VAL " HG12 " " 1 0 1 C2 
    4263 48 -16.14 14.2172 -29.5268 279 " " " " A 21 0 0 "VAL " HG13 " " 1 0 1 C2 
    4264 48 -13.3997 16.2809 -30.8045 279 " " " " A 21 0 0 "VAL " HG21 " " 1 0 1 C2 
    4265 48 -14.3885 16.5558 -32.224 279 " " " " A 21 0 0 "VAL " HG22 " " 1 0 1 C2 
    4266 48 -15.1947 16.6573 -30.7233 279 " " " " A 21 0 0 "VAL " HG23 " " 1 0 1 C2 
    4267 40 -15.3584 11.8866 -32.9608 280 " " " " A 43 0 0 "ARG " " N  " " " 7 0 1 C2 
    4268 14 -15.8087 10.5046 -33.2384 280 " " " " A 2 0 0 "ARG " " CA " " " 6 0 1 C2 
    4269 14 -14.6567 9.59537 -33.6902 280 " " " " A 2 0 0 "ARG " " C  " " " 6 0 1 C2 
    4270 23 -14.5218 8.53282 -33.1458 280 " " " " A 70 0 0 "ARG " " O  " " " 8 0 1 C2 
    4271 14 -16.9006 10.3924 -34.3765 280 " " " " A 2 0 0 "ARG " " CB " " " 6 0 1 C2 
    4272 14 -18.226 11.0888 -33.9944 280 " " " " A 2 0 0 "ARG " " CG " " " 6 0 1 C2 
    4273 14 -19.4111 10.8087 -35.0406 280 " " " " A 2 0 0 "ARG " " CD " " " 6 0 1 C2 
    4274 40 -19.2537 11.5535 -36.2596 280 " " " " A 43 0 0 "ARG " " NE " " " 7 0 1 C2 
    4275 14 -19.0103 11.1634 -37.4459 280 " " " " A 2 0 0 "ARG " " CZ " " " 6 0 1 C2 
    4276 40 -18.8678 11.9948 -38.4565 280 " " " " A 43 0 0 "ARG " " NH1" " " 7 0 1 C2 
    4277 40 -18.8537 9.81765 -37.7412 280 " " " " A 43 0 0 "ARG " " NH2" " " 7 0 1 C2 
    4278 48 -15.6843 12.5239 -33.6734 280 " " " " A 21 0 0 "ARG " " H  " " " 1 0 1 C2 
    4279 48 -16.1181 10.0111 -32.317 280 " " " " A 21 0 0 "ARG " " HA " " " 1 0 1 C2 
    4280 48 -17.057 9.349 -34.6502 280 " " " " A 21 0 0 "ARG " " HB3" " " 1 0 1 C2 
    4281 48 -16.5311 10.8955 -35.27 280 " " " " A 21 0 0 "ARG " " HB2" " " 1 0 1 C2 
    4282 48 -18.1204 12.1729 -34.0344 280 " " " " A 21 0 0 "ARG " " HG3" " " 1 0 1 C2 
    4283 48 -18.4985 10.753 -32.9939 280 " " " " A 21 0 0 "ARG " " HG2" " " 1 0 1 C2 
    4284 48 -20.4078 10.9624 -34.627 280 " " " " A 21 0 0 "ARG " " HD3" " " 1 0 1 C2 
    4285 48 -19.547 9.74388 -35.23 280 " " " " A 21 0 0 "ARG " " HD2" " " 1 0 1 C2 
    4286 48 -19.3087 12.5616 -36.2283 280 " " " " A 21 0 0 "ARG " " HE " " " 1 0 1 C2 
    4287 48 -18.5789 11.8471 -39.4129 280 " " " " A 21 0 0 "ARG " HH12 " " 1 0 1 C2 
    4288 48 -19.2334 12.9277 -38.3298 280 " " " " A 21 0 0 "ARG " HH11 " " 1 0 1 C2 
    4289 48 -18.9453 9.1144 -37.022 280 " " " " A 21 0 0 "ARG " HH22 " " 1 0 1 C2 
    4290 48 -18.6629 9.57998 -38.7041 280 " " " " A 21 0 0 "ARG " HH21 " " 1 0 1 C2 
    4291 40 -13.7925 10.0746 -34.5958 281 " " " " A 43 0 0 "ARG " " N  " " " 7 0 1 C2 
    4292 14 -12.6283 9.25514 -34.9949 281 " " " " A 2 0 0 "ARG " " CA " " " 6 0 1 C2 
    4293 14 -11.6076 9.0096 -33.8846 281 " " " " A 2 0 0 "ARG " " C  " " " 6 0 1 C2 
    4294 23 -11.2406 7.8381 -33.7076 281 " " " " A 70 0 0 "ARG " " O  " " " 8 0 1 C2 
    4295 14 -11.9414 9.90968 -36.1977 281 " " " " A 2 0 0 "ARG " " CB " " " 6 0 1 C2 
    4296 14 -11.0542 8.99541 -37.0237 281 " " " " A 2 0 0 "ARG " " CG " " " 6 0 1 C2 
    4297 14 -10.4925 9.40843 -38.3728 281 " " " " A 2 0 0 "ARG " " CD " " " 6 0 1 C2 
    4298 40 -9.77825 8.33428 -39.0629 281 " " " " A 43 0 0 "ARG " " NE " " " 7 0 1 C2 
    4299 14 -8.645 8.5138 -39.7409 281 " " " " A 2 0 0 "ARG " " CZ " " " 6 0 1 C2 
    4300 40 -8.25857 7.41677 -40.4534 281 " " " " A 43 0 0 "ARG " " NH1" " " 7 0 1 C2 
    4301 40 -7.86726 9.5884 -39.767 281 " " " " A 43 0 0 "ARG " " NH2" " " 7 0 1 C2 
    4302 48 -13.9692 10.8746 -35.1864 281 " " " " A 21 0 0 "ARG " " H  " " " 1 0 1 C2 
    4303 48 -12.9855 8.24677 -35.2038 281 " " " " A 21 0 0 "ARG " " HA " " " 1 0 1 C2 
    4304 48 -11.4277 10.789 -35.8092 281 " " " " A 21 0 0 "ARG " " HB3" " " 1 0 1 C2 
    4305 48 -12.6454 10.2492 -36.9575 281 " " " " A 21 0 0 "ARG " " HB2" " " 1 0 1 C2 
    4306 48 -11.7536 8.16069 -37.0696 281 " " " " A 21 0 0 "ARG " " HG3" " " 1 0 1 C2 
    4307 48 -10.262 8.65022 -36.3592 281 " " " " A 21 0 0 "ARG " " HG2" " " 1 0 1 C2 
    4308 48 -9.75059 10.1706 -38.1347 281 " " " " A 21 0 0 "ARG " " HD3" " " 1 0 1 C2 
    4309 48 -11.1062 9.96951 -39.0776 281 " " " " A 21 0 0 "ARG " " HD2" " " 1 0 1 C2 
    4310 48 -10.281 7.47617 -39.2388 281 " " " " A 21 0 0 "ARG " " HE " " " 1 0 1 C2 
    4311 48 -7.44888 7.45626 -41.0559 281 " " " " A 21 0 0 "ARG " HH12 " " 1 0 1 C2 
    4312 48 -8.68824 6.50392 -40.4066 281 " " " " A 21 0 0 "ARG " HH11 " " 1 0 1 C2 
    4313 48 -8.02032 10.4233 -39.2196 281 " " " " A 21 0 0 "ARG " HH22 " " 1 0 1 C2 
    4314 48 -6.94693 9.49439 -40.1722 281 " " " " A 21 0 0 "ARG " HH21 " " 1 0 1 C2 
    4315 40 -11.1987 9.98112 -33.1304 282 " " " " A 43 0 0 "THR " " N  " " " 7 0 1 C2 
    4316 14 -10.3734 9.94828 -31.8755 282 " " " " A 2 0 0 "THR " " CA " " " 6 0 1 C2 
    4317 14 -10.9807 9.12925 -30.7064 282 " " " " A 2 0 0 "THR " " C  " " " 6 0 1 C2 
    4318 23 -10.2614 8.35351 -30.1918 282 " " " " A 70 0 0 "THR " " O  " " " 8 0 1 C2 
    4319 14 -9.90786 11.3874 -31.3927 282 " " " " A 2 0 0 "THR " " CB " " " 6 0 1 C2 
    4320 23 -11.1358 12.1241 -31.3321 282 " " " " A 70 0 0 "THR " " OG1" " " 8 0 1 C2 
    4321 14 -8.9536 12.111 -32.3521 282 " " " " A 2 0 0 "THR " " CG2" " " 6 0 1 C2 
    4322 48 -11.5412 10.9293 -33.1917 282 " " " " A 21 0 0 "THR " " H  " " " 1 0 1 C2 
    4323 48 -9.46811 9.386 -32.1045 282 " " " " A 21 0 0 "THR " " HA " " " 1 0 1 C2 
    4324 48 -9.45747 11.2187 -30.4146 282 " " " " A 21 0 0 "THR " " HB " " " 1 0 1 C2 
    4325 48 -11.4443 12.5657 -32.1085 282 " " " " A 21 0 0 "THR " " HG1" " " 1 0 1 C2 
    4326 48 -9.42416 12.7644 -33.0868 282 " " " " A 21 0 0 "THR " HG21 " " 1 0 1 C2 
    4327 48 -8.15335 12.6132 -31.8085 282 " " " " A 21 0 0 "THR " HG22 " " 1 0 1 C2 
    4328 48 -8.40956 11.3401 -32.8978 282 " " " " A 21 0 0 "THR " HG23 " " 1 0 1 C2 
    4329 40 -12.2915 9.1596 -30.4191 283 " " " " A 43 0 0 "VAL " " N  " " " 7 0 1 C2 
    4330 14 -13.0191 8.28056 -29.439 283 " " " " A 2 0 0 "VAL " " CA " " " 6 0 1 C2 
    4331 14 -13.1522 6.9125 -30.0742 283 " " " " A 2 0 0 "VAL " " C  " " " 6 0 1 C2 
    4332 23 -13.2355 5.85533 -29.3622 283 " " " " A 70 0 0 "VAL " " O  " " " 8 0 1 C2 
    4333 14 -14.3018 8.95875 -28.9424 283 " " " " A 2 0 0 "VAL " " CB " " " 6 0 1 C2 
    4334 14 -15.2356 7.97626 -28.2237 283 " " " " A 2 0 0 "VAL " " CG1" " " 6 0 1 C2 
    4335 14 -13.9279 10.154 -28.0458 283 " " " " A 2 0 0 "VAL " " CG2" " " 6 0 1 C2 
    4336 48 -12.8721 9.8154 -30.9221 283 " " " " A 21 0 0 "VAL " " H  " " " 1 0 1 C2 
    4337 48 -12.3297 8.27571 -28.5947 283 " " " " A 21 0 0 "VAL " " HA " " " 1 0 1 C2 
    4338 48 -14.8927 9.23492 -29.8157 283 " " " " A 21 0 0 "VAL " " HB " " " 1 0 1 C2 
    4339 48 -14.8962 7.74554 -27.2139 283 " " " " A 21 0 0 "VAL " HG11 " " 1 0 1 C2 
    4340 48 -16.2594 8.33804 -28.129 283 " " " " A 21 0 0 "VAL " HG12 " " 1 0 1 C2 
    4341 48 -15.387 6.9687 -28.611 283 " " " " A 21 0 0 "VAL " HG13 " " 1 0 1 C2 
    4342 48 -14.8114 10.6323 -27.623 283 " " " " A 21 0 0 "VAL " HG21 " " 1 0 1 C2 
    4343 48 -13.3473 9.92173 -27.153 283 " " " " A 21 0 0 "VAL " HG22 " " 1 0 1 C2 
    4344 48 -13.423 10.917 -28.6383 283 " " " " A 21 0 0 "VAL " HG23 " " 1 0 1 C2 
    4345 40 -13.1358 6.76825 -31.4178 284 " " " " A 43 0 0 "MET " " N  " " " 7 0 1 C2 
    4346 14 -13.3434 5.50489 -32.1768 284 " " " " A 2 0 0 "MET " " CA " " " 6 0 1 C2 
    4347 14 -12.0131 4.68867 -32.1995 284 " " " " A 2 0 0 "MET " " C  " " " 6 0 1 C2 
    4348 23 -11.9668 3.56713 -32.6589 284 " " " " A 70 0 0 "MET " " O  " " " 8 0 1 C2 
    4349 14 -13.8572 5.7351 -33.6168 284 " " " " A 2 0 0 "MET " " CB " " " 6 0 1 C2 
    4350 14 -14.2151 4.40257 -34.3908 284 " " " " A 2 0 0 "MET " " CG " " " 6 0 1 C2 
    4351 52 -15.277 4.85232 -35.8542 284 " " " " A 13 0 0 "MET " " SD " " " 16 0 1 C2 
    4352 14 -14.2871 6.03126 -36.8315 284 " " " " A 2 0 0 "MET " " CE " " " 6 0 1 C2 
    4353 48 -13.1394 7.63765 -31.9318 284 " " " " A 21 0 0 "MET " " H  " " " 1 0 1 C2 
    4354 48 -13.9999 4.83756 -31.6184 284 " " " " A 21 0 0 "MET " " HA " " " 1 0 1 C2 
    4355 48 -13.0625 6.27842 -34.128 284 " " " " A 21 0 0 "MET " " HB3" " " 1 0 1 C2 
    4356 48 -14.8371 6.20992 -33.5665 284 " " " " A 21 0 0 "MET " " HB2" " " 1 0 1 C2 
    4357 48 -14.6678 3.67665 -33.7154 284 " " " " A 21 0 0 "MET " " HG3" " " 1 0 1 C2 
    4358 48 -13.3757 3.84832 -34.8108 284 " " " " A 21 0 0 "MET " " HG2" " " 1 0 1 C2 
    4359 48 -13.2996 5.63335 -37.0651 284 " " " " A 21 0 0 "MET " " HE1" " " 1 0 1 C2 
    4360 48 -14.6736 6.36396 -37.7949 284 " " " " A 21 0 0 "MET " " HE2" " " 1 0 1 C2 
    4361 48 -14.0863 6.93019 -36.2487 284 " " " " A 21 0 0 "MET " " HE3" " " 1 0 1 C2 
    4362 40 -10.8747 5.31668 -31.8864 285 " " " " A 43 0 0 "THR " " N  " " " 7 0 1 C2 
    4363 14 -9.49854 4.78052 -31.9993 285 " " " " A 2 0 0 "THR " " CA " " " 6 0 1 C2 
    4364 14 -8.94404 4.90733 -30.5679 285 " " " " A 2 0 0 "THR " " C  " " " 6 0 1 C2 
    4365 23 -9.09158 4.00582 -29.7233 285 " " " " A 70 0 0 "THR " " O  " " " 8 0 1 C2 
    4366 14 -8.85465 5.41806 -33.1909 285 " " " " A 2 0 0 "THR " " CB " " " 6 0 1 C2 
    4367 23 -8.8596 6.89104 -33.0608 285 " " " " A 70 0 0 "THR " " OG1" " " 8 0 1 C2 
    4368 14 -9.32202 4.92111 -34.5535 285 " " " " A 2 0 0 "THR " " CG2" " " 6 0 1 C2 
    4369 48 -10.9992 6.31868 -31.9109 285 " " " " A 21 0 0 "THR " " H  " " " 1 0 1 C2 
    4370 48 -9.60078 3.72008 -32.2297 285 " " " " A 21 0 0 "THR " " HA " " " 1 0 1 C2 
    4371 48 -7.80863 5.14245 -33.325 285 " " " " A 21 0 0 "THR " " HB " " " 1 0 1 C2 
    4372 48 -9.70317 7.25056 -33.2892 285 " " " " A 21 0 0 "THR " " HG1" " " 1 0 1 C2 
    4373 48 -10.2613 5.38077 -34.861 285 " " " " A 21 0 0 "THR " HG21 " " 1 0 1 C2 
    4374 48 -8.6496 5.1374 -35.3837 285 " " " " A 21 0 0 "THR " HG22 " " 1 0 1 C2 
    4375 48 -9.46484 3.84247 -34.6187 285 " " " " A 21 0 0 "THR " HG23 " " 1 0 1 C2 
    4376 40 -8.26213 6.03094 -30.1556 286 " " " " A 43 0 0 "SER " " N  " " " 7 0 1 C2 
    4377 14 -7.53716 6.26259 -28.9129 286 " " " " A 2 0 0 "SER " " CA " " " 6 0 1 C2 
    4378 14 -8.41224 6.39688 -27.7231 286 " " " " A 2 0 0 "SER " " C  " " " 6 0 1 C2 
    4379 23 -7.92741 6.09778 -26.6488 286 " " " " A 70 0 0 "SER " " O  " " " 8 0 1 C2 
    4380 14 -6.68984 7.54178 -29.1419 286 " " " " A 2 0 0 "SER " " CB " " " 6 0 1 C2 
    4381 23 -7.25179 8.69674 -29.8113 286 " " " " A 70 0 0 "SER " " OG " " " 8 0 1 C2 
    4382 48 -8.1383 6.72501 -30.8788 286 " " " " A 21 0 0 "SER " " H  " " " 1 0 1 C2 
    4383 48 -6.88366 5.40489 -28.7536 286 " " " " A 21 0 0 "SER " " HA " " " 1 0 1 C2 
    4384 48 -5.90682 7.12701 -29.7766 286 " " " " A 21 0 0 "SER " " HB3" " " 1 0 1 C2 
    4385 48 -6.26558 7.83758 -28.1824 286 " " " " A 21 0 0 "SER " " HB2" " " 1 0 1 C2 
    4386 48 -8.14742 8.72435 -29.5111 286 " " " " A 21 0 0 "SER " " HG " " " 1 0 1 C2 
    4387 40 -9.71226 6.52947 -27.8948 287 " " " " A 43 0 0 "GLY " " N  " " " 7 0 1 C2 
    4388 14 -10.7831 6.31977 -26.8841 287 " " " " A 2 0 0 "GLY " " CA " " " 6 0 1 C2 
    4389 14 -11.0992 4.83453 -26.5525 287 " " " " A 2 0 0 "GLY " " C  " " " 6 0 1 C2 
    4390 23 -11.6615 4.63677 -25.5015 287 " " " " A 70 0 0 "GLY " " O  " " " 8 0 1 C2 
    4391 48 -9.93821 6.72207 -28.8601 287 " " " " A 21 0 0 "GLY " " H  " " " 1 0 1 C2 
    4392 48 -11.6624 6.79717 -27.3166 287 " " " " A 21 0 0 "GLY " " HA3" " " 1 0 1 C2 
    4393 48 -10.4595 6.86056 -25.9948 287 " " " " A 21 0 0 "GLY " " HA2" " " 1 0 1 C2 
    4394 40 -10.779 3.80189 -27.376 288 " " " " A 43 0 0 "ARG " " N  " " " 7 0 1 C2 
    4395 14 -11.144 2.40632 -27.1113 288 " " " " A 2 0 0 "ARG " " CA " " " 6 0 1 C2 
    4396 14 -10.2102 1.74917 -26.0953 288 " " " " A 2 0 0 "ARG " " C  " " " 6 0 1 C2 
    4397 23 -10.7218 0.92747 -25.3244 288 " " " " A 70 0 0 "ARG " " O  " " " 8 0 1 C2 
    4398 14 -11.017 1.54791 -28.3861 288 " " " " A 2 0 0 "ARG " " CB " " " 6 0 1 C2 
    4399 14 -12.1647 1.72663 -29.4124 288 " " " " A 2 0 0 "ARG " " CG " " " 6 0 1 C2 
    4400 14 -12.1026 1.00878 -30.7833 288 " " " " A 2 0 0 "ARG " " CD " " " 6 0 1 C2 
    4401 40 -12.172 -0.522932 -30.7212 288 " " " " A 43 0 0 "ARG " " NE " " " 7 0 1 C2 
    4402 14 -13.2864 -1.13759 -30.9903 288 " " " " A 2 0 0 "ARG " " CZ " " " 6 0 1 C2 
    4403 40 -13.3586 -2.50231 -30.8496 288 " " " " A 43 0 0 "ARG " " NH1" " " 7 0 1 C2 
    4404 40 -14.3267 -0.574724 -31.5069 288 " " " " A 43 0 0 "ARG " " NH2" " " 7 0 1 C2 
    4405 48 -10.3281 4.06837 -28.2397 288 " " " " A 21 0 0 "ARG " " H  " " " 1 0 1 C2 
    4406 48 -12.2111 2.41534 -26.8893 288 " " " " A 21 0 0 "ARG " " HA " " " 1 0 1 C2 
    4407 48 -10.9654 0.482203 -28.1631 288 " " " " A 21 0 0 "ARG " " HB3" " " 1 0 1 C2 
    4408 48 -10.088 1.79163 -28.9015 288 " " " " A 21 0 0 "ARG " " HB2" " " 1 0 1 C2 
    4409 48 -12.4433 2.77548 -29.5143 288 " " " " A 21 0 0 "ARG " " HG3" " " 1 0 1 C2 
    4410 48 -13.0444 1.3383 -28.8991 288 " " " " A 21 0 0 "ARG " " HG2" " " 1 0 1 C2 
    4411 48 -11.1623 1.25649 -31.2759 288 " " " " A 21 0 0 "ARG " " HD3" " " 1 0 1 C2 
    4412 48 -12.8926 1.51338 -31.3395 288 " " " " A 21 0 0 "ARG " " HD2" " " 1 0 1 C2 
    4413 48 -11.3215 -1.06748 -30.7051 288 " " " " A 21 0 0 "ARG " " HE " " " 1 0 1 C2 
    4414 48 -13.8463 -3.15243 -31.4492 288 " " " " A 21 0 0 "ARG " HH12 " " 1 0 1 C2 
    4415 48 -12.6869 -3.01007 -30.2918 288 " " " " A 21 0 0 "ARG " HH11 " " 1 0 1 C2 
    4416 48 -15.1595 -1.09625 -31.7405 288 " " " " A 21 0 0 "ARG " HH22 " " 1 0 1 C2 
    4417 48 -14.2247 0.312918 -31.9779 288 " " " " A 21 0 0 "ARG " HH21 " " 1 0 1 C2 
    4418 40 -8.95009 2.06675 -26.1235 289 " " " " A 43 0 0 "THR " " N  " " " 7 0 1 C2 
    4419 14 -7.84307 1.50053 -25.3872 289 " " " " A 2 0 0 "THR " " CA " " " 6 0 1 C2 
    4420 14 -8.07203 1.60334 -23.8389 289 " " " " A 2 0 0 "THR " " C  " " " 6 0 1 C2 
    4421 23 -7.86806 0.637846 -23.1377 289 " " " " A 70 0 0 "THR " " O  " " " 8 0 1 C2 
    4422 14 -6.55298 2.23024 -25.8057 289 " " " " A 2 0 0 "THR " " CB " " " 6 0 1 C2 
    4423 23 -6.72538 3.58268 -25.5275 289 " " " " A 70 0 0 "THR " " OG1" " " 8 0 1 C2 
    4424 14 -6.29384 1.94363 -27.348 289 " " " " A 2 0 0 "THR " " CG2" " " 6 0 1 C2 
    4425 48 -8.70791 2.78498 -26.791 289 " " " " A 21 0 0 "THR " " H  " " " 1 0 1 C2 
    4426 48 -7.7516 0.466826 -25.7206 289 " " " " A 21 0 0 "THR " " HA " " " 1 0 1 C2 
    4427 48 -5.75859 1.81162 -25.1878 289 " " " " A 21 0 0 "THR " " HB " " " 1 0 1 C2 
    4428 48 -6.18853 4.16706 -26.0406 289 " " " " A 21 0 0 "THR " " HG1" " " 1 0 1 C2 
    4429 48 -6.45375 0.897116 -27.6074 289 " " " " A 21 0 0 "THR " HG21 " " 1 0 1 C2 
    4430 48 -6.94207 2.62253 -27.902 289 " " " " A 21 0 0 "THR " HG22 " " 1 0 1 C2 
    4431 48 -5.27509 2.244 -27.593 289 " " " " A 21 0 0 "THR " HG23 " " 1 0 1 C2 
    4432 40 -8.5323 2.74157 -23.3661 290 " " " " A 43 0 0 "VAL " " N  " " " 7 0 1 C2 
    4433 14 -8.74224 3.10635 -21.9678 290 " " " " A 2 0 0 "VAL " " CA " " " 6 0 1 C2 
    4434 14 -9.97156 2.39408 -21.3321 290 " " " " A 2 0 0 "VAL " " C  " " " 6 0 1 C2 
    4435 23 -10.0919 2.45258 -20.0915 290 " " " " A 70 0 0 "VAL " " O  " " " 8 0 1 C2 
    4436 14 -8.93468 4.65237 -21.9381 290 " " " " A 2 0 0 "VAL " " CB " " " 6 0 1 C2 
    4437 14 -7.6361 5.31639 -22.2065 290 " " " " A 2 0 0 "VAL " " CG1" " " 6 0 1 C2 
    4438 14 -10.1208 5.30427 -22.7531 290 " " " " A 2 0 0 "VAL " " CG2" " " 6 0 1 C2 
    4439 48 -8.62789 3.47876 -24.0499 290 " " " " A 21 0 0 "VAL " " H  " " " 1 0 1 C2 
    4440 48 -7.81634 2.90138 -21.4304 290 " " " " A 21 0 0 "VAL " " HA " " " 1 0 1 C2 
    4441 48 -9.1664 4.97187 -20.9221 290 " " " " A 21 0 0 "VAL " " HB " " " 1 0 1 C2 
    4442 48 -7.63873 6.40615 -22.2296 290 " " " " A 21 0 0 "VAL " HG11 " " 1 0 1 C2 
    4443 48 -6.91615 5.06761 -21.4269 290 " " " " A 21 0 0 "VAL " HG12 " " 1 0 1 C2 
    4444 48 -7.15596 5.08698 -23.1578 290 " " " " A 21 0 0 "VAL " HG13 " " 1 0 1 C2 
    4445 48 -10.5181 6.26528 -22.4264 290 " " " " A 21 0 0 "VAL " HG21 " " 1 0 1 C2 
    4446 48 -9.83718 5.57855 -23.7692 290 " " " " A 21 0 0 "VAL " HG22 " " 1 0 1 C2 
    4447 48 -11.0246 4.72505 -22.9419 290 " " " " A 21 0 0 "VAL " HG23 " " 1 0 1 C2 
    4448 40 -10.866 1.77727 -22.0768 291 " " " " A 43 0 0 "VAL " " N  " " " 7 0 1 C2 
    4449 14 -11.8839 0.949801 -21.4781 291 " " " " A 2 0 0 "VAL " " CA " " " 6 0 1 C2 
    4450 14 -11.2593 -0.37478 -21.1943 291 " " " " A 2 0 0 "VAL " " C  " " " 6 0 1 C2 
    4451 23 -11.3773 -0.908903 -20.1251 291 " " " " A 70 0 0 "VAL " " O  " " " 8 0 1 C2 
    4452 14 -13.1418 0.642973 -22.4892 291 " " " " A 2 0 0 "VAL " " CB " " " 6 0 1 C2 
    4453 14 -14.4388 0.115759 -21.7945 291 " " " " A 2 0 0 "VAL " " CG1" " " 6 0 1 C2 
    4454 14 -13.526 2.03316 -23.1976 291 " " " " A 2 0 0 "VAL " " CG2" " " 6 0 1 C2 
    4455 48 -10.7417 1.76628 -23.0791 291 " " " " A 21 0 0 "VAL " " H  " " " 1 0 1 C2 
    4456 48 -12.3766 1.34959 -20.5918 291 " " " " A 21 0 0 "VAL " " HA " " " 1 0 1 C2 
    4457 48 -12.7868 -0.029699 -23.27 291 " " " " A 21 0 0 "VAL " " HB " " " 1 0 1 C2 
    4458 48 -14.8326 0.918581 -21.1711 291 " " " " A 21 0 0 "VAL " HG11 " " 1 0 1 C2 
    4459 48 -15.1222 -0.0947129 -22.6171 291 " " " " A 21 0 0 "VAL " HG12 " " 1 0 1 C2 
    4460 48 -14.2049 -0.696062 -21.1057 291 " " " " A 21 0 0 "VAL " HG13 " " 1 0 1 C2 
    4461 48 -14.2837 1.78704 -23.9415 291 " " " " A 21 0 0 "VAL " HG21 " " 1 0 1 C2 
    4462 48 -14.0727 2.64481 -22.4799 291 " " " " A 21 0 0 "VAL " HG22 " " 1 0 1 C2 
    4463 48 -12.7814 2.61012 -23.7461 291 " " " " A 21 0 0 "VAL " HG23 " " 1 0 1 C2 
    4464 40 -10.5158 -0.921407 -22.2154 292 " " " " A 43 0 0 "PHE " " N  " " " 7 0 1 C2 
    4465 14 -9.85221 -2.23459 -22.1228 292 " " " " A 2 0 0 "PHE " " CA " " " 6 0 1 C2 
    4466 14 -8.72912 -2.38009 -21.1051 292 " " " " A 2 0 0 "PHE " " C  " " " 6 0 1 C2 
    4467 23 -8.43085 -3.36206 -20.4344 292 " " " " A 70 0 0 "PHE " " O  " " " 8 0 1 C2 
    4468 14 -9.26615 -2.63526 -23.5193 292 " " " " A 2 0 0 "PHE " " CB " " " 6 0 1 C2 
    4469 14 -8.85716 -4.10061 -23.6572 292 " " " " A 2 0 0 "PHE " " CG " " " 6 0 1 C2 
    4470 14 -7.61137 -4.54756 -23.2429 292 " " " " A 2 0 0 "PHE " " CD1" " " 6 0 1 C2 
    4471 14 -9.70384 -5.10791 -24.2164 292 " " " " A 2 0 0 "PHE " " CD2" " " 6 0 1 C2 
    4472 14 -7.14434 -5.85773 -23.3951 292 " " " " A 2 0 0 "PHE " " CE1" " " 6 0 1 C2 
    4473 14 -9.25174 -6.47708 -24.3199 292 " " " " A 2 0 0 "PHE " " CE2" " " 6 0 1 C2 
    4474 14 -7.99371 -6.87792 -23.91 292 " " " " A 2 0 0 "PHE " " CZ " " " 6 0 1 C2 
    4475 48 -10.5316 -0.44988 -23.1085 292 " " " " A 21 0 0 "PHE " " H  " " " 1 0 1 C2 
    4476 48 -10.6431 -2.96012 -21.9325 292 " " " " A 21 0 0 "PHE " " HA " " " 1 0 1 C2 
    4477 48 -8.30408 -2.15084 -23.6862 292 " " " " A 21 0 0 "PHE " " HB3" " " 1 0 1 C2 
    4478 48 -9.93758 -2.4045 -24.3464 292 " " " " A 21 0 0 "PHE " " HB2" " " 1 0 1 C2 
    4479 48 -6.98508 -3.81523 -22.7552 292 " " " " A 21 0 0 "PHE " " HD1" " " 1 0 1 C2 
    4480 48 -10.6448 -4.86117 -24.6855 292 " " " " A 21 0 0 "PHE " " HD2" " " 1 0 1 C2 
    4481 48 -6.13375 -6.05905 -23.0717 292 " " " " A 21 0 0 "PHE " " HE1" " " 1 0 1 C2 
    4482 48 -9.90469 -7.21046 -24.7695 292 " " " " A 21 0 0 "PHE " " HE2" " " 1 0 1 C2 
    4483 48 -7.55913 -7.85911 -24.0317 292 " " " " A 21 0 0 "PHE " " HZ " " " 1 0 1 C2 
    4484 40 -7.97778 -1.26582 -21.0054 293 " " " " A 43 0 0 "SER " " N  " " " 7 0 1 C2 
    4485 14 -6.77929 -1.07682 -20.0783 293 " " " " A 2 0 0 "SER " " CA " " " 6 0 1 C2 
    4486 14 -7.26202 -0.818937 -18.5983 293 " " " " A 2 0 0 "SER " " C  " " " 6 0 1 C2 
    4487 23 -6.57055 -1.43535 -17.7522 293 " " " " A 70 0 0 "SER " " O  " " " 8 0 1 C2 
    4488 14 -6.00041 0.233252 -20.6126 293 " " " " A 2 0 0 "SER " " CB " " " 6 0 1 C2 
    4489 23 -4.76278 0.53472 -20.1329 293 " " " " A 70 0 0 "SER " " OG " " " 8 0 1 C2 
    4490 48 -8.13423 -0.63925 -21.782 293 " " " " A 21 0 0 "SER " " H  " " " 1 0 1 C2 
    4491 48 -6.20869 -2.00551 -20.0848 293 " " " " A 21 0 0 "SER " " HA " " " 1 0 1 C2 
    4492 48 -6.52412 1.1891 -20.5996 293 " " " " A 21 0 0 "SER " " HB3" " " 1 0 1 C2 
    4493 48 -5.784 0.0586074 -21.6665 293 " " " " A 21 0 0 "SER " " HB2" " " 1 0 1 C2 
    4494 48 -4.19531 -0.220792 -20.147 293 " " " " A 21 0 0 "SER " " HG " " " 1 0 1 C2 
    4495 40 -8.36038 -0.0804078 -18.355 294 " " " " A 43 0 0 "ALA " " N  " " " 7 0 1 C2 
    4496 14 -8.81352 0.198679 -16.9895 294 " " " " A 2 0 0 "ALA " " CA " " " 6 0 1 C2 
    4497 14 -9.26849 -1.09681 -16.3147 294 " " " " A 2 0 0 "ALA " " C  " " " 6 0 1 C2 
    4498 23 -8.94748 -1.34165 -15.1395 294 " " " " A 70 0 0 "ALA " " O  " " " 8 0 1 C2 
    4499 14 -9.90734 1.22365 -16.859 294 " " " " A 2 0 0 "ALA " " CB " " " 6 0 1 C2 
    4500 48 -8.83202 0.305052 -19.1607 294 " " " " A 21 0 0 "ALA " " H  " " " 1 0 1 C2 
    4501 48 -7.99552 0.490279 -16.3307 294 " " " " A 21 0 0 "ALA " " HA " " " 1 0 1 C2 
    4502 48 -9.70598 2.25985 -17.1307 294 " " " " A 21 0 0 "ALA " " HB1" " " 1 0 1 C2 
    4503 48 -10.7526 1.03396 -17.5205 294 " " " " A 21 0 0 "ALA " " HB2" " " 1 0 1 C2 
    4504 48 -10.207 1.21536 -15.811 294 " " " " A 21 0 0 "ALA " " HB3" " " 1 0 1 C2 
    4505 40 -10.0948 -1.86378 -17.014 295 " " " " A 43 0 0 "VAL " " N  " " " 7 0 1 C2 
    4506 14 -10.7377 -3.18057 -16.4733 295 " " " " A 2 0 0 "VAL " " CA " " " 6 0 1 C2 
    4507 14 -9.80063 -4.2595 -16.026 295 " " " " A 2 0 0 "VAL " " C  " " " 6 0 1 C2 
    4508 23 -10.0638 -5.06003 -15.1323 295 " " " " A 70 0 0 "VAL " " O  " " " 8 0 1 C2 
    4509 14 -11.6984 -3.88857 -17.4334 295 " " " " A 2 0 0 "VAL " " CB " " " 6 0 1 C2 
    4510 14 -12.9024 -2.999 -17.6461 295 " " " " A 2 0 0 "VAL " " CG1" " " 6 0 1 C2 
    4511 14 -11.132 -4.45231 -18.7711 295 " " " " A 2 0 0 "VAL " " CG2" " " 6 0 1 C2 
    4512 48 -10.4983 -1.59987 -17.9015 295 " " " " A 21 0 0 "VAL " " H  " " " 1 0 1 C2 
    4513 48 -11.2856 -2.91712 -15.5686 295 " " " " A 21 0 0 "VAL " " HA " " " 1 0 1 C2 
    4514 48 -12.127 -4.76054 -16.9393 295 " " " " A 21 0 0 "VAL " " HB " " " 1 0 1 C2 
    4515 48 -13.334 -2.58541 -16.7347 295 " " " " A 21 0 0 "VAL " HG11 " " 1 0 1 C2 
    4516 48 -12.6635 -2.08867 -18.196 295 " " " " A 21 0 0 "VAL " HG12 " " 1 0 1 C2 
    4517 48 -13.8041 -3.43993 -18.071 295 " " " " A 21 0 0 "VAL " HG13 " " 1 0 1 C2 
    4518 48 -10.9293 -3.73287 -19.5644 295 " " " " A 21 0 0 "VAL " HG21 " " 1 0 1 C2 
    4519 48 -10.1872 -4.9954 -18.7936 295 " " " " A 21 0 0 "VAL " HG22 " " 1 0 1 C2 
    4520 48 -11.8275 -5.16228 -19.2186 295 " " " " A 21 0 0 "VAL " HG23 " " 1 0 1 C2 
    4521 40 -8.56005 -4.20748 -16.603 296 " " " " A 43 0 0 "ILE " " N  " " " 7 0 1 C2 
    4522 14 -7.52761 -5.16508 -16.2028 296 " " " " A 2 0 0 "ILE " " CA " " " 6 0 1 C2 
    4523 14 -7.11606 -4.98964 -14.739 296 " " " " A 2 0 0 "ILE " " C  " " " 6 0 1 C2 
    4524 23 -6.9081 -5.94058 -13.9458 296 " " " " A 70 0 0 "ILE " " O  " " " 8 0 1 C2 
    4525 14 -6.40302 -5.0687 -17.2343 296 " " " " A 2 0 0 "ILE " " CB " " " 6 0 1 C2 
    4526 14 -6.82006 -5.71329 -18.6324 296 " " " " A 2 0 0 "ILE " " CG1" " " 6 0 1 C2 
    4527 14 -5.09187 -5.66234 -16.6329 296 " " " " A 2 0 0 "ILE " " CG2" " " 6 0 1 C2 
    4528 14 -5.80421 -5.44245 -19.7357 296 " " " " A 2 0 0 "ILE " " CD1" " " 6 0 1 C2 
    4529 48 -8.40283 -3.52547 -17.3312 296 " " " " A 21 0 0 "ILE " " H  " " " 1 0 1 C2 
    4530 48 -7.95719 -6.16686 -16.2046 296 " " " " A 21 0 0 "ILE " " HA " " " 1 0 1 C2 
    4531 48 -6.11849 -4.04591 -17.4814 296 " " " " A 21 0 0 "ILE " " HB " " " 1 0 1 C2 
    4532 48 -7.78767 -5.30679 -18.9266 296 " " " " A 21 0 0 "ILE " HG13 " " 1 0 1 C2 
    4533 48 -6.85622 -6.79741 -18.5253 296 " " " " A 21 0 0 "ILE " HG12 " " 1 0 1 C2 
    4534 48 -4.698 -4.98885 -15.8717 296 " " " " A 21 0 0 "ILE " HG21 " " 1 0 1 C2 
    4535 48 -5.22086 -6.67206 -16.2431 296 " " " " A 21 0 0 "ILE " HG22 " " 1 0 1 C2 
    4536 48 -4.25547 -5.79016 -17.32 296 " " " " A 21 0 0 "ILE " HG23 " " 1 0 1 C2 
    4537 48 -5.11987 -6.29011 -19.7005 296 " " " " A 21 0 0 "ILE " HD11 " " 1 0 1 C2 
    4538 48 -6.31878 -5.49908 -20.695 296 " " " " A 21 0 0 "ILE " HD12 " " 1 0 1 C2 
    4539 48 -5.22817 -4.51755 -19.7647 296 " " " " A 21 0 0 "ILE " HD13 " " 1 0 1 C2 
    4540 40 -6.91606 -3.69613 -14.3969 297 " " " " A 43 0 0 "ILE " " N  " " " 7 0 1 C2 
    4541 14 -6.58645 -3.26838 -13.0332 297 " " " " A 2 0 0 "ILE " " CA " " " 6 0 1 C2 
    4542 14 -7.6641 -3.73171 -12.0508 297 " " " " A 2 0 0 "ILE " " C  " " " 6 0 1 C2 
    4543 23 -7.36443 -4.3998 -11.1414 297 " " " " A 70 0 0 "ILE " " O  " " " 8 0 1 C2 
    4544 14 -6.37205 -1.74392 -12.9522 297 " " " " A 2 0 0 "ILE " " CB " " " 6 0 1 C2 
    4545 14 -5.49508 -1.18826 -14.143 297 " " " " A 2 0 0 "ILE " " CG1" " " 6 0 1 C2 
    4546 14 -5.9526 -1.2771 -11.5487 297 " " " " A 2 0 0 "ILE " " CG2" " " 6 0 1 C2 
    4547 14 -4.04411 -1.76942 -14.1448 297 " " " " A 2 0 0 "ILE " " CD1" " " 6 0 1 C2 
    4548 48 -7.30632 -3.05632 -15.074 297 " " " " A 21 0 0 "ILE " " H  " " " 1 0 1 C2 
    4549 48 -5.64552 -3.68445 -12.6732 297 " " " " A 21 0 0 "ILE " " HA " " " 1 0 1 C2 
    4550 48 -7.38567 -1.37407 -13.1067 297 " " " " A 21 0 0 "ILE " " HB " " " 1 0 1 C2 
    4551 48 -5.41068 -0.107488 -14.0293 297 " " " " A 21 0 0 "ILE " HG13 " " 1 0 1 C2 
    4552 48 -5.955 -1.29423 -15.1255 297 " " " " A 21 0 0 "ILE " HG12 " " 1 0 1 C2 
    4553 48 -5.5178 -0.277914 -11.5227 297 " " " " A 21 0 0 "ILE " HG21 " " 1 0 1 C2 
    4554 48 -6.84871 -1.2114 -10.9317 297 " " " " A 21 0 0 "ILE " HG22 " " 1 0 1 C2 
    4555 48 -5.28818 -1.97093 -11.0337 297 " " " " A 21 0 0 "ILE " HG23 " " 1 0 1 C2 
    4556 48 -3.55039 -1.40179 -15.0444 297 " " " " A 21 0 0 "ILE " HD11 " " 1 0 1 C2 
    4557 48 -3.49818 -1.56438 -13.224 297 " " " " A 21 0 0 "ILE " HD12 " " 1 0 1 C2 
    4558 48 -4.02626 -2.84301 -14.3324 297 " " " " A 21 0 0 "ILE " HD13 " " 1 0 1 C2 
    4559 40 -8.96964 -3.53669 -12.402 298 " " " " A 43 0 0 "VAL " " N  " " " 7 0 1 C2 
    4560 14 -10.1675 -3.8993 -11.6666 298 " " " " A 2 0 0 "VAL " " CA " " " 6 0 1 C2 
    4561 14 -10.1313 -5.41985 -11.3765 298 " " " " A 2 0 0 "VAL " " C  " " " 6 0 1 C2 
    4562 23 -10.3366 -5.88469 -10.257 298 " " " " A 70 0 0 "VAL " " O  " " " 8 0 1 C2 
    4563 14 -11.4841 -3.46642 -12.3935 298 " " " " A 2 0 0 "VAL " " CB " " " 6 0 1 C2 
    4564 14 -12.8451 -4.027 -11.8802 298 " " " " A 2 0 0 "VAL " " CG1" " " 6 0 1 C2 
    4565 14 -11.5494 -1.93733 -12.5993 298 " " " " A 2 0 0 "VAL " " CG2" " " 6 0 1 C2 
    4566 48 -9.04737 -2.88281 -13.1678 298 " " " " A 21 0 0 "VAL " " H  " " " 1 0 1 C2 
    4567 48 -10.236 -3.40478 -10.6976 298 " " " " A 21 0 0 "VAL " " HA " " " 1 0 1 C2 
    4568 48 -11.3743 -3.83846 -13.4122 298 " " " " A 21 0 0 "VAL " " HB " " " 1 0 1 C2 
    4569 48 -12.9206 -5.10179 -12.0453 298 " " " " A 21 0 0 "VAL " HG11 " " 1 0 1 C2 
    4570 48 -12.8686 -3.86561 -10.8025 298 " " " " A 21 0 0 "VAL " HG12 " " 1 0 1 C2 
    4571 48 -13.6741 -3.48092 -12.3304 298 " " " " A 21 0 0 "VAL " HG13 " " 1 0 1 C2 
    4572 48 -10.7471 -1.55169 -13.2284 298 " " " " A 21 0 0 "VAL " HG21 " " 1 0 1 C2 
    4573 48 -12.5199 -1.73648 -13.0531 298 " " " " A 21 0 0 "VAL " HG22 " " 1 0 1 C2 
    4574 48 -11.5241 -1.44311 -11.6281 298 " " " " A 21 0 0 "VAL " HG23 " " 1 0 1 C2 
    4575 40 -9.83427 -6.20383 -12.4445 299 " " " " A 43 0 0 "ALA " " N  " " " 7 0 1 C2 
    4576 14 -9.75303 -7.66833 -12.5095 299 " " " " A 2 0 0 "ALA " " CA " " " 6 0 1 C2 
    4577 14 -8.58193 -8.14575 -11.5839 299 " " " " A 2 0 0 "ALA " " C  " " " 6 0 1 C2 
    4578 23 -8.6588 -9.14808 -10.8383 299 " " " " A 70 0 0 "ALA " " O  " " " 8 0 1 C2 
    4579 14 -9.49583 -8.17786 -14.0014 299 " " " " A 2 0 0 "ALA " " CB " " " 6 0 1 C2 
    4580 48 -9.45608 -5.70983 -13.2402 299 " " " " A 21 0 0 "ALA " " H  " " " 1 0 1 C2 
    4581 48 -10.7714 -8.00081 -12.3083 299 " " " " A 21 0 0 "ALA " " HA " " " 1 0 1 C2 
    4582 48 -8.5284 -7.85923 -14.3896 299 " " " " A 21 0 0 "ALA " " HB1" " " 1 0 1 C2 
    4583 48 -9.56492 -9.26225 -13.9153 299 " " " " A 21 0 0 "ALA " " HB2" " " 1 0 1 C2 
    4584 48 -10.3084 -7.86491 -14.657 299 " " " " A 21 0 0 "ALA " " HB3" " " 1 0 1 C2 
    4585 40 -7.47744 -7.47086 -11.5895 300 " " " " A 43 0 0 "SER " " N  " " " 7 0 1 C2 
    4586 14 -6.22587 -7.75113 -10.8123 300 " " " " A 2 0 0 "SER " " CA " " " 6 0 1 C2 
    4587 14 -6.25729 -7.27332 -9.27544 300 " " " " A 2 0 0 "SER " " C  " " " 6 0 1 C2 
    4588 23 -5.42254 -7.77428 -8.52369 300 " " " " A 70 0 0 "SER " " O  " " " 8 0 1 C2 
    4589 14 -5.02334 -7.04531 -11.4681 300 " " " " A 2 0 0 "SER " " CB " " " 6 0 1 C2 
    4590 23 -4.98534 -7.64134 -12.7858 300 " " " " A 70 0 0 "SER " " OG " " " 8 0 1 C2 
    4591 48 -7.36366 -6.69149 -12.2218 300 " " " " A 21 0 0 "SER " " H  " " " 1 0 1 C2 
    4592 48 -5.97297 -8.80569 -10.7025 300 " " " " A 21 0 0 "SER " " HA " " " 1 0 1 C2 
    4593 48 -4.05518 -7.08829 -10.9692 300 " " " " A 21 0 0 "SER " " HB3" " " 1 0 1 C2 
    4594 48 -5.28617 -5.98814 -11.4305 300 " " " " A 21 0 0 "SER " " HB2" " " 1 0 1 C2 
    4595 48 -5.59692 -7.12742 -13.2907 300 " " " " A 21 0 0 "SER " " HG " " " 1 0 1 C2 
    4596 40 -7.33445 -6.58386 -8.8939 301 " " " " A 43 0 0 "SER " " N  " " " 7 0 1 C2 
    4597 14 -7.69503 -6.22745 -7.51135 301 " " " " A 2 0 0 "SER " " CA " " " 6 0 1 C2 
    4598 14 -8.61745 -7.37458 -6.95982 301 " " " " A 2 0 0 "SER " " C  " " " 6 0 1 C2 
    4599 23 -8.61001 -7.56313 -5.75755 301 " " " " A 70 0 0 "SER " " O  " " " 8 0 1 C2 
    4600 14 -8.39359 -4.90288 -7.74913 301 " " " " A 2 0 0 "SER " " CB " " " 6 0 1 C2 
    4601 23 -7.61247 -3.8289 -8.2111 301 " " " " A 70 0 0 "SER " " OG " " " 8 0 1 C2 
    4602 48 -7.97941 -6.2632 -9.60192 301 " " " " A 21 0 0 "SER " " H  " " " 1 0 1 C2 
    4603 48 -6.83363 -6.05192 -6.86692 301 " " " " A 21 0 0 "SER " " HA " " " 1 0 1 C2 
    4604 48 -8.67071 -4.56355 -6.75105 301 " " " " A 21 0 0 "SER " " HB3" " " 1 0 1 C2 
    4605 48 -9.3099 -4.96475 -8.33618 301 " " " " A 21 0 0 "SER " " HB2" " " 1 0 1 C2 
    4606 48 -7.51363 -4.08079 -9.11653 301 " " " " A 21 0 0 "SER " " HG " " " 1 0 1 C2 
    4607 40 -9.38465 -8.11954 -7.72738 302 " " " " A 43 0 0 "VAL " " N  " " " 7 0 1 C2 
    4608 14 -10.1393 -9.31868 -7.35916 302 " " " " A 2 0 0 "VAL " " CA " " " 6 0 1 C2 
    4609 14 -9.46656 -10.3996 -6.54217 302 " " " " A 2 0 0 "VAL " " C  " " " 6 0 1 C2 
    4610 23 -10.0617 -10.8442 -5.53442 302 " " " " A 70 0 0 "VAL " " O  " " " 8 0 1 C2 
    4611 14 -10.9372 -9.87203 -8.59007 302 " " " " A 2 0 0 "VAL " " CB " " " 6 0 1 C2 
    4612 14 -11.7808 -11.0892 -8.37715 302 " " " " A 2 0 0 "VAL " " CG1" " " 6 0 1 C2 
    4613 14 -11.6723 -8.82295 -9.41482 302 " " " " A 2 0 0 "VAL " " CG2" " " 6 0 1 C2 
    4614 48 -9.36898 -7.99677 -8.72977 302 " " " " A 21 0 0 "VAL " " H  " " " 1 0 1 C2 
    4615 48 -10.9006 -8.99466 -6.64962 302 " " " " A 21 0 0 "VAL " " HA " " " 1 0 1 C2 
    4616 48 -10.1687 -10.2663 -9.25494 302 " " " " A 21 0 0 "VAL " " HB " " " 1 0 1 C2 
    4617 48 -11.2815 -11.9824 -8.00163 302 " " " " A 21 0 0 "VAL " HG11 " " 1 0 1 C2 
    4618 48 -12.4782 -10.9443 -7.5521 302 " " " " A 21 0 0 "VAL " HG12 " " 1 0 1 C2 
    4619 48 -12.2255 -11.4577 -9.30157 302 " " " " A 21 0 0 "VAL " HG13 " " 1 0 1 C2 
    4620 48 -11.0245 -8.11653 -9.93399 302 " " " " A 21 0 0 "VAL " HG21 " " 1 0 1 C2 
    4621 48 -12.3709 -9.20464 -10.1594 302 " " " " A 21 0 0 "VAL " HG22 " " 1 0 1 C2 
    4622 48 -12.2318 -8.21634 -8.70278 302 " " " " A 21 0 0 "VAL " HG23 " " 1 0 1 C2 
    4623 40 -8.31229 -10.8935 -6.94035 303 " " " " A 43 0 0 "PRO " " N  " " " 7 0 1 C2 
    4624 14 -7.39599 -11.6318 -6.20262 303 " " " " A 2 0 0 "PRO " " CA " " " 6 0 1 C2 
    4625 14 -7.10412 -11.2435 -4.75462 303 " " " " A 2 0 0 "PRO " " C  " " " 6 0 1 C2 
    4626 23 -6.65226 -12.1451 -4.04103 303 " " " " A 70 0 0 "PRO " " O  " " " 8 0 1 C2 
    4627 14 -5.99151 -11.7074 -6.89657 303 " " " " A 2 0 0 "PRO " " CB " " " 6 0 1 C2 
    4628 14 -6.2475 -11.2023 -8.33122 303 " " " " A 2 0 0 "PRO " " CG " " " 6 0 1 C2 
    4629 14 -7.67655 -10.5842 -8.22596 303 " " " " A 2 0 0 "PRO " " CD " " " 6 0 1 C2 
    4630 48 -7.86192 -12.6113 -6.09498 303 " " " " A 21 0 0 "PRO " " HA " " " 1 0 1 C2 
    4631 48 -5.54376 -12.6917 -6.75934 303 " " " " A 21 0 0 "PRO " " HB3" " " 1 0 1 C2 
    4632 48 -5.32865 -10.9698 -6.44419 303 " " " " A 21 0 0 "PRO " " HB2" " " 1 0 1 C2 
    4633 48 -6.29086 -12.122 -8.91471 303 " " " " A 21 0 0 "PRO " " HG3" " " 1 0 1 C2 
    4634 48 -5.39693 -10.6494 -8.7299 303 " " " " A 21 0 0 "PRO " " HG2" " " 1 0 1 C2 
    4635 48 -7.53496 -9.51793 -8.40217 303 " " " " A 21 0 0 "PRO " " HD2" " " 1 0 1 C2 
    4636 48 -8.25294 -10.9987 -9.05305 303 " " " " A 21 0 0 "PRO " " HD3" " " 1 0 1 C2 
    4637 40 -7.3817 -9.96743 -4.25938 304 " " " " A 43 0 0 "LEU " " N  " " " 7 0 1 C2 
    4638 14 -7.1967 -9.67864 -2.83621 304 " " " " A 2 0 0 "LEU " " CA " " " 6 0 1 C2 
    4639 14 -8.26177 -10.3253 -1.96415 304 " " " " A 2 0 0 "LEU " " C  " " " 6 0 1 C2 
    4640 23 -8.00146 -10.2744 -0.747355 304 " " " " A 70 0 0 "LEU " " O  " " " 8 0 1 C2 
    4641 14 -7.23155 -8.11663 -2.65373 304 " " " " A 2 0 0 "LEU " " CB " " " 6 0 1 C2 
    4642 14 -5.96317 -7.47477 -3.17169 304 " " " " A 2 0 0 "LEU " " CG " " " 6 0 1 C2 
    4643 14 -6.14116 -5.96992 -3.42678 304 " " " " A 2 0 0 "LEU " " CD1" " " 6 0 1 C2 
    4644 14 -4.82742 -7.64839 -2.18045 304 " " " " A 2 0 0 "LEU " " CD2" " " 6 0 1 C2 
    4645 48 -7.81999 -9.24278 -4.80973 304 " " " " A 21 0 0 "LEU " " H  " " " 1 0 1 C2 
    4646 48 -6.28149 -10.0975 -2.41786 304 " " " " A 21 0 0 "LEU " " HA " " " 1 0 1 C2 
    4647 48 -7.29966 -8.00395 -1.57171 304 " " " " A 21 0 0 "LEU " " HB3" " " 1 0 1 C2 
    4648 48 -8.13316 -7.59142 -2.96892 304 " " " " A 21 0 0 "LEU " " HB2" " " 1 0 1 C2 
    4649 48 -5.709 -7.89079 -4.14659 304 " " " " A 21 0 0 "LEU " " HG " " " 1 0 1 C2 
    4650 48 -5.26015 -5.62857 -3.97029 304 " " " " A 21 0 0 "LEU " HD11 " " 1 0 1 C2 
    4651 48 -6.99128 -5.82012 -4.09234 304 " " " " A 21 0 0 "LEU " HD12 " " 1 0 1 C2 
    4652 48 -6.17684 -5.46334 -2.46231 304 " " " " A 21 0 0 "LEU " HD13 " " 1 0 1 C2 
    4653 48 -4.8041 -7.20918 -1.18312 304 " " " " A 21 0 0 "LEU " HD21 " " 1 0 1 C2 
    4654 48 -4.56749 -8.65478 -1.85224 304 " " " " A 21 0 0 "LEU " HD22 " " 1 0 1 C2 
    4655 48 -3.93313 -7.32619 -2.71386 304 " " " " A 21 0 0 "LEU " HD23 " " 1 0 1 C2 
    4656 40 -9.30385 -10.9796 -2.48481 305 " " " " A 43 0 0 "LEU " " N  " " " 7 0 1 C2 
    4657 14 -10.3917 -11.6725 -1.79345 305 " " " " A 2 0 0 "LEU " " CA " " " 6 0 1 C2 
    4658 14 -9.82721 -12.9207 -1.17424 305 " " " " A 2 0 0 "LEU " " C  " " " 6 0 1 C2 
    4659 23 -10.4984 -13.5459 -0.304568 305 " " " " A 70 0 0 "LEU " " O  " " " 8 0 1 C2 
    4660 14 -11.5953 -11.9588 -2.72415 305 " " " " A 2 0 0 "LEU " " CB " " " 6 0 1 C2 
    4661 14 -12.9403 -12.4756 -2.15312 305 " " " " A 2 0 0 "LEU " " CG " " " 6 0 1 C2 
    4662 14 -13.3361 -11.5576 -1.0207 305 " " " " A 2 0 0 "LEU " " CD1" " " 6 0 1 C2 
    4663 14 -14.0245 -12.4674 -3.26831 305 " " " " A 2 0 0 "LEU " " CD2" " " 6 0 1 C2 
    4664 48 -9.44973 -10.9773 -3.48422 305 " " " " A 21 0 0 "LEU " " H  " " " 1 0 1 C2 
    4665 48 -10.6797 -11.0808 -0.924495 305 " " " " A 21 0 0 "LEU " " HA " " " 1 0 1 C2 
    4666 48 -11.2653 -12.7214 -3.4295 305 " " " " A 21 0 0 "LEU " " HB3" " " 1 0 1 C2 
    4667 48 -11.7356 -11.0506 -3.31033 305 " " " " A 21 0 0 "LEU " " HB2" " " 1 0 1 C2 
    4668 48 -12.7819 -13.5351 -1.95147 305 " " " " A 21 0 0 "LEU " " HG " " " 1 0 1 C2 
    4669 48 -12.7711 -11.8597 -0.138896 305 " " " " A 21 0 0 "LEU " HD11 " " 1 0 1 C2 
    4670 48 -13.1004 -10.5213 -1.26298 305 " " " " A 21 0 0 "LEU " HD12 " " 1 0 1 C2 
    4671 48 -14.3679 -11.7376 -0.718684 305 " " " " A 21 0 0 "LEU " HD13 " " 1 0 1 C2 
    4672 48 -13.8926 -13.0785 -4.16121 305 " " " " A 21 0 0 "LEU " HD21 " " 1 0 1 C2 
    4673 48 -14.9976 -12.7526 -2.86866 305 " " " " A 21 0 0 "LEU " HD22 " " 1 0 1 C2 
    4674 48 -14.2671 -11.5008 -3.70972 305 " " " " A 21 0 0 "LEU " HD23 " " 1 0 1 C2 
    4675 40 -8.55846 -13.2779 -1.44683 306 " " " " A 43 0 0 "LEU " " N  " " " 7 0 1 C2 
    4676 14 -7.80556 -14.3122 -0.774745 306 " " " " A 2 0 0 "LEU " " CA " " " 6 0 1 C2 
    4677 14 -7.34481 -13.8659 0.607915 306 " " " " A 2 0 0 "LEU " " C  " " " 6 0 1 C2 
    4678 23 -7.23024 -14.6722 1.45253 306 " " " " A 70 0 0 "LEU " " O  " " " 8 0 1 C2 
    4679 14 -6.63397 -14.6509 -1.66144 306 " " " " A 2 0 0 "LEU " " CB " " " 6 0 1 C2 
    4680 14 -5.80868 -15.9466 -1.21414 306 " " " " A 2 0 0 "LEU " " CG " " " 6 0 1 C2 
    4681 14 -6.52 -17.2278 -1.58338 306 " " " " A 2 0 0 "LEU " " CD1" " " 6 0 1 C2 
    4682 14 -4.40906 -15.9519 -1.83113 306 " " " " A 2 0 0 "LEU " " CD2" " " 6 0 1 C2 
    4683 48 -8.03702 -12.6729 -2.06499 306 " " " " A 21 0 0 "LEU " " H  " " " 1 0 1 C2 
    4684 48 -8.31842 -15.2649 -0.642711 306 " " " " A 21 0 0 "LEU " " HA " " " 1 0 1 C2 
    4685 48 -6.14278 -13.6796 -1.60232 306 " " " " A 21 0 0 "LEU " " HB3" " " 1 0 1 C2 
    4686 48 -7.05466 -14.7923 -2.65699 306 " " " " A 21 0 0 "LEU " " HB2" " " 1 0 1 C2 
    4687 48 -5.70244 -15.9684 -0.129542 306 " " " " A 21 0 0 "LEU " " HG " " " 1 0 1 C2 
    4688 48 -6.72719 -17.2628 -2.65293 306 " " " " A 21 0 0 "LEU " HD11 " " 1 0 1 C2 
    4689 48 -6.11193 -18.1807 -1.24659 306 " " " " A 21 0 0 "LEU " HD12 " " 1 0 1 C2 
    4690 48 -7.48781 -17.2035 -1.08253 306 " " " " A 21 0 0 "LEU " HD13 " " 1 0 1 C2 
    4691 48 -4.49089 -15.697 -2.88774 306 " " " " A 21 0 0 "LEU " HD21 " " 1 0 1 C2 
    4692 48 -3.79699 -15.2081 -1.32093 306 " " " " A 21 0 0 "LEU " HD22 " " 1 0 1 C2 
    4693 48 -3.84646 -16.8846 -1.87078 306 " " " " A 21 0 0 "LEU " HD23 " " 1 0 1 C2 
    4694 40 -7.1527 -12.5484 0.79482 307 " " " " A 43 0 0 "PHE " " N  " " " 7 0 1 C2 
    4695 14 -6.80365 -11.9592 2.06279 307 " " " " A 2 0 0 "PHE " " CA " " " 6 0 1 C2 
    4696 14 -8.05145 -11.5116 2.82641 307 " " " " A 2 0 0 "PHE " " C  " " " 6 0 1 C2 
    4697 23 -8.84772 -10.7388 2.27378 307 " " " " A 70 0 0 "PHE " " O  " " " 8 0 1 C2 
    4698 14 -5.9025 -10.792 1.86426 307 " " " " A 2 0 0 "PHE " " CB " " " 6 0 1 C2 
    4699 14 -4.46725 -11.2146 1.69647 307 " " " " A 2 0 0 "PHE " " CG " " " 6 0 1 C2 
    4700 14 -3.67928 -11.8488 2.75232 307 " " " " A 2 0 0 "PHE " " CD1" " " 6 0 1 C2 
    4701 14 -3.73764 -10.9849 0.479283 307 " " " " A 2 0 0 "PHE " " CD2" " " 6 0 1 C2 
    4702 14 -2.28993 -12.2483 2.60427 307 " " " " A 2 0 0 "PHE " " CE1" " " 6 0 1 C2 
    4703 14 -2.39246 -11.353 0.279622 307 " " " " A 2 0 0 "PHE " " CE2" " " 6 0 1 C2 
    4704 14 -1.68782 -11.9497 1.38694 307 " " " " A 2 0 0 "PHE " " CZ " " " 6 0 1 C2 
    4705 48 -7.43118 -11.8164 0.157079 307 " " " " A 21 0 0 "PHE " " H  " " " 1 0 1 C2 
    4706 48 -6.31566 -12.7016 2.6943 307 " " " " A 21 0 0 "PHE " " HA " " " 1 0 1 C2 
    4707 48 -6.02132 -10.1836 2.76084 307 " " " " A 21 0 0 "PHE " " HB3" " " 1 0 1 C2
[truncated: 9,340,907 more chars]
