# Supplementary material for: Inhibition Mechanism of Anti-TB Drug SQ109: Allosteric Inhibition of TMM Translocation of Mycobacterium Tuberculosis MmpL3 Transporter
Source: J Chem Inf Model. 2023 Aug 17;63(16):5356–74. doi: 10.1021/acs.jcim.3c00616 (PMC10466384; doi:10.1021/acs.jcim.3c00616)
Supplement: Supplementary file 2 — ci3c00616_si_002.zip [file ci3c00616_si_002.zip › data/TM7-TM8_conformchange/6AJF_apo_traj2_334ns.mae]

{
  s_m_m2io_version
  :::
  2.0.0
}
f_m_ct {
  s_m_title
  r_chorus_box_ax
  r_chorus_box_ay
  r_chorus_box_az
  r_chorus_box_bx
  r_chorus_box_by
  r_chorus_box_bz
  r_chorus_box_cx
  r_chorus_box_cy
  r_chorus_box_cz
  :::
  ""
  90.4063
  0
  0
  0
  78.7846
  0
  0
  0
  122.271
  m_atom[88624] {
    # First column is atom index #
    i_m_mmod_type
    r_m_x_coord
    r_m_y_coord
    r_m_z_coord
    i_m_residue_number
    s_m_insertion_code
    s_m_mmod_res
    s_m_chain_name
    i_m_color
    r_m_charge1
    r_m_charge2
    s_m_pdb_residue_name
    s_m_pdb_atom_name
    s_m_grow_name
    i_m_atomic_number
    i_m_formal_charge
    i_m_visibility
    s_m_pdb_segment_name
    :::
    1 40 -6.31836 20.9027 -30.3641 1 " " " " A 43 0 0 "MET " " N  " " " 7 0 1 C2 
    2 14 -5.66746 21.3827 -29.2233 1 " " " " A 2 0 0 "MET " " CA " " " 6 0 1 C2 
    3 14 -4.2178 21.0865 -29.4046 1 " " " " A 2 0 0 "MET " " C  " " " 6 0 1 C2 
    4 23 -3.36482 22.0029 -29.4542 1 " " " " A 70 0 0 "MET " " O  " " " 8 0 1 C2 
    5 14 -6.27144 20.6917 -27.9571 1 " " " " A 2 0 0 "MET " " CB " " " 6 0 1 C2 
    6 14 -5.80208 21.3068 -26.6118 1 " " " " A 2 0 0 "MET " " CG " " " 6 0 1 C2 
    7 52 -4.17697 20.7637 -25.9245 1 " " " " A 13 0 0 "MET " " SD " " " 16 0 1 C2 
    8 14 -4.64166 19.1116 -25.3668 1 " " " " A 2 0 0 "MET " " CE " " " 6 0 1 C2 
    9 40 -3.95527 19.7976 -29.5359 2 " " " " A 43 0 0 "PHE " " N  " " " 7 0 1 C2 
    10 14 -2.63774 19.1922 -29.889 2 " " " " A 2 0 0 "PHE " " CA " " " 6 0 1 C2 
    11 14 -1.8965 19.9605 -31.0612 2 " " " " A 2 0 0 "PHE " " C  " " " 6 0 1 C2 
    12 23 -0.692795 20.0621 -30.962 2 " " " " A 70 0 0 "PHE " " O  " " " 8 0 1 C2 
    13 14 -2.7076 17.7107 -30.1362 2 " " " " A 2 0 0 "PHE " " CB " " " 6 0 1 C2 
    14 14 -2.43215 17.0096 -28.8449 2 " " " " A 2 0 0 "PHE " " CG " " " 6 0 1 C2 
    15 14 -3.44825 16.3956 -28.1531 2 " " " " A 2 0 0 "PHE " " CD1" " " 6 0 1 C2 
    16 14 -1.13142 17.1408 -28.3201 2 " " " " A 2 0 0 "PHE " " CD2" " " 6 0 1 C2 
    17 14 -3.18048 15.7836 -26.948 2 " " " " A 2 0 0 "PHE " " CE1" " " 6 0 1 C2 
    18 14 -0.819656 16.388 -27.1373 2 " " " " A 2 0 0 "PHE " " CE2" " " 6 0 1 C2 
    19 14 -1.85437 15.7363 -26.409 2 " " " " A 2 0 0 "PHE " " CZ " " " 6 0 1 C2 
    20 40 -2.54987 20.5506 -32.1036 3 " " " " A 43 0 0 "ALA " " N  " " " 7 0 1 C2 
    21 14 -1.79655 21.1723 -33.1761 3 " " " " A 2 0 0 "ALA " " CA " " " 6 0 1 C2 
    22 14 -1.20561 22.5174 -32.7677 3 " " " " A 2 0 0 "ALA " " C  " " " 6 0 1 C2 
    23 23 -0.0441399 22.8353 -33.0842 3 " " " " A 70 0 0 "ALA " " O  " " " 8 0 1 C2 
    24 14 -2.87049 21.4866 -34.1886 3 " " " " A 2 0 0 "ALA " " CB " " " 6 0 1 C2 
    25 40 -1.95872 23.3181 -31.9823 4 " " " " A 43 0 0 "TRP " " N  " " " 7 0 1 C2 
    26 14 -1.51362 24.5819 -31.312 4 " " " " A 2 0 0 "TRP " " CA " " " 6 0 1 C2 
    27 14 -0.354979 24.3268 -30.3029 4 " " " " A 2 0 0 "TRP " " C  " " " 6 0 1 C2 
    28 23 0.675957 25.054 -30.3203 4 " " " " A 70 0 0 "TRP " " O  " " " 8 0 1 C2 
    29 14 -2.69765 25.2782 -30.6653 4 " " " " A 2 0 0 "TRP " " CB " " " 6 0 1 C2 
    30 14 -2.34487 26.5185 -29.906 4 " " " " A 2 0 0 "TRP " " CG " " " 6 0 1 C2 
    31 14 -2.37494 27.7797 -30.3786 4 " " " " A 2 0 0 "TRP " " CD1" " " 6 0 1 C2 
    32 14 -1.95588 26.6076 -28.4841 4 " " " " A 2 0 0 "TRP " " CD2" " " 6 0 1 C2 
    33 40 -1.87851 28.6453 -29.441 4 " " " " A 43 0 0 "TRP " " NE1" " " 7 0 1 C2 
    34 14 -1.67403 28.0408 -28.2213 4 " " " " A 2 0 0 "TRP " " CE2" " " 6 0 1 C2 
    35 14 -1.79122 25.7044 -27.4117 4 " " " " A 2 0 0 "TRP " " CE3" " " 6 0 1 C2 
    36 14 -1.12838 28.4266 -26.988 4 " " " " A 2 0 0 "TRP " " CZ2" " " 6 0 1 C2 
    37 14 -1.35158 26.1287 -26.1531 4 " " " " A 2 0 0 "TRP " " CZ3" " " 6 0 1 C2 
    38 14 -0.949946 27.4313 -25.9645 4 " " " " A 2 0 0 "TRP " " CH2" " " 6 0 1 C2 
    39 40 -0.484312 23.2097 -29.5709 5 " " " " A 43 0 0 "TRP " " N  " " " 7 0 1 C2 
    40 14 0.468903 22.7322 -28.5916 5 " " " " A 2 0 0 "TRP " " CA " " " 6 0 1 C2 
    41 14 1.74152 22.2262 -29.2324 5 " " " " A 2 0 0 "TRP " " C  " " " 6 0 1 C2 
    42 23 2.79651 22.3892 -28.6606 5 " " " " A 70 0 0 "TRP " " O  " " " 8 0 1 C2 
    43 14 -0.103939 21.5456 -27.8722 5 " " " " A 2 0 0 "TRP " " CB " " " 6 0 1 C2 
    44 14 0.421055 21.2967 -26.5054 5 " " " " A 2 0 0 "TRP " " CG " " " 6 0 1 C2 
    45 14 1.53111 20.5616 -26.2413 5 " " " " A 2 0 0 "TRP " " CD1" " " 6 0 1 C2 
    46 14 -0.113453 21.5602 -25.2226 5 " " " " A 2 0 0 "TRP " " CD2" " " 6 0 1 C2 
    47 40 1.79391 20.5825 -24.8858 5 " " " " A 43 0 0 "TRP " " NE1" " " 7 0 1 C2 
    48 14 0.741699 21.0162 -24.1686 5 " " " " A 2 0 0 "TRP " " CE2" " " 6 0 1 C2 
    49 14 -1.21213 22.2891 -24.7806 5 " " " " A 2 0 0 "TRP " " CE3" " " 6 0 1 C2 
    50 14 0.402811 21.0992 -22.82 5 " " " " A 2 0 0 "TRP " " CZ2" " " 6 0 1 C2 
    51 14 -1.57375 22.3869 -23.4032 5 " " " " A 2 0 0 "TRP " " CZ3" " " 6 0 1 C2 
    52 14 -0.694223 21.8658 -22.4357 5 " " " " A 2 0 0 "TRP " " CH2" " " 6 0 1 C2 
    53 40 1.68614 21.731 -30.4869 6 " " " " A 43 0 0 "GLY " " N  " " " 7 0 1 C2 
    54 14 2.88134 21.4416 -31.3479 6 " " " " A 2 0 0 "GLY " " CA " " " 6 0 1 C2 
    55 14 3.60749 22.6558 -31.9785 6 " " " " A 2 0 0 "GLY " " C  " " " 6 0 1 C2 
    56 23 4.79141 22.5427 -32.1262 6 " " " " A 70 0 0 "GLY " " O  " " " 8 0 1 C2 
    57 40 2.96451 23.8381 -32.1795 7 " " " " A 43 0 0 "ARG " " N  " " " 7 0 1 C2 
    58 14 3.71083 25.0847 -32.4091 7 " " " " A 2 0 0 "ARG " " CA " " " 6 0 1 C2 
    59 14 4.3164 25.5944 -31.1389 7 " " " " A 2 0 0 "ARG " " C  " " " 6 0 1 C2 
    60 23 5.46726 25.9808 -31.1193 7 " " " " A 70 0 0 "ARG " " O  " " " 8 0 1 C2 
    61 14 2.76195 26.139 -32.9846 7 " " " " A 2 0 0 "ARG " " CB " " " 6 0 1 C2 
    62 14 3.41446 27.4482 -33.2603 7 " " " " A 2 0 0 "ARG " " CG " " " 6 0 1 C2 
    63 14 2.50969 28.5405 -33.7645 7 " " " " A 2 0 0 "ARG " " CD " " " 6 0 1 C2 
    64 40 3.18743 29.7513 -34.1864 7 " " " " A 43 0 0 "ARG " " NE " " " 7 0 1 C2 
    65 14 2.9656 30.9322 -33.644 7 " " " " A 2 0 0 "ARG " " CZ " " " 6 0 1 C2 
    66 40 2.15677 31.1671 -32.5851 7 " " " " A 43 0 0 "ARG " " NH1" " " 7 0 1 C2 
    67 40 3.65526 31.9106 -34.2282 7 " " " " A 43 0 0 "ARG " " NH2" " " 7 0 1 C2 
    68 40 3.50873 25.6805 -30.075 8 " " " " A 43 0 0 "THR " " N  " " " 7 0 1 C2 
    69 14 3.92481 26.3179 -28.8286 8 " " " " A 2 0 0 "THR " " CA " " " 6 0 1 C2 
    70 14 5.18231 25.7009 -28.2002 8 " " " " A 2 0 0 "THR " " C  " " " 6 0 1 C2 
    71 23 6.08472 26.4278 -27.7395 8 " " " " A 70 0 0 "THR " " O  " " " 8 0 1 C2 
    72 14 2.71463 26.2855 -27.8621 8 " " " " A 2 0 0 "THR " " CB " " " 6 0 1 C2 
    73 23 1.57622 26.9841 -28.3614 8 " " " " A 70 0 0 "THR " " OG1" " " 8 0 1 C2 
    74 14 2.96298 26.9497 -26.5535 8 " " " " A 2 0 0 "THR " " CG2" " " 6 0 1 C2 
    75 40 5.40116 24.4042 -28.3165 9 " " " " A 43 0 0 "VAL " " N  " " " 7 0 1 C2 
    76 14 6.61891 23.7382 -27.8333 9 " " " " A 2 0 0 "VAL " " CA " " " 6 0 1 C2 
    77 14 7.93971 24.1242 -28.5505 9 " " " " A 2 0 0 "VAL " " C  " " " 6 0 1 C2 
    78 23 9.00485 24.1361 -27.8952 9 " " " " A 70 0 0 "VAL " " O  " " " 8 0 1 C2 
    79 14 6.50034 22.2337 -27.4163 9 " " " " A 2 0 0 "VAL " " CB " " " 6 0 1 C2 
    80 14 5.56219 21.9707 -26.2564 9 " " " " A 2 0 0 "VAL " " CG1" " " 6 0 1 C2 
    81 14 6.1264 21.2749 -28.6443 9 " " " " A 2 0 0 "VAL " " CG2" " " 6 0 1 C2 
    82 40 7.88598 24.4669 -29.8055 10 " " " " A 43 0 0 "TYR " " N  " " " 7 0 1 C2 
    83 14 9.08932 24.9726 -30.6125 10 " " " " A 2 0 0 "TYR " " CA " " " 6 0 1 C2 
    84 14 9.29614 26.4915 -30.5282 10 " " " " A 2 0 0 "TYR " " C  " " " 6 0 1 C2 
    85 23 10.413 26.9409 -30.2375 10 " " " " A 70 0 0 "TYR " " O  " " " 8 0 1 C2 
    86 14 8.85551 24.4217 -32.024 10 " " " " A 2 0 0 "TYR " " CB " " " 6 0 1 C2 
    87 14 10.148 24.4673 -32.9201 10 " " " " A 2 0 0 "TYR " " CG " " " 6 0 1 C2 
    88 14 10.2798 25.5143 -33.9365 10 " " " " A 2 0 0 "TYR " " CD1" " " 6 0 1 C2 
    89 14 11.0733 23.4169 -32.7805 10 " " " " A 2 0 0 "TYR " " CD2" " " 6 0 1 C2 
    90 14 11.4352 25.4905 -34.703 10 " " " " A 2 0 0 "TYR " " CE1" " " 6 0 1 C2 
    91 14 12.1882 23.4037 -33.6727 10 " " " " A 2 0 0 "TYR " " CE2" " " 6 0 1 C2 
    92 14 12.3755 24.4392 -34.5837 10 " " " " A 2 0 0 "TYR " " CZ " " " 6 0 1 C2 
    93 23 13.4306 24.3211 -35.4399 10 " " " " A 70 0 0 "TYR " " OH " " " 8 0 1 C2 
    94 40 8.27493 27.3254 -30.7552 11 " " " " A 43 0 0 "GLN " " N  " " " 7 0 1 C2 
    95 14 8.43427 28.8062 -30.7498 11 " " " " A 2 0 0 "GLN " " CA " " " 6 0 1 C2 
    96 14 8.62181 29.4468 -29.3243 11 " " " " A 2 0 0 "GLN " " C  " " " 6 0 1 C2 
    97 23 9.31277 30.411 -29.1272 11 " " " " A 70 0 0 "GLN " " O  " " " 8 0 1 C2 
    98 14 7.27159 29.4786 -31.4243 11 " " " " A 2 0 0 "GLN " " CB " " " 6 0 1 C2 
    99 14 6.922 29.0437 -32.872 11 " " " " A 2 0 0 "GLN " " CG " " " 6 0 1 C2 
    100 14 7.9537 29.3239 -33.9163 11 " " " " A 2 0 0 "GLN " " CD " " " 6 0 1 C2 
    101 23 8.76275 30.1601 -33.7097 11 " " " " A 70 0 0 "GLN " " OE1" " " 8 0 1 C2 
    102 40 7.99777 28.4282 -34.9479 11 " " " " A 43 0 0 "GLN " " NE2" " " 7 0 1 C2 
    103 40 8.19863 28.7255 -28.3175 12 " " " " A 43 0 0 "PHE " " N  " " " 7 0 1 C2 
    104 14 8.27901 29.2 -26.9338 12 " " " " A 2 0 0 "PHE " " CA " " " 6 0 1 C2 
    105 14 9.08809 28.2727 -26.0139 12 " " " " A 2 0 0 "PHE " " C  " " " 6 0 1 C2 
    106 23 8.93004 28.3325 -24.7953 12 " " " " A 70 0 0 "PHE " " O  " " " 8 0 1 C2 
    107 14 6.82001 29.4485 -26.4645 12 " " " " A 2 0 0 "PHE " " CB " " " 6 0 1 C2 
    108 14 5.96719 30.4394 -27.1812 12 " " " " A 2 0 0 "PHE " " CG " " " 6 0 1 C2 
    109 14 6.3645 31.8111 -27.3921 12 " " " " A 2 0 0 "PHE " " CD1" " " 6 0 1 C2 
    110 14 4.73142 30.009 -27.6903 12 " " " " A 2 0 0 "PHE " " CD2" " " 6 0 1 C2 
    111 14 5.52043 32.6571 -28.1173 12 " " " " A 2 0 0 "PHE " " CE1" " " 6 0 1 C2 
    112 14 3.87179 30.8691 -28.3925 12 " " " " A 2 0 0 "PHE " " CE2" " " 6 0 1 C2 
    113 14 4.31278 32.183 -28.6275 12 " " " " A 2 0 0 "PHE " " CZ " " " 6 0 1 C2 
    114 40 9.97403 27.5176 -26.5964 13 " " " " A 43 0 0 "ARG " " N  " " " 7 0 1 C2 
    115 14 10.6632 26.4964 -25.8677 13 " " " " A 2 0 0 "ARG " " CA " " " 6 0 1 C2 
    116 14 11.3342 26.8494 -24.5549 13 " " " " A 2 0 0 "ARG " " C  " " " 6 0 1 C2 
    117 23 11.0811 26.1632 -23.5909 13 " " " " A 70 0 0 "ARG " " O  " " " 8 0 1 C2 
    118 14 11.5774 25.827 -26.8848 13 " " " " A 2 0 0 "ARG " " CB " " " 6 0 1 C2 
    119 14 12.5977 26.79 -27.5402 13 " " " " A 2 0 0 "ARG " " CG " " " 6 0 1 C2 
    120 14 13.1796 26.1458 -28.751 13 " " " " A 2 0 0 "ARG " " CD " " " 6 0 1 C2 
    121 40 13.9545 27.2214 -29.4412 13 " " " " A 43 0 0 "ARG " " NE " " " 7 0 1 C2 
    122 14 15.1265 27.1754 -30.0447 13 " " " " A 2 0 0 "ARG " " CZ " " " 6 0 1 C2 
    123 40 15.5223 26.0501 -30.5983 13 " " " " A 43 0 0 "ARG " " NH1" " " 7 0 1 C2 
    124 40 15.7719 28.3716 -30.2527 13 " " " " A 43 0 0 "ARG " " NH2" " " 7 0 1 C2 
    125 40 12.1074 27.9585 -24.4798 14 " " " " A 43 0 0 "TYR " " N  " " " 7 0 1 C2 
    126 14 12.8314 28.4813 -23.3549 14 " " " " A 2 0 0 "TYR " " CA " " " 6 0 1 C2 
    127 14 11.8461 28.9291 -22.208 14 " " " " A 2 0 0 "TYR " " C  " " " 6 0 1 C2 
    128 23 12.2808 28.8656 -21.0399 14 " " " " A 70 0 0 "TYR " " O  " " " 8 0 1 C2 
    129 14 13.7935 29.6358 -23.764 14 " " " " A 2 0 0 "TYR " " CB " " " 6 0 1 C2 
    130 14 15.0148 29.0416 -24.4489 14 " " " " A 2 0 0 "TYR " " CG " " " 6 0 1 C2 
    131 14 16.1228 28.7664 -23.6692 14 " " " " A 2 0 0 "TYR " " CD1" " " 6 0 1 C2 
    132 14 15.0681 28.6729 -25.8261 14 " " " " A 2 0 0 "TYR " " CD2" " " 6 0 1 C2 
    133 14 17.2976 28.13 -24.1851 14 " " " " A 2 0 0 "TYR " " CE1" " " 6 0 1 C2 
    134 14 16.1626 28.0032 -26.3489 14 " " " " A 2 0 0 "TYR " " CE2" " " 6 0 1 C2 
    135 14 17.2812 27.7275 -25.5478 14 " " " " A 2 0 0 "TYR " " CZ " " " 6 0 1 C2 
    136 23 18.3783 27.1603 -26.1234 14 " " " " A 70 0 0 "TYR " " OH " " " 8 0 1 C2 
    137 40 10.604 29.3107 -22.5627 15 " " " " A 43 0 0 "ILE " " N  " " " 7 0 1 C2 
    138 14 9.66649 29.6646 -21.5899 15 " " " " A 2 0 0 "ILE " " CA " " " 6 0 1 C2 
    139 14 9.01726 28.3721 -21.0017 15 " " " " A 2 0 0 "ILE " " C  " " " 6 0 1 C2 
    140 23 8.93815 28.3119 -19.7523 15 " " " " A 70 0 0 "ILE " " O  " " " 8 0 1 C2 
    141 14 8.5382 30.4742 -22.3364 15 " " " " A 2 0 0 "ILE " " CB " " " 6 0 1 C2 
    142 14 8.99755 31.6558 -23.234 15 " " " " A 2 0 0 "ILE " " CG1" " " 6 0 1 C2 
    143 14 7.55938 31.0405 -21.3766 15 " " " " A 2 0 0 "ILE " " CG2" " " 6 0 1 C2 
    144 14 7.9259 32.1928 -24.0998 15 " " " " A 2 0 0 "ILE " " CD1" " " 6 0 1 C2 
    145 40 8.73557 27.3327 -21.8763 16 " " " " A 43 0 0 "VAL " " N  " " " 7 0 1 C2 
    146 14 8.06355 26.1011 -21.4928 16 " " " " A 2 0 0 "VAL " " CA " " " 6 0 1 C2 
    147 14 8.83177 25.1654 -20.5171 16 " " " " A 2 0 0 "VAL " " C  " " " 6 0 1 C2 
    148 23 8.26882 24.3888 -19.6805 16 " " " " A 70 0 0 "VAL " " O  " " " 8 0 1 C2 
    149 14 7.65911 25.3168 -22.8235 16 " " " " A 2 0 0 "VAL " " CB " " " 6 0 1 C2 
    150 14 7.01464 23.9469 -22.5353 16 " " " " A 2 0 0 "VAL " " CG1" " " 6 0 1 C2 
    151 14 6.69292 26.0571 -23.6668 16 " " " " A 2 0 0 "VAL " " CG2" " " 6 0 1 C2 
    152 40 10.1907 25.3212 -20.4868 17 " " " " A 43 0 0 "ILE " " N  " " " 7 0 1 C2 
    153 14 11.0574 24.7219 -19.5095 17 " " " " A 2 0 0 "ILE " " CA " " " 6 0 1 C2 
    154 14 11.0939 25.5992 -18.2513 17 " " " " A 2 0 0 "ILE " " C  " " " 6 0 1 C2 
    155 23 10.6846 25.1103 -17.2045 17 " " " " A 70 0 0 "ILE " " O  " " " 8 0 1 C2 
    156 14 12.5269 24.5945 -20.1154 17 " " " " A 2 0 0 "ILE " " CB " " " 6 0 1 C2 
    157 14 12.4052 23.664 -21.2804 17 " " " " A 2 0 0 "ILE " " CG1" " " 6 0 1 C2 
    158 14 13.4864 24.1736 -19.0127 17 " " " " A 2 0 0 "ILE " " CG2" " " 6 0 1 C2 
    159 14 13.7624 23.2753 -21.7655 17 " " " " A 2 0 0 "ILE " " CD1" " " 6 0 1 C2 
    160 40 11.4527 26.9448 -18.3244 18 " " " " A 43 0 0 "GLY " " N  " " " 7 0 1 C2 
    161 14 11.6778 27.8715 -17.2239 18 " " " " A 2 0 0 "GLY " " CA " " " 6 0 1 C2 
    162 14 10.582 27.8992 -16.2508 18 " " " " A 2 0 0 "GLY " " C  " " " 6 0 1 C2 
    163 23 10.8688 27.5499 -15.1256 18 " " " " A 70 0 0 "GLY " " O  " " " 8 0 1 C2 
    164 40 9.34488 28.3034 -16.6614 19 " " " " A 43 0 0 "VAL " " N  " " " 7 0 1 C2 
    165 14 8.13917 28.5616 -15.8908 19 " " " " A 2 0 0 "VAL " " CA " " " 6 0 1 C2 
    166 14 7.69387 27.2365 -15.1823 19 " " " " A 2 0 0 "VAL " " C  " " " 6 0 1 C2 
    167 23 7.20174 27.3326 -14.0256 19 " " " " A 70 0 0 "VAL " " O  " " " 8 0 1 C2 
    168 14 6.94259 29.1849 -16.7932 19 " " " " A 2 0 0 "VAL " " CB " " " 6 0 1 C2 
    169 14 5.64255 29.3333 -16.0632 19 " " " " A 2 0 0 "VAL " " CG1" " " 6 0 1 C2 
    170 14 7.45899 30.542 -17.296 19 " " " " A 2 0 0 "VAL " " CG2" " " 6 0 1 C2 
    171 40 7.91981 26.0389 -15.7903 20 " " " " A 43 0 0 "MET " " N  " " " 7 0 1 C2 
    172 14 7.52761 24.7819 -15.2305 20 " " " " A 2 0 0 "MET " " CA " " " 6 0 1 C2 
    173 14 8.64258 24.1429 -14.3654 20 " " " " A 2 0 0 "MET " " C  " " " 6 0 1 C2 
    174 23 8.25869 23.2823 -13.5079 20 " " " " A 70 0 0 "MET " " O  " " " 8 0 1 C2 
    175 14 7.35872 23.7984 -16.4932 20 " " " " A 2 0 0 "MET " " CB " " " 6 0 1 C2 
    176 14 6.04458 23.9519 -17.3269 20 " " " " A 2 0 0 "MET " " CG " " " 6 0 1 C2 
    177 52 4.45055 23.7047 -16.4881 20 " " " " A 13 0 0 "MET " " SD " " " 16 0 1 C2 
    178 14 4.33405 21.8868 -16.7599 20 " " " " A 2 0 0 "MET " " CE " " " 6 0 1 C2 
    179 40 9.92821 24.4738 -14.4908 21 " " " " A 43 0 0 "VAL " " N  " " " 7 0 1 C2 
    180 14 10.9788 24.1561 -13.5253 21 " " " " A 2 0 0 "VAL " " CA " " " 6 0 1 C2 
    181 14 10.7303 24.9863 -12.2716 21 " " " " A 2 0 0 "VAL " " C  " " " 6 0 1 C2 
    182 23 10.9256 24.3853 -11.1956 21 " " " " A 70 0 0 "VAL " " O  " " " 8 0 1 C2 
    183 14 12.3713 24.4991 -14.2093 21 " " " " A 2 0 0 "VAL " " CB " " " 6 0 1 C2 
    184 14 13.6099 24.6641 -13.2633 21 " " " " A 2 0 0 "VAL " " CG1" " " 6 0 1 C2 
    185 14 12.5673 23.3867 -15.2575 21 " " " " A 2 0 0 "VAL " " CG2" " " 6 0 1 C2 
    186 40 10.4196 26.2855 -12.4019 22 " " " " A 43 0 0 "ALA " " N  " " " 7 0 1 C2 
    187 14 10.236 27.212 -11.2576 22 " " " " A 2 0 0 "ALA " " CA " " " 6 0 1 C2 
    188 14 9.08494 26.7237 -10.3511 22 " " " " A 2 0 0 "ALA " " C  " " " 6 0 1 C2 
    189 23 9.21972 26.585 -9.13554 22 " " " " A 70 0 0 "ALA " " O  " " " 8 0 1 C2 
    190 14 10.1116 28.6463 -11.7872 22 " " " " A 2 0 0 "ALA " " CB " " " 6 0 1 C2 
    191 40 8.00958 26.2797 -11.0845 23 " " " " A 43 0 0 "LEU " " N  " " " 7 0 1 C2 
    192 14 6.81248 25.7291 -10.4725 23 " " " " A 2 0 0 "LEU " " CA " " " 6 0 1 C2 
    193 14 7.12851 24.3382 -9.87104 23 " " " " A 2 0 0 "LEU " " C  " " " 6 0 1 C2 
    194 23 6.69132 24.0327 -8.76973 23 " " " " A 70 0 0 "LEU " " O  " " " 8 0 1 C2 
    195 14 5.71229 25.5594 -11.5423 23 " " " " A 2 0 0 "LEU " " CB " " " 6 0 1 C2 
    196 14 4.71192 26.6699 -11.7639 23 " " " " A 2 0 0 "LEU " " CG " " " 6 0 1 C2 
    197 14 3.9125 26.493 -13.1319 23 " " " " A 2 0 0 "LEU " " CD1" " " 6 0 1 C2 
    198 14 3.78588 26.7436 -10.5839 23 " " " " A 2 0 0 "LEU " " CD2" " " 6 0 1 C2 
    199 40 7.82635 23.4757 -10.5704 24 " " " " A 43 0 0 "CYS " " N  " " " 7 0 1 C2 
    200 14 7.97086 22.0825 -10.2142 24 " " " " A 2 0 0 "CYS " " CA " " " 6 0 1 C2 
    201 14 9.09786 22.0244 -9.12216 24 " " " " A 2 0 0 "CYS " " C  " " " 6 0 1 C2 
    202 23 8.99099 21.3662 -8.06968 24 " " " " A 70 0 0 "CYS " " O  " " " 8 0 1 C2 
    203 14 8.31139 21.1453 -11.3648 24 " " " " A 2 0 0 "CYS " " CB " " " 6 0 1 C2 
    204 52 6.74592 20.7821 -12.2992 24 " " " " A 13 0 0 "CYS " " SG " " " 16 0 1 C2 
    205 40 10.2269 22.7203 -9.29277 25 " " " " A 43 0 0 "LEU " " N  " " " 7 0 1 C2 
    206 14 11.3887 22.551 -8.36254 25 " " " " A 2 0 0 "LEU " " CA " " " 6 0 1 C2 
    207 14 11.1383 23.4143 -7.10549 25 " " " " A 2 0 0 "LEU " " C  " " " 6 0 1 C2 
    208 23 11.4308 23.108 -5.97509 25 " " " " A 70 0 0 "LEU " " O  " " " 8 0 1 C2 
    209 14 12.6562 23.0487 -9.02586 25 " " " " A 2 0 0 "LEU " " CB " " " 6 0 1 C2 
    210 14 13.9227 22.5057 -8.31477 25 " " " " A 2 0 0 "LEU " " CG " " " 6 0 1 C2 
    211 14 14.4372 21.2355 -9.13839 25 " " " " A 2 0 0 "LEU " " CD1" " " 6 0 1 C2 
    212 14 15.0533 23.6756 -8.21855 25 " " " " A 2 0 0 "LEU " " CD2" " " 6 0 1 C2 
    213 40 10.3069 24.4702 -7.30446 26 " " " " A 43 0 0 "GLY " " N  " " " 7 0 1 C2 
    214 14 9.787 25.285 -6.24223 26 " " " " A 2 0 0 "GLY " " CA " " " 6 0 1 C2 
    215 14 8.64906 24.6161 -5.47518 26 " " " " A 2 0 0 "GLY " " C  " " " 6 0 1 C2 
    216 23 8.5188 24.8355 -4.26322 26 " " " " A 70 0 0 "GLY " " O  " " " 8 0 1 C2 
    217 40 7.83197 23.7938 -6.19753 27 " " " " A 43 0 0 "GLY " " N  " " " 7 0 1 C2 
    218 14 6.86245 22.9213 -5.64241 27 " " " " A 2 0 0 "GLY " " CA " " " 6 0 1 C2 
    219 14 7.38526 22.0155 -4.55265 27 " " " " A 2 0 0 "GLY " " C  " " " 6 0 1 C2 
    220 23 6.73196 21.8404 -3.52442 27 " " " " A 70 0 0 "GLY " " O  " " " 8 0 1 C2 
    221 40 8.59569 21.5501 -4.80176 28 " " " " A 43 0 0 "GLY " " N  " " " 7 0 1 C2 
    222 14 9.36212 20.6919 -3.84811 28 " " " " A 2 0 0 "GLY " " CA " " " 6 0 1 C2 
    223 14 10.0071 21.3818 -2.63104 28 " " " " A 2 0 0 "GLY " " C  " " " 6 0 1 C2 
    224 23 9.7367 20.8988 -1.52802 28 " " " " A 70 0 0 "GLY " " O  " " " 8 0 1 C2 
    225 40 10.7424 22.4993 -2.77965 29 " " " " A 43 0 0 "VAL " " N  " " " 7 0 1 C2 
    226 14 11.2642 23.3364 -1.70877 29 " " " " A 2 0 0 "VAL " " CA " " " 6 0 1 C2 
    227 14 10.121 23.8784 -0.711419 29 " " " " A 2 0 0 "VAL " " C  " " " 6 0 1 C2 
    228 23 10.3899 24.0091 0.493899 29 " " " " A 70 0 0 "VAL " " O  " " " 8 0 1 C2 
    229 14 12.2277 24.4125 -2.1973 29 " " " " A 2 0 0 "VAL " " CB " " " 6 0 1 C2 
    230 14 11.5174 25.4753 -3.03638 29 " " " " A 2 0 0 "VAL " " CG1" " " 6 0 1 C2 
    231 14 13.0787 25.0641 -1.14129 29 " " " " A 2 0 0 "VAL " " CG2" " " 6 0 1 C2 
    232 40 8.91266 24.0878 -1.24992 30 " " " " A 43 0 0 "TYR " " N  " " " 7 0 1 C2 
    233 14 7.67137 24.474 -0.542081 30 " " " " A 2 0 0 "TYR " " CA " " " 6 0 1 C2 
    234 14 7.17761 23.1294 0.142405 30 " " " " A 2 0 0 "TYR " " C  " " " 6 0 1 C2 
    235 23 6.88289 23.0671 1.35221 30 " " " " A 70 0 0 "TYR " " O  " " " 8 0 1 C2 
    236 14 6.59626 24.8262 -1.55115 30 " " " " A 2 0 0 "TYR " " CB " " " 6 0 1 C2 
    237 14 5.07785 24.7668 -1.17871 30 " " " " A 2 0 0 "TYR " " CG " " " 6 0 1 C2 
    238 14 4.65951 25.4735 -0.0175488 30 " " " " A 2 0 0 "TYR " " CD1" " " 6 0 1 C2 
    239 14 4.12297 24.0135 -1.87226 30 " " " " A 2 0 0 "TYR " " CD2" " " 6 0 1 C2 
    240 14 3.28996 25.2956 0.413047 30 " " " " A 2 0 0 "TYR " " CE1" " " 6 0 1 C2 
    241 14 2.77085 23.9493 -1.50768 30 " " " " A 2 0 0 "TYR " " CE2" " " 6 0 1 C2 
    242 14 2.35542 24.6635 -0.393483 30 " " " " A 2 0 0 "TYR " " CZ " " " 6 0 1 C2 
    243 23 1.03755 24.8381 -0.125268 30 " " " " A 70 0 0 "TYR " " OH " " " 8 0 1 C2 
    244 40 7.01943 22.0638 -0.684648 31 " " " " A 43 0 0 "GLY " " N  " " " 7 0 1 C2 
    245 14 6.39542 20.7546 -0.379831 31 " " " " A 2 0 0 "GLY " " CA " " " 6 0 1 C2 
    246 14 6.91757 20.104 0.898402 31 " " " " A 2 0 0 "GLY " " C  " " " 6 0 1 C2 
    247 23 6.06578 19.4835 1.60253 31 " " " " A 70 0 0 "GLY " " O  " " " 8 0 1 C2 
    248 40 8.16371 20.2702 1.20334 32 " " " " A 43 0 0 "ILE " " N  " " " 7 0 1 C2 
    249 14 8.7013 20.1165 2.57315 32 " " " " A 2 0 0 "ILE " " CA " " " 6 0 1 C2 
    250 14 8.11925 21.1795 3.5376 32 " " " " A 2 0 0 "ILE " " C  " " " 6 0 1 C2 
    251 23 8.70186 22.2181 3.84803 32 " " " " A 70 0 0 "ILE " " O  " " " 8 0 1 C2 
    252 14 10.2683 19.9643 2.53942 32 " " " " A 2 0 0 "ILE " " CB " " " 6 0 1 C2 
    253 14 10.8217 19.0609 1.48993 32 " " " " A 2 0 0 "ILE " " CG1" " " 6 0 1 C2 
    254 14 10.7872 19.3776 3.91477 32 " " " " A 2 0 0 "ILE " " CG2" " " 6 0 1 C2 
    255 14 10.2237 17.5979 1.50893 32 " " " " A 2 0 0 "ILE " " CD1" " " 6 0 1 C2 
    256 40 6.88763 20.8911 3.90404 33 " " " " A 43 0 0 "SER " " N  " " " 7 0 1 C2 
    257 14 6.1291 21.4739 5.03978 33 " " " " A 2 0 0 "SER " " CA " " " 6 0 1 C2 
    258 14 4.92526 20.5973 5.42889 33 " " " " A 2 0 0 "SER " " C  " " " 6 0 1 C2 
    259 23 3.88277 21.1479 5.77711 33 " " " " A 70 0 0 "SER " " O  " " " 8 0 1 C2 
    260 14 5.75332 22.9173 4.73731 33 " " " " A 2 0 0 "SER " " CB " " " 6 0 1 C2 
    261 23 5.02037 23.0363 3.54384 33 " " " " A 70 0 0 "SER " " OG " " " 8 0 1 C2 
    262 40 5.14806 19.2671 5.32125 34 " " " " A 43 0 0 "LEU " " N  " " " 7 0 1 C2 
    263 14 4.13586 18.2462 5.67682 34 " " " " A 2 0 0 "LEU " " CA " " " 6 0 1 C2 
    264 14 4.0687 18.2457 7.17044 34 " " " " A 2 0 0 "LEU " " C  " " " 6 0 1 C2 
    265 23 4.92668 17.7683 7.90741 34 " " " " A 70 0 0 "LEU " " O  " " " 8 0 1 C2 
    266 14 4.27788 16.955 4.98287 34 " " " " A 2 0 0 "LEU " " CB " " " 6 0 1 C2 
    267 14 3.82693 16.9222 3.52007 34 " " " " A 2 0 0 "LEU " " CG " " " 6 0 1 C2 
    268 14 4.64581 15.8209 2.7312 34 " " " " A 2 0 0 "LEU " " CD1" " " 6 0 1 C2 
    269 14 2.32969 16.7625 3.33859 34 " " " " A 2 0 0 "LEU " " CD2" " " 6 0 1 C2 
    270 40 3.06645 18.9603 7.78888 35 " " " " A 43 0 0 "GLY " " N  " " " 7 0 1 C2 
    271 14 2.89069 19.3176 9.18355 35 " " " " A 2 0 0 "GLY " " CA " " " 6 0 1 C2 
    272 14 1.83389 18.4667 9.85329 35 " " " " A 2 0 0 "GLY " " C  " " " 6 0 1 C2 
    273 23 1.5939 17.2953 9.48389 35 " " " " A 70 0 0 "GLY " " O  " " " 8 0 1 C2 
    274 40 1.09117 19.082 10.7279 36 " " " " A 43 0 0 "ASN " " N  " " " 7 0 1 C2 
    275 14 0.100223 18.5175 11.6187 36 " " " " A 2 0 0 "ASN " " CA " " " 6 0 1 C2 
    276 14 -1.11302 17.8865 10.7993 36 " " " " A 2 0 0 "ASN " " C  " " " 6 0 1 C2 
    277 23 -1.76095 16.9833 11.2793 36 " " " " A 70 0 0 "ASN " " O  " " " 8 0 1 C2 
    278 14 -0.401838 19.6589 12.6009 36 " " " " A 2 0 0 "ASN " " CB " " " 6 0 1 C2 
    279 14 -1.32258 19.1973 13.7038 36 " " " " A 2 0 0 "ASN " " CG " " " 6 0 1 C2 
    280 23 -0.843445 18.5009 14.6335 36 " " " " A 70 0 0 "ASN " " OD1" " " 8 0 1 C2 
    281 40 -2.5692 19.5625 13.5867 36 " " " " A 43 0 0 "ASN " " ND2" " " 7 0 1 C2 
    282 40 -1.32926 18.3773 9.56414 37 " " " " A 43 0 0 "HIS " " N  " " " 7 0 1 C2 
    283 14 -2.37887 17.9003 8.56399 37 " " " " A 2 0 0 "HIS " " CA " " " 6 0 1 C2 
    284 14 -2.19333 16.3924 8.1463 37 " " " " A 2 0 0 "HIS " " C  " " " 6 0 1 C2 
    285 23 -3.03062 15.7129 7.58865 37 " " " " A 70 0 0 "HIS " " O  " " " 8 0 1 C2 
    286 14 -2.51016 18.8979 7.42122 37 " " " " A 2 0 0 "HIS " " CB " " " 6 0 1 C2 
    287 14 -1.16235 19.4245 6.81029 37 " " " " A 2 0 0 "HIS " " CG " " " 6 0 1 C2 
    288 40 -0.954868 20.7088 6.22875 37 " " " " A 43 0 0 "HIS " " ND1" " " 7 0 1 C2 
    289 14 0.0526466 18.8188 6.70545 37 " " " " A 2 0 0 "HIS " " CD2" " " 6 0 1 C2 
    290 14 0.359728 20.7488 5.84999 37 " " " " A 2 0 0 "HIS " " CE1" " " 6 0 1 C2 
    291 40 1.0341 19.6907 6.17581 37 " " " " A 43 0 0 "HIS " " NE2" " " 7 0 1 C2 
    292 40 -1.02437 15.8074 8.28505 38 " " " " A 43 0 0 "VAL " " N  " " " 7 0 1 C2 
    293 14 -0.7605 14.3744 8.12213 38 " " " " A 2 0 0 "VAL " " CA " " " 6 0 1 C2 
    294 14 -1.23148 13.671 9.36568 38 " " " " A 2 0 0 "VAL " " C  " " " 6 0 1 C2 
    295 23 -1.32541 14.2062 10.5031 38 " " " " A 70 0 0 "VAL " " O  " " " 8 0 1 C2 
    296 14 0.71479 14.1053 7.86456 38 " " " " A 2 0 0 "VAL " " CB " " " 6 0 1 C2 
    297 14 1.0365 12.6625 7.48718 38 " " " " A 2 0 0 "VAL " " CG1" " " 6 0 1 C2 
    298 14 1.47732 15.0587 6.83156 38 " " " " A 2 0 0 "VAL " " CG2" " " 6 0 1 C2 
    299 40 -1.6309 12.4471 9.09422 39 " " " " A 43 0 0 "THR " " N  " " " 7 0 1 C2 
    300 14 -2.12458 11.5468 10.1211 39 " " " " A 2 0 0 "THR " " CA " " " 6 0 1 C2 
    301 14 -1.48709 10.143 9.9686 39 " " " " A 2 0 0 "THR " " C  " " " 6 0 1 C2 
    302 23 -0.859675 9.77389 8.89511 39 " " " " A 70 0 0 "THR " " O  " " " 8 0 1 C2 
    303 14 -3.71156 11.6203 10.0904 39 " " " " A 2 0 0 "THR " " CB " " " 6 0 1 C2 
    304 23 -4.2654 11.098 11.2731 39 " " " " A 70 0 0 "THR " " OG1" " " 8 0 1 C2 
    305 14 -4.34965 10.8784 8.86666 39 " " " " A 2 0 0 "THR " " CG2" " " 6 0 1 C2 
    306 40 -1.82969 9.22041 10.9172 40 " " " " A 43 0 0 "GLN " " N  " " " 7 0 1 C2 
    307 14 -1.70062 7.74409 10.6968 40 " " " " A 2 0 0 "GLN " " CA " " " 6 0 1 C2 
    308 14 -3.03991 6.97842 10.8622 40 " " " " A 2 0 0 "GLN " " C  " " " 6 0 1 C2 
    309 23 -3.03243 5.74264 10.7329 40 " " " " A 70 0 0 "GLN " " O  " " " 8 0 1 C2 
    310 14 -0.604973 7.3347 11.6366 40 " " " " A 2 0 0 "GLN " " CB " " " 6 0 1 C2 
    311 14 -0.133362 5.84719 11.679 40 " " " " A 2 0 0 "GLN " " CG " " " 6 0 1 C2 
    312 14 0.522226 5.25536 10.4194 40 " " " " A 2 0 0 "GLN " " CD " " " 6 0 1 C2 
    313 23 0.559423 5.79975 9.33284 40 " " " " A 70 0 0 "GLN " " OE1" " " 8 0 1 C2 
    314 40 0.955051 4.00563 10.5743 40 " " " " A 43 0 0 "GLN " " NE2" " " 7 0 1 C2 
    315 40 -4.0941 7.76578 11.0745 41 " " " " A 43 0 0 "SER " " N  " " " 7 0 1 C2 
    316 14 -5.48818 7.27646 11.0943 41 " " " " A 2 0 0 "SER " " CA " " " 6 0 1 C2 
    317 14 -6.13111 7.21314 9.75772 41 " " " " A 2 0 0 "SER " " C  " " " 6 0 1 C2 
    318 23 -5.83773 8.0015 8.84687 41 " " " " A 70 0 0 "SER " " O  " " " 8 0 1 C2 
    319 14 -6.24094 8.22875 12.0274 41 " " " " A 2 0 0 "SER " " CB " " " 6 0 1 C2 
    320 23 -6.46932 9.56995 11.658 41 " " " " A 70 0 0 "SER " " OG " " " 8 0 1 C2 
    321 40 -7.04657 6.30871 9.53964 42 " " " " A 43 0 0 "GLY " " N  " " " 7 0 1 C2 
    322 14 -7.61244 5.86147 8.20223 42 " " " " A 2 0 0 "GLY " " CA " " " 6 0 1 C2 
    323 14 -7.58844 4.33329 8.02374 42 " " " " A 2 0 0 "GLY " " C  " " " 6 0 1 C2 
    324 23 -8.10297 3.83419 7.03129 42 " " " " A 70 0 0 "GLY " " O  " " " 8 0 1 C2 
    325 40 -6.96707 3.59831 8.93376 43 " " " " A 43 0 0 "PHE " " N  " " " 7 0 1 C2 
    326 14 -6.84943 2.10872 8.76919 43 " " " " A 2 0 0 "PHE " " CA " " " 6 0 1 C2 
    327 14 -8.17915 1.29082 9.09953 43 " " " " A 2 0 0 "PHE " " C  " " " 6 0 1 C2 
    328 23 -8.35226 0.100954 8.74319 43 " " " " A 70 0 0 "PHE " " O  " " " 8 0 1 C2 
    329 14 -5.79344 1.62261 9.78493 43 " " " " A 2 0 0 "PHE " " CB " " " 6 0 1 C2 
    330 14 -4.34472 1.81168 9.37125 43 " " " " A 2 0 0 "PHE " " CG " " " 6 0 1 C2 
    331 14 -3.94738 1.58526 8.03308 43 " " " " A 2 0 0 "PHE " " CD1" " " 6 0 1 C2 
    332 14 -3.34685 2.07376 10.3415 43 " " " " A 2 0 0 "PHE " " CD2" " " 6 0 1 C2 
    333 14 -2.53529 1.53918 7.75124 43 " " " " A 2 0 0 "PHE " " CE1" " " 6 0 1 C2 
    334 14 -1.991 2.0822 10.0082 43 " " " " A 2 0 0 "PHE " " CE2" " " 6 0 1 C2 
    335 14 -1.57331 1.74682 8.75075 43 " " " " A 2 0 0 "PHE " " CZ " " " 6 0 1 C2 
    336 40 -9.12177 1.84245 9.90384 44 " " " " A 43 0 0 "TYR " " N  " " " 7 0 1 C2 
    337 14 -10.5339 1.29998 10.1752 44 " " " " A 2 0 0 "TYR " " CA " " " 6 0 1 C2 
    338 14 -11.6044 2.40709 9.93195 44 " " " " A 2 0 0 "TYR " " C  " " " 6 0 1 C2 
    339 23 -11.2439 3.58735 9.84236 44 " " " " A 70 0 0 "TYR " " O  " " " 8 0 1 C2 
    340 14 -10.4734 0.706595 11.6176 44 " " " " A 2 0 0 "TYR " " CB " " " 6 0 1 C2 
    341 14 -10.3717 1.71285 12.7004 44 " " " " A 2 0 0 "TYR " " CG " " " 6 0 1 C2 
    342 14 -9.28705 1.90299 13.4703 44 " " " " A 2 0 0 "TYR " " CD1" " " 6 0 1 C2 
    343 14 -11.5912 2.27372 13.1426 44 " " " " A 2 0 0 "TYR " " CD2" " " 6 0 1 C2 
    344 14 -9.25883 2.76097 14.5914 44 " " " " A 2 0 0 "TYR " " CE1" " " 6 0 1 C2 
    345 14 -11.5985 3.21143 14.2171 44 " " " " A 2 0 0 "TYR " " CE2" " " 6 0 1 C2 
    346 14 -10.4631 3.35406 15.0174 44 " " " " A 2 0 0 "TYR " " CZ " " " 6 0 1 C2 
    347 23 -10.3923 4.23141 16.0368 44 " " " " A 70 0 0 "TYR " " OH " " " 8 0 1 C2 
    348 40 -12.8994 1.99006 9.86357 45 " " " " A 43 0 0 "ASP " " N  " " " 7 0 1 C2 
    349 14 -14.029 2.93347 9.71607 45 " " " " A 2 0 0 "ASP " " CA " " " 6 0 1 C2 
    350 14 -14.8012 2.75702 11.0682 45 " " " " A 2 0 0 "ASP " " C  " " " 6 0 1 C2 
    351 23 -15.1261 1.64576 11.439 45 " " " " A 70 0 0 "ASP " " O  " " " 8 0 1 C2 
    352 14 -14.8666 2.77923 8.43417 45 " " " " A 2 0 0 "ASP " " CB " " " 6 0 1 C2 
    353 14 -16.3025 3.14661 8.53003 45 " " " " A 2 0 0 "ASP " " CG " " " 6 0 1 C2 
    354 23 -16.5985 4.28669 8.82768 45 " " " " A 70 0 0 "ASP " " OD1" " " 8 0 1 C2 
    355 23 -17.1405 2.2882 8.08254 45 " " " " A 70 0 0 "ASP " " OD2" " " 8 0 1 C2 
    356 40 -15.2266 3.86891 11.6518 46 " " " " A 43 0 0 "GLU " " N  " " " 7 0 1 C2 
    357 14 -16.1495 3.9251 12.7955 46 " " " " A 2 0 0 "GLU " " CA " " " 6 0 1 C2 
    358 14 -17.5576 3.39152 12.5833 46 " " " " A 2 0 0 "GLU " " C  " " " 6 0 1 C2 
    359 23 -18.2369 3.11856 13.5659 46 " " " " A 70 0 0 "GLU " " O  " " " 8 0 1 C2 
    360 14 -16.1995 5.41316 13.2007 46 " " " " A 2 0 0 "GLU " " CB " " " 6 0 1 C2 
    361 14 -14.9006 6.12497 13.7553 46 " " " " A 2 0 0 "GLU " " CG " " " 6 0 1 C2 
    362 14 -13.8027 6.55934 12.7392 46 " " " " A 2 0 0 "GLU " " CD " " " 6 0 1 C2 
    363 23 -12.6424 6.98315 13.0031 46 " " " " A 70 0 0 "GLU " " OE1" " " 8 0 1 C2 
    364 23 -14.1898 6.60773 11.5226 46 " " " " A 70 0 0 "GLU " " OE2" " " 8 0 1 C2 
    365 40 -18.059 3.19537 11.3707 47 " " " " A 43 0 0 "GLY " " N  " " " 7 0 1 C2 
    366 14 -19.3296 2.55674 11.1364 47 " " " " A 2 0 0 "GLY " " CA " " " 6 0 1 C2 
    367 14 -19.2919 1.05761 10.9699 47 " " " " A 2 0 0 "GLY " " C  " " " 6 0 1 C2 
    368 23 -20.2723 0.417964 11.3237 47 " " " " A 70 0 0 "GLY " " O  " " " 8 0 1 C2 
    369 40 -18.1018 0.487884 10.8203 48 " " " " A 43 0 0 "SER " " N  " " " 7 0 1 C2 
    370 14 -17.8607 -0.919416 10.4914 48 " " " " A 2 0 0 "SER " " CA " " " 6 0 1 C2 
    371 14 -17.8948 -1.6929 11.7998 48 " " " " A 2 0 0 "SER " " C  " " " 6 0 1 C2 
    372 23 -17.0097 -1.53708 12.6736 48 " " " " A 70 0 0 "SER " " O  " " " 8 0 1 C2 
    373 14 -16.6225 -1.15202 9.68129 48 " " " " A 2 0 0 "SER " " CB " " " 6 0 1 C2 
    374 23 -16.724 -0.493603 8.37878 48 " " " " A 70 0 0 "SER " " OG " " " 8 0 1 C2 
    375 40 -18.7936 -2.63113 11.9995 49 " " " " A 43 0 0 "GLN " " N  " " " 7 0 1 C2 
    376 14 -18.843 -3.51151 13.2273 49 " " " " A 2 0 0 "GLN " " CA " " " 6 0 1 C2 
    377 14 -17.5651 -4.03739 13.8386 49 " " " " A 2 0 0 "GLN " " C  " " " 6 0 1 C2 
    378 23 -17.5056 -4.13749 15.1334 49 " " " " A 70 0 0 "GLN " " O  " " " 8 0 1 C2 
    379 14 -19.8613 -4.55011 12.9298 49 " " " " A 2 0 0 "GLN " " CB " " " 6 0 1 C2 
    380 14 -20.2835 -5.24361 14.1397 49 " " " " A 2 0 0 "GLN " " CG " " " 6 0 1 C2 
    381 14 -21.5045 -6.2082 14.0677 49 " " " " A 2 0 0 "GLN " " CD " " " 6 0 1 C2 
    382 23 -21.674 -6.94643 15.0103 49 " " " " A 70 0 0 "GLN " " OE1" " " 8 0 1 C2 
    383 40 -22.418 -6.13634 13.0926 49 " " " " A 43 0 0 "GLN " " NE2" " " 7 0 1 C2 
    384 40 -16.5778 -4.48801 13.0733 50 " " " " A 43 0 0 "SER " " N  " " " 7 0 1 C2 
    385 14 -15.3317 -5.04089 13.5011 50 " " " " A 2 0 0 "SER " " CA " " " 6 0 1 C2 
    386 14 -14.7064 -4.28987 14.7824 50 " " " " A 2 0 0 "SER " " C  " " " 6 0 1 C2 
    387 23 -14.3144 -4.89859 15.8198 50 " " " " A 70 0 0 "SER " " O  " " " 8 0 1 C2 
    388 14 -14.4893 -5.3581 12.2464 50 " " " " A 2 0 0 "SER " " CB " " " 6 0 1 C2 
    389 23 -14.131 -4.22788 11.4525 50 " " " " A 70 0 0 "SER " " OG " " " 8 0 1 C2 
    390 40 -14.5832 -2.96063 14.6754 51 " " " " A 43 0 0 "VAL " " N  " " " 7 0 1 C2 
    391 14 -13.999 -1.94052 15.5713 51 " " " " A 2 0 0 "VAL " " CA " " " 6 0 1 C2 
    392 14 -15.0988 -1.22315 16.371 51 " " " " A 2 0 0 "VAL " " C  " " " 6 0 1 C2 
    393 23 -14.8846 -0.632135 17.378 51 " " " " A 70 0 0 "VAL " " O  " " " 8 0 1 C2 
    394 14 -13.1026 -0.977757 14.7166 51 " " " " A 2 0 0 "VAL " " CB " " " 6 0 1 C2 
    395 14 -11.7131 -1.5926 14.5307 51 " " " " A 2 0 0 "VAL " " CG1" " " 6 0 1 C2 
    396 14 -13.8164 -0.675204 13.4114 51 " " " " A 2 0 0 "VAL " " CG2" " " 6 0 1 C2 
    397 40 -16.3293 -1.09688 15.896 52 " " " " A 43 0 0 "ALA " " N  " " " 7 0 1 C2 
    398 14 -17.3369 -0.261514 16.4317 52 " " " " A 2 0 0 "ALA " " CA " " " 6 0 1 C2 
    399 14 -17.8779 -0.620924 17.8355 52 " " " " A 2 0 0 "ALA " " C  " " " 6 0 1 C2 
    400 23 -18.0757 0.240087 18.6115 52 " " " " A 70 0 0 "ALA " " O  " " " 8 0 1 C2 
    401 14 -18.5511 -0.406995 15.5524 52 " " " " A 2 0 0 "ALA " " CB " " " 6 0 1 C2 
    402 40 -17.9244 -1.90143 18.1138 53 " " " " A 43 0 0 "ALA " " N  " " " 7 0 1 C2 
    403 14 -18.24 -2.4509 19.4496 53 " " " " A 2 0 0 "ALA " " CA " " " 6 0 1 C2 
    404 14 -17.3035 -1.95277 20.656 53 " " " " A 2 0 0 "ALA " " C  " " " 6 0 1 C2 
    405 23 -17.7328 -1.50882 21.7744 53 " " " " A 70 0 0 "ALA " " O  " " " 8 0 1 C2 
    406 14 -18.4293 -3.95994 19.4852 53 " " " " A 2 0 0 "ALA " " CB " " " 6 0 1 C2 
    407 40 -15.9861 -1.84231 20.3198 54 " " " " A 43 0 0 "SER " " N  " " " 7 0 1 C2 
    408 14 -14.9453 -1.43248 21.1875 54 " " " " A 2 0 0 "SER " " CA " " " 6 0 1 C2 
    409 14 -14.921 0.129604 21.2741 54 " " " " A 2 0 0 "SER " " C  " " " 6 0 1 C2 
    410 23 -14.8476 0.668236 22.3965 54 " " " " A 70 0 0 "SER " " O  " " " 8 0 1 C2 
    411 14 -13.6868 -2.06749 20.6432 54 " " " " A 2 0 0 "SER " " CB " " " 6 0 1 C2 
    412 23 -12.4519 -1.73074 21.1526 54 " " " " A 70 0 0 "SER " " OG " " " 8 0 1 C2 
    413 40 -15.0851 0.84381 20.1203 55 " " " " A 43 0 0 "LEU " " N  " " " 7 0 1 C2 
    414 14 -15.2486 2.29962 19.9214 55 " " " " A 2 0 0 "LEU " " CA " " " 6 0 1 C2 
    415 14 -16.4098 2.88026 20.8079 55 " " " " A 2 0 0 "LEU " " C  " " " 6 0 1 C2 
    416 23 -16.0002 3.60489 21.7613 55 " " " " A 70 0 0 "LEU " " O  " " " 8 0 1 C2 
    417 14 -15.2786 2.65539 18.4314 55 " " " " A 2 0 0 "LEU " " CB " " " 6 0 1 C2 
    418 14 -15.4588 4.14202 18.113 55 " " " " A 2 0 0 "LEU " " CG " " " 6 0 1 C2 
    419 14 -14.098 4.7968 17.7011 55 " " " " A 2 0 0 "LEU " " CD1" " " 6 0 1 C2 
    420 14 -16.619 4.44918 16.9923 55 " " " " A 2 0 0 "LEU " " CD2" " " 6 0 1 C2 
    421 40 -17.6675 2.53787 20.5516 56 " " " " A 43 0 0 "ILE " " N  " " " 7 0 1 C2 
    422 14 -18.8264 2.59973 21.4493 56 " " " " A 2 0 0 "ILE " " CA " " " 6 0 1 C2 
    423 14 -18.5111 2.4331 23.0231 56 " " " " A 2 0 0 "ILE " " C  " " " 6 0 1 C2 
    424 23 -19.0227 3.18106 23.8422 56 " " " " A 70 0 0 "ILE " " O  " " " 8 0 1 C2 
    425 14 -20.0763 1.91285 20.8685 56 " " " " A 2 0 0 "ILE " " CB " " " 6 0 1 C2 
    426 14 -20.3624 2.4483 19.4071 56 " " " " A 2 0 0 "ILE " " CG1" " " 6 0 1 C2 
    427 14 -21.2678 2.00604 21.7909 56 " " " " A 2 0 0 "ILE " " CG2" " " 6 0 1 C2 
    428 14 -20.8742 3.87743 19.1586 56 " " " " A 2 0 0 "ILE " " CD1" " " 6 0 1 C2 
    429 40 -17.7099 1.38025 23.3485 57 " " " " A 43 0 0 "GLY " " N  " " " 7 0 1 C2 
    430 14 -17.2511 1.12069 24.6901 57 " " " " A 2 0 0 "GLY " " CA " " " 6 0 1 C2 
    431 14 -16.3198 2.13984 25.2518 57 " " " " A 2 0 0 "GLY " " C  " " " 6 0 1 C2 
    432 23 -16.5066 2.56575 26.336 57 " " " " A 70 0 0 "GLY " " O  " " " 8 0 1 C2 
    433 40 -15.3941 2.64314 24.3843 58 " " " " A 43 0 0 "ASP " " N  " " " 7 0 1 C2 
    434 14 -14.4367 3.75252 24.6077 58 " " " " A 2 0 0 "ASP " " CA " " " 6 0 1 C2 
    435 14 -15.1791 5.08114 24.7911 58 " " " " A 2 0 0 "ASP " " C  " " " 6 0 1 C2 
    436 23 -14.7746 5.99477 25.5516 58 " " " " A 70 0 0 "ASP " " O  " " " 8 0 1 C2 
    437 14 -13.4609 3.91157 23.4534 58 " " " " A 2 0 0 "ASP " " CB " " " 6 0 1 C2 
    438 14 -12.5197 2.7719 23.0057 58 " " " " A 2 0 0 "ASP " " CG " " " 6 0 1 C2 
    439 23 -12.1804 2.84208 21.7754 58 " " " " A 70 0 0 "ASP " " OD1" " " 8 0 1 C2 
    440 23 -12.0587 1.96904 23.8885 58 " " " " A 70 0 0 "ASP " " OD2" " " 8 0 1 C2 
    441 40 -16.2944 5.28655 24.1315 59 " " " " A 43 0 0 "GLU " " N  " " " 7 0 1 C2 
    442 14 -17.1916 6.54096 24.2497 59 " " " " A 2 0 0 "GLU " " CA " " " 6 0 1 C2 
    443 14 -18.0249 6.54429 25.5441 59 " " " " A 2 0 0 "GLU " " C  " " " 6 0 1 C2 
    444 23 -18.1207 7.55619 26.1922 59 " " " " A 70 0 0 "GLU " " O  " " " 8 0 1 C2 
    445 14 -18.2694 6.59036 23.1222 59 " " " " A 2 0 0 "GLU " " CB " " " 6 0 1 C2 
    446 14 -17.7382 6.62169 21.711 59 " " " " A 2 0 0 "GLU " " CG " " " 6 0 1 C2 
    447 14 -17.0923 7.95556 21.3501 59 " " " " A 2 0 0 "GLU " " CD " " " 6 0 1 C2 
    448 23 -17.804 8.91437 21.7227 59 " " " " A 70 0 0 "GLU " " OE1" " " 8 0 1 C2 
    449 23 -15.9801 8.0628 20.8156 59 " " " " A 70 0 0 "GLU " " OE2" " " 8 0 1 C2 
    450 40 -18.5911 5.41833 25.9442 60 " " " " A 43 0 0 "VAL " " N  " " " 7 0 1 C2 
    451 14 -19.5194 5.13297 27.0826 60 " " " " A 2 0 0 "VAL " " CA " " " 6 0 1 C2 
    452 14 -18.7732 4.93117 28.3611 60 " " " " A 2 0 0 "VAL " " C  " " " 6 0 1 C2 
    453 23 -18.9043 5.68336 29.3197 60 " " " " A 70 0 0 "VAL " " O  " " " 8 0 1 C2 
    454 14 -20.4492 3.87433 26.7138 60 " " " " A 2 0 0 "VAL " " CB " " " 6 0 1 C2 
    455 14 -21.3924 3.39506 27.7891 60 " " " " A 2 0 0 "VAL " " CG1" " " 6 0 1 C2 
    456 14 -21.3518 4.2793 25.4908 60 " " " " A 2 0 0 "VAL " " CG2" " " 6 0 1 C2 
    457 40 -17.8231 3.96947 28.4126 61 " " " " A 43 0 0 "TYR " " N  " " " 7 0 1 C2 
    458 14 -17.1325 3.47607 29.6004 61 " " " " A 2 0 0 "TYR " " CA " " " 6 0 1 C2 
    459 14 -15.7309 4.21299 29.6667 61 " " " " A 2 0 0 "TYR " " C  " " " 6 0 1 C2 
    460 23 -15.2086 4.30285 30.746 61 " " " " A 70 0 0 "TYR " " O  " " " 8 0 1 C2 
    461 14 -16.9171 1.99967 29.4548 61 " " " " A 2 0 0 "TYR " " CB " " " 6 0 1 C2 
    462 14 -18.1772 1.12697 29.4986 61 " " " " A 2 0 0 "TYR " " CG " " " 6 0 1 C2 
    463 14 -19.0834 0.847614 28.4342 61 " " " " A 2 0 0 "TYR " " CD1" " " 6 0 1 C2 
    464 14 -18.4123 0.431011 30.7286 61 " " " " A 2 0 0 "TYR " " CD2" " " 6 0 1 C2 
    465 14 -20.2036 0.0704111 28.6052 61 " " " " A 2 0 0 "TYR " " CE1" " " 6 0 1 C2 
    466 14 -19.6154 -0.335762 30.8759 61 " " " " A 2 0 0 "TYR " " CE2" " " 6 0 1 C2 
    467 14 -20.5186 -0.539292 29.8134 61 " " " " A 2 0 0 "TYR " " CZ " " " 6 0 1 C2 
    468 23 -21.6202 -1.29118 29.8506 61 " " " " A 70 0 0 "TYR " " OH " " " 8 0 1 C2 
    469 40 -15.2557 4.79281 28.5901 62 " " " " A 43 0 0 "GLY " " N  " " " 7 0 1 C2 
    470 14 -13.9848 5.48479 28.4754 62 " " " " A 2 0 0 "GLY " " CA " " " 6 0 1 C2 
    471 14 -12.8353 4.67209 27.846 62 " " " " A 2 0 0 "GLY " " C  " " " 6 0 1 C2 
    472 23 -12.8599 3.42155 27.6331 62 " " " " A 70 0 0 "GLY " " O  " " " 8 0 1 C2 
    473 40 -11.7437 5.26047 27.3225 63 " " " " A 43 0 0 "ARG " " N  " " " 7 0 1 C2 
    474 14 -10.508 4.68823 26.8093 63 " " " " A 2 0 0 "ARG " " CA " " " 6 0 1 C2 
    475 14 -9.59901 4.28369 28.0208 63 " " " " A 2 0 0 "ARG " " C  " " " 6 0 1 C2 
    476 23 -9.50821 5.02781 28.9715 63 " " " " A 70 0 0 "ARG " " O  " " " 8 0 1 C2 
    477 14 -9.6322 5.73455 26.0299 63 " " " " A 2 0 0 "ARG " " CB " " " 6 0 1 C2 
    478 14 -10.1649 6.09502 24.6221 63 " " " " A 2 0 0 "ARG " " CG " " " 6 0 1 C2 
    479 14 -11.2952 7.1958 24.5817 63 " " " " A 2 0 0 "ARG " " CD " " " 6 0 1 C2 
    480 40 -12.0893 7.04267 23.3084 63 " " " " A 43 0 0 "ARG " " NE " " " 7 0 1 C2 
    481 14 -13.3166 7.49242 22.9938 63 " " " " A 2 0 0 "ARG " " CZ " " " 6 0 1 C2 
    482 40 -13.8938 8.4239 23.7948 63 " " " " A 43 0 0 "ARG " " NH1" " " 7 0 1 C2 
    483 40 -13.8683 7.02434 21.9149 63 " " " " A 43 0 0 "ARG " " NH2" " " 7 0 1 C2 
    484 40 -8.99848 3.11083 27.8877 64 " " " " A 43 0 0 "ASP " " N  " " " 7 0 1 C2 
    485 14 -8.38089 2.44018 29.0273 64 " " " " A 2 0 0 "ASP " " CA " " " 6 0 1 C2 
    486 14 -7.22832 3.30219 29.614 64 " " " " A 2 0 0 "ASP " " C  " " " 6 0 1 C2 
    487 23 -6.29479 3.59135 28.832 64 " " " " A 70 0 0 "ASP " " O  " " " 8 0 1 C2 
    488 14 -7.76974 1.09766 28.573 64 " " " " A 2 0 0 "ASP " " CB " " " 6 0 1 C2 
    489 14 -7.0649 0.305924 29.6868 64 " " " " A 2 0 0 "ASP " " CG " " " 6 0 1 C2 
    490 23 -5.91434 -0.0435839 29.4587 64 " " " " A 70 0 0 "ASP " " OD1" " " 8 0 1 C2 
    491 23 -7.74126 0.0486721 30.7213 64 " " " " A 70 0 0 "ASP " " OD2" " " 8 0 1 C2 
    492 40 -7.24089 3.60371 30.9026 65 " " " " A 43 0 0 "ARG " " N  " " " 7 0 1 C2 
    493 14 -6.15604 4.39814 31.5278 65 " " " " A 2 0 0 "ARG " " CA " " " 6 0 1 C2 
    494 14 -5.12262 3.40918 32.0337 65 " " " " A 2 0 0 "ARG " " C  " " " 6 0 1 C2 
    495 23 -4.01128 3.82827 32.2893 65 " " " " A 70 0 0 "ARG " " O  " " " 8 0 1 C2 
    496 14 -6.63338 5.0648 32.8454 65 " " " " A 2 0 0 "ARG " " CB " " " 6 0 1 C2 
    497 14 -7.89895 5.97467 32.7775 65 " " " " A 2 0 0 "ARG " " CG " " " 6 0 1 C2 
    498 14 -8.14896 6.85643 31.5009 65 " " " " A 2 0 0 "ARG " " CD " " " 6 0 1 C2 
    499 40 -8.65877 8.21209 31.8037 65 " " " " A 43 0 0 "ARG " " NE " " " 7 0 1 C2 
    500 14 -8.3459 9.33135 31.0657 65 " " " " A 2 0 0 "ARG " " CZ " " " 6 0 1 C2 
    501 40 -8.7855 10.4504 31.4076 65 " " " " A 43 0 0 "ARG " " NH1" " " 7 0 1 C2 
    502 40 -7.59899 9.16108 30.0003 65 " " " " A 43 0 0 "ARG " " NH2" " " 7 0 1 C2 
    503 40 -5.56345 2.10789 32.2149 66 " " " " A 43 0 0 "THR " " N  " " " 7 0 1 C2 
    504 14 -4.82601 1.01993 32.8153 66 " " " " A 2 0 0 "THR " " CA " " " 6 0 1 C2 
    505 14 -3.58231 0.59903 32.0221 66 " " " " A 2 0 0 "THR " " C  " " " 6 0 1 C2 
    506 23 -2.67616 -0.0274354 32.5923 66 " " " " A 70 0 0 "THR " " O  " " " 8 0 1 C2 
    507 14 -5.66974 -0.251114 33.1715 66 " " " " A 2 0 0 "THR " " CB " " " 6 0 1 C2 
    508 23 -7.04589 -0.000888405 33.1935 66 " " " " A 70 0 0 "THR " " OG1" " " 8 0 1 C2 
    509 14 -5.26951 -0.883642 34.5461 66 " " " " A 2 0 0 "THR " " CG2" " " 6 0 1 C2 
    510 40 -3.60745 0.671553 30.7167 67 " " " " A 43 0 0 "SER " " N  " " " 7 0 1 C2 
    511 14 -2.46527 0.204898 29.9699 67 " " " " A 2 0 0 "SER " " CA " " " 6 0 1 C2 
    512 14 -2.31176 1.04543 28.6373 67 " " " " A 2 0 0 "SER " " C  " " " 6 0 1 C2 
    513 23 -1.97117 0.488338 27.5693 67 " " " " A 70 0 0 "SER " " O  " " " 8 0 1 C2 
    514 14 -2.40187 -1.37392 29.7628 67 " " " " A 2 0 0 "SER " " CB " " " 6 0 1 C2 
    515 23 -3.58144 -1.79269 29.1361 67 " " " " A 70 0 0 "SER " " OG " " " 8 0 1 C2 
    516 40 -2.58555 2.35681 28.6739 68 " " " " A 43 0 0 "HIE " " N  " " " 7 0 1 C2 
    517 14 -2.7124 3.22947 27.5016 68 " " " " A 2 0 0 "HIE " " CA " " " 6 0 1 C2 
    518 14 -1.48033 3.32366 26.6707 68 " " " " A 2 0 0 "HIE " " C  " " " 6 0 1 C2 
    519 23 -1.54979 3.02739 25.4906 68 " " " " A 70 0 0 "HIE " " O  " " " 8 0 1 C2 
    520 14 -3.2031 4.64475 28.0121 68 " " " " A 2 0 0 "HIE " " CB " " " 6 0 1 C2 
    521 14 -3.59518 5.49541 26.8113 68 " " " " A 2 0 0 "HIE " " CG " " " 6 0 1 C2 
    522 40 -3.72329 6.88394 27.0307 68 " " " " A 43 0 0 "HIE " " ND1" " " 7 0 1 C2 
    523 14 -3.9879 5.30011 25.5342 68 " " " " A 2 0 0 "HIE " " CD2" " " 6 0 1 C2 
    524 14 -4.2979 7.42648 25.923 68 " " " " A 2 0 0 "HIE " " CE1" " " 6 0 1 C2 
    525 40 -4.46513 6.4403 25.0517 68 " " " " A 43 0 0 "HIE " " NE2" " " 7 0 1 C2 
    526 40 -0.431452 3.7325 27.3372 69 " " " " A 43 0 0 "VAL " " N  " " " 7 0 1 C2 
    527 14 0.980696 3.7347 26.9088 69 " " " " A 2 0 0 "VAL " " CA " " " 6 0 1 C2 
    528 14 1.6582 3.32136 28.2175 69 " " " " A 2 0 0 "VAL " " C  " " " 6 0 1 C2 
    529 23 1.1769 3.75573 29.2776 69 " " " " A 70 0 0 "VAL " " O  " " " 8 0 1 C2 
    530 14 1.37325 5.13122 26.4388 69 " " " " A 2 0 0 "VAL " " CB " " " 6 0 1 C2 
    531 14 2.92173 5.25893 26.2184 69 " " " " A 2 0 0 "VAL " " CG1" " " 6 0 1 C2 
    532 14 0.660757 5.38573 25.0851 69 " " " " A 2 0 0 "VAL " " CG2" " " 6 0 1 C2 
    533 40 2.66927 2.48323 28.2007 70 " " " " A 43 0 0 "VAL " " N  " " " 7 0 1 C2 
    534 14 3.29939 1.86927 29.3213 70 " " " " A 2 0 0 "VAL " " CA " " " 6 0 1 C2 
    535 14 4.79348 2.08556 29.2047 70 " " " " A 2 0 0 "VAL " " C  " " " 6 0 1 C2 
    536 23 5.50289 1.80745 28.2371 70 " " " " A 70 0 0 "VAL " " O  " " " 8 0 1 C2 
    537 14 2.85536 0.408229 29.5659 70 " " " " A 2 0 0 "VAL " " CB " " " 6 0 1 C2 
    538 14 1.3731 0.326394 29.9411 70 " " " " A 2 0 0 "VAL " " CG1" " " 6 0 1 C2 
    539 14 3.21933 -0.432226 28.3651 70 " " " " A 2 0 0 "VAL " " CG2" " " 6 0 1 C2 
    540 40 5.35947 2.66492 30.2898 71 " " " " A 43 0 0 "ALA " " N  " " " 7 0 1 C2 
    541 14 6.77684 2.65672 30.6027 71 " " " " A 2 0 0 "ALA " " CA " " " 6 0 1 C2 
    542 14 6.84405 1.26361 31.3252 71 " " " " A 2 0 0 "ALA " " C  " " " 6 0 1 C2 
    543 23 6.06363 0.94544 32.2569 71 " " " " A 70 0 0 "ALA " " O  " " " 8 0 1 C2 
    544 14 7.1093 3.68594 31.6734 71 " " " " A 2 0 0 "ALA " " CB " " " 6 0 1 C2 
    545 40 7.83888 0.437851 31.0023 72 " " " " A 43 0 0 "ILE " " N  " " " 7 0 1 C2 
    546 14 8.29284 -0.698469 31.7098 72 " " " " A 2 0 0 "ILE " " CA " " " 6 0 1 C2 
    547 14 9.64267 -0.24222 32.2973 72 " " " " A 2 0 0 "ILE " " C  " " " 6 0 1 C2 
    548 23 10.4715 0.328557 31.6258 72 " " " " A 70 0 0 "ILE " " O  " " " 8 0 1 C2 
    549 14 8.47973 -1.97655 30.7658 72 " " " " A 2 0 0 "ILE " " CB " " " 6 0 1 C2 
    550 14 7.16602 -2.39236 30.0948 72 " " " " A 2 0 0 "ILE " " CG1" " " 6 0 1 C2 
    551 14 9.37071 -3.16063 31.2977 72 " " " " A 2 0 0 "ILE " " CG2" " " 6 0 1 C2 
    552 14 7.28816 -3.43373 28.9101 72 " " " " A 2 0 0 "ILE " " CD1" " " 6 0 1 C2 
    553 40 9.81701 -0.447934 33.6141 73 " " " " A 43 0 0 "LEU " " N  " " " 7 0 1 C2 
    554 14 11.0872 -0.110902 34.2425 73 " " " " A 2 0 0 "LEU " " CA " " " 6 0 1 C2 
    555 14 11.6806 -1.28972 35.0794 73 " " " " A 2 0 0 "LEU " " C  " " " 6 0 1 C2 
    556 23 10.9628 -2.15502 35.5487 73 " " " " A 70 0 0 "LEU " " O  " " " 8 0 1 C2 
    557 14 11.1311 1.29804 34.9804 73 " " " " A 2 0 0 "LEU " " CB " " " 6 0 1 C2 
    558 14 9.88224 1.83052 35.7497 73 " " " " A 2 0 0 "LEU " " CG " " " 6 0 1 C2 
    559 14 10.2413 3.16747 36.4894 73 " " " " A 2 0 0 "LEU " " CD1" " " 6 0 1 C2 
    560 14 8.67594 2.07767 34.7323 73 " " " " A 2 0 0 "LEU " " CD2" " " 6 0 1 C2 
    561 40 12.955 -1.31849 35.437 74 " " " " A 43 0 0 "THR " " N  " " " 7 0 1 C2 
    562 14 13.6779 -2.41895 36.1354 74 " " " " A 2 0 0 "THR " " CA " " " 6 0 1 C2 
    563 14 14.8863 -1.87509 37.0112 74 " " " " A 2 0 0 "THR " " C  " " " 6 0 1 C2 
    564 23 15.6173 -1.00418 36.5492 74 " " " " A 70 0 0 "THR " " O  " " " 8 0 1 C2 
    565 14 14.0356 -3.54983 35.1209 74 " " " " A 2 0 0 "THR " " CB " " " 6 0 1 C2 
    566 23 14.6812 -4.65469 35.6914 74 " " " " A 70 0 0 "THR " " OG1" " " 8 0 1 C2 
    567 14 14.932 -3.09578 33.8738 74 " " " " A 2 0 0 "THR " " CG2" " " 6 0 1 C2 
    568 40 15.1107 -2.30366 38.2443 75 " " " " A 43 0 0 "PRO " " N  " " " 7 0 1 C2 
    569 14 16.2178 -1.88677 39.1327 75 " " " " A 2 0 0 "PRO " " CA " " " 6 0 1 C2 
    570 14 17.5919 -2.62338 38.9407 75 " " " " A 2 0 0 "PRO " " C  " " " 6 0 1 C2 
    571 23 17.7212 -3.66138 38.2688 75 " " " " A 70 0 0 "PRO " " O  " " " 8 0 1 C2 
    572 14 15.6917 -2.21362 40.4951 75 " " " " A 2 0 0 "PRO " " CB " " " 6 0 1 C2 
    573 14 14.7604 -3.36863 40.3188 75 " " " " A 2 0 0 "PRO " " CG " " " 6 0 1 C2 
    574 14 14.1192 -3.02737 39.0141 75 " " " " A 2 0 0 "PRO " " CD " " " 6 0 1 C2 
    575 40 18.6761 -2.15459 39.5815 76 " " " " A 43 0 0 "PRO " " N  " " " 7 0 1 C2 
    576 14 19.9032 -2.96107 39.8619 76 " " " " A 2 0 0 "PRO " " CA " " " 6 0 1 C2 
    577 14 19.6684 -4.44264 40.2554 76 " " " " A 2 0 0 "PRO " " C  " " " 6 0 1 C2 
    578 23 18.8001 -4.72568 41.0771 76 " " " " A 70 0 0 "PRO " " O  " " " 8 0 1 C2 
    579 14 20.5573 -2.11152 40.9902 76 " " " " A 2 0 0 "PRO " " CB " " " 6 0 1 C2 
    580 14 20.154 -0.69244 40.7797 76 " " " " A 2 0 0 "PRO " " CG " " " 6 0 1 C2 
    581 14 18.7573 -0.877977 40.211 76 " " " " A 2 0 0 "PRO " " CD " " " 6 0 1 C2 
    582 40 20.5481 -5.33708 39.6782 77 " " " " A 43 0 0 "ASP " " N  " " " 7 0 1 C2 
    583 14 20.5156 -6.83184 39.9329 77 " " " " A 2 0 0 "ASP " " CA " " " 6 0 1 C2 
    584 14 20.6294 -7.31195 41.3605 77 " " " " A 2 0 0 "ASP " " C  " " " 6 0 1 C2 
    585 23 20.3957 -8.53463 41.5513 77 " " " " A 70 0 0 "ASP " " O  " " " 8 0 1 C2 
    586 14 21.3778 -7.61523 38.9194 77 " " " " A 2 0 0 "ASP " " CB " " " 6 0 1 C2 
    587 14 22.8041 -7.95251 39.4032 77 " " " " A 2 0 0 "ASP " " CG " " " 6 0 1 C2 
    588 23 23.5678 -7.12457 39.9153 77 " " " " A 70 0 0 "ASP " " OD1" " " 8 0 1 C2 
    589 23 23.1653 -9.11406 39.111 77 " " " " A 70 0 0 "ASP " " OD2" " " 8 0 1 C2 
    590 40 21.0039 -6.49721 42.3477 78 " " " " A 43 0 0 "ASP " " N  " " " 7 0 1 C2 
    591 14 21.0328 -6.81167 43.754 78 " " " " A 2 0 0 "ASP " " CA " " " 6 0 1 C2 
    592 14 19.7216 -6.40376 44.4982 78 " " " " A 2 0 0 "ASP " " C  " " " 6 0 1 C2 
    593 23 19.6152 -6.51419 45.7248 78 " " " " A 70 0 0 "ASP " " O  " " " 8 0 1 C2 
    594 14 22.1613 -6.05941 44.4717 78 " " " " A 2 0 0 "ASP " " CB " " " 6 0 1 C2 
    595 14 22.2152 -4.53861 44.548 78 " " " " A 2 0 0 "ASP " " CG " " " 6 0 1 C2 
    596 23 22.636 -4.13337 45.657 78 " " " " A 70 0 0 "ASP " " OD1" " " 8 0 1 C2 
    597 23 22.1232 -3.87307 43.5098 78 " " " " A 70 0 0 "ASP " " OD2" " " 8 0 1 C2 
    598 40 18.7676 -5.82375 43.8391 79 " " " " A 43 0 0 "LYS " " N  " " " 7 0 1 C2 
    599 14 17.4894 -5.48987 44.5288 79 " " " " A 2 0 0 "LYS " " CA " " " 6 0 1 C2 
    600 14 16.2818 -5.60211 43.6511 79 " " " " A 2 0 0 "LYS " " C  " " " 6 0 1 C2 
    601 23 16.3537 -5.85447 42.4608 79 " " " " A 70 0 0 "LYS " " O  " " " 8 0 1 C2 
    602 14 17.6734 -4.14168 45.2477 79 " " " " A 2 0 0 "LYS " " CB " " " 6 0 1 C2 
    603 14 18.1776 -2.9254 44.3771 79 " " " " A 2 0 0 "LYS " " CG " " " 6 0 1 C2 
    604 14 18.6118 -1.73208 45.2026 79 " " " " A 2 0 0 "LYS " " CD " " " 6 0 1 C2 
    605 14 18.798 -0.440059 44.4981 79 " " " " A 2 0 0 "LYS " " CE " " " 6 0 1 C2 
    606 40 19.0686 0.793817 45.3163 79 " " " " A 43 0 0 "LYS " " NZ " " " 7 0 1 C2 
    607 40 15.0861 -5.47359 44.3044 80 " " " " A 43 0 0 "LYS " " N  " " " 7 0 1 C2 
    608 14 13.7202 -5.56113 43.8442 80 " " " " A 2 0 0 "LYS " " CA " " " 6 0 1 C2 
    609 14 13.2406 -4.12752 43.7513 80 " " " " A 2 0 0 "LYS " " C  " " " 6 0 1 C2 
    610 23 13.8892 -3.22344 44.2132 80 " " " " A 70 0 0 "LYS " " O  " " " 8 0 1 C2 
    611 14 12.8608 -6.35694 44.8526 80 " " " " A 2 0 0 "LYS " " CB " " " 6 0 1 C2 
    612 14 13.3576 -7.85453 44.9989 80 " " " " A 2 0 0 "LYS " " CG " " " 6 0 1 C2 
    613 14 12.4034 -8.79139 45.7455 80 " " " " A 2 0 0 "LYS " " CD " " " 6 0 1 C2 
    614 14 13.0707 -10.1086 45.9515 80 " " " " A 2 0 0 "LYS " " CE " " " 6 0 1 C2 
    615 40 12.0926 -11.0686 46.3786 80 " " " " A 43 0 0 "LYS " " NZ " " " 7 0 1 C2 
    616 40 11.9976 -3.91675 43.2279 81 " " " " A 43 0 0 "VAL " " N  " " " 7 0 1 C2 
    617 14 11.2755 -2.61419 42.998 81 " " " " A 2 0 0 "VAL " " CA " " " 6 0 1 C2 
    618 14 10.796 -1.90876 44.312 81 " " " " A 2 0 0 "VAL " " C  " " " 6 0 1 C2 
    619 23 10.384 -0.755717 44.1948 81 " " " " A 70 0 0 "VAL " " O  " " " 8 0 1 C2 
    620 14 10.0743 -2.92683 42.0573 81 " " " " A 2 0 0 "VAL " " CB " " " 6 0 1 C2 
    621 14 10.5239 -3.47022 40.7186 81 " " " " A 2 0 0 "VAL " " CG1" " " 6 0 1 C2 
    622 14 9.01539 -3.82162 42.6206 81 " " " " A 2 0 0 "VAL " " CG2" " " 6 0 1 C2 
    623 40 10.7747 -2.60813 45.4586 82 " " " " A 43 0 0 "THR " " N  " " " 7 0 1 C2 
    624 14 10.2253 -2.223 46.7394 82 " " " " A 2 0 0 "THR " " CA " " " 6 0 1 C2 
    625 14 11.2769 -1.32914 47.5481 82 " " " " A 2 0 0 "THR " " C  " " " 6 0 1 C2 
    626 23 10.9389 -0.959122 48.6908 82 " " " " A 70 0 0 "THR " " O  " " " 8 0 1 C2 
    627 14 10.103 -3.58449 47.5611 82 " " " " A 2 0 0 "THR " " CB " " " 6 0 1 C2 
    628 23 11.3121 -4.44362 47.4055 82 " " " " A 70 0 0 "THR " " OG1" " " 8 0 1 C2 
    629 14 8.78371 -4.34053 47.1318 82 " " " " A 2 0 0 "THR " " CG2" " " 6 0 1 C2 
    630 40 12.4386 -1.073 46.9672 83 " " " " A 43 0 0 "ASP " " N  " " " 7 0 1 C2 
    631 14 13.5562 -0.359632 47.5133 83 " " " " A 2 0 0 "ASP " " CA " " " 6 0 1 C2 
    632 14 13.171 1.16177 47.4761 83 " " " " A 2 0 0 "ASP " " C  " " " 6 0 1 C2 
    633 23 12.9931 1.66634 46.3677 83 " " " " A 70 0 0 "ASP " " O  " " " 8 0 1 C2 
    634 14 14.7906 -0.696196 46.5604 83 " " " " A 2 0 0 "ASP " " CB " " " 6 0 1 C2 
    635 14 15.9655 0.189379 46.9265 83 " " " " A 2 0 0 "ASP " " CG " " " 6 0 1 C2 
    636 23 16.3548 0.336487 48.0633 83 " " " " A 70 0 0 "ASP " " OD1" " " 8 0 1 C2 
    637 23 16.5363 0.706444 46.0019 83 " " " " A 70 0 0 "ASP " " OD2" " " 8 0 1 C2 
    638 40 13.1246 1.8167 48.607 84 " " " " A 43 0 0 "LYS " " N  " " " 7 0 1 C2 
    639 14 12.6083 3.16859 48.656 84 " " " " A 2 0 0 "LYS " " CA " " " 6 0 1 C2 
    640 14 13.6111 4.23391 48.1858 84 " " " " A 2 0 0 "LYS " " C  " " " 6 0 1 C2 
    641 23 13.3566 5.42624 48.1545 84 " " " " A 70 0 0 "LYS " " O  " " " 8 0 1 C2 
    642 14 12.3594 3.37805 50.2135 84 " " " " A 2 0 0 "LYS " " CB " " " 6 0 1 C2 
    643 14 10.9728 3.84378 50.6654 84 " " " " A 2 0 0 "LYS " " CG " " " 6 0 1 C2 
    644 14 10.6725 5.22818 50.1573 84 " " " " A 2 0 0 "LYS " " CD " " " 6 0 1 C2 
    645 14 9.2239 5.70375 50.3852 84 " " " " A 2 0 0 "LYS " " CE " " " 6 0 1 C2 
    646 40 9.21981 6.78019 51.434 84 " " " " A 43 0 0 "LYS " " NZ " " " 7 0 1 C2 
    647 40 14.7899 3.81315 47.6785 85 " " " " A 43 0 0 "ALA " " N  " " " 7 0 1 C2 
    648 14 15.7895 4.62826 47.0986 85 " " " " A 2 0 0 "ALA " " CA " " " 6 0 1 C2 
    649 14 15.6196 4.54641 45.5926 85 " " " " A 2 0 0 "ALA " " C  " " " 6 0 1 C2 
    650 23 15.4336 5.56289 44.9865 85 " " " " A 70 0 0 "ALA " " O  " " " 8 0 1 C2 
    651 14 17.1839 4.05481 47.4208 85 " " " " A 2 0 0 "ALA " " CB " " " 6 0 1 C2 
    652 40 15.4861 3.35862 45.0257 86 " " " " A 43 0 0 "TRP " " N  " " " 7 0 1 C2 
    653 14 15.2047 3.16895 43.6045 86 " " " " A 2 0 0 "TRP " " CA " " " 6 0 1 C2 
    654 14 13.7566 3.64925 43.2474 86 " " " " A 2 0 0 "TRP " " C  " " " 6 0 1 C2 
    655 23 13.5888 4.32767 42.2288 86 " " " " A 70 0 0 "TRP " " O  " " " 8 0 1 C2 
    656 14 15.3136 1.62178 43.2044 86 " " " " A 2 0 0 "TRP " " CB " " " 6 0 1 C2 
    657 14 15.134 1.45843 41.7131 86 " " " " A 2 0 0 "TRP " " CG " " " 6 0 1 C2 
    658 14 16.0989 1.76217 40.7989 86 " " " " A 2 0 0 "TRP " " CD1" " " 6 0 1 C2 
    659 14 13.9648 1.03405 40.9628 86 " " " " A 2 0 0 "TRP " " CD2" " " 6 0 1 C2 
    660 40 15.6202 1.46996 39.5256 86 " " " " A 43 0 0 "TRP " " NE1" " " 7 0 1 C2 
    661 14 14.3032 1.05542 39.5759 86 " " " " A 2 0 0 "TRP " " CE2" " " 6 0 1 C2 
    662 14 12.7147 0.651577 41.3127 86 " " " " A 2 0 0 "TRP " " CE3" " " 6 0 1 C2 
    663 14 13.392 0.712744 38.5907 86 " " " " A 2 0 0 "TRP " " CZ2" " " 6 0 1 C2 
    664 14 11.7243 0.389385 40.3079 86 " " " " A 2 0 0 "TRP " " CZ3" " " 6 0 1 C2 
    665 14 12.0505 0.448144 38.9297 86 " " " " A 2 0 0 "TRP " " CH2" " " 6 0 1 C2 
    666 40 12.8118 3.39031 44.1214 87 " " " " A 43 0 0 "GLN " " N  " " " 7 0 1 C2 
    667 14 11.4131 3.91571 44.0501 87 " " " " A 2 0 0 "GLN " " CA " " " 6 0 1 C2 
    668 14 11.392 5.43914 44.0603 87 " " " " A 2 0 0 "GLN " " C  " " " 6 0 1 C2 
    669 23 10.6999 6.09664 43.2293 87 " " " " A 70 0 0 "GLN " " O  " " " 8 0 1 C2 
    670 14 10.3859 3.27726 45.1096 87 " " " " A 2 0 0 "GLN " " CB " " " 6 0 1 C2 
    671 14 8.94201 3.69554 45.0326 87 " " " " A 2 0 0 "GLN " " CG " " " 6 0 1 C2 
    672 14 8.5935 5.09772 45.6444 87 " " " " A 2 0 0 "GLN " " CD " " " 6 0 1 C2 
    673 23 9.34788 5.68523 46.4669 87 " " " " A 70 0 0 "GLN " " OE1" " " 8 0 1 C2 
    674 40 7.41622 5.68152 45.3826 87 " " " " A 43 0 0 "GLN " " NE2" " " 7 0 1 C2 
    675 40 12.1611 6.11508 44.9035 88 " " " " A 43 0 0 "LYS " " N  " " " 7 0 1 C2 
    676 14 12.3324 7.59695 44.8468 88 " " " " A 2 0 0 "LYS " " CA " " " 6 0 1 C2 
    677 14 13.167 8.14203 43.578 88 " " " " A 2 0 0 "LYS " " C  " " " 6 0 1 C2 
    678 23 12.7755 9.07605 42.8967 88 " " " " A 70 0 0 "LYS " " O  " " " 8 0 1 C2 
    679 14 12.977 7.99794 46.1513 88 " " " " A 2 0 0 "LYS " " CB " " " 6 0 1 C2 
    680 14 12.9505 9.50603 46.5234 88 " " " " A 2 0 0 "LYS " " CG " " " 6 0 1 C2 
    681 14 13.315 9.84078 47.9473 88 " " " " A 2 0 0 "LYS " " CD " " " 6 0 1 C2 
    682 14 13.793 11.3231 48.1249 88 " " " " A 2 0 0 "LYS " " CE " " " 6 0 1 C2 
    683 40 12.9327 12.3833 47.5884 88 " " " " A 43 0 0 "LYS " " NZ " " " 7 0 1 C2 
    684 40 14.1945 7.37158 43.2464 89 " " " " A 43 0 0 "LYS " " N  " " " 7 0 1 C2 
    685 14 15.0689 7.715 42.0855 89 " " " " A 2 0 0 "LYS " " CA " " " 6 0 1 C2 
    686 14 14.3227 7.72031 40.7742 89 " " " " A 2 0 0 "LYS " " C  " " " 6 0 1 C2 
    687 23 14.5064 8.66471 40.0628 89 " " " " A 70 0 0 "LYS " " O  " " " 8 0 1 C2 
    688 14 16.3958 6.86634 42.1452 89 " " " " A 2 0 0 "LYS " " CB " " " 6 0 1 C2 
    689 14 17.5658 7.31138 41.2763 89 " " " " A 2 0 0 "LYS " " CG " " " 6 0 1 C2 
    690 14 18.9898 6.63191 41.4974 89 " " " " A 2 0 0 "LYS " " CD " " " 6 0 1 C2 
    691 14 19.9127 7.22466 40.3746 89 " " " " A 2 0 0 "LYS " " CE " " " 6 0 1 C2 
    692 40 21.3743 7.02123 40.5359 89 " " " " A 43 0 0 "LYS " " NZ " " " 7 0 1 C2 
    693 40 13.4534 6.77176 40.4778 90 " " " " A 43 0 0 "VAL " " N  " " " 7 0 1 C2 
    694 14 12.7871 6.76593 39.1872 90 " " " " A 2 0 0 "VAL " " CA " " " 6 0 1 C2 
    695 14 11.5708 7.61835 39.1046 90 " " " " A 2 0 0 "VAL " " C  " " " 6 0 1 C2 
    696 23 11.4624 8.34171 38.14 90 " " " " A 70 0 0 "VAL " " O  " " " 8 0 1 C2 
    697 14 12.4875 5.28517 38.8013 90 " " " " A 2 0 0 "VAL " " CB " " " 6 0 1 C2 
    698 14 13.7574 4.4794 38.5828 90 " " " " A 2 0 0 "VAL " " CG1" " " 6 0 1 C2 
    699 14 11.4453 4.43765 39.5708 90 " " " " A 2 0 0 "VAL " " CG2" " " 6 0 1 C2 
    700 40 10.6032 7.46272 40.0784 91 " " " " A 43 0 0 "THR " " N  " " " 7 0 1 C2 
    701 14 9.22324 8.00075 40.0284 91 " " " " A 2 0 0 "THR " " CA " " " 6 0 1 C2 
    702 14 9.13751 9.51418 40.0635 91 " " " " A 2 0 0 "THR " " C  " " " 6 0 1 C2 
    703 23 8.45283 10.1324 39.2469 91 " " " " A 70 0 0 "THR " " O  " " " 8 0 1 C2 
    704 14 8.48062 7.44295 41.3422 91 " " " " A 2 0 0 "THR " " CB " " " 6 0 1 C2 
    705 23 9.14942 7.95202 42.4867 91 " " " " A 70 0 0 "THR " " OG1" " " 8 0 1 C2 
    706 14 8.24734 5.91578 41.4407 91 " " " " A 2 0 0 "THR " " CG2" " " 6 0 1 C2 
    707 40 9.89625 10.1679 40.9163 92 " " " " A 43 0 0 "GLU " " N  " " " 7 0 1 C2 
    708 14 10.2207 11.6274 40.8752 92 " " " " A 2 0 0 "GLU " " CA " " " 6 0 1 C2 
    709 14 10.6533 12.2086 39.4904 92 " " " " A 2 0 0 "GLU " " C  " " " 6 0 1 C2 
    710 23 10.0054 13.1364 39.0314 92 " " " " A 70 0 0 "GLU " " O  " " " 8 0 1 C2 
    711 14 11.1661 12.0174 42.0826 92 " " " " A 2 0 0 "GLU " " CB " " " 6 0 1 C2 
    712 14 10.4064 11.9975 43.3977 92 " " " " A 2 0 0 "GLU " " CG " " " 6 0 1 C2 
    713 14 9.45042 13.1506 43.5247 92 " " " " A 2 0 0 "GLU " " CD " " " 6 0 1 C2 
    714 23 8.30447 12.8325 43.8368 92 " " " " A 70 0 0 "GLU " " OE1" " " 8 0 1 C2 
    715 23 9.86679 14.336 43.3495 92 " " " " A 70 0 0 "GLU " " OE2" " " 8 0 1 C2 
    716 40 11.5708 11.5219 38.8626 93 " " " " A 43 0 0 "GLU " " N  " " " 7 0 1 C2 
    717 14 12.0604 11.8753 37.534 93 " " " " A 2 0 0 "GLU " " CA " " " 6 0 1 C2 
    718 14 10.9912 11.7656 36.4372 93 " " " " A 2 0 0 "GLU " " C  " " " 6 0 1 C2 
    719 23 10.9563 12.6173 35.4977 93 " " " " A 70 0 0 "GLU " " O  " " " 8 0 1 C2 
    720 14 13.2662 10.9555 37.2575 93 " " " " A 2 0 0 "GLU " " CB " " " 6 0 1 C2 
    721 14 14.2866 11.5141 36.2398 93 " " " " A 2 0 0 "GLU " " CG " " " 6 0 1 C2 
    722 14 15.105 12.6815 36.743 93 " " " " A 2 0 0 "GLU " " CD " " " 6 0 1 C2 
    723 23 15.5711 12.6124 37.8884 93 " " " " A 70 0 0 "GLU " " OE1" " " 8 0 1 C2 
    724 23 15.3438 13.5221 35.8803 93 " " " " A 70 0 0 "GLU " " OE2" " " 8 0 1 C2 
    725 40 10.1685 10.7106 36.5106 94 " " " " A 43 0 0 "LEU " " N  " " " 7 0 1 C2 
    726 14 9.06746 10.476 35.5798 94 " " " " A 2 0 0 "LEU " " CA " " " 6 0 1 C2 
    727 14 7.94863 11.459 35.8584 94 " " " " A 2 0 0 "LEU " " C  " " " 6 0 1 C2 
    728 23 7.30136 12.0015 34.9593 94 " " " " A 70 0 0 "LEU " " O  " " " 8 0 1 C2 
    729 14 8.67338 8.9745 35.7158 94 " " " " A 2 0 0 "LEU " " CB " " " 6 0 1 C2 
    730 14 7.53253 8.52742 34.7324 94 " " " " A 2 0 0 "LEU " " CG " " " 6 0 1 C2 
    731 14 8.03984 8.47558 33.2363 94 " " " " A 2 0 0 "LEU " " CD1" " " 6 0 1 C2 
    732 14 7.08271 7.14054 35.163 94 " " " " A 2 0 0 "LEU " " CD2" " " 6 0 1 C2 
    733 40 7.76134 11.8536 37.1966 95 " " " " A 43 0 0 "ASP " " N  " " " 7 0 1 C2 
    734 14 6.62492 12.7043 37.6049 95 " " " " A 2 0 0 "ASP " " CA " " " 6 0 1 C2 
    735 14 6.5995 14.2046 37.1032 95 " " " " A 2 0 0 "ASP " " C  " " " 6 0 1 C2 
    736 23 5.53451 14.7657 36.7752 95 " " " " A 70 0 0 "ASP " " O  " " " 8 0 1 C2 
    737 14 6.38672 12.4781 39.0743 95 " " " " A 2 0 0 "ASP " " CB " " " 6 0 1 C2 
    738 14 5.27691 13.4284 39.689 95 " " " " A 2 0 0 "ASP " " CG " " " 6 0 1 C2 
    739 23 4.12384 13.1598 39.5618 95 " " " " A 70 0 0 "ASP " " OD1" " " 8 0 1 C2 
    740 23 5.62982 14.3574 40.4355 95 " " " " A 70 0 0 "ASP " " OD2" " " 8 0 1 C2 
    741 40 7.84603 14.6443 36.9332 96 " " " " A 43 0 0 "GLN " " N  " " " 7 0 1 C2 
    742 14 8.20287 15.9143 36.3749 96 " " " " A 2 0 0 "GLN " " CA " " " 6 0 1 C2 
    743 14 7.97307 16.1199 34.8628 96 " " " " A 2 0 0 "GLN " " C  " " " 6 0 1 C2 
    744 23 8.12651 17.233 34.3738 96 " " " " A 70 0 0 "GLN " " O  " " " 8 0 1 C2 
    745 14 9.72605 16.0726 36.6431 96 " " " " A 2 0 0 "GLN " " CB " " " 6 0 1 C2 
    746 14 10.0427 16.2705 38.1378 96 " " " " A 2 0 0 "GLN " " CG " " " 6 0 1 C2 
    747 14 11.6122 16.3679 38.4847 96 " " " " A 2 0 0 "GLN " " CD " " " 6 0 1 C2 
    748 23 12.4949 16.2911 37.5912 96 " " " " A 70 0 0 "GLN " " OE1" " " 8 0 1 C2 
    749 40 11.9474 16.5084 39.7719 96 " " " " A 43 0 0 "GLN " " NE2" " " 7 0 1 C2 
    750 40 7.60446 14.984 34.1632 97 " " " " A 43 0 0 "VAL " " N  " " " 7 0 1 C2 
    751 14 7.32158 15.0147 32.7218 97 " " " " A 2 0 0 "VAL " " CA " " " 6 0 1 C2 
    752 14 5.76679 15.2956 32.6171 97 " " " " A 2 0 0 "VAL " " C  " " " 6 0 1 C2 
    753 23 5.28519 15.9336 31.683 97 " " " " A 70 0 0 "VAL " " O  " " " 8 0 1 C2 
    754 14 7.69153 13.6914 32.068 97 " " " " A 2 0 0 "VAL " " CB " " " 6 0 1 C2 
    755 14 7.41756 13.6677 30.482 97 " " " " A 2 0 0 "VAL " " CG1" " " 6 0 1 C2 
    756 14 9.13835 13.4192 32.3924 97 " " " " A 2 0 0 "VAL " " CG2" " " 6 0 1 C2 
    757 40 4.90066 14.8423 33.5762 98 " " " " A 43 0 0 "VAL " " N  " " " 7 0 1 C2 
    758 14 3.41635 14.7848 33.4422 98 " " " " A 2 0 0 "VAL " " CA " " " 6 0 1 C2 
    759 14 2.81576 16.0777 34.0751 98 " " " " A 2 0 0 "VAL " " C  " " " 6 0 1 C2 
    760 23 1.8118 16.5693 33.5879 98 " " " " A 70 0 0 "VAL " " O  " " " 8 0 1 C2 
    761 14 2.99621 13.5079 34.2042 98 " " " " A 2 0 0 "VAL " " CB " " " 6 0 1 C2 
    762 14 1.47225 13.3519 34.261 98 " " " " A 2 0 0 "VAL " " CG1" " " 6 0 1 C2 
    763 14 3.58888 12.2118 33.6243 98 " " " " A 2 0 0 "VAL " " CG2" " " 6 0 1 C2 
    764 40 3.44821 16.6357 35.1107 99 " " " " A 43 0 0 "LYS " " N  " " " 7 0 1 C2 
    765 14 3.16996 17.9991 35.6844 99 " " " " A 2 0 0 "LYS " " CA " " " 6 0 1 C2 
    766 14 3.79251 19.0216 34.6956 99 " " " " A 2 0 0 "LYS " " C  " " " 6 0 1 C2 
    767 23 4.95232 18.9538 34.4278 99 " " " " A 70 0 0 "LYS " " O  " " " 8 0 1 C2 
    768 14 3.75922 18.161 37.0822 99 " " " " A 2 0 0 "LYS " " CB " " " 6 0 1 C2 
    769 14 2.93786 17.3362 38.0949 99 " " " " A 2 0 0 "LYS " " CG " " " 6 0 1 C2 
    770 14 3.43471 17.4452 39.558 99 " " " " A 2 0 0 "LYS " " CD " " " 6 0 1 C2 
    771 14 2.72271 16.4777 40.5674 99 " " " " A 2 0 0 "LYS " " CE " " " 6 0 1 C2 
    772 40 3.62964 15.9363 41.556 99 " " " " A 43 0 0 "LYS " " NZ " " " 7 0 1 C2 
    773 40 2.99443 20.0295 34.3628 100 " " " " A 43 0 0 "ASP " " N  " " " 7 0 1 C2 
    774 14 3.1372 21.1106 33.4137 100 " " " " A 2 0 0 "ASP " " CA " " " 6 0 1 C2 
    775 14 2.57868 20.7343 32.0102 100 " " " " A 2 0 0 "ASP " " C  " " " 6 0 1 C2 
    776 23 2.35183 21.6481 31.2424 100 " " " " A 70 0 0 "ASP " " O  " " " 8 0 1 C2 
    777 14 4.53861 21.9194 33.3756 100 " " " " A 2 0 0 "ASP " " CB " " " 6 0 1 C2 
    778 14 5.43521 21.9088 32.1064 100 " " " " A 2 0 0 "ASP " " CG " " " 6 0 1 C2 
    779 23 6.07157 22.929 31.7835 100 " " " " A 70 0 0 "ASP " " OD1" " " 8 0 1 C2 
    780 23 5.50747 20.93 31.4517 100 " " " " A 70 0 0 "ASP " " OD2" " " 8 0 1 C2 
    781 40 2.30445 19.4345 31.7322 101 " " " " A 43 0 0 "HIP " " N  " " " 7 0 1 C2 
    782 14 1.84356 18.8767 30.4378 101 " " " " A 2 0 0 "HIP " " CA " " " 6 0 1 C2 
    783 14 0.374735 18.347 30.6041 101 " " " " A 2 0 0 "HIP " " C  " " " 6 0 1 C2 
    784 23 0.0521259 17.3787 29.9277 101 " " " " A 70 0 0 "HIP " " O  " " " 8 0 1 C2 
    785 14 2.91642 17.8118 30.0467 101 " " " " A 2 0 0 "HIP " " CB " " " 6 0 1 C2 
    786 14 4.2959 18.2818 29.5218 101 " " " " A 2 0 0 "HIP " " CG " " " 6 0 1 C2 
    787 40 4.59576 19.7082 29.2433 101 " " " " A 43 0 0 "HIP " " ND1" " " 7 0 1 C2 
    788 14 5.27205 17.5043 28.9797 101 " " " " A 2 0 0 "HIP " " CD2" " " 6 0 1 C2 
    789 14 5.82905 19.5647 28.4854 101 " " " " A 2 0 0 "HIP " " CE1" " " 6 0 1 C2 
    790 40 6.23344 18.3496 28.4617 101 " " " " A 43 0 0 "HIP " " NE2" " " 7 0 1 C2 
    791 40 -0.478119 18.9667 31.4482 102 " " " " A 43 0 0 "GLU " " N  " " " 7 0 1 C2 
    792 14 -1.90557 18.7429 31.622 102 " " " " A 2 0 0 "GLU " " CA " " " 6 0 1 C2 
    793 14 -2.70933 18.6572 30.3125 102 " " " " A 2 0 0 "GLU " " C  " " " 6 0 1 C2 
    794 23 -3.71212 17.944 30.302 102 " " " " A 70 0 0 "GLU " " O  " " " 8 0 1 C2 
    795 14 -2.50393 19.8392 32.4986 102 " " " " A 2 0 0 "GLU " " CB " " " 6 0 1 C2 
    796 14 -1.87167 19.877 34.0193 102 " " " " A 2 0 0 "GLU " " CG " " " 6 0 1 C2 
    797 14 -0.590639 20.694 34.0643 102 " " " " A 2 0 0 "GLU " " CD " " " 6 0 1 C2 
    798 23 0.0583534 20.5156 35.1092 102 " " " " A 70 0 0 "GLU " " OE1" " " 8 0 1 C2 
    799 23 -0.338766 21.5455 33.1959 102 " " " " A 70 0 0 "GLU " " OE2" " " 8 0 1 C2 
    800 40 -2.35937 19.4463 29.3125 103 " " " " A 43 0 0 "ASP " " N  " " " 7 0 1 C2 
    801 14 -3.02994 19.3998 28.0261 103 " " " " A 2 0 0 "ASP " " CA " " " 6 0 1 C2 
    802 14 -2.52278 18.3097 27.0887 103 " " " " A 2 0 0 "ASP " " C  " " " 6 0 1 C2 
    803 23 -2.99245 18.2927 25.9976 103 " " " " A 70 0 0 "ASP " " O  " " " 8 0 1 C2 
    804 14 -2.60617 20.795 27.3587 103 " " " " A 2 0 0 "ASP " " CB " " " 6 0 1 C2 
    805 14 -1.14085 21.0418 26.9045 103 " " " " A 2 0 0 "ASP " " CG " " " 6 0 1 C2 
    806 23 -0.864513 21.3304 25.7057 103 " " " " A 70 0 0 "ASP " " OD1" " " 8 0 1 C2 
    807 23 -0.249613 20.9792 27.7865 103 " " " " A 70 0 0 "ASP " " OD2" " " 8 0 1 C2 
    808 40 -1.60918 17.4877 27.4728 104 " " " " A 43 0 0 "GLN " " N  " " " 7 0 1 C2 
    809 14 -1.10767 16.3319 26.7629 104 " " " " A 2 0 0 "GLN " " CA " " " 6 0 1 C2 
    810 14 -1.14163 14.9717 27.4685 104 " " " " A 2 0 0 "GLN " " C  " " " 6 0 1 C2 
    811 23 -1.50899 13.9438 26.9111 104 " " " " A 70 0 0 "GLN " " O  " " " 8 0 1 C2 
    812 14 0.160292 16.6655 25.913 104 " " " " A 2 0 0 "GLN " " CB " " " 6 0 1 C2 
    813 14 1.29238 17.2281 26.8015 104 " " " " A 2 0 0 "GLN " " CG " " " 6 0 1 C2 
    814 14 2.58415 17.6153 26.0028 104 " " " " A 2 0 0 "GLN " " CD " " " 6 0 1 C2 
    815 23 3.56338 18.1008 26.5994 104 " " " " A 70 0 0 "GLN " " OE1" " " 8 0 1 C2 
    816 40 2.47998 17.7042 24.703 104 " " " " A 43 0 0 "GLN " " NE2" " " 7 0 1 C2 
    817 40 -0.879746 14.9686 28.7613 105 " " " " A 43 0 0 "ILE " " N  " " " 7 0 1 C2 
    818 14 -0.898094 13.8031 29.6828 105 " " " " A 2 0 0 "ILE " " CA " " " 6 0 1 C2 
    819 14 -1.86255 14.1573 30.8809 105 " " " " A 2 0 0 "ILE " " C  " " " 6 0 1 C2 
    820 23 -1.89858 15.2463 31.3915 105 " " " " A 70 0 0 "ILE " " O  " " " 8 0 1 C2 
    821 14 0.577677 13.4578 30.2648 105 " " " " A 2 0 0 "ILE " " CB " " " 6 0 1 C2 
    822 14 1.73861 13.3047 29.2134 105 " " " " A 2 0 0 "ILE " " CG1" " " 6 0 1 C2 
    823 14 0.451952 12.0811 30.9644 105 " " " " A 2 0 0 "ILE " " CG2" " " 6 0 1 C2 
    824 14 3.14052 12.8791 29.7264 105 " " " " A 2 0 0 "ILE " " CD1" " " 6 0 1 C2 
    825 40 -2.76307 13.2329 31.2713 106 " " " " A 43 0 0 "VAL " " N  " " " 7 0 1 C2 
    826 14 -3.73117 13.3634 32.3212 106 " " " " A 2 0 0 "VAL " " CA " " " 6 0 1 C2 
    827 14 -3.11688 13.0214 33.7513 106 " " " " A 2 0 0 "VAL " " C  " " " 6 0 1 C2 
    828 23 -3.52721 13.5575 34.827 106 " " " " A 70 0 0 "VAL " " O  " " " 8 0 1 C2 
    829 14 -4.93032 12.4321 32.0094 106 " " " " A 2 0 0 "VAL " " CB " " " 6 0 1 C2 
    830 14 -5.98661 12.4309 33.0904 106 " " " " A 2 0 0 "VAL " " CG1" " " 6 0 1 C2 
    831 14 -5.58012 12.7963 30.6945 106 " " " " A 2 0 0 "VAL " " CG2" " " 6 0 1 C2 
    832 40 -2.06488 12.2208 33.7028 107 " " " " A 43 0 0 "GLY " " N  " " " 7 0 1 C2 
    833 14 -1.65183 11.5313 34.9209 107 " " " " A 2 0 0 "GLY " " CA " " " 6 0 1 C2 
    834 14 -0.553354 10.4721 34.6173 107 " " " " A 2 0 0 "GLY " " C  " " " 6 0 1 C2 
    835 23 -0.132938 10.3527 33.5039 107 " " " " A 70 0 0 "GLY " " O  " " " 8 0 1 C2 
    836 40 -0.0990601 9.68739 35.6313 108 " " " " A 43 0 0 "TRP " " N  " " " 7 0 1 C2 
    837 14 0.717104 8.46357 35.5893 108 " " " " A 2 0 0 "TRP " " CA " " " 6 0 1 C2 
    838 14 0.123812 7.46594 36.6176 108 " " " " A 2 0 0 "TRP " " C  " " " 6 0 1 C2 
    839 23 -0.137684 7.83033 37.7797 108 " " " " A 70 0 0 "TRP " " O  " " " 8 0 1 C2 
    840 14 2.2086 8.63124 35.6838 108 " " " " A 2 0 0 "TRP " " CB " " " 6 0 1 C2 
    841 14 2.80261 9.1153 36.8921 108 " " " " A 2 0 0 "TRP " " CG " " " 6 0 1 C2 
    842 14 3.10354 10.3744 37.1677 108 " " " " A 2 0 0 "TRP " " CD1" " " 6 0 1 C2 
    843 14 3.35264 8.39235 37.9496 108 " " " " A 2 0 0 "TRP " " CD2" " " 6 0 1 C2 
    844 40 3.74505 10.5098 38.3884 108 " " " " A 43 0 0 "TRP " " NE1" " " 7 0 1 C2 
    845 14 4.00296 9.26901 38.8506 108 " " " " A 2 0 0 "TRP " " CE2" " " 6 0 1 C2 
    846 14 3.38574 7.02331 38.3316 108 " " " " A 2 0 0 "TRP " " CE3" " " 6 0 1 C2 
    847 14 4.70389 8.81497 39.9284 108 " " " " A 2 0 0 "TRP " " CZ2" " " 6 0 1 C2 
    848 14 4.07573 6.54281 39.4355 108 " " " " A 2 0 0 "TRP " " CZ3" " " 6 0 1 C2 
    849 14 4.84862 7.43414 40.182 108 " " " " A 2 0 0 "TRP " " CH2" " " 6 0 1 C2 
    850 40 -0.298876 6.32038 36.1085 109 " " " " A 43 0 0 "VAL " " N  " " " 7 0 1 C2 
    851 14 -0.989674 5.32445 36.8686 109 " " " " A 2 0 0 "VAL " " CA " " " 6 0 1 C2 
    852 14 -0.0254078 4.1883 37.1294 109 " " " " A 2 0 0 "VAL " " C  " " " 6 0 1 C2 
    853 23 0.511553 3.58454 36.2082 109 " " " " A 70 0 0 "VAL " " O  " " " 8 0 1 C2 
    854 14 -2.22678 4.91915 36.0764 109 " " " " A 2 0 0 "VAL " " CB " " " 6 0 1 C2 
    855 14 -3.13225 4.02587 36.9988 109 " " " " A 2 0 0 "VAL " " CG1" " " 6 0 1 C2 
    856 14 -3.25803 6.01635 35.634 109 " " " " A 2 0 0 "VAL " " CG2" " " 6 0 1 C2 
    857 40 0.335108 3.9067 38.3789 110 " " " " A 43 0 0 "GLY " " N  " " " 7 0 1 C2 
    858 14 1.51803 3.07396 38.6216 110 " " " " A 2 0 0 "GLY " " CA " " " 6 0 1 C2 
    859 14 1.39788 2.54743 40.0562 110 " " " " A 2 0 0 "GLY " " C  " " " 6 0 1 C2 
    860 23 0.941103 3.25159 40.897 110 " " " " A 70 0 0 "GLY " " O  " " " 8 0 1 C2 
    861 40 1.81291 1.28827 40.325 111 " " " " A 43 0 0 "TRP " " N  " " " 7 0 1 C2 
    862 14 1.73871 0.683136 41.6737 111 " " " " A 2 0 0 "TRP " " CA " " " 6 0 1 C2 
    863 14 2.82278 1.2866 42.5681 111 " " " " A 2 0 0 "TRP " " C  " " " 6 0 1 C2 
    864 23 2.69689 1.27941 43.7571 111 " " " " A 70 0 0 "TRP " " O  " " " 8 0 1 C2 
    865 14 1.94897 -0.755784 41.4359 111 " " " " A 2 0 0 "TRP " " CB " " " 6 0 1 C2 
    866 14 1.96538 -1.70816 42.6686 111 " " " " A 2 0 0 "TRP " " CG " " " 6 0 1 C2 
    867 14 0.86673 -2.08113 43.4454 111 " " " " A 2 0 0 "TRP " " CD1" " " 6 0 1 C2 
    868 14 3.1412 -2.48375 43.1612 111 " " " " A 2 0 0 "TRP " " CD2" " " 6 0 1 C2 
    869 40 1.40148 -2.88528 44.4873 111 " " " " A 43 0 0 "TRP " " NE1" " " 7 0 1 C2 
    870 14 2.75326 -3.20577 44.3528 111 " " " " A 2 0 0 "TRP " " CE2" " " 6 0 1 C2 
    871 14 4.47814 -2.66707 42.7234 111 " " " " A 2 0 0 "TRP " " CE3" " " 6 0 1 C2 
    872 14 3.63266 -4.01495 45.0753 111 " " " " A 2 0 0 "TRP " " CZ2" " " 6 0 1 C2 
    873 14 5.32498 -3.66794 43.3535 111 " " " " A 2 0 0 "TRP " " CZ3" " " 6 0 1 C2 
    874 14 4.94708 -4.28587 44.5631 111 " " " " A 2 0 0 "TRP " " CH2" " " 6 0 1 C2 
    875 40 3.92708 1.85654 41.9963 112 " " " " A 43 0 0 "LEU " " N  " " " 7 0 1 C2 
    876 14 5.02594 2.52265 42.753 112 " " " " A 2 0 0 "LEU " " CA " " " 6 0 1 C2 
    877 14 4.6053 3.9172 43.436 112 " " " " A 2 0 0 "LEU " " C  " " " 6 0 1 C2 
    878 23 5.50766 4.71163 43.7726 112 " " " " A 70 0 0 "LEU " " O  " " " 8 0 1 C2 
    879 14 6.22774 2.71224 41.7436 112 " " " " A 2 0 0 "LEU " " CB " " " 6 0 1 C2 
    880 14 7.01371 1.40587 41.3398 112 " " " " A 2 0 0 "LEU " " CG " " " 6 0 1 C2 
    881 14 8.15726 1.82107 40.4034 112 " " " " A 2 0 0 "LEU " " CD1" " " 6 0 1 C2 
    882 14 7.54633 0.533575 42.5046 112 " " " " A 2 0 0 "LEU " " CD2" " " 6 0 1 C2 
    883 40 3.30182 4.13643 43.5276 113 " " " " A 43 0 0 "LYS " " N  " " " 7 0 1 C2 
    884 14 2.65999 5.10667 44.3407 113 " " " " A 2 0 0 "LYS " " CA " " " 6 0 1 C2 
    885 14 1.32594 4.61197 45.0103 113 " " " " A 2 0 0 "LYS " " C  " " " 6 0 1 C2 
    886 23 0.665897 5.40662 45.6617 113 " " " " A 70 0 0 "LYS " " O  " " " 8 0 1 C2 
    887 14 2.67975 6.49282 43.8127 113 " " " " A 2 0 0 "LYS " " CB " " " 6 0 1 C2 
    888 14 1.72482 6.90121 42.663 113 " " " " A 2 0 0 "LYS " " CG " " " 6 0 1 C2 
    889 14 1.77469 8.41739 42.3025 113 " " " " A 2 0 0 "LYS " " CD " " " 6 0 1 C2 
    890 14 1.21638 8.66879 40.8746 113 " " " " A 2 0 0 "LYS " " CE " " " 6 0 1 C2 
    891 40 1.17386 10.1018 40.5564 113 " " " " A 43 0 0 "LYS " " NZ " " " 7 0 1 C2 
    892 40 1.00245 3.33471 44.7088 114 " " " " A 43 0 0 "ALA " " N  " " " 7 0 1 C2 
    893 14 -0.190542 2.66274 45.3522 114 " " " " A 2 0 0 "ALA " " CA " " " 6 0 1 C2 
    894 14 0.332134 1.89186 46.6024 114 " " " " A 2 0 0 "ALA " " C  " " " 6 0 1 C2 
    895 23 1.4478 1.41709 46.6539 114 " " " " A 70 0 0 "ALA " " O  " " " 8 0 1 C2 
    896 14 -0.693115 1.62619 44.283 114 " " " " A 2 0 0 "ALA " " CB " " " 6 0 1 C2 
    897 40 -0.378054 1.8466 47.7379 115 " " " " A 43 0 0 "PRO " " N  " " " 7 0 1 C2 
    898 14 -0.164387 0.854642 48.9 115 " " " " A 2 0 0 "PRO " " CA " " " 6 0 1 C2 
    899 14 -0.294125 -0.605078 48.4683 115 " " " " A 2 0 0 "PRO " " C  " " " 6 0 1 C2 
    900 23 -0.849096 -0.8866 47.4339 115 " " " " A 70 0 0 "PRO " " O  " " " 8 0 1 C2 
    901 14 -1.16838 1.34993 49.9251 115 " " " " A 2 0 0 "PRO " " CB " " " 6 0 1 C2 
    902 14 -2.2985 2.09606 49.2911 115 " " " " A 2 0 0 "PRO " " CG " " " 6 0 1 C2 
    903 14 -1.71778 2.5409 47.9603 115 " " " " A 2 0 0 "PRO " " CD " " " 6 0 1 C2 
    904 40 0.226917 -1.55586 49.2633 116 " " " " A 43 0 0 "ASP " " N  " " " 7 0 1 C2 
    905 14 0.176674 -3.04541 48.9604 116 " " " " A 2 0 0 "ASP " " CA " " " 6 0 1 C2 
    906 14 -1.23692 -3.59877 48.8929 116 " " " " A 2 0 0 "ASP " " C  " " " 6 0 1 C2 
    907 23 -1.43372 -4.54463 48.1773 116 " " " " A 70 0 0 "ASP " " O  " " " 8 0 1 C2 
    908 14 1.18134 -3.85878 49.8247 116 " " " " A 2 0 0 "ASP " " CB " " " 6 0 1 C2 
    909 14 0.644785 -4.57007 51.0743 116 " " " " A 2 0 0 "ASP " " CG " " " 6 0 1 C2 
    910 23 0.283688 -3.82738 52.0571 116 " " " " A 70 0 0 "ASP " " OD1" " " 8 0 1 C2 
    911 23 0.623783 -5.83166 51.0168 116 " " " " A 70 0 0 "ASP " " OD2" " " 8 0 1 C2 
    912 40 -2.17035 -3.09275 49.7279 117 " " " " A 43 0 0 "THR " " N  " " " 7 0 1 C2 
    913 14 -3.56749 -3.2785 49.6042 117 " " " " A 2 0 0 "THR " " CA " " " 6 0 1 C2 
    914 14 -4.08125 -2.14681 48.6336 117 " " " " A 2 0 0 "THR " " C  " " " 6 0 1 C2 
    915 23 -3.94971 -0.981523 48.9037 117 " " " " A 70 0 0 "THR " " O  " " " 8 0 1 C2 
    916 14 -4.15648 -3.26549 50.9864 117 " " " " A 2 0 0 "THR " " CB " " " 6 0 1 C2 
    917 23 -3.95869 -2.06566 51.7764 117 " " " " A 70 0 0 "THR " " OG1" " " 8 0 1 C2 
    918 14 -3.68789 -4.35839 51.9696 117 " " " " A 2 0 0 "THR " " CG2" " " 6 0 1 C2 
    919 40 -4.5817 -2.52059 47.482 118 " " " " A 43 0 0 "THR " " N  " " " 7 0 1 C2 
    920 14 -4.99595 -1.64674 46.4219 118 " " " " A 2 0 0 "THR " " CA " " " 6 0 1 C2 
    921 14 -5.83862 -2.45062 45.3868 118 " " " " A 2 0 0 "THR " " C  " " " 6 0 1 C2 
    922 23 -6.16877 -3.5745 45.5882 118 " " " " A 70 0 0 "THR " " O  " " " 8 0 1 C2 
    923 14 -3.78909 -0.866799 45.8047 118 " " " " A 2 0 0 "THR " " CB " " " 6 0 1 C2 
    924 23 -4.15602 0.13274 44.8507 118 " " " " A 70 0 0 "THR " " OG1" " " 8 0 1 C2 
    925 14 -2.78321 -1.68806 45.0818 118 " " " " A 2 0 0 "THR " " CG2" " " 6 0 1 C2 
    926 40 -6.25167 -1.74282 44.266 119 " " " " A 43 0 0 "ASP " " N  " " " 7 0 1 C2 
    927 14 -7.05799 -2.22351 43.1802 119 " " " " A 2 0 0 "ASP " " CA " " " 6 0 1 C2 
    928 14 -6.51662 -3.59219 42.5845 119 " " " " A 2 0 0 "ASP " " C  " " " 6 0 1 C2 
    929 23 -5.30956 -3.77448 42.5038 119 " " " " A 70 0 0 "ASP " " O  " " " 8 0 1 C2 
    930 14 -7.19832 -1.01662 42.2007 119 " " " " A 2 0 0 "ASP " " CB " " " 6 0 1 C2 
    931 14 -7.37095 -1.24848 40.664 119 " " " " A 2 0 0 "ASP " " CG " " " 6 0 1 C2 
    932 23 -6.70616 -2.15291 40.0288 119 " " " " A 70 0 0 "ASP " " OD1" " " 8 0 1 C2 
    933 23 -8.12391 -0.462572 40.0578 119 " " " " A 70 0 0 "ASP " " OD2" " " 8 0 1 C2 
    934 40 -7.38948 -4.48648 42.1009 120 " " " " A 43 0 0 "PRO " " N  " " " 7 0 1 C2 
    935 14 -6.99094 -5.72293 41.4902 120 " " " " A 2 0 0 "PRO " " CA " " " 6 0 1 C2 
    936 14 -6.29004 -5.75889 40.1207 120 " " " " A 2 0 0 "PRO " " C  " " " 6 0 1 C2 
    937 23 -5.75214 -6.79161 39.723 120 " " " " A 70 0 0 "PRO " " O  " " " 8 0 1 C2 
    938 14 -8.26867 -6.61472 41.4381 120 " " " " A 2 0 0 "PRO " " CB " " " 6 0 1 C2 
    939 14 -9.45229 -5.6186 41.4727 120 " " " " A 2 0 0 "PRO " " CG " " " 6 0 1 C2 
    940 14 -8.87814 -4.39725 42.2253 120 " " " " A 2 0 0 "PRO " " CD " " " 6 0 1 C2 
    941 40 -6.07718 -4.6647 39.4461 121 " " " " A 43 0 0 "THR " " N  " " " 7 0 1 C2 
    942 14 -5.14067 -4.54092 38.3729 121 " " " " A 2 0 0 "THR " " CA " " " 6 0 1 C2 
    943 14 -3.82998 -3.84151 38.8155 121 " " " " A 2 0 0 "THR " " C  " " " 6 0 1 C2 
    944 23 -2.76486 -4.2668 38.3705 121 " " " " A 70 0 0 "THR " " O  " " " 8 0 1 C2 
    945 14 -5.85493 -3.7596 37.1859 121 " " " " A 2 0 0 "THR " " CB " " " 6 0 1 C2 
    946 23 -6.30372 -2.41225 37.5488 121 " " " " A 70 0 0 "THR " " OG1" " " 8 0 1 C2 
    947 14 -7.02034 -4.50797 36.6775 121 " " " " A 2 0 0 "THR " " CG2" " " 6 0 1 C2 
    948 40 -3.88968 -2.79169 39.7043 122 " " " " A 43 0 0 "VAL " " N  " " " 7 0 1 C2 
    949 14 -2.68668 -2.04923 40.0736 122 " " " " A 2 0 0 "VAL " " CA " " " 6 0 1 C2 
    950 14 -1.85384 -2.90731 41.026 122 " " " " A 2 0 0 "VAL " " C  " " " 6 0 1 C2 
    951 23 -0.633242 -2.91636 40.9227 122 " " " " A 70 0 0 "VAL " " O  " " " 8 0 1 C2 
    952 14 -3.12846 -0.728309 40.7105 122 " " " " A 2 0 0 "VAL " " CB " " " 6 0 1 C2 
    953 14 -1.90523 0.160249 41.2204 122 " " " " A 2 0 0 "VAL " " CG1" " " 6 0 1 C2 
    954 14 -3.9663 0.103457 39.6453 122 " " " " A 2 0 0 "VAL " " CG2" " " 6 0 1 C2 
    955 40 -2.49384 -3.81137 41.8117 123 " " " " A 43 0 0 "SER " " N  " " " 7 0 1 C2 
    956 14 -1.76106 -4.81538 42.6519 123 " " " " A 2 0 0 "SER " " CA " " " 6 0 1 C2 
    957 14 -1.03906 -5.7813 41.7643 123 " " " " A 2 0 0 "SER " " C  " " " 6 0 1 C2 
    958 23 -0.053484 -6.28654 42.283 123 " " " " A 70 0 0 "SER " " O  " " " 8 0 1 C2 
    959 14 -2.75242 -5.52534 43.682 123 " " " " A 2 0 0 "SER " " CB " " " 6 0 1 C2 
    960 23 -3.7588 -6.06895 42.9248 123 " " " " A 70 0 0 "SER " " OG " " " 8 0 1 C2 
    961 40 -1.21951 -5.80569 40.3999 124 " " " " A 43 0 0 "ALA " " N  " " " 7 0 1 C2 
    962 14 -0.524916 -6.7427 39.574 124 " " " " A 2 0 0 "ALA " " CA " " " 6 0 1 C2 
    963 14 0.209269 -5.92969 38.4706 124 " " " " A 2 0 0 "ALA " " C  " " " 6 0 1 C2 
    964 23 0.801441 -6.52167 37.5584 124 " " " " A 70 0 0 "ALA " " O  " " " 8 0 1 C2 
    965 14 -1.52986 -7.75159 38.8986 124 " " " " A 2 0 0 "ALA " " CB " " " 6 0 1 C2 
    966 40 0.408855 -4.61572 38.6446 125 " " " " A 43 0 0 "MET " " N  " " " 7 0 1 C2 
    967 14 1.44678 -3.81178 37.9253 125 " " " " A 2 0 0 "MET " " CA " " " 6 0 1 C2 
    968 14 2.923 -4.2057 38.1676 125 " " " " A 2 0 0 "MET " " C  " " " 6 0 1 C2 
    969 23 3.84537 -3.45483 37.9997 125 " " " " A 70 0 0 "MET " " O  " " " 8 0 1 C2 
    970 14 1.12284 -2.29877 38.1037 125 " " " " A 2 0 0 "MET " " CB " " " 6 0 1 C2 
    971 14 0.66917 -1.60234 36.8552 125 " " " " A 2 0 0 "MET " " CG " " " 6 0 1 C2 
    972 52 -0.445019 -0.225104 37.1413 125 " " " " A 13 0 0 "MET " " SD " " " 16 0 1 C2 
    973 14 -0.657074 0.380958 35.3631 125 " " " " A 2 0 0 "MET " " CE " " " 6 0 1 C2 
    974 40 3.17375 -5.46152 38.5058 126 " " " " A 43 0 0 "LYS " " N  " " " 7 0 1 C2 
    975 14 4.38164 -6.08259 38.8424 126 " " " " A 2 0 0 "LYS " " CA " " " 6 0 1 C2 
    976 14 4.44484 -7.54662 38.5175 126 " " " " A 2 0 0 "LYS " " C  " " " 6 0 1 C2 
    977 23 3.37773 -8.15788 38.3438 126 " " " " A 70 0 0 "LYS " " O  " " " 8 0 1 C2 
    978 14 4.7756 -5.80849 40.3157 126 " " " " A 2 0 0 "LYS " " CB " " " 6 0 1 C2 
    979 14 3.69477 -5.94011 41.5352 126 " " " " A 2 0 0 "LYS " " CG " " " 6 0 1 C2 
    980 14 2.99567 -7.35047 41.7581 126 " " " " A 2 0 0 "LYS " " CD " " " 6 0 1 C2 
    981 14 2.57985 -7.67269 43.196 126 " " " " A 2 0 0 "LYS " " CE " " " 6 0 1 C2 
    982 40 1.89162 -9.00264 43.44 126 " " " " A 43 0 0 "LYS " " NZ " " " 7 0 1 C2 
    983 40 5.63162 -8.15156 38.7128 127 " " " " A 43 0 0 "THR " " N  " " " 7 0 1 C2 
    984 14 5.95653 -9.52316 38.5001 127 " " " " A 2 0 0 "THR " " CA " " " 6 0 1 C2 
    985 14 5.81977 -10.3378 39.8329 127 " " " " A 2 0 0 "THR " " C  " " " 6 0 1 C2 
    986 23 5.55692 -9.74349 40.9003 127 " " " " A 70 0 0 "THR " " O  " " " 8 0 1 C2 
    987 14 7.34531 -9.55403 37.9065 127 " " " " A 2 0 0 "THR " " CB " " " 6 0 1 C2 
    988 23 8.38568 -9.07814 38.8085 127 " " " " A 70 0 0 "THR " " OG1" " " 8 0 1 C2 
    989 14 7.32519 -8.91504 36.5369 127 " " " " A 2 0 0 "THR " " CG2" " " 6 0 1 C2 
    990 40 6.03482 -11.6289 39.7665 128 " " " " A 43 0 0 "GLN " " N  " " " 7 0 1 C2 
    991 14 5.86021 -12.5645 40.8745 128 " " " " A 2 0 0 "GLN " " CA " " " 6 0 1 C2 
    992 14 7.03505 -12.6015 41.8143 128 " " " " A 2 0 0 "GLN " " C  " " " 6 0 1 C2 
    993 23 7.04447 -13.2954 42.891 128 " " " " A 70 0 0 "GLN " " O  " " " 8 0 1 C2 
    994 14 5.71174 -14.0385 40.2782 128 " " " " A 2 0 0 "GLN " " CB " " " 6 0 1 C2 
    995 14 4.25072 -14.4351 39.7729 128 " " " " A 2 0 0 "GLN " " CG " " " 6 0 1 C2 
    996 14 3.10059 -14.2988 40.7356 128 " " " " A 2 0 0 "GLN " " CD " " " 6 0 1 C2 
    997 23 3.26378 -14.3109 41.9905 128 " " " " A 70 0 0 "GLN " " OE1" " " 8 0 1 C2 
    998 40 1.89088 -14.1162 40.2324 128 " " " " A 43 0 0 "GLN " " NE2" " " 7 0 1 C2 
    999 40 8.15885 -11.9999 41.4589 129 " " " " A 43 0 0 "ASP " " N  " " " 7 0 1 C2 
    1000 14 9.36413 -12.0093 42.3029 129 " " " " A 2 0 0 "ASP " " CA " " " 6 0 1 C2 
    1001 14 10.075 -10.6862 42.5017 129 " " " " A 2 0 0 "ASP " " C  " " " 6 0 1 C2 
    1002 23 10.867 -10.5424 43.44 129 " " " " A 70 0 0 "ASP " " O  " " " 8 0 1 C2 
    1003 14 10.2197 -13.2651 42.0596 129 " " " " A 2 0 0 "ASP " " CB " " " 6 0 1 C2 
    1004 14 11.2214 -13.1766 40.9325 129 " " " " A 2 0 0 "ASP " " CG " " " 6 0 1 C2 
    1005 23 12.4606 -13.0762 41.1603 129 " " " " A 70 0 0 "ASP " " OD1" " " 8 0 1 C2 
    1006 23 10.7914 -13.2478 39.7463 129 " " " " A 70 0 0 "ASP " " OD2" " " 8 0 1 C2 
    1007 40 9.59617 -9.67766 41.7573 130 " " " " A 43 0 0 "LEU " " N  " " " 7 0 1 C2 
    1008 14 9.6603 -8.26441 41.8593 130 " " " " A 2 0 0 "LEU " " CA " " " 6 0 1 C2 
    1009 14 10.887 -7.6153 41.1522 130 " " " " A 2 0 0 "LEU " " C  " " " 6 0 1 C2 
    1010 23 11.2917 -6.51414 41.4743 130 " " " " A 70 0 0 "LEU " " O  " " " 8 0 1 C2 
    1011 14 9.27839 -7.7556 43.2301 130 " " " " A 2 0 0 "LEU " " CB " " " 6 0 1 C2 
    1012 14 7.84962 -7.95595 43.7983 130 " " " " A 2 0 0 "LEU " " CG " " " 6 0 1 C2 
    1013 14 7.69253 -7.5301 45.2797 130 " " " " A 2 0 0 "LEU " " CD1" " " 6 0 1 C2 
    1014 14 6.8584 -7.14132 43.0212 130 " " " " A 2 0 0 "LEU " " CD2" " " 6 0 1 C2 
    1015 40 11.4229 -8.22184 40.108 131 " " " " A 43 0 0 "ARG " " N  " " " 7 0 1 C2 
    1016 14 12.4666 -7.5647 39.2755 131 " " " " A 2 0 0 "ARG " " CA " " " 6 0 1 C2 
    1017 14 11.9205 -6.61399 38.178 131 " " " " A 2 0 0 "ARG " " C  " " " 6 0 1 C2 
    1018 23 12.7476 -5.99152 37.5221 131 " " " " A 70 0 0 "ARG " " O  " " " 8 0 1 C2 
    1019 14 13.2278 -8.67883 38.5928 131 " " " " A 2 0 0 "ARG " " CB " " " 6 0 1 C2 
    1020 14 14.1386 -9.43891 39.5783 131 " " " " A 2 0 0 "ARG " " CG " " " 6 0 1 C2 
    1021 14 14.7846 -10.7014 39.0386 131 " " " " A 2 0 0 "ARG " " CD " " " 6 0 1 C2 
    1022 40 13.8858 -11.8727 38.9311 131 " " " " A 43 0 0 "ARG " " NE " " " 7 0 1 C2 
    1023 14 13.8086 -12.7472 37.9234 131 " " " " A 2 0 0 "ARG " " CZ " " " 6 0 1 C2 
    1024 40 12.8688 -13.7083 37.9881 131 " " " " A 43 0 0 "ARG " " NH1" " " 7 0 1 C2 
    1025 40 14.5469 -12.5665 36.8222 131 " " " " A 43 0 0 "ARG " " NH2" " " 7 0 1 C2 
    1026 40 10.6236 -6.5356 37.9097 132 " " " " A 43 0 0 "HIE " " N  " " " 7 0 1 C2 
    1027 14 9.97565 -5.69085 36.9211 132 " " " " A 2 0 0 "HIE " " CA " " " 6 0 1 C2 
    1028 14 8.78958 -4.97729 37.52 132 " " " " A 2 0 0 "HIE " " C  " " " 6 0 1 C2 
    1029 23 8.14746 -5.47196 38.424 132 " " " " A 70 0 0 "HIE " " O  " " " 8 0 1 C2 
    1030 14 9.66877 -6.39542 35.6354 132 " " " " A 2 0 0 "HIE " " CB " " " 6 0 1 C2 
    1031 14 10.653 -6.25216 34.5034 132 " " " " A 2 0 0 "HIE " " CG " " " 6 0 1 C2 
    1032 40 11.5281 -7.22696 34.0252 132 " " " " A 43 0 0 "HIE " " ND1" " " 7 0 1 C2 
    1033 14 10.7396 -5.11356 33.7405 132 " " " " A 2 0 0 "HIE " " CD2" " " 6 0 1 C2 
    1034 14 12.1711 -6.60481 33.0356 132 " " " " A 2 0 0 "HIE " " CE1" " " 6 0 1 C2 
    1035 40 11.7177 -5.39326 32.8089 132 " " " " A 43 0 0 "HIE " " NE2" " " 7 0 1 C2 
    1036 40 8.40872 -3.86713 36.8464 133 " " " " A 43 0 0 "THR " " N  " " " 7 0 1 C2 
    1037 14 7.12212 -3.14309 37.0389 133 " " " " A 2 0 0 "THR " " CA " " " 6 0 1 C2 
    1038 14 6.86983 -2.34952 35.7781 133 " " " " A 2 0 0 "THR " " C  " " " 6 0 1 C2 
    1039 23 7.86725 -2.11319 35.0809 133 " " " " A 70 0 0 "THR " " O  " " " 8 0 1 C2 
    1040 14 7.08399 -2.44788 38.4587 133 " " " " A 2 0 0 "THR " " CB " " " 6 0 1 C2 
    1041 23 5.85113 -1.7518 38.6468 133 " " " " A 70 0 0 "THR " " OG1" " " 8 0 1 C2 
    1042 14 8.14631 -1.34761 38.6004 133 " " " " A 2 0 0 "THR " " CG2" " " 6 0 1 C2 
    1043 40 5.57166 -2.00092 35.4869 134 " " " " A 43 0 0 "PHE " " N  " " " 7 0 1 C2 
    1044 14 5.18255 -1.12653 34.4216 134 " " " " A 2 0 0 "PHE " " CA " " " 6 0 1 C2 
    1045 14 4.38378 -0.0070191 35.0646 134 " " " " A 2 0 0 "PHE " " C  " " " 6 0 1 C2 
    1046 23 3.85222 -0.10839 36.1872 134 " " " " A 70 0 0 "PHE " " O  " " " 8 0 1 C2 
    1047 14 4.46736 -1.74289 33.1772 134 " " " " A 2 0 0 "PHE " " CB " " " 6 0 1 C2 
    1048 14 3.10257 -2.34029 33.4555 134 " " " " A 2 0 0 "PHE " " CG " " " 6 0 1 C2 
    1049 14 2.83368 -3.57714 34.1205 134 " " " " A 2 0 0 "PHE " " CD1" " " 6 0 1 C2 
    1050 14 1.97011 -1.62396 32.9712 134 " " " " A 2 0 0 "PHE " " CD2" " " 6 0 1 C2 
    1051 14 1.51523 -4.13184 34.2483 134 " " " " A 2 0 0 "PHE " " CE1" " " 6 0 1 C2 
    1052 14 0.632717 -2.12339 33.1353 134 " " " " A 2 0 0 "PHE " " CE2" " " 6 0 1 C2 
    1053 14 0.447637 -3.38339 33.7081 134 " " " " A 2 0 0 "PHE " " CZ " " " 6 0 1 C2 
    1054 40 4.2198 1.10616 34.3444 135 " " " " A 43 0 0 "ILE " " N  " " " 7 0 1 C2 
    1055 14 3.50093 2.28563 34.7982 135 " " " " A 2 0 0 "ILE " " CA " " " 6 0 1 C2 
    1056 14 2.70685 2.74687 33.5101 135 " " " " A 2 0 0 "ILE " " C  " " " 6 0 1 C2 
    1057 23 3.25216 2.62899 32.4249 135 " " " " A 70 0 0 "ILE " " O  " " " 8 0 1 C2 
    1058 14 4.47297 3.3517 35.3284 135 " " " " A 2 0 0 "ILE " " CB " " " 6 0 1 C2 
    1059 14 5.24174 2.83578 36.6002 135 " " " " A 2 0 0 "ILE " " CG1" " " 6 0 1 C2 
    1060 14 3.77874 4.73003 35.6774 135 " " " " A 2 0 0 "ILE " " CG2" " " 6 0 1 C2 
    1061 14 6.00722 3.80363 37.3716 135 " " " " A 2 0 0 "ILE " " CD1" " " 6 0 1 C2 
    1062 40 1.39491 3.00053 33.5981 136 " " " " A 43 0 0 "SER " " N  " " " 7 0 1 C2 
    1063 14 0.580358 3.44303 32.4645 136 " " " " A 2 0 0 "SER " " CA " " " 6 0 1 C2 
    1064 14 0.56044 5.03657 32.5562 136 " " " " A 2 0 0 "SER " " C  " " " 6 0 1 C2 
    1065 23 0.336769 5.69322 33.5639 136 " " " " A 70 0 0 "SER " " O  " " " 8 0 1 C2 
    1066 14 -0.850489 2.97296 32.601 136 " " " " A 2 0 0 "SER " " CB " " " 6 0 1 C2 
    1067 23 -1.56967 3.20571 31.3401 136 " " " " A 70 0 0 "SER " " OG " " " 8 0 1 C2 
    1068 40 0.738735 5.57987 31.3726 137 " " " " A 43 0 0 "ILE " " N  " " " 7 0 1 C2 
    1069 14 0.640171 7.05041 31.0708 137 " " " " A 2 0 0 "ILE " " CA " " " 6 0 1 C2 
    1070 14 -0.689119 7.35191 30.3001 137 " " " " A 2 0 0 "ILE " " C  " " " 6 0 1 C2 
    1071 23 -0.676811 6.99078 29.1208 137 " " " " A 70 0 0 "ILE " " O  " " " 8 0 1 C2 
    1072 14 1.92682 7.46429 30.1978 137 " " " " A 2 0 0 "ILE " " CB " " " 6 0 1 C2 
    1073 14 3.36368 7.17313 30.7987 137 " " " " A 2 0 0 "ILE " " CG1" " " 6 0 1 C2 
    1074 14 1.89011 8.9708 29.9461 137 " " " " A 2 0 0 "ILE " " CG2" " " 6 0 1 C2 
    1075 14 3.81441 5.71932 30.7028 137 " " " " A 2 0 0 "ILE " " CD1" " " 6 0 1 C2 
    1076 40 -1.79076 7.80459 30.8448 138 " " " " A 43 0 0 "PRO " " N  " " " 7 0 1 C2 
    1077 14 -2.9872 8.30357 30.1665 138 " " " " A 2 0 0 "PRO " " CA " " " 6 0 1 C2 
    1078 14 -2.71456 9.58377 29.4863 138 " " " " A 2 0 0 "PRO " " C  " " " 6 0 1 C2 
    1079 23 -2.46734 10.5733 30.126 138 " " " " A 70 0 0 "PRO " " O  " " " 8 0 1 C2 
    1080 14 -4.14317 8.41916 31.1805 138 " " " " A 2 0 0 "PRO " " CB " " " 6 0 1 C2 
    1081 14 -3.53944 8.51453 32.5397 138 " " " " A 2 0 0 "PRO " " CG " " " 6 0 1 C2 
    1082 14 -2.12757 7.79926 32.3125 138 " " " " A 2 0 0 "PRO " " CD " " " 6 0 1 C2 
    1083 40 -2.70811 9.56658 28.1229 139 " " " " A 43 0 0 "LEU " " N  " " " 7 0 1 C2 
    1084 14 -2.56582 10.755 27.2208 139 " " " " A 2 0 0 "LEU " " CA " " " 6 0 1 C2 
    1085 14 -3.998 11.309 26.9746 139 " " " " A 2 0 0 "LEU " " C  " " " 6 0 1 C2 
    1086 23 -5.00724 10.5919 26.8601 139 " " " " A 70 0 0 "LEU " " O  " " " 8 0 1 C2 
    1087 14 -1.86573 10.4919 25.8983 139 " " " " A 2 0 0 "LEU " " CB " " " 6 0 1 C2 
    1088 14 -0.5802 9.67001 25.9361 139 " " " " A 2 0 0 "LEU " " CG " " " 6 0 1 C2 
    1089 14 -0.374622 8.89005 24.6629 139 " " " " A 2 0 0 "LEU " " CD1" " " 6 0 1 C2 
    1090 14 0.738602 10.3899 26.2805 139 " " " " A 2 0 0 "LEU " " CD2" " " 6 0 1 C2 
    1091 40 -4.06856 12.638 26.8439 140 " " " " A 43 0 0 "GLN " " N  " " " 7 0 1 C2 
    1092 14 -5.24658 13.3811 26.3178 140 " " " " A 2 0 0 "GLN " " CA " " " 6 0 1 C2 
    1093 14 -5.6055 12.9783 24.9115 140 " " " " A 2 0 0 "GLN " " C  " " " 6 0 1 C2 
    1094 23 -4.89993 12.1837 24.2854 140 " " " " A 70 0 0 "GLN " " O  " " " 8 0 1 C2 
    1095 14 -4.99644 14.9274 26.4363 140 " " " " A 2 0 0 "GLN " " CB " " " 6 0 1 C2 
    1096 14 -4.83761 15.5638 27.8167 140 " " " " A 2 0 0 "GLN " " CG " " " 6 0 1 C2 
    1097 14 -6.07139 15.6452 28.74 140 " " " " A 2 0 0 "GLN " " CD " " " 6 0 1 C2 
    1098 23 -7.00153 14.9637 28.424 140 " " " " A 70 0 0 "GLN " " OE1" " " 8 0 1 C2 
    1099 40 -6.01104 16.288 29.9231 140 " " " " A 43 0 0 "GLN " " NE2" " " 7 0 1 C2 
    1100 40 -6.70156 13.4931 24.3351 141 " " " " A 43 0 0 "GLY " " N  " " " 7 0 1 C2 
    1101 14 -7.24372 13.139 23.0685 141 " " " " A 2 0 0 "GLY " " CA " " " 6 0 1 C2 
    1102 14 -8.28398 12.0299 23.2848 141 " " " " A 2 0 0 "GLY " " C  " " " 6 0 1 C2 
    1103 23 -8.48142 11.5687 24.4026 141 " " " " A 70 0 0 "GLY " " O  " " " 8 0 1 C2 
    1104 40 -8.9616 11.5593 22.2463 142 " " " " A 43 0 0 "ASP " " N  " " " 7 0 1 C2 
    1105 14 -9.98732 10.4842 22.2987 142 " " " " A 2 0 0 "ASP " " CA " " " 6 0 1 C2 
    1106 14 -9.93871 9.61354 21.1227 142 " " " " A 2 0 0 "ASP " " C  " " " 6 0 1 C2 
    1107 23 -9.69921 8.37306 21.1953 142 " " " " A 70 0 0 "ASP " " O  " " " 8 0 1 C2 
    1108 14 -11.424 10.9166 22.6743 142 " " " " A 2 0 0 "ASP " " CB " " " 6 0 1 C2 
    1109 14 -12.0886 11.9695 21.7504 142 " " " " A 2 0 0 "ASP " " CG " " " 6 0 1 C2 
    1110 23 -12.0908 13.1571 22.1173 142 " " " " A 70 0 0 "ASP " " OD1" " " 8 0 1 C2 
    1111 23 -12.5815 11.5617 20.6546 142 " " " " A 70 0 0 "ASP " " OD2" " " 8 0 1 C2 
    1112 40 -10.0452 10.2853 19.9724 143 " " " " A 43 0 0 "ASP " " N  " " " 7 0 1 C2 
    1113 14 -9.57297 9.80963 18.6422 143 " " " " A 2 0 0 "ASP " " CA " " " 6 0 1 C2 
    1114 14 -8.0315 9.53855 18.6677 143 " " " " A 2 0 0 "ASP " " C  " " " 6 0 1 C2 
    1115 23 -7.27039 10.194 19.3874 143 " " " " A 70 0 0 "ASP " " O  " " " 8 0 1 C2 
    1116 14 -10.1333 10.7929 17.5808 143 " " " " A 2 0 0 "ASP " " CB " " " 6 0 1 C2 
    1117 14 -9.17861 11.1536 16.3511 143 " " " " A 2 0 0 "ASP " " CG " " " 6 0 1 C2 
    1118 23 -8.54213 10.3087 15.7069 143 " " " " A 70 0 0 "ASP " " OD1" " " 8 0 1 C2 
    1119 23 -9.22854 12.3326 15.9099 143 " " " " A 70 0 0 "ASP " " OD2" " " 8 0 1 C2 
    1120 40 -7.67703 8.51407 17.8613 144 " " " " A 43 0 0 "ASP " " N  " " " 7 0 1 C2 
    1121 14 -6.37309 7.8254 17.8581 144 " " " " A 2 0 0 "ASP " " CA " " " 6 0 1 C2 
    1122 14 -5.2631 8.88606 17.4254 144 " " " " A 2 0 0 "ASP " " C  " " " 6 0 1 C2 
    1123 23 -4.14204 8.7892 17.9438 144 " " " " A 70 0 0 "ASP " " O  " " " 8 0 1 C2 
    1124 14 -6.21531 6.68553 16.9506 144 " " " " A 2 0 0 "ASP " " CB " " " 6 0 1 C2 
    1125 14 -7.0623 5.46864 17.3506 144 " " " " A 2 0 0 "ASP " " CG " " " 6 0 1 C2 
    1126 23 -7.55346 5.40824 18.4772 144 " " " " A 70 0 0 "ASP " " OD1" " " 8 0 1 C2 
    1127 23 -7.25726 4.61295 16.4732 144 " " " " A 70 0 0 "ASP " " OD2" " " 8 0 1 C2 
    1128 40 -5.56009 9.76256 16.4401 145 " " " " A 43 0 0 "ASP " " N  " " " 7 0 1 C2 
    1129 14 -4.74584 10.8327 15.9485 145 " " " " A 2 0 0 "ASP " " CA " " " 6 0 1 C2 
    1130 14 -4.42196 11.8509 17.0255 145 " " " " A 2 0 0 "ASP " " C  " " " 6 0 1 C2 
    1131 23 -3.26936 12.2884 17.2722 145 " " " " A 70 0 0 "ASP " " O  " " " 8 0 1 C2 
    1132 14 -5.47692 11.4445 14.7622 145 " " " " A 2 0 0 "ASP " " CB " " " 6 0 1 C2 
    1133 14 -4.79089 12.7463 14.2056 145 " " " " A 2 0 0 "ASP " " CG " " " 6 0 1 C2 
    1134 23 -3.88129 12.5464 13.3521 145 " " " " A 70 0 0 "ASP " " OD1" " " 8 0 1 C2 
    1135 23 -5.27719 13.8683 14.3846 145 " " " " A 70 0 0 "ASP " " OD2" " " 8 0 1 C2 
    1136 40 -5.45503 12.2086 17.766 146 " " " " A 43 0 0 "GLU " " N  " " " 7 0 1 C2 
    1137 14 -5.28681 13.1787 18.866 146 " " " " A 2 0 0 "GLU " " CA " " " 6 0 1 C2 
    1138 14 -4.38794 12.6159 20.0057 146 " " " " A 2 0 0 "GLU " " C  " " " 6 0 1 C2 
    1139 23 -3.58986 13.3475 20.5139 146 " " " " A 70 0 0 "GLU " " O  " " " 8 0 1 C2 
    1140 14 -6.70316 13.6626 19.4513 146 " " " " A 2 0 0 "GLU " " CB " " " 6 0 1 C2 
    1141 14 -6.59583 14.9896 20.1465 146 " " " " A 2 0 0 "GLU " " CG " " " 6 0 1 C2 
    1142 14 -6.33375 16.1221 19.2211 146 " " " " A 2 0 0 "GLU " " CD " " " 6 0 1 C2 
    1143 23 -5.72952 17.08 19.7334 146 " " " " A 70 0 0 "GLU " " OE1" " " 8 0 1 C2 
    1144 23 -6.66322 16.0505 18.0286 146 " " " " A 70 0 0 "GLU " " OE2" " " 8 0 1 C2 
    1145 40 -4.54745 11.3439 20.418 147 " " " " A 43 0 0 "ILE " " N  " " " 7 0 1 C2 
    1146 14 -3.71591 10.6671 21.3846 147 " " " " A 2 0 0 "ILE " " CA " " " 6 0 1 C2 
    1147 14 -2.247 10.6236 20.8749 147 " " " " A 2 0 0 "ILE " " C  " " " 6 0 1 C2 
    1148 23 -1.34776 11.0479 21.5982 147 " " " " A 70 0 0 "ILE " " O  " " " 8 0 1 C2 
    1149 14 -4.35509 9.23921 21.7553 147 " " " " A 2 0 0 "ILE " " CB " " " 6 0 1 C2 
    1150 14 -5.81661 9.37773 22.3362 147 " " " " A 2 0 0 "ILE " " CG1" " " 6 0 1 C2 
    1151 14 -3.50353 8.3969 22.69 147 " " " " A 2 0 0 "ILE " " CG2" " " 6 0 1 C2 
    1152 14 -6.52595 8.09465 22.4735 147 " " " " A 2 0 0 "ILE " " CD1" " " 6 0 1 C2 
    1153 40 -2.06847 10.2133 19.6268 148 " " " " A 43 0 0 "LEU " " N  " " " 7 0 1 C2 
    1154 14 -0.728203 10.0999 19.0088 148 " " " " A 2 0 0 "LEU " " CA " " " 6 0 1 C2 
    1155 14 0.0427398 11.4605 19.0204 148 " " " " A 2 0 0 "LEU " " C  " " " 6 0 1 C2 
    1156 23 1.15061 11.6366 19.6073 148 " " " " A 70 0 0 "LEU " " O  " " " 8 0 1 C2 
    1157 14 -0.739735 9.30371 17.6192 148 " " " " A 2 0 0 "LEU " " CB " " " 6 0 1 C2 
    1158 14 0.678999 8.96456 17.0666 148 " " " " A 2 0 0 "LEU " " CG " " " 6 0 1 C2 
    1159 14 1.37438 8.02783 17.9796 148 " " " " A 2 0 0 "LEU " " CD1" " " 6 0 1 C2 
    1160 14 0.471714 8.43105 15.6355 148 " " " " A 2 0 0 "LEU " " CD2" " " 6 0 1 C2 
    1161 40 -0.632048 12.4834 18.5292 149 " " " " A 43 0 0 "LYS " " N  " " " 7 0 1 C2 
    1162 14 -0.166128 13.8836 18.6367 149 " " " " A 2 0 0 "LYS " " CA " " " 6 0 1 C2 
    1163 14 0.298807 14.3114 20.0385 149 " " " " A 2 0 0 "LYS " " C  " " " 6 0 1 C2 
    1164 23 1.11052 15.2453 20.0727 149 " " " " A 70 0 0 "LYS " " O  " " " 8 0 1 C2 
    1165 14 -1.19847 14.9029 18.1245 149 " " " " A 2 0 0 "LYS " " CB " " " 6 0 1 C2 
    1166 14 -1.00017 15.487 16.7375 149 " " " " A 2 0 0 "LYS " " CG " " " 6 0 1 C2 
    1167 14 -1.26918 14.4777 15.6348 149 " " " " A 2 0 0 "LYS " " CD " " " 6 0 1 C2 
    1168 14 -1.46993 15.0775 14.2522 149 " " " " A 2 0 0 "LYS " " CE " " " 6 0 1 C2 
    1169 40 -1.38661 14.0694 13.2481 149 " " " " A 43 0 0 "LYS " " NZ " " " 7 0 1 C2 
    1170 40 -0.2451 13.6932 21.0956 150 " " " " A 43 0 0 "ASN " " N  " " " 7 0 1 C2 
    1171 14 0.0869369 13.9813 22.4514 150 " " " " A 2 0 0 "ASN " " CA " " " 6 0 1 C2 
    1172 14 1.30624 13.18 23.0162 150 " " " " A 2 0 0 "ASN " " C  " " " 6 0 1 C2 
    1173 23 1.97011 13.56 24.0125 150 " " " " A 70 0 0 "ASN " " O  " " " 8 0 1 C2 
    1174 14 -1.11279 13.7129 23.402 150 " " " " A 2 0 0 "ASN " " CB " " " 6 0 1 C2 
    1175 14 -2.17179 14.8438 23.2806 150 " " " " A 2 0 0 "ASN " " CG " " " 6 0 1 C2 
    1176 23 -1.74511 15.9983 23.1812 150 " " " " A 70 0 0 "ASN " " OD1" " " 8 0 1 C2 
    1177 40 -3.47879 14.6088 23.0064 150 " " " " A 43 0 0 "ASN " " ND2" " " 7 0 1 C2 
    1178 40 1.61615 12.054 22.4131 151 " " " " A 43 0 0 "TYR " " N  " " " 7 0 1 C2 
    1179 14 2.7747 11.1842 22.7347 151 " " " " A 2 0 0 "TYR " " CA " " " 6 0 1 C2 
    1180 14 4.04167 11.6743 22.0138 151 " " " " A 2 0 0 "TYR " " C  " " " 6 0 1 C2 
    1181 23 5.02457 11.9382 22.7712 151 " " " " A 70 0 0 "TYR " " O  " " " 8 0 1 C2 
    1182 14 2.50488 9.73134 22.2113 151 " " " " A 2 0 0 "TYR " " CB " " " 6 0 1 C2 
    1183 14 3.65979 8.73087 22.2701 151 " " " " A 2 0 0 "TYR " " CG " " " 6 0 1 C2 
    1184 14 3.96672 8.18899 23.5228 151 " " " " A 2 0 0 "TYR " " CD1" " " 6 0 1 C2 
    1185 14 4.42565 8.44928 21.1059 151 " " " " A 2 0 0 "TYR " " CD2" " " 6 0 1 C2 
    1186 14 5.14551 7.42565 23.6943 151 " " " " A 2 0 0 "TYR " " CE1" " " 6 0 1 C2 
    1187 14 5.62245 7.70563 21.3356 151 " " " " A 2 0 0 "TYR " " CE2" " " 6 0 1 C2 
    1188 14 5.95121 7.20243 22.5856 151 " " " " A 2 0 0 "TYR " " CZ " " " 6 0 1 C2 
    1189 23 7.09582 6.48718 22.6453 151 " " " " A 70 0 0 "TYR " " OH " " " 8 0 1 C2 
    1190 40 4.05356 11.757 20.678 152 " " " " A 43 0 0 "GLN " " N  " " " 7 0 1 C2 
    1191 14 5.18794 12.0495 19.8498 152 " " " " A 2 0 0 "GLN " " CA " " " 6 0 1 C2 
    1192 14 6.0874 13.2198 20.3397 152 " " " " A 2 0 0 "GLN " " C  " " " 6 0 1 C2 
    1193 23 7.29945 13.3242 20.0562 152 " " " " A 70 0 0 "GLN " " O  " " " 8 0 1 C2 
    1194 14 4.87221 12.1045 18.3267 152 " " " " A 2 0 0 "GLN " " CB " " " 6 0 1 C2 
    1195 14 3.77139 13.1284 18.1016 152 " " " " A 2 0 0 "GLN " " CG " " " 6 0 1 C2 
    1196 14 3.34946 13.103 16.6443 152 " " " " A 2 0 0 "GLN " " CD " " " 6 0 1 C2 
    1197 23 2.59553 14.0017 16.2907 152 " " " " A 70 0 0 "GLN " " OE1" " " 8 0 1 C2 
    1198 40 3.83925 12.2972 15.6808 152 " " " " A 43 0 0 "GLN " " NE2" " " 7 0 1 C2 
    1199 40 5.5153 14.1578 21.0364 153 " " " " A 43 0 0 "VAL " " N  " " " 7 0 1 C2 
    1200 14 6.11217 15.3027 21.6579 153 " " " " A 2 0 0 "VAL " " CA " " " 6 0 1 C2 
    1201 14 6.8509 15.0333 22.9711 153 " " " " A 2 0 0 "VAL " " C  " " " 6 0 1 C2 
    1202 23 7.88869 15.5255 23.2637 153 " " " " A 70 0 0 "VAL " " O  " " " 8 0 1 C2 
    1203 14 4.90357 16.2905 21.8949 153 " " " " A 2 0 0 "VAL " " CB " " " 6 0 1 C2 
    1204 14 4.6482 17.2399 20.6704 153 " " " " A 2 0 0 "VAL " " CG1" " " 6 0 1 C2 
    1205 14 3.60726 15.6459 22.3605 153 " " " " A 2 0 0 "VAL " " CG2" " " 6 0 1 C2 
    1206 40 6.2334 14.2161 23.8296 154 " " " " A 43 0 0 "VAL " " N  " " " 7 0 1 C2 
    1207 14 6.85935 13.7546 25.1047 154 " " " " A 2 0 0 "VAL " " CA " " " 6 0 1 C2 
    1208 14 7.76856 12.5612 24.9783 154 " " " " A 2 0 0 "VAL " " C  " " " 6 0 1 C2 
    1209 23 8.51645 12.214 25.8846 154 " " " " A 70 0 0 "VAL " " O  " " " 8 0 1 C2 
    1210 14 5.69346 13.5515 26.1088 154 " " " " A 2 0 0 "VAL " " CB " " " 6 0 1 C2 
    1211 14 5.00894 14.8882 26.5126 154 " " " " A 2 0 0 "VAL " " CG1" " " 6 0 1 C2 
    1212 14 4.76619 12.4161 25.7633 154 " " " " A 2 0 0 "VAL " " CG2" " " 6 0 1 C2 
    1213 40 7.86497 11.9362 23.8227 155 " " " " A 43 0 0 "GLU " " N  " " " 7 0 1 C2 
    1214 14 8.8449 10.9272 23.4539 155 " " " " A 2 0 0 "GLU " " CA " " " 6 0 1 C2 
    1215 14 10.3558 11.1323 24.023 155 " " " " A 2 0 0 "GLU " " C  " " " 6 0 1 C2 
    1216 23 10.7924 10.349 24.8344 155 " " " " A 70 0 0 "GLU " " O  " " " 8 0 1 C2 
    1217 14 8.50611 10.5094 22.0391 155 " " " " A 2 0 0 "GLU " " CB " " " 6 0 1 C2 
    1218 14 9.38459 9.33286 21.3968 155 " " " " A 2 0 0 "GLU " " CG " " " 6 0 1 C2 
    1219 14 10.791 9.8205 21.0256 155 " " " " A 2 0 0 "GLU " " CD " " " 6 0 1 C2 
    1220 23 10.7746 10.683 20.1738 155 " " " " A 70 0 0 "GLU " " OE1" " " 8 0 1 C2 
    1221 23 11.8149 9.21623 21.4462 155 " " " " A 70 0 0 "GLU " " OE2" " " 8 0 1 C2 
    1222 40 11.1058 12.2479 23.7079 156 " " " " A 43 0 0 "PRO " " N  " " " 7 0 1 C2 
    1223 14 12.3943 12.6164 24.2211 156 " " " " A 2 0 0 "PRO " " CA " " " 6 0 1 C2 
    1224 14 12.3665 13.0434 25.7093 156 " " " " A 2 0 0 "PRO " " C  " " " 6 0 1 C2 
    1225 23 13.4158 13.1311 26.3698 156 " " " " A 70 0 0 "PRO " " O  " " " 8 0 1 C2 
    1226 14 12.9483 13.7339 23.2946 156 " " " " A 2 0 0 "PRO " " CB " " " 6 0 1 C2 
    1227 14 11.676 14.4309 22.7031 156 " " " " A 2 0 0 "PRO " " CG " " " 6 0 1 C2 
    1228 14 10.6652 13.3248 22.7268 156 " " " " A 2 0 0 "PRO " " CD " " " 6 0 1 C2 
    1229 40 11.2144 13.3645 26.2795 157 " " " " A 43 0 0 "GLU " " N  " " " 7 0 1 C2 
    1230 14 11.1043 13.93 27.6738 157 " " " " A 2 0 0 "GLU " " CA " " " 6 0 1 C2 
    1231 14 10.874 12.7231 28.6017 157 " " " " A 2 0 0 "GLU " " C  " " " 6 0 1 C2 
    1232 23 11.1959 12.7818 29.7696 157 " " " " A 70 0 0 "GLU " " O  " " " 8 0 1 C2 
    1233 14 9.97724 14.913 27.8744 157 " " " " A 2 0 0 "GLU " " CB " " " 6 0 1 C2 
    1234 14 10.0504 16.1192 26.9488 157 " " " " A 2 0 0 "GLU " " CG " " " 6 0 1 C2 
    1235 14 8.93031 17.1025 27.3511 157 " " " " A 2 0 0 "GLU " " CD " " " 6 0 1 C2 
    1236 23 7.77176 16.9746 26.8503 157 " " " " A 70 0 0 "GLU " " OE1" " " 8 0 1 C2 
    1237 23 9.1814 18.0326 28.0847 157 " " " " A 70 0 0 "GLU " " OE2" " " 8 0 1 C2 
    1238 40 10.3498 11.5996 28.0692 158 " " " " A 43 0 0 "LEU " " N  " " " 7 0 1 C2 
    1239 14 10.2556 10.2801 28.5951 158 " " " " A 2 0 0 "LEU " " CA " " " 6 0 1 C2 
    1240 14 11.5694 9.48909 28.5372 158 " " " " A 2 0 0 "LEU " " C  " " " 6 0 1 C2 
    1241 23 12.1341 9.10104 29.5666 158 " " " " A 70 0 0 "LEU " " O  " " " 8 0 1 C2 
    1242 14 9.1421 9.53027 27.9032 158 " " " " A 2 0 0 "LEU " " CB " " " 6 0 1 C2 
    1243 14 7.6912 10.0858 28.0293 158 " " " " A 2 0 0 "LEU " " CG " " " 6 0 1 C2 
    1244 14 6.79564 9.47379 26.8802 158 " " " " A 2 0 0 "LEU " " CD1" " " 6 0 1 C2 
    1245 14 7.04269 9.77506 29.4103 158 " " " " A 2 0 0 "LEU " " CD2" " " 6 0 1 C2 
    1246 40 12.1618 9.33309 27.3106 159 " " " " A 43 0 0 "GLN " " N  " " " 7 0 1 C2 
    1247 14 13.4308 8.61221 27.0471 159 " " " " A 2 0 0 "GLN " " CA " " " 6 0 1 C2 
    1248 14 14.6523 9.52552 27.4256 159 " " " " A 2 0 0 "GLN " " C  " " " 6 0 1 C2 
    1249 23 15.7092 9.54571 26.7578 159 " " " " A 70 0 0 "GLN " " O  " " " 8 0 1 C2 
    1250 14 13.5273 8.4595 25.5108 159 " " " " A 2 0 0 "GLN " " CB " " " 6 0 1 C2 
    1251 14 12.514 7.37555 24.9989 159 " " " " A 2 0 0 "GLN " " CG " " " 6 0 1 C2 
    1252 14 12.8145 5.97037 25.4018 159 " " " " A 2 0 0 "GLN " " CD " " " 6 0 1 C2 
    1253 23 13.5826 5.71721 26.3021 159 " " " " A 70 0 0 "GLN " " OE1" " " 8 0 1 C2 
    1254 40 12.0527 5.05787 24.7931 159 " " " " A 43 0 0 "GLN " " NE2" " " 7 0 1 C2 
    1255 40 14.4974 10.176 28.5606 160 " " " " A 43 0 0 "GLN " " N  " " " 7 0 1 C2 
    1256 14 15.5752 10.8547 29.2479 160 " " " " A 2 0 0 "GLN " " CA " " " 6 0 1 C2 
    1257 14 15.4931 10.6694 30.7796 160 " " " " A 2 0 0 "GLN " " C  " " " 6 0 1 C2 
    1258 23 16.3456 11.1411 31.4533 160 " " " " A 70 0 0 "GLN " " O  " " " 8 0 1 C2 
    1259 14 15.7661 12.26 28.775 160 " " " " A 2 0 0 "GLN " " CB " " " 6 0 1 C2 
    1260 14 14.6379 13.2125 29.2695 160 " " " " A 2 0 0 "GLN " " CG " " " 6 0 1 C2 
    1261 14 14.7466 13.6032 30.744 160 " " " " A 2 0 0 "GLN " " CD " " " 6 0 1 C2 
    1262 23 15.8214 13.8954 31.2184 160 " " " " A 70 0 0 "GLN " " OE1" " " 8 0 1 C2 
    1263 40 13.5985 13.5789 31.4782 160 " " " " A 43 0 0 "GLN " " NE2" " " 7 0 1 C2 
    1264 40 14.3399 10.2165 31.303 161 " " " " A 43 0 0 "VAL " " N  " " " 7 0 1 C2 
    1265 14 14.1829 9.75374 32.6995 161 " " " " A 2 0 0 "VAL " " CA " " " 6 0 1 C2 
    1266 14 15.3989 9.00623 33.2611 161 " " " " A 2 0 0 "VAL " " C  " " " 6 0 1 C2 
    1267 23 15.6754 7.84809 32.8846 161 " " " " A 70 0 0 "VAL " " O  " " " 8 0 1 C2 
    1268 14 12.8156 8.99409 32.8179 161 " " " " A 2 0 0 "VAL " " CB " " " 6 0 1 C2 
    1269 14 12.5283 8.34435 34.1766 161 " " " " A 2 0 0 "VAL " " CG1" " " 6 0 1 C2 
    1270 14 11.669 9.93714 32.63 161 " " " " A 2 0 0 "VAL " " CG2" " " 6 0 1 C2 
    1271 40 16.1509 9.81503 34.0454 162 " " " " A 43 0 0 "ASN " " N  " " " 7 0 1 C2 
    1272 14 17.2959 9.4364 34.8552 162 " " " " A 2 0 0 "ASN " " CA " " " 6 0 1 C2 
    1273 14 18.6434 9.52102 34.1668 162 " " " " A 2 0 0 "ASN " " C  " " " 6 0 1 C2 
    1274 23 19.7621 9.23799 34.7363 162 " " " " A 70 0 0 "ASN " " O  " " " 8 0 1 C2 
    1275 14 17.1101 8.15447 35.6879 162 " " " " A 2 0 0 "ASN " " CB " " " 6 0 1 C2 
    1276 14 15.9711 8.25092 36.6593 162 " " " " A 2 0 0 "ASN " " CG " " " 6 0 1 C2 
    1277 23 14.8957 7.62525 36.5015 162 " " " " A 70 0 0 "ASN " " OD1" " " 8 0 1 C2 
    1278 40 16.1485 9.02314 37.7422 162 " " " " A 43 0 0 "ASN " " ND2" " " 7 0 1 C2 
    1279 40 18.5891 10.0739 32.9497 163 " " " " A 43 0 0 "GLY " " N  " " " 7 0 1 C2 
    1280 14 19.7018 10.4914 32.085 163 " " " " A 2 0 0 "GLY " " CA " " " 6 0 1 C2 
    1281 14 20.0088 9.43407 30.9935 163 " " " " A 2 0 0 "GLY " " C  " " " 6 0 1 C2 
    1282 23 21.1621 9.30326 30.5515 163 " " " " A 70 0 0 "GLY " " O  " " " 8 0 1 C2 
    1283 40 19.0908 8.51648 30.7157 164 " " " " A 43 0 0 "GLY " " N  " " " 7 0 1 C2 
    1284 14 19.2428 7.48051 29.6779 164 " " " " A 2 0 0 "GLY " " CA " " " 6 0 1 C2 
    1285 14 17.8078 7.12718 29.1772 164 " " " " A 2 0 0 "GLY " " C  " " " 6 0 1 C2 
    1286 23 16.8867 7.68048 29.7478 164 " " " " A 70 0 0 "GLY " " O  " " " 8 0 1 C2 
    1287 40 17.6827 6.21484 28.1963 165 " " " " A 43 0 0 "ASP " " N  " " " 7 0 1 C2 
    1288 14 16.4412 5.68696 27.6789 165 " " " " A 2 0 0 "ASP " " CA " " " 6 0 1 C2 
    1289 14 15.7828 4.88517 28.8287 165 " " " " A 2 0 0 "ASP " " C  " " " 6 0 1 C2 
    1290 23 16.3518 4.44724 29.8259 165 " " " " A 70 0 0 "ASP " " O  " " " 8 0 1 C2 
    1291 14 16.8216 4.89597 26.4359 165 " " " " A 2 0 0 "ASP " " CB " " " 6 0 1 C2 
    1292 14 17.4877 3.5509 26.7198 165 " " " " A 2 0 0 "ASP " " CG " " " 6 0 1 C2 
    1293 23 17.0707 2.51567 26.1457 165 " " " " A 70 0 0 "ASP " " OD1" " " 8 0 1 C2 
    1294 23 18.583 3.55602 27.3054 165 " " " " A 70 0 0 "ASP " " OD2" " " 8 0 1 C2 
    1295 40 14.5621 4.47929 28.4977 166 " " " " A 43 0 0 "ILE " " N  " " " 7 0 1 C2 
    1296 14 13.6632 3.71767 29.2977 166 " " " " A 2 0 0 "ILE " " CA " " " 6 0 1 C2 
    1297 14 12.7799 2.86366 28.3136 166 " " " " A 2 0 0 "ILE " " C  " " " 6 0 1 C2 
    1298 23 12.3806 3.26979 27.2193 166 " " " " A 70 0 0 "ILE " " O  " " " 8 0 1 C2 
    1299 14 12.8965 4.68354 30.3008 166 " " " " A 2 0 0 "ILE " " CB " " " 6 0 1 C2 
    1300 14 11.8047 5.62793 29.6607 166 " " " " A 2 0 0 "ILE " " CG1" " " 6 0 1 C2 
    1301 14 13.8094 5.27155 31.3903 166 " " " " A 2 0 0 "ILE " " CG2" " " 6 0 1 C2 
    1302 14 10.5728 6.1483 30.4089 166 " " " " A 2 0 0 "ILE " " CD1" " " 6 0 1 C2 
    1303 40 12.5373 1.61669 28.6674 167 " " " " A 43 0 0 "ARG " " N  " " " 7 0 1 C2 
    1304 14 11.6023 0.74445 27.9576 167 " " " " A 2 0 0 "ARG " " CA " " " 6 0 1 C2 
    1305 14 10.1538 1.24443 27.9361 167 " " " " A 2 0 0 "ARG " " C  " " " 6 0 1 C2 
    1306 23 9.38947 0.841209 28.7894 167 " " " " A 70 0 0 "ARG " " O  " " " 8 0 1 C2 
    1307 14 11.7032 -0.744278 28.3739 167 " " " " A 2 0 0 "ARG " " CB " " " 6 0 1 C2 
    1308 14 13.1706 -1.37142 28.3186 167 " " " " A 2 0 0 "ARG " " CG " " " 6 0 1 C2 
    1309 14 13.8127 -1.42726 26.8823 167 " " " " A 2 0 0 "ARG " " CD " " " 6 0 1 C2 
    1310 40 14.3497 -0.115024 26.4941 167 " " " " A 43 0 0 "ARG " " NE " " " 7 0 1 C2 
    1311 14 13.8824 0.649713 25.4515 167 " " " " A 2 0 0 "ARG " " CZ " " " 6 0 1 C2 
    1312 40 12.8485 0.28049 24.7264 167 " " " " A 43 0 0 "ARG " " NH1" " " 7 0 1 C2 
    1313 40 14.4221 1.78344 25.2219 167 " " " " A 43 0 0 "ARG " " NH2" " " 7 0 1 C2 
    1314 40 9.7324 1.93753 26.8365 168 " " " " A 43 0 0 "LEU " " N  " " " 7 0 1 C2 
    1315 14 8.36448 2.2434 26.4575 168 " " " " A 2 0 0 "LEU " " CA " " " 6 0 1 C2 
    1316 14 7.76371 1.21854 25.4951 168 " " " " A 2 0 0 "LEU " " C  " " " 6 0 1 C2 
    1317 23 8.43992 0.765973 24.5782 168 " " " " A 70 0 0 "LEU " " O  " " " 8 0 1 C2 
    1318 14 8.31291 3.66864 25.8008 168 " " " " A 2 0 0 "LEU " " CB " " " 6 0 1 C2 
    1319 14 8.80681 4.97453 26.5663 168 " " " " A 2 0 0 "LEU " " CG " " " 6 0 1 C2 
    1320 14 8.95431 6.19069 25.677 168 " " " " A 2 0 0 "LEU " " CD1" " " 6 0 1 C2 
    1321 14 8.0938 5.19632 27.8431 168 " " " " A 2 0 0 "LEU " " CD2" " " 6 0 1 C2 
    1322 40 6.47804 1.01265 25.7588 169 " " " " A 43 0 0 "ALA " " N  " " " 7 0 1 C2 
    1323 14 5.60021 0.296658 24.8547 169 " " " " A 2 0 0 "ALA " " CA " " " 6 0 1 C2 
    1324 14 4.19788 0.808502 24.8668 169 " " " " A 2 0 0 "ALA " " C  " " " 6 0 1 C2 
    1325 23 3.83868 1.53267 25.8438 169 " " " " A 70 0 0 "ALA " " O  " " " 8 0 1 C2 
    1326 14 5.63268 -1.22206 25.2291 169 " " " " A 2 0 0 "ALA " " CB " " " 6 0 1 C2 
    1327 40 3.38865 0.335521 23.9099 170 " " " " A 43 0 0 "GLY " " N  " " " 7 0 1 C2 
    1328 14 1.98956 0.671842 23.6048 170 " " " " A 2 0 0 "GLY " " CA " " " 6 0 1 C2 
    1329 14 1.88879 0.800826 22.0636 170 " " " " A 2 0 0 "GLY " " C  " " " 6 0 1 C2 
    1330 23 2.84279 1.11598 21.3647 170 " " " " A 70 0 0 "GLY " " O  " " " 8 0 1 C2 
    1331 40 0.632904 0.692004 21.6482 171 " " " " A 43 0 0 "LEU " " N  " " " 7 0 1 C2 
    1332 14 0.225307 0.894134 20.2933 171 " " " " A 2 0 0 "LEU " " CA " " " 6 0 1 C2 
    1333 14 0.693479 2.27038 19.6553 171 " " " " A 2 0 0 "LEU " " C  " " " 6 0 1 C2 
    1334 23 1.02224 2.28467 18.5043 171 " " " " A 70 0 0 "LEU " " O  " " " 8 0 1 C2 
    1335 14 -1.32212 0.653283 20.1175 171 " " " " A 2 0 0 "LEU " " CB " " " 6 0 1 C2 
    1336 14 -1.76597 -0.903893 20.3109 171 " " " " A 2 0 0 "LEU " " CG " " " 6 0 1 C2 
    1337 14 -1.61131 -1.59566 18.977 171 " " " " A 2 0 0 "LEU " " CD1" " " 6 0 1 C2 
    1338 14 -1.19622 -1.68912 21.5442 171 " " " " A 2 0 0 "LEU " " CD2" " " 6 0 1 C2 
    1339 40 0.702473 3.32312 20.4924 172 " " " " A 43 0 0 "ASN " " N  " " " 7 0 1 C2 
    1340 14 1.1329 4.74763 20.2379 172 " " " " A 2 0 0 "ASN " " CA " " " 6 0 1 C2 
    1341 14 2.56056 4.94666 19.9904 172 " " " " A 2 0 0 "ASN " " C  " " " 6 0 1 C2 
    1342 23 2.85923 5.38832 18.8734 172 " " " " A 70 0 0 "ASN " " O  " " " 8 0 1 C2 
    1343 14 0.641323 5.69984 21.3555 172 " " " " A 2 0 0 "ASN " " CB " " " 6 0 1 C2 
    1344 14 -0.834723 6.15566 21.1663 172 " " " " A 2 0 0 "ASN " " CG " " " 6 0 1 C2 
    1345 23 -1.14882 7.03037 20.4201 172 " " " " A 70 0 0 "ASN " " OD1" " " 8 0 1 C2 
    1346 40 -1.80588 5.44053 21.6405 172 " " " " A 43 0 0 "ASN " " ND2" " " 7 0 1 C2 
    1347 40 3.50564 4.43652 20.8183 173 " " " " A 43 0 0 "PRO " " N  " " " 7 0 1 C2 
    1348 14 4.87863 4.16896 20.3445 173 " " " " A 2 0 0 "PRO " " CA " " " 6 0 1 C2 
    1349 14 5.10539 3.34801 19.0732 173 " " " " A 2 0 0 "PRO " " C  " " " 6 0 1 C2 
    1350 23 5.976 3.68487 18.2855 173 " " " " A 70 0 0 "PRO " " O  " " " 8 0 1 C2 
    1351 14 5.58146 3.41146 21.4885 173 " " " " A 2 0 0 "PRO " " CB " " " 6 0 1 C2 
    1352 14 4.77207 3.71894 22.7565 173 " " " " A 2 0 0 "PRO " " CG " " " 6 0 1 C2 
    1353 14 3.34857 4.16908 22.2737 173 " " " " A 2 0 0 "PRO " " CD " " " 6 0 1 C2 
    1354 40 4.34461 2.27562 18.9547 174 " " " " A 43 0 0 "LEU " " N  " " " 7 0 1 C2 
    1355 14 4.39758 1.39304 17.7807 174 " " " " A 2 0 0 "LEU " " CA " " " 6 0 1 C2 
    1356 14 4.00989 2.07022 16.4755 174 " " " " A 2 0 0 "LEU " " C  " " " 6 0 1 C2 
    1357 23 4.74084 2.1125 15.4439 174 " " " " A 70 0 0 "LEU " " O  " " " 8 0 1 C2 
    1358 14 3.57429 0.155736 17.9286 174 " " " " A 2 0 0 "LEU " " CB " " " 6 0 1 C2 
    1359 14 3.98838 -0.89929 18.955 174 " " " " A 2 0 0 "LEU " " CG " " " 6 0 1 C2 
    1360 14 2.75213 -1.67532 19.3855 174 " " " " A 2 0 0 "LEU " " CD1" " " 6 0 1 C2 
    1361 14 5.09553 -1.7999 18.3613 174 " " " " A 2 0 0 "LEU " " CD2" " " 6 0 1 C2 
    1362 40 2.88512 2.82664 16.5562 175 " " " " A 43 0 0 "ALA " " N  " " " 7 0 1 C2 
    1363 14 2.46806 3.63515 15.4092 175 " " " " A 2 0 0 "ALA " " CA " " " 6 0 1 C2 
    1364 14 3.51859 4.78864 15.1752 175 " " " " A 2 0 0 "ALA " " C  " " " 6 0 1 C2 
    1365 23 3.75924 5.06595 14.0328 175 " " " " A 70 0 0 "ALA " " O  " " " 8 0 1 C2 
    1366 14 1.12912 4.31834 15.6463 175 " " " " A 2 0 0 "ALA " " CB " " " 6 0 1 C2 
    1367 40 4.13252 5.39548 16.1881 176 " " " " A 43 0 0 "SER " " N  " " " 7 0 1 C2 
    1368 14 5.13324 6.43269 16.1155 176 " " " " A 2 0 0 "SER " " CA " " " 6 0 1 C2 
    1369 14 6.3936 5.83531 15.4545 176 " " " " A 2 0 0 "SER " " C  " " " 6 0 1 C2 
    1370 23 6.84039 6.36963 14.4527 176 " " " " A 70 0 0 "SER " " O  " " " 8 0 1 C2 
    1371 14 5.32472 7.05754 17.5285 176 " " " " A 2 0 0 "SER " " CB " " " 6 0 1 C2 
    1372 23 6.40861 7.9653 17.732 176 " " " " A 70 0 0 "SER " " OG " " " 8 0 1 C2 
    1373 40 6.88886 4.65634 15.833 177 " " " " A 43 0 0 "GLU " " N  " " " 7 0 1 C2 
    1374 14 8.10431 3.98568 15.3665 177 " " " " A 2 0 0 "GLU " " CA " " " 6 0 1 C2 
    1375 14 7.74903 3.35354 13.948 177 " " " " A 2 0 0 "GLU " " C  " " " 6 0 1 C2 
    1376 23 8.67284 3.26074 13.1373 177 " " " " A 70 0 0 "GLU " " O  " " " 8 0 1 C2 
    1377 14 8.59889 2.92752 16.4204 177 " " " " A 2 0 0 "GLU " " CB " " " 6 0 1 C2 
    1378 14 9.86094 2.14566 16.1152 177 " " " " A 2 0 0 "GLU " " CG " " " 6 0 1 C2 
    1379 14 11.0792 3.07547 15.9152 177 " " " " A 2 0 0 "GLU " " CD " " " 6 0 1 C2 
    1380 23 11.1275 4.1444 16.6227 177 " " " " A 70 0 0 "GLU " " OE1" " " 8 0 1 C2 
    1381 23 11.8983 2.69369 15.054 177 " " " " A 70 0 0 "GLU " " OE2" " " 8 0 1 C2 
    1382 40 6.49873 2.9762 13.6381 178 " " " " A 43 0 0 "LEU " " N  " " " 7 0 1 C2 
    1383 14 6.05348 2.55346 12.2673 178 " " " " A 2 0 0 "LEU " " CA " " " 6 0 1 C2 
    1384 14 6.04444 3.85471 11.3251 178 " " " " A 2 0 0 "LEU " " C  " " " 6 0 1 C2 
    1385 23 6.07675 3.68408 10.1443 178 " " " " A 70 0 0 "LEU " " O  " " " 8 0 1 C2 
    1386 14 4.66665 1.833 12.2971 178 " " " " A 2 0 0 "LEU " " CB " " " 6 0 1 C2 
    1387 14 4.27053 0.85848 11.1719 178 " " " " A 2 0 0 "LEU " " CG " " " 6 0 1 C2 
    1388 14 4.3838 -0.620917 11.5292 178 " " " " A 2 0 0 "LEU " " CD1" " " 6 0 1 C2 
    1389 14 2.81678 1.26733 10.7569 178 " " " " A 2 0 0 "LEU " " CD2" " " 6 0 1 C2 
    1390 40 5.87245 5.08089 11.8363 179 " " " " A 43 0 0 "THR " " N  " " " 7 0 1 C2 
    1391 14 5.93236 6.30959 11.0514 179 " " " " A 2 0 0 "THR " " CA " " " 6 0 1 C2 
    1392 14 7.28866 6.91775 11.1104 179 " " " " A 2 0 0 "THR " " C  " " " 6 0 1 C2 
    1393 23 7.72755 7.5667 10.1267 179 " " " " A 70 0 0 "THR " " O  " " " 8 0 1 C2 
    1394 14 4.74806 7.30724 11.3738 179 " " " " A 2 0 0 "THR " " CB " " " 6 0 1 C2 
    1395 23 4.58787 7.61369 12.7338 179 " " " " A 70 0 0 "THR " " OG1" " " 8 0 1 C2 
    1396 14 3.42399 6.76225 10.8642 179 " " " " A 2 0 0 "THR " " CG2" " " 6 0 1 C2 
    1397 40 8.12661 6.61422 12.1116 180 " " " " A 43 0 0 "GLY " " N  " " " 7 0 1 C2 
    1398 14 9.54766 7.07757 12.2222 180 " " " " A 2 0 0 "GLY " " CA " " " 6 0 1 C2 
    1399 14 10.4649 6.41567 11.2756 180 " " " " A 2 0 0 "GLY " " C  " " " 6 0 1 C2 
    1400 23 11.4464 6.96819 10.7389 180 " " " " A 70 0 0 "GLY " " O  " " " 8 0 1 C2 
    1401 40 10.3702 5.0792 11.1053 181 " " " " A 43 0 0 "THR " " N  " " " 7 0 1 C2 
    1402 14 11.1509 4.17185 10.2307 181 " " " " A 2 0 0 "THR " " CA " " " 6 0 1 C2 
    1403 14 10.9478 4.53502 8.76586 181 " " " " A 2 0 0 "THR " " C  " " " 6 0 1 C2 
    1404 23 11.8624 4.38304 7.95196 181 " " " " A 70 0 0 "THR " " O  " " " 8 0 1 C2 
    1405 14 10.7584 2.68444 10.3602 181 " " " " A 2 0 0 "THR " " CB " " " 6 0 1 C2 
    1406 23 10.8516 2.30302 11.714 181 " " " " A 70 0 0 "THR " " OG1" " " 8 0 1 C2 
    1407 14 11.6249 1.74113 9.49954 181 " " " " A 2 0 0 "THR " " CG2" " " 6 0 1 C2 
    1408 40 9.75785 5.07134 8.38834 182 " " " " A 43 0 0 "ILE " " N  " " " 7 0 1 C2 
    1409 14 9.51684 5.44134 7.01692 182 " " " " A 2 0 0 "ILE " " CA " " " 6 0 1 C2 
    1410 14 10.4212 6.60989 6.60219 182 " " " " A 2 0 0 "ILE " " C  " " " 6 0 1 C2 
    1411 23 11.074 6.51735 5.54703 182 " " " " A 70 0 0 "ILE " " O  " " " 8 0 1 C2 
    1412 14 7.97027 5.86022 6.78353 182 " " " " A 2 0 0 "ILE " " CB " " " 6 0 1 C2 
    1413 14 7.00108 4.74822 7.08792 182 " " " " A 2 0 0 "ILE " " CG1" " " 6 0 1 C2 
    1414 14 7.66305 6.31848 5.31927 182 " " " " A 2 0 0 "ILE " " CG2" " " 6 0 1 C2 
    1415 14 5.56446 4.88428 6.7679 182 " " " " A 2 0 0 "ILE " " CD1" " " 6 0 1 C2 
    1416 40 10.4311 7.66987 7.4177 183 " " " " A 43 0 0 "GLY " " N  " " " 7 0 1 C2 
    1417 14 11.1752 8.96646 7.16059 183 " " " " A 2 0 0 "GLY " " CA " " " 6 0 1 C2 
    1418 14 12.685 8.8038 7.27288 183 " " " " A 2 0 0 "GLY " " C  " " " 6 0 1 C2 
    1419 23 13.4268 9.73904 6.90432 183 " " " " A 70 0 0 "GLY " " O  " " " 8 0 1 C2 
    1420 40 13.185 7.62022 7.62456 184 " " " " A 43 0 0 "GLU " " N  " " " 7 0 1 C2 
    1421 14 14.6248 7.29948 7.56379 184 " " " " A 2 0 0 "GLU " " CA " " " 6 0 1 C2 
    1422 14 14.9713 6.26303 6.47805 184 " " " " A 2 0 0 "GLU " " C  " " " 6 0 1 C2 
    1423 23 16.1664 6.2308 6.20101 184 " " " " A 70 0 0 "GLU " " O  " " " 8 0 1 C2 
    1424 14 15.0693 6.76494 8.95038 184 " " " " A 2 0 0 "GLU " " CB " " " 6 0 1 C2 
    1425 14 14.8227 7.62659 10.1691 184 " " " " A 2 0 0 "GLU " " CG " " " 6 0 1 C2 
    1426 14 15.7823 8.76791 10.2677 184 " " " " A 2 0 0 "GLU " " CD " " " 6 0 1 C2 
    1427 23 15.2814 9.81163 10.7983 184 " " " " A 70 0 0 "GLU " " OE1" " " 8 0 1 C2 
    1428 23 16.8837 8.69973 9.81487 184 " " " " A 70 0 0 "GLU " " OE2" " " 8 0 1 C2 
    1429 40 13.9707 5.56319 5.91228 185 " " " " A 43 0 0 "ASP " " N  " " " 7 0 1 C2 
    1430 14 14.1113 4.63289 4.79698 185 " " " " A 2 0 0 "ASP " " CA " " " 6 0 1 C2 
    1431 14 14.2282 5.40031 3.47124 185 " " " " A 2 0 0 "ASP " " C  " " " 6 0 1 C2 
    1432 23 15.0344 5.11061 2.63763 185 " " " " A 70 0 0 "ASP " " O  " " " 8 0 1 C2 
    1433 14 12.917 3.68507 4.86081 185 " " " " A 2 0 0 "ASP " " CB " " " 6 0 1 C2 
    1434 14 13.0425 2.57477 3.77107 185 " " " " A 2 0 0 "ASP " " CG " " " 6 0 1 C2 
    1435 23 12.412 2.65739 2.68948 185 " " " " A 70 0 0 "ASP " " OD1" " " 8 0 1 C2 
    1436 23 13.7722 1.63595 4.04864 185 " " " " A 70 0 0 "ASP " " OD2" " " 8 0 1 C2 
    1437 40 13.2691 6.29154 3.33439 186 " " " " A 43 0 0 "GLN " " N  " " " 7 0 1 C2 
    1438 14 13.1913 7.27844 2.23348 186 " " " " A 2 0 0 "GLN " " CA " " " 6 0 1 C2 
    1439 14 14.5764 7.84633 1.71401 186 " " " " A 2 0 0 "GLN " " C  " " " 6 0 1 C2 
    1440 23 14.7799 8.12492 0.520297 186 " " " " A 70 0 0 "GLN " " O  " " " 8 0 1 C2 
    1441 14 12.1704 8.43495 2.43585 186 " " " " A 2 0 0 "GLN " " CB " " " 6 0 1 C2 
    1442 14 10.6123 8.24849 2.40782 186 " " " " A 2 0 0 "GLN " " CG " " " 6 0 1 C2 
    1443 14 9.77348 9.3928 3.01284 186 " " " " A 2 0 0 "GLN " " CD " " " 6 0 1 C2 
    1444 23 8.63103 9.20537 3.3238 186 " " " " A 70 0 0 "GLN " " OE1" " " 8 0 1 C2 
    1445 40 10.4279 10.5358 3.18148 186 " " " " A 43 0 0 "GLN " " NE2" " " 7 0 1 C2 
    1446 40 15.4688 8.09688 2.71368 187 " " " " A 43 0 0 "LYS " " N  " " " 7 0 1 C2 
    1447 14 16.8853 8.39859 2.52317 187 " " " " A 2 0 0 "LYS " " CA " " " 6 0 1 C2 
    1448 14 17.663 7.62048 1.50325 187 " " " " A 2 0 0 "LYS " " C  " " " 6 0 1 C2 
    1449 23 18.5443 8.21954 0.930957 187 " " " " A 70 0 0 "LYS " " O  " " " 8 0 1 C2 
    1450 14 17.5759 8.4994 3.86042 187 " " " " A 2 0 0 "LYS " " CB " " " 6 0 1 C2 
    1451 14 17.0148 9.57845 4.81 187 " " " " A 2 0 0 "LYS " " CG " " " 6 0 1 C2 
    1452 14 17.6523 9.6678 6.28843 187 " " " " A 2 0 0 "LYS " " CD " " " 6 0 1 C2 
    1453 14 16.8868 10.6863 7.18106 187 " " " " A 2 0 0 "LYS " " CE " " " 6 0 1 C2 
    1454 40 17.5558 10.8176 8.41458 187 " " " " A 43 0 0 "LYS " " NZ " " " 7 0 1 C2 
    1455 40 17.3826 6.30377 1.29917 188 " " " " A 43 0 0 "ARG " " N  " " " 7 0 1 C2 
    1456 14 18.0367 5.44563 0.290015 188 " " " " A 2 0 0 "ARG " " CA " " " 6 0 1 C2 
    1457 14 17.7931 5.99646 -1.15614 188 " " " " A 2 0 0 "ARG " " C  " " " 6 0 1 C2 
    1458 23 18.6997 5.82037 -1.98669 188 " " " " A 70 0 0 "ARG " " O  " " " 8 0 1 C2 
    1459 14 17.3821 4.08016 0.445407 188 " " " " A 2 0 0 "ARG " " CB " " " 6 0 1 C2 
    1460 14 17.6938 3.10419 -0.688668 188 " " " " A 2 0 0 "ARG " " CG " " " 6 0 1 C2 
    1461 14 17.1387 1.72741 -0.4423 188 " " " " A 2 0 0 "ARG " " CD " " " 6 0 1 C2 
    1462 40 15.6429 1.6907 -0.400445 188 " " " " A 43 0 0 "ARG " " NE " " " 7 0 1 C2 
    1463 14 14.8172 1.71386 0.647471 188 " " " " A 2 0 0 "ARG " " CZ " " " 6 0 1 C2 
    1464 40 13.644 2.22506 0.547435 188 " " " " A 43 0 0 "ARG " " NH1" " " 7 0 1 C2 
    1465 40 15.2316 1.32853 1.83696 188 " " " " A 43 0 0 "ARG " " NH2" " " 7 0 1 C2 
    1466 40 16.5609 6.48413 -1.46655 189 " " " " A 43 0 0 "ALA " " N  " " " 7 0 1 C2 
    1467 14 16.0964 6.61136 -2.83211 189 " " " " A 2 0 0 "ALA " " CA " " " 6 0 1 C2 
    1468 14 16.7454 7.75671 -3.58702 189 " " " " A 2 0 0 "ALA " " C  " " " 6 0 1 C2 
    1469 23 16.7879 7.76247 -4.82624 189 " " " " A 70 0 0 "ALA " " O  " " " 8 0 1 C2 
    1470 14 14.5497 6.90103 -2.77288 189 " " " " A 2 0 0 "ALA " " CB " " " 6 0 1 C2 
    1471 40 17.3184 8.75112 -2.86412 190 " " " " A 43 0 0 "GLU " " N  " " " 7 0 1 C2 
    1472 14 18.144 9.8333 -3.34477 190 " " " " A 2 0 0 "GLU " " CA " " " 6 0 1 C2 
    1473 14 19.364 9.48483 -4.17406 190 " " " " A 2 0 0 "GLU " " C  " " " 6 0 1 C2 
    1474 23 20.0087 10.3695 -4.77874 190 " " " " A 70 0 0 "GLU " " O  " " " 8 0 1 C2 
    1475 14 18.4814 10.5856 -2.00282 190 " " " " A 2 0 0 "GLU " " CB " " " 6 0 1 C2 
    1476 14 17.3418 11.0665 -1.11652 190 " " " " A 2 0 0 "GLU " " CG " " " 6 0 1 C2 
    1477 14 16.3211 12.0746 -1.68969 190 " " " " A 2 0 0 "GLU " " CD " " " 6 0 1 C2 
    1478 23 16.5955 12.6147 -2.75885 190 " " " " A 70 0 0 "GLU " " OE1" " " 8 0 1 C2 
    1479 23 15.2755 12.2982 -1.00239 190 " " " " A 70 0 0 "GLU " " OE2" " " 8 0 1 C2 
    1480 40 19.8366 8.21738 -4.01623 191 " " " " A 43 0 0 "VAL " " N  " " " 7 0 1 C2 
    1481 14 21.0263 7.65982 -4.71707 191 " " " " A 2 0 0 "VAL " " CA " " " 6 0 1 C2 
    1482 14 20.427 6.42252 -5.51059 191 " " " " A 2 0 0 "VAL " " C  " " " 6 0 1 C2 
    1483 23 20.9403 6.17946 -6.63814 191 " " " " A 70 0 0 "VAL " " O  " " " 8 0 1 C2 
    1484 14 22.1285 7.36853 -3.65733 191 " " " " A 2 0 0 "VAL " " CB " " " 6 0 1 C2 
    1485 14 22.7759 8.69729 -3.04794 191 " " " " A 2 0 0 "VAL " " CG1" " " 6 0 1 C2 
    1486 14 21.6689 6.45567 -2.47503 191 " " " " A 2 0 0 "VAL " " CG2" " " 6 0 1 C2 
    1487 40 19.5398 5.65641 -4.86833 192 " " " " A 43 0 0 "ALA " " N  " " " 7 0 1 C2 
    1488 14 19.3263 4.33559 -5.42061 192 " " " " A 2 0 0 "ALA " " CA " " " 6 0 1 C2 
    1489 14 18.3193 4.26594 -6.50754 192 " " " " A 2 0 0 "ALA " " C  " " " 6 0 1 C2 
    1490 23 18.2758 3.28553 -7.32712 192 " " " " A 70 0 0 "ALA " " O  " " " 8 0 1 C2 
    1491 14 18.6438 3.43989 -4.3207 192 " " " " A 2 0 0 "ALA " " CB " " " 6 0 1 C2 
    1492 40 17.6523 5.38104 -6.68765 193 " " " " A 43 0 0 "ALA " " N  " " " 7 0 1 C2 
    1493 14 16.514 5.4992 -7.62391 193 " " " " A 2 0 0 "ALA " " CA " " " 6 0 1 C2 
    1494 14 16.5589 6.82844 -8.43165 193 " " " " A 2 0 0 "ALA " " C  " " " 6 0 1 C2 
    1495 23 16.763 6.729 -9.62402 193 " " " " A 70 0 0 "ALA " " O  " " " 8 0 1 C2 
    1496 14 15.1353 5.2214 -6.93249 193 " " " " A 2 0 0 "ALA " " CB " " " 6 0 1 C2 
    1497 40 16.4974 8.01608 -7.76085 194 " " " " A 43 0 0 "ILE " " N  " " " 7 0 1 C2 
    1498 14 16.2161 9.34043 -8.40639 194 " " " " A 2 0 0 "ILE " " CA " " " 6 0 1 C2 
    1499 14 17.3454 9.68758 -9.53697 194 " " " " A 2 0 0 "ILE " " C  " " " 6 0 1 C2 
    1500 23 16.8923 10.0545 -10.5968 194 " " " " A 70 0 0 "ILE " " O  " " " 8 0 1 C2 
    1501 14 15.933 10.4846 -7.29437 194 " " " " A 2 0 0 "ILE " " CB " " " 6 0 1 C2 
    1502 14 14.5924 10.2231 -6.55342 194 " " " " A 2 0 0 "ILE " " CG1" " " 6 0 1 C2 
    1503 14 15.9495 11.9522 -7.77051 194 " " " " A 2 0 0 "ILE " " CG2" " " 6 0 1 C2 
    1504 14 14.5974 10.8114 -5.14788 194 " " " " A 2 0 0 "ILE " " CD1" " " 6 0 1 C2 
    1505 40 18.6656 9.65699 -9.27144 195 " " " " A 43 0 0 "PRO " " N  " " " 7 0 1 C2 
    1506 14 19.7174 9.68713 -10.3261 195 " " " " A 2 0 0 "PRO " " CA " " " 6 0 1 C2 
    1507 14 19.8925 8.3325 -11.0371 195 " " " " A 2 0 0 "PRO " " C  " " " 6 0 1 C2 
    1508 23 20.3238 8.32473 -12.2067 195 " " " " A 70 0 0 "PRO " " O  " " " 8 0 1 C2 
    1509 14 20.9964 10.0677 -9.52244 195 " " " " A 2 0 0 "PRO " " CB " " " 6 0 1 C2 
    1510 14 20.7189 9.35199 -8.23728 195 " " " " A 2 0 0 "PRO " " CG " " " 6 0 1 C2 
    1511 14 19.2146 9.53985 -7.96475 195 " " " " A 2 0 0 "PRO " " CD " " " 6 0 1 C2 
    1512 40 19.7462 7.128 -10.4347 196 " " " " A 43 0 0 "LEU " " N  " " " 7 0 1 C2 
    1513 14 20.0493 5.78104 -10.9915 196 " " " " A 2 0 0 "LEU " " CA " " " 6 0 1 C2 
    1514 14 19.3823 5.35513 -12.2929 196 " " " " A 2 0 0 "LEU " " C  " " " 6 0 1 C2 
    1515 23 19.9596 4.80094 -13.2497 196 " " " " A 70 0 0 "LEU " " O  " " " 8 0 1 C2 
    1516 14 19.8485 4.66816 -9.9456 196 " " " " A 2 0 0 "LEU " " CB " " " 6 0 1 C2 
    1517 14 20.2778 3.17213 -10.3011 196 " " " " A 2 0 0 "LEU " " CG " " " 6 0 1 C2 
    1518 14 20.9073 2.37494 -9.08748 196 " " " " A 2 0 0 "LEU " " CD1" " " 6 0 1 C2 
    1519 14 19.082 2.34312 -10.8352 196 " " " " A 2 0 0 "LEU " " CD2" " " 6 0 1 C2 
    1520 40 18.142 5.8093 -12.4917 197 " " " " A 43 0 0 "VAL " " N  " " " 7 0 1 C2 
    1521 14 17.182 5.75524 -13.6018 197 " " " " A 2 0 0 "VAL " " CA " " " 6 0 1 C2 
    1522 14 17.8756 6.17518 -14.9397 197 " " " " A 2 0 0 "VAL " " C  " " " 6 0 1 C2 
    1523 23 17.6679 5.53752 -15.9931 197 " " " " A 70 0 0 "VAL " " O  " " " 8 0 1 C2 
    1524 14 15.8159 6.4491 -13.3442 197 " " " " A 2 0 0 "VAL " " CB " " " 6 0 1 C2 
    1525 14 14.9015 5.72086 -12.3442 197 " " " " A 2 0 0 "VAL " " CG1" " " 6 0 1 C2 
    1526 14 16.0162 7.83196 -12.8301 197 " " " " A 2 0 0 "VAL " " CG2" " " 6 0 1 C2 
    1527 40 18.7268 7.17118 -14.9233 198 " " " " A 43 0 0 "ALA " " N  " " " 7 0 1 C2 
    1528 14 19.4462 7.56135 -16.0952 198 " " " " A 2 0 0 "ALA " " CA " " " 6 0 1 C2 
    1529 14 20.6324 6.60896 -16.417 198 " " " " A 2 0 0 "ALA " " C  " " " 6 0 1 C2 
    1530 23 21.1952 6.70345 -17.5024 198 " " " " A 70 0 0 "ALA " " O  " " " 8 0 1 C2 
    1531 14 20.1017 8.96453 -15.719 198 " " " " A 2 0 0 "ALA " " CB " " " 6 0 1 C2 
    1532 40 20.9855 5.6455 -15.4812 199 " " " " A 43 0 0 "VAL " " N  " " " 7 0 1 C2 
    1533 14 22.1961 4.7839 -15.5147 199 " " " " A 2 0 0 "VAL " " CA " " " 6 0 1 C2 
    1534 14 21.7815 3.34307 -16.0888 199 " " " " A 2 0 0 "VAL " " C  " " " 6 0 1 C2 
    1535 23 22.5241 2.67032 -16.7389 199 " " " " A 70 0 0 "VAL " " O  " " " 8 0 1 C2 
    1536 14 22.9576 4.7229 -14.1077 199 " " " " A 2 0 0 "VAL " " CB " " " 6 0 1 C2 
    1537 14 24.2552 3.93598 -14.1651 199 " " " " A 2 0 0 "VAL " " CG1" " " 6 0 1 C2 
    1538 14 23.1836 6.18176 -13.555 199 " " " " A 2 0 0 "VAL " " CG2" " " 6 0 1 C2 
    1539 40 20.4886 2.99941 -15.9444 200 " " " " A 43 0 0 "VAL " " N  " " " 7 0 1 C2 
    1540 14 19.9821 1.77749 -16.5508 200 " " " " A 2 0 0 "VAL " " CA " " " 6 0 1 C2 
    1541 14 19.6622 2.03345 -17.9924 200 " " " " A 2 0 0 "VAL " " C  " " " 6 0 1 C2 
    1542 23 19.7879 1.13561 -18.8322 200 " " " " A 70 0 0 "VAL " " O  " " " 8 0 1 C2 
    1543 14 18.7105 1.31897 -15.7755 200 " " " " A 2 0 0 "VAL " " CB " " " 6 0 1 C2 
    1544 14 19.0278 0.809059 -14.2778 200 " " " " A 2 0 0 "VAL " " CG1" " " 6 0 1 C2 
    1545 14 17.5084 2.32153 -15.7554 200 " " " " A 2 0 0 "VAL " " CG2" " " 6 0 1 C2 
    1546 40 19.2474 3.33162 -18.2939 201 " " " " A 43 0 0 "LEU " " N  " " " 7 0 1 C2 
    1547 14 18.7869 3.67432 -19.6837 201 " " " " A 2 0 0 "LEU " " CA " " " 6 0 1 C2 
    1548 14 20.046 4.06931 -20.4757 201 " " " " A 2 0 0 "LEU " " C  " " " 6 0 1 C2 
    1549 23 19.9192 4.02064 -21.7125 201 " " " " A 70 0 0 "LEU " " O  " " " 8 0 1 C2 
    1550 14 17.8401 4.91222 -19.7597 201 " " " " A 2 0 0 "LEU " " CB " " " 6 0 1 C2 
    1551 14 16.3528 4.54216 -19.3983 201 " " " " A 2 0 0 "LEU " " CG " " " 6 0 1 C2 
    1552 14 15.5075 5.81068 -19.1463 201 " " " " A 2 0 0 "LEU " " CD1" " " 6 0 1 C2 
    1553 14 15.664 3.76261 -20.5476 201 " " " " A 2 0 0 "LEU " " CD2" " " 6 0 1 C2 
    1554 40 21.2242 4.31147 -19.9218 202 " " " " A 43 0 0 "PHE " " N  " " " 7 0 1 C2 
    1555 14 22.5073 4.41355 -20.6993 202 " " " " A 2 0 0 "PHE " " CA " " " 6 0 1 C2 
    1556 14 22.7609 3.22781 -21.6419 202 " " " " A 2 0 0 "PHE " " C  " " " 6 0 1 C2 
    1557 23 23.0356 3.41358 -22.8045 202 " " " " A 70 0 0 "PHE " " O  " " " 8 0 1 C2 
    1558 14 23.5877 4.67435 -19.6289 202 " " " " A 2 0 0 "PHE " " CB " " " 6 0 1 C2 
    1559 14 25.0722 4.84562 -20.1362 202 " " " " A 2 0 0 "PHE " " CG " " " 6 0 1 C2 
    1560 14 25.9743 4.66761 -19.057 202 " " " " A 2 0 0 "PHE " " CD1" " " 6 0 1 C2 
    1561 14 25.4943 5.00697 -21.4598 202 " " " " A 2 0 0 "PHE " " CD2" " " 6 0 1 C2 
    1562 14 27.3557 4.70456 -19.4053 202 " " " " A 2 0 0 "PHE " " CE1" " " 6 0 1 C2 
    1563 14 26.8747 5.16972 -21.7313 202 " " " " A 2 0 0 "PHE " " CE2" " " 6 0 1 C2 
    1564 14 27.7948 4.94962 -20.691 202 " " " " A 2 0 0 "PHE " " CZ " " " 6 0 1 C2 
    1565 40 22.558 2.04969 -21.0743 203 " " " " A 43 0 0 "PHE " " N  " " " 7 0 1 C2 
    1566 14 22.7493 0.714118 -21.6877 203 " " " " A 2 0 0 "PHE " " CA " " " 6 0 1 C2 
    1567 14 21.7795 0.354808 -22.812 203 " " " " A 2 0 0 "PHE " " C  " " " 6 0 1 C2 
    1568 23 22.0998 -0.436335 -23.6967 203 " " " " A 70 0 0 "PHE " " O  " " " 8 0 1 C2 
    1569 14 22.6233 -0.354104 -20.5933 203 " " " " A 2 0 0 "PHE " " CB " " " 6 0 1 C2 
    1570 14 23.8001 -0.583252 -19.6368 203 " " " " A 2 0 0 "PHE " " CG " " " 6 0 1 C2 
    1571 14 24.0653 0.432151 -18.7088 203 " " " " A 2 0 0 "PHE " " CD1" " " 6 0 1 C2 
    1572 14 24.5293 -1.76851 -19.5855 203 " " " " A 2 0 0 "PHE " " CD2" " " 6 0 1 C2 
    1573 14 25.0925 0.237122 -17.7843 203 " " " " A 2 0 0 "PHE " " CE1" " " 6 0 1 C2 
    1574 14 25.646 -1.93672 -18.7806 203 " " " " A 2 0 0 "PHE " " CE2" " " 6 0 1 C2 
    1575 14 25.8851 -0.948098 -17.7854 203 " " " " A 2 0 0 "PHE " " CZ " " " 6 0 1 C2 
    1576 40 20.5983 1.04015 -22.8091 204 " " " " A 43 0 0 "VAL " " N  " " " 7 0 1 C2 
    1577 14 19.4279 0.817719 -23.6982 204 " " " " A 2 0 0 "VAL " " CA " " " 6 0 1 C2 
    1578 14 19.6127 1.77569 -24.8846 204 " " " " A 2 0 0 "VAL " " C  " " " 6 0 1 C2 
    1579 23 19.5226 1.41329 -26.0482 204 " " " " A 70 0 0 "VAL " " O  " " " 8 0 1 C2 
    1580 14 18.1066 1.03059 -22.9666 204 " " " " A 2 0 0 "VAL " " CB " " " 6 0 1 C2 
    1581 14 16.8468 0.930031 -23.8091 204 " " " " A 2 0 0 "VAL " " CG1" " " 6 0 1 C2 
    1582 14 18.0187 -0.0994826 -21.8955 204 " " " " A 2 0 0 "VAL " " CG2" " " 6 0 1 C2 
    1583 40 19.9247 3.07256 -24.6792 205 " " " " A 43 0 0 "PHE " " N  " " " 7 0 1 C2 
    1584 14 20.3186 3.99103 -25.7511 205 " " " " A 2 0 0 "PHE " " CA " " " 6 0 1 C2 
    1585 14 21.7414 3.8981 -26.3172 205 " " " " A 2 0 0 "PHE " " C  " " " 6 0 1 C2 
    1586 23 21.9173 4.17657 -27.4415 205 " " " " A 70 0 0 "PHE " " O  " " " 8 0 1 C2 
    1587 14 20.146 5.41553 -25.2262 205 " " " " A 2 0 0 "PHE " " CB " " " 6 0 1 C2 
    1588 14 18.7165 5.88931 -25.2234 205 " " " " A 2 0 0 "PHE " " CG " " " 6 0 1 C2 
    1589 14 17.964 6.04059 -24.0504 205 " " " " A 2 0 0 "PHE " " CD1" " " 6 0 1 C2 
    1590 14 18.1023 6.21688 -26.4437 205 " " " " A 2 0 0 "PHE " " CD2" " " 6 0 1 C2 
    1591 14 16.6739 6.63699 -24.0787 205 " " " " A 2 0 0 "PHE " " CE1" " " 6 0 1 C2 
    1592 14 16.8379 6.75378 -26.4941 205 " " " " A 2 0 0 "PHE " " CE2" " " 6 0 1 C2 
    1593 14 16.1659 7.01378 -25.3231 205 " " " " A 2 0 0 "PHE " " CZ " " " 6 0 1 C2 
    1594 40 22.7491 3.55462 -25.4987 206 " " " " A 43 0 0 "GLY " " N  " " " 7 0 1 C2 
    1595 14 24.1594 3.58037 -25.904 206 " " " " A 2 0 0 "GLY " " CA " " " 6 0 1 C2 
    1596 14 24.849 4.93701 -25.8881 206 " " " " A 2 0 0 "GLY " " C  " " " 6 0 1 C2 
    1597 23 25.944 5.04212 -26.3377 206 " " " " A 70 0 0 "GLY " " O  " " " 8 0 1 C2 
    1598 40 24.2728 5.86246 -25.0701 207 " " " " A 43 0 0 "THR " " N  " " " 7 0 1 C2 
    1599 14 24.9508 7.06745 -24.5663 207 " " " " A 2 0 0 "THR " " CA " " " 6 0 1 C2 
    1600 14 24.1867 7.60859 -23.3467 207 " " " " A 2 0 0 "THR " " C  " " " 6 0 1 C2 
    1601 23 23.049 7.31141 -23.041 207 " " " " A 70 0 0 "THR " " O  " " " 8 0 1 C2 
    1602 14 24.9997 8.17241 -25.7227 207 " " " " A 2 0 0 "THR " " CB " " " 6 0 1 C2 
    1603 23 25.857 9.20657 -25.3951 207 " " " " A 70 0 0 "THR " " OG1" " " 8 0 1 C2 
    1604 14 23.7224 8.83387 -26.162 207 " " " " A 2 0 0 "THR " " CG2" " " 6 0 1 C2 
    1605 40 24.9823 8.28241 -22.5546 208 " " " " A 43 0 0 "VAL " " N  " " " 7 0 1 C2 
    1606 14 24.5339 8.94996 -21.3547 208 " " " " A 2 0 0 "VAL " " CA " " " 6 0 1 C2 
    1607 14 23.5421 10.1094 -21.6603 208 " " " " A 2 0 0 "VAL " " C  " " " 6 0 1 C2 
    1608 23 22.7613 10.3847 -20.7471 208 " " " " A 70 0 0 "VAL " " O  " " " 8 0 1 C2 
    1609 14 25.6831 9.43848 -20.4352 208 " " " " A 2 0 0 "VAL " " CB " " " 6 0 1 C2 
    1610 14 26.3779 8.22572 -19.786 208 " " " " A 2 0 0 "VAL " " CG1" " " 6 0 1 C2 
    1611 14 26.7758 10.385 -21.1141 208 " " " " A 2 0 0 "VAL " " CG2" " " 6 0 1 C2 
    1612 40 23.6024 10.8085 -22.8251 209 " " " " A 43 0 0 "ILE " " N  " " " 7 0 1 C2 
    1613 14 22.7269 11.9682 -23.0761 209 " " " " A 2 0 0 "ILE " " CA " " " 6 0 1 C2 
    1614 14 21.2552 11.6089 -23.2099 209 " " " " A 2 0 0 "ILE " " C  " " " 6 0 1 C2 
    1615 23 20.5182 11.9424 -22.3108 209 " " " " A 70 0 0 "ILE " " O  " " " 8 0 1 C2 
    1616 14 23.2408 12.7849 -24.2828 209 " " " " A 2 0 0 "ILE " " CB " " " 6 0 1 C2 
    1617 14 24.5982 13.5197 -24.1059 209 " " " " A 2 0 0 "ILE " " CG1" " " 6 0 1 C2 
    1618 14 22.1664 13.8294 -24.7802 209 " " " " A 2 0 0 "ILE " " CG2" " " 6 0 1 C2 
    1619 14 25.7785 12.6232 -24.3383 209 " " " " A 2 0 0 "ILE " " CD1" " " 6 0 1 C2 
    1620 40 20.849 10.7661 -24.1943 210 " " " " A 43 0 0 "ALA " " N  " " " 7 0 1 C2 
    1621 14 19.5116 10.2667 -24.4183 210 " " " " A 2 0 0 "ALA " " CA " " " 6 0 1 C2 
    1622 14 18.9118 9.5169 -23.2518 210 " " " " A 2 0 0 "ALA " " C  " " " 6 0 1 C2 
    1623 23 17.6672 9.48074 -23.1546 210 " " " " A 70 0 0 "ALA " " O  " " " 8 0 1 C2 
    1624 14 19.4822 9.3832 -25.6619 210 " " " " A 2 0 0 "ALA " " CB " " " 6 0 1 C2 
    1625 40 19.7853 9.02795 -22.3523 211 " " " " A 43 0 0 "ALA " " N  " " " 7 0 1 C2 
    1626 14 19.4781 8.33577 -21.0884 211 " " " " A 2 0 0 "ALA " " CA " " " 6 0 1 C2 
    1627 14 19.3063 9.35603 -19.904 211 " " " " A 2 0 0 "ALA " " C  " " " 6 0 1 C2 
    1628 23 18.3868 9.17858 -19.1498 211 " " " " A 70 0 0 "ALA " " O  " " " 8 0 1 C2 
    1629 14 20.6498 7.43111 -20.704 211 " " " " A 2 0 0 "ALA " " CB " " " 6 0 1 C2 
    1630 40 19.9702 10.4834 -19.913 212 " " " " A 43 0 0 "ALA " " N  " " " 7 0 1 C2 
    1631 14 19.8006 11.6256 -18.9581 212 " " " " A 2 0 0 "ALA " " CA " " " 6 0 1 C2 
    1632 14 18.4471 12.3605 -19.3132 212 " " " " A 2 0 0 "ALA " " C  " " " 6 0 1 C2 
    1633 23 17.8473 12.8685 -18.4005 212 " " " " A 70 0 0 "ALA " " O  " " " 8 0 1 C2 
    1634 14 20.994 12.6545 -19.0374 212 " " " " A 2 0 0 "ALA " " CB " " " 6 0 1 C2 
    1635 40 18.2053 12.475 -20.6153 213 " " " " A 43 0 0 "LEU " " N  " " " 7 0 1 C2 
    1636 14 17.3129 13.4903 -21.2426 213 " " " " A 2 0 0 "LEU " " CA " " " 6 0 1 C2 
    1637 14 15.9251 13.3989 -20.6248 213 " " " " A 2 0 0 "LEU " " C  " " " 6 0 1 C2 
    1638 23 15.5376 14.3188 -19.9805 213 " " " " A 70 0 0 "LEU " " O  " " " 8 0 1 C2 
    1639 14 17.4442 13.3167 -22.7693 213 " " " " A 2 0 0 "LEU " " CB " " " 6 0 1 C2 
    1640 14 16.3633 13.9697 -23.6496 213 " " " " A 2 0 0 "LEU " " CG " " " 6 0 1 C2 
    1641 14 16.2742 15.5145 -23.6083 213 " " " " A 2 0 0 "LEU " " CD1" " " 6 0 1 C2 
    1642 14 16.5155 13.5569 -25.143 213 " " " " A 2 0 0 "LEU " " CD2" " " 6 0 1 C2 
    1643 40 15.2868 12.1926 -20.6375 214 " " " " A 43 0 0 "PRO " " N  " " " 7 0 1 C2 
    1644 14 13.9558 11.9295 -20.0299 214 " " " " A 2 0 0 "PRO " " CA " " " 6 0 1 C2 
    1645 14 13.9683 11.8503 -18.4591 214 " " " " A 2 0 0 "PRO " " C  " " " 6 0 1 C2 
    1646 23 13.019 12.0974 -17.7171 214 " " " " A 70 0 0 "PRO " " O  " " " 8 0 1 C2 
    1647 14 13.4132 10.6487 -20.619 214 " " " " A 2 0 0 "PRO " " CB " " " 6 0 1 C2 
    1648 14 14.6259 9.8462 -21.0295 214 " " " " A 2 0 0 "PRO " " CG " " " 6 0 1 C2 
    1649 14 15.6853 10.9196 -21.203 214 " " " " A 2 0 0 "PRO " " CD " " " 6 0 1 C2 
    1650 40 15.1121 11.4305 -17.8613 215 " " " " A 43 0 0 "ALA " " N  " " " 7 0 1 C2 
    1651 14 15.273 11.1329 -16.4439 215 " " " " A 2 0 0 "ALA " " CA " " " 6 0 1 C2 
    1652 14 15.2743 12.3644 -15.5121 215 " " " " A 2 0 0 "ALA " " C  " " " 6 0 1 C2 
    1653 23 15.0208 12.2281 -14.3248 215 " " " " A 70 0 0 "ALA " " O  " " " 8 0 1 C2 
    1654 14 16.6894 10.5343 -16.2387 215 " " " " A 2 0 0 "ALA " " CB " " " 6 0 1 C2 
    1655 40 15.5539 13.5178 -16.047 216 " " " " A 43 0 0 "ILE " " N  " " " 7 0 1 C2 
    1656 14 15.5068 14.7678 -15.2372 216 " " " " A 2 0 0 "ILE " " CA " " " 6 0 1 C2 
    1657 14 14.0027 15.1809 -15.062 216 " " " " A 2 0 0 "ILE " " C  " " " 6 0 1 C2 
    1658 23 13.6683 15.9778 -14.1181 216 " " " " A 70 0 0 "ILE " " O  " " " 8 0 1 C2 
    1659 14 16.1694 15.9826 -15.7983 216 " " " " A 2 0 0 "ILE " " CB " " " 6 0 1 C2 
    1660 14 15.8167 16.1633 -17.3047 216 " " " " A 2 0 0 "ILE " " CG1" " " 6 0 1 C2 
    1661 14 17.6925 15.9082 -15.6232 216 " " " " A 2 0 0 "ILE " " CG2" " " 6 0 1 C2 
    1662 14 16.1473 17.555 -17.7806 216 " " " " A 2 0 0 "ILE " " CD1" " " 6 0 1 C2 
    1663 40 13.1299 14.6326 -15.9096 217 " " " " A 43 0 0 "ILE " " N  " " " 7 0 1 C2 
    1664 14 11.6739 14.9941 -15.9832 217 " " " " A 2 0 0 "ILE " " CA " " " 6 0 1 C2 
    1665 14 10.9603 14.1618 -14.9095 217 " " " " A 2 0 0 "ILE " " C  " " " 6 0 1 C2 
    1666 23 9.907 14.5402 -14.3395 217 " " " " A 70 0 0 "ILE " " O  " " " 8 0 1 C2 
    1667 14 11.1464 14.7508 -17.4083 217 " " " " A 2 0 0 "ILE " " CB " " " 6 0 1 C2 
    1668 14 12.012 15.3851 -18.4863 217 " " " " A 2 0 0 "ILE " " CG1" " " 6 0 1 C2 
    1669 14 9.62616 15.0098 -17.7095 217 " " " " A 2 0 0 "ILE " " CG2" " " 6 0 1 C2 
    1670 14 12.0639 16.9166 -18.3759 217 " " " " A 2 0 0 "ILE " " CD1" " " 6 0 1 C2 
    1671 40 11.5234 13.0194 -14.5351 218 " " " " A 43 0 0 "GLY " " N  " " " 7 0 1 C2 
    1672 14 11.1733 12.3561 -13.3223 218 " " " " A 2 0 0 "GLY " " CA " " " 6 0 1 C2 
    1673 14 11.48 13.0952 -12.0355 218 " " " " A 2 0 0 "GLY " " C  " " " 6 0 1 C2 
    1674 23 10.5994 13.0847 -11.1662 218 " " " " A 70 0 0 "GLY " " O  " " " 8 0 1 C2 
    1675 40 12.6231 13.8171 -11.9753 219 " " " " A 43 0 0 "GLY " " N  " " " 7 0 1 C2 
    1676 14 13.0793 14.4921 -10.8019 219 " " " " A 2 0 0 "GLY " " CA " " " 6 0 1 C2 
    1677 14 12.3045 15.7866 -10.559 219 " " " " A 2 0 0 "GLY " " C  " " " 6 0 1 C2 
    1678 23 12.47 16.2259 -9.40685 219 " " " " A 70 0 0 "GLY " " O  " " " 8 0 1 C2 
    1679 40 11.5533 16.2593 -11.5687 220 " " " " A 43 0 0 "LEU " " N  " " " 7 0 1 C2 
    1680 14 10.6314 17.3523 -11.3527 220 " " " " A 2 0 0 "LEU " " CA " " " 6 0 1 C2 
    1681 14 9.26844 16.8136 -11.2136 220 " " " " A 2 0 0 "LEU " " C  " " " 6 0 1 C2 
    1682 23 8.54511 17.4894 -10.614 220 " " " " A 70 0 0 "LEU " " O  " " " 8 0 1 C2 
    1683 14 10.6956 18.3108 -12.6112 220 " " " " A 2 0 0 "LEU " " CB " " " 6 0 1 C2 
    1684 14 12.0124 19.0413 -12.8384 220 " " " " A 2 0 0 "LEU " " CG " " " 6 0 1 C2 
    1685 14 11.857 19.8868 -14.1068 220 " " " " A 2 0 0 "LEU " " CD1" " " 6 0 1 C2 
    1686 14 12.4148 19.8603 -11.6 220 " " " " A 2 0 0 "LEU " " CD2" " " 6 0 1 C2 
    1687 40 8.93079 15.6232 -11.7614 221 " " " " A 43 0 0 "ALA " " N  " " " 7 0 1 C2 
    1688 14 7.64933 14.934 -11.5335 221 " " " " A 2 0 0 "ALA " " CA " " " 6 0 1 C2 
    1689 14 7.32909 14.7558 -10.0869 221 " " " " A 2 0 0 "ALA " " C  " " " 6 0 1 C2 
    1690 23 6.28053 15.2059 -9.56257 221 " " " " A 70 0 0 "ALA " " O  " " " 8 0 1 C2 
    1691 14 7.55086 13.6561 -12.3633 221 " " " " A 2 0 0 "ALA " " CB " " " 6 0 1 C2 
    1692 40 8.33846 14.1575 -9.36466 222 " " " " A 43 0 0 "ILE " " N  " " " 7 0 1 C2 
    1693 14 8.27041 13.9191 -7.89153 222 " " " " A 2 0 0 "ILE " " CA " " " 6 0 1 C2 
    1694 14 8.06332 15.1622 -7.08845 222 " " " " A 2 0 0 "ILE " " C  " " " 6 0 1 C2 
    1695 23 7.2929 15.1741 -6.10948 222 " " " " A 70 0 0 "ILE " " O  " " " 8 0 1 C2 
    1696 14 9.52585 13.1818 -7.4245 222 " " " " A 2 0 0 "ILE " " CB " " " 6 0 1 C2 
    1697 14 10.8887 13.796 -7.70329 222 " " " " A 2 0 0 "ILE " " CG1" " " 6 0 1 C2 
    1698 14 9.6077 11.7349 -8.13754 222 " " " " A 2 0 0 "ILE " " CG2" " " 6 0 1 C2 
    1699 14 12.0188 13.2015 -6.70448 222 " " " " A 2 0 0 "ILE " " CD1" " " 6 0 1 C2 
    1700 40 8.68345 16.2345 -7.5058 223 " " " " A 43 0 0 "ALA " " N  " " " 7 0 1 C2 
    1701 14 8.71505 17.4667 -6.72176 223 " " " " A 2 0 0 "ALA " " CA " " " 6 0 1 C2 
    1702 14 7.3302 18.2173 -6.8883 223 " " " " A 2 0 0 "ALA " " C  " " " 6 0 1 C2 
    1703 23 6.75732 18.6346 -5.93026 223 " " " " A 70 0 0 "ALA " " O  " " " 8 0 1 C2 
    1704 14 9.74317 18.392 -7.31958 223 " " " " A 2 0 0 "ALA " " CB " " " 6 0 1 C2 
    1705 40 6.76896 18.234 -8.10689 224 " " " " A 43 0 0 "GLY " " N  " " " 7 0 1 C2 
    1706 14 5.52274 18.9546 -8.36603 224 " " " " A 2 0 0 "GLY " " CA " " " 6 0 1 C2 
    1707 14 4.34638 18.1859 -7.73864 224 " " " " A 2 0 0 "GLY " " C  " " " 6 0 1 C2 
    1708 23 3.60776 18.7275 -6.94346 224 " " " " A 70 0 0 "GLY " " O  " " " 8 0 1 C2 
    1709 40 4.23287 16.8701 -7.90653 225 " " " " A 43 0 0 "ALA " " N  " " " 7 0 1 C2 
    1710 14 3.31505 15.9569 -7.25874 225 " " " " A 2 0 0 "ALA " " CA " " " 6 0 1 C2 
    1711 14 3.34699 15.997 -5.68674 225 " " " " A 2 0 0 "ALA " " C  " " " 6 0 1 C2 
    1712 23 2.25067 15.9905 -5.09543 225 " " " " A 70 0 0 "ALA " " O  " " " 8 0 1 C2 
    1713 14 3.64226 14.4694 -7.6611 225 " " " " A 2 0 0 "ALA " " CB " " " 6 0 1 C2 
    1714 40 4.52534 16.2115 -4.97704 226 " " " " A 43 0 0 "LEU " " N  " " " 7 0 1 C2 
    1715 14 4.41513 16.4342 -3.54353 226 " " " " A 2 0 0 "LEU " " CA " " " 6 0 1 C2 
    1716 14 3.83009 17.8794 -3.34481 226 " " " " A 2 0 0 "LEU " " C  " " " 6 0 1 C2 
    1717 23 3.031 18.0692 -2.45027 226 " " " " A 70 0 0 "LEU " " O  " " " 8 0 1 C2 
    1718 14 5.83994 16.4011 -2.97834 226 " " " " A 2 0 0 "LEU " " CB " " " 6 0 1 C2 
    1719 14 6.03624 16.1927 -1.48842 226 " " " " A 2 0 0 "LEU " " CG " " " 6 0 1 C2 
    1720 14 5.85542 14.7314 -1.15583 226 " " " " A 2 0 0 "LEU " " CD1" " " 6 0 1 C2 
    1721 14 7.50715 16.697 -1.04923 226 " " " " A 2 0 0 "LEU " " CD2" " " 6 0 1 C2 
    1722 40 4.17189 18.914 -4.12382 227 " " " " A 43 0 0 "GLY " " N  " " " 7 0 1 C2 
    1723 14 3.60697 20.2786 -4.1438 227 " " " " A 2 0 0 "GLY " " CA " " " 6 0 1 C2 
    1724 14 2.1207 20.338 -4.19836 227 " " " " A 2 0 0 "GLY " " C  " " " 6 0 1 C2 
    1725 23 1.47285 20.9287 -3.32039 227 " " " " A 70 0 0 "GLY " " O  " " " 8 0 1 C2 
    1726 40 1.52164 19.6528 -5.15618 228 " " " " A 43 0 0 "ILE " " N  " " " 7 0 1 C2 
    1727 14 0.136156 19.0906 -5.17806 228 " " " " A 2 0 0 "ILE " " CA " " " 6 0 1 C2 
    1728 14 -0.407044 18.5205 -3.79059 228 " " " " A 2 0 0 "ILE " " C  " " " 6 0 1 C2 
    1729 23 -1.37474 19.0336 -3.19266 228 " " " " A 70 0 0 "ILE " " O  " " " 8 0 1 C2 
    1730 14 -0.0874596 18.2401 -6.49377 228 " " " " A 2 0 0 "ILE " " CB " " " 6 0 1 C2 
    1731 14 0.275104 18.8076 -7.81384 228 " " " " A 2 0 0 "ILE " " CG1" " " 6 0 1 C2 
    1732 14 -1.46725 17.6758 -6.58504 228 " " " " A 2 0 0 "ILE " " CG2" " " 6 0 1 C2 
    1733 14 -0.58197 19.9247 -8.37753 228 " " " " A 2 0 0 "ILE " " CD1" " " 6 0 1 C2 
    1734 40 0.23123 17.4373 -3.27964 229 " " " " A 43 0 0 "MET " " N  " " " 7 0 1 C2 
    1735 14 -0.127459 16.7238 -2.03613 229 " " " " A 2 0 0 "MET " " CA " " " 6 0 1 C2 
    1736 14 0.0892848 17.6491 -0.767743 229 " " " " A 2 0 0 "MET " " C  " " " 6 0 1 C2 
    1737 23 -0.572226 17.3801 0.283271 229 " " " " A 70 0 0 "MET " " O  " " " 8 0 1 C2 
    1738 14 0.771425 15.48 -1.98289 229 " " " " A 2 0 0 "MET " " CB " " " 6 0 1 C2 
    1739 14 0.330908 14.3788 -0.929002 229 " " " " A 2 0 0 "MET " " CG " " " 6 0 1 C2 
    1740 52 1.16465 12.7392 -1.00578 229 " " " " A 13 0 0 "MET " " SD " " " 16 0 1 C2 
    1741 14 2.46945 13.0217 0.261988 229 " " " " A 2 0 0 "MET " " CE " " " 6 0 1 C2 
    1742 40 0.875738 18.7129 -0.839936 230 " " " " A 43 0 0 "ARG " " N  " " " 7 0 1 C2 
    1743 14 0.805328 19.7627 0.175845 230 " " " " A 2 0 0 "ARG " " CA " " " 6 0 1 C2 
    1744 14 -0.368692 20.6521 -0.0474179 230 " " " " A 2 0 0 "ARG " " C  " " " 6 0 1 C2 
    1745 23 -0.795622 21.2875 0.968669 230 " " " " A 70 0 0 "ARG " " O  " " " 8 0 1 C2 
    1746 14 2.10379 20.537 0.0772312 230 " " " " A 2 0 0 "ARG " " CB " " " 6 0 1 C2 
    1747 14 2.20471 21.8162 1.02894 230 " " " " A 2 0 0 "ARG " " CG " " " 6 0 1 C2 
    1748 14 2.13971 21.472 2.55725 230 " " " " A 2 0 0 "ARG " " CD " " " 6 0 1 C2 
    1749 40 2.13886 22.6665 3.38093 230 " " " " A 43 0 0 "ARG " " NE " " " 7 0 1 C2 
    1750 14 1.01241 23.2957 3.76631 230 " " " " A 2 0 0 "ARG " " CZ " " " 6 0 1 C2 
    1751 40 -0.144157 22.974 3.1804 230 " " " " A 43 0 0 "ARG " " NH1" " " 7 0 1 C2 
    1752 40 1.10345 24.3068 4.59658 230 " " " " A 43 0 0 "ARG " " NH2" " " 7 0 1 C2 
    1753 40 -0.902603 20.9599 -1.22819 231 " " " " A 43 0 0 "LEU " " N  " " " 7 0 1 C2 
    1754 14 -2.10775 21.8514 -1.27613 231 " " " " A 2 0 0 "LEU " " CA " " " 6 0 1 C2 
    1755 14 -3.34379 21.0062 -0.905595 231 " " " " A 2 0 0 "LEU " " C  " " " 6 0 1 C2 
    1756 23 -4.3164 21.5354 -0.395902 231 " " " " A 70 0 0 "LEU " " O  " " " 8 0 1 C2 
    1757 14 -2.39382 22.3094 -2.74141 231 " " " " A 2 0 0 "LEU " " CB " " " 6 0 1 C2 
    1758 14 -1.38723 23.2732 -3.34965 231 " " " " A 2 0 0 "LEU " " CG " " " 6 0 1 C2 
    1759 14 -1.45721 23.2537 -4.85071 231 " " " " A 2 0 0 "LEU " " CD1" " " 6 0 1 C2 
    1760 14 -1.64203 24.6876 -2.82016 231 " " " " A 2 0 0 "LEU " " CD2" " " 6 0 1 C2 
    1761 40 -3.33706 19.7198 -1.18633 232 " " " " A 43 0 0 "VAL " " N  " " " 7 0 1 C2 
    1762 14 -4.47553 18.7635 -0.939424 232 " " " " A 2 0 0 "VAL " " CA " " " 6 0 1 C2 
    1763 14 -4.63922 18.5231 0.639159 232 " " " " A 2 0 0 "VAL " " C  " " " 6 0 1 C2 
    1764 23 -5.70661 18.2254 1.12905 232 " " " " A 70 0 0 "VAL " " O  " " " 8 0 1 C2 
    1765 14 -4.30489 17.4014 -1.66801 232 " " " " A 2 0 0 "VAL " " CB " " " 6 0 1 C2 
    1766 14 -5.3712 16.3051 -1.30579 232 " " " " A 2 0 0 "VAL " " CG1" " " 6 0 1 C2 
    1767 14 -4.36218 17.407 -3.1984 232 " " " " A 2 0 0 "VAL " " CG2" " " 6 0 1 C2 
    1768 40 -3.5381 18.7332 1.37167 233 " " " " A 43 0 0 "ALA " " N  " " " 7 0 1 C2 
    1769 14 -3.43453 18.5292 2.84177 233 " " " " A 2 0 0 "ALA " " CA " " " 6 0 1 C2 
    1770 14 -4.34439 19.4388 3.67442 233 " " " " A 2 0 0 "ALA " " C  " " " 6 0 1 C2 
    1771 23 -4.51621 19.2303 4.8583 233 " " " " A 70 0 0 "ALA " " O  " " " 8 0 1 C2 
    1772 14 -1.90006 18.8029 3.23025 233 " " " " A 2 0 0 "ALA " " CB " " " 6 0 1 C2 
    1773 40 -4.79999 20.5079 3.09853 234 " " " " A 43 0 0 "GLU " " N  " " " 7 0 1 C2 
    1774 14 -5.75499 21.5224 3.5956 234 " " " " A 2 0 0 "GLU " " CA " " " 6 0 1 C2 
    1775 14 -7.19295 21.2311 3.12405 234 " " " " A 2 0 0 "GLU " " C  " " " 6 0 1 C2 
    1776 23 -8.21401 21.7191 3.66337 234 " " " " A 70 0 0 "GLU " " O  " " " 8 0 1 C2 
    1777 14 -5.43875 22.862 2.89722 234 " " " " A 2 0 0 "GLU " " CB " " " 6 0 1 C2 
    1778 14 -3.98458 23.3069 3.1028 234 " " " " A 2 0 0 "GLU " " CG " " " 6 0 1 C2 
    1779 14 -3.56748 23.7252 4.5335 234 " " " " A 2 0 0 "GLU " " CD " " " 6 0 1 C2 
    1780 23 -4.42006 24.2206 5.31385 234 " " " " A 70 0 0 "GLU " " OE1" " " 8 0 1 C2 
    1781 23 -2.35805 23.7305 4.78391 234 " " " " A 70 0 0 "GLU " " OE2" " " 8 0 1 C2 
    1782 40 -7.37367 20.1713 2.31527 235 " " " " A 43 0 0 "PHE " " N  " " " 7 0 1 C2 
    1783 14 -8.68789 19.7552 1.74692 235 " " " " A 2 0 0 "PHE " " CA " " " 6 0 1 C2 
    1784 14 -9.00874 18.3498 2.32839 235 " " " " A 2 0 0 "PHE " " C  " " " 6 0 1 C2 
    1785 23 -10.2058 18.0533 2.48461 235 " " " " A 70 0 0 "PHE " " O  " " " 8 0 1 C2 
    1786 14 -8.63228 19.7428 0.202735 235 " " " " A 2 0 0 "PHE " " CB " " " 6 0 1 C2 
    1787 14 -8.75686 21.0864 -0.451795 235 " " " " A 2 0 0 "PHE " " CG " " " 6 0 1 C2 
    1788 14 -7.69338 21.6888 -1.09893 235 " " " " A 2 0 0 "PHE " " CD1" " " 6 0 1 C2 
    1789 14 -10.0325 21.6758 -0.490876 235 " " " " A 2 0 0 "PHE " " CD2" " " 6 0 1 C2 
    1790 14 -7.83629 22.9566 -1.68172 235 " " " " A 2 0 0 "PHE " " CE1" " " 6 0 1 C2 
    1791 14 -10.1294 22.9669 -0.985326 235 " " " " A 2 0 0 "PHE " " CE2" " " 6 0 1 C2 
    1792 14 -9.04859 23.5999 -1.59347 235 " " " " A 2 0 0 "PHE " " CZ " " " 6 0 1 C2 
    1793 40 -7.98512 17.5805 2.78805 236 " " " " A 43 0 0 "THR " " N  " " " 7 0 1 C2 
    1794 14 -8.10884 16.2624 3.36486 236 " " " " A 2 0 0 "THR " " CA " " " 6 0 1 C2 
    1795 14 -6.76347 15.9365 4.06082 236 " " " " A 2 0 0 "THR " " C  " " " 6 0 1 C2 
    1796 23 -5.73716 16.5871 3.78369 236 " " " " A 70 0 0 "THR " " O  " " " 8 0 1 C2 
    1797 14 -8.53576 15.2619 2.22334 236 " " " " A 2 0 0 "THR " " CB " " " 6 0 1 C2 
    1798 23 -8.80325 13.9122 2.63511 236 " " " " A 70 0 0 "THR " " OG1" " " 8 0 1 C2 
    1799 14 -7.52227 15.1893 1.05572 236 " " " " A 2 0 0 "THR " " CG2" " " 6 0 1 C2 
    1800 40 -6.6689 15.0189 5.01699 237 " " " " A 43 0 0 "PRO " " N  " " " 7 0 1 C2 
    1801 14 -5.42004 14.7231 5.67946 237 " " " " A 2 0 0 "PRO " " CA " " " 6 0 1 C2 
    1802 14 -4.62594 13.7132 4.8451 237 " " " " A 2 0 0 "PRO " " C  " " " 6 0 1 C2 
    1803 23 -5.13551 12.8302 4.114 237 " " " " A 70 0 0 "PRO " " O  " " " 8 0 1 C2 
    1804 14 -5.66337 14.2002 7.05759 237 " " " " A 2 0 0 "PRO " " CB " " " 6 0 1 C2 
    1805 14 -7.03945 13.4942 6.804 237 " " " " A 2 0 0 "PRO " " CG " " " 6 0 1 C2 
    1806 14 -7.74643 14.3643 5.76284 237 " " " " A 2 0 0 "PRO " " CD " " " 6 0 1 C2 
    1807 40 -3.31934 13.786 5.0049 238 " " " " A 43 0 0 "VAL " " N  " " " 7 0 1 C2 
    1808 14 -2.40072 12.8448 4.3277 238 " " " " A 2 0 0 "VAL " " CA " " " 6 0 1 C2 
    1809 14 -2.16372 11.6407 5.2704 238 " " " " A 2 0 0 "VAL " " C  " " " 6 0 1 C2 
    1810 23 -1.9528 11.9053 6.44086 238 " " " " A 70 0 0 "VAL " " O  " " " 8 0 1 C2 
    1811 14 -1.11959 13.6854 4.02354 238 " " " " A 2 0 0 "VAL " " CB " " " 6 0 1 C2 
    1812 14 0.00285143 12.8658 3.35419 238 " " " " A 2 0 0 "VAL " " CG1" " " 6 0 1 C2 
    1813 14 -1.34375 15.0084 3.30757 238 " " " " A 2 0 0 "VAL " " CG2" " " 6 0 1 C2 
    1814 40 -2.29313 10.346 4.85309 239 " " " " A 43 0 0 "HIE " " N  " " " 7 0 1 C2 
    1815 14 -1.88323 9.22103 5.65464 239 " " " " A 2 0 0 "HIE " " CA " " " 6 0 1 C2 
    1816 14 -0.46534 8.81621 5.35736 239 " " " " A 2 0 0 "HIE " " C  " " " 6 0 1 C2 
    1817 23 -0.0429574 8.75671 4.21448 239 " " " " A 70 0 0 "HIE " " O  " " " 8 0 1 C2 
    1818 14 -2.76662 7.9636 5.32068 239 " " " " A 2 0 0 "HIE " " CB " " " 6 0 1 C2 
    1819 14 -2.54679 6.76521 6.17485 239 " " " " A 2 0 0 "HIE " " CG " " " 6 0 1 C2 
    1820 40 -1.80375 5.68951 5.73798 239 " " " " A 43 0 0 "HIE " " ND1" " " 7 0 1 C2 
    1821 14 -3.09965 6.46623 7.41013 239 " " " " A 2 0 0 "HIE " " CD2" " " 6 0 1 C2 
    1822 14 -1.96257 4.7831 6.66512 239 " " " " A 2 0 0 "HIE " " CE1" " " 6 0 1 C2 
    1823 40 -2.63228 5.21614 7.69817 239 " " " " A 43 0 0 "HIE " " NE2" " " 7 0 1 C2 
    1824 40 0.391937 8.6355 6.31566 240 " " " " A 43 0 0 "PHE " " N  " " " 7 0 1 C2 
    1825 14 1.88476 8.67056 6.29206 240 " " " " A 2 0 0 "PHE " " CA " " " 6 0 1 C2 
    1826 14 2.54566 7.78132 5.23236 240 " " " " A 2 0 0 "PHE " " C  " " " 6 0 1 C2 
    1827 23 3.64632 8.10458 4.70219 240 " " " " A 70 0 0 "PHE " " O  " " " 8 0 1 C2 
    1828 14 2.36835 8.32293 7.69424 240 " " " " A 2 0 0 "PHE " " CB " " " 6 0 1 C2 
    1829 14 3.59039 9.07624 8.22769 240 " " " " A 2 0 0 "PHE " " CG " " " 6 0 1 C2 
    1830 14 3.37877 9.97682 9.32064 240 " " " " A 2 0 0 "PHE " " CD1" " " 6 0 1 C2 
    1831 14 4.90185 8.93314 7.76247 240 " " " " A 2 0 0 "PHE " " CD2" " " 6 0 1 C2 
    1832 14 4.41732 10.8359 9.79706 240 " " " " A 2 0 0 "PHE " " CE1" " " 6 0 1 C2 
    1833 14 5.96316 9.78922 8.256 240 " " " " A 2 0 0 "PHE " " CE2" " " 6 0 1 C2 
    1834 14 5.74302 10.719 9.26803 240 " " " " A 2 0 0 "PHE " " CZ " " " 6 0 1 C2 
    1835 40 1.94251 6.67557 4.84759 241 " " " " A 43 0 0 "PHE " " N  " " " 7 0 1 C2 
    1836 14 2.52806 5.7487 3.87051 241 " " " " A 2 0 0 "PHE " " CA " " " 6 0 1 C2 
    1837 14 2.43346 6.20853 2.42806 241 " " " " A 2 0 0 "PHE " " C  " " " 6 0 1 C2 
    1838 23 3.06069 5.57085 1.58194 241 " " " " A 70 0 0 "PHE " " O  " " " 8 0 1 C2 
    1839 14 1.77369 4.36948 3.91942 241 " " " " A 2 0 0 "PHE " " CB " " " 6 0 1 C2 
    1840 14 2.40726 3.32523 4.88813 241 " " " " A 2 0 0 "PHE " " CG " " " 6 0 1 C2 
    1841 14 1.88735 3.13611 6.17692 241 " " " " A 2 0 0 "PHE " " CD1" " " 6 0 1 C2 
    1842 14 3.48274 2.45206 4.50767 241 " " " " A 2 0 0 "PHE " " CD2" " " 6 0 1 C2 
    1843 14 2.38503 2.16458 7.03131 241 " " " " A 2 0 0 "PHE " " CE1" " " 6 0 1 C2 
    1844 14 4.00521 1.51987 5.35293 241 " " " " A 2 0 0 "PHE " " CE2" " " 6 0 1 C2 
    1845 14 3.44964 1.41043 6.64312 241 " " " " A 2 0 0 "PHE " " CZ " " " 6 0 1 C2 
    1846 40 1.75207 7.32979 2.12323 242 " " " " A 43 0 0 "ALA " " N  " " " 7 0 1 C2 
    1847 14 1.79063 8.12738 0.838439 242 " " " " A 2 0 0 "ALA " " CA " " " 6 0 1 C2 
    1848 14 3.18621 8.72805 0.43209 242 " " " " A 2 0 0 "ALA " " C  " " " 6 0 1 C2 
    1849 23 3.51862 8.55999 -0.80026 242 " " " " A 70 0 0 "ALA " " O  " " " 8 0 1 C2 
    1850 14 0.909229 9.36602 0.977801 242 " " " " A 2 0 0 "ALA " " CB " " " 6 0 1 C2 
    1851 40 3.99449 9.13754 1.38637 243 " " " " A 43 0 0 "GLN " " N  " " " 7 0 1 C2 
    1852 14 5.35106 9.68324 1.13175 243 " " " " A 2 0 0 "GLN " " CA " " " 6 0 1 C2 
    1853 14 6.22045 8.95943 0.0722759 243 " " " " A 2 0 0 "GLN " " C  " " " 6 0 1 C2 
    1854 23 6.565 9.62987 -0.868695 243 " " " " A 70 0 0 "GLN " " O  " " " 8 0 1 C2 
    1855 14 5.99263 10.1079 2.49664 243 " " " " A 2 0 0 "GLN " " CB " " " 6 0 1 C2 
    1856 14 5.30517 11.2177 3.29376 243 " " " " A 2 0 0 "GLN " " CG " " " 6 0 1 C2 
    1857 14 6.00981 11.7484 4.56974 243 " " " " A 2 0 0 "GLN " " CD " " " 6 0 1 C2 
    1858 23 5.44314 12.6238 5.29729 243 " " " " A 70 0 0 "GLN " " OE1" " " 8 0 1 C2 
    1859 40 7.21651 11.234 4.84097 243 " " " " A 43 0 0 "GLN " " NE2" " " 7 0 1 C2 
    1860 40 6.58936 7.68116 0.207556 244 " " " " A 43 0 0 "PRO " " N  " " " 7 0 1 C2 
    1861 14 7.48934 6.94383 -0.699498 244 " " " " A 2 0 0 "PRO " " CA " " " 6 0 1 C2 
    1862 14 6.78531 6.51998 -2.01946 244 " " " " A 2 0 0 "PRO " " C  " " " 6 0 1 C2 
    1863 23 7.48548 6.21229 -2.90808 244 " " " " A 70 0 0 "PRO " " O  " " " 8 0 1 C2 
    1864 14 7.87072 5.63565 -0.0167515 244 " " " " A 2 0 0 "PRO " " CB " " " 6 0 1 C2 
    1865 14 6.82119 5.3941 1.01968 244 " " " " A 2 0 0 "PRO " " CG " " " 6 0 1 C2 
    1866 14 6.3431 6.83956 1.405 244 " " " " A 2 0 0 "PRO " " CD " " " 6 0 1 C2 
    1867 40 5.49157 6.66499 -2.31539 245 " " " " A 43 0 0 "VAL " " N  " " " 7 0 1 C2 
    1868 14 4.86643 6.34371 -3.5735 245 " " " " A 2 0 0 "VAL " " CA " " " 6 0 1 C2 
    1869 14 4.91562 7.5569 -4.57078 245 " " " " A 2 0 0 "VAL " " C  " " " 6 0 1 C2 
    1870 23 5.0838 7.29614 -5.77174 245 " " " " A 70 0 0 "VAL " " O  " " " 8 0 1 C2 
    1871 14 3.35982 6.01562 -3.30863 245 " " " " A 2 0 0 "VAL " " CB " " " 6 0 1 C2 
    1872 14 2.74931 5.30442 -4.50456 245 " " " " A 2 0 0 "VAL " " CG1" " " 6 0 1 C2 
    1873 14 3.08283 5.14143 -2.03268 245 " " " " A 2 0 0 "VAL " " CG2" " " 6 0 1 C2 
    1874 40 4.99021 8.77457 -4.06336 246 " " " " A 43 0 0 "VAL " " N  " " " 7 0 1 C2 
    1875 14 5.39962 9.98715 -4.84002 246 " " " " A 2 0 0 "VAL " " CA " " " 6 0 1 C2 
    1876 14 6.68961 9.89118 -5.50742 246 " " " " A 2 0 0 "VAL " " C  " " " 6 0 1 C2 
    1877 23 6.73977 10.0394 -6.74493 246 " " " " A 70 0 0 "VAL " " O  " " " 8 0 1 C2 
    1878 14 5.37362 11.215 -3.83708 246 " " " " A 2 0 0 "VAL " " CB " " " 6 0 1 C2 
    1879 14 5.60065 12.6306 -4.57939 246 " " " " A 2 0 0 "VAL " " CG1" " " 6 0 1 C2 
    1880 14 4.11418 11.2866 -2.93699 246 " " " " A 2 0 0 "VAL " " CG2" " " 6 0 1 C2 
    1881 40 7.70336 9.50792 -4.79952 247 " " " " A 43 0 0 "THR " " N  " " " 7 0 1 C2 
    1882 14 9.08908 9.35045 -5.24582 247 " " " " A 2 0 0 "THR " " CA " " " 6 0 1 C2 
    1883 14 9.27486 8.09879 -6.22056 247 " " " " A 2 0 0 "THR " " C  " " " 6 0 1 C2 
    1884 23 10.2794 8.07415 -6.98863 247 " " " " A 70 0 0 "THR " " O  " " " 8 0 1 C2 
    1885 14 10.1245 9.34514 -4.10684 247 " " " " A 2 0 0 "THR " " CB " " " 6 0 1 C2 
    1886 23 9.72263 8.3424 -3.10088 247 " " " " A 70 0 0 "THR " " OG1" " " 8 0 1 C2 
    1887 14 10.4358 10.6672 -3.3472 247 " " " " A 2 0 0 "THR " " CG2" " " 6 0 1 C2 
    1888 40 8.39501 7.10253 -6.12021 248 " " " " A 43 0 0 "LEU " " N  " " " 7 0 1 C2 
    1889 14 8.40816 5.86244 -6.90761 248 " " " " A 2 0 0 "LEU " " CA " " " 6 0 1 C2 
    1890 14 7.7143 6.13402 -8.25621 248 " " " " A 2 0 0 "LEU " " C  " " " 6 0 1 C2 
    1891 23 8.34612 6.06121 -9.32798 248 " " " " A 70 0 0 "LEU " " O  " " " 8 0 1 C2 
    1892 14 7.72864 4.76849 -6.0828 248 " " " " A 2 0 0 "LEU " " CB " " " 6 0 1 C2 
    1893 14 7.64761 3.31097 -6.80007 248 " " " " A 2 0 0 "LEU " " CG " " " 6 0 1 C2 
    1894 14 8.80844 2.42685 -6.32995 248 " " " " A 2 0 0 "LEU " " CD1" " " 6 0 1 C2 
    1895 14 6.38603 2.55137 -6.56374 248 " " " " A 2 0 0 "LEU " " CD2" " " 6 0 1 C2 
    1896 40 6.39776 6.45284 -8.14994 249 " " " " A 43 0 0 "ILE " " N  " " " 7 0 1 C2 
    1897 14 5.46802 6.38687 -9.2886 249 " " " " A 2 0 0 "ILE " " CA " " " 6 0 1 C2 
    1898 14 5.74905 7.63879 -10.081 249 " " " " A 2 0 0 "ILE " " C  " " " 6 0 1 C2 
    1899 23 5.84962 7.5097 -11.2985 249 " " " " A 70 0 0 "ILE " " O  " " " 8 0 1 C2 
    1900 14 3.9601 6.54564 -8.80637 249 " " " " A 2 0 0 "ILE " " CB " " " 6 0 1 C2 
    1901 14 3.52904 5.21844 -7.90852 249 " " " " A 2 0 0 "ILE " " CG1" " " 6 0 1 C2 
    1902 14 2.92593 6.69958 -9.89931 249 " " " " A 2 0 0 "ILE " " CG2" " " 6 0 1 C2 
    1903 14 3.50616 3.85268 -8.70546 249 " " " " A 2 0 0 "ILE " " CD1" " " 6 0 1 C2 
    1904 40 5.85581 8.86498 -9.48085 250 " " " " A 43 0 0 "GLY " " N  " " " 7 0 1 C2 
    1905 14 5.99505 10.2205 -10.1123 250 " " " " A 2 0 0 "GLY " " CA " " " 6 0 1 C2 
    1906 14 7.29372 10.2066 -10.9918 250 " " " " A 2 0 0 "GLY " " C  " " " 6 0 1 C2 
    1907 23 7.32377 10.5666 -12.1384 250 " " " " A 70 0 0 "GLY " " O  " " " 8 0 1 C2 
    1908 40 8.35827 9.59201 -10.3746 251 " " " " A 43 0 0 "LEU " " N  " " " 7 0 1 C2 
    1909 14 9.59793 9.36748 -11.0679 251 " " " " A 2 0 0 "LEU " " CA " " " 6 0 1 C2 
    1910 14 9.53099 8.41559 -12.2158 251 " " " " A 2 0 0 "LEU " " C  " " " 6 0 1 C2 
    1911 23 9.85444 8.73654 -13.3289 251 " " " " A 70 0 0 "LEU " " O  " " " 8 0 1 C2 
    1912 14 10.6118 8.82899 -9.96524 251 " " " " A 2 0 0 "LEU " " CB " " " 6 0 1 C2 
    1913 14 12.0449 8.41208 -10.4021 251 " " " " A 2 0 0 "LEU " " CG " " " 6 0 1 C2 
    1914 14 12.974 9.66029 -10.6286 251 " " " " A 2 0 0 "LEU " " CD1" " " 6 0 1 C2 
    1915 14 12.5634 7.53118 -9.24983 251 " " " " A 2 0 0 "LEU " " CD2" " " 6 0 1 C2 
    1916 40 8.99034 7.20502 -11.9519 252 " " " " A 43 0 0 "GLY " " N  " " " 7 0 1 C2 
    1917 14 9.06999 5.99933 -12.8621 252 " " " " A 2 0 0 "GLY " " CA " " " 6 0 1 C2 
    1918 14 8.19067 6.13667 -14.1423 252 " " " " A 2 0 0 "GLY " " C  " " " 6 0 1 C2 
    1919 23 8.66023 5.71047 -15.1862 252 " " " " A 70 0 0 "GLY " " O  " " " 8 0 1 C2 
    1920 40 7.07298 6.74488 -14.0761 253 " " " " A 43 0 0 "ILE " " N  " " " 7 0 1 C2 
    1921 14 6.03121 6.95542 -15.0921 253 " " " " A 2 0 0 "ILE " " CA " " " 6 0 1 C2 
    1922 14 6.34502 8.17239 -15.8748 253 " " " " A 2 0 0 "ILE " " C  " " " 6 0 1 C2 
    1923 23 5.97238 8.25289 -17.036 253 " " " " A 70 0 0 "ILE " " O  " " " 8 0 1 C2 
    1924 14 4.62278 7.08612 -14.4435 253 " " " " A 2 0 0 "ILE " " CB " " " 6 0 1 C2 
    1925 14 4.19959 5.91413 -13.5043 253 " " " " A 2 0 0 "ILE " " CG1" " " 6 0 1 C2 
    1926 14 3.57227 7.52466 -15.4084 253 " " " " A 2 0 0 "ILE " " CG2" " " 6 0 1 C2 
    1927 14 3.61725 4.73979 -14.236 253 " " " " A 2 0 0 "ILE " " CD1" " " 6 0 1 C2 
    1928 40 7.07681 9.18853 -15.3883 254 " " " " A 43 0 0 "ALA " " N  " " " 7 0 1 C2 
    1929 14 7.66822 10.3398 -16.1396 254 " " " " A 2 0 0 "ALA " " CA " " " 6 0 1 C2 
    1930 14 8.78034 9.93059 -17.0582 254 " " " " A 2 0 0 "ALA " " C  " " " 6 0 1 C2 
    1931 23 9.11114 10.6706 -18.0122 254 " " " " A 70 0 0 "ALA " " O  " " " 8 0 1 C2 
    1932 14 8.16965 11.4249 -15.1461 254 " " " " A 2 0 0 "ALA " " CB " " " 6 0 1 C2 
    1933 40 9.38369 8.78737 -16.8539 255 " " " " A 43 0 0 "ILE " " N  " " " 7 0 1 C2 
    1934 14 10.4565 8.22451 -17.6605 255 " " " " A 2 0 0 "ILE " " CA " " " 6 0 1 C2 
    1935 14 9.98268 7.02307 -18.5256 255 " " " " A 2 0 0 "ILE " " C  " " " 6 0 1 C2 
    1936 23 10.5276 6.8487 -19.6221 255 " " " " A 70 0 0 "ILE " " O  " " " 8 0 1 C2 
    1937 14 11.5246 7.75519 -16.6099 255 " " " " A 2 0 0 "ILE " " CB " " " 6 0 1 C2 
    1938 14 11.9401 8.85223 -15.6544 255 " " " " A 2 0 0 "ILE " " CG1" " " 6 0 1 C2 
    1939 14 12.83 7.14455 -17.2253 255 " " " " A 2 0 0 "ILE " " CG2" " " 6 0 1 C2 
    1940 14 12.885 8.42391 -14.5125 255 " " " " A 2 0 0 "ILE " " CD1" " " 6 0 1 C2 
    1941 40 8.93544 6.2893 -18.0683 256 " " " " A 43 0 0 "ASH " " N  " " " 7 0 1 C2 
    1942 14 8.11935 5.40444 -19.0062 256 " " " " A 2 0 0 "ASH " " CA " " " 6 0 1 C2 
    1943 14 7.58929 6.21611 -20.2444 256 " " " " A 2 0 0 "ASH " " C  " " " 6 0 1 C2 
    1944 23 7.77647 5.86016 -21.4299 256 " " " " A 70 0 0 "ASH " " O  " " " 8 0 1 C2 
    1945 14 6.94877 4.80901 -18.237 256 " " " " A 2 0 0 "ASH " " CB " " " 6 0 1 C2 
    1946 14 6.25961 3.62109 -18.9984 256 " " " " A 2 0 0 "ASH " " CG " " " 6 0 1 C2 
    1947 23 6.5551 3.1846 -20.0831 256 " " " " A 70 0 0 "ASH " " OD1" " " 8 0 1 C2 
    1948 23 5.13536 3.288 -18.3644 256 " " " " A 70 0 0 "ASH " " OD2" " " 8 0 1 C2 
    1949 40 6.88621 7.30605 -19.9557 257 " " " " A 43 0 0 "TYR " " N  " " " 7 0 1 C2 
    1950 14 6.29462 8.15189 -20.9226 257 " " " " A 2 0 0 "TYR " " CA " " " 6 0 1 C2 
    1951 14 7.41126 9.03312 -21.5848 257 " " " " A 2 0 0 "TYR " " C  " " " 6 0 1 C2 
    1952 23 7.40444 9.2868 -22.7906 257 " " " " A 70 0 0 "TYR " " O  " " " 8 0 1 C2 
    1953 14 5.19038 8.95984 -20.2709 257 " " " " A 2 0 0 "TYR " " CB " " " 6 0 1 C2 
    1954 14 4.01482 8.23151 -19.6806 257 " " " " A 2 0 0 "TYR " " CG " " " 6 0 1 C2 
    1955 14 3.79416 6.81129 -19.913 257 " " " " A 2 0 0 "TYR " " CD1" " " 6 0 1 C2 
    1956 14 3.07619 8.93587 -18.9521 257 " " " " A 2 0 0 "TYR " " CD2" " " 6 0 1 C2 
    1957 14 2.68361 6.15952 -19.3109 257 " " " " A 2 0 0 "TYR " " CE1" " " 6 0 1 C2 
    1958 14 1.99861 8.30833 -18.344 257 " " " " A 2 0 0 "TYR " " CE2" " " 6 0 1 C2 
    1959 14 1.74617 6.9707 -18.6246 257 " " " " A 2 0 0 "TYR " " CZ " " " 6 0 1 C2 
    1960 23 0.841869 6.33366 -17.7945 257 " " " " A 70 0 0 "TYR " " OH " " " 8 0 1 C2 
    1961 40 8.51251 9.42018 -20.9024 258 " " " " A 43 0 0 "GLY " " N  " " " 7 0 1 C2 
    1962 14 9.55255 10.2018 -21.4573 258 " " " " A 2 0 0 "GLY " " CA " " " 6 0 1 C2 
    1963 14 10.3259 9.4295 -22.497 258 " " " " A 2 0 0 "GLY " " C  " " " 6 0 1 C2 
    1964 23 10.3114 9.95462 -23.6161 258 " " " " A 70 0 0 "GLY " " O  " " " 8 0 1 C2 
    1965 40 10.6921 8.14471 -22.2233 259 " " " " A 43 0 0 "LEU " " N  " " " 7 0 1 C2 
    1966 14 11.3296 7.2104 -23.118 259 " " " " A 2 0 0 "LEU " " CA " " " 6 0 1 C2 
    1967 14 10.4663 6.98934 -24.4136 259 " " " " A 2 0 0 "LEU " " C  " " " 6 0 1 C2 
    1968 23 10.9802 6.99804 -25.5331 259 " " " " A 70 0 0 "LEU " " O  " " " 8 0 1 C2 
    1969 14 11.5256 5.83563 -22.4542 259 " " " " A 2 0 0 "LEU " " CB " " " 6 0 1 C2 
    1970 14 12.2094 4.81147 -23.4087 259 " " " " A 2 0 0 "LEU " " CG " " " 6 0 1 C2 
    1971 14 13.5727 5.31064 -23.8713 259 " " " " A 2 0 0 "LEU " " CD1" " " 6 0 1 C2 
    1972 14 12.3646 3.53205 -22.6575 259 " " " " A 2 0 0 "LEU " " CD2" " " 6 0 1 C2 
    1973 40 9.16971 7.056 -24.208 260 " " " " A 43 0 0 "PHE " " N  " " " 7 0 1 C2 
    1974 14 8.25129 6.81332 -25.4287 260 " " " " A 2 0 0 "PHE " " CA " " " 6 0 1 C2 
    1975 14 8.12584 8.03612 -26.3289 260 " " " " A 2 0 0 "PHE " " C  " " " 6 0 1 C2 
    1976 23 7.77293 7.9843 -27.5191 260 " " " " A 70 0 0 "PHE " " O  " " " 8 0 1 C2 
    1977 14 6.83282 6.37785 -24.9726 260 " " " " A 2 0 0 "PHE " " CB " " " 6 0 1 C2 
    1978 14 5.92961 5.832 -26.0202 260 " " " " A 2 0 0 "PHE " " CG " " " 6 0 1 C2 
    1979 14 6.02133 4.44895 -26.2441 260 " " " " A 2 0 0 "PHE " " CD1" " " 6 0 1 C2 
    1980 14 4.91078 6.57085 -26.6371 260 " " " " A 2 0 0 "PHE " " CD2" " " 6 0 1 C2 
    1981 14 5.12803 3.81455 -27.0821 260 " " " " A 2 0 0 "PHE " " CE1" " " 6 0 1 C2 
    1982 14 4.03463 5.98555 -27.5636 260 " " " " A 2 0 0 "PHE " " CE2" " " 6 0 1 C2 
    1983 14 4.19293 4.57994 -27.7525 260 " " " " A 2 0 0 "PHE " " CZ " " " 6 0 1 C2 
    1984 40 8.28458 9.20217 -25.686 261 " " " " A 43 0 0 "ILE " " N  " " " 7 0 1 C2 
    1985 14 8.29785 10.4875 -26.3613 261 " " " " A 2 0 0 "ILE " " CA " " " 6 0 1 C2 
    1986 14 9.6079 10.7448 -27.1095 261 " " " " A 2 0 0 "ILE " " C  " " " 6 0 1 C2 
    1987 23 9.51424 11.2165 -28.2439 261 " " " " A 70 0 0 "ILE " " O  " " " 8 0 1 C2 
    1988 14 8.01933 11.6779 -25.4483 261 " " " " A 2 0 0 "ILE " " CB " " " 6 0 1 C2 
    1989 14 6.6774 11.599 -24.7762 261 " " " " A 2 0 0 "ILE " " CG1" " " 6 0 1 C2 
    1990 14 8.22655 13.0731 -26.0312 261 " " " " A 2 0 0 "ILE " " CG2" " " 6 0 1 C2 
    1991 14 5.49571 12.3245 -25.5022 261 " " " " A 2 0 0 "ILE " " CD1" " " 6 0 1 C2 
    1992 40 10.811 10.4764 -26.5224 262 " " " " A 43 0 0 "VAL " " N  " " " 7 0 1 C2 
    1993 14 12.1309 10.5648 -27.1592 262 " " " " A 2 0 0 "VAL " " CA " " " 6 0 1 C2 
    1994 14 12.3222 9.53167 -28.3246 262 " " " " A 2 0 0 "VAL " " C  " " " 6 0 1 C2 
    1995 23 12.9739 9.83906 -29.319 262 " " " " A 70 0 0 "VAL " " O  " " " 8 0 1 C2 
    1996 14 13.1352 10.2939 -25.999 262 " " " " A 2 0 0 "VAL " " CB " " " 6 0 1 C2 
    1997 14 14.5771 10.1724 -26.4777 262 " " " " A 2 0 0 "VAL " " CG1" " " 6 0 1 C2 
    1998 14 13.0695 11.3275 -24.8277 262 " " " " A 2 0 0 "VAL " " CG2" " " 6 0 1 C2 
    1999 40 11.7588 8.30455 -28.1885 263 " " " " A 43 0 0 "SER " " N  " " " 7 0 1 C2 
    2000 14 11.9423 7.16116 -29.0711 263 " " " " A 2 0 0 "SER " " CA " " " 6 0 1 C2 
    2001 14 10.913 7.25707 -30.2885 263 " " " " A 2 0 0 "SER " " C  " " " 6 0 1 C2 
    2002 23 10.8269 6.29071 -31.0865 263 " " " " A 70 0 0 "SER " " O  " " " 8 0 1 C2 
    2003 14 11.8033 5.74023 -28.3753 263 " " " " A 2 0 0 "SER " " CB " " " 6 0 1 C2 
    2004 23 10.4857 5.59621 -27.7652 263 " " " " A 70 0 0 "SER " " OG " " " 8 0 1 C2 
    2005 40 10.1271 8.32207 -30.4022 264 " " " " A 43 0 0 "ARG " " N  " " " 7 0 1 C2 
    2006 14 9.30515 8.63041 -31.5457 264 " " " " A 2 0 0 "ARG " " CA " " " 6 0 1 C2 
    2007 14 10.0221 9.82597 -32.2289 264 " " " " A 2 0 0 "ARG " " C  " " " 6 0 1 C2 
    2008 23 10.2342 9.79318 -33.4512 264 " " " " A 70 0 0 "ARG " " O  " " " 8 0 1 C2 
    2009 14 7.93435 9.02793 -31.0903 264 " " " " A 2 0 0 "ARG " " CB " " " 6 0 1 C2 
    2010 14 6.96603 9.61969 -32.1812 264 " " " " A 2 0 0 "ARG " " CG " " " 6 0 1 C2 
    2011 14 6.32084 8.50047 -33.0065 264 " " " " A 2 0 0 "ARG " " CD " " " 6 0 1 C2 
    2012 40 6.73902 8.57337 -34.3716 264 " " " " A 43 0 0 "ARG " " NE " " " 7 0 1 C2 
    2013 14 7.40981 7.65508 -35.1067 264 " " " " A 2 0 0 "ARG " " CZ " " " 6 0 1 C2 
    2014 40 7.82716 8.12349 -36.2592 264 " " " " A 43 0 0 "ARG " " NH1" " " 7 0 1 C2 
    2015 40 7.68018 6.41058 -34.6028 264 " " " " A 43 0 0 "ARG " " NH2" " " 7 0 1 C2 
    2016 40 10.4505 10.9458 -31.51 265 " " " " A 43 0 0 "PHE " " N  " " " 7 0 1 C2 
    2017 14 11.1737 12.0868 -32.0974 265 " " " " A 2 0 0 "PHE " " CA " " " 6 0 1 C2 
    2018 14 12.3427 11.6469 -33.0111 265 " " " " A 2 0 0 "PHE " " C  " " " 6 0 1 C2 
    2019 23 12.3957 12.123 -34.1341 265 " " " " A 70 0 0 "PHE " " O  " " " 8 0 1 C2 
    2020 14 11.6817 13.0897 -30.9975 265 " " " " A 2 0 0 "PHE " " CB " " " 6 0 1 C2 
    2021 14 12.3961 14.3586 -31.4235 265 " " " " A 2 0 0 "PHE " " CG " " " 6 0 1 C2 
    2022 14 11.6874 15.5947 -31.5432 265 " " " " A 2 0 0 "PHE " " CD1" " " 6 0 1 C2 
    2023 14 13.783 14.4284 -31.6077 265 " " " " A 2 0 0 "PHE " " CD2" " " 6 0 1 C2 
    2024 14 12.3409 16.7756 -31.896 265 " " " " A 2 0 0 "PHE " " CE1" " " 6 0 1 C2 
    2025 14 14.4515 15.5732 -31.9224 265 " " " " A 2 0 0 "PHE " " CE2" " " 6 0 1 C2 
    2026 14 13.7368 16.7729 -32.0816 265 " " " " A 2 0 0 "PHE " " CZ " " " 6 0 1 C2 
    2027 40 13.1546 10.6936 -32.4701 266 " " " " A 43 0 0 "ARG " " N  " " " 7 0 1 C2 
    2028 14 14.2688 10.0398 -33.1392 266 " " " " A 2 0 0 "ARG " " CA " " " 6 0 1 C2 
    2029 14 13.8608 9.25226 -34.4596 266 " " " " A 2 0 0 "ARG " " C  " " " 6 0 1 C2 
    2030 23 14.7174 9.07351 -35.3115 266 " " " " A 70 0 0 "ARG " " O  " " " 8 0 1 C2 
    2031 14 14.9351 9.35779 -32.0193 266 " " " " A 2 0 0 "ARG " " CB " " " 6 0 1 C2 
    2032 14 16.3391 8.94558 -32.3166 266 " " " " A 2 0 0 "ARG " " CG " " " 6 0 1 C2 
    2033 14 16.421 7.57919 -33.0637 266 " " " " A 2 0 0 "ARG " " CD " " " 6 0 1 C2 
    2034 40 17.7092 6.98984 -32.8303 266 " " " " A 43 0 0 "ARG " " NE " " " 7 0 1 C2 
    2035 14 18.3188 6.23064 -33.7117 266 " " " " A 2 0 0 "ARG " " CZ " " " 6 0 1 C2 
    2036 40 17.7236 5.67574 -34.736 266 " " " " A 43 0 0 "ARG " " NH1" " " 7 0 1 C2 
    2037 40 19.5222 5.93085 -33.2959 266 " " " " A 43 0 0 "ARG " " NH2" " " 7 0 1 C2 
    2038 40 12.5665 8.76407 -34.5561 267 " " " " A 43 0 0 "GLU " " N  " " " 7 0 1 C2 
    2039 14 12.1577 8.17495 -35.8142 267 " " " " A 2 0 0 "GLU " " CA " " " 6 0 1 C2 
    2040 14 11.7631 9.2487 -36.8837 267 " " " " A 2 0 0 "GLU " " C  " " " 6 0 1 C2 
    2041 23 12.1296 9.05135 -38.0364 267 " " " " A 70 0 0 "GLU " " O  " " " 8 0 1 C2 
    2042 14 10.9743 7.22436 -35.5425 267 " " " " A 2 0 0 "GLU " " CB " " " 6 0 1 C2 
    2043 14 11.4553 5.86321 -35.0134 267 " " " " A 2 0 0 "GLU " " CG " " " 6 0 1 C2 
    2044 14 11.9846 4.97479 -36.0794 267 " " " " A 2 0 0 "GLU " " CD " " " 6 0 1 C2 
    2045 23 11.1911 4.3072 -36.7851 267 " " " " A 70 0 0 "GLU " " OE1" " " 8 0 1 C2 
    2046 23 13.2127 4.8117 -36.1803 267 " " " " A 70 0 0 "GLU " " OE2" " " 8 0 1 C2 
    2047 40 11.0507 10.3067 -36.4179 268 " " " " A 43 0 0 "GLU " " N  " " " 7 0 1 C2 
    2048 14 10.7574 11.4577 -37.3395 268 " " " " A 2 0 0 "GLU " " CA " " " 6 0 1 C2 
    2049 14 12.0462 11.994 -37.9691 268 " " " " A 2 0 0 "GLU " " C  " " " 6 0 1 C2 
    2050 23 12.0993 12.2138 -39.1861 268 " " " " A 70 0 0 "GLU " " O  " " " 8 0 1 C2 
    2051 14 9.96591 12.5009 -36.586 268 " " " " A 2 0 0 "GLU " " CB " " " 6 0 1 C2 
    2052 14 8.64387 12.0501 -35.9644 268 " " " " A 2 0 0 "GLU " " CG " " " 6 0 1 C2 
    2053 14 7.53591 11.3965 -36.8649 268 " " " " A 2 0 0 "GLU " " CD " " " 6 0 1 C2 
    2054 23 6.68274 10.5725 -36.3365 268 " " " " A 70 0 0 "GLU " " OE1" " " 8 0 1 C2 
    2055 23 7.49173 11.5875 -38.083 268 " " " " A 70 0 0 "GLU " " OE2" " " 8 0 1 C2 
    2056 40 13.0678 12.1746 -37.1326 269 " " " " A 43 0 0 "ILE " " N  " " " 7 0 1 C2 
    2057 14 14.3804 12.5723 -37.6115 269 " " " " A 2 0 0 "ILE " " CA " " " 6 0 1 C2 
    2058 14 15.066 11.6976 -38.7065 269 " " " " A 2 0 0 "ILE " " C  " " " 6 0 1 C2 
    2059 23 15.7001 12.2775 -39.6174 269 " " " " A 70 0 0 "ILE " " O  " " " 8 0 1 C2 
    2060 14 15.3372 12.8649 -36.3979 269 " " " " A 2 0 0 "ILE " " CB " " " 6 0 1 C2 
    2061 14 14.7428 14.0323 -35.5228 269 " " " " A 2 0 0 "ILE " " CG1" " " 6 0 1 C2 
    2062 14 16.758 13.19 -36.7676 269 " " " " A 2 0 0 "ILE " " CG2" " " 6 0 1 C2 
    2063 14 14.6471 15.4784 -36.1935 269 " " " " A 2 0 0 "ILE " " CD1" " " 6 0 1 C2 
    2064 40 14.9224 10.4038 -38.5004 270 " " " " A 43 0 0 "ALA " " N  " " " 7 0 1 C2 
    2065 14 15.3597 9.3611 -39.4258 270 " " " " A 2 0 0 "ALA " " CA " " " 6 0 1 C2 
    2066 14 14.4014 9.21043 -40.6352 270 " " " " A 2 0 0 "ALA " " C  " " " 6 0 1 C2 
    2067 23 14.9214 8.63266 -41.5154 270 " " " " A 70 0 0 "ALA " " O  " " " 8 0 1 C2 
    2068 14 15.5219 8.05341 -38.708 270 " " " " A 2 0 0 "ALA " " CB " " " 6 0 1 C2 
    2069 40 13.1089 9.68102 -40.6835 271 " " " " A 43 0 0 "GLU " " N  " " " 7 0 1 C2 
    2070 14 12.173 9.60694 -41.8553 271 " " " " A 2 0 0 "GLU " " CA " " " 6 0 1 C2 
    2071 14 12.4421 10.8062 -42.7419 271 " " " " A 2 0 0 "GLU " " C  " " " 6 0 1 C2 
    2072 23 11.9056 10.8186 -43.9004 271 " " " " A 70 0 0 "GLU " " O  " " " 8 0 1 C2 
    2073 14 10.7208 9.74973 -41.394 271 " " " " A 2 0 0 "GLU " " CB " " " 6 0 1 C2 
    2074 14 10.2141 8.36464 -40.8499 271 " " " " A 2 0 0 "GLU " " CG " " " 6 0 1 C2 
    2075 14 10.1156 7.23598 -41.8878 271 " " " " A 2 0 0 "GLU " " CD " " " 6 0 1 C2 
    2076 23 11.0667 6.46343 -42.1088 271 " " " " A 70 0 0 "GLU " " OE1" " " 8 0 1 C2 
    2077 23 9.0236 7.1653 -42.4402 271 " " " " A 70 0 0 "GLU " " OE2" " " 8 0 1 C2 
    2078 40 13.1903 11.8373 -42.2862 272 " " " " A 43 0 0 "GLY " " N  " " " 7 0 1 C2 
    2079 14 13.6403 12.9071 -43.0586 272 " " " " A 2 0 0 "GLY " " CA " " " 6 0 1 C2 
    2080 14 13.1821 14.3054 -42.5286 272 " " " " A 2 0 0 "GLY " " C  " " " 6 0 1 C2 
    2081 23 13.7007 15.3081 -42.9559 272 " " " " A 70 0 0 "GLY " " O  " " " 8 0 1 C2 
    2082 40 12.2781 14.3326 -41.5341 273 " " " " A 43 0 0 "TYR " " N  " " " 7 0 1 C2 
    2083 14 11.6256 15.5398 -41.0164 273 " " " " A 2 0 0 "TYR " " CA " " " 6 0 1 C2 
    2084 14 12.5382 16.3834 -40.2039 273 " " " " A 2 0 0 "TYR " " C  " " " 6 0 1 C2 
    2085 23 13.407 15.8864 -39.4766 273 " " " " A 70 0 0 "TYR " " O  " " " 8 0 1 C2 
    2086 14 10.439 15.0875 -40.164 273 " " " " A 2 0 0 "TYR " " CB " " " 6 0 1 C2 
    2087 14 9.27598 14.5448 -40.9774 273 " " " " A 2 0 0 "TYR " " CG " " " 6 0 1 C2 
    2088 14 8.44884 15.3158 -41.8796 273 " " " " A 2 0 0 "TYR " " CD1" " " 6 0 1 C2 
    2089 14 9.01803 13.1526 -40.7436 273 " " " " A 2 0 0 "TYR " " CD2" " " 6 0 1 C2 
    2090 14 7.52899 14.6165 -42.7111 273 " " " " A 2 0 0 "TYR " " CE1" " " 6 0 1 C2 
    2091 14 8.12152 12.5398 -41.6016 273 " " " " A 2 0 0 "TYR " " CE2" " " 6 0 1 C2 
    2092 14 7.46359 13.1699 -42.655 273 " " " " A 2 0 0 "TYR " " CZ " " " 6 0 1 C2 
    2093 23 6.71073 12.3822 -43.5513 273 " " " " A 70 0 0 "TYR " " OH " " " 8 0 1 C2 
    2094 40 12.4555 17.715 -40.3203 274 " " " " A 43 0 0 "ASP " " N  " " " 7 0 1 C2 
    2095 14 13.1489 18.7405 -39.5453 274 " " " " A 2 0 0 "ASP " " CA " " " 6 0 1 C2 
    2096 14 12.6142 18.8282 -38.0722 274 " " " " A 2 0 0 "ASP " " C  " " " 6 0 1 C2 
    2097 23 11.5113 18.3821 -37.8392 274 " " " " A 70 0 0 "ASP " " O  " " " 8 0 1 C2 
    2098 14 12.9679 20.061 -40.3589 274 " " " " A 2 0 0 "ASP " " CB " " " 6 0 1 C2 
    2099 14 11.8039 20.9795 -40.0248 274 " " " " A 2 0 0 "ASP " " CG " " " 6 0 1 C2 
    2100 23 12.0082 22.078 -39.45 274 " " " " A 70 0 0 "ASP " " OD1" " " 8 0 1 C2 
    2101 23 10.6626 20.5975 -40.4124 274 " " " " A 70 0 0 "ASP " " OD2" " " 8 0 1 C2 
    2102 40 13.3999 19.4739 -37.1665 275 " " " " A 43 0 0 "THR " " N  " " " 7 0 1 C2 
    2103 14 13.1177 19.6754 -35.7897 275 " " " " A 2 0 0 "THR " " CA " " " 6 0 1 C2 
    2104 14 11.8026 20.3374 -35.4768 275 " " " " A 2 0 0 "THR " " C  " " " 6 0 1 C2 
    2105 23 11.2066 19.979 -34.4399 275 " " " " A 70 0 0 "THR " " O  " " " 8 0 1 C2 
    2106 14 14.3333 20.3349 -35.1315 275 " " " " A 2 0 0 "THR " " CB " " " 6 0 1 C2 
    2107 23 14.4594 21.7032 -35.639 275 " " " " A 70 0 0 "THR " " OG1" " " 8 0 1 C2 
    2108 14 15.6024 19.5651 -35.3876 275 " " " " A 2 0 0 "THR " " CG2" " " 6 0 1 C2 
    2109 40 11.2151 21.1106 -36.4166 276 " " " " A 43 0 0 "GLU " " N  " " " 7 0 1 C2 
    2110 14 9.98494 21.8619 -36.2658 276 " " " " A 2 0 0 "GLU " " CA " " " 6 0 1 C2 
    2111 14 8.76517 20.9572 -36.4269 276 " " " " A 2 0 0 "GLU " " C  " " " 6 0 1 C2 
    2112 23 7.70402 21.1734 -35.7835 276 " " " " A 70 0 0 "GLU " " O  " " " 8 0 1 C2 
    2113 14 9.87567 23.0061 -37.349 276 " " " " A 2 0 0 "GLU " " CB " " " 6 0 1 C2 
    2114 14 8.99929 24.1676 -37.0867 276 " " " " A 2 0 0 "GLU " " CG " " " 6 0 1 C2 
    2115 14 7.97754 24.4486 -38.1057 276 " " " " A 2 0 0 "GLU " " CD " " " 6 0 1 C2 
    2116 23 6.91897 24.9983 -37.6967 276 " " " " A 70 0 0 "GLU " " OE1" " " 8 0 1 C2 
    2117 23 8.21522 24.2157 -39.3246 276 " " " " A 70 0 0 "GLU " " OE2" " " 8 0 1 C2 
    2118 40 8.93421 19.9991 -37.3536 277 " " " " A 43 0 0 "ALA " " N  " " " 7 0 1 C2 
    2119 14 7.97243 18.9189 -37.6255 277 " " " " A 2 0 0 "ALA " " CA " " " 6 0 1 C2 
    2120 14 8.09231 17.8508 -36.5737 277 " " " " A 2 0 0 "ALA " " C  " " " 6 0 1 C2 
    2121 23 7.12263 17.2411 -36.2136 277 " " " " A 70 0 0 "ALA " " O  " " " 8 0 1 C2 
    2122 14 8.38158 18.3393 -38.9893 277 " " " " A 2 0 0 "ALA " " CB " " " 6 0 1 C2 
    2123 40 9.3553 17.5144 -36.2443 278 " " " " A 43 0 0 "ALA " " N  " " " 7 0 1 C2 
    2124 14 9.70391 16.4579 -35.3213 278 " " " " A 2 0 0 "ALA " " CA " " " 6 0 1 C2 
    2125 14 8.99343 16.6442 -34.009 278 " " " " A 2 0 0 "ALA " " C  " " " 6 0 1 C2 
    2126 23 8.23949 15.7831 -33.6273 278 " " " " A 70 0 0 "ALA " " O  " " " 8 0 1 C2 
    2127 14 11.2235 16.1643 -35.2015 278 " " " " A 2 0 0 "ALA " " CB " " " 6 0 1 C2 
    2128 40 9.15719 17.8095 -33.313 279 " " " " A 43 0 0 "VAL " " N  " " " 7 0 1 C2 
    2129 14 8.34723 18.1172 -32.1176 279 " " " " A 2 0 0 "VAL " " CA " " " 6 0 1 C2 
    2130 14 6.88899 18.1132 -32.3727 279 " " " " A 2 0 0 "VAL " " C  " " " 6 0 1 C2 
    2131 23 6.1286 17.6437 -31.4948 279 " " " " A 70 0 0 "VAL " " O  " " " 8 0 1 C2 
    2132 14 8.84926 19.3449 -31.4044 279 " " " " A 2 0 0 "VAL " " CB " " " 6 0 1 C2 
    2133 14 10.3504 19.2263 -30.9054 279 " " " " A 2 0 0 "VAL " " CG1" " " 6 0 1 C2 
    2134 14 8.71094 20.6679 -32.1223 279 " " " " A 2 0 0 "VAL " " CG2" " " 6 0 1 C2 
    2135 40 6.41327 18.5861 -33.5335 280 " " " " A 43 0 0 "ARG " " N  " " " 7 0 1 C2 
    2136 14 4.97345 18.6416 -33.652 280 " " " " A 2 0 0 "ARG " " CA " " " 6 0 1 C2 
    2137 14 4.30855 17.2968 -33.9723 280 " " " " A 2 0 0 "ARG " " C  " " " 6 0 1 C2 
    2138 23 3.32314 16.9723 -33.3151 280 " " " " A 70 0 0 "ARG " " O  " " " 8 0 1 C2 
    2139 14 4.71221 19.6521 -34.7659 280 " " " " A 2 0 0 "ARG " " CB " " " 6 0 1 C2 
    2140 14 3.29388 19.9909 -35.2634 280 " " " " A 2 0 0 "ARG " " CG " " " 6 0 1 C2 
    2141 14 3.1414 21.1688 -36.2216 280 " " " " A 2 0 0 "ARG " " CD " " " 6 0 1 C2 
    2142 40 3.86548 20.976 -37.5069 280 " " " " A 43 0 0 "ARG " " NE " " " 7 0 1 C2 
    2143 14 4.89316 21.6932 -37.9122 280 " " " " A 2 0 0 "ARG " " CZ " " " 6 0 1 C2 
    2144 40 5.44862 21.3441 -39.0724 280 " " " " A 43 0 0 "ARG " " NH1" " " 7 0 1 C2 
    2145 40 5.18902 22.7873 -37.2591 280 " " " " A 43 0 0 "ARG " " NH2" " " 7 0 1 C2 
    2146 40 4.92164 16.4319 -34.7946 281 " " " " A 43 0 0 "ARG " " N  " " " 7 0 1 C2 
    2147 14 4.38345 15.1232 -35.0659 281 " " " " A 2 0 0 "ARG " " CA " " " 6 0 1 C2 
    2148 14 4.49099 14.2073 -33.778 281 " " " " A 2 0 0 "ARG " " C  " " " 6 0 1 C2 
    2149 23 3.72148 13.2809 -33.654 281 " " " " A 70 0 0 "ARG " " O  " " " 8 0 1 C2 
    2150 14 5.23095 14.4609 -36.195 281 " " " " A 2 0 0 "ARG " " CB " " " 6 0 1 C2 
    2151 14 5.01472 15.2718 -37.5117 281 " " " " A 2 0 0 "ARG " " CG " " " 6 0 1 C2 
    2152 14 6.01666 15.1066 -38.716 281 " " " " A 2 0 0 "ARG " " CD " " " 6 0 1 C2 
    2153 40 6.15766 13.6701 -39.0311 281 " " " " A 43 0 0 "ARG " " NE " " " 7 0 1 C2 
    2154 14 5.56059 13.0386 -40.0377 281 " " " " A 2 0 0 "ARG " " CZ " " " 6 0 1 C2 
    2155 40 5.69406 11.7089 -40.119 281 " " " " A 43 0 0 "ARG " " NH1" " " 7 0 1 C2 
    2156 40 4.72336 13.6771 -40.8964 281 " " " " A 43 0 0 "ARG " " NH2" " " 7 0 1 C2 
    2157 40 5.4126 14.5183 -32.8671 282 " " " " A 43 0 0 "THR " " N  " " " 7 0 1 C2 
    2158 14 5.62875 13.6772 -31.6951 282 " " " " A 2 0 0 "THR " " CA " " " 6 0 1 C2 
    2159 14 4.47288 13.9146 -30.6993 282 " " " " A 2 0 0 "THR " " C  " " " 6 0 1 C2 
    2160 23 3.93155 12.8845 -30.2059 282 " " " " A 70 0 0 "THR " " O  " " " 8 0 1 C2 
    2161 14 6.99613 13.9958 -31.0398 282 " " " " A 2 0 0 "THR " " CB " " " 6 0 1 C2 
    2162 23 8.06998 13.5926 -31.9414 282 " " " " A 70 0 0 "THR " " OG1" " " 8 0 1 C2 
    2163 14 7.41587 13.2127 -29.8301 282 " " " " A 2 0 0 "THR " " CG2" " " 6 0 1 C2 
    2164 40 4.09394 15.1504 -30.355 283 " " " " A 43 0 0 "VAL " " N  " " " 7 0 1 C2 
    2165 14 2.9817 15.4768 -29.4348 283 " " " " A 2 0 0 "VAL " " CA " " " 6 0 1 C2 
    2166 14 1.64017 15.0863 -30.1117 283 " " " " A 2 0 0 "VAL " " C  " " " 6 0 1 C2 
    2167 23 0.693582 14.6116 -29.5163 283 " " " " A 70 0 0 "VAL " " O  " " " 8 0 1 C2 
    2168 14 3.03226 16.9902 -28.9283 283 " " " " A 2 0 0 "VAL " " CB " " " 6 0 1 C2 
    2169 14 4.38431 17.3053 -28.2505 283 " " " " A 2 0 0 "VAL " " CG1" " " 6 0 1 C2 
    2170 14 2.75618 17.9466 -30.1098 283 " " " " A 2 0 0 "VAL " " CG2" " " 6 0 1 C2 
    2171 40 1.54265 15.1875 -31.4436 284 " " " " A 43 0 0 "MET " " N  " " " 7 0 1 C2 
    2172 14 0.345673 14.9861 -32.2613 284 " " " " A 2 0 0 "MET " " CA " " " 6 0 1 C2 
    2173 14 0.255627 13.4811 -32.6124 284 " " " " A 2 0 0 "MET " " C  " " " 6 0 1 C2 
    2174 23 -0.762363 13.1726 -33.3192 284 " " " " A 70 0 0 "MET " " O  " " " 8 0 1 C2 
    2175 14 0.330265 15.7896 -33.5643 284 " " " " A 2 0 0 "MET " " CB " " " 6 0 1 C2 
    2176 14 0.125393 17.2617 -33.3399 284 " " " " A 2 0 0 "MET " " CG " " " 6 0 1 C2 
    2177 52 0.0621108 18.3394 -34.77 284 " " " " A 13 0 0 "MET " " SD " " " 16 0 1 C2 
    2178 14 -1.49066 17.96 -35.5255 284 " " " " A 2 0 0 "MET " " CE " " " 6 0 1 C2 
    2179 40 1.23804 12.5809 -32.3186 285 " " " " A 43 0 0 "THR " " N  " " " 7 0 1 C2 
    2180 14 1.06509 11.1059 -32.2679 285 " " " " A 2 0 0 "THR " " CA " " " 6 0 1 C2 
    2181 14 1.29151 10.6351 -30.807 285 " " " " A 2 0 0 "THR " " C  " " " 6 0 1 C2 
    2182 23 0.45093 10.788 -29.9618 285 " " " " A 70 0 0 "THR " " O  " " " 8 0 1 C2 
    2183 14 1.8698 10.388 -33.433 285 " " " " A 2 0 0 "THR " " CB " " " 6 0 1 C2 
    2184 23 3.25815 10.4021 -33.1548 285 " " " " A 70 0 0 "THR " " OG1" " " 8 0 1 C2 
    2185 14 1.54989 10.9765 -34.8343 285 " " " " A 2 0 0 "THR " " CG2" " " 6 0 1 C2 
    2186 40 2.51395 10.1452 -30.4991 286 " " " " A 43 0 0 "SER " " N  " " " 7 0 1 C2 
    2187 14 3.04897 9.47222 -29.2268 286 " " " " A 2 0 0 "SER " " CA " " " 6 0 1 C2 
    2188 14 2.49174 10.122 -27.9532 286 " " " " A 2 0 0 "SER " " C  " " " 6 0 1 C2 
    2189 23 2.01889 9.37788 -27.0295 286 " " " " A 70 0 0 "SER " " O  " " " 8 0 1 C2 
    2190 14 4.60639 9.33904 -29.3455 286 " " " " A 2 0 0 "SER " " CB " " " 6 0 1 C2 
    2191 23 5.16159 10.5872 -29.1507 286 " " " " A 70 0 0 "SER " " OG " " " 8 0 1 C2 
    2192 40 2.41684 11.4633 -27.9412 287 " " " " A 43 0 0 "GLY " " N  " " " 7 0 1 C2 
    2193 14 2.17816 12.3561 -26.8462 287 " " " " A 2 0 0 "GLY " " CA " " " 6 0 1 C2 
    2194 14 0.658001 12.338 -26.508 287 " " " " A 2 0 0 "GLY " " C  " " " 6 0 1 C2 
    2195 23 0.343294 12.3467 -25.3393 287 " " " " A 70 0 0 "GLY " " O  " " " 8 0 1 C2 
    2196 40 -0.210266 12.0487 -27.5016 288 " " " " A 43 0 0 "ARG " " N  " " " 7 0 1 C2 
    2197 14 -1.67033 11.7028 -27.2675 288 " " " " A 2 0 0 "ARG " " CA " " " 6 0 1 C2 
    2198 14 -1.89263 10.3092 -26.5697 288 " " " " A 2 0 0 "ARG " " C  " " " 6 0 1 C2 
    2199 23 -2.76469 10.2366 -25.7774 288 " " " " A 70 0 0 "ARG " " O  " " " 8 0 1 C2 
    2200 14 -2.4506 11.5778 -28.624 288 " " " " A 2 0 0 "ARG " " CB " " " 6 0 1 C2 
    2201 14 -2.5082 13.0236 -29.273 288 " " " " A 2 0 0 "ARG " " CG " " " 6 0 1 C2 
    2202 14 -3.06029 13.2198 -30.6523 288 " " " " A 2 0 0 "ARG " " CD " " " 6 0 1 C2 
    2203 40 -4.44012 13.6342 -30.6605 288 " " " " A 43 0 0 "ARG " " NE " " " 7 0 1 C2 
    2204 14 -5.52036 12.8788 -30.7249 288 " " " " A 2 0 0 "ARG " " CZ " " " 6 0 1 C2 
    2205 40 -6.69051 13.4092 -30.8342 288 " " " " A 43 0 0 "ARG " " NH1" " " 7 0 1 C2 
    2206 40 -5.43177 11.5712 -30.7474 288 " " " " A 43 0 0 "ARG " " NH2" " " 7 0 1 C2 
    2207 40 -1.08362 9.32995 -26.7712 289 " " " " A 43 0 0 "THR " " N  " " " 7 0 1 C2 
    2208 14 -1.15113 7.94292 -26.1817 289 " " " " A 2 0 0 "THR " " CA " " " 6 0 1 C2 
    2209 14 -0.460262 7.97239 -24.8152 289 " " " " A 2 0 0 "THR " " C  " " " 6 0 1 C2 
    2210 23 -0.862957 7.25714 -23.9378 289 " " " " A 70 0 0 "THR " " O  " " " 8 0 1 C2 
    2211 14 -0.406046 7.03742 -27.1385 289 " " " " A 2 0 0 "THR " " CB " " " 6 0 1 C2 
    2212 23 -0.555889 7.51385 -28.5055 289 " " " " A 70 0 0 "THR " " OG1" " " 8 0 1 C2 
    2213 14 -1.07418 5.62592 -27.2092 289 " " " " A 2 0 0 "THR " " CG2" " " 6 0 1 C2 
    2214 40 0.525652 8.85776 -24.5379 290 " " " " A 43 0 0 "VAL " " N  " " " 7 0 1 C2 
    2215 14 1.05161 9.10805 -23.174 290 " " " " A 2 0 0 "VAL " " CA " " " 6 0 1 C2 
    2216 14 0.00459284 9.75906 -22.2495 290 " " " " A 2 0 0 "VAL " " C  " " " 6 0 1 C2 
    2217 23 -0.142839 9.30448 -21.1192 290 " " " " A 70 0 0 "VAL " " O  " " " 8 0 1 C2 
    2218 14 2.41274 9.84017 -23.328 290 " " " " A 2 0 0 "VAL " " CB " " " 6 0 1 C2 
    2219 14 2.71692 10.7838 -22.1718 290 " " " " A 2 0 0 "VAL " " CG1" " " 6 0 1 C2 
    2220 14 3.56822 8.8807 -23.4655 290 " " " " A 2 0 0 "VAL " " CG2" " " 6 0 1 C2 
    2221 40 -0.718094 10.8201 -22.7056 291 " " " " A 43 0 0 "VAL " " N  " " " 7 0 1 C2 
    2222 14 -1.6602 11.4675 -21.72 291 " " " " A 2 0 0 "VAL " " CA " " " 6 0 1 C2 
    2223 14 -3.01472 10.7161 -21.5606 291 " " " " A 2 0 0 "VAL " " C  " " " 6 0 1 C2 
    2224 23 -3.79657 11.0156 -20.7032 291 " " " " A 70 0 0 "VAL " " O  " " " 8 0 1 C2 
    2225 14 -1.95687 12.9461 -22.1971 291 " " " " A 2 0 0 "VAL " " CB " " " 6 0 1 C2 
    2226 14 -0.668068 13.7704 -22.3341 291 " " " " A 2 0 0 "VAL " " CG1" " " 6 0 1 C2 
    2227 14 -2.71071 12.9108 -23.5931 291 " " " " A 2 0 0 "VAL " " CG2" " " 6 0 1 C2 
    2228 40 -3.28129 9.85175 -22.528 292 " " " " A 43 0 0 "PHE " " N  " " " 7 0 1 C2 
    2229 14 -4.37851 8.91862 -22.5591 292 " " " " A 2 0 0 "PHE " " CA " " " 6 0 1 C2 
    2230 14 -3.98175 7.71732 -21.7184 292 " " " " A 2 0 0 "PHE " " C  " " " 6 0 1 C2 
    2231 23 -4.79625 7.24151 -20.9922 292 " " " " A 70 0 0 "PHE " " O  " " " 8 0 1 C2 
    2232 14 -4.66187 8.51151 -24.0302 292 " " " " A 2 0 0 "PHE " " CB " " " 6 0 1 C2 
    2233 14 -5.74895 7.52214 -24.3436 292 " " " " A 2 0 0 "PHE " " CG " " " 6 0 1 C2 
    2234 14 -7.0486 7.42357 -23.6557 292 " " " " A 2 0 0 "PHE " " CD1" " " 6 0 1 C2 
    2235 14 -5.53257 6.56112 -25.3344 292 " " " " A 2 0 0 "PHE " " CD2" " " 6 0 1 C2 
    2236 14 -8.04016 6.673 -24.2149 292 " " " " A 2 0 0 "PHE " " CE1" " " 6 0 1 C2 
    2237 14 -6.51154 5.7233 -25.7973 292 " " " " A 2 0 0 "PHE " " CE2" " " 6 0 1 C2 
    2238 14 -7.80456 5.77328 -25.3015 292 " " " " A 2 0 0 "PHE " " CZ " " " 6 0 1 C2 
    2239 40 -2.68558 7.28689 -21.5625 293 " " " " A 43 0 0 "SER " " N  " " " 7 0 1 C2 
    2240 14 -2.28279 6.16755 -20.7414 293 " " " " A 2 0 0 "SER " " CA " " " 6 0 1 C2 
    2241 14 -2.49278 6.46422 -19.2392 293 " " " " A 2 0 0 "SER " " C  " " " 6 0 1 C2 
    2242 23 -2.76956 5.53661 -18.5106 293 " " " " A 70 0 0 "SER " " O  " " " 8 0 1 C2 
    2243 14 -0.791988 5.91874 -20.9192 293 " " " " A 2 0 0 "SER " " CB " " " 6 0 1 C2 
    2244 23 -0.585692 5.25318 -22.1271 293 " " " " A 70 0 0 "SER " " OG " " " 8 0 1 C2 
    2245 40 -2.38423 7.70922 -18.7611 294 " " " " A 43 0 0 "ALA " " N  " " " 7 0 1 C2 
    2246 14 -2.65671 8.07408 -17.4134 294 " " " " A 2 0 0 "ALA " " CA " " " 6 0 1 C2 
    2247 14 -4.08588 7.7573 -16.9693 294 " " " " A 2 0 0 "ALA " " C  " " " 6 0 1 C2 
    2248 23 -4.35081 7.44103 -15.8132 294 " " " " A 70 0 0 "ALA " " O  " " " 8 0 1 C2 
    2249 14 -2.44522 9.62291 -17.2378 294 " " " " A 2 0 0 "ALA " " CB " " " 6 0 1 C2 
    2250 40 -5.05303 7.89981 -17.8941 295 " " " " A 43 0 0 "VAL " " N  " " " 7 0 1 C2 
    2251 14 -6.42453 7.87566 -17.6048 295 " " " " A 2 0 0 "VAL " " CA " " " 6 0 1 C2 
    2252 14 -6.82117 6.3828 -17.322 295 " " " " A 2 0 0 "VAL " " C  " " " 6 0 1 C2 
    2253 23 -7.80885 6.1777 -16.714 295 " " " " A 70 0 0 "VAL " " O  " " " 8 0 1 C2 
    2254 14 -7.14507 8.43579 -18.8935 295 " " " " A 2 0 0 "VAL " " CB " " " 6 0 1 C2 
    2255 14 -8.64588 8.66286 -18.6845 295 " " " " A 2 0 0 "VAL " " CG1" " " 6 0 1 C2 
    2256 14 -6.54725 9.66752 -19.5073 295 " " " " A 2 0 0 "VAL " " CG2" " " 6 0 1 C2 
    2257 40 -5.98277 5.38602 -17.7589 296 " " " " A 43 0 0 "ILE " " N  " " " 7 0 1 C2 
    2258 14 -6.20701 3.9677 -17.5666 296 " " " " A 2 0 0 "ILE " " CA " " " 6 0 1 C2 
    2259 14 -6.05075 3.71307 -16.099 296 " " " " A 2 0 0 "ILE " " C  " " " 6 0 1 C2 
    2260 23 -6.89662 3.10667 -15.4899 296 " " " " A 70 0 0 "ILE " " O  " " " 8 0 1 C2 
    2261 14 -5.27051 3.06954 -18.4203 296 " " " " A 2 0 0 "ILE " " CB " " " 6 0 1 C2 
    2262 14 -5.41836 3.43649 -19.9613 296 " " " " A 2 0 0 "ILE " " CG1" " " 6 0 1 C2 
    2263 14 -5.48493 1.56341 -18.125 296 " " " " A 2 0 0 "ILE " " CG2" " " 6 0 1 C2 
    2264 14 -4.46256 2.67393 -20.9395 296 " " " " A 2 0 0 "ILE " " CD1" " " 6 0 1 C2 
    2265 40 -4.94105 4.23286 -15.5498 297 " " " " A 43 0 0 "ILE " " N  " " " 7 0 1 C2 
    2266 14 -4.61164 4.17129 -14.1391 297 " " " " A 2 0 0 "ILE " " CA " " " 6 0 1 C2 
    2267 14 -5.72491 4.90619 -13.2789 297 " " " " A 2 0 0 "ILE " " C  " " " 6 0 1 C2 
    2268 23 -6.07097 4.43126 -12.1841 297 " " " " A 70 0 0 "ILE " " O  " " " 8 0 1 C2 
    2269 14 -3.19242 4.70103 -13.8402 297 " " " " A 2 0 0 "ILE " " CB " " " 6 0 1 C2 
    2270 14 -2.0654 3.79549 -14.4892 297 " " " " A 2 0 0 "ILE " " CG1" " " 6 0 1 C2 
    2271 14 -3.04746 4.8369 -12.281 297 " " " " A 2 0 0 "ILE " " CG2" " " 6 0 1 C2 
    2272 14 -0.729548 4.43264 -14.7692 297 " " " " A 2 0 0 "ILE " " CD1" " " 6 0 1 C2 
    2273 40 -6.32442 6.00339 -13.6818 298 " " " " A 43 0 0 "VAL " " N  " " " 7 0 1 C2 
    2274 14 -7.37282 6.80485 -12.9366 298 " " " " A 2 0 0 "VAL " " CA " " " 6 0 1 C2 
    2275 14 -8.70664 6.0756 -12.9366 298 " " " " A 2 0 0 "VAL " " C  " " " 6 0 1 C2 
    2276 23 -9.44591 6.03025 -11.9346 298 " " " " A 70 0 0 "VAL " " O  " " " 8 0 1 C2 
    2277 14 -7.46742 8.18673 -13.6619 298 " " " " A 2 0 0 "VAL " " CB " " " 6 0 1 C2 
    2278 14 -8.69649 9.10428 -13.3801 298 " " " " A 2 0 0 "VAL " " CG1" " " 6 0 1 C2 
    2279 14 -6.17181 8.95772 -13.6337 298 " " " " A 2 0 0 "VAL " " CG2" " " 6 0 1 C2 
    2280 40 -8.99973 5.30539 -13.9679 299 " " " " A 43 0 0 "ALA " " N  " " " 7 0 1 C2 
    2281 14 -10.0546 4.28143 -14.1307 299 " " " " A 2 0 0 "ALA " " CA " " " 6 0 1 C2 
    2282 14 -9.83321 3.05188 -13.2271 299 " " " " A 2 0 0 "ALA " " C  " " " 6 0 1 C2 
    2283 23 -10.8274 2.76265 -12.5147 299 " " " " A 70 0 0 "ALA " " O  " " " 8 0 1 C2 
    2284 14 -10.05 3.87969 -15.5637 299 " " " " A 2 0 0 "ALA " " CB " " " 6 0 1 C2 
    2285 40 -8.59334 2.64891 -13.0427 300 " " " " A 43 0 0 "SER " " N  " " " 7 0 1 C2 
    2286 14 -8.14454 1.55811 -12.2502 300 " " " " A 2 0 0 "SER " " CA " " " 6 0 1 C2 
    2287 14 -8.12355 1.96386 -10.7711 300 " " " " A 2 0 0 "SER " " C  " " " 6 0 1 C2 
    2288 23 -8.22801 1.0542 -9.98374 300 " " " " A 70 0 0 "SER " " O  " " " 8 0 1 C2 
    2289 14 -6.68681 1.09717 -12.5801 300 " " " " A 2 0 0 "SER " " CB " " " 6 0 1 C2 
    2290 23 -6.43027 1.11876 -13.9962 300 " " " " A 70 0 0 "SER " " OG " " " 8 0 1 C2 
    2291 40 -7.98997 3.21844 -10.3722 301 " " " " A 43 0 0 "SER " " N  " " " 7 0 1 C2 
    2292 14 -7.95353 3.65781 -9.00242 301 " " " " A 2 0 0 "SER " " CA " " " 6 0 1 C2 
    2293 14 -9.33558 3.84521 -8.39995 301 " " " " A 2 0 0 "SER " " C  " " " 6 0 1 C2 
    2294 23 -9.38402 3.93065 -7.18051 301 " " " " A 70 0 0 "SER " " O  " " " 8 0 1 C2 
    2295 14 -7.39366 5.13238 -8.93378 301 " " " " A 2 0 0 "SER " " CB " " " 6 0 1 C2 
    2296 23 -6.04569 5.12353 -9.35758 301 " " " " A 70 0 0 "SER " " OG " " " 8 0 1 C2 
    2297 40 -10.4085 3.86708 -9.14628 302 " " " " A 43 0 0 "VAL " " N  " " " 7 0 1 C2 
    2298 14 -11.7664 3.91776 -8.65951 302 " " " " A 2 0 0 "VAL " " CA " " " 6 0 1 C2 
    2299 14 -12.2227 2.95678 -7.53982 302 " " " " A 2 0 0 "VAL " " C  " " " 6 0 1 C2 
    2300 23 -12.7632 3.4839 -6.52113 302 " " " " A 70 0 0 "VAL " " O  " " " 8 0 1 C2 
    2301 14 -12.6912 3.85066 -9.90513 302 " " " " A 2 0 0 "VAL " " CB " " " 6 0 1 C2 
    2302 14 -14.2388 3.84679 -9.60066 302 " " " " A 2 0 0 "VAL " " CG1" " " 6 0 1 C2 
    2303 14 -12.5637 5.12605 -10.7862 302 " " " " A 2 0 0 "VAL " " CG2" " " 6 0 1 C2 
    2304 40 -12.0557 1.58928 -7.59361 303 " " " " A 43 0 0 "PRO " " N  " " " 7 0 1 C2 
    2305 14 -12.5474 0.65127 -6.54324 303 " " " " A 2 0 0 "PRO " " CA " " " 6 0 1 C2 
    2306 14 -11.7549 0.748253 -5.26655 303 " " " " A 2 0 0 "PRO " " C  " " " 6 0 1 C2 
    2307 23 -12.2814 0.199689 -4.3222 303 " " " " A 70 0 0 "PRO " " O  " " " 8 0 1 C2 
    2308 14 -12.5423 -0.808603 -7.15721 303 " " " " A 2 0 0 "PRO " " CB " " " 6 0 1 C2 
    2309 14 -11.529 -0.682744 -8.23716 303 " " " " A 2 0 0 "PRO " " CG " " " 6 0 1 C2 
    2310 14 -11.5306 0.761006 -8.64392 303 " " " " A 2 0 0 "PRO " " CD " " " 6 0 1 C2 
    2311 40 -10.6052 1.44817 -5.16527 304 " " " " A 43 0 0 "LEU " " N  " " " 7 0 1 C2 
    2312 14 -9.91428 1.81119 -3.90391 304 " " " " A 2 0 0 "LEU " " CA " " " 6 0 1 C2 
    2313 14 -10.8484 2.7368 -3.04866 304 " " " " A 2 0 0 "LEU " " C  " " " 6 0 1 C2 
    2314 23 -10.9076 2.6635 -1.7908 304 " " " " A 70 0 0 "LEU " " O  " " " 8 0 1 C2 
    2315 14 -8.64075 2.51246 -4.16783 304 " " " " A 2 0 0 "LEU " " CB " " " 6 0 1 C2 
    2316 14 -7.56473 1.64643 -4.98086 304 " " " " A 2 0 0 "LEU " " CG " " " 6 0 1 C2 
    2317 14 -6.3754 2.57107 -5.50108 304 " " " " A 2 0 0 "LEU " " CD1" " " 6 0 1 C2 
    2318 14 -7.0839 0.388685 -4.18232 304 " " " " A 2 0 0 "LEU " " CD2" " " 6 0 1 C2 
    2319 40 -11.6302 3.52072 -3.78389 305 " " " " A 43 0 0 "LEU " " N  " " " 7 0 1 C2 
    2320 14 -12.4815 4.53456 -3.08565 305 " " " " A 2 0 0 "LEU " " CA " " " 6 0 1 C2 
    2321 14 -13.8299 4.09348 -2.64975 305 " " " " A 2 0 0 "LEU " " C  " " " 6 0 1 C2 
    2322 23 -14.5446 4.86742 -1.92918 305 " " " " A 70 0 0 "LEU " " O  " " " 8 0 1 C2 
    2323 14 -12.6567 5.70248 -4.10117 305 " " " " A 2 0 0 "LEU " " CB " " " 6 0 1 C2 
    2324 14 -11.3125 6.44688 -4.48707 305 " " " " A 2 0 0 "LEU " " CG " " " 6 0 1 C2 
    2325 14 -11.2738 7.03942 -5.88402 305 " " " " A 2 0 0 "LEU " " CD1" " " 6 0 1 C2 
    2326 14 -10.8133 7.4533 -3.44995 305 " " " " A 2 0 0 "LEU " " CD2" " " 6 0 1 C2 
    2327 40 -14.0727 2.75537 -2.803 306 " " " " A 43 0 0 "LEU " " N  " " " 7 0 1 C2 
    2328 14 -15.2396 1.93139 -2.33397 306 " " " " A 2 0 0 "LEU " " CA " " " 6 0 1 C2 
    2329 14 -15.0087 1.12902 -1.11564 306 " " " " A 2 0 0 "LEU " " C  " " " 6 0 1 C2 
    2330 23 -15.9413 0.594204 -0.618211 306 " " " " A 70 0 0 "LEU " " O  " " " 8 0 1 C2 
    2331 14 -15.5834 0.976304 -3.57697 306 " " " " A 2 0 0 "LEU " " CB " " " 6 0 1 C2 
    2332 14 -16.6075 1.45541 -4.59075 306 " " " " A 2 0 0 "LEU " " CG " " " 6 0 1 C2 
    2333 14 -16.1516 2.58833 -5.58068 306 " " " " A 2 0 0 "LEU " " CD1" " " 6 0 1 C2 
    2334 14 -17.3414 0.388045 -5.24986 306 " " " " A 2 0 0 "LEU " " CD2" " " 6 0 1 C2 
    2335 40 -13.7503 1.18376 -0.653527 307 " " " " A 43 0 0 "PHE " " N  " " " 7 0 1 C2 
    2336 14 -13.3518 0.495399 0.582724 307 " " " " A 2 0 0 "PHE " " CA " " " 6 0 1 C2 
    2337 14 -13.775 1.47267 1.64233 307 " " " " A 2 0 0 "PHE " " C  " " " 6 0 1 C2 
    2338 23 -13.72 2.74137 1.41586 307 " " " " A 70 0 0 "PHE " " O  " " " 8 0 1 C2 
    2339 14 -11.8345 0.337044 0.65782 307 " " " " A 2 0 0 "PHE " " CB " " " 6 0 1 C2 
    2340 14 -11.2584 -0.969571 0.157496 307 " " " " A 2 0 0 "PHE " " CG " " " 6 0 1 C2 
    2341 14 -10.9768 -1.13113 -1.23311 307 " " " " A 2 0 0 "PHE " " CD1" " " 6 0 1 C2 
    2342 14 -11.1701 -2.08255 1.06118 307 " " " " A 2 0 0 "PHE " " CD2" " " 6 0 1 C2 
    2343 14 -10.5915 -2.41849 -1.68051 307 " " " " A 2 0 0 "PHE " " CE1" " " 6 0 1 C2 
    2344 14 -10.741 -3.36292 0.588259 307 " " " " A 2 0 0 "PHE " " CE2" " " 6 0 1 C2 
    2345 14 -10.3922 -3.49916 -0.798921 307 " " " " A 2 0 0 "PHE " " CZ " " " 6 0 1 C2 
    2346 40 -14.237 1.03764 2.81705 308 " " " " A 43 0 0 "PRO " " N  " " " 7 0 1 C2 
    2347 14 -14.6748 1.90877 3.9315 308 " " " " A 2 0 0 "PRO " " CA " " " 6 0 1 C2 
    2348 14 -13.5172 2.59604 4.5973 308 " " " " A 2 0 0 "PRO " " C  " " " 6 0 1 C2 
    2349 23 -13.6845 3.686 5.1039 308 " " " " A 70 0 0 "PRO " " O  " " " 8 0 1 C2 
    2350 14 -15.4908 1.01943 4.83617 308 " " " " A 2 0 0 "PRO " " CB " " " 6 0 1 C2 
    2351 14 -15.0506 -0.382455 4.60524 308 " " " " A 2 0 0 "PRO " " CG " " " 6 0 1 C2 
    2352 14 -14.542 -0.400656 3.14839 308 " " " " A 2 0 0 "PRO " " CD " " " 6 0 1 C2 
    2353 40 -12.3497 1.88764 4.72756 309 " " " " A 43 0 0 "GLN " " N  " " " 7 0 1 C2 
    2354 14 -11.1454 2.42032 5.31951 309 " " " " A 2 0 0 "GLN " " CA " " " 6 0 1 C2 
    2355 14 -10.4874 3.46705 4.39768 309 " " " " A 2 0 0 "GLN " " C  " " " 6 0 1 C2 
    2356 23 -10.1254 3.25946 3.22055 309 " " " " A 70 0 0 "GLN " " O  " " " 8 0 1 C2 
    2357 14 -10.2597 1.18906 5.43469 309 " " " " A 2 0 0 "GLN " " CB " " " 6 0 1 C2 
    2358 14 -10.7374 0.112983 6.43343 309 " " " " A 2 0 0 "GLN " " CG " " " 6 0 1 C2 
    2359 14 -11.4044 -1.07309 5.7492 309 " " " " A 2 0 0 "GLN " " CD " " " 6 0 1 C2 
    2360 23 -11.9172 -1.01878 4.64995 309 " " " " A 70 0 0 "GLN " " OE1" " " 8 0 1 C2 
    2361 40 -11.1962 -2.23747 6.21334 309 " " " " A 43 0 0 "GLN " " NE2" " " 7 0 1 C2 
    2362 40 -10.2655 4.64831 4.95478 310 " " " " A 43 0 0 "GLY " " N  " " " 7 0 1 C2 
    2363 14 -10.0454 5.94549 4.29853 310 " " " " A 2 0 0 "GLY " " CA " " " 6 0 1 C2 
    2364 14 -8.62759 6.40371 4.0586 310 " " " " A 2 0 0 "GLY " " C  " " " 6 0 1 C2 
    2365 23 -8.39019 7.52751 3.63563 310 " " " " A 70 0 0 "GLY " " O  " " " 8 0 1 C2 
    2366 40 -7.68683 5.51929 4.40162 311 " " " " A 43 0 0 "PHE " " N  " " " 7 0 1 C2 
    2367 14 -6.20135 5.79235 4.33873 311 " " " " A 2 0 0 "PHE " " CA " " " 6 0 1 C2 
    2368 14 -5.84637 5.65417 2.89418 311 " " " " A 2 0 0 "PHE " " C  " " " 6 0 1 C2 
    2369 23 -4.88022 6.35419 2.57138 311 " " " " A 70 0 0 "PHE " " O  " " " 8 0 1 C2 
    2370 14 -5.37457 4.70564 5.04149 311 " " " " A 2 0 0 "PHE " " CB " " " 6 0 1 C2 
    2371 14 -5.16086 3.24324 4.57482 311 " " " " A 2 0 0 "PHE " " CG " " " 6 0 1 C2 
    2372 14 -3.98783 2.8882 3.91311 311 " " " " A 2 0 0 "PHE " " CD1" " " 6 0 1 C2 
    2373 14 -6.12676 2.32311 4.78587 311 " " " " A 2 0 0 "PHE " " CD2" " " 6 0 1 C2 
    2374 14 -3.87026 1.56092 3.50427 311 " " " " A 2 0 0 "PHE " " CE1" " " 6 0 1 C2 
    2375 14 -5.9863 0.958011 4.49548 311 " " " " A 2 0 0 "PHE " " CE2" " " 6 0 1 C2 
    2376 14 -4.82672 0.608372 3.88682 311 " " " " A 2 0 0 "PHE " " CZ " " " 6 0 1 C2 
    2377 40 -6.5769 4.86327 2.07725 312 " " " " A 43 0 0 "LEU " " N  " " " 7 0 1 C2 
    2378 14 -6.27933 4.7677 0.659442 312 " " " " A 2 0 0 "LEU " " CA " " " 6 0 1 C2 
    2379 14 -6.46858 6.03873 -0.123937 312 " " " " A 2 0 0 "LEU " " C  " " " 6 0 1 C2 
    2380 23 -5.75103 6.20752 -1.12171 312 " " " " A 70 0 0 "LEU " " O  " " " 8 0 1 C2 
    2381 14 -7.36037 3.82541 -0.0616429 312 " " " " A 2 0 0 "LEU " " CB " " " 6 0 1 C2 
    2382 14 -7.34811 2.35104 0.554126 312 " " " " A 2 0 0 "LEU " " CG " " " 6 0 1 C2 
    2383 14 -8.53826 1.63074 -0.0258572 312 " " " " A 2 0 0 "LEU " " CD1" " " 6 0 1 C2 
    2384 14 -6.03979 1.64826 0.393199 312 " " " " A 2 0 0 "LEU " " CD2" " " 6 0 1 C2 
    2385 40 -7.14827 7.081 0.377391 313 " " " " A 43 0 0 "LYS " " N  " " " 7 0 1 C2 
    2386 14 -7.62868 8.28333 -0.398763 313 " " " " A 2 0 0 "LYS " " CA " " " 6 0 1 C2 
    2387 14 -6.41276 9.08372 -0.690007 313 " " " " A 2 0 0 "LYS " " C  " " " 6 0 1 C2 
    2388 23 -6.20124 9.35611 -1.89385 313 " " " " A 70 0 0 "LYS " " O  " " " 8 0 1 C2 
    2389 14 -8.7111 9.1248 0.420039 313 " " " " A 2 0 0 "LYS " " CB " " " 6 0 1 C2 
    2390 14 -10.135 8.45296 0.526171 313 " " " " A 2 0 0 "LYS " " CG " " " 6 0 1 C2 
    2391 14 -11.2041 9.50809 1.00171 313 " " " " A 2 0 0 "LYS " " CD " " " 6 0 1 C2 
    2392 14 -11.5973 9.43728 2.53346 313 " " " " A 2 0 0 "LYS " " CE " " " 6 0 1 C2 
    2393 40 -13.0236 9.88817 2.81594 313 " " " " A 43 0 0 "LYS " " NZ " " " 7 0 1 C2 
    2394 40 -5.52207 9.35907 0.315177 314 " " " " A 43 0 0 "SER " " N  " " " 7 0 1 C2 
    2395 14 -4.26091 10.1229 0.0573604 314 " " " " A 2 0 0 "SER " " CA " " " 6 0 1 C2 
    2396 14 -3.2236 9.49491 -0.827981 314 " " " " A 2 0 0 "SER " " C  " " " 6 0 1 C2 
    2397 23 -2.60939 10.1068 -1.67619 314 " " " " A 70 0 0 "SER " " O  " " " 8 0 1 C2 
    2398 14 -3.59873 10.5595 1.33142 314 " " " " A 2 0 0 "SER " " CB " " " 6 0 1 C2 
    2399 23 -3.35507 9.46229 2.24752 314 " " " " A 70 0 0 "SER " " OG " " " 8 0 1 C2 
    2400 40 -3.01023 8.16812 -0.697694 315 " " " " A 43 0 0 "ILE " " N  " " " 7 0 1 C2 
    2401 14 -1.99925 7.40511 -1.47383 315 " " " " A 2 0 0 "ILE " " CA " " " 6 0 1 C2 
    2402 14 -2.56498 7.25993 -2.96206 315 " " " " A 2 0 0 "ILE " " C  " " " 6 0 1 C2 
    2403 23 -1.89413 7.51522 -3.93371 315 " " " " A 70 0 0 "ILE " " O  " " " 8 0 1 C2 
    2404 14 -1.90048 5.96488 -0.800744 315 " " " " A 2 0 0 "ILE " " CB " " " 6 0 1 C2 
    2405 14 -1.84309 5.83653 0.767062 315 " " " " A 2 0 0 "ILE " " CG1" " " 6 0 1 C2 
    2406 14 -0.624947 5.26069 -1.33849 315 " " " " A 2 0 0 "ILE " " CG2" " " 6 0 1 C2 
    2407 14 -1.89746 4.39977 1.30414 315 " " " " A 2 0 0 "ILE " " CD1" " " 6 0 1 C2 
    2408 40 -3.94977 7.13749 -3.10599 316 " " " " A 43 0 0 "THR " " N  " " " 7 0 1 C2 
    2409 14 -4.6229 7.01527 -4.3898 316 " " " " A 2 0 0 "THR " " CA " " " 6 0 1 C2 
    2410 14 -4.56077 8.32365 -5.21414 316 " " " " A 2 0 0 "THR " " C  " " " 6 0 1 C2 
    2411 23 -4.20497 8.3403 -6.38963 316 " " " " A 70 0 0 "THR " " O  " " " 8 0 1 C2 
    2412 14 -6.14122 6.60531 -4.1556 316 " " " " A 2 0 0 "THR " " CB " " " 6 0 1 C2 
    2413 23 -6.19382 5.3329 -3.55483 316 " " " " A 70 0 0 "THR " " OG1" " " 8 0 1 C2 
    2414 14 -7.00983 6.28474 -5.3627 316 " " " " A 2 0 0 "THR " " CG2" " " 6 0 1 C2 
    2415 40 -4.92775 9.43388 -4.53528 317 " " " " A 43 0 0 "TYR " " N  " " " 7 0 1 C2 
    2416 14 -4.78352 10.8567 -5.01615 317 " " " " A 2 0 0 "TYR " " CA " " " 6 0 1 C2 
    2417 14 -3.34204 11.2019 -5.42943 317 " " " " A 2 0 0 "TYR " " C  " " " 6 0 1 C2 
    2418 23 -3.14575 11.8786 -6.41282 317 " " " " A 70 0 0 "TYR " " O  " " " 8 0 1 C2 
    2419 14 -5.20077 11.7762 -3.88941 317 " " " " A 2 0 0 "TYR " " CB " " " 6 0 1 C2 
    2420 14 -6.67432 11.7719 -3.47966 317 " " " " A 2 0 0 "TYR " " CG " " " 6 0 1 C2 
    2421 14 -7.00916 12.3635 -2.24136 317 " " " " A 2 0 0 "TYR " " CD1" " " 6 0 1 C2 
    2422 14 -7.66225 11.0975 -4.26162 317 " " " " A 2 0 0 "TYR " " CD2" " " 6 0 1 C2 
    2423 14 -8.29571 12.2771 -1.62594 317 " " " " A 2 0 0 "TYR " " CE1" " " 6 0 1 C2 
    2424 14 -8.98913 11.0248 -3.67075 317 " " " " A 2 0 0 "TYR " " CE2" " " 6 0 1 C2 
    2425 14 -9.30168 11.6084 -2.4105 317 " " " " A 2 0 0 "TYR " " CZ " " " 6 0 1 C2 
    2426 23 -10.623 11.5903 -1.954 317 " " " " A 70 0 0 "TYR " " OH " " " 8 0 1 C2 
    2427 40 -2.39056 10.5573 -4.73484 318 " " " " A 43 0 0 "ALA " " N  " " " 7 0 1 C2 
    2428 14 -1.03515 10.7485 -5.01111 318 " " " " A 2 0 0 "ALA " " CA " " " 6 0 1 C2 
    2429 14 -0.599226 10.0557 -6.2508 318 " " " " A 2 0 0 "ALA " " C  " " " 6 0 1 C2 
    2430 23 0.230692 10.5233 -7.00538 318 " " " " A 70 0 0 "ALA " " O  " " " 8 0 1 C2 
    2431 14 -0.154263 10.3336 -3.82674 318 " " " " A 2 0 0 "ALA " " CB " " " 6 0 1 C2 
    2432 40 -1.1489 8.84015 -6.40904 319 " " " " A 43 0 0 "ILE " " N  " " " 7 0 1 C2 
    2433 14 -0.838549 7.91845 -7.55148 319 " " " " A 2 0 0 "ILE " " CA " " " 6 0 1 C2 
    2434 14 -1.38575 8.61739 -8.80666 319 " " " " A 2 0 0 "ILE " " C  " " " 6 0 1 C2 
    2435 23 -0.772089 8.78808 -9.8373 319 " " " " A 70 0 0 "ILE " " O  " " " 8 0 1 C2 
    2436 14 -1.31923 6.46683 -7.22655 319 " " " " A 2 0 0 "ILE " " CB " " " 6 0 1 C2 
    2437 14 -0.424076 5.74042 -6.24607 319 " " " " A 2 0 0 "ILE " " CG1" " " 6 0 1 C2 
    2438 14 -1.44931 5.65487 -8.60122 319 " " " " A 2 0 0 "ILE " " CG2" " " 6 0 1 C2 
    2439 14 -1.04391 4.5247 -5.58297 319 " " " " A 2 0 0 "ILE " " CD1" " " 6 0 1 C2 
    2440 40 -2.66895 8.96914 -8.70152 320 " " " " A 43 0 0 "ILE " " N  " " " 7 0 1 C2 
    2441 14 -3.33193 9.74509 -9.73168 320 " " " " A 2 0 0 "ILE " " CA " " " 6 0 1 C2 
    2442 14 -2.53209 11.0464 -10.0767 320 " " " " A 2 0 0 "ILE " " C  " " " 6 0 1 C2 
    2443 23 -2.39548 11.3651 -11.2716 320 " " " " A 70 0 0 "ILE " " O  " " " 8 0 1 C2 
    2444 14 -4.78049 10.0458 -9.21543 320 " " " " A 2 0 0 "ILE " " CB " " " 6 0 1 C2 
    2445 14 -5.65366 8.78241 -9.24721 320 " " " " A 2 0 0 "ILE " " CG1" " " 6 0 1 C2 
    2446 14 -5.49883 11.1575 -10.0514 320 " " " " A 2 0 0 "ILE " " CG2" " " 6 0 1 C2 
    2447 14 -7.02644 8.96528 -8.55256 320 " " " " A 2 0 0 "ILE " " CD1" " " 6 0 1 C2 
    2448 40 -2.17335 11.8905 -9.11391 321 " " " " A 43 0 0 "ALA " " N  " " " 7 0 1 C2 
    2449 14 -1.50988 13.1271 -9.39704 321 " " " " A 2 0 0 "ALA " " CA " " " 6 0 1 C2 
    2450 14 -0.101017 12.9402 -10.0762 321 " " " " A 2 0 0 "ALA " " C  " " " 6 0 1 C2 
    2451 23 0.32975 13.7239 -10.9179 321 " " " " A 70 0 0 "ALA " " O  " " " 8 0 1 C2 
    2452 14 -1.28807 13.9806 -8.14672 321 " " " " A 2 0 0 "ALA " " CB " " " 6 0 1 C2 
    2453 40 0.652977 11.8769 -9.65818 322 " " " " A 43 0 0 "SER " " N  " " " 7 0 1 C2 
    2454 14 1.88758 11.4857 -10.3567 322 " " " " A 2 0 0 "SER " " CA " " " 6 0 1 C2 
    2455 14 1.59376 10.9871 -11.8156 322 " " " " A 2 0 0 "SER " " C  " " " 6 0 1 C2 
    2456 23 2.16664 11.5859 -12.6778 322 " " " " A 70 0 0 "SER " " O  " " " 8 0 1 C2 
    2457 14 2.38839 10.2563 -9.54052 322 " " " " A 2 0 0 "SER " " CB " " " 6 0 1 C2 
    2458 23 2.84967 10.7565 -8.21818 322 " " " " A 70 0 0 "SER " " OG " " " 8 0 1 C2 
    2459 40 0.646069 10.0584 -12.1456 323 " " " " A 43 0 0 "VAL " " N  " " " 7 0 1 C2 
    2460 14 0.460815 9.70651 -13.6136 323 " " " " A 2 0 0 "VAL " " CA " " " 6 0 1 C2 
    2461 14 -0.0970879 10.8955 -14.4058 323 " " " " A 2 0 0 "VAL " " C  " " " 6 0 1 C2 
    2462 23 0.0284747 10.9401 -15.6155 323 " " " " A 70 0 0 "VAL " " O  " " " 8 0 1 C2 
    2463 14 -0.499672 8.45569 -13.6356 323 " " " " A 2 0 0 "VAL " " CB " " " 6 0 1 C2 
    2464 14 0.216541 7.23805 -12.8944 323 " " " " A 2 0 0 "VAL " " CG1" " " 6 0 1 C2 
    2465 14 -1.95261 8.56535 -13.1668 323 " " " " A 2 0 0 "VAL " " CG2" " " 6 0 1 C2 
    2466 40 -0.706047 11.9441 -13.7663 324 " " " " A 43 0 0 "MET " " N  " " " 7 0 1 C2 
    2467 14 -1.23162 13.1388 -14.5219 324 " " " " A 2 0 0 "MET " " CA " " " 6 0 1 C2 
    2468 14 -0.120155 14.1788 -14.8165 324 " " " " A 2 0 0 "MET " " C  " " " 6 0 1 C2 
    2469 23 -0.217484 14.7067 -15.9274 324 " " " " A 70 0 0 "MET " " O  " " " 8 0 1 C2 
    2470 14 -2.41132 13.8142 -13.7177 324 " " " " A 2 0 0 "MET " " CB " " " 6 0 1 C2 
    2471 14 -3.77143 13.0991 -14.0271 324 " " " " A 2 0 0 "MET " " CG " " " 6 0 1 C2 
    2472 52 -5.17869 14.0408 -13.441 324 " " " " A 13 0 0 "MET " " SD " " " 16 0 1 C2 
    2473 14 -6.54848 12.8409 -13.5569 324 " " " " A 2 0 0 "MET " " CE " " " 6 0 1 C2 
    2474 40 0.817495 14.3697 -13.9038 325 " " " " A 43 0 0 "LEU " " N  " " " 7 0 1 C2 
    2475 14 1.76434 15.442 -14.0426 325 " " " " A 2 0 0 "LEU " " CA " " " 6 0 1 C2 
    2476 14 2.95832 14.938 -14.9168 325 " " " " A 2 0 0 "LEU " " C  " " " 6 0 1 C2 
    2477 23 3.41375 15.667 -15.7993 325 " " " " A 70 0 0 "LEU " " O  " " " 8 0 1 C2 
    2478 14 2.23452 15.8246 -12.5981 325 " " " " A 2 0 0 "LEU " " CB " " " 6 0 1 C2 
    2479 14 3.57783 16.5581 -12.4724 325 " " " " A 2 0 0 "LEU " " CG " " " 6 0 1 C2 
    2480 14 3.50228 17.9837 -13.1455 325 " " " " A 2 0 0 "LEU " " CD1" " " 6 0 1 C2 
    2481 14 3.92807 16.6865 -11.005 325 " " " " A 2 0 0 "LEU " " CD2" " " 6 0 1 C2 
    2482 40 3.41114 13.6581 -14.7531 326 " " " " A 43 0 0 "ALA " " N  " " " 7 0 1 C2 
    2483 14 4.37253 12.8952 -15.587 326 " " " " A 2 0 0 "ALA " " CA " " " 6 0 1 C2 
    2484 14 4.04901 13.0272 -17.0685 326 " " " " A 2 0 0 "ALA " " C  " " " 6 0 1 C2 
    2485 23 4.89451 13.3741 -17.8895 326 " " " " A 70 0 0 "ALA " " O  " " " 8 0 1 C2 
    2486 14 4.34642 11.3947 -15.226 326 " " " " A 2 0 0 "ALA " " CB " " " 6 0 1 C2 
    2487 40 2.8138 12.7165 -17.4584 327 " " " " A 43 0 0 "ALA " " N  " " " 7 0 1 C2 
    2488 14 2.14652 12.8625 -18.7681 327 " " " " A 2 0 0 "ALA " " CA " " " 6 0 1 C2 
    2489 14 2.29048 14.3058 -19.3451 327 " " " " A 2 0 0 "ALA " " C  " " " 6 0 1 C2 
    2490 23 2.84482 14.5013 -20.3826 327 " " " " A 70 0 0 "ALA " " O  " " " 8 0 1 C2 
    2491 14 0.717817 12.4029 -18.7591 327 " " " " A 2 0 0 "ALA " " CB " " " 6 0 1 C2 
    2492 40 1.91138 15.3384 -18.5299 328 " " " " A 43 0 0 "ILE " " N  " " " 7 0 1 C2 
    2493 14 2.08281 16.815 -18.8349 328 " " " " A 2 0 0 "ILE " " CA " " " 6 0 1 C2 
    2494 14 3.52948 17.2436 -19.0809 328 " " " " A 2 0 0 "ILE " " C  " " " 6 0 1 C2 
    2495 23 3.76655 18.0536 -19.9507 328 " " " " A 70 0 0 "ILE " " O  " " " 8 0 1 C2 
    2496 14 1.29934 17.7341 -17.759 328 " " " " A 2 0 0 "ILE " " CB " " " 6 0 1 C2 
    2497 14 -0.255602 17.5926 -17.973 328 " " " " A 2 0 0 "ILE " " CG1" " " 6 0 1 C2 
    2498 14 1.65264 19.2136 -17.7979 328 " " " " A 2 0 0 "ILE " " CG2" " " 6 0 1 C2 
    2499 14 -0.967014 18.2565 -19.2003 328 " " " " A 2 0 0 "ILE " " CD1" " " 6 0 1 C2 
    2500 40 4.49348 16.7399 -18.2614 329 " " " " A 43 0 0 "LEU " " N  " " " 7 0 1 C2 
    2501 14 5.89956 17.1393 -18.4135 329 " " " " A 2 0 0 "LEU " " CA " " " 6 0 1 C2 
    2502 14 6.55917 16.5245 -19.6927 329 " " " " A 2 0 0 "LEU " " C  " " " 6 0 1 C2 
    2503 23 7.59505 17.0385 -20.1702 329 " " " " A 70 0 0 "LEU " " O  " " " 8 0 1 C2 
    2504 14 6.67779 16.6554 -17.1729 329 " " " " A 2 0 0 "LEU " " CB " " " 6 0 1 C2 
    2505 14 6.36012 17.3363 -15.8584 329 " " " " A 2 0 0 "LEU " " CG " " " 6 0 1 C2 
    2506 14 6.96502 16.6987 -14.5759 329 " " " " A 2 0 0 "LEU " " CD1" " " 6 0 1 C2 
    2507 14 6.58146 18.926 -15.8044 329 " " " " A 2 0 0 "LEU " " CD2" " " 6 0 1 C2 
    2508 40 5.81357 15.4667 -20.282 330 " " " " A 43 0 0 "SER " " N  " " " 7 0 1 C2 
    2509 14 6.29505 14.7049 -21.3844 330 " " " " A 2 0 0 "SER " " CA " " " 6 0 1 C2 
    2510 14 5.89259 15.5029 -22.6494 330 " " " " A 2 0 0 "SER " " C  " " " 6 0 1 C2 
    2511 23 6.64506 15.5235 -23.6312 330 " " " " A 70 0 0 "SER " " O  " " " 8 0 1 C2 
    2512 14 5.57701 13.3633 -21.4868 330 " " " " A 2 0 0 "SER " " CB " " " 6 0 1 C2 
    2513 23 5.96563 12.456 -20.4353 330 " " " " A 70 0 0 "SER " " OG " " " 8 0 1 C2 
    2514 40 4.78876 16.2499 -22.5591 331 " " " " A 43 0 0 "ILE " " N  " " " 7 0 1 C2 
    2515 14 4.23142 17.0634 -23.6259 331 " " " " A 2 0 0 "ILE " " CA " " " 6 0 1 C2 
    2516 14 4.48929 18.5847 -23.3931 331 " " " " A 2 0 0 "ILE " " C  " " " 6 0 1 C2 
    2517 23 3.94787 19.3844 -24.1298 331 " " " " A 70 0 0 "ILE " " O  " " " 8 0 1 C2 
    2518 14 2.71325 16.6737 -23.8899 331 " " " " A 2 0 0 "ILE " " CB " " " 6 0 1 C2 
    2519 14 1.86764 17.2668 -22.7293 331 " " " " A 2 0 0 "ILE " " CG1" " " 6 0 1 C2 
    2520 14 2.56735 15.1366 -24.2351 331 " " " " A 2 0 0 "ILE " " CG2" " " 6 0 1 C2 
    2521 14 0.437328 17.4226 -23.2394 331 " " " " A 2 0 0 "ILE " " CD1" " " 6 0 1 C2 
    2522 40 5.40578 18.9886 -22.5138 332 " " " " A 43 0 0 "THR " " N  " " " 7 0 1 C2 
    2523 14 5.83083 20.3595 -22.3105 332 " " " " A 2 0 0 "THR " " CA " " " 6 0 1 C2 
    2524 14 7.3623 20.2221 -22.3292 332 " " " " A 2 0 0 "THR " " C  " " " 6 0 1 C2 
    2525 23 8.03234 20.2722 -23.4066 332 " " " " A 70 0 0 "THR " " O  " " " 8 0 1 C2 
    2526 14 5.15905 21.088 -21.1003 332 " " " " A 2 0 0 "THR " " CB " " " 6 0 1 C2 
    2527 23 5.37112 20.1638 -20.0551 332 " " " " A 70 0 0 "THR " " OG1" " " 8 0 1 C2 
    2528 14 3.67354 21.2478 -21.2497 332 " " " " A 2 0 0 "THR " " CG2" " " 6 0 1 C2 
    2529 40 7.92409 20.1731 -21.0903 333 " " " " A 43 0 0 "VAL " " N  " " " 7 0 1 C2 
    2530 14 9.32004 20.3822 -20.7783 333 " " " " A 2 0 0 "VAL " " CA " " " 6 0 1 C2 
    2531 14 10.24 19.5833 -21.6988 333 " " " " A 2 0 0 "VAL " " C  " " " 6 0 1 C2 
    2532 23 11.2364 20.1894 -22.0901 333 " " " " A 70 0 0 "VAL " " O  " " " 8 0 1 C2 
    2533 14 9.5247 20.071 -19.2245 333 " " " " A 2 0 0 "VAL " " CB " " " 6 0 1 C2 
    2534 14 10.9615 20.4734 -18.7693 333 " " " " A 2 0 0 "VAL " " CG1" " " 6 0 1 C2 
    2535 14 8.53839 20.8158 -18.3043 333 " " " " A 2 0 0 "VAL " " CG2" " " 6 0 1 C2 
    2536 40 9.94747 18.2757 -21.9776 334 " " " " A 43 0 0 "LEU " " N  " " " 7 0 1 C2 
    2537 14 10.8439 17.3919 -22.6313 334 " " " " A 2 0 0 "LEU " " CA " " " 6 0 1 C2 
    2538 14 10.9001 17.6901 -24.1034 334 " " " " A 2 0 0 "LEU " " C  " " " 6 0 1 C2 
    2539 23 11.9226 17.633 -24.7318 334 " " " " A 70 0 0 "LEU " " O  " " " 8 0 1 C2 
    2540 14 10.2723 16.0193 -22.2736 334 " " " " A 2 0 0 "LEU " " CB " " " 6 0 1 C2 
    2541 14 10.9327 14.7874 -22.9549 334 " " " " A 2 0 0 "LEU " " CG " " " 6 0 1 C2 
    2542 14 12.4235 14.6431 -22.6617 334 " " " " A 2 0 0 "LEU " " CD1" " " 6 0 1 C2 
    2543 14 10.3059 13.4882 -22.4261 334 " " " " A 2 0 0 "LEU " " CD2" " " 6 0 1 C2 
    2544 40 9.7719 18.1318 -24.728 335 " " " " A 43 0 0 "ALA " " N  " " " 7 0 1 C2 
    2545 14 9.60015 18.5384 -26.1429 335 " " " " A 2 0 0 "ALA " " CA " " " 6 0 1 C2 
    2546 14 10.2717 19.861 -26.3384 335 " " " " A 2 0 0 "ALA " " C  " " " 6 0 1 C2 
    2547 23 10.9218 20.1449 -27.3227 335 " " " " A 70 0 0 "ALA " " O  " " " 8 0 1 C2 
    2548 14 8.13048 18.6503 -26.4444 335 " " " " A 2 0 0 "ALA " " CB " " " 6 0 1 C2 
    2549 40 10.068 20.7485 -25.3977 336 " " " " A 43 0 0 "ALA " " N  " " " 7 0 1 C2 
    2550 14 10.7878 21.9921 -25.2873 336 " " " " A 2 0 0 "ALA " " CA " " " 6 0 1 C2 
    2551 14 12.3292 21.808 -25.2562 336 " " " " A 2 0 0 "ALA " " C  " " " 6 0 1 C2 
    2552 23 13.1797 22.5743 -25.835 336 " " " " A 70 0 0 "ALA " " O  " " " 8 0 1 C2 
    2553 14 10.2595 22.8446 -24.0963 336 " " " " A 2 0 0 "ALA " " CB " " " 6 0 1 C2 
    2554 40 12.7582 20.7527 -24.6162 337 " " " " A 43 0 0 "ALA " " N  " " " 7 0 1 C2 
    2555 14 14.1927 20.3427 -24.4305 337 " " " " A 2 0 0 "ALA " " CA " " " 6 0 1 C2 
    2556 14 14.7496 19.5743 -25.6745 337 " " " " A 2 0 0 "ALA " " C  " " " 6 0 1 C2 
    2557 23 15.8966 19.7575 -26.0832 337 " " " " A 70 0 0 "ALA " " O  " " " 8 0 1 C2 
    2558 14 14.3749 19.3817 -23.2564 337 " " " " A 2 0 0 "ALA " " CB " " " 6 0 1 C2 
    2559 40 13.8632 18.8125 -26.3877 338 " " " " A 43 0 0 "LEU " " N  " " " 7 0 1 C2 
    2560 14 14.0315 18.2453 -27.7252 338 " " " " A 2 0 0 "LEU " " CA " " " 6 0 1 C2 
    2561 14 14.2995 19.2446 -28.87 338 " " " " A 2 0 0 "LEU " " C  " " " 6 0 1 C2 
    2562 23 15.098 18.9972 -29.772 338 " " " " A 70 0 0 "LEU " " O  " " " 8 0 1 C2 
    2563 14 12.9493 17.2758 -28.2013 338 " " " " A 2 0 0 "LEU " " CB " " " 6 0 1 C2 
    2564 14 12.8136 15.8487 -27.5651 338 " " " " A 2 0 0 "LEU " " CG " " " 6 0 1 C2 
    2565 14 11.379 15.19 -27.8373 338 " " " " A 2 0 0 "LEU " " CD1" " " 6 0 1 C2 
    2566 14 14.0706 14.8861 -27.8425 338 " " " " A 2 0 0 "LEU " " CD2" " " 6 0 1 C2 
    2567 40 13.557 20.3466 -28.6385 339 " " " " A 43 0 0 "ALA " " N  " " " 7 0 1 C2 
    2568 14 13.572 21.6481 -29.3588 339 " " " " A 2 0 0 "ALA " " CA " " " 6 0 1 C2 
    2569 14 14.824 22.4977 -29.011 339 " " " " A 2 0 0 "ALA " " C  " " " 6 0 1 C2 
    2570 23 14.9443 23.5086 -29.7269 339 " " " " A 70 0 0 "ALA " " O  " " " 8 0 1 C2 
    2571 14 12.3381 22.4834 -29.2731 339 " " " " A 2 0 0 "ALA " " CB " " " 6 0 1 C2 
    2572 40 15.7537 22.0066 -28.147 340 " " " " A 43 0 0 "ILE " " N  " " " 7 0 1 C2 
    2573 14 16.8735 22.6434 -27.6656 340 " " " " A 2 0 0 "ILE " " CA " " " 6 0 1 C2 
    2574 14 18.1269 21.8017 -28.0535 340 " " " " A 2 0 0 "ILE " " C  " " " 6 0 1 C2 
    2575 23 19.092 22.2939 -28.6703 340 " " " " A 70 0 0 "ILE " " O  " " " 8 0 1 C2 
    2576 14 16.6945 23.0686 -26.1909 340 " " " " A 2 0 0 "ILE " " CB " " " 6 0 1 C2 
    2577 14 15.7866 24.3434 -26.0685 340 " " " " A 2 0 0 "ILE " " CG1" " " 6 0 1 C2 
    2578 14 18.079 23.1084 -25.4149 340 " " " " A 2 0 0 "ILE " " CG2" " " 6 0 1 C2 
    2579 14 15.4913 24.6612 -24.6044 340 " " " " A 2 0 0 "ILE " " CD1" " " 6 0 1 C2 
    2580 40 18.0761 20.4321 -27.9557 341 " " " " A 43 0 0 "LEU " " N  " " " 7 0 1 C2 
    2581 14 18.9847 19.4369 -28.4564 341 " " " " A 2 0 0 "LEU " " CA " " " 6 0 1 C2 
    2582 14 19.1348 19.477 -29.9729 341 " " " " A 2 0 0 "LEU " " C  " " " 6 0 1 C2 
    2583 23 20.2569 19.5815 -30.4395 341 " " " " A 70 0 0 "LEU " " O  " " " 8 0 1 C2 
    2584 14 18.51 18.0437 -27.8624 341 " " " " A 2 0 0 "LEU " " CB " " " 6 0 1 C2 
    2585 14 19.5236 16.8209 -28.0129 341 " " " " A 2 0 0 "LEU " " CG " " " 6 0 1 C2 
    2586 14 21.0211 17.0369 -27.5369 341 " " " " A 2 0 0 "LEU " " CD1" " " 6 0 1 C2 
    2587 14 19.007 15.6963 -27.1833 341 " " " " A 2 0 0 "LEU " " CD2" " " 6 0 1 C2 
    2588 40 18.0146 19.3507 -30.7239 342 " " " " A 43 0 0 "GLY " " N  " " " 7 0 1 C2 
    2589 14 17.8601 19.2759 -32.1592 342 " " " " A 2 0 0 "GLY " " CA " " " 6 0 1 C2 
    2590 14 18.0014 17.8392 -32.5997 342 " " " " A 2 0 0 "GLY " " C  " " " 6 0 1 C2 
    2591 23 17.5333 16.9399 -31.9193 342 " " " " A 70 0 0 "GLY " " O  " " " 8 0 1 C2 
    2592 40 18.6062 17.5535 -33.7689 343 " " " " A 43 0 0 "PRO " " N  " " " 7 0 1 C2 
    2593 14 18.3466 16.2465 -34.5588 343 " " " " A 2 0 0 "PRO " " CA " " " 6 0 1 C2 
    2594 14 18.8914 14.9355 -33.8945 343 " " " " A 2 0 0 "PRO " " C  " " " 6 0 1 C2 
    2595 23 18.0764 14.0617 -33.4658 343 " " " " A 70 0 0 "PRO " " O  " " " 8 0 1 C2 
    2596 14 18.9267 16.5351 -36.0036 343 " " " " A 2 0 0 "PRO " " CB " " " 6 0 1 C2 
    2597 14 19.6782 17.8446 -35.9355 343 " " " " A 2 0 0 "PRO " " CG " " " 6 0 1 C2 
    2598 14 19.2878 18.5484 -34.6681 343 " " " " A 2 0 0 "PRO " " CD " " " 6 0 1 C2 
    2599 40 20.2 14.9635 -33.653 344 " " " " A 43 0 0 "ARG " " N  " " " 7 0 1 C2 
    2600 14 20.9205 13.9328 -32.9561 344 " " " " A 2 0 0 "ARG " " CA " " " 6 0 1 C2 
    2601 14 20.664 13.9615 -31.4597 344 " " " " A 2 0 0 "ARG " " C  " " " 6 0 1 C2 
    2602 23 20.7516 14.9895 -30.7848 344 " " " " A 70 0 0 "ARG " " O  " " " 8 0 1 C2 
    2603 14 22.4539 14.0784 -33.1214 344 " " " " A 2 0 0 "ARG " " CB " " " 6 0 1 C2 
    2604 14 22.9091 14.1315 -34.5562 344 " " " " A 2 0 0 "ARG " " CG " " " 6 0 1 C2 
    2605 14 24.357 13.7635 -34.8855 344 " " " " A 2 0 0 "ARG " " CD " " " 6 0 1 C2 
    2606 40 25.0974 14.8187 -35.5624 344 " " " " A 43 0 0 "ARG " " NE " " " 7 0 1 C2 
    2607 14 25.8207 14.7312 -36.6966 344 " " " " A 2 0 0 "ARG " " CZ " " " 6 0 1 C2 
    2608 40 26.4533 15.7528 -37.1532 344 " " " " A 43 0 0 "ARG " " NH1" " " 7 0 1 C2 
    2609 40 25.818 13.6207 -37.409 344 " " " " A 43 0 0 "ARG " " NH2" " " 7 0 1 C2 
    2610 40 20.2047 12.8084 -30.9418 345 " " " " A 43 0 0 "VAL " " N  " " " 7 0 1 C2 
    2611 14 19.8269 12.5918 -29.5081 345 " " " " A 2 0 0 "VAL " " CA " " " 6 0 1 C2 
    2612 14 20.6585 11.4369 -28.9156 345 " " " " A 2 0 0 "VAL " " C  " " " 6 0 1 C2 
    2613 23 21.2997 11.701 -27.8272 345 " " " " A 70 0 0 "VAL " " O  " " " 8 0 1 C2 
    2614 14 18.2271 12.3578 -29.4392 345 " " " " A 2 0 0 "VAL " " CB " " " 6 0 1 C2 
    2615 14 17.4715 13.5947 -29.8443 345 " " " " A 2 0 0 "VAL " " CG1" " " 6 0 1 C2 
    2616 14 17.6415 11.1087 -30.2364 345 " " " " A 2 0 0 "VAL " " CG2" " " 6 0 1 C2 
    2617 40 20.6149 10.2247 -29.4919 346 " " " " A 43 0 0 "ASP " " N  " " " 7 0 1 C2 
    2618 14 21.4172 9.03006 -28.9866 346 " " " " A 2 0 0 "ASP " " CA " " " 6 0 1 C2 
    2619 14 22.6624 8.92015 -29.854 346 " " " " A 2 0 0 "ASP " " C  " " " 6 0 1 C2 
    2620 23 23.5446 8.23528 -29.3938 346 " " " " A 70 0 0 "ASP " " O  " " " 8 0 1 C2 
    2621 14 20.5535 7.77706 -29.0208 346 " " " " A 2 0 0 "ASP " " CB " " " 6 0 1 C2 
    2622 14 20.1311 7.30421 -30.4517 346 " " " " A 2 0 0 "ASP " " CG " " " 6 0 1 C2 
    2623 23 19.442 8.03961 -31.223 346 " " " " A 70 0 0 "ASP " " OD1" " " 8 0 1 C2 
    2624 23 20.4484 6.19222 -30.7819 346 " " " " A 70 0 0 "ASP " " OD2" " " 8 0 1 C2 
    2625 40 22.6903 9.40418 -31.1587 347 " " " " A 43 0 0 "ALA " " N  " " " 7 0 1 C2 
    2626 14 23.8825 9.21494 -31.9864 347 " " " " A 2 0 0 "ALA " " CA " " " 6 0 1 C2 
    2627 14 24.8056 10.3817 -31.5945 347 " " " " A 2 0 0 "ALA " " C  " " " 6 0 1 C2 
    2628 23 25.1248 11.2128 -32.4651 347 " " " " A 70 0 0 "ALA " " O  " " " 8 0 1 C2 
    2629 14 23.4914 9.28236 -33.466 347 " " " " A 2 0 0 "ALA " " CB " " " 6 0 1 C2 
    2630 40 25.2664 10.4201 -30.2888 348 " " " " A 43 0 0 "LEU " " N  " " " 7 0 1 C2 
    2631 14 26.234 11.3293 -29.7164 348 " " " " A 2 0 0 "LEU " " CA " " " 6 0 1 C2 
    2632 14 27.2792 10.5664 -28.955 348 " " " " A 2 0 0 "LEU " " C  " " " 6 0 1 C2 
    2633 23 26.9634 9.68015 -28.1308 348 " " " " A 70 0 0 "LEU " " O  " " " 8 0 1 C2 
    2634 14 25.5751 12.3202 -28.8003 348 " " " " A 2 0 0 "LEU " " CB " " " 6 0 1 C2 
    2635 14 24.6014 13.2682 -29.5257 348 " " " " A 2 0 0 "LEU " " CG " " " 6 0 1 C2 
    2636 14 23.5475 13.9991 -28.6019 348 " " " " A 2 0 0 "LEU " " CD1" " " 6 0 1 C2 
    2637 14 25.1283 14.3798 -30.4979 348 " " " " A 2 0 0 "LEU " " CD2" " " 6 0 1 C2 
    2638 40 28.5452 10.8189 -29.2449 349 " " " " A 43 0 0 "GLY " " N  " " " 7 0 1 C2 
    2639 14 29.7024 10.0989 -28.6737 349 " " " " A 2 0 0 "GLY " " CA " " " 6 0 1 C2 
    2640 14 30.2186 10.7448 -27.3663 349 " " " " A 2 0 0 "GLY " " C  " " " 6 0 1 C2 
    2641 23 29.8713 11.9384 -27.1187 349 " " " " A 70 0 0 "GLY " " O  " " " 8 0 1 C2 
    2642 40 30.9928 9.97434 -26.5723 350 " " " " A 43 0 0 "VAL " " N  " " " 7 0 1 C2 
    2643 14 31.5946 10.3728 -25.3269 350 " " " " A 2 0 0 "VAL " " CA " " " 6 0 1 C2 
    2644 14 33.1605 10.1787 -25.4197 350 " " " " A 2 0 0 "VAL " " C  " " " 6 0 1 C2 
    2645 23 33.9005 11.0788 -24.9551 350 " " " " A 70 0 0 "VAL " " O  " " " 8 0 1 C2 
    2646 14 30.9395 9.663 -24.116 350 " " " " A 2 0 0 "VAL " " CB " " " 6 0 1 C2 
    2647 14 29.6069 10.2832 -23.6916 350 " " " " A 2 0 0 "VAL " " CG1" " " 6 0 1 C2 
    2648 14 30.8843 8.12671 -24.246 350 " " " " A 2 0 0 "VAL " " CG2" " " 6 0 1 C2 
    2649 40 33.6462 9.16646 -26.1969 351 " " " " A 43 0 0 "THR " " N  " " " 7 0 1 C2 
    2650 14 35.0493 8.93147 -26.4938 351 " " " " A 2 0 0 "THR " " CA " " " 6 0 1 C2 
    2651 14 35.8213 10.0619 -27.1977 351 " " " " A 2 0 0 "THR " " C  " " " 6 0 1 C2 
    2652 23 37.0181 10.3176 -26.9855 351 " " " " A 70 0 0 "THR " " O  " " " 8 0 1 C2 
    2653 14 35.2229 7.62842 -27.294 351 " " " " A 2 0 0 "THR " " CB " " " 6 0 1 C2 
    2654 23 34.3927 7.5713 -28.5203 351 " " " " A 70 0 0 "THR " " OG1" " " 8 0 1 C2 
    2655 14 34.7847 6.41572 -26.4832 351 " " " " A 2 0 0 "THR " " CG2" " " 6 0 1 C2 
    2656 40 35.1163 10.6767 -28.1115 352 " " " " A 43 0 0 "THR " " N  " " " 7 0 1 C2 
    2657 14 35.4547 11.9467 -28.7792 352 " " " " A 2 0 0 "THR " " CA " " " 6 0 1 C2 
    2658 14 35.7358 13.1569 -27.8678 352 " " " " A 2 0 0 "THR " " C  " " " 6 0 1 C2 
    2659 23 36.414 14.1042 -28.2811 352 " " " " A 70 0 0 "THR " " O  " " " 8 0 1 C2 
    2660 14 34.2966 12.3407 -29.7898 352 " " " " A 2 0 0 "THR " " CB " " " 6 0 1 C2 
    2661 23 32.9759 12.1001 -29.2918 352 " " " " A 70 0 0 "THR " " OG1" " " 8 0 1 C2 
    2662 14 34.3634 11.425 -30.9958 352 " " " " A 2 0 0 "THR " " CG2" " " 6 0 1 C2 
    2663 40 35.4069 13.2189 -26.5558 353 " " " " A 43 0 0 "LEU " " N  " " " 7 0 1 C2 
    2664 14 35.7937 14.3197 -25.6296 353 " " " " A 2 0 0 "LEU " " CA " " " 6 0 1 C2 
    2665 14 36.7034 13.7689 -24.5124 353 " " " " A 2 0 0 "LEU " " C  " " " 6 0 1 C2 
    2666 23 37.6247 14.4423 -24.0436 353 " " " " A 70 0 0 "LEU " " O  " " " 8 0 1 C2 
    2667 14 34.5238 15.0695 -24.9667 353 " " " " A 2 0 0 "LEU " " CB " " " 6 0 1 C2 
    2668 14 33.3327 15.3993 -25.9163 353 " " " " A 2 0 0 "LEU " " CG " " " 6 0 1 C2 
    2669 14 32.3109 14.2971 -25.7454 353 " " " " A 2 0 0 "LEU " " CD1" " " 6 0 1 C2 
    2670 14 32.7145 16.7652 -25.5906 353 " " " " A 2 0 0 "LEU " " CD2" " " 6 0 1 C2 
    2671 40 36.4615 12.4771 -24.0028 354 " " " " A 43 0 0 "LEU " " N  " " " 7 0 1 C2 
    2672 14 37.2737 11.8211 -22.9782 354 " " " " A 2 0 0 "LEU " " CA " " " 6 0 1 C2 
    2673 14 38.4722 11.2415 -23.7281 354 " " " " A 2 0 0 "LEU " " C  " " " 6 0 1 C2 
    2674 23 38.4721 10.0397 -24.1043 354 " " " " A 70 0 0 "LEU " " O  " " " 8 0 1 C2 
    2675 14 36.3743 10.542 -22.3675 354 " " " " A 2 0 0 "LEU " " CB " " " 6 0 1 C2 
    2676 14 35.192 10.9924 -21.4135 354 " " " " A 2 0 0 "LEU " " CG " " " 6 0 1 C2 
    2677 14 33.9527 10.1277 -21.3601 354 " " " " A 2 0 0 "LEU " " CD1" " " 6 0 1 C2 
    2678 14 35.6606 11.2747 -19.9333 354 " " " " A 2 0 0 "LEU " " CD2" " " 6 0 1 C2 
    2679 40 39.4466 12.1371 -24.0941 355 " " " " A 43 0 0 "LYS " " N  " " " 7 0 1 C2 
    2680 14 40.6186 11.8579 -24.8741 355 " " " " A 2 0 0 "LYS " " CA " " " 6 0 1 C2 
    2681 14 41.7636 12.6289 -24.2789 355 " " " " A 2 0 0 "LYS " " C  " " " 6 0 1 C2 
    2682 23 41.956 13.8402 -24.2858 355 " " " " A 70 0 0 "LYS " " O  " " " 8 0 1 C2 
    2683 14 40.3516 11.9966 -26.3662 355 " " " " A 2 0 0 "LYS " " CB " " " 6 0 1 C2 
    2684 14 39.8397 13.367 -26.7917 355 " " " " A 2 0 0 "LYS " " CG " " " 6 0 1 C2 
    2685 14 40.065 13.5633 -28.2836 355 " " " " A 2 0 0 "LYS " " CD " " " 6 0 1 C2 
    2686 14 39.6196 14.9576 -28.581 355 " " " " A 2 0 0 "LYS " " CE " " " 6 0 1 C2 
    2687 40 39.4222 15.1931 -30.0946 355 " " " " A 43 0 0 "LYS " " NZ " " " 7 0 1 C2 
    2688 40 21.0832 -10.1488 -33.1237 388 " " " " A 43 0 0 "GLY " " N  " " " 7 0 1 C2 
    2689 14 20.3116 -11.0636 -33.9905 388 " " " " A 2 0 0 "GLY " " CA " " " 6 0 1 C2 
    2690 14 20.1206 -12.3851 -33.2145 388 " " " " A 2 0 0 "GLY " " C  " " " 6 0 1 C2 
    2691 23 20.9892 -13.3037 -33.3445 388 " " " " A 70 0 0 "GLY " " O  " " " 8 0 1 C2 
    2692 40 19.0691 -12.3727 -32.4226 389 " " " " A 43 0 0 "PHE " " N  " " " 7 0 1 C2 
    2693 14 18.647 -13.5079 -31.6387 389 " " " " A 2 0 0 "PHE " " CA " " " 6 0 1 C2 
    2694 14 17.1477 -13.4998 -31.3418 389 " " " " A 2 0 0 "PHE " " C  " " " 6 0 1 C2 
    2695 23 16.4784 -14.4793 -31.2238 389 " " " " A 70 0 0 "PHE " " O  " " " 8 0 1 C2 
    2696 14 19.5942 -13.8332 -30.4605 389 " " " " A 2 0 0 "PHE " " CB " " " 6 0 1 C2 
    2697 14 19.4257 -12.9111 -29.2895 389 " " " " A 2 0 0 "PHE " " CG " " " 6 0 1 C2 
    2698 14 18.4065 -13.1396 -28.4023 389 " " " " A 2 0 0 "PHE " " CD1" " " 6 0 1 C2 
    2699 14 20.1702 -11.6996 -29.2445 389 " " " " A 2 0 0 "PHE " " CD2" " " 6 0 1 C2 
    2700 14 18.0764 -12.114 -27.469 389 " " " " A 2 0 0 "PHE " " CE1" " " 6 0 1 C2 
    2701 14 19.8915 -10.6765 -28.2893 389 " " " " A 2 0 0 "PHE " " CE2" " " 6 0 1 C2 
    2702 14 18.8497 -10.9181 -27.4006 389 " " " " A 2 0 0 "PHE " " CZ " " " 6 0 1 C2 
    2703 40 16.6737 -12.2837 -31.2114 390 " " " " A 43 0 0 "TRP " " N  " " " 7 0 1 C2 
    2704 14 15.2756 -11.9762 -30.7383 390 " " " " A 2 0 0 "TRP " " CA " " " 6 0 1 C2 
    2705 14 14.2637 -12.382 -31.7421 390 " " " " A 2 0 0 "TRP " " C  " " " 6 0 1 C2 
    2706 23 13.2094 -12.9088 -31.3679 390 " " " " A 70 0 0 "TRP " " O  " " " 8 0 1 C2 
    2707 14 15.1474 -10.487 -30.4806 390 " " " " A 2 0 0 "TRP " " CB " " " 6 0 1 C2 
    2708 14 13.7981 -9.90604 -30.1986 390 " " " " A 2 0 0 "TRP " " CG " " " 6 0 1 C2 
    2709 14 13.2406 -8.79577 -30.7629 390 " " " " A 2 0 0 "TRP " " CD1" " " 6 0 1 C2 
    2710 14 12.7648 -10.3986 -29.2546 390 " " " " A 2 0 0 "TRP " " CD2" " " 6 0 1 C2 
    2711 40 12.0163 -8.58986 -30.2546 390 " " " " A 43 0 0 "TRP " " NE1" " " 7 0 1 C2 
    2712 14 11.6479 -9.55482 -29.3035 390 " " " " A 2 0 0 "TRP " " CE2" " " 6 0 1 C2 
    2713 14 12.6894 -11.4971 -28.3027 390 " " " " A 2 0 0 "TRP " " CE3" " " 6 0 1 C2 
    2714 14 10.4707 -9.80219 -28.4903 390 " " " " A 2 0 0 "TRP " " CZ2" " " 6 0 1 C2 
    2715 14 11.5827 -11.754 -27.4511 390 " " " " A 2 0 0 "TRP " " CZ3" " " 6 0 1 C2 
    2716 14 10.4853 -10.895 -27.5556 390 " " " " A 2 0 0 "TRP " " CH2" " " 6 0 1 C2 
    2717 40 14.5716 -12.2785 -33.0613 391 " " " " A 43 0 0 "GLY " " N  " " " 7 0 1 C2 
    2718 14 13.7232 -12.6934 -34.192 391 " " " " A 2 0 0 "GLY " " CA " " " 6 0 1 C2 
    2719 14 13.7208 -14.2129 -34.3872 391 " " " " A 2 0 0 "GLY " " C  " " " 6 0 1 C2 
    2720 23 12.8731 -14.7622 -35.0682 391 " " " " A 70 0 0 "GLY " " O  " " " 8 0 1 C2 
    2721 40 14.5373 -14.985 -33.6138 392 " " " " A 43 0 0 "ARG " " N  " " " 7 0 1 C2 
    2722 14 14.5916 -16.4712 -33.3587 392 " " " " A 2 0 0 "ARG " " CA " " " 6 0 1 C2 
    2723 14 13.8035 -16.858 -32.0614 392 " " " " A 2 0 0 "ARG " " C  " " " 6 0 1 C2 
    2724 23 12.9541 -17.7598 -32.0373 392 " " " " A 70 0 0 "ARG " " O  " " " 8 0 1 C2 
    2725 14 16.1036 -16.9555 -33.3129 392 " " " " A 2 0 0 "ARG " " CB " " " 6 0 1 C2 
    2726 14 17.039 -16.5401 -34.4522 392 " " " " A 2 0 0 "ARG " " CG " " " 6 0 1 C2 
    2727 14 18.3413 -17.4217 -34.5662 392 " " " " A 2 0 0 "ARG " " CD " " " 6 0 1 C2 
    2728 40 19.461 -16.6097 -35.1086 392 " " " " A 43 0 0 "ARG " " NE " " " 7 0 1 C2 
    2729 14 20.74 -16.719 -34.9355 392 " " " " A 2 0 0 "ARG " " CZ " " " 6 0 1 C2 
    2730 40 21.3344 -17.7906 -34.392 392 " " " " A 43 0 0 "ARG " " NH1" " " 7 0 1 C2 
    2731 40 21.4877 -15.6994 -35.2574 392 " " " " A 43 0 0 "ARG " " NH2" " " 7 0 1 C2 
    2732 40 14.0373 -16.0284 -31.002 393 " " " " A 43 0 0 "LEU " " N  " " " 7 0 1 C2 
    2733 14 13.332 -16.1317 -29.7167 393 " " " " A 2 0 0 "LEU " " CA " " " 6 0 1 C2 
    2734 14 11.7881 -15.9922 -29.8478 393 " " " " A 2 0 0 "LEU " " C  " " " 6 0 1 C2 
    2735 23 11.1375 -16.5806 -29.021 393 " " " " A 70 0 0 "LEU " " O  " " " 8 0 1 C2 
    2736 14 13.9428 -15.1646 -28.6371 393 " " " " A 2 0 0 "LEU " " CB " " " 6 0 1 C2 
    2737 14 13.5928 -15.1779 -27.0949 393 " " " " A 2 0 0 "LEU " " CG " " " 6 0 1 C2 
    2738 14 13.6172 -16.6902 -26.4783 393 " " " " A 2 0 0 "LEU " " CD1" " " 6 0 1 C2 
    2739 14 14.5397 -14.3006 -26.2407 393 " " " " A 2 0 0 "LEU " " CD2" " " 6 0 1 C2 
    2740 40 11.2495 -15.1368 -30.7709 394 " " " " A 43 0 0 "VAL " " N  " " " 7 0 1 C2 
    2741 14 9.82616 -14.9621 -30.9183 394 " " " " A 2 0 0 "VAL " " CA " " " 6 0 1 C2 
    2742 14 9.12989 -16.2322 -31.4974 394 " " " " A 2 0 0 "VAL " " C  " " " 6 0 1 C2 
    2743 23 7.93543 -16.3266 -31.3033 394 " " " " A 70 0 0 "VAL " " O  " " " 8 0 1 C2 
    2744 14 9.47676 -13.7214 -31.8185 394 " " " " A 2 0 0 "VAL " " CB " " " 6 0 1 C2 
    2745 14 9.82616 -12.4222 -31.1107 394 " " " " A 2 0 0 "VAL " " CG1" " " 6 0 1 C2 
    2746 14 10.053 -13.8916 -33.2702 394 " " " " A 2 0 0 "VAL " " CG2" " " 6 0 1 C2 
    2747 40 9.91812 -17.0588 -32.1504 395 " " " " A 43 0 0 "ASN " " N  " " " 7 0 1 C2 
    2748 14 9.26209 -18.0979 -32.9922 395 " " " " A 2 0 0 "ASN " " CA " " " 6 0 1 C2 
    2749 14 9.17412 -19.3209 -32.152 395 " " " " A 2 0 0 "ASN " " C  " " " 6 0 1 C2 
    2750 23 8.20208 -20.0607 -32.2071 395 " " " " A 70 0 0 "ASN " " O  " " " 8 0 1 C2 
    2751 14 10.1984 -18.3937 -34.1865 395 " " " " A 2 0 0 "ASN " " CB " " " 6 0 1 C2 
    2752 14 9.66451 -19.4604 -35.1916 395 " " " " A 2 0 0 "ASN " " CG " " " 6 0 1 C2 
    2753 23 8.53451 -19.4133 -35.5373 395 " " " " A 70 0 0 "ASN " " OD1" " " 8 0 1 C2 
    2754 40 10.5896 -20.3152 -35.6641 395 " " " " A 43 0 0 "ASN " " ND2" " " 7 0 1 C2 
    2755 40 10.2071 -19.522 -31.2766 396 " " " " A 43 0 0 "VAL " " N  " " " 7 0 1 C2 
    2756 14 10.2816 -20.7563 -30.4651 396 " " " " A 2 0 0 "VAL " " CA " " " 6 0 1 C2 
    2757 14 9.15805 -20.9013 -29.3831 396 " " " " A 2 0 0 "VAL " " C  " " " 6 0 1 C2 
    2758 23 8.79682 -21.9974 -29.0087 396 " " " " A 70 0 0 "VAL " " O  " " " 8 0 1 C2 
    2759 14 11.6821 -20.9756 -29.8147 396 " " " " A 2 0 0 "VAL " " CB " " " 6 0 1 C2 
    2760 14 12.7031 -21.3947 -30.8437 396 " " " " A 2 0 0 "VAL " " CG1" " " 6 0 1 C2 
    2761 14 12.2099 -19.7098 -29.0148 396 " " " " A 2 0 0 "VAL " " CG2" " " 6 0 1 C2 
    2762 40 8.55881 -19.8317 -28.9959 397 " " " " A 43 0 0 "VAL " " N  " " " 7 0 1 C2 
    2763 14 7.30099 -19.7825 -28.2749 397 " " " " A 2 0 0 "VAL " " CA " " " 6 0 1 C2 
    2764 14 6.01106 -19.7337 -29.1305 397 " " " " A 2 0 0 "VAL " " C  " " " 6 0 1 C2 
    2765 23 4.9005 -19.5706 -28.5771 397 " " " " A 70 0 0 "VAL " " O  " " " 8 0 1 C2 
    2766 14 7.23917 -18.5368 -27.3464 397 " " " " A 2 0 0 "VAL " " CB " " " 6 0 1 C2 
    2767 14 8.14404 -18.6452 -26.0628 397 " " " " A 2 0 0 "VAL " " CG1" " " 6 0 1 C2 
    2768 14 7.58551 -17.2325 -28.0795 397 " " " " A 2 0 0 "VAL " " CG2" " " 6 0 1 C2 
    2769 40 6.07778 -19.929 -30.4389 398 " " " " A 43 0 0 "MET " " N  " " " 7 0 1 C2 
    2770 14 4.90433 -19.9858 -31.3143 398 " " " " A 2 0 0 "MET " " CA " " " 6 0 1 C2 
    2771 14 5.01377 -20.9352 -32.5127 398 " " " " A 2 0 0 "MET " " C  " " " 6 0 1 C2 
    2772 23 4.05032 -21.1713 -33.1727 398 " " " " A 70 0 0 "MET " " O  " " " 8 0 1 C2 
    2773 14 4.2754 -18.6472 -31.6913 398 " " " " A 2 0 0 "MET " " CB " " " 6 0 1 C2 
    2774 14 5.19203 -17.8485 -32.6909 398 " " " " A 2 0 0 "MET " " CG " " " 6 0 1 C2 
    2775 52 4.48527 -16.3652 -33.2385 398 " " " " A 13 0 0 "MET " " SD " " " 16 0 1 C2 
    2776 14 5.93748 -15.4283 -33.817 398 " " " " A 2 0 0 "MET " " CE " " " 6 0 1 C2 
    2777 40 6.12973 -21.634 -32.5483 399 " " " " A 43 0 0 "LYS " " N  " " " 7 0 1 C2 
    2778 14 6.44147 -22.6442 -33.5592 399 " " " " A 2 0 0 "LYS " " CA " " " 6 0 1 C2 
    2779 14 5.57544 -23.9074 -33.5132 399 " " " " A 2 0 0 "LYS " " C  " " " 6 0 1 C2 
    2780 23 4.93362 -24.2621 -34.5582 399 " " " " A 70 0 0 "LYS " " O  " " " 8 0 1 C2 
    2781 14 7.9201 -22.9649 -33.3565 399 " " " " A 2 0 0 "LYS " " CB " " " 6 0 1 C2 
    2782 14 8.52932 -23.9507 -34.3123 399 " " " " A 2 0 0 "LYS " " CG " " " 6 0 1 C2 
    2783 14 10.104 -23.9765 -33.9992 399 " " " " A 2 0 0 "LYS " " CD " " " 6 0 1 C2 
    2784 14 10.7384 -25.0548 -34.8278 399 " " " " A 2 0 0 "LYS " " CE " " " 6 0 1 C2 
    2785 40 12.18 -24.9502 -34.5561 399 " " " " A 43 0 0 "LYS " " NZ " " " 7 0 1 C2 
    2786 40 5.52892 -24.55 -32.3513 400 " " " " A 43 0 0 "ARG " " N  " " " 7 0 1 C2 
    2787 14 4.4713 -25.5332 -31.9621 400 " " " " A 2 0 0 "ARG " " CA " " " 6 0 1 C2 
    2788 14 4.16564 -25.2686 -30.5249 400 " " " " A 2 0 0 "ARG " " C  " " " 6 0 1 C2 
    2789 23 4.84569 -25.9793 -29.7209 400 " " " " A 70 0 0 "ARG " " O  " " " 8 0 1 C2 
    2790 14 4.86069 -27.0189 -32.2712 400 " " " " A 2 0 0 "ARG " " CB " " " 6 0 1 C2 
    2791 14 6.38859 -27.3126 -32.1327 400 " " " " A 2 0 0 "ARG " " CG " " " 6 0 1 C2 
    2792 14 6.54827 -28.886 -32.2464 400 " " " " A 2 0 0 "ARG " " CD " " " 6 0 1 C2 
    2793 40 7.87156 -29.4079 -31.9163 400 " " " " A 43 0 0 "ARG " " NE " " " 7 0 1 C2 
    2794 14 8.12473 -30.573 -31.4239 400 " " " " A 2 0 0 "ARG " " CZ " " " 6 0 1 C2 
    2795 40 7.16311 -31.5712 -31.4604 400 " " " " A 43 0 0 "ARG " " NH1" " " 7 0 1 C2 
    2796 40 9.38699 -30.8672 -31.0081 400 " " " " A 43 0 0 "ARG " " NH2" " " 7 0 1 C2 
    2797 40 3.29229 -24.35 -30.1314 401 " " " " A 43 0 0 "PRO " " N  " " " 7 0 1 C2 
    2798 14 3.29085 -23.9269 -28.7773 401 " " " " A 2 0 0 "PRO " " CA " " " 6 0 1 C2 
    2799 14 2.53008 -24.6817 -27.681 401 " " " " A 2 0 0 "PRO " " C  " " " 6 0 1 C2 
    2800 23 2.6324 -24.3573 -26.5326 401 " " " " A 70 0 0 "PRO " " O  " " " 8 0 1 C2 
    2801 14 2.77825 -22.4672 -28.8215 401 " " " " A 2 0 0 "PRO " " CB " " " 6 0 1 C2 
    2802 14 1.78701 -22.4555 -29.9804 401 " " " " A 2 0 0 "PRO " " CG " " " 6 0 1 C2 
    2803 14 2.45273 -23.4789 -31.0139 401 " " " " A 2 0 0 "PRO " " CD " " " 6 0 1 C2 
    2804 40 1.71354 -25.6616 -28.0435 402 " " " " A 43 0 0 "ILE " " N  " " " 7 0 1 C2 
    2805 14 1.01981 -26.5714 -27.115 402 " " " " A 2 0 0 "ILE " " CA " " " 6 0 1 C2 
    2806 14 2.0369 -27.5915 -26.4843 402 " " " " A 2 0 0 "ILE " " C  " " " 6 0 1 C2 
    2807 23 1.84864 -28.1069 -25.3817 402 " " " " A 70 0 0 "ILE " " O  " " " 8 0 1 C2 
    2808 14 -0.22485 -27.2378 -27.8144 402 " " " " A 2 0 0 "ILE " " CB " " " 6 0 1 C2 
    2809 14 -1.21847 -26.2377 -28.551 402 " " " " A 2 0 0 "ILE " " CG1" " " 6 0 1 C2 
    2810 14 -0.97451 -28.1591 -26.9442 402 " " " " A 2 0 0 "ILE " " CG2" " " 6 0 1 C2 
    2811 14 -1.65278 -25.0091 -27.6812 402 " " " " A 2 0 0 "ILE " " CD1" " " 6 0 1 C2 
    2812 40 3.17818 -27.8114 -27.144 403 " " " " A 43 0 0 "ALA " " N  " " " 7 0 1 C2 
    2813 14 4.3179 -28.629 -26.8374 403 " " " " A 2 0 0 "ALA " " CA " " " 6 0 1 C2 
    2814 14 5.13737 -27.7863 -25.826 403 " " " " A 2 0 0 "ALA " " C  " " " 6 0 1 C2 
    2815 23 5.71813 -28.2353 -24.8556 403 " " " " A 70 0 0 "ALA " " O  " " " 8 0 1 C2 
    2816 14 5.02748 -29.0556 -28.1178 403 " " " " A 2 0 0 "ALA " " CB " " " 6 0 1 C2 
    2817 40 5.2927 -26.4555 -26.1503 404 " " " " A 43 0 0 "PHE " " N  " " " 7 0 1 C2 
    2818 14 5.91751 -25.4378 -25.3063 404 " " " " A 2 0 0 "PHE " " CA " " " 6 0 1 C2 
    2819 14 5.20917 -25.3121 -23.8928 404 " " " " A 2 0 0 "PHE " " C  " " " 6 0 1 C2 
    2820 23 5.76557 -24.9481 -22.8745 404 " " " " A 70 0 0 "PHE " " O  " " " 8 0 1 C2 
    2821 14 5.9106 -24.061 -25.9709 404 " " " " A 2 0 0 "PHE " " CB " " " 6 0 1 C2 
    2822 14 7.10801 -23.1585 -25.5971 404 " " " " A 2 0 0 "PHE " " CG " " " 6 0 1 C2 
    2823 14 6.91823 -22.1443 -24.6844 404 " " " " A 2 0 0 "PHE " " CD1" " " 6 0 1 C2 
    2824 14 8.40341 -23.3275 -26.1967 404 " " " " A 2 0 0 "PHE " " CD2" " " 6 0 1 C2 
    2825 14 8.03779 -21.4586 -24.1799 404 " " " " A 2 0 0 "PHE " " CE1" " " 6 0 1 C2 
    2826 14 9.45834 -22.5244 -25.8074 404 " " " " A 2 0 0 "PHE " " CE2" " " 6 0 1 C2 
    2827 14 9.32086 -21.6607 -24.7019 404 " " " " A 2 0 0 "PHE " " CZ " " " 6 0 1 C2 
    2828 40 3.87522 -25.5446 -23.8569 405 " " " " A 43 0 0 "ALA " " N  " " " 7 0 1 C2 
    2829 14 2.98151 -25.3996 -22.6948 405 " " " " A 2 0 0 "ALA " " CA " " " 6 0 1 C2 
    2830 14 3.26788 -26.3906 -21.4756 405 " " " " A 2 0 0 "ALA " " C  " " " 6 0 1 C2 
    2831 23 3.34187 -26.0046 -20.3306 405 " " " " A 70 0 0 "ALA " " O  " " " 8 0 1 C2 
    2832 14 1.55588 -25.7284 -23.1826 405 " " " " A 2 0 0 "ALA " " CB " " " 6 0 1 C2 
    2833 40 3.41088 -27.7163 -21.816 406 " " " " A 43 0 0 "ALA " " N  " " " 7 0 1 C2 
    2834 14 3.59983 -28.7408 -20.8065 406 " " " " A 2 0 0 "ALA " " CA " " " 6 0 1 C2 
    2835 14 4.53 -28.4007 -19.5897 406 " " " " A 2 0 0 "ALA " " C  " " " 6 0 1 C2 
    2836 23 4.14229 -28.587 -18.4901 406 " " " " A 70 0 0 "ALA " " O  " " " 8 0 1 C2 
    2837 14 3.88564 -29.9932 -21.5957 406 " " " " A 2 0 0 "ALA " " CB " " " 6 0 1 C2 
    2838 40 5.77818 -27.9118 -19.8275 407 " " " " A 43 0 0 "PRO " " N  " " " 7 0 1 C2 
    2839 14 6.72113 -27.577 -18.6905 407 " " " " A 2 0 0 "PRO " " CA " " " 6 0 1 C2 
    2840 14 6.21488 -26.4267 -17.8776 407 " " " " A 2 0 0 "PRO " " C  " " " 6 0 1 C2 
    2841 23 6.46486 -26.4904 -16.6653 407 " " " " A 70 0 0 "PRO " " O  " " " 8 0 1 C2 
    2842 14 8.13027 -27.3651 -19.2946 407 " " " " A 2 0 0 "PRO " " CB " " " 6 0 1 C2 
    2843 14 7.81525 -27.1616 -20.8143 407 " " " " A 2 0 0 "PRO " " CG " " " 6 0 1 C2 
    2844 14 6.48777 -27.8267 -21.1181 407 " " " " A 2 0 0 "PRO " " CD " " " 6 0 1 C2 
    2845 40 5.68416 -25.3043 -18.406 408 " " " " A 43 0 0 "ILE " " N  " " " 7 0 1 C2 
    2846 14 5.17718 -24.1408 -17.6186 408 " " " " A 2 0 0 "ILE " " CA " " " 6 0 1 C2 
    2847 14 3.86589 -24.5401 -16.8886 408 " " " " A 2 0 0 "ILE " " C  " " " 6 0 1 C2 
    2848 23 3.67643 -24.0716 -15.7683 408 " " " " A 70 0 0 "ILE " " O  " " " 8 0 1 C2 
    2849 14 5.01944 -22.878 -18.517 408 " " " " A 2 0 0 "ILE " " CB " " " 6 0 1 C2 
    2850 14 5.9405 -22.7837 -19.6974 408 " " " " A 2 0 0 "ILE " " CG1" " " 6 0 1 C2 
    2851 14 4.95682 -21.6117 -17.5928 408 " " " " A 2 0 0 "ILE " " CG2" " " 6 0 1 C2 
    2852 14 5.51372 -21.7765 -20.7533 408 " " " " A 2 0 0 "ILE " " CD1" " " 6 0 1 C2 
    2853 40 3.04193 -25.463 -17.4823 409 " " " " A 43 0 0 "LEU " " N  " " " 7 0 1 C2 
    2854 14 1.80011 -25.9858 -16.8787 409 " " " " A 2 0 0 "LEU " " CA " " " 6 0 1 C2 
    2855 14 2.01084 -26.7358 -15.5999 409 " " " " A 2 0 0 "LEU " " C  " " " 6 0 1 C2 
    2856 23 1.52391 -26.3052 -14.5822 409 " " " " A 70 0 0 "LEU " " O  " " " 8 0 1 C2 
    2857 14 1.09119 -26.8779 -17.9194 409 " " " " A 2 0 0 "LEU " " CB " " " 6 0 1 C2 
    2858 14 -0.32118 -27.4539 -17.6338 409 " " " " A 2 0 0 "LEU " " CG " " " 6 0 1 C2 
    2859 14 -0.99925 -27.8458 -18.9548 409 " " " " A 2 0 0 "LEU " " CD1" " " 6 0 1 C2 
    2860 14 -0.305491 -28.6625 -16.6815 409 " " " " A 2 0 0 "LEU " " CD2" " " 6 0 1 C2 
    2861 40 2.89647 -27.7375 -15.5987 410 " " " " A 43 0 0 "VAL " " N  " " " 7 0 1 C2 
    2862 14 3.01611 -28.6841 -14.4241 410 " " " " A 2 0 0 "VAL " " CA " " " 6 0 1 C2 
    2863 14 3.54166 -27.955 -13.1478 410 " " " " A 2 0 0 "VAL " " C  " " " 6 0 1 C2 
    2864 23 3.04246 -28.0838 -11.9988 410 " " " " A 70 0 0 "VAL " " O  " " " 8 0 1 C2 
    2865 14 3.80683 -30.0104 -14.7393 410 " " " " A 2 0 0 "VAL " " CB " " " 6 0 1 C2 
    2866 14 2.92077 -30.8932 -15.6811 410 " " " " A 2 0 0 "VAL " " CG1" " " 6 0 1 C2 
    2867 14 5.31957 -29.9977 -15.2996 410 " " " " A 2 0 0 "VAL " " CG2" " " 6 0 1 C2 
    2868 40 4.44711 -27.0456 -13.424 411 " " " " A 43 0 0 "VAL " " N  " " " 7 0 1 C2 
    2869 14 5.06993 -26.1951 -12.3807 411 " " " " A 2 0 0 "VAL " " CA " " " 6 0 1 C2 
    2870 14 4.10415 -25.0417 -11.8616 411 " " " " A 2 0 0 "VAL " " C  " " " 6 0 1 C2 
    2871 23 4.28364 -24.5585 -10.7647 411 " " " " A 70 0 0 "VAL " " O  " " " 8 0 1 C2 
    2872 14 6.49314 -25.6287 -12.7807 411 " " " " A 2 0 0 "VAL " " CB " " " 6 0 1 C2 
    2873 14 7.29178 -25.0566 -11.6458 411 " " " " A 2 0 0 "VAL " " CG1" " " 6 0 1 C2 
    2874 14 7.38067 -26.6135 -13.6016 411 " " " " A 2 0 0 "VAL " " CG2" " " 6 0 1 C2 
    2875 40 3.00219 -24.7315 -12.6021 412 " " " " A 43 0 0 "MET " " N  " " " 7 0 1 C2 
    2876 14 1.92774 -23.8593 -12.2215 412 " " " " A 2 0 0 "MET " " CA " " " 6 0 1 C2 
    2877 14 0.911262 -24.6959 -11.3906 412 " " " " A 2 0 0 "MET " " C  " " " 6 0 1 C2 
    2878 23 0.365055 -24.122 -10.4959 412 " " " " A 70 0 0 "MET " " O  " " " 8 0 1 C2 
    2879 14 1.25896 -23.134 -13.3536 412 " " " " A 2 0 0 "MET " " CB " " " 6 0 1 C2 
    2880 14 0.73835 -21.7955 -12.9385 412 " " " " A 2 0 0 "MET " " CG " " " 6 0 1 C2 
    2881 52 0.211145 -20.7078 -14.283 412 " " " " A 13 0 0 "MET " " SD " " " 16 0 1 C2 
    2882 14 1.84669 -20.2829 -14.926 412 " " " " A 2 0 0 "MET " " CE " " " 6 0 1 C2 
    2883 40 0.73646 -25.9928 -11.5675 413 " " " " A 43 0 0 "VAL " " N  " " " 7 0 1 C2 
    2884 14 -0.072691 -26.8587 -10.6675 413 " " " " A 2 0 0 "VAL " " CA " " " 6 0 1 C2 
    2885 14 0.565845 -27.004 -9.22558 413 " " " " A 2 0 0 "VAL " " C  " " " 6 0 1 C2 
    2886 23 -0.162962 -26.9625 -8.21949 413 " " " " A 70 0 0 "VAL " " O  " " " 8 0 1 C2 
    2887 14 -0.227202 -28.2757 -11.3108 413 " " " " A 2 0 0 "VAL " " CB " " " 6 0 1 C2 
    2888 14 -0.459982 -29.4613 -10.3333 413 " " " " A 2 0 0 "VAL " " CG1" " " 6 0 1 C2 
    2889 14 -1.27727 -28.3097 -12.4233 413 " " " " A 2 0 0 "VAL " " CG2" " " 6 0 1 C2 
    2890 40 1.91407 -27.1325 -9.13544 414 " " " " A 43 0 0 "LEU " " N  " " " 7 0 1 C2 
    2891 14 2.6988 -27.1851 -7.8977 414 " " " " A 2 0 0 "LEU " " CA " " " 6 0 1 C2 
    2892 14 2.59649 -25.8718 -7.08909 414 " " " " A 2 0 0 "LEU " " C  " " " 6 0 1 C2 
    2893 23 2.55709 -25.975 -5.88511 414 " " " " A 70 0 0 "LEU " " O  " " " 8 0 1 C2 
    2894 14 4.19719 -27.3745 -8.25361 414 " " " " A 2 0 0 "LEU " " CB " " " 6 0 1 C2 
    2895 14 5.15074 -27.6773 -7.10741 414 " " " " A 2 0 0 "LEU " " CG " " " 6 0 1 C2 
    2896 14 4.81673 -29.014 -6.44129 414 " " " " A 2 0 0 "LEU " " CD1" " " 6 0 1 C2 
    2897 14 6.60024 -27.6704 -7.55285 414 " " " " A 2 0 0 "LEU " " CD2" " " 6 0 1 C2 
    2898 40 2.56686 -24.6803 -7.7613 415 " " " " A 43 0 0 "LEU " " N  " " " 7 0 1 C2 
    2899 14 2.277 -23.402 -7.13697 415 " " " " A 2 0 0 "LEU " " CA " " " 6 0 1 C2 
    2900 14 0.967049 -23.3175 -6.26345 415 " " " " A 2 0 0 "LEU " " C  " " " 6 0 1 C2 
    2901 23 1.0168 -22.5259 -5.28698 415 " " " " A 70 0 0 "LEU " " O  " " " 8 0 1 C2 
    2902 14 2.24252 -22.3042 -8.18581 415 " " " " A 2 0 0 "LEU " " CB " " " 6 0 1 C2 
    2903 14 2.29782 -20.852 -7.68473 415 " " " " A 2 0 0 "LEU " " CG " " " 6 0 1 C2 
    2904 14 3.4155 -20.5452 -6.62267 415 " " " " A 2 0 0 "LEU " " CD1" " " 6 0 1 C2 
    2905 14 2.35803 -19.8994 -8.89556 415 " " " " A 2 0 0 "LEU " " CD2" " " 6 0 1 C2 
    2906 40 -0.013443 -24.1898 -6.47402 416 " " " " A 43 0 0 "ILE " " N  " " " 7 0 1 C2 
    2907 14 -1.27861 -24.1383 -5.74407 416 " " " " A 2 0 0 "ILE " " CA " " " 6 0 1 C2 
    2908 14 -1.15257 -24.3232 -4.169 416 " " " " A 2 0 0 "ILE " " C  " " " 6 0 1 C2 
    2909 23 -1.92743 -23.7322 -3.4981 416 " " " " A 70 0 0 "ILE " " O  " " " 8 0 1 C2 
    2910 14 -2.37592 -25.0255 -6.45283 416 " " " " A 2 0 0 "ILE " " CB " " " 6 0 1 C2 
    2911 14 -2.54651 -24.6647 -7.98108 416 " " " " A 2 0 0 "ILE " " CG1" " " 6 0 1 C2 
    2912 14 -3.68886 -24.8544 -5.82994 416 " " " " A 2 0 0 "ILE " " CG2" " " 6 0 1 C2 
    2913 14 -3.27263 -25.6704 -8.90717 416 " " " " A 2 0 0 "ILE " " CD1" " " 6 0 1 C2 
    2914 40 -0.0813866 -25.0564 -3.71438 417 " " " " A 43 0 0 "ILE " " N  " " " 7 0 1 C2 
    2915 14 0.355848 -25.23 -2.34803 417 " " " " A 2 0 0 "ILE " " CA " " " 6 0 1 C2 
    2916 14 0.398674 -23.9258 -1.60608 417 " " " " A 2 0 0 "ILE " " C  " " " 6 0 1 C2 
    2917 23 -0.437561 -23.7592 -0.679979 417 " " " " A 70 0 0 "ILE " " O  " " " 8 0 1 C2 
    2918 14 1.57918 -26.1406 -2.42268 417 " " " " A 2 0 0 "ILE " " CB " " " 6 0 1 C2 
    2919 14 1.33333 -27.5556 -3.01726 417 " " " " A 2 0 0 "ILE " " CG1" " " 6 0 1 C2 
    2920 14 2.12721 -26.415 -0.98702 417 " " " " A 2 0 0 "ILE " " CG2" " " 6 0 1 C2 
    2921 14 2.6006 -28.3732 -3.56274 417 " " " " A 2 0 0 "ILE " " CD1" " " 6 0 1 C2 
    2922 40 1.3204 -22.9208 -1.79359 418 " " " " A 43 0 0 "PRO " " N  " " " 7 0 1 C2 
    2923 14 1.33085 -21.647 -1.0239 418 " " " " A 2 0 0 "PRO " " CA " " " 6 0 1 C2 
    2924 14 0.180929 -20.8096 -1.32317 418 " " " " A 2 0 0 "PRO " " C  " " " 6 0 1 C2 
    2925 23 -0.427124 -20.2333 -0.450979 418 " " " " A 70 0 0 "PRO " " O  " " " 8 0 1 C2 
    2926 14 2.64492 -21.0177 -1.21998 418 " " " " A 2 0 0 "PRO " " CB " " " 6 0 1 C2 
    2927 14 3.14161 -21.5996 -2.60312 418 " " " " A 2 0 0 "PRO " " CG " " " 6 0 1 C2 
    2928 14 2.53546 -23.0511 -2.55079 418 " " " " A 2 0 0 "PRO " " CD " " " 6 0 1 C2 
    2929 40 -0.162209 -20.6657 -2.58421 419 " " " " A 43 0 0 "LEU " " N  " " " 7 0 1 C2 
    2930 14 -1.2751 -19.931 -3.1199 419 " " " " A 2 0 0 "LEU " " CA " " " 6 0 1 C2 
    2931 14 -2.64381 -20.2132 -2.23914 419 " " " " A 2 0 0 "LEU " " C  " " " 6 0 1 C2 
    2932 23 -3.36299 -19.2867 -1.78945 419 " " " " A 70 0 0 "LEU " " O  " " " 8 0 1 C2 
    2933 14 -1.43357 -20.3295 -4.6281 419 " " " " A 2 0 0 "LEU " " CB " " " 6 0 1 C2 
    2934 14 -2.60902 -19.5309 -5.33428 419 " " " " A 2 0 0 "LEU " " CG " " " 6 0 1 C2 
    2935 14 -1.95104 -18.5914 -6.41605 419 " " " " A 2 0 0 "LEU " " CD1" " " 6 0 1 C2 
    2936 14 -3.63426 -20.4857 -6.02439 419 " " " " A 2 0 0 "LEU " " CD2" " " 6 0 1 C2 
    2937 40 -2.88041 -21.5246 -1.92029 420 " " " " A 43 0 0 "GLY " " N  " " " 7 0 1 C2 
    2938 14 -3.91909 -21.9985 -0.995797 420 " " " " A 2 0 0 "GLY " " CA " " " 6 0 1 C2 
    2939 14 -3.73741 -21.7461 0.484217 420 " " " " A 2 0 0 "GLY " " C  " " " 6 0 1 C2 
    2940 23 -4.68587 -21.9974 1.21133 420 " " " " A 70 0 0 "GLY " " O  " " " 8 0 1 C2 
    2941 40 -2.59879 -21.2376 0.886702 421 " " " " A 43 0 0 "GLN " " N  " " " 7 0 1 C2 
    2942 14 -2.25305 -20.7958 2.23082 421 " " " " A 2 0 0 "GLN " " CA " " " 6 0 1 C2 
    2943 14 -2.32447 -19.211 2.32775 421 " " " " A 2 0 0 "GLN " " C  " " " 6 0 1 C2 
    2944 23 -1.73314 -18.6279 3.24465 421 " " " " A 70 0 0 "GLN " " O  " " " 8 0 1 C2 
    2945 14 -0.956564 -21.5223 2.61413 421 " " " " A 2 0 0 "GLN " " CB " " " 6 0 1 C2 
    2946 14 -1.02713 -23.0479 2.68509 421 " " " " A 2 0 0 "GLN " " CG " " " 6 0 1 C2 
    2947 14 -2.09343 -23.5403 3.59556 421 " " " " A 2 0 0 "GLN " " CD " " " 6 0 1 C2 
    2948 23 -2.53326 -22.7871 4.55474 421 " " " " A 70 0 0 "GLN " " OE1" " " 8 0 1 C2 
    2949 40 -2.58038 -24.7458 3.35807 421 " " " " A 43 0 0 "GLN " " NE2" " " 7 0 1 C2 
    2950 40 -3.13276 -18.5728 1.47623 422 " " " " A 43 0 0 "LEU " " N  " " " 7 0 1 C2 
    2951 14 -3.70919 -17.2698 1.64721 422 " " " " A 2 0 0 "LEU " " CA " " " 6 0 1 C2 
    2952 14 -4.21961 -16.9682 3.0261 422 " " " " A 2 0 0 "LEU " " C  " " " 6 0 1 C2 
    2953 23 -5.09786 -17.6519 3.48128 422 " " " " A 70 0 0 "LEU " " O  " " " 8 0 1 C2 
    2954 14 -4.74388 -17.1 0.498832 422 " " " " A 2 0 0 "LEU " " CB " " " 6 0 1 C2 
    2955 14 -5.33669 -15.656 0.331378 422 " " " " A 2 0 0 "LEU " " CG " " " 6 0 1 C2 
    2956 14 -4.25729 -14.6308 0.141211 422 " " " " A 2 0 0 "LEU " " CD1" " " 6 0 1 C2 
    2957 14 -6.48051 -15.5189 -0.698568 422 " " " " A 2 0 0 "LEU " " CD2" " " 6 0 1 C2 
    2958 40 -3.65681 -16.0612 3.80239 423 " " " " A 43 0 0 "SER " " N  " " " 7 0 1 C2 
    2959 14 -4.14738 -15.6772 5.13448 423 " " " " A 2 0 0 "SER " " CA " " " 6 0 1 C2 
    2960 14 -3.95355 -14.111 5.12631 423 " " " " A 2 0 0 "SER " " C  " " " 6 0 1 C2 
    2961 23 -3.05962 -13.5905 4.46911 423 " " " " A 70 0 0 "SER " " O  " " " 8 0 1 C2 
    2962 14 -3.38555 -16.4503 6.25768 423 " " " " A 2 0 0 "SER " " CB " " " 6 0 1 C2 
    2963 23 -3.06307 -17.8211 5.84992 423 " " " " A 70 0 0 "SER " " OG " " " 8 0 1 C2 
    2964 40 -4.83946 -13.4518 5.89037 424 " " " " A 43 0 0 "LEU " " N  " " " 7 0 1 C2 
    2965 14 -4.97685 -12.0739 6.24342 424 " " " " A 2 0 0 "LEU " " CA " " " 6 0 1 C2 
    2966 14 -5.13012 -11.6673 7.68022 424 " " " " A 2 0 0 "LEU " " C  " " " 6 0 1 C2 
    2967 23 -5.41775 -12.5826 8.4747 424 " " " " A 70 0 0 "LEU " " O  " " " 8 0 1 C2 
    2968 14 -6.08281 -11.4246 5.40993 424 " " " " A 2 0 0 "LEU " " CB " " " 6 0 1 C2 
    2969 14 -5.62435 -11.271 3.90941 424 " " " " A 2 0 0 "LEU " " CG " " " 6 0 1 C2 
    2970 14 -6.06969 -12.4976 3.05812 424 " " " " A 2 0 0 "LEU " " CD1" " " 6 0 1 C2 
    2971 14 -6.25965 -9.97748 3.33688 424 " " " " A 2 0 0 "LEU " " CD2" " " 6 0 1 C2 
    2972 40 -4.85836 -10.4869 8.06751 425 " " " " A 43 0 0 "GLY " " N  " " " 7 0 1 C2 
    2973 14 -4.81556 -10.0542 9.47006 425 " " " " A 2 0 0 "GLY " " CA " " " 6 0 1 C2 
    2974 14 -4.50362 -8.52014 9.61563 425 " " " " A 2 0 0 "GLY " " C  " " " 6 0 1 C2 
    2975 23 -4.33091 -7.81511 8.60151 425 " " " " A 70 0 0 "GLY " " O  " " " 8 0 1 C2 
    2976 40 -4.67302 -7.98366 10.7925 426 " " " " A 43 0 0 "GLY " " N  " " " 7 0 1 C2 
    2977 14 -4.61628 -6.58474 11.1352 426 " " " " A 2 0 0 "GLY " " CA " " " 6 0 1 C2 
    2978 14 -3.22921 -6.13985 11.6452 426 " " " " A 2 0 0 "GLY " " C  " " " 6 0 1 C2 
    2979 23 -2.3353 -6.96269 11.4862 426 " " " " A 70 0 0 "GLY " " O  " " " 8 0 1 C2 
    2980 40 -3.05978 -4.89921 12.1444 427 " " " " A 43 0 0 "ILE " " N  " " " 7 0 1 C2 
    2981 14 -1.82825 -4.24078 12.5419 427 " " " " A 2 0 0 "ILE " " CA " " " 6 0 1 C2 
    2982 14 -1.05621 -5.00876 13.6183 427 " " " " A 2 0 0 "ILE " " C  " " " 6 0 1 C2 
    2983 23 -1.64544 -5.50278 14.5401 427 " " " " A 70 0 0 "ILE " " O  " " " 8 0 1 C2 
    2984 14 -2.20871 -2.75187 12.8859 427 " " " " A 2 0 0 "ILE " " CB " " " 6 0 1 C2 
    2985 14 -2.92989 -1.98007 11.7048 427 " " " " A 2 0 0 "ILE " " CG1" " " 6 0 1 C2 
    2986 14 -1.00935 -1.8801 13.3057 427 " " " " A 2 0 0 "ILE " " CG2" " " 6 0 1 C2 
    2987 14 -2.13527 -1.90414 10.4185 427 " " " " A 2 0 0 "ILE " " CD1" " " 6 0 1 C2 
    2988 40 0.335522 -5.037 13.5631 428 " " " " A 43 0 0 "SER " " N  " " " 7 0 1 C2 
    2989 14 1.14302 -5.76582 14.5136 428 " " " " A 2 0 0 "SER " " CA " " " 6 0 1 C2 
    2990 14 2.55517 -5.16755 14.5616 428 " " " " A 2 0 0 "SER " " C  " " " 6 0 1 C2 
    2991 23 3.03992 -4.39802 13.6986 428 " " " " A 70 0 0 "SER " " O  " " " 8 0 1 C2 
    2992 14 1.1093 -7.27102 14.2698 428 " " " " A 2 0 0 "SER " " CB " " " 6 0 1 C2 
    2993 23 2.17195 -8.02195 14.7365 428 " " " " A 70 0 0 "SER " " OG " " " 8 0 1 C2 
    2994 40 3.16384 -5.49283 15.6373 429 " " " " A 43 0 0 "GLU " " N  " " " 7 0 1 C2 
    2995 14 4.52238 -5.11408 16.004 429 " " " " A 2 0 0 "GLU " " CA " " " 6 0 1 C2 
    2996 14 5.60453 -5.81754 15.2019 429 " " " " A 2 0 0 "GLU " " C  " " " 6 0 1 C2 
    2997 23 6.62994 -5.25237 14.8084 429 " " " " A 70 0 0 "GLU " " O  " " " 8 0 1 C2 
    2998 14 4.72023 -5.30233 17.5608 429 " " " " A 2 0 0 "GLU " " CB " " " 6 0 1 C2 
    2999 14 4.64954 -6.65778 18.1755 429 " " " " A 2 0 0 "GLU " " CG " " " 6 0 1 C2 
    3000 14 3.20417 -7.14194 18.297 429 " " " " A 2 0 0 "GLU " " CD " " " 6 0 1 C2 
    3001 23 2.48706 -7.11647 19.342 429 " " " " A 70 0 0 "GLU " " OE1" " " 8 0 1 C2 
    3002 23 2.65895 -7.64788 17.238 429 " " " " A 70 0 0 "GLU " " OE2" " " 8 0 1 C2 
    3003 40 5.31001 -7.06592 14.8087 430 " " " " A 43 0 0 "LYS " " N  " " " 7 0 1 C2 
    3004 14 6.23644 -7.9984 14.1856 430 " " " " A 2 0 0 "LYS " " CA " " " 6 0 1 C2 
    3005 14 6.51032 -7.62701 12.6807 430 " " " " A 2 0 0 "LYS " " C  " " " 6 0 1 C2 
    3006 23 7.1144 -8.40427 11.9343 430 " " " " A 70 0 0 "LYS " " O  " " " 8 0 1 C2 
    3007 14 5.65845 -9.41097 14.2855 430 " " " " A 2 0 0 "LYS " " CB " " " 6 0 1 C2 
    3008 14 5.61306 -10.1822 15.5889 430 " " " " A 2 0 0 "LYS " " CG " " " 6 0 1 C2 
    3009 14 4.81107 -11.4558 15.4352 430 " " " " A 2 0 0 "LYS " " CD " " " 6 0 1 C2 
    3010 14 5.01954 -12.4059 16.6554 430 " " " " A 2 0 0 "LYS " " CE " " " 6 0 1 C2 
    3011 40 4.67797 -11.7606 17.9372 430 " " " " A 43 0 0 "LYS " " NZ " " " 7 0 1 C2 
    3012 40 6.10351 -6.42941 12.2861 431 " " " " A 43 0 0 "TYR " " N  " " " 7 0 1 C2 
    3013 14 6.29249 -5.89557 10.9515 431 " " " " A 2 0 0 "TYR " " CA " " " 6 0 1 C2 
    3014 14 7.54025 -4.98063 10.9651 431 " " " " A 2 0 0 "TYR " " C  " " " 6 0 1 C2 
    3015 23 8.04484 -4.70475 9.88266 431 " " " " A 70 0 0 "TYR " " O  " " " 8 0 1 C2 
    3016 14 5.13662 -4.93527 10.6047 431 " " " " A 2 0 0 "TYR " " CB " " " 6 0 1 C2 
    3017 14 3.76854 -5.50443 10.1867 431 " " " " A 2 0 0 "TYR " " CG " " " 6 0 1 C2 
    3018 14 3.57564 -6.64682 9.41192 431 " " " " A 2 0 0 "TYR " " CD1" " " 6 0 1 C2 
    3019 14 2.62763 -4.83387 10.6044 431 " " " " A 2 0 0 "TYR " " CD2" " " 6 0 1 C2 
    3020 14 2.27607 -6.99841 8.91003 431 " " " " A 2 0 0 "TYR " " CE1" " " 6 0 1 C2 
    3021 14 1.31992 -5.17624 10.2008 431 " " " " A 2 0 0 "TYR " " CE2" " " 6 0 1 C2 
    3022 14 1.17147 -6.24643 9.35749 431 " " " " A 2 0 0 "TYR " " CZ " " " 6 0 1 C2 
    3023 23 -0.0368138 -6.81511 9.03207 431 " " " " A 70 0 0 "TYR " " OH " " " 8 0 1 C2 
    3024 40 7.86538 -4.50261 12.2011 432 " " " " A 43 0 0 "LEU " " N  " " " 7 0 1 C2 
    3025 14 8.93738 -3.60671 12.5955 432 " " " " A 2 0 0 "LEU " " CA " " " 6 0 1 C2 
    3026 14 10.3417 -4.263 12.6933 432 " " " " A 2 0 0 "LEU " " C  " " " 6 0 1 C2 
    3027 23 10.3893 -5.46002 12.9219 432 " " " " A 70 0 0 "LEU " " O  " " " 8 0 1 C2 
    3028 14 8.67583 -3.03581 14.0137 432 " " " " A 2 0 0 "LEU " " CB " " " 6 0 1 C2 
    3029 14 7.48868 -2.12596 14.1019 432 " " " " A 2 0 0 "LEU " " CG " " " 6 0 1 C2 
    3030 14 7.12991 -1.80519 15.6023 432 " " " " A 2 0 0 "LEU " " CD1" " " 6 0 1 C2 
    3031 14 7.71247 -0.836126 13.2999 432 " " " " A 2 0 0 "LEU " " CD2" " " 6 0 1 C2 
    3032 40 11.5146 -3.57832 12.4783 433 " " " " A 43 0 0 "PRO " " N  " " " 7 0 1 C2 
    3033 14 12.7405 -4.27669 12.0942 433 " " " " A 2 0 0 "PRO " " CA " " " 6 0 1 C2 
    3034 14 13.1928 -5.37716 13.1512 433 " " " " A 2 0 0 "PRO " " C  " " " 6 0 1 C2 
    3035 23 12.8037 -5.16228 14.3282 433 " " " " A 70 0 0 "PRO " " O  " " " 8 0 1 C2 
    3036 14 13.8287 -3.18953 11.9198 433 " " " " A 2 0 0 "PRO " " CB " " " 6 0 1 C2 
    3037 14 13.0122 -2.05008 11.3943 433 " " " " A 2 0 0 "PRO " " CG " " " 6 0 1 C2 
    3038 14 11.7353 -2.16763 12.0955 433 " " " " A 2 0 0 "PRO " " CD " " " 6 0 1 C2 
    3039 40 14.0594 -6.37206 12.9038 434 " " " " A 43 0 0 "PRO " " N  " " " 7 0 1 C2 
    3040 14 14.4844 -7.41036 13.8544 434 " " " " A 2 0 0 "PRO " " CA " " " 6 0 1 C2 
    3041 14 14.9052 -6.90808 15.2366 434 " " " " A 2 0 0 "PRO " " C  " " " 6 0 1 C2 
    3042 23 14.2411 -7.40182 16.1663 434 " " " " A 70 0 0 "PRO " " O  " " " 8 0 1 C2 
    3043 14 15.6499 -8.06883 13.1785 434 " " " " A 2 0 0 "PRO " " CB " " " 6 0 1 C2 
    3044 14 15.377 -7.9184 11.6927 434 " " " " A 2 0 0 "PRO " " CG " " " 6 0 1 C2 
    3045 14 14.5019 -6.67378 11.558 434 " " " " A 2 0 0 "PRO " " CD " " " 6 0 1 C2 
    3046 40 15.839 -5.93365 15.4207 435 " " " " A 43 0 0 "ASP " " N  " " " 7 0 1 C2 
    3047 14 16.3414 -5.38954 16.6369 435 " " " " A 2 0 0 "ASP " " CA " " " 6 0 1 C2 
    3048 14 15.7182 -4.1012 17.1252 435 " " " " A 2 0 0 "ASP " " C  " " " 6 0 1 C2 
    3049 23 16.1549 -3.46638 18.1028 435 " " " " A 70 0 0 "ASP " " O  " " " 8 0 1 C2 
    3050 14 17.8679 -5.17064 16.4561 435 " " " " A 2 0 0 "ASP " " CB " " " 6 0 1 C2 
    3051 14 18.2295 -4.06271 15.4978 435 " " " " A 2 0 0 "ASP " " CG " " " 6 0 1 C2 
    3052 23 17.7929 -4.11724 14.3229 435 " " " " A 70 0 0 "ASP " " OD1" " " 8 0 1 C2 
    3053 23 18.911 -3.09332 16.0088 435 " " " " A 70 0 0 "ASP " " OD2" " " 8 0 1 C2 
    3054 40 14.5088 -3.83432 16.513 436 " " " " A 43 0 0 "ASN " " N  " " " 7 0 1 C2 
    3055 14 13.8256 -2.56072 16.8569 436 " " " " A 2 0 0 "ASN " " CA " " " 6 0 1 C2 
    3056 14 13.3471 -2.58051 18.3505 436 " " " " A 2 0 0 "ASN " " C  " " " 6 0 1 C2 
    3057 23 12.5624 -3.47609 18.7186 436 " " " " A 70 0 0 "ASN " " O  " " " 8 0 1 C2 
    3058 14 12.63 -2.27775 15.8173 436 " " " " A 2 0 0 "ASN " " CB " " " 6 0 1 C2 
    3059 14 12.1823 -0.826226 15.8828 436 " " " " A 2 0 0 "ASN " " CG " " " 6 0 1 C2 
    3060 23 11.2837 -0.529154 16.5799 436 " " " " A 70 0 0 "ASN " " OD1" " " 8 0 1 C2 
    3061 40 12.6887 0.050991 15.0627 436 " " " " A 43 0 0 "ASN " " ND2" " " 7 0 1 C2 
    3062 40 13.7737 -1.57145 19.2003 437 " " " " A 43 0 0 "ALA " " N  " " " 7 0 1 C2 
    3063 14 13.4181 -1.53232 20.5998 437 " " " " A 2 0 0 "ALA " " CA " " " 6 0 1 C2 
    3064 14 11.9134 -1.60664 20.9071 437 " " " " A 2 0 0 "ALA " " C  " " " 6 0 1 C2 
    3065 23 11.5263 -2.24369 21.885 437 " " " " A 70 0 0 "ALA " " O  " " " 8 0 1 C2 
    3066 14 14.034 -0.354282 21.4079 437 " " " " A 2 0 0 "ALA " " CB " " " 6 0 1 C2 
    3067 40 11.0575 -0.985676 20.1322 438 " " " " A 43 0 0 "VAL " " N  " " " 7 0 1 C2 
    3068 14 9.61616 -0.837441 20.4007 438 " " " " A 2 0 0 "VAL " " CA " " " 6 0 1 C2 
    3069 14 8.86721 -2.17926 20.0766 438 " " " " A 2 0 0 "VAL " " C  " " " 6 0 1 C2 
    3070 23 7.99031 -2.603 20.8438 438 " " " " A 70 0 0 "VAL " " O  " " " 8 0 1 C2 
    3071 14 9.02028 0.265661 19.4656 438 " " " " A 2 0 0 "VAL " " CB " " " 6 0 1 C2 
    3072 14 7.64236 0.747105 20.0073 438 " " " " A 2 0 0 "VAL " " CG1" " " 6 0 1 C2 
    3073 14 10.0538 1.3654 19.3746 438 " " " " A 2 0 0 "VAL " " CG2" " " 6 0 1 C2 
    3074 40 9.36862 -2.93492 19.1089 439 " " " " A 43 0 0 "ARG " " N  " " " 7 0 1 C2 
    3075 14 9.04413 -4.36239 18.886 439 " " " " A 2 0 0 "ARG " " CA " " " 6 0 1 C2 
    3076 14 9.3889 -5.28064 20.0554 439 " " " " A 2 0 0 "ARG " " C  " " " 6 0 1 C2 
    3077 23 8.5682 -6.04531 20.5435 439 " " " " A 70 0 0 "ARG " " O  " " " 8 0 1 C2 
    3078 14 9.64146 -4.83574 17.4623 439 " " " " A 2 0 0 "ARG " " CB " " " 6 0 1 C2 
    3079 14 9.55293 -6.35943 17.1456 439 " " " " A 2 0 0 "ARG " " CG " " " 6 0 1 C2 
    3080 14 9.98127 -6.69641 15.7311 439 " " " " A 2 0 0 "ARG " " CD " " " 6 0 1 C2 
    3081 40 9.96406 -8.16677 15.6135 439 " " " " A 43 0 0 "ARG " " NE " " " 7 0 1 C2 
    3082 14 10.1071 -8.90806 14.4467 439 " " " " A 2 0 0 "ARG " " CZ " " " 6 0 1 C2 
    3083 40 9.9312 -10.2154 14.5309 439 " " " " A 43 0 0 "ARG " " NH1" " " 7 0 1 C2 
    3084 40 10.4219 -8.33311 13.3531 439 " " " " A 43 0 0 "ARG " " NH2" " " 7 0 1 C2 
    3085 40 10.6177 -5.11718 20.5622 440 " " " " A 43 0 0 "GLN " " N  " " " 7 0 1 C2 
    3086 14 11.1553 -5.97119 21.5923 440 " " " " A 2 0 0 "GLN " " CA " " " 6 0 1 C2 
    3087 14 10.6106 -5.62387 22.9656 440 " " " " A 2 0 0 "GLN " " C  " " " 6 0 1 C2 
    3088 23 10.4235 -6.50777 23.8173 440 " " " " A 70 0 0 "GLN " " O  " " " 8 0 1 C2 
    3089 14 12.6658 -5.96846 21.5393 440 " " " " A 2 0 0 "GLN " " CB " " " 6 0 1 C2 
    3090 14 13.3314 -6.65445 20.2244 440 " " " " A 2 0 0 "GLN " " CG " " " 6 0 1 C2 
    3091 14 12.8889 -8.05976 19.843 440 " " " " A 2 0 0 "GLN " " CD " " " 6 0 1 C2 
    3092 23 12.4463 -8.81278 20.6951 440 " " " " A 70 0 0 "GLN " " OE1" " " 8 0 1 C2 
    3093 40 13.0996 -8.34831 18.5856 440 " " " " A 43 0 0 "GLN " " NE2" " " 7 0 1 C2 
    3094 40 10.3145 -4.29006 23.1988 441 " " " " A 43 0 0 "SER " " N  " " " 7 0 1 C2 
    3095 14 9.51217 -3.90539 24.3571 441 " " " " A 2 0 0 "SER " " CA " " " 6 0 1 C2 
    3096 14 8.09547 -4.5289 24.4831 441 " " " " A 2 0 0 "SER " " C  " " " 6 0 1 C2 
    3097 23 7.7442 -4.99406 25.5582 441 " " " " A 70 0 0 "SER " " O  " " " 8 0 1 C2 
    3098 14 9.45862 -2.35178 24.434 441 " " " " A 2 0 0 "SER " " CB " " " 6 0 1 C2 
    3099 23 10.8187 -1.95242 24.6388 441 " " " " A 70 0 0 "SER " " OG " " " 8 0 1 C2 
    3100 40 7.38736 -4.73574 23.3894 442 " " " " A 43 0 0 "GLN " " N  " " " 7 0 1 C2 
    3101 14 6.1295 -5.36012 23.1321 442 " " " " A 2 0 0 "GLN " " CA " " " 6 0 1 C2 
    3102 14 6.22952 -6.87689 23.3497 442 " " " " A 2 0 0 "GLN " " C  " " " 6 0 1 C2 
    3103 23 5.53841 -7.39065 24.1711 442 " " " " A 70 0 0 "GLN " " O  " " " 8 0 1 C2 
    3104 14 5.54729 -4.89314 21.7433 442 " " " " A 2 0 0 "GLN " " CB " " " 6 0 1 C2 
    3105 14 4.0004 -5.23267 21.6605 442 " " " " A 2 0 0 "GLN " " CG " " " 6 0 1 C2 
    3106 14 3.1641 -4.11523 22.393 442 " " " " A 2 0 0 "GLN " " CD " " " 6 0 1 C2 
    3107 23 3.67777 -3.10207 22.9282 442 " " " " A 70 0 0 "GLN " " OE1" " " 8 0 1 C2 
    3108 40 1.87437 -4.3394 22.5856 442 " " " " A 43 0 0 "GLN " " NE2" " " 7 0 1 C2 
    3109 40 7.19768 -7.51438 22.6658 443 " " " " A 43 0 0 "GLU " " N  " " " 7 0 1 C2 
    3110 14 7.28256 -8.95678 22.6694 443 " " " " A 2 0 0 "GLU " " CA " " " 6 0 1 C2 
    3111 14 7.69492 -9.51183 24.0922 443 " " " " A 2 0 0 "GLU " " C  " " " 6 0 1 C2 
    3112 23 7.34476 -10.6255 24.4197 443 " " " " A 70 0 0 "GLU " " O  " " " 8 0 1 C2 
    3113 14 8.43872 -9.31775 21.637 443 " " " " A 2 0 0 "GLU " " CB " " " 6 0 1 C2 
    3114 14 8.08675 -9.20946 20.0959 443 " " " " A 2 0 0 "GLU " " CG " " " 6 0 1 C2 
    3115 14 7.02123 -10.2129 19.7216 443 " " " " A 2 0 0 "GLU " " CD " " " 6 0 1 C2 
    3116 23 7.37065 -10.9486 18.7765 443 " " " " A 70 0 0 "GLU " " OE1" " " 8 0 1 C2 
    3117 23 5.79671 -10.2204 20.0705 443 " " " " A 70 0 0 "GLU " " OE2" " " 8 0 1 C2 
    3118 40 8.31098 -8.78005 25.0129 444 " " " " A 43 0 0 "GLN " " N  " " " 7 0 1 C2 
    3119 14 8.66735 -9.20326 26.3784 444 " " " " A 2 0 0 "GLN " " CA " " " 6 0 1 C2 
    3120 14 7.55932 -8.83968 27.4411 444 " " " " A 2 0 0 "GLN " " C  " " " 6 0 1 C2 
    3121 23 7.56468 -9.37544 28.5218 444 " " " " A 70 0 0 "GLN " " O  " " " 8 0 1 C2 
    3122 14 10.0246 -8.49246 26.7844 444 " " " " A 2 0 0 "GLN " " CB " " " 6 0 1 C2 
    3123 14 10.0385 -6.98703 27.1145 444 " " " " A 2 0 0 "GLN " " CG " " " 6 0 1 C2 
    3124 14 11.2033 -6.42423 27.9533 444 " " " " A 2 0 0 "GLN " " CD " " " 6 0 1 C2 
    3125 23 11.202 -5.25992 28.2961 444 " " " " A 70 0 0 "GLN " " OE1" " " 8 0 1 C2 
    3126 40 12.2304 -7.28416 28.23 444 " " " " A 43 0 0 "GLN " " NE2" " " 7 0 1 C2 
    3127 40 6.54841 -8.00937 27.1232 445 " " " " A 43 0 0 "PHE " " N  " " " 7 0 1 C2 
    3128 14 5.53156 -7.47508 27.997 445 " " " " A 2 0 0 "PHE " " CA " " " 6 0 1 C2 
    3129 14 4.63739 -8.50804 28.6848 445 " " " " A 2 0 0 "PHE " " C  " " " 6 0 1 C2 
    3130 23 4.42075 -8.48351 29.8902 445 " " " " A 70 0 0 "PHE " " O  " " " 8 0 1 C2 
    3131 14 4.6695 -6.45984 27.1206 445 " " " " A 2 0 0 "PHE " " CB " " " 6 0 1 C2 
    3132 14 3.65902 -5.54649 27.841 445 " " " " A 2 0 0 "PHE " " CG " " " 6 0 1 C2 
    3133 14 3.89027 -5.06554 29.1525 445 " " " " A 2 0 0 "PHE " " CD1" " " 6 0 1 C2 
    3134 14 2.39081 -5.50866 27.2738 445 " " " " A 2 0 0 "PHE " " CD2" " " 6 0 1 C2 
    3135 14 2.86574 -4.29183 29.7976 445 " " " " A 2 0 0 "PHE " " CE1" " " 6 0 1 C2 
    3136 14 1.35277 -4.83773 27.8598 445 " " " " A 2 0 0 "PHE " " CE2" " " 6 0 1 C2 
    3137 14 1.6158 -4.20425 29.1024 445 " " " " A 2 0 0 "PHE " " CZ " " " 6 0 1 C2 
    3138 40 4.10369 -9.45325 27.8603 446 " " " " A 43 0 0 "ASP " " N  " " " 7 0 1 C2 
    3139 14 3.0216 -10.3131 28.2748 446 " " " " A 2 0 0 "ASP " " CA " " " 6 0 1 C2 
    3140 14 3.70391 -11.4119 29.159 446 " " " " A 2 0 0 "ASP " " C  " " " 6 0 1 C2 
    3141 23 3.1973 -11.804 30.1644 446 " " " " A 70 0 0 "ASP " " O  " " " 8 0 1 C2 
    3142 14 2.27693 -11.0768 27.0902 446 " " " " A 2 0 0 "ASP " " CB " " " 6 0 1 C2 
    3143 14 3.15159 -11.6544 25.8663 446 " " " " A 2 0 0 "ASP " " CG " " " 6 0 1 C2 
    3144 23 4.11156 -10.9404 25.4861 446 " " " " A 70 0 0 "ASP " " OD1" " " 8 0 1 C2 
    3145 23 3.01802 -12.7888 25.3683 446 " " " " A 70 0 0 "ASP " " OD2" " " 8 0 1 C2 
    3146 40 4.93976 -11.7472 28.8196 447 " " " " A 43 0 0 "LYS " " N  " " " 7 0 1 C2 
    3147 14 5.80389 -12.6827 29.521 447 " " " " A 2 0 0 "LYS " " CA " " " 6 0 1 C2 
    3148 14 6.25571 -12.2261 30.9563 447 " " " " A 2 0 0 "LYS " " C  " " " 6 0 1 C2 
    3149 23 6.91758 -12.951 31.74 447 " " " " A 70 0 0 "LYS " " O  " " " 8 0 1 C2 
    3150 14 7.18619 -12.8835 28.7668 447 " " " " A 2 0 0 "LYS " " CB " " " 6 0 1 C2 
    3151 14 7.106 -12.9207 27.23 447 " " " " A 2 0 0 "LYS " " CG " " " 6 0 1 C2 
    3152 14 6.17851 -13.9894 26.6824 447 " " " " A 2 0 0 "LYS " " CD " " " 6 0 1 C2 
    3153 14 6.20723 -14.1443 25.1284 447 " " " " A 2 0 0 "LYS " " CE " " " 6 0 1 C2 
    3154 40 5.93534 -12.8637 24.4655 447 " " " " A 43 0 0 "LYS " " NZ " " " 7 0 1 C2 
    3155 40 6.07128 -10.9435 31.2631 448 " " " " A 43 0 0 "LEU " " N  " " " 7 0 1 C2 
    3156 14 6.23722 -10.4276 32.5949 448 " " " " A 2 0 0 "LEU " " CA " " " 6 0 1 C2 
    3157 14 4.86716 -10.3077 33.3329 448 " " " " A 2 0 0 "LEU " " C  " " " 6 0 1 C2 
    3158 23 4.76153 -10.5184 34.537 448 " " " " A 70 0 0 "LEU " " O  " " " 8 0 1 C2 
    3159 14 6.74573 -9.04476 32.4575 448 " " " " A 2 0 0 "LEU " " CB " " " 6 0 1 C2 
    3160 14 8.1272 -8.71533 31.8195 448 " " " " A 2 0 0 "LEU " " CG " " " 6 0 1 C2 
    3161 14 8.32835 -7.25142 31.5134 448 " " " " A 2 0 0 "LEU " " CD1" " " 6 0 1 C2 
    3162 14 9.23855 -9.28403 32.7894 448 " " " " A 2 0 0 "LEU " " CD2" " " 6 0 1 C2 
    3163 40 3.81366 -9.87891 32.5942 449 " " " " A 43 0 0 "PHE " " N  " " " 7 0 1 C2 
    3164 14 2.55265 -9.41884 33.0704 449 " " " " A 2 0 0 "PHE " " CA " " " 6 0 1 C2 
    3165 14 1.3495 -10.1319 32.344 449 " " " " A 2 0 0 "PHE " " C  " " " 6 0 1 C2 
    3166 23 0.971182 -9.53029 31.3111 449 " " " " A 70 0 0 "PHE " " O  " " " 8 0 1 C2 
    3167 14 2.51103 -7.97616 32.7071 449 " " " " A 2 0 0 "PHE " " CB " " " 6 0 1 C2 
    3168 14 3.61511 -7.00512 33.2848 449 " " " " A 2 0 0 "PHE " " CG " " " 6 0 1 C2 
    3169 14 3.96306 -6.95879 34.6437 449 " " " " A 2 0 0 "PHE " " CD1" " " 6 0 1 C2 
    3170 14 4.38372 -6.18 32.421 449 " " " " A 2 0 0 "PHE " " CD2" " " 6 0 1 C2 
    3171 14 5.0581 -6.18605 35.1324 449 " " " " A 2 0 0 "PHE " " CE1" " " 6 0 1 C2 
    3172 14 5.59461 -5.43834 32.8693 449 " " " " A 2 0 0 "PHE " " CE2" " " 6 0 1 C2 
    3173 14 5.91165 -5.53853 34.2507 449 " " " " A 2 0 0 "PHE " " CZ " " " 6 0 1 C2 
    3174 40 0.872444 -11.2594 32.7853 450 " " " " A 43 0 0 "PRO " " N  " " " 7 0 1 C2 
    3175 14 -0.218494 -11.869 32.043 450 " " " " A 2 0 0 "PRO " " CA " " " 6 0 1 C2 
    3176 14 -1.54141 -11.038 31.9167 450 " " " " A 2 0 0 "PRO " " C  " " " 6 0 1 C2 
    3177 23 -1.976 -10.5196 32.9685 450 " " " " A 70 0 0 "PRO " " O  " " " 8 0 1 C2 
    3178 14 -0.582426 -13.233 32.6284 450 " " " " A 2 0 0 "PRO " " CB " " " 6 0 1 C2 
    3179 14 0.414404 -13.2951 33.8155 450 " " " " A 2 0 0 "PRO " " CG " " " 6 0 1 C2 
    3180 14 1.29897 -12.0265 33.883 450 " " " " A 2 0 0 "PRO " " CD " " " 6 0 1 C2 
    3181 40 -2.17034 -10.8755 30.7609 451 " " " " A 43 0 0 "GLY " " N  " " " 7 0 1 C2 
    3182 14 -3.51312 -10.4341 30.6339 451 " " " " A 2 0 0 "GLY " " CA " " " 6 0 1 C2 
    3183 14 -3.65547 -8.90591 30.2628 451 " " " " A 2 0 0 "GLY " " C  " " " 6 0 1 C2 
    3184 23 -4.78477 -8.41192 30.298 451 " " " " A 70 0 0 "GLY " " O  " " " 8 0 1 C2 
    3185 40 -2.60164 -8.13281 29.7891 452 " " " " A 43 0 0 "PHE " " N  " " " 7 0 1 C2 
    3186 14 -2.69135 -6.67262 29.4126 452 " " " " A 2 0 0 "PHE " " CA " " " 6 0 1 C2 
    3187 14 -2.36126 -6.3342 27.9882 452 " " " " A 2 0 0 "PHE " " C  " " " 6 0 1 C2 
    3188 23 -2.73064 -5.28908 27.4606 452 " " " " A 70 0 0 "PHE " " O  " " " 8 0 1 C2 
    3189 14 -1.73074 -5.93257 30.3158 452 " " " " A 2 0 0 "PHE " " CB " " " 6 0 1 C2 
    3190 14 -2.12152 -5.81212 31.8238 452 " " " " A 2 0 0 "PHE " " CG " " " 6 0 1 C2 
    3191 14 -1.62545 -6.79562 32.6571 452 " " " " A 2 0 0 "PHE " " CD1" " " 6 0 1 C2 
    3192 14 -2.83345 -4.68287 32.22 452 " " " " A 2 0 0 "PHE " " CD2" " " 6 0 1 C2 
    3193 14 -1.84334 -6.62366 34.0199 452 " " " " A 2 0 0 "PHE " " CE1" " " 6 0 1 C2 
    3194 14 -3.01869 -4.42488 33.6204 452 " " " " A 2 0 0 "PHE " " CE2" " " 6 0 1 C2 
    3195 14 -2.59629 -5.46784 34.4978 452 " " " " A 2 0 0 "PHE " " CZ " " " 6 0 1 C2 
    3196 40 -1.64444 -7.14379 27.2972 453 " " " " A 43 0 0 "ARG " " N  " " " 7 0 1 C2 
    3197 14 -1.24725 -6.95024 25.9181 453 " " " " A 2 0 0 "ARG " " CA " " " 6 0 1 C2 
    3198 14 -2.35598 -7.50463 25.0801 453 " " " " A 2 0 0 "ARG " " C  " " " 6 0 1 C2 
    3199 23 -2.47276 -7.06432 23.921 453 " " " " A 70 0 0 "ARG " " O  " " " 8 0 1 C2 
    3200 14 0.0724849 -7.75849 25.7053 453 " " " " A 2 0 0 "ARG " " CB " " " 6 0 1 C2 
    3201 14 0.639362 -7.60676 24.2934 453 " " " " A 2 0 0 "ARG " " CG " " " 6 0 1 C2 
    3202 14 1.95967 -8.40158 24.0829 453 " " " " A 2 0 0 "ARG " " CD " " " 6 0 1 C2 
    3203 40 2.4242 -8.3547 22.7281 453 " " " " A 43 0 0 "ARG " " NE " " " 7 0 1 C2 
    3204 14 3.38824 -9.11391 22.2134 453 " " " " A 2 0 0 "ARG " " CZ " " " 6 0 1 C2 
    3205 40 4.00174 -10.0513 22.917 453 " " " " A 43 0 0 "ARG " " NH1" " " 7 0 1 C2 
    3206 40 3.7802 -8.91328 20.9459 453 " " " " A 43 0 0 "ARG " " NH2" " " 7 0 1 C2 
    3207 40 -3.16974 -8.40636 25.5712 454 " " " " A 43 0 0 "THR " " N  " " " 7 0 1 C2 
    3208 14 -4.31897 -8.88527 24.7965 454 " " " " A 2 0 0 "THR " " CA " " " 6 0 1 C2 
    3209 14 -5.5857 -8.09386 25.096 454 " " " " A 2 0 0 "THR " " C  " " " 6 0 1 C2 
    3210 23 -5.97868 -8.12644 26.3084 454 " " " " A 70 0 0 "THR " " O  " " " 8 0 1 C2 
    3211 14 -4.51791 -10.4025 25.0501 454 " " " " A 2 0 0 "THR " " CB " " " 6 0 1 C2 
    3212 23 -4.4939 -10.8 26.4524 454 " " " " A 70 0 0 "THR " " OG1" " " 8 0 1 C2 
    3213 14 -3.4918 -11.345 24.4856 454 " " " " A 2 0 0 "THR " " CG2" " " 6 0 1 C2 
    3214 40 -6.34489 -7.50523 24.1803 455 " " " " A 43 0 0 "GLU " " N  " " " 7 0 1 C2 
    3215 14 -7.6441 -6.89628 24.3643 455 " " " " A 2 0 0 "GLU " " CA " " " 6 0 1 C2 
    3216 14 -8.75545 -7.97089 24.1703 455 " " " " A 2 0 0 "GLU " " C  " " " 6 0 1 C2 
    3217 23 -8.6929 -8.73443 23.2468 455 " " " " A 70 0 0 "GLU " " O  " " " 8 0 1 C2 
    3218 14 -7.85327 -5.87072 23.2285 455 " " " " A 2 0 0 "GLU " " CB " " " 6 0 1 C2 
    3219 14 -6.83927 -4.71183 23.2645 455 " " " " A 2 0 0 "GLU " " CG " " " 6 0 1 C2 
    3220 14 -6.66989 -4.04682 24.6344 455 " " " " A 2 0 0 "GLU " " CD " " " 6 0 1 C2 
    3221 23 -5.52331 -3.69059 24.9119 455 " " " " A 70 0 0 "GLU " " OE1" " " 8 0 1 C2 
    3222 23 -7.66793 -3.96069 25.4067 455 " " " " A 70 0 0 "GLU " " OE2" " " 8 0 1 C2 
    3223 40 -9.7132 -8.13455 25.0829 456 " " " " A 43 0 0 "PRO " " N  " " " 7 0 1 C2 
    3224 14 -10.7906 -9.19816 25.0166 456 " " " " A 2 0 0 "PRO " " CA " " " 6 0 1 C2 
    3225 14 -11.803 -8.91337 23.9117 456 " " " " A 2 0 0 "PRO " " C  " " " 6 0 1 C2 
    3226 23 -11.9516 -7.71321 23.5823 456 " " " " A 70 0 0 "PRO " " O  " " " 8 0 1 C2 
    3227 14 -11.365 -9.10749 26.4453 456 " " " " A 2 0 0 "PRO " " CB " " " 6 0 1 C2 
    3228 14 -11.0367 -7.70915 26.9966 456 " " " " A 2 0 0 "PRO " " CG " " " 6 0 1 C2 
    3229 14 -9.78906 -7.30368 26.2483 456 " " " " A 2 0 0 "PRO " " CD " " " 6 0 1 C2 
    3230 40 -12.5616 -9.88511 23.3412 457 " " " " A 43 0 0 "LEU " " N  " " " 7 0 1 C2 
    3231 14 -13.6843 -9.798 22.4448 457 " " " " A 2 0 0 "LEU " " CA " " " 6 0 1 C2 
    3232 14 -14.8189 -9.0536 23.1731 457 " " " " A 2 0 0 "LEU " " C  " " " 6 0 1 C2 
    3233 23 -14.8307 -9.11038 24.4465 457 " " " " A 70 0 0 "LEU " " O  " " " 8 0 1 C2 
    3234 14 -14.0557 -11.2132 21.9898 457 " " " " A 2 0 0 "LEU " " CB " " " 6 0 1 C2 
    3235 14 -14.9848 -11.1369 20.7863 457 " " " " A 2 0 0 "LEU " " CG " " " 6 0 1 C2 
    3236 14 -14.217 -11.1361 19.4883 457 " " " " A 2 0 0 "LEU " " CD1" " " 6 0 1 C2 
    3237 14 -16.0019 -12.2317 20.8152 457 " " " " A 2 0 0 "LEU " " CD2" " " 6 0 1 C2 
    3238 40 -15.7034 -8.30694 22.4592 458 " " " " A 43 0 0 "THR " " N  " " " 7 0 1 C2 
    3239 14 -16.5769 -7.3571 23.1162 458 " " " " A 2 0 0 "THR " " CA " " " 6 0 1 C2 
    3240 14 -17.802 -7.21812 22.204 458 " " " " A 2 0 0 "THR " " C  " " " 6 0 1 C2 
    3241 23 -17.7 -7.14005 20.9593 458 " " " " A 70 0 0 "THR " " O  " " " 8 0 1 C2 
    3242 14 -15.8088 -6.02071 23.3947 458 " " " " A 2 0 0 "THR " " CB " " " 6 0 1 C2 
    3243 23 -16.6856 -4.97788 23.8865 458 " " " " A 70 0 0 "THR " " OG1" " " 8 0 1 C2 
    3244 14 -15.1822 -5.49337 22.1475 458 " " " " A 2 0 0 "THR " " CG2" " " 6 0 1 C2 
    3245 40 -18.9393 -7.1178 22.8127 459 " " " " A 43 0 0 "LEU " " N  " " " 7 0 1 C2 
    3246 14 -20.2209 -6.84429 22.2072 459 " " " " A 2 0 0 "LEU " " CA " " " 6 0 1 C2 
    3247 14 -21.0647 -5.79544 22.9872 459 " " " " A 2 0 0 "LEU " " C  " " " 6 0 1 C2 
    3248 23 -21.2621 -5.75901 24.2082 459 " " " " A 70 0 0 "LEU " " O  " " " 8 0 1 C2 
    3249 14 -20.9465 -8.16727 21.865 459 " " " " A 2 0 0 "LEU " " CB " " " 6 0 1 C2 
    3250 14 -21.481 -8.85185 23.1031 459 " " " " A 2 0 0 "LEU " " CG " " " 6 0 1 C2 
    3251 14 -22.9424 -8.58982 23.3686 459 " " " " A 2 0 0 "LEU " " CD1" " " 6 0 1 C2 
    3252 14 -21.1449 -10.373 22.966 459 " " " " A 2 0 0 "LEU " " CD2" " " 6 0 1 C2 
    3253 40 -21.6715 -4.86369 22.2337 460 " " " " A 43 0 0 "VAL " " N  " " " 7 0 1 C2 
    3254 14 -22.6416 -3.9705 22.7132 460 " " " " A 2 0 0 "VAL " " CA " " " 6 0 1 C2 
    3255 14 -23.9935 -4.68339 22.788 460 " " " " A 2 0 0 "VAL " " C  " " " 6 0 1 C2 
    3256 23 -24.4536 -5.49066 21.9496 460 " " " " A 70 0 0 "VAL " " O  " " " 8 0 1 C2 
    3257 14 -22.7841 -2.74669 21.8247 460 " " " " A 2 0 0 "VAL " " CB " " " 6 0 1 C2 
    3258 14 -23.4502 -1.52241 22.3597 460 " " " " A 2 0 0 "VAL " " CG1" " " 6 0 1 C2 
    3259 14 -21.4221 -2.26995 21.2039 460 " " " " A 2 0 0 "VAL " " CG2" " " 6 0 1 C2 
    3260 40 -24.8168 -4.27408 23.7987 461 " " " " A 43 0 0 "MET " " N  " " " 7 0 1 C2 
    3261 14 -26.2821 -4.30741 23.8894 461 " " " " A 2 0 0 "MET " " CA " " " 6 0 1 C2 
    3262 14 -26.6818 -2.83206 23.9483 461 " " " " A 2 0 0 "MET " " C  " " " 6 0 1 C2 
    3263 23 -26.061 -2.13544 24.6466 461 " " " " A 70 0 0 "MET " " O  " " " 8 0 1 C2 
    3264 14 -26.8107 -4.84687 25.2934 461 " " " " A 2 0 0 "MET " " CB " " " 6 0 1 C2 
    3265 14 -26.5263 -6.33879 25.5535 461 " " " " A 2 0 0 "MET " " CG " " " 6 0 1 C2 
    3266 52 -26.7556 -6.75133 27.3183 461 " " " " A 13 0 0 "MET " " SD " " " 16 0 1 C2 
    3267 14 -25.1299 -6.30698 27.9771 461 " " " " A 2 0 0 "MET " " CE " " " 6 0 1 C2 
    3268 40 -27.7076 -2.48624 23.275 462 " " " " A 43 0 0 "LYS " " N  " " " 7 0 1 C2 
    3269 14 -28.281 -1.0972 23.3115 462 " " " " A 2 0 0 "LYS " " CA " " " 6 0 1 C2 
    3270 14 -29.808 -1.08945 23.141 462 " " " " A 2 0 0 "LYS " " C  " " " 6 0 1 C2 
    3271 23 -30.3027 -1.71005 22.18 462 " " " " A 70 0 0 "LYS " " O  " " " 8 0 1 C2 
    3272 14 -27.4665 -0.134217 22.3349 462 " " " " A 2 0 0 "LYS " " CB " " " 6 0 1 C2 
    3273 14 -27.1823 -0.740212 20.9425 462 " " " " A 2 0 0 "LYS " " CG " " " 6 0 1 C2 
    3274 14 -28.342 -0.583434 19.871 462 " " " " A 2 0 0 "LYS " " CD " " " 6 0 1 C2 
    3275 14 -27.9083 -0.674331 18.3938 462 " " " " A 2 0 0 "LYS " " CE " " " 6 0 1 C2 
    3276 40 -29.0175 -0.180885 17.4267 462 " " " " A 43 0 0 "LYS " " NZ " " " 7 0 1 C2 
    3277 40 -30.5261 -0.269256 23.9452 463 " " " " A 43 0 0 "ARG " " N  " " " 7 0 1 C2 
    3278 14 -31.9209 0.131408 23.8672 463 " " " " A 2 0 0 "ARG " " CA " " " 6 0 1 C2 
    3279 14 -32.0017 1.60242 23.2209 463 " " " " A 2 0 0 "ARG " " C  " " " 6 0 1 C2 
    3280 23 -31.7359 2.50331 23.9999 463 " " " " A 70 0 0 "ARG " " O  " " " 8 0 1 C2 
    3281 14 -32.5657 0.186292 25.2643 463 " " " " A 2 0 0 "ARG " " CB " " " 6 0 1 C2 
    3282 14 -32.9431 -1.19157 26.0239 463 " " " " A 2 0 0 "ARG " " CG " " " 6 0 1 C2 
    3283 14 -34.0194 -1.96593 25.2636 463 " " " " A 2 0 0 "ARG " " CD " " " 6 0 1 C2 
    3284 40 -35.2203 -1.19663 25.2104 463 " " " " A 43 0 0 "ARG " " NE " " " 7 0 1 C2 
    3285 14 -36.354 -1.48368 25.8488 463 " " " " A 2 0 0 "ARG " " CZ " " " 6 0 1 C2 
    3286 40 -37.4675 -0.936949 25.4938 463 " " " " A 43 0 0 "ARG " " NH1" " " 7 0 1 C2 
    3287 40 -36.3235 -2.38208 26.8078 463 " " " " A 43 0 0 "ARG " " NH2" " " 7 0 1 C2 
    3288 40 -32.2989 1.77076 21.9239 464 " " " " A 43 0 0 "GLU " " N  " " " 7 0 1 C2 
    3289 14 -32.3898 3.03562 21.22 464 " " " " A 2 0 0 "GLU " " CA " " " 6 0 1 C2 
    3290 14 -33.3985 3.89358 21.8727 464 " " " " A 2 0 0 "GLU " " C  " " " 6 0 1 C2 
    3291 23 -33.2979 5.14617 21.9292 464 " " " " A 70 0 0 "GLU " " O  " " " 8 0 1 C2 
    3292 14 -32.7597 2.74997 19.6984 464 " " " " A 2 0 0 "GLU " " CB " " " 6 0 1 C2 
    3293 14 -31.694 2.108 18.8113 464 " " " " A 2 0 0 "GLU " " CG " " " 6 0 1 C2 
    3294 14 -30.5147 2.96538 18.351 464 " " " " A 2 0 0 "GLU " " CD " " " 6 0 1 C2 
    3295 23 -30.6443 4.1924 18.3798 464 " " " " A 70 0 0 "GLU " " OE1" " " 8 0 1 C2 
    3296 23 -29.4607 2.38968 18.0664 464 " " " " A 70 0 0 "GLU " " OE2" " " 8 0 1 C2 
    3297 40 -34.4961 3.27207 22.3379 465 " " " " A 43 0 0 "ASP " " N  " " " 7 0 1 C2 
    3298 14 -35.6839 3.83736 22.9701 465 " " " " A 2 0 0 "ASP " " CA " " " 6 0 1 C2 
    3299 14 -35.545 4.09123 24.47 465 " " " " A 2 0 0 "ASP " " C  " " " 6 0 1 C2 
    3300 23 -36.537 4.38623 25.2059 465 " " " " A 70 0 0 "ASP " " O  " " " 8 0 1 C2 
    3301 14 -36.9529 2.89765 22.7213 465 " " " " A 2 0 0 "ASP " " CB " " " 6 0 1 C2 
    3302 14 -36.9332 1.5531 23.3925 465 " " " " A 2 0 0 "ASP " " CG " " " 6 0 1 C2 
    3303 23 -35.9614 0.791199 23.2421 465 " " " " A 70 0 0 "ASP " " OD1" " " 8 0 1 C2 
    3304 23 -37.8472 1.1531 24.0551 465 " " " " A 70 0 0 "ASP " " OD2" " " 8 0 1 C2 
    3305 40 -34.3479 3.98292 25.0339 466 " " " " A 43 0 0 "GLY " " N  " " " 7 0 1 C2 
    3306 14 -33.9024 4.73581 26.2034 466 " " " " A 2 0 0 "GLY " " CA " " " 6 0 1 C2 
    3307 14 -34.2005 4.05766 27.5388 466 " " " " A 2 0 0 "GLY " " C  " " " 6 0 1 C2 
    3308 23 -33.6358 4.54672 28.5188 466 " " " " A 70 0 0 "GLY " " O  " " " 8 0 1 C2 
    3309 40 -34.9876 2.97305 27.5418 467 " " " " A 43 0 0 "GLU " " N  " " " 7 0 1 C2 
    3310 14 -35.1017 2.14281 28.7239 467 " " " " A 2 0 0 "GLU " " CA " " " 6 0 1 C2 
    3311 14 -33.7597 1.55249 29.1913 467 " " " " A 2 0 0 "GLU " " C  " " " 6 0 1 C2 
    3312 23 -32.8644 1.40093 28.3151 467 " " " " A 70 0 0 "GLU " " O  " " " 8 0 1 C2 
    3313 14 -36.0725 1.0719 28.4683 467 " " " " A 2 0 0 "GLU " " CB " " " 6 0 1 C2 
    3314 14 -37.4508 1.65482 28.1276 467 " " " " A 2 0 0 "GLU " " CG " " " 6 0 1 C2 
    3315 14 -38.2626 2.3093 29.2126 467 " " " " A 2 0 0 "GLU " " CD " " " 6 0 1 C2 
    3316 23 -38.2204 1.85656 30.3958 467 " " " " A 70 0 0 "GLU " " OE1" " " 8 0 1 C2 
    3317 23 -38.8575 3.31083 28.9182 467 " " " " A 70 0 0 "GLU " " OE2" " " 8 0 1 C2 
    3318 40 -33.5408 1.25967 30.4934 468 " " " " A 43 0 0 "PRO " " N  " " " 7 0 1 C2 
    3319 14 -32.3804 0.662155 31.0627 468 " " " " A 2 0 0 "PRO " " CA " " " 6 0 1 C2 
    3320 14 -32.2227 -0.78007 30.6276 468 " " " " A 2 0 0 "PRO " " C  " " " 6 0 1 C2 
    3321 23 -33.2131 -1.54312 30.6065 468 " " " " A 70 0 0 "PRO " " O  " " " 8 0 1 C2 
    3322 14 -32.5504 0.877101 32.6665 468 " " " " A 2 0 0 "PRO " " CB " " " 6 0 1 C2 
    3323 14 -34.0652 1.09134 32.907 468 " " " " A 2 0 0 "PRO " " CG " " " 6 0 1 C2 
    3324 14 -34.5661 1.62563 31.5571 468 " " " " A 2 0 0 "PRO " " CD " " " 6 0 1 C2 
    3325 40 -30.9751 -1.31283 30.5503 469 " " " " A 43 0 0 "ILE " " N  " " " 7 0 1 C2 
    3326 14 -30.5078 -2.70218 30.5993 469 " " " " A 2 0 0 "ILE " " CA " " " 6 0 1 C2 
    3327 14 -30.135 -2.97536 32.0654 469 " " " " A 2 0 0 "ILE " " C  " " " 6 0 1 C2 
    3328 23 -29.085 -2.54067 32.5321 469 " " " " A 70 0 0 "ILE " " O  " " " 8 0 1 C2 
    3329 14 -29.3409 -2.89599 29.6086 469 " " " " A 2 0 0 "ILE " " CB " " " 6 0 1 C2 
    3330 14 -29.7412 -2.30169 28.2169 469 " " " " A 2 0 0 "ILE " " CG1" " " 6 0 1 C2 
    3331 14 -28.9617 -4.38311 29.4939 469 " " " " A 2 0 0 "ILE " " CG2" " " 6 0 1 C2 
    3332 14 -28.5723 -2.21113 27.2369 469 " " " " A 2 0 0 "ILE " " CD1" " " 6 0 1 C2 
    3333 40 -31.0529 -3.60457 32.7909 470 " " " " A 43 0 0 "THR " " N  " " " 7 0 1 C2 
    3334 14 -30.9331 -3.82676 34.2468 470 " " " " A 2 0 0 "THR " " CA " " " 6 0 1 C2 
    3335 14 -30.0147 -5.06659 34.5499 470 " " " " A 2 0 0 "THR " " C  " " " 6 0 1 C2 
    3336 23 -29.7331 -5.91845 33.6942 470 " " " " A 70 0 0 "THR " " O  " " " 8 0 1 C2 
    3337 14 -32.25 -3.92256 34.9132 470 " " " " A 2 0 0 "THR " " CB " " " 6 0 1 C2 
    3338 23 -32.9997 -4.95614 34.2456 470 " " " " A 70 0 0 "THR " " OG1" " " 8 0 1 C2 
    3339 14 -33.0876 -2.65467 34.8726 470 " " " " A 2 0 0 "THR " " CG2" " " 6 0 1 C2 
    3340 40 -29.3821 -5.17519 35.7264 471 " " " " A 43 0 0 "ASP " " N  " " " 7 0 1 C2 
    3341 14 -28.4805 -6.2672 36.1351 471 " " " " A 2 0 0 "ASP " " CA " " " 6 0 1 C2 
    3342 14 -28.973 -7.74702 35.9397 471 " " " " A 2 0 0 "ASP " " C  " " " 6 0 1 C2 
    3343 23 -28.05 -8.60794 35.7659 471 " " " " A 70 0 0 "ASP " " O  " " " 8 0 1 C2 
    3344 14 -28.1339 -6.04739 37.6631 471 " " " " A 2 0 0 "ASP " " CB " " " 6 0 1 C2 
    3345 14 -27.866 -4.62072 38.1742 471 " " " " A 2 0 0 "ASP " " CG " " " 6 0 1 C2 
    3346 23 -28.7576 -3.75994 38.0196 471 " " " " A 70 0 0 "ASP " " OD1" " " 8 0 1 C2 
    3347 23 -26.8188 -4.40497 38.8198 471 " " " " A 70 0 0 "ASP " " OD2" " " 8 0 1 C2 
    3348 40 -30.2432 -7.99344 35.8567 472 " " " " A 43 0 0 "ALA " " N  " " " 7 0 1 C2 
    3349 14 -30.8195 -9.30338 35.4078 472 " " " " A 2 0 0 "ALA " " CA " " " 6 0 1 C2 
    3350 14 -30.6532 -9.51827 33.8807 472 " " " " A 2 0 0 "ALA " " C  " " " 6 0 1 C2 
    3351 23 -30.4778 -10.6682 33.4117 472 " " " " A 70 0 0 "ALA " " O  " " " 8 0 1 C2 
    3352 14 -32.3609 -9.27191 35.7401 472 " " " " A 2 0 0 "ALA " " CB " " " 6 0 1 C2 
    3353 40 -30.768 -8.41161 33.0865 473 " " " " A 43 0 0 "GLN " " N  " " " 7 0 1 C2 
    3354 14 -30.6757 -8.45114 31.6546 473 " " " " A 2 0 0 "GLN " " CA " " " 6 0 1 C2 
    3355 14 -29.243 -8.59448 31.1829 473 " " " " A 2 0 0 "GLN " " C  " " " 6 0 1 C2 
    3356 23 -28.9482 -9.18043 30.1441 473 " " " " A 70 0 0 "GLN " " O  " " " 8 0 1 C2 
    3357 14 -31.2947 -7.16174 31.1197 473 " " " " A 2 0 0 "GLN " " CB " " " 6 0 1 C2 
    3358 14 -32.71 -6.89675 31.5407 473 " " " " A 2 0 0 "GLN " " CG " " " 6 0 1 C2 
    3359 14 -33.3153 -5.68981 30.8192 473 " " " " A 2 0 0 "GLN " " CD " " " 6 0 1 C2 
    3360 23 -33.0544 -5.4683 29.6861 473 " " " " A 70 0 0 "GLN " " OE1" " " 8 0 1 C2 
    3361 40 -34.0587 -4.78769 31.5649 473 " " " " A 43 0 0 "GLN " " NE2" " " 7 0 1 C2 
    3362 40 -28.2334 -8.22347 32.0664 474 " " " " A 43 0 0 "ILE " " N  " " " 7 0 1 C2 
    3363 14 -26.8171 -8.53531 31.8538 474 " " " " A 2 0 0 "ILE " " CA " " " 6 0 1 C2 
    3364 14 -26.6284 -9.99737 32.1463 474 " " " " A 2 0 0 "ILE " " C  " " " 6 0 1 C2 
    3365 23 -26.1073 -10.6426 31.325 474 " " " " A 70 0 0 "ILE " " O  " " " 8 0 1 C2 
    3366 14 -25.9529 -7.54455 32.7004 474 " " " " A 2 0 0 "ILE " " CB " " " 6 0 1 C2 
    3367 14 -26.337 -6.06257 32.477 474 " " " " A 2 0 0 "ILE " " CG1" " " 6 0 1 C2 
    3368 14 -24.4757 -7.69392 32.3319 474 " " " " A 2 0 0 "ILE " " CG2" " " 6 0 1 C2 
    3369 14 -25.6464 -5.16919 33.5333 474 " " " " A 2 0 0 "ILE " " CD1" " " 6 0 1 C2 
    3370 40 -27.1404 -10.5572 33.2861 475 " " " " A 43 0 0 "ALA " " N  " " " 7 0 1 C2 
    3371 14 -27.2369 -11.9592 33.551 475 " " " " A 2 0 0 "ALA " " CA " " " 6 0 1 C2 
    3372 14 -27.679 -12.8736 32.3633 475 " " " " A 2 0 0 "ALA " " C  " " " 6 0 1 C2 
    3373 23 -26.9721 -13.7231 31.9299 475 " " " " A 70 0 0 "ALA " " O  " " " 8 0 1 C2 
    3374 14 -28.0787 -12.345 34.7547 475 " " " " A 2 0 0 "ALA " " CB " " " 6 0 1 C2 
    3375 40 -28.8832 -12.5909 31.8515 476 " " " " A 43 0 0 "ASP " " N  " " " 7 0 1 C2 
    3376 14 -29.6208 -13.1839 30.7699 476 " " " " A 2 0 0 "ASP " " CA " " " 6 0 1 C2 
    3377 14 -28.7903 -13.1599 29.5135 476 " " " " A 2 0 0 "ASP " " C  " " " 6 0 1 C2 
    3378 23 -28.7507 -14.1406 28.8289 476 " " " " A 70 0 0 "ASP " " O  " " " 8 0 1 C2 
    3379 14 -30.9873 -12.3524 30.6151 476 " " " " A 2 0 0 "ASP " " CB " " " 6 0 1 C2 
    3380 14 -31.916 -12.9999 29.5466 476 " " " " A 2 0 0 "ASP " " CG " " " 6 0 1 C2 
    3381 23 -32.8926 -13.6687 29.9741 476 " " " " A 70 0 0 "ASP " " OD1" " " 8 0 1 C2 
    3382 23 -31.6911 -12.9656 28.3376 476 " " " " A 70 0 0 "ASP " " OD2" " " 8 0 1 C2 
    3383 40 -28.1863 -12.0238 29.1139 477 " " " " A 43 0 0 "MET " " N  " " " 7 0 1 C2 
    3384 14 -27.4315 -11.9811 27.8785 477 " " " " A 2 0 0 "MET " " CA " " " 6 0 1 C2 
    3385 14 -26.0857 -12.6845 28.106 477 " " " " A 2 0 0 "MET " " C  " " " 6 0 1 C2 
    3386 23 -25.6515 -13.4608 27.2112 477 " " " " A 70 0 0 "MET " " O  " " " 8 0 1 C2 
    3387 14 -27.1044 -10.5365 27.6252 477 " " " " A 2 0 0 "MET " " CB " " " 6 0 1 C2 
    3388 14 -26.3341 -10.36 26.2499 477 " " " " A 2 0 0 "MET " " CG " " " 6 0 1 C2 
    3389 52 -27.4638 -10.2229 24.8695 477 " " " " A 13 0 0 "MET " " SD " " " 16 0 1 C2 
    3390 14 -27.5162 -11.877 24.0701 477 " " " " A 2 0 0 "MET " " CE " " " 6 0 1 C2 
    3391 40 -25.3772 -12.4597 29.2219 478 " " " " A 43 0 0 "ARG " " N  " " " 7 0 1 C2 
    3392 14 -24.1254 -13.194 29.6553 478 " " " " A 2 0 0 "ARG " " CA " " " 6 0 1 C2 
    3393 14 -24.335 -14.7834 29.5526 478 " " " " A 2 0 0 "ARG " " C  " " " 6 0 1 C2 
    3394 23 -23.4415 -15.4584 29.0131 478 " " " " A 70 0 0 "ARG " " O  " " " 8 0 1 C2 
    3395 14 -23.5375 -12.7049 31.0181 478 " " " " A 2 0 0 "ARG " " CB " " " 6 0 1 C2 
    3396 14 -22.3743 -13.5804 31.6813 478 " " " " A 2 0 0 "ARG " " CG " " " 6 0 1 C2 
    3397 14 -21.9989 -12.9226 32.972 478 " " " " A 2 0 0 "ARG " " CD " " " 6 0 1 C2 
    3398 40 -22.8963 -13.329 34.099 478 " " " " A 43 0 0 "ARG " " NE " " " 7 0 1 C2 
    3399 14 -23.77 -12.5837 34.893 478 " " " " A 2 0 0 "ARG " " CZ " " " 6 0 1 C2 
    3400 40 -23.8834 -11.3492 34.626 478 " " " " A 43 0 0 "ARG " " NH1" " " 7 0 1 C2 
    3401 40 -24.4478 -13.168 35.869 478 " " " " A 43 0 0 "ARG " " NH2" " " 7 0 1 C2 
    3402 40 -25.4288 -15.3258 30.088 479 " " " " A 43 0 0 "ALA " " N  " " " 7 0 1 C2 
    3403 14 -25.7867 -16.7453 30.0234 479 " " " " A 2 0 0 "ALA " " CA " " " 6 0 1 C2 
    3404 14 -25.8535 -17.2981 28.6293 479 " " " " A 2 0 0 "ALA " " C  " " " 6 0 1 C2 
    3405 23 -25.4075 -18.3918 28.3098 479 " " " " A 70 0 0 "ALA " " O  " " " 8 0 1 C2 
    3406 14 -27.2313 -16.8759 30.5563 479 " " " " A 2 0 0 "ALA " " CB " " " 6 0 1 C2 
    3407 40 -26.477 -16.529 27.6751 480 " " " " A 43 0 0 "LYS " " N  " " " 7 0 1 C2 
    3408 14 -26.6245 -16.9017 26.2318 480 " " " " A 2 0 0 "LYS " " CA " " " 6 0 1 C2 
    3409 14 -25.2924 -16.8001 25.5106 480 " " " " A 2 0 0 "LYS " " C  " " " 6 0 1 C2 
    3410 23 -25.0358 -17.6585 24.7093 480 " " " " A 70 0 0 "LYS " " O  " " " 8 0 1 C2 
    3411 14 -27.6283 -16.0732 25.4924 480 " " " " A 2 0 0 "LYS " " CB " " " 6 0 1 C2 
    3412 14 -29.011 -16.0617 26.0361 480 " " " " A 2 0 0 "LYS " " CG " " " 6 0 1 C2 
    3413 14 -30.0677 -15.1531 25.397 480 " " " " A 2 0 0 "LYS " " CD " " " 6 0 1 C2 
    3414 14 -31.5294 -15.4237 25.8026 480 " " " " A 2 0 0 "LYS " " CE " " " 6 0 1 C2 
    3415 40 -31.7945 -15.434 27.2197 480 " " " " A 43 0 0 "LYS " " NZ " " " 7 0 1 C2 
    3416 40 -24.3867 -15.8233 25.8232 481 " " " " A 43 0 0 "ALA " " N  " " " 7 0 1 C2 
    3417 14 -23.1325 -15.5463 25.0942 481 " " " " A 2 0 0 "ALA " " CA " " " 6 0 1 C2 
    3418 14 -22.0892 -16.624 25.4426 481 " " " " A 2 0 0 "ALA " " C  " " " 6 0 1 C2 
    3419 23 -21.2831 -17.0081 24.6447 481 " " " " A 70 0 0 "ALA " " O  " " " 8 0 1 C2 
    3420 14 -22.6536 -14.2296 25.4279 481 " " " " A 2 0 0 "ALA " " CB " " " 6 0 1 C2 
    3421 40 -22.1774 -17.3694 26.5739 482 " " " " A 43 0 0 "LEU " " N  " " " 7 0 1 C2 
    3422 14 -21.582 -18.6509 26.9904 482 " " " " A 2 0 0 "LEU " " CA " " " 6 0 1 C2 
    3423 14 -22.058 -19.9325 26.2285 482 " " " " A 2 0 0 "LEU " " C  " " " 6 0 1 C2 
    3424 23 -21.5184 -21.0086 26.4278 482 " " " " A 70 0 0 "LEU " " O  " " " 8 0 1 C2 
    3425 14 -21.9479 -18.8054 28.4691 482 " " " " A 2 0 0 "LEU " " CB " " " 6 0 1 C2 
    3426 14 -21.1939 -17.8089 29.3893 482 " " " " A 2 0 0 "LEU " " CG " " " 6 0 1 C2 
    3427 14 -21.863 -17.7091 30.7722 482 " " " " A 2 0 0 "LEU " " CD1" " " 6 0 1 C2 
    3428 14 -19.6725 -18.0966 29.5573 482 " " " " A 2 0 0 "LEU " " CD2" " " 6 0 1 C2 
    3429 40 -23.0521 -19.7866 25.3411 483 " " " " A 43 0 0 "THR " " N  " " " 7 0 1 C2 
    3430 14 -23.4188 -20.8858 24.38 483 " " " " A 2 0 0 "THR " " CA " " " 6 0 1 C2 
    3431 14 -22.3962 -21.0904 23.3152 483 " " " " A 2 0 0 "THR " " C  " " " 6 0 1 C2 
    3432 23 -22.276 -22.0956 22.592 483 " " " " A 70 0 0 "THR " " O  " " " 8 0 1 C2 
    3433 14 -24.8549 -20.8023 23.71 483 " " " " A 2 0 0 "THR " " CB " " " 6 0 1 C2 
    3434 23 -25.0012 -19.6349 23.0205 483 " " " " A 70 0 0 "THR " " OG1" " " 8 0 1 C2 
    3435 14 -25.9242 -20.9065 24.7055 483 " " " " A 2 0 0 "THR " " CG2" " " 6 0 1 C2 
    3436 40 -21.5364 -20.0567 23.1274 484 " " " " A 43 0 0 "VAL " " N  " " " 7 0 1 C2 
    3437 14 -20.4942 -20.0353 22.0738 484 " " " " A 2 0 0 "VAL " " CA " " " 6 0 1 C2 
    3438 14 -19.2446 -20.566 22.8199 484 " " " " A 2 0 0 "VAL " " C  " " " 6 0 1 C2 
    3439 23 -19.3123 -20.8093 24.0845 484 " " " " A 70 0 0 "VAL " " O  " " " 8 0 1 C2 
    3440 14 -20.3963 -18.5948 21.5624 484 " " " " A 2 0 0 "VAL " " CB " " " 6 0 1 C2 
    3441 14 -19.391 -18.5424 20.4321 484 " " " " A 2 0 0 "VAL " " CG1" " " 6 0 1 C2 
    3442 14 -21.8583 -18.0548 21.2072 484 " " " " A 2 0 0 "VAL " " CG2" " " 6 0 1 C2 
    3443 40 -18.0815 -20.783 22.2608 485 " " " " A 43 0 0 "SER " " N  " " " 7 0 1 C2 
    3444 14 -16.8651 -21.2857 22.8279 485 " " " " A 2 0 0 "SER " " CA " " " 6 0 1 C2 
    3445 14 -15.5005 -20.7482 22.2221 485 " " " " A 2 0 0 "SER " " C  " " " 6 0 1 C2 
    3446 23 -15.604 -19.9656 21.2786 485 " " " " A 70 0 0 "SER " " O  " " " 8 0 1 C2 
    3447 14 -17.0726 -22.8112 22.807 485 " " " " A 2 0 0 "SER " " CB " " " 6 0 1 C2 
    3448 23 -17.0728 -23.1763 21.4447 485 " " " " A 70 0 0 "SER " " OG " " " 8 0 1 C2 
    3449 40 -14.3994 -21.027 22.8333 486 " " " " A 43 0 0 "GLY " " N  " " " 7 0 1 C2 
    3450 14 -13.0095 -20.5486 22.5455 486 " " " " A 2 0 0 "GLY " " CA " " " 6 0 1 C2 
    3451 14 -12.4182 -19.609 23.6251 486 " " " " A 2 0 0 "GLY " " C  " " " 6 0 1 C2 
    3452 23 -11.3741 -19.0264 23.334 486 " " " " A 70 0 0 "GLY " " O  " " " 8 0 1 C2 
    3453 40 -13.0491 -19.5235 24.7707 487 " " " " A 43 0 0 "PHE " " N  " " " 7 0 1 C2 
    3454 14 -12.9218 -18.3673 25.6715 487 " " " " A 2 0 0 "PHE " " CA " " " 6 0 1 C2 
    3455 14 -11.7628 -18.62 26.7044 487 " " " " A 2 0 0 "PHE " " C  " " " 6 0 1 C2 
    3456 23 -11.5034 -19.7425 27.1492 487 " " " " A 70 0 0 "PHE " " O  " " " 8 0 1 C2 
    3457 14 -14.2893 -18.157 26.401 487 " " " " A 2 0 0 "PHE " " CB " " " 6 0 1 C2 
    3458 14 -15.4603 -17.6153 25.5245 487 " " " " A 2 0 0 "PHE " " CG " " " 6 0 1 C2 
    3459 14 -15.2415 -16.7729 24.4328 487 " " " " A 2 0 0 "PHE " " CD1" " " 6 0 1 C2 
    3460 14 -16.7728 -18.1404 25.7441 487 " " " " A 2 0 0 "PHE " " CD2" " " 6 0 1 C2 
    3461 14 -16.2853 -16.3976 23.5825 487 " " " " A 2 0 0 "PHE " " CE1" " " 6 0 1 C2 
    3462 14 -17.8726 -17.8524 24.8621 487 " " " " A 2 0 0 "PHE " " CE2" " " 6 0 1 C2 
    3463 14 -17.5901 -16.9564 23.7648 487 " " " " A 2 0 0 "PHE " " CZ " " " 6 0 1 C2 
    3464 40 -11.1206 -17.5359 27.0618 488 " " " " A 43 0 0 "THR " " N  " " " 7 0 1 C2 
    3465 14 -10.1706 -17.4721 28.1744 488 " " " " A 2 0 0 "THR " " CA " " " 6 0 1 C2 
    3466 14 -11.0091 -17.514 29.4834 488 " " " " A 2 0 0 "THR " " C  " " " 6 0 1 C2 
    3467 23 -12.2469 -17.4568 29.5094 488 " " " " A 70 0 0 "THR " " O  " " " 8 0 1 C2 
    3468 14 -9.28629 -16.1382 28.0121 488 " " " " A 2 0 0 "THR " " CB " " " 6 0 1 C2 
    3469 23 -8.0269 -16.0439 28.6756 488 " " " " A 70 0 0 "THR " " OG1" " " 8 0 1 C2 
    3470 14 -9.89689 -14.8425 28.538 488 " " " " A 2 0 0 "THR " " CG2" " " 6 0 1 C2 
    3471 40 -10.3024 -17.5612 30.6434 489 " " " " A 43 0 0 "ASP " " N  " " " 7 0 1 C2 
    3472 14 -10.9459 -17.7731 31.9379 489 " " " " A 2 0 0 "ASP " " CA " " " 6 0 1 C2 
    3473 14 -11.0407 -16.4083 32.6355 489 " " " " A 2 0 0 "ASP " " C  " " " 6 0 1 C2 
    3474 23 -10.4116 -15.442 32.2638 489 " " " " A 70 0 0 "ASP " " O  " " " 8 0 1 C2 
    3475 14 -10.158 -18.7361 32.7754 489 " " " " A 2 0 0 "ASP " " CB " " " 6 0 1 C2 
    3476 14 -8.72678 -18.3946 33.2567 489 " " " " A 2 0 0 "ASP " " CG " " " 6 0 1 C2 
    3477 23 -7.93249 -18.0608 32.3478 489 " " " " A 70 0 0 "ASP " " OD1" " " 8 0 1 C2 
    3478 23 -8.42067 -18.5178 34.4955 489 " " " " A 70 0 0 "ASP " " OD2" " " 8 0 1 C2 
    3479 40 -11.9918 -16.2057 33.5861 490 " " " " A 43 0 0 "PRO " " N  " " " 7 0 1 C2 
    3480 14 -12.2299 -14.8719 34.1119 490 " " " " A 2 0 0 "PRO " " CA " " " 6 0 1 C2 
    3481 14 -11.1075 -14.3116 35.0422 490 " " " " A 2 0 0 "PRO " " C  " " " 6 0 1 C2 
    3482 23 -10.3992 -15.1533 35.6538 490 " " " " A 70 0 0 "PRO " " O  " " " 8 0 1 C2 
    3483 14 -13.5445 -15.0612 34.8347 490 " " " " A 2 0 0 "PRO " " CB " " " 6 0 1 C2 
    3484 14 -13.6854 -16.5171 35.2176 490 " " " " A 2 0 0 "PRO " " CG " " " 6 0 1 C2 
    3485 14 -12.7889 -17.1862 34.2909 490 " " " " A 2 0 0 "PRO " " CD " " " 6 0 1 C2 
    3486 40 -11.0938 -13.0033 35.3263 491 " " " " A 43 0 0 "ASP " " N  " " " 7 0 1 C2 
    3487 14 -10.099 -12.3996 36.211 491 " " " " A 2 0 0 "ASP " " CA " " " 6 0 1 C2 
    3488 14 -10.6594 -12.3442 37.7166 491 " " " " A 2 0 0 "ASP " " C  " " " 6 0 1 C2 
    3489 23 -10.0399 -11.6474 38.5627 491 " " " " A 70 0 0 "ASP " " O  " " " 8 0 1 C2 
    3490 14 -9.75825 -11.0381 35.6782 491 " " " " A 2 0 0 "ASP " " CB " " " 6 0 1 C2 
    3491 14 -10.7503 -9.92646 35.95 491 " " " " A 2 0 0 "ASP " " CG " " " 6 0 1 C2 
    3492 23 -11.9468 -10.0684 35.6534 491 " " " " A 70 0 0 "ASP " " OD1" " " 8 0 1 C2 
    3493 23 -10.4158 -8.88973 36.5196 491 " " " " A 70 0 0 "ASP " " OD2" " " 8 0 1 C2 
    3494 40 -11.7932 -12.9765 37.8868 492 " " " " A 43 0 0 "ASN " " N  " " " 7 0 1 C2 
    3495 14 -12.2071 -13.3842 39.2548 492 " " " " A 2 0 0 "ASN " " CA " " " 6 0 1 C2 
    3496 14 -12.8517 -14.725 39.1119 492 " " " " A 2 0 0 "ASN " " C  " " " 6 0 1 C2 
    3497 23 -12.386 -15.4872 38.3388 492 " " " " A 70 0 0 "ASN " " O  " " " 8 0 1 C2 
    3498 14 -12.979 -12.2345 39.9414 492 " " " " A 2 0 0 "ASN " " CB " " " 6 0 1 C2 
    3499 14 -12.9965 -12.341 41.4894 492 " " " " A 2 0 0 "ASN " " CG " " " 6 0 1 C2 
    3500 23 -13.7119 -13.0459 42.106 492 " " " " A 70 0 0 "ASN " " OD1" " " 8 0 1 C2 
    3501 40 -11.8801 -11.8084 42.0684 492 " " " " A 43 0 0 "ASN " " ND2" " " 7 0 1 C2 
    3502 40 -13.8818 -14.9513 39.8909 493 " " " " A 43 0 0 "ASP " " N  " " " 7 0 1 C2 
    3503 14 -14.6276 -16.2635 39.9969 493 " " " " A 2 0 0 "ASP " " CA " " " 6 0 1 C2 
    3504 14 -15.5442 -16.6038 38.7751 493 " " " " A 2 0 0 "ASP " " C  " " " 6 0 1 C2 
    3505 23 -15.7282 -15.6521 37.986 493 " " " " A 70 0 0 "ASP " " O  " " " 8 0 1 C2 
    3506 14 -15.5582 -16.2088 41.2492 493 " " " " A 2 0 0 "ASP " " CB " " " 6 0 1 C2 
    3507 14 -16.9411 -15.559 41.1481 493 " " " " A 2 0 0 "ASP " " CG " " " 6 0 1 C2 
    3508 23 -17.1459 -14.4799 41.8016 493 " " " " A 70 0 0 "ASP " " OD1" " " 8 0 1 C2 
    3509 23 -17.8952 -16.2844 40.6757 493 " " " " A 70 0 0 "ASP " " OD2" " " 8 0 1 C2 
    3510 40 -16.0231 -17.8022 38.5383 494 " " " " A 43 0 0 "PRO " " N  " " " 7 0 1 C2 
    3511 14 -16.7939 -18.2547 37.359 494 " " " " A 2 0 0 "PRO " " CA " " " 6 0 1 C2 
    3512 14 -17.8404 -17.3134 36.7108 494 " " " " A 2 0 0 "PRO " " C  " " " 6 0 1 C2 
    3513 23 -17.8608 -17.2142 35.4808 494 " " " " A 70 0 0 "PRO " " O  " " " 8 0 1 C2 
    3514 14 -17.272 -19.6045 37.7604 494 " " " " A 2 0 0 "PRO " " CB " " " 6 0 1 C2 
    3515 14 -16.3419 -20.1027 38.8187 494 " " " " A 2 0 0 "PRO " " CG " " " 6 0 1 C2 
    3516 14 -15.8401 -18.8774 39.4874 494 " " " " A 2 0 0 "PRO " " CD " " " 6 0 1 C2 
    3517 40 -18.6019 -16.5647 37.556 495 " " " " A 43 0 0 "GLU " " N  " " " 7 0 1 C2 
    3518 14 -19.7259 -15.7314 37.0612 495 " " " " A 2 0 0 "GLU " " CA " " " 6 0 1 C2 
    3519 14 -19.21 -14.5142 36.2636 495 " " " " A 2 0 0 "GLU " " C  " " " 6 0 1 C2 
    3520 23 -20.0397 -13.7901 35.7491 495 " " " " A 70 0 0 "GLU " " O  " " " 8 0 1 C2 
    3521 14 -20.5787 -15.3163 38.2369 495 " " " " A 2 0 0 "GLU " " CB " " " 6 0 1 C2 
    3522 14 -21.9901 -14.7952 38.0236 495 " " " " A 2 0 0 "GLU " " CG " " " 6 0 1 C2 
    3523 14 -22.9318 -15.9103 37.5013 495 " " " " A 2 0 0 "GLU " " CD " " " 6 0 1 C2 
    3524 23 -23.6859 -15.5065 36.6401 495 " " " " A 70 0 0 "GLU " " OE1" " " 8 0 1 C2 
    3525 23 -22.8419 -17.115 37.9103 495 " " " " A 70 0 0 "GLU " " OE2" " " 8 0 1 C2 
    3526 40 -17.9146 -14.1501 36.3901 496 " " " " A 43 0 0 "LYS " " N  " " " 7 0 1 C2 
    3527 14 -17.4042 -12.9662 35.7651 496 " " " " A 2 0 0 "LYS " " CA " " " 6 0 1 C2 
    3528 14 -16.7996 -13.2746 34.3941 496 " " " " A 2 0 0 "LYS " " C  " " " 6 0 1 C2 
    3529 23 -16.2073 -12.4004 33.8092 496 " " " " A 70 0 0 "LYS " " O  " " " 8 0 1 C2 
    3530 14 -16.2193 -12.4744 36.6568 496 " " " " A 2 0 0 "LYS " " CB " " " 6 0 1 C2 
    3531 14 -16.6188 -11.7138 37.8933 496 " " " " A 2 0 0 "LYS " " CG " " " 6 0 1 C2 
    3532 14 -17.4856 -12.4986 38.969 496 " " " " A 2 0 0 "LYS " " CD " " " 6 0 1 C2 
    3533 14 -17.7192 -11.6574 40.2662 496 " " " " A 2 0 0 "LYS " " CE " " " 6 0 1 C2 
    3534 40 -18.4589 -12.436 41.2691 496 " " " " A 43 0 0 "LYS " " NZ " " " 7 0 1 C2 
    3535 40 -17.0091 -14.4403 33.8405 497 " " " " A 43 0 0 "MET " " N  " " " 7 0 1 C2 
    3536 14 -16.7724 -14.8506 32.4046 497 " " " " A 2 0 0 "MET " " CA " " " 6 0 1 C2 
    3537 14 -17.8918 -14.1776 31.5806 497 " " " " A 2 0 0 "MET " " C  " " " 6 0 1 C2 
    3538 23 -19.1114 -14.4225 31.8816 497 " " " " A 70 0 0 "MET " " O  " " " 8 0 1 C2 
    3539 14 -16.6508 -16.3747 32.2504 497 " " " " A 2 0 0 "MET " " CB " " " 6 0 1 C2 
    3540 14 -16.2745 -16.7601 30.8062 497 " " " " A 2 0 0 "MET " " CG " " " 6 0 1 C2 
    3541 52 -16.2942 -18.5642 30.433 497 " " " " A 13 0 0 "MET " " SD " " " 16 0 1 C2 
    3542 14 -14.7474 -19.0759 31.1863 497 " " " " A 2 0 0 "MET " " CE " " " 6 0 1 C2 
    3543 40 -17.5717 -13.2414 30.7144 498 " " " " A 43 0 0 "TRP " " N  " " " 7 0 1 C2 
    3544 14 -18.5214 -12.428 29.9266 498 " " " " A 2 0 0 "TRP " " CA " " " 6 0 1 C2 
    3545 14 -19.1197 -11.3634 30.8846 498 " " " " A 2 0 0 "TRP " " C  " " " 6 0 1 C2 
    3546 23 -20.3257 -11.2629 31.0271 498 " " " " A 70 0 0 "TRP " " O  " " " 8 0 1 C2 
    3547 14 -19.4598 -13.2435 29.0581 498 " " " " A 2 0 0 "TRP " " CB " " " 6 0 1 C2 
    3548 14 -18.9582 -13.5888 27.6963 498 " " " " A 2 0 0 "TRP " " CG " " " 6 0 1 C2 
    3549 14 -18.4515 -14.7795 27.3532 498 " " " " A 2 0 0 "TRP " " CD1" " " 6 0 1 C2 
    3550 14 -18.6954 -12.6384 26.5733 498 " " " " A 2 0 0 "TRP " " CD2" " " 6 0 1 C2 
    3551 40 -18.1061 -14.6951 26.0055 498 " " " " A 43 0 0 "TRP " " NE1" " " 7 0 1 C2 
    3552 14 -18.1432 -13.3875 25.5296 498 " " " " A 2 0 0 "TRP " " CE2" " " 6 0 1 C2 
    3553 14 -18.8498 -11.2824 26.3774 498 " " " " A 2 0 0 "TRP " " CE3" " " 6 0 1 C2 
    3554 14 -17.7301 -12.8133 24.3072 498 " " " " A 2 0 0 "TRP " " CZ2" " " 6 0 1 C2 
    3555 14 -18.3524 -10.6562 25.222 498 " " " " A 2 0 0 "TRP " " CZ3" " " 6 0 1 C2 
    3556 14 -17.7783 -11.391 24.1574 498 " " " " A 2 0 0 "TRP " " CH2" " " 6 0 1 C2 
    3557 40 -18.2573 -10.5581 31.5494 499 " " " " A 43 0 0 "LYS " " N  " " " 7 0 1 C2 
    3558 14 -18.685 -9.60935 32.6173 499 " " " " A 2 0 0 "LYS " " CA " " " 6 0 1 C2 
    3559 14 -18.9953 -8.214 31.9186 499 " " " " A 2 0 0 "LYS " " C  " " " 6 0 1 C2 
    3560 23 -18.7849 -8.03947 30.7474 499 " " " " A 70 0 0 "LYS " " O  " " " 8 0 1 C2 
    3561 14 -17.5892 -9.38642 33.7082 499 " " " " A 2 0 0 "LYS " " CB " " " 6 0 1 C2 
    3562 14 -16.1792 -9.03357 33.0863 499 " " " " A 2 0 0 "LYS " " CG " " " 6 0 1 C2 
    3563 14 -15.1075 -8.71586 34.137 499 " " " " A 2 0 0 "LYS " " CD " " " 6 0 1 C2 
    3564 14 -13.893 -7.91381 33.5297 499 " " " " A 2 0 0 "LYS " " CE " " " 6 0 1 C2 
    3565 40 -12.7139 -7.76252 34.4977 499 " " " " A 43 0 0 "LYS " " NZ " " " 7 0 1 C2 
    3566 40 -19.5361 -7.2029 32.5883 500 " " " " A 43 0 0 "GLU " " N  " " " 7 0 1 C2 
    3567 14 -19.4704 -5.81672 32.1202 500 " " " " A 2 0 0 "GLU " " CA " " " 6 0 1 C2 
    3568 14 -17.9996 -5.29567 31.9354 500 " " " " A 2 0 0 "GLU " " C  " " " 6 0 1 C2 
    3569 23 -17.1554 -5.65206 32.7068 500 " " " " A 70 0 0 "GLU " " O  " " " 8 0 1 C2 
    3570 14 -20.3809 -4.9358 33.0398 500 " " " " A 2 0 0 "GLU " " CB " " " 6 0 1 C2 
    3571 14 -20.4775 -3.41064 32.6421 500 " " " " A 2 0 0 "GLU " " CG " " " 6 0 1 C2 
    3572 14 -21.7855 -2.85285 33.0315 500 " " " " A 2 0 0 "GLU " " CD " " " 6 0 1 C2 
    3573 23 -22.1939 -3.03532 34.2399 500 " " " " A 70 0 0 "GLU " " OE1" " " 8 0 1 C2 
    3574 23 -22.4911 -2.27638 32.1917 500 " " " " A 70 0 0 "GLU " " OE2" " " 8 0 1 C2 
    3575 40 -17.7178 -4.43611 30.9578 501 " " " " A 43 0 0 "ARG " " N  " " " 7 0 1 C2 
    3576 14 -16.3521 -3.77787 30.8099 501 " " " " A 2 0 0 "ARG " " CA " " " 6 0 1 C2 
    3577 14 -16.2013 -2.81721 32.0395 501 " " " " A 2 0 0 "ARG " " C  " " " 6 0 1 C2 
    3578 23 -17.1147 -2.05681 32.2648 501 " " " " A 70 0 0 "ARG " " O  " " " 8 0 1 C2 
    3579 14 -16.3664 -3.0181 29.4126 501 " " " " A 2 0 0 "ARG " " CB " " " 6 0 1 C2 
    3580 14 -15.1031 -2.13141 29.1455 501 " " " " A 2 0 0 "ARG " " CG " " " 6 0 1 C2 
    3581 14 -14.5588 -2.08033 27.6898 501 " " " " A 2 0 0 "ARG " " CD " " " 6 0 1 C2 
    3582 40 -13.8719 -0.784411 27.3987 501 " " " " A 43 0 0 "ARG " " NE " " " 7 0 1 C2 
    3583 14 -13.6802 -0.133954 26.2596 501 " " " " A 2 0 0 "ARG " " CZ " " " 6 0 1 C2 
    3584 40 -14.0688 -0.648078 25.1255 501 " " " " A 43 0 0 "ARG " " NH1" " " 7 0 1 C2 
    3585 40 -13.0291 1.01007 26.1447 501 " " " " A 43 0 0 "ARG " " NH2" " " 7 0 1 C2 
    3586 40 -15.0161 -2.61921 32.7177 502 " " " " A 43 0 0 "PRO " " N  " " " 7 0 1 C2 
    3587 14 -14.8582 -1.67577 33.8596 502 " " " " A 2 0 0 "PRO " " CA " " " 6 0 1 C2 
    3588 14 -14.6412 -0.260042 33.3408 502 " " " " A 2 0 0 "PRO " " C  " " " 6 0 1 C2 
    3589 23 -13.9489 -0.116294 32.3058 502 " " " " A 70 0 0 "PRO " " O  " " " 8 0 1 C2 
    3590 14 -13.5401 -2.15975 34.5246 502 " " " " A 2 0 0 "PRO " " CB " " " 6 0 1 C2 
    3591 14 -12.724 -2.9211 33.4529 502 " " " " A 2 0 0 "PRO " " CG " " " 6 0 1 C2 
    3592 14 -13.7871 -3.3898 32.4903 502 " " " " A 2 0 0 "PRO " " CD " " " 6 0 1 C2 
    3593 40 -15.3141 0.74839 33.9281 503 " " " " A 43 0 0 "ALA " " N  " " " 7 0 1 C2 
    3594 14 -15.3273 2.14783 33.5041 503 " " " " A 2 0 0 "ALA " " CA " " " 6 0 1 C2 
    3595 14 -13.9981 2.80821 33.8665 503 " " " " A 2 0 0 "ALA " " C  " " " 6 0 1 C2 
    3596 23 -13.0925 2.30139 34.5966 503 " " " " A 70 0 0 "ALA " " O  " " " 8 0 1 C2 
    3597 14 -16.5815 2.85523 34.1427 503 " " " " A 2 0 0 "ALA " " CB " " " 6 0 1 C2 
    3598 40 -13.9061 4.06097 33.486 504 " " " " A 43 0 0 "ASN " " N  " " " 7 0 1 C2 
    3599 14 -12.9737 5.10775 33.9214 504 " " " " A 2 0 0 "ASN " " CA " " " 6 0 1 C2 
    3600 14 -13.6068 6.41102 33.7491 504 " " " " A 2 0 0 "ASN " " C  " " " 6 0 1 C2 
    3601 23 -14.6874 6.46239 33.1498 504 " " " " A 70 0 0 "ASN " " O  " " " 8 0 1 C2 
    3602 14 -11.5135 5.12085 33.4024 504 " " " " A 2 0 0 "ASN " " CB " " " 6 0 1 C2 
    3603 14 -11.5454 5.07153 31.9222 504 " " " " A 2 0 0 "ASN " " CG " " " 6 0 1 C2 
    3604 23 -11.6531 6.13668 31.3533 504 " " " " A 70 0 0 "ASN " " OD1" " " 8 0 1 C2 
    3605 40 -11.5008 3.99478 31.2693 504 " " " " A 43 0 0 "ASN " " ND2" " " 7 0 1 C2 
    3606 40 -12.991 7.47627 34.0674 505 " " " " A 43 0 0 "ASP " " N  " " " 7 0 1 C2 
    3607 14 -13.3311 8.84819 33.8759 505 " " " " A 2 0 0 "ASP " " CA " " " 6 0 1 C2 
    3608 14 -13.5844 9.47544 32.4822 505 " " " " A 2 0 0 "ASP " " C  " " " 6 0 1 C2 
    3609 23 -14.375 10.4047 32.4204 505 " " " " A 70 0 0 "ASP " " O  " " " 8 0 1 C2 
    3610 14 -12.2568 9.73884 34.5447 505 " " " " A 2 0 0 "ASP " " CB " " " 6 0 1 C2 
    3611 14 -10.8729 9.76357 33.8722 505 " " " " A 2 0 0 "ASP " " CG " " " 6 0 1 C2 
    3612 23 -10.4373 10.8288 33.4717 505 " " " " A 70 0 0 "ASP " " OD1" " " 8 0 1 C2 
    3613 23 -10.3007 8.6651 33.7077 505 " " " " A 70 0 0 "ASP " " OD2" " " 8 0 1 C2 
    3614 40 -13.0542 8.79691 31.4425 506 " " " " A 43 0 0 "SER " " N  " " " 7 0 1 C2 
    3615 14 -13.019 9.35896 30.078 506 " " " " A 2 0 0 "SER " " CA " " " 6 0 1 C2 
    3616 14 -14.3071 8.75704 29.3481 506 " " " " A 2 0 0 "SER " " C  " " " 6 0 1 C2 
    3617 23 -14.3878 8.87235 28.0895 506 " " " " A 70 0 0 "SER " " O  " " " 8 0 1 C2 
    3618 14 -11.7238 8.93003 29.3928 506 " " " " A 2 0 0 "SER " " CB " " " 6 0 1 C2 
    3619 23 -11.6742 7.56347 29.1528 506 " " " " A 70 0 0 "SER " " OG " " " 8 0 1 C2 
    3620 40 -15.3046 8.2168 30.0604 507 " " " " A 43 0 0 "GLY " " N  " " " 7 0 1 C2 
    3621 14 -16.5551 7.81117 29.4922 507 " " " " A 2 0 0 "GLY " " CA " " " 6 0 1 C2 
    3622 14 -17.7092 8.89359 29.3464 507 " " " " A 2 0 0 "GLY " " C  " " " 6 0 1 C2 
    3623 23 -17.4443 10.1235 29.4249 507 " " " " A 70 0 0 "GLY " " O  " " " 8 0 1 C2 
    3624 40 -18.9608 8.39371 29.2763 508 " " " " A 43 0 0 "SER " " N  " " " 7 0 1 C2 
    3625 14 -20.2 9.13754 29.4546 508 " " " " A 2 0 0 "SER " " CA " " " 6 0 1 C2 
    3626 14 -21.3958 8.18875 29.8134 508 " " " " A 2 0 0 "SER " " C  " " " 6 0 1 C2 
    3627 23 -22.4463 8.29713 29.3097 508 " " " " A 70 0 0 "SER " " O  " " " 8 0 1 C2 
    3628 14 -20.3299 9.81133 28.0527 508 " " " " A 2 0 0 "SER " " CB " " " 6 0 1 C2 
    3629 23 -21.5894 10.4191 27.8061 508 " " " " A 70 0 0 "SER " " OG " " " 8 0 1 C2 
    3630 40 -21.1421 7.29287 30.8148 509 " " " " A 43 0 0 "LYS " " N  " " " 7 0 1 C2 
    3631 14 -21.7828 5.88902 30.8964 509 " " " " A 2 0 0 "LYS " " CA " " " 6 0 1 C2 
    3632 14 -23.2359 6.08848 31.4317 509 " " " " A 2 0 0 "LYS " " C  " " " 6 0 1 C2 
    3633 23 -23.6325 6.96649 32.2217 509 " " " " A 70 0 0 "LYS " " O  " " " 8 0 1 C2 
    3634 14 -20.9658 5.15238 32.0307 509 " " " " A 2 0 0 "LYS " " CB " " " 6 0 1 C2 
    3635 14 -21.3258 3.69397 32.333 509 " " " " A 2 0 0 "LYS " " CG " " " 6 0 1 C2 
    3636 14 -20.3705 2.89424 33.322 509 " " " " A 2 0 0 "LYS " " CD " " " 6 0 1 C2 
    3637 14 -21.1477 1.74921 34.0425 509 " " " " A 2 0 0 "LYS " " CE " " " 6 0 1 C2 
    3638 40 -20.3065 0.971303 34.9562 509 " " " " A 43 0 0 "LYS " " NZ " " " 7 0 1 C2 
    3639 40 -24.1694 5.23256 30.9584 510 " " " " A 43 0 0 "ASP " " N  " " " 7 0 1 C2 
    3640 14 -25.625 5.20127 31.3193 510 " " " " A 2 0 0 "ASP " " CA " " " 6 0 1 C2 
    3641 14 -26.1618 3.79183 30.8786 510 " " " " A 2 0 0 "ASP " " C  " " " 6 0 1 C2 
    3642 23 -25.5924 3.11279 29.9933 510 " " " " A 70 0 0 "ASP " " O  " " " 8 0 1 C2 
    3643 14 -26.4044 6.46261 30.678 510 " " " " A 2 0 0 "ASP " " CB " " " 6 0 1 C2 
    3644 14 -27.1632 6.09974 29.3785 510 " " " " A 2 0 0 "ASP " " CG " " " 6 0 1 C2 
    3645 23 -26.6593 6.40782 28.303 510 " " " " A 70 0 0 "ASP " " OD1" " " 8 0 1 C2 
    3646 23 -28.2026 5.42502 29.4023 510 " " " " A 70 0 0 "ASP " " OD2" " " 8 0 1 C2 
    3647 40 -27.2535 3.34472 31.523 511 " " " " A 43 0 0 "PRO " " N  " " " 7 0 1 C2 
    3648 14 -27.7369 1.97659 31.3476 511 " " " " A 2 0 0 "PRO " " CA " " " 6 0 1 C2 
    3649 14 -28.393 1.62445 29.9628 511 " " " " A 2 0 0 "PRO " " C  " " " 6 0 1 C2 
    3650 23 -28.6899 0.471001 29.7065 511 " " " " A 70 0 0 "PRO " " O  " " " 8 0 1 C2 
    3651 14 -28.7274 1.71337 32.5728 511 " " " " A 2 0 0 "PRO " " CB " " " 6 0 1 C2 
    3652 14 -29.1088 3.0677 32.9293 511 " " " " A 2 0 0 "PRO " " CG " " " 6 0 1 C2 
    3653 14 -28.0406 4.05472 32.4728 511 " " " " A 2 0 0 "PRO " " CD " " " 6 0 1 C2 
    3654 40 -28.7102 2.59928 29.0928 512 " " " " A 43 0 0 "SER " " N  " " " 7 0 1 C2 
    3655 14 -29.4856 2.29332 27.8625 512 " " " " A 2 0 0 "SER " " CA " " " 6 0 1 C2 
    3656 14 -28.5277 1.65916 26.7823 512 " " " " A 2 0 0 "SER " " C  " " " 6 0 1 C2 
    3657 23 -29.053 0.877502 26.0021 512 " " " " A 70 0 0 "SER " " O  " " " 8 0 1 C2 
    3658 14 -30.0989 3.61091 27.3415 512 " " " " A 2 0 0 "SER " " CB " " " 6 0 1 C2 
    3659 23 -29.2567 4.65793 27.0438 512 " " " " A 70 0 0 "SER " " OG " " " 8 0 1 C2 
    3660 40 -27.1702 1.79538 26.8618 513 " " " " A 43 0 0 "VAL " " N  " " " 7 0 1 C2 
    3661 14 -26.0739 1.16779 26.0513 513 " " " " A 2 0 0 "VAL " " CA " " " 6 0 1 C2 
    3662 14 -25.0908 0.548286 26.9874 513 " " " " A 2 0 0 "VAL " " C  " " " 6 0 1 C2 
    3663 23 -24.423 1.21236 27.7602 513 " " " " A 70 0 0 "VAL " " O  " " " 8 0 1 C2 
    3664 14 -25.5133 2.26189 25.2164 513 " " " " A 2 0 0 "VAL " " CB " " " 6 0 1 C2 
    3665 14 -24.3819 1.86774 24.3191 513 " " " " A 2 0 0 "VAL " " CG1" " " 6 0 1 C2 
    3666 14 -26.5319 3.03571 24.3848 513 " " " " A 2 0 0 "VAL " " CG2" " " 6 0 1 C2 
    3667 40 -24.8466 -0.797065 26.8559 514 " " " " A 43 0 0 "ARG " " N  " " " 7 0 1 C2 
    3668 14 -23.9737 -1.59932 27.7424 514 " " " " A 2 0 0 "ARG " " CA " " " 6 0 1 C2 
    3669 14 -23.1425 -2.50087 26.9168 514 " " " " A 2 0 0 "ARG " " C  " " " 6 0 1 C2 
    3670 23 -23.6976 -3.1713 26.0269 514 " " " " A 70 0 0 "ARG " " O  " " " 8 0 1 C2 
    3671 14 -24.7276 -2.31133 28.8772 514 " " " " A 2 0 0 "ARG " " CB " " " 6 0 1 C2 
    3672 14 -25.4948 -1.30889 29.8152 514 " " " " A 2 0 0 "ARG " " CG " " " 6 0 1 C2 
    3673 14 -26.0855 -2.09608 30.9882 514 " " " " A 2 0 0 "ARG " " CD " " " 6 0 1 C2 
    3674 40 -25.2163 -2.14091 32.1731 514 " " " " A 43 0 0 "ARG " " NE " " " 7 0 1 C2 
    3675 14 -25.6612 -2.02342 33.3972 514 " " " " A 2 0 0 "ARG " " CZ " " " 6 0 1 C2 
    3676 40 -26.8998 -1.75787 33.783 514 " " " " A 43 0 0 "ARG " " NH1" " " 7 0 1 C2 
    3677 40 -24.8134 -2.135 34.4108 514 " " " " A 43 0 0 "ARG " " NH2" " " 7 0 1 C2 
    3678 40 -21.8428 -2.64449 27.282 515 " " " " A 43 0 0 "VAL " " N  " " " 7 0 1 C2 
    3679 14 -20.8979 -3.529 26.6827 515 " " " " A 2 0 0 "VAL " " CA " " " 6 0 1 C2 
    3680 14 -20.4433 -4.50491 27.7662 515 " " " " A 2 0 0 "VAL " " C  " " " 6 0 1 C2 
    3681 23 -20.0768 -4.10414 28.8635 515 " " " " A 70 0 0 "VAL " " O  " " " 8 0 1 C2 
    3682 14 -19.6988 -2.69473 26.1916 515 " " " " A 2 0 0 "VAL " " CB " " " 6 0 1 C2 
    3683 14 -18.4309 -3.44498 25.6623 515 " " " " A 2 0 0 "VAL " " CG1" " " 6 0 1 C2 
    3684 14 -19.9613 -1.6252 25.108 515 " " " " A 2 0 0 "VAL " " CG2" " " 6 0 1 C2 
    3685 40 -20.4432 -5.76859 27.301 516 " " " " A 43 0 0 "ILE " " N  " " " 7 0 1 C2 
    3686 14 -19.8102 -6.99346 27.9214 516 " " " " A 2 0 0 "ILE " " CA " " " 6 0 1 C2 
    3687 14 -18.6899 -7.5664 26.984 516 " " " " A 2 0 0 "ILE " " C  " " " 6 0 1 C2 
    3688 23 -18.6296 -7.2635 25.7402 516 " " " " A 70 0 0 "ILE " " O  " " " 8 0 1 C2 
    3689 14 -20.9694 -8.08844 28.2397 516 " " " " A 2 0 0 "ILE " " CB " " " 6 0 1 C2 
    3690 14 -21.7136 -8.68368 26.9439 516 " " " " A 2 0 0 "ILE " " CG1" " " 6 0 1 C2 
    3691 14 -22.0065 -7.6913 29.2937 516 " " " " A 2 0 0 "ILE " " CG2" " " 6 0 1 C2 
    3692 14 -22.5828 -9.92438 27.2477 516 " " " " A 2 0 0 "ILE " " CD1" " " 6 0 1 C2 
    3693 40 -17.7959 -8.25093 27.6401 517 " " " " A 43 0 0 "GLN " " N  " " " 7 0 1 C2 
    3694 14 -16.422 -8.5513 27.1506 517 " " " " A 2 0 0 "GLN " " CA " " " 6 0 1 C2 
    3695 14 -15.7545 -9.85993 27.6812 517 " " " " A 2 0 0 "GLN " " C  " " " 6 0 1 C2 
    3696 23 -15.986 -10.1387 28.8463 517 " " " " A 70 0 0 "GLN " " O  " " " 8 0 1 C2 
    3697 14 -15.3992 -7.43801 27.1276 517 " " " " A 2 0 0 "GLN " " CB " " " 6 0 1 C2 
    3698 14 -15.0803 -6.58949 28.3766 517 " " " " A 2 0 0 "GLN " " CG " " " 6 0 1 C2 
    3699 14 -13.9665 -7.04661 29.2962 517 " " " " A 2 0 0 "GLN " " CD " " " 6 0 1 C2 
    3700 23 -13.3034 -6.17297 29.8664 517 " " " " A 70 0 0 "GLN " " OE1" " " 8 0 1 C2 
    3701 40 -13.7712 -8.34838 29.504 517 " " " " A 43 0 0 "GLN " " NE2" " " 7 0 1 C2 
    3702 40 -14.9559 -10.6438 26.9493 518 " " " " A 43 0 0 "ASN " " N  " " " 7 0 1 C2 
    3703 14 -14.2505 -11.8121 27.4988 518 " " " " A 2 0 0 "ASN " " CA " " " 6 0 1 C2 
    3704 14 -13.2506 -12.188 26.4152 518 " " " " A 2 0 0 "ASN " " C  " " " 6 0 1 C2 
    3705 23 -13.5688 -12.0388 25.1723 518 " " " " A 70 0 0 "ASN " " O  " " " 8 0 1 C2 
    3706 14 -15.2372 -13.0465 27.8124 518 " " " " A 2 0 0 "ASN " " CB " " " 6 0 1 C2 
    3707 14 -14.5006 -13.9746 28.7746 518 " " " " A 2 0 0 "ASN " " CG " " " 6 0 1 C2 
    3708 23 -14.5208 -13.7951 29.9456 518 " " " " A 70 0 0 "ASN " " OD1" " " 8 0 1 C2 
    3709 40 -13.8263 -15.0253 28.3324 518 " " " " A 43 0 0 "ASN " " ND2" " " 7 0 1 C2 
    3710 40 -11.9671 -12.4628 26.7796 519 " " " " A 43 0 0 "GLY " " N  " " " 7 0 1 C2 
    3711 14 -10.9166 -12.8995 25.8847 519 " " " " A 2 0 0 "GLY " " CA " " " 6 0 1 C2 
    3712 14 -11.2485 -14.2352 25.1825 519 " " " " A 2 0 0 "GLY " " C  " " " 6 0 1 C2 
    3713 23 -11.5691 -15.1949 25.8447 519 " " " " A 70 0 0 "GLY " " O  " " " 8 0 1 C2 
    3714 40 -11.2346 -14.2246 23.8012 520 " " " " A 43 0 0 "LEU " " N  " " " 7 0 1 C2 
    3715 14 -11.1829 -15.4147 22.9591 520 " " " " A 2 0 0 "LEU " " CA " " " 6 0 1 C2 
    3716 14 -9.70996 -15.7808 22.6829 520 " " " " A 2 0 0 "LEU " " C  " " " 6 0 1 C2 
    3717 23 -8.87089 -14.9434 22.2062 520 " " " " A 70 0 0 "LEU " " O  " " " 8 0 1 C2 
    3718 14 -11.9729 -14.8825 21.6881 520 " " " " A 2 0 0 "LEU " " CB " " " 6 0 1 C2 
    3719 14 -12.2101 -15.9372 20.6688 520 " " " " A 2 0 0 "LEU " " CG " " " 6 0 1 C2 
    3720 14 -13.4535 -16.7125 20.8737 520 " " " " A 2 0 0 "LEU " " CD1" " " 6 0 1 C2 
    3721 14 -12.2596 -15.2803 19.3339 520 " " " " A 2 0 0 "LEU " " CD2" " " 6 0 1 C2 
    3722 40 -9.35462 -17.0231 22.8988 521 " " " " A 43 0 0 "GLU " " N  " " " 7 0 1 C2 
    3723 14 -8.01042 -17.6214 22.643 521 " " " " A 2 0 0 "GLU " " CA " " " 6 0 1 C2 
    3724 14 -8.09844 -18.2107 21.2383 521 " " " " A 2 0 0 "GLU " " C  " " " 6 0 1 C2 
    3725 23 -7.94184 -19.4251 21.0174 521 " " " " A 70 0 0 "GLU " " O  " " " 8 0 1 C2 
    3726 14 -7.81151 -18.7667 23.7323 521 " " " " A 2 0 0 "GLU " " CB " " " 6 0 1 C2 
    3727 14 -7.86431 -18.3126 25.215 521 " " " " A 2 0 0 "GLU " " CG " " " 6 0 1 C2 
    3728 14 -6.77018 -17.3982 25.6954 521 " " " " A 2 0 0 "GLU " " CD " " " 6 0 1 C2 
    3729 23 -6.20976 -16.655 24.8178 521 " " " " A 70 0 0 "GLU " " OE1" " " 8 0 1 C2 
    3730 23 -6.57339 -17.2932 26.9518 521 " " " " A 70 0 0 "GLU " " OE2" " " 8 0 1 C2 
    3731 40 -8.44858 -17.3509 20.2697 522 " " " " A 43 0 0 "ASN " " N  " " " 7 0 1 C2 
    3732 14 -8.68512 -17.7937 18.9179 522 " " " " A 2 0 0 "ASN " " CA " " " 6 0 1 C2 
    3733 14 -8.32446 -16.5963 18.0168 522 " " " " A 2 0 0 "ASN " " C  " " " 6 0 1 C2 
    3734 23 -8.92508 -15.4731 18.0847 522 " " " " A 70 0 0 "ASN " " O  " " " 8 0 1 C2 
    3735 14 -10.0466 -18.4303 18.7678 522 " " " " A 2 0 0 "ASN " " CB " " " 6 0 1 C2 
    3736 14 -10.3292 -19.2191 17.4209 522 " " " " A 2 0 0 "ASN " " CG " " " 6 0 1 C2 
    3737 23 -10.1061 -18.7881 16.2836 522 " " " " A 70 0 0 "ASN " " OD1" " " 8 0 1 C2 
    3738 40 -10.7739 -20.4743 17.5354 522 " " " " A 43 0 0 "ASN " " ND2" " " 7 0 1 C2 
    3739 40 -7.42688 -16.7663 17.0476 523 " " " " A 43 0 0 "ARG " " N  " " " 7 0 1 C2 
    3740 14 -7.16165 -15.8025 15.8854 523 " " " " A 2 0 0 "ARG " " CA " " " 6 0 1 C2 
    3741 14 -7.79852 -16.4851 14.6667 523 " " " " A 2 0 0 "ARG " " C  " " " 6 0 1 C2 
    3742 23 -8.61719 -15.8176 13.9273 523 " " " " A 70 0 0 "ARG " " O  " " " 8 0 1 C2 
    3743 14 -5.65365 -15.5687 15.832 523 " " " " A 2 0 0 "ARG " " CB " " " 6 0 1 C2 
    3744 14 -5.43342 -14.3203 14.9073 523 " " " " A 2 0 0 "ARG " " CG " " " 6 0 1 C2 
    3745 14 -3.99312 -13.803 15.0083 523 " " " " A 2 0 0 "ARG " " CD " " " 6 0 1 C2 
    3746 40 -3.85803 -12.4517 14.3917 523 " " " " A 43 0 0 "ARG " " NE " " " 7 0 1 C2 
    3747 14 -3.01802 -11.475 14.6212 523 " " " " A 2 0 0 "ARG " " CZ " " " 6 0 1 C2 
    3748 40 -3.12027 -10.2614 14.0986 523 " " " " A 43 0 0 "ARG " " NH1" " " 7 0 1 C2 
    3749 40 -1.92699 -11.7992 15.3154 523 " " " " A 43 0 0 "ARG " " NH2" " " 7 0 1 C2 
    3750 40 -7.39438 -17.7006 14.3626 524 " " " " A 43 0 0 "ASN " " N  " " " 7 0 1 C2 
    3751 14 -7.38238 -18.3993 13.0986 524 " " " " A 2 0 0 "ASN " " CA " " " 6 0 1 C2 
    3752 14 -8.80806 -18.7204 12.6453 524 " " " " A 2 0 0 "ASN " " C  " " " 6 0 1 C2 
    3753 23 -8.92266 -18.9376 11.4163 524 " " " " A 70 0 0 "ASN " " O  " " " 8 0 1 C2 
    3754 14 -6.47984 -19.6487 13.1752 524 " " " " A 2 0 0 "ASN " " CB " " " 6 0 1 C2 
    3755 14 -5.05461 -19.3371 13.1572 524 " " " " A 2 0 0 "ASN " " CG " " " 6 0 1 C2 
    3756 23 -4.53571 -18.8354 14.1162 524 " " " " A 70 0 0 "ASN " " OD1" " " 8 0 1 C2 
    3757 40 -4.35196 -19.485 11.992 524 " " " " A 43 0 0 "ASN " " ND2" " " 7 0 1 C2 
    3758 40 -9.84975 -18.7719 13.5039 525 " " " " A 43 0 0 "ASP " " N  " " " 7 0 1 C2 
    3759 14 -11.232 -19.123 13.1569 525 " " " " A 2 0 0 "ASP " " CA " " " 6 0 1 C2 
    3760 14 -12.2 -18.3002 13.9871 525 " " " " A 2 0 0 "ASP " " C  " " " 6 0 1 C2 
    3761 23 -13.3283 -18.7303 14.2799 525 " " " " A 70 0 0 "ASP " " O  " " " 8 0 1 C2 
    3762 14 -11.4432 -20.6585 13.0733 525 " " " " A 2 0 0 "ASP " " CB " " " 6 0 1 C2 
    3763 14 -11.3629 -21.4944 14.3619 525 " " " " A 2 0 0 "ASP " " CG " " " 6 0 1 C2 
    3764 23 -10.6043 -22.5089 14.2993 525 " " " " A 70 0 0 "ASP " " OD1" " " 8 0 1 C2 
    3765 23 -12.1225 -21.2681 15.3337 525 " " " " A 70 0 0 "ASP " " OD2" " " 8 0 1 C2 
    3766 40 -11.7634 -17.1128 14.3729 526 " " " " A 43 0 0 "ALA " " N  " " " 7 0 1 C2 
    3767 14 -12.4795 -16.1607 15.2836 526 " " " " A 2 0 0 "ALA " " CA " " " 6 0 1 C2 
    3768 14 -13.7309 -15.5638 14.693 526 " " " " A 2 0 0 "ALA " " C  " " " 6 0 1 C2 
    3769 23 -14.5838 -15.2442 15.5063 526 " " " " A 70 0 0 "ALA " " O  " " " 8 0 1 C2 
    3770 14 -11.6273 -15.0388 15.8049 526 " " " " A 2 0 0 "ALA " " CB " " " 6 0 1 C2 
    3771 40 -13.8519 -15.4907 13.3526 527 " " " " A 43 0 0 "ALA " " N  " " " 7 0 1 C2 
    3772 14 -14.9146 -14.9222 12.5743 527 " " " " A 2 0 0 "ALA " " CA " " " 6 0 1 C2 
    3773 14 -16.1964 -15.7953 12.7081 527 " " " " A 2 0 0 "ALA " " C  " " " 6 0 1 C2 
    3774 23 -17.2698 -15.2415 12.4345 527 " " " " A 70 0 0 "ALA " " O  " " " 8 0 1 C2 
    3775 14 -14.507 -15.1213 11.1393 527 " " " " A 2 0 0 "ALA " " CB " " " 6 0 1 C2 
    3776 40 -16.0759 -17.0645 13.094 528 " " " " A 43 0 0 "LYS " " N  " " " 7 0 1 C2 
    3777 14 -17.1254 -18.0917 13.1434 528 " " " " A 2 0 0 "LYS " " CA " " " 6 0 1 C2 
    3778 14 -17.7524 -18.0638 14.5415 528 " " " " A 2 0 0 "LYS " " C  " " " 6 0 1 C2 
    3779 23 -18.8768 -18.4426 14.7044 528 " " " " A 70 0 0 "LYS " " O  " " " 8 0 1 C2 
    3780 14 -16.476 -19.4391 12.9256 528 " " " " A 2 0 0 "LYS " " CB " " " 6 0 1 C2 
    3781 14 -17.325 -20.7776 12.9621 528 " " " " A 2 0 0 "LYS " " CG " " " 6 0 1 C2 
    3782 14 -18.5958 -20.742 12.0219 528 " " " " A 2 0 0 "LYS " " CD " " " 6 0 1 C2 
    3783 14 -19.481 -22.0207 12.1347 528 " " " " A 2 0 0 "LYS " " CE " " " 6 0 1 C2 
    3784 40 -20.558 -21.9669 11.1074 528 " " " " A 43 0 0 "LYS " " NZ " " " 7 0 1 C2 
    3785 40 -16.8949 -17.7387 15.5457 529 " " " " A 43 0 0 "LYS " " N  " " " 7 0 1 C2 
    3786 14 -17.2452 -17.4326 16.9059 529 " " " " A 2 0 0 "LYS " " CA " " " 6 0 1 C2 
    3787 14 -18.1462 -16.2216 17.075 529 " " " " A 2 0 0 "LYS " " C  " " " 6 0 1 C2 
    3788 23 -19.213 -16.2723 17.5835 529 " " " " A 70 0 0 "LYS " " O  " " " 8 0 1 C2 
    3789 14 -15.9726 -17.4122 17.7367 529 " " " " A 2 0 0 "LYS " " CB " " " 6 0 1 C2 
    3790 14 -15.4421 -18.7619 18.2912 529 " " " " A 2 0 0 "LYS " " CG " " " 6 0 1 C2 
    3791 14 -15.233 -19.821 17.2045 529 " " " " A 2 0 0 "LYS " " CD " " " 6 0 1 C2 
    3792 14 -14.5112 -21.0787 17.7671 529 " " " " A 2 0 0 "LYS " " CE " " " 6 0 1 C2 
    3793 40 -14.1779 -22.0856 16.7047 529 " " " " A 43 0 0 "LYS " " NZ " " " 7 0 1 C2 
    3794 40 -17.6898 -15.0879 16.5808 530 " " " " A 43 0 0 "ILE " " N  " " " 7 0 1 C2 
    3795 14 -18.2829 -13.7407 16.4816 530 " " " " A 2 0 0 "ILE " " CA " " " 6 0 1 C2 
    3796 14 -19.7415 -13.7829 15.8782 530 " " " " A 2 0 0 "ILE " " C  " " " 6 0 1 C2 
    3797 23 -20.6183 -13.0033 16.2312 530 " " " " A 70 0 0 "ILE " " O  " " " 8 0 1 C2 
    3798 14 -17.1628 -12.8543 15.7192 530 " " " " A 2 0 0 "ILE " " CB " " " 6 0 1 C2 
    3799 14 -15.9683 -12.583 16.6829 530 " " " " A 2 0 0 "ILE " " CG1" " " 6 0 1 C2 
    3800 14 -17.7315 -11.4744 15.239 530 " " " " A 2 0 0 "ILE " " CG2" " " 6 0 1 C2 
    3801 14 -14.747 -11.9761 16.1048 530 " " " " A 2 0 0 "ILE " " CD1" " " 6 0 1 C2 
    3802 40 -19.9026 -14.5882 14.8565 531 " " " " A 43 0 0 "ASP " " N  " " " 7 0 1 C2 
    3803 14 -21.1371 -14.7451 14.1056 531 " " " " A 2 0 0 "ASP " " CA " " " 6 0 1 C2 
    3804 14 -22.1812 -15.5203 14.9577 531 " " " " A 2 0 0 "ASP " " C  " " " 6 0 1 C2 
    3805 23 -23.3547 -15.3505 14.8426 531 " " " " A 70 0 0 "ASP " " O  " " " 8 0 1 C2 
    3806 14 -20.8763 -15.4919 12.7828 531 " " " " A 2 0 0 "ASP " " CB " " " 6 0 1 C2 
    3807 14 -22.0201 -15.5568 11.7621 531 " " " " A 2 0 0 "ASP " " CG " " " 6 0 1 C2 
    3808 23 -22.57 -14.4276 11.4845 531 " " " " A 70 0 0 "ASP " " OD1" " " 8 0 1 C2 
    3809 23 -22.4204 -16.7202 11.4709 531 " " " " A 70 0 0 "ASP " " OD2" " " 8 0 1 C2 
    3810 40 -21.7075 -16.5796 15.6675 532 " " " " A 43 0 0 "GLU " " N  " " " 7 0 1 C2 
    3811 14 -22.5413 -17.3772 16.606 532 " " " " A 2 0 0 "GLU " " CA " " " 6 0 1 C2 
    3812 14 -23.1198 -16.4453 17.6559 532 " " " " A 2 0 0 "GLU " " C  " " " 6 0 1 C2 
    3813 23 -24.345 -16.5161 17.9235 532 " " " " A 70 0 0 "GLU " " O  " " " 8 0 1 C2 
    3814 14 -21.5857 -18.4363 17.1903 532 " " " " A 2 0 0 "GLU " " CB " " " 6 0 1 C2 
    3815 14 -22.1513 -19.7079 17.8654 532 " " " " A 2 0 0 "GLU " " CG " " " 6 0 1 C2 
    3816 14 -22.9228 -20.5561 16.8643 532 " " " " A 2 0 0 "GLU " " CD " " " 6 0 1 C2 
    3817 23 -24.1479 -20.4332 16.8088 532 " " " " A 70 0 0 "GLU " " OE1" " " 8 0 1 C2 
    3818 23 -22.2203 -21.2942 16.0823 532 " " " " A 70 0 0 "GLU " " OE2" " " 8 0 1 C2 
    3819 40 -22.2544 -15.5019 18.1582 533 " " " " A 43 0 0 "LEU " " N  " " " 7 0 1 C2 
    3820 14 -22.6985 -14.5405 19.2068 533 " " " " A 2 0 0 "LEU " " CA " " " 6 0 1 C2 
    3821 14 -23.7671 -13.6076 18.7221 533 " " " " A 2 0 0 "LEU " " C  " " " 6 0 1 C2 
    3822 23 -24.6463 -13.2656 19.5006 533 " " " " A 70 0 0 "LEU " " O  " " " 8 0 1 C2 
    3823 14 -21.5026 -13.742 19.7022 533 " " " " A 2 0 0 "LEU " " CB " " " 6 0 1 C2 
    3824 14 -20.5313 -14.4422 20.6584 533 " " " " A 2 0 0 "LEU " " CG " " " 6 0 1 C2 
    3825 14 -19.1122 -13.9101 20.6327 533 " " " " A 2 0 0 "LEU " " CD1" " " 6 0 1 C2 
    3826 14 -20.9237 -14.4046 22.1337 533 " " " " A 2 0 0 "LEU " " CD2" " " 6 0 1 C2 
    3827 40 -23.6388 -13.1447 17.4564 534 " " " " A 43 0 0 "ARG " " N  " " " 7 0 1 C2 
    3828 14 -24.4179 -12.1916 16.7042 534 " " " " A 2 0 0 "ARG " " CA " " " 6 0 1 C2 
    3829 14 -25.8795 -12.6019 16.4216 534 " " " " A 2 0 0 "ARG " " C  " " " 6 0 1 C2 
    3830 23 -26.727 -11.7183 16.1158 534 " " " " A 70 0 0 "ARG " " O  " " " 8 0 1 C2 
    3831 14 -23.7997 -11.7447 15.3698 534 " " " " A 2 0 0 "ARG " " CB " " " 6 0 1 C2 
    3832 14 -22.5848 -10.7599 15.4367 534 " " " " A 2 0 0 "ARG " " CG " " " 6 0 1 C2 
    3833 14 -21.8721 -10.6201 14.0922 534 " " " " A 2 0 0 "ARG " " CD " " " 6 0 1 C2 
    3834 40 -20.6819 -9.61733 14.1334 534 " " " " A 43 0 0 "ARG " " NE " " " 7 0 1 C2 
    3835 14 -19.5527 -9.67917 13.3977 534 " " " " A 2 0 0 "ARG " " CZ " " " 6 0 1 C2 
    3836 40 -19.4421 -10.4666 12.2988 534 " " " " A 43 0 0 "ARG " " NH1" " " 7 0 1 C2 
    3837 40 -18.5702 -8.84773 13.7021 534 " " " " A 43 0 0 "ARG " " NH2" " " 7 0 1 C2 
    3838 40 -26.057 -13.9051 16.3993 535 " " " " A 43 0 0 "ALA " " N  " " " 7 0 1 C2 
    3839 14 -27.3084 -14.7419 16.1969 535 " " " " A 2 0 0 "ALA " " CA " " " 6 0 1 C2 
    3840 14 -27.8124 -15.3503 17.4641 535 " " " " A 2 0 0 "ALA " " C  " " " 6 0 1 C2 
    3841 23 -28.9347 -15.8984 17.418 535 " " " " A 70 0 0 "ALA " " O  " " " 8 0 1 C2 
    3842 14 -26.9985 -15.9054 15.1493 535 " " " " A 2 0 0 "ALA " " CB " " " 6 0 1 C2 
    3843 40 -27.3703 -15.0136 18.6937 536 " " " " A 43 0 0 "LEU " " N  " " " 7 0 1 C2 
    3844 14 -28.2289 -15.1251 19.8776 536 " " " " A 2 0 0 "LEU " " CA " " " 6 0 1 C2 
    3845 14 -29.3984 -14.1168 19.8157 536 " " " " A 2 0 0 "LEU " " C  " " " 6 0 1 C2 
    3846 23 -29.2817 -13.0428 19.1738 536 " " " " A 70 0 0 "LEU " " O  " " " 8 0 1 C2 
    3847 14 -27.4027 -14.745 21.145 536 " " " " A 2 0 0 "LEU " " CB " " " 6 0 1 C2 
    3848 14 -26.0641 -15.629 21.224 536 " " " " A 2 0 0 "LEU " " CG " " " 6 0 1 C2 
    3849 14 -25.2515 -15.0121 22.3249 536 " " " " A 2 0 0 "LEU " " CD1" " " 6 0 1 C2 
    3850 14 -26.3365 -17.1601 21.3523 536 " " " " A 2 0 0 "LEU " " CD2" " " 6 0 1 C2 
    3851 40 -30.4345 -14.4173 20.5957 537 " " " " A 43 0 0 "GLN " " N  " " " 7 0 1 C2 
    3852 14 -31.6086 -13.6542 20.6434 537 " " " " A 2 0 0 "GLN " " CA " " " 6 0 1 C2 
    3853 14 -31.6124 -12.8876 21.9454 537 " " " " A 2 0 0 "GLN " " C  " " " 6 0 1 C2 
    3854 23 -31.7029 -13.5391 22.9517 537 " " " " A 70 0 0 "GLN " " O  " " " 8 0 1 C2 
    3855 14 -32.728 -14.7428 20.6242 537 " " " " A 2 0 0 "GLN " " CB " " " 6 0 1 C2 
    3856 14 -34.1242 -14.2895 20.1937 537 " " " " A 2 0 0 "GLN " " CG " " " 6 0 1 C2 
    3857 14 -34.007 -13.6143 18.829 537 " " " " A 2 0 0 "GLN " " CD " " " 6 0 1 C2 
    3858 23 -33.9136 -12.3767 18.6755 537 " " " " A 70 0 0 "GLN " " OE1" " " 8 0 1 C2 
    3859 40 -34.1703 -14.3837 17.7724 537 " " " " A 43 0 0 "GLN " " NE2" " " 7 0 1 C2 
    3860 40 -31.4242 -11.5106 22.0483 538 " " " " A 43 0 0 "PRO " " N  " " " 7 0 1 C2 
    3861 14 -31.3133 -10.7506 23.2912 538 " " " " A 2 0 0 "PRO " " CA " " " 6 0 1 C2 
    3862 14 -32.6977 -10.555 24.01 538 " " " " A 2 0 0 "PRO " " C  " " " 6 0 1 C2 
    3863 23 -33.7636 -10.4421 23.3372 538 " " " " A 70 0 0 "PRO " " O  " " " 8 0 1 C2 
    3864 14 -30.7194 -9.43382 22.844 538 " " " " A 2 0 0 "PRO " " CB " " " 6 0 1 C2 
    3865 14 -31.3056 -9.29924 21.4519 538 " " " " A 2 0 0 "PRO " " CG " " " 6 0 1 C2 
    3866 14 -31.3918 -10.6992 20.9247 538 " " " " A 2 0 0 "PRO " " CD " " " 6 0 1 C2 
    3867 40 -32.6797 -10.2509 25.3313 539 " " " " A 43 0 0 "PRO " " N  " " " 7 0 1 C2 
    3868 14 -33.9285 -9.8473 26.0399 539 " " " " A 2 0 0 "PRO " " CA " " " 6 0 1 C2 
    3869 14 -34.6663 -8.55957 25.5234 539 " " " " A 2 0 0 "PRO " " C  " " " 6 0 1 C2 
    3870 23 -34.0357 -7.78913 24.8147 539 " " " " A 70 0 0 "PRO " " O  " " " 8 0 1 C2 
    3871 14 -33.5738 -9.5695 27.4803 539 " " " " A 2 0 0 "PRO " " CB " " " 6 0 1 C2 
    3872 14 -31.9987 -9.69743 27.5508 539 " " " " A 2 0 0 "PRO " " CG " " " 6 0 1 C2 
    3873 14 -31.4929 -10.3266 26.2317 539 " " " " A 2 0 0 "PRO " " CD " " " 6 0 1 C2 
    3874 40 -35.9027 -8.38271 25.8724 540 " " " " A 43 0 0 "HIS " " N  " " " 7 0 1 C2 
    3875 14 -36.8321 -7.43439 25.3192 540 " " " " A 2 0 0 "HIS " " CA " " " 6 0 1 C2 
    3876 14 -36.2521 -6.03421 25.0558 540 " " " " A 2 0 0 "HIS " " C  " " " 6 0 1 C2 
    3877 23 -35.907 -5.38224 26.0331 540 " " " " A 70 0 0 "HIS " " O  " " " 8 0 1 C2 
    3878 14 -38.0587 -7.48754 26.2434 540 " " " " A 2 0 0 "HIS " " CB " " " 6 0 1 C2 
    3879 14 -39.2842 -6.6502 25.897 540 " " " " A 2 0 0 "HIS " " CG " " " 6 0 1 C2 
    3880 40 -40.2586 -6.22757 26.7955 540 " " " " A 43 0 0 "HIS " " ND1" " " 7 0 1 C2 
    3881 14 -39.8607 -6.29172 24.6534 540 " " " " A 2 0 0 "HIS " " CD2" " " 6 0 1 C2 
    3882 14 -41.2651 -5.76381 26.1952 540 " " " " A 2 0 0 "HIS " " CE1" " " 6 0 1 C2 
    3883 40 -41.1203 -5.7257 24.8685 540 " " " " A 43 0 0 "HIS " " NE2" " " 7 0 1 C2 
    3884 40 -36.2553 -5.6665 23.7699 541 " " " " A 43 0 0 "GLY " " N  " " " 7 0 1 C2 
    3885 14 -36.1002 -4.39931 23.173 541 " " " " A 2 0 0 "GLY " " CA " " " 6 0 1 C2 
    3886 14 -34.6934 -4.18187 22.6287 541 " " " " A 2 0 0 "GLY " " C  " " " 6 0 1 C2 
    3887 23 -34.4456 -3.34675 21.7787 541 " " " " A 70 0 0 "GLY " " O  " " " 8 0 1 C2 
    3888 40 -33.7095 -5.02425 23.0282 542 " " " " A 43 0 0 "ILE " " N  " " " 7 0 1 C2 
    3889 14 -32.3181 -4.77205 22.8194 542 " " " " A 2 0 0 "ILE " " CA " " " 6 0 1 C2 
    3890 14 -31.9231 -5.19569 21.4349 542 " " " " A 2 0 0 "ILE " " C  " " " 6 0 1 C2 
    3891 23 -32.6231 -6.00375 20.7459 542 " " " " A 70 0 0 "ILE " " O  " " " 8 0 1 C2 
    3892 14 -31.5273 -5.54878 23.9523 542 " " " " A 2 0 0 "ILE " " CB " " " 6 0 1 C2 
    3893 14 -31.9666 -4.97726 25.3684 542 " " " " A 2 0 0 "ILE " " CG1" " " 6 0 1 C2 
    3894 14 -29.9916 -5.7627 23.7207 542 " " " " A 2 0 0 "ILE " " CG2" " " 6 0 1 C2 
    3895 14 -31.0577 -5.67974 26.4638 542 " " " " A 2 0 0 "ILE " " CD1" " " 6 0 1 C2 
    3896 40 -30.837 -4.65358 20.9382 543 " " " " A 43 0 0 "GLU " " N  " " " 7 0 1 C2 
    3897 14 -30.2138 -4.99545 19.6574 543 " " " " A 2 0 0 "GLU " " CA " " " 6 0 1 C2 
    3898 14 -28.7528 -5.24795 20.0399 543 " " " " A 2 0 0 "GLU " " C  " " " 6 0 1 C2 
    3899 23 -28.2387 -4.50577 20.8692 543 " " " " A 70 0 0 "GLU " " O  " " " 8 0 1 C2 
    3900 14 -30.3604 -3.85151 18.5841 543 " " " " A 2 0 0 "GLU " " CB " " " 6 0 1 C2 
    3901 14 -31.8492 -3.41085 18.3025 543 " " " " A 2 0 0 "GLU " " CG " " " 6 0 1 C2 
    3902 14 -32.0858 -2.13393 17.587 543 " " " " A 2 0 0 "GLU " " CD " " " 6 0 1 C2 
    3903 23 -33.1517 -1.59736 17.7404 543 " " " " A 70 0 0 "GLU " " OE1" " " 8 0 1 C2 
    3904 23 -31.1161 -1.57496 16.9609 543 " " " " A 70 0 0 "GLU " " OE2" " " 8 0 1 C2 
    3905 40 -28.0836 -6.27673 19.5081 544 " " " " A 43 0 0 "VAL " " N  " " " 7 0 1 C2 
    3906 14 -26.6532 -6.57775 19.7507 544 " " " " A 2 0 0 "VAL " " CA " " " 6 0 1 C2 
    3907 14 -25.7665 -6.38671 18.5108 544 " " " " A 2 0 0 "VAL " " C  " " " 6 0 1 C2 
    3908 23 -26.1792 -6.72248 17.3711 544 " " " " A 70 0 0 "VAL " " O  " " " 8 0 1 C2 
    3909 14 -26.3022 -8.00987 20.4465 544 " " " " A 2 0 0 "VAL " " CB " " " 6 0 1 C2 
    3910 14 -26.7871 -8.00417 21.9209 544 " " " " A 2 0 0 "VAL " " CG1" " " 6 0 1 C2 
    3911 14 -26.8667 -9.11923 19.6037 544 " " " " A 2 0 0 "VAL " " CG2" " " 6 0 1 C2 
    3912 40 -24.5452 -5.89944 18.7056 545 " " " " A 43 0 0 "PHE " " N  " " " 7 0 1 C2 
    3913 14 -23.4361 -5.89247 17.6614 545 " " " " A 2 0 0 "PHE " " CA " " " 6 0 1 C2 
    3914 14 -22.1617 -6.31376 18.4429 545 " " " " A 2 0 0 "PHE " " C  " " " 6 0 1 C2 
    3915 23 -21.8842 -5.84813 19.5201 545 " " " " A 70 0 0 "PHE " " O  " " " 8 0 1 C2 
    3916 14 -23.443 -4.53573 16.8376 545 " " " " A 2 0 0 "PHE " " CB " " " 6 0 1 C2 
    3917 14 -23.1594 -3.13366 17.5063 545 " " " " A 2 0 0 "PHE " " CG " " " 6 0 1 C2 
    3918 14 -22.0054 -2.44531 17.2172 545 " " " " A 2 0 0 "PHE " " CD1" " " 6 0 1 C2 
    3919 14 -24.1855 -2.50701 18.2407 545 " " " " A 2 0 0 "PHE " " CD2" " " 6 0 1 C2 
    3920 14 -21.8796 -1.06685 17.5873 545 " " " " A 2 0 0 "PHE " " CE1" " " 6 0 1 C2 
    3921 14 -24.0215 -1.13646 18.525 545 " " " " A 2 0 0 "PHE " " CE2" " " 6 0 1 C2 
    3922 14 -22.8453 -0.455055 18.3047 545 " " " " A 2 0 0 "PHE " " CZ " " " 6 0 1 C2 
    3923 40 -21.4327 -7.16599 17.806 546 " " " " A 43 0 0 "VAL " " N  " " " 7 0 1 C2 
    3924 14 -20.2903 -8.02782 18.1709 546 " " " " A 2 0 0 "VAL " " CA " " " 6 0 1 C2 
    3925 14 -19.0515 -7.59655 17.3756 546 " " " " A 2 0 0 "VAL " " C  " " " 6 0 1 C2 
    3926 23 -18.931 -7.50058 16.1631 546 " " " " A 70 0 0 "VAL " " O  " " " 8 0 1 C2 
    3927 14 -20.658 -9.43024 18.0263 546 " " " " A 2 0 0 "VAL " " CB " " " 6 0 1 C2 
    3928 14 -19.5099 -10.4314 18.3889 546 " " " " A 2 0 0 "VAL " " CG1" " " 6 0 1 C2 
    3929 14 -22.0602 -9.78509 18.7093 546 " " " " A 2 0 0 "VAL " " CG2" " " 6 0 1 C2 
    3930 40 -17.9066 -7.26344 18.0863 547 " " " " A 43 0 0 "GLY " " N  " " " 7 0 1 C2 
    3931 14 -16.6642 -6.75648 17.5406 547 " " " " A 2 0 0 "GLY " " CA " " " 6 0 1 C2 
    3932 14 -15.4935 -7.04616 18.4454 547 " " " " A 2 0 0 "GLY " " C  " " " 6 0 1 C2 
    3933 23 -15.6219 -7.84879 19.3936 547 " " " " A 70 0 0 "GLY " " O  " " " 8 0 1 C2 
    3934 40 -14.3325 -6.35381 18.3152 548 " " " " A 43 0 0 "GLY " " N  " " " 7 0 1 C2 
    3935 14 -13.1077 -6.44507 19.1402 548 " " " " A 2 0 0 "GLY " " CA " " " 6 0 1 C2 
    3936 14 -11.8774 -6.98153 18.3269 548 " " " " A 2 0 0 "GLY " " C  " " " 6 0 1 C2 
    3937 23 -12.0499 -7.51793 17.2307 548 " " " " A 70 0 0 "GLY " " O  " " " 8 0 1 C2 
    3938 40 -10.6556 -6.79558 18.8845 549 " " " " A 43 0 0 "THR " " N  " " " 7 0 1 C2 
    3939 14 -9.38321 -6.96254 18.1641 549 " " " " A 2 0 0 "THR " " CA " " " 6 0 1 C2 
    3940 14 -9.33119 -8.10862 17.1435 549 " " " " A 2 0 0 "THR " " C  " " " 6 0 1 C2 
    3941 23 -9.11857 -7.77846 15.9586 549 " " " " A 70 0 0 "THR " " O  " " " 8 0 1 C2 
    3942 14 -8.13802 -6.84533 19.1357 549 " " " " A 2 0 0 "THR " " CB " " " 6 0 1 C2 
    3943 23 -8.2096 -7.78668 20.2733 549 " " " " A 70 0 0 "THR " " OG1" " " 8 0 1 C2 
    3944 14 -7.84194 -5.53654 19.7146 549 " " " " A 2 0 0 "THR " " CG2" " " 6 0 1 C2 
    3945 40 -9.70911 -9.41228 17.3925 550 " " " " A 43 0 0 "PRO " " N  " " " 7 0 1 C2 
    3946 14 -9.66004 -10.5338 16.4082 550 " " " " A 2 0 0 "PRO " " CA " " " 6 0 1 C2 
    3947 14 -10.7251 -10.3377 15.2293 550 " " " " A 2 0 0 "PRO " " C  " " " 6 0 1 C2 
    3948 23 -10.7556 -11.2367 14.3798 550 " " " " A 70 0 0 "PRO " " O  " " " 8 0 1 C2 
    3949 14 -9.7647 -11.8339 17.2835 550 " " " " A 2 0 0 "PRO " " CB " " " 6 0 1 C2 
    3950 14 -10.4907 -11.4639 18.5832 550 " " " " A 2 0 0 "PRO " " CG " " " 6 0 1 C2 
    3951 14 -10.0628 -9.96105 18.7308 550 " " " " A 2 0 0 "PRO " " CD " " " 6 0 1 C2 
    3952 40 -11.7389 -9.40016 15.2883 551 " " " " A 43 0 0 "ALA " " N  " " " 7 0 1 C2 
    3953 14 -12.6426 -9.03303 14.1611 551 " " " " A 2 0 0 "ALA " " CA " " " 6 0 1 C2 
    3954 14 -11.9585 -8.31784 13.0421 551 " " " " A 2 0 0 "ALA " " C  " " " 6 0 1 C2 
    3955 23 -12.2541 -8.55047 11.8254 551 " " " " A 70 0 0 "ALA " " O  " " " 8 0 1 C2 
    3956 14 -13.8891 -8.22363 14.6615 551 " " " " A 2 0 0 "ALA " " CB " " " 6 0 1 C2 
    3957 40 -10.8569 -7.55172 13.3101 552 " " " " A 43 0 0 "LEU " " N  " " " 7 0 1 C2 
    3958 14 -9.98368 -6.7723 12.4096 552 " " " " A 2 0 0 "LEU " " CA " " " 6 0 1 C2 
    3959 14 -9.02979 -7.6273 11.4947 552 " " " " A 2 0 0 "LEU " " C  " " " 6 0 1 C2 
    3960 23 -8.21887 -7.13068 10.7079 552 " " " " A 70 0 0 "LEU " " O  " " " 8 0 1 C2 
    3961 14 -9.14482 -5.84046 13.3285 552 " " " " A 2 0 0 "LEU " " CB " " " 6 0 1 C2 
    3962 14 -9.84865 -4.6142 13.9429 552 " " " " A 2 0 0 "LEU " " CG " " " 6 0 1 C2 
    3963 14 -10.918 -4.79854 15.0622 552 " " " " A 2 0 0 "LEU " " CD1" " " 6 0 1 C2 
    3964 14 -8.65108 -3.70149 14.4047 552 " " " " A 2 0 0 "LEU " " CD2" " " 6 0 1 C2 
    3965 40 -9.09849 -8.96757 11.6891 553 " " " " A 43 0 0 "GLU " " N  " " " 7 0 1 C2 
    3966 14 -8.60601 -10.0147 10.9102 553 " " " " A 2 0 0 "GLU " " CA " " " 6 0 1 C2 
    3967 14 -9.6239 -10.2906 9.78944 553 " " " " A 2 0 0 "GLU " " C  " " " 6 0 1 C2 
    3968 23 -10.151 -9.38863 9.14295 553 " " " " A 70 0 0 "GLU " " O  " " " 8 0 1 C2 
    3969 14 -8.50291 -11.2417 11.8873 553 " " " " A 2 0 0 "GLU " " CB " " " 6 0 1 C2 
    3970 14 -7.57726 -11.0904 13.1477 553 " " " " A 2 0 0 "GLU " " CG " " " 6 0 1 C2 
    3971 14 -6.07741 -10.9728 12.7457 553 " " " " A 2 0 0 "GLU " " CD " " " 6 0 1 C2 
    3972 23 -5.43469 -12.0098 12.3731 553 " " " " A 70 0 0 "GLU " " OE1" " " 8 0 1 C2 
    3973 23 -5.51731 -9.86686 12.8845 553 " " " " A 70 0 0 "GLU " " OE2" " " 8 0 1 C2 
    3974 40 -9.95869 -11.5767 9.55968 554 " " " " A 43 0 0 "GLN " " N  " " " 7 0 1 C2 
    3975 14 -10.8831 -12.016 8.53427 554 " " " " A 2 0 0 "GLN " " CA " " " 6 0 1 C2 
    3976 14 -12.3027 -11.462 8.6062 554 " " " " A 2 0 0 "GLN " " C  " " " 6 0 1 C2 
    3977 23 -12.7598 -10.9488 7.60203 554 " " " " A 70 0 0 "GLN " " O  " " " 8 0 1 C2 
    3978 14 -10.9367 -13.581 8.68482 554 " " " " A 2 0 0 "GLN " " CB " " " 6 0 1 C2 
    3979 14 -11.6873 -14.4542 7.67122 554 " " " " A 2 0 0 "GLN " " CG " " " 6 0 1 C2 
    3980 14 -11.1154 -14.4789 6.29861 554 " " " " A 2 0 0 "GLN " " CD " " " 6 0 1 C2 
    3981 23 -9.92065 -14.2587 6.06124 554 " " " " A 70 0 0 "GLN " " OE1" " " 8 0 1 C2 
    3982 40 -11.8561 -14.9774 5.32952 554 " " " " A 43 0 0 "GLN " " NE2" " " 7 0 1 C2 
    3983 40 -12.988 -11.4188 9.74024 555 " " " " A 43 0 0 "ASP " " N  " " " 7 0 1 C2 
    3984 14 -14.2929 -10.6526 9.96998 555 " " " " A 2 0 0 "ASP " " CA " " " 6 0 1 C2 
    3985 14 -14.4417 -9.29352 9.23446 555 " " " " A 2 0 0 "ASP " " C  " " " 6 0 1 C2 
    3986 23 -15.5612 -9.02948 8.74377 555 " " " " A 70 0 0 "ASP " " O  " " " 8 0 1 C2 
    3987 14 -14.7746 -10.6688 11.4668 555 " " " " A 2 0 0 "ASP " " CB " " " 6 0 1 C2 
    3988 14 -16.1919 -10.0496 11.6806 555 " " " " A 2 0 0 "ASP " " CG " " " 6 0 1 C2 
    3989 23 -16.3387 -8.89999 12.2359 555 " " " " A 70 0 0 "ASP " " OD1" " " 8 0 1 C2 
    3990 23 -17.1764 -10.6809 11.1246 555 " " " " A 70 0 0 "ASP " " OD2" " " 8 0 1 C2 
    3991 40 -13.406 -8.36253 9.20883 556 " " " " A 43 0 0 "SER " " N  " " " 7 0 1 C2 
    3992 14 -13.3617 -7.10268 8.44912 556 " " " " A 2 0 0 "SER " " CA " " " 6 0 1 C2 
    3993 14 -13.5703 -7.35632 6.9871 556 " " " " A 2 0 0 "SER " " C  " " " 6 0 1 C2 
    3994 23 -14.0069 -6.39729 6.34374 556 " " " " A 70 0 0 "SER " " O  " " " 8 0 1 C2 
    3995 14 -12.1132 -6.25771 8.85821 556 " " " " A 2 0 0 "SER " " CB " " " 6 0 1 C2 
    3996 23 -10.9265 -6.74417 8.2266 556 " " " " A 70 0 0 "SER " " OG " " " 8 0 1 C2 
    3997 40 -13.1045 -8.4625 6.4347 557 " " " " A 43 0 0 "ILE " " N  " " " 7 0 1 C2 
    3998 14 -13.0944 -8.79318 4.96508 557 " " " " A 2 0 0 "ILE " " CA " " " 6 0 1 C2 
    3999 14 -14.496 -9.44651 4.65342 557 " " " " A 2 0 0 "ILE " " C  " " " 6 0 1 C2 
    4000 23 -15.1257 -9.20012 3.59399 557 " " " " A 70 0 0 "ILE " " O  " " " 8 0 1 C2 
    4001 14 -12.0092 -9.84914 4.63222 557 " " " " A 2 0 0 "ILE " " CB " " " 6 0 1 C2 
    4002 14 -10.5756 -9.37257 5.10134 557 " " " " A 2 0 0 "ILE " " CG1" " " 6 0 1 C2 
    4003 14 -11.8473 -10.01 3.11333 557 " " " " A 2 0 0 "ILE " " CG2" " " 6 0 1 C2 
    4004 14 -9.41475 -10.3988 4.92935 557 " " " " A 2 0 0 "ILE " " CD1" " " 6 0 1 C2 
    4005 40 -15.0525 -10.1631 5.65807 558 " " " " A 43 0 0 "HIS " " N  " " " 7 0 1 C2 
    4006 14 -16.4 -10.6456 5.69514 558 " " " " A 2 0 0 "HIS " " CA " " " 6 0 1 C2 
    4007 14 -17.518 -9.61682 5.43461 558 " " " " A 2 0 0 "HIS " " C  " " " 6 0 1 C2 
    4008 23 -18.4922 -9.90526 4.72512 558 " " " " A 70 0 0 "HIS " " O  " " " 8 0 1 C2 
    4009 14 -16.8504 -11.5228 6.8405 558 " " " " A 2 0 0 "HIS " " CB " " " 6 0 1 C2 
    4010 14 -16.1362 -12.8517 6.85559 558 " " " " A 2 0 0 "HIS " " CG " " " 6 0 1 C2 
    4011 40 -16.1006 -13.6124 7.97893 558 " " " " A 43 0 0 "HIS " " ND1" " " 7 0 1 C2 
    4012 14 -15.4822 -13.5572 5.86379 558 " " " " A 2 0 0 "HIS " " CD2" " " 6 0 1 C2 
    4013 14 -15.3406 -14.6781 7.6893 558 " " " " A 2 0 0 "HIS " " CE1" " " 6 0 1 C2 
    4014 40 -14.9638 -14.7815 6.40735 558 " " " " A 43 0 0 "HIS " " NE2" " " 7 0 1 C2 
    4015 40 -17.2984 -8.41733 5.9437 559 " " " " A 43 0 0 "SER " " N  " " " 7 0 1 C2 
    4016 14 -18.1556 -7.36405 5.83362 559 " " " " A 2 0 0 "SER " " CA " " " 6 0 1 C2 
    4017 14 -18.0193 -6.59269 4.58037 559 " " " " A 2 0 0 "SER " " C  " " " 6 0 1 C2 
    4018 23 -18.7148 -5.59837 4.4064 559 " " " " A 70 0 0 "SER " " O  " " " 8 0 1 C2 
    4019 14 -17.7731 -6.47791 7.07262 559 " " " " A 2 0 0 "SER " " CB " " " 6 0 1 C2 
    4020 23 -18.371 -6.97666 8.26957 559 " " " " A 70 0 0 "SER " " OG " " " 8 0 1 C2 
    4021 40 -17.2214 -7.04649 3.58596 560 " " " " A 43 0 0 "LEU " " N  " " " 7 0 1 C2 
    4022 14 -17.0665 -6.4427 2.26411 560 " " " " A 2 0 0 "LEU " " CA " " " 6 0 1 C2 
    4023 14 -17.0534 -7.41998 1.02253 560 " " " " A 2 0 0 "LEU " " C  " " " 6 0 1 C2 
    4024 23 -16.7198 -7.05581 -0.125722 560 " " " " A 70 0 0 "LEU " " O  " " " 8 0 1 C2 
    4025 14 -16.1213 -5.23946 2.26274 560 " " " " A 2 0 0 "LEU " " CB " " " 6 0 1 C2 
    4026 14 -14.6983 -5.40986 2.82059 560 " " " " A 2 0 0 "LEU " " CG " " " 6 0 1 C2 
    4027 14 -13.8373 -6.35713 1.9294 560 " " " " A 2 0 0 "LEU " " CD1" " " 6 0 1 C2 
    4028 14 -14.0686 -4.07848 3.01155 560 " " " " A 2 0 0 "LEU " " CD2" " " 6 0 1 C2 
    4029 40 -17.5909 -8.61358 1.3707 561 " " " " A 43 0 0 "PHE " " N  " " " 7 0 1 C2 
    4030 14 -17.6907 -9.74113 0.450953 561 " " " " A 2 0 0 "PHE " " CA " " " 6 0 1 C2 
    4031 14 -18.7636 -9.65241 -0.558919 561 " " " " A 2 0 0 "PHE " " C  " " " 6 0 1 C2 
    4032 23 -18.6545 -10.2916 -1.60768 561 " " " " A 70 0 0 "PHE " " O  " " " 8 0 1 C2 
    4033 14 -17.7626 -11.0298 1.22916 561 " " " " A 2 0 0 "PHE " " CB " " " 6 0 1 C2 
    4034 14 -16.6971 -12.067 0.898852 561 " " " " A 2 0 0 "PHE " " CG " " " 6 0 1 C2 
    4035 14 -16.9227 -12.9882 -0.113797 561 " " " " A 2 0 0 "PHE " " CD1" " " 6 0 1 C2 
    4036 14 -15.4233 -12.0776 1.5731 561 " " " " A 2 0 0 "PHE " " CD2" " " 6 0 1 C2 
    4037 14 -15.9037 -13.8606 -0.541852 561 " " " " A 2 0 0 "PHE " " CE1" " " 6 0 1 C2 
    4038 14 -14.502 -13.0918 1.22757 561 " " " " A 2 0 0 "PHE " " CE2" " " 6 0 1 C2 
    4039 14 -14.6526 -13.8641 0.100711 561 " " " " A 2 0 0 "PHE " " CZ " " " 6 0 1 C2 
    4040 40 -19.6666 -8.73171 -0.312234 562 " " " " A 43 0 0 "ASP " " N  " " " 7 0 1 C2 
    4041 14 -20.7256 -8.25078 -1.25784 562 " " " " A 2 0 0 "ASP " " CA " " " 6 0 1 C2 
    4042 14 -20.1118 -7.16498 -2.1919 562 " " " " A 2 0 0 "ASP " " C  " " " 6 0 1 C2 
    4043 23 -20.4654 -7.22369 -3.35896 562 " " " " A 70 0 0 "ASP " " O  " " " 8 0 1 C2 
    4044 14 -22.0002 -7.7329 -0.546766 562 " " " " A 2 0 0 "ASP " " CB " " " 6 0 1 C2 
    4045 14 -21.7542 -6.47433 0.270148 562 " " " " A 2 0 0 "ASP " " CG " " " 6 0 1 C2 
    4046 23 -21.237 -6.60821 1.39391 562 " " " " A 70 0 0 "ASP " " OD1" " " 8 0 1 C2 
    4047 23 -22.0712 -5.42665 -0.289056 562 " " " " A 70 0 0 "ASP " " OD2" " " 8 0 1 C2 
    4048 40 -19.0985 -6.36822 -1.77672 563 " " " " A 43 0 0 "LYS " " N  " " " 7 0 1 C2 
    4049 14 -18.531 -5.34034 -2.63648 563 " " " " A 2 0 0 "LYS " " CA " " " 6 0 1 C2 
    4050 14 -17.4056 -5.96734 -3.49007 563 " " " " A 2 0 0 "LYS " " C  " " " 6 0 1 C2 
    4051 23 -17.1902 -5.4671 -4.5386 563 " " " " A 70 0 0 "LYS " " O  " " " 8 0 1 C2 
    4052 14 -17.8606 -4.25928 -1.77209 563 " " " " A 2 0 0 "LYS " " CB " " " 6 0 1 C2 
    4053 14 -18.8272 -3.27695 -1.08573 563 " " " " A 2 0 0 "LYS " " CG " " " 6 0 1 C2 
    4054 14 -18.1785 -2.4821 -0.0220196 563 " " " " A 2 0 0 "LYS " " CD " " " 6 0 1 C2 
    4055 14 -18.9625 -1.27242 0.429499 563 " " " " A 2 0 0 "LYS " " CE " " " 6 0 1 C2 
    4056 40 -20.1649 -1.72077 1.0177 563 " " " " A 43 0 0 "LYS " " NZ " " " 7 0 1 C2 
    4057 40 -16.67 -6.92775 -2.99708 564 " " " " A 43 0 0 "LEU " " N  " " " 7 0 1 C2 
    4058 14 -15.5251 -7.45565 -3.66 564 " " " " A 2 0 0 "LEU " " CA " " " 6 0 1 C2 
    4059 14 -15.7435 -7.9277 -5.0928 564 " " " " A 2 0 0 "LEU " " C  " " " 6 0 1 C2 
    4060 23 -14.8522 -7.53186 -5.9109 564 " " " " A 70 0 0 "LEU " " O  " " " 8 0 1 C2 
    4061 14 -14.9013 -8.66794 -2.88988 564 " " " " A 2 0 0 "LEU " " CB " " " 6 0 1 C2 
    4062 14 -14.0633 -8.23082 -1.64301 564 " " " " A 2 0 0 "LEU " " CG " " " 6 0 1 C2 
    4063 14 -13.723 -9.40503 -0.60317 564 " " " " A 2 0 0 "LEU " " CD1" " " 6 0 1 C2 
    4064 14 -12.6709 -7.55369 -2.04925 564 " " " " A 2 0 0 "LEU " " CD2" " " 6 0 1 C2 
    4065 40 -16.8212 -8.65555 -5.5372 565 " " " " A 43 0 0 "PRO " " N  " " " 7 0 1 C2 
    4066 14 -16.9806 -8.94085 -6.99716 565 " " " " A 2 0 0 "PRO " " CA " " " 6 0 1 C2 
    4067 14 -17.3354 -7.70683 -7.84104 565 " " " " A 2 0 0 "PRO " " C  " " " 6 0 1 C2 
    4068 23 -16.8798 -7.56636 -8.96657 565 " " " " A 70 0 0 "PRO " " O  " " " 8 0 1 C2 
    4069 14 -18.0828 -10.0036 -7.10563 565 " " " " A 2 0 0 "PRO " " CB " " " 6 0 1 C2 
    4070 14 -18.7225 -10.0451 -5.73181 565 " " " " A 2 0 0 "PRO " " CG " " " 6 0 1 C2 
    4071 14 -17.7723 -9.40185 -4.74769 565 " " " " A 2 0 0 "PRO " " CD " " " 6 0 1 C2 
    4072 40 -18.1746 -6.833 -7.19941 566 " " " " A 43 0 0 "LEU " " N  " " " 7 0 1 C2 
    4073 14 -18.5233 -5.49942 -7.75617 566 " " " " A 2 0 0 "LEU " " CA " " " 6 0 1 C2 
    4074 14 -17.3458 -4.54173 -7.972 566 " " " " A 2 0 0 "LEU " " C  " " " 6 0 1 C2 
    4075 23 -17.253 -4.00606 -9.07956 566 " " " " A 70 0 0 "LEU " " O  " " " 8 0 1 C2 
    4076 14 -19.6901 -4.83107 -6.94727 566 " " " " A 2 0 0 "LEU " " CB " " " 6 0 1 C2 
    4077 14 -20.9988 -5.60313 -6.91781 566 " " " " A 2 0 0 "LEU " " CG " " " 6 0 1 C2 
    4078 14 -22.0943 -4.77909 -6.20701 566 " " " " A 2 0 0 "LEU " " CD1" " " 6 0 1 C2 
    4079 14 -21.4708 -6.07842 -8.26965 566 " " " " A 2 0 0 "LEU " " CD2" " " 6 0 1 C2 
    4080 40 -16.4617 -4.35273 -6.94409 567 " " " " A 43 0 0 "MET " " N  " " " 7 0 1 C2 
    4081 14 -15.1119 -3.76394 -7.12176 567 " " " " A 2 0 0 "MET " " CA " " " 6 0 1 C2 
    4082 14 -14.4191 -4.28153 -8.40864 567 " " " " A 2 0 0 "MET " " C  " " " 6 0 1 C2 
    4083 23 -14.1255 -3.54684 -9.31579 567 " " " " A 70 0 0 "MET " " O  " " " 8 0 1 C2 
    4084 14 -14.2642 -4.07126 -5.90638 567 " " " " A 2 0 0 "MET " " CB " " " 6 0 1 C2 
    4085 14 -14.5542 -3.28717 -4.67361 567 " " " " A 2 0 0 "MET " " CG " " " 6 0 1 C2 
    4086 52 -13.6562 -3.78961 -3.29623 567 " " " " A 13 0 0 "MET " " SD " " " 16 0 1 C2 
    4087 14 -13.98 -2.37095 -2.14683 567 " " " " A 2 0 0 "MET " " CE " " " 6 0 1 C2 
    4088 40 -14.2542 -5.58957 -8.51065 568 " " " " A 43 0 0 "ALA " " N  " " " 7 0 1 C2 
    4089 14 -13.696 -6.25483 -9.65834 568 " " " " A 2 0 0 "ALA " " CA " " " 6 0 1 C2 
    4090 14 -14.3891 -5.97051 -11.0037 568 " " " " A 2 0 0 "ALA " " C  " " " 6 0 1 C2 
    4091 23 -13.7312 -5.76366 -12.0357 568 " " " " A 70 0 0 "ALA " " O  " " " 8 0 1 C2 
    4092 14 -13.5278 -7.75486 -9.37003 568 " " " " A 2 0 0 "ALA " " CB " " " 6 0 1 C2 
    4093 40 -15.7645 -5.95247 -11.0735 569 " " " " A 43 0 0 "LEU " " N  " " " 7 0 1 C2 
    4094 14 -16.599 -5.60766 -12.2208 569 " " " " A 2 0 0 "LEU " " CA " " " 6 0 1 C2 
    4095 14 -16.3185 -4.07565 -12.6327 569 " " " " A 2 0 0 "LEU " " C  " " " 6 0 1 C2 
    4096 23 -16.0854 -3.7748 -13.7608 569 " " " " A 70 0 0 "LEU " " O  " " " 8 0 1 C2 
    4097 14 -18.1619 -5.85963 -11.9424 569 " " " " A 2 0 0 "LEU " " CB " " " 6 0 1 C2 
    4098 14 -19.1864 -5.44613 -12.9448 569 " " " " A 2 0 0 "LEU " " CG " " " 6 0 1 C2 
    4099 14 -19.1999 -6.30441 -14.262 569 " " " " A 2 0 0 "LEU " " CD1" " " 6 0 1 C2 
    4100 14 -20.4617 -5.43053 -12.1653 569 " " " " A 2 0 0 "LEU " " CD2" " " 6 0 1 C2 
    4101 40 -16.3839 -3.13968 -11.6327 570 " " " " A 43 0 0 "ILE " " N  " " " 7 0 1 C2 
    4102 14 -15.9514 -1.73416 -11.7218 570 " " " " A 2 0 0 "ILE " " CA " " " 6 0 1 C2 
    4103 14 -14.551 -1.52652 -12.3118 570 " " " " A 2 0 0 "ILE " " C  " " " 6 0 1 C2 
    4104 23 -14.4312 -0.767267 -13.2954 570 " " " " A 70 0 0 "ILE " " O  " " " 8 0 1 C2 
    4105 14 -16.314 -1.05589 -10.372 570 " " " " A 2 0 0 "ILE " " CB " " " 6 0 1 C2 
    4106 14 -17.7992 -1.00661 -10.0565 570 " " " " A 2 0 0 "ILE " " CG1" " " 6 0 1 C2 
    4107 14 -15.7059 0.382175 -10.0521 570 " " " " A 2 0 0 "ILE " " CG2" " " 6 0 1 C2 
    4108 14 -18.3067 -0.754164 -8.60717 570 " " " " A 2 0 0 "ILE " " CD1" " " 6 0 1 C2 
    4109 40 -13.5241 -2.17184 -11.8101 571 " " " " A 43 0 0 "LEU " " N  " " " 7 0 1 C2 
    4110 14 -12.142 -2.26272 -12.3265 571 " " " " A 2 0 0 "LEU " " CA " " " 6 0 1 C2 
    4111 14 -12.0886 -2.65282 -13.787 571 " " " " A 2 0 0 "LEU " " C  " " " 6 0 1 C2 
    4112 23 -11.1998 -2.14241 -14.4687 571 " " " " A 70 0 0 "LEU " " O  " " " 8 0 1 C2 
    4113 14 -11.3769 -3.20493 -11.4001 571 " " " " A 2 0 0 "LEU " " CB " " " 6 0 1 C2 
    4114 14 -9.86406 -3.21793 -11.4502 571 " " " " A 2 0 0 "LEU " " CG " " " 6 0 1 C2 
    4115 14 -9.26212 -2.61617 -10.1732 571 " " " " A 2 0 0 "LEU " " CD1" " " 6 0 1 C2 
    4116 14 -9.38385 -4.66734 -11.5177 571 " " " " A 2 0 0 "LEU " " CD2" " " 6 0 1 C2 
    4117 40 -12.9928 -3.54969 -14.244 572 " " " " A 43 0 0 "ILE " " N  " " " 7 0 1 C2 
    4118 14 -12.8854 -4.04748 -15.6795 572 " " " " A 2 0 0 "ILE " " CA " " " 6 0 1 C2 
    4119 14 -13.6591 -3.04794 -16.6693 572 " " " " A 2 0 0 "ILE " " C  " " " 6 0 1 C2 
    4120 23 -13.0766 -2.8537 -17.6619 572 " " " " A 70 0 0 "ILE " " O  " " " 8 0 1 C2 
    4121 14 -13.6241 -5.47373 -15.7194 572 " " " " A 2 0 0 "ILE " " CB " " " 6 0 1 C2 
    4122 14 -12.6993 -6.54984 -15.099 572 " " " " A 2 0 0 "ILE " " CG1" " " 6 0 1 C2 
    4123 14 -14.0192 -5.93353 -17.1252 572 " " " " A 2 0 0 "ILE " " CG2" " " 6 0 1 C2 
    4124 14 -13.6342 -7.69754 -14.5429 572 " " " " A 2 0 0 "ILE " " CD1" " " 6 0 1 C2 
    4125 40 -14.9052 -2.60555 -16.3643 573 " " " " A 43 0 0 "VAL " " N  " " " 7 0 1 C2 
    4126 14 -15.7667 -1.83971 -17.2916 573 " " " " A 2 0 0 "VAL " " CA " " " 6 0 1 C2 
    4127 14 -15.1726 -0.45126 -17.5632 573 " " " " A 2 0 0 "VAL " " C  " " " 6 0 1 C2 
    4128 23 -15.4485 0.181649 -18.5886 573 " " " " A 70 0 0 "VAL " " O  " " " 8 0 1 C2 
    4129 14 -17.2539 -1.80747 -16.8271 573 " " " " A 2 0 0 "VAL " " CB " " " 6 0 1 C2 
    4130 14 -17.9609 -3.15738 -16.7946 573 " " " " A 2 0 0 "VAL " " CG1" " " 6 0 1 C2 
    4131 14 -17.4927 -0.943973 -15.6374 573 " " " " A 2 0 0 "VAL " " CG2" " " 6 0 1 C2 
    4132 40 -14.3172 0.0857348 -16.6792 574 " " " " A 43 0 0 "THR " " N  " " " 7 0 1 C2 
    4133 14 -13.6792 1.37526 -16.8343 574 " " " " A 2 0 0 "THR " " CA " " " 6 0 1 C2 
    4134 14 -12.3623 1.33665 -17.6383 574 " " " " A 2 0 0 "THR " " C  " " " 6 0 1 C2 
    4135 23 -12.0229 2.33771 -18.1862 574 " " " " A 70 0 0 "THR " " O  " " " 8 0 1 C2 
    4136 14 -13.3366 1.96364 -15.4438 574 " " " " A 2 0 0 "THR " " CB " " " 6 0 1 C2 
    4137 23 -12.5525 1.04307 -14.6699 574 " " " " A 70 0 0 "THR " " OG1" " " 8 0 1 C2 
    4138 14 -14.6175 2.20282 -14.6399 574 " " " " A 2 0 0 "THR " " CG2" " " 6 0 1 C2 
    4139 40 -11.6637 0.214783 -17.6789 575 " " " " A 43 0 0 "THR " " N  " " " 7 0 1 C2 
    4140 14 -10.3493 0.222078 -18.2889 575 " " " " A 2 0 0 "THR " " CA " " " 6 0 1 C2 
    4141 14 -10.4753 -0.413199 -19.692 575 " " " " A 2 0 0 "THR " " C  " " " 6 0 1 C2 
    4142 23 -9.94265 0.0461473 -20.6786 575 " " " " A 70 0 0 "THR " " O  " " " 8 0 1 C2 
    4143 14 -9.44868 -0.679117 -17.3156 575 " " " " A 2 0 0 "THR " " CB " " " 6 0 1 C2 
    4144 23 -10.0786 -1.86517 -16.8272 575 " " " " A 70 0 0 "THR " " OG1" " " 8 0 1 C2 
    4145 14 -8.90077 0.0905742 -16.1608 575 " " " " A 2 0 0 "THR " " CG2" " " 6 0 1 C2 
    4146 40 -11.2187 -1.53592 -19.7267 576 " " " " A 43 0 0 "THR " " N  " " " 7 0 1 C2 
    4147 14 -11.5081 -2.20361 -20.9844 576 " " " " A 2 0 0 "THR " " CA " " " 6 0 1 C2 
    4148 14 -12.1145 -1.34459 -22.1805 576 " " " " A 2 0 0 "THR " " C  " " " 6 0 1 C2 
    4149 23 -11.8261 -1.67117 -23.3561 576 " " " " A 70 0 0 "THR " " O  " " " 8 0 1 C2 
    4150 14 -12.1697 -3.60885 -20.7798 576 " " " " A 2 0 0 "THR " " CB " " " 6 0 1 C2 
    4151 23 -13.4474 -3.62547 -20.1514 576 " " " " A 70 0 0 "THR " " OG1" " " 8 0 1 C2 
    4152 14 -11.3127 -4.58792 -19.9373 576 " " " " A 2 0 0 "THR " " CG2" " " 6 0 1 C2 
    4153 40 -12.7951 -0.299488 -21.7639 577 " " " " A 43 0 0 "VAL " " N  " " " 7 0 1 C2 
    4154 14 -13.3446 0.638738 -22.6927 577 " " " " A 2 0 0 "VAL " " CA " " " 6 0 1 C2 
    4155 14 -12.2757 1.57217 -23.2516 577 " " " " A 2 0 0 "VAL " " C  " " " 6 0 1 C2 
    4156 23 -12.3172 1.97236 -24.4056 577 " " " " A 70 0 0 "VAL " " O  " " " 8 0 1 C2 
    4157 14 -14.4614 1.53151 -22.0632 577 " " " " A 2 0 0 "VAL " " CB " " " 6 0 1 C2 
    4158 14 -15.7084 0.613759 -21.856 577 " " " " A 2 0 0 "VAL " " CG1" " " 6 0 1 C2 
    4159 14 -14.0796 2.31061 -20.8177 577 " " " " A 2 0 0 "VAL " " CG2" " " 6 0 1 C2 
    4160 40 -11.2015 1.83002 -22.4863 578 " " " " A 43 0 0 "LEU " " N  " " " 7 0 1 C2 
    4161 14 -10.108 2.72253 -22.9365 578 " " " " A 2 0 0 "LEU " " CA " " " 6 0 1 C2 
    4162 14 -9.15635 2.05485 -23.9133 578 " " " " A 2 0 0 "LEU " " C  " " " 6 0 1 C2 
    4163 23 -8.58245 2.63481 -24.8515 578 " " " " A 70 0 0 "LEU " " O  " " " 8 0 1 C2 
    4164 14 -9.44985 3.16657 -21.6096 578 " " " " A 2 0 0 "LEU " " CB " " " 6 0 1 C2 
    4165 14 -10.2283 4.32068 -20.7843 578 " " " " A 2 0 0 "LEU " " CG " " " 6 0 1 C2 
    4166 14 -9.8474 4.38515 -19.2844 578 " " " " A 2 0 0 "LEU " " CD1" " " 6 0 1 C2 
    4167 14 -10.0711 5.71144 -21.4599 578 " " " " A 2 0 0 "LEU " " CD2" " " 6 0 1 C2 
    4168 40 -9.09302 0.729065 -23.7677 579 " " " " A 43 0 0 "MET " " N  " " " 7 0 1 C2 
    4169 14 -8.42706 -0.170332 -24.6551 579 " " " " A 2 0 0 "MET " " CA " " " 6 0 1 C2 
    4170 14 -9.33937 -0.356563 -25.8878 579 " " " " A 2 0 0 "MET " " C  " " " 6 0 1 C2 
    4171 23 -8.83559 -0.298966 -26.9932 579 " " " " A 70 0 0 "MET " " O  " " " 8 0 1 C2 
    4172 14 -8.15316 -1.54608 -24.0062 579 " " " " A 2 0 0 "MET " " CB " " " 6 0 1 C2 
    4173 14 -7.33764 -1.47813 -22.7198 579 " " " " A 2 0 0 "MET " " CG " " " 6 0 1 C2 
    4174 52 -7.05635 -3.12078 -22.0837 579 " " " " A 13 0 0 "MET " " SD " " " 16 0 1 C2 
    4175 14 -5.66545 -3.59531 -23.0633 579 " " " " A 2 0 0 "MET " " CE " " " 6 0 1 C2 
    4176 40 -10.6717 -0.62037 -25.7623 580 " " " " A 43 0 0 "PHE " " N  " " " 7 0 1 C2 
    4177 14 -11.6973 -0.592902 -26.833 580 " " " " A 2 0 0 "PHE " " CA " " " 6 0 1 C2 
    4178 14 -11.6496 0.626372 -27.8002 580 " " " " A 2 0 0 "PHE " " C  " " " 6 0 1 C2 
    4179 23 -11.5528 0.445754 -29.0327 580 " " " " A 70 0 0 "PHE " " O  " " " 8 0 1 C2 
    4180 14 -13.1791 -0.723742 -26.2099 580 " " " " A 2 0 0 "PHE " " CB " " " 6 0 1 C2 
    4181 14 -14.3331 -1.11374 -27.0852 580 " " " " A 2 0 0 "PHE " " CG " " " 6 0 1 C2 
    4182 14 -14.2116 -1.34431 -28.4711 580 " " " " A 2 0 0 "PHE " " CD1" " " 6 0 1 C2 
    4183 14 -15.5521 -1.29428 -26.4909 580 " " " " A 2 0 0 "PHE " " CD2" " " 6 0 1 C2 
    4184 14 -15.3271 -1.79906 -29.2015 580 " " " " A 2 0 0 "PHE " " CE1" " " 6 0 1 C2 
    4185 14 -16.7333 -1.48839 -27.2768 580 " " " " A 2 0 0 "PHE " " CE2" " " 6 0 1 C2 
    4186 14 -16.5797 -1.76001 -28.6423 580 " " " " A 2 0 0 "PHE " " CZ " " " 6 0 1 C2 
    4187 40 -11.4795 1.85473 -27.2795 581 " " " " A 43 0 0 "LEU " " N  " " " 7 0 1 C2 
    4188 14 -11.1603 3.04261 -28.0671 581 " " " " A 2 0 0 "LEU " " CA " " " 6 0 1 C2 
    4189 14 -9.76133 2.95461 -28.6931 581 " " " " A 2 0 0 "LEU " " C  " " " 6 0 1 C2 
    4190 23 -9.55644 3.57052 -29.72 581 " " " " A 70 0 0 "LEU " " O  " " " 8 0 1 C2 
    4191 14 -11.2148 4.32207 -27.1949 581 " " " " A 2 0 0 "LEU " " CB " " " 6 0 1 C2 
    4192 14 -12.7049 4.69612 -27.0042 581 " " " " A 2 0 0 "LEU " " CG " " " 6 0 1 C2 
    4193 14 -12.8019 5.59075 -25.733 581 " " " " A 2 0 0 "LEU " " CD1" " " 6 0 1 C2 
    4194 14 -13.2862 5.50293 -28.1736 581 " " " " A 2 0 0 "LEU " " CD2" " " 6 0 1 C2 
    4195 40 -8.7669 2.3519 -28.0342 582 " " " " A 43 0 0 "ALA " " N  " " " 7 0 1 C2 
    4196 14 -7.41938 2.29128 -28.4786 582 " " " " A 2 0 0 "ALA " " CA " " " 6 0 1 C2 
    4197 14 -7.20768 1.23368 -29.556 582 " " " " A 2 0 0 "ALA " " C  " " " 6 0 1 C2 
    4198 23 -6.47187 1.4644 -30.4804 582 " " " " A 70 0 0 "ALA " " O  " " " 8 0 1 C2 
    4199 14 -6.40112 2.00855 -27.3084 582 " " " " A 2 0 0 "ALA " " CB " " " 6 0 1 C2 
    4200 40 -7.80517 0.0268368 -29.4281 583 " " " " A 43 0 0 "PHE " " N  " " " 7 0 1 C2 
    4201 14 -7.6543 -1.19652 -30.2928 583 " " " " A 2 0 0 "PHE " " CA " " " 6 0 1 C2 
    4202 14 -8.76571 -1.16755 -31.3147 583 " " " " A 2 0 0 "PHE " " C  " " " 6 0 1 C2 
    4203 23 -8.50869 -1.75944 -32.3702 583 " " " " A 70 0 0 "PHE " " O  " " " 8 0 1 C2 
    4204 14 -7.81988 -2.45729 -29.4898 583 " " " " A 2 0 0 "PHE " " CB " " " 6 0 1 C2 
    4205 14 -6.4908 -2.63935 -28.7811 583 " " " " A 2 0 0 "PHE " " CG " " " 6 0 1 C2 
    4206 14 -5.3225 -3.01366 -29.428 583 " " " " A 2 0 0 "PHE " " CD1" " " 6 0 1 C2 
    4207 14 -6.40426 -2.53596 -27.3826 583 " " " " A 2 0 0 "PHE " " CD2" " " 6 0 1 C2 
    4208 14 -4.04246 -3.2389 -28.7952 583 " " " " A 2 0 0 "PHE " " CE1" " " 6 0 1 C2 
    4209 14 -5.19864 -2.77856 -26.6822 583 " " " " A 2 0 0 "PHE " " CE2" " " 6 0 1 C2 
    4210 14 -4.03793 -3.18231 -27.3862 583 " " " " A 2 0 0 "PHE " " CZ " " " 6 0 1 C2 
    4211 40 -10.0046 -0.652308 -31.0278 584 " " " " A 43 0 0 "GLY " " N  " " " 7 0 1 C2 
    4212 14 -11.1901 -0.664921 -31.8788 584 " " " " A 2 0 0 "GLY " " CA " " " 6 0 1 C2 
    4213 14 -12.01 -1.88763 -31.6208 584 " " " " A 2 0 0 "GLY " " C  " " " 6 0 1 C2 
    4214 23 -12.9519 -2.07314 -32.3575 584 " " " " A 70 0 0 "GLY " " O  " " " 8 0 1 C2 
    4215 40 -11.5778 -2.78928 -30.7223 585 " " " " A 43 0 0 "SER " " N  " " " 7 0 1 C2 
    4216 14 -12.0529 -4.14774 -30.539 585 " " " " A 2 0 0 "SER " " CA " " " 6 0 1 C2 
    4217 14 -12.06 -4.57099 -29.0684 585 " " " " A 2 0 0 "SER " " C  " " " 6 0 1 C2 
    4218 23 -11.4118 -3.94957 -28.2407 585 " " " " A 70 0 0 "SER " " O  " " " 8 0 1 C2 
    4219 14 -11.2246 -5.09409 -31.4406 585 " " " " A 2 0 0 "SER " " CB " " " 6 0 1 C2 
    4220 23 -9.82617 -5.1816 -31.155 585 " " " " A 70 0 0 "SER " " OG " " " 8 0 1 C2 
    4221 40 -12.9416 -5.56668 -28.759 586 " " " " A 43 0 0 "VAL " " N  " " " 7 0 1 C2 
    4222 14 -13.2448 -6.06963 -27.3865 586 " " " " A 2 0 0 "VAL " " CA " " " 6 0 1 C2 
    4223 14 -12.5568 -7.40569 -27.0355 586 " " " " A 2 0 0 "VAL " " C  " " " 6 0 1 C2 
    4224 23 -12.281 -7.78067 -25.848 586 " " " " A 70 0 0 "VAL " " O  " " " 8 0 1 C2 
    4225 14 -14.7983 -6.22081 -27.34 586 " " " " A 2 0 0 "VAL " " CB " " " 6 0 1 C2 
    4226 14 -15.3161 -6.71374 -25.9845 586 " " " " A 2 0 0 "VAL " " CG1" " " 6 0 1 C2 
    4227 14 -15.4681 -4.87901 -27.6462 586 " " " " A 2 0 0 "VAL " " CG2" " " 6 0 1 C2 
    4228 40 -12.3343 -8.18363 -28.0681 587 " " " " A 43 0 0 "VAL " " N  " " " 7 0 1 C2 
    4229 14 -11.4662 -9.32959 -28.0976 587 " " " " A 2 0 0 "VAL " " CA " " " 6 0 1 C2 
    4230 14 -10.0752 -9.16633 -27.3741 587 " " " " A 2 0 0 "VAL " " C  " " " 6 0 1 C2 
    4231 23 -9.82276 -9.82882 -26.3362 587 " " " " A 70 0 0 "VAL " " O  " " " 8 0 1 C2 
    4232 14 -11.3725 -9.93751 -29.5243 587 " " " " A 2 0 0 "VAL " " CB " " " 6 0 1 C2 
    4233 14 -12.739 -10.5858 -29.9411 587 " " " " A 2 0 0 "VAL " " CG1" " " 6 0 1 C2 
    4234 14 -10.8943 -8.91074 -30.5407 587 " " " " A 2 0 0 "VAL " " CG2" " " 6 0 1 C2 
    4235 40 -9.23064 -8.16606 -27.7256 588 " " " " A 43 0 0 "LEU " " N  " " " 7 0 1 C2 
    4236 14 -7.96935 -7.88058 -27.092 588 " " " " A 2 0 0 "LEU " " CA " " " 6 0 1 C2 
    4237 14 -8.13369 -7.35599 -25.6521 588 " " " " A 2 0 0 "LEU " " C  " " " 6 0 1 C2 
    4238 23 -7.4121 -7.8533 -24.812 588 " " " " A 70 0 0 "LEU " " O  " " " 8 0 1 C2 
    4239 14 -7.29317 -6.87352 -27.9751 588 " " " " A 2 0 0 "LEU " " CB " " " 6 0 1 C2 
    4240 14 -6.86405 -7.38546 -29.3807 588 " " " " A 2 0 0 "LEU " " CG " " " 6 0 1 C2 
    4241 14 -5.99512 -6.25263 -30.063 588 " " " " A 2 0 0 "LEU " " CD1" " " 6 0 1 C2 
    4242 14 -5.88808 -8.58149 -29.2586 588 " " " " A 2 0 0 "LEU " " CD2" " " 6 0 1 C2 
    4243 40 -8.98483 -6.44426 -25.2866 589 " " " " A 43 0 0 "PRO " " N  " " " 7 0 1 C2 
    4244 14 -9.44237 -6.23932 -23.941 589 " " " " A 2 0 0 "PRO " " CA " " " 6 0 1 C2 
    4245 14 -9.79601 -7.43542 -23.032 589 " " " " A 2 0 0 "PRO " " C  " " " 6 0 1 C2 
    4246 23 -9.38897 -7.45607 -21.8804 589 " " " " A 70 0 0 "PRO " " O  " " " 8 0 1 C2 
    4247 14 -10.5851 -5.28067 -24.0167 589 " " " " A 2 0 0 "PRO " " CB " " " 6 0 1 C2 
    4248 14 -10.4014 -4.49806 -25.3305 589 " " " " A 2 0 0 "PRO " " CG " " " 6 0 1 C2 
    4249 14 -9.64607 -5.50166 -26.2155 589 " " " " A 2 0 0 "PRO " " CD " " " 6 0 1 C2 
    4250 40 -10.5717 -8.46263 -23.4713 590 " " " " A 43 0 0 "ILE " " N  " " " 7 0 1 C2 
    4251 14 -10.6234 -9.72962 -22.7716 590 " " " " A 2 0 0 "ILE " " CA " " " 6 0 1 C2 
    4252 14 -9.2483 -10.3643 -22.4808 590 " " " " A 2 0 0 "ILE " " C  " " " 6 0 1 C2 
    4253 23 -8.97038 -10.8475 -21.3241 590 " " " " A 70 0 0 "ILE " " O  " " " 8 0 1 C2 
    4254 14 -11.5475 -10.7062 -23.5499 590 " " " " A 2 0 0 "ILE " " CB " " " 6 0 1 C2 
    4255 14 -13.0206 -10.2476 -23.7955 590 " " " " A 2 0 0 "ILE " " CG1" " " 6 0 1 C2 
    4256 14 -11.5407 -12.0979 -22.9589 590 " " " " A 2 0 0 "ILE " " CG2" " " 6 0 1 C2 
    4257 14 -13.7668 -10.9149 -25.002 590 " " " " A 2 0 0 "ILE " " CD1" " " 6 0 1 C2 
    4258 40 -8.35264 -10.4241 -23.5266 591 " " " " A 43 0 0 "LYS " " N  " " " 7 0 1 C2 
    4259 14 -7.07828 -11.1372 -23.5125 591 " " " " A 2 0 0 "LYS " " CA " " " 6 0 1 C2 
    4260 14 -6.06108 -10.3804 -22.5809 591 " " " " A 2 0 0 "LYS " " C  " " " 6 0 1 C2 
    4261 23 -4.91834 -10.7565 -22.4408 591 " " " " A 70 0 0 "LYS " " O  " " " 8 0 1 C2 
    4262 14 -6.60606 -11.2972 -24.9517 591 " " " " A 2 0 0 "LYS " " CB " " " 6 0 1 C2 
    4263 14 -5.51695 -12.258 -25.1376 591 " " " " A 2 0 0 "LYS " " CG " " " 6 0 1 C2 
    4264 14 -4.44295 -11.8707 -26.0912 591 " " " " A 2 0 0 "LYS " " CD " " " 6 0 1 C2 
    4265 14 -3.49959 -10.6649 -25.8261 591 " " " " A 2 0 0 "LYS " " CE " " " 6 0 1 C2 
    4266 40 -2.9122 -10.8174 -24.4746 591 " " " " A 43 0 0 "LYS " " NZ " " " 7 0 1 C2 
    4267 40 -6.40926 -9.21329 -22.0583 592 " " " " A 43 0 0 "ALA " " N  " " " 7 0 1 C2 
    4268 14 -5.59894 -8.40991 -21.1334 592 " " " " A 2 0 0 "ALA " " CA " " " 6 0 1 C2 
    4269 14 -6.09773 -8.57202 -19.7277 592 " " " " A 2 0 0 "ALA " " C  " " " 6 0 1 C2 
    4270 23 -5.35489 -8.61672 -18.7506 592 " " " " A 70 0 0 "ALA " " O  " " " 8 0 1 C2 
    4271 14 -5.76136 -6.9443 -21.6698 592 " " " " A 2 0 0 "ALA " " CB " " " 6 0 1 C2 
    4272 40 -7.4093 -8.65481 -19.6111 593 " " " " A 43 0 0 "ALA " " N  " " " 7 0 1 C2 
    4273 14 -8.16477 -8.52738 -18.3385 593 " " " " A 2 0 0 "ALA " " CA " " " 6 0 1 C2 
    4274 14 -8.15295 -9.86561 -17.572 593 " " " " A 2 0 0 "ALA " " C  " " " 6 0 1 C2 
    4275 23 -8.10838 -9.98873 -16.3221 593 " " " " A 70 0 0 "ALA " " O  " " " 8 0 1 C2 
    4276 14 -9.60291 -8.26285 -18.7464 593 " " " " A 2 0 0 "ALA " " CB " " " 6 0 1 C2 
    4277 40 -8.17946 -11.0309 -18.344 594 " " " " A 43 0 0 "LEU " " N  " " " 7 0 1 C2 
    4278 14 -7.99187 -12.3471 -17.692 594 " " " " A 2 0 0 "LEU " " CA " " " 6 0 1 C2 
    4279 14 -6.46837 -12.6575 -17.3957 594 " " " " A 2 0 0 "LEU " " C  " " " 6 0 1 C2 
    4280 23 -6.11126 -13.3583 -16.4356 594 " " " " A 70 0 0 "LEU " " O  " " " 8 0 1 C2 
    4281 14 -8.54767 -13.4827 -18.578 594 " " " " A 2 0 0 "LEU " " CB " " " 6 0 1 C2 
    4282 14 -10.0799 -13.5103 -18.7582 594 " " " " A 2 0 0 "LEU " " CG " " " 6 0 1 C2 
    4283 14 -10.4441 -13.9087 -20.1648 594 " " " " A 2 0 0 "LEU " " CD1" " " 6 0 1 C2 
    4284 14 -10.8213 -14.3118 -17.6635 594 " " " " A 2 0 0 "LEU " " CD2" " " 6 0 1 C2 
    4285 40 -5.60393 -11.9217 -18.1249 595 " " " " A 43 0 0 "MET " " N  " " " 7 0 1 C2 
    4286 14 -4.15348 -12.1451 -18.0533 595 " " " " A 2 0 0 "MET " " CA " " " 6 0 1 C2 
    4287 14 -3.56871 -11.4681 -16.8499 595 " " " " A 2 0 0 "MET " " C  " " " 6 0 1 C2 
    4288 23 -2.70426 -12.0568 -16.1439 595 " " " " A 70 0 0 "MET " " O  " " " 8 0 1 C2 
    4289 14 -3.48828 -11.6644 -19.3506 595 " " " " A 2 0 0 "MET " " CB " " " 6 0 1 C2 
    4290 14 -1.99782 -12.1205 -19.6327 595 " " " " A 2 0 0 "MET " " CG " " " 6 0 1 C2 
    4291 52 -1.34201 -11.7898 -21.4398 595 " " " " A 13 0 0 "MET " " SD " " " 16 0 1 C2 
    4292 14 -1.37275 -10.0094 -21.4731 595 " " " " A 2 0 0 "MET " " CE " " " 6 0 1 C2 
    4293 40 -3.90817 -10.1881 -16.6074 596 " " " " A 43 0 0 "SER " " N  " " " 7 0 1 C2 
    4294 14 -3.62138 -9.38792 -15.3985 596 " " " " A 2 0 0 "SER " " CA " " " 6 0 1 C2 
    4295 14 -4.02966 -10.1014 -14.1165 596 " " " " A 2 0 0 "SER " " C  " " " 6 0 1 C2 
    4296 23 -3.21834 -10.3567 -13.2517 596 " " " " A 70 0 0 "SER " " O  " " " 8 0 1 C2 
    4297 14 -4.15363 -7.9845 -15.6485 596 " " " " A 2 0 0 "SER " " CB " " " 6 0 1 C2 
    4298 23 -3.61439 -7.06889 -14.7417 596 " " " " A 70 0 0 "SER " " OG " " " 8 0 1 C2 
    4299 40 -5.26697 -10.6181 -14.0184 597 " " " " A 43 0 0 "ALA " " N  " " " 7 0 1 C2 
    4300 14 -5.68154 -11.4517 -12.8922 597 " " " " A 2 0 0 "ALA " " CA " " " 6 0 1 C2 
    4301 14 -4.88561 -12.7198 -12.5608 597 " " " " A 2 0 0 "ALA " " C  " " " 6 0 1 C2 
    4302 23 -4.52294 -12.9348 -11.4211 597 " " " " A 70 0 0 "ALA " " O  " " " 8 0 1 C2 
    4303 14 -7.17062 -11.7726 -13.1014 597 " " " " A 2 0 0 "ALA " " CB " " " 6 0 1 C2 
    4304 40 -4.64422 -13.607 -13.5869 598 " " " " A 43 0 0 "LEU " " N  " " " 7 0 1 C2 
    4305 14 -3.64855 -14.6983 -13.4381 598 " " " " A 2 0 0 "LEU " " CA " " " 6 0 1 C2 
    4306 14 -2.1993 -14.2843 -13.0747 598 " " " " A 2 0 0 "LEU " " C  " " " 6 0 1 C2 
    4307 23 -1.54786 -14.9713 -12.2561 598 " " " " A 70 0 0 "LEU " " O  " " " 8 0 1 C2 
    4308 14 -3.66037 -15.631 -14.5786 598 " " " " A 2 0 0 "LEU " " CB " " " 6 0 1 C2 
    4309 14 -2.90708 -16.9501 -14.4154 598 " " " " A 2 0 0 "LEU " " CG " " " 6 0 1 C2 
    4310 14 -3.10854 -17.721 -13.1002 598 " " " " A 2 0 0 "LEU " " CD1" " " 6 0 1 C2 
    4311 14 -2.97153 -17.8978 -15.6941 598 " " " " A 2 0 0 "LEU " " CD2" " " 6 0 1 C2 
    4312 40 -1.77973 -13.1103 -13.5668 599 " " " " A 43 0 0 "THR " " N  " " " 7 0 1 C2 
    4313 14 -0.496733 -12.5837 -13.1894 599 " " " " A 2 0 0 "THR " " CA " " " 6 0 1 C2 
    4314 14 -0.390034 -12.2536 -11.657 599 " " " " A 2 0 0 "THR " " C  " " " 6 0 1 C2 
    4315 23 0.620253 -12.4059 -11.0089 599 " " " " A 70 0 0 "THR " " O  " " " 8 0 1 C2 
    4316 14 -0.118055 -11.4109 -14.073 599 " " " " A 2 0 0 "THR " " CB " " " 6 0 1 C2 
    4317 23 0.0922775 -11.9025 -15.3412 599 " " " " A 70 0 0 "THR " " OG1" " " 8 0 1 C2 
    4318 14 1.16763 -10.6153 -13.7623 599 " " " " A 2 0 0 "THR " " CG2" " " 6 0 1 C2 
    4319 40 -1.38467 -11.573 -11.0667 600 " " " " A 43 0 0 "LEU " " N  " " " 7 0 1 C2 
    4320 14 -1.55702 -11.135 -9.69508 600 " " " " A 2 0 0 "LEU " " CA " " " 6 0 1 C2 
    4321 14 -1.86322 -12.3591 -8.79166 600 " " " " A 2 0 0 "LEU " " C  " " " 6 0 1 C2 
    4322 23 -1.2665 -12.5398 -7.70062 600 " " " " A 70 0 0 "LEU " " O  " " " 8 0 1 C2 
    4323 14 -2.72802 -10.1118 -9.79477 600 " " " " A 2 0 0 "LEU " " CB " " " 6 0 1 C2 
    4324 14 -2.41883 -8.72762 -10.4769 600 " " " " A 2 0 0 "LEU " " CG " " " 6 0 1 C2 
    4325 14 -3.70025 -7.98974 -10.9512 600 " " " " A 2 0 0 "LEU " " CD1" " " 6 0 1 C2 
    4326 14 -1.63865 -7.83346 -9.5101 600 " " " " A 2 0 0 "LEU " " CD2" " " 6 0 1 C2 
    4327 40 -2.63506 -13.3724 -9.27294 601 " " " " A 43 0 0 "GLY " " N  " " " 7 0 1 C2 
    4328 14 -2.75484 -14.6643 -8.63906 601 " " " " A 2 0 0 "GLY " " CA " " " 6 0 1 C2 
    4329 14 -1.42716 -15.4005 -8.4247 601 " " " " A 2 0 0 "GLY " " C  " " " 6 0 1 C2 
    4330 23 -1.08732 -15.8249 -7.29038 601 " " " " A 70 0 0 "GLY " " O  " " " 8 0 1 C2 
    4331 40 -0.628159 -15.4869 -9.52265 602 " " " " A 43 0 0 "SER " " N  " " " 7 0 1 C2 
    4332 14 0.788353 -15.9627 -9.37904 602 " " " " A 2 0 0 "SER " " CA " " " 6 0 1 C2 
    4333 14 1.67301 -15.0912 -8.37663 602 " " " " A 2 0 0 "SER " " C  " " " 6 0 1 C2 
    4334 23 2.39285 -15.6339 -7.53671 602 " " " " A 70 0 0 "SER " " O  " " " 8 0 1 C2 
    4335 14 1.39607 -16.165 -10.7346 602 " " " " A 2 0 0 "SER " " CB " " " 6 0 1 C2 
    4336 23 2.63948 -16.7241 -10.6236 602 " " " " A 70 0 0 "SER " " OG " " " 8 0 1 C2 
    4337 40 1.5336 -13.7507 -8.29058 603 " " " " A 43 0 0 "THR " " N  " " " 7 0 1 C2 
    4338 14 2.29014 -12.879 -7.32581 603 " " " " A 2 0 0 "THR " " CA " " " 6 0 1 C2 
    4339 14 1.79081 -13.1255 -5.87903 603 " " " " A 2 0 0 "THR " " C  " " " 6 0 1 C2 
    4340 23 2.55818 -12.9425 -4.97911 603 " " " " A 70 0 0 "THR " " O  " " " 8 0 1 C2 
    4341 14 2.23359 -11.4515 -7.84799 603 " " " " A 2 0 0 "THR " " CB " " " 6 0 1 C2 
    4342 23 2.6516 -11.4284 -9.25047 603 " " " " A 70 0 0 "THR " " OG1" " " 8 0 1 C2 
    4343 14 3.19752 -10.4905 -7.10003 603 " " " " A 2 0 0 "THR " " CG2" " " 6 0 1 C2 
    4344 40 0.509136 -13.5325 -5.71918 604 " " " " A 43 0 0 "MET " " N  " " " 7 0 1 C2 
    4345 14 -0.0141316 -13.7706 -4.43276 604 " " " " A 2 0 0 "MET " " CA " " " 6 0 1 C2 
    4346 14 0.526483 -15.0861 -3.95482 604 " " " " A 2 0 0 "MET " " C  " " " 6 0 1 C2 
    4347 23 0.936069 -15.2486 -2.814 604 " " " " A 70 0 0 "MET " " O  " " " 8 0 1 C2 
    4348 14 -1.57385 -13.8788 -4.54498 604 " " " " A 2 0 0 "MET " " CB " " " 6 0 1 C2 
    4349 14 -2.30963 -13.7651 -3.25449 604 " " " " A 2 0 0 "MET " " CG " " " 6 0 1 C2 
    4350 52 -4.04601 -14.461 -3.31028 604 " " " " A 13 0 0 "MET " " SD " " " 16 0 1 C2 
    4351 14 -3.46044 -16.2108 -2.99884 604 " " " " A 2 0 0 "MET " " CE " " " 6 0 1 C2 
    4352 40 0.657303 -16.0844 -4.86171 605 " " " " A 43 0 0 "GLY " " N  " " " 7 0 1 C2 
    4353 14 1.31301 -17.3791 -4.73109 605 " " " " A 2 0 0 "GLY " " CA " " " 6 0 1 C2 
    4354 14 2.80231 -17.277 -4.39821 605 " " " " A 2 0 0 "GLY " " C  " " " 6 0 1 C2 
    4355 23 3.31359 -18.2094 -3.72882 605 " " " " A 70 0 0 "GLY " " O  " " " 8 0 1 C2 
    4356 40 3.50923 -16.2269 -4.89978 606 " " " " A 43 0 0 "ILE " " N  " " " 7 0 1 C2 
    4357 14 4.85797 -16.0209 -4.40528 606 " " " " A 2 0 0 "ILE " " CA " " " 6 0 1 C2 
    4358 14 4.89762 -15.1499 -3.11428 606 " " " " A 2 0 0 "ILE " " C  " " " 6 0 1 C2 
    4359 23 5.67482 -15.4759 -2.22995 606 " " " " A 70 0 0 "ILE " " O  " " " 8 0 1 C2 
    4360 14 5.77829 -15.3535 -5.53771 606 " " " " A 2 0 0 "ILE " " CB " " " 6 0 1 C2 
    4361 14 5.6975 -16.1296 -6.86633 606 " " " " A 2 0 0 "ILE " " CG1" " " 6 0 1 C2 
    4362 14 7.19826 -15.2246 -5.12744 606 " " " " A 2 0 0 "ILE " " CG2" " " 6 0 1 C2 
    4363 14 5.84835 -15.4531 -8.27264 606 " " " " A 2 0 0 "ILE " " CD1" " " 6 0 1 C2 
    4364 40 4.07401 -14.1039 -2.89695 607 " " " " A 43 0 0 "LEU " " N  " " " 7 0 1 C2 
    4365 14 3.94808 -13.3199 -1.70477 607 " " " " A 2 0 0 "LEU " " CA " " " 6 0 1 C2 
    4366 14 3.48527 -14.1126 -0.50501 607 " " " " A 2 0 0 "LEU " " C  " " " 6 0 1 C2 
    4367 23 4.11952 -13.957 0.523936 607 " " " " A 70 0 0 "LEU " " O  " " " 8 0 1 C2 
    4368 14 3.13606 -11.996 -1.82352 607 " " " " A 2 0 0 "LEU " " CB " " " 6 0 1 C2 
    4369 14 3.65793 -10.7261 -2.51743 607 " " " " A 2 0 0 "LEU " " CG " " " 6 0 1 C2 
    4370 14 2.51217 -9.95923 -3.02721 607 " " " " A 2 0 0 "LEU " " CD1" " " 6 0 1 C2 
    4371 14 4.53145 -9.82066 -1.70918 607 " " " " A 2 0 0 "LEU " " CD2" " " 6 0 1 C2 
    4372 40 2.62044 -15.1475 -0.616346 608 " " " " A 43 0 0 "THR " " N  " " " 7 0 1 C2 
    4373 14 2.18585 -15.9206 0.566977 608 " " " " A 2 0 0 "THR " " CA " " " 6 0 1 C2 
    4374 14 3.34548 -16.8658 0.941096 608 " " " " A 2 0 0 "THR " " C  " " " 6 0 1 C2 
    4375 23 3.65381 -17.1297 2.11186 608 " " " " A 70 0 0 "THR " " O  " " " 8 0 1 C2 
    4376 14 0.899176 -16.7782 0.321906 608 " " " " A 2 0 0 "THR " " CB " " " 6 0 1 C2 
    4377 23 0.916771 -17.485 -0.964811 608 " " " " A 70 0 0 "THR " " OG1" " " 8 0 1 C2 
    4378 14 -0.45484 -15.9667 0.345599 608 " " " " A 2 0 0 "THR " " CG2" " " 6 0 1 C2 
    4379 40 4.11083 -17.3681 -0.0434315 609 " " " " A 43 0 0 "TRP " " N  " " " 7 0 1 C2 
    4380 14 5.26366 -18.2273 0.0456226 609 " " " " A 2 0 0 "TRP " " CA " " " 6 0 1 C2 
    4381 14 6.33518 -17.445 0.900275 609 " " " " A 2 0 0 "TRP " " C  " " " 6 0 1 C2 
    4382 23 6.97315 -18.0229 1.7806 609 " " " " A 70 0 0 "TRP " " O  " " " 8 0 1 C2 
    4383 14 5.73463 -18.5681 -1.35805 609 " " " " A 2 0 0 "TRP " " CB " " " 6 0 1 C2 
    4384 14 6.66125 -19.6951 -1.51829 609 " " " " A 2 0 0 "TRP " " CG " " " 6 0 1 C2 
    4385 14 6.9442 -20.6479 -0.648885 609 " " " " A 2 0 0 "TRP " " CD1" " " 6 0 1 C2 
    4386 14 7.41789 -19.915 -2.74406 609 " " " " A 2 0 0 "TRP " " CD2" " " 6 0 1 C2 
    4387 40 7.86455 -21.5465 -1.25492 609 " " " " A 43 0 0 "TRP " " NE1" " " 7 0 1 C2 
    4388 14 8.22372 -21.048 -2.51716 609 " " " " A 2 0 0 "TRP " " CE2" " " 6 0 1 C2 
    4389 14 7.51689 -19.2006 -3.98922 609 " " " " A 2 0 0 "TRP " " CE3" " " 6 0 1 C2 
    4390 14 9.19042 -21.4178 -3.50121 609 " " " " A 2 0 0 "TRP " " CZ2" " " 6 0 1 C2 
    4391 14 8.48873 -19.5291 -4.95766 609 " " " " A 2 0 0 "TRP " " CZ3" " " 6 0 1 C2 
    4392 14 9.24379 -20.683 -4.75619 609 " " " " A 2 0 0 "TRP " " CH2" " " 6 0 1 C2 
    4393 40 6.58199 -16.1617 0.573493 610 " " " " A 43 0 0 "MET " " N  " " " 7 0 1 C2 
    4394 14 7.63929 -15.3399 1.12753 610 " " " " A 2 0 0 "MET " " CA " " " 6 0 1 C2 
    4395 14 7.24679 -14.6573 2.40473 610 " " " " A 2 0 0 "MET " " C  " " " 6 0 1 C2 
    4396 23 8.14028 -14.5088 3.2474 610 " " " " A 70 0 0 "MET " " O  " " " 8 0 1 C2 
    4397 14 7.84698 -14.2765 0.0848873 610 " " " " A 2 0 0 "MET " " CB " " " 6 0 1 C2 
    4398 14 8.89863 -14.5517 -0.968614 610 " " " " A 2 0 0 "MET " " CG " " " 6 0 1 C2 
    4399 52 9.05392 -13.1304 -2.14671 610 " " " " A 13 0 0 "MET " " SD " " " 16 0 1 C2 
    4400 14 9.98199 -12.0191 -1.13024 610 " " " " A 2 0 0 "MET " " CE " " " 6 0 1 C2 
    4401 40 5.99686 -14.165 2.58994 611 " " " " A 43 0 0 "PHE " " N  " " " 7 0 1 C2 
    4402 14 5.56164 -13.4182 3.65348 611 " " " " A 2 0 0 "PHE " " CA " " " 6 0 1 C2 
    4403 14 4.55285 -14.1568 4.56628 611 " " " " A 2 0 0 "PHE " " C  " " " 6 0 1 C2 
    4404 23 4.07533 -13.5608 5.52505 611 " " " " A 70 0 0 "PHE " " O  " " " 8 0 1 C2 
    4405 14 4.95385 -12.0588 3.10667 611 " " " " A 2 0 0 "PHE " " CB " " " 6 0 1 C2 
    4406 14 5.88931 -10.974 2.45981 611 " " " " A 2 0 0 "PHE " " CG " " " 6 0 1 C2 
    4407 14 6.42036 -9.93592 3.18934 611 " " " " A 2 0 0 "PHE " " CD1" " " 6 0 1 C2 
    4408 14 6.19629 -11.0868 1.10539 611 " " " " A 2 0 0 "PHE " " CD2" " " 6 0 1 C2 
    4409 14 7.25259 -8.95261 2.58876 611 " " " " A 2 0 0 "PHE " " CE1" " " 6 0 1 C2 
    4410 14 6.9564 -10.1262 0.490275 611 " " " " A 2 0 0 "PHE " " CE2" " " 6 0 1 C2 
    4411 14 7.53817 -9.13215 1.2222 611 " " " " A 2 0 0 "PHE " " CZ " " " 6 0 1 C2 
    4412 40 4.16275 -15.4236 4.32613 612 " " " " A 43 0 0 "VAL " " N  " " " 7 0 1 C2 
    4413 14 3.28184 -16.1501 5.21312 612 " " " " A 2 0 0 "VAL " " CA " " " 6 0 1 C2 
    4414 14 3.99591 -17.4113 5.59618 612 " " " " A 2 0 0 "VAL " " C  " " " 6 0 1 C2 
    4415 23 4.21605 -17.6461 6.82019 612 " " " " A 70 0 0 "VAL " " O  " " " 8 0 1 C2 
    4416 14 1.75105 -16.2888 4.61745 612 " " " " A 2 0 0 "VAL " " CB " " " 6 0 1 C2 
    4417 14 0.962189 -17.0625 5.7129 612 " " " " A 2 0 0 "VAL " " CG1" " " 6 0 1 C2 
    4418 14 1.24314 -14.9157 3.97105 612 " " " " A 2 0 0 "VAL " " CG2" " " 6 0 1 C2 
    4419 40 4.35602 -18.2753 4.62829 613 " " " " A 43 0 0 "ASP " " N  " " " 7 0 1 C2 
    4420 14 5.06933 -19.5336 4.85383 613 " " " " A 2 0 0 "ASP " " CA " " " 6 0 1 C2 
    4421 14 6.46189 -19.3322 5.45033 613 " " " " A 2 0 0 "ASP " " C  " " " 6 0 1 C2 
    4422 23 6.80874 -19.9239 6.50885 613 " " " " A 70 0 0 "ASP " " O  " " " 8 0 1 C2 
    4423 14 5.04968 -20.2473 3.54395 613 " " " " A 2 0 0 "ASP " " CB " " " 6 0 1 C2 
    4424 14 5.66225 -21.6709 3.50695 613 " " " " A 2 0 0 "ASP " " CG " " " 6 0 1 C2 
    4425 23 6.69803 -21.7793 2.78667 613 " " " " A 70 0 0 "ASP " " OD1" " " 8 0 1 C2 
    4426 23 5.16472 -22.6574 4.09971 613 " " " " A 70 0 0 "ASP " " OD2" " " 8 0 1 C2 
    4427 40 7.18877 -18.422 4.8399 614 " " " " A 43 0 0 "GLY " " N  " " " 7 0 1 C2 
    4428 14 8.4123 -17.8091 5.27912 614 " " " " A 2 0 0 "GLY " " CA " " " 6 0 1 C2 
    4429 14 9.64719 -18.108 4.43434 614 " " " " A 2 0 0 "GLY " " C  " " " 6 0 1 C2 
    4430 23 10.7937 -18.0957 4.91653 614 " " " " A 70 0 0 "GLY " " O  " " " 8 0 1 C2 
    4431 40 9.42936 -18.5735 3.20678 615 " " " " A 43 0 0 "HIS " " N  " " " 7 0 1 C2 
    4432 14 10.4887 -19.0967 2.30236 615 " " " " A 2 0 0 "HIS " " CA " " " 6 0 1 C2 
    4433 14 11.3667 -17.9558 1.75298 615 " " " " A 2 0 0 "HIS " " C  " " " 6 0 1 C2 
    4434 23 10.7927 -16.9124 1.37635 615 " " " " A 70 0 0 "HIS " " O  " " " 8 0 1 C2 
    4435 14 9.78146 -19.7992 1.10185 615 " " " " A 2 0 0 "HIS " " CB " " " 6 0 1 C2 
    4436 14 10.749 -20.4487 0.105574 615 " " " " A 2 0 0 "HIS " " CG " " " 6 0 1 C2 
    4437 40 11.2221 -21.7776 0.243926 615 " " " " A 43 0 0 "HIS " " ND1" " " 7 0 1 C2 
    4438 14 11.4702 -19.9371 -0.972608 615 " " " " A 2 0 0 "HIS " " CD2" " " 6 0 1 C2 
    4439 14 12.1252 -21.9466 -0.657716 615 " " " " A 2 0 0 "HIS " " CE1" " " 6 0 1 C2 
    4440 40 12.3316 -20.8976 -1.4896 615 " " " " A 43 0 0 "HIS " " NE2" " " 7 0 1 C2 
    4441 40 12.6717 -17.933 1.86798 616 " " " " A 43 0 0 "GLY " " N  " " " 7 0 1 C2 
    4442 14 13.5466 -16.7615 1.66689 616 " " " " A 2 0 0 "GLY " " CA " " " 6 0 1 C2 
    4443 14 13.4728 -15.6354 2.69419 616 " " " " A 2 0 0 "GLY " " C  " " " 6 0 1 C2 
    4444 23 14.2444 -14.7008 2.59148 616 " " " " A 70 0 0 "GLY " " O  " " " 8 0 1 C2 
    4445 40 12.5997 -15.6724 3.66204 617 " " " " A 43 0 0 "SER " " N  " " " 7 0 1 C2 
    4446 14 12.5932 -14.7257 4.84462 617 " " " " A 2 0 0 "SER " " CA " " " 6 0 1 C2 
    4447 14 13.8059 -14.6877 5.74657 617 " " " " A 2 0 0 "SER " " C  " " " 6 0 1 C2 
    4448 23 14.0678 -13.7765 6.4817 617 " " " " A 70 0 0 "SER " " O  " " " 8 0 1 C2 
    4449 14 11.3238 -14.768 5.69243 617 " " " " A 2 0 0 "SER " " CB " " " 6 0 1 C2 
    4450 23 11.3786 -15.9908 6.43228 617 " " " " A 70 0 0 "SER " " OG " " " 8 0 1 C2 
    4451 40 14.6173 -15.7806 5.77334 618 " " " " A 43 0 0 "GLY " " N  " " " 7 0 1 C2 
    4452 14 15.8641 -15.8952 6.55291 618 " " " " A 2 0 0 "GLY " " CA " " " 6 0 1 C2 
    4453 14 17.0415 -15.0683 6.03498 618 " " " " A 2 0 0 "GLY " " C  " " " 6 0 1 C2 
    4454 23 17.7042 -14.3779 6.84356 618 " " " " A 70 0 0 "GLY " " O  " " " 8 0 1 C2 
    4455 40 17.1245 -15.04 4.68799 619 " " " " A 43 0 0 "LEU " " N  " " " 7 0 1 C2 
    4456 14 18.1224 -14.4106 3.82507 619 " " " " A 2 0 0 "LEU " " CA " " " 6 0 1 C2 
    4457 14 18.113 -12.8758 3.84216 619 " " " " A 2 0 0 "LEU " " C  " " " 6 0 1 C2 
    4458 23 19.1322 -12.2351 3.9364 619 " " " " A 70 0 0 "LEU " " O  " " " 8 0 1 C2 
    4459 14 17.9 -14.9578 2.34951 619 " " " " A 2 0 0 "LEU " " CB " " " 6 0 1 C2 
    4460 14 17.7752 -16.5418 2.22148 619 " " " " A 2 0 0 "LEU " " CG " " " 6 0 1 C2 
    4461 14 17.6275 -16.9613 0.772235 619 " " " " A 2 0 0 "LEU " " CD1" " " 6 0 1 C2 
    4462 14 19.0251 -17.1699 2.77109 619 " " " " A 2 0 0 "LEU " " CD2" " " 6 0 1 C2 
    4463 40 16.9137 -12.2852 3.80643 620 " " " " A 43 0 0 "MET " " N  " " " 7 0 1 C2 
    4464 14 16.6904 -10.8294 3.80993 620 " " " " A 2 0 0 "MET " " CA " " " 6 0 1 C2 
    4465 14 16.6088 -10.3478 5.29255 620 " " " " A 2 0 0 "MET " " C  " " " 6 0 1 C2 
    4466 23 16.8337 -9.16164 5.5024 620 " " " " A 70 0 0 "MET " " O  " " " 8 0 1 C2 
    4467 14 15.2657 -10.482 3.25541 620 " " " " A 2 0 0 "MET " " CB " " " 6 0 1 C2 
    4468 14 15.2703 -10.7005 1.71401 620 " " " " A 2 0 0 "MET " " CG " " " 6 0 1 C2 
    4469 52 13.7729 -10.4725 0.709327 620 " " " " A 13 0 0 "MET " " SD " " " 16 0 1 C2 
    4470 14 13.8434 -12.0487 -0.118524 620 " " " " A 2 0 0 "MET " " CE " " " 6 0 1 C2 
    4471 40 16.3392 -11.3058 6.22735 621 " " " " A 43 0 0 "ASN " " N  " " " 7 0 1 C2 
    4472 14 16.2327 -11.2472 7.66303 621 " " " " A 2 0 0 "ASN " " CA " " " 6 0 1 C2 
    4473 14 15.0727 -10.4077 8.08649 621 " " " " A 2 0 0 "ASN " " C  " " " 6 0 1 C2 
    4474 23 15.2479 -9.22897 8.40882 621 " " " " A 70 0 0 "ASN " " O  " " " 8 0 1 C2 
    4475 14 17.5367 -10.8427 8.27959 621 " " " " A 2 0 0 "ASN " " CB " " " 6 0 1 C2 
    4476 14 17.6022 -11.1213 9.78653 621 " " " " A 2 0 0 "ASN " " CG " " " 6 0 1 C2 
    4477 23 17.3392 -12.2642 10.2237 621 " " " " A 70 0 0 "ASN " " OD1" " " 8 0 1 C2 
    4478 40 17.8558 -10.1567 10.6915 621 " " " " A 43 0 0 "ASN " " ND2" " " 7 0 1 C2 
    4479 40 13.8832 -11.032 8.10224 622 " " " " A 43 0 0 "TYR " " N  " " " 7 0 1 C2 
    4480 14 12.5875 -10.4845 8.46945 622 " " " " A 2 0 0 "TYR " " CA " " " 6 0 1 C2 
    4481 14 11.6511 -11.6347 8.95158 622 " " " " A 2 0 0 "TYR " " C  " " " 6 0 1 C2 
    4482 23 12.022 -12.7799 8.78301 622 " " " " A 70 0 0 "TYR " " O  " " " 8 0 1 C2 
    4483 14 11.949 -9.55795 7.35222 622 " " " " A 2 0 0 "TYR " " CB " " " 6 0 1 C2 
    4484 14 11.2621 -10.1397 6.12348 622 " " " " A 2 0 0 "TYR " " CG " " " 6 0 1 C2 
    4485 14 9.87643 -10.1671 6.03226 622 " " " " A 2 0 0 "TYR " " CD1" " " 6 0 1 C2 
    4486 14 12.1207 -10.7138 5.2028 622 " " " " A 2 0 0 "TYR " " CD2" " " 6 0 1 C2 
    4487 14 9.32944 -10.8509 4.94882 622 " " " " A 2 0 0 "TYR " " CE1" " " 6 0 1 C2 
    4488 14 11.567 -11.3165 4.00403 622 " " " " A 2 0 0 "TYR " " CE2" " " 6 0 1 C2 
    4489 14 10.1797 -11.3804 3.92721 622 " " " " A 2 0 0 "TYR " " CZ " " " 6 0 1 C2 
    4490 23 9.69889 -11.8095 2.78354 622 " " " " A 70 0 0 "TYR " " OH " " " 8 0 1 C2 
    4491 40 10.5432 -11.3632 9.67524 623 " " " " A 43 0 0 "THR " " N  " " " 7 0 1 C2 
    4492 14 9.69684 -12.3332 10.3216 623 " " " " A 2 0 0 "THR " " CA " " " 6 0 1 C2 
    4493 14 8.47082 -12.3481 9.47033 623 " " " " A 2 0 0 "THR " " C  " " " 6 0 1 C2 
    4494 23 8.09746 -11.2453 9.15968 623 " " " " A 70 0 0 "THR " " O  " " " 8 0 1 C2 
    4495 14 9.3303 -11.8202 11.7684 623 " " " " A 2 0 0 "THR " " CB " " " 6 0 1 C2 
    4496 23 10.5537 -11.6902 12.5218 623 " " " " A 70 0 0 "THR " " OG1" " " 8 0 1 C2 
    4497 14 8.45767 -12.7195 12.5973 623 " " " " A 2 0 0 "THR " " CG2" " " 6 0 1 C2 
    4498 40 7.93877 -13.4613 8.98248 624 " " " " A 43 0 0 "PRO " " N  " " " 7 0 1 C2 
    4499 14 6.71905 -13.4567 8.20159 624 " " " " A 2 0 0 "PRO " " CA " " " 6 0 1 C2 
    4500 14 5.49551 -12.9877 9.07611 624 " " " " A 2 0 0 "PRO " " C  " " " 6 0 1 C2 
    4501 23 5.45434 -13.2487 10.2587 624 " " " " A 70 0 0 "PRO " " O  " " " 8 0 1 C2 
    4502 14 6.59034 -14.8358 7.64207 624 " " " " A 2 0 0 "PRO " " CB " " " 6 0 1 C2 
    4503 14 7.27469 -15.7347 8.66668 624 " " " " A 2 0 0 "PRO " " CG " " " 6 0 1 C2 
    4504 14 8.34813 -14.8217 9.31272 624 " " " " A 2 0 0 "PRO " " CD " " " 6 0 1 C2 
    4505 40 4.56596 -12.2598 8.38363 625 " " " " A 43 0 0 "GLN " " N  " " " 7 0 1 C2 
    4506 14 3.3204 -11.6788 8.95442 625 " " " " A 2 0 0 "GLN " " CA " " " 6 0 1 C2 
    4507 14 2.32014 -11.3055 7.7941 625 " " " " A 2 0 0 "GLN " " C  " " " 6 0 1 C2 
    4508 23 2.66283 -10.5707 6.88465 625 " " " " A 70 0 0 "GLN " " O  " " " 8 0 1 C2 
    4509 14 3.59454 -10.5557 9.91321 625 " " " " A 2 0 0 "GLN " " CB " " " 6 0 1 C2 
    4510 14 2.36975 -10.236 10.7803 625 " " " " A 2 0 0 "GLN " " CG " " " 6 0 1 C2 
    4511 14 2.03303 -11.2572 11.9054 625 " " " " A 2 0 0 "GLN " " CD " " " 6 0 1 C2 
    4512 23 2.95949 -11.8335 12.5379 625 " " " " A 70 0 0 "GLN " " OE1" " " 8 0 1 C2 
    4513 40 0.783642 -11.644 12.1847 625 " " " " A 43 0 0 "GLN " " NE2" " " 7 0 1 C2 
    4514 40 1.09274 -11.8262 7.85771 626 " " " " A 43 0 0 "PRO " " N  " " " 7 0 1 C2 
    4515 14 0.074028 -11.3845 6.97386 626 " " " " A 2 0 0 "PRO " " CA " " " 6 0 1 C2 
    4516 14 -0.332737 -9.93832 7.16125 626 " " " " A 2 0 0 "PRO " " C  " " " 6 0 1 C2 
    4517 23 0.0582427 -9.28476 8.14375 626 " " " " A 70 0 0 "PRO " " O  " " " 8 0 1 C2 
    4518 14 -1.09494 -12.3872 7.11669 626 " " " " A 2 0 0 "PRO " " CB " " " 6 0 1 C2 
    4519 14 -0.828774 -13.1592 8.46784 626 " " " " A 2 0 0 "PRO " " CG " " " 6 0 1 C2 
    4520 14 0.689709 -12.9671 8.63437 626 " " " " A 2 0 0 "PRO " " CD " " " 6 0 1 C2 
    4521 40 -1.16854 -9.5203 6.18201 627 " " " " A 43 0 0 "LEU " " N  " " " 7 0 1 C2 
    4522 14 -1.51192 -8.11559 5.95799 627 " " " " A 2 0 0 "LEU " " CA " " " 6 0 1 C2 
    4523 14 -2.98819 -7.97373 5.66818 627 " " " " A 2 0 0 "LEU " " C  " " " 6 0 1 C2 
    4524 23 -3.58999 -8.90756 5.21036 627 " " " " A 70 0 0 "LEU " " O  " " " 8 0 1 C2 
    4525 14 -0.591499 -7.58366 4.79096 627 " " " " A 2 0 0 "LEU " " CB " " " 6 0 1 C2 
    4526 14 -0.361307 -6.05807 4.66433 627 " " " " A 2 0 0 "LEU " " CG " " " 6 0 1 C2 
    4527 14 0.888443 -5.51249 5.34955 627 " " " " A 2 0 0 "LEU " " CD1" " " 6 0 1 C2 
    4528 14 -0.459719 -5.58897 3.26275 627 " " " " A 2 0 0 "LEU " " CD2" " " 6 0 1 C2 
    4529 40 -3.54099 -6.82085 5.8611 628 " " " " A 43 0 0 "MET " " N  " " " 7 0 1 C2 
    4530 14 -4.99259 -6.48787 5.77603 628 " " " " A 2 0 0 "MET " " CA " " " 6 0 1 C2 
    4531 14 -5.30335 -6.07279 4.34408 628 " " " " A 2 0 0 "MET " " C  " " " 6 0 1 C2 
    4532 23 -4.54843 -5.39881 3.72132 628 " " " " A 70 0 0 "MET " " O  " " " 8 0 1 C2 
    4533 14 -5.34626 -5.2545 6.6827 628 " " " " A 2 0 0 "MET " " CB " " " 6 0 1 C2 
    4534 14 -4.35404 -4.14188 6.51206 628 " " " " A 2 0 0 "MET " " CG " " " 6 0 1 C2 
    4535 52 -5.04786 -2.65457 5.76686 628 " " " " A 13 0 0 "MET " " SD " " " 16 0 1 C2 
    4536 14 -6.42373 -2.16651 6.84716 628 " " " " A 2 0 0 "MET " " CE " " " 6 0 1 C2 
    4537 40 -6.48807 -6.41585 3.83484 629 " " " " A 43 0 0 "ALA " " N  " " " 7 0 1 C2 
    4538 14 -6.89809 -6.51885 2.45417 629 " " " " A 2 0 0 "ALA " " CA " " " 6 0 1 C2 
    4539 14 -6.88348 -5.18506 1.76531 629 " " " " A 2 0 0 "ALA " " C  " " " 6 0 1 C2 
    4540 23 -6.41559 -5.21065 0.62202 629 " " " " A 70 0 0 "ALA " " O  " " " 8 0 1 C2 
    4541 14 -8.24712 -7.19963 2.28554 629 " " " " A 2 0 0 "ALA " " CB " " " 6 0 1 C2 
    4542 40 -7.39046 -4.04536 2.33794 630 " " " " A 43 0 0 "PRO " " N  " " " 7 0 1 C2 
    4543 14 -7.30716 -2.75282 1.69403 630 " " " " A 2 0 0 "PRO " " CA " " " 6 0 1 C2 
    4544 14 -5.89061 -2.32602 1.23076 630 " " " " A 2 0 0 "PRO " " C  " " " 6 0 1 C2 
    4545 23 -5.74319 -1.76566 0.147742 630 " " " " A 70 0 0 "PRO " " O  " " " 8 0 1 C2 
    4546 14 -7.79665 -1.74138 2.729 630 " " " " A 2 0 0 "PRO " " CB " " " 6 0 1 C2 
    4547 14 -8.71684 -2.58011 3.64028 630 " " " " A 2 0 0 "PRO " " CG " " " 6 0 1 C2 
    4548 14 -8.25801 -4.00882 3.52168 630 " " " " A 2 0 0 "PRO " " CD " " " 6 0 1 C2 
    4549 40 -4.82725 -2.72114 2.02618 631 " " " " A 43 0 0 "MET " " N  " " " 7 0 1 C2 
    4550 14 -3.46768 -2.44989 1.61611 631 " " " " A 2 0 0 "MET " " CA " " " 6 0 1 C2 
    4551 14 -2.9647 -3.33122 0.507453 631 " " " " A 2 0 0 "MET " " C  " " " 6 0 1 C2 
    4552 23 -2.01351 -2.90565 -0.14417 631 " " " " A 70 0 0 "MET " " O  " " " 8 0 1 C2 
    4553 14 -2.49937 -2.54255 2.81077 631 " " " " A 2 0 0 "MET " " CB " " " 6 0 1 C2 
    4554 14 -1.09262 -1.78683 2.60294 631 " " " " A 2 0 0 "MET " " CG " " " 6 0 1 C2 
    4555 52 -0.00405127 -1.60472 4.01613 631 " " " " A 13 0 0 "MET " " SD " " " 16 0 1 C2 
    4556 14 1.30726 -0.639801 3.22451 631 " " " " A 2 0 0 "MET " " CE " " " 6 0 1 C2 
    4557 40 -3.46578 -4.57842 0.343478 632 " " " " A 43 0 0 "ILE " " N  " " " 7 0 1 C2 
    4558 14 -3.08013 -5.50206 -0.733636 632 " " " " A 2 0 0 "ILE " " CA " " " 6 0 1 C2 
    4559 14 -3.83405 -4.95523 -1.99447 632 " " " " A 2 0 0 "ILE " " C  " " " 6 0 1 C2 
    4560 23 -3.32183 -4.89545 -3.13582 632 " " " " A 70 0 0 "ILE " " O  " " " 8 0 1 C2 
    4561 14 -3.54366 -6.94594 -0.480607 632 " " " " A 2 0 0 "ILE " " CB " " " 6 0 1 C2 
    4562 14 -2.79144 -7.39964 0.770968 632 " " " " A 2 0 0 "ILE " " CG1" " " 6 0 1 C2 
    4563 14 -3.02769 -7.87527 -1.62344 632 " " " " A 2 0 0 "ILE " " CG2" " " 6 0 1 C2 
    4564 14 -2.84067 -8.96632 1.03577 632 " " " " A 2 0 0 "ILE " " CD1" " " 6 0 1 C2 
    4565 40 -5.0827 -4.56601 -1.82356 633 " " " " A 43 0 0 "GLY " " N  " " " 7 0 1 C2 
    4566 14 -5.87001 -3.76192 -2.8623 633 " " " " A 2 0 0 "GLY " " CA " " " 6 0 1 C2 
    4567 14 -5.17491 -2.64223 -3.65736 633 " " " " A 2 0 0 "GLY " " C  " " " 6 0 1 C2 
    4568 23 -5.53372 -2.49516 -4.84894 633 " " " " A 70 0 0 "GLY " " O  " " " 8 0 1 C2 
    4569 40 -4.18848 -1.84229 -3.09915 634 " " " " A 43 0 0 "LEU " " N  " " " 7 0 1 C2 
    4570 14 -3.38217 -0.849714 -3.8584 634 " " " " A 2 0 0 "LEU " " CA " " " 6 0 1 C2 
    4571 14 -2.48239 -1.39067 -4.96163 634 " " " " A 2 0 0 "LEU " " C  " " " 6 0 1 C2 
    4572 23 -2.27955 -0.732359 -5.91217 634 " " " " A 70 0 0 "LEU " " O  " " " 8 0 1 C2 
    4573 14 -2.43962 -0.23247 -2.84927 634 " " " " A 2 0 0 "LEU " " CB " " " 6 0 1 C2 
    4574 14 -3.12495 0.837484 -1.82803 634 " " " " A 2 0 0 "LEU " " CG " " " 6 0 1 C2 
    4575 14 -2.18385 0.902533 -0.668973 634 " " " " A 2 0 0 "LEU " " CD1" " " 6 0 1 C2 
    4576 14 -3.56618 2.28377 -2.32294 634 " " " " A 2 0 0 "LEU " " CD2" " " 6 0 1 C2 
    4577 40 -2.01123 -2.62052 -4.77089 635 " " " " A 43 0 0 "ILE " " N  " " " 7 0 1 C2 
    4578 14 -1.26588 -3.49607 -5.63258 635 " " " " A 2 0 0 "ILE " " CA " " " 6 0 1 C2 
    4579 14 -2.03104 -3.85037 -6.84885 635 " " " " A 2 0 0 "ILE " " C  " " " 6 0 1 C2 
    4580 23 -1.51647 -3.64059 -7.9914 635 " " " " A 70 0 0 "ILE " " O  " " " 8 0 1 C2 
    4581 14 -0.67276 -4.81861 -4.93936 635 " " " " A 2 0 0 "ILE " " CB " " " 6 0 1 C2 
    4582 14 -0.158194 -4.62997 -3.4868 635 " " " " A 2 0 0 "ILE " " CG1" " " 6 0 1 C2 
    4583 14 0.345798 -5.53628 -5.91105 635 " " " " A 2 0 0 "ILE " " CG2" " " 6 0 1 C2 
    4584 14 0.570064 -5.8195 -2.8556 635 " " " " A 2 0 0 "ILE " " CD1" " " 6 0 1 C2 
    4585 40 -3.30394 -4.28043 -6.61644 636 " " " " A 43 0 0 "ILE " " N  " " " 7 0 1 C2 
    4586 14 -4.18705 -4.42536 -7.77148 636 " " " " A 2 0 0 "ILE " " CA " " " 6 0 1 C2 
    4587 14 -4.45015 -3.32013 -8.7964 636 " " " " A 2 0 0 "ILE " " C  " " " 6 0 1 C2 
    4588 23 -4.4717 -3.531 -9.99369 636 " " " " A 70 0 0 "ILE " " O  " " " 8 0 1 C2 
    4589 14 -5.49196 -5.01962 -7.27598 636 " " " " A 2 0 0 "ILE " " CB " " " 6 0 1 C2 
    4590 14 -5.3573 -6.40641 -6.84501 636 " " " " A 2 0 0 "ILE " " CG1" " " 6 0 1 C2 
    4591 14 -6.59261 -5.09453 -8.35442 636 " " " " A 2 0 0 "ILE " " CG2" " " 6 0 1 C2 
    4592 14 -6.40522 -6.93176 -5.85525 636 " " " " A 2 0 0 "ILE " " CD1" " " 6 0 1 C2 
    4593 40 -4.72428 -2.16203 -8.169 637 " " " " A 43 0 0 "ALA " " N  " " " 7 0 1 C2 
    4594 14 -5.03856 -0.895306 -8.8029 637 " " " " A 2 0 0 "ALA " " CA " " " 6 0 1 C2 
    4595 14 -3.9345 -0.382362 -9.76666 637 " " " " A 2 0 0 "ALA " " C  " " " 6 0 1 C2 
    4596 23 -4.14652 -0.278563 -10.9374 637 " " " " A 70 0 0 "ALA " " O  " " " 8 0 1 C2 
    4597 14 -5.29141 0.130833 -7.70397 637 " " " " A 2 0 0 "ALA " " CB " " " 6 0 1 C2 
    4598 40 -2.75353 -0.270286 -9.12708 638 " " " " A 43 0 0 "VAL " " N  " " " 7 0 1 C2 
    4599 14 -1.48597 0.133975 -9.75885 638 " " " " A 2 0 0 "VAL " " CA " " " 6 0 1 C2 
    4600 14 -1.16578 -0.81525 -10.9406 638 " " " " A 2 0 0 "VAL " " C  " " " 6 0 1 C2 
    4601 23 -0.961865 -0.350208 -12.0436 638 " " " " A 70 0 0 "VAL " " O  " " " 8 0 1 C2 
    4602 14 -0.400448 0.473533 -8.64528 638 " " " " A 2 0 0 "VAL " " CB " " " 6 0 1 C2 
    4603 14 0.985901 0.688704 -9.34814 638 " " " " A 2 0 0 "VAL " " CG1" " " 6 0 1 C2 
    4604 14 -0.762617 1.75725 -7.78945 638 " " " " A 2 0 0 "VAL " " CG2" " " 6 0 1 C2 
    4605 40 -1.02876 -2.10844 -10.7179 639 " " " " A 43 0 0 "ILE " " N  " " " 7 0 1 C2 
    4606 14 -0.589514 -3.12483 -11.6765 639 " " " " A 2 0 0 "ILE " " CA " " " 6 0 1 C2 
    4607 14 -1.62656 -3.32605 -12.7458 639 " " " " A 2 0 0 "ILE " " C  " " " 6 0 1 C2 
    4608 23 -1.2351 -3.57688 -13.8988 639 " " " " A 70 0 0 "ILE " " O  " " " 8 0 1 C2 
    4609 14 -0.215471 -4.37048 -10.9329 639 " " " " A 2 0 0 "ILE " " CB " " " 6 0 1 C2 
    4610 14 0.932239 -4.07863 -9.9832 639 " " " " A 2 0 0 "ILE " " CG1" " " 6 0 1 C2 
    4611 14 -0.0702611 -5.65845 -11.8247 639 " " " " A 2 0 0 "ILE " " CG2" " " 6 0 1 C2 
    4612 14 2.23154 -3.48633 -10.6735 639 " " " " A 2 0 0 "ILE " " CD1" " " 6 0 1 C2 
    4613 40 -2.91761 -3.26138 -12.5314 640 " " " " A 43 0 0 "TRP " " N  " " " 7 0 1 C2 
    4614 14 -3.95635 -3.54427 -13.5537 640 " " " " A 2 0 0 "TRP " " CA " " " 6 0 1 C2 
    4615 14 -3.95975 -2.45585 -14.5726 640 " " " " A 2 0 0 "TRP " " C  " " " 6 0 1 C2 
    4616 23 -3.67523 -2.67722 -15.7608 640 " " " " A 70 0 0 "TRP " " O  " " " 8 0 1 C2 
    4617 14 -5.39215 -3.69106 -12.9273 640 " " " " A 2 0 0 "TRP " " CB " " " 6 0 1 C2 
    4618 14 -6.52194 -3.91731 -13.9365 640 " " " " A 2 0 0 "TRP " " CG " " " 6 0 1 C2 
    4619 14 -7.23154 -3.03015 -14.6165 640 " " " " A 2 0 0 "TRP " " CD1" " " 6 0 1 C2 
    4620 14 -7.17492 -5.14566 -14.1319 640 " " " " A 2 0 0 "TRP " " CD2" " " 6 0 1 C2 
    4621 40 -8.23429 -3.60832 -15.3539 640 " " " " A 43 0 0 "TRP " " NE1" " " 7 0 1 C2 
    4622 14 -8.2844 -4.9169 -15.0207 640 " " " " A 2 0 0 "TRP " " CE2" " " 6 0 1 C2 
    4623 14 -6.97119 -6.46132 -13.6447 640 " " " " A 2 0 0 "TRP " " CE3" " " 6 0 1 C2 
    4624 14 -9.14528 -5.93543 -15.3437 640 " " " " A 2 0 0 "TRP " " CZ2" " " 6 0 1 C2 
    4625 14 -7.83236 -7.50344 -14.0211 640 " " " " A 2 0 0 "TRP " " CZ3" " " 6 0 1 C2 
    4626 14 -8.92573 -7.2359 -14.9293 640 " " " " A 2 0 0 "TRP " " CH2" " " 6 0 1 C2 
    4627 40 -4.00908 -1.2185 -14.1151 641 " " " " A 43 0 0 "GLY " " N  " " " 7 0 1 C2 
    4628 14 -3.8524 -0.0415207 -14.9834 641 " " " " A 2 0 0 "GLY " " CA " " " 6 0 1 C2 
    4629 14 -2.54527 0.123901 -15.7593 641 " " " " A 2 0 0 "GLY " " C  " " " 6 0 1 C2 
    4630 23 -2.42984 0.896172 -16.7157 641 " " " " A 70 0 0 "GLY " " O  " " " 8 0 1 C2 
    4631 40 -1.51859 -0.580818 -15.282 642 " " " " A 43 0 0 "LEU " " N  " " " 7 0 1 C2 
    4632 14 -0.222603 -0.718791 -15.9389 642 " " " " A 2 0 0 "LEU " " CA " " " 6 0 1 C2 
    4633 14 -0.245306 -1.82907 -16.9792 642 " " " " A 2 0 0 "LEU " " C  " " " 6 0 1 C2 
    4634 23 0.338888 -1.63513 -18.0074 642 " " " " A 70 0 0 "LEU " " O  " " " 8 0 1 C2 
    4635 14 0.979132 -0.871914 -14.9985 642 " " " " A 2 0 0 "LEU " " CB " " " 6 0 1 C2 
    4636 14 1.28544 0.446209 -14.2338 642 " " " " A 2 0 0 "LEU " " CG " " " 6 0 1 C2 
    4637 14 2.23812 0.321082 -12.9833 642 " " " " A 2 0 0 "LEU " " CD1" " " 6 0 1 C2 
    4638 14 1.9769 1.48988 -15.1519 642 " " " " A 2 0 0 "LEU " " CD2" " " 6 0 1 C2 
    4639 40 -0.847664 -2.94478 -16.7603 643 " " " " A 43 0 0 "SER " " N  " " " 7 0 1 C2 
    4640 14 -0.732885 -4.20996 -17.5014 643 " " " " A 2 0 0 "SER " " CA " " " 6 0 1 C2 
    4641 14 -1.59971 -4.20753 -18.845 643 " " " " A 2 0 0 "SER " " C  " " " 6 0 1 C2 
    4642 23 -1.23677 -4.73875 -19.8708 643 " " " " A 70 0 0 "SER " " O  " " " 8 0 1 C2 
    4643 14 -1.30313 -5.30254 -16.5094 643 " " " " A 2 0 0 "SER " " CB " " " 6 0 1 C2 
    4644 23 -1.24734 -6.60646 -17.0201 643 " " " " A 70 0 0 "SER " " OG " " " 8 0 1 C2 
    4645 40 -2.73912 -3.59482 -18.734 644 " " " " A 43 0 0 "THR " " N  " " " 7 0 1 C2 
    4646 14 -3.67808 -3.24191 -19.7661 644 " " " " A 2 0 0 "THR " " CA " " " 6 0 1 C2 
    4647 14 -2.92643 -2.14827 -20.6509 644 " " " " A 2 0 0 "THR " " C  " " " 6 0 1 C2 
    4648 23 -2.72932 -2.32683 -21.8527 644 " " " " A 70 0 0 "THR " " O  " " " 8 0 1 C2 
    4649 14 -4.93898 -2.66448 -19.153 644 " " " " A 2 0 0 "THR " " CB " " " 6 0 1 C2 
    4650 23 -4.55868 -1.68947 -18.138 644 " " " " A 70 0 0 "THR " " OG1" " " 8 0 1 C2 
    4651 14 -5.77289 -3.76307 -18.491 644 " " " " A 2 0 0 "THR " " CG2" " " 6 0 1 C2 
    4652 40 -2.32197 -1.13958 -20.0286 645 " " " " A 43 0 0 "ASH " " N  " " " 7 0 1 C2 
    4653 14 -1.47934 -0.0777865 -20.5967 645 " " " " A 2 0 0 "ASH " " CA " " " 6 0 1 C2 
    4654 14 -0.21328 -0.577565 -21.3172 645 " " " " A 2 0 0 "ASH " " C  " " " 6 0 1 C2 
    4655 23 0.107092 -0.0434313 -22.3406 645 " " " " A 70 0 0 "ASH " " O  " " " 8 0 1 C2 
    4656 14 -1.1513 0.999736 -19.4974 645 " " " " A 2 0 0 "ASH " " CB " " " 6 0 1 C2 
    4657 14 -0.524824 2.2846 -20.0057 645 " " " " A 2 0 0 "ASH " " CG " " " 6 0 1 C2 
    4658 23 0.444237 2.76978 -19.3957 645 " " " " A 70 0 0 "ASH " " OD1" " " 8 0 1 C2 
    4659 23 -0.910667 2.73382 -21.2501 645 " " " " A 70 0 0 "ASH " " OD2" " " 8 0 1 C2 
    4660 40 0.568933 -1.54034 -20.7537 646 " " " " A 43 0 0 "TYR " " N  " " " 7 0 1 C2 
    4661 14 1.59502 -2.30034 -21.4299 646 " " " " A 2 0 0 "TYR " " CA " " " 6 0 1 C2 
    4662 14 1.10356 -2.99006 -22.7441 646 " " " " A 2 0 0 "TYR " " C  " " " 6 0 1 C2 
    4663 23 1.81529 -2.94426 -23.6941 646 " " " " A 70 0 0 "TYR " " O  " " " 8 0 1 C2 
    4664 14 2.25247 -3.34756 -20.4936 646 " " " " A 2 0 0 "TYR " " CB " " " 6 0 1 C2 
    4665 14 3.73548 -3.74745 -20.865 646 " " " " A 2 0 0 "TYR " " CG " " " 6 0 1 C2 
    4666 14 4.82953 -3.06527 -20.3585 646 " " " " A 2 0 0 "TYR " " CD1" " " 6 0 1 C2 
    4667 14 3.94631 -4.79592 -21.7804 646 " " " " A 2 0 0 "TYR " " CD2" " " 6 0 1 C2 
    4668 14 6.16969 -3.41202 -20.6217 646 " " " " A 2 0 0 "TYR " " CE1" " " 6 0 1 C2 
    4669 14 5.25906 -5.13968 -22.147 646 " " " " A 2 0 0 "TYR " " CE2" " " 6 0 1 C2 
    4670 14 6.36822 -4.47775 -21.6077 646 " " " " A 2 0 0 "TYR " " CZ " " " 6 0 1 C2 
    4671 23 7.63054 -4.88187 -21.913 646 " " " " A 70 0 0 "TYR " " OH " " " 8 0 1 C2 
    4672 40 -0.0566693 -3.66537 -22.7512 647 " " " " A 43 0 0 "GLU " " N  " " " 7 0 1 C2 
    4673 14 -0.686192 -4.22644 -23.8887 647 " " " " A 2 0 0 "GLU " " CA " " " 6 0 1 C2 
    4674 14 -1.04653 -3.11818 -24.911 647 " " " " A 2 0 0 "GLU " " C  " " " 6 0 1 C2 
    4675 23 -0.71505 -3.38091 -26.1221 647 " " " " A 70 0 0 "GLU " " O  " " " 8 0 1 C2 
    4676 14 -1.98668 -4.97227 -23.4918 647 " " " " A 2 0 0 "GLU " " CB " " " 6 0 1 C2 
    4677 14 -2.36047 -6.12104 -24.4267 647 " " " " A 2 0 0 "GLU " " CG " " " 6 0 1 C2 
    4678 14 -1.63129 -7.41064 -24.2092 647 " " " " A 2 0 0 "GLU " " CD " " " 6 0 1 C2 
    4679 23 -2.02206 -8.3996 -24.7735 647 " " " " A 70 0 0 "GLU " " OE1" " " 8 0 1 C2 
    4680 23 -0.732735 -7.41315 -23.3301 647 " " " " A 70 0 0 "GLU " " OE2" " " 8 0 1 C2 
    4681 40 -1.43136 -1.80316 -24.5071 648 " " " " A 43 0 0 "VAL " " N  " " " 7 0 1 C2 
    4682 14 -1.59649 -0.58866 -25.3428 648 " " " " A 2 0 0 "VAL " " CA " " " 6 0 1 C2 
    4683 14 -0.261438 0.0359759 -25.8747 648 " " " " A 2 0 0 "VAL " " C  " " " 6 0 1 C2 
    4684 23 -0.223019 0.53697 -26.9848 648 " " " " A 70 0 0 "VAL " " O  " " " 8 0 1 C2 
    4685 14 -2.41803 0.516149 -24.6627 648 " " " " A 2 0 0 "VAL " " CB " " " 6 0 1 C2 
    4686 14 -2.74517 1.74786 -25.5767 648 " " " " A 2 0 0 "VAL " " CG1" " " 6 0 1 C2 
    4687 14 -3.69481 -0.102848 -24.1335 648 " " " " A 2 0 0 "VAL " " CG2" " " 6 0 1 C2 
    4688 40 0.875153 -0.108821 -25.1574 649 " " " " A 43 0 0 "PHE " " N  " " " 7 0 1 C2 
    4689 14 2.16926 0.269707 -25.7722 649 " " " " A 2 0 0 "PHE " " CA " " " 6 0 1 C2 
    4690 14 2.78765 -0.81932 -26.6386 649 " " " " A 2 0 0 "PHE " " C  " " " 6 0 1 C2 
    4691 23 3.60499 -0.466318 -27.4959 649 " " " " A 70 0 0 "PHE " " O  " " " 8 0 1 C2
[truncated: 11,589,752 more chars]
