# Supplementary material for: Inhibition Mechanism of Anti-TB Drug SQ109: Allosteric Inhibition of TMM Translocation of Mycobacterium Tuberculosis MmpL3 Transporter
Source: J Chem Inf Model. 2023 Aug 17;63(16):5356–74. doi: 10.1021/acs.jcim.3c00616 (PMC10466384; doi:10.1021/acs.jcim.3c00616)
Supplement: Supplementary file 2 — ci3c00616_si_002.zip [file ci3c00616_si_002.zip › data/TM7-TM8_conformchange/6AJF_apo_traj2_1000ns.mae]

{
  s_m_m2io_version
  :::
  2.0.0
}
f_m_ct {
  s_m_title
  r_chorus_box_ax
  r_chorus_box_ay
  r_chorus_box_az
  r_chorus_box_bx
  r_chorus_box_by
  r_chorus_box_bz
  r_chorus_box_cx
  r_chorus_box_cy
  r_chorus_box_cz
  :::
  ""
  90.5649
  0
  0
  0
  78.9229
  0
  0
  0
  122.486
  m_atom[88624] {
    # First column is atom index #
    i_m_mmod_type
    r_m_x_coord
    r_m_y_coord
    r_m_z_coord
    i_m_residue_number
    s_m_insertion_code
    s_m_mmod_res
    s_m_chain_name
    i_m_color
    r_m_charge1
    r_m_charge2
    s_m_pdb_residue_name
    s_m_pdb_atom_name
    s_m_grow_name
    i_m_atomic_number
    i_m_formal_charge
    i_m_visibility
    s_m_pdb_segment_name
    :::
    1 40 -3.80209 18.7775 -31.333 1 " " " " A 43 0 0 "MET " " N  " " " 7 0 1 C2 
    2 14 -3.6033 18.7989 -29.8906 1 " " " " A 2 0 0 "MET " " CA " " " 6 0 1 C2 
    3 14 -2.21404 19.423 -29.6373 1 " " " " A 2 0 0 "MET " " C  " " " 6 0 1 C2 
    4 23 -2.09215 20.4126 -28.8472 1 " " " " A 70 0 0 "MET " " O  " " " 8 0 1 C2 
    5 14 -3.82162 17.365 -29.3631 1 " " " " A 2 0 0 "MET " " CB " " " 6 0 1 C2 
    6 14 -4.13268 17.1128 -27.9369 1 " " " " A 2 0 0 "MET " " CG " " " 6 0 1 C2 
    7 52 -4.42488 15.2784 -27.4786 1 " " " " A 13 0 0 "MET " " SD " " " 16 0 1 C2 
    8 14 -4.74701 15.3649 -25.7023 1 " " " " A 2 0 0 "MET " " CE " " " 6 0 1 C2 
    9 40 -1.12873 18.982 -30.3365 2 " " " " A 43 0 0 "PHE " " N  " " " 7 0 1 C2 
    10 14 0.199526 19.3363 -30.1041 2 " " " " A 2 0 0 "PHE " " CA " " " 6 0 1 C2 
    11 14 0.941871 19.7727 -31.4365 2 " " " " A 2 0 0 "PHE " " C  " " " 6 0 1 C2 
    12 23 2.13709 19.6249 -31.4307 2 " " " " A 70 0 0 "PHE " " O  " " " 8 0 1 C2 
    13 14 1.01458 18.3438 -29.273 2 " " " " A 2 0 0 "PHE " " CB " " " 6 0 1 C2 
    14 14 0.269647 17.9199 -28.0273 2 " " " " A 2 0 0 "PHE " " CG " " " 6 0 1 C2 
    15 14 -0.0905848 16.6307 -27.8339 2 " " " " A 2 0 0 "PHE " " CD1" " " 6 0 1 C2 
    16 14 -0.036821 18.908 -27.0574 2 " " " " A 2 0 0 "PHE " " CD2" " " 6 0 1 C2 
    17 14 -0.789878 16.2846 -26.6283 2 " " " " A 2 0 0 "PHE " " CE1" " " 6 0 1 C2 
    18 14 -0.783731 18.5858 -25.9371 2 " " " " A 2 0 0 "PHE " " CE2" " " 6 0 1 C2 
    19 14 -1.19941 17.2724 -25.6873 2 " " " " A 2 0 0 "PHE " " CZ " " " 6 0 1 C2 
    20 40 0.242275 20.2732 -32.4975 3 " " " " A 43 0 0 "ALA " " N  " " " 7 0 1 C2 
    21 14 0.973948 20.7387 -33.7206 3 " " " " A 2 0 0 "ALA " " CA " " " 6 0 1 C2 
    22 14 1.65505 22.1111 -33.4288 3 " " " " A 2 0 0 "ALA " " C  " " " 6 0 1 C2 
    23 23 2.67639 22.3596 -34.0714 3 " " " " A 70 0 0 "ALA " " O  " " " 8 0 1 C2 
    24 14 -0.0319057 21.0692 -34.8199 3 " " " " A 2 0 0 "ALA " " CB " " " 6 0 1 C2 
    25 40 1.066 22.982 -32.5694 4 " " " " A 43 0 0 "TRP " " N  " " " 7 0 1 C2 
    26 14 1.65823 24.2885 -32.2124 4 " " " " A 2 0 0 "TRP " " CA " " " 6 0 1 C2 
    27 14 2.55828 24.1002 -30.956 4 " " " " A 2 0 0 "TRP " " C  " " " 6 0 1 C2 
    28 23 3.70438 24.518 -31.011 4 " " " " A 70 0 0 "TRP " " O  " " " 8 0 1 C2 
    29 14 0.451548 25.1359 -31.8526 4 " " " " A 2 0 0 "TRP " " CB " " " 6 0 1 C2 
    30 14 0.71503 26.415 -31.1856 4 " " " " A 2 0 0 "TRP " " CG " " " 6 0 1 C2 
    31 14 0.964152 27.5317 -31.8862 4 " " " " A 2 0 0 "TRP " " CD1" " " 6 0 1 C2 
    32 14 0.662483 26.7796 -29.7803 4 " " " " A 2 0 0 "TRP " " CD2" " " 6 0 1 C2 
    33 40 1.0173 28.6031 -30.9606 4 " " " " A 43 0 0 "TRP " " NE1" " " 7 0 1 C2 
    34 14 0.843185 28.1728 -29.6859 4 " " " " A 2 0 0 "TRP " " CE2" " " 6 0 1 C2 
    35 14 0.382225 26.0801 -28.6331 4 " " " " A 2 0 0 "TRP " " CE3" " " 6 0 1 C2 
    36 14 0.848641 28.824 -28.4282 4 " " " " A 2 0 0 "TRP " " CZ2" " " 6 0 1 C2 
    37 14 0.368597 26.699 -27.395 4 " " " " A 2 0 0 "TRP " " CZ3" " " 6 0 1 C2 
    38 14 0.621116 28.0941 -27.2696 4 " " " " A 2 0 0 "TRP " " CH2" " " 6 0 1 C2 
    39 40 2.14696 23.3045 -29.972 5 " " " " A 43 0 0 "TRP " " N  " " " 7 0 1 C2 
    40 14 2.89306 22.957 -28.8351 5 " " " " A 2 0 0 "TRP " " CA " " " 6 0 1 C2 
    41 14 4.18784 22.2437 -29.1965 5 " " " " A 2 0 0 "TRP " " C  " " " 6 0 1 C2 
    42 23 5.31774 22.5644 -28.8263 5 " " " " A 70 0 0 "TRP " " O  " " " 8 0 1 C2 
    43 14 2.04208 22.149 -27.9226 5 " " " " A 2 0 0 "TRP " " CB " " " 6 0 1 C2 
    44 14 2.46964 21.7031 -26.5113 5 " " " " A 2 0 0 "TRP " " CG " " " 6 0 1 C2 
    45 14 3.63077 21.0737 -26.1596 5 " " " " A 2 0 0 "TRP " " CD1" " " 6 0 1 C2 
    46 14 1.66555 21.6663 -25.3004 5 " " " " A 2 0 0 "TRP " " CD2" " " 6 0 1 C2 
    47 40 3.57633 20.6335 -24.8753 5 " " " " A 43 0 0 "TRP " " NE1" " " 7 0 1 C2 
    48 14 2.37372 21.0024 -24.3042 5 " " " " A 2 0 0 "TRP " " CE2" " " 6 0 1 C2 
    49 14 0.400468 22.2414 -24.8675 5 " " " " A 2 0 0 "TRP " " CE3" " " 6 0 1 C2 
    50 14 1.91884 20.7775 -23.0175 5 " " " " A 2 0 0 "TRP " " CZ2" " " 6 0 1 C2 
    51 14 -0.0937277 22.0477 -23.5607 5 " " " " A 2 0 0 "TRP " " CZ3" " " 6 0 1 C2 
    52 14 0.68918 21.3555 -22.619 5 " " " " A 2 0 0 "TRP " " CH2" " " 6 0 1 C2 
    53 40 4.12501 21.3225 -30.176 6 " " " " A 43 0 0 "GLY " " N  " " " 7 0 1 C2 
    54 14 5.20523 20.4836 -30.7008 6 " " " " A 2 0 0 "GLY " " CA " " " 6 0 1 C2 
    55 14 6.26588 21.1983 -31.5222 6 " " " " A 2 0 0 "GLY " " C  " " " 6 0 1 C2 
    56 23 7.34414 20.6702 -31.5981 6 " " " " A 70 0 0 "GLY " " O  " " " 8 0 1 C2 
    57 40 5.86848 22.406 -32.0026 7 " " " " A 43 0 0 "ARG " " N  " " " 7 0 1 C2 
    58 14 6.89637 23.3886 -32.4582 7 " " " " A 2 0 0 "ARG " " CA " " " 6 0 1 C2 
    59 14 7.2796 24.2823 -31.2956 7 " " " " A 2 0 0 "ARG " " C  " " " 6 0 1 C2 
    60 23 8.42651 24.623 -31.1426 7 " " " " A 70 0 0 "ARG " " O  " " " 8 0 1 C2 
    61 14 6.57325 24.1885 -33.7057 7 " " " " A 2 0 0 "ARG " " CB " " " 6 0 1 C2 
    62 14 7.40589 25.403 -34.0947 7 " " " " A 2 0 0 "ARG " " CG " " " 6 0 1 C2 
    63 14 6.84425 25.9184 -35.4117 7 " " " " A 2 0 0 "ARG " " CD " " " 6 0 1 C2 
    64 40 7.25086 25.1484 -36.5463 7 " " " " A 43 0 0 "ARG " " NE " " " 7 0 1 C2 
    65 14 7.02666 25.607 -37.7469 7 " " " " A 2 0 0 "ARG " " CZ " " " 6 0 1 C2 
    66 40 6.34768 26.7166 -37.9315 7 " " " " A 43 0 0 "ARG " " NH1" " " 7 0 1 C2 
    67 40 7.47975 24.9565 -38.7809 7 " " " " A 43 0 0 "ARG " " NH2" " " 7 0 1 C2 
    68 40 6.36206 24.9224 -30.5248 8 " " " " A 43 0 0 "THR " " N  " " " 7 0 1 C2 
    69 14 6.62438 25.8123 -29.3975 8 " " " " A 2 0 0 "THR " " CA " " " 6 0 1 C2 
    70 14 7.66469 25.4096 -28.3368 8 " " " " A 2 0 0 "THR " " C  " " " 6 0 1 C2 
    71 23 8.43737 26.2042 -27.9309 8 " " " " A 70 0 0 "THR " " O  " " " 8 0 1 C2 
    72 14 5.27967 26.2801 -28.7345 8 " " " " A 2 0 0 "THR " " CB " " " 6 0 1 C2 
    73 23 4.57219 27.0991 -29.6683 8 " " " " A 70 0 0 "THR " " OG1" " " 8 0 1 C2 
    74 14 5.42928 27.1475 -27.5057 8 " " " " A 2 0 0 "THR " " CG2" " " 6 0 1 C2 
    75 40 7.72316 24.0979 -28.065 9 " " " " A 43 0 0 "VAL " " N  " " " 7 0 1 C2 
    76 14 8.74029 23.4292 -27.2006 9 " " " " A 2 0 0 "VAL " " CA " " " 6 0 1 C2 
    77 14 10.1821 23.6727 -27.816 9 " " " " A 2 0 0 "VAL " " C  " " " 6 0 1 C2 
    78 23 11.1101 24.0285 -27.1332 9 " " " " A 70 0 0 "VAL " " O  " " " 8 0 1 C2 
    79 14 8.41584 21.9726 -26.8539 9 " " " " A 2 0 0 "VAL " " CB " " " 6 0 1 C2 
    80 14 7.19818 21.8843 -25.8636 9 " " " " A 2 0 0 "VAL " " CG1" " " 6 0 1 C2 
    81 14 8.17492 21.069 -28.0558 9 " " " " A 2 0 0 "VAL " " CG2" " " 6 0 1 C2 
    82 40 10.3136 23.5453 -29.1488 10 " " " " A 43 0 0 "TYR " " N  " " " 7 0 1 C2 
    83 14 11.6277 23.6391 -29.8673 10 " " " " A 2 0 0 "TYR " " CA " " " 6 0 1 C2 
    84 14 12.1077 25.0627 -30.1032 10 " " " " A 2 0 0 "TYR " " C  " " " 6 0 1 C2 
    85 23 13.3455 25.3457 -29.9618 10 " " " " A 70 0 0 "TYR " " O  " " " 8 0 1 C2 
    86 14 11.4195 22.9696 -31.2626 10 " " " " A 2 0 0 "TYR " " CB " " " 6 0 1 C2 
    87 14 12.599 22.6899 -32.1535 10 " " " " A 2 0 0 "TYR " " CG " " " 6 0 1 C2 
    88 14 13.0055 23.6851 -33.0582 10 " " " " A 2 0 0 "TYR " " CD1" " " 6 0 1 C2 
    89 14 13.235 21.4425 -32.0527 10 " " " " A 2 0 0 "TYR " " CD2" " " 6 0 1 C2 
    90 14 14.101 23.3986 -33.8356 10 " " " " A 2 0 0 "TYR " " CE1" " " 6 0 1 C2 
    91 14 14.384 21.222 -32.8483 10 " " " " A 2 0 0 "TYR " " CE2" " " 6 0 1 C2 
    92 14 14.7668 22.2173 -33.733 10 " " " " A 2 0 0 "TYR " " CZ " " " 6 0 1 C2 
    93 23 15.8406 21.9736 -34.5666 10 " " " " A 70 0 0 "TYR " " OH " " " 8 0 1 C2 
    94 40 11.2567 26.0912 -30.3379 11 " " " " A 43 0 0 "GLN " " N  " " " 7 0 1 C2 
    95 14 11.7239 27.4929 -30.5098 11 " " " " A 2 0 0 "GLN " " CA " " " 6 0 1 C2 
    96 14 12.1989 27.9909 -29.1069 11 " " " " A 2 0 0 "GLN " " C  " " " 6 0 1 C2 
    97 23 13.2942 28.533 -29.1 11 " " " " A 70 0 0 "GLN " " O  " " " 8 0 1 C2 
    98 14 10.5244 28.3427 -31.0934 11 " " " " A 2 0 0 "GLN " " CB " " " 6 0 1 C2 
    99 14 9.9317 27.9004 -32.4429 11 " " " " A 2 0 0 "GLN " " CG " " " 6 0 1 C2 
    100 14 10.636 27.9025 -33.8021 11 " " " " A 2 0 0 "GLN " " CD " " " 6 0 1 C2 
    101 23 10.065 27.413 -34.763 11 " " " " A 70 0 0 "GLN " " OE1" " " 8 0 1 C2 
    102 40 11.7947 28.5668 -33.8518 11 " " " " A 43 0 0 "GLN " " NE2" " " 7 0 1 C2 
    103 40 11.4029 27.7981 -28.0202 12 " " " " A 43 0 0 "PHE " " N  " " " 7 0 1 C2 
    104 14 11.6798 28.3719 -26.6881 12 " " " " A 2 0 0 "PHE " " CA " " " 6 0 1 C2 
    105 14 12.4429 27.3874 -25.7832 12 " " " " A 2 0 0 "PHE " " C  " " " 6 0 1 C2 
    106 23 12.2897 27.5277 -24.57 12 " " " " A 70 0 0 "PHE " " O  " " " 8 0 1 C2 
    107 14 10.2708 28.6927 -26.0541 12 " " " " A 2 0 0 "PHE " " CB " " " 6 0 1 C2 
    108 14 9.54303 29.8808 -26.7486 12 " " " " A 2 0 0 "PHE " " CG " " " 6 0 1 C2 
    109 14 8.53331 29.6598 -27.666 12 " " " " A 2 0 0 "PHE " " CD1" " " 6 0 1 C2 
    110 14 9.88197 31.2311 -26.3568 12 " " " " A 2 0 0 "PHE " " CD2" " " 6 0 1 C2 
    111 14 7.93053 30.7612 -28.3979 12 " " " " A 2 0 0 "PHE " " CE1" " " 6 0 1 C2 
    112 14 9.15575 32.273 -26.9798 12 " " " " A 2 0 0 "PHE " " CE2" " " 6 0 1 C2 
    113 14 8.21153 32.1152 -28.0245 12 " " " " A 2 0 0 "PHE " " CZ " " " 6 0 1 C2 
    114 40 13.2729 26.4952 -26.3625 13 " " " " A 43 0 0 "ARG " " N  " " " 7 0 1 C2 
    115 14 14.003 25.2796 -25.9158 13 " " " " A 2 0 0 "ARG " " CA " " " 6 0 1 C2 
    116 14 14.435 25.3461 -24.4596 13 " " " " A 2 0 0 "ARG " " C  " " " 6 0 1 C2 
    117 23 14.1701 24.5059 -23.636 13 " " " " A 70 0 0 "ARG " " O  " " " 8 0 1 C2 
    118 14 15.0007 24.6593 -26.898 13 " " " " A 2 0 0 "ARG " " CB " " " 6 0 1 C2 
    119 14 15.8949 25.7327 -27.5024 13 " " " " A 2 0 0 "ARG " " CG " " " 6 0 1 C2 
    120 14 16.7802 25.1166 -28.5922 13 " " " " A 2 0 0 "ARG " " CD " " " 6 0 1 C2 
    121 40 17.7862 26.0186 -29.1719 13 " " " " A 43 0 0 "ARG " " NE " " " 7 0 1 C2 
    122 14 18.7993 25.5346 -29.9202 13 " " " " A 2 0 0 "ARG " " CZ " " " 6 0 1 C2 
    123 40 18.9757 24.2496 -30.1625 13 " " " " A 43 0 0 "ARG " " NH1" " " 7 0 1 C2 
    124 40 19.6974 26.4194 -30.4484 13 " " " " A 43 0 0 "ARG " " NH2" " " 7 0 1 C2 
    125 40 15.2803 26.3607 -24.205 14 " " " " A 43 0 0 "TYR " " N  " " " 7 0 1 C2 
    126 14 15.9165 26.6475 -22.9264 14 " " " " A 2 0 0 "TYR " " CA " " " 6 0 1 C2 
    127 14 14.9225 27.2325 -21.9064 14 " " " " A 2 0 0 "TYR " " C  " " " 6 0 1 C2 
    128 23 15.0658 26.9594 -20.7336 14 " " " " A 70 0 0 "TYR " " O  " " " 8 0 1 C2 
    129 14 16.9792 27.6668 -23.2319 14 " " " " A 2 0 0 "TYR " " CB " " " 6 0 1 C2 
    130 14 18.0877 27.1606 -24.161 14 " " " " A 2 0 0 "TYR " " CG " " " 6 0 1 C2 
    131 14 18.7626 25.9636 -23.822 14 " " " " A 2 0 0 "TYR " " CD1" " " 6 0 1 C2 
    132 14 18.4372 27.9542 -25.269 14 " " " " A 2 0 0 "TYR " " CD2" " " 6 0 1 C2 
    133 14 19.6149 25.3571 -24.7961 14 " " " " A 2 0 0 "TYR " " CE1" " " 6 0 1 C2 
    134 14 19.4418 27.5222 -26.146 14 " " " " A 2 0 0 "TYR " " CE2" " " 6 0 1 C2 
    135 14 19.9426 26.1507 -25.9717 14 " " " " A 2 0 0 "TYR " " CZ " " " 6 0 1 C2 
    136 23 20.832 25.6522 -26.9062 14 " " " " A 70 0 0 "TYR " " OH " " " 8 0 1 C2 
    137 40 13.8955 27.9396 -22.3575 15 " " " " A 43 0 0 "ILE " " N  " " " 7 0 1 C2 
    138 14 12.8872 28.5651 -21.5407 15 " " " " A 2 0 0 "ILE " " CA " " " 6 0 1 C2 
    139 14 12.0533 27.5024 -20.8435 15 " " " " A 2 0 0 "ILE " " C  " " " 6 0 1 C2 
    140 23 11.9422 27.4825 -19.654 15 " " " " A 70 0 0 "ILE " " O  " " " 8 0 1 C2 
    141 14 12.0945 29.7532 -22.2356 15 " " " " A 2 0 0 "ILE " " CB " " " 6 0 1 C2 
    142 14 12.8802 30.8356 -22.7649 15 " " " " A 2 0 0 "ILE " " CG1" " " 6 0 1 C2 
    143 14 10.9568 30.2613 -21.1693 15 " " " " A 2 0 0 "ILE " " CG2" " " 6 0 1 C2 
    144 14 13.8889 31.4619 -21.7778 15 " " " " A 2 0 0 "ILE " " CD1" " " 6 0 1 C2 
    145 40 11.4493 26.6409 -21.652 16 " " " " A 43 0 0 "VAL " " N  " " " 7 0 1 C2 
    146 14 10.3853 25.6899 -21.1389 16 " " " " A 2 0 0 "VAL " " CA " " " 6 0 1 C2 
    147 14 11.0586 24.5767 -20.2202 16 " " " " A 2 0 0 "VAL " " C  " " " 6 0 1 C2 
    148 23 10.3122 23.8837 -19.5377 16 " " " " A 70 0 0 "VAL " " O  " " " 8 0 1 C2 
    149 14 9.66159 25.0203 -22.3366 16 " " " " A 2 0 0 "VAL " " CB " " " 6 0 1 C2 
    150 14 8.85902 25.9316 -23.2331 16 " " " " A 2 0 0 "VAL " " CG1" " " 6 0 1 C2 
    151 14 10.5705 24.0411 -23.1562 16 " " " " A 2 0 0 "VAL " " CG2" " " 6 0 1 C2 
    152 40 12.4063 24.3722 -20.4131 17 " " " " A 43 0 0 "ILE " " N  " " " 7 0 1 C2 
    153 14 13.2135 23.5692 -19.4682 17 " " " " A 2 0 0 "ILE " " CA " " " 6 0 1 C2 
    154 14 13.3771 24.51 -18.2307 17 " " " " A 2 0 0 "ILE " " C  " " " 6 0 1 C2 
    155 23 12.9136 24.0517 -17.178 17 " " " " A 70 0 0 "ILE " " O  " " " 8 0 1 C2 
    156 14 14.5743 23.2851 -20.0882 17 " " " " A 2 0 0 "ILE " " CB " " " 6 0 1 C2 
    157 14 14.2828 22.255 -21.1889 17 " " " " A 2 0 0 "ILE " " CG1" " " 6 0 1 C2 
    158 14 15.6565 22.6957 -19.1143 17 " " " " A 2 0 0 "ILE " " CG2" " " 6 0 1 C2 
    159 14 15.5294 21.861 -22.0002 17 " " " " A 2 0 0 "ILE " " CD1" " " 6 0 1 C2 
    160 40 14.1032 25.6494 -18.3136 18 " " " " A 43 0 0 "GLY " " N  " " " 7 0 1 C2 
    161 14 14.5905 26.4358 -17.1593 18 " " " " A 2 0 0 "GLY " " CA " " " 6 0 1 C2 
    162 14 13.4546 26.7481 -16.1433 18 " " " " A 2 0 0 "GLY " " C  " " " 6 0 1 C2 
    163 23 13.7504 26.709 -14.9676 18 " " " " A 70 0 0 "GLY " " O  " " " 8 0 1 C2 
    164 40 12.2629 27.0081 -16.6261 19 " " " " A 43 0 0 "VAL " " N  " " " 7 0 1 C2 
    165 14 11.1398 27.3076 -15.7236 19 " " " " A 2 0 0 "VAL " " CA " " " 6 0 1 C2 
    166 14 10.4128 26.134 -15.1803 19 " " " " A 2 0 0 "VAL " " C  " " " 6 0 1 C2 
    167 23 10.1874 26.0223 -14.0225 19 " " " " A 70 0 0 "VAL " " O  " " " 8 0 1 C2 
    168 14 9.93273 28.0547 -16.4384 19 " " " " A 2 0 0 "VAL " " CB " " " 6 0 1 C2 
    169 14 10.4773 29.4665 -16.8849 19 " " " " A 2 0 0 "VAL " " CG1" " " 6 0 1 C2 
    170 14 9.28194 27.3305 -17.6408 19 " " " " A 2 0 0 "VAL " " CG2" " " 6 0 1 C2 
    171 40 10.0362 25.1242 -15.935 20 " " " " A 43 0 0 "MET " " N  " " " 7 0 1 C2 
    172 14 9.38071 23.9088 -15.4498 20 " " " " A 2 0 0 "MET " " CA " " " 6 0 1 C2 
    173 14 10.2087 23.0208 -14.5218 20 " " " " A 2 0 0 "MET " " C  " " " 6 0 1 C2 
    174 23 9.68728 22.4304 -13.6146 20 " " " " A 70 0 0 "MET " " O  " " " 8 0 1 C2 
    175 14 8.89427 23.0421 -16.6804 20 " " " " A 2 0 0 "MET " " CB " " " 6 0 1 C2 
    176 14 7.93293 21.8507 -16.3503 20 " " " " A 2 0 0 "MET " " CG " " " 6 0 1 C2 
    177 52 6.43625 22.366 -15.5032 20 " " " " A 13 0 0 "MET " " SD " " " 16 0 1 C2 
    178 14 5.72691 20.7193 -15.0607 20 " " " " A 2 0 0 "MET " " CE " " " 6 0 1 C2 
    179 40 11.5301 23.0948 -14.6928 21 " " " " A 43 0 0 "VAL " " N  " " " 7 0 1 C2 
    180 14 12.5037 22.6255 -13.7401 21 " " " " A 2 0 0 "VAL " " CA " " " 6 0 1 C2 
    181 14 12.3789 23.3759 -12.4046 21 " " " " A 2 0 0 "VAL " " C  " " " 6 0 1 C2 
    182 23 12.1906 22.6549 -11.4319 21 " " " " A 70 0 0 "VAL " " O  " " " 8 0 1 C2 
    183 14 13.947 22.7301 -14.3773 21 " " " " A 2 0 0 "VAL " " CB " " " 6 0 1 C2 
    184 14 15.1369 22.6243 -13.4131 21 " " " " A 2 0 0 "VAL " " CG1" " " 6 0 1 C2 
    185 14 14.0959 21.811 -15.5274 21 " " " " A 2 0 0 "VAL " " CG2" " " 6 0 1 C2 
    186 40 12.4305 24.6812 -12.3936 22 " " " " A 43 0 0 "ALA " " N  " " " 7 0 1 C2 
    187 14 12.3682 25.572 -11.2596 22 " " " " A 2 0 0 "ALA " " CA " " " 6 0 1 C2 
    188 14 11.0694 25.461 -10.4576 22 " " " " A 2 0 0 "ALA " " C  " " " 6 0 1 C2 
    189 23 10.9798 25.7734 -9.28985 22 " " " " A 70 0 0 "ALA " " O  " " " 8 0 1 C2 
    190 14 12.5936 27.0077 -11.7678 22 " " " " A 2 0 0 "ALA " " CB " " " 6 0 1 C2 
    191 40 9.95918 25.0176 -11.1039 23 " " " " A 43 0 0 "LEU " " N  " " " 7 0 1 C2 
    192 14 8.70578 24.7281 -10.4572 23 " " " " A 2 0 0 "LEU " " CA " " " 6 0 1 C2 
    193 14 8.94935 23.5114 -9.53525 23 " " " " A 2 0 0 "LEU " " C  " " " 6 0 1 C2 
    194 23 8.65826 23.523 -8.27564 23 " " " " A 70 0 0 "LEU " " O  " " " 8 0 1 C2 
    195 14 7.65856 24.338 -11.5896 23 " " " " A 2 0 0 "LEU " " CB " " " 6 0 1 C2 
    196 14 6.3192 23.9224 -11.093 23 " " " " A 2 0 0 "LEU " " CG " " " 6 0 1 C2 
    197 14 5.50856 24.9659 -10.3476 23 " " " " A 2 0 0 "LEU " " CD1" " " 6 0 1 C2 
    198 14 5.46447 23.3152 -12.2403 23 " " " " A 2 0 0 "LEU " " CD2" " " 6 0 1 C2 
    199 40 9.49318 22.4017 -10.1178 24 " " " " A 43 0 0 "CYS " " N  " " " 7 0 1 C2 
    200 14 9.3389 21.0831 -9.44247 24 " " " " A 2 0 0 "CYS " " CA " " " 6 0 1 C2 
    201 14 10.3513 20.8868 -8.31583 24 " " " " A 2 0 0 "CYS " " C  " " " 6 0 1 C2 
    202 23 9.96822 20.2049 -7.37807 24 " " " " A 70 0 0 "CYS " " O  " " " 8 0 1 C2 
    203 14 9.52207 19.9089 -10.4584 24 " " " " A 2 0 0 "CYS " " CB " " " 6 0 1 C2 
    204 52 8.1585 20.1009 -11.691 24 " " " " A 13 0 0 "CYS " " SG " " " 16 0 1 C2 
    205 40 11.6067 21.4411 -8.42797 25 " " " " A 43 0 0 "LEU " " N  " " " 7 0 1 C2 
    206 14 12.6754 21.4634 -7.43149 25 " " " " A 2 0 0 "LEU " " CA " " " 6 0 1 C2 
    207 14 12.2215 22.2324 -6.20118 25 " " " " A 2 0 0 "LEU " " C  " " " 6 0 1 C2 
    208 23 12.4203 21.7522 -5.06588 25 " " " " A 70 0 0 "LEU " " O  " " " 8 0 1 C2 
    209 14 13.8924 22.1145 -8.02157 25 " " " " A 2 0 0 "LEU " " CB " " " 6 0 1 C2 
    210 14 14.5089 21.2053 -9.10603 25 " " " " A 2 0 0 "LEU " " CG " " " 6 0 1 C2 
    211 14 15.7267 21.6956 -9.76026 25 " " " " A 2 0 0 "LEU " " CD1" " " 6 0 1 C2 
    212 14 14.7224 19.752 -8.63688 25 " " " " A 2 0 0 "LEU " " CD2" " " 6 0 1 C2 
    213 40 11.4056 23.2735 -6.31229 26 " " " " A 43 0 0 "GLY " " N  " " " 7 0 1 C2 
    214 14 10.6504 23.9939 -5.2426 26 " " " " A 2 0 0 "GLY " " CA " " " 6 0 1 C2 
    215 14 9.50035 23.1379 -4.59724 26 " " " " A 2 0 0 "GLY " " C  " " " 6 0 1 C2 
    216 23 9.35521 23.0998 -3.36287 26 " " " " A 70 0 0 "GLY " " O  " " " 8 0 1 C2 
    217 40 8.71308 22.4563 -5.41658 27 " " " " A 43 0 0 "GLY " " N  " " " 7 0 1 C2 
    218 14 7.77756 21.4788 -4.78763 27 " " " " A 2 0 0 "GLY " " CA " " " 6 0 1 C2 
    219 14 8.34747 20.4067 -3.9137 27 " " " " A 2 0 0 "GLY " " C  " " " 6 0 1 C2 
    220 23 7.70487 19.9127 -2.93968 27 " " " " A 70 0 0 "GLY " " O  " " " 8 0 1 C2 
    221 40 9.59573 20.0584 -4.2261 28 " " " " A 43 0 0 "GLY " " N  " " " 7 0 1 C2 
    222 14 10.4887 19.0729 -3.52115 28 " " " " A 2 0 0 "GLY " " CA " " " 6 0 1 C2 
    223 14 11.0745 19.7262 -2.29579 28 " " " " A 2 0 0 "GLY " " C  " " " 6 0 1 C2 
    224 23 11.7072 18.9119 -1.59264 28 " " " " A 70 0 0 "GLY " " O  " " " 8 0 1 C2 
    225 40 10.7391 21.0039 -1.9819 29 " " " " A 43 0 0 "VAL " " N  " " " 7 0 1 C2 
    226 14 10.9673 21.676 -0.672137 29 " " " " A 2 0 0 "VAL " " CA " " " 6 0 1 C2 
    227 14 9.64205 21.6323 0.122374 29 " " " " A 2 0 0 "VAL " " C  " " " 6 0 1 C2 
    228 23 9.55836 21.4176 1.39828 29 " " " " A 70 0 0 "VAL " " O  " " " 8 0 1 C2 
    229 14 11.5546 23.1212 -0.870374 29 " " " " A 2 0 0 "VAL " " CB " " " 6 0 1 C2 
    230 14 11.9746 23.8748 0.473515 29 " " " " A 2 0 0 "VAL " " CG1" " " 6 0 1 C2 
    231 14 12.7311 23.0912 -1.77139 29 " " " " A 2 0 0 "VAL " " CG2" " " 6 0 1 C2 
    232 40 8.55887 21.8902 -0.596833 30 " " " " A 43 0 0 "TYR " " N  " " " 7 0 1 C2 
    233 14 7.23647 22.2099 -0.133888 30 " " " " A 2 0 0 "TYR " " CA " " " 6 0 1 C2 
    234 14 6.40946 21.0132 0.324935 30 " " " " A 2 0 0 "TYR " " C  " " " 6 0 1 C2 
    235 23 5.78055 21.1371 1.32885 30 " " " " A 70 0 0 "TYR " " O  " " " 8 0 1 C2 
    236 14 6.45198 22.8581 -1.2946 30 " " " " A 2 0 0 "TYR " " CB " " " 6 0 1 C2 
    237 14 5.08679 23.4703 -1.09353 30 " " " " A 2 0 0 "TYR " " CG " " " 6 0 1 C2 
    238 14 4.07078 23.1722 -2.03648 30 " " " " A 2 0 0 "TYR " " CD1" " " 6 0 1 C2 
    239 14 4.88661 24.4636 -0.154645 30 " " " " A 2 0 0 "TYR " " CD2" " " 6 0 1 C2 
    240 14 2.78426 23.7626 -1.8788 30 " " " " A 2 0 0 "TYR " " CE1" " " 6 0 1 C2 
    241 14 3.63281 25.091 -0.0425413 30 " " " " A 2 0 0 "TYR " " CE2" " " 6 0 1 C2 
    242 14 2.56149 24.6582 -0.817998 30 " " " " A 2 0 0 "TYR " " CZ " " " 6 0 1 C2 
    243 23 1.30272 25.1093 -0.5626 30 " " " " A 70 0 0 "TYR " " OH " " " 8 0 1 C2 
    244 40 6.68203 19.8268 -0.219917 31 " " " " A 43 0 0 "GLY " " N  " " " 7 0 1 C2 
    245 14 6.19881 18.5383 0.147954 31 " " " " A 2 0 0 "GLY " " CA " " " 6 0 1 C2 
    246 14 6.93845 17.872 1.30301 31 " " " " A 2 0 0 "GLY " " C  " " " 6 0 1 C2 
    247 23 6.51942 16.8101 1.85963 31 " " " " A 70 0 0 "GLY " " O  " " " 8 0 1 C2 
    248 40 8.19876 18.3038 1.5497 32 " " " " A 43 0 0 "ILE " " N  " " " 7 0 1 C2 
    249 14 9.03714 17.7875 2.65239 32 " " " " A 2 0 0 "ILE " " CA " " " 6 0 1 C2 
    250 14 9.16026 18.7144 3.82055 32 " " " " A 2 0 0 "ILE " " C  " " " 6 0 1 C2 
    251 23 10.0204 18.5134 4.6708 32 " " " " A 70 0 0 "ILE " " O  " " " 8 0 1 C2 
    252 14 10.3612 17.2968 2.09894 32 " " " " A 2 0 0 "ILE " " CB " " " 6 0 1 C2 
    253 14 11.2756 18.3962 1.5203 32 " " " " A 2 0 0 "ILE " " CG1" " " 6 0 1 C2 
    254 14 10.1043 16.1028 1.14175 32 " " " " A 2 0 0 "ILE " " CG2" " " 6 0 1 C2 
    255 14 12.7171 17.9819 1.25721 32 " " " " A 2 0 0 "ILE " " CD1" " " 6 0 1 C2 
    256 40 8.35194 19.7733 3.88345 33 " " " " A 43 0 0 "SER " " N  " " " 7 0 1 C2 
    257 14 8.25325 20.7293 5.01141 33 " " " " A 2 0 0 "SER " " CA " " " 6 0 1 C2 
    258 14 6.77009 20.9564 5.38089 33 " " " " A 2 0 0 "SER " " C  " " " 6 0 1 C2 
    259 23 6.43295 22.1288 5.59698 33 " " " " A 70 0 0 "SER " " O  " " " 8 0 1 C2 
    260 14 9.11957 21.921 4.81008 33 " " " " A 2 0 0 "SER " " CB " " " 6 0 1 C2 
    261 23 8.68992 22.7147 3.73789 33 " " " " A 70 0 0 "SER " " OG " " " 8 0 1 C2 
    262 40 5.91241 19.8728 5.36867 34 " " " " A 43 0 0 "LEU " " N  " " " 7 0 1 C2 
    263 14 4.57749 19.7152 5.8393 34 " " " " A 2 0 0 "LEU " " CA " " " 6 0 1 C2 
    264 14 4.37708 20.2784 7.24473 34 " " " " A 2 0 0 "LEU " " C  " " " 6 0 1 C2 
    265 23 5.25688 20.2355 8.11362 34 " " " " A 70 0 0 "LEU " " O  " " " 8 0 1 C2 
    266 14 4.11686 18.1515 5.75456 34 " " " " A 2 0 0 "LEU " " CB " " " 6 0 1 C2 
    267 14 4.31747 17.5559 4.35554 34 " " " " A 2 0 0 "LEU " " CG " " " 6 0 1 C2 
    268 14 3.85274 16.0883 4.43605 34 " " " " A 2 0 0 "LEU " " CD1" " " 6 0 1 C2 
    269 14 3.70374 18.3025 3.21211 34 " " " " A 2 0 0 "LEU " " CD2" " " 6 0 1 C2 
    270 40 3.17026 20.8483 7.43406 35 " " " " A 43 0 0 "GLY " " N  " " " 7 0 1 C2 
    271 14 2.5592 21.2786 8.7406 35 " " " " A 2 0 0 "GLY " " CA " " " 6 0 1 C2 
    272 14 1.96205 20.1088 9.47982 35 " " " " A 2 0 0 "GLY " " C  " " " 6 0 1 C2 
    273 23 2.26593 18.9934 9.1196 35 " " " " A 70 0 0 "GLY " " O  " " " 8 0 1 C2 
    274 40 1.12705 20.3416 10.4967 36 " " " " A 43 0 0 "ASN " " N  " " " 7 0 1 C2 
    275 14 0.425914 19.3472 11.3074 36 " " " " A 2 0 0 "ASN " " CA " " " 6 0 1 C2 
    276 14 -0.39547 18.3395 10.4802 36 " " " " A 2 0 0 "ASN " " C  " " " 6 0 1 C2 
    277 23 -0.826083 17.3042 11.0969 36 " " " " A 70 0 0 "ASN " " O  " " " 8 0 1 C2 
    278 14 -0.462776 20.0042 12.3012 36 " " " " A 2 0 0 "ASN " " CB " " " 6 0 1 C2 
    279 14 -0.935377 19.0275 13.3468 36 " " " " A 2 0 0 "ASN " " CG " " " 6 0 1 C2 
    280 23 -0.192937 18.5576 14.2054 36 " " " " A 70 0 0 "ASN " " OD1" " " 8 0 1 C2 
    281 40 -2.26211 18.8368 13.3765 36 " " " " A 43 0 0 "ASN " " ND2" " " 7 0 1 C2 
    282 40 -0.642003 18.6078 9.22822 37 " " " " A 43 0 0 "HIS " " N  " " " 7 0 1 C2 
    283 14 -1.53346 17.759 8.4354 37 " " " " A 2 0 0 "HIS " " CA " " " 6 0 1 C2 
    284 14 -1.04953 16.3612 8.05327 37 " " " " A 2 0 0 "HIS " " C  " " " 6 0 1 C2 
    285 23 -1.5452 15.8844 7.06062 37 " " " " A 70 0 0 "HIS " " O  " " " 8 0 1 C2 
    286 14 -2.06024 18.614 7.27715 37 " " " " A 2 0 0 "HIS " " CB " " " 6 0 1 C2 
    287 14 -0.995863 19.3863 6.50704 37 " " " " A 2 0 0 "HIS " " CG " " " 6 0 1 C2 
    288 40 -1.08779 20.6455 5.96115 37 " " " " A 43 0 0 "HIS " " ND1" " " 7 0 1 C2 
    289 14 0.237477 18.8941 6.16688 37 " " " " A 2 0 0 "HIS " " CD2" " " 6 0 1 C2 
    290 14 0.078978 20.9107 5.34932 37 " " " " A 2 0 0 "HIS " " CE1" " " 6 0 1 C2 
    291 40 0.905901 19.8897 5.48148 37 " " " " A 43 0 0 "HIS " " NE2" " " 7 0 1 C2 
    292 40 -0.0790673 15.7682 8.79322 38 " " " " A 43 0 0 "VAL " " N  " " " 7 0 1 C2 
    293 14 0.416728 14.4111 8.61799 38 " " " " A 2 0 0 "VAL " " CA " " " 6 0 1 C2 
    294 14 -0.134666 13.5457 9.73054 38 " " " " A 2 0 0 "VAL " " C  " " " 6 0 1 C2 
    295 23 -0.129711 14.0306 10.8539 38 " " " " A 70 0 0 "VAL " " O  " " " 8 0 1 C2 
    296 14 1.97866 14.5588 8.65381 38 " " " " A 2 0 0 "VAL " " CB " " " 6 0 1 C2 
    297 14 2.60259 15.6187 7.75877 38 " " " " A 2 0 0 "VAL " " CG1" " " 6 0 1 C2 
    298 14 2.65738 14.6325 10.0969 38 " " " " A 2 0 0 "VAL " " CG2" " " 6 0 1 C2 
    299 40 -0.597148 12.3062 9.38181 39 " " " " A 43 0 0 "THR " " N  " " " 7 0 1 C2 
    300 14 -1.22015 11.3635 10.3243 39 " " " " A 2 0 0 "THR " " CA " " " 6 0 1 C2 
    301 14 -0.800831 9.87589 9.95291 39 " " " " A 2 0 0 "THR " " C  " " " 6 0 1 C2 
    302 23 -0.296374 9.55213 8.86429 39 " " " " A 70 0 0 "THR " " O  " " " 8 0 1 C2 
    303 14 -2.78524 11.4327 10.1187 39 " " " " A 2 0 0 "THR " " CB " " " 6 0 1 C2 
    304 23 -3.35361 10.7911 11.2841 39 " " " " A 70 0 0 "THR " " OG1" " " 8 0 1 C2 
    305 14 -3.41159 10.8818 8.82953 39 " " " " A 2 0 0 "THR " " CG2" " " 6 0 1 C2 
    306 40 -0.87157 9.03521 11.0019 40 " " " " A 43 0 0 "GLN " " N  " " " 7 0 1 C2 
    307 14 -0.602104 7.58563 10.7664 40 " " " " A 2 0 0 "GLN " " CA " " " 6 0 1 C2 
    308 14 -1.98209 6.88806 10.6084 40 " " " " A 2 0 0 "GLN " " C  " " " 6 0 1 C2 
    309 23 -1.97117 5.71943 10.205 40 " " " " A 70 0 0 "GLN " " O  " " " 8 0 1 C2 
    310 14 0.151652 6.93124 11.9494 40 " " " " A 2 0 0 "GLN " " CB " " " 6 0 1 C2 
    311 14 -0.674254 6.61193 13.2492 40 " " " " A 2 0 0 "GLN " " CG " " " 6 0 1 C2 
    312 14 -1.49579 7.74917 13.8983 40 " " " " A 2 0 0 "GLN " " CD " " " 6 0 1 C2 
    313 23 -1.17018 8.9511 13.7319 40 " " " " A 70 0 0 "GLN " " OE1" " " 8 0 1 C2 
    314 40 -2.58571 7.38773 14.577 40 " " " " A 43 0 0 "GLN " " NE2" " " 7 0 1 C2 
    315 40 -3.11316 7.53234 10.8825 41 " " " " A 43 0 0 "SER " " N  " " " 7 0 1 C2 
    316 14 -4.46822 6.96025 11.0238 41 " " " " A 2 0 0 "SER " " CA " " " 6 0 1 C2 
    317 14 -5.3452 6.77723 9.79316 41 " " " " A 2 0 0 "SER " " C  " " " 6 0 1 C2 
    318 23 -5.00001 7.30834 8.6657 41 " " " " A 70 0 0 "SER " " O  " " " 8 0 1 C2 
    319 14 -5.05394 8.05754 11.8462 41 " " " " A 2 0 0 "SER " " CB " " " 6 0 1 C2 
    320 23 -6.31335 7.70227 12.378 41 " " " " A 70 0 0 "SER " " OG " " " 8 0 1 C2 
    321 40 -6.42772 6.09355 10.0219 42 " " " " A 43 0 0 "GLY " " N  " " " 7 0 1 C2 
    322 14 -7.52996 6.01245 9.06457 42 " " " " A 2 0 0 "GLY " " CA " " " 6 0 1 C2 
    323 14 -7.51386 4.67121 8.30781 42 " " " " A 2 0 0 "GLY " " C  " " " 6 0 1 C2 
    324 23 -7.95025 4.63044 7.17587 42 " " " " A 70 0 0 "GLY " " O  " " " 8 0 1 C2 
    325 40 -6.77489 3.63327 8.89021 43 " " " " A 43 0 0 "PHE " " N  " " " 7 0 1 C2 
    326 14 -6.89134 2.19654 8.4252 43 " " " " A 2 0 0 "PHE " " CA " " " 6 0 1 C2 
    327 14 -8.27602 1.70153 8.62204 43 " " " " A 2 0 0 "PHE " " C  " " " 6 0 1 C2 
    328 23 -8.76858 0.937131 7.7648 43 " " " " A 70 0 0 "PHE " " O  " " " 8 0 1 C2 
    329 14 -5.83495 1.27754 9.14832 43 " " " " A 2 0 0 "PHE " " CB " " " 6 0 1 C2 
    330 14 -4.37687 1.63185 9.12629 43 " " " " A 2 0 0 "PHE " " CG " " " 6 0 1 C2 
    331 14 -3.67721 1.99776 10.3231 43 " " " " A 2 0 0 "PHE " " CD1" " " 6 0 1 C2 
    332 14 -3.63523 1.56734 7.93066 43 " " " " A 2 0 0 "PHE " " CD2" " " 6 0 1 C2 
    333 14 -2.29261 2.3562 10.3078 43 " " " " A 2 0 0 "PHE " " CE1" " " 6 0 1 C2 
    334 14 -2.27519 1.96322 7.85714 43 " " " " A 2 0 0 "PHE " " CE2" " " 6 0 1 C2 
    335 14 -1.60252 2.30221 9.07784 43 " " " " A 2 0 0 "PHE " " CZ " " " 6 0 1 C2 
    336 40 -8.94545 2.09173 9.66175 44 " " " " A 43 0 0 "TYR " " N  " " " 7 0 1 C2 
    337 14 -10.3229 1.71458 9.98247 44 " " " " A 2 0 0 "TYR " " CA " " " 6 0 1 C2 
    338 14 -11.2159 2.97877 9.9982 44 " " " " A 2 0 0 "TYR " " C  " " " 6 0 1 C2 
    339 23 -10.7208 4.10188 10.135 44 " " " " A 70 0 0 "TYR " " O  " " " 8 0 1 C2 
    340 14 -10.3604 1.12822 11.4205 44 " " " " A 2 0 0 "TYR " " CB " " " 6 0 1 C2 
    341 14 -9.57151 -0.210103 11.4535 44 " " " " A 2 0 0 "TYR " " CG " " " 6 0 1 C2 
    342 14 -8.32333 -0.197354 12.0652 44 " " " " A 2 0 0 "TYR " " CD1" " " 6 0 1 C2 
    343 14 -10.0011 -1.41453 10.7908 44 " " " " A 2 0 0 "TYR " " CD2" " " 6 0 1 C2 
    344 14 -7.55081 -1.37508 12.1468 44 " " " " A 2 0 0 "TYR " " CE1" " " 6 0 1 C2 
    345 14 -9.28136 -2.64841 10.9736 44 " " " " A 2 0 0 "TYR " " CE2" " " 6 0 1 C2 
    346 14 -8.0542 -2.58969 11.6382 44 " " " " A 2 0 0 "TYR " " CZ " " " 6 0 1 C2 
    347 23 -7.41858 -3.72957 12.0219 44 " " " " A 70 0 0 "TYR " " OH " " " 8 0 1 C2 
    348 40 -12.5797 2.77714 9.90346 45 " " " " A 43 0 0 "ASP " " N  " " " 7 0 1 C2 
    349 14 -13.543 3.85235 9.79568 45 " " " " A 2 0 0 "ASP " " CA " " " 6 0 1 C2 
    350 14 -14.5276 3.74787 10.9666 45 " " " " A 2 0 0 "ASP " " C  " " " 6 0 1 C2 
    351 23 -14.5573 2.72474 11.6984 45 " " " " A 70 0 0 "ASP " " O  " " " 8 0 1 C2 
    352 14 -14.1612 3.98969 8.40017 45 " " " " A 2 0 0 "ASP " " CB " " " 6 0 1 C2 
    353 14 -15.4828 3.17679 8.348 45 " " " " A 2 0 0 "ASP " " CG " " " 6 0 1 C2 
    354 23 -15.3762 1.93293 8.41834 45 " " " " A 70 0 0 "ASP " " OD1" " " 8 0 1 C2 
    355 23 -16.5339 3.86157 8.40898 45 " " " " A 70 0 0 "ASP " " OD2" " " 8 0 1 C2 
    356 40 -15.2102 4.84245 11.2513 46 " " " " A 43 0 0 "GLU " " N  " " " 7 0 1 C2 
    357 14 -16.0569 5.04429 12.4818 46 " " " " A 2 0 0 "GLU " " CA " " " 6 0 1 C2 
    358 14 -17.5909 4.94914 12.1871 46 " " " " A 2 0 0 "GLU " " C  " " " 6 0 1 C2 
    359 23 -18.3812 5.16665 13.0356 46 " " " " A 70 0 0 "GLU " " O  " " " 8 0 1 C2 
    360 14 -15.6972 6.40809 13.104 46 " " " " A 2 0 0 "GLU " " CB " " " 6 0 1 C2 
    361 14 -14.1364 6.65368 13.3246 46 " " " " A 2 0 0 "GLU " " CG " " " 6 0 1 C2 
    362 14 -13.565 7.60534 12.3052 46 " " " " A 2 0 0 "GLU " " CD " " " 6 0 1 C2 
    363 23 -14.2281 8.32405 11.4896 46 " " " " A 70 0 0 "GLU " " OE1" " " 8 0 1 C2 
    364 23 -12.3238 7.74523 12.4596 46 " " " " A 70 0 0 "GLU " " OE2" " " 8 0 1 C2 
    365 40 -18.0043 4.4977 10.9556 47 " " " " A 43 0 0 "GLY " " N  " " " 7 0 1 C2 
    366 14 -19.4494 4.39467 10.6311 47 " " " " A 2 0 0 "GLY " " CA " " " 6 0 1 C2 
    367 14 -19.884 2.88474 10.4056 47 " " " " A 2 0 0 "GLY " " C  " " " 6 0 1 C2 
    368 23 -20.9974 2.51083 10.3435 47 " " " " A 70 0 0 "GLY " " O  " " " 8 0 1 C2 
    369 40 -18.8252 2.04613 10.3039 48 " " " " A 43 0 0 "SER " " N  " " " 7 0 1 C2 
    370 14 -18.8164 0.602927 10.6071 48 " " " " A 2 0 0 "SER " " CA " " " 6 0 1 C2 
    371 14 -18.687 0.49932 12.1329 48 " " " " A 2 0 0 "SER " " C  " " " 6 0 1 C2 
    372 23 -18.6662 1.51521 12.8236 48 " " " " A 70 0 0 "SER " " O  " " " 8 0 1 C2 
    373 14 -17.6239 -0.0922651 9.93511 48 " " " " A 2 0 0 "SER " " CB " " " 6 0 1 C2 
    374 23 -16.397 0.388223 10.3168 48 " " " " A 70 0 0 "SER " " OG " " " 8 0 1 C2 
    375 40 -18.836 -0.716725 12.6768 49 " " " " A 43 0 0 "GLN " " N  " " " 7 0 1 C2 
    376 14 -19.0035 -1.02527 14.1832 49 " " " " A 2 0 0 "GLN " " CA " " " 6 0 1 C2 
    377 14 -17.6155 -1.30788 14.7997 49 " " " " A 2 0 0 "GLN " " C  " " " 6 0 1 C2 
    378 23 -17.4376 -1.24491 16.0378 49 " " " " A 70 0 0 "GLN " " O  " " " 8 0 1 C2 
    379 14 -19.8127 -2.34997 14.3863 49 " " " " A 2 0 0 "GLN " " CB " " " 6 0 1 C2 
    380 14 -21.2106 -2.50905 13.66 49 " " " " A 2 0 0 "GLN " " CG " " " 6 0 1 C2 
    381 14 -22.1767 -3.49072 14.3509 49 " " " " A 2 0 0 "GLN " " CD " " " 6 0 1 C2 
    382 23 -21.8752 -4.50884 14.9642 49 " " " " A 70 0 0 "GLN " " OE1" " " 8 0 1 C2 
    383 40 -23.4361 -3.20343 14.2255 49 " " " " A 43 0 0 "GLN " " NE2" " " 7 0 1 C2 
    384 40 -16.679 -1.5501 13.8393 50 " " " " A 43 0 0 "SER " " N  " " " 7 0 1 C2 
    385 14 -15.3176 -2.00698 13.9825 50 " " " " A 2 0 0 "SER " " CA " " " 6 0 1 C2 
    386 14 -14.5778 -1.45385 15.1642 50 " " " " A 2 0 0 "SER " " C  " " " 6 0 1 C2 
    387 23 -14.3991 -2.15499 16.2211 50 " " " " A 70 0 0 "SER " " O  " " " 8 0 1 C2 
    388 14 -14.4526 -1.90627 12.6635 50 " " " " A 2 0 0 "SER " " CB " " " 6 0 1 C2 
    389 23 -14.4409 -0.591933 12.1191 50 " " " " A 70 0 0 "SER " " OG " " " 8 0 1 C2 
    390 40 -14.0451 -0.235137 15.002 51 " " " " A 43 0 0 "VAL " " N  " " " 7 0 1 C2 
    391 14 -13.4219 0.539426 16.0812 51 " " " " A 2 0 0 "VAL " " CA " " " 6 0 1 C2 
    392 14 -14.4558 1.3938 16.8283 51 " " " " A 2 0 0 "VAL " " C  " " " 6 0 1 C2 
    393 23 -14.1576 1.71616 18.0367 51 " " " " A 70 0 0 "VAL " " O  " " " 8 0 1 C2 
    394 14 -12.4176 1.4768 15.4898 51 " " " " A 2 0 0 "VAL " " CB " " " 6 0 1 C2 
    395 14 -11.1427 0.777244 15.0677 51 " " " " A 2 0 0 "VAL " " CG1" " " 6 0 1 C2 
    396 14 -12.8688 2.37495 14.3356 51 " " " " A 2 0 0 "VAL " " CG2" " " 6 0 1 C2 
    397 40 -15.5636 1.84217 16.1686 52 " " " " A 43 0 0 "ALA " " N  " " " 7 0 1 C2 
    398 14 -16.5802 2.62719 16.8219 52 " " " " A 2 0 0 "ALA " " CA " " " 6 0 1 C2 
    399 14 -17.227 2.03934 18.1017 52 " " " " A 2 0 0 "ALA " " C  " " " 6 0 1 C2 
    400 23 -17.7027 2.7963 18.941 52 " " " " A 70 0 0 "ALA " " O  " " " 8 0 1 C2 
    401 14 -17.6341 2.76087 15.7173 52 " " " " A 2 0 0 "ALA " " CB " " " 6 0 1 C2 
    402 40 -17.1159 0.743554 18.339 53 " " " " A 43 0 0 "ALA " " N  " " " 7 0 1 C2 
    403 14 -17.5691 0.0924559 19.566 53 " " " " A 2 0 0 "ALA " " CA " " " 6 0 1 C2 
    404 14 -16.5548 0.0959444 20.6984 53 " " " " A 2 0 0 "ALA " " C  " " " 6 0 1 C2 
    405 23 -16.9178 -0.108737 21.8606 53 " " " " A 70 0 0 "ALA " " O  " " " 8 0 1 C2 
    406 14 -17.841 -1.40267 19.2506 53 " " " " A 2 0 0 "ALA " " CB " " " 6 0 1 C2 
    407 40 -15.3627 0.62864 20.4885 54 " " " " A 43 0 0 "SER " " N  " " " 7 0 1 C2 
    408 14 -14.3706 0.818059 21.5748 54 " " " " A 2 0 0 "SER " " CA " " " 6 0 1 C2 
    409 14 -14.0935 2.3099 21.824 54 " " " " A 2 0 0 "SER " " C  " " " 6 0 1 C2 
    410 23 -13.9417 2.75542 22.9704 54 " " " " A 70 0 0 "SER " " O  " " " 8 0 1 C2 
    411 14 -13.0529 0.175042 21.032 54 " " " " A 2 0 0 "SER " " CB " " " 6 0 1 C2 
    412 23 -13.2205 -1.23344 20.8106 54 " " " " A 70 0 0 "SER " " OG " " " 8 0 1 C2 
    413 40 -14.1611 3.09825 20.7329 55 " " " " A 43 0 0 "LEU " " N  " " " 7 0 1 C2 
    414 14 -14.0404 4.57085 20.7723 55 " " " " A 2 0 0 "LEU " " CA " " " 6 0 1 C2 
    415 14 -15.2002 5.34046 21.4719 55 " " " " A 2 0 0 "LEU " " C  " " " 6 0 1 C2 
    416 23 -15.0395 6.49576 21.8458 55 " " " " A 70 0 0 "LEU " " O  " " " 8 0 1 C2 
    417 14 -13.926 5.02822 19.2498 55 " " " " A 2 0 0 "LEU " " CB " " " 6 0 1 C2 
    418 14 -12.6599 4.54692 18.4322 55 " " " " A 2 0 0 "LEU " " CG " " " 6 0 1 C2 
    419 14 -12.9514 4.70359 16.9384 55 " " " " A 2 0 0 "LEU " " CD1" " " 6 0 1 C2 
    420 14 -11.4194 5.36049 18.6743 55 " " " " A 2 0 0 "LEU " " CD2" " " 6 0 1 C2 
    421 40 -16.2557 4.57971 21.7269 56 " " " " A 43 0 0 "ILE " " N  " " " 7 0 1 C2 
    422 14 -17.432 5.16327 22.4056 56 " " " " A 2 0 0 "ILE " " CA " " " 6 0 1 C2 
    423 14 -17.1961 4.97551 23.8971 56 " " " " A 2 0 0 "ILE " " C  " " " 6 0 1 C2 
    424 23 -17.3696 5.85315 24.7492 56 " " " " A 70 0 0 "ILE " " O  " " " 8 0 1 C2 
    425 14 -18.7571 4.54633 21.9556 56 " " " " A 2 0 0 "ILE " " CB " " " 6 0 1 C2 
    426 14 -20.0292 5.23794 22.6375 56 " " " " A 2 0 0 "ILE " " CG1" " " 6 0 1 C2 
    427 14 -18.9118 2.97074 21.9468 56 " " " " A 2 0 0 "ILE " " CG2" " " 6 0 1 C2 
    428 14 -21.3709 4.8878 22.0101 56 " " " " A 2 0 0 "ILE " " CD1" " " 6 0 1 C2 
    429 40 -16.4585 3.809 24.2513 57 " " " " A 43 0 0 "GLY " " N  " " " 7 0 1 C2 
    430 14 -15.9939 3.55781 25.5843 57 " " " " A 2 0 0 "GLY " " CA " " " 6 0 1 C2 
    431 14 -15.1188 4.61904 26.2036 57 " " " " A 2 0 0 "GLY " " C  " " " 6 0 1 C2 
    432 23 -15.2469 5.05398 27.3413 57 " " " " A 70 0 0 "GLY " " O  " " " 8 0 1 C2 
    433 40 -14.2518 5.13571 25.3208 58 " " " " A 43 0 0 "ASP " " N  " " " 7 0 1 C2 
    434 14 -13.3758 6.32221 25.5595 58 " " " " A 2 0 0 "ASP " " CA " " " 6 0 1 C2 
    435 14 -13.9213 7.65627 25.9135 58 " " " " A 2 0 0 "ASP " " C  " " " 6 0 1 C2 
    436 23 -13.1633 8.43088 26.4502 58 " " " " A 70 0 0 "ASP " " O  " " " 8 0 1 C2 
    437 14 -12.5528 6.59943 24.339 58 " " " " A 2 0 0 "ASP " " CB " " " 6 0 1 C2 
    438 14 -11.6338 5.49379 23.9634 58 " " " " A 2 0 0 "ASP " " CG " " " 6 0 1 C2 
    439 23 -10.939 5.55277 22.8928 58 " " " " A 70 0 0 "ASP " " OD1" " " 8 0 1 C2 
    440 23 -11.4307 4.53694 24.7297 58 " " " " A 70 0 0 "ASP " " OD2" " " 8 0 1 C2 
    441 40 -15.1386 7.91531 25.4926 59 " " " " A 43 0 0 "GLU " " N  " " " 7 0 1 C2 
    442 14 -15.8764 9.17675 25.827 59 " " " " A 2 0 0 "GLU " " CA " " " 6 0 1 C2 
    443 14 -16.7073 8.8941 27.0696 59 " " " " A 2 0 0 "GLU " " C  " " " 6 0 1 C2 
    444 23 -16.6214 9.73937 27.9499 59 " " " " A 70 0 0 "GLU " " O  " " " 8 0 1 C2 
    445 14 -16.7672 9.56388 24.6551 59 " " " " A 2 0 0 "GLU " " CB " " " 6 0 1 C2 
    446 14 -16.2085 9.60252 23.2824 59 " " " " A 2 0 0 "GLU " " CG " " " 6 0 1 C2 
    447 14 -15.0982 10.6868 23.1904 59 " " " " A 2 0 0 "GLU " " CD " " " 6 0 1 C2 
    448 23 -13.9062 10.34 23.0682 59 " " " " A 70 0 0 "GLU " " OE1" " " 8 0 1 C2 
    449 23 -15.4389 11.8716 23.1719 59 " " " " A 70 0 0 "GLU " " OE2" " " 8 0 1 C2 
    450 40 -17.3915 7.73871 27.2648 60 " " " " A 43 0 0 "VAL " " N  " " " 7 0 1 C2 
    451 14 -18.2456 7.45724 28.4352 60 " " " " A 2 0 0 "VAL " " CA " " " 6 0 1 C2 
    452 14 -17.4723 7.11862 29.7193 60 " " " " A 2 0 0 "VAL " " C  " " " 6 0 1 C2 
    453 23 -17.7036 7.71287 30.7912 60 " " " " A 70 0 0 "VAL " " O  " " " 8 0 1 C2 
    454 14 -19.1624 6.31695 28.0216 60 " " " " A 2 0 0 "VAL " " CB " " " 6 0 1 C2 
    455 14 -20.1023 5.95469 29.146 60 " " " " A 2 0 0 "VAL " " CG1" " " 6 0 1 C2 
    456 14 -20.0016 6.56216 26.6383 60 " " " " A 2 0 0 "VAL " " CG2" " " 6 0 1 C2 
    457 40 -16.486 6.17252 29.612 61 " " " " A 43 0 0 "TYR " " N  " " " 7 0 1 C2 
    458 14 -15.8474 5.54697 30.7077 61 " " " " A 2 0 0 "TYR " " CA " " " 6 0 1 C2 
    459 14 -14.4517 6.05865 30.9664 61 " " " " A 2 0 0 "TYR " " C  " " " 6 0 1 C2 
    460 23 -13.9576 5.83911 32.1085 61 " " " " A 70 0 0 "TYR " " O  " " " 8 0 1 C2 
    461 14 -15.7767 3.96327 30.4326 61 " " " " A 2 0 0 "TYR " " CB " " " 6 0 1 C2 
    462 14 -17.1035 3.29531 30.5054 61 " " " " A 2 0 0 "TYR " " CG " " " 6 0 1 C2 
    463 14 -17.8245 3.15802 29.3015 61 " " " " A 2 0 0 "TYR " " CD1" " " 6 0 1 C2 
    464 14 -17.691 2.78008 31.7413 61 " " " " A 2 0 0 "TYR " " CD2" " " 6 0 1 C2 
    465 14 -19.0074 2.46957 29.3101 61 " " " " A 2 0 0 "TYR " " CE1" " " 6 0 1 C2 
    466 14 -18.8953 2.13177 31.7297 61 " " " " A 2 0 0 "TYR " " CE2" " " 6 0 1 C2 
    467 14 -19.475 1.97125 30.5039 61 " " " " A 2 0 0 "TYR " " CZ " " " 6 0 1 C2 
    468 23 -20.6337 1.31033 30.4552 61 " " " " A 70 0 0 "TYR " " OH " " " 8 0 1 C2 
    469 40 -13.8267 6.69156 29.96 62 " " " " A 43 0 0 "GLY " " N  " " " 7 0 1 C2 
    470 14 -12.4766 7.18727 29.8223 62 " " " " A 2 0 0 "GLY " " CA " " " 6 0 1 C2 
    471 14 -11.68 6.32412 28.9458 62 " " " " A 2 0 0 "GLY " " C  " " " 6 0 1 C2 
    472 23 -12.1346 5.24136 28.5849 62 " " " " A 70 0 0 "GLY " " O  " " " 8 0 1 C2 
    473 40 -10.5755 6.8319 28.5521 63 " " " " A 43 0 0 "ARG " " N  " " " 7 0 1 C2 
    474 14 -9.64037 6.34394 27.561 63 " " " " A 2 0 0 "ARG " " CA " " " 6 0 1 C2 
    475 14 -8.93733 5.07933 28.1559 63 " " " " A 2 0 0 "ARG " " C  " " " 6 0 1 C2 
    476 23 -8.87143 4.81906 29.3742 63 " " " " A 70 0 0 "ARG " " O  " " " 8 0 1 C2 
    477 14 -8.65324 7.48205 27.1704 63 " " " " A 2 0 0 "ARG " " CB " " " 6 0 1 C2 
    478 14 -9.40527 8.82907 26.7136 63 " " " " A 2 0 0 "ARG " " CG " " " 6 0 1 C2 
    479 14 -8.72551 9.61422 25.6029 63 " " " " A 2 0 0 "ARG " " CD " " " 6 0 1 C2 
    480 40 -9.60658 10.8185 25.5045 63 " " " " A 43 0 0 "ARG " " NE " " " 7 0 1 C2 
    481 14 -10.6619 10.999 24.6655 63 " " " " A 2 0 0 "ARG " " CZ " " " 6 0 1 C2 
    482 40 -11.1756 10.21 23.7436 63 " " " " A 43 0 0 "ARG " " NH1" " " 7 0 1 C2 
    483 40 -11.2488 12.1782 24.8256 63 " " " " A 43 0 0 "ARG " " NH2" " " 7 0 1 C2 
    484 40 -8.33579 4.31442 27.2899 64 " " " " A 43 0 0 "ASP " " N  " " " 7 0 1 C2 
    485 14 -7.53357 3.05217 27.613 64 " " " " A 2 0 0 "ASP " " CA " " " 6 0 1 C2 
    486 14 -6.2718 3.31941 28.4326 64 " " " " A 2 0 0 "ASP " " C  " " " 6 0 1 C2 
    487 23 -5.51334 4.20071 28.1225 64 " " " " A 70 0 0 "ASP " " O  " " " 8 0 1 C2 
    488 14 -7.15676 2.2719 26.328 64 " " " " A 2 0 0 "ASP " " CB " " " 6 0 1 C2 
    489 14 -6.35449 0.972913 26.6014 64 " " " " A 2 0 0 "ASP " " CG " " " 6 0 1 C2 
    490 23 -5.0952 0.994397 26.5624 64 " " " " A 70 0 0 "ASP " " OD1" " " 8 0 1 C2 
    491 23 -7.00885 -0.052741 26.9406 64 " " " " A 70 0 0 "ASP " " OD2" " " 8 0 1 C2 
    492 40 -6.19114 2.47305 29.513 65 " " " " A 43 0 0 "ARG " " N  " " " 7 0 1 C2 
    493 14 -5.03385 2.50818 30.5122 65 " " " " A 2 0 0 "ARG " " CA " " " 6 0 1 C2 
    494 14 -4.32164 1.17858 30.7211 65 " " " " A 2 0 0 "ARG " " C  " " " 6 0 1 C2 
    495 23 -3.70483 0.946387 31.7913 65 " " " " A 70 0 0 "ARG " " O  " " " 8 0 1 C2 
    496 14 -5.52657 3.15546 31.8032 65 " " " " A 2 0 0 "ARG " " CB " " " 6 0 1 C2 
    497 14 -6.14919 4.60611 31.6789 65 " " " " A 2 0 0 "ARG " " CG " " " 6 0 1 C2 
    498 14 -5.19257 5.83611 31.6229 65 " " " " A 2 0 0 "ARG " " CD " " " 6 0 1 C2 
    499 40 -5.89283 7.04444 31.2963 65 " " " " A 43 0 0 "ARG " " NE " " " 7 0 1 C2 
    500 14 -6.62738 7.85695 32.1658 65 " " " " A 2 0 0 "ARG " " CZ " " " 6 0 1 C2 
    501 40 -7.24835 8.92932 31.7316 65 " " " " A 43 0 0 "ARG " " NH1" " " 7 0 1 C2 
    502 40 -6.7848 7.614 33.4698 65 " " " " A 43 0 0 "ARG " " NH2" " " 7 0 1 C2 
    503 40 -4.48099 0.248479 29.7796 66 " " " " A 43 0 0 "THR " " N  " " " 7 0 1 C2 
    504 14 -3.96127 -1.09525 29.6979 66 " " " " A 2 0 0 "THR " " CA " " " 6 0 1 C2 
    505 14 -3.56251 -1.71966 28.297 66 " " " " A 2 0 0 "THR " " C  " " " 6 0 1 C2 
    506 23 -3.21324 -2.91684 28.2144 66 " " " " A 70 0 0 "THR " " O  " " " 8 0 1 C2 
    507 14 -4.94568 -2.11444 30.3974 66 " " " " A 2 0 0 "THR " " CB " " " 6 0 1 C2 
    508 23 -6.26039 -2.13381 29.8616 66 " " " " A 70 0 0 "THR " " OG1" " " 8 0 1 C2 
    509 14 -5.24584 -1.88385 31.8459 66 " " " " A 2 0 0 "THR " " CG2" " " 6 0 1 C2 
    510 40 -3.45915 -0.922057 27.2075 67 " " " " A 43 0 0 "SER " " N  " " " 7 0 1 C2 
    511 14 -2.95688 -1.33123 25.9279 67 " " " " A 2 0 0 "SER " " CA " " " 6 0 1 C2 
    512 14 -2.33502 -0.329543 24.9458 67 " " " " A 2 0 0 "SER " " C  " " " 6 0 1 C2 
    513 23 -1.47978 -0.640418 24.1105 67 " " " " A 70 0 0 "SER " " O  " " " 8 0 1 C2 
    514 14 -4.07087 -2.02936 25.2011 67 " " " " A 2 0 0 "SER " " CB " " " 6 0 1 C2 
    515 23 -5.2073 -1.16931 25.0356 67 " " " " A 70 0 0 "SER " " OG " " " 8 0 1 C2 
    516 40 -2.80288 0.974957 24.991 68 " " " " A 43 0 0 "HIE " " N  " " " 7 0 1 C2 
    517 14 -2.42291 2.03315 24.0519 68 " " " " A 2 0 0 "HIE " " CA " " " 6 0 1 C2 
    518 14 -1.09199 2.75462 24.3187 68 " " " " A 2 0 0 "HIE " " C  " " " 6 0 1 C2 
    519 23 -0.378929 2.86161 23.311 68 " " " " A 70 0 0 "HIE " " O  " " " 8 0 1 C2 
    520 14 -3.61095 3.04752 24.0335 68 " " " " A 2 0 0 "HIE " " CB " " " 6 0 1 C2 
    521 14 -3.67315 3.87745 22.7826 68 " " " " A 2 0 0 "HIE " " CG " " " 6 0 1 C2 
    522 40 -3.36825 5.29089 22.7017 68 " " " " A 43 0 0 "HIE " " ND1" " " 7 0 1 C2 
    523 14 -3.96999 3.3849 21.5352 68 " " " " A 2 0 0 "HIE " " CD2" " " 6 0 1 C2 
    524 14 -3.57772 5.6066 21.4804 68 " " " " A 2 0 0 "HIE " " CE1" " " 6 0 1 C2 
    525 40 -3.91239 4.57032 20.7095 68 " " " " A 43 0 0 "HIE " " NE2" " " 7 0 1 C2 
    526 40 -0.777495 3.08806 25.5717 69 " " " " A 43 0 0 "VAL " " N  " " " 7 0 1 C2 
    527 14 0.521301 3.48918 26.0633 69 " " " " A 2 0 0 "VAL " " CA " " " 6 0 1 C2 
    528 14 0.699657 2.83302 27.4691 69 " " " " A 2 0 0 "VAL " " C  " " " 6 0 1 C2 
    529 23 0.10125 3.3147 28.445 69 " " " " A 70 0 0 "VAL " " O  " " " 8 0 1 C2 
    530 14 0.664922 5.02748 25.8412 69 " " " " A 2 0 0 "VAL " " CB " " " 6 0 1 C2 
    531 14 -0.430407 5.93831 26.358 69 " " " " A 2 0 0 "VAL " " CG1" " " 6 0 1 C2 
    532 14 1.99332 5.47606 26.2909 69 " " " " A 2 0 0 "VAL " " CG2" " " 6 0 1 C2 
    533 40 1.5681 1.83938 27.5249 70 " " " " A 43 0 0 "VAL " " N  " " " 7 0 1 C2 
    534 14 1.96288 1.13513 28.765 70 " " " " A 2 0 0 "VAL " " CA " " " 6 0 1 C2 
    535 14 3.46897 1.01853 28.8949 70 " " " " A 2 0 0 "VAL " " C  " " " 6 0 1 C2 
    536 23 4.19338 0.988765 27.9135 70 " " " " A 70 0 0 "VAL " " O  " " " 8 0 1 C2 
    537 14 1.20015 -0.24994 28.8454 70 " " " " A 2 0 0 "VAL " " CB " " " 6 0 1 C2 
    538 14 -0.175244 0.0201731 29.2599 70 " " " " A 2 0 0 "VAL " " CG1" " " 6 0 1 C2 
    539 14 1.35024 -1.0431 27.5295 70 " " " " A 2 0 0 "VAL " " CG2" " " 6 0 1 C2 
    540 40 4.00166 0.927033 30.1028 71 " " " " A 43 0 0 "ALA " " N  " " " 7 0 1 C2 
    541 14 5.34257 0.654313 30.4997 71 " " " " A 2 0 0 "ALA " " CA " " " 6 0 1 C2 
    542 14 5.3229 -0.200173 31.7815 71 " " " " A 2 0 0 "ALA " " C  " " " 6 0 1 C2 
    543 23 4.62839 0.0744143 32.7128 71 " " " " A 70 0 0 "ALA " " O  " " " 8 0 1 C2 
    544 14 6.14034 1.95655 30.7574 71 " " " " A 2 0 0 "ALA " " CB " " " 6 0 1 C2 
    545 40 6.26736 -1.1952 31.82 72 " " " " A 43 0 0 "ILE " " N  " " " 7 0 1 C2 
    546 14 6.72917 -2.07479 32.923 72 " " " " A 2 0 0 "ILE " " CA " " " 6 0 1 C2 
    547 14 7.73897 -1.33982 33.8102 72 " " " " A 2 0 0 "ILE " " C  " " " 6 0 1 C2 
    548 23 8.5623 -0.552218 33.299 72 " " " " A 70 0 0 "ILE " " O  " " " 8 0 1 C2 
    549 14 7.28949 -3.40816 32.2903 72 " " " " A 2 0 0 "ILE " " CB " " " 6 0 1 C2 
    550 14 6.48362 -4.00203 31.0925 72 " " " " A 2 0 0 "ILE " " CG1" " " 6 0 1 C2 
    551 14 7.55076 -4.48375 33.4004 72 " " " " A 2 0 0 "ILE " " CG2" " " 6 0 1 C2 
    552 14 7.12966 -5.1471 30.412 72 " " " " A 2 0 0 "ILE " " CD1" " " 6 0 1 C2 
    553 40 7.73307 -1.66489 35.1445 73 " " " " A 43 0 0 "LEU " " N  " " " 7 0 1 C2 
    554 14 8.7715 -1.36309 36.1934 73 " " " " A 2 0 0 "LEU " " CA " " " 6 0 1 C2 
    555 14 9.11311 -2.70718 36.9897 73 " " " " A 2 0 0 "LEU " " C  " " " 6 0 1 C2 
    556 23 8.2584 -3.57263 37.2351 73 " " " " A 70 0 0 "LEU " " O  " " " 8 0 1 C2 
    557 14 8.31495 -0.25496 37.1851 73 " " " " A 2 0 0 "LEU " " CB " " " 6 0 1 C2 
    558 14 8.6367 1.19094 36.752 73 " " " " A 2 0 0 "LEU " " CG " " " 6 0 1 C2 
    559 14 7.54361 2.17126 37.1511 73 " " " " A 2 0 0 "LEU " " CD1" " " 6 0 1 C2 
    560 14 9.8939 1.56692 37.4947 73 " " " " A 2 0 0 "LEU " " CD2" " " 6 0 1 C2 
    561 40 10.312 -2.78029 37.5226 74 " " " " A 43 0 0 "THR " " N  " " " 7 0 1 C2 
    562 14 10.6568 -3.78717 38.555 74 " " " " A 2 0 0 "THR " " CA " " " 6 0 1 C2 
    563 14 11.6775 -3.21631 39.5497 74 " " " " A 2 0 0 "THR " " C  " " " 6 0 1 C2 
    564 23 12.3922 -2.35617 39.1497 74 " " " " A 70 0 0 "THR " " O  " " " 8 0 1 C2 
    565 14 11.0168 -5.10374 37.7709 74 " " " " A 2 0 0 "THR " " CB " " " 6 0 1 C2 
    566 23 11.5822 -6.20285 38.5039 74 " " " " A 70 0 0 "THR " " OG1" " " 8 0 1 C2 
    567 14 12.1078 -4.99436 36.6735 74 " " " " A 2 0 0 "THR " " CG2" " " 6 0 1 C2 
    568 40 11.7167 -3.68118 40.8013 75 " " " " A 43 0 0 "PRO " " N  " " " 7 0 1 C2 
    569 14 12.6005 -3.08967 41.7595 75 " " " " A 2 0 0 "PRO " " CA " " " 6 0 1 C2 
    570 14 13.9461 -3.80242 41.7931 75 " " " " A 2 0 0 "PRO " " C  " " " 6 0 1 C2 
    571 23 14.0734 -4.85624 41.2125 75 " " " " A 70 0 0 "PRO " " O  " " " 8 0 1 C2 
    572 14 11.8288 -3.41251 43.0971 75 " " " " A 2 0 0 "PRO " " CB " " " 6 0 1 C2 
    573 14 11.3479 -4.79368 42.7981 75 " " " " A 2 0 0 "PRO " " CG " " " 6 0 1 C2 
    574 14 10.9738 -4.79359 41.2903 75 " " " " A 2 0 0 "PRO " " CD " " " 6 0 1 C2 
    575 40 14.9404 -3.41894 42.5039 76 " " " " A 43 0 0 "PRO " " N  " " " 7 0 1 C2 
    576 14 16.1477 -4.19828 42.6948 76 " " " " A 2 0 0 "PRO " " CA " " " 6 0 1 C2 
    577 14 15.9152 -5.62661 43.3177 76 " " " " A 2 0 0 "PRO " " C  " " " 6 0 1 C2 
    578 23 14.9239 -5.84097 44.0058 76 " " " " A 70 0 0 "PRO " " O  " " " 8 0 1 C2 
    579 14 17.0374 -3.35946 43.6836 76 " " " " A 2 0 0 "PRO " " CB " " " 6 0 1 C2 
    580 14 16.4717 -1.91877 43.7015 76 " " " " A 2 0 0 "PRO " " CG " " " 6 0 1 C2 
    581 14 15.0182 -2.09426 43.1659 76 " " " " A 2 0 0 "PRO " " CD " " " 6 0 1 C2 
    582 40 16.9194 -6.54377 43.0517 77 " " " " A 43 0 0 "ASP " " N  " " " 7 0 1 C2 
    583 14 16.7997 -7.94074 43.5369 77 " " " " A 2 0 0 "ASP " " CA " " " 6 0 1 C2 
    584 14 16.9325 -8.19649 45.0082 77 " " " " A 2 0 0 "ASP " " C  " " " 6 0 1 C2 
    585 23 16.6395 -9.29753 45.4809 77 " " " " A 70 0 0 "ASP " " O  " " " 8 0 1 C2 
    586 14 17.7647 -8.98923 42.8682 77 " " " " A 2 0 0 "ASP " " CB " " " 6 0 1 C2 
    587 14 17.8583 -8.90178 41.3184 77 " " " " A 2 0 0 "ASP " " CG " " " 6 0 1 C2 
    588 23 17.1293 -9.63981 40.5635 77 " " " " A 70 0 0 "ASP " " OD1" " " 8 0 1 C2 
    589 23 18.8291 -8.30793 40.8221 77 " " " " A 70 0 0 "ASP " " OD2" " " 8 0 1 C2 
    590 40 17.079 -7.15379 45.8376 78 " " " " A 43 0 0 "ASP " " N  " " " 7 0 1 C2 
    591 14 16.9963 -7.15125 47.2648 78 " " " " A 2 0 0 "ASP " " CA " " " 6 0 1 C2 
    592 14 15.5725 -7.11612 47.8449 78 " " " " A 2 0 0 "ASP " " C  " " " 6 0 1 C2 
    593 23 15.3673 -7.3544 49.0242 78 " " " " A 70 0 0 "ASP " " O  " " " 8 0 1 C2 
    594 14 17.8095 -5.96798 47.9407 78 " " " " A 2 0 0 "ASP " " CB " " " 6 0 1 C2 
    595 14 19.2891 -6.13111 47.9109 78 " " " " A 2 0 0 "ASP " " CG " " " 6 0 1 C2 
    596 23 19.9534 -5.11877 47.7449 78 " " " " A 70 0 0 "ASP " " OD1" " " 8 0 1 C2 
    597 23 19.8592 -7.27473 47.9091 78 " " " " A 70 0 0 "ASP " " OD2" " " 8 0 1 C2 
    598 40 14.5883 -6.77323 47.0187 79 " " " " A 43 0 0 "LYS " " N  " " " 7 0 1 C2 
    599 14 13.214 -6.33951 47.4515 79 " " " " A 2 0 0 "LYS " " CA " " " 6 0 1 C2 
    600 14 12.0913 -6.70554 46.4329 79 " " " " A 2 0 0 "LYS " " C  " " " 6 0 1 C2 
    601 23 12.3395 -6.80294 45.2379 79 " " " " A 70 0 0 "LYS " " O  " " " 8 0 1 C2 
    602 14 13.353 -4.82339 47.8147 79 " " " " A 2 0 0 "LYS " " CB " " " 6 0 1 C2 
    603 14 13.7473 -3.89208 46.5985 79 " " " " A 2 0 0 "LYS " " CG " " " 6 0 1 C2 
    604 14 13.3297 -2.39875 46.815 79 " " " " A 2 0 0 "LYS " " CD " " " 6 0 1 C2 
    605 14 14.047 -1.62577 47.985 79 " " " " A 2 0 0 "LYS " " CE " " " 6 0 1 C2 
    606 40 13.1094 -0.606551 48.5438 79 " " " " A 43 0 0 "LYS " " NZ " " " 7 0 1 C2 
    607 40 10.8257 -6.86376 46.9051 80 " " " " A 43 0 0 "LYS " " N  " " " 7 0 1 C2 
    608 14 9.63042 -7.12495 46.0904 80 " " " " A 2 0 0 "LYS " " CA " " " 6 0 1 C2 
    609 14 8.9189 -5.77047 45.7824 80 " " " " A 2 0 0 "LYS " " C  " " " 6 0 1 C2 
    610 23 9.32229 -4.69016 46.2769 80 " " " " A 70 0 0 "LYS " " O  " " " 8 0 1 C2 
    611 14 8.69299 -8.13805 46.877 80 " " " " A 2 0 0 "LYS " " CB " " " 6 0 1 C2 
    612 14 9.33276 -9.62925 46.8455 80 " " " " A 2 0 0 "LYS " " CG " " " 6 0 1 C2 
    613 14 8.46142 -10.7641 47.3932 80 " " " " A 2 0 0 "LYS " " CD " " " 6 0 1 C2 
    614 14 7.85154 -10.4041 48.8006 80 " " " " A 2 0 0 "LYS " " CE " " " 6 0 1 C2 
    615 40 7.54461 -11.5513 49.6525 80 " " " " A 43 0 0 "LYS " " NZ " " " 7 0 1 C2 
    616 40 7.83899 -5.75945 44.8909 81 " " " " A 43 0 0 "VAL " " N  " " " 7 0 1 C2 
    617 14 7.13386 -4.51938 44.5369 81 " " " " A 2 0 0 "VAL " " CA " " " 6 0 1 C2 
    618 14 6.24601 -4.14211 45.748 81 " " " " A 2 0 0 "VAL " " C  " " " 6 0 1 C2 
    619 23 5.89828 -2.94335 45.8016 81 " " " " A 70 0 0 "VAL " " O  " " " 8 0 1 C2 
    620 14 6.26051 -4.86833 43.3038 81 " " " " A 2 0 0 "VAL " " CB " " " 6 0 1 C2 
    621 14 7.07766 -5.35272 42.057 81 " " " " A 2 0 0 "VAL " " CG1" " " 6 0 1 C2 
    622 14 5.1268 -5.88102 43.5697 81 " " " " A 2 0 0 "VAL " " CG2" " " 6 0 1 C2 
    623 40 5.88181 -5.01825 46.6909 82 " " " " A 43 0 0 "THR " " N  " " " 7 0 1 C2 
    624 14 5.12955 -4.74129 47.9328 82 " " " " A 2 0 0 "THR " " CA " " " 6 0 1 C2 
    625 14 6.17066 -4.50526 49.0809 82 " " " " A 2 0 0 "THR " " C  " " " 6 0 1 C2 
    626 23 5.88264 -4.69425 50.2656 82 " " " " A 70 0 0 "THR " " O  " " " 8 0 1 C2 
    627 14 4.33191 -6.04486 48.262 82 " " " " A 2 0 0 "THR " " CB " " " 6 0 1 C2 
    628 23 5.05337 -7.21407 48.0885 82 " " " " A 70 0 0 "THR " " OG1" " " 8 0 1 C2 
    629 14 3.0478 -6.15797 47.5032 82 " " " " A 2 0 0 "THR " " CG2" " " 6 0 1 C2 
    630 40 7.31797 -3.85529 48.7226 83 " " " " A 43 0 0 "ASP " " N  " " " 7 0 1 C2 
    631 14 8.08099 -3.06283 49.6307 83 " " " " A 2 0 0 "ASP " " CA " " " 6 0 1 C2 
    632 14 7.53805 -1.69616 49.85 83 " " " " A 2 0 0 "ASP " " C  " " " 6 0 1 C2 
    633 23 7.03857 -1.04483 48.9305 83 " " " " A 70 0 0 "ASP " " O  " " " 8 0 1 C2 
    634 14 9.61715 -3.07151 49.1117 83 " " " " A 2 0 0 "ASP " " CB " " " 6 0 1 C2 
    635 14 10.5813 -2.34617 50.034 83 " " " " A 2 0 0 "ASP " " CG " " " 6 0 1 C2 
    636 23 10.8917 -1.22324 49.6364 83 " " " " A 70 0 0 "ASP " " OD1" " " 8 0 1 C2 
    637 23 10.6256 -2.82823 51.1813 83 " " " " A 70 0 0 "ASP " " OD2" " " 8 0 1 C2 
    638 40 7.55114 -1.20692 51.1064 84 " " " " A 43 0 0 "LYS " " N  " " " 7 0 1 C2 
    639 14 6.98262 0.0782785 51.4742 84 " " " " A 2 0 0 "LYS " " CA " " " 6 0 1 C2 
    640 14 7.94756 1.26064 51.1842 84 " " " " A 2 0 0 "LYS " " C  " " " 6 0 1 C2 
    641 23 7.50809 2.40775 50.9878 84 " " " " A 70 0 0 "LYS " " O  " " " 8 0 1 C2 
    642 14 6.76577 -0.0988054 52.9528 84 " " " " A 2 0 0 "LYS " " CB " " " 6 0 1 C2 
    643 14 5.33048 -0.66392 53.2693 84 " " " " A 2 0 0 "LYS " " CG " " " 6 0 1 C2 
    644 14 5.06768 -2.08453 52.7345 84 " " " " A 2 0 0 "LYS " " CD " " " 6 0 1 C2 
    645 14 3.60516 -2.45117 53.0321 84 " " " " A 2 0 0 "LYS " " CE " " " 6 0 1 C2 
    646 40 3.36786 -3.7609 52.3653 84 " " " " A 43 0 0 "LYS " " NZ " " " 7 0 1 C2 
    647 40 9.29359 1.06665 51.1523 85 " " " " A 43 0 0 "ALA " " N  " " " 7 0 1 C2 
    648 14 10.2845 2.11785 50.8127 85 " " " " A 2 0 0 "ALA " " CA " " " 6 0 1 C2 
    649 14 10.4185 2.26152 49.2117 85 " " " " A 2 0 0 "ALA " " C  " " " 6 0 1 C2 
    650 23 10.8746 3.34314 48.7929 85 " " " " A 70 0 0 "ALA " " O  " " " 8 0 1 C2 
    651 14 11.7017 1.69762 51.4094 85 " " " " A 2 0 0 "ALA " " CB " " " 6 0 1 C2 
    652 40 10.0727 1.2979 48.3537 86 " " " " A 43 0 0 "TRP " " N  " " " 7 0 1 C2 
    653 14 10.0145 1.4125 46.8789 86 " " " " A 2 0 0 "TRP " " CA " " " 6 0 1 C2 
    654 14 8.79063 2.15544 46.4527 86 " " " " A 2 0 0 "TRP " " C  " " " 6 0 1 C2 
    655 23 8.74496 2.92981 45.458 86 " " " " A 70 0 0 "TRP " " O  " " " 8 0 1 C2 
    656 14 9.95519 0.0194864 46.3219 86 " " " " A 2 0 0 "TRP " " CB " " " 6 0 1 C2 
    657 14 10.1621 -0.035079 44.8155 86 " " " " A 2 0 0 "TRP " " CG " " " 6 0 1 C2 
    658 14 11.3447 0.20576 44.1692 86 " " " " A 2 0 0 "TRP " " CD1" " " 6 0 1 C2 
    659 14 9.19566 -0.36633 43.8141 86 " " " " A 2 0 0 "TRP " " CD2" " " 6 0 1 C2 
    660 40 11.0432 0.258002 42.8339 86 " " " " A 43 0 0 "TRP " " NE1" " " 7 0 1 C2 
    661 14 9.77763 -0.228597 42.5314 86 " " " " A 2 0 0 "TRP " " CE2" " " 6 0 1 C2 
    662 14 7.89106 -0.867185 43.878 86 " " " " A 2 0 0 "TRP " " CE3" " " 6 0 1 C2 
    663 14 9.15407 -0.725867 41.3744 86 " " " " A 2 0 0 "TRP " " CZ2" " " 6 0 1 C2 
    664 14 7.26258 -1.40672 42.7565 86 " " " " A 2 0 0 "TRP " " CZ3" " " 6 0 1 C2 
    665 14 7.90389 -1.41072 41.4714 86 " " " " A 2 0 0 "TRP " " CH2" " " 6 0 1 C2 
    666 40 7.71903 1.8393 47.1915 87 " " " " A 43 0 0 "GLN " " N  " " " 7 0 1 C2 
    667 14 6.42187 2.62241 47.1572 87 " " " " A 2 0 0 "GLN " " CA " " " 6 0 1 C2 
    668 14 6.63205 4.09741 47.5781 87 " " " " A 2 0 0 "GLN " " C  " " " 6 0 1 C2 
    669 23 5.6842 4.79433 47.4352 87 " " " " A 70 0 0 "GLN " " O  " " " 8 0 1 C2 
    670 14 5.4574 1.9349 48.1885 87 " " " " A 2 0 0 "GLN " " CB " " " 6 0 1 C2 
    671 14 4.11646 1.51146 47.5082 87 " " " " A 2 0 0 "GLN " " CG " " " 6 0 1 C2 
    672 14 4.23873 0.351785 46.5198 87 " " " " A 2 0 0 "GLN " " CD " " " 6 0 1 C2 
    673 23 3.47175 0.284965 45.5751 87 " " " " A 70 0 0 "GLN " " OE1" " " 8 0 1 C2 
    674 40 5.19451 -0.551103 46.65 87 " " " " A 43 0 0 "GLN " " NE2" " " 7 0 1 C2 
    675 40 7.82401 4.59324 47.9586 88 " " " " A 43 0 0 "LYS " " N  " " " 7 0 1 C2 
    676 14 8.23094 5.93392 48.0429 88 " " " " A 2 0 0 "LYS " " CA " " " 6 0 1 C2 
    677 14 9.59435 6.05783 47.3295 88 " " " " A 2 0 0 "LYS " " C  " " " 6 0 1 C2 
    678 23 10.4848 6.52543 47.9665 88 " " " " A 70 0 0 "LYS " " O  " " " 8 0 1 C2 
    679 14 8.27457 6.41775 49.5223 88 " " " " A 2 0 0 "LYS " " CB " " " 6 0 1 C2 
    680 14 8.87836 5.51144 50.5777 88 " " " " A 2 0 0 "LYS " " CG " " " 6 0 1 C2 
    681 14 8.88968 6.14387 51.9791 88 " " " " A 2 0 0 "LYS " " CD " " " 6 0 1 C2 
    682 14 9.37225 5.19282 53.0538 88 " " " " A 2 0 0 "LYS " " CE " " " 6 0 1 C2 
    683 40 9.18385 5.90005 54.3426 88 " " " " A 43 0 0 "LYS " " NZ " " " 7 0 1 C2 
    684 40 9.80797 5.5995 46.062 89 " " " " A 43 0 0 "LYS " " N  " " " 7 0 1 C2 
    685 14 11.0479 5.79232 45.294 89 " " " " A 2 0 0 "LYS " " CA " " " 6 0 1 C2 
    686 14 10.7186 6.30065 43.9273 89 " " " " A 2 0 0 "LYS " " C  " " " 6 0 1 C2 
    687 23 10.9088 7.47823 43.6198 89 " " " " A 70 0 0 "LYS " " O  " " " 8 0 1 C2 
    688 14 11.9887 4.62689 45.5496 89 " " " " A 2 0 0 "LYS " " CB " " " 6 0 1 C2 
    689 14 13.2904 4.57457 44.795 89 " " " " A 2 0 0 "LYS " " CG " " " 6 0 1 C2 
    690 14 14.4299 5.35122 45.5051 89 " " " " A 2 0 0 "LYS " " CD " " " 6 0 1 C2 
    691 14 15.5049 5.94589 44.586 89 " " " " A 2 0 0 "LYS " " CE " " " 6 0 1 C2 
    692 40 16.4994 6.75286 45.311 89 " " " " A 43 0 0 "LYS " " NZ " " " 7 0 1 C2 
    693 40 10.371 5.33482 43.0444 90 " " " " A 43 0 0 "VAL " " N  " " " 7 0 1 C2 
    694 14 10.1059 5.62944 41.6292 90 " " " " A 2 0 0 "VAL " " CA " " " 6 0 1 C2 
    695 14 9.05305 6.65625 41.3856 90 " " " " A 2 0 0 "VAL " " C  " " " 6 0 1 C2 
    696 23 8.99501 7.4082 40.3675 90 " " " " A 70 0 0 "VAL " " O  " " " 8 0 1 C2 
    697 14 9.72859 4.29036 40.9536 90 " " " " A 2 0 0 "VAL " " CB " " " 6 0 1 C2 
    698 14 10.8562 3.33453 40.9412 90 " " " " A 2 0 0 "VAL " " CG1" " " 6 0 1 C2 
    699 14 8.49534 3.5541 41.5254 90 " " " " A 2 0 0 "VAL " " CG2" " " 6 0 1 C2 
    700 40 8.04664 6.73718 42.2718 91 " " " " A 43 0 0 "THR " " N  " " " 7 0 1 C2 
    701 14 6.95577 7.69999 42.4661 91 " " " " A 2 0 0 "THR " " CA " " " 6 0 1 C2 
    702 14 7.21368 9.16035 42.394 91 " " " " A 2 0 0 "THR " " C  " " " 6 0 1 C2 
    703 23 6.70029 9.86794 41.5358 91 " " " " A 70 0 0 "THR " " O  " " " 8 0 1 C2 
    704 14 6.30045 7.18734 43.7989 91 " " " " A 2 0 0 "THR " " CB " " " 6 0 1 C2 
    705 23 7.18826 7.28258 44.9371 91 " " " " A 70 0 0 "THR " " OG1" " " 8 0 1 C2 
    706 14 5.90308 5.69814 43.7152 91 " " " " A 2 0 0 "THR " " CG2" " " 6 0 1 C2 
    707 40 8.2597 9.63415 43.1376 92 " " " " A 43 0 0 "GLU " " N  " " " 7 0 1 C2 
    708 14 8.84632 10.9273 43.1714 92 " " " " A 2 0 0 "GLU " " CA " " " 6 0 1 C2 
    709 14 9.66319 11.2486 41.8978 92 " " " " A 2 0 0 "GLU " " C  " " " 6 0 1 C2 
    710 23 9.99407 12.415 41.6183 92 " " " " A 70 0 0 "GLU " " O  " " " 8 0 1 C2 
    711 14 9.88855 10.9382 44.361 92 " " " " A 2 0 0 "GLU " " CB " " " 6 0 1 C2 
    712 14 9.6528 10.1117 45.6175 92 " " " " A 2 0 0 "GLU " " CG " " " 6 0 1 C2 
    713 14 8.34048 10.52 46.2388 92 " " " " A 2 0 0 "GLU " " CD " " " 6 0 1 C2 
    714 23 8.20592 11.7287 46.5171 92 " " " " A 70 0 0 "GLU " " OE1" " " 8 0 1 C2 
    715 23 7.48395 9.68199 46.5119 92 " " " " A 70 0 0 "GLU " " OE2" " " 8 0 1 C2 
    716 40 10.1636 10.2197 41.1827 93 " " " " A 43 0 0 "GLU " " N  " " " 7 0 1 C2 
    717 14 10.8147 10.2718 39.9141 93 " " " " A 2 0 0 "GLU " " CA " " " 6 0 1 C2 
    718 14 9.73343 10.4871 38.7613 93 " " " " A 2 0 0 "GLU " " C  " " " 6 0 1 C2 
    719 23 9.80943 11.5 38.0633 93 " " " " A 70 0 0 "GLU " " O  " " " 8 0 1 C2 
    720 14 11.6007 9.00664 39.6474 93 " " " " A 2 0 0 "GLU " " CB " " " 6 0 1 C2 
    721 14 12.5811 8.74268 40.8137 93 " " " " A 2 0 0 "GLU " " CG " " " 6 0 1 C2 
    722 14 13.8683 9.62445 40.7876 93 " " " " A 2 0 0 "GLU " " CD " " " 6 0 1 C2 
    723 23 14.4782 9.77623 41.8819 93 " " " " A 70 0 0 "GLU " " OE1" " " 8 0 1 C2 
    724 23 14.2148 10.1374 39.7146 93 " " " " A 70 0 0 "GLU " " OE2" " " 8 0 1 C2 
    725 40 8.73385 9.59713 38.6592 94 " " " " A 43 0 0 "LEU " " N  " " " 7 0 1 C2 
    726 14 7.50332 9.51782 37.7425 94 " " " " A 2 0 0 "LEU " " CA " " " 6 0 1 C2 
    727 14 6.65519 10.8016 37.7837 94 " " " " A 2 0 0 "LEU " " C  " " " 6 0 1 C2 
    728 23 6.1679 11.2932 36.779 94 " " " " A 70 0 0 "LEU " " O  " " " 8 0 1 C2 
    729 14 6.70159 8.24505 38.012 94 " " " " A 2 0 0 "LEU " " CB " " " 6 0 1 C2 
    730 14 7.32932 6.92425 37.4744 94 " " " " A 2 0 0 "LEU " " CG " " " 6 0 1 C2 
    731 14 6.59322 5.80295 38.2038 94 " " " " A 2 0 0 "LEU " " CD1" " " 6 0 1 C2 
    732 14 7.41712 6.81634 35.9026 94 " " " " A 2 0 0 "LEU " " CD2" " " 6 0 1 C2 
    733 40 6.46898 11.2914 39.025 95 " " " " A 43 0 0 "ASP " " N  " " " 7 0 1 C2 
    734 14 5.72333 12.5137 39.287 95 " " " " A 2 0 0 "ASP " " CA " " " 6 0 1 C2 
    735 14 6.44029 13.7819 38.783 95 " " " " A 2 0 0 "ASP " " C  " " " 6 0 1 C2 
    736 23 5.87704 14.7717 38.2588 95 " " " " A 70 0 0 "ASP " " O  " " " 8 0 1 C2 
    737 14 5.57843 12.7178 40.8306 95 " " " " A 2 0 0 "ASP " " CB " " " 6 0 1 C2 
    738 14 4.94601 13.9709 41.3941 95 " " " " A 2 0 0 "ASP " " CG " " " 6 0 1 C2 
    739 23 5.66552 14.8536 41.911 95 " " " " A 70 0 0 "ASP " " OD1" " " 8 0 1 C2 
    740 23 3.74217 14.0998 41.2423 95 " " " " A 70 0 0 "ASP " " OD2" " " 8 0 1 C2 
    741 40 7.83028 13.6895 38.8329 96 " " " " A 43 0 0 "GLN " " N  " " " 7 0 1 C2 
    742 14 8.7156 14.7161 38.306 96 " " " " A 2 0 0 "GLN " " CA " " " 6 0 1 C2 
    743 14 8.82812 14.7385 36.726 96 " " " " A 2 0 0 "GLN " " C  " " " 6 0 1 C2 
    744 23 9.12055 15.7597 36.0942 96 " " " " A 70 0 0 "GLN " " O  " " " 8 0 1 C2 
    745 14 10.1524 14.5751 38.9717 96 " " " " A 2 0 0 "GLN " " CB " " " 6 0 1 C2 
    746 14 10.9823 15.793 39.0636 96 " " " " A 2 0 0 "GLN " " CG " " " 6 0 1 C2 
    747 14 10.6515 16.6848 40.2659 96 " " " " A 2 0 0 "GLN " " CD " " " 6 0 1 C2 
    748 23 9.57478 16.6276 40.8548 96 " " " " A 70 0 0 "GLN " " OE1" " " 8 0 1 C2 
    749 40 11.5922 17.4816 40.723 96 " " " " A 43 0 0 "GLN " " NE2" " " 7 0 1 C2 
    750 40 8.38688 13.6612 35.9849 97 " " " " A 43 0 0 "VAL " " N  " " " 7 0 1 C2 
    751 14 8.30032 13.6128 34.5312 97 " " " " A 2 0 0 "VAL " " CA " " " 6 0 1 C2 
    752 14 7.07296 14.5063 34.0645 97 " " " " A 2 0 0 "VAL " " C  " " " 6 0 1 C2 
    753 23 7.06238 14.9897 32.918 97 " " " " A 70 0 0 "VAL " " O  " " " 8 0 1 C2 
    754 14 7.96823 12.1385 34.1213 97 " " " " A 2 0 0 "VAL " " CB " " " 6 0 1 C2 
    755 14 7.9528 11.8214 32.618 97 " " " " A 2 0 0 "VAL " " CG1" " " 6 0 1 C2 
    756 14 9.07613 11.1958 34.7009 97 " " " " A 2 0 0 "VAL " " CG2" " " 6 0 1 C2 
    757 40 6.1045 14.7368 34.8847 98 " " " " A 43 0 0 "VAL " " N  " " " 7 0 1 C2 
    758 14 4.95012 15.491 34.4875 98 " " " " A 2 0 0 "VAL " " CA " " " 6 0 1 C2 
    759 14 5.15682 16.9911 34.8819 98 " " " " A 2 0 0 "VAL " " C  " " " 6 0 1 C2 
    760 23 4.6151 17.8644 34.2403 98 " " " " A 70 0 0 "VAL " " O  " " " 8 0 1 C2 
    761 14 3.72897 15.0317 35.2053 98 " " " " A 2 0 0 "VAL " " CB " " " 6 0 1 C2 
    762 14 2.32665 15.5674 34.812 98 " " " " A 2 0 0 "VAL " " CG1" " " 6 0 1 C2 
    763 14 3.68438 13.4983 35.0801 98 " " " " A 2 0 0 "VAL " " CG2" " " 6 0 1 C2 
    764 40 5.92883 17.2846 35.9195 99 " " " " A 43 0 0 "LYS " " N  " " " 7 0 1 C2 
    765 14 6.03652 18.5802 36.5431 99 " " " " A 2 0 0 "LYS " " CA " " " 6 0 1 C2 
    766 14 6.87992 19.4023 35.5708 99 " " " " A 2 0 0 "LYS " " C  " " " 6 0 1 C2 
    767 23 8.06405 19.1799 35.4216 99 " " " " A 70 0 0 "LYS " " O  " " " 8 0 1 C2 
    768 14 6.7703 18.5859 37.8936 99 " " " " A 2 0 0 "LYS " " CB " " " 6 0 1 C2 
    769 14 5.85619 18.1192 39.0302 99 " " " " A 2 0 0 "LYS " " CG " " " 6 0 1 C2 
    770 14 6.59704 17.7253 40.2846 99 " " " " A 2 0 0 "LYS " " CD " " " 6 0 1 C2 
    771 14 5.81985 18.1416 41.5369 99 " " " " A 2 0 0 "LYS " " CE " " " 6 0 1 C2 
    772 40 4.61138 17.38 41.7329 99 " " " " A 43 0 0 "LYS " " NZ " " " 7 0 1 C2 
    773 40 6.26486 20.4176 34.9793 100 " " " " A 43 0 0 "ASP " " N  " " " 7 0 1 C2 
    774 14 6.57546 21.3568 33.8587 100 " " " " A 2 0 0 "ASP " " CA " " " 6 0 1 C2 
    775 14 6.19028 20.8096 32.5227 100 " " " " A 2 0 0 "ASP " " C  " " " 6 0 1 C2 
    776 23 6.38509 21.404 31.4833 100 " " " " A 70 0 0 "ASP " " O  " " " 8 0 1 C2 
    777 14 8.00265 22.0233 33.861 100 " " " " A 2 0 0 "ASP " " CB " " " 6 0 1 C2 
    778 14 9.13243 21.2358 33.2809 100 " " " " A 2 0 0 "ASP " " CG " " " 6 0 1 C2 
    779 23 8.95196 20.3947 32.4312 100 " " " " A 70 0 0 "ASP " " OD1" " " 8 0 1 C2 
    780 23 10.2476 21.6624 33.7303 100 " " " " A 70 0 0 "ASP " " OD2" " " 8 0 1 C2 
    781 40 5.61254 19.6453 32.4332 101 " " " " A 43 0 0 "HIP " " N  " " " 7 0 1 C2 
    782 14 5.1259 18.8908 31.2488 101 " " " " A 2 0 0 "HIP " " CA " " " 6 0 1 C2 
    783 14 3.65991 18.4915 31.3801 101 " " " " A 2 0 0 "HIP " " C  " " " 6 0 1 C2 
    784 23 3.15262 17.553 30.736 101 " " " " A 70 0 0 "HIP " " O  " " " 8 0 1 C2 
    785 14 6.08124 17.6685 31.0319 101 " " " " A 2 0 0 "HIP " " CB " " " 6 0 1 C2 
    786 14 7.51891 17.9979 30.5766 101 " " " " A 2 0 0 "HIP " " CG " " " 6 0 1 C2 
    787 40 7.91669 19.3945 30.0498 101 " " " " A 43 0 0 "HIP " " ND1" " " 7 0 1 C2 
    788 14 8.41865 17.1082 30.1658 101 " " " " A 2 0 0 "HIP " " CD2" " " 6 0 1 C2 
    789 14 9.13679 19.0732 29.3828 101 " " " " A 2 0 0 "HIP " " CE1" " " 6 0 1 C2 
    790 40 9.42829 17.8267 29.4769 101 " " " " A 43 0 0 "HIP " " NE2" " " 7 0 1 C2 
    791 40 2.8734 19.3711 31.9982 102 " " " " A 43 0 0 "GLU " " N  " " " 7 0 1 C2 
    792 14 1.43193 19.1335 32.2607 102 " " " " A 2 0 0 "GLU " " CA " " " 6 0 1 C2 
    793 14 0.611709 19.5496 30.9755 102 " " " " A 2 0 0 "GLU " " C  " " " 6 0 1 C2 
    794 23 -0.583556 19.35 30.9742 102 " " " " A 70 0 0 "GLU " " O  " " " 8 0 1 C2 
    795 14 0.968643 20.0467 33.4077 102 " " " " A 2 0 0 "GLU " " CB " " " 6 0 1 C2 
    796 14 1.82667 20.0682 34.6499 102 " " " " A 2 0 0 "GLU " " CG " " " 6 0 1 C2 
    797 14 2.9476 21.1268 34.6827 102 " " " " A 2 0 0 "GLU " " CD " " " 6 0 1 C2 
    798 23 3.17851 21.9142 33.7575 102 " " " " A 70 0 0 "GLU " " OE1" " " 8 0 1 C2 
    799 23 3.63819 21.1014 35.7162 102 " " " " A 70 0 0 "GLU " " OE2" " " 8 0 1 C2 
    800 40 1.3223 20.1952 30.0228 103 " " " " A 43 0 0 "ASP " " N  " " " 7 0 1 C2 
    801 14 0.803344 20.5465 28.6803 103 " " " " A 2 0 0 "ASP " " CA " " " 6 0 1 C2 
    802 14 0.942306 19.4435 27.6729 103 " " " " A 2 0 0 "ASP " " C  " " " 6 0 1 C2 
    803 23 0.47369 19.5613 26.5223 103 " " " " A 70 0 0 "ASP " " O  " " " 8 0 1 C2 
    804 14 1.58309 21.8376 28.1674 103 " " " " A 2 0 0 "ASP " " CB " " " 6 0 1 C2 
    805 14 3.09701 21.6287 28.146 103 " " " " A 2 0 0 "ASP " " CG " " " 6 0 1 C2 
    806 23 3.73178 21.8134 29.2347 103 " " " " A 70 0 0 "ASP " " OD1" " " 8 0 1 C2 
    807 23 3.65551 21.4446 27.0224 103 " " " " A 70 0 0 "ASP " " OD2" " " 8 0 1 C2 
    808 40 1.56259 18.3321 28.0029 104 " " " " A 43 0 0 "GLN " " N  " " " 7 0 1 C2 
    809 14 1.80147 17.1724 27.0899 104 " " " " A 2 0 0 "GLN " " CA " " " 6 0 1 C2 
    810 14 1.45926 15.7566 27.6718 104 " " " " A 2 0 0 "GLN " " C  " " " 6 0 1 C2 
    811 23 1.20068 14.8848 26.9008 104 " " " " A 70 0 0 "GLN " " O  " " " 8 0 1 C2 
    812 14 3.22838 17.2957 26.4376 104 " " " " A 2 0 0 "GLN " " CB " " " 6 0 1 C2 
    813 14 4.30577 17.4854 27.5281 104 " " " " A 2 0 0 "GLN " " CG " " " 6 0 1 C2 
    814 14 5.70847 17.6387 26.9496 104 " " " " A 2 0 0 "GLN " " CD " " " 6 0 1 C2 
    815 23 6.69677 17.6489 27.7037 104 " " " " A 70 0 0 "GLN " " OE1" " " 8 0 1 C2 
    816 40 5.8319 17.635 25.6338 104 " " " " A 43 0 0 "GLN " " NE2" " " 7 0 1 C2 
    817 40 1.40612 15.6123 29.0143 105 " " " " A 43 0 0 "ILE " " N  " " " 7 0 1 C2 
    818 14 1.11286 14.4404 29.7395 105 " " " " A 2 0 0 "ILE " " CA " " " 6 0 1 C2 
    819 14 -0.122545 14.8473 30.6263 105 " " " " A 2 0 0 "ILE " " C  " " " 6 0 1 C2 
    820 23 -0.159311 15.9289 31.1939 105 " " " " A 70 0 0 "ILE " " O  " " " 8 0 1 C2 
    821 14 2.39442 14.0116 30.5387 105 " " " " A 2 0 0 "ILE " " CB " " " 6 0 1 C2 
    822 14 3.61411 13.7825 29.6118 105 " " " " A 2 0 0 "ILE " " CG1" " " 6 0 1 C2 
    823 14 2.07407 12.7116 31.3651 105 " " " " A 2 0 0 "ILE " " CG2" " " 6 0 1 C2 
    824 14 4.828 13.9753 30.5237 105 " " " " A 2 0 0 "ILE " " CD1" " " 6 0 1 C2 
    825 40 -1.13067 13.9839 30.7108 106 " " " " A 43 0 0 "VAL " " N  " " " 7 0 1 C2 
    826 14 -2.33327 14.0104 31.5444 106 " " " " A 2 0 0 "VAL " " CA " " " 6 0 1 C2 
    827 14 -1.86109 13.6629 32.9392 106 " " " " A 2 0 0 "VAL " " C  " " " 6 0 1 C2 
    828 23 -2.10787 14.387 33.8659 106 " " " " A 70 0 0 "VAL " " O  " " " 8 0 1 C2 
    829 14 -3.42578 12.9636 31.1377 106 " " " " A 2 0 0 "VAL " " CB " " " 6 0 1 C2 
    830 14 -4.69271 13.0282 32.0909 106 " " " " A 2 0 0 "VAL " " CG1" " " 6 0 1 C2 
    831 14 -3.81619 13.1809 29.7038 106 " " " " A 2 0 0 "VAL " " CG2" " " 6 0 1 C2 
    832 40 -1.0395 12.6237 33.1358 107 " " " " A 43 0 0 "GLY " " N  " " " 7 0 1 C2 
    833 14 -0.657208 12.1521 34.493 107 " " " " A 2 0 0 "GLY " " CA " " " 6 0 1 C2 
    834 14 0.177947 10.8856 34.2981 107 " " " " A 2 0 0 "GLY " " C  " " " 6 0 1 C2 
    835 23 0.845005 10.6677 33.2812 107 " " " " A 70 0 0 "GLY " " O  " " " 8 0 1 C2 
    836 40 -0.115357 9.96279 35.2071 108 " " " " A 43 0 0 "TRP " " N  " " " 7 0 1 C2 
    837 14 0.357187 8.57745 35.1276 108 " " " " A 2 0 0 "TRP " " CA " " " 6 0 1 C2 
    838 14 -0.62693 7.8679 36.0681 108 " " " " A 2 0 0 "TRP " " C  " " " 6 0 1 C2 
    839 23 -1.10667 8.48616 37.0399 108 " " " " A 70 0 0 "TRP " " O  " " " 8 0 1 C2 
    840 14 1.82281 8.52661 35.6192 108 " " " " A 2 0 0 "TRP " " CB " " " 6 0 1 C2 
    841 14 2.14753 8.86188 37.0526 108 " " " " A 2 0 0 "TRP " " CG " " " 6 0 1 C2 
    842 14 2.2029 10.0633 37.5975 108 " " " " A 2 0 0 "TRP " " CD1" " " 6 0 1 C2 
    843 14 2.34119 7.94068 38.1328 108 " " " " A 2 0 0 "TRP " " CD2" " " 6 0 1 C2 
    844 40 2.46709 9.99727 38.938 108 " " " " A 43 0 0 "TRP " " NE1" " " 7 0 1 C2 
    845 14 2.59081 8.65643 39.336 108 " " " " A 2 0 0 "TRP " " CE2" " " 6 0 1 C2 
    846 14 2.20201 6.52207 38.26 108 " " " " A 2 0 0 "TRP " " CE3" " " 6 0 1 C2 
    847 14 2.87977 8.09062 40.543 108 " " " " A 2 0 0 "TRP " " CZ2" " " 6 0 1 C2 
    848 14 2.51702 5.89766 39.4473 108 " " " " A 2 0 0 "TRP " " CZ3" " " 6 0 1 C2 
    849 14 2.81588 6.67349 40.6058 108 " " " " A 2 0 0 "TRP " " CH2" " " 6 0 1 C2 
    850 40 -0.920106 6.59012 35.848 109 " " " " A 43 0 0 "VAL " " N  " " " 7 0 1 C2 
    851 14 -1.85726 5.78343 36.6203 109 " " " " A 2 0 0 "VAL " " CA " " " 6 0 1 C2 
    852 14 -1.33866 4.39391 36.7989 109 " " " " A 2 0 0 "VAL " " C  " " " 6 0 1 C2 
    853 23 -0.525935 3.86483 35.9648 109 " " " " A 70 0 0 "VAL " " O  " " " 8 0 1 C2 
    854 14 -3.26414 5.84317 35.9956 109 " " " " A 2 0 0 "VAL " " CB " " " 6 0 1 C2 
    855 14 -3.89022 7.30327 35.926 109 " " " " A 2 0 0 "VAL " " CG1" " " 6 0 1 C2 
    856 14 -3.17338 5.24821 34.5646 109 " " " " A 2 0 0 "VAL " " CG2" " " 6 0 1 C2 
    857 40 -1.63328 3.73947 37.9072 110 " " " " A 43 0 0 "GLY " " N  " " " 7 0 1 C2 
    858 14 -1.36241 2.36355 38.2007 110 " " " " A 2 0 0 "GLY " " CA " " " 6 0 1 C2 
    859 14 -1.08966 2.08738 39.6883 110 " " " " A 2 0 0 "GLY " " C  " " " 6 0 1 C2 
    860 23 -1.28158 2.96742 40.5735 110 " " " " A 70 0 0 "GLY " " O  " " " 8 0 1 C2 
    861 40 -0.797558 0.839297 40.0097 111 " " " " A 43 0 0 "TRP " " N  " " " 7 0 1 C2 
    862 14 -0.780207 0.259124 41.358 111 " " " " A 2 0 0 "TRP " " CA " " " 6 0 1 C2 
    863 14 0.173442 1.02626 42.3338 111 " " " " A 2 0 0 "TRP " " C  " " " 6 0 1 C2 
    864 23 -0.0881144 1.1069 43.5386 111 " " " " A 70 0 0 "TRP " " O  " " " 8 0 1 C2 
    865 14 -0.358711 -1.23688 41.0975 111 " " " " A 2 0 0 "TRP " " CB " " " 6 0 1 C2 
    866 14 -0.43661 -2.13029 42.2528 111 " " " " A 2 0 0 "TRP " " CG " " " 6 0 1 C2 
    867 14 -1.59208 -2.70617 42.6588 111 " " " " A 2 0 0 "TRP " " CD1" " " 6 0 1 C2 
    868 14 0.610477 -2.51682 43.1658 111 " " " " A 2 0 0 "TRP " " CD2" " " 6 0 1 C2 
    869 40 -1.30608 -3.33428 43.8508 111 " " " " A 43 0 0 "TRP " " NE1" " " 7 0 1 C2 
    870 14 0.0175509 -3.21989 44.2485 111 " " " " A 2 0 0 "TRP " " CE2" " " 6 0 1 C2 
    871 14 2.04289 -2.30249 43.2196 111 " " " " A 2 0 0 "TRP " " CE3" " " 6 0 1 C2 
    872 14 0.817624 -3.66182 45.3091 111 " " " " A 2 0 0 "TRP " " CZ2" " " 6 0 1 C2 
    873 14 2.8276 -2.72749 44.3301 111 " " " " A 2 0 0 "TRP " " CZ3" " " 6 0 1 C2 
    874 14 2.21443 -3.43535 45.3942 111 " " " " A 2 0 0 "TRP " " CH2" " " 6 0 1 C2 
    875 40 1.29012 1.55632 41.8224 112 " " " " A 43 0 0 "LEU " " N  " " " 7 0 1 C2 
    876 14 2.32231 2.31215 42.5679 112 " " " " A 2 0 0 "LEU " " CA " " " 6 0 1 C2 
    877 14 1.85421 3.69009 43.0945 112 " " " " A 2 0 0 "LEU " " C  " " " 6 0 1 C2 
    878 23 2.51972 4.24196 43.9365 112 " " " " A 70 0 0 "LEU " " O  " " " 8 0 1 C2 
    879 14 3.54736 2.61214 41.6327 112 " " " " A 2 0 0 "LEU " " CB " " " 6 0 1 C2 
    880 14 4.59605 1.47008 41.7346 112 " " " " A 2 0 0 "LEU " " CG " " " 6 0 1 C2 
    881 14 5.46044 1.3482 40.4826 112 " " " " A 2 0 0 "LEU " " CD1" " " 6 0 1 C2 
    882 14 5.46846 1.79401 42.932 112 " " " " A 2 0 0 "LEU " " CD2" " " 6 0 1 C2 
    883 40 0.700746 4.25969 42.5867 113 " " " " A 43 0 0 "LYS " " N  " " " 7 0 1 C2 
    884 14 0.118907 5.48576 42.9354 113 " " " " A 2 0 0 "LYS " " CA " " " 6 0 1 C2 
    885 14 -1.06486 5.13871 43.8392 113 " " " " A 2 0 0 "LYS " " C  " " " 6 0 1 C2 
    886 23 -1.40699 5.89908 44.7402 113 " " " " A 70 0 0 "LYS " " O  " " " 8 0 1 C2 
    887 14 -0.422567 6.13632 41.5979 113 " " " " A 2 0 0 "LYS " " CB " " " 6 0 1 C2 
    888 14 -0.745019 7.62665 41.6515 113 " " " " A 2 0 0 "LYS " " CG " " " 6 0 1 C2 
    889 14 -1.01852 8.29654 40.2743 113 " " " " A 2 0 0 "LYS " " CD " " " 6 0 1 C2 
    890 14 -0.8589 9.82924 40.3333 113 " " " " A 2 0 0 "LYS " " CE " " " 6 0 1 C2 
    891 40 -1.04963 10.4595 39.0514 113 " " " " A 43 0 0 "LYS " " NZ " " " 7 0 1 C2 
    892 40 -1.81466 3.99427 43.6278 114 " " " " A 43 0 0 "ALA " " N  " " " 7 0 1 C2 
    893 14 -3.01851 3.6195 44.3322 114 " " " " A 2 0 0 "ALA " " CA " " " 6 0 1 C2 
    894 14 -3.14873 2.12084 44.1264 114 " " " " A 2 0 0 "ALA " " C  " " " 6 0 1 C2 
    895 23 -3.43739 1.69839 43.0372 114 " " " " A 70 0 0 "ALA " " O  " " " 8 0 1 C2 
    896 14 -4.12186 4.5478 43.938 114 " " " " A 2 0 0 "ALA " " CB " " " 6 0 1 C2 
    897 40 -2.87763 1.24768 45.0777 115 " " " " A 43 0 0 "PRO " " N  " " " 7 0 1 C2 
    898 14 -2.95894 -0.171897 44.8445 115 " " " " A 2 0 0 "PRO " " CA " " " 6 0 1 C2 
    899 14 -4.36949 -0.748458 45.0939 115 " " " " A 2 0 0 "PRO " " C  " " " 6 0 1 C2 
    900 23 -5.29066 -0.0790758 45.5666 115 " " " " A 70 0 0 "PRO " " O  " " " 8 0 1 C2 
    901 14 -2.04547 -0.672162 45.9584 115 " " " " A 2 0 0 "PRO " " CB " " " 6 0 1 C2 
    902 14 -1.99495 0.293527 47.0773 115 " " " " A 2 0 0 "PRO " " CG " " " 6 0 1 C2 
    903 14 -2.37978 1.5918 46.3744 115 " " " " A 2 0 0 "PRO " " CD " " " 6 0 1 C2 
    904 40 -4.50789 -2.03159 44.71 116 " " " " A 43 0 0 "ASP " " N  " " " 7 0 1 C2 
    905 14 -5.6801 -2.86418 44.4931 116 " " " " A 2 0 0 "ASP " " CA " " " 6 0 1 C2 
    906 14 -6.58401 -2.98997 45.7618 116 " " " " A 2 0 0 "ASP " " C  " " " 6 0 1 C2 
    907 23 -7.76083 -3.41039 45.6174 116 " " " " A 70 0 0 "ASP " " O  " " " 8 0 1 C2 
    908 14 -5.26117 -4.23809 44.0095 116 " " " " A 2 0 0 "ASP " " CB " " " 6 0 1 C2 
    909 14 -4.50361 -5.02264 44.9913 116 " " " " A 2 0 0 "ASP " " CG " " " 6 0 1 C2 
    910 23 -5.12527 -5.85986 45.685 116 " " " " A 70 0 0 "ASP " " OD1" " " 8 0 1 C2 
    911 23 -3.31512 -4.86733 45.1304 116 " " " " A 70 0 0 "ASP " " OD2" " " 8 0 1 C2 
    912 40 -6.11204 -2.51456 46.9196 117 " " " " A 43 0 0 "THR " " N  " " " 7 0 1 C2 
    913 14 -6.71212 -2.34523 48.2534 117 " " " " A 2 0 0 "THR " " CA " " " 6 0 1 C2 
    914 14 -7.71696 -1.21303 48.0851 117 " " " " A 2 0 0 "THR " " C  " " " 6 0 1 C2 
    915 23 -8.61929 -1.18102 48.9442 117 " " " " A 70 0 0 "THR " " O  " " " 8 0 1 C2 
    916 14 -5.57812 -2.11047 49.3648 117 " " " " A 2 0 0 "THR " " CB " " " 6 0 1 C2 
    917 23 -4.63544 -3.24829 49.2456 117 " " " " A 70 0 0 "THR " " OG1" " " 8 0 1 C2 
    918 14 -6.16599 -2.05142 50.7521 117 " " " " A 2 0 0 "THR " " CG2" " " 6 0 1 C2 
    919 40 -7.61209 -0.346313 47.093 118 " " " " A 43 0 0 "THR " " N  " " " 7 0 1 C2 
    920 14 -8.61841 0.7448 46.9711 118 " " " " A 2 0 0 "THR " " CA " " " 6 0 1 C2 
    921 14 -9.8488 0.214747 46.267 118 " " " " A 2 0 0 "THR " " C  " " " 6 0 1 C2 
    922 23 -10.8404 0.0126257 46.981 118 " " " " A 70 0 0 "THR " " O  " " " 8 0 1 C2 
    923 14 -7.88579 1.8119 46.0967 118 " " " " A 2 0 0 "THR " " CB " " " 6 0 1 C2 
    924 23 -7.39 1.45225 44.7839 118 " " " " A 70 0 0 "THR " " OG1" " " 8 0 1 C2 
    925 14 -6.64888 2.41481 46.7322 118 " " " " A 2 0 0 "THR " " CG2" " " 6 0 1 C2 
    926 40 -9.71554 -0.073493 44.967 119 " " " " A 43 0 0 "ASP " " N  " " " 7 0 1 C2 
    927 14 -10.6653 -0.698899 44.0685 119 " " " " A 2 0 0 "ASP " " CA " " " 6 0 1 C2 
    928 14 -9.89848 -1.69405 43.2269 119 " " " " A 2 0 0 "ASP " " C  " " " 6 0 1 C2 
    929 23 -8.75252 -1.44458 42.8418 119 " " " " A 70 0 0 "ASP " " O  " " " 8 0 1 C2 
    930 14 -11.2864 0.424306 43.2254 119 " " " " A 2 0 0 "ASP " " CB " " " 6 0 1 C2 
    931 14 -11.9719 -0.0821257 41.9719 119 " " " " A 2 0 0 "ASP " " CG " " " 6 0 1 C2 
    932 23 -11.2986 -0.608832 41.0501 119 " " " " A 70 0 0 "ASP " " OD1" " " 8 0 1 C2 
    933 23 -13.1521 0.368472 41.8991 119 " " " " A 70 0 0 "ASP " " OD2" " " 8 0 1 C2 
    934 40 -10.44 -2.85171 42.9203 120 " " " " A 43 0 0 "PRO " " N  " " " 7 0 1 C2 
    935 14 -9.6858 -4.02986 42.4691 120 " " " " A 2 0 0 "PRO " " CA " " " 6 0 1 C2 
    936 14 -9.3387 -3.9548 40.8974 120 " " " " A 2 0 0 "PRO " " C  " " " 6 0 1 C2 
    937 23 -8.72602 -4.9643 40.4333 120 " " " " A 70 0 0 "PRO " " O  " " " 8 0 1 C2 
    938 14 -10.5359 -5.21385 42.7644 120 " " " " A 2 0 0 "PRO " " CB " " " 6 0 1 C2 
    939 14 -11.9792 -4.65514 42.6557 120 " " " " A 2 0 0 "PRO " " CG " " " 6 0 1 C2 
    940 14 -11.8445 -3.22254 43.0913 120 " " " " A 2 0 0 "PRO " " CD " " " 6 0 1 C2 
    941 40 -9.78071 -2.94879 40.1474 121 " " " " A 43 0 0 "THR " " N  " " " 7 0 1 C2 
    942 14 -9.49064 -2.87458 38.7347 121 " " " " A 2 0 0 "THR " " CA " " " 6 0 1 C2 
    943 14 -7.98696 -2.69072 38.3658 121 " " " " A 2 0 0 "THR " " C  " " " 6 0 1 C2 
    944 23 -7.61968 -2.91296 37.2139 121 " " " " A 70 0 0 "THR " " O  " " " 8 0 1 C2 
    945 14 -10.3428 -1.75504 38.0111 121 " " " " A 2 0 0 "THR " " CB " " " 6 0 1 C2 
    946 23 -10.2435 -0.405824 38.5203 121 " " " " A 70 0 0 "THR " " OG1" " " 8 0 1 C2 
    947 14 -11.8556 -2.07029 37.8162 121 " " " " A 2 0 0 "THR " " CG2" " " 6 0 1 C2 
    948 40 -7.05784 -2.52857 39.3579 122 " " " " A 43 0 0 "VAL " " N  " " " 7 0 1 C2 
    949 14 -5.60556 -2.60958 39.2111 122 " " " " A 2 0 0 "VAL " " CA " " " 6 0 1 C2 
    950 14 -5.00117 -3.86301 39.8999 122 " " " " A 2 0 0 "VAL " " C  " " " 6 0 1 C2 
    951 23 -3.76675 -3.87292 40.127 122 " " " " A 70 0 0 "VAL " " O  " " " 8 0 1 C2 
    952 14 -4.94276 -1.36402 39.8427 122 " " " " A 2 0 0 "VAL " " CB " " " 6 0 1 C2 
    953 14 -5.32473 -0.149724 39.0264 122 " " " " A 2 0 0 "VAL " " CG1" " " 6 0 1 C2 
    954 14 -5.31849 -1.06653 41.3713 122 " " " " A 2 0 0 "VAL " " CG2" " " 6 0 1 C2 
    955 40 -5.80358 -4.84813 40.3289 123 " " " " A 43 0 0 "SER " " N  " " " 7 0 1 C2 
    956 14 -5.24471 -6.09866 40.9796 123 " " " " A 2 0 0 "SER " " CA " " " 6 0 1 C2 
    957 14 -4.31552 -6.85643 39.9749 123 " " " " A 2 0 0 "SER " " C  " " " 6 0 1 C2 
    958 23 -3.28753 -7.45801 40.4678 123 " " " " A 70 0 0 "SER " " O  " " " 8 0 1 C2 
    959 14 -6.32402 -6.85546 41.6669 123 " " " " A 2 0 0 "SER " " CB " " " 6 0 1 C2 
    960 23 -7.28347 -7.44854 40.7815 123 " " " " A 70 0 0 "SER " " OG " " " 8 0 1 C2 
    961 40 -4.60799 -6.96924 38.6631 124 " " " " A 43 0 0 "ALA " " N  " " " 7 0 1 C2 
    962 14 -3.91536 -7.67876 37.563 124 " " " " A 2 0 0 "ALA " " CA " " " 6 0 1 C2 
    963 14 -2.75175 -6.93787 36.9817 124 " " " " A 2 0 0 "ALA " " C  " " " 6 0 1 C2 
    964 23 -2.00771 -7.44738 36.1693 124 " " " " A 70 0 0 "ALA " " O  " " " 8 0 1 C2 
    965 14 -4.8418 -8.09458 36.4616 124 " " " " A 2 0 0 "ALA " " CB " " " 6 0 1 C2 
    966 40 -2.51693 -5.69875 37.5106 125 " " " " A 43 0 0 "MET " " N  " " " 7 0 1 C2 
    967 14 -1.47639 -4.7398 37.1232 125 " " " " A 2 0 0 "MET " " CA " " " 6 0 1 C2 
    968 14 -0.126331 -4.97863 37.7808 125 " " " " A 2 0 0 "MET " " C  " " " 6 0 1 C2 
    969 23 0.772785 -4.145 37.8392 125 " " " " A 70 0 0 "MET " " O  " " " 8 0 1 C2 
    970 14 -1.96686 -3.32929 37.4254 125 " " " " A 2 0 0 "MET " " CB " " " 6 0 1 C2 
    971 14 -1.49741 -2.29278 36.4167 125 " " " " A 2 0 0 "MET " " CG " " " 6 0 1 C2 
    972 52 -1.73013 -0.659801 36.8629 125 " " " " A 13 0 0 "MET " " SD " " " 16 0 1 C2 
    973 14 -1.32393 0.0877352 35.2707 125 " " " " A 2 0 0 "MET " " CE " " " 6 0 1 C2 
    974 40 -0.0154448 -6.19034 38.4026 126 " " " " A 43 0 0 "LYS " " N  " " " 7 0 1 C2 
    975 14 1.10035 -6.78367 39.1339 126 " " " " A 2 0 0 "LYS " " CA " " " 6 0 1 C2 
    976 14 1.25704 -8.28746 38.714 126 " " " " A 2 0 0 "LYS " " C  " " " 6 0 1 C2 
    977 23 0.248074 -8.86539 38.3402 126 " " " " A 70 0 0 "LYS " " O  " " " 8 0 1 C2 
    978 14 0.933268 -6.46808 40.6427 126 " " " " A 2 0 0 "LYS " " CB " " " 6 0 1 C2 
    979 14 -0.46956 -6.94088 41.2496 126 " " " " A 2 0 0 "LYS " " CG " " " 6 0 1 C2 
    980 14 -0.531881 -6.87535 42.811 126 " " " " A 2 0 0 "LYS " " CD " " " 6 0 1 C2 
    981 14 -1.78186 -7.5736 43.4214 126 " " " " A 2 0 0 "LYS " " CE " " " 6 0 1 C2 
    982 40 -1.9498 -7.22112 44.8306 126 " " " " A 43 0 0 "LYS " " NZ " " " 7 0 1 C2 
    983 40 2.44363 -8.94521 38.9457 127 " " " " A 43 0 0 "THR " " N  " " " 7 0 1 C2 
    984 14 2.57446 -10.424 38.7368 127 " " " " A 2 0 0 "THR " " CA " " " 6 0 1 C2 
    985 14 2.22779 -11.127 40.0529 127 " " " " A 2 0 0 "THR " " C  " " " 6 0 1 C2 
    986 23 1.79933 -10.4701 40.9739 127 " " " " A 70 0 0 "THR " " O  " " " 8 0 1 C2 
    987 14 4.05931 -10.7215 38.4051 127 " " " " A 2 0 0 "THR " " CB " " " 6 0 1 C2 
    988 23 4.94532 -10.0767 39.3182 127 " " " " A 70 0 0 "THR " " OG1" " " 8 0 1 C2 
    989 14 4.35265 -10.2261 36.9688 127 " " " " A 2 0 0 "THR " " CG2" " " 6 0 1 C2 
    990 40 2.32344 -12.4776 40.1436 128 " " " " A 43 0 0 "GLN " " N  " " " 7 0 1 C2 
    991 14 1.81478 -13.2073 41.2726 128 " " " " A 2 0 0 "GLN " " CA " " " 6 0 1 C2 
    992 14 3.05841 -13.4651 42.1763 128 " " " " A 2 0 0 "GLN " " C  " " " 6 0 1 C2 
    993 23 2.91712 -13.5117 43.3872 128 " " " " A 70 0 0 "GLN " " O  " " " 8 0 1 C2 
    994 14 1.26703 -14.5528 40.7702 128 " " " " A 2 0 0 "GLN " " CB " " " 6 0 1 C2 
    995 14 -0.024736 -14.2846 39.9836 128 " " " " A 2 0 0 "GLN " " CG " " " 6 0 1 C2 
    996 14 -0.787079 -15.5278 39.688 128 " " " " A 2 0 0 "GLN " " CD " " " 6 0 1 C2 
    997 23 -1.88992 -15.4024 39.1542 128 " " " " A 70 0 0 "GLN " " OE1" " " 8 0 1 C2 
    998 40 -0.330251 -16.7116 40.0886 128 " " " " A 43 0 0 "GLN " " NE2" " " 7 0 1 C2 
    999 40 4.27189 -13.4473 41.6309 129 " " " " A 43 0 0 "ASP " " N  " " " 7 0 1 C2 
    1000 14 5.58614 -13.5311 42.3034 129 " " " " A 2 0 0 "ASP " " CA " " " 6 0 1 C2 
    1001 14 5.99145 -12.2656 43.0582 129 " " " " A 2 0 0 "ASP " " C  " " " 6 0 1 C2 
    1002 23 6.84044 -12.2938 43.9646 129 " " " " A 70 0 0 "ASP " " O  " " " 8 0 1 C2 
    1003 14 6.71217 -13.9608 41.3751 129 " " " " A 2 0 0 "ASP " " CB " " " 6 0 1 C2 
    1004 14 7.20565 -12.992 40.3677 129 " " " " A 2 0 0 "ASP " " CG " " " 6 0 1 C2 
    1005 23 6.47831 -12.0088 40.0756 129 " " " " A 70 0 0 "ASP " " OD1" " " 8 0 1 C2 
    1006 23 8.36897 -13.1963 39.991 129 " " " " A 70 0 0 "ASP " " OD2" " " 8 0 1 C2 
    1007 40 5.36926 -11.0972 42.7127 130 " " " " A 43 0 0 "LEU " " N  " " " 7 0 1 C2 
    1008 14 5.47045 -9.75475 43.2673 130 " " " " A 2 0 0 "LEU " " CA " " " 6 0 1 C2 
    1009 14 6.85397 -9.18509 42.8933 130 " " " " A 2 0 0 "LEU " " C  " " " 6 0 1 C2 
    1010 23 7.43074 -8.31059 43.5524 130 " " " " A 70 0 0 "LEU " " O  " " " 8 0 1 C2 
    1011 14 5.15028 -9.73095 44.7794 130 " " " " A 2 0 0 "LEU " " CB " " " 6 0 1 C2 
    1012 14 3.61442 -9.99446 45.0901 130 " " " " A 2 0 0 "LEU " " CG " " " 6 0 1 C2 
    1013 14 3.43743 -10.1169 46.612 130 " " " " A 2 0 0 "LEU " " CD1" " " 6 0 1 C2 
    1014 14 2.65859 -8.89303 44.561 130 " " " " A 2 0 0 "LEU " " CD2" " " 6 0 1 C2 
    1015 40 7.39196 -9.6929 41.7768 131 " " " " A 43 0 0 "ARG " " N  " " " 7 0 1 C2 
    1016 14 8.67008 -9.24673 41.1759 131 " " " " A 2 0 0 "ARG " " CA " " " 6 0 1 C2 
    1017 14 8.37897 -8.09676 40.1914 131 " " " " A 2 0 0 "ARG " " C  " " " 6 0 1 C2 
    1018 23 9.18154 -7.12027 40.2318 131 " " " " A 70 0 0 "ARG " " O  " " " 8 0 1 C2 
    1019 14 9.44083 -10.3554 40.5169 131 " " " " A 2 0 0 "ARG " " CB " " " 6 0 1 C2 
    1020 14 10.8247 -9.98026 40.0669 131 " " " " A 2 0 0 "ARG " " CG " " " 6 0 1 C2 
    1021 14 11.5948 -10.9933 39.1904 131 " " " " A 2 0 0 "ARG " " CD " " " 6 0 1 C2 
    1022 40 12.7863 -10.3852 38.6557 131 " " " " A 43 0 0 "ARG " " NE " " " 7 0 1 C2 
    1023 14 13.3928 -10.8798 37.6024 131 " " " " A 2 0 0 "ARG " " CZ " " " 6 0 1 C2 
    1024 40 14.527 -10.2586 37.2229 131 " " " " A 43 0 0 "ARG " " NH1" " " 7 0 1 C2 
    1025 40 13.0294 -11.9315 36.79 131 " " " " A 43 0 0 "ARG " " NH2" " " 7 0 1 C2 
    1026 40 7.45691 -8.10177 39.2616 132 " " " " A 43 0 0 "HIE " " N  " " " 7 0 1 C2 
    1027 14 7.31657 -6.98081 38.3137 132 " " " " A 2 0 0 "HIE " " CA " " " 6 0 1 C2 
    1028 14 5.9135 -6.34675 38.4522 132 " " " " A 2 0 0 "HIE " " C  " " " 6 0 1 C2 
    1029 23 5.03602 -6.97604 38.9732 132 " " " " A 70 0 0 "HIE " " O  " " " 8 0 1 C2 
    1030 14 7.44747 -7.64687 36.9266 132 " " " " A 2 0 0 "HIE " " CB " " " 6 0 1 C2 
    1031 14 8.77637 -8.04949 36.3878 132 " " " " A 2 0 0 "HIE " " CG " " " 6 0 1 C2 
    1032 40 9.43571 -9.19499 36.8274 132 " " " " A 43 0 0 "HIE " " ND1" " " 7 0 1 C2 
    1033 14 9.40755 -7.56713 35.3078 132 " " " " A 2 0 0 "HIE " " CD2" " " 6 0 1 C2 
    1034 14 10.5638 -9.21611 36.0787 132 " " " " A 2 0 0 "HIE " " CE1" " " 6 0 1 C2 
    1035 40 10.5355 -8.312 35.142 132 " " " " A 43 0 0 "HIE " " NE2" " " 7 0 1 C2 
    1036 40 5.68431 -5.17411 37.8725 133 " " " " A 43 0 0 "THR " " N  " " " 7 0 1 C2 
    1037 14 4.43454 -4.44331 37.8397 133 " " " " A 2 0 0 "THR " " CA " " " 6 0 1 C2 
    1038 14 4.45985 -3.38538 36.6811 133 " " " " A 2 0 0 "THR " " C  " " " 6 0 1 C2 
    1039 23 5.46088 -3.38305 35.9324 133 " " " " A 70 0 0 "THR " " O  " " " 8 0 1 C2 
    1040 14 3.91723 -3.91857 39.2404 133 " " " " A 2 0 0 "THR " " CB " " " 6 0 1 C2 
    1041 23 2.78404 -3.09191 39.1959 133 " " " " A 70 0 0 "THR " " OG1" " " 8 0 1 C2 
    1042 14 5.05445 -3.09453 39.9384 133 " " " " A 2 0 0 "THR " " CG2" " " 6 0 1 C2 
    1043 40 3.41634 -2.63466 36.3472 134 " " " " A 43 0 0 "PHE " " N  " " " 7 0 1 C2 
    1044 14 3.36153 -1.66987 35.2645 134 " " " " A 2 0 0 "PHE " " CA " " " 6 0 1 C2 
    1045 14 2.4546 -0.529384 35.5732 134 " " " " A 2 0 0 "PHE " " C  " " " 6 0 1 C2 
    1046 23 1.87064 -0.535739 36.636 134 " " " " A 70 0 0 "PHE " " O  " " " 8 0 1 C2 
    1047 14 2.96188 -2.36965 33.9803 134 " " " " A 2 0 0 "PHE " " CB " " " 6 0 1 C2 
    1048 14 1.54466 -2.88942 33.7406 134 " " " " A 2 0 0 "PHE " " CG " " " 6 0 1 C2 
    1049 14 1.27392 -4.21816 34.1442 134 " " " " A 2 0 0 "PHE " " CD1" " " 6 0 1 C2 
    1050 14 0.540358 -2.09298 33.1051 134 " " " " A 2 0 0 "PHE " " CD2" " " 6 0 1 C2 
    1051 14 0.0118875 -4.70564 33.7788 134 " " " " A 2 0 0 "PHE " " CE1" " " 6 0 1 C2 
    1052 14 -0.715281 -2.58832 32.7785 134 " " " " A 2 0 0 "PHE " " CE2" " " 6 0 1 C2 
    1053 14 -0.95423 -3.94229 33.1058 134 " " " " A 2 0 0 "PHE " " CZ " " " 6 0 1 C2 
    1054 40 2.5699 0.522246 34.6896 135 " " " " A 43 0 0 "ILE " " N  " " " 7 0 1 C2 
    1055 14 1.9266 1.81348 34.6449 135 " " " " A 2 0 0 "ILE " " CA " " " 6 0 1 C2 
    1056 14 1.34595 2.01163 33.2386 135 " " " " A 2 0 0 "ILE " " C  " " " 6 0 1 C2 
    1057 23 1.81559 1.46171 32.2535 135 " " " " A 70 0 0 "ILE " " O  " " " 8 0 1 C2 
    1058 14 2.76798 3.02521 35.2376 135 " " " " A 2 0 0 "ILE " " CB " " " 6 0 1 C2 
    1059 14 3.84728 3.57779 34.1903 135 " " " " A 2 0 0 "ILE " " CG1" " " 6 0 1 C2 
    1060 14 3.48529 2.6269 36.6101 135 " " " " A 2 0 0 "ILE " " CG2" " " 6 0 1 C2 
    1061 14 4.63737 4.85704 34.5662 135 " " " " A 2 0 0 "ILE " " CD1" " " 6 0 1 C2 
    1062 40 0.353161 2.93478 33.1088 136 " " " " A 43 0 0 "SER " " N  " " " 7 0 1 C2 
    1063 14 0.0317964 3.58224 31.8862 136 " " " " A 2 0 0 "SER " " CA " " " 6 0 1 C2 
    1064 14 0.435869 5.09039 31.9941 136 " " " " A 2 0 0 "SER " " C  " " " 6 0 1 C2 
    1065 23 0.302114 5.73353 33.0618 136 " " " " A 70 0 0 "SER " " O  " " " 8 0 1 C2 
    1066 14 -1.50483 3.38148 31.65 136 " " " " A 2 0 0 "SER " " CB " " " 6 0 1 C2 
    1067 23 -1.97296 3.8133 30.3752 136 " " " " A 70 0 0 "SER " " OG " " " 8 0 1 C2 
    1068 40 0.790272 5.72747 30.8613 137 " " " " A 43 0 0 "ILE " " N  " " " 7 0 1 C2 
    1069 14 1.26423 7.08924 30.7851 137 " " " " A 2 0 0 "ILE " " CA " " " 6 0 1 C2 
    1070 14 0.497677 7.84308 29.7026 137 " " " " A 2 0 0 "ILE " " C  " " " 6 0 1 C2 
    1071 23 0.948477 7.84999 28.5551 137 " " " " A 70 0 0 "ILE " " O  " " " 8 0 1 C2 
    1072 14 2.79021 7.19137 30.6742 137 " " " " A 2 0 0 "ILE " " CB " " " 6 0 1 C2 
    1073 14 3.57137 6.09689 31.3666 137 " " " " A 2 0 0 "ILE " " CG1" " " 6 0 1 C2 
    1074 14 3.32196 8.53673 31.2229 137 " " " " A 2 0 0 "ILE " " CG2" " " 6 0 1 C2 
    1075 14 3.93781 4.94537 30.4924 137 " " " " A 2 0 0 "ILE " " CD1" " " 6 0 1 C2 
    1076 40 -0.743106 8.38312 29.9786 138 " " " " A 43 0 0 "PRO " " N  " " " 7 0 1 C2 
    1077 14 -1.58184 9.12129 29.0328 138 " " " " A 2 0 0 "PRO " " CA " " " 6 0 1 C2 
    1078 14 -1.06365 10.5512 28.5956 138 " " " " A 2 0 0 "PRO " " C  " " " 6 0 1 C2 
    1079 23 -0.857309 11.3617 29.4879 138 " " " " A 70 0 0 "PRO " " O  " " " 8 0 1 C2 
    1080 14 -2.93598 9.0762 29.6459 138 " " " " A 2 0 0 "PRO " " CB " " " 6 0 1 C2 
    1081 14 -2.75027 8.83033 31.1985 138 " " " " A 2 0 0 "PRO " " CG " " " 6 0 1 C2 
    1082 14 -1.3925 8.08369 31.2751 138 " " " " A 2 0 0 "PRO " " CD " " " 6 0 1 C2 
    1083 40 -0.855954 10.7522 27.2905 139 " " " " A 43 0 0 "LEU " " N  " " " 7 0 1 C2 
    1084 14 -0.376695 12.0083 26.6485 139 " " " " A 2 0 0 "LEU " " CA " " " 6 0 1 C2 
    1085 14 -1.64283 12.7882 26.2715 139 " " " " A 2 0 0 "LEU " " C  " " " 6 0 1 C2 
    1086 23 -2.7542 12.2493 26.1438 139 " " " " A 70 0 0 "LEU " " O  " " " 8 0 1 C2 
    1087 14 0.433081 11.6979 25.3536 139 " " " " A 2 0 0 "LEU " " CB " " " 6 0 1 C2 
    1088 14 1.78641 11.0446 25.353 139 " " " " A 2 0 0 "LEU " " CG " " " 6 0 1 C2 
    1089 14 2.75156 11.7299 26.3623 139 " " " " A 2 0 0 "LEU " " CD1" " " 6 0 1 C2 
    1090 14 1.69594 9.50286 25.5733 139 " " " " A 2 0 0 "LEU " " CD2" " " 6 0 1 C2 
    1091 40 -1.48515 14.1511 26.3374 140 " " " " A 43 0 0 "GLN " " N  " " " 7 0 1 C2 
    1092 14 -2.57589 15.0705 25.9906 140 " " " " A 2 0 0 "GLN " " CA " " " 6 0 1 C2 
    1093 14 -3.01515 14.8687 24.4704 140 " " " " A 2 0 0 "GLN " " C  " " " 6 0 1 C2 
    1094 23 -2.29269 14.272 23.6701 140 " " " " A 70 0 0 "GLN " " O  " " " 8 0 1 C2 
    1095 14 -2.14879 16.5377 26.2081 140 " " " " A 2 0 0 "GLN " " CB " " " 6 0 1 C2 
    1096 14 -1.91051 16.8671 27.7683 140 " " " " A 2 0 0 "GLN " " CG " " " 6 0 1 C2 
    1097 14 -3.17264 16.9108 28.5494 140 " " " " A 2 0 0 "GLN " " CD " " " 6 0 1 C2 
    1098 23 -4.34266 16.8084 28.136 140 " " " " A 70 0 0 "GLN " " OE1" " " 8 0 1 C2 
    1099 40 -2.97475 17.1423 29.8401 140 " " " " A 43 0 0 "GLN " " NE2" " " 7 0 1 C2 
    1100 40 -4.21277 15.3297 24.1057 141 " " " " A 43 0 0 "GLY " " N  " " " 7 0 1 C2 
    1101 14 -4.93072 15.0894 22.8197 141 " " " " A 2 0 0 "GLY " " CA " " " 6 0 1 C2 
    1102 14 -6.06078 14.0714 22.9472 141 " " " " A 2 0 0 "GLY " " C  " " " 6 0 1 C2 
    1103 23 -6.00655 13.0921 23.7135 141 " " " " A 70 0 0 "GLY " " O  " " " 8 0 1 C2 
    1104 40 -7.15963 14.3439 22.2854 142 " " " " A 43 0 0 "ASP " " N  " " " 7 0 1 C2 
    1105 14 -8.31858 13.4609 22.2495 142 " " " " A 2 0 0 "ASP " " CA " " " 6 0 1 C2 
    1106 14 -8.13565 12.326 21.21 142 " " " " A 2 0 0 "ASP " " C  " " " 6 0 1 C2 
    1107 23 -8.82414 11.2752 21.2581 142 " " " " A 70 0 0 "ASP " " O  " " " 8 0 1 C2 
    1108 14 -9.62087 14.341 22.0517 142 " " " " A 2 0 0 "ASP " " CB " " " 6 0 1 C2 
    1109 14 -9.91167 14.6979 20.6383 142 " " " " A 2 0 0 "ASP " " CG " " " 6 0 1 C2 
    1110 23 -9.17349 15.5589 20.1062 142 " " " " A 70 0 0 "ASP " " OD1" " " 8 0 1 C2 
    1111 23 -10.9078 14.3385 20.0786 142 " " " " A 70 0 0 "ASP " " OD2" " " 8 0 1 C2 
    1112 40 -7.13682 12.4516 20.289 143 " " " " A 43 0 0 "ASP " " N  " " " 7 0 1 C2 
    1113 14 -6.92592 11.5948 19.104 143 " " " " A 2 0 0 "ASP " " CA " " " 6 0 1 C2 
    1114 14 -5.52302 10.9686 19.1842 143 " " " " A 2 0 0 "ASP " " C  " " " 6 0 1 C2 
    1115 23 -4.52691 11.5602 19.6422 143 " " " " A 70 0 0 "ASP " " O  " " " 8 0 1 C2 
    1116 14 -7.40929 12.1838 17.7237 143 " " " " A 2 0 0 "ASP " " CB " " " 6 0 1 C2 
    1117 14 -6.40472 13.0929 17.0538 143 " " " " A 2 0 0 "ASP " " CG " " " 6 0 1 C2 
    1118 23 -6.76255 14.2827 16.8307 143 " " " " A 70 0 0 "ASP " " OD1" " " 8 0 1 C2 
    1119 23 -5.37875 12.5451 16.5522 143 " " " " A 70 0 0 "ASP " " OD2" " " 8 0 1 C2 
    1120 40 -5.43646 9.66755 18.7246 144 " " " " A 43 0 0 "ASP " " N  " " " 7 0 1 C2 
    1121 14 -4.23686 8.75227 18.601 144 " " " " A 2 0 0 "ASP " " CA " " " 6 0 1 C2 
    1122 14 -3.24693 9.20599 17.4822 144 " " " " A 2 0 0 "ASP " " C  " " " 6 0 1 C2 
    1123 23 -2.21943 8.56042 17.3506 144 " " " " A 70 0 0 "ASP " " O  " " " 8 0 1 C2 
    1124 14 -4.84617 7.36924 18.2913 144 " " " " A 2 0 0 "ASP " " CB " " " 6 0 1 C2 
    1125 14 -5.30439 7.11602 16.8494 144 " " " " A 2 0 0 "ASP " " CG " " " 6 0 1 C2 
    1126 23 -4.98014 6.03054 16.2896 144 " " " " A 70 0 0 "ASP " " OD1" " " 8 0 1 C2 
    1127 23 -6.06335 7.9424 16.3108 144 " " " " A 70 0 0 "ASP " " OD2" " " 8 0 1 C2 
    1128 40 -3.37133 10.3594 16.7559 145 " " " " A 43 0 0 "ASP " " N  " " " 7 0 1 C2 
    1129 14 -2.27073 11.0074 16.0452 145 " " " " A 2 0 0 "ASP " " CA " " " 6 0 1 C2 
    1130 14 -1.73159 12.1328 16.9098 145 " " " " A 2 0 0 "ASP " " C  " " " 6 0 1 C2 
    1131 23 -0.473463 12.3224 16.9484 145 " " " " A 70 0 0 "ASP " " O  " " " 8 0 1 C2 
    1132 14 -2.7982 11.5263 14.6756 145 " " " " A 2 0 0 "ASP " " CB " " " 6 0 1 C2 
    1133 14 -2.25871 12.8542 14.0997 145 " " " " A 2 0 0 "ASP " " CG " " " 6 0 1 C2 
    1134 23 -1.08539 12.8493 13.6727 145 " " " " A 70 0 0 "ASP " " OD1" " " 8 0 1 C2 
    1135 23 -3.02688 13.8376 14.0226 145 " " " " A 70 0 0 "ASP " " OD2" " " 8 0 1 C2 
    1136 40 -2.62438 12.8567 17.6848 146 " " " " A 43 0 0 "GLU " " N  " " " 7 0 1 C2 
    1137 14 -2.19714 14.0712 18.5563 146 " " " " A 2 0 0 "GLU " " CA " " " 6 0 1 C2 
    1138 14 -1.43629 13.5893 19.8661 146 " " " " A 2 0 0 "GLU " " C  " " " 6 0 1 C2 
    1139 23 -0.466688 14.3284 20.2714 146 " " " " A 70 0 0 "GLU " " O  " " " 8 0 1 C2 
    1140 14 -3.53447 14.8194 18.9644 146 " " " " A 2 0 0 "GLU " " CB " " " 6 0 1 C2 
    1141 14 -3.36622 16.3178 19.3506 146 " " " " A 2 0 0 "GLU " " CG " " " 6 0 1 C2 
    1142 14 -3.11246 17.296 18.2665 146 " " " " A 2 0 0 "GLU " " CD " " " 6 0 1 C2 
    1143 23 -2.18546 18.161 18.4406 146 " " " " A 70 0 0 "GLU " " OE1" " " 8 0 1 C2 
    1144 23 -3.72631 17.2222 17.2053 146 " " " " A 70 0 0 "GLU " " OE2" " " 8 0 1 C2 
    1145 40 -1.84458 12.4714 20.3769 147 " " " " A 43 0 0 "ILE " " N  " " " 7 0 1 C2 
    1146 14 -1.16941 11.5706 21.3308 147 " " " " A 2 0 0 "ILE " " CA " " " 6 0 1 C2 
    1147 14 0.229903 11.1038 20.7593 147 " " " " A 2 0 0 "ILE " " C  " " " 6 0 1 C2 
    1148 23 1.15074 10.9791 21.5263 147 " " " " A 70 0 0 "ILE " " O  " " " 8 0 1 C2 
    1149 14 -2.01927 10.3113 21.7545 147 " " " " A 2 0 0 "ILE " " CB " " " 6 0 1 C2 
    1150 14 -3.11128 10.7822 22.717 147 " " " " A 2 0 0 "ILE " " CG1" " " 6 0 1 C2 
    1151 14 -1.38615 9.21441 22.4959 147 " " " " A 2 0 0 "ILE " " CG2" " " 6 0 1 C2 
    1152 14 -4.30661 9.81042 22.8676 147 " " " " A 2 0 0 "ILE " " CD1" " " 6 0 1 C2 
    1153 40 0.352049 10.7473 19.4358 148 " " " " A 43 0 0 "LEU " " N  " " " 7 0 1 C2 
    1154 14 1.66179 10.2258 18.9052 148 " " " " A 2 0 0 "LEU " " CA " " " 6 0 1 C2 
    1155 14 2.62962 11.5147 18.8626 148 " " " " A 2 0 0 "LEU " " C  " " " 6 0 1 C2 
    1156 23 3.85568 11.4174 19.1229 148 " " " " A 70 0 0 "LEU " " O  " " " 8 0 1 C2 
    1157 14 1.38441 9.78238 17.429 148 " " " " A 2 0 0 "LEU " " CB " " " 6 0 1 C2 
    1158 14 2.38081 8.80617 16.8655 148 " " " " A 2 0 0 "LEU " " CG " " " 6 0 1 C2 
    1159 14 2.16443 7.35291 17.2849 148 " " " " A 2 0 0 "LEU " " CD1" " " 6 0 1 C2 
    1160 14 2.32048 8.78467 15.3711 148 " " " " A 2 0 0 "LEU " " CD2" " " 6 0 1 C2 
    1161 40 2.04474 12.6119 18.4035 149 " " " " A 43 0 0 "LYS " " N  " " " 7 0 1 C2 
    1162 14 2.78651 13.8444 18.2838 149 " " " " A 2 0 0 "LYS " " CA " " " 6 0 1 C2 
    1163 14 3.33049 14.3932 19.6835 149 " " " " A 2 0 0 "LYS " " C  " " " 6 0 1 C2 
    1164 23 4.50974 14.7091 19.9383 149 " " " " A 70 0 0 "LYS " " O  " " " 8 0 1 C2 
    1165 14 1.98424 14.8619 17.5562 149 " " " " A 2 0 0 "LYS " " CB " " " 6 0 1 C2 
    1166 14 1.84225 14.5725 16.0116 149 " " " " A 2 0 0 "LYS " " CG " " " 6 0 1 C2 
    1167 14 0.942758 15.6292 15.3441 149 " " " " A 2 0 0 "LYS " " CD " " " 6 0 1 C2 
    1168 14 0.952467 15.6501 13.8499 149 " " " " A 2 0 0 "LYS " " CE " " " 6 0 1 C2 
    1169 40 -0.346665 15.4312 13.272 149 " " " " A 43 0 0 "LYS " " NZ " " " 7 0 1 C2 
    1170 40 2.49701 14.2397 20.7499 150 " " " " A 43 0 0 "ASN " " N  " " " 7 0 1 C2 
    1171 14 2.77706 14.3563 22.1889 150 " " " " A 2 0 0 "ASN " " CA " " " 6 0 1 C2 
    1172 14 3.76721 13.2516 22.6217 150 " " " " A 2 0 0 "ASN " " C  " " " 6 0 1 C2 
    1173 23 4.69175 13.5635 23.3793 150 " " " " A 70 0 0 "ASN " " O  " " " 8 0 1 C2 
    1174 14 1.60129 14.414 23.1156 150 " " " " A 2 0 0 "ASN " " CB " " " 6 0 1 C2 
    1175 14 0.977785 15.7381 23.1365 150 " " " " A 2 0 0 "ASN " " CG " " " 6 0 1 C2 
    1176 23 1.61324 16.7416 23.5026 150 " " " " A 70 0 0 "ASN " " OD1" " " 8 0 1 C2 
    1177 40 -0.263958 15.8873 22.8347 150 " " " " A 43 0 0 "ASN " " ND2" " " 7 0 1 C2 
    1178 40 3.63257 12.0015 22.328 151 " " " " A 43 0 0 "TYR " " N  " " " 7 0 1 C2 
    1179 14 4.53425 10.8607 22.7638 151 " " " " A 2 0 0 "TYR " " CA " " " 6 0 1 C2 
    1180 14 6.00776 11.203 22.4262 151 " " " " A 2 0 0 "TYR " " C  " " " 6 0 1 C2 
    1181 23 6.84385 11.1775 23.3455 151 " " " " A 70 0 0 "TYR " " O  " " " 8 0 1 C2 
    1182 14 4.10729 9.56947 22.0985 151 " " " " A 2 0 0 "TYR " " CB " " " 6 0 1 C2 
    1183 14 5.03294 8.39969 22.3444 151 " " " " A 2 0 0 "TYR " " CG " " " 6 0 1 C2 
    1184 14 5.46731 8.00648 23.646 151 " " " " A 2 0 0 "TYR " " CD1" " " 6 0 1 C2 
    1185 14 5.46143 7.6695 21.1976 151 " " " " A 2 0 0 "TYR " " CD2" " " 6 0 1 C2 
    1186 14 6.56258 7.08684 23.6853 151 " " " " A 2 0 0 "TYR " " CE1" " " 6 0 1 C2 
    1187 14 6.34302 6.62641 21.2864 151 " " " " A 2 0 0 "TYR " " CE2" " " 6 0 1 C2 
    1188 14 6.98858 6.36911 22.5129 151 " " " " A 2 0 0 "TYR " " CZ " " " 6 0 1 C2 
    1189 23 7.94696 5.46102 22.6868 151 " " " " A 70 0 0 "TYR " " OH " " " 8 0 1 C2 
    1190 40 6.29237 11.5295 21.1612 152 " " " " A 43 0 0 "GLN " " N  " " " 7 0 1 C2 
    1191 14 7.55678 11.5218 20.4752 152 " " " " A 2 0 0 "GLN " " CA " " " 6 0 1 C2 
    1192 14 8.53195 12.642 20.8438 152 " " " " A 2 0 0 "GLN " " C  " " " 6 0 1 C2 
    1193 23 9.73566 12.6856 20.6255 152 " " " " A 70 0 0 "GLN " " O  " " " 8 0 1 C2 
    1194 14 7.35425 11.6354 18.9408 152 " " " " A 2 0 0 "GLN " " CB " " " 6 0 1 C2 
    1195 14 6.98261 10.2859 18.3558 152 " " " " A 2 0 0 "GLN " " CG " " " 6 0 1 C2 
    1196 14 6.90669 10.1739 16.8238 152 " " " " A 2 0 0 "GLN " " CD " " " 6 0 1 C2 
    1197 23 6.98353 11.0682 16.073 152 " " " " A 70 0 0 "GLN " " OE1" " " 8 0 1 C2 
    1198 40 6.54773 9.0212 16.3957 152 " " " " A 43 0 0 "GLN " " NE2" " " 7 0 1 C2 
    1199 40 8.03198 13.6031 21.6398 153 " " " " A 43 0 0 "VAL " " N  " " " 7 0 1 C2 
    1200 14 8.70854 14.7127 22.3058 153 " " " " A 2 0 0 "VAL " " CA " " " 6 0 1 C2 
    1201 14 8.93974 14.4312 23.7807 153 " " " " A 2 0 0 "VAL " " C  " " " 6 0 1 C2 
    1202 23 9.74647 15.1433 24.3463 153 " " " " A 70 0 0 "VAL " " O  " " " 8 0 1 C2 
    1203 14 7.9248 16.097 22.1297 153 " " " " A 2 0 0 "VAL " " CB " " " 6 0 1 C2 
    1204 14 8.16928 16.7661 20.7185 153 " " " " A 2 0 0 "VAL " " CG1" " " 6 0 1 C2 
    1205 14 6.40248 16.0305 22.5412 153 " " " " A 2 0 0 "VAL " " CG2" " " 6 0 1 C2 
    1206 40 8.11958 13.601 24.4322 154 " " " " A 43 0 0 "VAL " " N  " " " 7 0 1 C2 
    1207 14 8.28567 13.1431 25.8458 154 " " " " A 2 0 0 "VAL " " CA " " " 6 0 1 C2 
    1208 14 9.34465 12.0434 25.972 154 " " " " A 2 0 0 "VAL " " C  " " " 6 0 1 C2 
    1209 23 9.83704 11.7446 27.0739 154 " " " " A 70 0 0 "VAL " " O  " " " 8 0 1 C2 
    1210 14 6.89257 12.8064 26.4368 154 " " " " A 2 0 0 "VAL " " CB " " " 6 0 1 C2 
    1211 14 6.72798 12.1015 27.8515 154 " " " " A 2 0 0 "VAL " " CG1" " " 6 0 1 C2 
    1212 14 5.94105 13.9985 26.4771 154 " " " " A 2 0 0 "VAL " " CG2" " " 6 0 1 C2 
    1213 40 9.62567 11.4191 24.9003 155 " " " " A 43 0 0 "GLU " " N  " " " 7 0 1 C2 
    1214 14 10.6021 10.3453 24.6951 155 " " " " A 2 0 0 "GLU " " CA " " " 6 0 1 C2 
    1215 14 11.8418 10.3683 25.5187 155 " " " " A 2 0 0 "GLU " " C  " " " 6 0 1 C2 
    1216 23 12.0419 9.41145 26.2695 155 " " " " A 70 0 0 "GLU " " O  " " " 8 0 1 C2 
    1217 14 10.6948 9.95565 23.0902 155 " " " " A 2 0 0 "GLU " " CB " " " 6 0 1 C2 
    1218 14 11.7398 8.85429 22.8383 155 " " " " A 2 0 0 "GLU " " CG " " " 6 0 1 C2 
    1219 14 13.098 9.25666 22.3961 155 " " " " A 2 0 0 "GLU " " CD " " " 6 0 1 C2 
    1220 23 14.0673 8.64424 22.8451 155 " " " " A 70 0 0 "GLU " " OE1" " " 8 0 1 C2 
    1221 23 13.2349 10.2253 21.6214 155 " " " " A 70 0 0 "GLU " " OE2" " " 8 0 1 C2 
    1222 40 12.6148 11.4909 25.6102 156 " " " " A 43 0 0 "PRO " " N  " " " 7 0 1 C2 
    1223 14 13.8338 11.6583 26.4374 156 " " " " A 2 0 0 "PRO " " CA " " " 6 0 1 C2 
    1224 14 13.724 11.6718 27.9241 156 " " " " A 2 0 0 "PRO " " C  " " " 6 0 1 C2 
    1225 23 14.6425 11.6993 28.6719 156 " " " " A 70 0 0 "PRO " " O  " " " 8 0 1 C2 
    1226 14 14.4714 12.9515 25.8944 156 " " " " A 2 0 0 "PRO " " CB " " " 6 0 1 C2 
    1227 14 13.4185 13.8336 25.2348 156 " " " " A 2 0 0 "PRO " " CG " " " 6 0 1 C2 
    1228 14 12.4531 12.7135 24.7266 156 " " " " A 2 0 0 "PRO " " CD " " " 6 0 1 C2 
    1229 40 12.4527 11.9912 28.3942 157 " " " " A 43 0 0 "GLU " " N  " " " 7 0 1 C2 
    1230 14 12.0449 12.4016 29.7466 157 " " " " A 2 0 0 "GLU " " CA " " " 6 0 1 C2 
    1231 14 11.5791 11.1438 30.5866 157 " " " " A 2 0 0 "GLU " " C  " " " 6 0 1 C2 
    1232 23 11.5678 11.2109 31.8324 157 " " " " A 70 0 0 "GLU " " O  " " " 8 0 1 C2 
    1233 14 10.7757 13.2516 29.5729 157 " " " " A 2 0 0 "GLU " " CB " " " 6 0 1 C2 
    1234 14 10.7782 14.3541 28.4295 157 " " " " A 2 0 0 "GLU " " CG " " " 6 0 1 C2 
    1235 14 11.6874 15.4668 28.698 157 " " " " A 2 0 0 "GLU " " CD " " " 6 0 1 C2 
    1236 23 11.3365 16.5915 28.3009 157 " " " " A 70 0 0 "GLU " " OE1" " " 8 0 1 C2 
    1237 23 12.7803 15.2999 29.2401 157 " " " " A 70 0 0 "GLU " " OE2" " " 8 0 1 C2 
    1238 40 11.377 9.95545 29.8989 158 " " " " A 43 0 0 "LEU " " N  " " " 7 0 1 C2 
    1239 14 10.9625 8.68422 30.4846 158 " " " " A 2 0 0 "LEU " " CA " " " 6 0 1 C2 
    1240 14 12.2132 7.79706 30.8546 158 " " " " A 2 0 0 "LEU " " C  " " " 6 0 1 C2 
    1241 23 12.1281 6.82651 31.6491 158 " " " " A 70 0 0 "LEU " " O  " " " 8 0 1 C2 
    1242 14 10.1018 7.89802 29.475 158 " " " " A 2 0 0 "LEU " " CB " " " 6 0 1 C2 
    1243 14 8.84256 8.65735 28.932 158 " " " " A 2 0 0 "LEU " " CG " " " 6 0 1 C2 
    1244 14 8.37308 8.16533 27.5169 158 " " " " A 2 0 0 "LEU " " CD1" " " 6 0 1 C2 
    1245 14 7.64562 8.54799 29.9667 158 " " " " A 2 0 0 "LEU " " CD2" " " 6 0 1 C2 
    1246 40 13.4187 8.19743 30.3981 159 " " " " A 43 0 0 "GLN " " N  " " " 7 0 1 C2 
    1247 14 14.6684 7.59837 30.8633 159 " " " " A 2 0 0 "GLN " " CA " " " 6 0 1 C2 
    1248 14 15.0594 8.19802 32.2992 159 " " " " A 2 0 0 "GLN " " C  " " " 6 0 1 C2 
    1249 23 15.9801 7.65314 32.9407 159 " " " " A 70 0 0 "GLN " " O  " " " 8 0 1 C2 
    1250 14 15.8724 7.68138 29.9112 159 " " " " A 2 0 0 "GLN " " CB " " " 6 0 1 C2 
    1251 14 15.6845 6.89088 28.5888 159 " " " " A 2 0 0 "GLN " " CG " " " 6 0 1 C2 
    1252 14 14.7528 7.64085 27.6236 159 " " " " A 2 0 0 "GLN " " CD " " " 6 0 1 C2 
    1253 23 15.0409 8.74651 27.0874 159 " " " " A 70 0 0 "GLN " " OE1" " " 8 0 1 C2 
    1254 40 13.62 7.13282 27.3029 159 " " " " A 43 0 0 "GLN " " NE2" " " 7 0 1 C2 
    1255 40 14.5128 9.34273 32.7509 160 " " " " A 43 0 0 "GLN " " N  " " " 7 0 1 C2 
    1256 14 15.1737 10.1217 33.8686 160 " " " " A 2 0 0 "GLN " " CA " " " 6 0 1 C2 
    1257 14 14.4784 9.86916 35.2168 160 " " " " A 2 0 0 "GLN " " C  " " " 6 0 1 C2 
    1258 23 14.0012 10.7977 35.8636 160 " " " " A 70 0 0 "GLN " " O  " " " 8 0 1 C2 
    1259 14 15.2351 11.6324 33.5148 160 " " " " A 2 0 0 "GLN " " CB " " " 6 0 1 C2 
    1260 14 15.845 11.8863 32.1681 160 " " " " A 2 0 0 "GLN " " CG " " " 6 0 1 C2 
    1261 14 17.2931 11.4803 31.9468 160 " " " " A 2 0 0 "GLN " " CD " " " 6 0 1 C2 
    1262 23 17.7031 11.3575 30.811 160 " " " " A 70 0 0 "GLN " " OE1" " " 8 0 1 C2 
    1263 40 18.2117 11.2994 32.9135 160 " " " " A 43 0 0 "GLN " " NE2" " " 7 0 1 C2 
    1264 40 14.4627 8.54897 35.5989 161 " " " " A 43 0 0 "VAL " " N  " " " 7 0 1 C2 
    1265 14 13.8585 7.9354 36.7366 161 " " " " A 2 0 0 "VAL " " CA " " " 6 0 1 C2 
    1266 14 14.8732 6.97526 37.3765 161 " " " " A 2 0 0 "VAL " " C  " " " 6 0 1 C2 
    1267 23 15.9408 6.58991 36.8407 161 " " " " A 70 0 0 "VAL " " O  " " " 8 0 1 C2 
    1268 14 12.481 7.38146 36.3869 161 " " " " A 2 0 0 "VAL " " CB " " " 6 0 1 C2 
    1269 14 11.4638 8.44833 35.8247 161 " " " " A 2 0 0 "VAL " " CG1" " " 6 0 1 C2 
    1270 14 12.4994 6.10911 35.4907 161 " " " " A 2 0 0 "VAL " " CG2" " " 6 0 1 C2 
    1271 40 14.5978 6.62933 38.6549 162 " " " " A 43 0 0 "ASN " " N  " " " 7 0 1 C2 
    1272 14 15.5343 5.93829 39.5793 162 " " " " A 2 0 0 "ASN " " CA " " " 6 0 1 C2 
    1273 14 14.7828 4.93962 40.4648 162 " " " " A 2 0 0 "ASN " " C  " " " 6 0 1 C2 
    1274 23 13.615 5.27555 40.7795 162 " " " " A 70 0 0 "ASN " " O  " " " 8 0 1 C2 
    1275 14 16.4178 6.97484 40.3439 162 " " " " A 2 0 0 "ASN " " CB " " " 6 0 1 C2 
    1276 14 17.6176 6.40443 40.9297 162 " " " " A 2 0 0 "ASN " " CG " " " 6 0 1 C2 
    1277 23 17.5169 5.83919 42.0548 162 " " " " A 70 0 0 "ASN " " OD1" " " 8 0 1 C2 
    1278 40 18.7864 6.58303 40.2449 162 " " " " A 43 0 0 "ASN " " ND2" " " 7 0 1 C2 
    1279 40 15.3661 3.83582 40.9267 163 " " " " A 43 0 0 "GLY " " N  " " " 7 0 1 C2 
    1280 14 14.7373 2.81403 41.7804 163 " " " " A 2 0 0 "GLY " " CA " " " 6 0 1 C2 
    1281 14 14.0517 1.6996 40.9685 163 " " " " A 2 0 0 "GLY " " C  " " " 6 0 1 C2 
    1282 23 13.2983 0.877761 41.4553 163 " " " " A 70 0 0 "GLY " " O  " " " 8 0 1 C2 
    1283 40 14.2252 1.74899 39.6499 164 " " " " A 43 0 0 "GLY " " N  " " " 7 0 1 C2 
    1284 14 13.455 1.07662 38.6416 164 " " " " A 2 0 0 "GLY " " CA " " " 6 0 1 C2 
    1285 14 13.7851 1.75292 37.3527 164 " " " " A 2 0 0 "GLY " " C  " " " 6 0 1 C2 
    1286 23 14.3653 2.85329 37.3954 164 " " " " A 70 0 0 "GLY " " O  " " " 8 0 1 C2 
    1287 40 13.5094 1.14236 36.202 165 " " " " A 43 0 0 "ASP " " N  " " " 7 0 1 C2 
    1288 14 13.6686 1.63123 34.7969 165 " " " " A 2 0 0 "ASP " " CA " " " 6 0 1 C2 
    1289 14 12.3315 1.37512 34.0932 165 " " " " A 2 0 0 "ASP " " C  " " " 6 0 1 C2 
    1290 23 11.6552 0.378823 34.283 165 " " " " A 70 0 0 "ASP " " O  " " " 8 0 1 C2 
    1291 14 14.838 1.0045 34.079 165 " " " " A 2 0 0 "ASP " " CB " " " 6 0 1 C2 
    1292 14 14.6871 -0.462852 33.6225 165 " " " " A 2 0 0 "ASP " " CG " " " 6 0 1 C2 
    1293 23 15.0256 -1.37745 34.3864 165 " " " " A 70 0 0 "ASP " " OD1" " " 8 0 1 C2 
    1294 23 14.4505 -0.732572 32.4799 165 " " " " A 70 0 0 "ASP " " OD2" " " 8 0 1 C2 
    1295 40 11.9506 2.28227 33.1954 166 " " " " A 43 0 0 "ILE " " N  " " " 7 0 1 C2 
    1296 14 10.6918 2.31099 32.3562 166 " " " " A 2 0 0 "ILE " " CA " " " 6 0 1 C2 
    1297 14 11.0284 1.57662 31.0348 166 " " " " A 2 0 0 "ILE " " C  " " " 6 0 1 C2 
    1298 23 11.8521 2.03293 30.1842 166 " " " " A 70 0 0 "ILE " " O  " " " 8 0 1 C2 
    1299 14 10.2419 3.84673 32.1393 166 " " " " A 2 0 0 "ILE " " CB " " " 6 0 1 C2 
    1300 14 9.43153 4.31051 33.3902 166 " " " " A 2 0 0 "ILE " " CG1" " " 6 0 1 C2 
    1301 14 9.44271 4.14978 30.8095 166 " " " " A 2 0 0 "ILE " " CG2" " " 6 0 1 C2 
    1302 14 8.0413 3.75511 33.5374 166 " " " " A 2 0 0 "ILE " " CD1" " " 6 0 1 C2 
    1303 40 10.4443 0.412704 30.8256 167 " " " " A 43 0 0 "ARG " " N  " " " 7 0 1 C2 
    1304 14 10.3982 -0.29987 29.5234 167 " " " " A 2 0 0 "ARG " " CA " " " 6 0 1 C2 
    1305 14 8.94454 -0.15696 28.9938 167 " " " " A 2 0 0 "ARG " " C  " " " 6 0 1 C2 
    1306 23 8.04272 -0.631186 29.5454 167 " " " " A 70 0 0 "ARG " " O  " " " 8 0 1 C2 
    1307 14 10.5159 -1.85785 29.6906 167 " " " " A 2 0 0 "ARG " " CB " " " 6 0 1 C2 
    1308 14 11.794 -2.21175 30.5713 167 " " " " A 2 0 0 "ARG " " CG " " " 6 0 1 C2 
    1309 14 11.5772 -2.6085 31.9949 167 " " " " A 2 0 0 "ARG " " CD " " " 6 0 1 C2 
    1310 40 12.8447 -2.93661 32.6561 167 " " " " A 43 0 0 "ARG " " NE " " " 7 0 1 C2 
    1311 14 13.2383 -4.00115 33.329 167 " " " " A 2 0 0 "ARG " " CZ " " " 6 0 1 C2 
    1312 40 12.4639 -5.11248 33.3642 167 " " " " A 43 0 0 "ARG " " NH1" " " 7 0 1 C2 
    1313 40 14.3998 -3.88295 34.0165 167 " " " " A 43 0 0 "ARG " " NH2" " " 7 0 1 C2 
    1314 40 8.83315 0.553657 27.8253 168 " " " " A 43 0 0 "LEU " " N  " " " 7 0 1 C2 
    1315 14 7.58756 0.90273 27.149 168 " " " " A 2 0 0 "LEU " " CA " " " 6 0 1 C2 
    1316 14 7.15824 -0.076848 25.9865 168 " " " " A 2 0 0 "LEU " " C  " " " 6 0 1 C2 
    1317 23 8.05035 -0.70844 25.3594 168 " " " " A 70 0 0 "LEU " " O  " " " 8 0 1 C2 
    1318 14 7.6179 2.28555 26.4779 168 " " " " A 2 0 0 "LEU " " CB " " " 6 0 1 C2 
    1319 14 7.87591 3.5062 27.3802 168 " " " " A 2 0 0 "LEU " " CG " " " 6 0 1 C2 
    1320 14 9.0035 4.44499 26.8679 168 " " " " A 2 0 0 "LEU " " CD1" " " 6 0 1 C2 
    1321 14 6.60681 4.45338 27.6349 168 " " " " A 2 0 0 "LEU " " CD2" " " 6 0 1 C2 
    1322 40 5.85436 -0.235538 25.8658 169 " " " " A 43 0 0 "ALA " " N  " " " 7 0 1 C2 
    1323 14 5.19805 -0.840318 24.7124 169 " " " " A 2 0 0 "ALA " " CA " " " 6 0 1 C2 
    1324 14 3.8003 -0.155887 24.5156 169 " " " " A 2 0 0 "ALA " " C  " " " 6 0 1 C2 
    1325 23 3.48004 0.770085 25.2505 169 " " " " A 70 0 0 "ALA " " O  " " " 8 0 1 C2 
    1326 14 5.25464 -2.42282 24.853 169 " " " " A 2 0 0 "ALA " " CB " " " 6 0 1 C2 
    1327 40 2.98698 -0.653892 23.5894 170 " " " " A 43 0 0 "GLY " " N  " " " 7 0 1 C2 
    1328 14 1.55906 -0.387158 23.4928 170 " " " " A 2 0 0 "GLY " " CA " " " 6 0 1 C2 
    1329 14 1.27722 0.0688257 22.0394 170 " " " " A 2 0 0 "GLY " " C  " " " 6 0 1 C2 
    1330 23 2.22063 0.341628 21.2422 170 " " " " A 70 0 0 "GLY " " O  " " " 8 0 1 C2 
    1331 40 -0.0221754 0.298602 21.7111 171 " " " " A 43 0 0 "LEU " " N  " " " 7 0 1 C2 
    1332 14 -0.372003 0.483539 20.3139 171 " " " " A 2 0 0 "LEU " " CA " " " 6 0 1 C2 
    1333 14 -0.0517126 1.83073 19.7397 171 " " " " A 2 0 0 "LEU " " C  " " " 6 0 1 C2 
    1334 23 0.1658 1.92678 18.5583 171 " " " " A 70 0 0 "LEU " " O  " " " 8 0 1 C2 
    1335 14 -1.89783 0.229701 20.044 171 " " " " A 2 0 0 "LEU " " CB " " " 6 0 1 C2 
    1336 14 -2.36276 -1.12766 20.5771 171 " " " " A 2 0 0 "LEU " " CG " " " 6 0 1 C2 
    1337 14 -3.8668 -1.26764 20.2436 171 " " " " A 2 0 0 "LEU " " CD1" " " 6 0 1 C2 
    1338 14 -1.48607 -2.29254 20.0218 171 " " " " A 2 0 0 "LEU " " CD2" " " 6 0 1 C2 
    1339 40 0.134796 2.88908 20.5388 172 " " " " A 43 0 0 "ASN " " N  " " " 7 0 1 C2 
    1340 14 0.643112 4.12659 20.0671 172 " " " " A 2 0 0 "ASN " " CA " " " 6 0 1 C2 
    1341 14 2.14784 4.1196 19.9705 172 " " " " A 2 0 0 "ASN " " C  " " " 6 0 1 C2 
    1342 23 2.50857 4.19971 18.8164 172 " " " " A 70 0 0 "ASN " " O  " " " 8 0 1 C2 
    1343 14 0.157439 5.24206 21.0606 172 " " " " A 2 0 0 "ASN " " CB " " " 6 0 1 C2 
    1344 14 0.706189 6.68451 20.7854 172 " " " " A 2 0 0 "ASN " " CG " " " 6 0 1 C2 
    1345 23 1.50785 7.12491 21.546 172 " " " " A 70 0 0 "ASN " " OD1" " " 8 0 1 C2 
    1346 40 0.253139 7.47606 19.8924 172 " " " " A 43 0 0 "ASN " " ND2" " " 7 0 1 C2 
    1347 40 2.9599 3.64915 20.9658 173 " " " " A 43 0 0 "PRO " " N  " " " 7 0 1 C2 
    1348 14 4.37758 3.22185 20.6863 173 " " " " A 2 0 0 "PRO " " CA " " " 6 0 1 C2 
    1349 14 4.64933 2.2528 19.549 173 " " " " A 2 0 0 "PRO " " C  " " " 6 0 1 C2 
    1350 23 5.57514 2.51167 18.7972 173 " " " " A 70 0 0 "PRO " " O  " " " 8 0 1 C2 
    1351 14 4.94085 2.75738 22.0498 173 " " " " A 2 0 0 "PRO " " CB " " " 6 0 1 C2 
    1352 14 4.0358 3.4393 23.0425 173 " " " " A 2 0 0 "PRO " " CG " " " 6 0 1 C2 
    1353 14 2.68057 3.65846 22.3621 173 " " " " A 2 0 0 "PRO " " CD " " " 6 0 1 C2 
    1354 40 3.90856 1.21657 19.2607 174 " " " " A 43 0 0 "LEU " " N  " " " 7 0 1 C2 
    1355 14 4.28291 0.32928 18.159 174 " " " " A 2 0 0 "LEU " " CA " " " 6 0 1 C2 
    1356 14 3.8364 1.07138 16.8534 174 " " " " A 2 0 0 "LEU " " C  " " " 6 0 1 C2 
    1357 23 4.37366 0.795503 15.7687 174 " " " " A 70 0 0 "LEU " " O  " " " 8 0 1 C2 
    1358 14 3.52184 -1.02091 18.1738 174 " " " " A 2 0 0 "LEU " " CB " " " 6 0 1 C2 
    1359 14 3.76737 -1.98706 19.3808 174 " " " " A 2 0 0 "LEU " " CG " " " 6 0 1 C2 
    1360 14 2.55245 -2.96257 19.5246 174 " " " " A 2 0 0 "LEU " " CD1" " " 6 0 1 C2 
    1361 14 5.02195 -2.73425 19.111 174 " " " " A 2 0 0 "LEU " " CD2" " " 6 0 1 C2 
    1362 40 2.84752 2.01022 16.8951 175 " " " " A 43 0 0 "ALA " " N  " " " 7 0 1 C2 
    1363 14 2.42051 2.77027 15.6886 175 " " " " A 2 0 0 "ALA " " CA " " " 6 0 1 C2 
    1364 14 3.39036 3.98863 15.3928 175 " " " " A 2 0 0 "ALA " " C  " " " 6 0 1 C2 
    1365 23 3.46866 4.41914 14.2435 175 " " " " A 70 0 0 "ALA " " O  " " " 8 0 1 C2 
    1366 14 0.949043 3.31951 15.9132 175 " " " " A 2 0 0 "ALA " " CB " " " 6 0 1 C2 
    1367 40 4.17183 4.34362 16.4044 176 " " " " A 43 0 0 "SER " " N  " " " 7 0 1 C2 
    1368 14 5.12607 5.36623 16.3097 176 " " " " A 2 0 0 "SER " " CA " " " 6 0 1 C2 
    1369 14 6.31891 4.90415 15.5432 176 " " " " A 2 0 0 "SER " " C  " " " 6 0 1 C2 
    1370 23 6.87201 5.54212 14.6582 176 " " " " A 70 0 0 "SER " " O  " " " 8 0 1 C2 
    1371 14 5.49187 5.76242 17.7538 176 " " " " A 2 0 0 "SER " " CB " " " 6 0 1 C2 
    1372 23 6.32794 6.85161 17.9473 176 " " " " A 70 0 0 "SER " " OG " " " 8 0 1 C2 
    1373 40 6.64903 3.68192 15.842 177 " " " " A 43 0 0 "GLU " " N  " " " 7 0 1 C2 
    1374 14 7.67607 2.93685 15.1942 177 " " " " A 2 0 0 "GLU " " CA " " " 6 0 1 C2 
    1375 14 7.32214 2.55973 13.7166 177 " " " " A 2 0 0 "GLU " " C  " " " 6 0 1 C2 
    1376 23 8.22444 2.2501 12.9156 177 " " " " A 70 0 0 "GLU " " O  " " " 8 0 1 C2 
    1377 14 8.04543 1.60876 15.9287 177 " " " " A 2 0 0 "GLU " " CB " " " 6 0 1 C2 
    1378 14 8.76889 1.74541 17.3161 177 " " " " A 2 0 0 "GLU " " CG " " " 6 0 1 C2 
    1379 14 10.1724 2.49511 17.0919 177 " " " " A 2 0 0 "GLU " " CD " " " 6 0 1 C2 
    1380 23 11.1754 1.85285 16.7336 177 " " " " A 70 0 0 "GLU " " OE1" " " 8 0 1 C2 
    1381 23 10.1742 3.71948 17.3911 177 " " " " A 70 0 0 "GLU " " OE2" " " 8 0 1 C2 
    1382 40 6.00863 2.52683 13.3885 178 " " " " A 43 0 0 "LEU " " N  " " " 7 0 1 C2 
    1383 14 5.48106 2.12307 12.0894 178 " " " " A 2 0 0 "LEU " " CA " " " 6 0 1 C2 
    1384 14 5.70548 3.2387 11.0258 178 " " " " A 2 0 0 "LEU " " C  " " " 6 0 1 C2 
    1385 23 5.85972 2.89442 9.85688 178 " " " " A 70 0 0 "LEU " " O  " " " 8 0 1 C2 
    1386 14 4.01369 1.73991 12.3096 178 " " " " A 2 0 0 "LEU " " CB " " " 6 0 1 C2 
    1387 14 3.1588 1.25539 11.1465 178 " " " " A 2 0 0 "LEU " " CG " " " 6 0 1 C2 
    1388 14 3.23102 -0.375365 11.0643 178 " " " " A 2 0 0 "LEU " " CD1" " " 6 0 1 C2 
    1389 14 1.60694 1.44425 11.4223 178 " " " " A 2 0 0 "LEU " " CD2" " " 6 0 1 C2 
    1390 40 5.94376 4.51899 11.3042 179 " " " " A 43 0 0 "THR " " N  " " " 7 0 1 C2 
    1391 14 6.44463 5.56942 10.3929 179 " " " " A 2 0 0 "THR " " CA " " " 6 0 1 C2 
    1392 14 7.99485 5.55132 10.4187 179 " " " " A 2 0 0 "THR " " C  " " " 6 0 1 C2 
    1393 23 8.6922 6.11606 9.5483 179 " " " " A 70 0 0 "THR " " O  " " " 8 0 1 C2 
    1394 14 5.88343 6.92795 10.8621 179 " " " " A 2 0 0 "THR " " CB " " " 6 0 1 C2 
    1395 23 6.30334 7.2333 12.1843 179 " " " " A 70 0 0 "THR " " OG1" " " 8 0 1 C2 
    1396 14 4.3677 6.84555 10.8809 179 " " " " A 2 0 0 "THR " " CG2" " " 6 0 1 C2 
    1397 40 8.57172 4.99321 11.4945 180 " " " " A 43 0 0 "GLY " " N  " " " 7 0 1 C2 
    1398 14 10.0155 4.70857 11.6886 180 " " " " A 2 0 0 "GLY " " CA " " " 6 0 1 C2 
    1399 14 10.6745 3.63095 10.8165 180 " " " " A 2 0 0 "GLY " " C  " " " 6 0 1 C2 
    1400 23 11.8466 3.73501 10.5653 180 " " " " A 70 0 0 "GLY " " O  " " " 8 0 1 C2 
    1401 40 9.88396 2.6599 10.4131 181 " " " " A 43 0 0 "THR " " N  " " " 7 0 1 C2 
    1402 14 10.2995 1.61973 9.53732 181 " " " " A 2 0 0 "THR " " CA " " " 6 0 1 C2 
    1403 14 10.2536 2.07063 8.04031 181 " " " " A 2 0 0 "THR " " C  " " " 6 0 1 C2 
    1404 23 10.2116 1.14582 7.20803 181 " " " " A 70 0 0 "THR " " O  " " " 8 0 1 C2 
    1405 14 9.43217 0.330115 9.89965 181 " " " " A 2 0 0 "THR " " CB " " " 6 0 1 C2 
    1406 23 9.60072 0.0612097 11.2555 181 " " " " A 70 0 0 "THR " " OG1" " " 8 0 1 C2 
    1407 14 9.89184 -0.979169 9.28784 181 " " " " A 2 0 0 "THR " " CG2" " " 6 0 1 C2 
    1408 40 10.3218 3.38182 7.82123 182 " " " " A 43 0 0 "ILE " " N  " " " 7 0 1 C2 
    1409 14 10.7238 3.99432 6.52978 182 " " " " A 2 0 0 "ILE " " CA " " " 6 0 1 C2 
    1410 14 11.8151 4.95284 7.006 182 " " " " A 2 0 0 "ILE " " C  " " " 6 0 1 C2 
    1411 23 11.6161 6.17534 7.00085 182 " " " " A 70 0 0 "ILE " " O  " " " 8 0 1 C2 
    1412 14 9.47605 4.76417 5.98492 182 " " " " A 2 0 0 "ILE " " CB " " " 6 0 1 C2 
    1413 14 8.22531 3.83961 5.91263 182 " " " " A 2 0 0 "ILE " " CG1" " " 6 0 1 C2 
    1414 14 9.82448 5.12813 4.50543 182 " " " " A 2 0 0 "ILE " " CG2" " " 6 0 1 C2 
    1415 14 6.94226 4.47842 5.40037 182 " " " " A 2 0 0 "ILE " " CD1" " " 6 0 1 C2 
    1416 40 12.9826 4.44282 7.40333 183 " " " " A 43 0 0 "GLY " " N  " " " 7 0 1 C2 
    1417 14 14.0245 5.3412 7.83941 183 " " " " A 2 0 0 "GLY " " CA " " " 6 0 1 C2 
    1418 14 14.9376 5.90523 6.75416 183 " " " " A 2 0 0 "GLY " " C  " " " 6 0 1 C2 
    1419 23 14.5381 5.97548 5.59916 183 " " " " A 70 0 0 "GLY " " O  " " " 8 0 1 C2 
    1420 40 16.1965 6.07568 7.07539 184 " " " " A 43 0 0 "GLU " " N  " " " 7 0 1 C2 
    1421 14 17.3342 6.59384 6.27303 184 " " " " A 2 0 0 "GLU " " CA " " " 6 0 1 C2 
    1422 14 17.7517 5.58442 5.25879 184 " " " " A 2 0 0 "GLU " " C  " " " 6 0 1 C2 
    1423 23 18.2713 5.9579 4.23871 184 " " " " A 70 0 0 "GLU " " O  " " " 8 0 1 C2 
    1424 14 18.4608 7.24281 7.01479 184 " " " " A 2 0 0 "GLU " " CB " " " 6 0 1 C2 
    1425 14 17.9797 8.22013 8.15848 184 " " " " A 2 0 0 "GLU " " CG " " " 6 0 1 C2 
    1426 14 16.9783 9.26943 7.74441 184 " " " " A 2 0 0 "GLU " " CD " " " 6 0 1 C2 
    1427 23 15.7893 9.25083 8.14937 184 " " " " A 70 0 0 "GLU " " OE1" " " 8 0 1 C2 
    1428 23 17.3101 10.0562 6.83414 184 " " " " A 70 0 0 "GLU " " OE2" " " 8 0 1 C2 
    1429 40 17.4317 4.2502 5.49348 185 " " " " A 43 0 0 "ASP " " N  " " " 7 0 1 C2 
    1430 14 17.5521 3.13476 4.58566 185 " " " " A 2 0 0 "ASP " " CA " " " 6 0 1 C2 
    1431 14 16.4924 3.06803 3.50078 185 " " " " A 2 0 0 "ASP " " C  " " " 6 0 1 C2 
    1432 23 16.6876 2.35333 2.56383 185 " " " " A 70 0 0 "ASP " " O  " " " 8 0 1 C2 
    1433 14 17.4698 1.89254 5.42284 185 " " " " A 2 0 0 "ASP " " CB " " " 6 0 1 C2 
    1434 14 16.1987 1.64912 6.18876 185 " " " " A 2 0 0 "ASP " " CG " " " 6 0 1 C2 
    1435 23 16.1408 2.12033 7.3706 185 " " " " A 70 0 0 "ASP " " OD1" " " 8 0 1 C2 
    1436 23 15.3923 0.712827 5.8493 185 " " " " A 70 0 0 "ASP " " OD2" " " 8 0 1 C2 
    1437 40 15.4093 3.90645 3.51265 186 " " " " A 43 0 0 "GLN " " N  " " " 7 0 1 C2 
    1438 14 14.318 4.00789 2.55583 186 " " " " A 2 0 0 "GLN " " CA " " " 6 0 1 C2 
    1439 14 14.2714 5.51916 2.08195 186 " " " " A 2 0 0 "GLN " " C  " " " 6 0 1 C2 
    1440 23 13.1936 6.0733 1.78267 186 " " " " A 70 0 0 "GLN " " O  " " " 8 0 1 C2 
    1441 14 12.9504 3.56796 3.04851 186 " " " " A 2 0 0 "GLN " " CB " " " 6 0 1 C2 
    1442 14 12.785 2.15246 3.74622 186 " " " " A 2 0 0 "GLN " " CG " " " 6 0 1 C2 
    1443 14 13.2912 0.973887 2.87273 186 " " " " A 2 0 0 "GLN " " CD " " " 6 0 1 C2 
    1444 23 12.8742 0.841346 1.69831 186 " " " " A 70 0 0 "GLN " " OE1" " " 8 0 1 C2 
    1445 40 14.15 0.100051 3.41375 186 " " " " A 43 0 0 "GLN " " NE2" " " 7 0 1 C2 
    1446 40 15.4449 6.1463 1.95539 187 " " " " A 43 0 0 "LYS " " N  " " " 7 0 1 C2 
    1447 14 15.8016 7.4136 1.42515 187 " " " " A 2 0 0 "LYS " " CA " " " 6 0 1 C2 
    1448 14 17.1083 7.33727 0.692373 187 " " " " A 2 0 0 "LYS " " C  " " " 6 0 1 C2 
    1449 23 17.8951 8.27121 0.795175 187 " " " " A 70 0 0 "LYS " " O  " " " 8 0 1 C2 
    1450 14 15.7633 8.47492 2.52432 187 " " " " A 2 0 0 "LYS " " CB " " " 6 0 1 C2 
    1451 14 14.4169 8.69446 3.19644 187 " " " " A 2 0 0 "LYS " " CG " " " 6 0 1 C2 
    1452 14 14.5869 9.68569 4.4219 187 " " " " A 2 0 0 "LYS " " CD " " " 6 0 1 C2 
    1453 14 13.5415 9.40845 5.47237 187 " " " " A 2 0 0 "LYS " " CE " " " 6 0 1 C2 
    1454 40 13.7574 10.1214 6.73005 187 " " " " A 43 0 0 "LYS " " NZ " " " 7 0 1 C2 
    1455 40 17.3014 6.22243 -0.0345515 188 " " " " A 43 0 0 "ARG " " N  " " " 7 0 1 C2 
    1456 14 18.4195 5.84176 -0.905522 188 " " " " A 2 0 0 "ARG " " CA " " " 6 0 1 C2 
    1457 14 18.0254 5.97034 -2.38781 188 " " " " A 2 0 0 "ARG " " C  " " " 6 0 1 C2 
    1458 23 16.8492 5.64851 -2.68793 188 " " " " A 70 0 0 "ARG " " O  " " " 8 0 1 C2 
    1459 14 18.9579 4.47733 -0.435901 188 " " " " A 2 0 0 "ARG " " CB " " " 6 0 1 C2 
    1460 14 19.3673 4.33746 1.03586 188 " " " " A 2 0 0 "ARG " " CG " " " 6 0 1 C2 
    1461 14 20.4461 5.26567 1.63031 188 " " " " A 2 0 0 "ARG " " CD " " " 6 0 1 C2 
    1462 40 19.9483 6.54531 2.07416 188 " " " " A 43 0 0 "ARG " " NE " " " 7 0 1 C2 
    1463 14 20.5423 7.6681 1.77647 188 " " " " A 2 0 0 "ARG " " CZ " " " 6 0 1 C2 
    1464 40 20.2942 8.77742 2.45757 188 " " " " A 43 0 0 "ARG " " NH1" " " 7 0 1 C2 
    1465 40 21.384 7.74746 0.726625 188 " " " " A 43 0 0 "ARG " " NH2" " " 7 0 1 C2 
    1466 40 18.8583 6.50727 -3.29211 189 " " " " A 43 0 0 "ALA " " N  " " " 7 0 1 C2 
    1467 14 18.7051 6.72663 -4.73131 189 " " " " A 2 0 0 "ALA " " CA " " " 6 0 1 C2 
    1468 14 19.9639 6.44083 -5.58148 189 " " " " A 2 0 0 "ALA " " C  " " " 6 0 1 C2 
    1469 23 19.837 5.98877 -6.7243 189 " " " " A 70 0 0 "ALA " " O  " " " 8 0 1 C2 
    1470 14 18.1678 8.16683 -5.02633 189 " " " " A 2 0 0 "ALA " " CB " " " 6 0 1 C2 
    1471 40 21.1495 6.50253 -4.94793 190 " " " " A 43 0 0 "GLU " " N  " " " 7 0 1 C2 
    1472 14 22.4899 6.62953 -5.48826 190 " " " " A 2 0 0 "GLU " " CA " " " 6 0 1 C2 
    1473 14 22.8296 5.37292 -6.28272 190 " " " " A 2 0 0 "GLU " " C  " " " 6 0 1 C2 
    1474 23 23.5326 5.39682 -7.29134 190 " " " " A 70 0 0 "GLU " " O  " " " 8 0 1 C2 
    1475 14 23.5355 6.87464 -4.32265 190 " " " " A 2 0 0 "GLU " " CB " " " 6 0 1 C2 
    1476 14 23.097 7.90842 -3.21613 190 " " " " A 2 0 0 "GLU " " CG " " " 6 0 1 C2 
    1477 14 22.0699 7.28702 -2.27218 190 " " " " A 2 0 0 "GLU " " CD " " " 6 0 1 C2 
    1478 23 22.3962 6.17017 -1.76921 190 " " " " A 70 0 0 "GLU " " OE1" " " 8 0 1 C2 
    1479 23 20.9944 7.84651 -2.15537 190 " " " " A 70 0 0 "GLU " " OE2" " " 8 0 1 C2 
    1480 40 22.3877 4.23683 -5.66701 191 " " " " A 43 0 0 "VAL " " N  " " " 7 0 1 C2 
    1481 14 22.5404 2.90724 -6.26956 191 " " " " A 2 0 0 "VAL " " CA " " " 6 0 1 C2 
    1482 14 21.2257 2.16067 -6.23528 191 " " " " A 2 0 0 "VAL " " C  " " " 6 0 1 C2 
    1483 23 21.0514 1.13723 -6.82599 191 " " " " A 70 0 0 "VAL " " O  " " " 8 0 1 C2 
    1484 14 23.7812 2.2291 -5.73776 191 " " " " A 2 0 0 "VAL " " CB " " " 6 0 1 C2 
    1485 14 25.0998 2.90833 -6.20301 191 " " " " A 2 0 0 "VAL " " CG1" " " 6 0 1 C2 
    1486 14 23.7441 2.14166 -4.2 191 " " " " A 2 0 0 "VAL " " CG2" " " 6 0 1 C2 
    1487 40 20.2207 2.6411 -5.50969 192 " " " " A 43 0 0 "ALA " " N  " " " 7 0 1 C2 
    1488 14 18.8811 2.04714 -5.43707 192 " " " " A 2 0 0 "ALA " " CA " " " 6 0 1 C2 
    1489 14 17.9132 2.49466 -6.54688 192 " " " " A 2 0 0 "ALA " " C  " " " 6 0 1 C2 
    1490 23 16.9019 1.80895 -6.60381 192 " " " " A 70 0 0 "ALA " " O  " " " 8 0 1 C2 
    1491 14 18.3753 2.53088 -4.06872 192 " " " " A 2 0 0 "ALA " " CB " " " 6 0 1 C2 
    1492 40 18.1819 3.5426 -7.32036 193 " " " " A 43 0 0 "ALA " " N  " " " 7 0 1 C2 
    1493 14 17.4276 3.92962 -8.46256 193 " " " " A 2 0 0 "ALA " " CA " " " 6 0 1 C2 
    1494 14 18.2335 4.32515 -9.68701 193 " " " " A 2 0 0 "ALA " " C  " " " 6 0 1 C2 
    1495 23 18.1214 3.67276 -10.7567 193 " " " " A 70 0 0 "ALA " " O  " " " 8 0 1 C2 
    1496 14 16.2891 4.89773 -8.14212 193 " " " " A 2 0 0 "ALA " " CB " " " 6 0 1 C2 
    1497 40 18.8627 5.51221 -9.58969 194 " " " " A 43 0 0 "ILE " " N  " " " 7 0 1 C2 
    1498 14 19.5858 6.28961 -10.5273 194 " " " " A 2 0 0 "ILE " " CA " " " 6 0 1 C2 
    1499 14 20.2412 5.50943 -11.7116 194 " " " " A 2 0 0 "ILE " " C  " " " 6 0 1 C2 
    1500 23 19.903 5.8044 -12.8503 194 " " " " A 70 0 0 "ILE " " O  " " " 8 0 1 C2 
    1501 14 20.5083 7.33747 -9.86431 194 " " " " A 2 0 0 "ILE " " CB " " " 6 0 1 C2 
    1502 14 19.7928 8.32183 -8.88225 194 " " " " A 2 0 0 "ILE " " CG1" " " 6 0 1 C2 
    1503 14 21.1999 8.1791 -10.926 194 " " " " A 2 0 0 "ILE " " CG2" " " 6 0 1 C2 
    1504 14 20.724 9.14646 -8.04494 194 " " " " A 2 0 0 "ILE " " CD1" " " 6 0 1 C2 
    1505 40 21.1163 4.5518 -11.4585 195 " " " " A 43 0 0 "PRO " " N  " " " 7 0 1 C2 
    1506 14 21.811 3.8806 -12.5636 195 " " " " A 2 0 0 "PRO " " CA " " " 6 0 1 C2 
    1507 14 21.0848 2.61166 -12.9564 195 " " " " A 2 0 0 "PRO " " C  " " " 6 0 1 C2 
    1508 23 21.3932 2.06669 -13.9947 195 " " " " A 70 0 0 "PRO " " O  " " " 8 0 1 C2 
    1509 14 23.1367 3.32781 -12.0162 195 " " " " A 2 0 0 "PRO " " CB " " " 6 0 1 C2 
    1510 14 22.8718 3.19331 -10.5121 195 " " " " A 2 0 0 "PRO " " CG " " " 6 0 1 C2 
    1511 14 21.8124 4.26346 -10.2282 195 " " " " A 2 0 0 "PRO " " CD " " " 6 0 1 C2 
    1512 40 20.1573 2.11358 -12.1657 196 " " " " A 43 0 0 "LEU " " N  " " " 7 0 1 C2 
    1513 14 19.4633 0.914485 -12.4795 196 " " " " A 2 0 0 "LEU " " CA " " " 6 0 1 C2 
    1514 14 18.476 1.05913 -13.6632 196 " " " " A 2 0 0 "LEU " " C  " " " 6 0 1 C2 
    1515 23 18.4848 0.182071 -14.5279 196 " " " " A 70 0 0 "LEU " " O  " " " 8 0 1 C2 
    1516 14 18.6088 0.426551 -11.3209 196 " " " " A 2 0 0 "LEU " " CB " " " 6 0 1 C2 
    1517 14 19.2841 0.116841 -9.9556 196 " " " " A 2 0 0 "LEU " " CG " " " 6 0 1 C2 
    1518 14 18.2518 -0.285581 -8.95169 196 " " " " A 2 0 0 "LEU " " CD1" " " 6 0 1 C2 
    1519 14 20.3293 -0.934508 -9.9877 196 " " " " A 2 0 0 "LEU " " CD2" " " 6 0 1 C2 
    1520 40 17.7549 2.17571 -13.7747 197 " " " " A 43 0 0 "VAL " " N  " " " 7 0 1 C2 
    1521 14 17.0192 2.438 -15.0129 197 " " " " A 2 0 0 "VAL " " CA " " " 6 0 1 C2 
    1522 14 18.0184 2.75253 -16.1071 197 " " " " A 2 0 0 "VAL " " C  " " " 6 0 1 C2 
    1523 23 17.7578 2.43062 -17.2654 197 " " " " A 70 0 0 "VAL " " O  " " " 8 0 1 C2 
    1524 14 16.1029 3.66794 -14.7387 197 " " " " A 2 0 0 "VAL " " CB " " " 6 0 1 C2 
    1525 14 15.0436 3.38413 -13.6326 197 " " " " A 2 0 0 "VAL " " CG1" " " 6 0 1 C2 
    1526 14 16.8467 4.99304 -14.5101 197 " " " " A 2 0 0 "VAL " " CG2" " " 6 0 1 C2 
    1527 40 19.2276 3.34027 -15.8099 198 " " " " A 43 0 0 "ALA " " N  " " " 7 0 1 C2 
    1528 14 20.1392 3.81174 -16.8736 198 " " " " A 2 0 0 "ALA " " CA " " " 6 0 1 C2 
    1529 14 21.0646 2.76118 -17.4816 198 " " " " A 2 0 0 "ALA " " C  " " " 6 0 1 C2 
    1530 23 21.4958 2.99126 -18.6096 198 " " " " A 70 0 0 "ALA " " O  " " " 8 0 1 C2 
    1531 14 21.0524 4.90792 -16.4841 198 " " " " A 2 0 0 "ALA " " CB " " " 6 0 1 C2 
    1532 40 21.306 1.60557 -16.869 199 " " " " A 43 0 0 "VAL " " N  " " " 7 0 1 C2 
    1533 14 21.9253 0.432729 -17.4457 199 " " " " A 2 0 0 "VAL " " CA " " " 6 0 1 C2 
    1534 14 20.9069 -0.260299 -18.326 199 " " " " A 2 0 0 "VAL " " C  " " " 6 0 1 C2 
    1535 23 21.4298 -0.908668 -19.1986 199 " " " " A 70 0 0 "VAL " " O  " " " 8 0 1 C2 
    1536 14 22.4326 -0.548919 -16.3394 199 " " " " A 2 0 0 "VAL " " CB " " " 6 0 1 C2 
    1537 14 23.7298 0.0329657 -15.6414 199 " " " " A 2 0 0 "VAL " " CG1" " " 6 0 1 C2 
    1538 14 21.4679 -1.02538 -15.2673 199 " " " " A 2 0 0 "VAL " " CG2" " " 6 0 1 C2 
    1539 40 19.6164 -0.151706 -18.0928 200 " " " " A 43 0 0 "VAL " " N  " " " 7 0 1 C2 
    1540 14 18.6161 -0.72309 -19.0347 200 " " " " A 2 0 0 "VAL " " CA " " " 6 0 1 C2 
    1541 14 18.5123 0.153436 -20.2911 200 " " " " A 2 0 0 "VAL " " C  " " " 6 0 1 C2 
    1542 23 18.2436 -0.386146 -21.3665 200 " " " " A 70 0 0 "VAL " " O  " " " 8 0 1 C2 
    1543 14 17.2478 -0.779368 -18.2603 200 " " " " A 2 0 0 "VAL " " CB " " " 6 0 1 C2 
    1544 14 15.9874 -0.84714 -19.101 200 " " " " A 2 0 0 "VAL " " CG1" " " 6 0 1 C2 
    1545 14 17.206 -1.9054 -17.2249 200 " " " " A 2 0 0 "VAL " " CG2" " " 6 0 1 C2 
    1546 40 18.6503 1.46273 -20.1888 201 " " " " A 43 0 0 "LEU " " N  " " " 7 0 1 C2 
    1547 14 18.5902 2.36915 -21.3353 201 " " " " A 2 0 0 "LEU " " CA " " " 6 0 1 C2 
    1548 14 19.9117 2.298 -22.0506 201 " " " " A 2 0 0 "LEU " " C  " " " 6 0 1 C2 
    1549 23 19.9311 2.32924 -23.2664 201 " " " " A 70 0 0 "LEU " " O  " " " 8 0 1 C2 
    1550 14 18.2649 3.69845 -20.768 201 " " " " A 2 0 0 "LEU " " CB " " " 6 0 1 C2 
    1551 14 16.8718 3.86238 -20.2031 201 " " " " A 2 0 0 "LEU " " CG " " " 6 0 1 C2 
    1552 14 16.7826 4.95609 -19.1371 201 " " " " A 2 0 0 "LEU " " CD1" " " 6 0 1 C2 
    1553 14 15.9035 4.22043 -21.429 201 " " " " A 2 0 0 "LEU " " CD2" " " 6 0 1 C2 
    1554 40 21.0054 1.94155 -21.3603 202 " " " " A 43 0 0 "PHE " " N  " " " 7 0 1 C2 
    1555 14 22.3241 1.80808 -21.9195 202 " " " " A 2 0 0 "PHE " " CA " " " 6 0 1 C2 
    1556 14 22.2945 0.58055 -22.8809 202 " " " " A 2 0 0 "PHE " " C  " " " 6 0 1 C2 
    1557 23 22.7282 0.679128 -24.0309 202 " " " " A 70 0 0 "PHE " " O  " " " 8 0 1 C2 
    1558 14 23.3351 1.70847 -20.8024 202 " " " " A 2 0 0 "PHE " " CB " " " 6 0 1 C2 
    1559 14 24.8256 1.7526 -21.1131 202 " " " " A 2 0 0 "PHE " " CG " " " 6 0 1 C2 
    1560 14 25.3751 1.96561 -22.4102 202 " " " " A 2 0 0 "PHE " " CD1" " " 6 0 1 C2 
    1561 14 25.6725 1.39218 -20.0471 202 " " " " A 2 0 0 "PHE " " CD2" " " 6 0 1 C2 
    1562 14 26.7393 1.9954 -22.6264 202 " " " " A 2 0 0 "PHE " " CE1" " " 6 0 1 C2 
    1563 14 27.0469 1.32413 -20.1958 202 " " " " A 2 0 0 "PHE " " CE2" " " 6 0 1 C2 
    1564 14 27.5471 1.79728 -21.479 202 " " " " A 2 0 0 "PHE " " CZ " " " 6 0 1 C2 
    1565 40 21.716 -0.537801 -22.4304 203 " " " " A 43 0 0 "PHE " " N  " " " 7 0 1 C2 
    1566 14 21.3261 -1.84142 -23.0773 203 " " " " A 2 0 0 "PHE " " CA " " " 6 0 1 C2 
    1567 14 20.4917 -1.71198 -24.3478 203 " " " " A 2 0 0 "PHE " " C  " " " 6 0 1 C2 
    1568 23 20.5835 -2.57576 -25.1916 203 " " " " A 70 0 0 "PHE " " O  " " " 8 0 1 C2 
    1569 14 20.7188 -2.71396 -21.9511 203 " " " " A 2 0 0 "PHE " " CB " " " 6 0 1 C2 
    1570 14 20.1982 -4.07428 -22.343 203 " " " " A 2 0 0 "PHE " " CG " " " 6 0 1 C2 
    1571 14 18.9176 -4.5495 -22.0893 203 " " " " A 2 0 0 "PHE " " CD1" " " 6 0 1 C2 
    1572 14 21.1251 -4.91004 -23.0299 203 " " " " A 2 0 0 "PHE " " CD2" " " 6 0 1 C2 
    1573 14 18.4853 -5.79776 -22.6075 203 " " " " A 2 0 0 "PHE " " CE1" " " 6 0 1 C2 
    1574 14 20.7173 -6.22059 -23.3018 203 " " " " A 2 0 0 "PHE " " CE2" " " 6 0 1 C2 
    1575 14 19.4182 -6.65121 -23.1929 203 " " " " A 2 0 0 "PHE " " CZ " " " 6 0 1 C2 
    1576 40 19.6668 -0.693652 -24.5873 204 " " " " A 43 0 0 "VAL " " N  " " " 7 0 1 C2 
    1577 14 18.7609 -0.532712 -25.6925 204 " " " " A 2 0 0 "VAL " " CA " " " 6 0 1 C2 
    1578 14 19.4295 0.483665 -26.6729 204 " " " " A 2 0 0 "VAL " " C  " " " 6 0 1 C2 
    1579 23 19.529 0.243047 -27.8658 204 " " " " A 70 0 0 "VAL " " O  " " " 8 0 1 C2 
    1580 14 17.4633 0.193519 -25.1894 204 " " " " A 2 0 0 "VAL " " CB " " " 6 0 1 C2 
    1581 14 16.4408 0.697478 -26.3006 204 " " " " A 2 0 0 "VAL " " CG1" " " 6 0 1 C2 
    1582 14 16.6908 -0.776933 -24.359 204 " " " " A 2 0 0 "VAL " " CG2" " " 6 0 1 C2 
    1583 40 19.9716 1.61172 -26.1435 205 " " " " A 43 0 0 "PHE " " N  " " " 7 0 1 C2 
    1584 14 20.3544 2.75645 -26.9551 205 " " " " A 2 0 0 "PHE " " CA " " " 6 0 1 C2 
    1585 14 21.8363 2.72411 -27.212 205 " " " " A 2 0 0 "PHE " " C  " " " 6 0 1 C2 
    1586 23 22.3217 3.68207 -27.8116 205 " " " " A 70 0 0 "PHE " " O  " " " 8 0 1 C2 
    1587 14 20.0125 4.08079 -26.184 205 " " " " A 2 0 0 "PHE " " CB " " " 6 0 1 C2 
    1588 14 18.5893 4.38964 -26.2627 205 " " " " A 2 0 0 "PHE " " CG " " " 6 0 1 C2 
    1589 14 17.8066 4.27419 -25.0148 205 " " " " A 2 0 0 "PHE " " CD1" " " 6 0 1 C2 
    1590 14 17.9407 4.64664 -27.5183 205 " " " " A 2 0 0 "PHE " " CD2" " " 6 0 1 C2 
    1591 14 16.4285 4.50626 -25.0548 205 " " " " A 2 0 0 "PHE " " CE1" " " 6 0 1 C2 
    1592 14 16.5658 4.95933 -27.4489 205 " " " " A 2 0 0 "PHE " " CE2" " " 6 0 1 C2 
    1593 14 15.7832 4.8531 -26.2736 205 " " " " A 2 0 0 "PHE " " CZ " " " 6 0 1 C2 
    1594 40 22.6432 1.78729 -26.6561 206 " " " " A 43 0 0 "GLY " " N  " " " 7 0 1 C2 
    1595 14 24.0897 1.63684 -26.9033 206 " " " " A 2 0 0 "GLY " " CA " " " 6 0 1 C2 
    1596 14 25.0436 2.69778 -26.1716 206 " " " " A 2 0 0 "GLY " " C  " " " 6 0 1 C2 
    1597 23 26.2079 2.3438 -25.9457 206 " " " " A 70 0 0 "GLY " " O  " " " 8 0 1 C2 
    1598 40 24.6117 3.93204 -26.0382 207 " " " " A 43 0 0 "THR " " N  " " " 7 0 1 C2 
    1599 14 25.442 5.07695 -25.6103 207 " " " " A 2 0 0 "THR " " CA " " " 6 0 1 C2 
    1600 14 24.9746 5.56297 -24.2269 207 " " " " A 2 0 0 "THR " " C  " " " 6 0 1 C2 
    1601 23 23.8904 5.20811 -23.7752 207 " " " " A 70 0 0 "THR " " O  " " " 8 0 1 C2 
    1602 14 25.4069 6.085 -26.7426 207 " " " " A 2 0 0 "THR " " CB " " " 6 0 1 C2 
    1603 23 24.1029 6.36712 -27.1225 207 " " " " A 70 0 0 "THR " " OG1" " " 8 0 1 C2 
    1604 14 26.0606 5.66508 -28.0387 207 " " " " A 2 0 0 "THR " " CG2" " " 6 0 1 C2 
    1605 40 25.8504 6.29572 -23.511 208 " " " " A 43 0 0 "VAL " " N  " " " 7 0 1 C2 
    1606 14 25.6589 6.51417 -22.0751 208 " " " " A 2 0 0 "VAL " " CA " " " 6 0 1 C2 
    1607 14 24.7327 7.74865 -21.8644 208 " " " " A 2 0 0 "VAL " " C  " " " 6 0 1 C2 
    1608 23 24.0009 7.80974 -20.8125 208 " " " " A 70 0 0 "VAL " " O  " " " 8 0 1 C2 
    1609 14 27.1229 6.77235 -21.4426 208 " " " " A 2 0 0 "VAL " " CB " " " 6 0 1 C2 
    1610 14 28.0037 5.59766 -21.6613 208 " " " " A 2 0 0 "VAL " " CG1" " " 6 0 1 C2 
    1611 14 27.8259 7.98909 -22.0313 208 " " " " A 2 0 0 "VAL " " CG2" " " 6 0 1 C2 
    1612 40 24.7248 8.70025 -22.8031 209 " " " " A 43 0 0 "ILE " " N  " " " 7 0 1 C2 
    1613 14 23.9602 9.95951 -22.7738 209 " " " " A 2 0 0 "ILE " " CA " " " 6 0 1 C2 
    1614 14 22.3617 9.82119 -22.8596 209 " " " " A 2 0 0 "ILE " " C  " " " 6 0 1 C2 
    1615 23 21.565 10.3601 -22.1018 209 " " " " A 70 0 0 "ILE " " O  " " " 8 0 1 C2 
    1616 14 24.5962 11.0753 -23.6959 209 " " " " A 2 0 0 "ILE " " CB " " " 6 0 1 C2 
    1617 14 26.1208 11.5008 -23.4261 209 " " " " A 2 0 0 "ILE " " CG1" " " 6 0 1 C2 
    1618 14 23.7914 12.331 -24.0085 209 " " " " A 2 0 0 "ILE " " CG2" " " 6 0 1 C2 
    1619 14 26.2569 11.9868 -22.019 209 " " " " A 2 0 0 "ILE " " CD1" " " 6 0 1 C2 
    1620 40 21.9283 8.9132 -23.7694 210 " " " " A 43 0 0 "ALA " " N  " " " 7 0 1 C2 
    1621 14 20.5535 8.63196 -23.9846 210 " " " " A 2 0 0 "ALA " " CA " " " 6 0 1 C2 
    1622 14 20.0402 7.71475 -22.8398 210 " " " " A 2 0 0 "ALA " " C  " " " 6 0 1 C2 
    1623 23 18.89 7.61502 -22.5677 210 " " " " A 70 0 0 "ALA " " O  " " " 8 0 1 C2 
    1624 14 20.6325 7.88735 -25.3244 210 " " " " A 2 0 0 "ALA " " CB " " " 6 0 1 C2 
    1625 40 20.9397 7.00014 -22.0507 211 " " " " A 43 0 0 "ALA " " N  " " " 7 0 1 C2 
    1626 14 20.7621 6.47662 -20.743 211 " " " " A 2 0 0 "ALA " " CA " " " 6 0 1 C2 
    1627 14 20.4531 7.44128 -19.5206 211 " " " " A 2 0 0 "ALA " " C  " " " 6 0 1 C2 
    1628 23 19.6514 7.16121 -18.6021 211 " " " " A 70 0 0 "ALA " " O  " " " 8 0 1 C2 
    1629 14 21.9991 5.672 -20.3543 211 " " " " A 2 0 0 "ALA " " CB " " " 6 0 1 C2 
    1630 40 20.9797 8.64661 -19.508 212 " " " " A 43 0 0 "ALA " " N  " " " 7 0 1 C2 
    1631 14 20.6655 9.8468 -18.6264 212 " " " " A 2 0 0 "ALA " " CA " " " 6 0 1 C2 
    1632 14 19.5116 10.6798 -19.1163 212 " " " " A 2 0 0 "ALA " " C  " " " 6 0 1 C2 
    1633 23 18.7734 11.2638 -18.3002 212 " " " " A 70 0 0 "ALA " " O  " " " 8 0 1 C2 
    1634 14 21.8553 10.7594 -18.5399 212 " " " " A 2 0 0 "ALA " " CB " " " 6 0 1 C2 
    1635 40 19.276 10.7707 -20.4789 213 " " " " A 43 0 0 "LEU " " N  " " " 7 0 1 C2 
    1636 14 18.3711 11.6481 -21.1806 213 " " " " A 2 0 0 "LEU " " CA " " " 6 0 1 C2 
    1637 14 16.8874 11.5438 -20.6763 213 " " " " A 2 0 0 "LEU " " C  " " " 6 0 1 C2 
    1638 23 16.3838 12.5333 -20.1219 213 " " " " A 70 0 0 "LEU " " O  " " " 8 0 1 C2 
    1639 14 18.5762 11.4382 -22.6471 213 " " " " A 2 0 0 "LEU " " CB " " " 6 0 1 C2 
    1640 14 17.4291 11.9882 -23.5756 213 " " " " A 2 0 0 "LEU " " CG " " " 6 0 1 C2 
    1641 14 17.3287 13.539 -23.6719 213 " " " " A 2 0 0 "LEU " " CD1" " " 6 0 1 C2 
    1642 14 17.6421 11.269 -24.9407 213 " " " " A 2 0 0 "LEU " " CD2" " " 6 0 1 C2 
    1643 40 16.2385 10.3264 -20.6624 214 " " " " A 43 0 0 "PRO " " N  " " " 7 0 1 C2 
    1644 14 14.89 10.2192 -20.1379 214 " " " " A 2 0 0 "PRO " " CA " " " 6 0 1 C2 
    1645 14 14.8475 10.1058 -18.5832 214 " " " " A 2 0 0 "PRO " " C  " " " 6 0 1 C2 
    1646 23 13.7407 10.1832 -18.0799 214 " " " " A 70 0 0 "PRO " " O  " " " 8 0 1 C2 
    1647 14 14.3818 8.90781 -20.8864 214 " " " " A 2 0 0 "PRO " " CB " " " 6 0 1 C2 
    1648 14 15.6515 8.09841 -20.8228 214 " " " " A 2 0 0 "PRO " " CG " " " 6 0 1 C2 
    1649 14 16.7172 9.02971 -21.2026 214 " " " " A 2 0 0 "PRO " " CD " " " 6 0 1 C2 
    1650 40 15.9609 9.9709 -17.8847 215 " " " " A 43 0 0 "ALA " " N  " " " 7 0 1 C2 
    1651 14 16.019 9.6506 -16.4205 215 " " " " A 2 0 0 "ALA " " CA " " " 6 0 1 C2 
    1652 14 15.7638 10.8925 -15.5561 215 " " " " A 2 0 0 "ALA " " C  " " " 6 0 1 C2 
    1653 23 15.1411 10.7076 -14.4853 215 " " " " A 70 0 0 "ALA " " O  " " " 8 0 1 C2 
    1654 14 17.3792 8.9682 -16.1051 215 " " " " A 2 0 0 "ALA " " CB " " " 6 0 1 C2 
    1655 40 16.3797 12.0642 -15.9545 216 " " " " A 43 0 0 "ILE " " N  " " " 7 0 1 C2 
    1656 14 16.2441 13.3894 -15.3367 216 " " " " A 2 0 0 "ILE " " CA " " " 6 0 1 C2 
    1657 14 14.7673 13.7585 -15.0473 216 " " " " A 2 0 0 "ILE " " C  " " " 6 0 1 C2 
    1658 23 14.5537 14.531 -14.0963 216 " " " " A 70 0 0 "ILE " " O  " " " 8 0 1 C2 
    1659 14 16.9815 14.4241 -16.1303 216 " " " " A 2 0 0 "ILE " " CB " " " 6 0 1 C2 
    1660 14 16.6267 14.4477 -17.571 216 " " " " A 2 0 0 "ILE " " CG1" " " 6 0 1 C2 
    1661 14 18.4806 14.4941 -16.0467 216 " " " " A 2 0 0 "ILE " " CG2" " " 6 0 1 C2 
    1662 14 16.5802 15.8227 -18.1281 216 " " " " A 2 0 0 "ILE " " CD1" " " 6 0 1 C2 
    1663 40 13.8475 13.2896 -15.8636 217 " " " " A 43 0 0 "ILE " " N  " " " 7 0 1 C2 
    1664 14 12.3976 13.7045 -15.7401 217 " " " " A 2 0 0 "ILE " " CA " " " 6 0 1 C2 
    1665 14 11.7684 13.1533 -14.4713 217 " " " " A 2 0 0 "ILE " " C  " " " 6 0 1 C2 
    1666 23 10.9384 13.8044 -13.8399 217 " " " " A 70 0 0 "ILE " " O  " " " 8 0 1 C2 
    1667 14 11.6782 13.237 -16.9506 217 " " " " A 2 0 0 "ILE " " CB " " " 6 0 1 C2 
    1668 14 12.2662 13.5641 -18.2986 217 " " " " A 2 0 0 "ILE " " CG1" " " 6 0 1 C2 
    1669 14 10.1852 13.6313 -16.9376 217 " " " " A 2 0 0 "ILE " " CG2" " " 6 0 1 C2 
    1670 14 12.5274 15.0413 -18.5773 217 " " " " A 2 0 0 "ILE " " CD1" " " 6 0 1 C2 
    1671 40 12.2571 11.9832 -14.0611 218 " " " " A 43 0 0 "GLY " " N  " " " 7 0 1 C2 
    1672 14 11.8257 11.2825 -12.8199 218 " " " " A 2 0 0 "GLY " " CA " " " 6 0 1 C2 
    1673 14 12.0563 12.1085 -11.5293 218 " " " " A 2 0 0 "GLY " " C  " " " 6 0 1 C2 
    1674 23 11.2647 11.9587 -10.6054 218 " " " " A 70 0 0 "GLY " " O  " " " 8 0 1 C2 
    1675 40 13.1883 12.8744 -11.4905 219 " " " " A 43 0 0 "GLY " " N  " " " 7 0 1 C2 
    1676 14 13.6093 13.6697 -10.306 219 " " " " A 2 0 0 "GLY " " CA " " " 6 0 1 C2 
    1677 14 12.7738 14.9288 -10.1974 219 " " " " A 2 0 0 "GLY " " C  " " " 6 0 1 C2 
    1678 23 12.5843 15.3315 -9.06613 219 " " " " A 70 0 0 "GLY " " O  " " " 8 0 1 C2 
    1679 40 12.1293 15.3684 -11.2927 220 " " " " A 43 0 0 "LEU " " N  " " " 7 0 1 C2 
    1680 14 11.1945 16.5217 -11.2151 220 " " " " A 2 0 0 "LEU " " CA " " " 6 0 1 C2 
    1681 14 9.80086 15.9631 -11.0671 220 " " " " A 2 0 0 "LEU " " C  " " " 6 0 1 C2 
    1682 23 8.97604 16.5244 -10.3551 220 " " " " A 70 0 0 "LEU " " O  " " " 8 0 1 C2 
    1683 14 11.3182 17.3544 -12.5862 220 " " " " A 2 0 0 "LEU " " CB " " " 6 0 1 C2 
    1684 14 12.7027 17.8084 -13.0248 220 " " " " A 2 0 0 "LEU " " CG " " " 6 0 1 C2 
    1685 14 12.6879 18.3093 -14.5714 220 " " " " A 2 0 0 "LEU " " CD1" " " 6 0 1 C2 
    1686 14 13.3412 18.8964 -12.1122 220 " " " " A 2 0 0 "LEU " " CD2" " " 6 0 1 C2 
    1687 40 9.51485 14.7538 -11.5573 221 " " " " A 43 0 0 "ALA " " N  " " " 7 0 1 C2 
    1688 14 8.18694 14.2248 -11.6395 221 " " " " A 2 0 0 "ALA " " CA " " " 6 0 1 C2 
    1689 14 7.66198 13.7903 -10.245 221 " " " " A 2 0 0 "ALA " " C  " " " 6 0 1 C2 
    1690 23 6.51054 14.0302 -9.88515 221 " " " " A 70 0 0 "ALA " " O  " " " 8 0 1 C2 
    1691 14 8.1583 12.9224 -12.5627 221 " " " " A 2 0 0 "ALA " " CB " " " 6 0 1 C2 
    1692 40 8.55163 13.1998 -9.42046 222 " " " " A 43 0 0 "ILE " " N  " " " 7 0 1 C2 
    1693 14 8.40414 12.9231 -7.96594 222 " " " " A 2 0 0 "ILE " " CA " " " 6 0 1 C2 
    1694 14 8.36482 14.2126 -7.07969 222 " " " " A 2 0 0 "ILE " " C  " " " 6 0 1 C2 
    1695 23 7.52241 14.3185 -6.19941 222 " " " " A 70 0 0 "ILE " " O  " " " 8 0 1 C2 
    1696 14 9.60254 11.9948 -7.39725 222 " " " " A 2 0 0 "ILE " " CB " " " 6 0 1 C2 
    1697 14 11.0369 12.5395 -7.59902 222 " " " " A 2 0 0 "ILE " " CG1" " " 6 0 1 C2 
    1698 14 9.35121 10.6044 -8.00298 222 " " " " A 2 0 0 "ILE " " CG2" " " 6 0 1 C2 
    1699 14 11.5808 13.1369 -6.3705 222 " " " " A 2 0 0 "ILE " " CD1" " " 6 0 1 C2 
    1700 40 9.30267 15.1605 -7.31154 223 " " " " A 43 0 0 "ALA " " N  " " " 7 0 1 C2 
    1701 14 9.50001 16.3515 -6.50796 223 " " " " A 2 0 0 "ALA " " CA " " " 6 0 1 C2 
    1702 14 8.34665 17.3264 -6.74868 223 " " " " A 2 0 0 "ALA " " C  " " " 6 0 1 C2 
    1703 23 7.76275 17.8496 -5.78012 223 " " " " A 70 0 0 "ALA " " O  " " " 8 0 1 C2 
    1704 14 10.7164 17.1362 -6.92295 223 " " " " A 2 0 0 "ALA " " CB " " " 6 0 1 C2 
    1705 40 7.87823 17.4831 -7.97992 224 " " " " A 43 0 0 "GLY " " N  " " " 7 0 1 C2 
    1706 14 6.63021 18.0993 -8.3541 224 " " " " A 2 0 0 "GLY " " CA " " " 6 0 1 C2 
    1707 14 5.32349 17.5828 -7.72899 224 " " " " A 2 0 0 "GLY " " C  " " " 6 0 1 C2 
    1708 23 4.36411 18.3351 -7.48366 224 " " " " A 70 0 0 "GLY " " O  " " " 8 0 1 C2 
    1709 40 5.282 16.285 -7.48049 225 " " " " A 43 0 0 "ALA " " N  " " " 7 0 1 C2 
    1710 14 4.0819 15.6287 -6.99307 225 " " " " A 2 0 0 "ALA " " CA " " " 6 0 1 C2 
    1711 14 4.10239 15.6738 -5.47996 225 " " " " A 2 0 0 "ALA " " C  " " " 6 0 1 C2 
    1712 23 3.04635 15.5643 -4.86792 225 " " " " A 70 0 0 "ALA " " O  " " " 8 0 1 C2 
    1713 14 4.0324 14.1069 -7.42683 225 " " " " A 2 0 0 "ALA " " CB " " " 6 0 1 C2 
    1714 40 5.28033 15.6582 -4.8344 226 " " " " A 43 0 0 "LEU " " N  " " " 7 0 1 C2 
    1715 14 5.58599 16.0747 -3.49461 226 " " " " A 2 0 0 "LEU " " CA " " " 6 0 1 C2 
    1716 14 5.00499 17.5394 -3.2858 226 " " " " A 2 0 0 "LEU " " C  " " " 6 0 1 C2 
    1717 23 4.23798 17.6763 -2.41168 226 " " " " A 70 0 0 "LEU " " O  " " " 8 0 1 C2 
    1718 14 7.06612 15.9167 -3.18748 226 " " " " A 2 0 0 "LEU " " CB " " " 6 0 1 C2 
    1719 14 7.53446 14.429 -2.96256 226 " " " " A 2 0 0 "LEU " " CG " " " 6 0 1 C2 
    1720 14 9.07297 14.3136 -2.90559 226 " " " " A 2 0 0 "LEU " " CD1" " " 6 0 1 C2 
    1721 14 7.02105 13.7683 -1.68326 226 " " " " A 2 0 0 "LEU " " CD2" " " 6 0 1 C2 
    1722 40 5.17892 18.4526 -4.26359 227 " " " " A 43 0 0 "GLY " " N  " " " 7 0 1 C2 
    1723 14 4.74219 19.837 -4.24187 227 " " " " A 2 0 0 "GLY " " CA " " " 6 0 1 C2 
    1724 14 3.15721 19.9612 -4.41686 227 " " " " A 2 0 0 "GLY " " C  " " " 6 0 1 C2 
    1725 23 2.63114 21.0613 -4.11069 227 " " " " A 70 0 0 "GLY " " O  " " " 8 0 1 C2 
    1726 40 2.5091 18.8615 -4.81004 228 " " " " A 43 0 0 "ILE " " N  " " " 7 0 1 C2 
    1727 14 1.03662 18.6571 -4.82665 228 " " " " A 2 0 0 "ILE " " CA " " " 6 0 1 C2 
    1728 14 0.55916 17.7536 -3.60857 228 " " " " A 2 0 0 "ILE " " C  " " " 6 0 1 C2 
    1729 23 -0.510333 17.96 -3.11295 228 " " " " A 70 0 0 "ILE " " O  " " " 8 0 1 C2 
    1730 14 0.639522 18.0118 -6.25775 228 " " " " A 2 0 0 "ILE " " CB " " " 6 0 1 C2 
    1731 14 0.823852 19.0688 -7.36413 228 " " " " A 2 0 0 "ILE " " CG1" " " 6 0 1 C2 
    1732 14 -0.805035 17.4239 -6.31921 228 " " " " A 2 0 0 "ILE " " CG2" " " 6 0 1 C2 
    1733 14 0.70839 18.4977 -8.74954 228 " " " " A 2 0 0 "ILE " " CD1" " " 6 0 1 C2 
    1734 40 1.41821 16.9627 -3.06453 229 " " " " A 43 0 0 "MET " " N  " " " 7 0 1 C2 
    1735 14 1.06554 16.2902 -1.77474 229 " " " " A 2 0 0 "MET " " CA " " " 6 0 1 C2 
    1736 14 1.01831 17.2248 -0.584524 229 " " " " A 2 0 0 "MET " " C  " " " 6 0 1 C2 
    1737 23 0.382946 16.9951 0.507828 229 " " " " A 70 0 0 "MET " " O  " " " 8 0 1 C2 
    1738 14 2.04189 15.1724 -1.43934 229 " " " " A 2 0 0 "MET " " CB " " " 6 0 1 C2 
    1739 14 1.50533 14.027 -0.544585 229 " " " " A 2 0 0 "MET " " CG " " " 6 0 1 C2 
    1740 52 2.77566 12.821 -0.17247 229 " " " " A 13 0 0 "MET " " SD " " " 16 0 1 C2 
    1741 14 3.92149 13.8174 0.854153 229 " " " " A 2 0 0 "MET " " CE " " " 6 0 1 C2 
    1742 40 1.63171 18.3752 -0.759956 230 " " " " A 43 0 0 "ARG " " N  " " " 7 0 1 C2 
    1743 14 1.36367 19.472 0.212496 230 " " " " A 2 0 0 "ARG " " CA " " " 6 0 1 C2 
    1744 14 0.0299763 20.0988 -0.0311587 230 " " " " A 2 0 0 "ARG " " C  " " " 6 0 1 C2 
    1745 23 -0.493614 20.7479 0.918484 230 " " " " A 70 0 0 "ARG " " O  " " " 8 0 1 C2 
    1746 14 2.53273 20.4678 0.0996021 230 " " " " A 2 0 0 "ARG " " CB " " " 6 0 1 C2 
    1747 14 2.52558 21.7942 0.86846 230 " " " " A 2 0 0 "ARG " " CG " " " 6 0 1 C2 
    1748 14 2.38985 21.629 2.379 230 " " " " A 2 0 0 "ARG " " CD " " " 6 0 1 C2 
    1749 40 2.07166 22.9625 3.01344 230 " " " " A 43 0 0 "ARG " " NE " " " 7 0 1 C2 
    1750 14 0.848746 23.4989 3.20622 230 " " " " A 2 0 0 "ARG " " CZ " " " 6 0 1 C2 
    1751 40 -0.324439 22.981 2.73826 230 " " " " A 43 0 0 "ARG " " NH1" " " 7 0 1 C2 
    1752 40 0.801457 24.5585 3.87803 230 " " " " A 43 0 0 "ARG " " NH2" " " 7 0 1 C2 
    1753 40 -0.603823 20.0103 -1.19798 231 " " " " A 43 0 0 "LEU " " N  " " " 7 0 1 C2 
    1754 14 -1.89508 20.6937 -1.45245 231 " " " " A 2 0 0 "LEU " " CA " " " 6 0 1 C2 
    1755 14 -2.96749 19.6342 -1.18436 231 " " " " A 2 0 0 "LEU " " C  " " " 6 0 1 C2 
    1756 23 -4.00057 19.9431 -0.545509 231 " " " " A 70 0 0 "LEU " " O  " " " 8 0 1 C2 
    1757 14 -2.06667 20.9777 -2.99491 231 " " " " A 2 0 0 "LEU " " CB " " " 6 0 1 C2 
    1758 14 -0.969513 21.8389 -3.59154 231 " " " " A 2 0 0 "LEU " " CG " " " 6 0 1 C2 
    1759 14 -1.11026 21.6951 -5.09996 231 " " " " A 2 0 0 "LEU " " CD1" " " 6 0 1 C2 
    1760 14 -0.948025 23.2716 -3.14631 231 " " " " A 2 0 0 "LEU " " CD2" " " 6 0 1 C2 
    1761 40 -2.88154 18.3349 -1.56724 232 " " " " A 43 0 0 "VAL " " N  " " " 7 0 1 C2 
    1762 14 -3.74357 17.2535 -1.16945 232 " " " " A 2 0 0 "VAL " " CA " " " 6 0 1 C2 
    1763 14 -3.97701 17.2428 0.375451 232 " " " " A 2 0 0 "VAL " " C  " " " 6 0 1 C2 
    1764 23 -5.02138 16.9131 0.870236 232 " " " " A 70 0 0 "VAL " " O  " " " 8 0 1 C2 
    1765 14 -3.22066 15.971 -1.76577 232 " " " " A 2 0 0 "VAL " " CB " " " 6 0 1 C2 
    1766 14 -3.88604 14.7122 -1.24477 232 " " " " A 2 0 0 "VAL " " CG1" " " 6 0 1 C2 
    1767 14 -3.41616 16.0323 -3.33556 232 " " " " A 2 0 0 "VAL " " CG2" " " 6 0 1 C2 
    1768 40 -2.91036 17.6521 1.09744 233 " " " " A 43 0 0 "ALA " " N  " " " 7 0 1 C2 
    1769 14 -2.91416 17.9502 2.53969 233 " " " " A 2 0 0 "ALA " " CA " " " 6 0 1 C2 
    1770 14 -4.02986 18.7982 3.10859 233 " " " " A 2 0 0 "ALA " " C  " " " 6 0 1 C2 
    1771 23 -4.32071 18.6972 4.26208 233 " " " " A 70 0 0 "ALA " " O  " " " 8 0 1 C2 
    1772 14 -1.59072 18.502 2.98738 233 " " " " A 2 0 0 "ALA " " CB " " " 6 0 1 C2 
    1773 40 -4.5991 19.6279 2.21445 234 " " " " A 43 0 0 "GLU " " N  " " " 7 0 1 C2 
    1774 14 -5.71424 20.5631 2.56198 234 " " " " A 2 0 0 "GLU " " CA " " " 6 0 1 C2 
    1775 14 -7.13195 20.0095 2.20101 234 " " " " A 2 0 0 "GLU " " C  " " " 6 0 1 C2 
    1776 23 -8.16615 20.636 2.51417 234 " " " " A 70 0 0 "GLU " " O  " " " 8 0 1 C2 
    1777 14 -5.6198 21.8052 1.63346 234 " " " " A 2 0 0 "GLU " " CB " " " 6 0 1 C2 
    1778 14 -4.27204 22.5792 1.78758 234 " " " " A 2 0 0 "GLU " " CG " " " 6 0 1 C2 
    1779 14 -4.08247 23.1812 3.14046 234 " " " " A 2 0 0 "GLU " " CD " " " 6 0 1 C2 
    1780 23 -5.04466 23.4065 3.92337 234 " " " " A 70 0 0 "GLU " " OE1" " " 8 0 1 C2 
    1781 23 -2.88424 23.4464 3.45226 234 " " " " A 70 0 0 "GLU " " OE2" " " 8 0 1 C2 
    1782 40 -7.22858 18.8368 1.6951 235 " " " " A 43 0 0 "PHE " " N  " " " 7 0 1 C2 
    1783 14 -8.47864 18.0824 1.63428 235 " " " " A 2 0 0 "PHE " " CA " " " 6 0 1 C2 
    1784 14 -8.57101 16.6697 2.42085 235 " " " " A 2 0 0 "PHE " " C  " " " 6 0 1 C2 
    1785 23 -9.65501 16.1034 2.74058 235 " " " " A 70 0 0 "PHE " " O  " " " 8 0 1 C2 
    1786 14 -9.32442 18.2648 0.32468 235 " " " " A 2 0 0 "PHE " " CB " " " 6 0 1 C2 
    1787 14 -8.9154 17.3461 -0.660288 235 " " " " A 2 0 0 "PHE " " CG " " " 6 0 1 C2 
    1788 14 -7.69133 17.5495 -1.37036 235 " " " " A 2 0 0 "PHE " " CD1" " " 6 0 1 C2 
    1789 14 -9.71382 16.2223 -0.92763 235 " " " " A 2 0 0 "PHE " " CD2" " " 6 0 1 C2 
    1790 14 -7.40357 16.6365 -2.43981 235 " " " " A 2 0 0 "PHE " " CE1" " " 6 0 1 C2 
    1791 14 -9.42761 15.3243 -1.96325 235 " " " " A 2 0 0 "PHE " " CE2" " " 6 0 1 C2 
    1792 14 -8.27059 15.6134 -2.78953 235 " " " " A 2 0 0 "PHE " " CZ " " " 6 0 1 C2 
    1793 40 -7.36952 16.1849 2.76822 236 " " " " A 43 0 0 "THR " " N  " " " 7 0 1 C2 
    1794 14 -7.15666 14.8669 3.35089 236 " " " " A 2 0 0 "THR " " CA " " " 6 0 1 C2 
    1795 14 -5.68461 14.882 3.90526 236 " " " " A 2 0 0 "THR " " C  " " " 6 0 1 C2 
    1796 23 -4.84975 15.3356 3.14253 236 " " " " A 70 0 0 "THR " " O  " " " 8 0 1 C2 
    1797 14 -7.36486 13.7851 2.29025 236 " " " " A 2 0 0 "THR " " CB " " " 6 0 1 C2 
    1798 23 -7.09258 12.5182 2.85233 236 " " " " A 70 0 0 "THR " " OG1" " " 8 0 1 C2 
    1799 14 -6.64547 14.0127 0.933301 236 " " " " A 2 0 0 "THR " " CG2" " " 6 0 1 C2 
    1800 40 -5.43189 14.4535 5.19624 237 " " " " A 43 0 0 "PRO " " N  " " " 7 0 1 C2 
    1801 14 -4.11977 14.5741 5.78039 237 " " " " A 2 0 0 "PRO " " CA " " " 6 0 1 C2 
    1802 14 -3.20291 13.5318 5.08459 237 " " " " A 2 0 0 "PRO " " C  " " " 6 0 1 C2 
    1803 23 -3.60836 12.3861 4.83534 237 " " " " A 70 0 0 "PRO " " O  " " " 8 0 1 C2 
    1804 14 -4.29561 14.3928 7.35072 237 " " " " A 2 0 0 "PRO " " CB " " " 6 0 1 C2 
    1805 14 -5.65705 13.6831 7.40767 237 " " " " A 2 0 0 "PRO " " CG " " " 6 0 1 C2 
    1806 14 -6.36575 13.8743 6.11581 237 " " " " A 2 0 0 "PRO " " CD " " " 6 0 1 C2 
    1807 40 -1.90598 13.8396 4.99154 238 " " " " A 43 0 0 "VAL " " N  " " " 7 0 1 C2 
    1808 14 -0.923828 12.893 4.45495 238 " " " " A 2 0 0 "VAL " " CA " " " 6 0 1 C2 
    1809 14 -0.709137 11.7587 5.36512 238 " " " " A 2 0 0 "VAL " " C  " " " 6 0 1 C2 
    1810 23 -0.311245 11.9235 6.49982 238 " " " " A 70 0 0 "VAL " " O  " " " 8 0 1 C2 
    1811 14 0.371458 13.732 4.1657 238 " " " " A 2 0 0 "VAL " " CB " " " 6 0 1 C2 
    1812 14 1.68698 12.94 3.739 238 " " " " A 2 0 0 "VAL " " CG1" " " 6 0 1 C2 
    1813 14 -0.0129338 14.9118 3.17303 238 " " " " A 2 0 0 "VAL " " CG2" " " 6 0 1 C2 
    1814 40 -0.889165 10.5666 4.7448 239 " " " " A 43 0 0 "HIE " " N  " " " 7 0 1 C2 
    1815 14 -0.451195 9.29933 5.37622 239 " " " " A 2 0 0 "HIE " " CA " " " 6 0 1 C2 
    1816 14 1.01431 9.0882 5.00263 239 " " " " A 2 0 0 "HIE " " C  " " " 6 0 1 C2 
    1817 23 1.46353 9.5234 3.92544 239 " " " " A 70 0 0 "HIE " " O  " " " 8 0 1 C2 
    1818 14 -1.31231 8.13485 4.7631 239 " " " " A 2 0 0 "HIE " " CB " " " 6 0 1 C2 
    1819 14 -1.31016 6.89854 5.66136 239 " " " " A 2 0 0 "HIE " " CG " " " 6 0 1 C2 
    1820 40 -0.348166 5.91811 5.45233 239 " " " " A 43 0 0 "HIE " " ND1" " " 7 0 1 C2 
    1821 14 -2.05319 6.65147 6.77905 239 " " " " A 2 0 0 "HIE " " CD2" " " 6 0 1 C2 
    1822 14 -0.520767 5.05829 6.49787 239 " " " " A 2 0 0 "HIE " " CE1" " " 6 0 1 C2 
    1823 40 -1.51355 5.46822 7.32486 239 " " " " A 43 0 0 "HIE " " NE2" " " 7 0 1 C2 
    1824 40 1.69156 8.36165 5.9085 240 " " " " A 43 0 0 "PHE " " N  " " " 7 0 1 C2 
    1825 14 3.09445 7.97296 5.95 240 " " " " A 2 0 0 "PHE " " CA " " " 6 0 1 C2 
    1826 14 3.52236 7.26506 4.66691 240 " " " " A 2 0 0 "PHE " " C  " " " 6 0 1 C2 
    1827 23 4.64079 7.50571 4.25558 240 " " " " A 70 0 0 "PHE " " O  " " " 8 0 1 C2 
    1828 14 3.62877 7.21251 7.18124 240 " " " " A 2 0 0 "PHE " " CB " " " 6 0 1 C2 
    1829 14 2.86917 5.93349 7.41344 240 " " " " A 2 0 0 "PHE " " CG " " " 6 0 1 C2 
    1830 14 3.24479 4.68343 6.87026 240 " " " " A 2 0 0 "PHE " " CD1" " " 6 0 1 C2 
    1831 14 1.90443 5.96455 8.43451 240 " " " " A 2 0 0 "PHE " " CD2" " " 6 0 1 C2 
    1832 14 2.88112 3.51157 7.45083 240 " " " " A 2 0 0 "PHE " " CE1" " " 6 0 1 C2 
    1833 14 1.48862 4.74673 9.01559 240 " " " " A 2 0 0 "PHE " " CE2" " " 6 0 1 C2 
    1834 14 2.02373 3.50593 8.5689 240 " " " " A 2 0 0 "PHE " " CZ " " " 6 0 1 C2 
    1835 40 2.66704 6.41859 4.09381 241 " " " " A 43 0 0 "PHE " " N  " " " 7 0 1 C2 
    1836 14 2.98772 5.54734 2.97054 241 " " " " A 2 0 0 "PHE " " CA " " " 6 0 1 C2 
    1837 14 2.90989 6.24742 1.60413 241 " " " " A 2 0 0 "PHE " " C  " " " 6 0 1 C2 
    1838 23 3.44275 5.72331 0.659092 241 " " " " A 70 0 0 "PHE " " O  " " " 8 0 1 C2 
    1839 14 2.02616 4.30147 3.03131 241 " " " " A 2 0 0 "PHE " " CB " " " 6 0 1 C2 
    1840 14 2.43047 3.05947 2.34577 241 " " " " A 2 0 0 "PHE " " CG " " " 6 0 1 C2 
    1841 14 2.04049 2.96492 1.03896 241 " " " " A 2 0 0 "PHE " " CD1" " " 6 0 1 C2 
    1842 14 3.04464 1.99742 3.01213 241 " " " " A 2 0 0 "PHE " " CD2" " " 6 0 1 C2 
    1843 14 2.31117 1.80314 0.279412 241 " " " " A 2 0 0 "PHE " " CE1" " " 6 0 1 C2 
    1844 14 3.3511 0.809306 2.22708 241 " " " " A 2 0 0 "PHE " " CE2" " " 6 0 1 C2 
    1845 14 3.03468 0.76337 0.841722 241 " " " " A 2 0 0 "PHE " " CZ " " " 6 0 1 C2 
    1846 40 2.27742 7.47334 1.5286 242 " " " " A 43 0 0 "ALA " " N  " " " 7 0 1 C2 
    1847 14 2.04069 8.26673 0.36647 242 " " " " A 2 0 0 "ALA " " CA " " " 6 0 1 C2 
    1848 14 3.27656 8.7319 -0.321966 242 " " " " A 2 0 0 "ALA " " C  " " " 6 0 1 C2 
    1849 23 3.34638 8.74723 -1.59403 242 " " " " A 70 0 0 "ALA " " O  " " " 8 0 1 C2 
    1850 14 1.21778 9.50563 0.645981 242 " " " " A 2 0 0 "ALA " " CB " " " 6 0 1 C2 
    1851 40 4.28447 9.27283 0.349137 243 " " " " A 43 0 0 "GLN " " N  " " " 7 0 1 C2 
    1852 14 5.57387 9.65261 -0.185857 243 " " " " A 2 0 0 "GLN " " CA " " " 6 0 1 C2 
    1853 14 6.26458 8.44195 -0.996016 243 " " " " A 2 0 0 "GLN " " C  " " " 6 0 1 C2 
    1854 23 6.39874 8.61343 -2.23995 243 " " " " A 70 0 0 "GLN " " O  " " " 8 0 1 C2 
    1855 14 6.45008 10.3483 0.862673 243 " " " " A 2 0 0 "GLN " " CB " " " 6 0 1 C2 
    1856 14 7.87107 10.5693 0.44757 243 " " " " A 2 0 0 "GLN " " CG " " " 6 0 1 C2 
    1857 14 8.67463 11.5371 1.2362 243 " " " " A 2 0 0 "GLN " " CD " " " 6 0 1 C2 
    1858 23 8.33472 12.72 1.38682 243 " " " " A 70 0 0 "GLN " " OE1" " " 8 0 1 C2 
    1859 40 9.84955 11.1264 1.68999 243 " " " " A 43 0 0 "GLN " " NE2" " " 7 0 1 C2 
    1860 40 6.80455 7.3788 -0.390402 244 " " " " A 43 0 0 "PRO " " N  " " " 7 0 1 C2 
    1861 14 7.77924 6.51685 -1.0758 244 " " " " A 2 0 0 "PRO " " CA " " " 6 0 1 C2 
    1862 14 7.23764 5.70145 -2.27776 244 " " " " A 2 0 0 "PRO " " C  " " " 6 0 1 C2 
    1863 23 7.98776 5.33135 -3.20775 244 " " " " A 70 0 0 "PRO " " O  " " " 8 0 1 C2 
    1864 14 8.24257 5.48099 -0.0821754 244 " " " " A 2 0 0 "PRO " " CB " " " 6 0 1 C2 
    1865 14 7.28664 5.57366 1.10655 244 " " " " A 2 0 0 "PRO " " CG " " " 6 0 1 C2 
    1866 14 6.68609 6.93121 0.963327 244 " " " " A 2 0 0 "PRO " " CD " " " 6 0 1 C2 
    1867 40 5.90051 5.50366 -2.36654 245 " " " " A 43 0 0 "VAL " " N  " " " 7 0 1 C2 
    1868 14 5.29189 4.88498 -3.63494 245 " " " " A 2 0 0 "VAL " " CA " " " 6 0 1 C2 
    1869 14 5.34369 5.86018 -4.83682 245 " " " " A 2 0 0 "VAL " " C  " " " 6 0 1 C2 
    1870 23 5.45534 5.33623 -5.9592 245 " " " " A 70 0 0 "VAL " " O  " " " 8 0 1 C2 
    1871 14 3.92276 4.3955 -3.22182 245 " " " " A 2 0 0 "VAL " " CB " " " 6 0 1 C2 
    1872 14 4.03007 3.14716 -2.30283 245 " " " " A 2 0 0 "VAL " " CG1" " " 6 0 1 C2 
    1873 14 2.96652 5.51721 -2.72206 245 " " " " A 2 0 0 "VAL " " CG2" " " 6 0 1 C2 
    1874 40 5.58307 7.20759 -4.70591 246 " " " " A 43 0 0 "VAL " " N  " " " 7 0 1 C2 
    1875 14 5.87483 8.13596 -5.83726 246 " " " " A 2 0 0 "VAL " " CA " " " 6 0 1 C2 
    1876 14 7.28423 7.74149 -6.39759 246 " " " " A 2 0 0 "VAL " " C  " " " 6 0 1 C2 
    1877 23 7.48429 7.6849 -7.64925 246 " " " " A 70 0 0 "VAL " " O  " " " 8 0 1 C2 
    1878 14 5.75109 9.62156 -5.42798 246 " " " " A 2 0 0 "VAL " " CB " " " 6 0 1 C2 
    1879 14 5.53374 10.5104 -6.72368 246 " " " " A 2 0 0 "VAL " " CG1" " " 6 0 1 C2 
    1880 14 4.60319 9.91724 -4.51679 246 " " " " A 2 0 0 "VAL " " CG2" " " 6 0 1 C2 
    1881 40 8.25061 7.47025 -5.54188 247 " " " " A 43 0 0 "THR " " N  " " " 7 0 1 C2 
    1882 14 9.63913 7.1157 -5.96569 247 " " " " A 2 0 0 "THR " " CA " " " 6 0 1 C2 
    1883 14 9.69463 5.62176 -6.40043 247 " " " " A 2 0 0 "THR " " C  " " " 6 0 1 C2 
    1884 23 10.7418 5.16353 -6.80702 247 " " " " A 70 0 0 "THR " " O  " " " 8 0 1 C2 
    1885 14 10.5916 7.54076 -4.69897 247 " " " " A 2 0 0 "THR " " CB " " " 6 0 1 C2 
    1886 23 10.1893 7.04539 -3.34263 247 " " " " A 70 0 0 "THR " " OG1" " " 8 0 1 C2 
    1887 14 10.7981 9.08652 -4.65004 247 " " " " A 2 0 0 "THR " " CG2" " " 6 0 1 C2 
    1888 40 8.57666 4.86252 -6.39183 248 " " " " A 43 0 0 "LEU " " N  " " " 7 0 1 C2 
    1889 14 8.55889 3.51638 -6.97178 248 " " " " A 2 0 0 "LEU " " CA " " " 6 0 1 C2 
    1890 14 7.57638 3.54998 -8.17932 248 " " " " A 2 0 0 "LEU " " C  " " " 6 0 1 C2 
    1891 23 7.99078 3.19211 -9.30643 248 " " " " A 70 0 0 "LEU " " O  " " " 8 0 1 C2 
    1892 14 8.00823 2.5316 -5.92105 248 " " " " A 2 0 0 "LEU " " CB " " " 6 0 1 C2 
    1893 14 7.78933 1.05945 -6.36864 248 " " " " A 2 0 0 "LEU " " CG " " " 6 0 1 C2 
    1894 14 9.10025 0.273732 -6.67627 248 " " " " A 2 0 0 "LEU " " CD1" " " 6 0 1 C2 
    1895 14 7.0469 0.438083 -5.24127 248 " " " " A 2 0 0 "LEU " " CD2" " " 6 0 1 C2 
    1896 40 6.32795 4.01941 -8.08547 249 " " " " A 43 0 0 "ILE " " N  " " " 7 0 1 C2 
    1897 14 5.33928 3.82098 -9.18126 249 " " " " A 2 0 0 "ILE " " CA " " " 6 0 1 C2 
    1898 14 5.59826 5.00894 -10.1441 249 " " " " A 2 0 0 "ILE " " C  " " " 6 0 1 C2 
    1899 23 5.75661 4.76224 -11.3681 249 " " " " A 70 0 0 "ILE " " O  " " " 8 0 1 C2 
    1900 14 3.97573 3.93921 -8.52999 249 " " " " A 2 0 0 "ILE " " CB " " " 6 0 1 C2 
    1901 14 3.83897 2.93193 -7.39681 249 " " " " A 2 0 0 "ILE " " CG1" " " 6 0 1 C2 
    1902 14 2.85529 3.7995 -9.60634 249 " " " " A 2 0 0 "ILE " " CG2" " " 6 0 1 C2 
    1903 14 3.86005 1.45245 -7.72009 249 " " " " A 2 0 0 "ILE " " CD1" " " 6 0 1 C2 
    1904 40 5.57469 6.22576 -9.6799 250 " " " " A 43 0 0 "GLY " " N  " " " 7 0 1 C2 
    1905 14 5.6946 7.50382 -10.4159 250 " " " " A 2 0 0 "GLY " " CA " " " 6 0 1 C2 
    1906 14 7.03796 7.66797 -11.0278 250 " " " " A 2 0 0 "GLY " " C  " " " 6 0 1 C2 
    1907 23 7.11523 7.92572 -12.2665 250 " " " " A 70 0 0 "GLY " " O  " " " 8 0 1 C2 
    1908 40 8.15208 7.40963 -10.3163 251 " " " " A 43 0 0 "LEU " " N  " " " 7 0 1 C2 
    1909 14 9.51322 7.48989 -10.8196 251 " " " " A 2 0 0 "LEU " " CA " " " 6 0 1 C2 
    1910 14 9.80113 6.62716 -12.0419 251 " " " " A 2 0 0 "LEU " " C  " " " 6 0 1 C2 
    1911 23 10.2497 7.16992 -13.0942 251 " " " " A 70 0 0 "LEU " " O  " " " 8 0 1 C2 
    1912 14 10.5662 7.07691 -9.75491 251 " " " " A 2 0 0 "LEU " " CB " " " 6 0 1 C2 
    1913 14 12.0122 7.32645 -10.0127 251 " " " " A 2 0 0 "LEU " " CG " " " 6 0 1 C2 
    1914 14 12.4326 8.80526 -9.85419 251 " " " " A 2 0 0 "LEU " " CD1" " " 6 0 1 C2 
    1915 14 12.8603 6.41403 -9.07588 251 " " " " A 2 0 0 "LEU " " CD2" " " 6 0 1 C2 
    1916 40 9.40094 5.34389 -11.9078 252 " " " " A 43 0 0 "GLY " " N  " " " 7 0 1 C2 
    1917 14 9.45998 4.34703 -12.9617 252 " " " " A 2 0 0 "GLY " " CA " " " 6 0 1 C2 
    1918 14 8.60404 4.68702 -14.1418 252 " " " " A 2 0 0 "GLY " " C  " " " 6 0 1 C2 
    1919 23 9.03803 4.64147 -15.2433 252 " " " " A 70 0 0 "GLY " " O  " " " 8 0 1 C2 
    1920 40 7.32481 5.07643 -13.9637 253 " " " " A 43 0 0 "ILE " " N  " " " 7 0 1 C2 
    1921 14 6.46605 5.52552 -15.059 253 " " " " A 2 0 0 "ILE " " CA " " " 6 0 1 C2 
    1922 14 7.00621 6.811 -15.7967 253 " " " " A 2 0 0 "ILE " " C  " " " 6 0 1 C2 
    1923 23 6.81473 6.90814 -17.0164 253 " " " " A 70 0 0 "ILE " " O  " " " 8 0 1 C2 
    1924 14 4.98981 5.74374 -14.4712 253 " " " " A 2 0 0 "ILE " " CB " " " 6 0 1 C2 
    1925 14 4.14821 4.44409 -14.2792 253 " " " " A 2 0 0 "ILE " " CG1" " " 6 0 1 C2 
    1926 14 4.11988 6.68827 -15.271 253 " " " " A 2 0 0 "ILE " " CG2" " " 6 0 1 C2 
    1927 14 2.75833 4.47672 -13.5531 253 " " " " A 2 0 0 "ILE " " CD1" " " 6 0 1 C2 
    1928 40 7.67066 7.75265 -15.1117 254 " " " " A 43 0 0 "ALA " " N  " " " 7 0 1 C2 
    1929 14 8.22094 8.97421 -15.7937 254 " " " " A 2 0 0 "ALA " " CA " " " 6 0 1 C2 
    1930 14 9.40694 8.61971 -16.6861 254 " " " " A 2 0 0 "ALA " " C  " " " 6 0 1 C2 
    1931 23 9.59747 9.35696 -17.6785 254 " " " " A 70 0 0 "ALA " " O  " " " 8 0 1 C2 
    1932 14 8.72136 9.91898 -14.7684 254 " " " " A 2 0 0 "ALA " " CB " " " 6 0 1 C2 
    1933 40 10.1869 7.59899 -16.404 255 " " " " A 43 0 0 "ILE " " N  " " " 7 0 1 C2 
    1934 14 11.3545 7.41218 -17.3515 255 " " " " A 2 0 0 "ILE " " CA " " " 6 0 1 C2 
    1935 14 10.7631 6.56108 -18.547 255 " " " " A 2 0 0 "ILE " " C  " " " 6 0 1 C2 
    1936 23 11.1543 6.71309 -19.6506 255 " " " " A 70 0 0 "ILE " " O  " " " 8 0 1 C2 
    1937 14 12.5913 6.84425 -16.5143 255 " " " " A 2 0 0 "ILE " " CB " " " 6 0 1 C2 
    1938 14 13.0089 7.74572 -15.3993 255 " " " " A 2 0 0 "ILE " " CG1" " " 6 0 1 C2 
    1939 14 13.8371 6.50986 -17.45 255 " " " " A 2 0 0 "ILE " " CG2" " " 6 0 1 C2 
    1940 14 14.1867 7.21698 -14.5055 255 " " " " A 2 0 0 "ILE " " CD1" " " 6 0 1 C2 
    1941 40 9.70343 5.83427 -18.3019 256 " " " " A 43 0 0 "ASH " " N  " " " 7 0 1 C2 
    1942 14 8.92604 4.97416 -19.2447 256 " " " " A 2 0 0 "ASH " " CA " " " 6 0 1 C2 
    1943 14 8.08078 5.89346 -20.2035 256 " " " " A 2 0 0 "ASH " " C  " " " 6 0 1 C2 
    1944 23 8.0826 5.73635 -21.3898 256 " " " " A 70 0 0 "ASH " " O  " " " 8 0 1 C2 
    1945 14 7.9787 3.91238 -18.5485 256 " " " " A 2 0 0 "ASH " " CB " " " 6 0 1 C2 
    1946 14 6.8831 3.32456 -19.4493 256 " " " " A 2 0 0 "ASH " " CG " " " 6 0 1 C2 
    1947 23 7.00529 2.51519 -20.3367 256 " " " " A 70 0 0 "ASH " " OD1" " " 8 0 1 C2 
    1948 23 5.68739 3.9207 -19.2067 256 " " " " A 70 0 0 "ASH " " OD2" " " 8 0 1 C2 
    1949 40 7.46858 6.94855 -19.6801 257 " " " " A 43 0 0 "TYR " " N  " " " 7 0 1 C2 
    1950 14 6.86579 8.00325 -20.5161 257 " " " " A 2 0 0 "TYR " " CA " " " 6 0 1 C2 
    1951 14 7.95419 8.77763 -21.2776 257 " " " " A 2 0 0 "TYR " " C  " " " 6 0 1 C2 
    1952 23 7.65729 9.41448 -22.2915 257 " " " " A 70 0 0 "TYR " " O  " " " 8 0 1 C2 
    1953 14 5.99647 8.99342 -19.6801 257 " " " " A 2 0 0 "TYR " " CB " " " 6 0 1 C2 
    1954 14 4.69823 8.40601 -19.0687 257 " " " " A 2 0 0 "TYR " " CG " " " 6 0 1 C2 
    1955 14 3.96886 9.22913 -18.1936 257 " " " " A 2 0 0 "TYR " " CD1" " " 6 0 1 C2 
    1956 14 4.17281 7.15308 -19.4386 257 " " " " A 2 0 0 "TYR " " CD2" " " 6 0 1 C2 
    1957 14 2.67062 8.86303 -17.8164 257 " " " " A 2 0 0 "TYR " " CE1" " " 6 0 1 C2 
    1958 14 2.88453 6.80495 -18.9778 257 " " " " A 2 0 0 "TYR " " CE2" " " 6 0 1 C2 
    1959 14 2.19746 7.59801 -18.099 257 " " " " A 2 0 0 "TYR " " CZ " " " 6 0 1 C2 
    1960 23 1.01508 7.22762 -17.6247 257 " " " " A 70 0 0 "TYR " " OH " " " 8 0 1 C2 
    1961 40 9.25031 8.70265 -20.8315 258 " " " " A 43 0 0 "GLY " " N  " " " 7 0 1 C2 
    1962 14 10.3766 9.14048 -21.5811 258 " " " " A 2 0 0 "GLY " " CA " " " 6 0 1 C2 
    1963 14 10.7659 8.20902 -22.7253 258 " " " " A 2 0 0 "GLY " " C  " " " 6 0 1 C2 
    1964 23 11.0396 8.70981 -23.8089 258 " " " " A 70 0 0 "GLY " " O  " " " 8 0 1 C2 
    1965 40 10.7499 6.9081 -22.448 259 " " " " A 43 0 0 "LEU " " N  " " " 7 0 1 C2 
    1966 14 10.9699 5.84208 -23.428 259 " " " " A 2 0 0 "LEU " " CA " " " 6 0 1 C2 
    1967 14 10.1451 5.91465 -24.7679 259 " " " " A 2 0 0 "LEU " " C  " " " 6 0 1 C2 
    1968 23 10.5658 5.55142 -25.9089 259 " " " " A 70 0 0 "LEU " " O  " " " 8 0 1 C2 
    1969 14 10.8457 4.41231 -22.8584 259 " " " " A 2 0 0 "LEU " " CB " " " 6 0 1 C2 
    1970 14 11.6917 3.30839 -23.5705 259 " " " " A 2 0 0 "LEU " " CG " " " 6 0 1 C2 
    1971 14 13.1769 3.46473 -23.532 259 " " " " A 2 0 0 "LEU " " CD1" " " 6 0 1 C2 
    1972 14 11.3085 1.99332 -22.9023 259 " " " " A 2 0 0 "LEU " " CD2" " " 6 0 1 C2 
    1973 40 8.93431 6.46499 -24.5823 260 " " " " A 43 0 0 "PHE " " N  " " " 7 0 1 C2 
    1974 14 7.91799 6.77839 -25.6113 260 " " " " A 2 0 0 "PHE " " CA " " " 6 0 1 C2 
    1975 14 8.52581 7.8474 -26.6047 260 " " " " A 2 0 0 "PHE " " C  " " " 6 0 1 C2 
    1976 23 8.32652 7.77186 -27.8603 260 " " " " A 70 0 0 "PHE " " O  " " " 8 0 1 C2 
    1977 14 6.59808 7.33083 -25.0109 260 " " " " A 2 0 0 "PHE " " CB " " " 6 0 1 C2 
    1978 14 5.49878 6.33986 -24.8899 260 " " " " A 2 0 0 "PHE " " CG " " " 6 0 1 C2 
    1979 14 5.17335 5.93638 -23.5453 260 " " " " A 2 0 0 "PHE " " CD1" " " 6 0 1 C2 
    1980 14 4.7798 5.93366 -25.9419 260 " " " " A 2 0 0 "PHE " " CD2" " " 6 0 1 C2 
    1981 14 4.08096 5.03177 -23.3697 260 " " " " A 2 0 0 "PHE " " CE1" " " 6 0 1 C2 
    1982 14 3.70819 5.0442 -25.7659 260 " " " " A 2 0 0 "PHE " " CE2" " " 6 0 1 C2 
    1983 14 3.29151 4.58205 -24.5048 260 " " " " A 2 0 0 "PHE " " CZ " " " 6 0 1 C2 
    1984 40 9.06602 8.90689 -26.0681 261 " " " " A 43 0 0 "ILE " " N  " " " 7 0 1 C2 
    1985 14 9.4389 10.066 -26.883 261 " " " " A 2 0 0 "ILE " " CA " " " 6 0 1 C2 
    1986 14 10.7632 9.73612 -27.6155 261 " " " " A 2 0 0 "ILE " " C  " " " 6 0 1 C2 
    1987 23 10.9013 10.0528 -28.8069 261 " " " " A 70 0 0 "ILE " " O  " " " 8 0 1 C2 
    1988 14 9.58752 11.2924 -25.8681 261 " " " " A 2 0 0 "ILE " " CB " " " 6 0 1 C2 
    1989 14 8.34381 11.5205 -24.8931 261 " " " " A 2 0 0 "ILE " " CG1" " " 6 0 1 C2 
    1990 14 10.0744 12.6127 -26.5691 261 " " " " A 2 0 0 "ILE " " CG2" " " 6 0 1 C2 
    1991 14 7.08044 11.7392 -25.7432 261 " " " " A 2 0 0 "ILE " " CD1" " " 6 0 1 C2 
    1992 40 11.7488 9.10799 -26.879 262 " " " " A 43 0 0 "VAL " " N  " " " 7 0 1 C2 
    1993 14 13.1638 8.98184 -27.2718 262 " " " " A 2 0 0 "VAL " " CA " " " 6 0 1 C2 
    1994 14 13.3226 7.93273 -28.3569 262 " " " " A 2 0 0 "VAL " " C  " " " 6 0 1 C2 
    1995 23 14.2248 8.0603 -29.1875 262 " " " " A 70 0 0 "VAL " " O  " " " 8 0 1 C2 
    1996 14 14.0207 8.73833 -26.0384 262 " " " " A 2 0 0 "VAL " " CB " " " 6 0 1 C2 
    1997 14 15.4631 8.4693 -26.4203 262 " " " " A 2 0 0 "VAL " " CG1" " " 6 0 1 C2 
    1998 14 14.1113 10.0283 -25.123 262 " " " " A 2 0 0 "VAL " " CG2" " " 6 0 1 C2 
    1999 40 12.4457 6.89277 -28.4083 263 " " " " A 43 0 0 "SER " " N  " " " 7 0 1 C2 
    2000 14 12.3838 5.88596 -29.517 263 " " " " A 2 0 0 "SER " " CA " " " 6 0 1 C2 
    2001 14 11.7428 6.54648 -30.7607 263 " " " " A 2 0 0 "SER " " C  " " " 6 0 1 C2 
    2002 23 12.2327 6.3267 -31.8432 263 " " " " A 70 0 0 "SER " " O  " " " 8 0 1 C2 
    2003 14 11.6897 4.61049 -29.0254 263 " " " " A 2 0 0 "SER " " CB " " " 6 0 1 C2 
    2004 23 10.3741 4.79916 -28.4842 263 " " " " A 70 0 0 "SER " " OG " " " 8 0 1 C2 
    2005 40 10.651 7.3332 -30.5877 264 " " " " A 43 0 0 "ARG " " N  " " " 7 0 1 C2 
    2006 14 9.88791 7.90222 -31.7145 264 " " " " A 2 0 0 "ARG " " CA " " " 6 0 1 C2 
    2007 14 10.7235 9.0537 -32.4057 264 " " " " A 2 0 0 "ARG " " C  " " " 6 0 1 C2 
    2008 23 10.8186 9.05452 -33.6202 264 " " " " A 70 0 0 "ARG " " O  " " " 8 0 1 C2 
    2009 14 8.54861 8.39486 -31.1378 264 " " " " A 2 0 0 "ARG " " CB " " " 6 0 1 C2 
    2010 14 7.65864 9.07891 -32.1373 264 " " " " A 2 0 0 "ARG " " CG " " " 6 0 1 C2 
    2011 14 7.01443 8.21534 -33.2182 264 " " " " A 2 0 0 "ARG " " CD " " " 6 0 1 C2 
    2012 40 7.38528 8.37745 -34.5966 264 " " " " A 43 0 0 "ARG " " NE " " " 7 0 1 C2 
    2013 14 7.34515 7.44273 -35.5922 264 " " " " A 2 0 0 "ARG " " CZ " " " 6 0 1 C2 
    2014 40 7.56617 7.91472 -36.7759 264 " " " " A 43 0 0 "ARG " " NH1" " " 7 0 1 C2 
    2015 40 7.03658 6.14956 -35.4758 264 " " " " A 43 0 0 "ARG " " NH2" " " 7 0 1 C2 
    2016 40 11.5737 9.74301 -31.6877 265 " " " " A 43 0 0 "PHE " " N  " " " 7 0 1 C2 
    2017 14 12.5118 10.7244 -32.2668 265 " " " " A 2 0 0 "PHE " " CA " " " 6 0 1 C2 
    2018 14 13.4796 9.98026 -33.1316 265 " " " " A 2 0 0 "PHE " " C  " " " 6 0 1 C2 
    2019 23 14.1065 10.4836 -34.1343 265 " " " " A 70 0 0 "PHE " " O  " " " 8 0 1 C2 
    2020 14 13.1973 11.491 -31.1037 265 " " " " A 2 0 0 "PHE " " CB " " " 6 0 1 C2 
    2021 14 14.1004 12.6536 -31.646 265 " " " " A 2 0 0 "PHE " " CG " " " 6 0 1 C2 
    2022 14 13.6163 13.6039 -32.5196 265 " " " " A 2 0 0 "PHE " " CD1" " " 6 0 1 C2 
    2023 14 15.4795 12.6496 -31.4167 265 " " " " A 2 0 0 "PHE " " CD2" " " 6 0 1 C2 
    2024 14 14.3944 14.6031 -33.1101 265 " " " " A 2 0 0 "PHE " " CE1" " " 6 0 1 C2 
    2025 14 16.3197 13.7257 -31.8913 265 " " " " A 2 0 0 "PHE " " CE2" " " 6 0 1 C2 
    2026 14 15.7469 14.6269 -32.7482 265 " " " " A 2 0 0 "PHE " " CZ " " " 6 0 1 C2 
    2027 40 13.8461 8.7197 -32.822 266 " " " " A 43 0 0 "ARG " " N  " " " 7 0 1 C2 
    2028 14 14.7261 7.87563 -33.6109 266 " " " " A 2 0 0 "ARG " " CA " " " 6 0 1 C2 
    2029 14 14.0056 7.58662 -34.9515 266 " " " " A 2 0 0 "ARG " " C  " " " 6 0 1 C2 
    2030 23 14.7063 7.82704 -35.9279 266 " " " " A 70 0 0 "ARG " " O  " " " 8 0 1 C2 
    2031 14 15.1175 6.58757 -32.8474 266 " " " " A 2 0 0 "ARG " " CB " " " 6 0 1 C2 
    2032 14 16.2399 5.75915 -33.4117 266 " " " " A 2 0 0 "ARG " " CG " " " 6 0 1 C2 
    2033 14 16.031 4.23469 -33.4515 266 " " " " A 2 0 0 "ARG " " CD " " " 6 0 1 C2 
    2034 40 14.9629 3.85358 -34.3838 266 " " " " A 43 0 0 "ARG " " NE " " " 7 0 1 C2 
    2035 14 15.2164 3.54236 -35.7052 266 " " " " A 2 0 0 "ARG " " CZ " " " 6 0 1 C2 
    2036 40 16.4396 3.54065 -36.2403 266 " " " " A 43 0 0 "ARG " " NH1" " " 7 0 1 C2 
    2037 40 14.2426 3.37353 -36.5599 266 " " " " A 43 0 0 "ARG " " NH2" " " 7 0 1 C2 
    2038 40 12.7266 7.1308 -34.9034 267 " " " " A 43 0 0 "GLU " " N  " " " 7 0 1 C2 
    2039 14 12.001 6.69909 -36.0901 267 " " " " A 2 0 0 "GLU " " CA " " " 6 0 1 C2 
    2040 14 11.757 7.8515 -37.0934 267 " " " " A 2 0 0 "GLU " " C  " " " 6 0 1 C2 
    2041 23 11.8628 7.58178 -38.2958 267 " " " " A 70 0 0 "GLU " " O  " " " 8 0 1 C2 
    2042 14 10.5644 6.2082 -35.6766 267 " " " " A 2 0 0 "GLU " " CB " " " 6 0 1 C2 
    2043 14 10.4711 5.17114 -34.6274 267 " " " " A 2 0 0 "GLU " " CG " " " 6 0 1 C2 
    2044 14 11.4175 3.93708 -34.8727 267 " " " " A 2 0 0 "GLU " " CD " " " 6 0 1 C2 
    2045 23 11.613 3.55683 -36.0555 267 " " " " A 70 0 0 "GLU " " OE1" " " 8 0 1 C2 
    2046 23 11.9848 3.37376 -33.8492 267 " " " " A 70 0 0 "GLU " " OE2" " " 8 0 1 C2 
    2047 40 11.5309 9.08749 -36.5873 268 " " " " A 43 0 0 "GLU " " N  " " " 7 0 1 C2 
    2048 14 11.5907 10.3214 -37.448 268 " " " " A 2 0 0 "GLU " " CA " " " 6 0 1 C2 
    2049 14 12.8948 10.5349 -38.1234 268 " " " " A 2 0 0 "GLU " " C  " " " 6 0 1 C2 
    2050 23 12.8903 10.6302 -39.3294 268 " " " " A 70 0 0 "GLU " " O  " " " 8 0 1 C2 
    2051 14 11.2792 11.5532 -36.5829 268 " " " " A 2 0 0 "GLU " " CB " " " 6 0 1 C2 
    2052 14 9.84737 11.5186 -36.0387 268 " " " " A 2 0 0 "GLU " " CG " " " 6 0 1 C2 
    2053 14 8.74721 11.2496 -37.0188 268 " " " " A 2 0 0 "GLU " " CD " " " 6 0 1 C2 
    2054 23 8.89085 11.5223 -38.2166 268 " " " " A 70 0 0 "GLU " " OE1" " " 8 0 1 C2 
    2055 23 7.73137 10.6947 -36.5842 268 " " " " A 70 0 0 "GLU " " OE2" " " 8 0 1 C2 
    2056 40 14.0699 10.5808 -37.4559 269 " " " " A 43 0 0 "ILE " " N  " " " 7 0 1 C2 
    2057 14 15.3789 10.8938 -38.0355 269 " " " " A 2 0 0 "ILE " " CA " " " 6 0 1 C2 
    2058 14 15.9036 9.68343 -38.9401 269 " " " " A 2 0 0 "ILE " " C  " " " 6 0 1 C2 
    2059 23 16.3846 10.0094 -40.0015 269 " " " " A 70 0 0 "ILE " " O  " " " 8 0 1 C2 
    2060 14 16.3492 11.2793 -36.8914 269 " " " " A 2 0 0 "ILE " " CB " " " 6 0 1 C2 
    2061 14 15.8458 12.4869 -36.1047 269 " " " " A 2 0 0 "ILE " " CG1" " " 6 0 1 C2 
    2062 14 17.7929 11.5564 -37.3602 269 " " " " A 2 0 0 "ILE " " CG2" " " 6 0 1 C2 
    2063 14 15.7518 13.8119 -36.8148 269 " " " " A 2 0 0 "ILE " " CD1" " " 6 0 1 C2 
    2064 40 15.5656 8.46373 -38.6206 270 " " " " A 43 0 0 "ALA " " N  " " " 7 0 1 C2 
    2065 14 15.761 7.34313 -39.5708 270 " " " " A 2 0 0 "ALA " " CA " " " 6 0 1 C2 
    2066 14 14.9327 7.48744 -40.8475 270 " " " " A 2 0 0 "ALA " " C  " " " 6 0 1 C2 
    2067 23 15.4671 7.10625 -41.9289 270 " " " " A 70 0 0 "ALA " " O  " " " 8 0 1 C2 
    2068 14 15.2293 6.01882 -38.9665 270 " " " " A 2 0 0 "ALA " " CB " " " 6 0 1 C2 
    2069 40 13.7341 7.93064 -40.7494 271 " " " " A 43 0 0 "GLU " " N  " " " 7 0 1 C2 
    2070 14 12.7444 8.21729 -41.795 271 " " " " A 2 0 0 "GLU " " CA " " " 6 0 1 C2 
    2071 14 13.4071 9.24597 -42.8362 271 " " " " A 2 0 0 "GLU " " C  " " " 6 0 1 C2 
    2072 23 13.4995 9.03065 -44.0339 271 " " " " A 70 0 0 "GLU " " O  " " " 8 0 1 C2 
    2073 14 11.3141 8.50204 -41.313 271 " " " " A 2 0 0 "GLU " " CB " " " 6 0 1 C2 
    2074 14 10.352 8.28421 -42.5035 271 " " " " A 2 0 0 "GLU " " CG " " " 6 0 1 C2 
    2075 14 9.82643 6.81887 -42.5784 271 " " " " A 2 0 0 "GLU " " CD " " " 6 0 1 C2 
    2076 23 10.0342 6.14046 -43.5846 271 " " " " A 70 0 0 "GLU " " OE1" " " 8 0 1 C2 
    2077 23 9.21258 6.35026 -41.564 271 " " " " A 70 0 0 "GLU " " OE2" " " 8 0 1 C2 
    2078 40 13.9496 10.3297 -42.2203 272 " " " " A 43 0 0 "GLY " " N  " " " 7 0 1 C2 
    2079 14 14.6248 11.3578 -42.9049 272 " " " " A 2 0 0 "GLY " " CA " " " 6 0 1 C2 
    2080 14 13.9302 12.683 -42.753 272 " " " " A 2 0 0 "GLY " " C  " " " 6 0 1 C2 
    2081 23 13.6358 13.2342 -43.8489 272 " " " " A 70 0 0 "GLY " " O  " " " 8 0 1 C2 
    2082 40 13.5591 13.0853 -41.5408 273 " " " " A 43 0 0 "TYR " " N  " " " 7 0 1 C2 
    2083 14 12.8674 14.3573 -41.2731 273 " " " " A 2 0 0 "TYR " " CA " " " 6 0 1 C2 
    2084 14 13.6989 15.3155 -40.3532 273 " " " " A 2 0 0 "TYR " " C  " " " 6 0 1 C2 
    2085 23 14.4589 14.808 -39.5461 273 " " " " A 70 0 0 "TYR " " O  " " " 8 0 1 C2 
    2086 14 11.5088 14.1195 -40.6056 273 " " " " A 2 0 0 "TYR " " CB " " " 6 0 1 C2 
    2087 14 10.3037 13.8854 -41.4756 273 " " " " A 2 0 0 "TYR " " CG " " " 6 0 1 C2 
    2088 14 9.85338 12.5892 -41.7295 273 " " " " A 2 0 0 "TYR " " CD1" " " 6 0 1 C2 
    2089 14 9.59624 15.0596 -41.9244 273 " " " " A 2 0 0 "TYR " " CD2" " " 6 0 1 C2 
    2090 14 8.67287 12.5124 -42.4483 273 " " " " A 2 0 0 "TYR " " CE1" " " 6 0 1 C2 
    2091 14 8.561 14.8932 -42.8703 273 " " " " A 2 0 0 "TYR " " CE2" " " 6 0 1 C2 
    2092 14 8.06661 13.6365 -43.1084 273 " " " " A 2 0 0 "TYR " " CZ " " " 6 0 1 C2 
    2093 23 7.08416 13.4494 -43.9423 273 " " " " A 70 0 0 "TYR " " OH " " " 8 0 1 C2 
    2094 40 13.6696 16.6322 -40.5844 274 " " " " A 43 0 0 "ASP " " N  " " " 7 0 1 C2 
    2095 14 14.6023 17.5358 -39.8852 274 " " " " A 2 0 0 "ASP " " CA " " " 6 0 1 C2 
    2096 14 14.1269 17.6127 -38.437 274 " " " " A 2 0 0 "ASP " " C  " " " 6 0 1 C2 
    2097 23 12.9761 17.2212 -38.1368 274 " " " " A 70 0 0 "ASP " " O  " " " 8 0 1 C2 
    2098 14 14.5329 18.925 -40.5987 274 " " " " A 2 0 0 "ASP " " CB " " " 6 0 1 C2 
    2099 14 13.2748 19.735 -40.1661 274 " " " " A 2 0 0 "ASP " " CG " " " 6 0 1 C2 
    2100 23 12.299 19.7615 -40.9712 274 " " " " A 70 0 0 "ASP " " OD1" " " 8 0 1 C2 
    2101 23 13.181 20.3354 -39.1116 274 " " " " A 70 0 0 "ASP " " OD2" " " 8 0 1 C2 
    2102 40 14.9639 18.2127 -37.5778 275 " " " " A 43 0 0 "THR " " N  " " " 7 0 1 C2 
    2103 14 14.8392 18.2781 -36.1521 275 " " " " A 2 0 0 "THR " " CA " " " 6 0 1 C2 
    2104 14 13.6838 19.1118 -35.5339 275 " " " " A 2 0 0 "THR " " C  " " " 6 0 1 C2 
    2105 23 13.0497 18.5496 -34.6317 275 " " " " A 70 0 0 "THR " " O  " " " 8 0 1 C2 
    2106 14 16.1907 18.7073 -35.6334 275 " " " " A 2 0 0 "THR " " CB " " " 6 0 1 C2 
    2107 23 16.6964 19.731 -36.4192 275 " " " " A 70 0 0 "THR " " OG1" " " 8 0 1 C2 
    2108 14 17.2309 17.5631 -35.7604 275 " " " " A 2 0 0 "THR " " CG2" " " 6 0 1 C2 
    2109 40 13.2479 20.293 -36.1178 276 " " " " A 43 0 0 "GLU " " N  " " " 7 0 1 C2 
    2110 14 11.9669 20.9269 -35.7552 276 " " " " A 2 0 0 "GLU " " CA " " " 6 0 1 C2 
    2111 14 10.726 20.0189 -36.0433 276 " " " " A 2 0 0 "GLU " " C  " " " 6 0 1 C2 
    2112 23 9.92503 19.7709 -35.1669 276 " " " " A 70 0 0 "GLU " " O  " " " 8 0 1 C2 
    2113 14 11.8872 22.2806 -36.5177 276 " " " " A 2 0 0 "GLU " " CB " " " 6 0 1 C2 
    2114 14 10.6237 23.1618 -36.2169 276 " " " " A 2 0 0 "GLU " " CG " " " 6 0 1 C2 
    2115 14 9.39127 22.9983 -37.0229 276 " " " " A 2 0 0 "GLU " " CD " " " 6 0 1 C2 
    2116 23 8.28792 22.7924 -36.4099 276 " " " " A 70 0 0 "GLU " " OE1" " " 8 0 1 C2 
    2117 23 9.32559 23.0202 -38.2745 276 " " " " A 70 0 0 "GLU " " OE2" " " 8 0 1 C2 
    2118 40 10.6559 19.489 -37.2621 277 " " " " A 43 0 0 "ALA " " N  " " " 7 0 1 C2 
    2119 14 9.51299 18.6858 -37.8025 277 " " " " A 2 0 0 "ALA " " CA " " " 6 0 1 C2 
    2120 14 9.49986 17.3725 -37.0319 277 " " " " A 2 0 0 "ALA " " C  " " " 6 0 1 C2 
    2121 23 8.40518 16.8494 -36.7392 277 " " " " A 70 0 0 "ALA " " O  " " " 8 0 1 C2 
    2122 14 9.57677 18.4008 -39.279 277 " " " " A 2 0 0 "ALA " " CB " " " 6 0 1 C2 
    2123 40 10.6185 16.7897 -36.6441 278 " " " " A 43 0 0 "ALA " " N  " " " 7 0 1 C2 
    2124 14 10.8025 15.4503 -36.0794 278 " " " " A 2 0 0 "ALA " " CA " " " 6 0 1 C2 
    2125 14 10.4383 15.4405 -34.5452 278 " " " " A 2 0 0 "ALA " " C  " " " 6 0 1 C2 
    2126 23 9.72545 14.606 -34.076 278 " " " " A 70 0 0 "ALA " " O  " " " 8 0 1 C2 
    2127 14 12.3156 15.0712 -36.2131 278 " " " " A 2 0 0 "ALA " " CB " " " 6 0 1 C2 
    2128 40 10.7571 16.553 -33.8363 279 " " " " A 43 0 0 "VAL " " N  " " " 7 0 1 C2 
    2129 14 10.303 16.6858 -32.4501 279 " " " " A 2 0 0 "VAL " " CA " " " 6 0 1 C2 
    2130 14 8.7869 16.9728 -32.2841 279 " " " " A 2 0 0 "VAL " " C  " " " 6 0 1 C2 
    2131 23 8.04446 16.4109 -31.4643 279 " " " " A 70 0 0 "VAL " " O  " " " 8 0 1 C2 
    2132 14 11.1841 17.7723 -31.7558 279 " " " " A 2 0 0 "VAL " " CB " " " 6 0 1 C2 
    2133 14 10.4844 18.4001 -30.556 279 " " " " A 2 0 0 "VAL " " CG1" " " 6 0 1 C2 
    2134 14 12.6386 17.3039 -31.4961 279 " " " " A 2 0 0 "VAL " " CG2" " " 6 0 1 C2 
    2135 40 8.28797 17.7516 -33.2757 280 " " " " A 43 0 0 "ARG " " N  " " " 7 0 1 C2 
    2136 14 6.85112 18.0013 -33.4785 280 " " " " A 2 0 0 "ARG " " CA " " " 6 0 1 C2 
    2137 14 6.04525 16.7485 -33.8898 280 " " " " A 2 0 0 "ARG " " C  " " " 6 0 1 C2 
    2138 23 5.10211 16.394 -33.1877 280 " " " " A 70 0 0 "ARG " " O  " " " 8 0 1 C2 
    2139 14 6.83952 19.1996 -34.4937 280 " " " " A 2 0 0 "ARG " " CB " " " 6 0 1 C2 
    2140 14 5.468 19.5018 -35.1291 280 " " " " A 2 0 0 "ARG " " CG " " " 6 0 1 C2 
    2141 14 5.53702 20.8568 -35.6874 280 " " " " A 2 0 0 "ARG " " CD " " " 6 0 1 C2 
    2142 40 6.50551 21.0232 -36.7637 280 " " " " A 43 0 0 "ARG " " NE " " " 7 0 1 C2 
    2143 14 6.45624 20.6485 -38.0564 280 " " " " A 2 0 0 "ARG " " CZ " " " 6 0 1 C2 
    2144 40 7.37605 21.1747 -38.8644 280 " " " " A 43 0 0 "ARG " " NH1" " " 7 0 1 C2 
    2145 40 5.45047 19.9053 -38.6075 280 " " " " A 43 0 0 "ARG " " NH2" " " 7 0 1 C2 
    2146 40 6.42525 15.9148 -34.897 281 " " " " A 43 0 0 "ARG " " N  " " " 7 0 1 C2 
    2147 14 5.90818 14.607 -35.2498 281 " " " " A 2 0 0 "ARG " " CA " " " 6 0 1 C2 
    2148 14 5.96559 13.6318 -34.0299 281 " " " " A 2 0 0 "ARG " " C  " " " 6 0 1 C2 
    2149 23 4.96989 12.9005 -33.7833 281 " " " " A 70 0 0 "ARG " " O  " " " 8 0 1 C2 
    2150 14 6.65474 13.9796 -36.4069 281 " " " " A 2 0 0 "ARG " " CB " " " 6 0 1 C2 
    2151 14 6.34744 14.607 -37.7467 281 " " " " A 2 0 0 "ARG " " CG " " " 6 0 1 C2 
    2152 14 7.41566 14.313 -38.795 281 " " " " A 2 0 0 "ARG " " CD " " " 6 0 1 C2 
    2153 40 7.16481 13.0259 -39.4069 281 " " " " A 43 0 0 "ARG " " NE " " " 7 0 1 C2 
    2154 14 6.33785 12.6347 -40.4477 281 " " " " A 2 0 0 "ARG " " CZ " " " 6 0 1 C2 
    2155 40 6.31217 11.3714 -40.7748 281 " " " " A 43 0 0 "ARG " " NH1" " " 7 0 1 C2 
    2156 40 5.70901 13.5552 -41.1609 281 " " " " A 43 0 0 "ARG " " NH2" " " 7 0 1 C2 
    2157 40 6.93951 13.6886 -33.0882 282 " " " " A 43 0 0 "THR " " N  " " " 7 0 1 C2 
    2158 14 7.00092 12.8415 -31.923 282 " " " " A 2 0 0 "THR " " CA " " " 6 0 1 C2 
    2159 14 5.89489 13.291 -30.8976 282 " " " " A 2 0 0 "THR " " C  " " " 6 0 1 C2 
    2160 23 5.08884 12.4567 -30.4722 282 " " " " A 70 0 0 "THR " " O  " " " 8 0 1 C2 
    2161 14 8.46663 12.7992 -31.3114 282 " " " " A 2 0 0 "THR " " CB " " " 6 0 1 C2 
    2162 23 9.37182 12.0058 -32.0578 282 " " " " A 70 0 0 "THR " " OG1" " " 8 0 1 C2 
    2163 14 8.56629 12.3384 -29.8217 282 " " " " A 2 0 0 "THR " " CG2" " " 6 0 1 C2 
    2164 40 5.84171 14.5372 -30.5698 283 " " " " A 43 0 0 "VAL " " N  " " " 7 0 1 C2 
    2165 14 4.90536 15.0624 -29.5469 283 " " " " A 2 0 0 "VAL " " CA " " " 6 0 1 C2 
    2166 14 3.4288 15.0969 -30.0881 283 " " " " A 2 0 0 "VAL " " C  " " " 6 0 1 C2 
    2167 23 2.48556 15.4183 -29.397 283 " " " " A 70 0 0 "VAL " " O  " " " 8 0 1 C2 
    2168 14 5.46513 16.437 -28.9034 283 " " " " A 2 0 0 "VAL " " CB " " " 6 0 1 C2 
    2169 14 4.38001 17.247 -28.1526 283 " " " " A 2 0 0 "VAL " " CG1" " " 6 0 1 C2 
    2170 14 6.67862 16.2382 -28.0365 283 " " " " A 2 0 0 "VAL " " CG2" " " 6 0 1 C2 
    2171 40 3.20779 14.7906 -31.3126 284 " " " " A 43 0 0 "MET " " N  " " " 7 0 1 C2 
    2172 14 1.87396 14.7209 -32.0152 284 " " " " A 2 0 0 "MET " " CA " " " 6 0 1 C2 
    2173 14 1.37601 13.2232 -32.0421 284 " " " " A 2 0 0 "MET " " C  " " " 6 0 1 C2 
    2174 23 0.219121 13.0375 -32.399 284 " " " " A 70 0 0 "MET " " O  " " " 8 0 1 C2 
    2175 14 1.96137 15.3392 -33.4482 284 " " " " A 2 0 0 "MET " " CB " " " 6 0 1 C2 
    2176 14 1.9106 16.9295 -33.6458 284 " " " " A 2 0 0 "MET " " CG " " " 6 0 1 C2 
    2177 52 1.91607 17.5911 -35.3489 284 " " " " A 13 0 0 "MET " " SD " " " 16 0 1 C2 
    2178 14 0.277593 17.112 -35.8308 284 " " " " A 2 0 0 "MET " " CE " " " 6 0 1 C2 
    2179 40 2.26927 12.2951 -31.685 285 " " " " A 43 0 0 "THR " " N  " " " 7 0 1 C2 
    2180 14 1.88214 10.8827 -31.7187 285 " " " " A 2 0 0 "THR " " CA " " " 6 0 1 C2 
    2181 14 2.14238 10.2495 -30.3541 285 " " " " A 2 0 0 "THR " " C  " " " 6 0 1 C2 
    2182 23 1.12662 10.0367 -29.7198 285 " " " " A 70 0 0 "THR " " O  " " " 8 0 1 C2 
    2183 14 2.72559 10.2473 -32.8129 285 " " " " A 2 0 0 "THR " " CB " " " 6 0 1 C2 
    2184 23 4.07764 10.5217 -32.7169 285 " " " " A 70 0 0 "THR " " OG1" " " 8 0 1 C2 
    2185 14 2.28093 10.5898 -34.2178 285 " " " " A 2 0 0 "THR " " CG2" " " 6 0 1 C2 
    2186 40 3.35056 10.0509 -29.8748 286 " " " " A 43 0 0 "SER " " N  " " " 7 0 1 C2 
    2187 14 3.71676 9.58667 -28.5553 286 " " " " A 2 0 0 "SER " " CA " " " 6 0 1 C2 
    2188 14 3.27501 10.6323 -27.4746 286 " " " " A 2 0 0 "SER " " C  " " " 6 0 1 C2 
    2189 23 2.94835 10.2929 -26.3588 286 " " " " A 70 0 0 "SER " " O  " " " 8 0 1 C2 
    2190 14 5.22354 9.31556 -28.5163 286 " " " " A 2 0 0 "SER " " CB " " " 6 0 1 C2 
    2191 23 5.39563 7.98747 -29.0491 286 " " " " A 70 0 0 "SER " " OG " " " 8 0 1 C2 
    2192 40 3.42622 11.8916 -27.7402 287 " " " " A 43 0 0 "GLY " " N  " " " 7 0 1 C2 
    2193 14 3.01931 13.0105 -26.8799 287 " " " " A 2 0 0 "GLY " " CA " " " 6 0 1 C2 
    2194 14 1.48734 13.0497 -26.6026 287 " " " " A 2 0 0 "GLY " " C  " " " 6 0 1 C2 
    2195 23 1.02163 13.7054 -25.6907 287 " " " " A 70 0 0 "GLY " " O  " " " 8 0 1 C2 
    2196 40 0.692 12.2608 -27.3486 288 " " " " A 43 0 0 "ARG " " N  " " " 7 0 1 C2 
    2197 14 -0.725617 11.9403 -27.1339 288 " " " " A 2 0 0 "ARG " " CA " " " 6 0 1 C2 
    2198 14 -1.0516 10.6211 -26.3207 288 " " " " A 2 0 0 "ARG " " C  " " " 6 0 1 C2 
    2199 23 -2.07221 10.5537 -25.6129 288 " " " " A 70 0 0 "ARG " " O  " " " 8 0 1 C2 
    2200 14 -1.54988 11.7476 -28.5208 288 " " " " A 2 0 0 "ARG " " CB " " " 6 0 1 C2 
    2201 14 -1.59083 13.0239 -29.4189 288 " " " " A 2 0 0 "ARG " " CG " " " 6 0 1 C2 
    2202 14 -2.21684 12.7106 -30.8262 288 " " " " A 2 0 0 "ARG " " CD " " " 6 0 1 C2 
    2203 40 -3.65429 12.391 -30.8192 288 " " " " A 43 0 0 "ARG " " NE " " " 7 0 1 C2 
    2204 14 -4.63812 13.226 -31.0889 288 " " " " A 2 0 0 "ARG " " CZ " " " 6 0 1 C2 
    2205 40 -5.89734 12.7778 -30.9294 288 " " " " A 43 0 0 "ARG " " NH1" " " 7 0 1 C2 
    2206 40 -4.47631 14.4178 -31.4001 288 " " " " A 43 0 0 "ARG " " NH2" " " 7 0 1 C2 
    2207 40 -0.121074 9.67213 -26.4396 289 " " " " A 43 0 0 "THR " " N  " " " 7 0 1 C2 
    2208 14 -0.088739 8.36071 -25.6815 289 " " " " A 2 0 0 "THR " " CA " " " 6 0 1 C2 
    2209 14 0.272495 8.5995 -24.2821 289 " " " " A 2 0 0 "THR " " C  " " " 6 0 1 C2 
    2210 23 -0.336176 7.88314 -23.4676 289 " " " " A 70 0 0 "THR " " O  " " " 8 0 1 C2 
    2211 14 0.914961 7.41945 -26.4103 289 " " " " A 2 0 0 "THR " " CB " " " 6 0 1 C2 
    2212 23 0.632052 7.50483 -27.7512 289 " " " " A 70 0 0 "THR " " OG1" " " 8 0 1 C2 
    2213 14 0.659398 5.92708 -26.0501 289 " " " " A 2 0 0 "THR " " CG2" " " 6 0 1 C2 
    2214 40 1.16233 9.48786 -23.8846 290 " " " " A 43 0 0 "VAL " " N  " " " 7 0 1 C2 
    2215 14 1.60857 9.71552 -22.5389 290 " " " " A 2 0 0 "VAL " " CA " " " 6 0 1 C2 
    2216 14 0.487093 10.2832 -21.6762 290 " " " " A 2 0 0 "VAL " " C  " " " 6 0 1 C2 
    2217 23 0.196177 9.78113 -20.5971 290 " " " " A 70 0 0 "VAL " " O  " " " 8 0 1 C2 
    2218 14 2.81378 10.6951 -22.4819 290 " " " " A 2 0 0 "VAL " " CB " " " 6 0 1 C2 
    2219 14 4.13688 9.95413 -22.8377 290 " " " " A 2 0 0 "VAL " " CG1" " " 6 0 1 C2 
    2220 14 2.68114 12.0959 -23.2011 290 " " " " A 2 0 0 "VAL " " CG2" " " 6 0 1 C2 
    2221 40 -0.291787 11.2789 -22.2016 291 " " " " A 43 0 0 "VAL " " N  " " " 7 0 1 C2 
    2222 14 -1.39127 12.0227 -21.6221 291 " " " " A 2 0 0 "VAL " " CA " " " 6 0 1 C2 
    2223 14 -2.64777 11.15 -21.4689 291 " " " " A 2 0 0 "VAL " " C  " " " 6 0 1 C2 
    2224 23 -3.4234 11.2827 -20.5086 291 " " " " A 70 0 0 "VAL " " O  " " " 8 0 1 C2 
    2225 14 -1.54423 13.3818 -22.3291 291 " " " " A 2 0 0 "VAL " " CB " " " 6 0 1 C2 
    2226 14 -0.462906 14.3943 -22.0365 291 " " " " A 2 0 0 "VAL " " CG1" " " 6 0 1 C2 
    2227 14 -1.90659 13.2714 -23.8418 291 " " " " A 2 0 0 "VAL " " CG2" " " 6 0 1 C2 
    2228 40 -2.93114 10.3509 -22.4902 292 " " " " A 43 0 0 "PHE " " N  " " " 7 0 1 C2 
    2229 14 -3.93025 9.30855 -22.4365 292 " " " " A 2 0 0 "PHE " " CA " " " 6 0 1 C2 
    2230 14 -3.6363 8.24985 -21.3562 292 " " " " A 2 0 0 "PHE " " C  " " " 6 0 1 C2 
    2231 23 -4.50796 7.85501 -20.6111 292 " " " " A 70 0 0 "PHE " " O  " " " 8 0 1 C2 
    2232 14 -3.89279 8.60316 -23.8495 292 " " " " A 2 0 0 "PHE " " CB " " " 6 0 1 C2 
    2233 14 -4.62876 7.30554 -23.9328 292 " " " " A 2 0 0 "PHE " " CG " " " 6 0 1 C2 
    2234 14 -3.93957 6.23534 -24.5696 292 " " " " A 2 0 0 "PHE " " CD1" " " 6 0 1 C2 
    2235 14 -6.01377 7.25712 -23.6653 292 " " " " A 2 0 0 "PHE " " CD2" " " 6 0 1 C2 
    2236 14 -4.65724 5.00655 -24.603 292 " " " " A 2 0 0 "PHE " " CE1" " " 6 0 1 C2 
    2237 14 -6.67947 6.0566 -23.8074 292 " " " " A 2 0 0 "PHE " " CE2" " " 6 0 1 C2 
    2238 14 -6.03436 4.9139 -24.2306 292 " " " " A 2 0 0 "PHE " " CZ " " " 6 0 1 C2 
    2239 40 -2.34189 7.80976 -21.294 293 " " " " A 43 0 0 "SER " " N  " " " 7 0 1 C2 
    2240 14 -1.85239 6.69979 -20.4779 293 " " " " A 2 0 0 "SER " " CA " " " 6 0 1 C2 
    2241 14 -2.07915 6.94456 -18.9609 293 " " " " A 2 0 0 "SER " " C  " " " 6 0 1 C2 
    2242 23 -2.16132 6.02492 -18.2441 293 " " " " A 70 0 0 "SER " " O  " " " 8 0 1 C2 
    2243 14 -0.403724 6.41375 -20.7458 293 " " " " A 2 0 0 "SER " " CB " " " 6 0 1 C2 
    2244 23 -0.222695 5.68146 -21.9438 293 " " " " A 70 0 0 "SER " " OG " " " 8 0 1 C2 
    2245 40 -2.16177 8.20045 -18.5297 294 " " " " A 43 0 0 "ALA " " N  " " " 7 0 1 C2 
    2246 14 -2.32657 8.68944 -17.2231 294 " " " " A 2 0 0 "ALA " " CA " " " 6 0 1 C2 
    2247 14 -3.81929 8.71301 -16.8433 294 " " " " A 2 0 0 "ALA " " C  " " " 6 0 1 C2 
    2248 23 -4.10772 8.68184 -15.6682 294 " " " " A 70 0 0 "ALA " " O  " " " 8 0 1 C2 
    2249 14 -1.77754 10.1667 -17.2812 294 " " " " A 2 0 0 "ALA " " CB " " " 6 0 1 C2 
    2250 40 -4.75104 8.6075 -17.7331 295 " " " " A 43 0 0 "VAL " " N  " " " 7 0 1 C2 
    2251 14 -6.20107 8.35937 -17.5682 295 " " " " A 2 0 0 "VAL " " CA " " " 6 0 1 C2 
    2252 14 -6.36629 6.87327 -17.0542 295 " " " " A 2 0 0 "VAL " " C  " " " 6 0 1 C2 
    2253 23 -7.15796 6.58865 -16.1262 295 " " " " A 70 0 0 "VAL " " O  " " " 8 0 1 C2 
    2254 14 -7.0164 8.72287 -18.853 295 " " " " A 2 0 0 "VAL " " CB " " " 6 0 1 C2 
    2255 14 -8.53037 8.75758 -18.5108 295 " " " " A 2 0 0 "VAL " " CG1" " " 6 0 1 C2 
    2256 14 -6.54019 10.0469 -19.3983 295 " " " " A 2 0 0 "VAL " " CG2" " " 6 0 1 C2 
    2257 40 -5.55102 5.91929 -17.5503 296 " " " " A 43 0 0 "ILE " " N  " " " 7 0 1 C2 
    2258 14 -5.57833 4.46087 -17.2168 296 " " " " A 2 0 0 "ILE " " CA " " " 6 0 1 C2 
    2259 14 -5.22053 4.23484 -15.7254 296 " " " " A 2 0 0 "ILE " " C  " " " 6 0 1 C2 
    2260 23 -6.01416 3.65701 -15.0379 296 " " " " A 70 0 0 "ILE " " O  " " " 8 0 1 C2 
    2261 14 -4.7746 3.62615 -18.2781 296 " " " " A 2 0 0 "ILE " " CB " " " 6 0 1 C2 
    2262 14 -5.18786 4.01037 -19.7411 296 " " " " A 2 0 0 "ILE " " CG1" " " 6 0 1 C2 
    2263 14 -4.64313 2.14901 -18.0161 296 " " " " A 2 0 0 "ILE " " CG2" " " 6 0 1 C2 
    2264 14 -4.40161 3.12246 -20.7641 296 " " " " A 2 0 0 "ILE " " CD1" " " 6 0 1 C2 
    2265 40 -4.06627 4.7983 -15.3126 297 " " " " A 43 0 0 "ILE " " N  " " " 7 0 1 C2 
    2266 14 -3.7125 5.00857 -13.9564 297 " " " " A 2 0 0 "ILE " " CA " " " 6 0 1 C2 
    2267 14 -4.83558 5.61494 -13.0748 297 " " " " A 2 0 0 "ILE " " C  " " " 6 0 1 C2 
    2268 23 -5.0921 5.15114 -11.9848 297 " " " " A 70 0 0 "ILE " " O  " " " 8 0 1 C2 
    2269 14 -2.3471 5.73537 -13.8601 297 " " " " A 2 0 0 "ILE " " CB " " " 6 0 1 C2 
    2270 14 -1.24598 5.11506 -14.7655 297 " " " " A 2 0 0 "ILE " " CG1" " " 6 0 1 C2 
    2271 14 -1.78668 5.82231 -12.3643 297 " " " " A 2 0 0 "ILE " " CG2" " " 6 0 1 C2 
    2272 14 -0.910017 3.6783 -14.4254 297 " " " " A 2 0 0 "ILE " " CD1" " " 6 0 1 C2 
    2273 40 -5.51898 6.66723 -13.549 298 " " " " A 43 0 0 "VAL " " N  " " " 7 0 1 C2 
    2274 14 -6.54361 7.37661 -12.8307 298 " " " " A 2 0 0 "VAL " " CA " " " 6 0 1 C2 
    2275 14 -7.79889 6.54835 -12.6536 298 " " " " A 2 0 0 "VAL " " C  " " " 6 0 1 C2 
    2276 23 -8.36577 6.45327 -11.5524 298 " " " " A 70 0 0 "VAL " " O  " " " 8 0 1 C2 
    2277 14 -6.79339 8.75196 -13.5081 298 " " " " A 2 0 0 "VAL " " CB " " " 6 0 1 C2 
    2278 14 -8.17584 9.4946 -13.4988 298 " " " " A 2 0 0 "VAL " " CG1" " " 6 0 1 C2 
    2279 14 -5.63651 9.72771 -13.2622 298 " " " " A 2 0 0 "VAL " " CG2" " " 6 0 1 C2 
    2280 40 -8.3011 5.99203 -13.7509 299 " " " " A 43 0 0 "ALA " " N  " " " 7 0 1 C2 
    2281 14 -9.48577 5.10644 -13.8537 299 " " " " A 2 0 0 "ALA " " CA " " " 6 0 1 C2 
    2282 14 -9.45895 3.93419 -12.9295 299 " " " " A 2 0 0 "ALA " " C  " " " 6 0 1 C2 
    2283 23 -10.4174 3.71176 -12.1612 299 " " " " A 70 0 0 "ALA " " O  " " " 8 0 1 C2 
    2284 14 -9.58102 4.68539 -15.3909 299 " " " " A 2 0 0 "ALA " " CB " " " 6 0 1 C2 
    2285 40 -8.31322 3.28801 -12.8678 300 " " " " A 43 0 0 "SER " " N  " " " 7 0 1 C2 
    2286 14 -8.23454 2.10985 -11.9818 300 " " " " A 2 0 0 "SER " " CA " " " 6 0 1 C2 
    2287 14 -8.20761 2.45477 -10.5135 300 " " " " A 2 0 0 "SER " " C  " " " 6 0 1 C2 
    2288 23 -8.59655 1.68008 -9.62763 300 " " " " A 70 0 0 "SER " " O  " " " 8 0 1 C2 
    2289 14 -6.95123 1.34352 -12.3588 300 " " " " A 2 0 0 "SER " " CB " " " 6 0 1 C2 
    2290 23 -6.82793 1.05507 -13.6977 300 " " " " A 70 0 0 "SER " " OG " " " 8 0 1 C2 
    2291 40 -7.80693 3.70453 -10.1526 301 " " " " A 43 0 0 "SER " " N  " " " 7 0 1 C2 
    2292 14 -7.58832 4.08423 -8.76163 301 " " " " A 2 0 0 "SER " " CA " " " 6 0 1 C2 
    2293 14 -8.94016 4.65814 -8.20977 301 " " " " A 2 0 0 "SER " " C  " " " 6 0 1 C2 
    2294 23 -9.06518 4.82429 -7.00297 301 " " " " A 70 0 0 "SER " " O  " " " 8 0 1 C2 
    2295 14 -6.56249 5.26217 -8.80766 301 " " " " A 2 0 0 "SER " " CB " " " 6 0 1 C2 
    2296 23 -5.29417 4.58471 -8.78761 301 " " " " A 70 0 0 "SER " " OG " " " 8 0 1 C2 
    2297 40 -9.9525 5.01543 -9.05148 302 " " " " A 43 0 0 "VAL " " N  " " " 7 0 1 C2 
    2298 14 -11.3603 5.31457 -8.67814 302 " " " " A 2 0 0 "VAL " " CA " " " 6 0 1 C2 
    2299 14 -11.9328 4.75486 -7.37843 302 " " " " A 2 0 0 "VAL " " C  " " " 6 0 1 C2 
    2300 23 -12.2926 5.4838 -6.44867 302 " " " " A 70 0 0 "VAL " " O  " " " 8 0 1 C2 
    2301 14 -12.2444 5.4026 -9.88741 302 " " " " A 2 0 0 "VAL " " CB " " " 6 0 1 C2 
    2302 14 -13.7017 5.48353 -9.67942 302 " " " " A 2 0 0 "VAL " " CG1" " " 6 0 1 C2 
    2303 14 -11.7057 6.49871 -10.8073 302 " " " " A 2 0 0 "VAL " " CG2" " " 6 0 1 C2 
    2304 40 -12.1178 3.38712 -7.30321 303 " " " " A 43 0 0 "PRO " " N  " " " 7 0 1 C2 
    2305 14 -12.5971 2.65114 -6.09432 303 " " " " A 2 0 0 "PRO " " CA " " " 6 0 1 C2 
    2306 14 -11.6792 2.70037 -4.87965 303 " " " " A 2 0 0 "PRO " " C  " " " 6 0 1 C2 
    2307 23 -12.1958 2.51173 -3.8071 303 " " " " A 70 0 0 "PRO " " O  " " " 8 0 1 C2 
    2308 14 -12.9186 1.22803 -6.70984 303 " " " " A 2 0 0 "PRO " " CB " " " 6 0 1 C2 
    2309 14 -12.0875 1.03861 -7.94621 303 " " " " A 2 0 0 "PRO " " CG " " " 6 0 1 C2 
    2310 14 -11.8768 2.48765 -8.45828 303 " " " " A 2 0 0 "PRO " " CD " " " 6 0 1 C2 
    2311 40 -10.423 3.12534 -4.88216 304 " " " " A 43 0 0 "LEU " " N  " " " 7 0 1 C2 
    2312 14 -9.6263 3.48382 -3.69277 304 " " " " A 2 0 0 "LEU " " CA " " " 6 0 1 C2 
    2313 14 -10.287 4.59488 -2.9225 304 " " " " A 2 0 0 "LEU " " C  " " " 6 0 1 C2 
    2314 23 -10.1514 4.58955 -1.69402 304 " " " " A 70 0 0 "LEU " " O  " " " 8 0 1 C2 
    2315 14 -8.09784 3.81165 -4.04584 304 " " " " A 2 0 0 "LEU " " CB " " " 6 0 1 C2 
    2316 14 -7.44203 2.64006 -4.73354 304 " " " " A 2 0 0 "LEU " " CG " " " 6 0 1 C2 
    2317 14 -6.08517 3.12982 -5.31304 304 " " " " A 2 0 0 "LEU " " CD1" " " 6 0 1 C2 
    2318 14 -7.24761 1.38975 -3.8828 304 " " " " A 2 0 0 "LEU " " CD2" " " 6 0 1 C2 
    2319 40 -11.0975 5.46578 -3.59284 305 " " " " A 43 0 0 "LEU " " N  " " " 7 0 1 C2 
    2320 14 -11.7228 6.64456 -2.92371 305 " " " " A 2 0 0 "LEU " " CA " " " 6 0 1 C2 
    2321 14 -13.0872 6.17675 -2.29832 305 " " " " A 2 0 0 "LEU " " C  " " " 6 0 1 C2 
    2322 23 -13.6672 6.92602 -1.50116 305 " " " " A 70 0 0 "LEU " " O  " " " 8 0 1 C2 
    2323 14 -11.9483 7.83269 -3.95547 305 " " " " A 2 0 0 "LEU " " CB " " " 6 0 1 C2 
    2324 14 -10.7293 8.41584 -4.65756 305 " " " " A 2 0 0 "LEU " " CG " " " 6 0 1 C2 
    2325 14 -11.0773 9.60604 -5.58995 305 " " " " A 2 0 0 "LEU " " CD1" " " 6 0 1 C2 
    2326 14 -9.62233 8.91939 -3.738 305 " " " " A 2 0 0 "LEU " " CD2" " " 6 0 1 C2 
    2327 40 -13.6204 5.02814 -2.74068 306 " " " " A 43 0 0 "LEU " " N  " " " 7 0 1 C2 
    2328 14 -15.0213 4.71289 -2.3137 306 " " " " A 2 0 0 "LEU " " CA " " " 6 0 1 C2 
    2329 14 -15.0712 3.89311 -0.999303 306 " " " " A 2 0 0 "LEU " " C  " " " 6 0 1 C2 
    2330 23 -16.0575 3.4643 -0.549646 306 " " " " A 70 0 0 "LEU " " O  " " " 8 0 1 C2 
    2331 14 -15.6943 3.84476 -3.40375 306 " " " " A 2 0 0 "LEU " " CB " " " 6 0 1 C2 
    2332 14 -16.3614 4.53759 -4.62287 306 " " " " A 2 0 0 "LEU " " CG " " " 6 0 1 C2 
    2333 14 -15.4648 5.44131 -5.46584 306 " " " " A 2 0 0 "LEU " " CD1" " " 6 0 1 C2 
    2334 14 -17.0329 3.53664 -5.56905 306 " " " " A 2 0 0 "LEU " " CD2" " " 6 0 1 C2 
    2335 40 -13.8647 3.61186 -0.44379 307 " " " " A 43 0 0 "PHE " " N  " " " 7 0 1 C2 
    2336 14 -13.7189 2.94749 0.828193 307 " " " " A 2 0 0 "PHE " " CA " " " 6 0 1 C2 
    2337 14 -13.7942 4.08277 1.87098 307 " " " " A 2 0 0 "PHE " " C  " " " 6 0 1 C2 
    2338 23 -13.115 5.1588 1.8088 307 " " " " A 70 0 0 "PHE " " O  " " " 8 0 1 C2 
    2339 14 -12.2259 2.45117 0.935726 307 " " " " A 2 0 0 "PHE " " CB " " " 6 0 1 C2 
    2340 14 -11.8787 1.16066 0.151736 307 " " " " A 2 0 0 "PHE " " CG " " " 6 0 1 C2 
    2341 14 -11.2381 1.17984 -1.07282 307 " " " " A 2 0 0 "PHE " " CD1" " " 6 0 1 C2 
    2342 14 -12.2442 -0.100873 0.654087 307 " " " " A 2 0 0 "PHE " " CD2" " " 6 0 1 C2 
    2343 14 -10.7841 0.0725432 -1.72182 307 " " " " A 2 0 0 "PHE " " CE1" " " 6 0 1 C2 
    2344 14 -11.8851 -1.30985 -0.0435398 307 " " " " A 2 0 0 "PHE " " CE2" " " 6 0 1 C2 
    2345 14 -11.158 -1.1401 -1.23307 307 " " " " A 2 0 0 "PHE " " CZ " " " 6 0 1 C2 
    2346 40 -14.6305 3.92349 2.97458 308 " " " " A 43 0 0 "PRO " " N  " " " 7 0 1 C2 
    2347 14 -14.6384 4.9659 3.97244 308 " " " " A 2 0 0 "PRO " " CA " " " 6 0 1 C2 
    2348 14 -13.5191 4.82233 5.00147 308 " " " " A 2 0 0 "PRO " " C  " " " 6 0 1 C2 
    2349 23 -13.2795 5.65823 5.84213 308 " " " " A 70 0 0 "PRO " " O  " " " 8 0 1 C2 
    2350 14 -16.0074 4.67859 4.58589 308 " " " " A 2 0 0 "PRO " " CB " " " 6 0 1 C2 
    2351 14 -16.1565 3.17359 4.49377 308 " " " " A 2 0 0 "PRO " " CG " " " 6 0 1 C2 
    2352 14 -15.5018 2.75522 3.21786 308 " " " " A 2 0 0 "PRO " " CD " " " 6 0 1 C2 
    2353 40 -12.5686 3.88159 4.7563 309 " " " " A 43 0 0 "GLN " " N  " " " 7 0 1 C2 
    2354 14 -11.2265 3.89361 5.34904 309 " " " " A 2 0 0 "GLN " " CA " " " 6 0 1 C2 
    2355 14 -10.4413 4.99714 4.57152 309 " " " " A 2 0 0 "GLN " " C  " " " 6 0 1 C2 
    2356 23 -10.152 4.91671 3.35765 309 " " " " A 70 0 0 "GLN " " O  " " " 8 0 1 C2 
    2357 14 -10.5535 2.55524 5.00056 309 " " " " A 2 0 0 "GLN " " CB " " " 6 0 1 C2 
    2358 14 -11.0607 1.35373 5.84835 309 " " " " A 2 0 0 "GLN " " CG " " " 6 0 1 C2 
    2359 14 -12.3868 0.820518 5.48222 309 " " " " A 2 0 0 "GLN " " CD " " " 6 0 1 C2 
    2360 23 -12.818 0.845654 4.34519 309 " " " " A 70 0 0 "GLN " " OE1" " " 8 0 1 C2 
    2361 40 -13.201 0.338904 6.41571 309 " " " " A 43 0 0 "GLN " " NE2" " " 7 0 1 C2 
    2362 40 -10.1412 6.08186 5.22744 310 " " " " A 43 0 0 "GLY " " N  " " " 7 0 1 C2 
    2363 14 -9.65884 7.27542 4.59928 310 " " " " A 2 0 0 "GLY " " CA " " " 6 0 1 C2 
    2364 14 -8.13927 7.35813 4.32689 310 " " " " A 2 0 0 "GLY " " C  " " " 6 0 1 C2 
    2365 23 -7.66769 8.33545 3.69713 310 " " " " A 70 0 0 "GLY " " O  " " " 8 0 1 C2 
    2366 40 -7.2993 6.47546 4.98843 311 " " " " A 43 0 0 "PHE " " N  " " " 7 0 1 C2 
    2367 14 -5.86773 6.26576 4.75696 311 " " " " A 2 0 0 "PHE " " CA " " " 6 0 1 C2 
    2368 14 -5.45921 6.26393 3.2668 311 " " " " A 2 0 0 "PHE " " C  " " " 6 0 1 C2 
    2369 23 -4.3636 6.74102 2.959 311 " " " " A 70 0 0 "PHE " " O  " " " 8 0 1 C2 
    2370 14 -5.19332 5.08569 5.514 311 " " " " A 2 0 0 "PHE " " CB " " " 6 0 1 C2 
    2371 14 -5.20041 3.69664 4.87313 311 " " " " A 2 0 0 "PHE " " CG " " " 6 0 1 C2 
    2372 14 -4.07024 2.92376 4.57749 311 " " " " A 2 0 0 "PHE " " CD1" " " 6 0 1 C2 
    2373 14 -6.42715 3.04896 4.4987 311 " " " " A 2 0 0 "PHE " " CD2" " " 6 0 1 C2 
    2374 14 -4.18747 1.56868 4.09637 311 " " " " A 2 0 0 "PHE " " CE1" " " 6 0 1 C2 
    2375 14 -6.60108 1.76557 3.96884 311 " " " " A 2 0 0 "PHE " " CE2" " " 6 0 1 C2 
    2376 14 -5.43185 1.03504 3.73705 311 " " " " A 2 0 0 "PHE " " CZ " " " 6 0 1 C2 
    2377 40 -6.33739 5.86644 2.30745 312 " " " " A 43 0 0 "LEU " " N  " " " 7 0 1 C2 
    2378 14 -5.85001 5.77989 0.891061 312 " " " " A 2 0 0 "LEU " " CA " " " 6 0 1 C2 
    2379 14 -6.07385 6.97661 0.0605699 312 " " " " A 2 0 0 "LEU " " C  " " " 6 0 1 C2 
    2380 23 -5.66118 7.05319 -1.10747 312 " " " " A 70 0 0 "LEU " " O  " " " 8 0 1 C2 
    2381 14 -6.66435 4.72526 0.141785 312 " " " " A 2 0 0 "LEU " " CB " " " 6 0 1 C2 
    2382 14 -6.54821 3.39483 0.754155 312 " " " " A 2 0 0 "LEU " " CG " " " 6 0 1 C2 
    2383 14 -7.66562 2.45882 0.342732 312 " " " " A 2 0 0 "LEU " " CD1" " " 6 0 1 C2 
    2384 14 -5.21815 2.77614 0.402027 312 " " " " A 2 0 0 "LEU " " CD2" " " 6 0 1 C2 
    2385 40 -6.8532 7.97105 0.543357 313 " " " " A 43 0 0 "LYS " " N  " " " 7 0 1 C2 
    2386 14 -7.22581 9.15751 -0.202843 313 " " " " A 2 0 0 "LYS " " CA " " " 6 0 1 C2 
    2387 14 -6.02175 10.0054 -0.568319 313 " " " " A 2 0 0 "LYS " " C  " " " 6 0 1 C2 
    2388 23 -5.91024 10.2901 -1.7568 313 " " " " A 70 0 0 "LYS " " O  " " " 8 0 1 C2 
    2389 14 -8.24049 9.98665 0.591798 313 " " " " A 2 0 0 "LYS " " CB " " " 6 0 1 C2 
    2390 14 -9.57855 9.22474 0.652556 313 " " " " A 2 0 0 "LYS " " CG " " " 6 0 1 C2 
    2391 14 -10.8797 9.91845 1.18929 313 " " " " A 2 0 0 "LYS " " CD " " " 6 0 1 C2 
    2392 14 -12.1551 9.21678 0.743932 313 " " " " A 2 0 0 "LYS " " CE " " " 6 0 1 C2 
    2393 40 -12.3 7.94428 1.48264 313 " " " " A 43 0 0 "LYS " " NZ " " " 7 0 1 C2 
    2394 40 -5.11881 10.2712 0.42925 314 " " " " A 43 0 0 "SER " " N  " " " 7 0 1 C2 
    2395 14 -4.04613 11.1576 0.253389 314 " " " " A 2 0 0 "SER " " CA " " " 6 0 1 C2 
    2396 14 -2.90801 10.4838 -0.587794 314 " " " " A 2 0 0 "SER " " C  " " " 6 0 1 C2 
    2397 23 -2.40027 11.1065 -1.52385 314 " " " " A 70 0 0 "SER " " O  " " " 8 0 1 C2 
    2398 14 -3.41942 11.6165 1.55308 314 " " " " A 2 0 0 "SER " " CB " " " 6 0 1 C2 
    2399 23 -3.00719 10.521 2.32528 314 " " " " A 70 0 0 "SER " " OG " " " 8 0 1 C2 
    2400 40 -2.79992 9.17408 -0.382555 315 " " " " A 43 0 0 "ILE " " N  " " " 7 0 1 C2 
    2401 14 -1.93787 8.23156 -1.05989 315 " " " " A 2 0 0 "ILE " " CA " " " 6 0 1 C2 
    2402 14 -2.18817 8.29772 -2.57159 315 " " " " A 2 0 0 "ILE " " C  " " " 6 0 1 C2 
    2403 23 -1.27446 8.48524 -3.32912 315 " " " " A 70 0 0 "ILE " " O  " " " 8 0 1 C2 
    2404 14 -2.09278 6.79406 -0.472416 315 " " " " A 2 0 0 "ILE " " CB " " " 6 0 1 C2 
    2405 14 -1.72921 6.72065 1.00473 315 " " " " A 2 0 0 "ILE " " CG1" " " 6 0 1 C2 
    2406 14 -1.10588 5.73513 -1.16929 315 " " " " A 2 0 0 "ILE " " CG2" " " 6 0 1 C2 
    2407 14 -1.61831 5.33542 1.75042 315 " " " " A 2 0 0 "ILE " " CD1" " " 6 0 1 C2 
    2408 40 -3.43366 8.05913 -2.99087 316 " " " " A 43 0 0 "THR " " N  " " " 7 0 1 C2 
    2409 14 -3.85794 7.90918 -4.3632 316 " " " " A 2 0 0 "THR " " CA " " " 6 0 1 C2 
    2410 14 -3.62143 9.25903 -5.15137 316 " " " " A 2 0 0 "THR " " C  " " " 6 0 1 C2 
    2411 23 -3.1093 9.1545 -6.26368 316 " " " " A 70 0 0 "THR " " O  " " " 8 0 1 C2 
    2412 14 -5.33825 7.43443 -4.29116 316 " " " " A 2 0 0 "THR " " CB " " " 6 0 1 C2 
    2413 23 -5.43307 6.28906 -3.56754 316 " " " " A 70 0 0 "THR " " OG1" " " 8 0 1 C2 
    2414 14 -5.9636 7.0694 -5.70383 316 " " " " A 2 0 0 "THR " " CG2" " " 6 0 1 C2 
    2415 40 -3.95825 10.4301 -4.60904 317 " " " " A 43 0 0 "TYR " " N  " " " 7 0 1 C2 
    2416 14 -3.93154 11.6197 -5.44592 317 " " " " A 2 0 0 "TYR " " CA " " " 6 0 1 C2 
    2417 14 -2.48647 12.1521 -5.60552 317 " " " " A 2 0 0 "TYR " " C  " " " 6 0 1 C2 
    2418 23 -2.12948 12.7779 -6.5942 317 " " " " A 70 0 0 "TYR " " O  " " " 8 0 1 C2 
    2419 14 -4.70254 12.7901 -4.81936 317 " " " " A 2 0 0 "TYR " " CB " " " 6 0 1 C2 
    2420 14 -6.21431 12.6417 -4.64211 317 " " " " A 2 0 0 "TYR " " CG " " " 6 0 1 C2 
    2421 14 -6.7772 12.6165 -3.33289 317 " " " " A 2 0 0 "TYR " " CD1" " " 6 0 1 C2 
    2422 14 -7.11921 12.5929 -5.78637 317 " " " " A 2 0 0 "TYR " " CD2" " " 6 0 1 C2 
    2423 14 -8.13455 12.5105 -3.20072 317 " " " " A 2 0 0 "TYR " " CE1" " " 6 0 1 C2 
    2424 14 -8.51578 12.5665 -5.59018 317 " " " " A 2 0 0 "TYR " " CE2" " " 6 0 1 C2 
    2425 14 -9.02219 12.4533 -4.30964 317 " " " " A 2 0 0 "TYR " " CZ " " " 6 0 1 C2 
    2426 23 -10.343 12.4518 -4.07423 317 " " " " A 70 0 0 "TYR " " OH " " " 8 0 1 C2 
    2427 40 -1.6111 11.6593 -4.72427 318 " " " " A 43 0 0 "ALA " " N  " " " 7 0 1 C2 
    2428 14 -0.205308 11.902 -4.83706 318 " " " " A 2 0 0 "ALA " " CA " " " 6 0 1 C2 
    2429 14 0.411833 10.9592 -5.85115 318 " " " " A 2 0 0 "ALA " " C  " " " 6 0 1 C2 
    2430 23 1.47627 11.2719 -6.43448 318 " " " " A 70 0 0 "ALA " " O  " " " 8 0 1 C2 
    2431 14 0.555748 11.6957 -3.55821 318 " " " " A 2 0 0 "ALA " " CB " " " 6 0 1 C2 
    2432 40 -0.209804 9.7717 -6.20698 319 " " " " A 43 0 0 "ILE " " N  " " " 7 0 1 C2 
    2433 14 0.387709 8.97839 -7.30521 319 " " " " A 2 0 0 "ILE " " CA " " " 6 0 1 C2 
    2434 14 -0.138214 9.60337 -8.57441 319 " " " " A 2 0 0 "ILE " " C  " " " 6 0 1 C2 
    2435 23 0.651077 9.89163 -9.45414 319 " " " " A 70 0 0 "ILE " " O  " " " 8 0 1 C2 
    2436 14 0.0960311 7.53275 -7.21092 319 " " " " A 2 0 0 "ILE " " CB " " " 6 0 1 C2 
    2437 14 0.465851 6.97032 -5.89437 319 " " " " A 2 0 0 "ILE " " CG1" " " 6 0 1 C2 
    2438 14 0.565652 6.61845 -8.41128 319 " " " " A 2 0 0 "ILE " " CG2" " " 6 0 1 C2 
    2439 14 -0.280924 5.78477 -5.30419 319 " " " " A 2 0 0 "ILE " " CD1" " " 6 0 1 C2 
    2440 40 -1.43542 9.89906 -8.59841 320 " " " " A 43 0 0 "ILE " " N  " " " 7 0 1 C2 
    2441 14 -2.12208 10.583 -9.67392 320 " " " " A 2 0 0 "ILE " " CA " " " 6 0 1 C2 
    2442 14 -1.4704 11.9109 -10.1454 320 " " " " A 2 0 0 "ILE " " C  " " " 6 0 1 C2 
    2443 23 -1.53077 12.2895 -11.3131 320 " " " " A 70 0 0 "ILE " " O  " " " 8 0 1 C2 
    2444 14 -3.68065 10.7904 -9.34779 320 " " " " A 2 0 0 "ILE " " CB " " " 6 0 1 C2 
    2445 14 -4.3952 9.41034 -9.67015 320 " " " " A 2 0 0 "ILE " " CG1" " " 6 0 1 C2 
    2446 14 -4.38859 12.0158 -10.0847 320 " " " " A 2 0 0 "ILE " " CG2" " " 6 0 1 C2 
    2447 14 -5.69173 9.30586 -8.97613 320 " " " " A 2 0 0 "ILE " " CD1" " " 6 0 1 C2 
    2448 40 -0.938474 12.6143 -9.14053 321 " " " " A 43 0 0 "ALA " " N  " " " 7 0 1 C2 
    2449 14 -0.14693 13.7945 -9.35683 321 " " " " A 2 0 0 "ALA " " CA " " " 6 0 1 C2 
    2450 14 0.963506 13.5738 -10.3003 321 " " " " A 2 0 0 "ALA " " C  " " " 6 0 1 C2 
    2451 23 1.28535 14.3897 -11.1677 321 " " " " A 70 0 0 "ALA " " O  " " " 8 0 1 C2 
    2452 14 0.424519 14.4551 -8.12254 321 " " " " A 2 0 0 "ALA " " CB " " " 6 0 1 C2 
    2453 40 1.73625 12.4432 -10.017 322 " " " " A 43 0 0 "SER " " N  " " " 7 0 1 C2 
    2454 14 2.97713 12.1981 -10.5616 322 " " " " A 2 0 0 "SER " " CA " " " 6 0 1 C2 
    2455 14 2.8707 11.866 -12.1105 322 " " " " A 2 0 0 "SER " " C  " " " 6 0 1 C2 
    2456 23 3.62667 12.3641 -12.9644 322 " " " " A 70 0 0 "SER " " O  " " " 8 0 1 C2 
    2457 14 3.77435 11.2267 -9.68209 322 " " " " A 2 0 0 "SER " " CB " " " 6 0 1 C2 
    2458 23 3.47262 9.82981 -9.76318 322 " " " " A 70 0 0 "SER " " OG " " " 8 0 1 C2 
    2459 40 1.8606 11.1079 -12.5495 323 " " " " A 43 0 0 "VAL " " N  " " " 7 0 1 C2 
    2460 14 1.65546 10.7508 -13.9291 323 " " " " A 2 0 0 "VAL " " CA " " " 6 0 1 C2 
    2461 14 1.19911 11.9366 -14.7553 323 " " " " A 2 0 0 "VAL " " C  " " " 6 0 1 C2 
    2462 23 1.546 12.0311 -15.9401 323 " " " " A 70 0 0 "VAL " " O  " " " 8 0 1 C2 
    2463 14 0.791594 9.40555 -13.9777 323 " " " " A 2 0 0 "VAL " " CB " " " 6 0 1 C2 
    2464 14 1.49015 8.23217 -13.3288 323 " " " " A 2 0 0 "VAL " " CG1" " " 6 0 1 C2 
    2465 14 -0.60513 9.66035 -13.3498 323 " " " " A 2 0 0 "VAL " " CG2" " " 6 0 1 C2 
    2466 40 0.461424 12.8379 -14.0892 324 " " " " A 43 0 0 "MET " " N  " " " 7 0 1 C2 
    2467 14 -0.0483843 14.1532 -14.6031 324 " " " " A 2 0 0 "MET " " CA " " " 6 0 1 C2 
    2468 14 1.06212 15.0549 -14.9316 324 " " " " A 2 0 0 "MET " " C  " " " 6 0 1 C2 
    2469 23 1.11513 15.4007 -16.0928 324 " " " " A 70 0 0 "MET " " O  " " " 8 0 1 C2 
    2470 14 -0.971564 14.9446 -13.6382 324 " " " " A 2 0 0 "MET " " CB " " " 6 0 1 C2 
    2471 14 -1.5051 16.3708 -13.9859 324 " " " " A 2 0 0 "MET " " CG " " " 6 0 1 C2 
    2472 52 -2.68208 17.0769 -12.7234 324 " " " " A 13 0 0 "MET " " SD " " " 16 0 1 C2 
    2473 14 -1.73131 17.9447 -11.5279 324 " " " " A 2 0 0 "MET " " CE " " " 6 0 1 C2 
    2474 40 2.0041 15.274 -14.0203 325 " " " " A 43 0 0 "LEU " " N  " " " 7 0 1 C2 
    2475 14 3.29351 15.9444 -14.2536 325 " " " " A 2 0 0 "LEU " " CA " " " 6 0 1 C2 
    2476 14 4.19749 15.2865 -15.2942 325 " " " " A 2 0 0 "LEU " " C  " " " 6 0 1 C2 
    2477 23 4.573 16.0168 -16.2343 325 " " " " A 70 0 0 "LEU " " O  " " " 8 0 1 C2 
    2478 14 4.09685 15.9992 -12.9072 325 " " " " A 2 0 0 "LEU " " CB " " " 6 0 1 C2 
    2479 14 3.80475 17.2804 -12.1256 325 " " " " A 2 0 0 "LEU " " CG " " " 6 0 1 C2 
    2480 14 4.19198 16.9614 -10.6327 325 " " " " A 2 0 0 "LEU " " CD1" " " 6 0 1 C2 
    2481 14 4.58832 18.458 -12.6376 325 " " " " A 2 0 0 "LEU " " CD2" " " 6 0 1 C2 
    2482 40 4.49338 13.9378 -15.1862 326 " " " " A 43 0 0 "ALA " " N  " " " 7 0 1 C2 
    2483 14 5.40834 13.2639 -16.2031 326 " " " " A 2 0 0 "ALA " " CA " " " 6 0 1 C2 
    2484 14 4.80386 13.3703 -17.6381 326 " " " " A 2 0 0 "ALA " " C  " " " 6 0 1 C2 
    2485 23 5.49386 13.6102 -18.5918 326 " " " " A 70 0 0 "ALA " " O  " " " 8 0 1 C2 
    2486 14 5.5468 11.8483 -15.788 326 " " " " A 2 0 0 "ALA " " CB " " " 6 0 1 C2 
    2487 40 3.47553 13.1763 -17.7745 327 " " " " A 43 0 0 "ALA " " N  " " " 7 0 1 C2 
    2488 14 2.82669 13.4311 -19.0716 327 " " " " A 2 0 0 "ALA " " CA " " " 6 0 1 C2 
    2489 14 3.11303 14.795 -19.68 327 " " " " A 2 0 0 "ALA " " C  " " " 6 0 1 C2 
    2490 23 3.46059 14.8779 -20.8897 327 " " " " A 70 0 0 "ALA " " O  " " " 8 0 1 C2 
    2491 14 1.30847 13.144 -18.9579 327 " " " " A 2 0 0 "ALA " " CB " " " 6 0 1 C2 
    2492 40 3.05381 15.8206 -18.8577 328 " " " " A 43 0 0 "ILE " " N  " " " 7 0 1 C2 
    2493 14 3.35936 17.2162 -19.2548 328 " " " " A 2 0 0 "ILE " " CA " " " 6 0 1 C2 
    2494 14 4.94324 17.364 -19.326 328 " " " " A 2 0 0 "ILE " " C  " " " 6 0 1 C2 
    2495 23 5.41579 18.1475 -20.2406 328 " " " " A 70 0 0 "ILE " " O  " " " 8 0 1 C2 
    2496 14 2.88919 18.1815 -18.0962 328 " " " " A 2 0 0 "ILE " " CB " " " 6 0 1 C2 
    2497 14 1.39377 18.0531 -18.0436 328 " " " " A 2 0 0 "ILE " " CG1" " " 6 0 1 C2 
    2498 14 3.1988 19.6192 -18.4019 328 " " " " A 2 0 0 "ILE " " CG2" " " 6 0 1 C2 
    2499 14 0.787695 18.6336 -16.7968 328 " " " " A 2 0 0 "ILE " " CD1" " " 6 0 1 C2 
    2500 40 5.8336 16.6544 -18.5763 329 " " " " A 43 0 0 "LEU " " N  " " " 7 0 1 C2 
    2501 14 7.25689 16.8302 -18.536 329 " " " " A 2 0 0 "LEU " " CA " " " 6 0 1 C2 
    2502 14 7.93625 16.0953 -19.7014 329 " " " " A 2 0 0 "LEU " " C  " " " 6 0 1 C2 
    2503 23 9.0701 16.463 -20.0936 329 " " " " A 70 0 0 "LEU " " O  " " " 8 0 1 C2 
    2504 14 7.86508 16.3509 -17.2369 329 " " " " A 2 0 0 "LEU " " CB " " " 6 0 1 C2 
    2505 14 7.57403 17.0976 -15.8667 329 " " " " A 2 0 0 "LEU " " CG " " " 6 0 1 C2 
    2506 14 7.90962 16.172 -14.7276 329 " " " " A 2 0 0 "LEU " " CD1" " " 6 0 1 C2 
    2507 14 8.26003 18.3856 -15.7278 329 " " " " A 2 0 0 "LEU " " CD2" " " 6 0 1 C2 
    2508 40 7.30136 15.13 -20.3765 330 " " " " A 43 0 0 "SER " " N  " " " 7 0 1 C2 
    2509 14 7.662 14.3152 -21.5365 330 " " " " A 2 0 0 "SER " " CA " " " 6 0 1 C2 
    2510 14 7.54602 15.2361 -22.7465 330 " " " " A 2 0 0 "SER " " C  " " " 6 0 1 C2 
    2511 23 8.49913 15.3545 -23.502 330 " " " " A 70 0 0 "SER " " O  " " " 8 0 1 C2 
    2512 14 6.71468 13.1339 -21.7488 330 " " " " A 2 0 0 "SER " " CB " " " 6 0 1 C2 
    2513 23 6.80152 12.1946 -20.6655 330 " " " " A 70 0 0 "SER " " OG " " " 8 0 1 C2 
    2514 40 6.38215 15.8747 -22.8077 331 " " " " A 43 0 0 "ILE " " N  " " " 7 0 1 C2 
    2515 14 6.03504 16.854 -23.8804 331 " " " " A 2 0 0 "ILE " " CA " " " 6 0 1 C2 
    2516 14 6.37657 18.3283 -23.6596 331 " " " " A 2 0 0 "ILE " " C  " " " 6 0 1 C2 
    2517 23 5.8609 19.2025 -24.3101 331 " " " " A 70 0 0 "ILE " " O  " " " 8 0 1 C2 
    2518 14 4.5552 16.7761 -24.1743 331 " " " " A 2 0 0 "ILE " " CB " " " 6 0 1 C2 
    2519 14 3.58636 17.3915 -23.1716 331 " " " " A 2 0 0 "ILE " " CG1" " " 6 0 1 C2 
    2520 14 4.24458 15.3009 -24.4839 331 " " " " A 2 0 0 "ILE " " CG2" " " 6 0 1 C2 
    2521 14 2.05259 17.3695 -23.6202 331 " " " " A 2 0 0 "ILE " " CD1" " " 6 0 1 C2 
    2522 40 7.22195 18.6405 -22.5951 332 " " " " A 43 0 0 "THR " " N  " " " 7 0 1 C2 
    2523 14 7.84229 19.9568 -22.318 332 " " " " A 2 0 0 "THR " " CA " " " 6 0 1 C2 
    2524 14 9.37003 19.7937 -22.1492 332 " " " " A 2 0 0 "THR " " C  " " " 6 0 1 C2 
    2525 23 10.057 19.8986 -23.1423 332 " " " " A 70 0 0 "THR " " O  " " " 8 0 1 C2 
    2526 14 7.10311 20.8176 -21.2239 332 " " " " A 2 0 0 "THR " " CB " " " 6 0 1 C2 
    2527 23 7.22042 20.2522 -19.927 332 " " " " A 70 0 0 "THR " " OG1" " " 8 0 1 C2 
    2528 14 5.64114 21.2702 -21.5368 332 " " " " A 2 0 0 "THR " " CG2" " " 6 0 1 C2 
    2529 40 9.85139 19.4942 -20.9433 333 " " " " A 43 0 0 "VAL " " N  " " " 7 0 1 C2 
    2530 14 11.2079 19.154 -20.6333 333 " " " " A 2 0 0 "VAL " " CA " " " 6 0 1 C2 
    2531 14 12.0061 18.1941 -21.5629 333 " " " " A 2 0 0 "VAL " " C  " " " 6 0 1 C2 
    2532 23 13.0724 18.6461 -22.019 333 " " " " A 70 0 0 "VAL " " O  " " " 8 0 1 C2 
    2533 14 11.3288 18.9612 -19.0959 333 " " " " A 2 0 0 "VAL " " CB " " " 6 0 1 C2 
    2534 14 12.7958 18.8363 -18.6749 333 " " " " A 2 0 0 "VAL " " CG1" " " 6 0 1 C2 
    2535 14 10.7635 20.1031 -18.2362 333 " " " " A 2 0 0 "VAL " " CG2" " " 6 0 1 C2 
    2536 40 11.5526 16.9792 -21.7901 334 " " " " A 43 0 0 "LEU " " N  " " " 7 0 1 C2 
    2537 14 12.1902 15.9775 -22.5694 334 " " " " A 2 0 0 "LEU " " CA " " " 6 0 1 C2 
    2538 14 12.0769 16.2863 -24.0766 334 " " " " A 2 0 0 "LEU " " C  " " " 6 0 1 C2 
    2539 23 12.8213 15.608 -24.8098 334 " " " " A 70 0 0 "LEU " " O  " " " 8 0 1 C2 
    2540 14 11.5418 14.6165 -22.3171 334 " " " " A 2 0 0 "LEU " " CB " " " 6 0 1 C2 
    2541 14 12.3161 13.369 -22.6797 334 " " " " A 2 0 0 "LEU " " CG " " " 6 0 1 C2 
    2542 14 13.8302 13.3572 -22.2493 334 " " " " A 2 0 0 "LEU " " CD1" " " 6 0 1 C2 
    2543 14 11.6151 12.1254 -22.0359 334 " " " " A 2 0 0 "LEU " " CD2" " " 6 0 1 C2 
    2544 40 11.0931 17.0636 -24.5204 335 " " " " A 43 0 0 "ALA " " N  " " " 7 0 1 C2 
    2545 14 10.8918 17.3935 -25.9314 335 " " " " A 2 0 0 "ALA " " CA " " " 6 0 1 C2 
    2546 14 11.8442 18.4505 -26.3039 335 " " " " A 2 0 0 "ALA " " C  " " " 6 0 1 C2 
    2547 23 12.4941 18.3482 -27.3171 335 " " " " A 70 0 0 "ALA " " O  " " " 8 0 1 C2 
    2548 14 9.37874 17.8445 -26.2506 335 " " " " A 2 0 0 "ALA " " CB " " " 6 0 1 C2 
    2549 40 12.0133 19.4925 -25.4979 336 " " " " A 43 0 0 "ALA " " N  " " " 7 0 1 C2 
    2550 14 13.0111 20.5333 -25.5281 336 " " " " A 2 0 0 "ALA " " CA " " " 6 0 1 C2 
    2551 14 14.4808 19.9822 -25.3061 336 " " " " A 2 0 0 "ALA " " C  " " " 6 0 1 C2 
    2552 23 15.468 20.658 -25.5971 336 " " " " A 70 0 0 "ALA " " O  " " " 8 0 1 C2 
    2553 14 12.733 21.7078 -24.6129 336 " " " " A 2 0 0 "ALA " " CB " " " 6 0 1 C2 
    2554 40 14.5875 18.831 -24.6393 337 " " " " A 43 0 0 "ALA " " N  " " " 7 0 1 C2 
    2555 14 15.9266 18.191 -24.4461 337 " " " " A 2 0 0 "ALA " " CA " " " 6 0 1 C2 
    2556 14 16.4311 17.5778 -25.8276 337 " " " " A 2 0 0 "ALA " " C  " " " 6 0 1 C2 
    2557 23 17.6466 17.5926 -26.0747 337 " " " " A 70 0 0 "ALA " " O  " " " 8 0 1 C2 
    2558 14 15.7753 17.077 -23.3715 337 " " " " A 2 0 0 "ALA " " CB " " " 6 0 1 C2 
    2559 40 15.5478 17.2682 -26.7793 338 " " " " A 43 0 0 "LEU " " N  " " " 7 0 1 C2 
    2560 14 15.8669 16.7698 -28.1248 338 " " " " A 2 0 0 "LEU " " CA " " " 6 0 1 C2 
    2561 14 15.8735 17.9689 -29.0884 338 " " " " A 2 0 0 "LEU " " C  " " " 6 0 1 C2 
    2562 23 16.3593 17.8086 -30.213 338 " " " " A 70 0 0 "LEU " " O  " " " 8 0 1 C2 
    2563 14 14.7901 15.7486 -28.5284 338 " " " " A 2 0 0 "LEU " " CB " " " 6 0 1 C2 
    2564 14 14.6816 14.4889 -27.596 338 " " " " A 2 0 0 "LEU " " CG " " " 6 0 1 C2 
    2565 14 13.3139 13.8685 -27.808 338 " " " " A 2 0 0 "LEU " " CD1" " " 6 0 1 C2 
    2566 14 15.7793 13.4364 -27.7537 338 " " " " A 2 0 0 "LEU " " CD2" " " 6 0 1 C2 
    2567 40 15.5448 19.2141 -28.6316 339 " " " " A 43 0 0 "ALA " " N  " " " 7 0 1 C2 
    2568 14 15.7765 20.434 -29.3676 339 " " " " A 2 0 0 "ALA " " CA " " " 6 0 1 C2 
    2569 14 17.1455 21.0542 -29.1983 339 " " " " A 2 0 0 "ALA " " C  " " " 6 0 1 C2 
    2570 23 17.4613 21.9827 -29.8753 339 " " " " A 70 0 0 "ALA " " O  " " " 8 0 1 C2 
    2571 14 14.7515 21.5093 -28.8902 339 " " " " A 2 0 0 "ALA " " CB " " " 6 0 1 C2 
    2572 40 17.9248 20.6069 -28.2028 340 " " " " A 43 0 0 "ILE " " N  " " " 7 0 1 C2 
    2573 14 19.2755 21.1781 -27.8713 340 " " " " A 2 0 0 "ILE " " CA " " " 6 0 1 C2 
    2574 14 20.2799 20.2039 -28.3261 340 " " " " A 2 0 0 "ILE " " C  " " " 6 0 1 C2 
    2575 23 21.3677 20.5517 -28.7827 340 " " " " A 70 0 0 "ILE " " O  " " " 8 0 1 C2 
    2576 14 19.4084 21.2685 -26.2914 340 " " " " A 2 0 0 "ILE " " CB " " " 6 0 1 C2 
    2577 14 18.3483 22.3096 -25.7467 340 " " " " A 2 0 0 "ILE " " CG1" " " 6 0 1 C2 
    2578 14 20.804 21.6798 -25.9567 340 " " " " A 2 0 0 "ILE " " CG2" " " 6 0 1 C2 
    2579 14 18.1926 22.2535 -24.2356 340 " " " " A 2 0 0 "ILE " " CD1" " " 6 0 1 C2 
    2580 40 20.0822 18.8707 -28.1777 341 " " " " A 43 0 0 "LEU " " N  " " " 7 0 1 C2 
    2581 14 20.9536 17.8214 -28.7164 341 " " " " A 2 0 0 "LEU " " CA " " " 6 0 1 C2 
    2582 14 20.6497 17.5898 -30.2456 341 " " " " A 2 0 0 "LEU " " C  " " " 6 0 1 C2 
    2583 23 19.6803 18.0993 -30.7533 341 " " " " A 70 0 0 "LEU " " O  " " " 8 0 1 C2 
    2584 14 20.8297 16.5492 -27.919 341 " " " " A 2 0 0 "LEU " " CB " " " 6 0 1 C2 
    2585 14 20.9372 16.6799 -26.3966 341 " " " " A 2 0 0 "LEU " " CG " " " 6 0 1 C2 
    2586 14 20.3338 15.4987 -25.6142 341 " " " " A 2 0 0 "LEU " " CD1" " " 6 0 1 C2 
    2587 14 22.3843 16.8716 -25.9874 341 " " " " A 2 0 0 "LEU " " CD2" " " 6 0 1 C2 
    2588 40 21.5988 16.9349 -30.9448 342 " " " " A 43 0 0 "GLY " " N  " " " 7 0 1 C2 
    2589 14 21.6605 16.7151 -32.3654 342 " " " " A 2 0 0 "GLY " " CA " " " 6 0 1 C2 
    2590 14 20.6562 15.6883 -32.8422 342 " " " " A 2 0 0 "GLY " " C  " " " 6 0 1 C2 
    2591 23 20.1984 14.9714 -31.9449 342 " " " " A 70 0 0 "GLY " " O  " " " 8 0 1 C2 
    2592 40 20.4296 15.5445 -34.108 343 " " " " A 43 0 0 "PRO " " N  " " " 7 0 1 C2 
    2593 14 19.6772 14.4403 -34.6912 343 " " " " A 2 0 0 "PRO " " CA " " " 6 0 1 C2 
    2594 14 20.3887 13.0471 -34.6587 343 " " " " A 2 0 0 "PRO " " C  " " " 6 0 1 C2 
    2595 23 21.4224 12.9331 -35.288 343 " " " " A 70 0 0 "PRO " " O  " " " 8 0 1 C2 
    2596 14 19.4984 14.8292 -36.1899 343 " " " " A 2 0 0 "PRO " " CB " " " 6 0 1 C2 
    2597 14 20.6883 15.7929 -36.4676 343 " " " " A 2 0 0 "PRO " " CG " " " 6 0 1 C2 
    2598 14 21.0465 16.4393 -35.2242 343 " " " " A 2 0 0 "PRO " " CD " " " 6 0 1 C2 
    2599 40 19.8838 12.0169 -33.9671 344 " " " " A 43 0 0 "ARG " " N  " " " 7 0 1 C2 
    2600 14 20.4114 10.7241 -33.6128 344 " " " " A 2 0 0 "ARG " " CA " " " 6 0 1 C2 
    2601 14 21.0457 10.9252 -32.2669 344 " " " " A 2 0 0 "ARG " " C  " " " 6 0 1 C2 
    2602 23 22.2511 10.8431 -32.155 344 " " " " A 70 0 0 "ARG " " O  " " " 8 0 1 C2 
    2603 14 21.2504 9.88916 -34.5922 344 " " " " A 2 0 0 "ARG " " CB " " " 6 0 1 C2 
    2604 14 20.5728 9.54006 -35.899 344 " " " " A 2 0 0 "ARG " " CG " " " 6 0 1 C2 
    2605 14 19.4648 8.45023 -35.7896 344 " " " " A 2 0 0 "ARG " " CD " " " 6 0 1 C2 
    2606 40 19.9467 7.09583 -35.233 344 " " " " A 43 0 0 "ARG " " NE " " " 7 0 1 C2 
    2607 14 19.974 5.93576 -35.7974 344 " " " " A 2 0 0 "ARG " " CZ " " " 6 0 1 C2 
    2608 40 19.9293 4.87335 -34.9947 344 " " " " A 43 0 0 "ARG " " NH1" " " 7 0 1 C2 
    2609 40 19.9806 5.78045 -37.133 344 " " " " A 43 0 0 "ARG " " NH2" " " 7 0 1 C2 
    2610 40 20.1997 11.0785 -31.2233 345 " " " " A 43 0 0 "VAL " " N  " " " 7 0 1 C2 
    2611 14 20.6491 11.1009 -29.7571 345 " " " " A 2 0 0 "VAL " " CA " " " 6 0 1 C2 
    2612 14 21.3347 9.83001 -29.2962 345 " " " " A 2 0 0 "VAL " " C  " " " 6 0 1 C2 
    2613 23 22.2943 9.77247 -28.4644 345 " " " " A 70 0 0 "VAL " " O  " " " 8 0 1 C2 
    2614 14 19.4592 11.6047 -28.9022 345 " " " " A 2 0 0 "VAL " " CB " " " 6 0 1 C2 
    2615 14 19.0871 13.0928 -29.2581 345 " " " " A 2 0 0 "VAL " " CG1" " " 6 0 1 C2 
    2616 14 18.2743 10.5819 -28.8663 345 " " " " A 2 0 0 "VAL " " CG2" " " 6 0 1 C2 
    2617 40 20.8887 8.66248 -29.9142 346 " " " " A 43 0 0 "ASP " " N  " " " 7 0 1 C2 
    2618 14 21.5624 7.37162 -29.8792 346 " " " " A 2 0 0 "ASP " " CA " " " 6 0 1 C2 
    2619 14 23.0054 7.39301 -30.5856 346 " " " " A 2 0 0 "ASP " " C  " " " 6 0 1 C2 
    2620 23 23.7408 6.41362 -30.4014 346 " " " " A 70 0 0 "ASP " " O  " " " 8 0 1 C2 
    2621 14 20.646 6.28986 -30.4662 346 " " " " A 2 0 0 "ASP " " CB " " " 6 0 1 C2 
    2622 14 20.6191 6.20492 -31.9757 346 " " " " A 2 0 0 "ASP " " CG " " " 6 0 1 C2 
    2623 23 20.8434 5.07338 -32.4753 346 " " " " A 70 0 0 "ASP " " OD1" " " 8 0 1 C2 
    2624 23 20.1575 7.19063 -32.5443 346 " " " " A 70 0 0 "ASP " " OD2" " " 8 0 1 C2 
    2625 40 23.4017 8.30705 -31.4754 347 " " " " A 43 0 0 "ALA " " N  " " " 7 0 1 C2 
    2626 14 24.7728 8.19924 -32.0749 347 " " " " A 2 0 0 "ALA " " CA " " " 6 0 1 C2 
    2627 14 25.8033 9.04385 -31.3088 347 " " " " A 2 0 0 "ALA " " C  " " " 6 0 1 C2 
    2628 23 27.0163 8.99564 -31.5947 347 " " " " A 70 0 0 "ALA " " O  " " " 8 0 1 C2 
    2629 14 24.7755 8.67212 -33.5246 347 " " " " A 2 0 0 "ALA " " CB " " " 6 0 1 C2 
    2630 40 25.4682 9.86074 -30.2815 348 " " " " A 43 0 0 "LEU " " N  " " " 7 0 1 C2 
    2631 14 26.3823 10.7563 -29.5532 348 " " " " A 2 0 0 "LEU " " CA " " " 6 0 1 C2 
    2632 14 27.3599 9.96847 -28.6531 348 " " " " A 2 0 0 "LEU " " C  " " " 6 0 1 C2 
    2633 23 27.1914 8.74254 -28.3821 348 " " " " A 70 0 0 "LEU " " O  " " " 8 0 1 C2 
    2634 14 25.5474 11.6936 -28.6083 348 " " " " A 2 0 0 "LEU " " CB " " " 6 0 1 C2 
    2635 14 24.569 12.4571 -29.4755 348 " " " " A 2 0 0 "LEU " " CG " " " 6 0 1 C2 
    2636 14 23.7335 13.3743 -28.583 348 " " " " A 2 0 0 "LEU " " CD1" " " 6 0 1 C2 
    2637 14 25.241 13.137 -30.6818 348 " " " " A 2 0 0 "LEU " " CD2" " " 6 0 1 C2 
    2638 40 28.4116 10.6114 -28.184 349 " " " " A 43 0 0 "GLY " " N  " " " 7 0 1 C2 
    2639 14 29.4641 10.0898 -27.3718 349 " " " " A 2 0 0 "GLY " " CA " " " 6 0 1 C2 
    2640 14 29.8757 11.1607 -26.4111 349 " " " " A 2 0 0 "GLY " " C  " " " 6 0 1 C2 
    2641 23 29.249 12.2113 -26.3321 349 " " " " A 70 0 0 "GLY " " O  " " " 8 0 1 C2 
    2642 40 30.901 10.893 -25.6366 350 " " " " A 43 0 0 "VAL " " N  " " " 7 0 1 C2 
    2643 14 31.442 11.6379 -24.4917 350 " " " " A 2 0 0 "VAL " " CA " " " 6 0 1 C2 
    2644 14 32.8915 12.0532 -24.6337 350 " " " " A 2 0 0 "VAL " " C  " " " 6 0 1 C2 
    2645 23 33.1965 13.2141 -24.273 350 " " " " A 70 0 0 "VAL " " O  " " " 8 0 1 C2 
    2646 14 31.0717 11.0252 -23.1276 350 " " " " A 2 0 0 "VAL " " CB " " " 6 0 1 C2 
    2647 14 29.534 11.1374 -22.8814 350 " " " " A 2 0 0 "VAL " " CG1" " " 6 0 1 C2 
    2648 14 31.5485 9.56115 -22.9574 350 " " " " A 2 0 0 "VAL " " CG2" " " 6 0 1 C2 
    2649 40 33.8294 11.2495 -25.2658 351 " " " " A 43 0 0 "THR " " N  " " " 7 0 1 C2 
    2650 14 35.1566 11.6391 -25.705 351 " " " " A 2 0 0 "THR " " CA " " " 6 0 1 C2 
    2651 14 35.2481 12.725 -26.7805 351 " " " " A 2 0 0 "THR " " C  " " " 6 0 1 C2 
    2652 23 36.2696 13.4388 -26.8083 351 " " " " A 70 0 0 "THR " " O  " " " 8 0 1 C2 
    2653 14 35.8276 10.264 -26.2067 351 " " " " A 2 0 0 "THR " " CB " " " 6 0 1 C2 
    2654 23 34.9322 9.51198 -26.9748 351 " " " " A 70 0 0 "THR " " OG1" " " 8 0 1 C2 
    2655 14 36.1722 9.3072 -25.0434 351 " " " " A 2 0 0 "THR " " CG2" " " 6 0 1 C2 
    2656 40 34.231 12.9759 -27.6178 352 " " " " A 43 0 0 "THR " " N  " " " 7 0 1 C2 
    2657 14 34.0852 14.0486 -28.4929 352 " " " " A 2 0 0 "THR " " CA " " " 6 0 1 C2 
    2658 14 34.2141 15.4353 -27.7947 352 " " " " A 2 0 0 "THR " " C  " " " 6 0 1 C2 
    2659 23 34.7747 16.3235 -28.3919 352 " " " " A 70 0 0 "THR " " O  " " " 8 0 1 C2 
    2660 14 32.6858 13.7829 -29.1375 352 " " " " A 2 0 0 "THR " " CB " " " 6 0 1 C2 
    2661 23 31.6875 13.6687 -28.2188 352 " " " " A 70 0 0 "THR " " OG1" " " 8 0 1 C2 
    2662 14 32.8935 12.5302 -30.0855 352 " " " " A 2 0 0 "THR " " CG2" " " 6 0 1 C2 
    2663 40 33.9228 15.5568 -26.4837 353 " " " " A 43 0 0 "LEU " " N  " " " 7 0 1 C2 
    2664 14 34.1692 16.7855 -25.6222 353 " " " " A 2 0 0 "LEU " " CA " " " 6 0 1 C2 
    2665 14 35.6395 17.1415 -25.237 353 " " " " A 2 0 0 "LEU " " C  " " " 6 0 1 C2 
    2666 23 35.7903 18.2377 -24.7474 353 " " " " A 70 0 0 "LEU " " O  " " " 8 0 1 C2 
    2667 14 33.3603 16.6371 -24.3205 353 " " " " A 2 0 0 "LEU " " CB " " " 6 0 1 C2 
    2668 14 31.8059 16.4418 -24.3535 353 " " " " A 2 0 0 "LEU " " CG " " " 6 0 1 C2 
    2669 14 31.3859 15.9407 -22.9238 353 " " " " A 2 0 0 "LEU " " CD1" " " 6 0 1 C2 
    2670 14 31.0783 17.7424 -24.73 353 " " " " A 2 0 0 "LEU " " CD2" " " 6 0 1 C2 
    2671 40 36.5958 16.2858 -25.5955 354 " " " " A 43 0 0 "LEU " " N  " " " 7 0 1 C2 
    2672 14 38.0611 16.4665 -25.536 354 " " " " A 2 0 0 "LEU " " CA " " " 6 0 1 C2 
    2673 14 38.5334 17.2741 -26.7746 354 " " " " A 2 0 0 "LEU " " C  " " " 6 0 1 C2 
    2674 23 39.0274 16.7373 -27.7794 354 " " " " A 70 0 0 "LEU " " O  " " " 8 0 1 C2 
    2675 14 38.7969 15.0513 -25.4676 354 " " " " A 2 0 0 "LEU " " CB " " " 6 0 1 C2 
    2676 14 38.3141 14.1582 -24.2772 354 " " " " A 2 0 0 "LEU " " CG " " " 6 0 1 C2 
    2677 14 38.8591 12.7565 -24.4873 354 " " " " A 2 0 0 "LEU " " CD1" " " 6 0 1 C2 
    2678 14 38.663 14.7591 -22.8666 354 " " " " A 2 0 0 "LEU " " CD2" " " 6 0 1 C2 
    2679 40 38.2265 18.5838 -26.7077 355 " " " " A 43 0 0 "LYS " " N  " " " 7 0 1 C2 
    2680 14 38.4084 19.5531 -27.8194 355 " " " " A 2 0 0 "LYS " " CA " " " 6 0 1 C2 
    2681 14 38.9706 20.8909 -27.182 355 " " " " A 2 0 0 "LYS " " C  " " " 6 0 1 C2 
    2682 23 38.2767 21.483 -26.3845 355 " " " " A 70 0 0 "LYS " " O  " " " 8 0 1 C2 
    2683 14 37.1391 19.7003 -28.6774 355 " " " " A 2 0 0 "LYS " " CB " " " 6 0 1 C2 
    2684 14 35.8102 20.2085 -28.0928 355 " " " " A 2 0 0 "LYS " " CG " " " 6 0 1 C2 
    2685 14 34.7092 20.4291 -29.1281 355 " " " " A 2 0 0 "LYS " " CD " " " 6 0 1 C2 
    2686 14 33.8295 19.1999 -29.4921 355 " " " " A 2 0 0 "LYS " " CE " " " 6 0 1 C2 
    2687 40 32.7296 19.6709 -30.3718 355 " " " " A 43 0 0 "LYS " " NZ " " " 7 0 1 C2 
    2688 40 18.4425 -13.3133 -31.9139 388 " " " " A 43 0 0 "GLY " " N  " " " 7 0 1 C2 
    2689 14 17.0759 -12.9502 -32.2655 388 " " " " A 2 0 0 "GLY " " CA " " " 6 0 1 C2 
    2690 14 16.0773 -13.9412 -31.6469 388 " " " " A 2 0 0 "GLY " " C  " " " 6 0 1 C2 
    2691 23 14.9039 -13.8265 -31.9612 388 " " " " A 70 0 0 "GLY " " O  " " " 8 0 1 C2 
    2692 40 16.5777 -14.8493 -30.8262 389 " " " " A 43 0 0 "PHE " " N  " " " 7 0 1 C2 
    2693 14 16.0542 -16.1139 -30.219 389 " " " " A 2 0 0 "PHE " " CA " " " 6 0 1 C2 
    2694 14 14.5437 -15.9846 -29.8677 389 " " " " A 2 0 0 "PHE " " C  " " " 6 0 1 C2 
    2695 23 13.7876 -16.8788 -30.2526 389 " " " " A 70 0 0 "PHE " " O  " " " 8 0 1 C2 
    2696 14 17.0404 -16.6958 -29.0745 389 " " " " A 2 0 0 "PHE " " CB " " " 6 0 1 C2 
    2697 14 16.8467 -18.134 -28.6608 389 " " " " A 2 0 0 "PHE " " CG " " " 6 0 1 C2 
    2698 14 16.3935 -18.4869 -27.3603 389 " " " " A 2 0 0 "PHE " " CD1" " " 6 0 1 C2 
    2699 14 16.8918 -19.1594 -29.5938 389 " " " " A 2 0 0 "PHE " " CD2" " " 6 0 1 C2 
    2700 14 16.0913 -19.7812 -26.9665 389 " " " " A 2 0 0 "PHE " " CE1" " " 6 0 1 C2 
    2701 14 16.7971 -20.4904 -29.1886 389 " " " " A 2 0 0 "PHE " " CE2" " " 6 0 1 C2 
    2702 14 16.3768 -20.8166 -27.8728 389 " " " " A 2 0 0 "PHE " " CZ " " " 6 0 1 C2 
    2703 40 14.0989 -14.8872 -29.2581 390 " " " " A 43 0 0 "TRP " " N  " " " 7 0 1 C2 
    2704 14 12.6784 -14.6854 -28.7246 390 " " " " A 2 0 0 "TRP " " CA " " " 6 0 1 C2 
    2705 14 11.7102 -14.7553 -29.9174 390 " " " " A 2 0 0 "TRP " " C  " " " 6 0 1 C2 
    2706 23 10.5081 -15.14 -29.8251 390 " " " " A 70 0 0 "TRP " " O  " " " 8 0 1 C2 
    2707 14 12.4545 -13.3578 -27.8999 390 " " " " A 2 0 0 "TRP " " CB " " " 6 0 1 C2 
    2708 14 11.235 -13.0588 -27.0513 390 " " " " A 2 0 0 "TRP " " CG " " " 6 0 1 C2 
    2709 14 10.1921 -13.9258 -26.8752 390 " " " " A 2 0 0 "TRP " " CD1" " " 6 0 1 C2 
    2710 14 10.9147 -11.8526 -26.3502 390 " " " " A 2 0 0 "TRP " " CD2" " " 6 0 1 C2 
    2711 40 9.17277 -13.2959 -26.1756 390 " " " " A 43 0 0 "TRP " " NE1" " " 7 0 1 C2 
    2712 14 9.57324 -12.0376 -25.7802 390 " " " " A 2 0 0 "TRP " " CE2" " " 6 0 1 C2 
    2713 14 11.4574 -10.5672 -26.1785 390 " " " " A 2 0 0 "TRP " " CE3" " " 6 0 1 C2 
    2714 14 8.95662 -10.9954 -25.0336 390 " " " " A 2 0 0 "TRP " " CZ2" " " 6 0 1 C2 
    2715 14 10.7801 -9.46015 -25.5591 390 " " " " A 2 0 0 "TRP " " CZ3" " " 6 0 1 C2 
    2716 14 9.52319 -9.68536 -24.9871 390 " " " " A 2 0 0 "TRP " " CH2" " " 6 0 1 C2 
    2717 40 12.1951 -14.434 -31.1056 391 " " " " A 43 0 0 "GLY " " N  " " " 7 0 1 C2 
    2718 14 11.465 -14.4476 -32.44 391 " " " " A 2 0 0 "GLY " " CA " " " 6 0 1 C2 
    2719 14 11.2686 -15.8995 -32.9297 391 " " " " A 2 0 0 "GLY " " C  " " " 6 0 1 C2 
    2720 23 10.3573 -16.1761 -33.6932 391 " " " " A 70 0 0 "GLY " " O  " " " 8 0 1 C2 
    2721 40 12.0894 -16.8833 -32.4266 392 " " " " A 43 0 0 "ARG " " N  " " " 7 0 1 C2 
    2722 14 11.972 -18.2857 -32.7111 392 " " " " A 2 0 0 "ARG " " CA " " " 6 0 1 C2 
    2723 14 11.1498 -18.9904 -31.6272 392 " " " " A 2 0 0 "ARG " " C  " " " 6 0 1 C2 
    2724 23 10.352 -19.8187 -31.9484 392 " " " " A 70 0 0 "ARG " " O  " " " 8 0 1 C2 
    2725 14 13.3987 -18.9856 -32.7139 392 " " " " A 2 0 0 "ARG " " CB " " " 6 0 1 C2 
    2726 14 13.413 -20.4503 -33.3382 392 " " " " A 2 0 0 "ARG " " CG " " " 6 0 1 C2 
    2727 14 14.841 -20.8942 -33.3734 392 " " " " A 2 0 0 "ARG " " CD " " " 6 0 1 C2 
    2728 40 14.9572 -22.1434 -34.1287 392 " " " " A 43 0 0 "ARG " " NE " " " 7 0 1 C2 
    2729 14 15.909 -22.8872 -34.6527 392 " " " " A 2 0 0 "ARG " " CZ " " " 6 0 1 C2 
    2730 40 17.1694 -22.617 -34.2852 392 " " " " A 43 0 0 "ARG " " NH1" " " 7 0 1 C2 
    2731 40 15.7383 -23.9246 -35.4975 392 " " " " A 43 0 0 "ARG " " NH2" " " 7 0 1 C2 
    2732 40 11.3374 -18.619 -30.311 393 " " " " A 43 0 0 "LEU " " N  " " " 7 0 1 C2 
    2733 14 10.6426 -19.3132 -29.1923 393 " " " " A 2 0 0 "LEU " " CA " " " 6 0 1 C2 
    2734 14 9.09926 -19.2163 -29.4268 393 " " " " A 2 0 0 "LEU " " C  " " " 6 0 1 C2 
    2735 23 8.46739 -20.2358 -29.3169 393 " " " " A 70 0 0 "LEU " " O  " " " 8 0 1 C2 
    2736 14 11.1801 -18.6778 -27.8227 393 " " " " A 2 0 0 "LEU " " CB " " " 6 0 1 C2 
    2737 14 12.1068 -19.5216 -27.0214 393 " " " " A 2 0 0 "LEU " " CG " " " 6 0 1 C2 
    2738 14 12.839 -18.6487 -25.9934 393 " " " " A 2 0 0 "LEU " " CD1" " " 6 0 1 C2 
    2739 14 11.3749 -20.6474 -26.3633 393 " " " " A 2 0 0 "LEU " " CD2" " " 6 0 1 C2 
    2740 40 8.48736 -18.0046 -29.5603 394 " " " " A 43 0 0 "VAL " " N  " " " 7 0 1 C2 
    2741 14 7.10864 -17.6389 -29.9178 394 " " " " A 2 0 0 "VAL " " CA " " " 6 0 1 C2 
    2742 14 6.50319 -18.4637 -31.0741 394 " " " " A 2 0 0 "VAL " " C  " " " 6 0 1 C2 
    2743 23 5.30289 -18.7298 -31.2377 394 " " " " A 70 0 0 "VAL " " O  " " " 8 0 1 C2 
    2744 14 6.92911 -16.121 -30.0447 394 " " " " A 2 0 0 "VAL " " CB " " " 6 0 1 C2 
    2745 14 6.92828 -15.2951 -28.7696 394 " " " " A 2 0 0 "VAL " " CG1" " " 6 0 1 C2 
    2746 14 7.59155 -15.342 -31.2658 394 " " " " A 2 0 0 "VAL " " CG2" " " 6 0 1 C2 
    2747 40 7.34264 -18.7275 -32.1209 395 " " " " A 43 0 0 "ASN " " N  " " " 7 0 1 C2 
    2748 14 7.0082 -19.4946 -33.3001 395 " " " " A 2 0 0 "ASN " " CA " " " 6 0 1 C2 
    2749 14 7.10822 -20.9802 -33.0241 395 " " " " A 2 0 0 "ASN " " C  " " " 6 0 1 C2 
    2750 23 6.25854 -21.7264 -33.5463 395 " " " " A 70 0 0 "ASN " " O  " " " 8 0 1 C2 
    2751 14 8.04099 -19.0685 -34.3443 395 " " " " A 2 0 0 "ASN " " CB " " " 6 0 1 C2 
    2752 14 7.60096 -19.4309 -35.746 395 " " " " A 2 0 0 "ASN " " CG " " " 6 0 1 C2 
    2753 23 6.62965 -18.8089 -36.2413 395 " " " " A 70 0 0 "ASN " " OD1" " " 8 0 1 C2 
    2754 40 8.34368 -20.3388 -36.4483 395 " " " " A 43 0 0 "ASN " " ND2" " " 7 0 1 C2 
    2755 40 8.14122 -21.4894 -32.2948 396 " " " " A 43 0 0 "VAL " " N  " " " 7 0 1 C2 
    2756 14 8.16963 -22.9547 -31.9765 396 " " " " A 2 0 0 "VAL " " CA " " " 6 0 1 C2 
    2757 14 7.10486 -23.46 -30.9179 396 " " " " A 2 0 0 "VAL " " C  " " " 6 0 1 C2 
    2758 23 6.70552 -24.6124 -30.9197 396 " " " " A 70 0 0 "VAL " " O  " " " 8 0 1 C2 
    2759 14 9.54077 -23.5318 -31.6391 396 " " " " A 2 0 0 "VAL " " CB " " " 6 0 1 C2 
    2760 14 10.4889 -23.2404 -32.7827 396 " " " " A 2 0 0 "VAL " " CG1" " " 6 0 1 C2 
    2761 14 10.1451 -22.9855 -30.3368 396 " " " " A 2 0 0 "VAL " " CG2" " " 6 0 1 C2 
    2762 40 6.5574 -22.5043 -30.1295 397 " " " " A 43 0 0 "VAL " " N  " " " 7 0 1 C2 
    2763 14 5.26265 -22.6032 -29.3989 397 " " " " A 2 0 0 "VAL " " CA " " " 6 0 1 C2 
    2764 14 4.0908 -22.8444 -30.376 397 " " " " A 2 0 0 "VAL " " C  " " " 6 0 1 C2 
    2765 23 3.23125 -23.6567 -30.0335 397 " " " " A 70 0 0 "VAL " " O  " " " 8 0 1 C2 
    2766 14 5.07294 -21.4841 -28.4267 397 " " " " A 2 0 0 "VAL " " CB " " " 6 0 1 C2 
    2767 14 3.70625 -21.5223 -27.7782 397 " " " " A 2 0 0 "VAL " " CG1" " " 6 0 1 C2 
    2768 14 6.12833 -21.6808 -27.3348 397 " " " " A 2 0 0 "VAL " " CG2" " " 6 0 1 C2 
    2769 40 4.08649 -22.3068 -31.5769 398 " " " " A 43 0 0 "MET " " N  " " " 7 0 1 C2 
    2770 14 2.9607 -22.5303 -32.4581 398 " " " " A 2 0 0 "MET " " CA " " " 6 0 1 C2 
    2771 14 3.07601 -23.8459 -33.1766 398 " " " " A 2 0 0 "MET " " C  " " " 6 0 1 C2 
    2772 23 2.0807 -24.2902 -33.7736 398 " " " " A 70 0 0 "MET " " O  " " " 8 0 1 C2 
    2773 14 2.86813 -21.3802 -33.4914 398 " " " " A 2 0 0 "MET " " CB " " " 6 0 1 C2 
    2774 14 2.30366 -20.0932 -32.9016 398 " " " " A 2 0 0 "MET " " CG " " " 6 0 1 C2 
    2775 52 2.58966 -18.7926 -34.1825 398 " " " " A 13 0 0 "MET " " SD " " " 16 0 1 C2 
    2776 14 1.57856 -17.5336 -33.3796 398 " " " " A 2 0 0 "MET " " CE " " " 6 0 1 C2 
    2777 40 4.27383 -24.4706 -33.1285 399 " " " " A 43 0 0 "LYS " " N  " " " 7 0 1 C2 
    2778 14 4.53299 -25.7546 -33.7633 399 " " " " A 2 0 0 "LYS " " CA " " " 6 0 1 C2 
    2779 14 4.20541 -26.961 -32.8395 399 " " " " A 2 0 0 "LYS " " C  " " " 6 0 1 C2 
    2780 23 3.9235 -28.0576 -33.3496 399 " " " " A 70 0 0 "LYS " " O  " " " 8 0 1 C2 
    2781 14 6.04052 -25.8312 -34.1388 399 " " " " A 2 0 0 "LYS " " CB " " " 6 0 1 C2 
    2782 14 6.37641 -25.0793 -35.4694 399 " " " " A 2 0 0 "LYS " " CG " " " 6 0 1 C2 
    2783 14 7.83158 -25.3548 -35.9427 399 " " " " A 2 0 0 "LYS " " CD " " " 6 0 1 C2 
    2784 14 8.17926 -24.4418 -37.0887 399 " " " " A 2 0 0 "LYS " " CE " " " 6 0 1 C2 
    2785 40 9.40875 -24.8438 -37.7826 399 " " " " A 43 0 0 "LYS " " NZ " " " 7 0 1 C2 
    2786 40 4.18606 -26.7631 -31.519 400 " " " " A 43 0 0 "ARG " " N  " " " 7 0 1 C2 
    2787 14 3.58815 -27.7501 -30.5272 400 " " " " A 2 0 0 "ARG " " CA " " " 6 0 1 C2 
    2788 14 2.96001 -26.7818 -29.453 400 " " " " A 2 0 0 "ARG " " C  " " " 6 0 1 C2 
    2789 23 3.57728 -26.4235 -28.4429 400 " " " " A 70 0 0 "ARG " " O  " " " 8 0 1 C2 
    2790 14 4.66913 -28.687 -29.8913 400 " " " " A 2 0 0 "ARG " " CB " " " 6 0 1 C2 
    2791 14 5.44912 -29.6395 -30.828 400 " " " " A 2 0 0 "ARG " " CG " " " 6 0 1 C2 
    2792 14 4.57067 -30.7629 -31.34 400 " " " " A 2 0 0 "ARG " " CD " " " 6 0 1 C2 
    2793 40 5.23433 -31.9298 -31.9093 400 " " " " A 43 0 0 "ARG " " NE " " " 7 0 1 C2 
    2794 14 4.67055 -33.0365 -32.2079 400 " " " " A 2 0 0 "ARG " " CZ " " " 6 0 1 C2 
    2795 40 3.34619 -33.1211 -31.9922 400 " " " " A 43 0 0 "ARG " " NH1" " " 7 0 1 C2 
    2796 40 5.3493 -34.1274 -32.7077 400 " " " " A 43 0 0 "ARG " " NH2" " " 7 0 1 C2 
    2797 40 1.69134 -26.4058 -29.7397 401 " " " " A 43 0 0 "PRO " " N  " " " 7 0 1 C2 
    2798 14 0.927421 -25.5053 -28.8138 401 " " " " A 2 0 0 "PRO " " CA " " " 6 0 1 C2 
    2799 14 0.527514 -26.234 -27.4701 401 " " " " A 2 0 0 "PRO " " C  " " " 6 0 1 C2 
    2800 23 0.446318 -25.5138 -26.4948 401 " " " " A 70 0 0 "PRO " " O  " " " 8 0 1 C2 
    2801 14 -0.291443 -25.0158 -29.6329 401 " " " " A 2 0 0 "PRO " " CB " " " 6 0 1 C2 
    2802 14 -0.532571 -26.0526 -30.6866 401 " " " " A 2 0 0 "PRO " " CG " " " 6 0 1 C2 
    2803 14 0.874075 -26.6005 -30.9267 401 " " " " A 2 0 0 "PRO " " CD " " " 6 0 1 C2 
    2804 40 0.312921 -27.5085 -27.5435 402 " " " " A 43 0 0 "ILE " " N  " " " 7 0 1 C2 
    2805 14 -0.146382 -28.2609 -26.3897 402 " " " " A 2 0 0 "ILE " " CA " " " 6 0 1 C2 
    2806 14 1.11725 -28.7907 -25.7043 402 " " " " A 2 0 0 "ILE " " C  " " " 6 0 1 C2 
    2807 23 1.258 -28.7314 -24.5072 402 " " " " A 70 0 0 "ILE " " O  " " " 8 0 1 C2 
    2808 14 -0.846593 -29.5459 -26.948 402 " " " " A 2 0 0 "ILE " " CB " " " 6 0 1 C2 
    2809 14 -1.97329 -29.2155 -27.9463 402 " " " " A 2 0 0 "ILE " " CG1" " " 6 0 1 C2 
    2810 14 -1.49757 -30.3499 -25.7853 402 " " " " A 2 0 0 "ILE " " CG2" " " 6 0 1 C2 
    2811 14 -2.95575 -28.1191 -27.5429 402 " " " " A 2 0 0 "ILE " " CD1" " " 6 0 1 C2 
    2812 40 2.13805 -29.2645 -26.4087 403 " " " " A 43 0 0 "ALA " " N  " " " 7 0 1 C2 
    2813 14 3.33472 -29.6637 -25.7456 403 " " " " A 2 0 0 "ALA " " CA " " " 6 0 1 C2 
    2814 14 4.19752 -28.6105 -25.0292 403 " " " " A 2 0 0 "ALA " " C  " " " 6 0 1 C2 
    2815 23 4.65957 -28.8825 -23.9678 403 " " " " A 70 0 0 "ALA " " O  " " " 8 0 1 C2 
    2816 14 4.23438 -30.526 -26.7564 403 " " " " A 2 0 0 "ALA " " CB " " " 6 0 1 C2 
    2817 40 4.28669 -27.3636 -25.5299 404 " " " " A 43 0 0 "PHE " " N  " " " 7 0 1 C2 
    2818 14 4.95943 -26.2109 -24.8456 404 " " " " A 2 0 0 "PHE " " CA " " " 6 0 1 C2 
    2819 14 4.10587 -25.6252 -23.6943 404 " " " " A 2 0 0 "PHE " " C  " " " 6 0 1 C2 
    2820 23 4.6506 -24.9426 -22.8072 404 " " " " A 70 0 0 "PHE " " O  " " " 8 0 1 C2 
    2821 14 5.33309 -25.1101 -25.8113 404 " " " " A 2 0 0 "PHE " " CB " " " 6 0 1 C2 
    2822 14 6.75995 -25.2009 -26.398 404 " " " " A 2 0 0 "PHE " " CG " " " 6 0 1 C2 
    2823 14 7.05617 -25.6188 -27.7163 404 " " " " A 2 0 0 "PHE " " CD1" " " 6 0 1 C2 
    2824 14 7.83754 -24.7815 -25.5608 404 " " " " A 2 0 0 "PHE " " CD2" " " 6 0 1 C2 
    2825 14 8.41028 -25.59 -28.2059 404 " " " " A 2 0 0 "PHE " " CE1" " " 6 0 1 C2 
    2826 14 9.17587 -24.7957 -25.9523 404 " " " " A 2 0 0 "PHE " " CE2" " " 6 0 1 C2 
    2827 14 9.40096 -25.1012 -27.3167 404 " " " " A 2 0 0 "PHE " " CZ " " " 6 0 1 C2 
    2828 40 2.70856 -25.7688 -23.7268 405 " " " " A 43 0 0 "ALA " " N  " " " 7 0 1 C2 
    2829 14 1.87538 -25.2643 -22.629 405 " " " " A 2 0 0 "ALA " " CA " " " 6 0 1 C2 
    2830 14 1.85844 -26.3168 -21.4401 405 " " " " A 2 0 0 "ALA " " C  " " " 6 0 1 C2 
    2831 23 1.86595 -25.9223 -20.2866 405 " " " " A 70 0 0 "ALA " " O  " " " 8 0 1 C2 
    2832 14 0.41158 -25.0475 -23.0344 405 " " " " A 2 0 0 "ALA " " CB " " " 6 0 1 C2 
    2833 40 1.81516 -27.6465 -21.7247 406 " " " " A 43 0 0 "ALA " " N  " " " 7 0 1 C2 
    2834 14 1.75161 -28.7632 -20.7111 406 " " " " A 2 0 0 "ALA " " CA " " " 6 0 1 C2 
    2835 14 2.57474 -28.6356 -19.4195 406 " " " " A 2 0 0 "ALA " " C  " " " 6 0 1 C2 
    2836 23 1.9667 -28.6995 -18.341 406 " " " " A 70 0 0 "ALA " " O  " " " 8 0 1 C2 
    2837 14 1.87516 -30.0833 -21.4254 406 " " " " A 2 0 0 "ALA " " CB " " " 6 0 1 C2 
    2838 40 3.86077 -28.3042 -19.5054 407 " " " " A 43 0 0 "PRO " " N  " " " 7 0 1 C2 
    2839 14 4.71752 -28.0983 -18.3188 407 " " " " A 2 0 0 "PRO " " CA " " " 6 0 1 C2 
    2840 14 4.34646 -26.8865 -17.4085 407 " " " " A 2 0 0 "PRO " " C  " " " 6 0 1 C2 
    2841 23 4.71345 -26.9296 -16.2377 407 " " " " A 70 0 0 "PRO " " O  " " " 8 0 1 C2 
    2842 14 6.13523 -28.0095 -18.8105 407 " " " " A 2 0 0 "PRO " " CB " " " 6 0 1 C2 
    2843 14 6.06392 -28.0534 -20.2536 407 " " " " A 2 0 0 "PRO " " CG " " " 6 0 1 C2 
    2844 14 4.62124 -28.4064 -20.6742 407 " " " " A 2 0 0 "PRO " " CD " " " 6 0 1 C2 
    2845 40 3.58829 -25.8992 -17.8456 408 " " " " A 43 0 0 "ILE " " N  " " " 7 0 1 C2 
    2846 14 3.19546 -24.6065 -17.1912 408 " " " " A 2 0 0 "ILE " " CA " " " 6 0 1 C2 
    2847 14 1.84924 -24.9722 -16.5086 408 " " " " A 2 0 0 "ILE " " C  " " " 6 0 1 C2 
    2848 23 1.67994 -24.6458 -15.3342 408 " " " " A 70 0 0 "ILE " " O  " " " 8 0 1 C2 
    2849 14 2.9579 -23.4237 -18.2042 408 " " " " A 2 0 0 "ILE " " CB " " " 6 0 1 C2 
    2850 14 4.17313 -23.2388 -19.1991 408 " " " " A 2 0 0 "ILE " " CG1" " " 6 0 1 C2 
    2851 14 2.58345 -22.0055 -17.5526 408 " " " " A 2 0 0 "ILE " " CG2" " " 6 0 1 C2 
    2852 14 3.8098 -22.2422 -20.2916 408 " " " " A 2 0 0 "ILE " " CD1" " " 6 0 1 C2 
    2853 40 0.902038 -25.5782 -17.2856 409 " " " " A 43 0 0 "LEU " " N  " " " 7 0 1 C2 
    2854 14 -0.497158 -25.7573 -16.9785 409 " " " " A 2 0 0 "LEU " " CA " " " 6 0 1 C2 
    2855 14 -0.772554 -26.7642 -15.8224 409 " " " " A 2 0 0 "LEU " " C  " " " 6 0 1 C2 
    2856 23 -1.95884 -26.8948 -15.4021 409 " " " " A 70 0 0 "LEU " " O  " " " 8 0 1 C2 
    2857 14 -1.18484 -26.2694 -18.3528 409 " " " " A 2 0 0 "LEU " " CB " " " 6 0 1 C2 
    2858 14 -2.40902 -25.4959 -18.8007 409 " " " " A 2 0 0 "LEU " " CG " " " 6 0 1 C2 
    2859 14 -1.92347 -24.2427 -19.4347 409 " " " " A 2 0 0 "LEU " " CD1" " " 6 0 1 C2 
    2860 14 -3.35289 -26.2656 -19.7518 409 " " " " A 2 0 0 "LEU " " CD2" " " 6 0 1 C2 
    2861 40 0.252187 -27.5083 -15.3106 410 " " " " A 43 0 0 "VAL " " N  " " " 7 0 1 C2 
    2862 14 0.168079 -28.4686 -14.2398 410 " " " " A 2 0 0 "VAL " " CA " " " 6 0 1 C2 
    2863 14 0.56518 -27.8998 -12.8536 410 " " " " A 2 0 0 "VAL " " C  " " " 6 0 1 C2 
    2864 23 0.0623139 -28.3499 -11.8155 410 " " " " A 70 0 0 "VAL " " O  " " " 8 0 1 C2 
    2865 14 0.986856 -29.716 -14.607 410 " " " " A 2 0 0 "VAL " " CB " " " 6 0 1 C2 
    2866 14 0.247822 -30.5921 -15.6657 410 " " " " A 2 0 0 "VAL " " CG1" " " 6 0 1 C2 
    2867 14 2.41435 -29.4662 -14.9664 410 " " " " A 2 0 0 "VAL " " CG2" " " 6 0 1 C2 
    2868 40 1.38267 -26.8525 -12.8603 411 " " " " A 43 0 0 "VAL " " N  " " " 7 0 1 C2 
    2869 14 1.73432 -26.0824 -11.6615 411 " " " " A 2 0 0 "VAL " " CA " " " 6 0 1 C2 
    2870 14 1.01395 -24.7021 -11.7157 411 " " " " A 2 0 0 "VAL " " C  " " " 6 0 1 C2 
    2871 23 0.888631 -24.0528 -10.7261 411 " " " " A 70 0 0 "VAL " " O  " " " 8 0 1 C2 
    2872 14 3.30543 -25.9131 -11.6268 411 " " " " A 2 0 0 "VAL " " CB " " " 6 0 1 C2 
    2873 14 3.89595 -26.9141 -10.6272 411 " " " " A 2 0 0 "VAL " " CG1" " " 6 0 1 C2 
    2874 14 4.03163 -26.0322 -12.9657 411 " " " " A 2 0 0 "VAL " " CG2" " " 6 0 1 C2 
    2875 40 0.29938 -24.3236 -12.8379 412 " " " " A 43 0 0 "MET " " N  " " " 7 0 1 C2 
    2876 14 -0.53652 -23.0919 -12.896 412 " " " " A 2 0 0 "MET " " CA " " " 6 0 1 C2 
    2877 14 -1.77317 -23.2086 -11.938 412 " " " " A 2 0 0 "MET " " C  " " " 6 0 1 C2 
    2878 23 -2.09329 -22.2071 -11.2555 412 " " " " A 70 0 0 "MET " " O  " " " 8 0 1 C2 
    2879 14 -1.04621 -22.8206 -14.3803 412 " " " " A 2 0 0 "MET " " CB " " " 6 0 1 C2 
    2880 14 -1.42318 -21.327 -14.6276 412 " " " " A 2 0 0 "MET " " CG " " " 6 0 1 C2 
    2881 52 -1.3811 -20.8015 -16.3211 412 " " " " A 13 0 0 "MET " " SD " " " 16 0 1 C2 
    2882 14 -3.17641 -20.4866 -16.5263 412 " " " " A 2 0 0 "MET " " CE " " " 6 0 1 C2 
    2883 40 -2.3851 -24.3698 -11.8496 413 " " " " A 43 0 0 "VAL " " N  " " " 7 0 1 C2 
    2884 14 -3.60349 -24.5938 -11.0231 413 " " " " A 2 0 0 "VAL " " CA " " " 6 0 1 C2 
    2885 14 -3.26599 -24.5993 -9.51713 413 " " " " A 2 0 0 "VAL " " C  " " " 6 0 1 C2 
    2886 23 -4.23964 -24.6115 -8.72247 413 " " " " A 70 0 0 "VAL " " O  " " " 8 0 1 C2 
    2887 14 -4.24568 -25.8815 -11.5343 413 " " " " A 2 0 0 "VAL " " CB " " " 6 0 1 C2 
    2888 14 -4.80386 -25.7687 -12.9668 413 " " " " A 2 0 0 "VAL " " CG1" " " 6 0 1 C2 
    2889 14 -3.30327 -27.1259 -11.4999 413 " " " " A 2 0 0 "VAL " " CG2" " " 6 0 1 C2 
    2890 40 -1.98354 -24.6387 -9.20455 414 " " " " A 43 0 0 "LEU " " N  " " " 7 0 1 C2 
    2891 14 -1.54084 -24.6906 -7.7661 414 " " " " A 2 0 0 "LEU " " CA " " " 6 0 1 C2 
    2892 14 -1.47594 -23.2255 -7.21028 414 " " " " A 2 0 0 "LEU " " C  " " " 6 0 1 C2 
    2893 23 -1.46535 -23.0941 -5.97113 414 " " " " A 70 0 0 "LEU " " O  " " " 8 0 1 C2 
    2894 14 -0.10198 -25.2817 -7.79282 414 " " " " A 2 0 0 "LEU " " CB " " " 6 0 1 C2 
    2895 14 0.0773386 -26.5356 -6.96305 414 " " " " A 2 0 0 "LEU " " CG " " " 6 0 1 C2 
    2896 14 -0.814864 -27.7647 -7.3264 414 " " " " A 2 0 0 "LEU " " CD1" " " 6 0 1 C2 
    2897 14 1.55856 -26.8432 -6.82735 414 " " " " A 2 0 0 "LEU " " CD2" " " 6 0 1 C2 
    2898 40 -1.66937 -22.1847 -8.11918 415 " " " " A 43 0 0 "LEU " " N  " " " 7 0 1 C2 
    2899 14 -1.71028 -20.7641 -7.74226 415 " " " " A 2 0 0 "LEU " " CA " " " 6 0 1 C2 
    2900 14 -3.13185 -20.3079 -7.43527 415 " " " " A 2 0 0 "LEU " " C  " " " 6 0 1 C2 
    2901 23 -3.33223 -19.1131 -7.20517 415 " " " " A 70 0 0 "LEU " " O  " " " 8 0 1 C2 
    2902 14 -1.16012 -19.8047 -8.83704 415 " " " " A 2 0 0 "LEU " " CB " " " 6 0 1 C2 
    2903 14 0.364302 -20.0296 -9.07323 415 " " " " A 2 0 0 "LEU " " CG " " " 6 0 1 C2 
    2904 14 0.989228 -19.3654 -10.3223 415 " " " " A 2 0 0 "LEU " " CD1" " " 6 0 1 C2 
    2905 14 1.19762 -19.6044 -7.83019 415 " " " " A 2 0 0 "LEU " " CD2" " " 6 0 1 C2 
    2906 40 -4.07209 -21.2371 -7.68975 416 " " " " A 43 0 0 "ILE " " N  " " " 7 0 1 C2 
    2907 14 -5.49393 -20.9326 -7.56624 416 " " " " A 2 0 0 "ILE " " CA " " " 6 0 1 C2 
    2908 14 -5.83659 -21.286 -6.14454 416 " " " " A 2 0 0 "ILE " " C  " " " 6 0 1 C2 
    2909 23 -6.58917 -20.5496 -5.48021 416 " " " " A 70 0 0 "ILE " " O  " " " 8 0 1 C2 
    2910 14 -6.26345 -21.731 -8.63043 416 " " " " A 2 0 0 "ILE " " CB " " " 6 0 1 C2 
    2911 14 -5.85507 -21.2768 -10.0056 416 " " " " A 2 0 0 "ILE " " CG1" " " 6 0 1 C2 
    2912 14 -7.77349 -21.7616 -8.56428 416 " " " " A 2 0 0 "ILE " " CG2" " " 6 0 1 C2 
    2913 14 -6.42107 -21.9903 -11.1878 416 " " " " A 2 0 0 "ILE " " CD1" " " 6 0 1 C2 
    2914 40 -5.23969 -22.361 -5.52659 417 " " " " A 43 0 0 "ILE " " N  " " " 7 0 1 C2 
    2915 14 -5.58181 -22.7622 -4.2041 417 " " " " A 2 0 0 "ILE " " CA " " " 6 0 1 C2 
    2916 14 -5.55601 -21.6437 -3.1236 417 " " " " A 2 0 0 "ILE " " C  " " " 6 0 1 C2 
    2917 23 -6.59972 -21.4504 -2.48896 417 " " " " A 70 0 0 "ILE " " O  " " " 8 0 1 C2 
    2918 14 -4.82443 -24.0897 -3.77424 417 " " " " A 2 0 0 "ILE " " CB " " " 6 0 1 C2 
    2919 14 -4.70579 -25.2035 -4.89974 417 " " " " A 2 0 0 "ILE " " CG1" " " 6 0 1 C2 
    2920 14 -5.41686 -24.6801 -2.50072 417 " " " " A 2 0 0 "ILE " " CG2" " " 6 0 1 C2 
    2921 14 -3.7876 -26.3228 -4.58974 417 " " " " A 2 0 0 "ILE " " CD1" " " 6 0 1 C2 
    2922 40 -4.42908 -20.9198 -2.75035 418 " " " " A 43 0 0 "PRO " " N  " " " 7 0 1 C2 
    2923 14 -4.38706 -20.0167 -1.58284 418 " " " " A 2 0 0 "PRO " " CA " " " 6 0 1 C2 
    2924 14 -5.28307 -18.8015 -1.92339 418 " " " " A 2 0 0 "PRO " " C  " " " 6 0 1 C2 
    2925 23 -5.92543 -18.3217 -0.984677 418 " " " " A 70 0 0 "PRO " " O  " " " 8 0 1 C2 
    2926 14 -2.92024 -19.5222 -1.44591 418 " " " " A 2 0 0 "PRO " " CB " " " 6 0 1 C2 
    2927 14 -2.27133 -19.8381 -2.81895 418 " " " " A 2 0 0 "PRO " " CG " " " 6 0 1 C2 
    2928 14 -3.08089 -20.975 -3.38154 418 " " " " A 2 0 0 "PRO " " CD " " " 6 0 1 C2 
    2929 40 -5.22677 -18.2563 -3.16055 419 " " " " A 43 0 0 "LEU " " N  " " " 7 0 1 C2 
    2930 14 -6.123 -17.1626 -3.54571 419 " " " " A 2 0 0 "LEU " " CA " " " 6 0 1 C2 
    2931 14 -7.58725 -17.3219 -3.27238 419 " " " " A 2 0 0 "LEU " " C  " " " 6 0 1 C2 
    2932 23 -8.35082 -16.3739 -3.00494 419 " " " " A 70 0 0 "LEU " " O  " " " 8 0 1 C2 
    2933 14 -5.90561 -16.8996 -5.08035 419 " " " " A 2 0 0 "LEU " " CB " " " 6 0 1 C2 
    2934 14 -6.51431 -15.6205 -5.67983 419 " " " " A 2 0 0 "LEU " " CG " " " 6 0 1 C2 
    2935 14 -5.88696 -14.4204 -5.05505 419 " " " " A 2 0 0 "LEU " " CD1" " " 6 0 1 C2 
    2936 14 -6.29523 -15.6708 -7.19631 419 " " " " A 2 0 0 "LEU " " CD2" " " 6 0 1 C2 
    2937 40 -8.02115 -18.5754 -3.41576 420 " " " " A 43 0 0 "GLY " " N  " " " 7 0 1 C2 
    2938 14 -9.29657 -19.0636 -3.02159 420 " " " " A 2 0 0 "GLY " " CA " " " 6 0 1 C2 
    2939 14 -9.57764 -19.118 -1.54938 420 " " " " A 2 0 0 "GLY " " C  " " " 6 0 1 C2 
    2940 23 -10.6273 -19.6166 -1.22586 420 " " " " A 70 0 0 "GLY " " O  " " " 8 0 1 C2 
    2941 40 -8.65574 -18.7297 -0.678129 421 " " " " A 43 0 0 "GLN " " N  " " " 7 0 1 C2 
    2942 14 -8.80355 -18.8052 0.732087 421 " " " " A 2 0 0 "GLN " " CA " " " 6 0 1 C2 
    2943 14 -8.01718 -17.6262 1.40214 421 " " " " A 2 0 0 "GLN " " C  " " " 6 0 1 C2 
    2944 23 -7.38714 -17.8402 2.42556 421 " " " " A 70 0 0 "GLN " " O  " " " 8 0 1 C2 
    2945 14 -8.45795 -20.2298 1.20589 421 " " " " A 2 0 0 "GLN " " CB " " " 6 0 1 C2 
    2946 14 -8.82388 -20.4842 2.71381 421 " " " " A 2 0 0 "GLN " " CG " " " 6 0 1 C2 
    2947 14 -10.2876 -20.9967 2.81509 421 " " " " A 2 0 0 "GLN " " CD " " " 6 0 1 C2 
    2948 23 -10.6491 -21.3991 3.89922 421 " " " " A 70 0 0 "GLN " " OE1" " " 8 0 1 C2 
    2949 40 -11.0657 -20.8978 1.73265 421 " " " " A 43 0 0 "GLN " " NE2" " " 7 0 1 C2 
    2950 40 -8.02201 -16.4097 0.821459 422 " " " " A 43 0 0 "LEU " " N  " " " 7 0 1 C2 
    2951 14 -7.30642 -15.1701 1.24576 422 " " " " A 2 0 0 "LEU " " CA " " " 6 0 1 C2 
    2952 14 -7.9799 -14.7568 2.62061 422 " " " " A 2 0 0 "LEU " " C  " " " 6 0 1 C2 
    2953 23 -9.11499 -14.2993 2.72332 422 " " " " A 70 0 0 "LEU " " O  " " " 8 0 1 C2 
    2954 14 -7.33036 -14.0221 0.131945 422 " " " " A 2 0 0 "LEU " " CB " " " 6 0 1 C2 
    2955 14 -6.38782 -12.8321 0.138177 422 " " " " A 2 0 0 "LEU " " CG " " " 6 0 1 C2 
    2956 14 -6.25647 -12.306 -1.25468 422 " " " " A 2 0 0 "LEU " " CD1" " " 6 0 1 C2 
    2957 14 -6.75728 -11.8328 1.19251 422 " " " " A 2 0 0 "LEU " " CD2" " " 6 0 1 C2 
    2958 40 -7.14991 -15.0087 3.68593 423 " " " " A 43 0 0 "SER " " N  " " " 7 0 1 C2 
    2959 14 -7.41375 -14.5426 5.02718 423 " " " " A 2 0 0 "SER " " CA " " " 6 0 1 C2 
    2960 14 -6.82196 -13.0641 5.17791 423 " " " " A 2 0 0 "SER " " C  " " " 6 0 1 C2 
    2961 23 -5.66924 -12.8254 4.85516 423 " " " " A 70 0 0 "SER " " O  " " " 8 0 1 C2 
    2962 14 -6.65806 -15.6334 5.88901 423 " " " " A 2 0 0 "SER " " CB " " " 6 0 1 C2 
    2963 23 -7.15791 -16.9583 5.59506 423 " " " " A 70 0 0 "SER " " OG " " " 8 0 1 C2 
    2964 40 -7.57505 -12.0633 5.7649 424 " " " " A 43 0 0 "LEU " " N  " " " 7 0 1 C2 
    2965 14 -7.22955 -10.6597 6.08852 424 " " " " A 2 0 0 "LEU " " CA " " " 6 0 1 C2 
    2966 14 -6.55186 -10.6287 7.45659 424 " " " " A 2 0 0 "LEU " " C  " " " 6 0 1 C2 
    2967 23 -6.92148 -11.3642 8.3716 424 " " " " A 70 0 0 "LEU " " O  " " " 8 0 1 C2 
    2968 14 -8.47221 -9.72586 6.05132 424 " " " " A 2 0 0 "LEU " " CB " " " 6 0 1 C2 
    2969 14 -9.34167 -9.76891 4.76138 424 " " " " A 2 0 0 "LEU " " CG " " " 6 0 1 C2 
    2970 14 -10.5379 -8.93268 5.02635 424 " " " " A 2 0 0 "LEU " " CD1" " " 6 0 1 C2 
    2971 14 -8.59483 -9.43544 3.50037 424 " " " " A 2 0 0 "LEU " " CD2" " " 6 0 1 C2 
    2972 40 -5.6057 -9.70058 7.67767 425 " " " " A 43 0 0 "GLY " " N  " " " 7 0 1 C2 
    2973 14 -5.01977 -9.28429 9.00449 425 " " " " A 2 0 0 "GLY " " CA " " " 6 0 1 C2 
    2974 14 -5.48068 -7.96044 9.36172 425 " " " " A 2 0 0 "GLY " " C  " " " 6 0 1 C2 
    2975 23 -5.93481 -7.15532 8.59571 425 " " " " A 70 0 0 "GLY " " O  " " " 8 0 1 C2 
    2976 40 -5.42675 -7.6829 10.6751 426 " " " " A 43 0 0 "GLY " " N  " " " 7 0 1 C2 
    2977 14 -5.51772 -6.23829 11.1027 426 " " " " A 2 0 0 "GLY " " CA " " " 6 0 1 C2 
    2978 14 -4.09056 -5.73095 11.305 426 " " " " A 2 0 0 "GLY " " C  " " " 6 0 1 C2 
    2979 23 -3.14303 -6.21639 10.6643 426 " " " " A 70 0 0 "GLY " " O  " " " 8 0 1 C2 
    2980 40 -3.95255 -4.72798 12.1822 427 " " " " A 43 0 0 "ILE " " N  " " " 7 0 1 C2 
    2981 14 -2.71881 -4.24197 12.6548 427 " " " " A 2 0 0 "ILE " " CA " " " 6 0 1 C2 
    2982 14 -2.1385 -5.15522 13.7334 427 " " " " A 2 0 0 "ILE " " C  " " " 6 0 1 C2 
    2983 23 -2.88414 -5.60212 14.591 427 " " " " A 70 0 0 "ILE " " O  " " " 8 0 1 C2 
    2984 14 -2.78968 -2.76179 13.2163 427 " " " " A 2 0 0 "ILE " " CB " " " 6 0 1 C2 
    2985 14 -3.55065 -1.77518 12.2476 427 " " " " A 2 0 0 "ILE " " CG1" " " 6 0 1 C2 
    2986 14 -1.50711 -2.06227 13.5758 427 " " " " A 2 0 0 "ILE " " CG2" " " 6 0 1 C2 
    2987 14 -2.75364 -1.16951 11.1163 427 " " " " A 2 0 0 "ILE " " CD1" " " 6 0 1 C2 
    2988 40 -0.811784 -5.30655 13.6514 428 " " " " A 43 0 0 "SER " " N  " " " 7 0 1 C2 
    2989 14 0.011474 -6.11255 14.5014 428 " " " " A 2 0 0 "SER " " CA " " " 6 0 1 C2 
    2990 14 1.30099 -5.37867 14.8493 428 " " " " A 2 0 0 "SER " " C  " " " 6 0 1 C2 
    2991 23 1.75898 -4.42852 14.1504 428 " " " " A 70 0 0 "SER " " O  " " " 8 0 1 C2 
    2992 14 0.00448647 -7.61843 13.9923 428 " " " " A 2 0 0 "SER " " CB " " " 6 0 1 C2 
    2993 23 0.641235 -7.73087 12.6862 428 " " " " A 70 0 0 "SER " " OG " " " 8 0 1 C2 
    2994 40 1.9575 -5.8162 15.9314 429 " " " " A 43 0 0 "GLU " " N  " " " 7 0 1 C2 
    2995 14 3.28779 -5.52539 16.4278 429 " " " " A 2 0 0 "GLU " " CA " " " 6 0 1 C2 
    2996 14 4.39488 -5.99789 15.5317 429 " " " " A 2 0 0 "GLU " " C  " " " 6 0 1 C2 
    2997 23 5.54977 -5.78063 15.9019 429 " " " " A 70 0 0 "GLU " " O  " " " 8 0 1 C2 
    2998 14 3.38384 -6.02821 17.8624 429 " " " " A 2 0 0 "GLU " " CB " " " 6 0 1 C2 
    2999 14 3.57357 -7.5613 18.0738 429 " " " " A 2 0 0 "GLU " " CG " " " 6 0 1 C2 
    3000 14 2.34466 -8.42598 17.9202 429 " " " " A 2 0 0 "GLU " " CD " " " 6 0 1 C2 
    3001 23 1.38796 -7.9739 17.2965 429 " " " " A 70 0 0 "GLU " " OE1" " " 8 0 1 C2 
    3002 23 2.27263 -9.5546 18.4291 429 " " " " A 70 0 0 "GLU " " OE2" " " 8 0 1 C2 
    3003 40 4.03346 -6.8094 14.4794 430 " " " " A 43 0 0 "LYS " " N  " " " 7 0 1 C2 
    3004 14 4.80048 -7.68958 13.5953 430 " " " " A 2 0 0 "LYS " " CA " " " 6 0 1 C2 
    3005 14 4.98253 -7.11801 12.1983 430 " " " " A 2 0 0 "LYS " " C  " " " 6 0 1 C2 
    3006 23 5.52012 -7.74862 11.256 430 " " " " A 70 0 0 "LYS " " O  " " " 8 0 1 C2 
    3007 14 4.03414 -9.03718 13.5124 430 " " " " A 2 0 0 "LYS " " CB " " " 6 0 1 C2 
    3008 14 4.31428 -9.92666 14.7637 430 " " " " A 2 0 0 "LYS " " CG " " " 6 0 1 C2 
    3009 14 3.48858 -11.155 14.8096 430 " " " " A 2 0 0 "LYS " " CD " " " 6 0 1 C2 
    3010 14 3.79738 -11.9915 16.0896 430 " " " " A 2 0 0 "LYS " " CE " " " 6 0 1 C2 
    3011 40 3.18966 -13.3536 16.1689 430 " " " " A 43 0 0 "LYS " " NZ " " " 7 0 1 C2 
    3012 40 4.44294 -5.89677 11.9589 431 " " " " A 43 0 0 "TYR " " N  " " " 7 0 1 C2 
    3013 14 4.85566 -5.04771 10.8672 431 " " " " A 2 0 0 "TYR " " CA " " " 6 0 1 C2 
    3014 14 6.25708 -4.44769 11.1133 431 " " " " A 2 0 0 "TYR " " C  " " " 6 0 1 C2 
    3015 23 6.80973 -3.90381 10.168 431 " " " " A 70 0 0 "TYR " " O  " " " 8 0 1 C2 
    3016 14 3.80809 -3.88597 10.6724 431 " " " " A 2 0 0 "TYR " " CB " " " 6 0 1 C2 
    3017 14 2.53728 -4.38665 10.0399 431 " " " " A 2 0 0 "TYR " " CG " " " 6 0 1 C2 
    3018 14 2.10021 -3.66011 8.91295 431 " " " " A 2 0 0 "TYR " " CD1" " " 6 0 1 C2 
    3019 14 1.63375 -5.2648 10.6795 431 " " " " A 2 0 0 "TYR " " CD2" " " 6 0 1 C2 
    3020 14 0.783533 -3.77301 8.4199 431 " " " " A 2 0 0 "TYR " " CE1" " " 6 0 1 C2 
    3021 14 0.350606 -5.39596 10.2266 431 " " " " A 2 0 0 "TYR " " CE2" " " 6 0 1 C2 
    3022 14 -0.0762425 -4.61746 9.0793 431 " " " " A 2 0 0 "TYR " " CZ " " " 6 0 1 C2 
    3023 23 -1.42792 -4.66018 8.77796 431 " " " " A 70 0 0 "TYR " " OH " " " 8 0 1 C2 
    3024 40 6.67767 -4.46931 12.3686 432 " " " " A 43 0 0 "LEU " " N  " " " 7 0 1 C2 
    3025 14 8.04384 -4.05089 12.7203 432 " " " " A 2 0 0 "LEU " " CA " " " 6 0 1 C2 
    3026 14 8.91485 -5.30908 12.7771 432 " " " " A 2 0 0 "LEU " " C  " " " 6 0 1 C2 
    3027 23 8.42723 -6.35699 13.2321 432 " " " " A 70 0 0 "LEU " " O  " " " 8 0 1 C2 
    3028 14 7.90078 -3.59128 14.1605 432 " " " " A 2 0 0 "LEU " " CB " " " 6 0 1 C2 
    3029 14 6.91547 -2.44702 14.2908 432 " " " " A 2 0 0 "LEU " " CG " " " 6 0 1 C2 
    3030 14 6.75266 -1.88285 15.6947 432 " " " " A 2 0 0 "LEU " " CD1" " " 6 0 1 C2 
    3031 14 7.2904 -1.25318 13.3298 432 " " " " A 2 0 0 "LEU " " CD2" " " 6 0 1 C2 
    3032 40 10.2693 -5.1466 12.5168 433 " " " " A 43 0 0 "PRO " " N  " " " 7 0 1 C2 
    3033 14 11.1591 -6.32544 12.5084 433 " " " " A 2 0 0 "PRO " " CA " " " 6 0 1 C2 
    3034 14 11.3926 -6.97313 13.8667 433 " " " " A 2 0 0 "PRO " " C  " " " 6 0 1 C2 
    3035 23 11.3738 -6.28305 14.9102 433 " " " " A 70 0 0 "PRO " " O  " " " 8 0 1 C2 
    3036 14 12.4893 -5.7852 11.9382 433 " " " " A 2 0 0 "PRO " " CB " " " 6 0 1 C2 
    3037 14 12.352 -4.23498 12.1873 433 " " " " A 2 0 0 "PRO " " CG " " " 6 0 1 C2 
    3038 14 10.8998 -3.86693 12.214 433 " " " " A 2 0 0 "PRO " " CD " " " 6 0 1 C2 
    3039 40 11.6183 -8.36022 13.9075 434 " " " " A 43 0 0 "PRO " " N  " " " 7 0 1 C2 
    3040 14 11.8595 -9.14779 15.1136 434 " " " " A 2 0 0 "PRO " " CA " " " 6 0 1 C2 
    3041 14 12.7183 -8.63431 16.2751 434 " " " " A 2 0 0 "PRO " " C  " " " 6 0 1 C2 
    3042 23 12.3654 -8.77136 17.4622 434 " " " " A 70 0 0 "PRO " " O  " " " 8 0 1 C2 
    3043 14 12.3394 -10.4499 14.7225 434 " " " " A 2 0 0 "PRO " " CB " " " 6 0 1 C2 
    3044 14 11.685 -10.7384 13.3184 434 " " " " A 2 0 0 "PRO " " CG " " " 6 0 1 C2 
    3045 14 11.5073 -9.33421 12.8033 434 " " " " A 2 0 0 "PRO " " CD " " " 6 0 1 C2 
    3046 40 13.7377 -7.81452 15.9863 435 " " " " A 43 0 0 "ASP " " N  " " " 7 0 1 C2 
    3047 14 14.6734 -7.1297 16.856 435 " " " " A 2 0 0 "ASP " " CA " " " 6 0 1 C2 
    3048 14 14.3156 -5.68374 17.2356 435 " " " " A 2 0 0 "ASP " " C  " " " 6 0 1 C2 
    3049 23 15.1387 -5.1355 17.9691 435 " " " " A 70 0 0 "ASP " " O  " " " 8 0 1 C2 
    3050 14 16.042 -7.02173 16.0994 435 " " " " A 2 0 0 "ASP " " CB " " " 6 0 1 C2 
    3051 14 16.0709 -6.10735 14.9067 435 " " " " A 2 0 0 "ASP " " CG " " " 6 0 1 C2 
    3052 23 16.6218 -4.9561 14.9772 435 " " " " A 70 0 0 "ASP " " OD1" " " 8 0 1 C2 
    3053 23 15.4792 -6.54659 13.9185 435 " " " " A 70 0 0 "ASP " " OD2" " " 8 0 1 C2 
    3054 40 13.1646 -5.15914 16.8155 436 " " " " A 43 0 0 "ASN " " N  " " " 7 0 1 C2 
    3055 14 12.7358 -3.733 17.1047 436 " " " " A 2 0 0 "ASN " " CA " " " 6 0 1 C2 
    3056 14 12.4085 -3.61858 18.5972 436 " " " " A 2 0 0 "ASN " " C  " " " 6 0 1 C2 
    3057 23 11.8019 -4.54374 19.1324 436 " " " " A 70 0 0 "ASN " " O  " " " 8 0 1 C2 
    3058 14 11.4312 -3.37335 16.3223 436 " " " " A 2 0 0 "ASN " " CB " " " 6 0 1 C2 
    3059 14 10.8358 -2.03023 16.7122 436 " " " " A 2 0 0 "ASN " " CG " " " 6 0 1 C2 
    3060 23 10.2814 -1.8619 17.8111 436 " " " " A 70 0 0 "ASN " " OD1" " " 8 0 1 C2 
    3061 40 11.0197 -1.10942 15.8884 436 " " " " A 43 0 0 "ASN " " ND2" " " 7 0 1 C2 
    3062 40 12.904 -2.61614 19.3724 437 " " " " A 43 0 0 "ALA " " N  " " " 7 0 1 C2 
    3063 14 12.8728 -2.69053 20.8077 437 " " " " A 2 0 0 "ALA " " CA " " " 6 0 1 C2 
    3064 14 11.5327 -2.52036 21.485 437 " " " " A 2 0 0 "ALA " " C  " " " 6 0 1 C2 
    3065 23 11.4086 -2.83882 22.6466 437 " " " " A 70 0 0 "ALA " " O  " " " 8 0 1 C2 
    3066 14 13.7632 -1.45986 21.2575 437 " " " " A 2 0 0 "ALA " " CB " " " 6 0 1 C2 
    3067 40 10.4835 -2.05453 20.8109 438 " " " " A 43 0 0 "VAL " " N  " " " 7 0 1 C2 
    3068 14 9.07084 -1.84202 21.2116 438 " " " " A 2 0 0 "VAL " " CA " " " 6 0 1 C2 
    3069 14 8.30927 -3.10762 20.7089 438 " " " " A 2 0 0 "VAL " " C  " " " 6 0 1 C2 
    3070 23 7.36652 -3.50749 21.41 438 " " " " A 70 0 0 "VAL " " O  " " " 8 0 1 C2 
    3071 14 8.53617 -0.599183 20.4908 438 " " " " A 2 0 0 "VAL " " CB " " " 6 0 1 C2 
    3072 14 7.15035 -0.0954313 21.0597 438 " " " " A 2 0 0 "VAL " " CG1" " " 6 0 1 C2 
    3073 14 9.67558 0.521682 20.5648 438 " " " " A 2 0 0 "VAL " " CG2" " " 6 0 1 C2 
    3074 40 8.67959 -3.74017 19.5544 439 " " " " A 43 0 0 "ARG " " N  " " " 7 0 1 C2 
    3075 14 8.19157 -5.11174 19.2469 439 " " " " A 2 0 0 "ARG " " CA " " " 6 0 1 C2 
    3076 14 8.8071 -6.0764 20.2742 439 " " " " A 2 0 0 "ARG " " C  " " " 6 0 1 C2 
    3077 23 8.0446 -6.89568 20.7575 439 " " " " A 70 0 0 "ARG " " O  " " " 8 0 1 C2 
    3078 14 8.48844 -5.56679 17.8115 439 " " " " A 2 0 0 "ARG " " CB " " " 6 0 1 C2 
    3079 14 8.33369 -7.09706 17.3535 439 " " " " A 2 0 0 "ARG " " CG " " " 6 0 1 C2 
    3080 14 8.2107 -7.4207 15.8939 439 " " " " A 2 0 0 "ARG " " CD " " " 6 0 1 C2 
    3081 40 7.84957 -8.85885 15.7885 439 " " " " A 43 0 0 "ARG " " NE " " " 7 0 1 C2 
    3082 14 7.99979 -9.59947 14.7077 439 " " " " A 2 0 0 "ARG " " CZ " " " 6 0 1 C2 
    3083 40 7.88386 -10.9057 14.7077 439 " " " " A 43 0 0 "ARG " " NH1" " " 7 0 1 C2 
    3084 40 8.26996 -9.06386 13.5204 439 " " " " A 43 0 0 "ARG " " NH2" " " 7 0 1 C2 
    3085 40 10.0483 -5.89049 20.7433 440 " " " " A 43 0 0 "GLN " " N  " " " 7 0 1 C2 
    3086 14 10.6226 -6.77509 21.7616 440 " " " " A 2 0 0 "GLN " " CA " " " 6 0 1 C2 
    3087 14 10.089 -6.54529 23.1857 440 " " " " A 2 0 0 "GLN " " C  " " " 6 0 1 C2 
    3088 23 10.2994 -7.42547 23.941 440 " " " " A 70 0 0 "GLN " " O  " " " 8 0 1 C2 
    3089 14 12.1865 -6.62142 21.8182 440 " " " " A 2 0 0 "GLN " " CB " " " 6 0 1 C2 
    3090 14 12.9645 -7.19165 20.5966 440 " " " " A 2 0 0 "GLN " " CG " " " 6 0 1 C2 
    3091 14 13.3185 -8.72617 20.8616 440 " " " " A 2 0 0 "GLN " " CD " " " 6 0 1 C2 
    3092 23 13.6265 -9.16643 21.8995 440 " " " " A 70 0 0 "GLN " " OE1" " " 8 0 1 C2 
    3093 40 13.3632 -9.52331 19.7484 440 " " " " A 43 0 0 "GLN " " NE2" " " 7 0 1 C2 
    3094 40 9.42147 -5.45752 23.4535 441 " " " " A 43 0 0 "SER " " N  " " " 7 0 1 C2 
    3095 14 9.05175 -5.04299 24.8055 441 " " " " A 2 0 0 "SER " " CA " " " 6 0 1 C2 
    3096 14 7.52953 -5.48877 24.8005 441 " " " " A 2 0 0 "SER " " C  " " " 6 0 1 C2 
    3097 23 7.14607 -6.07654 25.8065 441 " " " " A 70 0 0 "SER " " O  " " " 8 0 1 C2 
    3098 14 9.11415 -3.52489 25.0271 441 " " " " A 2 0 0 "SER " " CB " " " 6 0 1 C2 
    3099 23 10.5036 -3.18381 25.1807 441 " " " " A 70 0 0 "SER " " OG " " " 8 0 1 C2 
    3100 40 6.79637 -5.35948 23.7357 442 " " " " A 43 0 0 "GLN " " N  " " " 7 0 1 C2 
    3101 14 5.50757 -6.034 23.515 442 " " " " A 2 0 0 "GLN " " CA " " " 6 0 1 C2 
    3102 14 5.55157 -7.58929 23.7851 442 " " " " A 2 0 0 "GLN " " C  " " " 6 0 1 C2 
    3103 23 4.75531 -8.03525 24.652 442 " " " " A 70 0 0 "GLN " " O  " " " 8 0 1 C2 
    3104 14 4.78995 -5.68618 22.1447 442 " " " " A 2 0 0 "GLN " " CB " " " 6 0 1 C2 
    3105 14 3.25244 -5.97792 22.1131 442 " " " " A 2 0 0 "GLN " " CG " " " 6 0 1 C2 
    3106 14 2.34091 -4.81705 22.6239 442 " " " " A 2 0 0 "GLN " " CD " " " 6 0 1 C2 
    3107 23 2.88193 -3.74833 23.0085 442 " " " " A 70 0 0 "GLN " " OE1" " " 8 0 1 C2 
    3108 40 1.02203 -5.02599 22.6608 442 " " " " A 43 0 0 "GLN " " NE2" " " 7 0 1 C2 
    3109 40 6.55349 -8.31029 23.215 443 " " " " A 43 0 0 "GLU " " N  " " " 7 0 1 C2 
    3110 14 6.8568 -9.70998 23.5097 443 " " " " A 2 0 0 "GLU " " CA " " " 6 0 1 C2 
    3111 14 6.99955 -10.0827 25.0076 443 " " " " A 2 0 0 "GLU " " C  " " " 6 0 1 C2 
    3112 23 6.96036 -11.2732 25.3501 443 " " " " A 70 0 0 "GLU " " O  " " " 8 0 1 C2 
    3113 14 8.09996 -10.1409 22.7625 443 " " " " A 2 0 0 "GLU " " CB " " " 6 0 1 C2 
    3114 14 7.89128 -10.4176 21.3269 443 " " " " A 2 0 0 "GLU " " CG " " " 6 0 1 C2 
    3115 14 6.81408 -11.3847 21.0381 443 " " " " A 2 0 0 "GLU " " CD " " " 6 0 1 C2 
    3116 23 6.59159 -12.2095 21.9202 443 " " " " A 70 0 0 "GLU " " OE1" " " 8 0 1 C2 
    3117 23 6.21877 -11.4211 19.9078 443 " " " " A 70 0 0 "GLU " " OE2" " " 8 0 1 C2 
    3118 40 7.2388 -9.11105 25.842 444 " " " " A 43 0 0 "GLN " " N  " " " 7 0 1 C2 
    3119 14 7.51245 -9.37392 27.2535 444 " " " " A 2 0 0 "GLN " " CA " " " 6 0 1 C2 
    3120 14 6.16235 -9.15332 28.019 444 " " " " A 2 0 0 "GLN " " C  " " " 6 0 1 C2 
    3121 23 5.99777 -9.84206 28.9855 444 " " " " A 70 0 0 "GLN " " O  " " " 8 0 1 C2 
    3122 14 8.64809 -8.45028 27.7544 444 " " " " A 2 0 0 "GLN " " CB " " " 6 0 1 C2 
    3123 14 9.21113 -8.76223 29.245 444 " " " " A 2 0 0 "GLN " " CG " " " 6 0 1 C2 
    3124 14 9.77618 -10.1597 29.4931 444 " " " " A 2 0 0 "GLN " " CD " " " 6 0 1 C2 
    3125 23 10.6513 -10.6575 28.8219 444 " " " " A 70 0 0 "GLN " " OE1" " " 8 0 1 C2 
    3126 40 9.37972 -10.7829 30.5468 444 " " " " A 43 0 0 "GLN " " NE2" " " 7 0 1 C2 
    3127 40 5.23801 -8.31384 27.5341 445 " " " " A 43 0 0 "PHE " " N  " " " 7 0 1 C2 
    3128 14 4.00845 -8.02134 28.1691 445 " " " " A 2 0 0 "PHE " " CA " " " 6 0 1 C2 
    3129 14 3.11192 -9.30442 28.4936 445 " " " " A 2 0 0 "PHE " " C  " " " 6 0 1 C2 
    3130 23 2.63547 -9.42099 29.6353 445 " " " " A 70 0 0 "PHE " " O  " " " 8 0 1 C2 
    3131 14 3.19773 -6.86623 27.6146 445 " " " " A 2 0 0 "PHE " " CB " " " 6 0 1 C2 
    3132 14 3.2986 -5.54509 28.3238 445 " " " " A 2 0 0 "PHE " " CG " " " 6 0 1 C2 
    3133 14 4.05052 -4.48095 27.8338 445 " " " " A 2 0 0 "PHE " " CD1" " " 6 0 1 C2 
    3134 14 2.61778 -5.39274 29.6009 445 " " " " A 2 0 0 "PHE " " CD2" " " 6 0 1 C2 
    3135 14 4.03977 -3.22504 28.5116 445 " " " " A 2 0 0 "PHE " " CE1" " " 6 0 1 C2 
    3136 14 2.59644 -4.14242 30.2335 445 " " " " A 2 0 0 "PHE " " CE2" " " 6 0 1 C2 
    3137 14 3.29075 -3.06281 29.7002 445 " " " " A 2 0 0 "PHE " " CZ " " " 6 0 1 C2 
    3138 40 3.00669 -10.3284 27.5991 446 " " " " A 43 0 0 "ASP " " N  " " " 7 0 1 C2 
    3139 14 2.23961 -11.5318 27.7896 446 " " " " A 2 0 0 "ASP " " CA " " " 6 0 1 C2 
    3140 14 2.9696 -12.5244 28.6586 446 " " " " A 2 0 0 "ASP " " C  " " " 6 0 1 C2 
    3141 23 2.28506 -13.4468 29.1253 446 " " " " A 70 0 0 "ASP " " O  " " " 8 0 1 C2 
    3142 14 1.97742 -12.2371 26.3932 446 " " " " A 2 0 0 "ASP " " CB " " " 6 0 1 C2 
    3143 14 3.13946 -12.6708 25.6326 446 " " " " A 2 0 0 "ASP " " CG " " " 6 0 1 C2 
    3144 23 3.56321 -13.8633 25.7536 446 " " " " A 70 0 0 "ASP " " OD1" " " 8 0 1 C2 
    3145 23 3.56638 -11.8494 24.7882 446 " " " " A 70 0 0 "ASP " " OD2" " " 8 0 1 C2 
    3146 40 4.26541 -12.3768 28.7875 447 " " " " A 43 0 0 "LYS " " N  " " " 7 0 1 C2 
    3147 14 5.10641 -13.3857 29.477 447 " " " " A 2 0 0 "LYS " " CA " " " 6 0 1 C2 
    3148 14 4.78103 -13.2945 31.0038 447 " " " " A 2 0 0 "LYS " " C  " " " 6 0 1 C2 
    3149 23 4.92152 -14.2457 31.7746 447 " " " " A 70 0 0 "LYS " " O  " " " 8 0 1 C2 
    3150 14 6.59563 -13.2349 29.1417 447 " " " " A 2 0 0 "LYS " " CB " " " 6 0 1 C2 
    3151 14 6.92366 -13.3015 27.644 447 " " " " A 2 0 0 "LYS " " CG " " " 6 0 1 C2 
    3152 14 6.63585 -14.6351 27.0101 447 " " " " A 2 0 0 "LYS " " CD " " " 6 0 1 C2 
    3153 14 7.0788 -14.8153 25.5857 447 " " " " A 2 0 0 "LYS " " CE " " " 6 0 1 C2 
    3154 40 6.22621 -14.0065 24.7373 447 " " " " A 43 0 0 "LYS " " NZ " " " 7 0 1 C2 
    3155 40 4.55528 -12.0163 31.3785 448 " " " " A 43 0 0 "LEU " " N  " " " 7 0 1 C2 
    3156 14 4.41977 -11.6018 32.7184 448 " " " " A 2 0 0 "LEU " " CA " " " 6 0 1 C2 
    3157 14 2.9733 -11.3887 33.1291 448 " " " " A 2 0 0 "LEU " " C  " " " 6 0 1 C2 
    3158 23 2.52363 -11.9558 34.1548 448 " " " " A 70 0 0 "LEU " " O  " " " 8 0 1 C2 
    3159 14 5.07874 -10.1702 32.95 448 " " " " A 2 0 0 "LEU " " CB " " " 6 0 1 C2 
    3160 14 6.60874 -10.1794 32.6683 448 " " " " A 2 0 0 "LEU " " CG " " " 6 0 1 C2 
    3161 14 7.24789 -8.78 32.5915 448 " " " " A 2 0 0 "LEU " " CD1" " " 6 0 1 C2 
    3162 14 7.27966 -11.0351 33.7348 448 " " " " A 2 0 0 "LEU " " CD2" " " 6 0 1 C2 
    3163 40 2.20397 -10.5254 32.4502 449 " " " " A 43 0 0 "PHE " " N  " " " 7 0 1 C2 
    3164 14 0.915562 -10.089 32.9618 449 " " " " A 2 0 0 "PHE " " CA " " " 6 0 1 C2 
    3165 14 -0.125856 -10.8152 32.0778 449 " " " " A 2 0 0 "PHE " " C  " " " 6 0 1 C2 
    3166 23 -0.0326067 -10.7515 30.8467 449 " " " " A 70 0 0 "PHE " " O  " " " 8 0 1 C2 
    3167 14 0.868393 -8.60102 32.6627 449 " " " " A 2 0 0 "PHE " " CB " " " 6 0 1 C2 
    3168 14 1.89698 -7.80567 33.344 449 " " " " A 2 0 0 "PHE " " CG " " " 6 0 1 C2 
    3169 14 1.8401 -7.70493 34.7448 449 " " " " A 2 0 0 "PHE " " CD1" " " 6 0 1 C2 
    3170 14 2.97203 -7.30295 32.6266 449 " " " " A 2 0 0 "PHE " " CD2" " " 6 0 1 C2 
    3171 14 2.92679 -7.11092 35.4424 449 " " " " A 2 0 0 "PHE " " CE1" " " 6 0 1 C2 
    3172 14 4.02386 -6.66588 33.3125 449 " " " " A 2 0 0 "PHE " " CE2" " " 6 0 1 C2 
    3173 14 4.01537 -6.61689 34.6848 449 " " " " A 2 0 0 "PHE " " CZ " " " 6 0 1 C2 
    3174 40 -1.11379 -11.4414 32.646 450 " " " " A 43 0 0 "PRO " " N  " " " 7 0 1 C2 
    3175 14 -2.25271 -12.0108 31.9233 450 " " " " A 2 0 0 "PRO " " CA " " " 6 0 1 C2 
    3176 14 -3.10192 -10.9469 31.1276 450 " " " " A 2 0 0 "PRO " " C  " " " 6 0 1 C2 
    3177 23 -2.98694 -9.74844 31.4699 450 " " " " A 70 0 0 "PRO " " O  " " " 8 0 1 C2 
    3178 14 -3.03031 -12.8197 32.9545 450 " " " " A 2 0 0 "PRO " " CB " " " 6 0 1 C2 
    3179 14 -2.67956 -12.3161 34.3208 450 " " " " A 2 0 0 "PRO " " CG " " " 6 0 1 C2 
    3180 14 -1.33908 -11.6168 34.1242 450 " " " " A 2 0 0 "PRO " " CD " " " 6 0 1 C2 
    3181 40 -3.83271 -11.3559 30.1259 451 " " " " A 43 0 0 "GLY " " N  " " " 7 0 1 C2 
    3182 14 -4.87125 -10.5847 29.5025 451 " " " " A 2 0 0 "GLY " " CA " " " 6 0 1 C2 
    3183 14 -4.3557 -10.1016 28.1159 451 " " " " A 2 0 0 "GLY " " C  " " " 6 0 1 C2 
    3184 23 -5.14338 -10.1356 27.143 451 " " " " A 70 0 0 "GLY " " O  " " " 8 0 1 C2 
    3185 40 -3.06008 -9.7766 28.0074 452 " " " " A 43 0 0 "PHE " " N  " " " 7 0 1 C2 
    3186 14 -2.33781 -9.40704 26.764 452 " " " " A 2 0 0 "PHE " " CA " " " 6 0 1 C2 
    3187 14 -2.18771 -10.636 25.8298 452 " " " " A 2 0 0 "PHE " " C  " " " 6 0 1 C2 
    3188 23 -1.85958 -11.6736 26.3343 452 " " " " A 70 0 0 "PHE " " O  " " " 8 0 1 C2 
    3189 14 -0.925121 -8.89162 27.0363 452 " " " " A 2 0 0 "PHE " " CB " " " 6 0 1 C2 
    3190 14 -0.81634 -7.5335 27.5997 452 " " " " A 2 0 0 "PHE " " CG " " " 6 0 1 C2 
    3191 14 -0.829481 -7.36411 28.9583 452 " " " " A 2 0 0 "PHE " " CD1" " " 6 0 1 C2 
    3192 14 -0.566774 -6.43813 26.742 452 " " " " A 2 0 0 "PHE " " CD2" " " 6 0 1 C2 
    3193 14 -0.923926 -6.02319 29.495 452 " " " " A 2 0 0 "PHE " " CE1" " " 6 0 1 C2 
    3194 14 -0.415872 -5.09701 27.3187 452 " " " " A 2 0 0 "PHE " " CE2" " " 6 0 1 C2 
    3195 14 -0.654828 -4.8915 28.7276 452 " " " " A 2 0 0 "PHE " " CZ " " " 6 0 1 C2 
    3196 40 -2.7198 -10.6187 24.546 453 " " " " A 43 0 0 "ARG " " N  " " " 7 0 1 C2 
    3197 14 -2.88445 -11.7907 23.6178 453 " " " " A 2 0 0 "ARG " " CA " " " 6 0 1 C2 
    3198 14 -4.1403 -12.6391 23.7066 453 " " " " A 2 0 0 "ARG " " C  " " " 6 0 1 C2 
    3199 23 -4.33649 -13.6899 23.0518 453 " " " " A 70 0 0 "ARG " " O  " " " 8 0 1 C2 
    3200 14 -1.47078 -12.5559 23.3465 453 " " " " A 2 0 0 "ARG " " CB " " " 6 0 1 C2 
    3201 14 -0.50358 -11.7245 22.4608 453 " " " " A 2 0 0 "ARG " " CG " " " 6 0 1 C2 
    3202 14 0.989722 -12.2283 22.3919 453 " " " " A 2 0 0 "ARG " " CD " " " 6 0 1 C2 
    3203 40 1.73163 -11.6342 21.3071 453 " " " " A 43 0 0 "ARG " " NE " " " 7 0 1 C2 
    3204 14 3.03907 -11.6148 21.2531 453 " " " " A 2 0 0 "ARG " " CZ " " " 6 0 1 C2 
    3205 40 3.91178 -12.128 22.1307 453 " " " " A 43 0 0 "ARG " " NH1" " " 7 0 1 C2 
    3206 40 3.60458 -11.0417 20.1472 453 " " " " A 43 0 0 "ARG " " NH2" " " 7 0 1 C2 
    3207 40 -4.98293 -12.3261 24.683 454 " " " " A 43 0 0 "THR " " N  " " " 7 0 1 C2 
    3208 14 -6.26419 -13.0464 24.9079 454 " " " " A 2 0 0 "THR " " CA " " " 6 0 1 C2 
    3209 14 -7.42843 -12.0451 25.0486 454 " " " " A 2 0 0 "THR " " C  " " " 6 0 1 C2 
    3210 23 -8.36892 -12.2352 25.8383 454 " " " " A 70 0 0 "THR " " O  " " " 8 0 1 C2 
    3211 14 -6.14596 -14.0292 26.1058 454 " " " " A 2 0 0 "THR " " CB " " " 6 0 1 C2 
    3212 23 -5.80909 -13.2677 27.3022 454 " " " " A 70 0 0 "THR " " OG1" " " 8 0 1 C2 
    3213 14 -5.04881 -15.0996 25.9288 454 " " " " A 2 0 0 "THR " " CG2" " " 6 0 1 C2 
    3214 40 -7.39994 -10.8955 24.3623 455 " " " " A 43 0 0 "GLU " " N  " " " 7 0 1 C2 
    3215 14 -8.08259 -9.61647 24.5315 455 " " " " A 2 0 0 "GLU " " CA " " " 6 0 1 C2 
    3216 14 -9.55589 -9.74936 24.0685 455 " " " " A 2 0 0 "GLU " " C  " " " 6 0 1 C2 
    3217 23 -9.75756 -10.42 23.0164 455 " " " " A 70 0 0 "GLU " " O  " " " 8 0 1 C2 
    3218 14 -7.45115 -8.54507 23.5246 455 " " " " A 2 0 0 "GLU " " CB " " " 6 0 1 C2 
    3219 14 -5.93405 -8.30549 23.5984 455 " " " " A 2 0 0 "GLU " " CG " " " 6 0 1 C2 
    3220 14 -5.05075 -9.11614 22.671 455 " " " " A 2 0 0 "GLU " " CD " " " 6 0 1 C2 
    3221 23 -3.78771 -8.91454 22.6348 455 " " " " A 70 0 0 "GLU " " OE1" " " 8 0 1 C2 
    3222 23 -5.59104 -10.0992 22.1234 455 " " " " A 70 0 0 "GLU " " OE2" " " 8 0 1 C2 
    3223 40 -10.591 -9.19786 24.7928 456 " " " " A 43 0 0 "PRO " " N  " " " 7 0 1 C2 
    3224 14 -11.9487 -9.322 24.3965 456 " " " " A 2 0 0 "PRO " " CA " " " 6 0 1 C2 
    3225 14 -12.4473 -8.45408 23.1869 456 " " " " A 2 0 0 "PRO " " C  " " " 6 0 1 C2 
    3226 23 -11.8608 -7.51695 22.7455 456 " " " " A 70 0 0 "PRO " " O  " " " 8 0 1 C2 
    3227 14 -12.7123 -8.9035 25.6788 456 " " " " A 2 0 0 "PRO " " CB " " " 6 0 1 C2 
    3228 14 -11.8405 -7.76254 26.2612 456 " " " " A 2 0 0 "PRO " " CG " " " 6 0 1 C2 
    3229 14 -10.451 -8.28203 25.9113 456 " " " " A 2 0 0 "PRO " " CD " " " 6 0 1 C2 
    3230 40 -13.6475 -8.82517 22.7384 457 " " " " A 43 0 0 "LEU " " N  " " " 7 0 1 C2 
    3231 14 -14.5755 -7.84923 22.0122 457 " " " " A 2 0 0 "LEU " " CA " " " 6 0 1 C2 
    3232 14 -15.1825 -6.86011 23.0881 457 " " " " A 2 0 0 "LEU " " C  " " " 6 0 1 C2 
    3233 23 -15.318 -7.19349 24.2707 457 " " " " A 70 0 0 "LEU " " O  " " " 8 0 1 C2 
    3234 14 -15.8215 -8.56393 21.4583 457 " " " " A 2 0 0 "LEU " " CB " " " 6 0 1 C2 
    3235 14 -15.5639 -9.58745 20.2865 457 " " " " A 2 0 0 "LEU " " CG " " " 6 0 1 C2 
    3236 14 -16.7634 -10.5795 20.2595 457 " " " " A 2 0 0 "LEU " " CD1" " " 6 0 1 C2 
    3237 14 -15.441 -8.84103 18.9472 457 " " " " A 2 0 0 "LEU " " CD2" " " 6 0 1 C2 
    3238 40 -15.5836 -5.68882 22.6083 458 " " " " A 43 0 0 "THR " " N  " " " 7 0 1 C2 
    3239 14 -16.3294 -4.67746 23.339 458 " " " " A 2 0 0 "THR " " CA " " " 6 0 1 C2 
    3240 14 -17.703 -4.56444 22.6101 458 " " " " A 2 0 0 "THR " " C  " " " 6 0 1 C2 
    3241 23 -17.8565 -4.20382 21.4285 458 " " " " A 70 0 0 "THR " " O  " " " 8 0 1 C2 
    3242 14 -15.4359 -3.37338 23.1154 458 " " " " A 2 0 0 "THR " " CB " " " 6 0 1 C2 
    3243 23 -15.4032 -2.89113 21.7861 458 " " " " A 70 0 0 "THR " " OG1" " " 8 0 1 C2 
    3244 14 -13.9878 -3.55678 23.5243 458 " " " " A 2 0 0 "THR " " CG2" " " 6 0 1 C2 
    3245 40 -18.8098 -5.05534 23.1558 459 " " " " A 43 0 0 "LEU " " N  " " " 7 0 1 C2 
    3246 14 -20.1739 -4.92144 22.6384 459 " " " " A 2 0 0 "LEU " " CA " " " 6 0 1 C2 
    3247 14 -20.8008 -3.71282 23.258 459 " " " " A 2 0 0 "LEU " " C  " " " 6 0 1 C2 
    3248 23 -20.6425 -3.52273 24.4486 459 " " " " A 70 0 0 "LEU " " O  " " " 8 0 1 C2 
    3249 14 -20.9808 -6.18127 23.0872 459 " " " " A 2 0 0 "LEU " " CB " " " 6 0 1 C2 
    3250 14 -22.4316 -6.32116 22.4873 459 " " " " A 2 0 0 "LEU " " CG " " " 6 0 1 C2 
    3251 14 -22.6943 -7.76902 22.0757 459 " " " " A 2 0 0 "LEU " " CD1" " " 6 0 1 C2 
    3252 14 -23.3955 -6.11635 23.5999 459 " " " " A 2 0 0 "LEU " " CD2" " " 6 0 1 C2 
    3253 40 -21.5241 -2.95741 22.4218 460 " " " " A 43 0 0 "VAL " " N  " " " 7 0 1 C2 
    3254 14 -22.2732 -1.7638 22.8329 460 " " " " A 2 0 0 "VAL " " CA " " " 6 0 1 C2 
    3255 14 -23.7623 -2.17262 22.97 460 " " " " A 2 0 0 "VAL " " C  " " " 6 0 1 C2 
    3256 23 -24.2365 -2.84381 22.0886 460 " " " " A 70 0 0 "VAL " " O  " " " 8 0 1 C2 
    3257 14 -22.1902 -0.55293 21.8509 460 " " " " A 2 0 0 "VAL " " CB " " " 6 0 1 C2 
    3258 14 -22.6843 0.803226 22.4351 460 " " " " A 2 0 0 "VAL " " CG1" " " 6 0 1 C2 
    3259 14 -20.7844 -0.486623 21.311 460 " " " " A 2 0 0 "VAL " " CG2" " " 6 0 1 C2 
    3260 40 -24.4233 -1.82749 24.0519 461 " " " " A 43 0 0 "MET " " N  " " " 7 0 1 C2 
    3261 14 -25.8331 -1.50132 24.1852 461 " " " " A 2 0 0 "MET " " CA " " " 6 0 1 C2 
    3262 14 -25.9757 0.0399065 24.3102 461 " " " " A 2 0 0 "MET " " C  " " " 6 0 1 C2 
    3263 23 -25.2409 0.636901 25.1355 461 " " " " A 70 0 0 "MET " " O  " " " 8 0 1 C2 
    3264 14 -26.419 -2.19475 25.4727 461 " " " " A 2 0 0 "MET " " CB " " " 6 0 1 C2 
    3265 14 -26.286 -3.70853 25.3919 461 " " " " A 2 0 0 "MET " " CG " " " 6 0 1 C2 
    3266 52 -26.8331 -4.67419 26.893 461 " " " " A 13 0 0 "MET " " SD " " " 16 0 1 C2 
    3267 14 -26.4801 -6.30151 26.2848 461 " " " " A 2 0 0 "MET " " CE " " " 6 0 1 C2 
    3268 40 -26.8548 0.742711 23.5079 462 " " " " A 43 0 0 "LYS " " N  " " " 7 0 1 C2 
    3269 14 -27.1524 2.16717 23.3868 462 " " " " A 2 0 0 "LYS " " CA " " " 6 0 1 C2 
    3270 14 -28.6087 2.36372 23.597 462 " " " " A 2 0 0 "LYS " " C  " " " 6 0 1 C2 
    3271 23 -29.3264 1.38605 23.2772 462 " " " " A 70 0 0 "LYS " " O  " " " 8 0 1 C2 
    3272 14 -26.5946 2.59008 22.0304 462 " " " " A 2 0 0 "LYS " " CB " " " 6 0 1 C2 
    3273 14 -26.6428 4.11474 21.7972 462 " " " " A 2 0 0 "LYS " " CG " " " 6 0 1 C2 
    3274 14 -25.9969 4.52428 20.4555 462 " " " " A 2 0 0 "LYS " " CD " " " 6 0 1 C2 
    3275 14 -25.9468 6.05854 20.2225 462 " " " " A 2 0 0 "LYS " " CE " " " 6 0 1 C2 
    3276 40 -25.7609 6.47974 18.7808 462 " " " " A 43 0 0 "LYS " " NZ " " " 7 0 1 C2 
    3277 40 -29.0463 3.51649 24.0892 463 " " " " A 43 0 0 "ARG " " N  " " " 7 0 1 C2 
    3278 14 -30.4056 3.9736 23.9346 463 " " " " A 2 0 0 "ARG " " CA " " " 6 0 1 C2 
    3279 14 -30.2306 5.39015 23.3691 463 " " " " A 2 0 0 "ARG " " C  " " " 6 0 1 C2 
    3280 23 -29.7015 6.39213 23.9619 463 " " " " A 70 0 0 "ARG " " O  " " " 8 0 1 C2 
    3281 14 -31.328 3.85158 25.1791 463 " " " " A 2 0 0 "ARG " " CB " " " 6 0 1 C2 
    3282 14 -31.7807 2.38849 25.3598 463 " " " " A 2 0 0 "ARG " " CG " " " 6 0 1 C2 
    3283 14 -33.0232 2.37138 26.2302 463 " " " " A 2 0 0 "ARG " " CD " " " 6 0 1 C2 
    3284 40 -34.2638 2.78749 25.5703 463 " " " " A 43 0 0 "ARG " " NE " " " 7 0 1 C2 
    3285 14 -35.5021 2.36318 25.9066 463 " " " " A 2 0 0 "ARG " " CZ " " " 6 0 1 C2 
    3286 40 -36.5585 2.85442 25.2525 463 " " " " A 43 0 0 "ARG " " NH1" " " 7 0 1 C2 
    3287 40 -35.7275 1.585 26.9627 463 " " " " A 43 0 0 "ARG " " NH2" " " 7 0 1 C2 
    3288 40 -30.692 5.59094 22.0991 464 " " " " A 43 0 0 "GLU " " N  " " " 7 0 1 C2 
    3289 14 -30.7853 6.91081 21.4284 464 " " " " A 2 0 0 "GLU " " CA " " " 6 0 1 C2 
    3290 14 -31.8524 7.8201 22.0899 464 " " " " A 2 0 0 "GLU " " C  " " " 6 0 1 C2 
    3291 23 -31.7313 9.04741 22.1485 464 " " " " A 70 0 0 "GLU " " O  " " " 8 0 1 C2 
    3292 14 -31.2147 6.56041 19.9801 464 " " " " A 2 0 0 "GLU " " CB " " " 6 0 1 C2 
    3293 14 -30.2259 5.63563 19.209 464 " " " " A 2 0 0 "GLU " " CG " " " 6 0 1 C2 
    3294 14 -29.0606 6.31991 18.5087 464 " " " " A 2 0 0 "GLU " " CD " " " 6 0 1 C2 
    3295 23 -28.2033 5.65638 17.8604 464 " " " " A 70 0 0 "GLU " " OE1" " " 8 0 1 C2 
    3296 23 -28.7806 7.53084 18.6529 464 " " " " A 70 0 0 "GLU " " OE2" " " 8 0 1 C2 
    3297 40 -32.9085 7.19288 22.6203 465 " " " " A 43 0 0 "ASP " " N  " " " 7 0 1 C2 
    3298 14 -34.0557 7.72275 23.2672 465 " " " " A 2 0 0 "ASP " " CA " " " 6 0 1 C2 
    3299 14 -33.8043 7.91571 24.7955 465 " " " " A 2 0 0 "ASP " " C  " " " 6 0 1 C2 
    3300 23 -34.7109 8.29617 25.5005 465 " " " " A 70 0 0 "ASP " " O  " " " 8 0 1 C2 
    3301 14 -35.3161 6.84986 22.9713 465 " " " " A 2 0 0 "ASP " " CB " " " 6 0 1 C2 
    3302 14 -35.3482 5.43294 23.5142 465 " " " " A 2 0 0 "ASP " " CG " " " 6 0 1 C2 
    3303 23 -36.4214 4.80212 23.4734 465 " " " " A 70 0 0 "ASP " " OD1" " " 8 0 1 C2 
    3304 23 -34.2897 4.85952 23.9232 465 " " " " A 70 0 0 "ASP " " OD2" " " 8 0 1 C2 
    3305 40 -32.5351 7.71019 25.2055 466 " " " " A 43 0 0 "GLY " " N  " " " 7 0 1 C2 
    3306 14 -31.9177 8.14377 26.4585 466 " " " " A 2 0 0 "GLY " " CA " " " 6 0 1 C2 
    3307 14 -32.5459 7.60323 27.7052 466 " " " " A 2 0 0 "GLY " " C  " " " 6 0 1 C2 
    3308 23 -32.1097 8.05751 28.7597 466 " " " " A 70 0 0 "GLY " " O  " " " 8 0 1 C2 
    3309 40 -33.4068 6.59124 27.6148 467 " " " " A 43 0 0 "GLU " " N  " " " 7 0 1 C2 
    3310 14 -33.7043 5.78718 28.8259 467 " " " " A 2 0 0 "GLU " " CA " " " 6 0 1 C2 
    3311 14 -32.4413 4.92763 29.2733 467 " " " " A 2 0 0 "GLU " " C  " " " 6 0 1 C2 
    3312 23 -31.5406 4.77355 28.4743 467 " " " " A 70 0 0 "GLU " " O  " " " 8 0 1 C2 
    3313 14 -34.7759 4.78207 28.3529 467 " " " " A 2 0 0 "GLU " " CB " " " 6 0 1 C2 
    3314 14 -36.1252 5.44286 27.8605 467 " " " " A 2 0 0 "GLU " " CG " " " 6 0 1 C2 
    3315 14 -36.9335 5.9933 28.9208 467 " " " " A 2 0 0 "GLU " " CD " " " 6 0 1 C2 
    3316 23 -37.2328 5.32078 29.9566 467 " " " " A 70 0 0 "GLU " " OE1" " " 8 0 1 C2 
    3317 23 -37.2759 7.18409 28.7819 467 " " " " A 70 0 0 "GLU " " OE2" " " 8 0 1 C2 
    3318 40 -32.4377 4.51719 30.5385 468 " " " " A 43 0 0 "PRO " " N  " " " 7 0 1 C2 
    3319 14 -31.3085 3.75187 31.0498 468 " " " " A 2 0 0 "PRO " " CA " " " 6 0 1 C2 
    3320 14 -31.238 2.2654 30.6619 468 " " " " A 2 0 0 "PRO " " C  " " " 6 0 1 C2 
    3321 23 -32.2415 1.56036 30.7327 468 " " " " A 70 0 0 "PRO " " O  " " " 8 0 1 C2 
    3322 14 -31.4847 4.0157 32.4851 468 " " " " A 2 0 0 "PRO " " CB " " " 6 0 1 C2 
    3323 14 -32.9584 4.1288 32.8142 468 " " " " A 2 0 0 "PRO " " CG " " " 6 0 1 C2 
    3324 14 -33.4184 4.85695 31.5383 468 " " " " A 2 0 0 "PRO " " CD " " " 6 0 1 C2 
    3325 40 -30.0042 1.7257 30.323 469 " " " " A 43 0 0 "ILE " " N  " " " 7 0 1 C2 
    3326 14 -29.7014 0.318112 30.496 469 " " " " A 2 0 0 "ILE " " CA " " " 6 0 1 C2 
    3327 14 -29.434 -0.0755014 31.8927 469 " " " " A 2 0 0 "ILE " " C  " " " 6 0 1 C2 
    3328 23 -28.3738 0.192164 32.4977 469 " " " " A 70 0 0 "ILE " " O  " " " 8 0 1 C2 
    3329 14 -28.5269 0.0209704 29.4886 469 " " " " A 2 0 0 "ILE " " CB " " " 6 0 1 C2 
    3330 14 -28.8081 0.410563 28.0404 469 " " " " A 2 0 0 "ILE " " CG1" " " 6 0 1 C2 
    3331 14 -28.2275 -1.47189 29.5295 469 " " " " A 2 0 0 "ILE " " CG2" " " 6 0 1 C2 
    3332 14 -27.6004 0.785083 27.1498 469 " " " " A 2 0 0 "ILE " " CD1" " " 6 0 1 C2 
    3333 40 -30.3712 -0.900735 32.439 470 " " " " A 43 0 0 "THR " " N  " " " 7 0 1 C2 
    3334 14 -30.227 -1.56484 33.7584 470 " " " " A 2 0 0 "THR " " CA " " " 6 0 1 C2 
    3335 14 -29.381 -2.88266 33.626 470 " " " " A 2 0 0 "THR " " C  " " " 6 0 1 C2 
    3336 23 -29.3818 -3.54229 32.6093 470 " " " " A 70 0 0 "THR " " O  " " " 8 0 1 C2 
    3337 14 -31.6293 -1.93128 34.2653 470 " " " " A 2 0 0 "THR " " CB " " " 6 0 1 C2 
    3338 23 -32.3718 -2.57868 33.2372 470 " " " " A 70 0 0 "THR " " OG1" " " 8 0 1 C2 
    3339 14 -32.4197 -0.750222 34.804 470 " " " " A 2 0 0 "THR " " CG2" " " 6 0 1 C2 
    3340 40 -28.6013 -3.30033 34.6308 471 " " " " A 43 0 0 "ASP " " N  " " " 7 0 1 C2 
    3341 14 -27.8177 -4.57391 34.8403 471 " " " " A 2 0 0 "ASP " " CA " " " 6 0 1 C2 
    3342 14 -28.6903 -5.86789 34.7144 471 " " " " A 2 0 0 "ASP " " C  " " " 6 0 1 C2 
    3343 23 -28.0977 -7.00096 34.7539 471 " " " " A 70 0 0 "ASP " " O  " " " 8 0 1 C2 
    3344 14 -27.0225 -4.54879 36.0919 471 " " " " A 2 0 0 "ASP " " CB " " " 6 0 1 C2 
    3345 14 -27.7862 -4.82247 37.3734 471 " " " " A 2 0 0 "ASP " " CG " " " 6 0 1 C2 
    3346 23 -28.48 -3.96562 37.9193 471 " " " " A 70 0 0 "ASP " " OD1" " " 8 0 1 C2 
    3347 23 -27.7373 -5.98048 37.7898 471 " " " " A 70 0 0 "ASP " " OD2" " " 8 0 1 C2 
    3348 40 -30.0234 -5.84108 34.4895 472 " " " " A 43 0 0 "ALA " " N  " " " 7 0 1 C2 
    3349 14 -30.9407 -6.96407 34.1357 472 " " " " A 2 0 0 "ALA " " CA " " " 6 0 1 C2 
    3350 14 -30.9157 -7.24827 32.6298 472 " " " " A 2 0 0 "ALA " " C  " " " 6 0 1 C2 
    3351 23 -31.135 -8.34043 32.1784 472 " " " " A 70 0 0 "ALA " " O  " " " 8 0 1 C2 
    3352 14 -32.4351 -6.47021 34.5236 472 " " " " A 2 0 0 "ALA " " CB " " " 6 0 1 C2 
    3353 40 -30.4931 -6.28414 31.8219 473 " " " " A 43 0 0 "GLN " " N  " " " 7 0 1 C2 
    3354 14 -30.4527 -6.43951 30.3389 473 " " " " A 2 0 0 "GLN " " CA " " " 6 0 1 C2 
    3355 14 -29.1717 -7.03637 29.8604 473 " " " " A 2 0 0 "GLN " " C  " " " 6 0 1 C2 
    3356 23 -29.096 -7.56927 28.7263 473 " " " " A 70 0 0 "GLN " " O  " " " 8 0 1 C2 
    3357 14 -30.6148 -5.06242 29.7324 473 " " " " A 2 0 0 "GLN " " CB " " " 6 0 1 C2 
    3358 14 -31.938 -4.30244 30.2468 473 " " " " A 2 0 0 "GLN " " CG " " " 6 0 1 C2 
    3359 14 -33.2906 -4.90001 29.775 473 " " " " A 2 0 0 "GLN " " CD " " " 6 0 1 C2 
    3360 23 -33.4524 -5.14639 28.6064 473 " " " " A 70 0 0 "GLN " " OE1" " " 8 0 1 C2 
    3361 40 -34.2212 -5.04437 30.6901 473 " " " " A 43 0 0 "GLN " " NE2" " " 7 0 1 C2 
    3362 40 -28.1493 -6.9853 30.6319 474 " " " " A 43 0 0 "ILE " " N  " " " 7 0 1 C2 
    3363 14 -26.8423 -7.3703 30.295 474 " " " " A 2 0 0 "ILE " " CA " " " 6 0 1 C2 
    3364 14 -26.7372 -8.87039 30.6283 474 " " " " A 2 0 0 "ILE " " C  " " " 6 0 1 C2 
    3365 23 -26.1592 -9.5994 29.8127 474 " " " " A 70 0 0 "ILE " " O  " " " 8 0 1 C2 
    3366 14 -25.6919 -6.66562 31.1251 474 " " " " A 2 0 0 "ILE " " CB " " " 6 0 1 C2 
    3367 14 -25.6584 -5.23916 30.6826 474 " " " " A 2 0 0 "ILE " " CG1" " " 6 0 1 C2 
    3368 14 -24.2427 -7.23998 31.0538 474 " " " " A 2 0 0 "ILE " " CG2" " " 6 0 1 C2 
    3369 14 -24.8965 -4.2974 31.6796 474 " " " " A 2 0 0 "ILE " " CD1" " " 6 0 1 C2 
    3370 40 -27.4875 -9.3115 31.6583 475 " " " " A 43 0 0 "ALA " " N  " " " 7 0 1 C2 
    3371 14 -27.5379 -10.7311 32.1691 475 " " " " A 2 0 0 "ALA " " CA " " " 6 0 1 C2 
    3372 14 -28.4443 -11.4626 31.1817 475 " " " " A 2 0 0 "ALA " " C  " " " 6 0 1 C2 
    3373 23 -28.2704 -12.6923 31.0031 475 " " " " A 70 0 0 "ALA " " O  " " " 8 0 1 C2 
    3374 14 -28.1917 -10.5915 33.5391 475 " " " " A 2 0 0 "ALA " " CB " " " 6 0 1 C2 
    3375 40 -29.3997 -10.7806 30.5395 476 " " " " A 43 0 0 "ASP " " N  " " " 7 0 1 C2 
    3376 14 -30.3338 -11.3663 29.5326 476 " " " " A 2 0 0 "ASP " " CA " " " 6 0 1 C2 
    3377 14 -29.629 -11.8198 28.2655 476 " " " " A 2 0 0 "ASP " " C  " " " 6 0 1 C2 
    3378 23 -29.9627 -12.8274 27.6925 476 " " " " A 70 0 0 "ASP " " O  " " " 8 0 1 C2 
    3379 14 -31.4386 -10.3481 29.2741 476 " " " " A 2 0 0 "ASP " " CB " " " 6 0 1 C2 
    3380 14 -32.3757 -10.7103 28.1089 476 " " " " A 2 0 0 "ASP " " CG " " " 6 0 1 C2 
    3381 23 -33.3762 -11.4048 28.2541 476 " " " " A 70 0 0 "ASP " " OD1" " " 8 0 1 C2 
    3382 23 -32.2662 -9.98933 27.0543 476 " " " " A 70 0 0 "ASP " " OD2" " " 8 0 1 C2 
    3383 40 -28.5173 -11.1 27.8402 477 " " " " A 43 0 0 "MET " " N  " " " 7 0 1 C2 
    3384 14 -27.696 -11.5021 26.7583 477 " " " " A 2 0 0 "MET " " CA " " " 6 0 1 C2 
    3385 14 -26.7234 -12.6232 27.1306 477 " " " " A 2 0 0 "MET " " C  " " " 6 0 1 C2 
    3386 23 -26.3436 -13.4309 26.2849 477 " " " " A 70 0 0 "MET " " O  " " " 8 0 1 C2 
    3387 14 -26.821 -10.2659 26.2749 477 " " " " A 2 0 0 "MET " " CB " " " 6 0 1 C2 
    3388 14 -26.715 -10.134 24.7133 477 " " " " A 2 0 0 "MET " " CG " " " 6 0 1 C2 
    3389 52 -25.1631 -9.29667 24.1316 477 " " " " A 13 0 0 "MET " " SD " " " 16 0 1 C2 
    3390 14 -23.9187 -10.38 24.7809 477 " " " " A 2 0 0 "MET " " CE " " " 6 0 1 C2 
    3391 40 -26.4097 -12.7643 28.3777 478 " " " " A 43 0 0 "ARG " " N  " " " 7 0 1 C2 
    3392 14 -25.476 -13.8161 28.9134 478 " " " " A 2 0 0 "ARG " " CA " " " 6 0 1 C2 
    3393 14 -26.286 -15.0757 28.9861 478 " " " " A 2 0 0 "ARG " " C  " " " 6 0 1 C2 
    3394 23 -25.7072 -16.1833 28.7767 478 " " " " A 70 0 0 "ARG " " O  " " " 8 0 1 C2 
    3395 14 -24.9708 -13.3295 30.2869 478 " " " " A 2 0 0 "ARG " " CB " " " 6 0 1 C2 
    3396 14 -24.279 -14.368 31.1431 478 " " " " A 2 0 0 "ARG " " CG " " " 6 0 1 C2 
    3397 14 -23.9933 -13.9355 32.6113 478 " " " " A 2 0 0 "ARG " " CD " " " 6 0 1 C2 
    3398 40 -23.4524 -12.621 32.7517 478 " " " " A 43 0 0 "ARG " " NE " " " 7 0 1 C2 
    3399 14 -23.6582 -11.596 33.5575 478 " " " " A 2 0 0 "ARG " " CZ " " " 6 0 1 C2 
    3400 40 -24.6007 -11.5736 34.5122 478 " " " " A 43 0 0 "ARG " " NH1" " " 7 0 1 C2 
    3401 40 -23.1194 -10.4339 33.3959 478 " " " " A 43 0 0 "ARG " " NH2" " " 7 0 1 C2 
    3402 40 -27.6154 -15.0795 29.1282 479 " " " " A 43 0 0 "ALA " " N  " " " 7 0 1 C2 
    3403 14 -28.5112 -16.2568 28.9158 479 " " " " A 2 0 0 "ALA " " CA " " " 6 0 1 C2 
    3404 14 -28.6474 -16.6894 27.4164 479 " " " " A 2 0 0 "ALA " " C  " " " 6 0 1 C2 
    3405 23 -28.8125 -17.8636 27.0718 479 " " " " A 70 0 0 "ALA " " O  " " " 8 0 1 C2 
    3406 14 -29.8829 -15.97 29.3868 479 " " " " A 2 0 0 "ALA " " CB " " " 6 0 1 C2 
    3407 40 -28.7098 -15.6976 26.5445 480 " " " " A 43 0 0 "LYS " " N  " " " 7 0 1 C2 
    3408 14 -28.9982 -15.8546 25.1403 480 " " " " A 2 0 0 "LYS " " CA " " " 6 0 1 C2 
    3409 14 -27.7447 -16.2932 24.408 480 " " " " A 2 0 0 "LYS " " C  " " " 6 0 1 C2 
    3410 23 -27.8081 -17.1118 23.5301 480 " " " " A 70 0 0 "LYS " " O  " " " 8 0 1 C2 
    3411 14 -29.4959 -14.4902 24.536 480 " " " " A 2 0 0 "LYS " " CB " " " 6 0 1 C2 
    3412 14 -30.9992 -14.1221 24.8673 480 " " " " A 2 0 0 "LYS " " CG " " " 6 0 1 C2 
    3413 14 -31.1334 -12.6398 24.5898 480 " " " " A 2 0 0 "LYS " " CD " " " 6 0 1 C2 
    3414 14 -32.5799 -12.1434 24.6511 480 " " " " A 2 0 0 "LYS " " CE " " " 6 0 1 C2 
    3415 40 -32.6019 -10.6546 24.4677 480 " " " " A 43 0 0 "LYS " " NZ " " " 7 0 1 C2 
    3416 40 -26.6343 -15.5591 24.6199 481 " " " " A 43 0 0 "ALA " " N  " " " 7 0 1 C2 
    3417 14 -25.4894 -15.7084 23.7173 481 " " " " A 2 0 0 "ALA " " CA " " " 6 0 1 C2 
    3418 14 -24.5388 -16.8175 24.039 481 " " " " A 2 0 0 "ALA " " C  " " " 6 0 1 C2 
    3419 23 -23.383 -16.81 23.6292 481 " " " " A 70 0 0 "ALA " " O  " " " 8 0 1 C2 
    3420 14 -24.7555 -14.417 23.8831 481 " " " " A 2 0 0 "ALA " " CB " " " 6 0 1 C2 
    3421 40 -25.0008 -17.7044 24.8819 482 " " " " A 43 0 0 "LEU " " N  " " " 7 0 1 C2 
    3422 14 -24.3405 -18.964 25.2498 482 " " " " A 2 0 0 "LEU " " CA " " " 6 0 1 C2 
    3423 14 -24.5465 -19.9807 24.1329 482 " " " " A 2 0 0 "LEU " " C  " " " 6 0 1 C2 
    3424 23 -23.7313 -20.8759 24.0785 482 " " " " A 70 0 0 "LEU " " O  " " " 8 0 1 C2 
    3425 14 -25.0701 -19.4626 26.4661 482 " " " " A 2 0 0 "LEU " " CB " " " 6 0 1 C2 
    3426 14 -24.6027 -20.7583 27.1054 482 " " " " A 2 0 0 "LEU " " CG " " " 6 0 1 C2 
    3427 14 -23.0271 -20.9107 27.407 482 " " " " A 2 0 0 "LEU " " CD1" " " 6 0 1 C2 
    3428 14 -25.4593 -21.1856 28.314 482 " " " " A 2 0 0 "LEU " " CD2" " " 6 0 1 C2 
    3429 40 -25.4708 -19.8715 23.242 483 " " " " A 43 0 0 "THR " " N  " " " 7 0 1 C2 
    3430 14 -25.756 -20.6369 22.0748 483 " " " " A 2 0 0 "THR " " CA " " " 6 0 1 C2 
    3431 14 -24.7169 -20.216 21.008 483 " " " " A 2 0 0 "THR " " C  " " " 6 0 1 C2 
    3432 23 -24.5903 -20.9123 20.0221 483 " " " " A 70 0 0 "THR " " O  " " " 8 0 1 C2 
    3433 14 -27.1944 -20.2458 21.5026 483 " " " " A 2 0 0 "THR " " CB " " " 6 0 1 C2 
    3434 23 -27.314 -18.8695 21.2964 483 " " " " A 70 0 0 "THR " " OG1" " " 8 0 1 C2 
    3435 14 -28.2806 -20.5748 22.5623 483 " " " " A 2 0 0 "THR " " CG2" " " 6 0 1 C2 
    3436 40 -23.9736 -19.0972 21.0525 484 " " " " A 43 0 0 "VAL " " N  " " " 7 0 1 C2 
    3437 14 -22.9873 -18.6282 20.1174 484 " " " " A 2 0 0 "VAL " " CA " " " 6 0 1 C2 
    3438 14 -21.6855 -19.4869 20.318 484 " " " " A 2 0 0 "VAL " " C  " " " 6 0 1 C2 
    3439 23 -21.3656 -19.6063 21.4844 484 " " " " A 70 0 0 "VAL " " O  " " " 8 0 1 C2 
    3440 14 -22.7342 -17.0625 20.3285 484 " " " " A 2 0 0 "VAL " " CB " " " 6 0 1 C2 
    3441 14 -21.5785 -16.4874 19.4591 484 " " " " A 2 0 0 "VAL " " CG1" " " 6 0 1 C2 
    3442 14 -23.8977 -16.1619 20.3388 484 " " " " A 2 0 0 "VAL " " CG2" " " 6 0 1 C2 
    3443 40 -21.1492 -20.0955 19.315 485 " " " " A 43 0 0 "SER " " N  " " " 7 0 1 C2 
    3444 14 -20.0008 -20.958 19.4449 485 " " " " A 2 0 0 "SER " " CA " " " 6 0 1 C2 
    3445 14 -18.6797 -20.145 19.5202 485 " " " " A 2 0 0 "SER " " C  " " " 6 0 1 C2 
    3446 23 -18.5643 -19.0295 19.0702 485 " " " " A 70 0 0 "SER " " O  " " " 8 0 1 C2 
    3447 14 -19.9124 -21.9309 18.2184 485 " " " " A 2 0 0 "SER " " CB " " " 6 0 1 C2 
    3448 23 -19.7626 -21.236 16.9832 485 " " " " A 70 0 0 "SER " " OG " " " 8 0 1 C2 
    3449 40 -17.6305 -20.7078 20.0981 486 " " " " A 43 0 0 "GLY " " N  " " " 7 0 1 C2 
    3450 14 -16.4116 -19.9746 20.3059 486 " " " " A 2 0 0 "GLY " " CA " " " 6 0 1 C2 
    3451 14 -16.4069 -19.2661 21.6492 486 " " " " A 2 0 0 "GLY " " C  " " " 6 0 1 C2 
    3452 23 -15.2933 -19.1068 22.1743 486 " " " " A 70 0 0 "GLY " " O  " " " 8 0 1 C2 
    3453 40 -17.5359 -18.973 22.2629 487 " " " " A 43 0 0 "PHE " " N  " " " 7 0 1 C2 
    3454 14 -17.5697 -18.607 23.7246 487 " " " " A 2 0 0 "PHE " " CA " " " 6 0 1 C2 
    3455 14 -17.503 -19.7793 24.6449 487 " " " " A 2 0 0 "PHE " " C  " " " 6 0 1 C2 
    3456 23 -18.3365 -20.7028 24.5058 487 " " " " A 70 0 0 "PHE " " O  " " " 8 0 1 C2 
    3457 14 -18.7907 -17.6976 24.0028 487 " " " " A 2 0 0 "PHE " " CB " " " 6 0 1 C2 
    3458 14 -18.7317 -16.3037 23.2399 487 " " " " A 2 0 0 "PHE " " CG " " " 6 0 1 C2 
    3459 14 -19.2664 -16.199 21.9216 487 " " " " A 2 0 0 "PHE " " CD1" " " 6 0 1 C2 
    3460 14 -18.131 -15.1771 23.8309 487 " " " " A 2 0 0 "PHE " " CD2" " " 6 0 1 C2 
    3461 14 -19.0369 -15.0551 21.1918 487 " " " " A 2 0 0 "PHE " " CE1" " " 6 0 1 C2 
    3462 14 -17.9844 -13.9709 23.143 487 " " " " A 2 0 0 "PHE " " CE2" " " 6 0 1 C2 
    3463 14 -18.4341 -13.9023 21.7773 487 " " " " A 2 0 0 "PHE " " CZ " " " 6 0 1 C2 
    3464 40 -16.6385 -19.7865 25.6562 488 " " " " A 43 0 0 "THR " " N  " " " 7 0 1 C2 
    3465 14 -16.6118 -20.8996 26.6063 488 " " " " A 2 0 0 "THR " " CA " " " 6 0 1 C2 
    3466 14 -17.3739 -20.4854 27.8954 488 " " " " A 2 0 0 "THR " " C  " " " 6 0 1 C2 
    3467 23 -17.2357 -19.3521 28.3342 488 " " " " A 70 0 0 "THR " " O  " " " 8 0 1 C2 
    3468 14 -15.1895 -21.283 26.8156 488 " " " " A 2 0 0 "THR " " CB " " " 6 0 1 C2 
    3469 23 -14.5418 -20.1501 27.2231 488 " " " " A 70 0 0 "THR " " OG1" " " 8 0 1 C2 
    3470 14 -14.5402 -21.8171 25.4925 488 " " " " A 2 0 0 "THR " " CG2" " " 6 0 1 C2 
    3471 40 -18.26 -21.4417 28.3856 489 " " " " A 43 0 0 "ASP " " N  " " " 7 0 1 C2 
    3472 14 -19.0494 -21.1648 29.5928 489 " " " " A 2 0 0 "ASP " " CA " " " 6 0 1 C2 
    3473 14 -18.232 -20.7634 30.8251 489 " " " " A 2 0 0 "ASP " " C  " " " 6 0 1 C2 
    3474 23 -17.0935 -21.2385 31.0291 489 " " " " A 70 0 0 "ASP " " O  " " " 8 0 1 C2 
    3475 14 -19.978 -22.4256 29.8742 489 " " " " A 2 0 0 "ASP " " CB " " " 6 0 1 C2 
    3476 14 -19.2782 -23.5737 30.5868 489 " " " " A 2 0 0 "ASP " " CG " " " 6 0 1 C2 
    3477 23 -19.4998 -23.883 31.7693 489 " " " " A 70 0 0 "ASP " " OD1" " " 8 0 1 C2 
    3478 23 -18.5682 -24.2198 29.7901 489 " " " " A 70 0 0 "ASP " " OD2" " " 8 0 1 C2 
    3479 40 -18.7169 -19.8308 31.6728 490 " " " " A 43 0 0 "PRO " " N  " " " 7 0 1 C2 
    3480 14 -18.0484 -19.2986 32.8612 490 " " " " A 2 0 0 "PRO " " CA " " " 6 0 1 C2 
    3481 14 -17.9728 -20.4022 34.0315 490 " " " " A 2 0 0 "PRO " " C  " " " 6 0 1 C2 
    3482 23 -19.0239 -20.8909 34.4021 490 " " " " A 70 0 0 "PRO " " O  " " " 8 0 1 C2 
    3483 14 -18.9592 -18.1232 33.2925 490 " " " " A 2 0 0 "PRO " " CB " " " 6 0 1 C2 
    3484 14 -20.3444 -18.4736 32.7133 490 " " " " A 2 0 0 "PRO " " CG " " " 6 0 1 C2 
    3485 14 -20.0986 -19.31 31.4528 490 " " " " A 2 0 0 "PRO " " CD " " " 6 0 1 C2 
    3486 40 -16.7571 -20.6278 34.4949 491 " " " " A 43 0 0 "ASP " " N  " " " 7 0 1 C2 
    3487 14 -16.4855 -21.4525 35.6202 491 " " " " A 2 0 0 "ASP " " CA " " " 6 0 1 C2 
    3488 14 -16.4851 -20.6654 36.944 491 " " " " A 2 0 0 "ASP " " C  " " " 6 0 1 C2 
    3489 23 -15.919 -19.5724 36.9337 491 " " " " A 70 0 0 "ASP " " O  " " " 8 0 1 C2 
    3490 14 -15.2257 -22.3039 35.3545 491 " " " " A 2 0 0 "ASP " " CB " " " 6 0 1 C2 
    3491 14 -13.9172 -21.5484 35.2947 491 " " " " A 2 0 0 "ASP " " CG " " " 6 0 1 C2 
    3492 23 -13.9376 -20.4497 34.7589 491 " " " " A 70 0 0 "ASP " " OD1" " " 8 0 1 C2 
    3493 23 -12.8011 -22.1174 35.5662 491 " " " " A 70 0 0 "ASP " " OD2" " " 8 0 1 C2 
    3494 40 -17.1024 -21.255 37.9319 492 " " " " A 43 0 0 "ASN " " N  " " " 7 0 1 C2 
    3495 14 -17.3803 -20.6946 39.2085 492 " " " " A 2 0 0 "ASN " " CA " " " 6 0 1 C2 
    3496 14 -18.49 -19.615 39.0016 492 " " " " A 2 0 0 "ASN " " C  " " " 6 0 1 C2 
    3497 23 -19.6473 -19.9187 39.1046 492 " " " " A 70 0 0 "ASN " " O  " " " 8 0 1 C2 
    3498 14 -16.1938 -20.1325 39.976 492 " " " " A 2 0 0 "ASN " " CB " " " 6 0 1 C2 
    3499 14 -16.5487 -19.7443 41.4266 492 " " " " A 2 0 0 "ASN " " CG " " " 6 0 1 C2 
    3500 23 -17.6973 -19.6905 41.7898 492 " " " " A 70 0 0 "ASN " " OD1" " " 8 0 1 C2 
    3501 40 -15.5346 -19.4602 42.2752 492 " " " " A 43 0 0 "ASN " " ND2" " " 7 0 1 C2 
    3502 40 -18.0545 -18.3854 38.9024 493 " " " " A 43 0 0 "ASP " " N  " " " 7 0 1 C2 
    3503 14 -18.8166 -17.1857 38.8864 493 " " " " A 2 0 0 "ASP " " CA " " " 6 0 1 C2 
    3504 14 -19.4222 -17.0004 37.4209 493 " " " " A 2 0 0 "ASP " " C  " " " 6 0 1 C2 
    3505 23 -18.6135 -16.868 36.4552 493 " " " " A 70 0 0 "ASP " " O  " " " 8 0 1 C2 
    3506 14 -17.8745 -15.9796 39.2352 493 " " " " A 2 0 0 "ASP " " CB " " " 6 0 1 C2 
    3507 14 -18.4926 -14.622 38.9475 493 " " " " A 2 0 0 "ASP " " CG " " " 6 0 1 C2 
    3508 23 -19.5162 -14.2638 39.6068 493 " " " " A 70 0 0 "ASP " " OD1" " " 8 0 1 C2 
    3509 23 -17.9665 -13.8711 38.1207 493 " " " " A 70 0 0 "ASP " " OD2" " " 8 0 1 C2 
    3510 40 -20.7593 -16.8341 37.2453 494 " " " " A 43 0 0 "PRO " " N  " " " 7 0 1 C2 
    3511 14 -21.3062 -16.7095 35.8541 494 " " " " A 2 0 0 "PRO " " CA " " " 6 0 1 C2 
    3512 14 -21.0494 -15.2686 35.2769 494 " " " " A 2 0 0 "PRO " " C  " " " 6 0 1 C2 
    3513 23 -21.1435 -15.1435 34.059 494 " " " " A 70 0 0 "PRO " " O  " " " 8 0 1 C2 
    3514 14 -22.8549 -16.8775 35.9858 494 " " " " A 2 0 0 "PRO " " CB " " " 6 0 1 C2 
    3515 14 -23.1144 -16.445 37.4641 494 " " " " A 2 0 0 "PRO " " CG " " " 6 0 1 C2 
    3516 14 -21.8109 -16.6743 38.3247 494 " " " " A 2 0 0 "PRO " " CD " " " 6 0 1 C2 
    3517 40 -20.8282 -14.287 36.1592 495 " " " " A 43 0 0 "GLU " " N  " " " 7 0 1 C2 
    3518 14 -21 -12.8577 35.914 495 " " " " A 2 0 0 "GLU " " CA " " " 6 0 1 C2 
    3519 14 -19.8426 -12.1633 35.1599 495 " " " " A 2 0 0 "GLU " " C  " " " 6 0 1 C2 
    3520 23 -20.0124 -11.1423 34.4945 495 " " " " A 70 0 0 "GLU " " O  " " " 8 0 1 C2 
    3521 14 -21.2159 -12.1559 37.3131 495 " " " " A 2 0 0 "GLU " " CB " " " 6 0 1 C2 
    3522 14 -21.728 -10.6615 37.2557 495 " " " " A 2 0 0 "GLU " " CG " " " 6 0 1 C2 
    3523 14 -20.7428 -9.5096 37.1556 495 " " " " A 2 0 0 "GLU " " CD " " " 6 0 1 C2 
    3524 23 -21.0477 -8.40106 36.6011 495 " " " " A 70 0 0 "GLU " " OE1" " " 8 0 1 C2 
    3525 23 -19.5492 -9.70638 37.6278 495 " " " " A 70 0 0 "GLU " " OE2" " " 8 0 1 C2 
    3526 40 -18.7497 -12.9249 34.9165 496 " " " " A 43 0 0 "LYS " " N  " " " 7 0 1 C2 
    3527 14 -17.5646 -12.5546 34.1747 496 " " " " A 2 0 0 "LYS " " CA " " " 6 0 1 C2 
    3528 14 -17.7314 -12.7902 32.6729 496 " " " " A 2 0 0 "LYS " " C  " " " 6 0 1 C2 
    3529 23 -17.1792 -12.0279 31.849 496 " " " " A 70 0 0 "LYS " " O  " " " 8 0 1 C2 
    3530 14 -16.3287 -13.4096 34.7496 496 " " " " A 2 0 0 "LYS " " CB " " " 6 0 1 C2 
    3531 14 -16.3651 -14.9053 34.4176 496 " " " " A 2 0 0 "LYS " " CG " " " 6 0 1 C2 
    3532 14 -15.2042 -15.6731 35.0492 496 " " " " A 2 0 0 "LYS " " CD " " " 6 0 1 C2 
    3533 14 -15.211 -17.2257 34.9026 496 " " " " A 2 0 0 "LYS " " CE " " " 6 0 1 C2 
    3534 40 -14.0356 -17.824 35.6105 496 " " " " A 43 0 0 "LYS " " NZ " " " 7 0 1 C2 
    3535 40 -18.5699 -13.7369 32.2218 497 " " " " A 43 0 0 "MET " " N  " " " 7 0 1 C2 
    3536 14 -19.1447 -13.8455 30.9209 497 " " " " A 2 0 0 "MET " " CA " " " 6 0 1 C2 
    3537 14 -20.1 -12.6057 30.6487 497 " " " " A 2 0 0 "MET " " C  " " " 6 0 1 C2 
    3538 23 -21.2685 -12.6163 31.0117 497 " " " " A 70 0 0 "MET " " O  " " " 8 0 1 C2 
    3539 14 -19.9709 -15.1454 30.799 497 " " " " A 2 0 0 "MET " " CB " " " 6 0 1 C2 
    3540 14 -20.7692 -15.2852 29.4383 497 " " " " A 2 0 0 "MET " " CG " " " 6 0 1 C2 
    3541 52 -21.6202 -16.8399 29.1617 497 " " " " A 13 0 0 "MET " " SD " " " 16 0 1 C2 
    3542 14 -22.1879 -16.6654 27.4288 497 " " " " A 2 0 0 "MET " " CE " " " 6 0 1 C2 
    3543 40 -19.472 -11.5905 29.954 498 " " " " A 43 0 0 "TRP " " N  " " " 7 0 1 C2 
    3544 14 -20.1246 -10.3193 29.6526 498 " " " " A 2 0 0 "TRP " " CA " " " 6 0 1 C2 
    3545 14 -20.235 -9.51216 30.8757 498 " " " " A 2 0 0 "TRP " " C  " " " 6 0 1 C2 
    3546 23 -21.274 -9.50885 31.5321 498 " " " " A 70 0 0 "TRP " " O  " " " 8 0 1 C2 
    3547 14 -21.4762 -10.5196 28.7655 498 " " " " A 2 0 0 "TRP " " CB " " " 6 0 1 C2 
    3548 14 -21.275 -11.1452 27.3867 498 " " " " A 2 0 0 "TRP " " CG " " " 6 0 1 C2 
    3549 14 -21.7685 -12.4091 26.9932 498 " " " " A 2 0 0 "TRP " " CD1" " " 6 0 1 C2 
    3550 14 -20.7515 -10.512 26.2082 498 " " " " A 2 0 0 "TRP " " CD2" " " 6 0 1 C2 
    3551 40 -21.2266 -12.6684 25.6856 498 " " " " A 43 0 0 "TRP " " NE1" " " 7 0 1 C2 
    3552 14 -20.7172 -11.4834 25.1462 498 " " " " A 2 0 0 "TRP " " CE2" " " 6 0 1 C2 
    3553 14 -20.068 -9.27458 26.0141 498 " " " " A 2 0 0 "TRP " " CE3" " " 6 0 1 C2 
    3554 14 -20.1426 -11.1723 23.8987 498 " " " " A 2 0 0 "TRP " " CZ2" " " 6 0 1 C2 
    3555 14 -19.448 -9.01162 24.7704 498 " " " " A 2 0 0 "TRP " " CZ3" " " 6 0 1 C2 
    3556 14 -19.4763 -9.95467 23.7246 498 " " " " A 2 0 0 "TRP " " CH2" " " 6 0 1 C2 
    3557 40 -19.2469 -8.66299 31.0938 499 " " " " A 43 0 0 "LYS " " N  " " " 7 0 1 C2 
    3558 14 -19.0107 -7.87896 32.3298 499 " " " " A 2 0 0 "LYS " " CA " " " 6 0 1 C2 
    3559 14 -18.6458 -6.42048 31.8286 499 " " " " A 2 0 0 "LYS " " C  " " " 6 0 1 C2 
    3560 23 -18.1249 -6.24651 30.7337 499 " " " " A 70 0 0 "LYS " " O  " " " 8 0 1 C2 
    3561 14 -17.978 -8.50129 33.2355 499 " " " " A 2 0 0 "LYS " " CB " " " 6 0 1 C2 
    3562 14 -17.8973 -7.77223 34.6415 499 " " " " A 2 0 0 "LYS " " CG " " " 6 0 1 C2 
    3563 14 -17.1581 -8.66206 35.6408 499 " " " " A 2 0 0 "LYS " " CD " " " 6 0 1 C2 
    3564 14 -16.9348 -8.00236 37.0494 499 " " " " A 2 0 0 "LYS " " CE " " " 6 0 1 C2 
    3565 40 -18.1829 -7.36374 37.4818 499 " " " " A 43 0 0 "LYS " " NZ " " " 7 0 1 C2 
    3566 40 -19.0065 -5.37629 32.5374 500 " " " " A 43 0 0 "GLU " " N  " " " 7 0 1 C2 
    3567 14 -18.958 -4.00586 32.1045 500 " " " " A 2 0 0 "GLU " " CA " " " 6 0 1 C2 
    3568 14 -17.5004 -3.52481 31.9372 500 " " " " A 2 0 0 "GLU " " C  " " " 6 0 1 C2 
    3569 23 -16.6691 -4.05517 32.6833 500 " " " " A 70 0 0 "GLU " " O  " " " 8 0 1 C2 
    3570 14 -19.8033 -3.22118 33.1049 500 " " " " A 2 0 0 "GLU " " CB " " " 6 0 1 C2 
    3571 14 -19.7349 -1.69437 33.0861 500 " " " " A 2 0 0 "GLU " " CG " " " 6 0 1 C2 
    3572 14 -21.0553 -1.01522 33.0972 500 " " " " A 2 0 0 "GLU " " CD " " " 6 0 1 C2 
    3573 23 -21.5179 -0.309165 32.1892 500 " " " " A 70 0 0 "GLU " " OE1" " " 8 0 1 C2 
    3574 23 -21.789 -1.21744 34.0731 500 " " " " A 70 0 0 "GLU " " OE2" " " 8 0 1 C2 
    3575 40 -17.0992 -2.59596 31.0196 501 " " " " A 43 0 0 "ARG " " N  " " " 7 0 1 C2 
    3576 14 -15.7603 -1.88513 31.0019 501 " " " " A 2 0 0 "ARG " " CA " " " 6 0 1 C2 
    3577 14 -15.5628 -1.09933 32.3374 501 " " " " A 2 0 0 "ARG " " C  " " " 6 0 1 C2 
    3578 23 -16.4838 -0.422488 32.7064 501 " " " " A 70 0 0 "ARG " " O  " " " 8 0 1 C2 
    3579 14 -15.7614 -0.844138 29.782 501 " " " " A 2 0 0 "ARG " " CB " " " 6 0 1 C2 
    3580 14 -14.4691 -0.0412989 29.479 501 " " " " A 2 0 0 "ARG " " CG " " " 6 0 1 C2 
    3581 14 -14.6237 0.952733 28.2763 501 " " " " A 2 0 0 "ARG " " CD " " " 6 0 1 C2 
    3582 40 -13.4207 1.81239 28.0781 501 " " " " A 43 0 0 "ARG " " NE " " " 7 0 1 C2 
    3583 14 -12.7843 2.11579 26.896 501 " " " " A 2 0 0 "ARG " " CZ " " " 6 0 1 C2 
    3584 40 -13.0476 1.51706 25.7466 501 " " " " A 43 0 0 "ARG " " NH1" " " 7 0 1 C2 
    3585 40 -12.0195 3.16212 26.8619 501 " " " " A 43 0 0 "ARG " " NH2" " " 7 0 1 C2 
    3586 40 -14.4051 -1.00245 33.018 502 " " " " A 43 0 0 "PRO " " N  " " " 7 0 1 C2 
    3587 14 -14.1922 -0.108712 34.1742 502 " " " " A 2 0 0 "PRO " " CA " " " 6 0 1 C2 
    3588 14 -13.9366 1.31237 33.7797 502 " " " " A 2 0 0 "PRO " " C  " " " 6 0 1 C2 
    3589 23 -13.4725 1.57819 32.7352 502 " " " " A 70 0 0 "PRO " " O  " " " 8 0 1 C2 
    3590 14 -12.9547 -0.790494 34.7659 502 " " " " A 2 0 0 "PRO " " CB " " " 6 0 1 C2 
    3591 14 -12.0961 -1.39332 33.6371 502 " " " " A 2 0 0 "PRO " " CG " " " 6 0 1 C2 
    3592 14 -13.1941 -1.6733 32.6282 502 " " " " A 2 0 0 "PRO " " CD " " " 6 0 1 C2 
    3593 40 -14.3192 2.16553 34.7042 503 " " " " A 43 0 0 "ALA " " N  " " " 7 0 1 C2 
    3594 14 -14.3671 3.57209 34.5835 503 " " " " A 2 0 0 "ALA " " CA " " " 6 0 1 C2 
    3595 14 -13.0139 4.11854 35.0291 503 " " " " A 2 0 0 "ALA " " C  " " " 6 0 1 C2 
    3596 23 -12.5208 3.58655 36.0231 503 " " " " A 70 0 0 "ALA " " O  " " " 8 0 1 C2 
    3597 14 -15.4535 4.07032 35.5325 503 " " " " A 2 0 0 "ALA " " CB " " " 6 0 1 C2 
    3598 40 -12.576 5.27249 34.4654 504 " " " " A 43 0 0 "ASN " " N  " " " 7 0 1 C2 
    3599 14 -11.5267 6.14556 35.0006 504 " " " " A 2 0 0 "ASN " " CA " " " 6 0 1 C2 
    3600 14 -11.8705 7.66948 34.8577 504 " " " " A 2 0 0 "ASN " " C  " " " 6 0 1 C2 
    3601 23 -12.9619 8.01707 34.4283 504 " " " " A 70 0 0 "ASN " " O  " " " 8 0 1 C2 
    3602 14 -10.172 5.93792 34.3655 504 " " " " A 2 0 0 "ASN " " CB " " " 6 0 1 C2 
    3603 14 -10.0054 6.3446 32.8966 504 " " " " A 2 0 0 "ASN " " CG " " " 6 0 1 C2 
    3604 23 -9.84427 7.53368 32.5305 504 " " " " A 70 0 0 "ASN " " OD1" " " 8 0 1 C2 
    3605 40 -10.0897 5.36558 31.9823 504 " " " " A 43 0 0 "ASN " " ND2" " " 7 0 1 C2 
    3606 40 -10.9754 8.51724 35.3445 505 " " " " A 43 0 0 "ASP " " N  " " " 7 0 1 C2 
    3607 14 -10.9078 9.96655 35.3821 505 " " " " A 2 0 0 "ASP " " CA " " " 6 0 1 C2 
    3608 14 -11.4463 10.8042 34.1443 505 " " " " A 2 0 0 "ASP " " C  " " " 6 0 1 C2 
    3609 23 -12.1089 11.8175 34.4048 505 " " " " A 70 0 0 "ASP " " O  " " " 8 0 1 C2 
    3610 14 -9.57478 10.519 35.8091 505 " " " " A 2 0 0 "ASP " " CB " " " 6 0 1 C2 
    3611 14 -8.38211 10.0863 34.9568 505 " " " " A 2 0 0 "ASP " " CG " " " 6 0 1 C2 
    3612 23 -8.21763 10.4499 33.7561 505 " " " " A 70 0 0 "ASP " " OD1" " " 8 0 1 C2 
    3613 23 -7.4826 9.39432 35.555 505 " " " " A 70 0 0 "ASP " " OD2" " " 8 0 1 C2 
    3614 40 -11.0372 10.4098 32.9907 506 " " " " A 43 0 0 "SER " " N  " " " 7 0 1 C2 
    3615 14 -11.4787 11.0039 31.7167 506 " " " " A 2 0 0 "SER " " CA " " " 6 0 1 C2 
    3616 14 -12.8872 10.5654 31.2635 506 " " " " A 2 0 0 "SER " " C  " " " 6 0 1 C2 
    3617 23 -13.2937 10.8967 30.1496 506 " " " " A 70 0 0 "SER " " O  " " " 8 0 1 C2 
    3618 14 -10.3346 10.6696 30.7006 506 " " " " A 2 0 0 "SER " " CB " " " 6 0 1 C2 
    3619 23 -10.1221 9.29458 30.4302 506 " " " " A 70 0 0 "SER " " OG " " " 8 0 1 C2 
    3620 40 -13.7311 9.87854 32.0662 507 " " " " A 43 0 0 "GLY " " N  " " " 7 0 1 C2 
    3621 14 -15.1127 9.61264 31.7479 507 " " " " A 2 0 0 "GLY " " CA " " " 6 0 1 C2 
    3622 14 -16.1013 10.5958 32.381 507 " " " " A 2 0 0 "GLY " " C  " " " 6 0 1 C2 
    3623 23 -15.7026 11.5453 33.0785 507 " " " " A 70 0 0 "GLY " " O  " " " 8 0 1 C2 
    3624 40 -17.4286 10.2159 32.1798 508 " " " " A 43 0 0 "SER " " N  " " " 7 0 1 C2 
    3625 14 -18.7102 10.9242 32.421 508 " " " " A 2 0 0 "SER " " CA " " " 6 0 1 C2 
    3626 14 -19.8826 9.9326 32.5524 508 " " " " A 2 0 0 "SER " " C  " " " 6 0 1 C2 
    3627 23 -20.9094 10.1306 31.9163 508 " " " " A 70 0 0 "SER " " O  " " " 8 0 1 C2 
    3628 14 -18.8615 12.0321 31.4188 508 " " " " A 2 0 0 "SER " " CB " " " 6 0 1 C2 
    3629 23 -18.4903 11.6298 30.0553 508 " " " " A 70 0 0 "SER " " OG " " " 8 0 1 C2 
    3630 40 -19.7223 8.74434 33.2191 509 " " " " A 43 0 0 "LYS " " N  " " " 7 0 1 C2 
    3631 14 -20.6096 7.58749 33.1922 509 " " " " A 2 0 0 "LYS " " CA " " " 6 0 1 C2 
    3632 14 -22.1074 7.81397 33.5018 509 " " " " A 2 0 0 "LYS " " C  " " " 6 0 1 C2 
    3633 23 -22.4376 8.34148 34.561 509 " " " " A 70 0 0 "LYS " " O  " " " 8 0 1 C2 
    3634 14 -20.0244 6.41912 34.0517 509 " " " " A 2 0 0 "LYS " " CB " " " 6 0 1 C2 
    3635 14 -20.8142 5.12246 33.8629 509 " " " " A 2 0 0 "LYS " " CG " " " 6 0 1 C2 
    3636 14 -19.9607 4.05666 34.5689 509 " " " " A 2 0 0 "LYS " " CD " " " 6 0 1 C2 
    3637 14 -20.7334 2.67203 34.8241 509 " " " " A 2 0 0 "LYS " " CE " " " 6 0 1 C2 
    3638 40 -20.0324 1.88889 35.8074 509 " " " " A 43 0 0 "LYS " " NZ " " " 7 0 1 C2 
    3639 40 -23.0286 7.38712 32.6519 510 " " " " A 43 0 0 "ASP " " N  " " " 7 0 1 C2 
    3640 14 -24.4752 7.40649 32.8909 510 " " " " A 2 0 0 "ASP " " CA " " " 6 0 1 C2 
    3641 14 -25.1253 6.13506 32.163 510 " " " " A 2 0 0 "ASP " " C  " " " 6 0 1 C2 
    3642 23 -24.46 5.75925 31.2051 510 " " " " A 70 0 0 "ASP " " O  " " " 8 0 1 C2 
    3643 14 -25.2062 8.79296 32.5787 510 " " " " A 2 0 0 "ASP " " CB " " " 6 0 1 C2 
    3644 14 -25.7325 8.90418 31.1427 510 " " " " A 2 0 0 "ASP " " CG " " " 6 0 1 C2 
    3645 23 -25.1136 9.60647 30.2793 510 " " " " A 70 0 0 "ASP " " OD1" " " 8 0 1 C2 
    3646 23 -26.7114 8.20739 30.8353 510 " " " " A 70 0 0 "ASP " " OD2" " " 8 0 1 C2 
    3647 40 -26.2709 5.56989 32.5305 511 " " " " A 43 0 0 "PRO " " N  " " " 7 0 1 C2 
    3648 14 -26.7708 4.26193 32.0784 511 " " " " A 2 0 0 "PRO " " CA " " " 6 0 1 C2 
    3649 14 -27.407 4.22071 30.6749 511 " " " " A 2 0 0 "PRO " " C  " " " 6 0 1 C2 
    3650 23 -27.6893 3.14586 30.1404 511 " " " " A 70 0 0 "PRO " " O  " " " 8 0 1 C2 
    3651 14 -27.6483 3.7845 33.2052 511 " " " " A 2 0 0 "PRO " " CB " " " 6 0 1 C2 
    3652 14 -28.2692 5.12152 33.6476 511 " " " " A 2 0 0 "PRO " " CG " " " 6 0 1 C2 
    3653 14 -27.1306 6.09611 33.5372 511 " " " " A 2 0 0 "PRO " " CD " " " 6 0 1 C2 
    3654 40 -27.7253 5.33813 30.015 512 " " " " A 43 0 0 "SER " " N  " " " 7 0 1 C2 
    3655 14 -28.1727 5.46506 28.6014 512 " " " " A 2 0 0 "SER " " CA " " " 6 0 1 C2 
    3656 14 -27.2321 4.81728 27.528 512 " " " " A 2 0 0 "SER " " C  " " " 6 0 1 C2 
    3657 23 -27.7005 4.67149 26.3498 512 " " " " A 70 0 0 "SER " " O  " " " 8 0 1 C2 
    3658 14 -28.4453 6.94449 28.2581 512 " " " " A 2 0 0 "SER " " CB " " " 6 0 1 C2 
    3659 23 -27.3852 7.8799 28.3235 512 " " " " A 70 0 0 "SER " " OG " " " 8 0 1 C2 
    3660 40 -25.9447 4.5044 27.7918 513 " " " " A 43 0 0 "VAL " " N  " " " 7 0 1 C2 
    3661 14 -24.9784 3.83879 26.8867 513 " " " " A 2 0 0 "VAL " " CA " " " 6 0 1 C2 
    3662 14 -24.0517 3.06549 27.8029 513 " " " " A 2 0 0 "VAL " " C  " " " 6 0 1 C2 
    3663 23 -23.5339 3.52956 28.8149 513 " " " " A 70 0 0 "VAL " " O  " " " 8 0 1 C2 
    3664 14 -24.1075 4.84699 25.9143 513 " " " " A 2 0 0 "VAL " " CB " " " 6 0 1 C2 
    3665 14 -23.5994 4.10562 24.6991 513 " " " " A 2 0 0 "VAL " " CG1" " " 6 0 1 C2 
    3666 14 -24.8248 6.08247 25.4064 513 " " " " A 2 0 0 "VAL " " CG2" " " 6 0 1 C2 
    3667 40 -23.8595 1.82962 27.4544 514 " " " " A 43 0 0 "ARG " " N  " " " 7 0 1 C2 
    3668 14 -22.8001 1.02814 28.1393 514 " " " " A 2 0 0 "ARG " " CA " " " 6 0 1 C2 
    3669 14 -21.8815 0.307143 27.1374 514 " " " " A 2 0 0 "ARG " " C  " " " 6 0 1 C2 
    3670 23 -22.3091 0.127292 25.995 514 " " " " A 70 0 0 "ARG " " O  " " " 8 0 1 C2 
    3671 14 -23.3945 0.101832 29.1961 514 " " " " A 2 0 0 "ARG " " CB " " " 6 0 1 C2 
    3672 14 -24.4146 0.734992 30.1816 514 " " " " A 2 0 0 "ARG " " CG " " " 6 0 1 C2 
    3673 14 -24.9118 -0.262084 31.2016 514 " " " " A 2 0 0 "ARG " " CD " " " 6 0 1 C2 
    3674 40 -24.2697 -0.0967131 32.5273 514 " " " " A 43 0 0 "ARG " " NE " " " 7 0 1 C2 
    3675 14 -24.8585 -0.126426 33.7239 514 " " " " A 2 0 0 "ARG " " CZ " " " 6 0 1 C2 
    3676 40 -26.1922 -0.120126 33.929 514 " " " " A 43 0 0 "ARG " " NH1" " " 7 0 1 C2 
    3677 40 -24.0165 -0.0903635 34.7269 514 " " " " A 43 0 0 "ARG " " NH2" " " 7 0 1 C2 
    3678 40 -20.6519 -0.109582 27.5201 515 " " " " A 43 0 0 "VAL " " N  " " " 7 0 1 C2 
    3679 14 -19.7911 -0.97611 26.7463 515 " " " " A 2 0 0 "VAL " " CA " " " 6 0 1 C2 
    3680 14 -19.4127 -2.14679 27.6564 515 " " " " A 2 0 0 "VAL " " C  " " " 6 0 1 C2 
    3681 23 -18.9822 -1.89454 28.7778 515 " " " " A 70 0 0 "VAL " " O  " " " 8 0 1 C2 
    3682 14 -18.5891 -0.193917 26.111 515 " " " " A 2 0 0 "VAL " " CB " " " 6 0 1 C2 
    3683 14 -17.5478 -1.06045 25.4041 515 " " " " A 2 0 0 "VAL " " CG1" " " 6 0 1 C2 
    3684 14 -18.9773 0.876117 25.171 515 " " " " A 2 0 0 "VAL " " CG2" " " 6 0 1 C2 
    3685 40 -19.7434 -3.39185 27.259 516 " " " " A 43 0 0 "ILE " " N  " " " 7 0 1 C2 
    3686 14 -19.7298 -4.64754 27.9985 516 " " " " A 2 0 0 "ILE " " CA " " " 6 0 1 C2 
    3687 14 -18.7739 -5.59324 27.1955 516 " " " " A 2 0 0 "ILE " " C  " " " 6 0 1 C2 
    3688 23 -18.8659 -5.78946 25.9953 516 " " " " A 70 0 0 "ILE " " O  " " " 8 0 1 C2 
    3689 14 -21.1532 -5.24234 28.1181 516 " " " " A 2 0 0 "ILE " " CB " " " 6 0 1 C2 
    3690 14 -22.1735 -4.09532 28.5832 516 " " " " A 2 0 0 "ILE " " CG1" " " 6 0 1 C2 
    3691 14 -21.238 -6.56596 28.9434 516 " " " " A 2 0 0 "ILE " " CG2" " " 6 0 1 C2 
    3692 14 -23.1374 -3.76977 27.4856 516 " " " " A 2 0 0 "ILE " " CD1" " " 6 0 1 C2 
    3693 40 -17.8437 -6.273 27.8775 517 " " " " A 43 0 0 "GLN " " N  " " " 7 0 1 C2 
    3694 14 -16.6741 -6.95203 27.3117 517 " " " " A 2 0 0 "GLN " " CA " " " 6 0 1 C2 
    3695 14 -16.7341 -8.4951 27.603 517 " " " " A 2 0 0 "GLN " " C  " " " 6 0 1 C2 
    3696 23 -16.8693 -8.9151 28.7766 517 " " " " A 70 0 0 "GLN " " O  " " " 8 0 1 C2 
    3697 14 -15.3791 -6.365 27.9181 517 " " " " A 2 0 0 "GLN " " CB " " " 6 0 1 C2 
    3698 14 -15.1239 -4.91716 27.5711 517 " " " " A 2 0 0 "GLN " " CG " " " 6 0 1 C2 
    3699 14 -13.9719 -4.227 28.3124 517 " " " " A 2 0 0 "GLN " " CD " " " 6 0 1 C2 
    3700 23 -13.4388 -3.16838 27.9077 517 " " " " A 70 0 0 "GLN " " OE1" " " 8 0 1 C2 
    3701 40 -13.3895 -4.8 29.3714 517 " " " " A 43 0 0 "GLN " " NE2" " " 7 0 1 C2 
    3702 40 -16.4642 -9.32747 26.5722 518 " " " " A 43 0 0 "ASN " " N  " " " 7 0 1 C2 
    3703 14 -16.2652 -10.8062 26.742 518 " " " " A 2 0 0 "ASN " " CA " " " 6 0 1 C2 
    3704 14 -15.4722 -11.2648 25.5238 518 " " " " A 2 0 0 "ASN " " C  " " " 6 0 1 C2 
    3705 23 -15.6189 -10.64 24.5104 518 " " " " A 70 0 0 "ASN " " O  " " " 8 0 1 C2 
    3706 14 -17.6023 -11.5542 26.7911 518 " " " " A 2 0 0 "ASN " " CB " " " 6 0 1 C2 
    3707 14 -17.4596 -12.9723 27.36 518 " " " " A 2 0 0 "ASN " " CG " " " 6 0 1 C2 
    3708 23 -16.3759 -13.3274 27.9126 518 " " " " A 70 0 0 "ASN " " OD1" " " 8 0 1 C2 
    3709 40 -18.5195 -13.7427 27.2433 518 " " " " A 43 0 0 "ASN " " ND2" " " 7 0 1 C2 
    3710 40 -14.6772 -12.3565 25.6381 519 " " " " A 43 0 0 "GLY " " N  " " " 7 0 1 C2 
    3711 14 -13.7837 -12.8127 24.5475 519 " " " " A 2 0 0 "GLY " " CA " " " 6 0 1 C2 
    3712 14 -14.1585 -14.1611 24.0309 519 " " " " A 2 0 0 "GLY " " C  " " " 6 0 1 C2 
    3713 23 -15.1507 -14.7709 24.4498 519 " " " " A 70 0 0 "GLY " " O  " " " 8 0 1 C2 
    3714 40 -13.4388 -14.6222 23.0888 520 " " " " A 43 0 0 "LEU " " N  " " " 7 0 1 C2 
    3715 14 -13.6653 -15.9009 22.3825 520 " " " " A 2 0 0 "LEU " " CA " " " 6 0 1 C2 
    3716 14 -12.3675 -16.6093 22.022 520 " " " " A 2 0 0 "LEU " " C  " " " 6 0 1 C2 
    3717 23 -11.3377 -15.8981 21.9651 520 " " " " A 70 0 0 "LEU " " O  " " " 8 0 1 C2 
    3718 14 -14.752 -15.7335 21.2997 520 " " " " A 2 0 0 "LEU " " CB " " " 6 0 1 C2 
    3719 14 -14.2487 -15.0752 20.0203 520 " " " " A 2 0 0 "LEU " " CG " " " 6 0 1 C2 
    3720 14 -15.1605 -15.4881 18.8829 520 " " " " A 2 0 0 "LEU " " CD1" " " 6 0 1 C2 
    3721 14 -14.2929 -13.5582 20.1934 520 " " " " A 2 0 0 "LEU " " CD2" " " 6 0 1 C2 
    3722 40 -12.389 -17.9367 21.7981 521 " " " " A 43 0 0 "GLU " " N  " " " 7 0 1 C2 
    3723 14 -11.1976 -18.6436 21.3303 521 " " " " A 2 0 0 "GLU " " CA " " " 6 0 1 C2 
    3724 14 -11.1075 -18.6476 19.8074 521 " " " " A 2 0 0 "GLU " " C  " " " 6 0 1 C2 
    3725 23 -10.7021 -19.6052 19.1242 521 " " " " A 70 0 0 "GLU " " O  " " " 8 0 1 C2 
    3726 14 -11.3871 -20.0899 21.7827 521 " " " " A 2 0 0 "GLU " " CB " " " 6 0 1 C2 
    3727 14 -11.4775 -20.2391 23.3169 521 " " " " A 2 0 0 "GLU " " CG " " " 6 0 1 C2 
    3728 14 -10.2267 -19.8477 24.1059 521 " " " " A 2 0 0 "GLU " " CD " " " 6 0 1 C2 
    3729 23 -10.3386 -19.7009 25.3251 521 " " " " A 70 0 0 "GLU " " OE1" " " 8 0 1 C2 
    3730 23 -9.1515 -19.9005 23.4245 521 " " " " A 70 0 0 "GLU " " OE2" " " 8 0 1 C2 
    3731 40 -11.492 -17.5574 19.1333 522 " " " " A 43 0 0 "ASN " " N  " " " 7 0 1 C2 
    3732 14 -11.3929 -17.3238 17.6751 522 " " " " A 2 0 0 "ASN " " CA " " " 6 0 1 C2 
    3733 14 -10.8629 -15.9276 17.4076 522 " " " " A 2 0 0 "ASN " " C  " " " 6 0 1 C2 
    3734 23 -11.247 -14.9912 18.0804 522 " " " " A 70 0 0 "ASN " " O  " " " 8 0 1 C2 
    3735 14 -12.7454 -17.5807 16.9409 522 " " " " A 2 0 0 "ASN " " CB " " " 6 0 1 C2 
    3736 14 -13.2624 -19.0254 17.0115 522 " " " " A 2 0 0 "ASN " " CG " " " 6 0 1 C2 
    3737 23 -13.6849 -19.4839 18.0715 522 " " " " A 70 0 0 "ASN " " OD1" " " 8 0 1 C2 
    3738 40 -13.2264 -19.7352 15.9113 522 " " " " A 43 0 0 "ASN " " ND2" " " 7 0 1 C2 
    3739 40 -10.0434 -15.7876 16.3141 523 " " " " A 43 0 0 "ARG " " N  " " " 7 0 1 C2 
    3740 14 -9.5146 -14.4607 15.7956 523 " " " " A 2 0 0 "ARG " " CA " " " 6 0 1 C2 
    3741 14 -9.2278 -14.4982 14.3342 523 " " " " A 2 0 0 "ARG " " C  " " " 6 0 1 C2 
    3742 23 -9.35789 -13.4637 13.6623 523 " " " " A 70 0 0 "ARG " " O  " " " 8 0 1 C2 
    3743 14 -8.3663 -13.828 16.7096 523 " " " " A 2 0 0 "ARG " " CB " " " 6 0 1 C2 
    3744 14 -7.68082 -12.568 16.2695 523 " " " " A 2 0 0 "ARG " " CG " " " 6 0 1 C2 
    3745 14 -6.71611 -11.8283 17.2666 523 " " " " A 2 0 0 "ARG " " CD " " " 6 0 1 C2 
    3746 40 -6.33198 -10.5345 16.8118 523 " " " " A 43 0 0 "ARG " " NE " " " 7 0 1 C2 
    3747 14 -5.80154 -9.52808 17.5311 523 " " " " A 2 0 0 "ARG " " CZ " " " 6 0 1 C2 
    3748 40 -5.27515 -8.52399 16.8309 523 " " " " A 43 0 0 "ARG " " NH1" " " 7 0 1 C2 
    3749 40 -6.01579 -9.4565 18.8104 523 " " " " A 43 0 0 "ARG " " NH2" " " 7 0 1 C2 
    3750 40 -8.7314 -15.6338 13.8541 524 " " " " A 43 0 0 "ASN " " N  " " " 7 0 1 C2 
    3751 14 -8.47954 -15.8814 12.4012 524 " " " " A 2 0 0 "ASN " " CA " " " 6 0 1 C2 
    3752 14 -9.85177 -16.099 11.6767 524 " " " " A 2 0 0 "ASN " " C  " " " 6 0 1 C2 
    3753 23 -9.92823 -15.8405 10.5012 524 " " " " A 70 0 0 "ASN " " O  " " " 8 0 1 C2 
    3754 14 -7.7177 -17.1895 12.0509 524 " " " " A 2 0 0 "ASN " " CB " " " 6 0 1 C2 
    3755 14 -7.17155 -17.2438 10.5966 524 " " " " A 2 0 0 "ASN " " CG " " " 6 0 1 C2 
    3756 23 -7.79383 -17.8123 9.72798 524 " " " " A 70 0 0 "ASN " " OD1" " " 8 0 1 C2 
    3757 40 -5.92469 -16.7782 10.4245 524 " " " " A 43 0 0 "ASN " " ND2" " " 7 0 1 C2 
    3758 40 -10.8646 -16.5674 12.3063 525 " " " " A 43 0 0 "ASP " " N  " " " 7 0 1 C2 
    3759 14 -12.153 -16.9054 11.7112 525 " " " " A 2 0 0 "ASP " " CA " " " 6 0 1 C2 
    3760 14 -13.2383 -16.3416 12.6356 525 " " " " A 2 0 0 "ASP " " C  " " " 6 0 1 C2 
    3761 23 -14.3985 -16.7296 12.6071 525 " " " " A 70 0 0 "ASP " " O  " " " 8 0 1 C2 
    3762 14 -12.2601 -18.4184 11.437 525 " " " " A 2 0 0 "ASP " " CB " " " 6 0 1 C2 
    3763 14 -12.3566 -19.4391 12.5818 525 " " " " A 2 0 0 "ASP " " CG " " " 6 0 1 C2 
    3764 23 -11.973 -19.0268 13.6769 525 " " " " A 70 0 0 "ASP " " OD1" " " 8 0 1 C2 
    3765 23 -12.8855 -20.5935 12.4873 525 " " " " A 70 0 0 "ASP " " OD2" " " 8 0 1 C2 
    3766 40 -12.8843 -15.2399 13.4261 526 " " " " A 43 0 0 "ALA " " N  " " " 7 0 1 C2 
    3767 14 -13.7795 -14.4755 14.2668 526 " " " " A 2 0 0 "ALA " " CA " " " 6 0 1 C2 
    3768 14 -15.1325 -14.0374 13.6904 526 " " " " A 2 0 0 "ALA " " C  " " " 6 0 1 C2 
    3769 23 -16.1449 -14.1205 14.3706 526 " " " " A 70 0 0 "ALA " " O  " " " 8 0 1 C2 
    3770 14 -13.0194 -13.3899 15.0532 526 " " " " A 2 0 0 "ALA " " CB " " " 6 0 1 C2 
    3771 40 -15.0811 -13.5837 12.4278 527 " " " " A 43 0 0 "ALA " " N  " " " 7 0 1 C2 
    3772 14 -16.1267 -13.0321 11.609 527 " " " " A 2 0 0 "ALA " " CA " " " 6 0 1 C2 
    3773 14 -17.5289 -13.6278 11.7474 527 " " " " A 2 0 0 "ALA " " C  " " " 6 0 1 C2 
    3774 23 -18.4769 -12.8621 11.8207 527 " " " " A 70 0 0 "ALA " " O  " " " 8 0 1 C2 
    3775 14 -15.6099 -12.9842 10.1784 527 " " " " A 2 0 0 "ALA " " CB " " " 6 0 1 C2 
    3776 40 -17.6169 -14.9805 11.8192 528 " " " " A 43 0 0 "LYS " " N  " " " 7 0 1 C2 
    3777 14 -18.8049 -15.7172 11.9514 528 " " " " A 2 0 0 "LYS " " CA " " " 6 0 1 C2 
    3778 14 -19.4332 -15.8312 13.3284 528 " " " " A 2 0 0 "LYS " " C  " " " 6 0 1 C2 
    3779 23 -20.6979 -16.0314 13.3915 528 " " " " A 70 0 0 "LYS " " O  " " " 8 0 1 C2 
    3780 14 -18.5586 -17.0629 11.3274 528 " " " " A 2 0 0 "LYS " " CB " " " 6 0 1 C2 
    3781 14 -17.4434 -17.881 11.9154 528 " " " " A 2 0 0 "LYS " " CG " " " 6 0 1 C2 
    3782 14 -17.1901 -19.1988 11.1785 528 " " " " A 2 0 0 "LYS " " CD " " " 6 0 1 C2 
    3783 14 -15.7465 -19.7992 11.4366 528 " " " " A 2 0 0 "LYS " " CE " " " 6 0 1 C2 
    3784 40 -15.6155 -21.0984 10.72 528 " " " " A 43 0 0 "LYS " " NZ " " " 7 0 1 C2 
    3785 40 -18.6517 -15.7203 14.4472 529 " " " " A 43 0 0 "LYS " " N  " " " 7 0 1 C2 
    3786 14 -19.0752 -15.7022 15.8152 529 " " " " A 2 0 0 "LYS " " CA " " " 6 0 1 C2 
    3787 14 -19.7452 -14.3652 16.121 529 " " " " A 2 0 0 "LYS " " C  " " " 6 0 1 C2 
    3788 23 -20.6302 -14.3995 16.9951 529 " " " " A 70 0 0 "LYS " " O  " " " 8 0 1 C2 
    3789 14 -17.7529 -15.8528 16.6559 529 " " " " A 2 0 0 "LYS " " CB " " " 6 0 1 C2 
    3790 14 -16.9034 -17.1549 16.3431 529 " " " " A 2 0 0 "LYS " " CG " " " 6 0 1 C2 
    3791 14 -17.7013 -18.4465 15.9575 529 " " " " A 2 0 0 "LYS " " CD " " " 6 0 1 C2 
    3792 14 -16.8771 -19.6116 15.5405 529 " " " " A 2 0 0 "LYS " " CE " " " 6 0 1 C2 
    3793 40 -17.7128 -20.8143 15.2582 529 " " " " A 43 0 0 "LYS " " NZ " " " 7 0 1 C2 
    3794 40 -19.3211 -13.263 15.5229 530 " " " " A 43 0 0 "ILE " " N  " " " 7 0 1 C2 
    3795 14 -19.6801 -11.8627 15.8068 530 " " " " A 2 0 0 "ILE " " CA " " " 6 0 1 C2 
    3796 14 -20.9358 -11.4765 15.1037 530 " " " " A 2 0 0 "ILE " " C  " " " 6 0 1 C2 
    3797 23 -21.885 -10.9191 15.628 530 " " " " A 70 0 0 "ILE " " O  " " " 8 0 1 C2 
    3798 14 -18.5398 -10.8575 15.36 530 " " " " A 2 0 0 "ILE " " CB " " " 6 0 1 C2 
    3799 14 -17.1422 -11.3223 15.861 530 " " " " A 2 0 0 "ILE " " CG1" " " 6 0 1 C2 
    3800 14 -18.847 -9.51954 16.0244 530 " " " " A 2 0 0 "ILE " " CG2" " " 6 0 1 C2 
    3801 14 -15.9298 -10.4973 15.4359 530 " " " " A 2 0 0 "ILE " " CD1" " " 6 0 1 C2 
    3802 40 -21.072 -11.9579 13.8478 531 " " " " A 43 0 0 "ASP " " N  " " " 7 0 1 C2 
    3803 14 -22.3073 -12.0845 13.0723 531 " " " " A 2 0 0 "ASP " " CA " " " 6 0 1 C2 
    3804 14 -23.5434 -12.7204 13.739 531 " " " " A 2 0 0 "ASP " " C  " " " 6 0 1 C2 
    3805 23 -24.7036 -12.3415 13.7716 531 " " " " A 70 0 0 "ASP " " O  " " " 8 0 1 C2 
    3806 14 -21.8521 -12.6777 11.7136 531 " " " " A 2 0 0 "ASP " " CB " " " 6 0 1 C2 
    3807 14 -23.0264 -12.8643 10.7752 531 " " " " A 2 0 0 "ASP " " CG " " " 6 0 1 C2 
    3808 23 -23.0465 -13.9643 10.1242 531 " " " " A 70 0 0 "ASP " " OD1" " " 8 0 1 C2 
    3809 23 -23.6664 -11.8373 10.5468 531 " " " " A 70 0 0 "ASP " " OD2" " " 8 0 1 C2 
    3810 40 -23.2074 -13.7439 14.4908 532 " " " " A 43 0 0 "GLU " " N  " " " 7 0 1 C2 
    3811 14 -24.193 -14.5526 15.298 532 " " " " A 2 0 0 "GLU " " CA " " " 6 0 1 C2 
    3812 14 -24.6343 -14.0127 16.5851 532 " " " " A 2 0 0 "GLU " " C  " " " 6 0 1 C2 
    3813 23 -25.7913 -14.1522 16.8549 532 " " " " A 70 0 0 "GLU " " O  " " " 8 0 1 C2 
    3814 14 -23.4192 -15.886 15.5263 532 " " " " A 2 0 0 "GLU " " CB " " " 6 0 1 C2 
    3815 14 -24.2045 -17.0181 16.3016 532 " " " " A 2 0 0 "GLU " " CG " " " 6 0 1 C2 
    3816 14 -25.3171 -17.8221 15.4057 532 " " " " A 2 0 0 "GLU " " CD " " " 6 0 1 C2 
    3817 23 -25.7824 -18.8737 15.9693 532 " " " " A 70 0 0 "GLU " " OE1" " " 8 0 1 C2 
    3818 23 -25.788 -17.3198 14.3856 532 " " " " A 70 0 0 "GLU " " OE2" " " 8 0 1 C2 
    3819 40 -23.8023 -13.1861 17.2024 533 " " " " A 43 0 0 "LEU " " N  " " " 7 0 1 C2 
    3820 14 -24.1779 -12.1571 18.201 533 " " " " A 2 0 0 "LEU " " CA " " " 6 0 1 C2 
    3821 14 -25.115 -11.1083 17.5398 533 " " " " A 2 0 0 "LEU " " C  " " " 6 0 1 C2 
    3822 23 -26.1998 -10.8157 18.0764 533 " " " " A 70 0 0 "LEU " " O  " " " 8 0 1 C2 
    3823 14 -22.9959 -11.4888 18.9304 533 " " " " A 2 0 0 "LEU " " CB " " " 6 0 1 C2 
    3824 14 -22.2467 -12.3277 19.9576 533 " " " " A 2 0 0 "LEU " " CG " " " 6 0 1 C2 
    3825 14 -20.7494 -12.0098 20.0138 533 " " " " A 2 0 0 "LEU " " CD1" " " 6 0 1 C2 
    3826 14 -22.8608 -12.1016 21.3578 533 " " " " A 2 0 0 "LEU " " CD2" " " 6 0 1 C2 
    3827 40 -24.7622 -10.5763 16.3823 534 " " " " A 43 0 0 "ARG " " N  " " " 7 0 1 C2 
    3828 14 -25.4969 -9.54315 15.6688 534 " " " " A 2 0 0 "ARG " " CA " " " 6 0 1 C2 
    3829 14 -26.9447 -10.0585 15.3009 534 " " " " A 2 0 0 "ARG " " C  " " " 6 0 1 C2 
    3830 23 -27.799 -9.21756 15.0796 534 " " " " A 70 0 0 "ARG " " O  " " " 8 0 1 C2 
    3831 14 -24.7653 -8.94156 14.4539 534 " " " " A 2 0 0 "ARG " " CB " " " 6 0 1 C2 
    3832 14 -23.5129 -8.13619 14.8461 534 " " " " A 2 0 0 "ARG " " CG " " " 6 0 1 C2 
    3833 14 -22.6308 -7.86021 13.7255 534 " " " " A 2 0 0 "ARG " " CD " " " 6 0 1 C2 
    3834 40 -21.4289 -7.19893 14.0809 534 " " " " A 43 0 0 "ARG " " NE " " " 7 0 1 C2 
    3835 14 -20.1972 -7.42939 13.6449 534 " " " " A 2 0 0 "ARG " " CZ " " " 6 0 1 C2 
    3836 40 -19.9489 -8.31815 12.6646 534 " " " " A 43 0 0 "ARG " " NH1" " " 7 0 1 C2 
    3837 40 -19.161 -6.71816 14.0541 534 " " " " A 43 0 0 "ARG " " NH2" " " 7 0 1 C2 
    3838 40 -27.1204 -11.3757 15.2212 535 " " " " A 43 0 0 "ALA " " N  " " " 7 0 1 C2 
    3839 14 -28.281 -12.1091 14.8745 535 " " " " A 2 0 0 "ALA " " CA " " " 6 0 1 C2 
    3840 14 -29.203 -12.4568 16.0329 535 " " " " A 2 0 0 "ALA " " C  " " " 6 0 1 C2 
    3841 23 -30.2857 -13.0374 15.8062 535 " " " " A 70 0 0 "ALA " " O  " " " 8 0 1 C2 
    3842 14 -27.8385 -13.4675 14.2616 535 " " " " A 2 0 0 "ALA " " CB " " " 6 0 1 C2 
    3843 40 -28.9295 -12.0466 17.2555 536 " " " " A 43 0 0 "LEU " " N  " " " 7 0 1 C2 
    3844 14 -29.7804 -12.3318 18.4739 536 " " " " A 2 0 0 "LEU " " CA " " " 6 0 1 C2 
    3845 14 -31.0258 -11.3621 18.501 536 " " " " A 2 0 0 "LEU " " C  " " " 6 0 1 C2 
    3846 23 -31.1556 -10.4378 17.709 536 " " " " A 70 0 0 "LEU " " O  " " " 8 0 1 C2 
    3847 14 -28.9673 -12.2451 19.7354 536 " " " " A 2 0 0 "LEU " " CB " " " 6 0 1 C2 
    3848 14 -27.764 -13.2702 19.8278 536 " " " " A 2 0 0 "LEU " " CG " " " 6 0 1 C2 
    3849 14 -26.9341 -12.9287 21.0405 536 " " " " A 2 0 0 "LEU " " CD1" " " 6 0 1 C2 
    3850 14 -28.198 -14.7435 20.009 536 " " " " A 2 0 0 "LEU " " CD2" " " 6 0 1 C2 
    3851 40 -31.9562 -11.5323 19.4821 537 " " " " A 43 0 0 "GLN " " N  " " " 7 0 1 C2 
    3852 14 -33.2363 -10.8101 19.5635 537 " " " " A 2 0 0 "GLN " " CA " " " 6 0 1 C2 
    3853 14 -32.9278 -9.64928 20.6215 537 " " " " A 2 0 0 "GLN " " C  " " " 6 0 1 C2 
    3854 23 -32.7209 -9.99008 21.7946 537 " " " " A 70 0 0 "GLN " " O  " " " 8 0 1 C2 
    3855 14 -34.4004 -11.6913 20.0833 537 " " " " A 2 0 0 "GLN " " CB " " " 6 0 1 C2 
    3856 14 -34.5215 -13.09 19.4845 537 " " " " A 2 0 0 "GLN " " CG " " " 6 0 1 C2 
    3857 14 -35.8813 -13.8257 19.505 537 " " " " A 2 0 0 "GLN " " CD " " " 6 0 1 C2 
    3858 23 -35.9858 -14.8273 18.7848 537 " " " " A 70 0 0 "GLN " " OE1" " " 8 0 1 C2 
    3859 40 -36.8998 -13.3662 20.2254 537 " " " " A 43 0 0 "GLN " " NE2" " " 7 0 1 C2 
    3860 40 -32.8936 -8.34804 20.2653 538 " " " " A 43 0 0 "PRO " " N  " " " 7 0 1 C2 
    3861 14 -32.288 -7.41714 21.1911 538 " " " " A 2 0 0 "PRO " " CA " " " 6 0 1 C2 
    3862 14 -33.0739 -7.21803 22.5476 538 " " " " A 2 0 0 "PRO " " C  " " " 6 0 1 C2 
    3863 23 -34.2782 -7.49091 22.5827 538 " " " " A 70 0 0 "PRO " " O  " " " 8 0 1 C2 
    3864 14 -32.0028 -6.07191 20.4083 538 " " " " A 2 0 0 "PRO " " CB " " " 6 0 1 C2 
    3865 14 -33.0621 -6.15868 19.3288 538 " " " " A 2 0 0 "PRO " " CG " " " 6 0 1 C2 
    3866 14 -33.1555 -7.60381 18.9633 538 " " " " A 2 0 0 "PRO " " CD " " " 6 0 1 C2 
    3867 40 -32.3566 -6.67495 23.5714 539 " " " " A 43 0 0 "PRO " " N  " " " 7 0 1 C2 
    3868 14 -33.0317 -6.28174 24.8172 539 " " " " A 2 0 0 "PRO " " CA " " " 6 0 1 C2 
    3869 14 -34.1622 -5.18135 24.6013 539 " " " " A 2 0 0 "PRO " " C  " " " 6 0 1 C2 
    3870 23 -34.1361 -4.45993 23.6014 539 " " " " A 70 0 0 "PRO " " O  " " " 8 0 1 C2 
    3871 14 -31.9207 -5.81131 25.7371 539 " " " " A 2 0 0 "PRO " " CB " " " 6 0 1 C2 
    3872 14 -30.6467 -5.73456 24.9114 539 " " " " A 2 0 0 "PRO " " CG " " " 6 0 1 C2 
    3873 14 -30.8858 -6.32469 23.478 539 " " " " A 2 0 0 "PRO " " CD " " " 6 0 1 C2 
    3874 40 -35.1551 -5.16708 25.4849 540 " " " " A 43 0 0 "HIS " " N  " " " 7 0 1 C2 
    3875 14 -36.3771 -4.33791 25.478 540 " " " " A 2 0 0 "HIS " " CA " " " 6 0 1 C2 
    3876 14 -36.171 -2.78323 25.1876 540 " " " " A 2 0 0 "HIS " " C  " " " 6 0 1 C2 
    3877 23 -35.9377 -1.99278 26.0584 540 " " " " A 70 0 0 "HIS " " O  " " " 8 0 1 C2 
    3878 14 -37.0411 -4.64958 26.7603 540 " " " " A 2 0 0 "HIS " " CB " " " 6 0 1 C2 
    3879 14 -38.4756 -4.05882 26.7803 540 " " " " A 2 0 0 "HIS " " CG " " " 6 0 1 C2 
    3880 40 -39.6098 -4.72185 26.2389 540 " " " " A 43 0 0 "HIS " " ND1" " " 7 0 1 C2 
    3881 14 -38.8962 -3.01183 27.5243 540 " " " " A 2 0 0 "HIS " " CD2" " " 6 0 1 C2 
    3882 14 -40.6858 -4.03396 26.6763 540 " " " " A 2 0 0 "HIS " " CE1" " " 6 0 1 C2 
    3883 40 -40.2907 -2.94602 27.3217 540 " " " " A 43 0 0 "HIS " " NE2" " " 7 0 1 C2 
    3884 40 -36.3071 -2.40756 23.91 541 " " " " A 43 0 0 "GLY " " N  " " " 7 0 1 C2 
    3885 14 -36.1911 -1.03158 23.3676 541 " " " " A 2 0 0 "GLY " " CA " " " 6 0 1 C2 
    3886 14 -34.6364 -0.635648 23.1453 541 " " " " A 2 0 0 "GLY " " C  " " " 6 0 1 C2 
    3887 23 -34.4292 0.459125 22.5277 541 " " " " A 70 0 0 "GLY " " O  " " " 8 0 1 C2 
    3888 40 -33.6876 -1.47247 23.5153 542 " " " " A 43 0 0 "ILE " " N  " " " 7 0 1 C2 
    3889 14 -32.2676 -1.21754 23.4679 542 " " " " A 2 0 0 "ILE " " CA " " " 6 0 1 C2 
    3890 14 -31.6918 -1.60478 22.0639 542 " " " " A 2 0 0 "ILE " " C  " " " 6 0 1 C2 
    3891 23 -32.0967 -2.63449 21.492 542 " " " " A 70 0 0 "ILE " " O  " " " 8 0 1 C2 
    3892 14 -31.6471 -2.06525 24.6541 542 " " " " A 2 0 0 "ILE " " CB " " " 6 0 1 C2 
    3893 14 -32.0338 -1.41855 26.0684 542 " " " " A 2 0 0 "ILE " " CG1" " " 6 0 1 C2 
    3894 14 -30.0247 -2.12574 24.5485 542 " " " " A 2 0 0 "ILE " " CG2" " " 6 0 1 C2 
    3895 14 -31.4973 -2.12102 27.3115 542 " " " " A 2 0 0 "ILE " " CD1" " " 6 0 1 C2 
    3896 40 -30.7759 -0.814565 21.496 543 " " " " A 43 0 0 "GLU " " N  " " " 7 0 1 C2 
    3897 14 -30.1239 -1.00519 20.2286 543 " " " " A 2 0 0 "GLU " " CA " " " 6 0 1 C2 
    3898 14 -28.7193 -1.42174 20.4664 543 " " " " A 2 0 0 "GLU " " C  " " " 6 0 1 C2 
    3899 23 -28.1027 -1.10215 21.4654 543 " " " " A 70 0 0 "GLU " " O  " " " 8 0 1 C2 
    3900 14 -29.984 0.394126 19.6205 543 " " " " A 2 0 0 "GLU " " CB " " " 6 0 1 C2 
    3901 14 -31.2723 1.24754 19.2694 543 " " " " A 2 0 0 "GLU " " CG " " " 6 0 1 C2 
    3902 14 -32.089 0.738715 18.1603 543 " " " " A 2 0 0 "GLU " " CD " " " 6 0 1 C2 
    3903 23 -33.2424 1.15981 18.0067 543 " " " " A 70 0 0 "GLU " " OE1" " " 8 0 1 C2 
    3904 23 -31.7068 -0.042058 17.2104 543 " " " " A 70 0 0 "GLU " " OE2" " " 8 0 1 C2 
    3905 40 -28.0934 -2.25018 19.5661 544 " " " " A 43 0 0 "VAL " " N  " " " 7 0 1 C2 
    3906 14 -26.7708 -2.86464 19.9007 544 " " " " A 2 0 0 "VAL " " CA " " " 6 0 1 C2 
    3907 14 -25.7882 -2.82643 18.7338 544 " " " " A 2 0 0 "VAL " " C  " " " 6 0 1 C2 
    3908 23 -26.2363 -2.55598 17.6168 544 " " " " A 70 0 0 "VAL " " O  " " " 8 0 1 C2 
    3909 14 -26.8527 -4.33594 20.4879 544 " " " " A 2 0 0 "VAL " " CB " " " 6 0 1 C2 
    3910 14 -27.7691 -4.55023 21.6477 544 " " " " A 2 0 0 "VAL " " CG1" " " 6 0 1 C2 
    3911 14 -27.2192 -5.42863 19.4521 544 " " " " A 2 0 0 "VAL " " CG2" " " 6 0 1 C2 
    3912 40 -24.4877 -3.00497 18.9297 545 " " " " A 43 0 0 "PHE " " N  " " " 7 0 1 C2 
    3913 14 -23.418 -3.11245 17.9521 545 " " " " A 2 0 0 "PHE " " CA " " " 6 0 1 C2 
    3914 14 -22.1561 -3.67105 18.6213 545 " " " " A 2 0 0 "PHE " " C  " " " 6 0 1 C2 
    3915 23 -22.0797 -3.62931 19.8484 545 " " " " A 70 0 0 "PHE " " O  " " " 8 0 1 C2 
    3916 14 -23.2917 -1.76958 17.1785 545 " " " " A 2 0 0 "PHE " " CB " " " 6 0 1 C2 
    3917 14 -23.0106 -0.494246 17.861 545 " " " " A 2 0 0 "PHE " " CG " " " 6 0 1 C2 
    3918 14 -24.0922 0.230199 18.4766 545 " " " " A 2 0 0 "PHE " " CD1" " " 6 0 1 C2 
    3919 14 -21.7263 0.0434771 17.5965 545 " " " " A 2 0 0 "PHE " " CD2" " " 6 0 1 C2 
    3920 14 -23.7283 1.51831 18.9168 545 " " " " A 2 0 0 "PHE " " CE1" " " 6 0 1 C2 
    3921 14 -21.3978 1.32512 18.1532 545 " " " " A 2 0 0 "PHE " " CE2" " " 6 0 1 C2 
    3922 14 -22.4426 2.0575 18.8004 545 " " " " A 2 0 0 "PHE " " CZ " " " 6 0 1 C2 
    3923 40 -21.1527 -4.23077 17.9306 546 " " " " A 43 0 0 "VAL " " N  " " " 7 0 1 C2 
    3924 14 -19.9937 -4.99103 18.3863 546 " " " " A 2 0 0 "VAL " " CA " " " 6 0 1 C2 
    3925 14 -18.6915 -4.85804 17.5312 546 " " " " A 2 0 0 "VAL " " C  " " " 6 0 1 C2 
    3926 23 -18.8193 -4.82087 16.2721 546 " " " " A 70 0 0 "VAL " " O  " " " 8 0 1 C2 
    3927 14 -20.4062 -6.44523 18.8296 546 " " " " A 2 0 0 "VAL " " CB " " " 6 0 1 C2 
    3928 14 -20.7954 -7.19944 17.5945 546 " " " " A 2 0 0 "VAL " " CG1" " " 6 0 1 C2 
    3929 14 -19.3225 -7.23906 19.5285 546 " " " " A 2 0 0 "VAL " " CG2" " " 6 0 1 C2 
    3930 40 -17.5746 -4.68854 18.1982 547 " " " " A 43 0 0 "GLY " " N  " " " 7 0 1 C2 
    3931 14 -16.2887 -4.42025 17.6421 547 " " " " A 2 0 0 "GLY " " CA " " " 6 0 1 C2 
    3932 14 -15.2081 -4.78294 18.6926 547 " " " " A 2 0 0 "GLY " " C  " " " 6 0 1 C2 
    3933 23 -15.441 -5.59331 19.5908 547 " " " " A 70 0 0 "GLY " " O  " " " 8 0 1 C2 
    3934 40 -14.0635 -4.05444 18.6098 548 " " " " A 43 0 0 "GLY " " N  " " " 7 0 1 C2 
    3935 14 -12.8478 -4.32113 19.36 548 " " " " A 2 0 0 "GLY " " CA " " " 6 0 1 C2 
    3936 14 -11.7685 -5.14423 18.6275 548 " " " " A 2 0 0 "GLY " " C  " " " 6 0 1 C2 
    3937 23 -12.0037 -5.79708 17.5792 548 " " " " A 70 0 0 "GLY " " O  " " " 8 0 1 C2 
    3938 40 -10.5796 -5.08835 19.2181 549 " " " " A 43 0 0 "THR " " N  " " " 7 0 1 C2 
    3939 14 -9.30902 -5.666 18.6934 549 " " " " A 2 0 0 "THR " " CA " " " 6 0 1 C2 
    3940 14 -9.32145 -7.07794 18.0153 549 " " " " A 2 0 0 "THR " " C  " " " 6 0 1 C2 
    3941 23 -8.54148 -7.16454 17.1366 549 " " " " A 70 0 0 "THR " " O  " " " 8 0 1 C2 
    3942 14 -8.25177 -5.49065 19.8647 549 " " " " A 2 0 0 "THR " " CB " " " 6 0 1 C2 
    3943 23 -8.44111 -6.12863 21.0635 549 " " " " A 70 0 0 "THR " " OG1" " " 8 0 1 C2 
    3944 14 -8.09368 -4.02227 20.2138 549 " " " " A 2 0 0 "THR " " CG2" " " 6 0 1 C2 
    3945 40 -10.1029 -8.1625 18.3802 550 " " " " A 43 0 0 "PRO " " N  " " " 7 0 1 C2 
    3946 14 -10.2561 -9.36297 17.5893 550 " " " " A 2 0 0 "PRO " " CA " " " 6 0 1 C2 
    3947 14 -11.1763 -9.29398 16.4449 550 " " " " A 2 0 0 "PRO " " C  " " " 6 0 1 C2 
    3948 23 -10.9879 -10.0486 15.4933 550 " " " " A 70 0 0 "PRO " " O  " " " 8 0 1 C2 
    3949 14 -10.8652 -10.4185 18.5272 550 " " " " A 2 0 0 "PRO " " CB " " " 6 0 1 C2 
    3950 14 -11.5825 -9.68599 19.606 550 " " " " A 2 0 0 "PRO " " CG " " " 6 0 1 C2 
    3951 14 -10.7603 -8.33769 19.6913 550 " " " " A 2 0 0 "PRO " " CD " " " 6 0 1 C2 
    3952 40 -12.0246 -8.25279 16.432 551 " " " " A 43 0 0 "ALA " " N  " " " 7 0 1 C2 
    3953 14 -12.9081 -7.93137 15.3072 551 " " " " A 2 0 0 "ALA " " CA " " " 6 0 1 C2 
    3954 14 -12.1801 -7.13672 14.2064 551 " " " " A 2 0 0 "ALA " " C  " " " 6 0 1 C2 
    3955 23 -12.5396 -7.12966 13.003 551 " " " " A 70 0 0 "ALA " " O  " " " 8 0 1 C2 
    3956 14 -14.1093 -7.08874 15.7984 551 " " " " A 2 0 0 "ALA " " CB " " " 6 0 1 C2 
    3957 40 -11.1535 -6.34666 14.6195 552 " " " " A 43 0 0 "LEU " " N  " " " 7 0 1 C2 
    3958 14 -10.294 -5.58845 13.7342 552 " " " " A 2 0 0 "LEU " " CA " " " 6 0 1 C2 
    3959 14 -9.42406 -6.47199 12.7955 552 " " " " A 2 0 0 "LEU " " C  " " " 6 0 1 C2 
    3960 23 -8.85896 -5.94169 11.8164 552 " " " " A 70 0 0 "LEU " " O  " " " 8 0 1 C2 
    3961 14 -9.46358 -4.62542 14.5872 552 " " " " A 2 0 0 "LEU " " CB " " " 6 0 1 C2 
    3962 14 -9.99532 -3.17021 14.608 552 " " " " A 2 0 0 "LEU " " CG " " " 6 0 1 C2 
    3963 14 -11.3881 -3.05012 15.3305 552 " " " " A 2 0 0 "LEU " " CD1" " " 6 0 1 C2 
    3964 14 -8.86769 -2.26471 15.1796 552 " " " " A 2 0 0 "LEU " " CD2" " " 6 0 1 C2 
    3965 40 -9.38587 -7.81419 12.977 553 " " " " A 43 0 0 "GLU " " N  " " " 7 0 1 C2 
    3966 14 -8.51914 -8.73497 12.3161 553 " " " " A 2 0 0 "GLU " " CA " " " 6 0 1 C2 
    3967 14 -9.1601 -8.89254 10.9023 553 " " " " A 2 0 0 "GLU " " C  " " " 6 0 1 C2 
    3968 23 -8.56668 -8.40391 9.90236 553 " " " " A 70 0 0 "GLU " " O  " " " 8 0 1 C2 
    3969 14 -8.36424 -10.0744 13.1162 553 " " " " A 2 0 0 "GLU " " CB " " " 6 0 1 C2 
    3970 14 -7.19225 -10.991 12.5625 553 " " " " A 2 0 0 "GLU " " CG " " " 6 0 1 C2 
    3971 14 -5.90284 -10.4429 13.127 553 " " " " A 2 0 0 "GLU " " CD " " " 6 0 1 C2 
    3972 23 -5.66785 -10.584 14.3504 553 " " " " A 70 0 0 "GLU " " OE1" " " 8 0 1 C2 
    3973 23 -5.10955 -9.91595 12.3404 553 " " " " A 70 0 0 "GLU " " OE2" " " 8 0 1 C2 
    3974 40 -10.3315 -9.50851 10.7786 554 " " " " A 43 0 0 "GLN " " N  " " " 7 0 1 C2 
    3975 14 -10.9035 -9.68203 9.46559 554 " " " " A 2 0 0 "GLN " " CA " " " 6 0 1 C2 
    3976 14 -12.4281 -9.35842 9.44619 554 " " " " A 2 0 0 "GLN " " C  " " " 6 0 1 C2 
    3977 23 -13.0438 -9.25596 8.34439 554 " " " " A 70 0 0 "GLN " " O  " " " 8 0 1 C2 
    3978 14 -10.712 -11.1065 8.899 554 " " " " A 2 0 0 "GLN " " CB " " " 6 0 1 C2 
    3979 14 -11.5733 -12.2797 9.42818 554 " " " " A 2 0 0 "GLN " " CG " " " 6 0 1 C2 
    3980 14 -11.2022 -12.7518 10.8976 554 " " " " A 2 0 0 "GLN " " CD " " " 6 0 1 C2 
    3981 23 -12.0962 -12.996 11.6698 554 " " " " A 70 0 0 "GLN " " OE1" " " 8 0 1 C2 
    3982 40 -10.0341 -12.5019 11.3338 554 " " " " A 43 0 0 "GLN " " NE2" " " 7 0 1 C2 
    3983 40 -13.2008 -9.30332 10.6031 555 " " " " A 43 0 0 "ASP " " N  " " " 7 0 1 C2 
    3984 14 -14.5552 -8.8009 10.7501 555 " " " " A 2 0 0 "ASP " " CA " " " 6 0 1 C2 
    3985 14 -14.7842 -7.3762 10.2426 555 " " " " A 2 0 0 "ASP " " C  " " " 6 0 1 C2 
    3986 23 -15.9236 -7.06872 9.81232 555 " " " " A 70 0 0 "ASP " " O  " " " 8 0 1 C2 
    3987 14 -15.11 -8.97425 12.2047 555 " " " " A 2 0 0 "ASP " " CB " " " 6 0 1 C2 
    3988 14 -16.5154 -8.38474 12.4372 555 " " " " A 2 0 0 "ASP " " CG " " " 6 0 1 C2 
    3989 23 -16.7006 -7.32033 13.0685 555 " " " " A 70 0 0 "ASP " " OD1" " " 8 0 1 C2 
    3990 23 -17.464 -9.05876 12.013 555 " " " " A 70 0 0 "ASP " " OD2" " " 8 0 1 C2 
    3991 40 -13.787 -6.52293 10.0623 556 " " " " A 43 0 0 "SER " " N  " " " 7 0 1 C2 
    3992 14 -14.0343 -5.06015 9.85303 556 " " " " A 2 0 0 "SER " " CA " " " 6 0 1 C2 
    3993 14 -14.742 -4.69032 8.52245 556 " " " " A 2 0 0 "SER " " C  " " " 6 0 1 C2 
    3994 23 -15.2756 -3.62842 8.36813 556 " " " " A 70 0 0 "SER " " O  " " " 8 0 1 C2 
    3995 14 -12.6105 -4.4918 9.92188 556 " " " " A 2 0 0 "SER " " CB " " " 6 0 1 C2 
    3996 23 -11.5968 -5.10416 9.0704 556 " " " " A 70 0 0 "SER " " OG " " " 8 0 1 C2 
    3997 40 -14.8887 -5.6903 7.59491 557 " " " " A 43 0 0 "ILE " " N  " " " 7 0 1 C2 
    3998 14 -15.615 -5.51993 6.30619 557 " " " " A 2 0 0 "ILE " " CA " " " 6 0 1 C2 
    3999 14 -17.0659 -5.92381 6.39624 557 " " " " A 2 0 0 "ILE " " C  " " " 6 0 1 C2 
    4000 23 -17.6076 -6.11972 5.33075 557 " " " " A 70 0 0 "ILE " " O  " " " 8 0 1 C2 
    4001 14 -14.8232 -6.25441 5.1744 557 " " " " A 2 0 0 "ILE " " CB " " " 6 0 1 C2 
    4002 14 -14.4644 -7.68489 5.59447 557 " " " " A 2 0 0 "ILE " " CG1" " " 6 0 1 C2 
    4003 14 -13.6414 -5.41425 4.74287 557 " " " " A 2 0 0 "ILE " " CG2" " " 6 0 1 C2 
    4004 14 -14.3879 -8.50223 4.31132 557 " " " " A 2 0 0 "ILE " " CD1" " " 6 0 1 C2 
    4005 40 -17.5788 -6.01694 7.6038 558 " " " " A 43 0 0 "HIS " " N  " " " 7 0 1 C2 
    4006 14 -18.9869 -6.43192 7.87559 558 " " " " A 2 0 0 "HIS " " CA " " " 6 0 1 C2 
    4007 14 -20.1231 -5.4618 7.32114 558 " " " " A 2 0 0 "HIS " " C  " " " 6 0 1 C2 
    4008 23 -21.2665 -5.85648 7.42754 558 " " " " A 70 0 0 "HIS " " O  " " " 8 0 1 C2 
    4009 14 -19.228 -6.60306 9.42528 558 " " " " A 2 0 0 "HIS " " CB " " " 6 0 1 C2 
    4010 14 -18.7686 -5.37045 10.2593 558 " " " " A 2 0 0 "HIS " " CG " " " 6 0 1 C2 
    4011 40 -17.8829 -5.45308 11.3888 558 " " " " A 43 0 0 "HIS " " ND1" " " 7 0 1 C2 
    4012 14 -19.1402 -4.01838 10.2858 558 " " " " A 2 0 0 "HIS " " CD2" " " 6 0 1 C2 
    4013 14 -17.7736 -4.2227 11.9354 558 " " " " A 2 0 0 "HIS " " CE1" " " 6 0 1 C2 
    4014 40 -18.4806 -3.3131 11.2512 558 " " " " A 43 0 0 "HIS " " NE2" " " 7 0 1 C2 
    4015 40 -19.8053 -4.3106 6.79711 559 " " " " A 43 0 0 "SER " " N  " " " 7 0 1 C2 
    4016 14 -20.7033 -3.52517 5.92939 559 " " " " A 2 0 0 "SER " " CA " " " 6 0 1 C2 
    4017 14 -20.2127 -3.2847 4.48526 559 " " " " A 2 0 0 "SER " " C  " " " 6 0 1 C2 
    4018 23 -20.8438 -2.61082 3.69873 559 " " " " A 70 0 0 "SER " " O  " " " 8 0 1 C2 
    4019 14 -21.0884 -2.333 6.81064 559 " " " " A 2 0 0 "SER " " CB " " " 6 0 1 C2 
    4020 23 -19.994 -1.41594 6.91407 559 " " " " A 70 0 0 "SER " " OG " " " 8 0 1 C2 
    4021 40 -19.0459 -3.76264 4.11727 560 " " " " A 43 0 0 "LEU " " N  " " " 7 0 1 C2 
    4022 14 -18.3618 -3.56703 2.86193 560 " " " " A 2 0 0 "LEU " " CA " " " 6 0 1 C2 
    4023 14 -18.4357 -4.75679 1.93044 560 " " " " A 2 0 0 "LEU " " C  " " " 6 0 1 C2 
    4024 23 -18.334 -4.57356 0.718703 560 " " " " A 70 0 0 "LEU " " O  " " " 8 0 1 C2 
    4025 14 -16.9427 -3.28344 3.30175 560 " " " " A 2 0 0 "LEU " " CB " " " 6 0 1 C2 
    4026 14 -16.1177 -2.41968 2.35365 560 " " " " A 2 0 0 "LEU " " CG " " " 6 0 1 C2 
    4027 14 -16.5204 -0.913253 2.62326 560 " " " " A 2 0 0 "LEU " " CD1" " " 6 0 1 C2 
    4028 14 -14.5762 -2.67543 2.51419 560 " " " " A 2 0 0 "LEU " " CD2" " " 6 0 1 C2 
    4029 40 -18.7321 -5.94874 2.45787 561 " " " " A 43 0 0 "PHE " " N  " " " 7 0 1 C2 
    4030 14 -18.3995 -7.17881 1.78186 561 " " " " A 2 0 0 "PHE " " CA " " " 6 0 1 C2 
    4031 14 -19.2763 -7.40334 0.537326 561 " " " " A 2 0 0 "PHE " " C  " " " 6 0 1 C2 
    4032 23 -18.7864 -8.02008 -0.44776 561 " " " " A 70 0 0 "PHE " " O  " " " 8 0 1 C2 
    4033 14 -18.5399 -8.34625 2.74583 561 " " " " A 2 0 0 "PHE " " CB " " " 6 0 1 C2 
    4034 14 -19.9877 -8.61466 3.32118 561 " " " " A 2 0 0 "PHE " " CG " " " 6 0 1 C2 
    4035 14 -20.4921 -7.98741 4.53233 561 " " " " A 2 0 0 "PHE " " CD1" " " 6 0 1 C2 
    4036 14 -20.7527 -9.62149 2.72406 561 " " " " A 2 0 0 "PHE " " CD2" " " 6 0 1 C2 
    4037 14 -21.7565 -8.3313 5.07757 561 " " " " A 2 0 0 "PHE " " CE1" " " 6 0 1 C2 
    4038 14 -22.0384 -10.0154 3.32467 561 " " " " A 2 0 0 "PHE " " CE2" " " 6 0 1 C2 
    4039 14 -22.5759 -9.37642 4.46874 561 " " " " A 2 0 0 "PHE " " CZ " " " 6 0 1 C2 
    4040 40 -20.4657 -6.83624 0.58205 562 " " " " A 43 0 0 "ASP " " N  " " " 7 0 1 C2 
    4041 14 -21.3796 -6.99975 -0.546964 562 " " " " A 2 0 0 "ASP " " CA " " " 6 0 1 C2 
    4042 14 -21.2921 -5.8321 -1.56241 562 " " " " A 2 0 0 "ASP " " C  " " " 6 0 1 C2 
    4043 23 -21.648 -5.9601 -2.70783 562 " " " " A 70 0 0 "ASP " " O  " " " 8 0 1 C2 
    4044 14 -22.8568 -6.90715 0.0460905 562 " " " " A 2 0 0 "ASP " " CB " " " 6 0 1 C2 
    4045 14 -23.4757 -5.5852 0.516107 562 " " " " A 2 0 0 "ASP " " CG " " " 6 0 1 C2 
    4046 23 -24.4746 -5.05939 -0.00573063 562 " " " " A 70 0 0 "ASP " " OD1" " " 8 0 1 C2 
    4047 23 -22.9359 -5.15539 1.56994 562 " " " " A 70 0 0 "ASP " " OD2" " " 8 0 1 C2 
    4048 40 -20.6209 -4.72749 -1.15652 563 " " " " A 43 0 0 "LYS " " N  " " " 7 0 1 C2 
    4049 14 -20.3292 -3.60399 -2.10248 563 " " " " A 2 0 0 "LYS " " CA " " " 6 0 1 C2 
    4050 14 -18.9697 -3.81028 -2.75235 563 " " " " A 2 0 0 "LYS " " C  " " " 6 0 1 C2 
    4051 23 -18.7994 -3.17023 -3.82415 563 " " " " A 70 0 0 "LYS " " O  " " " 8 0 1 C2 
    4052 14 -20.3146 -2.27437 -1.40321 563 " " " " A 2 0 0 "LYS " " CB " " " 6 0 1 C2 
    4053 14 -21.6449 -1.83324 -0.889867 563 " " " " A 2 0 0 "LYS " " CG " " " 6 0 1 C2 
    4054 14 -21.8127 -2.16042 0.567279 563 " " " " A 2 0 0 "LYS " " CD " " " 6 0 1 C2 
    4055 14 -23.1929 -1.91597 1.12086 563 " " " " A 2 0 0 "LYS " " CE " " " 6 0 1 C2 
    4056 40 -23.4198 -2.53725 2.40897 563 " " " " A 43 0 0 "LYS " " NZ " " " 7 0 1 C2 
    4057 40 -18.113 -4.57107 -2.13146 564 " " " " A 43 0 0 "LEU " " N  " " " 7 0 1 C2 
    4058 14 -16.7888 -5.02407 -2.72926 564 " " " " A 2 0 0 "LEU " " CA " " " 6 0 1 C2 
    4059 14 -16.6965 -5.25077 -4.29957 564 " " " " A 2 0 0 "LEU " " C  " " " 6 0 1 C2 
    4060 23 -15.7937 -4.61567 -4.86539 564 " " " " A 70 0 0 "LEU " " O  " " " 8 0 1 C2 
    4061 14 -16.1809 -6.20994 -1.94825 564 " " " " A 2 0 0 "LEU " " CB " " " 6 0 1 C2 
    4062 14 -15.6248 -5.96947 -0.556845 564 " " " " A 2 0 0 "LEU " " CG " " " 6 0 1 C2 
    4063 14 -15.2016 -7.32577 0.00882721 564 " " " " A 2 0 0 "LEU " " CD1" " " 6 0 1 C2 
    4064 14 -14.5555 -4.80715 -0.405312 564 " " " " A 2 0 0 "LEU " " CD2" " " 6 0 1 C2 
    4065 40 -17.433 -6.20892 -4.92022 565 " " " " A 43 0 0 "PRO " " N  " " " 7 0 1 C2 
    4066 14 -17.4676 -6.56909 -6.32334 565 " " " " A 2 0 0 "PRO " " CA " " " 6 0 1 C2 
    4067 14 -17.9695 -5.36852 -7.16079 565 " " " " A 2 0 0 "PRO " " C  " " " 6 0 1 C2 
    4068 23 -17.4456 -5.19141 -8.22903 565 " " " " A 70 0 0 "PRO " " O  " " " 8 0 1 C2 
    4069 14 -18.3484 -7.79254 -6.52744 565 " " " " A 2 0 0 "PRO " " CB " " " 6 0 1 C2 
    4070 14 -19.2853 -7.8414 -5.39106 565 " " " " A 2 0 0 "PRO " " CG " " " 6 0 1 C2 
    4071 14 -18.4678 -7.17499 -4.28205 565 " " " " A 2 0 0 "PRO " " CD " " " 6 0 1 C2 
    4072 40 -18.9615 -4.59913 -6.70968 566 " " " " A 43 0 0 "LEU " " N  " " " 7 0 1 C2 
    4073 14 -19.4735 -3.44102 -7.37938 566 " " " " A 2 0 0 "LEU " " CA " " " 6 0 1 C2 
    4074 14 -18.5208 -2.29252 -7.46515 566 " " " " A 2 0 0 "LEU " " C  " " " 6 0 1 C2 
    4075 23 -18.5838 -1.54326 -8.4192 566 " " " " A 70 0 0 "LEU " " O  " " " 8 0 1 C2 
    4076 14 -20.8159 -3.04169 -6.86388 566 " " " " A 2 0 0 "LEU " " CB " " " 6 0 1 C2 
    4077 14 -21.7762 -4.15135 -6.26107 566 " " " " A 2 0 0 "LEU " " CG " " " 6 0 1 C2 
    4078 14 -23.046 -3.49842 -5.67745 566 " " " " A 2 0 0 "LEU " " CD1" " " 6 0 1 C2 
    4079 14 -22.2169 -5.10499 -7.42518 566 " " " " A 2 0 0 "LEU " " CD2" " " 6 0 1 C2 
    4080 40 -17.5922 -2.19681 -6.53415 567 " " " " A 43 0 0 "MET " " N  " " " 7 0 1 C2 
    4081 14 -16.4108 -1.27705 -6.53739 567 " " " " A 2 0 0 "MET " " CA " " " 6 0 1 C2 
    4082 14 -15.2738 -1.86942 -7.45333 567 " " " " A 2 0 0 "MET " " C  " " " 6 0 1 C2 
    4083 23 -14.7873 -1.17984 -8.27203 567 " " " " A 70 0 0 "MET " " O  " " " 8 0 1 C2 
    4084 14 -15.7579 -1.29437 -5.10801 567 " " " " A 2 0 0 "MET " " CB " " " 6 0 1 C2 
    4085 14 -16.6223 -0.576137 -4.06877 567 " " " " A 2 0 0 "MET " " CG " " " 6 0 1 C2 
    4086 52 -15.9235 -0.964757 -2.41547 567 " " " " A 13 0 0 "MET " " SD " " " 16 0 1 C2 
    4087 14 -14.5282 0.256583 -2.31002 567 " " " " A 2 0 0 "MET " " CE " " " 6 0 1 C2 
    4088 40 -14.9608 -3.15217 -7.35293 568 " " " " A 43 0 0 "ALA " " N  " " " 7 0 1 C2 
    4089 14 -13.9975 -3.9909 -8.11144 568 " " " " A 2 0 0 "ALA " " CA " " " 6 0 1 C2 
    4090 14 -14.3288 -3.91982 -9.58464 568 " " " " A 2 0 0 "ALA " " C  " " " 6 0 1 C2 
    4091 23 -13.4028 -3.90551 -10.3826 568 " " " " A 70 0 0 "ALA " " O  " " " 8 0 1 C2 
    4092 14 -14.0141 -5.43263 -7.54096 568 " " " " A 2 0 0 "ALA " " CB " " " 6 0 1 C2 
    4093 40 -15.5955 -3.90165 -9.98778 569 " " " " A 43 0 0 "LEU " " N  " " " 7 0 1 C2 
    4094 14 -16.0839 -3.765 -11.3299 569 " " " " A 2 0 0 "LEU " " CA " " " 6 0 1 C2 
    4095 14 -15.6021 -2.47594 -12.0742 569 " " " " A 2 0 0 "LEU " " C  " " " 6 0 1 C2 
    4096 23 -15.4158 -2.55657 -13.3048 569 " " " " A 70 0 0 "LEU " " O  " " " 8 0 1 C2 
    4097 14 -17.6219 -3.84154 -11.2219 569 " " " " A 2 0 0 "LEU " " CB " " " 6 0 1 C2 
    4098 14 -18.2852 -5.21413 -11.5479 569 " " " " A 2 0 0 "LEU " " CG " " " 6 0 1 C2 
    4099 14 -19.7695 -5.13101 -11.3042 569 " " " " A 2 0 0 "LEU " " CD1" " " 6 0 1 C2 
    4100 14 -18.1283 -5.56067 -13.0213 569 " " " " A 2 0 0 "LEU " " CD2" " " 6 0 1 C2 
    4101 40 -15.4503 -1.39044 -11.3097 570 " " " " A 43 0 0 "ILE " " N  " " " 7 0 1 C2 
    4102 14 -15.3653 -0.0653944 -11.8841 570 " " " " A 2 0 0 "ILE " " CA " " " 6 0 1 C2 
    4103 14 -14.0328 0.0264158 -12.6584 570 " " " " A 2 0 0 "ILE " " C  " " " 6 0 1 C2 
    4104 23 -13.9712 0.50138 -13.7866 570 " " " " A 70 0 0 "ILE " " O  " " " 8 0 1 C2 
    4105 14 -15.2981 0.996072 -10.727 570 " " " " A 2 0 0 "ILE " " CB " " " 6 0 1 C2 
    4106 14 -16.6119 1.01587 -9.8544 570 " " " " A 2 0 0 "ILE " " CG1" " " 6 0 1 C2 
    4107 14 -14.9477 2.46906 -11.1781 570 " " " " A 2 0 0 "ILE " " CG2" " " 6 0 1 C2 
    4108 14 -16.5501 1.79771 -8.55835 570 " " " " A 2 0 0 "ILE " " CD1" " " 6 0 1 C2 
    4109 40 -12.9621 -0.608842 -12.122 571 " " " " A 43 0 0 "LEU " " N  " " " 7 0 1 C2 
    4110 14 -11.7055 -0.860742 -12.7941 571 " " " " A 2 0 0 "LEU " " CA " " " 6 0 1 C2 
    4111 14 -11.7806 -1.39678 -14.251 571 " " " " A 2 0 0 "LEU " " C  " " " 6 0 1 C2 
    4112 23 -11.3132 -0.763951 -15.1978 571 " " " " A 70 0 0 "LEU " " O  " " " 8 0 1 C2 
    4113 14 -10.7688 -1.83996 -12.032 571 " " " " A 2 0 0 "LEU " " CB " " " 6 0 1 C2 
    4114 14 -10.214 -1.46818 -10.6145 571 " " " " A 2 0 0 "LEU " " CG " " " 6 0 1 C2 
    4115 14 -11.054 -2.12325 -9.48504 571 " " " " A 2 0 0 "LEU " " CD1" " " 6 0 1 C2 
    4116 14 -8.69315 -1.78838 -10.4702 571 " " " " A 2 0 0 "LEU " " CD2" " " 6 0 1 C2 
    4117 40 -12.5001 -2.53325 -14.4267 572 " " " " A 43 0 0 "ILE " " N  " " " 7 0 1 C2 
    4118 14 -12.595 -3.23408 -15.6952 572 " " " " A 2 0 0 "ILE " " CA " " " 6 0 1 C2 
    4119 14 -13.3546 -2.34243 -16.6699 572 " " " " A 2 0 0 "ILE " " C  " " " 6 0 1 C2 
    4120 23 -12.7925 -1.95995 -17.6681 572 " " " " A 70 0 0 "ILE " " O  " " " 8 0 1 C2 
    4121 14 -13.4279 -4.56779 -15.443 572 " " " " A 2 0 0 "ILE " " CB " " " 6 0 1 C2 
    4122 14 -12.6016 -5.5724 -14.5561 572 " " " " A 2 0 0 "ILE " " CG1" " " 6 0 1 C2 
    4123 14 -13.9257 -5.32713 -16.6697 572 " " " " A 2 0 0 "ILE " " CG2" " " 6 0 1 C2 
    4124 14 -13.4337 -6.64439 -13.823 572 " " " " A 2 0 0 "ILE " " CD1" " " 6 0 1 C2 
    4125 40 -14.5679 -1.90006 -16.2458 573 " " " " A 43 0 0 "VAL " " N  " " " 7 0 1 C2 
    4126 14 -15.5922 -1.1688 -17.0407 573 " " " " A 2 0 0 "VAL " " CA " " " 6 0 1 C2 
    4127 14 -14.9951 0.135852 -17.5537 573 " " " " A 2 0 0 "VAL " " C  " " " 6 0 1 C2 
    4128 23 -14.9733 0.431914 -18.7597 573 " " " " A 70 0 0 "VAL " " O  " " " 8 0 1 C2 
    4129 14 -16.9957 -1.0871 -16.2866 573 " " " " A 2 0 0 "VAL " " CB " " " 6 0 1 C2 
    4130 14 -17.9585 -0.202525 -17.0629 573 " " " " A 2 0 0 "VAL " " CG1" " " 6 0 1 C2 
    4131 14 -17.7145 -2.46528 -15.9279 573 " " " " A 2 0 0 "VAL " " CG2" " " 6 0 1 C2 
    4132 40 -14.3803 0.871528 -16.5927 574 " " " " A 43 0 0 "THR " " N  " " " 7 0 1 C2 
    4133 14 -13.7972 2.15506 -16.9882 574 " " " " A 2 0 0 "THR " " CA " " " 6 0 1 C2 
    4134 14 -12.5875 2.03154 -18.0008 574 " " " " A 2 0 0 "THR " " C  " " " 6 0 1 C2 
    4135 23 -12.5087 2.88305 -18.8881 574 " " " " A 70 0 0 "THR " " O  " " " 8 0 1 C2 
    4136 14 -13.3996 3.01383 -15.8413 574 " " " " A 2 0 0 "THR " " CB " " " 6 0 1 C2 
    4137 23 -12.4518 2.34501 -15.0301 574 " " " " A 70 0 0 "THR " " OG1" " " 8 0 1 C2 
    4138 14 -14.5036 3.59528 -14.959 574 " " " " A 2 0 0 "THR " " CG2" " " 6 0 1 C2 
    4139 40 -11.8033 0.98335 -17.8308 575 " " " " A 43 0 0 "THR " " N  " " " 7 0 1 C2 
    4140 14 -10.5132 0.899636 -18.6367 575 " " " " A 2 0 0 "THR " " CA " " " 6 0 1 C2 
    4141 14 -10.7562 0.114776 -19.9335 575 " " " " A 2 0 0 "THR " " C  " " " 6 0 1 C2 
    4142 23 -10.0904 0.421941 -20.9468 575 " " " " A 70 0 0 "THR " " O  " " " 8 0 1 C2 
    4143 14 -9.4684 0.214187 -17.7472 575 " " " " A 2 0 0 "THR " " CB " " " 6 0 1 C2 
    4144 23 -9.77982 -1.10699 -17.352 575 " " " " A 70 0 0 "THR " " OG1" " " 8 0 1 C2 
    4145 14 -9.14396 1.05345 -16.4838 575 " " " " A 2 0 0 "THR " " CG2" " " 6 0 1 C2 
    4146 40 -11.7081 -0.855161 -20.0002 576 " " " " A 43 0 0 "THR " " N  " " " 7 0 1 C2 
    4147 14 -12.0599 -1.59723 -21.3128 576 " " " " A 2 0 0 "THR " " CA " " " 6 0 1 C2 
    4148 14 -12.7409 -0.582042 -22.2603 576 " " " " A 2 0 0 "THR " " C  " " " 6 0 1 C2 
    4149 23 -12.6348 -0.842275 -23.4796 576 " " " " A 70 0 0 "THR " " O  " " " 8 0 1 C2 
    4150 14 -12.8045 -2.91121 -20.862 576 " " " " A 2 0 0 "THR " " CB " " " 6 0 1 C2 
    4151 23 -13.9314 -2.72678 -20.0125 576 " " " " A 70 0 0 "THR " " OG1" " " 8 0 1 C2 
    4152 14 -11.9655 -4.03886 -20.2602 576 " " " " A 2 0 0 "THR " " CG2" " " 6 0 1 C2 
    4153 40 -13.4762 0.442391 -21.7994 577 " " " " A 43 0 0 "VAL " " N  " " " 7 0 1 C2 
    4154 14 -13.9522 1.5772 -22.5619 577 " " " " A 2 0 0 "VAL " " CA " " " 6 0 1 C2 
    4155 14 -12.7929 2.46262 -23.0417 577 " " " " A 2 0 0 "VAL " " C  " " " 6 0 1 C2 
    4156 23 -12.7951 2.8009 -24.1713 577 " " " " A 70 0 0 "VAL " " O  " " " 8 0 1 C2 
    4157 14 -14.9568 2.34712 -21.6769 577 " " " " A 2 0 0 "VAL " " CB " " " 6 0 1 C2 
    4158 14 -15.2138 3.86407 -22.1702 577 " " " " A 2 0 0 "VAL " " CG1" " " 6 0 1 C2 
    4159 14 -16.3301 1.58089 -21.7442 577 " " " " A 2 0 0 "VAL " " CG2" " " 6 0 1 C2 
    4160 40 -11.7265 2.6885 -22.2024 578 " " " " A 43 0 0 "LEU " " N  " " " 7 0 1 C2 
    4161 14 -10.5557 3.52312 -22.569 578 " " " " A 2 0 0 "LEU " " CA " " " 6 0 1 C2 
    4162 14 -9.76908 2.73658 -23.707 578 " " " " A 2 0 0 "LEU " " C  " " " 6 0 1 C2 
    4163 23 -9.51174 3.38136 -24.7157 578 " " " " A 70 0 0 "LEU " " O  " " " 8 0 1 C2 
    4164 14 -9.63854 3.84326 -21.3307 578 " " " " A 2 0 0 "LEU " " CB " " " 6 0 1 C2 
    4165 14 -10.2102 4.86681 -20.2461 578 " " " " A 2 0 0 "LEU " " CG " " " 6 0 1 C2 
    4166 14 -9.28288 5.00278 -19.0934 578 " " " " A 2 0 0 "LEU " " CD1" " " 6 0 1 C2 
    4167 14 -10.3879 6.31943 -20.8752 578 " " " " A 2 0 0 "LEU " " CD2" " " 6 0 1 C2 
    4168 40 -9.53033 1.43532 -23.5861 579 " " " " A 43 0 0 "MET " " N  " " " 7 0 1 C2 
    4169 14 -8.86029 0.553594 -24.4572 579 " " " " A 2 0 0 "MET " " CA " " " 6 0 1 C2 
    4170 14 -9.68352 0.584428 -25.7458 579 " " " " A 2 0 0 "MET " " C  " " " 6 0 1 C2 
    4171 23 -9.08331 0.677722 -26.8399 579 " " " " A 70 0 0 "MET " " O  " " " 8 0 1 C2 
    4172 14 -8.74367 -0.845992 -23.8111 579 " " " " A 2 0 0 "MET " " CB " " " 6 0 1 C2 
    4173 14 -7.42774 -0.898952 -22.9598 579 " " " " A 2 0 0 "MET " " CG " " " 6 0 1 C2 
    4174 52 -6.91413 -2.4717 -22.2014 579 " " " " A 13 0 0 "MET " " SD " " " 16 0 1 C2 
    4175 14 -7.91019 -2.28406 -20.6463 579 " " " " A 2 0 0 "MET " " CE " " " 6 0 1 C2 
    4176 40 -11.0074 0.622928 -25.7607 580 " " " " A 43 0 0 "PHE " " N  " " " 7 0 1 C2 
    4177 14 -11.8502 0.684976 -27.0493 580 " " " " A 2 0 0 "PHE " " CA " " " 6 0 1 C2 
    4178 14 -11.4532 1.89765 -27.8391 580 " " " " A 2 0 0 "PHE " " C  " " " 6 0 1 C2 
    4179 23 -11.128 1.78431 -29.007 580 " " " " A 70 0 0 "PHE " " O  " " " 8 0 1 C2 
    4180 14 -13.3769 0.439551 -26.6855 580 " " " " A 2 0 0 "PHE " " CB " " " 6 0 1 C2 
    4181 14 -14.2994 0.914187 -27.7828 580 " " " " A 2 0 0 "PHE " " CG " " " 6 0 1 C2 
    4182 14 -14.7599 2.28328 -27.7647 580 " " " " A 2 0 0 "PHE " " CD1" " " 6 0 1 C2 
    4183 14 -14.6306 0.0720949 -28.8149 580 " " " " A 2 0 0 "PHE " " CD2" " " 6 0 1 C2 
    4184 14 -15.6301 2.74399 -28.7645 580 " " " " A 2 0 0 "PHE " " CE1" " " 6 0 1 C2 
    4185 14 -15.5659 0.50121 -29.781 580 " " " " A 2 0 0 "PHE " " CE2" " " 6 0 1 C2 
    4186 14 -16.0667 1.83197 -29.6955 580 " " " " A 2 0 0 "PHE " " CZ " " " 6 0 1 C2 
    4187 40 -11.2443 3.05575 -27.1297 581 " " " " A 43 0 0 "LEU " " N  " " " 7 0 1 C2 
    4188 14 -10.9188 4.33071 -27.8138 581 " " " " A 2 0 0 "LEU " " CA " " " 6 0 1 C2 
    4189 14 -9.47279 4.36655 -28.2725 581 " " " " A 2 0 0 "LEU " " C  " " " 6 0 1 C2 
    4190 23 -9.15222 5.12244 -29.1922 581 " " " " A 70 0 0 "LEU " " O  " " " 8 0 1 C2 
    4191 14 -11.2374 5.42336 -26.8489 581 " " " " A 2 0 0 "LEU " " CB " " " 6 0 1 C2 
    4192 14 -12.7685 5.5144 -26.4945 581 " " " " A 2 0 0 "LEU " " CG " " " 6 0 1 C2 
    4193 14 -13.0699 6.32789 -25.2013 581 " " " " A 2 0 0 "LEU " " CD1" " " 6 0 1 C2 
    4194 14 -13.6427 6.05805 -27.6016 581 " " " " A 2 0 0 "LEU " " CD2" " " 6 0 1 C2 
    4195 40 -8.51402 3.49676 -27.8131 582 " " " " A 43 0 0 "ALA " " N  " " " 7 0 1 C2 
    4196 14 -7.1964 3.36447 -28.4465 582 " " " " A 2 0 0 "ALA " " CA " " " 6 0 1 C2 
    4197 14 -7.04956 2.18943 -29.3868 582 " " " " A 2 0 0 "ALA " " C  " " " 6 0 1 C2 
    4198 23 -6.53204 2.37563 -30.4779 582 " " " " A 70 0 0 "ALA " " O  " " " 8 0 1 C2 
    4199 14 -6.13626 3.16485 -27.3515 582 " " " " A 2 0 0 "ALA " " CB " " " 6 0 1 C2 
    4200 40 -7.53528 0.976893 -28.9755 583 " " " " A 43 0 0 "PHE " " N  " " " 7 0 1 C2 
    4201 14 -7.43906 -0.227885 -29.7026 583 " " " " A 2 0 0 "PHE " " CA " " " 6 0 1 C2 
    4202 14 -8.46065 -0.207797 -30.8534 583 " " " " A 2 0 0 "PHE " " C  " " " 6 0 1 C2 
    4203 23 -8.17429 -0.916436 -31.7768 583 " " " " A 70 0 0 "PHE " " O  " " " 8 0 1 C2 
    4204 14 -7.60001 -1.48625 -28.767 583 " " " " A 2 0 0 "PHE " " CB " " " 6 0 1 C2 
    4205 14 -6.55062 -1.65651 -27.6867 583 " " " " A 2 0 0 "PHE " " CG " " " 6 0 1 C2 
    4206 14 -5.32279 -0.985175 -27.6111 583 " " " " A 2 0 0 "PHE " " CD1" " " 6 0 1 C2 
    4207 14 -6.88613 -2.55336 -26.6517 583 " " " " A 2 0 0 "PHE " " CD2" " " 6 0 1 C2 
    4208 14 -4.47821 -1.15372 -26.5156 583 " " " " A 2 0 0 "PHE " " CE1" " " 6 0 1 C2 
    4209 14 -5.93972 -2.82072 -25.6602 583 " " " " A 2 0 0 "PHE " " CE2" " " 6 0 1 C2 
    4210 14 -4.69749 -2.11098 -25.5821 583 " " " " A 2 0 0 "PHE " " CZ " " " 6 0 1 C2 
    4211 40 -9.65703 0.387074 -30.8322 584 " " " " A 43 0 0 "GLY " " N  " " " 7 0 1 C2 
    4212 14 -10.5901 0.526906 -31.9404 584 " " " " A 2 0 0 "GLY " " CA " " " 6 0 1 C2 
    4213 14 -11.4714 -0.716012 -32.1226 584 " " " " A 2 0 0 "GLY " " C  " " " 6 0 1 C2 
    4214 23 -12.2487 -0.653411 -33.1109 584 " " " " A 70 0 0 "GLY " " O  " " " 8 0 1 C2 
    4215 40 -11.3872 -1.74897 -31.2987 585 " " " " A 43 0 0 "SER " " N  " " " 7 0 1 C2 
    4216 14 -12.2515 -2.88031 -31.2388 585 " " " " A 2 0 0 "SER " " CA " " " 6 0 1 C2 
    4217 14 -12.6833 -3.22584 -29.7883 585 " " " " A 2 0 0 "SER " " C  " " " 6 0 1 C2 
    4218 23 -12.0556 -2.74608 -28.8079 585 " " " " A 70 0 0 "SER " " O  " " " 8 0 1 C2 
    4219 14 -11.5604 -4.06053 -32.0821 585 " " " " A 2 0 0 "SER " " CB " " " 6 0 1 C2 
    4220 23 -10.474 -4.75448 -31.5049 585 " " " " A 70 0 0 "SER " " OG " " " 8 0 1 C2 
    4221 40 -13.7349 -4.03342 -29.6499 586 " " " " A 43 0 0 "VAL " " N  " " " 7 0 1 C2 
    4222 14 -14.0424 -4.58916 -28.3441 586 " " " " A 2 0 0 "VAL " " CA " " " 6 0 1 C2 
    4223 14 -13.2809 -5.84981 -28.0241 586 " " " " A 2 0 0 "VAL " " C  " " " 6 0 1 C2 
    4224 23 -13.028 -6.05007 -26.8351 586 " " " " A 70 0 0 "VAL " " O  " " " 8 0 1 C2 
    4225 14 -15.5398 -4.85304 -28.2183 586 " " " " A 2 0 0 "VAL " " CB " " " 6 0 1 C2 
    4226 14 -16.3683 -3.6508 -28.6816 586 " " " " A 2 0 0 "VAL " " CG1" " " 6 0 1 C2 
    4227 14 -16.1705 -6.1077 -28.7526 586 " " " " A 2 0 0 "VAL " " CG2" " " 6 0 1 C2 
    4228 40 -12.7759 -6.57327 -28.9748 587 " " " " A 43 0 0 "VAL " " N  " " " 7 0 1 C2 
    4229 14 -12.1109 -7.82107 -28.791 587 " " " " A 2 0 0 "VAL " " CA " " " 6 0 1 C2 
    4230 14 -10.6796 -7.7135 -28.2436 587 " " " " A 2 0 0 "VAL " " C  " " " 6 0 1 C2 
    4231 23 -10.2663 -8.47117 -27.3484 587 " " " " A 70 0 0 "VAL " " O  " " " 8 0 1 C2 
    4232 14 -12.1343 -8.56634 -30.1856 587 " " " " A 2 0 0 "VAL " " CB " " " 6 0 1 C2 
    4233 14 -13.5135 -9.15388 -30.4688 587 " " " " A 2 0 0 "VAL " " CG1" " " 6 0 1 C2 
    4234 14 -11.4501 -7.77416 -31.3205 587 " " " " A 2 0 0 "VAL " " CG2" " " 6 0 1 C2 
    4235 40 -9.98023 -6.65138 -28.57 588 " " " " A 43 0 0 "LEU " " N  " " " 7 0 1 C2 
    4236 14 -8.68509 -6.31509 -27.9738 588 " " " " A 2 0 0 "LEU " " CA " " " 6 0 1 C2 
    4237 14 -8.80338 -5.94993 -26.4545 588 " " " " A 2 0 0 "LEU " " C  " " " 6 0 1 C2 
    4238 23 -8.09492 -6.4957 -25.6188 588 " " " " A 70 0 0 "LEU " " O  " " " 8 0 1 C2 
    4239 14 -7.89248 -5.32485 -28.8825 588 " " " " A 2 0 0 "LEU " " CB " " " 6 0 1 C2 
    4240 14 -7.31316 -5.94117 -30.1756 588 " " " " A 2 0 0 "LEU " " CG " " " 6 0 1 C2 
    4241 14 -6.76358 -4.84331 -31.1452 588 " " " " A 2 0 0 "LEU " " CD1" " " 6 0 1 C2 
    4242 14 -6.21873 -6.91797 -29.9258 588 " " " " A 2 0 0 "LEU " " CD2" " " 6 0 1 C2 
    4243 40 -9.71435 -4.99365 -25.9963 589 " " " " A 43 0 0 "PRO " " N  " " " 7 0 1 C2 
    4244 14 -9.90426 -4.73767 -24.5535 589 " " " " A 2 0 0 "PRO " " CA " " " 6 0 1 C2 
    4245 14 -10.3517 -6.02435 -23.7611 589 " " " " A 2 0 0 "PRO " " C  " " " 6 0 1 C2 
    4246 23 -9.7933 -6.25561 -22.7006 589 " " " " A 70 0 0 "PRO " " O  " " " 8 0 1 C2 
    4247 14 -11.0032 -3.71447 -24.5154 589 " " " " A 2 0 0 "PRO " " CB " " " 6 0 1 C2 
    4248 14 -11.1593 -3.16152 -25.8709 589 " " " " A 2 0 0 "PRO " " CG " " " 6 0 1 C2 
    4249 14 -10.4219 -4.06989 -26.8 589 " " " " A 2 0 0 "PRO " " CD " " " 6 0 1 C2 
    4250 40 -11.0701 -6.99598 -24.3433 590 " " " " A 43 0 0 "ILE " " N  " " " 7 0 1 C2 
    4251 14 -11.4342 -8.24085 -23.7351 590 " " " " A 2 0 0 "ILE " " CA " " " 6 0 1 C2 
    4252 14 -10.2292 -9.20282 -23.6026 590 " " " " A 2 0 0 "ILE " " C  " " " 6 0 1 C2 
    4253 23 -10.0127 -9.81487 -22.5901 590 " " " " A 70 0 0 "ILE " " O  " " " 8 0 1 C2 
    4254 14 -12.6079 -8.9149 -24.5316 590 " " " " A 2 0 0 "ILE " " CB " " " 6 0 1 C2 
    4255 14 -13.8793 -8.09604 -24.4696 590 " " " " A 2 0 0 "ILE " " CG1" " " 6 0 1 C2 
    4256 14 -12.8563 -10.3529 -23.9965 590 " " " " A 2 0 0 "ILE " " CG2" " " 6 0 1 C2 
    4257 14 -14.9697 -8.37255 -25.6168 590 " " " " A 2 0 0 "ILE " " CD1" " " 6 0 1 C2 
    4258 40 -9.31063 -9.17352 -24.5535 591 " " " " A 43 0 0 "LYS " " N  " " " 7 0 1 C2 
    4259 14 -8.06731 -10.0137 -24.4988 591 " " " " A 2 0 0 "LYS " " CA " " " 6 0 1 C2 
    4260 14 -7.14639 -9.40442 -23.4209 591 " " " " A 2 0 0 "LYS " " C  " " " 6 0 1 C2 
    4261 23 -6.46102 -10.1214 -22.687 591 " " " " A 70 0 0 "LYS " " O  " " " 8 0 1 C2 
    4262 14 -7.57138 -9.92592 -25.977 591 " " " " A 2 0 0 "LYS " " CB " " " 6 0 1 C2 
    4263 14 -6.46989 -10.8117 -26.3219 591 " " " " A 2 0 0 "LYS " " CG " " " 6 0 1 C2 
    4264 14 -5.06524 -10.0923 -26.1305 591 " " " " A 2 0 0 "LYS " " CD " " " 6 0 1 C2 
    4265 14 -3.86199 -10.9296 -26.6463 591 " " " " A 2 0 0 "LYS " " CE " " " 6 0 1 C2 
    4266 40 -2.60648 -10.2773 -26.5197 591 " " " " A 43 0 0 "LYS " " NZ " " " 7 0 1 C2 
    4267 40 -7.07485 -8.06991 -23.4225 592 " " " " A 43 0 0 "ALA " " N  " " " 7 0 1 C2 
    4268 14 -6.15469 -7.40379 -22.5246 592 " " " " A 2 0 0 "ALA " " CA " " " 6 0 1 C2 
    4269 14 -6.54868 -7.45775 -21.0929 592 " " " " A 2 0 0 "ALA " " C  " " " 6 0 1 C2 
    4270 23 -5.62826 -7.78911 -20.2715 592 " " " " A 70 0 0 "ALA " " O  " " " 8 0 1 C2 
    4271 14 -6.29267 -5.88176 -22.8571 592 " " " " A 2 0 0 "ALA " " CB " " " 6 0 1 C2 
    4272 40 -7.83904 -7.24938 -20.7961 593 " " " " A 43 0 0 "ALA " " N  " " " 7 0 1 C2 
    4273 14 -8.32737 -7.46176 -19.4143 593 " " " " A 2 0 0 "ALA " " CA " " " 6 0 1 C2 
    4274 14 -8.26417 -8.9105 -18.855 593 " " " " A 2 0 0 "ALA " " C  " " " 6 0 1 C2 
    4275 23 -8.13253 -9.02881 -17.6682 593 " " " " A 70 0 0 "ALA " " O  " " " 8 0 1 C2 
    4276 14 -9.8591 -7.2292 -19.3571 593 " " " " A 2 0 0 "ALA " " CB " " " 6 0 1 C2 
    4277 40 -8.31576 -9.93842 -19.666 594 " " " " A 43 0 0 "LEU " " N  " " " 7 0 1 C2 
    4278 14 -8.14249 -11.3311 -19.2824 594 " " " " A 2 0 0 "LEU " " CA " " " 6 0 1 C2 
    4279 14 -6.6681 -11.753 -19.125 594 " " " " A 2 0 0 "LEU " " C  " " " 6 0 1 C2 
    4280 23 -6.26525 -12.6478 -18.4053 594 " " " " A 70 0 0 "LEU " " O  " " " 8 0 1 C2 
    4281 14 -8.97519 -12.1281 -20.2391 594 " " " " A 2 0 0 "LEU " " CB " " " 6 0 1 C2 
    4282 14 -10.5456 -12.1066 -20.0842 594 " " " " A 2 0 0 "LEU " " CG " " " 6 0 1 C2 
    4283 14 -11.3517 -12.7956 -21.2646 594 " " " " A 2 0 0 "LEU " " CD1" " " 6 0 1 C2 
    4284 14 -11.034 -12.7578 -18.8126 594 " " " " A 2 0 0 "LEU " " CD2" " " 6 0 1 C2 
    4285 40 -5.82139 -11.0087 -19.8178 595 " " " " A 43 0 0 "MET " " N  " " " 7 0 1 C2 
    4286 14 -4.35939 -11.1105 -19.6602 595 " " " " A 2 0 0 "MET " " CA " " " 6 0 1 C2 
    4287 14 -3.93 -10.3582 -18.3898 595 " " " " A 2 0 0 "MET " " C  " " " 6 0 1 C2 
    4288 23 -3.24027 -10.9068 -17.4861 595 " " " " A 70 0 0 "MET " " O  " " " 8 0 1 C2 
    4289 14 -3.55826 -10.6014 -20.8801 595 " " " " A 2 0 0 "MET " " CB " " " 6 0 1 C2 
    4290 14 -3.31981 -11.6629 -21.9573 595 " " " " A 2 0 0 "MET " " CG " " " 6 0 1 C2 
    4291 52 -2.48267 -11.2581 -23.5073 595 " " " " A 13 0 0 "MET " " SD " " " 16 0 1 C2 
    4292 14 -0.900535 -10.8173 -22.7739 595 " " " " A 2 0 0 "MET " " CE " " " 6 0 1 C2 
    4293 40 -4.41239 -9.18717 -18.1696 596 " " " " A 43 0 0 "SER " " N  " " " 7 0 1 C2 
    4294 14 -4.30625 -8.49849 -16.8574 596 " " " " A 2 0 0 "SER " " CA " " " 6 0 1 C2 
    4295 14 -4.9618 -9.17116 -15.6032 596 " " " " A 2 0 0 "SER " " C  " " " 6 0 1 C2 
    4296 23 -4.39328 -9.06649 -14.4923 596 " " " " A 70 0 0 "SER " " O  " " " 8 0 1 C2 
    4297 14 -4.77829 -7.07549 -17.0911 596 " " " " A 2 0 0 "SER " " CB " " " 6 0 1 C2 
    4298 23 -3.90695 -6.57013 -18.0412 596 " " " " A 70 0 0 "SER " " OG " " " 8 0 1 C2 
    4299 40 -6.09808 -9.9078 -15.7417 597 " " " " A 43 0 0 "ALA " " N  " " " 7 0 1 C2 
    4300 14 -6.68665 -10.6025 -14.6037 597 " " " " A 2 0 0 "ALA " " CA " " " 6 0 1 C2 
    4301 14 -5.80868 -11.8041 -14.2201 597 " " " " A 2 0 0 "ALA " " C  " " " 6 0 1 C2 
    4302 23 -5.70287 -12.1881 -13.0396 597 " " " " A 70 0 0 "ALA " " O  " " " 8 0 1 C2 
    4303 14 -8.03472 -11.2216 -15.0154 597 " " " " A 2 0 0 "ALA " " CB " " " 6 0 1 C2 
    4304 40 -5.16797 -12.4912 -15.1917 598 " " " " A 43 0 0 "LEU " " N  " " " 7 0 1 C2 
    4305 14 -4.30589 -13.7233 -15.0627 598 " " " " A 2 0 0 "LEU " " CA " " " 6 0 1 C2 
    4306 14 -2.92466 -13.367 -14.3713 598 " " " " A 2 0 0 "LEU " " C  " " " 6 0 1 C2 
    4307 23 -2.50801 -14.0316 -13.4641 598 " " " " A 70 0 0 "LEU " " O  " " " 8 0 1 C2 
    4308 14 -4.12908 -14.2442 -16.4948 598 " " " " A 2 0 0 "LEU " " CB " " " 6 0 1 C2 
    4309 14 -3.08189 -15.3684 -16.8486 598 " " " " A 2 0 0 "LEU " " CG " " " 6 0 1 C2 
    4310 14 -3.11582 -16.5683 -15.8972 598 " " " " A 2 0 0 "LEU " " CD1" " " 6 0 1 C2 
    4311 14 -3.19467 -15.8558 -18.3032 598 " " " " A 2 0 0 "LEU " " CD2" " " 6 0 1 C2 
    4312 40 -2.25606 -12.2986 -14.7914 599 " " " " A 43 0 0 "THR " " N  " " " 7 0 1 C2 
    4313 14 -1.05391 -11.7522 -14.2592 599 " " " " A 2 0 0 "THR " " CA " " " 6 0 1 C2 
    4314 14 -1.28418 -11.3412 -12.828 599 " " " " A 2 0 0 "THR " " C  " " " 6 0 1 C2 
    4315 23 -0.496492 -11.7892 -11.9485 599 " " " " A 70 0 0 "THR " " O  " " " 8 0 1 C2 
    4316 14 -0.770648 -10.4985 -15.0693 599 " " " " A 2 0 0 "THR " " CB " " " 6 0 1 C2 
    4317 23 -0.733736 -10.8992 -16.3909 599 " " " " A 70 0 0 "THR " " OG1" " " 8 0 1 C2 
    4318 14 0.542957 -9.82154 -14.6866 599 " " " " A 2 0 0 "THR " " CG2" " " 6 0 1 C2 
    4319 40 -2.39189 -10.6561 -12.5125 600 " " " " A 43 0 0 "LEU " " N  " " " 7 0 1 C2 
    4320 14 -2.80523 -10.3184 -11.1112 600 " " " " A 2 0 0 "LEU " " CA " " " 6 0 1 C2 
    4321 14 -3.18849 -11.5557 -10.2447 600 " " " " A 2 0 0 "LEU " " C  " " " 6 0 1 C2 
    4322 23 -2.68034 -11.7009 -9.11591 600 " " " " A 70 0 0 "LEU " " O  " " " 8 0 1 C2 
    4323 14 -4.00929 -9.35432 -11.3321 600 " " " " A 2 0 0 "LEU " " CB " " " 6 0 1 C2 
    4324 14 -4.82725 -8.92566 -10.0353 600 " " " " A 2 0 0 "LEU " " CG " " " 6 0 1 C2 
    4325 14 -3.82448 -8.24813 -9.04016 600 " " " " A 2 0 0 "LEU " " CD1" " " 6 0 1 C2 
    4326 14 -6.01491 -7.97923 -10.3114 600 " " " " A 2 0 0 "LEU " " CD2" " " 6 0 1 C2 
    4327 40 -4.01824 -12.4487 -10.7507 601 " " " " A 43 0 0 "GLY " " N  " " " 7 0 1 C2 
    4328 14 -4.24732 -13.741 -10.0835 601 " " " " A 2 0 0 "GLY " " CA " " " 6 0 1 C2 
    4329 14 -3.04451 -14.6782 -9.88986 601 " " " " A 2 0 0 "GLY " " C  " " " 6 0 1 C2 
    4330 23 -3.08048 -15.3739 -8.91616 601 " " " " A 70 0 0 "GLY " " O  " " " 8 0 1 C2 
    4331 40 -2.138 -14.7259 -10.8447 602 " " " " A 43 0 0 "SER " " N  " " " 7 0 1 C2 
    4332 14 -0.916018 -15.578 -10.6993 602 " " " " A 2 0 0 "SER " " CA " " " 6 0 1 C2 
    4333 14 0.00610867 -15.0061 -9.61942 602 " " " " A 2 0 0 "SER " " C  " " " 6 0 1 C2 
    4334 23 0.352234 -15.7477 -8.73538 602 " " " " A 70 0 0 "SER " " O  " " " 8 0 1 C2 
    4335 14 -0.213133 -15.5891 -12.0654 602 " " " " A 2 0 0 "SER " " CB " " " 6 0 1 C2 
    4336 23 -0.969182 -16.43 -12.919 602 " " " " A 70 0 0 "SER " " OG " " " 8 0 1 C2 
    4337 40 0.201683 -13.6668 -9.67126 603 " " " " A 43 0 0 "THR " " N  " " " 7 0 1 C2 
    4338 14 1.0937 -12.8981 -8.73377 603 " " " " A 2 0 0 "THR " " CA " " " 6 0 1 C2 
    4339 14 0.533325 -13.0155 -7.3169 603 " " " " A 2 0 0 "THR " " C  " " " 6 0 1 C2 
    4340 23 1.24984 -13.295 -6.35607 603 " " " " A 70 0 0 "THR " " O  " " " 8 0 1 C2 
    4341 14 0.972219 -11.4213 -9.16928 603 " " " " A 2 0 0 "THR " " CB " " " 6 0 1 C2 
    4342 23 1.62914 -11.224 -10.3919 603 " " " " A 70 0 0 "THR " " OG1" " " 8 0 1 C2 
    4343 14 1.65747 -10.4075 -8.24932 603 " " " " A 2 0 0 "THR " " CG2" " " 6 0 1 C2 
    4344 40 -0.791219 -12.8112 -7.17347 604 " " " " A 43 0 0 "MET " " N  " " " 7 0 1 C2 
    4345 14 -1.54254 -12.9152 -5.96111 604 " " " " A 2 0 0 "MET " " CA " " " 6 0 1 C2 
    4346 14 -1.5197 -14.3106 -5.33166 604 " " " " A 2 0 0 "MET " " C  " " " 6 0 1 C2 
    4347 23 -1.73209 -14.4914 -4.14885 604 " " " " A 70 0 0 "MET " " O  " " " 8 0 1 C2 
    4348 14 -2.93706 -12.3528 -6.15578 604 " " " " A 2 0 0 "MET " " CB " " " 6 0 1 C2 
    4349 14 -3.49067 -11.8591 -4.84374 604 " " " " A 2 0 0 "MET " " CG " " " 6 0 1 C2 
    4350 52 -2.80211 -10.4389 -4.02649 604 " " " " A 13 0 0 "MET " " SD " " " 16 0 1 C2 
    4351 14 -3.74414 -9.04969 -4.67544 604 " " " " A 2 0 0 "MET " " CE " " " 6 0 1 C2 
    4352 40 -1.25083 -15.3327 -6.157 605 " " " " A 43 0 0 "GLY " " N  " " " 7 0 1 C2 
    4353 14 -1.01002 -16.7047 -5.69821 605 " " " " A 2 0 0 "GLY " " CA " " " 6 0 1 C2 
    4354 14 0.253551 -16.9597 -4.91662 605 " " " " A 2 0 0 "GLY " " C  " " " 6 0 1 C2 
    4355 23 0.345488 -17.9178 -4.19385 605 " " " " A 70 0 0 "GLY " " O  " " " 8 0 1 C2 
    4356 40 1.26198 -16.0803 -5.07072 606 " " " " A 43 0 0 "ILE " " N  " " " 7 0 1 C2 
    4357 14 2.54944 -16.1148 -4.27424 606 " " " " A 2 0 0 "ILE " " CA " " " 6 0 1 C2 
    4358 14 2.39689 -15.3471 -3.01426 606 " " " " A 2 0 0 "ILE " " C  " " " 6 0 1 C2 
    4359 23 2.84553 -15.7505 -1.96649 606 " " " " A 70 0 0 "ILE " " O  " " " 8 0 1 C2 
    4360 14 3.69907 -15.5585 -5.18875 606 " " " " A 2 0 0 "ILE " " CB " " " 6 0 1 C2 
    4361 14 3.70158 -16.0226 -6.7091 606 " " " " A 2 0 0 "ILE " " CG1" " " 6 0 1 C2 
    4362 14 5.10405 -15.7417 -4.5518 606 " " " " A 2 0 0 "ILE " " CG2" " " 6 0 1 C2 
    4363 14 3.77336 -17.5274 -6.83732 606 " " " " A 2 0 0 "ILE " " CD1" " " 6 0 1 C2 
    4364 40 1.79077 -14.1224 -2.9807 607 " " " " A 43 0 0 "LEU " " N  " " " 7 0 1 C2 
    4365 14 1.74669 -13.2355 -1.82407 607 " " " " A 2 0 0 "LEU " " CA " " " 6 0 1 C2 
    4366 14 0.831226 -13.7746 -0.705977 607 " " " " A 2 0 0 "LEU " " C  " " " 6 0 1 C2 
    4367 23 1.06147 -13.4307 0.435602 607 " " " " A 70 0 0 "LEU " " O  " " " 8 0 1 C2 
    4368 14 1.22459 -11.8294 -2.2001 607 " " " " A 2 0 0 "LEU " " CB " " " 6 0 1 C2 
    4369 14 1.94594 -11.1228 -3.35922 607 " " " " A 2 0 0 "LEU " " CG " " " 6 0 1 C2 
    4370 14 1.33268 -9.77135 -3.77138 607 " " " " A 2 0 0 "LEU " " CD1" " " 6 0 1 C2 
    4371 14 3.46302 -10.8459 -3.00815 607 " " " " A 2 0 0 "LEU " " CD2" " " 6 0 1 C2 
    4372 40 -0.172918 -14.5579 -1.1436 608 " " " " A 43 0 0 "THR " " N  " " " 7 0 1 C2 
    4373 14 -1.07845 -15.2142 -0.182353 608 " " " " A 2 0 0 "THR " " CA " " " 6 0 1 C2 
    4374 14 -0.394033 -16.4792 0.364684 608 " " " " A 2 0 0 "THR " " C  " " " 6 0 1 C2 
    4375 23 -0.898526 -17.0681 1.35403 608 " " " " A 70 0 0 "THR " " O  " " " 8 0 1 C2 
    4376 14 -2.41811 -15.4603 -0.885674 608 " " " " A 2 0 0 "THR " " CB " " " 6 0 1 C2 
    4377 23 -2.34246 -16.2038 -2.05449 608 " " " " A 70 0 0 "THR " " OG1" " " 8 0 1 C2 
    4378 14 -3.17863 -14.1603 -1.15575 608 " " " " A 2 0 0 "THR " " CG2" " " 6 0 1 C2 
    4379 40 0.744387 -16.8899 -0.205861 609 " " " " A 43 0 0 "TRP " " N  " " " 7 0 1 C2 
    4380 14 1.56116 -18.0125 0.293443 609 " " " " A 2 0 0 "TRP " " CA " " " 6 0 1 C2 
    4381 14 2.68811 -17.4162 1.15738 609 " " " " A 2 0 0 "TRP " " C  " " " 6 0 1 C2 
    4382 23 2.76336 -17.7161 2.36117 609 " " " " A 70 0 0 "TRP " " O  " " " 8 0 1 C2 
    4383 14 2.07494 -18.702 -0.973449 609 " " " " A 2 0 0 "TRP " " CB " " " 6 0 1 C2 
    4384 14 2.8726 -20.0312 -0.826161 609 " " " " A 2 0 0 "TRP " " CG " " " 6 0 1 C2 
    4385 14 2.63118 -21.0802 -0.077242 609 " " " " A 2 0 0 "TRP " " CD1" " " 6 0 1 C2 
    4386 14 4.07062 -20.3354 -1.60286 609 " " " " A 2 0 0 "TRP " " CD2" " " 6 0 1 C2 
    4387 40 3.71923 -21.9357 -0.170755 609 " " " " A 43 0 0 "TRP " " NE1" " " 7 0 1 C2 
    4388 14 4.54204 -21.6452 -1.28463 609 " " " " A 2 0 0 "TRP " " CE2" " " 6 0 1 C2 
    4389 14 4.77093 -19.5616 -2.62109 609 " " " " A 2 0 0 "TRP " " CE3" " " 6 0 1 C2 
    4390 14 5.64102 -22.2205 -2.02637 609 " " " " A 2 0 0 "TRP " " CZ2" " " 6 0 1 C2 
    4391 14 5.79698 -20.1549 -3.31324 609 " " " " A 2 0 0 "TRP " " CZ3" " " 6 0 1 C2 
    4392 14 6.22669 -21.4783 -3.04649 609 " " " " A 2 0 0 "TRP " " CH2" " " 6 0 1 C2 
    4393 40 3.50297 -16.5452 0.554245 610 " " " " A 43 0 0 "MET " " N  " " " 7 0 1 C2 
    4394 14 4.71512 -15.8693 1.07513 610 " " " " A 2 0 0 "MET " " CA " " " 6 0 1 C2 
    4395 14 4.51377 -14.8488 2.21372 610 " " " " A 2 0 0 "MET " " C  " " " 6 0 1 C2 
    4396 23 5.42824 -14.6056 2.98087 610 " " " " A 70 0 0 "MET " " O  " " " 8 0 1 C2 
    4397 14 5.35255 -15.1894 -0.230528 610 " " " " A 2 0 0 "MET " " CB " " " 6 0 1 C2 
    4398 14 6.67037 -14.4465 -0.191825 610 " " " " A 2 0 0 "MET " " CG " " " 6 0 1 C2 
    4399 52 7.29422 -14.0289 -1.85353 610 " " " " A 13 0 0 "MET " " SD " " " 16 0 1 C2 
    4400 14 9.0514 -14.1251 -1.42247 610 " " " " A 2 0 0 "MET " " CE " " " 6 0 1 C2 
    4401 40 3.28443 -14.3875 2.48626 611 " " " " A 43 0 0 "PHE " " N  " " " 7 0 1 C2 
    4402 14 2.93615 -13.5553 3.70624 611 " " " " A 2 0 0 "PHE " " CA " " " 6 0 1 C2 
    4403 14 1.81758 -14.1976 4.52855 611 " " " " A 2 0 0 "PHE " " C  " " " 6 0 1 C2 
    4404 23 1.09005 -13.5414 5.24256 611 " " " " A 70 0 0 "PHE " " O  " " " 8 0 1 C2 
    4405 14 2.47486 -12.1429 3.11719 611 " " " " A 2 0 0 "PHE " " CB " " " 6 0 1 C2 
    4406 14 3.60159 -11.3583 2.56917 611 " " " " A 2 0 0 "PHE " " CG " " " 6 0 1 C2 
    4407 14 4.19528 -10.3324 3.33582 611 " " " " A 2 0 0 "PHE " " CD1" " " 6 0 1 C2 
    4408 14 4.01575 -11.5671 1.27005 611 " " " " A 2 0 0 "PHE " " CD2" " " 6 0 1 C2 
    4409 14 5.1611 -9.47389 2.76277 611 " " " " A 2 0 0 "PHE " " CE1" " " 6 0 1 C2 
    4410 14 5.08564 -10.8533 0.747832 611 " " " " A 2 0 0 "PHE " " CE2" " " 6 0 1 C2 
    4411 14 5.66521 -9.78064 1.48458 611 " " " " A 2 0 0 "PHE " " CZ " " " 6 0 1 C2 
    4412 40 1.58109 -15.4956 4.45428 612 " " " " A 43 0 0 "VAL " " N  " " " 7 0 1 C2 
    4413 14 0.671121 -16.2598 5.24533 612 " " " " A 2 0 0 "VAL " " CA " " " 6 0 1 C2 
    4414 14 1.35591 -17.4462 5.80598 612 " " " " A 2 0 0 "VAL " " C  " " " 6 0 1 C2 
    4415 23 1.61081 -17.4828 7.04725 612 " " " " A 70 0 0 "VAL " " O  " " " 8 0 1 C2 
    4416 14 -0.584125 -16.5925 4.37528 612 " " " " A 2 0 0 "VAL " " CB " " " 6 0 1 C2 
    4417 14 -1.60809 -17.148 5.3887 612 " " " " A 2 0 0 "VAL " " CG1" " " 6 0 1 C2 
    4418 14 -1.0733 -15.4095 3.6319 612 " " " " A 2 0 0 "VAL " " CG2" " " 6 0 1 C2 
    4419 40 1.9852 -18.2981 4.9906 613 " " " " A 43 0 0 "ASP " " N  " " " 7 0 1 C2 
    4420 14 2.74767 -19.4982 5.50817 613 " " " " A 2 0 0 "ASP " " CA " " " 6 0 1 C2 
    4421 14 4.24078 -19.1902 5.50606 613 " " " " A 2 0 0 "ASP " " C  " " " 6 0 1 C2 
    4422 23 4.99269 -19.4518 6.47183 613 " " " " A 70 0 0 "ASP " " O  " " " 8 0 1 C2 
    4423 14 2.45358 -20.7497 4.69961 613 " " " " A 2 0 0 "ASP " " CB " " " 6 0 1 C2 
    4424 14 1.02351 -21.1739 4.58262 613 " " " " A 2 0 0 "ASP " " CG " " " 6 0 1 C2 
    4425 23 0.296368 -20.8663 3.61149 613 " " " " A 70 0 0 "ASP " " OD1" " " 8 0 1 C2 
    4426 23 0.478143 -21.9012 5.45596 613 " " " " A 70 0 0 "ASP " " OD2" " " 8 0 1 C2 
    4427 40 4.65781 -18.5727 4.40144 614 " " " " A 43 0 0 "GLY " " N  " " " 7 0 1 C2 
    4428 14 5.99109 -18.1009 4.16093 614 " " " " A 2 0 0 "GLY " " CA " " " 6 0 1 C2 
    4429 14 6.5524 -18.7685 2.87776 614 " " " " A 2 0 0 "GLY " " C  " " " 6 0 1 C2 
    4430 23 6.11895 -19.7711 2.33177 614 " " " " A 70 0 0 "GLY " " O  " " " 8 0 1 C2 
    4431 40 7.64483 -18.1329 2.42463 615 " " " " A 43 0 0 "HIS " " N  " " " 7 0 1 C2 
    4432 14 8.49217 -18.4083 1.35971 615 " " " " A 2 0 0 "HIS " " CA " " " 6 0 1 C2 
    4433 14 9.77815 -17.5984 1.33366 615 " " " " A 2 0 0 "HIS " " C  " " " 6 0 1 C2 
    4434 23 9.74586 -16.4345 0.904088 615 " " " " A 70 0 0 "HIS " " O  " " " 8 0 1 C2 
    4435 14 7.74717 -18.2157 -0.00536466 615 " " " " A 2 0 0 "HIS " " CB " " " 6 0 1 C2 
    4436 14 8.5065 -18.7942 -1.21858 615 " " " " A 2 0 0 "HIS " " CG " " " 6 0 1 C2 
    4437 40 8.94408 -20.0583 -1.40326 615 " " " " A 43 0 0 "HIS " " ND1" " " 7 0 1 C2 
    4438 14 8.77479 -18.1205 -2.38025 615 " " " " A 2 0 0 "HIS " " CD2" " " 6 0 1 C2 
    4439 14 9.56065 -20.1422 -2.61248 615 " " " " A 2 0 0 "HIS " " CE1" " " 6 0 1 C2 
    4440 40 9.31352 -19.0626 -3.36354 615 " " " " A 43 0 0 "HIS " " NE2" " " 7 0 1 C2 
    4441 40 10.9111 -18.1191 1.8233 616 " " " " A 43 0 0 "GLY " " N  " " " 7 0 1 C2 
    4442 14 12.1578 -17.3693 2.02001 616 " " " " A 2 0 0 "GLY " " CA " " " 6 0 1 C2 
    4443 14 12.0804 -16.2672 3.07729 616 " " " " A 2 0 0 "GLY " " C  " " " 6 0 1 C2 
    4444 23 12.9311 -15.4166 3.12498 616 " " " " A 70 0 0 "GLY " " O  " " " 8 0 1 C2 
    4445 40 11.001 -16.3205 3.93061 617 " " " " A 43 0 0 "SER " " N  " " " 7 0 1 C2 
    4446 14 10.6112 -15.5835 5.11693 617 " " " " A 2 0 0 "SER " " CA " " " 6 0 1 C2 
    4447 14 11.7235 -15.4262 6.09195 617 " " " " A 2 0 0 "SER " " C  " " " 6 0 1 C2 
    4448 23 11.9382 -14.3076 6.53602 617 " " " " A 70 0 0 "SER " " O  " " " 8 0 1 C2 
    4449 14 9.23815 -16.0169 5.67816 617 " " " " A 2 0 0 "SER " " CB " " " 6 0 1 C2 
    4450 23 8.31528 -16.0609 4.60583 617 " " " " A 70 0 0 "SER " " OG " " " 8 0 1 C2 
    4451 40 12.354 -16.607 6.37271 618 " " " " A 43 0 0 "GLY " " N  " " " 7 0 1 C2 
    4452 14 13.3796 -16.6339 7.46574 618 " " " " A 2 0 0 "GLY " " CA " " " 6 0 1 C2 
    4453 14 14.759 -16.2978 6.87642 618 " " " " A 2 0 0 "GLY " " C  " " " 6 0 1 C2 
    4454 23 15.5638 -15.8089 7.64744 618 " " " " A 70 0 0 "GLY " " O  " " " 8 0 1 C2 
    4455 40 15.0483 -16.5757 5.56621 619 " " " " A 43 0 0 "LEU " " N  " " " 7 0 1 C2 
    4456 14 16.1667 -16.2074 4.75357 619 " " " " A 2 0 0 "LEU " " CA " " " 6 0 1 C2 
    4457 14 16.4248 -14.6687 4.73374 619 " " " " A 2 0 0 "LEU " " C  " " " 6 0 1 C2 
    4458 23 17.5594 -14.2678 4.81882 619 " " " " A 70 0 0 "LEU " " O  " " " 8 0 1 C2 
    4459 14 16.0857 -16.9334 3.37829 619 " " " " A 2 0 0 "LEU " " CB " " " 6 0 1 C2 
    4460 14 17.1779 -16.6529 2.28555 619 " " " " A 2 0 0 "LEU " " CG " " " 6 0 1 C2 
    4461 14 18.58 -17.1245 2.57566 619 " " " " A 2 0 0 "LEU " " CD1" " " 6 0 1 C2 
    4462 14 16.741 -17.3431 0.991117 619 " " " " A 2 0 0 "LEU " " CD2" " " 6 0 1 C2 
    4463 40 15.3045 -13.8989 4.44306 620 " " " " A 43 0 0 "MET " " N  " " " 7 0 1 C2 
    4464 14 15.221 -12.361 4.3259 620 " " " " A 2 0 0 "MET " " CA " " " 6 0 1 C2 
    4465 14 14.6425 -11.7298 5.61274 620 " " " " A 2 0 0 "MET " " C  " " " 6 0 1 C2 
    4466 23 14.6245 -10.501 5.6452 620 " " " " A 70 0 0 "MET " " O  " " " 8 0 1 C2 
    4467 14 14.1587 -12.0628 3.26092 620 " " " " A 2 0 0 "MET " " CB " " " 6 0 1 C2 
    4468 14 14.7415 -12.3415 1.84622 620 " " " " A 2 0 0 "MET " " CG " " " 6 0 1 C2 
    4469 52 13.549 -12.1118 0.464945 620 " " " " A 13 0 0 "MET " " SD " " " 16 0 1 C2 
    4470 14 12.7121 -13.673 0.257053 620 " " " " A 2 0 0 "MET " " CE " " " 6 0 1 C2 
    4471 40 14.187 -12.5711 6.6027 621 " " " " A 43 0 0 "ASN " " N  " " " 7 0 1 C2 
    4472 14 13.9429 -12.0607 7.91056 621 " " " " A 2 0 0 "ASN " " CA " " " 6 0 1 C2 
    4473 14 12.7841 -11.0747 8.06001 621 " " " " A 2 0 0 "ASN " " C  " " " 6 0 1 C2 
    4474 23 12.9253 -9.9235 8.45728 621 " " " " A 70 0 0 "ASN " " O  " " " 8 0 1 C2 
    4475 14 15.321 -11.5514 8.53046 621 " " " " A 2 0 0 "ASN " " CB " " " 6 0 1 C2 
    4476 14 16.2598 -12.6938 8.83953 621 " " " " A 2 0 0 "ASN " " CG " " " 6 0 1 C2 
    4477 23 16.0364 -13.4055 9.82687 621 " " " " A 70 0 0 "ASN " " OD1" " " 8 0 1 C2 
    4478 40 17.3121 -12.9591 8.02186 621 " " " " A 43 0 0 "ASN " " ND2" " " 7 0 1 C2 
    4479 40 11.5959 -11.5189 7.64496 622 " " " " A 43 0 0 "TYR " " N  " " " 7 0 1 C2 
    4480 14 10.2955 -10.9257 7.94349 622 " " " " A 2 0 0 "TYR " " CA " " " 6 0 1 C2 
    4481 14 9.37213 -12.0223 8.38161 622 " " " " A 2 0 0 "TYR " " C  " " " 6 0 1 C2 
    4482 23 9.572 -13.2315 8.05798 622 " " " " A 70 0 0 "TYR " " O  " " " 8 0 1 C2 
    4483 14 9.83433 -10.1147 6.68123 622 " " " " A 2 0 0 "TYR " " CB " " " 6 0 1 C2 
    4484 14 9.29479 -10.9519 5.44458 622 " " " " A 2 0 0 "TYR " " CG " " " 6 0 1 C2 
    4485 14 7.88113 -11.0456 5.15332 622 " " " " A 2 0 0 "TYR " " CD1" " " 6 0 1 C2 
    4486 14 10.2231 -11.5357 4.55119 622 " " " " A 2 0 0 "TYR " " CD2" " " 6 0 1 C2 
    4487 14 7.37175 -11.9045 4.17546 622 " " " " A 2 0 0 "TYR " " CE1" " " 6 0 1 C2 
    4488 14 9.69906 -12.3464 3.51745 622 " " " " A 2 0 0 "TYR " " CE2" " " 6 0 1 C2 
    4489 14 8.31348 -12.6401 3.36373 622 " " " " A 2 0 0 "TYR " " CZ " " " 6 0 1 C2 
    4490 23 7.86406 -13.6545 2.57844 622 " " " " A 70 0 0 "TYR " " OH " " " 8 0 1 C2 
    4491 40 8.41131 -11.693 9.18143 623 " " " " A 43 0 0 "THR " " N  " " " 7 0 1 C2 
    4492 14 7.4328 -12.6419 9.68403 623 " " " " A 2 0 0 "THR " " CA " " " 6 0 1 C2 
    4493 14 6.2263 -12.6383 8.67594 623 " " " " A 2 0 0 "THR " " C  " " " 6 0 1 C2 
    4494 23 5.72466 -11.5399 8.35664 623 " " " " A 70 0 0 "THR " " O  " " " 8 0 1 C2 
    4495 14 6.95399 -12.0532 11.0353 623 " " " " A 2 0 0 "THR " " CB " " " 6 0 1 C2 
    4496 23 8.04153 -11.7163 11.9132 623 " " " " A 70 0 0 "THR " " OG1" " " 8 0 1 C2 
    4497 14 6.22488 -13.162 11.8499 623 " " " " A 2 0 0 "THR " " CG2" " " 6 0 1 C2 
    4498 40 5.64787 -13.7888 8.22966 624 " " " " A 43 0 0 "PRO " " N  " " " 7 0 1 C2 
    4499 14 4.56612 -13.8433 7.19401 624 " " " " A 2 0 0 "PRO " " CA " " " 6 0 1 C2 
    4500 14 3.27615 -13.4013 7.89676 624 " " " " A 2 0 0 "PRO " " C  " " " 6 0 1 C2 
    4501 23 2.74878 -14.1393 8.70611 624 " " " " A 70 0 0 "PRO " " O  " " " 8 0 1 C2 
    4502 14 4.45483 -15.3274 6.71507 624 " " " " A 2 0 0 "PRO " " CB " " " 6 0 1 C2 
    4503 14 5.31983 -16.0939 7.66156 624 " " " " A 2 0 0 "PRO " " CG " " " 6 0 1 C2 
    4504 14 6.18168 -15.111 8.38888 624 " " " " A 2 0 0 "PRO " " CD " " " 6 0 1 C2 
    4505 40 2.75437 -12.2573 7.4922 625 " " " " A 43 0 0 "GLN " " N  " " " 7 0 1 C2 
    4506 14 1.48615 -11.7792 8.147 625 " " " " A 2 0 0 "GLN " " CA " " " 6 0 1 C2 
    4507 14 0.521397 -11.244 7.10462 625 " " " " A 2 0 0 "GLN " " C  " " " 6 0 1 C2 
    4508 23 0.972964 -10.6261 6.13846 625 " " " " A 70 0 0 "GLN " " O  " " " 8 0 1 C2 
    4509 14 1.82415 -10.7734 9.22798 625 " " " " A 2 0 0 "GLN " " CB " " " 6 0 1 C2 
    4510 14 2.51517 -11.2709 10.502 625 " " " " A 2 0 0 "GLN " " CG " " " 6 0 1 C2 
    4511 14 1.67581 -12.0976 11.4797 625 " " " " A 2 0 0 "GLN " " CD " " " 6 0 1 C2 
    4512 23 2.29192 -12.8978 12.1888 625 " " " " A 70 0 0 "GLN " " OE1" " " 8 0 1 C2 
    4513 40 0.306029 -11.9623 11.5142 625 " " " " A 43 0 0 "GLN " " NE2" " " 7 0 1 C2 
    4514 40 -0.809704 -11.4178 7.2204 626 " " " " A 43 0 0 "PRO " " N  " " " 7 0 1 C2 
    4515 14 -1.76086 -10.8968 6.17668 626 " " " " A 2 0 0 "PRO " " CA " " " 6 0 1 C2 
    4516 14 -1.99773 -9.39063 6.39927 626 " " " " A 2 0 0 "PRO " " C  " " " 6 0 1 C2 
    4517 23 -1.63203 -8.81404 7.43117 626 " " " " A 70 0 0 "PRO " " O  " " " 8 0 1 C2 
    4518 14 -2.98151 -11.7713 6.39939 626 " " " " A 2 0 0 "PRO " " CB " " " 6 0 1 C2 
    4519 14 -2.97611 -12.15 7.85859 626 " " " " A 2 0 0 "PRO " " CG " " " 6 0 1 C2 
    4520 14 -1.51832 -12.1725 8.24851 626 " " " " A 2 0 0 "PRO " " CD " " " 6 0 1 C2 
    4521 40 -2.5879 -8.80566 5.34866 627 " " " " A 43 0 0 "LEU " " N  " " " 7 0 1 C2 
    4522 14 -3.08009 -7.49813 5.24793 627 " " " " A 2 0 0 "LEU " " CA " " " 6 0 1 C2 
    4523 14 -4.65138 -7.50083 5.24494 627 " " " " A 2 0 0 "LEU " " C  " " " 6 0 1 C2 
    4524 23 -5.29907 -8.52919 5.04767 627 " " " " A 70 0 0 "LEU " " O  " " " 8 0 1 C2 
    4525 14 -2.51589 -6.83989 4.00642 627 " " " " A 2 0 0 "LEU " " CB " " " 6 0 1 C2 
    4526 14 -1.07386 -6.72057 3.69775 627 " " " " A 2 0 0 "LEU " " CG " " " 6 0 1 C2 
    4527 14 -0.783346 -5.7647 2.5163 627 " " " " A 2 0 0 "LEU " " CD1" " " 6 0 1 C2 
    4528 14 -0.233894 -6.2526 4.972 627 " " " " A 2 0 0 "LEU " " CD2" " " 6 0 1 C2 
    4529 40 -5.16611 -6.27746 5.29804 628 " " " " A 43 0 0 "MET " " N  " " " 7 0 1 C2 
    4530 14 -6.58688 -5.9111 5.17863 628 " " " " A 2 0 0 "MET " " CA " " " 6 0 1 C2 
    4531 14 -7.09616 -5.83074 3.74104 628 " " " " A 2 0 0 "MET " " C  " " " 6 0 1 C2 
    4532 23 -6.3311 -5.41153 2.86267 628 " " " " A 70 0 0 "MET " " O  " " " 8 0 1 C2 
    4533 14 -6.74737 -4.57408 5.85749 628 " " " " A 2 0 0 "MET " " CB " " " 6 0 1 C2 
    4534 14 -6.4233 -4.47768 7.36536 628 " " " " A 2 0 0 "MET " " CG " " " 6 0 1 C2 
    4535 52 -6.42962 -2.74646 7.86905 628 " " " " A 13 0 0 "MET " " SD " " " 16 0 1 C2 
    4536 14 -5.39394 -2.98339 9.31637 628 " " " " A 2 0 0 "MET " " CE " " " 6 0 1 C2 
    4537 40 -8.38815 -6.06616 3.47131 629 " " " " A 43 0 0 "ALA " " N  " " " 7 0 1 C2 
    4538 14 -9.09612 -5.76944 2.21043 629 " " " " A 2 0 0 "ALA " " CA " " " 6 0 1 C2 
    4539 14 -8.72305 -4.48986 1.43387 629 " " " " A 2 0 0 "ALA " " C  " " " 6 0 1 C2 
    4540 23 -8.35801 -4.56346 0.252079 629 " " " " A 70 0 0 "ALA " " O  " " " 8 0 1 C2 
    4541 14 -10.6082 -5.94833 2.51582 629 " " " " A 2 0 0 "ALA " " CB " " " 6 0 1 C2 
    4542 40 -8.67862 -3.25981 2.03426 630 " " " " A 43 0 0 "PRO " " N  " " " 7 0 1 C2 
    4543 14 -8.24378 -2.04131 1.25223 630 " " " " A 2 0 0 "PRO " " CA " " " 6 0 1 C2 
    4544 14 -6.75544 -1.91964 0.986348 630 " " " " A 2 0 0 "PRO " " C  " " " 6 0 1 C2 
    4545 23 -6.24779 -1.04131 0.284993 630 " " " " A 70 0 0 "PRO " " O  " " " 8 0 1 C2 
    4546 14 -8.6864 -0.897309 2.21465 630 " " " " A 2 0 0 "PRO " " CB " " " 6 0 1 C2 
    4547 14 -8.81908 -1.50667 3.67526 630 " " " " A 2 0 0 "PRO " " CG " " " 6 0 1 C2 
    4548 14 -9.17782 -2.96846 3.38805 630 " " " " A 2 0 0 "PRO " " CD " " " 6 0 1 C2 
    4549 40 -5.96247 -2.81178 1.56214 631 " " " " A 43 0 0 "MET " " N  " " " 7 0 1 C2 
    4550 14 -4.51102 -2.9174 1.19461 631 " " " " A 2 0 0 "MET " " CA " " " 6 0 1 C2 
    4551 14 -4.28221 -3.9644 0.0853373 631 " " " " A 2 0 0 "MET " " C  " " " 6 0 1 C2 
    4552 23 -3.3538 -3.84845 -0.7203 631 " " " " A 70 0 0 "MET " " O  " " " 8 0 1 C2 
    4553 14 -3.74969 -3.44817 2.393 631 " " " " A 2 0 0 "MET " " CB " " " 6 0 1 C2 
    4554 14 -3.90609 -2.59545 3.73365 631 " " " " A 2 0 0 "MET " " CG " " " 6 0 1 C2 
    4555 52 -3.07098 -3.26967 5.18645 631 " " " " A 13 0 0 "MET " " SD " " " 16 0 1 C2 
    4556 14 -3.05664 -1.88163 6.34865 631 " " " " A 2 0 0 "MET " " CE " " " 6 0 1 C2 
    4557 40 -5.21693 -4.96618 -0.049772 632 " " " " A 43 0 0 "ILE " " N  " " " 7 0 1 C2 
    4558 14 -5.31419 -5.88557 -1.19612 632 " " " " A 2 0 0 "ILE " " CA " " " 6 0 1 C2 
    4559 14 -5.67077 -5.05451 -2.42291 632 " " " " A 2 0 0 "ILE " " C  " " " 6 0 1 C2 
    4560 23 -5.35021 -5.35492 -3.58955 632 " " " " A 70 0 0 "ILE " " O  " " " 8 0 1 C2 
    4561 14 -6.20796 -7.14925 -0.854911 632 " " " " A 2 0 0 "ILE " " CB " " " 6 0 1 C2 
    4562 14 -5.63205 -8.01283 0.328216 632 " " " " A 2 0 0 "ILE " " CG1" " " 6 0 1 C2 
    4563 14 -6.29495 -8.0807 -2.02766 632 " " " " A 2 0 0 "ILE " " CG2" " " 6 0 1 C2 
    4564 14 -4.28425 -8.78494 0.0270661 632 " " " " A 2 0 0 "ILE " " CD1" " " 6 0 1 C2 
    4565 40 -6.45705 -4.00687 -2.21355 633 " " " " A 43 0 0 "GLY " " N  " " " 7 0 1 C2 
    4566 14 -7.00096 -3.14773 -3.24554 633 " " " " A 2 0 0 "GLY " " CA " " " 6 0 1 C2 
    4567 14 -5.96058 -2.12163 -3.78582 633 " " " " A 2 0 0 "GLY " " C  " " " 6 0 1 C2 
    4568 23 -5.90468 -1.66331 -4.93542 633 " " " " A 70 0 0 "GLY " " O  " " " 8 0 1 C2 
    4569 40 -4.95687 -1.89888 -2.91416 634 " " " " A 43 0 0 "LEU " " N  " " " 7 0 1 C2 
    4570 14 -3.77623 -1.09525 -3.25071 634 " " " " A 2 0 0 "LEU " " CA " " " 6 0 1 C2 
    4571 14 -2.89691 -1.86708 -4.18825 634 " " " " A 2 0 0 "LEU " " C  " " " 6 0 1 C2 
    4572 23 -2.2101 -1.32068 -5.04229 634 " " " " A 70 0 0 "LEU " " O  " " " 8 0 1 C2 
    4573 14 -3.07357 -0.735171 -1.87326 634 " " " " A 2 0 0 "LEU " " CB " " " 6 0 1 C2 
    4574 14 -1.67885 -0.0154924 -1.89064 634 " " " " A 2 0 0 "LEU " " CG " " " 6 0 1 C2 
    4575 14 -1.86461 1.329 -2.63624 634 " " " " A 2 0 0 "LEU " " CD1" " " 6 0 1 C2 
    4576 14 -1.27923 0.326299 -0.428499 634 " " " " A 2 0 0 "LEU " " CD2" " " 6 0 1 C2 
    4577 40 -2.88221 -3.20591 -4.12931 635 " " " " A 43 0 0 "ILE " " N  " " " 7 0 1 C2 
    4578 14 -2.16597 -4.02569 -5.02354 635 " " " " A 2 0 0 "ILE " " CA " " " 6 0 1 C2 
    4579 14 -2.94778 -4.08469 -6.35239 635 " " " " A 2 0 0 "ILE " " C  " " " 6 0 1 C2 
    4580 23 -2.43035 -3.87964 -7.46703 635 " " " " A 70 0 0 "ILE " " O  " " " 8 0 1 C2 
    4581 14 -1.97545 -5.48571 -4.43334 635 " " " " A 2 0 0 "ILE " " CB " " " 6 0 1 C2 
    4582 14 -1.57128 -5.4797 -2.96608 635 " " " " A 2 0 0 "ILE " " CG1" " " 6 0 1 C2 
    4583 14 -0.967837 -6.31725 -5.33787 635 " " " " A 2 0 0 "ILE " " CG2" " " 6 0 1 C2 
    4584 14 -0.437419 -4.5758 -2.58144 635 " " " " A 2 0 0 "ILE " " CD1" " " 6 0 1 C2 
    4585 40 -4.26401 -4.32839 -6.34875 636 " " " " A 43 0 0 "ILE " " N  " " " 7 0 1 C2 
    4586 14 -5.03866 -4.53882 -7.55933 636 " " " " A 2 0 0 "ILE " " CA " " " 6 0 1 C2 
    4587 14 -5.12592 -3.30577 -8.52709 636 " " " " A 2 0 0 "ILE " " C  " " " 6 0 1 C2 
    4588 23 -5.08372 -3.40461 -9.75043 636 " " " " A 70 0 0 "ILE " " O  " " " 8 0 1 C2 
    4589 14 -6.49297 -5.02317 -7.17188 636 " " " " A 2 0 0 "ILE " " CB " " " 6 0 1 C2 
    4590 14 -6.55305 -6.28177 -6.26023 636 " " " " A 2 0 0 "ILE " " CG1" " " 6 0 1 C2 
    4591 14 -7.4262 -5.0949 -8.41342 636 " " " " A 2 0 0 "ILE " " CG2" " " 6 0 1 C2 
    4592 14 -7.89083 -6.48298 -5.50743 636 " " " " A 2 0 0 "ILE " " CD1" " " 6 0 1 C2 
    4593 40 -5.3312 -2.11426 -7.9625 637 " " " " A 43 0 0 "ALA " " N  " " " 7 0 1 C2 
    4594 14 -5.20721 -0.851682 -8.62902 637 " " " " A 2 0 0 "ALA " " CA " " " 6 0 1 C2 
    4595 14 -3.88289 -0.578349 -9.3227 637 " " " " A 2 0 0 "ALA " " C  " " " 6 0 1 C2 
    4596 23 -3.89127 -0.10764 -10.4905 637 " " " " A 70 0 0 "ALA " " O  " " " 8 0 1 C2 
    4597 14 -5.45726 0.309199 -7.59355 637 " " " " A 2 0 0 "ALA " " CB " " " 6 0 1 C2 
    4598 40 -2.74318 -0.934794 -8.68794 638 " " " " A 43 0 0 "VAL " " N  " " " 7 0 1 C2 
    4599 14 -1.51419 -0.620242 -9.35156 638 " " " " A 2 0 0 "VAL " " CA " " " 6 0 1 C2 
    4600 14 -1.16565 -1.56258 -10.5273 638 " " " " A 2 0 0 "VAL " " C  " " " 6 0 1 C2 
    4601 23 -1.02676 -1.0979 -11.6687 638 " " " " A 70 0 0 "VAL " " O  " " " 8 0 1 C2 
    4602 14 -0.401045 -0.552287 -8.32006 638 " " " " A 2 0 0 "VAL " " CB " " " 6 0 1 C2 
    4603 14 -0.626536 0.5822 -7.26059 638 " " " " A 2 0 0 "VAL " " CG1" " " 6 0 1 C2 
    4604 14 0.0956949 -1.8573 -7.59638 638 " " " " A 2 0 0 "VAL " " CG2" " " 6 0 1 C2 
    4605 40 -1.32621 -2.90175 -10.4111 639 " " " " A 43 0 0 "ILE " " N  " " " 7 0 1 C2 
    4606 14 -1.05242 -3.87581 -11.4812 639 " " " " A 2 0 0 "ILE " " CA " " " 6 0 1 C2 
    4607 14 -2.08788 -3.88096 -12.6369 639 " " " " A 2 0 0 "ILE " " C  " " " 6 0 1 C2 
    4608 23 -1.71344 -3.94674 -13.8276 639 " " " " A 70 0 0 "ILE " " O  " " " 8 0 1 C2 
    4609 14 -0.993477 -5.21848 -10.7608 639 " " " " A 2 0 0 "ILE " " CB " " " 6 0 1 C2 
    4610 14 -0.0123177 -5.13942 -9.56804 639 " " " " A 2 0 0 "ILE " " CG1" " " 6 0 1 C2 
    4611 14 -0.760794 -6.50151 -11.5957 639 " " " " A 2 0 0 "ILE " " CG2" " " 6 0 1 C2 
    4612 14 1.47343 -4.80587 -9.7502 639 " " " " A 2 0 0 "ILE " " CD1" " " 6 0 1 C2 
    4613 40 -3.40053 -3.70457 -12.3794 640 " " " " A 43 0 0 "TRP " " N  " " " 7 0 1 C2 
    4614 14 -4.39527 -3.54978 -13.4255 640 " " " " A 2 0 0 "TRP " " CA " " " 6 0 1 C2 
    4615 14 -4.12251 -2.4395 -14.3804 640 " " " " A 2 0 0 "TRP " " C  " " " 6 0 1 C2 
    4616 23 -3.8523 -2.55096 -15.5614 640 " " " " A 70 0 0 "TRP " " O  " " " 8 0 1 C2 
    4617 14 -5.82863 -3.50918 -12.8071 640 " " " " A 2 0 0 "TRP " " CB " " " 6 0 1 C2 
    4618 14 -6.97582 -3.58766 -13.79 640 " " " " A 2 0 0 "TRP " " CG " " " 6 0 1 C2 
    4619 14 -7.43772 -2.54298 -14.4984 640 " " " " A 2 0 0 "TRP " " CD1" " " 6 0 1 C2 
    4620 14 -7.75776 -4.7255 -14.2377 640 " " " " A 2 0 0 "TRP " " CD2" " " 6 0 1 C2 
    4621 40 -8.42586 -2.94791 -15.3843 640 " " " " A 43 0 0 "TRP " " NE1" " " 7 0 1 C2 
    4622 14 -8.54687 -4.32702 -15.3643 640 " " " " A 2 0 0 "TRP " " CE2" " " 6 0 1 C2 
    4623 14 -7.92873 -6.05557 -13.8461 640 " " " " A 2 0 0 "TRP " " CE3" " " 6 0 1 C2 
    4624 14 -9.27172 -5.19262 -16.1583 640 " " " " A 2 0 0 "TRP " " CZ2" " " 6 0 1 C2 
    4625 14 -8.76359 -6.90838 -14.5891 640 " " " " A 2 0 0 "TRP " " CZ3" " " 6 0 1 C2 
    4626 14 -9.40152 -6.51133 -15.7928 640 " " " " A 2 0 0 "TRP " " CH2" " " 6 0 1 C2 
    4627 40 -3.97078 -1.30576 -13.8033 641 " " " " A 43 0 0 "GLY " " N  " " " 7 0 1 C2 
    4628 14 -3.66732 -0.103995 -14.5254 641 " " " " A 2 0 0 "GLY " " CA " " " 6 0 1 C2 
    4629 14 -2.34195 0.0935869 -15.2145 641 " " " " A 2 0 0 "GLY " " C  " " " 6 0 1 C2 
    4630 23 -2.23136 0.863177 -16.151 641 " " " " A 70 0 0 "GLY " " O  " " " 8 0 1 C2 
    4631 40 -1.26061 -0.541875 -14.7306 642 " " " " A 43 0 0 "LEU " " N  " " " 7 0 1 C2 
    4632 14 0.0307616 -0.654912 -15.4011 642 " " " " A 2 0 0 "LEU " " CA " " " 6 0 1 C2 
    4633 14 0.0983705 -1.87782 -16.408 642 " " " " A 2 0 0 "LEU " " C  " " " 6 0 1 C2 
    4634 23 0.925137 -1.79217 -17.35 642 " " " " A 70 0 0 "LEU " " O  " " " 8 0 1 C2 
    4635 14 1.11374 -0.836287 -14.219 642 " " " " A 2 0 0 "LEU " " CB " " " 6 0 1 C2 
    4636 14 2.4902 -0.317737 -14.455 642 " " " " A 2 0 0 "LEU " " CG " " " 6 0 1 C2 
    4637 14 2.58065 1.12543 -14.5799 642 " " " " A 2 0 0 "LEU " " CD1" " " 6 0 1 C2 
    4638 14 3.25126 -0.793891 -13.1601 642 " " " " A 2 0 0 "LEU " " CD2" " " 6 0 1 C2 
    4639 40 -0.557382 -3.00246 -16.1799 643 " " " " A 43 0 0 "SER " " N  " " " 7 0 1 C2 
    4640 14 -0.524985 -4.11807 -17.1725 643 " " " " A 2 0 0 "SER " " CA " " " 6 0 1 C2 
    4641 14 -1.25038 -3.84401 -18.5174 643 " " " " A 2 0 0 "SER " " C  " " " 6 0 1 C2 
    4642 23 -0.694238 -4.09751 -19.568 643 " " " " A 70 0 0 "SER " " O  " " " 8 0 1 C2 
    4643 14 -0.981835 -5.46629 -16.5867 643 " " " " A 2 0 0 "SER " " CB " " " 6 0 1 C2 
    4644 23 -2.36732 -5.45041 -16.0763 643 " " " " A 70 0 0 "SER " " OG " " " 8 0 1 C2 
    4645 40 -2.41373 -3.24672 -18.4415 644 " " " " A 43 0 0 "THR " " N  " " " 7 0 1 C2 
    4646 14 -3.20671 -2.72356 -19.5623 644 " " " " A 2 0 0 "THR " " CA " " " 6 0 1 C2 
    4647 14 -2.48298 -1.74617 -20.5247 644 " " " " A 2 0 0 "THR " " C  " " " 6 0 1 C2 
    4648 23 -2.5532 -1.89948 -21.754 644 " " " " A 70 0 0 "THR " " O  " " " 8 0 1 C2 
    4649 14 -4.61217 -2.4362 -19.0691 644 " " " " A 2 0 0 "THR " " CB " " " 6 0 1 C2 
    4650 23 -4.51048 -1.34362 -18.145 644 " " " " A 70 0 0 "THR " " OG1" " " 8 0 1 C2 
    4651 14 -5.24811 -3.66263 -18.3354 644 " " " " A 2 0 0 "THR " " CG2" " " 6 0 1 C2 
    4652 40 -1.7487 -0.786969 -19.9095 645 " " " " A 43 0 0 "ASH " " N  " " " 7 0 1 C2 
    4653 14 -0.866966 0.256597 -20.5136 645 " " " " A 2 0 0 "ASH " " CA " " " 6 0 1 C2 
    4654 14 0.505344 -0.237725 -21.0719 645 " " " " A 2 0 0 "ASH " " C  " " " 6 0 1 C2 
    4655 23 1.26861 0.486585 -21.7829 645 " " " " A 70 0 0 "ASH " " O  " " " 8 0 1 C2 
    4656 14 -0.598791 1.3236 -19.3773 645 " " " " A 2 0 0 "ASH " " CB " " " 6 0 1 C2 
    4657 14 -0.0805021 2.73126 -19.8711 645 " " " " A 2 0 0 "ASH " " CG " " " 6 0 1 C2 
    4658 23 0.773771 3.3039 -19.1909 645 " " " " A 70 0 0 "ASH " " OD1" " " 8 0 1 C2 
    4659 23 -0.663515 3.26561 -21.044 645 " " " " A 70 0 0 "ASH " " OD2" " " 8 0 1 C2 
    4660 40 0.781619 -1.50491 -20.7315 646 " " " " A 43 0 0 "TYR " " N  " " " 7 0 1 C2 
    4661 14 1.89707 -2.19281 -21.3216 646 " " " " A 2 0 0 "TYR " " CA " " " 6 0 1 C2 
    4662 14 1.45876 -2.55797 -22.785 646 " " " " A 2 0 0 "TYR " " C  " " " 6 0 1 C2 
    4663 23 2.24306 -2.41833 -23.7037 646 " " " " A 70 0 0 "TYR " " O  " " " 8 0 1 C2 
    4664 14 2.30644 -3.35172 -20.4042 646 " " " " A 2 0 0 "TYR " " CB " " " 6 0 1 C2 
    4665 14 3.63387 -3.97892 -20.8895 646 " " " " A 2 0 0 "TYR " " CG " " " 6 0 1 C2 
    4666 14 3.62011 -5.27905 -21.5193 646 " " " " A 2 0 0 "TYR " " CD1" " " 6 0 1 C2 
    4667 14 4.84054 -3.26745 -20.8323 646 " " " " A 2 0 0 "TYR " " CD2" " " 6 0 1 C2 
    4668 14 4.87457 -5.90255 -21.7583 646 " " " " A 2 0 0 "TYR " " CE1" " " 6 0 1 C2 
    4669 14 6.05917 -3.92694 -21.2201 646 " " " " A 2 0 0 "TYR " " CE2" " " 6 0 1 C2 
    4670 14 6.12627 -5.19286 -21.6193 646 " " " " A 2 0 0 "TYR " " CZ " " " 6 0 1 C2 
    4671 23 7.3062 -5.71236 -22.0964 646 " " " " A 70 0 0 "TYR " " OH " " " 8 0 1 C2 
    4672 40 0.194936 -3.0503 -22.9694 647 " " " " A 43 0 0 "GLU " " N  " " " 7 0 1 C2 
    4673 14 -0.342981 -3.40906 -24.3384 647 " " " " A 2 0 0 "GLU " " CA " " " 6 0 1 C2 
    4674 14 -0.462625 -2.12318 -25.2172 647 " " " " A 2 0 0 "GLU " " C  " " " 6 0 1 C2 
    4675 23 -0.231321 -2.16286 -26.4273 647 " " " " A 70 0 0 "GLU " " O  " " " 8 0 1 C2 
    4676 14 -1.67975 -4.17529 -24.1982 647 " " " " A 2 0 0 "GLU " " CB " " " 6 0 1 C2 
    4677 14 -2.31002 -4.73354 -25.4174 647 " " " " A 2 0 0 "GLU " " CG " " " 6 0 1 C2 
    4678 14 -1.49531 -5.82859 -26.118 647 " " " " A 2 0 0 "GLU " " CD " " " 6 0 1 C2 
    4679 23 -1.60252 -6.06943 -27.3384 647 " " " " A 70 0 0 "GLU " " OE1" " " 8 0 1 C2 
    4680 23 -0.913785 -6.66318 -25.383 647 " " " " A 70 0 0 "GLU " " OE2" " " 8 0 1 C2 
    4681 40 -0.819171 -0.987884 -24.5921 648 " " " " A 43 0 0 "VAL " " N  " " " 7 0 1 C2 
    4682 14 -0.70461 0.417853 -25.1394 648 " " " " A 2 0 0 "VAL " " CA " " " 6 0 1 C2 
    4683 14 0.687601 0.762845 -25.6259 648 " " " " A 2 0 0 "VAL " " C  " " " 6 0 1 C2 
    4684 23 0.796802 1.46408 -26.6324 648 " " " " A 70 0 0 "VAL " " O  " " " 8 0 1 C2 
    4685 14 -1.25238 1.5495 -24.1753 648 " " " " A 2 0 0 "VAL " " CB " " " 6 0 1 C2 
    4686 14 -1.15268 2.98784 -24.8054 648 " " " " A 2 0 0 "VAL " " CG1" " " 6 0 1 C2 
    4687 14 -2.65714 1.24582 -23.7286 648 " " " " A 2 0 0 "VAL " " CG2" " " 6 0 1 C2 
    4688 40 1.77468 0.30502 -24.946 649 " " " " A 43 0 0 "PHE " " N  " " " 7 0 1 C2 
    4689 14 3.14666 0.61172 -25.3948 649 " " " " A 2 0 0 "PHE " " CA " " " 6 0 1 C2 
    4690 14 3.37255 -0.20156 -26.6768 649 " " " " A 2 0 0 "PHE " " C  " " " 6 0 1 C2
[truncated: 11,590,174 more chars]
