# Supplementary material for: Inhibition Mechanism of Anti-TB Drug SQ109: Allosteric Inhibition of TMM Translocation of Mycobacterium Tuberculosis MmpL3 Transporter
Source: J Chem Inf Model. 2023 Aug 17;63(16):5356–74. doi: 10.1021/acs.jcim.3c00616 (PMC10466384; doi:10.1021/acs.jcim.3c00616)
Supplement: Supplementary file 2 — ci3c00616_si_002.zip [file ci3c00616_si_002.zip › data/TM7-TM8_conformchange/6AJG_holo_traj1_638ns.mae]

{
  s_m_m2io_version
  :::
  2.0.0
}
f_m_ct {
  s_m_title
  r_chorus_box_ax
  r_chorus_box_ay
  r_chorus_box_az
  r_chorus_box_bx
  r_chorus_box_by
  r_chorus_box_bz
  r_chorus_box_cx
  r_chorus_box_cy
  r_chorus_box_cz
  :::
  ""
  73.2013
  0
  0
  0
  80.2661
  0
  0
  0
  121.06
  m_atom[72043] {
    # First column is atom index #
    i_m_mmod_type
    r_m_x_coord
    r_m_y_coord
    r_m_z_coord
    i_m_residue_number
    s_m_insertion_code
    s_m_mmod_res
    s_m_chain_name
    i_m_color
    r_m_charge1
    r_m_charge2
    s_m_pdb_residue_name
    s_m_pdb_atom_name
    s_m_grow_name
    i_m_atomic_number
    i_m_formal_charge
    i_m_visibility
    s_m_pdb_segment_name
    :::
    1 14 -21.7796 -9.44787 -33.8187 0 " " " " A 2 0 0 "ACE " " CH3" " " 6 0 1 C2 
    2 14 -21.7813 -8.52417 -32.5389 0 " " " " A 2 0 0 "ACE " " C  " " " 6 0 1 C2 
    3 23 -22.3402 -7.45066 -32.5643 0 " " " " A 70 0 0 "ACE " " O  " " " 8 0 1 C2 
    4 48 -22.4826 -8.97568 -34.5049 0 " " " " A 21 0 0 "ACE " " 1H " " " 1 0 1 C2 
    5 48 -20.8609 -9.60573 -34.3837 0 " " " " A 21 0 0 "ACE " " 2H " " " 1 0 1 C2 
    6 48 -22.3399 -10.3495 -33.5715 0 " " " " A 21 0 0 "ACE " " 3H " " " 1 0 1 C2 
    7 40 -21.2989 -9.03509 -31.4549 1 " " " " A 43 0 0 "MET " " N  " " " 7 0 1 C2 
    8 14 -21.8206 -8.63689 -30.1417 1 " " " " A 2 0 0 "MET " " CA " " " 6 0 1 C2 
    9 14 -21.2455 -7.39847 -29.5941 1 " " " " A 2 0 0 "MET " " C  " " " 6 0 1 C2 
    10 23 -21.8673 -6.62009 -28.9219 1 " " " " A 70 0 0 "MET " " O  " " " 8 0 1 C2 
    11 14 -21.2368 -9.77994 -29.2596 1 " " " " A 2 0 0 "MET " " CB " " " 6 0 1 C2 
    12 14 -22.0865 -11.1485 -29.3853 1 " " " " A 2 0 0 "MET " " CG " " " 6 0 1 C2 
    13 52 -21.3447 -12.4606 -28.3318 1 " " " " A 13 0 0 "MET " " SD " " " 16 0 1 C2 
    14 14 -22.7816 -13.0094 -27.3539 1 " " " " A 2 0 0 "MET " " CE " " " 6 0 1 C2 
    15 48 -20.6774 -9.82621 -31.5445 1 " " " " A 21 0 0 "MET " " H1 " " " 1 0 1 C2 
    16 48 -22.8957 -8.56792 -30.3075 1 " " " " A 21 0 0 "MET " " HA " " " 1 0 1 C2 
    17 48 -21.3958 -9.65494 -28.1885 1 " " " " A 21 0 0 "MET " " HB3" " " 1 0 1 C2 
    18 48 -20.1483 -9.82569 -29.2919 1 " " " " A 21 0 0 "MET " " HB2" " " 1 0 1 C2 
    19 48 -22.1587 -11.5289 -30.4042 1 " " " " A 21 0 0 "MET " " HG3" " " 1 0 1 C2 
    20 48 -23.1284 -11.0507 -29.0804 1 " " " " A 21 0 0 "MET " " HG2" " " 1 0 1 C2 
    21 48 -23.1877 -12.1227 -26.8671 1 " " " " A 21 0 0 "MET " " HE1" " " 1 0 1 C2 
    22 48 -23.5367 -13.4478 -28.0063 1 " " " " A 21 0 0 "MET " " HE2" " " 1 0 1 C2 
    23 48 -22.528 -13.7388 -26.5846 1 " " " " A 21 0 0 "MET " " HE3" " " 1 0 1 C2 
    24 40 -20.0132 -7.10423 -29.8917 2 " " " " A 43 0 0 "PHE " " N  " " " 7 0 1 C2 
    25 14 -19.4427 -5.80062 -29.5733 2 " " " " A 2 0 0 "PHE " " CA " " " 6 0 1 C2 
    26 14 -20.0057 -4.73305 -30.6027 2 " " " " A 2 0 0 "PHE " " C  " " " 6 0 1 C2 
    27 23 -20.3505 -3.67379 -30.1637 2 " " " " A 70 0 0 "PHE " " O  " " " 8 0 1 C2 
    28 14 -17.9209 -5.87044 -29.5325 2 " " " " A 2 0 0 "PHE " " CB " " " 6 0 1 C2 
    29 14 -17.3674 -6.35848 -28.2206 2 " " " " A 2 0 0 "PHE " " CG " " " 6 0 1 C2 
    30 14 -17.4996 -5.66488 -26.9838 2 " " " " A 2 0 0 "PHE " " CD1" " " 6 0 1 C2 
    31 14 -16.5572 -7.51341 -28.2312 2 " " " " A 2 0 0 "PHE " " CD2" " " 6 0 1 C2 
    32 14 -16.9206 -6.16883 -25.7856 2 " " " " A 2 0 0 "PHE " " CE1" " " 6 0 1 C2 
    33 14 -15.9327 -8.03023 -27.1134 2 " " " " A 2 0 0 "PHE " " CE2" " " 6 0 1 C2 
    34 14 -16.0731 -7.31986 -25.9058 2 " " " " A 2 0 0 "PHE " " CZ " " " 6 0 1 C2 
    35 48 -19.4571 -7.88817 -30.2022 2 " " " " A 21 0 0 "PHE " " H  " " " 1 0 1 C2 
    36 48 -19.7586 -5.36565 -28.6251 2 " " " " A 21 0 0 "PHE " " HA " " " 1 0 1 C2 
    37 48 -17.4691 -4.88332 -29.6303 2 " " " " A 21 0 0 "PHE " " HB3" " " 1 0 1 C2 
    38 48 -17.638 -6.46718 -30.3997 2 " " " " A 21 0 0 "PHE " " HB2" " " 1 0 1 C2 
    39 48 -18.0957 -4.77075 -26.8762 2 " " " " A 21 0 0 "PHE " " HD1" " " 1 0 1 C2 
    40 48 -16.3851 -7.99603 -29.1819 2 " " " " A 21 0 0 "PHE " " HD2" " " 1 0 1 C2 
    41 48 -17.0384 -5.63416 -24.8547 2 " " " " A 21 0 0 "PHE " " HE1" " " 1 0 1 C2 
    42 48 -15.2971 -8.88541 -27.2896 2 " " " " A 21 0 0 "PHE " " HE2" " " 1 0 1 C2 
    43 48 -15.5382 -7.70204 -25.049 2 " " " " A 21 0 0 "PHE " " HZ " " " 1 0 1 C2 
    44 40 -20.2981 -5.0962 -31.8232 3 " " " " A 43 0 0 "ALA " " N  " " " 7 0 1 C2 
    45 14 -20.8444 -4.21033 -32.829 3 " " " " A 2 0 0 "ALA " " CA " " " 6 0 1 C2 
    46 14 -22.3367 -3.82217 -32.5058 3 " " " " A 2 0 0 "ALA " " C  " " " 6 0 1 C2 
    47 23 -22.6317 -2.65231 -32.5857 3 " " " " A 70 0 0 "ALA " " O  " " " 8 0 1 C2 
    48 14 -20.7543 -4.81655 -34.2407 3 " " " " A 2 0 0 "ALA " " CB " " " 6 0 1 C2 
    49 48 -20.0268 -6.05354 -31.9964 3 " " " " A 21 0 0 "ALA " " H  " " " 1 0 1 C2 
    50 48 -20.1769 -3.35247 -32.7474 3 " " " " A 21 0 0 "ALA " " HA " " " 1 0 1 C2 
    51 48 -21.3633 -5.67955 -34.5097 3 " " " " A 21 0 0 "ALA " " HB1" " " 1 0 1 C2 
    52 48 -21.1417 -3.98992 -34.8362 3 " " " " A 21 0 0 "ALA " " HB2" " " 1 0 1 C2 
    53 48 -19.7516 -5.13541 -34.5254 3 " " " " A 21 0 0 "ALA " " HB3" " " 1 0 1 C2 
    54 40 -23.1199 -4.81925 -31.9671 4 " " " " A 43 0 0 "TRP " " N  " " " 7 0 1 C2 
    55 14 -24.4452 -4.64672 -31.3243 4 " " " " A 2 0 0 "TRP " " CA " " " 6 0 1 C2 
    56 14 -24.4643 -3.77063 -30.0992 4 " " " " A 2 0 0 "TRP " " C  " " " 6 0 1 C2 
    57 23 -25.1316 -2.75743 -30.2071 4 " " " " A 70 0 0 "TRP " " O  " " " 8 0 1 C2 
    58 14 -25.0246 -6.02241 -30.976 4 " " " " A 2 0 0 "TRP " " CB " " " 6 0 1 C2 
    59 14 -26.4983 -6.081 -30.4518 4 " " " " A 2 0 0 "TRP " " CG " " " 6 0 1 C2 
    60 14 -27.5756 -6.19931 -31.2359 4 " " " " A 2 0 0 "TRP " " CD1" " " 6 0 1 C2 
    61 14 -27.0179 -6.08894 -29.0618 4 " " " " A 2 0 0 "TRP " " CD2" " " 6 0 1 C2 
    62 40 -28.7693 -6.17953 -30.5017 4 " " " " A 43 0 0 "TRP " " NE1" " " 7 0 1 C2 
    63 14 -28.4503 -6.31675 -29.1273 4 " " " " A 2 0 0 "TRP " " CE2" " " 6 0 1 C2 
    64 14 -26.432 -5.95202 -27.7354 4 " " " " A 2 0 0 "TRP " " CE3" " " 6 0 1 C2 
    65 14 -29.2087 -6.4752 -27.9262 4 " " " " A 2 0 0 "TRP " " CZ2" " " 6 0 1 C2 
    66 14 -27.2144 -6.30428 -26.591 4 " " " " A 2 0 0 "TRP " " CZ3" " " 6 0 1 C2 
    67 14 -28.5508 -6.58205 -26.7318 4 " " " " A 2 0 0 "TRP " " CH2" " " 6 0 1 C2 
    68 48 -22.647 -5.71054 -31.922 4 " " " " A 21 0 0 "TRP " " H  " " " 1 0 1 C2 
    69 48 -25.1604 -4.21413 -32.0239 4 " " " " A 21 0 0 "TRP " " HA " " " 1 0 1 C2 
    70 48 -24.424 -6.58238 -30.2593 4 " " " " A 21 0 0 "TRP " " HB3" " " 1 0 1 C2 
    71 48 -25.056 -6.70719 -31.8235 4 " " " " A 21 0 0 "TRP " " HB2" " " 1 0 1 C2 
    72 48 -27.5427 -6.22597 -32.315 4 " " " " A 21 0 0 "TRP " " HD1" " " 1 0 1 C2 
    73 48 -29.6883 -6.26898 -30.911 4 " " " " A 21 0 0 "TRP " " HE1" " " 1 0 1 C2 
    74 48 -25.3767 -5.73546 -27.6585 4 " " " " A 21 0 0 "TRP " " HE3" " " 1 0 1 C2 
    75 48 -30.2831 -6.49833 -28.0333 4 " " " " A 21 0 0 "TRP " " HZ2" " " 1 0 1 C2 
    76 48 -26.7252 -6.34764 -25.6291 4 " " " " A 21 0 0 "TRP " " HZ3" " " 1 0 1 C2 
    77 48 -29.2814 -6.74413 -25.9531 4 " " " " A 21 0 0 "TRP " " HH2" " " 1 0 1 C2 
    78 40 -23.6063 -3.95912 -29.0519 5 " " " " A 43 0 0 "TRP " " N  " " " 7 0 1 C2 
    79 14 -23.3792 -3.11808 -27.8776 5 " " " " A 2 0 0 "TRP " " CA " " " 6 0 1 C2 
    80 14 -23.1972 -1.57583 -28.2441 5 " " " " A 2 0 0 "TRP " " C  " " " 6 0 1 C2 
    81 23 -23.9158 -0.719486 -27.8408 5 " " " " A 70 0 0 "TRP " " O  " " " 8 0 1 C2 
    82 14 -22.0695 -3.58031 -27.1367 5 " " " " A 2 0 0 "TRP " " CB " " " 6 0 1 C2 
    83 14 -21.8745 -2.89549 -25.8119 5 " " " " A 2 0 0 "TRP " " CG " " " 6 0 1 C2 
    84 14 -20.9537 -1.99003 -25.6062 5 " " " " A 2 0 0 "TRP " " CD1" " " 6 0 1 C2 
    85 14 -22.5504 -3.08378 -24.533 5 " " " " A 2 0 0 "TRP " " CD2" " " 6 0 1 C2 
    86 40 -21.0203 -1.55686 -24.2911 5 " " " " A 43 0 0 "TRP " " NE1" " " 7 0 1 C2 
    87 14 -21.9421 -2.2589 -23.5493 5 " " " " A 2 0 0 "TRP " " CE2" " " 6 0 1 C2 
    88 14 -23.5865 -3.88637 -24.0402 5 " " " " A 2 0 0 "TRP " " CE3" " " 6 0 1 C2 
    89 14 -22.3407 -2.09852 -22.2111 5 " " " " A 2 0 0 "TRP " " CZ2" " " 6 0 1 C2 
    90 14 -23.9696 -3.81473 -22.6549 5 " " " " A 2 0 0 "TRP " " CZ3" " " 6 0 1 C2 
    91 14 -23.3136 -3.00575 -21.6976 5 " " " " A 2 0 0 "TRP " " CH2" " " 6 0 1 C2 
    92 48 -23.1824 -4.87453 -29.0021 5 " " " " A 21 0 0 "TRP " " H  " " " 1 0 1 C2 
    93 48 -24.1807 -3.07442 -27.1402 5 " " " " A 21 0 0 "TRP " " HA " " " 1 0 1 C2 
    94 48 -21.1545 -3.61106 -27.7282 5 " " " " A 21 0 0 "TRP " " HB3" " " 1 0 1 C2 
    95 48 -22.1499 -4.61098 -26.7912 5 " " " " A 21 0 0 "TRP " " HB2" " " 1 0 1 C2 
    96 48 -20.1786 -1.65468 -26.2794 5 " " " " A 21 0 0 "TRP " " HD1" " " 1 0 1 C2 
    97 48 -20.4617 -0.774418 -23.9815 5 " " " " A 21 0 0 "TRP " " HE1" " " 1 0 1 C2 
    98 48 -24.1536 -4.4518 -24.7649 5 " " " " A 21 0 0 "TRP " " HE3" " " 1 0 1 C2 
    99 48 -21.8986 -1.31866 -21.6088 5 " " " " A 21 0 0 "TRP " " HZ2" " " 1 0 1 C2 
    100 48 -24.6316 -4.46676 -22.1045 5 " " " " A 21 0 0 "TRP " " HZ3" " " 1 0 1 C2 
    101 48 -23.5369 -2.98142 -20.6412 5 " " " " A 21 0 0 "TRP " " HH2" " " 1 0 1 C2 
    102 40 -22.2937 -1.47715 -29.2541 6 " " " " A 43 0 0 "GLY " " N  " " " 7 0 1 C2 
    103 14 -21.9346 -0.301073 -30.0531 6 " " " " A 2 0 0 "GLY " " CA " " " 6 0 1 C2 
    104 14 -23.1185 0.554642 -30.6601 6 " " " " A 2 0 0 "GLY " " C  " " " 6 0 1 C2 
    105 23 -23.1524 1.76112 -30.6045 6 " " " " A 70 0 0 "GLY " " O  " " " 8 0 1 C2 
    106 48 -21.7783 -2.30474 -29.5179 6 " " " " A 21 0 0 "GLY " " H  " " " 1 0 1 C2 
    107 48 -21.2174 -0.475361 -30.8552 6 " " " " A 21 0 0 "GLY " " HA3" " " 1 0 1 C2 
    108 48 -21.4027 0.427902 -29.4418 6 " " " " A 21 0 0 "GLY " " HA2" " " 1 0 1 C2 
    109 40 -24.1682 -0.128838 -31.1284 7 " " " " A 43 0 0 "ARG " " N  " " " 7 0 1 C2 
    110 14 -25.408 0.50774 -31.497 7 " " " " A 2 0 0 "ARG " " CA " " " 6 0 1 C2 
    111 14 -26.2843 0.871851 -30.2807 7 " " " " A 2 0 0 "ARG " " C  " " " 6 0 1 C2 
    112 23 -26.9209 1.95051 -30.3399 7 " " " " A 70 0 0 "ARG " " O  " " " 8 0 1 C2 
    113 14 -26.2145 -0.480198 -32.3973 7 " " " " A 2 0 0 "ARG " " CB " " " 6 0 1 C2 
    114 14 -25.3678 -1.38683 -33.3711 7 " " " " A 2 0 0 "ARG " " CG " " " 6 0 1 C2 
    115 14 -26.0795 -1.96359 -34.5479 7 " " " " A 2 0 0 "ARG " " CD " " " 6 0 1 C2 
    116 40 -26.1547 -1.04002 -35.6898 7 " " " " A 43 0 0 "ARG " " NE " " " 7 0 1 C2 
    117 14 -26.6185 -1.25557 -36.9118 7 " " " " A 2 0 0 "ARG " " CZ " " " 6 0 1 C2 
    118 40 -27.0866 -2.45624 -37.2797 7 " " " " A 43 0 0 "ARG " " NH1" " " 7 0 1 C2 
    119 40 -26.5027 -0.286718 -37.8038 7 " " " " A 43 0 0 "ARG " " NH2" " " 7 0 1 C2 
    120 48 -24.1145 -1.13694 -31.0975 7 " " " " A 21 0 0 "ARG " " H  " " " 1 0 1 C2 
    121 48 -25.2922 1.37341 -32.1492 7 " " " " A 21 0 0 "ARG " " HA " " " 1 0 1 C2 
    122 48 -26.91 0.0722848 -33.029 7 " " " " A 21 0 0 "ARG " " HB3" " " 1 0 1 C2 
    123 48 -26.7635 -1.21883 -31.8133 7 " " " " A 21 0 0 "ARG " " HB2" " " 1 0 1 C2 
    124 48 -24.8724 -2.15808 -32.7813 7 " " " " A 21 0 0 "ARG " " HG3" " " 1 0 1 C2 
    125 48 -24.5188 -0.763479 -33.6516 7 " " " " A 21 0 0 "ARG " " HG2" " " 1 0 1 C2 
    126 48 -27.0685 -2.31841 -34.2582 7 " " " " A 21 0 0 "ARG " " HD3" " " 1 0 1 C2 
    127 48 -25.4854 -2.83471 -34.8242 7 " " " " A 21 0 0 "ARG " " HD2" " " 1 0 1 C2 
    128 48 -25.7384 -0.169622 -35.3912 7 " " " " A 21 0 0 "ARG " " HE " " " 1 0 1 C2 
    129 48 -27.2832 -2.59039 -38.2613 7 " " " " A 21 0 0 "ARG " HH12 " " 1 0 1 C2 
    130 48 -27.1239 -3.3006 -36.7268 7 " " " " A 21 0 0 "ARG " HH11 " " 1 0 1 C2 
    131 48 -26.5487 -0.50675 -38.7885 7 " " " " A 21 0 0 "ARG " HH22 " " 1 0 1 C2 
    132 48 -26.1178 0.60457 -37.5253 7 " " " " A 21 0 0 "ARG " HH21 " " 1 0 1 C2 
    133 40 -26.4107 0.0754166 -29.2568 8 " " " " A 43 0 0 "THR " " N  " " " 7 0 1 C2 
    134 14 -27.2937 0.284342 -28.1208 8 " " " " A 2 0 0 "THR " " CA " " " 6 0 1 C2 
    135 14 -27.0062 1.56868 -27.3245 8 " " " " A 2 0 0 "THR " " C  " " " 6 0 1 C2 
    136 23 -27.9015 2.36997 -27.1525 8 " " " " A 70 0 0 "THR " " O  " " " 8 0 1 C2 
    137 14 -27.4577 -1.04048 -27.3295 8 " " " " A 2 0 0 "THR " " CB " " " 6 0 1 C2 
    138 23 -26.333 -1.47807 -26.6607 8 " " " " A 70 0 0 "THR " " OG1" " " 8 0 1 C2 
    139 14 -28.0844 -2.21062 -28.0175 8 " " " " A 2 0 0 "THR " " CG2" " " 6 0 1 C2 
    140 48 -25.8895 -0.78846 -29.3039 8 " " " " A 21 0 0 "THR " " H  " " " 1 0 1 C2 
    141 48 -28.3019 0.215067 -28.5294 8 " " " " A 21 0 0 "THR " " HA " " " 1 0 1 C2 
    142 48 -28.272 -0.795582 -26.6475 8 " " " " A 21 0 0 "THR " " HB " " " 1 0 1 C2 
    143 48 -25.5783 -1.19836 -27.1559 8 " " " " A 21 0 0 "THR " " HG1" " " 1 0 1 C2 
    144 48 -28.8703 -1.89495 -28.7036 8 " " " " A 21 0 0 "THR " HG21 " " 1 0 1 C2 
    145 48 -27.2941 -2.63004 -28.6401 8 " " " " A 21 0 0 "THR " HG22 " " 1 0 1 C2 
    146 48 -28.5796 -2.92897 -27.3642 8 " " " " A 21 0 0 "THR " HG23 " " 1 0 1 C2 
    147 40 -25.7169 1.75308 -26.9674 9 " " " " A 43 0 0 "VAL " " N  " " " 7 0 1 C2 
    148 14 -25.1041 2.93962 -26.3401 9 " " " " A 2 0 0 "VAL " " CA " " " 6 0 1 C2 
    149 14 -25.1137 4.24247 -27.1703 9 " " " " A 2 0 0 "VAL " " C  " " " 6 0 1 C2 
    150 23 -25.0057 5.33759 -26.6053 9 " " " " A 70 0 0 "VAL " " O  " " " 8 0 1 C2 
    151 14 -23.6623 2.57552 -25.8417 9 " " " " A 2 0 0 "VAL " " CB " " " 6 0 1 C2 
    152 14 -23.827 1.42604 -24.9127 9 " " " " A 2 0 0 "VAL " " CG1" " " 6 0 1 C2 
    153 14 -22.5993 2.29597 -26.979 9 " " " " A 2 0 0 "VAL " " CG2" " " 6 0 1 C2 
    154 48 -24.9322 1.17194 -27.2252 9 " " " " A 21 0 0 "VAL " " H  " " " 1 0 1 C2 
    155 48 -25.6279 3.16748 -25.4117 9 " " " " A 21 0 0 "VAL " " HA " " " 1 0 1 C2 
    156 48 -23.2958 3.44247 -25.2919 9 " " " " A 21 0 0 "VAL " " HB " " " 1 0 1 C2 
    157 48 -24.0239 0.496193 -25.4463 9 " " " " A 21 0 0 "VAL " HG11 " " 1 0 1 C2 
    158 48 -22.9212 1.17756 -24.3595 9 " " " " A 21 0 0 "VAL " HG12 " " 1 0 1 C2 
    159 48 -24.6129 1.70542 -24.211 9 " " " " A 21 0 0 "VAL " HG13 " " 1 0 1 C2 
    160 48 -22.294 3.26158 -27.3821 9 " " " " A 21 0 0 "VAL " HG21 " " 1 0 1 C2 
    161 48 -21.7178 1.80844 -26.5628 9 " " " " A 21 0 0 "VAL " HG22 " " 1 0 1 C2 
    162 48 -22.9524 1.65204 -27.7845 9 " " " " A 21 0 0 "VAL " HG23 " " 1 0 1 C2 
    163 40 -25.475 4.08357 -28.4552 10 " " " " A 43 0 0 "TYR " " N  " " " 7 0 1 C2 
    164 14 -25.8203 5.18122 -29.4323 10 " " " " A 2 0 0 "TYR " " CA " " " 6 0 1 C2 
    165 14 -27.3382 5.54809 -29.4354 10 " " " " A 2 0 0 "TYR " " C  " " " 6 0 1 C2 
    166 23 -27.794 6.64828 -29.6759 10 " " " " A 70 0 0 "TYR " " O  " " " 8 0 1 C2 
    167 14 -25.3241 4.80075 -30.8612 10 " " " " A 2 0 0 "TYR " " CB " " " 6 0 1 C2 
    168 14 -25.331 5.94478 -31.9662 10 " " " " A 2 0 0 "TYR " " CG " " " 6 0 1 C2 
    169 14 -24.2812 6.92423 -32.0113 10 " " " " A 2 0 0 "TYR " " CD1" " " 6 0 1 C2 
    170 14 -26.3779 6.01348 -32.9435 10 " " " " A 2 0 0 "TYR " " CD2" " " 6 0 1 C2 
    171 14 -24.2886 7.87751 -33.0592 10 " " " " A 2 0 0 "TYR " " CE1" " " 6 0 1 C2 
    172 14 -26.4417 7.00712 -33.9168 10 " " " " A 2 0 0 "TYR " " CE2" " " 6 0 1 C2 
    173 14 -25.3403 7.94099 -34.0105 10 " " " " A 2 0 0 "TYR " " CZ " " " 6 0 1 C2 
    174 23 -25.4107 8.92447 -35.06 10 " " " " A 70 0 0 "TYR " " OH " " " 8 0 1 C2 
    175 48 -25.4742 3.11589 -28.7445 10 " " " " A 21 0 0 "TYR " " H  " " " 1 0 1 C2 
    176 48 -25.2943 6.08082 -29.1128 10 " " " " A 21 0 0 "TYR " " HA " " " 1 0 1 C2 
    177 48 -26.0139 4.01405 -31.1668 10 " " " " A 21 0 0 "TYR " " HB3" " " 1 0 1 C2 
    178 48 -24.2926 4.45449 -30.7958 10 " " " " A 21 0 0 "TYR " " HB2" " " 1 0 1 C2 
    179 48 -23.5889 6.96566 -31.1834 10 " " " " A 21 0 0 "TYR " " HD1" " " 1 0 1 C2 
    180 48 -27.1553 5.26393 -32.9579 10 " " " " A 21 0 0 "TYR " " HD2" " " 1 0 1 C2 
    181 48 -23.5266 8.63107 -33.1932 10 " " " " A 21 0 0 "TYR " " HE1" " " 1 0 1 C2 
    182 48 -27.2431 7.10838 -34.6337 10 " " " " A 21 0 0 "TYR " " HE2" " " 1 0 1 C2 
    183 48 -26.1641 8.81525 -35.62 10 " " " " A 21 0 0 "TYR " " HH " " " 1 0 1 C2 
    184 40 -28.1552 4.5734 -29.1697 11 " " " " A 43 0 0 "GLN " " N  " " " 7 0 1 C2 
    185 14 -29.6318 4.79595 -29.2936 11 " " " " A 2 0 0 "GLN " " CA " " " 6 0 1 C2 
    186 14 -30.2233 5.25764 -27.9341 11 " " " " A 2 0 0 "GLN " " C  " " " 6 0 1 C2 
    187 23 -31.0932 6.19991 -27.9209 11 " " " " A 70 0 0 "GLN " " O  " " " 8 0 1 C2 
    188 14 -30.2845 3.40371 -29.7345 11 " " " " A 2 0 0 "GLN " " CB " " " 6 0 1 C2 
    189 14 -30.0909 2.89228 -31.1673 11 " " " " A 2 0 0 "GLN " " CG " " " 6 0 1 C2 
    190 14 -30.4838 3.87317 -32.2964 11 " " " " A 2 0 0 "GLN " " CD " " " 6 0 1 C2 
    191 23 -31.2012 4.84861 -32.0581 11 " " " " A 70 0 0 "GLN " " OE1" " " 8 0 1 C2 
    192 40 -29.9292 3.54116 -33.4812 11 " " " " A 43 0 0 "GLN " " NE2" " " 7 0 1 C2 
    193 48 -27.8383 3.71068 -28.7509 11 " " " " A 21 0 0 "GLN " " H  " " " 1 0 1 C2 
    194 48 -29.8473 5.51354 -30.0852 11 " " " " A 21 0 0 "GLN " " HA " " " 1 0 1 C2 
    195 48 -31.316 3.5979 -29.4404 11 " " " " A 21 0 0 "GLN " " HB3" " " 1 0 1 C2 
    196 48 -29.8844 2.63912 -29.0687 11 " " " " A 21 0 0 "GLN " " HB2" " " 1 0 1 C2 
    197 48 -30.5756 1.91682 -31.2084 11 " " " " A 21 0 0 "GLN " " HG3" " " 1 0 1 C2 
    198 48 -29.0514 2.57372 -31.2441 11 " " " " A 21 0 0 "GLN " " HG2" " " 1 0 1 C2 
    199 48 -29.8369 4.09101 -34.3234 11 " " " " A 21 0 0 "GLN " HE22 " " 1 0 1 C2 
    200 48 -29.3509 2.71314 -33.4702 11 " " " " A 21 0 0 "GLN " HE21 " " 1 0 1 C2 
    201 40 -29.6908 4.68136 -26.8826 12 " " " " A 43 0 0 "PHE " " N  " " " 7 0 1 C2 
    202 14 -30.0319 5.03136 -25.4818 12 " " " " A 2 0 0 "PHE " " CA " " " 6 0 1 C2 
    203 14 -28.9356 5.91479 -24.9105 12 " " " " A 2 0 0 "PHE " " C  " " " 6 0 1 C2 
    204 23 -28.713 5.83656 -23.7062 12 " " " " A 70 0 0 "PHE " " O  " " " 8 0 1 C2 
    205 14 -30.1522 3.5988 -24.7283 12 " " " " A 2 0 0 "PHE " " CB " " " 6 0 1 C2 
    206 14 -31.1607 2.75217 -25.4742 12 " " " " A 2 0 0 "PHE " " CG " " " 6 0 1 C2 
    207 14 -32.4353 3.25028 -25.8613 12 " " " " A 2 0 0 "PHE " " CD1" " " 6 0 1 C2 
    208 14 -30.7181 1.44617 -25.8185 12 " " " " A 2 0 0 "PHE " " CD2" " " 6 0 1 C2 
    209 14 -33.274 2.39034 -26.6083 12 " " " " A 2 0 0 "PHE " " CE1" " " 6 0 1 C2 
    210 14 -31.6177 0.612822 -26.4847 12 " " " " A 2 0 0 "PHE " " CE2" " " 6 0 1 C2 
    211 14 -32.8509 1.14069 -26.9638 12 " " " " A 2 0 0 "PHE " " CZ " " " 6 0 1 C2 
    212 48 -28.9174 4.06265 -27.0802 12 " " " " A 21 0 0 "PHE " " H  " " " 1 0 1 C2 
    213 48 -31.0286 5.45319 -25.3524 12 " " " " A 21 0 0 "PHE " " HA " " " 1 0 1 C2 
    214 48 -30.4254 3.72552 -23.6807 12 " " " " A 21 0 0 "PHE " " HB3" " " 1 0 1 C2 
    215 48 -29.2148 3.07871 -24.5309 12 " " " " A 21 0 0 "PHE " " HB2" " " 1 0 1 C2 
    216 48 -32.8139 4.24939 -25.7035 12 " " " " A 21 0 0 "PHE " " HD1" " " 1 0 1 C2 
    217 48 -29.7385 1.09543 -25.5292 12 " " " " A 21 0 0 "PHE " " HD2" " " 1 0 1 C2 
    218 48 -34.2457 2.8327 -26.7709 12 " " " " A 21 0 0 "PHE " " HE1" " " 1 0 1 C2 
    219 48 -31.4398 -0.423046 -26.7332 12 " " " " A 21 0 0 "PHE " " HE2" " " 1 0 1 C2 
    220 48 -33.3915 0.504091 -27.6486 12 " " " " A 21 0 0 "PHE " " HZ " " " 1 0 1 C2 
    221 40 -28.2893 6.71425 -25.7247 13 " " " " A 43 0 0 "ARG " " N  " " " 7 0 1 C2 
    222 14 -27.1914 7.61578 -25.4263 13 " " " " A 2 0 0 "ARG " " CA " " " 6 0 1 C2 
    223 14 -27.2272 8.46798 -24.151 13 " " " " A 2 0 0 "ARG " " C  " " " 6 0 1 C2 
    224 23 -26.3609 8.47089 -23.2783 13 " " " " A 70 0 0 "ARG " " O  " " " 8 0 1 C2 
    225 14 -26.729 8.42201 -26.6555 13 " " " " A 2 0 0 "ARG " " CB " " " 6 0 1 C2 
    226 14 -27.8012 9.32075 -27.3086 13 " " " " A 2 0 0 "ARG " " CG " " " 6 0 1 C2 
    227 14 -27.4079 10.1898 -28.5455 13 " " " " A 2 0 0 "ARG " " CD " " " 6 0 1 C2 
    228 40 -28.5973 10.8596 -29.0557 13 " " " " A 43 0 0 "ARG " " NE " " " 7 0 1 C2 
    229 14 -28.5485 11.9393 -29.8763 13 " " " " A 2 0 0 "ARG " " CZ " " " 6 0 1 C2 
    230 40 -27.3885 12.3678 -30.393 13 " " " " A 43 0 0 "ARG " " NH1" " " 7 0 1 C2 
    231 40 -29.7334 12.4787 -30.2573 13 " " " " A 43 0 0 "ARG " " NH2" " " 7 0 1 C2 
    232 48 -28.5706 6.86838 -26.6824 13 " " " " A 21 0 0 "ARG " " H  " " " 1 0 1 C2 
    233 48 -26.3615 6.93032 -25.2543 13 " " " " A 21 0 0 "ARG " " HA " " " 1 0 1 C2 
    234 48 -26.4636 7.72009 -27.446 13 " " " " A 21 0 0 "ARG " " HB3" " " 1 0 1 C2 
    235 48 -25.9444 8.99037 -26.156 13 " " " " A 21 0 0 "ARG " " HB2" " " 1 0 1 C2 
    236 48 -28.1891 9.98556 -26.5368 13 " " " " A 21 0 0 "ARG " " HG3" " " 1 0 1 C2 
    237 48 -28.7005 8.76135 -27.5662 13 " " " " A 21 0 0 "ARG " " HG2" " " 1 0 1 C2 
    238 48 -27.0895 9.55948 -29.3758 13 " " " " A 21 0 0 "ARG " " HD3" " " 1 0 1 C2 
    239 48 -26.5722 10.8004 -28.2035 13 " " " " A 21 0 0 "ARG " " HD2" " " 1 0 1 C2 
    240 48 -29.501 10.527 -28.751 13 " " " " A 21 0 0 "ARG " " HE " " " 1 0 1 C2 
    241 48 -27.3791 13.1593 -31.0203 13 " " " " A 21 0 0 "ARG " HH12 " " 1 0 1 C2 
    242 48 -26.6354 11.7021 -30.2939 13 " " " " A 21 0 0 "ARG " HH11 " " 1 0 1 C2 
    243 48 -29.6339 13.2989 -30.8382 13 " " " " A 21 0 0 "ARG " HH22 " " 1 0 1 C2 
    244 48 -30.595 12.3706 -29.7415 13 " " " " A 21 0 0 "ARG " HH21 " " 1 0 1 C2 
    245 40 -28.2126 9.34509 -24.0914 14 " " " " A 43 0 0 "TYR " " N  " " " 7 0 1 C2 
    246 14 -28.4129 10.2116 -22.9969 14 " " " " A 2 0 0 "TYR " " CA " " " 6 0 1 C2 
    247 14 -28.8844 9.42919 -21.8068 14 " " " " A 2 0 0 "TYR " " C  " " " 6 0 1 C2 
    248 23 -28.5895 9.91998 -20.6956 14 " " " " A 70 0 0 "TYR " " O  " " " 8 0 1 C2 
    249 14 -29.5037 11.1778 -23.3734 14 " " " " A 2 0 0 "TYR " " CB " " " 6 0 1 C2 
    250 14 -29.066 12.3991 -24.1306 14 " " " " A 2 0 0 "TYR " " CG " " " 6 0 1 C2 
    251 14 -28.4351 13.4725 -23.4329 14 " " " " A 2 0 0 "TYR " " CD1" " " 6 0 1 C2 
    252 14 -29.4553 12.4817 -25.4931 14 " " " " A 2 0 0 "TYR " " CD2" " " 6 0 1 C2 
    253 14 -28.2366 14.7062 -24.1162 14 " " " " A 2 0 0 "TYR " " CE1" " " 6 0 1 C2 
    254 14 -29.1112 13.6357 -26.1912 14 " " " " A 2 0 0 "TYR " " CE2" " " 6 0 1 C2 
    255 14 -28.4905 14.7565 -25.4679 14 " " " " A 2 0 0 "TYR " " CZ " " " 6 0 1 C2 
    256 23 -28.2932 15.8734 -26.1619 14 " " " " A 70 0 0 "TYR " " OH " " " 8 0 1 C2 
    257 48 -28.9649 9.14238 -24.7342 14 " " " " A 21 0 0 "TYR " " H  " " " 1 0 1 C2 
    258 48 -27.5442 10.8245 -22.7564 14 " " " " A 21 0 0 "TYR " " HA " " " 1 0 1 C2 
    259 48 -30.0721 11.5322 -22.5135 14 " " " " A 21 0 0 "TYR " " HB3" " " 1 0 1 C2 
    260 48 -30.3074 10.7293 -23.9575 14 " " " " A 21 0 0 "TYR " " HB2" " " 1 0 1 C2 
    261 48 -28.3438 13.5823 -22.3623 14 " " " " A 21 0 0 "TYR " " HD1" " " 1 0 1 C2 
    262 48 -29.8326 11.5752 -25.9429 14 " " " " A 21 0 0 "TYR " " HD2" " " 1 0 1 C2 
    263 48 -27.7552 15.4772 -23.533 14 " " " " A 21 0 0 "TYR " " HE1" " " 1 0 1 C2 
    264 48 -29.4 13.8293 -27.2138 14 " " " " A 21 0 0 "TYR " " HE2" " " 1 0 1 C2 
    265 48 -28.5924 15.8073 -27.0558 14 " " " " A 21 0 0 "TYR " " HH " " " 1 0 1 C2 
    266 40 -29.4948 8.23488 -21.8929 15 " " " " A 43 0 0 "ILE " " N  " " " 7 0 1 C2 
    267 14 -30.0674 7.38327 -20.8092 15 " " " " A 2 0 0 "ILE " " CA " " " 6 0 1 C2 
    268 14 -28.8081 6.6046 -20.208 15 " " " " A 2 0 0 "ILE " " C  " " " 6 0 1 C2 
    269 23 -28.6237 6.5701 -18.9933 15 " " " " A 70 0 0 "ILE " " O  " " " 8 0 1 C2 
    270 14 -31.1698 6.35528 -21.2434 15 " " " " A 2 0 0 "ILE " " CB " " " 6 0 1 C2 
    271 14 -32.2051 7.05713 -22.1276 15 " " " " A 2 0 0 "ILE " " CG1" " " 6 0 1 C2 
    272 14 -31.7988 5.65203 -20.0282 15 " " " " A 2 0 0 "ILE " " CG2" " " 6 0 1 C2 
    273 14 -33.2849 6.18631 -22.6808 15 " " " " A 2 0 0 "ILE " " CD1" " " 6 0 1 C2 
    274 48 -29.53 7.94672 -22.8603 15 " " " " A 21 0 0 "ILE " " H  " " " 1 0 1 C2 
    275 48 -30.3679 7.87133 -19.882 15 " " " " A 21 0 0 "ILE " " HA " " " 1 0 1 C2 
    276 48 -30.6723 5.58517 -21.833 15 " " " " A 21 0 0 "ILE " " HB " " " 1 0 1 C2 
    277 48 -31.8079 7.64528 -22.9549 15 " " " " A 21 0 0 "ILE " HG13 " " 1 0 1 C2 
    278 48 -32.7902 7.7472 -21.5197 15 " " " " A 21 0 0 "ILE " HG12 " " 1 0 1 C2 
    279 48 -32.5691 4.90915 -20.2352 15 " " " " A 21 0 0 "ILE " HG21 " " 1 0 1 C2 
    280 48 -31.1231 5.18949 -19.3087 15 " " " " A 21 0 0 "ILE " HG22 " " 1 0 1 C2 
    281 48 -32.3232 6.3462 -19.3716 15 " " " " A 21 0 0 "ILE " HG23 " " 1 0 1 C2 
    282 48 -34.0095 5.72041 -22.013 15 " " " " A 21 0 0 "ILE " HD11 " " 1 0 1 C2 
    283 48 -33.9048 6.72498 -23.3975 15 " " " " A 21 0 0 "ILE " HD12 " " 1 0 1 C2 
    284 48 -32.9143 5.22899 -23.0473 15 " " " " A 21 0 0 "ILE " HD13 " " 1 0 1 C2 
    285 40 -27.9416 6.10853 -21.109 16 " " " " A 43 0 0 "VAL " " N  " " " 7 0 1 C2 
    286 14 -26.6612 5.49413 -20.7629 16 " " " " A 2 0 0 "VAL " " CA " " " 6 0 1 C2 
    287 14 -25.6837 6.43282 -20.0026 16 " " " " A 2 0 0 "VAL " " C  " " " 6 0 1 C2 
    288 23 -24.8502 5.96485 -19.231 16 " " " " A 70 0 0 "VAL " " O  " " " 8 0 1 C2 
    289 14 -26.1184 4.87749 -22.0256 16 " " " " A 2 0 0 "VAL " " CB " " " 6 0 1 C2 
    290 14 -24.6587 4.53606 -21.9876 16 " " " " A 2 0 0 "VAL " " CG1" " " 6 0 1 C2 
    291 14 -26.8502 3.66531 -22.5084 16 " " " " A 2 0 0 "VAL " " CG2" " " 6 0 1 C2 
    292 48 -28.2264 6.1162 -22.078 16 " " " " A 21 0 0 "VAL " " H  " " " 1 0 1 C2 
    293 48 -26.9598 4.67785 -20.1052 16 " " " " A 21 0 0 "VAL " " HA " " " 1 0 1 C2 
    294 48 -26.0779 5.64542 -22.7981 16 " " " " A 21 0 0 "VAL " " HB " " " 1 0 1 C2 
    295 48 -24.4654 3.79886 -21.2083 16 " " " " A 21 0 0 "VAL " HG11 " " 1 0 1 C2 
    296 48 -24.4161 4.15348 -22.979 16 " " " " A 21 0 0 "VAL " HG12 " " 1 0 1 C2 
    297 48 -24.1202 5.47531 -21.8616 16 " " " " A 21 0 0 "VAL " HG13 " " 1 0 1 C2 
    298 48 -26.4266 2.75146 -22.0918 16 " " " " A 21 0 0 "VAL " HG21 " " 1 0 1 C2 
    299 48 -27.9141 3.82272 -22.3311 16 " " " " A 21 0 0 "VAL " HG22 " " 1 0 1 C2 
    300 48 -26.8415 3.75034 -23.595 16 " " " " A 21 0 0 "VAL " HG23 " " 1 0 1 C2 
    301 40 -25.7703 7.74758 -20.2787 17 " " " " A 43 0 0 "ILE " " N  " " " 7 0 1 C2 
    302 14 -24.9806 8.72637 -19.497 17 " " " " A 2 0 0 "ILE " " CA " " " 6 0 1 C2 
    303 14 -25.8846 8.96922 -18.2931 17 " " " " A 2 0 0 "ILE " " C  " " " 6 0 1 C2 
    304 23 -25.467 8.55766 -17.1883 17 " " " " A 70 0 0 "ILE " " O  " " " 8 0 1 C2 
    305 14 -24.7073 10.1042 -20.2668 17 " " " " A 2 0 0 "ILE " " CB " " " 6 0 1 C2 
    306 14 -23.7469 9.88152 -21.4518 17 " " " " A 2 0 0 "ILE " " CG1" " " 6 0 1 C2 
    307 14 -23.9876 11.1186 -19.2956 17 " " " " A 2 0 0 "ILE " " CG2" " " 6 0 1 C2 
    308 14 -23.7262 11.2098 -22.2422 17 " " " " A 2 0 0 "ILE " " CD1" " " 6 0 1 C2 
    309 48 -26.2486 8.17596 -21.0583 17 " " " " A 21 0 0 "ILE " " H  " " " 1 0 1 C2 
    310 48 -24.0535 8.2677 -19.1532 17 " " " " A 21 0 0 "ILE " " HA " " " 1 0 1 C2 
    311 48 -25.6365 10.4859 -20.6897 17 " " " " A 21 0 0 "ILE " " HB " " " 1 0 1 C2 
    312 48 -24.1285 9.06541 -22.0653 17 " " " " A 21 0 0 "ILE " HG13 " " 1 0 1 C2 
    313 48 -22.7937 9.61047 -20.9979 17 " " " " A 21 0 0 "ILE " HG12 " " 1 0 1 C2 
    314 48 -24.6089 11.4308 -18.4562 17 " " " " A 21 0 0 "ILE " HG21 " " 1 0 1 C2 
    315 48 -23.009 10.7127 -19.0394 17 " " " " A 21 0 0 "ILE " HG22 " " 1 0 1 C2 
    316 48 -23.8813 12.0524 -19.8478 17 " " " " A 21 0 0 "ILE " HG23 " " 1 0 1 C2 
    317 48 -24.6026 11.8571 -22.2744 17 " " " " A 21 0 0 "ILE " HD11 " " 1 0 1 C2 
    318 48 -23.0827 11.8616 -21.6513 17 " " " " A 21 0 0 "ILE " HD12 " " 1 0 1 C2 
    319 48 -23.1041 11.1511 -23.1353 17 " " " " A 21 0 0 "ILE " HD13 " " 1 0 1 C2 
    320 40 -27.0253 9.65921 -18.4497 18 " " " " A 43 0 0 "GLY " " N  " " " 7 0 1 C2 
    321 14 -27.9741 10.0101 -17.3934 18 " " " " A 2 0 0 "GLY " " CA " " " 6 0 1 C2 
    322 14 -28.0797 8.99249 -16.233 18 " " " " A 2 0 0 "GLY " " C  " " " 6 0 1 C2 
    323 23 -27.7648 9.31298 -15.0935 18 " " " " A 70 0 0 "GLY " " O  " " " 8 0 1 C2 
    324 48 -27.2415 9.90359 -19.4056 18 " " " " A 21 0 0 "GLY " " H  " " " 1 0 1 C2 
    325 48 -28.9375 10.0799 -17.8983 18 " " " " A 21 0 0 "GLY " " HA3" " " 1 0 1 C2 
    326 48 -27.7833 11.0062 -16.9939 18 " " " " A 21 0 0 "GLY " " HA2" " " 1 0 1 C2 
    327 40 -28.4696 7.72353 -16.4153 19 " " " " A 43 0 0 "VAL " " N  " " " 7 0 1 C2 
    328 14 -28.6288 6.71686 -15.321 19 " " " " A 2 0 0 "VAL " " CA " " " 6 0 1 C2 
    329 14 -27.2392 6.26996 -14.6681 19 " " " " A 2 0 0 "VAL " " C  " " " 6 0 1 C2 
    330 23 -27.1436 6.30492 -13.4095 19 " " " " A 70 0 0 "VAL " " O  " " " 8 0 1 C2 
    331 14 -29.312 5.43163 -15.8286 19 " " " " A 2 0 0 "VAL " " CB " " " 6 0 1 C2 
    332 14 -29.4891 4.26355 -14.7838 19 " " " " A 2 0 0 "VAL " " CG1" " " 6 0 1 C2 
    333 14 -30.6781 5.68908 -16.4467 19 " " " " A 2 0 0 "VAL " " CG2" " " 6 0 1 C2 
    334 48 -28.6829 7.45567 -17.3655 19 " " " " A 21 0 0 "VAL " " H  " " " 1 0 1 C2 
    335 48 -29.1682 7.21429 -14.515 19 " " " " A 21 0 0 "VAL " " HA " " " 1 0 1 C2 
    336 48 -28.6277 4.99134 -16.5539 19 " " " " A 21 0 0 "VAL " " HB " " " 1 0 1 C2 
    337 48 -29.8367 4.46407 -13.7704 19 " " " " A 21 0 0 "VAL " HG11 " " 1 0 1 C2 
    338 48 -30.1431 3.44324 -15.0796 19 " " " " A 21 0 0 "VAL " HG12 " " 1 0 1 C2 
    339 48 -28.5152 3.83014 -14.5564 19 " " " " A 21 0 0 "VAL " HG13 " " 1 0 1 C2 
    340 48 -31.4606 5.85282 -15.7057 19 " " " " A 21 0 0 "VAL " HG21 " " 1 0 1 C2 
    341 48 -30.7582 6.37162 -17.2928 19 " " " " A 21 0 0 "VAL " HG22 " " 1 0 1 C2 
    342 48 -31.0101 4.79706 -16.978 19 " " " " A 21 0 0 "VAL " HG23 " " 1 0 1 C2 
    343 40 -26.2609 6.04604 -15.5363 20 " " " " A 43 0 0 "MET " " N  " " " 7 0 1 C2 
    344 14 -24.9758 5.59496 -15.1633 20 " " " " A 2 0 0 "MET " " CA " " " 6 0 1 C2 
    345 14 -24.1367 6.64651 -14.2918 20 " " " " A 2 0 0 "MET " " C  " " " 6 0 1 C2 
    346 23 -23.6486 6.42399 -13.1825 20 " " " " A 70 0 0 "MET " " O  " " " 8 0 1 C2 
    347 14 -24.1856 5.30752 -16.4433 20 " " " " A 2 0 0 "MET " " CB " " " 6 0 1 C2 
    348 14 -22.9002 4.4884 -16.1799 20 " " " " A 2 0 0 "MET " " CG " " " 6 0 1 C2 
    349 52 -23.0521 2.82193 -15.3423 20 " " " " A 13 0 0 "MET " " SD " " " 16 0 1 C2 
    350 14 -21.3108 2.3476 -15.344 20 " " " " A 2 0 0 "MET " " CE " " " 6 0 1 C2 
    351 48 -26.4671 6.26299 -16.5009 20 " " " " A 21 0 0 "MET " " H  " " " 1 0 1 C2 
    352 48 -25.0808 4.68752 -14.5687 20 " " " " A 21 0 0 "MET " " HA " " " 1 0 1 C2 
    353 48 -23.9794 6.19728 -17.0382 20 " " " " A 21 0 0 "MET " " HB3" " " 1 0 1 C2 
    354 48 -24.8389 4.59912 -16.9528 20 " " " " A 21 0 0 "MET " " HB2" " " 1 0 1 C2 
    355 48 -22.2744 5.0913 -15.5219 20 " " " " A 21 0 0 "MET " " HG3" " " 1 0 1 C2 
    356 48 -22.3286 4.39375 -17.1031 20 " " " " A 21 0 0 "MET " " HG2" " " 1 0 1 C2 
    357 48 -20.7612 2.98963 -14.6557 20 " " " " A 21 0 0 "MET " " HE1" " " 1 0 1 C2 
    358 48 -21.1842 1.29048 -15.1104 20 " " " " A 21 0 0 "MET " " HE2" " " 1 0 1 C2 
    359 48 -20.9339 2.63054 -16.3269 20 " " " " A 21 0 0 "MET " " HE3" " " 1 0 1 C2 
    360 40 -24.1048 7.89384 -14.8566 21 " " " " A 43 0 0 "VAL " " N  " " " 7 0 1 C2 
    361 14 -23.4587 9.03024 -14.2067 21 " " " " A 2 0 0 "VAL " " CA " " " 6 0 1 C2 
    362 14 -24.0879 9.33779 -12.8044 21 " " " " A 2 0 0 "VAL " " C  " " " 6 0 1 C2 
    363 23 -23.3272 9.58731 -11.8511 21 " " " " A 70 0 0 "VAL " " O  " " " 8 0 1 C2 
    364 14 -23.2551 10.295 -15.0937 21 " " " " A 2 0 0 "VAL " " CB " " " 6 0 1 C2 
    365 14 -22.6206 9.9936 -16.3873 21 " " " " A 2 0 0 "VAL " " CG1" " " 6 0 1 C2 
    366 14 -24.4657 11.2268 -15.3117 21 " " " " A 2 0 0 "VAL " " CG2" " " 6 0 1 C2 
    367 48 -24.8382 8.03043 -15.5374 21 " " " " A 21 0 0 "VAL " " H  " " " 1 0 1 C2 
    368 48 -22.4444 8.69431 -13.9912 21 " " " " A 21 0 0 "VAL " " HA " " " 1 0 1 C2 
    369 48 -22.5312 10.9027 -14.5506 21 " " " " A 21 0 0 "VAL " " HB " " " 1 0 1 C2 
    370 48 -23.3409 9.7882 -17.1791 21 " " " " A 21 0 0 "VAL " HG11 " " 1 0 1 C2 
    371 48 -21.9654 10.839 -16.5971 21 " " " " A 21 0 0 "VAL " HG12 " " 1 0 1 C2 
    372 48 -22.0508 9.06477 -16.3614 21 " " " " A 21 0 0 "VAL " HG13 " " 1 0 1 C2 
    373 48 -25.2255 10.8098 -15.9728 21 " " " " A 21 0 0 "VAL " HG21 " " 1 0 1 C2 
    374 48 -24.9002 11.4749 -14.3434 21 " " " " A 21 0 0 "VAL " HG22 " " 1 0 1 C2 
    375 48 -24.2178 12.2058 -15.7217 21 " " " " A 21 0 0 "VAL " HG23 " " 1 0 1 C2 
    376 40 -25.4267 9.16528 -12.6612 22 " " " " A 43 0 0 "ALA " " N  " " " 7 0 1 C2 
    377 14 -26.1927 9.55034 -11.5157 22 " " " " A 2 0 0 "ALA " " CA " " " 6 0 1 C2 
    378 14 -25.8894 8.57197 -10.399 22 " " " " A 2 0 0 "ALA " " C  " " " 6 0 1 C2 
    379 23 -25.6997 8.98351 -9.27005 22 " " " " A 70 0 0 "ALA " " O  " " " 8 0 1 C2 
    380 14 -27.6556 9.38102 -11.8253 22 " " " " A 2 0 0 "ALA " " CB " " " 6 0 1 C2 
    381 48 -25.982 8.92918 -13.4711 22 " " " " A 21 0 0 "ALA " " H  " " " 1 0 1 C2 
    382 48 -25.9902 10.5577 -11.1519 22 " " " " A 21 0 0 "ALA " " HA " " " 1 0 1 C2 
    383 48 -28.064 9.63344 -10.8467 22 " " " " A 21 0 0 "ALA " " HB1" " " 1 0 1 C2 
    384 48 -27.9325 10.1184 -12.5788 22 " " " " A 21 0 0 "ALA " " HB2" " " 1 0 1 C2 
    385 48 -27.9458 8.3559 -12.0557 22 " " " " A 21 0 0 "ALA " " HB3" " " 1 0 1 C2 
    386 40 -25.7233 7.29745 -10.7416 23 " " " " A 43 0 0 "LEU " " N  " " " 7 0 1 C2 
    387 14 -25.2329 6.25381 -9.84637 23 " " " " A 2 0 0 "LEU " " CA " " " 6 0 1 C2 
    388 14 -23.8206 6.53597 -9.33637 23 " " " " A 2 0 0 "LEU " " C  " " " 6 0 1 C2 
    389 23 -23.582 6.50862 -8.14669 23 " " " " A 70 0 0 "LEU " " O  " " " 8 0 1 C2 
    390 14 -25.325 4.77621 -10.4935 23 " " " " A 2 0 0 "LEU " " CB " " " 6 0 1 C2 
    391 14 -26.6354 3.9424 -10.5157 23 " " " " A 2 0 0 "LEU " " CG " " " 6 0 1 C2 
    392 14 -26.384 2.56851 -11.1064 23 " " " " A 2 0 0 "LEU " " CD1" " " 6 0 1 C2 
    393 14 -27.382 3.74905 -9.16412 23 " " " " A 2 0 0 "LEU " " CD2" " " 6 0 1 C2 
    394 48 -25.8795 6.95707 -11.6796 23 " " " " A 21 0 0 "LEU " " H  " " " 1 0 1 C2 
    395 48 -25.9987 6.22687 -9.07111 23 " " " " A 21 0 0 "LEU " " HA " " " 1 0 1 C2 
    396 48 -24.5675 4.25112 -9.91166 23 " " " " A 21 0 0 "LEU " " HB3" " " 1 0 1 C2 
    397 48 -24.8043 4.88087 -11.4453 23 " " " " A 21 0 0 "LEU " " HB2" " " 1 0 1 C2 
    398 48 -27.2783 4.39817 -11.2687 23 " " " " A 21 0 0 "LEU " " HG " " " 1 0 1 C2 
    399 48 -26.159 2.54211 -12.1726 23 " " " " A 21 0 0 "LEU " HD11 " " 1 0 1 C2 
    400 48 -25.5009 2.04268 -10.7434 23 " " " " A 21 0 0 "LEU " HD12 " " 1 0 1 C2 
    401 48 -27.1842 1.83265 -11.0271 23 " " " " A 21 0 0 "LEU " HD13 " " 1 0 1 C2 
    402 48 -26.7447 3.24909 -8.43475 23 " " " " A 21 0 0 "LEU " HD21 " " 1 0 1 C2 
    403 48 -27.538 4.7436 -8.74619 23 " " " " A 21 0 0 "LEU " HD22 " " 1 0 1 C2 
    404 48 -28.3507 3.25449 -9.23581 23 " " " " A 21 0 0 "LEU " HD23 " " 1 0 1 C2 
    405 40 -22.9491 6.98734 -10.1919 24 " " " " A 43 0 0 "CYS " " N  " " " 7 0 1 C2 
    406 14 -21.4662 7.28044 -9.89978 24 " " " " A 2 0 0 "CYS " " CA " " " 6 0 1 C2 
    407 14 -21.3297 8.55196 -9.05425 24 " " " " A 2 0 0 "CYS " " C  " " " 6 0 1 C2 
    408 23 -20.7764 8.57646 -7.99405 24 " " " " A 70 0 0 "CYS " " O  " " " 8 0 1 C2 
    409 14 -20.634 7.40671 -11.2234 24 " " " " A 2 0 0 "CYS " " CB " " " 6 0 1 C2 
    410 52 -20.3434 5.70626 -11.9269 24 " " " " A 13 0 0 "CYS " " SG " " " 16 0 1 C2 
    411 48 -23.2165 7.07958 -11.1614 24 " " " " A 21 0 0 "CYS " " H  " " " 1 0 1 C2 
    412 48 -20.9641 6.57491 -9.23777 24 " " " " A 21 0 0 "CYS " " HA " " " 1 0 1 C2 
    413 48 -19.6709 7.90563 -11.1154 24 " " " " A 21 0 0 "CYS " " HB3" " " 1 0 1 C2 
    414 48 -21.2675 7.94316 -11.9298 24 " " " " A 21 0 0 "CYS " " HB2" " " 1 0 1 C2 
    415 48 -21.5465 5.27993 -12.3217 24 " " " " A 21 0 0 "CYS " " HG " " " 1 0 1 C2 
    416 40 -22.1165 9.55217 -9.44837 25 " " " " A 43 0 0 "LEU " " N  " " " 7 0 1 C2 
    417 14 -22.1749 10.8886 -8.81316 25 " " " " A 2 0 0 "LEU " " CA " " " 6 0 1 C2 
    418 14 -22.8891 10.766 -7.44608 25 " " " " A 2 0 0 "LEU " " C  " " " 6 0 1 C2 
    419 23 -22.4046 11.3682 -6.52556 25 " " " " A 70 0 0 "LEU " " O  " " " 8 0 1 C2 
    420 14 -23.1354 11.7777 -9.60084 25 " " " " A 2 0 0 "LEU " " CB " " " 6 0 1 C2 
    421 14 -22.3684 12.3001 -10.7598 25 " " " " A 2 0 0 "LEU " " CG " " " 6 0 1 C2 
    422 14 -23.3207 12.9159 -11.7973 25 " " " " A 2 0 0 "LEU " " CD1" " " 6 0 1 C2 
    423 14 -21.3708 13.3204 -10.2897 25 " " " " A 2 0 0 "LEU " " CD2" " " 6 0 1 C2 
    424 48 -22.6335 9.27919 -10.2719 25 " " " " A 21 0 0 "LEU " " H  " " " 1 0 1 C2 
    425 48 -21.1463 11.2471 -8.77277 25 " " " " A 21 0 0 "LEU " " HA " " " 1 0 1 C2 
    426 48 -23.6002 12.5068 -8.93725 25 " " " " A 21 0 0 "LEU " " HB3" " " 1 0 1 C2 
    427 48 -23.9563 11.1739 -9.9876 25 " " " " A 21 0 0 "LEU " " HB2" " " 1 0 1 C2 
    428 48 -21.815 11.5221 -11.2858 25 " " " " A 21 0 0 "LEU " " HG " " " 1 0 1 C2 
    429 48 -23.736 13.907 -11.6146 25 " " " " A 21 0 0 "LEU " HD11 " " 1 0 1 C2 
    430 48 -22.8121 12.9055 -12.7613 25 " " " " A 21 0 0 "LEU " HD12 " " 1 0 1 C2 
    431 48 -24.2214 12.3283 -11.9748 25 " " " " A 21 0 0 "LEU " HD13 " " 1 0 1 C2 
    432 48 -21.0668 14.0439 -11.0461 25 " " " " A 21 0 0 "LEU " HD21 " " 1 0 1 C2 
    433 48 -21.7844 13.8667 -9.44198 25 " " " " A 21 0 0 "LEU " HD22 " " 1 0 1 C2 
    434 48 -20.4114 12.8615 -10.0505 25 " " " " A 21 0 0 "LEU " HD23 " " 1 0 1 C2 
    435 40 -23.8731 9.94423 -7.32532 26 " " " " A 43 0 0 "GLY " " N  " " " 7 0 1 C2 
    436 14 -24.5105 9.34548 -6.14537 26 " " " " A 2 0 0 "GLY " " CA " " " 6 0 1 C2 
    437 14 -23.6436 8.46319 -5.24257 26 " " " " A 2 0 0 "GLY " " C  " " " 6 0 1 C2 
    438 23 -23.7027 8.61928 -4.05864 26 " " " " A 70 0 0 "GLY " " O  " " " 8 0 1 C2 
    439 48 -24.2287 9.58101 -8.19809 26 " " " " A 21 0 0 "GLY " " H  " " " 1 0 1 C2 
    440 48 -25.3911 8.72264 -6.30238 26 " " " " A 21 0 0 "GLY " " HA3" " " 1 0 1 C2 
    441 48 -24.8186 10.2334 -5.5933 26 " " " " A 21 0 0 "GLY " " HA2" " " 1 0 1 C2 
    442 40 -22.682 7.68769 -5.81894 27 " " " " A 43 0 0 "GLY " " N  " " " 7 0 1 C2 
    443 14 -21.6189 6.93757 -5.21438 27 " " " " A 2 0 0 "GLY " " CA " " " 6 0 1 C2 
    444 14 -20.6589 7.90285 -4.45681 27 " " " " A 2 0 0 "GLY " " C  " " " 6 0 1 C2 
    445 23 -20.2555 7.64398 -3.31115 27 " " " " A 70 0 0 "GLY " " O  " " " 8 0 1 C2 
    446 48 -22.8031 7.43133 -6.78832 27 " " " " A 21 0 0 "GLY " " H  " " " 1 0 1 C2 
    447 48 -21.068 6.3789 -5.97101 27 " " " " A 21 0 0 "GLY " " HA3" " " 1 0 1 C2 
    448 48 -21.9704 6.1588 -4.53756 27 " " " " A 21 0 0 "GLY " " HA2" " " 1 0 1 C2 
    449 40 -20.391 9.03625 -5.04509 28 " " " " A 43 0 0 "GLY " " N  " " " 7 0 1 C2 
    450 14 -19.4177 10.0597 -4.70475 28 " " " " A 2 0 0 "GLY " " CA " " " 6 0 1 C2 
    451 14 -19.8015 10.8896 -3.49799 28 " " " " A 2 0 0 "GLY " " C  " " " 6 0 1 C2 
    452 23 -19.0986 11.7342 -3.04125 28 " " " " A 70 0 0 "GLY " " O  " " " 8 0 1 C2 
    453 48 -20.9513 9.20355 -5.8686 28 " " " " A 21 0 0 "GLY " " H  " " " 1 0 1 C2 
    454 48 -19.2914 10.8044 -5.49058 28 " " " " A 21 0 0 "GLY " " HA3" " " 1 0 1 C2 
    455 48 -18.4623 9.57137 -4.51292 28 " " " " A 21 0 0 "GLY " " HA2" " " 1 0 1 C2 
    456 40 -21.0299 10.6771 -2.99403 29 " " " " A 43 0 0 "VAL " " N  " " " 7 0 1 C2 
    457 14 -21.5905 11.1624 -1.74614 29 " " " " A 2 0 0 "VAL " " CA " " " 6 0 1 C2 
    458 14 -22.1093 9.97151 -0.884381 29 " " " " A 2 0 0 "VAL " " C  " " " 6 0 1 C2 
    459 23 -22.8304 10.1155 0.107566 29 " " " " A 70 0 0 "VAL " " O  " " " 8 0 1 C2 
    460 14 -22.6593 12.2336 -2.05734 29 " " " " A 2 0 0 "VAL " " CB " " " 6 0 1 C2 
    461 14 -23.7722 11.7104 -3.01572 29 " " " " A 2 0 0 "VAL " " CG1" " " 6 0 1 C2 
    462 14 -23.1914 12.9378 -0.828998 29 " " " " A 2 0 0 "VAL " " CG2" " " 6 0 1 C2 
    463 48 -21.6756 10.0872 -3.49924 29 " " " " A 21 0 0 "VAL " " H  " " " 1 0 1 C2 
    464 48 -20.8364 11.5257 -1.04793 29 " " " " A 21 0 0 "VAL " " HA " " " 1 0 1 C2 
    465 48 -22.0521 12.9601 -2.59714 29 " " " " A 21 0 0 "VAL " " HB " " " 1 0 1 C2 
    466 48 -24.547 12.4582 -3.18534 29 " " " " A 21 0 0 "VAL " HG11 " " 1 0 1 C2 
    467 48 -23.3644 11.3297 -3.95209 29 " " " " A 21 0 0 "VAL " HG12 " " 1 0 1 C2 
    468 48 -24.1156 10.7358 -2.66871 29 " " " " A 21 0 0 "VAL " HG13 " " 1 0 1 C2 
    469 48 -22.4372 13.102 -0.0593767 29 " " " " A 21 0 0 "VAL " HG21 " " 1 0 1 C2 
    470 48 -23.543 13.908 -1.18017 29 " " " " A 21 0 0 "VAL " HG22 " " 1 0 1 C2 
    471 48 -24.0563 12.4962 -0.334018 29 " " " " A 21 0 0 "VAL " HG23 " " 1 0 1 C2 
    472 40 -21.824 8.75076 -1.34997 30 " " " " A 43 0 0 "TYR " " N  " " " 7 0 1 C2 
    473 14 -22.0564 7.5572 -0.618316 30 " " " " A 2 0 0 "TYR " " CA " " " 6 0 1 C2 
    474 14 -20.7482 7.11564 0.0974703 30 " " " " A 2 0 0 "TYR " " C  " " " 6 0 1 C2 
    475 23 -20.6551 6.67768 1.22886 30 " " " " A 70 0 0 "TYR " " O  " " " 8 0 1 C2 
    476 14 -22.6345 6.45496 -1.49264 30 " " " " A 2 0 0 "TYR " " CB " " " 6 0 1 C2 
    477 14 -23.2771 5.26028 -0.792565 30 " " " " A 2 0 0 "TYR " " CG " " " 6 0 1 C2 
    478 14 -24.3653 5.4718 0.111299 30 " " " " A 2 0 0 "TYR " " CD1" " " 6 0 1 C2 
    479 14 -22.8842 3.95701 -1.07365 30 " " " " A 2 0 0 "TYR " " CD2" " " 6 0 1 C2 
    480 14 -24.9517 4.3532 0.796889 30 " " " " A 2 0 0 "TYR " " CE1" " " 6 0 1 C2 
    481 14 -23.5011 2.88412 -0.46136 30 " " " " A 2 0 0 "TYR " " CE2" " " 6 0 1 C2 
    482 14 -24.5698 3.07897 0.433757 30 " " " " A 2 0 0 "TYR " " CZ " " " 6 0 1 C2 
    483 23 -25.1507 1.93738 0.812093 30 " " " " A 70 0 0 "TYR " " OH " " " 8 0 1 C2 
    484 48 -21.4526 8.58484 -2.27442 30 " " " " A 21 0 0 "TYR " " H  " " " 1 0 1 C2 
    485 48 -22.8052 7.70231 0.160413 30 " " " " A 21 0 0 "TYR " " HA " " " 1 0 1 C2 
    486 48 -22.0179 6.16485 -2.34331 30 " " " " A 21 0 0 "TYR " " HB3" " " 1 0 1 C2 
    487 48 -23.4018 7.00188 -2.04063 30 " " " " A 21 0 0 "TYR " " HB2" " " 1 0 1 C2 
    488 48 -24.688 6.46399 0.390306 30 " " " " A 21 0 0 "TYR " " HD1" " " 1 0 1 C2 
    489 48 -22.0467 3.66577 -1.69024 30 " " " " A 21 0 0 "TYR " " HD2" " " 1 0 1 C2 
    490 48 -25.6995 4.61456 1.53092 30 " " " " A 21 0 0 "TYR " " HE1" " " 1 0 1 C2 
    491 48 -23.1146 1.91237 -0.73109 30 " " " " A 21 0 0 "TYR " " HE2" " " 1 0 1 C2 
    492 48 -25.983 2.07091 1.2392 30 " " " " A 21 0 0 "TYR " " HH " " " 1 0 1 C2 
    493 40 -19.5721 7.29086 -0.501216 31 " " " " A 43 0 0 "GLY " " N  " " " 7 0 1 C2 
    494 14 -18.2341 6.87941 -0.00152106 31 " " " " A 2 0 0 "GLY " " CA " " " 6 0 1 C2 
    495 14 -17.5903 8.061 0.768003 31 " " " " A 2 0 0 "GLY " " C  " " " 6 0 1 C2 
    496 23 -16.4224 8.08959 0.982892 31 " " " " A 70 0 0 "GLY " " O  " " " 8 0 1 C2 
    497 48 -19.7075 7.59339 -1.45528 31 " " " " A 21 0 0 "GLY " " H  " " " 1 0 1 C2 
    498 48 -17.7228 6.66971 -0.941012 31 " " " " A 21 0 0 "GLY " " HA3" " " 1 0 1 C2 
    499 48 -18.3189 5.94318 0.550197 31 " " " " A 21 0 0 "GLY " " HA2" " " 1 0 1 C2 
    500 40 -18.3889 9.06717 1.29811 32 " " " " A 43 0 0 "ILE " " N  " " " 7 0 1 C2 
    501 14 -18.051 10.2111 2.08246 32 " " " " A 2 0 0 "ILE " " CA " " " 6 0 1 C2 
    502 14 -17.9938 9.89489 3.59771 32 " " " " A 2 0 0 "ILE " " C  " " " 6 0 1 C2 
    503 23 -17.5993 10.7952 4.26727 32 " " " " A 70 0 0 "ILE " " O  " " " 8 0 1 C2 
    504 14 -18.9409 11.4706 1.67594 32 " " " " A 2 0 0 "ILE " " CB " " " 6 0 1 C2 
    505 14 -18.3807 12.7833 2.19779 32 " " " " A 2 0 0 "ILE " " CG1" " " 6 0 1 C2 
    506 14 -20.4188 11.3541 2.10338 32 " " " " A 2 0 0 "ILE " " CG2" " " 6 0 1 C2 
    507 14 -18.8699 13.9462 1.33006 32 " " " " A 2 0 0 "ILE " " CD1" " " 6 0 1 C2 
    508 48 -19.3475 8.92135 1.0152 32 " " " " A 21 0 0 "ILE " " H  " " " 1 0 1 C2 
    509 48 -17.0746 10.5298 1.71753 32 " " " " A 21 0 0 "ILE " " HA " " " 1 0 1 C2 
    510 48 -18.8828 11.6068 0.596049 32 " " " " A 21 0 0 "ILE " " HB " " " 1 0 1 C2 
    511 48 -17.3037 12.8491 2.35241 32 " " " " A 21 0 0 "ILE " HG13 " " 1 0 1 C2 
    512 48 -18.872 13.0271 3.13976 32 " " " " A 21 0 0 "ILE " HG12 " " 1 0 1 C2 
    513 48 -20.9546 10.4795 1.73455 32 " " " " A 21 0 0 "ILE " HG21 " " 1 0 1 C2 
    514 48 -20.5823 11.5318 3.16629 32 " " " " A 21 0 0 "ILE " HG22 " " 1 0 1 C2 
    515 48 -20.9333 12.1866 1.62358 32 " " " " A 21 0 0 "ILE " HG23 " " 1 0 1 C2 
    516 48 -18.4756 14.9098 1.65277 32 " " " " A 21 0 0 "ILE " HD11 " " 1 0 1 C2 
    517 48 -18.5588 13.8219 0.29284 32 " " " " A 21 0 0 "ILE " HD12 " " 1 0 1 C2 
    518 48 -19.9491 14.0417 1.20971 32 " " " " A 21 0 0 "ILE " HD13 " " 1 0 1 C2 
    519 40 -18.311 8.6584 3.99737 33 " " " " A 43 0 0 "SER " " N  " " " 7 0 1 C2 
    520 14 -18.1559 8.12589 5.36532 33 " " " " A 2 0 0 "SER " " CA " " " 6 0 1 C2 
    521 14 -17.6767 6.67913 5.19891 33 " " " " A 2 0 0 "SER " " C  " " " 6 0 1 C2 
    522 23 -18.5658 5.81741 5.14974 33 " " " " A 70 0 0 "SER " " O  " " " 8 0 1 C2 
    523 14 -19.3587 8.5667 6.21127 33 " " " " A 2 0 0 "SER " " CB " " " 6 0 1 C2 
    524 23 -19.3224 8.40902 7.61546 33 " " " " A 70 0 0 "SER " " OG " " " 8 0 1 C2 
    525 48 -18.6419 8.10583 3.21936 33 " " " " A 21 0 0 "SER " " H  " " " 1 0 1 C2 
    526 48 -17.3566 8.58404 5.94776 33 " " " " A 21 0 0 "SER " " HA " " " 1 0 1 C2 
    527 48 -20.2616 8.06931 5.85689 33 " " " " A 21 0 0 "SER " " HB3" " " 1 0 1 C2 
    528 48 -19.5327 9.62166 5.99937 33 " " " " A 21 0 0 "SER " " HB2" " " 1 0 1 C2 
    529 48 -19.5926 7.50524 7.67202 33 " " " " A 21 0 0 "SER " " HG " " " 1 0 1 C2 
    530 40 -16.3447 6.51489 5.03272 34 " " " " A 43 0 0 "LEU " " N  " " " 7 0 1 C2 
    531 14 -15.6633 5.22448 5.01857 34 " " " " A 2 0 0 "LEU " " CA " " " 6 0 1 C2 
    532 14 -14.7574 4.98204 6.22188 34 " " " " A 2 0 0 "LEU " " C  " " " 6 0 1 C2 
    533 23 -14.6426 3.89394 6.76776 34 " " " " A 70 0 0 "LEU " " O  " " " 8 0 1 C2 
    534 14 -14.6956 5.06444 3.83086 34 " " " " A 2 0 0 "LEU " " CB " " " 6 0 1 C2 
    535 14 -15.3415 5.20737 2.40365 34 " " " " A 2 0 0 "LEU " " CG " " " 6 0 1 C2 
    536 14 -14.2855 5.40515 1.29791 34 " " " " A 2 0 0 "LEU " " CD1" " " 6 0 1 C2 
    537 14 -16.3302 4.15216 2.09921 34 " " " " A 2 0 0 "LEU " " CD2" " " 6 0 1 C2 
    538 48 -15.8444 7.34367 5.3208 34 " " " " A 21 0 0 "LEU " " H  " " " 1 0 1 C2 
    539 48 -16.3861 4.41342 4.93023 34 " " " " A 21 0 0 "LEU " " HA " " " 1 0 1 C2 
    540 48 -14.29 4.05352 3.79064 34 " " " " A 21 0 0 "LEU " " HB3" " " 1 0 1 C2 
    541 48 -13.9035 5.79979 3.97234 34 " " " " A 21 0 0 "LEU " " HB2" " " 1 0 1 C2 
    542 48 -15.9203 6.12902 2.46446 34 " " " " A 21 0 0 "LEU " " HG " " " 1 0 1 C2 
    543 48 -14.7331 5.30999 0.308648 34 " " " " A 21 0 0 "LEU " HD11 " " 1 0 1 C2 
    544 48 -13.9414 6.43935 1.2861 34 " " " " A 21 0 0 "LEU " HD12 " " 1 0 1 C2 
    545 48 -13.3299 4.90755 1.46324 34 " " " " A 21 0 0 "LEU " HD13 " " 1 0 1 C2 
    546 48 -16.9997 3.99812 2.94553 34 " " " " A 21 0 0 "LEU " HD21 " " 1 0 1 C2 
    547 48 -16.8682 4.40809 1.1864 34 " " " " A 21 0 0 "LEU " HD22 " " 1 0 1 C2 
    548 48 -15.8075 3.21314 1.91727 34 " " " " A 21 0 0 "LEU " HD23 " " 1 0 1 C2 
    549 40 -14.1333 6.04713 6.8049 35 " " " " A 43 0 0 "GLY " " N  " " " 7 0 1 C2 
    550 14 -13.4423 6.00188 8.02686 35 " " " " A 2 0 0 "GLY " " CA " " " 6 0 1 C2 
    551 14 -14.2135 5.82936 9.3478 35 " " " " A 2 0 0 "GLY " " C  " " " 6 0 1 C2 
    552 23 -13.5723 5.95445 10.3724 35 " " " " A 70 0 0 "GLY " " O  " " " 8 0 1 C2 
    553 48 -14.2791 6.95652 6.39033 35 " " " " A 21 0 0 "GLY " " H  " " " 1 0 1 C2 
    554 48 -12.8964 6.9444 8.06748 35 " " " " A 21 0 0 "GLY " " HA3" " " 1 0 1 C2 
    555 48 -12.6382 5.28037 7.88216 35 " " " " A 21 0 0 "GLY " " HA2" " " 1 0 1 C2 
    556 40 -15.501 5.56172 9.32761 36 " " " " A 43 0 0 "ASN " " N  " " " 7 0 1 C2 
    557 14 -16.2146 5.08937 10.4611 36 " " " " A 2 0 0 "ASN " " CA " " " 6 0 1 C2 
    558 14 -16.1788 3.5729 10.5074 36 " " " " A 2 0 0 "ASN " " C  " " " 6 0 1 C2 
    559 23 -16.2884 2.95855 11.5649 36 " " " " A 70 0 0 "ASN " " O  " " " 8 0 1 C2 
    560 14 -17.6418 5.58875 10.4107 36 " " " " A 2 0 0 "ASN " " CB " " " 6 0 1 C2 
    561 14 -18.3857 5.10083 9.14188 36 " " " " A 2 0 0 "ASN " " CG " " " 6 0 1 C2 
    562 23 -17.9623 5.46716 8.05096 36 " " " " A 70 0 0 "ASN " " OD1" " " 8 0 1 C2 
    563 40 -19.5349 4.38637 9.30702 36 " " " " A 43 0 0 "ASN " " ND2" " " 7 0 1 C2 
    564 48 -15.9905 5.50456 8.446 36 " " " " A 21 0 0 "ASN " " H  " " " 1 0 1 C2 
    565 48 -15.7628 5.45322 11.3839 36 " " " " A 21 0 0 "ASN " " HA " " " 1 0 1 C2 
    566 48 -17.7216 6.6598 10.2248 36 " " " " A 21 0 0 "ASN " " HB3" " " 1 0 1 C2 
    567 48 -18.1808 5.38125 11.3351 36 " " " " A 21 0 0 "ASN " " HB2" " " 1 0 1 C2 
    568 48 -19.9692 4.02112 8.47147 36 " " " " A 21 0 0 "ASN " HD22 " " 1 0 1 C2 
    569 48 -19.7376 4.08538 10.2496 36 " " " " A 21 0 0 "ASN " HD21 " " 1 0 1 C2 
    570 40 -15.9894 2.96833 9.33222 37 " " " " A 43 0 0 "HIS " " N  " " " 7 0 1 C2 
    571 14 -15.8266 1.56039 9.06361 37 " " " " A 2 0 0 "HIS " " CA " " " 6 0 1 C2 
    572 14 -14.2898 1.28923 9.05096 37 " " " " A 2 0 0 "HIS " " C  " " " 6 0 1 C2 
    573 23 -13.7464 0.54483 8.27248 37 " " " " A 70 0 0 "HIS " " O  " " " 8 0 1 C2 
    574 14 -16.3856 1.17934 7.65839 37 " " " " A 2 0 0 "HIS " " CB " " " 6 0 1 C2 
    575 14 -17.8671 1.45217 7.4165 37 " " " " A 2 0 0 "HIS " " CG " " " 6 0 1 C2 
    576 40 -18.8818 0.710823 7.97152 37 " " " " A 43 0 0 "HIS " " ND1" " " 7 0 1 C2 
    577 14 -18.4485 2.49322 6.68159 37 " " " " A 2 0 0 "HIS " " CD2" " " 6 0 1 C2 
    578 14 -19.9892 1.26143 7.52621 37 " " " " A 2 0 0 "HIS " " CE1" " " 6 0 1 C2 
    579 40 -19.8606 2.38235 6.81087 37 " " " " A 43 0 0 "HIS " " NE2" " " 7 0 1 C2 
    580 48 -16.0218 3.52344 8.48907 37 " " " " A 21 0 0 "HIS " " H  " " " 1 0 1 C2 
    581 48 -16.3406 0.964024 9.8174 37 " " " " A 21 0 0 "HIS " " HA " " " 1 0 1 C2 
    582 48 -16.2753 0.09507 7.64167 37 " " " " A 21 0 0 "HIS " " HB3" " " 1 0 1 C2 
    583 48 -15.7148 1.53047 6.87427 37 " " " " A 21 0 0 "HIS " " HB2" " " 1 0 1 C2 
    584 48 -18.7405 -0.094736 8.56414 37 " " " " A 21 0 0 "HIS " " HD1" " " 1 0 1 C2 
    585 48 -18.0893 3.31792 6.08392 37 " " " " A 21 0 0 "HIS " " HD2" " " 1 0 1 C2 
    586 48 -20.9887 0.912745 7.73981 37 " " " " A 21 0 0 "HIS " " HE1" " " 1 0 1 C2 
    587 40 -13.5876 1.91233 10.0134 38 " " " " A 43 0 0 "VAL " " N  " " " 7 0 1 C2 
    588 14 -12.1706 1.77444 10.2928 38 " " " " A 2 0 0 "VAL " " CA " " " 6 0 1 C2 
    589 14 -11.8461 0.513178 11.036 38 " " " " A 2 0 0 "VAL " " C  " " " 6 0 1 C2 
    590 23 -12.6896 -0.152197 11.6071 38 " " " " A 70 0 0 "VAL " " O  " " " 8 0 1 C2 
    591 14 -11.7388 3.11686 11.0771 38 " " " " A 2 0 0 "VAL " " CB " " " 6 0 1 C2 
    592 14 -12.485 3.3091 12.397 38 " " " " A 2 0 0 "VAL " " CG1" " " 6 0 1 C2 
    593 14 -10.201 3.18224 11.1608 38 " " " " A 2 0 0 "VAL " " CG2" " " 6 0 1 C2 
    594 48 -14.135 2.24505 10.7942 38 " " " " A 21 0 0 "VAL " " H  " " " 1 0 1 C2 
    595 48 -11.6286 1.81394 9.34797 38 " " " " A 21 0 0 "VAL " " HA " " " 1 0 1 C2 
    596 48 -12.0578 3.9407 10.4386 38 " " " " A 21 0 0 "VAL " " HB " " " 1 0 1 C2 
    597 48 -12.4008 2.48634 13.107 38 " " " " A 21 0 0 "VAL " HG11 " " 1 0 1 C2 
    598 48 -12.2848 4.27645 12.8577 38 " " " " A 21 0 0 "VAL " HG12 " " 1 0 1 C2 
    599 48 -13.5583 3.4012 12.2309 38 " " " " A 21 0 0 "VAL " HG13 " " 1 0 1 C2 
    600 48 -9.78462 2.86255 10.2056 38 " " " " A 21 0 0 "VAL " HG21 " " 1 0 1 C2 
    601 48 -9.91846 4.2314 11.2478 38 " " " " A 21 0 0 "VAL " HG22 " " 1 0 1 C2 
    602 48 -9.73568 2.64128 11.9848 38 " " " " A 21 0 0 "VAL " HG23 " " 1 0 1 C2 
    603 40 -10.5726 0.178112 10.9856 39 " " " " A 43 0 0 "THR " " N  " " " 7 0 1 C2 
    604 14 -9.81922 -0.898779 11.6206 39 " " " " A 2 0 0 "THR " " CA " " " 6 0 1 C2 
    605 14 -8.3855 -0.481874 11.9481 39 " " " " A 2 0 0 "THR " " C  " " " 6 0 1 C2 
    606 23 -7.67872 0.0718919 11.1002 39 " " " " A 70 0 0 "THR " " O  " " " 8 0 1 C2 
    607 14 -9.99929 -2.10446 10.7147 39 " " " " A 2 0 0 "THR " " CB " " " 6 0 1 C2 
    608 23 -9.26349 -3.14693 11.2757 39 " " " " A 70 0 0 "THR " " OG1" " " 8 0 1 C2 
    609 14 -9.69571 -1.85987 9.24061 39 " " " " A 2 0 0 "THR " " CG2" " " 6 0 1 C2 
    610 48 -10.0368 0.814674 10.4131 39 " " " " A 21 0 0 "THR " " H  " " " 1 0 1 C2 
    611 48 -10.2774 -0.961559 12.6076 39 " " " " A 21 0 0 "THR " " HA " " " 1 0 1 C2 
    612 48 -11.0666 -2.30373 10.8103 39 " " " " A 21 0 0 "THR " " HB " " " 1 0 1 C2 
    613 48 -9.41157 -3.13896 12.209 39 " " " " A 21 0 0 "THR " " HG1" " " 1 0 1 C2 
    614 48 -8.67613 -1.50902 9.08104 39 " " " " A 21 0 0 "THR " HG21 " " 1 0 1 C2 
    615 48 -9.82499 -2.77917 8.6694 39 " " " " A 21 0 0 "THR " HG22 " " 1 0 1 C2 
    616 48 -10.2562 -1.01207 8.84669 39 " " " " A 21 0 0 "THR " HG23 " " 1 0 1 C2 
    617 40 -7.94798 -0.683577 13.175 40 " " " " A 43 0 0 "GLN " " N  " " " 7 0 1 C2 
    618 14 -6.47228 -0.669075 13.529 40 " " " " A 2 0 0 "GLN " " CA " " " 6 0 1 C2 
    619 14 -5.89791 -2.09495 13.3953 40 " " " " A 2 0 0 "GLN " " C  " " " 6 0 1 C2 
    620 23 -4.7542 -2.34686 13.1517 40 " " " " A 70 0 0 "GLN " " O  " " " 8 0 1 C2 
    621 14 -6.4157 -0.266235 14.9484 40 " " " " A 2 0 0 "GLN " " CB " " " 6 0 1 C2 
    622 14 -4.99523 0.250595 15.3633 40 " " " " A 2 0 0 "GLN " " CG " " " 6 0 1 C2 
    623 14 -5.11238 1.24083 16.5422 40 " " " " A 2 0 0 "GLN " " CD " " " 6 0 1 C2 
    624 23 -4.19009 2.01409 16.7423 40 " " " " A 70 0 0 "GLN " " OE1" " " 8 0 1 C2 
    625 40 -6.16687 1.29017 17.3116 40 " " " " A 43 0 0 "GLN " " NE2" " " 7 0 1 C2 
    626 48 -8.55642 -1.32056 13.6691 40 " " " " A 21 0 0 "GLN " " H  " " " 1 0 1 C2 
    627 48 -5.79952 -0.0193462 12.9692 40 " " " " A 21 0 0 "GLN " " HA " " " 1 0 1 C2 
    628 48 -6.72749 -1.03393 15.6566 40 " " " " A 21 0 0 "GLN " " HB3" " " 1 0 1 C2 
    629 48 -7.06338 0.608362 15.0091 40 " " " " A 21 0 0 "GLN " " HB2" " " 1 0 1 C2 
    630 48 -4.47619 0.709675 14.5219 40 " " " " A 21 0 0 "GLN " " HG3" " " 1 0 1 C2 
    631 48 -4.35468 -0.560333 15.71 40 " " " " A 21 0 0 "GLN " " HG2" " " 1 0 1 C2 
    632 48 -6.21353 1.92354 18.097 40 " " " " A 21 0 0 "GLN " HE22 " " 1 0 1 C2 
    633 48 -6.99901 0.855236 16.9395 40 " " " " A 21 0 0 "GLN " HE21 " " 1 0 1 C2 
    634 40 -6.7735 -3.1546 13.5313 41 " " " " A 43 0 0 "SER " " N  " " " 7 0 1 C2 
    635 14 -6.24746 -4.55118 13.6237 41 " " " " A 2 0 0 "SER " " CA " " " 6 0 1 C2 
    636 14 -6.17408 -5.13652 12.2472 41 " " " " A 2 0 0 "SER " " C  " " " 6 0 1 C2 
    637 23 -5.6533 -6.25239 12.1404 41 " " " " A 70 0 0 "SER " " O  " " " 8 0 1 C2 
    638 14 -7.09967 -5.36559 14.6906 41 " " " " A 2 0 0 "SER " " CB " " " 6 0 1 C2 
    639 23 -8.37507 -5.6396 14.0589 41 " " " " A 70 0 0 "SER " " OG " " " 8 0 1 C2 
    640 48 -7.7034 -3.00041 13.894 41 " " " " A 21 0 0 "SER " " H  " " " 1 0 1 C2 
    641 48 -5.20412 -4.48675 13.9326 41 " " " " A 21 0 0 "SER " " HA " " " 1 0 1 C2 
    642 48 -7.22664 -4.74605 15.5783 41 " " " " A 21 0 0 "SER " " HB3" " " 1 0 1 C2 
    643 48 -6.75321 -6.29337 15.1459 41 " " " " A 21 0 0 "SER " " HB2" " " 1 0 1 C2 
    644 48 -8.78369 -4.85777 13.7201 41 " " " " A 21 0 0 "SER " " HG " " " 1 0 1 C2 
    645 40 -6.48899 -4.29958 11.2297 42 " " " " A 43 0 0 "GLY " " N  " " " 7 0 1 C2 
    646 14 -6.14766 -4.49785 9.84659 42 " " " " A 2 0 0 "GLY " " CA " " " 6 0 1 C2 
    647 14 -4.69446 -4.278 9.49397 42 " " " " A 2 0 0 "GLY " " C  " " " 6 0 1 C2 
    648 23 -4.25552 -4.84994 8.53603 42 " " " " A 70 0 0 "GLY " " O  " " " 8 0 1 C2 
    649 48 -7.15678 -3.56994 11.4342 42 " " " " A 21 0 0 "GLY " " H  " " " 1 0 1 C2 
    650 48 -6.74499 -3.80879 9.24953 42 " " " " A 21 0 0 "GLY " " HA3" " " 1 0 1 C2 
    651 48 -6.44796 -5.49739 9.53221 42 " " " " A 21 0 0 "GLY " " HA2" " " 1 0 1 C2 
    652 40 -3.95002 -3.65082 10.4365 43 " " " " A 43 0 0 "PHE " " N  " " " 7 0 1 C2 
    653 14 -2.55729 -3.61249 10.3255 43 " " " " A 2 0 0 "PHE " " CA " " " 6 0 1 C2 
    654 14 -1.80271 -4.97244 10.3946 43 " " " " A 2 0 0 "PHE " " C  " " " 6 0 1 C2 
    655 23 -0.612072 -5.09598 10.0195 43 " " " " A 70 0 0 "PHE " " O  " " " 8 0 1 C2 
    656 14 -2.01431 -2.58617 11.3379 43 " " " " A 2 0 0 "PHE " " CB " " " 6 0 1 C2 
    657 14 -2.08044 -1.14167 10.93 43 " " " " A 2 0 0 "PHE " " CG " " " 6 0 1 C2 
    658 14 -1.44673 -0.720011 9.73145 43 " " " " A 2 0 0 "PHE " " CD1" " " 6 0 1 C2 
    659 14 -2.38458 -0.156593 11.9027 43 " " " " A 2 0 0 "PHE " " CD2" " " 6 0 1 C2 
    660 14 -1.34752 0.665217 9.37677 43 " " " " A 2 0 0 "PHE " " CE1" " " 6 0 1 C2 
    661 14 -2.35811 1.22402 11.5297 43 " " " " A 2 0 0 "PHE " " CE2" " " 6 0 1 C2 
    662 14 -1.7929 1.63894 10.3018 43 " " " " A 2 0 0 "PHE " " CZ " " " 6 0 1 C2 
    663 48 -4.42253 -3.39507 11.2917 43 " " " " A 21 0 0 "PHE " " H  " " " 1 0 1 C2 
    664 48 -2.23942 -3.33583 9.32026 43 " " " " A 21 0 0 "PHE " " HA " " " 1 0 1 C2 
    665 48 -0.958866 -2.67783 11.5943 43 " " " " A 21 0 0 "PHE " " HB3" " " 1 0 1 C2 
    666 48 -2.43537 -2.73116 12.3328 43 " " " " A 21 0 0 "PHE " " HB2" " " 1 0 1 C2 
    667 48 -1.15341 -1.4797 9.02206 43 " " " " A 21 0 0 "PHE " " HD1" " " 1 0 1 C2 
    668 48 -2.8613 -0.438663 12.8298 43 " " " " A 21 0 0 "PHE " " HD2" " " 1 0 1 C2 
    669 48 -0.931765 0.892647 8.40629 43 " " " " A 21 0 0 "PHE " " HE1" " " 1 0 1 C2 
    670 48 -2.71069 1.95925 12.2378 43 " " " " A 21 0 0 "PHE " " HE2" " " 1 0 1 C2 
    671 48 -1.66991 2.69013 10.0866 43 " " " " A 21 0 0 "PHE " " HZ " " " 1 0 1 C2 
    672 40 -2.54653 -6.01759 10.9022 44 " " " " A 43 0 0 "TYR " " N  " " " 7 0 1 C2 
    673 14 -1.86476 -7.28496 11.1505 44 " " " " A 2 0 0 "TYR " " CA " " " 6 0 1 C2 
    674 14 -2.78327 -8.48817 10.8285 44 " " " " A 2 0 0 "TYR " " C  " " " 6 0 1 C2 
    675 23 -3.71562 -8.47422 10.043 44 " " " " A 70 0 0 "TYR " " O  " " " 8 0 1 C2 
    676 14 -1.17299 -7.26765 12.4825 44 " " " " A 2 0 0 "TYR " " CB " " " 6 0 1 C2 
    677 14 -1.89396 -6.79066 13.7197 44 " " " " A 2 0 0 "TYR " " CG " " " 6 0 1 C2 
    678 14 -1.52753 -5.51955 14.1715 44 " " " " A 2 0 0 "TYR " " CD1" " " 6 0 1 C2 
    679 14 -2.95827 -7.50148 14.2708 44 " " " " A 2 0 0 "TYR " " CD2" " " 6 0 1 C2 
    680 14 -2.28448 -4.99602 15.2835 44 " " " " A 2 0 0 "TYR " " CE1" " " 6 0 1 C2 
    681 14 -3.71602 -6.97848 15.3259 44 " " " " A 2 0 0 "TYR " " CE2" " " 6 0 1 C2 
    682 14 -3.32662 -5.74568 15.9208 44 " " " " A 2 0 0 "TYR " " CZ " " " 6 0 1 C2 
    683 23 -4.06608 -5.21866 16.9441 44 " " " " A 70 0 0 "TYR " " OH " " " 8 0 1 C2 
    684 48 -3.46624 -5.84831 11.2838 44 " " " " A 21 0 0 "TYR " " H  " " " 1 0 1 C2 
    685 48 -0.93561 -7.42955 10.5993 44 " " " " A 21 0 0 "TYR " " HA " " " 1 0 1 C2 
    686 48 -0.224669 -6.73335 12.4249 44 " " " " A 21 0 0 "TYR " " HB3" " " 1 0 1 C2 
    687 48 -0.828188 -8.26388 12.7595 44 " " " " A 21 0 0 "TYR " " HB2" " " 1 0 1 C2 
    688 48 -0.709478 -4.94405 13.7641 44 " " " " A 21 0 0 "TYR " " HD1" " " 1 0 1 C2 
    689 48 -3.27166 -8.36433 13.7019 44 " " " " A 21 0 0 "TYR " " HD2" " " 1 0 1 C2 
    690 48 -2.05332 -4.0631 15.776 44 " " " " A 21 0 0 "TYR " " HE1" " " 1 0 1 C2 
    691 48 -4.64267 -7.44429 15.6271 44 " " " " A 21 0 0 "TYR " " HE2" " " 1 0 1 C2 
    692 48 -4.51049 -5.81439 17.5278 44 " " " " A 21 0 0 "TYR " " HH " " " 1 0 1 C2 
    693 40 -2.63636 -9.60763 11.6429 45 " " " " A 43 0 0 "ASP " " N  " " " 7 0 1 C2 
    694 14 -3.31915 -10.9024 11.4873 45 " " " " A 2 0 0 "ASP " " CA " " " 6 0 1 C2 
    695 14 -3.31462 -11.5069 12.9273 45 " " " " A 2 0 0 "ASP " " C  " " " 6 0 1 C2 
    696 23 -2.3595 -11.3604 13.7152 45 " " " " A 70 0 0 "ASP " " O  " " " 8 0 1 C2 
    697 14 -2.56612 -11.7791 10.3957 45 " " " " A 2 0 0 "ASP " " CB " " " 6 0 1 C2 
    698 14 -2.27505 -13.2129 10.5816 45 " " " " A 2 0 0 "ASP " " CG " " " 6 0 1 C2 
    699 23 -1.12398 -13.7009 10.4348 45 " " " " A 70 0 0 "ASP " " OD1" " " 8 0 1 C2 
    700 23 -3.21578 -13.9223 10.9069 45 " " " " A 70 0 0 "ASP " " OD2" " " 8 0 1 C2 
    701 48 -1.93988 -9.48015 12.3631 45 " " " " A 21 0 0 "ASP " " H  " " " 1 0 1 C2 
    702 48 -4.38578 -10.7236 11.3515 45 " " " " A 21 0 0 "ASP " " HA " " " 1 0 1 C2 
    703 48 -1.67468 -11.2298 10.0929 45 " " " " A 21 0 0 "ASP " " HB3" " " 1 0 1 C2 
    704 48 -3.22533 -11.8233 9.52876 45 " " " " A 21 0 0 "ASP " " HB2" " " 1 0 1 C2 
    705 40 -4.38035 -12.16 13.2814 46 " " " " A 43 0 0 "GLU " " N  " " " 7 0 1 C2 
    706 14 -4.85348 -12.7639 14.5348 46 " " " " A 2 0 0 "GLU " " CA " " " 6 0 1 C2 
    707 14 -4.02804 -14.0316 14.7843 46 " " " " A 2 0 0 "GLU " " C  " " " 6 0 1 C2 
    708 23 -3.85198 -14.4739 15.8969 46 " " " " A 70 0 0 "GLU " " O  " " " 8 0 1 C2 
    709 14 -6.31252 -13.1234 14.2702 46 " " " " A 2 0 0 "GLU " " CB " " " 6 0 1 C2 
    710 14 -7.17893 -11.9304 14.044 46 " " " " A 2 0 0 "GLU " " CG " " " 6 0 1 C2 
    711 14 -8.53247 -12.3224 13.519 46 " " " " A 2 0 0 "GLU " " CD " " " 6 0 1 C2 
    712 23 -8.64977 -12.2729 12.3018 46 " " " " A 70 0 0 "GLU " " OE1" " " 8 0 1 C2 
    713 23 -9.42797 -12.7061 14.2601 46 " " " " A 70 0 0 "GLU " " OE2" " " 8 0 1 C2 
    714 48 -4.98454 -12.208 12.4735 46 " " " " A 21 0 0 "GLU " " H  " " " 1 0 1 C2 
    715 48 -4.97163 -12.1737 15.4435 46 " " " " A 21 0 0 "GLU " " HA " " " 1 0 1 C2 
    716 48 -6.70962 -13.7384 15.0778 46 " " " " A 21 0 0 "GLU " " HB3" " " 1 0 1 C2 
    717 48 -6.41646 -13.8136 13.433 46 " " " " A 21 0 0 "GLU " " HB2" " " 1 0 1 C2 
    718 48 -6.80197 -11.2191 13.3091 46 " " " " A 21 0 0 "GLU " " HG3" " " 1 0 1 C2 
    719 48 -7.27809 -11.3509 14.9618 46 " " " " A 21 0 0 "GLU " " HG2" " " 1 0 1 C2 
    720 40 -3.48646 -14.6294 13.7292 47 " " " " A 43 0 0 "GLY " " N  " " " 7 0 1 C2 
    721 14 -2.69302 -15.9267 13.8204 47 " " " " A 2 0 0 "GLY " " CA " " " 6 0 1 C2 
    722 14 -1.16355 -15.6663 13.7107 47 " " " " A 2 0 0 "GLY " " C  " " " 6 0 1 C2 
    723 23 -0.347963 -16.6237 13.5027 47 " " " " A 70 0 0 "GLY " " O  " " " 8 0 1 C2 
    724 48 -3.53201 -14.0944 12.8738 47 " " " " A 21 0 0 "GLY " " H  " " " 1 0 1 C2 
    725 48 -2.87567 -16.5974 12.9808 47 " " " " A 21 0 0 "GLY " " HA3" " " 1 0 1 C2 
    726 48 -2.9312 -16.4186 14.7634 47 " " " " A 21 0 0 "GLY " " HA2" " " 1 0 1 C2 
    727 40 -0.744797 -14.3904 13.6937 48 " " " " A 43 0 0 "SER " " N  " " " 7 0 1 C2 
    728 14 0.60454 -13.8581 13.7033 48 " " " " A 2 0 0 "SER " " CA " " " 6 0 1 C2 
    729 14 1.02133 -13.8815 15.1641 48 " " " " A 2 0 0 "SER " " C  " " " 6 0 1 C2 
    730 23 0.366877 -13.2823 15.9819 48 " " " " A 70 0 0 "SER " " O  " " " 8 0 1 C2 
    731 14 0.567375 -12.4213 13.1737 48 " " " " A 2 0 0 "SER " " CB " " " 6 0 1 C2 
    732 23 1.74308 -11.6382 13.2103 48 " " " " A 70 0 0 "SER " " OG " " " 8 0 1 C2 
    733 48 -1.51633 -13.7595 13.8577 48 " " " " A 21 0 0 "SER " " H  " " " 1 0 1 C2 
    734 48 1.31772 -14.4842 13.1672 48 " " " " A 21 0 0 "SER " " HA " " " 1 0 1 C2 
    735 48 -0.105318 -11.867 13.8283 48 " " " " A 21 0 0 "SER " " HB3" " " 1 0 1 C2 
    736 48 0.0739192 -12.3251 12.2066 48 " " " " A 21 0 0 "SER " " HB2" " " 1 0 1 C2 
    737 48 2.30983 -11.6248 12.4542 48 " " " " A 21 0 0 "SER " " HG " " " 1 0 1 C2 
    738 40 2.17646 -14.5955 15.4277 49 " " " " A 43 0 0 "GLN " " N  " " " 7 0 1 C2 
    739 14 2.48296 -15.1444 16.7146 49 " " " " A 2 0 0 "GLN " " CA " " " 6 0 1 C2 
    740 14 2.36342 -14.2043 17.9165 49 " " " " A 2 0 0 "GLN " " C  " " " 6 0 1 C2 
    741 23 2.09855 -14.5894 19.0584 49 " " " " A 70 0 0 "GLN " " O  " " " 8 0 1 C2 
    742 14 3.81357 -15.8684 16.6525 49 " " " " A 2 0 0 "GLN " " CB " " " 6 0 1 C2 
    743 14 5.07369 -15.0951 16.6954 49 " " " " A 2 0 0 "GLN " " CG " " " 6 0 1 C2 
    744 14 6.15984 -16.0452 16.2889 49 " " " " A 2 0 0 "GLN " " CD " " " 6 0 1 C2 
    745 23 6.23999 -17.1664 16.8129 49 " " " " A 70 0 0 "GLN " " OE1" " " 8 0 1 C2 
    746 40 7.11558 -15.6898 15.3978 49 " " " " A 43 0 0 "GLN " " NE2" " " 7 0 1 C2 
    747 48 2.55036 -15.198 14.7084 49 " " " " A 21 0 0 "GLN " " H  " " " 1 0 1 C2 
    748 48 1.70701 -15.8852 16.9076 49 " " " " A 21 0 0 "GLN " " HA " " " 1 0 1 C2 
    749 48 3.71261 -16.6092 15.8594 49 " " " " A 21 0 0 "GLN " " HB3" " " 1 0 1 C2 
    750 48 3.78271 -16.4788 17.5551 49 " " " " A 21 0 0 "GLN " " HB2" " " 1 0 1 C2 
    751 48 5.28772 -14.8988 17.746 49 " " " " A 21 0 0 "GLN " " HG3" " " 1 0 1 C2 
    752 48 5.0837 -14.1629 16.1304 49 " " " " A 21 0 0 "GLN " " HG2" " " 1 0 1 C2 
    753 48 7.812 -16.4037 15.2384 49 " " " " A 21 0 0 "GLN " HE22 " " 1 0 1 C2 
    754 48 7.18633 -14.7961 14.9326 49 " " " " A 21 0 0 "GLN " HE21 " " 1 0 1 C2 
    755 40 2.67237 -12.9055 17.6584 50 " " " " A 43 0 0 "SER " " N  " " " 7 0 1 C2 
    756 14 2.74277 -11.8337 18.6683 50 " " " " A 2 0 0 "SER " " CA " " " 6 0 1 C2 
    757 14 1.34339 -11.4412 19.1599 50 " " " " A 2 0 0 "SER " " C  " " " 6 0 1 C2 
    758 23 1.12609 -11.101 20.2987 50 " " " " A 70 0 0 "SER " " O  " " " 8 0 1 C2 
    759 14 3.52815 -10.5827 18.0986 50 " " " " A 2 0 0 "SER " " CB " " " 6 0 1 C2 
    760 23 4.73123 -11.0429 17.5276 50 " " " " A 70 0 0 "SER " " OG " " " 8 0 1 C2 
    761 48 2.7744 -12.802 16.6589 50 " " " " A 21 0 0 "SER " " H  " " " 1 0 1 C2 
    762 48 3.32589 -12.1804 19.5215 50 " " " " A 21 0 0 "SER " " HA " " " 1 0 1 C2 
    763 48 3.6414 -9.84422 18.8922 50 " " " " A 21 0 0 "SER " " HB3" " " 1 0 1 C2 
    764 48 2.91406 -10.232 17.2691 50 " " " " A 21 0 0 "SER " " HB2" " " 1 0 1 C2 
    765 48 4.58324 -11.1909 16.6061 50 " " " " A 21 0 0 "SER " " HG " " " 1 0 1 C2 
    766 40 0.429626 -11.5661 18.1932 51 " " " " A 43 0 0 "VAL " " N  " " " 7 0 1 C2 
    767 14 -0.935738 -11.2225 18.3064 51 " " " " A 2 0 0 "VAL " " CA " " " 6 0 1 C2 
    768 14 -1.70195 -12.4122 18.7436 51 " " " " A 2 0 0 "VAL " " C  " " " 6 0 1 C2 
    769 23 -2.46436 -12.3162 19.7033 51 " " " " A 70 0 0 "VAL " " O  " " " 8 0 1 C2 
    770 14 -1.5025 -10.7386 16.885 51 " " " " A 2 0 0 "VAL " " CB " " " 6 0 1 C2 
    771 14 -2.98043 -10.1725 17.0266 51 " " " " A 2 0 0 "VAL " " CG1" " " 6 0 1 C2 
    772 14 -0.532019 -9.84702 16.2569 51 " " " " A 2 0 0 "VAL " " CG2" " " 6 0 1 C2 
    773 48 0.632292 -11.9454 17.2794 51 " " " " A 21 0 0 "VAL " " H  " " " 1 0 1 C2 
    774 48 -0.996103 -10.3575 18.9668 51 " " " " A 21 0 0 "VAL " " HA " " " 1 0 1 C2 
    775 48 -1.55776 -11.5861 16.2019 51 " " " " A 21 0 0 "VAL " " HB " " " 1 0 1 C2 
    776 48 -3.73156 -10.9316 16.8084 51 " " " " A 21 0 0 "VAL " HG11 " " 1 0 1 C2 
    777 48 -3.18221 -9.69533 17.9856 51 " " " " A 21 0 0 "VAL " HG12 " " 1 0 1 C2 
    778 48 -3.19453 -9.40951 16.2782 51 " " " " A 21 0 0 "VAL " HG13 " " 1 0 1 C2 
    779 48 -0.28311 -8.99215 16.8856 51 " " " " A 21 0 0 "VAL " HG21 " " 1 0 1 C2 
    780 48 0.343923 -10.3956 15.9105 51 " " " " A 21 0 0 "VAL " HG22 " " 1 0 1 C2 
    781 48 -0.999935 -9.38864 15.3856 51 " " " " A 21 0 0 "VAL " HG23 " " 1 0 1 C2 
    782 40 -1.34424 -13.6104 18.1597 52 " " " " A 43 0 0 "ALA " " N  " " " 7 0 1 C2 
    783 14 -1.95324 -14.8235 18.6331 52 " " " " A 2 0 0 "ALA " " CA " " " 6 0 1 C2 
    784 14 -1.8436 -15.1456 20.1148 52 " " " " A 2 0 0 "ALA " " C  " " " 6 0 1 C2 
    785 23 -2.89805 -15.4918 20.7216 52 " " " " A 70 0 0 "ALA " " O  " " " 8 0 1 C2 
    786 14 -1.31038 -15.9875 17.8532 52 " " " " A 2 0 0 "ALA " " CB " " " 6 0 1 C2 
    787 48 -0.691824 -13.667 17.3907 52 " " " " A 21 0 0 "ALA " " H  " " " 1 0 1 C2 
    788 48 -3.01904 -14.6958 18.4437 52 " " " " A 21 0 0 "ALA " " HA " " " 1 0 1 C2 
    789 48 -0.227833 -16.0293 17.9734 52 " " " " A 21 0 0 "ALA " " HB1" " " 1 0 1 C2 
    790 48 -1.75833 -16.8672 18.3154 52 " " " " A 21 0 0 "ALA " " HB2" " " 1 0 1 C2 
    791 48 -1.45082 -15.9349 16.7736 52 " " " " A 21 0 0 "ALA " " HB3" " " 1 0 1 C2 
    792 40 -0.656607 -14.8481 20.7079 53 " " " " A 43 0 0 "ALA " " N  " " " 7 0 1 C2 
    793 14 -0.461569 -15.013 22.1094 53 " " " " A 2 0 0 "ALA " " CA " " " 6 0 1 C2 
    794 14 -1.26488 -13.9477 22.8982 53 " " " " A 2 0 0 "ALA " " C  " " " 6 0 1 C2 
    795 23 -1.86754 -14.3267 23.8981 53 " " " " A 70 0 0 "ALA " " O  " " " 8 0 1 C2 
    796 14 0.99707 -15.0219 22.5242 53 " " " " A 2 0 0 "ALA " " CB " " " 6 0 1 C2 
    797 48 0.158831 -14.621 20.1569 53 " " " " A 21 0 0 "ALA " " H  " " " 1 0 1 C2 
    798 48 -0.875599 -16.0029 22.3016 53 " " " " A 21 0 0 "ALA " " HA " " " 1 0 1 C2 
    799 48 1.52128 -14.07 22.44 53 " " " " A 21 0 0 "ALA " " HB1" " " 1 0 1 C2 
    800 48 1.04051 -15.3183 23.5722 53 " " " " A 21 0 0 "ALA " " HB2" " " 1 0 1 C2 
    801 48 1.49363 -15.732 21.8629 53 " " " " A 21 0 0 "ALA " " HB3" " " 1 0 1 C2 
    802 40 -1.30548 -12.6916 22.4422 54 " " " " A 43 0 0 "SER " " N  " " " 7 0 1 C2 
    803 14 -1.96455 -11.5018 23.1005 54 " " " " A 2 0 0 "SER " " CA " " " 6 0 1 C2 
    804 14 -3.4211 -11.8188 23.3431 54 " " " " A 2 0 0 "SER " " C  " " " 6 0 1 C2 
    805 23 -3.91583 -11.7076 24.4223 54 " " " " A 70 0 0 "SER " " O  " " " 8 0 1 C2 
    806 14 -1.7403 -10.1824 22.2546 54 " " " " A 2 0 0 "SER " " CB " " " 6 0 1 C2 
    807 23 -2.36962 -9.03287 22.924 54 " " " " A 70 0 0 "SER " " OG " " " 8 0 1 C2 
    808 48 -0.720442 -12.5016 21.6411 54 " " " " A 21 0 0 "SER " " H  " " " 1 0 1 C2 
    809 48 -1.50309 -11.4796 24.0878 54 " " " " A 21 0 0 "SER " " HA " " " 1 0 1 C2 
    810 48 -2.17905 -10.3562 21.2721 54 " " " " A 21 0 0 "SER " " HB3" " " 1 0 1 C2 
    811 48 -0.671351 -9.99039 22.1621 54 " " " " A 21 0 0 "SER " " HB2" " " 1 0 1 C2 
    812 48 -2.17033 -9.17212 23.8372 54 " " " " A 21 0 0 "SER " " HG " " " 1 0 1 C2 
    813 40 -4.09979 -12.3624 22.3131 55 " " " " A 43 0 0 "LEU " " N  " " " 7 0 1 C2 
    814 14 -5.46265 -12.818 22.4091 55 " " " " A 2 0 0 "LEU " " CA " " " 6 0 1 C2 
    815 14 -5.80652 -13.9458 23.3894 55 " " " " A 2 0 0 "LEU " " C  " " " 6 0 1 C2 
    816 23 -6.90375 -13.9638 23.9142 55 " " " " A 70 0 0 "LEU " " O  " " " 8 0 1 C2 
    817 14 -5.95818 -13.1062 20.9837 55 " " " " A 2 0 0 "LEU " " CB " " " 6 0 1 C2 
    818 14 -5.96552 -11.9048 20.0023 55 " " " " A 2 0 0 "LEU " " CG " " " 6 0 1 C2 
    819 14 -5.96585 -12.394 18.5535 55 " " " " A 2 0 0 "LEU " " CD1" " " 6 0 1 C2 
    820 14 -7.1651 -11.028 20.2018 55 " " " " A 2 0 0 "LEU " " CD2" " " 6 0 1 C2 
    821 48 -3.73992 -12.3719 21.3695 55 " " " " A 21 0 0 "LEU " " H  " " " 1 0 1 C2 
    822 48 -6.04706 -11.9656 22.7554 55 " " " " A 21 0 0 "LEU " " HA " " " 1 0 1 C2 
    823 48 -6.9497 -13.556 20.9318 55 " " " " A 21 0 0 "LEU " " HB3" " " 1 0 1 C2 
    824 48 -5.32523 -13.8776 20.545 55 " " " " A 21 0 0 "LEU " " HB2" " " 1 0 1 C2 
    825 48 -5.0602 -11.3045 20.0925 55 " " " " A 21 0 0 "LEU " " HG " " " 1 0 1 C2 
    826 48 -5.04558 -12.9575 18.4 55 " " " " A 21 0 0 "LEU " HD11 " " 1 0 1 C2 
    827 48 -6.88115 -12.9653 18.3991 55 " " " " A 21 0 0 "LEU " HD12 " " 1 0 1 C2 
    828 48 -5.87071 -11.6216 17.7903 55 " " " " A 21 0 0 "LEU " HD13 " " 1 0 1 C2 
    829 48 -7.14603 -10.5993 21.2038 55 " " " " A 21 0 0 "LEU " HD21 " " 1 0 1 C2 
    830 48 -7.10884 -10.1156 19.6081 55 " " " " A 21 0 0 "LEU " HD22 " " 1 0 1 C2 
    831 48 -8.13232 -11.5178 20.0895 55 " " " " A 21 0 0 "LEU " HD23 " " 1 0 1 C2 
    832 40 -4.82693 -14.7425 23.7988 56 " " " " A 43 0 0 "ILE " " N  " " " 7 0 1 C2 
    833 14 -4.97868 -15.7432 24.8741 56 " " " " A 2 0 0 "ILE " " CA " " " 6 0 1 C2 
    834 14 -4.67551 -15.096 26.2874 56 " " " " A 2 0 0 "ILE " " C  " " " 6 0 1 C2 
    835 23 -5.38482 -15.3541 27.2367 56 " " " " A 70 0 0 "ILE " " O  " " " 8 0 1 C2 
    836 14 -4.10949 -16.9644 24.5524 56 " " " " A 2 0 0 "ILE " " CB " " " 6 0 1 C2 
    837 14 -4.37683 -17.506 23.0996 56 " " " " A 2 0 0 "ILE " " CG1" " " 6 0 1 C2 
    838 14 -4.16675 -18.0473 25.7017 56 " " " " A 2 0 0 "ILE " " CG2" " " 6 0 1 C2 
    839 14 -3.235 -18.3584 22.6321 56 " " " " A 2 0 0 "ILE " " CD1" " " 6 0 1 C2 
    840 48 -3.94473 -14.5416 23.35 56 " " " " A 21 0 0 "ILE " " H  " " " 1 0 1 C2 
    841 48 -6.00558 -16.1083 24.8588 56 " " " " A 21 0 0 "ILE " " HA " " " 1 0 1 C2 
    842 48 -3.10263 -16.5687 24.4192 56 " " " " A 21 0 0 "ILE " " HB " " " 1 0 1 C2 
    843 48 -4.51843 -16.7038 22.3754 56 " " " " A 21 0 0 "ILE " HG13 " " 1 0 1 C2 
    844 48 -5.2288 -18.1859 23.1081 56 " " " " A 21 0 0 "ILE " HG12 " " 1 0 1 C2 
    845 48 -3.93002 -19.0425 25.3253 56 " " " " A 21 0 0 "ILE " HG21 " " 1 0 1 C2 
    846 48 -3.52781 -17.8532 26.5632 56 " " " " A 21 0 0 "ILE " HG22 " " 1 0 1 C2 
    847 48 -5.18633 -18.0712 26.0864 56 " " " " A 21 0 0 "ILE " HG23 " " 1 0 1 C2 
    848 48 -3.5308 -18.9771 21.7849 56 " " " " A 21 0 0 "ILE " HD11 " " 1 0 1 C2 
    849 48 -2.46074 -17.6585 22.3177 56 " " " " A 21 0 0 "ILE " HD12 " " 1 0 1 C2 
    850 48 -2.73252 -18.8821 23.4454 56 " " " " A 21 0 0 "ILE " HD13 " " 1 0 1 C2 
    851 40 -3.69217 -14.1849 26.4616 57 " " " " A 43 0 0 "GLY " " N  " " " 7 0 1 C2 
    852 14 -3.0948 -13.7442 27.7556 57 " " " " A 2 0 0 "GLY " " CA " " " 6 0 1 C2 
    853 14 -3.61527 -12.4176 28.1443 57 " " " " A 2 0 0 "GLY " " C  " " " 6 0 1 C2 
    854 23 -4.65313 -12.3006 28.7631 57 " " " " A 70 0 0 "GLY " " O  " " " 8 0 1 C2 
    855 48 -3.40763 -13.6051 25.6851 57 " " " " A 21 0 0 "GLY " " H  " " " 1 0 1 C2 
    856 48 -2.04196 -13.6029 27.5113 57 " " " " A 21 0 0 "GLY " " HA3" " " 1 0 1 C2 
    857 48 -3.15001 -14.5214 28.5178 57 " " " " A 21 0 0 "GLY " " HA2" " " 1 0 1 C2 
    858 40 -2.96835 -11.3516 27.7346 58 " " " " A 43 0 0 "ASP " " N  " " " 7 0 1 C2 
    859 14 -3.25589 -9.94331 28.1401 58 " " " " A 2 0 0 "ASP " " CA " " " 6 0 1 C2 
    860 14 -4.68523 -9.42393 27.846 58 " " " " A 2 0 0 "ASP " " C  " " " 6 0 1 C2 
    861 23 -5.20153 -8.62952 28.6663 58 " " " " A 70 0 0 "ASP " " O  " " " 8 0 1 C2 
    862 14 -2.17655 -8.95017 27.6396 58 " " " " A 2 0 0 "ASP " " CB " " " 6 0 1 C2 
    863 14 -2.11974 -8.69616 26.1862 58 " " " " A 2 0 0 "ASP " " CG " " " 6 0 1 C2 
    864 23 -2.77327 -7.77659 25.7041 58 " " " " A 70 0 0 "ASP " " OD1" " " 8 0 1 C2 
    865 23 -1.39787 -9.41462 25.416 58 " " " " A 70 0 0 "ASP " " OD2" " " 8 0 1 C2 
    866 48 -2.11426 -11.5443 27.2311 58 " " " " A 21 0 0 "ASP " " H  " " " 1 0 1 C2 
    867 48 -3.19433 -10.06 29.2221 58 " " " " A 21 0 0 "ASP " " HA " " " 1 0 1 C2 
    868 48 -1.123 -9.06302 27.8953 58 " " " " A 21 0 0 "ASP " " HB3" " " 1 0 1 C2 
    869 48 -2.29589 -7.97037 28.102 58 " " " " A 21 0 0 "ASP " " HB2" " " 1 0 1 C2 
    870 40 -5.37445 -9.88728 26.8538 59 " " " " A 43 0 0 "GLU " " N  " " " 7 0 1 C2 
    871 14 -6.7045 -9.53744 26.4146 59 " " " " A 2 0 0 "GLU " " CA " " " 6 0 1 C2 
    872 14 -7.72075 -10.2046 27.3429 59 " " " " A 2 0 0 "GLU " " C  " " " 6 0 1 C2 
    873 23 -8.76739 -9.62651 27.6964 59 " " " " A 70 0 0 "GLU " " O  " " " 8 0 1 C2 
    874 14 -6.9252 -10.065 25.0529 59 " " " " A 2 0 0 "GLU " " CB " " " 6 0 1 C2 
    875 14 -6.13747 -9.30285 23.975 59 " " " " A 2 0 0 "GLU " " CG " " " 6 0 1 C2 
    876 14 -6.75811 -7.98815 23.6389 59 " " " " A 2 0 0 "GLU " " CD " " " 6 0 1 C2 
    877 23 -6.96707 -7.75258 22.4761 59 " " " " A 70 0 0 "GLU " " OE1" " " 8 0 1 C2 
    878 23 -7.06308 -7.19116 24.5386 59 " " " " A 70 0 0 "GLU " " OE2" " " 8 0 1 C2 
    879 48 -4.82243 -10.5047 26.2757 59 " " " " A 21 0 0 "GLU " " H  " " " 1 0 1 C2 
    880 48 -6.84982 -8.45753 26.4425 59 " " " " A 21 0 0 "GLU " " HA " " " 1 0 1 C2 
    881 48 -7.94751 -9.78477 24.799 59 " " " " A 21 0 0 "GLU " " HB3" " " 1 0 1 C2 
    882 48 -6.94623 -11.1526 24.9828 59 " " " " A 21 0 0 "GLU " " HB2" " " 1 0 1 C2 
    883 48 -5.92435 -9.8319 23.0461 59 " " " " A 21 0 0 "GLU " " HG3" " " 1 0 1 C2 
    884 48 -5.12837 -9.08972 24.3277 59 " " " " A 21 0 0 "GLU " " HG2" " " 1 0 1 C2 
    885 40 -7.46243 -11.4492 27.7805 60 " " " " A 43 0 0 "VAL " " N  " " " 7 0 1 C2 
    886 14 -8.17062 -12.0838 28.8789 60 " " " " A 2 0 0 "VAL " " CA " " " 6 0 1 C2 
    887 14 -7.72461 -11.6315 30.3042 60 " " " " A 2 0 0 "VAL " " C  " " " 6 0 1 C2 
    888 23 -8.58337 -11.8163 31.1864 60 " " " " A 70 0 0 "VAL " " O  " " " 8 0 1 C2 
    889 14 -7.96535 -13.6517 28.5912 60 " " " " A 2 0 0 "VAL " " CB " " " 6 0 1 C2 
    890 14 -8.77029 -14.626 29.4557 60 " " " " A 2 0 0 "VAL " " CG1" " " 6 0 1 C2 
    891 14 -8.41368 -14.0517 27.1759 60 " " " " A 2 0 0 "VAL " " CG2" " " 6 0 1 C2 
    892 48 -6.60207 -11.9093 27.5193 60 " " " " A 21 0 0 "VAL " " H  " " " 1 0 1 C2 
    893 48 -9.24035 -11.8822 28.8231 60 " " " " A 21 0 0 "VAL " " HA " " " 1 0 1 C2 
    894 48 -6.90586 -13.6759 28.8462 60 " " " " A 21 0 0 "VAL " " HB " " " 1 0 1 C2 
    895 48 -8.61706 -14.51 30.5286 60 " " " " A 21 0 0 "VAL " HG11 " " 1 0 1 C2 
    896 48 -9.8557 -14.6674 29.3648 60 " " " " A 21 0 0 "VAL " HG12 " " 1 0 1 C2 
    897 48 -8.42901 -15.6472 29.2861 60 " " " " A 21 0 0 "VAL " HG13 " " 1 0 1 C2 
    898 48 -7.90795 -13.4475 26.4227 60 " " " " A 21 0 0 "VAL " HG21 " " 1 0 1 C2 
    899 48 -8.2878 -15.1069 26.9331 60 " " " " A 21 0 0 "VAL " HG22 " " 1 0 1 C2 
    900 48 -9.50235 -13.9984 27.1672 60 " " " " A 21 0 0 "VAL " HG23 " " 1 0 1 C2 
    901 40 -6.5964 -11.0493 30.5537 61 " " " " A 43 0 0 "TYR " " N  " " " 7 0 1 C2 
    902 14 -6.32765 -10.3644 31.8075 61 " " " " A 2 0 0 "TYR " " CA " " " 6 0 1 C2 
    903 14 -6.88737 -8.92063 31.8298 61 " " " " A 2 0 0 "TYR " " C  " " " 6 0 1 C2 
    904 23 -6.96463 -8.30321 32.8651 61 " " " " A 70 0 0 "TYR " " O  " " " 8 0 1 C2 
    905 14 -4.80116 -10.4454 31.9475 61 " " " " A 2 0 0 "TYR " " CB " " " 6 0 1 C2 
    906 14 -4.23013 -11.4972 32.8798 61 " " " " A 2 0 0 "TYR " " CG " " " 6 0 1 C2 
    907 14 -3.41442 -11.2891 33.9668 61 " " " " A 2 0 0 "TYR " " CD1" " " 6 0 1 C2 
    908 14 -4.60868 -12.8321 32.6836 61 " " " " A 2 0 0 "TYR " " CD2" " " 6 0 1 C2 
    909 14 -2.90127 -12.2693 34.7731 61 " " " " A 2 0 0 "TYR " " CE1" " " 6 0 1 C2 
    910 14 -4.12252 -13.8302 33.4905 61 " " " " A 2 0 0 "TYR " " CE2" " " 6 0 1 C2 
    911 14 -3.20804 -13.59 34.5644 61 " " " " A 2 0 0 "TYR " " CZ " " " 6 0 1 C2 
    912 23 -2.83632 -14.5782 35.4358 61 " " " " A 70 0 0 "TYR " " OH " " " 8 0 1 C2 
    913 48 -5.87698 -10.9705 29.8492 61 " " " " A 21 0 0 "TYR " " H  " " " 1 0 1 C2 
    914 48 -6.72655 -10.9624 32.6269 61 " " " " A 21 0 0 "TYR " " HA " " " 1 0 1 C2 
    915 48 -4.49074 -9.43649 32.2191 61 " " " " A 21 0 0 "TYR " " HB3" " " 1 0 1 C2 
    916 48 -4.23932 -10.4224 31.0138 61 " " " " A 21 0 0 "TYR " " HB2" " " 1 0 1 C2 
    917 48 -3.35767 -10.2729 34.3279 61 " " " " A 21 0 0 "TYR " " HD1" " " 1 0 1 C2 
    918 48 -5.2007 -13.0338 31.8031 61 " " " " A 21 0 0 "TYR " " HD2" " " 1 0 1 C2 
    919 48 -2.38078 -11.7333 35.5529 61 " " " " A 21 0 0 "TYR " " HE1" " " 1 0 1 C2 
    920 48 -4.35973 -14.8681 33.3092 61 " " " " A 21 0 0 "TYR " " HE2" " " 1 0 1 C2 
    921 48 -2.0278 -14.4383 35.9046 61 " " " " A 21 0 0 "TYR " " HH " " " 1 0 1 C2 
    922 40 -7.34736 -8.50361 30.6588 62 " " " " A 43 0 0 "GLY " " N  " " " 7 0 1 C2 
    923 14 -7.89019 -7.2118 30.3127 62 " " " " A 2 0 0 "GLY " " CA " " " 6 0 1 C2 
    924 14 -6.7369 -6.15973 30.0618 62 " " " " A 2 0 0 "GLY " " C  " " " 6 0 1 C2 
    925 23 -5.61256 -6.302 30.535 62 " " " " A 70 0 0 "GLY " " O  " " " 8 0 1 C2 
    926 48 -7.25734 -9.07683 29.8321 62 " " " " A 21 0 0 "GLY " " H  " " " 1 0 1 C2 
    927 48 -8.56493 -6.89218 31.1068 62 " " " " A 21 0 0 "GLY " " HA3" " " 1 0 1 C2 
    928 48 -8.55859 -7.36876 29.4661 62 " " " " A 21 0 0 "GLY " " HA2" " " 1 0 1 C2 
    929 40 -7.12192 -5.05041 29.3881 63 " " " " A 43 0 0 "ARG " " N  " " " 7 0 1 C2 
    930 14 -6.28732 -3.93268 28.9914 63 " " " " A 2 0 0 "ARG " " CA " " " 6 0 1 C2 
    931 14 -6.23275 -2.90271 30.2199 63 " " " " A 2 0 0 "ARG " " C  " " " 6 0 1 C2 
    932 23 -7.24979 -2.57336 30.8266 63 " " " " A 70 0 0 "ARG " " O  " " " 8 0 1 C2 
    933 14 -6.91133 -3.40362 27.726 63 " " " " A 2 0 0 "ARG " " CB " " " 6 0 1 C2 
    934 14 -6.70702 -4.23306 26.4935 63 " " " " A 2 0 0 "ARG " " CG " " " 6 0 1 C2 
    935 14 -7.62337 -3.81725 25.3531 63 " " " " A 2 0 0 "ARG " " CD " " " 6 0 1 C2 
    936 40 -7.10301 -4.5817 24.2065 63 " " " " A 43 0 0 "ARG " " NE " " " 7 0 1 C2 
    937 14 -6.75247 -4.24647 22.9609 63 " " " " A 2 0 0 "ARG " " CZ " " " 6 0 1 C2 
    938 40 -6.56327 -5.20471 22.0465 63 " " " " A 43 0 0 "ARG " " NH1" " " 7 0 1 C2 
    939 40 -6.35251 -3.01938 22.6743 63 " " " " A 43 0 0 "ARG " " NH2" " " 7 0 1 C2 
    940 48 -8.02346 -5.06928 28.9332 63 " " " " A 21 0 0 "ARG " " H  " " " 1 0 1 C2 
    941 48 -5.30164 -4.34396 28.7737 63 " " " " A 21 0 0 "ARG " " HA " " " 1 0 1 C2 
    942 48 -6.56365 -2.37807 27.6016 63 " " " " A 21 0 0 "ARG " " HB3" " " 1 0 1 C2 
    943 48 -7.99302 -3.32277 27.8333 63 " " " " A 21 0 0 "ARG " " HB2" " " 1 0 1 C2 
    944 48 -6.81748 -5.30951 26.6244 63 " " " " A 21 0 0 "ARG " " HG3" " " 1 0 1 C2 
    945 48 -5.67734 -3.98845 26.2326 63 " " " " A 21 0 0 "ARG " " HG2" " " 1 0 1 C2 
    946 48 -7.56475 -2.74458 25.1686 63 " " " " A 21 0 0 "ARG " " HD3" " " 1 0 1 C2 
    947 48 -8.6786 -4.08915 25.379 63 " " " " A 21 0 0 "ARG " " HD2" " " 1 0 1 C2 
    948 48 -7.16173 -5.58256 24.3287 63 " " " " A 21 0 0 "ARG " " HE " " " 1 0 1 C2 
    949 48 -6.3439 -4.83167 21.1339 63 " " " " A 21 0 0 "ARG " HH12 " " 1 0 1 C2 
    950 48 -6.83146 -6.17775 22.0836 63 " " " " A 21 0 0 "ARG " HH11 " " 1 0 1 C2 
    951 48 -6.03501 -2.7952 21.7421 63 " " " " A 21 0 0 "ARG " HH22 " " 1 0 1 C2 
    952 48 -6.14674 -2.34498 23.3975 63 " " " " A 21 0 0 "ARG " HH21 " " 1 0 1 C2 
    953 40 -5.04445 -2.39261 30.4127 64 " " " " A 43 0 0 "ASP " " N  " " " 7 0 1 C2 
    954 14 -4.74506 -1.33976 31.4042 64 " " " " A 2 0 0 "ASP " " CA " " " 6 0 1 C2 
    955 14 -5.44545 -0.00970642 30.9937 64 " " " " A 2 0 0 "ASP " " C  " " " 6 0 1 C2 
    956 23 -5.61433 0.383076 29.7859 64 " " " " A 70 0 0 "ASP " " O  " " " 8 0 1 C2 
    957 14 -3.17924 -1.171 31.5833 64 " " " " A 2 0 0 "ASP " " CB " " " 6 0 1 C2 
    958 14 -2.53421 -0.10762 30.7523 64 " " " " A 2 0 0 "ASP " " CG " " " 6 0 1 C2 
    959 23 -2.27739 -0.425577 29.5729 64 " " " " A 70 0 0 "ASP " " OD1" " " 8 0 1 C2 
    960 23 -2.29464 0.985886 31.2302 64 " " " " A 70 0 0 "ASP " " OD2" " " 8 0 1 C2 
    961 48 -4.30333 -2.61093 29.7622 64 " " " " A 21 0 0 "ASP " " H  " " " 1 0 1 C2 
    962 48 -5.17891 -1.61056 32.3668 64 " " " " A 21 0 0 "ASP " " HA " " " 1 0 1 C2 
    963 48 -2.77723 -2.17476 31.4457 64 " " " " A 21 0 0 "ASP " " HB3" " " 1 0 1 C2 
    964 48 -2.9411 -0.952389 32.6243 64 " " " " A 21 0 0 "ASP " " HB2" " " 1 0 1 C2 
    965 40 -5.97401 0.676971 32.061 65 " " " " A 43 0 0 "ARG " " N  " " " 7 0 1 C2 
    966 14 -6.56054 2.05045 31.9684 65 " " " " A 2 0 0 "ARG " " CA " " " 6 0 1 C2 
    967 14 -5.56521 3.19312 32.2425 65 " " " " A 2 0 0 "ARG " " C  " " " 6 0 1 C2 
    968 23 -5.87838 4.36807 31.9936 65 " " " " A 70 0 0 "ARG " " O  " " " 8 0 1 C2 
    969 14 -7.53646 2.27584 33.0651 65 " " " " A 2 0 0 "ARG " " CB " " " 6 0 1 C2 
    970 14 -8.79374 1.37672 32.8398 65 " " " " A 2 0 0 "ARG " " CG " " " 6 0 1 C2 
    971 14 -9.92051 1.58078 33.9318 65 " " " " A 2 0 0 "ARG " " CD " " " 6 0 1 C2 
    972 40 -11.1335 0.746273 33.5879 65 " " " " A 43 0 0 "ARG " " NE " " " 7 0 1 C2 
    973 14 -11.7468 -0.206987 34.3248 65 " " " " A 2 0 0 "ARG " " CZ " " " 6 0 1 C2 
    974 40 -12.997 -0.649828 33.9944 65 " " " " A 43 0 0 "ARG " " NH1" " " 7 0 1 C2 
    975 40 -11.1471 -0.688787 35.4463 65 " " " " A 43 0 0 "ARG " " NH2" " " 7 0 1 C2 
    976 48 -5.86559 0.261408 32.9751 65 " " " " A 21 0 0 "ARG " " H  " " " 1 0 1 C2 
    977 48 -6.97141 2.21123 30.9717 65 " " " " A 21 0 0 "ARG " " HA " " " 1 0 1 C2 
    978 48 -7.95791 3.27653 33.1605 65 " " " " A 21 0 0 "ARG " " HB3" " " 1 0 1 C2 
    979 48 -7.16669 1.93815 34.0332 65 " " " " A 21 0 0 "ARG " " HB2" " " 1 0 1 C2 
    980 48 -8.50583 0.326548 32.8883 65 " " " " A 21 0 0 "ARG " " HG3" " " 1 0 1 C2 
    981 48 -9.32204 1.58448 31.9093 65 " " " " A 21 0 0 "ARG " " HG2" " " 1 0 1 C2 
    982 48 -10.2408 2.62202 33.9685 65 " " " " A 21 0 0 "ARG " " HD3" " " 1 0 1 C2 
    983 48 -9.47517 1.4092 34.9117 65 " " " " A 21 0 0 "ARG " " HD2" " " 1 0 1 C2 
    984 48 -11.6516 1.08727 32.7908 65 " " " " A 21 0 0 "ARG " " HE " " " 1 0 1 C2 
    985 48 -13.4673 -1.38682 34.5001 65 " " " " A 21 0 0 "ARG " HH12 " " 1 0 1 C2 
    986 48 -13.2201 -0.417967 33.037 65 " " " " A 21 0 0 "ARG " HH11 " " 1 0 1 C2 
    987 48 -11.5701 -1.50312 35.8682 65 " " " " A 21 0 0 "ARG " HH22 " " 1 0 1 C2 
    988 48 -10.2721 -0.369947 35.8372 65 " " " " A 21 0 0 "ARG " HH21 " " 1 0 1 C2 
    989 40 -4.37488 2.89437 32.8805 66 " " " " A 43 0 0 "THR " " N  " " " 7 0 1 C2 
    990 14 -3.41055 3.90844 33.2119 66 " " " " A 2 0 0 "THR " " CA " " " 6 0 1 C2 
    991 14 -2.4912 4.387 32.0507 66 " " " " A 2 0 0 "THR " " C  " " " 6 0 1 C2 
    992 23 -1.76121 5.34389 32.2523 66 " " " " A 70 0 0 "THR " " O  " " " 8 0 1 C2 
    993 14 -2.51261 3.18974 34.2808 66 " " " " A 2 0 0 "THR " " CB " " " 6 0 1 C2 
    994 23 -1.9096 2.04534 33.7194 66 " " " " A 70 0 0 "THR " " OG1" " " 8 0 1 C2 
    995 14 -3.17869 2.87069 35.6078 66 " " " " A 2 0 0 "THR " " CG2" " " 6 0 1 C2 
    996 48 -4.13138 1.94798 33.1357 66 " " " " A 21 0 0 "THR " " H  " " " 1 0 1 C2 
    997 48 -3.72837 4.7765 33.7894 66 " " " " A 21 0 0 "THR " " HA " " " 1 0 1 C2 
    998 48 -1.71726 3.90411 34.4934 66 " " " " A 21 0 0 "THR " " HB " " " 1 0 1 C2 
    999 48 -2.06004 1.99429 32.7879 66 " " " " A 21 0 0 "THR " " HG1" " " 1 0 1 C2 
    1000 48 -3.78745 3.71011 35.9438 66 " " " " A 21 0 0 "THR " HG21 " " 1 0 1 C2 
    1001 48 -3.83699 2.00826 35.5032 66 " " " " A 21 0 0 "THR " HG22 " " 1 0 1 C2 
    1002 48 -2.36004 2.78061 36.3218 66 " " " " A 21 0 0 "THR " HG23 " " 1 0 1 C2 
    1003 40 -2.37584 3.71394 30.9563 67 " " " " A 43 0 0 "SER " " N  " " " 7 0 1 C2 
    1004 14 -1.46875 4.07931 29.8829 67 " " " " A 2 0 0 "SER " " CA " " " 6 0 1 C2 
    1005 14 -2.21543 3.70219 28.6249 67 " " " " A 2 0 0 "SER " " C  " " " 6 0 1 C2 
    1006 23 -1.72082 3.00949 27.7177 67 " " " " A 70 0 0 "SER " " O  " " " 8 0 1 C2 
    1007 14 -0.0593491 3.51918 30.2701 67 " " " " A 2 0 0 "SER " " CB " " " 6 0 1 C2 
    1008 23 0.0606097 2.06396 30.302 67 " " " " A 70 0 0 "SER " " OG " " " 8 0 1 C2 
    1009 48 -2.70223 2.75815 30.9628 67 " " " " A 21 0 0 "SER " " H  " " " 1 0 1 C2 
    1010 48 -1.38079 5.16355 29.8136 67 " " " " A 21 0 0 "SER " " HA " " " 1 0 1 C2 
    1011 48 0.349687 3.96237 31.178 67 " " " " A 21 0 0 "SER " " HB3" " " 1 0 1 C2 
    1012 48 0.588556 3.81119 29.4436 67 " " " " A 21 0 0 "SER " " HB2" " " 1 0 1 C2 
    1013 48 -0.734953 1.70439 30.6637 67 " " " " A 21 0 0 "SER " " HG " " " 1 0 1 C2 
    1014 40 -3.50014 4.09946 28.5001 68 " " " " A 43 0 0 "HIE " " N  " " " 7 0 1 C2 
    1015 14 -4.49323 3.76212 27.5004 68 " " " " A 2 0 0 "HIE " " CA " " " 6 0 1 C2 
    1016 14 -4.19795 4.72457 26.3111 68 " " " " A 2 0 0 "HIE " " C  " " " 6 0 1 C2 
    1017 23 -3.16406 4.63657 25.6253 68 " " " " A 70 0 0 "HIE " " O  " " " 8 0 1 C2 
    1018 14 -5.92291 3.83406 28.1473 68 " " " " A 2 0 0 "HIE " " CB " " " 6 0 1 C2 
    1019 14 -6.97087 3.01983 27.3582 68 " " " " A 2 0 0 "HIE " " CG " " " 6 0 1 C2 
    1020 40 -7.53869 3.42029 26.1366 68 " " " " A 43 0 0 "HIE " " ND1" " " 7 0 1 C2 
    1021 14 -7.57795 1.85057 27.7314 68 " " " " A 2 0 0 "HIE " " CD2" " " 6 0 1 C2 
    1022 14 -8.43551 2.49304 25.8698 68 " " " " A 2 0 0 "HIE " " CE1" " " 6 0 1 C2 
    1023 40 -8.56435 1.56362 26.832 68 " " " " A 43 0 0 "HIE " " NE2" " " 7 0 1 C2 
    1024 48 -3.7629 4.66858 29.2921 68 " " " " A 21 0 0 "HIE " " H  " " " 1 0 1 C2 
    1025 48 -4.38096 2.76196 27.0819 68 " " " " A 21 0 0 "HIE " " HA " " " 1 0 1 C2 
    1026 48 -6.38773 4.806 28.3127 68 " " " " A 21 0 0 "HIE " " HB3" " " 1 0 1 C2 
    1027 48 -5.89386 3.39416 29.1441 68 " " " " A 21 0 0 "HIE " " HB2" " " 1 0 1 C2 
    1028 48 -7.4689 1.27727 28.6401 68 " " " " A 21 0 0 "HIE " " HD2" " " 1 0 1 C2 
    1029 48 -9.10585 2.46849 25.0233 68 " " " " A 21 0 0 "HIE " " HE1" " " 1 0 1 C2 
    1030 40 -5.16701 5.5668 26.0457 69 " " " " A 43 0 0 "VAL " " N  " " " 7 0 1 C2 
    1031 14 -5.02649 6.76009 25.2354 69 " " " " A 2 0 0 "VAL " " CA " " " 6 0 1 C2 
    1032 14 -4.47987 7.80453 26.2405 69 " " " " A 2 0 0 "VAL " " C  " " " 6 0 1 C2 
    1033 23 -5.23061 8.1232 27.147 69 " " " " A 70 0 0 "VAL " " O  " " " 8 0 1 C2 
    1034 14 -6.41557 7.15998 24.668 69 " " " " A 2 0 0 "VAL " " CB " " " 6 0 1 C2 
    1035 14 -6.46518 8.61449 24.1989 69 " " " " A 2 0 0 "VAL " " CG1" " " 6 0 1 C2 
    1036 14 -6.84338 6.19193 23.5695 69 " " " " A 2 0 0 "VAL " " CG2" " " 6 0 1 C2 
    1037 48 -5.93763 5.5048 26.6957 69 " " " " A 21 0 0 "VAL " " H  " " " 1 0 1 C2 
    1038 48 -4.29827 6.5641 24.4484 69 " " " " A 21 0 0 "VAL " " HA " " " 1 0 1 C2 
    1039 48 -7.14146 7.05905 25.4749 69 " " " " A 21 0 0 "VAL " " HB " " " 1 0 1 C2 
    1040 48 -7.45888 8.91278 23.8647 69 " " " " A 21 0 0 "VAL " HG11 " " 1 0 1 C2 
    1041 48 -6.39715 9.29582 25.047 69 " " " " A 21 0 0 "VAL " HG12 " " 1 0 1 C2 
    1042 48 -5.77194 8.73092 23.3658 69 " " " " A 21 0 0 "VAL " HG13 " " 1 0 1 C2 
    1043 48 -7.83817 6.4891 23.2375 69 " " " " A 21 0 0 "VAL " HG21 " " 1 0 1 C2 
    1044 48 -6.21466 6.25608 22.6814 69 " " " " A 21 0 0 "VAL " HG22 " " 1 0 1 C2 
    1045 48 -6.94124 5.14092 23.8413 69 " " " " A 21 0 0 "VAL " HG23 " " 1 0 1 C2 
    1046 40 -3.16907 8.19721 26.1892 70 " " " " A 43 0 0 "VAL " " N  " " " 7 0 1 C2 
    1047 14 -2.49426 9.07813 27.1438 70 " " " " A 2 0 0 "VAL " " CA " " " 6 0 1 C2 
    1048 14 -2.54063 10.484 26.4101 70 " " " " A 2 0 0 "VAL " " C  " " " 6 0 1 C2 
    1049 23 -2.4386 10.5254 25.1726 70 " " " " A 70 0 0 "VAL " " O  " " " 8 0 1 C2 
    1050 14 -1.07458 8.50513 27.3671 70 " " " " A 2 0 0 "VAL " " CB " " " 6 0 1 C2 
    1051 14 -1.1143 7.24878 28.2783 70 " " " " A 2 0 0 "VAL " " CG1" " " 6 0 1 C2 
    1052 14 -0.269013 8.16761 26.0792 70 " " " " A 2 0 0 "VAL " " CG2" " " 6 0 1 C2 
    1053 48 -2.61903 7.92062 25.3885 70 " " " " A 21 0 0 "VAL " " H  " " " 1 0 1 C2 
    1054 48 -2.91665 9.1496 28.146 70 " " " " A 21 0 0 "VAL " " HA " " " 1 0 1 C2 
    1055 48 -0.663225 9.30791 27.979 70 " " " " A 21 0 0 "VAL " " HB " " " 1 0 1 C2 
    1056 48 -1.67123 7.39704 29.2035 70 " " " " A 21 0 0 "VAL " HG11 " " 1 0 1 C2 
    1057 48 -1.4358 6.38426 27.6975 70 " " " " A 21 0 0 "VAL " HG12 " " 1 0 1 C2 
    1058 48 -0.139628 7.02764 28.7133 70 " " " " A 21 0 0 "VAL " HG13 " " 1 0 1 C2 
    1059 48 0.719116 7.85078 26.4128 70 " " " " A 21 0 0 "VAL " HG21 " " 1 0 1 C2 
    1060 48 -0.586649 7.30908 25.4875 70 " " " " A 21 0 0 "VAL " HG22 " " 1 0 1 C2 
    1061 48 0.0116271 9.0286 25.4725 70 " " " " A 21 0 0 "VAL " HG23 " " 1 0 1 C2 
    1062 40 -2.48904 11.5424 27.2136 71 " " " " A 43 0 0 "ALA " " N  " " " 7 0 1 C2 
    1063 14 -2.29932 12.8791 26.7902 71 " " " " A 2 0 0 "ALA " " CA " " " 6 0 1 C2 
    1064 14 -1.36142 13.5647 27.8182 71 " " " " A 2 0 0 "ALA " " C  " " " 6 0 1 C2 
    1065 23 -1.42935 13.2357 29.0297 71 " " " " A 70 0 0 "ALA " " O  " " " 8 0 1 C2 
    1066 14 -3.53023 13.6906 26.6169 71 " " " " A 2 0 0 "ALA " " CB " " " 6 0 1 C2 
    1067 48 -2.3272 11.4378 28.205 71 " " " " A 21 0 0 "ALA " " H  " " " 1 0 1 C2 
    1068 48 -1.66917 12.7815 25.9062 71 " " " " A 21 0 0 "ALA " " HA " " " 1 0 1 C2 
    1069 48 -3.60578 14.348 27.4831 71 " " " " A 21 0 0 "ALA " " HB1" " " 1 0 1 C2 
    1070 48 -3.5545 14.3007 25.714 71 " " " " A 21 0 0 "ALA " " HB2" " " 1 0 1 C2 
    1071 48 -4.40694 13.0515 26.5118 71 " " " " A 21 0 0 "ALA " " HB3" " " 1 0 1 C2 
    1072 40 -0.389294 14.3329 27.3256 72 " " " " A 43 0 0 "ILE " " N  " " " 7 0 1 C2 
    1073 14 0.675932 15.0901 28.0005 72 " " " " A 2 0 0 "ILE " " CA " " " 6 0 1 C2 
    1074 14 0.136812 16.528 28.2672 72 " " " " A 2 0 0 "ILE " " C  " " " 6 0 1 C2 
    1075 23 -0.479467 17.1144 27.3826 72 " " " " A 70 0 0 "ILE " " O  " " " 8 0 1 C2 
    1076 14 1.96102 15.0708 27.0877 72 " " " " A 2 0 0 "ILE " " CB " " " 6 0 1 C2 
    1077 14 2.35715 13.6573 26.4173 72 " " " " A 2 0 0 "ILE " " CG1" " " 6 0 1 C2 
    1078 14 3.04855 15.6742 27.8859 72 " " " " A 2 0 0 "ILE " " CG2" " " 6 0 1 C2 
    1079 14 3.08875 13.8023 25.0491 72 " " " " A 2 0 0 "ILE " " CD1" " " 6 0 1 C2 
    1080 48 -0.444285 14.623 26.3597 72 " " " " A 21 0 0 "ILE " " H  " " " 1 0 1 C2 
    1081 48 0.913574 14.6034 28.9464 72 " " " " A 21 0 0 "ILE " " HA " " " 1 0 1 C2 
    1082 48 1.70139 15.7383 26.2661 72 " " " " A 21 0 0 "ILE " " HB " " " 1 0 1 C2 
    1083 48 1.51505 12.9652 26.4223 72 " " " " A 21 0 0 "ILE " HG13 " " 1 0 1 C2 
    1084 48 3.14866 13.3573 27.104 72 " " " " A 21 0 0 "ILE " HG12 " " 1 0 1 C2 
    1085 48 3.36135 15.1382 28.782 72 " " " " A 21 0 0 "ILE " HG21 " " 1 0 1 C2 
    1086 48 3.95715 15.5996 27.2885 72 " " " " A 21 0 0 "ILE " HG22 " " 1 0 1 C2 
    1087 48 2.89208 16.7451 28.0157 72 " " " " A 21 0 0 "ILE " HG23 " " 1 0 1 C2 
    1088 48 3.45969 12.8178 24.7642 72 " " " " A 21 0 0 "ILE " HD11 " " 1 0 1 C2 
    1089 48 2.6053 14.2627 24.1875 72 " " " " A 21 0 0 "ILE " HD12 " " 1 0 1 C2 
    1090 48 3.97453 14.4272 25.1629 72 " " " " A 21 0 0 "ILE " HD13 " " 1 0 1 C2 
    1091 40 0.484457 17.0075 29.5053 73 " " " " A 43 0 0 "LEU " " N  " " " 7 0 1 C2 
    1092 14 0.269287 18.4074 29.8046 73 " " " " A 2 0 0 "LEU " " CA " " " 6 0 1 C2 
    1093 14 1.4685 19.124 30.2566 73 " " " " A 2 0 0 "LEU " " C  " " " 6 0 1 C2 
    1094 23 2.37592 18.5054 30.8202 73 " " " " A 70 0 0 "LEU " " O  " " " 8 0 1 C2 
    1095 14 -0.836527 18.5342 30.8704 73 " " " " A 2 0 0 "LEU " " CB " " " 6 0 1 C2 
    1096 14 -2.25686 17.9256 30.7706 73 " " " " A 2 0 0 "LEU " " CG " " " 6 0 1 C2 
    1097 14 -3.08861 18.0273 32.062 73 " " " " A 2 0 0 "LEU " " CD1" " " 6 0 1 C2 
    1098 14 -3.11575 18.4623 29.6242 73 " " " " A 2 0 0 "LEU " " CD2" " " 6 0 1 C2 
    1099 48 1.04783 16.4882 30.1633 73 " " " " A 21 0 0 "LEU " " H  " " " 1 0 1 C2 
    1100 48 -0.0779324 18.9697 28.9377 73 " " " " A 21 0 0 "LEU " " HA " " " 1 0 1 C2 
    1101 48 -1.03238 19.5989 30.9977 73 " " " " A 21 0 0 "LEU " " HB3" " " 1 0 1 C2 
    1102 48 -0.271141 18.2957 31.7712 73 " " " " A 21 0 0 "LEU " " HB2" " " 1 0 1 C2 
    1103 48 -2.15494 16.8607 30.5613 73 " " " " A 21 0 0 "LEU " " HG " " " 1 0 1 C2 
    1104 48 -3.95019 17.3701 31.9442 73 " " " " A 21 0 0 "LEU " HD11 " " 1 0 1 C2 
    1105 48 -2.45237 17.723 32.8931 73 " " " " A 21 0 0 "LEU " HD12 " " 1 0 1 C2 
    1106 48 -3.38309 19.0681 32.1961 73 " " " " A 21 0 0 "LEU " HD13 " " 1 0 1 C2 
    1107 48 -3.1829 19.5417 29.7601 73 " " " " A 21 0 0 "LEU " HD21 " " 1 0 1 C2 
    1108 48 -2.6866 18.2525 28.6444 73 " " " " A 21 0 0 "LEU " HD22 " " 1 0 1 C2 
    1109 48 -4.1553 18.1417 29.5558 73 " " " " A 21 0 0 "LEU " HD23 " " 1 0 1 C2 
    1110 40 1.57362 20.4222 30.0165 74 " " " " A 43 0 0 "THR " " N  " " " 7 0 1 C2 
    1111 14 2.7386 21.1466 30.5414 74 " " " " A 2 0 0 "THR " " CA " " " 6 0 1 C2 
    1112 14 2.35547 22.5653 31.0674 74 " " " " A 2 0 0 "THR " " C  " " " 6 0 1 C2 
    1113 23 1.51677 23.2034 30.5281 74 " " " " A 70 0 0 "THR " " O  " " " 8 0 1 C2 
    1114 14 3.91524 21.1671 29.5527 74 " " " " A 2 0 0 "THR " " CB " " " 6 0 1 C2 
    1115 23 5.0584 21.7643 30.0691 74 " " " " A 70 0 0 "THR " " OG1" " " 8 0 1 C2 
    1116 14 3.51658 21.9055 28.2408 74 " " " " A 2 0 0 "THR " " CG2" " " 6 0 1 C2 
    1117 48 0.833759 20.9221 29.5444 74 " " " " A 21 0 0 "THR " " H  " " " 1 0 1 C2 
    1118 48 3.08028 20.6013 31.4212 74 " " " " A 21 0 0 "THR " " HA " " " 1 0 1 C2 
    1119 48 4.09093 20.1308 29.264 74 " " " " A 21 0 0 "THR " " HB " " " 1 0 1 C2 
    1120 48 5.5506 21.0719 30.483 74 " " " " A 21 0 0 "THR " " HG1" " " 1 0 1 C2 
    1121 48 4.16318 21.5434 27.4415 74 " " " " A 21 0 0 "THR " HG21 " " 1 0 1 C2 
    1122 48 2.49985 21.6749 27.9226 74 " " " " A 21 0 0 "THR " HG22 " " 1 0 1 C2 
    1123 48 3.44238 22.9884 28.3401 74 " " " " A 21 0 0 "THR " HG23 " " 1 0 1 C2 
    1124 40 2.84667 22.9268 32.2858 75 " " " " A 43 0 0 "PRO " " N  " " " 7 0 1 C2 
    1125 14 2.6881 24.3162 32.7877 75 " " " " A 2 0 0 "PRO " " CA " " " 6 0 1 C2 
    1126 14 3.45461 25.3545 31.9216 75 " " " " A 2 0 0 "PRO " " C  " " " 6 0 1 C2 
    1127 23 4.26212 24.9127 31.0348 75 " " " " A 70 0 0 "PRO " " O  " " " 8 0 1 C2 
    1128 14 3.19652 24.2352 34.2404 75 " " " " A 2 0 0 "PRO " " CB " " " 6 0 1 C2 
    1129 14 4.29373 23.1608 34.2578 75 " " " " A 2 0 0 "PRO " " CG " " " 6 0 1 C2 
    1130 14 3.85757 22.2232 33.0967 75 " " " " A 2 0 0 "PRO " " CD " " " 6 0 1 C2 
    1131 48 1.63871 24.5954 32.693 75 " " " " A 21 0 0 "PRO " " HA " " " 1 0 1 C2 
    1132 48 2.42531 23.8694 34.9183 75 " " " " A 21 0 0 "PRO " " HB3" " " 1 0 1 C2 
    1133 48 3.61473 25.1766 34.5967 75 " " " " A 21 0 0 "PRO " " HB2" " " 1 0 1 C2 
    1134 48 4.35182 22.6082 35.1956 75 " " " " A 21 0 0 "PRO " " HG3" " " 1 0 1 C2 
    1135 48 5.20133 23.6461 33.8989 75 " " " " A 21 0 0 "PRO " " HG2" " " 1 0 1 C2 
    1136 48 4.73336 21.9585 32.5043 75 " " " " A 21 0 0 "PRO " " HD2" " " 1 0 1 C2 
    1137 48 3.43168 21.3537 33.5973 75 " " " " A 21 0 0 "PRO " " HD3" " " 1 0 1 C2 
    1138 40 3.32901 26.6231 32.2486 76 " " " " A 43 0 0 "PRO " " N  " " " 7 0 1 C2 
    1139 14 4.12432 27.6374 31.5436 76 " " " " A 2 0 0 "PRO " " CA " " " 6 0 1 C2 
    1140 14 5.54222 27.76 32.2363 76 " " " " A 2 0 0 "PRO " " C  " " " 6 0 1 C2 
    1141 23 5.73761 27.1155 33.2686 76 " " " " A 70 0 0 "PRO " " O  " " " 8 0 1 C2 
    1142 14 3.30157 28.9844 31.6866 76 " " " " A 2 0 0 "PRO " " CB " " " 6 0 1 C2 
    1143 14 2.47713 28.7435 32.9341 76 " " " " A 2 0 0 "PRO " " CG " " " 6 0 1 C2 
    1144 14 2.32483 27.1887 33.0854 76 " " " " A 2 0 0 "PRO " " CD " " " 6 0 1 C2 
    1145 48 4.11517 27.5338 30.4586 76 " " " " A 21 0 0 "PRO " " HA " " " 1 0 1 C2 
    1146 48 2.61209 28.9512 30.8431 76 " " " " A 21 0 0 "PRO " " HB3" " " 1 0 1 C2 
    1147 48 3.85888 29.9128 31.8117 76 " " " " A 21 0 0 "PRO " " HB2" " " 1 0 1 C2 
    1148 48 1.53116 29.2744 32.8271 76 " " " " A 21 0 0 "PRO " " HG3" " " 1 0 1 C2 
    1149 48 2.99126 29.1636 33.7986 76 " " " " A 21 0 0 "PRO " " HG2" " " 1 0 1 C2 
    1150 48 2.48584 26.8214 34.0989 76 " " " " A 21 0 0 "PRO " " HD2" " " 1 0 1 C2 
    1151 48 1.32906 27.0374 32.6687 76 " " " " A 21 0 0 "PRO " " HD3" " " 1 0 1 C2 
    1152 40 6.50789 28.5333 31.6469 77 " " " " A 43 0 0 "ASP " " N  " " " 7 0 1 C2 
    1153 14 7.94998 28.3346 31.9184 77 " " " " A 2 0 0 "ASP " " CA " " " 6 0 1 C2 
    1154 14 8.36395 28.8465 33.3485 77 " " " " A 2 0 0 "ASP " " C  " " " 6 0 1 C2 
    1155 23 9.41663 28.5622 33.9259 77 " " " " A 70 0 0 "ASP " " O  " " " 8 0 1 C2 
    1156 14 8.73449 29.1075 30.8221 77 " " " " A 2 0 0 "ASP " " CB " " " 6 0 1 C2 
    1157 14 8.54616 30.6075 30.7317 77 " " " " A 2 0 0 "ASP " " CG " " " 6 0 1 C2 
    1158 23 9.61235 31.2552 30.6291 77 " " " " A 70 0 0 "ASP " " OD1" " " 8 0 1 C2 
    1159 23 7.39824 31.1733 30.6873 77 " " " " A 70 0 0 "ASP " " OD2" " " 8 0 1 C2 
    1160 48 6.2144 29.0336 30.8201 77 " " " " A 21 0 0 "ASP " " H  " " " 1 0 1 C2 
    1161 48 8.26453 27.3003 31.7795 77 " " " " A 21 0 0 "ASP " " HA " " " 1 0 1 C2 
    1162 48 8.52712 28.6072 29.8762 77 " " " " A 21 0 0 "ASP " " HB3" " " 1 0 1 C2 
    1163 48 9.76542 28.8332 31.0458 77 " " " " A 21 0 0 "ASP " " HB2" " " 1 0 1 C2 
    1164 40 7.51165 29.6763 33.9553 78 " " " " A 43 0 0 "ASP " " N  " " " 7 0 1 C2 
    1165 14 7.60036 30.1584 35.2582 78 " " " " A 2 0 0 "ASP " " CA " " " 6 0 1 C2 
    1166 14 7.00229 29.2897 36.3906 78 " " " " A 2 0 0 "ASP " " C  " " " 6 0 1 C2 
    1167 23 7.21676 29.6264 37.5612 78 " " " " A 70 0 0 "ASP " " O  " " " 8 0 1 C2 
    1168 14 7.01556 31.5425 35.2795 78 " " " " A 2 0 0 "ASP " " CB " " " 6 0 1 C2 
    1169 14 5.50044 31.7585 35.3212 78 " " " " A 2 0 0 "ASP " " CG " " " 6 0 1 C2 
    1170 23 4.85929 31.7127 34.2584 78 " " " " A 70 0 0 "ASP " " OD1" " " 8 0 1 C2 
    1171 23 4.91825 32.3038 36.2664 78 " " " " A 70 0 0 "ASP " " OD2" " " 8 0 1 C2 
    1172 48 6.75342 29.9884 33.3656 78 " " " " A 21 0 0 "ASP " " H  " " " 1 0 1 C2 
    1173 48 8.65159 30.2541 35.53 78 " " " " A 21 0 0 "ASP " " HA " " " 1 0 1 C2 
    1174 48 7.34682 32.1206 34.4167 78 " " " " A 21 0 0 "ASP " " HB3" " " 1 0 1 C2 
    1175 48 7.44797 32.0898 36.1171 78 " " " " A 21 0 0 "ASP " " HB2" " " 1 0 1 C2 
    1176 40 6.1961 28.2376 36.087 79 " " " " A 43 0 0 "LYS " " N  " " " 7 0 1 C2 
    1177 14 5.57933 27.3454 37.0702 79 " " " " A 2 0 0 "LYS " " CA " " " 6 0 1 C2 
    1178 14 5.94468 25.886 36.8311 79 " " " " A 2 0 0 "LYS " " C  " " " 6 0 1 C2 
    1179 23 6.38095 25.5648 35.7235 79 " " " " A 70 0 0 "LYS " " O  " " " 8 0 1 C2 
    1180 14 4.05951 27.4949 37.0521 79 " " " " A 2 0 0 "LYS " " CB " " " 6 0 1 C2 
    1181 14 3.54793 28.7184 37.8515 79 " " " " A 2 0 0 "LYS " " CG " " " 6 0 1 C2 
    1182 14 2.09345 29.0632 37.5355 79 " " " " A 2 0 0 "LYS " " CD " " " 6 0 1 C2 
    1183 14 1.61779 30.3465 38.1989 79 " " " " A 2 0 0 "LYS " " CE " " " 6 0 1 C2 
    1184 40 0.30662 30.1672 38.8497 79 " " " " A 43 0 0 "LYS " " NZ " " " 7 0 1 C2 
    1185 48 6.15293 27.9478 35.1204 79 " " " " A 21 0 0 "LYS " " H  " " " 1 0 1 C2 
    1186 48 5.7845 27.5755 38.1157 79 " " " " A 21 0 0 "LYS " " HA " " " 1 0 1 C2 
    1187 48 3.49315 26.6341 37.4075 79 " " " " A 21 0 0 "LYS " " HB3" " " 1 0 1 C2 
    1188 48 3.73594 27.4879 36.0113 79 " " " " A 21 0 0 "LYS " " HB2" " " 1 0 1 C2 
    1189 48 4.11192 29.5778 37.4889 79 " " " " A 21 0 0 "LYS " " HG3" " " 1 0 1 C2 
    1190 48 3.74193 28.567 38.9133 79 " " " " A 21 0 0 "LYS " " HG2" " " 1 0 1 C2 
    1191 48 1.48501 28.1993 37.8029 79 " " " " A 21 0 0 "LYS " " HD3" " " 1 0 1 C2 
    1192 48 1.9335 29.2139 36.4678 79 " " " " A 21 0 0 "LYS " " HD2" " " 1 0 1 C2 
    1193 48 1.56884 31.1634 37.4789 79 " " " " A 21 0 0 "LYS " " HE3" " " 1 0 1 C2 
    1194 48 2.27656 30.7592 38.9629 79 " " " " A 21 0 0 "LYS " " HE2" " " 1 0 1 C2 
    1195 48 -0.105919 30.8932 39.4179 79 " " " " A 21 0 0 "LYS " " HZ1" " " 1 0 1 C2 
    1196 48 -0.28915 29.8489 38.0988 79 " " " " A 21 0 0 "LYS " " HZ2" " " 1 0 1 C2 
    1197 48 0.331991 29.369 39.4681 79 " " " " A 21 0 0 "LYS " " HZ3" " " 1 0 1 C2 
    1198 40 5.53471 25.0772 37.7881 80 " " " " A 43 0 0 "LYS " " N  " " " 7 0 1 C2 
    1199 14 5.67432 23.5657 37.916 80 " " " " A 2 0 0 "LYS " " CA " " " 6 0 1 C2 
    1200 14 4.23335 23.0462 38.0595 80 " " " " A 2 0 0 "LYS " " C  " " " 6 0 1 C2 
    1201 23 3.19131 23.7077 38.2447 80 " " " " A 70 0 0 "LYS " " O  " " " 8 0 1 C2 
    1202 14 6.72972 23.246 39.0105 80 " " " " A 2 0 0 "LYS " " CB " " " 6 0 1 C2 
    1203 14 8.22296 23.1226 38.5612 80 " " " " A 2 0 0 "LYS " " CG " " " 6 0 1 C2 
    1204 14 9.24637 22.8165 39.6549 80 " " " " A 2 0 0 "LYS " " CD " " " 6 0 1 C2 
    1205 14 10.6813 23.0138 39.0856 80 " " " " A 2 0 0 "LYS " " CE " " " 6 0 1 C2 
    1206 40 11.7049 22.8045 40.1252 80 " " " " A 43 0 0 "LYS " " NZ " " " 7 0 1 C2 
    1207 48 5.00072 25.4472 38.5614 80 " " " " A 21 0 0 "LYS " " H  " " " 1 0 1 C2 
    1208 48 5.96248 23.1924 36.9334 80 " " " " A 21 0 0 "LYS " " HA " " " 1 0 1 C2 
    1209 48 6.36806 22.5026 39.7209 80 " " " " A 21 0 0 "LYS " " HB3" " " 1 0 1 C2 
    1210 48 6.78782 24.1823 39.5656 80 " " " " A 21 0 0 "LYS " " HB2" " " 1 0 1 C2 
    1211 48 8.53313 24.0178 38.0223 80 " " " " A 21 0 0 "LYS " " HG3" " " 1 0 1 C2 
    1212 48 8.2652 22.4165 37.7319 80 " " " " A 21 0 0 "LYS " " HG2" " " 1 0 1 C2 
    1213 48 9.06161 21.84 40.1027 80 " " " " A 21 0 0 "LYS " " HD3" " " 1 0 1 C2 
    1214 48 8.91819 23.479 40.4559 80 " " " " A 21 0 0 "LYS " " HD2" " " 1 0 1 C2 
    1215 48 10.862 24.0709 38.8911 80 " " " " A 21 0 0 "LYS " " HE3" " " 1 0 1 C2 
    1216 48 10.7775 22.4166 38.1788 80 " " " " A 21 0 0 "LYS " " HE2" " " 1 0 1 C2 
    1217 48 11.6483 21.892 40.5543 80 " " " " A 21 0 0 "LYS " " HZ1" " " 1 0 1 C2 
    1218 48 12.6132 22.9528 39.709 80 " " " " A 21 0 0 "LYS " " HZ2" " " 1 0 1 C2 
    1219 48 11.6123 23.5548 40.795 80 " " " " A 21 0 0 "LYS " " HZ3" " " 1 0 1 C2 
    1220 40 4.16586 21.6849 37.968 81 " " " " A 43 0 0 "VAL " " N  " " " 7 0 1 C2 
    1221 14 2.85196 20.9793 37.997 81 " " " " A 2 0 0 "VAL " " CA " " " 6 0 1 C2 
    1222 14 2.16036 21.1247 39.4506 81 " " " " A 2 0 0 "VAL " " C  " " " 6 0 1 C2 
    1223 23 0.991758 20.8467 39.6088 81 " " " " A 70 0 0 "VAL " " O  " " " 8 0 1 C2 
    1224 14 2.97688 19.5651 37.576 81 " " " " A 2 0 0 "VAL " " CB " " " 6 0 1 C2 
    1225 14 3.6613 19.4385 36.2063 81 " " " " A 2 0 0 "VAL " " CG1" " " 6 0 1 C2 
    1226 14 3.65172 18.64 38.7082 81 " " " " A 2 0 0 "VAL " " CG2" " " 6 0 1 C2 
    1227 48 5.07056 21.2492 37.8595 81 " " " " A 21 0 0 "VAL " " H  " " " 1 0 1 C2 
    1228 48 2.12179 21.4245 37.3212 81 " " " " A 21 0 0 "VAL " " HA " " " 1 0 1 C2 
    1229 48 1.94986 19.2524 37.3875 81 " " " " A 21 0 0 "VAL " " HB " " " 1 0 1 C2 
    1230 48 4.74981 19.4139 36.2575 81 " " " " A 21 0 0 "VAL " HG11 " " 1 0 1 C2 
    1231 48 3.24356 18.5701 35.6968 81 " " " " A 21 0 0 "VAL " HG12 " " 1 0 1 C2 
    1232 48 3.44152 20.3582 35.6641 81 " " " " A 21 0 0 "VAL " HG13 " " 1 0 1 C2 
    1233 48 4.56204 19.1224 39.0641 81 " " " " A 21 0 0 "VAL " HG21 " " 1 0 1 C2 
    1234 48 3.10656 18.5965 39.6511 81 " " " " A 21 0 0 "VAL " HG22 " " 1 0 1 C2 
    1235 48 3.87322 17.6766 38.2489 81 " " " " A 21 0 0 "VAL " HG23 " " 1 0 1 C2 
    1236 40 2.93971 21.4379 40.4763 82 " " " " A 43 0 0 "THR " " N  " " " 7 0 1 C2 
    1237 14 2.53039 21.5795 41.8685 82 " " " " A 2 0 0 "THR " " CA " " " 6 0 1 C2 
    1238 14 1.71563 22.8451 42.0552 82 " " " " A 2 0 0 "THR " " C  " " " 6 0 1 C2 
    1239 23 1.00212 22.8851 43.0401 82 " " " " A 70 0 0 "THR " " O  " " " 8 0 1 C2 
    1240 14 3.89251 21.6242 42.7158 82 " " " " A 2 0 0 "THR " " CB " " " 6 0 1 C2 
    1241 23 4.74269 22.623 42.2774 82 " " " " A 70 0 0 "THR " " OG1" " " 8 0 1 C2 
    1242 14 4.62768 20.2717 42.8004 82 " " " " A 2 0 0 "THR " " CG2" " " 6 0 1 C2 
    1243 48 3.88501 21.7697 40.348 82 " " " " A 21 0 0 "THR " " H  " " " 1 0 1 C2 
    1244 48 1.86308 20.8033 42.2432 82 " " " " A 21 0 0 "THR " " HA " " " 1 0 1 C2 
    1245 48 3.68615 21.7916 43.773 82 " " " " A 21 0 0 "THR " " HB " " " 1 0 1 C2 
    1246 48 4.53216 23.4274 42.7265 82 " " " " A 21 0 0 "THR " " HG1" " " 1 0 1 C2 
    1247 48 4.89619 20.0622 41.765 82 " " " " A 21 0 0 "THR " HG21 " " 1 0 1 C2 
    1248 48 5.49453 20.5328 43.4074 82 " " " " A 21 0 0 "THR " HG22 " " 1 0 1 C2 
    1249 48 4.01198 19.4681 43.2045 82 " " " " A 21 0 0 "THR " HG23 " " 1 0 1 C2 
    1250 40 1.7538 23.8009 41.1201 83 " " " " A 43 0 0 "ASP " " N  " " " 7 0 1 C2 
    1251 14 0.934214 24.9948 41.0954 83 " " " " A 2 0 0 "ASP " " CA " " " 6 0 1 C2 
    1252 14 -0.545437 24.6746 41.1529 83 " " " " A 2 0 0 "ASP " " C  " " " 6 0 1 C2 
    1253 23 -1.16028 24.1099 40.244 83 " " " " A 70 0 0 "ASP " " O  " " " 8 0 1 C2 
    1254 14 1.34782 26.0642 40.0757 83 " " " " A 2 0 0 "ASP " " CB " " " 6 0 1 C2 
    1255 14 0.419639 27.3164 40.0333 83 " " " " A 2 0 0 "ASP " " CG " " " 6 0 1 C2 
    1256 23 -0.363438 27.4305 39.0998 83 " " " " A 70 0 0 "ASP " " OD1" " " 8 0 1 C2 
    1257 23 0.557144 28.1954 40.9199 83 " " " " A 70 0 0 "ASP " " OD2" " " 8 0 1 C2 
    1258 48 2.44924 23.702 40.3943 83 " " " " A 21 0 0 "ASP " " H  " " " 1 0 1 C2 
    1259 48 1.25672 25.4592 42.0273 83 " " " " A 21 0 0 "ASP " " HA " " " 1 0 1 C2 
    1260 48 1.35412 25.6606 39.0633 83 " " " " A 21 0 0 "ASP " " HB3" " " 1 0 1 C2 
    1261 48 2.38695 26.3908 40.1168 83 " " " " A 21 0 0 "ASP " " HB2" " " 1 0 1 C2 
    1262 40 -1.0928 24.9539 42.3258 84 " " " " A 43 0 0 "LYS " " N  " " " 7 0 1 C2 
    1263 14 -2.51842 24.732 42.7826 84 " " " " A 2 0 0 "LYS " " CA " " " 6 0 1 C2 
    1264 14 -3.5095 25.4863 41.9658 84 " " " " A 2 0 0 "LYS " " C  " " " 6 0 1 C2 
    1265 23 -4.61502 24.9697 41.6999 84 " " " " A 70 0 0 "LYS " " O  " " " 8 0 1 C2 
    1266 14 -2.71914 24.9682 44.262 84 " " " " A 2 0 0 "LYS " " CB " " " 6 0 1 C2 
    1267 14 -1.84574 23.9696 45.0668 84 " " " " A 2 0 0 "LYS " " CG " " " 6 0 1 C2 
    1268 14 -2.24232 23.8733 46.5291 84 " " " " A 2 0 0 "LYS " " CD " " " 6 0 1 C2 
    1269 14 -1.85762 25.2275 47.1443 84 " " " " A 2 0 0 "LYS " " CE " " " 6 0 1 C2 
    1270 40 -2.01226 25.1307 48.6291 84 " " " " A 43 0 0 "LYS " " NZ " " " 7 0 1 C2 
    1271 48 -0.380367 25.2415 42.9814 84 " " " " A 21 0 0 "LYS " " H  " " " 1 0 1 C2 
    1272 48 -2.89421 23.7307 42.5724 84 " " " " A 21 0 0 "LYS " " HA " " " 1 0 1 C2 
    1273 48 -3.72677 24.7131 44.5902 84 " " " " A 21 0 0 "LYS " " HB3" " " 1 0 1 C2 
    1274 48 -2.46673 25.9922 44.5376 84 " " " " A 21 0 0 "LYS " " HB2" " " 1 0 1 C2 
    1275 48 -0.772354 24.0612 44.9009 84 " " " " A 21 0 0 "LYS " " HG3" " " 1 0 1 C2 
    1276 48 -2.05258 22.9938 44.6273 84 " " " " A 21 0 0 "LYS " " HG2" " " 1 0 1 C2 
    1277 48 -1.59949 23.1477 47.0274 84 " " " " A 21 0 0 "LYS " " HD3" " " 1 0 1 C2 
    1278 48 -3.29461 23.6015 46.6121 84 " " " " A 21 0 0 "LYS " " HD2" " " 1 0 1 C2 
    1279 48 -2.50257 26.0578 46.8566 84 " " " " A 21 0 0 "LYS " " HE3" " " 1 0 1 C2 
    1280 48 -0.828606 25.5409 46.9683 84 " " " " A 21 0 0 "LYS " " HE2" " " 1 0 1 C2 
    1281 48 -2.94868 25.3337 48.9485 84 " " " " A 21 0 0 "LYS " " HZ1" " " 1 0 1 C2 
    1282 48 -1.85467 24.2079 49.0082 84 " " " " A 21 0 0 "LYS " " HZ2" " " 1 0 1 C2 
    1283 48 -1.36496 25.7985 49.0231 84 " " " " A 21 0 0 "LYS " " HZ3" " " 1 0 1 C2 
    1284 40 -3.19434 26.7236 41.5301 85 " " " " A 43 0 0 "ALA " " N  " " " 7 0 1 C2 
    1285 14 -3.85009 27.61 40.5501 85 " " " " A 2 0 0 "ALA " " CA " " " 6 0 1 C2 
    1286 14 -3.95287 26.934 39.167 85 " " " " A 2 0 0 "ALA " " C  " " " 6 0 1 C2 
    1287 23 -5.02251 26.9557 38.6427 85 " " " " A 70 0 0 "ALA " " O  " " " 8 0 1 C2 
    1288 14 -3.07064 28.9333 40.5526 85 " " " " A 2 0 0 "ALA " " CB " " " 6 0 1 C2 
    1289 48 -2.41357 27.0925 42.054 85 " " " " A 21 0 0 "ALA " " H  " " " 1 0 1 C2 
    1290 48 -4.86512 27.755 40.9199 85 " " " " A 21 0 0 "ALA " " HA " " " 1 0 1 C2 
    1291 48 -2.0097 28.8285 40.3256 85 " " " " A 21 0 0 "ALA " " HB1" " " 1 0 1 C2 
    1292 48 -3.54075 29.7076 39.9463 85 " " " " A 21 0 0 "ALA " " HB2" " " 1 0 1 C2 
    1293 48 -3.11241 29.3672 41.5516 85 " " " " A 21 0 0 "ALA " " HB3" " " 1 0 1 C2 
    1294 40 -2.87383 26.3933 38.6029 86 " " " " A 43 0 0 "TRP " " N  " " " 7 0 1 C2 
    1295 14 -2.92323 25.5682 37.3674 86 " " " " A 2 0 0 "TRP " " CA " " " 6 0 1 C2 
    1296 14 -3.81867 24.335 37.4547 86 " " " " A 2 0 0 "TRP " " C  " " " 6 0 1 C2 
    1297 23 -4.77567 24.2493 36.6637 86 " " " " A 70 0 0 "TRP " " O  " " " 8 0 1 C2 
    1298 14 -1.49706 25.2467 36.9421 86 " " " " A 2 0 0 "TRP " " CB " " " 6 0 1 C2 
    1299 14 -1.29529 24.8955 35.5359 86 " " " " A 2 0 0 "TRP " " CG " " " 6 0 1 C2 
    1300 14 -1.32758 25.6942 34.4536 86 " " " " A 2 0 0 "TRP " " CD1" " " 6 0 1 C2 
    1301 14 -0.841906 23.5983 35.0183 86 " " " " A 2 0 0 "TRP " " CD2" " " 6 0 1 C2 
    1302 40 -1.12272 24.9706 33.3342 86 " " " " A 43 0 0 "TRP " " NE1" " " 7 0 1 C2 
    1303 14 -0.851212 23.6341 33.6132 86 " " " " A 2 0 0 "TRP " " CE2" " " 6 0 1 C2 
    1304 14 -0.365803 22.4511 35.6776 86 " " " " A 2 0 0 "TRP " " CE3" " " 6 0 1 C2 
    1305 14 -0.53924 22.4588 32.8852 86 " " " " A 2 0 0 "TRP " " CZ2" " " 6 0 1 C2 
    1306 14 -0.0856763 21.2799 34.9518 86 " " " " A 2 0 0 "TRP " " CZ3" " " 6 0 1 C2 
    1307 14 -0.0613595 21.3249 33.5196 86 " " " " A 2 0 0 "TRP " " CH2" " " 6 0 1 C2 
    1308 48 -1.93832 26.5107 38.9651 86 " " " " A 21 0 0 "TRP " " H  " " " 1 0 1 C2 
    1309 48 -3.28385 26.2312 36.581 86 " " " " A 21 0 0 "TRP " " HA " " " 1 0 1 C2 
    1310 48 -0.903267 24.5797 37.5671 86 " " " " A 21 0 0 "TRP " " HB3" " " 1 0 1 C2 
    1311 48 -0.936464 26.1721 37.0743 86 " " " " A 21 0 0 "TRP " " HB2" " " 1 0 1 C2 
    1312 48 -1.65213 26.7242 34.4678 86 " " " " A 21 0 0 "TRP " " HD1" " " 1 0 1 C2 
    1313 48 -1.31298 25.3501 32.4178 86 " " " " A 21 0 0 "TRP " " HE1" " " 1 0 1 C2 
    1314 48 -0.303518 22.5216 36.7535 86 " " " " A 21 0 0 "TRP " " HE3" " " 1 0 1 C2 
    1315 48 -0.431999 22.3997 31.8122 86 " " " " A 21 0 0 "TRP " " HZ2" " " 1 0 1 C2 
    1316 48 0.158089 20.3782 35.4939 86 " " " " A 21 0 0 "TRP " " HZ3" " " 1 0 1 C2 
    1317 48 -0.00681695 20.4448 32.896 86 " " " " A 21 0 0 "TRP " " HH2" " " 1 0 1 C2 
    1318 40 -3.58084 23.5236 38.5188 87 " " " " A 43 0 0 "GLN " " N  " " " 7 0 1 C2 
    1319 14 -4.40786 22.3579 38.8863 87 " " " " A 2 0 0 "GLN " " CA " " " 6 0 1 C2 
    1320 14 -5.85244 22.5158 38.7763 87 " " " " A 2 0 0 "GLN " " C  " " " 6 0 1 C2 
    1321 23 -6.51286 21.958 37.8766 87 " " " " A 70 0 0 "GLN " " O  " " " 8 0 1 C2 
    1322 14 -3.89795 21.7947 40.3412 87 " " " " A 2 0 0 "GLN " " CB " " " 6 0 1 C2 
    1323 14 -2.4798 21.2886 40.3491 87 " " " " A 2 0 0 "GLN " " CG " " " 6 0 1 C2 
    1324 14 -2.20083 20.6998 41.7196 87 " " " " A 2 0 0 "GLN " " CD " " " 6 0 1 C2 
    1325 23 -3.05602 20.6043 42.602 87 " " " " A 70 0 0 "GLN " " OE1" " " 8 0 1 C2 
    1326 40 -0.910624 20.2906 41.8342 87 " " " " A 43 0 0 "GLN " " NE2" " " 7 0 1 C2 
    1327 48 -2.77986 23.775 39.0804 87 " " " " A 21 0 0 "GLN " " H  " " " 1 0 1 C2 
    1328 48 -4.1144 21.5643 38.1993 87 " " " " A 21 0 0 "GLN " " HA " " " 1 0 1 C2 
    1329 48 -4.61987 21.0347 40.6399 87 " " " " A 21 0 0 "GLN " " HB3" " " 1 0 1 C2 
    1330 48 -3.93842 22.5073 41.165 87 " " " " A 21 0 0 "GLN " " HB2" " " 1 0 1 C2 
    1331 48 -1.67286 22.0041 40.1907 87 " " " " A 21 0 0 "GLN " " HG3" " " 1 0 1 C2 
    1332 48 -2.44296 20.4971 39.6006 87 " " " " A 21 0 0 "GLN " " HG2" " " 1 0 1 C2 
    1333 48 -0.507227 19.8007 42.62 87 " " " " A 21 0 0 "GLN " HE22 " " 1 0 1 C2 
    1334 48 -0.308586 20.3058 41.0234 87 " " " " A 21 0 0 "GLN " HE21 " " 1 0 1 C2 
    1335 40 -6.35324 23.396 39.6469 88 " " " " A 43 0 0 "LYS " " N  " " " 7 0 1 C2 
    1336 14 -7.73177 23.8996 39.6985 88 " " " " A 2 0 0 "LYS " " CA " " " 6 0 1 C2 
    1337 14 -8.33151 24.3259 38.3382 88 " " " " A 2 0 0 "LYS " " C  " " " 6 0 1 C2 
    1338 23 -9.52519 24.113 38.1108 88 " " " " A 70 0 0 "LYS " " O  " " " 8 0 1 C2 
    1339 14 -7.80829 24.9947 40.7732 88 " " " " A 2 0 0 "LYS " " CB " " " 6 0 1 C2 
    1340 14 -9.18684 25.0507 41.4034 88 " " " " A 2 0 0 "LYS " " CG " " " 6 0 1 C2 
    1341 14 -9.47183 25.8567 42.6299 88 " " " " A 2 0 0 "LYS " " CD " " " 6 0 1 C2 
    1342 14 -10.9545 25.8312 43.0799 88 " " " " A 2 0 0 "LYS " " CE " " " 6 0 1 C2 
    1343 40 -11.3581 24.4195 43.2855 88 " " " " A 43 0 0 "LYS " " NZ " " " 7 0 1 C2 
    1344 48 -5.62747 23.9819 40.0343 88 " " " " A 21 0 0 "LYS " " H  " " " 1 0 1 C2 
    1345 48 -8.44364 23.1667 40.0783 88 " " " " A 21 0 0 "LYS " " HA " " " 1 0 1 C2 
    1346 48 -7.54103 25.9872 40.4105 88 " " " " A 21 0 0 "LYS " " HB3" " " 1 0 1 C2 
    1347 48 -7.02288 24.8861 41.5211 88 " " " " A 21 0 0 "LYS " " HB2" " " 1 0 1 C2 
    1348 48 -9.33088 24.0114 41.699 88 " " " " A 21 0 0 "LYS " " HG3" " " 1 0 1 C2 
    1349 48 -10.0594 25.3345 40.8149 88 " " " " A 21 0 0 "LYS " " HG2" " " 1 0 1 C2 
    1350 48 -9.2392 26.9098 42.4724 88 " " " " A 21 0 0 "LYS " " HD3" " " 1 0 1 C2 
    1351 48 -8.8844 25.5531 43.4965 88 " " " " A 21 0 0 "LYS " " HD2" " " 1 0 1 C2 
    1352 48 -11.6533 26.2904 42.3806 88 " " " " A 21 0 0 "LYS " " HE3" " " 1 0 1 C2 
    1353 48 -10.9863 26.3619 44.0314 88 " " " " A 21 0 0 "LYS " " HE2" " " 1 0 1 C2 
    1354 48 -12.1783 24.5457 43.8613 88 " " " " A 21 0 0 "LYS " " HZ1" " " 1 0 1 C2 
    1355 48 -11.6055 23.923 42.4415 88 " " " " A 21 0 0 "LYS " " HZ2" " " 1 0 1 C2 
    1356 48 -10.7375 23.8305 43.8223 88 " " " " A 21 0 0 "LYS " " HZ3" " " 1 0 1 C2 
    1357 40 -7.45645 24.9141 37.4819 89 " " " " A 43 0 0 "LYS " " N  " " " 7 0 1 C2 
    1358 14 -7.85316 25.4593 36.1855 89 " " " " A 2 0 0 "LYS " " CA " " " 6 0 1 C2 
    1359 14 -7.89746 24.2836 35.2033 89 " " " " A 2 0 0 "LYS " " C  " " " 6 0 1 C2 
    1360 23 -9.05082 24.0345 34.6417 89 " " " " A 70 0 0 "LYS " " O  " " " 8 0 1 C2 
    1361 14 -6.927 26.6269 35.7526 89 " " " " A 2 0 0 "LYS " " CB " " " 6 0 1 C2 
    1362 14 -7.21676 27.2572 34.3284 89 " " " " A 2 0 0 "LYS " " CG " " " 6 0 1 C2 
    1363 14 -6.51165 28.5969 33.9514 89 " " " " A 2 0 0 "LYS " " CD " " " 6 0 1 C2 
    1364 14 -7.59453 29.6523 34.2103 89 " " " " A 2 0 0 "LYS " " CE " " " 6 0 1 C2 
    1365 40 -7.07227 30.9281 33.8479 89 " " " " A 43 0 0 "LYS " " NZ " " " 7 0 1 C2 
    1366 48 -6.47082 24.8032 37.6726 89 " " " " A 21 0 0 "LYS " " H  " " " 1 0 1 C2 
    1367 48 -8.84427 25.9006 36.2909 89 " " " " A 21 0 0 "LYS " " HA " " " 1 0 1 C2 
    1368 48 -5.89556 26.2776 35.7997 89 " " " " A 21 0 0 "LYS " " HB3" " " 1 0 1 C2 
    1369 48 -6.97135 27.2948 36.6129 89 " " " " A 21 0 0 "LYS " " HB2" " " 1 0 1 C2 
    1370 48 -8.28244 27.3744 34.1316 89 " " " " A 21 0 0 "LYS " " HG3" " " 1 0 1 C2 
    1371 48 -6.87531 26.5099 33.6121 89 " " " " A 21 0 0 "LYS " " HG2" " " 1 0 1 C2 
    1372 48 -6.18711 28.6197 32.9111 89 " " " " A 21 0 0 "LYS " " HD3" " " 1 0 1 C2 
    1373 48 -5.75657 28.8152 34.7066 89 " " " " A 21 0 0 "LYS " " HD2" " " 1 0 1 C2 
    1374 48 -7.86168 29.7003 35.266 89 " " " " A 21 0 0 "LYS " " HE3" " " 1 0 1 C2 
    1375 48 -8.44731 29.4726 33.5557 89 " " " " A 21 0 0 "LYS " " HE2" " " 1 0 1 C2 
    1376 48 -6.1725 31.268 34.1562 89 " " " " A 21 0 0 "LYS " " HZ1" " " 1 0 1 C2 
    1377 48 -7.10215 31.0199 32.8425 89 " " " " A 21 0 0 "LYS " " HZ2" " " 1 0 1 C2 
    1378 48 -7.71176 31.5927 34.2596 89 " " " " A 21 0 0 "LYS " " HZ3" " " 1 0 1 C2 
    1379 40 -6.8862 23.4916 34.9413 90 " " " " A 43 0 0 "VAL " " N  " " " 7 0 1 C2 
    1380 14 -6.74811 22.3525 33.9813 90 " " " " A 2 0 0 "VAL " " CA " " " 6 0 1 C2 
    1381 14 -7.77332 21.2241 34.3793 90 " " " " A 2 0 0 "VAL " " C  " " " 6 0 1 C2 
    1382 23 -8.44136 20.7407 33.4734 90 " " " " A 70 0 0 "VAL " " O  " " " 8 0 1 C2 
    1383 14 -5.34785 21.76 33.8542 90 " " " " A 2 0 0 "VAL " " CB " " " 6 0 1 C2 
    1384 14 -4.47495 22.9701 33.4715 90 " " " " A 2 0 0 "VAL " " CG1" " " 6 0 1 C2 
    1385 14 -4.80728 20.9932 35.1348 90 " " " " A 2 0 0 "VAL " " CG2" " " 6 0 1 C2 
    1386 48 -6.21349 23.4075 35.69 90 " " " " A 21 0 0 "VAL " " H  " " " 1 0 1 C2 
    1387 48 -7.08324 22.8337 33.0625 90 " " " " A 21 0 0 "VAL " " HA " " " 1 0 1 C2 
    1388 48 -5.36572 21.1864 32.9275 90 " " " " A 21 0 0 "VAL " " HB " " " 1 0 1 C2 
    1389 48 -3.45574 22.5964 33.3731 90 " " " " A 21 0 0 "VAL " HG11 " " 1 0 1 C2 
    1390 48 -4.79505 23.4755 32.5603 90 " " " " A 21 0 0 "VAL " HG12 " " 1 0 1 C2 
    1391 48 -4.45266 23.7625 34.2196 90 " " " " A 21 0 0 "VAL " HG13 " " 1 0 1 C2 
    1392 48 -3.81144 20.5873 34.9568 90 " " " " A 21 0 0 "VAL " HG21 " " 1 0 1 C2 
    1393 48 -4.8057 21.6693 35.9897 90 " " " " A 21 0 0 "VAL " HG22 " " 1 0 1 C2 
    1394 48 -5.40324 20.1301 35.4314 90 " " " " A 21 0 0 "VAL " HG23 " " 1 0 1 C2 
    1395 40 -7.93633 20.8128 35.6472 91 " " " " A 43 0 0 "THR " " N  " " " 7 0 1 C2 
    1396 14 -8.84966 19.7625 36.0558 91 " " " " A 2 0 0 "THR " " CA " " " 6 0 1 C2 
    1397 14 -10.3088 19.9995 35.6557 91 " " " " A 2 0 0 "THR " " C  " " " 6 0 1 C2 
    1398 23 -10.9198 19.0661 35.136 91 " " " " A 70 0 0 "THR " " O  " " " 8 0 1 C2 
    1399 14 -8.57148 19.441 37.6421 91 " " " " A 2 0 0 "THR " " CB " " " 6 0 1 C2 
    1400 23 -8.89493 20.4485 38.5513 91 " " " " A 70 0 0 "THR " " OG1" " " 8 0 1 C2 
    1401 14 -7.16049 18.9467 37.9726 91 " " " " A 2 0 0 "THR " " CG2" " " 6 0 1 C2 
    1402 48 -7.37657 21.2778 36.3475 91 " " " " A 21 0 0 "THR " " H  " " " 1 0 1 C2 
    1403 48 -8.63659 18.8224 35.5468 91 " " " " A 21 0 0 "THR " " HA " " " 1 0 1 C2 
    1404 48 -9.2835 18.6617 37.9138 91 " " " " A 21 0 0 "THR " " HB " " " 1 0 1 C2 
    1405 48 -8.21574 21.1004 38.6328 91 " " " " A 21 0 0 "THR " " HG1" " " 1 0 1 C2 
    1406 48 -6.35926 19.3898 37.3812 91 " " " " A 21 0 0 "THR " HG21 " " 1 0 1 C2 
    1407 48 -6.80523 18.9659 39.0029 91 " " " " A 21 0 0 "THR " HG22 " " 1 0 1 C2 
    1408 48 -7.14575 17.8714 37.7947 91 " " " " A 21 0 0 "THR " HG23 " " 1 0 1 C2 
    1409 40 -10.8731 21.2196 35.7177 92 " " " " A 43 0 0 "GLU " " N  " " " 7 0 1 C2 
    1410 14 -12.3136 21.4804 35.3656 92 " " " " A 2 0 0 "GLU " " CA " " " 6 0 1 C2 
    1411 14 -12.5101 21.4084 33.8478 92 " " " " A 2 0 0 "GLU " " C  " " " 6 0 1 C2 
    1412 23 -13.5323 20.9259 33.3636 92 " " " " A 70 0 0 "GLU " " O  " " " 8 0 1 C2 
    1413 14 -12.6344 22.8412 35.8482 92 " " " " A 2 0 0 "GLU " " CB " " " 6 0 1 C2 
    1414 14 -12.6448 23.0426 37.4326 92 " " " " A 2 0 0 "GLU " " CG " " " 6 0 1 C2 
    1415 14 -13.9889 22.5629 38.1146 92 " " " " A 2 0 0 "GLU " " CD " " " 6 0 1 C2 
    1416 23 -15.0104 22.1868 37.433 92 " " " " A 70 0 0 "GLU " " OE1" " " 8 0 1 C2 
    1417 23 -14.1066 22.7159 39.374 92 " " " " A 70 0 0 "GLU " " OE2" " " 8 0 1 C2 
    1418 48 -10.3302 21.8579 36.2815 92 " " " " A 21 0 0 "GLU " " H  " " " 1 0 1 C2 
    1419 48 -12.8828 20.6994 35.8697 92 " " " " A 21 0 0 "GLU " " HA " " " 1 0 1 C2 
    1420 48 -13.5984 23.1655 35.4562 92 " " " " A 21 0 0 "GLU " " HB3" " " 1 0 1 C2 
    1421 48 -11.9129 23.5115 35.3809 92 " " " " A 21 0 0 "GLU " " HB2" " " 1 0 1 C2 
    1422 48 -12.5947 24.0688 37.7965 92 " " " " A 21 0 0 "GLU " " HG3" " " 1 0 1 C2 
    1423 48 -11.8222 22.417 37.7791 92 " " " " A 21 0 0 "GLU " " HG2" " " 1 0 1 C2 
    1424 40 -11.5203 21.8702 33.0529 93 " " " " A 43 0 0 "GLU " " N  " " " 7 0 1 C2 
    1425 14 -11.4585 21.6947 31.6252 93 " " " " A 2 0 0 "GLU " " CA " " " 6 0 1 C2 
    1426 14 -11.2223 20.2057 31.164 93 " " " " A 2 0 0 "GLU " " C  " " " 6 0 1 C2 
    1427 23 -11.4377 19.9575 29.9877 93 " " " " A 70 0 0 "GLU " " O  " " " 8 0 1 C2 
    1428 14 -10.4095 22.6471 31.1031 93 " " " " A 2 0 0 "GLU " " CB " " " 6 0 1 C2 
    1429 14 -10.3202 24.1303 31.5022 93 " " " " A 2 0 0 "GLU " " CG " " " 6 0 1 C2 
    1430 14 -11.565 24.9265 31.0944 93 " " " " A 2 0 0 "GLU " " CD " " " 6 0 1 C2 
    1431 23 -12.0739 24.8176 29.9815 93 " " " " A 70 0 0 "GLU " " OE1" " " 8 0 1 C2 
    1432 23 -11.8289 25.7614 31.9927 93 " " " " A 70 0 0 "GLU " " OE2" " " 8 0 1 C2 
    1433 48 -10.8386 22.4882 33.4692 93 " " " " A 21 0 0 "GLU " " H  " " " 1 0 1 C2 
    1434 48 -12.3664 22.04 31.1307 93 " " " " A 21 0 0 "GLU " " HA " " " 1 0 1 C2 
    1435 48 -10.3402 22.6141 30.0158 93 " " " " A 21 0 0 "GLU " " HB3" " " 1 0 1 C2 
    1436 48 -9.40739 22.2486 31.2612 93 " " " " A 21 0 0 "GLU " " HB2" " " 1 0 1 C2 
    1437 48 -9.50502 24.5898 30.9433 93 " " " " A 21 0 0 "GLU " " HG3" " " 1 0 1 C2 
    1438 48 -10.0022 24.3917 32.5115 93 " " " " A 21 0 0 "GLU " " HG2" " " 1 0 1 C2 
    1439 40 -10.8653 19.2456 32.0514 94 " " " " A 43 0 0 "LEU " " N  " " " 7 0 1 C2 
    1440 14 -10.8294 17.8822 31.7019 94 " " " " A 2 0 0 "LEU " " CA " " " 6 0 1 C2 
    1441 14 -12.0351 17.122 32.1609 94 " " " " A 2 0 0 "LEU " " C  " " " 6 0 1 C2 
    1442 23 -12.4363 16.167 31.5279 94 " " " " A 70 0 0 "LEU " " O  " " " 8 0 1 C2 
    1443 14 -9.59833 17.3098 32.5806 94 " " " " A 2 0 0 "LEU " " CB " " " 6 0 1 C2 
    1444 14 -8.05276 17.6326 32.0838 94 " " " " A 2 0 0 "LEU " " CG " " " 6 0 1 C2 
    1445 14 -7.03601 17.099 33.1098 94 " " " " A 2 0 0 "LEU " " CD1" " " 6 0 1 C2 
    1446 14 -7.88652 16.9691 30.6807 94 " " " " A 2 0 0 "LEU " " CD2" " " 6 0 1 C2 
    1447 48 -10.5428 19.4818 32.979 94 " " " " A 21 0 0 "LEU " " H  " " " 1 0 1 C2 
    1448 48 -10.5557 17.7385 30.6567 94 " " " " A 21 0 0 "LEU " " HA " " " 1 0 1 C2 
    1449 48 -9.71299 16.2262 32.6093 94 " " " " A 21 0 0 "LEU " " HB3" " " 1 0 1 C2 
    1450 48 -9.75794 17.4605 33.6482 94 " " " " A 21 0 0 "LEU " " HB2" " " 1 0 1 C2 
    1451 48 -7.82821 18.6975 32.0236 94 " " " " A 21 0 0 "LEU " " HG " " " 1 0 1 C2 
    1452 48 -6.03108 17.2966 32.7368 94 " " " " A 21 0 0 "LEU " HD11 " " 1 0 1 C2 
    1453 48 -7.10686 17.4614 34.1354 94 " " " " A 21 0 0 "LEU " HD12 " " 1 0 1 C2 
    1454 48 -7.12384 16.0152 33.1865 94 " " " " A 21 0 0 "LEU " HD13 " " 1 0 1 C2 
    1455 48 -6.98307 17.1478 30.0976 94 " " " " A 21 0 0 "LEU " HD21 " " 1 0 1 C2 
    1456 48 -7.986 15.8855 30.7446 94 " " " " A 21 0 0 "LEU " HD22 " " 1 0 1 C2 
    1457 48 -8.68835 17.3175 30.0297 94 " " " " A 21 0 0 "LEU " HD23 " " 1 0 1 C2 
    1458 40 -12.6861 17.5787 33.2818 95 " " " " A 43 0 0 "ASP " " N  " " " 7 0 1 C2 
    1459 14 -13.9149 16.9707 33.8387 95 " " " " A 2 0 0 "ASP " " CA " " " 6 0 1 C2 
    1460 14 -15.2318 17.3345 33.0702 95 " " " " A 2 0 0 "ASP " " C  " " " 6 0 1 C2 
    1461 23 -16.1741 16.5377 32.9925 95 " " " " A 70 0 0 "ASP " " O  " " " 8 0 1 C2 
    1462 14 -14.084 17.5051 35.3075 95 " " " " A 2 0 0 "ASP " " CB " " " 6 0 1 C2 
    1463 14 -15.3093 17.004 36.0858 95 " " " " A 2 0 0 "ASP " " CG " " " 6 0 1 C2 
    1464 23 -15.3168 15.8974 36.566 95 " " " " A 70 0 0 "ASP " " OD1" " " 8 0 1 C2 
    1465 23 -16.3076 17.7231 36.2757 95 " " " " A 70 0 0 "ASP " " OD2" " " 8 0 1 C2 
    1466 48 -12.2282 18.1918 33.9409 95 " " " " A 21 0 0 "ASP " " H  " " " 1 0 1 C2 
    1467 48 -13.8251 15.8846 33.8603 95 " " " " A 21 0 0 "ASP " " HA " " " 1 0 1 C2 
    1468 48 -14.1656 18.5894 35.232 95 " " " " A 21 0 0 "ASP " " HB3" " " 1 0 1 C2 
    1469 48 -13.1485 17.1516 35.741 95 " " " " A 21 0 0 "ASP " " HB2" " " 1 0 1 C2 
    1470 40 -15.1981 18.4503 32.3874 96 " " " " A 43 0 0 "GLN " " N  " " " 7 0 1 C2 
    1471 14 -16.2743 19.0148 31.5617 96 " " " " A 2 0 0 "GLN " " CA " " " 6 0 1 C2 
    1472 14 -16.5159 18.1994 30.2437 96 " " " " A 2 0 0 "GLN " " C  " " " 6 0 1 C2 
    1473 23 -17.6579 17.7304 29.93 96 " " " " A 70 0 0 "GLN " " O  " " " 8 0 1 C2 
    1474 14 -16.1802 20.5607 31.4181 96 " " " " A 2 0 0 "GLN " " CB " " " 6 0 1 C2 
    1475 14 -17.2474 21.182 30.5121 96 " " " " A 2 0 0 "GLN " " CG " " " 6 0 1 C2 
    1476 14 -18.6751 21.2854 31.0504 96 " " " " A 2 0 0 "GLN " " CD " " " 6 0 1 C2 
    1477 23 -19.5409 21.273 30.2016 96 " " " " A 70 0 0 "GLN " " OE1" " " 8 0 1 C2 
    1478 40 -18.8686 21.4448 32.3878 96 " " " " A 43 0 0 "GLN " " NE2" " " 7 0 1 C2 
    1479 48 -14.493 19.1464 32.5834 96 " " " " A 21 0 0 "GLN " " H  " " " 1 0 1 C2 
    1480 48 -17.2279 18.8766 32.0713 96 " " " " A 21 0 0 "GLN " " HA " " " 1 0 1 C2 
    1481 48 -15.1643 20.8578 31.1577 96 " " " " A 21 0 0 "GLN " " HB3" " " 1 0 1 C2 
    1482 48 -16.2119 21.0242 32.4041 96 " " " " A 21 0 0 "GLN " " HB2" " " 1 0 1 C2 
    1483 48 -17.2429 20.6659 29.5521 96 " " " " A 21 0 0 "GLN " " HG3" " " 1 0 1 C2 
    1484 48 -16.9559 22.1816 30.1898 96 " " " " A 21 0 0 "GLN " " HG2" " " 1 0 1 C2 
    1485 48 -19.7402 21.8635 32.6795 96 " " " " A 21 0 0 "GLN " HE22 " " 1 0 1 C2 
    1486 48 -17.9968 21.3397 32.8868 96 " " " " A 21 0 0 "GLN " HE21 " " 1 0 1 C2 
    1487 40 -15.446 17.9081 29.4563 97 " " " " A 43 0 0 "VAL " " N  " " " 7 0 1 C2 
    1488 14 -15.3881 17.2306 28.1585 97 " " " " A 2 0 0 "VAL " " CA " " " 6 0 1 C2 
    1489 14 -15.5475 15.6758 28.2714 97 " " " " A 2 0 0 "VAL " " C  " " " 6 0 1 C2 
    1490 23 -16.0851 15.1223 27.3103 97 " " " " A 70 0 0 "VAL " " O  " " " 8 0 1 C2 
    1491 14 -14.0451 17.5807 27.4696 97 " " " " A 2 0 0 "VAL " " CB " " " 6 0 1 C2 
    1492 14 -14.1129 19.1068 27.069 97 " " " " A 2 0 0 "VAL " " CG1" " " 6 0 1 C2 
    1493 14 -12.7689 17.1569 28.1713 97 " " " " A 2 0 0 "VAL " " CG2" " " 6 0 1 C2 
    1494 48 -14.5833 18.3251 29.7757 97 " " " " A 21 0 0 "VAL " " H  " " " 1 0 1 C2 
    1495 48 -16.2405 17.6526 27.6261 97 " " " " A 21 0 0 "VAL " " HA " " " 1 0 1 C2 
    1496 48 -14.0763 17.1222 26.4812 97 " " " " A 21 0 0 "VAL " " HB " " " 1 0 1 C2 
    1497 48 -15.1271 19.3297 26.7377 97 " " " " A 21 0 0 "VAL " HG11 " " 1 0 1 C2 
    1498 48 -13.8307 19.7506 27.9021 97 " " " " A 21 0 0 "VAL " HG12 " " 1 0 1 C2 
    1499 48 -13.491 19.3028 26.1955 97 " " " " A 21 0 0 "VAL " HG13 " " 1 0 1 C2 
    1500 48 -11.9046 17.2816 27.519 97 " " " " A 21 0 0 "VAL " HG21 " " 1 0 1 C2 
    1501 48 -12.528 17.7544 29.0505 97 " " " " A 21 0 0 "VAL " HG22 " " 1 0 1 C2 
    1502 48 -12.7632 16.0874 28.3818 97 " " " " A 21 0 0 "VAL " HG23 " " 1 0 1 C2 
    1503 40 -15.2208 15.0553 29.3936 98 " " " " A 43 0 0 "VAL " " N  " " " 7 0 1 C2 
    1504 14 -15.4215 13.6117 29.6037 98 " " " " A 2 0 0 "VAL " " CA " " " 6 0 1 C2 
    1505 14 -16.9387 13.44 29.8611 98 " " " " A 2 0 0 "VAL " " C  " " " 6 0 1 C2 
    1506 23 -17.6543 12.7484 29.0639 98 " " " " A 70 0 0 "VAL " " O  " " " 8 0 1 C2 
    1507 14 -14.5237 13.0886 30.7594 98 " " " " A 2 0 0 "VAL " " CB " " " 6 0 1 C2 
    1508 14 -13.0352 13.1161 30.3838 98 " " " " A 2 0 0 "VAL " " CG1" " " 6 0 1 C2 
    1509 14 -14.7258 13.5878 32.1765 98 " " " " A 2 0 0 "VAL " " CG2" " " 6 0 1 C2 
    1510 48 -14.9595 15.5624 30.2271 98 " " " " A 21 0 0 "VAL " " H  " " " 1 0 1 C2 
    1511 48 -15.2101 13.0658 28.6842 98 " " " " A 21 0 0 "VAL " " HA " " " 1 0 1 C2 
    1512 48 -14.6421 12.0061 30.8065 98 " " " " A 21 0 0 "VAL " " HB " " " 1 0 1 C2 
    1513 48 -12.934 12.5821 29.439 98 " " " " A 21 0 0 "VAL " HG11 " " 1 0 1 C2 
    1514 48 -12.7379 14.1464 30.1881 98 " " " " A 21 0 0 "VAL " HG12 " " 1 0 1 C2 
    1515 48 -12.3209 12.774 31.1326 98 " " " " A 21 0 0 "VAL " HG13 " " 1 0 1 C2 
    1516 48 -15.7297 13.4525 32.579 98 " " " " A 21 0 0 "VAL " HG21 " " 1 0 1 C2 
    1517 48 -14.0481 13.1389 32.9026 98 " " " " A 21 0 0 "VAL " HG22 " " 1 0 1 C2 
    1518 48 -14.4313 14.6365 32.1354 98 " " " " A 21 0 0 "VAL " HG23 " " 1 0 1 C2 
    1519 40 -17.492 14.1868 30.837 99 " " " " A 43 0 0 "LYS " " N  " " " 7 0 1 C2 
    1520 14 -18.9088 14.2051 31.0884 99 " " " " A 2 0 0 "LYS " " CA " " " 6 0 1 C2 
    1521 14 -19.928 14.443 29.9614 99 " " " " A 2 0 0 "LYS " " C  " " " 6 0 1 C2 
    1522 23 -21.0705 13.9985 30.0336 99 " " " " A 70 0 0 "LYS " " O  " " " 8 0 1 C2 
    1523 14 -19.2707 15.0937 32.3087 99 " " " " A 2 0 0 "LYS " " CB " " " 6 0 1 C2 
    1524 14 -18.7163 14.4663 33.6342 99 " " " " A 2 0 0 "LYS " " CG " " " 6 0 1 C2 
    1525 14 -18.7014 15.4562 34.8478 99 " " " " A 2 0 0 "LYS " " CD " " " 6 0 1 C2 
    1526 14 -18.2292 14.8231 36.1208 99 " " " " A 2 0 0 "LYS " " CE " " " 6 0 1 C2 
    1527 40 -18.0685 15.7959 37.206 99 " " " " A 43 0 0 "LYS " " NZ " " " 7 0 1 C2 
    1528 48 -16.9067 14.6684 31.5046 99 " " " " A 21 0 0 "LYS " " H  " " " 1 0 1 C2 
    1529 48 -19.1796 13.167 31.2811 99 " " " " A 21 0 0 "LYS " " HA " " " 1 0 1 C2 
    1530 48 -20.3435 15.2763 32.3709 99 " " " " A 21 0 0 "LYS " " HB3" " " 1 0 1 C2 
    1531 48 -18.7407 16.0014 32.0202 99 " " " " A 21 0 0 "LYS " " HB2" " " 1 0 1 C2 
    1532 48 -17.6837 14.1923 33.4178 99 " " " " A 21 0 0 "LYS " " HG3" " " 1 0 1 C2 
    1533 48 -19.2123 13.5346 33.9059 99 " " " " A 21 0 0 "LYS " " HG2" " " 1 0 1 C2 
    1534 48 -19.7261 15.7943 35.0021 99 " " " " A 21 0 0 "LYS " " HD3" " " 1 0 1 C2 
    1535 48 -18.0301 16.2435 34.505 99 " " " " A 21 0 0 "LYS " " HD2" " " 1 0 1 C2 
    1536 48 -17.219 14.4651 35.9222 99 " " " " A 21 0 0 "LYS " " HE3" " " 1 0 1 C2 
    1537 48 -18.8845 13.9797 36.3385 99 " " " " A 21 0 0 "LYS " " HE2" " " 1 0 1 C2 
    1538 48 -18.9571 16.0391 37.6198 99 " " " " A 21 0 0 "LYS " " HZ1" " " 1 0 1 C2 
    1539 48 -17.7203 15.3991 38.0671 99 " " " " A 21 0 0 "LYS " " HZ2" " " 1 0 1 C2 
    1540 48 -17.4232 16.5313 36.9552 99 " " " " A 21 0 0 "LYS " " HZ3" " " 1 0 1 C2 
    1541 40 -19.4345 15.1797 28.9185 100 " " " " A 43 0 0 "ASP " " N  " " " 7 0 1 C2 
    1542 14 -20.075 15.4755 27.5864 100 " " " " A 2 0 0 "ASP " " CA " " " 6 0 1 C2 
    1543 14 -19.9987 14.2648 26.5675 100 " " " " A 2 0 0 "ASP " " C  " " " 6 0 1 C2 
    1544 23 -20.4745 14.3783 25.4561 100 " " " " A 70 0 0 "ASP " " O  " " " 8 0 1 C2 
    1545 14 -19.4004 16.7374 26.9694 100 " " " " A 2 0 0 "ASP " " CB " " " 6 0 1 C2 
    1546 14 -20.3601 17.5975 26.208 100 " " " " A 2 0 0 "ASP " " CG " " " 6 0 1 C2 
    1547 23 -20.0102 17.869 25.0414 100 " " " " A 70 0 0 "ASP " " OD1" " " 8 0 1 C2 
    1548 23 -21.441 18.0537 26.7055 100 " " " " A 70 0 0 "ASP " " OD2" " " 8 0 1 C2 
    1549 48 -18.4493 15.376 29.0224 100 " " " " A 21 0 0 "ASP " " H  " " " 1 0 1 C2 
    1550 48 -21.1461 15.6525 27.6844 100 " " " " A 21 0 0 "ASP " " HA " " " 1 0 1 C2 
    1551 48 -18.5254 16.4717 26.3763 100 " " " " A 21 0 0 "ASP " " HB3" " " 1 0 1 C2 
    1552 48 -18.9344 17.3071 27.7734 100 " " " " A 21 0 0 "ASP " " HB2" " " 1 0 1 C2 
    1553 40 -19.3023 13.1685 26.9245 101 " " " " A 43 0 0 "HIP " " N  " " " 7 0 1 C2 
    1554 14 -19.0162 12.0072 26.0812 101 " " " " A 2 0 0 "HIP " " CA " " " 6 0 1 C2 
    1555 14 -19.0483 10.7395 26.9019 101 " " " " A 2 0 0 "HIP " " C  " " " 6 0 1 C2 
    1556 23 -18.0984 9.9972 26.9428 101 " " " " A 70 0 0 "HIP " " O  " " " 8 0 1 C2 
    1557 14 -17.7842 12.2876 25.2519 101 " " " " A 2 0 0 "HIP " " CB " " " 6 0 1 C2 
    1558 14 -17.8651 13.3651 24.227 101 " " " " A 2 0 0 "HIP " " CG " " " 6 0 1 C2 
    1559 40 -18.5174 13.1719 23.0481 101 " " " " A 43 0 0 "HIP " " ND1" " " 7 0 1 C2 
    1560 14 -17.3241 14.668 24.1537 101 " " " " A 2 0 0 "HIP " " CD2" " " 6 0 1 C2 
    1561 14 -18.6306 14.3718 22.4865 101 " " " " A 2 0 0 "HIP " " CE1" " " 6 0 1 C2 
    1562 40 -17.941 15.2661 23.1301 101 " " " " A 43 0 0 "HIP " " NE2" " " 7 0 1 C2 
    1563 48 -19.0557 13.0482 27.8965 101 " " " " A 21 0 0 "HIP " " H  " " " 1 0 1 C2 
    1564 48 -19.8988 11.9006 25.4506 101 " " " " A 21 0 0 "HIP " " HA " " " 1 0 1 C2 
    1565 48 -17.7066 11.3737 24.6629 101 " " " " A 21 0 0 "HIP " " HB3" " " 1 0 1 C2 
    1566 48 -16.986 12.2791 25.9941 101 " " " " A 21 0 0 "HIP " " HB2" " " 1 0 1 C2 
    1567 48 -18.8071 12.2628 22.717 101 " " " " A 21 0 0 "HIP " " HD1" " " 1 0 1 C2 
    1568 48 -16.6941 15.2463 24.8133 101 " " " " A 21 0 0 "HIP " " HD2" " " 1 0 1 C2 
    1569 48 -19.1195 14.5255 21.5359 101 " " " " A 21 0 0 "HIP " " HE1" " " 1 0 1 C2 
    1570 40 -20.1431 10.4451 27.5507 102 " " " " A 43 0 0 "GLU " " N  " " " 7 0 1 C2 
    1571 14 -20.2663 9.37073 28.5537 102 " " " " A 2 0 0 "GLU " " CA " " " 6 0 1 C2 
    1572 14 -20.4435 7.99384 27.882 102 " " " " A 2 0 0 "GLU " " C  " " " 6 0 1 C2 
    1573 23 -20.632 7.01343 28.6185 102 " " " " A 70 0 0 "GLU " " O  " " " 8 0 1 C2 
    1574 14 -21.4126 9.75875 29.4739 102 " " " " A 2 0 0 "GLU " " CB " " " 6 0 1 C2 
    1575 14 -21.0182 10.8798 30.5151 102 " " " " A 2 0 0 "GLU " " CG " " " 6 0 1 C2 
    1576 14 -20.1755 10.3154 31.7338 102 " " " " A 2 0 0 "GLU " " CD " " " 6 0 1 C2 
    1577 23 -19.8185 9.1069 31.8112 102 " " " " A 70 0 0 "GLU " " OE1" " " 8 0 1 C2 
    1578 23 -20.1479 10.9781 32.8181 102 " " " " A 70 0 0 "GLU " " OE2" " " 8 0 1 C2 
    1579 48 -20.8482 11.1422 27.3583 102 " " " " A 21 0 0 "GLU " " H  " " " 1 0 1 C2 
    1580 48 -19.3298 9.34121 29.1107 102 " " " " A 21 0 0 "GLU " " HA " " " 1 0 1 C2 
    1581 48 -21.9297 8.96917 30.0192 102 " " " " A 21 0 0 "GLU " " HB3" " " 1 0 1 C2 
    1582 48 -22.3186 10.0982 28.972 102 " " " " A 21 0 0 "GLU " " HB2" " " 1 0 1 C2 
    1583 48 -21.953 11.3354 30.8419 102 " " " " A 21 0 0 "GLU " " HG3" " " 1 0 1 C2 
    1584 48 -20.3093 11.6007 30.108 102 " " " " A 21 0 0 "GLU " " HG2" " " 1 0 1 C2 
    1585 40 -20.406 7.93068 26.5453 103 " " " " A 43 0 0 "ASP " " N  " " " 7 0 1 C2 
    1586 14 -20.7607 6.72403 25.7726 103 " " " " A 2 0 0 "ASP " " CA " " " 6 0 1 C2 
    1587 14 -19.4992 6.23586 24.9084 103 " " " " A 2 0 0 "ASP " " C  " " " 6 0 1 C2 
    1588 23 -19.467 5.23829 24.2511 103 " " " " A 70 0 0 "ASP " " O  " " " 8 0 1 C2 
    1589 14 -21.8539 7.1099 24.7377 103 " " " " A 2 0 0 "ASP " " CB " " " 6 0 1 C2 
    1590 14 -21.5471 8.15627 23.6862 103 " " " " A 2 0 0 "ASP " " CG " " " 6 0 1 C2 
    1591 23 -21.5321 7.86535 22.4689 103 " " " " A 70 0 0 "ASP " " OD1" " " 8 0 1 C2 
    1592 23 -21.5117 9.40095 24.0655 103 " " " " A 70 0 0 "ASP " " OD2" " " 8 0 1 C2 
    1593 48 -20.4258 8.83926 26.1047 103 " " " " A 21 0 0 "ASP " " H  " " " 1 0 1 C2 
    1594 48 -21.0973 5.87543 26.3682 103 " " " " A 21 0 0 "ASP " " HA " " " 1 0 1 C2 
    1595 48 -22.6808 7.41045 25.3812 103 " " " " A 21 0 0 "ASP " " HB3" " " 1 0 1 C2 
    1596 48 -22.0886 6.12597 24.3317 103 " " " " A 21 0 0 "ASP " " HB2" " " 1 0 1 C2 
    1597 40 -18.3805 6.9501 25.012 104 " " " " A 43 0 0 "GLN " " N  " " " 7 0 1 C2 
    1598 14 -17.0498 6.5784 24.3766 104 " " " " A 2 0 0 "GLN " " CA " " " 6 0 1 C2 
    1599 14 -15.8942 6.43155 25.4739 104 " " " " A 2 0 0 "GLN " " C  " " " 6 0 1 C2 
    1600 23 -15.0357 5.64116 25.3297 104 " " " " A 70 0 0 "GLN " " O  " " " 8 0 1 C2 
    1601 14 -16.657 7.63523 23.2496 104 " " " " A 2 0 0 "GLN " " CB " " " 6 0 1 C2 
    1602 14 -17.7847 8.0019 22.296 104 " " " " A 2 0 0 "GLN " " CG " " " 6 0 1 C2 
    1603 14 -18.2634 6.8579 21.3836 104 " " " " A 2 0 0 "GLN " " CD " " " 6 0 1 C2 
    1604 23 -17.5285 6.31862 20.6186 104 " " " " A 70 0 0 "GLN " " OE1" " " 8 0 1 C2 
    1605 40 -19.5331 6.4427 21.4532 104 " " " " A 43 0 0 "GLN " " NE2" " " 7 0 1 C2 
    1606 48 -18.3095 7.77128 25.5957 104 " " " " A 21 0 0 "GLN " " H  " " " 1 0 1 C2 
    1607 48 -17.181 5.63026 23.8552 104 " " " " A 21 0 0 "GLN " " HA " " " 1 0 1 C2 
    1608 48 -15.7519 7.36023 22.708 104 " " " " A 21 0 0 "GLN " " HB3" " " 1 0 1 C2 
    1609 48 -16.4645 8.6034 23.7119 104 " " " " A 21 0 0 "GLN " " HB2" " " 1 0 1 C2 
    1610 48 -17.4479 8.79707 21.6309 104 " " " " A 21 0 0 "GLN " " HG3" " " 1 0 1 C2 
    1611 48 -18.6967 8.34427 22.785 104 " " " " A 21 0 0 "GLN " " HG2" " " 1 0 1 C2 
    1612 48 -19.9189 5.90887 20.6875 104 " " " " A 21 0 0 "GLN " HE22 " " 1 0 1 C2 
    1613 48 -20.1898 6.92624 22.049 104 " " " " A 21 0 0 "GLN " HE21 " " 1 0 1 C2 
    1614 40 -15.9685 7.28928 26.5621 105 " " " " A 43 0 0 "ILE " " N  " " " 7 0 1 C2 
    1615 14 -14.9155 7.387 27.5226 105 " " " " A 2 0 0 "ILE " " CA " " " 6 0 1 C2 
    1616 14 -15.5027 6.84759 28.7791 105 " " " " A 2 0 0 "ILE " " C  " " " 6 0 1 C2 
    1617 23 -16.6494 7.1008 29.1652 105 " " " " A 70 0 0 "ILE " " O  " " " 8 0 1 C2 
    1618 14 -14.5227 8.87119 27.6154 105 " " " " A 2 0 0 "ILE " " CB " " " 6 0 1 C2 
    1619 14 -13.8543 9.46852 26.3188 105 " " " " A 2 0 0 "ILE " " CG1" " " 6 0 1 C2 
    1620 14 -13.5416 9.05951 28.7545 105 " " " " A 2 0 0 "ILE " " CG2" " " 6 0 1 C2 
    1621 14 -13.5485 10.9539 26.3937 105 " " " " A 2 0 0 "ILE " " CD1" " " 6 0 1 C2 
    1622 48 -16.6757 8.00788 26.5022 105 " " " " A 21 0 0 "ILE " " H  " " " 1 0 1 C2 
    1623 48 -14.0216 6.79055 27.3401 105 " " " " A 21 0 0 "ILE " " HA " " " 1 0 1 C2 
    1624 48 -15.3851 9.47089 27.9067 105 " " " " A 21 0 0 "ILE " " HB " " " 1 0 1 C2 
    1625 48 -14.5073 9.30545 25.4614 105 " " " " A 21 0 0 "ILE " HG13 " " 1 0 1 C2 
    1626 48 -12.9405 8.8865 26.1992 105 " " " " A 21 0 0 "ILE " HG12 " " 1 0 1 C2 
    1627 48 -13.9245 8.95113 29.7692 105 " " " " A 21 0 0 "ILE " HG21 " " 1 0 1 C2 
    1628 48 -12.6963 8.3749 28.6847 105 " " " " A 21 0 0 "ILE " HG22 " " 1 0 1 C2 
    1629 48 -13.0958 10.054 28.7733 105 " " " " A 21 0 0 "ILE " HG23 " " 1 0 1 C2 
    1630 48 -12.8756 11.2901 27.1825 105 " " " " A 21 0 0 "ILE " HD11 " " 1 0 1 C2 
    1631 48 -13.1269 11.353 25.4712 105 " " " " A 21 0 0 "ILE " HD12 " " 1 0 1 C2 
    1632 48 -14.5248 11.4176 26.5353 105 " " " " A 21 0 0 "ILE " HD13 " " 1 0 1 C2 
    1633 40 -14.6865 6.04509 29.446 106 " " " " A 43 0 0 "VAL " " N  " " " 7 0 1 C2 
    1634 14 -14.8508 5.4415 30.7392 106 " " " " A 2 0 0 "VAL " " CA " " " 6 0 1 C2 
    1635 14 -14.5873 6.48167 31.9051 106 " " " " A 2 0 0 "VAL " " C  " " " 6 0 1 C2 
    1636 23 -15.3634 6.46924 32.9067 106 " " " " A 70 0 0 "VAL " " O  " " " 8 0 1 C2 
    1637 14 -13.9504 4.23061 30.9538 106 " " " " A 2 0 0 "VAL " " CB " " " 6 0 1 C2 
    1638 14 -14.1623 3.58398 32.3053 106 " " " " A 2 0 0 "VAL " " CG1" " " 6 0 1 C2 
    1639 14 -14.3829 3.19653 29.8408 106 " " " " A 2 0 0 "VAL " " CG2" " " 6 0 1 C2 
    1640 48 -13.7564 5.87412 29.0912 106 " " " " A 21 0 0 "VAL " " H  " " " 1 0 1 C2 
    1641 48 -15.915 5.232 30.8476 106 " " " " A 21 0 0 "VAL " " HA " " " 1 0 1 C2 
    1642 48 -12.9338 4.57697 30.7679 106 " " " " A 21 0 0 "VAL " " HB " " " 1 0 1 C2 
    1643 48 -13.5573 2.69452 32.4815 106 " " " " A 21 0 0 "VAL " HG11 " " 1 0 1 C2 
    1644 48 -13.9061 4.17217 33.1865 106 " " " " A 21 0 0 "VAL " HG12 " " 1 0 1 C2 
    1645 48 -15.223 3.34405 32.3784 106 " " " " A 21 0 0 "VAL " HG13 " " 1 0 1 C2 
    1646 48 -13.9538 2.19776 29.9207 106 " " " " A 21 0 0 "VAL " HG21 " " 1 0 1 C2 
    1647 48 -15.4394 2.99486 30.0178 106 " " " " A 21 0 0 "VAL " HG22 " " 1 0 1 C2 
    1648 48 -14.1226 3.54377 28.8409 106 " " " " A 21 0 0 "VAL " HG23 " " 1 0 1 C2 
    1649 40 -13.6272 7.44677 31.7112 107 " " " " A 43 0 0 "GLY " " N  " " " 7 0 1 C2 
    1650 14 -13.3138 8.51277 32.6737 107 " " " " A 2 0 0 "GLY " " CA " " " 6 0 1 C2 
    1651 14 -11.8617 8.88454 32.4075 107 " " " " A 2 0 0 "GLY " " C  " " " 6 0 1 C2 
    1652 23 -11.4354 8.8471 31.2865 107 " " " " A 70 0 0 "GLY " " O  " " " 8 0 1 C2 
    1653 48 -13.0105 7.30842 30.9233 107 " " " " A 21 0 0 "GLY " " H  " " " 1 0 1 C2 
    1654 48 -13.4514 8.16927 33.6989 107 " " " " A 21 0 0 "GLY " " HA3" " " 1 0 1 C2 
    1655 48 -13.989 9.35312 32.5125 107 " " " " A 21 0 0 "GLY " " HA2" " " 1 0 1 C2 
    1656 40 -11.0834 9.15968 33.4613 108 " " " " A 43 0 0 "TRP " " N  " " " 7 0 1 C2 
    1657 14 -9.70143 9.64913 33.3321 108 " " " " A 2 0 0 "TRP " " CA " " " 6 0 1 C2 
    1658 14 -8.85741 9.26279 34.5578 108 " " " " A 2 0 0 "TRP " " C  " " " 6 0 1 C2 
    1659 23 -9.24614 9.55475 35.7469 108 " " " " A 70 0 0 "TRP " " O  " " " 8 0 1 C2 
    1660 14 -9.50301 11.0716 32.8624 108 " " " " A 2 0 0 "TRP " " CB " " " 6 0 1 C2 
    1661 14 -9.89343 12.1208 33.8036 108 " " " " A 2 0 0 "TRP " " CG " " " 6 0 1 C2 
    1662 14 -11.1764 12.5035 33.9338 108 " " " " A 2 0 0 "TRP " " CD1" " " 6 0 1 C2 
    1663 14 -9.07778 12.9371 34.7096 108 " " " " A 2 0 0 "TRP " " CD2" " " 6 0 1 C2 
    1664 40 -11.1716 13.5082 34.9031 108 " " " " A 43 0 0 "TRP " " NE1" " " 7 0 1 C2 
    1665 14 -9.93224 13.8315 35.3442 108 " " " " A 2 0 0 "TRP " " CE2" " " 6 0 1 C2 
    1666 14 -7.6242 13.0117 34.9706 108 " " " " A 2 0 0 "TRP " " CE3" " " 6 0 1 C2 
    1667 14 -9.43842 14.7777 36.245 108 " " " " A 2 0 0 "TRP " " CZ2" " " 6 0 1 C2 
    1668 14 -7.13307 14.0242 35.8078 108 " " " " A 2 0 0 "TRP " " CZ3" " " 6 0 1 C2 
    1669 14 -8.05984 14.9056 36.4249 108 " " " " A 2 0 0 "TRP " " CH2" " " 6 0 1 C2 
    1670 48 -11.5131 9.42241 34.3368 108 " " " " A 21 0 0 "TRP " " H  " " " 1 0 1 C2 
    1671 48 -9.28306 9.09434 32.4923 108 " " " " A 21 0 0 "TRP " " HA " " " 1 0 1 C2 
    1672 48 -9.97414 11.2093 31.8891 108 " " " " A 21 0 0 "TRP " " HB3" " " 1 0 1 C2 
    1673 48 -8.435 11.2652 32.7627 108 " " " " A 21 0 0 "TRP " " HB2" " " 1 0 1 C2 
    1674 48 -11.9864 12.0752 33.3621 108 " " " " A 21 0 0 "TRP " " HD1" " " 1 0 1 C2 
    1675 48 -11.9951 14.026 35.1749 108 " " " " A 21 0 0 "TRP " " HE1" " " 1 0 1 C2 
    1676 48 -6.97978 12.3601 34.3992 108 " " " " A 21 0 0 "TRP " " HE3" " " 1 0 1 C2 
    1677 48 -10.1872 15.2916 36.8294 108 " " " " A 21 0 0 "TRP " " HZ2" " " 1 0 1 C2 
    1678 48 -6.07379 14.2323 35.8397 108 " " " " A 21 0 0 "TRP " " HZ3" " " 1 0 1 C2 
    1679 48 -7.63101 15.6475 37.0823 108 " " " " A 21 0 0 "TRP " " HH2" " " 1 0 1 C2 
    1680 40 -7.64228 8.87768 34.262 109 " " " " A 43 0 0 "VAL " " N  " " " 7 0 1 C2 
    1681 14 -6.60455 8.61203 35.1891 109 " " " " A 2 0 0 "VAL " " CA " " " 6 0 1 C2 
    1682 14 -5.56614 9.75413 35.119 109 " " " " A 2 0 0 "VAL " " C  " " " 6 0 1 C2 
    1683 23 -5.27296 10.2148 34.041 109 " " " " A 70 0 0 "VAL " " O  " " " 8 0 1 C2 
    1684 14 -5.97028 7.23831 34.8368 109 " " " " A 2 0 0 "VAL " " CB " " " 6 0 1 C2 
    1685 14 -4.95146 6.85292 35.8693 109 " " " " A 2 0 0 "VAL " " CG1" " " 6 0 1 C2 
    1686 14 -6.91782 6.068 34.5402 109 " " " " A 2 0 0 "VAL " " CG2" " " 6 0 1 C2 
    1687 48 -7.34823 8.76082 33.3028 109 " " " " A 21 0 0 "VAL " " H  " " " 1 0 1 C2 
    1688 48 -6.9863 8.54957 36.2082 109 " " " " A 21 0 0 "VAL " " HA " " " 1 0 1 C2 
    1689 48 -5.33173 7.46103 33.9819 109 " " " " A 21 0 0 "VAL " " HB " " " 1 0 1 C2 
    1690 48 -4.63024 5.83504 35.6483 109 " " " " A 21 0 0 "VAL " HG11 " " 1 0 1 C2 
    1691 48 -4.06082 7.42598 36.1271 109 " " " " A 21 0 0 "VAL " HG12 " " 1 0 1 C2 
    1692 48 -5.37592 6.82429 36.8729 109 " " " " A 21 0 0 "VAL " HG13 " " 1 0 1 C2 
    1693 48 -7.80529 6.34807 33.9727 109 " " " " A 21 0 0 "VAL " HG21 " " 1 0 1 C2 
    1694 48 -6.48944 5.16665 34.1018 109 " " " " A 21 0 0 "VAL " HG22 " " 1 0 1 C2 
    1695 48 -7.32602 5.79285 35.5127 109 " " " " A 21 0 0 "VAL " HG23 " " 1 0 1 C2 
    1696 40 -5.0335 10.1847 36.307 110 " " " " A 43 0 0 "GLY " " N  " " " 7 0 1 C2 
    1697 14 -3.95622 11.1423 36.3423 110 " " " " A 2 0 0 "GLY " " CA " " " 6 0 1 C2 
    1698 14 -3.35576 11.3236 37.7259 110 " " " " A 2 0 0 "GLY " " C  " " " 6 0 1 C2 
    1699 23 -3.94143 10.7519 38.6765 110 " " " " A 70 0 0 "GLY " " O  " " " 8 0 1 C2 
    1700 48 -5.22816 9.65868 37.147 110 " " " " A 21 0 0 "GLY " " H  " " " 1 0 1 C2 
    1701 48 -4.33833 12.0581 35.8913 110 " " " " A 21 0 0 "GLY " " HA3" " " 1 0 1 C2 
    1702 48 -3.18269 10.7948 35.6574 110 " " " " A 21 0 0 "GLY " " HA2" " " 1 0 1 C2 
    1703 40 -2.21155 12.0094 37.785 111 " " " " A 43 0 0 "TRP " " N  " " " 7 0 1 C2 
    1704 14 -1.51142 12.2772 39.0033 111 " " " " A 2 0 0 "TRP " " CA " " " 6 0 1 C2 
    1705 14 -2.22379 13.4496 39.7296 111 " " " " A 2 0 0 "TRP " " C  " " " 6 0 1 C2 
    1706 23 -2.29573 13.4382 40.9664 111 " " " " A 70 0 0 "TRP " " O  " " " 8 0 1 C2 
    1707 14 -0.117041 12.7793 38.7325 111 " " " " A 2 0 0 "TRP " " CB " " " 6 0 1 C2 
    1708 14 0.699438 13.4437 39.8795 111 " " " " A 2 0 0 "TRP " " CG " " " 6 0 1 C2 
    1709 14 1.14183 14.7064 39.881 111 " " " " A 2 0 0 "TRP " " CD1" " " 6 0 1 C2 
    1710 14 1.1397 12.7817 41.1019 111 " " " " A 2 0 0 "TRP " " CD2" " " 6 0 1 C2 
    1711 40 1.77382 14.8298 41.0922 111 " " " " A 43 0 0 "TRP " " NE1" " " 7 0 1 C2 
    1712 14 1.84653 13.7288 41.8331 111 " " " " A 2 0 0 "TRP " " CE2" " " 6 0 1 C2 
    1713 14 1.07906 11.4467 41.6226 111 " " " " A 2 0 0 "TRP " " CE3" " " 6 0 1 C2 
    1714 14 2.53067 13.4291 42.9975 111 " " " " A 2 0 0 "TRP " " CZ2" " " 6 0 1 C2 
    1715 14 1.71722 11.1646 42.8754 111 " " " " A 2 0 0 "TRP " " CZ3" " " 6 0 1 C2 
    1716 14 2.44777 12.1684 43.5506 111 " " " " A 2 0 0 "TRP " " CH2" " " 6 0 1 C2 
    1717 48 -1.83234 12.4904 36.9819 111 " " " " A 21 0 0 "TRP " " H  " " " 1 0 1 C2 
    1718 48 -1.51732 11.3719 39.6102 111 " " " " A 21 0 0 "TRP " " HA " " " 1 0 1 C2 
    1719 48 -0.189278 13.4639 37.8873 111 " " " " A 21 0 0 "TRP " " HB3" " " 1 0 1 C2 
    1720 48 0.50415 11.9549 38.3824 111 " " " " A 21 0 0 "TRP " " HB2" " " 1 0 1 C2 
    1721 48 0.828127 15.3947 39.1101 111 " " " " A 21 0 0 "TRP " " HD1" " " 1 0 1 C2 
    1722 48 2.01571 15.7405 41.4559 111 " " " " A 21 0 0 "TRP " " HE1" " " 1 0 1 C2 
    1723 48 0.36112 10.7993 41.1411 111 " " " " A 21 0 0 "TRP " " HE3" " " 1 0 1 C2 
    1724 48 3.02176 14.1964 43.5776 111 " " " " A 21 0 0 "TRP " " HZ2" " " 1 0 1 C2 
    1725 48 1.56552 10.1817 43.2963 111 " " " " A 21 0 0 "TRP " " HZ3" " " 1 0 1 C2 
    1726 48 2.93678 11.9813 44.4952 111 " " " " A 21 0 0 "TRP " " HH2" " " 1 0 1 C2 
    1727 40 -2.79073 14.3466 38.9879 112 " " " " A 43 0 0 "LEU " " N  " " " 7 0 1 C2 
    1728 14 -3.53942 15.5546 39.4644 112 " " " " A 2 0 0 "LEU " " CA " " " 6 0 1 C2 
    1729 14 -4.95202 15.2018 39.867 112 " " " " A 2 0 0 "LEU " " C  " " " 6 0 1 C2 
    1730 23 -5.87342 16.0741 39.9406 112 " " " " A 70 0 0 "LEU " " O  " " " 8 0 1 C2 
    1731 14 -3.57416 16.6106 38.2394 112 " " " " A 2 0 0 "LEU " " CB " " " 6 0 1 C2 
    1732 14 -2.22626 16.9362 37.5204 112 " " " " A 2 0 0 "LEU " " CG " " " 6 0 1 C2 
    1733 14 -2.53868 17.5733 36.0722 112 " " " " A 2 0 0 "LEU " " CD1" " " 6 0 1 C2 
    1734 14 -1.17929 17.5834 38.4748 112 " " " " A 2 0 0 "LEU " " CD2" " " 6 0 1 C2 
    1735 48 -2.78025 14.0395 38.0258 112 " " " " A 21 0 0 "LEU " " H  " " " 1 0 1 C2 
    1736 48 -3.00737 15.9464 40.3313 112 " " " " A 21 0 0 "LEU " " HA " " " 1 0 1 C2 
    1737 48 -4.04656 17.4981 38.6604 112 " " " " A 21 0 0 "LEU " " HB3" " " 1 0 1 C2 
    1738 48 -4.23345 16.2646 37.4433 112 " " " " A 21 0 0 "LEU " " HB2" " " 1 0 1 C2 
    1739 48 -1.82276 15.9663 37.2296 112 " " " " A 21 0 0 "LEU " " HG " " " 1 0 1 C2 
    1740 48 -1.59527 18.0701 35.8459 112 " " " " A 21 0 0 "LEU " HD11 " " 1 0 1 C2 
    1741 48 -2.8002 16.7884 35.3624 112 " " " " A 21 0 0 "LEU " HD12 " " 1 0 1 C2 
    1742 48 -3.3835 18.2453 35.9215 112 " " " " A 21 0 0 "LEU " HD13 " " 1 0 1 C2 
    1743 48 -1.10479 17.1557 39.4745 112 " " " " A 21 0 0 "LEU " HD21 " " 1 0 1 C2 
    1744 48 -0.167091 17.5524 38.0715 112 " " " " A 21 0 0 "LEU " HD22 " " 1 0 1 C2 
    1745 48 -1.4346 18.6357 38.6 112 " " " " A 21 0 0 "LEU " HD23 " " 1 0 1 C2 
    1746 40 -5.10719 13.9784 40.2932 113 " " " " A 43 0 0 "LYS " " N  " " " 7 0 1 C2 
    1747 14 -6.22626 13.4537 41.0566 113 " " " " A 2 0 0 "LYS " " CA " " " 6 0 1 C2 
    1748 14 -5.77206 12.3435 41.9837 113 " " " " A 2 0 0 "LYS " " C  " " " 6 0 1 C2 
    1749 23 -6.62826 11.6037 42.4923 113 " " " " A 70 0 0 "LYS " " O  " " " 8 0 1 C2 
    1750 14 -7.41786 13.0655 40.0546 113 " " " " A 2 0 0 "LYS " " CB " " " 6 0 1 C2 
    1751 14 -7.13871 12.0073 38.946 113 " " " " A 2 0 0 "LYS " " CG " " " 6 0 1 C2 
    1752 14 -8.31455 11.7434 38.1332 113 " " " " A 2 0 0 "LYS " " CD " " " 6 0 1 C2 
    1753 14 -9.45248 10.7756 38.6649 113 " " " " A 2 0 0 "LYS " " CE " " " 6 0 1 C2 
    1754 40 -10.539 10.5731 37.7678 113 " " " " A 43 0 0 "LYS " " NZ " " " 7 0 1 C2 
    1755 48 -4.32952 13.3343 40.315 113 " " " " A 21 0 0 "LYS " " H  " " " 1 0 1 C2 
    1756 48 -6.58139 14.2291 41.7353 113 " " " " A 21 0 0 "LYS " " HA " " " 1 0 1 C2 
    1757 48 -7.78963 13.9402 39.5208 113 " " " " A 21 0 0 "LYS " " HB3" " " 1 0 1 C2 
    1758 48 -8.1676 12.6736 40.7419 113 " " " " A 21 0 0 "LYS " " HB2" " " 1 0 1 C2 
    1759 48 -6.84921 11.0647 39.4105 113 " " " " A 21 0 0 "LYS " " HG3" " " 1 0 1 C2 
    1760 48 -6.32961 12.4065 38.3343 113 " " " " A 21 0 0 "LYS " " HG2" " " 1 0 1 C2 
    1761 48 -7.8446 11.2598 37.2769 113 " " " " A 21 0 0 "LYS " " HD3" " " 1 0 1 C2 
    1762 48 -8.79184 12.6273 37.7101 113 " " " " A 21 0 0 "LYS " " HD2" " " 1 0 1 C2 
    1763 48 -9.8652 11.0785 39.6272 113 " " " " A 21 0 0 "LYS " " HE3" " " 1 0 1 C2 
    1764 48 -9.01724 9.78442 38.7924 113 " " " " A 21 0 0 "LYS " " HE2" " " 1 0 1 C2 
    1765 48 -11.0282 9.7834 38.1642 113 " " " " A 21 0 0 "LYS " " HZ1" " " 1 0 1 C2 
    1766 48 -11.2308 11.308 37.7296 113 " " " " A 21 0 0 "LYS " " HZ2" " " 1 0 1 C2 
    1767 48 -10.0832 10.2702 36.9189 113 " " " " A 21 0 0 "LYS " " HZ3" " " 1 0 1 C2 
    1768 40 -4.51676 12.2062 42.3527 114 " " " " A 43 0 0 "ALA " " N  " " " 7 0 1 C2 
    1769 14 -4.0454 11.088 43.3033 114 " " " " A 2 0 0 "ALA " " CA " " " 6 0 1 C2 
    1770 14 -3.28974 11.7317 44.4951 114 " " " " A 2 0 0 "ALA " " C  " " " 6 0 1 C2 
    1771 23 -2.76703 12.8584 44.2672 114 " " " " A 70 0 0 "ALA " " O  " " " 8 0 1 C2 
    1772 14 -3.17394 10.1371 42.4819 114 " " " " A 2 0 0 "ALA " " CB " " " 6 0 1 C2 
    1773 48 -3.85822 12.8981 42.0245 114 " " " " A 21 0 0 "ALA " " H  " " " 1 0 1 C2 
    1774 48 -4.77782 10.4579 43.8078 114 " " " " A 21 0 0 "ALA " " HA " " " 1 0 1 C2 
    1775 48 -2.93621 9.22993 43.0374 114 " " " " A 21 0 0 "ALA " " HB1" " " 1 0 1 C2 
    1776 48 -3.79541 9.85193 41.6331 114 " " " " A 21 0 0 "ALA " " HB2" " " 1 0 1 C2 
    1777 48 -2.22797 10.6301 42.2578 114 " " " " A 21 0 0 "ALA " " HB3" " " 1 0 1 C2 
    1778 40 -3.17935 11.0022 45.663 115 " " " " A 43 0 0 "PRO " " N  " " " 7 0 1 C2 
    1779 14 -2.40214 11.5963 46.7877 115 " " " " A 2 0 0 "PRO " " CA " " " 6 0 1 C2 
    1780 14 -0.901856 11.4612 46.4353 115 " " " " A 2 0 0 "PRO " " C  " " " 6 0 1 C2 
    1781 23 -0.434729 10.9275 45.4433 115 " " " " A 70 0 0 "PRO " " O  " " " 8 0 1 C2 
    1782 14 -2.8032 10.7426 48.0057 115 " " " " A 2 0 0 "PRO " " CB " " " 6 0 1 C2 
    1783 14 -3.10651 9.37538 47.3303 115 " " " " A 2 0 0 "PRO " " CG " " " 6 0 1 C2 
    1784 14 -3.70627 9.69719 45.981 115 " " " " A 2 0 0 "PRO " " CD " " " 6 0 1 C2 
    1785 48 -2.55242 12.6736 46.859 115 " " " " A 21 0 0 "PRO " " HA " " " 1 0 1 C2 
    1786 48 -3.71539 11.1846 48.4065 115 " " " " A 21 0 0 "PRO " " HB3" " " 1 0 1 C2 
    1787 48 -2.07293 10.6526 48.8099 115 " " " " A 21 0 0 "PRO " " HB2" " " 1 0 1 C2 
    1788 48 -3.76133 8.75996 47.9472 115 " " " " A 21 0 0 "PRO " " HG3" " " 1 0 1 C2 
    1789 48 -2.1253 8.9596 47.1013 115 " " " " A 21 0 0 "PRO " " HG2" " " 1 0 1 C2 
    1790 48 -3.54139 8.89746 45.259 115 " " " " A 21 0 0 "PRO " " HD2" " " 1 0 1 C2 
    1791 48 -4.79333 9.67093 45.9055 115 " " " " A 21 0 0 "PRO " " HD3" " " 1 0 1 C2 
    1792 40 -0.0585252 11.9386 47.3306 116 " " " " A 43 0 0 "ASP " " N  " " " 7 0 1 C2 
    1793 14 1.47232 11.8382 47.1852 116 " " " " A 2 0 0 "ASP " " CA " " " 6 0 1 C2 
    1794 14 2.04191 10.4953 47.6491 116 " " " " A 2 0 0 "ASP " " C  " " " 6 0 1 C2 
    1795 23 3.24415 10.3569 47.8678 116 " " " " A 70 0 0 "ASP " " O  " " " 8 0 1 C2 
    1796 14 2.19319 13.025 47.8719 116 " " " " A 2 0 0 "ASP " " CB " " " 6 0 1 C2 
    1797 14 1.96399 13.0937 49.3546 116 " " " " A 2 0 0 "ASP " " CG " " " 6 0 1 C2 
    1798 23 0.755285 13.3593 49.7297 116 " " " " A 70 0 0 "ASP " " OD1" " " 8 0 1 C2 
    1799 23 2.90177 13.0528 50.13 116 " " " " A 70 0 0 "ASP " " OD2" " " 8 0 1 C2 
    1800 48 -0.280979 12.5873 48.072 116 " " " " A 21 0 0 "ASP " " H  " " " 1 0 1 C2 
    1801 48 1.59469 12.0048 46.115 116 " " " " A 21 0 0 "ASP " " HA " " " 1 0 1 C2 
    1802 48 1.68266 13.9236 47.5255 116 " " " " A 21 0 0 "ASP " " HB3" " " 1 0 1 C2 
    1803 48 3.24802 12.9347 47.6125 116 " " " " A 21 0 0 "ASP " " HB2" " " 1 0 1 C2 
    1804 40 1.1753 9.43855 47.7295 117 " " " " A 43 0 0 "THR " " N  " " " 7 0 1 C2 
    1805 14 1.47274 8.06911 48.181 117 " " " " A 2 0 0 "THR " " CA " " " 6 0 1 C2 
    1806 14 0.448481 7.14991 47.4717 117 " " " " A 2 0 0 "THR " " C  " " " 6 0 1 C2 
    1807 23 -0.62278 7.00131 47.9936 117 " " " " A 70 0 0 "THR " " O  " " " 8 0 1 C2 
    1808 14 1.6616 7.94789 49.7464 117 " " " " A 2 0 0 "THR " " CB " " " 6 0 1 C2 
    1809 23 1.81706 6.63367 50.3269 117 " " " " A 70 0 0 "THR " " OG1" " " 8 0 1 C2 
    1810 14 0.460722 8.5679 50.5484 117 " " " " A 2 0 0 "THR " " CG2" " " 6 0 1 C2 
    1811 48 0.216003 9.69392 47.5434 117 " " " " A 21 0 0 "THR " " H  " " " 1 0 1 C2 
    1812 48 2.36607 7.71127 47.6691 117 " " " " A 21 0 0 "THR " " HA " " " 1 0 1 C2 
    1813 48 2.57039 8.53632 49.8727 117 " " " " A 21 0 0 "THR " " HB " " " 1 0 1 C2 
    1814 48 2.49607 6.24212 49.799 117 " " " " A 21 0 0 "THR " " HG1" " " 1 0 1 C2 
    1815 48 -0.563995 8.44421 50.198 117 " " " " A 21 0 0 "THR " HG21 " " 1 0 1 C2 
    1816 48 0.445803 8.20707 51.5768 117 " " " " A 21 0 0 "THR " HG22 " " 1 0 1 C2 
    1817 48 0.666542 9.63586 50.6205 117 " " " " A 21 0 0 "THR " HG23 " " 1 0 1 C2 
    1818 40 0.727306 6.80791 46.2396 118 " " " " A 43 0 0 "THR " " N  " " " 7 0 1 C2 
    1819 14 0.00887099 5.86153 45.3805 118 " " " " A 2 0 0 "THR " " CA " " " 6 0 1 C2 
    1820 14 0.898298 4.8429 44.6725 118 " " " " A 2 0 0 "THR " " C  " " " 6 0 1 C2 
    1821 23 2.1327 4.80719 44.8967 118 " " " " A 70 0 0 "THR " " O  " " " 8 0 1 C2 
    1822 14 -0.955383 6.57524 44.5001 118 " " " " A 2 0 0 "THR " " CB " " " 6 0 1 C2 
    1823 23 -1.80559 5.77893 43.7136 118 " " " " A 70 0 0 "THR " " OG1" " " 8 0 1 C2 
    1824 14 -0.321407 7.4277 43.466 118 " " " " A 2 0 0 "THR " " CG2" " " 6 0 1 C2 
    1825 48 1.60817 7.17012 45.9035 118 " " " " A 21 0 0 "THR " " H  " " " 1 0 1 C2 
    1826 48 -0.529503 5.16769 46.0261 118 " " " " A 21 0 0 "THR " " HA " " " 1 0 1 C2 
    1827 48 -1.56969 7.1666 45.1791 118 " " " " A 21 0 0 "THR " " HB " " " 1 0 1 C2 
    1828 48 -2.38806 5.4178 44.3643 118 " " " " A 21 0 0 "THR " " HG1" " " 1 0 1 C2 
    1829 48 0.387247 8.17402 43.825 118 " " " " A 21 0 0 "THR " HG21 " " 1 0 1 C2 
    1830 48 0.190891 6.79275 42.7431 118 " " " " A 21 0 0 "THR " HG22 " " 1 0 1 C2 
    1831 48 -1.0561 8.08591 43.0022 118 " " " " A 21 0 0 "THR " HG23 " " 1 0 1 C2 
    1832 40 0.284193 3.9292 43.8841 119 " " " " A 43 0 0 "ASP " " N  " " " 7 0 1 C2 
    1833 14 0.906305 2.96189 43.0058 119 " " " " A 2 0 0 "ASP " " CA " " " 6 0 1 C2 
    1834 14 1.81297 3.5913 41.9183 119 " " " " A 2 0 0 "ASP " " C  " " " 6 0 1 C2 
    1835 23 1.54384 4.71537 41.4825 119 " " " " A 70 0 0 "ASP " " O  " " " 8 0 1 C2 
    1836 14 -0.155649 1.88278 42.5559 119 " " " " A 2 0 0 "ASP " " CB " " " 6 0 1 C2 
    1837 14 -0.519835 1.71992 41.0928 119 " " " " A 2 0 0 "ASP " " CG " " " 6 0 1 C2 
    1838 23 -1.71216 1.81018 40.721 119 " " " " A 70 0 0 "ASP " " OD1" " " 8 0 1 C2 
    1839 23 0.409218 1.52751 40.309 119 " " " " A 70 0 0 "ASP " " OD2" " " 8 0 1 C2 
    1840 48 -0.682835 4.12868 43.6715 119 " " " " A 21 0 0 "ASP " " H  " " " 1 0 1 C2 
    1841 48 1.62502 2.51565 43.6931 119 " " " " A 21 0 0 "ASP " " HA " " " 1 0 1 C2 
    1842 48 -1.16728 1.96235 42.9538 119 " " " " A 21 0 0 "ASP " " HB3" " " 1 0 1 C2 
    1843 48 0.15192 0.890005 42.8843 119 " " " " A 21 0 0 "ASP " " HB2" " " 1 0 1 C2 
    1844 40 2.942 2.84862 41.5569 120 " " " " A 43 0 0 "PRO " " N  " " " 7 0 1 C2 
    1845 14 3.961 3.20189 40.5892 120 " " " " A 2 0 0 "PRO " " CA " " " 6 0 1 C2 
    1846 14 3.55982 3.62296 39.2153 120 " " " " A 2 0 0 "PRO " " C  " " " 6 0 1 C2 
    1847 23 4.24797 4.36167 38.6269 120 " " " " A 70 0 0 "PRO " " O  " " " 8 0 1 C2 
    1848 14 4.85623 1.99434 40.5999 120 " " " " A 2 0 0 "PRO " " CB " " " 6 0 1 C2 
    1849 14 4.5542 1.05979 41.7463 120 " " " " A 2 0 0 "PRO " " CG " " " 6 0 1 C2 
    1850 14 3.27491 1.61904 42.2656 120 " " " " A 2 0 0 "PRO " " CD " " " 6 0 1 C2 
    1851 48 4.45693 4.03557 41.0863 120 " " " " A 21 0 0 "PRO " " HA " " " 1 0 1 C2 
    1852 48 5.88587 2.34618 40.6643 120 " " " " A 21 0 0 "PRO " " HB3" " " 1 0 1 C2 
    1853 48 4.71839 1.33281 39.7446 120 " " " " A 21 0 0 "PRO " " HB2" " " 1 0 1 C2 
    1854 48 5.312 1.04134 42.5296 120 " " " " A 21 0 0 "PRO " " HG3" " " 1 0 1 C2 
    1855 48 4.36182 0.0590707 41.3595 120 " " " " A 21 0 0 "PRO " " HG2" " " 1 0 1 C2 
    1856 48 2.49362 0.864206 42.1767 120 " " " " A 21 0 0 "PRO " " HD2" " " 1 0 1 C2 
    1857 48 3.50737 1.86961 43.3006 120 " " " " A 21 0 0 "PRO " " HD3" " " 1 0 1 C2 
    1858 40 2.36224 3.18324 38.7275 121 " " " " A 43 0 0 "THR " " N  " " " 7 0 1 C2 
    1859 14 1.78 3.59274 37.4887 121 " " " " A 2 0 0 "THR " " CA " " " 6 0 1 C2 
    1860 14 1.21624 5.0727 37.6576 121 " " " " A 2 0 0 "THR " " C  " " " 6 0 1 C2 
    1861 23 1.42921 5.88714 36.7888 121 " " " " A 70 0 0 "THR " " O  " " " 8 0 1 C2 
    1862 14 0.671665 2.50121 37.1484 121 " " " " A 2 0 0 "THR " " CB " " " 6 0 1 C2 
    1863 23 -0.430836 2.60927 38.0409 121 " " " " A 70 0 0 "THR " " OG1" " " 8 0 1 C2 
    1864 14 1.17494 1.03114 36.8149 121 " " " " A 2 0 0 "THR " " CG2" " " 6 0 1 C2 
    1865 48 1.87935 2.44057 39.2127 121 " " " " A 21 0 0 "THR " " H  " " " 1 0 1 C2 
    1866 48 2.56324 3.56764 36.731 121 " " " " A 21 0 0 "THR " " HA " " " 1 0 1 C2 
    1867 48 0.191343 2.76389 36.2058 121 " " " " A 21 0 0 "THR " " HB " " " 1 0 1 C2 
    1868 48 -0.296465 2.10959 38.8317 121 " " " " A 21 0 0 "THR " " HG1" " " 1 0 1 C2 
    1869 48 1.77456 1.16478 35.9145 121 " " " " A 21 0 0 "THR " HG21 " " 1 0 1 C2 
    1870 48 1.87059 0.752321 37.6064 121 " " " " A 21 0 0 "THR " HG22 " " 1 0 1 C2 
    1871 48 0.352707 0.345234 36.611 121 " " " " A 21 0 0 "THR " HG23 " " 1 0 1 C2 
    1872 40 0.61652 5.41518 38.8071 122 " " " " A 43 0 0 "VAL " " N  " " " 7 0 1 C2 
    1873 14 -0.0757275 6.69144 38.992 122 " " " " A 2 0 0 "VAL " " CA " " " 6 0 1 C2 
    1874 14 1.0307 7.7521 39.4798 122 " " " " A 2 0 0 "VAL " " C  " " " 6 0 1 C2 
    1875 23 1.0005 8.9043 39.1364 122 " " " " A 70 0 0 "VAL " " O  " " " 8 0 1 C2 
    1876 14 -1.24808 6.56975 39.9259 122 " " " " A 2 0 0 "VAL " " CB " " " 6 0 1 C2 
    1877 14 -2.20271 7.78511 39.8901 122 " " " " A 2 0 0 "VAL " " CG1" " " 6 0 1 C2 
    1878 14 -2.1524 5.36015 39.5294 122 " " " " A 2 0 0 "VAL " " CG2" " " 6 0 1 C2 
    1879 48 0.562691 4.68026 39.4978 122 " " " " A 21 0 0 "VAL " " H  " " " 1 0 1 C2 
    1880 48 -0.401062 6.95224 37.985 122 " " " " A 21 0 0 "VAL " " HA " " " 1 0 1 C2 
    1881 48 -0.859156 6.46615 40.9388 122 " " " " A 21 0 0 "VAL " " HB " " " 1 0 1 C2 
    1882 48 -2.58376 7.94938 38.8822 122 " " " " A 21 0 0 "VAL " HG11 " " 1 0 1 C2 
    1883 48 -3.05063 7.61304 40.5531 122 " " " " A 21 0 0 "VAL " HG12 " " 1 0 1 C2 
    1884 48 -1.73217 8.73271 40.1523 122 " " " " A 21 0 0 "VAL " HG13 " " 1 0 1 C2 
    1885 48 -1.71416 4.44312 39.9232 122 " " " " A 21 0 0 "VAL " HG21 " " 1 0 1 C2 
    1886 48 -3.12455 5.3538 40.0223 122 " " " " A 21 0 0 "VAL " HG22 " " 1 0 1 C2 
    1887 48 -2.32305 5.45369 38.4569 122 " " " " A 21 0 0 "VAL " HG23 " " 1 0 1 C2 
    1888 40 1.9728 7.24599 40.2503 123 " " " " A 43 0 0 "SER " " N  " " " 7 0 1 C2 
    1889 14 3.25468 7.88314 40.6269 123 " " " " A 2 0 0 "SER " " CA " " " 6 0 1 C2 
    1890 14 4.23926 8.23561 39.3869 123 " " " " A 2 0 0 "SER " " C  " " " 6 0 1 C2 
    1891 23 5.13695 9.08833 39.5619 123 " " " " A 70 0 0 "SER " " O  " " " 8 0 1 C2 
    1892 14 3.91556 6.86871 41.5512 123 " " " " A 2 0 0 "SER " " CB " " " 6 0 1 C2 
    1893 23 3.13314 6.9621 42.7325 123 " " " " A 70 0 0 "SER " " OG " " " 8 0 1 C2 
    1894 48 1.9201 6.323 40.657 123 " " " " A 21 0 0 "SER " " H  " " " 1 0 1 C2 
    1895 48 2.93479 8.79382 41.1333 123 " " " " A 21 0 0 "SER " " HA " " " 1 0 1 C2 
    1896 48 4.88477 7.33046 41.7397 123 " " " " A 21 0 0 "SER " " HB3" " " 1 0 1 C2 
    1897 48 3.96203 5.93129 40.997 123 " " " " A 21 0 0 "SER " " HB2" " " 1 0 1 C2 
    1898 48 2.33842 6.48094 42.5595 123 " " " " A 21 0 0 "SER " " HG " " " 1 0 1 C2 
    1899 40 4.09288 7.66115 38.1587 124 " " " " A 43 0 0 "ALA " " N  " " " 7 0 1 C2 
    1900 14 4.92619 7.97415 36.9345 124 " " " " A 2 0 0 "ALA " " CA " " " 6 0 1 C2 
    1901 14 4.3764 9.19395 36.1747 124 " " " " A 2 0 0 "ALA " " C  " " " 6 0 1 C2 
    1902 23 5.03623 9.66323 35.2632 124 " " " " A 70 0 0 "ALA " " O  " " " 8 0 1 C2 
    1903 14 4.76584 6.7515 36.016 124 " " " " A 2 0 0 "ALA " " CB " " " 6 0 1 C2 
    1904 48 3.31352 7.04253 37.9855 124 " " " " A 21 0 0 "ALA " " H  " " " 1 0 1 C2 
    1905 48 5.966 8.18167 37.1872 124 " " " " A 21 0 0 "ALA " " HA " " " 1 0 1 C2 
    1906 48 3.73356 6.43632 35.8638 124 " " " " A 21 0 0 "ALA " " HB1" " " 1 0 1 C2 
    1907 48 5.10504 7.05762 35.0264 124 " " " " A 21 0 0 "ALA " " HB2" " " 1 0 1 C2 
    1908 48 5.31885 5.88632 36.3817 124 " " " " A 21 0 0 "ALA " " HB3" " " 1 0 1 C2 
    1909 40 3.20432 9.62812 36.551 125 " " " " A 43 0 0 "MET " " N  " " " 7 0 1 C2 
    1910 14 2.41743 10.6217 35.8122 125 " " " " A 2 0 0 "MET " " CA " " " 6 0 1 C2 
    1911 14 2.84512 12.0912 36.0185 125 " " " " A 2 0 0 "MET " " C  " " " 6 0 1 C2 
    1912 23 2.01115 12.9547 35.8546 125 " " " " A 70 0 0 "MET " " O  " " " 8 0 1 C2 
    1913 14 0.942312 10.4234 36.0941 125 " " " " A 2 0 0 "MET " " CB " " " 6 0 1 C2 
    1914 14 0.457975 9.02288 35.5898 125 " " " " A 2 0 0 "MET " " CG " " " 6 0 1 C2 
    1915 52 -1.32275 8.71438 35.8677 125 " " " " A 13 0 0 "MET " " SD " " " 16 0 1 C2 
    1916 14 -1.52898 7.05813 35.057 125 " " " " A 2 0 0 "MET " " CE " " " 6 0 1 C2 
    1917 48 2.71632 9.08894 37.2519 125 " " " " A 21 0 0 "MET " " H  " " " 1 0 1 C2 
    1918 48 2.64919 10.4394 34.7629 125 " " " " A 21 0 0 "MET " " HA " " " 1 0 1 C2 
    1919 48 0.27791 11.1383 35.6088 125 " " " " A 21 0 0 "MET " " HB3" " " 1 0 1 C2 
    1920 48 0.710586 10.4559 37.1587 125 " " " " A 21 0 0 "MET " " HB2" " " 1 0 1 C2 
    1921 48 0.927229 8.17274 36.085 125 " " " " A 21 0 0 "MET " " HG3" " " 1 0 1 C2 
    1922 48 0.740963 8.85329 34.551 125 " " " " A 21 0 0 "MET " " HG2" " " 1 0 1 C2 
    1923 48 -2.44085 7.19408 34.4756 125 " " " " A 21 0 0 "MET " " HE1" " " 1 0 1 C2 
    1924 48 -0.691822 6.8561 34.3888 125 " " " " A 21 0 0 "MET " " HE2" " " 1 0 1 C2 
    1925 48 -1.65003 6.28423 35.815 125 " " " " A 21 0 0 "MET " " HE3" " " 1 0 1 C2 
    1926 40 4.12086 12.2891 36.3697 126 " " " " A 43 0 0 "LYS " " N  " " " 7 0 1 C2 
    1927 14 4.8408 13.5281 36.5198 126 " " " " A 2 0 0 "LYS " " CA " " " 6 0 1 C2 
    1928 14 6.33495 13.1504 36.4182 126 " " " " A 2 0 0 "LYS " " C  " " " 6 0 1 C2 
    1929 23 6.73665 12.045 36.7216 126 " " " " A 70 0 0 "LYS " " O  " " " 8 0 1 C2 
    1930 14 4.4775 14.2624 37.7745 126 " " " " A 2 0 0 "LYS " " CB " " " 6 0 1 C2 
    1931 14 4.9594 13.784 39.1685 126 " " " " A 2 0 0 "LYS " " CG " " " 6 0 1 C2 
    1932 14 4.39512 12.4347 39.5748 126 " " " " A 2 0 0 "LYS " " CD " " " 6 0 1 C2 
    1933 14 4.90284 11.9403 40.8684 126 " " " " A 2 0 0 "LYS " " CE " " " 6 0 1 C2 
    1934 40 6.3598 11.5254 40.8822 126 " " " " A 43 0 0 "LYS " " NZ " " " 7 0 1 C2 
    1935 48 4.78614 11.5358 36.2702 126 " " " " A 21 0 0 "LYS " " H  " " " 1 0 1 C2 
    1936 48 4.62983 14.1193 35.6287 126 " " " " A 21 0 0 "LYS " " HA " " " 1 0 1 C2 
    1937 48 3.39406 14.3598 37.7055 126 " " " " A 21 0 0 "LYS " " HB3" " " 1 0 1 C2 
    1938 48 4.73486 15.3032 37.5782 126 " " " " A 21 0 0 "LYS " " HB2" " " 1 0 1 C2 
    1939 48 4.77994 14.5507 39.9222 126 " " " " A 21 0 0 "LYS " " HG3" " " 1 0 1 C2 
    1940 48 6.04524 13.6909 39.1494 126 " " " " A 21 0 0 "LYS " " HG2" " " 1 0 1 C2 
    1941 48 4.6662 11.6563 38.8616 126 " " " " A 21 0 0 "LYS " " HD3" " " 1 0 1 C2 
    1942 48 3.31481 12.4951 39.7067 126 " " " " A 21 0 0 "LYS " " HD2" " " 1 0 1 C2 
    1943 48 4.38365 11.0581 41.2429 126 " " " " A 21 0 0 "LYS " " HE3" " " 1 0 1 C2 
    1944 48 4.75177 12.7734 41.5548 126 " " " " A 21 0 0 "LYS " " HE2" " " 1 0 1 C2 
    1945 48 6.92809 12.2969 41.2013 126 " " " " A 21 0 0 "LYS " " HZ1" " " 1 0 1 C2 
    1946 48 6.45283 10.7047 41.4635 126 " " " " A 21 0 0 "LYS " " HZ2" " " 1 0 1 C2 
    1947 48 6.73949 11.1774 40.0134 126 " " " " A 21 0 0 "LYS " " HZ3" " " 1 0 1 C2 
    1948 40 7.21403 14.1613 36.105 127 " " " " A 43 0 0 "THR " " N  " " " 7 0 1 C2 
    1949 14 8.63568 14.0738 35.9781 127 " " " " A 2 0 0 "THR " " CA " " " 6 0 1 C2 
    1950 14 9.12729 14.3906 37.3706 127 " " " " A 2 0 0 "THR " " C  " " " 6 0 1 C2 
    1951 23 8.46 14.9558 38.2613 127 " " " " A 70 0 0 "THR " " O  " " " 8 0 1 C2 
    1952 14 9.04334 15.1939 35.0627 127 " " " " A 2 0 0 "THR " " CB " " " 6 0 1 C2 
    1953 23 8.62071 16.5175 35.4088 127 " " " " A 70 0 0 "THR " " OG1" " " 8 0 1 C2 
    1954 14 8.54342 14.7872 33.7015 127 " " " " A 2 0 0 "THR " " CG2" " " 6 0 1 C2 
    1955 48 6.88809 15.1172 36.1015 127 " " " " A 21 0 0 "THR " " H  " " " 1 0 1 C2 
    1956 48 9.02377 13.1158 35.6322 127 " " " " A 21 0 0 "THR " " HA " " " 1 0 1 C2 
    1957 48 10.1305 15.261 35.1034 127 " " " " A 21 0 0 "THR " " HB " " " 1 0 1 C2 
    1958 48 9.33096 17.0959 35.1764 127 " " " " A 21 0 0 "THR " " HG1" " " 1 0 1 C2 
    1959 48 8.84696 15.4858 32.9218 127 " " " " A 21 0 0 "THR " HG21 " " 1 0 1 C2 
    1960 48 8.99686 13.8073 33.5517 127 " " " " A 21 0 0 "THR " HG22 " " 1 0 1 C2 
    1961 48 7.46158 14.6688 33.6407 127 " " " " A 21 0 0 "THR " HG23 " " 1 0 1 C2 
    1962 40 10.4468 14.0069 37.5179 128 " " " " A 43 0 0 "GLN " " N  " " " 7 0 1 C2 
    1963 14 11.307 14.4149 38.6226 128 " " " " A 2 0 0 "GLN " " CA " " " 6 0 1 C2 
    1964 14 11.7507 15.9106 38.6899 128 " " " " A 2 0 0 "GLN " " C  " " " 6 0 1 C2 
    1965 23 11.9553 16.4262 39.7949 128 " " " " A 70 0 0 "GLN " " O  " " " 8 0 1 C2 
    1966 14 12.6107 13.5656 38.6325 128 " " " " A 2 0 0 "GLN " " CB " " " 6 0 1 C2 
    1967 14 12.3512 12.106 38.9165 128 " " " " A 2 0 0 "GLN " " CG " " " 6 0 1 C2 
    1968 14 11.793 11.9215 40.3729 128 " " " " A 2 0 0 "GLN " " CD " " " 6 0 1 C2 
    1969 23 12.1052 12.6901 41.2648 128 " " " " A 70 0 0 "GLN " " OE1" " " 8 0 1 C2 
    1970 40 10.8094 11.0878 40.5171 128 " " " " A 43 0 0 "GLN " " NE2" " " 7 0 1 C2 
    1971 48 10.8223 13.4721 36.7477 128 " " " " A 21 0 0 "GLN " " H  " " " 1 0 1 C2 
    1972 48 10.7858 14.2161 39.559 128 " " " " A 21 0 0 "GLN " " HA " " " 1 0 1 C2 
    1973 48 13.2984 14.0069 39.3539 128 " " " " A 21 0 0 "GLN " " HB3" " " 1 0 1 C2 
    1974 48 13.1928 13.557 37.711 128 " " " " A 21 0 0 "GLN " " HB2" " " 1 0 1 C2 
    1975 48 13.3241 11.6403 38.7594 128 " " " " A 21 0 0 "GLN " " HG3" " " 1 0 1 C2 
    1976 48 11.6551 11.6045 38.2441 128 " " " " A 21 0 0 "GLN " " HG2" " " 1 0 1 C2 
    1977 48 10.315 11.0619 41.3974 128 " " " " A 21 0 0 "GLN " HE22 " " 1 0 1 C2 
    1978 48 10.4231 10.7027 39.6671 128 " " " " A 21 0 0 "GLN " HE21 " " 1 0 1 C2 
    1979 40 11.7317 16.623 37.5854 129 " " " " A 43 0 0 "ASP " " N  " " " 7 0 1 C2 
    1980 14 12.0045 18.0419 37.5329 129 " " " " A 2 0 0 "ASP " " CA " " " 6 0 1 C2 
    1981 14 10.6956 18.8545 37.917 129 " " " " A 2 0 0 "ASP " " C  " " " 6 0 1 C2 
    1982 23 10.7576 20.0575 38.3035 129 " " " " A 70 0 0 "ASP " " O  " " " 8 0 1 C2 
    1983 14 12.6011 18.4436 36.2028 129 " " " " A 2 0 0 "ASP " " CB " " " 6 0 1 C2 
    1984 14 11.7156 18.8372 35.0195 129 " " " " A 2 0 0 "ASP " " CG " " " 6 0 1 C2 
    1985 23 10.6383 18.2349 34.848 129 " " " " A 70 0 0 "ASP " " OD1" " " 8 0 1 C2 
    1986 23 12.1859 19.6066 34.1481 129 " " " " A 70 0 0 "ASP " " OD2" " " 8 0 1 C2 
    1987 48 11.8386 15.9814 36.8127 129 " " " " A 21 0 0 "ASP " " H  " " " 1 0 1 C2 
    1988 48 12.7406 18.3401 38.2795 129 " " " " A 21 0 0 "ASP " " HA " " " 1 0 1 C2 
    1989 48 13.4081 17.7361 36.0123 129 " " " " A 21 0 0 "ASP " " HB3" " " 1 0 1 C2 
    1990 48 13.19 19.349 36.3496 129 " " " " A 21 0 0 "ASP " " HB2" " " 1 0 1 C2 
    1991 40 9.51979 18.2169 37.6496 130 " " " " A 43 0 0 "LEU " " N  " " " 7 0 1 C2 
    1992 14 8.19801 18.7361 38.0668 130 " " " " A 2 0 0 "LEU " " CA " " " 6 0 1 C2 
    1993 14 7.55694 19.6954 37.0111 130 " " " " A 2 0 0 "LEU " " C  " " " 6 0 1 C2 
    1994 23 6.71596 20.444 37.3521 130 " " " " A 70 0 0 "LEU " " O  " " " 8 0 1 C2 
    1995 14 8.00413 19.0912 39.6074 130 " " " " A 2 0 0 "LEU " " CB " " " 6 0 1 C2 
    1996 14 7.90401 17.8149 40.4605 130 " " " " A 2 0 0 "LEU " " CG " " " 6 0 1 C2 
    1997 14 8.18529 18.1678 41.9385 130 " " " " A 2 0 0 "LEU " " CD1" " " 6 0 1 C2 
    1998 14 6.48355 17.1319 40.3379 130 " " " " A 2 0 0 "LEU " " CD2" " " 6 0 1 C2 
    1999 48 9.65204 17.3417 37.1631 130 " " " " A 21 0 0 "LEU " " H  " " " 1 0 1 C2 
    2000 48 7.56427 17.8646 37.9029 130 " " " " A 21 0 0 "LEU " " HA " " " 1 0 1 C2 
    2001 48 7.0489 19.6153 39.6381 130 " " " " A 21 0 0 "LEU " " HB3" " " 1 0 1 C2 
    2002 48 8.72786 19.8017 40.0067 130 " " " " A 21 0 0 "LEU " " HB2" " " 1 0 1 C2 
    2003 48 8.70356 17.1124 40.2254 130 " " " " A 21 0 0 "LEU " " HG " " " 1 0 1 C2 
    2004 48 9.17198 18.5071 42.2539 130 " " " " A 21 0 0 "LEU " HD11 " " 1 0 1 C2 
    2005 48 7.41654 18.8224 42.3492 130 " " " " A 21 0 0 "LEU " HD12 " " 1 0 1 C2 
    2006 48 8.02839 17.3604 42.6537 130 " " " " A 21 0 0 "LEU " HD13 " " 1 0 1 C2 
    2007 48 6.39732 16.2123 40.9166 130 " " " " A 21 0 0 "LEU " HD21 " " 1 0 1 C2 
    2008 48 5.76361 17.8885 40.6501 130 " " " " A 21 0 0 "LEU " HD22 " " 1 0 1 C2 
    2009 48 6.24783 16.8229 39.3196 130 " " " " A 21 0 0 "LEU " HD23 " " 1 0 1 C2 
    2010 40 8.08218 19.7008 35.7862 131 " " " " A 43 0 0 "ARG " " N  " " " 7 0 1 C2 
    2011 14 7.73998 20.5286 34.6274 131 " " " " A 2 0 0 "ARG " " CA " " " 6 0 1 C2 
    2012 14 6.89972 19.8374 33.56 131 " " " " A 2 0 0 "ARG " " C  " " " 6 0 1 C2 
    2013 23 6.58511 20.4966 32.5394 131 " " " " A 70 0 0 "ARG " " O  " " " 8 0 1 C2 
    2014 14 8.97392 21.2027 33.9524 131 " " " " A 2 0 0 "ARG " " CB " " " 6 0 1 C2 
    2015 14 9.93444 21.9908 34.8293 131 " " " " A 2 0 0 "ARG " " CG " " " 6 0 1 C2 
    2016 14 10.9616 22.8693 34.1378 131 " " " " A 2 0 0 "ARG " " CD " " " 6 0 1 C2 
    2017 40 11.9981 22.0855 33.4568 131 " " " " A 43 0 0 "ARG " " NE " " " 7 0 1 C2 
    2018 14 13.006 22.5906 32.7443 131 " " " " A 2 0 0 "ARG " " CZ " " " 6 0 1 C2 
    2019 40 13.9674 21.8922 32.2956 131 " " " " A 43 0 0 "ARG " " NH1" " " 7 0 1 C2 
    2020 40 13.1913 23.9167 32.745 131 " " " " A 43 0 0 "ARG " " NH2" " " 7 0 1 C2 
    2021 48 8.93523 19.1805 35.639 131 " " " " A 21 0 0 "ARG " " H  " " " 1 0 1 C2 
    2022 48 7.13081 21.365 34.9703 131 " " " " A 21 0 0 "ARG " " HA " " " 1 0 1 C2 
    2023 48 8.63799 22.0179 33.3115 131 " " " " A 21 0 0 "ARG " " HB3" " " 1 0 1 C2 
    2024 48 9.60973 20.4774 33.4447 131 " " " " A 21 0 0 "ARG " " HB2" " " 1 0 1 C2 
    2025 48 10.3972 21.2334 35.462 131 " " " " A 21 0 0 "ARG " " HG3" " " 1 0 1 C2 
    2026 48 9.47275 22.7126 35.503 131 " " " " A 21 0 0 "ARG " " HG2" " " 1 0 1 C2 
    2027 48 11.5454 23.5343 34.7742 131 " " " " A 21 0 0 "ARG " " HD3" " " 1 0 1 C2 
    2028 48 10.49 23.4942 33.3793 131 " " " " A 21 0 0 "ARG " " HD2" " " 1 0 1 C2 
    2029 48 12.0904 21.1231 33.749 131 " " " " A 21 0 0 "ARG " " HE " " " 1 0 1 C2 
    2030 48 14.5146 22.3098 31.5564 131 " " " " A 21 0 0 "ARG " HH12 " " 1 0 1 C2 
    2031 48 13.8513 20.8912 32.2266 131 " " " " A 21 0 0 "ARG " HH11 " " 1 0 1 C2 
    2032 48 12.4901 24.545 33.1108 131 " " " " A 21 0 0 "ARG " HH22 " " 1 0 1 C2 
    2033 48 14.0384 24.3462 32.4014 131 " " " " A 21 0 0 "ARG " HH21 " " 1 0 1 C2 
    2034 40 6.47448 18.6016 33.7849 132 " " " " A 43 0 0 "HIE " " N  " " " 7 0 1 C2 
    2035 14 5.63279 17.834 32.8831 132 " " " " A 2 0 0 "HIE " " CA " " " 6 0 1 C2 
    2036 14 4.74356 16.8099 33.5714 132 " " " " A 2 0 0 "HIE " " C  " " " 6 0 1 C2 
    2037 23 5.05092 16.4524 34.6907 132 " " " " A 70 0 0 "HIE " " O  " " " 8 0 1 C2 
    2038 14 6.48877 17.2085 31.7745 132 " " " " A 2 0 0 "HIE " " CB " " " 6 0 1 C2 
    2039 14 6.33819 17.8794 30.4208 132 " " " " A 2 0 0 "HIE " " CG " " " 6 0 1 C2 
    2040 40 7.46175 18.4485 29.7493 132 " " " " A 43 0 0 "HIE " " ND1" " " 7 0 1 C2 
    2041 14 5.3338 17.8415 29.4733 132 " " " " A 2 0 0 "HIE " " CD2" " " 6 0 1 C2 
    2042 14 7.03348 18.8351 28.5294 132 " " " " A 2 0 0 "HIE " " CE1" " " 6 0 1 C2 
    2043 40 5.75345 18.4879 28.3425 132 " " " " A 43 0 0 "HIE " " NE2" " " 7 0 1 C2 
    2044 48 6.76059 18.1455 34.6394 132 " " " " A 21 0 0 "HIE " " H  " " " 1 0 1 C2 
    2045 48 4.9264 18.5142 32.4071 132 " " " " A 21 0 0 "HIE " " HA " " " 1 0 1 C2 
    2046 48 6.07291 16.2237 31.5614 132 " " " " A 21 0 0 "HIE " " HB3" " " 1 0 1 C2 
    2047 48 7.54082 17.0751 32.0265 132 " " " " A 21 0 0 "HIE " " HB2" " " 1 0 1 C2 
    2048 48 4.37634 17.3499 29.5626 132 " " " " A 21 0 0 "HIE " " HD2" " " 1 0 1 C2 
    2049 48 7.54168 19.4148 27.773 132 " " " " A 21 0 0 "HIE " " HE1" " " 1 0 1 C2 
    2050 40 3.55873 16.4599 33.056 133 " " " " A 43 0 0 "THR " " N  " " " 7 0 1 C2 
    2051 14 2.60947 15.6048 33.5911 133 " " " " A 2 0 0 "THR " " CA " " " 6 0 1 C2 
    2052 14 1.87001 14.8738 32.4905 133 " " " " A 2 0 0 "THR " " C  " " " 6 0 1 C2 
    2053 23 1.81902 15.4232 31.4129 133 " " " " A 70 0 0 "THR " " O  " " " 8 0 1 C2 
    2054 14 1.85434 16.2338 34.7366 133 " " " " A 2 0 0 "THR " " CB " " " 6 0 1 C2 
    2055 23 0.895737 15.4012 35.3902 133 " " " " A 70 0 0 "THR " " OG1" " " 8 0 1 C2 
    2056 14 0.978365 17.49 34.3608 133 " " " " A 2 0 0 "THR " " CG2" " " 6 0 1 C2 
    2057 48 3.22687 16.9391 32.2312 133 " " " " A 21 0 0 "THR " " H  " " " 1 0 1 C2 
    2058 48 3.1682 14.762 33.9981 133 " " " " A 21 0 0 "THR " " HA " " " 1 0 1 C2 
    2059 48 2.66634 16.4326 35.4361 133 " " " " A 21 0 0 "THR " " HB " " " 1 0 1 C2 
    2060 48 1.35435 14.5958 35.5749 133 " " " " A 21 0 0 "THR " " HG1" " " 1 0 1 C2 
    2061 48 0.571489 17.9813 35.2447 133 " " " " A 21 0 0 "THR " HG21 " " 1 0 1 C2 
    2062 48 1.4489 18.187 33.6674 133 " " " " A 21 0 0 "THR " HG22 " " 1 0 1 C2 
    2063 48 0.100798 17.1336 33.8214 133 " " " " A 21 0 0 "THR " HG23 " " 1 0 1 C2 
    2064 40 1.15807 13.7793 32.8423 134 " " " " A 43 0 0 "PHE " " N  " " " 7 0 1 C2 
    2065 14 0.28208 13.0874 31.9027 134 " " " " A 2 0 0 "PHE " " CA " " " 6 0 1 C2 
    2066 14 -0.899441 12.5113 32.6221 134 " " " " A 2 0 0 "PHE " " C  " " " 6 0 1 C2 
    2067 23 -0.941076 12.4494 33.8709 134 " " " " A 70 0 0 "PHE " " O  " " " 8 0 1 C2 
    2068 14 1.01991 12.1158 31.0137 134 " " " " A 2 0 0 "PHE " " CB " " " 6 0 1 C2 
    2069 14 1.28547 10.6694 31.3977 134 " " " " A 2 0 0 "PHE " " CG " " " 6 0 1 C2 
    2070 14 2.59722 10.3683 31.8783 134 " " " " A 2 0 0 "PHE " " CD1" " " 6 0 1 C2 
    2071 14 0.277698 9.7091 31.166 134 " " " " A 2 0 0 "PHE " " CD2" " " 6 0 1 C2 
    2072 14 2.87577 9.05633 32.1513 134 " " " " A 2 0 0 "PHE " " CE1" " " 6 0 1 C2 
    2073 14 0.52284 8.39658 31.6492 134 " " " " A 2 0 0 "PHE " " CE2" " " 6 0 1 C2 
    2074 14 1.86873 8.05075 31.9931 134 " " " " A 2 0 0 "PHE " " CZ " " " 6 0 1 C2 
    2075 48 1.3147 13.3288 33.7326 134 " " " " A 21 0 0 "PHE " " H  " " " 1 0 1 C2 
    2076 48 -0.250967 13.8563 31.3435 134 " " " " A 21 0 0 "PHE " " HA " " " 1 0 1 C2 
    2077 48 2.03739 12.4008 30.7461 134 " " " " A 21 0 0 "PHE " " HB3" " " 1 0 1 C2 
    2078 48 0.595386 12.028 30.0137 134 " " " " A 21 0 0 "PHE " " HB2" " " 1 0 1 C2 
    2079 48 3.30343 11.1777 31.9899 134 " " " " A 21 0 0 "PHE " " HD1" " " 1 0 1 C2 
    2080 48 -0.648981 9.95639 30.6695 134 " " " " A 21 0 0 "PHE " " HD2" " " 1 0 1 C2 
    2081 48 3.8719 8.81574 32.4923 134 " " " " A 21 0 0 "PHE " " HE1" " " 1 0 1 C2 
    2082 48 -0.251379 7.64536 31.5977 134 " " " " A 21 0 0 "PHE " " HE2" " " 1 0 1 C2 
    2083 48 2.08756 7.0287 32.265 134 " " " " A 21 0 0 "PHE " " HZ " " " 1 0 1 C2 
    2084 40 -1.94567 12.1219 31.7909 135 " " " " A 43 0 0 "ILE " " N  " " " 7 0 1 C2 
    2085 14 -3.23305 11.6805 32.1118 135 " " " " A 2 0 0 "ILE " " CA " " " 6 0 1 C2 
    2086 14 -3.54021 10.625 31.0824 135 " " " " A 2 0 0 "ILE " " C  " " " 6 0 1 C2 
    2087 23 -3.08819 10.7379 29.9472 135 " " " " A 70 0 0 "ILE " " O  " " " 8 0 1 C2 
    2088 14 -4.15949 12.9096 32.0897 135 " " " " A 2 0 0 "ILE " " CB " " " 6 0 1 C2 
    2089 14 -4.25057 13.7986 30.8018 135 " " " " A 2 0 0 "ILE " " CG1" " " 6 0 1 C2 
    2090 14 -3.93033 13.8533 33.3101 135 " " " " A 2 0 0 "ILE " " CG2" " " 6 0 1 C2 
    2091 14 -5.56777 14.5422 30.6801 135 " " " " A 2 0 0 "ILE " " CD1" " " 6 0 1 C2 
    2092 48 -1.89938 12.0377 30.7855 135 " " " " A 21 0 0 "ILE " " H  " " " 1 0 1 C2 
    2093 48 -3.29862 11.2284 33.1014 135 " " " " A 21 0 0 "ILE " " HA " " " 1 0 1 C2 
    2094 48 -5.12116 12.497 32.3947 135 " " " " A 21 0 0 "ILE " " HB " " " 1 0 1 C2 
    2095 48 -4.00403 13.2804 29.8751 135 " " " " A 21 0 0 "ILE " HG13 " " 1 0 1 C2 
    2096 48 -3.46714 14.5563 30.7847 135 " " " " A 21 0 0 "ILE " HG12 " " 1 0 1 C2 
    2097 48 -4.70516 14.5378 33.6553 135 " " " " A 21 0 0 "ILE " HG21 " " 1 0 1 C2 
    2098 48 -3.53065 13.4073 34.2208 135 " " " " A 21 0 0 "ILE " HG22 " " 1 0 1 C2 
    2099 48 -3.12125 14.5189 33.0095 135 " " " " A 21 0 0 "ILE " HG23 " " 1 0 1 C2 
    2100 48 -5.48807 15.2983 29.899 135 " " " " A 21 0 0 "ILE " HD11 " " 1 0 1 C2 
    2101 48 -6.25405 13.8845 30.1468 135 " " " " A 21 0 0 "ILE " HD12 " " 1 0 1 C2 
    2102 48 -6.04336 14.933 31.5797 135 " " " " A 21 0 0 "ILE " HD13 " " 1 0 1 C2 
    2103 40 -4.23366 9.61985 31.4917 136 " " " " A 43 0 0 "SER " " N  " " " 7 0 1 C2 
    2104 14 -4.79884 8.62465 30.5825 136 " " " " A 2 0 0 "SER " " CA " " " 6 0 1 C2 
    2105 14 -6.32439 8.63718 30.5087 136 " " " " A 2 0 0 "SER " " C  " " " 6 0 1 C2 
    2106 23 -6.97196 8.83455 31.4919 136 " " " " A 70 0 0 "SER " " O  " " " 8 0 1 C2 
    2107 14 -4.33806 7.27927 31.0974 136 " " " " A 2 0 0 "SER " " CB " " " 6 0 1 C2 
    2108 23 -4.56941 6.20934 30.3289 136 " " " " A 70 0 0 "SER " " OG " " " 8 0 1 C2 
    2109 48 -4.70124 9.90356 32.3408 136 " " " " A 21 0 0 "SER " " H  " " " 1 0 1 C2 
    2110 48 -4.51206 8.70423 29.5339 136 " " " " A 21 0 0 "SER " " HA " " " 1 0 1 C2 
    2111 48 -4.93215 6.95695 31.9525 136 " " " " A 21 0 0 "SER " " HB3" " " 1 0 1 C2 
    2112 48 -3.26683 7.21556 31.2885 136 " " " " A 21 0 0 "SER " " HB2" " " 1 0 1 C2 
    2113 48 -5.28474 5.70482 30.685 136 " " " " A 21 0 0 "SER " " HG " " " 1 0 1 C2 
    2114 40 -6.8806 8.42556 29.3314 137 " " " " A 43 0 0 "ILE " " N  " " " 7 0 1 C2 
    2115 14 -8.3515 8.4267 28.9951 137 " " " " A 2 0 0 "ILE " " CA " " " 6 0 1 C2 
    2116 14 -8.82358 7.03428 28.5874 137 " " " " A 2 0 0 "ILE " " C  " " " 6 0 1 C2 
    2117 23 -8.85899 6.71244 27.4048 137 " " " " A 70 0 0 "ILE " " O  " " " 8 0 1 C2 
    2118 14 -8.57109 9.50136 27.8433 137 " " " " A 2 0 0 "ILE " " CB " " " 6 0 1 C2 
    2119 14 -7.97588 10.8905 28.1461 137 " " " " A 2 0 0 "ILE " " CG1" " " 6 0 1 C2 
    2120 14 -9.96614 9.56582 27.2493 137 " " " " A 2 0 0 "ILE " " CG2" " " 6 0 1 C2 
    2121 14 -8.00576 11.756 26.8891 137 " " " " A 2 0 0 "ILE " " CD1" " " 6 0 1 C2 
    2122 48 -6.21505 8.0068 28.6975 137 " " " " A 21 0 0 "ILE " " H  " " " 1 0 1 C2 
    2123 48 -9.01077 8.81994 29.769 137 " " " " A 21 0 0 "ILE " " HA " " " 1 0 1 C2 
    2124 48 -8.01841 9.07816 27.0045 137 " " " " A 21 0 0 "ILE " " HB " " " 1 0 1 C2 
    2125 48 -6.9408 10.9207 28.4864 137 " " " " A 21 0 0 "ILE " HG13 " " 1 0 1 C2 
    2126 48 -8.61385 11.3489 28.9017 137 " " " " A 21 0 0 "ILE " HG12 " " 1 0 1 C2 
    2127 48 -9.98277 10.0007 26.25 137 " " " " A 21 0 0 "ILE " HG21 " " 1 0 1 C2 
    2128 48 -10.4778 8.61263 27.1163 137 " " " " A 21 0 0 "ILE " HG22 " " 1 0 1 C2 
    2129 48 -10.4874 10.1818 27.9821 137 " " " " A 21 0 0 "ILE " HG23 " " 1 0 1 C2 
    2130 48 -7.44728 12.6649 27.1129 137 " " " " A 21 0 0 "ILE " HD11 " " 1 0 1 C2 
    2131 48 -7.62427 11.2884 25.9814 137 " " " " A 21 0 0 "ILE " HD12 " " 1 0 1 C2 
    2132 48 -9.0457 11.971 26.6433 137 " " " " A 21 0 0 "ILE " HD13 " " 1 0 1 C2 
    2133 40 -9.19443 6.13702 29.5655 138 " " " " A 43 0 0 "PRO " " N  " " " 7 0 1 C2 
    2134 14 -9.8038 4.9188 29.2401 138 " " " " A 2 0 0 "PRO " " CA " " " 6 0 1 C2 
    2135 14 -11.0632 4.95075 28.3669 138 " " " " A 2 0 0 "PRO " " C  " " " 6 0 1 C2 
    2136 23 -12.0489 5.47102 28.8582 138 " " " " A 70 0 0 "PRO " " O  " " " 8 0 1 C2 
    2137 14 -9.97683 4.19619 30.5991 138 " " " " A 2 0 0 "PRO " " CB " " " 6 0 1 C2 
    2138 14 -9.83685 5.23934 31.6741 138 " " " " A 2 0 0 "PRO " " CG " " " 6 0 1 C2 
    2139 14 -9.04008 6.34513 31.0254 138 " " " " A 2 0 0 "PRO " " CD " " " 6 0 1 C2 
    2140 48 -8.98482 4.39631 28.7458 138 " " " " A 21 0 0 "PRO " " HA " " " 1 0 1 C2 
    2141 48 -9.29479 3.35452 30.7196 138 " " " " A 21 0 0 "PRO " " HB3" " " 1 0 1 C2 
    2142 48 -10.9277 3.6737 30.704 138 " " " " A 21 0 0 "PRO " " HB2" " " 1 0 1 C2 
    2143 48 -9.40218 4.83593 32.5887 138 " " " " A 21 0 0 "PRO " " HG3" " " 1 0 1 C2 
    2144 48 -10.8249 5.66865 31.8399 138 " " " " A 21 0 0 "PRO " " HG2" " " 1 0 1 C2 
    2145 48 -9.3702 7.27426 31.49 138 " " " " A 21 0 0 "PRO " " HD2" " " 1 0 1 C2 
    2146 48 -7.98633 6.23943 31.2834 138 " " " " A 21 0 0 "PRO " " HD3" " " 1 0 1 C2 
    2147 40 -11.0879 4.46513 27.0834 139 " " " " A 43 0 0 "LEU " " N  " " " 7 0 1 C2 
    2148 14 -12.3068 4.40236 26.2127 139 " " " " A 2 0 0 "LEU " " CA " " " 6 0 1 C2 
    2149 14 -13.0374 3.05975 26.326 139 " " " " A 2 0 0 "LEU " " C  " " " 6 0 1 C2 
    2150 23 -12.408 2.02458 26.5898 139 " " " " A 70 0 0 "LEU " " O  " " " 8 0 1 C2 
    2151 14 -11.844 4.50881 24.7247 139 " " " " A 2 0 0 "LEU " " CB " " " 6 0 1 C2 
    2152 14 -11.2938 5.93621 24.2737 139 " " " " A 2 0 0 "LEU " " CG " " " 6 0 1 C2 
    2153 14 -10.7146 5.87595 22.891 139 " " " " A 2 0 0 "LEU " " CD1" " " 6 0 1 C2 
    2154 14 -12.3771 7.01194 24.413 139 " " " " A 2 0 0 "LEU " " CD2" " " 6 0 1 C2 
    2155 48 -10.3003 3.90886 26.7828 139 " " " " A 21 0 0 "LEU " " H  " " " 1 0 1 C2 
    2156 48 -12.9328 5.22138 26.5669 139 " " " " A 21 0 0 "LEU " " HA " " " 1 0 1 C2 
    2157 48 -12.6112 4.2002 24.0147 139 " " " " A 21 0 0 "LEU " " HB3" " " 1 0 1 C2 
    2158 48 -11.0192 3.80022 24.6495 139 " " " " A 21 0 0 "LEU " " HB2" " " 1 0 1 C2 
    2159 48 -10.4425 6.19199 24.9045 139 " " " " A 21 0 0 "LEU " " HG " " " 1 0 1 C2 
    2160 48 -9.90362 5.15077 22.8242 139 " " " " A 21 0 0 "LEU " HD11 " " 1 0 1 C2 
    2161 48 -11.4013 5.59751 22.0916 139 " " " " A 21 0 0 "LEU " HD12 " " 1 0 1 C2 
    2162 48 -10.4526 6.908 22.6579 139 " " " " A 21 0 0 "LEU " HD13 " " 1 0 1 C2 
    2163 48 -12.0359 8.03756 24.2723 139 " " " " A 21 0 0 "LEU " HD21 " " 1 0 1 C2 
    2164 48 -13.1311 6.87401 23.6381 139 " " " " A 21 0 0 "LEU " HD22 " " 1 0 1 C2 
    2165 48 -12.9258 7.10639 25.35 139 " " " " A 21 0 0 "LEU " HD23 " " 1 0 1 C2 
    2166 40 -14.3377 3.06607 26.1246 140 " " " " A 43 0 0 "GLN " " N  " " " 7 0 1 C2 
    2167 14 -15.1581 1.93318 26.011 140 " " " " A 2 0 0 "GLN " " CA " " " 6 0 1 C2 
    2168 14 -14.7102 1.07951 24.7857 140 " " " " A 2 0 0 "GLN " " C  " " " 6 0 1 C2 
    2169 23 -14.3974 1.77681 23.7577 140 " " " " A 70 0 0 "GLN " " O  " " " 8 0 1 C2 
    2170 14 -16.6204 2.33541 26.0238 140 " " " " A 2 0 0 "GLN " " CB " " " 6 0 1 C2 
    2171 14 -16.8014 3.17837 27.2807 140 " " " " A 2 0 0 "GLN " " CG " " " 6 0 1 C2 
    2172 14 -18.3121 3.54498 27.4771 140 " " " " A 2 0 0 "GLN " " CD " " " 6 0 1 C2 
    2173 23 -19.1731 2.74643 27.2453 140 " " " " A 70 0 0 "GLN " " OE1" " " 8 0 1 C2 
    2174 40 -18.5873 4.70474 28.0853 140 " " " " A 43 0 0 "GLN " " NE2" " " 7 0 1 C2 
    2175 48 -14.7547 3.88571 25.707 140 " " " " A 21 0 0 "GLN " " H  " " " 1 0 1 C2 
    2176 48 -14.947 1.35597 26.9112 140 " " " " A 21 0 0 "GLN " " HA " " " 1 0 1 C2 
    2177 48 -17.3138 1.50839 26.1763 140 " " " " A 21 0 0 "GLN " " HB3" " " 1 0 1 C2 
    2178 48 -16.8834 2.89584 25.1267 140 " " " " A 21 0 0 "GLN " " HB2" " " 1 0 1 C2 
    2179 48 -16.2262 4.10313 27.3267 140 " " " " A 21 0 0 "GLN " " HG3" " " 1 0 1 C2 
    2180 48 -16.4831 2.56825 28.126 140 " " " " A 21 0 0 "GLN " " HG2" " " 1 0 1 C2 
    2181 48 -19.5708 4.90785 28.193 140 " " " " A 21 0 0 "GLN " HE22 " " 1 0 1 C2 
    2182 48 -17.8739 5.38669 28.3 140 " " " " A 21 0 0 "GLN " HE21 " " 1 0 1 C2 
    2183 40 -14.8822 -0.229557 24.7393 141 " " " " A 43 0 0 "GLY " " N  " " " 7 0 1 C2 
    2184 14 -14.3123 -1.01105 23.661 141 " " " " A 2 0 0 "GLY " " CA " " " 6 0 1 C2 
    2185 14 -13.2835 -1.9503 24.2655 141 " " " " A 2 0 0 "GLY " " C  " " " 6 0 1 C2 
    2186 23 -12.3911 -1.41534 25.0347 141 " " " " A 70 0 0 "GLY " " O  " " " 8 0 1 C2 
    2187 48 -15.2283 -0.625791 25.6014 141 " " " " A 21 0 0 "GLY " " H  " " " 1 0 1 C2 
    2188 48 -13.8267 -0.399229 22.9008 141 " " " " A 21 0 0 "GLY " " HA3" " " 1 0 1 C2 
    2189 48 -15.1448 -1.61301 23.2968 141 " " " " A 21 0 0 "GLY " " HA2" " " 1 0 1 C2 
    2190 40 -13.1163 -3.18686 23.7383 142 " " " " A 43 0 0 "ASP " " N  " " " 7 0 1 C2 
    2191 14 -12.0788 -4.20257 24.1519 142 " " " " A 2 0 0 "ASP " " CA " " " 6 0 1 C2 
    2192 14 -11.1498 -4.62963 23.0154 142 " " " " A 2 0 0 "ASP " " C  " " " 6 0 1 C2 
    2193 23 -10.1691 -5.35376 23.2058 142 " " " " A 70 0 0 "ASP " " O  " " " 8 0 1 C2 
    2194 14 -12.6923 -5.40019 24.8901 142 " " " " A 2 0 0 "ASP " " CB " " " 6 0 1 C2 
    2195 14 -13.7723 -6.11758 24.0374 142 " " " " A 2 0 0 "ASP " " CG " " " 6 0 1 C2 
    2196 23 -14.9309 -5.70439 23.9942 142 " " " " A 70 0 0 "ASP " " OD1" " " 8 0 1 C2 
    2197 23 -13.4415 -7.08615 23.314 142 " " " " A 70 0 0 "ASP " " OD2" " " 8 0 1 C2 
    2198 48 -13.7322 -3.44589 22.9809 142 " " " " A 21 0 0 "ASP " " H  " " " 1 0 1 C2 
    2199 48 -11.4676 -3.66115 24.8739 142 " " " " A 21 0 0 "ASP " " HA " " " 1 0 1 C2 
    2200 48 -13.1503 -5.02264 25.8043 142 " " " " A 21 0 0 "ASP " " HB3" " " 1 0 1 C2 
    2201 48 -11.9386 -6.04598 25.3406 142 " " " " A 21 0 0 "ASP " " HB2" " " 1 0 1 C2 
    2202 40 -11.481 -4.12544 21.8335 143 " " " " A 43 0 0 "ASP " " N  " " " 7 0 1 C2 
    2203 14 -10.7717 -4.32268 20.5559 143 " " " " A 2 0 0 "ASP " " CA " " " 6 0 1 C2 
    2204 14 -10.3413 -2.94781 20.0285 143 " " " " A 2 0 0 "ASP " " C  " " " 6 0 1 C2 
    2205 23 -11.0796 -1.94502 20.0138 143 " " " " A 70 0 0 "ASP " " O  " " " 8 0 1 C2 
    2206 14 -11.6558 -5.25186 19.6606 143 " " " " A 2 0 0 "ASP " " CB " " " 6 0 1 C2 
    2207 14 -11.05 -5.30567 18.2679 143 " " " " A 2 0 0 "ASP " " CG " " " 6 0 1 C2 
    2208 23 -11.4285 -4.35783 17.4852 143 " " " " A 70 0 0 "ASP " " OD1" " " 8 0 1 C2 
    2209 23 -10.1494 -6.03539 17.9315 143 " " " " A 70 0 0 "ASP " " OD2" " " 8 0 1 C2 
    2210 48 -12.2221 -3.44762 21.7265 143 " " " " A 21 0 0 "ASP " " H  " " " 1 0 1 C2 
    2211 48 -9.7422 -4.66044 20.6744 143 " " " " A 21 0 0 "ASP " " HA " " " 1 0 1 C2 
    2212 48 -12.6145 -4.73439 19.627 143 " " " " A 21 0 0 "ASP " " HB3" " " 1 0 1 C2 
    2213 48 -11.7555 -6.27192 20.0316 143 " " " " A 21 0 0 "ASP " " HB2" " " 1 0 1 C2 
    2214 40 -9.10961 -2.89353 19.5685 144 " " " " A 43 0 0 "ASP " " N  " " " 7 0 1 C2 
    2215 14 -8.42438 -1.73773 18.9264 144 " " " " A 2 0 0 "ASP " " CA " " " 6 0 1 C2 
    2216 14 -9.09172 -1.13978 17.6941 144 " " " " A 2 0 0 "ASP " " C  " " " 6 0 1 C2 
    2217 23 -8.74973 0.017994 17.3817 144 " " " " A 70 0 0 "ASP " " O  " " " 8 0 1 C2 
    2218 14 -7.05373 -2.15519 18.4174 144 " " " " A 2 0 0 "ASP " " CB " " " 6 0 1 C2 
    2219 14 -6.18595 -2.7935 19.5785 144 " " " " A 2 0 0 "ASP " " CG " " " 6 0 1 C2 
    2220 23 -6.4426 -3.98216 19.7993 144 " " " " A 70 0 0 "ASP " " OD1" " " 8 0 1 C2 
    2221 23 -5.46583 -2.08136 20.3006 144 " " " " A 70 0 0 "ASP " " OD2" " " 8 0 1 C2 
    2222 48 -8.63775 -3.77253 19.726 144 " " " " A 21 0 0 "ASP " " H  " " " 1 0 1 C2 
    2223 48 -8.21919 -0.977434 19.6801 144 " " " " A 21 0 0 "ASP " " HA " " " 1 0 1 C2 
    2224 48 -6.45272 -1.35535 17.9848 144 " " " " A 21 0 0 "ASP " " HB3" " " 1 0 1 C2 
    2225 48 -7.07798 -2.7859 17.5287 144 " " " " A 21 0 0 "ASP " " HB2" " " 1 0 1 C2 
    2226 40 -9.96234 -1.86828 17.0047 145 " " " " A 43 0 0 "ASP " " N  " " " 7 0 1 C2 
    2227 14 -10.7401 -1.33022 15.8551 145 " " " " A 2 0 0 "ASP " " CA " " " 6 0 1 C2 
    2228 14 -11.7166 -0.269611 16.3852 145 " " " " A 2 0 0 "ASP " " C  " " " 6 0 1 C2 
    2229 23 -11.8476 0.852932 15.8138 145 " " " " A 70 0 0 "ASP " " O  " " " 8 0 1 C2 
    2230 14 -11.4506 -2.39762 14.9741 145 " " " " A 2 0 0 "ASP " " CB " " " 6 0 1 C2 
    2231 14 -10.5727 -3.37308 14.255 145 " " " " A 2 0 0 "ASP " " CG " " " 6 0 1 C2 
    2232 23 -10.921 -4.59162 14.1154 145 " " " " A 70 0 0 "ASP " " OD1" " " 8 0 1 C2 
    2233 23 -9.41555 -2.97842 13.9007 145 " " " " A 70 0 0 "ASP " " OD2" " " 8 0 1 C2 
    2234 48 -10.2147 -2.81096 17.265 145 " " " " A 21 0 0 "ASP " " H  " " " 1 0 1 C2 
    2235 48 -10.0923 -0.865671 15.1117 145 " " " " A 21 0 0 "ASP " " HA " " " 1 0 1 C2 
    2236 48 -12.0607 -1.81631 14.2827 145 " " " " A 21 0 0 "ASP " " HB3" " " 1 0 1 C2 
    2237 48 -12.2397 -2.99837 15.4263 145 " " " " A 21 0 0 "ASP " " HB2" " " 1 0 1 C2 
    2238 40 -12.4662 -0.754797 17.436 146 " " " " A 43 0 0 "GLU " " N  " " " 7 0 1 C2 
    2239 14 -13.4591 -0.0458087 18.1758 146 " " " " A 2 0 0 "GLU " " CA " " " 6 0 1 C2 
    2240 14 -12.8533 1.09376 19.0142 146 " " " " A 2 0 0 "GLU " " C  " " " 6 0 1 C2 
    2241 23 -13.3574 2.22718 18.8969 146 " " " " A 70 0 0 "GLU " " O  " " " 8 0 1 C2 
    2242 14 -14.2162 -1.11396 19.0141 146 " " " " A 2 0 0 "GLU " " CB " " " 6 0 1 C2 
    2243 14 -15.439 -0.57818 19.8934 146 " " " " A 2 0 0 "GLU " " CG " " " 6 0 1 C2 
    2244 14 -16.7477 -0.193453 19.1288 146 " " " " A 2 0 0 "GLU " " CD " " " 6 0 1 C2 
    2245 23 -17.1935 0.984438 19.2956 146 " " " " A 70 0 0 "GLU " " OE1" " " 8 0 1 C2 
    2246 23 -17.2214 -1.00931 18.3499 146 " " " " A 70 0 0 "GLU " " OE2" " " 8 0 1 C2 
    2247 48 -11.964 -1.53073 17.8432 146 " " " " A 21 0 0 "GLU " " H  " " " 1 0 1 C2 
    2248 48 -14.1929 0.344696 17.4707 146 " " " " A 21 0 0 "GLU " " HA " " " 1 0 1 C2 
    2249 48 -13.4794 -1.56984 19.6754 146 " " " " A 21 0 0 "GLU " " HB3" " " 1 0 1 C2 
    2250 48 -14.5642 -1.90063 18.3447 146 " " " " A 21 0 0 "GLU " " HB2" " " 1 0 1 C2 
    2251 48 -15.2339 0.232311 20.5928 146 " " " " A 21 0 0 "GLU " " HG3" " " 1 0 1 C2 
    2252 48 -15.7893 -1.31456 20.6167 146 " " " " A 21 0 0 "GLU " " HG2" " " 1 0 1 C2 
    2253 40 -11.864 0.93956 19.833 147 " " " " A 43 0 0 "ILE " " N  " " " 7 0 1 C2 
    2254 14 -11.1053 1.97873 20.4362 147 " " " " A 2 0 0 "ILE " " CA " " " 6 0 1 C2 
    2255 14 -10.6632 3.05949 19.4344 147 " " " " A 2 0 0 "ILE " " C  " " " 6 0 1 C2 
    2256 23 -10.7407 4.22867 19.7742 147 " " " " A 70 0 0 "ILE " " O  " " " 8 0 1 C2 
    2257 14 -9.93572 1.31114 21.3191 147 " " " " A 2 0 0 "ILE " " CB " " " 6 0 1 C2 
    2258 14 -10.6551 0.362251 22.4056 147 " " " " A 2 0 0 "ILE " " CG1" " " 6 0 1 C2 
    2259 14 -8.96369 2.31635 21.9665 147 " " " " A 2 0 0 "ILE " " CG2" " " 6 0 1 C2 
    2260 14 -9.66917 -0.536262 23.0037 147 " " " " A 2 0 0 "ILE " " CD1" " " 6 0 1 C2 
    2261 48 -11.5516 -0.0123424 19.9612 147 " " " " A 21 0 0 "ILE " " H  " " " 1 0 1 C2 
    2262 48 -11.794 2.48494 21.1126 147 " " " " A 21 0 0 "ILE " " HA " " " 1 0 1 C2 
    2263 48 -9.35208 0.71707 20.6158 147 " " " " A 21 0 0 "ILE " " HB " " " 1 0 1 C2 
    2264 48 -11.5463 -0.0648193 21.9458 147 " " " " A 21 0 0 "ILE " HG13 " " 1 0 1 C2 
    2265 48 -11.0325 0.938719 23.2502 147 " " " " A 21 0 0 "ILE " HG12 " " 1 0 1 C2 
    2266 48 -8.75178 3.21712 21.3905 147 " " " " A 21 0 0 "ILE " HG21 " " 1 0 1 C2 
    2267 48 -9.40225 2.67387 22.8981 147 " " " " A 21 0 0 "ILE " HG22 " " 1 0 1 C2 
    2268 48 -7.99948 1.90339 22.2629 147 " " " " A 21 0 0 "ILE " HG23 " " 1 0 1 C2 
    2269 48 -10.2166 -1.3157 23.5337 147 " " " " A 21 0 0 "ILE " HD11 " " 1 0 1 C2 
    2270 48 -9.06989 -1.04226 22.2468 147 " " " " A 21 0 0 "ILE " HD12 " " 1 0 1 C2 
    2271 48 -8.97954 0.0721188 23.5888 147 " " " " A 21 0 0 "ILE " HD13 " " 1 0 1 C2 
    2272 40 -10.189 2.78167 18.2195 148 " " " " A 43 0 0 "LEU " " N  " " " 7 0 1 C2 
    2273 14 -9.90999 3.74203 17.1897 148 " " " " A 2 0 0 "LEU " " CA " " " 6 0 1 C2 
    2274 14 -11.1107 4.60496 16.7207 148 " " " " A 2 0 0 "LEU " " C  " " " 6 0 1 C2 
    2275 23 -10.9818 5.81852 16.4856 148 " " " " A 70 0 0 "LEU " " O  " " " 8 0 1 C2 
    2276 14 -9.20273 3.10027 15.9927 148 " " " " A 2 0 0 "LEU " " CB " " " 6 0 1 C2 
    2277 14 -8.7178 4.08743 14.9226 148 " " " " A 2 0 0 "LEU " " CG " " " 6 0 1 C2 
    2278 14 -7.78443 5.17271 15.4302 148 " " " " A 2 0 0 "LEU " " CD1" " " 6 0 1 C2 
    2279 14 -8.00238 3.18074 13.9159 148 " " " " A 2 0 0 "LEU " " CD2" " " 6 0 1 C2 
    2280 48 -10.0369 1.81753 17.9599 148 " " " " A 21 0 0 "LEU " " H  " " " 1 0 1 C2 
    2281 48 -9.13315 4.4343 17.5143 148 " " " " A 21 0 0 "LEU " " HA " " " 1 0 1 C2 
    2282 48 -9.82742 2.3996 15.4387 148 " " " " A 21 0 0 "LEU " " HB3" " " 1 0 1 C2 
    2283 48 -8.37351 2.45276 16.2777 148 " " " " A 21 0 0 "LEU " " HB2" " " 1 0 1 C2 
    2284 48 -9.59079 4.5783 14.4925 148 " " " " A 21 0 0 "LEU " " HG " " " 1 0 1 C2 
    2285 48 -8.21824 5.81516 16.1965 148 " " " " A 21 0 0 "LEU " HD11 " " 1 0 1 C2 
    2286 48 -6.94326 4.69459 15.9322 148 " " " " A 21 0 0 "LEU " HD12 " " 1 0 1 C2 
    2287 48 -7.43966 5.78817 14.5993 148 " " " " A 21 0 0 "LEU " HD13 " " 1 0 1 C2 
    2288 48 -6.99798 2.86751 14.2009 148 " " " " A 21 0 0 "LEU " HD21 " " 1 0 1 C2 
    2289 48 -8.57811 2.28532 13.6818 148 " " " " A 21 0 0 "LEU " HD22 " " 1 0 1 C2 
    2290 48 -7.83417 3.75703 13.0062 148 " " " " A 21 0 0 "LEU " HD23 " " 1 0 1 C2 
    2291 40 -12.2743 3.9757 16.6888 149 " " " " A 43 0 0 "LYS " " N  " " " 7 0 1 C2 
    2292 14 -13.5941 4.51994 16.3032 149 " " " " A 2 0 0 "LYS " " CA " " " 6 0 1 C2 
    2293 14 -14.1753 5.40702 17.4628 149 " " " " A 2 0 0 "LYS " " C  " " " 6 0 1 C2 
    2294 23 -14.81 6.48365 17.2276 149 " " " " A 70 0 0 "LYS " " O  " " " 8 0 1 C2 
    2295 14 -14.4812 3.39195 15.8588 149 " " " " A 2 0 0 "LYS " " CB " " " 6 0 1 C2 
    2296 14 -15.9815 3.75368 15.5301 149 " " " " A 2 0 0 "LYS " " CG " " " 6 0 1 C2 
    2297 14 -16.7969 2.53895 14.9463 149 " " " " A 2 0 0 "LYS " " CD " " " 6 0 1 C2 
    2298 14 -17.0984 1.40874 15.8769 149 " " " " A 2 0 0 "LYS " " CE " " " 6 0 1 C2 
    2299 40 -18.0987 1.80598 16.8815 149 " " " " A 43 0 0 "LYS " " NZ " " " 7 0 1 C2 
    2300 48 -12.2089 2.97908 16.8391 149 " " " " A 21 0 0 "LYS " " H  " " " 1 0 1 C2 
    2301 48 -13.6048 5.15794 15.4195 149 " " " " A 21 0 0 "LYS " " HA " " " 1 0 1 C2 
    2302 48 -14.5258 2.8023 16.7745 149 " " " " A 21 0 0 "LYS " " HB3" " " 1 0 1 C2 
    2303 48 -14.0171 2.89038 15.0096 149 " " " " A 21 0 0 "LYS " " HB2" " " 1 0 1 C2 
    2304 48 -15.8973 4.40472 14.66 149 " " " " A 21 0 0 "LYS " " HG3" " " 1 0 1 C2 
    2305 48 -16.4895 4.22479 16.3716 149 " " " " A 21 0 0 "LYS " " HG2" " " 1 0 1 C2 
    2306 48 -16.3603 2.18242 14.0134 149 " " " " A 21 0 0 "LYS " " HD3" " " 1 0 1 C2 
    2307 48 -17.703 3.02321 14.5822 149 " " " " A 21 0 0 "LYS " " HD2" " " 1 0 1 C2 
    2308 48 -16.2138 1.04166 16.3974 149 " " " " A 21 0 0 "LYS " " HE3" " " 1 0 1 C2 
    2309 48 -17.5228 0.638441 15.233 149 " " " " A 21 0 0 "LYS " " HE2" " " 1 0 1 C2 
    2310 48 -17.8857 1.25811 17.7029 149 " " " " A 21 0 0 "LYS " " HZ1" " " 1 0 1 C2 
    2311 48 -18.0271 2.67785 17.3863 149 " " " " A 21 0 0 "LYS " " HZ2" " " 1 0 1 C2 
    2312 48 -19.0559 1.65668 16.5959 149 " " " " A 21 0 0 "LYS " " HZ3" " " 1 0 1 C2 
    2313 40 -13.9444 4.95815 18.7338 150 " " " " A 43 0 0 "ASN " " N  " " " 7 0 1 C2 
    2314 14 -14.2776 5.65423 19.9876 150 " " " " A 2 0 0 "ASN " " CA " " " 6 0 1 C2 
    2315 14 -13.3068 6.83446 19.9759 150 " " " " A 2 0 0 "ASN " " C  " " " 6 0 1 C2 
    2316 23 -13.783 7.92705 20.1698 150 " " " " A 70 0 0 "ASN " " O  " " " 8 0 1 C2 
    2317 14 -14.1091 4.79396 21.2576 150 " " " " A 2 0 0 "ASN " " CB " " " 6 0 1 C2 
    2318 14 -15.3186 3.95961 21.3424 150 " " " " A 2 0 0 "ASN " " CG " " " 6 0 1 C2 
    2319 23 -16.1204 4.10228 22.2215 150 " " " " A 70 0 0 "ASN " " OD1" " " 8 0 1 C2 
    2320 40 -15.3544 2.95515 20.4883 150 " " " " A 43 0 0 "ASN " " ND2" " " 7 0 1 C2 
    2321 48 -13.3479 4.14312 18.7409 150 " " " " A 21 0 0 "ASN " " H  " " " 1 0 1 C2 
    2322 48 -15.3169 5.98204 19.9643 150 " " " " A 21 0 0 "ASN " " HA " " " 1 0 1 C2 
    2323 48 -14.0408 5.38145 22.1731 150 " " " " A 21 0 0 "ASN " " HB3" " " 1 0 1 C2 
    2324 48 -13.17 4.27238 21.442 150 " " " " A 21 0 0 "ASN " " HB2" " " 1 0 1 C2 
    2325 48 -16.2529 2.56913 20.2355 150 " " " " A 21 0 0 "ASN " HD22 " " 1 0 1 C2 
    2326 48 -14.5817 2.66221 19.9076 150 " " " " A 21 0 0 "ASN " HD21 " " 1 0 1 C2 
    2327 40 -12.0063 6.76185 19.6714 151 " " " " A 43 0 0 "TYR " " N  " " " 7 0 1 C2 
    2328 14 -11.0031 7.80311 19.7653 151 " " " " A 2 0 0 "TYR " " CA " " " 6 0 1 C2 
    2329 14 -11.3468 8.96325 18.7944 151 " " " " A 2 0 0 "TYR " " C  " " " 6 0 1 C2 
    2330 23 -11.3443 10.1 19.17 151 " " " " A 70 0 0 "TYR " " O  " " " 8 0 1 C2 
    2331 14 -9.58143 7.21865 19.5896 151 " " " " A 2 0 0 "TYR " " CB " " " 6 0 1 C2 
    2332 14 -8.48159 8.26324 19.4588 151 " " " " A 2 0 0 "TYR " " CG " " " 6 0 1 C2 
    2333 14 -7.95754 8.81726 20.6366 151 " " " " A 2 0 0 "TYR " " CD1" " " 6 0 1 C2 
    2334 14 -8.03103 8.70702 18.2541 151 " " " " A 2 0 0 "TYR " " CD2" " " 6 0 1 C2 
    2335 14 -6.98642 9.86456 20.5518 151 " " " " A 2 0 0 "TYR " " CE1" " " 6 0 1 C2 
    2336 14 -7.079 9.73982 18.15 151 " " " " A 2 0 0 "TYR " " CE2" " " 6 0 1 C2 
    2337 14 -6.51611 10.311 19.2815 151 " " " " A 2 0 0 "TYR " " CZ " " " 6 0 1 C2 
    2338 23 -5.66247 11.3232 19.0894 151 " " " " A 70 0 0 "TYR " " OH " " " 8 0 1 C2 
    2339 48 -11.6576 5.88344 19.3152 151 " " " " A 21 0 0 "TYR " " H  " " " 1 0 1 C2 
    2340 48 -11.0305 8.2594 20.7548 151 " " " " A 21 0 0 "TYR " " HA " " " 1 0 1 C2 
    2341 48 -9.52223 6.51392 18.7602 151 " " " " A 21 0 0 "TYR " " HB3" " " 1 0 1 C2 
    2342 48 -9.41474 6.59062 20.4648 151 " " " " A 21 0 0 "TYR " " HB2" " " 1 0 1 C2 
    2343 48 -8.213 8.21104 21.4932 151 " " " " A 21 0 0 "TYR " " HD1" " " 1 0 1 C2 
    2344 48 -8.44921 8.1827 17.4076 151 " " " " A 21 0 0 "TYR " " HD2" " " 1 0 1 C2 
    2345 48 -6.64339 10.3249 21.4666 151 " " " " A 21 0 0 "TYR " " HE1" " " 1 0 1 C2 
    2346 48 -6.85772 10.1441 17.1733 151 " " " " A 21 0 0 "TYR " " HE2" " " 1 0 1 C2 
    2347 48 -6.00991 11.9565 18.4801 151 " " " " A 21 0 0 "TYR " " HH " " " 1 0 1 C2 
    2348 40 -11.4576 8.61487 17.5054 152 " " " " A 43 0 0 "GLN " " N  " " " 7 0 1 C2 
    2349 14 -11.6063 9.54811 16.3208 152 " " " " A 2 0 0 "GLN " " CA " " " 6 0 1 C2 
    2350 14 -12.7977 10.523 16.5593 152 " " " " A 2 0 0 "GLN " " C  " " " 6 0 1 C2 
    2351 23 -12.662 11.6306 16.088 152 " " " " A 70 0 0 "GLN " " O  " " " 8 0 1 C2 
    2352 14 -11.8817 8.73843 15.0453 152 " " " " A 2 0 0 "GLN " " CB " " " 6 0 1 C2 
    2353 14 -13.2726 8.13877 14.8545 152 " " " " A 2 0 0 "GLN " " CG " " " 6 0 1 C2 
    2354 14 -13.4603 7.28917 13.6301 152 " " " " A 2 0 0 "GLN " " CD " " " 6 0 1 C2 
    2355 23 -14.5846 6.90769 13.4287 152 " " " " A 70 0 0 "GLN " " OE1" " " 8 0 1 C2 
    2356 40 -12.4671 7.11851 12.7891 152 " " " " A 43 0 0 "GLN " " NE2" " " 7 0 1 C2 
    2357 48 -11.4286 7.65405 17.1955 152 " " " " A 21 0 0 "GLN " " H  " " " 1 0 1 C2 
    2358 48 -10.6695 10.0715 16.1293 152 " " " " A 21 0 0 "GLN " " HA " " " 1 0 1 C2 
    2359 48 -11.185 7.90167 14.994 152 " " " " A 21 0 0 "GLN " " HB3" " " 1 0 1 C2 
    2360 48 -11.6494 9.4321 14.2372 152 " " " " A 21 0 0 "GLN " " HB2" " " 1 0 1 C2 
    2361 48 -13.9596 8.96802 14.6855 152 " " " " A 21 0 0 "GLN " " HG3" " " 1 0 1 C2 
    2362 48 -13.6588 7.7051 15.7769 152 " " " " A 21 0 0 "GLN " " HG2" " " 1 0 1 C2 
    2363 48 -12.6003 6.65941 11.8994 152 " " " " A 21 0 0 "GLN " HE22 " " 1 0 1 C2 
    2364 48 -11.5199 7.32725 13.0708 152 " " " " A 21 0 0 "GLN " HE21 " " 1 0 1 C2 
    2365 40 -13.9001 10.1129 17.1654 153 " " " " A 43 0 0 "VAL " " N  " " " 7 0 1 C2 
    2366 14 -14.9541 11.1167 17.3664 153 " " " " A 2 0 0 "VAL " " CA " " " 6 0 1 C2 
    2367 14 -14.6981 12.0096 18.616 153 " " " " A 2 0 0 "VAL " " C  " " " 6 0 1 C2 
    2368 23 -15.4193 13.0019 18.7178 153 " " " " A 70 0 0 "VAL " " O  " " " 8 0 1 C2 
    2369 14 -16.4033 10.5197 17.4472 153 " " " " A 2 0 0 "VAL " " CB " " " 6 0 1 C2 
    2370 14 -16.875 9.7868 16.2187 153 " " " " A 2 0 0 "VAL " " CG1" " " 6 0 1 C2 
    2371 14 -16.6682 9.51847 18.5816 153 " " " " A 2 0 0 "VAL " " CG2" " " 6 0 1 C2 
    2372 48 -14.1367 9.21744 17.5681 153 " " " " A 21 0 0 "VAL " " H  " " " 1 0 1 C2 
    2373 48 -15.0976 11.7622 16.4999 153 " " " " A 21 0 0 "VAL " " HA " " " 1 0 1 C2 
    2374 48 -17.1524 11.3095 17.3912 153 " " " " A 21 0 0 "VAL " " HB " " " 1 0 1 C2 
    2375 48 -16.6733 10.2401 15.2481 153 " " " " A 21 0 0 "VAL " HG11 " " 1 0 1 C2 
    2376 48 -16.3981 8.80784 16.171 153 " " " " A 21 0 0 "VAL " HG12 " " 1 0 1 C2 
    2377 48 -17.9557 9.70024 16.331 153 " " " " A 21 0 0 "VAL " HG13 " " 1 0 1 C2 
    2378 48 -17.6439 9.03938 18.5009 153 " " " " A 21 0 0 "VAL " HG21 " " 1 0 1 C2 
    2379 48 -15.9263 8.80205 18.9344 153 " " " " A 21 0 0 "VAL " HG22 " " 1 0 1 C2 
    2380 48 -16.7695 10.0729 19.5146 153 " " " " A 21 0 0 "VAL " HG23 " " 1 0 1 C2 
    2381 40 -13.8138 11.6178 19.5417 154 " " " " A 43 0 0 "VAL " " N  " " " 7 0 1 C2 
    2382 14 -13.5748 12.5133 20.6989 154 " " " " A 2 0 0 "VAL " " CA " " " 6 0 1 C2 
    2383 14 -12.2175 13.3132 20.6629 154 " " " " A 2 0 0 "VAL " " C  " " " 6 0 1 C2 
    2384 23 -12.0493 14.3234 21.2992 154 " " " " A 70 0 0 "VAL " " O  " " " 8 0 1 C2 
    2385 14 -13.7228 11.7333 22.0353 154 " " " " A 2 0 0 "VAL " " CB " " " 6 0 1 C2 
    2386 14 -15.1172 11.2401 22.2283 154 " " " " A 2 0 0 "VAL " " CG1" " " 6 0 1 C2 
    2387 14 -12.6626 10.6315 22.2559 154 " " " " A 2 0 0 "VAL " " CG2" " " 6 0 1 C2 
    2388 48 -13.1491 10.9468 19.1838 154 " " " " A 21 0 0 "VAL " " H  " " " 1 0 1 C2 
    2389 48 -14.3794 13.2451 20.7703 154 " " " " A 21 0 0 "VAL " " HA " " " 1 0 1 C2 
    2390 48 -13.5454 12.477 22.8122 154 " " " " A 21 0 0 "VAL " " HB " " " 1 0 1 C2 
    2391 48 -15.3122 10.8618 23.2317 154 " " " " A 21 0 0 "VAL " HG11 " " 1 0 1 C2 
    2392 48 -15.8684 12.0088 22.047 154 " " " " A 21 0 0 "VAL " HG12 " " 1 0 1 C2 
    2393 48 -15.3419 10.3922 21.5813 154 " " " " A 21 0 0 "VAL " HG13 " " 1 0 1 C2 
    2394 48 -12.6414 10.0564 21.3302 154 " " " " A 21 0 0 "VAL " HG21 " " 1 0 1 C2 
    2395 48 -11.7244 11.1131 22.5312 154 " " " " A 21 0 0 "VAL " HG22 " " 1 0 1 C2 
    2396 48 -12.8829 9.97878 23.1006 154 " " " " A 21 0 0 "VAL " HG23 " " 1 0 1 C2 
    2397 40 -11.2886 12.921 19.7396 155 " " " " A 43 0 0 "GLU " " N  " " " 7 0 1 C2 
    2398 14 -10.0993 13.5564 19.1259 155 " " " " A 2 0 0 "GLU " " CA " " " 6 0 1 C2 
    2399 14 -10.0806 15.0676 19.129 155 " " " " A 2 0 0 "GLU " " C  " " " 6 0 1 C2 
    2400 23 -9.30223 15.6225 19.8133 155 " " " " A 70 0 0 "GLU " " O  " " " 8 0 1 C2 
    2401 14 -9.63071 12.755 17.8874 155 " " " " A 2 0 0 "GLU " " CB " " " 6 0 1 C2 
    2402 14 -8.67628 13.4501 16.9471 155 " " " " A 2 0 0 "GLU " " CG " " " 6 0 1 C2 
    2403 14 -7.29902 13.8374 17.4501 155 " " " " A 2 0 0 "GLU " " CD " " " 6 0 1 C2 
    2404 23 -7.12183 14.9797 17.8727 155 " " " " A 70 0 0 "GLU " " OE1" " " 8 0 1 C2 
    2405 23 -6.30738 13.1221 17.1967 155 " " " " A 70 0 0 "GLU " " OE2" " " 8 0 1 C2 
    2406 48 -11.4429 11.9777 19.4133 155 " " " " A 21 0 0 "GLU " " H  " " " 1 0 1 C2 
    2407 48 -9.35645 13.27 19.8704 155 " " " " A 21 0 0 "GLU " " HA " " " 1 0 1 C2 
    2408 48 -10.5429 12.3717 17.4302 155 " " " " A 21 0 0 "GLU " " HB3" " " 1 0 1 C2 
    2409 48 -9.22235 11.7944 18.2012 155 " " " " A 21 0 0 "GLU " " HB2" " " 1 0 1 C2 
    2410 48 -9.19253 14.3709 16.6757 155 " " " " A 21 0 0 "GLU " " HG3" " " 1 0 1 C2 
    2411 48 -8.55502 12.7929 16.086 155 " " " " A 21 0 0 "GLU " " HG2" " " 1 0 1 C2 
    2412 40 -11.0835 15.7706 18.439 156 " " " " A 43 0 0 "PRO " " N  " " " 7 0 1 C2 
    2413 14 -11.1775 17.2438 18.3537 156 " " " " A 2 0 0 "PRO " " CA " " " 6 0 1 C2 
    2414 14 -11.9587 17.8564 19.5355 156 " " " " A 2 0 0 "PRO " " C  " " " 6 0 1 C2 
    2415 23 -11.9641 19.0796 19.6314 156 " " " " A 70 0 0 "PRO " " O  " " " 8 0 1 C2 
    2416 14 -11.9255 17.4347 17.0992 156 " " " " A 2 0 0 "PRO " " CB " " " 6 0 1 C2 
    2417 14 -12.9041 16.2231 16.9412 156 " " " " A 2 0 0 "PRO " " CG " " " 6 0 1 C2 
    2418 14 -12.047 15.0919 17.5598 156 " " " " A 2 0 0 "PRO " " CD " " " 6 0 1 C2 
    2419 48 -10.1081 17.4509 18.3942 156 " " " " A 21 0 0 "PRO " " HA " " " 1 0 1 C2 
    2420 48 -11.2965 17.5152 16.2127 156 " " " " A 21 0 0 "PRO " " HB3" " " 1 0 1 C2 
    2421 48 -12.4587 18.3848 17.0668 156 " " " " A 21 0 0 "PRO " " HB2" " " 1 0 1 C2 
    2422 48 -13.094 16.0456 15.8826 156 " " " " A 21 0 0 "PRO " " HG3" " " 1 0 1 C2 
    2423 48 -13.7957 16.4522 17.5248 156 " " " " A 21 0 0 "PRO " " HG2" " " 1 0 1 C2 
    2424 48 -12.5602 14.3229 18.1372 156 " " " " A 21 0 0 "PRO " " HD2" " " 1 0 1 C2 
    2425 48 -11.5793 14.6262 16.6923 156 " " " " A 21 0 0 "PRO " " HD3" " " 1 0 1 C2 
    2426 40 -12.4605 17.0293 20.3924 157 " " " " A 43 0 0 "GLU " " N  " " " 7 0 1 C2 
    2427 14 -13.0274 17.5698 21.6606 157 " " " " A 2 0 0 "GLU " " CA " " " 6 0 1 C2 
    2428 14 -11.9642 17.6567 22.7635 157 " " " " A 2 0 0 "GLU " " C  " " " 6 0 1 C2 
    2429 23 -12.1738 18.4596 23.6889 157 " " " " A 70 0 0 "GLU " " O  " " " 8 0 1 C2 
    2430 14 -14.1471 16.6233 22.1415 157 " " " " A 2 0 0 "GLU " " CB " " " 6 0 1 C2 
    2431 14 -15.211 16.1811 21.0806 157 " " " " A 2 0 0 "GLU " " CG " " " 6 0 1 C2 
    2432 14 -16.1761 17.3531 20.9262 157 " " " " A 2 0 0 "GLU " " CD " " " 6 0 1 C2 
    2433 23 -15.9523 18.1405 19.9582 157 " " " " A 70 0 0 "GLU " " OE1" " " 8 0 1 C2 
    2434 23 -17.1695 17.3958 21.6303 157 " " " " A 70 0 0 "GLU " " OE2" " " 8 0 1 C2 
    2435 48 -12.3073 16.0371 20.2816 157 " " " " A 21 0 0 "GLU " " H  " " " 1 0 1 C2 
    2436 48 -13.3764 18.5918 21.5132 157 " " " " A 21 0 0 "GLU " " HA " " " 1 0 1 C2 
    2437 48 -14.6211 17.1065 22.9958 157 " " " " A 21 0 0 "GLU " " HB3" " " 1 0 1 C2 
    2438 48 -13.6807 15.7883 22.6645 157 " " " " A 21 0 0 "GLU " " HB2" " " 1 0 1 C2 
    2439 48 -15.7763 15.3862 21.5672 157 " " " " A 21 0 0 "GLU " " HG3" " " 1 0 1 C2 
    2440 48 -14.7776 15.8492 20.1371 157 " " " " A 21 0 0 "GLU " " HG2" " " 1 0 1 C2 
    2441 40 -10.8525 16.9452 22.6508 158 " " " " A 43 0 0 "LEU " " N  " " " 7 0 1 C2 
    2442 14 -9.59792 16.9792 23.4097 158 " " " " A 2 0 0 "LEU " " CA " " " 6 0 1 C2 
    2443 14 -8.60751 17.8772 22.6836 158 " " " " A 2 0 0 "LEU " " C  " " " 6 0 1 C2 
    2444 23 -7.97933 17.5201 21.6747 158 " " " " A 70 0 0 "LEU " " O  " " " 8 0 1 C2 
    2445 14 -9.02064 15.5809 23.4724 158 " " " " A 2 0 0 "LEU " " CB " " " 6 0 1 C2 
    2446 14 -9.90581 14.532 24.2186 158 " " " " A 2 0 0 "LEU " " CG " " " 6 0 1 C2 
    2447 14 -9.69386 13.0867 23.6895 158 " " " " A 2 0 0 "LEU " " CD1" " " 6 0 1 C2 
    2448 14 -9.8513 14.6549 25.7435 158 " " " " A 2 0 0 "LEU " " CD2" " " 6 0 1 C2 
    2449 48 -10.7513 16.5433 21.7297 158 " " " " A 21 0 0 "LEU " " H  " " " 1 0 1 C2 
    2450 48 -9.77093 17.1939 24.4643 158 " " " " A 21 0 0 "LEU " " HA " " " 1 0 1 C2 
    2451 48 -8.05787 15.541 23.9819 158 " " " " A 21 0 0 "LEU " " HB3" " " 1 0 1 C2 
    2452 48 -8.88964 15.2489 22.4425 158 " " " " A 21 0 0 "LEU " " HB2" " " 1 0 1 C2 
    2453 48 -10.9233 14.8525 23.9947 158 " " " " A 21 0 0 "LEU " " HG " " " 1 0 1 C2 
    2454 48 -10.0782 12.9805 22.6751 158 " " " " A 21 0 0 "LEU " HD11 " " 1 0 1 C2 
    2455 48 -8.63061 12.849 23.7227 158 " " " " A 21 0 0 "LEU " HD12 " " 1 0 1 C2 
    2456 48 -10.3231 12.3389 24.1723 158 " " " " A 21 0 0 "LEU " HD13 " " 1 0 1 C2 
    2457 48 -10.6008 14.0226 26.2194 158 " " " " A 21 0 0 "LEU " HD21 " " 1 0 1 C2 
    2458 48 -8.91533 14.2272 26.1028 158 " " " " A 21 0 0 "LEU " HD22 " " 1 0 1 C2 
    2459 48 -10.0938 15.6239 26.1799 158 " " " " A 21 0 0 "LEU " HD23 " " 1 0 1 C2 
    2460 40 -8.58807 19.2094 23.0228 159 " " " " A 43 0 0 "GLN " " N  " " " 7 0 1 C2 
    2461 14 -7.62459 20.2024 22.5248 159 " " " " A 2 0 0 "GLN " " CA " " " 6 0 1 C2 
    2462 14 -6.91195 21.0735 23.5729 159 " " " " A 2 0 0 "GLN " " C  " " " 6 0 1 C2 
    2463 23 -5.70111 21.4165 23.4647 159 " " " " A 70 0 0 "GLN " " O  " " " 8 0 1 C2 
    2464 14 -8.27817 21.0144 21.3985 159 " " " " A 2 0 0 "GLN " " CB " " " 6 0 1 C2 
    2465 14 -8.45845 20.142 20.128 159 " " " " A 2 0 0 "GLN " " CG " " " 6 0 1 C2 
    2466 14 -7.11083 19.646 19.4967 159 " " " " A 2 0 0 "GLN " " CD " " " 6 0 1 C2 
    2467 23 -7.21526 18.6087 18.8463 159 " " " " A 70 0 0 "GLN " " OE1" " " 8 0 1 C2 
    2468 40 -6.01714 20.332 19.6207 159 " " " " A 43 0 0 "GLN " " NE2" " " 7 0 1 C2 
    2469 48 -9.26081 19.4943 23.7202 159 " " " " A 21 0 0 "GLN " " H  " " " 1 0 1 C2 
    2470 48 -6.74967 19.7628 22.0458 159 " " " " A 21 0 0 "GLN " " HA " " " 1 0 1 C2 
    2471 48 -7.90442 22.0044 21.1373 159 " " " " A 21 0 0 "GLN " " HB3" " " 1 0 1 C2 
    2472 48 -9.25521 21.318 21.7744 159 " " " " A 21 0 0 "GLN " " HB2" " " 1 0 1 C2 
    2473 48 -8.85762 20.8007 19.3567 159 " " " " A 21 0 0 "GLN " " HG3" " " 1 0 1 C2 
    2474 48 -9.13027 19.2882 20.2158 159 " " " " A 21 0 0 "GLN " " HG2" " " 1 0 1 C2 
    2475 48 -5.09984 20.0402 19.3149 159 " " " " A 21 0 0 "GLN " HE22 " " 1 0 1 C2 
    2476 48 -6.06159 21.1733 20.1779 159 " " " " A 21 0 0 "GLN " HE21 " " 1 0 1 C2 
    2477 40 -7.65124 21.5366 24.6571 160 " " " " A 43 0 0 "GLN " " N  " " " 7 0 1 C2 
    2478 14 -7.2189 22.6946 25.4803 160 " " " " A 2 0 0 "GLN " " CA " " " 6 0 1 C2 
    2479 14 -7.62865 22.4028 26.9077 160 " " " " A 2 0 0 "GLN " " C  " " " 6 0 1 C2 
    2480 23 -8.75237 21.9329 27.157 160 " " " " A 70 0 0 "GLN " " O  " " " 8 0 1 C2 
    2481 14 -7.81262 24.0639 24.977 160 " " " " A 2 0 0 "GLN " " CB " " " 6 0 1 C2 
    2482 14 -7.47561 24.3841 23.5614 160 " " " " A 2 0 0 "GLN " " CG " " " 6 0 1 C2 
    2483 14 -6.29035 25.309 23.4591 160 " " " " A 2 0 0 "GLN " " CD " " " 6 0 1 C2 
    2484 23 -5.15086 24.9312 23.7734 160 " " " " A 70 0 0 "GLN " " OE1" " " 8 0 1 C2 
    2485 40 -6.51137 26.4955 22.9489 160 " " " " A 43 0 0 "GLN " " NE2" " " 7 0 1 C2 
    2486 48 -8.62551 21.276 24.7118 160 " " " " A 21 0 0 "GLN " " H  " " " 1 0 1 C2 
    2487 48 -6.13206 22.615 25.4568 160 " " " " A 21 0 0 "GLN " " HA " " " 1 0 1 C2 
    2488 48 -7.27553 24.691 25.6886 160 " " " " A 21 0 0 "GLN " " HB3" " " 1 0 1 C2 
    2489 48 -8.88509 24.1968 25.1193 160 " " " " A 21 0 0 "GLN " " HB2" " " 1 0 1 C2 
    2490 48 -8.37434 24.8912 23.2104 160 " " " " A 21 0 0 "GLN " " HG3" " " 1 0 1 C2 
    2491 48 -7.2748 23.5316 22.9125 160 " " " " A 21 0 0 "GLN " " HG2" " " 1 0 1 C2 
    2492 48 -5.68206 27.0128 22.6946 160 " " " " A 21 0 0 "GLN " HE22 " " 1 0 1 C2 
    2493 48 -7.45122 26.8476 22.8357 160 " " " " A 21 0 0 "GLN " HE21 " " 1 0 1 C2 
    2494 40 -6.76971 22.9028 27.8537 161 " " " " A 43 0 0 "VAL " " N  " " " 7 0 1 C2 
    2495 14 -7.11705 22.9513 29.262 161 " " " " A 2 0 0 "VAL " " CA " " " 6 0 1 C2 
    2496 14 -7.08418 24.3745 29.8511 161 " " " " A 2 0 0 "VAL " " C  " " " 6 0 1 C2 
    2497 23 -6.94004 24.552 31.0974 161 " " " " A 70 0 0 "VAL " " O  " " " 8 0 1 C2 
    2498 14 -6.15773 22.0143 30.124 161 " " " " A 2 0 0 "VAL " " CB " " " 6 0 1 C2 
    2499 14 -6.63448 20.5782 29.9026 161 " " " " A 2 0 0 "VAL " " CG1" " " 6 0 1 C2 
    2500 14 -4.68172 22.101 29.7443 161 " " " " A 2 0 0 "VAL " " CG2" " " 6 0 1 C2 
    2501 48 -5.89414 23.3245 27.5787 161 " " " " A 21 0 0 "VAL " " H  " " " 1 0 1 C2 
    2502 48 -8.1493 22.7053 29.5111 161 " " " " A 21 0 0 "VAL " " HA " " " 1 0 1 C2 
    2503 48 -6.17866 22.2293 31.1924 161 " " " " A 21 0 0 "VAL " " HB " " " 1 0 1 C2 
    2504 48 -6.5288 20.4031 28.832 161 " " " " A 21 0 0 "VAL " HG11 " " 1 0 1 C2 
    2505 48 -5.96991 19.8918 30.4273 161 " " " " A 21 0 0 "VAL " HG12 " " 1 0 1 C2 
    2506 48 -7.6605 20.3425 30.1851 161 " " " " A 21 0 0 "VAL " HG13 " " 1 0 1 C2 
    2507 48 -4.467 21.5806 28.8109 161 " " " " A 21 0 0 "VAL " HG21 " " 1 0 1 C2 
    2508 48 -4.3423 23.118 29.5482 161 " " " " A 21 0 0 "VAL " HG22 " " 1 0 1 C2 
    2509 48 -3.99413 21.7236 30.5012 161 " " " " A 21 0 0 "VAL " HG23 " " 1 0 1 C2 
    2510 40 -7.22527 25.4602 29.0503 162 " " " " A 43 0 0 "ASN " " N  " " " 7 0 1 C2 
    2511 14 -7.33799 26.8069 29.4377 162 " " " " A 2 0 0 "ASN " " CA " " " 6 0 1 C2 
    2512 14 -5.91383 27.3818 29.7389 162 " " " " A 2 0 0 "ASN " " C  " " " 6 0 1 C2 
    2513 23 -5.3713 28.3096 29.0992 162 " " " " A 70 0 0 "ASN " " O  " " " 8 0 1 C2 
    2514 14 -8.49466 27.1438 30.4588 162 " " " " A 2 0 0 "ASN " " CB " " " 6 0 1 C2 
    2515 14 -8.69605 28.6645 30.531 162 " " " " A 2 0 0 "ASN " " CG " " " 6 0 1 C2 
    2516 23 -7.95163 29.335 31.2985 162 " " " " A 70 0 0 "ASN " " OD1" " " 8 0 1 C2 
    2517 40 -9.61883 29.2604 29.7827 162 " " " " A 43 0 0 "ASN " " ND2" " " 7 0 1 C2 
    2518 48 -7.88479 25.3426 28.2945 162 " " " " A 21 0 0 "ASN " " H  " " " 1 0 1 C2 
    2519 48 -7.76518 27.1518 28.4961 162 " " " " A 21 0 0 "ASN " " HA " " " 1 0 1 C2 
    2520 48 -8.2668 26.7832 31.4619 162 " " " " A 21 0 0 "ASN " " HB3" " " 1 0 1 C2 
    2521 48 -9.4546 26.6699 30.2538 162 " " " " A 21 0 0 "ASN " " HB2" " " 1 0 1 C2 
    2522 48 -9.92109 30.2112 29.9398 162 " " " " A 21 0 0 "ASN " HD22 " " 1 0 1 C2 
    2523 48 -10.0894 28.6764 29.1062 162 " " " " A 21 0 0 "ASN " HD21 " " 1 0 1 C2 
    2524 40 -5.28256 26.7978 30.7667 163 " " " " A 43 0 0 "GLY " " N  " " " 7 0 1 C2 
    2525 14 -3.88552 26.9572 31.1538 163 " " " " A 2 0 0 "GLY " " CA " " " 6 0 1 C2 
    2526 14 -2.88359 26.0708 30.3733 163 " " " " A 2 0 0 "GLY " " C  " " " 6 0 1 C2 
    2527 23 -1.75362 25.8914 30.7887 163 " " " " A 70 0 0 "GLY " " O  " " " 8 0 1 C2 
    2528 48 -5.90717 26.2486 31.3397 163 " " " " A 21 0 0 "GLY " " H  " " " 1 0 1 C2 
    2529 48 -3.9273 26.8762 32.24 163 " " " " A 21 0 0 "GLY " " HA3" " " 1 0 1 C2 
    2530 48 -3.52934 27.9477 30.8708 163 " " " " A 21 0 0 "GLY " " HA2" " " 1 0 1 C2 
    2531 40 -3.284 25.5051 29.2341 164 " " " " A 43 0 0 "GLY " " N  " " " 7 0 1 C2 
    2532 14 -2.35892 24.8943 28.2841 164 " " " " A 2 0 0 "GLY " " CA " " " 6 0 1 C2 
    2533 14 -3.08281 24.1223 27.2175 164 " " " " A 2 0 0 "GLY " " C  " " " 6 0 1 C2 
    2534 23 -4.28568 24.3156 27.0612 164 " " " " A 70 0 0 "GLY " " O  " " " 8 0 1 C2 
    2535 48 -4.27224 25.4468 29.0339 164 " " " " A 21 0 0 "GLY " " H  " " " 1 0 1 C2 
    2536 48 -1.77019 24.1396 28.8055 164 " " " " A 21 0 0 "GLY " " HA3" " " 1 0 1 C2 
    2537 48 -1.62735 25.5802 27.857 164 " " " " A 21 0 0 "GLY " " HA2" " " 1 0 1 C2 
    2538 40 -2.35744 23.3885 26.382 165 " " " " A 43 0 0 "ASP " " N  " " " 7 0 1 C2 
    2539 14 -2.80507 22.5282 25.2029 165 " " " " A 2 0 0 "ASP " " CA " " " 6 0 1 C2 
    2540 14 -2.71943 21.0147 25.6746 165 " " " " A 2 0 0 "ASP " " C  " " " 6 0 1 C2 
    2541 23 -1.73593 20.7437 26.3496 165 " " " " A 70 0 0 "ASP " " O  " " " 8 0 1 C2 
    2542 14 -1.95832 22.8614 23.9312 165 " " " " A 2 0 0 "ASP " " CB " " " 6 0 1 C2 
    2543 14 -0.457499 22.4458 23.8121 165 " " " " A 2 0 0 "ASP " " CG " " " 6 0 1 C2 
    2544 23 -0.118473 21.7021 22.8236 165 " " " " A 70 0 0 "ASP " " OD1" " " 8 0 1 C2 
    2545 23 0.408222 22.7328 24.6742 165 " " " " A 70 0 0 "ASP " " OD2" " " 8 0 1 C2 
    2546 48 -1.35731 23.3727 26.522 165 " " " " A 21 0 0 "ASP " " H  " " " 1 0 1 C2 
    2547 48 -3.87782 22.6507 25.0536 165 " " " " A 21 0 0 "ASP " " HA " " " 1 0 1 C2 
    2548 48 -1.8739 23.9397 23.7956 165 " " " " A 21 0 0 "ASP " " HB3" " " 1 0 1 C2 
    2549 48 -2.3844 22.4444 23.0187 165 " " " " A 21 0 0 "ASP " " HB2" " " 1 0 1 C2 
    2550 40 -3.60812 20.2058 25.1096 166 " " " " A 43 0 0 "ILE " " N  " " " 7 0 1 C2 
    2551 14 -3.62742 18.7472 25.28 166 " " " " A 2 0 0 "ILE " " CA " " " 6 0 1 C2 
    2552 14 -2.92968 18.2103 23.9519 166 " " " " A 2 0 0 "ILE " " C  " " " 6 0 1 C2 
    2553 23 -3.29827 18.6511 22.8988 166 " " " " A 70 0 0 "ILE " " O  " " " 8 0 1 C2 
    2554 14 -5.09637 18.2136 25.3262 166 " " " " A 2 0 0 "ILE " " CB " " " 6 0 1 C2 
    2555 14 -5.86259 18.8114 26.5715 166 " " " " A 2 0 0 "ILE " " CG1" " " 6 0 1 C2 
    2556 14 -5.14668 16.6589 25.4076 166 " " " " A 2 0 0 "ILE " " CG2" " " 6 0 1 C2 
    2557 14 -7.30896 18.1866 26.7829 166 " " " " A 2 0 0 "ILE " " CD1" " " 6 0 1 C2 
    2558 48 -4.25646 20.5786 24.4308 166 " " " " A 21 0 0 "ILE " " H  " " " 1 0 1 C2 
    2559 48 -3.07687 18.3331 26.1247 166 " " " " A 21 0 0 "ILE " " HA " " " 1 0 1 C2 
    2560 48 -5.58975 18.5135 24.4017 166 " " " " A 21 0 0 "ILE " " HB " " " 1 0 1 C2 
    2561 48 -6.04327 19.8759 26.4224 166 " " " " A 21 0 0 "ILE " HG13 " " 1 0 1 C2 
    2562 48 -5.26693 18.7924 27.4841 166 " " " " A 21 0 0 "ILE " HG12 " " 1 0 1 C2 
    2563 48 -4.48601 16.154 24.7028 166 " " " " A 21 0 0 "ILE " HG21 " " 1 0 1 C2 
    2564 48 -4.76873 16.3474 26.3814 166 " " " " A 21 0 0 "ILE " HG22 " " 1 0 1 C2 
    2565 48 -6.1738 16.3165 25.2814 166 " " " " A 21 0 0 "ILE " HG23 " " 1 0 1 C2 
    2566 48 -7.46638 17.1416 27.0501 166 " " " " A 21 0 0 "ILE " HD11 " " 1 0 1 C2 
    2567 48 -7.87593 18.8704 27.4146 166 " " " " A 21 0 0 "ILE " HD12 " " 1 0 1 C2 
    2568 48 -7.80901 18.3197 25.8236 166 " " " " A 21 0 0 "ILE " HD13 " " 1 0 1 C2 
    2569 40 -2.00585 17.3256 24.0526 167 " " " " A 43 0 0 "ARG " " N  " " " 7 0 1 C2 
    2570 14 -1.19879 16.6973 23.0382 167 " " " " A 2 0 0 "ARG " " CA " " " 6 0 1 C2 
    2571 14 -1.29241 15.2261 23.4055 167 " " " " A 2 0 0 "ARG " " C  " " " 6 0 1 C2 
    2572 23 -1.00382 14.884 24.5316 167 " " " " A 70 0 0 "ARG " " O  " " " 8 0 1 C2 
    2573 14 0.284889 17.1222 23.141 167 " " " " A 2 0 0 "ARG " " CB " " " 6 0 1 C2 
    2574 14 0.612986 18.6582 22.9819 167 " " " " A 2 0 0 "ARG " " CG " " " 6 0 1 C2 
    2575 14 2.00182 19.0785 22.9647 167 " " " " A 2 0 0 "ARG " " CD " " " 6 0 1 C2 
    2576 40 2.1073 20.5122 23.3116 167 " " " " A 43 0 0 "ARG " " NE " " " 7 0 1 C2 
    2577 14 3.09977 21.2352 23.8368 167 " " " " A 2 0 0 "ARG " " CZ " " " 6 0 1 C2 
    2578 40 4.3407 20.7735 23.8963 167 " " " " A 43 0 0 "ARG " " NH1" " " 7 0 1 C2 
    2579 40 2.8811 22.4783 24.188 167 " " " " A 43 0 0 "ARG " " NH2" " " 7 0 1 C2 
    2580 48 -1.92785 16.9262 24.977 167 " " " " A 21 0 0 "ARG " " H  " " " 1 0 1 C2 
    2581 48 -1.54058 16.7809 22.0065 167 " " " " A 21 0 0 "ARG " " HA " " " 1 0 1 C2 
    2582 48 0.801622 16.5482 22.3719 167 " " " " A 21 0 0 "ARG " " HB3" " " 1 0 1 C2 
    2583 48 0.652084 16.8636 24.1342 167 " " " " A 21 0 0 "ARG " " HB2" " " 1 0 1 C2 
    2584 48 0.079317 19.1681 23.7839 167 " " " " A 21 0 0 "ARG " " HG3" " " 1 0 1 C2 
    2585 48 0.169243 18.9532 22.031 167 " " " " A 21 0 0 "ARG " " HG2" " " 1 0 1 C2 
    2586 48 2.57232 18.6494 22.141 167 " " " " A 21 0 0 "ARG " " HD3" " " 1 0 1 C2 
    2587 48 2.51289 18.5338 23.7586 167 " " " " A 21 0 0 "ARG " " HD2" " " 1 0 1 C2 
    2588 48 1.2867 21.0989 23.2623 167 " " " " A 21 0 0 "ARG " " HE " " " 1 0 1 C2 
    2589 48 5.00924 21.3195 24.4208 167 " " " " A 21 0 0 "ARG " HH12 " " 1 0 1 C2 
    2590 48 4.61699 19.81 23.7719 167 " " " " A 21 0 0 "ARG " HH11 " " 1 0 1 C2 
    2591 48 3.5878 23.1289 24.4999 167 " " " " A 21 0 0 "ARG " HH22 " " 1 0 1 C2 
    2592 48 1.89997 22.6276 24.3755 167 " " " " A 21 0 0 "ARG " HH21 " " 1 0 1 C2 
    2593 40 -1.9482 14.5038 22.5313 168 " " " " A 43 0 0 "LEU " " N  " " " 7 0 1 C2 
    2594 14 -2.25369 13.1016 22.7697 168 " " " " A 2 0 0 "LEU " " CA " " " 6 0 1 C2 
    2595 14 -1.09452 12.1758 22.2409 168 " " " " A 2 0 0 "LEU " " C  " " " 6 0 1 C2 
    2596 23 -0.442833 12.4345 21.2442 168 " " " " A 70 0 0 "LEU " " O  " " " 8 0 1 C2 
    2597 14 -3.56716 12.7051 22.0382 168 " " " " A 2 0 0 "LEU " " CB " " " 6 0 1 C2 
    2598 14 -4.80591 13.5727 22.3956 168 " " " " A 2 0 0 "LEU " " CG " " " 6 0 1 C2 
    2599 14 -5.77537 13.7502 21.2104 168 " " " " A 2 0 0 "LEU " " CD1" " " 6 0 1 C2 
    2600 14 -5.44282 12.8594 23.5736 168 " " " " A 2 0 0 "LEU " " CD2" " " 6 0 1 C2 
    2601 48 -1.95048 14.8123 21.5696 168 " " " " A 21 0 0 "LEU " " H  " " " 1 0 1 C2 
    2602 48 -2.41612 12.8283 23.8124 168 " " " " A 21 0 0 "LEU " " HA " " " 1 0 1 C2 
    2603 48 -3.75966 11.661 22.2849 168 " " " " A 21 0 0 "LEU " " HB3" " " 1 0 1 C2 
    2604 48 -3.49888 12.8732 20.9634 168 " " " " A 21 0 0 "LEU " " HB2" " " 1 0 1 C2 
    2605 48 -4.37194 14.5445 22.6308 168 " " " " A 21 0 0 "LEU " " HG " " " 1 0 1 C2 
    2606 48 -6.61226 14.3546 21.5602 168 " " " " A 21 0 0 "LEU " HD11 " " 1 0 1 C2 
    2607 48 -5.29897 14.067 20.2826 168 " " " " A 21 0 0 "LEU " HD12 " " 1 0 1 C2 
    2608 48 -6.21951 12.7909 20.9446 168 " " " " A 21 0 0 "LEU " HD13 " " 1 0 1 C2 
    2609 48 -6.08677 12.0261 23.2926 168 " " " " A 21 0 0 "LEU " HD21 " " 1 0 1 C2 
    2610 48 -4.74619 12.4012 24.2756 168 " " " " A 21 0 0 "LEU " HD22 " " 1 0 1 C2 
    2611 48 -6.12048 13.4485 24.1916 168 " " " " A 21 0 0 "LEU " HD23 " " 1 0 1 C2 
    2612 40 -0.861771 11.0108 22.8482 169 " " " " A 43 0 0 "ALA " " N  " " " 7 0 1 C2 
    2613 14 0.269459 10.0897 22.4309 169 " " " " A 2 0 0 "ALA " " CA " " " 6 0 1 C2 
    2614 14 -0.131704 8.63999 22.6077 169 " " " " A 2 0 0 "ALA " " C  " " " 6 0 1 C2 
    2615 23 -1.11622 8.38115 23.2921 169 " " " " A 70 0 0 "ALA " " O  " " " 8 0 1 C2 
    2616 14 1.55035 10.5613 23.0756 169 " " " " A 2 0 0 "ALA " " CB " " " 6 0 1 C2 
    2617 48 -1.49814 10.6057 23.5198 169 " " " " A 21 0 0 "ALA " " H  " " " 1 0 1 C2 
    2618 48 0.434286 10.3343 21.3815 169 " " " " A 21 0 0 "ALA " " HA " " " 1 0 1 C2 
    2619 48 2.40236 10.0271 22.6551 169 " " " " A 21 0 0 "ALA " " HB1" " " 1 0 1 C2 
    2620 48 1.74169 11.6236 22.9242 169 " " " " A 21 0 0 "ALA " " HB2" " " 1 0 1 C2 
    2621 48 1.62666 10.3516 24.1425 169 " " " " A 21 0 0 "ALA " " HB3" " " 1 0 1 C2 
    2622 40 0.629114 7.76709 22.0251 170 " " " " A 43 0 0 "GLY " " N  " " " 7 0 1 C2 
    2623 14 0.382116 6.32256 21.8865 170 " " " " A 2 0 0 "GLY " " CA " " " 6 0 1 C2 
    2624 14 -0.479109 5.88873 20.6988 170 " " " " A 2 0 0 "GLY " " C  " " " 6 0 1 C2 
    2625 23 -0.852028 6.64148 19.7954 170 " " " " A 70 0 0 "GLY " " O  " " " 8 0 1 C2 
    2626 48 1.52377 8.0449 21.6475 170 " " " " A 21 0 0 "GLY " " H  " " " 1 0 1 C2 
    2627 48 0.0517272 5.84436 22.8086 170 " " " " A 21 0 0 "GLY " " HA3" " " 1 0 1 C2 
    2628 48 1.35151 5.8544 21.7156 170 " " " " A 21 0 0 "GLY " " HA2" " " 1 0 1 C2 
    2629 40 -0.758871 4.56128 20.7539 171 " " " " A 43 0 0 "LEU " " N  " " " 7 0 1 C2 
    2630 14 -1.25424 3.7919 19.6015 171 " " " " A 2 0 0 "LEU " " CA " " " 6 0 1 C2 
    2631 14 -2.21368 4.5028 18.6292 171 " " " " A 2 0 0 "LEU " " C  " " " 6 0 1 C2 
    2632 23 -1.90712 4.78326 17.4622 171 " " " " A 70 0 0 "LEU " " O  " " " 8 0 1 C2 
    2633 14 -1.79916 2.39456 19.9269 171 " " " " A 2 0 0 "LEU " " CB " " " 6 0 1 C2 
    2634 14 -0.695372 1.43366 20.4649 171 " " " " A 2 0 0 "LEU " " CG " " " 6 0 1 C2 
    2635 14 -1.42786 0.148794 20.9317 171 " " " " A 2 0 0 "LEU " " CD1" " " 6 0 1 C2 
    2636 14 0.411945 1.26669 19.4531 171 " " " " A 2 0 0 "LEU " " CD2" " " 6 0 1 C2 
    2637 48 -0.540402 4.04094 21.5915 171 " " " " A 21 0 0 "LEU " " H  " " " 1 0 1 C2 
    2638 48 -0.341238 3.78254 19.0062 171 " " " " A 21 0 0 "LEU " " HA " " " 1 0 1 C2 
    2639 48 -2.35453 1.99196 19.0798 171 " " " " A 21 0 0 "LEU " " HB3" " " 1 0 1 C2 
    2640 48 -2.58572 2.56005 20.6631 171 " " " " A 21 0 0 "LEU " " HB2" " " 1 0 1 C2 
    2641 48 -0.262661 1.90678 21.3463 171 " " " " A 21 0 0 "LEU " " HG " " " 1 0 1 C2 
    2642 48 -2.16512 0.392746 21.6965 171 " " " " A 21 0 0 "LEU " HD11 " " 1 0 1 C2 
    2643 48 -1.90084 -0.504829 20.1987 171 " " " " A 21 0 0 "LEU " HD12 " " 1 0 1 C2 
    2644 48 -0.737227 -0.529556 21.4326 171 " " " " A 21 0 0 "LEU " HD13 " " 1 0 1 C2 
    2645 48 0.905527 0.356234 19.793 171 " " " " A 21 0 0 "LEU " HD21 " " 1 0 1 C2 
    2646 48 0.0623759 1.17587 18.4246 171 " " " " A 21 0 0 "LEU " HD22 " " 1 0 1 C2 
    2647 48 1.17505 2.04433 19.4208 171 " " " " A 21 0 0 "LEU " HD23 " " 1 0 1 C2 
    2648 40 -3.41435 4.81434 19.14 172 " " " " A 43 0 0 "ASN " " N  " " " 7 0 1 C2 
    2649 14 -4.50846 5.48055 18.4416 172 " " " " A 2 0 0 "ASN " " CA " " " 6 0 1 C2 
    2650 14 -4.21652 6.81837 17.7893 172 " " " " A 2 0 0 "ASN " " C  " " " 6 0 1 C2 
    2651 23 -4.2974 6.90671 16.5532 172 " " " " A 70 0 0 "ASN " " O  " " " 8 0 1 C2 
    2652 14 -5.85238 5.55101 19.2906 172 " " " " A 2 0 0 "ASN " " CB " " " 6 0 1 C2 
    2653 14 -6.41067 4.13582 19.5518 172 " " " " A 2 0 0 "ASN " " CG " " " 6 0 1 C2 
    2654 23 -6.95509 3.59258 18.6279 172 " " " " A 70 0 0 "ASN " " OD1" " " 8 0 1 C2 
    2655 40 -6.06783 3.4954 20.6791 172 " " " " A 43 0 0 "ASN " " ND2" " " 7 0 1 C2 
    2656 48 -3.66179 4.44371 20.0464 172 " " " " A 21 0 0 "ASN " " H  " " " 1 0 1 C2 
    2657 48 -4.70848 4.86251 17.5663 172 " " " " A 21 0 0 "ASN " " HA " " " 1 0 1 C2 
    2658 48 -6.57472 6.17512 18.7645 172 " " " " A 21 0 0 "ASN " " HB3" " " 1 0 1 C2 
    2659 48 -5.68445 6.04639 20.2469 172 " " " " A 21 0 0 "ASN " " HB2" " " 1 0 1 C2 
    2660 48 -6.27034 2.50602 20.6939 172 " " " " A 21 0 0 "ASN " HD22 " " 1 0 1 C2 
    2661 48 -5.43539 3.81347 21.3994 172 " " " " A 21 0 0 "ASN " HD21 " " 1 0 1 C2 
    2662 40 -3.81361 7.82539 18.5421 173 " " " " A 43 0 0 "PRO " " N  " " " 7 0 1 C2 
    2663 14 -3.27991 9.10038 17.9611 173 " " " " A 2 0 0 "PRO " " CA " " " 6 0 1 C2 
    2664 14 -2.17778 8.83373 16.8858 173 " " " " A 2 0 0 "PRO " " C  " " " 6 0 1 C2 
    2665 23 -2.26155 9.38914 15.7518 173 " " " " A 70 0 0 "PRO " " O  " " " 8 0 1 C2 
    2666 14 -2.64234 9.87601 19.1222 173 " " " " A 2 0 0 "PRO " " CB " " " 6 0 1 C2 
    2667 14 -3.03714 9.19864 20.4188 173 " " " " A 2 0 0 "PRO " " CG " " " 6 0 1 C2 
    2668 14 -3.70878 7.92305 20.0393 173 " " " " A 2 0 0 "PRO " " CD " " " 6 0 1 C2 
    2669 48 -4.23266 9.43574 17.5513 173 " " " " A 21 0 0 "PRO " " HA " " " 1 0 1 C2 
    2670 48 -2.97261 10.9145 19.1462 173 " " " " A 21 0 0 "PRO " " HB3" " " 1 0 1 C2 
    2671 48 -1.55451 9.94076 19.1454 173 " " " " A 21 0 0 "PRO " " HB2" " " 1 0 1 C2 
    2672 48 -3.88887 9.65502 20.9232 173 " " " " A 21 0 0 "PRO " " HG3" " " 1 0 1 C2 
    2673 48 -2.15621 9.16753 21.06 173 " " " " A 21 0 0 "PRO " " HG2" " " 1 0 1 C2 
    2674 48 -3.14709 7.1051 20.4905 173 " " " " A 21 0 0 "PRO " " HD2" " " 1 0 1 C2 
    2675 48 -4.60964 7.81686 20.6437 173 " " " " A 21 0 0 "PRO " " HD3" " " 1 0 1 C2 
    2676 40 -1.2472 7.95978 17.1402 174 " " " " A 43 0 0 "LEU " " N  " " " 7 0 1 C2 
    2677 14 -0.377846 7.51208 16.0778 174 " " " " A 2 0 0 "LEU " " CA " " " 6 0 1 C2 
    2678 14 -0.998865 6.94697 14.7808 174 " " " " A 2 0 0 "LEU " " C  " " " 6 0 1 C2 
    2679 23 -0.597944 7.32247 13.6708 174 " " " " A 70 0 0 "LEU " " O  " " " 8 0 1 C2 
    2680 14 0.698473 6.47499 16.5064 174 " " " " A 2 0 0 "LEU " " CB " " " 6 0 1 C2 
    2681 14 1.73131 6.98435 17.5699 174 " " " " A 2 0 0 "LEU " " CG " " " 6 0 1 C2 
    2682 14 2.27892 5.71648 18.3726 174 " " " " A 2 0 0 "LEU " " CD1" " " 6 0 1 C2 
    2683 14 2.78318 7.92681 16.88 174 " " " " A 2 0 0 "LEU " " CD2" " " 6 0 1 C2 
    2684 48 -1.30799 7.52927 18.0518 174 " " " " A 21 0 0 "LEU " " H  " " " 1 0 1 C2 
    2685 48 0.16612 8.43848 15.8934 174 " " " " A 21 0 0 "LEU " " HA " " " 1 0 1 C2 
    2686 48 1.30528 6.14263 15.6641 174 " " " " A 21 0 0 "LEU " " HB3" " " 1 0 1 C2 
    2687 48 0.219358 5.55126 16.8308 174 " " " " A 21 0 0 "LEU " " HB2" " " 1 0 1 C2 
    2688 48 1.28995 7.59382 18.3585 174 " " " " A 21 0 0 "LEU " " HG " " " 1 0 1 C2 
    2689 48 2.87199 5.89131 19.2703 174 " " " " A 21 0 0 "LEU " HD11 " " 1 0 1 C2 
    2690 48 1.48911 5.01843 18.6501 174 " " " " A 21 0 0 "LEU " HD12 " " 1 0 1 C2 
    2691 48 2.88139 5.04141 17.7649 174 " " " " A 21 0 0 "LEU " HD13 " " 1 0 1 C2 
    2692 48 3.76324 7.71917 17.3095 174 " " " " A 21 0 0 "LEU " HD21 " " 1 0 1 C2 
    2693 48 2.9749 7.69743 15.8318 174 " " " " A 21 0 0 "LEU " HD22 " " 1 0 1 C2 
    2694 48 2.61981 9.00349 16.9264 174 " " " " A 21 0 0 "LEU " HD23 " " 1 0 1 C2 
    2695 40 -1.98057 6.08091 15.0431 175 " " " " A 43 0 0 "ALA " " N  " " " 7 0 1 C2 
    2696 14 -2.7143 5.33222 14.0057 175 " " " " A 2 0 0 "ALA " " CA " " " 6 0 1 C2 
    2697 14 -3.64778 6.24686 13.1238 175 " " " " A 2 0 0 "ALA " " C  " " " 6 0 1 C2 
    2698 23 -3.84415 6.11315 11.9392 175 " " " " A 70 0 0 "ALA " " O  " " " 8 0 1 C2 
    2699 14 -3.49693 4.15949 14.589 175 " " " " A 2 0 0 "ALA " " CB " " " 6 0 1 C2 
    2700 48 -2.16667 5.98594 16.0313 175 " " " " A 21 0 0 "ALA " " H  " " " 1 0 1 C2 
    2701 48 -1.90283 4.88145 13.4344 175 " " " " A 21 0 0 "ALA " " HA " " " 1 0 1 C2 
    2702 48 -4.15937 4.48655 15.3905 175 " " " " A 21 0 0 "ALA " " HB1" " " 1 0 1 C2 
    2703 48 -4.00825 3.5402 13.8521 175 " " " " A 21 0 0 "ALA " " HB2" " " 1 0 1 C2 
    2704 48 -2.76086 3.47005 15.0026 175 " " " " A 21 0 0 "ALA " " HB3" " " 1 0 1 C2 
    2705 40 -4.26041 7.25313 13.7927 176 " " " " A 43 0 0 "SER " " N  " " " 7 0 1 C2 
    2706 14 -5.07836 8.42108 13.3836 176 " " " " A 2 0 0 "SER " " CA " " " 6 0 1 C2 
    2707 14 -4.11638 9.52051 12.7366 176 " " " " A 2 0 0 "SER " " C  " " " 6 0 1 C2 
    2708 23 -4.56823 10.273 11.8811 176 " " " " A 70 0 0 "SER " " O  " " " 8 0 1 C2 
    2709 14 -5.9155 8.88421 14.5636 176 " " " " A 2 0 0 "SER " " CB " " " 6 0 1 C2 
    2710 23 -7.03807 9.73641 14.1666 176 " " " " A 70 0 0 "SER " " OG " " " 8 0 1 C2 
    2711 48 -4.05312 7.21008 14.7803 176 " " " " A 21 0 0 "SER " " H  " " " 1 0 1 C2 
    2712 48 -5.76747 7.99455 12.6547 176 " " " " A 21 0 0 "SER " " HA " " " 1 0 1 C2 
    2713 48 -5.28824 9.40735 15.2854 176 " " " " A 21 0 0 "SER " " HB3" " " 1 0 1 C2 
    2714 48 -6.4353 8.08857 15.0973 176 " " " " A 21 0 0 "SER " " HB2" " " 1 0 1 C2 
    2715 48 -6.76901 10.6254 14.3408 176 " " " " A 21 0 0 "SER " " HG " " " 1 0 1 C2 
    2716 40 -2.81239 9.50528 13.0156 177 " " " " A 43 0 0 "GLU " " N  " " " 7 0 1 C2 
    2717 14 -1.86544 10.3534 12.3623 177 " " " " A 2 0 0 "GLU " " CA " " " 6 0 1 C2 
    2718 14 -1.44164 9.65155 11.0158 177 " " " " A 2 0 0 "GLU " " C  " " " 6 0 1 C2 
    2719 23 -1.49844 10.2914 9.94947 177 " " " " A 70 0 0 "GLU " " O  " " " 8 0 1 C2 
    2720 14 -0.667755 10.652 13.2956 177 " " " " A 2 0 0 "GLU " " CB " " " 6 0 1 C2 
    2721 14 0.225061 11.7551 12.7088 177 " " " " A 2 0 0 "GLU " " CG " " " 6 0 1 C2 
    2722 14 -0.572514 13.0922 12.7083 177 " " " " A 2 0 0 "GLU " " CD " " " 6 0 1 C2 
    2723 23 -0.260985 13.9799 11.9343 177 " " " " A 70 0 0 "GLU " " OE1" " " 8 0 1 C2 
    2724 23 -1.55022 13.3065 13.476 177 " " " " A 70 0 0 "GLU " " OE2" " " 8 0 1 C2 
    2725 48 -2.49839 8.97909 13.8185 177 " " " " A 21 0 0 "GLU " " H  " " " 1 0 1 C2 
    2726 48 -2.30976 11.3367 12.2084 177 " " " " A 21 0 0 "GLU " " HA " " " 1 0 1 C2 
    2727 48 -0.00877389 9.78778 13.3794 177 " " " " A 21 0 0 "GLU " " HB3" " " 1 0 1 C2 
    2728 48 -0.90662 10.8977 14.3303 177 " " " " A 21 0 0 "GLU " " HB2" " " 1 0 1 C2 
    2729 48 0.700159 11.5919 11.7414 177 " " " " A 21 0 0 "GLU " " HG3" " " 1 0 1 C2 
    2730 48 1.01156 11.9248 13.4441 177 " " " " A 21 0 0 "GLU " " HG2" " " 1 0 1 C2 
    2731 40 -1.17201 8.33543 11.0311 178 " " " " A 43 0 0 "LEU " " N  " " " 7 0 1 C2 
    2732 14 -1.00688 7.44888 9.84477 178 " " " " A 2 0 0 "LEU " " CA " " " 6 0 1 C2 
    2733 14 -2.12744 7.45591 8.87516 178 " " " " A 2 0 0 "LEU " " C  " " " 6 0 1 C2 
    2734 23 -1.93904 7.32109 7.65051 178 " " " " A 70 0 0 "LEU " " O  " " " 8 0 1 C2 
    2735 14 -0.70068 6.04569 10.4797 178 " " " " A 2 0 0 "LEU " " CB " " " 6 0 1 C2 
    2736 14 0.737118 5.90606 10.9463 178 " " " " A 2 0 0 "LEU " " CG " " " 6 0 1 C2 
    2737 14 0.887089 4.75475 11.9715 178 " " " " A 2 0 0 "LEU " " CD1" " " 6 0 1 C2 
    2738 14 1.82836 5.88721 9.808 178 " " " " A 2 0 0 "LEU " " CD2" " " 6 0 1 C2 
    2739 48 -1.31724 7.81634 11.8852 178 " " " " A 21 0 0 "LEU " " H  " " " 1 0 1 C2 
    2740 48 -0.1735 7.79647 9.23423 178 " " " " A 21 0 0 "LEU " " HA " " " 1 0 1 C2 
    2741 48 -0.916304 5.28449 9.72989 178 " " " " A 21 0 0 "LEU " " HB3" " " 1 0 1 C2 
    2742 48 -1.37837 5.77323 11.2888 178 " " " " A 21 0 0 "LEU " " HB2" " " 1 0 1 C2 
    2743 48 0.97073 6.73986 11.6084 178 " " " " A 21 0 0 "LEU " " HG " " " 1 0 1 C2 
    2744 48 0.480654 4.99828 12.9531 178 " " " " A 21 0 0 "LEU " HD11 " " 1 0 1 C2 
    2745 48 0.48477 3.75477 11.8094 178 " " " " A 21 0 0 "LEU " HD12 " " 1 0 1 C2 
    2746 48 1.93841 4.57674 12.1976 178 " " " " A 21 0 0 "LEU " HD13 " " 1 0 1 C2 
    2747 48 1.9796 6.76197 9.17553 178 " " " " A 21 0 0 "LEU " HD21 " " 1 0 1 C2 
    2748 48 2.80026 5.65525 10.2435 178 " " " " A 21 0 0 "LEU " HD22 " " 1 0 1 C2 
    2749 48 1.58678 5.06839 9.1303 178 " " " " A 21 0 0 "LEU " HD23 " " 1 0 1 C2 
    2750 40 -3.36029 7.7394 9.26012 179 " " " " A 43 0 0 "THR " " N  " " " 7 0 1 C2 
    2751 14 -4.56593 8.02328 8.46525 179 " " " " A 2 0 0 "THR " " CA " " " 6 0 1 C2 
    2752 14 -4.34583 9.32056 7.67158 179 " " " " A 2 0 0 "THR " " C  " " " 6 0 1 C2 
    2753 23 -4.67448 9.27695 6.44263 179 " " " " A 70 0 0 "THR " " O  " " " 8 0 1 C2 
    2754 14 -5.7501 8.21593 9.34053 179 " " " " A 2 0 0 "THR " " CB " " " 6 0 1 C2 
    2755 23 -5.94564 7.12564 10.2159 179 " " " " A 70 0 0 "THR " " OG1" " " 8 0 1 C2 
    2756 14 -7.06702 8.38435 8.56243 179 " " " " A 2 0 0 "THR " " CG2" " " 6 0 1 C2 
    2757 48 -3.49773 7.93158 10.2421 179 " " " " A 21 0 0 "THR " " H  " " " 1 0 1 C2 
    2758 48 -4.76345 7.16259 7.82627 179 " " " " A 21 0 0 "THR " " HA " " " 1 0 1 C2 
    2759 48 -5.60694 9.0843 9.9836 179 " " " " A 21 0 0 "THR " " HB " " " 1 0 1 C2 
    2760 48 -5.25989 6.98253 10.8502 179 " " " " A 21 0 0 "THR " " HG1" " " 1 0 1 C2 
    2761 48 -6.92709 8.74285 7.54262 179 " " " " A 21 0 0 "THR " HG21 " " 1 0 1 C2 
    2762 48 -7.50399 7.40201 8.38306 179 " " " " A 21 0 0 "THR " HG22 " " 1 0 1 C2 
    2763 48 -7.79794 9.06922 8.9923 179 " " " " A 21 0 0 "THR " HG23 " " 1 0 1 C2 
    2764 40 -3.6877 10.3279 8.24632 180 " " " " A 43 0 0 "GLY " " N  " " " 7 0 1 C2 
    2765 14 -3.62025 11.6691 7.59613 180 " " " " A 2 0 0 "GLY " " CA " " " 6 0 1 C2 
    2766 14 -2.46749 11.7812 6.63287 180 " " " " A 2 0 0 "GLY " " C  " " " 6 0 1 C2 
    2767 23 -2.55996 12.267 5.50229 180 " " " " A 70 0 0 "GLY " " O  " " " 8 0 1 C2 
    2768 48 -3.19901 10.2502 9.1268 180 " " " " A 21 0 0 "GLY " " H  " " " 1 0 1 C2 
    2769 48 -3.64678 12.4913 8.31118 180 " " " " A 21 0 0 "GLY " " HA3" " " 1 0 1 C2 
    2770 48 -4.58859 11.8235 7.12014 180 " " " " A 21 0 0 "GLY " " HA2" " " 1 0 1 C2 
    2771 40 -1.36024 11.2194 6.98096 181 " " " " A 43 0 0 "THR " " N  " " " 7 0 1 C2 
    2772 14 -0.115046 11.3312 6.1961 181 " " " " A 2 0 0 "THR " " CA " " " 6 0 1 C2 
    2773 14 -0.123575 10.5877 4.85046 181 " " " " A 2 0 0 "THR " " C  " " " 6 0 1 C2 
    2774 23 0.789658 10.8164 4.01661 181 " " " " A 70 0 0 "THR " " O  " " " 8 0 1 C2 
    2775 14 0.968536 10.7843 7.1089 181 " " " " A 2 0 0 "THR " " CB " " " 6 0 1 C2 
    2776 23 0.763472 9.42701 7.42884 181 " " " " A 70 0 0 "THR " " OG1" " " 8 0 1 C2 
    2777 14 1.22286 11.6324 8.38899 181 " " " " A 2 0 0 "THR " " CG2" " " 6 0 1 C2 
    2778 48 -1.33989 10.9599 7.95686 181 " " " " A 21 0 0 "THR " " H  " " " 1 0 1 C2 
    2779 48 0.274677 12.3357 6.03118 181 " " " " A 21 0 0 "THR " " HA " " " 1 0 1 C2 
    2780 48 1.86127 10.791 6.48354 181 " " " " A 21 0 0 "THR " " HB " " " 1 0 1 C2 
    2781 48 -0.130253 9.17661 7.60655 181 " " " " A 21 0 0 "THR " " HG1" " " 1 0 1 C2 
    2782 48 0.966265 12.6739 8.19523 181 " " " " A 21 0 0 "THR " HG21 " " 1 0 1 C2 
    2783 48 0.907026 11.1938 9.33555 181 " " " " A 21 0 0 "THR " HG22 " " 1 0 1 C2 
    2784 48 2.29124 11.7868 8.54001 181 " " " " A 21 0 0 "THR " HG23 " " 1 0 1 C2 
    2785 40 -1.11868 9.70458 4.57244 182 " " " " A 43 0 0 "ILE " " N  " " " 7 0 1 C2 
    2786 14 -1.50351 9.36363 3.20422 182 " " " " A 2 0 0 "ILE " " CA " " " 6 0 1 C2 
    2787 14 -2.89578 9.89317 2.8154 182 " " " " A 2 0 0 "ILE " " C  " " " 6 0 1 C2 
    2788 23 -3.04466 10.3671 1.69385 182 " " " " A 70 0 0 "ILE " " O  " " " 8 0 1 C2 
    2789 14 -1.31834 7.8415 2.97798 182 " " " " A 2 0 0 "ILE " " CB " " " 6 0 1 C2 
    2790 14 -1.30485 7.45652 1.43652 182 " " " " A 2 0 0 "ILE " " CG1" " " 6 0 1 C2 
    2791 14 -2.38393 7.09092 3.82304 182 " " " " A 2 0 0 "ILE " " CG2" " " 6 0 1 C2 
    2792 14 -1.30054 5.85532 1.27703 182 " " " " A 2 0 0 "ILE " " CD1" " " 6 0 1 C2 
    2793 48 -1.78003 9.43905 5.28812 182 " " " " A 21 0 0 "ILE " " H  " " " 1 0 1 C2 
    2794 48 -0.826857 9.8601 2.50869 182 " " " " A 21 0 0 "ILE " " HA " " " 1 0 1 C2 
    2795 48 -0.310799 7.55999 3.2841 182 " " " " A 21 0 0 "ILE " " HB " " " 1 0 1 C2 
    2796 48 -0.326836 7.78643 1.08616 182 " " " " A 21 0 0 "ILE " HG13 " " 1 0 1 C2 
    2797 48 -2.10993 7.9964 0.938069 182 " " " " A 21 0 0 "ILE " HG12 " " 1 0 1 C2 
    2798 48 -2.32017 7.17978 4.90754 182 " " " " A 21 0 0 "ILE " HG21 " " 1 0 1 C2 
    2799 48 -3.40551 7.19398 3.45718 182 " " " " A 21 0 0 "ILE " HG22 " " 1 0 1 C2 
    2800 48 -2.2309 6.02267 3.66963 182 " " " " A 21 0 0 "ILE " HG23 " " 1 0 1 C2 
    2801 48 -0.550545 5.49353 1.98039 182 " " " " A 21 0 0 "ILE " HD11 " " 1 0 1 C2 
    2802 48 -2.19913 5.41382 1.70799 182 " " " " A 21 0 0 "ILE " HD12 " " 1 0 1 C2 
    2803 48 -1.03197 5.47507 0.291444 182 " " " " A 21 0 0 "ILE " HD13 " " 1 0 1 C2 
    2804 40 -3.91215 9.72258 3.67224 183 " " " " A 43 0 0 "GLY " " N  " " " 7 0 1 C2 
    2805 14 -5.35533 9.80932 3.27725 183 " " " " A 2 0 0 "GLY " " CA " " " 6 0 1 C2 
    2806 14 -5.88381 11.2321 3.31596 183 " " " " A 2 0 0 "GLY " " C  " " " 6 0 1 C2 
    2807 23 -7.01999 11.4605 2.82109 183 " " " " A 70 0 0 "GLY " " O  " " " 8 0 1 C2 
    2808 48 -3.63281 9.51298 4.61994 183 " " " " A 21 0 0 "GLY " " H  " " " 1 0 1 C2 
    2809 48 -5.83465 9.26124 4.08839 183 " " " " A 21 0 0 "GLY " " HA3" " " 1 0 1 C2 
    2810 48 -5.70003 9.42367 2.31779 183 " " " " A 21 0 0 "GLY " " HA2" " " 1 0 1 C2 
    2811 40 -5.13822 12.1175 3.97351 184 " " " " A 43 0 0 "GLU " " N  " " " 7 0 1 C2 
    2812 14 -5.42232 13.6073 4.14048 184 " " " " A 2 0 0 "GLU " " CA " " " 6 0 1 C2 
    2813 14 -4.27857 14.3798 3.38678 184 " " " " A 2 0 0 "GLU " " C  " " " 6 0 1 C2 
    2814 23 -4.40569 15.5067 2.93735 184 " " " " A 70 0 0 "GLU " " O  " " " 8 0 1 C2 
    2815 14 -5.57865 14.0357 5.61466 184 " " " " A 2 0 0 "GLU " " CB " " " 6 0 1 C2 
    2816 14 -5.90427 15.4965 5.9104 184 " " " " A 2 0 0 "GLU " " CG " " " 6 0 1 C2 
    2817 14 -7.27402 16.0269 5.59417 184 " " " " A 2 0 0 "GLU " " CD " " " 6 0 1 C2 
    2818 23 -8.31464 15.2664 5.78501 184 " " " " A 70 0 0 "GLU " " OE1" " " 8 0 1 C2 
    2819 23 -7.33424 17.2232 5.25945 184 " " " " A 70 0 0 "GLU " " OE2" " " 8 0 1 C2 
    2820 48 -4.24266 11.7801 4.29641 184 " " " " A 21 0 0 "GLU " " H  " " " 1 0 1 C2 
    2821 48 -6.33333 13.9608 3.65759 184 " " " " A 21 0 0 "GLU " " HA " " " 1 0 1 C2 
    2822 48 -4.62319 13.9598 6.13373 184 " " " " A 21 0 0 "GLU " " HB3" " " 1 0 1 C2 
    2823 48 -6.22616 13.3586 6.17181 184 " " " " A 21 0 0 "GLU " " HB2" " " 1 0 1 C2 
    2824 48 -5.13693 16.1399 5.47989 184 " " " " A 21 0 0 "GLU " " HG3" " " 1 0 1 C2 
    2825 48 -5.92035 15.7031 6.98051 184 " " " " A 21 0 0 "GLU " " HG2" " " 1 0 1 C2 
    2826 40 -3.21033 13.6585 2.93821 185 " " " " A 43 0 0 "ASP " " N  " " " 7 0 1 C2 
    2827 14 -2.18121 14.1728 1.98885 185 " " " " A 2 0 0 "ASP " " CA " " " 6 0 1 C2 
    2828 14 -2.71047 14.2822 0.495299 185 " " " " A 2 0 0 "ASP " " C  " " " 6 0 1 C2 
    2829 23 -2.59671 15.3198 -0.094613 185 " " " " A 70 0 0 "ASP " " O  " " " 8 0 1 C2 
    2830 14 -0.999064 13.2163 2.0294 185 " " " " A 2 0 0 "ASP " " CB " " " 6 0 1 C2 
    2831 14 0.156105 13.6407 1.18568 185 " " " " A 2 0 0 "ASP " " CG " " " 6 0 1 C2 
    2832 23 0.502552 12.9664 0.168733 185 " " " " A 70 0 0 "ASP " " OD1" " " 8 0 1 C2 
    2833 23 0.479875 14.822 1.41778 185 " " " " A 70 0 0 "ASP " " OD2" " " 8 0 1 C2 
    2834 48 -3.11661 12.7647 3.39931 185 " " " " A 21 0 0 "ASP " " H  " " " 1 0 1 C2 
    2835 48 -1.80959 15.1151 2.3914 185 " " " " A 21 0 0 "ASP " " HA " " " 1 0 1 C2 
    2836 48 -1.32671 12.1967 1.82624 185 " " " " A 21 0 0 "ASP " " HB3" " " 1 0 1 C2 
    2837 48 -0.582499 13.1762 3.03587 185 " " " " A 21 0 0 "ASP " " HB2" " " 1 0 1 C2 
    2838 40 -3.22572 13.188 -0.038268 186 " " " " A 43 0 0 "GLN " " N  " " " 7 0 1 C2 
    2839 14 -3.73825 13.1719 -1.42157 186 " " " " A 2 0 0 "GLN " " CA " " " 6 0 1 C2 
    2840 14 -5.08592 13.882 -1.60393 186 " " " " A 2 0 0 "GLN " " C  " " " 6 0 1 C2 
    2841 23 -5.55641 14.0202 -2.71802 186 " " " " A 70 0 0 "GLN " " O  " " " 8 0 1 C2 
    2842 14 -3.82908 11.6931 -1.82999 186 " " " " A 2 0 0 "GLN " " CB " " " 6 0 1 C2 
    2843 14 -2.43599 10.9677 -1.81223 186 " " " " A 2 0 0 "GLN " " CG " " " 6 0 1 C2 
    2844 14 -1.49258 11.655 -2.78208 186 " " " " A 2 0 0 "GLN " " CD " " " 6 0 1 C2 
    2845 23 -1.76159 11.4394 -3.92122 186 " " " " A 70 0 0 "GLN " " OE1" " " 8 0 1 C2 
    2846 40 -0.442694 12.2873 -2.25684 186 " " " " A 43 0 0 "GLN " " NE2" " " 7 0 1 C2 
    2847 48 -3.05504 12.2721 0.351686 186 " " " " A 21 0 0 "GLN " " H  " " " 1 0 1 C2 
    2848 48 -2.98759 13.5961 -2.08839 186 " " " " A 21 0 0 "GLN " " HA " " " 1 0 1 C2 
    2849 48 -4.02898 11.8351 -2.89206 186 " " " " A 21 0 0 "GLN " " HB3" " " 1 0 1 C2 
    2850 48 -4.70636 11.1878 -1.42615 186 " " " " A 21 0 0 "GLN " " HB2" " " 1 0 1 C2 
    2851 48 -2.57772 9.95339 -2.18538 186 " " " " A 21 0 0 "GLN " " HG3" " " 1 0 1 C2 
    2852 48 -1.98763 10.9104 -0.820369 186 " " " " A 21 0 0 "GLN " " HG2" " " 1 0 1 C2 
    2853 48 0.256863 12.7496 -2.81985 186 " " " " A 21 0 0 "GLN " HE22 " " 1 0 1 C2 
    2854 48 -0.241858 12.365 -1.27007 186 " " " " A 21 0 0 "GLN " HE21 " " 1 0 1 C2 
    2855 40 -5.63645 14.314 -0.48939 187 " " " " A 43 0 0 "LYS " " N  " " " 7 0 1 C2 
    2856 14 -6.84298 15.1471 -0.401809 187 " " " " A 2 0 0 "LYS " " CA " " " 6 0 1 C2 
    2857 14 -6.5963 16.5609 -0.887694 187 " " " " A 2 0 0 "LYS " " C  " " " 6 0 1 C2 
    2858 23 -7.46407 17.1656 -1.56709 187 " " " " A 70 0 0 "LYS " " O  " " " 8 0 1 C2 
    2859 14 -7.2659 15.1098 1.09306 187 " " " " A 2 0 0 "LYS " " CB " " " 6 0 1 C2 
    2860 14 -8.75551 15.4871 1.30305 187 " " " " A 2 0 0 "LYS " " CG " " " 6 0 1 C2 
    2861 14 -9.42121 15.2352 2.67075 187 " " " " A 2 0 0 "LYS " " CD " " " 6 0 1 C2 
    2862 14 -9.42969 13.7621 3.06983 187 " " " " A 2 0 0 "LYS " " CE " " " 6 0 1 C2 
    2863 40 -9.8067 13.5672 4.46849 187 " " " " A 43 0 0 "LYS " " NZ " " " 7 0 1 C2 
    2864 48 -5.03666 14.1709 0.310548 187 " " " " A 21 0 0 "LYS " " H  " " " 1 0 1 C2 
    2865 48 -7.61928 14.7311 -1.04399 187 " " " " A 21 0 0 "LYS " " HA " " " 1 0 1 C2 
    2866 48 -6.65655 15.7967 1.68049 187 " " " " A 21 0 0 "LYS " " HB3" " " 1 0 1 C2 
    2867 48 -7.00806 14.1322 1.50022 187 " " " " A 21 0 0 "LYS " " HB2" " " 1 0 1 C2 
    2868 48 -9.26981 14.9304 0.519717 187 " " " " A 21 0 0 "LYS " " HG3" " " 1 0 1 C2 
    2869 48 -8.92599 16.5291 1.03205 187 " " " " A 21 0 0 "LYS " " HG2" " " 1 0 1 C2 
    2870 48 -10.3567 15.7899 2.59828 187 " " " " A 21 0 0 "LYS " " HD3" " " 1 0 1 C2 
    2871 48 -8.72828 15.7131 3.36326 187 " " " " A 21 0 0 "LYS " " HD2" " " 1 0 1 C2 
    2872 48 -8.40292 13.4079 2.97855 187 " " " " A 21 0 0 "LYS " " HE3" " " 1 0 1 C2 
    2873 48 -10.0616 13.1303 2.44567 187 " " " " A 21 0 0 "LYS " " HE2" " " 1 0 1 C2 
    2874 48 -9.61411 12.6233 4.77206 187 " " " " A 21 0 0 "LYS " " HZ1" " " 1 0 1 C2 
    2875 48 -9.40716 14.2994 5.03792 187 " " " " A 21 0 0 "LYS " " HZ2" " " 1 0 1 C2 
    2876 48 -10.7985 13.6631 4.63375 187 " " " " A 21 0 0 "LYS " " HZ3" " " 1 0 1 C2 
    2877 40 -5.40512 17.0909 -0.657258 188 " " " " A 43 0 0 "ARG " " N  " " " 7 0 1 C2 
    2878 14 -4.73886 18.1446 -1.42679 188 " " " " A 2 0 0 "ARG " " CA " " " 6 0 1 C2 
    2879 14 -4.37894 17.4591 -2.85099 188 " " " " A 2 0 0 "ARG " " C  " " " 6 0 1 C2 
    2880 23 -3.65595 16.4612 -2.91994 188 " " " " A 70 0 0 "ARG " " O  " " " 8 0 1 C2 
    2881 14 -3.53107 18.6724 -0.55963 188 " " " " A 2 0 0 "ARG " " CB " " " 6 0 1 C2 
    2882 14 -3.70182 18.8918 0.9059 188 " " " " A 2 0 0 "ARG " " CG " " " 6 0 1 C2 
    2883 14 -4.72922 19.9785 1.21573 188 " " " " A 2 0 0 "ARG " " CD " " " 6 0 1 C2 
    2884 40 -6.12738 19.5982 1.34201 188 " " " " A 43 0 0 "ARG " " NE " " " 7 0 1 C2 
    2885 14 -6.66462 19.0154 2.38698 188 " " " " A 2 0 0 "ARG " " CZ " " " 6 0 1 C2 
    2886 40 -7.98289 18.8617 2.48683 188 " " " " A 43 0 0 "ARG " " NH1" " " 7 0 1 C2 
    2887 40 -6.02265 18.5627 3.43013 188 " " " " A 43 0 0 "ARG " " NH2" " " 7 0 1 C2 
    2888 48 -4.68671 16.5711 -0.173737 188 " " " " A 21 0 0 "ARG " " H  " " " 1 0 1 C2 
    2889 48 -5.47587 18.9414 -1.52691 188 " " " " A 21 0 0 "ARG " " HA " " " 1 0 1 C2 
    2890 48 -3.29823 19.6864 -0.884662 188 " " " " A 21 0 0 "ARG " " HB3" " " 1 0 1 C2 
    2891 48 -2.63999 18.0924 -0.799766 188 " " " " A 21 0 0 "ARG " " HB2" " " 1 0 1 C2 
    2892 48 -2.74206 19.1647 1.34465 188 " " " " A 21 0 0 "ARG " " HG3" " " 1 0 1 C2 
    2893 48 -3.84324 17.8803 1.28647 188 " " " " A 21 0 0 "ARG " " HG2" " " 1 0 1 C2 
    2894 48 -4.66121 20.761 0.460042 188 " " " " A 21 0 0 "ARG " " HD3" " " 1 0 1 C2 
    2895 48 -4.48372 20.4396 2.17237 188 " " " " A 21 0 0 "ARG " " HD2" " " 1 0 1 C2 
    2896 48 -6.68933 19.7076 0.509948 188 " " " " A 21 0 0 "ARG " " HE " " " 1 0 1 C2 
    2897 48 -8.40687 18.4662 3.31384 188 " " " " A 21 0 0 "ARG " HH12 " " 1 0 1 C2 
    2898 48 -8.66868 19.4177 1.99634 188 " " " " A 21 0 0 "ARG " HH11 " " 1 0 1 C2 
    2899 48 -6.56422 18.0908 4.14014 188 " " " " A 21 0 0 "ARG " HH22 " " 1 0 1 C2 
    2900 48 -5.03577 18.7482 3.53861 188 " " " " A 21 0 0 "ARG " HH21 " " 1 0 1 C2 
    2901 40 -4.85718 18.1268 -3.92374 189 " " " " A 43 0 0 "ALA " " N  " " " 7 0 1 C2 
    2902 14 -4.74373 17.8804 -5.33763 189 " " " " A 2 0 0 "ALA " " CA " " " 6 0 1 C2 
    2903 14 -4.79535 19.1085 -6.2762 189 " " " " A 2 0 0 "ALA " " C  " " " 6 0 1 C2 
    2904 23 -4.41407 19.0484 -7.50499 189 " " " " A 70 0 0 "ALA " " O  " " " 8 0 1 C2 
    2905 14 -5.76219 16.7745 -5.69013 189 " " " " A 2 0 0 "ALA " " CB " " " 6 0 1 C2 
    2906 48 -5.4719 18.8418 -3.56171 189 " " " " A 21 0 0 "ALA " " H  " " " 1 0 1 C2 
    2907 48 -3.75636 17.4238 -5.40644 189 " " " " A 21 0 0 "ALA " " HA " " " 1 0 1 C2 
    2908 48 -5.58169 15.8221 -5.19163 189 " " " " A 21 0 0 "ALA " " HB1" " " 1 0 1 C2 
    2909 48 -6.81112 16.902 -5.42259 189 " " " " A 21 0 0 "ALA " " HB2" " " 1 0 1 C2 
    2910 48 -5.63026 16.5319 -6.74459 189 " " " " A 21 0 0 "ALA " " HB3" " " 1 0 1 C2 
    2911 40 -5.24278 20.3002 -5.80532 190 " " " " A 43 0 0 "GLU " " N  " " " 7 0 1 C2 
    2912 14 -5.49102 21.4856 -6.56823 190 " " " " A 2 0 0 "GLU " " CA " " " 6 0 1 C2 
    2913 14 -4.15817 22.096 -7.25603 190 " " " " A 2 0 0 "GLU " " C  " " " 6 0 1 C2 
    2914 23 -4.16322 23.1431 -7.89131 190 " " " " A 70 0 0 "GLU " " O  " " " 8 0 1 C2 
    2915 14 -6.13723 22.4492 -5.53604 190 " " " " A 2 0 0 "GLU " " CB " " " 6 0 1 C2 
    2916 14 -7.44363 21.7982 -4.87674 190 " " " " A 2 0 0 "GLU " " CG " " " 6 0 1 C2 
    2917 14 -7.23653 21.2251 -3.46627 190 " " " " A 2 0 0 "GLU " " CD " " " 6 0 1 C2 
    2918 23 -6.38409 20.3455 -3.35013 190 " " " " A 70 0 0 "GLU " " OE1" " " 8 0 1 C2 
    2919 23 -7.86436 21.6914 -2.48526 190 " " " " A 70 0 0 "GLU " " OE2" " " 8 0 1 C2 
    2920 48 -5.48176 20.3172 -4.82415 190 " " " " A 21 0 0 "GLU " " H  " " " 1 0 1 C2 
    2921 48 -6.21417 21.3449 -7.37155 190 " " " " A 21 0 0 "GLU " " HA " " " 1 0 1 C2 
    2922 48 -6.52029 23.3198 -6.06834 190 " " " " A 21 0 0 "GLU " " HB3" " " 1 0 1 C2 
    2923 48 -5.48652 22.8863 -4.77869 190 " " " " A 21 0 0 "GLU " " HB2" " " 1 0 1 C2 
    2924 48 -7.95422 21.0879 -5.52707 190 " " " " A 21 0 0 "GLU " " HG3" " " 1 0 1 C2 
    2925 48 -8.18615 22.5674 -4.66435 190 " " " " A 21 0 0 "GLU " " HG2" " " 1 0 1 C2 
    2926 40 -3.00329 21.5356 -7.0095 191 " " " " A 43 0 0 "VAL " " N  " " " 7 0 1 C2 
    2927 14 -1.68962 21.8203 -7.60239 191 " " " " A 2 0 0 "VAL " " CA " " " 6 0 1 C2 
    2928 14 -1.09606 20.5096 -8.14913 191 " " " " A 2 0 0 "VAL " " C  " " " 6 0 1 C2 
    2929 23 -0.957684 20.3277 -9.32342 191 " " " " A 70 0 0 "VAL " " O  " " " 8 0 1 C2 
    2930 14 -0.776259 22.4664 -6.48592 191 " " " " A 2 0 0 "VAL " " CB " " " 6 0 1 C2 
    2931 14 0.686441 22.706 -6.91837 191 " " " " A 2 0 0 "VAL " " CG1" " " 6 0 1 C2 
    2932 14 -1.28537 23.7144 -5.78457 191 " " " " A 2 0 0 "VAL " " CG2" " " 6 0 1 C2 
    2933 48 -3.11338 20.7269 -6.41452 191 " " " " A 21 0 0 "VAL " " H  " " " 1 0 1 C2 
    2934 48 -1.86871 22.5391 -8.402 191 " " " " A 21 0 0 "VAL " " HA " " " 1 0 1 C2 
    2935 48 -0.77121 21.6536 -5.75965 191 " " " " A 21 0 0 "VAL " " HB " " " 1 0 1 C2 
    2936 48 1.22632 23.2279 -6.12829 191 " " " " A 21 0 0 "VAL " HG11 " " 1 0 1 C2 
    2937 48 1.24201 21.8203 -7.2267 191 " " " " A 21 0 0 "VAL " HG12 " " 1 0 1 C2 
    2938 48 0.629948 23.3088 -7.82471 191 " " " " A 21 0 0 "VAL " HG13 " " 1 0 1 C2 
    2939 48 -0.646874 24.044 -4.96493 191 " " " " A 21 0 0 "VAL " HG21 " " 1 0 1 C2 
    2940 48 -1.3463 24.4566 -6.58056 191 " " " " A 21 0 0 "VAL " HG22 " " 1 0 1 C2 
    2941 48 -2.27326 23.5281 -5.36334 191 " " " " A 21 0 0 "VAL " HG23 " " 1 0 1 C2 
    2942 40 -0.762665 19.5477 -7.23453 192 " " " " A 43 0 0 "ALA " " N  " " " 7 0 1 C2 
    2943 14 0.137047 18.4139 -7.55689 192 " " " " A 2 0 0 "ALA " " CA " " " 6 0 1 C2 
    2944 14 -0.722696 17.1636 -7.83285 192 " " " " A 2 0 0 "ALA " " C  " " " 6 0 1 C2 
    2945 23 -0.481554 16.0236 -7.4401 192 " " " " A 70 0 0 "ALA " " O  " " " 8 0 1 C2 
    2946 14 1.00207 18.0779 -6.28849 192 " " " " A 2 0 0 "ALA " " CB " " " 6 0 1 C2 
    2947 48 -1.09429 19.6849 -6.29044 192 " " " " A 21 0 0 "ALA " " H  " " " 1 0 1 C2 
    2948 48 0.885197 18.615 -8.32367 192 " " " " A 21 0 0 "ALA " " HA " " " 1 0 1 C2 
    2949 48 1.63585 17.215 -6.49273 192 " " " " A 21 0 0 "ALA " " HB1" " " 1 0 1 C2 
    2950 48 1.61712 18.9441 -6.04454 192 " " " " A 21 0 0 "ALA " " HB2" " " 1 0 1 C2 
    2951 48 0.419535 18.0123 -5.36955 192 " " " " A 21 0 0 "ALA " " HB3" " " 1 0 1 C2 
    2952 40 -1.79389 17.3518 -8.63316 193 " " " " A 43 0 0 "ALA " " N  " " " 7 0 1 C2 
    2953 14 -2.74259 16.3495 -9.2288 193 " " " " A 2 0 0 "ALA " " CA " " " 6 0 1 C2 
    2954 14 -3.53308 16.9271 -10.4032 193 " " " " A 2 0 0 "ALA " " C  " " " 6 0 1 C2 
    2955 23 -3.28246 16.7875 -11.6038 193 " " " " A 70 0 0 "ALA " " O  " " " 8 0 1 C2 
    2956 14 -3.46381 15.633 -8.07363 193 " " " " A 2 0 0 "ALA " " CB " " " 6 0 1 C2 
    2957 48 -1.99715 18.3079 -8.88735 193 " " " " A 21 0 0 "ALA " " H  " " " 1 0 1 C2 
    2958 48 -2.1175 15.6224 -9.74713 193 " " " " A 21 0 0 "ALA " " HA " " " 1 0 1 C2 
    2959 48 -2.91072 14.7101 -7.89921 193 " " " " A 21 0 0 "ALA " " HB1" " " 1 0 1 C2 
    2960 48 -3.50441 16.2959 -7.20929 193 " " " " A 21 0 0 "ALA " " HB2" " " 1 0 1 C2 
    2961 48 -4.44674 15.2241 -8.3076 193 " " " " A 21 0 0 "ALA " " HB3" " " 1 0 1 C2 
    2962 40 -4.63638 17.6264 -10.0116 194 " " " " A 43 0 0 "ILE " " N  " " " 7 0 1 C2 
    2963 14 -5.80706 18.0389 -10.842 194 " " " " A 2 0 0 "ILE " " CA " " " 6 0 1 C2 
    2964 14 -5.28946 18.9602 -11.995 194 " " " " A 2 0 0 "ILE " " C  " " " 6 0 1 C2 
    2965 23 -5.67924 18.7036 -13.0997 194 " " " " A 70 0 0 "ILE " " O  " " " 8 0 1 C2 
    2966 14 -6.86253 18.7472 -9.98502 194 " " " " A 2 0 0 "ILE " " CB " " " 6 0 1 C2 
    2967 14 -7.56846 17.7642 -8.98642 194 " " " " A 2 0 0 "ILE " " CG1" " " 6 0 1 C2 
    2968 14 -7.98761 19.5063 -10.8766 194 " " " " A 2 0 0 "ILE " " CG2" " " 6 0 1 C2 
    2969 14 -8.3407 18.4773 -7.89814 194 " " " " A 2 0 0 "ILE " " CD1" " " 6 0 1 C2 
    2970 48 -4.75008 17.8446 -9.03203 194 " " " " A 21 0 0 "ILE " " H  " " " 1 0 1 C2 
    2971 48 -6.29626 17.1931 -11.3252 194 " " " " A 21 0 0 "ILE " " HA " " " 1 0 1 C2 
    2972 48 -6.48952 19.4422 -9.23269 194 " " " " A 21 0 0 "ILE " " HB " " " 1 0 1 C2 
    2973 48 -6.76594 17.2285 -8.47934 194 " " " " A 21 0 0 "ILE " HG13 " " 1 0 1 C2 
    2974 48 -8.15191 16.9783 -9.46618 194 " " " " A 21 0 0 "ILE " HG12 " " 1 0 1 C2 
    2975 48 -8.4733 18.9672 -11.69 194 " " " " A 21 0 0 "ILE " HG21 " " 1 0 1 C2 
    2976 48 -8.82856 19.8351 -10.2661 194 " " " " A 21 0 0 "ILE " HG22 " " 1 0 1 C2 
    2977 48 -7.47628 20.3509 -11.3384 194 " " " " A 21 0 0 "ILE " HG23 " " 1 0 1 C2 
    2978 48 -7.69248 19.1463 -7.33212 194 " " " " A 21 0 0 "ILE " HD11 " " 1 0 1 C2 
    2979 48 -9.31296 18.9178 -8.11897 194 " " " " A 21 0 0 "ILE " HD12 " " 1 0 1 C2 
    2980 48 -8.6388 17.7554 -7.13784 194 " " " " A 21 0 0 "ILE " HD13 " " 1 0 1 C2 
    2981 40 -4.4659 20.0458 -11.864 195 " " " " A 43 0 0 "PRO " " N  " " " 7 0 1 C2 
    2982 14 -3.91367 20.6945 -13.0534 195 " " " " A 2 0 0 "PRO " " CA " " " 6 0 1 C2 
    2983 14 -2.67032 19.9874 -13.7437 195 " " " " A 2 0 0 "PRO " " C  " " " 6 0 1 C2 
    2984 23 -2.46288 20.2133 -14.9485 195 " " " " A 70 0 0 "PRO " " O  " " " 8 0 1 C2 
    2985 14 -3.49508 22.0559 -12.6072 195 " " " " A 2 0 0 "PRO " " CB " " " 6 0 1 C2 
    2986 14 -3.27645 21.9746 -11.061 195 " " " " A 2 0 0 "PRO " " CG " " " 6 0 1 C2 
    2987 14 -4.15416 20.769 -10.6654 195 " " " " A 2 0 0 "PRO " " CD " " " 6 0 1 C2 
    2988 48 -4.73108 20.9484 -13.7283 195 " " " " A 21 0 0 "PRO " " HA " " " 1 0 1 C2 
    2989 48 -4.29122 22.7648 -12.8348 195 " " " " A 21 0 0 "PRO " " HB3" " " 1 0 1 C2 
    2990 48 -2.56668 22.3469 -13.0986 195 " " " " A 21 0 0 "PRO " " HB2" " " 1 0 1 C2 
    2991 48 -3.5501 22.878 -10.516 195 " " " " A 21 0 0 "PRO " " HG3" " " 1 0 1 C2 
    2992 48 -2.23275 21.7466 -10.8446 195 " " " " A 21 0 0 "PRO " " HG2" " " 1 0 1 C2 
    2993 48 -3.53335 20.1265 -10.041 195 " " " " A 21 0 0 "PRO " " HD2" " " 1 0 1 C2 
    2994 48 -4.96033 21.1529 -10.0402 195 " " " " A 21 0 0 "PRO " " HD3" " " 1 0 1 C2 
    2995 40 -1.94864 19.1277 -13.0102 196 " " " " A 43 0 0 "LEU " " N  " " " 7 0 1 C2 
    2996 14 -0.742924 18.4355 -13.3722 196 " " " " A 2 0 0 "LEU " " CA " " " 6 0 1 C2 
    2997 14 -0.990324 17.293 -14.4382 196 " " " " A 2 0 0 "LEU " " C  " " " 6 0 1 C2 
    2998 23 -0.192133 17.1781 -15.3747 196 " " " " A 70 0 0 "LEU " " O  " " " 8 0 1 C2 
    2999 14 -0.0872498 17.9593 -12.0752 196 " " " " A 2 0 0 "LEU " " CB " " " 6 0 1 C2 
    3000 14 1.33816 17.292 -12.1463 196 " " " " A 2 0 0 "LEU " " CG " " " 6 0 1 C2 
    3001 14 2.40788 18.2346 -12.7174 196 " " " " A 2 0 0 "LEU " " CD1" " " 6 0 1 C2 
    3002 14 1.71631 16.8422 -10.7265 196 " " " " A 2 0 0 "LEU " " CD2" " " 6 0 1 C2 
    3003 48 -2.23092 19.0157 -12.0469 196 " " " " A 21 0 0 "LEU " " H  " " " 1 0 1 C2 
    3004 48 -0.140965 19.2742 -13.722 196 " " " " A 21 0 0 "LEU " " HA " " " 1 0 1 C2 
    3005 48 -0.874985 17.3524 -11.6288 196 " " " " A 21 0 0 "LEU " " HB3" " " 1 0 1 C2 
    3006 48 0.0943526 18.7593 -11.3575 196 " " " " A 21 0 0 "LEU " " HB2" " " 1 0 1 C2 
    3007 48 1.18081 16.3976 -12.7491 196 " " " " A 21 0 0 "LEU " " HG " " " 1 0 1 C2 
    3008 48 2.14031 18.6474 -13.6901 196 " " " " A 21 0 0 "LEU " HD11 " " 1 0 1 C2 
    3009 48 2.61375 19.0745 -12.0538 196 " " " " A 21 0 0 "LEU " HD12 " " 1 0 1 C2 
    3010 48 3.35191 17.7007 -12.8261 196 " " " " A 21 0 0 "LEU " HD13 " " 1 0 1 C2 
    3011 48 2.23969 17.6793 -10.2643 196 " " " " A 21 0 0 "LEU " HD21 " " 1 0 1 C2 
    3012 48 0.843733 16.6211 -10.1118 196 " " " " A 21 0 0 "LEU " HD22 " " 1 0 1 C2 
    3013 48 2.28397 15.9158 -10.8133 196 " " " " A 21 0 0 "LEU " HD23 " " 1 0 1 C2 
    3014 40 -2.13319 16.6353 -14.3906 197 " " " " A 43 0 0 "VAL " " N  " " " 7 0 1 C2 
    3015 14 -2.47721 15.7204 -15.4507 197 " " " " A 2 0 0 "VAL " " CA " " " 6 0 1 C2 
    3016 14 -3.05403 16.2951 -16.7618 197 " " " " A 2 0 0 "VAL " " C  " " " 6 0 1 C2 
    3017 23 -2.9915 15.7621 -17.8413 197 " " " " A 70 0 0 "VAL " " O  " " " 8 0 1 C2 
    3018 14 -3.47659 14.6149 -14.971 197 " " " " A 2 0 0 "VAL " " CB " " " 6 0 1 C2 
    3019 14 -2.8984 13.8103 -13.8643 197 " " " " A 2 0 0 "VAL " " CG1" " " 6 0 1 C2 
    3020 14 -4.84088 15.1126 -14.4772 197 " " " " A 2 0 0 "VAL " " CG2" " " 6 0 1 C2 
    3021 48 -2.54082 16.5266 -13.4729 197 " " " " A 21 0 0 "VAL " " H  " " " 1 0 1 C2 
    3022 48 -1.59084 15.1873 -15.7946 197 " " " " A 21 0 0 "VAL " " HA " " " 1 0 1 C2 
    3023 48 -3.70922 13.9187 -15.7768 197 " " " " A 21 0 0 "VAL " " HB " " " 1 0 1 C2 
    3024 48 -1.92645 13.4244 -14.1717 197 " " " " A 21 0 0 "VAL " HG11 " " 1 0 1 C2 
    3025 48 -2.90541 14.384 -12.9375 197 " " " " A 21 0 0 "VAL " HG12 " " 1 0 1 C2 
    3026 48 -3.57709 13.0224 -13.5376 197 " " " " A 21 0 0 "VAL " HG13 " " 1 0 1 C2 
    3027 48 -5.47379 14.2549 -14.2493 197 " " " " A 21 0 0 "VAL " HG21 " " 1 0 1 C2 
    3028 48 -4.68284 15.649 -13.5416 197 " " " " A 21 0 0 "VAL " HG22 " " 1 0 1 C2 
    3029 48 -5.31116 15.6089 -15.3261 197 " " " " A 21 0 0 "VAL " HG23 " " 1 0 1 C2 
    3030 40 -3.63305 17.4692 -16.6062 198 " " " " A 43 0 0 "ALA " " N  " " " 7 0 1 C2 
    3031 14 -4.33058 18.1903 -17.7063 198 " " " " A 2 0 0 "ALA " " CA " " " 6 0 1 C2 
    3032 14 -3.28208 18.8291 -18.6553 198 " " " " A 2 0 0 "ALA " " C  " " " 6 0 1 C2 
    3033 23 -3.47644 18.8663 -19.8995 198 " " " " A 70 0 0 "ALA " " O  " " " 8 0 1 C2 
    3034 14 -5.1586 19.3808 -17.0638 198 " " " " A 2 0 0 "ALA " " CB " " " 6 0 1 C2 
    3035 48 -3.53555 17.8612 -15.6805 198 " " " " A 21 0 0 "ALA " " H  " " " 1 0 1 C2 
    3036 48 -5.03973 17.6174 -18.3038 198 " " " " A 21 0 0 "ALA " " HA " " " 1 0 1 C2 
    3037 48 -4.48969 20.0279 -16.4964 198 " " " " A 21 0 0 "ALA " " HB1" " " 1 0 1 C2 
    3038 48 -5.76166 19.9098 -17.8018 198 " " " " A 21 0 0 "ALA " " HB2" " " 1 0 1 C2 
    3039 48 -5.96277 19.0151 -16.4253 198 " " " " A 21 0 0 "ALA " " HB3" " " 1 0 1 C2 
    3040 40 -2.15802 19.3227 -18.1783 199 " " " " A 43 0 0 "VAL " " N  " " " 7 0 1 C2 
    3041 14 -1.06655 19.9452 -19.0154 199 " " " " A 2 0 0 "VAL " " CA " " " 6 0 1 C2 
    3042 14 -0.429188 18.9626 -20.0315 199 " " " " A 2 0 0 "VAL " " C  " " " 6 0 1 C2 
    3043 23 0.0412559 19.3682 -21.0771 199 " " " " A 70 0 0 "VAL " " O  " " " 8 0 1 C2 
    3044 14 -0.105929 20.7799 -18.1198 199 " " " " A 2 0 0 "VAL " " CB " " " 6 0 1 C2 
    3045 14 -0.830708 22.0598 -17.5815 199 " " " " A 2 0 0 "VAL " " CG1" " " 6 0 1 C2 
    3046 14 0.694977 20.0586 -17.0731 199 " " " " A 2 0 0 "VAL " " CG2" " " 6 0 1 C2 
    3047 48 -1.88978 19.2002 -17.2123 199 " " " " A 21 0 0 "VAL " " H  " " " 1 0 1 C2 
    3048 48 -1.45582 20.762 -19.6232 199 " " " " A 21 0 0 "VAL " " HA " " " 1 0 1 C2 
    3049 48 0.691866 21.0598 -18.8077 199 " " " " A 21 0 0 "VAL " " HB " " " 1 0 1 C2 
    3050 48 -0.216574 22.6249 -16.8803 199 " " " " A 21 0 0 "VAL " HG11 " " 1 0 1 C2 
    3051 48 -1.0593 22.8416 -18.3058 199 " " " " A 21 0 0 "VAL " HG12 " " 1 0 1 C2 
    3052 48 -1.79464 21.774 -17.1605 199 " " " " A 21 0 0 "VAL " HG13 " " 1 0 1 C2 
    3053 48 1.44353 19.4034 -17.5185 199 " " " " A 21 0 0 "VAL " HG21 " " 1 0 1 C2 
    3054 48 0.987358 20.889 -16.4303 199 " " " " A 21 0 0 "VAL " HG22 " " 1 0 1 C2 
    3055 48 0.0146884 19.4325 -16.4957 199 " " " " A 21 0 0 "VAL " HG23 " " 1 0 1 C2 
    3056 40 -0.594225 17.6372 -19.7369 200 " " " " A 43 0 0 "VAL " " N  " " " 7 0 1 C2 
    3057 14 -0.289208 16.3977 -20.5184 200 " " " " A 2 0 0 "VAL " " CA " " " 6 0 1 C2 
    3058 14 -1.42023 16.1674 -21.5153 200 " " " " A 2 0 0 "VAL " " C  " " " 6 0 1 C2 
    3059 23 -1.14053 15.9092 -22.7068 200 " " " " A 70 0 0 "VAL " " O  " " " 8 0 1 C2 
    3060 14 -0.0732461 15.0998 -19.5895 200 " " " " A 2 0 0 "VAL " " CB " " " 6 0 1 C2 
    3061 14 0.354767 13.772 -20.3356 200 " " " " A 2 0 0 "VAL " " CG1" " " 6 0 1 C2 
    3062 14 0.919489 15.3753 -18.501 200 " " " " A 2 0 0 "VAL " " CG2" " " 6 0 1 C2 
    3063 48 -0.987972 17.4268 -18.8309 200 " " " " A 21 0 0 "VAL " " H  " " " 1 0 1 C2 
    3064 48 0.646297 16.5793 -21.0475 200 " " " " A 21 0 0 "VAL " " HA " " " 1 0 1 C2 
    3065 48 -1.05874 14.8329 -19.2079 200 " " " " A 21 0 0 "VAL " " HB " " " 1 0 1 C2 
    3066 48 -0.382605 13.4128 -21.0534 200 " " " " A 21 0 0 "VAL " HG11 " " 1 0 1 C2 
    3067 48 1.32281 13.8016 -20.8357 200 " " " " A 21 0 0 "VAL " HG12 " " 1 0 1 C2 
    3068 48 0.325684 12.9855 -19.5814 200 " " " " A 21 0 0 "VAL " HG13 " " 1 0 1 C2 
    3069 48 0.447533 15.9677 -17.7171 200 " " " " A 21 0 0 "VAL " HG21 " " 1 0 1 C2 
    3070 48 1.2781 14.4816 -17.9903 200 " " " " A 21 0 0 "VAL " HG22 " " 1 0 1 C2 
    3071 48 1.7837 15.9269 -18.871 200 " " " " A 21 0 0 "VAL " HG23 " " 1 0 1 C2 
    3072 40 -2.69871 16.4211 -21.1255 201 " " " " A 43 0 0 "LEU " " N  " " " 7 0 1 C2 
    3073 14 -3.83165 16.1209 -21.9525 201 " " " " A 2 0 0 "LEU " " CA " " " 6 0 1 C2 
    3074 14 -3.9933 17.2298 -23.0418 201 " " " " A 2 0 0 "LEU " " C  " " " 6 0 1 C2 
    3075 23 -4.50048 16.9099 -24.1297 201 " " " " A 70 0 0 "LEU " " O  " " " 8 0 1 C2 
    3076 14 -5.08847 15.9894 -21.0805 201 " " " " A 2 0 0 "LEU " " CB " " " 6 0 1 C2 
    3077 14 -5.11524 14.7772 -20.1728 201 " " " " A 2 0 0 "LEU " " CG " " " 6 0 1 C2 
    3078 14 -6.25485 14.7391 -19.097 201 " " " " A 2 0 0 "LEU " " CD1" " " 6 0 1 C2 
    3079 14 -5.10226 13.4111 -20.9578 201 " " " " A 2 0 0 "LEU " " CD2" " " 6 0 1 C2 
    3080 48 -2.80352 16.6805 -20.1551 201 " " " " A 21 0 0 "LEU " " H  " " " 1 0 1 C2 
    3081 48 -3.66816 15.1721 -22.4634 201 " " " " A 21 0 0 "LEU " " HA " " " 1 0 1 C2 
    3082 48 -6.00395 15.8809 -21.662 201 " " " " A 21 0 0 "LEU " " HB3" " " 1 0 1 C2 
    3083 48 -5.18549 16.9505 -20.5754 201 " " " " A 21 0 0 "LEU " " HB2" " " 1 0 1 C2 
    3084 48 -4.19606 14.6386 -19.6036 201 " " " " A 21 0 0 "LEU " " HG " " " 1 0 1 C2 
    3085 48 -6.36613 13.8087 -18.5402 201 " " " " A 21 0 0 "LEU " HD11 " " 1 0 1 C2 
    3086 48 -5.99062 15.5695 -18.4422 201 " " " " A 21 0 0 "LEU " HD12 " " 1 0 1 C2 
    3087 48 -7.23542 15.0718 -19.4374 201 " " " " A 21 0 0 "LEU " HD13 " " 1 0 1 C2 
    3088 48 -4.18427 13.3195 -21.5383 201 " " " " A 21 0 0 "LEU " HD21 " " 1 0 1 C2 
    3089 48 -5.18343 12.5536 -20.2899 201 " " " " A 21 0 0 "LEU " HD22 " " 1 0 1 C2 
    3090 48 -5.87867 13.3741 -21.7219 201 " " " " A 21 0 0 "LEU " HD23 " " 1 0 1 C2 
    3091 40 -3.63515 18.4981 -22.7574 202 " " " " A 43 0 0 "PHE " " N  " " " 7 0 1 C2 
    3092 14 -3.67503 19.5878 -23.7162 202 " " " " A 2 0 0 "PHE " " CA " " " 6 0 1 C2 
    3093 14 -2.48268 19.5492 -24.6401 202 " " " " A 2 0 0 "PHE " " C  " " " 6 0 1 C2 
    3094 23 -2.43582 20.443 -25.4384 202 " " " " A 70 0 0 "PHE " " O  " " " 8 0 1 C2 
    3095 14 -3.62826 20.9341 -22.9341 202 " " " " A 2 0 0 "PHE " " CB " " " 6 0 1 C2 
    3096 14 -4.8817 21.3584 -22.1602 202 " " " " A 2 0 0 "PHE " " CG " " " 6 0 1 C2 
    3097 14 -6.16498 21.4385 -22.7273 202 " " " " A 2 0 0 "PHE " " CD1" " " 6 0 1 C2 
    3098 14 -4.7331 21.5925 -20.7705 202 " " " " A 2 0 0 "PHE " " CD2" " " 6 0 1 C2 
    3099 14 -7.34303 21.5809 -21.9395 202 " " " " A 2 0 0 "PHE " " CE1" " " 6 0 1 C2 
    3100 14 -5.87913 21.8405 -20.0356 202 " " " " A 2 0 0 "PHE " " CE2" " " 6 0 1 C2 
    3101 14 -7.1452 21.7438 -20.6038 202 " " " " A 2 0 0 "PHE " " CZ " " " 6 0 1 C2 
    3102 48 -3.4707 18.7035 -21.7822 202 " " " " A 21 0 0 "PHE " " H  " " " 1 0 1 C2 
    3103 48 -4.58447 19.6401 -24.3147 202 " " " " A 21 0 0 "PHE " " HA " " " 1 0 1 C2 
    3104 48 -3.57891 21.7571 -23.6471 202 " " " " A 21 0 0 "PHE " " HB3" " " 1 0 1 C2 
    3105 48 -2.7764 20.9102 -22.2545 202 " " " " A 21 0 0 "PHE " " HB2" " " 1 0 1 C2 
    3106 48 -6.23865 21.2817 -23.7933 202 " " " " A 21 0 0 "PHE " " HD1" " " 1 0 1 C2 
    3107 48 -3.8007 21.5853 -20.2255 202 " " " " A 21 0 0 "PHE " " HD2" " " 1 0 1 C2 
    3108 48 -8.31804 21.6461 -22.3994 202 " " " " A 21 0 0 "PHE " " HE1" " " 1 0 1 C2 
    3109 48 -5.79047 21.9117 -18.9616 202 " " " " A 21 0 0 "PHE " " HE2" " " 1 0 1 C2 
    3110 48 -7.96757 21.9028 -19.922 202 " " " " A 21 0 0 "PHE " " HZ " " " 1 0 1 C2 
    3111 40 -1.4904 18.639 -24.472 203 " " " " A 43 0 0 "PHE " " N  " " " 7 0 1 C2 
    3112 14 -0.310137 18.4302 -25.2601 203 " " " " A 2 0 0 "PHE " " CA " " " 6 0 1 C2 
    3113 14 -0.593714 17.2334 -26.1716 203 " " " " A 2 0 0 "PHE " " C  " " " 6 0 1 C2 
    3114 23 -0.317762 17.326 -27.3791 203 " " " " A 70 0 0 "PHE " " O  " " " 8 0 1 C2 
    3115 14 0.948906 18.0899 -24.4021 203 " " " " A 2 0 0 "PHE " " CB " " " 6 0 1 C2 
    3116 14 2.21332 17.767 -25.2142 203 " " " " A 2 0 0 "PHE " " CG " " " 6 0 1 C2 
    3117 14 3.02925 18.7297 -25.8274 203 " " " " A 2 0 0 "PHE " " CD1" " " 6 0 1 C2 
    3118 14 2.57402 16.3875 -25.4943 203 " " " " A 2 0 0 "PHE " " CD2" " " 6 0 1 C2 
    3119 14 4.22249 18.4128 -26.4165 203 " " " " A 2 0 0 "PHE " " CE1" " " 6 0 1 C2 
    3120 14 3.75558 16.0766 -26.2019 203 " " " " A 2 0 0 "PHE " " CE2" " " 6 0 1 C2 
    3121 14 4.58647 17.0819 -26.6788 203 " " " " A 2 0 0 "PHE " " CZ " " " 6 0 1 C2 
    3122 48 -1.71583 18.1389 -23.624 203 " " " " A 21 0 0 "PHE " " H  " " " 1 0 1 C2 
    3123 48 -0.190975 19.3296 -25.8643 203 " " " " A 21 0 0 "PHE " " HA " " " 1 0 1 C2 
    3124 48 0.680138 17.2723 -23.7332 203 " " " " A 21 0 0 "PHE " " HB3" " " 1 0 1 C2 
    3125 48 1.23431 18.8965 -23.7269 203 " " " " A 21 0 0 "PHE " " HB2" " " 1 0 1 C2 
    3126 48 2.68196 19.7488 -25.7424 203 " " " " A 21 0 0 "PHE " " HD1" " " 1 0 1 C2 
    3127 48 1.93137 15.5904 -25.1507 203 " " " " A 21 0 0 "PHE " " HD2" " " 1 0 1 C2 
    3128 48 4.80784 19.1897 -26.8859 203 " " " " A 21 0 0 "PHE " " HE1" " " 1 0 1 C2 
    3129 48 4.14978 15.0715 -26.2301 203 " " " " A 21 0 0 "PHE " " HE2" " " 1 0 1 C2 
    3130 48 5.57742 16.9854 -27.0972 203 " " " " A 21 0 0 "PHE " " HZ " " " 1 0 1 C2 
    3131 40 -1.13161 16.1018 -25.6323 204 " " " " A 43 0 0 "VAL " " N  " " " 7 0 1 C2 
    3132 14 -1.31263 14.9201 -26.4843 204 " " " " A 2 0 0 "VAL " " CA " " " 6 0 1 C2 
    3133 14 -2.41945 15.2026 -27.5668 204 " " " " A 2 0 0 "VAL " " C  " " " 6 0 1 C2 
    3134 23 -2.29659 14.952 -28.8112 204 " " " " A 70 0 0 "VAL " " O  " " " 8 0 1 C2 
    3135 14 -1.46245 13.6273 -25.6841 204 " " " " A 2 0 0 "VAL " " CB " " " 6 0 1 C2 
    3136 14 -0.256498 13.1902 -24.8739 204 " " " " A 2 0 0 "VAL " " CG1" " " 6 0 1 C2 
    3137 14 -2.68186 13.739 -24.6755 204 " " " " A 2 0 0 "VAL " " CG2" " " 6 0 1 C2 
    3138 48 -1.29989 16.0374 -24.6385 204 " " " " A 21 0 0 "VAL " " H  " " " 1 0 1 C2 
    3139 48 -0.369696 14.7419 -27.0012 204 " " " " A 21 0 0 "VAL " " HA " " " 1 0 1 C2 
    3140 48 -1.51679 12.7631 -26.3461 204 " " " " A 21 0 0 "VAL " " HB " " " 1 0 1 C2 
    3141 48 -0.548805 12.2733 -24.362 204 " " " " A 21 0 0 "VAL " HG11 " " 1 0 1 C2 
    3142 48 0.637464 13.0409 -25.4794 204 " " " " A 21 0 0 "VAL " HG12 " " 1 0 1 C2 
    3143 48 0.0280151 13.9265 -24.1223 204 " " " " A 21 0 0 "VAL " HG13 " " 1 0 1 C2 
    3144 48 -2.63537 13.0046 -23.8714 204 " " " " A 21 0 0 "VAL " HG21 " " 1 0 1 C2 
    3145 48 -2.73353 14.7391 -24.2454 204 " " " " A 21 0 0 "VAL " HG22 " " 1 0 1 C2 
    3146 48 -3.62906 13.5713 -25.1882 204 " " " " A 21 0 0 "VAL " HG23 " " 1 0 1 C2 
    3147 40 -3.5116 15.8656 -27.1499 205 " " " " A 43 0 0 "PHE " " N  " " " 7 0 1 C2 
    3148 14 -4.61962 16.2683 -27.9903 205 " " " " A 2 0 0 "PHE " " CA " " " 6 0 1 C2 
    3149 14 -4.57291 17.7587 -28.3653 205 " " " " A 2 0 0 "PHE " " C  " " " 6 0 1 C2 
    3150 23 -3.95541 18.5297 -27.6594 205 " " " " A 70 0 0 "PHE " " O  " " " 8 0 1 C2 
    3151 14 -5.90354 16.0303 -27.1938 205 " " " " A 2 0 0 "PHE " " CB " " " 6 0 1 C2 
    3152 14 -6.25389 14.5889 -26.7609 205 " " " " A 2 0 0 "PHE " " CG " " " 6 0 1 C2 
    3153 14 -6.18037 13.5434 -27.6589 205 " " " " A 2 0 0 "PHE " " CD1" " " 6 0 1 C2 
    3154 14 -6.56224 14.3558 -25.4435 205 " " " " A 2 0 0 "PHE " " CD2" " " 6 0 1 C2 
    3155 14 -6.50133 12.2001 -27.2579 205 " " " " A 2 0 0 "PHE " " CE1" " " 6 0 1 C2 
    3156 14 -6.97476 13.0915 -25.0415 205 " " " " A 2 0 0 "PHE " " CE2" " " 6 0 1 C2 
    3157 14 -6.92268 12.0645 -25.9115 205 " " " " A 2 0 0 "PHE " " CZ " " " 6 0 1 C2 
    3158 48 -3.63391 15.9901 -26.1551 205 " " " " A 21 0 0 "PHE " " H  " " " 1 0 1 C2 
    3159 48 -4.63579 15.6865 -28.9119 205 " " " " A 21 0 0 "PHE " " HA " " " 1 0 1 C2 
    3160 48 -6.65602 16.2974 -27.9357 205 " " " " A 21 0 0 "PHE " " HB3" " " 1 0 1 C2 
    3161 48 -6.0639 16.6181 -26.2899 205 " " " " A 21 0 0 "PHE " " HB2" " " 1 0 1 C2 
    3162 48 -6.13508 13.8089 -28.7048 205 " " " " A 21 0 0 "PHE " " HD1" " " 1 0 1 C2 
    3163 48 -6.45901 15.1698 -24.7413 205 " " " " A 21 0 0 "PHE " " HD2" " " 1 0 1 C2 
    3164 48 -6.71561 11.372 -27.9172 205 " " " " A 21 0 0 "PHE " " HE1" " " 1 0 1 C2 
    3165 48 -7.1193 12.9049 -23.9876 205 " " " " A 21 0 0 "PHE " " HE2" " " 1 0 1 C2 
    3166 48 -7.15514 11.051 -25.6197 205 " " " " A 21 0 0 "PHE " " HZ " " " 1 0 1 C2 
    3167 40 -5.25804 18.0409 -29.487 206 " " " " A 43 0 0 "GLY " " N  " " " 7 0 1 C2 
    3168 14 -5.27946 19.3895 -30.0598 206 " " " " A 2 0 0 "GLY " " CA " " " 6 0 1 C2 
    3169 14 -6.55219 20.1589 -29.7786 206 " " " " A 2 0 0 "GLY " " C  " " " 6 0 1 C2 
    3170 23 -6.74875 21.198 -30.3919 206 " " " " A 70 0 0 "GLY " " O  " " " 8 0 1 C2 
    3171 48 -5.93659 17.4917 -29.9949 206 " " " " A 21 0 0 "GLY " " H  " " " 1 0 1 C2 
    3172 48 -4.93166 19.2147 -31.078 206 " " " " A 21 0 0 "GLY " " HA3" " " 1 0 1 C2 
    3173 48 -4.50801 19.9232 -29.5048 206 " " " " A 21 0 0 "GLY " " HA2" " " 1 0 1 C2 
    3174 40 -7.37595 19.6042 -28.8464 207 " " " " A 43 0 0 "THR " " N  " " " 7 0 1 C2 
    3175 14 -8.72607 20.0358 -28.5302 207 " " " " A 2 0 0 "THR " " CA " " " 6 0 1 C2 
    3176 14 -8.85395 19.997 -27.0411 207 " " " " A 2 0 0 "THR " " C  " " " 6 0 1 C2 
    3177 23 -8.24398 19.1374 -26.3968 207 " " " " A 70 0 0 "THR " " O  " " " 8 0 1 C2 
    3178 14 -9.67684 19.1253 -29.2359 207 " " " " A 2 0 0 "THR " " CB " " " 6 0 1 C2 
    3179 23 -10.9998 19.4027 -28.7521 207 " " " " A 70 0 0 "THR " " OG1" " " 8 0 1 C2 
    3180 14 -9.41467 17.6365 -29.1614 207 " " " " A 2 0 0 "THR " " CG2" " " 6 0 1 C2 
    3181 48 -7.00396 18.8532 -28.2827 207 " " " " A 21 0 0 "THR " " H  " " " 1 0 1 C2 
    3182 48 -8.83373 21.0832 -28.812 207 " " " " A 21 0 0 "THR " " HA " " " 1 0 1 C2 
    3183 48 -9.73784 19.458 -30.2721 207 " " " " A 21 0 0 "THR " " HB " " " 1 0 1 C2 
    3184 48 -11.1498 20.2979 -29.015 207 " " " " A 21 0 0 "THR " " HG1" " " 1 0 1 C2 
    3185 48 -10.2438 17.0036 -29.4778 207 " " " " A 21 0 0 "THR " HG21 " " 1 0 1 C2 
    3186 48 -8.53402 17.3916 -29.7552 207 " " " " A 21 0 0 "THR " HG22 " " 1 0 1 C2 
    3187 48 -9.06958 17.3394 -28.1711 207 " " " " A 21 0 0 "THR " HG23 " " 1 0 1 C2 
    3188 40 -9.7147 20.8489 -26.4692 208 " " " " A 43 0 0 "VAL " " N  " " " 7 0 1 C2 
    3189 14 -10.1182 20.6898 -25.0841 208 " " " " A 2 0 0 "VAL " " CA " " " 6 0 1 C2 
    3190 14 -11.1601 19.5351 -24.9344 208 " " " " A 2 0 0 "VAL " " C  " " " 6 0 1 C2 
    3191 23 -11.4591 19.0368 -23.8018 208 " " " " A 70 0 0 "VAL " " O  " " " 8 0 1 C2 
    3192 14 -10.6565 22.0134 -24.4516 208 " " " " A 2 0 0 "VAL " " CB " " " 6 0 1 C2 
    3193 14 -9.58219 23.0946 -24.7059 208 " " " " A 2 0 0 "VAL " " CG1" " " 6 0 1 C2 
    3194 14 -11.9225 22.6713 -24.9894 208 " " " " A 2 0 0 "VAL " " CG2" " " 6 0 1 C2 
    3195 48 -10.1682 21.508 -27.0857 208 " " " " A 21 0 0 "VAL " " H  " " " 1 0 1 C2 
    3196 48 -9.25115 20.3941 -24.4935 208 " " " " A 21 0 0 "VAL " " HA " " " 1 0 1 C2 
    3197 48 -10.6778 21.8841 -23.3695 208 " " " " A 21 0 0 "VAL " " HB " " " 1 0 1 C2 
    3198 48 -9.55186 23.5076 -25.7141 208 " " " " A 21 0 0 "VAL " HG11 " " 1 0 1 C2 
    3199 48 -9.89278 23.8999 -24.0402 208 " " " " A 21 0 0 "VAL " HG12 " " 1 0 1 C2 
    3200 48 -8.56117 22.7451 -24.5525 208 " " " " A 21 0 0 "VAL " HG13 " " 1 0 1 C2 
    3201 48 -12.2286 23.5195 -24.377 208 " " " " A 21 0 0 "VAL " HG21 " " 1 0 1 C2 
    3202 48 -11.9035 22.9761 -26.0357 208 " " " " A 21 0 0 "VAL " HG22 " " 1 0 1 C2 
    3203 48 -12.7471 21.9605 -24.9362 208 " " " " A 21 0 0 "VAL " HG23 " " 1 0 1 C2 
    3204 40 -11.8062 19.1494 -26.0346 209 " " " " A 43 0 0 "ILE " " N  " " " 7 0 1 C2 
    3205 14 -12.9015 18.2771 -25.9487 209 " " " " A 2 0 0 "ILE " " CA " " " 6 0 1 C2 
    3206 14 -12.4525 16.8159 -25.5788 209 " " " " A 2 0 0 "ILE " " C  " " " 6 0 1 C2 
    3207 23 -12.9619 16.2205 -24.6712 209 " " " " A 70 0 0 "ILE " " O  " " " 8 0 1 C2 
    3208 14 -13.7115 18.2645 -27.2725 209 " " " " A 2 0 0 "ILE " " CB " " " 6 0 1 C2 
    3209 14 -14.1932 19.6511 -27.5209 209 " " " " A 2 0 0 "ILE " " CG1" " " 6 0 1 C2 
    3210 14 -14.8182 17.2321 -27.281 209 " " " " A 2 0 0 "ILE " " CG2" " " 6 0 1 C2 
    3211 14 -15.1312 20.2928 -26.4734 209 " " " " A 2 0 0 "ILE " " CD1" " " 6 0 1 C2 
    3212 48 -11.6218 19.5313 -26.9512 209 " " " " A 21 0 0 "ILE " " H  " " " 1 0 1 C2 
    3213 48 -13.5734 18.6737 -25.1875 209 " " " " A 21 0 0 "ILE " " HA " " " 1 0 1 C2 
    3214 48 -13.0598 18.0046 -28.1066 209 " " " " A 21 0 0 "ILE " " HB " " " 1 0 1 C2 
    3215 48 -14.813 19.603 -28.4163 209 " " " " A 21 0 0 "ILE " HG13 " " 1 0 1 C2 
    3216 48 -13.3947 20.2852 -27.906 209 " " " " A 21 0 0 "ILE " HG12 " " 1 0 1 C2 
    3217 48 -15.2261 17.141 -26.2743 209 " " " " A 21 0 0 "ILE " HG21 " " 1 0 1 C2 
    3218 48 -15.7018 17.5039 -27.8585 209 " " " " A 21 0 0 "ILE " HG22 " " 1 0 1 C2 
    3219 48 -14.5027 16.2188 -27.5295 209 " " " " A 21 0 0 "ILE " HG23 " " 1 0 1 C2 
    3220 48 -14.4933 20.5011 -25.6144 209 " " " " A 21 0 0 "ILE " HD11 " " 1 0 1 C2 
    3221 48 -15.6148 21.218 -26.7867 209 " " " " A 21 0 0 "ILE " HD12 " " 1 0 1 C2 
    3222 48 -15.8604 19.638 -25.9963 209 " " " " A 21 0 0 "ILE " HD13 " " 1 0 1 C2 
    3223 40 -11.5463 16.2105 -26.3464 210 " " " " A 43 0 0 "ALA " " N  " " " 7 0 1 C2 
    3224 14 -10.8983 14.8757 -26.0931 210 " " " " A 2 0 0 "ALA " " CA " " " 6 0 1 C2 
    3225 14 -10.0156 14.9206 -24.8441 210 " " " " A 2 0 0 "ALA " " C  " " " 6 0 1 C2 
    3226 23 -9.75995 13.8797 -24.2673 210 " " " " A 70 0 0 "ALA " " O  " " " 8 0 1 C2 
    3227 14 -10.0405 14.298 -27.3406 210 " " " " A 2 0 0 "ALA " " CB " " " 6 0 1 C2 
    3228 48 -11.4201 16.6987 -27.2216 210 " " " " A 21 0 0 "ALA " " H  " " " 1 0 1 C2 
    3229 48 -11.7459 14.2081 -25.9388 210 " " " " A 21 0 0 "ALA " " HA " " " 1 0 1 C2 
    3230 48 -10.5645 13.6375 -28.0315 210 " " " " A 21 0 0 "ALA " " HB1" " " 1 0 1 C2 
    3231 48 -9.48639 15.0609 -27.8875 210 " " " " A 21 0 0 "ALA " " HB2" " " 1 0 1 C2 
    3232 48 -9.24702 13.6485 -26.9709 210 " " " " A 21 0 0 "ALA " " HB3" " " 1 0 1 C2 
    3233 40 -9.59766 16.0888 -24.3079 211 " " " " A 43 0 0 "ALA " " N  " " " 7 0 1 C2 
    3234 14 -8.91003 16.2873 -23.0054 211 " " " " A 2 0 0 "ALA " " CA " " " 6 0 1 C2 
    3235 14 -9.93429 16.2715 -21.8818 211 " " " " A 2 0 0 "ALA " " C  " " " 6 0 1 C2 
    3236 23 -9.64558 15.7796 -20.7909 211 " " " " A 70 0 0 "ALA " " O  " " " 8 0 1 C2 
    3237 14 -8.20092 17.6747 -23.002 211 " " " " A 2 0 0 "ALA " " CB " " " 6 0 1 C2 
    3238 48 -9.85685 16.9508 -24.766 211 " " " " A 21 0 0 "ALA " " H  " " " 1 0 1 C2 
    3239 48 -8.17183 15.4941 -22.8874 211 " " " " A 21 0 0 "ALA " " HA " " " 1 0 1 C2 
    3240 48 -7.66455 17.7639 -23.9467 211 " " " " A 21 0 0 "ALA " " HB1" " " 1 0 1 C2 
    3241 48 -8.84159 18.5538 -22.9318 211 " " " " A 21 0 0 "ALA " " HB2" " " 1 0 1 C2 
    3242 48 -7.50105 17.6655 -22.1664 211 " " " " A 21 0 0 "ALA " " HB3" " " 1 0 1 C2 
    3243 40 -11.0817 16.9 -22.1269 212 " " " " A 43 0 0 "ALA " " N  " " " 7 0 1 C2 
    3244 14 -12.1579 16.914 -21.1732 212 " " " " A 2 0 0 "ALA " " CA " " " 6 0 1 C2 
    3245 14 -12.8253 15.5282 -21.0082 212 " " " " A 2 0 0 "ALA " " C  " " " 6 0 1 C2 
    3246 23 -13.1159 15.1378 -19.88 212 " " " " A 70 0 0 "ALA " " O  " " " 8 0 1 C2 
    3247 14 -13.1471 17.984 -21.6669 212 " " " " A 2 0 0 "ALA " " CB " " " 6 0 1 C2 
    3248 48 -11.2378 17.4795 -22.9393 212 " " " " A 21 0 0 "ALA " " H  " " " 1 0 1 C2 
    3249 48 -11.7583 17.2107 -20.2035 212 " " " " A 21 0 0 "ALA " " HA " " " 1 0 1 C2 
    3250 48 -14.1243 18.0624 -21.1904 212 " " " " A 21 0 0 "ALA " " HB1" " " 1 0 1 C2 
    3251 48 -12.829 18.9961 -21.4167 212 " " " " A 21 0 0 "ALA " " HB2" " " 1 0 1 C2 
    3252 48 -13.4126 17.966 -22.724 212 " " " " A 21 0 0 "ALA " " HB3" " " 1 0 1 C2 
    3253 40 -13.0126 14.7685 -22.0705 213 " " " " A 43 0 0 "LEU " " N  " " " 7 0 1 C2 
    3254 14 -13.8149 13.5453 -21.9681 213 " " " " A 2 0 0 "LEU " " CA " " " 6 0 1 C2 
    3255 14 -13.2884 12.4934 -20.9944 213 " " " " A 2 0 0 "LEU " " C  " " " 6 0 1 C2 
    3256 23 -13.9831 12.1409 -20.0356 213 " " " " A 70 0 0 "LEU " " O  " " " 8 0 1 C2 
    3257 14 -13.9152 12.8969 -23.3769 213 " " " " A 2 0 0 "LEU " " CB " " " 6 0 1 C2 
    3258 14 -15.1157 13.4316 -24.1693 213 " " " " A 2 0 0 "LEU " " CG " " " 6 0 1 C2 
    3259 14 -15.1025 12.8629 -25.6111 213 " " " " A 2 0 0 "LEU " " CD1" " " 6 0 1 C2 
    3260 14 -16.4749 13.1786 -23.4921 213 " " " " A 2 0 0 "LEU " " CD2" " " 6 0 1 C2 
    3261 48 -12.5736 15.1066 -22.9149 213 " " " " A 21 0 0 "LEU " " H  " " " 1 0 1 C2 
    3262 48 -14.7914 13.8117 -21.5636 213 " " " " A 21 0 0 "LEU " " HA " " " 1 0 1 C2 
    3263 48 -13.9681 11.8104 -23.446 213 " " " " A 21 0 0 "LEU " " HB3" " " 1 0 1 C2 
    3264 48 -13.0144 13.1378 -23.9414 213 " " " " A 21 0 0 "LEU " " HB2" " " 1 0 1 C2 
    3265 48 -14.8737 14.4885 -24.2809 213 " " " " A 21 0 0 "LEU " " HG " " " 1 0 1 C2 
    3266 48 -14.174 12.9381 -26.177 213 " " " " A 21 0 0 "LEU " HD11 " " 1 0 1 C2 
    3267 48 -15.2908 11.7899 -25.5761 213 " " " " A 21 0 0 "LEU " HD12 " " 1 0 1 C2 
    3268 48 -15.9374 13.332 -26.1318 213 " " " " A 21 0 0 "LEU " HD13 " " 1 0 1 C2 
    3269 48 -17.2625 13.2544 -24.2418 213 " " " " A 21 0 0 "LEU " HD21 " " 1 0 1 C2 
    3270 48 -16.5775 12.1849 -23.0561 213 " " " " A 21 0 0 "LEU " HD22 " " 1 0 1 C2 
    3271 48 -16.6795 13.8667 -22.6719 213 " " " " A 21 0 0 "LEU " HD23 " " 1 0 1 C2 
    3272 40 -12.0362 12.0727 -21.14 214 " " " " A 43 0 0 "PRO " " N  " " " 7 0 1 C2 
    3273 14 -11.5546 11.0431 -20.2723 214 " " " " A 2 0 0 "PRO " " CA " " " 6 0 1 C2 
    3274 14 -11.2725 11.4815 -18.8268 214 " " " " A 2 0 0 "PRO " " C  " " " 6 0 1 C2 
    3275 23 -11.2285 10.6477 -17.9511 214 " " " " A 70 0 0 "PRO " " O  " " " 8 0 1 C2 
    3276 14 -10.2546 10.5549 -20.9295 214 " " " " A 2 0 0 "PRO " " CB " " " 6 0 1 C2 
    3277 14 -9.78078 11.7655 -21.8161 214 " " " " A 2 0 0 "PRO " " CG " " " 6 0 1 C2 
    3278 14 -11.0681 12.4939 -22.1818 214 " " " " A 2 0 0 "PRO " " CD " " " 6 0 1 C2 
    3279 48 -12.2671 10.23 -20.1331 214 " " " " A 21 0 0 "PRO " " HA " " " 1 0 1 C2 
    3280 48 -10.493 9.68359 -21.5394 214 " " " " A 21 0 0 "PRO " " HB3" " " 1 0 1 C2 
    3281 48 -9.57089 10.2096 -20.1539 214 " " " " A 21 0 0 "PRO " " HB2" " " 1 0 1 C2 
    3282 48 -9.21002 11.424 -22.6796 214 " " " " A 21 0 0 "PRO " " HG3" " " 1 0 1 C2 
    3283 48 -9.13448 12.3308 -21.1446 214 " " " " A 21 0 0 "PRO " " HG2" " " 1 0 1 C2 
    3284 48 -10.7613 13.537 -22.2588 214 " " " " A 21 0 0 "PRO " " HD2" " " 1 0 1 C2 
    3285 48 -11.3105 12.0839 -23.1622 214 " " " " A 21 0 0 "PRO " " HD3" " " 1 0 1 C2 
    3286 40 -11.1264 12.7846 -18.5907 215 " " " " A 43 0 0 "ALA " " N  " " " 7 0 1 C2 
    3287 14 -10.8031 13.3841 -17.2669 215 " " " " A 2 0 0 "ALA " " CA " " " 6 0 1 C2 
    3288 14 -12.0904 13.2736 -16.3843 215 " " " " A 2 0 0 "ALA " " C  " " " 6 0 1 C2 
    3289 23 -12.0509 13.1621 -15.1844 215 " " " " A 70 0 0 "ALA " " O  " " " 8 0 1 C2 
    3290 14 -10.4534 14.9095 -17.6366 215 " " " " A 2 0 0 "ALA " " CB " " " 6 0 1 C2 
    3291 48 -11.3596 13.4196 -19.3407 215 " " " " A 21 0 0 "ALA " " H  " " " 1 0 1 C2 
    3292 48 -10.0293 12.7074 -16.9043 215 " " " " A 21 0 0 "ALA " " HA " " " 1 0 1 C2 
    3293 48 -9.4357 15.0116 -18.0133 215 " " " " A 21 0 0 "ALA " " HB1" " " 1 0 1 C2 
    3294 48 -11.0902 15.3378 -18.4107 215 " " " " A 21 0 0 "ALA " " HB2" " " 1 0 1 C2 
    3295 48 -10.5441 15.5695 -16.7739 215 " " " " A 21 0 0 "ALA " " HB3" " " 1 0 1 C2 
    3296 40 -13.3011 13.4279 -17.0134 216 " " " " A 43 0 0 "ILE " " N  " " " 7 0 1 C2 
    3297 14 -14.6178 13.1797 -16.3565 216 " " " " A 2 0 0 "ILE " " CA " " " 6 0 1 C2 
    3298 14 -14.7833 11.6594 -16.0158 216 " " " " A 2 0 0 "ILE " " C  " " " 6 0 1 C2 
    3299 23 -15.0534 11.3007 -14.9044 216 " " " " A 70 0 0 "ILE " " O  " " " 8 0 1 C2 
    3300 14 -15.8634 13.6834 -17.2178 216 " " " " A 2 0 0 "ILE " " CB " " " 6 0 1 C2 
    3301 14 -15.837 15.2071 -17.3406 216 " " " " A 2 0 0 "ILE " " CG1" " " 6 0 1 C2 
    3302 14 -17.1677 13.1013 -16.6324 216 " " " " A 2 0 0 "ILE " " CG2" " " 6 0 1 C2 
    3303 14 -16.4526 15.7077 -18.6114 216 " " " " A 2 0 0 "ILE " " CD1" " " 6 0 1 C2 
    3304 48 -13.3409 13.5052 -18.0196 216 " " " " A 21 0 0 "ILE " " H  " " " 1 0 1 C2 
    3305 48 -14.5558 13.6892 -15.3948 216 " " " " A 21 0 0 "ILE " " HA " " " 1 0 1 C2 
    3306 48 -15.6133 13.2407 -18.182 216 " " " " A 21 0 0 "ILE " " HB " " " 1 0 1 C2 
    3307 48 -14.8031 15.5186 -17.1918 216 " " " " A 21 0 0 "ILE " HG13 " " 1 0 1 C2 
    3308 48 -16.5625 15.5251 -16.5919 216 " " " " A 21 0 0 "ILE " HG12 " " 1 0 1 C2 
    3309 48 -17.2912 12.0385 -16.8402 216 " " " " A 21 0 0 "ILE " HG21 " " 1 0 1 C2 
    3310 48 -17.2666 13.2982 -15.5649 216 " " " " A 21 0 0 "ILE " HG22 " " 1 0 1 C2 
    3311 48 -18.0503 13.5783 -17.0588 216 " " " " A 21 0 0 "ILE " HG23 " " 1 0 1 C2 
    3312 48 -16.5943 16.7683 -18.4033 216 " " " " A 21 0 0 "ILE " HD11 " " 1 0 1 C2 
    3313 48 -15.7743 15.5065 -19.4406 216 " " " " A 21 0 0 "ILE " HD12 " " 1 0 1 C2 
    3314 48 -17.4264 15.3039 -18.8884 216 " " " " A 21 0 0 "ILE " HD13 " " 1 0 1 C2 
    3315 40 -14.4555 10.7422 -16.962 217 " " " " A 43 0 0 "ILE " " N  " " " 7 0 1 C2 
    3316 14 -14.3548 9.29866 -16.7361 217 " " " " A 2 0 0 "ILE " " CA " " " 6 0 1 C2 
    3317 14 -13.4255 8.88743 -15.4949 217 " " " " A 2 0 0 "ILE " " C  " " " 6 0 1 C2 
    3318 23 -13.7839 8.02262 -14.6964 217 " " " " A 70 0 0 "ILE " " O  " " " 8 0 1 C2 
    3319 14 -14.1158 8.50483 -18.0844 217 " " " " A 2 0 0 "ILE " " CB " " " 6 0 1 C2 
    3320 14 -15.4296 8.08549 -18.7409 217 " " " " A 2 0 0 "ILE " " CG1" " " 6 0 1 C2 
    3321 14 -13.3018 7.15353 -17.8937 217 " " " " A 2 0 0 "ILE " " CG2" " " 6 0 1 C2 
    3322 14 -16.355 9.10022 -19.2712 217 " " " " A 2 0 0 "ILE " " CD1" " " 6 0 1 C2 
    3323 48 -14.1436 11.1381 -17.8373 217 " " " " A 21 0 0 "ILE " " H  " " " 1 0 1 C2 
    3324 48 -15.332 8.97561 -16.377 217 " " " " A 21 0 0 "ILE " " HA " " " 1 0 1 C2 
    3325 48 -13.5711 9.10333 -18.8146 217 " " " " A 21 0 0 "ILE " " HB " " " 1 0 1 C2 
    3326 48 -15.9536 7.39396 -18.0811 217 " " " " A 21 0 0 "ILE " HG13 " " 1 0 1 C2 
    3327 48 -15.062 7.54954 -19.616 217 " " " " A 21 0 0 "ILE " HG12 " " 1 0 1 C2 
    3328 48 -12.4442 7.31516 -17.2407 217 " " " " A 21 0 0 "ILE " HG21 " " 1 0 1 C2 
    3329 48 -13.9462 6.46139 -17.3516 217 " " " " A 21 0 0 "ILE " HG22 " " 1 0 1 C2 
    3330 48 -13.058 6.70441 -18.8564 217 " " " " A 21 0 0 "ILE " HG23 " " 1 0 1 C2 
    3331 48 -15.816 9.86358 -19.8323 217 " " " " A 21 0 0 "ILE " HD11 " " 1 0 1 C2 
    3332 48 -17.1867 8.67624 -19.834 217 " " " " A 21 0 0 "ILE " HD12 " " 1 0 1 C2 
    3333 48 -16.7821 9.60484 -18.4046 217 " " " " A 21 0 0 "ILE " HD13 " " 1 0 1 C2 
    3334 40 -12.3464 9.63863 -15.4296 218 " " " " A 43 0 0 "GLY " " N  " " " 7 0 1 C2 
    3335 14 -11.2975 9.5065 -14.4551 218 " " " " A 2 0 0 "GLY " " CA " " " 6 0 1 C2 
    3336 14 -11.7018 10.0426 -13.0845 218 " " " " A 2 0 0 "GLY " " C  " " " 6 0 1 C2 
    3337 23 -11.5105 9.36027 -12.0751 218 " " " " A 70 0 0 "GLY " " O  " " " 8 0 1 C2 
    3338 48 -12.218 10.3711 -16.1131 218 " " " " A 21 0 0 "GLY " " H  " " " 1 0 1 C2 
    3339 48 -10.3691 9.99641 -14.7487 218 " " " " A 21 0 0 "GLY " " HA3" " " 1 0 1 C2 
    3340 48 -11.0117 8.45465 -14.4513 218 " " " " A 21 0 0 "GLY " " HA2" " " 1 0 1 C2 
    3341 40 -12.3015 11.2029 -13.0006 219 " " " " A 43 0 0 "GLY " " N  " " " 7 0 1 C2 
    3342 14 -13.0624 11.7424 -11.8304 219 " " " " A 2 0 0 "GLY " " CA " " " 6 0 1 C2 
    3343 14 -14.2531 10.8462 -11.3859 219 " " " " A 2 0 0 "GLY " " C  " " " 6 0 1 C2 
    3344 23 -14.4756 10.6425 -10.1875 219 " " " " A 70 0 0 "GLY " " O  " " " 8 0 1 C2 
    3345 48 -12.3959 11.7575 -13.8394 219 " " " " A 21 0 0 "GLY " " H  " " " 1 0 1 C2 
    3346 48 -13.4895 12.712 -12.0863 219 " " " " A 21 0 0 "GLY " " HA3" " " 1 0 1 C2 
    3347 48 -12.3186 11.9137 -11.0522 219 " " " " A 21 0 0 "GLY " " HA2" " " 1 0 1 C2 
    3348 40 -15.1043 10.3882 -12.3348 220 " " " " A 43 0 0 "LEU " " N  " " " 7 0 1 C2 
    3349 14 -16.2746 9.60468 -11.9428 220 " " " " A 2 0 0 "LEU " " CA " " " 6 0 1 C2 
    3350 14 -15.8484 8.16638 -11.3637 220 " " " " A 2 0 0 "LEU " " C  " " " 6 0 1 C2 
    3351 23 -16.5567 7.56062 -10.4716 220 " " " " A 70 0 0 "LEU " " O  " " " 8 0 1 C2 
    3352 14 -17.1147 9.31412 -13.2283 220 " " " " A 2 0 0 "LEU " " CB " " " 6 0 1 C2 
    3353 14 -18.096 10.4546 -13.597 220 " " " " A 2 0 0 "LEU " " CG " " " 6 0 1 C2 
    3354 14 -18.7319 10.1276 -14.9559 220 " " " " A 2 0 0 "LEU " " CD1" " " 6 0 1 C2 
    3355 14 -19.2975 10.7866 -12.7051 220 " " " " A 2 0 0 "LEU " " CD2" " " 6 0 1 C2 
    3356 48 -14.9892 10.6047 -13.3146 220 " " " " A 21 0 0 "LEU " " H  " " " 1 0 1 C2 
    3357 48 -16.9619 10.0665 -11.2339 220 " " " " A 21 0 0 "LEU " " HA " " " 1 0 1 C2 
    3358 48 -17.6497 8.37987 -13.0578 220 " " " " A 21 0 0 "LEU " " HB3" " " 1 0 1 C2 
    3359 48 -16.3795 9.14014 -14.014 220 " " " " A 21 0 0 "LEU " " HB2" " " 1 0 1 C2 
    3360 48 -17.5233 11.3662 -13.7677 220 " " " " A 21 0 0 "LEU " " HG " " " 1 0 1 C2 
    3361 48 -19.4977 9.3539 -14.9011 220 " " " " A 21 0 0 "LEU " HD11 " " 1 0 1 C2 
    3362 48 -19.2142 10.8756 -15.5851 220 " " " " A 21 0 0 "LEU " HD12 " " 1 0 1 C2 
    3363 48 -17.9546 9.64289 -15.5466 220 " " " " A 21 0 0 "LEU " HD13 " " 1 0 1 C2 
    3364 48 -19.7745 11.7427 -12.9207 220 " " " " A 21 0 0 "LEU " HD21 " " 1 0 1 C2 
    3365 48 -20.1435 10.0993 -12.7055 220 " " " " A 21 0 0 "LEU " HD22 " " 1 0 1 C2 
    3366 48 -18.9891 10.9153 -11.6676 220 " " " " A 21 0 0 "LEU " HD23 " " 1 0 1 C2 
    3367 40 -14.7133 7.69295 -11.9126 221 " " " " A 43 0 0 "ALA " " N  " " " 7 0 1 C2 
    3368 14 -13.9949 6.4841 -11.4976 221 " " " " A 2 0 0 "ALA " " CA " " " 6 0 1 C2 
    3369 14 -13.4361 6.61141 -10.0971 221 " " " " A 2 0 0 "ALA " " C  " " " 6 0 1 C2 
    3370 23 -13.1794 5.57295 -9.51636 221 " " " " A 70 0 0 "ALA " " O  " " " 8 0 1 C2 
    3371 14 -12.8027 6.1035 -12.475 221 " " " " A 2 0 0 "ALA " " CB " " " 6 0 1 C2 
    3372 48 -14.2133 8.1666 -12.6513 221 " " " " A 21 0 0 "ALA " " H  " " " 1 0 1 C2 
    3373 48 -14.7296 5.68163 -11.5645 221 " " " " A 21 0 0 "ALA " " HA " " " 1 0 1 C2 
    3374 48 -13.156 5.75974 -13.4472 221 " " " " A 21 0 0 "ALA " " HB1" " " 1 0 1 C2 
    3375 48 -12.2305 6.95577 -12.8416 221 " " " " A 21 0 0 "ALA " " HB2" " " 1 0 1 C2 
    3376 48 -12.1095 5.43006 -11.971 221 " " " " A 21 0 0 "ALA " " HB3" " " 1 0 1 C2 
    3377 40 -13.1307 7.80613 -9.53776 222 " " " " A 43 0 0 "ILE " " N  " " " 7 0 1 C2 
    3378 14 -12.8417 7.87446 -8.13196 222 " " " " A 2 0 0 "ILE " " CA " " " 6 0 1 C2 
    3379 14 -14.1593 7.93287 -7.34331 222 " " " " A 2 0 0 "ILE " " C  " " " 6 0 1 C2 
    3380 23 -14.2477 7.31937 -6.25157 222 " " " " A 70 0 0 "ILE " " O  " " " 8 0 1 C2 
    3381 14 -12.1598 9.24355 -7.84174 222 " " " " A 2 0 0 "ILE " " CB " " " 6 0 1 C2 
    3382 14 -10.8253 9.37422 -8.60878 222 " " " " A 2 0 0 "ILE " " CG1" " " 6 0 1 C2 
    3383 14 -11.7682 9.22924 -6.29117 222 " " " " A 2 0 0 "ILE " " CG2" " " 6 0 1 C2 
    3384 14 -9.97256 10.6468 -8.37269 222 " " " " A 2 0 0 "ILE " " CD1" " " 6 0 1 C2 
    3385 48 -13.2563 8.64466 -10.0866 222 " " " " A 21 0 0 "ILE " " H  " " " 1 0 1 C2 
    3386 48 -12.2537 7.027 -7.77952 222 " " " " A 21 0 0 "ILE " " HA " " " 1 0 1 C2 
    3387 48 -12.8044 10.0866 -8.09042 222 " " " " A 21 0 0 "ILE " " HB " " " 1 0 1 C2 
    3388 48 -11.006 9.27564 -9.67916 222 " " " " A 21 0 0 "ILE " HG13 " " 1 0 1 C2 
    3389 48 -10.2447 8.47499 -8.40302 222 " " " " A 21 0 0 "ILE " HG12 " " 1 0 1 C2 
    3390 48 -11.5948 10.2632 -5.99305 222 " " " " A 21 0 0 "ILE " HG21 " " 1 0 1 C2 
    3391 48 -12.2983 8.82889 -5.427 222 " " " " A 21 0 0 "ILE " HG22 " " 1 0 1 C2 
    3392 48 -10.8007 8.73424 -6.20693 222 " " " " A 21 0 0 "ILE " HG23 " " 1 0 1 C2 
    3393 48 -9.72701 10.8633 -7.33302 222 " " " " A 21 0 0 "ILE " HD11 " " 1 0 1 C2 
    3394 48 -9.01494 10.7065 -8.88989 222 " " " " A 21 0 0 "ILE " HD12 " " 1 0 1 C2 
    3395 48 -10.475 11.4335 -8.93542 222 " " " " A 21 0 0 "ILE " HD13 " " 1 0 1 C2 
    3396 40 -15.1811 8.65954 -7.78057 223 " " " " A 43 0 0 "ALA " " N  " " " 7 0 1 C2 
    3397 14 -16.4498 8.93145 -6.96556 223 " " " " A 2 0 0 "ALA " " CA " " " 6 0 1 C2 
    3398 14 -17.2349 7.52808 -6.76794 223 " " " " A 2 0 0 "ALA " " C  " " " 6 0 1 C2 
    3399 23 -17.6974 7.10581 -5.67489 223 " " " " A 70 0 0 "ALA " " O  " " " 8 0 1 C2 
    3400 14 -17.3482 9.91452 -7.79871 223 " " " " A 2 0 0 "ALA " " CB " " " 6 0 1 C2 
    3401 48 -15.0824 9.06357 -8.70096 223 " " " " A 21 0 0 "ALA " " H  " " " 1 0 1 C2 
    3402 48 -16.1283 9.2972 -5.99041 223 " " " " A 21 0 0 "ALA " " HA " " " 1 0 1 C2 
    3403 48 -18.072 9.35589 -8.39221 223 " " " " A 21 0 0 "ALA " " HB1" " " 1 0 1 C2 
    3404 48 -17.9306 10.6194 -7.20524 223 " " " " A 21 0 0 "ALA " " HB2" " " 1 0 1 C2 
    3405 48 -16.667 10.5414 -8.37406 223 " " " " A 21 0 0 "ALA " " HB3" " " 1 0 1 C2 
    3406 40 -17.4007 6.85451 -7.89761 224 " " " " A 43 0 0 "GLY " " N  " " " 7 0 1 C2 
    3407 14 -17.9248 5.5117 -7.9684 224 " " " " A 2 0 0 "GLY " " CA " " " 6 0 1 C2 
    3408 14 -17.1151 4.46904 -7.17472 224 " " " " A 2 0 0 "GLY " " C  " " " 6 0 1 C2 
    3409 23 -17.7407 3.61099 -6.48545 224 " " " " A 70 0 0 "GLY " " O  " " " 8 0 1 C2 
    3410 48 -17.0029 7.2527 -8.73622 224 " " " " A 21 0 0 "GLY " " H  " " " 1 0 1 C2 
    3411 48 -18.0418 5.14546 -8.98834 224 " " " " A 21 0 0 "GLY " " HA3" " " 1 0 1 C2 
    3412 48 -18.9507 5.50363 -7.59999 224 " " " " A 21 0 0 "GLY " " HA2" " " 1 0 1 C2 
    3413 40 -15.8173 4.50447 -7.25914 225 " " " " A 43 0 0 "ALA " " N  " " " 7 0 1 C2 
    3414 14 -14.9652 3.52635 -6.54129 225 " " " " A 2 0 0 "ALA " " CA " " " 6 0 1 C2 
    3415 14 -15.2533 3.61207 -5.064 225 " " " " A 2 0 0 "ALA " " C  " " " 6 0 1 C2 
    3416 23 -15.3123 2.52079 -4.45185 225 " " " " A 70 0 0 "ALA " " O  " " " 8 0 1 C2 
    3417 14 -13.4582 3.80316 -6.70748 225 " " " " A 2 0 0 "ALA " " CB " " " 6 0 1 C2 
    3418 48 -15.3432 5.25394 -7.74248 225 " " " " A 21 0 0 "ALA " " H  " " " 1 0 1 C2 
    3419 48 -15.3819 2.58255 -6.89296 225 " " " " A 21 0 0 "ALA " " HA " " " 1 0 1 C2 
    3420 48 -12.912 3.06927 -6.11488 225 " " " " A 21 0 0 "ALA " " HB1" " " 1 0 1 C2 
    3421 48 -13.2777 3.47145 -7.72999 225 " " " " A 21 0 0 "ALA " " HB2" " " 1 0 1 C2 
    3422 48 -12.9716 4.75094 -6.47721 225 " " " " A 21 0 0 "ALA " " HB3" " " 1 0 1 C2 
    3423 40 -15.2157 4.83989 -4.48047 226 " " " " A 43 0 0 "LEU " " N  " " " 7 0 1 C2 
    3424 14 -15.514 5.00306 -3.09699 226 " " " " A 2 0 0 "LEU " " CA " " " 6 0 1 C2 
    3425 14 -17.0018 4.58692 -2.75413 226 " " " " A 2 0 0 "LEU " " C  " " " 6 0 1 C2 
    3426 23 -17.2828 4.06731 -1.64327 226 " " " " A 70 0 0 "LEU " " O  " " " 8 0 1 C2 
    3427 14 -15.1871 6.44571 -2.65058 226 " " " " A 2 0 0 "LEU " " CB " " " 6 0 1 C2 
    3428 14 -13.6866 6.80797 -2.77917 226 " " " " A 2 0 0 "LEU " " CG " " " 6 0 1 C2 
    3429 14 -13.3925 8.27874 -2.72314 226 " " " " A 2 0 0 "LEU " " CD1" " " 6 0 1 C2 
    3430 14 -12.8086 6.09964 -1.80764 226 " " " " A 2 0 0 "LEU " " CD2" " " 6 0 1 C2 
    3431 48 -15.1394 5.66793 -5.05373 226 " " " " A 21 0 0 "LEU " " H  " " " 1 0 1 C2 
    3432 48 -14.8044 4.42382 -2.50619 226 " " " " A 21 0 0 "LEU " " HA " " " 1 0 1 C2 
    3433 48 -15.4671 6.61096 -1.61021 226 " " " " A 21 0 0 "LEU " " HB3" " " 1 0 1 C2 
    3434 48 -15.8385 7.17032 -3.13919 226 " " " " A 21 0 0 "LEU " " HB2" " " 1 0 1 C2 
    3435 48 -13.3625 6.54063 -3.78497 226 " " " " A 21 0 0 "LEU " " HG " " " 1 0 1 C2 
    3436 48 -13.8052 8.66374 -1.79063 226 " " " " A 21 0 0 "LEU " HD11 " " 1 0 1 C2 
    3437 48 -12.3077 8.38482 -2.72295 226 " " " " A 21 0 0 "LEU " HD12 " " 1 0 1 C2 
    3438 48 -13.8134 8.73164 -3.62083 226 " " " " A 21 0 0 "LEU " HD13 " " 1 0 1 C2 
    3439 48 -13.0116 6.60799 -0.865054 226 " " " " A 21 0 0 "LEU " HD21 " " 1 0 1 C2 
    3440 48 -13.0593 5.06713 -1.56447 226 " " " " A 21 0 0 "LEU " HD22 " " 1 0 1 C2 
    3441 48 -11.7381 6.07823 -2.01178 226 " " " " A 21 0 0 "LEU " HD23 " " 1 0 1 C2 
    3442 40 -17.9662 4.75956 -3.66354 227 " " " " A 43 0 0 "GLY " " N  " " " 7 0 1 C2 
    3443 14 -19.3423 4.2859 -3.51173 227 " " " " A 2 0 0 "GLY " " CA " " " 6 0 1 C2 
    3444 14 -19.3742 2.75452 -3.41546 227 " " " " A 2 0 0 "GLY " " C  " " " 6 0 1 C2 
    3445 23 -20.0457 2.25092 -2.48712 227 " " " " A 70 0 0 "GLY " " O  " " " 8 0 1 C2 
    3446 48 -17.7603 5.14099 -4.57581 227 " " " " A 21 0 0 "GLY " " H  " " " 1 0 1 C2 
    3447 48 -19.9279 4.59135 -4.37886 227 " " " " A 21 0 0 "GLY " " HA3" " " 1 0 1 C2 
    3448 48 -19.8468 4.71621 -2.64664 227 " " " " A 21 0 0 "GLY " " HA2" " " 1 0 1 C2 
    3449 40 -18.5958 2.08377 -4.26686 228 " " " " A 43 0 0 "ILE " " N  " " " 7 0 1 C2 
    3450 14 -18.4741 0.59046 -4.12389 228 " " " " A 2 0 0 "ILE " " CA " " " 6 0 1 C2 
    3451 14 -17.7439 0.12204 -2.78511 228 " " " " A 2 0 0 "ILE " " C  " " " 6 0 1 C2 
    3452 23 -18.1182 -0.902763 -2.20959 228 " " " " A 70 0 0 "ILE " " O  " " " 8 0 1 C2 
    3453 14 -17.7801 0.186367 -5.4141 228 " " " " A 2 0 0 "ILE " " CB " " " 6 0 1 C2 
    3454 14 -18.6828 0.352551 -6.6046 228 " " " " A 2 0 0 "ILE " " CG1" " " 6 0 1 C2 
    3455 14 -17.1605 -1.24023 -5.43861 228 " " " " A 2 0 0 "ILE " " CG2" " " 6 0 1 C2 
    3456 14 -18.0821 0.572641 -8.00105 228 " " " " A 2 0 0 "ILE " " CD1" " " 6 0 1 C2 
    3457 48 -18.0853 2.55733 -4.99848 228 " " " " A 21 0 0 "ILE " " H  " " " 1 0 1 C2 
    3458 48 -19.4588 0.152107 -4.2857 228 " " " " A 21 0 0 "ILE " " HA " " " 1 0 1 C2 
    3459 48 -17.0153 0.951275 -5.54837 228 " " " " A 21 0 0 "ILE " " HB " " " 1 0 1 C2 
    3460 48 -19.268 1.25512 -6.42878 228 " " " " A 21 0 0 "ILE " HG13 " " 1 0 1 C2 
    3461 48 -19.4149 -0.436146 -6.77777 228 " " " " A 21 0 0 "ILE " HG12 " " 1 0 1 C2 
    3462 48 -16.6169 -1.44262 -6.36148 228 " " " " A 21 0 0 "ILE " HG21 " " 1 0 1 C2 
    3463 48 -16.3513 -1.2535 -4.70846 228 " " " " A 21 0 0 "ILE " HG22 " " 1 0 1 C2 
    3464 48 -18.0044 -1.90894 -5.26923 228 " " " " A 21 0 0 "ILE " HG23 " " 1 0 1 C2 
    3465 48 -18.139 1.57964 -8.41436 228 " " " " A 21 0 0 "ILE " HD11 " " 1 0 1 C2 
    3466 48 -17.0023 0.42441 -7.99388 228 " " " " A 21 0 0 "ILE " HD12 " " 1 0 1 C2 
    3467 48 -18.4967 -0.0477542 -8.79562 228 " " " " A 21 0 0 "ILE " HD13 " " 1 0 1 C2 
    3468 40 -16.7091 0.869833 -2.3842 229 " " " " A 43 0 0 "MET " " N  " " " 7 0 1 C2 
    3469 14 -15.9722 0.577637 -1.11057 229 " " " " A 2 0 0 "MET " " CA " " " 6 0 1 C2 
    3470 14 -16.8577 0.691883 0.13112 229 " " " " A 2 0 0 "MET " " C  " " " 6 0 1 C2 
    3471 23 -16.5666 0.105032 1.14028 229 " " " " A 70 0 0 "MET " " O  " " " 8 0 1 C2 
    3472 14 -14.6934 1.54037 -1.04304 229 " " " " A 2 0 0 "MET " " CB " " " 6 0 1 C2 
    3473 14 -13.6452 1.21065 -0.0582532 229 " " " " A 2 0 0 "MET " " CG " " " 6 0 1 C2 
    3474 52 -12.3429 2.38127 0.269755 229 " " " " A 13 0 0 "MET " " SD " " " 16 0 1 C2 
    3475 14 -11.3834 2.15577 -1.28439 229 " " " " A 2 0 0 "MET " " CE " " " 6 0 1 C2 
    3476 48 -16.5857 1.72819 -2.90198 229 " " " " A 21 0 0 "MET " " H  " " " 1 0 1 C2 
    3477 48 -15.6908 -0.472393 -1.1901 229 " " " " A 21 0 0 "MET " " HA " " " 1 0 1 C2 
    3478 48 -14.9348 2.57949 -0.819283 229 " " " " A 21 0 0 "MET " " HB3" " " 1 0 1 C2 
    3479 48 -14.2009 1.49764 -2.01448 229 " " " " A 21 0 0 "MET " " HB2" " " 1 0 1 C2 
    3480 48 -13.1733 0.257179 -0.295537 229 " " " " A 21 0 0 "MET " " HG3" " " 1 0 1 C2 
    3481 48 -14.0759 0.986105 0.917558 229 " " " " A 21 0 0 "MET " " HG2" " " 1 0 1 C2 
    3482 48 -11.9097 2.66412 -2.0923 229 " " " " A 21 0 0 "MET " " HE1" " " 1 0 1 C2 
    3483 48 -10.3525 2.49486 -1.18234 229 " " " " A 21 0 0 "MET " " HE2" " " 1 0 1 C2 
    3484 48 -11.4832 1.12488 -1.62412 229 " " " " A 21 0 0 "MET " " HE3" " " 1 0 1 C2 
    3485 40 -17.9244 1.51965 0.0549269 230 " " " " A 43 0 0 "ARG " " N  " " " 7 0 1 C2 
    3486 14 -18.9813 1.63383 0.99962 230 " " " " A 2 0 0 "ARG " " CA " " " 6 0 1 C2 
    3487 14 -19.9221 0.427198 0.921861 230 " " " " A 2 0 0 "ARG " " C  " " " 6 0 1 C2 
    3488 23 -20.7357 0.244938 1.81095 230 " " " " A 70 0 0 "ARG " " O  " " " 8 0 1 C2 
    3489 14 -19.7408 2.95357 0.898805 230 " " " " A 2 0 0 "ARG " " CB " " " 6 0 1 C2 
    3490 14 -20.8867 3.2546 1.91017 230 " " " " A 2 0 0 "ARG " " CG " " " 6 0 1 C2 
    3491 14 -20.4913 3.05968 3.31281 230 " " " " A 2 0 0 "ARG " " CD " " " 6 0 1 C2 
    3492 40 -21.6426 3.22925 4.13955 230 " " " " A 43 0 0 "ARG " " NE " " " 7 0 1 C2 
    3493 14 -22.5881 2.27147 4.32929 230 " " " " A 2 0 0 "ARG " " CZ " " " 6 0 1 C2 
    3494 40 -22.3256 0.996122 3.91955 230 " " " " A 43 0 0 "ARG " " NH1" " " 7 0 1 C2 
    3495 40 -23.7441 2.51897 5.02407 230 " " " " A 43 0 0 "ARG " " NH2" " " 7 0 1 C2 
    3496 48 -18.0103 1.83046 -0.902217 230 " " " " A 21 0 0 "ARG " " H  " " " 1 0 1 C2 
    3497 48 -18.5359 1.54646 1.99063 230 " " " " A 21 0 0 "ARG " " HA " " " 1 0 1 C2 
    3498 48 -20.0752 2.96307 -0.138604 230 " " " " A 21 0 0 "ARG " " HB3" " " 1 0 1 C2 
    3499 48 -19.1326 3.85558 0.965993 230 " " " " A 21 0 0 "ARG " " HB2" " " 1 0 1 C2 
    3500 48 -21.8091 2.71325 1.70019 230 " " " " A 21 0 0 "ARG " " HG3" " " 1 0 1 C2 
    3501 48 -21.2065 4.28841 1.77962 230 " " " " A 21 0 0 "ARG " " HG2" " " 1 0 1 C2 
    3502 48 -19.7655 3.81452 3.61519 230 " " " " A 21 0 0 "ARG " " HD3" " " 1 0 1 C2 
    3503 48 -19.946 2.1417 3.53201 230 " " " " A 21 0 0 "ARG " " HD2" " " 1 0 1 C2 
    3504 48 -21.7849 4.15567 4.51586 230 " " " " A 21 0 0 "ARG " " HE " " " 1 0 1 C2 
    3505 48 -22.9464 0.215815 4.08021 230 " " " " A 21 0 0 "ARG " HH12 " " 1 0 1 C2 
    3506 48 -21.5401 0.697353 3.35934 230 " " " " A 21 0 0 "ARG " HH11 " " 1 0 1 C2 
    3507 48 -24.5291 1.88353 5.01881 230 " " " " A 21 0 0 "ARG " HH22 " " 1 0 1 C2 
    3508 48 -23.8814 3.40087 5.49684 230 " " " " A 21 0 0 "ARG " HH21 " " 1 0 1 C2 
    3509 40 -19.9223 -0.470911 -0.122266 231 " " " " A 43 0 0 "LEU " " N  " " " 7 0 1 C2 
    3510 14 -20.7775 -1.66006 -0.271081 231 " " " " A 2 0 0 "LEU " " CA " " " 6 0 1 C2 
    3511 14 -20.1012 -2.85864 0.399638 231 " " " " A 2 0 0 "LEU " " C  " " " 6 0 1 C2 
    3512 23 -20.8312 -3.74812 0.915095 231 " " " " A 70 0 0 "LEU " " O  " " " 8 0 1 C2 
    3513 14 -21.0901 -2.14511 -1.67744 231 " " " " A 2 0 0 "LEU " " CB " " " 6 0 1 C2 
    3514 14 -21.7193 -0.967817 -2.54414 231 " " " " A 2 0 0 "LEU " " CG " " " 6 0 1 C2 
    3515 14 -21.8258 -1.43148 -4.05346 231 " " " " A 2 0 0 "LEU " " CD1" " " 6 0 1 C2 
    3516 14 -23.0998 -0.456097 -2.0407 231 " " " " A 2 0 0 "LEU " " CD2" " " 6 0 1 C2 
    3517 48 -19.3427 -0.301252 -0.931859 231 " " " " A 21 0 0 "LEU " " H  " " " 1 0 1 C2 
    3518 48 -21.6487 -1.48698 0.360734 231 " " " " A 21 0 0 "LEU " " HA " " " 1 0 1 C2 
    3519 48 -21.8709 -2.90464 -1.63809 231 " " " " A 21 0 0 "LEU " " HB3" " " 1 0 1 C2 
    3520 48 -20.1932 -2.5342 -2.15938 231 " " " " A 21 0 0 "LEU " " HB2" " " 1 0 1 C2 
    3521 48 -21.1136 -0.0795688 -2.36439 231 " " " " A 21 0 0 "LEU " " HG " " " 1 0 1 C2 
    3522 48 -22.4867 -2.29244 -4.15377 231 " " " " A 21 0 0 "LEU " HD11 " " 1 0 1 C2 
    3523 48 -22.2147 -0.595507 -4.63486 231 " " " " A 21 0 0 "LEU " HD12 " " 1 0 1 C2 
    3524 48 -20.9272 -1.7054 -4.60618 231 " " " " A 21 0 0 "LEU " HD13 " " 1 0 1 C2 
    3525 48 -22.9862 -0.14407 -1.00251 231 " " " " A 21 0 0 "LEU " HD21 " " 1 0 1 C2 
    3526 48 -23.446 0.387983 -2.63719 231 " " " " A 21 0 0 "LEU " HD22 " " 1 0 1 C2 
    3527 48 -23.8503 -1.24639 -2.02328 231 " " " " A 21 0 0 "LEU " HD23 " " 1 0 1 C2 
    3528 40 -18.7594 -2.99289 0.355048 232 " " " " A 43 0 0 "VAL " " N  " " " 7 0 1 C2 
    3529 14 -17.8917 -3.99169 0.951154 232 " " " " A 2 0 0 "VAL " " CA " " " 6 0 1 C2 
    3530 14 -17.8396 -3.83947 2.46502 232 " " " " A 2 0 0 "VAL " " C  " " " 6 0 1 C2 
    3531 23 -17.6506 -4.79959 3.23058 232 " " " " A 70 0 0 "VAL " " O  " " " 8 0 1 C2 
    3532 14 -16.482 -3.7032 0.272758 232 " " " " A 2 0 0 "VAL " " CB " " " 6 0 1 C2 
    3533 14 -15.3123 -4.5372 0.840158 232 " " " " A 2 0 0 "VAL " " CG1" " " 6 0 1 C2 
    3534 14 -16.3976 -3.89567 -1.23038 232 " " " " A 2 0 0 "VAL " " CG2" " " 6 0 1 C2 
    3535 48 -18.3766 -2.32497 -0.298736 232 " " " " A 21 0 0 "VAL " " H  " " " 1 0 1 C2 
    3536 48 -18.3316 -4.96324 0.726016 232 " " " " A 21 0 0 "VAL " " HA " " " 1 0 1 C2 
    3537 48 -16.0999 -2.68817 0.3816 232 " " " " A 21 0 0 "VAL " " HB " " " 1 0 1 C2 
    3538 48 -15.2542 -4.25967 1.89263 232 " " " " A 21 0 0 "VAL " HG11 " " 1 0 1 C2 
    3539 48 -15.5875 -5.59175 0.856559 232 " " " " A 21 0 0 "VAL " HG12 " " 1 0 1 C2 
    3540 48 -14.3546 -4.44185 0.328488 232 " " " " A 21 0 0 "VAL " HG13 " " 1 0 1 C2 
    3541 48 -15.482 -3.41952 -1.58111 232 " " " " A 21 0 0 "VAL " HG21 " " 1 0 1 C2 
    3542 48 -16.0957 -4.87855 -1.59214 232 " " " " A 21 0 0 "VAL " HG22 " " 1 0 1 C2 
    3543 48 -17.175 -3.42192 -1.82982 232 " " " " A 21 0 0 "VAL " HG23 " " 1 0 1 C2 
    3544 40 -17.9833 -2.6167 2.99828 233 " " " " A 43 0 0 "ALA " " N  " " " 7 0 1 C2 
    3545 14 -17.8872 -2.10641 4.3989 233 " " " " A 2 0 0 "ALA " " CA " " " 6 0 1 C2 
    3546 14 -18.7966 -2.94177 5.33255 233 " " " " A 2 0 0 "ALA " " C  " " " 6 0 1 C2 
    3547 23 -18.5264 -3.03921 6.53899 233 " " " " A 70 0 0 "ALA " " O  " " " 8 0 1 C2 
    3548 14 -18.1708 -0.644796 4.48508 233 " " " " A 2 0 0 "ALA " " CB " " " 6 0 1 C2 
    3549 48 -18.1895 -1.87426 2.34532 233 " " " " A 21 0 0 "ALA " " H  " " " 1 0 1 C2 
    3550 48 -16.8505 -2.19223 4.7244 233 " " " " A 21 0 0 "ALA " " HA " " " 1 0 1 C2 
    3551 48 -17.3468 -0.0875129 4.03948 233 " " " " A 21 0 0 "ALA " " HB1" " " 1 0 1 C2 
    3552 48 -19.1122 -0.610792 3.93683 233 " " " " A 21 0 0 "ALA " " HB2" " " 1 0 1 C2 
    3553 48 -18.2083 -0.422718 5.55156 233 " " " " A 21 0 0 "ALA " " HB3" " " 1 0 1 C2 
    3554 40 -19.9517 -3.45605 4.78061 234 " " " " A 43 0 0 "GLU " " N  " " " 7 0 1 C2 
    3555 14 -20.9792 -4.26807 5.38673 234 " " " " A 2 0 0 "GLU " " CA " " " 6 0 1 C2 
    3556 14 -20.462 -5.67912 5.91228 234 " " " " A 2 0 0 "GLU " " C  " " " 6 0 1 C2 
    3557 23 -20.9807 -6.27871 6.85352 234 " " " " A 70 0 0 "GLU " " O  " " " 8 0 1 C2 
    3558 14 -22.117 -4.51143 4.37565 234 " " " " A 2 0 0 "GLU " " CB " " " 6 0 1 C2 
    3559 14 -22.5683 -3.14822 3.6451 234 " " " " A 2 0 0 "GLU " " CG " " " 6 0 1 C2 
    3560 14 -23.403 -2.27403 4.47869 234 " " " " A 2 0 0 "GLU " " CD " " " 6 0 1 C2 
    3561 23 -23.5013 -2.57043 5.7331 234 " " " " A 70 0 0 "GLU " " OE1" " " 8 0 1 C2 
    3562 23 -23.873 -1.27318 3.92587 234 " " " " A 70 0 0 "GLU " " OE2" " " 8 0 1 C2 
    3563 48 -20.0138 -3.20372 3.80461 234 " " " " A 21 0 0 "GLU " " H  " " " 1 0 1 C2 
    3564 48 -21.3587 -3.73976 6.26132 234 " " " " A 21 0 0 "GLU " " HA " " " 1 0 1 C2 
    3565 48 -22.9183 -4.94702 4.97257 234 " " " " A 21 0 0 "GLU " " HB3" " " 1 0 1 C2 
    3566 48 -21.9333 -5.32903 3.67858 234 " " " " A 21 0 0 "GLU " " HB2" " " 1 0 1 C2 
    3567 48 -23.23 -3.59659 2.90407 234 " " " " A 21 0 0 "GLU " " HG3" " " 1 0 1 C2 
    3568 48 -21.755 -2.71793 3.06073 234 " " " " A 21 0 0 "GLU " " HG2" " " 1 0 1 C2 
    3569 40 -19.4636 -6.21071 5.20145 235 " " " " A 43 0 0 "PHE " " N  " " " 7 0 1 C2 
    3570 14 -18.8948 -7.58001 5.30307 235 " " " " A 2 0 0 "PHE " " CA " " " 6 0 1 C2 
    3571 14 -17.4656 -7.7474 5.78907 235 " " " " A 2 0 0 "PHE " " C  " " " 6 0 1 C2 
    3572 23 -17.1499 -8.77877 6.45484 235 " " " " A 70 0 0 "PHE " " O  " " " 8 0 1 C2 
    3573 14 -18.7784 -8.21472 3.82295 235 " " " " A 2 0 0 "PHE " " CB " " " 6 0 1 C2 
    3574 14 -20.1006 -8.6276 3.22391 235 " " " " A 2 0 0 "PHE " " CG " " " 6 0 1 C2 
    3575 14 -20.5113 -9.9684 3.43995 235 " " " " A 2 0 0 "PHE " " CD1" " " 6 0 1 C2 
    3576 14 -20.9263 -7.69437 2.48302 235 " " " " A 2 0 0 "PHE " " CD2" " " 6 0 1 C2 
    3577 14 -21.6671 -10.4594 2.80077 235 " " " " A 2 0 0 "PHE " " CE1" " " 6 0 1 C2 
    3578 14 -22.1043 -8.20874 1.92299 235 " " " " A 2 0 0 "PHE " " CE2" " " 6 0 1 C2 
    3579 14 -22.5242 -9.54437 2.08607 235 " " " " A 2 0 0 "PHE " " CZ " " " 6 0 1 C2 
    3580 48 -19.1243 -5.57601 4.4928 235 " " " " A 21 0 0 "PHE " " H  " " " 1 0 1 C2 
    3581 48 -19.4201 -8.28912 5.94285 235 " " " " A 21 0 0 "PHE " " HA " " " 1 0 1 C2 
    3582 48 -18.0236 -8.98592 3.66955 235 " " " " A 21 0 0 "PHE " " HB3" " " 1 0 1 C2 
    3583 48 -18.4323 -7.47538 3.10069 235 " " " " A 21 0 0 "PHE " " HB2" " " 1 0 1 C2 
    3584 48 -19.9898 -10.5117 4.21413 235 " " " " A 21 0 0 "PHE " " HD1" " " 1 0 1 C2 
    3585 48 -20.5411 -6.71945 2.22312 235 " " " " A 21 0 0 "PHE " " HD2" " " 1 0 1 C2 
    3586 48 -21.9493 -11.4972 2.89937 235 " " " " A 21 0 0 "PHE " " HE1" " " 1 0 1 C2 
    3587 48 -22.7047 -7.63299 1.23418 235 " " " " A 21 0 0 "PHE " " HE2" " " 1 0 1 C2 
    3588 48 -23.3861 -10.0242 1.64653 235 " " " " A 21 0 0 "PHE " " HZ " " " 1 0 1 C2 
    3589 40 -16.636 -6.70223 5.5856 236 " " " " A 43 0 0 "THR " " N  " " " 7 0 1 C2 
    3590 14 -15.2518 -6.48222 5.89581 236 " " " " A 2 0 0 "THR " " CA " " " 6 0 1 C2 
    3591 14 -15.0586 -4.99078 6.10162 236 " " " " A 2 0 0 "THR " " C  " " " 6 0 1 C2 
    3592 23 -15.5513 -4.20038 5.27897 236 " " " " A 70 0 0 "THR " " O  " " " 8 0 1 C2 
    3593 14 -14.3613 -7.19973 4.81386 236 " " " " A 2 0 0 "THR " " CB " " " 6 0 1 C2 
    3594 23 -13.0341 -7.28309 5.24189 236 " " " " A 70 0 0 "THR " " OG1" " " 8 0 1 C2 
    3595 14 -14.3603 -6.55773 3.38533 236 " " " " A 2 0 0 "THR " " CG2" " " 6 0 1 C2 
    3596 48 -17.0315 -5.90955 5.10051 236 " " " " A 21 0 0 "THR " " H  " " " 1 0 1 C2 
    3597 48 -15.1165 -6.92938 6.88063 236 " " " " A 21 0 0 "THR " " HA " " " 1 0 1 C2 
    3598 48 -14.7414 -8.21632 4.71318 236 " " " " A 21 0 0 "THR " " HB " " " 1 0 1 C2 
    3599 48 -13.0666 -7.79088 6.03821 236 " " " " A 21 0 0 "THR " " HG1" " " 1 0 1 C2 
    3600 48 -15.3697 -6.53677 2.97448 236 " " " " A 21 0 0 "THR " HG21 " " 1 0 1 C2 
    3601 48 -14.0072 -5.5268 3.35991 236 " " " " A 21 0 0 "THR " HG22 " " 1 0 1 C2 
    3602 48 -13.8272 -7.11252 2.61321 236 " " " " A 21 0 0 "THR " HG23 " " 1 0 1 C2 
    3603 40 -14.2223 -4.50258 7.07857 237 " " " " A 43 0 0 "PRO " " N  " " " 7 0 1 C2 
    3604 14 -13.9271 -3.10621 7.33109 237 " " " " A 2 0 0 "PRO " " CA " " " 6 0 1 C2 
    3605 14 -12.9928 -2.51085 6.18911 237 " " " " A 2 0 0 "PRO " " C  " " " 6 0 1 C2 
    3606 23 -12.5051 -3.20215 5.3265 237 " " " " A 70 0 0 "PRO " " O  " " " 8 0 1 C2 
    3607 14 -13.3031 -3.0765 8.76476 237 " " " " A 2 0 0 "PRO " " CB " " " 6 0 1 C2 
    3608 14 -12.6168 -4.41038 8.92905 237 " " " " A 2 0 0 "PRO " " CG " " " 6 0 1 C2 
    3609 14 -13.4761 -5.32459 8.0224 237 " " " " A 2 0 0 "PRO " " CD " " " 6 0 1 C2 
    3610 48 -14.8729 -2.56518 7.3041 237 " " " " A 21 0 0 "PRO " " HA " " " 1 0 1 C2 
    3611 48 -14.0804 -3.045 9.52829 237 " " " " A 21 0 0 "PRO " " HB3" " " 1 0 1 C2 
    3612 48 -12.7645 -2.16038 9.00693 237 " " " " A 21 0 0 "PRO " " HB2" " " 1 0 1 C2 
    3613 48 -12.5868 -4.73927 9.96782 237 " " " " A 21 0 0 "PRO " " HG3" " " 1 0 1 C2 
    3614 48 -11.6458 -4.2388 8.46443 237 " " " " A 21 0 0 "PRO " " HG2" " " 1 0 1 C2 
    3615 48 -12.8294 -6.03738 7.51071 237 " " " " A 21 0 0 "PRO " " HD2" " " 1 0 1 C2 
    3616 48 -14.2371 -5.81661 8.62809 237 " " " " A 21 0 0 "PRO " " HD3" " " 1 0 1 C2 
    3617 40 -12.852 -1.17331 6.21848 238 " " " " A 43 0 0 "VAL " " N  " " " 7 0 1 C2 
    3618 14 -12.1921 -0.333128 5.28086 238 " " " " A 2 0 0 "VAL " " CA " " " 6 0 1 C2 
    3619 14 -10.953 0.262467 6.04794 238 " " " " A 2 0 0 "VAL " " C  " " " 6 0 1 C2 
    3620 23 -11.2229 1.02944 6.98388 238 " " " " A 70 0 0 "VAL " " O  " " " 8 0 1 C2 
    3621 14 -13.2119 0.657148 4.6021 238 " " " " A 2 0 0 "VAL " " CB " " " 6 0 1 C2 
    3622 14 -12.5228 1.51435 3.66033 238 " " " " A 2 0 0 "VAL " " CG1" " " 6 0 1 C2 
    3623 14 -14.3065 -0.15316 3.98516 238 " " " " A 2 0 0 "VAL " " CG2" " " 6 0 1 C2 
    3624 48 -13.1436 -0.756794 7.09116 238 " " " " A 21 0 0 "VAL " " H  " " " 1 0 1 C2 
    3625 48 -11.834 -0.987795 4.48632 238 " " " " A 21 0 0 "VAL " " HA " " " 1 0 1 C2 
    3626 48 -13.6696 1.34402 5.314 238 " " " " A 21 0 0 "VAL " " HB " " " 1 0 1 C2 
    3627 48 -13.1934 2.24794 3.21286 238 " " " " A 21 0 0 "VAL " HG11 " " 1 0 1 C2 
    3628 48 -11.6836 2.03356 4.12324 238 " " " " A 21 0 0 "VAL " HG12 " " 1 0 1 C2 
    3629 48 -12.0102 0.892695 2.92627 238 " " " " A 21 0 0 "VAL " HG13 " " 1 0 1 C2 
    3630 48 -15.0706 -0.612333 4.61235 238 " " " " A 21 0 0 "VAL " HG21 " " 1 0 1 C2 
    3631 48 -14.8879 0.474257 3.30959 238 " " " " A 21 0 0 "VAL " HG22 " " 1 0 1 C2 
    3632 48 -13.9437 -0.942738 3.32712 238 " " " " A 21 0 0 "VAL " HG23 " " 1 0 1 C2 
    3633 40 -9.70599 -0.0895652 5.74334 239 " " " " A 43 0 0 "HIE " " N  " " " 7 0 1 C2 
    3634 14 -8.47709 0.541885 6.28236 239 " " " " A 2 0 0 "HIE " " CA " " " 6 0 1 C2 
    3635 14 -8.04821 1.68047 5.44492 239 " " " " A 2 0 0 "HIE " " C  " " " 6 0 1 C2 
    3636 23 -8.02859 1.63732 4.24954 239 " " " " A 70 0 0 "HIE " " O  " " " 8 0 1 C2 
    3637 14 -7.32922 -0.46619 6.14972 239 " " " " A 2 0 0 "HIE " " CB " " " 6 0 1 C2 
    3638 14 -6.0047 -0.018465 6.88953 239 " " " " A 2 0 0 "HIE " " CG " " " 6 0 1 C2 
    3639 40 -4.9286 0.654638 6.30666 239 " " " " A 43 0 0 "HIE " " ND1" " " 7 0 1 C2 
    3640 14 -5.70326 -0.249437 8.24206 239 " " " " A 2 0 0 "HIE " " CD2" " " 6 0 1 C2 
    3641 14 -4.0806 0.809631 7.34473 239 " " " " A 2 0 0 "HIE " " CE1" " " 6 0 1 C2 
    3642 40 -4.43955 0.215416 8.43913 239 " " " " A 43 0 0 "HIE " " NE2" " " 7 0 1 C2 
    3643 48 -9.54663 -0.913315 5.18107 239 " " " " A 21 0 0 "HIE " " H  " " " 1 0 1 C2 
    3644 48 -8.6035 0.860245 7.31714 239 " " " " A 21 0 0 "HIE " " HA " " " 1 0 1 C2 
    3645 48 -7.09397 -0.722296 5.11668 239 " " " " A 21 0 0 "HIE " " HB3" " " 1 0 1 C2 
    3646 48 -7.64887 -1.3855 6.64043 239 " " " " A 21 0 0 "HIE " " HB2" " " 1 0 1 C2 
    3647 48 -6.29858 -0.659491 9.04447 239 " " " " A 21 0 0 "HIE " " HD2" " " 1 0 1 C2 
    3648 48 -3.10086 1.24868 7.22745 239 " " " " A 21 0 0 "HIE " " HE1" " " 1 0 1 C2 
    3649 40 -7.79185 2.83587 6.11269 240 " " " " A 43 0 0 "PHE " " N  " " " 7 0 1 C2 
    3650 14 -7.5616 4.17537 5.67569 240 " " " " A 2 0 0 "PHE " " CA " " " 6 0 1 C2 
    3651 14 -6.45649 4.20666 4.57871 240 " " " " A 2 0 0 "PHE " " C  " " " 6 0 1 C2 
    3652 23 -6.575 5.11441 3.76247 240 " " " " A 70 0 0 "PHE " " O  " " " 8 0 1 C2 
    3653 14 -7.48286 5.02398 6.89855 240 " " " " A 2 0 0 "PHE " " CB " " " 6 0 1 C2 
    3654 14 -6.47988 4.54714 7.9148 240 " " " " A 2 0 0 "PHE " " CG " " " 6 0 1 C2 
    3655 14 -5.12591 4.34324 7.65811 240 " " " " A 2 0 0 "PHE " " CD1" " " 6 0 1 C2 
    3656 14 -6.97822 4.03129 9.16043 240 " " " " A 2 0 0 "PHE " " CD2" " " 6 0 1 C2 
    3657 14 -4.20819 4.01491 8.64276 240 " " " " A 2 0 0 "PHE " " CE1" " " 6 0 1 C2 
    3658 14 -6.05059 3.56294 10.1412 240 " " " " A 2 0 0 "PHE " " CE2" " " 6 0 1 C2 
    3659 14 -4.68172 3.64784 9.90713 240 " " " " A 2 0 0 "PHE " " CZ " " " 6 0 1 C2 
    3660 48 -7.74602 2.70198 7.11272 240 " " " " A 21 0 0 "PHE " " H  " " " 1 0 1 C2 
    3661 48 -8.46593 4.57895 5.22028 240 " " " " A 21 0 0 "PHE " " HA " " " 1 0 1 C2 
    3662 48 -8.44657 5.37137 7.27094 240 " " " " A 21 0 0 "PHE " " HB3" " " 1 0 1 C2 
    3663 48 -6.97307 5.92134 6.54789 240 " " " " A 21 0 0 "PHE " " HB2" " " 1 0 1 C2 
    3664 48 -4.72484 4.62539 6.69586 240 " " " " A 21 0 0 "PHE " " HD1" " " 1 0 1 C2 
    3665 48 -8.03401 4.16655 9.34324 240 " " " " A 21 0 0 "PHE " " HD2" " " 1 0 1 C2 
    3666 48 -3.17018 4.06215 8.3483 240 " " " " A 21 0 0 "PHE " " HE1" " " 1 0 1 C2 
    3667 48 -6.43723 3.21159 11.0864 240 " " " " A 21 0 0 "PHE " " HE2" " " 1 0 1 C2 
    3668 48 -4.03472 3.43155 10.7444 240 " " " " A 21 0 0 "PHE " " HZ " " " 1 0 1 C2 
    3669 40 -5.51507 3.25651 4.47079 241 " " " " A 43 0 0 "PHE " " N  " " " 7 0 1 C2 
    3670 14 -4.48578 3.26013 3.38946 241 " " " " A 2 0 0 "PHE " " CA " " " 6 0 1 C2 
    3671 14 -5.1647 2.99874 2.05515 241 " " " " A 2 0 0 "PHE " " C  " " " 6 0 1 C2 
    3672 23 -4.66958 3.51801 1.02314 241 " " " " A 70 0 0 "PHE " " O  " " " 8 0 1 C2 
    3673 14 -3.36222 2.22338 3.59019 241 " " " " A 2 0 0 "PHE " " CB " " " 6 0 1 C2 
    3674 14 -2.33126 2.49623 4.6823 241 " " " " A 2 0 0 "PHE " " CG " " " 6 0 1 C2 
    3675 14 -1.35969 1.52256 4.94612 241 " " " " A 2 0 0 "PHE " " CD1" " " 6 0 1 C2 
    3676 14 -2.26277 3.70473 5.42508 241 " " " " A 2 0 0 "PHE " " CD2" " " 6 0 1 C2 
    3677 14 -0.364494 1.65211 5.903 241 " " " " A 2 0 0 "PHE " " CE1" " " 6 0 1 C2 
    3678 14 -1.1987 3.94178 6.33397 241 " " " " A 2 0 0 "PHE " " CE2" " " 6 0 1 C2 
    3679 14 -0.227989 2.93098 6.51396 241 " " " " A 2 0 0 "PHE " " CZ " " " 6 0 1 C2 
    3680 48 -5.56407 2.5321 5.17289 241 " " " " A 21 0 0 "PHE " " H  " " " 1 0 1 C2 
    3681 48 -4.11955 4.28614 3.4254 241 " " " " A 21 0 0 "PHE " " HA " " " 1 0 1 C2 
    3682 48 -2.74157 2.16598 2.69599 241 " " " " A 21 0 0 "PHE " " HB3" " " 1 0 1 C2 
    3683 48 -3.72574 1.23494 3.87113 241 " " " " A 21 0 0 "PHE " " HB2" " " 1 0 1 C2 
    3684 48 -1.39898 0.577019 4.42573 241 " " " " A 21 0 0 "PHE " " HD1" " " 1 0 1 C2 
    3685 48 -3.01639 4.46917 5.30638 241 " " " " A 21 0 0 "PHE " " HD2" " " 1 0 1 C2 
    3686 48 0.368444 0.884169 6.10167 241 " " " " A 21 0 0 "PHE " " HE1" " " 1 0 1 C2 
    3687 48 -1.09742 4.87967 6.8598 241 " " " " A 21 0 0 "PHE " " HE2" " " 1 0 1 C2 
    3688 48 0.684099 3.02572 7.0845 241 " " " " A 21 0 0 "PHE " " HZ " " " 1 0 1 C2 
    3689 40 -6.10157 2.10486 1.86627 242 " " " " A 43 0 0 "ALA " " N  " " " 7 0 1 C2 
    3690 14 -6.95704 1.925 0.650788 242 " " " " A 2 0 0 "ALA " " CA " " " 6 0 1 C2 
    3691 14 -7.65389 3.17427 0.0788127 242 " " " " A 2 0 0 "ALA " " C  " " " 6 0 1 C2 
    3692 23 -7.73388 3.40895 -1.08323 242 " " " " A 70 0 0 "ALA " " O  " " " 8 0 1 C2 
    3693 14 -7.97808 0.88533 0.977597 242 " " " " A 2 0 0 "ALA " " CB " " " 6 0 1 C2 
    3694 48 -6.58174 1.77434 2.69106 242 " " " " A 21 0 0 "ALA " " H  " " " 1 0 1 C2 
    3695 48 -6.26467 1.6054 -0.128039 242 " " " " A 21 0 0 "ALA " " HA " " " 1 0 1 C2 
    3696 48 -7.47746 -0.0116557 1.34214 242 " " " " A 21 0 0 "ALA " " HB1" " " 1 0 1 C2 
    3697 48 -8.6483 1.2444 1.75861 242 " " " " A 21 0 0 "ALA " " HB2" " " 1 0 1 C2 
    3698 48 -8.63346 0.74935 0.117316 242 " " " " A 21 0 0 "ALA " " HB3" " " 1 0 1 C2 
    3699 40 -8.23785 3.95427 0.976956 243 " " " " A 43 0 0 "GLN " " N  " " " 7 0 1 C2 
    3700 14 -8.9735 5.1404 0.739623 243 " " " " A 2 0 0 "GLN " " CA " " " 6 0 1 C2 
    3701 14 -8.45022 6.18593 -0.274032 243 " " " " A 2 0 0 "GLN " " C  " " " 6 0 1 C2 
    3702 23 -9.23839 6.56164 -1.1269 243 " " " " A 70 0 0 "GLN " " O  " " " 8 0 1 C2 
    3703 14 -9.57905 5.78715 1.99995 243 " " " " A 2 0 0 "GLN " " CB " " " 6 0 1 C2 
    3704 14 -10.4217 4.92062 2.89446 243 " " " " A 2 0 0 "GLN " " CG " " " 6 0 1 C2 
    3705 14 -10.8498 5.68931 4.12969 243 " " " " A 2 0 0 "GLN " " CD " " " 6 0 1 C2 
    3706 23 -11.4251 4.99527 4.94769 243 " " " " A 70 0 0 "GLN " " OE1" " " 8 0 1 C2 
    3707 40 -10.7212 6.96569 4.21406 243 " " " " A 43 0 0 "GLN " " NE2" " " 7 0 1 C2 
    3708 48 -8.20112 3.68449 1.94957 243 " " " " A 21 0 0 "GLN " " H  " " " 1 0 1 C2 
    3709 48 -9.83642 4.68275 0.255857 243 " " " " A 21 0 0 "GLN " " HA " " " 1 0 1 C2 
    3710 48 -10.207 6.60268 1.64125 243 " " " " A 21 0 0 "GLN " " HB3" " " 1 0 1 C2 
    3711 48 -8.7059 6.19026 2.51299 243 " " " " A 21 0 0 "GLN " " HB2" " " 1 0 1 C2 
    3712 48 -9.91121 3.99298 3.15336 243 " " " " A 21 0 0 "GLN " " HG3" " " 1 0 1 C2 
    3713 48 -11.3275 4.58342 2.39051 243 " " " " A 21 0 0 "GLN " " HG2" " " 1 0 1 C2 
    3714 48 -11.1464 7.52877 4.93669 243 " " " " A 21 0 0 "GLN " HE22 " " 1 0 1 C2 
    3715 48 -10.1056 7.41694 3.55252 243 " " " " A 21 0 0 "GLN " HE21 " " 1 0 1 C2 
    3716 40 -7.14041 6.60252 -0.155784 244 " " " " A 43 0 0 "PRO " " N  " " " 7 0 1 C2 
    3717 14 -6.55656 7.43427 -1.20338 244 " " " " A 2 0 0 "PRO " " CA " " " 6 0 1 C2 
    3718 14 -5.95044 6.78359 -2.41486 244 " " " " A 2 0 0 "PRO " " C  " " " 6 0 1 C2 
    3719 23 -6.01202 7.38131 -3.51543 244 " " " " A 70 0 0 "PRO " " O  " " " 8 0 1 C2 
    3720 14 -5.38368 8.08785 -0.52012 244 " " " " A 2 0 0 "PRO " " CB " " " 6 0 1 C2 
    3721 14 -5.0273 7.26448 0.720779 244 " " " " A 2 0 0 "PRO " " CG " " " 6 0 1 C2 
    3722 14 -6.31204 6.49642 1.04449 244 " " " " A 2 0 0 "PRO " " CD " " " 6 0 1 C2 
    3723 48 -7.22982 8.21496 -1.55741 244 " " " " A 21 0 0 "PRO " " HA " " " 1 0 1 C2 
    3724 48 -5.76659 9.02415 -0.114119 244 " " " " A 21 0 0 "PRO " " HB3" " " 1 0 1 C2 
    3725 48 -4.51659 8.32607 -1.13616 244 " " " " A 21 0 0 "PRO " " HB2" " " 1 0 1 C2 
    3726 48 -4.67828 7.75566 1.62909 244 " " " " A 21 0 0 "PRO " " HG3" " " 1 0 1 C2 
    3727 48 -4.25129 6.54263 0.466159 244 " " " " A 21 0 0 "PRO " " HG2" " " 1 0 1 C2 
    3728 48 -6.15125 5.4593 1.3388 244 " " " " A 21 0 0 "PRO " " HD2" " " 1 0 1 C2 
    3729 48 -6.66311 7.02939 1.92812 244 " " " " A 21 0 0 "PRO " " HD3" " " 1 0 1 C2 
    3730 40 -5.45732 5.52739 -2.32819 245 " " " " A 43 0 0 "VAL " " N  " " " 7 0 1 C2 
    3731 14 -4.88352 4.78871 -3.46359 245 " " " " A 2 0 0 "VAL " " CA " " " 6 0 1 C2 
    3732 14 -5.78902 4.51598 -4.69693 245 " " " " A 2 0 0 "VAL " " C  " " " 6 0 1 C2 
    3733 23 -5.21704 4.20166 -5.7539 245 " " " " A 70 0 0 "VAL " " O  " " " 8 0 1 C2 
    3734 14 -4.09549 3.59307 -2.92921 245 " " " " A 2 0 0 "VAL " " CB " " " 6 0 1 C2 
    3735 14 -3.49672 2.69674 -4.0253 245 " " " " A 2 0 0 "VAL " " CG1" " " 6 0 1 C2 
    3736 14 -2.96318 4.11567 -2.0211 245 " " " " A 2 0 0 "VAL " " CG2" " " 6 0 1 C2 
    3737 48 -5.64367 5.11122 -1.42698 245 " " " " A 21 0 0 "VAL " " H  " " " 1 0 1 C2 
    3738 48 -4.1152 5.42187 -3.90731 245 " " " " A 21 0 0 "VAL " " HA " " " 1 0 1 C2 
    3739 48 -4.75514 2.96346 -2.33209 245 " " " " A 21 0 0 "VAL " " HB " " " 1 0 1 C2 
    3740 48 -4.24018 2.01591 -4.43984 245 " " " " A 21 0 0 "VAL " HG11 " " 1 0 1 C2 
    3741 48 -2.96652 3.18715 -4.84169 245 " " " " A 21 0 0 "VAL " HG12 " " 1 0 1 C2 
    3742 48 -2.78518 2.03645 -3.52948 245 " " " " A 21 0 0 "VAL " HG13 " " 1 0 1 C2 
    3743 48 -3.23019 4.89295 -1.3051 245 " " " " A 21 0 0 "VAL " HG21 " " 1 0 1 C2 
    3744 48 -2.54141 3.28278 -1.4585 245 " " " " A 21 0 0 "VAL " HG22 " " 1 0 1 C2 
    3745 48 -2.1795 4.49724 -2.67557 245 " " " " A 21 0 0 "VAL " HG23 " " 1 0 1 C2 
    3746 40 -7.11051 4.74312 -4.61924 246 " " " " A 43 0 0 "VAL " " N  " " " 7 0 1 C2 
    3747 14 -8.00077 4.83611 -5.78934 246 " " " " A 2 0 0 "VAL " " CA " " " 6 0 1 C2 
    3748 14 -7.70933 5.87661 -6.92413 246 " " " " A 2 0 0 "VAL " " C  " " " 6 0 1 C2 
    3749 23 -8.28281 5.97747 -7.98398 246 " " " " A 70 0 0 "VAL " " O  " " " 8 0 1 C2 
    3750 14 -9.45823 4.87489 -5.22337 246 " " " " A 2 0 0 "VAL " " CB " " " 6 0 1 C2 
    3751 14 -9.90387 3.6109 -4.36946 246 " " " " A 2 0 0 "VAL " " CG1" " " 6 0 1 C2 
    3752 14 -9.75013 6.05886 -4.37285 246 " " " " A 2 0 0 "VAL " " CG2" " " 6 0 1 C2 
    3753 48 -7.58738 5.0327 -3.77731 246 " " " " A 21 0 0 "VAL " " H  " " " 1 0 1 C2 
    3754 48 -7.92566 3.872 -6.29227 246 " " " " A 21 0 0 "VAL " " HA " " " 1 0 1 C2 
    3755 48 -10.1411 5.07719 -6.04849 246 " " " " A 21 0 0 "VAL " " HB " " " 1 0 1 C2 
    3756 48 -9.72276 2.72545 -4.97879 246 " " " " A 21 0 0 "VAL " HG11 " " 1 0 1 C2 
    3757 48 -9.27535 3.54789 -3.48115 246 " " " " A 21 0 0 "VAL " HG12 " " 1 0 1 C2 
    3758 48 -10.9524 3.77842 -4.12333 246 " " " " A 21 0 0 "VAL " HG13 " " 1 0 1 C2 
    3759 48 -9.34678 6.95577 -4.84293 246 " " " " A 21 0 0 "VAL " HG21 " " 1 0 1 C2 
    3760 48 -10.8178 6.2369 -4.24425 246 " " " " A 21 0 0 "VAL " HG22 " " 1 0 1 C2 
    3761 48 -9.33645 5.93913 -3.37154 246 " " " " A 21 0 0 "VAL " HG23 " " 1 0 1 C2 
    3762 40 -7.11921 6.95821 -6.46333 247 " " " " A 43 0 0 "THR " " N  " " " 7 0 1 C2 
    3763 14 -6.56879 8.0179 -7.2914 247 " " " " A 2 0 0 "THR " " CA " " " 6 0 1 C2 
    3764 14 -5.52751 7.52686 -8.29453 247 " " " " A 2 0 0 "THR " " C  " " " 6 0 1 C2 
    3765 23 -5.58279 8.17113 -9.36755 247 " " " " A 70 0 0 "THR " " O  " " " 8 0 1 C2 
    3766 14 -6.09802 9.18489 -6.46923 247 " " " " A 2 0 0 "THR " " CB " " " 6 0 1 C2 
    3767 23 -5.02459 8.80822 -5.68233 247 " " " " A 70 0 0 "THR " " OG1" " " 8 0 1 C2 
    3768 14 -7.15112 9.87435 -5.57824 247 " " " " A 2 0 0 "THR " " CG2" " " 6 0 1 C2 
    3769 48 -6.87457 6.9936 -5.48404 247 " " " " A 21 0 0 "THR " " H  " " " 1 0 1 C2 
    3770 48 -7.39498 8.45864 -7.84931 247 " " " " A 21 0 0 "THR " " HA " " " 1 0 1 C2 
    3771 48 -5.7922 10.0328 -7.08209 247 " " " " A 21 0 0 "THR " " HB " " " 1 0 1 C2 
    3772 48 -5.33784 8.19729 -5.03297 247 " " " " A 21 0 0 "THR " " HG1" " " 1 0 1 C2 
    3773 48 -7.94494 10.3731 -6.13432 247 " " " " A 21 0 0 "THR " HG21 " " 1 0 1 C2 
    3774 48 -7.59274 9.31138 -4.75596 247 " " " " A 21 0 0 "THR " HG22 " " 1 0 1 C2 
    3775 48 -6.74175 10.7233 -5.03071 247 " " " " A 21 0 0 "THR " HG23 " " 1 0 1 C2 
    3776 40 -4.70805 6.47653 -8.107 248 " " " " A 43 0 0 "LEU " " N  " " " 7 0 1 C2 
    3777 14 -3.70402 6.01125 -9.063 248 " " " " A 2 0 0 "LEU " " CA " " " 6 0 1 C2 
    3778 14 -4.2469 5.7679 -10.5054 248 " " " " A 2 0 0 "LEU " " C  " " " 6 0 1 C2 
    3779 23 -3.58461 5.97146 -11.5104 248 " " " " A 70 0 0 "LEU " " O  " " " 8 0 1 C2 
    3780 14 -3.11348 4.76085 -8.4964 248 " " " " A 2 0 0 "LEU " " CB " " " 6 0 1 C2 
    3781 14 -2.22835 3.84296 -9.3466 248 " " " " A 2 0 0 "LEU " " CG " " " 6 0 1 C2 
    3782 14 -1.01731 4.61348 -9.96129 248 " " " " A 2 0 0 "LEU " " CD1" " " 6 0 1 C2 
    3783 14 -1.86252 2.50186 -8.65519 248 " " " " A 2 0 0 "LEU " " CD2" " " 6 0 1 C2 
    3784 48 -4.73278 5.96657 -7.23554 248 " " " " A 21 0 0 "LEU " " H  " " " 1 0 1 C2 
    3785 48 -2.9541 6.79836 -9.1416 248 " " " " A 21 0 0 "LEU " " HA " " " 1 0 1 C2 
    3786 48 -3.93255 4.08024 -8.26402 248 " " " " A 21 0 0 "LEU " " HB3" " " 1 0 1 C2 
    3787 48 -2.67253 4.99242 -7.52684 248 " " " " A 21 0 0 "LEU " " HB2" " " 1 0 1 C2 
    3788 48 -2.8067 3.45588 -10.1855 248 " " " " A 21 0 0 "LEU " " HG " " " 1 0 1 C2 
    3789 48 -0.628496 3.95436 -10.7375 248 " " " " A 21 0 0 "LEU " HD11 " " 1 0 1 C2 
    3790 48 -1.30898 5.59174 -10.3434 248 " " " " A 21 0 0 "LEU " HD12 " " 1 0 1 C2 
    3791 48 -0.143095 4.71667 -9.31847 248 " " " " A 21 0 0 "LEU " HD13 " " 1 0 1 C2 
    3792 48 -1.34612 1.88342 -9.38933 248 " " " " A 21 0 0 "LEU " HD21 " " 1 0 1 C2 
    3793 48 -1.39774 2.55045 -7.67045 248 " " " " A 21 0 0 "LEU " HD22 " " 1 0 1 C2 
    3794 48 -2.80369 2.06193 -8.32541 248 " " " " A 21 0 0 "LEU " HD23 " " 1 0 1 C2 
    3795 40 -5.46901 5.19125 -10.4121 249 " " " " A 43 0 0 "ILE " " N  " " " 7 0 1 C2 
    3796 14 -6.34353 4.75496 -11.5381 249 " " " " A 2 0 0 "ILE " " CA " " " 6 0 1 C2 
    3797 14 -7.13104 5.98059 -12.0153 249 " " " " A 2 0 0 "ILE " " C  " " " 6 0 1 C2 
    3798 23 -7.25694 6.10839 -13.2186 249 " " " " A 70 0 0 "ILE " " O  " " " 8 0 1 C2 
    3799 14 -7.23046 3.62 -11.0025 249 " " " " A 2 0 0 "ILE " " CB " " " 6 0 1 C2 
    3800 14 -6.3228 2.58045 -10.2852 249 " " " " A 2 0 0 "ILE " " CG1" " " 6 0 1 C2 
    3801 14 -8.12844 2.97301 -12.0501 249 " " " " A 2 0 0 "ILE " " CG2" " " 6 0 1 C2 
    3802 14 -6.27897 2.60326 -8.70752 249 " " " " A 2 0 0 "ILE " " CD1" " " 6 0 1 C2 
    3803 48 -5.79313 5.18565 -9.45551 249 " " " " A 21 0 0 "ILE " " H  " " " 1 0 1 C2 
    3804 48 -5.87938 4.48595 -12.487 249 " " " " A 21 0 0 "ILE " " HA " " " 1 0 1 C2 
    3805 48 -8.02841 3.96119 -10.3429 249 " " " " A 21 0 0 "ILE " " HB " " " 1 0 1 C2 
    3806 48 -5.38361 2.58186 -10.8384 249 " " " " A 21 0 0 "ILE " HG13 " " 1 0 1 C2 
    3807 48 -6.62193 1.56772 -10.5554 249 " " " " A 21 0 0 "ILE " HG12 " " 1 0 1 C2 
    3808 48 -8.77715 3.75356 -12.4476 249 " " " " A 21 0 0 "ILE " HG21 " " 1 0 1 C2 
    3809 48 -7.56144 2.5018 -12.853 249 " " " " A 21 0 0 "ILE " HG22 " " 1 0 1 C2 
    3810 48 -8.87431 2.30485 -11.6196 249 " " " " A 21 0 0 "ILE " HG23 " " 1 0 1 C2 
    3811 48 -5.42442 2.10997 -8.24436 249 " " " " A 21 0 0 "ILE " HD11 " " 1 0 1 C2 
    3812 48 -6.15208 3.64437 -8.41073 249 " " " " A 21 0 0 "ILE " HD12 " " 1 0 1 C2 
    3813 48 -7.19409 2.29287 -8.20322 249 " " " " A 21 0 0 "ILE " HD13 " " 1 0 1 C2 
    3814 40 -7.55346 6.86777 -11.0538 250 " " " " A 43 0 0 "GLY " " N  " " " 7 0 1 C2 
    3815 14 -8.48483 7.98175 -11.3582 250 " " " " A 2 0 0 "GLY " " CA " " " 6 0 1 C2 
    3816 14 -7.86201 9.03212 -12.2121 250 " " " " A 2 0 0 "GLY " " C  " " " 6 0 1 C2 
    3817 23 -8.5387 9.82364 -12.8407 250 " " " " A 70 0 0 "GLY " " O  " " " 8 0 1 C2 
    3818 48 -7.32936 6.67281 -10.0884 250 " " " " A 21 0 0 "GLY " " H  " " " 1 0 1 C2 
    3819 48 -8.91575 8.43948 -10.4677 250 " " " " A 21 0 0 "GLY " " HA3" " " 1 0 1 C2 
    3820 48 -9.31054 7.57946 -11.9451 250 " " " " A 21 0 0 "GLY " " HA2" " " 1 0 1 C2 
    3821 40 -6.51735 9.23406 -12.1222 251 " " " " A 43 0 0 "LEU " " N  " " " 7 0 1 C2 
    3822 14 -5.57052 10.1921 -12.7319 251 " " " " A 2 0 0 "LEU " " CA " " " 6 0 1 C2 
    3823 14 -4.52169 9.48315 -13.6848 251 " " " " A 2 0 0 "LEU " " C  " " " 6 0 1 C2 
    3824 23 -3.67376 10.1165 -14.3257 251 " " " " A 70 0 0 "LEU " " O  " " " 8 0 1 C2 
    3825 14 -4.72935 10.8427 -11.6518 251 " " " " A 2 0 0 "LEU " " CB " " " 6 0 1 C2 
    3826 14 -5.37648 11.6296 -10.4942 251 " " " " A 2 0 0 "LEU " " CG " " " 6 0 1 C2 
    3827 14 -4.4195 11.6569 -9.30447 251 " " " " A 2 0 0 "LEU " " CD1" " " 6 0 1 C2 
    3828 14 -5.7521 13.0991 -10.8332 251 " " " " A 2 0 0 "LEU " " CD2" " " 6 0 1 C2 
    3829 48 -5.96354 8.65881 -11.5038 251 " " " " A 21 0 0 "LEU " " H  " " " 1 0 1 C2 
    3830 48 -6.0994 10.9768 -13.2729 251 " " " " A 21 0 0 "LEU " " HA " " " 1 0 1 C2 
    3831 48 -3.88308 11.386 -12.0722 251 " " " " A 21 0 0 "LEU " " HB3" " " 1 0 1 C2 
    3832 48 -4.20068 9.99502 -11.2159 251 " " " " A 21 0 0 "LEU " " HB2" " " 1 0 1 C2 
    3833 48 -6.2718 11.0458 -10.2804 251 " " " " A 21 0 0 "LEU " " HG " " " 1 0 1 C2 
    3834 48 -4.75815 12.2224 -8.43635 251 " " " " A 21 0 0 "LEU " HD11 " " 1 0 1 C2 
    3835 48 -4.31177 10.6092 -9.0239 251 " " " " A 21 0 0 "LEU " HD12 " " 1 0 1 C2 
    3836 48 -3.46837 12.1515 -9.50172 251 " " " " A 21 0 0 "LEU " HD13 " " 1 0 1 C2 
    3837 48 -6.35013 13.0483 -11.743 251 " " " " A 21 0 0 "LEU " HD21 " " 1 0 1 C2 
    3838 48 -6.19018 13.5231 -9.9296 251 " " " " A 21 0 0 "LEU " HD22 " " 1 0 1 C2 
    3839 48 -4.87341 13.7439 -10.8491 251 " " " " A 21 0 0 "LEU " HD23 " " 1 0 1 C2 
    3840 40 -4.63968 8.17887 -13.7278 252 " " " " A 43 0 0 "GLY " " N  " " " 7 0 1 C2 
    3841 14 -3.72246 7.3205 -14.5486 252 " " " " A 2 0 0 "GLY " " CA " " " 6 0 1 C2 
    3842 14 -4.59126 6.45214 -15.4788 252 " " " " A 2 0 0 "GLY " " C  " " " 6 0 1 C2 
    3843 23 -5.114 7.059 -16.4625 252 " " " " A 70 0 0 "GLY " " O  " " " 8 0 1 C2 
    3844 48 -5.37103 7.77172 -13.1626 252 " " " " A 21 0 0 "GLY " " H  " " " 1 0 1 C2 
    3845 48 -3.00816 6.77056 -13.9358 252 " " " " A 21 0 0 "GLY " " HA3" " " 1 0 1 C2 
    3846 48 -3.11376 7.96934 -15.1783 252 " " " " A 21 0 0 "GLY " " HA2" " " 1 0 1 C2 
    3847 40 -4.74421 5.14368 -15.241 253 " " " " A 43 0 0 "ILE " " N  " " " 7 0 1 C2 
    3848 14 -5.48758 4.06677 -15.7753 253 " " " " A 2 0 0 "ILE " " CA " " " 6 0 1 C2 
    3849 14 -6.89861 4.33835 -16.3098 253 " " " " A 2 0 0 "ILE " " C  " " " 6 0 1 C2 
    3850 23 -7.20773 3.99349 -17.4598 253 " " " " A 70 0 0 "ILE " " O  " " " 8 0 1 C2 
    3851 14 -5.35773 2.80255 -14.9301 253 " " " " A 2 0 0 "ILE " " CB " " " 6 0 1 C2 
    3852 14 -3.8256 2.47797 -14.7858 253 " " " " A 2 0 0 "ILE " " CG1" " " 6 0 1 C2 
    3853 14 -6.01587 1.56409 -15.5688 253 " " " " A 2 0 0 "ILE " " CG2" " " 6 0 1 C2 
    3854 14 -3.05479 3.02607 -13.6102 253 " " " " A 2 0 0 "ILE " " CD1" " " 6 0 1 C2 
    3855 48 -4.21908 4.8573 -14.4272 253 " " " " A 21 0 0 "ILE " " H  " " " 1 0 1 C2 
    3856 48 -4.87904 3.7676 -16.6287 253 " " " " A 21 0 0 "ILE " " HA " " " 1 0 1 C2 
    3857 48 -5.69877 2.88106 -13.8978 253 " " " " A 21 0 0 "ILE " " HB " " " 1 0 1 C2 
    3858 48 -3.22926 2.65367 -15.6811 253 " " " " A 21 0 0 "ILE " HG13 " " 1 0 1 C2 
    3859 48 -3.56325 1.44024 -14.5799 253 " " " " A 21 0 0 "ILE " HG12 " " 1 0 1 C2 
    3860 48 -6.14923 0.713268 -14.9007 253 " " " " A 21 0 0 "ILE " HG21 " " 1 0 1 C2 
    3861 48 -7.02218 1.8158 -15.9036 253 " " " " A 21 0 0 "ILE " HG22 " " 1 0 1 C2 
    3862 48 -5.50294 1.22856 -16.4702 253 " " " " A 21 0 0 "ILE " HG23 " " 1 0 1 C2 
    3863 48 -2.76175 4.04623 -13.8582 253 " " " " A 21 0 0 "ILE " HD11 " " 1 0 1 C2 
    3864 48 -3.68419 3.08929 -12.7226 253 " " " " A 21 0 0 "ILE " HD12 " " 1 0 1 C2 
    3865 48 -2.1279 2.55865 -13.2778 253 " " " " A 21 0 0 "ILE " HD13 " " 1 0 1 C2 
    3866 40 -7.73953 5.01317 -15.5682 254 " " " " A 43 0 0 "ALA " " N  " " " 7 0 1 C2 
    3867 14 -9.12992 5.28308 -15.9515 254 " " " " A 2 0 0 "ALA " " CA " " " 6 0 1 C2 
    3868 14 -9.30866 6.36642 -17.0004 254 " " " " A 2 0 0 "ALA " " C  " " " 6 0 1 C2 
    3869 23 -10.2111 6.22878 -17.7776 254 " " " " A 70 0 0 "ALA " " O  " " " 8 0 1 C2 
    3870 14 -9.91995 5.64473 -14.6823 254 " " " " A 2 0 0 "ALA " " CB " " " 6 0 1 C2 
    3871 48 -7.42815 5.42678 -14.701 254 " " " " A 21 0 0 "ALA " " H  " " " 1 0 1 C2 
    3872 48 -9.60721 4.418 -16.4118 254 " " " " A 21 0 0 "ALA " " HA " " " 1 0 1 C2 
    3873 48 -9.55255 6.53267 -14.1678 254 " " " " A 21 0 0 "ALA " " HB1" " " 1 0 1 C2 
    3874 48 -10.934 5.98806 -14.8872 254 " " " " A 21 0 0 "ALA " " HB2" " " 1 0 1 C2 
    3875 48 -9.91863 4.79431 -14.0004 254 " " " " A 21 0 0 "ALA " " HB3" " " 1 0 1 C2 
    3876 40 -8.41012 7.40355 -17.0534 255 " " " " A 43 0 0 "ILE " " N  " " " 7 0 1 C2 
    3877 14 -8.25241 8.3916 -18.2356 255 " " " " A 2 0 0 "ILE " " CA " " " 6 0 1 C2 
    3878 14 -7.62232 7.62514 -19.4221 255 " " " " A 2 0 0 "ILE " " C  " " " 6 0 1 C2 
    3879 23 -8.06738 7.69296 -20.5995 255 " " " " A 70 0 0 "ILE " " O  " " " 8 0 1 C2 
    3880 14 -7.3797 9.58843 -17.7703 255 " " " " A 2 0 0 "ILE " " CB " " " 6 0 1 C2 
    3881 14 -7.95198 10.2778 -16.4535 255 " " " " A 2 0 0 "ILE " " CG1" " " 6 0 1 C2 
    3882 14 -7.19512 10.7419 -18.7707 255 " " " " A 2 0 0 "ILE " " CG2" " " 6 0 1 C2 
    3883 14 -7.34747 11.5968 -15.962 255 " " " " A 2 0 0 "ILE " " CD1" " " 6 0 1 C2 
    3884 48 -7.5593 7.34352 -16.5125 255 " " " " A 21 0 0 "ILE " " H  " " " 1 0 1 C2 
    3885 48 -9.23639 8.79681 -18.4715 255 " " " " A 21 0 0 "ILE " " HA " " " 1 0 1 C2 
    3886 48 -6.36163 9.22884 -17.6209 255 " " " " A 21 0 0 "ILE " " HB " " " 1 0 1 C2 
    3887 48 -7.95792 9.62203 -15.5828 255 " " " " A 21 0 0 "ILE " HG13 " " 1 0 1 C2 
    3888 48 -9.02915 10.4108 -16.554 255 " " " " A 21 0 0 "ILE " HG12 " " 1 0 1 C2 
    3889 48 -8.13599 11.2914 -18.7405 255 " " " " A 21 0 0 "ILE " HG21 " " 1 0 1 C2 
    3890 48 -6.39559 11.4511 -18.5565 255 " " " " A 21 0 0 "ILE " HG22 " " 1 0 1 C2 
    3891 48 -7.14357 10.4606 -19.8225 255 " " " " A 21 0 0 "ILE " HG23 " " 1 0 1 C2 
    3892 48 -6.29339 11.5455 -15.6893 255 " " " " A 21 0 0 "ILE " HD11 " " 1 0 1 C2 
    3893 48 -7.40891 12.3952 -16.7015 255 " " " " A 21 0 0 "ILE " HD12 " " 1 0 1 C2 
    3894 48 -8.00529 11.906 -15.1498 255 " " " " A 21 0 0 "ILE " HD13 " " 1 0 1 C2 
    3895 40 -6.57705 6.83426 -19.0761 256 " " " " A 43 0 0 "ASH " " N  " " " 7 0 1 C2 
    3896 14 -5.61839 6.17769 -20.0368 256 " " " " A 2 0 0 "ASH " " CA " " " 6 0 1 C2 
    3897 14 -6.26563 5.13687 -20.9674 256 " " " " A 2 0 0 "ASH " " C  " " " 6 0 1 C2 
    3898 23 -5.90547 5.02546 -22.0915 256 " " " " A 70 0 0 "ASH " " O  " " " 8 0 1 C2 
    3899 14 -4.45653 5.54684 -19.2447 256 " " " " A 2 0 0 "ASH " " CB " " " 6 0 1 C2 
    3900 14 -3.17297 5.38646 -20.0083 256 " " " " A 2 0 0 "ASH " " CG " " " 6 0 1 C2 
    3901 23 -2.97778 5.02134 -21.198 256 " " " " A 70 0 0 "ASH " " OD1" " " 8 0 1 C2 
    3902 23 -2.07778 5.48084 -19.2658 256 " " " " A 70 0 0 "ASH " " OD2" " " 8 0 1 C2 
    3903 48 -6.31885 6.87964 -18.1007 256 " " " " A 21 0 0 "ASH " " H  " " " 1 0 1 C2 
    3904 48 -5.26888 7.02561 -20.6258 256 " " " " A 21 0 0 "ASH " " HA " " " 1 0 1 C2 
    3905 48 -4.67884 4.61062 -18.7327 256 " " " " A 21 0 0 "ASH " " HB3" " " 1 0 1 C2 
    3906 48 -4.19066 6.28541 -18.4885 256 " " " " A 21 0 0 "ASH " " HB2" " " 1 0 1 C2 
    3907 40 -7.29556 4.54177 -20.446 257 " " " " A 43 0 0 "TYR " " N  " " " 7 0 1 C2 
    3908 14 -8.23961 3.67686 -21.1455 257 " " " " A 2 0 0 "TYR " " CA " " " 6 0 1 C2 
    3909 14 -9.02158 4.51768 -22.1634 257 " " " " A 2 0 0 "TYR " " C  " " " 6 0 1 C2 
    3910 23 -9.18679 4.06516 -23.2617 257 " " " " A 70 0 0 "TYR " " O  " " " 8 0 1 C2 
    3911 14 -9.26426 3.08781 -20.1912 257 " " " " A 2 0 0 "TYR " " CB " " " 6 0 1 C2 
    3912 14 -8.74041 1.84242 -19.4068 257 " " " " A 2 0 0 "TYR " " CG " " " 6 0 1 C2 
    3913 14 -7.53005 1.13981 -19.7277 257 " " " " A 2 0 0 "TYR " " CD1" " " 6 0 1 C2 
    3914 14 -9.45681 1.47375 -18.2064 257 " " " " A 2 0 0 "TYR " " CD2" " " 6 0 1 C2 
    3915 14 -7.09983 0.084591 -18.8923 257 " " " " A 2 0 0 "TYR " " CE1" " " 6 0 1 C2 
    3916 14 -9.10325 0.311932 -17.5305 257 " " " " A 2 0 0 "TYR " " CE2" " " 6 0 1 C2 
    3917 14 -7.92657 -0.379337 -17.8825 257 " " " " A 2 0 0 "TYR " " CZ " " " 6 0 1 C2 
    3918 23 -7.52633 -1.48129 -17.226 257 " " " " A 70 0 0 "TYR " " OH " " " 8 0 1 C2 
    3919 48 -7.48693 4.68919 -19.4653 257 " " " " A 21 0 0 "TYR " " H  " " " 1 0 1 C2 
    3920 48 -7.64458 2.96557 -21.7183 257 " " " " A 21 0 0 "TYR " " HA " " " 1 0 1 C2 
    3921 48 -10.1875 2.80227 -20.6954 257 " " " " A 21 0 0 "TYR " " HB3" " " 1 0 1 C2 
    3922 48 -9.44798 3.84214 -19.4261 257 " " " " A 21 0 0 "TYR " " HB2" " " 1 0 1 C2 
    3923 48 -6.84035 1.257 -20.5505 257 " " " " A 21 0 0 "TYR " " HD1" " " 1 0 1 C2 
    3924 48 -10.3764 1.92647 -17.8661 257 " " " " A 21 0 0 "TYR " " HD2" " " 1 0 1 C2 
    3925 48 -6.24997 -0.564465 -19.0435 257 " " " " A 21 0 0 "TYR " " HE1" " " 1 0 1 C2 
    3926 48 -9.57701 -0.00993721 -16.6149 257 " " " " A 21 0 0 "TYR " " HE2" " " 1 0 1 C2 
    3927 48 -6.76471 -1.91052 -17.5848 257 " " " " A 21 0 0 "TYR " " HH " " " 1 0 1 C2 
    3928 40 -9.55481 5.6376 -21.7783 258 " " " " A 43 0 0 "GLY " " N  " " " 7 0 1 C2 
    3929 14 -10.5233 6.35135 -22.6875 258 " " " " A 2 0 0 "GLY " " CA " " " 6 0 1 C2 
    3930 14 -9.81935 7.16501 -23.8159 258 " " " " A 2 0 0 "GLY " " C  " " " 6 0 1 C2 
    3931 23 -10.4228 7.50769 -24.8294 258 " " " " A 70 0 0 "GLY " " O  " " " 8 0 1 C2 
    3932 48 -9.44873 5.95256 -20.8245 258 " " " " A 21 0 0 "GLY " " H  " " " 1 0 1 C2 
    3933 48 -11.1435 7.04011 -22.1139 258 " " " " A 21 0 0 "GLY " " HA3" " " 1 0 1 C2 
    3934 48 -11.1314 5.69683 -23.312 258 " " " " A 21 0 0 "GLY " " HA2" " " 1 0 1 C2 
    3935 40 -8.55046 7.44923 -23.4806 259 " " " " A 43 0 0 "LEU " " N  " " " 7 0 1 C2 
    3936 14 -7.66137 8.36199 -24.1885 259 " " " " A 2 0 0 "LEU " " CA " " " 6 0 1 C2 
    3937 14 -7.33054 7.9571 -25.6303 259 " " " " A 2 0 0 "LEU " " C  " " " 6 0 1 C2 
    3938 23 -6.96561 8.80321 -26.4507 259 " " " " A 70 0 0 "LEU " " O  " " " 8 0 1 C2 
    3939 14 -6.33907 8.60423 -23.3089 259 " " " " A 2 0 0 "LEU " " CB " " " 6 0 1 C2 
    3940 14 -5.08484 9.16039 -23.9681 259 " " " " A 2 0 0 "LEU " " CG " " " 6 0 1 C2 
    3941 14 -4.31801 10.0688 -22.9563 259 " " " " A 2 0 0 "LEU " " CD1" " " 6 0 1 C2 
    3942 14 -4.11494 8.24479 -24.6854 259 " " " " A 2 0 0 "LEU " " CD2" " " 6 0 1 C2 
    3943 48 -8.19097 7.13061 -22.5921 259 " " " " A 21 0 0 "LEU " " H  " " " 1 0 1 C2 
    3944 48 -8.12668 9.34573 -24.1266 259 " " " " A 21 0 0 "LEU " " HA " " " 1 0 1 C2 
    3945 48 -6.05648 7.64608 -22.8728 259 " " " " A 21 0 0 "LEU " " HB3" " " 1 0 1 C2 
    3946 48 -6.6464 9.20431 -22.4524 259 " " " " A 21 0 0 "LEU " " HB2" " " 1 0 1 C2 
    3947 48 -5.33721 9.94031 -24.6865 259 " " " " A 21 0 0 "LEU " " HG " " " 1 0 1 C2 
    3948 48 -4.19466 9.52546 -22.0195 259 " " " " A 21 0 0 "LEU " HD11 " " 1 0 1 C2 
    3949 48 -3.33275 10.3053 -23.3581 259 " " " " A 21 0 0 "LEU " HD12 " " 1 0 1 C2 
    3950 48 -4.71792 11.0557 -22.7235 259 " " " " A 21 0 0 "LEU " HD13 " " 1 0 1 C2 
    3951 48 -4.56021 7.53927 -25.3869 259 " " " " A 21 0 0 "LEU " HD21 " " 1 0 1 C2 
    3952 48 -3.35164 8.7657 -25.2634 259 " " " " A 21 0 0 "LEU " HD22 " " 1 0 1 C2 
    3953 48 -3.56474 7.76329 -23.877 259 " " " " A 21 0 0 "LEU " HD23 " " 1 0 1 C2 
    3954 40 -7.4823 6.69312 -25.9184 260 " " " " A 43 0 0 "PHE " " N  " " " 7 0 1 C2 
    3955 14 -7.18234 6.04892 -27.2034 260 " " " " A 2 0 0 "PHE " " CA " " " 6 0 1 C2 
    3956 14 -8.54082 5.7024 -27.9007 260 " " " " A 2 0 0 "PHE " " C  " " " 6 0 1 C2 
    3957 23 -8.50484 5.07665 -28.9795 260 " " " " A 70 0 0 "PHE " " O  " " " 8 0 1 C2 
    3958 14 -6.37286 4.79434 -27.0287 260 " " " " A 2 0 0 "PHE " " CB " " " 6 0 1 C2 
    3959 14 -4.99148 4.96733 -26.4468 260 " " " " A 2 0 0 "PHE " " CG " " " 6 0 1 C2 
    3960 14 -4.62908 4.70216 -25.0644 260 " " " " A 2 0 0 "PHE " " CD1" " " 6 0 1 C2 
    3961 14 -3.95803 5.38007 -27.3244 260 " " " " A 2 0 0 "PHE " " CD2" " " 6 0 1 C2 
    3962 14 -3.28879 4.98458 -24.5534 260 " " " " A 2 0 0 "PHE " " CE1" " " 6 0 1 C2 
    3963 14 -2.65855 5.57048 -26.851 260 " " " " A 2 0 0 "PHE " " CE2" " " 6 0 1 C2 
    3964 14 -2.27928 5.43963 -25.4943 260 " " " " A 2 0 0 "PHE " " CZ " " " 6 0 1 C2 
    3965 48 -7.75526 6.0308 -25.2064 260 " " " " A 21 0 0 "PHE " " H  " " " 1 0 1 C2 
    3966 48 -6.64441 6.74173 -27.8505 260 " " " " A 21 0 0 "PHE " " HA " " " 1 0 1 C2 
    3967 48 -6.14329 4.39629 -28.0171 260 " " " " A 21 0 0 "PHE " " HB3" " " 1 0 1 C2 
    3968 48 -6.86069 4.01573 -26.4423 260 " " " " A 21 0 0 "PHE " " HB2" " " 1 0 1 C2 
    3969 48 -5.32667 4.12703 -24.4737 260 " " " " A 21 0 0 "PHE " " HD1" " " 1 0 1 C2 
    3970 48 -4.16401 5.57635 -28.3662 260 " " " " A 21 0 0 "PHE " " HD2" " " 1 0 1 C2 
    3971 48 -3.05264 4.71827 -23.5337 260 " " " " A 21 0 0 "PHE " " HE1" " " 1 0 1 C2 
    3972 48 -1.83885 5.82332 -27.5072 260 " " " " A 21 0 0 "PHE " " HE2" " " 1 0 1 C2 
    3973 48 -1.25568 5.66777 -25.2363 260 " " " " A 21 0 0 "PHE " " HZ " " " 1 0 1 C2 
    3974 40 -9.61325 6.24918 -27.4137 261 " " " " A 43 0 0 "ILE " " N  " " " 7 0 1 C2 
    3975 14 -10.9549 6.21725 -28.0276 261 " " " " A 2 0 0 "ILE " " CA " " " 6 0 1 C2 
    3976 14 -11.4367 7.63896 -28.4498 261 " " " " A 2 0 0 "ILE " " C  " " " 6 0 1 C2 
    3977 23 -12.0206 7.73873 -29.5084 261 " " " " A 70 0 0 "ILE " " O  " " " 8 0 1 C2 
    3978 14 -12.0497 5.63965 -27.1051 261 " " " " A 2 0 0 "ILE " " CB " " " 6 0 1 C2 
    3979 14 -11.7578 4.14492 -26.7783 261 " " " " A 2 0 0 "ILE " " CG1" " " 6 0 1 C2 
    3980 14 -13.5275 5.65274 -27.657 261 " " " " A 2 0 0 "ILE " " CG2" " " 6 0 1 C2 
    3981 14 -12.3524 3.70981 -25.4021 261 " " " " A 2 0 0 "ILE " " CD1" " " 6 0 1 C2 
    3982 48 -9.46821 6.83987 -26.6074 261 " " " " A 21 0 0 "ILE " " H  " " " 1 0 1 C2 
    3983 48 -10.8681 5.59931 -28.9213 261 " " " " A 21 0 0 "ILE " " HA " " " 1 0 1 C2 
    3984 48 -12.0366 6.25587 -26.2061 261 " " " " A 21 0 0 "ILE " " HB " " " 1 0 1 C2 
    3985 48 -10.6892 4.02858 -26.5978 261 " " " " A 21 0 0 "ILE " HG13 " " 1 0 1 C2 
    3986 48 -12.0397 3.41706 -27.5391 261 " " " " A 21 0 0 "ILE " HG12 " " 1 0 1 C2 
    3987 48 -14.1711 5.10708 -26.9669 261 " " " " A 21 0 0 "ILE " HG21 " " 1 0 1 C2 
    3988 48 -13.8669 6.66778 -27.8635 261 " " " " A 21 0 0 "ILE " HG22 " " 1 0 1 C2 
    3989 48 -13.6151 5.13377 -28.6115 261 " " " " A 21 0 0 "ILE " HG23 " " 1 0 1 C2 
    3990 48 -12.1238 4.28796 -24.5068 261 " " " " A 21 0 0 "ILE " HD11 " " 1 0 1 C2 
    3991 48 -13.4271 3.88678 -25.4459 261 " " " " A 21 0 0 "ILE " HD12 " " 1 0 1 C2 
    3992 48 -12.1307 2.66109 -25.2043 261 " " " " A 21 0 0 "ILE " HD13 " " 1 0 1 C2 
    3993 40 -11.2667 8.69721 -27.6744 262 " " " " A 43 0 0 "VAL " " N  " " " 7 0 1 C2 
    3994 14 -11.8431 10.0064 -27.8788 262 " " " " A 2 0 0 "VAL " " CA " " " 6 0 1 C2 
    3995 14 -11.412 10.7682 -29.168 262 " " " " A 2 0 0 "VAL " " C  " " " 6 0 1 C2 
    3996 23 -12.232 11.5879 -29.6716 262 " " " " A 70 0 0 "VAL " " O  " " " 8 0 1 C2 
    3997 14 -11.6211 10.8839 -26.6333 262 " " " " A 2 0 0 "VAL " " CB " " " 6 0 1 C2 
    3998 14 -12.5483 10.3836 -25.5798 262 " " " " A 2 0 0 "VAL " " CG1" " " 6 0 1 C2 
    3999 14 -10.1624 10.979 -26.1089 262 " " " " A 2 0 0 "VAL " " CG2" " " 6 0 1 C2 
    4000 48 -10.8114 8.52907 -26.7887 262 " " " " A 21 0 0 "VAL " " H  " " " 1 0 1 C2 
    4001 48 -12.8952 9.77351 -28.0431 262 " " " " A 21 0 0 "VAL " " HA " " " 1 0 1 C2 
    4002 48 -12.0574 11.8679 -26.8049 262 " " " " A 21 0 0 "VAL " " HB " " " 1 0 1 C2 
    4003 48 -13.5627 10.6815 -25.8449 262 " " " " A 21 0 0 "VAL " HG11 " " 1 0 1 C2 
    4004 48 -12.3741 9.30873 -25.5301 262 " " " " A 21 0 0 "VAL " HG12 " " 1 0 1 C2 
    4005 48 -12.2894 10.7467 -24.5853 262 " " " " A 21 0 0 "VAL " HG13 " " 1 0 1 C2 
    4006 48 -10.3062 11.5063 -25.1659 262 " " " " A 21 0 0 "VAL " HG21 " " 1 0 1 C2 
    4007 48 -9.75823 9.98957 -25.8951 262 " " " " A 21 0 0 "VAL " HG22 " " 1 0 1 C2 
    4008 48 -9.49966 11.57 -26.741 262 " " " " A 21 0 0 "VAL " HG23 " " 1 0 1 C2 
    4009 40 -10.1237 10.5753 -29.5977 263 " " " " A 43 0 0 "SER " " N  " " " 7 0 1 C2 
    4010 14 -9.73133 11.149 -30.9096 263 " " " " A 2 0 0 "SER " " CA " " " 6 0 1 C2 
    4011 14 -9.90182 10.0956 -31.9939 263 " " " " A 2 0 0 "SER " " C  " " " 6 0 1 C2 
    4012 23 -9.98601 10.3748 -33.1802 263 " " " " A 70 0 0 "SER " " O  " " " 8 0 1 C2 
    4013 14 -8.24863 11.4916 -30.8328 263 " " " " A 2 0 0 "SER " " CB " " " 6 0 1 C2 
    4014 23 -7.85189 12.3009 -31.9821 263 " " " " A 70 0 0 "SER " " OG " " " 8 0 1 C2 
    4015 48 -9.5231 9.83633 -29.2611 263 " " " " A 21 0 0 "SER " " H  " " " 1 0 1 C2 
    4016 48 -10.2518 12.0509 -31.2318 263 " " " " A 21 0 0 "SER " " HA " " " 1 0 1 C2 
    4017 48 -7.55958 10.6702 -30.6364 263 " " " " A 21 0 0 "SER " " HB3" " " 1 0 1 C2 
    4018 48 -8.12758 12.1136 -29.9459 263 " " " " A 21 0 0 "SER " " HB2" " " 1 0 1 C2 
    4019 48 -8.12669 11.8022 -32.7363 263 " " " " A 21 0 0 "SER " " HG " " " 1 0 1 C2 
    4020 40 -10.0068 8.8083 -31.6057 264 " " " " A 43 0 0 "ARG " " N  " " " 7 0 1 C2 
    4021 14 -10.2189 7.67113 -32.5624 264 " " " " A 2 0 0 "ARG " " CA " " " 6 0 1 C2 
    4022 14 -11.616 7.71716 -33.1167 264 " " " " A 2 0 0 "ARG " " C  " " " 6 0 1 C2 
    4023 23 -11.8143 7.40365 -34.289 264 " " " " A 70 0 0 "ARG " " O  " " " 8 0 1 C2 
    4024 14 -10.0725 6.39283 -31.7751 264 " " " " A 2 0 0 "ARG " " CB " " " 6 0 1 C2 
    4025 14 -10.2399 5.1105 -32.5676 264 " " " " A 2 0 0 "ARG " " CG " " " 6 0 1 C2 
    4026 14 -9.18781 4.91032 -33.7106 264 " " " " A 2 0 0 "ARG " " CD " " " 6 0 1 C2 
    4027 40 -9.80633 4.93878 -35.0257 264 " " " " A 43 0 0 "ARG " " NE " " " 7 0 1 C2 
    4028 14 -9.16935 4.96955 -36.2326 264 " " " " A 2 0 0 "ARG " " CZ " " " 6 0 1 C2 
    4029 40 -9.92463 4.68758 -37.345 264 " " " " A 43 0 0 "ARG " " NH1" " " 7 0 1 C2 
    4030 40 -7.85696 5.14583 -36.3149 264 " " " " A 43 0 0 "ARG " " NH2" " " 7 0 1 C2 
    4031 48 -10.0645 8.66481 -30.6076 264 " " " " A 21 0 0 "ARG " " H  " " " 1 0 1 C2 
    4032 48 -9.44615 7.79772 -33.3207 264 " " " " A 21 0 0 "ARG " " HA " " " 1 0 1 C2 
    4033 48 -10.8795 6.34817 -31.0438 264 " " " " A 21 0 0 "ARG " " HB3" " " 1 0 1 C2 
    4034 48 -9.11584 6.29872 -31.2612 264 " " " " A 21 0 0 "ARG " " HB2" " " 1 0 1 C2 
    4035 48 -11.2701 4.92456 -32.8714 264 " " " " A 21 0 0 "ARG " " HG3" " " 1 0 1 C2 
    4036 48 -9.98524 4.25588 -31.9408 264 " " " " A 21 0 0 "ARG " " HG2" " " 1 0 1 C2 
    4037 48 -8.59978 3.99813 -33.6095 264 " " " " A 21 0 0 "ARG " " HD3" " " 1 0 1 C2 
    4038 48 -8.33398 5.57646 -33.5867 264 " " " " A 21 0 0 "ARG " " HD2" " " 1 0 1 C2 
    4039 48 -10.802 4.78088 -34.9636 264 " " " " A 21 0 0 "ARG " " HE " " " 1 0 1 C2 
    4040 48 -9.6189 4.93727 -38.2746 264 " " " " A 21 0 0 "ARG " HH12 " " 1 0 1 C2 
    4041 48 -10.9325 4.62547 -37.3219 264 " " " " A 21 0 0 "ARG " HH11 " " 1 0 1 C2 
    4042 48 -7.26678 5.15835 -37.1344 264 " " " " A 21 0 0 "ARG " HH22 " " 1 0 1 C2 
    4043 48 -7.28488 5.14824 -35.4825 264 " " " " A 21 0 0 "ARG " HH21 " " 1 0 1 C2 
    4044 40 -12.5851 8.29712 -32.3534 265 " " " " A 43 0 0 "PHE " " N  " " " 7 0 1 C2 
    4045 14 -13.9749 8.51008 -32.8136 265 " " " " A 2 0 0 "PHE " " CA " " " 6 0 1 C2 
    4046 14 -14.0208 9.38004 -34.0929 265 " " " " A 2 0 0 "PHE " " C  " " " 6 0 1 C2 
    4047 23 -14.7724 9.11871 -35.005 265 " " " " A 70 0 0 "PHE " " O  " " " 8 0 1 C2 
    4048 14 -14.8498 9.10186 -31.6983 265 " " " " A 2 0 0 "PHE " " CB " " " 6 0 1 C2 
    4049 14 -16.3644 9.08947 -31.9719 265 " " " " A 2 0 0 "PHE " " CG " " " 6 0 1 C2 
    4050 14 -16.9982 7.8681 -31.7591 265 " " " " A 2 0 0 "PHE " " CD1" " " 6 0 1 C2 
    4051 14 -17.0536 10.199 -32.4538 265 " " " " A 2 0 0 "PHE " " CD2" " " 6 0 1 C2 
    4052 14 -18.3921 7.8416 -32.029 265 " " " " A 2 0 0 "PHE " " CE1" " " 6 0 1 C2 
    4053 14 -18.4654 10.212 -32.6373 265 " " " " A 2 0 0 "PHE " " CE2" " " 6 0 1 C2 
    4054 14 -19.1157 9.00581 -32.4161 265 " " " " A 2 0 0 "PHE " " CZ " " " 6 0 1 C2 
    4055 48 -12.5106 8.58431 -31.3879 265 " " " " A 21 0 0 "PHE " " H  " " " 1 0 1 C2 
    4056 48 -14.3588 7.5208 -33.0627 265 " " " " A 21 0 0 "PHE " " HA " " " 1 0 1 C2 
    4057 48 -14.4728 10.0916 -31.4408 265 " " " " A 21 0 0 "PHE " " HB3" " " 1 0 1 C2 
    4058 48 -14.675 8.68536 -30.7063 265 " " " " A 21 0 0 "PHE " " HB2" " " 1 0 1 C2 
    4059 48 -16.4148 6.99298 -31.5139 265 " " " " A 21 0 0 "PHE " " HD1" " " 1 0 1 C2 
    4060 48 -16.483 11.0704 -32.7393 265 " " " " A 21 0 0 "PHE " " HD2" " " 1 0 1 C2 
    4061 48 -18.9027 6.89369 -31.9446 265 " " " " A 21 0 0 "PHE " " HE1" " " 1 0 1 C2 
    4062 48 -19.1244 11.0367 -32.8651 265 " " " " A 21 0 0 "PHE " " HE2" " " 1 0 1 C2 
    4063 48 -20.1658 8.8961 -32.6434 265 " " " " A 21 0 0 "PHE " " HZ " " " 1 0 1 C2 
    4064 40 -13.0818 10.4167 -34.0962 266 " " " " A 43 0 0 "ARG " " N  " " " 7 0 1 C2 
    4065 14 -12.8538 11.3526 -35.1383 266 " " " " A 2 0 0 "ARG " " CA " " " 6 0 1 C2 
    4066 14 -12.1411 10.6478 -36.3342 266 " " " " A 2 0 0 "ARG " " C  " " " 6 0 1 C2 
    4067 23 -12.5429 10.8501 -37.4666 266 " " " " A 70 0 0 "ARG " " O  " " " 8 0 1 C2 
    4068 14 -12.0204 12.5019 -34.5641 266 " " " " A 2 0 0 "ARG " " CB " " " 6 0 1 C2 
    4069 14 -12.1449 13.8066 -35.3667 266 " " " " A 2 0 0 "ARG " " CG " " " 6 0 1 C2 
    4070 14 -11.0505 14.8379 -35.3208 266 " " " " A 2 0 0 "ARG " " CD " " " 6 0 1 C2 
    4071 40 -9.79417 14.216 -35.6574 266 " " " " A 43 0 0 "ARG " " NE " " " 7 0 1 C2 
    4072 14 -8.62647 14.786 -35.5728 266 " " " " A 2 0 0 "ARG " " CZ " " " 6 0 1 C2 
    4073 40 -8.49761 16.0583 -35.1479 266 " " " " A 43 0 0 "ARG " " NH1" " " 7 0 1 C2 
    4074 40 -7.54576 14.0826 -35.9139 266 " " " " A 43 0 0 "ARG " " NH2" " " 7 0 1 C2 
    4075 48 -12.495 10.4544 -33.275 266 " " " " A 21 0 0 "ARG " " H  " " " 1 0 1 C2 
    4076 48 -13.8088 11.7571 -35.4737 266 " " " " A 21 0 0 "ARG " " HA " " " 1 0 1 C2 
    4077 48 -10.9766 12.1889 -34.5387 266 " " " " A 21 0 0 "ARG " " HB3" " " 1 0 1 C2 
    4078 48 -12.3044 12.8754 -33.5802 266 " " " " A 21 0 0 "ARG " " HB2" " " 1 0 1 C2 
    4079 48 -13.1487 14.1929 -35.1899 266 " " " " A 21 0 0 "ARG " " HG3" " " 1 0 1 C2 
    4080 48 -12.4057 13.5669 -36.3976 266 " " " " A 21 0 0 "ARG " " HG2" " " 1 0 1 C2 
    4081 48 -10.9798 15.325 -34.3483 266 " " " " A 21 0 0 "ARG " " HD3" " " 1 0 1 C2 
    4082 48 -11.2359 15.6307 -36.0456 266 " " " " A 21 0 0 "ARG " " HD2" " " 1 0 1 C2 
    4083 48 -9.87203 13.2972 -36.0694 266 " " " " A 21 0 0 "ARG " " HE " " " 1 0 1 C2 
    4084 48 -7.66627 16.6177 -35.2745 266 " " " " A 21 0 0 "ARG " HH12 " " 1 0 1 C2 
    4085 48 -9.22768 16.6121 -34.7231 266 " " " " A 21 0 0 "ARG " HH11 " " 1 0 1 C2 
    4086 48 -6.63561 14.5186 -35.873 266 " " " " A 21 0 0 "ARG " HH22 " " 1 0 1 C2 
    4087 48 -7.70523 13.1355 -36.2264 266 " " " " A 21 0 0 "ARG " HH21 " " 1 0 1 C2 
    4088 40 -11.197 9.68832 -36.0905 267 " " " " A 43 0 0 "GLU " " N  " " " 7 0 1 C2 
    4089 14 -10.5446 8.96138 -37.1318 267 " " " " A 2 0 0 "GLU " " CA " " " 6 0 1 C2 
    4090 14 -11.4782 8.10396 -37.9983 267 " " " " A 2 0 0 "GLU " " C  " " " 6 0 1 C2 
    4091 23 -11.3887 8.13195 -39.2478 267 " " " " A 70 0 0 "GLU " " O  " " " 8 0 1 C2 
    4092 14 -9.40661 8.01022 -36.5825 267 " " " " A 2 0 0 "GLU " " CB " " " 6 0 1 C2 
    4093 14 -8.257 8.76784 -36.0177 267 " " " " A 2 0 0 "GLU " " CG " " " 6 0 1 C2 
    4094 14 -7.55098 9.72358 -36.9956 267 " " " " A 2 0 0 "GLU " " CD " " " 6 0 1 C2 
    4095 23 -7.50017 9.31485 -38.141 267 " " " " A 70 0 0 "GLU " " OE1" " " 8 0 1 C2 
    4096 23 -7.34997 10.9087 -36.648 267 " " " " A 70 0 0 "GLU " " OE2" " " 8 0 1 C2 
    4097 48 -11.0291 9.51249 -35.1102 267 " " " " A 21 0 0 "GLU " " H  " " " 1 0 1 C2 
    4098 48 -10.1487 9.73321 -37.7919 267 " " " " A 21 0 0 "GLU " " HA " " " 1 0 1 C2 
    4099 48 -8.98557 7.45358 -37.4197 267 " " " " A 21 0 0 "GLU " " HB3" " " 1 0 1 C2 
    4100 48 -9.81592 7.39539 -35.7809 267 " " " " A 21 0 0 "GLU " " HB2" " " 1 0 1 C2 
    4101 48 -7.49001 8.10845 -35.6114 267 " " " " A 21 0 0 "GLU " " HG3" " " 1 0 1 C2 
    4102 48 -8.54545 9.23937 -35.0782 267 " " " " A 21 0 0 "GLU " " HG2" " " 1 0 1 C2 
    4103 40 -12.4901 7.44127 -37.367 268 " " " " A 43 0 0 "GLU " " N  " " " 7 0 1 C2 
    4104 14 -13.6262 6.67796 -37.9898 268 " " " " A 2 0 0 "GLU " " CA " " " 6 0 1 C2 
    4105 14 -14.45 7.46521 -39.0479 268 " " " " A 2 0 0 "GLU " " C  " " " 6 0 1 C2 
    4106 23 -14.6823 6.9182 -40.1713 268 " " " " A 70 0 0 "GLU " " O  " " " 8 0 1 C2 
    4107 14 -14.6045 6.14403 -36.9185 268 " " " " A 2 0 0 "GLU " " CB " " " 6 0 1 C2 
    4108 14 -14.1107 5.36838 -35.6875 268 " " " " A 2 0 0 "GLU " " CG " " " 6 0 1 C2 
    4109 14 -12.8722 4.42484 -35.9284 268 " " " " A 2 0 0 "GLU " " CD " " " 6 0 1 C2 
    4110 23 -12.6052 3.98063 -37.0774 268 " " " " A 70 0 0 "GLU " " OE1" " " 8 0 1 C2 
    4111 23 -12.3926 3.94869 -34.962 268 " " " " A 70 0 0 "GLU " " OE2" " " 8 0 1 C2 
    4112 48 -12.6647 7.6482 -36.394 268 " " " " A 21 0 0 "GLU " " H  " " " 1 0 1 C2 
    4113 48 -13.2672 5.76612 -38.467 268 " " " " A 21 0 0 "GLU " " HA " " " 1 0 1 C2 
    4114 48 -15.2855 5.50579 -37.4815 268 " " " " A 21 0 0 "GLU " " HB3" " " 1 0 1 C2 
    4115 48 -15.1039 6.99532 -36.4559 268 " " " " A 21 0 0 "GLU " " HB2" " " 1 0 1 C2 
    4116 48 -14.8068 4.75206 -35.1186 268 " " " " A 21 0 0 "GLU " " HG3" " " 1 0 1 C2 
    4117 48 -13.7566 6.07832 -34.94 268 " " " " A 21 0 0 "GLU " " HG2" " " 1 0 1 C2 
    4118 40 -14.669 8.73685 -38.7247 269 " " " " A 43 0 0 "ILE " " N  " " " 7 0 1 C2 
    4119 14 -15.375 9.71682 -39.507 269 " " " " A 2 0 0 "ILE " " CA " " " 6 0 1 C2 
    4120 14 -14.4218 10.2756 -40.589 269 " " " " A 2 0 0 "ILE " " C  " " " 6 0 1 C2 
    4121 23 -14.8707 10.5839 -41.71 269 " " " " A 70 0 0 "ILE " " O  " " " 8 0 1 C2 
    4122 14 -16.0628 10.7148 -38.5732 269 " " " " A 2 0 0 "ILE " " CB " " " 6 0 1 C2 
    4123 14 -16.9797 9.97448 -37.5211 269 " " " " A 2 0 0 "ILE " " CG1" " " 6 0 1 C2 
    4124 14 -16.7434 11.9042 -39.2955 269 " " " " A 2 0 0 "ILE " " CG2" " " 6 0 1 C2 
    4125 14 -17.5211 10.866 -36.3728 269 " " " " A 2 0 0 "ILE " " CD1" " " 6 0 1 C2 
    4126 48 -14.2397 9.16975 -37.9195 269 " " " " A 21 0 0 "ILE " " H  " " " 1 0 1 C2 
    4127 48 -16.163 9.19736 -40.0522 269 " " " " A 21 0 0 "ILE " " HA " " " 1 0 1 C2 
    4128 48 -15.1706 11.1314 -38.1057 269 " " " " A 21 0 0 "ILE " " HB " " " 1 0 1 C2 
    4129 48 -16.4882 9.09693 -37.101 269 " " " " A 21 0 0 "ILE " HG13 " " 1 0 1 C2 
    4130 48 -17.8528 9.62934 -38.0748 269 " " " " A 21 0 0 "ILE " HG12 " " 1 0 1 C2 
    4131 48 -17.078 12.6665 -38.592 269 " " " " A 21 0 0 "ILE " HG21 " " 1 0 1 C2 
    4132 48 -16.0819 12.2978 -40.0673 269 " " " " A 21 0 0 "ILE " HG22 " " 1 0 1 C2 
    4133 48 -17.6979 11.6125 -39.7336 269 " " " " A 21 0 0 "ILE " HG23 " " 1 0 1 C2 
    4134 48 -18.3101 11.5825 -36.6014 269 " " " " A 21 0 0 "ILE " HD11 " " 1 0 1 C2 
    4135 48 -17.9332 10.2055 -35.61 269 " " " " A 21 0 0 "ILE " HD12 " " 1 0 1 C2 
    4136 48 -16.7443 11.4321 -35.8588 269 " " " " A 21 0 0 "ILE " HD13 " " 1 0 1 C2 
    4137 40 -13.1693 10.4754 -40.2937 270 " " " " A 43 0 0 "ALA " " N  " " " 7 0 1 C2 
    4138 14 -12.2333 10.9727 -41.2837 270 " " " " A 2 0 0 "ALA " " CA " " " 6 0 1 C2 
    4139 14 -11.8231 9.88924 -42.264 270 " " " " A 2 0 0 "ALA " " C  " " " 6 0 1 C2 
    4140 23 -11.4147 10.1655 -43.4006 270 " " " " A 70 0 0 "ALA " " O  " " " 8 0 1 C2 
    4141 14 -11.0154 11.5135 -40.5375 270 " " " " A 2 0 0 "ALA " " CB " " " 6 0 1 C2 
    4142 48 -12.8514 10.0641 -39.4277 270 " " " " A 21 0 0 "ALA " " H  " " " 1 0 1 C2 
    4143 48 -12.674 11.7707 -41.8812 270 " " " " A 21 0 0 "ALA " " HA " " " 1 0 1 C2 
    4144 48 -10.5876 10.8 -39.8332 270 " " " " A 21 0 0 "ALA " " HB1" " " 1 0 1 C2 
    4145 48 -10.3255 11.9442 -41.2633 270 " " " " A 21 0 0 "ALA " " HB2" " " 1 0 1 C2 
    4146 48 -11.2774 12.4491 -40.0434 270 " " " " A 21 0 0 "ALA " " HB3" " " 1 0 1 C2 
    4147 40 -12.1101 8.59221 -41.9387 271 " " " " A 43 0 0 "GLU " " N  " " " 7 0 1 C2 
    4148 14 -12.0106 7.46701 -42.8442 271 " " " " A 2 0 0 "GLU " " CA " " " 6 0 1 C2 
    4149 14 -13.3123 7.30673 -43.5444 271 " " " " A 2 0 0 "GLU " " C  " " " 6 0 1 C2 
    4150 23 -13.3798 6.55402 -44.545 271 " " " " A 70 0 0 "GLU " " O  " " " 8 0 1 C2 
    4151 14 -11.7367 6.20752 -41.8812 271 " " " " A 2 0 0 "GLU " " CB " " " 6 0 1 C2 
    4152 14 -10.3318 6.0483 -41.7185 271 " " " " A 2 0 0 "GLU " " CG " " " 6 0 1 C2 
    4153 14 -10.0143 4.88072 -40.7901 271 " " " " A 2 0 0 "GLU " " CD " " " 6 0 1 C2 
    4154 23 -9.21189 5.13774 -39.9032 271 " " " " A 70 0 0 "GLU " " OE1" " " 8 0 1 C2 
    4155 23 -10.767 3.9243 -40.738 271 " " " " A 70 0 0 "GLU " " OE2" " " 8 0 1 C2 
    4156 48 -12.3295 8.33896 -40.9859 271 " " " " A 21 0 0 "GLU " " H  " " " 1 0 1 C2 
    4157 48 -11.2061 7.72126 -43.5343 271 " " " " A 21 0 0 "GLU " " HA " " " 1 0 1 C2 
    4158 48 -12.0808 5.36334 -42.4787 271 " " " " A 21 0 0 "GLU " " HB3" " " 1 0 1 C2 
    4159 48 -12.2923 6.27631 -40.946 271 " " " " A 21 0 0 "GLU " " HB2" " " 1 0 1 C2 
    4160 48 -9.81351 6.93277 -41.3482 271 " " " " A 21 0 0 "GLU " " HG3" " " 1 0 1 C2 
    4161 48 -9.97483 5.85864 -42.7308 271 " " " " A 21 0 0 "GLU " " HG2" " " 1 0 1 C2 
    4162 40 -14.3027 8.16349 -43.3436 272 " " " " A 43 0 0 "GLY " " N  " " " 7 0 1 C2 
    4163 14 -15.5105 8.21906 -44.1563 272 " " " " A 2 0 0 "GLY " " CA " " " 6 0 1 C2 
    4164 14 -16.7668 7.4299 -43.572 272 " " " " A 2 0 0 "GLY " " C  " " " 6 0 1 C2 
    4165 23 -17.7785 7.25006 -44.2718 272 " " " " A 70 0 0 "GLY " " O  " " " 8 0 1 C2 
    4166 48 -14.1347 8.97377 -42.7646 272 " " " " A 21 0 0 "GLY " " H  " " " 1 0 1 C2 
    4167 48 -15.2766 8.00855 -45.1999 272 " " " " A 21 0 0 "GLY " " HA3" " " 1 0 1 C2 
    4168 48 -15.8822 9.2409 -44.2322 272 " " " " A 21 0 0 "GLY " " HA2" " " 1 0 1 C2 
    4169 40 -16.6301 6.8664 -42.3841 273 " " " " A 43 0 0 "TYR " " N  " " " 7 0 1 C2 
    4170 14 -17.6395 5.98612 -41.788 273 " " " " A 2 0 0 "TYR " " CA " " " 6 0 1 C2 
    4171 14 -18.6655 6.92891 -41.0915 273 " " " " A 2 0 0 "TYR " " C  " " " 6 0 1 C2 
    4172 23 -18.2844 8.00595 -40.5735 273 " " " " A 70 0 0 "TYR " " O  " " " 8 0 1 C2 
    4173 14 -17.1313 4.86438 -40.8957 273 " " " " A 2 0 0 "TYR " " CB " " " 6 0 1 C2 
    4174 14 -16.442 3.71595 -41.6443 273 " " " " A 2 0 0 "TYR " " CG " " " 6 0 1 C2 
    4175 14 -15.2192 4.01171 -42.3193 273 " " " " A 2 0 0 "TYR " " CD1" " " 6 0 1 C2 
    4176 14 -16.9847 2.43111 -41.7054 273 " " " " A 2 0 0 "TYR " " CD2" " " 6 0 1 C2 
    4177 14 -14.6744 3.03053 -43.1809 273 " " " " A 2 0 0 "TYR " " CE1" " " 6 0 1 C2 
    4178 14 -16.3371 1.44798 -42.48 273 " " " " A 2 0 0 "TYR " " CE2" " " 6 0 1 C2 
    4179 14 -15.21 1.75736 -43.2539 273 " " " " A 2 0 0 "TYR " " CZ " " " 6 0 1 C2 
    4180 23 -14.6546 0.760868 -43.9775 273 " " " " A 70 0 0 "TYR " " OH " " " 8 0 1 C2 
    4181 48 -15.742 6.81924 -41.9054 273 " " " " A 21 0 0 "TYR " " H  " " " 1 0 1 C2 
    4182 48 -18.1832 5.50541 -42.6012 273 " " " " A 21 0 0 "TYR " " HA " " " 1 0 1 C2 
    4183 48 -17.9783 4.42044 -40.3726 273 " " " " A 21 0 0 "TYR " " HB3" " " 1 0 1 C2 
    4184 48 -16.5958 5.18165 -40.0009 273 " " " " A 21 0 0 "TYR " " HB2" " " 1 0 1 C2 
    4185 48 -14.7196 4.96461 -42.4129 273 " " " " A 21 0 0 "TYR " " HD1" " " 1 0 1 C2 
    4186 48 -17.9002 2.20885 -41.1773 273 " " " " A 21 0 0 "TYR " " HD2" " " 1 0 1 C2 
    4187 48 -13.7576 3.24727 -43.7088 273 " " " " A 21 0 0 "TYR " " HE1" " " 1 0 1 C2 
    4188 48 -16.7677 0.463228 -42.5862 273 " " " " A 21 0 0 "TYR " " HE2" " " 1 0 1 C2 
    4189 48 -13.7289 0.829954 -44.1544 273 " " " " A 21 0 0 "TYR " " HH " " " 1 0 1 C2 
    4190 40 -19.933 6.48852 -40.9132 274 " " " " A 43 0 0 "ASP " " N  " " " 7 0 1 C2 
    4191 14 -21.0073 7.34116 -40.3318 274 " " " " A 2 0 0 "ASP " " CA " " " 6 0 1 C2 
    4192 14 -20.9345 7.36443 -38.7798 274 " " " " A 2 0 0 "ASP " " C  " " " 6 0 1 C2 
    4193 23 -20.2286 6.54351 -38.156 274 " " " " A 70 0 0 "ASP " " O  " " " 8 0 1 C2 
    4194 14 -22.4177 6.79068 -40.762 274 " " " " A 2 0 0 "ASP " " CB " " " 6 0 1 C2 
    4195 14 -23.0681 5.48099 -40.2724 274 " " " " A 2 0 0 "ASP " " CG " " " 6 0 1 C2 
    4196 23 -23.4849 5.58777 -39.0788 274 " " " " A 70 0 0 "ASP " " OD1" " " 8 0 1 C2 
    4197 23 -23.2947 4.52568 -41.0668 274 " " " " A 70 0 0 "ASP " " OD2" " " 8 0 1 C2 
    4198 48 -20.1417 5.61103 -41.3677 274 " " " " A 21 0 0 "ASP " " H  " " " 1 0 1 C2 
    4199 48 -20.9396 8.32877 -40.788 274 " " " " A 21 0 0 "ASP " " HA " " " 1 0 1 C2 
    4200 48 -22.5368 6.83679 -41.8445 274 " " " " A 21 0 0 "ASP " " HB3" " " 1 0 1 C2 
    4201 48 -23.0431 7.63065 -40.4595 274 " " " " A 21 0 0 "ASP " " HB2" " " 1 0 1 C2 
    4202 40 -21.6409 8.26238 -38.1504 275 " " " " A 43 0 0 "THR " " N  " " " 7 0 1 C2 
    4203 14 -21.5484 8.55072 -36.7615 275 " " " " A 2 0 0 "THR " " CA " " " 6 0 1 C2 
    4204 14 -22.1529 7.43015 -35.869 275 " " " " A 2 0 0 "THR " " C  " " " 6 0 1 C2 
    4205 23 -21.6392 7.41379 -34.7098 275 " " " " A 70 0 0 "THR " " O  " " " 8 0 1 C2 
    4206 14 -22.2976 9.88936 -36.5218 275 " " " " A 2 0 0 "THR " " CB " " " 6 0 1 C2 
    4207 23 -23.6125 10.04 -37.0124 275 " " " " A 70 0 0 "THR " " OG1" " " 8 0 1 C2 
    4208 14 -21.4625 11.1107 -36.8743 275 " " " " A 2 0 0 "THR " " CG2" " " 6 0 1 C2 
    4209 48 -22.3765 8.77061 -38.6202 275 " " " " A 21 0 0 "THR " " H  " " " 1 0 1 C2 
    4210 48 -20.4837 8.7394 -36.6238 275 " " " " A 21 0 0 "THR " " HA " " " 1 0 1 C2 
    4211 48 -22.4643 10.056 -35.4576 275 " " " " A 21 0 0 "THR " " HB " " " 1 0 1 C2 
    4212 48 -24.1364 9.31829 -36.7 275 " " " " A 21 0 0 "THR " " HG1" " " 1 0 1 C2 
    4213 48 -21.2352 11.1312 -37.9401 275 " " " " A 21 0 0 "THR " HG21 " " 1 0 1 C2 
    4214 48 -21.923 11.9917 -36.4272 275 " " " " A 21 0 0 "THR " HG22 " " 1 0 1 C2 
    4215 48 -20.4913 11.1176 -36.3796 275 " " " " A 21 0 0 "THR " HG23 " " 1 0 1 C2 
    4216 40 -22.9392 6.43263 -36.2808 276 " " " " A 43 0 0 "GLU " " N  " " " 7 0 1 C2 
    4217 14 -23.3192 5.21532 -35.501 276 " " " " A 2 0 0 "GLU " " CA " " " 6 0 1 C2 
    4218 14 -22.2322 4.12857 -35.7129 276 " " " " A 2 0 0 "GLU " " C  " " " 6 0 1 C2 
    4219 23 -21.759 3.49138 -34.8097 276 " " " " A 70 0 0 "GLU " " O  " " " 8 0 1 C2 
    4220 14 -24.6968 4.70511 -36.0628 276 " " " " A 2 0 0 "GLU " " CB " " " 6 0 1 C2 
    4221 14 -25.5088 3.59554 -35.2479 276 " " " " A 2 0 0 "GLU " " CG " " " 6 0 1 C2 
    4222 14 -25.408 2.26187 -36.0147 276 " " " " A 2 0 0 "GLU " " CD " " " 6 0 1 C2 
    4223 23 -25.0517 1.25727 -35.3599 276 " " " " A 70 0 0 "GLU " " OE1" " " 8 0 1 C2 
    4224 23 -25.448 2.10949 -37.2303 276 " " " " A 70 0 0 "GLU " " OE2" " " 8 0 1 C2 
    4225 48 -23.1363 6.60729 -37.2559 276 " " " " A 21 0 0 "GLU " " H  " " " 1 0 1 C2 
    4226 48 -23.4417 5.37668 -34.43 276 " " " " A 21 0 0 "GLU " " HA " " " 1 0 1 C2 
    4227 48 -24.7357 4.52589 -37.1373 276 " " " " A 21 0 0 "GLU " " HB3" " " 1 0 1 C2 
    4228 48 -25.3708 5.55994 -36.1178 276 " " " " A 21 0 0 "GLU " " HB2" " " 1 0 1 C2 
    4229 48 -26.5961 3.67159 -35.2446 276 " " " " A 21 0 0 "GLU " " HG3" " " 1 0 1 C2 
    4230 48 -25.3315 3.36732 -34.1969 276 " " " " A 21 0 0 "GLU " " HG2" " " 1 0 1 C2 
    4231 40 -21.7998 3.92772 -36.9583 277 " " " " A 43 0 0 "ALA " " N  " " " 7 0 1 C2 
    4232 14 -20.7325 3.0151 -37.3193 277 " " " " A 2 0 0 "ALA " " CA " " " 6 0 1 C2 
    4233 14 -19.4422 3.34667 -36.542 277 " " " " A 2 0 0 "ALA " " C  " " " 6 0 1 C2 
    4234 23 -18.7328 2.46339 -35.9833 277 " " " " A 70 0 0 "ALA " " O  " " " 8 0 1 C2 
    4235 14 -20.502 3.04981 -38.8452 277 " " " " A 2 0 0 "ALA " " CB " " " 6 0 1 C2 
    4236 48 -22.452 4.31917 -37.6227 277 " " " " A 21 0 0 "ALA " " H  " " " 1 0 1 C2 
    4237 48 -21.0288 1.99081 -37.0931 277 " " " " A 21 0 0 "ALA " " HA " " " 1 0 1 C2 
    4238 48 -19.761 2.32441 -39.181 277 " " " " A 21 0 0 "ALA " " HB1" " " 1 0 1 C2 
    4239 48 -21.3489 2.87258 -39.5081 277 " " " " A 21 0 0 "ALA " " HB2" " " 1 0 1 C2 
    4240 48 -20.1944 4.03158 -39.2052 277 " " " " A 21 0 0 "ALA " " HB3" " " 1 0 1 C2 
    4241 40 -19.1475 4.65843 -36.2948 278 " " " " A 43 0 0 "ALA " " N  " " " 7 0 1 C2 
    4242 14 -18.0608 5.10316 -35.4325 278 " " " " A 2 0 0 "ALA " " CA " " " 6 0 1 C2 
    4243 14 -18.1395 4.59935 -33.9665 278 " " " " A 2 0 0 "ALA " " C  " " " 6 0 1 C2 
    4244 23 -17.1198 4.26821 -33.3759 278 " " " " A 70 0 0 "ALA " " O  " " " 8 0 1 C2 
    4245 14 -17.9711 6.60173 -35.3874 278 " " " " A 2 0 0 "ALA " " CB " " " 6 0 1 C2 
    4246 48 -19.8191 5.33524 -36.6281 278 " " " " A 21 0 0 "ALA " " H  " " " 1 0 1 C2 
    4247 48 -17.1463 4.81189 -35.9491 278 " " " " A 21 0 0 "ALA " " HA " " " 1 0 1 C2 
    4248 48 -17.4137 6.96632 -36.2502 278 " " " " A 21 0 0 "ALA " " HB1" " " 1 0 1 C2 
    4249 48 -19.0026 6.95388 -35.3972 278 " " " " A 21 0 0 "ALA " " HB2" " " 1 0 1 C2 
    4250 48 -17.4602 6.94961 -34.4896 278 " " " " A 21 0 0 "ALA " " HB3" " " 1 0 1 C2 
    4251 40 -19.3588 4.31961 -33.4418 279 " " " " A 43 0 0 "VAL " " N  " " " 7 0 1 C2 
    4252 14 -19.3765 3.85206 -32.0228 279 " " " " A 2 0 0 "VAL " " CA " " " 6 0 1 C2 
    4253 14 -19.2106 2.35047 -31.9575 279 " " " " A 2 0 0 "VAL " " C  " " " 6 0 1 C2 
    4254 23 -18.3969 1.77442 -31.1397 279 " " " " A 70 0 0 "VAL " " O  " " " 8 0 1 C2 
    4255 14 -20.7258 4.17193 -31.3064 279 " " " " A 2 0 0 "VAL " " CB " " " 6 0 1 C2 
    4256 14 -20.5822 4.08432 -29.7444 279 " " " " A 2 0 0 "VAL " " CG1" " " 6 0 1 C2 
    4257 14 -21.2045 5.5852 -31.5416 279 " " " " A 2 0 0 "VAL " " CG2" " " 6 0 1 C2 
    4258 48 -20.1526 4.42625 -34.0571 279 " " " " A 21 0 0 "VAL " " H  " " " 1 0 1 C2 
    4259 48 -18.7033 4.50724 -31.47 279 " " " " A 21 0 0 "VAL " " HA " " " 1 0 1 C2 
    4260 48 -21.4912 3.44998 -31.5913 279 " " " " A 21 0 0 "VAL " " HB " " " 1 0 1 C2 
    4261 48 -19.6375 4.35304 -29.2718 279 " " " " A 21 0 0 "VAL " HG11 " " 1 0 1 C2 
    4262 48 -21.3034 4.72622 -29.2385 279 " " " " A 21 0 0 "VAL " HG12 " " 1 0 1 C2 
    4263 48 -20.7789 3.05341 -29.4501 279 " " " " A 21 0 0 "VAL " HG13 " " 1 0 1 C2 
    4264 48 -22.1738 5.43703 -31.0657 279 " " " " A 21 0 0 "VAL " HG21 " " 1 0 1 C2 
    4265 48 -20.6312 6.37168 -31.0507 279 " " " " A 21 0 0 "VAL " HG22 " " 1 0 1 C2 
    4266 48 -21.2014 5.82345 -32.6052 279 " " " " A 21 0 0 "VAL " HG23 " " 1 0 1 C2 
    4267 40 -19.677 1.59403 -32.9744 280 " " " " A 43 0 0 "ARG " " N  " " " 7 0 1 C2 
    4268 14 -19.2561 0.166233 -33.1242 280 " " " " A 2 0 0 "ARG " " CA " " " 6 0 1 C2 
    4269 14 -17.814 0.00107201 -33.3913 280 " " " " A 2 0 0 "ARG " " C  " " " 6 0 1 C2 
    4270 23 -17.2754 -0.878704 -32.7096 280 " " " " A 70 0 0 "ARG " " O  " " " 8 0 1 C2 
    4271 14 -19.9744 -0.408361 -34.3796 280 " " " " A 2 0 0 "ARG " " CB " " " 6 0 1 C2 
    4272 14 -21.4136 0.122994 -34.6529 280 " " " " A 2 0 0 "ARG " " CG " " " 6 0 1 C2 
    4273 14 -22.186 -0.770864 -35.7124 280 " " " " A 2 0 0 "ARG " " CD " " " 6 0 1 C2 
    4274 40 -22.903 -0.0041465 -36.7095 280 " " " " A 43 0 0 "ARG " " NE " " " 7 0 1 C2 
    4275 14 -22.7671 0.0442677 -38.0027 280 " " " " A 2 0 0 "ARG " " CZ " " " 6 0 1 C2 
    4276 40 -23.5528 0.891352 -38.7239 280 " " " " A 43 0 0 "ARG " " NH1" " " 7 0 1 C2 
    4277 40 -21.8205 -0.713793 -38.7 280 " " " " A 43 0 0 "ARG " " NH2" " " 7 0 1 C2 
    4278 48 -20.2046 1.95911 -33.7545 280 " " " " A 21 0 0 "ARG " " H  " " " 1 0 1 C2 
    4279 48 -19.531 -0.485578 -32.295 280 " " " " A 21 0 0 "ARG " " HA " " " 1 0 1 C2 
    4280 48 -19.8644 -1.49266 -34.3966 280 " " " " A 21 0 0 "ARG " " HB3" " " 1 0 1 C2 
    4281 48 -19.3232 -0.295662 -35.2464 280 " " " " A 21 0 0 "ARG " " HB2" " " 1 0 1 C2 
    4282 48 -21.3605 1.13361 -35.0578 280 " " " " A 21 0 0 "ARG " " HG3" " " 1 0 1 C2 
    4283 48 -21.825 -0.034748 -33.656 280 " " " " A 21 0 0 "ARG " " HG2" " " 1 0 1 C2 
    4284 48 -22.8796 -1.34208 -35.0954 280 " " " " A 21 0 0 "ARG " " HD3" " " 1 0 1 C2 
    4285 48 -21.4724 -1.43981 -36.1934 280 " " " " A 21 0 0 "ARG " " HD2" " " 1 0 1 C2 
    4286 48 -23.6741 0.52492 -36.3278 280 " " " " A 21 0 0 "ARG " " HE " " " 1 0 1 C2 
    4287 48 -23.3325 0.908859 -39.7095 280 " " " " A 21 0 0 "ARG " HH12 " " 1 0 1 C2 
    4288 48 -24.2333 1.51532 -38.3144 280 " " " " A 21 0 0 "ARG " HH11 " " 1 0 1 C2 
    4289 48 -21.7416 -0.627548 -39.7032 280 " " " " A 21 0 0 "ARG " HH22 " " 1 0 1 C2 
    4290 48 -21.3128 -1.48805 -38.2964 280 " " " " A 21 0 0 "ARG " HH21 " " 1 0 1 C2 
    4291 40 -17.1753 0.814602 -34.2782 281 " " " " A 43 0 0 "ARG " " N  " " " 7 0 1 C2 
    4292 14 -15.7261 0.673019 -34.5934 281 " " " " A 2 0 0 "ARG " " CA " " " 6 0 1 C2 
    4293 14 -14.8651 0.907904 -33.4006 281 " " " " A 2 0 0 "ARG " " C  " " " 6 0 1 C2 
    4294 23 -13.8684 0.171373 -33.1924 281 " " " " A 70 0 0 "ARG " " O  " " " 8 0 1 C2 
    4295 14 -15.3724 1.69377 -35.6414 281 " " " " A 2 0 0 "ARG " " CB " " " 6 0 1 C2 
    4296 14 -15.9772 1.27839 -36.9798 281 " " " " A 2 0 0 "ARG " " CG " " " 6 0 1 C2 
    4297 14 -15.5694 2.28619 -38.0251 281 " " " " A 2 0 0 "ARG " " CD " " " 6 0 1 C2 
    4298 40 -14.7096 1.58687 -39.0473 281 " " " " A 43 0 0 "ARG " " NE " " " 7 0 1 C2 
    4299 14 -13.6605 1.99613 -39.7922 281 " " " " A 2 0 0 "ARG " " CZ " " " 6 0 1 C2 
    4300 40 -13.2369 1.24008 -40.7641 281 " " " " A 43 0 0 "ARG " " NH1" " " 7 0 1 C2 
    4301 40 -12.9807 3.14282 -39.4957 281 " " " " A 43 0 0 "ARG " " NH2" " " 7 0 1 C2 
    4302 48 -17.8953 1.24741 -34.8389 281 " " " " A 21 0 0 "ARG " " H  " " " 1 0 1 C2 
    4303 48 -15.5464 -0.335749 -34.9652 281 " " " " A 21 0 0 "ARG " " HA " " " 1 0 1 C2 
    4304 48 -14.2927 1.70528 -35.7907 281 " " " " A 21 0 0 "ARG " " HB3" " " 1 0 1 C2 
    4305 48 -15.6437 2.70123 -35.3259 281 " " " " A 21 0 0 "ARG " " HB2" " " 1 0 1 C2 
    4306 48 -17.059 1.16088 -37.0438 281 " " " " A 21 0 0 "ARG " " HG3" " " 1 0 1 C2 
    4307 48 -15.6665 0.256607 -37.1978 281 " " " " A 21 0 0 "ARG " " HG2" " " 1 0 1 C2 
    4308 48 -15.078 3.17202 -37.6227 281 " " " " A 21 0 0 "ARG " " HD3" " " 1 0 1 C2 
    4309 48 -16.4831 2.55626 -38.5547 281 " " " " A 21 0 0 "ARG " " HD2" " " 1 0 1 C2 
    4310 48 -15.1993 0.788914 -39.4262 281 " " " " A 21 0 0 "ARG " " HE " " " 1 0 1 C2 
    4311 48 -12.5827 1.57484 -41.4569 281 " " " " A 21 0 0 "ARG " HH12 " " 1 0 1 C2 
    4312 48 -13.7042 0.345604 -40.8052 281 " " " " A 21 0 0 "ARG " HH11 " " 1 0 1 C2 
    4313 48 -12.9874 3.4503 -38.5336 281 " " " " A 21 0 0 "ARG " HH22 " " 1 0 1 C2 
    4314 48 -12.1847 3.44938 -40.0365 281 " " " " A 21 0 0 "ARG " HH21 " " 1 0 1 C2 
    4315 40 -15.2133 1.93209 -32.5405 282 " " " " A 43 0 0 "THR " " N  " " " 7 0 1 C2 
    4316 14 -14.4403 2.22933 -31.2834 282 " " " " A 2 0 0 "THR " " CA " " " 6 0 1 C2 
    4317 14 -14.6396 1.06803 -30.2278 282 " " " " A 2 0 0 "THR " " C  " " " 6 0 1 C2 
    4318 23 -13.7335 0.405083 -29.7526 282 " " " " A 70 0 0 "THR " " O  " " " 8 0 1 C2 
    4319 14 -14.7101 3.59725 -30.808 282 " " " " A 2 0 0 "THR " " CB " " " 6 0 1 C2 
    4320 23 -16.1542 3.75623 -30.733 282 " " " " A 70 0 0 "THR " " OG1" " " 8 0 1 C2 
    4321 14 -13.9769 4.76342 -31.6138 282 " " " " A 2 0 0 "THR " " CG2" " " 6 0 1 C2 
    4322 48 -15.9748 2.53194 -32.824 282 " " " " A 21 0 0 "THR " " H  " " " 1 0 1 C2 
    4323 48 -13.3815 2.18072 -31.5377 282 " " " " A 21 0 0 "THR " " HA " " " 1 0 1 C2 
    4324 48 -14.4485 3.70549 -29.7554 282 " " " " A 21 0 0 "THR " " HB " " " 1 0 1 C2 
    4325 48 -16.5538 3.52584 -31.5578 282 " " " " A 21 0 0 "THR " " HG1" " " 1 0 1 C2 
    4326 48 -14.4117 5.66511 -31.1826 282 " " " " A 21 0 0 "THR " HG21 " " 1 0 1 C2 
    4327 48 -12.9498 4.80356 -31.2513 282 " " " " A 21 0 0 "THR " HG22 " " 1 0 1 C2 
    4328 48 -14.1222 4.75762 -32.6941 282 " " " " A 21 0 0 "THR " HG23 " " 1 0 1 C2 
    4329 40 -15.9138 0.569159 -30.0399 283 " " " " A 43 0 0 "VAL " " N  " " " 7 0 1 C2 
    4330 14 -16.2304 -0.664473 -29.2122 283 " " " " A 2 0 0 "VAL " " CA " " " 6 0 1 C2 
    4331 14 -15.5308 -1.98063 -29.7126 283 " " " " A 2 0 0 "VAL " " C  " " " 6 0 1 C2 
    4332 23 -15.1234 -2.80498 -28.8834 283 " " " " A 70 0 0 "VAL " " O  " " " 8 0 1 C2 
    4333 14 -17.7466 -0.733507 -29.0161 283 " " " " A 2 0 0 "VAL " " CB " " " 6 0 1 C2 
    4334 14 -18.1937 -2.02297 -28.3489 283 " " " " A 2 0 0 "VAL " " CG1" " " 6 0 1 C2 
    4335 14 -18.236 0.430513 -28.0139 283 " " " " A 2 0 0 "VAL " " CG2" " " 6 0 1 C2 
    4336 48 -16.639 1.16676 -30.4103 283 " " " " A 21 0 0 "VAL " " H  " " " 1 0 1 C2 
    4337 48 -15.6384 -0.48089 -28.3156 283 " " " " A 21 0 0 "VAL " " HA " " " 1 0 1 C2 
    4338 48 -18.1855 -0.596601 -30.0044 283 " " " " A 21 0 0 "VAL " " HB " " " 1 0 1 C2 
    4339 48 -17.8558 -2.10568 -27.3159 283 " " " " A 21 0 0 "VAL " HG11 " " 1 0 1 C2 
    4340 48 -19.2785 -2.05712 -28.4495 283 " " " " A 21 0 0 "VAL " HG12 " " 1 0 1 C2 
    4341 48 -17.8034 -2.88677 -28.887 283 " " " " A 21 0 0 "VAL " HG13 " " 1 0 1 C2 
    4342 48 -19.2446 0.146044 -27.7141 283 " " " " A 21 0 0 "VAL " HG21 " " 1 0 1 C2 
    4343 48 -17.5711 0.429066 -27.1502 283 " " " " A 21 0 0 "VAL " HG22 " " 1 0 1 C2 
    4344 48 -18.1276 1.43115 -28.4324 283 " " " " A 21 0 0 "VAL " HG23 " " 1 0 1 C2 
    4345 40 -15.4544 -2.21402 -31.0489 284 " " " " A 43 0 0 "MET " " N  " " " 7 0 1 C2 
    4346 14 -14.9897 -3.41578 -31.6735 284 " " " " A 2 0 0 "MET " " CA " " " 6 0 1 C2 
    4347 14 -13.4901 -3.53457 -31.5797 284 " " " " A 2 0 0 "MET " " C  " " " 6 0 1 C2 
    4348 23 -12.8878 -4.64765 -31.7046 284 " " " " A 70 0 0 "MET " " O  " " " 8 0 1 C2 
    4349 14 -15.4194 -3.42837 -33.1116 284 " " " " A 2 0 0 "MET " " CB " " " 6 0 1 C2 
    4350 14 -16.8084 -3.87155 -33.3178 284 " " " " A 2 0 0 "MET " " CG " " " 6 0 1 C2 
    4351 52 -17.4871 -3.44306 -34.9559 284 " " " " A 13 0 0 "MET " " SD " " " 16 0 1 C2 
    4352 14 -16.8181 -4.93604 -35.7987 284 " " " " A 2 0 0 "MET " " CE " " " 6 0 1 C2 
    4353 48 -16.0103 -1.58568 -31.6112 284 " " " " A 21 0 0 "MET " " H  " " " 1 0 1 C2 
    4354 48 -15.3007 -4.26661 -31.0673 284 " " " " A 21 0 0 "MET " " HA " " " 1 0 1 C2 
    4355 48 -14.8154 -4.08272 -33.7402 284 " " " " A 21 0 0 "MET " " HB3" " " 1 0 1 C2 
    4356 48 -15.3927 -2.42443 -33.5352 284 " " " " A 21 0 0 "MET " " HB2" " " 1 0 1 C2 
    4357 48 -17.4304 -3.34139 -32.5966 284 " " " " A 21 0 0 "MET " " HG3" " " 1 0 1 C2 
    4358 48 -16.8943 -4.93421 -33.091 284 " " " " A 21 0 0 "MET " " HG2" " " 1 0 1 C2 
    4359 48 -17.6115 -5.45697 -36.3347 284 " " " " A 21 0 0 "MET " " HE1" " " 1 0 1 C2 
    4360 48 -16.1326 -4.67987 -36.6065 284 " " " " A 21 0 0 "MET " " HE2" " " 1 0 1 C2 
    4361 48 -16.3487 -5.71486 -35.1976 284 " " " " A 21 0 0 "MET " " HE3" " " 1 0 1 C2 
    4362 40 -12.78 -2.41587 -31.3077 285 " " " " A 43 0 0 "THR " " N  " " " 7 0 1 C2 
    4363 14 -11.3191 -2.40889 -31.3923 285 " " " " A 2 0 0 "THR " " CA " " " 6 0 1 C2 
    4364 14 -10.7599 -1.77877 -30.144 285 " " " " A 2 0 0 "THR " " C  " " " 6 0 1 C2 
    4365 23 -10.4282 -2.45349 -29.1345 285 " " " " A 70 0 0 "THR " " O  " " " 8 0 1 C2 
    4366 14 -10.8074 -1.87854 -32.7568 285 " " " " A 2 0 0 "THR " " CB " " " 6 0 1 C2 
    4367 23 -11.2834 -0.546793 -32.9103 285 " " " " A 70 0 0 "THR " " OG1" " " 8 0 1 C2 
    4368 14 -11.1388 -2.65835 -34.0235 285 " " " " A 2 0 0 "THR " " CG2" " " 6 0 1 C2 
    4369 48 -13.3078 -1.61967 -30.9797 285 " " " " A 21 0 0 "THR " " H  " " " 1 0 1 C2 
    4370 48 -11.0233 -3.45603 -31.3284 285 " " " " A 21 0 0 "THR " " HA " " " 1 0 1 C2 
    4371 48 -9.72158 -1.82409 -32.6789 285 " " " " A 21 0 0 "THR " " HB " " " 1 0 1 C2 
    4372 48 -12.2259 -0.590378 -32.9641 285 " " " " A 21 0 0 "THR " " HG1" " " 1 0 1 C2 
    4373 48 -10.6389 -2.11356 -34.8243 285 " " " " A 21 0 0 "THR " HG21 " " 1 0 1 C2 
    4374 48 -10.8919 -3.70348 -33.8368 285 " " " " A 21 0 0 "THR " HG22 " " 1 0 1 C2 
    4375 48 -12.198 -2.68638 -34.2794 285 " " " " A 21 0 0 "THR " HG23 " " 1 0 1 C2 
    4376 40 -10.5981 -0.449449 -30.1309 286 " " " " A 43 0 0 "SER " " N  " " " 7 0 1 C2 
    4377 14 -9.94293 0.266926 -29.0191 286 " " " " A 2 0 0 "SER " " CA " " " 6 0 1 C2 
    4378 14 -10.7471 0.307619 -27.7223 286 " " " " A 2 0 0 "SER " " C  " " " 6 0 1 C2 
    4379 23 -10.1507 0.473795 -26.6583 286 " " " " A 70 0 0 "SER " " O  " " " 8 0 1 C2 
    4380 14 -9.78351 1.6613 -29.5795 286 " " " " A 2 0 0 "SER " " CB " " " 6 0 1 C2 
    4381 23 -10.9235 2.2771 -30.1864 286 " " " " A 70 0 0 "SER " " OG " " " 8 0 1 C2 
    4382 48 -11.1355 0.0687695 -30.8112 286 " " " " A 21 0 0 "SER " " H  " " " 1 0 1 C2 
    4383 48 -8.95251 -0.112776 -28.7682 286 " " " " A 21 0 0 "SER " " HA " " " 1 0 1 C2 
    4384 48 -9.07934 1.50923 -30.3975 286 " " " " A 21 0 0 "SER " " HB3" " " 1 0 1 C2 
    4385 48 -9.22654 2.18449 -28.8022 286 " " " " A 21 0 0 "SER " " HB2" " " 1 0 1 C2 
    4386 48 -10.8179 2.08324 -31.1053 286 " " " " A 21 0 0 "SER " " HG " " " 1 0 1 C2 
    4387 40 -12.0135 -0.0479354 -27.6876 287 " " " " A 43 0 0 "GLY " " N  " " " 7 0 1 C2 
    4388 14 -12.848 -0.145962 -26.4587 287 " " " " A 2 0 0 "GLY " " CA " " " 6 0 1 C2 
    4389 14 -12.6835 -1.57585 -25.8825 287 " " " " A 2 0 0 "GLY " " C  " " " 6 0 1 C2 
    4390 23 -13.0085 -1.75496 -24.7048 287 " " " " A 70 0 0 "GLY " " O  " " " 8 0 1 C2 
    4391 48 -12.4573 -0.146665 -28.5895 287 " " " " A 21 0 0 "GLY " " H  " " " 1 0 1 C2 
    4392 48 -13.8934 -0.148672 -26.7672 287 " " " " A 21 0 0 "GLY " " HA3" " " 1 0 1 C2 
    4393 48 -12.7064 0.612799 -25.6891 287 " " " " A 21 0 0 "GLY " " HA2" " " 1 0 1 C2 
    4394 40 -12.2328 -2.58574 -26.6576 288 " " " " A 43 0 0 "ARG " " N  " " " 7 0 1 C2 
    4395 14 -12.1753 -3.98503 -26.318 288 " " " " A 2 0 0 "ARG " " CA " " " 6 0 1 C2 
    4396 14 -10.7596 -4.30234 -25.57 288 " " " " A 2 0 0 "ARG " " C  " " " 6 0 1 C2 
    4397 23 -10.6202 -5.32353 -24.912 288 " " " " A 70 0 0 "ARG " " O  " " " 8 0 1 C2 
    4398 14 -12.2427 -4.86383 -27.6428 288 " " " " A 2 0 0 "ARG " " CB " " " 6 0 1 C2 
    4399 14 -12.274 -6.33267 -27.5394 288 " " " " A 2 0 0 "ARG " " CG " " " 6 0 1 C2 
    4400 14 -12.5948 -6.89374 -28.9617 288 " " " " A 2 0 0 "ARG " " CD " " " 6 0 1 C2 
    4401 40 -12.3984 -8.32202 -28.8236 288 " " " " A 43 0 0 "ARG " " NE " " " 7 0 1 C2 
    4402 14 -12.9903 -9.30316 -29.4665 288 " " " " A 2 0 0 "ARG " " CZ " " " 6 0 1 C2 
    4403 40 -12.6426 -10.4946 -29.1004 288 " " " " A 43 0 0 "ARG " " NH1" " " 7 0 1 C2 
    4404 40 -13.8288 -9.12457 -30.444 288 " " " " A 43 0 0 "ARG " " NH2" " " 7 0 1 C2 
    4405 48 -11.9868 -2.18345 -27.5507 288 " " " " A 21 0 0 "ARG " " H  " " " 1 0 1 C2 
    4406 48 -13.047 -4.25492 -25.7218 288 " " " " A 21 0 0 "ARG " " HA " " " 1 0 1 C2 
    4407 48 -11.3962 -4.5983 -28.2761 288 " " " " A 21 0 0 "ARG " " HB3" " " 1 0 1 C2 
    4408 48 -13.18 -4.56875 -28.1146 288 " " " " A 21 0 0 "ARG " " HB2" " " 1 0 1 C2 
    4409 48 -13.0034 -6.65108 -26.7946 288 " " " " A 21 0 0 "ARG " " HG3" " " 1 0 1 C2 
    4410 48 -11.2542 -6.63315 -27.2989 288 " " " " A 21 0 0 "ARG " " HG2" " " 1 0 1 C2 
    4411 48 -11.9218 -6.57586 -29.758 288 " " " " A 21 0 0 "ARG " " HD3" " " 1 0 1 C2 
    4412 48 -13.6069 -6.76175 -29.3443 288 " " " " A 21 0 0 "ARG " " HD2" " " 1 0 1 C2 
    4413 48 -11.7177 -8.57783 -28.1226 288 " " " " A 21 0 0 "ARG " " HE " " " 1 0 1 C2 
    4414 48 -13.2219 -11.3159 -29.1999 288 " " " " A 21 0 0 "ARG " HH12 " " 1 0 1 C2 
    4415 48 -11.7156 -10.5757 -28.7077 288 " " " " A 21 0 0 "ARG " HH11 " " 1 0 1 C2 
    4416 48 -14.4076 -9.84871 -30.8449 288 " " " " A 21 0 0 "ARG " HH22 " " 1 0 1 C2 
    4417 48 -14.2141 -8.21438 -30.6518 288 " " " " A 21 0 0 "ARG " HH21 " " 1 0 1 C2 
    4418 40 -9.70589 -3.50695 -25.7816 289 " " " " A 43 0 0 "THR " " N  " " " 7 0 1 C2 
    4419 14 -8.48417 -3.76347 -25.0788 289 " " " " A 2 0 0 "THR " " CA " " " 6 0 1 C2 
    4420 14 -8.61471 -3.33797 -23.5674 289 " " " " A 2 0 0 "THR " " C  " " " 6 0 1 C2 
    4421 23 -7.94653 -3.95201 -22.6952 289 " " " " A 70 0 0 "THR " " O  " " " 8 0 1 C2 
    4422 14 -7.35451 -2.94016 -25.7999 289 " " " " A 2 0 0 "THR " " CB " " " 6 0 1 C2 
    4423 23 -7.73345 -1.63251 -26.2354 289 " " " " A 70 0 0 "THR " " OG1" " " 8 0 1 C2 
    4424 14 -6.64656 -3.56465 -27.0754 289 " " " " A 2 0 0 "THR " " CG2" " " 6 0 1 C2 
    4425 48 -9.70461 -2.67007 -26.3471 289 " " " " A 21 0 0 "THR " " H  " " " 1 0 1 C2 
    4426 48 -8.16088 -4.80411 -25.1043 289 " " " " A 21 0 0 "THR " " HA " " " 1 0 1 C2 
    4427 48 -6.54847 -2.75122 -25.0909 289 " " " " A 21 0 0 "THR " " HB " " " 1 0 1 C2 
    4428 48 -6.95449 -1.09924 -26.2785 289 " " " " A 21 0 0 "THR " " HG1" " " 1 0 1 C2 
    4429 48 -7.20077 -3.45125 -28.0072 289 " " " " A 21 0 0 "THR " HG21 " " 1 0 1 C2 
    4430 48 -5.64916 -3.12677 -27.1149 289 " " " " A 21 0 0 "THR " HG22 " " 1 0 1 C2 
    4431 48 -6.36292 -4.59115 -26.8432 289 " " " " A 21 0 0 "THR " HG23 " " 1 0 1 C2 
    4432 40 -9.4682 -2.31908 -23.2355 290 " " " " A 43 0 0 "VAL " " N  " " " 7 0 1 C2 
    4433 14 -9.59005 -1.85485 -21.803 290 " " " " A 2 0 0 "VAL " " CA " " " 6 0 1 C2 
    4434 14 -10.1805 -2.89724 -20.929 290 " " " " A 2 0 0 "VAL " " C  " " " 6 0 1 C2 
    4435 23 -9.618 -3.16676 -19.8459 290 " " " " A 70 0 0 "VAL " " O  " " " 8 0 1 C2 
    4436 14 -10.2008 -0.496258 -21.7291 290 " " " " A 2 0 0 "VAL " " CB " " " 6 0 1 C2 
    4437 14 -9.51593 0.451079 -22.7632 290 " " " " A 2 0 0 "VAL " " CG1" " " 6 0 1 C2 
    4438 14 -11.7709 -0.475166 -21.8149 290 " " " " A 2 0 0 "VAL " " CG2" " " 6 0 1 C2 
    4439 48 -9.91211 -1.81129 -23.9872 290 " " " " A 21 0 0 "VAL " " H  " " " 1 0 1 C2 
    4440 48 -8.59249 -1.6273 -21.4273 290 " " " " A 21 0 0 "VAL " " HA " " " 1 0 1 C2 
    4441 48 -9.86767 -0.0957526 -20.7716 290 " " " " A 21 0 0 "VAL " " HB " " " 1 0 1 C2 
    4442 48 -9.89365 1.47116 -22.6934 290 " " " " A 21 0 0 "VAL " HG11 " " 1 0 1 C2 
    4443 48 -8.43329 0.463738 -22.6374 290 " " " " A 21 0 0 "VAL " HG12 " " 1 0 1 C2 
    4444 48 -9.8649 0.13846 -23.7473 290 " " " " A 21 0 0 "VAL " HG13 " " 1 0 1 C2 
    4445 48 -12.231 -0.563183 -20.8307 290 " " " " A 21 0 0 "VAL " HG21 " " 1 0 1 C2 
    4446 48 -12.0839 0.466625 -22.2656 290 " " " " A 21 0 0 "VAL " HG22 " " 1 0 1 C2 
    4447 48 -12.1064 -1.30051 -22.4428 290 " " " " A 21 0 0 "VAL " HG23 " " 1 0 1 C2 
    4448 40 -11.2056 -3.61272 -21.3822 291 " " " " A 43 0 0 "VAL " " N  " " " 7 0 1 C2 
    4449 14 -11.8375 -4.75793 -20.668 291 " " " " A 2 0 0 "VAL " " CA " " " 6 0 1 C2 
    4450 14 -11.023 -6.10905 -20.7801 291 " " " " A 2 0 0 "VAL " " C  " " " 6 0 1 C2 
    4451 23 -11.3065 -7.0726 -19.9871 291 " " " " A 70 0 0 "VAL " " O  " " " 8 0 1 C2 
    4452 14 -13.2976 -4.96605 -21.2208 291 " " " " A 2 0 0 "VAL " " CB " " " 6 0 1 C2 
    4453 14 -14.1127 -3.67475 -21.0801 291 " " " " A 2 0 0 "VAL " " CG1" " " 6 0 1 C2 
    4454 14 -13.2174 -5.40262 -22.7497 291 " " " " A 2 0 0 "VAL " " CG2" " " 6 0 1 C2 
    4455 48 -11.6171 -3.3184 -22.2564 291 " " " " A 21 0 0 "VAL " " H  " " " 1 0 1 C2 
    4456 48 -11.9206 -4.46455 -19.6215 291 " " " " A 21 0 0 "VAL " " HA " " " 1 0 1 C2 
    4457 48 -13.9109 -5.60454 -20.5849 291 " " " " A 21 0 0 "VAL " " HB " " " 1 0 1 C2 
    4458 48 -13.7389 -2.77535 -21.5694 291 " " " " A 21 0 0 "VAL " HG11 " " 1 0 1 C2 
    4459 48 -15.1244 -3.81419 -21.4611 291 " " " " A 21 0 0 "VAL " HG12 " " 1 0 1 C2 
    4460 48 -14.2526 -3.44482 -20.0238 291 " " " " A 21 0 0 "VAL " HG13 " " 1 0 1 C2 
    4461 48 -12.6485 -6.31783 -22.9133 291 " " " " A 21 0 0 "VAL " HG21 " " 1 0 1 C2 
    4462 48 -14.2361 -5.58802 -23.0904 291 " " " " A 21 0 0 "VAL " HG22 " " 1 0 1 C2 
    4463 48 -12.6713 -4.66871 -23.3424 291 " " " " A 21 0 0 "VAL " HG23 " " 1 0 1 C2 
    4464 40 -10.0157 -6.25537 -21.6182 292 " " " " A 43 0 0 "PHE " " N  " " " 7 0 1 C2 
    4465 14 -9.01279 -7.27838 -21.5615 292 " " " " A 2 0 0 "PHE " " CA " " " 6 0 1 C2 
    4466 14 -7.92703 -6.87847 -20.5307 292 " " " " A 2 0 0 "PHE " " C  " " " 6 0 1 C2 
    4467 23 -7.59503 -7.70408 -19.6887 292 " " " " A 70 0 0 "PHE " " O  " " " 8 0 1 C2 
    4468 14 -8.3735 -7.41952 -22.9947 292 " " " " A 2 0 0 "PHE " " CB " " " 6 0 1 C2 
    4469 14 -7.17295 -8.37672 -23.1815 292 " " " " A 2 0 0 "PHE " " CG " " " 6 0 1 C2 
    4470 14 -7.25115 -9.70122 -22.6778 292 " " " " A 2 0 0 "PHE " " CD1" " " 6 0 1 C2 
    4471 14 -5.94783 -8.00065 -23.8216 292 " " " " A 2 0 0 "PHE " " CD2" " " 6 0 1 C2 
    4472 14 -6.19797 -10.5435 -22.9187 292 " " " " A 2 0 0 "PHE " " CE1" " " 6 0 1 C2 
    4473 14 -4.87144 -8.89373 -24.0723 292 " " " " A 2 0 0 "PHE " " CE2" " " 6 0 1 C2 
    4474 14 -5.04959 -10.1927 -23.6448 292 " " " " A 2 0 0 "PHE " " CZ " " " 6 0 1 C2 
    4475 48 -9.83936 -5.4433 -22.1923 292 " " " " A 21 0 0 "PHE " " H  " " " 1 0 1 C2 
    4476 48 -9.3906 -8.2821 -21.3668 292 " " " " A 21 0 0 "PHE " " HA " " " 1 0 1 C2 
    4477 48 -8.09049 -6.46173 -23.4314 292 " " " " A 21 0 0 "PHE " " HB3" " " 1 0 1 C2 
    4478 48 -9.16782 -7.66148 -23.7008 292 " " " " A 21 0 0 "PHE " " HB2" " " 1 0 1 C2 
    4479 48 -8.12778 -10.0579 -22.1575 292 " " " " A 21 0 0 "PHE " " HD1" " " 1 0 1 C2 
    4480 48 -5.82406 -7.00287 -24.216 292 " " " " A 21 0 0 "PHE " " HD2" " " 1 0 1 C2 
    4481 48 -6.27133 -11.5641 -22.5731 292 " " " " A 21 0 0 "PHE " " HE1" " " 1 0 1 C2 
    4482 48 -4.03485 -8.53157 -24.6514 292 " " " " A 21 0 0 "PHE " " HE2" " " 1 0 1 C2 
    4483 48 -4.19722 -10.8363 -23.8049 292 " " " " A 21 0 0 "PHE " " HZ " " " 1 0 1 C2 
    4484 40 -7.45648 -5.61159 -20.5178 293 " " " " A 43 0 0 "SER " " N  " " " 7 0 1 C2 
    4485 14 -6.56971 -4.98565 -19.5346 293 " " " " A 2 0 0 "SER " " CA " " " 6 0 1 C2 
    4486 14 -7.12838 -5.26816 -18.1493 293 " " " " A 2 0 0 "SER " " C  " " " 6 0 1 C2 
    4487 23 -6.50063 -6.04223 -17.4434 293 " " " " A 70 0 0 "SER " " O  " " " 8 0 1 C2 
    4488 14 -6.20566 -3.51299 -19.8761 293 " " " " A 2 0 0 "SER " " CB " " " 6 0 1 C2 
    4489 23 -5.45408 -2.92234 -18.8611 293 " " " " A 70 0 0 "SER " " OG " " " 8 0 1 C2 
    4490 48 -7.76506 -5.09972 -21.3319 293 " " " " A 21 0 0 "SER " " H  " " " 1 0 1 C2 
    4491 48 -5.58248 -5.43867 -19.6254 293 " " " " A 21 0 0 "SER " " HA " " " 1 0 1 C2 
    4492 48 -7.07182 -2.86494 -20.0099 293 " " " " A 21 0 0 "SER " " HB3" " " 1 0 1 C2 
    4493 48 -5.61248 -3.30177 -20.7659 293 " " " " A 21 0 0 "SER " " HB2" " " 1 0 1 C2 
    4494 48 -4.72472 -3.43979 -18.5556 293 " " " " A 21 0 0 "SER " " HG " " " 1 0 1 C2 
    4495 40 -8.36853 -4.7956 -17.7884 294 " " " " A 43 0 0 "ALA " " N  " " " 7 0 1 C2 
    4496 14 -8.90572 -4.80286 -16.4502 294 " " " " A 2 0 0 "ALA " " CA " " " 6 0 1 C2 
    4497 14 -8.86578 -6.20179 -15.8076 294 " " " " A 2 0 0 "ALA " " C  " " " 6 0 1 C2 
    4498 23 -8.48554 -6.38542 -14.6261 294 " " " " A 70 0 0 "ALA " " O  " " " 8 0 1 C2 
    4499 14 -10.3108 -4.23014 -16.453 294 " " " " A 2 0 0 "ALA " " CB " " " 6 0 1 C2 
    4500 48 -8.82565 -4.213 -18.4752 294 " " " " A 21 0 0 "ALA " " H  " " " 1 0 1 C2 
    4501 48 -8.27242 -4.26353 -15.7459 294 " " " " A 21 0 0 "ALA " " HA " " " 1 0 1 C2 
    4502 48 -11.1201 -4.82118 -16.8816 294 " " " " A 21 0 0 "ALA " " HB1" " " 1 0 1 C2 
    4503 48 -10.6563 -4.08864 -15.429 294 " " " " A 21 0 0 "ALA " " HB2" " " 1 0 1 C2 
    4504 48 -10.3086 -3.18566 -16.7647 294 " " " " A 21 0 0 "ALA " " HB3" " " 1 0 1 C2 
    4505 40 -9.26002 -7.28254 -16.5686 295 " " " " A 43 0 0 "VAL " " N  " " " 7 0 1 C2 
    4506 14 -9.53542 -8.60572 -15.9004 295 " " " " A 2 0 0 "VAL " " CA " " " 6 0 1 C2 
    4507 14 -8.14798 -9.29603 -15.5736 295 " " " " A 2 0 0 "VAL " " C  " " " 6 0 1 C2 
    4508 23 -7.93274 -10.0448 -14.6265 295 " " " " A 70 0 0 "VAL " " O  " " " 8 0 1 C2 
    4509 14 -10.4866 -9.53068 -16.6626 295 " " " " A 2 0 0 "VAL " " CB " " " 6 0 1 C2 
    4510 14 -12.0022 -9.10434 -16.6344 295 " " " " A 2 0 0 "VAL " " CG1" " " 6 0 1 C2 
    4511 14 -9.98609 -9.7961 -18.0255 295 " " " " A 2 0 0 "VAL " " CG2" " " 6 0 1 C2 
    4512 48 -9.65254 -7.13677 -17.4877 295 " " " " A 21 0 0 "VAL " " H  " " " 1 0 1 C2 
    4513 48 -10.0486 -8.40051 -14.9609 295 " " " " A 21 0 0 "VAL " " HA " " " 1 0 1 C2 
    4514 48 -10.3948 -10.5459 -16.2768 295 " " " " A 21 0 0 "VAL " " HB " " " 1 0 1 C2 
    4515 48 -12.3175 -8.24387 -17.2246 295 " " " " A 21 0 0 "VAL " HG11 " " 1 0 1 C2 
    4516 48 -12.6363 -9.9287 -16.9608 295 " " " " A 21 0 0 "VAL " HG12 " " 1 0 1 C2 
    4517 48 -12.3066 -8.82649 -15.6253 295 " " " " A 21 0 0 "VAL " HG13 " " 1 0 1 C2 
    4518 48 -9.03039 -10.2982 -18.176 295 " " " " A 21 0 0 "VAL " HG21 " " 1 0 1 C2 
    4519 48 -10.7123 -10.4769 -18.4696 295 " " " " A 21 0 0 "VAL " HG22 " " 1 0 1 C2 
    4520 48 -10.0718 -8.81628 -18.4953 295 " " " " A 21 0 0 "VAL " HG23 " " 1 0 1 C2 
    4521 40 -7.08657 -9.02374 -16.3802 296 " " " " A 43 0 0 "ILE " " N  " " " 7 0 1 C2 
    4522 14 -5.63141 -9.44102 -16.1674 296 " " " " A 2 0 0 "ILE " " CA " " " 6 0 1 C2 
    4523 14 -5.08046 -8.60395 -14.8767 296 " " " " A 2 0 0 "ILE " " C  " " " 6 0 1 C2 
    4524 23 -4.42773 -9.26571 -13.9774 296 " " " " A 70 0 0 "ILE " " O  " " " 8 0 1 C2 
    4525 14 -4.71755 -9.17065 -17.3239 296 " " " " A 2 0 0 "ILE " " CB " " " 6 0 1 C2 
    4526 14 -5.26455 -9.81635 -18.6494 296 " " " " A 2 0 0 "ILE " " CG1" " " 6 0 1 C2 
    4527 14 -3.25902 -9.61657 -17.0593 296 " " " " A 2 0 0 "ILE " " CG2" " " 6 0 1 C2 
    4528 14 -4.72262 -8.97428 -19.8821 296 " " " " A 2 0 0 "ILE " " CD1" " " 6 0 1 C2 
    4529 48 -7.25622 -8.44364 -17.1894 296 " " " " A 21 0 0 "ILE " " H  " " " 1 0 1 C2 
    4530 48 -5.54651 -10.5134 -15.9919 296 " " " " A 21 0 0 "ILE " " HA " " " 1 0 1 C2 
    4531 48 -4.86308 -8.09829 -17.4541 296 " " " " A 21 0 0 "ILE " " HB " " " 1 0 1 C2 
    4532 48 -6.35184 -9.86423 -18.5892 296 " " " " A 21 0 0 "ILE " HG13 " " 1 0 1 C2 
    4533 48 -4.80946 -10.8032 -18.7339 296 " " " " A 21 0 0 "ILE " HG12 " " 1 0 1 C2 
    4534 48 -2.58134 -9.60842 -17.913 296 " " " " A 21 0 0 "ILE " HG21 " " 1 0 1 C2 
    4535 48 -2.6679 -8.98186 -16.3991 296 " " " " A 21 0 0 "ILE " HG22 " " 1 0 1 C2 
    4536 48 -3.13433 -10.5677 -16.5418 296 " " " " A 21 0 0 "ILE " HG23 " " 1 0 1 C2 
    4537 48 -4.871 -7.91159 -19.6903 296 " " " " A 21 0 0 "ILE " HD11 " " 1 0 1 C2 
    4538 48 -3.6417 -9.08197 -19.9722 296 " " " " A 21 0 0 "ILE " HD12 " " 1 0 1 C2 
    4539 48 -5.23016 -9.31993 -20.7827 296 " " " " A 21 0 0 "ILE " HD13 " " 1 0 1 C2 
    4540 40 -5.42455 -7.35161 -14.6803 297 " " " " A 43 0 0 "ILE " " N  " " " 7 0 1 C2 
    4541 14 -5.19861 -6.55833 -13.463 297 " " " " A 2 0 0 "ILE " " CA " " " 6 0 1 C2 
    4542 14 -5.91417 -7.14369 -12.2376 297 " " " " A 2 0 0 "ILE " " C  " " " 6 0 1 C2 
    4543 23 -5.29558 -7.28045 -11.1969 297 " " " " A 70 0 0 "ILE " " O  " " " 8 0 1 C2 
    4544 14 -5.54708 -5.05377 -13.698 297 " " " " A 2 0 0 "ILE " " CB " " " 6 0 1 C2 
    4545 14 -4.7221 -4.4219 -14.8106 297 " " " " A 2 0 0 "ILE " " CG1" " " 6 0 1 C2 
    4546 14 -5.24312 -4.18233 -12.3488 297 " " " " A 2 0 0 "ILE " " CG2" " " 6 0 1 C2 
    4547 14 -5.01207 -2.88735 -15.0555 297 " " " " A 2 0 0 "ILE " " CD1" " " 6 0 1 C2 
    4548 48 -6.08078 -6.94799 -15.3334 297 " " " " A 21 0 0 "ILE " " H  " " " 1 0 1 C2 
    4549 48 -4.13382 -6.73919 -13.316 297 " " " " A 21 0 0 "ILE " " HA " " " 1 0 1 C2 
    4550 48 -6.57803 -5.04148 -14.0517 297 " " " " A 21 0 0 "ILE " " HB " " " 1 0 1 C2 
    4551 48 -4.97724 -5.02896 -15.6792 297 " " " " A 21 0 0 "ILE " HG13 " " 1 0 1 C2 
    4552 48 -3.64696 -4.56651 -14.7044 297 " " " " A 21 0 0 "ILE " HG12 " " 1 0 1 C2 
    4553 48 -4.48067 -4.65804 -11.732 297 " " " " A 21 0 0 "ILE " HG21 " " 1 0 1 C2 
    4554 48 -5.08466 -3.10392 -12.3521 297 " " " " A 21 0 0 "ILE " HG22 " " 1 0 1 C2 
    4555 48 -6.01302 -4.26814 -11.582 297 " " " " A 21 0 0 "ILE " HG23 " " 1 0 1 C2 
    4556 48 -4.46646 -2.17532 -14.4363 297 " " " " A 21 0 0 "ILE " HD11 " " 1 0 1 C2 
    4557 48 -4.55582 -2.68603 -16.0247 297 " " " " A 21 0 0 "ILE " HD12 " " 1 0 1 C2 
    4558 48 -6.09765 -2.78958 -15.0477 297 " " " " A 21 0 0 "ILE " HD13 " " 1 0 1 C2 
    4559 40 -7.20106 -7.53347 -12.391 298 " " " " A 43 0 0 "VAL " " N  " " " 7 0 1 C2 
    4560 14 -7.93958 -8.12585 -11.3126 298 " " " " A 2 0 0 "VAL " " CA " " " 6 0 1 C2 
    4561 14 -7.47814 -9.54566 -10.9293 298 " " " " A 2 0 0 "VAL " " C  " " " 6 0 1 C2 
    4562 23 -7.44494 -9.9474 -9.76375 298 " " " " A 70 0 0 "VAL " " O  " " " 8 0 1 C2 
    4563 14 -9.46262 -8.22974 -11.6927 298 " " " " A 2 0 0 "VAL " " CB " " " 6 0 1 C2 
    4564 14 -10.2961 -8.94285 -10.619 298 " " " " A 2 0 0 "VAL " " CG1" " " 6 0 1 C2 
    4565 14 -10.1486 -6.78773 -11.8953 298 " " " " A 2 0 0 "VAL " " CG2" " " 6 0 1 C2 
    4566 48 -7.69854 -7.39755 -13.2594 298 " " " " A 21 0 0 "VAL " " H  " " " 1 0 1 C2 
    4567 48 -7.73327 -7.51563 -10.4333 298 " " " " A 21 0 0 "VAL " " HA " " " 1 0 1 C2 
    4568 48 -9.49246 -8.86356 -12.5789 298 " " " " A 21 0 0 "VAL " " HB " " " 1 0 1 C2 
    4569 48 -11.3338 -8.63156 -10.739 298 " " " " A 21 0 0 "VAL " HG11 " " 1 0 1 C2 
    4570 48 -10.1769 -10.0113 -10.7987 298 " " " " A 21 0 0 "VAL " HG12 " " 1 0 1 C2 
    4571 48 -10.0627 -8.66019 -9.59249 298 " " " " A 21 0 0 "VAL " HG13 " " 1 0 1 C2 
    4572 48 -9.37041 -6.2073 -12.3909 298 " " " " A 21 0 0 "VAL " HG21 " " 1 0 1 C2 
    4573 48 -11.1404 -6.92735 -12.3253 298 " " " " A 21 0 0 "VAL " HG22 " " 1 0 1 C2 
    4574 48 -10.3117 -6.38714 -10.8948 298 " " " " A 21 0 0 "VAL " HG23 " " 1 0 1 C2 
    4575 40 -6.97922 -10.3091 -11.9009 299 " " " " A 43 0 0 "ALA " " N  " " " 7 0 1 C2 
    4576 14 -6.27283 -11.5633 -11.694 299 " " " " A 2 0 0 "ALA " " CA " " " 6 0 1 C2 
    4577 14 -4.8567 -11.3966 -11.1447 299 " " " " A 2 0 0 "ALA " " C  " " " 6 0 1 C2 
    4578 23 -4.53281 -12.1738 -10.2517 299 " " " " A 70 0 0 "ALA " " O  " " " 8 0 1 C2 
    4579 14 -6.04074 -12.2031 -13.1034 299 " " " " A 2 0 0 "ALA " " CB " " " 6 0 1 C2 
    4580 48 -7.03595 -10.1178 -12.891 299 " " " " A 21 0 0 "ALA " " H  " " " 1 0 1 C2 
    4581 48 -6.95689 -12.2545 -11.2017 299 " " " " A 21 0 0 "ALA " " HA " " " 1 0 1 C2 
    4582 48 -7.02409 -12.4292 -13.5158 299 " " " " A 21 0 0 "ALA " " HB1" " " 1 0 1 C2 
    4583 48 -5.52197 -11.5664 -13.82 299 " " " " A 21 0 0 "ALA " " HB2" " " 1 0 1 C2 
    4584 48 -5.43505 -13.107 -13.0389 299 " " " " A 21 0 0 "ALA " " HB3" " " 1 0 1 C2 
    4585 40 -4.02907 -10.4085 -11.4443 300 " " " " A 43 0 0 "SER " " N  " " " 7 0 1 C2 
    4586 14 -2.77024 -10.0572 -10.806 300 " " " " A 2 0 0 "SER " " CA " " " 6 0 1 C2 
    4587 14 -2.89797 -9.16907 -9.58558 300 " " " " A 2 0 0 "SER " " C  " " " 6 0 1 C2 
    4588 23 -1.90027 -8.77791 -9.04103 300 " " " " A 70 0 0 "SER " " O  " " " 8 0 1 C2 
    4589 14 -1.75636 -9.61182 -11.8672 300 " " " " A 2 0 0 "SER " " CB " " " 6 0 1 C2 
    4590 23 -2.16704 -8.54307 -12.6664 300 " " " " A 70 0 0 "SER " " OG " " " 8 0 1 C2 
    4591 48 -4.2737 -9.88216 -12.2709 300 " " " " A 21 0 0 "SER " " H  " " " 1 0 1 C2 
    4592 48 -2.35444 -10.9711 -10.3817 300 " " " " A 21 0 0 "SER " " HA " " " 1 0 1 C2 
    4593 48 -1.60519 -10.4512 -12.546 300 " " " " A 21 0 0 "SER " " HB3" " " 1 0 1 C2 
    4594 48 -0.822151 -9.35526 -11.3677 300 " " " " A 21 0 0 "SER " " HB2" " " 1 0 1 C2 
    4595 48 -2.95193 -8.79362 -13.1292 300 " " " " A 21 0 0 "SER " " HG " " " 1 0 1 C2 
    4596 40 -4.14728 -8.99305 -9.08967 301 " " " " A 43 0 0 "SER " " N  " " " 7 0 1 C2 
    4597 14 -4.41613 -8.59624 -7.72863 301 " " " " A 2 0 0 "SER " " CA " " " 6 0 1 C2 
    4598 14 -4.52429 -9.82575 -6.81552 301 " " " " A 2 0 0 "SER " " C  " " " 6 0 1 C2 
    4599 23 -4.29846 -9.62094 -5.61828 301 " " " " A 70 0 0 "SER " " O  " " " 8 0 1 C2 
    4600 14 -5.71381 -7.69332 -7.72588 301 " " " " A 2 0 0 "SER " " CB " " " 6 0 1 C2 
    4601 23 -5.5402 -6.56415 -8.61191 301 " " " " A 70 0 0 "SER " " OG " " " 8 0 1 C2 
    4602 48 -4.87562 -9.43868 -9.62914 301 " " " " A 21 0 0 "SER " " H  " " " 1 0 1 C2 
    4603 48 -3.51775 -8.0851 -7.38257 301 " " " " A 21 0 0 "SER " " HA " " " 1 0 1 C2 
    4604 48 -5.94536 -7.26983 -6.74856 301 " " " " A 21 0 0 "SER " " HB3" " " 1 0 1 C2 
    4605 48 -6.55028 -8.33632 -7.99966 301 " " " " A 21 0 0 "SER " " HB2" " " 1 0 1 C2 
    4606 48 -5.40431 -6.84554 -9.50375 301 " " " " A 21 0 0 "SER " " HG " " " 1 0 1 C2 
    4607 40 -4.93522 -11.0362 -7.23942 302 " " " " A 43 0 0 "VAL " " N  " " " 7 0 1 C2 
    4608 14 -5.16117 -12.2128 -6.41377 302 " " " " A 2 0 0 "VAL " " CA " " " 6 0 1 C2 
    4609 14 -3.81154 -12.6376 -5.71201 302 " " " " A 2 0 0 "VAL " " C  " " " 6 0 1 C2 
    4610 23 -3.96156 -13.1842 -4.64648 302 " " " " A 70 0 0 "VAL " " O  " " " 8 0 1 C2 
    4611 14 -5.98449 -13.3675 -7.1184 302 " " " " A 2 0 0 "VAL " " CB " " " 6 0 1 C2 
    4612 14 -6.40033 -14.5245 -6.18993 302 " " " " A 2 0 0 "VAL " " CG1" " " 6 0 1 C2 
    4613 14 -7.18085 -12.7601 -7.82926 302 " " " " A 2 0 0 "VAL " " CG2" " " 6 0 1 C2 
    4614 48 -5.20141 -11.1719 -8.20422 302 " " " " A 21 0 0 "VAL " " H  " " " 1 0 1 C2 
    4615 48 -5.79423 -11.9921 -5.55434 302 " " " " A 21 0 0 "VAL " " HA " " " 1 0 1 C2 
    4616 48 -5.31791 -13.8144 -7.856 302 " " " " A 21 0 0 "VAL " " HB " " " 1 0 1 C2 
    4617 48 -6.85095 -15.3294 -6.77067 302 " " " " A 21 0 0 "VAL " HG11 " " 1 0 1 C2 
    4618 48 -5.48409 -14.9211 -5.75252 302 " " " " A 21 0 0 "VAL " HG12 " " 1 0 1 C2 
    4619 48 -7.02357 -14.044 -5.43574 302 " " " " A 21 0 0 "VAL " HG13 " " 1 0 1 C2 
    4620 48 -7.88852 -13.4979 -8.20727 302 " " " " A 21 0 0 "VAL " HG21 " " 1 0 1 C2 
    4621 48 -7.76661 -12.1949 -7.10431 302 " " " " A 21 0 0 "VAL " HG22 " " 1 0 1 C2 
    4622 48 -6.79043 -12.1186 -8.61932 302 " " " " A 21 0 0 "VAL " HG23 " " 1 0 1 C2 
    4623 40 -2.55478 -12.5601 -6.30621 303 " " " " A 43 0 0 "PRO " " N  " " " 7 0 1 C2 
    4624 14 -1.23405 -12.7209 -5.6438 303 " " " " A 2 0 0 "PRO " " CA " " " 6 0 1 C2 
    4625 14 -1.00602 -11.8795 -4.4324 303 " " " " A 2 0 0 "PRO " " C  " " " 6 0 1 C2 
    4626 23 -0.455889 -12.4035 -3.4522 303 " " " " A 70 0 0 "PRO " " O  " " " 8 0 1 C2 
    4627 14 -0.119684 -12.417 -6.74967 303 " " " " A 2 0 0 "PRO " " CB " " " 6 0 1 C2 
    4628 14 -0.827095 -12.5873 -8.04036 303 " " " " A 2 0 0 "PRO " " CG " " " 6 0 1 C2 
    4629 14 -2.37835 -12.4184 -7.78689 303 " " " " A 2 0 0 "PRO " " CD " " " 6 0 1 C2 
    4630 48 -1.06865 -13.749 -5.32175 303 " " " " A 21 0 0 "PRO " " HA " " " 1 0 1 C2 
    4631 48 0.696943 -13.1378 -6.78977 303 " " " " A 21 0 0 "PRO " " HB3" " " 1 0 1 C2 
    4632 48 0.222645 -11.3934 -6.59761 303 " " " " A 21 0 0 "PRO " " HB2" " " 1 0 1 C2 
    4633 48 -0.668116 -13.543 -8.53968 303 " " " " A 21 0 0 "PRO " " HG3" " " 1 0 1 C2 
    4634 48 -0.440495 -11.9665 -8.84866 303 " " " " A 21 0 0 "PRO " " HG2" " " 1 0 1 C2 
    4635 48 -2.6356 -11.4307 -8.16934 303 " " " " A 21 0 0 "PRO " " HD2" " " 1 0 1 C2 
    4636 48 -2.81975 -13.2224 -8.3759 303 " " " " A 21 0 0 "PRO " " HD3" " " 1 0 1 C2 
    4637 40 -1.49465 -10.6735 -4.46649 304 " " " " A 43 0 0 "LEU " " N  " " " 7 0 1 C2 
    4638 14 -1.45864 -9.75278 -3.33069 304 " " " " A 2 0 0 "LEU " " CA " " " 6 0 1 C2 
    4639 14 -2.32222 -10.3026 -2.14713 304 " " " " A 2 0 0 "LEU " " C  " " " 6 0 1 C2 
    4640 23 -1.96262 -9.97452 -1.0013 304 " " " " A 70 0 0 "LEU " " O  " " " 8 0 1 C2 
    4641 14 -1.94957 -8.33999 -3.65004 304 " " " " A 2 0 0 "LEU " " CB " " " 6 0 1 C2 
    4642 14 -1.21397 -7.42594 -4.69155 304 " " " " A 2 0 0 "LEU " " CG " " " 6 0 1 C2 
    4643 14 -2.18773 -6.38247 -5.27232 304 " " " " A 2 0 0 "LEU " " CD1" " " 6 0 1 C2 
    4644 14 -0.0231572 -6.74432 -3.93859 304 " " " " A 2 0 0 "LEU " " CD2" " " 6 0 1 C2 
    4645 48 -1.90313 -10.3287 -5.32344 304 " " " " A 21 0 0 "LEU " " H  " " " 1 0 1 C2 
    4646 48 -0.437687 -9.72384 -2.95002 304 " " " " A 21 0 0 "LEU " " HA " " " 1 0 1 C2 
    4647 48 -2.07143 -7.75182 -2.74048 304 " " " " A 21 0 0 "LEU " " HB3" " " 1 0 1 C2 
    4648 48 -2.94951 -8.43033 -4.07439 304 " " " " A 21 0 0 "LEU " " HB2" " " 1 0 1 C2 
    4649 48 -0.863615 -8.10976 -5.46469 304 " " " " A 21 0 0 "LEU " " HG " " " 1 0 1 C2 
    4650 48 -3.07388 -6.95915 -5.53739 304 " " " " A 21 0 0 "LEU " HD11 " " 1 0 1 C2 
    4651 48 -2.43704 -5.67068 -4.48537 304 " " " " A 21 0 0 "LEU " HD12 " " 1 0 1 C2 
    4652 48 -1.70065 -5.83891 -6.08189 304 " " " " A 21 0 0 "LEU " HD13 " " 1 0 1 C2 
    4653 48 0.43605 -7.44058 -3.23684 304 " " " " A 21 0 0 "LEU " HD21 " " 1 0 1 C2 
    4654 48 0.698296 -6.43644 -4.69543 304 " " " " A 21 0 0 "LEU " HD22 " " 1 0 1 C2 
    4655 48 -0.240221 -6.01006 -3.1628 304 " " " " A 21 0 0 "LEU " HD23 " " 1 0 1 C2 
    4656 40 -3.3903 -11.069 -2.36624 305 " " " " A 43 0 0 "LEU " " N  " " " 7 0 1 C2 
    4657 14 -4.14699 -11.7406 -1.30275 305 " " " " A 2 0 0 "LEU " " CA " " " 6 0 1 C2 
    4658 14 -3.32738 -12.9549 -0.722581 305 " " " " A 2 0 0 "LEU " " C  " " " 6 0 1 C2 
    4659 23 -3.89972 -13.7636 -0.0212392 305 " " " " A 70 0 0 "LEU " " O  " " " 8 0 1 C2 
    4660 14 -5.61591 -12.2381 -1.81164 305 " " " " A 2 0 0 "LEU " " CB " " " 6 0 1 C2 
    4661 14 -6.54039 -11.15 -2.46611 305 " " " " A 2 0 0 "LEU " " CG " " " 6 0 1 C2 
    4662 14 -7.93131 -11.6966 -2.88766 305 " " " " A 2 0 0 "LEU " " CD1" " " 6 0 1 C2 
    4663 14 -6.59535 -9.91686 -1.52346 305 " " " " A 2 0 0 "LEU " " CD2" " " 6 0 1 C2 
    4664 48 -3.6324 -11.2651 -3.32699 305 " " " " A 21 0 0 "LEU " " H  " " " 1 0 1 C2 
    4665 48 -4.34304 -11.0039 -0.523728 305 " " " " A 21 0 0 "LEU " " HA " " " 1 0 1 C2 
    4666 48 -6.24632 -12.6044 -1.00137 305 " " " " A 21 0 0 "LEU " " HB3" " " 1 0 1 C2 
    4667 48 -5.5828 -12.9906 -2.59952 305 " " " " A 21 0 0 "LEU " " HB2" " " 1 0 1 C2 
    4668 48 -6.03951 -10.8823 -3.39644 305 " " " " A 21 0 0 "LEU " " HG " " " 1 0 1 C2 
    4669 48 -8.51849 -12.0098 -2.02439 305 " " " " A 21 0 0 "LEU " HD11 " " 1 0 1 C2 
    4670 48 -8.58818 -11.0283 -3.44442 305 " " " " A 21 0 0 "LEU " HD12 " " 1 0 1 C2 
    4671 48 -7.8202 -12.6741 -3.35694 305 " " " " A 21 0 0 "LEU " HD13 " " 1 0 1 C2 
    4672 48 -7.15043 -9.21834 -2.1496 305 " " " " A 21 0 0 "LEU " HD21 " " 1 0 1 C2 
    4673 48 -7.01787 -10.1314 -0.541858 305 " " " " A 21 0 0 "LEU " HD22 " " 1 0 1 C2 
    4674 48 -5.61896 -9.47434 -1.32615 305 " " " " A 21 0 0 "LEU " HD23 " " 1 0 1 C2 
    4675 40 -2.01415 -13.1231 -0.938481 306 " " " " A 43 0 0 "LEU " " N  " " " 7 0 1 C2 
    4676 14 -1.21313 -14.1841 -0.32875 306 " " " " A 2 0 0 "LEU " " CA " " " 6 0 1 C2 
    4677 14 -0.863543 -13.6503 1.04262 306 " " " " A 2 0 0 "LEU " " C  " " " 6 0 1 C2 
    4678 23 -0.761814 -14.3979 1.99231 306 " " " " A 70 0 0 "LEU " " O  " " " 8 0 1 C2 
    4679 14 0.0309409 -14.4695 -1.20429 306 " " " " A 2 0 0 "LEU " " CB " " " 6 0 1 C2 
    4680 14 1.0643 -15.5538 -0.659808 306 " " " " A 2 0 0 "LEU " " CG " " " 6 0 1 C2 
    4681 14 0.41832 -16.9382 -0.54378 306 " " " " A 2 0 0 "LEU " " CD1" " " 6 0 1 C2 
    4682 14 2.37695 -15.683 -1.51117 306 " " " " A 2 0 0 "LEU " " CD2" " " 6 0 1 C2 
    4683 48 -1.38797 -12.4035 -1.27043 306 " " " " A 21 0 0 "LEU " " H  " " " 1 0 1 C2 
    4684 48 -1.87304 -15.0348 -0.158925 306 " " " " A 21 0 0 "LEU " " HA " " " 1 0 1 C2 
    4685 48 0.590469 -13.5561 -1.40632 306 " " " " A 21 0 0 "LEU " " HB3" " " 1 0 1 C2 
    4686 48 -0.276512 -14.7377 -2.21505 306 " " " " A 21 0 0 "LEU " " HB2" " " 1 0 1 C2 
    4687 48 1.42103 -15.1542 0.289474 306 " " " " A 21 0 0 "LEU " " HG " " " 1 0 1 C2 
    4688 48 1.02806 -17.7628 -0.174453 306 " " " " A 21 0 0 "LEU " HD11 " " 1 0 1 C2 
    4689 48 -0.545679 -17.0179 -0.0413389 306 " " " " A 21 0 0 "LEU " HD12 " " 1 0 1 C2 
    4690 48 0.316698 -17.2372 -1.58703 306 " " " " A 21 0 0 "LEU " HD13 " " 1 0 1 C2
[truncated: 9,340,450 more chars]
