# Supplementary material for: Inhibition Mechanism of Anti-TB Drug SQ109: Allosteric Inhibition of TMM Translocation of Mycobacterium Tuberculosis MmpL3 Transporter
Source: J Chem Inf Model. 2023 Aug 17;63(16):5356–74. doi: 10.1021/acs.jcim.3c00616 (PMC10466384; doi:10.1021/acs.jcim.3c00616)
Supplement: Supplementary file 2 — ci3c00616_si_002.zip [file ci3c00616_si_002.zip › data/TM7-TM8_conformchange/6AJG_holo_traj2_887ns.mae]

{
  s_m_m2io_version
  :::
  2.0.0
}
f_m_ct {
  s_m_title
  r_chorus_box_ax
  r_chorus_box_ay
  r_chorus_box_az
  r_chorus_box_bx
  r_chorus_box_by
  r_chorus_box_bz
  r_chorus_box_cx
  r_chorus_box_cy
  r_chorus_box_cz
  :::
  ""
  73.2331
  0
  0
  0
  80.301
  0
  0
  0
  121.113
  m_atom[72043] {
    # First column is atom index #
    i_m_mmod_type
    r_m_x_coord
    r_m_y_coord
    r_m_z_coord
    i_m_residue_number
    s_m_insertion_code
    s_m_mmod_res
    s_m_chain_name
    i_m_color
    r_m_charge1
    r_m_charge2
    s_m_pdb_residue_name
    s_m_pdb_atom_name
    s_m_grow_name
    i_m_atomic_number
    i_m_formal_charge
    i_m_visibility
    s_m_pdb_segment_name
    :::
    1 14 -21.338 1.4591 -33.9062 0 " " " " A 2 0 0 "ACE " " CH3" " " 6 0 1 C2 
    2 14 -21.6089 2.27941 -32.6629 0 " " " " A 2 0 0 "ACE " " C  " " " 6 0 1 C2 
    3 23 -21.9561 3.39114 -32.7522 0 " " " " A 70 0 0 "ACE " " O  " " " 8 0 1 C2 
    4 48 -21.3173 2.16272 -34.7384 0 " " " " A 21 0 0 "ACE " " 1H " " " 1 0 1 C2 
    5 48 -20.3127 1.1095 -34.0269 0 " " " " A 21 0 0 "ACE " " 2H " " " 1 0 1 C2 
    6 48 -21.9685 0.603229 -34.1472 0 " " " " A 21 0 0 "ACE " " 3H " " " 1 0 1 C2 
    7 40 -21.6008 1.59254 -31.5107 1 " " " " A 43 0 0 "MET " " N  " " " 7 0 1 C2 
    8 14 -22.1387 2.2075 -30.2689 1 " " " " A 2 0 0 "MET " " CA " " " 6 0 1 C2 
    9 14 -21.2755 3.25915 -29.6133 1 " " " " A 2 0 0 "MET " " C  " " " 6 0 1 C2 
    10 23 -21.7443 4.16599 -29.0006 1 " " " " A 70 0 0 "MET " " O  " " " 8 0 1 C2 
    11 14 -22.4289 1.04838 -29.2866 1 " " " " A 2 0 0 "MET " " CB " " " 6 0 1 C2 
    12 14 -23.054 1.25545 -27.9291 1 " " " " A 2 0 0 "MET " " CG " " " 6 0 1 C2 
    13 52 -24.1071 -0.139294 -27.2819 1 " " " " A 13 0 0 "MET " " SD " " " 16 0 1 C2 
    14 14 -25.1429 0.702224 -26.1076 1 " " " " A 2 0 0 "MET " " CE " " " 6 0 1 C2 
    15 48 -21.2925 0.640533 -31.3739 1 " " " " A 21 0 0 "MET " " H1 " " " 1 0 1 C2 
    16 48 -23.1249 2.61406 -30.493 1 " " " " A 21 0 0 "MET " " HA " " " 1 0 1 C2 
    17 48 -21.484 0.563129 -29.042 1 " " " " A 21 0 0 "MET " " HB3" " " 1 0 1 C2 
    18 48 -23.0882 0.228603 -29.5718 1 " " " " A 21 0 0 "MET " " HB2" " " 1 0 1 C2 
    19 48 -23.7094 2.11891 -28.0434 1 " " " " A 21 0 0 "MET " " HG3" " " 1 0 1 C2 
    20 48 -22.2463 1.51555 -27.2449 1 " " " " A 21 0 0 "MET " " HG2" " " 1 0 1 C2 
    21 48 -24.6348 0.975284 -25.1827 1 " " " " A 21 0 0 "MET " " HE1" " " 1 0 1 C2 
    22 48 -25.5151 1.55501 -26.6753 1 " " " " A 21 0 0 "MET " " HE2" " " 1 0 1 C2 
    23 48 -25.997 0.0504868 -25.9239 1 " " " " A 21 0 0 "MET " " HE3" " " 1 0 1 C2 
    24 40 -19.9383 3.25936 -29.7691 2 " " " " A 43 0 0 "PHE " " N  " " " 7 0 1 C2 
    25 14 -19.0274 4.30703 -29.4426 2 " " " " A 2 0 0 "PHE " " CA " " " 6 0 1 C2 
    26 14 -19.1239 5.55983 -30.4424 2 " " " " A 2 0 0 "PHE " " C  " " " 6 0 1 C2 
    27 23 -18.6559 6.65599 -30.1576 2 " " " " A 70 0 0 "PHE " " O  " " " 8 0 1 C2 
    28 14 -17.5485 3.77531 -29.2342 2 " " " " A 2 0 0 "PHE " " CB " " " 6 0 1 C2 
    29 14 -17.2644 3.39283 -27.8019 2 " " " " A 2 0 0 "PHE " " CG " " " 6 0 1 C2 
    30 14 -16.6399 4.27797 -26.9464 2 " " " " A 2 0 0 "PHE " " CD1" " " 6 0 1 C2 
    31 14 -17.5619 2.08384 -27.4045 2 " " " " A 2 0 0 "PHE " " CD2" " " 6 0 1 C2 
    32 14 -16.385 3.86124 -25.6206 2 " " " " A 2 0 0 "PHE " " CE1" " " 6 0 1 C2 
    33 14 -17.4093 1.73807 -26.0473 2 " " " " A 2 0 0 "PHE " " CE2" " " 6 0 1 C2 
    34 14 -16.7709 2.61632 -25.16 2 " " " " A 2 0 0 "PHE " " CZ " " " 6 0 1 C2 
    35 48 -19.5415 2.45787 -30.2385 2 " " " " A 21 0 0 "PHE " " H  " " " 1 0 1 C2 
    36 48 -19.2698 4.70439 -28.457 2 " " " " A 21 0 0 "PHE " " HA " " " 1 0 1 C2 
    37 48 -16.9126 4.64815 -29.3824 2 " " " " A 21 0 0 "PHE " " HB3" " " 1 0 1 C2 
    38 48 -17.3697 3.09135 -30.0639 2 " " " " A 21 0 0 "PHE " " HB2" " " 1 0 1 C2 
    39 48 -16.2746 5.24806 -27.2495 2 " " " " A 21 0 0 "PHE " " HD1" " " 1 0 1 C2 
    40 48 -17.8973 1.40483 -28.1745 2 " " " " A 21 0 0 "PHE " " HD2" " " 1 0 1 C2 
    41 48 -15.7806 4.53491 -25.0313 2 " " " " A 21 0 0 "PHE " " HE1" " " 1 0 1 C2 
    42 48 -17.6725 0.752933 -25.6915 2 " " " " A 21 0 0 "PHE " " HE2" " " 1 0 1 C2 
    43 48 -16.4484 2.31166 -24.1754 2 " " " " A 21 0 0 "PHE " " HZ " " " 1 0 1 C2 
    44 40 -19.7922 5.35584 -31.584 3 " " " " A 43 0 0 "ALA " " N  " " " 7 0 1 C2 
    45 14 -19.9088 6.45072 -32.5833 3 " " " " A 2 0 0 "ALA " " CA " " " 6 0 1 C2 
    46 14 -21.232 7.22702 -32.2457 3 " " " " A 2 0 0 "ALA " " C  " " " 6 0 1 C2 
    47 23 -21.297 8.42176 -32.4412 3 " " " " A 70 0 0 "ALA " " O  " " " 8 0 1 C2 
    48 14 -20.0057 5.85694 -34.0101 3 " " " " A 2 0 0 "ALA " " CB " " " 6 0 1 C2 
    49 48 -20.2883 4.4927 -31.7543 3 " " " " A 21 0 0 "ALA " " H  " " " 1 0 1 C2 
    50 48 -19.0808 7.15466 -32.6664 3 " " " " A 21 0 0 "ALA " " HA " " " 1 0 1 C2 
    51 48 -19.9762 4.7683 -33.9641 3 " " " " A 21 0 0 "ALA " " HB1" " " 1 0 1 C2 
    52 48 -20.9639 6.19588 -34.4039 3 " " " " A 21 0 0 "ALA " " HB2" " " 1 0 1 C2 
    53 48 -19.1398 6.20486 -34.5733 3 " " " " A 21 0 0 "ALA " " HB3" " " 1 0 1 C2 
    54 40 -22.1605 6.53021 -31.5969 4 " " " " A 43 0 0 "TRP " " N  " " " 7 0 1 C2 
    55 14 -23.3561 7.08626 -30.949 4 " " " " A 2 0 0 "TRP " " CA " " " 6 0 1 C2 
    56 14 -23.0695 7.66348 -29.5466 4 " " " " A 2 0 0 "TRP " " C  " " " 6 0 1 C2 
    57 23 -23.6475 8.68485 -29.1515 4 " " " " A 70 0 0 "TRP " " O  " " " 8 0 1 C2 
    58 14 -24.2469 5.87522 -30.8533 4 " " " " A 2 0 0 "TRP " " CB " " " 6 0 1 C2 
    59 14 -25.6176 6.16142 -30.2959 4 " " " " A 2 0 0 "TRP " " CG " " " 6 0 1 C2 
    60 14 -26.7454 6.67705 -30.9043 4 " " " " A 2 0 0 "TRP " " CD1" " " 6 0 1 C2 
    61 14 -25.9481 5.7943 -28.9539 4 " " " " A 2 0 0 "TRP " " CD2" " " 6 0 1 C2 
    62 40 -27.7607 6.7238 -29.9854 4 " " " " A 43 0 0 "TRP " " NE1" " " 7 0 1 C2 
    63 14 -27.3337 6.17585 -28.8131 4 " " " " A 2 0 0 "TRP " " CE2" " " 6 0 1 C2 
    64 14 -25.3593 5.03355 -27.9492 4 " " " " A 2 0 0 "TRP " " CE3" " " 6 0 1 C2 
    65 14 -27.9804 6.00947 -27.6249 4 " " " " A 2 0 0 "TRP " " CZ2" " " 6 0 1 C2 
    66 14 -26.0499 4.91169 -26.7653 4 " " " " A 2 0 0 "TRP " " CZ3" " " 6 0 1 C2 
    67 14 -27.367 5.39663 -26.6255 4 " " " " A 2 0 0 "TRP " " CH2" " " 6 0 1 C2 
    68 48 -22.1198 5.52146 -31.5675 4 " " " " A 21 0 0 "TRP " " H  " " " 1 0 1 C2 
    69 48 -23.7409 7.93916 -31.5082 4 " " " " A 21 0 0 "TRP " " HA " " " 1 0 1 C2 
    70 48 -23.8491 5.12393 -30.1711 4 " " " " A 21 0 0 "TRP " " HB3" " " 1 0 1 C2 
    71 48 -24.3408 5.54424 -31.8876 4 " " " " A 21 0 0 "TRP " " HB2" " " 1 0 1 C2 
    72 48 -26.7024 6.92022 -31.9557 4 " " " " A 21 0 0 "TRP " " HD1" " " 1 0 1 C2 
    73 48 -28.7021 7.02925 -30.1867 4 " " " " A 21 0 0 "TRP " " HE1" " " 1 0 1 C2 
    74 48 -24.3498 4.65009 -27.9646 4 " " " " A 21 0 0 "TRP " " HE3" " " 1 0 1 C2 
    75 48 -29.0103 6.30616 -27.4917 4 " " " " A 21 0 0 "TRP " " HZ2" " " 1 0 1 C2 
    76 48 -25.7345 4.27323 -25.9533 4 " " " " A 21 0 0 "TRP " " HZ3" " " 1 0 1 C2 
    77 48 -27.9328 5.14742 -25.74 4 " " " " A 21 0 0 "TRP " " HH2" " " 1 0 1 C2 
    78 40 -22.1286 7.11275 -28.7955 5 " " " " A 43 0 0 "TRP " " N  " " " 7 0 1 C2 
    79 14 -21.5868 7.74376 -27.5416 5 " " " " A 2 0 0 "TRP " " CA " " " 6 0 1 C2 
    80 14 -20.8013 8.98647 -27.9779 5 " " " " A 2 0 0 "TRP " " C  " " " 6 0 1 C2 
    81 23 -20.9058 10.0943 -27.4239 5 " " " " A 70 0 0 "TRP " " O  " " " 8 0 1 C2 
    82 14 -20.6529 6.77382 -26.8626 5 " " " " A 2 0 0 "TRP " " CB " " " 6 0 1 C2 
    83 14 -20.2745 7.14482 -25.48 5 " " " " A 2 0 0 "TRP " " CG " " " 6 0 1 C2 
    84 14 -19.3825 8.06219 -25.0896 5 " " " " A 2 0 0 "TRP " " CD1" " " 6 0 1 C2 
    85 14 -21.0095 6.81232 -24.2423 5 " " " " A 2 0 0 "TRP " " CD2" " " 6 0 1 C2 
    86 40 -19.4395 8.13237 -23.6648 5 " " " " A 43 0 0 "TRP " " NE1" " " 7 0 1 C2 
    87 14 -20.3469 7.33531 -23.0659 5 " " " " A 2 0 0 "TRP " " CE2" " " 6 0 1 C2 
    88 14 -22.1642 6.01211 -24.0304 5 " " " " A 2 0 0 "TRP " " CE3" " " 6 0 1 C2 
    89 14 -20.9107 7.12014 -21.8035 5 " " " " A 2 0 0 "TRP " " CZ2" " " 6 0 1 C2 
    90 14 -22.5697 5.60688 -22.7086 5 " " " " A 2 0 0 "TRP " " CZ3" " " 6 0 1 C2 
    91 14 -21.9159 6.19087 -21.6042 5 " " " " A 2 0 0 "TRP " " CH2" " " 6 0 1 C2 
    92 48 -21.7586 6.23161 -29.1223 5 " " " " A 21 0 0 "TRP " " H  " " " 1 0 1 C2 
    93 48 -22.3205 8.18528 -26.8672 5 " " " " A 21 0 0 "TRP " " HA " " " 1 0 1 C2 
    94 48 -19.7503 6.71209 -27.4704 5 " " " " A 21 0 0 "TRP " " HB3" " " 1 0 1 C2 
    95 48 -21.0854 5.77581 -26.7914 5 " " " " A 21 0 0 "TRP " " HB2" " " 1 0 1 C2 
    96 48 -18.7441 8.65798 -25.7251 5 " " " " A 21 0 0 "TRP " " HD1" " " 1 0 1 C2 
    97 48 -19.0358 8.97283 -23.2765 5 " " " " A 21 0 0 "TRP " " HE1" " " 1 0 1 C2 
    98 48 -22.6318 5.42418 -24.8064 5 " " " " A 21 0 0 "TRP " " HE3" " " 1 0 1 C2 
    99 48 -20.4379 7.62236 -20.9725 5 " " " " A 21 0 0 "TRP " " HZ2" " " 1 0 1 C2 
    100 48 -23.3351 4.84753 -22.6452 5 " " " " A 21 0 0 "TRP " " HZ3" " " 1 0 1 C2 
    101 48 -22.1638 5.82601 -20.6184 5 " " " " A 21 0 0 "TRP " " HH2" " " 1 0 1 C2 
    102 40 -20.1161 8.87601 -29.1263 6 " " " " A 43 0 0 "GLY " " N  " " " 7 0 1 C2 
    103 14 -19.3241 9.90331 -29.8342 6 " " " " A 2 0 0 "GLY " " CA " " " 6 0 1 C2 
    104 14 -20.1555 11.1021 -30.3694 6 " " " " A 2 0 0 "GLY " " C  " " " 6 0 1 C2 
    105 23 -19.8753 12.2007 -29.9769 6 " " " " A 70 0 0 "GLY " " O  " " " 8 0 1 C2 
    106 48 -20.1452 7.98127 -29.594 6 " " " " A 21 0 0 "GLY " " H  " " " 1 0 1 C2 
    107 48 -18.7176 9.404 -30.5898 6 " " " " A 21 0 0 "GLY " " HA3" " " 1 0 1 C2 
    108 48 -18.6002 10.3678 -29.1646 6 " " " " A 21 0 0 "GLY " " HA2" " " 1 0 1 C2 
    109 40 -21.2959 10.7731 -30.9729 7 " " " " A 43 0 0 "ARG " " N  " " " 7 0 1 C2 
    110 14 -22.2618 11.7987 -31.4881 7 " " " " A 2 0 0 "ARG " " CA " " " 6 0 1 C2 
    111 14 -23.1972 12.4437 -30.3482 7 " " " " A 2 0 0 "ARG " " C  " " " 6 0 1 C2 
    112 23 -23.3638 13.6985 -30.4145 7 " " " " A 70 0 0 "ARG " " O  " " " 8 0 1 C2 
    113 14 -23.1072 11.1811 -32.6281 7 " " " " A 2 0 0 "ARG " " CB " " " 6 0 1 C2 
    114 14 -24.293 12.0565 -33.0559 7 " " " " A 2 0 0 "ARG " " CG " " " 6 0 1 C2 
    115 14 -24.8674 11.5562 -34.5077 7 " " " " A 2 0 0 "ARG " " CD " " " 6 0 1 C2 
    116 40 -24.1306 12.1438 -35.6342 7 " " " " A 43 0 0 "ARG " " NE " " " 7 0 1 C2 
    117 14 -24.4218 11.97 -36.9235 7 " " " " A 2 0 0 "ARG " " CZ " " " 6 0 1 C2 
    118 40 -25.5681 11.3165 -37.3014 7 " " " " A 43 0 0 "ARG " " NH1" " " 7 0 1 C2 
    119 40 -23.6299 12.5422 -37.8715 7 " " " " A 43 0 0 "ARG " " NH2" " " 7 0 1 C2 
    120 48 -21.4682 9.791 -31.134 7 " " " " A 21 0 0 "ARG " " H  " " " 1 0 1 C2 
    121 48 -21.6743 12.6354 -31.8661 7 " " " " A 21 0 0 "ARG " " HA " " " 1 0 1 C2 
    122 48 -23.4384 10.1555 -32.465 7 " " " " A 21 0 0 "ARG " " HB3" " " 1 0 1 C2 
    123 48 -22.5623 11.0462 -33.5624 7 " " " " A 21 0 0 "ARG " " HB2" " " 1 0 1 C2 
    124 48 -23.9896 13.1028 -33.0201 7 " " " " A 21 0 0 "ARG " " HG3" " " 1 0 1 C2 
    125 48 -25.1168 11.8806 -32.3642 7 " " " " A 21 0 0 "ARG " " HG2" " " 1 0 1 C2 
    126 48 -25.9363 11.763 -34.5601 7 " " " " A 21 0 0 "ARG " " HD3" " " 1 0 1 C2 
    127 48 -24.7634 10.4741 -34.5878 7 " " " " A 21 0 0 "ARG " " HD2" " " 1 0 1 C2 
    128 48 -23.2272 12.4264 -35.282 7 " " " " A 21 0 0 "ARG " " HE " " " 1 0 1 C2 
    129 48 -25.8092 11.199 -38.2751 7 " " " " A 21 0 0 "ARG " HH12 " " 1 0 1 C2 
    130 48 -26.1451 10.7951 -36.6569 7 " " " " A 21 0 0 "ARG " HH11 " " 1 0 1 C2 
    131 48 -23.8143 12.5264 -38.8644 7 " " " " A 21 0 0 "ARG " HH22 " " 1 0 1 C2 
    132 48 -22.7713 12.9944 -37.5913 7 " " " " A 21 0 0 "ARG " HH21 " " 1 0 1 C2 
    133 40 -23.6457 11.7192 -29.302 8 " " " " A 43 0 0 "THR " " N  " " " 7 0 1 C2 
    134 14 -24.4068 12.2417 -28.1246 8 " " " " A 2 0 0 "THR " " CA " " " 6 0 1 C2 
    135 14 -23.7163 13.4467 -27.35 8 " " " " A 2 0 0 "THR " " C  " " " 6 0 1 C2 
    136 23 -24.3294 14.4684 -27.3268 8 " " " " A 70 0 0 "THR " " O  " " " 8 0 1 C2 
    137 14 -24.9934 11.1675 -27.2041 8 " " " " A 2 0 0 "THR " " CB " " " 6 0 1 C2 
    138 23 -23.9647 10.2737 -26.7714 8 " " " " A 70 0 0 "THR " " OG1" " " 8 0 1 C2 
    139 14 -26.1589 10.341 -27.857 8 " " " " A 2 0 0 "THR " " CG2" " " 6 0 1 C2 
    140 48 -23.3728 10.748 -29.3507 8 " " " " A 21 0 0 "THR " " H  " " " 1 0 1 C2 
    141 48 -25.2805 12.6878 -28.5999 8 " " " " A 21 0 0 "THR " " HA " " " 1 0 1 C2 
    142 48 -25.3759 11.7201 -26.3459 8 " " " " A 21 0 0 "THR " " HB " " " 1 0 1 C2 
    143 48 -23.7196 9.7423 -27.5134 8 " " " " A 21 0 0 "THR " " HG1" " " 1 0 1 C2 
    144 48 -25.7485 9.76316 -28.6851 8 " " " " A 21 0 0 "THR " HG21 " " 1 0 1 C2 
    145 48 -26.5424 9.66657 -27.0913 8 " " " " A 21 0 0 "THR " HG22 " " 1 0 1 C2 
    146 48 -26.9213 11.0289 -28.2224 8 " " " " A 21 0 0 "THR " HG23 " " 1 0 1 C2 
    147 40 -22.4564 13.2704 -26.9321 9 " " " " A 43 0 0 "VAL " " N  " " " 7 0 1 C2 
    148 14 -21.6089 14.3126 -26.3775 9 " " " " A 2 0 0 "VAL " " CA " " " 6 0 1 C2 
    149 14 -21.6413 15.6032 -27.2721 9 " " " " A 2 0 0 "VAL " " C  " " " 6 0 1 C2 
    150 23 -21.6661 16.6486 -26.6951 9 " " " " A 70 0 0 "VAL " " O  " " " 8 0 1 C2 
    151 14 -20.2545 13.8541 -25.9946 9 " " " " A 2 0 0 "VAL " " CB " " " 6 0 1 C2 
    152 14 -20.2171 12.9195 -24.7887 9 " " " " A 2 0 0 "VAL " " CG1" " " 6 0 1 C2 
    153 14 -19.5174 13.236 -27.1464 9 " " " " A 2 0 0 "VAL " " CG2" " " 6 0 1 C2 
    154 48 -22.001 12.3708 -26.9911 9 " " " " A 21 0 0 "VAL " " H  " " " 1 0 1 C2 
    155 48 -21.9547 14.7455 -25.4389 9 " " " " A 21 0 0 "VAL " " HA " " " 1 0 1 C2 
    156 48 -19.7031 14.7462 -25.6977 9 " " " " A 21 0 0 "VAL " " HB " " " 1 0 1 C2 
    157 48 -19.2187 13.0278 -24.365 9 " " " " A 21 0 0 "VAL " HG11 " " 1 0 1 C2 
    158 48 -21.0247 13.1444 -24.092 9 " " " " A 21 0 0 "VAL " HG12 " " 1 0 1 C2 
    159 48 -20.3946 11.9166 -25.1769 9 " " " " A 21 0 0 "VAL " HG13 " " 1 0 1 C2 
    160 48 -18.4825 12.9518 -26.9563 9 " " " " A 21 0 0 "VAL " HG21 " " 1 0 1 C2 
    161 48 -20.1107 12.4274 -27.5734 9 " " " " A 21 0 0 "VAL " HG22 " " 1 0 1 C2 
    162 48 -19.3793 13.8941 -28.0042 9 " " " " A 21 0 0 "VAL " HG23 " " 1 0 1 C2 
    163 40 -21.689 15.4765 -28.616 10 " " " " A 43 0 0 "TYR " " N  " " " 7 0 1 C2 
    164 14 -21.6595 16.5393 -29.5543 10 " " " " A 2 0 0 "TYR " " CA " " " 6 0 1 C2 
    165 14 -23.0299 17.3412 -29.519 10 " " " " A 2 0 0 "TYR " " C  " " " 6 0 1 C2 
    166 23 -23.106 18.5365 -29.5564 10 " " " " A 70 0 0 "TYR " " O  " " " 8 0 1 C2 
    167 14 -21.3148 16.0057 -30.965 10 " " " " A 2 0 0 "TYR " " CB " " " 6 0 1 C2 
    168 14 -21.3591 17.1159 -31.9809 10 " " " " A 2 0 0 "TYR " " CG " " " 6 0 1 C2 
    169 14 -20.2421 17.9843 -32.1328 10 " " " " A 2 0 0 "TYR " " CD1" " " 6 0 1 C2 
    170 14 -22.5041 17.346 -32.773 10 " " " " A 2 0 0 "TYR " " CD2" " " 6 0 1 C2 
    171 14 -20.2869 19.1067 -33.0145 10 " " " " A 2 0 0 "TYR " " CE1" " " 6 0 1 C2 
    172 14 -22.564 18.4211 -33.6624 10 " " " " A 2 0 0 "TYR " " CE2" " " 6 0 1 C2 
    173 14 -21.4659 19.2614 -33.816 10 " " " " A 2 0 0 "TYR " " CZ " " " 6 0 1 C2 
    174 23 -21.5409 20.2983 -34.7014 10 " " " " A 70 0 0 "TYR " " OH " " " 8 0 1 C2 
    175 48 -21.9277 14.5992 -29.0559 10 " " " " A 21 0 0 "TYR " " H  " " " 1 0 1 C2 
    176 48 -20.9361 17.3092 -29.286 10 " " " " A 21 0 0 "TYR " " HA " " " 1 0 1 C2 
    177 48 -21.9452 15.3003 -31.5064 10 " " " " A 21 0 0 "TYR " " HB3" " " 1 0 1 C2 
    178 48 -20.3481 15.5043 -30.9188 10 " " " " A 21 0 0 "TYR " " HB2" " " 1 0 1 C2 
    179 48 -19.4427 17.8833 -31.4137 10 " " " " A 21 0 0 "TYR " " HD1" " " 1 0 1 C2 
    180 48 -23.2726 16.5885 -32.7282 10 " " " " A 21 0 0 "TYR " " HD2" " " 1 0 1 C2 
    181 48 -19.4914 19.8318 -33.1022 10 " " " " A 21 0 0 "TYR " " HE1" " " 1 0 1 C2 
    182 48 -23.3599 18.6064 -34.3685 10 " " " " A 21 0 0 "TYR " " HE2" " " 1 0 1 C2 
    183 48 -20.8986 20.9623 -34.5025 10 " " " " A 21 0 0 "TYR " " HH " " " 1 0 1 C2 
    184 40 -24.1451 16.5684 -29.3367 11 " " " " A 43 0 0 "GLN " " N  " " " 7 0 1 C2 
    185 14 -25.522 17.0318 -29.4063 11 " " " " A 2 0 0 "GLN " " CA " " " 6 0 1 C2 
    186 14 -25.9137 17.6615 -28.031 11 " " " " A 2 0 0 "GLN " " C  " " " 6 0 1 C2 
    187 23 -26.7435 18.6052 -28.0376 11 " " " " A 70 0 0 "GLN " " O  " " " 8 0 1 C2 
    188 14 -26.5346 15.9154 -29.6712 11 " " " " A 2 0 0 "GLN " " CB " " " 6 0 1 C2 
    189 14 -26.3144 15.4194 -31.1084 11 " " " " A 2 0 0 "GLN " " CG " " " 6 0 1 C2 
    190 14 -27.1795 16.054 -32.1718 11 " " " " A 2 0 0 "GLN " " CD " " " 6 0 1 C2 
    191 23 -28.2543 16.543 -31.8637 11 " " " " A 70 0 0 "GLN " " OE1" " " 8 0 1 C2 
    192 40 -26.7852 16.0478 -33.4272 11 " " " " A 43 0 0 "GLN " " NE2" " " 7 0 1 C2 
    193 48 -24.0212 15.5672 -29.2888 11 " " " " A 21 0 0 "GLN " " H  " " " 1 0 1 C2 
    194 48 -25.6963 17.8341 -30.1233 11 " " " " A 21 0 0 "GLN " " HA " " " 1 0 1 C2 
    195 48 -27.5277 16.3622 -29.623 11 " " " " A 21 0 0 "GLN " " HB3" " " 1 0 1 C2 
    196 48 -26.504 15.1014 -28.9469 11 " " " " A 21 0 0 "GLN " " HB2" " " 1 0 1 C2 
    197 48 -26.755 14.4225 -31.119 11 " " " " A 21 0 0 "GLN " " HG3" " " 1 0 1 C2 
    198 48 -25.2523 15.2857 -31.3136 11 " " " " A 21 0 0 "GLN " " HG2" " " 1 0 1 C2 
    199 48 -27.4903 16.3418 -34.088 11 " " " " A 21 0 0 "GLN " HE22 " " 1 0 1 C2 
    200 48 -26.0071 15.4484 -33.6626 11 " " " " A 21 0 0 "GLN " HE21 " " 1 0 1 C2 
    201 40 -25.2349 17.2547 -26.9521 12 " " " " A 43 0 0 "PHE " " N  " " " 7 0 1 C2 
    202 14 -25.5804 17.5974 -25.5684 12 " " " " A 2 0 0 "PHE " " CA " " " 6 0 1 C2 
    203 14 -24.293 18.2154 -24.9405 12 " " " " A 2 0 0 "PHE " " C  " " " 6 0 1 C2 
    204 23 -24.1376 18.1509 -23.6827 12 " " " " A 70 0 0 "PHE " " O  " " " 8 0 1 C2 
    205 14 -26.037 16.4512 -24.7477 12 " " " " A 2 0 0 "PHE " " CB " " " 6 0 1 C2 
    206 14 -27.0334 15.4862 -25.4045 12 " " " " A 2 0 0 "PHE " " CG " " " 6 0 1 C2 
    207 14 -28.1458 15.9887 -26.101 12 " " " " A 2 0 0 "PHE " " CD1" " " 6 0 1 C2 
    208 14 -26.8001 14.0814 -25.3454 12 " " " " A 2 0 0 "PHE " " CD2" " " 6 0 1 C2 
    209 14 -29.0469 15.1246 -26.831 12 " " " " A 2 0 0 "PHE " " CE1" " " 6 0 1 C2 
    210 14 -27.7266 13.2034 -26.0004 12 " " " " A 2 0 0 "PHE " " CE2" " " 6 0 1 C2 
    211 14 -28.8288 13.6975 -26.7204 12 " " " " A 2 0 0 "PHE " " CZ " " " 6 0 1 C2 
    212 48 -24.5286 16.5459 -27.0892 12 " " " " A 21 0 0 "PHE " " H  " " " 1 0 1 C2 
    213 48 -26.356 18.3621 -25.6122 12 " " " " A 21 0 0 "PHE " " HA " " " 1 0 1 C2 
    214 48 -26.6148 16.7171 -23.8625 12 " " " " A 21 0 0 "PHE " " HB3" " " 1 0 1 C2 
    215 48 -25.1933 15.7853 -24.5668 12 " " " " A 21 0 0 "PHE " " HB2" " " 1 0 1 C2 
    216 48 -28.428 17.0249 -25.9871 12 " " " " A 21 0 0 "PHE " " HD1" " " 1 0 1 C2 
    217 48 -25.8341 13.7191 -25.026 12 " " " " A 21 0 0 "PHE " " HD2" " " 1 0 1 C2 
    218 48 -29.8778 15.5899 -27.3405 12 " " " " A 21 0 0 "PHE " " HE1" " " 1 0 1 C2 
    219 48 -27.5574 12.1422 -25.8932 12 " " " " A 21 0 0 "PHE " " HE2" " " 1 0 1 C2 
    220 48 -29.3887 12.9858 -27.309 12 " " " " A 21 0 0 "PHE " " HZ " " " 1 0 1 C2 
    221 40 -23.3325 18.77 -25.6729 13 " " " " A 43 0 0 "ARG " " N  " " " 7 0 1 C2 
    222 14 -22.1048 19.3113 -25.1558 13 " " " " A 2 0 0 "ARG " " CA " " " 6 0 1 C2 
    223 14 -22.2395 20.2972 -23.9809 13 " " " " A 2 0 0 "ARG " " C  " " " 6 0 1 C2 
    224 23 -21.4598 20.2834 -22.9909 13 " " " " A 70 0 0 "ARG " " O  " " " 8 0 1 C2 
    225 14 -21.2675 19.974 -26.3002 13 " " " " A 2 0 0 "ARG " " CB " " " 6 0 1 C2 
    226 14 -21.897 21.2123 -27.0531 13 " " " " A 2 0 0 "ARG " " CG " " " 6 0 1 C2 
    227 14 -21.0232 21.7021 -28.2909 13 " " " " A 2 0 0 "ARG " " CD " " " 6 0 1 C2 
    228 40 -21.7603 22.5685 -29.1949 13 " " " " A 43 0 0 "ARG " " NE " " " 7 0 1 C2 
    229 14 -21.3432 23.3056 -30.2689 13 " " " " A 2 0 0 "ARG " " CZ " " " 6 0 1 C2 
    230 40 -20.1623 23.1162 -30.8155 13 " " " " A 43 0 0 "ARG " " NH1" " " 7 0 1 C2 
    231 40 -22.2151 24.1433 -30.7658 13 " " " " A 43 0 0 "ARG " " NH2" " " 7 0 1 C2 
    232 48 -23.4083 18.6005 -26.6657 13 " " " " A 21 0 0 "ARG " " H  " " " 1 0 1 C2 
    233 48 -21.5795 18.4238 -24.803 13 " " " " A 21 0 0 "ARG " " HA " " " 1 0 1 C2 
    234 48 -20.9739 19.264 -27.0734 13 " " " " A 21 0 0 "ARG " " HB3" " " 1 0 1 C2 
    235 48 -20.3577 20.3562 -25.8373 13 " " " " A 21 0 0 "ARG " " HB2" " " 1 0 1 C2 
    236 48 -22.3087 22.0329 -26.4655 13 " " " " A 21 0 0 "ARG " " HG3" " " 1 0 1 C2 
    237 48 -22.8159 20.8565 -27.5191 13 " " " " A 21 0 0 "ARG " " HG2" " " 1 0 1 C2 
    238 48 -20.6814 20.8211 -28.8341 13 " " " " A 21 0 0 "ARG " " HD3" " " 1 0 1 C2 
    239 48 -20.0827 22.1467 -27.9657 13 " " " " A 21 0 0 "ARG " " HD2" " " 1 0 1 C2 
    240 48 -22.7145 22.6681 -28.8791 13 " " " " A 21 0 0 "ARG " " HE " " " 1 0 1 C2 
    241 48 -19.6342 23.6741 -31.4711 13 " " " " A 21 0 0 "ARG " HH12 " " 1 0 1 C2 
    242 48 -19.5352 22.3862 -30.5091 13 " " " " A 21 0 0 "ARG " HH11 " " 1 0 1 C2 
    243 48 -21.846 24.8055 -31.4331 13 " " " " A 21 0 0 "ARG " HH22 " " 1 0 1 C2 
    244 48 -23.1565 24.1582 -30.4001 13 " " " " A 21 0 0 "ARG " HH21 " " 1 0 1 C2 
    245 40 -23.1557 21.2234 -24.134 14 " " " " A 43 0 0 "TYR " " N  " " " 7 0 1 C2 
    246 14 -23.4389 22.1975 -23.1049 14 " " " " A 2 0 0 "TYR " " CA " " " 6 0 1 C2 
    247 14 -24.2069 21.65 -21.8633 14 " " " " A 2 0 0 "TYR " " C  " " " 6 0 1 C2 
    248 23 -24.3435 22.3646 -20.8678 14 " " " " A 70 0 0 "TYR " " O  " " " 8 0 1 C2 
    249 14 -24.2507 23.3109 -23.7575 14 " " " " A 2 0 0 "TYR " " CB " " " 6 0 1 C2 
    250 14 -23.5262 24.0465 -24.8858 14 " " " " A 2 0 0 "TYR " " CG " " " 6 0 1 C2 
    251 14 -24.172 24.1819 -26.1701 14 " " " " A 2 0 0 "TYR " " CD1" " " 6 0 1 C2 
    252 14 -22.2698 24.6678 -24.6375 14 " " " " A 2 0 0 "TYR " " CD2" " " 6 0 1 C2 
    253 14 -23.5679 24.9045 -27.1258 14 " " " " A 2 0 0 "TYR " " CE1" " " 6 0 1 C2 
    254 14 -21.7064 25.3989 -25.6981 14 " " " " A 2 0 0 "TYR " " CE2" " " 6 0 1 C2 
    255 14 -22.3271 25.4944 -26.9648 14 " " " " A 2 0 0 "TYR " " CZ " " " 6 0 1 C2 
    256 23 -21.7965 26.2343 -27.9579 14 " " " " A 70 0 0 "TYR " " OH " " " 8 0 1 C2 
    257 48 -23.838 21.1514 -24.8752 14 " " " " A 21 0 0 "TYR " " H  " " " 1 0 1 C2 
    258 48 -22.5439 22.6286 -22.6565 14 " " " " A 21 0 0 "TYR " " HA " " " 1 0 1 C2 
    259 48 -24.5973 24.1369 -23.1364 14 " " " " A 21 0 0 "TYR " " HB3" " " 1 0 1 C2 
    260 48 -25.1558 22.875 -24.1804 14 " " " " A 21 0 0 "TYR " " HB2" " " 1 0 1 C2 
    261 48 -25.1522 23.7617 -26.3406 14 " " " " A 21 0 0 "TYR " " HD1" " " 1 0 1 C2 
    262 48 -21.6908 24.5038 -23.7407 14 " " " " A 21 0 0 "TYR " " HD2" " " 1 0 1 C2 
    263 48 -24.1618 25.2313 -27.9665 14 " " " " A 21 0 0 "TYR " " HE1" " " 1 0 1 C2 
    264 48 -20.7482 25.8592 -25.5073 14 " " " " A 21 0 0 "TYR " " HE2" " " 1 0 1 C2 
    265 48 -22.4331 26.4621 -28.6181 14 " " " " A 21 0 0 "TYR " " HH " " " 1 0 1 C2 
    266 40 -24.6753 20.3645 -21.9408 15 " " " " A 43 0 0 "ILE " " N  " " " 7 0 1 C2 
    267 14 -25.2799 19.6915 -20.7541 15 " " " " A 2 0 0 "ILE " " CA " " " 6 0 1 C2 
    268 14 -24.1458 18.838 -20.0952 15 " " " " A 2 0 0 "ILE " " C  " " " 6 0 1 C2 
    269 23 -24.1067 18.8356 -18.8359 15 " " " " A 70 0 0 "ILE " " O  " " " 8 0 1 C2 
    270 14 -26.3333 18.6653 -21.2857 15 " " " " A 2 0 0 "ILE " " CB " " " 6 0 1 C2 
    271 14 -27.2005 19.2273 -22.4393 15 " " " " A 2 0 0 "ILE " " CG1" " " 6 0 1 C2 
    272 14 -27.313 18.1829 -20.1644 15 " " " " A 2 0 0 "ILE " " CG2" " " 6 0 1 C2 
    273 14 -28.0141 20.4939 -22.2539 15 " " " " A 2 0 0 "ILE " " CD1" " " 6 0 1 C2 
    274 48 -24.6292 19.9526 -22.8618 15 " " " " A 21 0 0 "ILE " " H  " " " 1 0 1 C2 
    275 48 -25.8221 20.4257 -20.1582 15 " " " " A 21 0 0 "ILE " " HA " " " 1 0 1 C2 
    276 48 -25.7805 17.8405 -21.7353 15 " " " " A 21 0 0 "ILE " " HB " " " 1 0 1 C2 
    277 48 -27.8974 18.4583 -22.7726 15 " " " " A 21 0 0 "ILE " HG13 " " 1 0 1 C2 
    278 48 -26.5968 19.3845 -23.333 15 " " " " A 21 0 0 "ILE " HG12 " " 1 0 1 C2 
    279 48 -26.851 17.4352 -19.5197 15 " " " " A 21 0 0 "ILE " HG21 " " 1 0 1 C2 
    280 48 -27.9205 18.941 -19.6702 15 " " " " A 21 0 0 "ILE " HG22 " " 1 0 1 C2 
    281 48 -28.0614 17.5336 -20.6186 15 " " " " A 21 0 0 "ILE " HG23 " " 1 0 1 C2 
    282 48 -29.0009 20.4595 -21.7921 15 " " " " A 21 0 0 "ILE " HD11 " " 1 0 1 C2 
    283 48 -27.3671 21.196 -21.7281 15 " " " " A 21 0 0 "ILE " HD12 " " 1 0 1 C2 
    284 48 -28.1504 20.9389 -23.2395 15 " " " " A 21 0 0 "ILE " HD13 " " 1 0 1 C2 
    285 40 -23.3302 18.0912 -20.8696 16 " " " " A 43 0 0 "VAL " " N  " " " 7 0 1 C2 
    286 14 -22.084 17.5031 -20.3141 16 " " " " A 2 0 0 "VAL " " CA " " " 6 0 1 C2 
    287 14 -21.1925 18.4919 -19.5202 16 " " " " A 2 0 0 "VAL " " C  " " " 6 0 1 C2 
    288 23 -20.9295 18.3592 -18.3328 16 " " " " A 70 0 0 "VAL " " O  " " " 8 0 1 C2 
    289 14 -21.2986 16.8771 -21.486 16 " " " " A 2 0 0 "VAL " " CB " " " 6 0 1 C2 
    290 14 -20.1024 16.036 -21.0286 16 " " " " A 2 0 0 "VAL " " CG1" " " 6 0 1 C2 
    291 14 -22.0959 15.9673 -22.4424 16 " " " " A 2 0 0 "VAL " " CG2" " " 6 0 1 C2 
    292 48 -23.3987 18.007 -21.8737 16 " " " " A 21 0 0 "VAL " " H  " " " 1 0 1 C2 
    293 48 -22.4103 16.7045 -19.6478 16 " " " " A 21 0 0 "VAL " " HA " " " 1 0 1 C2 
    294 48 -20.8791 17.628 -22.1557 16 " " " " A 21 0 0 "VAL " " HB " " " 1 0 1 C2 
    295 48 -19.666 15.5487 -21.9005 16 " " " " A 21 0 0 "VAL " HG11 " " 1 0 1 C2 
    296 48 -19.4349 16.6625 -20.437 16 " " " " A 21 0 0 "VAL " HG12 " " 1 0 1 C2 
    297 48 -20.4221 15.2424 -20.3532 16 " " " " A 21 0 0 "VAL " HG13 " " 1 0 1 C2 
    298 48 -23.0992 16.3264 -22.6716 16 " " " " A 21 0 0 "VAL " HG21 " " 1 0 1 C2 
    299 48 -21.6837 15.9893 -23.4512 16 " " " " A 21 0 0 "VAL " HG22 " " 1 0 1 C2 
    300 48 -22.1558 14.9125 -22.1744 16 " " " " A 21 0 0 "VAL " HG23 " " 1 0 1 C2 
    301 40 -20.7929 19.5605 -20.186 17 " " " " A 43 0 0 "ILE " " N  " " " 7 0 1 C2 
    302 14 -20.0209 20.7039 -19.6644 17 " " " " A 2 0 0 "ILE " " CA " " " 6 0 1 C2 
    303 14 -20.8484 21.2889 -18.4713 17 " " " " A 2 0 0 "ILE " " C  " " " 6 0 1 C2 
    304 23 -20.2246 21.6777 -17.4892 17 " " " " A 70 0 0 "ILE " " O  " " " 8 0 1 C2 
    305 14 -19.6016 21.7545 -20.7156 17 " " " " A 2 0 0 "ILE " " CB " " " 6 0 1 C2 
    306 14 -18.5832 21.1421 -21.7724 17 " " " " A 2 0 0 "ILE " " CG1" " " 6 0 1 C2 
    307 14 -19.0308 23.0624 -20.138 17 " " " " A 2 0 0 "ILE " " CG2" " " 6 0 1 C2 
    308 14 -18.6181 21.8699 -23.1302 17 " " " " A 2 0 0 "ILE " " CD1" " " 6 0 1 C2 
    309 48 -20.9809 19.4649 -21.1737 17 " " " " A 21 0 0 "ILE " " H  " " " 1 0 1 C2 
    310 48 -19.0987 20.2873 -19.2593 17 " " " " A 21 0 0 "ILE " " HA " " " 1 0 1 C2 
    311 48 -20.448 22.0624 -21.3294 17 " " " " A 21 0 0 "ILE " " HB " " " 1 0 1 C2 
    312 48 -18.9196 20.1147 -21.911 17 " " " " A 21 0 0 "ILE " HG13 " " 1 0 1 C2 
    313 48 -17.5947 20.903 -21.3802 17 " " " " A 21 0 0 "ILE " HG12 " " 1 0 1 C2 
    314 48 -18.7727 23.8704 -20.8226 17 " " " " A 21 0 0 "ILE " HG21 " " 1 0 1 C2 
    315 48 -19.7569 23.5771 -19.5087 17 " " " " A 21 0 0 "ILE " HG22 " " 1 0 1 C2 
    316 48 -18.1003 22.9907 -19.5749 17 " " " " A 21 0 0 "ILE " HG23 " " 1 0 1 C2 
    317 48 -17.7057 21.6157 -23.6696 17 " " " " A 21 0 0 "ILE " HD11 " " 1 0 1 C2 
    318 48 -19.3823 21.5815 -23.852 17 " " " " A 21 0 0 "ILE " HD12 " " 1 0 1 C2 
    319 48 -18.5268 22.9405 -22.9465 17 " " " " A 21 0 0 "ILE " HD13 " " 1 0 1 C2 
    320 40 -22.1619 21.3376 -18.5928 18 " " " " A 43 0 0 "GLY " " N  " " " 7 0 1 C2 
    321 14 -23.1481 22.0823 -17.8644 18 " " " " A 2 0 0 "GLY " " CA " " " 6 0 1 C2 
    322 14 -23.4641 21.5534 -16.4822 18 " " " " A 2 0 0 "GLY " " C  " " " 6 0 1 C2 
    323 23 -23.5758 22.294 -15.5237 18 " " " " A 70 0 0 "GLY " " O  " " " 8 0 1 C2 
    324 48 -22.5483 20.8994 -19.4167 18 " " " " A 21 0 0 "GLY " " H  " " " 1 0 1 C2 
    325 48 -24.1101 22.227 -18.3561 18 " " " " A 21 0 0 "GLY " " HA3" " " 1 0 1 C2 
    326 48 -22.6704 23.025 -17.5978 18 " " " " A 21 0 0 "GLY " " HA2" " " 1 0 1 C2 
    327 40 -23.503 20.2083 -16.436 19 " " " " A 43 0 0 "VAL " " N  " " " 7 0 1 C2 
    328 14 -23.7701 19.3566 -15.277 19 " " " " A 2 0 0 "VAL " " CA " " " 6 0 1 C2 
    329 14 -22.5234 18.7933 -14.655 19 " " " " A 2 0 0 "VAL " " C  " " " 6 0 1 C2 
    330 23 -22.3191 18.9627 -13.4651 19 " " " " A 70 0 0 "VAL " " O  " " " 8 0 1 C2 
    331 14 -24.7801 18.1369 -15.5371 19 " " " " A 2 0 0 "VAL " " CB " " " 6 0 1 C2 
    332 14 -25.2505 17.4702 -14.301 19 " " " " A 2 0 0 "VAL " " CG1" " " 6 0 1 C2 
    333 14 -26.0928 18.681 -16.2477 19 " " " " A 2 0 0 "VAL " " CG2" " " 6 0 1 C2 
    334 48 -23.4866 19.8023 -17.3607 19 " " " " A 21 0 0 "VAL " " H  " " " 1 0 1 C2 
    335 48 -24.2317 20.054 -14.5779 19 " " " " A 21 0 0 "VAL " " HA " " " 1 0 1 C2 
    336 48 -24.4142 17.343 -16.1882 19 " " " " A 21 0 0 "VAL " " HB " " " 1 0 1 C2 
    337 48 -25.6654 18.1896 -13.5951 19 " " " " A 21 0 0 "VAL " HG11 " " 1 0 1 C2 
    338 48 -26.0528 16.7739 -14.5453 19 " " " " A 21 0 0 "VAL " HG12 " " 1 0 1 C2 
    339 48 -24.6029 16.8945 -13.6397 19 " " " " A 21 0 0 "VAL " HG13 " " 1 0 1 C2 
    340 48 -26.7953 17.8802 -16.4786 19 " " " " A 21 0 0 "VAL " HG21 " " 1 0 1 C2 
    341 48 -26.5213 19.4652 -15.6236 19 " " " " A 21 0 0 "VAL " HG22 " " 1 0 1 C2 
    342 48 -25.9202 19.2236 -17.1772 19 " " " " A 21 0 0 "VAL " HG23 " " 1 0 1 C2 
    343 40 -21.7628 18.0299 -15.4198 20 " " " " A 43 0 0 "MET " " N  " " " 7 0 1 C2 
    344 14 -20.7342 17.1592 -14.9245 20 " " " " A 2 0 0 "MET " " CA " " " 6 0 1 C2 
    345 14 -19.3748 17.8815 -14.4986 20 " " " " A 2 0 0 "MET " " C  " " " 6 0 1 C2 
    346 23 -18.5703 17.2394 -13.8242 20 " " " " A 70 0 0 "MET " " O  " " " 8 0 1 C2 
    347 14 -20.4741 16.0139 -15.9217 20 " " " " A 2 0 0 "MET " " CB " " " 6 0 1 C2 
    348 14 -21.6782 15.0619 -16.1418 20 " " " " A 2 0 0 "MET " " CG " " " 6 0 1 C2 
    349 52 -21.3534 13.8445 -17.4167 20 " " " " A 13 0 0 "MET " " SD " " " 16 0 1 C2 
    350 14 -20.3461 12.7696 -16.4887 20 " " " " A 2 0 0 "MET " " CE " " " 6 0 1 C2 
    351 48 -21.9606 17.9093 -16.4029 20 " " " " A 21 0 0 "MET " " H  " " " 1 0 1 C2 
    352 48 -21.1247 16.5971 -14.0762 20 " " " " A 21 0 0 "MET " " HA " " " 1 0 1 C2 
    353 48 -19.6126 15.4714 -15.5322 20 " " " " A 21 0 0 "MET " " HB3" " " 1 0 1 C2 
    354 48 -20.1261 16.4537 -16.8563 20 " " " " A 21 0 0 "MET " " HB2" " " 1 0 1 C2 
    355 48 -22.4914 15.6412 -16.5792 20 " " " " A 21 0 0 "MET " " HG3" " " 1 0 1 C2 
    356 48 -21.9869 14.633 -15.1885 20 " " " " A 21 0 0 "MET " " HG2" " " 1 0 1 C2 
    357 48 -20.747 12.6876 -15.4784 20 " " " " A 21 0 0 "MET " " HE1" " " 1 0 1 C2 
    358 48 -20.3646 11.8683 -17.1014 20 " " " " A 21 0 0 "MET " " HE2" " " 1 0 1 C2 
    359 48 -19.3481 13.1201 -16.2257 20 " " " " A 21 0 0 "MET " " HE3" " " 1 0 1 C2 
    360 40 -19.2235 19.1744 -14.8221 21 " " " " A 43 0 0 "VAL " " N  " " " 7 0 1 C2 
    361 14 -18.0017 19.8853 -14.3726 21 " " " " A 2 0 0 "VAL " " CA " " " 6 0 1 C2 
    362 14 -18.3337 20.4384 -12.9978 21 " " " " A 2 0 0 "VAL " " C  " " " 6 0 1 C2 
    363 23 -17.6553 20.1884 -12.0488 21 " " " " A 70 0 0 "VAL " " O  " " " 8 0 1 C2 
    364 14 -17.6324 21.0266 -15.4105 21 " " " " A 2 0 0 "VAL " " CB " " " 6 0 1 C2 
    365 14 -16.3426 21.8606 -15.0759 21 " " " " A 2 0 0 "VAL " " CG1" " " 6 0 1 C2 
    366 14 -17.4165 20.374 -16.8089 21 " " " " A 2 0 0 "VAL " " CG2" " " 6 0 1 C2 
    367 48 -19.9382 19.6814 -15.3245 21 " " " " A 21 0 0 "VAL " " H  " " " 1 0 1 C2 
    368 48 -17.0854 19.2957 -14.346 21 " " " " A 21 0 0 "VAL " " HA " " " 1 0 1 C2 
    369 48 -18.4551 21.6802 -15.7005 21 " " " " A 21 0 0 "VAL " " HB " " " 1 0 1 C2 
    370 48 -15.5923 21.1173 -14.8061 21 " " " " A 21 0 0 "VAL " HG11 " " 1 0 1 C2 
    371 48 -16.0843 22.548 -15.8813 21 " " " " A 21 0 0 "VAL " HG12 " " 1 0 1 C2 
    372 48 -16.6635 22.449 -14.2163 21 " " " " A 21 0 0 "VAL " HG13 " " 1 0 1 C2 
    373 48 -18.3447 19.8685 -17.0755 21 " " " " A 21 0 0 "VAL " HG21 " " 1 0 1 C2 
    374 48 -17.1723 21.1583 -17.5254 21 " " " " A 21 0 0 "VAL " HG22 " " 1 0 1 C2 
    375 48 -16.5824 19.6767 -16.8871 21 " " " " A 21 0 0 "VAL " HG23 " " 1 0 1 C2 
    376 40 -19.452 21.2051 -12.8817 22 " " " " A 43 0 0 "ALA " " N  " " " 7 0 1 C2 
    377 14 -20.0182 21.5488 -11.5708 22 " " " " A 2 0 0 "ALA " " CA " " " 6 0 1 C2 
    378 14 -20.0572 20.324 -10.5588 22 " " " " A 2 0 0 "ALA " " C  " " " 6 0 1 C2 
    379 23 -19.4972 20.4332 -9.47024 22 " " " " A 70 0 0 "ALA " " O  " " " 8 0 1 C2 
    380 14 -21.3954 22.1735 -11.5742 22 " " " " A 2 0 0 "ALA " " CB " " " 6 0 1 C2 
    381 48 -19.7652 21.6462 -13.7346 22 " " " " A 21 0 0 "ALA " " H  " " " 1 0 1 C2 
    382 48 -19.283 22.2853 -11.2467 22 " " " " A 21 0 0 "ALA " " HA " " " 1 0 1 C2 
    383 48 -21.3714 23.1034 -12.1423 22 " " " " A 21 0 0 "ALA " " HB1" " " 1 0 1 C2 
    384 48 -22.1504 21.5063 -11.9901 22 " " " " A 21 0 0 "ALA " " HB2" " " 1 0 1 C2 
    385 48 -21.5758 22.3828 -10.5198 22 " " " " A 21 0 0 "ALA " " HB3" " " 1 0 1 C2 
    386 40 -20.6058 19.188 -10.9191 23 " " " " A 43 0 0 "LEU " " N  " " " 7 0 1 C2 
    387 14 -20.7597 17.9733 -10.095 23 " " " " A 2 0 0 "LEU " " CA " " " 6 0 1 C2 
    388 14 -19.4448 17.1743 -9.81968 23 " " " " A 2 0 0 "LEU " " C  " " " 6 0 1 C2 
    389 23 -19.2538 16.6155 -8.72347 23 " " " " A 70 0 0 "LEU " " O  " " " 8 0 1 C2 
    390 14 -21.7598 17.1035 -10.9469 23 " " " " A 2 0 0 "LEU " " CB " " " 6 0 1 C2 
    391 14 -22.0487 15.6803 -10.6137 23 " " " " A 2 0 0 "LEU " " CG " " " 6 0 1 C2 
    392 14 -22.6979 15.4754 -9.2256 23 " " " " A 2 0 0 "LEU " " CD1" " " 6 0 1 C2 
    393 14 -22.8678 14.955 -11.6729 23 " " " " A 2 0 0 "LEU " " CD2" " " 6 0 1 C2 
    394 48 -21.1849 19.2524 -11.7441 23 " " " " A 21 0 0 "LEU " " H  " " " 1 0 1 C2 
    395 48 -21.2341 18.3128 -9.17425 23 " " " " A 21 0 0 "LEU " " HA " " " 1 0 1 C2 
    396 48 -21.4121 17.0212 -11.9766 23 " " " " A 21 0 0 "LEU " " HB3" " " 1 0 1 C2 
    397 48 -22.7248 17.5999 -11.0499 23 " " " " A 21 0 0 "LEU " " HB2" " " 1 0 1 C2 
    398 48 -21.0712 15.2049 -10.5321 23 " " " " A 21 0 0 "LEU " " HG " " " 1 0 1 C2 
    399 48 -22.423 14.4993 -8.82594 23 " " " " A 21 0 0 "LEU " HD11 " " 1 0 1 C2 
    400 48 -22.3516 16.2371 -8.52706 23 " " " " A 21 0 0 "LEU " HD12 " " 1 0 1 C2 
    401 48 -23.7693 15.5167 -9.42189 23 " " " " A 21 0 0 "LEU " HD13 " " 1 0 1 C2 
    402 48 -23.64 15.6307 -12.0408 23 " " " " A 21 0 0 "LEU " HD21 " " 1 0 1 C2 
    403 48 -22.2447 14.7602 -12.5458 23 " " " " A 21 0 0 "LEU " HD22 " " 1 0 1 C2 
    404 48 -23.3297 14.039 -11.3046 23 " " " " A 21 0 0 "LEU " HD23 " " 1 0 1 C2 
    405 40 -18.4403 17.2868 -10.7683 24 " " " " A 43 0 0 "CYS " " N  " " " 7 0 1 C2 
    406 14 -17.023 16.8989 -10.5223 24 " " " " A 2 0 0 "CYS " " CA " " " 6 0 1 C2 
    407 14 -16.2272 17.8619 -9.52796 24 " " " " A 2 0 0 "CYS " " C  " " " 6 0 1 C2 
    408 23 -15.6543 17.4026 -8.58162 24 " " " " A 70 0 0 "CYS " " O  " " " 8 0 1 C2 
    409 14 -16.1944 16.7896 -11.9094 24 " " " " A 2 0 0 "CYS " " CB " " " 6 0 1 C2 
    410 52 -14.5989 15.9258 -11.7084 24 " " " " A 13 0 0 "CYS " " SG " " " 16 0 1 C2 
    411 48 -18.6206 17.8497 -11.5872 24 " " " " A 21 0 0 "CYS " " H  " " " 1 0 1 C2 
    412 48 -16.9645 15.9103 -10.0669 24 " " " " A 21 0 0 "CYS " " HA " " " 1 0 1 C2 
    413 48 -16.0892 17.7965 -12.3134 24 " " " " A 21 0 0 "CYS " " HB3" " " 1 0 1 C2 
    414 48 -16.7568 16.2041 -12.6366 24 " " " " A 21 0 0 "CYS " " HB2" " " 1 0 1 C2 
    415 48 -14.027 16.3707 -12.8308 24 " " " " A 21 0 0 "CYS " " HG " " " 1 0 1 C2 
    416 40 -16.3542 19.1741 -9.78511 25 " " " " A 43 0 0 "LEU " " N  " " " 7 0 1 C2 
    417 14 -15.7799 20.1825 -8.88621 25 " " " " A 2 0 0 "LEU " " CA " " " 6 0 1 C2 
    418 14 -16.5795 20.2735 -7.54771 25 " " " " A 2 0 0 "LEU " " C  " " " 6 0 1 C2 
    419 23 -16.0398 20.523 -6.4573 25 " " " " A 70 0 0 "LEU " " O  " " " 8 0 1 C2 
    420 14 -16.0344 21.5695 -9.4887 25 " " " " A 2 0 0 "LEU " " CB " " " 6 0 1 C2 
    421 14 -15.186 21.9379 -10.7036 25 " " " " A 2 0 0 "LEU " " CG " " " 6 0 1 C2 
    422 14 -15.7327 23.1006 -11.5611 25 " " " " A 2 0 0 "LEU " " CD1" " " 6 0 1 C2 
    423 14 -13.8025 22.2538 -10.1399 25 " " " " A 2 0 0 "LEU " " CD2" " " 6 0 1 C2 
    424 48 -16.8496 19.4927 -10.6056 25 " " " " A 21 0 0 "LEU " " H  " " " 1 0 1 C2 
    425 48 -14.7158 20.0269 -8.70851 25 " " " " A 21 0 0 "LEU " " HA " " " 1 0 1 C2 
    426 48 -15.9478 22.2713 -8.65923 25 " " " " A 21 0 0 "LEU " " HB3" " " 1 0 1 C2 
    427 48 -17.0886 21.6003 -9.76401 25 " " " " A 21 0 0 "LEU " " HB2" " " 1 0 1 C2 
    428 48 -15.1508 21.0173 -11.2861 25 " " " " A 21 0 0 "LEU " " HG " " " 1 0 1 C2 
    429 48 -16.7738 23.0378 -11.8776 25 " " " " A 21 0 0 "LEU " HD11 " " 1 0 1 C2 
    430 48 -15.6968 24.0332 -10.9979 25 " " " " A 21 0 0 "LEU " HD12 " " 1 0 1 C2 
    431 48 -15.0615 23.3064 -12.395 25 " " " " A 21 0 0 "LEU " HD13 " " 1 0 1 C2 
    432 48 -13.1153 22.5918 -10.9156 25 " " " " A 21 0 0 "LEU " HD21 " " 1 0 1 C2 
    433 48 -13.8071 23.0103 -9.35523 25 " " " " A 21 0 0 "LEU " HD22 " " 1 0 1 C2 
    434 48 -13.3414 21.3459 -9.75085 25 " " " " A 21 0 0 "LEU " HD23 " " 1 0 1 C2 
    435 40 -17.871 19.9518 -7.58596 26 " " " " A 43 0 0 "GLY " " N  " " " 7 0 1 C2 
    436 14 -18.8509 19.7247 -6.54596 26 " " " " A 2 0 0 "GLY " " CA " " " 6 0 1 C2 
    437 14 -18.2394 18.7155 -5.58913 26 " " " " A 2 0 0 "GLY " " C  " " " 6 0 1 C2 
    438 23 -18.3149 19.0649 -4.36898 26 " " " " A 70 0 0 "GLY " " O  " " " 8 0 1 C2 
    439 48 -18.1258 19.7363 -8.53924 26 " " " " A 21 0 0 "GLY " " H  " " " 1 0 1 C2 
    440 48 -19.8228 19.4227 -6.93625 26 " " " " A 21 0 0 "GLY " " HA3" " " 1 0 1 C2 
    441 48 -19.0452 20.6522 -6.00742 26 " " " " A 21 0 0 "GLY " " HA2" " " 1 0 1 C2 
    442 40 -17.6685 17.6403 -6.10277 27 " " " " A 43 0 0 "GLY " " N  " " " 7 0 1 C2 
    443 14 -17.1213 16.4426 -5.41966 27 " " " " A 2 0 0 "GLY " " CA " " " 6 0 1 C2 
    444 14 -15.8309 16.8651 -4.74386 27 " " " " A 2 0 0 "GLY " " C  " " " 6 0 1 C2 
    445 23 -15.5159 16.2722 -3.68885 27 " " " " A 70 0 0 "GLY " " O  " " " 8 0 1 C2 
    446 48 -17.514 17.5911 -7.09967 27 " " " " A 21 0 0 "GLY " " H  " " " 1 0 1 C2 
    447 48 -17.0977 15.6687 -6.18686 27 " " " " A 21 0 0 "GLY " " HA3" " " 1 0 1 C2 
    448 48 -17.8984 16.0741 -4.74998 27 " " " " A 21 0 0 "GLY " " HA2" " " 1 0 1 C2 
    449 40 -15.0358 17.8565 -5.21972 28 " " " " A 43 0 0 "GLY " " N  " " " 7 0 1 C2 
    450 14 -13.8477 18.2809 -4.52374 28 " " " " A 2 0 0 "GLY " " CA " " " 6 0 1 C2 
    451 14 -14.1632 19.0939 -3.22001 28 " " " " A 2 0 0 "GLY " " C  " " " 6 0 1 C2 
    452 23 -13.3688 19.1346 -2.24345 28 " " " " A 70 0 0 "GLY " " O  " " " 8 0 1 C2 
    453 48 -15.1993 18.2977 -6.1134 28 " " " " A 21 0 0 "GLY " " H  " " " 1 0 1 C2 
    454 48 -13.2424 18.9218 -5.1647 28 " " " " A 21 0 0 "GLY " " HA3" " " 1 0 1 C2 
    455 48 -13.2817 17.3687 -4.33495 28 " " " " A 21 0 0 "GLY " " HA2" " " 1 0 1 C2 
    456 40 -15.2662 19.8693 -3.26002 29 " " " " A 43 0 0 "VAL " " N  " " " 7 0 1 C2 
    457 14 -15.7399 20.6451 -2.12598 29 " " " " A 2 0 0 "VAL " " CA " " " 6 0 1 C2 
    458 14 -16.3864 19.65 -1.13435 29 " " " " A 2 0 0 "VAL " " C  " " " 6 0 1 C2 
    459 23 -16.2281 19.7301 0.0998938 29 " " " " A 70 0 0 "VAL " " O  " " " 8 0 1 C2 
    460 14 -16.8634 21.6558 -2.661 29 " " " " A 2 0 0 "VAL " " CB " " " 6 0 1 C2 
    461 14 -17.3066 22.6308 -1.5753 29 " " " " A 2 0 0 "VAL " " CG1" " " 6 0 1 C2 
    462 14 -16.4074 22.6544 -3.81005 29 " " " " A 2 0 0 "VAL " " CG2" " " 6 0 1 C2 
    463 48 -15.8894 19.8002 -4.0518 29 " " " " A 21 0 0 "VAL " " H  " " " 1 0 1 C2 
    464 48 -14.9835 21.2292 -1.60177 29 " " " " A 21 0 0 "VAL " " HA " " " 1 0 1 C2 
    465 48 -17.7473 21.1575 -3.05905 29 " " " " A 21 0 0 "VAL " " HB " " " 1 0 1 C2 
    466 48 -17.9222 23.4653 -1.91105 29 " " " " A 21 0 0 "VAL " HG11 " " 1 0 1 C2 
    467 48 -17.931 22.0808 -0.871202 29 " " " " A 21 0 0 "VAL " HG12 " " 1 0 1 C2 
    468 48 -16.5318 23.1057 -0.973536 29 " " " " A 21 0 0 "VAL " HG13 " " 1 0 1 C2 
    469 48 -15.9439 22.1441 -4.65439 29 " " " " A 21 0 0 "VAL " HG21 " " 1 0 1 C2 
    470 48 -17.2986 23.1092 -4.24228 29 " " " " A 21 0 0 "VAL " HG22 " " 1 0 1 C2 
    471 48 -15.6372 23.3917 -3.58371 29 " " " " A 21 0 0 "VAL " HG23 " " 1 0 1 C2 
    472 40 -17.1094 18.5868 -1.58633 30 " " " " A 43 0 0 "TYR " " N  " " " 7 0 1 C2 
    473 14 -17.7307 17.5198 -0.790279 30 " " " " A 2 0 0 "TYR " " CA " " " 6 0 1 C2 
    474 14 -16.6358 16.5435 -0.240976 30 " " " " A 2 0 0 "TYR " " C  " " " 6 0 1 C2 
    475 23 -16.8535 15.9951 0.801294 30 " " " " A 70 0 0 "TYR " " O  " " " 8 0 1 C2 
    476 14 -18.6662 16.741 -1.76846 30 " " " " A 2 0 0 "TYR " " CB " " " 6 0 1 C2 
    477 14 -19.4112 15.5148 -1.2959 30 " " " " A 2 0 0 "TYR " " CG " " " 6 0 1 C2 
    478 14 -20.0973 15.5279 -0.0737927 30 " " " " A 2 0 0 "TYR " " CD1" " " 6 0 1 C2 
    479 14 -19.339 14.2924 -2.1065 30 " " " " A 2 0 0 "TYR " " CD2" " " 6 0 1 C2 
    480 14 -20.8278 14.3928 0.286821 30 " " " " A 2 0 0 "TYR " " CE1" " " 6 0 1 C2 
    481 14 -20.0524 13.1658 -1.79372 30 " " " " A 2 0 0 "TYR " " CE2" " " 6 0 1 C2 
    482 14 -20.8187 13.2471 -0.586782 30 " " " " A 2 0 0 "TYR " " CZ " " " 6 0 1 C2 
    483 23 -21.51 12.0942 -0.193598 30 " " " " A 70 0 0 "TYR " " OH " " " 8 0 1 C2 
    484 48 -17.3145 18.6145 -2.5749 30 " " " " A 21 0 0 "TYR " " H  " " " 1 0 1 C2 
    485 48 -18.3645 17.8763 0.0217145 30 " " " " A 21 0 0 "TYR " " HA " " " 1 0 1 C2 
    486 48 -18.0973 16.5618 -2.68081 30 " " " " A 21 0 0 "TYR " " HB3" " " 1 0 1 C2 
    487 48 -19.413 17.4444 -2.13649 30 " " " " A 21 0 0 "TYR " " HB2" " " 1 0 1 C2 
    488 48 -20.2215 16.4882 0.404442 30 " " " " A 21 0 0 "TYR " " HD1" " " 1 0 1 C2 
    489 48 -18.685 14.3067 -2.96581 30 " " " " A 21 0 0 "TYR " " HD2" " " 1 0 1 C2 
    490 48 -21.3927 14.2836 1.20081 30 " " " " A 21 0 0 "TYR " " HE1" " " 1 0 1 C2 
    491 48 -20.1522 12.2117 -2.28972 30 " " " " A 21 0 0 "TYR " " HE2" " " 1 0 1 C2 
    492 48 -21.9299 12.2083 0.645229 30 " " " " A 21 0 0 "TYR " " HH " " " 1 0 1 C2 
    493 40 -15.4556 16.5153 -0.871694 31 " " " " A 43 0 0 "GLY " " N  " " " 7 0 1 C2 
    494 14 -14.4548 15.5625 -0.505701 31 " " " " A 2 0 0 "GLY " " CA " " " 6 0 1 C2 
    495 14 -13.6449 16.0628 0.680297 31 " " " " A 2 0 0 "GLY " " C  " " " 6 0 1 C2 
    496 23 -12.6424 15.4251 1.04814 31 " " " " A 70 0 0 "GLY " " O  " " " 8 0 1 C2 
    497 48 -15.2213 17.0498 -1.69598 31 " " " " A 21 0 0 "GLY " " H  " " " 1 0 1 C2 
    498 48 -13.8646 15.4721 -1.41764 31 " " " " A 21 0 0 "GLY " " HA3" " " 1 0 1 C2 
    499 48 -14.9189 14.613 -0.23884 31 " " " " A 21 0 0 "GLY " " HA2" " " 1 0 1 C2 
    500 40 -13.8741 17.2755 1.17158 32 " " " " A 43 0 0 "ILE " " N  " " " 7 0 1 C2 
    501 14 -13.1855 17.9294 2.24131 32 " " " " A 2 0 0 "ILE " " CA " " " 6 0 1 C2 
    502 14 -13.4821 17.281 3.5716 32 " " " " A 2 0 0 "ILE " " C  " " " 6 0 1 C2 
    503 23 -12.5628 16.9171 4.34669 32 " " " " A 70 0 0 "ILE " " O  " " " 8 0 1 C2 
    504 14 -13.5103 19.4788 2.31998 32 " " " " A 2 0 0 "ILE " " CB " " " 6 0 1 C2 
    505 14 -13.0335 20.2863 1.14718 32 " " " " A 2 0 0 "ILE " " CG1" " " 6 0 1 C2 
    506 14 -13.0543 20.0717 3.74152 32 " " " " A 2 0 0 "ILE " " CG2" " " 6 0 1 C2 
    507 14 -11.5235 20.5963 1.10566 32 " " " " A 2 0 0 "ILE " " CD1" " " 6 0 1 C2 
    508 48 -14.5718 17.8391 0.70727 32 " " " " A 21 0 0 "ILE " " H  " " " 1 0 1 C2 
    509 48 -12.1436 17.825 1.93849 32 " " " " A 21 0 0 "ILE " " HA " " " 1 0 1 C2 
    510 48 -14.5977 19.5539 2.32713 32 " " " " A 21 0 0 "ILE " " HB " " " 1 0 1 C2 
    511 48 -13.6767 21.1659 1.17389 32 " " " " A 21 0 0 "ILE " HG13 " " 1 0 1 C2 
    512 48 -13.2675 19.8138 0.19317 32 " " " " A 21 0 0 "ILE " HG12 " " 1 0 1 C2 
    513 48 -13.7786 19.8509 4.52564 32 " " " " A 21 0 0 "ILE " HG21 " " 1 0 1 C2 
    514 48 -12.056 19.7538 4.04235 32 " " " " A 21 0 0 "ILE " HG22 " " 1 0 1 C2 
    515 48 -12.9902 21.14 3.53515 32 " " " " A 21 0 0 "ILE " HG23 " " 1 0 1 C2 
    516 48 -10.976 19.6539 1.1065 32 " " " " A 21 0 0 "ILE " HD11 " " 1 0 1 C2 
    517 48 -11.1589 21.1319 0.229105 32 " " " " A 21 0 0 "ILE " HD12 " " 1 0 1 C2 
    518 48 -11.195 21.2352 1.92543 32 " " " " A 21 0 0 "ILE " HD13 " " 1 0 1 C2 
    519 40 -14.7384 17.038 3.8767 33 " " " " A 43 0 0 "SER " " N  " " " 7 0 1 C2 
    520 14 -15.2992 16.2695 5.04305 33 " " " " A 2 0 0 "SER " " CA " " " 6 0 1 C2 
    521 14 -14.6486 14.8268 5.3175 33 " " " " A 2 0 0 "SER " " C  " " " 6 0 1 C2 
    522 23 -15.0167 14.1525 6.25471 33 " " " " A 70 0 0 "SER " " O  " " " 8 0 1 C2 
    523 14 -16.8756 16.3401 4.954 33 " " " " A 2 0 0 "SER " " CB " " " 6 0 1 C2 
    524 23 -17.3802 15.7228 3.74484 33 " " " " A 70 0 0 "SER " " OG " " " 8 0 1 C2 
    525 48 -15.418 17.2045 3.14835 33 " " " " A 21 0 0 "SER " " H  " " " 1 0 1 C2 
    526 48 -14.969 16.8962 5.87151 33 " " " " A 21 0 0 "SER " " HA " " " 1 0 1 C2 
    527 48 -17.3472 17.3131 5.09207 33 " " " " A 21 0 0 "SER " " HB3" " " 1 0 1 C2 
    528 48 -17.2558 15.8152 5.83043 33 " " " " A 21 0 0 "SER " " HB2" " " 1 0 1 C2 
    529 48 -17.1106 16.1898 2.96877 33 " " " " A 21 0 0 "SER " " HG " " " 1 0 1 C2 
    530 40 -13.5214 14.4838 4.63622 34 " " " " A 43 0 0 "LEU " " N  " " " 7 0 1 C2 
    531 14 -12.7597 13.3275 4.9232 34 " " " " A 2 0 0 "LEU " " CA " " " 6 0 1 C2 
    532 14 -11.6855 13.5145 5.98209 34 " " " " A 2 0 0 "LEU " " C  " " " 6 0 1 C2 
    533 23 -10.6637 12.8925 5.93241 34 " " " " A 70 0 0 "LEU " " O  " " " 8 0 1 C2 
    534 14 -12.14 12.8756 3.55813 34 " " " " A 2 0 0 "LEU " " CB " " " 6 0 1 C2 
    535 14 -13.0231 12.4155 2.43999 34 " " " " A 2 0 0 "LEU " " CG " " " 6 0 1 C2 
    536 14 -12.2047 12.1325 1.17178 34 " " " " A 2 0 0 "LEU " " CD1" " " 6 0 1 C2 
    537 14 -13.8305 11.2248 2.76167 34 " " " " A 2 0 0 "LEU " " CD2" " " 6 0 1 C2 
    538 48 -13.0303 15.1396 4.04566 34 " " " " A 21 0 0 "LEU " " H  " " " 1 0 1 C2 
    539 48 -13.2867 12.4411 5.27614 34 " " " " A 21 0 0 "LEU " " HA " " " 1 0 1 C2 
    540 48 -11.4478 12.0607 3.77023 34 " " " " A 21 0 0 "LEU " " HB3" " " 1 0 1 C2 
    541 48 -11.4575 13.6285 3.16393 34 " " " " A 21 0 0 "LEU " " HB2" " " 1 0 1 C2 
    542 48 -13.6682 13.2521 2.17165 34 " " " " A 21 0 0 "LEU " " HG " " " 1 0 1 C2 
    543 48 -11.5909 13.005 0.947699 34 " " " " A 21 0 0 "LEU " HD11 " " 1 0 1 C2 
    544 48 -11.5658 11.2652 1.3383 34 " " " " A 21 0 0 "LEU " HD12 " " 1 0 1 C2 
    545 48 -12.8469 11.984 0.303698 34 " " " " A 21 0 0 "LEU " HD13 " " 1 0 1 C2 
    546 48 -13.2995 10.2784 2.86449 34 " " " " A 21 0 0 "LEU " HD21 " " 1 0 1 C2 
    547 48 -14.2052 11.2341 3.78521 34 " " " " A 21 0 0 "LEU " HD22 " " 1 0 1 C2 
    548 48 -14.6632 11.1661 2.06073 34 " " " " A 21 0 0 "LEU " HD23 " " 1 0 1 C2 
    549 40 -11.8398 14.5437 6.9148 35 " " " " A 43 0 0 "GLY " " N  " " " 7 0 1 C2 
    550 14 -11.2437 14.5041 8.29377 35 " " " " A 2 0 0 "GLY " " CA " " " 6 0 1 C2 
    551 14 -12.0506 13.4578 9.14302 35 " " " " A 2 0 0 "GLY " " C  " " " 6 0 1 C2 
    552 23 -11.5423 13.1476 10.2611 35 " " " " A 70 0 0 "GLY " " O  " " " 8 0 1 C2 
    553 48 -12.6753 15.0982 6.79435 35 " " " " A 21 0 0 "GLY " " H  " " " 1 0 1 C2 
    554 48 -11.4388 15.4471 8.80454 35 " " " " A 21 0 0 "GLY " " HA3" " " 1 0 1 C2 
    555 48 -10.1604 14.3885 8.32951 35 " " " " A 21 0 0 "GLY " " HA2" " " 1 0 1 C2 
    556 40 -13.2543 13.1157 8.70341 36 " " " " A 43 0 0 "ASN " " N  " " " 7 0 1 C2 
    557 14 -14.165 12.232 9.41441 36 " " " " A 2 0 0 "ASN " " CA " " " 6 0 1 C2 
    558 14 -14.3617 11.0026 8.4942 36 " " " " A 2 0 0 "ASN " " C  " " " 6 0 1 C2 
    559 23 -14.0082 11.028 7.363 36 " " " " A 70 0 0 "ASN " " O  " " " 8 0 1 C2 
    560 14 -15.5906 12.8306 9.56136 36 " " " " A 2 0 0 "ASN " " CB " " " 6 0 1 C2 
    561 14 -16.5261 12.1287 10.5688 36 " " " " A 2 0 0 "ASN " " CG " " " 6 0 1 C2 
    562 23 -16.0812 11.8326 11.6975 36 " " " " A 70 0 0 "ASN " " OD1" " " 8 0 1 C2 
    563 40 -17.7156 11.7749 10.1691 36 " " " " A 43 0 0 "ASN " " ND2" " " 7 0 1 C2 
    564 48 -13.4911 13.2054 7.72567 36 " " " " A 21 0 0 "ASN " " H  " " " 1 0 1 C2 
    565 48 -13.7641 12.0021 10.4016 36 " " " " A 21 0 0 "ASN " " HA " " " 1 0 1 C2 
    566 48 -16.0182 13.0049 8.57397 36 " " " " A 21 0 0 "ASN " " HB3" " " 1 0 1 C2 
    567 48 -15.3907 13.8579 9.8663 36 " " " " A 21 0 0 "ASN " " HB2" " " 1 0 1 C2 
    568 48 -18.2765 11.1777 10.7598 36 " " " " A 21 0 0 "ASN " HD22 " " 1 0 1 C2 
    569 48 -17.959 11.9927 9.21335 36 " " " " A 21 0 0 "ASN " HD21 " " 1 0 1 C2 
    570 40 -14.8665 9.90484 9.06128 37 " " " " A 43 0 0 "HIS " " N  " " " 7 0 1 C2 
    571 14 -15.1042 8.56202 8.51517 37 " " " " A 2 0 0 "HIS " " CA " " " 6 0 1 C2 
    572 14 -13.8511 7.63967 8.45368 37 " " " " A 2 0 0 "HIS " " C  " " " 6 0 1 C2 
    573 23 -13.7315 6.85405 7.44633 37 " " " " A 70 0 0 "HIS " " O  " " " 8 0 1 C2 
    574 14 -15.8147 8.61768 7.07585 37 " " " " A 2 0 0 "HIS " " CB " " " 6 0 1 C2 
    575 14 -16.9518 9.54916 6.90308 37 " " " " A 2 0 0 "HIS " " CG " " " 6 0 1 C2 
    576 40 -18.0968 9.46364 7.63563 37 " " " " A 43 0 0 "HIS " " ND1" " " 7 0 1 C2 
    577 14 -17.1189 10.7217 6.13515 37 " " " " A 2 0 0 "HIS " " CD2" " " 6 0 1 C2 
    578 14 -18.9695 10.401 7.10957 37 " " " " A 2 0 0 "HIS " " CE1" " " 6 0 1 C2 
    579 40 -18.385 11.1869 6.24882 37 " " " " A 43 0 0 "HIS " " NE2" " " 7 0 1 C2 
    580 48 -15.0823 9.95063 10.0469 37 " " " " A 21 0 0 "HIS " " H  " " " 1 0 1 C2 
    581 48 -15.7306 8.0835 9.26806 37 " " " " A 21 0 0 "HIS " " HA " " " 1 0 1 C2 
    582 48 -15.9373 7.58695 6.74318 37 " " " " A 21 0 0 "HIS " " HB3" " " 1 0 1 C2 
    583 48 -15.0603 8.93957 6.35796 37 " " " " A 21 0 0 "HIS " " HB2" " " 1 0 1 C2 
    584 48 -18.3417 8.71685 8.27 37 " " " " A 21 0 0 "HIS " " HD1" " " 1 0 1 C2 
    585 48 -16.3954 11.1335 5.44707 37 " " " " A 21 0 0 "HIS " " HD2" " " 1 0 1 C2 
    586 48 -19.999 10.4789 7.42635 37 " " " " A 21 0 0 "HIS " " HE1" " " 1 0 1 C2 
    587 40 -12.8963 7.87248 9.35459 38 " " " " A 43 0 0 "VAL " " N  " " " 7 0 1 C2 
    588 14 -11.5663 7.24843 9.41904 38 " " " " A 2 0 0 "VAL " " CA " " " 6 0 1 C2 
    589 14 -11.5518 5.7806 9.92021 38 " " " " A 2 0 0 "VAL " " C  " " " 6 0 1 C2 
    590 23 -12.366 5.31983 10.7848 38 " " " " A 70 0 0 "VAL " " O  " " " 8 0 1 C2 
    591 14 -10.8163 8.07907 10.5694 38 " " " " A 2 0 0 "VAL " " CB " " " 6 0 1 C2 
    592 14 -9.37343 7.56521 10.6207 38 " " " " A 2 0 0 "VAL " " CG1" " " 6 0 1 C2 
    593 14 -10.8311 9.53291 10.2417 38 " " " " A 2 0 0 "VAL " " CG2" " " 6 0 1 C2 
    594 48 -13.1284 8.48259 10.1253 38 " " " " A 21 0 0 "VAL " " H  " " " 1 0 1 C2 
    595 48 -11.2244 7.50465 8.41624 38 " " " " A 21 0 0 "VAL " " HA " " " 1 0 1 C2 
    596 48 -11.2653 7.86975 11.5403 38 " " " " A 21 0 0 "VAL " " HB " " " 1 0 1 C2 
    597 48 -8.97278 7.4969 9.60932 38 " " " " A 21 0 0 "VAL " HG11 " " 1 0 1 C2 
    598 48 -8.67838 8.13388 11.2385 38 " " " " A 21 0 0 "VAL " HG12 " " 1 0 1 C2 
    599 48 -9.35271 6.60533 11.1368 38 " " " " A 21 0 0 "VAL " HG13 " " 1 0 1 C2 
    600 48 -10.0443 10.0647 10.7767 38 " " " " A 21 0 0 "VAL " HG21 " " 1 0 1 C2 
    601 48 -10.5706 9.6001 9.18544 38 " " " " A 21 0 0 "VAL " HG22 " " 1 0 1 C2 
    602 48 -11.7669 10.0602 10.427 38 " " " " A 21 0 0 "VAL " HG23 " " 1 0 1 C2 
    603 40 -10.5342 5.02175 9.55848 39 " " " " A 43 0 0 "THR " " N  " " " 7 0 1 C2 
    604 14 -10.086 3.85399 10.2815 39 " " " " A 2 0 0 "THR " " CA " " " 6 0 1 C2 
    605 14 -8.58932 3.84047 10.2996 39 " " " " A 2 0 0 "THR " " C  " " " 6 0 1 C2 
    606 23 -7.95577 4.45604 9.39794 39 " " " " A 70 0 0 "THR " " O  " " " 8 0 1 C2 
    607 14 -10.8734 2.59664 9.87793 39 " " " " A 2 0 0 "THR " " CB " " " 6 0 1 C2 
    608 23 -10.4153 1.38393 10.4978 39 " " " " A 70 0 0 "THR " " OG1" " " 8 0 1 C2 
    609 14 -10.888 2.29132 8.32726 39 " " " " A 2 0 0 "THR " " CG2" " " 6 0 1 C2 
    610 48 -9.78882 5.40115 8.99235 39 " " " " A 21 0 0 "THR " " H  " " " 1 0 1 C2 
    611 48 -10.3605 4.02279 11.3228 39 " " " " A 21 0 0 "THR " " HA " " " 1 0 1 C2 
    612 48 -11.9081 2.68217 10.2097 39 " " " " A 21 0 0 "THR " " HB " " " 1 0 1 C2 
    613 48 -10.5213 1.41463 11.4363 39 " " " " A 21 0 0 "THR " " HG1" " " 1 0 1 C2 
    614 48 -11.401 3.11283 7.82725 39 " " " " A 21 0 0 "THR " HG21 " " 1 0 1 C2 
    615 48 -9.87566 2.208 7.93191 39 " " " " A 21 0 0 "THR " HG22 " " 1 0 1 C2 
    616 48 -11.4462 1.39638 8.05233 39 " " " " A 21 0 0 "THR " HG23 " " 1 0 1 C2 
    617 40 -7.99195 3.15407 11.2615 40 " " " " A 43 0 0 "GLN " " N  " " " 7 0 1 C2 
    618 14 -6.50698 2.94574 11.1953 40 " " " " A 2 0 0 "GLN " " CA " " " 6 0 1 C2 
    619 14 -6.11171 1.50376 11.4974 40 " " " " A 2 0 0 "GLN " " C  " " " 6 0 1 C2 
    620 23 -4.94563 1.22185 11.3721 40 " " " " A 70 0 0 "GLN " " O  " " " 8 0 1 C2 
    621 14 -5.72953 3.99852 11.9012 40 " " " " A 2 0 0 "GLN " " CB " " " 6 0 1 C2 
    622 14 -6.33845 4.26712 13.3306 40 " " " " A 2 0 0 "GLN " " CG " " " 6 0 1 C2 
    623 14 -5.83998 3.32246 14.4568 40 " " " " A 2 0 0 "GLN " " CD " " " 6 0 1 C2 
    624 23 -4.85002 2.66223 14.251 40 " " " " A 70 0 0 "GLN " " OE1" " " 8 0 1 C2 
    625 40 -6.58982 3.23017 15.4607 40 " " " " A 43 0 0 "GLN " " NE2" " " 7 0 1 C2 
    626 48 -8.515 2.5804 11.9076 40 " " " " A 21 0 0 "GLN " " H  " " " 1 0 1 C2 
    627 48 -6.27603 2.93396 10.1301 40 " " " " A 21 0 0 "GLN " " HA " " " 1 0 1 C2 
    628 48 -5.85402 4.92918 11.3476 40 " " " " A 21 0 0 "GLN " " HB3" " " 1 0 1 C2 
    629 48 -4.67146 3.75895 12.007 40 " " " " A 21 0 0 "GLN " " HB2" " " 1 0 1 C2 
    630 48 -7.41501 4.42444 13.2645 40 " " " " A 21 0 0 "GLN " " HG3" " " 1 0 1 C2 
    631 48 -5.85577 5.23412 13.4722 40 " " " " A 21 0 0 "GLN " " HG2" " " 1 0 1 C2 
    632 48 -6.36566 2.47724 16.0954 40 " " " " A 21 0 0 "GLN " HE22 " " 1 0 1 C2 
    633 48 -7.39334 3.83113 15.5759 40 " " " " A 21 0 0 "GLN " HE21 " " 1 0 1 C2 
    634 40 -7.01985 0.659011 11.9537 41 " " " " A 43 0 0 "SER " " N  " " " 7 0 1 C2 
    635 14 -6.73954 -0.738965 12.2832 41 " " " " A 2 0 0 "SER " " CA " " " 6 0 1 C2 
    636 14 -7.01861 -1.67381 11.0489 41 " " " " A 2 0 0 "SER " " C  " " " 6 0 1 C2 
    637 23 -7.3972 -1.22126 9.92393 41 " " " " A 70 0 0 "SER " " O  " " " 8 0 1 C2 
    638 14 -7.73674 -1.18853 13.3398 41 " " " " A 2 0 0 "SER " " CB " " " 6 0 1 C2 
    639 23 -9.11933 -1.01225 12.9252 41 " " " " A 70 0 0 "SER " " OG " " " 8 0 1 C2 
    640 48 -7.99682 0.914874 11.9404 41 " " " " A 21 0 0 "SER " " H  " " " 1 0 1 C2 
    641 48 -5.73365 -0.987687 12.6215 41 " " " " A 21 0 0 "SER " " HA " " " 1 0 1 C2 
    642 48 -7.61944 -0.562955 14.2246 41 " " " " A 21 0 0 "SER " " HB3" " " 1 0 1 C2 
    643 48 -7.45254 -2.15247 13.7619 41 " " " " A 21 0 0 "SER " " HB2" " " 1 0 1 C2 
    644 48 -9.39404 -0.11002 12.9847 41 " " " " A 21 0 0 "SER " " HG " " " 1 0 1 C2 
    645 40 -6.80963 -2.99514 11.1963 42 " " " " A 43 0 0 "GLY " " N  " " " 7 0 1 C2 
    646 14 -7.09966 -4.00359 10.2072 42 " " " " A 2 0 0 "GLY " " CA " " " 6 0 1 C2 
    647 14 -5.8066 -4.56143 9.55005 42 " " " " A 2 0 0 "GLY " " C  " " " 6 0 1 C2 
    648 23 -5.82318 -5.3594 8.63754 42 " " " " A 70 0 0 "GLY " " O  " " " 8 0 1 C2 
    649 48 -6.54647 -3.31152 12.1187 42 " " " " A 21 0 0 "GLY " " H  " " " 1 0 1 C2 
    650 48 -7.69936 -3.52253 9.43449 42 " " " " A 21 0 0 "GLY " " HA3" " " 1 0 1 C2 
    651 48 -7.79925 -4.73874 10.605 42 " " " " A 21 0 0 "GLY " " HA2" " " 1 0 1 C2 
    652 40 -4.63444 -4.11119 9.9961 43 " " " " A 43 0 0 "PHE " " N  " " " 7 0 1 C2 
    653 14 -3.35387 -4.65624 9.48353 43 " " " " A 2 0 0 "PHE " " CA " " " 6 0 1 C2 
    654 14 -3.08306 -6.10534 10.0266 43 " " " " A 2 0 0 "PHE " " C  " " " 6 0 1 C2 
    655 23 -2.16183 -6.75007 9.6152 43 " " " " A 70 0 0 "PHE " " O  " " " 8 0 1 C2 
    656 14 -2.17578 -3.80163 9.91498 43 " " " " A 2 0 0 "PHE " " CB " " " 6 0 1 C2 
    657 14 -2.18537 -2.44384 9.38454 43 " " " " A 2 0 0 "PHE " " CG " " " 6 0 1 C2 
    658 14 -1.83868 -2.12573 8.11241 43 " " " " A 2 0 0 "PHE " " CD1" " " 6 0 1 C2 
    659 14 -2.54492 -1.32539 10.2588 43 " " " " A 2 0 0 "PHE " " CD2" " " 6 0 1 C2 
    660 14 -1.86169 -0.842305 7.59174 43 " " " " A 2 0 0 "PHE " " CE1" " " 6 0 1 C2 
    661 14 -2.38983 -0.00530314 9.78824 43 " " " " A 2 0 0 "PHE " " CE2" " " 6 0 1 C2 
    662 14 -2.01736 0.252399 8.4588 43 " " " " A 2 0 0 "PHE " " CZ " " " 6 0 1 C2 
    663 48 -4.56241 -3.58428 10.8547 43 " " " " A 21 0 0 "PHE " " H  " " " 1 0 1 C2 
    664 48 -3.44625 -4.63732 8.39762 43 " " " " A 21 0 0 "PHE " " HA " " " 1 0 1 C2 
    665 48 -1.27035 -4.24497 9.50056 43 " " " " A 21 0 0 "PHE " " HB3" " " 1 0 1 C2 
    666 48 -2.06958 -3.81773 10.9997 43 " " " " A 21 0 0 "PHE " " HB2" " " 1 0 1 C2 
    667 48 -1.6688 -2.9467 7.43157 43 " " " " A 21 0 0 "PHE " " HD1" " " 1 0 1 C2 
    668 48 -2.65679 -1.39071 11.3311 43 " " " " A 21 0 0 "PHE " " HD2" " " 1 0 1 C2 
    669 48 -1.64622 -0.688847 6.54464 43 " " " " A 21 0 0 "PHE " " HE1" " " 1 0 1 C2 
    670 48 -2.46225 0.829368 10.4698 43 " " " " A 21 0 0 "PHE " " HE2" " " 1 0 1 C2 
    671 48 -2.01226 1.3155 8.26856 43 " " " " A 21 0 0 "PHE " " HZ " " " 1 0 1 C2 
    672 40 -3.99529 -6.61189 10.8452 44 " " " " A 43 0 0 "TYR " " N  " " " 7 0 1 C2 
    673 14 -3.92922 -8.02731 11.2437 44 " " " " A 2 0 0 "TYR " " CA " " " 6 0 1 C2 
    674 14 -5.19322 -8.70903 10.7951 44 " " " " A 2 0 0 "TYR " " C  " " " 6 0 1 C2 
    675 23 -6.28839 -8.13289 10.6717 44 " " " " A 70 0 0 "TYR " " O  " " " 8 0 1 C2 
    676 14 -3.73314 -8.01203 12.7987 44 " " " " A 2 0 0 "TYR " " CB " " " 6 0 1 C2 
    677 14 -2.43458 -7.33629 13.2077 44 " " " " A 2 0 0 "TYR " " CG " " " 6 0 1 C2 
    678 14 -2.48299 -6.01735 13.7971 44 " " " " A 2 0 0 "TYR " " CD1" " " 6 0 1 C2 
    679 14 -1.22332 -8.00211 13.052 44 " " " " A 2 0 0 "TYR " " CD2" " " 6 0 1 C2 
    680 14 -1.29957 -5.38757 14.1962 44 " " " " A 2 0 0 "TYR " " CE1" " " 6 0 1 C2 
    681 14 -0.0160779 -7.34453 13.3897 44 " " " " A 2 0 0 "TYR " " CE2" " " 6 0 1 C2 
    682 14 -0.0627125 -6.04525 13.9771 44 " " " " A 2 0 0 "TYR " " CZ " " " 6 0 1 C2 
    683 23 1.09887 -5.38419 14.2474 44 " " " " A 70 0 0 "TYR " " OH " " " 8 0 1 C2 
    684 48 -4.82836 -6.15556 11.1885 44 " " " " A 21 0 0 "TYR " " H  " " " 1 0 1 C2 
    685 48 -3.12371 -8.62739 10.8205 44 " " " " A 21 0 0 "TYR " " HA " " " 1 0 1 C2 
    686 48 -3.70185 -9.03621 13.1704 44 " " " " A 21 0 0 "TYR " " HB3" " " 1 0 1 C2 
    687 48 -4.62128 -7.50393 13.1744 44 " " " " A 21 0 0 "TYR " " HB2" " " 1 0 1 C2 
    688 48 -3.37489 -5.41832 13.9069 44 " " " " A 21 0 0 "TYR " " HD1" " " 1 0 1 C2 
    689 48 -1.1213 -9.00351 12.6606 44 " " " " A 21 0 0 "TYR " " HD2" " " 1 0 1 C2 
    690 48 -1.43959 -4.36341 14.509 44 " " " " A 21 0 0 "TYR " " HE1" " " 1 0 1 C2 
    691 48 0.897847 -7.85941 13.1327 44 " " " " A 21 0 0 "TYR " " HE2" " " 1 0 1 C2 
    692 48 0.981847 -4.86561 15.0287 44 " " " " A 21 0 0 "TYR " " HH " " " 1 0 1 C2 
    693 40 -5.08679 -10.0028 10.5637 45 " " " " A 43 0 0 "ASP " " N  " " " 7 0 1 C2 
    694 14 -6.17042 -10.9236 10.2569 45 " " " " A 2 0 0 "ASP " " CA " " " 6 0 1 C2 
    695 14 -6.50524 -11.6948 11.5573 45 " " " " A 2 0 0 "ASP " " C  " " " 6 0 1 C2 
    696 23 -5.62402 -12.2335 12.187 45 " " " " A 70 0 0 "ASP " " O  " " " 8 0 1 C2 
    697 14 -5.69516 -11.7853 9.06067 45 " " " " A 2 0 0 "ASP " " CB " " " 6 0 1 C2 
    698 14 -5.9312 -13.316 9.14969 45 " " " " A 2 0 0 "ASP " " CG " " " 6 0 1 C2 
    699 23 -4.91215 -14.0384 9.30073 45 " " " " A 70 0 0 "ASP " " OD1" " " 8 0 1 C2 
    700 23 -7.05886 -13.7872 9.11385 45 " " " " A 70 0 0 "ASP " " OD2" " " 8 0 1 C2 
    701 48 -4.24768 -10.4009 10.9607 45 " " " " A 21 0 0 "ASP " " H  " " " 1 0 1 C2 
    702 48 -7.0398 -10.3235 9.98825 45 " " " " A 21 0 0 "ASP " " HA " " " 1 0 1 C2 
    703 48 -4.65235 -11.6324 8.78268 45 " " " " A 21 0 0 "ASP " " HB3" " " 1 0 1 C2 
    704 48 -6.22278 -11.4199 8.17963 45 " " " " A 21 0 0 "ASP " " HB2" " " 1 0 1 C2 
    705 40 -7.78182 -11.7667 11.8874 46 " " " " A 43 0 0 "GLU " " N  " " " 7 0 1 C2 
    706 14 -8.37162 -12.3767 13.0645 46 " " " " A 2 0 0 "GLU " " CA " " " 6 0 1 C2 
    707 14 -8.20912 -13.9157 13.121 46 " " " " A 2 0 0 "GLU " " C  " " " 6 0 1 C2 
    708 23 -8.20001 -14.5591 14.1872 46 " " " " A 70 0 0 "GLU " " O  " " " 8 0 1 C2 
    709 14 -9.90547 -12.1083 13.0089 46 " " " " A 2 0 0 "GLU " " CB " " " 6 0 1 C2 
    710 14 -10.356 -10.6454 12.9565 46 " " " " A 2 0 0 "GLU " " CG " " " 6 0 1 C2 
    711 14 -10.3538 -9.92078 11.5873 46 " " " " A 2 0 0 "GLU " " CD " " " 6 0 1 C2 
    712 23 -10.6523 -8.69762 11.4742 46 " " " " A 70 0 0 "GLU " " OE1" " " 8 0 1 C2 
    713 23 -9.98096 -10.5816 10.6012 46 " " " " A 70 0 0 "GLU " " OE2" " " 8 0 1 C2 
    714 48 -8.45256 -11.3374 11.2662 46 " " " " A 21 0 0 "GLU " " H  " " " 1 0 1 C2 
    715 48 -7.94123 -11.9206 13.956 46 " " " " A 21 0 0 "GLU " " HA " " " 1 0 1 C2 
    716 48 -10.5035 -12.5094 13.8272 46 " " " " A 21 0 0 "GLU " " HB3" " " 1 0 1 C2 
    717 48 -10.3117 -12.5135 12.0821 46 " " " " A 21 0 0 "GLU " " HB2" " " 1 0 1 C2 
    718 48 -9.88967 -10.1358 13.7997 46 " " " " A 21 0 0 "GLU " " HG3" " " 1 0 1 C2 
    719 48 -11.3905 -10.5804 13.2936 46 " " " " A 21 0 0 "GLU " " HG2" " " 1 0 1 C2 
    720 40 -7.90964 -14.6056 11.9926 47 " " " " A 43 0 0 "GLY " " N  " " " 7 0 1 C2 
    721 14 -7.64661 -16.0321 11.7716 47 " " " " A 2 0 0 "GLY " " CA " " " 6 0 1 C2 
    722 14 -6.14763 -16.3481 11.8002 47 " " " " A 2 0 0 "GLY " " C  " " " 6 0 1 C2 
    723 23 -5.82729 -17.4951 11.7711 47 " " " " A 70 0 0 "GLY " " O  " " " 8 0 1 C2 
    724 48 -7.92431 -14.1183 11.1081 47 " " " " A 21 0 0 "GLY " " H  " " " 1 0 1 C2 
    725 48 -7.95613 -16.1714 10.7358 47 " " " " A 21 0 0 "GLY " " HA3" " " 1 0 1 C2 
    726 48 -8.13455 -16.623 12.5467 47 " " " " A 21 0 0 "GLY " " HA2" " " 1 0 1 C2 
    727 40 -5.29719 -15.3227 12.0735 48 " " " " A 43 0 0 "SER " " N  " " " 7 0 1 C2 
    728 14 -3.91198 -15.4859 12.328 48 " " " " A 2 0 0 "SER " " CA " " " 6 0 1 C2 
    729 14 -3.86808 -15.9646 13.7885 48 " " " " A 2 0 0 "SER " " C  " " " 6 0 1 C2 
    730 23 -4.32839 -15.2114 14.6101 48 " " " " A 70 0 0 "SER " " O  " " " 8 0 1 C2 
    731 14 -3.1753 -14.1653 12.207 48 " " " " A 2 0 0 "SER " " CB " " " 6 0 1 C2 
    732 23 -2.95457 -13.9414 10.8678 48 " " " " A 70 0 0 "SER " " OG " " " 8 0 1 C2 
    733 48 -5.56088 -14.3588 12.2202 48 " " " " A 21 0 0 "SER " " H  " " " 1 0 1 C2 
    734 48 -3.39264 -16.1106 11.6013 48 " " " " A 21 0 0 "SER " " HA " " " 1 0 1 C2 
    735 48 -2.23879 -14.2429 12.7593 48 " " " " A 21 0 0 "SER " " HB3" " " 1 0 1 C2 
    736 48 -3.68097 -13.3171 12.6684 48 " " " " A 21 0 0 "SER " " HB2" " " 1 0 1 C2 
    737 48 -3.81105 -14.0102 10.4744 48 " " " " A 21 0 0 "SER " " HG " " " 1 0 1 C2 
    738 40 -3.31108 -17.1647 13.975 49 " " " " A 43 0 0 "GLN " " N  " " " 7 0 1 C2 
    739 14 -3.01754 -17.8705 15.2281 49 " " " " A 2 0 0 "GLN " " CA " " " 6 0 1 C2 
    740 14 -2.76279 -16.9454 16.4989 49 " " " " A 2 0 0 "GLN " " C  " " " 6 0 1 C2 
    741 23 -3.40833 -17.122 17.5439 49 " " " " A 70 0 0 "GLN " " O  " " " 8 0 1 C2 
    742 14 -2.00722 -19.0369 14.9297 49 " " " " A 2 0 0 "GLN " " CB " " " 6 0 1 C2 
    743 14 -1.62365 -19.969 16.1278 49 " " " " A 2 0 0 "GLN " " CG " " " 6 0 1 C2 
    744 14 -2.79704 -20.7826 16.7097 49 " " " " A 2 0 0 "GLN " " CD " " " 6 0 1 C2 
    745 23 -2.68567 -21.3292 17.792 49 " " " " A 70 0 0 "GLN " " OE1" " " 8 0 1 C2 
    746 40 -3.91812 -20.9314 15.9983 49 " " " " A 43 0 0 "GLN " " NE2" " " 7 0 1 C2 
    747 48 -2.90962 -17.6001 13.1568 49 " " " " A 21 0 0 "GLN " " H  " " " 1 0 1 C2 
    748 48 -3.89739 -18.4658 15.4723 49 " " " " A 21 0 0 "GLN " " HA " " " 1 0 1 C2 
    749 48 -1.1191 -18.6167 14.4576 49 " " " " A 21 0 0 "GLN " " HB3" " " 1 0 1 C2 
    750 48 -2.23623 -19.8 14.1858 49 " " " " A 21 0 0 "GLN " " HB2" " " 1 0 1 C2 
    751 48 -1.2994 -19.2887 16.9153 49 " " " " A 21 0 0 "GLN " " HG3" " " 1 0 1 C2 
    752 48 -0.815104 -20.6536 15.8714 49 " " " " A 21 0 0 "GLN " " HG2" " " 1 0 1 C2 
    753 48 -4.68196 -21.5023 16.3311 49 " " " " A 21 0 0 "GLN " HE22 " " 1 0 1 C2 
    754 48 -4.00869 -20.5251 15.0781 49 " " " " A 21 0 0 "GLN " HE21 " " 1 0 1 C2 
    755 40 -1.81734 -15.9965 16.3925 50 " " " " A 43 0 0 "SER " " N  " " " 7 0 1 C2 
    756 14 -1.48648 -15.1413 17.5676 50 " " " " A 2 0 0 "SER " " CA " " " 6 0 1 C2 
    757 14 -2.53876 -14.0486 17.8668 50 " " " " A 2 0 0 "SER " " C  " " " 6 0 1 C2 
    758 23 -2.62417 -13.567 19.002 50 " " " " A 70 0 0 "SER " " O  " " " 8 0 1 C2 
    759 14 -0.139918 -14.4243 17.3452 50 " " " " A 2 0 0 "SER " " CB " " " 6 0 1 C2 
    760 23 -0.148486 -13.6678 16.1615 50 " " " " A 70 0 0 "SER " " OG " " " 8 0 1 C2 
    761 48 -1.51029 -15.7007 15.4769 50 " " " " A 21 0 0 "SER " " H  " " " 1 0 1 C2 
    762 48 -1.29755 -15.7825 18.4286 50 " " " " A 21 0 0 "SER " " HA " " " 1 0 1 C2 
    763 48 0.620401 -15.1677 17.1057 50 " " " " A 21 0 0 "SER " " HB3" " " 1 0 1 C2 
    764 48 0.234819 -13.7752 18.1367 50 " " " " A 21 0 0 "SER " " HB2" " " 1 0 1 C2 
    765 48 0.0447895 -14.2696 15.459 50 " " " " A 21 0 0 "SER " " HG " " " 1 0 1 C2 
    766 40 -3.27513 -13.5926 16.8607 51 " " " " A 43 0 0 "VAL " " N  " " " 7 0 1 C2 
    767 14 -4.28191 -12.5455 16.9425 51 " " " " A 2 0 0 "VAL " " CA " " " 6 0 1 C2 
    768 14 -5.53092 -13.2369 17.454 51 " " " " A 2 0 0 "VAL " " C  " " " 6 0 1 C2 
    769 23 -6.24868 -12.6679 18.2759 51 " " " " A 70 0 0 "VAL " " O  " " " 8 0 1 C2 
    770 14 -4.45698 -12.0058 15.5139 51 " " " " A 2 0 0 "VAL " " CB " " " 6 0 1 C2 
    771 14 -5.35009 -10.7203 15.4558 51 " " " " A 2 0 0 "VAL " " CG1" " " 6 0 1 C2 
    772 14 -3.09638 -11.5833 14.9027 51 " " " " A 2 0 0 "VAL " " CG2" " " 6 0 1 C2 
    773 48 -3.15531 -14.128 16.0127 51 " " " " A 21 0 0 "VAL " " H  " " " 1 0 1 C2 
    774 48 -3.95587 -11.6909 17.5353 51 " " " " A 21 0 0 "VAL " " HA " " " 1 0 1 C2 
    775 48 -4.83884 -12.7576 14.8232 51 " " " " A 21 0 0 "VAL " " HB " " " 1 0 1 C2 
    776 48 -5.37227 -10.1703 14.515 51 " " " " A 21 0 0 "VAL " HG11 " " 1 0 1 C2 
    777 48 -6.34852 -11.0813 15.7026 51 " " " " A 21 0 0 "VAL " HG12 " " 1 0 1 C2 
    778 48 -4.89917 -9.99412 16.1321 51 " " " " A 21 0 0 "VAL " HG13 " " 1 0 1 C2 
    779 48 -3.32482 -11.3867 13.8553 51 " " " " A 21 0 0 "VAL " HG21 " " 1 0 1 C2 
    780 48 -2.73326 -10.6783 15.3897 51 " " " " A 21 0 0 "VAL " HG22 " " 1 0 1 C2 
    781 48 -2.41562 -12.4298 14.8122 51 " " " " A 21 0 0 "VAL " HG23 " " 1 0 1 C2 
    782 40 -5.85415 -14.4564 17.057 52 " " " " A 43 0 0 "ALA " " N  " " " 7 0 1 C2 
    783 14 -6.89205 -15.3849 17.6556 52 " " " " A 2 0 0 "ALA " " CA " " " 6 0 1 C2 
    784 14 -6.70793 -15.5834 19.1476 52 " " " " A 2 0 0 "ALA " " C  " " " 6 0 1 C2 
    785 23 -7.64991 -15.4539 19.9227 52 " " " " A 70 0 0 "ALA " " O  " " " 8 0 1 C2 
    786 14 -6.80673 -16.7433 16.926 52 " " " " A 2 0 0 "ALA " " CB " " " 6 0 1 C2 
    787 48 -5.20455 -14.8894 16.4162 52 " " " " A 21 0 0 "ALA " " H  " " " 1 0 1 C2 
    788 48 -7.89524 -14.9984 17.4756 52 " " " " A 21 0 0 "ALA " " HA " " " 1 0 1 C2 
    789 48 -7.07976 -17.6034 17.5373 52 " " " " A 21 0 0 "ALA " " HB1" " " 1 0 1 C2 
    790 48 -7.39197 -16.714 16.0069 52 " " " " A 21 0 0 "ALA " " HB2" " " 1 0 1 C2 
    791 48 -5.834 -16.9004 16.4599 52 " " " " A 21 0 0 "ALA " " HB3" " " 1 0 1 C2 
    792 40 -5.46457 -15.848 19.4997 53 " " " " A 43 0 0 "ALA " " N  " " " 7 0 1 C2 
    793 14 -4.99769 -15.9437 20.8944 53 " " " " A 2 0 0 "ALA " " CA " " " 6 0 1 C2 
    794 14 -5.05001 -14.6486 21.592 53 " " " " A 2 0 0 "ALA " " C  " " " 6 0 1 C2 
    795 23 -4.81597 -14.6635 22.8087 53 " " " " A 70 0 0 "ALA " " O  " " " 8 0 1 C2 
    796 14 -3.59022 -16.443 20.9592 53 " " " " A 2 0 0 "ALA " " CB " " " 6 0 1 C2 
    797 48 -4.85866 -16.1439 18.7477 53 " " " " A 21 0 0 "ALA " " H  " " " 1 0 1 C2 
    798 48 -5.71543 -16.5647 21.4303 53 " " " " A 21 0 0 "ALA " " HA " " " 1 0 1 C2 
    799 48 -3.48552 -17.3292 20.3332 53 " " " " A 21 0 0 "ALA " " HB1" " " 1 0 1 C2 
    800 48 -2.88773 -15.6454 20.7176 53 " " " " A 21 0 0 "ALA " " HB2" " " 1 0 1 C2 
    801 48 -3.31572 -16.8122 21.9474 53 " " " " A 21 0 0 "ALA " " HB3" " " 1 0 1 C2 
    802 40 -5.17493 -13.5118 20.9149 54 " " " " A 43 0 0 "SER " " N  " " " 7 0 1 C2 
    803 14 -5.36684 -12.2236 21.6042 54 " " " " A 2 0 0 "SER " " CA " " " 6 0 1 C2 
    804 14 -6.86382 -11.947 21.7356 54 " " " " A 2 0 0 "SER " " C  " " " 6 0 1 C2 
    805 23 -7.32421 -11.5805 22.8329 54 " " " " A 70 0 0 "SER " " O  " " " 8 0 1 C2 
    806 14 -4.56066 -11.1963 20.8357 54 " " " " A 2 0 0 "SER " " CB " " " 6 0 1 C2 
    807 23 -4.42597 -10.0158 21.5408 54 " " " " A 70 0 0 "SER " " OG " " " 8 0 1 C2 
    808 48 -5.30114 -13.5962 19.9164 54 " " " " A 21 0 0 "SER " " H  " " " 1 0 1 C2 
    809 48 -5.00976 -12.2232 22.6341 54 " " " " A 21 0 0 "SER " " HA " " " 1 0 1 C2 
    810 48 -5.14303 -11.0234 19.9307 54 " " " " A 21 0 0 "SER " " HB3" " " 1 0 1 C2 
    811 48 -3.55962 -11.5663 20.6141 54 " " " " A 21 0 0 "SER " " HB2" " " 1 0 1 C2 
    812 48 -4.06937 -10.23 22.3893 54 " " " " A 21 0 0 "SER " " HG " " " 1 0 1 C2 
    813 40 -7.62151 -12.1663 20.6863 55 " " " " A 43 0 0 "LEU " " N  " " " 7 0 1 C2 
    814 14 -9.01471 -11.6989 20.5218 55 " " " " A 2 0 0 "LEU " " CA " " " 6 0 1 C2 
    815 14 -9.98338 -12.5689 21.2897 55 " " " " A 2 0 0 "LEU " " C  " " " 6 0 1 C2 
    816 23 -11.0165 -12.177 21.7376 55 " " " " A 70 0 0 "LEU " " O  " " " 8 0 1 C2 
    817 14 -9.35089 -11.7532 19.0472 55 " " " " A 2 0 0 "LEU " " CB " " " 6 0 1 C2 
    818 14 -8.78716 -10.6388 18.1166 55 " " " " A 2 0 0 "LEU " " CG " " " 6 0 1 C2 
    819 14 -9.06803 -10.9623 16.6288 55 " " " " A 2 0 0 "LEU " " CD1" " " 6 0 1 C2 
    820 14 -9.4404 -9.25488 18.5384 55 " " " " A 2 0 0 "LEU " " CD2" " " 6 0 1 C2 
    821 48 -7.1696 -12.5553 19.8711 55 " " " " A 21 0 0 "LEU " " H  " " " 1 0 1 C2 
    822 48 -9.10773 -10.6768 20.8891 55 " " " " A 21 0 0 "LEU " " HA " " " 1 0 1 C2 
    823 48 -10.4274 -11.7786 18.8779 55 " " " " A 21 0 0 "LEU " " HB3" " " 1 0 1 C2 
    824 48 -8.9448 -12.654 18.587 55 " " " " A 21 0 0 "LEU " " HB2" " " 1 0 1 C2 
    825 48 -7.70335 -10.5345 18.1674 55 " " " " A 21 0 0 "LEU " " HG " " " 1 0 1 C2 
    826 48 -8.41615 -11.658 16.1005 55 " " " " A 21 0 0 "LEU " HD11 " " 1 0 1 C2 
    827 48 -10.1337 -11.1391 16.4835 55 " " " " A 21 0 0 "LEU " HD12 " " 1 0 1 C2 
    828 48 -8.89294 -10.0239 16.1027 55 " " " " A 21 0 0 "LEU " HD13 " " 1 0 1 C2 
    829 48 -9.46159 -9.0962 19.6165 55 " " " " A 21 0 0 "LEU " HD21 " " 1 0 1 C2 
    830 48 -8.86505 -8.48382 18.026 55 " " " " A 21 0 0 "LEU " HD22 " " 1 0 1 C2 
    831 48 -10.4524 -9.32961 18.1404 55 " " " " A 21 0 0 "LEU " HD23 " " 1 0 1 C2 
    832 40 -9.67594 -13.9072 21.3968 56 " " " " A 43 0 0 "ILE " " N  " " " 7 0 1 C2 
    833 14 -10.4138 -14.9733 22.1649 56 " " " " A 2 0 0 "ILE " " CA " " " 6 0 1 C2 
    834 14 -9.67835 -15.0669 23.4716 56 " " " " A 2 0 0 "ILE " " C  " " " 6 0 1 C2 
    835 23 -10.203 -15.4712 24.5165 56 " " " " A 70 0 0 "ILE " " O  " " " 8 0 1 C2 
    836 14 -10.381 -16.3386 21.4529 56 " " " " A 2 0 0 "ILE " " CB " " " 6 0 1 C2 
    837 14 -10.8965 -16.2216 19.9687 56 " " " " A 2 0 0 "ILE " " CG1" " " 6 0 1 C2 
    838 14 -11.292 -17.4036 22.1264 56 " " " " A 2 0 0 "ILE " " CG2" " " 6 0 1 C2 
    839 14 -10.5337 -17.5514 19.2518 56 " " " " A 2 0 0 "ILE " " CD1" " " 6 0 1 C2 
    840 48 -8.83534 -14.1417 20.8884 56 " " " " A 21 0 0 "ILE " " H  " " " 1 0 1 C2 
    841 48 -11.4422 -14.6697 22.361 56 " " " " A 21 0 0 "ILE " " HA " " " 1 0 1 C2 
    842 48 -9.30622 -16.5193 21.4355 56 " " " " A 21 0 0 "ILE " " HB " " " 1 0 1 C2 
    843 48 -10.2698 -15.4655 19.4959 56 " " " " A 21 0 0 "ILE " HG13 " " 1 0 1 C2 
    844 48 -11.9367 -15.8957 19.971 56 " " " " A 21 0 0 "ILE " HG12 " " 1 0 1 C2 
    845 48 -12.3412 -17.1929 21.9194 56 " " " " A 21 0 0 "ILE " HG21 " " 1 0 1 C2 
    846 48 -11.0304 -18.3822 21.7239 56 " " " " A 21 0 0 "ILE " HG22 " " 1 0 1 C2 
    847 48 -11.0938 -17.4393 23.1976 56 " " " " A 21 0 0 "ILE " HG23 " " 1 0 1 C2 
    848 48 -11.0995 -18.4602 19.4569 56 " " " " A 21 0 0 "ILE " HD11 " " 1 0 1 C2 
    849 48 -10.5189 -17.3633 18.1783 56 " " " " A 21 0 0 "ILE " HD12 " " 1 0 1 C2 
    850 48 -9.50562 -17.736 19.5633 56 " " " " A 21 0 0 "ILE " HD13 " " 1 0 1 C2 
    851 40 -8.39241 -14.6867 23.4483 57 " " " " A 43 0 0 "GLY " " N  " " " 7 0 1 C2 
    852 14 -7.40425 -14.8639 24.5484 57 " " " " A 2 0 0 "GLY " " CA " " " 6 0 1 C2 
    853 14 -7.11231 -13.6306 25.3082 57 " " " " A 2 0 0 "GLY " " C  " " " 6 0 1 C2 
    854 23 -7.92787 -13.1807 26.0401 57 " " " " A 70 0 0 "GLY " " O  " " " 8 0 1 C2 
    855 48 -8.08184 -14.4406 22.5193 57 " " " " A 21 0 0 "GLY " " H  " " " 1 0 1 C2 
    856 48 -6.51068 -15.2702 24.0745 57 " " " " A 21 0 0 "GLY " " HA3" " " 1 0 1 C2 
    857 48 -7.77679 -15.5579 25.3018 57 " " " " A 21 0 0 "GLY " " HA2" " " 1 0 1 C2 
    858 40 -5.88417 -13.0723 25.1883 58 " " " " A 43 0 0 "ASP " " N  " " " 7 0 1 C2 
    859 14 -5.26112 -12.0908 26.0787 58 " " " " A 2 0 0 "ASP " " CA " " " 6 0 1 C2 
    860 14 -6.05366 -10.7833 26.2182 58 " " " " A 2 0 0 "ASP " " C  " " " 6 0 1 C2 
    861 23 -5.81861 -10.0532 27.2284 58 " " " " A 70 0 0 "ASP " " O  " " " 8 0 1 C2 
    862 14 -3.7593 -11.977 25.6939 58 " " " " A 2 0 0 "ASP " " CB " " " 6 0 1 C2 
    863 14 -3.36733 -10.5723 25.1061 58 " " " " A 2 0 0 "ASP " " CG " " " 6 0 1 C2 
    864 23 -3.47545 -10.3546 23.8576 58 " " " " A 70 0 0 "ASP " " OD1" " " 8 0 1 C2 
    865 23 -2.92005 -9.69154 25.8493 58 " " " " A 70 0 0 "ASP " " OD2" " " 8 0 1 C2 
    866 48 -5.29812 -13.3223 24.4046 58 " " " " A 21 0 0 "ASP " " H  " " " 1 0 1 C2 
    867 48 -5.42954 -12.4195 27.1042 58 " " " " A 21 0 0 "ASP " " HA " " " 1 0 1 C2 
    868 48 -3.34466 -12.6175 24.9155 58 " " " " A 21 0 0 "ASP " " HB3" " " 1 0 1 C2 
    869 48 -3.17404 -12.0798 26.6077 58 " " " " A 21 0 0 "ASP " " HB2" " " 1 0 1 C2 
    870 40 -7.00611 -10.4085 25.2646 59 " " " " A 43 0 0 "GLU " " N  " " " 7 0 1 C2 
    871 14 -7.61014 -9.06703 25.2282 59 " " " " A 2 0 0 "GLU " " CA " " " 6 0 1 C2 
    872 14 -8.8817 -9.04604 26.1308 59 " " " " A 2 0 0 "GLU " " C  " " " 6 0 1 C2 
    873 23 -9.0909 -8.12277 26.9115 59 " " " " A 70 0 0 "GLU " " O  " " " 8 0 1 C2 
    874 14 -8.06188 -8.71514 23.7633 59 " " " " A 2 0 0 "GLU " " CB " " " 6 0 1 C2 
    875 14 -8.67929 -7.27622 23.4748 59 " " " " A 2 0 0 "GLU " " CG " " " 6 0 1 C2 
    876 14 -7.66083 -6.1643 23.7737 59 " " " " A 2 0 0 "GLU " " CD " " " 6 0 1 C2 
    877 23 -8.05824 -4.98537 23.8212 59 " " " " A 70 0 0 "GLU " " OE1" " " 8 0 1 C2 
    878 23 -6.46008 -6.4174 23.8863 59 " " " " A 70 0 0 "GLU " " OE2" " " 8 0 1 C2 
    879 48 -6.89071 -10.9323 24.4088 59 " " " " A 21 0 0 "GLU " " H  " " " 1 0 1 C2 
    880 48 -6.98712 -8.26884 25.6318 59 " " " " A 21 0 0 "GLU " " HA " " " 1 0 1 C2 
    881 48 -8.82222 -9.4814 23.6123 59 " " " " A 21 0 0 "GLU " " HB3" " " 1 0 1 C2 
    882 48 -7.32223 -9.00903 23.0185 59 " " " " A 21 0 0 "GLU " " HB2" " " 1 0 1 C2 
    883 48 -9.53826 -7.19143 24.1404 59 " " " " A 21 0 0 "GLU " " HG3" " " 1 0 1 C2 
    884 48 -9.05234 -7.25256 22.4509 59 " " " " A 21 0 0 "GLU " " HG2" " " 1 0 1 C2 
    885 40 -9.67105 -10.1664 26.0505 60 " " " " A 43 0 0 "VAL " " N  " " " 7 0 1 C2 
    886 14 -10.8831 -10.3917 26.8023 60 " " " " A 2 0 0 "VAL " " CA " " " 6 0 1 C2 
    887 14 -10.7177 -11.2819 28.0787 60 " " " " A 2 0 0 "VAL " " C  " " " 6 0 1 C2 
    888 23 -11.6909 -11.2553 28.9018 60 " " " " A 70 0 0 "VAL " " O  " " " 8 0 1 C2 
    889 14 -11.9638 -11.1481 25.8496 60 " " " " A 2 0 0 "VAL " " CB " " " 6 0 1 C2 
    890 14 -12.2596 -10.3391 24.5809 60 " " " " A 2 0 0 "VAL " " CG1" " " 6 0 1 C2 
    891 14 -11.5338 -12.5496 25.3255 60 " " " " A 2 0 0 "VAL " " CG2" " " 6 0 1 C2 
    892 48 -9.33984 -10.9429 25.496 60 " " " " A 21 0 0 "VAL " " H  " " " 1 0 1 C2 
    893 48 -11.3898 -9.49266 27.1532 60 " " " " A 21 0 0 "VAL " " HA " " " 1 0 1 C2 
    894 48 -12.9031 -11.2116 26.399 60 " " " " A 21 0 0 "VAL " " HB " " " 1 0 1 C2 
    895 48 -12.8132 -10.9688 23.8843 60 " " " " A 21 0 0 "VAL " HG11 " " 1 0 1 C2 
    896 48 -12.8514 -9.44452 24.7748 60 " " " " A 21 0 0 "VAL " HG12 " " 1 0 1 C2 
    897 48 -11.2863 -10.0831 24.1623 60 " " " " A 21 0 0 "VAL " HG13 " " 1 0 1 C2 
    898 48 -12.4495 -13.0894 25.0842 60 " " " " A 21 0 0 "VAL " HG21 " " 1 0 1 C2 
    899 48 -10.9601 -12.4899 24.4007 60 " " " " A 21 0 0 "VAL " HG22 " " 1 0 1 C2 
    900 48 -10.9141 -13.09 26.041 60 " " " " A 21 0 0 "VAL " HG23 " " 1 0 1 C2 
    901 40 -9.63608 -11.9974 28.2973 61 " " " " A 43 0 0 "TYR " " N  " " " 7 0 1 C2 
    902 14 -9.32157 -12.5784 29.6179 61 " " " " A 2 0 0 "TYR " " CA " " " 6 0 1 C2 
    903 14 -8.61019 -11.6105 30.5331 61 " " " " A 2 0 0 "TYR " " C  " " " 6 0 1 C2 
    904 23 -7.48463 -11.8498 31.0019 61 " " " " A 70 0 0 "TYR " " O  " " " 8 0 1 C2 
    905 14 -8.58881 -13.9119 29.3795 61 " " " " A 2 0 0 "TYR " " CB " " " 6 0 1 C2 
    906 14 -8.79637 -14.9698 30.4624 61 " " " " A 2 0 0 "TYR " " CG " " " 6 0 1 C2 
    907 14 -9.62633 -16.0599 30.2735 61 " " " " A 2 0 0 "TYR " " CD1" " " 6 0 1 C2 
    908 14 -7.9607 -15.0152 31.6127 61 " " " " A 2 0 0 "TYR " " CD2" " " 6 0 1 C2 
    909 14 -9.5757 -17.1311 31.1439 61 " " " " A 2 0 0 "TYR " " CE1" " " 6 0 1 C2 
    910 14 -8.1837 -16.0042 32.6547 61 " " " " A 2 0 0 "TYR " " CE2" " " 6 0 1 C2 
    911 14 -8.97311 -17.0867 32.3855 61 " " " " A 2 0 0 "TYR " " CZ " " " 6 0 1 C2 
    912 23 -9.17113 -18.1456 33.2746 61 " " " " A 70 0 0 "TYR " " OH " " " 8 0 1 C2 
    913 48 -8.92491 -11.9514 27.5816 61 " " " " A 21 0 0 "TYR " " H  " " " 1 0 1 C2 
    914 48 -10.3038 -12.8715 29.9887 61 " " " " A 21 0 0 "TYR " " HA " " " 1 0 1 C2 
    915 48 -7.56542 -13.7182 29.0582 61 " " " " A 21 0 0 "TYR " " HB3" " " 1 0 1 C2 
    916 48 -8.99053 -14.3039 28.4451 61 " " " " A 21 0 0 "TYR " " HB2" " " 1 0 1 C2 
    917 48 -10.3197 -16.1003 29.4464 61 " " " " A 21 0 0 "TYR " " HD1" " " 1 0 1 C2 
    918 48 -7.32531 -14.1785 31.8629 61 " " " " A 21 0 0 "TYR " " HD2" " " 1 0 1 C2 
    919 48 -10.1443 -18.038 31.0002 61 " " " " A 21 0 0 "TYR " " HE1" " " 1 0 1 C2 
    920 48 -7.65328 -15.9951 33.5954 61 " " " " A 21 0 0 "TYR " " HE2" " " 1 0 1 C2 
    921 48 -8.81883 -18.0326 34.1442 61 " " " " A 21 0 0 "TYR " " HH " " " 1 0 1 C2 
    922 40 -9.19266 -10.5138 30.9464 62 " " " " A 43 0 0 "GLY " " N  " " " 7 0 1 C2 
    923 14 -8.84735 -9.53352 31.9163 62 " " " " A 2 0 0 "GLY " " CA " " " 6 0 1 C2 
    924 14 -7.51682 -8.8336 31.7034 62 " " " " A 2 0 0 "GLY " " C  " " " 6 0 1 C2 
    925 23 -6.5216 -9.41115 31.1999 62 " " " " A 70 0 0 "GLY " " O  " " " 8 0 1 C2 
    926 48 -10.1317 -10.4103 30.5893 62 " " " " A 21 0 0 "GLY " " H  " " " 1 0 1 C2 
    927 48 -8.85013 -9.90591 32.9407 62 " " " " A 21 0 0 "GLY " " HA3" " " 1 0 1 C2 
    928 48 -9.62671 -8.77205 31.8869 62 " " " " A 21 0 0 "GLY " " HA2" " " 1 0 1 C2 
    929 40 -7.48208 -7.6362 32.2541 63 " " " " A 43 0 0 "ARG " " N  " " " 7 0 1 C2 
    930 14 -6.43466 -6.65207 32.0784 63 " " " " A 2 0 0 "ARG " " CA " " " 6 0 1 C2 
    931 14 -6.48871 -5.74475 33.3004 63 " " " " A 2 0 0 "ARG " " C  " " " 6 0 1 C2 
    932 23 -7.561 -5.32639 33.764 63 " " " " A 70 0 0 "ARG " " O  " " " 8 0 1 C2 
    933 14 -6.70796 -5.83351 30.7436 63 " " " " A 2 0 0 "ARG " " CB " " " 6 0 1 C2 
    934 14 -6.47226 -6.64164 29.4067 63 " " " " A 2 0 0 "ARG " " CG " " " 6 0 1 C2 
    935 14 -5.54415 -5.71313 28.5762 63 " " " " A 2 0 0 "ARG " " CD " " " 6 0 1 C2 
    936 40 -5.4322 -6.29767 27.1848 63 " " " " A 43 0 0 "ARG " " NE " " " 7 0 1 C2 
    937 14 -4.48714 -7.16135 26.7379 63 " " " " A 2 0 0 "ARG " " CZ " " " 6 0 1 C2 
    938 40 -4.58178 -7.44853 25.4035 63 " " " " A 43 0 0 "ARG " " NH1" " " 7 0 1 C2 
    939 40 -3.36309 -7.61749 27.3812 63 " " " " A 43 0 0 "ARG " " NH2" " " 7 0 1 C2 
    940 48 -8.32965 -7.28821 32.6791 63 " " " " A 21 0 0 "ARG " " H  " " " 1 0 1 C2 
    941 48 -5.49033 -7.19608 32.0983 63 " " " " A 21 0 0 "ARG " " HA " " " 1 0 1 C2 
    942 48 -6.10693 -4.92492 30.7799 63 " " " " A 21 0 0 "ARG " " HB3" " " 1 0 1 C2 
    943 48 -7.75114 -5.51894 30.7736 63 " " " " A 21 0 0 "ARG " " HB2" " " 1 0 1 C2 
    944 48 -7.39667 -6.8503 28.8681 63 " " " " A 21 0 0 "ARG " " HG3" " " 1 0 1 C2 
    945 48 -5.92008 -7.50938 29.7676 63 " " " " A 21 0 0 "ARG " " HG2" " " 1 0 1 C2 
    946 48 -4.54679 -5.52863 28.9753 63 " " " " A 21 0 0 "ARG " " HD3" " " 1 0 1 C2 
    947 48 -5.96496 -4.70859 28.5324 63 " " " " A 21 0 0 "ARG " " HD2" " " 1 0 1 C2 
    948 48 -6.23235 -5.96747 26.6644 63 " " " " A 21 0 0 "ARG " " HE " " " 1 0 1 C2 
    949 48 -3.98078 -8.17041 25.0323 63 " " " " A 21 0 0 "ARG " HH12 " " 1 0 1 C2 
    950 48 -5.2695 -7.06707 24.7698 63 " " " " A 21 0 0 "ARG " HH11 " " 1 0 1 C2 
    951 48 -2.8701 -8.38075 26.9402 63 " " " " A 21 0 0 "ARG " HH22 " " 1 0 1 C2 
    952 48 -3.26993 -7.54756 28.3845 63 " " " " A 21 0 0 "ARG " HH21 " " 1 0 1 C2 
    953 40 -5.30768 -5.42651 33.7608 64 " " " " A 43 0 0 "ASP " " N  " " " 7 0 1 C2 
    954 14 -5.06018 -4.73443 35.0569 64 " " " " A 2 0 0 "ASP " " CA " " " 6 0 1 C2 
    955 14 -4.28539 -3.40897 35.0057 64 " " " " A 2 0 0 "ASP " " C  " " " 6 0 1 C2 
    956 23 -4.51393 -2.54971 35.8308 64 " " " " A 70 0 0 "ASP " " O  " " " 8 0 1 C2 
    957 14 -4.60458 -5.72553 36.0556 64 " " " " A 2 0 0 "ASP " " CB " " " 6 0 1 C2 
    958 14 -3.24487 -6.2762 35.8275 64 " " " " A 2 0 0 "ASP " " CG " " " 6 0 1 C2 
    959 23 -3.10809 -7.1607 34.9297 64 " " " " A 70 0 0 "ASP " " OD1" " " 8 0 1 C2 
    960 23 -2.28764 -5.92643 36.5194 64 " " " " A 70 0 0 "ASP " " OD2" " " 8 0 1 C2 
    961 48 -4.44078 -5.67228 33.3045 64 " " " " A 21 0 0 "ASP " " H  " " " 1 0 1 C2 
    962 48 -6.02756 -4.42649 35.4537 64 " " " " A 21 0 0 "ASP " " HA " " " 1 0 1 C2 
    963 48 -5.27552 -6.58035 36.1407 64 " " " " A 21 0 0 "ASP " " HB3" " " 1 0 1 C2 
    964 48 -4.66652 -5.27685 37.0471 64 " " " " A 21 0 0 "ASP " " HB2" " " 1 0 1 C2 
    965 40 -3.54747 -3.11003 33.9269 65 " " " " A 43 0 0 "ARG " " N  " " " 7 0 1 C2 
    966 14 -2.71184 -1.89293 33.6607 65 " " " " A 2 0 0 "ARG " " CA " " " 6 0 1 C2 
    967 14 -3.12084 -1.4102 32.2716 65 " " " " A 2 0 0 "ARG " " C  " " " 6 0 1 C2 
    968 23 -3.90343 -2.10762 31.564 65 " " " " A 70 0 0 "ARG " " O  " " " 8 0 1 C2 
    969 14 -1.18528 -2.27909 33.7836 65 " " " " A 2 0 0 "ARG " " CB " " " 6 0 1 C2 
    970 14 -0.915271 -2.61725 35.2523 65 " " " " A 2 0 0 "ARG " " CG " " " 6 0 1 C2 
    971 14 0.328653 -3.6473 35.4868 65 " " " " A 2 0 0 "ARG " " CD " " " 6 0 1 C2 
    972 40 -0.234935 -4.94416 35.1502 65 " " " " A 43 0 0 "ARG " " NE " " " 7 0 1 C2 
    973 14 0.173688 -5.68504 34.1439 65 " " " " A 2 0 0 "ARG " " CZ " " " 6 0 1 C2 
    974 40 -0.590896 -6.60986 33.6819 65 " " " " A 43 0 0 "ARG " " NH1" " " 7 0 1 C2 
    975 40 1.27192 -5.3481 33.3925 65 " " " " A 43 0 0 "ARG " " NH2" " " 7 0 1 C2 
    976 48 -3.45372 -3.80817 33.2031 65 " " " " A 21 0 0 "ARG " " H  " " " 1 0 1 C2 
    977 48 -3.05168 -1.14635 34.3785 65 " " " " A 21 0 0 "ARG " " HA " " " 1 0 1 C2 
    978 48 -0.488772 -1.55084 33.3682 65 " " " " A 21 0 0 "ARG " " HB3" " " 1 0 1 C2 
    979 48 -1.0071 -3.1431 33.1435 65 " " " " A 21 0 0 "ARG " " HB2" " " 1 0 1 C2 
    980 48 -1.75753 -3.00756 35.8235 65 " " " " A 21 0 0 "ARG " " HG3" " " 1 0 1 C2 
    981 48 -0.670318 -1.66974 35.7322 65 " " " " A 21 0 0 "ARG " " HG2" " " 1 0 1 C2 
    982 48 0.67928 -3.68201 36.5183 65 " " " " A 21 0 0 "ARG " " HD3" " " 1 0 1 C2 
    983 48 1.19474 -3.41696 34.8664 65 " " " " A 21 0 0 "ARG " " HD2" " " 1 0 1 C2 
    984 48 -0.936431 -5.25272 35.8081 65 " " " " A 21 0 0 "ARG " " HE " " " 1 0 1 C2 
    985 48 -0.314532 -6.96286 32.7769 65 " " " " A 21 0 0 "ARG " HH12 " " 1 0 1 C2 
    986 48 -1.30048 -6.97299 34.3022 65 " " " " A 21 0 0 "ARG " HH11 " " 1 0 1 C2 
    987 48 1.58074 -5.84619 32.5699 65 " " " " A 21 0 0 "ARG " HH22 " " 1 0 1 C2 
    988 48 1.85931 -4.56124 33.629 65 " " " " A 21 0 0 "ARG " HH21 " " 1 0 1 C2 
    989 40 -2.68289 -0.167657 31.9707 66 " " " " A 43 0 0 "THR " " N  " " " 7 0 1 C2 
    990 14 -2.86342 0.431884 30.6198 66 " " " " A 2 0 0 "THR " " CA " " " 6 0 1 C2 
    991 14 -1.58551 1.19173 30.1044 66 " " " " A 2 0 0 "THR " " C  " " " 6 0 1 C2 
    992 23 -0.74589 1.70426 30.8877 66 " " " " A 70 0 0 "THR " " O  " " " 8 0 1 C2 
    993 14 -4.21062 1.25232 30.6491 66 " " " " A 2 0 0 "THR " " CB " " " 6 0 1 C2 
    994 23 -4.53072 1.83694 29.3575 66 " " " " A 70 0 0 "THR " " OG1" " " 8 0 1 C2 
    995 14 -4.33455 2.33478 31.7375 66 " " " " A 2 0 0 "THR " " CG2" " " 6 0 1 C2 
    996 48 -2.06402 0.283302 32.6293 66 " " " " A 21 0 0 "THR " " H  " " " 1 0 1 C2 
    997 48 -2.9949 -0.3835 29.9085 66 " " " " A 21 0 0 "THR " " HA " " " 1 0 1 C2 
    998 48 -5.01914 0.580074 30.9363 66 " " " " A 21 0 0 "THR " " HB " " " 1 0 1 C2 
    999 48 -4.00744 2.61851 29.266 66 " " " " A 21 0 0 "THR " " HG1" " " 1 0 1 C2 
    1000 48 -3.41238 2.90773 31.8345 66 " " " " A 21 0 0 "THR " HG21 " " 1 0 1 C2 
    1001 48 -5.04278 3.10053 31.421 66 " " " " A 21 0 0 "THR " HG22 " " 1 0 1 C2 
    1002 48 -4.68135 1.98468 32.7097 66 " " " " A 21 0 0 "THR " HG23 " " 1 0 1 C2 
    1003 40 -1.62712 1.33489 28.8038 67 " " " " A 43 0 0 "SER " " N  " " " 7 0 1 C2 
    1004 14 -0.578517 2.08838 27.988 67 " " " " A 2 0 0 "SER " " CA " " " 6 0 1 C2 
    1005 14 -1.32894 2.94907 26.8915 67 " " " " A 2 0 0 "SER " " C  " " " 6 0 1 C2 
    1006 23 -0.786097 3.0664 25.7864 67 " " " " A 70 0 0 "SER " " O  " " " 8 0 1 C2 
    1007 14 0.581494 1.15136 27.5214 67 " " " " A 2 0 0 "SER " " CB " " " 6 0 1 C2 
    1008 23 1.75468 1.88316 27.1487 67 " " " " A 70 0 0 "SER " " OG " " " 8 0 1 C2 
    1009 48 -2.31962 0.816764 28.2822 67 " " " " A 21 0 0 "SER " " H  " " " 1 0 1 C2 
    1010 48 -0.0688122 2.76837 28.6706 67 " " " " A 21 0 0 "SER " " HA " " " 1 0 1 C2 
    1011 48 0.144448 0.573348 26.7072 67 " " " " A 21 0 0 "SER " " HB3" " " 1 0 1 C2 
    1012 48 0.930081 0.557945 28.3667 67 " " " " A 21 0 0 "SER " " HB2" " " 1 0 1 C2 
    1013 48 2.13915 2.27067 27.9201 67 " " " " A 21 0 0 "SER " " HG " " " 1 0 1 C2 
    1014 40 -2.54454 3.50396 27.1644 68 " " " " A 43 0 0 "HIE " " N  " " " 7 0 1 C2 
    1015 14 -3.35946 4.10576 26.116 68 " " " " A 2 0 0 "HIE " " CA " " " 6 0 1 C2 
    1016 14 -2.88204 5.55521 25.8065 68 " " " " A 2 0 0 "HIE " " C  " " " 6 0 1 C2 
    1017 23 -2.37794 5.84294 24.7495 68 " " " " A 70 0 0 "HIE " " O  " " " 8 0 1 C2 
    1018 14 -4.83873 4.09438 26.6332 68 " " " " A 2 0 0 "HIE " " CB " " " 6 0 1 C2 
    1019 14 -5.87842 4.38668 25.5418 68 " " " " A 2 0 0 "HIE " " CG " " " 6 0 1 C2 
    1020 40 -6.89813 5.23562 25.8016 68 " " " " A 43 0 0 "HIE " " ND1" " " 7 0 1 C2 
    1021 14 -6.02084 3.78072 24.3211 68 " " " " A 2 0 0 "HIE " " CD2" " " 6 0 1 C2 
    1022 14 -7.63736 5.26443 24.7179 68 " " " " A 2 0 0 "HIE " " CE1" " " 6 0 1 C2 
    1023 40 -7.06205 4.51504 23.7978 68 " " " " A 43 0 0 "HIE " " NE2" " " 7 0 1 C2 
    1024 48 -2.67348 3.8743 28.0951 68 " " " " A 21 0 0 "HIE " " H  " " " 1 0 1 C2 
    1025 48 -3.27501 3.50458 25.2107 68 " " " " A 21 0 0 "HIE " " HA " " " 1 0 1 C2 
    1026 48 -4.85311 4.75381 27.501 68 " " " " A 21 0 0 "HIE " " HB3" " " 1 0 1 C2 
    1027 48 -5.08368 3.10672 27.0239 68 " " " " A 21 0 0 "HIE " " HB2" " " 1 0 1 C2 
    1028 48 -5.46896 3.03093 23.7738 68 " " " " A 21 0 0 "HIE " " HD2" " " 1 0 1 C2 
    1029 48 -8.45934 5.9642 24.6852 68 " " " " A 21 0 0 "HIE " " HE1" " " 1 0 1 C2 
    1030 40 -2.83875 6.43333 26.7693 69 " " " " A 43 0 0 "VAL " " N  " " " 7 0 1 C2 
    1031 14 -2.08597 7.67252 26.69 69 " " " " A 2 0 0 "VAL " " CA " " " 6 0 1 C2 
    1032 14 -1.11508 7.65113 27.8926 69 " " " " A 2 0 0 "VAL " " C  " " " 6 0 1 C2 
    1033 23 -1.52241 7.24352 28.962 69 " " " " A 70 0 0 "VAL " " O  " " " 8 0 1 C2 
    1034 14 -3.11226 8.91304 26.8111 69 " " " " A 2 0 0 "VAL " " CB " " " 6 0 1 C2 
    1035 14 -2.48233 10.1797 26.2979 69 " " " " A 2 0 0 "VAL " " CG1" " " 6 0 1 C2 
    1036 14 -4.49267 8.61783 26.0645 69 " " " " A 2 0 0 "VAL " " CG2" " " 6 0 1 C2 
    1037 48 -3.35927 6.36476 27.6321 69 " " " " A 21 0 0 "VAL " " H  " " " 1 0 1 C2 
    1038 48 -1.5012 7.8367 25.7849 69 " " " " A 21 0 0 "VAL " " HA " " " 1 0 1 C2 
    1039 48 -3.26483 9.08341 27.8768 69 " " " " A 21 0 0 "VAL " " HB " " " 1 0 1 C2 
    1040 48 -1.47859 10.2818 26.7104 69 " " " " A 21 0 0 "VAL " HG11 " " 1 0 1 C2 
    1041 48 -2.39375 10.1703 25.2115 69 " " " " A 21 0 0 "VAL " HG12 " " 1 0 1 C2 
    1042 48 -3.04917 11.0505 26.6274 69 " " " " A 21 0 0 "VAL " HG13 " " 1 0 1 C2 
    1043 48 -5.02364 9.5643 25.9626 69 " " " " A 21 0 0 "VAL " HG21 " " 1 0 1 C2 
    1044 48 -4.41681 8.10578 25.1052 69 " " " " A 21 0 0 "VAL " HG22 " " 1 0 1 C2 
    1045 48 -5.0746 7.87694 26.6127 69 " " " " A 21 0 0 "VAL " HG23 " " 1 0 1 C2 
    1046 40 0.182897 8.01582 27.6714 70 " " " " A 43 0 0 "VAL " " N  " " " 7 0 1 C2 
    1047 14 1.28972 8.07841 28.6095 70 " " " " A 2 0 0 "VAL " " CA " " " 6 0 1 C2 
    1048 14 1.89524 9.47615 28.5563 70 " " " " A 2 0 0 "VAL " " C  " " " 6 0 1 C2 
    1049 23 2.16207 10.0931 27.5099 70 " " " " A 70 0 0 "VAL " " O  " " " 8 0 1 C2 
    1050 14 2.0906 6.8092 28.1787 70 " " " " A 2 0 0 "VAL " " CB " " " 6 0 1 C2 
    1051 14 3.37464 6.59691 29.0054 70 " " " " A 2 0 0 "VAL " " CG1" " " 6 0 1 C2 
    1052 14 1.38196 5.44256 28.0344 70 " " " " A 2 0 0 "VAL " " CG2" " " 6 0 1 C2 
    1053 48 0.410989 8.35811 26.7489 70 " " " " A 21 0 0 "VAL " " H  " " " 1 0 1 C2 
    1054 48 1.00091 7.82859 29.6305 70 " " " " A 21 0 0 "VAL " " HA " " " 1 0 1 C2 
    1055 48 2.45212 7.07565 27.1855 70 " " " " A 21 0 0 "VAL " " HB " " " 1 0 1 C2 
    1056 48 2.98285 6.35613 29.9936 70 " " " " A 21 0 0 "VAL " HG11 " " 1 0 1 C2 
    1057 48 4.08038 5.77719 28.8708 70 " " " " A 21 0 0 "VAL " HG12 " " 1 0 1 C2 
    1058 48 3.84207 7.56597 29.1801 70 " " " " A 21 0 0 "VAL " HG13 " " 1 0 1 C2 
    1059 48 0.984098 5.1454 29.0047 70 " " " " A 21 0 0 "VAL " HG21 " " 1 0 1 C2 
    1060 48 0.544896 5.34495 27.3431 70 " " " " A 21 0 0 "VAL " HG22 " " 1 0 1 C2 
    1061 48 2.08438 4.70674 27.6429 70 " " " " A 21 0 0 "VAL " HG23 " " 1 0 1 C2 
    1062 40 2.1742 10.0365 29.7429 71 " " " " A 43 0 0 "ALA " " N  " " " 7 0 1 C2 
    1063 14 2.90331 11.3117 29.8644 71 " " " " A 2 0 0 "ALA " " CA " " " 6 0 1 C2 
    1064 14 4.2476 10.9703 30.6154 71 " " " " A 2 0 0 "ALA " " C  " " " 6 0 1 C2 
    1065 23 4.16698 10.639 31.8473 71 " " " " A 70 0 0 "ALA " " O  " " " 8 0 1 C2 
    1066 14 2.00038 12.3739 30.6034 71 " " " " A 2 0 0 "ALA " " CB " " " 6 0 1 C2 
    1067 48 1.92318 9.48423 30.5504 71 " " " " A 21 0 0 "ALA " " H  " " " 1 0 1 C2 
    1068 48 3.16947 11.8234 28.9395 71 " " " " A 21 0 0 "ALA " " HA " " " 1 0 1 C2 
    1069 48 1.77695 12.1343 31.643 71 " " " " A 21 0 0 "ALA " " HB1" " " 1 0 1 C2 
    1070 48 2.49745 13.3372 30.7173 71 " " " " A 21 0 0 "ALA " " HB2" " " 1 0 1 C2 
    1071 48 1.12725 12.6935 30.0345 71 " " " " A 21 0 0 "ALA " " HB3" " " 1 0 1 C2 
    1072 40 5.40107 11.0897 29.9949 72 " " " " A 43 0 0 "ILE " " N  " " " 7 0 1 C2 
    1073 14 6.68427 10.6166 30.4641 72 " " " " A 2 0 0 "ILE " " CA " " " 6 0 1 C2 
    1074 14 7.29525 11.9941 30.861 72 " " " " A 2 0 0 "ILE " " C  " " " 6 0 1 C2 
    1075 23 7.60289 12.8151 29.9927 72 " " " " A 70 0 0 "ILE " " O  " " " 8 0 1 C2 
    1076 14 7.61255 9.94351 29.3532 72 " " " " A 2 0 0 "ILE " " CB " " " 6 0 1 C2 
    1077 14 6.84033 9.16325 28.1974 72 " " " " A 2 0 0 "ILE " " CG1" " " 6 0 1 C2 
    1078 14 8.76801 9.10652 29.9592 72 " " " " A 2 0 0 "ILE " " CG2" " " 6 0 1 C2 
    1079 14 7.70162 8.68605 27.0015 72 " " " " A 2 0 0 "ILE " " CD1" " " 6 0 1 C2 
    1080 48 5.40295 11.5171 29.0798 72 " " " " A 21 0 0 "ILE " " H  " " " 1 0 1 C2 
    1081 48 6.67812 9.94284 31.3209 72 " " " " A 21 0 0 "ILE " " HA " " " 1 0 1 C2 
    1082 48 8.20456 10.6671 28.7929 72 " " " " A 21 0 0 "ILE " " HB " " " 1 0 1 C2 
    1083 48 6.27283 9.94618 27.6943 72 " " " " A 21 0 0 "ILE " HG13 " " 1 0 1 C2 
    1084 48 6.24265 8.33324 28.5741 72 " " " " A 21 0 0 "ILE " HG12 " " 1 0 1 C2 
    1085 48 9.4371 8.92997 29.1171 72 " " " " A 21 0 0 "ILE " HG21 " " 1 0 1 C2 
    1086 48 9.309 9.70055 30.6958 72 " " " " A 21 0 0 "ILE " HG22 " " 1 0 1 C2 
    1087 48 8.50413 8.09578 30.2705 72 " " " " A 21 0 0 "ILE " HG23 " " 1 0 1 C2 
    1088 48 8.18806 7.73138 27.2017 72 " " " " A 21 0 0 "ILE " HD11 " " 1 0 1 C2 
    1089 48 7.04516 8.54862 26.1423 72 " " " " A 21 0 0 "ILE " HD12 " " 1 0 1 C2 
    1090 48 8.43407 9.43126 26.6912 72 " " " " A 21 0 0 "ILE " HD13 " " 1 0 1 C2 
    1091 40 7.59834 12.2453 32.1309 73 " " " " A 43 0 0 "LEU " " N  " " " 7 0 1 C2 
    1092 14 7.98002 13.5858 32.6943 73 " " " " A 2 0 0 "LEU " " CA " " " 6 0 1 C2 
    1093 14 9.17864 13.4417 33.6567 73 " " " " A 2 0 0 "LEU " " C  " " " 6 0 1 C2 
    1094 23 9.26323 12.4825 34.3992 73 " " " " A 70 0 0 "LEU " " O  " " " 8 0 1 C2 
    1095 14 6.7965 14.359 33.2131 73 " " " " A 2 0 0 "LEU " " CB " " " 6 0 1 C2 
    1096 14 5.71269 13.6324 33.996 73 " " " " A 2 0 0 "LEU " " CG " " " 6 0 1 C2 
    1097 14 6.08325 12.5955 35.0795 73 " " " " A 2 0 0 "LEU " " CD1" " " 6 0 1 C2 
    1098 14 4.7015 14.6592 34.5854 73 " " " " A 2 0 0 "LEU " " CD2" " " 6 0 1 C2 
    1099 48 7.54053 11.4544 32.7565 73 " " " " A 21 0 0 "LEU " " H  " " " 1 0 1 C2 
    1100 48 8.34267 14.2003 31.8703 73 " " " " A 21 0 0 "LEU " " HA " " " 1 0 1 C2 
    1101 48 6.28511 14.7168 32.3195 73 " " " " A 21 0 0 "LEU " " HB3" " " 1 0 1 C2 
    1102 48 7.09707 15.2864 33.7007 73 " " " " A 21 0 0 "LEU " " HB2" " " 1 0 1 C2 
    1103 48 5.16919 12.9624 33.3298 73 " " " " A 21 0 0 "LEU " " HG " " " 1 0 1 C2 
    1104 48 6.85599 12.8458 35.8064 73 " " " " A 21 0 0 "LEU " HD11 " " 1 0 1 C2 
    1105 48 5.20307 12.278 35.6386 73 " " " " A 21 0 0 "LEU " HD12 " " 1 0 1 C2 
    1106 48 6.48018 11.753 34.5132 73 " " " " A 21 0 0 "LEU " HD13 " " 1 0 1 C2 
    1107 48 4.58109 15.6212 34.0872 73 " " " " A 21 0 0 "LEU " HD21 " " 1 0 1 C2 
    1108 48 3.71676 14.2038 34.6901 73 " " " " A 21 0 0 "LEU " HD22 " " 1 0 1 C2 
    1109 48 5.00953 14.9187 35.5982 73 " " " " A 21 0 0 "LEU " HD23 " " 1 0 1 C2 
    1110 40 10.1825 14.4028 33.511 74 " " " " A 43 0 0 "THR " " N  " " " 7 0 1 C2 
    1111 14 11.3912 14.5746 34.2783 74 " " " " A 2 0 0 "THR " " CA " " " 6 0 1 C2 
    1112 14 11.1401 15.7952 35.2718 74 " " " " A 2 0 0 "THR " " C  " " " 6 0 1 C2 
    1113 23 10.6833 16.8713 34.7995 74 " " " " A 70 0 0 "THR " " O  " " " 8 0 1 C2 
    1114 14 12.5247 14.9967 33.3872 74 " " " " A 2 0 0 "THR " " CB " " " 6 0 1 C2 
    1115 23 12.097 15.9169 32.3492 74 " " " " A 70 0 0 "THR " " OG1" " " 8 0 1 C2 
    1116 14 13.2033 13.8307 32.5213 74 " " " " A 2 0 0 "THR " " CG2" " " 6 0 1 C2 
    1117 48 10.1202 15.0208 32.7146 74 " " " " A 21 0 0 "THR " " H  " " " 1 0 1 C2 
    1118 48 11.6749 13.7582 34.9423 74 " " " " A 21 0 0 "THR " " HA " " " 1 0 1 C2 
    1119 48 13.3298 15.5015 33.9212 74 " " " " A 21 0 0 "THR " " HB " " " 1 0 1 C2 
    1120 48 12.0219 16.7839 32.7174 74 " " " " A 21 0 0 "THR " " HG1" " " 1 0 1 C2 
    1121 48 12.4077 13.2152 32.1015 74 " " " " A 21 0 0 "THR " HG21 " " 1 0 1 C2 
    1122 48 13.8638 14.2569 31.7662 74 " " " " A 21 0 0 "THR " HG22 " " 1 0 1 C2 
    1123 48 13.8003 13.1895 33.1698 74 " " " " A 21 0 0 "THR " HG23 " " 1 0 1 C2 
    1124 40 11.56 15.6959 36.53 75 " " " " A 43 0 0 "PRO " " N  " " " 7 0 1 C2 
    1125 14 11.3322 16.8526 37.429 75 " " " " A 2 0 0 "PRO " " CA " " " 6 0 1 C2 
    1126 14 12.2395 18.0984 37.1222 75 " " " " A 2 0 0 "PRO " " C  " " " 6 0 1 C2 
    1127 23 13.1789 17.9032 36.3287 75 " " " " A 70 0 0 "PRO " " O  " " " 8 0 1 C2 
    1128 14 11.6963 16.286 38.796 75 " " " " A 2 0 0 "PRO " " CB " " " 6 0 1 C2 
    1129 14 12.6818 15.152 38.5448 75 " " " " A 2 0 0 "PRO " " CG " " " 6 0 1 C2 
    1130 14 12.331 14.6468 37.1275 75 " " " " A 2 0 0 "PRO " " CD " " " 6 0 1 C2 
    1131 48 10.2641 17.0559 37.3516 75 " " " " A 21 0 0 "PRO " " HA " " " 1 0 1 C2 
    1132 48 10.8229 15.7548 39.1742 75 " " " " A 21 0 0 "PRO " " HB3" " " 1 0 1 C2 
    1133 48 12.1506 17.0219 39.4595 75 " " " " A 21 0 0 "PRO " " HB2" " " 1 0 1 C2 
    1134 48 12.8824 14.3952 39.3032 75 " " " " A 21 0 0 "PRO " " HG3" " " 1 0 1 C2 
    1135 48 13.6055 15.6693 38.2856 75 " " " " A 21 0 0 "PRO " " HG2" " " 1 0 1 C2 
    1136 48 13.2124 14.5008 36.5031 75 " " " " A 21 0 0 "PRO " " HD2" " " 1 0 1 C2 
    1137 48 11.6981 13.762 37.1965 75 " " " " A 21 0 0 "PRO " " HD3" " " 1 0 1 C2 
    1138 40 12.0703 19.2896 37.7658 76 " " " " A 43 0 0 "PRO " " N  " " " 7 0 1 C2 
    1139 14 13.0589 20.3125 37.7967 76 " " " " A 2 0 0 "PRO " " CA " " " 6 0 1 C2 
    1140 14 14.497 19.8395 38.2243 76 " " " " A 2 0 0 "PRO " " C  " " " 6 0 1 C2 
    1141 23 14.6759 19.0291 39.1809 76 " " " " A 70 0 0 "PRO " " O  " " " 8 0 1 C2 
    1142 14 12.4882 21.3121 38.8489 76 " " " " A 2 0 0 "PRO " " CB " " " 6 0 1 C2 
    1143 14 11.0388 20.9456 39.1079 76 " " " " A 2 0 0 "PRO " " CG " " " 6 0 1 C2 
    1144 14 10.8251 19.5556 38.556 76 " " " " A 2 0 0 "PRO " " CD " " " 6 0 1 C2 
    1145 48 13.1378 20.8046 36.8272 76 " " " " A 21 0 0 "PRO " " HA " " " 1 0 1 C2 
    1146 48 12.7667 22.3422 38.6265 76 " " " " A 21 0 0 "PRO " " HB3" " " 1 0 1 C2 
    1147 48 12.9973 21.2495 39.8106 76 " " " " A 21 0 0 "PRO " " HB2" " " 1 0 1 C2 
    1148 48 10.4936 21.7398 38.5978 76 " " " " A 21 0 0 "PRO " " HG3" " " 1 0 1 C2 
    1149 48 11.0636 20.9321 40.1975 76 " " " " A 21 0 0 "PRO " " HG2" " " 1 0 1 C2 
    1150 48 10.7906 18.8589 39.3936 76 " " " " A 21 0 0 "PRO " " HD2" " " 1 0 1 C2 
    1151 48 9.96378 19.5545 37.888 76 " " " " A 21 0 0 "PRO " " HD3" " " 1 0 1 C2 
    1152 40 15.5635 20.2713 37.5151 77 " " " " A 43 0 0 "ASP " " N  " " " 7 0 1 C2 
    1153 14 16.9946 19.807 37.6446 77 " " " " A 2 0 0 "ASP " " CA " " " 6 0 1 C2 
    1154 14 17.6801 19.6558 39.0239 77 " " " " A 2 0 0 "ASP " " C  " " " 6 0 1 C2 
    1155 23 18.6002 18.8652 39.2077 77 " " " " A 70 0 0 "ASP " " O  " " " 8 0 1 C2 
    1156 14 17.9041 20.7414 36.7693 77 " " " " A 2 0 0 "ASP " " CB " " " 6 0 1 C2 
    1157 14 18.2464 22.1038 37.3056 77 " " " " A 2 0 0 "ASP " " CG " " " 6 0 1 C2 
    1158 23 19.3579 22.6246 37.1005 77 " " " " A 70 0 0 "ASP " " OD1" " " 8 0 1 C2 
    1159 23 17.3514 22.7615 37.9823 77 " " " " A 70 0 0 "ASP " " OD2" " " 8 0 1 C2 
    1160 48 15.4212 20.8458 36.6968 77 " " " " A 21 0 0 "ASP " " H  " " " 1 0 1 C2 
    1161 48 16.9737 18.834 37.1538 77 " " " " A 21 0 0 "ASP " " HA " " " 1 0 1 C2 
    1162 48 17.4167 20.9385 35.8145 77 " " " " A 21 0 0 "ASP " " HB3" " " 1 0 1 C2 
    1163 48 18.8036 20.265 36.3793 77 " " " " A 21 0 0 "ASP " " HB2" " " 1 0 1 C2 
    1164 40 17.2652 20.4554 39.9784 78 " " " " A 43 0 0 "ASP " " N  " " " 7 0 1 C2 
    1165 14 17.7382 20.5532 41.3264 78 " " " " A 2 0 0 "ASP " " CA " " " 6 0 1 C2 
    1166 14 17.228 19.3094 42.1185 78 " " " " A 2 0 0 "ASP " " C  " " " 6 0 1 C2 
    1167 23 17.7292 19.147 43.2259 78 " " " " A 70 0 0 "ASP " " O  " " " 8 0 1 C2 
    1168 14 17.2641 21.8608 42.0685 78 " " " " A 2 0 0 "ASP " " CB " " " 6 0 1 C2 
    1169 14 15.8575 21.9878 42.6991 78 " " " " A 2 0 0 "ASP " " CG " " " 6 0 1 C2 
    1170 23 15.6429 21.6635 43.8992 78 " " " " A 70 0 0 "ASP " " OD1" " " 8 0 1 C2 
    1171 23 14.9396 22.3913 41.9286 78 " " " " A 70 0 0 "ASP " " OD2" " " 8 0 1 C2 
    1172 48 16.6563 21.2061 39.6854 78 " " " " A 21 0 0 "ASP " " H  " " " 1 0 1 C2 
    1173 48 18.8259 20.4841 41.3116 78 " " " " A 21 0 0 "ASP " " HA " " " 1 0 1 C2 
    1174 48 17.394 22.6769 41.3577 78 " " " " A 21 0 0 "ASP " " HB3" " " 1 0 1 C2 
    1175 48 17.7661 22.1768 42.983 78 " " " " A 21 0 0 "ASP " " HB2" " " 1 0 1 C2 
    1176 40 16.2787 18.5387 41.6089 79 " " " " A 43 0 0 "LYS " " N  " " " 7 0 1 C2 
    1177 14 15.5764 17.4705 42.3406 79 " " " " A 2 0 0 "LYS " " CA " " " 6 0 1 C2 
    1178 14 15.2777 16.1521 41.6417 79 " " " " A 2 0 0 "LYS " " C  " " " 6 0 1 C2 
    1179 23 15.2562 16.006 40.394 79 " " " " A 70 0 0 "LYS " " O  " " " 8 0 1 C2 
    1180 14 14.3994 17.9876 43.1391 79 " " " " A 2 0 0 "LYS " " CB " " " 6 0 1 C2 
    1181 14 13.4562 18.8391 42.3148 79 " " " " A 2 0 0 "LYS " " CG " " " 6 0 1 C2 
    1182 14 12.1351 19.2947 42.9438 79 " " " " A 2 0 0 "LYS " " CD " " " 6 0 1 C2 
    1183 14 12.3569 20.2451 44.1564 79 " " " " A 2 0 0 "LYS " " CE " " " 6 0 1 C2 
    1184 40 11.0515 20.8458 44.6448 79 " " " " A 43 0 0 "LYS " " NZ " " " 7 0 1 C2 
    1185 48 16.1535 18.7223 40.6237 79 " " " " A 21 0 0 "LYS " " H  " " " 1 0 1 C2 
    1186 48 16.3969 17.1103 42.9611 79 " " " " A 21 0 0 "LYS " " HA " " " 1 0 1 C2 
    1187 48 14.7445 18.4313 44.073 79 " " " " A 21 0 0 "LYS " " HB3" " " 1 0 1 C2 
    1188 48 13.7573 17.1937 43.5206 79 " " " " A 21 0 0 "LYS " " HB2" " " 1 0 1 C2 
    1189 48 13.2384 18.3552 41.3627 79 " " " " A 21 0 0 "LYS " " HG3" " " 1 0 1 C2 
    1190 48 13.8556 19.7932 41.9712 79 " " " " A 21 0 0 "LYS " " HG2" " " 1 0 1 C2 
    1191 48 11.4387 18.4953 43.1968 79 " " " " A 21 0 0 "LYS " " HD3" " " 1 0 1 C2 
    1192 48 11.5224 19.7883 42.1894 79 " " " " A 21 0 0 "LYS " " HD2" " " 1 0 1 C2 
    1193 48 12.8356 21.1045 43.6871 79 " " " " A 21 0 0 "LYS " " HE3" " " 1 0 1 C2 
    1194 48 13.0164 19.9182 44.9603 79 " " " " A 21 0 0 "LYS " " HE2" " " 1 0 1 C2 
    1195 48 10.423 20.2039 45.1062 79 " " " " A 21 0 0 "LYS " " HZ1" " " 1 0 1 C2 
    1196 48 11.2174 21.6323 45.2564 79 " " " " A 21 0 0 "LYS " " HZ2" " " 1 0 1 C2 
    1197 48 10.5976 21.1491 43.795 79 " " " " A 21 0 0 "LYS " " HZ3" " " 1 0 1 C2 
    1198 40 15.0276 15.1364 42.4866 80 " " " " A 43 0 0 "LYS " " N  " " " 7 0 1 C2 
    1199 14 14.6057 13.7978 42.1488 80 " " " " A 2 0 0 "LYS " " CA " " " 6 0 1 C2 
    1200 14 13.1086 13.6266 42.5005 80 " " " " A 2 0 0 "LYS " " C  " " " 6 0 1 C2 
    1201 23 12.6198 14.323 43.3306 80 " " " " A 70 0 0 "LYS " " O  " " " 8 0 1 C2 
    1202 14 15.4223 12.8636 43.1053 80 " " " " A 2 0 0 "LYS " " CB " " " 6 0 1 C2 
    1203 14 16.8153 12.5631 42.6153 80 " " " " A 2 0 0 "LYS " " CG " " " 6 0 1 C2 
    1204 14 17.6293 12.1484 43.8941 80 " " " " A 2 0 0 "LYS " " CD " " " 6 0 1 C2 
    1205 14 19.0557 11.8065 43.6051 80 " " " " A 2 0 0 "LYS " " CE " " " 6 0 1 C2 
    1206 40 19.7564 11.2248 44.7489 80 " " " " A 43 0 0 "LYS " " NZ " " " 7 0 1 C2 
    1207 48 15.0044 15.1369 43.4963 80 " " " " A 21 0 0 "LYS " " H  " " " 1 0 1 C2 
    1208 48 14.855 13.5235 41.1238 80 " " " " A 21 0 0 "LYS " " HA " " " 1 0 1 C2 
    1209 48 14.9697 11.8883 43.2843 80 " " " " A 21 0 0 "LYS " " HB3" " " 1 0 1 C2 
    1210 48 15.4828 13.2418 44.1258 80 " " " " A 21 0 0 "LYS " " HB2" " " 1 0 1 C2 
    1211 48 17.3151 13.3956 42.1201 80 " " " " A 21 0 0 "LYS " " HG3" " " 1 0 1 C2 
    1212 48 16.6898 11.7154 41.9416 80 " " " " A 21 0 0 "LYS " " HG2" " " 1 0 1 C2 
    1213 48 17.0221 11.2875 44.1738 80 " " " " A 21 0 0 "LYS " " HD3" " " 1 0 1 C2 
    1214 48 17.534 12.9109 44.6672 80 " " " " A 21 0 0 "LYS " " HD2" " " 1 0 1 C2 
    1215 48 19.6149 12.6968 43.3177 80 " " " " A 21 0 0 "LYS " " HE3" " " 1 0 1 C2 
    1216 48 19.0862 11.2511 42.6678 80 " " " " A 21 0 0 "LYS " " HE2" " " 1 0 1 C2 
    1217 48 19.8571 12.0357 45.3425 80 " " " " A 21 0 0 "LYS " " HZ1" " " 1 0 1 C2 
    1218 48 19.3206 10.4422 45.2156 80 " " " " A 21 0 0 "LYS " " HZ2" " " 1 0 1 C2 
    1219 48 20.6911 10.9577 44.4747 80 " " " " A 21 0 0 "LYS " " HZ3" " " 1 0 1 C2 
    1220 40 12.361 12.7516 41.8311 81 " " " " A 43 0 0 "VAL " " N  " " " 7 0 1 C2 
    1221 14 10.8872 12.6366 41.922 81 " " " " A 2 0 0 "VAL " " CA " " " 6 0 1 C2 
    1222 14 10.3085 12.1215 43.2839 81 " " " " A 2 0 0 "VAL " " C  " " " 6 0 1 C2 
    1223 23 9.12096 11.9855 43.3995 81 " " " " A 70 0 0 "VAL " " O  " " " 8 0 1 C2 
    1224 14 10.4703 11.7033 40.7411 81 " " " " A 2 0 0 "VAL " " CB " " " 6 0 1 C2 
    1225 14 10.9392 12.1973 39.4179 81 " " " " A 2 0 0 "VAL " " CG1" " " 6 0 1 C2 
    1226 14 10.9326 10.1959 40.9819 81 " " " " A 2 0 0 "VAL " " CG2" " " 6 0 1 C2 
    1227 48 12.8446 12.1653 41.1659 81 " " " " A 21 0 0 "VAL " " H  " " " 1 0 1 C2 
    1228 48 10.4277 13.6179 41.8031 81 " " " " A 21 0 0 "VAL " " HA " " " 1 0 1 C2 
    1229 48 9.38183 11.709 40.7984 81 " " " " A 21 0 0 "VAL " " HB " " " 1 0 1 C2 
    1230 48 12.0199 12.233 39.2802 81 " " " " A 21 0 0 "VAL " HG11 " " 1 0 1 C2 
    1231 48 10.5722 11.5337 38.6349 81 " " " " A 21 0 0 "VAL " HG12 " " 1 0 1 C2 
    1232 48 10.4954 13.1774 39.2434 81 " " " " A 21 0 0 "VAL " HG13 " " 1 0 1 C2 
    1233 48 11.9441 10.1758 41.3873 81 " " " " A 21 0 0 "VAL " HG21 " " 1 0 1 C2 
    1234 48 10.3157 9.72257 41.7458 81 " " " " A 21 0 0 "VAL " HG22 " " 1 0 1 C2 
    1235 48 10.8234 9.70109 40.0168 81 " " " " A 21 0 0 "VAL " HG23 " " 1 0 1 C2 
    1236 40 11.1682 11.8731 44.2727 82 " " " " A 43 0 0 "THR " " N  " " " 7 0 1 C2 
    1237 14 10.9472 11.6301 45.6708 82 " " " " A 2 0 0 "THR " " CA " " " 6 0 1 C2 
    1238 14 10.7204 12.918 46.4678 82 " " " " A 2 0 0 "THR " " C  " " " 6 0 1 C2 
    1239 23 10.2472 12.8105 47.6043 82 " " " " A 70 0 0 "THR " " O  " " " 8 0 1 C2 
    1240 14 12.2692 10.9196 46.1856 82 " " " " A 2 0 0 "THR " " CB " " " 6 0 1 C2 
    1241 23 13.4204 11.719 45.8159 82 " " " " A 70 0 0 "THR " " OG1" " " 8 0 1 C2 
    1242 14 12.4917 9.50691 45.6559 82 " " " " A 2 0 0 "THR " " CG2" " " 6 0 1 C2 
    1243 48 12.1408 12.0225 44.045 82 " " " " A 21 0 0 "THR " " H  " " " 1 0 1 C2 
    1244 48 10.1187 10.9364 45.8141 82 " " " " A 21 0 0 "THR " " HA " " " 1 0 1 C2 
    1245 48 12.2894 10.9122 47.2754 82 " " " " A 21 0 0 "THR " " HB " " " 1 0 1 C2 
    1246 48 13.4786 12.4517 46.4098 82 " " " " A 21 0 0 "THR " " HG1" " " 1 0 1 C2 
    1247 48 13.3573 9.07817 46.1609 82 " " " " A 21 0 0 "THR " HG21 " " 1 0 1 C2 
    1248 48 11.6319 8.8716 45.8685 82 " " " " A 21 0 0 "THR " HG22 " " 1 0 1 C2 
    1249 48 12.7301 9.52303 44.5924 82 " " " " A 21 0 0 "THR " HG23 " " 1 0 1 C2 
    1250 40 10.9694 14.0556 45.9045 83 " " " " A 43 0 0 "ASP " " N  " " " 7 0 1 C2 
    1251 14 10.7979 15.3429 46.5337 83 " " " " A 2 0 0 "ASP " " CA " " " 6 0 1 C2 
    1252 14 9.34752 15.5414 46.9406 83 " " " " A 2 0 0 "ASP " " C  " " " 6 0 1 C2 
    1253 23 8.45378 15.1795 46.1459 83 " " " " A 70 0 0 "ASP " " O  " " " 8 0 1 C2 
    1254 14 11.2007 16.5982 45.6583 83 " " " " A 2 0 0 "ASP " " CB " " " 6 0 1 C2 
    1255 14 10.7993 17.9863 46.125 83 " " " " A 2 0 0 "ASP " " CG " " " 6 0 1 C2 
    1256 23 11.4354 18.4734 47.0444 83 " " " " A 70 0 0 "ASP " " OD1" " " 8 0 1 C2 
    1257 23 9.90663 18.6963 45.5343 83 " " " " A 70 0 0 "ASP " " OD2" " " 8 0 1 C2 
    1258 48 11.3823 13.9854 44.9855 83 " " " " A 21 0 0 "ASP " " H  " " " 1 0 1 C2 
    1259 48 11.3506 15.4268 47.4694 83 " " " " A 21 0 0 "ASP " " HA " " " 1 0 1 C2 
    1260 48 10.7974 16.4077 44.6637 83 " " " " A 21 0 0 "ASP " " HB3" " " 1 0 1 C2 
    1261 48 12.2825 16.4923 45.5772 83 " " " " A 21 0 0 "ASP " " HB2" " " 1 0 1 C2 
    1262 40 8.98457 16.0604 48.1448 84 " " " " A 43 0 0 "LYS " " N  " " " 7 0 1 C2 
    1263 14 7.61384 16.1981 48.6258 84 " " " " A 2 0 0 "LYS " " CA " " " 6 0 1 C2 
    1264 14 6.7519 17.2775 47.8654 84 " " " " A 2 0 0 "LYS " " C  " " " 6 0 1 C2 
    1265 23 5.56214 17.1126 47.4925 84 " " " " A 70 0 0 "LYS " " O  " " " 8 0 1 C2 
    1266 14 7.62646 16.398 50.1917 84 " " " " A 2 0 0 "LYS " " CB " " " 6 0 1 C2 
    1267 14 7.86064 15.1148 50.911 84 " " " " A 2 0 0 "LYS " " CG " " " 6 0 1 C2 
    1268 14 8.73437 15.2498 52.1473 84 " " " " A 2 0 0 "LYS " " CD " " " 6 0 1 C2 
    1269 14 9.28456 13.8779 52.5355 84 " " " " A 2 0 0 "LYS " " CE " " " 6 0 1 C2 
    1270 40 8.32542 12.8497 52.7899 84 " " " " A 43 0 0 "LYS " " NZ " " " 7 0 1 C2 
    1271 48 9.62064 16.5687 48.7424 84 " " " " A 21 0 0 "LYS " " H  " " " 1 0 1 C2 
    1272 48 7.16356 15.2206 48.4529 84 " " " " A 21 0 0 "LYS " " HA " " " 1 0 1 C2 
    1273 48 6.63857 16.7815 50.4469 84 " " " " A 21 0 0 "LYS " " HB3" " " 1 0 1 C2 
    1274 48 8.3043 17.1801 50.5339 84 " " " " A 21 0 0 "LYS " " HB2" " " 1 0 1 C2 
    1275 48 8.37095 14.5353 50.1416 84 " " " " A 21 0 0 "LYS " " HG3" " " 1 0 1 C2 
    1276 48 6.88511 14.6506 51.0559 84 " " " " A 21 0 0 "LYS " " HG2" " " 1 0 1 C2 
    1277 48 8.24918 15.8027 52.9516 84 " " " " A 21 0 0 "LYS " " HD3" " " 1 0 1 C2 
    1278 48 9.55317 15.9449 51.9616 84 " " " " A 21 0 0 "LYS " " HD2" " " 1 0 1 C2 
    1279 48 9.90845 13.8847 53.4293 84 " " " " A 21 0 0 "LYS " " HE3" " " 1 0 1 C2 
    1280 48 9.94056 13.6203 51.704 84 " " " " A 21 0 0 "LYS " " HE2" " " 1 0 1 C2 
    1281 48 7.87466 12.8778 53.6933 84 " " " " A 21 0 0 "LYS " " HZ1" " " 1 0 1 C2 
    1282 48 7.5876 12.8264 52.1006 84 " " " " A 21 0 0 "LYS " " HZ2" " " 1 0 1 C2 
    1283 48 8.84114 11.987 52.6904 84 " " " " A 21 0 0 "LYS " " HZ3" " " 1 0 1 C2 
    1284 40 7.4066 18.3939 47.5735 85 " " " " A 43 0 0 "ALA " " N  " " " 7 0 1 C2 
    1285 14 6.85229 19.5843 46.8944 85 " " " " A 2 0 0 "ALA " " CA " " " 6 0 1 C2 
    1286 14 6.58122 19.4305 45.4291 85 " " " " A 2 0 0 "ALA " " C  " " " 6 0 1 C2 
    1287 23 5.46285 19.7815 44.9477 85 " " " " A 70 0 0 "ALA " " O  " " " 8 0 1 C2 
    1288 14 7.65774 20.7668 47.2594 85 " " " " A 2 0 0 "ALA " " CB " " " 6 0 1 C2 
    1289 48 8.29166 18.5877 48.0198 85 " " " " A 21 0 0 "ALA " " H  " " " 1 0 1 C2 
    1290 48 5.89701 19.667 47.4128 85 " " " " A 21 0 0 "ALA " " HA " " " 1 0 1 C2 
    1291 48 7.2838 21.7183 46.8816 85 " " " " A 21 0 0 "ALA " " HB1" " " 1 0 1 C2 
    1292 48 7.69755 20.9515 48.3329 85 " " " " A 21 0 0 "ALA " " HB2" " " 1 0 1 C2 
    1293 48 8.65812 20.669 46.8378 85 " " " " A 21 0 0 "ALA " " HB3" " " 1 0 1 C2 
    1294 40 7.37002 18.6136 44.74 86 " " " " A 43 0 0 "TRP " " N  " " " 7 0 1 C2 
    1295 14 7.07259 18.1143 43.3809 86 " " " " A 2 0 0 "TRP " " CA " " " 6 0 1 C2 
    1296 14 5.87037 17.1742 43.1954 86 " " " " A 2 0 0 "TRP " " C  " " " 6 0 1 C2 
    1297 23 4.99395 17.4877 42.4053 86 " " " " A 70 0 0 "TRP " " O  " " " 8 0 1 C2 
    1298 14 8.39268 17.4587 42.819 86 " " " " A 2 0 0 "TRP " " CB " " " 6 0 1 C2 
    1299 14 8.36884 17.1968 41.3268 86 " " " " A 2 0 0 "TRP " " CG " " " 6 0 1 C2 
    1300 14 8.61325 18.0736 40.339 86 " " " " A 2 0 0 "TRP " " CD1" " " 6 0 1 C2 
    1301 14 8.04838 15.9699 40.6116 86 " " " " A 2 0 0 "TRP " " CD2" " " 6 0 1 C2 
    1302 40 8.32924 17.4748 39.1344 86 " " " " A 43 0 0 "TRP " " NE1" " " 7 0 1 C2 
    1303 14 7.74439 16.2396 39.2851 86 " " " " A 2 0 0 "TRP " " CE2" " " 6 0 1 C2 
    1304 14 7.92556 14.6376 41.0245 86 " " " " A 2 0 0 "TRP " " CE3" " " 6 0 1 C2 
    1305 14 7.24032 15.2201 38.4228 86 " " " " A 2 0 0 "TRP " " CZ2" " " 6 0 1 C2 
    1306 14 7.41583 13.6072 40.2569 86 " " " " A 2 0 0 "TRP " " CZ3" " " 6 0 1 C2 
    1307 14 7.1185 13.8971 38.9182 86 " " " " A 2 0 0 "TRP " " CH2" " " 6 0 1 C2 
    1308 48 8.2634 18.5128 45.2002 86 " " " " A 21 0 0 "TRP " " H  " " " 1 0 1 C2 
    1309 48 6.96305 18.9915 42.7433 86 " " " " A 21 0 0 "TRP " " HA " " " 1 0 1 C2 
    1310 48 8.85648 16.625 43.3463 86 " " " " A 21 0 0 "TRP " " HB3" " " 1 0 1 C2 
    1311 48 9.14269 18.248 42.8689 86 " " " " A 21 0 0 "TRP " " HB2" " " 1 0 1 C2 
    1312 48 8.93784 19.0712 40.5954 86 " " " " A 21 0 0 "TRP " " HD1" " " 1 0 1 C2 
    1313 48 8.32509 18.0004 38.272 86 " " " " A 21 0 0 "TRP " " HE1" " " 1 0 1 C2 
    1314 48 8.07461 14.3427 42.0527 86 " " " " A 21 0 0 "TRP " " HE3" " " 1 0 1 C2 
    1315 48 7.11149 15.4496 37.3753 86 " " " " A 21 0 0 "TRP " " HZ2" " " 1 0 1 C2 
    1316 48 7.32649 12.6029 40.6438 86 " " " " A 21 0 0 "TRP " " HZ3" " " 1 0 1 C2 
    1317 48 6.7814 13.0656 38.317 86 " " " " A 21 0 0 "TRP " " HH2" " " 1 0 1 C2 
    1318 40 5.83075 16.1328 44.0183 87 " " " " A 43 0 0 "GLN " " N  " " " 7 0 1 C2 
    1319 14 4.66903 15.2476 44.1806 87 " " " " A 2 0 0 "GLN " " CA " " " 6 0 1 C2 
    1320 14 3.34157 16.0718 44.3359 87 " " " " A 2 0 0 "GLN " " C  " " " 6 0 1 C2 
    1321 23 2.35131 15.8331 43.677 87 " " " " A 70 0 0 "GLN " " O  " " " 8 0 1 C2 
    1322 14 4.98752 14.1719 45.209 87 " " " " A 2 0 0 "GLN " " CB " " " 6 0 1 C2 
    1323 14 6.1255 13.2302 44.922 87 " " " " A 2 0 0 "GLN " " CG " " " 6 0 1 C2 
    1324 14 6.54381 12.2803 46.0693 87 " " " " A 2 0 0 "GLN " " CD " " " 6 0 1 C2 
    1325 23 5.99596 12.4093 47.1605 87 " " " " A 70 0 0 "GLN " " OE1" " " 8 0 1 C2 
    1326 40 7.54132 11.4904 45.8654 87 " " " " A 43 0 0 "GLN " " NE2" " " 7 0 1 C2 
    1327 48 6.47886 16.087 44.7915 87 " " " " A 21 0 0 "GLN " " H  " " " 1 0 1 C2 
    1328 48 4.54144 14.7195 43.2356 87 " " " " A 21 0 0 "GLN " " HA " " " 1 0 1 C2 
    1329 48 4.10855 13.5299 45.2675 87 " " " " A 21 0 0 "GLN " " HB3" " " 1 0 1 C2 
    1330 48 5.03422 14.7073 46.1572 87 " " " " A 21 0 0 "GLN " " HB2" " " 1 0 1 C2 
    1331 48 7.04776 13.6846 44.56 87 " " " " A 21 0 0 "GLN " " HG3" " " 1 0 1 C2 
    1332 48 5.88526 12.5304 44.1215 87 " " " " A 21 0 0 "GLN " " HG2" " " 1 0 1 C2 
    1333 48 7.81226 10.7815 46.5319 87 " " " " A 21 0 0 "GLN " HE22 " " 1 0 1 C2 
    1334 48 7.98501 11.4166 44.9611 87 " " " " A 21 0 0 "GLN " HE21 " " 1 0 1 C2 
    1335 40 3.42908 17.0026 45.2974 88 " " " " A 43 0 0 "LYS " " N  " " " 7 0 1 C2 
    1336 14 2.39618 17.9448 45.7413 88 " " " " A 2 0 0 "LYS " " CA " " " 6 0 1 C2 
    1337 14 1.73731 18.6949 44.581 88 " " " " A 2 0 0 "LYS " " C  " " " 6 0 1 C2 
    1338 23 0.500974 18.7944 44.4518 88 " " " " A 70 0 0 "LYS " " O  " " " 8 0 1 C2 
    1339 14 2.87543 18.917 46.8421 88 " " " " A 2 0 0 "LYS " " CB " " " 6 0 1 C2 
    1340 14 1.78205 19.6793 47.6203 88 " " " " A 2 0 0 "LYS " " CG " " " 6 0 1 C2 
    1341 14 2.40001 20.7264 48.5331 88 " " " " A 2 0 0 "LYS " " CD " " " 6 0 1 C2 
    1342 14 1.41584 21.5968 49.2575 88 " " " " A 2 0 0 "LYS " " CE " " " 6 0 1 C2 
    1343 40 2.08761 22.5107 50.2083 88 " " " " A 43 0 0 "LYS " " NZ " " " 7 0 1 C2 
    1344 48 4.28487 17.1353 45.8171 88 " " " " A 21 0 0 "LYS " " H  " " " 1 0 1 C2 
    1345 48 1.5831 17.3222 46.1148 88 " " " " A 21 0 0 "LYS " " HA " " " 1 0 1 C2 
    1346 48 3.49462 19.612 46.2749 88 " " " " A 21 0 0 "LYS " " HB3" " " 1 0 1 C2 
    1347 48 3.41989 18.5257 47.7014 88 " " " " A 21 0 0 "LYS " " HB2" " " 1 0 1 C2 
    1348 48 1.08779 18.9658 48.0642 88 " " " " A 21 0 0 "LYS " " HG3" " " 1 0 1 C2 
    1349 48 1.1509 20.1154 46.846 88 " " " " A 21 0 0 "LYS " " HG2" " " 1 0 1 C2 
    1350 48 3.11197 21.2425 47.889 88 " " " " A 21 0 0 "LYS " " HD3" " " 1 0 1 C2 
    1351 48 2.99849 20.2566 49.3136 88 " " " " A 21 0 0 "LYS " " HD2" " " 1 0 1 C2 
    1352 48 0.677587 21.0997 49.8867 88 " " " " A 21 0 0 "LYS " " HE3" " " 1 0 1 C2 
    1353 48 0.870923 22.1015 48.4597 88 " " " " A 21 0 0 "LYS " " HE2" " " 1 0 1 C2 
    1354 48 2.65915 23.2614 49.8479 88 " " " " A 21 0 0 "LYS " " HZ1" " " 1 0 1 C2 
    1355 48 1.38533 23.0206 50.7249 88 " " " " A 21 0 0 "LYS " " HZ2" " " 1 0 1 C2 
    1356 48 2.64495 22.0405 50.9072 88 " " " " A 21 0 0 "LYS " " HZ3" " " 1 0 1 C2 
    1357 40 2.58828 19.28 43.7695 89 " " " " A 43 0 0 "LYS " " N  " " " 7 0 1 C2 
    1358 14 2.35224 20.1444 42.5896 89 " " " " A 2 0 0 "LYS " " CA " " " 6 0 1 C2 
    1359 14 1.70235 19.343 41.5088 89 " " " " A 2 0 0 "LYS " " C  " " " 6 0 1 C2 
    1360 23 0.655889 19.6836 41.0052 89 " " " " A 70 0 0 "LYS " " O  " " " 8 0 1 C2 
    1361 14 3.64837 20.8543 42.1576 89 " " " " A 2 0 0 "LYS " " CB " " " 6 0 1 C2 
    1362 14 3.44099 22.2864 41.6603 89 " " " " A 2 0 0 "LYS " " CG " " " 6 0 1 C2 
    1363 14 2.79772 22.4695 40.2241 89 " " " " A 2 0 0 "LYS " " CD " " " 6 0 1 C2 
    1364 14 2.31487 23.8821 39.9524 89 " " " " A 2 0 0 "LYS " " CE " " " 6 0 1 C2 
    1365 40 1.74032 23.9329 38.6038 89 " " " " A 43 0 0 "LYS " " NZ " " " 7 0 1 C2 
    1366 48 3.54883 19.1303 44.0434 89 " " " " A 21 0 0 "LYS " " H  " " " 1 0 1 C2 
    1367 48 1.68288 20.858 43.0701 89 " " " " A 21 0 0 "LYS " " HA " " " 1 0 1 C2 
    1368 48 4.15583 20.2694 41.3904 89 " " " " A 21 0 0 "LYS " " HB3" " " 1 0 1 C2 
    1369 48 4.28055 21.0181 43.0303 89 " " " " A 21 0 0 "LYS " " HB2" " " 1 0 1 C2 
    1370 48 4.36858 22.8573 41.7016 89 " " " " A 21 0 0 "LYS " " HG3" " " 1 0 1 C2 
    1371 48 2.69183 22.7106 42.3288 89 " " " " A 21 0 0 "LYS " " HG2" " " 1 0 1 C2 
    1372 48 1.96541 21.8024 39.9998 89 " " " " A 21 0 0 "LYS " " HD3" " " 1 0 1 C2 
    1373 48 3.58436 22.0738 39.5816 89 " " " " A 21 0 0 "LYS " " HD2" " " 1 0 1 C2 
    1374 48 3.15009 24.5687 40.0904 89 " " " " A 21 0 0 "LYS " " HE3" " " 1 0 1 C2 
    1375 48 1.4749 24.2675 40.5304 89 " " " " A 21 0 0 "LYS " " HE2" " " 1 0 1 C2 
    1376 48 2.25581 23.5787 37.8108 89 " " " " A 21 0 0 "LYS " " HZ1" " " 1 0 1 C2 
    1377 48 0.834409 23.4875 38.6361 89 " " " " A 21 0 0 "LYS " " HZ2" " " 1 0 1 C2 
    1378 48 1.65016 24.8764 38.2548 89 " " " " A 21 0 0 "LYS " " HZ3" " " 1 0 1 C2 
    1379 40 2.38076 18.2487 41.1263 90 " " " " A 43 0 0 "VAL " " N  " " " 7 0 1 C2 
    1380 14 2.03672 17.5867 39.868 90 " " " " A 2 0 0 "VAL " " CA " " " 6 0 1 C2 
    1381 14 0.70419 16.7584 40.0977 90 " " " " A 2 0 0 "VAL " " C  " " " 6 0 1 C2 
    1382 23 -0.0938672 16.6606 39.1927 90 " " " " A 70 0 0 "VAL " " O  " " " 8 0 1 C2 
    1383 14 3.17172 16.6975 39.3214 90 " " " " A 2 0 0 "VAL " " CB " " " 6 0 1 C2 
    1384 14 2.88925 15.8409 38.0041 90 " " " " A 2 0 0 "VAL " " CG1" " " 6 0 1 C2 
    1385 14 4.39173 17.5814 38.9207 90 " " " " A 2 0 0 "VAL " " CG2" " " 6 0 1 C2 
    1386 48 3.21008 18.0829 41.6784 90 " " " " A 21 0 0 "VAL " " H  " " " 1 0 1 C2 
    1387 48 1.70558 18.2922 39.1059 90 " " " " A 21 0 0 "VAL " " HA " " " 1 0 1 C2 
    1388 48 3.45436 16.0139 40.1219 90 " " " " A 21 0 0 "VAL " " HB " " " 1 0 1 C2 
    1389 48 2.17645 15.0163 38.0094 90 " " " " A 21 0 0 "VAL " HG11 " " 1 0 1 C2 
    1390 48 2.56525 16.4191 37.1388 90 " " " " A 21 0 0 "VAL " HG12 " " 1 0 1 C2 
    1391 48 3.77487 15.3891 37.5573 90 " " " " A 21 0 0 "VAL " HG13 " " 1 0 1 C2 
    1392 48 4.97153 17.0813 38.145 90 " " " " A 21 0 0 "VAL " HG21 " " 1 0 1 C2 
    1393 48 3.99479 18.542 38.5925 90 " " " " A 21 0 0 "VAL " HG22 " " 1 0 1 C2 
    1394 48 4.98677 17.7816 39.8118 90 " " " " A 21 0 0 "VAL " HG23 " " 1 0 1 C2 
    1395 40 0.499562 16.1744 41.3084 91 " " " " A 43 0 0 "THR " " N  " " " 7 0 1 C2 
    1396 14 -0.761515 15.5618 41.6552 91 " " " " A 2 0 0 "THR " " CA " " " 6 0 1 C2 
    1397 14 -1.85653 16.5818 41.7221 91 " " " " A 2 0 0 "THR " " C  " " " 6 0 1 C2 
    1398 23 -2.84761 16.3952 40.9953 91 " " " " A 70 0 0 "THR " " O  " " " 8 0 1 C2 
    1399 14 -0.752536 14.8976 43.0254 91 " " " " A 2 0 0 "THR " " CB " " " 6 0 1 C2 
    1400 23 -0.3221 15.6517 44.211 91 " " " " A 70 0 0 "THR " " OG1" " " 8 0 1 C2 
    1401 14 0.122754 13.6694 43.0313 91 " " " " A 2 0 0 "THR " " CG2" " " 6 0 1 C2 
    1402 48 1.21493 16.1926 42.0212 91 " " " " A 21 0 0 "THR " " H  " " " 1 0 1 C2 
    1403 48 -0.894839 14.7489 40.9414 91 " " " " A 21 0 0 "THR " " HA " " " 1 0 1 C2 
    1404 48 -1.75984 14.5251 43.2117 91 " " " " A 21 0 0 "THR " " HB " " " 1 0 1 C2 
    1405 48 0.609647 15.8091 44.2202 91 " " " " A 21 0 0 "THR " " HG1" " " 1 0 1 C2 
    1406 48 -0.216781 12.9837 42.255 91 " " " " A 21 0 0 "THR " HG21 " " 1 0 1 C2 
    1407 48 1.18667 13.8197 42.848 91 " " " " A 21 0 0 "THR " HG22 " " 1 0 1 C2 
    1408 48 0.0690013 13.0933 43.955 91 " " " " A 21 0 0 "THR " HG23 " " 1 0 1 C2 
    1409 40 -1.70654 17.7829 42.3406 92 " " " " A 43 0 0 "GLU " " N  " " " 7 0 1 C2 
    1410 14 -2.75508 18.7726 42.3808 92 " " " " A 2 0 0 "GLU " " CA " " " 6 0 1 C2 
    1411 14 -3.04409 19.356 40.9752 92 " " " " A 2 0 0 "GLU " " C  " " " 6 0 1 C2 
    1412 23 -4.21714 19.4256 40.6028 92 " " " " A 70 0 0 "GLU " " O  " " " 8 0 1 C2 
    1413 14 -2.45694 19.7814 43.5477 92 " " " " A 2 0 0 "GLU " " CB " " " 6 0 1 C2 
    1414 14 -3.44295 20.977 43.7 92 " " " " A 2 0 0 "GLU " " CG " " " 6 0 1 C2 
    1415 14 -4.81136 20.5621 44.2011 92 " " " " A 2 0 0 "GLU " " CD " " " 6 0 1 C2 
    1416 23 -4.90787 19.6184 45.0471 92 " " " " A 70 0 0 "GLU " " OE1" " " 8 0 1 C2 
    1417 23 -5.66252 21.4342 43.9418 92 " " " " A 70 0 0 "GLU " " OE2" " " 8 0 1 C2 
    1418 48 -0.858474 17.9327 42.8683 92 " " " " A 21 0 0 "GLU " " H  " " " 1 0 1 C2 
    1419 48 -3.68244 18.3076 42.7152 92 " " " " A 21 0 0 "GLU " " HA " " " 1 0 1 C2 
    1420 48 -1.47423 20.1513 43.2552 92 " " " " A 21 0 0 "GLU " " HB3" " " 1 0 1 C2 
    1421 48 -2.36497 19.0992 44.3929 92 " " " " A 21 0 0 "GLU " " HB2" " " 1 0 1 C2 
    1422 48 -3.34902 21.5743 42.7931 92 " " " " A 21 0 0 "GLU " " HG3" " " 1 0 1 C2 
    1423 48 -2.95948 21.5058 44.5214 92 " " " " A 21 0 0 "GLU " " HG2" " " 1 0 1 C2 
    1424 40 -2.05597 19.6335 40.1729 93 " " " " A 43 0 0 "GLU " " N  " " " 7 0 1 C2 
    1425 14 -2.24402 20.07 38.7664 93 " " " " A 2 0 0 "GLU " " CA " " " 6 0 1 C2 
    1426 14 -2.98888 18.9954 37.9139 93 " " " " A 2 0 0 "GLU " " C  " " " 6 0 1 C2 
    1427 23 -3.65956 19.3702 37.0036 93 " " " " A 70 0 0 "GLU " " O  " " " 8 0 1 C2 
    1428 14 -0.884547 20.3781 38.0623 93 " " " " A 2 0 0 "GLU " " CB " " " 6 0 1 C2 
    1429 14 -0.857524 21.398 36.9617 93 " " " " A 2 0 0 "GLU " " CG " " " 6 0 1 C2 
    1430 14 -1.38415 22.7804 37.3393 93 " " " " A 2 0 0 "GLU " " CD " " " 6 0 1 C2 
    1431 23 -0.841269 23.3146 38.3354 93 " " " " A 70 0 0 "GLU " " OE1" " " 8 0 1 C2 
    1432 23 -2.15201 23.4162 36.5801 93 " " " " A 70 0 0 "GLU " " OE2" " " 8 0 1 C2 
    1433 48 -1.09904 19.5005 40.4673 93 " " " " A 21 0 0 "GLU " " H  " " " 1 0 1 C2 
    1434 48 -2.87108 20.9588 38.8369 93 " " " " A 21 0 0 "GLU " " HA " " " 1 0 1 C2 
    1435 48 -0.339488 19.5559 37.5986 93 " " " " A 21 0 0 "GLU " " HB3" " " 1 0 1 C2 
    1436 48 -0.243403 20.9105 38.7648 93 " " " " A 21 0 0 "GLU " " HB2" " " 1 0 1 C2 
    1437 48 -1.33876 20.9765 36.0791 93 " " " " A 21 0 0 "GLU " " HG3" " " 1 0 1 C2 
    1438 48 0.18181 21.3948 36.6332 93 " " " " A 21 0 0 "GLU " " HG2" " " 1 0 1 C2 
    1439 40 -2.82471 17.7293 38.2074 94 " " " " A 43 0 0 "LEU " " N  " " " 7 0 1 C2 
    1440 14 -3.33017 16.5628 37.5295 94 " " " " A 2 0 0 "LEU " " CA " " " 6 0 1 C2 
    1441 14 -4.81624 16.5783 37.5927 94 " " " " A 2 0 0 "LEU " " C  " " " 6 0 1 C2 
    1442 23 -5.46143 16.1962 36.6098 94 " " " " A 70 0 0 "LEU " " O  " " " 8 0 1 C2 
    1443 14 -2.7609 15.1952 37.8379 94 " " " " A 2 0 0 "LEU " " CB " " " 6 0 1 C2 
    1444 14 -1.61619 14.7004 36.95 94 " " " " A 2 0 0 "LEU " " CG " " " 6 0 1 C2 
    1445 14 -0.881335 13.5077 37.5207 94 " " " " A 2 0 0 "LEU " " CD1" " " 6 0 1 C2 
    1446 14 -2.02041 14.4047 35.4868 94 " " " " A 2 0 0 "LEU " " CD2" " " 6 0 1 C2 
    1447 48 -2.24019 17.5465 39.0106 94 " " " " A 21 0 0 "LEU " " H  " " " 1 0 1 C2 
    1448 48 -3.09183 16.7806 36.4884 94 " " " " A 21 0 0 "LEU " " HA " " " 1 0 1 C2 
    1449 48 -3.58589 14.5079 37.6505 94 " " " " A 21 0 0 "LEU " " HB3" " " 1 0 1 C2 
    1450 48 -2.6577 15.0947 38.9183 94 " " " " A 21 0 0 "LEU " " HB2" " " 1 0 1 C2 
    1451 48 -0.922854 15.5405 36.9098 94 " " " " A 21 0 0 "LEU " " HG " " " 1 0 1 C2 
    1452 48 -1.1539 13.2643 38.5477 94 " " " " A 21 0 0 "LEU " HD11 " " 1 0 1 C2 
    1453 48 -1.09164 12.5705 37.0054 94 " " " " A 21 0 0 "LEU " HD12 " " 1 0 1 C2 
    1454 48 0.20733 13.5294 37.4715 94 " " " " A 21 0 0 "LEU " HD13 " " 1 0 1 C2 
    1455 48 -2.78909 15.0764 35.1046 94 " " " " A 21 0 0 "LEU " HD21 " " 1 0 1 C2 
    1456 48 -1.20767 14.3652 34.7616 94 " " " " A 21 0 0 "LEU " HD22 " " 1 0 1 C2 
    1457 48 -2.49073 13.4294 35.3621 94 " " " " A 21 0 0 "LEU " HD23 " " 1 0 1 C2 
    1458 40 -5.3727 16.987 38.7368 95 " " " " A 43 0 0 "ASP " " N  " " " 7 0 1 C2 
    1459 14 -6.82554 16.9556 38.9038 95 " " " " A 2 0 0 "ASP " " CA " " " 6 0 1 C2 
    1460 14 -7.5429 17.8422 37.8319 95 " " " " A 2 0 0 "ASP " " C  " " " 6 0 1 C2 
    1461 23 -8.56994 17.4654 37.2839 95 " " " " A 70 0 0 "ASP " " O  " " " 8 0 1 C2 
    1462 14 -7.24864 17.3171 40.3458 95 " " " " A 2 0 0 "ASP " " CB " " " 6 0 1 C2 
    1463 14 -8.60546 18.0305 40.5547 95 " " " " A 2 0 0 "ASP " " CG " " " 6 0 1 C2 
    1464 23 -8.61071 19.1675 41.0048 95 " " " " A 70 0 0 "ASP " " OD1" " " 8 0 1 C2 
    1465 23 -9.67609 17.3968 40.3794 95 " " " " A 70 0 0 "ASP " " OD2" " " 8 0 1 C2 
    1466 48 -4.70045 17.2439 39.4455 95 " " " " A 21 0 0 "ASP " " H  " " " 1 0 1 C2 
    1467 48 -7.28582 15.9994 38.6546 95 " " " " A 21 0 0 "ASP " " HA " " " 1 0 1 C2 
    1468 48 -6.41178 17.895 40.7379 95 " " " " A 21 0 0 "ASP " " HB3" " " 1 0 1 C2 
    1469 48 -7.24528 16.3538 40.8558 95 " " " " A 21 0 0 "ASP " " HB2" " " 1 0 1 C2 
    1470 40 -6.93121 18.9494 37.4342 96 " " " " A 43 0 0 "GLN " " N  " " " 7 0 1 C2 
    1471 14 -7.3367 19.9227 36.4269 96 " " " " A 2 0 0 "GLN " " CA " " " 6 0 1 C2 
    1472 14 -7.35422 19.4578 35.0328 96 " " " " A 2 0 0 "GLN " " C  " " " 6 0 1 C2 
    1473 23 -7.78991 20.1136 34.1162 96 " " " " A 70 0 0 "GLN " " O  " " " 8 0 1 C2 
    1474 14 -6.45161 21.2047 36.5945 96 " " " " A 2 0 0 "GLN " " CB " " " 6 0 1 C2 
    1475 14 -7.12388 22.5487 36.3499 96 " " " " A 2 0 0 "GLN " " CG " " " 6 0 1 C2 
    1476 14 -7.89127 23.2203 37.5784 96 " " " " A 2 0 0 "GLN " " CD " " " 6 0 1 C2 
    1477 23 -8.48296 24.2741 37.4183 96 " " " " A 70 0 0 "GLN " " OE1" " " 8 0 1 C2 
    1478 40 -8.01302 22.5425 38.6856 96 " " " " A 43 0 0 "GLN " " NE2" " " 7 0 1 C2 
    1479 48 -6.2035 19.2596 38.0621 96 " " " " A 21 0 0 "GLN " " H  " " " 1 0 1 C2 
    1480 48 -8.32419 20.2756 36.7241 96 " " " " A 21 0 0 "GLN " " HA " " " 1 0 1 C2 
    1481 48 -5.5618 21.2444 35.9662 96 " " " " A 21 0 0 "GLN " " HB3" " " 1 0 1 C2 
    1482 48 -6.01673 21.2751 37.5915 96 " " " " A 21 0 0 "GLN " " HB2" " " 1 0 1 C2 
    1483 48 -7.85224 22.5482 35.539 96 " " " " A 21 0 0 "GLN " " HG3" " " 1 0 1 C2 
    1484 48 -6.48181 23.4069 36.1517 96 " " " " A 21 0 0 "GLN " " HG2" " " 1 0 1 C2 
    1485 48 -8.56909 22.9361 39.4312 96 " " " " A 21 0 0 "GLN " HE22 " " 1 0 1 C2 
    1486 48 -7.46456 21.6944 38.6973 96 " " " " A 21 0 0 "GLN " HE21 " " 1 0 1 C2 
    1487 40 -6.77746 18.172 34.8073 97 " " " " A 43 0 0 "VAL " " N  " " " 7 0 1 C2 
    1488 14 -6.77002 17.4735 33.5106 97 " " " " A 2 0 0 "VAL " " CA " " " 6 0 1 C2 
    1489 14 -8.06754 16.7 33.3166 97 " " " " A 2 0 0 "VAL " " C  " " " 6 0 1 C2 
    1490 23 -8.61386 16.7709 32.226 97 " " " " A 70 0 0 "VAL " " O  " " " 8 0 1 C2 
    1491 14 -5.6071 16.5804 33.2763 97 " " " " A 2 0 0 "VAL " " CB " " " 6 0 1 C2 
    1492 14 -5.66053 16.1397 31.7893 97 " " " " A 2 0 0 "VAL " " CG1" " " 6 0 1 C2 
    1493 14 -4.3025 17.2543 33.4948 97 " " " " A 2 0 0 "VAL " " CG2" " " 6 0 1 C2 
    1494 48 -6.31993 17.8403 35.6443 97 " " " " A 21 0 0 "VAL " " H  " " " 1 0 1 C2 
    1495 48 -6.89077 18.2929 32.802 97 " " " " A 21 0 0 "VAL " " HA " " " 1 0 1 C2 
    1496 48 -5.71232 15.7079 33.9211 97 " " " " A 21 0 0 "VAL " " HB " " " 1 0 1 C2 
    1497 48 -6.53227 15.5311 31.5487 97 " " " " A 21 0 0 "VAL " HG11 " " 1 0 1 C2 
    1498 48 -5.63696 16.9834 31.0997 97 " " " " A 21 0 0 "VAL " HG12 " " 1 0 1 C2 
    1499 48 -4.75751 15.5822 31.5405 97 " " " " A 21 0 0 "VAL " HG13 " " 1 0 1 C2 
    1500 48 -3.56911 16.5362 33.1279 97 " " " " A 21 0 0 "VAL " HG21 " " 1 0 1 C2 
    1501 48 -4.27566 18.2469 33.0452 97 " " " " A 21 0 0 "VAL " HG22 " " 1 0 1 C2 
    1502 48 -4.06388 17.3114 34.5568 97 " " " " A 21 0 0 "VAL " HG23 " " 1 0 1 C2 
    1503 40 -8.57102 16.0219 34.3615 98 " " " " A 43 0 0 "VAL " " N  " " " 7 0 1 C2 
    1504 14 -9.85251 15.3336 34.4452 98 " " " " A 2 0 0 "VAL " " CA " " " 6 0 1 C2 
    1505 14 -11.048 16.3934 34.4196 98 " " " " A 2 0 0 "VAL " " C  " " " 6 0 1 C2 
    1506 23 -11.9775 16.1981 33.6295 98 " " " " A 70 0 0 "VAL " " O  " " " 8 0 1 C2 
    1507 14 -9.94722 14.5836 35.8471 98 " " " " A 2 0 0 "VAL " " CB " " " 6 0 1 C2 
    1508 14 -10.8766 13.3017 35.6991 98 " " " " A 2 0 0 "VAL " " CG1" " " 6 0 1 C2 
    1509 14 -8.59053 14.1213 36.3831 98 " " " " A 2 0 0 "VAL " " CG2" " " 6 0 1 C2 
    1510 48 -8.24054 16.1745 35.3036 98 " " " " A 21 0 0 "VAL " " H  " " " 1 0 1 C2 
    1511 48 -10.0685 14.6276 33.6432 98 " " " " A 21 0 0 "VAL " " HA " " " 1 0 1 C2 
    1512 48 -10.3947 15.2915 36.5448 98 " " " " A 21 0 0 "VAL " " HB " " " 1 0 1 C2 
    1513 48 -11.8456 13.5413 35.2614 98 " " " " A 21 0 0 "VAL " HG11 " " 1 0 1 C2 
    1514 48 -10.4866 12.4795 35.0992 98 " " " " A 21 0 0 "VAL " HG12 " " 1 0 1 C2 
    1515 48 -10.9527 13.065 36.7604 98 " " " " A 21 0 0 "VAL " HG13 " " 1 0 1 C2 
    1516 48 -7.84541 14.9089 36.4952 98 " " " " A 21 0 0 "VAL " HG21 " " 1 0 1 C2 
    1517 48 -8.58906 13.5405 37.3055 98 " " " " A 21 0 0 "VAL " HG22 " " 1 0 1 C2 
    1518 48 -8.25305 13.3524 35.6881 98 " " " " A 21 0 0 "VAL " HG23 " " 1 0 1 C2 
    1519 40 -10.8997 17.5599 35.1364 99 " " " " A 43 0 0 "LYS " " N  " " " 7 0 1 C2 
    1520 14 -11.946 18.6118 35.0639 99 " " " " A 2 0 0 "LYS " " CA " " " 6 0 1 C2 
    1521 14 -12.0071 19.2172 33.6972 99 " " " " A 2 0 0 "LYS " " C  " " " 6 0 1 C2 
    1522 23 -11.0974 19.7777 33.1598 99 " " " " A 70 0 0 "LYS " " O  " " " 8 0 1 C2 
    1523 14 -11.6065 19.7174 36.1233 99 " " " " A 2 0 0 "LYS " " CB " " " 6 0 1 C2 
    1524 14 -11.9813 19.2791 37.4347 99 " " " " A 2 0 0 "LYS " " CG " " " 6 0 1 C2 
    1525 14 -11.2636 20.0947 38.5118 99 " " " " A 2 0 0 "LYS " " CD " " " 6 0 1 C2 
    1526 14 -11.8566 19.8061 39.9006 99 " " " " A 2 0 0 "LYS " " CE " " " 6 0 1 C2 
    1527 40 -10.9906 20.3453 40.9192 99 " " " " A 43 0 0 "LYS " " NZ " " " 7 0 1 C2 
    1528 48 -10.0175 17.6911 35.6103 99 " " " " A 21 0 0 "LYS " " H  " " " 1 0 1 C2 
    1529 48 -12.8533 18.1205 35.4155 99 " " " " A 21 0 0 "LYS " " HA " " " 1 0 1 C2 
    1530 48 -12.2055 20.5949 35.8798 99 " " " " A 21 0 0 "LYS " " HB3" " " 1 0 1 C2 
    1531 48 -10.6006 20.1239 36.019 99 " " " " A 21 0 0 "LYS " " HB2" " " 1 0 1 C2 
    1532 48 -11.665 18.2617 37.6647 99 " " " " A 21 0 0 "LYS " " HG3" " " 1 0 1 C2 
    1533 48 -13.0509 19.4134 37.5963 99 " " " " A 21 0 0 "LYS " " HG2" " " 1 0 1 C2 
    1534 48 -11.3643 21.1474 38.2476 99 " " " " A 21 0 0 "LYS " " HD3" " " 1 0 1 C2 
    1535 48 -10.1808 19.9749 38.4744 99 " " " " A 21 0 0 "LYS " " HD2" " " 1 0 1 C2 
    1536 48 -11.9193 18.7353 40.0945 99 " " " " A 21 0 0 "LYS " " HE3" " " 1 0 1 C2 
    1537 48 -12.8728 20.1961 39.9583 99 " " " " A 21 0 0 "LYS " " HE2" " " 1 0 1 C2 
    1538 48 -11.3995 19.9829 41.7686 99 " " " " A 21 0 0 "LYS " " HZ1" " " 1 0 1 C2 
    1539 48 -10.0908 19.9163 40.7565 99 " " " " A 21 0 0 "LYS " " HZ2" " " 1 0 1 C2 
    1540 48 -10.9333 21.3525 40.8702 99 " " " " A 21 0 0 "LYS " " HZ3" " " 1 0 1 C2 
    1541 40 -13.2778 19.1713 33.158 100 " " " " A 43 0 0 "ASP " " N  " " " 7 0 1 C2 
    1542 14 -13.6696 19.702 31.8732 100 " " " " A 2 0 0 "ASP " " CA " " " 6 0 1 C2 
    1543 14 -13.3313 18.6894 30.8012 100 " " " " A 2 0 0 "ASP " " C  " " " 6 0 1 C2 
    1544 23 -13.315 19.0592 29.6089 100 " " " " A 70 0 0 "ASP " " O  " " " 8 0 1 C2 
    1545 14 -13.4125 21.2055 31.5651 100 " " " " A 2 0 0 "ASP " " CB " " " 6 0 1 C2 
    1546 14 -13.9449 22.1639 32.6486 100 " " " " A 2 0 0 "ASP " " CG " " " 6 0 1 C2 
    1547 23 -13.315 23.2608 32.764 100 " " " " A 70 0 0 "ASP " " OD1" " " 8 0 1 C2 
    1548 23 -15.0732 22.0259 33.167 100 " " " " A 70 0 0 "ASP " " OD2" " " 8 0 1 C2 
    1549 48 -14.0731 18.6441 33.489 100 " " " " A 21 0 0 "ASP " " H  " " " 1 0 1 C2 
    1550 48 -14.7366 19.5214 32.0036 100 " " " " A 21 0 0 "ASP " " HA " " " 1 0 1 C2 
    1551 48 -13.8643 21.518 30.6236 100 " " " " A 21 0 0 "ASP " " HB3" " " 1 0 1 C2 
    1552 48 -12.3523 21.4084 31.4142 100 " " " " A 21 0 0 "ASP " " HB2" " " 1 0 1 C2 
    1553 40 -13.0141 17.4902 31.1976 101 " " " " A 43 0 0 "HIP " " N  " " " 7 0 1 C2 
    1554 14 -12.6332 16.3616 30.3097 101 " " " " A 2 0 0 "HIP " " CA " " " 6 0 1 C2 
    1555 14 -13.229 15.0771 30.7109 101 " " " " A 2 0 0 "HIP " " C  " " " 6 0 1 C2 
    1556 23 -12.8877 14.0895 30.0872 101 " " " " A 70 0 0 "HIP " " O  " " " 8 0 1 C2 
    1557 14 -11.0978 16.3149 30.2255 101 " " " " A 2 0 0 "HIP " " CB " " " 6 0 1 C2 
    1558 14 -10.3509 17.4492 29.3904 101 " " " " A 2 0 0 "HIP " " CG " " " 6 0 1 C2 
    1559 40 -10.3071 17.6114 28.0267 101 " " " " A 43 0 0 "HIP " " ND1" " " 7 0 1 C2 
    1560 14 -9.73785 18.5156 29.9453 101 " " " " A 2 0 0 "HIP " " CD2" " " 6 0 1 C2 
    1561 14 -9.91108 18.8482 27.7999 101 " " " " A 2 0 0 "HIP " " CE1" " " 6 0 1 C2 
    1562 40 -9.49062 19.4194 28.9055 101 " " " " A 43 0 0 "HIP " " NE2" " " 7 0 1 C2 
    1563 48 -13.2355 17.3492 32.1729 101 " " " " A 21 0 0 "HIP " " H  " " " 1 0 1 C2 
    1564 48 -13.1231 16.5928 29.3638 101 " " " " A 21 0 0 "HIP " " HA " " " 1 0 1 C2 
    1565 48 -10.6964 15.3863 29.8196 101 " " " " A 21 0 0 "HIP " " HB3" " " 1 0 1 C2 
    1566 48 -10.7023 16.2592 31.2396 101 " " " " A 21 0 0 "HIP " " HB2" " " 1 0 1 C2 
    1567 48 -10.7294 17.0684 27.2872 101 " " " " A 21 0 0 "HIP " " HD1" " " 1 0 1 C2 
    1568 48 -9.6111 18.7614 30.9893 101 " " " " A 21 0 0 "HIP " " HD2" " " 1 0 1 C2 
    1569 48 -9.83305 19.3089 26.8263 101 " " " " A 21 0 0 "HIP " " HE1" " " 1 0 1 C2 
    1570 40 -14.2132 15.0819 31.6053 102 " " " " A 43 0 0 "GLU " " N  " " " 7 0 1 C2 
    1571 14 -14.9807 13.9692 32.0696 102 " " " " A 2 0 0 "GLU " " CA " " " 6 0 1 C2 
    1572 14 -15.6107 13.0784 30.9127 102 " " " " A 2 0 0 "GLU " " C  " " " 6 0 1 C2 
    1573 23 -15.9612 11.9133 31.1421 102 " " " " A 70 0 0 "GLU " " O  " " " 8 0 1 C2 
    1574 14 -16.051 14.5039 33.0437 102 " " " " A 2 0 0 "GLU " " CB " " " 6 0 1 C2 
    1575 14 -15.5615 15.4183 34.2156 102 " " " " A 2 0 0 "GLU " " CG " " " 6 0 1 C2 
    1576 14 -15.5582 16.8956 33.7893 102 " " " " A 2 0 0 "GLU " " CD " " " 6 0 1 C2 
    1577 23 -15.4367 17.6955 34.7603 102 " " " " A 70 0 0 "GLU " " OE1" " " 8 0 1 C2 
    1578 23 -15.4734 17.3322 32.6583 102 " " " " A 70 0 0 "GLU " " OE2" " " 8 0 1 C2 
    1579 48 -14.3747 16.0026 31.9877 102 " " " " A 21 0 0 "GLU " " H  " " " 1 0 1 C2 
    1580 48 -14.2589 13.3312 32.5797 102 " " " " A 21 0 0 "GLU " " HA " " " 1 0 1 C2 
    1581 48 -16.5551 13.5841 33.3404 102 " " " " A 21 0 0 "GLU " " HB3" " " 1 0 1 C2 
    1582 48 -16.7671 15.0693 32.4475 102 " " " " A 21 0 0 "GLU " " HB2" " " 1 0 1 C2 
    1583 48 -14.6261 15.1412 34.7018 102 " " " " A 21 0 0 "GLU " " HG3" " " 1 0 1 C2 
    1584 48 -16.3018 15.4437 35.0152 102 " " " " A 21 0 0 "GLU " " HG2" " " 1 0 1 C2 
    1585 40 -15.8866 13.6133 29.7721 103 " " " " A 43 0 0 "ASP " " N  " " " 7 0 1 C2 
    1586 14 -16.4279 13.0545 28.5771 103 " " " " A 2 0 0 "ASP " " CA " " " 6 0 1 C2 
    1587 14 -15.2725 12.3177 27.7858 103 " " " " A 2 0 0 "ASP " " C  " " " 6 0 1 C2 
    1588 23 -15.6162 11.451 26.9777 103 " " " " A 70 0 0 "ASP " " O  " " " 8 0 1 C2 
    1589 14 -17.0212 14.3041 27.8068 103 " " " " A 2 0 0 "ASP " " CB " " " 6 0 1 C2 
    1590 14 -15.9962 15.296 27.3238 103 " " " " A 2 0 0 "ASP " " CG " " " 6 0 1 C2 
    1591 23 -15.7613 15.4308 26.111 103 " " " " A 70 0 0 "ASP " " OD1" " " 8 0 1 C2 
    1592 23 -15.4613 16.0592 28.163 103 " " " " A 70 0 0 "ASP " " OD2" " " 8 0 1 C2 
    1593 48 -15.6931 14.6042 29.7442 103 " " " " A 21 0 0 "ASP " " H  " " " 1 0 1 C2 
    1594 48 -17.2051 12.3633 28.903 103 " " " " A 21 0 0 "ASP " " HA " " " 1 0 1 C2 
    1595 48 -17.8148 14.7625 28.397 103 " " " " A 21 0 0 "ASP " " HB3" " " 1 0 1 C2 
    1596 48 -17.6157 13.9254 26.9753 103 " " " " A 21 0 0 "ASP " " HB2" " " 1 0 1 C2 
    1597 40 -14.0142 12.6071 28.1407 104 " " " " A 43 0 0 "GLN " " N  " " " 7 0 1 C2 
    1598 14 -12.8249 12.0799 27.4655 104 " " " " A 2 0 0 "GLN " " CA " " " 6 0 1 C2 
    1599 14 -11.9726 11.1345 28.341 104 " " " " A 2 0 0 "GLN " " C  " " " 6 0 1 C2 
    1600 23 -11.3213 10.1829 27.8615 104 " " " " A 70 0 0 "GLN " " O  " " " 8 0 1 C2 
    1601 14 -12.0044 13.2597 26.8726 104 " " " " A 2 0 0 "GLN " " CB " " " 6 0 1 C2 
    1602 14 -12.6807 14.1231 25.803 104 " " " " A 2 0 0 "GLN " " CG " " " 6 0 1 C2 
    1603 14 -12.3548 15.6198 25.9636 104 " " " " A 2 0 0 "GLN " " CD " " " 6 0 1 C2 
    1604 23 -11.2447 16.0768 26.1603 104 " " " " A 70 0 0 "GLN " " OE1" " " 8 0 1 C2 
    1605 40 -13.3828 16.3761 25.921 104 " " " " A 43 0 0 "GLN " " NE2" " " 7 0 1 C2 
    1606 48 -13.9314 13.1486 28.9893 104 " " " " A 21 0 0 "GLN " " H  " " " 1 0 1 C2 
    1607 48 -13.2054 11.428 26.6791 104 " " " " A 21 0 0 "GLN " " HA " " " 1 0 1 C2 
    1608 48 -11.0642 12.8414 26.5132 104 " " " " A 21 0 0 "GLN " " HB3" " " 1 0 1 C2 
    1609 48 -11.7068 13.8942 27.7074 104 " " " " A 21 0 0 "GLN " " HB2" " " 1 0 1 C2 
    1610 48 -13.7589 13.9754 25.8636 104 " " " " A 21 0 0 "GLN " " HG3" " " 1 0 1 C2 
    1611 48 -12.3262 13.8491 24.8093 104 " " " " A 21 0 0 "GLN " " HG2" " " 1 0 1 C2 
    1612 48 -13.1776 17.3165 25.6151 104 " " " " A 21 0 0 "GLN " HE22 " " 1 0 1 C2 
    1613 48 -14.3384 16.0644 26.0201 104 " " " " A 21 0 0 "GLN " HE21 " " 1 0 1 C2 
    1614 40 -11.9534 11.429 29.6314 105 " " " " A 43 0 0 "ILE " " N  " " " 7 0 1 C2 
    1615 14 -10.9046 10.9921 30.5762 105 " " " " A 2 0 0 "ILE " " CA " " " 6 0 1 C2 
    1616 14 -11.6618 10.2739 31.7118 105 " " " " A 2 0 0 "ILE " " C  " " " 6 0 1 C2 
    1617 23 -12.7261 10.736 32.0723 105 " " " " A 70 0 0 "ILE " " O  " " " 8 0 1 C2 
    1618 14 -9.9591 12.1576 31.0453 105 " " " " A 2 0 0 "ILE " " CB " " " 6 0 1 C2 
    1619 14 -9.09469 12.7155 29.8433 105 " " " " A 2 0 0 "ILE " " CG1" " " 6 0 1 C2 
    1620 14 -9.04233 11.8262 32.3158 105 " " " " A 2 0 0 "ILE " " CG2" " " 6 0 1 C2 
    1621 14 -8.30857 14.0304 30.046 105 " " " " A 2 0 0 "ILE " " CD1" " " 6 0 1 C2 
    1622 48 -12.5372 12.1898 29.9484 105 " " " " A 21 0 0 "ILE " " H  " " " 1 0 1 C2 
    1623 48 -10.2612 10.2421 30.116 105 " " " " A 21 0 0 "ILE " " HA " " " 1 0 1 C2 
    1624 48 -10.5985 12.9152 31.4984 105 " " " " A 21 0 0 "ILE " " HB " " " 1 0 1 C2 
    1625 48 -9.78432 12.8266 29.0065 105 " " " " A 21 0 0 "ILE " HG13 " " 1 0 1 C2 
    1626 48 -8.37679 11.9435 29.5664 105 " " " " A 21 0 0 "ILE " HG12 " " 1 0 1 C2 
    1627 48 -9.76274 11.7745 33.1321 105 " " " " A 21 0 0 "ILE " HG21 " " 1 0 1 C2 
    1628 48 -8.52335 10.8707 32.2406 105 " " " " A 21 0 0 "ILE " HG22 " " 1 0 1 C2 
    1629 48 -8.29402 12.548 32.6432 105 " " " " A 21 0 0 "ILE " HG23 " " 1 0 1 C2 
    1630 48 -7.29117 13.7878 30.3528 105 " " " " A 21 0 0 "ILE " HD11 " " 1 0 1 C2 
    1631 48 -8.01466 14.5519 29.1351 105 " " " " A 21 0 0 "ILE " HD12 " " 1 0 1 C2 
    1632 48 -8.80498 14.7089 30.7398 105 " " " " A 21 0 0 "ILE " HD13 " " 1 0 1 C2 
    1633 40 -11.2472 9.11174 32.2108 106 " " " " A 43 0 0 "VAL " " N  " " " 7 0 1 C2 
    1634 14 -11.6609 8.22306 33.306 106 " " " " A 2 0 0 "VAL " " CA " " " 6 0 1 C2 
    1635 14 -11.1204 8.74079 34.6547 106 " " " " A 2 0 0 "VAL " " C  " " " 6 0 1 C2 
    1636 23 -11.8113 8.85175 35.6502 106 " " " " A 70 0 0 "VAL " " O  " " " 8 0 1 C2 
    1637 14 -10.9478 6.83925 32.8418 106 " " " " A 2 0 0 "VAL " " CB " " " 6 0 1 C2 
    1638 14 -10.7228 5.83856 33.9544 106 " " " " A 2 0 0 "VAL " " CG1" " " 6 0 1 C2 
    1639 14 -11.8566 6.174 31.7713 106 " " " " A 2 0 0 "VAL " " CG2" " " 6 0 1 C2 
    1640 48 -10.4054 8.73425 31.7999 106 " " " " A 21 0 0 "VAL " " H  " " " 1 0 1 C2 
    1641 48 -12.7507 8.20391 33.3147 106 " " " " A 21 0 0 "VAL " " HA " " " 1 0 1 C2 
    1642 48 -10.0031 7.00532 32.3241 106 " " " " A 21 0 0 "VAL " " HB " " " 1 0 1 C2 
    1643 48 -10.0011 6.20308 34.6854 106 " " " " A 21 0 0 "VAL " HG11 " " 1 0 1 C2 
    1644 48 -11.6088 5.58903 34.5383 106 " " " " A 21 0 0 "VAL " HG12 " " 1 0 1 C2 
    1645 48 -10.3624 4.90951 33.5128 106 " " " " A 21 0 0 "VAL " HG13 " " 1 0 1 C2 
    1646 48 -11.7419 6.67753 30.8114 106 " " " " A 21 0 0 "VAL " HG21 " " 1 0 1 C2 
    1647 48 -11.5793 5.12743 31.6451 106 " " " " A 21 0 0 "VAL " HG22 " " 1 0 1 C2 
    1648 48 -12.9327 6.27611 31.9111 106 " " " " A 21 0 0 "VAL " HG23 " " 1 0 1 C2 
    1649 40 -9.84006 9.15575 34.6358 107 " " " " A 43 0 0 "GLY " " N  " " " 7 0 1 C2 
    1650 14 -8.95193 9.57567 35.7325 107 " " " " A 2 0 0 "GLY " " CA " " " 6 0 1 C2 
    1651 14 -7.52999 9.38686 35.1831 107 " " " " A 2 0 0 "GLY " " C  " " " 6 0 1 C2 
    1652 23 -7.29978 9.33209 34.026 107 " " " " A 70 0 0 "GLY " " O  " " " 8 0 1 C2 
    1653 48 -9.21534 8.80648 33.9232 107 " " " " A 21 0 0 "GLY " " H  " " " 1 0 1 C2 
    1654 48 -9.11077 8.97375 36.6273 107 " " " " A 21 0 0 "GLY " " HA3" " " 1 0 1 C2 
    1655 48 -9.0287 10.6045 36.0841 107 " " " " A 21 0 0 "GLY " " HA2" " " 1 0 1 C2 
    1656 40 -6.60111 9.28627 36.1122 108 " " " " A 43 0 0 "TRP " " N  " " " 7 0 1 C2 
    1657 14 -5.18132 9.10956 35.759 108 " " " " A 2 0 0 "TRP " " CA " " " 6 0 1 C2 
    1658 14 -4.39041 8.03772 36.6683 108 " " " " A 2 0 0 "TRP " " C  " " " 6 0 1 C2 
    1659 23 -4.67946 7.96968 37.8556 108 " " " " A 70 0 0 "TRP " " O  " " " 8 0 1 C2 
    1660 14 -4.41191 10.5453 35.7426 108 " " " " A 2 0 0 "TRP " " CB " " " 6 0 1 C2 
    1661 14 -4.53752 11.3334 36.9803 108 " " " " A 2 0 0 "TRP " " CG " " " 6 0 1 C2 
    1662 14 -5.42623 12.3101 37.0632 108 " " " " A 2 0 0 "TRP " " CD1" " " 6 0 1 C2 
    1663 14 -3.78783 11.2666 38.2072 108 " " " " A 2 0 0 "TRP " " CD2" " " 6 0 1 C2 
    1664 40 -5.35415 12.8813 38.343 108 " " " " A 43 0 0 "TRP " " NE1" " " 7 0 1 C2 
    1665 14 -4.31982 12.2576 39.1023 108 " " " " A 2 0 0 "TRP " " CE2" " " 6 0 1 C2 
    1666 14 -2.67955 10.5434 38.6651 108 " " " " A 2 0 0 "TRP " " CE3" " " 6 0 1 C2 
    1667 14 -3.85292 12.4795 40.4003 108 " " " " A 2 0 0 "TRP " " CZ2" " " 6 0 1 C2 
    1668 14 -2.04591 10.865 39.9252 108 " " " " A 2 0 0 "TRP " " CZ3" " " 6 0 1 C2 
    1669 14 -2.69681 11.7656 40.8342 108 " " " " A 2 0 0 "TRP " " CH2" " " 6 0 1 C2 
    1670 48 -6.74267 9.36483 37.1092 108 " " " " A 21 0 0 "TRP " " H  " " " 1 0 1 C2 
    1671 48 -5.0907 8.71285 34.7479 108 " " " " A 21 0 0 "TRP " " HA " " " 1 0 1 C2 
    1672 48 -4.8681 11.1019 34.9239 108 " " " " A 21 0 0 "TRP " " HB3" " " 1 0 1 C2 
    1673 48 -3.37143 10.3499 35.4831 108 " " " " A 21 0 0 "TRP " " HB2" " " 1 0 1 C2 
    1674 48 -6.05979 12.7433 36.3034 108 " " " " A 21 0 0 "TRP " " HD1" " " 1 0 1 C2 
    1675 48 -5.95246 13.5542 38.8004 108 " " " " A 21 0 0 "TRP " " HE1" " " 1 0 1 C2 
    1676 48 -2.28889 9.73687 38.0624 108 " " " " A 21 0 0 "TRP " " HE3" " " 1 0 1 C2 
    1677 48 -4.41258 13.2085 40.9674 108 " " " " A 21 0 0 "TRP " " HZ2" " " 1 0 1 C2 
    1678 48 -1.19811 10.2858 40.26 108 " " " " A 21 0 0 "TRP " " HZ3" " " 1 0 1 C2 
    1679 48 -2.36328 11.959 41.843 108 " " " " A 21 0 0 "TRP " " HH2" " " 1 0 1 C2 
    1680 40 -3.29637 7.43335 36.1377 109 " " " " A 43 0 0 "VAL " " N  " " " 7 0 1 C2 
    1681 14 -2.56057 6.31357 36.7976 109 " " " " A 2 0 0 "VAL " " CA " " " 6 0 1 C2 
    1682 14 -1.14041 6.92144 36.9627 109 " " " " A 2 0 0 "VAL " " C  " " " 6 0 1 C2 
    1683 23 -0.371234 7.05826 36.0243 109 " " " " A 70 0 0 "VAL " " O  " " " 8 0 1 C2 
    1684 14 -2.63759 5.19798 35.6835 109 " " " " A 2 0 0 "VAL " " CB " " " 6 0 1 C2 
    1685 14 -1.81114 3.97169 36.0854 109 " " " " A 2 0 0 "VAL " " CG1" " " 6 0 1 C2 
    1686 14 -3.9798 4.66756 35.2142 109 " " " " A 2 0 0 "VAL " " CG2" " " 6 0 1 C2 
    1687 48 -2.93824 7.80396 35.2691 109 " " " " A 21 0 0 "VAL " " H  " " " 1 0 1 C2 
    1688 48 -3.01957 6.00071 37.7354 109 " " " " A 21 0 0 "VAL " " HA " " " 1 0 1 C2 
    1689 48 -2.04644 5.5763 34.8495 109 " " " " A 21 0 0 "VAL " " HB " " " 1 0 1 C2 
    1690 48 -1.77483 3.23947 35.2788 109 " " " " A 21 0 0 "VAL " HG11 " " 1 0 1 C2 
    1691 48 -0.775332 4.11944 36.391 109 " " " " A 21 0 0 "VAL " HG12 " " 1 0 1 C2 
    1692 48 -2.2067 3.42174 36.9394 109 " " " " A 21 0 0 "VAL " HG13 " " 1 0 1 C2 
    1693 48 -4.7451 5.32503 34.8017 109 " " " " A 21 0 0 "VAL " HG21 " " 1 0 1 C2 
    1694 48 -3.7105 4.04546 34.3607 109 " " " " A 21 0 0 "VAL " HG22 " " 1 0 1 C2 
    1695 48 -4.47066 4.04288 35.9605 109 " " " " A 21 0 0 "VAL " HG23 " " 1 0 1 C2 
    1696 40 -0.865405 7.20882 38.2189 110 " " " " A 43 0 0 "GLY " " N  " " " 7 0 1 C2 
    1697 14 0.398793 7.84792 38.6087 110 " " " " A 2 0 0 "GLY " " CA " " " 6 0 1 C2 
    1698 14 0.971032 6.91296 39.7009 110 " " " " A 2 0 0 "GLY " " C  " " " 6 0 1 C2 
    1699 23 0.275052 6.01749 40.1834 110 " " " " A 70 0 0 "GLY " " O  " " " 8 0 1 C2 
    1700 48 -1.52351 7.12187 38.9801 110 " " " " A 21 0 0 "GLY " " H  " " " 1 0 1 C2 
    1701 48 0.237836 8.85768 38.9863 110 " " " " A 21 0 0 "GLY " " HA3" " " 1 0 1 C2 
    1702 48 1.2111 7.85816 37.882 110 " " " " A 21 0 0 "GLY " " HA2" " " 1 0 1 C2 
    1703 40 2.22907 7.16586 40.088 111 " " " " A 43 0 0 "TRP " " N  " " " 7 0 1 C2 
    1704 14 2.97548 6.80424 41.223 111 " " " " A 2 0 0 "TRP " " CA " " " 6 0 1 C2 
    1705 14 3.87654 8.01009 41.4585 111 " " " " A 2 0 0 "TRP " " C  " " " 6 0 1 C2 
    1706 23 5.0687 8.04751 41.2497 111 " " " " A 70 0 0 "TRP " " O  " " " 8 0 1 C2 
    1707 14 3.6971 5.46562 41.0381 111 " " " " A 2 0 0 "TRP " " CB " " " 6 0 1 C2 
    1708 14 3.96145 4.69473 42.3212 111 " " " " A 2 0 0 "TRP " " CG " " " 6 0 1 C2 
    1709 14 5.0048 4.85276 43.1542 111 " " " " A 2 0 0 "TRP " " CD1" " " 6 0 1 C2 
    1710 14 3.00837 3.87364 43.0774 111 " " " " A 2 0 0 "TRP " " CD2" " " 6 0 1 C2 
    1711 40 4.82119 4.14747 44.3606 111 " " " " A 43 0 0 "TRP " " NE1" " " 7 0 1 C2 
    1712 14 3.65319 3.48748 44.3206 111 " " " " A 2 0 0 "TRP " " CE2" " " 6 0 1 C2 
    1713 14 1.65449 3.55497 42.8914 111 " " " " A 2 0 0 "TRP " " CE3" " " 6 0 1 C2 
    1714 14 3.06229 2.69513 45.2395 111 " " " " A 2 0 0 "TRP " " CZ2" " " 6 0 1 C2 
    1715 14 1.03684 2.67682 43.7908 111 " " " " A 2 0 0 "TRP " " CZ3" " " 6 0 1 C2 
    1716 14 1.74094 2.27123 45.0007 111 " " " " A 2 0 0 "TRP " " CH2" " " 6 0 1 C2 
    1717 48 2.72248 7.78293 39.4588 111 " " " " A 21 0 0 "TRP " " H  " " " 1 0 1 C2 
    1718 48 2.27392 6.64482 42.0419 111 " " " " A 21 0 0 "TRP " " HA " " " 1 0 1 C2 
    1719 48 4.58841 5.67148 40.4454 111 " " " " A 21 0 0 "TRP " " HB3" " " 1 0 1 C2 
    1720 48 3.16098 4.86305 40.3049 111 " " " " A 21 0 0 "TRP " " HB2" " " 1 0 1 C2 
    1721 48 5.82291 5.55143 43.0595 111 " " " " A 21 0 0 "TRP " " HD1" " " 1 0 1 C2 
    1722 48 5.52044 3.88102 45.039 111 " " " " A 21 0 0 "TRP " " HE1" " " 1 0 1 C2 
    1723 48 1.12219 3.86899 42.0057 111 " " " " A 21 0 0 "TRP " " HE3" " " 1 0 1 C2 
    1724 48 3.57748 2.40804 46.1443 111 " " " " A 21 0 0 "TRP " " HZ2" " " 1 0 1 C2 
    1725 48 0.0124866 2.34994 43.6896 111 " " " " A 21 0 0 "TRP " " HZ3" " " 1 0 1 C2 
    1726 48 1.27126 1.62837 45.7305 111 " " " " A 21 0 0 "TRP " " HH2" " " 1 0 1 C2 
    1727 40 3.22616 9.07878 41.9842 112 " " " " A 43 0 0 "LEU " " N  " " " 7 0 1 C2 
    1728 14 3.90477 10.3714 42.4337 112 " " " " A 2 0 0 "LEU " " CA " " " 6 0 1 C2 
    1729 14 4.00577 10.3315 44.0083 112 " " " " A 2 0 0 "LEU " " C  " " " 6 0 1 C2 
    1730 23 3.53713 11.2119 44.708 112 " " " " A 70 0 0 "LEU " " O  " " " 8 0 1 C2 
    1731 14 3.19312 11.668 41.9309 112 " " " " A 2 0 0 "LEU " " CB " " " 6 0 1 C2 
    1732 14 3.08336 11.9265 40.3527 112 " " " " A 2 0 0 "LEU " " CG " " " 6 0 1 C2 
    1733 14 1.7767 12.6217 39.967 112 " " " " A 2 0 0 "LEU " " CD1" " " 6 0 1 C2 
    1734 14 4.31196 12.5362 39.6595 112 " " " " A 2 0 0 "LEU " " CD2" " " 6 0 1 C2 
    1735 48 2.23885 9.00691 42.1846 112 " " " " A 21 0 0 "LEU " " H  " " " 1 0 1 C2 
    1736 48 4.94766 10.4958 42.1421 112 " " " " A 21 0 0 "LEU " " HA " " " 1 0 1 C2 
    1737 48 3.66879 12.5256 42.4067 112 " " " " A 21 0 0 "LEU " " HB3" " " 1 0 1 C2 
    1738 48 2.23835 11.5744 42.4484 112 " " " " A 21 0 0 "LEU " " HB2" " " 1 0 1 C2 
    1739 48 3.08183 10.9589 39.8508 112 " " " " A 21 0 0 "LEU " " HG " " " 1 0 1 C2 
    1740 48 1.74698 12.7105 38.8811 112 " " " " A 21 0 0 "LEU " HD11 " " 1 0 1 C2 
    1741 48 0.84786 12.1176 40.2339 112 " " " " A 21 0 0 "LEU " HD12 " " 1 0 1 C2 
    1742 48 1.66482 13.6165 40.3982 112 " " " " A 21 0 0 "LEU " HD13 " " 1 0 1 C2 
    1743 48 4.11264 12.9593 38.675 112 " " " " A 21 0 0 "LEU " HD21 " " 1 0 1 C2 
    1744 48 4.66229 13.197 40.4525 112 " " " " A 21 0 0 "LEU " HD22 " " 1 0 1 C2 
    1745 48 5.10281 11.803 39.5012 112 " " " " A 21 0 0 "LEU " HD23 " " 1 0 1 C2 
    1746 40 4.49418 9.17154 44.5051 113 " " " " A 43 0 0 "LYS " " N  " " " 7 0 1 C2 
    1747 14 4.50598 8.85582 45.9621 113 " " " " A 2 0 0 "LYS " " CA " " " 6 0 1 C2 
    1748 14 5.63038 7.90242 46.4007 113 " " " " A 2 0 0 "LYS " " C  " " " 6 0 1 C2 
    1749 23 5.52005 7.19691 47.4044 113 " " " " A 70 0 0 "LYS " " O  " " " 8 0 1 C2 
    1750 14 3.16901 8.47341 46.5326 113 " " " " A 2 0 0 "LYS " " CB " " " 6 0 1 C2 
    1751 14 2.37748 7.48276 45.585 113 " " " " A 2 0 0 "LYS " " CG " " " 6 0 1 C2 
    1752 14 1.03629 6.97825 46.0732 113 " " " " A 2 0 0 "LYS " " CD " " " 6 0 1 C2 
    1753 14 0.407384 6.09764 44.9706 113 " " " " A 2 0 0 "LYS " " CE " " " 6 0 1 C2 
    1754 40 -0.798808 5.46944 45.4929 113 " " " " A 43 0 0 "LYS " " NZ " " " 7 0 1 C2 
    1755 48 4.9994 8.51802 43.9239 113 " " " " A 21 0 0 "LYS " " H  " " " 1 0 1 C2 
    1756 48 4.76491 9.77729 46.4836 113 " " " " A 21 0 0 "LYS " " HA " " " 1 0 1 C2 
    1757 48 2.46783 9.28434 46.7297 113 " " " " A 21 0 0 "LYS " " HB3" " " 1 0 1 C2 
    1758 48 3.32964 7.95724 47.4791 113 " " " " A 21 0 0 "LYS " " HB2" " " 1 0 1 C2 
    1759 48 3.04038 6.68496 45.2501 113 " " " " A 21 0 0 "LYS " " HG3" " " 1 0 1 C2 
    1760 48 2.22248 8.02833 44.6542 113 " " " " A 21 0 0 "LYS " " HG2" " " 1 0 1 C2 
    1761 48 0.470666 7.82438 46.4634 113 " " " " A 21 0 0 "LYS " " HD3" " " 1 0 1 C2 
    1762 48 1.18995 6.24449 46.8644 113 " " " " A 21 0 0 "LYS " " HD2" " " 1 0 1 C2 
    1763 48 1.13172 5.354 44.6383 113 " " " " A 21 0 0 "LYS " " HE3" " " 1 0 1 C2 
    1764 48 0.255426 6.77834 44.133 113 " " " " A 21 0 0 "LYS " " HE2" " " 1 0 1 C2 
    1765 48 -0.651637 4.76971 46.2062 113 " " " " A 21 0 0 "LYS " " HZ1" " " 1 0 1 C2 
    1766 48 -1.51847 6.05048 45.8986 113 " " " " A 21 0 0 "LYS " " HZ2" " " 1 0 1 C2 
    1767 48 -1.38219 4.92422 44.8744 113 " " " " A 21 0 0 "LYS " " HZ3" " " 1 0 1 C2 
    1768 40 6.773 8.01224 45.6098 114 " " " " A 43 0 0 "ALA " " N  " " " 7 0 1 C2 
    1769 14 8.05472 7.33618 45.926 114 " " " " A 2 0 0 "ALA " " CA " " " 6 0 1 C2 
    1770 14 8.70634 8.0448 47.1296 114 " " " " A 2 0 0 "ALA " " C  " " " 6 0 1 C2 
    1771 23 8.92143 9.23254 47.0671 114 " " " " A 70 0 0 "ALA " " O  " " " 8 0 1 C2 
    1772 14 9.11265 7.23216 44.8108 114 " " " " A 2 0 0 "ALA " " CB " " " 6 0 1 C2 
    1773 48 6.75283 8.63277 44.8132 114 " " " " A 21 0 0 "ALA " " H  " " " 1 0 1 C2 
    1774 48 7.70893 6.31338 46.0757 114 " " " " A 21 0 0 "ALA " " HA " " " 1 0 1 C2 
    1775 48 9.63439 6.29608 45.01 114 " " " " A 21 0 0 "ALA " " HB1" " " 1 0 1 C2 
    1776 48 8.61871 7.11697 43.846 114 " " " " A 21 0 0 "ALA " " HB2" " " 1 0 1 C2 
    1777 48 9.79222 8.08045 44.729 114 " " " " A 21 0 0 "ALA " " HB3" " " 1 0 1 C2 
    1778 40 9.01466 7.35008 48.2535 115 " " " " A 43 0 0 "PRO " " N  " " " 7 0 1 C2 
    1779 14 9.82895 7.91744 49.3482 115 " " " " A 2 0 0 "PRO " " CA " " " 6 0 1 C2 
    1780 14 11.3303 7.61042 48.9045 115 " " " " A 2 0 0 "PRO " " C  " " " 6 0 1 C2 
    1781 23 11.5844 6.7183 48.0395 115 " " " " A 70 0 0 "PRO " " O  " " " 8 0 1 C2 
    1782 14 9.5198 7.06263 50.5818 115 " " " " A 2 0 0 "PRO " " CB " " " 6 0 1 C2 
    1783 14 8.96068 5.77437 50.1398 115 " " " " A 2 0 0 "PRO " " CG " " " 6 0 1 C2 
    1784 14 8.53682 6.02413 48.6298 115 " " " " A 2 0 0 "PRO " " CD " " " 6 0 1 C2 
    1785 48 9.69868 8.97111 49.595 115 " " " " A 21 0 0 "PRO " " HA " " " 1 0 1 C2 
    1786 48 8.68512 7.59467 51.0383 115 " " " " A 21 0 0 "PRO " " HB3" " " 1 0 1 C2 
    1787 48 10.2269 7.11187 51.4099 115 " " " " A 21 0 0 "PRO " " HB2" " " 1 0 1 C2 
    1788 48 8.16605 5.51805 50.8405 115 " " " " A 21 0 0 "PRO " " HG3" " " 1 0 1 C2 
    1789 48 9.73864 5.01407 50.0703 115 " " " " A 21 0 0 "PRO " " HG2" " " 1 0 1 C2 
    1790 48 8.92053 5.28464 47.927 115 " " " " A 21 0 0 "PRO " " HD2" " " 1 0 1 C2 
    1791 48 7.45677 6.02917 48.483 115 " " " " A 21 0 0 "PRO " " HD3" " " 1 0 1 C2 
    1792 40 12.3026 8.34843 49.5499 116 " " " " A 43 0 0 "ASP " " N  " " " 7 0 1 C2 
    1793 14 13.71 8.03258 49.3627 116 " " " " A 2 0 0 "ASP " " CA " " " 6 0 1 C2 
    1794 14 14.2813 6.67057 49.8432 116 " " " " A 2 0 0 "ASP " " C  " " " 6 0 1 C2 
    1795 23 15.4572 6.50529 50.0947 116 " " " " A 70 0 0 "ASP " " O  " " " 8 0 1 C2 
    1796 14 14.6293 9.22962 49.7631 116 " " " " A 2 0 0 "ASP " " CB " " " 6 0 1 C2 
    1797 14 14.7488 9.51981 51.2564 116 " " " " A 2 0 0 "ASP " " CG " " " 6 0 1 C2 
    1798 23 15.7897 9.99084 51.7047 116 " " " " A 70 0 0 "ASP " " OD1" " " 8 0 1 C2 
    1799 23 13.7752 9.15211 52.0579 116 " " " " A 70 0 0 "ASP " " OD2" " " 8 0 1 C2 
    1800 48 12.0035 8.98947 50.2708 116 " " " " A 21 0 0 "ASP " " H  " " " 1 0 1 C2 
    1801 48 13.7228 7.99403 48.2735 116 " " " " A 21 0 0 "ASP " " HA " " " 1 0 1 C2 
    1802 48 14.2429 10.1403 49.3055 116 " " " " A 21 0 0 "ASP " " HB3" " " 1 0 1 C2 
    1803 48 15.6149 9.05368 49.3322 116 " " " " A 21 0 0 "ASP " " HB2" " " 1 0 1 C2 
    1804 40 13.4659 5.69963 50.0506 117 " " " " A 43 0 0 "THR " " N  " " " 7 0 1 C2 
    1805 14 13.8444 4.3997 50.5405 117 " " " " A 2 0 0 "THR " " CA " " " 6 0 1 C2 
    1806 14 13.0081 3.30212 49.8812 117 " " " " A 2 0 0 "THR " " C  " " " 6 0 1 C2 
    1807 23 11.9568 3.62468 49.3502 117 " " " " A 70 0 0 "THR " " O  " " " 8 0 1 C2 
    1808 14 13.899 4.45436 52.0755 117 " " " " A 2 0 0 "THR " " CB " " " 6 0 1 C2 
    1809 23 14.4133 3.27918 52.6978 117 " " " " A 70 0 0 "THR " " OG1" " " 8 0 1 C2 
    1810 14 12.4747 4.81291 52.6411 117 " " " " A 2 0 0 "THR " " CG2" " " 6 0 1 C2 
    1811 48 12.5087 5.69284 49.7284 117 " " " " A 21 0 0 "THR " " H  " " " 1 0 1 C2 
    1812 48 14.8573 4.23359 50.1735 117 " " " " A 21 0 0 "THR " " HA " " " 1 0 1 C2 
    1813 48 14.5764 5.28066 52.2912 117 " " " " A 21 0 0 "THR " " HB " " " 1 0 1 C2 
    1814 48 15.3464 3.25962 52.5502 117 " " " " A 21 0 0 "THR " " HG1" " " 1 0 1 C2 
    1815 48 11.9694 5.73383 52.3501 117 " " " " A 21 0 0 "THR " HG21 " " 1 0 1 C2 
    1816 48 11.8029 3.96103 52.5363 117 " " " " A 21 0 0 "THR " HG22 " " 1 0 1 C2 
    1817 48 12.5672 5.00411 53.7102 117 " " " " A 21 0 0 "THR " HG23 " " 1 0 1 C2 
    1818 40 13.5403 2.08087 49.7481 118 " " " " A 43 0 0 "THR " " N  " " " 7 0 1 C2 
    1819 14 12.8736 0.9341 49.134 118 " " " " A 2 0 0 "THR " " CA " " " 6 0 1 C2 
    1820 14 11.9838 0.228622 50.1638 118 " " " " A 2 0 0 "THR " " C  " " " 6 0 1 C2 
    1821 23 12.0735 0.521777 51.3687 118 " " " " A 70 0 0 "THR " " O  " " " 8 0 1 C2 
    1822 14 13.864 0.0321038 48.367 118 " " " " A 2 0 0 "THR " " CB " " " 6 0 1 C2 
    1823 23 14.7651 -0.378758 49.3354 118 " " " " A 70 0 0 "THR " " OG1" " " 8 0 1 C2 
    1824 14 14.5659 0.851833 47.2471 118 " " " " A 2 0 0 "THR " " CG2" " " 6 0 1 C2 
    1825 48 14.4109 1.90049 50.2272 118 " " " " A 21 0 0 "THR " " H  " " " 1 0 1 C2 
    1826 48 12.1604 1.1138 48.3296 118 " " " " A 21 0 0 "THR " " HA " " " 1 0 1 C2 
    1827 48 13.3063 -0.822186 47.9832 118 " " " " A 21 0 0 "THR " " HB " " " 1 0 1 C2 
    1828 48 15.4514 0.244056 49.5201 118 " " " " A 21 0 0 "THR " " HG1" " " 1 0 1 C2 
    1829 48 15.2935 0.171367 46.8049 118 " " " " A 21 0 0 "THR " HG21 " " 1 0 1 C2 
    1830 48 13.8847 1.19883 46.4701 118 " " " " A 21 0 0 "THR " HG22 " " 1 0 1 C2 
    1831 48 15.1541 1.71054 47.5708 118 " " " " A 21 0 0 "THR " HG23 " " 1 0 1 C2 
    1832 40 11.034 -0.583951 49.6847 119 " " " " A 43 0 0 "ASP " " N  " " " 7 0 1 C2 
    1833 14 10.1407 -1.51795 50.4417 119 " " " " A 2 0 0 "ASP " " CA " " " 6 0 1 C2 
    1834 14 10.1736 -2.89222 49.7876 119 " " " " A 2 0 0 "ASP " " C  " " " 6 0 1 C2 
    1835 23 10.7203 -3.00876 48.6729 119 " " " " A 70 0 0 "ASP " " O  " " " 8 0 1 C2 
    1836 14 8.76708 -0.863637 50.8043 119 " " " " A 2 0 0 "ASP " " CB " " " 6 0 1 C2 
    1837 14 7.70344 -1.00736 49.7048 119 " " " " A 2 0 0 "ASP " " CG " " " 6 0 1 C2 
    1838 23 6.82082 -1.90759 49.7384 119 " " " " A 70 0 0 "ASP " " OD1" " " 8 0 1 C2 
    1839 23 7.70447 -0.247342 48.7491 119 " " " " A 70 0 0 "ASP " " OD2" " " 8 0 1 C2 
    1840 48 11.156 -0.912282 48.7374 119 " " " " A 21 0 0 "ASP " " H  " " " 1 0 1 C2 
    1841 48 10.6157 -1.65937 51.4125 119 " " " " A 21 0 0 "ASP " " HA " " " 1 0 1 C2 
    1842 48 8.88966 0.207328 50.9659 119 " " " " A 21 0 0 "ASP " " HB3" " " 1 0 1 C2 
    1843 48 8.33962 -1.25584 51.7271 119 " " " " A 21 0 0 "ASP " " HB2" " " 1 0 1 C2 
    1844 40 9.60021 -4.01077 50.3699 120 " " " " A 43 0 0 "PRO " " N  " " " 7 0 1 C2 
    1845 14 9.73372 -5.38635 49.813 120 " " " " A 2 0 0 "PRO " " CA " " " 6 0 1 C2 
    1846 14 8.62604 -5.68169 48.7172 120 " " " " A 2 0 0 "PRO " " C  " " " 6 0 1 C2 
    1847 23 8.52025 -6.77983 48.2016 120 " " " " A 70 0 0 "PRO " " O  " " " 8 0 1 C2 
    1848 14 9.60501 -6.22899 51.1196 120 " " " " A 2 0 0 "PRO " " CB " " " 6 0 1 C2 
    1849 14 8.67096 -5.43513 52.0733 120 " " " " A 2 0 0 "PRO " " CG " " " 6 0 1 C2 
    1850 14 9.0038 -3.98476 51.7412 120 " " " " A 2 0 0 "PRO " " CD " " " 6 0 1 C2 
    1851 48 10.6782 -5.68554 49.3586 120 " " " " A 21 0 0 "PRO " " HA " " " 1 0 1 C2 
    1852 48 10.5313 -6.42436 51.6598 120 " " " " A 21 0 0 "PRO " " HB3" " " 1 0 1 C2 
    1853 48 9.27413 -7.25055 50.9324 120 " " " " A 21 0 0 "PRO " " HB2" " " 1 0 1 C2 
    1854 48 8.69852 -5.58174 53.1531 120 " " " " A 21 0 0 "PRO " " HG3" " " 1 0 1 C2 
    1855 48 7.65501 -5.72416 51.8042 120 " " " " A 21 0 0 "PRO " " HG2" " " 1 0 1 C2 
    1856 48 8.04402 -3.47743 51.6435 120 " " " " A 21 0 0 "PRO " " HD2" " " 1 0 1 C2 
    1857 48 9.69288 -3.57508 52.4798 120 " " " " A 21 0 0 "PRO " " HD3" " " 1 0 1 C2 
    1858 40 7.81006 -4.68987 48.3447 121 " " " " A 43 0 0 "THR " " N  " " " 7 0 1 C2 
    1859 14 7.18379 -4.62552 47.0394 121 " " " " A 2 0 0 "THR " " CA " " " 6 0 1 C2 
    1860 14 8.00754 -3.99052 45.9407 121 " " " " A 2 0 0 "THR " " C  " " " 6 0 1 C2 
    1861 23 9.13794 -3.57181 46.1791 121 " " " " A 70 0 0 "THR " " O  " " " 8 0 1 C2 
    1862 14 5.73514 -4.0248 47.2806 121 " " " " A 2 0 0 "THR " " CB " " " 6 0 1 C2 
    1863 23 5.67022 -2.65327 47.3105 121 " " " " A 70 0 0 "THR " " OG1" " " 8 0 1 C2 
    1864 14 4.9718 -4.59518 48.525 121 " " " " A 2 0 0 "THR " " CG2" " " 6 0 1 C2 
    1865 48 7.87199 -3.79213 48.8034 121 " " " " A 21 0 0 "THR " " H  " " " 1 0 1 C2 
    1866 48 7.05804 -5.65012 46.6894 121 " " " " A 21 0 0 "THR " " HA " " " 1 0 1 C2 
    1867 48 5.14768 -4.30706 46.407 121 " " " " A 21 0 0 "THR " " HB " " " 1 0 1 C2 
    1868 48 6.04027 -2.37093 48.1329 121 " " " " A 21 0 0 "THR " " HG1" " " 1 0 1 C2 
    1869 48 4.85231 -5.67749 48.4758 121 " " " " A 21 0 0 "THR " HG21 " " 1 0 1 C2 
    1870 48 5.56275 -4.32944 49.4015 121 " " " " A 21 0 0 "THR " HG22 " " 1 0 1 C2 
    1871 48 3.95904 -4.19219 48.5202 121 " " " " A 21 0 0 "THR " HG23 " " 1 0 1 C2 
    1872 40 7.4743 -3.86514 44.7606 122 " " " " A 43 0 0 "VAL " " N  " " " 7 0 1 C2 
    1873 14 8.10179 -2.98859 43.7773 122 " " " " A 2 0 0 "VAL " " CA " " " 6 0 1 C2 
    1874 14 7.16095 -1.8527 43.5074 122 " " " " A 2 0 0 "VAL " " C  " " " 6 0 1 C2 
    1875 23 5.90386 -1.93176 43.6034 122 " " " " A 70 0 0 "VAL " " O  " " " 8 0 1 C2 
    1876 14 8.56664 -3.80649 42.539 122 " " " " A 2 0 0 "VAL " " CB " " " 6 0 1 C2 
    1877 14 9.97381 -4.44755 42.734 122 " " " " A 2 0 0 "VAL " " CG1" " " 6 0 1 C2 
    1878 14 7.57399 -4.86974 42.0927 122 " " " " A 2 0 0 "VAL " " CG2" " " 6 0 1 C2 
    1879 48 6.51148 -4.08087 44.5449 122 " " " " A 21 0 0 "VAL " " H  " " " 1 0 1 C2 
    1880 48 9.03098 -2.56136 44.1544 122 " " " " A 21 0 0 "VAL " " HA " " " 1 0 1 C2 
    1881 48 8.50141 -3.08946 41.7206 122 " " " " A 21 0 0 "VAL " " HB " " " 1 0 1 C2 
    1882 48 10.4774 -4.74376 41.8138 122 " " " " A 21 0 0 "VAL " HG11 " " 1 0 1 C2 
    1883 48 10.6339 -3.68595 43.1491 122 " " " " A 21 0 0 "VAL " HG12 " " 1 0 1 C2 
    1884 48 9.94746 -5.22602 43.4965 122 " " " " A 21 0 0 "VAL " HG13 " " 1 0 1 C2 
    1885 48 7.40505 -5.70138 42.7767 122 " " " " A 21 0 0 "VAL " HG21 " " 1 0 1 C2 
    1886 48 6.55109 -4.5218 41.9488 122 " " " " A 21 0 0 "VAL " HG22 " " 1 0 1 C2 
    1887 48 7.83964 -5.25994 41.1102 122 " " " " A 21 0 0 "VAL " HG23 " " 1 0 1 C2 
    1888 40 7.73121 -0.762437 42.9107 123 " " " " A 43 0 0 "SER " " N  " " " 7 0 1 C2 
    1889 14 6.97305 0.293475 42.2008 123 " " " " A 2 0 0 "SER " " CA " " " 6 0 1 C2 
    1890 14 7.84984 0.868198 41.0415 123 " " " " A 2 0 0 "SER " " C  " " " 6 0 1 C2 
    1891 23 8.39534 1.99689 41.1387 123 " " " " A 70 0 0 "SER " " O  " " " 8 0 1 C2 
    1892 14 6.46246 1.32683 43.261 123 " " " " A 2 0 0 "SER " " CB " " " 6 0 1 C2 
    1893 23 7.48018 1.95445 44.0672 123 " " " " A 70 0 0 "SER " " OG " " " 8 0 1 C2 
    1894 48 8.73472 -0.738019 42.799 123 " " " " A 21 0 0 "SER " " H  " " " 1 0 1 C2 
    1895 48 6.10989 -0.153668 41.7077 123 " " " " A 21 0 0 "SER " " HA " " " 1 0 1 C2 
    1896 48 5.76154 0.795863 43.9051 123 " " " " A 21 0 0 "SER " " HB3" " " 1 0 1 C2 
    1897 48 5.93956 2.18488 42.8386 123 " " " " A 21 0 0 "SER " " HB2" " " 1 0 1 C2 
    1898 48 7.90001 1.36196 44.672 123 " " " " A 21 0 0 "SER " " HG " " " 1 0 1 C2 
    1899 40 8.05568 0.0626862 39.9653 124 " " " " A 43 0 0 "ALA " " N  " " " 7 0 1 C2 
    1900 14 9.05808 0.438785 38.9287 124 " " " " A 2 0 0 "ALA " " CA " " " 6 0 1 C2 
    1901 14 8.58833 1.47198 37.9887 124 " " " " A 2 0 0 "ALA " " C  " " " 6 0 1 C2 
    1902 23 9.13002 1.58327 36.8572 124 " " " " A 70 0 0 "ALA " " O  " " " 8 0 1 C2 
    1903 14 9.30483 -0.885197 38.1795 124 " " " " A 2 0 0 "ALA " " CB " " " 6 0 1 C2 
    1904 48 7.49784 -0.768468 39.8307 124 " " " " A 21 0 0 "ALA " " H  " " " 1 0 1 C2 
    1905 48 10.0359 0.766044 39.282 124 " " " " A 21 0 0 "ALA " " HA " " " 1 0 1 C2 
    1906 48 10.1104 -0.808541 37.4493 124 " " " " A 21 0 0 "ALA " " HB1" " " 1 0 1 C2 
    1907 48 9.67549 -1.62031 38.8938 124 " " " " A 21 0 0 "ALA " " HB2" " " 1 0 1 C2 
    1908 48 8.52176 -1.38781 37.6118 124 " " " " A 21 0 0 "ALA " " HB3" " " 1 0 1 C2 
    1909 40 7.68809 2.34629 38.3713 125 " " " " A 43 0 0 "MET " " N  " " " 7 0 1 C2 
    1910 14 7.13378 3.46906 37.6603 125 " " " " A 2 0 0 "MET " " CA " " " 6 0 1 C2 
    1911 14 8.11542 4.6492 37.6383 125 " " " " A 2 0 0 "MET " " C  " " " 6 0 1 C2 
    1912 23 7.78662 5.64801 37.0427 125 " " " " A 70 0 0 "MET " " O  " " " 8 0 1 C2 
    1913 14 5.76175 3.96162 38.2359 125 " " " " A 2 0 0 "MET " " CB " " " 6 0 1 C2 
    1914 14 5.02831 4.84449 37.201 125 " " " " A 2 0 0 "MET " " CG " " " 6 0 1 C2 
    1915 52 3.25102 4.84003 37.4706 125 " " " " A 13 0 0 "MET " " SD " " " 16 0 1 C2 
    1916 14 2.58987 5.34599 35.8664 125 " " " " A 2 0 0 "MET " " CE " " " 6 0 1 C2 
    1917 48 7.36076 2.08815 39.2912 125 " " " " A 21 0 0 "MET " " H  " " " 1 0 1 C2 
    1918 48 7.05087 2.97313 36.6932 125 " " " " A 21 0 0 "MET " " HA " " " 1 0 1 C2 
    1919 48 5.94079 4.56169 39.1281 125 " " " " A 21 0 0 "MET " " HB3" " " 1 0 1 C2 
    1920 48 5.15593 3.0764 38.4294 125 " " " " A 21 0 0 "MET " " HB2" " " 1 0 1 C2 
    1921 48 5.14619 4.4371 36.1969 125 " " " " A 21 0 0 "MET " " HG3" " " 1 0 1 C2 
    1922 48 5.30261 5.89926 37.1831 125 " " " " A 21 0 0 "MET " " HG2" " " 1 0 1 C2 
    1923 48 3.24719 5.14277 35.021 125 " " " " A 21 0 0 "MET " " HE1" " " 1 0 1 C2 
    1924 48 1.65804 4.79063 35.7598 125 " " " " A 21 0 0 "MET " " HE2" " " 1 0 1 C2 
    1925 48 2.36335 6.40966 35.9399 125 " " " " A 21 0 0 "MET " " HE3" " " 1 0 1 C2 
    1926 40 9.36843 4.50387 38.1391 126 " " " " A 43 0 0 "LYS " " N  " " " 7 0 1 C2 
    1927 14 10.4671 5.43345 38.1785 126 " " " " A 2 0 0 "LYS " " CA " " " 6 0 1 C2 
    1928 14 11.7673 4.7239 37.9316 126 " " " " A 2 0 0 "LYS " " C  " " " 6 0 1 C2 
    1929 23 11.8336 3.46527 38.0102 126 " " " " A 70 0 0 "LYS " " O  " " " 8 0 1 C2 
    1930 14 10.228 6.3855 39.3894 126 " " " " A 2 0 0 "LYS " " CB " " " 6 0 1 C2 
    1931 14 10.8782 6.02422 40.7596 126 " " " " A 2 0 0 "LYS " " CG " " " 6 0 1 C2 
    1932 14 10.4059 4.57504 41.1916 126 " " " " A 2 0 0 "LYS " " CD " " " 6 0 1 C2 
    1933 14 10.4432 4.16513 42.6418 126 " " " " A 2 0 0 "LYS " " CE " " " 6 0 1 C2 
    1934 40 10.2934 2.67268 42.7478 126 " " " " A 43 0 0 "LYS " " NZ " " " 7 0 1 C2 
    1935 48 9.72479 3.56629 38.2577 126 " " " " A 21 0 0 "LYS " " H  " " " 1 0 1 C2 
    1936 48 10.2559 6.08315 37.3292 126 " " " " A 21 0 0 "LYS " " HA " " " 1 0 1 C2 
    1937 48 9.15726 6.58844 39.4094 126 " " " " A 21 0 0 "LYS " " HB3" " " 1 0 1 C2 
    1938 48 10.5013 7.40981 39.136 126 " " " " A 21 0 0 "LYS " " HB2" " " 1 0 1 C2 
    1939 48 10.3878 6.62297 41.5272 126 " " " " A 21 0 0 "LYS " " HG3" " " 1 0 1 C2 
    1940 48 11.9503 6.19797 40.6675 126 " " " " A 21 0 0 "LYS " " HG2" " " 1 0 1 C2 
    1941 48 11.0122 3.89626 40.5918 126 " " " " A 21 0 0 "LYS " " HD3" " " 1 0 1 C2 
    1942 48 9.41317 4.31433 40.8248 126 " " " " A 21 0 0 "LYS " " HD2" " " 1 0 1 C2 
    1943 48 9.54275 4.51363 43.1476 126 " " " " A 21 0 0 "LYS " " HE3" " " 1 0 1 C2 
    1944 48 11.3025 4.47262 43.2378 126 " " " " A 21 0 0 "LYS " " HE2" " " 1 0 1 C2 
    1945 48 11.043 2.14998 42.3178 126 " " " " A 21 0 0 "LYS " " HZ1" " " 1 0 1 C2 
    1946 48 10.0951 2.34582 43.6826 126 " " " " A 21 0 0 "LYS " " HZ2" " " 1 0 1 C2 
    1947 48 9.48638 2.37043 42.221 126 " " " " A 21 0 0 "LYS " " HZ3" " " 1 0 1 C2 
    1948 40 12.8037 5.50318 37.6889 127 " " " " A 43 0 0 "THR " " N  " " " 7 0 1 C2 
    1949 14 14.1565 5.03689 37.4523 127 " " " " A 2 0 0 "THR " " CA " " " 6 0 1 C2 
    1950 14 14.8885 4.90798 38.7959 127 " " " " A 2 0 0 "THR " " C  " " " 6 0 1 C2 
    1951 23 14.673 5.60526 39.7202 127 " " " " A 70 0 0 "THR " " O  " " " 8 0 1 C2 
    1952 14 14.8275 5.94553 36.4247 127 " " " " A 2 0 0 "THR " " CB " " " 6 0 1 C2 
    1953 23 14.4469 7.28286 36.6808 127 " " " " A 70 0 0 "THR " " OG1" " " 8 0 1 C2 
    1954 14 14.498 5.70988 34.9897 127 " " " " A 2 0 0 "THR " " CG2" " " 6 0 1 C2 
    1955 48 12.7363 6.51091 37.696 127 " " " " A 21 0 0 "THR " " H  " " " 1 0 1 C2 
    1956 48 14.0297 4.0423 37.0247 127 " " " " A 21 0 0 "THR " " HA " " " 1 0 1 C2 
    1957 48 15.9087 5.8309 36.5017 127 " " " " A 21 0 0 "THR " " HB " " " 1 0 1 C2 
    1958 48 15.1944 7.69474 37.0864 127 " " " " A 21 0 0 "THR " " HG1" " " 1 0 1 C2 
    1959 48 13.477 6.00421 34.7465 127 " " " " A 21 0 0 "THR " HG21 " " 1 0 1 C2 
    1960 48 15.2402 6.3177 34.4723 127 " " " " A 21 0 0 "THR " HG22 " " 1 0 1 C2 
    1961 48 14.7356 4.69413 34.6737 127 " " " " A 21 0 0 "THR " HG23 " " 1 0 1 C2 
    1962 40 15.906 4.04159 38.851 128 " " " " A 43 0 0 "GLN " " N  " " " 7 0 1 C2 
    1963 14 16.6732 3.77665 40.0204 128 " " " " A 2 0 0 "GLN " " CA " " " 6 0 1 C2 
    1964 14 17.5016 5.03255 40.2599 128 " " " " A 2 0 0 "GLN " " C  " " " 6 0 1 C2 
    1965 23 18.0763 5.15674 41.3235 128 " " " " A 70 0 0 "GLN " " O  " " " 8 0 1 C2 
    1966 14 17.5114 2.52331 39.6821 128 " " " " A 2 0 0 "GLN " " CB " " " 6 0 1 C2 
    1967 14 18.6964 2.1617 40.6227 128 " " " " A 2 0 0 "GLN " " CG " " " 6 0 1 C2 
    1968 14 20.1106 2.77314 40.1892 128 " " " " A 2 0 0 "GLN " " CD " " " 6 0 1 C2 
    1969 23 21.0326 2.898 40.9959 128 " " " " A 70 0 0 "GLN " " OE1" " " 8 0 1 C2 
    1970 40 20.256 3.30654 38.9556 128 " " " " A 43 0 0 "GLN " " NE2" " " 7 0 1 C2 
    1971 48 16.0329 3.3869 38.0925 128 " " " " A 21 0 0 "GLN " " H  " " " 1 0 1 C2 
    1972 48 15.9347 3.5972 40.8018 128 " " " " A 21 0 0 "GLN " " HA " " " 1 0 1 C2 
    1973 48 17.599 2.38789 38.6041 128 " " " " A 21 0 0 "GLN " " HB3" " " 1 0 1 C2 
    1974 48 16.7474 1.75828 39.8204 128 " " " " A 21 0 0 "GLN " " HB2" " " 1 0 1 C2 
    1975 48 18.8986 1.09569 40.7269 128 " " " " A 21 0 0 "GLN " " HG3" " " 1 0 1 C2 
    1976 48 18.5196 2.50718 41.6412 128 " " " " A 21 0 0 "GLN " " HG2" " " 1 0 1 C2 
    1977 48 21.1509 3.72219 38.7403 128 " " " " A 21 0 0 "GLN " HE22 " " 1 0 1 C2 
    1978 48 19.5708 3.21773 38.2188 128 " " " " A 21 0 0 "GLN " HE21 " " 1 0 1 C2 
    1979 40 17.6762 6.06994 39.4165 129 " " " " A 43 0 0 "ASP " " N  " " " 7 0 1 C2 
    1980 14 18.4195 7.36594 39.6968 129 " " " " A 2 0 0 "ASP " " CA " " " 6 0 1 C2 
    1981 14 17.5086 8.39184 40.4823 129 " " " " A 2 0 0 "ASP " " C  " " " 6 0 1 C2 
    1982 23 18.0593 9.01739 41.42 129 " " " " A 70 0 0 "ASP " " O  " " " 8 0 1 C2 
    1983 14 18.9689 7.97981 38.3919 129 " " " " A 2 0 0 "ASP " " CB " " " 6 0 1 C2 
    1984 14 17.9742 8.4361 37.2567 129 " " " " A 2 0 0 "ASP " " CG " " " 6 0 1 C2 
    1985 23 18.4041 8.61459 36.0731 129 " " " " A 70 0 0 "ASP " " OD1" " " 8 0 1 C2 
    1986 23 16.7058 8.37517 37.4688 129 " " " " A 70 0 0 "ASP " " OD2" " " 8 0 1 C2 
    1987 48 17.3661 5.93544 38.4648 129 " " " " A 21 0 0 "ASP " " H  " " " 1 0 1 C2 
    1988 48 19.2178 7.10484 40.3915 129 " " " " A 21 0 0 "ASP " " HA " " " 1 0 1 C2 
    1989 48 19.7716 7.34149 38.0226 129 " " " " A 21 0 0 "ASP " " HB3" " " 1 0 1 C2 
    1990 48 19.4198 8.95822 38.5576 129 " " " " A 21 0 0 "ASP " " HB2" " " 1 0 1 C2 
    1991 40 16.2504 8.43564 40.1152 130 " " " " A 43 0 0 "LEU " " N  " " " 7 0 1 C2 
    1992 14 15.159 9.22021 40.7184 130 " " " " A 2 0 0 "LEU " " CA " " " 6 0 1 C2 
    1993 14 14.7693 10.4499 39.9107 130 " " " " A 2 0 0 "LEU " " C  " " " 6 0 1 C2 
    1994 23 13.929 11.2052 40.4056 130 " " " " A 70 0 0 "LEU " " O  " " " 8 0 1 C2 
    1995 14 15.1013 9.23913 42.2934 130 " " " " A 2 0 0 "LEU " " CB " " " 6 0 1 C2 
    1996 14 15.0877 7.83481 42.9193 130 " " " " A 2 0 0 "LEU " " CG " " " 6 0 1 C2 
    1997 14 15.8197 7.76533 44.2878 130 " " " " A 2 0 0 "LEU " " CD1" " " 6 0 1 C2 
    1998 14 13.695 7.25786 43.0087 130 " " " " A 2 0 0 "LEU " " CD2" " " 6 0 1 C2 
    1999 48 15.9501 7.8369 39.3593 130 " " " " A 21 0 0 "LEU " " H  " " " 1 0 1 C2 
    2000 48 14.321 8.57713 40.4493 130 " " " " A 21 0 0 "LEU " " HA " " " 1 0 1 C2 
    2001 48 14.2576 9.85775 42.5993 130 " " " " A 21 0 0 "LEU " " HB3" " " 1 0 1 C2 
    2002 48 15.9985 9.75496 42.6354 130 " " " " A 21 0 0 "LEU " " HB2" " " 1 0 1 C2 
    2003 48 15.5236 7.08283 42.2616 130 " " " " A 21 0 0 "LEU " " HG " " " 1 0 1 C2 
    2004 48 15.805 6.78628 44.7668 130 " " " " A 21 0 0 "LEU " HD11 " " 1 0 1 C2 
    2005 48 16.8638 8.0443 44.1458 130 " " " " A 21 0 0 "LEU " HD12 " " 1 0 1 C2 
    2006 48 15.2702 8.45172 44.9321 130 " " " " A 21 0 0 "LEU " HD13 " " 1 0 1 C2 
    2007 48 12.9202 7.76771 43.5814 130 " " " " A 21 0 0 "LEU " HD21 " " 1 0 1 C2 
    2008 48 13.2906 6.89061 42.0655 130 " " " " A 21 0 0 "LEU " HD22 " " 1 0 1 C2 
    2009 48 13.8928 6.31189 43.5128 130 " " " " A 21 0 0 "LEU " HD23 " " 1 0 1 C2 
    2010 40 15.3737 10.6603 38.7398 131 " " " " A 43 0 0 "ARG " " N  " " " 7 0 1 C2 
    2011 14 15.2737 11.7907 37.8697 131 " " " " A 2 0 0 "ARG " " CA " " " 6 0 1 C2 
    2012 14 14.1459 11.6693 36.7893 131 " " " " A 2 0 0 "ARG " " C  " " " 6 0 1 C2 
    2013 23 13.9783 12.5063 35.9292 131 " " " " A 70 0 0 "ARG " " O  " " " 8 0 1 C2 
    2014 14 16.6674 12.1408 37.2848 131 " " " " A 2 0 0 "ARG " " CB " " " 6 0 1 C2 
    2015 14 17.7478 12.5249 38.3333 131 " " " " A 2 0 0 "ARG " " CG " " " 6 0 1 C2 
    2016 14 19.1254 12.8017 37.5481 131 " " " " A 2 0 0 "ARG " " CD " " " 6 0 1 C2 
    2017 40 20.1369 11.6823 37.6915 131 " " " " A 43 0 0 "ARG " " NE " " " 7 0 1 C2 
    2018 14 21.0288 11.5554 38.6403 131 " " " " A 2 0 0 "ARG " " CZ " " " 6 0 1 C2 
    2019 40 21.9575 10.6359 38.4368 131 " " " " A 43 0 0 "ARG " " NH1" " " 7 0 1 C2 
    2020 40 21.0706 12.267 39.737 131 " " " " A 43 0 0 "ARG " " NH2" " " 7 0 1 C2 
    2021 48 15.957 9.91653 38.3839 131 " " " " A 21 0 0 "ARG " " H  " " " 1 0 1 C2 
    2022 48 15.081 12.6372 38.5288 131 " " " " A 21 0 0 "ARG " " HA " " " 1 0 1 C2 
    2023 48 16.7424 12.9547 36.5635 131 " " " " A 21 0 0 "ARG " " HB3" " " 1 0 1 C2 
    2024 48 16.9642 11.2287 36.767 131 " " " " A 21 0 0 "ARG " " HB2" " " 1 0 1 C2 
    2025 48 17.8724 11.923 39.2334 131 " " " " A 21 0 0 "ARG " " HG3" " " 1 0 1 C2 
    2026 48 17.5203 13.515 38.7281 131 " " " " A 21 0 0 "ARG " " HG2" " " 1 0 1 C2 
    2027 48 19.6028 13.734 37.8496 131 " " " " A 21 0 0 "ARG " " HD3" " " 1 0 1 C2 
    2028 48 18.9282 12.8692 36.4782 131 " " " " A 21 0 0 "ARG " " HD2" " " 1 0 1 C2 
    2029 48 20.1105 10.9281 37.0203 131 " " " " A 21 0 0 "ARG " " HE " " " 1 0 1 C2 
    2030 48 22.4563 10.2248 39.2128 131 " " " " A 21 0 0 "ARG " HH12 " " 1 0 1 C2 
    2031 48 21.8835 10.1278 37.567 131 " " " " A 21 0 0 "ARG " HH11 " " 1 0 1 C2 
    2032 48 21.785 12.1606 40.4429 131 " " " " A 21 0 0 "ARG " HH22 " " 1 0 1 C2 
    2033 48 20.304 12.9019 39.9084 131 " " " " A 21 0 0 "ARG " HH21 " " 1 0 1 C2 
    2034 40 13.4162 10.5592 36.667 132 " " " " A 43 0 0 "HIE " " N  " " " 7 0 1 C2 
    2035 14 12.4566 10.2983 35.582 132 " " " " A 2 0 0 "HIE " " CA " " " 6 0 1 C2 
    2036 14 11.3399 9.41889 36.0479 132 " " " " A 2 0 0 "HIE " " C  " " " 6 0 1 C2 
    2037 23 11.5494 8.4237 36.7284 132 " " " " A 70 0 0 "HIE " " O  " " " 8 0 1 C2 
    2038 14 13.2432 9.81664 34.3315 132 " " " " A 2 0 0 "HIE " " CB " " " 6 0 1 C2 
    2039 14 12.5654 9.85726 32.959 132 " " " " A 2 0 0 "HIE " " CG " " " 6 0 1 C2 
    2040 40 13.0927 9.11312 31.8824 132 " " " " A 43 0 0 "HIE " " ND1" " " 7 0 1 C2 
    2041 14 11.483 10.6145 32.4873 132 " " " " A 2 0 0 "HIE " " CD2" " " 6 0 1 C2 
    2042 14 12.4453 9.55624 30.8177 132 " " " " A 2 0 0 "HIE " " CE1" " " 6 0 1 C2 
    2043 40 11.5213 10.498 31.1319 132 " " " " A 43 0 0 "HIE " " NE2" " " 7 0 1 C2 
    2044 48 13.5793 9.77746 37.2854 132 " " " " A 21 0 0 "HIE " " H  " " " 1 0 1 C2 
    2045 48 12.0092 11.2678 35.3629 132 " " " " A 21 0 0 "HIE " " HA " " " 1 0 1 C2 
    2046 48 13.7989 8.89079 34.4801 132 " " " " A 21 0 0 "HIE " " HB3" " " 1 0 1 C2 
    2047 48 14.138 10.4186 34.1731 132 " " " " A 21 0 0 "HIE " " HB2" " " 1 0 1 C2 
    2048 48 10.7775 11.2936 32.9428 132 " " " " A 21 0 0 "HIE " " HD2" " " 1 0 1 C2 
    2049 48 12.5968 9.18649 29.8143 132 " " " " A 21 0 0 "HIE " " HE1" " " 1 0 1 C2 
    2050 40 10.1088 9.71448 35.6462 133 " " " " A 43 0 0 "THR " " N  " " " 7 0 1 C2 
    2051 14 8.90765 8.9421 35.9966 133 " " " " A 2 0 0 "THR " " CA " " " 6 0 1 C2 
    2052 14 7.90635 9.1587 34.81 133 " " " " A 2 0 0 "THR " " C  " " " 6 0 1 C2 
    2053 23 8.20181 9.79738 33.783 133 " " " " A 70 0 0 "THR " " O  " " " 8 0 1 C2 
    2054 14 8.4483 9.18849 37.4358 133 " " " " A 2 0 0 "THR " " CB " " " 6 0 1 C2 
    2055 23 7.40348 8.2365 37.7313 133 " " " " A 70 0 0 "THR " " OG1" " " 8 0 1 C2 
    2056 14 7.99729 10.5855 37.7763 133 " " " " A 2 0 0 "THR " " CG2" " " 6 0 1 C2 
    2057 48 9.81759 10.4692 35.0415 133 " " " " A 21 0 0 "THR " " H  " " " 1 0 1 C2 
    2058 48 9.22713 7.90049 35.9635 133 " " " " A 21 0 0 "THR " " HA " " " 1 0 1 C2 
    2059 48 9.37731 9.01407 37.9786 133 " " " " A 21 0 0 "THR " " HB " " " 1 0 1 C2 
    2060 48 7.69453 7.36188 37.5231 133 " " " " A 21 0 0 "THR " " HG1" " " 1 0 1 C2 
    2061 48 7.05539 10.8087 37.2752 133 " " " " A 21 0 0 "THR " HG21 " " 1 0 1 C2 
    2062 48 7.81836 10.6946 38.846 133 " " " " A 21 0 0 "THR " HG22 " " 1 0 1 C2 
    2063 48 8.66953 11.3977 37.4997 133 " " " " A 21 0 0 "THR " HG23 " " 1 0 1 C2 
    2064 40 6.74667 8.53305 34.9355 134 " " " " A 43 0 0 "PHE " " N  " " " 7 0 1 C2 
    2065 14 5.66098 8.56927 33.9467 134 " " " " A 2 0 0 "PHE " " CA " " " 6 0 1 C2 
    2066 14 4.25957 8.59193 34.5956 134 " " " " A 2 0 0 "PHE " " C  " " " 6 0 1 C2 
    2067 23 4.07299 7.97818 35.5928 134 " " " " A 70 0 0 "PHE " " O  " " " 8 0 1 C2 
    2068 14 5.87178 7.53622 32.7991 134 " " " " A 2 0 0 "PHE " " CB " " " 6 0 1 C2 
    2069 14 5.6672 6.08576 33.0957 134 " " " " A 2 0 0 "PHE " " CG " " " 6 0 1 C2 
    2070 14 4.48531 5.51652 32.619 134 " " " " A 2 0 0 "PHE " " CD1" " " 6 0 1 C2 
    2071 14 6.60637 5.35056 33.719 134 " " " " A 2 0 0 "PHE " " CD2" " " 6 0 1 C2 
    2072 14 4.27865 4.13585 32.7633 134 " " " " A 2 0 0 "PHE " " CE1" " " 6 0 1 C2 
    2073 14 6.33383 3.94717 33.9906 134 " " " " A 2 0 0 "PHE " " CE2" " " 6 0 1 C2 
    2074 14 5.15733 3.33604 33.5165 134 " " " " A 2 0 0 "PHE " " CZ " " " 6 0 1 C2 
    2075 48 6.51571 7.9881 35.7539 134 " " " " A 21 0 0 "PHE " " H  " " " 1 0 1 C2 
    2076 48 5.7699 9.56048 33.5065 134 " " " " A 21 0 0 "PHE " " HA " " " 1 0 1 C2 
    2077 48 6.87512 7.59423 32.3772 134 " " " " A 21 0 0 "PHE " " HB3" " " 1 0 1 C2 
    2078 48 5.24078 7.85697 31.9702 134 " " " " A 21 0 0 "PHE " " HB2" " " 1 0 1 C2 
    2079 48 3.63991 6.10872 32.3012 134 " " " " A 21 0 0 "PHE " " HD1" " " 1 0 1 C2 
    2080 48 7.56704 5.76456 33.9876 134 " " " " A 21 0 0 "PHE " " HD2" " " 1 0 1 C2 
    2081 48 3.44444 3.65285 32.2763 134 " " " " A 21 0 0 "PHE " " HE1" " " 1 0 1 C2 
    2082 48 7.07637 3.30428 34.4397 134 " " " " A 21 0 0 "PHE " " HE2" " " 1 0 1 C2 
    2083 48 5.0982 2.2757 33.7129 134 " " " " A 21 0 0 "PHE " " HZ " " " 1 0 1 C2 
    2084 40 3.22136 9.18831 33.9176 135 " " " " A 43 0 0 "ILE " " N  " " " 7 0 1 C2 
    2085 14 1.79805 9.08725 34.3145 135 " " " " A 2 0 0 "ILE " " CA " " " 6 0 1 C2 
    2086 14 1.19017 8.33922 33.069 135 " " " " A 2 0 0 "ILE " " C  " " " 6 0 1 C2 
    2087 23 1.73132 8.37985 31.9395 135 " " " " A 70 0 0 "ILE " " O  " " " 8 0 1 C2 
    2088 14 1.17567 10.4883 34.4743 135 " " " " A 2 0 0 "ILE " " CB " " " 6 0 1 C2 
    2089 14 2.06151 11.5037 35.1394 135 " " " " A 2 0 0 "ILE " " CG1" " " 6 0 1 C2 
    2090 14 -0.354098 10.5925 34.892 135 " " " " A 2 0 0 "ILE " " CG2" " " 6 0 1 C2 
    2091 14 2.21735 11.138 36.6159 135 " " " " A 2 0 0 "ILE " " CD1" " " 6 0 1 C2 
    2092 48 3.46937 9.77718 33.1354 135 " " " " A 21 0 0 "ILE " " H  " " " 1 0 1 C2 
    2093 48 1.62254 8.45377 35.1839 135 " " " " A 21 0 0 "ILE " " HA " " " 1 0 1 C2 
    2094 48 1.13749 10.905 33.4678 135 " " " " A 21 0 0 "ILE " " HB " " " 1 0 1 C2 
    2095 48 1.5924 12.4871 35.1093 135 " " " " A 21 0 0 "ILE " HG13 " " 1 0 1 C2 
    2096 48 3.04007 11.6677 34.6881 135 " " " " A 21 0 0 "ILE " HG12 " " 1 0 1 C2 
    2097 48 -1.06174 10.2242 34.1493 135 " " " " A 21 0 0 "ILE " HG21 " " 1 0 1 C2 
    2098 48 -0.517596 10.0095 35.7983 135 " " " " A 21 0 0 "ILE " HG22 " " 1 0 1 C2 
    2099 48 -0.797381 11.5832 34.9932 135 " " " " A 21 0 0 "ILE " HG23 " " 1 0 1 C2 
    2100 48 2.864 11.8105 37.1795 135 " " " " A 21 0 0 "ILE " HD11 " " 1 0 1 C2 
    2101 48 1.20823 10.961 36.988 135 " " " " A 21 0 0 "ILE " HD12 " " 1 0 1 C2 
    2102 48 2.80031 10.2186 36.67 135 " " " " A 21 0 0 "ILE " HD13 " " 1 0 1 C2 
    2103 40 0.0895969 7.59812 33.2884 136 " " " " A 43 0 0 "SER " " N  " " " 7 0 1 C2 
    2104 14 -0.748622 6.92052 32.282 136 " " " " A 2 0 0 "SER " " CA " " " 6 0 1 C2 
    2105 14 -2.15404 7.45594 32.4186 136 " " " " A 2 0 0 "SER " " C  " " " 6 0 1 C2 
    2106 23 -2.55573 7.94715 33.412 136 " " " " A 70 0 0 "SER " " O  " " " 8 0 1 C2 
    2107 14 -0.657512 5.31822 32.3859 136 " " " " A 2 0 0 "SER " " CB " " " 6 0 1 C2 
    2108 23 -1.14099 4.61872 31.3057 136 " " " " A 70 0 0 "SER " " OG " " " 8 0 1 C2 
    2109 48 -0.247004 7.41793 34.2235 136 " " " " A 21 0 0 "SER " " H  " " " 1 0 1 C2 
    2110 48 -0.367343 7.31556 31.3404 136 " " " " A 21 0 0 "SER " " HA " " " 1 0 1 C2 
    2111 48 -1.15828 4.99234 33.2976 136 " " " " A 21 0 0 "SER " " HB3" " " 1 0 1 C2 
    2112 48 0.394551 5.04963 32.4814 136 " " " " A 21 0 0 "SER " " HB2" " " 1 0 1 C2 
    2113 48 -1.0289 3.69541 31.4729 136 " " " " A 21 0 0 "SER " " HG " " " 1 0 1 C2 
    2114 40 -2.94738 7.36252 31.3794 137 " " " " A 43 0 0 "ILE " " N  " " " 7 0 1 C2 
    2115 14 -4.2643 7.89948 31.2434 137 " " " " A 2 0 0 "ILE " " CA " " " 6 0 1 C2 
    2116 14 -5.04071 6.98456 30.2861 137 " " " " A 2 0 0 "ILE " " C  " " " 6 0 1 C2 
    2117 23 -4.67247 6.97471 29.1685 137 " " " " A 70 0 0 "ILE " " O  " " " 8 0 1 C2 
    2118 14 -4.20243 9.47475 30.9293 137 " " " " A 2 0 0 "ILE " " CB " " " 6 0 1 C2 
    2119 14 -3.1743 10.3205 31.5718 137 " " " " A 2 0 0 "ILE " " CG1" " " 6 0 1 C2 
    2120 14 -5.58885 10.1039 31.1494 137 " " " " A 2 0 0 "ILE " " CG2" " " 6 0 1 C2 
    2121 14 -1.79054 10.5886 30.937 137 " " " " A 2 0 0 "ILE " " CD1" " " 6 0 1 C2 
    2122 48 -2.5263 6.80458 30.6504 137 " " " " A 21 0 0 "ILE " " H  " " " 1 0 1 C2 
    2123 48 -4.75796 7.80372 32.2105 137 " " " " A 21 0 0 "ILE " " HA " " " 1 0 1 C2 
    2124 48 -4.01787 9.56675 29.859 137 " " " " A 21 0 0 "ILE " " HB " " " 1 0 1 C2 
    2125 48 -3.0987 10.1607 32.6474 137 " " " " A 21 0 0 "ILE " HG13 " " 1 0 1 C2 
    2126 48 -3.62436 11.3127 31.5405 137 " " " " A 21 0 0 "ILE " HG12 " " 1 0 1 C2 
    2127 48 -5.71812 10.3089 32.2121 137 " " " " A 21 0 0 "ILE " HG21 " " 1 0 1 C2 
    2128 48 -5.56067 11.0915 30.6889 137 " " " " A 21 0 0 "ILE " HG22 " " 1 0 1 C2 
    2129 48 -6.55405 9.69237 30.8542 137 " " " " A 21 0 0 "ILE " HG23 " " 1 0 1 C2 
    2130 48 -1.24713 11.3006 31.5582 137 " " " " A 21 0 0 "ILE " HD11 " " 1 0 1 C2 
    2131 48 -1.30416 9.61321 30.9252 137 " " " " A 21 0 0 "ILE " HD12 " " 1 0 1 C2 
    2132 48 -2.11139 11.024 29.9907 137 " " " " A 21 0 0 "ILE " HD13 " " 1 0 1 C2 
    2133 40 -5.99592 6.17523 30.692 138 " " " " A 43 0 0 "PRO " " N  " " " 7 0 1 C2 
    2134 14 -7.0328 5.54778 29.8494 138 " " " " A 2 0 0 "PRO " " CA " " " 6 0 1 C2 
    2135 14 -8.04769 6.69365 29.473 138 " " " " A 2 0 0 "PRO " " C  " " " 6 0 1 C2 
    2136 23 -8.38115 7.53341 30.3246 138 " " " " A 70 0 0 "PRO " " O  " " " 8 0 1 C2 
    2137 14 -7.51094 4.40808 30.7035 138 " " " " A 2 0 0 "PRO " " CB " " " 6 0 1 C2 
    2138 14 -7.45725 4.96212 32.1376 138 " " " " A 2 0 0 "PRO " " CG " " " 6 0 1 C2 
    2139 14 -6.20216 5.86518 32.1255 138 " " " " A 2 0 0 "PRO " " CD " " " 6 0 1 C2 
    2140 48 -6.61624 5.10761 28.9434 138 " " " " A 21 0 0 "PRO " " HA " " " 1 0 1 C2 
    2141 48 -7.0211 3.44998 30.5297 138 " " " " A 21 0 0 "PRO " " HB3" " " 1 0 1 C2 
    2142 48 -8.56563 4.20273 30.5203 138 " " " " A 21 0 0 "PRO " " HB2" " " 1 0 1 C2 
    2143 48 -7.49065 4.13277 32.8441 138 " " " " A 21 0 0 "PRO " " HG3" " " 1 0 1 C2 
    2144 48 -8.33054 5.60391 32.2541 138 " " " " A 21 0 0 "PRO " " HG2" " " 1 0 1 C2 
    2145 48 -6.44973 6.73095 32.7397 138 " " " " A 21 0 0 "PRO " " HD2" " " 1 0 1 C2 
    2146 48 -5.35696 5.32614 32.5535 138 " " " " A 21 0 0 "PRO " " HD3" " " 1 0 1 C2 
    2147 40 -8.51338 6.74756 28.2493 139 " " " " A 43 0 0 "LEU " " N  " " " 7 0 1 C2 
    2148 14 -9.62664 7.73996 27.8094 139 " " " " A 2 0 0 "LEU " " CA " " " 6 0 1 C2 
    2149 14 -10.9346 6.971 27.7556 139 " " " " A 2 0 0 "LEU " " C  " " " 6 0 1 C2 
    2150 23 -10.8816 5.7531 27.7688 139 " " " " A 70 0 0 "LEU " " O  " " " 8 0 1 C2 
    2151 14 -9.32568 8.22548 26.3408 139 " " " " A 2 0 0 "LEU " " CB " " " 6 0 1 C2 
    2152 14 -8.00636 9.01779 26.0843 139 " " " " A 2 0 0 "LEU " " CG " " " 6 0 1 C2 
    2153 14 -7.69734 9.17116 24.5304 139 " " " " A 2 0 0 "LEU " " CD1" " " 6 0 1 C2 
    2154 14 -8.05638 10.3978 26.7418 139 " " " " A 2 0 0 "LEU " " CD2" " " 6 0 1 C2 
    2155 48 -8.32788 6.00238 27.5933 139 " " " " A 21 0 0 "LEU " " H  " " " 1 0 1 C2 
    2156 48 -9.6135 8.50526 28.5854 139 " " " " A 21 0 0 "LEU " " HA " " " 1 0 1 C2 
    2157 48 -10.1628 8.84353 26.0162 139 " " " " A 21 0 0 "LEU " " HB3" " " 1 0 1 C2 
    2158 48 -9.30957 7.25597 25.8429 139 " " " " A 21 0 0 "LEU " " HB2" " " 1 0 1 C2 
    2159 48 -7.21293 8.42466 26.539 139 " " " " A 21 0 0 "LEU " " HG " " " 1 0 1 C2 
    2160 48 -7.84202 8.15839 24.1543 139 " " " " A 21 0 0 "LEU " HD11 " " 1 0 1 C2 
    2161 48 -8.27494 9.87861 23.9354 139 " " " " A 21 0 0 "LEU " HD12 " " 1 0 1 C2 
    2162 48 -6.64738 9.36708 24.3129 139 " " " " A 21 0 0 "LEU " HD13 " " 1 0 1 C2 
    2163 48 -7.85461 10.1514 27.7842 139 " " " " A 21 0 0 "LEU " HD21 " " 1 0 1 C2 
    2164 48 -7.22744 10.9125 26.256 139 " " " " A 21 0 0 "LEU " HD22 " " 1 0 1 C2 
    2165 48 -9.01248 10.862 26.5 139 " " " " A 21 0 0 "LEU " HD23 " " 1 0 1 C2 
    2166 40 -12.14 7.62164 27.6735 140 " " " " A 43 0 0 "GLN " " N  " " " 7 0 1 C2 
    2167 14 -13.425 7.00459 27.451 140 " " " " A 2 0 0 "GLN " " CA " " " 6 0 1 C2 
    2168 14 -13.5995 6.32825 26.1057 140 " " " " A 2 0 0 "GLN " " C  " " " 6 0 1 C2 
    2169 23 -14.3469 5.34277 25.9626 140 " " " " A 70 0 0 "GLN " " O  " " " 8 0 1 C2 
    2170 14 -14.5224 8.03562 27.6246 140 " " " " A 2 0 0 "GLN " " CB " " " 6 0 1 C2 
    2171 14 -14.5534 8.76803 29.0038 140 " " " " A 2 0 0 "GLN " " CG " " " 6 0 1 C2 
    2172 14 -14.8685 7.96533 30.2679 140 " " " " A 2 0 0 "GLN " " CD " " " 6 0 1 C2 
    2173 23 -15.3882 6.88116 30.185 140 " " " " A 70 0 0 "GLN " " OE1" " " 8 0 1 C2 
    2174 40 -14.5658 8.62376 31.4223 140 " " " " A 43 0 0 "GLN " " NE2" " " 7 0 1 C2 
    2175 48 -12.0463 8.62284 27.5791 140 " " " " A 21 0 0 "GLN " " H  " " " 1 0 1 C2 
    2176 48 -13.6186 6.27275 28.2352 140 " " " " A 21 0 0 "GLN " " HA " " " 1 0 1 C2 
    2177 48 -15.4679 7.52814 27.4336 140 " " " " A 21 0 0 "GLN " " HB3" " " 1 0 1 C2 
    2178 48 -14.351 8.88284 26.9606 140 " " " " A 21 0 0 "GLN " " HB2" " " 1 0 1 C2 
    2179 48 -15.2309 9.60586 28.8394 140 " " " " A 21 0 0 "GLN " " HG3" " " 1 0 1 C2 
    2180 48 -13.5372 9.1109 29.1988 140 " " " " A 21 0 0 "GLN " " HG2" " " 1 0 1 C2 
    2181 48 -14.9207 8.18203 32.2584 140 " " " " A 21 0 0 "GLN " HE22 " " 1 0 1 C2 
    2182 48 -14.1763 9.55541 31.4425 140 " " " " A 21 0 0 "GLN " HE21 " " 1 0 1 C2 
    2183 40 -12.9753 6.9489 25.0707 141 " " " " A 43 0 0 "GLY " " N  " " " 7 0 1 C2 
    2184 14 -13.0187 6.43978 23.6603 141 " " " " A 2 0 0 "GLY " " CA " " " 6 0 1 C2 
    2185 14 -12.1244 5.23764 23.4618 141 " " " " A 2 0 0 "GLY " " C  " " " 6 0 1 C2 
    2186 23 -10.9702 5.36522 23.7989 141 " " " " A 70 0 0 "GLY " " O  " " " 8 0 1 C2 
    2187 48 -12.307 7.65956 25.3322 141 " " " " A 21 0 0 "GLY " " H  " " " 1 0 1 C2 
    2188 48 -12.8012 7.16539 22.8765 141 " " " " A 21 0 0 "GLY " " HA3" " " 1 0 1 C2 
    2189 48 -14.0201 6.29775 23.2539 141 " " " " A 21 0 0 "GLY " " HA2" " " 1 0 1 C2 
    2190 40 -12.7323 4.1958 23.0417 142 " " " " A 43 0 0 "ASP " " N  " " " 7 0 1 C2 
    2191 14 -12.1545 2.79033 23.0138 142 " " " " A 2 0 0 "ASP " " CA " " " 6 0 1 C2 
    2192 14 -12.4296 2.09585 21.6999 142 " " " " A 2 0 0 "ASP " " C  " " " 6 0 1 C2 
    2193 23 -12.5189 0.845412 21.5487 142 " " " " A 70 0 0 "ASP " " O  " " " 8 0 1 C2 
    2194 14 -12.6169 1.92086 24.2377 142 " " " " A 2 0 0 "ASP " " CB " " " 6 0 1 C2 
    2195 14 -14.07 1.55044 24.192 142 " " " " A 2 0 0 "ASP " " CG " " " 6 0 1 C2 
    2196 23 -14.403 0.343044 24.129 142 " " " " A 70 0 0 "ASP " " OD1" " " 8 0 1 C2 
    2197 23 -14.8844 2.50407 24.2541 142 " " " " A 70 0 0 "ASP " " OD2" " " 8 0 1 C2 
    2198 48 -13.7088 4.2745 22.7959 142 " " " " A 21 0 0 "ASP " " H  " " " 1 0 1 C2 
    2199 48 -11.0744 2.92881 23.0631 142 " " " " A 21 0 0 "ASP " " HA " " " 1 0 1 C2 
    2200 48 -12.356 2.57308 25.0712 142 " " " " A 21 0 0 "ASP " " HB3" " " 1 0 1 C2 
    2201 48 -11.9345 1.07215 24.2833 142 " " " " A 21 0 0 "ASP " " HB2" " " 1 0 1 C2 
    2202 40 -12.3993 2.90877 20.6349 143 " " " " A 43 0 0 "ASP " " N  " " " 7 0 1 C2 
    2203 14 -12.648 2.5862 19.2898 143 " " " " A 2 0 0 "ASP " " CA " " " 6 0 1 C2 
    2204 14 -11.6318 3.34224 18.3919 143 " " " " A 2 0 0 "ASP " " C  " " " 6 0 1 C2 
    2205 23 -11.1328 4.39069 18.7295 143 " " " " A 70 0 0 "ASP " " O  " " " 8 0 1 C2 
    2206 14 -14.1299 2.79342 18.7774 143 " " " " A 2 0 0 "ASP " " CB " " " 6 0 1 C2 
    2207 14 -15.144 2.08501 19.587 143 " " " " A 2 0 0 "ASP " " CG " " " 6 0 1 C2 
    2208 23 -15.0825 0.847385 19.6033 143 " " " " A 70 0 0 "ASP " " OD1" " " 8 0 1 C2 
    2209 23 -16.0969 2.67036 20.081 143 " " " " A 70 0 0 "ASP " " OD2" " " 8 0 1 C2 
    2210 48 -12.1064 3.8465 20.8692 143 " " " " A 21 0 0 "ASP " " H  " " " 1 0 1 C2 
    2211 48 -12.3712 1.54837 19.1043 143 " " " " A 21 0 0 "ASP " " HA " " " 1 0 1 C2 
    2212 48 -14.0717 2.36686 17.776 143 " " " " A 21 0 0 "ASP " " HB3" " " 1 0 1 C2 
    2213 48 -14.48 3.8244 18.7262 143 " " " " A 21 0 0 "ASP " " HB2" " " 1 0 1 C2 
    2214 40 -11.2125 2.68374 17.2718 144 " " " " A 43 0 0 "ASP " " N  " " " 7 0 1 C2 
    2215 14 -10.0591 3.01363 16.4305 144 " " " " A 2 0 0 "ASP " " CA " " " 6 0 1 C2 
    2216 14 -10.1915 4.41235 15.8352 144 " " " " A 2 0 0 "ASP " " C  " " " 6 0 1 C2 
    2217 23 -9.11743 5.01629 15.5902 144 " " " " A 70 0 0 "ASP " " O  " " " 8 0 1 C2 
    2218 14 -9.77051 1.89959 15.3486 144 " " " " A 2 0 0 "ASP " " CB " " " 6 0 1 C2 
    2219 14 -10.4275 2.05349 13.9725 144 " " " " A 2 0 0 "ASP " " CG " " " 6 0 1 C2 
    2220 23 -9.81131 1.61057 12.9613 144 " " " " A 70 0 0 "ASP " " OD1" " " 8 0 1 C2 
    2221 23 -11.6371 2.4653 13.883 144 " " " " A 70 0 0 "ASP " " OD2" " " 8 0 1 C2 
    2222 48 -11.4584 1.70756 17.1899 144 " " " " A 21 0 0 "ASP " " H  " " " 1 0 1 C2 
    2223 48 -9.26333 2.95516 17.1732 144 " " " " A 21 0 0 "ASP " " HA " " " 1 0 1 C2 
    2224 48 -10.0496 0.911338 15.7141 144 " " " " A 21 0 0 "ASP " " HB3" " " 1 0 1 C2 
    2225 48 -8.68231 1.88317 15.2882 144 " " " " A 21 0 0 "ASP " " HB2" " " 1 0 1 C2 
    2226 40 -11.3609 5.07577 15.7386 145 " " " " A 43 0 0 "ASP " " N  " " " 7 0 1 C2 
    2227 14 -11.5178 6.43776 15.3596 145 " " " " A 2 0 0 "ASP " " CA " " " 6 0 1 C2 
    2228 14 -11.9543 7.25588 16.6227 145 " " " " A 2 0 0 "ASP " " C  " " " 6 0 1 C2 
    2229 23 -11.6776 8.48213 16.6416 145 " " " " A 70 0 0 "ASP " " O  " " " 8 0 1 C2 
    2230 14 -12.4275 6.58226 14.1186 145 " " " " A 2 0 0 "ASP " " CB " " " 6 0 1 C2 
    2231 14 -13.8586 6.45839 14.2158 145 " " " " A 2 0 0 "ASP " " CG " " " 6 0 1 C2 
    2232 23 -14.5463 7.28245 13.5901 145 " " " " A 70 0 0 "ASP " " OD1" " " 8 0 1 C2 
    2233 23 -14.4706 5.64771 14.9242 145 " " " " A 70 0 0 "ASP " " OD2" " " 8 0 1 C2 
    2234 48 -12.1558 4.51802 16.0163 145 " " " " A 21 0 0 "ASP " " H  " " " 1 0 1 C2 
    2235 48 -10.6453 6.93139 14.9315 145 " " " " A 21 0 0 "ASP " " HA " " " 1 0 1 C2 
    2236 48 -12.2623 5.83256 13.3448 145 " " " " A 21 0 0 "ASP " " HB3" " " 1 0 1 C2 
    2237 48 -12.2073 7.53347 13.634 145 " " " " A 21 0 0 "ASP " " HB2" " " 1 0 1 C2 
    2238 40 -12.6865 6.63834 17.5675 146 " " " " A 43 0 0 "GLU " " N  " " " 7 0 1 C2 
    2239 14 -13.1775 7.30573 18.7955 146 " " " " A 2 0 0 "GLU " " CA " " " 6 0 1 C2 
    2240 14 -12.0768 7.70308 19.7523 146 " " " " A 2 0 0 "GLU " " C  " " " 6 0 1 C2 
    2241 23 -12.2561 8.62994 20.5417 146 " " " " A 70 0 0 "GLU " " O  " " " 8 0 1 C2 
    2242 14 -14.1352 6.4713 19.7387 146 " " " " A 2 0 0 "GLU " " CB " " " 6 0 1 C2 
    2243 14 -15.4748 6.09692 19.0929 146 " " " " A 2 0 0 "GLU " " CG " " " 6 0 1 C2 
    2244 14 -16.3548 7.33294 18.7899 146 " " " " A 2 0 0 "GLU " " CD " " " 6 0 1 C2 
    2245 23 -16.7975 7.51375 17.6155 146 " " " " A 70 0 0 "GLU " " OE1" " " 8 0 1 C2 
    2246 23 -16.623 8.09126 19.7171 146 " " " " A 70 0 0 "GLU " " OE2" " " 8 0 1 C2 
    2247 48 -12.8709 5.65609 17.4215 146 " " " " A 21 0 0 "GLU " " H  " " " 1 0 1 C2 
    2248 48 -13.734 8.21549 18.5701 146 " " " " A 21 0 0 "GLU " " HA " " " 1 0 1 C2 
    2249 48 -14.329 7.08853 20.6159 146 " " " " A 21 0 0 "GLU " " HB3" " " 1 0 1 C2 
    2250 48 -13.5977 5.58097 20.065 146 " " " " A 21 0 0 "GLU " " HB2" " " 1 0 1 C2 
    2251 48 -16.0546 5.44721 19.7485 146 " " " " A 21 0 0 "GLU " " HG3" " " 1 0 1 C2 
    2252 48 -15.3834 5.62271 18.1158 146 " " " " A 21 0 0 "GLU " " HG2" " " 1 0 1 C2 
    2253 40 -10.9439 7.03289 19.7728 147 " " " " A 43 0 0 "ILE " " N  " " " 7 0 1 C2 
    2254 14 -9.69738 7.27517 20.4549 147 " " " " A 2 0 0 "ILE " " CA " " " 6 0 1 C2 
    2255 14 -9.08092 8.61156 20.0428 147 " " " " A 2 0 0 "ILE " " C  " " " 6 0 1 C2 
    2256 23 -8.54025 9.30473 20.9261 147 " " " " A 70 0 0 "ILE " " O  " " " 8 0 1 C2 
    2257 14 -8.76741 6.0374 20.3446 147 " " " " A 2 0 0 "ILE " " CB " " " 6 0 1 C2 
    2258 14 -8.18333 5.76637 18.9168 147 " " " " A 2 0 0 "ILE " " CG1" " " 6 0 1 C2 
    2259 14 -9.22217 4.76477 21.1405 147 " " " " A 2 0 0 "ILE " " CG2" " " 6 0 1 C2 
    2260 14 -7.25409 4.62664 18.79 147 " " " " A 2 0 0 "ILE " " CD1" " " 6 0 1 C2 
    2261 48 -11.0567 6.28169 19.1071 147 " " " " A 21 0 0 "ILE " " H  " " " 1 0 1 C2 
    2262 48 -9.79865 7.31433 21.5394 147 " " " " A 21 0 0 "ILE " " HA " " " 1 0 1 C2 
    2263 48 -7.89885 6.45506 20.8538 147 " " " " A 21 0 0 "ILE " " HB " " " 1 0 1 C2 
    2264 48 -7.53411 6.60708 18.6722 147 " " " " A 21 0 0 "ILE " HG13 " " 1 0 1 C2 
    2265 48 -9.05287 5.72056 18.2612 147 " " " " A 21 0 0 "ILE " HG12 " " 1 0 1 C2 
    2266 48 -8.43875 4.01702 21.2639 147 " " " " A 21 0 0 "ILE " HG21 " " 1 0 1 C2 
    2267 48 -9.43675 4.92366 22.1973 147 " " " " A 21 0 0 "ILE " HG22 " " 1 0 1 C2 
    2268 48 -10.0983 4.37314 20.6237 147 " " " " A 21 0 0 "ILE " HG23 " " 1 0 1 C2 
    2269 48 -7.78361 3.6739 18.7914 147 " " " " A 21 0 0 "ILE " HD11 " " 1 0 1 C2 
    2270 48 -6.78485 4.67152 17.8072 147 " " " " A 21 0 0 "ILE " HD12 " " 1 0 1 C2 
    2271 48 -6.53655 4.64834 19.6103 147 " " " " A 21 0 0 "ILE " HD13 " " 1 0 1 C2 
    2272 40 -9.26409 8.8946 18.7543 148 " " " " A 43 0 0 "LEU " " N  " " " 7 0 1 C2 
    2273 14 -8.6418 10.0622 18.0893 148 " " " " A 2 0 0 "LEU " " CA " " " 6 0 1 C2 
    2274 14 -9.44586 11.2955 18.4559 148 " " " " A 2 0 0 "LEU " " C  " " " 6 0 1 C2 
    2275 23 -8.96186 12.2584 19.0151 148 " " " " A 70 0 0 "LEU " " O  " " " 8 0 1 C2 
    2276 14 -8.5354 9.91937 16.5626 148 " " " " A 2 0 0 "LEU " " CB " " " 6 0 1 C2 
    2277 14 -7.7936 8.64186 15.9607 148 " " " " A 2 0 0 "LEU " " CG " " " 6 0 1 C2 
    2278 14 -7.84434 8.36264 14.4158 148 " " " " A 2 0 0 "LEU " " CD1" " " 6 0 1 C2 
    2279 14 -6.36702 8.6639 16.4459 148 " " " " A 2 0 0 "LEU " " CD2" " " 6 0 1 C2 
    2280 48 -9.74166 8.2951 18.0966 148 " " " " A 21 0 0 "LEU " " H  " " " 1 0 1 C2 
    2281 48 -7.60742 10.0965 18.4314 148 " " " " A 21 0 0 "LEU " " HA " " " 1 0 1 C2 
    2282 48 -8.12535 10.7603 16.0032 148 " " " " A 21 0 0 "LEU " " HB3" " " 1 0 1 C2 
    2283 48 -9.51801 9.77178 16.1145 148 " " " " A 21 0 0 "LEU " " HB2" " " 1 0 1 C2 
    2284 48 -8.18285 7.79514 16.5261 148 " " " " A 21 0 0 "LEU " " HG " " " 1 0 1 C2 
    2285 48 -8.87844 8.13527 14.1569 148 " " " " A 21 0 0 "LEU " HD11 " " 1 0 1 C2 
    2286 48 -7.37133 9.21105 13.9212 148 " " " " A 21 0 0 "LEU " HD12 " " 1 0 1 C2 
    2287 48 -7.23641 7.52916 14.0639 148 " " " " A 21 0 0 "LEU " HD13 " " 1 0 1 C2 
    2288 48 -5.90869 9.65286 16.4475 148 " " " " A 21 0 0 "LEU " HD21 " " 1 0 1 C2 
    2289 48 -6.21322 8.21932 17.4292 148 " " " " A 21 0 0 "LEU " HD22 " " 1 0 1 C2 
    2290 48 -5.65601 8.12348 15.821 148 " " " " A 21 0 0 "LEU " HD23 " " 1 0 1 C2 
    2291 40 -10.7351 11.2767 18.223 149 " " " " A 43 0 0 "LYS " " N  " " " 7 0 1 C2 
    2292 14 -11.8264 12.1409 18.8197 149 " " " " A 2 0 0 "LYS " " CA " " " 6 0 1 C2 
    2293 14 -11.6797 12.4384 20.2985 149 " " " " A 2 0 0 "LYS " " C  " " " 6 0 1 C2 
    2294 23 -11.8467 13.5785 20.775 149 " " " " A 70 0 0 "LYS " " O  " " " 8 0 1 C2 
    2295 14 -13.2583 11.5871 18.6675 149 " " " " A 2 0 0 "LYS " " CB " " " 6 0 1 C2 
    2296 14 -13.6946 11.3412 17.1776 149 " " " " A 2 0 0 "LYS " " CG " " " 6 0 1 C2 
    2297 14 -14.9468 10.4726 16.9699 149 " " " " A 2 0 0 "LYS " " CD " " " 6 0 1 C2 
    2298 14 -14.9771 9.86074 15.5432 149 " " " " A 2 0 0 "LYS " " CE " " " 6 0 1 C2 
    2299 40 -15.9596 8.74544 15.3767 149 " " " " A 43 0 0 "LYS " " NZ " " " 7 0 1 C2 
    2300 48 -11.0091 10.5098 17.6255 149 " " " " A 21 0 0 "LYS " " H  " " " 1 0 1 C2 
    2301 48 -11.7486 13.0761 18.2652 149 " " " " A 21 0 0 "LYS " " HA " " " 1 0 1 C2 
    2302 48 -14.0072 12.2038 19.1644 149 " " " " A 21 0 0 "LYS " " HB3" " " 1 0 1 C2 
    2303 48 -13.2336 10.5734 19.0673 149 " " " " A 21 0 0 "LYS " " HB2" " " 1 0 1 C2 
    2304 48 -12.7987 10.8968 16.7442 149 " " " " A 21 0 0 "LYS " " HG3" " " 1 0 1 C2 
    2305 48 -13.7555 12.3205 16.7029 149 " " " " A 21 0 0 "LYS " " HG2" " " 1 0 1 C2 
    2306 48 -15.8367 11.0948 17.065 149 " " " " A 21 0 0 "LYS " " HD3" " " 1 0 1 C2 
    2307 48 -14.9142 9.77004 17.8027 149 " " " " A 21 0 0 "LYS " " HD2" " " 1 0 1 C2 
    2308 48 -13.9614 9.51112 15.3581 149 " " " " A 21 0 0 "LYS " " HE3" " " 1 0 1 C2 
    2309 48 -15.1943 10.6019 14.774 149 " " " " A 21 0 0 "LYS " " HE2" " " 1 0 1 C2 
    2310 48 -16.1936 8.18549 16.1841 149 " " " " A 21 0 0 "LYS " " HZ1" " " 1 0 1 C2 
    2311 48 -16.7857 9.12893 14.9402 149 " " " " A 21 0 0 "LYS " " HZ2" " " 1 0 1 C2 
    2312 48 -15.5372 8.15233 14.6768 149 " " " " A 21 0 0 "LYS " " HZ3" " " 1 0 1 C2 
    2313 40 -11.2267 11.4154 21.0347 150 " " " " A 43 0 0 "ASN " " N  " " " 7 0 1 C2 
    2314 14 -10.985 11.5161 22.5055 150 " " " " A 2 0 0 "ASN " " CA " " " 6 0 1 C2 
    2315 14 -9.60929 12.121 22.8404 150 " " " " A 2 0 0 "ASN " " C  " " " 6 0 1 C2 
    2316 23 -9.30564 12.24 24.0198 150 " " " " A 70 0 0 "ASN " " O  " " " 8 0 1 C2 
    2317 14 -11.1631 10.1259 23.2827 150 " " " " A 2 0 0 "ASN " " CB " " " 6 0 1 C2 
    2318 14 -12.5806 9.97357 23.7253 150 " " " " A 2 0 0 "ASN " " CG " " " 6 0 1 C2 
    2319 23 -12.8457 9.93025 24.9631 150 " " " " A 70 0 0 "ASN " " OD1" " " 8 0 1 C2 
    2320 40 -13.4813 9.68961 22.8616 150 " " " " A 43 0 0 "ASN " " ND2" " " 7 0 1 C2 
    2321 48 -10.9235 10.547 20.6174 150 " " " " A 21 0 0 "ASN " " H  " " " 1 0 1 C2 
    2322 48 -11.7504 12.2254 22.8205 150 " " " " A 21 0 0 "ASN " " HA " " " 1 0 1 C2 
    2323 48 -10.5871 10.1496 24.2078 150 " " " " A 21 0 0 "ASN " " HB3" " " 1 0 1 C2 
    2324 48 -10.8843 9.22148 22.742 150 " " " " A 21 0 0 "ASN " " HB2" " " 1 0 1 C2 
    2325 48 -14.409 9.48504 23.2046 150 " " " " A 21 0 0 "ASN " HD22 " " 1 0 1 C2 
    2326 48 -13.3058 9.55615 21.876 150 " " " " A 21 0 0 "ASN " HD21 " " 1 0 1 C2 
    2327 40 -8.86991 12.5671 21.8296 151 " " " " A 43 0 0 "TYR " " N  " " " 7 0 1 C2 
    2328 14 -7.50536 13.0183 22.0039 151 " " " " A 2 0 0 "TYR " " CA " " " 6 0 1 C2 
    2329 14 -7.22008 14.1669 21.0519 151 " " " " A 2 0 0 "TYR " " C  " " " 6 0 1 C2 
    2330 23 -6.24006 14.1993 20.3163 151 " " " " A 70 0 0 "TYR " " O  " " " 8 0 1 C2 
    2331 14 -6.59477 11.79 21.8147 151 " " " " A 2 0 0 "TYR " " CB " " " 6 0 1 C2 
    2332 14 -5.11634 12.035 22.2808 151 " " " " A 2 0 0 "TYR " " CG " " " 6 0 1 C2 
    2333 14 -4.93542 12.2782 23.6889 151 " " " " A 2 0 0 "TYR " " CD1" " " 6 0 1 C2 
    2334 14 -4.02261 11.9173 21.4014 151 " " " " A 2 0 0 "TYR " " CD2" " " 6 0 1 C2 
    2335 14 -3.62645 12.5086 24.2065 151 " " " " A 2 0 0 "TYR " " CE1" " " 6 0 1 C2 
    2336 14 -2.76674 12.3067 21.8911 151 " " " " A 2 0 0 "TYR " " CE2" " " 6 0 1 C2 
    2337 14 -2.57299 12.5838 23.248 151 " " " " A 2 0 0 "TYR " " CZ " " " 6 0 1 C2 
    2338 23 -1.40985 13.2633 23.5494 151 " " " " A 70 0 0 "TYR " " OH " " " 8 0 1 C2 
    2339 48 -9.26235 12.5491 20.8991 151 " " " " A 21 0 0 "TYR " " H  " " " 1 0 1 C2 
    2340 48 -7.35903 13.4484 22.9947 151 " " " " A 21 0 0 "TYR " " HA " " " 1 0 1 C2 
    2341 48 -6.49602 11.46 20.7806 151 " " " " A 21 0 0 "TYR " " HB3" " " 1 0 1 C2 
    2342 48 -6.97339 10.8461 22.207 151 " " " " A 21 0 0 "TYR " " HB2" " " 1 0 1 C2 
    2343 48 -5.78536 12.3409 24.3523 151 " " " " A 21 0 0 "TYR " " HD1" " " 1 0 1 C2 
    2344 48 -4.09484 11.9069 20.3239 151 " " " " A 21 0 0 "TYR " " HD2" " " 1 0 1 C2 
    2345 48 -3.48264 12.8572 25.2185 151 " " " " A 21 0 0 "TYR " " HE1" " " 1 0 1 C2 
    2346 48 -2.0142 12.4872 21.1378 151 " " " " A 21 0 0 "TYR " " HE2" " " 1 0 1 C2 
    2347 48 -0.986071 13.6147 22.7813 151 " " " " A 21 0 0 "TYR " " HH " " " 1 0 1 C2 
    2348 40 -8.22524 15.0852 21.0481 152 " " " " A 43 0 0 "GLN " " N  " " " 7 0 1 C2 
    2349 14 -8.32742 16.2931 20.2474 152 " " " " A 2 0 0 "GLN " " CA " " " 6 0 1 C2 
    2350 14 -7.74025 17.4548 21.0544 152 " " " " A 2 0 0 "GLN " " C  " " " 6 0 1 C2 
    2351 23 -7.05945 18.3625 20.5267 152 " " " " A 70 0 0 "GLN " " O  " " " 8 0 1 C2 
    2352 14 -9.78969 16.5906 19.7533 152 " " " " A 2 0 0 "GLN " " CB " " " 6 0 1 C2 
    2353 14 -9.98713 17.7498 18.7969 152 " " " " A 2 0 0 "GLN " " CG " " " 6 0 1 C2 
    2354 14 -11.413 18.0465 18.5973 152 " " " " A 2 0 0 "GLN " " CD " " " 6 0 1 C2 
    2355 23 -11.8077 19.1509 18.183 152 " " " " A 70 0 0 "GLN " " OE1" " " 8 0 1 C2 
    2356 40 -12.3496 17.1795 18.8289 152 " " " " A 43 0 0 "GLN " " NE2" " " 7 0 1 C2 
    2357 48 -9.04131 14.8492 21.5944 152 " " " " A 21 0 0 "GLN " " H  " " " 1 0 1 C2 
    2358 48 -7.66497 16.2 19.3868 152 " " " " A 21 0 0 "GLN " " HA " " " 1 0 1 C2 
    2359 48 -10.5139 16.4107 20.5478 152 " " " " A 21 0 0 "GLN " " HB3" " " 1 0 1 C2 
    2360 48 -10.0711 15.6513 19.2773 152 " " " " A 21 0 0 "GLN " " HB2" " " 1 0 1 C2 
    2361 48 -9.47563 17.6167 17.8436 152 " " " " A 21 0 0 "GLN " " HG3" " " 1 0 1 C2 
    2362 48 -9.55714 18.6637 19.2068 152 " " " " A 21 0 0 "GLN " " HG2" " " 1 0 1 C2 
    2363 48 -13.2326 17.509 18.4659 152 " " " " A 21 0 0 "GLN " HE22 " " 1 0 1 C2 
    2364 48 -12.1468 16.3518 19.371 152 " " " " A 21 0 0 "GLN " HE21 " " 1 0 1 C2 
    2365 40 -8.13489 17.5203 22.3723 153 " " " " A 43 0 0 "VAL " " N  " " " 7 0 1 C2 
    2366 14 -7.87648 18.7259 23.2071 153 " " " " A 2 0 0 "VAL " " CA " " " 6 0 1 C2 
    2367 14 -7.34381 18.3143 24.642 153 " " " " A 2 0 0 "VAL " " C  " " " 6 0 1 C2 
    2368 23 -7.69311 18.8988 25.6529 153 " " " " A 70 0 0 "VAL " " O  " " " 8 0 1 C2 
    2369 14 -9.06103 19.7085 23.1969 153 " " " " A 2 0 0 "VAL " " CB " " " 6 0 1 C2 
    2370 14 -9.12157 20.5176 21.8649 153 " " " " A 2 0 0 "VAL " " CG1" " " 6 0 1 C2 
    2371 14 -10.4397 19.0519 23.552 153 " " " " A 2 0 0 "VAL " " CG2" " " 6 0 1 C2 
    2372 48 -8.49284 16.6524 22.7447 153 " " " " A 21 0 0 "VAL " " H  " " " 1 0 1 C2 
    2373 48 -6.98744 19.1925 22.7829 153 " " " " A 21 0 0 "VAL " " HA " " " 1 0 1 C2 
    2374 48 -8.79067 20.4419 23.9566 153 " " " " A 21 0 0 "VAL " " HB " " " 1 0 1 C2 
    2375 48 -8.12192 20.9469 21.7975 153 " " " " A 21 0 0 "VAL " HG11 " " 1 0 1 C2 
    2376 48 -9.37733 20.0114 20.9341 153 " " " " A 21 0 0 "VAL " HG12 " " 1 0 1 C2 
    2377 48 -9.65634 21.4658 21.9192 153 " " " " A 21 0 0 "VAL " HG13 " " 1 0 1 C2 
    2378 48 -10.7571 18.264 22.869 153 " " " " A 21 0 0 "VAL " HG21 " " 1 0 1 C2 
    2379 48 -10.3251 18.613 24.5431 153 " " " " A 21 0 0 "VAL " HG22 " " 1 0 1 C2 
    2380 48 -11.2165 19.8163 23.572 153 " " " " A 21 0 0 "VAL " HG23 " " 1 0 1 C2 
    2381 40 -6.63977 17.1365 24.7011 154 " " " " A 43 0 0 "VAL " " N  " " " 7 0 1 C2 
    2382 14 -6.0261 16.6021 25.9152 154 " " " " A 2 0 0 "VAL " " CA " " " 6 0 1 C2 
    2383 14 -4.49193 16.89 25.9983 154 " " " " A 2 0 0 "VAL " " C  " " " 6 0 1 C2 
    2384 23 -3.98254 17.2725 27.0948 154 " " " " A 70 0 0 "VAL " " O  " " " 8 0 1 C2 
    2385 14 -6.32012 15.0125 25.9038 154 " " " " A 2 0 0 "VAL " " CB " " " 6 0 1 C2 
    2386 14 -5.70488 14.2191 27.0414 154 " " " " A 2 0 0 "VAL " " CG1" " " 6 0 1 C2 
    2387 14 -7.81208 14.6211 25.8017 154 " " " " A 2 0 0 "VAL " " CG2" " " 6 0 1 C2 
    2388 48 -6.43543 16.8143 23.7659 154 " " " " A 21 0 0 "VAL " " H  " " " 1 0 1 C2 
    2389 48 -6.46885 17.057 26.8013 154 " " " " A 21 0 0 "VAL " " HA " " " 1 0 1 C2 
    2390 48 -5.84062 14.6282 25.0036 154 " " " " A 21 0 0 "VAL " " HB " " " 1 0 1 C2 
    2391 48 -6.01638 14.5974 28.015 154 " " " " A 21 0 0 "VAL " HG11 " " 1 0 1 C2 
    2392 48 -6.00577 13.1721 27.0051 154 " " " " A 21 0 0 "VAL " HG12 " " 1 0 1 C2 
    2393 48 -4.63376 14.3654 26.9021 154 " " " " A 21 0 0 "VAL " HG13 " " 1 0 1 C2 
    2394 48 -8.38022 14.6774 26.7303 154 " " " " A 21 0 0 "VAL " HG21 " " 1 0 1 C2 
    2395 48 -8.3772 15.1608 25.0418 154 " " " " A 21 0 0 "VAL " HG22 " " 1 0 1 C2 
    2396 48 -7.98183 13.5505 25.6873 154 " " " " A 21 0 0 "VAL " HG23 " " 1 0 1 C2 
    2397 40 -3.7327 16.8591 24.9651 155 " " " " A 43 0 0 "GLU " " N  " " " 7 0 1 C2 
    2398 14 -2.34647 17.1685 24.7403 155 " " " " A 2 0 0 "GLU " " CA " " " 6 0 1 C2 
    2399 14 -1.82966 18.4694 25.4694 155 " " " " A 2 0 0 "GLU " " C  " " " 6 0 1 C2 
    2400 23 -0.869964 18.3639 26.2966 155 " " " " A 70 0 0 "GLU " " O  " " " 8 0 1 C2 
    2401 14 -2.06017 17.1043 23.1625 155 " " " " A 2 0 0 "GLU " " CB " " " 6 0 1 C2 
    2402 14 -0.62398 17.5557 22.7578 155 " " " " A 2 0 0 "GLU " " CG " " " 6 0 1 C2 
    2403 14 -0.587367 17.8717 21.2512 155 " " " " A 2 0 0 "GLU " " CD " " " 6 0 1 C2 
    2404 23 -0.00166211 18.8915 20.8459 155 " " " " A 70 0 0 "GLU " " OE1" " " 8 0 1 C2 
    2405 23 -1.02824 16.9788 20.4917 155 " " " " A 70 0 0 "GLU " " OE2" " " 8 0 1 C2 
    2406 48 -4.30949 16.6984 24.1517 155 " " " " A 21 0 0 "GLU " " H  " " " 1 0 1 C2 
    2407 48 -1.8526 16.3672 25.29 155 " " " " A 21 0 0 "GLU " " HA " " " 1 0 1 C2 
    2408 48 -2.85347 17.7074 22.7208 155 " " " " A 21 0 0 "GLU " " HB3" " " 1 0 1 C2 
    2409 48 -2.30034 16.0701 22.9161 155 " " " " A 21 0 0 "GLU " " HB2" " " 1 0 1 C2 
    2410 48 0.0889408 16.8306 23.1502 155 " " " " A 21 0 0 "GLU " " HG3" " " 1 0 1 C2 
    2411 48 -0.362895 18.4502 23.3235 155 " " " " A 21 0 0 "GLU " " HG2" " " 1 0 1 C2 
    2412 40 -2.46466 19.6486 25.3637 156 " " " " A 43 0 0 "PRO " " N  " " " 7 0 1 C2 
    2413 14 -2.11209 20.9118 26.0843 156 " " " " A 2 0 0 "PRO " " CA " " " 6 0 1 C2 
    2414 14 -2.4406 20.9682 27.5579 156 " " " " A 2 0 0 "PRO " " C  " " " 6 0 1 C2 
    2415 23 -1.97105 21.9162 28.1987 156 " " " " A 70 0 0 "PRO " " O  " " " 8 0 1 C2 
    2416 14 -2.79995 22.0304 25.3286 156 " " " " A 2 0 0 "PRO " " CB " " " 6 0 1 C2 
    2417 14 -3.94344 21.3854 24.6414 156 " " " " A 2 0 0 "PRO " " CG " " " 6 0 1 C2 
    2418 14 -3.53469 19.9155 24.4538 156 " " " " A 2 0 0 "PRO " " CD " " " 6 0 1 C2 
    2419 48 -1.03392 21.0701 26.1086 156 " " " " A 21 0 0 "PRO " " HA " " " 1 0 1 C2 
    2420 48 -2.13009 22.6384 24.7206 156 " " " " A 21 0 0 "PRO " " HB3" " " 1 0 1 C2 
    2421 48 -3.19063 22.8293 25.9588 156 " " " " A 21 0 0 "PRO " " HB2" " " 1 0 1 C2 
    2422 48 -4.28331 21.8584 23.7201 156 " " " " A 21 0 0 "PRO " " HG3" " " 1 0 1 C2 
    2423 48 -4.86781 21.2599 25.2052 156 " " " " A 21 0 0 "PRO " " HG2" " " 1 0 1 C2 
    2424 48 -4.46508 19.3724 24.6195 156 " " " " A 21 0 0 "PRO " " HD2" " " 1 0 1 C2 
    2425 48 -3.20814 19.6495 23.4485 156 " " " " A 21 0 0 "PRO " " HD3" " " 1 0 1 C2 
    2426 40 -3.20238 20.0166 28.017 157 " " " " A 43 0 0 "GLU " " N  " " " 7 0 1 C2 
    2427 14 -3.46908 19.8228 29.4789 157 " " " " A 2 0 0 "GLU " " CA " " " 6 0 1 C2 
    2428 14 -2.29266 18.9424 29.9811 157 " " " " A 2 0 0 "GLU " " C  " " " 6 0 1 C2 
    2429 23 -1.67993 19.2312 31.0011 157 " " " " A 70 0 0 "GLU " " O  " " " 8 0 1 C2 
    2430 14 -4.8515 19.1905 29.7288 157 " " " " A 2 0 0 "GLU " " CB " " " 6 0 1 C2 
    2431 14 -5.97938 19.846 28.7783 157 " " " " A 2 0 0 "GLU " " CG " " " 6 0 1 C2 
    2432 14 -6.48722 21.1961 29.2983 157 " " " " A 2 0 0 "GLU " " CD " " " 6 0 1 C2 
    2433 23 -7.60279 21.6376 28.8788 157 " " " " A 70 0 0 "GLU " " OE1" " " 8 0 1 C2 
    2434 23 -5.70125 21.9442 29.908 157 " " " " A 70 0 0 "GLU " " OE2" " " 8 0 1 C2 
    2435 48 -3.62393 19.3148 27.4255 157 " " " " A 21 0 0 "GLU " " H  " " " 1 0 1 C2 
    2436 48 -3.4462 20.7518 30.0486 157 " " " " A 21 0 0 "GLU " " HA " " " 1 0 1 C2 
    2437 48 -5.11356 19.2301 30.7861 157 " " " " A 21 0 0 "GLU " " HB3" " " 1 0 1 C2 
    2438 48 -4.76353 18.1074 29.6434 157 " " " " A 21 0 0 "GLU " " HB2" " " 1 0 1 C2 
    2439 48 -6.79663 19.1302 28.6899 157 " " " " A 21 0 0 "GLU " " HG3" " " 1 0 1 C2 
    2440 48 -5.56985 20.0133 27.7821 157 " " " " A 21 0 0 "GLU " " HG2" " " 1 0 1 C2 
    2441 40 -2.06085 17.8525 29.2809 158 " " " " A 43 0 0 "LEU " " N  " " " 7 0 1 C2 
    2442 14 -0.935458 16.9689 29.6598 158 " " " " A 2 0 0 "LEU " " CA " " " 6 0 1 C2 
    2443 14 0.459394 17.5346 29.633 158 " " " " A 2 0 0 "LEU " " C  " " " 6 0 1 C2 
    2444 23 1.23976 17.2141 30.5099 158 " " " " A 70 0 0 "LEU " " O  " " " 8 0 1 C2 
    2445 14 -1.00453 15.6936 28.739 158 " " " " A 2 0 0 "LEU " " CB " " " 6 0 1 C2 
    2446 14 -2.11365 14.6163 29.1008 158 " " " " A 2 0 0 "LEU " " CG " " " 6 0 1 C2 
    2447 14 -2.26046 13.4907 27.9885 158 " " " " A 2 0 0 "LEU " " CD1" " " 6 0 1 C2 
    2448 14 -1.9517 13.9781 30.4557 158 " " " " A 2 0 0 "LEU " " CD2" " " 6 0 1 C2 
    2449 48 -2.63047 17.5538 28.5022 158 " " " " A 21 0 0 "LEU " " H  " " " 1 0 1 C2 
    2450 48 -1.13446 16.7832 30.7152 158 " " " " A 21 0 0 "LEU " " HA " " " 1 0 1 C2 
    2451 48 -0.00361524 15.3019 28.9203 158 " " " " A 21 0 0 "LEU " " HB3" " " 1 0 1 C2 
    2452 48 -0.883094 16.0132 27.7041 158 " " " " A 21 0 0 "LEU " " HB2" " " 1 0 1 C2 
    2453 48 -3.08906 15.0937 29.0074 158 " " " " A 21 0 0 "LEU " " HG " " " 1 0 1 C2 
    2454 48 -1.50186 12.7127 28.0738 158 " " " " A 21 0 0 "LEU " HD11 " " 1 0 1 C2 
    2455 48 -3.20925 12.9886 28.1777 158 " " " " A 21 0 0 "LEU " HD12 " " 1 0 1 C2 
    2456 48 -2.26461 13.9635 27.0064 158 " " " " A 21 0 0 "LEU " HD13 " " 1 0 1 C2 
    2457 48 -1.95734 14.8059 31.1648 158 " " " " A 21 0 0 "LEU " HD21 " " 1 0 1 C2 
    2458 48 -2.69433 13.2263 30.723 158 " " " " A 21 0 0 "LEU " HD22 " " 1 0 1 C2 
    2459 48 -0.931651 13.6024 30.5361 158 " " " " A 21 0 0 "LEU " HD23 " " 1 0 1 C2 
    2460 40 0.755414 18.4403 28.6938 159 " " " " A 43 0 0 "GLN " " N  " " " 7 0 1 C2 
    2461 14 2.02507 19.0824 28.3715 159 " " " " A 2 0 0 "GLN " " CA " " " 6 0 1 C2 
    2462 14 2.36478 20.2302 29.379 159 " " " " A 2 0 0 "GLN " " C  " " " 6 0 1 C2 
    2463 23 3.28767 21.0582 29.0796 159 " " " " A 70 0 0 "GLN " " O  " " " 8 0 1 C2 
    2464 14 1.85358 19.7764 26.9554 159 " " " " A 2 0 0 "GLN " " CB " " " 6 0 1 C2 
    2465 14 2.15686 18.9452 25.6515 159 " " " " A 2 0 0 "GLN " " CG " " " 6 0 1 C2 
    2466 14 3.7232 18.5886 25.6246 159 " " " " A 2 0 0 "GLN " " CD " " " 6 0 1 C2 
    2467 23 4.21456 17.9124 24.6985 159 " " " " A 70 0 0 "GLN " " OE1" " " 8 0 1 C2 
    2468 40 4.50843 19.1174 26.5521 159 " " " " A 43 0 0 "GLN " " NE2" " " 7 0 1 C2 
    2469 48 0.00319781 18.4391 28.0198 159 " " " " A 21 0 0 "GLN " " H  " " " 1 0 1 C2 
    2470 48 2.87 18.3964 28.4314 159 " " " " A 21 0 0 "GLN " " HA " " " 1 0 1 C2 
    2471 48 2.53228 20.6293 26.949 159 " " " " A 21 0 0 "GLN " " HB3" " " 1 0 1 C2 
    2472 48 0.874784 20.2557 26.939 159 " " " " A 21 0 0 "GLN " " HB2" " " 1 0 1 C2 
    2473 48 1.85312 19.4692 24.7453 159 " " " " A 21 0 0 "GLN " " HG3" " " 1 0 1 C2 
    2474 48 1.65418 17.978 25.6505 159 " " " " A 21 0 0 "GLN " " HG2" " " 1 0 1 C2 
    2475 48 5.48874 18.8918 26.6428 159 " " " " A 21 0 0 "GLN " HE22 " " 1 0 1 C2 
    2476 48 4.16684 19.8457 27.1628 159 " " " " A 21 0 0 "GLN " HE21 " " 1 0 1 C2 
    2477 40 1.57119 20.369 30.495 160 " " " " A 43 0 0 "GLN " " N  " " " 7 0 1 C2 
    2478 14 1.85672 21.4504 31.4274 160 " " " " A 2 0 0 "GLN " " CA " " " 6 0 1 C2 
    2479 14 1.76482 21.0486 32.8972 160 " " " " A 2 0 0 "GLN " " C  " " " 6 0 1 C2 
    2480 23 2.23546 21.7945 33.7391 160 " " " " A 70 0 0 "GLN " " O  " " " 8 0 1 C2 
    2481 14 1.0981 22.6752 31.0229 160 " " " " A 2 0 0 "GLN " " CB " " " 6 0 1 C2 
    2482 14 -0.435061 22.5812 30.8019 160 " " " " A 2 0 0 "GLN " " CG " " " 6 0 1 C2 
    2483 14 -1.15962 22.7751 32.0786 160 " " " " A 2 0 0 "GLN " " CD " " " 6 0 1 C2 
    2484 23 -1.16193 23.8212 32.7325 160 " " " " A 70 0 0 "GLN " " OE1" " " 8 0 1 C2 
    2485 40 -1.86621 21.7783 32.584 160 " " " " A 43 0 0 "GLN " " NE2" " " 7 0 1 C2 
    2486 48 0.727361 19.817 30.5527 160 " " " " A 21 0 0 "GLN " " H  " " " 1 0 1 C2 
    2487 48 2.93784 21.5886 31.4142 160 " " " " A 21 0 0 "GLN " " HA " " " 1 0 1 C2 
    2488 48 1.47371 22.8622 30.0169 160 " " " " A 21 0 0 "GLN " " HB3" " " 1 0 1 C2 
    2489 48 1.29075 23.4816 31.7305 160 " " " " A 21 0 0 "GLN " " HB2" " " 1 0 1 C2 
    2490 48 -0.68732 21.6928 30.223 160 " " " " A 21 0 0 "GLN " " HG3" " " 1 0 1 C2 
    2491 48 -0.776179 23.449 30.2374 160 " " " " A 21 0 0 "GLN " " HG2" " " 1 0 1 C2 
    2492 48 -2.27652 21.858 33.5035 160 " " " " A 21 0 0 "GLN " HE22 " " 1 0 1 C2 
    2493 48 -2.07582 20.9186 32.097 160 " " " " A 21 0 0 "GLN " HE21 " " 1 0 1 C2 
    2494 40 1.67778 19.8055 33.2855 161 " " " " A 43 0 0 "VAL " " N  " " " 7 0 1 C2 
    2495 14 1.51073 19.3945 34.6753 161 " " " " A 2 0 0 "VAL " " CA " " " 6 0 1 C2 
    2496 14 2.71495 19.5617 35.5844 161 " " " " A 2 0 0 "VAL " " C  " " " 6 0 1 C2 
    2497 23 2.62204 19.4779 36.8018 161 " " " " A 70 0 0 "VAL " " O  " " " 8 0 1 C2 
    2498 14 1.07454 17.8833 34.6506 161 " " " " A 2 0 0 "VAL " " CB " " " 6 0 1 C2 
    2499 14 -0.409789 17.7393 34.1904 161 " " " " A 2 0 0 "VAL " " CG1" " " 6 0 1 C2 
    2500 14 1.98392 16.9439 33.9768 161 " " " " A 2 0 0 "VAL " " CG2" " " 6 0 1 C2 
    2501 48 1.70274 19.1206 32.5436 161 " " " " A 21 0 0 "VAL " " H  " " " 1 0 1 C2 
    2502 48 0.752011 19.963 35.2131 161 " " " " A 21 0 0 "VAL " " HA " " " 1 0 1 C2 
    2503 48 1.0889 17.5831 35.6984 161 " " " " A 21 0 0 "VAL " " HB " " " 1 0 1 C2 
    2504 48 -1.23319 18.2179 34.7206 161 " " " " A 21 0 0 "VAL " HG11 " " 1 0 1 C2 
    2505 48 -0.473674 18.0043 33.1351 161 " " " " A 21 0 0 "VAL " HG12 " " 1 0 1 C2 
    2506 48 -0.761466 16.7096 34.2547 161 " " " " A 21 0 0 "VAL " HG13 " " 1 0 1 C2 
    2507 48 1.83068 16.9506 32.8977 161 " " " " A 21 0 0 "VAL " HG21 " " 1 0 1 C2 
    2508 48 3.05732 16.9719 34.1643 161 " " " " A 21 0 0 "VAL " HG22 " " 1 0 1 C2 
    2509 48 1.72412 15.9568 34.3593 161 " " " " A 21 0 0 "VAL " HG23 " " 1 0 1 C2 
    2510 40 3.87501 19.7587 35.0156 162 " " " " A 43 0 0 "ASN " " N  " " " 7 0 1 C2 
    2511 14 5.20051 19.6946 35.6873 162 " " " " A 2 0 0 "ASN " " CA " " " 6 0 1 C2 
    2512 14 6.04434 20.9156 35.181 162 " " " " A 2 0 0 "ASN " " C  " " " 6 0 1 C2 
    2513 23 6.16607 21.0911 34.0004 162 " " " " A 70 0 0 "ASN " " O  " " " 8 0 1 C2 
    2514 14 5.88291 18.3216 35.4122 162 " " " " A 2 0 0 "ASN " " CB " " " 6 0 1 C2 
    2515 14 7.38958 18.2952 35.6332 162 " " " " A 2 0 0 "ASN " " CG " " " 6 0 1 C2 
    2516 23 7.83094 18.7258 36.7137 162 " " " " A 70 0 0 "ASN " " OD1" " " 8 0 1 C2 
    2517 40 8.18879 17.765 34.6757 162 " " " " A 43 0 0 "ASN " " ND2" " " 7 0 1 C2 
    2518 48 3.80616 19.7953 34.0086 162 " " " " A 21 0 0 "ASN " " H  " " " 1 0 1 C2 
    2519 48 5.02857 19.6909 36.7636 162 " " " " A 21 0 0 "ASN " " HA " " " 1 0 1 C2 
    2520 48 5.69939 18.1309 34.3548 162 " " " " A 21 0 0 "ASN " " HB3" " " 1 0 1 C2 
    2521 48 5.24325 17.6079 35.9314 162 " " " " A 21 0 0 "ASN " " HB2" " " 1 0 1 C2 
    2522 48 9.19825 17.745 34.7018 162 " " " " A 21 0 0 "ASN " HD22 " " 1 0 1 C2 
    2523 48 7.78142 17.6032 33.7658 162 " " " " A 21 0 0 "ASN " HD21 " " 1 0 1 C2 
    2524 40 6.63926 21.5671 36.1495 163 " " " " A 43 0 0 "GLY " " N  " " " 7 0 1 C2 
    2525 14 7.42553 22.7825 35.9162 163 " " " " A 2 0 0 "GLY " " CA " " " 6 0 1 C2 
    2526 14 8.62286 22.6411 35.0053 163 " " " " A 2 0 0 "GLY " " C  " " " 6 0 1 C2 
    2527 23 9.21017 23.6008 34.5332 163 " " " " A 70 0 0 "GLY " " O  " " " 8 0 1 C2 
    2528 48 6.4654 21.344 37.1191 163 " " " " A 21 0 0 "GLY " " H  " " " 1 0 1 C2 
    2529 48 7.85146 23.1658 36.8434 163 " " " " A 21 0 0 "GLY " " HA3" " " 1 0 1 C2 
    2530 48 6.79831 23.5924 35.5436 163 " " " " A 21 0 0 "GLY " " HA2" " " 1 0 1 C2 
    2531 40 9.04619 21.4154 34.7928 164 " " " " A 43 0 0 "GLY " " N  " " " 7 0 1 C2 
    2532 14 10.0712 20.8929 33.8932 164 " " " " A 2 0 0 "GLY " " CA " " " 6 0 1 C2 
    2533 14 9.599 20.585 32.4964 164 " " " " A 2 0 0 "GLY " " C  " " " 6 0 1 C2 
    2534 23 8.87399 21.4693 31.9905 164 " " " " A 70 0 0 "GLY " " O  " " " 8 0 1 C2 
    2535 48 8.51081 20.6903 35.2486 164 " " " " A 21 0 0 "GLY " " H  " " " 1 0 1 C2 
    2536 48 10.7316 20.167 34.3675 164 " " " " A 21 0 0 "GLY " " HA3" " " 1 0 1 C2 
    2537 48 10.7224 21.7297 33.6405 164 " " " " A 21 0 0 "GLY " " HA2" " " 1 0 1 C2 
    2538 40 9.91533 19.3935 31.9656 165 " " " " A 43 0 0 "ASP " " N  " " " 7 0 1 C2 
    2539 14 9.59593 19.1083 30.565 165 " " " " A 2 0 0 "ASP " " CA " " " 6 0 1 C2 
    2540 14 8.70592 17.8654 30.527 165 " " " " A 2 0 0 "ASP " " C  " " " 6 0 1 C2 
    2541 23 8.82301 16.9506 31.376 165 " " " " A 70 0 0 "ASP " " O  " " " 8 0 1 C2 
    2542 14 10.8374 18.9266 29.748 165 " " " " A 2 0 0 "ASP " " CB " " " 6 0 1 C2 
    2543 14 10.6642 18.236 28.3199 165 " " " " A 2 0 0 "ASP " " CG " " " 6 0 1 C2 
    2544 23 10.4452 19.0375 27.372 165 " " " " A 70 0 0 "ASP " " OD1" " " 8 0 1 C2 
    2545 23 10.7901 17.0476 28.0832 165 " " " " A 70 0 0 "ASP " " OD2" " " 8 0 1 C2 
    2546 48 10.5009 18.783 32.5174 165 " " " " A 21 0 0 "ASP " " H  " " " 1 0 1 C2 
    2547 48 9.07155 19.9747 30.1619 165 " " " " A 21 0 0 "ASP " " HA " " " 1 0 1 C2 
    2548 48 11.5484 18.3184 30.3072 165 " " " " A 21 0 0 "ASP " " HB3" " " 1 0 1 C2 
    2549 48 11.3699 19.8773 29.7185 165 " " " " A 21 0 0 "ASP " " HB2" " " 1 0 1 C2 
    2550 40 7.7227 17.7454 29.6676 166 " " " " A 43 0 0 "ILE " " N  " " " 7 0 1 C2 
    2551 14 6.90826 16.6511 29.4864 166 " " " " A 2 0 0 "ILE " " CA " " " 6 0 1 C2 
    2552 14 7.02565 16.1463 28.0851 166 " " " " A 2 0 0 "ILE " " C  " " " 6 0 1 C2 
    2553 23 6.96433 16.8739 27.1109 166 " " " " A 70 0 0 "ILE " " O  " " " 8 0 1 C2 
    2554 14 5.3929 17.0584 29.805 166 " " " " A 2 0 0 "ILE " " CB " " " 6 0 1 C2 
    2555 14 5.21073 17.6076 31.2076 166 " " " " A 2 0 0 "ILE " " CG1" " " 6 0 1 C2 
    2556 14 4.51025 15.8515 29.5754 166 " " " " A 2 0 0 "ILE " " CG2" " " 6 0 1 C2 
    2557 14 5.38773 19.1839 31.3444 166 " " " " A 2 0 0 "ILE " " CD1" " " 6 0 1 C2 
    2558 48 7.61323 18.4624 28.9647 166 " " " " A 21 0 0 "ILE " " H  " " " 1 0 1 C2 
    2559 48 7.22756 15.8319 30.1307 166 " " " " A 21 0 0 "ILE " " HA " " " 1 0 1 C2 
    2560 48 4.9832 17.8156 29.1364 166 " " " " A 21 0 0 "ILE " " HB " " " 1 0 1 C2 
    2561 48 5.86771 17.0471 31.8726 166 " " " " A 21 0 0 "ILE " HG13 " " 1 0 1 C2 
    2562 48 4.18643 17.3349 31.4616 166 " " " " A 21 0 0 "ILE " HG12 " " 1 0 1 C2 
    2563 48 4.79737 15.1149 30.3258 166 " " " " A 21 0 0 "ILE " HG21 " " 1 0 1 C2 
    2564 48 3.42994 15.9454 29.6859 166 " " " " A 21 0 0 "ILE " HG22 " " 1 0 1 C2 
    2565 48 4.6269 15.4776 28.5582 166 " " " " A 21 0 0 "ILE " HG23 " " 1 0 1 C2 
    2566 48 6.38636 19.5148 31.0592 166 " " " " A 21 0 0 "ILE " HD11 " " 1 0 1 C2 
    2567 48 4.72985 19.6817 30.632 166 " " " " A 21 0 0 "ILE " HD12 " " 1 0 1 C2 
    2568 48 5.10162 19.5237 32.3397 166 " " " " A 21 0 0 "ILE " HD13 " " 1 0 1 C2 
    2569 40 7.02638 14.8412 27.8957 167 " " " " A 43 0 0 "ARG " " N  " " " 7 0 1 C2 
    2570 14 7.20295 14.0655 26.6821 167 " " " " A 2 0 0 "ARG " " CA " " " 6 0 1 C2 
    2571 14 6.0361 13.0656 26.7242 167 " " " " A 2 0 0 "ARG " " C  " " " 6 0 1 C2 
    2572 23 5.774 12.412 27.7927 167 " " " " A 70 0 0 "ARG " " O  " " " 8 0 1 C2 
    2573 14 8.47395 13.2839 26.7687 167 " " " " A 2 0 0 "ARG " " CB " " " 6 0 1 C2 
    2574 14 9.73572 14.1002 26.7405 167 " " " " A 2 0 0 "ARG " " CG " " " 6 0 1 C2 
    2575 14 9.93953 14.8587 25.3379 167 " " " " A 2 0 0 "ARG " " CD " " " 6 0 1 C2 
    2576 40 10.455 16.2549 25.4845 167 " " " " A 43 0 0 "ARG " " NE " " " 7 0 1 C2 
    2577 14 11.0676 17.0007 24.5861 167 " " " " A 2 0 0 "ARG " " CZ " " " 6 0 1 C2 
    2578 40 11.1662 16.7401 23.3127 167 " " " " A 43 0 0 "ARG " " NH1" " " 7 0 1 C2 
    2579 40 11.6443 18.0618 25.1106 167 " " " " A 43 0 0 "ARG " " NH2" " " 7 0 1 C2 
    2580 48 7.19545 14.2572 28.7022 167 " " " " A 21 0 0 "ARG " " H  " " " 1 0 1 C2 
    2581 48 7.24348 14.6509 25.7635 167 " " " " A 21 0 0 "ARG " " HA " " " 1 0 1 C2 
    2582 48 8.60745 12.5775 25.9493 167 " " " " A 21 0 0 "ARG " " HB3" " " 1 0 1 C2 
    2583 48 8.46579 12.646 27.6525 167 " " " " A 21 0 0 "ARG " " HB2" " " 1 0 1 C2 
    2584 48 10.6176 13.4741 26.8764 167 " " " " A 21 0 0 "ARG " " HG3" " " 1 0 1 C2 
    2585 48 9.73287 14.7973 27.5785 167 " " " " A 21 0 0 "ARG " " HG2" " " 1 0 1 C2 
    2586 48 9.04569 14.9645 24.7232 167 " " " " A 21 0 0 "ARG " " HD3" " " 1 0 1 C2 
    2587 48 10.6113 14.2642 24.7187 167 " " " " A 21 0 0 "ARG " " HD2" " " 1 0 1 C2 
    2588 48 10.5056 16.4864 26.4663 167 " " " " A 21 0 0 "ARG " " HE " " " 1 0 1 C2 
    2589 48 11.5385 17.3962 22.6411 167 " " " " A 21 0 0 "ARG " HH12 " " 1 0 1 C2 
    2590 48 10.8533 15.8889 22.8681 167 " " " " A 21 0 0 "ARG " HH11 " " 1 0 1 C2 
    2591 48 12.0177 18.8126 24.5477 167 " " " " A 21 0 0 "ARG " HH22 " " 1 0 1 C2 
    2592 48 11.3452 18.3304 26.0371 167 " " " " A 21 0 0 "ARG " HH21 " " 1 0 1 C2 
    2593 40 5.23469 12.8675 25.6296 168 " " " " A 43 0 0 "LEU " " N  " " " 7 0 1 C2 
    2594 14 4.09244 11.963 25.6048 168 " " " " A 2 0 0 "LEU " " CA " " " 6 0 1 C2 
    2595 14 4.43844 10.767 24.6829 168 " " " " A 2 0 0 "LEU " " C  " " " 6 0 1 C2 
    2596 23 5.10992 10.9634 23.6472 168 " " " " A 70 0 0 "LEU " " O  " " " 8 0 1 C2 
    2597 14 2.82329 12.7045 25.1 168 " " " " A 2 0 0 "LEU " " CB " " " 6 0 1 C2 
    2598 14 2.47331 14.0969 25.6826 168 " " " " A 2 0 0 "LEU " " CG " " " 6 0 1 C2 
    2599 14 1.02345 14.6071 25.2687 168 " " " " A 2 0 0 "LEU " " CD1" " " 6 0 1 C2 
    2600 14 2.551 14.2535 27.1855 168 " " " " A 2 0 0 "LEU " " CD2" " " 6 0 1 C2 
    2601 48 5.68151 13.1049 24.7555 168 " " " " A 21 0 0 "LEU " " H  " " " 1 0 1 C2 
    2602 48 3.9441 11.6448 26.6367 168 " " " " A 21 0 0 "LEU " " HA " " " 1 0 1 C2 
    2603 48 2.0823 12.023 25.5178 168 " " " " A 21 0 0 "LEU " " HB3" " " 1 0 1 C2 
    2604 48 2.641 12.6819 24.0256 168 " " " " A 21 0 0 "LEU " " HB2" " " 1 0 1 C2 
    2605 48 3.06609 14.9586 25.3759 168 " " " " A 21 0 0 "LEU " " HG " " " 1 0 1 C2 
    2606 48 0.214994 13.9752 25.6364 168 " " " " A 21 0 0 "LEU " HD11 " " 1 0 1 C2 
    2607 48 0.81651 15.522 25.8239 168 " " " " A 21 0 0 "LEU " HD12 " " 1 0 1 C2 
    2608 48 0.893537 14.9353 24.2374 168 " " " " A 21 0 0 "LEU " HD13 " " 1 0 1 C2 
    2609 48 1.76426 13.6977 27.6956 168 " " " " A 21 0 0 "LEU " HD21 " " 1 0 1 C2 
    2610 48 3.51491 13.9602 27.6013 168 " " " " A 21 0 0 "LEU " HD22 " " 1 0 1 C2 
    2611 48 2.36039 15.2756 27.5127 168 " " " " A 21 0 0 "LEU " HD23 " " 1 0 1 C2 
    2612 40 3.86646 9.6745 25.0773 169 " " " " A 43 0 0 "ALA " " N  " " " 7 0 1 C2 
    2613 14 3.81127 8.375 24.3222 169 " " " " A 2 0 0 "ALA " " CA " " " 6 0 1 C2 
    2614 14 2.57248 7.56766 24.6617 169 " " " " A 2 0 0 "ALA " " C  " " " 6 0 1 C2 
    2615 23 1.51175 8.12148 25.0186 169 " " " " A 70 0 0 "ALA " " O  " " " 8 0 1 C2 
    2616 14 5.15084 7.59692 24.2505 169 " " " " A 2 0 0 "ALA " " CB " " " 6 0 1 C2 
    2617 48 3.17318 9.76935 25.8056 169 " " " " A 21 0 0 "ALA " " H  " " " 1 0 1 C2 
    2618 48 3.58377 8.86353 23.3747 169 " " " " A 21 0 0 "ALA " " HA " " " 1 0 1 C2 
    2619 48 5.02018 6.71791 23.6193 169 " " " " A 21 0 0 "ALA " " HB1" " " 1 0 1 C2 
    2620 48 5.99566 8.17588 23.8774 169 " " " " A 21 0 0 "ALA " " HB2" " " 1 0 1 C2 
    2621 48 5.36096 7.20333 25.245 169 " " " " A 21 0 0 "ALA " " HB3" " " 1 0 1 C2 
    2622 40 2.63037 6.23226 24.5036 170 " " " " A 43 0 0 "GLY " " N  " " " 7 0 1 C2 
    2623 14 1.46077 5.32105 24.4712 170 " " " " A 2 0 0 "GLY " " CA " " " 6 0 1 C2 
    2624 14 0.997758 5.16269 23.0511 170 " " " " A 2 0 0 "GLY " " C  " " " 6 0 1 C2 
    2625 23 1.33201 5.93004 22.0714 170 " " " " A 70 0 0 "GLY " " O  " " " 8 0 1 C2 
    2626 48 3.50515 5.91965 24.1072 170 " " " " A 21 0 0 "GLY " " H  " " " 1 0 1 C2 
    2627 48 0.680314 5.71372 25.123 170 " " " " A 21 0 0 "GLY " " HA3" " " 1 0 1 C2 
    2628 48 1.76838 4.33076 24.807 170 " " " " A 21 0 0 "GLY " " HA2" " " 1 0 1 C2 
    2629 40 -0.0253781 4.22627 22.9836 171 " " " " A 43 0 0 "LEU " " N  " " " 7 0 1 C2 
    2630 14 -0.762866 3.87011 21.7869 171 " " " " A 2 0 0 "LEU " " CA " " " 6 0 1 C2 
    2631 14 -1.43748 5.07451 21.1469 171 " " " " A 2 0 0 "LEU " " C  " " " 6 0 1 C2 
    2632 23 -1.36689 5.24256 19.9577 171 " " " " A 70 0 0 "LEU " " O  " " " 8 0 1 C2 
    2633 14 -1.83732 2.73685 22.1039 171 " " " " A 2 0 0 "LEU " " CB " " " 6 0 1 C2 
    2634 14 -1.15992 1.48505 22.7312 171 " " " " A 2 0 0 "LEU " " CG " " " 6 0 1 C2 
    2635 14 -2.15618 0.7224 23.6081 171 " " " " A 2 0 0 "LEU " " CD1" " " 6 0 1 C2 
    2636 14 -0.448153 0.600196 21.7117 171 " " " " A 2 0 0 "LEU " " CD2" " " 6 0 1 C2 
    2637 48 -0.412486 3.80563 23.8163 171 " " " " A 21 0 0 "LEU " " H  " " " 1 0 1 C2 
    2638 48 0.0118076 3.40826 21.1748 171 " " " " A 21 0 0 "LEU " " HA " " " 1 0 1 C2 
    2639 48 -2.27183 2.32901 21.1912 171 " " " " A 21 0 0 "LEU " " HB3" " " 1 0 1 C2 
    2640 48 -2.62721 2.93061 22.8296 171 " " " " A 21 0 0 "LEU " " HB2" " " 1 0 1 C2 
    2641 48 -0.363208 1.79059 23.4094 171 " " " " A 21 0 0 "LEU " " HG " " " 1 0 1 C2 
    2642 48 -2.38337 1.32066 24.4905 171 " " " " A 21 0 0 "LEU " HD11 " " 1 0 1 C2 
    2643 48 -3.12417 0.439384 23.1946 171 " " " " A 21 0 0 "LEU " HD12 " " 1 0 1 C2 
    2644 48 -1.80184 -0.230153 24.002 171 " " " " A 21 0 0 "LEU " HD13 " " 1 0 1 C2 
    2645 48 -1.02143 0.455188 20.7961 171 " " " " A 21 0 0 "LEU " HD21 " " 1 0 1 C2 
    2646 48 0.466779 1.08541 21.3718 171 " " " " A 21 0 0 "LEU " HD22 " " 1 0 1 C2 
    2647 48 -0.0961941 -0.360734 22.087 171 " " " " A 21 0 0 "LEU " HD23 " " 1 0 1 C2 
    2648 40 -2.02726 6.02707 21.9221 172 " " " " A 43 0 0 "ASN " " N  " " " 7 0 1 C2 
    2649 14 -2.95723 7.0713 21.3995 172 " " " " A 2 0 0 "ASN " " CA " " " 6 0 1 C2 
    2650 14 -2.185 8.08854 20.5664 172 " " " " A 2 0 0 "ASN " " C  " " " 6 0 1 C2 
    2651 23 -2.71086 8.38593 19.5046 172 " " " " A 70 0 0 "ASN " " O  " " " 8 0 1 C2 
    2652 14 -3.7946 7.71371 22.5229 172 " " " " A 2 0 0 "ASN " " CB " " " 6 0 1 C2 
    2653 14 -5.28082 7.7507 22.0868 172 " " " " A 2 0 0 "ASN " " CG " " " 6 0 1 C2 
    2654 23 -5.94642 6.76625 22.1111 172 " " " " A 70 0 0 "ASN " " OD1" " " 8 0 1 C2 
    2655 40 -5.84761 8.80473 21.6873 172 " " " " A 43 0 0 "ASN " " ND2" " " 7 0 1 C2 
    2656 48 -1.84886 5.86385 22.9028 172 " " " " A 21 0 0 "ASN " " H  " " " 1 0 1 C2 
    2657 48 -3.60162 6.6132 20.6491 172 " " " " A 21 0 0 "ASN " " HA " " " 1 0 1 C2 
    2658 48 -3.5392 8.75557 22.7163 172 " " " " A 21 0 0 "ASN " " HB3" " " 1 0 1 C2 
    2659 48 -3.68011 7.17813 23.4653 172 " " " " A 21 0 0 "ASN " " HB2" " " 1 0 1 C2 
    2660 48 -6.84877 8.90206 21.7785 172 " " " " A 21 0 0 "ASN " HD22 " " 1 0 1 C2 
    2661 48 -5.20222 9.57759 21.6082 172 " " " " A 21 0 0 "ASN " HD21 " " 1 0 1 C2 
    2662 40 -1.17487 8.81659 21.0727 173 " " " " A 43 0 0 "PRO " " N  " " " 7 0 1 C2 
    2663 14 -0.498751 9.76964 20.2137 173 " " " " A 2 0 0 "PRO " " CA " " " 6 0 1 C2 
    2664 14 0.282514 9.12549 19.0362 173 " " " " A 2 0 0 "PRO " " C  " " " 6 0 1 C2 
    2665 23 0.546399 9.73196 18.0471 173 " " " " A 70 0 0 "PRO " " O  " " " 8 0 1 C2 
    2666 14 0.408963 10.4922 21.1217 173 " " " " A 2 0 0 "PRO " " CB " " " 6 0 1 C2 
    2667 14 0.680593 9.63648 22.2931 173 " " " " A 2 0 0 "PRO " " CG " " " 6 0 1 C2 
    2668 14 -0.577403 8.76839 22.4466 173 " " " " A 2 0 0 "PRO " " CD " " " 6 0 1 C2 
    2669 48 -1.21571 10.4575 19.7655 173 " " " " A 21 0 0 "PRO " " HA " " " 1 0 1 C2 
    2670 48 -0.0556439 11.4103 21.4812 173 " " " " A 21 0 0 "PRO " " HB3" " " 1 0 1 C2 
    2671 48 1.32921 10.842 20.6539 173 " " " " A 21 0 0 "PRO " " HB2" " " 1 0 1 C2 
    2672 48 0.990277 10.0849 23.2371 173 " " " " A 21 0 0 "PRO " " HG3" " " 1 0 1 C2 
    2673 48 1.48293 8.96096 21.9964 173 " " " " A 21 0 0 "PRO " " HG2" " " 1 0 1 C2 
    2674 48 -0.363208 7.75811 22.7953 173 " " " " A 21 0 0 "PRO " " HD2" " " 1 0 1 C2 
    2675 48 -1.23466 9.27769 23.1514 173 " " " " A 21 0 0 "PRO " " HD3" " " 1 0 1 C2 
    2676 40 0.789605 7.9032 19.2143 174 " " " " A 43 0 0 "LEU " " N  " " " 7 0 1 C2 
    2677 14 1.34104 7.13075 18.1141 174 " " " " A 2 0 0 "LEU " " CA " " " 6 0 1 C2 
    2678 14 0.325086 7.00141 16.9525 174 " " " " A 2 0 0 "LEU " " C  " " " 6 0 1 C2 
    2679 23 0.65326 7.20154 15.7967 174 " " " " A 70 0 0 "LEU " " O  " " " 8 0 1 C2 
    2680 14 1.94115 5.73763 18.5339 174 " " " " A 2 0 0 "LEU " " CB " " " 6 0 1 C2 
    2681 14 3.09256 5.9737 19.5643 174 " " " " A 2 0 0 "LEU " " CG " " " 6 0 1 C2 
    2682 14 3.35274 4.68244 20.3867 174 " " " " A 2 0 0 "LEU " " CD1" " " 6 0 1 C2 
    2683 14 4.33912 6.42026 18.8585 174 " " " " A 2 0 0 "LEU " " CD2" " " 6 0 1 C2 
    2684 48 0.835183 7.45419 20.1179 174 " " " " A 21 0 0 "LEU " " H  " " " 1 0 1 C2 
    2685 48 2.13707 7.74869 17.6987 174 " " " " A 21 0 0 "LEU " " HA " " " 1 0 1 C2 
    2686 48 2.48115 5.40284 17.6483 174 " " " " A 21 0 0 "LEU " " HB3" " " 1 0 1 C2 
    2687 48 1.31156 4.90044 18.8353 174 " " " " A 21 0 0 "LEU " " HB2" " " 1 0 1 C2 
    2688 48 2.6464 6.64169 20.301 174 " " " " A 21 0 0 "LEU " " HG " " " 1 0 1 C2 
    2689 48 2.41746 4.14061 20.5273 174 " " " " A 21 0 0 "LEU " HD11 " " 1 0 1 C2 
    2690 48 3.97842 4.01488 19.7943 174 " " " " A 21 0 0 "LEU " HD12 " " 1 0 1 C2 
    2691 48 3.77556 4.78607 21.386 174 " " " " A 21 0 0 "LEU " HD13 " " 1 0 1 C2 
    2692 48 4.97556 6.92289 19.5868 174 " " " " A 21 0 0 "LEU " HD21 " " 1 0 1 C2 
    2693 48 4.94582 5.69865 18.3114 174 " " " " A 21 0 0 "LEU " HD22 " " 1 0 1 C2 
    2694 48 4.09948 7.11146 18.0505 174 " " " " A 21 0 0 "LEU " HD23 " " 1 0 1 C2 
    2695 40 -0.904197 6.68046 17.3389 175 " " " " A 43 0 0 "ALA " " N  " " " 7 0 1 C2 
    2696 14 -1.9911 6.31002 16.4405 175 " " " " A 2 0 0 "ALA " " CA " " " 6 0 1 C2 
    2697 14 -2.44572 7.5878 15.5722 175 " " " " A 2 0 0 "ALA " " C  " " " 6 0 1 C2 
    2698 23 -2.54029 7.53795 14.3455 175 " " " " A 70 0 0 "ALA " " O  " " " 8 0 1 C2 
    2699 14 -3.08633 5.72799 17.2694 175 " " " " A 2 0 0 "ALA " " CB " " " 6 0 1 C2 
    2700 48 -0.897715 6.1704 18.2107 175 " " " " A 21 0 0 "ALA " " H  " " " 1 0 1 C2 
    2701 48 -1.55707 5.51055 15.84 175 " " " " A 21 0 0 "ALA " " HA " " " 1 0 1 C2 
    2702 48 -4.04417 5.62486 16.7595 175 " " " " A 21 0 0 "ALA " " HB1" " " 1 0 1 C2 
    2703 48 -2.87203 4.83759 17.8605 175 " " " " A 21 0 0 "ALA " " HB2" " " 1 0 1 C2 
    2704 48 -3.31196 6.39726 18.0996 175 " " " " A 21 0 0 "ALA " " HB3" " " 1 0 1 C2 
    2705 40 -2.50875 8.71454 16.3158 176 " " " " A 43 0 0 "SER " " N  " " " 7 0 1 C2 
    2706 14 -2.7773 10.0176 15.9307 176 " " " " A 2 0 0 "SER " " CA " " " 6 0 1 C2 
    2707 14 -1.62982 10.6255 15.0353 176 " " " " A 2 0 0 "SER " " C  " " " 6 0 1 C2 
    2708 23 -1.86846 11.265 14.0673 176 " " " " A 70 0 0 "SER " " O  " " " 8 0 1 C2 
    2709 14 -2.81443 10.7906 17.1834 176 " " " " A 2 0 0 "SER " " CB " " " 6 0 1 C2 
    2710 23 -3.93362 10.3478 17.9614 176 " " " " A 70 0 0 "SER " " OG " " " 8 0 1 C2 
    2711 48 -2.47457 8.64859 17.3231 176 " " " " A 21 0 0 "SER " " H  " " " 1 0 1 C2 
    2712 48 -3.70925 10.0466 15.3662 176 " " " " A 21 0 0 "SER " " HA " " " 1 0 1 C2 
    2713 48 -3.02004 11.8302 16.9286 176 " " " " A 21 0 0 "SER " " HB3" " " 1 0 1 C2 
    2714 48 -1.89488 10.9018 17.758 176 " " " " A 21 0 0 "SER " " HB2" " " 1 0 1 C2 
    2715 48 -3.79776 9.50446 18.3656 176 " " " " A 21 0 0 "SER " " HG " " " 1 0 1 C2 
    2716 40 -0.335749 10.2947 15.3129 177 " " " " A 43 0 0 "GLU " " N  " " " 7 0 1 C2 
    2717 14 0.699212 10.6231 14.3935 177 " " " " A 2 0 0 "GLU " " CA " " " 6 0 1 C2 
    2718 14 0.771398 9.77104 13.0805 177 " " " " A 2 0 0 "GLU " " C  " " " 6 0 1 C2 
    2719 23 1.0519 10.2923 11.9936 177 " " " " A 70 0 0 "GLU " " O  " " " 8 0 1 C2 
    2720 14 2.04116 10.5756 15.1833 177 " " " " A 2 0 0 "GLU " " CB " " " 6 0 1 C2 
    2721 14 2.20418 11.7089 16.2562 177 " " " " A 2 0 0 "GLU " " CG " " " 6 0 1 C2 
    2722 14 2.25259 13.1651 15.7998 177 " " " " A 2 0 0 "GLU " " CD " " " 6 0 1 C2 
    2723 23 2.62985 13.3452 14.6075 177 " " " " A 70 0 0 "GLU " " OE1" " " 8 0 1 C2 
    2724 23 1.90482 14.0105 16.6156 177 " " " " A 70 0 0 "GLU " " OE2" " " 8 0 1 C2 
    2725 48 -0.102416 9.925 16.2234 177 " " " " A 21 0 0 "GLU " " H  " " " 1 0 1 C2 
    2726 48 0.598806 11.687 14.1791 177 " " " " A 21 0 0 "GLU " " HA " " " 1 0 1 C2 
    2727 48 2.84229 10.6594 14.4489 177 " " " " A 21 0 0 "GLU " " HB3" " " 1 0 1 C2 
    2728 48 2.06429 9.64009 15.7421 177 " " " " A 21 0 0 "GLU " " HB2" " " 1 0 1 C2 
    2729 48 3.1416 11.5427 16.7869 177 " " " " A 21 0 0 "GLU " " HG3" " " 1 0 1 C2 
    2730 48 1.32972 11.6365 16.9028 177 " " " " A 21 0 0 "GLU " " HG2" " " 1 0 1 C2 
    2731 40 0.574086 8.48335 13.2601 178 " " " " A 43 0 0 "LEU " " N  " " " 7 0 1 C2 
    2732 14 0.469438 7.48843 12.1999 178 " " " " A 2 0 0 "LEU " " CA " " " 6 0 1 C2 
    2733 14 -0.557895 7.91311 11.1698 178 " " " " A 2 0 0 "LEU " " C  " " " 6 0 1 C2 
    2734 23 -0.228598 7.97971 9.99787 178 " " " " A 70 0 0 "LEU " " O  " " " 8 0 1 C2 
    2735 14 0.0743762 6.00487 12.6845 178 " " " " A 2 0 0 "LEU " " CB " " " 6 0 1 C2 
    2736 14 -0.191508 4.98867 11.5852 178 " " " " A 2 0 0 "LEU " " CG " " " 6 0 1 C2 
    2737 14 1.10891 4.67645 10.7949 178 " " " " A 2 0 0 "LEU " " CD1" " " 6 0 1 C2 
    2738 14 -0.708819 3.67948 12.1889 178 " " " " A 2 0 0 "LEU " " CD2" " " 6 0 1 C2 
    2739 48 0.700708 8.10964 14.1898 178 " " " " A 21 0 0 "LEU " " H  " " " 1 0 1 C2 
    2740 48 1.38855 7.29695 11.6461 178 " " " " A 21 0 0 "LEU " " HA " " " 1 0 1 C2 
    2741 48 -0.84122 6.08669 13.2702 178 " " " " A 21 0 0 "LEU " " HB3" " " 1 0 1 C2 
    2742 48 0.807416 5.54011 13.3438 178 " " " " A 21 0 0 "LEU " " HB2" " " 1 0 1 C2 
    2743 48 -0.920195 5.3756 10.8729 178 " " " " A 21 0 0 "LEU " " HG " " " 1 0 1 C2 
    2744 48 1.71312 4.12254 11.5134 178 " " " " A 21 0 0 "LEU " HD11 " " 1 0 1 C2 
    2745 48 0.939855 4.14686 9.85733 178 " " " " A 21 0 0 "LEU " HD12 " " 1 0 1 C2 
    2746 48 1.61457 5.6326 10.6601 178 " " " " A 21 0 0 "LEU " HD13 " " 1 0 1 C2 
    2747 48 -1.56869 3.85475 12.8354 178 " " " " A 21 0 0 "LEU " HD21 " " 1 0 1 C2 
    2748 48 -1.0033 2.92362 11.4608 178 " " " " A 21 0 0 "LEU " HD22 " " 1 0 1 C2 
    2749 48 0.0442058 3.32226 12.8913 178 " " " " A 21 0 0 "LEU " HD23 " " 1 0 1 C2 
    2750 40 -1.82565 8.1327 11.5495 179 " " " " A 43 0 0 "THR " " N  " " " 7 0 1 C2 
    2751 14 -2.88179 8.67682 10.7011 179 " " " " A 2 0 0 "THR " " CA " " " 6 0 1 C2 
    2752 14 -2.58855 10.1059 10.1755 179 " " " " A 2 0 0 "THR " " C  " " " 6 0 1 C2 
    2753 23 -2.97162 10.6022 9.13227 179 " " " " A 70 0 0 "THR " " O  " " " 8 0 1 C2 
    2754 14 -4.23881 8.67152 11.4922 179 " " " " A 2 0 0 "THR " " CB " " " 6 0 1 C2 
    2755 23 -4.09552 9.19906 12.8273 179 " " " " A 70 0 0 "THR " " OG1" " " 8 0 1 C2 
    2756 14 -4.76867 7.19322 11.5882 179 " " " " A 2 0 0 "THR " " CG2" " " 6 0 1 C2 
    2757 48 -2.01705 7.95153 12.5245 179 " " " " A 21 0 0 "THR " " H  " " " 1 0 1 C2 
    2758 48 -2.92852 8.04082 9.81712 179 " " " " A 21 0 0 "THR " " HA " " " 1 0 1 C2 
    2759 48 -5.00663 9.14031 10.8767 179 " " " " A 21 0 0 "THR " " HB " " " 1 0 1 C2 
    2760 48 -3.82199 8.49967 13.4009 179 " " " " A 21 0 0 "THR " " HG1" " " 1 0 1 C2 
    2761 48 -3.94982 6.53629 11.8815 179 " " " " A 21 0 0 "THR " HG21 " " 1 0 1 C2 
    2762 48 -5.62368 7.1881 12.2642 179 " " " " A 21 0 0 "THR " HG22 " " 1 0 1 C2 
    2763 48 -5.08961 6.86514 10.5995 179 " " " " A 21 0 0 "THR " HG23 " " 1 0 1 C2 
    2764 40 -1.78393 10.8674 10.9168 180 " " " " A 43 0 0 "GLY " " N  " " " 7 0 1 C2 
    2765 14 -1.31955 12.1967 10.5854 180 " " " " A 2 0 0 "GLY " " CA " " " 6 0 1 C2 
    2766 14 -0.258391 12.1926 9.44935 180 " " " " A 2 0 0 "GLY " " C  " " " 6 0 1 C2 
    2767 23 0.0150081 13.2785 9.00181 180 " " " " A 70 0 0 "GLY " " O  " " " 8 0 1 C2 
    2768 48 -1.43446 10.4239 11.7542 180 " " " " A 21 0 0 "GLY " " H  " " " 1 0 1 C2 
    2769 48 -0.898143 12.6576 11.4788 180 " " " " A 21 0 0 "GLY " " HA3" " " 1 0 1 C2 
    2770 48 -2.19272 12.7763 10.2858 180 " " " " A 21 0 0 "GLY " " HA2" " " 1 0 1 C2 
    2771 40 0.311719 11.1057 8.91802 181 " " " " A 43 0 0 "THR " " N  " " " 7 0 1 C2 
    2772 14 1.3449 11.0267 7.85206 181 " " " " A 2 0 0 "THR " " CA " " " 6 0 1 C2 
    2773 14 0.837995 11.5672 6.52893 181 " " " " A 2 0 0 "THR " " C  " " " 6 0 1 C2 
    2774 23 1.58793 12.0061 5.67086 181 " " " " A 70 0 0 "THR " " O  " " " 8 0 1 C2 
    2775 14 1.9527 9.55781 7.76156 181 " " " " A 2 0 0 "THR " " CB " " " 6 0 1 C2 
    2776 23 0.935392 8.56512 7.60369 181 " " " " A 70 0 0 "THR " " OG1" " " 8 0 1 C2 
    2777 14 2.731 9.31001 9.01836 181 " " " " A 2 0 0 "THR " " CG2" " " 6 0 1 C2 
    2778 48 -0.028407 10.2431 9.31864 181 " " " " A 21 0 0 "THR " " H  " " " 1 0 1 C2 
    2779 48 2.10013 11.7575 8.1411 181 " " " " A 21 0 0 "THR " " HA " " " 1 0 1 C2 
    2780 48 2.62002 9.55449 6.89972 181 " " " " A 21 0 0 "THR " " HB " " " 1 0 1 C2 
    2781 48 0.58748 8.50597 8.48032 181 " " " " A 21 0 0 "THR " " HG1" " " 1 0 1 C2 
    2782 48 3.24666 8.3511 9.07037 181 " " " " A 21 0 0 "THR " HG21 " " 1 0 1 C2 
    2783 48 3.52436 10.0492 9.12932 181 " " " " A 21 0 0 "THR " HG22 " " 1 0 1 C2 
    2784 48 1.98584 9.47431 9.79671 181 " " " " A 21 0 0 "THR " HG23 " " 1 0 1 C2 
    2785 40 -0.463359 11.4613 6.27736 182 " " " " A 43 0 0 "ILE " " N  " " " 7 0 1 C2 
    2786 14 -0.954421 11.979 5.0315 182 " " " " A 2 0 0 "ILE " " CA " " " 6 0 1 C2 
    2787 14 -1.04609 13.4891 4.86304 182 " " " " A 2 0 0 "ILE " " C  " " " 6 0 1 C2 
    2788 23 -1.17829 13.97 3.73902 182 " " " " A 70 0 0 "ILE " " O  " " " 8 0 1 C2 
    2789 14 -2.37972 11.3253 4.68504 182 " " " " A 2 0 0 "ILE " " CB " " " 6 0 1 C2 
    2790 14 -3.63414 11.8139 5.5205 182 " " " " A 2 0 0 "ILE " " CG1" " " 6 0 1 C2 
    2791 14 -2.35981 9.75559 4.8581 182 " " " " A 2 0 0 "ILE " " CG2" " " 6 0 1 C2 
    2792 14 -5.03706 11.3819 5.09992 182 " " " " A 2 0 0 "ILE " " CD1" " " 6 0 1 C2 
    2793 48 -1.04545 11.143 7.03892 182 " " " " A 21 0 0 "ILE " " H  " " " 1 0 1 C2 
    2794 48 -0.318873 11.6652 4.20346 182 " " " " A 21 0 0 "ILE " " HA " " " 1 0 1 C2 
    2795 48 -2.53658 11.639 3.65301 182 " " " " A 21 0 0 "ILE " " HB " " " 1 0 1 C2 
    2796 48 -3.67559 12.9015 5.46203 182 " " " " A 21 0 0 "ILE " HG13 " " 1 0 1 C2 
    2797 48 -3.50334 11.6143 6.58406 182 " " " " A 21 0 0 "ILE " HG12 " " 1 0 1 C2 
    2798 48 -3.3855 9.39084 4.80321 182 " " " " A 21 0 0 "ILE " HG21 " " 1 0 1 C2 
    2799 48 -1.99996 9.30018 3.93549 182 " " " " A 21 0 0 "ILE " HG22 " " 1 0 1 C2 
    2800 48 -1.74633 9.45172 5.70627 182 " " " " A 21 0 0 "ILE " HG23 " " 1 0 1 C2 
    2801 48 -5.58318 12.2135 4.6547 182 " " " " A 21 0 0 "ILE " HD11 " " 1 0 1 C2 
    2802 48 -5.02106 10.6119 4.32859 182 " " " " A 21 0 0 "ILE " HD12 " " 1 0 1 C2 
    2803 48 -5.55184 10.8286 5.88539 182 " " " " A 21 0 0 "ILE " HD13 " " 1 0 1 C2 
    2804 40 -0.952617 14.3307 5.98313 183 " " " " A 43 0 0 "GLY " " N  " " " 7 0 1 C2 
    2805 14 -1.15345 15.7555 6.06908 183 " " " " A 2 0 0 "GLY " " CA " " " 6 0 1 C2 
    2806 14 -2.42951 16.2625 5.50453 183 " " " " A 2 0 0 "GLY " " C  " " " 6 0 1 C2 
    2807 23 -3.44628 15.5644 5.50884 183 " " " " A 70 0 0 "GLY " " O  " " " 8 0 1 C2 
    2808 48 -0.740336 13.8714 6.85723 183 " " " " A 21 0 0 "GLY " " H  " " " 1 0 1 C2 
    2809 48 -0.326255 16.1592 5.48518 183 " " " " A 21 0 0 "GLY " " HA3" " " 1 0 1 C2 
    2810 48 -0.958114 16.0741 7.09302 183 " " " " A 21 0 0 "GLY " " HA2" " " 1 0 1 C2 
    2811 40 -2.3591 17.4804 4.9255 184 " " " " A 43 0 0 "GLU " " N  " " " 7 0 1 C2 
    2812 14 -3.49657 18.2487 4.4646 184 " " " " A 2 0 0 "GLU " " CA " " " 6 0 1 C2 
    2813 14 -3.38471 18.6015 2.97279 184 " " " " A 2 0 0 "GLU " " C  " " " 6 0 1 C2 
    2814 23 -4.25179 18.2513 2.14361 184 " " " " A 70 0 0 "GLU " " O  " " " 8 0 1 C2 
    2815 14 -3.88265 19.4793 5.28791 184 " " " " A 2 0 0 "GLU " " CB " " " 6 0 1 C2 
    2816 14 -3.77655 19.136 6.78064 184 " " " " A 2 0 0 "GLU " " CG " " " 6 0 1 C2 
    2817 14 -4.85742 18.1811 7.32007 184 " " " " A 2 0 0 "GLU " " CD " " " 6 0 1 C2 
    2818 23 -4.58275 17.3549 8.22164 184 " " " " A 70 0 0 "GLU " " OE1" " " 8 0 1 C2 
    2819 23 -6.00241 18.1622 6.83675 184 " " " " A 70 0 0 "GLU " " OE2" " " 8 0 1 C2 
    2820 48 -1.48641 17.9859 4.98004 184 " " " " A 21 0 0 "GLU " " H  " " " 1 0 1 C2 
    2821 48 -4.40993 17.6543 4.48655 184 " " " " A 21 0 0 "GLU " " HA " " " 1 0 1 C2 
    2822 48 -4.83239 19.9353 5.00837 184 " " " " A 21 0 0 "GLU " " HB3" " " 1 0 1 C2 
    2823 48 -3.19305 20.2772 5.01232 184 " " " " A 21 0 0 "GLU " " HB2" " " 1 0 1 C2 
    2824 48 -3.89011 20.1081 7.26029 184 " " " " A 21 0 0 "GLU " " HG3" " " 1 0 1 C2 
    2825 48 -2.74018 18.8476 6.95636 184 " " " " A 21 0 0 "GLU " " HG2" " " 1 0 1 C2 
    2826 40 -2.34938 19.3669 2.61976 185 " " " " A 43 0 0 "ASP " " N  " " " 7 0 1 C2 
    2827 14 -1.88743 19.6742 1.25332 185 " " " " A 2 0 0 "ASP " " CA " " " 6 0 1 C2 
    2828 14 -0.784209 18.6605 0.770942 185 " " " " A 2 0 0 "ASP " " C  " " " 6 0 1 C2 
    2829 23 -0.34542 18.7169 -0.420792 185 " " " " A 70 0 0 "ASP " " O  " " " 8 0 1 C2 
    2830 14 -1.3414 21.1561 1.27145 185 " " " " A 2 0 0 "ASP " " CB " " " 6 0 1 C2 
    2831 14 -0.427417 21.5873 2.3751 185 " " " " A 2 0 0 "ASP " " CG " " " 6 0 1 C2 
    2832 23 -0.819972 22.512 3.1184 185 " " " " A 70 0 0 "ASP " " OD1" " " 8 0 1 C2 
    2833 23 0.59242 20.9011 2.57853 185 " " " " A 70 0 0 "ASP " " OD2" " " 8 0 1 C2 
    2834 48 -1.75574 19.7045 3.36386 185 " " " " A 21 0 0 "ASP " " H  " " " 1 0 1 C2 
    2835 48 -2.73206 19.6678 0.564366 185 " " " " A 21 0 0 "ASP " " HA " " " 1 0 1 C2 
    2836 48 -2.26929 21.6915 1.07023 185 " " " " A 21 0 0 "ASP " " HB3" " " 1 0 1 C2 
    2837 48 -0.691798 21.3367 0.414994 185 " " " " A 21 0 0 "ASP " " HB2" " " 1 0 1 C2 
    2838 40 -0.29317 17.7004 1.60559 186 " " " " A 43 0 0 "GLN " " N  " " " 7 0 1 C2 
    2839 14 0.551656 16.5376 1.30408 186 " " " " A 2 0 0 "GLN " " CA " " " 6 0 1 C2 
    2840 14 -0.189853 15.418 0.618737 186 " " " " A 2 0 0 "GLN " " C  " " " 6 0 1 C2 
    2841 23 0.432058 14.7987 -0.237694 186 " " " " A 70 0 0 "GLN " " O  " " " 8 0 1 C2 
    2842 14 1.14809 15.9838 2.62507 186 " " " " A 2 0 0 "GLN " " CB " " " 6 0 1 C2 
    2843 14 2.427 16.7572 3.01133 186 " " " " A 2 0 0 "GLN " " CG " " " 6 0 1 C2 
    2844 14 3.10558 16.2812 4.31389 186 " " " " A 2 0 0 "GLN " " CD " " " 6 0 1 C2 
    2845 23 4.18177 16.6801 4.66792 186 " " " " A 70 0 0 "GLN " " OE1" " " 8 0 1 C2 
    2846 40 2.5594 15.3314 5.07563 186 " " " " A 43 0 0 "GLN " " NE2" " " 7 0 1 C2 
    2847 48 -0.537341 17.9011 2.56485 186 " " " " A 21 0 0 "GLN " " H  " " " 1 0 1 C2 
    2848 48 1.30324 17.0028 0.666264 186 " " " " A 21 0 0 "GLN " " HA " " " 1 0 1 C2 
    2849 48 1.396 14.9363 2.45332 186 " " " " A 21 0 0 "GLN " " HB3" " " 1 0 1 C2 
    2850 48 0.384763 15.8549 3.39242 186 " " " " A 21 0 0 "GLN " " HB2" " " 1 0 1 C2 
    2851 48 2.12519 17.8043 3.0331 186 " " " " A 21 0 0 "GLN " " HG3" " " 1 0 1 C2 
    2852 48 3.06703 16.7805 2.12934 186 " " " " A 21 0 0 "GLN " " HG2" " " 1 0 1 C2 
    2853 48 3.11205 14.8889 5.79594 186 " " " " A 21 0 0 "GLN " HE22 " " 1 0 1 C2 
    2854 48 1.70151 14.8645 4.81858 186 " " " " A 21 0 0 "GLN " HE21 " " 1 0 1 C2 
    2855 40 -1.52748 15.2954 0.884 187 " " " " A 43 0 0 "LYS " " N  " " " 7 0 1 C2 
    2856 14 -2.40887 14.2748 0.157392 187 " " " " A 2 0 0 "LYS " " CA " " " 6 0 1 C2 
    2857 14 -3.02772 14.7464 -1.13617 187 " " " " A 2 0 0 "LYS " " C  " " " 6 0 1 C2 
    2858 23 -3.71941 13.9258 -1.67605 187 " " " " A 70 0 0 "LYS " " O  " " " 8 0 1 C2 
    2859 14 -3.56024 13.7325 1.15336 187 " " " " A 2 0 0 "LYS " " CB " " " 6 0 1 C2 
    2860 14 -4.61683 14.6989 1.5094 187 " " " " A 2 0 0 "LYS " " CG " " " 6 0 1 C2 
    2861 14 -5.44834 14.3358 2.77186 187 " " " " A 2 0 0 "LYS " " CD " " " 6 0 1 C2 
    2862 14 -6.74573 15.19 2.67465 187 " " " " A 2 0 0 "LYS " " CE " " " 6 0 1 C2 
    2863 40 -7.50008 14.9758 3.86832 187 " " " " A 43 0 0 "LYS " " NZ " " " 7 0 1 C2 
    2864 48 -1.96962 15.7929 1.64367 187 " " " " A 21 0 0 "LYS " " H  " " " 1 0 1 C2 
    2865 48 -1.77522 13.395 0.0454157 187 " " " " A 21 0 0 "LYS " " HA " " " 1 0 1 C2 
    2866 48 -3.00767 13.4394 2.04603 187 " " " " A 21 0 0 "LYS " " HB3" " " 1 0 1 C2 
    2867 48 -4.06896 12.8696 0.723718 187 " " " " A 21 0 0 "LYS " " HB2" " " 1 0 1 C2 
    2868 48 -5.31148 14.738 0.670339 187 " " " " A 21 0 0 "LYS " " HG3" " " 1 0 1 C2 
    2869 48 -4.306 15.7241 1.71055 187 " " " " A 21 0 0 "LYS " " HG2" " " 1 0 1 C2 
    2870 48 -4.97536 14.5807 3.72287 187 " " " " A 21 0 0 "LYS " " HD3" " " 1 0 1 C2 
    2871 48 -5.71283 13.2801 2.71045 187 " " " " A 21 0 0 "LYS " " HD2" " " 1 0 1 C2 
    2872 48 -7.35412 14.9333 1.80744 187 " " " " A 21 0 0 "LYS " " HE3" " " 1 0 1 C2 
    2873 48 -6.56151 16.2512 2.50747 187 " " " " A 21 0 0 "LYS " " HE2" " " 1 0 1 C2 
    2874 48 -7.01627 15.206 4.72451 187 " " " " A 21 0 0 "LYS " " HZ1" " " 1 0 1 C2 
    2875 48 -8.33107 15.5432 3.78138 187 " " " " A 21 0 0 "LYS " " HZ2" " " 1 0 1 C2 
    2876 48 -7.87347 14.0379 3.90085 187 " " " " A 21 0 0 "LYS " " HZ3" " " 1 0 1 C2 
    2877 40 -2.79986 15.9934 -1.59453 188 " " " " A 43 0 0 "ARG " " N  " " " 7 0 1 C2 
    2878 14 -3.4346 16.7753 -2.6681 188 " " " " A 2 0 0 "ARG " " CA " " " 6 0 1 C2 
    2879 14 -2.51667 17.3729 -3.74136 188 " " " " A 2 0 0 "ARG " " C  " " " 6 0 1 C2 
    2880 23 -1.27654 17.441 -3.50709 188 " " " " A 70 0 0 "ARG " " O  " " " 8 0 1 C2 
    2881 14 -4.13911 17.8749 -1.97328 188 " " " " A 2 0 0 "ARG " " CB " " " 6 0 1 C2 
    2882 14 -5.4577 17.4278 -1.34068 188 " " " " A 2 0 0 "ARG " " CG " " " 6 0 1 C2 
    2883 14 -6.24699 18.5045 -0.67826 188 " " " " A 2 0 0 "ARG " " CD " " " 6 0 1 C2 
    2884 40 -7.09432 19.2389 -1.62158 188 " " " " A 43 0 0 "ARG " " NE " " " 7 0 1 C2 
    2885 14 -8.00389 20.2116 -1.34148 188 " " " " A 2 0 0 "ARG " " CZ " " " 6 0 1 C2 
    2886 40 -8.65126 20.768 -2.36224 188 " " " " A 43 0 0 "ARG " " NH1" " " 7 0 1 C2 
    2887 40 -8.16468 20.6721 -0.0620317 188 " " " " A 43 0 0 "ARG " " NH2" " " 7 0 1 C2 
    2888 48 -2.17431 16.5259 -1.00697 188 " " " " A 21 0 0 "ARG " " H  " " " 1 0 1 C2 
    2889 48 -4.21093 16.2271 -3.2018 188 " " " " A 21 0 0 "ARG " " HA " " " 1 0 1 C2 
    2890 48 -4.36868 18.6336 -2.72138 188 " " " " A 21 0 0 "ARG " " HB3" " " 1 0 1 C2 
    2891 48 -3.41492 18.3394 -1.30404 188 " " " " A 21 0 0 "ARG " " HB2" " " 1 0 1 C2 
    2892 48 -5.20532 16.6052 -0.671569 188 " " " " A 21 0 0 "ARG " " HG3" " " 1 0 1 C2 
    2893 48 -6.09101 16.9092 -2.06042 188 " " " " A 21 0 0 "ARG " " HG2" " " 1 0 1 C2 
    2894 48 -5.6486 19.1957 -0.084686 188 " " " " A 21 0 0 "ARG " " HD3" " " 1 0 1 C2 
    2895 48 -6.84583 17.8945 -0.00191829 188 " " " " A 21 0 0 "ARG " " HD2" " " 1 0 1 C2 
    2896 48 -6.97785 18.8497 -2.54625 188 " " " " A 21 0 0 "ARG " " HE " " " 1 0 1 C2 
    2897 48 -9.00373 21.7054 -2.23135 188 " " " " A 21 0 0 "ARG " HH12 " " 1 0 1 C2 
    2898 48 -8.49372 20.3867 -3.28411 188 " " " " A 21 0 0 "ARG " HH11 " " 1 0 1 C2 
    2899 48 -8.65097 21.5475 0.0698743 188 " " " " A 21 0 0 "ARG " HH22 " " 1 0 1 C2 
    2900 48 -7.72032 20.3 0.765135 188 " " " " A 21 0 0 "ARG " HH21 " " 1 0 1 C2 
    2901 40 -3.03214 17.9989 -4.86722 189 " " " " A 43 0 0 "ALA " " N  " " " 7 0 1 C2 
    2902 14 -2.1881 18.4096 -6.05951 189 " " " " A 2 0 0 "ALA " " CA " " " 6 0 1 C2 
    2903 14 -3.04701 19.081 -7.16488 189 " " " " A 2 0 0 "ALA " " C  " " " 6 0 1 C2 
    2904 23 -2.46179 19.3203 -8.24956 189 " " " " A 70 0 0 "ALA " " O  " " " 8 0 1 C2 
    2905 14 -1.46538 17.142 -6.60075 189 " " " " A 2 0 0 "ALA " " CB " " " 6 0 1 C2 
    2906 48 -4.01589 18.2276 -4.87143 189 " " " " A 21 0 0 "ALA " " H  " " " 1 0 1 C2 
    2907 48 -1.43198 19.0683 -5.63238 189 " " " " A 21 0 0 "ALA " " HA " " " 1 0 1 C2 
    2908 48 -0.824756 16.6443 -5.8728 189 " " " " A 21 0 0 "ALA " " HB1" " " 1 0 1 C2 
    2909 48 -2.18905 16.3906 -6.91662 189 " " " " A 21 0 0 "ALA " " HB2" " " 1 0 1 C2 
    2910 48 -0.866382 17.2818 -7.50062 189 " " " " A 21 0 0 "ALA " " HB3" " " 1 0 1 C2 
    2911 40 -4.30786 19.4531 -6.95588 190 " " " " A 43 0 0 "GLU " " N  " " " 7 0 1 C2 
    2912 14 -5.2167 19.7482 -8.05403 190 " " " " A 2 0 0 "GLU " " CA " " " 6 0 1 C2 
    2913 14 -4.96211 20.938 -8.98151 190 " " " " A 2 0 0 "GLU " " C  " " " 6 0 1 C2 
    2914 23 -5.4678 20.9663 -10.0797 190 " " " " A 70 0 0 "GLU " " O  " " " 8 0 1 C2 
    2915 14 -6.57712 20.007 -7.41052 190 " " " " A 2 0 0 "GLU " " CB " " " 6 0 1 C2 
    2916 14 -7.10224 18.8729 -6.64308 190 " " " " A 2 0 0 "GLU " " CG " " " 6 0 1 C2 
    2917 14 -6.94499 19.0283 -5.16113 190 " " " " A 2 0 0 "GLU " " CD " " " 6 0 1 C2 
    2918 23 -7.96733 19.0961 -4.41673 190 " " " " A 70 0 0 "GLU " " OE1" " " 8 0 1 C2 
    2919 23 -5.82448 19.1295 -4.6577 190 " " " " A 70 0 0 "GLU " " OE2" " " 8 0 1 C2 
    2920 48 -4.70775 19.5717 -6.03603 190 " " " " A 21 0 0 "GLU " " H  " " " 1 0 1 C2 
    2921 48 -5.17261 18.9572 -8.8027 190 " " " " A 21 0 0 "GLU " " HA " " " 1 0 1 C2 
    2922 48 -7.38342 20.3698 -8.04798 190 " " " " A 21 0 0 "GLU " " HB3" " " 1 0 1 C2 
    2923 48 -6.41146 20.8597 -6.75206 190 " " " " A 21 0 0 "GLU " " HB2" " " 1 0 1 C2 
    2924 48 -6.67506 17.9244 -6.96867 190 " " " " A 21 0 0 "GLU " " HG3" " " 1 0 1 C2 
    2925 48 -8.10157 18.7481 -7.06007 190 " " " " A 21 0 0 "GLU " " HG2" " " 1 0 1 C2 
    2926 40 -4.0903 21.872 -8.5937 191 " " " " A 43 0 0 "VAL " " N  " " " 7 0 1 C2 
    2927 14 -3.69602 23.0399 -9.34626 191 " " " " A 2 0 0 "VAL " " CA " " " 6 0 1 C2 
    2928 14 -2.15283 23.1305 -9.43937 191 " " " " A 2 0 0 "VAL " " C  " " " 6 0 1 C2 
    2929 23 -1.56936 23.429 -10.4839 191 " " " " A 70 0 0 "VAL " " O  " " " 8 0 1 C2 
    2930 14 -4.43594 24.3832 -9.04926 191 " " " " A 2 0 0 "VAL " " CB " " " 6 0 1 C2 
    2931 14 -5.92322 24.2976 -9.38475 191 " " " " A 2 0 0 "VAL " " CG1" " " 6 0 1 C2 
    2932 14 -4.29275 24.8504 -7.57714 191 " " " " A 2 0 0 "VAL " " CG2" " " 6 0 1 C2 
    2933 48 -3.59556 21.7303 -7.72464 191 " " " " A 21 0 0 "VAL " " H  " " " 1 0 1 C2 
    2934 48 -3.94166 22.7879 -10.3779 191 " " " " A 21 0 0 "VAL " " HA " " " 1 0 1 C2 
    2935 48 -4.007 25.0367 -9.80897 191 " " " " A 21 0 0 "VAL " " HB " " " 1 0 1 C2 
    2936 48 -6.07918 23.5456 -10.1583 191 " " " " A 21 0 0 "VAL " HG11 " " 1 0 1 C2 
    2937 48 -6.48786 24.123 -8.46889 191 " " " " A 21 0 0 "VAL " HG12 " " 1 0 1 C2 
    2938 48 -6.29205 25.2977 -9.61223 191 " " " " A 21 0 0 "VAL " HG13 " " 1 0 1 C2 
    2939 48 -4.65396 24.1024 -6.87133 191 " " " " A 21 0 0 "VAL " HG21 " " 1 0 1 C2 
    2940 48 -3.25012 25.1382 -7.44209 191 " " " " A 21 0 0 "VAL " HG22 " " 1 0 1 C2 
    2941 48 -4.95888 25.6993 -7.42273 191 " " " " A 21 0 0 "VAL " HG23 " " 1 0 1 C2 
    2942 40 -1.44963 22.7023 -8.35723 192 " " " " A 43 0 0 "ALA " " N  " " " 7 0 1 C2 
    2943 14 0.0845844 22.6798 -8.29196 192 " " " " A 2 0 0 "ALA " " CA " " " 6 0 1 C2 
    2944 14 0.672757 21.4903 -9.07484 192 " " " " A 2 0 0 "ALA " " C  " " " 6 0 1 C2 
    2945 23 1.8896 21.4359 -9.20278 192 " " " " A 70 0 0 "ALA " " O  " " " 8 0 1 C2 
    2946 14 0.469571 22.6637 -6.87431 192 " " " " A 2 0 0 "ALA " " CB " " " 6 0 1 C2 
    2947 48 -1.91746 22.4929 -7.48693 192 " " " " A 21 0 0 "ALA " " H  " " " 1 0 1 C2 
    2948 48 0.486688 23.586 -8.74495 192 " " " " A 21 0 0 "ALA " " HA " " " 1 0 1 C2 
    2949 48 0.304868 23.636 -6.41006 192 " " " " A 21 0 0 "ALA " " HB1" " " 1 0 1 C2 
    2950 48 -0.119693 21.9383 -6.31325 192 " " " " A 21 0 0 "ALA " " HB2" " " 1 0 1 C2 
    2951 48 1.47908 22.3072 -6.6695 192 " " " " A 21 0 0 "ALA " " HB3" " " 1 0 1 C2 
    2952 40 -0.114337 20.613 -9.64781 193 " " " " A 43 0 0 "ALA " " N  " " " 7 0 1 C2 
    2953 14 0.41211 19.5603 -10.4838 193 " " " " A 2 0 0 "ALA " " CA " " " 6 0 1 C2 
    2954 14 0.60053 20.1341 -11.9517 193 " " " " A 2 0 0 "ALA " " C  " " " 6 0 1 C2 
    2955 23 1.49044 19.6469 -12.5954 193 " " " " A 70 0 0 "ALA " " O  " " " 8 0 1 C2 
    2956 14 -0.563716 18.3839 -10.5666 193 " " " " A 2 0 0 "ALA " " CB " " " 6 0 1 C2 
    2957 48 -1.08413 20.6098 -9.36569 193 " " " " A 21 0 0 "ALA " " H  " " " 1 0 1 C2 
    2958 48 1.31653 19.0981 -10.0883 193 " " " " A 21 0 0 "ALA " " HA " " " 1 0 1 C2 
    2959 48 -0.761142 17.8561 -9.63364 193 " " " " A 21 0 0 "ALA " " HB1" " " 1 0 1 C2 
    2960 48 -1.52153 18.7906 -10.8912 193 " " " " A 21 0 0 "ALA " " HB2" " " 1 0 1 C2 
    2961 48 -0.33256 17.6173 -11.3061 193 " " " " A 21 0 0 "ALA " " HB3" " " 1 0 1 C2 
    2962 40 -0.250216 21.0466 -12.3463 194 " " " " A 43 0 0 "ILE " " N  " " " 7 0 1 C2 
    2963 14 -0.388926 21.672 -13.6465 194 " " " " A 2 0 0 "ILE " " CA " " " 6 0 1 C2 
    2964 14 0.881124 22.3582 -14.2478 194 " " " " A 2 0 0 "ILE " " C  " " " 6 0 1 C2 
    2965 23 1.15045 22.0566 -15.4292 194 " " " " A 70 0 0 "ILE " " O  " " " 8 0 1 C2 
    2966 14 -1.68751 22.598 -13.684 194 " " " " A 2 0 0 "ILE " " CB " " " 6 0 1 C2 
    2967 14 -2.91844 21.765 -13.2167 194 " " " " A 2 0 0 "ILE " " CG1" " " 6 0 1 C2 
    2968 14 -1.8981 23.281 -14.9868 194 " " " " A 2 0 0 "ILE " " CG2" " " 6 0 1 C2 
    2969 14 -4.3021 22.4764 -13.1526 194 " " " " A 2 0 0 "ILE " " CD1" " " 6 0 1 C2 
    2970 48 -0.897918 21.4056 -11.6595 194 " " " " A 21 0 0 "ILE " " H  " " " 1 0 1 C2 
    2971 48 -0.541621 20.8726 -14.3715 194 " " " " A 21 0 0 "ILE " " HA " " " 1 0 1 C2 
    2972 48 -1.59171 23.4386 -12.9968 194 " " " " A 21 0 0 "ILE " " HB " " " 1 0 1 C2 
    2973 48 -2.78509 21.2626 -12.2587 194 " " " " A 21 0 0 "ILE " HG13 " " 1 0 1 C2 
    2974 48 -2.95372 20.9047 -13.8851 194 " " " " A 21 0 0 "ILE " HG12 " " 1 0 1 C2 
    2975 48 -1.13579 23.9435 -15.3968 194 " " " " A 21 0 0 "ILE " HG21 " " 1 0 1 C2 
    2976 48 -1.99346 22.5683 -15.8059 194 " " " " A 21 0 0 "ILE " HG22 " " 1 0 1 C2 
    2977 48 -2.84384 23.8192 -15.0505 194 " " " " A 21 0 0 "ILE " HG23 " " 1 0 1 C2 
    2978 48 -4.2816 23.4633 -12.6903 194 " " " " A 21 0 0 "ILE " HD11 " " 1 0 1 C2 
    2979 48 -4.79813 22.5817 -14.1174 194 " " " " A 21 0 0 "ILE " HD12 " " 1 0 1 C2 
    2980 48 -5.01023 21.9377 -12.5229 194 " " " " A 21 0 0 "ILE " HD13 " " 1 0 1 C2 
    2981 40 1.70432 23.1507 -13.5356 195 " " " " A 43 0 0 "PRO " " N  " " " 7 0 1 C2 
    2982 14 3.05679 23.6358 -13.9576 195 " " " " A 2 0 0 "PRO " " CA " " " 6 0 1 C2 
    2983 14 4.15526 22.5873 -14.1082 195 " " " " A 2 0 0 "PRO " " C  " " " 6 0 1 C2 
    2984 23 5.18411 22.9924 -14.6652 195 " " " " A 70 0 0 "PRO " " O  " " " 8 0 1 C2 
    2985 14 3.47697 24.6522 -12.9071 195 " " " " A 2 0 0 "PRO " " CB " " " 6 0 1 C2 
    2986 14 2.61491 24.4732 -11.6873 195 " " " " A 2 0 0 "PRO " " CG " " " 6 0 1 C2 
    2987 14 1.4541 23.6648 -12.2176 195 " " " " A 2 0 0 "PRO " " CD " " " 6 0 1 C2 
    2988 48 2.92466 23.9541 -14.9917 195 " " " " A 21 0 0 "PRO " " HA " " " 1 0 1 C2 
    2989 48 3.41173 25.6854 -13.2483 195 " " " " A 21 0 0 "PRO " " HB3" " " 1 0 1 C2 
    2990 48 4.51163 24.5471 -12.5807 195 " " " " A 21 0 0 "PRO " " HB2" " " 1 0 1 C2 
    2991 48 2.24911 25.3746 -11.1955 195 " " " " A 21 0 0 "PRO " " HG3" " " 1 0 1 C2 
    2992 48 3.07832 23.8059 -10.9606 195 " " " " A 21 0 0 "PRO " " HG2" " " 1 0 1 C2 
    2993 48 1.01849 22.9124 -11.5601 195 " " " " A 21 0 0 "PRO " " HD2" " " 1 0 1 C2 
    2994 48 0.598123 24.3187 -12.3842 195 " " " " A 21 0 0 "PRO " " HD3" " " 1 0 1 C2 
    2995 40 4.11368 21.3301 -13.6148 196 " " " " A 43 0 0 "LEU " " N  " " " 7 0 1 C2 
    2996 14 5.10385 20.2869 -13.6715 196 " " " " A 2 0 0 "LEU " " CA " " " 6 0 1 C2 
    2997 14 4.91058 19.5249 -15.0727 196 " " " " A 2 0 0 "LEU " " C  " " " 6 0 1 C2 
    2998 23 5.93647 19.1747 -15.6577 196 " " " " A 70 0 0 "LEU " " O  " " " 8 0 1 C2 
    2999 14 5.02955 19.4289 -12.436 196 " " " " A 2 0 0 "LEU " " CB " " " 6 0 1 C2 
    3000 14 5.68779 19.9562 -11.1169 196 " " " " A 2 0 0 "LEU " " CG " " " 6 0 1 C2 
    3001 14 7.19326 19.9223 -11.2835 196 " " " " A 2 0 0 "LEU " " CD1" " " 6 0 1 C2 
    3002 14 5.09202 21.2198 -10.5918 196 " " " " A 2 0 0 "LEU " " CD2" " " 6 0 1 C2 
    3003 48 3.30638 21.0654 -13.0686 196 " " " " A 21 0 0 "LEU " " H  " " " 1 0 1 C2 
    3004 48 6.12452 20.664 -13.7359 196 " " " " A 21 0 0 "LEU " " HA " " " 1 0 1 C2 
    3005 48 5.39889 18.4287 -12.6623 196 " " " " A 21 0 0 "LEU " " HB3" " " 1 0 1 C2 
    3006 48 3.97287 19.3277 -12.1885 196 " " " " A 21 0 0 "LEU " " HB2" " " 1 0 1 C2 
    3007 48 5.56067 19.1617 -10.3815 196 " " " " A 21 0 0 "LEU " " HG " " " 1 0 1 C2 
    3008 48 7.72645 19.9594 -10.3336 196 " " " " A 21 0 0 "LEU " HD11 " " 1 0 1 C2 
    3009 48 7.64057 19.0177 -11.6954 196 " " " " A 21 0 0 "LEU " HD12 " " 1 0 1 C2 
    3010 48 7.47001 20.7927 -11.8785 196 " " " " A 21 0 0 "LEU " HD13 " " 1 0 1 C2 
    3011 48 5.33914 21.2856 -9.53222 196 " " " " A 21 0 0 "LEU " HD21 " " 1 0 1 C2 
    3012 48 5.47678 22.0856 -11.1307 196 " " " " A 21 0 0 "LEU " HD22 " " 1 0 1 C2 
    3013 48 4.00214 21.2258 -10.6066 196 " " " " A 21 0 0 "LEU " HD23 " " 1 0 1 C2 
    3014 40 3.64466 19.3658 -15.6027 197 " " " " A 43 0 0 "VAL " " N  " " " 7 0 1 C2 
    3015 14 3.13746 18.5916 -16.7338 197 " " " " A 2 0 0 "VAL " " CA " " " 6 0 1 C2 
    3016 14 3.04122 19.4454 -17.9962 197 " " " " A 2 0 0 "VAL " " C  " " " 6 0 1 C2 
    3017 23 3.15978 18.89 -19.0665 197 " " " " A 70 0 0 "VAL " " O  " " " 8 0 1 C2 
    3018 14 1.78001 17.91 -16.3899 197 " " " " A 2 0 0 "VAL " " CB " " " 6 0 1 C2 
    3019 14 1.98079 16.7328 -15.3629 197 " " " " A 2 0 0 "VAL " " CG1" " " 6 0 1 C2 
    3020 14 0.538255 18.7193 -15.9943 197 " " " " A 2 0 0 "VAL " " CG2" " " 6 0 1 C2 
    3021 48 2.90252 19.6671 -14.9874 197 " " " " A 21 0 0 "VAL " " H  " " " 1 0 1 C2 
    3022 48 3.8961 17.8433 -16.9633 197 " " " " A 21 0 0 "VAL " " HA " " " 1 0 1 C2 
    3023 48 1.44285 17.5286 -17.3537 197 " " " " A 21 0 0 "VAL " " HB " " " 1 0 1 C2 
    3024 48 2.38117 17.1382 -14.4336 197 " " " " A 21 0 0 "VAL " HG11 " " 1 0 1 C2 
    3025 48 1.02558 16.3038 -15.0603 197 " " " " A 21 0 0 "VAL " HG12 " " 1 0 1 C2 
    3026 48 2.60749 15.9002 -15.6823 197 " " " " A 21 0 0 "VAL " HG13 " " 1 0 1 C2 
    3027 48 0.583829 19.6992 -16.4696 197 " " " " A 21 0 0 "VAL " HG21 " " 1 0 1 C2 
    3028 48 -0.390021 18.1943 -16.2198 197 " " " " A 21 0 0 "VAL " HG22 " " 1 0 1 C2 
    3029 48 0.761617 18.9824 -14.9604 197 " " " " A 21 0 0 "VAL " HG23 " " 1 0 1 C2 
    3030 40 2.76177 20.7399 -17.7341 198 " " " " A 43 0 0 "ALA " " N  " " " 7 0 1 C2 
    3031 14 2.84465 21.8127 -18.7967 198 " " " " A 2 0 0 "ALA " " CA " " " 6 0 1 C2 
    3032 14 4.00397 21.6525 -19.797 198 " " " " A 2 0 0 "ALA " " C  " " " 6 0 1 C2 
    3033 23 3.82951 21.5859 -21.0471 198 " " " " A 70 0 0 "ALA " " O  " " " 8 0 1 C2 
    3034 14 2.93709 23.1758 -18.0963 198 " " " " A 2 0 0 "ALA " " CB " " " 6 0 1 C2 
    3035 48 2.6907 20.9987 -16.7604 198 " " " " A 21 0 0 "ALA " " H  " " " 1 0 1 C2 
    3036 48 1.93438 21.926 -19.3855 198 " " " " A 21 0 0 "ALA " " HA " " " 1 0 1 C2 
    3037 48 2.68313 23.9392 -18.8317 198 " " " " A 21 0 0 "ALA " " HB1" " " 1 0 1 C2 
    3038 48 2.20225 23.2052 -17.2918 198 " " " " A 21 0 0 "ALA " " HB2" " " 1 0 1 C2 
    3039 48 3.89079 23.387 -17.6127 198 " " " " A 21 0 0 "ALA " " HB3" " " 1 0 1 C2 
    3040 40 5.24984 21.5698 -19.246 199 " " " " A 43 0 0 "VAL " " N  " " " 7 0 1 C2 
    3041 14 6.50905 21.4475 -19.9608 199 " " " " A 2 0 0 "VAL " " CA " " " 6 0 1 C2 
    3042 14 6.66887 20.0773 -20.5772 199 " " " " A 2 0 0 "VAL " " C  " " " 6 0 1 C2 
    3043 23 7.48913 19.9524 -21.477 199 " " " " A 70 0 0 "VAL " " O  " " " 8 0 1 C2 
    3044 14 7.72457 21.8912 -19.1265 199 " " " " A 2 0 0 "VAL " " CB " " " 6 0 1 C2 
    3045 14 7.74551 23.468 -18.9257 199 " " " " A 2 0 0 "VAL " " CG1" " " 6 0 1 C2 
    3046 14 7.80692 21.0904 -17.7891 199 " " " " A 2 0 0 "VAL " " CG2" " " 6 0 1 C2 
    3047 48 5.35146 21.6736 -18.2466 199 " " " " A 21 0 0 "VAL " " H  " " " 1 0 1 C2 
    3048 48 6.42126 22.1289 -20.8071 199 " " " " A 21 0 0 "VAL " " HA " " " 1 0 1 C2 
    3049 48 8.61822 21.5995 -19.6782 199 " " " " A 21 0 0 "VAL " " HB " " " 1 0 1 C2 
    3050 48 6.88286 23.7963 -18.346 199 " " " " A 21 0 0 "VAL " HG11 " " 1 0 1 C2 
    3051 48 8.56218 24.0175 -18.4576 199 " " " " A 21 0 0 "VAL " HG12 " " 1 0 1 C2 
    3052 48 7.57897 23.9599 -19.884 199 " " " " A 21 0 0 "VAL " HG13 " " 1 0 1 C2 
    3053 48 7.01164 21.4556 -17.1392 199 " " " " A 21 0 0 "VAL " HG21 " " 1 0 1 C2 
    3054 48 7.75888 20.0077 -17.905 199 " " " " A 21 0 0 "VAL " HG22 " " 1 0 1 C2 
    3055 48 8.72697 21.2346 -17.2227 199 " " " " A 21 0 0 "VAL " HG23 " " 1 0 1 C2 
    3056 40 6.02657 19.0806 -20.0608 200 " " " " A 43 0 0 "VAL " " N  " " " 7 0 1 C2 
    3057 14 5.947 17.7203 -20.7445 200 " " " " A 2 0 0 "VAL " " CA " " " 6 0 1 C2 
    3058 14 4.98091 17.8709 -21.9036 200 " " " " A 2 0 0 "VAL " " C  " " " 6 0 1 C2 
    3059 23 5.23089 17.5223 -23.0329 200 " " " " A 70 0 0 "VAL " " O  " " " 8 0 1 C2 
    3060 14 5.56473 16.6421 -19.7133 200 " " " " A 2 0 0 "VAL " " CB " " " 6 0 1 C2 
    3061 14 5.83138 15.2644 -20.3653 200 " " " " A 2 0 0 "VAL " " CG1" " " 6 0 1 C2 
    3062 14 6.38273 16.7641 -18.4657 200 " " " " A 2 0 0 "VAL " " CG2" " " 6 0 1 C2 
    3063 48 5.50332 19.1765 -19.2023 200 " " " " A 21 0 0 "VAL " " H  " " " 1 0 1 C2 
    3064 48 6.91706 17.4218 -21.142 200 " " " " A 21 0 0 "VAL " " HA " " " 1 0 1 C2 
    3065 48 4.59632 16.8138 -19.2434 200 " " " " A 21 0 0 "VAL " " HB " " " 1 0 1 C2 
    3066 48 6.85408 15.1757 -20.7318 200 " " " " A 21 0 0 "VAL " HG11 " " 1 0 1 C2 
    3067 48 5.59382 14.5222 -19.6032 200 " " " " A 21 0 0 "VAL " HG12 " " 1 0 1 C2 
    3068 48 5.10531 15.0921 -21.1598 200 " " " " A 21 0 0 "VAL " HG13 " " 1 0 1 C2 
    3069 48 6.39435 15.8241 -17.914 200 " " " " A 21 0 0 "VAL " HG21 " " 1 0 1 C2 
    3070 48 7.41086 16.8953 -18.8031 200 " " " " A 21 0 0 "VAL " HG22 " " 1 0 1 C2 
    3071 48 6.16855 17.5175 -17.7077 200 " " " " A 21 0 0 "VAL " HG23 " " 1 0 1 C2 
    3072 40 3.78161 18.4197 -21.745 201 " " " " A 43 0 0 "LEU " " N  " " " 7 0 1 C2 
    3073 14 2.68421 18.5061 -22.7631 201 " " " " A 2 0 0 "LEU " " CA " " " 6 0 1 C2 
    3074 14 2.99696 19.5603 -23.809 201 " " " " A 2 0 0 "LEU " " C  " " " 6 0 1 C2 
    3075 23 2.55699 19.4892 -24.9588 201 " " " " A 70 0 0 "LEU " " O  " " " 8 0 1 C2 
    3076 14 1.42798 18.9746 -22.0223 201 " " " " A 2 0 0 "LEU " " CB " " " 6 0 1 C2 
    3077 14 0.823934 17.9225 -21.0914 201 " " " " A 2 0 0 "LEU " " CG " " " 6 0 1 C2 
    3078 14 -0.126895 18.615 -19.9872 201 " " " " A 2 0 0 "LEU " " CD1" " " 6 0 1 C2 
    3079 14 0.128102 16.8029 -21.8594 201 " " " " A 2 0 0 "LEU " " CD2" " " 6 0 1 C2 
    3080 48 3.49481 18.6622 -20.8074 201 " " " " A 21 0 0 "LEU " " H  " " " 1 0 1 C2 
    3081 48 2.67104 17.5429 -23.2732 201 " " " " A 21 0 0 "LEU " " HA " " " 1 0 1 C2 
    3082 48 0.699399 19.5012 -22.6387 201 " " " " A 21 0 0 "LEU " " HB3" " " 1 0 1 C2 
    3083 48 1.75467 19.6917 -21.2692 201 " " " " A 21 0 0 "LEU " " HB2" " " 1 0 1 C2 
    3084 48 1.60303 17.4335 -20.5066 201 " " " " A 21 0 0 "LEU " " HG " " " 1 0 1 C2 
    3085 48 -1.1181 18.9895 -20.2429 201 " " " " A 21 0 0 "LEU " HD11 " " 1 0 1 C2 
    3086 48 -0.3576 17.8165 -19.282 201 " " " " A 21 0 0 "LEU " HD12 " " 1 0 1 C2 
    3087 48 0.458158 19.3624 -19.4512 201 " " " " A 21 0 0 "LEU " HD13 " " 1 0 1 C2 
    3088 48 -0.716128 17.2411 -22.3917 201 " " " " A 21 0 0 "LEU " HD21 " " 1 0 1 C2 
    3089 48 0.777104 16.3399 -22.6028 201 " " " " A 21 0 0 "LEU " HD22 " " 1 0 1 C2 
    3090 48 -0.314921 16.0732 -21.1816 201 " " " " A 21 0 0 "LEU " HD23 " " 1 0 1 C2 
    3091 40 3.90169 20.5019 -23.5568 202 " " " " A 43 0 0 "PHE " " N  " " " 7 0 1 C2 
    3092 14 4.60554 21.3033 -24.5345 202 " " " " A 2 0 0 "PHE " " CA " " " 6 0 1 C2 
    3093 14 5.82889 20.6932 -25.1603 202 " " " " A 2 0 0 "PHE " " C  " " " 6 0 1 C2 
    3094 23 6.50541 21.2988 -25.9854 202 " " " " A 70 0 0 "PHE " " O  " " " 8 0 1 C2 
    3095 14 5.00205 22.608 -23.8312 202 " " " " A 2 0 0 "PHE " " CB " " " 6 0 1 C2 
    3096 14 4.00593 23.5484 -23.1828 202 " " " " A 2 0 0 "PHE " " CG " " " 6 0 1 C2 
    3097 14 4.48475 24.3396 -22.0574 202 " " " " A 2 0 0 "PHE " " CD1" " " 6 0 1 C2 
    3098 14 2.67116 23.6116 -23.53 202 " " " " A 2 0 0 "PHE " " CD2" " " 6 0 1 C2 
    3099 14 3.59836 25.1621 -21.3047 202 " " " " A 2 0 0 "PHE " " CE1" " " 6 0 1 C2 
    3100 14 1.77337 24.4477 -22.7944 202 " " " " A 2 0 0 "PHE " " CE2" " " 6 0 1 C2 
    3101 14 2.26989 25.2176 -21.7398 202 " " " " A 2 0 0 "PHE " " CZ " " " 6 0 1 C2 
    3102 48 4.19702 20.6154 -22.5976 202 " " " " A 21 0 0 "PHE " " H  " " " 1 0 1 C2 
    3103 48 3.85098 21.5349 -25.2862 202 " " " " A 21 0 0 "PHE " " HA " " " 1 0 1 C2 
    3104 48 5.41998 23.3151 -24.5478 202 " " " " A 21 0 0 "PHE " " HB3" " " 1 0 1 C2 
    3105 48 5.66962 22.3008 -23.0262 202 " " " " A 21 0 0 "PHE " " HB2" " " 1 0 1 C2 
    3106 48 5.51601 24.2341 -21.7545 202 " " " " A 21 0 0 "PHE " " HD1" " " 1 0 1 C2 
    3107 48 2.19922 23.0868 -24.3475 202 " " " " A 21 0 0 "PHE " " HD2" " " 1 0 1 C2 
    3108 48 3.83077 25.7891 -20.4566 202 " " " " A 21 0 0 "PHE " " HE1" " " 1 0 1 C2 
    3109 48 0.736642 24.4601 -23.0967 202 " " " " A 21 0 0 "PHE " " HE2" " " 1 0 1 C2 
    3110 48 1.64193 25.9853 -21.3124 202 " " " " A 21 0 0 "PHE " " HZ " " " 1 0 1 C2 
    3111 40 6.27052 19.4834 -24.8617 203 " " " " A 43 0 0 "PHE " " N  " " " 7 0 1 C2 
    3112 14 7.26397 18.7218 -25.6256 203 " " " " A 2 0 0 "PHE " " CA " " " 6 0 1 C2 
    3113 14 6.6127 17.8843 -26.7489 203 " " " " A 2 0 0 "PHE " " C  " " " 6 0 1 C2 
    3114 23 7.1392 17.5927 -27.8222 203 " " " " A 70 0 0 "PHE " " O  " " " 8 0 1 C2 
    3115 14 8.07799 17.8171 -24.6881 203 " " " " A 2 0 0 "PHE " " CB " " " 6 0 1 C2 
    3116 14 9.05164 16.8357 -25.3427 203 " " " " A 2 0 0 "PHE " " CG " " " 6 0 1 C2 
    3117 14 9.08138 15.4592 -24.9335 203 " " " " A 2 0 0 "PHE " " CD1" " " 6 0 1 C2 
    3118 14 9.95091 17.328 -26.3222 203 " " " " A 2 0 0 "PHE " " CD2" " " 6 0 1 C2 
    3119 14 10.0754 14.6817 -25.4752 203 " " " " A 2 0 0 "PHE " " CE1" " " 6 0 1 C2 
    3120 14 10.8919 16.4972 -26.9671 203 " " " " A 2 0 0 "PHE " " CE2" " " 6 0 1 C2 
    3121 14 10.9372 15.1872 -26.5348 203 " " " " A 2 0 0 "PHE " " CZ " " " 6 0 1 C2 
    3122 48 5.6608 18.9614 -24.2486 203 " " " " A 21 0 0 "PHE " " H  " " " 1 0 1 C2 
    3123 48 7.83149 19.4543 -26.1997 203 " " " " A 21 0 0 "PHE " " HA " " " 1 0 1 C2 
    3124 48 7.37122 17.2208 -24.1111 203 " " " " A 21 0 0 "PHE " " HB3" " " 1 0 1 C2 
    3125 48 8.55768 18.501 -23.9879 203 " " " " A 21 0 0 "PHE " " HB2" " " 1 0 1 C2 
    3126 48 8.3939 15.0747 -24.1946 203 " " " " A 21 0 0 "PHE " " HD1" " " 1 0 1 C2 
    3127 48 9.94883 18.3305 -26.724 203 " " " " A 21 0 0 "PHE " " HD2" " " 1 0 1 C2 
    3128 48 10.0717 13.6436 -25.1775 203 " " " " A 21 0 0 "PHE " " HE1" " " 1 0 1 C2 
    3129 48 11.5674 16.8767 -27.7194 203 " " " " A 21 0 0 "PHE " " HE2" " " 1 0 1 C2 
    3130 48 11.6116 14.5119 -27.0404 203 " " " " A 21 0 0 "PHE " " HZ " " " 1 0 1 C2 
    3131 40 5.36266 17.4831 -26.4386 204 " " " " A 43 0 0 "VAL " " N  " " " 7 0 1 C2 
    3132 14 4.41836 16.8482 -27.3846 204 " " " " A 2 0 0 "VAL " " CA " " " 6 0 1 C2 
    3133 14 3.75577 17.8709 -28.32 204 " " " " A 2 0 0 "VAL " " C  " " " 6 0 1 C2 
    3134 23 4.05575 17.7448 -29.5545 204 " " " " A 70 0 0 "VAL " " O  " " " 8 0 1 C2 
    3135 14 3.40293 15.9871 -26.5982 204 " " " " A 2 0 0 "VAL " " CB " " " 6 0 1 C2 
    3136 14 2.30301 15.3603 -27.4702 204 " " " " A 2 0 0 "VAL " " CG1" " " 6 0 1 C2 
    3137 14 4.15625 14.8691 -25.8451 204 " " " " A 2 0 0 "VAL " " CG2" " " 6 0 1 C2 
    3138 48 4.85544 17.6787 -25.5873 204 " " " " A 21 0 0 "VAL " " H  " " " 1 0 1 C2 
    3139 48 4.93573 16.1251 -28.0152 204 " " " " A 21 0 0 "VAL " " HA " " " 1 0 1 C2 
    3140 48 3.08545 16.5951 -25.751 204 " " " " A 21 0 0 "VAL " " HB " " " 1 0 1 C2 
    3141 48 1.83763 14.5502 -26.9088 204 " " " " A 21 0 0 "VAL " HG11 " " 1 0 1 C2 
    3142 48 1.60498 16.0463 -27.9501 204 " " " " A 21 0 0 "VAL " HG12 " " 1 0 1 C2 
    3143 48 2.82647 14.8697 -28.2908 204 " " " " A 21 0 0 "VAL " HG13 " " 1 0 1 C2 
    3144 48 3.4066 14.143 -25.5307 204 " " " " A 21 0 0 "VAL " HG21 " " 1 0 1 C2 
    3145 48 4.90155 14.4413 -26.5156 204 " " " " A 21 0 0 "VAL " HG22 " " 1 0 1 C2 
    3146 48 4.70136 15.1469 -24.943 204 " " " " A 21 0 0 "VAL " HG23 " " 1 0 1 C2 
    3147 40 2.99464 18.8532 -27.7808 205 " " " " A 43 0 0 "PHE " " N  " " " 7 0 1 C2 
    3148 14 2.13913 19.7832 -28.4912 205 " " " " A 2 0 0 "PHE " " CA " " " 6 0 1 C2 
    3149 14 2.93487 21.1186 -28.5696 205 " " " " A 2 0 0 "PHE " " C  " " " 6 0 1 C2 
    3150 23 3.60656 21.5354 -27.635 205 " " " " A 70 0 0 "PHE " " O  " " " 8 0 1 C2 
    3151 14 0.853849 20.1126 -27.7095 205 " " " " A 2 0 0 "PHE " " CB " " " 6 0 1 C2 
    3152 14 -0.171614 19.0023 -27.4337 205 " " " " A 2 0 0 "PHE " " CG " " " 6 0 1 C2 
    3153 14 -0.147845 18.1992 -26.2224 205 " " " " A 2 0 0 "PHE " " CD1" " " 6 0 1 C2 
    3154 14 -1.12072 18.7402 -28.3725 205 " " " " A 2 0 0 "PHE " " CD2" " " 6 0 1 C2 
    3155 14 -1.07842 17.1754 -26.1207 205 " " " " A 2 0 0 "PHE " " CE1" " " 6 0 1 C2 
    3156 14 -2.14167 17.8109 -28.2176 205 " " " " A 2 0 0 "PHE " " CE2" " " 6 0 1 C2 
    3157 14 -2.04251 16.9899 -27.112 205 " " " " A 2 0 0 "PHE " " CZ " " " 6 0 1 C2 
    3158 48 2.80759 18.7458 -26.7941 205 " " " " A 21 0 0 "PHE " " H  " " " 1 0 1 C2 
    3159 48 1.89484 19.3903 -29.4782 205 " " " " A 21 0 0 "PHE " " HA " " " 1 0 1 C2 
    3160 48 0.335439 20.8858 -28.2765 205 " " " " A 21 0 0 "PHE " " HB3" " " 1 0 1 C2 
    3161 48 1.09816 20.498 -26.7196 205 " " " " A 21 0 0 "PHE " " HB2" " " 1 0 1 C2 
    3162 48 0.550328 18.305 -25.4052 205 " " " " A 21 0 0 "PHE " " HD1" " " 1 0 1 C2 
    3163 48 -1.20236 19.4587 -29.1747 205 " " " " A 21 0 0 "PHE " " HD2" " " 1 0 1 C2 
    3164 48 -1.16235 16.5425 -25.2495 205 " " " " A 21 0 0 "PHE " " HE1" " " 1 0 1 C2 
    3165 48 -2.89242 17.6068 -28.9667 205 " " " " A 21 0 0 "PHE " " HE2" " " 1 0 1 C2 
    3166 48 -2.77409 16.1958 -27.0876 205 " " " " A 21 0 0 "PHE " " HZ " " " 1 0 1 C2 
    3167 40 2.71004 21.8535 -29.7217 206 " " " " A 43 0 0 "GLY " " N  " " " 7 0 1 C2 
    3168 14 3.14942 23.2128 -30.033 206 " " " " A 2 0 0 "GLY " " CA " " " 6 0 1 C2 
    3169 14 1.99588 24.2346 -29.7934 206 " " " " A 2 0 0 "GLY " " C  " " " 6 0 1 C2 
    3170 23 2.16907 25.4028 -29.6114 206 " " " " A 70 0 0 "GLY " " O  " " " 8 0 1 C2 
    3171 48 2.27563 21.4086 -30.5176 206 " " " " A 21 0 0 "GLY " " H  " " " 1 0 1 C2 
    3172 48 3.54719 23.2333 -31.0477 206 " " " " A 21 0 0 "GLY " " HA3" " " 1 0 1 C2 
    3173 48 3.97966 23.4961 -29.3861 206 " " " " A 21 0 0 "GLY " " HA2" " " 1 0 1 C2 
    3174 40 0.768205 23.6652 -29.8425 207 " " " " A 43 0 0 "THR " " N  " " " 7 0 1 C2 
    3175 14 -0.551566 24.215 -29.7497 207 " " " " A 2 0 0 "THR " " CA " " " 6 0 1 C2 
    3176 14 -0.79423 24.2408 -28.283 207 " " " " A 2 0 0 "THR " " C  " " " 6 0 1 C2 
    3177 23 -1.15203 23.2209 -27.6918 207 " " " " A 70 0 0 "THR " " O  " " " 8 0 1 C2 
    3178 14 -1.44603 23.2912 -30.5346 207 " " " " A 2 0 0 "THR " " CB " " " 6 0 1 C2 
    3179 23 -1.04662 21.9338 -30.2493 207 " " " " A 70 0 0 "THR " " OG1" " " 8 0 1 C2 
    3180 14 -1.26857 23.401 -32.0513 207 " " " " A 2 0 0 "THR " " CG2" " " 6 0 1 C2 
    3181 48 0.772981 22.7103 -30.1714 207 " " " " A 21 0 0 "THR " " H  " " " 1 0 1 C2 
    3182 48 -0.487288 25.2292 -30.1439 207 " " " " A 21 0 0 "THR " " HA " " " 1 0 1 C2 
    3183 48 -2.46956 23.5526 -30.266 207 " " " " A 21 0 0 "THR " " HB " " " 1 0 1 C2 
    3184 48 -1.38589 21.8043 -29.3769 207 " " " " A 21 0 0 "THR " " HG1" " " 1 0 1 C2 
    3185 48 -0.261371 23.1487 -32.3829 207 " " " " A 21 0 0 "THR " HG21 " " 1 0 1 C2 
    3186 48 -2.00159 22.8439 -32.6348 207 " " " " A 21 0 0 "THR " HG22 " " 1 0 1 C2 
    3187 48 -1.50071 24.426 -32.3406 207 " " " " A 21 0 0 "THR " HG23 " " 1 0 1 C2 
    3188 40 -0.496741 25.3684 -27.6328 208 " " " " A 43 0 0 "VAL " " N  " " " 7 0 1 C2 
    3189 14 -0.181956 25.4044 -26.1822 208 " " " " A 2 0 0 "VAL " " CA " " " 6 0 1 C2 
    3190 14 -1.52447 25.3293 -25.3365 208 " " " " A 2 0 0 "VAL " " C  " " " 6 0 1 C2 
    3191 23 -1.41988 25.0627 -24.1812 208 " " " " A 70 0 0 "VAL " " O  " " " 8 0 1 C2 
    3192 14 0.764516 26.5961 -25.7956 208 " " " " A 2 0 0 "VAL " " CB " " " 6 0 1 C2 
    3193 14 2.12274 26.5175 -26.4747 208 " " " " A 2 0 0 "VAL " " CG1" " " 6 0 1 C2 
    3194 14 0.151788 27.9348 -26.1758 208 " " " " A 2 0 0 "VAL " " CG2" " " 6 0 1 C2 
    3195 48 -0.350345 26.1946 -28.1949 208 " " " " A 21 0 0 "VAL " " H  " " " 1 0 1 C2 
    3196 48 0.370809 24.4939 -25.9507 208 " " " " A 21 0 0 "VAL " " HA " " " 1 0 1 C2 
    3197 48 0.980054 26.5169 -24.7301 208 " " " " A 21 0 0 "VAL " " HB " " " 1 0 1 C2 
    3198 48 2.71667 27.3789 -26.1692 208 " " " " A 21 0 0 "VAL " HG11 " " 1 0 1 C2 
    3199 48 2.6881 25.6223 -26.2156 208 " " " " A 21 0 0 "VAL " HG12 " " 1 0 1 C2 
    3200 48 1.94335 26.5081 -27.5498 208 " " " " A 21 0 0 "VAL " HG13 " " 1 0 1 C2 
    3201 48 -0.867595 28.0645 -25.8123 208 " " " " A 21 0 0 "VAL " HG21 " " 1 0 1 C2 
    3202 48 0.750692 28.7314 -25.7342 208 " " " " A 21 0 0 "VAL " HG22 " " 1 0 1 C2 
    3203 48 0.171678 28.1424 -27.2456 208 " " " " A 21 0 0 "VAL " HG23 " " 1 0 1 C2 
    3204 40 -2.71984 25.6317 -25.8616 209 " " " " A 43 0 0 "ILE " " N  " " " 7 0 1 C2 
    3205 14 -4.00473 25.4485 -25.1596 209 " " " " A 2 0 0 "ILE " " CA " " " 6 0 1 C2 
    3206 14 -4.63466 24.0601 -25.4009 209 " " " " A 2 0 0 "ILE " " C  " " " 6 0 1 C2 
    3207 23 -5.23523 23.4616 -24.5063 209 " " " " A 70 0 0 "ILE " " O  " " " 8 0 1 C2 
    3208 14 -5.01409 26.6272 -25.6354 209 " " " " A 2 0 0 "ILE " " CB " " " 6 0 1 C2 
    3209 14 -4.61778 28.054 -25.1488 209 " " " " A 2 0 0 "ILE " " CG1" " " 6 0 1 C2 
    3210 14 -6.54795 26.2965 -25.2561 209 " " " " A 2 0 0 "ILE " " CG2" " " 6 0 1 C2 
    3211 14 -5.03047 29.166 -26.0935 209 " " " " A 2 0 0 "ILE " " CD1" " " 6 0 1 C2 
    3212 48 -2.66077 25.7762 -26.8595 209 " " " " A 21 0 0 "ILE " " H  " " " 1 0 1 C2 
    3213 48 -3.87509 25.5919 -24.0869 209 " " " " A 21 0 0 "ILE " " HA " " " 1 0 1 C2 
    3214 48 -4.95613 26.6138 -26.7238 209 " " " " A 21 0 0 "ILE " " HB " " " 1 0 1 C2 
    3215 48 -3.54315 27.9584 -24.9935 209 " " " " A 21 0 0 "ILE " HG13 " " 1 0 1 C2 
    3216 48 -5.09469 28.2134 -24.1818 209 " " " " A 21 0 0 "ILE " HG12 " " 1 0 1 C2 
    3217 48 -7.20971 27.1478 -25.4157 209 " " " " A 21 0 0 "ILE " HG21 " " 1 0 1 C2 
    3218 48 -7.00971 25.5032 -25.8438 209 " " " " A 21 0 0 "ILE " HG22 " " 1 0 1 C2 
    3219 48 -6.63822 26.0941 -24.1888 209 " " " " A 21 0 0 "ILE " HG23 " " 1 0 1 C2 
    3220 48 -6.08667 29.0622 -26.342 209 " " " " A 21 0 0 "ILE " HD11 " " 1 0 1 C2 
    3221 48 -4.72784 30.1755 -25.815 209 " " " " A 21 0 0 "ILE " HD12 " " 1 0 1 C2 
    3222 48 -4.52418 29.0445 -27.0511 209 " " " " A 21 0 0 "ILE " HD13 " " 1 0 1 C2 
    3223 40 -4.33122 23.4539 -26.548 210 " " " " A 43 0 0 "ALA " " N  " " " 7 0 1 C2 
    3224 14 -4.60979 22.0699 -26.8975 210 " " " " A 2 0 0 "ALA " " CA " " " 6 0 1 C2 
    3225 14 -3.79947 21.0741 -26.0173 210 " " " " A 2 0 0 "ALA " " C  " " " 6 0 1 C2 
    3226 23 -4.22336 19.9859 -25.6904 210 " " " " A 70 0 0 "ALA " " O  " " " 8 0 1 C2 
    3227 14 -4.39519 21.9362 -28.3884 210 " " " " A 2 0 0 "ALA " " CB " " " 6 0 1 C2 
    3228 48 -3.87849 24.048 -27.2278 210 " " " " A 21 0 0 "ALA " " H  " " " 1 0 1 C2 
    3229 48 -5.66212 21.9448 -26.6425 210 " " " " A 21 0 0 "ALA " " HA " " " 1 0 1 C2 
    3230 48 -3.43522 22.3835 -28.6464 210 " " " " A 21 0 0 "ALA " " HB1" " " 1 0 1 C2 
    3231 48 -4.25955 20.9226 -28.7655 210 " " " " A 21 0 0 "ALA " " HB2" " " 1 0 1 C2 
    3232 48 -5.20915 22.3273 -28.9989 210 " " " " A 21 0 0 "ALA " " HB3" " " 1 0 1 C2 
    3233 40 -2.69737 21.5668 -25.3957 211 " " " " A 43 0 0 "ALA " " N  " " " 7 0 1 C2 
    3234 14 -1.84784 20.9954 -24.421 211 " " " " A 2 0 0 "ALA " " CA " " " 6 0 1 C2 
    3235 14 -2.45193 21.0736 -23.0583 211 " " " " A 2 0 0 "ALA " " C  " " " 6 0 1 C2 
    3236 23 -2.13375 20.2059 -22.276 211 " " " " A 70 0 0 "ALA " " O  " " " 8 0 1 C2 
    3237 14 -0.5246 21.7567 -24.5234 211 " " " " A 2 0 0 "ALA " " CB " " " 6 0 1 C2 
    3238 48 -2.45195 22.4239 -25.8703 211 " " " " A 21 0 0 "ALA " " H  " " " 1 0 1 C2 
    3239 48 -1.62745 19.9692 -24.7149 211 " " " " A 21 0 0 "ALA " " HA " " " 1 0 1 C2 
    3240 48 -0.654639 22.705 -24.0021 211 " " " " A 21 0 0 "ALA " " HB1" " " 1 0 1 C2 
    3241 48 0.352082 21.3274 -24.0384 211 " " " " A 21 0 0 "ALA " " HB2" " " 1 0 1 C2 
    3242 48 -0.197604 21.8546 -25.5586 211 " " " " A 21 0 0 "ALA " " HB3" " " 1 0 1 C2 
    3243 40 -3.11098 22.1575 -22.641 212 " " " " A 43 0 0 "ALA " " N  " " " 7 0 1 C2 
    3244 14 -3.6564 22.5128 -21.3126 212 " " " " A 2 0 0 "ALA " " CA " " " 6 0 1 C2 
    3245 14 -4.95478 21.6816 -21.0922 212 " " " " A 2 0 0 "ALA " " C  " " " 6 0 1 C2 
    3246 23 -5.08791 21.1311 -19.9984 212 " " " " A 70 0 0 "ALA " " O  " " " 8 0 1 C2 
    3247 14 -3.95362 24.0303 -21.293 212 " " " " A 2 0 0 "ALA " " CB " " " 6 0 1 C2 
    3248 48 -3.28907 22.9363 -23.259 212 " " " " A 21 0 0 "ALA " " H  " " " 1 0 1 C2 
    3249 48 -2.94895 22.2945 -20.5126 212 " " " " A 21 0 0 "ALA " " HA " " " 1 0 1 C2 
    3250 48 -4.24695 24.4315 -20.3229 212 " " " " A 21 0 0 "ALA " " HB1" " " 1 0 1 C2 
    3251 48 -3.08716 24.5976 -21.6329 212 " " " " A 21 0 0 "ALA " " HB2" " " 1 0 1 C2 
    3252 48 -4.73498 24.2703 -22.0141 212 " " " " A 21 0 0 "ALA " " HB3" " " 1 0 1 C2 
    3253 40 -5.75729 21.3997 -22.1291 213 " " " " A 43 0 0 "LEU " " N  " " " 7 0 1 C2 
    3254 14 -6.80538 20.3532 -22.1538 213 " " " " A 2 0 0 "LEU " " CA " " " 6 0 1 C2 
    3255 14 -6.6286 19.1185 -21.2824 213 " " " " A 2 0 0 "LEU " " C  " " " 6 0 1 C2 
    3256 23 -7.34458 18.9849 -20.3161 213 " " " " A 70 0 0 "LEU " " O  " " " 8 0 1 C2 
    3257 14 -7.37331 20.2422 -23.5936 213 " " " " A 2 0 0 "LEU " " CB " " " 6 0 1 C2 
    3258 14 -8.35338 21.4269 -23.9428 213 " " " " A 2 0 0 "LEU " " CG " " " 6 0 1 C2 
    3259 14 -8.48889 21.5489 -25.4347 213 " " " " A 2 0 0 "LEU " " CD1" " " 6 0 1 C2 
    3260 14 -9.75694 21.2659 -23.1658 213 " " " " A 2 0 0 "LEU " " CD2" " " 6 0 1 C2 
    3261 48 -5.66351 21.8519 -23.0273 213 " " " " A 21 0 0 "LEU " " H  " " " 1 0 1 C2 
    3262 48 -7.63458 20.8829 -21.6848 213 " " " " A 21 0 0 "LEU " " HA " " " 1 0 1 C2 
    3263 48 -7.95878 19.3396 -23.7688 213 " " " " A 21 0 0 "LEU " " HB3" " " 1 0 1 C2 
    3264 48 -6.55951 20.1203 -24.3084 213 " " " " A 21 0 0 "LEU " " HB2" " " 1 0 1 C2 
    3265 48 -7.91019 22.3784 -23.6488 213 " " " " A 21 0 0 "LEU " " HG " " " 1 0 1 C2 
    3266 48 -7.6301 22.081 -25.8439 213 " " " " A 21 0 0 "LEU " HD11 " " 1 0 1 C2 
    3267 48 -8.76467 20.641 -25.9711 213 " " " " A 21 0 0 "LEU " HD12 " " 1 0 1 C2 
    3268 48 -9.30036 22.2418 -25.6574 213 " " " " A 21 0 0 "LEU " HD13 " " 1 0 1 C2 
    3269 48 -10.1844 20.3001 -23.4353 213 " " " " A 21 0 0 "LEU " HD21 " " 1 0 1 C2 
    3270 48 -9.62989 21.1474 -22.0897 213 " " " " A 21 0 0 "LEU " HD22 " " 1 0 1 C2 
    3271 48 -10.4922 22.0035 -23.4874 213 " " " " A 21 0 0 "LEU " HD23 " " 1 0 1 C2 
    3272 40 -5.71626 18.1899 -21.5472 214 " " " " A 43 0 0 "PRO " " N  " " " 7 0 1 C2 
    3273 14 -5.48315 16.9595 -20.7555 214 " " " " A 2 0 0 "PRO " " CA " " " 6 0 1 C2 
    3274 14 -5.03836 17.2671 -19.3392 214 " " " " A 2 0 0 "PRO " " C  " " " 6 0 1 C2 
    3275 23 -5.25161 16.5134 -18.4326 214 " " " " A 70 0 0 "PRO " " O  " " " 8 0 1 C2 
    3276 14 -4.40452 16.1326 -21.4695 214 " " " " A 2 0 0 "PRO " " CB " " " 6 0 1 C2 
    3277 14 -3.67965 17.1508 -22.332 214 " " " " A 2 0 0 "PRO " " CG " " " 6 0 1 C2 
    3278 14 -4.78865 18.1975 -22.6661 214 " " " " A 2 0 0 "PRO " " CD " " " 6 0 1 C2 
    3279 48 -6.44469 16.4475 -20.7192 214 " " " " A 21 0 0 "PRO " " HA " " " 1 0 1 C2 
    3280 48 -4.82268 15.3191 -22.0624 214 " " " " A 21 0 0 "PRO " " HB3" " " 1 0 1 C2 
    3281 48 -3.73316 15.5822 -20.8103 214 " " " " A 21 0 0 "PRO " " HB2" " " 1 0 1 C2 
    3282 48 -3.12769 16.8023 -23.205 214 " " " " A 21 0 0 "PRO " " HG3" " " 1 0 1 C2 
    3283 48 -2.97747 17.6985 -21.7036 214 " " " " A 21 0 0 "PRO " " HG2" " " 1 0 1 C2 
    3284 48 -4.39691 19.1863 -22.9046 214 " " " " A 21 0 0 "PRO " " HD2" " " 1 0 1 C2 
    3285 48 -5.27479 17.7557 -23.5359 214 " " " " A 21 0 0 "PRO " " HD3" " " 1 0 1 C2 
    3286 40 -4.30413 18.3959 -19.1453 215 " " " " A 43 0 0 "ALA " " N  " " " 7 0 1 C2 
    3287 14 -3.87989 18.7852 -17.7606 215 " " " " A 2 0 0 "ALA " " CA " " " 6 0 1 C2 
    3288 14 -4.97288 19.5131 -16.9326 215 " " " " A 2 0 0 "ALA " " C  " " " 6 0 1 C2 
    3289 23 -4.86409 19.5437 -15.7036 215 " " " " A 70 0 0 "ALA " " O  " " " 8 0 1 C2 
    3290 14 -2.71904 19.8295 -17.9354 215 " " " " A 2 0 0 "ALA " " CB " " " 6 0 1 C2 
    3291 48 -4.11267 19.0627 -19.8793 215 " " " " A 21 0 0 "ALA " " H  " " " 1 0 1 C2 
    3292 48 -3.44044 17.9492 -17.2164 215 " " " " A 21 0 0 "ALA " " HA " " " 1 0 1 C2 
    3293 48 -2.5876 20.3702 -16.9981 215 " " " " A 21 0 0 "ALA " " HB1" " " 1 0 1 C2 
    3294 48 -1.78617 19.2702 -18.0056 215 " " " " A 21 0 0 "ALA " " HB2" " " 1 0 1 C2 
    3295 48 -2.79882 20.4929 -18.7966 215 " " " " A 21 0 0 "ALA " " HB3" " " 1 0 1 C2 
    3296 40 -6.14665 19.8343 -17.5319 216 " " " " A 43 0 0 "ILE " " N  " " " 7 0 1 C2 
    3297 14 -7.34947 20.144 -16.716 216 " " " " A 2 0 0 "ILE " " CA " " " 6 0 1 C2 
    3298 14 -8.02979 18.885 -16.1093 216 " " " " A 2 0 0 "ILE " " C  " " " 6 0 1 C2 
    3299 23 -8.361 18.8997 -14.9418 216 " " " " A 70 0 0 "ILE " " O  " " " 8 0 1 C2 
    3300 14 -8.3096 21.0018 -17.6324 216 " " " " A 2 0 0 "ILE " " CB " " " 6 0 1 C2 
    3301 14 -7.6046 22.3644 -17.7501 216 " " " " A 2 0 0 "ILE " " CG1" " " 6 0 1 C2 
    3302 14 -9.77243 21.22 -17.1785 216 " " " " A 2 0 0 "ILE " " CG2" " " 6 0 1 C2 
    3303 14 -7.92374 22.9073 -19.1144 216 " " " " A 2 0 0 "ILE " " CD1" " " 6 0 1 C2 
    3304 48 -6.25357 19.6636 -18.5216 216 " " " " A 21 0 0 "ILE " " H  " " " 1 0 1 C2 
    3305 48 -7.03018 20.704 -15.8371 216 " " " " A 21 0 0 "ILE " " HA " " " 1 0 1 C2 
    3306 48 -8.47855 20.426 -18.5424 216 " " " " A 21 0 0 "ILE " " HB " " " 1 0 1 C2 
    3307 48 -6.51662 22.3678 -17.8163 216 " " " " A 21 0 0 "ILE " HG13 " " 1 0 1 C2 
    3308 48 -7.90922 23.0095 -16.926 216 " " " " A 21 0 0 "ILE " HG12 " " 1 0 1 C2 
    3309 48 -10.3096 21.5901 -18.0518 216 " " " " A 21 0 0 "ILE " HG21 " " 1 0 1 C2 
    3310 48 -10.3136 20.29 -17.0046 216 " " " " A 21 0 0 "ILE " HG22 " " 1 0 1 C2 
    3311 48 -9.90692 21.7977 -16.264 216 " " " " A 21 0 0 "ILE " HG23 " " 1 0 1 C2 
    3312 48 -7.66282 23.9639 -19.1731 216 " " " " A 21 0 0 "ILE " HD11 " " 1 0 1 C2 
    3313 48 -7.47033 22.3983 -19.965 216 " " " " A 21 0 0 "ILE " HD12 " " 1 0 1 C2 
    3314 48 -8.95997 22.8496 -19.4475 216 " " " " A 21 0 0 "ILE " HD13 " " 1 0 1 C2 
    3315 40 -8.14325 17.793 -16.8792 217 " " " " A 43 0 0 "ILE " " N  " " " 7 0 1 C2 
    3316 14 -8.74016 16.5078 -16.4007 217 " " " " A 2 0 0 "ILE " " CA " " " 6 0 1 C2 
    3317 14 -7.80151 15.9311 -15.2977 217 " " " " A 2 0 0 "ILE " " C  " " " 6 0 1 C2 
    3318 23 -8.25137 15.1986 -14.4574 217 " " " " A 70 0 0 "ILE " " O  " " " 8 0 1 C2 
    3319 14 -9.16828 15.5308 -17.5343 217 " " " " A 2 0 0 "ILE " " CB " " " 6 0 1 C2 
    3320 14 -7.94005 15.1388 -18.4008 217 " " " " A 2 0 0 "ILE " " CG1" " " 6 0 1 C2 
    3321 14 -10.1834 16.242 -18.4677 217 " " " " A 2 0 0 "ILE " " CG2" " " 6 0 1 C2 
    3322 14 -8.41303 14.1828 -19.5213 217 " " " " A 2 0 0 "ILE " " CD1" " " 6 0 1 C2 
    3323 48 -7.72874 17.7601 -17.7997 217 " " " " A 21 0 0 "ILE " " H  " " " 1 0 1 C2 
    3324 48 -9.64898 16.8275 -15.8909 217 " " " " A 21 0 0 "ILE " " HA " " " 1 0 1 C2 
    3325 48 -9.65549 14.6524 -17.111 217 " " " " A 21 0 0 "ILE " " HB " " " 1 0 1 C2 
    3326 48 -7.18237 14.6538 -17.7853 217 " " " " A 21 0 0 "ILE " HG13 " " 1 0 1 C2 
    3327 48 -7.58113 16.0418 -18.8946 217 " " " " A 21 0 0 "ILE " HG12 " " 1 0 1 C2 
    3328 48 -9.71564 16.6114 -19.3804 217 " " " " A 21 0 0 "ILE " HG21 " " 1 0 1 C2 
    3329 48 -10.9087 15.497 -18.7947 217 " " " " A 21 0 0 "ILE " HG22 " " 1 0 1 C2 
    3330 48 -10.7066 17.0477 -17.9527 217 " " " " A 21 0 0 "ILE " HG23 " " 1 0 1 C2 
    3331 48 -9.34639 14.3953 -20.0426 217 " " " " A 21 0 0 "ILE " HD11 " " 1 0 1 C2 
    3332 48 -7.71301 14.226 -20.3557 217 " " " " A 21 0 0 "ILE " HD12 " " 1 0 1 C2 
    3333 48 -8.41791 13.1296 -19.2406 217 " " " " A 21 0 0 "ILE " HD13 " " 1 0 1 C2 
    3334 40 -6.48855 16.2308 -15.2794 218 " " " " A 43 0 0 "GLY " " N  " " " 7 0 1 C2 
    3335 14 -5.56284 15.7107 -14.2084 218 " " " " A 2 0 0 "GLY " " CA " " " 6 0 1 C2 
    3336 14 -5.86629 16.3275 -12.862 218 " " " " A 2 0 0 "GLY " " C  " " " 6 0 1 C2 
    3337 23 -5.73339 15.5599 -11.899 218 " " " " A 70 0 0 "GLY " " O  " " " 8 0 1 C2 
    3338 48 -6.12155 16.6914 -16.0999 218 " " " " A 21 0 0 "GLY " " H  " " " 1 0 1 C2 
    3339 48 -4.5637 16.074 -14.4489 218 " " " " A 21 0 0 "GLY " " HA3" " " 1 0 1 C2 
    3340 48 -5.59001 14.6324 -14.0514 218 " " " " A 21 0 0 "GLY " " HA2" " " 1 0 1 C2 
    3341 40 -6.48584 17.5208 -12.8543 219 " " " " A 43 0 0 "GLY " " N  " " " 7 0 1 C2 
    3342 14 -7.15904 18.2008 -11.6832 219 " " " " A 2 0 0 "GLY " " CA " " " 6 0 1 C2 
    3343 14 -8.45293 17.5458 -11.3281 219 " " " " A 2 0 0 "GLY " " C  " " " 6 0 1 C2 
    3344 23 -8.58002 17.1251 -10.1534 219 " " " " A 70 0 0 "GLY " " O  " " " 8 0 1 C2 
    3345 48 -6.79321 17.8594 -13.7549 219 " " " " A 21 0 0 "GLY " " H  " " " 1 0 1 C2 
    3346 48 -7.2697 19.2543 -11.9403 219 " " " " A 21 0 0 "GLY " " HA3" " " 1 0 1 C2 
    3347 48 -6.42137 18.1939 -10.8807 219 " " " " A 21 0 0 "GLY " " HA2" " " 1 0 1 C2 
    3348 40 -9.4143 17.3869 -12.2489 220 " " " " A 43 0 0 "LEU " " N  " " " 7 0 1 C2 
    3349 14 -10.7544 16.8536 -11.9783 220 " " " " A 2 0 0 "LEU " " CA " " " 6 0 1 C2 
    3350 14 -10.6812 15.3519 -11.5261 220 " " " " A 2 0 0 "LEU " " C  " " " 6 0 1 C2 
    3351 23 -11.3407 14.9777 -10.5328 220 " " " " A 70 0 0 "LEU " " O  " " " 8 0 1 C2 
    3352 14 -11.5178 16.8732 -13.2901 220 " " " " A 2 0 0 "LEU " " CB " " " 6 0 1 C2 
    3353 14 -11.7501 18.3035 -13.8331 220 " " " " A 2 0 0 "LEU " " CG " " " 6 0 1 C2 
    3354 14 -12.5977 18.3522 -15.1702 220 " " " " A 2 0 0 "LEU " " CD1" " " 6 0 1 C2 
    3355 14 -12.2152 19.392 -12.8546 220 " " " " A 2 0 0 "LEU " " CD2" " " 6 0 1 C2 
    3356 48 -9.14872 17.6222 -13.1945 220 " " " " A 21 0 0 "LEU " " H  " " " 1 0 1 C2 
    3357 48 -11.1947 17.4499 -11.1791 220 " " " " A 21 0 0 "LEU " " HA " " " 1 0 1 C2 
    3358 48 -12.4573 16.3248 -13.221 220 " " " " A 21 0 0 "LEU " " HB3" " " 1 0 1 C2 
    3359 48 -10.9336 16.328 -14.0314 220 " " " " A 21 0 0 "LEU " " HB2" " " 1 0 1 C2 
    3360 48 -10.759 18.5837 -14.1897 220 " " " " A 21 0 0 "LEU " " HG " " " 1 0 1 C2 
    3361 48 -13.6056 18.0158 -14.9272 220 " " " " A 21 0 0 "LEU " HD11 " " 1 0 1 C2 
    3362 48 -12.693 19.2993 -15.7011 220 " " " " A 21 0 0 "LEU " HD12 " " 1 0 1 C2 
    3363 48 -12.2979 17.6691 -15.965 220 " " " " A 21 0 0 "LEU " HD13 " " 1 0 1 C2 
    3364 48 -11.5617 19.656 -12.0231 220 " " " " A 21 0 0 "LEU " HD21 " " 1 0 1 C2 
    3365 48 -12.2169 20.3668 -13.3423 220 " " " " A 21 0 0 "LEU " HD22 " " 1 0 1 C2 
    3366 48 -13.2202 19.2216 -12.4684 220 " " " " A 21 0 0 "LEU " HD23 " " 1 0 1 C2 
    3367 40 -9.71958 14.5767 -12.006 221 " " " " A 43 0 0 "ALA " " N  " " " 7 0 1 C2 
    3368 14 -9.45159 13.1614 -11.6032 221 " " " " A 2 0 0 "ALA " " CA " " " 6 0 1 C2 
    3369 14 -8.88116 13.0495 -10.2269 221 " " " " A 2 0 0 "ALA " " C  " " " 6 0 1 C2 
    3370 23 -9.09819 12.0623 -9.52044 221 " " " " A 70 0 0 "ALA " " O  " " " 8 0 1 C2 
    3371 14 -8.36962 12.5278 -12.4856 221 " " " " A 2 0 0 "ALA " " CB " " " 6 0 1 C2 
    3372 48 -9.22859 14.8863 -12.8326 221 " " " " A 21 0 0 "ALA " " H  " " " 1 0 1 C2 
    3373 48 -10.3645 12.5772 -11.719 221 " " " " A 21 0 0 "ALA " " HA " " " 1 0 1 C2 
    3374 48 -8.76735 12.1622 -13.4323 221 " " " " A 21 0 0 "ALA " " HB1" " " 1 0 1 C2 
    3375 48 -7.54074 13.2159 -12.6516 221 " " " " A 21 0 0 "ALA " " HB2" " " 1 0 1 C2 
    3376 48 -8.05181 11.5896 -12.0307 221 " " " " A 21 0 0 "ALA " " HB3" " " 1 0 1 C2 
    3377 40 -8.28512 14.0289 -9.56675 222 " " " " A 43 0 0 "ILE " " N  " " " 7 0 1 C2 
    3378 14 -8.08173 14.1406 -8.16772 222 " " " " A 2 0 0 "ILE " " CA " " " 6 0 1 C2 
    3379 14 -9.50201 14.4382 -7.5873 222 " " " " A 2 0 0 "ILE " " C  " " " 6 0 1 C2 
    3380 23 -10.0549 13.7244 -6.77534 222 " " " " A 70 0 0 "ILE " " O  " " " 8 0 1 C2 
    3381 14 -7.00086 15.1537 -7.74231 222 " " " " A 2 0 0 "ILE " " CB " " " 6 0 1 C2 
    3382 14 -5.65233 14.7125 -8.34417 222 " " " " A 2 0 0 "ILE " " CG1" " " 6 0 1 C2 
    3383 14 -6.9145 15.4688 -6.25338 222 " " " " A 2 0 0 "ILE " " CG2" " " 6 0 1 C2 
    3384 14 -4.68601 15.9474 -8.40735 222 " " " " A 2 0 0 "ILE " " CD1" " " 6 0 1 C2 
    3385 48 -8.03438 14.8638 -10.0769 222 " " " " A 21 0 0 "ILE " " H  " " " 1 0 1 C2 
    3386 48 -7.8295 13.1789 -7.72103 222 " " " " A 21 0 0 "ILE " " HA " " " 1 0 1 C2 
    3387 48 -7.20904 16.079 -8.2795 222 " " " " A 21 0 0 "ILE " " HB " " " 1 0 1 C2 
    3388 48 -5.90222 14.4604 -9.37475 222 " " " " A 21 0 0 "ILE " HG13 " " 1 0 1 C2 
    3389 48 -5.20596 13.8681 -7.81896 222 " " " " A 21 0 0 "ILE " HG12 " " 1 0 1 C2 
    3390 48 -6.06785 16.0229 -5.84807 222 " " " " A 21 0 0 "ILE " HG21 " " 1 0 1 C2 
    3391 48 -7.81719 15.888 -5.80897 222 " " " " A 21 0 0 "ILE " HG22 " " 1 0 1 C2 
    3392 48 -6.96707 14.5117 -5.73441 222 " " " " A 21 0 0 "ILE " HG23 " " 1 0 1 C2 
    3393 48 -5.10531 16.6963 -9.07923 222 " " " " A 21 0 0 "ILE " HD11 " " 1 0 1 C2 
    3394 48 -4.64843 16.5288 -7.48614 222 " " " " A 21 0 0 "ILE " HD12 " " 1 0 1 C2 
    3395 48 -3.67666 15.9021 -8.81633 222 " " " " A 21 0 0 "ILE " HD13 " " 1 0 1 C2 
    3396 40 -10.0968 15.5874 -7.9347 223 " " " " A 43 0 0 "ALA " " N  " " " 7 0 1 C2 
    3397 14 -11.2007 16.1331 -7.1772 223 " " " " A 2 0 0 "ALA " " CA " " " 6 0 1 C2 
    3398 14 -12.515 15.3964 -7.24643 223 " " " " A 2 0 0 "ALA " " C  " " " 6 0 1 C2 
    3399 23 -13.3383 15.3149 -6.3255 223 " " " " A 70 0 0 "ALA " " O  " " " 8 0 1 C2 
    3400 14 -11.3839 17.5706 -7.69139 223 " " " " A 2 0 0 "ALA " " CB " " " 6 0 1 C2 
    3401 48 -9.57991 16.2351 -8.51216 223 " " " " A 21 0 0 "ALA " " H  " " " 1 0 1 C2 
    3402 48 -10.9629 16.1671 -6.11401 223 " " " " A 21 0 0 "ALA " " HA " " " 1 0 1 C2 
    3403 48 -12.1797 18.033 -7.1074 223 " " " " A 21 0 0 "ALA " " HB1" " " 1 0 1 C2 
    3404 48 -10.4545 18.1203 -7.54235 223 " " " " A 21 0 0 "ALA " " HB2" " " 1 0 1 C2 
    3405 48 -11.6189 17.7836 -8.73423 223 " " " " A 21 0 0 "ALA " " HB3" " " 1 0 1 C2 
    3406 40 -12.7318 14.5884 -8.27636 224 " " " " A 43 0 0 "GLY " " N  " " " 7 0 1 C2 
    3407 14 -13.9151 13.7056 -8.54232 224 " " " " A 2 0 0 "GLY " " CA " " " 6 0 1 C2 
    3408 14 -13.8732 12.485 -7.57435 224 " " " " A 2 0 0 "GLY " " C  " " " 6 0 1 C2 
    3409 23 -14.8222 12.041 -6.89593 224 " " " " A 70 0 0 "GLY " " O  " " " 8 0 1 C2 
    3410 48 -12.0835 14.6771 -9.04571 224 " " " " A 21 0 0 "GLY " " H  " " " 1 0 1 C2 
    3411 48 -13.9242 13.4317 -9.59732 224 " " " " A 21 0 0 "GLY " " HA3" " " 1 0 1 C2 
    3412 48 -14.8915 14.1746 -8.42065 224 " " " " A 21 0 0 "GLY " " HA2" " " 1 0 1 C2 
    3413 40 -12.6174 12.0167 -7.33583 225 " " " " A 43 0 0 "ALA " " N  " " " 7 0 1 C2 
    3414 14 -12.3407 10.7233 -6.62334 225 " " " " A 2 0 0 "ALA " " CA " " " 6 0 1 C2 
    3415 14 -12.6429 10.759 -5.16818 225 " " " " A 2 0 0 "ALA " " C  " " " 6 0 1 C2 
    3416 23 -13.2602 9.87637 -4.66431 225 " " " " A 70 0 0 "ALA " " O  " " " 8 0 1 C2 
    3417 14 -10.8242 10.4091 -6.83777 225 " " " " A 2 0 0 "ALA " " CB " " " 6 0 1 C2 
    3418 48 -11.8486 12.616 -7.60006 225 " " " " A 21 0 0 "ALA " " H  " " " 1 0 1 C2 
    3419 48 -12.881 9.87193 -7.03728 225 " " " " A 21 0 0 "ALA " " HA " " " 1 0 1 C2 
    3420 48 -10.5765 9.58698 -6.16632 225 " " " " A 21 0 0 "ALA " " HB1" " " 1 0 1 C2 
    3421 48 -10.4555 10.2596 -7.85257 225 " " " " A 21 0 0 "ALA " " HB2" " " 1 0 1 C2 
    3422 48 -10.1799 11.2137 -6.4834 225 " " " " A 21 0 0 "ALA " " HB3" " " 1 0 1 C2 
    3423 40 -12.2369 11.8936 -4.54709 226 " " " " A 43 0 0 "LEU " " N  " " " 7 0 1 C2 
    3424 14 -12.432 12.2849 -3.15802 226 " " " " A 2 0 0 "LEU " " CA " " " 6 0 1 C2 
    3425 14 -13.9515 12.376 -2.85827 226 " " " " A 2 0 0 "LEU " " C  " " " 6 0 1 C2 
    3426 23 -14.3916 11.9457 -1.80028 226 " " " " A 70 0 0 "LEU " " O  " " " 8 0 1 C2 
    3427 14 -11.7234 13.588 -2.65423 226 " " " " A 2 0 0 "LEU " " CB " " " 6 0 1 C2 
    3428 14 -10.2484 13.5463 -2.92739 226 " " " " A 2 0 0 "LEU " " CG " " " 6 0 1 C2 
    3429 14 -9.66393 14.9308 -3.11027 226 " " " " A 2 0 0 "LEU " " CD1" " " 6 0 1 C2 
    3430 14 -9.51313 12.8354 -1.80488 226 " " " " A 2 0 0 "LEU " " CD2" " " 6 0 1 C2 
    3431 48 -11.6698 12.4407 -5.17883 226 " " " " A 21 0 0 "LEU " " H  " " " 1 0 1 C2 
    3432 48 -12.1403 11.3717 -2.63925 226 " " " " A 21 0 0 "LEU " " HA " " " 1 0 1 C2 
    3433 48 -11.8915 13.7131 -1.58458 226 " " " " A 21 0 0 "LEU " " HB3" " " 1 0 1 C2 
    3434 48 -12.2118 14.3646 -3.2427 226 " " " " A 21 0 0 "LEU " " HB2" " " 1 0 1 C2 
    3435 48 -10.1298 12.9649 -3.84174 226 " " " " A 21 0 0 "LEU " " HG " " " 1 0 1 C2 
    3436 48 -9.97746 15.3564 -4.06353 226 " " " " A 21 0 0 "LEU " HD11 " " 1 0 1 C2 
    3437 48 -10.0147 15.5411 -2.27806 226 " " " " A 21 0 0 "LEU " HD12 " " 1 0 1 C2 
    3438 48 -8.57682 14.9152 -3.18805 226 " " " " A 21 0 0 "LEU " HD13 " " 1 0 1 C2 
    3439 48 -8.43936 12.7177 -1.95068 226 " " " " A 21 0 0 "LEU " HD21 " " 1 0 1 C2 
    3440 48 -9.44892 13.4044 -0.877441 226 " " " " A 21 0 0 "LEU " HD22 " " 1 0 1 C2 
    3441 48 -9.87981 11.8147 -1.69604 226 " " " " A 21 0 0 "LEU " HD23 " " 1 0 1 C2 
    3442 40 -14.828 12.7597 -3.82437 227 " " " " A 43 0 0 "GLY " " N  " " " 7 0 1 C2 
    3443 14 -16.338 12.8745 -3.76791 227 " " " " A 2 0 0 "GLY " " CA " " " 6 0 1 C2 
    3444 14 -17.0168 11.4985 -3.79326 227 " " " " A 2 0 0 "GLY " " C  " " " 6 0 1 C2 
    3445 23 -17.8284 11.2159 -2.89389 227 " " " " A 70 0 0 "GLY " " O  " " " 8 0 1 C2 
    3446 48 -14.3501 13.2043 -4.59511 227 " " " " A 21 0 0 "GLY " " H  " " " 1 0 1 C2 
    3447 48 -16.6461 13.54 -4.57427 227 " " " " A 21 0 0 "GLY " " HA3" " " 1 0 1 C2 
    3448 48 -16.5885 13.2787 -2.78712 227 " " " " A 21 0 0 "GLY " " HA2" " " 1 0 1 C2 
    3449 40 -16.5054 10.6107 -4.64111 228 " " " " A 43 0 0 "ILE " " N  " " " 7 0 1 C2 
    3450 14 -16.9286 9.17034 -4.64363 228 " " " " A 2 0 0 "ILE " " CA " " " 6 0 1 C2 
    3451 14 -16.5282 8.33491 -3.42929 228 " " " " A 2 0 0 "ILE " " C  " " " 6 0 1 C2 
    3452 23 -17.287 7.47184 -3.02944 228 " " " " A 70 0 0 "ILE " " O  " " " 8 0 1 C2 
    3453 14 -16.4299 8.49201 -5.99542 228 " " " " A 2 0 0 "ILE " " CB " " " 6 0 1 C2 
    3454 14 -16.9927 9.11663 -7.24518 228 " " " " A 2 0 0 "ILE " " CG1" " " 6 0 1 C2 
    3455 14 -16.6038 6.90908 -6.08524 228 " " " " A 2 0 0 "ILE " " CG2" " " 6 0 1 C2 
    3456 14 -16.0376 8.99584 -8.4711 228 " " " " A 2 0 0 "ILE " " CD1" " " 6 0 1 C2 
    3457 48 -15.7905 10.9003 -5.29308 228 " " " " A 21 0 0 "ILE " " H  " " " 1 0 1 C2 
    3458 48 -18.0108 9.0624 -4.71646 228 " " " " A 21 0 0 "ILE " " HA " " " 1 0 1 C2 
    3459 48 -15.3653 8.72572 -5.9952 228 " " " " A 21 0 0 "ILE " " HB " " " 1 0 1 C2 
    3460 48 -17.0958 10.1927 -7.10545 228 " " " " A 21 0 0 "ILE " HG13 " " 1 0 1 C2 
    3461 48 -18.0101 8.85369 -7.53477 228 " " " " A 21 0 0 "ILE " HG12 " " 1 0 1 C2 
    3462 48 -16.008 6.44389 -5.29991 228 " " " " A 21 0 0 "ILE " HG21 " " 1 0 1 C2 
    3463 48 -17.6155 6.53649 -5.9245 228 " " " " A 21 0 0 "ILE " HG22 " " 1 0 1 C2 
    3464 48 -16.321 6.61854 -7.09702 228 " " " " A 21 0 0 "ILE " HG23 " " 1 0 1 C2 
    3465 48 -15.1988 9.69182 -8.46055 228 " " " " A 21 0 0 "ILE " HD11 " " 1 0 1 C2 
    3466 48 -15.5007 8.04872 -8.52465 228 " " " " A 21 0 0 "ILE " HD12 " " 1 0 1 C2 
    3467 48 -16.5678 9.10351 -9.41733 228 " " " " A 21 0 0 "ILE " HD13 " " 1 0 1 C2 
    3468 40 -15.3718 8.63138 -2.8624 229 " " " " A 43 0 0 "MET " " N  " " " 7 0 1 C2 
    3469 14 -14.7638 8.13472 -1.64251 229 " " " " A 2 0 0 "MET " " CA " " " 6 0 1 C2 
    3470 14 -15.565 8.49688 -0.325288 229 " " " " A 2 0 0 "MET " " C  " " " 6 0 1 C2 
    3471 23 -15.667 7.7203 0.631149 229 " " " " A 70 0 0 "MET " " O  " " " 8 0 1 C2 
    3472 14 -13.3551 8.70805 -1.5021 229 " " " " A 2 0 0 "MET " " CB " " " 6 0 1 C2 
    3473 14 -12.4742 7.78484 -0.648058 229 " " " " A 2 0 0 "MET " " CG " " " 6 0 1 C2 
    3474 52 -10.8771 8.47235 -0.0370648 229 " " " " A 13 0 0 "MET " " SD " " " 16 0 1 C2 
    3475 14 -10.1695 8.82393 -1.69421 229 " " " " A 2 0 0 "MET " " CE " " " 6 0 1 C2 
    3476 48 -14.8493 9.28089 -3.43274 229 " " " " A 21 0 0 "MET " " H  " " " 1 0 1 C2 
    3477 48 -14.6723 7.05087 -1.71319 229 " " " " A 21 0 0 "MET " " HA " " " 1 0 1 C2 
    3478 48 -13.5017 9.66733 -1.00572 229 " " " " A 21 0 0 "MET " " HB3" " " 1 0 1 C2 
    3479 48 -12.9208 8.96601 -2.46798 229 " " " " A 21 0 0 "MET " " HB2" " " 1 0 1 C2 
    3480 48 -12.3571 6.8873 -1.25535 229 " " " " A 21 0 0 "MET " " HG3" " " 1 0 1 C2 
    3481 48 -13.0403 7.53467 0.249193 229 " " " " A 21 0 0 "MET " " HG2" " " 1 0 1 C2 
    3482 48 -10.348 7.97475 -2.35385 229 " " " " A 21 0 0 "MET " " HE1" " " 1 0 1 C2 
    3483 48 -10.6172 9.73588 -2.08922 229 " " " " A 21 0 0 "MET " " HE2" " " 1 0 1 C2 
    3484 48 -9.10324 9.04214 -1.63476 229 " " " " A 21 0 0 "MET " " HE3" " " 1 0 1 C2 
    3485 40 -16.12 9.72557 -0.343565 230 " " " " A 43 0 0 "ARG " " N  " " " 7 0 1 C2 
    3486 14 -17.0361 10.3349 0.588939 230 " " " " A 2 0 0 "ARG " " CA " " " 6 0 1 C2 
    3487 14 -18.4995 9.74346 0.573973 230 " " " " A 2 0 0 "ARG " " C  " " " 6 0 1 C2 
    3488 23 -19.0767 9.71439 1.68514 230 " " " " A 70 0 0 "ARG " " O  " " " 8 0 1 C2 
    3489 14 -17.1539 11.9007 0.381347 230 " " " " A 2 0 0 "ARG " " CB " " " 6 0 1 C2 
    3490 14 -17.9767 12.741 1.45492 230 " " " " A 2 0 0 "ARG " " CG " " " 6 0 1 C2 
    3491 14 -17.5226 12.4827 2.91088 230 " " " " A 2 0 0 "ARG " " CD " " " 6 0 1 C2 
    3492 40 -18.5119 13.2028 3.71607 230 " " " " A 43 0 0 "ARG " " NE " " " 7 0 1 C2 
    3493 14 -19.6941 12.6441 4.03736 230 " " " " A 2 0 0 "ARG " " CZ " " " 6 0 1 C2 
    3494 40 -20.0388 11.4595 3.58555 230 " " " " A 43 0 0 "ARG " " NH1" " " 7 0 1 C2 
    3495 40 -20.4587 13.4264 4.80664 230 " " " " A 43 0 0 "ARG " " NH2" " " 7 0 1 C2 
    3496 48 -15.711 10.379 -0.996099 230 " " " " A 21 0 0 "ARG " " H  " " " 1 0 1 C2 
    3497 48 -16.5401 10.1451 1.54086 230 " " " " A 21 0 0 "ARG " " HA " " " 1 0 1 C2 
    3498 48 -17.4402 12.1748 -0.634041 230 " " " " A 21 0 0 "ARG " " HB3" " " 1 0 1 C2 
    3499 48 -16.1706 12.37 0.351027 230 " " " " A 21 0 0 "ARG " " HB2" " " 1 0 1 C2 
    3500 48 -19.0067 12.3859 1.42006 230 " " " " A 21 0 0 "ARG " " HG3" " " 1 0 1 C2 
    3501 48 -17.7659 13.8054 1.35197 230 " " " " A 21 0 0 "ARG " " HG2" " " 1 0 1 C2 
    3502 48 -16.5656 12.8929 3.23322 230 " " " " A 21 0 0 "ARG " " HD3" " " 1 0 1 C2 
    3503 48 -17.3214 11.4431 3.16967 230 " " " " A 21 0 0 "ARG " " HD2" " " 1 0 1 C2 
    3504 48 -18.3697 14.1972 3.82041 230 " " " " A 21 0 0 "ARG " " HE " " " 1 0 1 C2 
    3505 48 -20.8606 10.9801 3.92471 230 " " " " A 21 0 0 "ARG " HH12 " " 1 0 1 C2 
    3506 48 -19.4491 10.9509 2.94245 230 " " " " A 21 0 0 "ARG " HH11 " " 1 0 1 C2 
    3507 48 -21.1913 12.9592 5.3215 230 " " " " A 21 0 0 "ARG " HH22 " " 1 0 1 C2 
    3508 48 -20.2047 14.3104 5.2239 230 " " " " A 21 0 0 "ARG " HH21 " " 1 0 1 C2 
    3509 40 -18.9082 9.26281 -0.62445 231 " " " " A 43 0 0 "LEU " " N  " " " 7 0 1 C2 
    3510 14 -20.0702 8.3501 -0.765178 231 " " " " A 2 0 0 "LEU " " CA " " " 6 0 1 C2 
    3511 14 -19.7284 6.98972 -0.200598 231 " " " " A 2 0 0 "LEU " " C  " " " 6 0 1 C2 
    3512 23 -20.5708 6.42679 0.540115 231 " " " " A 70 0 0 "LEU " " O  " " " 8 0 1 C2 
    3513 14 -20.445 8.37108 -2.26468 231 " " " " A 2 0 0 "LEU " " CB " " " 6 0 1 C2 
    3514 14 -21.3746 9.59079 -2.67179 231 " " " " A 2 0 0 "LEU " " CG " " " 6 0 1 C2 
    3515 14 -21.2138 10.1447 -4.13524 231 " " " " A 2 0 0 "LEU " " CD1" " " 6 0 1 C2 
    3516 14 -22.8038 9.18709 -2.37097 231 " " " " A 2 0 0 "LEU " " CD2" " " 6 0 1 C2 
    3517 48 -18.4094 9.72688 -1.37004 231 " " " " A 21 0 0 "LEU " " H  " " " 1 0 1 C2 
    3518 48 -20.9024 8.71711 -0.164479 231 " " " " A 21 0 0 "LEU " " HA " " " 1 0 1 C2 
    3519 48 -20.8223 7.41892 -2.63772 231 " " " " A 21 0 0 "LEU " " HB3" " " 1 0 1 C2 
    3520 48 -19.4987 8.59681 -2.7562 231 " " " " A 21 0 0 "LEU " " HB2" " " 1 0 1 C2 
    3521 48 -21.0119 10.3954 -2.03206 231 " " " " A 21 0 0 "LEU " " HG " " " 1 0 1 C2 
    3522 48 -21.8283 11.0264 -4.31739 231 " " " " A 21 0 0 "LEU " HD11 " " 1 0 1 C2 
    3523 48 -20.1474 10.323 -4.27295 231 " " " " A 21 0 0 "LEU " HD12 " " 1 0 1 C2 
    3524 48 -21.5763 9.37155 -4.8127 231 " " " " A 21 0 0 "LEU " HD13 " " 1 0 1 C2 
    3525 48 -23.0146 9.01791 -1.31503 231 " " " " A 21 0 0 "LEU " HD21 " " 1 0 1 C2 
    3526 48 -23.4587 10.0096 -2.65854 231 " " " " A 21 0 0 "LEU " HD22 " " 1 0 1 C2 
    3527 48 -23.1233 8.3604 -3.00545 231 " " " " A 21 0 0 "LEU " HD23 " " 1 0 1 C2 
    3528 40 -18.6137 6.38568 -0.572586 232 " " " " A 43 0 0 "VAL " " N  " " " 7 0 1 C2 
    3529 14 -18.2285 5.18421 0.0931704 232 " " " " A 2 0 0 "VAL " " CA " " " 6 0 1 C2 
    3530 14 -18.1992 5.20066 1.62876 232 " " " " A 2 0 0 "VAL " " C  " " " 6 0 1 C2 
    3531 23 -18.6656 4.25114 2.27747 232 " " " " A 70 0 0 "VAL " " O  " " " 8 0 1 C2 
    3532 14 -16.8837 4.60942 -0.5739 232 " " " " A 2 0 0 "VAL " " CB " " " 6 0 1 C2 
    3533 14 -16.0401 3.54602 0.216071 232 " " " " A 2 0 0 "VAL " " CG1" " " 6 0 1 C2 
    3534 14 -17.105 4.19963 -1.98748 232 " " " " A 2 0 0 "VAL " " CG2" " " 6 0 1 C2 
    3535 48 -17.9549 6.83665 -1.19121 232 " " " " A 21 0 0 "VAL " " H  " " " 1 0 1 C2 
    3536 48 -18.9722 4.4602 -0.239796 232 " " " " A 21 0 0 "VAL " " HA " " " 1 0 1 C2 
    3537 48 -16.2232 5.47607 -0.599888 232 " " " " A 21 0 0 "VAL " " HB " " " 1 0 1 C2 
    3538 48 -16.5866 2.61853 0.387171 232 " " " " A 21 0 0 "VAL " HG11 " " 1 0 1 C2 
    3539 48 -15.1378 3.23071 -0.307855 232 " " " " A 21 0 0 "VAL " HG12 " " 1 0 1 C2 
    3540 48 -15.8299 3.90049 1.22515 232 " " " " A 21 0 0 "VAL " HG13 " " 1 0 1 C2 
    3541 48 -16.1828 4.15997 -2.56711 232 " " " " A 21 0 0 "VAL " HG21 " " 1 0 1 C2 
    3542 48 -17.6926 3.28316 -2.04196 232 " " " " A 21 0 0 "VAL " HG22 " " 1 0 1 C2 
    3543 48 -17.6225 4.96382 -2.56745 232 " " " " A 21 0 0 "VAL " HG23 " " 1 0 1 C2 
    3544 40 -17.7542 6.30739 2.23248 233 " " " " A 43 0 0 "ALA " " N  " " " 7 0 1 C2 
    3545 14 -17.8265 6.71748 3.66821 233 " " " " A 2 0 0 "ALA " " CA " " " 6 0 1 C2 
    3546 14 -19.1487 6.57689 4.43748 233 " " " " A 2 0 0 "ALA " " C  " " " 6 0 1 C2 
    3547 23 -19.0858 6.6175 5.66668 233 " " " " A 70 0 0 "ALA " " O  " " " 8 0 1 C2 
    3548 14 -17.2438 8.12783 3.75732 233 " " " " A 2 0 0 "ALA " " CB " " " 6 0 1 C2 
    3549 48 -17.0865 6.85064 1.70411 233 " " " " A 21 0 0 "ALA " " H  " " " 1 0 1 C2 
    3550 48 -17.0423 6.20764 4.22779 233 " " " " A 21 0 0 "ALA " " HA " " " 1 0 1 C2 
    3551 48 -16.6567 8.38515 2.87571 233 " " " " A 21 0 0 "ALA " " HB1" " " 1 0 1 C2 
    3552 48 -18.1165 8.77979 3.7946 233 " " " " A 21 0 0 "ALA " " HB2" " " 1 0 1 C2 
    3553 48 -16.6848 8.21841 4.6887 233 " " " " A 21 0 0 "ALA " " HB3" " " 1 0 1 C2 
    3554 40 -20.2622 6.34682 3.70449 234 " " " " A 43 0 0 "GLU " " N  " " " 7 0 1 C2 
    3555 14 -21.5865 6.25626 4.18268 234 " " " " A 2 0 0 "GLU " " CA " " " 6 0 1 C2 
    3556 14 -21.9706 4.74988 4.44665 234 " " " " A 2 0 0 "GLU " " C  " " " 6 0 1 C2 
    3557 23 -23.0182 4.47325 5.02707 234 " " " " A 70 0 0 "GLU " " O  " " " 8 0 1 C2 
    3558 14 -22.4834 6.86676 3.18481 234 " " " " A 2 0 0 "GLU " " CB " " " 6 0 1 C2 
    3559 14 -22.3582 8.41485 3.13997 234 " " " " A 2 0 0 "GLU " " CG " " " 6 0 1 C2 
    3560 14 -22.6457 9.12401 4.47653 234 " " " " A 2 0 0 "GLU " " CD " " " 6 0 1 C2 
    3561 23 -23.3579 8.54065 5.26874 234 " " " " A 70 0 0 "GLU " " OE1" " " 8 0 1 C2 
    3562 23 -22.1775 10.3231 4.58676 234 " " " " A 70 0 0 "GLU " " OE2" " " 8 0 1 C2 
    3563 48 -20.15 6.4757 2.70906 234 " " " " A 21 0 0 "GLU " " H  " " " 1 0 1 C2 
    3564 48 -21.6064 6.79998 5.12718 234 " " " " A 21 0 0 "GLU " " HA " " " 1 0 1 C2 
    3565 48 -23.4883 6.62682 3.53222 234 " " " " A 21 0 0 "GLU " " HB3" " " 1 0 1 C2 
    3566 48 -22.2405 6.40522 2.22768 234 " " " " A 21 0 0 "GLU " " HB2" " " 1 0 1 C2 
    3567 48 -23.0808 8.82014 2.43164 234 " " " " A 21 0 0 "GLU " " HG3" " " 1 0 1 C2 
    3568 48 -21.4302 8.65602 2.62159 234 " " " " A 21 0 0 "GLU " " HG2" " " 1 0 1 C2 
    3569 40 -21.1056 3.79107 4.16864 235 " " " " A 43 0 0 "PHE " " N  " " " 7 0 1 C2 
    3570 14 -21.3143 2.36386 4.28459 235 " " " " A 2 0 0 "PHE " " CA " " " 6 0 1 C2 
    3571 14 -20.1298 1.61517 4.87087 235 " " " " A 2 0 0 "PHE " " C  " " " 6 0 1 C2 
    3572 23 -20.3 0.410243 5.299 235 " " " " A 70 0 0 "PHE " " O  " " " 8 0 1 C2 
    3573 14 -22.0095 1.78333 3.01479 235 " " " " A 2 0 0 "PHE " " CB " " " 6 0 1 C2 
    3574 14 -21.138 1.43328 1.76063 235 " " " " A 2 0 0 "PHE " " CG " " " 6 0 1 C2 
    3575 14 -21.0269 2.23925 0.559959 235 " " " " A 2 0 0 "PHE " " CD1" " " 6 0 1 C2 
    3576 14 -20.4883 0.222915 1.78602 235 " " " " A 2 0 0 "PHE " " CD2" " " 6 0 1 C2 
    3577 14 -20.2038 1.84264 -0.496153 235 " " " " A 2 0 0 "PHE " " CE1" " " 6 0 1 C2 
    3578 14 -19.7 -0.234528 0.71278 235 " " " " A 2 0 0 "PHE " " CE2" " " 6 0 1 C2 
    3579 14 -19.4381 0.627506 -0.395151 235 " " " " A 2 0 0 "PHE " " CZ " " " 6 0 1 C2 
    3580 48 -20.3149 4.09086 3.6164 235 " " " " A 21 0 0 "PHE " " H  " " " 1 0 1 C2 
    3581 48 -22.1532 2.33169 4.97988 235 " " " " A 21 0 0 "PHE " " HA " " " 1 0 1 C2 
    3582 48 -22.6585 2.60528 2.71264 235 " " " " A 21 0 0 "PHE " " HB3" " " 1 0 1 C2 
    3583 48 -22.6612 0.991096 3.38319 235 " " " " A 21 0 0 "PHE " " HB2" " " 1 0 1 C2 
    3584 48 -21.4843 3.2165 0.514183 235 " " " " A 21 0 0 "PHE " " HD1" " " 1 0 1 C2 
    3585 48 -20.5612 -0.399575 2.66556 235 " " " " A 21 0 0 "PHE " " HD2" " " 1 0 1 C2 
    3586 48 -20.1507 2.42676 -1.40301 235 " " " " A 21 0 0 "PHE " " HE1" " " 1 0 1 C2 
    3587 48 -19.3539 -1.2559 0.771011 235 " " " " A 21 0 0 "PHE " " HE2" " " 1 0 1 C2 
    3588 48 -18.8048 0.335479 -1.21977 235 " " " " A 21 0 0 "PHE " " HZ " " " 1 0 1 C2 
    3589 40 -18.9582 2.27508 5.09191 236 " " " " A 43 0 0 "THR " " N  " " " 7 0 1 C2 
    3590 14 -17.7838 1.65264 5.59177 236 " " " " A 2 0 0 "THR " " CA " " " 6 0 1 C2 
    3591 14 -16.8225 2.77908 5.92172 236 " " " " A 2 0 0 "THR " " C  " " " 6 0 1 C2 
    3592 23 -16.7566 3.72467 5.16822 236 " " " " A 70 0 0 "THR " " O  " " " 8 0 1 C2 
    3593 14 -17.1723 0.708778 4.53806 236 " " " " A 2 0 0 "THR " " CB " " " 6 0 1 C2 
    3594 23 -15.9601 0.015403 4.89096 236 " " " " A 70 0 0 "THR " " OG1" " " 8 0 1 C2 
    3595 14 -16.9928 1.36034 3.12519 236 " " " " A 2 0 0 "THR " " CG2" " " 6 0 1 C2 
    3596 48 -18.8826 3.22968 4.77079 236 " " " " A 21 0 0 "THR " " H  " " " 1 0 1 C2 
    3597 48 -17.9909 0.98801 6.4305 236 " " " " A 21 0 0 "THR " " HA " " " 1 0 1 C2 
    3598 48 -17.9184 -0.0754478 4.40984 236 " " " " A 21 0 0 "THR " " HB " " " 1 0 1 C2 
    3599 48 -15.2969 0.599853 5.22493 236 " " " " A 21 0 0 "THR " " HG1" " " 1 0 1 C2 
    3600 48 -16.5989 0.510959 2.56709 236 " " " " A 21 0 0 "THR " HG21 " " 1 0 1 C2 
    3601 48 -17.9257 1.64565 2.63894 236 " " " " A 21 0 0 "THR " HG22 " " 1 0 1 C2 
    3602 48 -16.3174 2.21575 3.13941 236 " " " " A 21 0 0 "THR " HG23 " " 1 0 1 C2 
    3603 40 -15.9126 2.65734 6.8945 237 " " " " A 43 0 0 "PRO " " N  " " " 7 0 1 C2 
    3604 14 -14.8639 3.66637 7.07238 237 " " " " A 2 0 0 "PRO " " CA " " " 6 0 1 C2 
    3605 14 -13.6483 3.48856 6.07426 237 " " " " A 2 0 0 "PRO " " C  " " " 6 0 1 C2 
    3606 23 -13.3789 2.4055 5.48272 237 " " " " A 70 0 0 "PRO " " O  " " " 8 0 1 C2 
    3607 14 -14.3764 3.43857 8.54977 237 " " " " A 2 0 0 "PRO " " CB " " " 6 0 1 C2 
    3608 14 -14.7181 1.94709 8.78273 237 " " " " A 2 0 0 "PRO " " CG " " " 6 0 1 C2 
    3609 14 -15.9785 1.68016 7.95908 237 " " " " A 2 0 0 "PRO " " CD " " " 6 0 1 C2 
    3610 48 -15.2602 4.68127 7.04074 237 " " " " A 21 0 0 "PRO " " HA " " " 1 0 1 C2 
    3611 48 -15.1121 3.94158 9.17723 237 " " " " A 21 0 0 "PRO " " HB3" " " 1 0 1 C2 
    3612 48 -13.3122 3.62256 8.6978 237 " " " " A 21 0 0 "PRO " " HB2" " " 1 0 1 C2 
    3613 48 -14.695 1.72604 9.84983 237 " " " " A 21 0 0 "PRO " " HG3" " " 1 0 1 C2 
    3614 48 -13.9385 1.28438 8.4071 237 " " " " A 21 0 0 "PRO " " HG2" " " 1 0 1 C2 
    3615 48 -15.9598 0.708926 7.46465 237 " " " " A 21 0 0 "PRO " " HD2" " " 1 0 1 C2 
    3616 48 -16.8749 1.80337 8.56683 237 " " " " A 21 0 0 "PRO " " HD3" " " 1 0 1 C2 
    3617 40 -13.0937 4.67776 5.81864 238 " " " " A 43 0 0 "VAL " " N  " " " 7 0 1 C2 
    3618 14 -12.0375 4.96851 4.90426 238 " " " " A 2 0 0 "VAL " " CA " " " 6 0 1 C2 
    3619 14 -10.6512 4.89004 5.58965 238 " " " " A 2 0 0 "VAL " " C  " " " 6 0 1 C2 
    3620 23 -10.3484 5.73132 6.41518 238 " " " " A 70 0 0 "VAL " " O  " " " 8 0 1 C2 
    3621 14 -12.2718 6.43765 4.50204 238 " " " " A 2 0 0 "VAL " " CB " " " 6 0 1 C2 
    3622 14 -11.3624 6.90098 3.3746 238 " " " " A 2 0 0 "VAL " " CG1" " " 6 0 1 C2 
    3623 14 -13.7748 6.64379 4.12636 238 " " " " A 2 0 0 "VAL " " CG2" " " 6 0 1 C2 
    3624 48 -13.3512 5.48759 6.36447 238 " " " " A 21 0 0 "VAL " " H  " " " 1 0 1 C2 
    3625 48 -12.1226 4.22163 4.11494 238 " " " " A 21 0 0 "VAL " " HA " " " 1 0 1 C2 
    3626 48 -12.2052 7.20958 5.26871 238 " " " " A 21 0 0 "VAL " " HB " " " 1 0 1 C2 
    3627 48 -10.2901 6.72366 3.45713 238 " " " " A 21 0 0 "VAL " HG11 " " 1 0 1 C2 
    3628 48 -11.5899 6.68284 2.33116 238 " " " " A 21 0 0 "VAL " HG12 " " 1 0 1 C2 
    3629 48 -11.4265 7.98628 3.29642 238 " " " " A 21 0 0 "VAL " HG13 " " 1 0 1 C2 
    3630 48 -13.8867 7.48118 3.43762 238 " " " " A 21 0 0 "VAL " HG21 " " 1 0 1 C2 
    3631 48 -14.2277 5.92574 3.4427 238 " " " " A 21 0 0 "VAL " HG22 " " 1 0 1 C2 
    3632 48 -14.4546 6.70778 4.97601 238 " " " " A 21 0 0 "VAL " HG23 " " 1 0 1 C2 
    3633 40 -9.81929 3.93092 5.20606 239 " " " " A 43 0 0 "HIE " " N  " " " 7 0 1 C2 
    3634 14 -8.45414 3.73539 5.88537 239 " " " " A 2 0 0 "HIE " " CA " " " 6 0 1 C2 
    3635 14 -7.46916 4.68126 5.1311 239 " " " " A 2 0 0 "HIE " " C  " " " 6 0 1 C2 
    3636 23 -7.62025 4.87262 3.9105 239 " " " " A 70 0 0 "HIE " " O  " " " 8 0 1 C2 
    3637 14 -7.9373 2.26857 5.56588 239 " " " " A 2 0 0 "HIE " " CB " " " 6 0 1 C2 
    3638 14 -6.68875 1.88106 6.30647 239 " " " " A 2 0 0 "HIE " " CG " " " 6 0 1 C2 
    3639 40 -5.46794 2.22138 5.73596 239 " " " " A 43 0 0 "HIE " " ND1" " " 7 0 1 C2 
    3640 14 -6.48418 1.25587 7.50255 239 " " " " A 2 0 0 "HIE " " CD2" " " 6 0 1 C2 
    3641 14 -4.56427 1.73031 6.59697 239 " " " " A 2 0 0 "HIE " " CE1" " " 6 0 1 C2 
    3642 40 -5.15627 1.13011 7.673 239 " " " " A 43 0 0 "HIE " " NE2" " " 7 0 1 C2 
    3643 48 -9.99349 3.31409 4.4255 239 " " " " A 21 0 0 "HIE " " H  " " " 1 0 1 C2 
    3644 48 -8.39164 3.88392 6.96339 239 " " " " A 21 0 0 "HIE " " HA " " " 1 0 1 C2 
    3645 48 -7.80261 2.10466 4.49673 239 " " " " A 21 0 0 "HIE " " HB3" " " 1 0 1 C2 
    3646 48 -8.7322 1.61029 5.91647 239 " " " " A 21 0 0 "HIE " " HB2" " " 1 0 1 C2 
    3647 48 -7.19964 0.916854 8.23711 239 " " " " A 21 0 0 "HIE " " HD2" " " 1 0 1 C2 
    3648 48 -3.51355 1.77196 6.3507 239 " " " " A 21 0 0 "HIE " " HE1" " " 1 0 1 C2 
    3649 40 -6.64616 5.39111 5.90546 240 " " " " A 43 0 0 "PHE " " N  " " " 7 0 1 C2 
    3650 14 -5.82219 6.56021 5.49542 240 " " " " A 2 0 0 "PHE " " CA " " " 6 0 1 C2 
    3651 14 -4.90073 6.36721 4.34346 240 " " " " A 2 0 0 "PHE " " C  " " " 6 0 1 C2 
    3652 23 -4.53736 7.38957 3.8361 240 " " " " A 70 0 0 "PHE " " O  " " " 8 0 1 C2 
    3653 14 -5.24948 7.13959 6.75553 240 " " " " A 2 0 0 "PHE " " CB " " " 6 0 1 C2 
    3654 14 -4.12495 6.47733 7.49031 240 " " " " A 2 0 0 "PHE " " CG " " " 6 0 1 C2 
    3655 14 -4.33181 5.42862 8.3899 240 " " " " A 2 0 0 "PHE " " CD1" " " 6 0 1 C2 
    3656 14 -2.78588 6.79636 7.19385 240 " " " " A 2 0 0 "PHE " " CD2" " " 6 0 1 C2 
    3657 14 -3.31448 4.64965 8.95866 240 " " " " A 2 0 0 "PHE " " CE1" " " 6 0 1 C2 
    3658 14 -1.71378 6.01382 7.67772 240 " " " " A 2 0 0 "PHE " " CE2" " " 6 0 1 C2 
    3659 14 -2.04103 4.99309 8.57485 240 " " " " A 2 0 0 "PHE " " CZ " " " 6 0 1 C2 
    3660 48 -6.80824 5.38912 6.90236 240 " " " " A 21 0 0 "PHE " " H  " " " 1 0 1 C2 
    3661 48 -6.58666 7.27238 5.18475 240 " " " " A 21 0 0 "PHE " " HA " " " 1 0 1 C2 
    3662 48 -6.05236 7.17774 7.49175 240 " " " " A 21 0 0 "PHE " " HB3" " " 1 0 1 C2 
    3663 48 -4.90458 8.15384 6.55442 240 " " " " A 21 0 0 "PHE " " HB2" " " 1 0 1 C2 
    3664 48 -5.32444 5.03339 8.5476 240 " " " " A 21 0 0 "PHE " " HD1" " " 1 0 1 C2 
    3665 48 -2.54559 7.5864 6.49779 240 " " " " A 21 0 0 "PHE " " HD2" " " 1 0 1 C2 
    3666 48 -3.65423 3.8641 9.61735 240 " " " " A 21 0 0 "PHE " " HE1" " " 1 0 1 C2 
    3667 48 -0.698703 6.29974 7.44475 240 " " " " A 21 0 0 "PHE " " HE2" " " 1 0 1 C2 
    3668 48 -1.27754 4.39461 9.04951 240 " " " " A 21 0 0 "PHE " " HZ " " " 1 0 1 C2 
    3669 40 -4.6108 5.12937 3.93172 241 " " " " A 43 0 0 "PHE " " N  " " " 7 0 1 C2 
    3670 14 -3.89632 4.93771 2.67531 241 " " " " A 2 0 0 "PHE " " CA " " " 6 0 1 C2 
    3671 14 -4.77706 5.26908 1.49254 241 " " " " A 2 0 0 "PHE " " C  " " " 6 0 1 C2 
    3672 23 -4.1953 5.54951 0.459326 241 " " " " A 70 0 0 "PHE " " O  " " " 8 0 1 C2 
    3673 14 -3.46093 3.4682 2.50507 241 " " " " A 2 0 0 "PHE " " CB " " " 6 0 1 C2 
    3674 14 -2.29607 3.08645 3.49356 241 " " " " A 2 0 0 "PHE " " CG " " " 6 0 1 C2 
    3675 14 -1.88866 3.77307 4.67997 241 " " " " A 2 0 0 "PHE " " CD1" " " 6 0 1 C2 
    3676 14 -1.78161 1.79296 3.24676 241 " " " " A 2 0 0 "PHE " " CD2" " " 6 0 1 C2 
    3677 14 -0.712748 3.33024 5.35651 241 " " " " A 2 0 0 "PHE " " CE1" " " 6 0 1 C2 
    3678 14 -0.695395 1.30944 3.93392 241 " " " " A 2 0 0 "PHE " " CE2" " " 6 0 1 C2 
    3679 14 -0.14141 2.12612 4.94522 241 " " " " A 2 0 0 "PHE " " CZ " " " 6 0 1 C2 
    3680 48 -5.13 4.33836 4.28505 241 " " " " A 21 0 0 "PHE " " H  " " " 1 0 1 C2 
    3681 48 -2.96495 5.50365 2.69455 241 " " " " A 21 0 0 "PHE " " HA " " " 1 0 1 C2 
    3682 48 -3.18087 3.29912 1.46532 241 " " " " A 21 0 0 "PHE " " HB3" " " 1 0 1 C2 
    3683 48 -4.33314 2.84153 2.69116 241 " " " " A 21 0 0 "PHE " " HB2" " " 1 0 1 C2 
    3684 48 -2.29626 4.68625 5.08785 241 " " " " A 21 0 0 "PHE " " HD1" " " 1 0 1 C2 
    3685 48 -2.10372 1.1814 2.41692 241 " " " " A 21 0 0 "PHE " " HD2" " " 1 0 1 C2 
    3686 48 -0.321002 3.86814 6.20715 241 " " " " A 21 0 0 "PHE " " HE1" " " 1 0 1 C2 
    3687 48 -0.14897 0.422763 3.64821 241 " " " " A 21 0 0 "PHE " " HE2" " " 1 0 1 C2 
    3688 48 0.691426 1.77472 5.53624 241 " " " " A 21 0 0 "PHE " " HZ " " " 1 0 1 C2 
    3689 40 -6.14769 5.34994 1.56999 242 " " " " A 43 0 0 "ALA " " N  " " " 7 0 1 C2 
    3690 14 -7.11907 5.50214 0.409484 242 " " " " A 2 0 0 "ALA " " CA " " " 6 0 1 C2 
    3691 14 -7.04872 6.94686 -0.191238 242 " " " " A 2 0 0 "ALA " " C  " " " 6 0 1 C2 
    3692 23 -7.61098 7.1029 -1.28549 242 " " " " A 70 0 0 "ALA " " O  " " " 8 0 1 C2 
    3693 14 -8.56991 5.13493 0.863793 242 " " " " A 2 0 0 "ALA " " CB " " " 6 0 1 C2 
    3694 48 -6.73233 5.19851 2.37953 242 " " " " A 21 0 0 "ALA " " H  " " " 1 0 1 C2 
    3695 48 -6.90363 4.80951 -0.404123 242 " " " " A 21 0 0 "ALA " " HA " " " 1 0 1 C2 
    3696 48 -8.96348 5.88207 1.55298 242 " " " " A 21 0 0 "ALA " " HB1" " " 1 0 1 C2 
    3697 48 -9.23753 4.98805 0.0147865 242 " " " " A 21 0 0 "ALA " " HB2" " " 1 0 1 C2 
    3698 48 -8.62449 4.18365 1.39312 242 " " " " A 21 0 0 "ALA " " HB3" " " 1 0 1 C2 
    3699 40 -6.402 7.84524 0.574416 243 " " " " A 43 0 0 "GLN " " N  " " " 7 0 1 C2 
    3700 14 -6.29103 9.28086 0.363655 243 " " " " A 2 0 0 "GLN " " CA " " " 6 0 1 C2 
    3701 14 -5.22154 9.8334 -0.536358 243 " " " " A 2 0 0 "GLN " " C  " " " 6 0 1 C2 
    3702 23 -5.62281 10.4268 -1.59143 243 " " " " A 70 0 0 "GLN " " O  " " " 8 0 1 C2 
    3703 14 -6.41376 10.2052 1.62328 243 " " " " A 2 0 0 "GLN " " CB " " " 6 0 1 C2 
    3704 14 -7.75074 9.96786 2.40391 243 " " " " A 2 0 0 "GLN " " CG " " " 6 0 1 C2 
    3705 14 -7.87904 11.0373 3.50238 243 " " " " A 2 0 0 "GLN " " CD " " " 6 0 1 C2 
    3706 23 -7.86705 12.2548 3.33001 243 " " " " A 70 0 0 "GLN " " OE1" " " 8 0 1 C2 
    3707 40 -8.09852 10.5674 4.68828 243 " " " " A 43 0 0 "GLN " " NE2" " " 7 0 1 C2 
    3708 48 -5.87797 7.41261 1.32163 243 " " " " A 21 0 0 "GLN " " H  " " " 1 0 1 C2 
    3709 48 -7.2045 9.4833 -0.195538 243 " " " " A 21 0 0 "GLN " " HA " " " 1 0 1 C2 
    3710 48 -6.47299 11.2537 1.33148 243 " " " " A 21 0 0 "GLN " " HB3" " " 1 0 1 C2 
    3711 48 -5.56258 10.0524 2.2868 243 " " " " A 21 0 0 "GLN " " HB2" " " 1 0 1 C2 
    3712 48 -7.74645 9.00065 2.90649 243 " " " " A 21 0 0 "GLN " " HG3" " " 1 0 1 C2 
    3713 48 -8.5833 9.87463 1.70659 243 " " " " A 21 0 0 "GLN " " HG2" " " 1 0 1 C2 
    3714 48 -8.07215 11.2284 5.45152 243 " " " " A 21 0 0 "GLN " HE22 " " 1 0 1 C2 
    3715 48 -8.16252 9.5773 4.87705 243 " " " " A 21 0 0 "GLN " HE21 " " 1 0 1 C2 
    3716 40 -3.91255 9.7767 -0.29893 244 " " " " A 43 0 0 "PRO " " N  " " " 7 0 1 C2 
    3717 14 -2.90048 10.4629 -1.12978 244 " " " " A 2 0 0 "PRO " " CA " " " 6 0 1 C2 
    3718 14 -2.82744 9.91508 -2.56918 244 " " " " A 2 0 0 "PRO " " C  " " " 6 0 1 C2 
    3719 23 -2.64682 10.6705 -3.52044 244 " " " " A 70 0 0 "PRO " " O  " " " 8 0 1 C2 
    3720 14 -1.53908 10.319 -0.420597 244 " " " " A 2 0 0 "PRO " " CB " " " 6 0 1 C2 
    3721 14 -1.7279 8.96865 0.34077 244 " " " " A 2 0 0 "PRO " " CG " " " 6 0 1 C2 
    3722 14 -3.24219 8.9086 0.635958 244 " " " " A 2 0 0 "PRO " " CD " " " 6 0 1 C2 
    3723 48 -3.08642 11.5309 -1.24287 244 " " " " A 21 0 0 "PRO " " HA " " " 1 0 1 C2 
    3724 48 -1.29566 11.2506 0.0902028 244 " " " " A 21 0 0 "PRO " " HB3" " " 1 0 1 C2 
    3725 48 -0.715888 10.1583 -1.11676 244 " " " " A 21 0 0 "PRO " " HB2" " " 1 0 1 C2 
    3726 48 -1.18355 8.81336 1.27226 244 " " " " A 21 0 0 "PRO " " HG3" " " 1 0 1 C2 
    3727 48 -1.38116 8.2388 -0.390805 244 " " " " A 21 0 0 "PRO " " HG2" " " 1 0 1 C2 
    3728 48 -3.44123 7.84926 0.473871 244 " " " " A 21 0 0 "PRO " " HD2" " " 1 0 1 C2 
    3729 48 -3.53982 9.26117 1.62349 244 " " " " A 21 0 0 "PRO " " HD3" " " 1 0 1 C2 
    3730 40 -3.07062 8.60756 -2.7464 245 " " " " A 43 0 0 "VAL " " N  " " " 7 0 1 C2 
    3731 14 -3.18009 7.84454 -4.03239 245 " " " " A 2 0 0 "VAL " " CA " " " 6 0 1 C2 
    3732 14 -3.70424 8.46628 -5.29278 245 " " " " A 2 0 0 "VAL " " C  " " " 6 0 1 C2 
    3733 23 -3.22283 8.05127 -6.34585 245 " " " " A 70 0 0 "VAL " " O  " " " 8 0 1 C2 
    3734 14 -3.86944 6.4096 -3.80232 245 " " " " A 2 0 0 "VAL " " CB " " " 6 0 1 C2 
    3735 14 -3.00453 5.59794 -2.70977 245 " " " " A 2 0 0 "VAL " " CG1" " " 6 0 1 C2 
    3736 14 -5.35588 6.50329 -3.33246 245 " " " " A 2 0 0 "VAL " " CG2" " " 6 0 1 C2 
    3737 48 -3.19947 7.98281 -1.96333 245 " " " " A 21 0 0 "VAL " " H  " " " 1 0 1 C2 
    3738 48 -2.14959 7.6679 -4.34058 245 " " " " A 21 0 0 "VAL " " HA " " " 1 0 1 C2 
    3739 48 -3.82675 5.83802 -4.72945 245 " " " " A 21 0 0 "VAL " " HB " " " 1 0 1 C2 
    3740 48 -3.06122 6.07909 -1.73336 245 " " " " A 21 0 0 "VAL " HG11 " " 1 0 1 C2 
    3741 48 -3.40809 4.61776 -2.4558 245 " " " " A 21 0 0 "VAL " HG12 " " 1 0 1 C2 
    3742 48 -1.96221 5.49878 -3.0128 245 " " " " A 21 0 0 "VAL " HG13 " " 1 0 1 C2 
    3743 48 -5.48664 6.98086 -2.36141 245 " " " " A 21 0 0 "VAL " HG21 " " 1 0 1 C2 
    3744 48 -5.96982 6.96551 -4.10545 245 " " " " A 21 0 0 "VAL " HG22 " " 1 0 1 C2 
    3745 48 -5.74216 5.49335 -3.19493 245 " " " " A 21 0 0 "VAL " HG23 " " 1 0 1 C2 
    3746 40 -4.56095 9.47571 -5.22068 246 " " " " A 43 0 0 "VAL " " N  " " " 7 0 1 C2 
    3747 14 -5.16336 10.1612 -6.35199 246 " " " " A 2 0 0 "VAL " " CA " " " 6 0 1 C2 
    3748 14 -4.25784 11.0867 -7.12689 246 " " " " A 2 0 0 "VAL " " C  " " " 6 0 1 C2 
    3749 23 -4.49631 11.4184 -8.22899 246 " " " " A 70 0 0 "VAL " " O  " " " 8 0 1 C2 
    3750 14 -6.46438 10.9248 -5.94552 246 " " " " A 2 0 0 "VAL " " CB " " " 6 0 1 C2 
    3751 14 -7.55792 9.91255 -5.60927 246 " " " " A 2 0 0 "VAL " " CG1" " " 6 0 1 C2 
    3752 14 -6.31147 11.8225 -4.64557 246 " " " " A 2 0 0 "VAL " " CG2" " " 6 0 1 C2 
    3753 48 -4.6511 9.91903 -4.31766 246 " " " " A 21 0 0 "VAL " " H  " " " 1 0 1 C2 
    3754 48 -5.28134 9.39546 -7.11869 246 " " " " A 21 0 0 "VAL " " HA " " " 1 0 1 C2 
    3755 48 -6.6959 11.6248 -6.74832 246 " " " " A 21 0 0 "VAL " " HB " " " 1 0 1 C2 
    3756 48 -8.39218 10.2773 -5.01004 246 " " " " A 21 0 0 "VAL " HG11 " " 1 0 1 C2 
    3757 48 -7.92522 9.38539 -6.48978 246 " " " " A 21 0 0 "VAL " HG12 " " 1 0 1 C2 
    3758 48 -7.13225 9.18688 -4.91622 246 " " " " A 21 0 0 "VAL " HG13 " " 1 0 1 C2 
    3759 48 -7.0985 12.5569 -4.47441 246 " " " " A 21 0 0 "VAL " HG21 " " 1 0 1 C2 
    3760 48 -6.41514 11.2149 -3.74661 246 " " " " A 21 0 0 "VAL " HG22 " " 1 0 1 C2 
    3761 48 -5.36937 12.3619 -4.54748 246 " " " " A 21 0 0 "VAL " HG23 " " 1 0 1 C2 
    3762 40 -3.1436 11.5163 -6.47178 247 " " " " A 43 0 0 "THR " " N  " " " 7 0 1 C2 
    3763 14 -1.99818 12.2718 -6.95773 247 " " " " A 2 0 0 "THR " " CA " " " 6 0 1 C2 
    3764 14 -1.07104 11.351 -7.86738 247 " " " " A 2 0 0 "THR " " C  " " " 6 0 1 C2 
    3765 23 0.0842639 11.7004 -8.30181 247 " " " " A 70 0 0 "THR " " O  " " " 8 0 1 C2 
    3766 14 -1.23426 12.8277 -5.74946 247 " " " " A 2 0 0 "THR " " CB " " " 6 0 1 C2 
    3767 23 -0.653563 11.7968 -4.90757 247 " " " " A 70 0 0 "THR " " OG1" " " 8 0 1 C2 
    3768 14 -2.02236 13.8328 -4.86599 247 " " " " A 2 0 0 "THR " " CG2" " " 6 0 1 C2 
    3769 48 -3.21266 11.3216 -5.48313 247 " " " " A 21 0 0 "THR " " H  " " " 1 0 1 C2 
    3770 48 -2.43261 13.0303 -7.60888 247 " " " " A 21 0 0 "THR " " HA " " " 1 0 1 C2 
    3771 48 -0.338336 13.3655 -6.05943 247 " " " " A 21 0 0 "THR " " HB " " " 1 0 1 C2 
    3772 48 -1.38937 11.3884 -4.47771 247 " " " " A 21 0 0 "THR " " HG1" " " 1 0 1 C2 
    3773 48 -2.61438 13.2915 -4.12805 247 " " " " A 21 0 0 "THR " HG21 " " 1 0 1 C2 
    3774 48 -1.29805 14.4688 -4.35708 247 " " " " A 21 0 0 "THR " HG22 " " 1 0 1 C2 
    3775 48 -2.68487 14.3217 -5.58027 247 " " " " A 21 0 0 "THR " HG23 " " 1 0 1 C2 
    3776 40 -1.46597 10.1179 -8.16812 248 " " " " A 43 0 0 "LEU " " N  " " " 7 0 1 C2 
    3777 14 -0.734195 9.15622 -8.93784 248 " " " " A 2 0 0 "LEU " " CA " " " 6 0 1 C2 
    3778 14 -1.84489 8.4987 -9.8408 248 " " " " A 2 0 0 "LEU " " C  " " " 6 0 1 C2 
    3779 23 -1.72679 8.52545 -11.0925 248 " " " " A 70 0 0 "LEU " " O  " " " 8 0 1 C2 
    3780 14 0.0292369 8.15391 -8.15177 248 " " " " A 2 0 0 "LEU " " CB " " " 6 0 1 C2 
    3781 14 0.630559 7.02718 -9.0356 248 " " " " A 2 0 0 "LEU " " CG " " " 6 0 1 C2 
    3782 14 1.74329 7.62406 -9.95297 248 " " " " A 2 0 0 "LEU " " CD1" " " 6 0 1 C2 
    3783 14 1.30194 5.9038 -8.19201 248 " " " " A 2 0 0 "LEU " " CD2" " " 6 0 1 C2 
    3784 48 -2.35675 9.74727 -7.86933 248 " " " " A 21 0 0 "LEU " " H  " " " 1 0 1 C2 
    3785 48 -0.0619992 9.64922 -9.64011 248 " " " " A 21 0 0 "LEU " " HA " " " 1 0 1 C2 
    3786 48 -0.624911 7.81706 -7.34758 248 " " " " A 21 0 0 "LEU " " HB3" " " 1 0 1 C2 
    3787 48 0.843289 8.75427 -7.74559 248 " " " " A 21 0 0 "LEU " " HB2" " " 1 0 1 C2 
    3788 48 -0.109118 6.48233 -9.62222 248 " " " " A 21 0 0 "LEU " " HG " " " 1 0 1 C2 
    3789 48 2.27752 6.86497 -10.5243 248 " " " " A 21 0 0 "LEU " HD11 " " 1 0 1 C2 
    3790 48 1.30755 8.37282 -10.6145 248 " " " " A 21 0 0 "LEU " HD12 " " 1 0 1 C2 
    3791 48 2.45959 8.16554 -9.33505 248 " " " " A 21 0 0 "LEU " HD13 " " 1 0 1 C2 
    3792 48 1.37735 4.95804 -8.72862 248 " " " " A 21 0 0 "LEU " HD21 " " 1 0 1 C2 
    3793 48 2.3056 6.17792 -7.867 248 " " " " A 21 0 0 "LEU " HD22 " " 1 0 1 C2 
    3794 48 0.598676 5.68511 -7.38846 248 " " " " A 21 0 0 "LEU " HD23 " " 1 0 1 C2 
    3795 40 -2.8374 7.839 -9.25315 249 " " " " A 43 0 0 "ILE " " N  " " " 7 0 1 C2 
    3796 14 -3.65018 6.80792 -9.93773 249 " " " " A 2 0 0 "ILE " " CA " " " 6 0 1 C2 
    3797 14 -4.84739 7.60974 -10.6667 249 " " " " A 2 0 0 "ILE " " C  " " " 6 0 1 C2 
    3798 23 -5.34344 7.23969 -11.7369 249 " " " " A 70 0 0 "ILE " " O  " " " 8 0 1 C2 
    3799 14 -4.08496 5.65881 -8.96684 249 " " " " A 2 0 0 "ILE " " CB " " " 6 0 1 C2 
    3800 14 -2.87079 4.98787 -8.23395 249 " " " " A 2 0 0 "ILE " " CG1" " " 6 0 1 C2 
    3801 14 -4.96456 4.62978 -9.68074 249 " " " " A 2 0 0 "ILE " " CG2" " " 6 0 1 C2 
    3802 14 -2.09014 3.80701 -9.10531 249 " " " " A 2 0 0 "ILE " " CD1" " " 6 0 1 C2 
    3803 48 -2.76576 7.77258 -8.24788 249 " " " " A 21 0 0 "ILE " " H  " " " 1 0 1 C2 
    3804 48 -3.04451 6.33052 -10.708 249 " " " " A 21 0 0 "ILE " " HA " " " 1 0 1 C2 
    3805 48 -4.73997 6.06708 -8.19718 249 " " " " A 21 0 0 "ILE " " HB " " " 1 0 1 C2 
    3806 48 -3.3123 4.49903 -7.3655 249 " " " " A 21 0 0 "ILE " HG13 " " 1 0 1 C2 
    3807 48 -2.20597 5.73207 -7.79544 249 " " " " A 21 0 0 "ILE " HG12 " " 1 0 1 C2 
    3808 48 -4.45306 4.07613 -10.4681 249 " " " " A 21 0 0 "ILE " HG21 " " 1 0 1 C2 
    3809 48 -5.24597 3.82247 -9.00461 249 " " " " A 21 0 0 "ILE " HG22 " " 1 0 1 C2 
    3810 48 -5.82167 5.00856 -10.2375 249 " " " " A 21 0 0 "ILE " HG23 " " 1 0 1 C2 
    3811 48 -1.59368 4.13587 -10.0183 249 " " " " A 21 0 0 "ILE " HD11 " " 1 0 1 C2 
    3812 48 -1.3704 3.14592 -8.62256 249 " " " " A 21 0 0 "ILE " HD12 " " 1 0 1 C2 
    3813 48 -2.78936 3.0258 -9.40347 249 " " " " A 21 0 0 "ILE " HD13 " " 1 0 1 C2 
    3814 40 -5.30929 8.68526 -10.0131 250 " " " " A 43 0 0 "GLY " " N  " " " 7 0 1 C2 
    3815 14 -6.23855 9.64837 -10.7263 250 " " " " A 2 0 0 "GLY " " CA " " " 6 0 1 C2 
    3816 14 -5.41732 10.548 -11.6955 250 " " " " A 2 0 0 "GLY " " C  " " " 6 0 1 C2 
    3817 23 -5.63736 10.3809 -12.9085 250 " " " " A 70 0 0 "GLY " " O  " " " 8 0 1 C2 
    3818 48 -4.89224 8.87412 -9.11279 250 " " " " A 21 0 0 "GLY " " H  " " " 1 0 1 C2 
    3819 48 -6.89353 10.1558 -10.0181 250 " " " " A 21 0 0 "GLY " " HA3" " " 1 0 1 C2 
    3820 48 -7.01896 9.21976 -11.3551 250 " " " " A 21 0 0 "GLY " " HA2" " " 1 0 1 C2 
    3821 40 -4.58577 11.4962 -11.1537 251 " " " " A 43 0 0 "LEU " " N  " " " 7 0 1 C2 
    3822 14 -3.72534 12.4325 -11.8291 251 " " " " A 2 0 0 "LEU " " CA " " " 6 0 1 C2 
    3823 14 -3.15989 11.8714 -13.154 251 " " " " A 2 0 0 "LEU " " C  " " " 6 0 1 C2 
    3824 23 -3.4644 12.4047 -14.1987 251 " " " " A 70 0 0 "LEU " " O  " " " 8 0 1 C2 
    3825 14 -2.72896 13.145 -10.8388 251 " " " " A 2 0 0 "LEU " " CB " " " 6 0 1 C2 
    3826 14 -1.66602 14.0425 -11.4369 251 " " " " A 2 0 0 "LEU " " CG " " " 6 0 1 C2 
    3827 14 -2.22688 15.246 -12.2464 251 " " " " A 2 0 0 "LEU " " CD1" " " 6 0 1 C2 
    3828 14 -0.653037 14.6509 -10.368 251 " " " " A 2 0 0 "LEU " " CD2" " " 6 0 1 C2 
    3829 48 -4.58555 11.6014 -10.1492 251 " " " " A 21 0 0 "LEU " " H  " " " 1 0 1 C2 
    3830 48 -4.30932 13.2975 -12.1436 251 " " " " A 21 0 0 "LEU " " HA " " " 1 0 1 C2 
    3831 48 -2.2539 12.3372 -10.2821 251 " " " " A 21 0 0 "LEU " " HB3" " " 1 0 1 C2 
    3832 48 -3.2994 13.691 -10.0874 251 " " " " A 21 0 0 "LEU " " HB2" " " 1 0 1 C2 
    3833 48 -1.21218 13.3644 -12.1597 251 " " " " A 21 0 0 "LEU " " HG " " " 1 0 1 C2 
    3834 48 -2.84929 14.9182 -13.079 251 " " " " A 21 0 0 "LEU " HD11 " " 1 0 1 C2 
    3835 48 -2.78634 15.9271 -11.6052 251 " " " " A 21 0 0 "LEU " HD12 " " 1 0 1 C2 
    3836 48 -1.3814 15.7693 -12.6929 251 " " " " A 21 0 0 "LEU " HD13 " " 1 0 1 C2 
    3837 48 -1.10965 15.1791 -9.53097 251 " " " " A 21 0 0 "LEU " HD21 " " 1 0 1 C2 
    3838 48 0.00949588 13.8692 -9.99633 251 " " " " A 21 0 0 "LEU " HD22 " " 1 0 1 C2 
    3839 48 0.129117 15.2287 -10.8603 251 " " " " A 21 0 0 "LEU " HD23 " " 1 0 1 C2 
    3840 40 -2.31627 10.858 -13.0523 252 " " " " A 43 0 0 "GLY " " N  " " " 7 0 1 C2 
    3841 14 -1.29679 10.5582 -14.0805 252 " " " " A 2 0 0 "GLY " " CA " " " 6 0 1 C2 
    3842 14 -2.03376 9.9215 -15.2425 252 " " " " A 2 0 0 "GLY " " C  " " " 6 0 1 C2 
    3843 23 -1.73715 10.2513 -16.3952 252 " " " " A 70 0 0 "GLY " " O  " " " 8 0 1 C2 
    3844 48 -2.13325 10.4682 -12.1387 252 " " " " A 21 0 0 "GLY " " H  " " " 1 0 1 C2 
    3845 48 -0.645106 9.7626 -13.7193 252 " " " " A 21 0 0 "GLY " " HA3" " " 1 0 1 C2 
    3846 48 -0.746554 11.4656 -14.3294 252 " " " " A 21 0 0 "GLY " " HA2" " " 1 0 1 C2 
    3847 40 -2.9084 8.95176 -14.9204 253 " " " " A 43 0 0 "ILE " " N  " " " 7 0 1 C2 
    3848 14 -3.84921 8.22274 -15.8105 253 " " " " A 2 0 0 "ILE " " CA " " " 6 0 1 C2 
    3849 14 -4.63183 9.21086 -16.6108 253 " " " " A 2 0 0 "ILE " " C  " " " 6 0 1 C2 
    3850 23 -4.77579 9.11258 -17.7953 253 " " " " A 70 0 0 "ILE " " O  " " " 8 0 1 C2 
    3851 14 -4.59677 7.09988 -14.982 253 " " " " A 2 0 0 "ILE " " CB " " " 6 0 1 C2 
    3852 14 -3.52119 6.20062 -14.3077 253 " " " " A 2 0 0 "ILE " " CG1" " " 6 0 1 C2 
    3853 14 -5.44154 6.2893 -15.94 253 " " " " A 2 0 0 "ILE " " CG2" " " 6 0 1 C2 
    3854 14 -4.08159 4.82122 -13.6905 253 " " " " A 2 0 0 "ILE " " CD1" " " 6 0 1 C2 
    3855 48 -3.0419 8.79466 -13.9317 253 " " " " A 21 0 0 "ILE " " H  " " " 1 0 1 C2 
    3856 48 -3.29552 7.64625 -16.5516 253 " " " " A 21 0 0 "ILE " " HA " " " 1 0 1 C2 
    3857 48 -5.20049 7.66203 -14.2695 253 " " " " A 21 0 0 "ILE " " HB " " " 1 0 1 C2 
    3858 48 -3.09007 6.8377 -13.5355 253 " " " " A 21 0 0 "ILE " HG13 " " 1 0 1 C2 
    3859 48 -2.65593 5.8913 -14.894 253 " " " " A 21 0 0 "ILE " HG12 " " 1 0 1 C2 
    3860 48 -6.08251 5.63298 -15.3514 253 " " " " A 21 0 0 "ILE " HG21 " " 1 0 1 C2 
    3861 48 -6.10951 6.87179 -16.5746 253 " " " " A 21 0 0 "ILE " HG22 " " 1 0 1 C2 
    3862 48 -4.77798 5.8193 -16.6659 253 " " " " A 21 0 0 "ILE " HG23 " " 1 0 1 C2 
    3863 48 -3.36128 4.38453 -12.9987 253 " " " " A 21 0 0 "ILE " HD11 " " 1 0 1 C2 
    3864 48 -5.00761 4.87384 -13.118 253 " " " " A 21 0 0 "ILE " HD12 " " 1 0 1 C2 
    3865 48 -4.28575 4.15015 -14.5248 253 " " " " A 21 0 0 "ILE " HD13 " " 1 0 1 C2 
    3866 40 -5.19268 10.251 -15.9674 254 " " " " A 43 0 0 "ALA " " N  " " " 7 0 1 C2 
    3867 14 -6.12262 11.2013 -16.5828 254 " " " " A 2 0 0 "ALA " " CA " " " 6 0 1 C2 
    3868 14 -5.47685 12.0214 -17.7684 254 " " " " A 2 0 0 "ALA " " C  " " " 6 0 1 C2 
    3869 23 -6.03176 11.9898 -18.8268 254 " " " " A 70 0 0 "ALA " " O  " " " 8 0 1 C2 
    3870 14 -6.79007 12.0838 -15.4888 254 " " " " A 2 0 0 "ALA " " CB " " " 6 0 1 C2 
    3871 48 -5.13499 10.3041 -14.9605 254 " " " " A 21 0 0 "ALA " " H  " " " 1 0 1 C2 
    3872 48 -6.96685 10.6764 -17.0298 254 " " " " A 21 0 0 "ALA " " HA " " " 1 0 1 C2 
    3873 48 -6.90546 11.4385 -14.618 254 " " " " A 21 0 0 "ALA " " HB1" " " 1 0 1 C2 
    3874 48 -6.03925 12.773 -15.1022 254 " " " " A 21 0 0 "ALA " " HB2" " " 1 0 1 C2 
    3875 48 -7.63988 12.735 -15.6936 254 " " " " A 21 0 0 "ALA " " HB3" " " 1 0 1 C2 
    3876 40 -4.2815 12.5616 -17.4152 255 " " " " A 43 0 0 "ILE " " N  " " " 7 0 1 C2 
    3877 14 -3.4369 13.1388 -18.46 255 " " " " A 2 0 0 "ILE " " CA " " " 6 0 1 C2 
    3878 14 -2.99518 12.159 -19.5231 255 " " " " A 2 0 0 "ILE " " C  " " " 6 0 1 C2 
    3879 23 -3.24446 12.4963 -20.6599 255 " " " " A 70 0 0 "ILE " " O  " " " 8 0 1 C2 
    3880 14 -2.21622 13.9179 -17.7576 255 " " " " A 2 0 0 "ILE " " CB " " " 6 0 1 C2 
    3881 14 -2.6282 14.8383 -16.5738 255 " " " " A 2 0 0 "ILE " " CG1" " " 6 0 1 C2 
    3882 14 -1.41445 14.7171 -18.7573 255 " " " " A 2 0 0 "ILE " " CG2" " " 6 0 1 C2 
    3883 14 -1.44658 15.4852 -15.8601 255 " " " " A 2 0 0 "ILE " " CD1" " " 6 0 1 C2 
    3884 48 -3.84275 12.3745 -16.525 255 " " " " A 21 0 0 "ILE " " H  " " " 1 0 1 C2 
    3885 48 -4.06618 13.911 -18.9025 255 " " " " A 21 0 0 "ILE " " HA " " " 1 0 1 C2 
    3886 48 -1.50672 13.1633 -17.4181 255 " " " " A 21 0 0 "ILE " " HB " " " 1 0 1 C2 
    3887 48 -3.29074 14.2778 -15.9142 255 " " " " A 21 0 0 "ILE " HG13 " " 1 0 1 C2 
    3888 48 -3.19572 15.6405 -17.0455 255 " " " " A 21 0 0 "ILE " HG12 " " 1 0 1 C2 
    3889 48 -1.96509 15.5765 -19.1398 255 " " " " A 21 0 0 "ILE " HG21 " " 1 0 1 C2 
    3890 48 -0.514953 15.0986 -18.2742 255 " " " " A 21 0 0 "ILE " HG22 " " 1 0 1 C2 
    3891 48 -1.12037 14.173 -19.6549 255 " " " " A 21 0 0 "ILE " HG23 " " 1 0 1 C2 
    3892 48 -0.776118 16.0054 -16.5442 255 " " " " A 21 0 0 "ILE " HD11 " " 1 0 1 C2 
    3893 48 -1.67547 16.1455 -15.0236 255 " " " " A 21 0 0 "ILE " HD12 " " 1 0 1 C2 
    3894 48 -0.934859 14.6711 -15.3469 255 " " " " A 21 0 0 "ILE " HD13 " " 1 0 1 C2 
    3895 40 -2.49337 10.9265 -19.1504 256 " " " " A 43 0 0 "ASH " " N  " " " 7 0 1 C2 
    3896 14 -2.02538 9.8991 -20.0787 256 " " " " A 2 0 0 "ASH " " CA " " " 6 0 1 C2 
    3897 14 -3.15986 9.4122 -21.1338 256 " " " " A 2 0 0 "ASH " " C  " " " 6 0 1 C2 
    3898 23 -2.90887 9.17734 -22.301 256 " " " " A 70 0 0 "ASH " " O  " " " 8 0 1 C2 
    3899 14 -1.39308 8.69112 -19.2942 256 " " " " A 2 0 0 "ASH " " CB " " " 6 0 1 C2 
    3900 14 -0.272281 7.98642 -20.1421 256 " " " " A 2 0 0 "ASH " " CG " " " 6 0 1 C2 
    3901 23 0.0451786 8.21892 -21.3376 256 " " " " A 70 0 0 "ASH " " OD1" " " 8 0 1 C2 
    3902 23 0.413472 7.01445 -19.3861 256 " " " " A 70 0 0 "ASH " " OD2" " " 8 0 1 C2 
    3903 48 -2.43043 10.709 -18.1661 256 " " " " A 21 0 0 "ASH " " H  " " " 1 0 1 C2 
    3904 48 -1.2047 10.2799 -20.6867 256 " " " " A 21 0 0 "ASH " " HA " " " 1 0 1 C2 
    3905 48 -2.19714 7.99058 -19.0687 256 " " " " A 21 0 0 "ASH " " HB3" " " 1 0 1 C2 
    3906 48 -0.826892 9.0856 -18.4504 256 " " " " A 21 0 0 "ASH " " HB2" " " 1 0 1 C2 
    3907 40 -4.34691 9.22448 -20.6205 257 " " " " A 43 0 0 "TYR " " N  " " " 7 0 1 C2 
    3908 14 -5.46735 8.69634 -21.3954 257 " " " " A 2 0 0 "TYR " " CA " " " 6 0 1 C2 
    3909 14 -6.06542 9.74351 -22.3353 257 " " " " A 2 0 0 "TYR " " C  " " " 6 0 1 C2 
    3910 23 -6.47415 9.52934 -23.4258 257 " " " " A 70 0 0 "TYR " " O  " " " 8 0 1 C2 
    3911 14 -6.69271 8.27026 -20.4434 257 " " " " A 2 0 0 "TYR " " CB " " " 6 0 1 C2 
    3912 14 -6.70293 6.90366 -19.8543 257 " " " " A 2 0 0 "TYR " " CG " " " 6 0 1 C2 
    3913 14 -7.75426 6.49289 -18.9533 257 " " " " A 2 0 0 "TYR " " CD1" " " 6 0 1 C2 
    3914 14 -5.58923 6.00622 -19.944 257 " " " " A 2 0 0 "TYR " " CD2" " " 6 0 1 C2 
    3915 14 -7.62202 5.2987 -18.1755 257 " " " " A 2 0 0 "TYR " " CE1" " " 6 0 1 C2 
    3916 14 -5.55757 4.77999 -19.2709 257 " " " " A 2 0 0 "TYR " " CE2" " " 6 0 1 C2 
    3917 14 -6.56473 4.35748 -18.3831 257 " " " " A 2 0 0 "TYR " " CZ " " " 6 0 1 C2 
    3918 23 -6.43873 3.17647 -17.6789 257 " " " " A 70 0 0 "TYR " " OH " " " 8 0 1 C2 
    3919 48 -4.47629 9.22442 -19.6188 257 " " " " A 21 0 0 "TYR " " H  " " " 1 0 1 C2 
    3920 48 -5.20825 7.83865 -22.0162 257 " " " " A 21 0 0 "TYR " " HA " " " 1 0 1 C2 
    3921 48 -7.66745 8.38998 -20.9163 257 " " " " A 21 0 0 "TYR " " HB3" " " 1 0 1 C2 
    3922 48 -6.80841 8.97346 -19.6186 257 " " " " A 21 0 0 "TYR " " HB2" " " 1 0 1 C2 
    3923 48 -8.58599 7.16409 -18.798 257 " " " " A 21 0 0 "TYR " " HD1" " " 1 0 1 C2 
    3924 48 -4.73743 6.1563 -20.5907 257 " " " " A 21 0 0 "TYR " " HD2" " " 1 0 1 C2 
    3925 48 -8.36471 5.09849 -17.4174 257 " " " " A 21 0 0 "TYR " " HE1" " " 1 0 1 C2 
    3926 48 -4.65974 4.20051 -19.4274 257 " " " " A 21 0 0 "TYR " " HE2" " " 1 0 1 C2 
    3927 48 -5.69675 2.60905 -17.8222 257 " " " " A 21 0 0 "TYR " " HH " " " 1 0 1 C2 
    3928 40 -6.15542 10.9103 -21.7523 258 " " " " A 43 0 0 "GLY " " N  " " " 7 0 1 C2 
    3929 14 -6.62745 12.0826 -22.5006 258 " " " " A 2 0 0 "GLY " " CA " " " 6 0 1 C2 
    3930 14 -5.68083 12.5676 -23.5369 258 " " " " A 2 0 0 "GLY " " C  " " " 6 0 1 C2 
    3931 23 -6.16335 12.813 -24.6695 258 " " " " A 70 0 0 "GLY " " O  " " " 8 0 1 C2 
    3932 48 -6.02589 11.0237 -20.757 258 " " " " A 21 0 0 "GLY " " H  " " " 1 0 1 C2 
    3933 48 -6.80288 12.887 -21.7862 258 " " " " A 21 0 0 "GLY " " HA3" " " 1 0 1 C2 
    3934 48 -7.58712 11.899 -22.9837 258 " " " " A 21 0 0 "GLY " " HA2" " " 1 0 1 C2 
    3935 40 -4.35645 12.676 -23.2408 259 " " " " A 43 0 0 "LEU " " N  " " " 7 0 1 C2 
    3936 14 -3.18024 12.8184 -24.1588 259 " " " " A 2 0 0 "LEU " " CA " " " 6 0 1 C2 
    3937 14 -3.35069 12.1602 -25.5731 259 " " " " A 2 0 0 "LEU " " C  " " " 6 0 1 C2 
    3938 23 -3.30272 12.8501 -26.5919 259 " " " " A 70 0 0 "LEU " " O  " " " 8 0 1 C2 
    3939 14 -1.85756 12.5277 -23.4428 259 " " " " A 2 0 0 "LEU " " CB " " " 6 0 1 C2 
    3940 14 -0.603297 13.0709 -24.1634 259 " " " " A 2 0 0 "LEU " " CG " " " 6 0 1 C2 
    3941 14 0.553022 13.3109 -23.2642 259 " " " " A 2 0 0 "LEU " " CD1" " " 6 0 1 C2 
    3942 14 0.000188017 12.0647 -25.2045 259 " " " " A 2 0 0 "LEU " " CD2" " " 6 0 1 C2 
    3943 48 -4.11851 12.4703 -22.281 259 " " " " A 21 0 0 "LEU " " H  " " " 1 0 1 C2 
    3944 48 -3.37213 13.8501 -24.4535 259 " " " " A 21 0 0 "LEU " " HA " " " 1 0 1 C2 
    3945 48 -1.76399 11.443 -23.3912 259 " " " " A 21 0 0 "LEU " " HB3" " " 1 0 1 C2 
    3946 48 -1.86311 12.7562 -22.377 259 " " " " A 21 0 0 "LEU " " HB2" " " 1 0 1 C2 
    3947 48 -0.815318 14.0036 -24.6861 259 " " " " A 21 0 0 "LEU " " HG " " " 1 0 1 C2 
    3948 48 0.153997 13.9621 -22.4865 259 " " " " A 21 0 0 "LEU " HD11 " " 1 0 1 C2 
    3949 48 1.11555 12.4375 -22.9345 259 " " " " A 21 0 0 "LEU " HD12 " " 1 0 1 C2 
    3950 48 1.25408 13.9733 -23.7721 259 " " " " A 21 0 0 "LEU " HD13 " " 1 0 1 C2 
    3951 48 -0.663104 11.9007 -26.0537 259 " " " " A 21 0 0 "LEU " HD21 " " 1 0 1 C2 
    3952 48 0.950444 12.401 -25.6192 259 " " " " A 21 0 0 "LEU " HD22 " " 1 0 1 C2 
    3953 48 0.0966465 11.0387 -24.8493 259 " " " " A 21 0 0 "LEU " HD23 " " 1 0 1 C2 
    3954 40 -3.68799 10.8467 -25.5179 260 " " " " A 43 0 0 "PHE " " N  " " " 7 0 1 C2 
    3955 14 -3.7026 10.1054 -26.7694 260 " " " " A 2 0 0 "PHE " " CA " " " 6 0 1 C2 
    3956 14 -4.95323 10.4971 -27.6118 260 " " " " A 2 0 0 "PHE " " C  " " " 6 0 1 C2 
    3957 23 -4.81272 10.5652 -28.7995 260 " " " " A 70 0 0 "PHE " " O  " " " 8 0 1 C2 
    3958 14 -3.77881 8.59162 -26.3871 260 " " " " A 2 0 0 "PHE " " CB " " " 6 0 1 C2 
    3959 14 -2.39361 7.88575 -26.2594 260 " " " " A 2 0 0 "PHE " " CG " " " 6 0 1 C2 
    3960 14 -1.66777 7.83607 -25.0773 260 " " " " A 2 0 0 "PHE " " CD1" " " 6 0 1 C2 
    3961 14 -1.79452 7.50718 -27.4316 260 " " " " A 2 0 0 "PHE " " CD2" " " 6 0 1 C2 
    3962 14 -0.310275 7.40177 -25.0848 260 " " " " A 2 0 0 "PHE " " CE1" " " 6 0 1 C2 
    3963 14 -0.474917 6.94029 -27.3918 260 " " " " A 2 0 0 "PHE " " CE2" " " 6 0 1 C2 
    3964 14 0.297097 6.9443 -26.241 260 " " " " A 2 0 0 "PHE " " CZ " " " 6 0 1 C2 
    3965 48 -3.74835 10.4946 -24.5732 260 " " " " A 21 0 0 "PHE " " H  " " " 1 0 1 C2 
    3966 48 -2.82371 10.3702 -27.3573 260 " " " " A 21 0 0 "PHE " " HA " " " 1 0 1 C2 
    3967 48 -4.30815 8.05773 -27.1763 260 " " " " A 21 0 0 "PHE " " HB3" " " 1 0 1 C2 
    3968 48 -4.41839 8.42899 -25.5195 260 " " " " A 21 0 0 "PHE " " HB2" " " 1 0 1 C2 
    3969 48 -2.1351 8.06785 -24.1316 260 " " " " A 21 0 0 "PHE " " HD1" " " 1 0 1 C2 
    3970 48 -2.38043 7.37314 -28.3289 260 " " " " A 21 0 0 "PHE " " HD2" " " 1 0 1 C2 
    3971 48 0.121358 7.2446 -24.1073 260 " " " " A 21 0 0 "PHE " " HE1" " " 1 0 1 C2 
    3972 48 -0.0657338 6.44381 -28.2592 260 " " " " A 21 0 0 "PHE " " HE2" " " 1 0 1 C2 
    3973 48 1.24899 6.43544 -26.2779 260 " " " " A 21 0 0 "PHE " " HZ " " " 1 0 1 C2 
    3974 40 -6.08154 10.912 -26.8968 261 " " " " A 43 0 0 "ILE " " N  " " " 7 0 1 C2 
    3975 14 -7.36779 11.323 -27.5843 261 " " " " A 2 0 0 "ILE " " CA " " " 6 0 1 C2 
    3976 14 -7.11259 12.7606 -28.176 261 " " " " A 2 0 0 "ILE " " C  " " " 6 0 1 C2 
    3977 23 -7.48083 13.0065 -29.3485 261 " " " " A 70 0 0 "ILE " " O  " " " 8 0 1 C2 
    3978 14 -8.49279 11.337 -26.4722 261 " " " " A 2 0 0 "ILE " " CB " " " 6 0 1 C2 
    3979 14 -8.8198 9.92833 -26.0295 261 " " " " A 2 0 0 "ILE " " CG1" " " 6 0 1 C2 
    3980 14 -9.76542 12.0654 -27.0322 261 " " " " A 2 0 0 "ILE " " CG2" " " 6 0 1 C2 
    3981 14 -9.59806 9.77372 -24.7645 261 " " " " A 2 0 0 "ILE " " CD1" " " 6 0 1 C2 
    3982 48 -5.98684 11.0082 -25.8959 261 " " " " A 21 0 0 "ILE " " H  " " " 1 0 1 C2 
    3983 48 -7.47454 10.637 -28.4246 261 " " " " A 21 0 0 "ILE " " HA " " " 1 0 1 C2 
    3984 48 -8.16268 11.9181 -25.6111 261 " " " " A 21 0 0 "ILE " " HB " " " 1 0 1 C2 
    3985 48 -7.98485 9.22906 -25.9849 261 " " " " A 21 0 0 "ILE " HG13 " " 1 0 1 C2 
    3986 48 -9.4484 9.55864 -26.8396 261 " " " " A 21 0 0 "ILE " HG12 " " 1 0 1 C2 
    3987 48 -10.5433 12.0308 -26.2694 261 " " " " A 21 0 0 "ILE " HG21 " " 1 0 1 C2 
    3988 48 -9.69523 13.1467 -27.1499 261 " " " " A 21 0 0 "ILE " HG22 " " 1 0 1 C2 
    3989 48 -10.1646 11.7316 -27.99 261 " " " " A 21 0 0 "ILE " HG23 " " 1 0 1 C2 
    3990 48 -9.1152 10.4186 -24.0303 261 " " " " A 21 0 0 "ILE " HD11 " " 1 0 1 C2 
    3991 48 -10.6393 10.0803 -24.8635 261 " " " " A 21 0 0 "ILE " HD12 " " 1 0 1 C2 
    3992 48 -9.51784 8.79403 -24.2934 261 " " " " A 21 0 0 "ILE " HD13 " " 1 0 1 C2 
    3993 40 -6.47582 13.6952 -27.3989 262 " " " " A 43 0 0 "VAL " " N  " " " 7 0 1 C2 
    3994 14 -6.35448 15.0817 -27.8331 262 " " " " A 2 0 0 "VAL " " CA " " " 6 0 1 C2 
    3995 14 -5.32698 15.1989 -28.9458 262 " " " " A 2 0 0 "VAL " " C  " " " 6 0 1 C2 
    3996 23 -5.43564 16.0986 -29.7091 262 " " " " A 70 0 0 "VAL " " O  " " " 8 0 1 C2 
    3997 14 -6.06806 16.0105 -26.6249 262 " " " " A 2 0 0 "VAL " " CB " " " 6 0 1 C2 
    3998 14 -5.60267 17.4618 -26.9576 262 " " " " A 2 0 0 "VAL " " CG1" " " 6 0 1 C2 
    3999 14 -7.21722 15.9751 -25.6783 262 " " " " A 2 0 0 "VAL " " CG2" " " 6 0 1 C2 
    4000 48 -6.39603 13.4373 -26.4256 262 " " " " A 21 0 0 "VAL " " H  " " " 1 0 1 C2 
    4001 48 -7.30631 15.3426 -28.2958 262 " " " " A 21 0 0 "VAL " " HA " " " 1 0 1 C2 
    4002 48 -5.14498 15.716 -26.1256 262 " " " " A 21 0 0 "VAL " " HB " " " 1 0 1 C2 
    4003 48 -6.39728 18.0795 -27.376 262 " " " " A 21 0 0 "VAL " HG11 " " 1 0 1 C2 
    4004 48 -5.42739 17.9348 -25.9913 262 " " " " A 21 0 0 "VAL " HG12 " " 1 0 1 C2 
    4005 48 -4.74814 17.5705 -27.6254 262 " " " " A 21 0 0 "VAL " HG13 " " 1 0 1 C2 
    4006 48 -6.91152 16.1954 -24.6555 262 " " " " A 21 0 0 "VAL " HG21 " " 1 0 1 C2 
    4007 48 -8.12794 16.4939 -25.9775 262 " " " " A 21 0 0 "VAL " HG22 " " 1 0 1 C2 
    4008 48 -7.5568 14.9395 -25.6628 262 " " " " A 21 0 0 "VAL " HG23 " " 1 0 1 C2 
    4009 40 -4.32473 14.3334 -29.0041 263 " " " " A 43 0 0 "SER " " N  " " " 7 0 1 C2 
    4010 14 -3.28206 14.4393 -30.0511 263 " " " " A 2 0 0 "SER " " CA " " " 6 0 1 C2 
    4011 14 -3.85412 13.876 -31.3765 263 " " " " A 2 0 0 "SER " " C  " " " 6 0 1 C2 
    4012 23 -3.54427 14.4471 -32.4435 263 " " " " A 70 0 0 "SER " " O  " " " 8 0 1 C2 
    4013 14 -2.02148 13.7368 -29.5939 263 " " " " A 2 0 0 "SER " " CB " " " 6 0 1 C2 
    4014 23 -2.39023 12.4787 -29.0044 263 " " " " A 70 0 0 "SER " " OG " " " 8 0 1 C2 
    4015 48 -4.1183 13.8076 -28.1669 263 " " " " A 21 0 0 "SER " " H  " " " 1 0 1 C2 
    4016 48 -3.04372 15.4853 -30.2442 263 " " " " A 21 0 0 "SER " " HA " " " 1 0 1 C2 
    4017 48 -1.53136 14.3705 -28.8548 263 " " " " A 21 0 0 "SER " " HB3" " " 1 0 1 C2 
    4018 48 -1.30465 13.6032 -30.4041 263 " " " " A 21 0 0 "SER " " HB2" " " 1 0 1 C2 
    4019 48 -2.74835 12.5219 -28.131 263 " " " " A 21 0 0 "SER " " HG " " " 1 0 1 C2 
    4020 40 -4.58541 12.7506 -31.4023 264 " " " " A 43 0 0 "ARG " " N  " " " 7 0 1 C2 
    4021 14 -5.182 12.104 -32.5819 264 " " " " A 2 0 0 "ARG " " CA " " " 6 0 1 C2 
    4022 14 -6.23423 12.9419 -33.2848 264 " " " " A 2 0 0 "ARG " " C  " " " 6 0 1 C2 
    4023 23 -6.30279 12.9636 -34.4933 264 " " " " A 70 0 0 "ARG " " O  " " " 8 0 1 C2 
    4024 14 -5.85832 10.7341 -32.1745 264 " " " " A 2 0 0 "ARG " " CB " " " 6 0 1 C2 
    4025 14 -6.51782 9.84209 -33.3055 264 " " " " A 2 0 0 "ARG " " CG " " " 6 0 1 C2 
    4026 14 -5.4975 9.43389 -34.466 264 " " " " A 2 0 0 "ARG " " CD " " " 6 0 1 C2 
    4027 40 -6.12455 9.68126 -35.7488 264 " " " " A 43 0 0 "ARG " " NE " " " 7 0 1 C2 
    4028 14 -5.52117 9.48372 -36.941 264 " " " " A 2 0 0 "ARG " " CZ " " " 6 0 1 C2 
    4029 40 -6.18229 9.86745 -37.9861 264 " " " " A 43 0 0 "ARG " " NH1" " " 7 0 1 C2 
    4030 40 -4.32702 8.95593 -37.0861 264 " " " " A 43 0 0 "ARG " " NH2" " " 7 0 1 C2 
    4031 48 -4.74802 12.3345 -30.4965 264 " " " " A 21 0 0 "ARG " " H  " " " 1 0 1 C2 
    4032 48 -4.32376 11.9556 -33.2373 264 " " " " A 21 0 0 "ARG " " HA " " " 1 0 1 C2 
    4033 48 -6.59954 10.8301 -31.3811 264 " " " " A 21 0 0 "ARG " " HB3" " " 1 0 1 C2 
    4034 48 -5.14353 10.1617 -31.5833 264 " " " " A 21 0 0 "ARG " " HB2" " " 1 0 1 C2 
    4035 48 -7.33824 10.4564 -33.6764 264 " " " " A 21 0 0 "ARG " " HG3" " " 1 0 1 C2 
    4036 48 -6.89207 8.98065 -32.7523 264 " " " " A 21 0 0 "ARG " " HG2" " " 1 0 1 C2 
    4037 48 -5.24692 8.39667 -34.2435 264 " " " " A 21 0 0 "ARG " " HD3" " " 1 0 1 C2 
    4038 48 -4.56843 9.96361 -34.2554 264 " " " " A 21 0 0 "ARG " " HD2" " " 1 0 1 C2 
    4039 48 -7.12857 9.7803 -35.7014 264 " " " " A 21 0 0 "ARG " " HE " " " 1 0 1 C2 
    4040 48 -5.85014 9.88552 -38.9398 264 " " " " A 21 0 0 "ARG " HH12 " " 1 0 1 C2 
    4041 48 -7.17413 10.0237 -37.8768 264 " " " " A 21 0 0 "ARG " HH11 " " 1 0 1 C2 
    4042 48 -3.78588 8.80696 -37.9258 264 " " " " A 21 0 0 "ARG " HH22 " " 1 0 1 C2 
    4043 48 -3.80773 8.61762 -36.2886 264 " " " " A 21 0 0 "ARG " HH21 " " 1 0 1 C2 
    4044 40 -6.96395 13.7938 -32.5853 265 " " " " A 43 0 0 "PHE " " N  " " " 7 0 1 C2 
    4045 14 -7.85416 14.8927 -33.0532 265 " " " " A 2 0 0 "PHE " " CA " " " 6 0 1 C2 
    4046 14 -7.19137 15.8622 -33.9994 265 " " " " A 2 0 0 "PHE " " C  " " " 6 0 1 C2 
    4047 23 -7.88472 16.2678 -34.9269 265 " " " " A 70 0 0 "PHE " " O  " " " 8 0 1 C2 
    4048 14 -8.3039 15.6858 -31.8057 265 " " " " A 2 0 0 "PHE " " CB " " " 6 0 1 C2 
    4049 14 -9.69303 16.2987 -32.1288 265 " " " " A 2 0 0 "PHE " " CG " " " 6 0 1 C2 
    4050 14 -10.8484 15.5598 -31.8428 265 " " " " A 2 0 0 "PHE " " CD1" " " 6 0 1 C2 
    4051 14 -9.65816 17.6892 -32.5429 265 " " " " A 2 0 0 "PHE " " CD2" " " 6 0 1 C2 
    4052 14 -12.0394 16.263 -32.0991 265 " " " " A 2 0 0 "PHE " " CE1" " " 6 0 1 C2 
    4053 14 -10.8833 18.2522 -32.9322 265 " " " " A 2 0 0 "PHE " " CE2" " " 6 0 1 C2 
    4054 14 -12.0656 17.5437 -32.6338 265 " " " " A 2 0 0 "PHE " " CZ " " " 6 0 1 C2 
    4055 48 -7.04116 13.5806 -31.6011 265 " " " " A 21 0 0 "PHE " " H  " " " 1 0 1 C2 
    4056 48 -8.65334 14.4405 -33.6405 265 " " " " A 21 0 0 "PHE " " HA " " " 1 0 1 C2 
    4057 48 -7.72278 16.5698 -31.5431 265 " " " " A 21 0 0 "PHE " " HB3" " " 1 0 1 C2 
    4058 48 -8.3542 15.117 -30.8772 265 " " " " A 21 0 0 "PHE " " HB2" " " 1 0 1 C2 
    4059 48 -10.8446 14.551 -31.4572 265 " " " " A 21 0 0 "PHE " " HD1" " " 1 0 1 C2 
    4060 48 -8.74252 18.2288 -32.735 265 " " " " A 21 0 0 "PHE " " HD2" " " 1 0 1 C2 
    4061 48 -12.9868 15.8417 -31.7968 265 " " " " A 21 0 0 "PHE " " HE1" " " 1 0 1 C2 
    4062 48 -10.8546 19.2551 -33.3319 265 " " " " A 21 0 0 "PHE " " HE2" " " 1 0 1 C2 
    4063 48 -13.0265 18.0091 -32.7964 265 " " " " A 21 0 0 "PHE " " HZ " " " 1 0 1 C2 
    4064 40 -5.83705 16.0622 -33.8904 266 " " " " A 43 0 0 "ARG " " N  " " " 7 0 1 C2 
    4065 14 -5.04863 16.8903 -34.7984 266 " " " " A 2 0 0 "ARG " " CA " " " 6 0 1 C2 
    4066 14 -4.93773 16.1434 -36.1368 266 " " " " A 2 0 0 "ARG " " C  " " " 6 0 1 C2 
    4067 23 -5.18444 16.7187 -37.1968 266 " " " " A 70 0 0 "ARG " " O  " " " 8 0 1 C2 
    4068 14 -3.71012 17.3592 -34.2556 266 " " " " A 2 0 0 "ARG " " CB " " " 6 0 1 C2 
    4069 14 -3.01152 18.3731 -35.1614 266 " " " " A 2 0 0 "ARG " " CG " " " 6 0 1 C2 
    4070 14 -1.4967 18.1813 -35.4608 266 " " " " A 2 0 0 "ARG " " CD " " " 6 0 1 C2 
    4071 40 -1.31216 17.1977 -36.4688 266 " " " " A 43 0 0 "ARG " " NE " " " 7 0 1 C2 
    4072 14 -1.4233 17.3323 -37.7851 266 " " " " A 2 0 0 "ARG " " CZ " " " 6 0 1 C2 
    4073 40 -1.63624 18.5286 -38.3688 266 " " " " A 43 0 0 "ARG " " NH1" " " 7 0 1 C2 
    4074 40 -1.13828 16.3686 -38.6952 266 " " " " A 43 0 0 "ARG " " NH2" " " 7 0 1 C2 
    4075 48 -5.25206 15.631 -33.189 266 " " " " A 21 0 0 "ARG " " H  " " " 1 0 1 C2 
    4076 48 -5.61332 17.8018 -34.994 266 " " " " A 21 0 0 "ARG " " HA " " " 1 0 1 C2 
    4077 48 -3.02963 16.5258 -34.081 266 " " " " A 21 0 0 "ARG " " HB3" " " 1 0 1 C2 
    4078 48 -3.94142 17.7386 -33.2602 266 " " " " A 21 0 0 "ARG " " HB2" " " 1 0 1 C2 
    4079 48 -3.00041 19.3239 -34.6284 266 " " " " A 21 0 0 "ARG " " HG3" " " 1 0 1 C2 
    4080 48 -3.53397 18.5848 -36.0943 266 " " " " A 21 0 0 "ARG " " HG2" " " 1 0 1 C2 
    4081 48 -0.981875 17.9307 -34.5333 266 " " " " A 21 0 0 "ARG " " HD3" " " 1 0 1 C2 
    4082 48 -0.990828 19.0599 -35.8612 266 " " " " A 21 0 0 "ARG " " HD2" " " 1 0 1 C2 
    4083 48 -1.12872 16.2518 -36.1658 266 " " " " A 21 0 0 "ARG " " HE " " " 1 0 1 C2 
    4084 48 -1.9944 19.2885 -37.8082 266 " " " " A 21 0 0 "ARG " HH12 " " 1 0 1 C2 
    4085 48 -1.17728 18.8231 -39.219 266 " " " " A 21 0 0 "ARG " HH11 " " 1 0 1 C2 
    4086 48 -1.36005 16.4746 -39.6748 266 " " " " A 21 0 0 "ARG " HH22 " " 1 0 1 C2 
    4087 48 -0.999072 15.4067 -38.4203 266 " " " " A 21 0 0 "ARG " HH21 " " 1 0 1 C2 
    4088 40 -4.61505 14.8491 -36.053 267 " " " " A 43 0 0 "GLU " " N  " " " 7 0 1 C2 
    4089 14 -4.3552 13.9664 -37.1835 267 " " " " A 2 0 0 "GLU " " CA " " " 6 0 1 C2 
    4090 14 -5.62406 13.8146 -38.0396 267 " " " " A 2 0 0 "GLU " " C  " " " 6 0 1 C2 
    4091 23 -5.50599 13.7218 -39.1838 267 " " " " A 70 0 0 "GLU " " O  " " " 8 0 1 C2 
    4092 14 -3.80893 12.5987 -36.6038 267 " " " " A 2 0 0 "GLU " " CB " " " 6 0 1 C2 
    4093 14 -2.43066 12.7319 -35.8861 267 " " " " A 2 0 0 "GLU " " CG " " " 6 0 1 C2 
    4094 14 -1.46949 13.6715 -36.6427 267 " " " " A 2 0 0 "GLU " " CD " " " 6 0 1 C2 
    4095 23 -1.1493 13.4961 -37.8047 267 " " " " A 70 0 0 "GLU " " OE1" " " 8 0 1 C2 
    4096 23 -0.963832 14.6639 -36.0671 267 " " " " A 70 0 0 "GLU " " OE2" " " 8 0 1 C2 
    4097 48 -4.54909 14.4163 -35.1428 267 " " " " A 21 0 0 "GLU " " H  " " " 1 0 1 C2 
    4098 48 -3.61579 14.4921 -37.7876 267 " " " " A 21 0 0 "GLU " " HA " " " 1 0 1 C2 
    4099 48 -3.65371 11.9644 -37.4766 267 " " " " A 21 0 0 "GLU " " HB3" " " 1 0 1 C2 
    4100 48 -4.566 12.1288 -35.976 267 " " " " A 21 0 0 "GLU " " HB2" " " 1 0 1 C2 
    4101 48 -1.99664 11.7431 -35.738 267 " " " " A 21 0 0 "GLU " " HG3" " " 1 0 1 C2 
    4102 48 -2.67707 13.2681 -34.9697 267 " " " " A 21 0 0 "GLU " " HG2" " " 1 0 1 C2 
    4103 40 -6.7812 13.8584 -37.3889 268 " " " " A 43 0 0 "GLU " " N  " " " 7 0 1 C2 
    4104 14 -8.0993 13.702 -38.0096 268 " " " " A 2 0 0 "GLU " " CA " " " 6 0 1 C2 
    4105 14 -8.47177 14.988 -38.8171 268 " " " " A 2 0 0 "GLU " " C  " " " 6 0 1 C2 
    4106 23 -8.91959 14.8263 -39.9645 268 " " " " A 70 0 0 "GLU " " O  " " " 8 0 1 C2 
    4107 14 -9.23083 13.5263 -36.9883 268 " " " " A 2 0 0 "GLU " " CB " " " 6 0 1 C2 
    4108 14 -9.20035 12.2907 -36.1024 268 " " " " A 2 0 0 "GLU " " CG " " " 6 0 1 C2 
    4109 14 -8.8974 10.9285 -36.5938 268 " " " " A 2 0 0 "GLU " " CD " " " 6 0 1 C2 
    4110 23 -8.76334 9.99572 -35.7281 268 " " " " A 70 0 0 "GLU " " OE1" " " 8 0 1 C2 
    4111 23 -8.84017 10.5649 -37.8172 268 " " " " A 70 0 0 "GLU " " OE2" " " 8 0 1 C2 
    4112 48 -6.76403 13.8781 -36.3792 268 " " " " A 21 0 0 "GLU " " H  " " " 1 0 1 C2 
    4113 48 -8.12787 12.8311 -38.6644 268 " " " " A 21 0 0 "GLU " " HA " " " 1 0 1 C2 
    4114 48 -10.1841 13.6995 -37.4877 268 " " " " A 21 0 0 "GLU " " HB3" " " 1 0 1 C2 
    4115 48 -9.2495 14.4136 -36.3555 268 " " " " A 21 0 0 "GLU " " HB2" " " 1 0 1 C2 
    4116 48 -10.137 12.0519 -35.5987 268 " " " " A 21 0 0 "GLU " " HG3" " " 1 0 1 C2 
    4117 48 -8.49556 12.5285 -35.3056 268 " " " " A 21 0 0 "GLU " " HG2" " " 1 0 1 C2 
    4118 40 -8.32429 16.1948 -38.2645 269 " " " " A 43 0 0 "ILE " " N  " " " 7 0 1 C2 
    4119 14 -8.79487 17.3663 -38.8526 269 " " " " A 2 0 0 "ILE " " CA " " " 6 0 1 C2 
    4120 14 -7.85997 17.8251 -39.9712 269 " " " " A 2 0 0 "ILE " " C  " " " 6 0 1 C2 
    4121 23 -8.23158 18.4928 -40.9709 269 " " " " A 70 0 0 "ILE " " O  " " " 8 0 1 C2 
    4122 14 -9.00407 18.4659 -37.8288 269 " " " " A 2 0 0 "ILE " " CB " " " 6 0 1 C2 
    4123 14 -7.72645 18.9996 -37.0953 269 " " " " A 2 0 0 "ILE " " CG1" " " 6 0 1 C2 
    4124 14 -10.0294 17.9999 -36.8401 269 " " " " A 2 0 0 "ILE " " CG2" " " 6 0 1 C2 
    4125 14 -7.00213 20.2493 -37.6588 269 " " " " A 2 0 0 "ILE " " CD1" " " 6 0 1 C2 
    4126 48 -7.92169 16.1418 -37.3397 269 " " " " A 21 0 0 "ILE " " H  " " " 1 0 1 C2 
    4127 48 -9.7242 17.0287 -39.3114 269 " " " " A 21 0 0 "ILE " " HA " " " 1 0 1 C2 
    4128 48 -9.41274 19.3224 -38.365 269 " " " " A 21 0 0 "ILE " " HB " " " 1 0 1 C2 
    4129 48 -6.96197 18.2786 -36.8057 269 " " " " A 21 0 0 "ILE " HG13 " " 1 0 1 C2 
    4130 48 -8.12613 19.2809 -36.121 269 " " " " A 21 0 0 "ILE " HG12 " " 1 0 1 C2 
    4131 48 -9.79251 17.0791 -36.307 269 " " " " A 21 0 0 "ILE " HG21 " " 1 0 1 C2 
    4132 48 -10.1187 18.7121 -36.0198 269 " " " " A 21 0 0 "ILE " HG22 " " 1 0 1 C2 
    4133 48 -11.0351 17.9199 -37.2526 269 " " " " A 21 0 0 "ILE " HG23 " " 1 0 1 C2 
    4134 48 -6.25474 20.4275 -36.8856 269 " " " " A 21 0 0 "ILE " HD11 " " 1 0 1 C2 
    4135 48 -6.37557 19.962 -38.5031 269 " " " " A 21 0 0 "ILE " HD12 " " 1 0 1 C2 
    4136 48 -7.58673 21.1629 -37.7674 269 " " " " A 21 0 0 "ILE " HD13 " " 1 0 1 C2 
    4137 40 -6.62024 17.403 -39.8933 270 " " " " A 43 0 0 "ALA " " N  " " " 7 0 1 C2 
    4138 14 -5.68355 17.567 -40.9965 270 " " " " A 2 0 0 "ALA " " CA " " " 6 0 1 C2 
    4139 14 -5.76429 16.3494 -41.9244 270 " " " " A 2 0 0 "ALA " " C  " " " 6 0 1 C2 
    4140 23 -5.55796 16.4978 -43.1131 270 " " " " A 70 0 0 "ALA " " O  " " " 8 0 1 C2 
    4141 14 -4.23035 17.5704 -40.4584 270 " " " " A 2 0 0 "ALA " " CB " " " 6 0 1 C2 
    4142 48 -6.44567 16.7886 -39.1109 270 " " " " A 21 0 0 "ALA " " H  " " " 1 0 1 C2 
    4143 48 -5.8147 18.4954 -41.5524 270 " " " " A 21 0 0 "ALA " " HA " " " 1 0 1 C2 
    4144 48 -4.16706 18.4002 -39.7545 270 " " " " A 21 0 0 "ALA " " HB1" " " 1 0 1 C2 
    4145 48 -3.92475 16.592 -40.0877 270 " " " " A 21 0 0 "ALA " " HB2" " " 1 0 1 C2 
    4146 48 -3.55281 17.7676 -41.2892 270 " " " " A 21 0 0 "ALA " " HB3" " " 1 0 1 C2 
    4147 40 -6.31706 15.1752 -41.5793 271 " " " " A 43 0 0 "GLU " " N  " " " 7 0 1 C2 
    4148 14 -6.75335 14.1461 -42.6144 271 " " " " A 2 0 0 "GLU " " CA " " " 6 0 1 C2 
    4149 14 -7.96436 14.4327 -43.4229 271 " " " " A 2 0 0 "GLU " " C  " " " 6 0 1 C2 
    4150 23 -8.15894 13.9986 -44.5595 271 " " " " A 70 0 0 "GLU " " O  " " " 8 0 1 C2 
    4151 14 -6.93188 12.7215 -41.9598 271 " " " " A 2 0 0 "GLU " " CB " " " 6 0 1 C2 
    4152 14 -7.04919 11.5486 -42.9262 271 " " " " A 2 0 0 "GLU " " CG " " " 6 0 1 C2 
    4153 14 -5.63175 11.3029 -43.5759 271 " " " " A 2 0 0 "GLU " " CD " " " 6 0 1 C2 
    4154 23 -5.60748 10.7914 -44.721 271 " " " " A 70 0 0 "GLU " " OE1" " " 8 0 1 C2 
    4155 23 -4.64113 11.6289 -42.9276 271 " " " " A 70 0 0 "GLU " " OE2" " " 8 0 1 C2 
    4156 48 -6.51372 14.9644 -40.6113 271 " " " " A 21 0 0 "GLU " " H  " " " 1 0 1 C2 
    4157 48 -5.97055 14.0545 -43.3674 271 " " " " A 21 0 0 "GLU " " HA " " " 1 0 1 C2 
    4158 48 -7.73852 12.7459 -41.2271 271 " " " " A 21 0 0 "GLU " " HB3" " " 1 0 1 C2 
    4159 48 -6.10047 12.4827 -41.2966 271 " " " " A 21 0 0 "GLU " " HB2" " " 1 0 1 C2 
    4160 48 -7.89795 11.5899 -43.6089 271 " " " " A 21 0 0 "GLU " " HG3" " " 1 0 1 C2 
    4161 48 -7.24002 10.5839 -42.4559 271 " " " " A 21 0 0 "GLU " " HG2" " " 1 0 1 C2 
    4162 40 -8.76325 15.2698 -42.7691 272 " " " " A 43 0 0 "GLY " " N  " " " 7 0 1 C2 
    4163 14 -9.78196 16.0249 -43.5096 272 " " " " A 2 0 0 "GLY " " CA " " " 6 0 1 C2 
    4164 14 -11.1967 15.9833 -42.8897 272 " " " " A 2 0 0 "GLY " " C  " " " 6 0 1 C2 
    4165 23 -12.1642 16.3554 -43.6224 272 " " " " A 70 0 0 "GLY " " O  " " " 8 0 1 C2 
    4166 48 -8.75842 15.3448 -41.7619 272 " " " " A 21 0 0 "GLY " " H  " " " 1 0 1 C2 
    4167 48 -9.95984 15.5803 -44.4887 272 " " " " A 21 0 0 "GLY " " HA3" " " 1 0 1 C2 
    4168 48 -9.38769 17.0407 -43.5397 272 " " " " A 21 0 0 "GLY " " HA2" " " 1 0 1 C2 
    4169 40 -11.371 15.4928 -41.5863 273 " " " " A 43 0 0 "TYR " " N  " " " 7 0 1 C2 
    4170 14 -12.6676 15.2703 -41.1196 273 " " " " A 2 0 0 "TYR " " CA " " " 6 0 1 C2 
    4171 14 -13.3019 16.4658 -40.4596 273 " " " " A 2 0 0 "TYR " " C  " " " 6 0 1 C2 
    4172 23 -12.5923 17.2588 -39.8262 273 " " " " A 70 0 0 "TYR " " O  " " " 8 0 1 C2 
    4173 14 -12.554 14.1057 -40.0756 273 " " " " A 2 0 0 "TYR " " CB " " " 6 0 1 C2 
    4174 14 -12.068 12.7659 -40.7263 273 " " " " A 2 0 0 "TYR " " CG " " " 6 0 1 C2 
    4175 14 -12.9198 12.141 -41.6756 273 " " " " A 2 0 0 "TYR " " CD1" " " 6 0 1 C2 
    4176 14 -10.8074 12.1256 -40.6105 273 " " " " A 2 0 0 "TYR " " CD2" " " 6 0 1 C2 
    4177 14 -12.675 10.8731 -42.273 273 " " " " A 2 0 0 "TYR " " CE1" " " 6 0 1 C2 
    4178 14 -10.4378 10.9978 -41.2548 273 " " " " A 2 0 0 "TYR " " CE2" " " 6 0 1 C2 
    4179 14 -11.3554 10.3366 -42.1055 273 " " " " A 2 0 0 "TYR " " CZ " " " 6 0 1 C2 
    4180 23 -11.1077 9.08743 -42.6039 273 " " " " A 70 0 0 "TYR " " OH " " " 8 0 1 C2 
    4181 48 -10.6175 15.2613 -40.9549 273 " " " " A 21 0 0 "TYR " " H  " " " 1 0 1 C2 
    4182 48 -13.3417 14.9288 -41.9051 273 " " " " A 21 0 0 "TYR " " HA " " " 1 0 1 C2 
    4183 48 -13.4104 13.8894 -39.437 273 " " " " A 21 0 0 "TYR " " HB3" " " 1 0 1 C2 
    4184 48 -11.7399 14.2379 -39.363 273 " " " " A 21 0 0 "TYR " " HB2" " " 1 0 1 C2 
    4185 48 -13.9068 12.4693 -41.9662 273 " " " " A 21 0 0 "TYR " " HD1" " " 1 0 1 C2 
    4186 48 -10.1145 12.5136 -39.8785 273 " " " " A 21 0 0 "TYR " " HD2" " " 1 0 1 C2 
    4187 48 -13.4685 10.475 -42.888 273 " " " " A 21 0 0 "TYR " " HE1" " " 1 0 1 C2 
    4188 48 -9.38735 10.7784 -41.1334 273 " " " " A 21 0 0 "TYR " " HE2" " " 1 0 1 C2 
    4189 48 -10.2129 8.80129 -42.706 273 " " " " A 21 0 0 "TYR " " HH " " " 1 0 1 C2 
    4190 40 -14.6598 16.5963 -40.5666 274 " " " " A 43 0 0 "ASP " " N  " " " 7 0 1 C2 
    4191 14 -15.5298 17.5694 -39.8655 274 " " " " A 2 0 0 "ASP " " CA " " " 6 0 1 C2 
    4192 14 -15.5477 17.4929 -38.3356 274 " " " " A 2 0 0 "ASP " " C  " " " 6 0 1 C2 
    4193 23 -15.0744 16.4772 -37.7394 274 " " " " A 70 0 0 "ASP " " O  " " " 8 0 1 C2 
    4194 14 -16.9381 17.4768 -40.5677 274 " " " " A 2 0 0 "ASP " " CB " " " 6 0 1 C2 
    4195 14 -17.7908 16.2558 -40.0391 274 " " " " A 2 0 0 "ASP " " CG " " " 6 0 1 C2 
    4196 23 -18.2546 16.2816 -38.8661 274 " " " " A 70 0 0 "ASP " " OD1" " " 8 0 1 C2 
    4197 23 -18.0573 15.4254 -40.8871 274 " " " " A 70 0 0 "ASP " " OD2" " " 8 0 1 C2 
    4198 48 -15.125 15.9691 -41.2071 274 " " " " A 21 0 0 "ASP " " H  " " " 1 0 1 C2 
    4199 48 -15.1871 18.5948 -40.0039 274 " " " " A 21 0 0 "ASP " " HA " " " 1 0 1 C2 
    4200 48 -16.6705 17.5222 -41.6234 274 " " " " A 21 0 0 "ASP " " HB3" " " 1 0 1 C2 
    4201 48 -17.5554 18.3698 -40.4701 274 " " " " A 21 0 0 "ASP " " HB2" " " 1 0 1 C2 
    4202 40 -16.1732 18.5387 -37.8371 275 " " " " A 43 0 0 "THR " " N  " " " 7 0 1 C2 
    4203 14 -16.1382 18.7912 -36.3749 275 " " " " A 2 0 0 "THR " " CA " " " 6 0 1 C2 
    4204 14 -17.1179 17.9622 -35.4675 275 " " " " A 2 0 0 "THR " " C  " " " 6 0 1 C2 
    4205 23 -17.1875 18.1793 -34.2642 275 " " " " A 70 0 0 "THR " " O  " " " 8 0 1 C2 
    4206 14 -16.43 20.2841 -36.2474 275 " " " " A 2 0 0 "THR " " CB " " " 6 0 1 C2 
    4207 23 -15.9152 20.6625 -35.0127 275 " " " " A 70 0 0 "THR " " OG1" " " 8 0 1 C2 
    4208 14 -17.9237 20.7336 -36.4438 275 " " " " A 2 0 0 "THR " " CG2" " " 6 0 1 C2 
    4209 48 -16.6133 19.2449 -38.4096 275 " " " " A 21 0 0 "THR " " H  " " " 1 0 1 C2 
    4210 48 -15.1316 18.6771 -35.9726 275 " " " " A 21 0 0 "THR " " HA " " " 1 0 1 C2 
    4211 48 -15.7752 20.8176 -36.9363 275 " " " " A 21 0 0 "THR " " HB " " " 1 0 1 C2 
    4212 48 -16.4482 20.1731 -34.4048 275 " " " " A 21 0 0 "THR " " HG1" " " 1 0 1 C2 
    4213 48 -18.3507 20.3411 -37.3666 275 " " " " A 21 0 0 "THR " HG21 " " 1 0 1 C2 
    4214 48 -18.4555 20.4463 -35.5367 275 " " " " A 21 0 0 "THR " HG22 " " 1 0 1 C2 
    4215 48 -17.8358 21.8182 -36.507 275 " " " " A 21 0 0 "THR " HG23 " " 1 0 1 C2 
    4216 40 -17.8968 17.098 -36.0461 276 " " " " A 43 0 0 "GLU " " N  " " " 7 0 1 C2 
    4217 14 -18.5688 16.0252 -35.4606 276 " " " " A 2 0 0 "GLU " " CA " " " 6 0 1 C2 
    4218 14 -17.9397 14.6979 -35.7732 276 " " " " A 2 0 0 "GLU " " C  " " " 6 0 1 C2 
    4219 23 -17.8595 13.8664 -34.887 276 " " " " A 70 0 0 "GLU " " O  " " " 8 0 1 C2 
    4220 14 -20.0318 16.0488 -35.7854 276 " " " " A 2 0 0 "GLU " " CB " " " 6 0 1 C2 
    4221 14 -21.0262 15.1025 -35.1226 276 " " " " A 2 0 0 "GLU " " CG " " " 6 0 1 C2 
    4222 14 -21.3827 13.8553 -35.9574 276 " " " " A 2 0 0 "GLU " " CD " " " 6 0 1 C2 
    4223 23 -21.2131 13.8556 -37.2026 276 " " " " A 70 0 0 "GLU " " OE1" " " 8 0 1 C2 
    4224 23 -21.6173 12.7315 -35.4365 276 " " " " A 70 0 0 "GLU " " OE2" " " 8 0 1 C2 
    4225 48 -17.7853 17.1374 -37.0492 276 " " " " A 21 0 0 "GLU " " H  " " " 1 0 1 C2 
    4226 48 -18.5873 16.1241 -34.3753 276 " " " " A 21 0 0 "GLU " " HA " " " 1 0 1 C2 
    4227 48 -20.0409 16.0733 -36.8751 276 " " " " A 21 0 0 "GLU " " HB3" " " 1 0 1 C2 
    4228 48 -20.4149 17.0151 -35.4573 276 " " " " A 21 0 0 "GLU " " HB2" " " 1 0 1 C2 
    4229 48 -21.9549 15.6476 -34.9537 276 " " " " A 21 0 0 "GLU " " HG3" " " 1 0 1 C2 
    4230 48 -20.5982 14.6992 -34.2048 276 " " " " A 21 0 0 "GLU " " HG2" " " 1 0 1 C2 
    4231 40 -17.4994 14.4034 -36.9929 277 " " " " A 43 0 0 "ALA " " N  " " " 7 0 1 C2 
    4232 14 -16.8761 13.173 -37.3755 277 " " " " A 2 0 0 "ALA " " CA " " " 6 0 1 C2 
    4233 14 -15.5538 12.8349 -36.6394 277 " " " " A 2 0 0 "ALA " " C  " " " 6 0 1 C2 
    4234 23 -15.1512 11.7224 -36.3528 277 " " " " A 70 0 0 "ALA " " O  " " " 8 0 1 C2 
    4235 14 -16.5785 13.2684 -38.8815 277 " " " " A 2 0 0 "ALA " " CB " " " 6 0 1 C2 
    4236 48 -17.5822 15.1334 -37.686 277 " " " " A 21 0 0 "ALA " " H  " " " 1 0 1 C2 
    4237 48 -17.5772 12.3456 -37.2667 277 " " " " A 21 0 0 "ALA " " HA " " " 1 0 1 C2 
    4238 48 -16.061 12.3814 -39.247 277 " " " " A 21 0 0 "ALA " " HB1" " " 1 0 1 C2 
    4239 48 -17.4318 13.3757 -39.5512 277 " " " " A 21 0 0 "ALA " " HB2" " " 1 0 1 C2 
    4240 48 -15.8808 14.0898 -39.0451 277 " " " " A 21 0 0 "ALA " " HB3" " " 1 0 1 C2 
    4241 40 -14.87 13.9605 -36.2644 278 " " " " A 43 0 0 "ALA " " N  " " " 7 0 1 C2 
    4242 14 -13.5783 13.9282 -35.5684 278 " " " " A 2 0 0 "ALA " " CA " " " 6 0 1 C2 
    4243 14 -13.7255 13.4958 -34.0584 278 " " " " A 2 0 0 "ALA " " C  " " " 6 0 1 C2 
    4244 23 -12.8964 12.7714 -33.5802 278 " " " " A 70 0 0 "ALA " " O  " " " 8 0 1 C2 
    4245 14 -13.0024 15.4129 -35.6154 278 " " " " A 2 0 0 "ALA " " CB " " " 6 0 1 C2 
    4246 48 -15.196 14.8249 -36.6724 278 " " " " A 21 0 0 "ALA " " H  " " " 1 0 1 C2 
    4247 48 -12.8819 13.3519 -36.1775 278 " " " " A 21 0 0 "ALA " " HA " " " 1 0 1 C2 
    4248 48 -12.7978 15.8001 -36.6135 278 " " " " A 21 0 0 "ALA " " HB1" " " 1 0 1 C2 
    4249 48 -13.724 16.0857 -35.152 278 " " " " A 21 0 0 "ALA " " HB2" " " 1 0 1 C2 
    4250 48 -12.0635 15.6264 -35.1045 278 " " " " A 21 0 0 "ALA " " HB3" " " 1 0 1 C2 
    4251 40 -14.8709 13.8935 -33.4684 279 " " " " A 43 0 0 "VAL " " N  " " " 7 0 1 C2 
    4252 14 -15.2173 13.5596 -32.1442 279 " " " " A 2 0 0 "VAL " " CA " " " 6 0 1 C2 
    4253 14 -15.4923 12.0319 -32.0802 279 " " " " A 2 0 0 "VAL " " C  " " " 6 0 1 C2 
    4254 23 -15.1123 11.4085 -31.0982 279 " " " " A 70 0 0 "VAL " " O  " " " 8 0 1 C2 
    4255 14 -16.3812 14.4329 -31.6627 279 " " " " A 2 0 0 "VAL " " CB " " " 6 0 1 C2 
    4256 14 -16.8308 14.0758 -30.2091 279 " " " " A 2 0 0 "VAL " " CG1" " " 6 0 1 C2 
    4257 14 -16.083 15.8857 -31.7246 279 " " " " A 2 0 0 "VAL " " CG2" " " 6 0 1 C2 
    4258 48 -15.4896 14.4712 -34.0194 279 " " " " A 21 0 0 "VAL " " H  " " " 1 0 1 C2 
    4259 48 -14.3169 13.7095 -31.5483 279 " " " " A 21 0 0 "VAL " " HA " " " 1 0 1 C2 
    4260 48 -17.253 14.4048 -32.3164 279 " " " " A 21 0 0 "VAL " " HB " " " 1 0 1 C2 
    4261 48 -17.718 14.5688 -29.8117 279 " " " " A 21 0 0 "VAL " HG11 " " 1 0 1 C2 
    4262 48 -17.0555 13.0094 -30.2264 279 " " " " A 21 0 0 "VAL " HG12 " " 1 0 1 C2 
    4263 48 -15.9857 14.1134 -29.5217 279 " " " " A 21 0 0 "VAL " HG13 " " 1 0 1 C2 
    4264 48 -15.7452 16.1975 -32.7129 279 " " " " A 21 0 0 "VAL " HG21 " " 1 0 1 C2 
    4265 48 -16.9909 16.4768 -31.6044 279 " " " " A 21 0 0 "VAL " HG22 " " 1 0 1 C2 
    4266 48 -15.2801 16.2608 -31.09 279 " " " " A 21 0 0 "VAL " HG23 " " 1 0 1 C2 
    4267 40 -16.1863 11.4502 -33.0997 280 " " " " A 43 0 0 "ARG " " N  " " " 7 0 1 C2 
    4268 14 -16.5694 10.0583 -33.1537 280 " " " " A 2 0 0 "ARG " " CA " " " 6 0 1 C2 
    4269 14 -15.3232 9.2418 -33.3591 280 " " " " A 2 0 0 "ARG " " C  " " " 6 0 1 C2 
    4270 23 -15.0304 8.31251 -32.5781 280 " " " " A 70 0 0 "ARG " " O  " " " 8 0 1 C2 
    4271 14 -17.5011 9.84943 -34.398 280 " " " " A 2 0 0 "ARG " " CB " " " 6 0 1 C2 
    4272 14 -18.9747 10.1496 -33.968 280 " " " " A 2 0 0 "ARG " " CG " " " 6 0 1 C2 
    4273 14 -19.9945 9.66838 -34.9738 280 " " " " A 2 0 0 "ARG " " CD " " " 6 0 1 C2 
    4274 40 -20.1213 10.6462 -36.0258 280 " " " " A 43 0 0 "ARG " " NE " " " 7 0 1 C2 
    4275 14 -19.8171 10.6073 -37.3551 280 " " " " A 2 0 0 "ARG " " CZ " " " 6 0 1 C2 
    4276 40 -19.9808 11.6753 -38.1095 280 " " " " A 43 0 0 "ARG " " NH1" " " 7 0 1 C2 
    4277 40 -19.2091 9.61871 -37.9373 280 " " " " A 43 0 0 "ARG " " NH2" " " 7 0 1 C2 
    4278 48 -16.5238 11.9863 -33.8864 280 " " " " A 21 0 0 "ARG " " H  " " " 1 0 1 C2 
    4279 48 -16.9187 9.76951 -32.1624 280 " " " " A 21 0 0 "ARG " " HA " " " 1 0 1 C2 
    4280 48 -17.3533 8.84074 -34.7838 280 " " " " A 21 0 0 "ARG " " HB3" " " 1 0 1 C2 
    4281 48 -17.2599 10.456 -35.271 280 " " " " A 21 0 0 "ARG " " HB2" " " 1 0 1 C2 
    4282 48 -18.9761 11.2393 -33.943 280 " " " " A 21 0 0 "ARG " " HG3" " " 1 0 1 C2 
    4283 48 -19.1084 9.81562 -32.939 280 " " " " A 21 0 0 "ARG " " HG2" " " 1 0 1 C2 
    4284 48 -21.0119 9.67274 -34.5825 280 " " " " A 21 0 0 "ARG " " HD3" " " 1 0 1 C2 
    4285 48 -19.8505 8.69825 -35.4494 280 " " " " A 21 0 0 "ARG " " HD2" " " 1 0 1 C2 
    4286 48 -20.6061 11.486 -35.7435 280 " " " " A 21 0 0 "ARG " " HE " " " 1 0 1 C2 
    4287 48 -19.8346 11.6416 -39.1083 280 " " " " A 21 0 0 "ARG " HH12 " " 1 0 1 C2 
    4288 48 -20.2995 12.5584 -37.7373 280 " " " " A 21 0 0 "ARG " HH11 " " 1 0 1 C2 
    4289 48 -19.058 8.73063 -37.4806 280 " " " " A 21 0 0 "ARG " HH22 " " 1 0 1 C2 
    4290 48 -18.9614 9.58286 -38.9158 280 " " " " A 21 0 0 "ARG " HH21 " " 1 0 1 C2 
    4291 40 -14.4606 9.55558 -34.3357 281 " " " " A 43 0 0 "ARG " " N  " " " 7 0 1 C2 
    4292 14 -13.1809 8.92425 -34.6717 281 " " " " A 2 0 0 "ARG " " CA " " " 6 0 1 C2 
    4293 14 -12.1288 8.83784 -33.5066 281 " " " " A 2 0 0 "ARG " " C  " " " 6 0 1 C2 
    4294 23 -11.7869 7.73375 -33.2263 281 " " " " A 70 0 0 "ARG " " O  " " " 8 0 1 C2 
    4295 14 -12.4921 9.49695 -35.9146 281 " " " " A 2 0 0 "ARG " " CB " " " 6 0 1 C2 
    4296 14 -13.1603 9.34141 -37.2772 281 " " " " A 2 0 0 "ARG " " CG " " " 6 0 1 C2 
    4297 14 -12.1832 9.64098 -38.4544 281 " " " " A 2 0 0 "ARG " " CD " " " 6 0 1 C2 
    4298 40 -11.938 8.44858 -39.3006 281 " " " " A 43 0 0 "ARG " " NE " " " 7 0 1 C2 
    4299 14 -10.7524 7.89771 -39.5848 281 " " " " A 2 0 0 "ARG " " CZ " " " 6 0 1 C2 
    4300 40 -10.7791 6.81673 -40.312 281 " " " " A 43 0 0 "ARG " " NH1" " " 7 0 1 C2 
    4301 40 -9.54818 8.39068 -39.208 281 " " " " A 43 0 0 "ARG " " NH2" " " 7 0 1 C2 
    4302 48 -14.7766 10.2077 -35.0392 281 " " " " A 21 0 0 "ARG " " H  " " " 1 0 1 C2 
    4303 48 -13.572 7.91625 -34.8097 281 " " " " A 21 0 0 "ARG " " HA " " " 1 0 1 C2 
    4304 48 -11.5107 9.04281 -36.0509 281 " " " " A 21 0 0 "ARG " " HB3" " " 1 0 1 C2 
    4305 48 -12.3597 10.5673 -35.7567 281 " " " " A 21 0 0 "ARG " " HB2" " " 1 0 1 C2 
    4306 48 -14.0491 9.95586 -37.4201 281 " " " " A 21 0 0 "ARG " " HG3" " " 1 0 1 C2 
    4307 48 -13.5015 8.31129 -37.3795 281 " " " " A 21 0 0 "ARG " " HG2" " " 1 0 1 C2 
    4308 48 -11.2529 9.9932 -38.0088 281 " " " " A 21 0 0 "ARG " " HD3" " " 1 0 1 C2 
    4309 48 -12.5773 10.4177 -39.1098 281 " " " " A 21 0 0 "ARG " " HD2" " " 1 0 1 C2 
    4310 48 -12.7184 8.04054 -39.7952 281 " " " " A 21 0 0 "ARG " " HE " " " 1 0 1 C2 
    4311 48 -9.98435 6.22785 -40.5163 281 " " " " A 21 0 0 "ARG " HH12 " " 1 0 1 C2 
    4312 48 -11.5776 6.50921 -40.8486 281 " " " " A 21 0 0 "ARG " HH11 " " 1 0 1 C2 
    4313 48 -9.51353 9.17718 -38.5753 281 " " " " A 21 0 0 "ARG " HH22 " " 1 0 1 C2 
    4314 48 -8.65616 8.16411 -39.624 281 " " " " A 21 0 0 "ARG " HH21 " " 1 0 1 C2 
    4315 40 -11.7491 9.88301 -32.84 282 " " " " A 43 0 0 "THR " " N  " " " 7 0 1 C2 
    4316 14 -11.1262 9.85396 -31.5315 282 " " " " A 2 0 0 "THR " " CA " " " 6 0 1 C2 
    4317 14 -11.8754 9.0345 -30.3743 282 " " " " A 2 0 0 "THR " " C  " " " 6 0 1 C2 
    4318 23 -11.2054 8.32892 -29.634 282 " " " " A 70 0 0 "THR " " O  " " " 8 0 1 C2 
    4319 14 -10.828 11.3081 -31.0994 282 " " " " A 2 0 0 "THR " " CB " " " 6 0 1 C2 
    4320 23 -11.9754 12.1071 -31.2051 282 " " " " A 70 0 0 "THR " " OG1" " " 8 0 1 C2 
    4321 14 -9.66602 11.8739 -31.9573 282 " " " " A 2 0 0 "THR " " CG2" " " 6 0 1 C2 
    4322 48 -12.056 10.7896 -33.1626 282 " " " " A 21 0 0 "THR " " H  " " " 1 0 1 C2 
    4323 48 -10.182 9.36581 -31.7729 282 " " " " A 21 0 0 "THR " " HA " " " 1 0 1 C2 
    4324 48 -10.5802 11.2753 -30.0384 282 " " " " A 21 0 0 "THR " " HB " " " 1 0 1 C2 
    4325 48 -12.1135 12.366 -32.1033 282 " " " " A 21 0 0 "THR " " HG1" " " 1 0 1 C2 
    4326 48 -9.34333 12.8959 -31.7586 282 " " " " A 21 0 0 "THR " HG21 " " 1 0 1 C2 
    4327 48 -8.78709 11.2827 -31.7004 282 " " " " A 21 0 0 "THR " HG22 " " 1 0 1 C2 
    4328 48 -9.74481 11.8027 -33.0421 282 " " " " A 21 0 0 "THR " HG23 " " 1 0 1 C2 
    4329 40 -13.202 9.08554 -30.2518 283 " " " " A 43 0 0 "VAL " " N  " " " 7 0 1 C2 
    4330 14 -13.909 8.35463 -29.12 283 " " " " A 2 0 0 "VAL " " CA " " " 6 0 1 C2 
    4331 14 -14.0279 6.81879 -29.5149 283 " " " " A 2 0 0 "VAL " " C  " " " 6 0 1 C2 
    4332 23 -13.9982 6.02333 -28.5541 283 " " " " A 70 0 0 "VAL " " O  " " " 8 0 1 C2 
    4333 14 -15.2465 8.97967 -28.8094 283 " " " " A 2 0 0 "VAL " " CB " " " 6 0 1 C2 
    4334 14 -16.0286 8.16261 -27.8017 283 " " " " A 2 0 0 "VAL " " CG1" " " 6 0 1 C2 
    4335 14 -14.913 10.4032 -28.1868 283 " " " " A 2 0 0 "VAL " " CG2" " " 6 0 1 C2 
    4336 48 -13.5787 9.82485 -30.8276 283 " " " " A 21 0 0 "VAL " " H  " " " 1 0 1 C2 
    4337 48 -13.2999 8.3841 -28.2165 283 " " " " A 21 0 0 "VAL " " HA " " " 1 0 1 C2 
    4338 48 -15.7462 9.10789 -29.7695 283 " " " " A 21 0 0 "VAL " " HB " " " 1 0 1 C2 
    4339 48 -15.4153 7.74667 -27.0024 283 " " " " A 21 0 0 "VAL " HG11 " " 1 0 1 C2 
    4340 48 -16.8849 8.72058 -27.4227 283 " " " " A 21 0 0 "VAL " HG12 " " 1 0 1 C2 
    4341 48 -16.5203 7.34343 -28.3264 283 " " " " A 21 0 0 "VAL " HG13 " " 1 0 1 C2 
    4342 48 -14.0573 10.8897 -28.6551 283 " " " " A 21 0 0 "VAL " HG21 " " 1 0 1 C2 
    4343 48 -15.7985 11.0223 -28.043 283 " " " " A 21 0 0 "VAL " HG22 " " 1 0 1 C2 
    4344 48 -14.5968 10.1706 -27.1699 283 " " " " A 21 0 0 "VAL " HG23 " " 1 0 1 C2 
    4345 40 -14.3522 6.47664 -30.7833 284 " " " " A 43 0 0 "MET " " N  " " " 7 0 1 C2 
    4346 14 -14.4174 5.08414 -31.1218 284 " " " " A 2 0 0 "MET " " CA " " " 6 0 1 C2 
    4347 14 -13.0078 4.43642 -31.2515 284 " " " " A 2 0 0 "MET " " C  " " " 6 0 1 C2 
    4348 23 -13.0158 3.27178 -31.5961 284 " " " " A 70 0 0 "MET " " O  " " " 8 0 1 C2 
    4349 14 -15.1808 4.75603 -32.4424 284 " " " " A 2 0 0 "MET " " CB " " " 6 0 1 C2 
    4350 14 -15.6546 3.37873 -32.7444 284 " " " " A 2 0 0 "MET " " CG " " " 6 0 1 C2 
    4351 52 -17.25 3.43852 -33.6511 284 " " " " A 13 0 0 "MET " " SD " " " 16 0 1 C2 
    4352 14 -16.8485 4.64826 -34.9346 284 " " " " A 2 0 0 "MET " " CE " " " 6 0 1 C2 
    4353 48 -14.4114 7.25635 -31.4226 284 " " " " A 21 0 0 "MET " " H  " " " 1 0 1 C2 
    4354 48 -15.0845 4.67012 -30.3658 284 " " " " A 21 0 0 "MET " " HA " " " 1 0 1 C2 
    4355 48 -14.5171 5.0509 -33.2551 284 " " " " A 21 0 0 "MET " " HB3" " " 1 0 1 C2 
    4356 48 -16.0564 5.40318 -32.3915 284 " " " " A 21 0 0 "MET " " HB2" " " 1 0 1 C2 
    4357 48 -15.8797 2.69303 -31.9275 284 " " " " A 21 0 0 "MET " " HG3" " " 1 0 1 C2 
    4358 48 -14.7944 2.93201 -33.2429 284 " " " " A 21 0 0 "MET " " HG2" " " 1 0 1 C2 
    4359 48 -16.7711 5.69002 -34.6234 284 " " " " A 21 0 0 "MET " " HE1" " " 1 0 1 C2 
    4360 48 -15.8596 4.38415 -35.3092 284 " " " " A 21 0 0 "MET " " HE2" " " 1 0 1 C2 
    4361 48 -17.4435 4.5516 -35.8427 284 " " " " A 21 0 0 "MET " " HE3" " " 1 0 1 C2 
    4362 40 -11.8808 5.09545 -31.0516 285 " " " " A 43 0 0 "THR " " N  " " " 7 0 1 C2 
    4363 14 -10.5396 4.45888 -31.2402 285 " " " " A 2 0 0 "THR " " CA " " " 6 0 1 C2 
    4364 14 -9.85162 4.62474 -29.8507 285 " " " " A 2 0 0 "THR " " C  " " " 6 0 1 C2 
    4365 23 -9.96043 3.74453 -28.9488 285 " " " " A 70 0 0 "THR " " O  " " " 8 0 1 C2 
    4366 14 -9.92617 4.9594 -32.559 285 " " " " A 2 0 0 "THR " " CB " " " 6 0 1 C2 
    4367 23 -9.80046 6.37193 -32.6272 285 " " " " A 70 0 0 "THR " " OG1" " " 8 0 1 C2 
    4368 14 -10.6301 4.46893 -33.8353 285 " " " " A 2 0 0 "THR " " CG2" " " 6 0 1 C2 
    4369 48 -11.8083 6.10081 -30.9876 285 " " " " A 21 0 0 "THR " " H  " " " 1 0 1 C2 
    4370 48 -10.7284 3.38887 -31.1534 285 " " " " A 21 0 0 "THR " " HA " " " 1 0 1 C2 
    4371 48 -8.87149 4.7119 -32.6794 285 " " " " A 21 0 0 "THR " " HB " " " 1 0 1 C2 
    4372 48 -10.6502 6.60321 -32.9699 285 " " " " A 21 0 0 "THR " " HG1" " " 1 0 1 C2 
    4373 48 -10.5151 3.39206 -33.9586 285 " " " " A 21 0 0 "THR " HG21 " " 1 0 1 C2 
    4374 48 -11.7034 4.65686 -33.8057 285 " " " " A 21 0 0 "THR " HG22 " " 1 0 1 C2 
    4375 48 -10.2878 4.88893 -34.7811 285 " " " " A 21 0 0 "THR " HG23 " " 1 0 1 C2 
    4376 40 -9.18035 5.72932 -29.6541 286 " " " " A 43 0 0 "SER " " N  " " " 7 0 1 C2 
    4377 14 -8.54077 6.11019 -28.4406 286 " " " " A 2 0 0 "SER " " CA " " " 6 0 1 C2 
    4378 14 -9.41287 6.02211 -27.214 286 " " " " A 2 0 0 "SER " " C  " " " 6 0 1 C2 
    4379 23 -9.05928 5.47938 -26.2205 286 " " " " A 70 0 0 "SER " " O  " " " 8 0 1 C2 
    4380 14 -8.01035 7.54735 -28.6976 286 " " " " A 2 0 0 "SER " " CB " " " 6 0 1 C2 
    4381 23 -7.58316 7.85294 -30.0028 286 " " " " A 70 0 0 "SER " " OG " " " 8 0 1 C2 
    4382 48 -8.90288 6.30017 -30.4397 286 " " " " A 21 0 0 "SER " " H  " " " 1 0 1 C2 
    4383 48 -7.62718 5.51719 -28.3982 286 " " " " A 21 0 0 "SER " " HA " " " 1 0 1 C2 
    4384 48 -7.20404 7.59164 -27.9655 286 " " " " A 21 0 0 "SER " " HB3" " " 1 0 1 C2 
    4385 48 -8.66389 8.37784 -28.4306 286 " " " " A 21 0 0 "SER " " HB2" " " 1 0 1 C2 
    4386 48 -7.24368 7.12559 -30.5015 286 " " " " A 21 0 0 "SER " " HG " " " 1 0 1 C2 
    4387 40 -10.6101 6.66973 -27.2906 287 " " " " A 43 0 0 "GLY " " N  " " " 7 0 1 C2 
    4388 14 -11.6557 6.57451 -26.2829 287 " " " " A 2 0 0 "GLY " " CA " " " 6 0 1 C2 
    4389 14 -12.0546 5.14236 -25.9159 287 " " " " A 2 0 0 "GLY " " C  " " " 6 0 1 C2 
    4390 23 -12.0756 4.83009 -24.7067 287 " " " " A 70 0 0 "GLY " " O  " " " 8 0 1 C2 
    4391 48 -10.7682 7.29022 -28.0717 287 " " " " A 21 0 0 "GLY " " H  " " " 1 0 1 C2 
    4392 48 -12.6223 6.96792 -26.5974 287 " " " " A 21 0 0 "GLY " " HA3" " " 1 0 1 C2 
    4393 48 -11.3547 7.22194 -25.4593 287 " " " " A 21 0 0 "GLY " " HA2" " " 1 0 1 C2 
    4394 40 -12.2585 4.29332 -26.8745 288 " " " " A 43 0 0 "ARG " " N  " " " 7 0 1 C2 
    4395 14 -12.6608 2.86125 -26.757 288 " " " " A 2 0 0 "ARG " " CA " " " 6 0 1 C2 
    4396 14 -11.6033 1.87426 -26.1124 288 " " " " A 2 0 0 "ARG " " C  " " " 6 0 1 C2 
    4397 23 -11.943 0.947562 -25.3721 288 " " " " A 70 0 0 "ARG " " O  " " " 8 0 1 C2 
    4398 14 -12.9975 2.29811 -28.1741 288 " " " " A 2 0 0 "ARG " " CB " " " 6 0 1 C2 
    4399 14 -13.9937 1.0565 -28.1912 288 " " " " A 2 0 0 "ARG " " CG " " " 6 0 1 C2 
    4400 14 -14.4947 0.47491 -29.6374 288 " " " " A 2 0 0 "ARG " " CD " " " 6 0 1 C2 
    4401 40 -13.8518 -0.743535 -29.9381 288 " " " " A 43 0 0 "ARG " " NE " " " 7 0 1 C2 
    4402 14 -14.2595 -1.81585 -30.64 288 " " " " A 2 0 0 "ARG " " CZ " " " 6 0 1 C2 
    4403 40 -13.4983 -2.90448 -30.7223 288 " " " " A 43 0 0 "ARG " " NH1" " " 7 0 1 C2 
    4404 40 -15.4812 -1.98527 -31.1063 288 " " " " A 43 0 0 "ARG " " NH2" " " 7 0 1 C2 
    4405 48 -12.2085 4.59406 -27.8373 288 " " " " A 21 0 0 "ARG " " H  " " " 1 0 1 C2 
    4406 48 -13.6601 2.74926 -26.3362 288 " " " " A 21 0 0 "ARG " " HA " " " 1 0 1 C2 
    4407 48 -12.0781 1.94931 -28.6444 288 " " " " A 21 0 0 "ARG " " HB3" " " 1 0 1 C2 
    4408 48 -13.46 3.01416 -28.8534 288 " " " " A 21 0 0 "ARG " " HB2" " " 1 0 1 C2 
    4409 48 -14.895 1.37938 -27.6702 288 " " " " A 21 0 0 "ARG " " HG3" " " 1 0 1 C2 
    4410 48 -13.4984 0.216678 -27.7039 288 " " " " A 21 0 0 "ARG " " HG2" " " 1 0 1 C2 
    4411 48 -14.4378 1.22763 -30.4237 288 " " " " A 21 0 0 "ARG " " HD3" " " 1 0 1 C2 
    4412 48 -15.5767 0.343726 -29.6246 288 " " " " A 21 0 0 "ARG " " HD2" " " 1 0 1 C2 
    4413 48 -12.8527 -0.624284 -29.851 288 " " " " A 21 0 0 "ARG " " HE " " " 1 0 1 C2 
    4414 48 -13.905 -3.7868 -30.9986 288 " " " " A 21 0 0 "ARG " HH12 " " 1 0 1 C2 
    4415 48 -12.5181 -2.92217 -30.4798 288 " " " " A 21 0 0 "ARG " HH11 " " 1 0 1 C2 
    4416 48 -15.7179 -2.89413 -31.4778 288 " " " " A 21 0 0 "ARG " HH22 " " 1 0 1 C2 
    4417 48 -16.2732 -1.41225 -30.8525 288 " " " " A 21 0 0 "ARG " HH21 " " 1 0 1 C2 
    4418 40 -10.3193 2.2009 -26.3757 289 " " " " A 43 0 0 "THR " " N  " " " 7 0 1 C2 
    4419 14 -9.14997 1.44823 -25.8445 289 " " " " A 2 0 0 "THR " " CA " " " 6 0 1 C2 
    4420 14 -8.84901 1.91822 -24.4009 289 " " " " A 2 0 0 "THR " " C  " " " 6 0 1 C2 
    4421 23 -8.67456 1.05318 -23.5531 289 " " " " A 70 0 0 "THR " " O  " " " 8 0 1 C2 
    4422 14 -7.95455 1.51705 -26.7952 289 " " " " A 2 0 0 "THR " " CB " " " 6 0 1 C2 
    4423 23 -7.4771 2.86833 -27.0773 289 " " " " A 70 0 0 "THR " " OG1" " " 8 0 1 C2 
    4424 14 -8.2369 0.739578 -28.0893 289 " " " " A 2 0 0 "THR " " CG2" " " 6 0 1 C2 
    4425 48 -10.1063 3.08435 -26.8164 289 " " " " A 21 0 0 "THR " " H  " " " 1 0 1 C2 
    4426 48 -9.32986 0.382587 -25.7026 289 " " " " A 21 0 0 "THR " " HA " " " 1 0 1 C2 
    4427 48 -7.11468 1.04363 -26.2867 289 " " " " A 21 0 0 "THR " " HB " " " 1 0 1 C2 
    4428 48 -8.12301 3.35161 -27.5695 289 " " " " A 21 0 0 "THR " " HG1" " " 1 0 1 C2 
    4429 48 -8.33731 -0.315499 -27.8347 289 " " " " A 21 0 0 "THR " HG21 " " 1 0 1 C2 
    4430 48 -9.13336 1.08918 -28.6014 289 " " " " A 21 0 0 "THR " HG22 " " 1 0 1 C2 
    4431 48 -7.49368 0.687034 -28.8849 289 " " " " A 21 0 0 "THR " HG23 " " 1 0 1 C2 
    4432 40 -8.97697 3.2315 -24.0422 290 " " " " A 43 0 0 "VAL " " N  " " " 7 0 1 C2 
    4433 14 -8.62096 3.68981 -22.6694 290 " " " " A 2 0 0 "VAL " " CA " " " 6 0 1 C2 
    4434 14 -9.65232 3.26641 -21.5933 290 " " " " A 2 0 0 "VAL " " C  " " " 6 0 1 C2 
    4435 23 -9.32511 2.79074 -20.5021 290 " " " " A 70 0 0 "VAL " " O  " " " 8 0 1 C2 
    4436 14 -8.30348 5.25979 -22.5743 290 " " " " A 2 0 0 "VAL " " CB " " " 6 0 1 C2 
    4437 14 -6.99364 5.51966 -23.3938 290 " " " " A 2 0 0 "VAL " " CG1" " " 6 0 1 C2 
    4438 14 -9.47446 6.22741 -22.8688 290 " " " " A 2 0 0 "VAL " " CG2" " " 6 0 1 C2 
    4439 48 -9.08847 3.85192 -24.8313 290 " " " " A 21 0 0 "VAL " " H  " " " 1 0 1 C2 
    4440 48 -7.75928 3.20761 -22.2078 290 " " " " A 21 0 0 "VAL " " HA " " " 1 0 1 C2 
    4441 48 -7.97658 5.4409 -21.5504 290 " " " " A 21 0 0 "VAL " " HB " " " 1 0 1 C2 
    4442 48 -6.31556 4.69751 -23.1649 290 " " " " A 21 0 0 "VAL " HG11 " " 1 0 1 C2 
    4443 48 -7.25279 5.48463 -24.4519 290 " " " " A 21 0 0 "VAL " HG12 " " 1 0 1 C2 
    4444 48 -6.4976 6.46365 -23.1681 290 " " " " A 21 0 0 "VAL " HG13 " " 1 0 1 C2 
    4445 48 -9.07886 7.2321 -22.7199 290 " " " " A 21 0 0 "VAL " HG21 " " 1 0 1 C2 
    4446 48 -9.89536 6.17916 -23.8731 290 " " " " A 21 0 0 "VAL " HG22 " " 1 0 1 C2 
    4447 48 -10.2782 6.01056 -22.1652 290 " " " " A 21 0 0 "VAL " HG23 " " 1 0 1 C2 
    4448 40 -10.9783 3.1953 -21.9345 291 " " " " A 43 0 0 "VAL " " N  " " " 7 0 1 C2 
    4449 14 -11.9945 2.63746 -20.9727 291 " " " " A 2 0 0 "VAL " " CA " " " 6 0 1 C2 
    4450 14 -11.9016 1.1355 -20.8261 291 " " " " A 2 0 0 "VAL " " C  " " " 6 0 1 C2 
    4451 23 -12.3315 0.675533 -19.8055 291 " " " " A 70 0 0 "VAL " " O  " " " 8 0 1 C2 
    4452 14 -13.3792 3.11589 -21.349 291 " " " " A 2 0 0 "VAL " " CB " " " 6 0 1 C2 
    4453 14 -13.4234 4.62985 -21.4566 291 " " " " A 2 0 0 "VAL " " CG1" " " 6 0 1 C2 
    4454 14 -13.9381 2.55099 -22.6662 291 " " " " A 2 0 0 "VAL " " CG2" " " 6 0 1 C2 
    4455 48 -11.2984 3.66849 -22.7674 291 " " " " A 21 0 0 "VAL " " H  " " " 1 0 1 C2 
    4456 48 -11.7584 2.99668 -19.971 291 " " " " A 21 0 0 "VAL " " HA " " " 1 0 1 C2 
    4457 48 -14.1047 2.84555 -20.5817 291 " " " " A 21 0 0 "VAL " " HB " " " 1 0 1 C2 
    4458 48 -14.2916 5.15614 -21.06 291 " " " " A 21 0 0 "VAL " HG11 " " 1 0 1 C2 
    4459 48 -12.5967 5.18393 -21.0121 291 " " " " A 21 0 0 "VAL " HG12 " " 1 0 1 C2 
    4460 48 -13.3296 4.88691 -22.5117 291 " " " " A 21 0 0 "VAL " HG13 " " 1 0 1 C2 
    4461 48 -14.2896 1.51931 -22.6512 291 " " " " A 21 0 0 "VAL " HG21 " " 1 0 1 C2 
    4462 48 -14.76 3.17046 -23.0252 291 " " " " A 21 0 0 "VAL " HG22 " " 1 0 1 C2 
    4463 48 -13.2497 2.46817 -23.5072 291 " " " " A 21 0 0 "VAL " HG23 " " 1 0 1 C2 
    4464 40 -11.2632 0.464694 -21.7889 292 " " " " A 43 0 0 "PHE " " N  " " " 7 0 1 C2 
    4465 14 -10.9585 -0.963654 -21.6273 292 " " " " A 2 0 0 "PHE " " CA " " " 6 0 1 C2 
    4466 14 -9.60766 -1.22171 -20.8414 292 " " " " A 2 0 0 "PHE " " C  " " " 6 0 1 C2 
    4467 23 -9.53867 -2.14319 -20.0468 292 " " " " A 70 0 0 "PHE " " O  " " " 8 0 1 C2 
    4468 14 -10.8958 -1.6656 -23.0262 292 " " " " A 2 0 0 "PHE " " CB " " " 6 0 1 C2 
    4469 14 -10.4247 -3.13127 -23.0362 292 " " " " A 2 0 0 "PHE " " CG " " " 6 0 1 C2 
    4470 14 -9.41616 -3.48111 -23.9265 292 " " " " A 2 0 0 "PHE " " CD1" " " 6 0 1 C2 
    4471 14 -11.0639 -4.10115 -22.2165 292 " " " " A 2 0 0 "PHE " " CD2" " " 6 0 1 C2 
    4472 14 -8.91479 -4.81534 -23.8383 292 " " " " A 2 0 0 "PHE " " CE1" " " 6 0 1 C2 
    4473 14 -10.4993 -5.41933 -22.1665 292 " " " " A 2 0 0 "PHE " " CE2" " " 6 0 1 C2 
    4474 14 -9.40114 -5.74973 -22.9239 292 " " " " A 2 0 0 "PHE " " CZ " " " 6 0 1 C2 
    4475 48 -10.9522 0.98632 -22.5959 292 " " " " A 21 0 0 "PHE " " H  " " " 1 0 1 C2 
    4476 48 -11.7454 -1.50786 -21.105 292 " " " " A 21 0 0 "PHE " " HA " " " 1 0 1 C2 
    4477 48 -10.3817 -1.07118 -23.7815 292 " " " " A 21 0 0 "PHE " " HB3" " " 1 0 1 C2 
    4478 48 -11.8831 -1.66543 -23.4882 292 " " " " A 21 0 0 "PHE " " HB2" " " 1 0 1 C2 
    4479 48 -8.97929 -2.72462 -24.5615 292 " " " " A 21 0 0 "PHE " " HD1" " " 1 0 1 C2 
    4480 48 -11.8706 -3.9102 -21.5242 292 " " " " A 21 0 0 "PHE " " HD2" " " 1 0 1 C2 
    4481 48 -8.07342 -5.0734 -24.4643 292 " " " " A 21 0 0 "PHE " " HE1" " " 1 0 1 C2 
    4482 48 -10.7173 -6.29294 -21.5702 292 " " " " A 21 0 0 "PHE " " HE2" " " 1 0 1 C2 
    4483 48 -9.02631 -6.75576 -23.0413 292 " " " " A 21 0 0 "PHE " " HZ " " " 1 0 1 C2 
    4484 40 -8.66813 -0.335538 -21.0974 293 " " " " A 43 0 0 "SER " " N  " " " 7 0 1 C2 
    4485 14 -7.31626 -0.284169 -20.4497 293 " " " " A 2 0 0 "SER " " CA " " " 6 0 1 C2 
    4486 14 -7.58511 -0.0837562 -18.9538 293 " " " " A 2 0 0 "SER " " C  " " " 6 0 1 C2 
    4487 23 -6.96942 -0.739461 -18.0957 293 " " " " A 70 0 0 "SER " " O  " " " 8 0 1 C2 
    4488 14 -6.55291 0.930957 -21.0568 293 " " " " A 2 0 0 "SER " " CB " " " 6 0 1 C2 
    4489 23 -5.17317 0.903983 -20.743 293 " " " " A 70 0 0 "SER " " OG " " " 8 0 1 C2 
    4490 48 -8.83026 0.432082 -21.7335 293 " " " " A 21 0 0 "SER " " H  " " " 1 0 1 C2 
    4491 48 -6.71319 -1.19191 -20.4698 293 " " " " A 21 0 0 "SER " " HA " " " 1 0 1 C2 
    4492 48 -7.11508 1.74064 -20.5915 293 " " " " A 21 0 0 "SER " " HB3" " " 1 0 1 C2 
    4493 48 -6.60253 1.13721 -22.126 293 " " " " A 21 0 0 "SER " " HB2" " " 1 0 1 C2 
    4494 48 -5.06851 0.892505 -19.8039 293 " " " " A 21 0 0 "SER " " HG " " " 1 0 1 C2 
    4495 40 -8.62715 0.661968 -18.5501 294 " " " " A 43 0 0 "ALA " " N  " " " 7 0 1 C2 
    4496 14 -8.88458 0.87577 -17.1087 294 " " " " A 2 0 0 "ALA " " CA " " " 6 0 1 C2 
    4497 14 -9.31501 -0.428212 -16.4097 294 " " " " A 2 0 0 "ALA " " C  " " " 6 0 1 C2 
    4498 23 -9.18164 -0.552285 -15.1769 294 " " " " A 70 0 0 "ALA " " O  " " " 8 0 1 C2 
    4499 14 -10.0443 1.89734 -17.0038 294 " " " " A 2 0 0 "ALA " " CB " " " 6 0 1 C2 
    4500 48 -9.19831 1.06044 -19.2816 294 " " " " A 21 0 0 "ALA " " H  " " " 1 0 1 C2 
    4501 48 -7.96825 1.31376 -16.7129 294 " " " " A 21 0 0 "ALA " " HA " " " 1 0 1 C2 
    4502 48 -10.2702 2.22951 -15.9905 294 " " " " A 21 0 0 "ALA " " HB1" " " 1 0 1 C2 
    4503 48 -9.69196 2.74686 -17.5888 294 " " " " A 21 0 0 "ALA " " HB2" " " 1 0 1 C2 
    4504 48 -11.0215 1.60902 -17.3912 294 " " " " A 21 0 0 "ALA " " HB3" " " 1 0 1 C2 
    4505 40 -9.9486 -1.41814 -17.1363 295 " " " " A 43 0 0 "VAL " " N  " " " 7 0 1 C2 
    4506 14 -10.5854 -2.603 -16.5464 295 " " " " A 2 0 0 "VAL " " CA " " " 6 0 1 C2 
    4507 14 -9.6063 -3.65972 -15.9698 295 " " " " A 2 0 0 "VAL " " C  " " " 6 0 1 C2 
    4508 23 -9.6826 -4.1759 -14.89 295 " " " " A 70 0 0 "VAL " " O  " " " 8 0 1 C2 
    4509 14 -11.4173 -3.22932 -17.6887 295 " " " " A 2 0 0 "VAL " " CB " " " 6 0 1 C2 
    4510 14 -12.1897 -4.44996 -17.1017 295 " " " " A 2 0 0 "VAL " " CG1" " " 6 0 1 C2 
    4511 14 -12.3811 -2.39183 -18.4665 295 " " " " A 2 0 0 "VAL " " CG2" " " 6 0 1 C2 
    4512 48 -10.1295 -1.30549 -18.1235 295 " " " " A 21 0 0 "VAL " " H  " " " 1 0 1 C2 
    4513 48 -11.3068 -2.21577 -15.8268 295 " " " " A 21 0 0 "VAL " " HA " " " 1 0 1 C2 
    4514 48 -10.6978 -3.6583 -18.3861 295 " " " " A 21 0 0 "VAL " " HB " " " 1 0 1 C2 
    4515 48 -11.6299 -5.1916 -16.5318 295 " " " " A 21 0 0 "VAL " HG11 " " 1 0 1 C2 
    4516 48 -12.8963 -4.07959 -16.359 295 " " " " A 21 0 0 "VAL " HG12 " " 1 0 1 C2 
    4517 48 -12.7465 -5.06757 -17.8064 295 " " " " A 21 0 0 "VAL " HG13 " " 1 0 1 C2 
    4518 48 -12.9208 -2.98574 -19.2041 295 " " " " A 21 0 0 "VAL " HG21 " " 1 0 1 C2 
    4519 48 -13.1193 -1.96769 -17.7858 295 " " " " A 21 0 0 "VAL " HG22 " " 1 0 1 C2 
    4520 48 -11.9293 -1.51947 -18.9386 295 " " " " A 21 0 0 "VAL " HG23 " " 1 0 1 C2 
    4521 40 -8.48481 -3.75377 -16.7188 296 " " " " A 43 0 0 "ILE " " N  " " " 7 0 1 C2 
    4522 14 -7.20317 -4.29673 -16.375 296 " " " " A 2 0 0 "ILE " " CA " " " 6 0 1 C2 
    4523 14 -6.61653 -3.77644 -15.0399 296 " " " " A 2 0 0 "ILE " " C  " " " 6 0 1 C2 
    4524 23 -6.05959 -4.56931 -14.3008 296 " " " " A 70 0 0 "ILE " " O  " " " 8 0 1 C2 
    4525 14 -6.24948 -4.20596 -17.5786 296 " " " " A 2 0 0 "ILE " " CB " " " 6 0 1 C2 
    4526 14 -6.94689 -4.42101 -18.9401 296 " " " " A 2 0 0 "ILE " " CG1" " " 6 0 1 C2 
    4527 14 -5.03153 -5.11271 -17.4427 296 " " " " A 2 0 0 "ILE " " CG2" " " 6 0 1 C2 
    4528 14 -7.62407 -5.73668 -19.0832 296 " " " " A 2 0 0 "ILE " " CD1" " " 6 0 1 C2 
    4529 48 -8.51842 -3.08806 -17.4776 296 " " " " A 21 0 0 "ILE " " H  " " " 1 0 1 C2 
    4530 48 -7.351 -5.37182 -16.2728 296 " " " " A 21 0 0 "ILE " " HA " " " 1 0 1 C2 
    4531 48 -5.89953 -3.18195 -17.448 296 " " " " A 21 0 0 "ILE " " HB " " " 1 0 1 C2 
    4532 48 -6.38137 -4.24772 -19.8557 296 " " " " A 21 0 0 "ILE " HG13 " " 1 0 1 C2 
    4533 48 -7.70795 -3.64804 -19.047 296 " " " " A 21 0 0 "ILE " HG12 " " 1 0 1 C2 
    4534 48 -4.14737 -4.65105 -17.8823 296 " " " " A 21 0 0 "ILE " HG21 " " 1 0 1 C2 
    4535 48 -4.87171 -5.19273 -16.3675 296 " " " " A 21 0 0 "ILE " HG22 " " 1 0 1 C2 
    4536 48 -5.09877 -6.14973 -17.7716 296 " " " " A 21 0 0 "ILE " HG23 " " 1 0 1 C2 
    4537 48 -6.85067 -6.50225 -19.0212 296 " " " " A 21 0 0 "ILE " HD11 " " 1 0 1 C2 
    4538 48 -8.39873 -5.88361 -18.3306 296 " " " " A 21 0 0 "ILE " HD12 " " 1 0 1 C2 
    4539 48 -8.07624 -5.82618 -20.071 296 " " " " A 21 0 0 "ILE " HD13 " " 1 0 1 C2 
    4540 40 -6.80162 -2.47699 -14.6935 297 " " " " A 43 0 0 "ILE " " N  " " " 7 0 1 C2 
    4541 14 -6.38413 -1.94365 -13.4346 297 " " " " A 2 0 0 "ILE " " CA " " " 6 0 1 C2 
    4542 14 -7.41144 -2.35204 -12.3262 297 " " " " A 2 0 0 "ILE " " C  " " " 6 0 1 C2 
    4543 23 -7.03408 -2.49023 -11.1744 297 " " " " A 70 0 0 "ILE " " O  " " " 8 0 1 C2 
    4544 14 -6.11978 -0.369866 -13.5521 297 " " " " A 2 0 0 "ILE " " CB " " " 6 0 1 C2 
    4545 14 -5.26681 0.0172684 -14.8221 297 " " " " A 2 0 0 "ILE " " CG1" " " 6 0 1 C2 
    4546 14 -5.49009 0.230354 -12.3211 297 " " " " A 2 0 0 "ILE " " CG2" " " 6 0 1 C2 
    4547 14 -3.88111 -0.732301 -15.0025 297 " " " " A 2 0 0 "ILE " " CD1" " " 6 0 1 C2 
    4548 48 -7.31775 -1.84139 -15.2848 297 " " " " A 21 0 0 "ILE " " H  " " " 1 0 1 C2 
    4549 48 -5.46829 -2.34188 -12.9978 297 " " " " A 21 0 0 "ILE " " HA " " " 1 0 1 C2 
    4550 48 -7.11355 0.0572121 -13.6868 297 " " " " A 21 0 0 "ILE " " HB " " " 1 0 1 C2 
    4551 48 -5.07312 1.08882 -14.7736 297 " " " " A 21 0 0 "ILE " HG13 " " 1 0 1 C2 
    4552 48 -5.92589 -0.24902 -15.6484 297 " " " " A 21 0 0 "ILE " HG12 " " 1 0 1 C2 
    4553 48 -6.2183 0.335822 -11.5169 297 " " " " A 21 0 0 "ILE " HG21 " " 1 0 1 C2 
    4554 48 -4.57872 -0.257962 -11.9761 297 " " " " A 21 0 0 "ILE " HG22 " " 1 0 1 C2 
    4555 48 -5.16085 1.24368 -12.551 297 " " " " A 21 0 0 "ILE " HG23 " " 1 0 1 C2 
    4556 48 -4.10581 -1.79717 -14.9419 297 " " " " A 21 0 0 "ILE " HD11 " " 1 0 1 C2 
    4557 48 -3.30594 -0.446934 -15.8834 297 " " " " A 21 0 0 "ILE " HD12 " " 1 0 1 C2 
    4558 48 -3.15368 -0.442036 -14.2445 297 " " " " A 21 0 0 "ILE " HD13 " " 1 0 1 C2 
    4559 40 -8.75216 -2.39549 -12.5938 298 " " " " A 43 0 0 "VAL " " N  " " " 7 0 1 C2 
    4560 14 -9.8343 -2.88471 -11.7244 298 " " " " A 2 0 0 "VAL " " CA " " " 6 0 1 C2 
    4561 14 -9.70761 -4.35617 -11.4047 298 " " " " A 2 0 0 "VAL " " C  " " " 6 0 1 C2 
    4562 23 -9.58504 -4.78361 -10.2877 298 " " " " A 70 0 0 "VAL " " O  " " " 8 0 1 C2 
    4563 14 -11.2133 -2.61318 -12.3308 298 " " " " A 2 0 0 "VAL " " CB " " " 6 0 1 C2 
    4564 14 -12.3712 -3.37647 -11.7038 298 " " " " A 2 0 0 "VAL " " CG1" " " 6 0 1 C2 
    4565 14 -11.5639 -1.11496 -12.4251 298 " " " " A 2 0 0 "VAL " " CG2" " " 6 0 1 C2 
    4566 48 -8.93379 -2.27183 -13.5796 298 " " " " A 21 0 0 "VAL " " H  " " " 1 0 1 C2 
    4567 48 -9.62786 -2.32893 -10.8097 298 " " " " A 21 0 0 "VAL " " HA " " " 1 0 1 C2 
    4568 48 -11.1945 -2.88864 -13.3852 298 " " " " A 21 0 0 "VAL " " HB " " " 1 0 1 C2 
    4569 48 -12.3083 -4.44405 -11.9146 298 " " " " A 21 0 0 "VAL " HG11 " " 1 0 1 C2 
    4570 48 -12.5357 -3.24457 -10.6344 298 " " " " A 21 0 0 "VAL " HG12 " " 1 0 1 C2 
    4571 48 -13.3035 -3.04829 -12.1634 298 " " " " A 21 0 0 "VAL " HG13 " " 1 0 1 C2 
    4572 48 -11.0054 -0.66047 -13.2434 298 " " " " A 21 0 0 "VAL " HG21 " " 1 0 1 C2 
    4573 48 -12.6227 -1.0043 -12.6591 298 " " " " A 21 0 0 "VAL " HG22 " " 1 0 1 C2 
    4574 48 -11.424 -0.532803 -11.5142 298 " " " " A 21 0 0 "VAL " HG23 " " 1 0 1 C2 
    4575 40 -9.61623 -5.15671 -12.4759 299 " " " " A 43 0 0 "ALA " " N  " " " 7 0 1 C2 
    4576 14 -9.35733 -6.59416 -12.501 299 " " " " A 2 0 0 "ALA " " CA " " " 6 0 1 C2 
    4577 14 -8.15512 -7.09294 -11.6408 299 " " " " A 2 0 0 "ALA " " C  " " " 6 0 1 C2 
    4578 23 -8.24729 -8.09403 -10.9386 299 " " " " A 70 0 0 "ALA " " O  " " " 8 0 1 C2 
    4579 14 -9.13059 -7.05171 -13.9502 299 " " " " A 2 0 0 "ALA " " CB " " " 6 0 1 C2 
    4580 48 -9.51615 -4.69386 -13.368 299 " " " " A 21 0 0 "ALA " " H  " " " 1 0 1 C2 
    4581 48 -10.2538 -7.10252 -12.1462 299 " " " " A 21 0 0 "ALA " " HA " " " 1 0 1 C2 
    4582 48 -9.20217 -8.13772 -13.8905 299 " " " " A 21 0 0 "ALA " " HB1" " " 1 0 1 C2 
    4583 48 -9.98921 -6.73367 -14.5416 299 " " " " A 21 0 0 "ALA " " HB2" " " 1 0 1 C2 
    4584 48 -8.13582 -6.84308 -14.3439 299 " " " " A 21 0 0 "ALA " " HB3" " " 1 0 1 C2 
    4585 40 -7.02994 -6.3301 -11.6575 300 " " " " A 43 0 0 "SER " " N  " " " 7 0 1 C2 
    4586 14 -5.87789 -6.80185 -10.8943 300 " " " " A 2 0 0 "SER " " CA " " " 6 0 1 C2 
    4587 14 -5.77444 -6.28247 -9.43798 300 " " " " A 2 0 0 "SER " " C  " " " 6 0 1 C2 
    4588 23 -4.89006 -6.72155 -8.6758 300 " " " " A 70 0 0 "SER " " O  " " " 8 0 1 C2 
    4589 14 -4.61687 -6.56413 -11.7127 300 " " " " A 2 0 0 "SER " " CB " " " 6 0 1 C2 
    4590 23 -4.60666 -5.25964 -12.1704 300 " " " " A 70 0 0 "SER " " OG " " " 8 0 1 C2 
    4591 48 -6.92536 -5.44654 -12.1356 300 " " " " A 21 0 0 "SER " " H  " " " 1 0 1 C2 
    4592 48 -5.84911 -7.89128 -10.8736 300 " " " " A 21 0 0 "SER " " HA " " " 1 0 1 C2 
    4593 48 -4.66188 -7.20312 -12.5946 300 " " " " A 21 0 0 "SER " " HB3" " " 1 0 1 C2 
    4594 48 -3.66484 -6.76899 -11.2231 300 " " " " A 21 0 0 "SER " " HB2" " " 1 0 1 C2 
    4595 48 -5.23234 -5.1029 -12.861 300 " " " " A 21 0 0 "SER " " HG " " " 1 0 1 C2 
    4596 40 -6.76126 -5.50014 -8.99032 301 " " " " A 43 0 0 "SER " " N  " " " 7 0 1 C2 
    4597 14 -6.93671 -5.28509 -7.54645 301 " " " " A 2 0 0 "SER " " CA " " " 6 0 1 C2 
    4598 14 -7.66732 -6.3099 -6.70739 301 " " " " A 2 0 0 "SER " " C  " " " 6 0 1 C2 
    4599 23 -7.42861 -6.59823 -5.54144 301 " " " " A 70 0 0 "SER " " O  " " " 8 0 1 C2 
    4600 14 -7.74316 -3.95049 -7.33296 301 " " " " A 2 0 0 "SER " " CB " " " 6 0 1 C2 
    4601 23 -7.08022 -2.7541 -7.82907 301 " " " " A 70 0 0 "SER " " OG " " " 8 0 1 C2 
    4602 48 -7.40441 -5.15067 -9.68626 301 " " " " A 21 0 0 "SER " " H  " " " 1 0 1 C2 
    4603 48 -5.97229 -5.1012 -7.07297 301 " " " " A 21 0 0 "SER " " HA " " " 1 0 1 C2 
    4604 48 -8.00505 -3.75853 -6.29246 301 " " " " A 21 0 0 "SER " " HB3" " " 1 0 1 C2 
    4605 48 -8.71167 -4.10615 -7.8082 301 " " " " A 21 0 0 "SER " " HB2" " " 1 0 1 C2 
    4606 48 -7.02387 -2.79756 -8.77139 301 " " " " A 21 0 0 "SER " " HG " " " 1 0 1 C2 
    4607 40 -8.56489 -7.05982 -7.39796 302 " " " " A 43 0 0 "VAL " " N  " " " 7 0 1 C2 
    4608 14 -9.21902 -8.21078 -6.73616 302 " " " " A 2 0 0 "VAL " " CA " " " 6 0 1 C2 
    4609 14 -8.2497 -9.37321 -6.2096 302 " " " " A 2 0 0 "VAL " " C  " " " 6 0 1 C2 
    4610 23 -8.51511 -9.91321 -5.11482 302 " " " " A 70 0 0 "VAL " " O  " " " 8 0 1 C2 
    4611 14 -10.3353 -8.82997 -7.68999 302 " " " " A 2 0 0 "VAL " " CB " " " 6 0 1 C2 
    4612 14 -11.349 -9.81403 -6.97917 302 " " " " A 2 0 0 "VAL " " CG1" " " 6 0 1 C2 
    4613 14 -11.0219 -7.68026 -8.5644 302 " " " " A 2 0 0 "VAL " " CG2" " " 6 0 1 C2 
    4614 48 -8.61482 -7.07979 -8.40652 302 " " " " A 21 0 0 "VAL " " H  " " " 1 0 1 C2 
    4615 48 -9.67229 -7.75877 -5.85393 302 " " " " A 21 0 0 "VAL " " HA " " " 1 0 1 C2 
    4616 48 -9.89044 -9.46372 -8.4572 302 " " " " A 21 0 0 "VAL " " HB " " " 1 0 1 C2 
    4617 48 -12.2707 -9.9832 -7.53604 302 " " " " A 21 0 0 "VAL " HG11 " " 1 0 1 C2 
    4618 48 -11.0143 -10.8514 -6.9747 302 " " " " A 21 0 0 "VAL " HG12 " " 1 0 1 C2 
    4619 48 -11.4891 -9.51518 -5.94033 302 " " " " A 21 0 0 "VAL " HG13 " " 1 0 1 C2 
    4620 48 -11.8708 -8.05893 -9.13369 302 " " " " A 21 0 0 "VAL " HG21 " " 1 0 1 C2 
    4621 48 -11.3833 -6.83987 -7.97176 302 " " " " A 21 0 0 "VAL " HG22 " " 1 0 1 C2 
    4622 48 -10.2997 -7.23531 -9.24885 302 " " " " A 21 0 0 "VAL " HG23 " " 1 0 1 C2 
    4623 40 -7.17266 -9.76393 -6.88917 303 " " " " A 43 0 0 "PRO " " N  " " " 7 0 1 C2 
    4624 14 -6.11826 -10.6388 -6.35435 303 " " " " A 2 0 0 "PRO " " CA " " " 6 0 1 C2 
    4625 14 -5.64042 -10.3782 -4.86827 303 " " " " A 2 0 0 "PRO " " C  " " " 6 0 1 C2 
    4626 23 -4.90338 -11.2171 -4.37176 303 " " " " A 70 0 0 "PRO " " O  " " " 8 0 1 C2 
    4627 14 -4.93252 -10.4796 -7.36219 303 " " " " A 2 0 0 "PRO " " CB " " " 6 0 1 C2 
    4628 14 -5.71599 -10.4086 -8.69131 303 " " " " A 2 0 0 "PRO " " CG " " " 6 0 1 C2 
    4629 14 -6.90218 -9.49462 -8.35525 303 " " " " A 2 0 0 "PRO " " CD " " " 6 0 1 C2 
    4630 48 -6.61322 -11.609 -6.39827 303 " " " " A 21 0 0 "PRO " " HA " " " 1 0 1 C2 
    4631 48 -4.24647 -11.3223 -7.27667 303 " " " " A 21 0 0 "PRO " " HB3" " " 1 0 1 C2 
    4632 48 -4.33832 -9.57673 -7.22116 303 " " " " A 21 0 0 "PRO " " HB2" " " 1 0 1 C2 
    4633 48 -6.07867 -11.3973 -8.97261 303 " " " " A 21 0 0 "PRO " " HG3" " " 1 0 1 C2 
    4634 48 -5.17076 -10.0287 -9.5553 303 " " " " A 21 0 0 "PRO " " HG2" " " 1 0 1 C2 
    4635 48 -6.66854 -8.44218 -8.51613 303 " " " " A 21 0 0 "PRO " " HD2" " " 1 0 1 C2 
    4636 48 -7.76205 -9.72867 -8.98289 303 " " " " A 21 0 0 "PRO " " HD3" " " 1 0 1 C2 
    4637 40 -5.92978 -9.23586 -4.1782 304 " " " " A 43 0 0 "LEU " " N  " " " 7 0 1 C2 
    4638 14 -5.60985 -8.9326 -2.76855 304 " " " " A 2 0 0 "LEU " " CA " " " 6 0 1 C2 
    4639 14 -6.54875 -9.58877 -1.78604 304 " " " " A 2 0 0 "LEU " " C  " " " 6 0 1 C2 
    4640 23 -6.25299 -9.59459 -0.617359 304 " " " " A 70 0 0 "LEU " " O  " " " 8 0 1 C2 
    4641 14 -5.69784 -7.46515 -2.54596 304 " " " " A 2 0 0 "LEU " " CB " " " 6 0 1 C2 
    4642 14 -4.57639 -6.74604 -3.22153 304 " " " " A 2 0 0 "LEU " " CG " " " 6 0 1 C2 
    4643 14 -4.86471 -5.30568 -3.48164 304 " " " " A 2 0 0 "LEU " " CD1" " " 6 0 1 C2 
    4644 14 -3.28019 -6.90557 -2.43432 304 " " " " A 2 0 0 "LEU " " CD2" " " 6 0 1 C2 
    4645 48 -6.32875 -8.42717 -4.63311 304 " " " " A 21 0 0 "LEU " " H  " " " 1 0 1 C2 
    4646 48 -4.5787 -9.2755 -2.68343 304 " " " " A 21 0 0 "LEU " " HA " " " 1 0 1 C2 
    4647 48 -5.57939 -7.26434 -1.48119 304 " " " " A 21 0 0 "LEU " " HB3" " " 1 0 1 C2 
    4648 48 -6.55908 -6.89385 -2.89237 304 " " " " A 21 0 0 "LEU " " HB2" " " 1 0 1 C2 
    4649 48 -4.54311 -7.20865 -4.20793 304 " " " " A 21 0 0 "LEU " " HG " " " 1 0 1 C2 
    4650 48 -4.04117 -4.81862 -4.0038 304 " " " " A 21 0 0 "LEU " HD11 " " 1 0 1 C2 
    4651 48 -5.68209 -5.07427 -4.1646 304 " " " " A 21 0 0 "LEU " HD12 " " 1 0 1 C2 
    4652 48 -5.07053 -4.76339 -2.55878 304 " " " " A 21 0 0 "LEU " HD13 " " 1 0 1 C2 
    4653 48 -3.02664 -6.036 -1.82796 304 " " " " A 21 0 0 "LEU " HD21 " " 1 0 1 C2 
    4654 48 -3.19721 -7.83382 -1.86902 304 " " " " A 21 0 0 "LEU " HD22 " " 1 0 1 C2 
    4655 48 -2.4276 -6.86774 -3.11236 304 " " " " A 21 0 0 "LEU " HD23 " " 1 0 1 C2 
    4656 40 -7.57274 -10.2715 -2.2401 305 " " " " A 43 0 0 "LEU " " N  " " " 7 0 1 C2 
    4657 14 -8.47774 -11.0806 -1.4948 305 " " " " A 2 0 0 "LEU " " CA " " " 6 0 1 C2 
    4658 14 -7.82769 -12.4156 -1.15552 305 " " " " A 2 0 0 "LEU " " C  " " " 6 0 1 C2 
    4659 23 -8.43373 -13.1708 -0.41882 305 " " " " A 70 0 0 "LEU " " O  " " " 8 0 1 C2 
    4660 14 -9.74411 -11.2267 -2.34633 305 " " " " A 2 0 0 "LEU " " CB " " " 6 0 1 C2 
    4661 14 -10.8743 -12.1112 -1.75883 305 " " " " A 2 0 0 "LEU " " CG " " " 6 0 1 C2 
    4662 14 -11.4546 -11.5577 -0.421773 305 " " " " A 2 0 0 "LEU " " CD1" " " 6 0 1 C2 
    4663 14 -12.0337 -12.4002 -2.71364 305 " " " " A 2 0 0 "LEU " " CD2" " " 6 0 1 C2 
    4664 48 -7.71823 -10.1903 -3.23627 305 " " " " A 21 0 0 "LEU " " H  " " " 1 0 1 C2 
    4665 48 -8.58036 -10.5778 -0.533157 305 " " " " A 21 0 0 "LEU " " HA " " " 1 0 1 C2 
    4666 48 -9.34466 -11.7445 -3.21837 305 " " " " A 21 0 0 "LEU " " HB3" " " 1 0 1 C2 
    4667 48 -10.2513 -10.313 -2.65591 305 " " " " A 21 0 0 "LEU " " HB2" " " 1 0 1 C2 
    4668 48 -10.5389 -13.1317 -1.57417 305 " " " " A 21 0 0 "LEU " " HG " " " 1 0 1 C2 
    4669 48 -10.5748 -11.5699 0.22168 305 " " " " A 21 0 0 "LEU " HD11 " " 1 0 1 C2 
    4670 48 -11.7977 -10.5384 -0.599295 305 " " " " A 21 0 0 "LEU " HD12 " " 1 0 1 C2 
    4671 48 -12.2444 -12.2516 -0.134262 305 " " " " A 21 0 0 "LEU " HD13 " " 1 0 1 C2 
    4672 48 -12.7184 -11.5531 -2.75396 305 " " " " A 21 0 0 "LEU " HD21 " " 1 0 1 C2 
    4673 48 -11.7289 -12.6709 -3.72457 305 " " " " A 21 0 0 "LEU " HD22 " " 1 0 1 C2 
    4674 48 -12.5689 -13.1961 -2.19566 305 " " " " A 21 0 0 "LEU " HD23 " " 1 0 1 C2 
    4675 40 -6.53199 -12.6398 -1.59631 306 " " " " A 43 0 0 "LEU " " N  " " " 7 0 1 C2 
    4676 14 -5.63253 -13.6636 -1.05306 306 " " " " A 2 0 0 "LEU " " CA " " " 6 0 1 C2 
    4677 14 -5.02584 -13.3694 0.336094 306 " " " " A 2 0 0 "LEU " " C  " " " 6 0 1 C2 
    4678 23 -4.55405 -14.3064 0.985201 306 " " " " A 70 0 0 "LEU " " O  " " " 8 0 1 C2 
    4679 14 -4.48289 -13.757 -2.09451 306 " " " " A 2 0 0 "LEU " " CB " " " 6 0 1 C2 
    4680 14 -3.40561 -14.792 -1.86547 306 " " " " A 2 0 0 "LEU " " CG " " " 6 0 1 C2 
    4681 14 -4.00968 -16.1545 -2.26004 306 " " " " A 2 0 0 "LEU " " CD1" " " 6 0 1 C2 
    4682 14 -2.10631 -14.4813 -2.61327 306 " " " " A 2 0 0 "LEU " " CD2" " " 6 0 1 C2 
    4683 48 -6.16922 -12.2782 -2.4668 306 " " " " A 21 0 0 "LEU " " H  " " " 1 0 1 C2 
    4684 48 -6.10961 -14.6431 -1.0185 306 " " " " A 21 0 0 "LEU " " HA " " " 1 0 1 C2 
    4685 48 -4.01112 -12.7869 -1.93803 306 " " " " A 21 0 0 "LEU " " HB3" " " 1 0 1 C2 
    4686 48 -4.90254 -13.8241 -3.09825 306 " " " " A 21 0 0 "LEU " " HB2" " " 1 0 1 C2 
    4687 48 -3.09073 -14.9054 -0.828118 306 " " " " A 21 0 0 "LEU " " HG " " " 1 0 1 C2 
    4688 48 -3.31732 -16.9417 -1.96144 306 " " " " A 21 0 0 "LEU " HD11 " " 1 0 1 C2 
    4689 48 -4.92777 -16.2834 -1.68679 306 " " " " A 21 0 0 "LEU " HD12 " " 1 0 1 C2 
    4690 48 -4.20585 -16.2681 -3.3262 306 " " " " A 21 0 0 "LEU " HD13 " " 1 0 1 C2 
    4691 48 -1.39439 -15.2972 -2.48857 306 " " " " A 21 0 0 "LEU " HD21 " " 1 0 1 C2 
    4692 48 -2.2067 -14.441 -3.69788 306 " " " " A 21 0 0 "LEU " HD22 " " 1 0 1 C2 
    4693 48 -1.6983 -13.532 -2.26623 306 " " " " A 21 0 0 "LEU " HD23 " " 1 0 1 C2 
    4694 40 -4.9504 -12.0861 0.730795 307 " " " " A 43 0 0 "PHE " " N  " " " 7 0 1 C2 
    4695 14 -4.57483 -11.672 2.07761 307 " " " " A 2 0 0 "PHE " " CA " " " 6 0 1 C2 
    4696 14 -5.92861 -11.3059 2.85778 307 " " " " A 2 0 0 "PHE " " C  " " " 6 0 1 C2 
    4697 23 -6.56741 -10.3497 2.53427 307 " " " " A 70 0 0 "PHE " " O  " " " 8 0 1 C2 
    4698 14 -3.71273 -10.3794 1.96658 307 " " " " A 2 0 0 "PHE " " CB " " " 6 0 1 C2 
    4699 14 -2.30054 -10.6827 1.52674 307 " " " " A 2 0 0 "PHE " " CG " " " 6 0 1 C2 
    4700 14 -1.26904 -10.974 2.48764 307 " " " " A 2 0 0 "PHE " " CD1" " " 6 0 1 C2 
    4701 14 -2.00946 -10.828 0.168219 307 " " " " A 2 0 0 "PHE " " CD2" " " 6 0 1 C2 
    4702 14 0.0127384 -11.3699 2.13654 307 " " " " A 2 0 0 "PHE " " CE1" " " 6 0 1 C2 
    4703 14 -0.687655 -11.2139 -0.230202 307 " " " " A 2 0 0 "PHE " " CE2" " " 6 0 1 C2 
    4704 14 0.278081 -11.3592 0.757065 307 " " " " A 2 0 0 "PHE " " CZ " " " 6 0 1 C2
[truncated: 9,340,605 more chars]
