# Supplementary material for: Inhibition Mechanism of Anti-TB Drug SQ109: Allosteric Inhibition of TMM Translocation of Mycobacterium Tuberculosis MmpL3 Transporter
Source: J Chem Inf Model. 2023 Aug 17;63(16):5356–74. doi: 10.1021/acs.jcim.3c00616 (PMC10466384; doi:10.1021/acs.jcim.3c00616)
Supplement: Supplementary file 2 — ci3c00616_si_002.zip [file ci3c00616_si_002.zip › data/TM7-TM8_conformchange/6AJG_holo_traj3_244ns.mae]

{
  s_m_m2io_version
  :::
  2.0.0
}
f_m_ct {
  s_m_title
  r_chorus_box_ax
  r_chorus_box_ay
  r_chorus_box_az
  r_chorus_box_bx
  r_chorus_box_by
  r_chorus_box_bz
  r_chorus_box_cx
  r_chorus_box_cy
  r_chorus_box_cz
  :::
  ""
  73.1662
  0
  0
  0
  80.2276
  0
  0
  0
  121.002
  m_atom[72043] {
    # First column is atom index #
    i_m_mmod_type
    r_m_x_coord
    r_m_y_coord
    r_m_z_coord
    i_m_residue_number
    s_m_insertion_code
    s_m_mmod_res
    s_m_chain_name
    i_m_color
    r_m_charge1
    r_m_charge2
    s_m_pdb_residue_name
    s_m_pdb_atom_name
    s_m_grow_name
    i_m_atomic_number
    i_m_formal_charge
    i_m_visibility
    s_m_pdb_segment_name
    :::
    1 14 -21.4621 -7.71632 -32.0708 0 " " " " A 2 0 0 "ACE " " CH3" " " 6 0 1 C2 
    2 14 -21.6182 -6.9054 -30.8248 0 " " " " A 2 0 0 "ACE " " C  " " " 6 0 1 C2 
    3 23 -22.1498 -5.79892 -30.9685 0 " " " " A 70 0 0 "ACE " " O  " " " 8 0 1 C2 
    4 48 -22.3947 -8.12256 -32.4624 0 " " " " A 21 0 0 "ACE " " 1H " " " 1 0 1 C2 
    5 48 -20.932 -7.16297 -32.846 0 " " " " A 21 0 0 "ACE " " 2H " " " 1 0 1 C2 
    6 48 -20.8211 -8.52821 -31.7271 0 " " " " A 21 0 0 "ACE " " 3H " " " 1 0 1 C2 
    7 40 -21.0936 -7.29464 -29.6263 1 " " " " A 43 0 0 "MET " " N  " " " 7 0 1 C2 
    8 14 -21.5075 -6.72 -28.3111 1 " " " " A 2 0 0 "MET " " CA " " " 6 0 1 C2 
    9 14 -20.9477 -5.30909 -28.1286 1 " " " " A 2 0 0 "MET " " C  " " " 6 0 1 C2 
    10 23 -21.5873 -4.46686 -27.3819 1 " " " " A 70 0 0 "MET " " O  " " " 8 0 1 C2 
    11 14 -20.9131 -7.63662 -27.2218 1 " " " " A 2 0 0 "MET " " CB " " " 6 0 1 C2 
    12 14 -21.2781 -7.12641 -25.8034 1 " " " " A 2 0 0 "MET " " CG " " " 6 0 1 C2 
    13 52 -20.5357 -8.12175 -24.5254 1 " " " " A 13 0 0 "MET " " SD " " " 16 0 1 C2 
    14 14 -18.7586 -7.86088 -24.8558 1 " " " " A 2 0 0 "MET " " CE " " " 6 0 1 C2 
    15 48 -20.5351 -8.13398 -29.5659 1 " " " " A 21 0 0 "MET " " H1 " " " 1 0 1 C2 
    16 48 -22.5931 -6.74986 -28.217 1 " " " " A 21 0 0 "MET " " HA " " " 1 0 1 C2 
    17 48 -19.827 -7.55733 -27.2696 1 " " " " A 21 0 0 "MET " " HB3" " " 1 0 1 C2 
    18 48 -21.1438 -8.68801 -27.3934 1 " " " " A 21 0 0 "MET " " HB2" " " 1 0 1 C2 
    19 48 -22.3611 -7.07749 -25.6902 1 " " " " A 21 0 0 "MET " " HG3" " " 1 0 1 C2 
    20 48 -20.867 -6.13421 -25.6172 1 " " " " A 21 0 0 "MET " " HG2" " " 1 0 1 C2 
    21 48 -18.2475 -8.72043 -25.2894 1 " " " " A 21 0 0 "MET " " HE1" " " 1 0 1 C2 
    22 48 -18.6171 -7.11124 -25.6343 1 " " " " A 21 0 0 "MET " " HE2" " " 1 0 1 C2 
    23 48 -18.2883 -7.41939 -23.9771 1 " " " " A 21 0 0 "MET " " HE3" " " 1 0 1 C2 
    24 40 -19.8909 -4.99505 -28.8573 2 " " " " A 43 0 0 "PHE " " N  " " " 7 0 1 C2 
    25 14 -19.2758 -3.70155 -28.7644 2 " " " " A 2 0 0 "PHE " " CA " " " 6 0 1 C2 
    26 14 -19.8549 -2.78486 -29.7705 2 " " " " A 2 0 0 "PHE " " C  " " " 6 0 1 C2 
    27 23 -19.7853 -1.5893 -29.5949 2 " " " " A 70 0 0 "PHE " " O  " " " 8 0 1 C2 
    28 14 -17.7767 -4.00047 -28.9219 2 " " " " A 2 0 0 "PHE " " CB " " " 6 0 1 C2 
    29 14 -17.0384 -4.40479 -27.6803 2 " " " " A 2 0 0 "PHE " " CG " " " 6 0 1 C2 
    30 14 -16.8811 -3.47335 -26.6438 2 " " " " A 2 0 0 "PHE " " CD1" " " 6 0 1 C2 
    31 14 -16.5725 -5.72462 -27.3954 2 " " " " A 2 0 0 "PHE " " CD2" " " 6 0 1 C2 
    32 14 -16.1522 -3.80726 -25.4701 2 " " " " A 2 0 0 "PHE " " CE1" " " 6 0 1 C2 
    33 14 -15.8707 -6.12583 -26.2564 2 " " " " A 2 0 0 "PHE " " CE2" " " 6 0 1 C2 
    34 14 -15.7531 -5.14003 -25.2544 2 " " " " A 2 0 0 "PHE " " CZ " " " 6 0 1 C2 
    35 48 -19.5169 -5.74497 -29.4211 2 " " " " A 21 0 0 "PHE " " H  " " " 1 0 1 C2 
    36 48 -19.4038 -3.24671 -27.7821 2 " " " " A 21 0 0 "PHE " " HA " " " 1 0 1 C2 
    37 48 -17.1696 -3.14912 -29.2297 2 " " " " A 21 0 0 "PHE " " HB3" " " 1 0 1 C2 
    38 48 -17.6512 -4.78988 -29.663 2 " " " " A 21 0 0 "PHE " " HB2" " " 1 0 1 C2 
    39 48 -17.0692 -2.42193 -26.8035 2 " " " " A 21 0 0 "PHE " " HD1" " " 1 0 1 C2 
    40 48 -16.8608 -6.56197 -28.0136 2 " " " " A 21 0 0 "PHE " " HD2" " " 1 0 1 C2 
    41 48 -16.098 -3.12817 -24.6321 2 " " " " A 21 0 0 "PHE " " HE1" " " 1 0 1 C2 
    42 48 -15.4331 -7.11099 -26.1903 2 " " " " A 21 0 0 "PHE " " HE2" " " 1 0 1 C2 
    43 48 -15.1647 -5.30991 -24.3649 2 " " " " A 21 0 0 "PHE " " HZ " " " 1 0 1 C2 
    44 40 -20.5193 -3.26852 -30.8371 3 " " " " A 43 0 0 "ALA " " N  " " " 7 0 1 C2 
    45 14 -21.0513 -2.40207 -31.907 3 " " " " A 2 0 0 "ALA " " CA " " " 6 0 1 C2 
    46 14 -22.468 -2.04539 -31.5362 3 " " " " A 2 0 0 "ALA " " C  " " " 6 0 1 C2 
    47 23 -22.9026 -0.924884 -31.8408 3 " " " " A 70 0 0 "ALA " " O  " " " 8 0 1 C2 
    48 14 -21.0601 -3.06873 -33.3132 3 " " " " A 2 0 0 "ALA " " CB " " " 6 0 1 C2 
    49 48 -20.565 -4.2709 -30.9522 3 " " " " A 21 0 0 "ALA " " H  " " " 1 0 1 C2 
    50 48 -20.4515 -1.49234 -31.9342 3 " " " " A 21 0 0 "ALA " " HA " " " 1 0 1 C2 
    51 48 -20.0696 -3.40417 -33.6205 3 " " " " A 21 0 0 "ALA " " HB1" " " 1 0 1 C2 
    52 48 -21.6157 -4.00442 -33.2503 3 " " " " A 21 0 0 "ALA " " HB2" " " 1 0 1 C2 
    53 48 -21.4713 -2.44638 -34.108 3 " " " " A 21 0 0 "ALA " " HB3" " " 1 0 1 C2 
    54 40 -23.2553 -2.8456 -30.776 4 " " " " A 43 0 0 "TRP " " N  " " " 7 0 1 C2 
    55 14 -24.5536 -2.46253 -30.2724 4 " " " " A 2 0 0 "TRP " " CA " " " 6 0 1 C2 
    56 14 -24.4155 -1.41916 -29.1912 4 " " " " A 2 0 0 "TRP " " C  " " " 6 0 1 C2 
    57 23 -25.2854 -0.551305 -29.0029 4 " " " " A 70 0 0 "TRP " " O  " " " 8 0 1 C2 
    58 14 -25.1077 -3.8589 -29.6363 4 " " " " A 2 0 0 "TRP " " CB " " " 6 0 1 C2 
    59 14 -26.588 -4.13447 -29.4785 4 " " " " A 2 0 0 "TRP " " CG " " " 6 0 1 C2 
    60 14 -27.5278 -3.29367 -28.9469 4 " " " " A 2 0 0 "TRP " " CD1" " " 6 0 1 C2 
    61 14 -27.3239 -5.32796 -29.9186 4 " " " " A 2 0 0 "TRP " " CD2" " " 6 0 1 C2 
    62 40 -28.7504 -3.88819 -29.087 4 " " " " A 43 0 0 "TRP " " NE1" " " 7 0 1 C2 
    63 14 -28.7113 -5.1554 -29.6048 4 " " " " A 2 0 0 "TRP " " CE2" " " 6 0 1 C2 
    64 14 -27.0391 -6.59167 -30.596 4 " " " " A 2 0 0 "TRP " " CE3" " " 6 0 1 C2 
    65 14 -29.7243 -6.04886 -29.9754 4 " " " " A 2 0 0 "TRP " " CZ2" " " 6 0 1 C2 
    66 14 -28.0178 -7.53082 -30.9203 4 " " " " A 2 0 0 "TRP " " CZ3" " " 6 0 1 C2 
    67 14 -29.4015 -7.25253 -30.6497 4 " " " " A 2 0 0 "TRP " " CH2" " " 6 0 1 C2 
    68 48 -22.8653 -3.77724 -30.7837 4 " " " " A 21 0 0 "TRP " " H  " " " 1 0 1 C2 
    69 48 -25.2113 -2.19869 -31.1006 4 " " " " A 21 0 0 "TRP " " HA " " " 1 0 1 C2 
    70 48 -24.6253 -4.12444 -28.6956 4 " " " " A 21 0 0 "TRP " " HB3" " " 1 0 1 C2 
    71 48 -24.8893 -4.71323 -30.277 4 " " " " A 21 0 0 "TRP " " HB2" " " 1 0 1 C2 
    72 48 -27.4373 -2.27216 -28.6082 4 " " " " A 21 0 0 "TRP " " HD1" " " 1 0 1 C2 
    73 48 -29.5257 -3.37099 -28.698 4 " " " " A 21 0 0 "TRP " " HE1" " " 1 0 1 C2 
    74 48 -25.9806 -6.73834 -30.7527 4 " " " " A 21 0 0 "TRP " " HE3" " " 1 0 1 C2 
    75 48 -30.7356 -5.70413 -29.8174 4 " " " " A 21 0 0 "TRP " " HZ2" " " 1 0 1 C2 
    76 48 -27.625 -8.41501 -31.4002 4 " " " " A 21 0 0 "TRP " " HZ3" " " 1 0 1 C2 
    77 48 -30.2148 -7.89681 -30.9494 4 " " " " A 21 0 0 "TRP " " HH2" " " 1 0 1 C2 
    78 40 -23.297 -1.52693 -28.3784 5 " " " " A 43 0 0 "TRP " " N  " " " 7 0 1 C2 
    79 14 -22.8008 -0.578794 -27.3814 5 " " " " A 2 0 0 "TRP " " CA " " " 6 0 1 C2 
    80 14 -22.6456 0.836725 -27.9535 5 " " " " A 2 0 0 "TRP " " C  " " " 6 0 1 C2 
    81 23 -23.2261 1.802 -27.4422 5 " " " " A 70 0 0 "TRP " " O  " " " 8 0 1 C2 
    82 14 -21.4795 -1.10262 -26.7314 5 " " " " A 2 0 0 "TRP " " CB " " " 6 0 1 C2 
    83 14 -21.0172 -0.438448 -25.4536 5 " " " " A 2 0 0 "TRP " " CG " " " 6 0 1 C2 
    84 14 -20.3533 0.739309 -25.3489 5 " " " " A 2 0 0 "TRP " " CD1" " " 6 0 1 C2 
    85 14 -21.3029 -0.836926 -24.0519 5 " " " " A 2 0 0 "TRP " " CD2" " " 6 0 1 C2 
    86 40 -20.0709 1.06369 -23.9665 5 " " " " A 43 0 0 "TRP " " NE1" " " 7 0 1 C2 
    87 14 -20.6445 0.0558908 -23.1299 5 " " " " A 2 0 0 "TRP " " CE2" " " 6 0 1 C2 
    88 14 -21.9754 -1.89012 -23.448 5 " " " " A 2 0 0 "TRP " " CE3" " " 6 0 1 C2 
    89 14 -20.6117 -0.124925 -21.7802 5 " " " " A 2 0 0 "TRP " " CZ2" " " 6 0 1 C2 
    90 14 -21.9785 -2.1347 -22.0237 5 " " " " A 2 0 0 "TRP " " CZ3" " " 6 0 1 C2 
    91 14 -21.2719 -1.19066 -21.1649 5 " " " " A 2 0 0 "TRP " " CH2" " " 6 0 1 C2 
    92 48 -22.7053 -2.31813 -28.5882 5 " " " " A 21 0 0 "TRP " " H  " " " 1 0 1 C2 
    93 48 -23.5316 -0.560688 -26.5728 5 " " " " A 21 0 0 "TRP " " HA " " " 1 0 1 C2 
    94 48 -20.5698 -1.0319 -27.3277 5 " " " " A 21 0 0 "TRP " " HB3" " " 1 0 1 C2 
    95 48 -21.6741 -2.1379 -26.4514 5 " " " " A 21 0 0 "TRP " " HB2" " " 1 0 1 C2 
    96 48 -20.0535 1.29031 -26.2281 5 " " " " A 21 0 0 "TRP " " HD1" " " 1 0 1 C2 
    97 48 -19.4635 1.85252 -23.7963 5 " " " " A 21 0 0 "TRP " " HE1" " " 1 0 1 C2 
    98 48 -22.4494 -2.65831 -24.0409 5 " " " " A 21 0 0 "TRP " " HE3" " " 1 0 1 C2 
    99 48 -19.9593 0.557325 -21.2554 5 " " " " A 21 0 0 "TRP " " HZ2" " " 1 0 1 C2 
    100 48 -22.5718 -2.95606 -21.6498 5 " " " " A 21 0 0 "TRP " " HZ3" " " 1 0 1 C2 
    101 48 -21.2687 -1.31515 -20.0921 5 " " " " A 21 0 0 "TRP " " HH2" " " 1 0 1 C2 
    102 40 -21.9123 0.829343 -29.0646 6 " " " " A 43 0 0 "GLY " " N  " " " 7 0 1 C2 
    103 14 -21.4029 2.0204 -29.7858 6 " " " " A 2 0 0 "GLY " " CA " " " 6 0 1 C2 
    104 14 -22.5899 2.73025 -30.389 6 " " " " A 2 0 0 "GLY " " C  " " " 6 0 1 C2 
    105 23 -22.704 3.94893 -30.1334 6 " " " " A 70 0 0 "GLY " " O  " " " 8 0 1 C2 
    106 48 -21.4678 0.0154693 -29.4648 6 " " " " A 21 0 0 "GLY " " H  " " " 1 0 1 C2 
    107 48 -20.7041 1.70312 -30.5597 6 " " " " A 21 0 0 "GLY " " HA3" " " 1 0 1 C2 
    108 48 -20.713 2.67779 -29.2566 6 " " " " A 21 0 0 "GLY " " HA2" " " 1 0 1 C2 
    109 40 -23.5073 1.9827 -31.0672 7 " " " " A 43 0 0 "ARG " " N  " " " 7 0 1 C2 
    110 14 -24.7547 2.50648 -31.7194 7 " " " " A 2 0 0 "ARG " " CA " " " 6 0 1 C2 
    111 14 -25.6504 3.24508 -30.6775 7 " " " " A 2 0 0 "ARG " " C  " " " 6 0 1 C2 
    112 23 -26.1805 4.34007 -30.883 7 " " " " A 70 0 0 "ARG " " O  " " " 8 0 1 C2 
    113 14 -25.4809 1.41304 -32.5352 7 " " " " A 2 0 0 "ARG " " CB " " " 6 0 1 C2 
    114 14 -26.6035 2.00456 -33.3583 7 " " " " A 2 0 0 "ARG " " CG " " " 6 0 1 C2 
    115 14 -27.1492 0.94972 -34.3634 7 " " " " A 2 0 0 "ARG " " CD " " " 6 0 1 C2 
    116 40 -26.5081 1.09373 -35.6225 7 " " " " A 43 0 0 "ARG " " NE " " " 7 0 1 C2 
    117 14 -26.938 0.803664 -36.8593 7 " " " " A 2 0 0 "ARG " " CZ " " " 6 0 1 C2 
    118 40 -27.8997 -0.0636361 -37.019 7 " " " " A 43 0 0 "ARG " " NH1" " " 7 0 1 C2 
    119 40 -26.3222 1.45191 -37.7854 7 " " " " A 43 0 0 "ARG " " NH2" " " 7 0 1 C2 
    120 48 -23.2511 1.00768 -31.1288 7 " " " " A 21 0 0 "ARG " " H  " " " 1 0 1 C2 
    121 48 -24.3415 3.17744 -32.4725 7 " " " " A 21 0 0 "ARG " " HA " " " 1 0 1 C2 
    122 48 -25.8078 0.599281 -31.8879 7 " " " " A 21 0 0 "ARG " " HB3" " " 1 0 1 C2 
    123 48 -24.7757 0.956478 -33.2297 7 " " " " A 21 0 0 "ARG " " HB2" " " 1 0 1 C2 
    124 48 -26.4176 3.00221 -33.7561 7 " " " " A 21 0 0 "ARG " " HG3" " " 1 0 1 C2 
    125 48 -27.4186 2.11368 -32.6429 7 " " " " A 21 0 0 "ARG " " HG2" " " 1 0 1 C2 
    126 48 -28.1851 1.19118 -34.6018 7 " " " " A 21 0 0 "ARG " " HD3" " " 1 0 1 C2 
    127 48 -27.0292 -0.0681613 -33.9925 7 " " " " A 21 0 0 "ARG " " HD2" " " 1 0 1 C2 
    128 48 -25.7569 1.76471 -35.5476 7 " " " " A 21 0 0 "ARG " " HE " " " 1 0 1 C2 
    129 48 -28.2566 -0.282966 -37.938 7 " " " " A 21 0 0 "ARG " HH12 " " 1 0 1 C2 
    130 48 -28.3677 -0.585715 -36.292 7 " " " " A 21 0 0 "ARG " HH11 " " 1 0 1 C2 
    131 48 -26.5212 1.16482 -38.7331 7 " " " " A 21 0 0 "ARG " HH22 " " 1 0 1 C2 
    132 48 -25.7412 2.25112 -37.5761 7 " " " " A 21 0 0 "ARG " HH21 " " 1 0 1 C2 
    133 40 -25.8724 2.57775 -29.5656 8 " " " " A 43 0 0 "THR " " N  " " " 7 0 1 C2 
    134 14 -26.7569 3.02645 -28.439 8 " " " " A 2 0 0 "THR " " CA " " " 6 0 1 C2 
    135 14 -26.1728 4.3884 -27.8992 8 " " " " A 2 0 0 "THR " " C  " " " 6 0 1 C2 
    136 23 -26.857 5.39661 -27.69 8 " " " " A 70 0 0 "THR " " O  " " " 8 0 1 C2 
    137 14 -26.7646 1.96962 -27.2824 8 " " " " A 2 0 0 "THR " " CB " " " 6 0 1 C2 
    138 23 -27.356 0.750697 -27.7226 8 " " " " A 70 0 0 "THR " " OG1" " " 8 0 1 C2 
    139 14 -27.5087 2.41645 -25.9837 8 " " " " A 2 0 0 "THR " " CG2" " " 6 0 1 C2 
    140 48 -25.4059 1.68417 -29.5028 8 " " " " A 21 0 0 "THR " " H  " " " 1 0 1 C2 
    141 48 -27.7656 3.23069 -28.798 8 " " " " A 21 0 0 "THR " " HA " " " 1 0 1 C2 
    142 48 -25.763 1.68069 -26.9637 8 " " " " A 21 0 0 "THR " " HB " " " 1 0 1 C2 
    143 48 -26.715 0.296069 -28.2474 8 " " " " A 21 0 0 "THR " " HG1" " " 1 0 1 C2 
    144 48 -28.5202 2.81194 -26.0763 8 " " " " A 21 0 0 "THR " HG21 " " 1 0 1 C2 
    145 48 -27.6787 1.67565 -25.2024 8 " " " " A 21 0 0 "THR " HG22 " " 1 0 1 C2 
    146 48 -26.9782 3.24424 -25.5131 8 " " " " A 21 0 0 "THR " HG23 " " 1 0 1 C2 
    147 40 -24.8015 4.45537 -27.7811 9 " " " " A 43 0 0 "VAL " " N  " " " 7 0 1 C2 
    148 14 -23.9816 5.56595 -27.3486 9 " " " " A 2 0 0 "VAL " " CA " " " 6 0 1 C2 
    149 14 -24.0704 6.75226 -28.3471 9 " " " " A 2 0 0 "VAL " " C  " " " 6 0 1 C2 
    150 23 -23.778 7.85333 -27.9859 9 " " " " A 70 0 0 "VAL " " O  " " " 8 0 1 C2 
    151 14 -22.4826 5.0004 -27.1046 9 " " " " A 2 0 0 "VAL " " CB " " " 6 0 1 C2 
    152 14 -21.3513 6.01428 -27.0804 9 " " " " A 2 0 0 "VAL " " CG1" " " 6 0 1 C2 
    153 14 -22.4983 4.15908 -25.7974 9 " " " " A 2 0 0 "VAL " " CG2" " " 6 0 1 C2 
    154 48 -24.3275 3.56505 -27.7287 9 " " " " A 21 0 0 "VAL " " H  " " " 1 0 1 C2 
    155 48 -24.4682 6.03991 -26.4962 9 " " " " A 21 0 0 "VAL " " HA " " " 1 0 1 C2 
    156 48 -22.22 4.34112 -27.9319 9 " " " " A 21 0 0 "VAL " " HB " " " 1 0 1 C2 
    157 48 -21.3269 6.60442 -26.1643 9 " " " " A 21 0 0 "VAL " HG11 " " 1 0 1 C2 
    158 48 -20.3448 5.60025 -27.0205 9 " " " " A 21 0 0 "VAL " HG12 " " 1 0 1 C2 
    159 48 -21.3753 6.61711 -27.9882 9 " " " " A 21 0 0 "VAL " HG13 " " 1 0 1 C2 
    160 48 -21.8111 3.31375 -25.7627 9 " " " " A 21 0 0 "VAL " HG21 " " 1 0 1 C2 
    161 48 -22.5204 4.76821 -24.8937 9 " " " " A 21 0 0 "VAL " HG22 " " 1 0 1 C2 
    162 48 -23.4129 3.56624 -25.8128 9 " " " " A 21 0 0 "VAL " HG23 " " 1 0 1 C2 
    163 40 -24.4356 6.50356 -29.6321 10 " " " " A 43 0 0 "TYR " " N  " " " 7 0 1 C2 
    164 14 -24.7695 7.48518 -30.6124 10 " " " " A 2 0 0 "TYR " " CA " " " 6 0 1 C2 
    165 14 -26.2078 7.91885 -30.598 10 " " " " A 2 0 0 "TYR " " C  " " " 6 0 1 C2 
    166 23 -26.5834 9.11804 -30.5989 10 " " " " A 70 0 0 "TYR " " O  " " " 8 0 1 C2 
    167 14 -24.4356 7.00701 -32.072 10 " " " " A 2 0 0 "TYR " " CB " " " 6 0 1 C2 
    168 14 -24.3251 7.99896 -33.2071 10 " " " " A 2 0 0 "TYR " " CG " " " 6 0 1 C2 
    169 14 -23.1819 8.78793 -33.3041 10 " " " " A 2 0 0 "TYR " " CD1" " " 6 0 1 C2 
    170 14 -25.4794 8.30395 -33.981 10 " " " " A 2 0 0 "TYR " " CD2" " " 6 0 1 C2 
    171 14 -23.1471 9.78395 -34.2775 10 " " " " A 2 0 0 "TYR " " CE1" " " 6 0 1 C2 
    172 14 -25.4658 9.38327 -34.8783 10 " " " " A 2 0 0 "TYR " " CE2" " " 6 0 1 C2 
    173 14 -24.3112 10.1761 -35.0221 10 " " " " A 2 0 0 "TYR " " CZ " " " 6 0 1 C2 
    174 23 -24.2752 11.1064 -35.9729 10 " " " " A 70 0 0 "TYR " " OH " " " 8 0 1 C2 
    175 48 -24.3701 5.56425 -29.9975 10 " " " " A 21 0 0 "TYR " " H  " " " 1 0 1 C2 
    176 48 -24.2673 8.42972 -30.4032 10 " " " " A 21 0 0 "TYR " " HA " " " 1 0 1 C2 
    177 48 -25.099 6.19317 -32.3649 10 " " " " A 21 0 0 "TYR " " HB3" " " 1 0 1 C2 
    178 48 -23.4411 6.56124 -32.0552 10 " " " " A 21 0 0 "TYR " " HB2" " " 1 0 1 C2 
    179 48 -22.3581 8.63786 -32.6221 10 " " " " A 21 0 0 "TYR " " HD1" " " 1 0 1 C2 
    180 48 -26.3821 7.71435 -33.9187 10 " " " " A 21 0 0 "TYR " " HD2" " " 1 0 1 C2 
    181 48 -22.303 10.4517 -34.3667 10 " " " " A 21 0 0 "TYR " " HE1" " " 1 0 1 C2 
    182 48 -26.3002 9.50602 -35.553 10 " " " " A 21 0 0 "TYR " " HE2" " " 1 0 1 C2 
    183 48 -25.0455 10.9883 -36.5075 10 " " " " A 21 0 0 "TYR " " HH " " " 1 0 1 C2 
    184 40 -27.1378 6.97051 -30.745 11 " " " " A 43 0 0 "GLN " " N  " " " 7 0 1 C2 
    185 14 -28.5818 7.22303 -30.9914 11 " " " " A 2 0 0 "GLN " " CA " " " 6 0 1 C2 
    186 14 -29.2513 7.78967 -29.7215 11 " " " " A 2 0 0 "GLN " " C  " " " 6 0 1 C2 
    187 23 -30.2933 8.48381 -29.8696 11 " " " " A 70 0 0 "GLN " " O  " " " 8 0 1 C2 
    188 14 -29.1886 5.87884 -31.3669 11 " " " " A 2 0 0 "GLN " " CB " " " 6 0 1 C2 
    189 14 -28.7613 5.33037 -32.6763 11 " " " " A 2 0 0 "GLN " " CG " " " 6 0 1 C2 
    190 14 -29.4638 5.93258 -33.8879 11 " " " " A 2 0 0 "GLN " " CD " " " 6 0 1 C2 
    191 23 -29.3681 7.1219 -34.2358 11 " " " " A 70 0 0 "GLN " " OE1" " " 8 0 1 C2 
    192 40 -30.1878 5.0854 -34.5191 11 " " " " A 43 0 0 "GLN " " NE2" " " 7 0 1 C2 
    193 48 -26.8102 6.0153 -30.7251 11 " " " " A 21 0 0 "GLN " " H  " " " 1 0 1 C2 
    194 48 -28.5728 7.99353 -31.7623 11 " " " " A 21 0 0 "GLN " " HA " " " 1 0 1 C2 
    195 48 -30.278 5.91373 -31.3615 11 " " " " A 21 0 0 "GLN " " HB3" " " 1 0 1 C2 
    196 48 -28.7553 5.23247 -30.6036 11 " " " " A 21 0 0 "GLN " " HB2" " " 1 0 1 C2 
    197 48 -28.9208 4.25211 -32.6739 11 " " " " A 21 0 0 "GLN " " HG3" " " 1 0 1 C2 
    198 48 -27.6762 5.40649 -32.7457 11 " " " " A 21 0 0 "GLN " " HG2" " " 1 0 1 C2 
    199 48 -30.6153 5.30955 -35.4063 11 " " " " A 21 0 0 "GLN " HE22 " " 1 0 1 C2 
    200 48 -30.1848 4.13037 -34.1905 11 " " " " A 21 0 0 "GLN " HE21 " " 1 0 1 C2 
    201 40 -28.6821 7.64484 -28.5313 12 " " " " A 43 0 0 "PHE " " N  " " " 7 0 1 C2 
    202 14 -29.0618 8.25944 -27.2731 12 " " " " A 2 0 0 "PHE " " CA " " " 6 0 1 C2 
    203 14 -27.8513 8.90316 -26.6046 12 " " " " A 2 0 0 "PHE " " C  " " " 6 0 1 C2 
    204 23 -27.7655 8.93625 -25.3799 12 " " " " A 70 0 0 "PHE " " O  " " " 8 0 1 C2 
    205 14 -29.8087 7.33378 -26.3129 12 " " " " A 2 0 0 "PHE " " CB " " " 6 0 1 C2 
    206 14 -31.1042 6.69234 -26.8673 12 " " " " A 2 0 0 "PHE " " CG " " " 6 0 1 C2 
    207 14 -31.0011 5.32178 -27.2983 12 " " " " A 2 0 0 "PHE " " CD1" " " 6 0 1 C2 
    208 14 -32.3274 7.38663 -26.9941 12 " " " " A 2 0 0 "PHE " " CD2" " " 6 0 1 C2 
    209 14 -32.0443 4.66093 -27.8842 12 " " " " A 2 0 0 "PHE " " CE1" " " 6 0 1 C2 
    210 14 -33.4275 6.74426 -27.6388 12 " " " " A 2 0 0 "PHE " " CE2" " " 6 0 1 C2 
    211 14 -33.2799 5.43776 -28.0568 12 " " " " A 2 0 0 "PHE " " CZ " " " 6 0 1 C2 
    212 48 -27.8324 7.09898 -28.538 12 " " " " A 21 0 0 "PHE " " H  " " " 1 0 1 C2 
    213 48 -29.7549 9.08114 -27.4534 12 " " " " A 21 0 0 "PHE " " HA " " " 1 0 1 C2 
    214 48 -30.0425 7.77724 -25.345 12 " " " " A 21 0 0 "PHE " " HB3" " " 1 0 1 C2 
    215 48 -29.0236 6.60417 -26.1141 12 " " " " A 21 0 0 "PHE " " HB2" " " 1 0 1 C2 
    216 48 -30.0519 4.82838 -27.1499 12 " " " " A 21 0 0 "PHE " " HD1" " " 1 0 1 C2 
    217 48 -32.4149 8.41006 -26.6604 12 " " " " A 21 0 0 "PHE " " HD2" " " 1 0 1 C2 
    218 48 -32.0187 3.68285 -28.3415 12 " " " " A 21 0 0 "PHE " " HE1" " " 1 0 1 C2 
    219 48 -34.4164 7.17509 -27.693 12 " " " " A 21 0 0 "PHE " " HE2" " " 1 0 1 C2 
    220 48 -34.1036 5.05005 -28.6379 12 " " " " A 21 0 0 "PHE " " HZ " " " 1 0 1 C2 
    221 40 -26.9753 9.55626 -27.3866 13 " " " " A 43 0 0 "ARG " " N  " " " 7 0 1 C2 
    222 14 -25.8244 10.3351 -26.9507 13 " " " " A 2 0 0 "ARG " " CA " " " 6 0 1 C2 
    223 14 -26.0567 11.2413 -25.7072 13 " " " " A 2 0 0 "ARG " " C  " " " 6 0 1 C2 
    224 23 -25.2577 11.2125 -24.7423 13 " " " " A 70 0 0 "ARG " " O  " " " 8 0 1 C2 
    225 14 -25.2102 11.1404 -28.1142 13 " " " " A 2 0 0 "ARG " " CB " " " 6 0 1 C2 
    226 14 -26.1427 12.0417 -28.9084 13 " " " " A 2 0 0 "ARG " " CG " " " 6 0 1 C2 
    227 14 -25.4871 12.2952 -30.2703 13 " " " " A 2 0 0 "ARG " " CD " " " 6 0 1 C2 
    228 40 -26.3403 13.0002 -31.2525 13 " " " " A 43 0 0 "ARG " " NE " " " 7 0 1 C2 
    229 14 -27.4178 12.5094 -31.8763 13 " " " " A 2 0 0 "ARG " " CZ " " " 6 0 1 C2 
    230 40 -27.7588 11.2097 -31.8265 13 " " " " A 43 0 0 "ARG " " NH1" " " 7 0 1 C2 
    231 40 -28.237 13.3105 -32.577 13 " " " " A 43 0 0 "ARG " " NH2" " " 7 0 1 C2 
    232 48 -27.2433 9.6474 -28.3561 13 " " " " A 21 0 0 "ARG " " H  " " " 1 0 1 C2 
    233 48 -25.1059 9.58509 -26.62 13 " " " " A 21 0 0 "ARG " " HA " " " 1 0 1 C2 
    234 48 -24.8904 10.3761 -28.8225 13 " " " " A 21 0 0 "ARG " " HB3" " " 1 0 1 C2 
    235 48 -24.3835 11.7082 -27.6873 13 " " " " A 21 0 0 "ARG " " HB2" " " 1 0 1 C2 
    236 48 -26.3526 13.0321 -28.5046 13 " " " " A 21 0 0 "ARG " " HG3" " " 1 0 1 C2 
    237 48 -27.1073 11.5959 -29.1512 13 " " " " A 21 0 0 "ARG " " HG2" " " 1 0 1 C2 
    238 48 -25.2118 11.3555 -30.7492 13 " " " " A 21 0 0 "ARG " " HD3" " " 1 0 1 C2 
    239 48 -24.6045 12.9335 -30.2277 13 " " " " A 21 0 0 "ARG " " HD2" " " 1 0 1 C2 
    240 48 -26.0213 13.9233 -31.51 13 " " " " A 21 0 0 "ARG " " HE " " " 1 0 1 C2 
    241 48 -28.5212 10.7808 -32.3314 13 " " " " A 21 0 0 "ARG " HH12 " " 1 0 1 C2 
    242 48 -27.1609 10.4606 -31.508 13 " " " " A 21 0 0 "ARG " HH11 " " 1 0 1 C2 
    243 48 -29.1263 12.9534 -32.896 13 " " " " A 21 0 0 "ARG " HH22 " " 1 0 1 C2 
    244 48 -28.1095 14.3124 -32.5714 13 " " " " A 21 0 0 "ARG " HH21 " " 1 0 1 C2 
    245 40 -27.168 12.0045 -25.734 14 " " " " A 43 0 0 "TYR " " N  " " " 7 0 1 C2 
    246 14 -27.2892 13.0367 -24.6642 14 " " " " A 2 0 0 "TYR " " CA " " " 6 0 1 C2 
    247 14 -27.6438 12.3603 -23.2844 14 " " " " A 2 0 0 "TYR " " C  " " " 6 0 1 C2 
    248 23 -27.0517 12.7385 -22.2467 14 " " " " A 70 0 0 "TYR " " O  " " " 8 0 1 C2 
    249 14 -28.3316 14.0319 -25.1233 14 " " " " A 2 0 0 "TYR " " CB " " " 6 0 1 C2 
    250 14 -27.9541 14.894 -26.2997 14 " " " " A 2 0 0 "TYR " " CG " " " 6 0 1 C2 
    251 14 -28.405 14.5663 -27.5996 14 " " " " A 2 0 0 "TYR " " CD1" " " 6 0 1 C2 
    252 14 -26.96 15.9044 -26.1327 14 " " " " A 2 0 0 "TYR " " CD2" " " 6 0 1 C2 
    253 14 -27.8239 15.3193 -28.6696 14 " " " " A 2 0 0 "TYR " " CE1" " " 6 0 1 C2 
    254 14 -26.4725 16.6578 -27.2086 14 " " " " A 2 0 0 "TYR " " CE2" " " 6 0 1 C2 
    255 14 -26.9427 16.405 -28.5216 14 " " " " A 2 0 0 "TYR " " CZ " " " 6 0 1 C2 
    256 23 -26.4337 17.05 -29.6071 14 " " " " A 70 0 0 "TYR " " OH " " " 8 0 1 C2 
    257 48 -27.943 11.9049 -26.374 14 " " " " A 21 0 0 "TYR " " H  " " " 1 0 1 C2 
    258 48 -26.4336 13.685 -24.4753 14 " " " " A 21 0 0 "TYR " " HA " " " 1 0 1 C2 
    259 48 -28.3693 14.7335 -24.29 14 " " " " A 21 0 0 "TYR " " HB3" " " 1 0 1 C2 
    260 48 -29.3409 13.6805 -25.3378 14 " " " " A 21 0 0 "TYR " " HB2" " " 1 0 1 C2 
    261 48 -29.2043 13.8402 -27.6186 14 " " " " A 21 0 0 "TYR " " HD1" " " 1 0 1 C2 
    262 48 -26.4657 16.2089 -25.222 14 " " " " A 21 0 0 "TYR " " HD2" " " 1 0 1 C2 
    263 48 -28.154 15.0823 -29.6702 14 " " " " A 21 0 0 "TYR " " HE1" " " 1 0 1 C2 
    264 48 -25.5885 17.2389 -26.9909 14 " " " " A 21 0 0 "TYR " " HE2" " " 1 0 1 C2 
    265 48 -25.9529 17.8266 -29.3645 14 " " " " A 21 0 0 "TYR " " HH " " " 1 0 1 C2 
    266 40 -28.3668 11.2719 -23.277 15 " " " " A 43 0 0 "ILE " " N  " " " 7 0 1 C2 
    267 14 -28.749 10.4867 -22.0844 15 " " " " A 2 0 0 "ILE " " CA " " " 6 0 1 C2 
    268 14 -27.558 9.65637 -21.583 15 " " " " A 2 0 0 "ILE " " C  " " " 6 0 1 C2 
    269 23 -27.2434 9.52756 -20.3699 15 " " " " A 70 0 0 "ILE " " O  " " " 8 0 1 C2 
    270 14 -29.8735 9.54489 -22.5153 15 " " " " A 2 0 0 "ILE " " CB " " " 6 0 1 C2 
    271 14 -31.1776 10.2757 -22.7734 15 " " " " A 2 0 0 "ILE " " CG1" " " 6 0 1 C2 
    272 14 -30.0058 8.23476 -21.657 15 " " " " A 2 0 0 "ILE " " CG2" " " 6 0 1 C2 
    273 14 -32.0883 10.4238 -21.5505 15 " " " " A 2 0 0 "ILE " " CD1" " " 6 0 1 C2 
    274 48 -28.8797 11.0111 -24.1071 15 " " " " A 21 0 0 "ILE " " H  " " " 1 0 1 C2 
    275 48 -29.1974 11.1074 -21.3086 15 " " " " A 21 0 0 "ILE " " HA " " " 1 0 1 C2 
    276 48 -29.5918 9.2005 -23.5104 15 " " " " A 21 0 0 "ILE " " HB " " " 1 0 1 C2 
    277 48 -31.7099 9.68964 -23.5226 15 " " " " A 21 0 0 "ILE " HG13 " " 1 0 1 C2 
    278 48 -30.9404 11.2872 -23.1028 15 " " " " A 21 0 0 "ILE " HG12 " " 1 0 1 C2 
    279 48 -30.7295 7.59099 -22.157 15 " " " " A 21 0 0 "ILE " HG21 " " 1 0 1 C2 
    280 48 -29.0795 7.67768 -21.5166 15 " " " " A 21 0 0 "ILE " HG22 " " 1 0 1 C2 
    281 48 -30.5076 8.4057 -20.7046 15 " " " " A 21 0 0 "ILE " HG23 " " 1 0 1 C2 
    282 48 -31.6146 10.9744 -20.7377 15 " " " " A 21 0 0 "ILE " HD11 " " 1 0 1 C2 
    283 48 -33.0305 10.9101 -21.8035 15 " " " " A 21 0 0 "ILE " HD12 " " 1 0 1 C2 
    284 48 -32.2101 9.42244 -21.1376 15 " " " " A 21 0 0 "ILE " HD13 " " 1 0 1 C2 
    285 40 -26.7806 9.07554 -22.565 16 " " " " A 43 0 0 "VAL " " N  " " " 7 0 1 C2 
    286 14 -25.4994 8.38451 -22.27 16 " " " " A 2 0 0 "VAL " " CA " " " 6 0 1 C2 
    287 14 -24.4948 9.29394 -21.5884 16 " " " " A 2 0 0 "VAL " " C  " " " 6 0 1 C2 
    288 23 -23.9073 8.89303 -20.6341 16 " " " " A 70 0 0 "VAL " " O  " " " 8 0 1 C2 
    289 14 -24.9894 7.65134 -23.5948 16 " " " " A 2 0 0 "VAL " " CB " " " 6 0 1 C2 
    290 14 -23.5045 7.33936 -23.5787 16 " " " " A 2 0 0 "VAL " " CG1" " " 6 0 1 C2 
    291 14 -25.8392 6.4347 -24.0344 16 " " " " A 2 0 0 "VAL " " CG2" " " 6 0 1 C2 
    292 48 -27.0824 9.14759 -23.5261 16 " " " " A 21 0 0 "VAL " " H  " " " 1 0 1 C2 
    293 48 -25.7802 7.60156 -21.5656 16 " " " " A 21 0 0 "VAL " " HA " " " 1 0 1 C2 
    294 48 -25.1105 8.42079 -24.3573 16 " " " " A 21 0 0 "VAL " " HB " " " 1 0 1 C2 
    295 48 -22.799 8.16723 -23.6489 16 " " " " A 21 0 0 "VAL " HG11 " " 1 0 1 C2 
    296 48 -23.312 6.62503 -22.7783 16 " " " " A 21 0 0 "VAL " HG12 " " 1 0 1 C2 
    297 48 -23.1839 6.80346 -24.4721 16 " " " " A 21 0 0 "VAL " HG13 " " 1 0 1 C2 
    298 48 -25.5348 5.44823 -23.6846 16 " " " " A 21 0 0 "VAL " HG21 " " 1 0 1 C2 
    299 48 -26.8052 6.58493 -23.5524 16 " " " " A 21 0 0 "VAL " HG22 " " 1 0 1 C2 
    300 48 -26.043 6.31281 -25.0982 16 " " " " A 21 0 0 "VAL " HG23 " " 1 0 1 C2 
    301 40 -24.4324 10.553 -22.0884 17 " " " " A 43 0 0 "ILE " " N  " " " 7 0 1 C2 
    302 14 -23.7273 11.6204 -21.302 17 " " " " A 2 0 0 "ILE " " CA " " " 6 0 1 C2 
    303 14 -24.4227 11.9408 -20.0002 17 " " " " A 2 0 0 "ILE " " C  " " " 6 0 1 C2 
    304 23 -23.7946 11.8404 -18.8986 17 " " " " A 70 0 0 "ILE " " O  " " " 8 0 1 C2 
    305 14 -23.5843 12.8995 -22.2524 17 " " " " A 2 0 0 "ILE " " CB " " " 6 0 1 C2 
    306 14 -22.517 12.666 -23.3635 17 " " " " A 2 0 0 "ILE " " CG1" " " 6 0 1 C2 
    307 14 -23.2945 14.2662 -21.4895 17 " " " " A 2 0 0 "ILE " " CG2" " " 6 0 1 C2 
    308 14 -22.6058 13.5982 -24.5299 17 " " " " A 2 0 0 "ILE " " CD1" " " 6 0 1 C2 
    309 48 -24.9354 10.721 -22.9479 17 " " " " A 21 0 0 "ILE " " H  " " " 1 0 1 C2 
    310 48 -22.7127 11.3376 -21.0215 17 " " " " A 21 0 0 "ILE " " HA " " " 1 0 1 C2 
    311 48 -24.4966 12.9658 -22.8452 17 " " " " A 21 0 0 "ILE " " HB " " " 1 0 1 C2 
    312 48 -22.4591 11.6291 -23.6945 17 " " " " A 21 0 0 "ILE " HG13 " " 1 0 1 C2 
    313 48 -21.5277 12.7597 -22.9156 17 " " " " A 21 0 0 "ILE " HG12 " " 1 0 1 C2 
    314 48 -23.1279 15.1215 -22.1443 17 " " " " A 21 0 0 "ILE " HG21 " " 1 0 1 C2 
    315 48 -24.1132 14.5173 -20.8151 17 " " " " A 21 0 0 "ILE " HG22 " " 1 0 1 C2 
    316 48 -22.4304 14.2146 -20.8271 17 " " " " A 21 0 0 "ILE " HG23 " " 1 0 1 C2 
    317 48 -21.6425 13.8202 -24.989 17 " " " " A 21 0 0 "ILE " HD11 " " 1 0 1 C2 
    318 48 -23.1021 13.0397 -25.3235 17 " " " " A 21 0 0 "ILE " HD12 " " 1 0 1 C2 
    319 48 -23.1004 14.539 -24.2885 17 " " " " A 21 0 0 "ILE " HD13 " " 1 0 1 C2 
    320 40 -25.7228 12.2331 -20.0552 18 " " " " A 43 0 0 "GLY " " N  " " " 7 0 1 C2 
    321 14 -26.5219 12.8221 -19.0009 18 " " " " A 2 0 0 "GLY " " CA " " " 6 0 1 C2 
    322 14 -26.6134 12.0114 -17.7094 18 " " " " A 2 0 0 "GLY " " C  " " " 6 0 1 C2 
    323 23 -26.1989 12.5336 -16.6853 18 " " " " A 70 0 0 "GLY " " O  " " " 8 0 1 C2 
    324 48 -26.0517 12.2759 -21.0091 18 " " " " A 21 0 0 "GLY " " H  " " " 1 0 1 C2 
    325 48 -27.5172 12.9275 -19.4324 18 " " " " A 21 0 0 "GLY " " HA3" " " 1 0 1 C2 
    326 48 -26.2289 13.8376 -18.7345 18 " " " " A 21 0 0 "GLY " " HA2" " " 1 0 1 C2 
    327 40 -26.9668 10.6982 -17.7972 19 " " " " A 43 0 0 "VAL " " N  " " " 7 0 1 C2 
    328 14 -27.1376 9.82571 -16.6332 19 " " " " A 2 0 0 "VAL " " CA " " " 6 0 1 C2 
    329 14 -25.7981 9.4698 -16.0494 19 " " " " A 2 0 0 "VAL " " C  " " " 6 0 1 C2 
    330 23 -25.7127 9.33807 -14.8042 19 " " " " A 70 0 0 "VAL " " O  " " " 8 0 1 C2 
    331 14 -27.9706 8.59204 -17.0972 19 " " " " A 2 0 0 "VAL " " CB " " " 6 0 1 C2 
    332 14 -28.3032 7.6353 -16.0426 19 " " " " A 2 0 0 "VAL " " CG1" " " 6 0 1 C2 
    333 14 -29.3565 8.98372 -17.7684 19 " " " " A 2 0 0 "VAL " " CG2" " " 6 0 1 C2 
    334 48 -27.0963 10.1637 -18.6443 19 " " " " A 21 0 0 "VAL " " H  " " " 1 0 1 C2 
    335 48 -27.6864 10.3932 -15.8816 19 " " " " A 21 0 0 "VAL " " HA " " " 1 0 1 C2 
    336 48 -27.4644 8.03202 -17.8835 19 " " " " A 21 0 0 "VAL " " HB " " " 1 0 1 C2 
    337 48 -28.8019 8.09101 -15.1872 19 " " " " A 21 0 0 "VAL " HG11 " " 1 0 1 C2 
    338 48 -29.0191 6.94701 -16.4917 19 " " " " A 21 0 0 "VAL " HG12 " " 1 0 1 C2 
    339 48 -27.4815 7.03635 -15.6498 19 " " " " A 21 0 0 "VAL " HG13 " " 1 0 1 C2 
    340 48 -29.9082 9.50442 -16.9857 19 " " " " A 21 0 0 "VAL " HG21 " " 1 0 1 C2 
    341 48 -29.2464 9.62981 -18.6393 19 " " " " A 21 0 0 "VAL " HG22 " " 1 0 1 C2 
    342 48 -29.9262 8.12052 -18.1124 19 " " " " A 21 0 0 "VAL " HG23 " " 1 0 1 C2 
    343 40 -24.7221 9.35612 -16.8415 20 " " " " A 43 0 0 "MET " " N  " " " 7 0 1 C2 
    344 14 -23.4669 8.89091 -16.3574 20 " " " " A 2 0 0 "MET " " CA " " " 6 0 1 C2 
    345 14 -22.6547 10.0534 -15.6798 20 " " " " A 2 0 0 "MET " " C  " " " 6 0 1 C2 
    346 23 -22.1616 9.90394 -14.5927 20 " " " " A 70 0 0 "MET " " O  " " " 8 0 1 C2 
    347 14 -22.7253 8.44685 -17.6311 20 " " " " A 2 0 0 "MET " " CB " " " 6 0 1 C2 
    348 14 -21.4021 7.72032 -17.2514 20 " " " " A 2 0 0 "MET " " CG " " " 6 0 1 C2 
    349 52 -21.411 6.22307 -16.2059 20 " " " " A 13 0 0 "MET " " SD " " " 16 0 1 C2 
    350 14 -21.858 4.9858 -17.4395 20 " " " " A 2 0 0 "MET " " CE " " " 6 0 1 C2 
    351 48 -24.9625 9.53844 -17.8054 20 " " " " A 21 0 0 "MET " " H  " " " 1 0 1 C2 
    352 48 -23.6214 8.04543 -15.687 20 " " " " A 21 0 0 "MET " " HA " " " 1 0 1 C2 
    353 48 -22.5379 9.32662 -18.2467 20 " " " " A 21 0 0 "MET " " HB3" " " 1 0 1 C2 
    354 48 -23.2384 7.75973 -18.3039 20 " " " " A 21 0 0 "MET " " HB2" " " 1 0 1 C2 
    355 48 -20.8164 8.41329 -16.6473 20 " " " " A 21 0 0 "MET " " HG3" " " 1 0 1 C2 
    356 48 -20.8015 7.47281 -18.1266 20 " " " " A 21 0 0 "MET " " HG2" " " 1 0 1 C2 
    357 48 -22.7641 5.24667 -17.9863 20 " " " " A 21 0 0 "MET " " HE1" " " 1 0 1 C2 
    358 48 -21.0859 4.85755 -18.1981 20 " " " " A 21 0 0 "MET " " HE2" " " 1 0 1 C2 
    359 48 -22.0191 4.04963 -16.905 20 " " " " A 21 0 0 "MET " " HE3" " " 1 0 1 C2 
    360 40 -22.6892 11.26 -16.2098 21 " " " " A 43 0 0 "VAL " " N  " " " 7 0 1 C2 
    361 14 -22.2494 12.483 -15.5696 21 " " " " A 2 0 0 "VAL " " CA " " " 6 0 1 C2 
    362 14 -22.8808 12.7393 -14.1118 21 " " " " A 2 0 0 "VAL " " C  " " " 6 0 1 C2 
    363 23 -22.1844 12.8752 -13.1071 21 " " " " A 70 0 0 "VAL " " O  " " " 8 0 1 C2 
    364 14 -22.4817 13.6558 -16.5623 21 " " " " A 2 0 0 "VAL " " CB " " " 6 0 1 C2 
    365 14 -22.5033 15.1182 -16.0559 21 " " " " A 2 0 0 "VAL " " CG1" " " 6 0 1 C2 
    366 14 -21.4396 13.53 -17.7491 21 " " " " A 2 0 0 "VAL " " CG2" " " 6 0 1 C2 
    367 48 -23.2534 11.4465 -17.0265 21 " " " " A 21 0 0 "VAL " " H  " " " 1 0 1 C2 
    368 48 -21.2064 12.3524 -15.2812 21 " " " " A 21 0 0 "VAL " " HA " " " 1 0 1 C2 
    369 48 -23.4624 13.5297 -17.021 21 " " " " A 21 0 0 "VAL " " HB " " " 1 0 1 C2 
    370 48 -23.058 15.7299 -16.7674 21 " " " " A 21 0 0 "VAL " HG11 " " 1 0 1 C2 
    371 48 -23.0277 15.0266 -15.1048 21 " " " " A 21 0 0 "VAL " HG12 " " 1 0 1 C2 
    372 48 -21.4758 15.4592 -15.929 21 " " " " A 21 0 0 "VAL " HG13 " " 1 0 1 C2 
    373 48 -21.4644 12.4969 -18.096 21 " " " " A 21 0 0 "VAL " HG21 " " 1 0 1 C2 
    374 48 -21.7677 14.1548 -18.5798 21 " " " " A 21 0 0 "VAL " HG22 " " 1 0 1 C2 
    375 48 -20.4105 13.7211 -17.445 21 " " " " A 21 0 0 "VAL " HG23 " " 1 0 1 C2 
    376 40 -24.2386 12.6501 -14.1144 22 " " " " A 43 0 0 "ALA " " N  " " " 7 0 1 C2 
    377 14 -24.9996 12.7119 -12.9264 22 " " " " A 2 0 0 "ALA " " CA " " " 6 0 1 C2 
    378 14 -24.6019 11.644 -11.9009 22 " " " " A 2 0 0 "ALA " " C  " " " 6 0 1 C2 
    379 23 -24.4031 12.0187 -10.7317 22 " " " " A 70 0 0 "ALA " " O  " " " 8 0 1 C2 
    380 14 -26.5917 12.6159 -13.156 22 " " " " A 2 0 0 "ALA " " CB " " " 6 0 1 C2 
    381 48 -24.6714 12.3798 -14.986 22 " " " " A 21 0 0 "ALA " " H  " " " 1 0 1 C2 
    382 48 -24.7637 13.6906 -12.5084 22 " " " " A 21 0 0 "ALA " " HA " " " 1 0 1 C2 
    383 48 -26.9897 11.6062 -13.0554 22 " " " " A 21 0 0 "ALA " " HB1" " " 1 0 1 C2 
    384 48 -27.2366 13.1328 -12.4453 22 " " " " A 21 0 0 "ALA " " HB2" " " 1 0 1 C2 
    385 48 -26.9271 12.9529 -14.1369 22 " " " " A 21 0 0 "ALA " " HB3" " " 1 0 1 C2 
    386 40 -24.4876 10.3716 -12.2744 23 " " " " A 43 0 0 "LEU " " N  " " " 7 0 1 C2 
    387 14 -24.0946 9.26782 -11.4022 23 " " " " A 2 0 0 "LEU " " CA " " " 6 0 1 C2 
    388 14 -22.6298 9.34102 -10.8514 23 " " " " A 2 0 0 "LEU " " C  " " " 6 0 1 C2 
    389 23 -22.3783 9.05861 -9.6512 23 " " " " A 70 0 0 "LEU " " O  " " " 8 0 1 C2 
    390 14 -24.1816 7.90901 -12.1224 23 " " " " A 2 0 0 "LEU " " CB " " " 6 0 1 C2 
    391 14 -25.6128 7.3346 -12.322 23 " " " " A 2 0 0 "LEU " " CG " " " 6 0 1 C2 
    392 14 -25.5646 6.16874 -13.2969 23 " " " " A 2 0 0 "LEU " " CD1" " " 6 0 1 C2 
    393 14 -26.3147 6.85313 -11.0115 23 " " " " A 2 0 0 "LEU " " CD2" " " 6 0 1 C2 
    394 48 -24.7108 10.1288 -13.229 23 " " " " A 21 0 0 "LEU " " H  " " " 1 0 1 C2 
    395 48 -24.6504 9.24618 -10.4648 23 " " " " A 21 0 0 "LEU " " HA " " " 1 0 1 C2 
    396 48 -23.7178 7.1956 -11.4412 23 " " " " A 21 0 0 "LEU " " HB3" " " 1 0 1 C2 
    397 48 -23.6061 7.68907 -13.0216 23 " " " " A 21 0 0 "LEU " " HB2" " " 1 0 1 C2 
    398 48 -26.3415 7.99994 -12.7851 23 " " " " A 21 0 0 "LEU " " HG " " " 1 0 1 C2 
    399 48 -26.5413 5.80022 -13.6106 23 " " " " A 21 0 0 "LEU " HD11 " " 1 0 1 C2 
    400 48 -25.2448 6.64115 -14.2257 23 " " " " A 21 0 0 "LEU " HD12 " " 1 0 1 C2 
    401 48 -24.9241 5.40672 -12.8529 23 " " " " A 21 0 0 "LEU " HD13 " " 1 0 1 C2 
    402 48 -27.1726 6.30961 -11.4075 23 " " " " A 21 0 0 "LEU " HD21 " " 1 0 1 C2 
    403 48 -25.6827 6.316 -10.3043 23 " " " " A 21 0 0 "LEU " HD22 " " 1 0 1 C2 
    404 48 -26.7391 7.68923 -10.4557 23 " " " " A 21 0 0 "LEU " HD23 " " 1 0 1 C2 
    405 40 -21.7151 9.80803 -11.6931 24 " " " " A 43 0 0 "CYS " " N  " " " 7 0 1 C2 
    406 14 -20.3887 10.2396 -11.276 24 " " " " A 2 0 0 "CYS " " CA " " " 6 0 1 C2 
    407 14 -20.4094 11.2682 -10.1696 24 " " " " A 2 0 0 "CYS " " C  " " " 6 0 1 C2 
    408 23 -19.8897 11.0166 -9.11694 24 " " " " A 70 0 0 "CYS " " O  " " " 8 0 1 C2 
    409 14 -19.5268 10.6992 -12.4478 24 " " " " A 2 0 0 "CYS " " CB " " " 6 0 1 C2 
    410 52 -18.8358 9.29245 -13.2709 24 " " " " A 13 0 0 "CYS " " SG " " " 16 0 1 C2 
    411 48 -22.0231 9.9534 -12.644 24 " " " " A 21 0 0 "CYS " " H  " " " 1 0 1 C2 
    412 48 -20.0108 9.32065 -10.8279 24 " " " " A 21 0 0 "CYS " " HA " " " 1 0 1 C2 
    413 48 -18.7148 11.2764 -12.0053 24 " " " " A 21 0 0 "CYS " " HB3" " " 1 0 1 C2 
    414 48 -20.0351 11.376 -13.1346 24 " " " " A 21 0 0 "CYS " " HB2" " " 1 0 1 C2 
    415 48 -19.6711 8.34281 -12.8404 24 " " " " A 21 0 0 "CYS " " HG " " " 1 0 1 C2 
    416 40 -21.0581 12.4034 -10.4567 25 " " " " A 43 0 0 "LEU " " N  " " " 7 0 1 C2 
    417 14 -21.1054 13.5687 -9.56738 25 " " " " A 2 0 0 "LEU " " CA " " " 6 0 1 C2 
    418 14 -22.0006 13.3321 -8.34169 25 " " " " A 2 0 0 "LEU " " C  " " " 6 0 1 C2 
    419 23 -21.6039 13.7166 -7.2564 25 " " " " A 70 0 0 "LEU " " O  " " " 8 0 1 C2 
    420 14 -21.5616 14.7254 -10.4057 25 " " " " A 2 0 0 "LEU " " CB " " " 6 0 1 C2 
    421 14 -20.6302 15.1841 -11.6278 25 " " " " A 2 0 0 "LEU " " CG " " " 6 0 1 C2 
    422 14 -21.392 16.1211 -12.5168 25 " " " " A 2 0 0 "LEU " " CD1" " " 6 0 1 C2 
    423 14 -19.35 15.7986 -11.0115 25 " " " " A 2 0 0 "LEU " " CD2" " " 6 0 1 C2 
    424 48 -21.537 12.3662 -11.3452 25 " " " " A 21 0 0 "LEU " " H  " " " 1 0 1 C2 
    425 48 -20.1244 13.7678 -9.13595 25 " " " " A 21 0 0 "LEU " " HA " " " 1 0 1 C2 
    426 48 -21.7619 15.6314 -9.83386 25 " " " " A 21 0 0 "LEU " " HB3" " " 1 0 1 C2 
    427 48 -22.578 14.4721 -10.7071 25 " " " " A 21 0 0 "LEU " " HB2" " " 1 0 1 C2 
    428 48 -20.3185 14.361 -12.2707 25 " " " " A 21 0 0 "LEU " " HG " " " 1 0 1 C2 
    429 48 -22.2569 15.6046 -12.9331 25 " " " " A 21 0 0 "LEU " HD11 " " 1 0 1 C2 
    430 48 -21.742 17.05 -12.0666 25 " " " " A 21 0 0 "LEU " HD12 " " 1 0 1 C2 
    431 48 -20.8036 16.4874 -13.3581 25 " " " " A 21 0 0 "LEU " HD13 " " 1 0 1 C2 
    432 48 -18.7053 16.196 -11.7954 25 " " " " A 21 0 0 "LEU " HD21 " " 1 0 1 C2 
    433 48 -19.5255 16.5345 -10.2268 25 " " " " A 21 0 0 "LEU " HD22 " " 1 0 1 C2 
    434 48 -18.7594 15.0141 -10.5384 25 " " " " A 21 0 0 "LEU " HD23 " " 1 0 1 C2 
    435 40 -23.1426 12.6095 -8.40646 26 " " " " A 43 0 0 "GLY " " N  " " " 7 0 1 C2 
    436 14 -23.97 12.1948 -7.29863 26 " " " " A 2 0 0 "GLY " " CA " " " 6 0 1 C2 
    437 14 -23.1933 11.2676 -6.35891 26 " " " " A 2 0 0 "GLY " " C  " " " 6 0 1 C2 
    438 23 -23.3323 11.2376 -5.13805 26 " " " " A 70 0 0 "GLY " " O  " " " 8 0 1 C2 
    439 48 -23.5846 12.4451 -9.29962 26 " " " " A 21 0 0 "GLY " " H  " " " 1 0 1 C2 
    440 48 -24.9007 11.6868 -7.5516 26 " " " " A 21 0 0 "GLY " " HA3" " " 1 0 1 C2 
    441 48 -24.1827 13.1601 -6.83911 26 " " " " A 21 0 0 "GLY " " HA2" " " 1 0 1 C2 
    442 40 -22.1723 10.4826 -6.88362 27 " " " " A 43 0 0 "GLY " " N  " " " 7 0 1 C2 
    443 14 -21.2292 9.65766 -6.21479 27 " " " " A 2 0 0 "GLY " " CA " " " 6 0 1 C2 
    444 14 -20.0583 10.398 -5.51145 27 " " " " A 2 0 0 "GLY " " C  " " " 6 0 1 C2 
    445 23 -19.6132 9.85177 -4.50778 27 " " " " A 70 0 0 "GLY " " O  " " " 8 0 1 C2 
    446 48 -22.1123 10.6122 -7.88347 27 " " " " A 21 0 0 "GLY " " H  " " " 1 0 1 C2 
    447 48 -20.7789 8.93121 -6.89124 27 " " " " A 21 0 0 "GLY " " HA3" " " 1 0 1 C2 
    448 48 -21.6846 9.10891 -5.39041 27 " " " " A 21 0 0 "GLY " " HA2" " " 1 0 1 C2 
    449 40 -19.6459 11.5764 -6.01905 28 " " " " A 43 0 0 "GLY " " N  " " " 7 0 1 C2 
    450 14 -18.7207 12.5218 -5.37065 28 " " " " A 2 0 0 "GLY " " CA " " " 6 0 1 C2 
    451 14 -19.1914 13.0905 -4.04326 28 " " " " A 2 0 0 "GLY " " C  " " " 6 0 1 C2 
    452 23 -18.4962 12.9674 -3.02325 28 " " " " A 70 0 0 "GLY " " O  " " " 8 0 1 C2 
    453 48 -19.975 11.7963 -6.94828 28 " " " " A 21 0 0 "GLY " " H  " " " 1 0 1 C2 
    454 48 -18.6534 13.424 -5.97867 28 " " " " A 21 0 0 "GLY " " HA3" " " 1 0 1 C2 
    455 48 -17.7388 12.1161 -5.12715 28 " " " " A 21 0 0 "GLY " " HA2" " " 1 0 1 C2 
    456 40 -20.4459 13.5823 -3.9978 29 " " " " A 43 0 0 "VAL " " N  " " " 7 0 1 C2 
    457 14 -21.0153 14.1106 -2.72245 29 " " " " A 2 0 0 "VAL " " CA " " " 6 0 1 C2 
    458 14 -21.442 12.964 -1.78277 29 " " " " A 2 0 0 "VAL " " C  " " " 6 0 1 C2 
    459 23 -21.4193 13.1766 -0.549513 29 " " " " A 70 0 0 "VAL " " O  " " " 8 0 1 C2 
    460 14 -22.202 15.0811 -3.0575 29 " " " " A 2 0 0 "VAL " " CB " " " 6 0 1 C2 
    461 14 -21.6862 16.3987 -3.53369 29 " " " " A 2 0 0 "VAL " " CG1" " " 6 0 1 C2 
    462 14 -23.3678 14.3842 -3.92332 29 " " " " A 2 0 0 "VAL " " CG2" " " 6 0 1 C2 
    463 48 -20.9917 13.2923 -4.79665 29 " " " " A 21 0 0 "VAL " " H  " " " 1 0 1 C2 
    464 48 -20.1863 14.627 -2.2385 29 " " " " A 21 0 0 "VAL " " HA " " " 1 0 1 C2 
    465 48 -22.7063 15.3927 -2.14281 29 " " " " A 21 0 0 "VAL " " HB " " " 1 0 1 C2 
    466 48 -22.2439 17.3339 -3.48581 29 " " " " A 21 0 0 "VAL " HG11 " " 1 0 1 C2 
    467 48 -20.8037 16.7279 -2.98509 29 " " " " A 21 0 0 "VAL " HG12 " " 1 0 1 C2 
    468 48 -21.2665 16.2524 -4.52894 29 " " " " A 21 0 0 "VAL " HG13 " " 1 0 1 C2 
    469 48 -23.6473 13.3334 -3.84603 29 " " " " A 21 0 0 "VAL " HG21 " " 1 0 1 C2 
    470 48 -24.2493 15.0179 -3.82606 29 " " " " A 21 0 0 "VAL " HG22 " " 1 0 1 C2 
    471 48 -23.0669 14.487 -4.96591 29 " " " " A 21 0 0 "VAL " HG23 " " 1 0 1 C2 
    472 40 -21.7934 11.8207 -2.37196 30 " " " " A 43 0 0 "TYR " " N  " " " 7 0 1 C2 
    473 14 -21.998 10.6715 -1.54522 30 " " " " A 2 0 0 "TYR " " CA " " " 6 0 1 C2 
    474 14 -20.6877 10.1546 -0.841192 30 " " " " A 2 0 0 "TYR " " C  " " " 6 0 1 C2 
    475 23 -20.7353 9.59084 0.311407 30 " " " " A 70 0 0 "TYR " " O  " " " 8 0 1 C2 
    476 14 -22.5349 9.56038 -2.51445 30 " " " " A 2 0 0 "TYR " " CB " " " 6 0 1 C2 
    477 14 -22.9657 8.29923 -1.88503 30 " " " " A 2 0 0 "TYR " " CG " " " 6 0 1 C2 
    478 14 -23.7991 8.42977 -0.773886 30 " " " " A 2 0 0 "TYR " " CD1" " " 6 0 1 C2 
    479 14 -22.6648 7.07138 -2.42795 30 " " " " A 2 0 0 "TYR " " CD2" " " 6 0 1 C2 
    480 14 -24.5499 7.31857 -0.277212 30 " " " " A 2 0 0 "TYR " " CE1" " " 6 0 1 C2 
    481 14 -23.4014 5.95619 -1.98324 30 " " " " A 2 0 0 "TYR " " CE2" " " 6 0 1 C2 
    482 14 -24.3829 6.07105 -0.940447 30 " " " " A 2 0 0 "TYR " " CZ " " " 6 0 1 C2 
    483 23 -25.1563 5.02917 -0.556288 30 " " " " A 70 0 0 "TYR " " OH " " " 8 0 1 C2 
    484 48 -21.8876 11.5861 -3.34981 30 " " " " A 21 0 0 "TYR " " H  " " " 1 0 1 C2 
    485 48 -22.7075 10.929 -0.758886 30 " " " " A 21 0 0 "TYR " " HA " " " 1 0 1 C2 
    486 48 -21.7663 9.29258 -3.23939 30 " " " " A 21 0 0 "TYR " " HB3" " " 1 0 1 C2 
    487 48 -23.3831 9.89456 -3.112 30 " " " " A 21 0 0 "TYR " " HB2" " " 1 0 1 C2 
    488 48 -24.2084 9.36644 -0.425303 30 " " " " A 21 0 0 "TYR " " HD1" " " 1 0 1 C2 
    489 48 -21.9979 7.00963 -3.27518 30 " " " " A 21 0 0 "TYR " " HD2" " " 1 0 1 C2 
    490 48 -25.2839 7.36824 0.513514 30 " " " " A 21 0 0 "TYR " " HE1" " " 1 0 1 C2 
    491 48 -23.2731 5.02141 -2.50873 30 " " " " A 21 0 0 "TYR " " HE2" " " 1 0 1 C2 
    492 48 -25.6797 5.13659 0.223135 30 " " " " A 21 0 0 "TYR " " HH " " " 1 0 1 C2 
    493 40 -19.5234 10.2827 -1.51697 31 " " " " A 43 0 0 "GLY " " N  " " " 7 0 1 C2 
    494 14 -18.147 9.99872 -1.10589 31 " " " " A 2 0 0 "GLY " " CA " " " 6 0 1 C2 
    495 14 -17.6679 10.9571 -0.00226407 31 " " " " A 2 0 0 "GLY " " C  " " " 6 0 1 C2 
    496 23 -16.6954 10.6733 0.710234 31 " " " " A 70 0 0 "GLY " " O  " " " 8 0 1 C2 
    497 48 -19.6379 10.7076 -2.42607 31 " " " " A 21 0 0 "GLY " " H  " " " 1 0 1 C2 
    498 48 -17.6461 10.2633 -2.03716 31 " " " " A 21 0 0 "GLY " " HA3" " " 1 0 1 C2 
    499 48 -17.8613 8.95765 -0.955343 31 " " " " A 21 0 0 "GLY " " HA2" " " 1 0 1 C2 
    500 40 -18.3935 12.0233 0.488378 32 " " " " A 43 0 0 "ILE " " N  " " " 7 0 1 C2 
    501 14 -18.065 12.801 1.67675 32 " " " " A 2 0 0 "ILE " " CA " " " 6 0 1 C2 
    502 14 -18.4179 12.0019 2.97924 32 " " " " A 2 0 0 "ILE " " C  " " " 6 0 1 C2 
    503 23 -17.8964 12.2487 4.00075 32 " " " " A 70 0 0 "ILE " " O  " " " 8 0 1 C2 
    504 14 -18.7998 14.218 1.641 32 " " " " A 2 0 0 "ILE " " CB " " " 6 0 1 C2 
    505 14 -18.4912 14.9454 0.314241 32 " " " " A 2 0 0 "ILE " " CG1" " " 6 0 1 C2 
    506 14 -18.4143 15.0891 2.87554 32 " " " " A 2 0 0 "ILE " " CG2" " " 6 0 1 C2 
    507 14 -19.1964 16.2733 0.0354824 32 " " " " A 2 0 0 "ILE " " CD1" " " 6 0 1 C2 
    508 48 -19.2459 12.2822 0.012331 32 " " " " A 21 0 0 "ILE " " H  " " " 1 0 1 C2 
    509 48 -17.0064 12.9973 1.84672 32 " " " " A 21 0 0 "ILE " " HA " " " 1 0 1 C2 
    510 48 -19.8654 13.9897 1.62095 32 " " " " A 21 0 0 "ILE " " HB " " " 1 0 1 C2 
    511 48 -18.833 14.3077 -0.500959 32 " " " " A 21 0 0 "ILE " HG13 " " 1 0 1 C2 
    512 48 -17.424 15.0937 0.148886 32 " " " " A 21 0 0 "ILE " HG12 " " 1 0 1 C2 
    513 48 -17.3403 15.143 3.05364 32 " " " " A 21 0 0 "ILE " HG21 " " 1 0 1 C2 
    514 48 -18.7673 16.1141 2.76179 32 " " " " A 21 0 0 "ILE " HG22 " " 1 0 1 C2 
    515 48 -19.0163 14.6362 3.66329 32 " " " " A 21 0 0 "ILE " HG23 " " 1 0 1 C2 
    516 48 -18.9231 16.5255 -0.989138 32 " " " " A 21 0 0 "ILE " HD11 " " 1 0 1 C2 
    517 48 -20.2695 16.0825 0.0272579 32 " " " " A 21 0 0 "ILE " HD12 " " 1 0 1 C2 
    518 48 -19.0101 17.0318 0.79582 32 " " " " A 21 0 0 "ILE " HD13 " " 1 0 1 C2 
    519 40 -19.3195 10.9403 2.81119 33 " " " " A 43 0 0 "SER " " N  " " " 7 0 1 C2 
    520 14 -19.8388 10.1056 3.96263 33 " " " " A 2 0 0 "SER " " CA " " " 6 0 1 C2 
    521 14 -19.0194 8.86268 4.21694 33 " " " " A 2 0 0 "SER " " C  " " " 6 0 1 C2 
    522 23 -19.3402 8.1456 5.1674 33 " " " " A 70 0 0 "SER " " O  " " " 8 0 1 C2 
    523 14 -21.3857 9.92938 3.80741 33 " " " " A 2 0 0 "SER " " CB " " " 6 0 1 C2 
    524 23 -21.6097 9.01001 2.71509 33 " " " " A 70 0 0 "SER " " OG " " " 8 0 1 C2 
    525 48 -19.5642 10.6252 1.88335 33 " " " " A 21 0 0 "SER " " H  " " " 1 0 1 C2 
    526 48 -19.8034 10.7334 4.85303 33 " " " " A 21 0 0 "SER " " HA " " " 1 0 1 C2 
    527 48 -21.8882 10.8809 3.63365 33 " " " " A 21 0 0 "SER " " HB3" " " 1 0 1 C2 
    528 48 -21.807 9.56196 4.74316 33 " " " " A 21 0 0 "SER " " HB2" " " 1 0 1 C2 
    529 48 -21.2308 9.33319 1.91196 33 " " " " A 21 0 0 "SER " " HG " " " 1 0 1 C2 
    530 40 -17.86 8.71931 3.56239 34 " " " " A 43 0 0 "LEU " " N  " " " 7 0 1 C2 
    531 14 -16.8133 7.6664 3.86863 34 " " " " A 2 0 0 "LEU " " CA " " " 6 0 1 C2 
    532 14 -15.8449 8.12284 5.01187 34 " " " " A 2 0 0 "LEU " " C  " " " 6 0 1 C2 
    533 23 -14.7405 7.71201 5.13566 34 " " " " A 70 0 0 "LEU " " O  " " " 8 0 1 C2 
    534 14 -15.92 7.54313 2.64409 34 " " " " A 2 0 0 "LEU " " CB " " " 6 0 1 C2 
    535 14 -16.5776 6.68877 1.57993 34 " " " " A 2 0 0 "LEU " " CG " " " 6 0 1 C2 
    536 14 -15.6551 6.82438 0.299849 34 " " " " A 2 0 0 "LEU " " CD1" " " 6 0 1 C2 
    537 14 -16.8793 5.23454 1.98173 34 " " " " A 2 0 0 "LEU " " CD2" " " 6 0 1 C2 
    538 48 -17.6298 9.36695 2.82232 34 " " " " A 21 0 0 "LEU " " H  " " " 1 0 1 C2 
    539 48 -17.2186 6.71057 4.20068 34 " " " " A 21 0 0 "LEU " " HA " " " 1 0 1 C2 
    540 48 -14.9356 7.09087 2.76463 34 " " " " A 21 0 0 "LEU " " HB3" " " 1 0 1 C2 
    541 48 -15.7542 8.52429 2.19919 34 " " " " A 21 0 0 "LEU " " HB2" " " 1 0 1 C2 
    542 48 -17.4772 7.28009 1.40927 34 " " " " A 21 0 0 "LEU " " HG " " " 1 0 1 C2 
    543 48 -16.0447 6.18565 -0.492804 34 " " " " A 21 0 0 "LEU " HD11 " " 1 0 1 C2 
    544 48 -15.5006 7.85726 -0.0122624 34 " " " " A 21 0 0 "LEU " HD12 " " 1 0 1 C2 
    545 48 -14.6758 6.48112 0.633467 34 " " " " A 21 0 0 "LEU " HD13 " " 1 0 1 C2 
    546 48 -17.7133 5.11522 2.67334 34 " " " " A 21 0 0 "LEU " HD21 " " 1 0 1 C2 
    547 48 -17.2801 4.61365 1.18054 34 " " " " A 21 0 0 "LEU " HD22 " " 1 0 1 C2 
    548 48 -15.9785 4.79784 2.41308 34 " " " " A 21 0 0 "LEU " HD23 " " 1 0 1 C2 
    549 40 -16.4128 9.03411 5.79336 35 " " " " A 43 0 0 "GLY " " N  " " " 7 0 1 C2 
    550 14 -15.5439 9.8341 6.62803 35 " " " " A 2 0 0 "GLY " " CA " " " 6 0 1 C2 
    551 14 -15.3107 9.32429 8.01099 35 " " " " A 2 0 0 "GLY " " C  " " " 6 0 1 C2 
    552 23 -14.2047 9.442 8.57107 35 " " " " A 70 0 0 "GLY " " O  " " " 8 0 1 C2 
    553 48 -17.4034 9.23113 5.80314 35 " " " " A 21 0 0 "GLY " " H  " " " 1 0 1 C2 
    554 48 -16.1025 10.7512 6.8146 35 " " " " A 21 0 0 "GLY " " HA3" " " 1 0 1 C2 
    555 48 -14.5526 10.0401 6.22426 35 " " " " A 21 0 0 "GLY " " HA2" " " 1 0 1 C2 
    556 40 -16.3758 8.76118 8.57112 36 " " " " A 43 0 0 "ASN " " N  " " " 7 0 1 C2 
    557 14 -16.3949 8.05749 9.87642 36 " " " " A 2 0 0 "ASN " " CA " " " 6 0 1 C2 
    558 14 -15.6558 6.72141 9.98757 36 " " " " A 2 0 0 "ASN " " C  " " " 6 0 1 C2 
    559 23 -15.6108 6.0127 11.0557 36 " " " " A 70 0 0 "ASN " " O  " " " 8 0 1 C2 
    560 14 -17.8909 7.65641 10.2124 36 " " " " A 2 0 0 "ASN " " CB " " " 6 0 1 C2 
    561 14 -18.4954 6.75371 9.20931 36 " " " " A 2 0 0 "ASN " " CG " " " 6 0 1 C2 
    562 23 -19.0426 7.32181 8.25651 36 " " " " A 70 0 0 "ASN " " OD1" " " 8 0 1 C2 
    563 40 -18.4256 5.41838 9.31534 36 " " " " A 43 0 0 "ASN " " ND2" " " 7 0 1 C2 
    564 48 -17.1673 8.63866 7.9558 36 " " " " A 21 0 0 "ASN " " H  " " " 1 0 1 C2 
    565 48 -15.9668 8.82564 10.5205 36 " " " " A 21 0 0 "ASN " " HA " " " 1 0 1 C2 
    566 48 -18.5914 8.48617 10.3071 36 " " " " A 21 0 0 "ASN " " HB3" " " 1 0 1 C2 
    567 48 -18.0539 7.20613 11.1915 36 " " " " A 21 0 0 "ASN " " HB2" " " 1 0 1 C2 
    568 48 -18.8608 4.82913 8.62002 36 " " " " A 21 0 0 "ASN " HD22 " " 1 0 1 C2 
    569 48 -17.873 4.99583 10.0476 36 " " " " A 21 0 0 "ASN " HD21 " " 1 0 1 C2 
    570 40 -14.9629 6.31401 8.89611 37 " " " " A 43 0 0 "HIS " " N  " " " 7 0 1 C2 
    571 14 -14.1584 5.11933 8.77994 37 " " " " A 2 0 0 "HIS " " CA " " " 6 0 1 C2 
    572 14 -12.7844 5.54217 9.35134 37 " " " " A 2 0 0 "HIS " " C  " " " 6 0 1 C2 
    573 23 -12.136 6.43644 8.74875 37 " " " " A 70 0 0 "HIS " " O  " " " 8 0 1 C2 
    574 14 -14.0987 4.75009 7.28828 37 " " " " A 2 0 0 "HIS " " CB " " " 6 0 1 C2 
    575 14 -15.3697 3.95129 7.05496 37 " " " " A 2 0 0 "HIS " " CG " " " 6 0 1 C2 
    576 40 -15.649 2.65711 7.5389 37 " " " " A 43 0 0 "HIS " " ND1" " " 7 0 1 C2 
    577 14 -16.4581 4.1568 6.29334 37 " " " " A 2 0 0 "HIS " " CD2" " " 6 0 1 C2 
    578 14 -16.7701 2.21572 7.04534 37 " " " " A 2 0 0 "HIS " " CE1" " " 6 0 1 C2 
    579 40 -17.4134 3.1251 6.34416 37 " " " " A 43 0 0 "HIS " " NE2" " " 7 0 1 C2 
    580 48 -15.1166 6.85712 8.05856 37 " " " " A 21 0 0 "HIS " " H  " " " 1 0 1 C2 
    581 48 -14.62 4.26504 9.27515 37 " " " " A 21 0 0 "HIS " " HA " " " 1 0 1 C2 
    582 48 -13.2189 4.20344 6.94868 37 " " " " A 21 0 0 "HIS " " HB3" " " 1 0 1 C2 
    583 48 -14.0889 5.5688 6.56876 37 " " " " A 21 0 0 "HIS " " HB2" " " 1 0 1 C2 
    584 48 -15.0118 2.13135 8.11995 37 " " " " A 21 0 0 "HIS " " HD1" " " 1 0 1 C2 
    585 48 -16.7578 4.97717 5.65804 37 " " " " A 21 0 0 "HIS " " HD2" " " 1 0 1 C2 
    586 48 -17.2135 1.25361 7.25532 37 " " " " A 21 0 0 "HIS " " HE1" " " 1 0 1 C2 
    587 40 -12.4303 4.96237 10.5139 38 " " " " A 43 0 0 "VAL " " N  " " " 7 0 1 C2 
    588 14 -11.1461 5.08594 11.1007 38 " " " " A 2 0 0 "VAL " " CA " " " 6 0 1 C2 
    589 14 -10.6968 3.70488 11.6162 38 " " " " A 2 0 0 "VAL " " C  " " " 6 0 1 C2 
    590 23 -11.4554 2.86906 12.0743 38 " " " " A 70 0 0 "VAL " " O  " " " 8 0 1 C2 
    591 14 -11.129 6.26055 12.1298 38 " " " " A 2 0 0 "VAL " " CB " " " 6 0 1 C2 
    592 14 -11.299 7.63261 11.3742 38 " " " " A 2 0 0 "VAL " " CG1" " " 6 0 1 C2 
    593 14 -12.0373 6.09194 13.2821 38 " " " " A 2 0 0 "VAL " " CG2" " " 6 0 1 C2 
    594 48 -13.1133 4.37875 10.9754 38 " " " " A 21 0 0 "VAL " " H  " " " 1 0 1 C2 
    595 48 -10.3836 5.45658 10.4156 38 " " " " A 21 0 0 "VAL " " HA " " " 1 0 1 C2 
    596 48 -10.1412 6.32458 12.586 38 " " " " A 21 0 0 "VAL " " HB " " " 1 0 1 C2 
    597 48 -10.9384 8.47652 11.9623 38 " " " " A 21 0 0 "VAL " HG11 " " 1 0 1 C2 
    598 48 -10.7085 7.58904 10.459 38 " " " " A 21 0 0 "VAL " HG12 " " 1 0 1 C2 
    599 48 -12.3395 7.88021 11.1643 38 " " " " A 21 0 0 "VAL " HG13 " " 1 0 1 C2 
    600 48 -12.1245 6.98711 13.8979 38 " " " " A 21 0 0 "VAL " HG21 " " 1 0 1 C2 
    601 48 -13.0218 5.80694 12.9112 38 " " " " A 21 0 0 "VAL " HG22 " " 1 0 1 C2 
    602 48 -11.5907 5.26093 13.8281 38 " " " " A 21 0 0 "VAL " HG23 " " 1 0 1 C2 
    603 40 -9.40266 3.44327 11.5825 39 " " " " A 43 0 0 "THR " " N  " " " 7 0 1 C2 
    604 14 -8.68679 2.43219 12.2679 39 " " " " A 2 0 0 "THR " " CA " " " 6 0 1 C2 
    605 14 -7.37823 2.85395 12.9828 39 " " " " A 2 0 0 "THR " " C  " " " 6 0 1 C2 
    606 23 -6.96699 4.00275 12.8011 39 " " " " A 70 0 0 "THR " " O  " " " 8 0 1 C2 
    607 14 -8.49594 1.29924 11.2167 39 " " " " A 2 0 0 "THR " " CB " " " 6 0 1 C2 
    608 23 -8.00399 -0.0191462 11.6141 39 " " " " A 70 0 0 "THR " " OG1" " " 8 0 1 C2 
    609 14 -7.74302 1.69895 9.91675 39 " " " " A 2 0 0 "THR " " CG2" " " 6 0 1 C2 
    610 48 -8.80731 4.09822 11.096 39 " " " " A 21 0 0 "THR " " H  " " " 1 0 1 C2 
    611 48 -9.307 1.99314 13.0494 39 " " " " A 21 0 0 "THR " " HA " " " 1 0 1 C2 
    612 48 -9.49102 1.06005 10.8416 39 " " " " A 21 0 0 "THR " " HB " " " 1 0 1 C2 
    613 48 -8.57816 -0.41051 12.2546 39 " " " " A 21 0 0 "THR " " HG1" " " 1 0 1 C2 
    614 48 -7.54992 0.769411 9.38124 39 " " " " A 21 0 0 "THR " HG21 " " 1 0 1 C2 
    615 48 -8.22266 2.50019 9.35456 39 " " " " A 21 0 0 "THR " HG22 " " 1 0 1 C2 
    616 48 -6.78442 2.16037 10.154 39 " " " " A 21 0 0 "THR " HG23 " " 1 0 1 C2 
    617 40 -6.9347 2.04226 13.8774 40 " " " " A 43 0 0 "GLN " " N  " " " 7 0 1 C2 
    618 14 -5.80201 2.22493 14.7691 40 " " " " A 2 0 0 "GLN " " CA " " " 6 0 1 C2 
    619 14 -4.9865 0.899555 14.8315 40 " " " " A 2 0 0 "GLN " " C  " " " 6 0 1 C2 
    620 23 -3.76365 0.910004 14.9595 40 " " " " A 70 0 0 "GLN " " O  " " " 8 0 1 C2 
    621 14 -6.1996 2.7562 16.1702 40 " " " " A 2 0 0 "GLN " " CB " " " 6 0 1 C2 
    622 14 -5.01572 2.88466 17.1469 40 " " " " A 2 0 0 "GLN " " CG " " " 6 0 1 C2 
    623 14 -5.44534 3.58234 18.4713 40 " " " " A 2 0 0 "GLN " " CD " " " 6 0 1 C2 
    624 23 -4.6 3.66799 19.331 40 " " " " A 70 0 0 "GLN " " OE1" " " 8 0 1 C2 
    625 40 -6.65765 3.95779 18.6594 40 " " " " A 43 0 0 "GLN " " NE2" " " 7 0 1 C2 
    626 48 -7.5445 1.26434 14.0849 40 " " " " A 21 0 0 "GLN " " H  " " " 1 0 1 C2 
    627 48 -5.14764 2.92068 14.2439 40 " " " " A 21 0 0 "GLN " " HA " " " 1 0 1 C2 
    628 48 -7.01292 2.10584 16.4921 40 " " " " A 21 0 0 "GLN " " HB3" " " 1 0 1 C2 
    629 48 -6.61727 3.75515 16.0447 40 " " " " A 21 0 0 "GLN " " HB2" " " 1 0 1 C2 
    630 48 -4.24707 3.51315 16.6971 40 " " " " A 21 0 0 "GLN " " HG3" " " 1 0 1 C2 
    631 48 -4.62785 1.88926 17.3633 40 " " " " A 21 0 0 "GLN " " HG2" " " 1 0 1 C2 
    632 48 -6.82226 4.54691 19.4631 40 " " " " A 21 0 0 "GLN " HE22 " " 1 0 1 C2 
    633 48 -7.38563 3.80488 17.9762 40 " " " " A 21 0 0 "GLN " HE21 " " 1 0 1 C2 
    634 40 -5.68694 -0.201373 14.4957 41 " " " " A 43 0 0 "SER " " N  " " " 7 0 1 C2 
    635 14 -5.18503 -1.54142 14.4036 41 " " " " A 2 0 0 "SER " " CA " " " 6 0 1 C2 
    636 14 -4.91799 -1.8799 12.8788 41 " " " " A 2 0 0 "SER " " C  " " " 6 0 1 C2 
    637 23 -4.33464 -2.8804 12.4792 41 " " " " A 70 0 0 "SER " " O  " " " 8 0 1 C2 
    638 14 -6.23669 -2.58988 14.9381 41 " " " " A 2 0 0 "SER " " CB " " " 6 0 1 C2 
    639 23 -7.4338 -2.65462 14.151 41 " " " " A 70 0 0 "SER " " OG " " " 8 0 1 C2 
    640 48 -6.68473 -0.0631125 14.5691 41 " " " " A 21 0 0 "SER " " H  " " " 1 0 1 C2 
    641 48 -4.22902 -1.6091 14.9228 41 " " " " A 21 0 0 "SER " " HA " " " 1 0 1 C2 
    642 48 -6.47938 -2.17655 15.917 41 " " " " A 21 0 0 "SER " " HB3" " " 1 0 1 C2 
    643 48 -5.8253 -3.58947 15.0783 41 " " " " A 21 0 0 "SER " " HB2" " " 1 0 1 C2 
    644 48 -7.92154 -1.85193 14.2551 41 " " " " A 21 0 0 "SER " " HG " " " 1 0 1 C2 
    645 40 -5.29784 -0.968783 11.8679 42 " " " " A 43 0 0 "GLY " " N  " " " 7 0 1 C2 
    646 14 -5.23558 -1.33453 10.3697 42 " " " " A 2 0 0 "GLY " " CA " " " 6 0 1 C2 
    647 14 -3.80637 -1.35133 9.79965 42 " " " " A 2 0 0 "GLY " " C  " " " 6 0 1 C2 
    648 23 -3.53165 -0.900019 8.73737 42 " " " " A 70 0 0 "GLY " " O  " " " 8 0 1 C2 
    649 48 -5.86929 -0.175176 12.1204 42 " " " " A 21 0 0 "GLY " " H  " " " 1 0 1 C2 
    650 48 -5.80662 -0.589691 9.81537 42 " " " " A 21 0 0 "GLY " " HA3" " " 1 0 1 C2 
    651 48 -5.66609 -2.32503 10.2224 42 " " " " A 21 0 0 "GLY " " HA2" " " 1 0 1 C2 
    652 40 -2.87534 -1.9412 10.5353 43 " " " " A 43 0 0 "PHE " " N  " " " 7 0 1 C2 
    653 14 -1.50651 -2.15154 10.1367 43 " " " " A 2 0 0 "PHE " " CA " " " 6 0 1 C2 
    654 14 -1.08633 -3.57102 10.1298 43 " " " " A 2 0 0 "PHE " " C  " " " 6 0 1 C2 
    655 23 0.0802923 -3.93467 9.82808 43 " " " " A 70 0 0 "PHE " " O  " " " 8 0 1 C2 
    656 14 -0.626209 -1.35163 11.1565 43 " " " " A 2 0 0 "PHE " " CB " " " 6 0 1 C2 
    657 14 -0.710163 0.151979 11.1272 43 " " " " A 2 0 0 "PHE " " CG " " " 6 0 1 C2 
    658 14 -1.80876 0.658922 11.7571 43 " " " " A 2 0 0 "PHE " " CD1" " " 6 0 1 C2 
    659 14 0.308209 0.961371 10.5801 43 " " " " A 2 0 0 "PHE " " CD2" " " 6 0 1 C2 
    660 14 -1.95482 2.01386 11.973 43 " " " " A 2 0 0 "PHE " " CE1" " " 6 0 1 C2 
    661 14 0.132308 2.39613 10.6845 43 " " " " A 2 0 0 "PHE " " CE2" " " 6 0 1 C2 
    662 14 -0.994771 2.90275 11.4396 43 " " " " A 2 0 0 "PHE " " CZ " " " 6 0 1 C2 
    663 48 -3.14829 -2.32356 11.4294 43 " " " " A 21 0 0 "PHE " " H  " " " 1 0 1 C2 
    664 48 -1.35759 -1.82891 9.1062 43 " " " " A 21 0 0 "PHE " " HA " " " 1 0 1 C2 
    665 48 0.419776 -1.54406 10.9177 43 " " " " A 21 0 0 "PHE " " HB3" " " 1 0 1 C2 
    666 48 -0.697826 -1.76735 12.1615 43 " " " " A 21 0 0 "PHE " " HB2" " " 1 0 1 C2 
    667 48 -2.61385 0.0192105 12.0872 43 " " " " A 21 0 0 "PHE " " HD1" " " 1 0 1 C2 
    668 48 1.18409 0.579051 10.0771 43 " " " " A 21 0 0 "PHE " " HD2" " " 1 0 1 C2 
    669 48 -2.8074 2.42525 12.4928 43 " " " " A 21 0 0 "PHE " " HE1" " " 1 0 1 C2 
    670 48 0.822232 3.06723 10.1946 43 " " " " A 21 0 0 "PHE " " HE2" " " 1 0 1 C2 
    671 48 -1.01775 3.96579 11.6289 43 " " " " A 21 0 0 "PHE " " HZ " " " 1 0 1 C2 
    672 40 -1.92465 -4.50526 10.736 44 " " " " A 43 0 0 "TYR " " N  " " " 7 0 1 C2 
    673 14 -1.51291 -5.85097 11.0475 44 " " " " A 2 0 0 "TYR " " CA " " " 6 0 1 C2 
    674 14 -2.74744 -6.75249 11.1399 44 " " " " A 2 0 0 "TYR " " C  " " " 6 0 1 C2 
    675 23 -3.90089 -6.25477 10.9626 44 " " " " A 70 0 0 "TYR " " O  " " " 8 0 1 C2 
    676 14 -0.624601 -5.90241 12.3587 44 " " " " A 2 0 0 "TYR " " CB " " " 6 0 1 C2 
    677 14 -1.22424 -5.15005 13.5888 44 " " " " A 2 0 0 "TYR " " CG " " " 6 0 1 C2 
    678 14 -2.29302 -5.7109 14.3311 44 " " " " A 2 0 0 "TYR " " CD1" " " 6 0 1 C2 
    679 14 -0.638446 -3.9005 13.9184 44 " " " " A 2 0 0 "TYR " " CD2" " " 6 0 1 C2 
    680 14 -2.7536 -4.97131 15.414 44 " " " " A 2 0 0 "TYR " " CE1" " " 6 0 1 C2 
    681 14 -1.2212 -3.10256 14.9374 44 " " " " A 2 0 0 "TYR " " CE2" " " 6 0 1 C2 
    682 14 -2.18688 -3.71532 15.6921 44 " " " " A 2 0 0 "TYR " " CZ " " " 6 0 1 C2 
    683 23 -2.5571 -3.00643 16.7939 44 " " " " A 70 0 0 "TYR " " OH " " " 8 0 1 C2 
    684 48 -2.80818 -4.33578 11.1951 44 " " " " A 21 0 0 "TYR " " H  " " " 1 0 1 C2 
    685 48 -1.04931 -6.3844 10.2177 44 " " " " A 21 0 0 "TYR " " HA " " " 1 0 1 C2 
    686 48 0.388724 -5.54575 12.1742 44 " " " " A 21 0 0 "TYR " " HB3" " " 1 0 1 C2 
    687 48 -0.288967 -6.88741 12.6831 44 " " " " A 21 0 0 "TYR " " HB2" " " 1 0 1 C2 
    688 48 -2.52439 -6.76411 14.271 44 " " " " A 21 0 0 "TYR " " HD1" " " 1 0 1 C2 
    689 48 0.234921 -3.46519 13.4556 44 " " " " A 21 0 0 "TYR " " HD2" " " 1 0 1 C2 
    690 48 -3.46674 -5.4661 16.0567 44 " " " " A 21 0 0 "TYR " " HE1" " " 1 0 1 C2 
    691 48 -0.823345 -2.11321 15.1086 44 " " " " A 21 0 0 "TYR " " HE2" " " 1 0 1 C2 
    692 48 -3.27924 -3.44317 17.2191 44 " " " " A 21 0 0 "TYR " " HH " " " 1 0 1 C2 
    693 40 -2.56125 -8.07423 11.3779 45 " " " " A 43 0 0 "ASP " " N  " " " 7 0 1 C2 
    694 14 -3.74507 -8.97544 11.6513 45 " " " " A 2 0 0 "ASP " " CA " " " 6 0 1 C2 
    695 14 -3.57921 -9.6769 13.0319 45 " " " " A 2 0 0 "ASP " " C  " " " 6 0 1 C2 
    696 23 -2.47855 -9.88414 13.5254 45 " " " " A 70 0 0 "ASP " " O  " " " 8 0 1 C2 
    697 14 -4.09719 -9.89766 10.4327 45 " " " " A 2 0 0 "ASP " " CB " " " 6 0 1 C2 
    698 14 -3.89767 -11.3964 10.5505 45 " " " " A 2 0 0 "ASP " " CG " " " 6 0 1 C2 
    699 23 -4.94343 -12.1173 10.4894 45 " " " " A 70 0 0 "ASP " " OD1" " " 8 0 1 C2 
    700 23 -2.73518 -11.9174 10.6462 45 " " " " A 70 0 0 "ASP " " OD2" " " 8 0 1 C2 
    701 48 -1.64003 -8.48791 11.3602 45 " " " " A 21 0 0 "ASP " " H  " " " 1 0 1 C2 
    702 48 -4.63565 -8.38987 11.8795 45 " " " " A 21 0 0 "ASP " " HA " " " 1 0 1 C2 
    703 48 -3.42066 -9.59665 9.63284 45 " " " " A 21 0 0 "ASP " " HB3" " " 1 0 1 C2 
    704 48 -5.11436 -9.71555 10.0859 45 " " " " A 21 0 0 "ASP " " HB2" " " 1 0 1 C2 
    705 40 -4.69878 -10.0983 13.5561 46 " " " " A 43 0 0 "GLU " " N  " " " 7 0 1 C2 
    706 14 -4.83342 -10.8772 14.8563 46 " " " " A 2 0 0 "GLU " " CA " " " 6 0 1 C2 
    707 14 -4.47679 -12.3129 14.6318 46 " " " " A 2 0 0 "GLU " " C  " " " 6 0 1 C2 
    708 23 -4.31956 -13.0736 15.601 46 " " " " A 70 0 0 "GLU " " O  " " " 8 0 1 C2 
    709 14 -6.27705 -10.7363 15.3289 46 " " " " A 2 0 0 "GLU " " CB " " " 6 0 1 C2 
    710 14 -6.50847 -9.40024 16.1068 46 " " " " A 2 0 0 "GLU " " CG " " " 6 0 1 C2 
    711 14 -6.81829 -8.28838 15.1595 46 " " " " A 2 0 0 "GLU " " CD " " " 6 0 1 C2 
    712 23 -6.43843 -7.11556 15.3215 46 " " " " A 70 0 0 "GLU " " OE1" " " 8 0 1 C2 
    713 23 -7.77549 -8.48143 14.3989 46 " " " " A 70 0 0 "GLU " " OE2" " " 8 0 1 C2 
    714 48 -5.56042 -9.81943 13.109 46 " " " " A 21 0 0 "GLU " " H  " " " 1 0 1 C2 
    715 48 -4.12681 -10.533 15.6115 46 " " " " A 21 0 0 "GLU " " HA " " " 1 0 1 C2 
    716 48 -6.60693 -11.5566 15.9663 46 " " " " A 21 0 0 "GLU " " HB3" " " 1 0 1 C2 
    717 48 -6.92393 -10.8233 14.4559 46 " " " " A 21 0 0 "GLU " " HB2" " " 1 0 1 C2 
    718 48 -5.69904 -9.13507 16.787 46 " " " " A 21 0 0 "GLU " " HG3" " " 1 0 1 C2 
    719 48 -7.31908 -9.54779 16.8204 46 " " " " A 21 0 0 "GLU " " HG2" " " 1 0 1 C2 
    720 40 -4.28027 -12.8701 13.3829 47 " " " " A 43 0 0 "GLY " " N  " " " 7 0 1 C2 
    721 14 -3.85642 -14.224 13.1841 47 " " " " A 2 0 0 "GLY " " CA " " " 6 0 1 C2 
    722 14 -2.29012 -14.4052 13.3334 47 " " " " A 2 0 0 "GLY " " C  " " " 6 0 1 C2 
    723 23 -1.76031 -15.5567 13.2364 47 " " " " A 70 0 0 "GLY " " O  " " " 8 0 1 C2 
    724 48 -4.53902 -12.3476 12.5581 47 " " " " A 21 0 0 "GLY " " H  " " " 1 0 1 C2 
    725 48 -4.11212 -14.4004 12.1393 47 " " " " A 21 0 0 "GLY " " HA3" " " 1 0 1 C2 
    726 48 -4.35594 -14.9626 13.811 47 " " " " A 21 0 0 "GLY " " HA2" " " 1 0 1 C2 
    727 40 -1.61352 -13.296 13.4051 48 " " " " A 43 0 0 "SER " " N  " " " 7 0 1 C2 
    728 14 -0.140766 -13.2008 13.5946 48 " " " " A 2 0 0 "SER " " CA " " " 6 0 1 C2 
    729 14 0.203473 -13.4867 15.0494 48 " " " " A 2 0 0 "SER " " C  " " " 6 0 1 C2 
    730 23 -0.450691 -12.9291 15.9804 48 " " " " A 70 0 0 "SER " " O  " " " 8 0 1 C2 
    731 14 0.270096 -11.7687 13.3171 48 " " " " A 2 0 0 "SER " " CB " " " 6 0 1 C2 
    732 23 -0.0749506 -11.6253 11.9731 48 " " " " A 70 0 0 "SER " " OG " " " 8 0 1 C2 
    733 48 -2.11405 -12.419 13.3837 48 " " " " A 21 0 0 "SER " " H  " " " 1 0 1 C2 
    734 48 0.374148 -13.8534 12.8896 48 " " " " A 21 0 0 "SER " " HA " " " 1 0 1 C2 
    735 48 1.30631 -11.5555 13.5796 48 " " " " A 21 0 0 "SER " " HB3" " " 1 0 1 C2 
    736 48 -0.286514 -11.0884 13.9617 48 " " " " A 21 0 0 "SER " " HB2" " " 1 0 1 C2 
    737 48 -0.99188 -11.8533 11.957 48 " " " " A 21 0 0 "SER " " HG " " " 1 0 1 C2 
    738 40 1.09485 -14.4639 15.261 49 " " " " A 43 0 0 "GLN " " N  " " " 7 0 1 C2 
    739 14 1.43087 -15.0798 16.4703 49 " " " " A 2 0 0 "GLN " " CA " " " 6 0 1 C2 
    740 14 1.49676 -14.1686 17.7158 49 " " " " A 2 0 0 "GLN " " C  " " " 6 0 1 C2 
    741 23 0.74792 -14.4192 18.6715 49 " " " " A 70 0 0 "GLN " " O  " " " 8 0 1 C2 
    742 14 2.75866 -15.9198 16.3552 49 " " " " A 2 0 0 "GLN " " CB " " " 6 0 1 C2 
    743 14 3.42627 -16.7006 17.5412 49 " " " " A 2 0 0 "GLN " " CG " " " 6 0 1 C2 
    744 14 2.53763 -17.66 18.4284 49 " " " " A 2 0 0 "GLN " " CD " " " 6 0 1 C2 
    745 23 2.86186 -17.911 19.5983 49 " " " " A 70 0 0 "GLN " " OE1" " " 8 0 1 C2 
    746 40 1.52102 -18.2198 17.7352 49 " " " " A 43 0 0 "GLN " " NE2" " " 7 0 1 C2 
    747 48 1.84274 -14.4635 14.5822 49 " " " " A 21 0 0 "GLN " " H  " " " 1 0 1 C2 
    748 48 0.62579 -15.7229 16.8257 49 " " " " A 21 0 0 "GLN " " HA " " " 1 0 1 C2 
    749 48 3.42934 -15.148 15.9775 49 " " " " A 21 0 0 "GLN " " HB3" " " 1 0 1 C2 
    750 48 2.54423 -16.6564 15.581 49 " " " " A 21 0 0 "GLN " " HB2" " " 1 0 1 C2 
    751 48 3.8098 -16.055 18.3312 49 " " " " A 21 0 0 "GLN " " HG3" " " 1 0 1 C2 
    752 48 4.33709 -17.2413 17.2841 49 " " " " A 21 0 0 "GLN " " HG2" " " 1 0 1 C2 
    753 48 0.88724 -18.838 18.2212 49 " " " " A 21 0 0 "GLN " HE22 " " 1 0 1 C2 
    754 48 1.31978 -17.894 16.8006 49 " " " " A 21 0 0 "GLN " HE21 " " 1 0 1 C2 
    755 40 2.24009 -13.0678 17.653 50 " " " " A 43 0 0 "SER " " N  " " " 7 0 1 C2 
    756 14 2.53912 -12.126 18.703 50 " " " " A 2 0 0 "SER " " CA " " " 6 0 1 C2 
    757 14 1.35828 -11.134 18.9919 50 " " " " A 2 0 0 "SER " " C  " " " 6 0 1 C2 
    758 23 1.12517 -10.6899 20.1838 50 " " " " A 70 0 0 "SER " " O  " " " 8 0 1 C2 
    759 14 3.9009 -11.3054 18.4233 50 " " " " A 2 0 0 "SER " " CB " " " 6 0 1 C2 
    760 23 4.25244 -10.6622 19.6689 50 " " " " A 70 0 0 "SER " " OG " " " 8 0 1 C2 
    761 48 2.85462 -12.9316 16.8631 50 " " " " A 21 0 0 "SER " " H  " " " 1 0 1 C2 
    762 48 2.60186 -12.6093 19.678 50 " " " " A 21 0 0 "SER " " HA " " " 1 0 1 C2 
    763 48 3.75389 -10.5977 17.6075 50 " " " " A 21 0 0 "SER " " HB3" " " 1 0 1 C2 
    764 48 4.76411 -11.9011 18.1265 50 " " " " A 21 0 0 "SER " " HB2" " " 1 0 1 C2 
    765 48 4.16118 -9.72276 19.6234 50 " " " " A 21 0 0 "SER " " HG " " " 1 0 1 C2 
    766 40 0.469756 -10.9292 18.0305 51 " " " " A 43 0 0 "VAL " " N  " " " 7 0 1 C2 
    767 14 -0.73467 -10.1326 18.1894 51 " " " " A 2 0 0 "VAL " " CA " " " 6 0 1 C2 
    768 14 -1.8585 -11.0301 18.729 51 " " " " A 2 0 0 "VAL " " C  " " " 6 0 1 C2 
    769 23 -2.43405 -10.6532 19.7393 51 " " " " A 70 0 0 "VAL " " O  " " " 8 0 1 C2 
    770 14 -1.0796 -9.4528 16.8596 51 " " " " A 2 0 0 "VAL " " CB " " " 6 0 1 C2 
    771 14 -2.42664 -8.61561 16.7906 51 " " " " A 2 0 0 "VAL " " CG1" " " 6 0 1 C2 
    772 14 0.000765399 -8.62485 16.2522 51 " " " " A 2 0 0 "VAL " " CG2" " " 6 0 1 C2 
    773 48 0.523673 -11.5311 17.2212 51 " " " " A 21 0 0 "VAL " " H  " " " 1 0 1 C2 
    774 48 -0.361782 -9.38668 18.8913 51 " " " " A 21 0 0 "VAL " " HA " " " 1 0 1 C2 
    775 48 -1.29102 -10.2529 16.1503 51 " " " " A 21 0 0 "VAL " " HB " " " 1 0 1 C2 
    776 48 -2.85952 -8.54991 15.7924 51 " " " " A 21 0 0 "VAL " HG11 " " 1 0 1 C2 
    777 48 -3.22192 -9.13848 17.3219 51 " " " " A 21 0 0 "VAL " HG12 " " 1 0 1 C2 
    778 48 -2.2941 -7.60569 17.1787 51 " " " " A 21 0 0 "VAL " HG13 " " 1 0 1 C2 
    779 48 0.889464 -9.16737 15.9297 51 " " " " A 21 0 0 "VAL " HG21 " " 1 0 1 C2 
    780 48 -0.328519 -8.14536 15.3304 51 " " " " A 21 0 0 "VAL " HG22 " " 1 0 1 C2 
    781 48 0.383725 -7.96668 17.0321 51 " " " " A 21 0 0 "VAL " HG23 " " 1 0 1 C2 
    782 40 -2.0457 -12.2039 18.1344 52 " " " " A 43 0 0 "ALA " " N  " " " 7 0 1 C2 
    783 14 -2.74318 -13.3799 18.7493 52 " " " " A 2 0 0 "ALA " " CA " " " 6 0 1 C2 
    784 14 -2.53064 -13.6088 20.2388 52 " " " " A 2 0 0 "ALA " " C  " " " 6 0 1 C2 
    785 23 -3.47229 -13.535 20.9962 52 " " " " A 70 0 0 "ALA " " O  " " " 8 0 1 C2 
    786 14 -2.5618 -14.6425 17.9127 52 " " " " A 2 0 0 "ALA " " CB " " " 6 0 1 C2 
    787 48 -1.35929 -12.3685 17.412 52 " " " " A 21 0 0 "ALA " " H  " " " 1 0 1 C2 
    788 48 -3.78384 -13.0691 18.6568 52 " " " " A 21 0 0 "ALA " " HA " " " 1 0 1 C2 
    789 48 -1.65921 -15.1173 18.2974 52 " " " " A 21 0 0 "ALA " " HB1" " " 1 0 1 C2 
    790 48 -3.31923 -15.4014 18.1089 52 " " " " A 21 0 0 "ALA " " HB2" " " 1 0 1 C2 
    791 48 -2.40414 -14.5283 16.8403 52 " " " " A 21 0 0 "ALA " " HB3" " " 1 0 1 C2 
    792 40 -1.26426 -13.8429 20.6212 53 " " " " A 43 0 0 "ALA " " N  " " " 7 0 1 C2 
    793 14 -0.769754 -13.835 22.0098 53 " " " " A 2 0 0 "ALA " " CA " " " 6 0 1 C2 
    794 14 -1.01576 -12.5786 22.8863 53 " " " " A 2 0 0 "ALA " " C  " " " 6 0 1 C2 
    795 23 -0.837829 -12.6996 24.08 53 " " " " A 70 0 0 "ALA " " O  " " " 8 0 1 C2 
    796 14 0.705706 -14.0325 21.9522 53 " " " " A 2 0 0 "ALA " " CB " " " 6 0 1 C2 
    797 48 -0.563234 -13.892 19.8957 53 " " " " A 21 0 0 "ALA " " H  " " " 1 0 1 C2 
    798 48 -1.20015 -14.7461 22.4254 53 " " " " A 21 0 0 "ALA " " HA " " " 1 0 1 C2 
    799 48 1.13506 -13.9548 22.951 53 " " " " A 21 0 0 "ALA " " HB1" " " 1 0 1 C2 
    800 48 1.03438 -14.971 21.5057 53 " " " " A 21 0 0 "ALA " " HB2" " " 1 0 1 C2 
    801 48 1.1874 -13.3072 21.2964 53 " " " " A 21 0 0 "ALA " " HB3" " " 1 0 1 C2 
    802 40 -1.48009 -11.4617 22.2759 54 " " " " A 43 0 0 "SER " " N  " " " 7 0 1 C2 
    803 14 -1.76978 -10.2518 23.0411 54 " " " " A 2 0 0 "SER " " CA " " " 6 0 1 C2 
    804 14 -3.29275 -10.0757 23.2492 54 " " " " A 2 0 0 "SER " " C  " " " 6 0 1 C2 
    805 23 -3.86267 -9.8578 24.3564 54 " " " " A 70 0 0 "SER " " O  " " " 8 0 1 C2 
    806 14 -1.07853 -9.11014 22.3223 54 " " " " A 2 0 0 "SER " " CB " " " 6 0 1 C2 
    807 23 0.321299 -9.24199 22.2151 54 " " " " A 70 0 0 "SER " " OG " " " 8 0 1 C2 
    808 48 -1.47499 -11.4057 21.2675 54 " " " " A 21 0 0 "SER " " H  " " " 1 0 1 C2 
    809 48 -1.25972 -10.2721 24.0042 54 " " " " A 21 0 0 "SER " " HA " " " 1 0 1 C2 
    810 48 -1.11478 -8.15485 22.846 54 " " " " A 21 0 0 "SER " " HB3" " " 1 0 1 C2 
    811 48 -1.51568 -8.89329 21.3477 54 " " " " A 21 0 0 "SER " " HB2" " " 1 0 1 C2 
    812 48 0.454794 -9.93414 21.5857 54 " " " " A 21 0 0 "SER " " HG " " " 1 0 1 C2 
    813 40 -4.02123 -10.54 22.2728 55 " " " " A 43 0 0 "LEU " " N  " " " 7 0 1 C2 
    814 14 -5.48783 -10.6608 22.1422 55 " " " " A 2 0 0 "LEU " " CA " " " 6 0 1 C2 
    815 14 -6.04492 -11.7766 23.059 55 " " " " A 2 0 0 "LEU " " C  " " " 6 0 1 C2 
    816 23 -7.16333 -11.6552 23.6208 55 " " " " A 70 0 0 "LEU " " O  " " " 8 0 1 C2 
    817 14 -5.92922 -10.9286 20.7031 55 " " " " A 2 0 0 "LEU " " CB " " " 6 0 1 C2 
    818 14 -7.41416 -10.6862 20.3655 55 " " " " A 2 0 0 "LEU " " CG " " " 6 0 1 C2 
    819 14 -7.75602 -9.16338 20.2339 55 " " " " A 2 0 0 "LEU " " CD1" " " 6 0 1 C2 
    820 14 -7.82266 -11.5845 19.2148 55 " " " " A 2 0 0 "LEU " " CD2" " " 6 0 1 C2 
    821 48 -3.45773 -10.7804 21.4698 55 " " " " A 21 0 0 "LEU " " H  " " " 1 0 1 C2 
    822 48 -5.92204 -9.74136 22.5349 55 " " " " A 21 0 0 "LEU " " HA " " " 1 0 1 C2 
    823 48 -5.68274 -11.9439 20.3923 55 " " " " A 21 0 0 "LEU " " HB3" " " 1 0 1 C2 
    824 48 -5.29708 -10.2992 20.0767 55 " " " " A 21 0 0 "LEU " " HB2" " " 1 0 1 C2 
    825 48 -8.03339 -11.1627 21.1256 55 " " " " A 21 0 0 "LEU " " HG " " " 1 0 1 C2 
    826 48 -8.82392 -9.0358 20.0567 55 " " " " A 21 0 0 "LEU " HD11 " " 1 0 1 C2 
    827 48 -7.51335 -8.62063 21.1475 55 " " " " A 21 0 0 "LEU " HD12 " " 1 0 1 C2 
    828 48 -7.19026 -8.7027 19.4241 55 " " " " A 21 0 0 "LEU " HD13 " " 1 0 1 C2 
    829 48 -7.38372 -11.389 18.2365 55 " " " " A 21 0 0 "LEU " HD21 " " 1 0 1 C2 
    830 48 -7.7874 -12.6487 19.448 55 " " " " A 21 0 0 "LEU " HD22 " " 1 0 1 C2 
    831 48 -8.88546 -11.4301 19.0286 55 " " " " A 21 0 0 "LEU " HD23 " " 1 0 1 C2 
    832 40 -5.3736 -12.8927 23.1423 56 " " " " A 43 0 0 "ILE " " N  " " " 7 0 1 C2 
    833 14 -5.83256 -14.1402 23.7793 56 " " " " A 2 0 0 "ILE " " CA " " " 6 0 1 C2 
    834 14 -5.13785 -14.2839 25.1365 56 " " " " A 2 0 0 "ILE " " C  " " " 6 0 1 C2 
    835 23 -5.34674 -15.2628 25.838 56 " " " " A 70 0 0 "ILE " " O  " " " 8 0 1 C2 
    836 14 -5.67209 -15.3481 22.7676 56 " " " " A 2 0 0 "ILE " " CB " " " 6 0 1 C2 
    837 14 -6.36306 -15.0899 21.4029 56 " " " " A 2 0 0 "ILE " " CG1" " " 6 0 1 C2 
    838 14 -6.16838 -16.6934 23.3557 56 " " " " A 2 0 0 "ILE " " CG2" " " 6 0 1 C2 
    839 14 -5.79953 -16.0791 20.3189 56 " " " " A 2 0 0 "ILE " " CD1" " " 6 0 1 C2 
    840 48 -4.52201 -12.8469 22.6012 56 " " " " A 21 0 0 "ILE " " H  " " " 1 0 1 C2 
    841 48 -6.88981 -14.0977 24.041 56 " " " " A 21 0 0 "ILE " " HA " " " 1 0 1 C2 
    842 48 -4.60233 -15.5293 22.6633 56 " " " " A 21 0 0 "ILE " " HB " " " 1 0 1 C2 
    843 48 -6.17475 -14.0449 21.1567 56 " " " " A 21 0 0 "ILE " HG13 " " 1 0 1 C2 
    844 48 -7.43526 -15.2608 21.4993 56 " " " " A 21 0 0 "ILE " HG12 " " 1 0 1 C2 
    845 48 -5.53402 -17.025 24.1778 56 " " " " A 21 0 0 "ILE " HG21 " " 1 0 1 C2 
    846 48 -7.24301 -16.7617 23.5248 56 " " " " A 21 0 0 "ILE " HG22 " " 1 0 1 C2 
    847 48 -5.873 -17.5537 22.755 56 " " " " A 21 0 0 "ILE " HG23 " " 1 0 1 C2 
    848 48 -4.74768 -16.3308 20.4545 56 " " " " A 21 0 0 "ILE " HD11 " " 1 0 1 C2 
    849 48 -6.16091 -17.1056 20.3812 56 " " " " A 21 0 0 "ILE " HD12 " " 1 0 1 C2 
    850 48 -5.8655 -15.6658 19.3125 56 " " " " A 21 0 0 "ILE " HD13 " " 1 0 1 C2 
    851 40 -4.236 -13.3393 25.5141 57 " " " " A 43 0 0 "GLY " " N  " " " 7 0 1 C2 
    852 14 -3.38676 -13.2863 26.7718 57 " " " " A 2 0 0 "GLY " " CA " " " 6 0 1 C2 
    853 14 -3.68987 -11.9005 27.3594 57 " " " " A 2 0 0 "GLY " " C  " " " 6 0 1 C2 
    854 23 -4.77039 -11.6485 27.8731 57 " " " " A 70 0 0 "GLY " " O  " " " 8 0 1 C2 
    855 48 -4.16479 -12.5095 24.9428 57 " " " " A 21 0 0 "GLY " " H  " " " 1 0 1 C2 
    856 48 -2.30561 -13.3534 26.6506 57 " " " " A 21 0 0 "GLY " " HA3" " " 1 0 1 C2 
    857 48 -3.75957 -13.9972 27.5092 57 " " " " A 21 0 0 "GLY " " HA2" " " 1 0 1 C2 
    858 40 -2.77615 -10.9604 27.24 58 " " " " A 43 0 0 "ASP " " N  " " " 7 0 1 C2 
    859 14 -2.72166 -9.61018 27.8065 58 " " " " A 2 0 0 "ASP " " CA " " " 6 0 1 C2 
    860 14 -4.08722 -8.87309 27.8062 58 " " " " A 2 0 0 "ASP " " C  " " " 6 0 1 C2 
    861 23 -4.44848 -8.38747 28.8271 58 " " " " A 70 0 0 "ASP " " O  " " " 8 0 1 C2 
    862 14 -1.55489 -8.9558 27.1695 58 " " " " A 2 0 0 "ASP " " CB " " " 6 0 1 C2 
    863 14 -1.35721 -7.47227 27.4288 58 " " " " A 2 0 0 "ASP " " CG " " " 6 0 1 C2 
    864 23 -1.22226 -7.10791 28.6078 58 " " " " A 70 0 0 "ASP " " OD1" " " 8 0 1 C2 
    865 23 -1.26979 -6.63903 26.5041 58 " " " " A 70 0 0 "ASP " " OD2" " " 8 0 1 C2 
    866 48 -1.85112 -11.3153 27.0438 58 " " " " A 21 0 0 "ASP " " H  " " " 1 0 1 C2 
    867 48 -2.3707 -9.77312 28.8255 58 " " " " A 21 0 0 "ASP " " HA " " " 1 0 1 C2 
    868 48 -1.4723 -8.99289 26.0833 58 " " " " A 21 0 0 "ASP " " HB3" " " 1 0 1 C2 
    869 48 -0.656 -9.40677 27.5899 58 " " " " A 21 0 0 "ASP " " HB2" " " 1 0 1 C2 
    870 40 -4.84018 -8.92941 26.6779 59 " " " " A 43 0 0 "GLU " " N  " " " 7 0 1 C2 
    871 14 -6.22277 -8.37005 26.6264 59 " " " " A 2 0 0 "GLU " " CA " " " 6 0 1 C2 
    872 14 -7.24223 -8.89166 27.6514 59 " " " " A 2 0 0 "GLU " " C  " " " 6 0 1 C2 
    873 23 -7.90754 -8.02377 28.1815 59 " " " " A 70 0 0 "GLU " " O  " " " 8 0 1 C2 
    874 14 -6.78958 -8.525 25.2073 59 " " " " A 2 0 0 "GLU " " CB " " " 6 0 1 C2 
    875 14 -8.1066 -7.94052 24.8418 59 " " " " A 2 0 0 "GLU " " CG " " " 6 0 1 C2 
    876 14 -8.15222 -6.42885 24.9731 59 " " " " A 2 0 0 "GLU " " CD " " " 6 0 1 C2 
    877 23 -7.09331 -5.73397 24.704 59 " " " " A 70 0 0 "GLU " " OE1" " " 8 0 1 C2 
    878 23 -9.24074 -5.87686 25.2845 59 " " " " A 70 0 0 "GLU " " OE2" " " 8 0 1 C2 
    879 48 -4.42205 -9.33479 25.8527 59 " " " " A 21 0 0 "GLU " " H  " " " 1 0 1 C2 
    880 48 -6.14822 -7.28923 26.7462 59 " " " " A 21 0 0 "GLU " " HA " " " 1 0 1 C2 
    881 48 -6.83454 -9.59802 25.021 59 " " " " A 21 0 0 "GLU " " HB3" " " 1 0 1 C2 
    882 48 -6.07796 -8.09233 24.5041 59 " " " " A 21 0 0 "GLU " " HB2" " " 1 0 1 C2 
    883 48 -8.88519 -8.34212 25.4903 59 " " " " A 21 0 0 "GLU " " HG3" " " 1 0 1 C2 
    884 48 -8.31043 -8.2394 23.8135 59 " " " " A 21 0 0 "GLU " " HG2" " " 1 0 1 C2 
    885 40 -7.31878 -10.2028 27.8892 60 " " " " A 43 0 0 "VAL " " N  " " " 7 0 1 C2 
    886 14 -8.28842 -10.6645 28.8572 60 " " " " A 2 0 0 "VAL " " CA " " " 6 0 1 C2 
    887 14 -7.7172 -10.6728 30.2833 60 " " " " A 2 0 0 "VAL " " C  " " " 6 0 1 C2 
    888 23 -8.45434 -10.5568 31.2687 60 " " " " A 70 0 0 "VAL " " O  " " " 8 0 1 C2 
    889 14 -8.89204 -12.017 28.3717 60 " " " " A 2 0 0 "VAL " " CB " " " 6 0 1 C2 
    890 14 -9.69593 -11.8225 27.1132 60 " " " " A 2 0 0 "VAL " " CG1" " " 6 0 1 C2 
    891 14 -7.90761 -13.1756 28.4098 60 " " " " A 2 0 0 "VAL " " CG2" " " 6 0 1 C2 
    892 48 -6.70668 -10.8965 27.484 60 " " " " A 21 0 0 "VAL " " H  " " " 1 0 1 C2 
    893 48 -9.09398 -9.93878 28.9691 60 " " " " A 21 0 0 "VAL " " HA " " " 1 0 1 C2 
    894 48 -9.63731 -12.2575 29.1299 60 " " " " A 21 0 0 "VAL " " HB " " " 1 0 1 C2 
    895 48 -10.5503 -11.1684 27.2872 60 " " " " A 21 0 0 "VAL " HG11 " " 1 0 1 C2 
    896 48 -9.09528 -11.4605 26.2788 60 " " " " A 21 0 0 "VAL " HG12 " " 1 0 1 C2 
    897 48 -10.196 -12.7694 26.9096 60 " " " " A 21 0 0 "VAL " HG13 " " 1 0 1 C2 
    898 48 -7.24865 -13.222 29.2769 60 " " " " A 21 0 0 "VAL " HG21 " " 1 0 1 C2 
    899 48 -8.53401 -14.0673 28.4349 60 " " " " A 21 0 0 "VAL " HG22 " " 1 0 1 C2 
    900 48 -7.29366 -13.323 27.5213 60 " " " " A 21 0 0 "VAL " HG23 " " 1 0 1 C2 
    901 40 -6.44406 -10.4449 30.4487 61 " " " " A 43 0 0 "TYR " " N  " " " 7 0 1 C2 
    902 14 -5.78116 -10.058 31.6749 61 " " " " A 2 0 0 "TYR " " CA " " " 6 0 1 C2 
    903 14 -5.97311 -8.52039 31.9207 61 " " " " A 2 0 0 "TYR " " C  " " " 6 0 1 C2 
    904 23 -5.56171 -8.06508 32.9953 61 " " " " A 70 0 0 "TYR " " O  " " " 8 0 1 C2 
    905 14 -4.20687 -10.3955 31.5586 61 " " " " A 2 0 0 "TYR " " CB " " " 6 0 1 C2 
    906 14 -3.84462 -11.8133 32.0952 61 " " " " A 2 0 0 "TYR " " CG " " " 6 0 1 C2 
    907 14 -3.16189 -12.045 33.3013 61 " " " " A 2 0 0 "TYR " " CD1" " " 6 0 1 C2 
    908 14 -4.32476 -12.929 31.4075 61 " " " " A 2 0 0 "TYR " " CD2" " " 6 0 1 C2 
    909 14 -2.87209 -13.3853 33.7139 61 " " " " A 2 0 0 "TYR " " CE1" " " 6 0 1 C2 
    910 14 -3.99678 -14.2577 31.8014 61 " " " " A 2 0 0 "TYR " " CE2" " " 6 0 1 C2 
    911 14 -3.22209 -14.4693 32.9192 61 " " " " A 2 0 0 "TYR " " CZ " " " 6 0 1 C2 
    912 23 -2.93017 -15.7419 33.4197 61 " " " " A 70 0 0 "TYR " " OH " " " 8 0 1 C2 
    913 48 -5.87305 -10.4893 29.6168 61 " " " " A 21 0 0 "TYR " " H  " " " 1 0 1 C2 
    914 48 -6.09499 -10.7079 32.4917 61 " " " " A 21 0 0 "TYR " " HA " " " 1 0 1 C2 
    915 48 -3.60007 -9.72067 32.1623 61 " " " " A 21 0 0 "TYR " " HB3" " " 1 0 1 C2 
    916 48 -3.79915 -10.4352 30.5485 61 " " " " A 21 0 0 "TYR " " HB2" " " 1 0 1 C2 
    917 48 -2.83764 -11.1987 33.8887 61 " " " " A 21 0 0 "TYR " " HD1" " " 1 0 1 C2 
    918 48 -4.97752 -12.7194 30.573 61 " " " " A 21 0 0 "TYR " " HD2" " " 1 0 1 C2 
    919 48 -2.23971 -13.5648 34.5708 61 " " " " A 21 0 0 "TYR " " HE1" " " 1 0 1 C2 
    920 48 -4.31327 -15.13 31.2489 61 " " " " A 21 0 0 "TYR " " HE2" " " 1 0 1 C2 
    921 48 -2.44706 -15.692 34.2303 61 " " " " A 21 0 0 "TYR " " HH " " " 1 0 1 C2 
    922 40 -6.69165 -7.74721 31.0684 62 " " " " A 43 0 0 "GLY " " N  " " " 7 0 1 C2 
    923 14 -6.84868 -6.30659 31.1027 62 " " " " A 2 0 0 "GLY " " CA " " " 6 0 1 C2 
    924 14 -5.56687 -5.59386 30.5977 62 " " " " A 2 0 0 "GLY " " C  " " " 6 0 1 C2 
    925 23 -4.46722 -6.0609 31.0082 62 " " " " A 70 0 0 "GLY " " O  " " " 8 0 1 C2 
    926 48 -6.88358 -8.21215 30.1925 62 " " " " A 21 0 0 "GLY " " H  " " " 1 0 1 C2 
    927 48 -7.16159 -5.98684 32.0966 62 " " " " A 21 0 0 "GLY " " HA3" " " 1 0 1 C2 
    928 48 -7.74947 -6.07781 30.5332 62 " " " " A 21 0 0 "GLY " " HA2" " " 1 0 1 C2 
    929 40 -5.66099 -4.49827 29.7598 63 " " " " A 43 0 0 "ARG " " N  " " " 7 0 1 C2 
    930 14 -4.57216 -3.72914 29.3234 63 " " " " A 2 0 0 "ARG " " CA " " " 6 0 1 C2 
    931 14 -4.17341 -2.63223 30.3785 63 " " " " A 2 0 0 "ARG " " C  " " " 6 0 1 C2 
    932 23 -5.0011 -2.11535 31.119 63 " " " " A 70 0 0 "ARG " " O  " " " 8 0 1 C2 
    933 14 -4.72754 -3.07966 27.9096 63 " " " " A 2 0 0 "ARG " " CB " " " 6 0 1 C2 
    934 14 -5.21716 -4.0404 26.8758 63 " " " " A 2 0 0 "ARG " " CG " " " 6 0 1 C2 
    935 14 -4.26346 -5.15779 26.3191 63 " " " " A 2 0 0 "ARG " " CD " " " 6 0 1 C2 
    936 40 -4.56117 -5.54247 24.937 63 " " " " A 43 0 0 "ARG " " NE " " " 7 0 1 C2 
    937 14 -3.65077 -5.80808 23.9842 63 " " " " A 2 0 0 "ARG " " CZ " " " 6 0 1 C2 
    938 40 -4.02292 -5.99842 22.7082 63 " " " " A 43 0 0 "ARG " " NH1" " " 7 0 1 C2 
    939 40 -2.27386 -5.80738 24.2528 63 " " " " A 43 0 0 "ARG " " NH2" " " 7 0 1 C2 
    940 48 -6.59406 -4.21573 29.4958 63 " " " " A 21 0 0 "ARG " " H  " " " 1 0 1 C2 
    941 48 -3.66231 -4.30527 29.155 63 " " " " A 21 0 0 "ARG " " HA " " " 1 0 1 C2 
    942 48 -3.8002 -2.61035 27.5812 63 " " " " A 21 0 0 "ARG " " HB3" " " 1 0 1 C2 
    943 48 -5.42125 -2.23891 27.9133 63 " " " " A 21 0 0 "ARG " " HB2" " " 1 0 1 C2 
    944 48 -5.31749 -3.43655 25.9739 63 " " " " A 21 0 0 "ARG " " HG3" " " 1 0 1 C2 
    945 48 -6.22836 -4.39563 27.0742 63 " " " " A 21 0 0 "ARG " " HG2" " " 1 0 1 C2 
    946 48 -4.29212 -6.00308 27.0067 63 " " " " A 21 0 0 "ARG " " HD3" " " 1 0 1 C2 
    947 48 -3.23849 -4.80585 26.4361 63 " " " " A 21 0 0 "ARG " " HD2" " " 1 0 1 C2 
    948 48 -5.54673 -5.61934 24.7299 63 " " " " A 21 0 0 "ARG " " HE " " " 1 0 1 C2 
    949 48 -3.40578 -6.14959 21.9231 63 " " " " A 21 0 0 "ARG " HH12 " " 1 0 1 C2 
    950 48 -5.00375 -5.89934 22.4885 63 " " " " A 21 0 0 "ARG " HH11 " " 1 0 1 C2 
    951 48 -1.54862 -5.78587 23.5502 63 " " " " A 21 0 0 "ARG " HH22 " " 1 0 1 C2 
    952 48 -1.90186 -6.05334 25.1591 63 " " " " A 21 0 0 "ARG " HH21 " " 1 0 1 C2 
    953 40 -2.89192 -2.36214 30.55 64 " " " " A 43 0 0 "ASP " " N  " " " 7 0 1 C2 
    954 14 -2.20133 -1.45815 31.5096 64 " " " " A 2 0 0 "ASP " " CA " " " 6 0 1 C2 
    955 14 -2.57049 0.0401332 31.1006 64 " " " " A 2 0 0 "ASP " " C  " " " 6 0 1 C2 
    956 23 -2.77292 0.383958 29.9296 64 " " " " A 70 0 0 "ASP " " O  " " " 8 0 1 C2 
    957 14 -0.706298 -1.63832 31.3931 64 " " " " A 2 0 0 "ASP " " CB " " " 6 0 1 C2 
    958 14 0.258517 -0.510328 31.9351 64 " " " " A 2 0 0 "ASP " " CG " " " 6 0 1 C2 
    959 23 1.33096 -0.173615 31.3886 64 " " " " A 70 0 0 "ASP " " OD1" " " 8 0 1 C2 
    960 23 0.00273188 -0.0234416 33.0451 64 " " " " A 70 0 0 "ASP " " OD2" " " 8 0 1 C2 
    961 48 -2.33249 -2.96844 29.9673 64 " " " " A 21 0 0 "ASP " " H  " " " 1 0 1 C2 
    962 48 -2.46986 -1.75369 32.5238 64 " " " " A 21 0 0 "ASP " " HA " " " 1 0 1 C2 
    963 48 -0.454811 -1.73883 30.3373 64 " " " " A 21 0 0 "ASP " " HB3" " " 1 0 1 C2 
    964 48 -0.432456 -2.52504 31.9648 64 " " " " A 21 0 0 "ASP " " HB2" " " 1 0 1 C2 
    965 40 -2.63111 0.933882 32.1016 65 " " " " A 43 0 0 "ARG " " N  " " " 7 0 1 C2 
    966 14 -3.11145 2.33231 32.029 65 " " " " A 2 0 0 "ARG " " CA " " " 6 0 1 C2 
    967 14 -1.88776 3.28355 32.1747 65 " " " " A 2 0 0 "ARG " " C  " " " 6 0 1 C2 
    968 23 -1.98241 4.46086 31.7521 65 " " " " A 70 0 0 "ARG " " O  " " " 8 0 1 C2 
    969 14 -4.0622 2.67861 33.2558 65 " " " " A 2 0 0 "ARG " " CB " " " 6 0 1 C2 
    970 14 -5.30685 1.79575 33.5397 65 " " " " A 2 0 0 "ARG " " CG " " " 6 0 1 C2 
    971 14 -6.25002 1.6649 32.3847 65 " " " " A 2 0 0 "ARG " " CD " " " 6 0 1 C2 
    972 40 -7.45595 0.995486 32.7437 65 " " " " A 43 0 0 "ARG " " NE " " " 7 0 1 C2 
    973 14 -8.65743 0.951899 32.1153 65 " " " " A 2 0 0 "ARG " " CZ " " " 6 0 1 C2 
    974 40 -9.76005 0.418849 32.6307 65 " " " " A 43 0 0 "ARG " " NH1" " " 7 0 1 C2 
    975 40 -8.73917 1.52273 30.9604 65 " " " " A 43 0 0 "ARG " " NH2" " " 7 0 1 C2 
    976 48 -2.34885 0.624941 33.0208 65 " " " " A 21 0 0 "ARG " " H  " " " 1 0 1 C2 
    977 48 -3.7904 2.63016 31.23 65 " " " " A 21 0 0 "ARG " " HA " " " 1 0 1 C2 
    978 48 -4.39051 3.71299 33.1539 65 " " " " A 21 0 0 "ARG " " HB3" " " 1 0 1 C2 
    979 48 -3.43919 2.69623 34.1501 65 " " " " A 21 0 0 "ARG " " HB2" " " 1 0 1 C2 
    980 48 -5.73284 2.08726 34.4998 65 " " " " A 21 0 0 "ARG " " HG3" " " 1 0 1 C2 
    981 48 -4.99423 0.759359 33.6672 65 " " " " A 21 0 0 "ARG " " HG2" " " 1 0 1 C2 
    982 48 -5.82595 0.964251 31.6655 65 " " " " A 21 0 0 "ARG " " HD3" " " 1 0 1 C2 
    983 48 -6.55168 2.52387 31.7854 65 " " " " A 21 0 0 "ARG " " HD2" " " 1 0 1 C2 
    984 48 -7.46563 0.58171 33.665 65 " " " " A 21 0 0 "ARG " " HE " " " 1 0 1 C2 
    985 48 -10.6199 0.363466 32.1037 65 " " " " A 21 0 0 "ARG " HH12 " " 1 0 1 C2 
    986 48 -9.70872 0.121764 33.5946 65 " " " " A 21 0 0 "ARG " HH11 " " 1 0 1 C2 
    987 48 -9.51181 1.50436 30.3101 65 " " " " A 21 0 0 "ARG " HH22 " " 1 0 1 C2 
    988 48 -7.90172 1.85941 30.5071 65 " " " " A 21 0 0 "ARG " HH21 " " 1 0 1 C2 
    989 40 -0.688682 2.78704 32.4697 66 " " " " A 43 0 0 "THR " " N  " " " 7 0 1 C2 
    990 14 0.523861 3.66115 32.8068 66 " " " " A 2 0 0 "THR " " CA " " " 6 0 1 C2 
    991 14 1.04495 4.51169 31.7124 66 " " " " A 2 0 0 "THR " " C  " " " 6 0 1 C2 
    992 23 1.51701 5.6225 31.9518 66 " " " " A 70 0 0 "THR " " O  " " " 8 0 1 C2 
    993 14 1.61829 2.84645 33.5913 66 " " " " A 2 0 0 "THR " " CB " " " 6 0 1 C2 
    994 23 1.02852 1.94142 34.4635 66 " " " " A 70 0 0 "THR " " OG1" " " 8 0 1 C2 
    995 14 2.36473 3.83836 34.4164 66 " " " " A 2 0 0 "THR " " CG2" " " 6 0 1 C2 
    996 48 -0.642723 1.77909 32.5146 66 " " " " A 21 0 0 "THR " " H  " " " 1 0 1 C2 
    997 48 0.0974317 4.27775 33.598 66 " " " " A 21 0 0 "THR " " HA " " " 1 0 1 C2 
    998 48 2.2007 2.31781 32.8367 66 " " " " A 21 0 0 "THR " " HB " " " 1 0 1 C2 
    999 48 0.642817 1.25829 33.9367 66 " " " " A 21 0 0 "THR " " HG1" " " 1 0 1 C2 
    1000 48 2.82443 3.277 35.2298 66 " " " " A 21 0 0 "THR " HG21 " " 1 0 1 C2 
    1001 48 3.22331 4.31292 33.9413 66 " " " " A 21 0 0 "THR " HG22 " " 1 0 1 C2 
    1002 48 1.84165 4.64421 34.9313 66 " " " " A 21 0 0 "THR " HG23 " " 1 0 1 C2 
    1003 40 0.730422 4.21173 30.4232 67 " " " " A 43 0 0 "SER " " N  " " " 7 0 1 C2 
    1004 14 1.11431 5.03481 29.2577 67 " " " " A 2 0 0 "SER " " CA " " " 6 0 1 C2 
    1005 14 0.264447 4.80455 28.0784 67 " " " " A 2 0 0 "SER " " C  " " " 6 0 1 C2 
    1006 23 0.77183 4.41413 27.0054 67 " " " " A 70 0 0 "SER " " O  " " " 8 0 1 C2 
    1007 14 2.63516 5.0533 29.0302 67 " " " " A 2 0 0 "SER " " CB " " " 6 0 1 C2 
    1008 23 3.04769 3.71721 28.9421 67 " " " " A 70 0 0 "SER " " OG " " " 8 0 1 C2 
    1009 48 0.306933 3.31136 30.2498 67 " " " " A 21 0 0 "SER " " H  " " " 1 0 1 C2 
    1010 48 0.89568 6.08379 29.4576 67 " " " " A 21 0 0 "SER " " HA " " " 1 0 1 C2 
    1011 48 3.22304 5.52141 29.8198 67 " " " " A 21 0 0 "SER " " HB3" " " 1 0 1 C2 
    1012 48 2.90341 5.63469 28.1481 67 " " " " A 21 0 0 "SER " " HB2" " " 1 0 1 C2 
    1013 48 3.33575 3.58539 28.0518 67 " " " " A 21 0 0 "SER " " HG " " " 1 0 1 C2 
    1014 40 -1.05832 4.9089 28.2159 68 " " " " A 43 0 0 "HIE " " N  " " " 7 0 1 C2 
    1015 14 -2.11789 4.73551 27.2243 68 " " " " A 2 0 0 "HIE " " CA " " " 6 0 1 C2 
    1016 14 -2.18808 5.8742 26.1631 68 " " " " A 2 0 0 "HIE " " C  " " " 6 0 1 C2 
    1017 23 -1.55096 5.85276 25.0981 68 " " " " A 70 0 0 "HIE " " O  " " " 8 0 1 C2 
    1018 14 -3.43247 4.55674 27.9028 68 " " " " A 2 0 0 "HIE " " CB " " " 6 0 1 C2 
    1019 14 -4.45793 3.88487 27.0391 68 " " " " A 2 0 0 "HIE " " CG " " " 6 0 1 C2 
    1020 40 -5.83762 4.15093 27.1114 68 " " " " A 43 0 0 "HIE " " ND1" " " 7 0 1 C2 
    1021 14 -4.22527 2.95029 26.0565 68 " " " " A 2 0 0 "HIE " " CD2" " " 6 0 1 C2 
    1022 14 -6.36297 3.47326 26.0654 68 " " " " A 2 0 0 "HIE " " CE1" " " 6 0 1 C2 
    1023 40 -5.44898 2.76821 25.3784 68 " " " " A 43 0 0 "HIE " " NE2" " " 7 0 1 C2 
    1024 48 -1.42868 5.23479 29.0973 68 " " " " A 21 0 0 "HIE " " H  " " " 1 0 1 C2 
    1025 48 -1.79949 3.86275 26.6542 68 " " " " A 21 0 0 "HIE " " HA " " " 1 0 1 C2 
    1026 48 -3.82018 5.51199 28.2567 68 " " " " A 21 0 0 "HIE " " HB3" " " 1 0 1 C2 
    1027 48 -3.4101 3.93064 28.7947 68 " " " " A 21 0 0 "HIE " " HB2" " " 1 0 1 C2 
    1028 48 -3.37163 2.39668 25.6943 68 " " " " A 21 0 0 "HIE " " HD2" " " 1 0 1 C2 
    1029 48 -7.39787 3.32526 25.7943 68 " " " " A 21 0 0 "HIE " " HE1" " " 1 0 1 C2 
    1030 40 -2.85383 6.94543 26.5603 69 " " " " A 43 0 0 "VAL " " N  " " " 7 0 1 C2 
    1031 14 -2.71268 8.26114 26.0099 69 " " " " A 2 0 0 "VAL " " CA " " " 6 0 1 C2 
    1032 14 -1.80771 8.99047 27.0125 69 " " " " A 2 0 0 "VAL " " C  " " " 6 0 1 C2 
    1033 23 -2.19927 8.97977 28.149 69 " " " " A 70 0 0 "VAL " " O  " " " 8 0 1 C2 
    1034 14 -4.07094 9.08096 25.7439 69 " " " " A 2 0 0 "VAL " " CB " " " 6 0 1 C2 
    1035 14 -3.88394 10.4706 25.0482 69 " " " " A 2 0 0 "VAL " " CG1" " " 6 0 1 C2 
    1036 14 -5.09841 8.16689 25.0125 69 " " " " A 2 0 0 "VAL " " CG2" " " 6 0 1 C2 
    1037 48 -3.43224 6.99988 27.3865 69 " " " " A 21 0 0 "VAL " " H  " " " 1 0 1 C2 
    1038 48 -2.13234 8.2279 25.0878 69 " " " " A 21 0 0 "VAL " " HA " " " 1 0 1 C2 
    1039 48 -4.49633 9.26452 26.7306 69 " " " " A 21 0 0 "VAL " " HB " " " 1 0 1 C2 
    1040 48 -3.27751 10.2865 24.1614 69 " " " " A 21 0 0 "VAL " HG11 " " 1 0 1 C2 
    1041 48 -4.77511 11.0266 24.7571 69 " " " " A 21 0 0 "VAL " HG12 " " 1 0 1 C2 
    1042 48 -3.29236 11.0968 25.716 69 " " " " A 21 0 0 "VAL " HG13 " " 1 0 1 C2 
    1043 48 -5.24344 7.27176 25.6173 69 " " " " A 21 0 0 "VAL " HG21 " " 1 0 1 C2 
    1044 48 -6.06597 8.62472 24.8068 69 " " " " A 21 0 0 "VAL " HG22 " " 1 0 1 C2 
    1045 48 -4.87443 7.81313 24.0061 69 " " " " A 21 0 0 "VAL " HG23 " " 1 0 1 C2 
    1046 40 -0.701087 9.61407 26.5318 70 " " " " A 43 0 0 "VAL " " N  " " " 7 0 1 C2 
    1047 14 0.278529 10.3412 27.2984 70 " " " " A 2 0 0 "VAL " " CA " " " 6 0 1 C2 
    1048 14 0.249301 11.8397 26.9075 70 " " " " A 2 0 0 "VAL " " C  " " " 6 0 1 C2 
    1049 23 0.572022 12.0701 25.7166 70 " " " " A 70 0 0 "VAL " " O  " " " 8 0 1 C2 
    1050 14 1.69154 9.78103 27.1089 70 " " " " A 2 0 0 "VAL " " CB " " " 6 0 1 C2 
    1051 14 2.81946 10.5374 27.7736 70 " " " " A 2 0 0 "VAL " " CG1" " " 6 0 1 C2 
    1052 14 1.87757 8.31144 27.3537 70 " " " " A 2 0 0 "VAL " " CG2" " " 6 0 1 C2 
    1053 48 -0.567382 9.40219 25.5534 70 " " " " A 21 0 0 "VAL " " H  " " " 1 0 1 C2 
    1054 48 0.0497518 10.3588 28.364 70 " " " " A 21 0 0 "VAL " " HA " " " 1 0 1 C2 
    1055 48 1.91738 9.76254 26.0427 70 " " " " A 21 0 0 "VAL " " HB " " " 1 0 1 C2 
    1056 48 2.81863 10.6297 28.8597 70 " " " " A 21 0 0 "VAL " HG11 " " 1 0 1 C2 
    1057 48 3.69526 9.94892 27.5002 70 " " " " A 21 0 0 "VAL " HG12 " " 1 0 1 C2 
    1058 48 2.94253 11.5799 27.4799 70 " " " " A 21 0 0 "VAL " HG13 " " 1 0 1 C2 
    1059 48 2.87473 7.87443 27.3007 70 " " " " A 21 0 0 "VAL " HG21 " " 1 0 1 C2 
    1060 48 1.46993 8.24707 28.3626 70 " " " " A 21 0 0 "VAL " HG22 " " 1 0 1 C2 
    1061 48 1.35548 7.69898 26.6186 70 " " " " A 21 0 0 "VAL " HG23 " " 1 0 1 C2 
    1062 40 -0.0505537 12.6714 27.7966 71 " " " " A 43 0 0 "ALA " " N  " " " 7 0 1 C2 
    1063 14 0.282372 14.0912 27.8085 71 " " " " A 2 0 0 "ALA " " CA " " " 6 0 1 C2 
    1064 14 1.7065 14.2316 28.3762 71 " " " " A 2 0 0 "ALA " " C  " " " 6 0 1 C2 
    1065 23 1.88216 13.8827 29.5493 71 " " " " A 70 0 0 "ALA " " O  " " " 8 0 1 C2 
    1066 14 -0.72266 14.7339 28.7934 71 " " " " A 2 0 0 "ALA " " CB " " " 6 0 1 C2 
    1067 48 0.00820215 12.2667 28.7201 71 " " " " A 21 0 0 "ALA " " H  " " " 1 0 1 C2 
    1068 48 0.298724 14.5716 26.8303 71 " " " " A 21 0 0 "ALA " " HA " " " 1 0 1 C2 
    1069 48 -1.72889 14.6128 28.3922 71 " " " " A 21 0 0 "ALA " " HB1" " " 1 0 1 C2 
    1070 48 -0.717678 14.3329 29.8069 71 " " " " A 21 0 0 "ALA " " HB2" " " 1 0 1 C2 
    1071 48 -0.510847 15.7871 28.9781 71 " " " " A 21 0 0 "ALA " " HB3" " " 1 0 1 C2 
    1072 40 2.62432 14.8045 27.614 72 " " " " A 43 0 0 "ILE " " N  " " " 7 0 1 C2 
    1073 14 4.01752 15.0649 27.9842 72 " " " " A 2 0 0 "ILE " " CA " " " 6 0 1 C2 
    1074 14 4.02986 16.5491 28.3058 72 " " " " A 2 0 0 "ILE " " C  " " " 6 0 1 C2 
    1075 23 3.49946 17.2959 27.4581 72 " " " " A 70 0 0 "ILE " " O  " " " 8 0 1 C2 
    1076 14 4.99328 14.6828 26.8384 72 " " " " A 2 0 0 "ILE " " CB " " " 6 0 1 C2 
    1077 14 4.88075 13.2131 26.4592 72 " " " " A 2 0 0 "ILE " " CG1" " " 6 0 1 C2 
    1078 14 6.44361 15.1407 27.2178 72 " " " " A 2 0 0 "ILE " " CG2" " " 6 0 1 C2 
    1079 14 5.77629 12.8601 25.2429 72 " " " " A 2 0 0 "ILE " " CD1" " " 6 0 1 C2 
    1080 48 2.52816 14.9154 26.6147 72 " " " " A 21 0 0 "ILE " " H  " " " 1 0 1 C2 
    1081 48 4.27029 14.5164 28.8916 72 " " " " A 21 0 0 "ILE " " HA " " " 1 0 1 C2 
    1082 48 4.68011 15.2267 25.9472 72 " " " " A 21 0 0 "ILE " " HB " " " 1 0 1 C2 
    1083 48 3.89041 13.001 26.0563 72 " " " " A 21 0 0 "ILE " HG13 " " 1 0 1 C2 
    1084 48 5.15937 12.5639 27.2893 72 " " " " A 21 0 0 "ILE " HG12 " " 1 0 1 C2 
    1085 48 7.0702 15.1447 26.3259 72 " " " " A 21 0 0 "ILE " HG21 " " 1 0 1 C2 
    1086 48 6.46276 16.1301 27.6748 72 " " " " A 21 0 0 "ILE " HG22 " " 1 0 1 C2 
    1087 48 6.84325 14.5331 28.0297 72 " " " " A 21 0 0 "ILE " HG23 " " 1 0 1 C2 
    1088 48 6.85609 12.8192 25.3859 72 " " " " A 21 0 0 "ILE " HD11 " " 1 0 1 C2 
    1089 48 5.59639 11.823 24.9594 72 " " " " A 21 0 0 "ILE " HD12 " " 1 0 1 C2 
    1090 48 5.62021 13.4802 24.3602 72 " " " " A 21 0 0 "ILE " HD13 " " 1 0 1 C2 
    1091 40 4.45018 17.0136 29.4371 73 " " " " A 43 0 0 "LEU " " N  " " " 7 0 1 C2 
    1092 14 4.21786 18.4461 29.8177 73 " " " " A 2 0 0 "LEU " " CA " " " 6 0 1 C2 
    1093 14 5.21166 19.053 30.8343 73 " " " " A 2 0 0 "LEU " " C  " " " 6 0 1 C2 
    1094 23 5.76691 18.2352 31.5848 73 " " " " A 70 0 0 "LEU " " O  " " " 8 0 1 C2 
    1095 14 2.73455 18.7827 30.1516 73 " " " " A 2 0 0 "LEU " " CB " " " 6 0 1 C2 
    1096 14 2.2072 18.2744 31.5738 73 " " " " A 2 0 0 "LEU " " CG " " " 6 0 1 C2 
    1097 14 0.695448 18.4508 31.6842 73 " " " " A 2 0 0 "LEU " " CD1" " " 6 0 1 C2 
    1098 14 2.57139 16.8237 31.8179 73 " " " " A 2 0 0 "LEU " " CD2" " " 6 0 1 C2 
    1099 48 5.00737 16.5337 30.1295 73 " " " " A 21 0 0 "LEU " " H  " " " 1 0 1 C2 
    1100 48 4.44936 18.9737 28.8924 73 " " " " A 21 0 0 "LEU " " HA " " " 1 0 1 C2 
    1101 48 2.0592 18.4099 29.3815 73 " " " " A 21 0 0 "LEU " " HB3" " " 1 0 1 C2 
    1102 48 2.59971 19.8641 30.1305 73 " " " " A 21 0 0 "LEU " " HB2" " " 1 0 1 C2 
    1103 48 2.66443 18.9443 32.302 73 " " " " A 21 0 0 "LEU " " HG " " " 1 0 1 C2 
    1104 48 0.267449 17.4708 31.4735 73 " " " " A 21 0 0 "LEU " HD11 " " 1 0 1 C2 
    1105 48 0.472321 18.8153 32.6869 73 " " " " A 21 0 0 "LEU " HD12 " " 1 0 1 C2 
    1106 48 0.326655 19.1326 30.9179 73 " " " " A 21 0 0 "LEU " HD13 " " 1 0 1 C2 
    1107 48 3.61814 16.5306 31.8988 73 " " " " A 21 0 0 "LEU " HD21 " " 1 0 1 C2 
    1108 48 2.26065 16.4967 32.8102 73 " " " " A 21 0 0 "LEU " HD22 " " 1 0 1 C2 
    1109 48 2.02409 16.1469 31.1618 73 " " " " A 21 0 0 "LEU " HD23 " " 1 0 1 C2 
    1110 40 5.41838 20.336 30.8898 74 " " " " A 43 0 0 "THR " " N  " " " 7 0 1 C2 
    1111 14 6.41886 20.9483 31.7204 74 " " " " A 2 0 0 "THR " " CA " " " 6 0 1 C2 
    1112 14 5.91076 22.3269 32.2896 74 " " " " A 2 0 0 "THR " " C  " " " 6 0 1 C2 
    1113 23 5.07001 23.0075 31.6685 74 " " " " A 70 0 0 "THR " " O  " " " 8 0 1 C2 
    1114 14 7.71947 21.0711 30.8092 74 " " " " A 2 0 0 "THR " " CB " " " 6 0 1 C2 
    1115 23 8.7667 21.7568 31.3975 74 " " " " A 70 0 0 "THR " " OG1" " " 8 0 1 C2 
    1116 14 7.38474 21.9186 29.522 74 " " " " A 2 0 0 "THR " " CG2" " " 6 0 1 C2 
    1117 48 5.01424 21.0003 30.2452 74 " " " " A 21 0 0 "THR " " H  " " " 1 0 1 C2 
    1118 48 6.60805 20.2731 32.5549 74 " " " " A 21 0 0 "THR " " HA " " " 1 0 1 C2 
    1119 48 8.18425 20.0899 30.7135 74 " " " " A 21 0 0 "THR " " HB " " " 1 0 1 C2 
    1120 48 9.27359 21.2619 32.0229 74 " " " " A 21 0 0 "THR " " HG1" " " 1 0 1 C2 
    1121 48 7.07438 22.9565 29.6423 74 " " " " A 21 0 0 "THR " HG21 " " 1 0 1 C2 
    1122 48 8.18725 21.9592 28.7855 74 " " " " A 21 0 0 "THR " HG22 " " 1 0 1 C2 
    1123 48 6.58556 21.5063 28.906 74 " " " " A 21 0 0 "THR " HG23 " " 1 0 1 C2 
    1124 40 6.35268 22.6667 33.4918 75 " " " " A 43 0 0 "PRO " " N  " " " 7 0 1 C2 
    1125 14 6.20311 24.0047 34.0572 75 " " " " A 2 0 0 "PRO " " CA " " " 6 0 1 C2 
    1126 14 7.03234 25.2057 33.406 75 " " " " A 2 0 0 "PRO " " C  " " " 6 0 1 C2 
    1127 23 7.85324 24.9377 32.5417 75 " " " " A 70 0 0 "PRO " " O  " " " 8 0 1 C2 
    1128 14 6.56571 23.7662 35.5316 75 " " " " A 2 0 0 "PRO " " CB " " " 6 0 1 C2 
    1129 14 7.64122 22.6623 35.4771 75 " " " " A 2 0 0 "PRO " " CG " " " 6 0 1 C2 
    1130 14 7.21109 21.8774 34.32 75 " " " " A 2 0 0 "PRO " " CD " " " 6 0 1 C2 
    1131 48 5.15838 24.258 33.877 75 " " " " A 21 0 0 "PRO " " HA " " " 1 0 1 C2 
    1132 48 5.71504 23.3631 36.0811 75 " " " " A 21 0 0 "PRO " " HB3" " " 1 0 1 C2 
    1133 48 6.89377 24.7192 35.9466 75 " " " " A 21 0 0 "PRO " " HB2" " " 1 0 1 C2 
    1134 48 7.66366 21.9929 36.337 75 " " " " A 21 0 0 "PRO " " HG3" " " 1 0 1 C2 
    1135 48 8.63109 23.0979 35.3411 75 " " " " A 21 0 0 "PRO " " HG2" " " 1 0 1 C2 
    1136 48 8.12115 21.5162 33.8411 75 " " " " A 21 0 0 "PRO " " HD2" " " 1 0 1 C2 
    1137 48 6.61212 21.0034 34.5759 75 " " " " A 21 0 0 "PRO " " HD3" " " 1 0 1 C2 
    1138 40 6.68675 26.4696 33.7381 76 " " " " A 43 0 0 "PRO " " N  " " " 7 0 1 C2 
    1139 14 7.38605 27.5777 33.1174 76 " " " " A 2 0 0 "PRO " " CA " " " 6 0 1 C2 
    1140 14 8.90222 27.6205 33.457 76 " " " " A 2 0 0 "PRO " " C  " " " 6 0 1 C2 
    1141 23 9.37536 26.923 34.3778 76 " " " " A 70 0 0 "PRO " " O  " " " 8 0 1 C2 
    1142 14 6.57271 28.8858 33.4668 76 " " " " A 2 0 0 "PRO " " CB " " " 6 0 1 C2 
    1143 14 5.96844 28.5191 34.8231 76 " " " " A 2 0 0 "PRO " " CG " " " 6 0 1 C2 
    1144 14 5.77993 26.971 34.733 76 " " " " A 2 0 0 "PRO " " CD " " " 6 0 1 C2 
    1145 48 7.32808 27.5668 32.029 76 " " " " A 21 0 0 "PRO " " HA " " " 1 0 1 C2 
    1146 48 5.88622 29.0185 32.6306 76 " " " " A 21 0 0 "PRO " " HB3" " " 1 0 1 C2 
    1147 48 7.25696 29.7342 33.4648 76 " " " " A 21 0 0 "PRO " " HB2" " " 1 0 1 C2 
    1148 48 5.07753 29.0088 35.2163 76 " " " " A 21 0 0 "PRO " " HG3" " " 1 0 1 C2 
    1149 48 6.71448 28.8667 35.5378 76 " " " " A 21 0 0 "PRO " " HG2" " " 1 0 1 C2 
    1150 48 5.66425 26.4011 35.6549 76 " " " " A 21 0 0 "PRO " " HD2" " " 1 0 1 C2 
    1151 48 4.8131 26.8301 34.2498 76 " " " " A 21 0 0 "PRO " " HD3" " " 1 0 1 C2 
    1152 40 9.63712 28.4492 32.7848 77 " " " " A 43 0 0 "ASP " " N  " " " 7 0 1 C2 
    1153 14 11.0234 28.34 32.5077 77 " " " " A 2 0 0 "ASP " " CA " " " 6 0 1 C2 
    1154 14 12.0192 28.4229 33.7136 77 " " " " A 2 0 0 "ASP " " C  " " " 6 0 1 C2 
    1155 23 13.2199 28.1473 33.5489 77 " " " " A 70 0 0 "ASP " " O  " " " 8 0 1 C2 
    1156 14 11.5312 29.521 31.5867 77 " " " " A 2 0 0 "ASP " " CB " " " 6 0 1 C2 
    1157 14 11.7024 30.8989 32.1669 77 " " " " A 2 0 0 "ASP " " CG " " " 6 0 1 C2 
    1158 23 12.7724 31.5387 31.9207 77 " " " " A 70 0 0 "ASP " " OD1" " " 8 0 1 C2 
    1159 23 10.697 31.4615 32.7084 77 " " " " A 70 0 0 "ASP " " OD2" " " 8 0 1 C2 
    1160 48 9.0594 29.0607 32.2258 77 " " " " A 21 0 0 "ASP " " H  " " " 1 0 1 C2 
    1161 48 11.1746 27.5139 31.813 77 " " " " A 21 0 0 "ASP " " HA " " " 1 0 1 C2 
    1162 48 10.8174 29.6202 30.7689 77 " " " " A 21 0 0 "ASP " " HB3" " " 1 0 1 C2 
    1163 48 12.4212 29.135 31.0896 77 " " " " A 21 0 0 "ASP " " HB2" " " 1 0 1 C2 
    1164 40 11.4836 28.8474 34.9133 78 " " " " A 43 0 0 "ASP " " N  " " " 7 0 1 C2 
    1165 14 12.2698 28.8765 36.154 78 " " " " A 2 0 0 "ASP " " CA " " " 6 0 1 C2 
    1166 14 11.7014 27.8909 37.1702 78 " " " " A 2 0 0 "ASP " " C  " " " 6 0 1 C2 
    1167 23 12.2305 27.9202 38.2538 78 " " " " A 70 0 0 "ASP " " O  " " " 8 0 1 C2 
    1168 14 12.1239 30.3852 36.6541 78 " " " " A 2 0 0 "ASP " " CB " " " 6 0 1 C2 
    1169 14 10.847 30.8918 37.2943 78 " " " " A 2 0 0 "ASP " " CG " " " 6 0 1 C2 
    1170 23 10.9387 32.0525 37.8573 78 " " " " A 70 0 0 "ASP " " OD1" " " 8 0 1 C2 
    1171 23 9.70589 30.5182 37.0022 78 " " " " A 70 0 0 "ASP " " OD2" " " 8 0 1 C2 
    1172 48 10.5434 29.2137 34.956 78 " " " " A 21 0 0 "ASP " " H  " " " 1 0 1 C2 
    1173 48 13.3032 28.558 36.0177 78 " " " " A 21 0 0 "ASP " " HA " " " 1 0 1 C2 
    1174 48 12.5224 31.0679 35.9036 78 " " " " A 21 0 0 "ASP " " HB3" " " 1 0 1 C2 
    1175 48 12.9208 30.5557 37.3779 78 " " " " A 21 0 0 "ASP " " HB2" " " 1 0 1 C2 
    1176 40 10.7384 26.9885 36.9403 79 " " " " A 43 0 0 "LYS " " N  " " " 7 0 1 C2 
    1177 14 10.0319 26.0701 37.861 79 " " " " A 2 0 0 "LYS " " CA " " " 6 0 1 C2 
    1178 14 10.4134 24.621 37.5985 79 " " " " A 2 0 0 "LYS " " C  " " " 6 0 1 C2 
    1179 23 10.8817 24.299 36.4882 79 " " " " A 70 0 0 "LYS " " O  " " " 8 0 1 C2 
    1180 14 8.50111 26.2796 37.7525 79 " " " " A 2 0 0 "LYS " " CB " " " 6 0 1 C2 
    1181 14 8.07412 27.4839 38.6198 79 " " " " A 2 0 0 "LYS " " CG " " " 6 0 1 C2 
    1182 14 6.55651 27.6801 38.8058 79 " " " " A 2 0 0 "LYS " " CD " " " 6 0 1 C2 
    1183 14 6.09725 28.7371 39.8016 79 " " " " A 2 0 0 "LYS " " CE " " " 6 0 1 C2 
    1184 40 4.73047 28.4409 40.1417 79 " " " " A 43 0 0 "LYS " " NZ " " " 7 0 1 C2 
    1185 48 10.4397 27.0751 35.9793 79 " " " " A 21 0 0 "LYS " " H  " " " 1 0 1 C2 
    1186 48 10.3873 26.327 38.859 79 " " " " A 21 0 0 "LYS " " HA " " " 1 0 1 C2 
    1187 48 8.10378 25.3571 38.176 79 " " " " A 21 0 0 "LYS " " HB3" " " 1 0 1 C2 
    1188 48 8.14138 26.3123 36.7241 79 " " " " A 21 0 0 "LYS " " HB2" " " 1 0 1 C2 
    1189 48 8.52147 28.3752 38.1798 79 " " " " A 21 0 0 "LYS " " HG3" " " 1 0 1 C2 
    1190 48 8.62155 27.4014 39.5587 79 " " " " A 21 0 0 "LYS " " HG2" " " 1 0 1 C2 
    1191 48 6.10964 26.7517 39.1616 79 " " " " A 21 0 0 "LYS " " HD3" " " 1 0 1 C2 
    1192 48 6.00345 27.7863 37.8726 79 " " " " A 21 0 0 "LYS " " HD2" " " 1 0 1 C2 
    1193 48 6.2068 29.7759 39.4901 79 " " " " A 21 0 0 "LYS " " HE3" " " 1 0 1 C2 
    1194 48 6.60939 28.7638 40.7634 79 " " " " A 21 0 0 "LYS " " HE2" " " 1 0 1 C2 
    1195 48 4.10885 28.4179 39.3459 79 " " " " A 21 0 0 "LYS " " HZ1" " " 1 0 1 C2 
    1196 48 4.70705 27.5332 40.5839 79 " " " " A 21 0 0 "LYS " " HZ2" " " 1 0 1 C2 
    1197 48 4.36245 29.0968 40.8158 79 " " " " A 21 0 0 "LYS " " HZ3" " " 1 0 1 C2 
    1198 40 10.2192 23.7555 38.6448 80 " " " " A 43 0 0 "LYS " " N  " " " 7 0 1 C2 
    1199 14 10.2933 22.3447 38.5005 80 " " " " A 2 0 0 "LYS " " CA " " " 6 0 1 C2 
    1200 14 8.95376 21.732 38.831 80 " " " " A 2 0 0 "LYS " " C  " " " 6 0 1 C2 
    1201 23 8.24083 22.3666 39.5944 80 " " " " A 70 0 0 "LYS " " O  " " " 8 0 1 C2 
    1202 14 11.2995 21.8101 39.6144 80 " " " " A 2 0 0 "LYS " " CB " " " 6 0 1 C2 
    1203 14 12.8375 21.8614 39.2684 80 " " " " A 2 0 0 "LYS " " CG " " " 6 0 1 C2 
    1204 14 13.7392 21.6159 40.5688 80 " " " " A 2 0 0 "LYS " " CD " " " 6 0 1 C2 
    1205 14 15.2128 21.3552 40.2648 80 " " " " A 2 0 0 "LYS " " CE " " " 6 0 1 C2 
    1206 40 16.0978 21.4317 41.4118 80 " " " " A 43 0 0 "LYS " " NZ " " " 7 0 1 C2 
    1207 48 10.0535 24.1459 39.5614 80 " " " " A 21 0 0 "LYS " " H  " " " 1 0 1 C2 
    1208 48 10.5111 21.9951 37.4914 80 " " " " A 21 0 0 "LYS " " HA " " " 1 0 1 C2 
    1209 48 11.038 20.7931 39.9065 80 " " " " A 21 0 0 "LYS " " HB3" " " 1 0 1 C2 
    1210 48 11.1689 22.3642 40.5439 80 " " " " A 21 0 0 "LYS " " HB2" " " 1 0 1 C2 
    1211 48 12.9564 22.833 38.7889 80 " " " " A 21 0 0 "LYS " " HG3" " " 1 0 1 C2 
    1212 48 13.0437 21.0399 38.5822 80 " " " " A 21 0 0 "LYS " " HG2" " " 1 0 1 C2 
    1213 48 13.3523 20.7804 41.1522 80 " " " " A 21 0 0 "LYS " " HD3" " " 1 0 1 C2 
    1214 48 13.6844 22.5005 41.2033 80 " " " " A 21 0 0 "LYS " " HD2" " " 1 0 1 C2 
    1215 48 15.6235 22.2052 39.7198 80 " " " " A 21 0 0 "LYS " " HE3" " " 1 0 1 C2 
    1216 48 15.2269 20.4619 39.6404 80 " " " " A 21 0 0 "LYS " " HE2" " " 1 0 1 C2 
    1217 48 17.0238 21.0993 41.1834 80 " " " " A 21 0 0 "LYS " " HZ1" " " 1 0 1 C2 
    1218 48 16.0337 22.3598 41.805 80 " " " " A 21 0 0 "LYS " " HZ2" " " 1 0 1 C2 
    1219 48 15.8031 20.7995 42.1423 80 " " " " A 21 0 0 "LYS " " HZ3" " " 1 0 1 C2 
    1220 40 8.65561 20.5333 38.3946 81 " " " " A 43 0 0 "VAL " " N  " " " 7 0 1 C2 
    1221 14 7.35999 19.9017 38.5898 81 " " " " A 2 0 0 "VAL " " CA " " " 6 0 1 C2 
    1222 14 6.88995 19.5733 40.0444 81 " " " " A 2 0 0 "VAL " " C  " " " 6 0 1 C2 
    1223 23 5.75676 19.2495 40.3911 81 " " " " A 70 0 0 "VAL " " O  " " " 8 0 1 C2 
    1224 14 7.47492 18.5457 37.8103 81 " " " " A 2 0 0 "VAL " " CB " " " 6 0 1 C2 
    1225 14 7.66156 18.7683 36.2978 81 " " " " A 2 0 0 "VAL " " CG1" " " 6 0 1 C2 
    1226 14 8.49507 17.5551 38.4254 81 " " " " A 2 0 0 "VAL " " CG2" " " 6 0 1 C2 
    1227 48 9.37451 20.0619 37.8644 81 " " " " A 21 0 0 "VAL " " H  " " " 1 0 1 C2 
    1228 48 6.56651 20.4736 38.1087 81 " " " " A 21 0 0 "VAL " " HA " " " 1 0 1 C2 
    1229 48 6.48372 18.1022 37.9048 81 " " " " A 21 0 0 "VAL " " HB " " " 1 0 1 C2 
    1230 48 6.69924 19.0285 35.8569 81 " " " " A 21 0 0 "VAL " HG11 " " 1 0 1 C2 
    1231 48 8.31238 19.615 36.0794 81 " " " " A 21 0 0 "VAL " HG12 " " 1 0 1 C2 
    1232 48 7.84253 17.8593 35.7242 81 " " " " A 21 0 0 "VAL " HG13 " " 1 0 1 C2 
    1233 48 8.8739 16.7735 37.7668 81 " " " " A 21 0 0 "VAL " HG21 " " 1 0 1 C2 
    1234 48 9.38615 17.9716 38.895 81 " " " " A 21 0 0 "VAL " HG22 " " 1 0 1 C2 
    1235 48 8.14567 17.0947 39.3495 81 " " " " A 21 0 0 "VAL " HG23 " " 1 0 1 C2 
    1236 40 7.77086 19.9522 41.0223 82 " " " " A 43 0 0 "THR " " N  " " " 7 0 1 C2 
    1237 14 7.58725 19.8367 42.4858 82 " " " " A 2 0 0 "THR " " CA " " " 6 0 1 C2 
    1238 14 6.96397 21.0499 43.1951 82 " " " " A 2 0 0 "THR " " C  " " " 6 0 1 C2 
    1239 23 6.67664 21.0679 44.3817 82 " " " " A 70 0 0 "THR " " O  " " " 8 0 1 C2 
    1240 14 9.05573 19.5012 43.0427 82 " " " " A 2 0 0 "THR " " CB " " " 6 0 1 C2 
    1241 23 9.97047 20.4941 42.6904 82 " " " " A 70 0 0 "THR " " OG1" " " 8 0 1 C2 
    1242 14 9.66432 18.1163 42.6518 82 " " " " A 2 0 0 "THR " " CG2" " " 6 0 1 C2 
    1243 48 8.57809 20.4946 40.7498 82 " " " " A 21 0 0 "THR " " H  " " " 1 0 1 C2 
    1244 48 6.84412 19.0493 42.612 82 " " " " A 21 0 0 "THR " " HA " " " 1 0 1 C2 
    1245 48 8.91342 19.6292 44.1157 82 " " " " A 21 0 0 "THR " " HB " " " 1 0 1 C2 
    1246 48 9.55923 21.34 42.782 82 " " " " A 21 0 0 "THR " " HG1" " " 1 0 1 C2 
    1247 48 8.92072 17.4188 43.0374 82 " " " " A 21 0 0 "THR " HG21 " " 1 0 1 C2 
    1248 48 9.71387 17.9976 41.5694 82 " " " " A 21 0 0 "THR " HG22 " " 1 0 1 C2 
    1249 48 10.5134 17.8204 43.268 82 " " " " A 21 0 0 "THR " HG23 " " 1 0 1 C2 
    1250 40 6.77302 22.0675 42.3376 83 " " " " A 43 0 0 "ASP " " N  " " " 7 0 1 C2 
    1251 14 6.31129 23.3918 42.6865 83 " " " " A 2 0 0 "ASP " " CA " " " 6 0 1 C2 
    1252 14 4.83901 23.3617 43.0968 83 " " " " A 2 0 0 "ASP " " C  " " " 6 0 1 C2 
    1253 23 3.96037 22.8911 42.3031 83 " " " " A 70 0 0 "ASP " " O  " " " 8 0 1 C2 
    1254 14 6.47174 24.4418 41.4986 83 " " " " A 2 0 0 "ASP " " CB " " " 6 0 1 C2 
    1255 14 5.91763 25.8356 41.7896 83 " " " " A 2 0 0 "ASP " " CG " " " 6 0 1 C2 
    1256 23 4.77852 26.1598 41.3753 83 " " " " A 70 0 0 "ASP " " OD1" " " 8 0 1 C2 
    1257 23 6.45731 26.6204 42.6388 83 " " " " A 70 0 0 "ASP " " OD2" " " 8 0 1 C2 
    1258 48 7.01982 21.8741 41.3775 83 " " " " A 21 0 0 "ASP " " H  " " " 1 0 1 C2 
    1259 48 7.02524 23.72 43.4419 83 " " " " A 21 0 0 "ASP " " HA " " " 1 0 1 C2 
    1260 48 5.91225 24.0208 40.6632 83 " " " " A 21 0 0 "ASP " " HB3" " " 1 0 1 C2 
    1261 48 7.52003 24.4418 41.1999 83 " " " " A 21 0 0 "ASP " " HB2" " " 1 0 1 C2 
    1262 40 4.49151 23.8642 44.322 84 " " " " A 43 0 0 "LYS " " N  " " " 7 0 1 C2 
    1263 14 3.10394 23.7272 44.8152 84 " " " " A 2 0 0 "LYS " " CA " " " 6 0 1 C2 
    1264 14 2.03377 24.4433 43.9679 84 " " " " A 2 0 0 "LYS " " C  " " " 6 0 1 C2 
    1265 23 0.966355 23.8531 43.6839 84 " " " " A 70 0 0 "LYS " " O  " " " 8 0 1 C2 
    1266 14 2.96256 24.1561 46.2982 84 " " " " A 2 0 0 "LYS " " CB " " " 6 0 1 C2 
    1267 14 3.04616 23.1733 47.4078 84 " " " " A 2 0 0 "LYS " " CG " " " 6 0 1 C2 
    1268 14 2.82521 23.7056 48.886 84 " " " " A 2 0 0 "LYS " " CD " " " 6 0 1 C2 
    1269 14 2.48443 22.5623 49.7853 84 " " " " A 2 0 0 "LYS " " CE " " " 6 0 1 C2 
    1270 40 2.75194 22.8363 51.2388 84 " " " " A 43 0 0 "LYS " " NZ " " " 7 0 1 C2 
    1271 48 5.21763 24.1853 44.9463 84 " " " " A 21 0 0 "LYS " " H  " " " 1 0 1 C2 
    1272 48 2.88776 22.6685 44.6718 84 " " " " A 21 0 0 "LYS " " HA " " " 1 0 1 C2 
    1273 48 1.97764 24.6225 46.3199 84 " " " " A 21 0 0 "LYS " " HB3" " " 1 0 1 C2 
    1274 48 3.55583 25.0506 46.4879 84 " " " " A 21 0 0 "LYS " " HB2" " " 1 0 1 C2 
    1275 48 3.99816 22.6521 47.3069 84 " " " " A 21 0 0 "LYS " " HG3" " " 1 0 1 C2 
    1276 48 2.25843 22.4235 47.3341 84 " " " " A 21 0 0 "LYS " " HG2" " " 1 0 1 C2 
    1277 48 2.04196 24.4633 48.8624 84 " " " " A 21 0 0 "LYS " " HD3" " " 1 0 1 C2 
    1278 48 3.72254 24.1959 49.2636 84 " " " " A 21 0 0 "LYS " " HD2" " " 1 0 1 C2 
    1279 48 3.03758 21.6575 49.5333 84 " " " " A 21 0 0 "LYS " " HE3" " " 1 0 1 C2 
    1280 48 1.44148 22.3572 49.5439 84 " " " " A 21 0 0 "LYS " " HE2" " " 1 0 1 C2 
    1281 48 2.28503 22.1124 51.7661 84 " " " " A 21 0 0 "LYS " " HZ1" " " 1 0 1 C2 
    1282 48 3.74148 22.9029 51.4298 84 " " " " A 21 0 0 "LYS " " HZ2" " " 1 0 1 C2 
    1283 48 2.22075 23.6739 51.4293 84 " " " " A 21 0 0 "LYS " " HZ3" " " 1 0 1 C2 
    1284 40 2.44069 25.6276 43.4096 85 " " " " A 43 0 0 "ALA " " N  " " " 7 0 1 C2 
    1285 14 1.5823 26.5811 42.6499 85 " " " " A 2 0 0 "ALA " " CA " " " 6 0 1 C2 
    1286 14 1.31882 26.0909 41.204 85 " " " " A 2 0 0 "ALA " " C  " " " 6 0 1 C2 
    1287 23 0.206166 26.2602 40.7456 85 " " " " A 70 0 0 "ALA " " O  " " " 8 0 1 C2 
    1288 14 2.11851 27.9513 42.5939 85 " " " " A 2 0 0 "ALA " " CB " " " 6 0 1 C2 
    1289 48 3.38459 25.9136 43.6271 85 " " " " A 21 0 0 "ALA " " H  " " " 1 0 1 C2 
    1290 48 0.672268 26.7592 43.2228 85 " " " " A 21 0 0 "ALA " " HA " " " 1 0 1 C2 
    1291 48 1.50097 28.6023 41.9752 85 " " " " A 21 0 0 "ALA " " HB1" " " 1 0 1 C2 
    1292 48 2.1498 28.4783 43.5476 85 " " " " A 21 0 0 "ALA " " HB2" " " 1 0 1 C2 
    1293 48 3.12541 27.9945 42.1788 85 " " " " A 21 0 0 "ALA " " HB3" " " 1 0 1 C2 
    1294 40 2.24705 25.3543 40.5953 86 " " " " A 43 0 0 "TRP " " N  " " " 7 0 1 C2 
    1295 14 2.10597 24.7311 39.3768 86 " " " " A 2 0 0 "TRP " " CA " " " 6 0 1 C2 
    1296 14 1.17074 23.4258 39.4969 86 " " " " A 2 0 0 "TRP " " C  " " " 6 0 1 C2 
    1297 23 0.432681 22.9965 38.6479 86 " " " " A 70 0 0 "TRP " " O  " " " 8 0 1 C2 
    1298 14 3.49163 24.3064 38.7638 86 " " " " A 2 0 0 "TRP " " CB " " " 6 0 1 C2 
    1299 14 3.41546 23.6477 37.4691 86 " " " " A 2 0 0 "TRP " " CG " " " 6 0 1 C2 
    1300 14 3.0923 24.2754 36.2488 86 " " " " A 2 0 0 "TRP " " CD1" " " 6 0 1 C2 
    1301 14 3.40632 22.2506 37.0994 86 " " " " A 2 0 0 "TRP " " CD2" " " 6 0 1 C2 
    1302 40 2.79363 23.297 35.2798 86 " " " " A 43 0 0 "TRP " " NE1" " " 7 0 1 C2 
    1303 14 2.96973 22.0466 35.7467 86 " " " " A 2 0 0 "TRP " " CE2" " " 6 0 1 C2 
    1304 14 3.80625 21.1012 37.8325 86 " " " " A 2 0 0 "TRP " " CE3" " " 6 0 1 C2 
    1305 14 2.90873 20.8144 35.1664 86 " " " " A 2 0 0 "TRP " " CZ2" " " 6 0 1 C2 
    1306 14 3.7107 19.8195 37.2354 86 " " " " A 2 0 0 "TRP " " CZ3" " " 6 0 1 C2 
    1307 14 3.30469 19.6477 35.8822 86 " " " " A 2 0 0 "TRP " " CH2" " " 6 0 1 C2 
    1308 48 3.14228 25.3562 41.0629 86 " " " " A 21 0 0 "TRP " " H  " " " 1 0 1 C2 
    1309 48 1.57936 25.4913 38.7998 86 " " " " A 21 0 0 "TRP " " HA " " " 1 0 1 C2 
    1310 48 3.93217 23.595 39.4623 86 " " " " A 21 0 0 "TRP " " HB3" " " 1 0 1 C2 
    1311 48 4.16461 25.1634 38.7367 86 " " " " A 21 0 0 "TRP " " HB2" " " 1 0 1 C2 
    1312 48 2.80111 25.3143 36.2975 86 " " " " A 21 0 0 "TRP " " HD1" " " 1 0 1 C2 
    1313 48 2.45478 23.549 34.3623 86 " " " " A 21 0 0 "TRP " " HE1" " " 1 0 1 C2 
    1314 48 3.9018 21.1378 38.9076 86 " " " " A 21 0 0 "TRP " " HE3" " " 1 0 1 C2 
    1315 48 2.68426 20.8516 34.1106 86 " " " " A 21 0 0 "TRP " " HZ2" " " 1 0 1 C2 
    1316 48 3.80795 18.9173 37.8211 86 " " " " A 21 0 0 "TRP " " HZ3" " " 1 0 1 C2 
    1317 48 3.29362 18.706 35.3536 86 " " " " A 21 0 0 "TRP " " HH2" " " 1 0 1 C2 
    1318 40 1.3486 22.7401 40.6445 87 " " " " A 43 0 0 "GLN " " N  " " " 7 0 1 C2 
    1319 14 0.602744 21.5225 41.0358 87 " " " " A 2 0 0 "GLN " " CA " " " 6 0 1 C2 
    1320 14 -0.904823 21.842 41.2776 87 " " " " A 2 0 0 "GLN " " C  " " " 6 0 1 C2 
    1321 23 -1.77548 21.1583 40.7932 87 " " " " A 70 0 0 "GLN " " O  " " " 8 0 1 C2 
    1322 14 1.2627 20.9276 42.2343 87 " " " " A 2 0 0 "GLN " " CB " " " 6 0 1 C2 
    1323 14 2.59255 20.1101 42.0105 87 " " " " A 2 0 0 "GLN " " CG " " " 6 0 1 C2 
    1324 14 2.22667 18.7012 41.5476 87 " " " " A 2 0 0 "GLN " " CD " " " 6 0 1 C2 
    1325 23 1.2955 18.0597 42.0758 87 " " " " A 70 0 0 "GLN " " OE1" " " 8 0 1 C2 
    1326 40 3.03615 18.1369 40.6051 87 " " " " A 43 0 0 "GLN " " NE2" " " 7 0 1 C2 
    1327 48 1.85202 23.2618 41.3476 87 " " " " A 21 0 0 "GLN " " H  " " " 1 0 1 C2 
    1328 48 0.778725 20.7917 40.2464 87 " " " " A 21 0 0 "GLN " " HA " " " 1 0 1 C2 
    1329 48 0.527005 20.3125 42.7525 87 " " " " A 21 0 0 "GLN " " HB3" " " 1 0 1 C2 
    1330 48 1.58865 21.6512 42.9814 87 " " " " A 21 0 0 "GLN " " HB2" " " 1 0 1 C2 
    1331 48 3.15541 20.0167 42.9393 87 " " " " A 21 0 0 "GLN " " HG3" " " 1 0 1 C2 
    1332 48 3.28977 20.6459 41.3664 87 " " " " A 21 0 0 "GLN " " HG2" " " 1 0 1 C2 
    1333 48 2.93466 17.1516 40.4076 87 " " " " A 21 0 0 "GLN " HE22 " " 1 0 1 C2 
    1334 48 3.88051 18.626 40.3444 87 " " " " A 21 0 0 "GLN " HE21 " " 1 0 1 C2 
    1335 40 -1.23357 22.9126 42.0782 88 " " " " A 43 0 0 "LYS " " N  " " " 7 0 1 C2 
    1336 14 -2.51884 23.5495 42.2436 88 " " " " A 2 0 0 "LYS " " CA " " " 6 0 1 C2 
    1337 14 -3.30615 23.8072 40.9531 88 " " " " A 2 0 0 "LYS " " C  " " " 6 0 1 C2 
    1338 23 -4.49752 23.7149 40.9882 88 " " " " A 70 0 0 "LYS " " O  " " " 8 0 1 C2 
    1339 14 -2.3412 24.9281 42.9933 88 " " " " A 2 0 0 "LYS " " CB " " " 6 0 1 C2 
    1340 14 -2.26126 24.8067 44.499 88 " " " " A 2 0 0 "LYS " " CG " " " 6 0 1 C2 
    1341 14 -2.44717 26.1398 45.2865 88 " " " " A 2 0 0 "LYS " " CD " " " 6 0 1 C2 
    1342 14 -2.53591 26.0892 46.757 88 " " " " A 2 0 0 "LYS " " CE " " " 6 0 1 C2 
    1343 40 -1.28482 25.9138 47.4942 88 " " " " A 43 0 0 "LYS " " NZ " " " 7 0 1 C2 
    1344 48 -0.479429 23.4721 42.4501 88 " " " " A 21 0 0 "LYS " " H  " " " 1 0 1 C2 
    1345 48 -3.05207 22.9146 42.9512 88 " " " " A 21 0 0 "LYS " " HA " " " 1 0 1 C2 
    1346 48 -3.14764 25.6482 42.8549 88 " " " " A 21 0 0 "LYS " " HB3" " " 1 0 1 C2 
    1347 48 -1.43702 25.4121 42.6242 88 " " " " A 21 0 0 "LYS " " HB2" " " 1 0 1 C2 
    1348 48 -1.28486 24.4017 44.765 88 " " " " A 21 0 0 "LYS " " HG3" " " 1 0 1 C2 
    1349 48 -2.99816 24.1163 44.9094 88 " " " " A 21 0 0 "LYS " " HG2" " " 1 0 1 C2 
    1350 48 -3.38145 26.601 44.9663 88 " " " " A 21 0 0 "LYS " " HD3" " " 1 0 1 C2 
    1351 48 -1.67472 26.8539 45.001 88 " " " " A 21 0 0 "LYS " " HD2" " " 1 0 1 C2 
    1352 48 -3.31825 25.3814 47.031 88 " " " " A 21 0 0 "LYS " " HE3" " " 1 0 1 C2 
    1353 48 -2.81736 27.092 47.0782 88 " " " " A 21 0 0 "LYS " " HE2" " " 1 0 1 C2 
    1354 48 -0.735078 26.759 47.4344 88 " " " " A 21 0 0 "LYS " " HZ1" " " 1 0 1 C2 
    1355 48 -1.3943 25.8548 48.4965 88 " " " " A 21 0 0 "LYS " " HZ2" " " 1 0 1 C2 
    1356 48 -0.795139 25.0766 47.2127 88 " " " " A 21 0 0 "LYS " " HZ3" " " 1 0 1 C2 
    1357 40 -2.63945 24.132 39.9 89 " " " " A 43 0 0 "LYS " " N  " " " 7 0 1 C2 
    1358 14 -3.18806 24.58 38.6004 89 " " " " A 2 0 0 "LYS " " CA " " " 6 0 1 C2 
    1359 14 -3.54219 23.3295 37.7639 89 " " " " A 2 0 0 "LYS " " C  " " " 6 0 1 C2 
    1360 23 -4.68073 23.078 37.5954 89 " " " " A 70 0 0 "LYS " " O  " " " 8 0 1 C2 
    1361 14 -2.17686 25.4525 37.8796 89 " " " " A 2 0 0 "LYS " " CB " " " 6 0 1 C2 
    1362 14 -2.13794 26.8152 38.5899 89 " " " " A 2 0 0 "LYS " " CG " " " 6 0 1 C2 
    1363 14 -1.27673 27.7708 37.7212 89 " " " " A 2 0 0 "LYS " " CD " " " 6 0 1 C2 
    1364 14 -0.896823 29.1452 38.3123 89 " " " " A 2 0 0 "LYS " " CE " " " 6 0 1 C2 
    1365 40 -0.173454 29.9745 37.3895 89 " " " " A 43 0 0 "LYS " " NZ " " " 7 0 1 C2 
    1366 48 -1.63685 24.188 40.0084 89 " " " " A 21 0 0 "LYS " " H  " " " 1 0 1 C2 
    1367 48 -4.06346 25.2181 38.7213 89 " " " " A 21 0 0 "LYS " " HA " " " 1 0 1 C2 
    1368 48 -2.5115 25.5704 36.8489 89 " " " " A 21 0 0 "LYS " " HB3" " " 1 0 1 C2 
    1369 48 -1.17432 25.0278 37.8284 89 " " " " A 21 0 0 "LYS " " HB2" " " 1 0 1 C2 
    1370 48 -1.74064 26.8217 39.6049 89 " " " " A 21 0 0 "LYS " " HG3" " " 1 0 1 C2 
    1371 48 -3.11388 27.2777 38.7371 89 " " " " A 21 0 0 "LYS " " HG2" " " 1 0 1 C2 
    1372 48 -1.81303 28.0689 36.8203 89 " " " " A 21 0 0 "LYS " " HD3" " " 1 0 1 C2 
    1373 48 -0.392343 27.2556 37.3462 89 " " " " A 21 0 0 "LYS " " HD2" " " 1 0 1 C2 
    1374 48 -0.221952 28.8649 39.1211 89 " " " " A 21 0 0 "LYS " " HE3" " " 1 0 1 C2 
    1375 48 -1.73885 29.6854 38.7449 89 " " " " A 21 0 0 "LYS " " HE2" " " 1 0 1 C2 
    1376 48 -0.0952048 30.9481 37.6466 89 " " " " A 21 0 0 "LYS " " HZ1" " " 1 0 1 C2 
    1377 48 0.759146 29.6022 37.281 89 " " " " A 21 0 0 "LYS " " HZ2" " " 1 0 1 C2 
    1378 48 -0.481767 29.8479 36.4361 89 " " " " A 21 0 0 "LYS " " HZ3" " " 1 0 1 C2 
    1379 40 -2.5169 22.6181 37.1731 90 " " " " A 43 0 0 "VAL " " N  " " " 7 0 1 C2 
    1380 14 -2.65214 21.5498 36.1426 90 " " " " A 2 0 0 "VAL " " CA " " " 6 0 1 C2 
    1381 14 -3.5942 20.3766 36.5985 90 " " " " A 2 0 0 "VAL " " C  " " " 6 0 1 C2 
    1382 23 -4.1686 19.6289 35.7652 90 " " " " A 70 0 0 "VAL " " O  " " " 8 0 1 C2 
    1383 14 -1.24645 21.0565 35.7481 90 " " " " A 2 0 0 "VAL " " CB " " " 6 0 1 C2 
    1384 14 -0.491931 22.2088 35.1298 90 " " " " A 2 0 0 "VAL " " CG1" " " 6 0 1 C2 
    1385 14 -0.509115 20.4467 36.9058 90 " " " " A 2 0 0 "VAL " " CG2" " " 6 0 1 C2 
    1386 48 -1.60838 22.8071 37.5718 90 " " " " A 21 0 0 "VAL " " H  " " " 1 0 1 C2 
    1387 48 -3.07905 21.9885 35.2408 90 " " " " A 21 0 0 "VAL " " HA " " " 1 0 1 C2 
    1388 48 -1.34762 20.3678 34.9094 90 " " " " A 21 0 0 "VAL " " HB " " " 1 0 1 C2 
    1389 48 0.348961 21.8991 34.5093 90 " " " " A 21 0 0 "VAL " HG11 " " 1 0 1 C2 
    1390 48 -1.15935 22.8329 34.5355 90 " " " " A 21 0 0 "VAL " HG12 " " 1 0 1 C2 
    1391 48 -0.0735964 22.8183 35.9308 90 " " " " A 21 0 0 "VAL " HG13 " " 1 0 1 C2 
    1392 48 -0.672447 19.3779 37.0441 90 " " " " A 21 0 0 "VAL " HG21 " " 1 0 1 C2 
    1393 48 0.554686 20.5538 36.6938 90 " " " " A 21 0 0 "VAL " HG22 " " 1 0 1 C2 
    1394 48 -0.643747 20.9595 37.8582 90 " " " " A 21 0 0 "VAL " HG23 " " 1 0 1 C2 
    1395 40 -3.7525 20.0238 37.9003 91 " " " " A 43 0 0 "THR " " N  " " " 7 0 1 C2 
    1396 14 -4.61 18.9255 38.3468 91 " " " " A 2 0 0 "THR " " CA " " " 6 0 1 C2 
    1397 14 -6.1059 19.3235 38.373 91 " " " " A 2 0 0 "THR " " C  " " " 6 0 1 C2 
    1398 23 -6.92964 18.4675 38.1374 91 " " " " A 70 0 0 "THR " " O  " " " 8 0 1 C2 
    1399 14 -4.03137 18.478 39.6979 91 " " " " A 2 0 0 "THR " " CB " " " 6 0 1 C2 
    1400 23 -4.0366 19.6383 40.5951 91 " " " " A 70 0 0 "THR " " OG1" " " 8 0 1 C2 
    1401 14 -2.6826 17.7207 39.7949 91 " " " " A 2 0 0 "THR " " CG2" " " 6 0 1 C2 
    1402 48 -3.40915 20.6816 38.5854 91 " " " " A 21 0 0 "THR " " H  " " " 1 0 1 C2 
    1403 48 -4.62406 18.0561 37.6894 91 " " " " A 21 0 0 "THR " " HA " " " 1 0 1 C2 
    1404 48 -4.77787 17.8614 40.1985 91 " " " " A 21 0 0 "THR " " HB " " " 1 0 1 C2 
    1405 48 -3.18838 19.8795 40.9349 91 " " " " A 21 0 0 "THR " " HG1" " " 1 0 1 C2 
    1406 48 -1.89278 18.3527 39.3887 91 " " " " A 21 0 0 "THR " HG21 " " 1 0 1 C2 
    1407 48 -2.46698 17.3672 40.8031 91 " " " " A 21 0 0 "THR " HG22 " " 1 0 1 C2 
    1408 48 -2.70033 16.9091 39.0675 91 " " " " A 21 0 0 "THR " HG23 " " 1 0 1 C2 
    1409 40 -6.45147 20.6263 38.6939 92 " " " " A 43 0 0 "GLU " " N  " " " 7 0 1 C2 
    1410 14 -7.73149 21.2846 38.7123 92 " " " " A 2 0 0 "GLU " " CA " " " 6 0 1 C2 
    1411 14 -8.16176 21.3167 37.2816 92 " " " " A 2 0 0 "GLU " " C  " " " 6 0 1 C2 
    1412 23 -9.23483 20.8715 36.9253 92 " " " " A 70 0 0 "GLU " " O  " " " 8 0 1 C2 
    1413 14 -7.54463 22.6719 39.3618 92 " " " " A 2 0 0 "GLU " " CB " " " 6 0 1 C2 
    1414 14 -8.49498 23.854 38.9499 92 " " " " A 2 0 0 "GLU " " CG " " " 6 0 1 C2 
    1415 14 -9.90674 23.4838 39.343 92 " " " " A 2 0 0 "GLU " " CD " " " 6 0 1 C2 
    1416 23 -10.7035 24.3034 38.9392 92 " " " " A 70 0 0 "GLU " " OE1" " " 8 0 1 C2 
    1417 23 -10.2881 22.607 40.1156 92 " " " " A 70 0 0 "GLU " " OE2" " " 8 0 1 C2 
    1418 48 -5.62543 21.172 38.8941 92 " " " " A 21 0 0 "GLU " " H  " " " 1 0 1 C2 
    1419 48 -8.35269 20.6234 39.3164 92 " " " " A 21 0 0 "GLU " " HA " " " 1 0 1 C2 
    1420 48 -6.48084 22.909 39.3459 92 " " " " A 21 0 0 "GLU " " HB3" " " 1 0 1 C2 
    1421 48 -7.73229 22.6291 40.4347 92 " " " " A 21 0 0 "GLU " " HB2" " " 1 0 1 C2 
    1422 48 -8.36926 23.9475 37.8712 92 " " " " A 21 0 0 "GLU " " HG3" " " 1 0 1 C2 
    1423 48 -8.16736 24.7918 39.3986 92 " " " " A 21 0 0 "GLU " " HG2" " " 1 0 1 C2 
    1424 40 -7.30957 21.8897 36.4314 93 " " " " A 43 0 0 "GLU " " N  " " " 7 0 1 C2 
    1425 14 -7.49743 22.206 35.0235 93 " " " " A 2 0 0 "GLU " " CA " " " 6 0 1 C2 
    1426 14 -8.05383 21.0913 34.2066 93 " " " " A 2 0 0 "GLU " " C  " " " 6 0 1 C2 
    1427 23 -8.77178 21.3126 33.2035 93 " " " " A 70 0 0 "GLU " " O  " " " 8 0 1 C2 
    1428 14 -6.20532 22.8125 34.4174 93 " " " " A 2 0 0 "GLU " " CB " " " 6 0 1 C2 
    1429 14 -5.82762 24.2372 34.8828 93 " " " " A 2 0 0 "GLU " " CG " " " 6 0 1 C2 
    1430 14 -6.55828 25.348 34.1743 93 " " " " A 2 0 0 "GLU " " CD " " " 6 0 1 C2 
    1431 23 -6.27918 26.5434 34.4515 93 " " " " A 70 0 0 "GLU " " OE1" " " 8 0 1 C2 
    1432 23 -7.50231 25.121 33.3645 93 " " " " A 70 0 0 "GLU " " OE2" " " 8 0 1 C2 
    1433 48 -6.51476 22.386 36.8082 93 " " " " A 21 0 0 "GLU " " H  " " " 1 0 1 C2 
    1434 48 -8.29448 22.9396 35.1443 93 " " " " A 21 0 0 "GLU " " HA " " " 1 0 1 C2 
    1435 48 -6.23778 22.7162 33.3322 93 " " " " A 21 0 0 "GLU " " HB3" " " 1 0 1 C2 
    1436 48 -5.3557 22.1633 34.629 93 " " " " A 21 0 0 "GLU " " HB2" " " 1 0 1 C2 
    1437 48 -4.7776 24.3069 34.5988 93 " " " " A 21 0 0 "GLU " " HG3" " " 1 0 1 C2 
    1438 48 -6.01815 24.3813 35.9463 93 " " " " A 21 0 0 "GLU " " HG2" " " 1 0 1 C2 
    1439 40 -7.52999 19.8495 34.5156 94 " " " " A 43 0 0 "LEU " " N  " " " 7 0 1 C2 
    1440 14 -7.81004 18.5727 33.755 94 " " " " A 2 0 0 "LEU " " CA " " " 6 0 1 C2 
    1441 14 -8.92586 17.7615 34.4246 94 " " " " A 2 0 0 "LEU " " C  " " " 6 0 1 C2 
    1442 23 -9.77726 17.2467 33.7119 94 " " " " A 70 0 0 "LEU " " O  " " " 8 0 1 C2 
    1443 14 -6.47487 17.7568 33.8467 94 " " " " A 2 0 0 "LEU " " CB " " " 6 0 1 C2 
    1444 14 -6.49894 16.3217 33.2157 94 " " " " A 2 0 0 "LEU " " CG " " " 6 0 1 C2 
    1445 14 -6.63552 16.4538 31.6832 94 " " " " A 2 0 0 "LEU " " CD1" " " 6 0 1 C2 
    1446 14 -5.39382 15.4554 33.6526 94 " " " " A 2 0 0 "LEU " " CD2" " " 6 0 1 C2 
    1447 48 -7.22092 19.7792 35.4746 94 " " " " A 21 0 0 "LEU " " H  " " " 1 0 1 C2 
    1448 48 -8.06078 18.9179 32.752 94 " " " " A 21 0 0 "LEU " " HA " " " 1 0 1 C2 
    1449 48 -6.1247 17.7892 34.8784 94 " " " " A 21 0 0 "LEU " " HB3" " " 1 0 1 C2 
    1450 48 -5.70019 18.29 33.2957 94 " " " " A 21 0 0 "LEU " " HB2" " " 1 0 1 C2 
    1451 48 -7.35708 15.7837 33.6187 94 " " " " A 21 0 0 "LEU " " HG " " " 1 0 1 C2 
    1452 48 -7.56832 17.0176 31.69 94 " " " " A 21 0 0 "LEU " HD11 " " 1 0 1 C2 
    1453 48 -5.7958 17.0571 31.3383 94 " " " " A 21 0 0 "LEU " HD12 " " 1 0 1 C2 
    1454 48 -6.78812 15.4385 31.3172 94 " " " " A 21 0 0 "LEU " HD13 " " 1 0 1 C2 
    1455 48 -5.52416 14.5199 33.1086 94 " " " " A 21 0 0 "LEU " HD21 " " 1 0 1 C2 
    1456 48 -4.36074 15.7538 33.4742 94 " " " " A 21 0 0 "LEU " HD22 " " 1 0 1 C2 
    1457 48 -5.54361 15.1086 34.675 94 " " " " A 21 0 0 "LEU " HD23 " " 1 0 1 C2 
    1458 40 -9.12087 17.813 35.754 95 " " " " A 43 0 0 "ASP " " N  " " " 7 0 1 C2 
    1459 14 -10.2059 17.1418 36.495 95 " " " " A 2 0 0 "ASP " " CA " " " 6 0 1 C2 
    1460 14 -11.6873 17.5211 36.0256 95 " " " " A 2 0 0 "ASP " " C  " " " 6 0 1 C2 
    1461 23 -12.5544 16.6355 35.9353 95 " " " " A 70 0 0 "ASP " " O  " " " 8 0 1 C2 
    1462 14 -10.0026 17.5546 37.9997 95 " " " " A 2 0 0 "ASP " " CB " " " 6 0 1 C2 
    1463 14 -11.1081 17.0156 38.9347 95 " " " " A 2 0 0 "ASP " " CG " " " 6 0 1 C2 
    1464 23 -11.8886 17.7939 39.4981 95 " " " " A 70 0 0 "ASP " " OD1" " " 8 0 1 C2 
    1465 23 -11.2169 15.7951 39.1167 95 " " " " A 70 0 0 "ASP " " OD2" " " 8 0 1 C2 
    1466 48 -8.34213 18.2003 36.2675 95 " " " " A 21 0 0 "ASP " " H  " " " 1 0 1 C2 
    1467 48 -9.99105 16.0735 36.5215 95 " " " " A 21 0 0 "ASP " " HA " " " 1 0 1 C2 
    1468 48 -9.91253 18.6229 38.1966 95 " " " " A 21 0 0 "ASP " " HB3" " " 1 0 1 C2 
    1469 48 -9.0706 17.1354 38.3788 95 " " " " A 21 0 0 "ASP " " HB2" " " 1 0 1 C2 
    1470 40 -11.8531 18.7768 35.6582 96 " " " " A 43 0 0 "GLN " " N  " " " 7 0 1 C2 
    1471 14 -13.1024 19.3958 35.1242 96 " " " " A 2 0 0 "GLN " " CA " " " 6 0 1 C2 
    1472 14 -13.357 18.8078 33.7675 96 " " " " A 2 0 0 "GLN " " C  " " " 6 0 1 C2 
    1473 23 -14.417 18.35 33.4268 96 " " " " A 70 0 0 "GLN " " O  " " " 8 0 1 C2 
    1474 14 -12.7701 20.9368 35.0672 96 " " " " A 2 0 0 "GLN " " CB " " " 6 0 1 C2 
    1475 14 -13.6296 21.8013 34.1309 96 " " " " A 2 0 0 "GLN " " CG " " " 6 0 1 C2 
    1476 14 -15.1414 21.7527 34.4835 96 " " " " A 2 0 0 "GLN " " CD " " " 6 0 1 C2 
    1477 23 -15.5558 21.3091 35.5464 96 " " " " A 70 0 0 "GLN " " OE1" " " 8 0 1 C2 
    1478 40 -15.9853 22.0966 33.5242 96 " " " " A 43 0 0 "GLN " " NE2" " " 7 0 1 C2 
    1479 48 -11.1062 19.4498 35.7554 96 " " " " A 21 0 0 "GLN " " H  " " " 1 0 1 C2 
    1480 48 -13.9957 19.1887 35.7134 96 " " " " A 21 0 0 "GLN " " HA " " " 1 0 1 C2 
    1481 48 -11.7342 21.1676 34.8187 96 " " " " A 21 0 0 "GLN " " HB3" " " 1 0 1 C2 
    1482 48 -12.9018 21.2087 36.1144 96 " " " " A 21 0 0 "GLN " " HB2" " " 1 0 1 C2 
    1483 48 -13.4301 21.3911 33.141 96 " " " " A 21 0 0 "GLN " " HG3" " " 1 0 1 C2 
    1484 48 -13.328 22.8477 34.176 96 " " " " A 21 0 0 "GLN " " HG2" " " 1 0 1 C2 
    1485 48 -16.9557 21.8209 33.575 96 " " " " A 21 0 0 "GLN " HE22 " " 1 0 1 C2 
    1486 48 -15.7186 22.5252 32.6494 96 " " " " A 21 0 0 "GLN " HE21 " " 1 0 1 C2 
    1487 40 -12.3069 18.8078 32.9518 97 " " " " A 43 0 0 "VAL " " N  " " " 7 0 1 C2 
    1488 14 -12.2662 18.2648 31.5158 97 " " " " A 2 0 0 "VAL " " CA " " " 6 0 1 C2 
    1489 14 -12.5687 16.7707 31.565 97 " " " " A 2 0 0 "VAL " " C  " " " 6 0 1 C2 
    1490 23 -13.3361 16.3589 30.7437 97 " " " " A 70 0 0 "VAL " " O  " " " 8 0 1 C2 
    1491 14 -10.8683 18.5908 30.8618 97 " " " " A 2 0 0 "VAL " " CB " " " 6 0 1 C2 
    1492 14 -10.4764 18.0329 29.5757 97 " " " " A 2 0 0 "VAL " " CG1" " " 6 0 1 C2 
    1493 14 -10.6389 20.0759 30.813 97 " " " " A 2 0 0 "VAL " " CG2" " " 6 0 1 C2 
    1494 48 -11.4306 18.9383 33.4369 97 " " " " A 21 0 0 "VAL " " H  " " " 1 0 1 C2 
    1495 48 -13.0743 18.7316 30.9526 97 " " " " A 21 0 0 "VAL " " HA " " " 1 0 1 C2 
    1496 48 -10.1775 18.059 31.5162 97 " " " " A 21 0 0 "VAL " " HB " " " 1 0 1 C2 
    1497 48 -10.6102 16.9524 29.5232 97 " " " " A 21 0 0 "VAL " HG11 " " 1 0 1 C2 
    1498 48 -10.8295 18.616 28.7252 97 " " " " A 21 0 0 "VAL " HG12 " " 1 0 1 C2 
    1499 48 -9.38801 18.022 29.5174 97 " " " " A 21 0 0 "VAL " HG13 " " 1 0 1 C2 
    1500 48 -10.9014 20.617 31.7221 97 " " " " A 21 0 0 "VAL " HG21 " " 1 0 1 C2 
    1501 48 -9.58414 20.2439 30.5953 97 " " " " A 21 0 0 "VAL " HG22 " " 1 0 1 C2 
    1502 48 -11.225 20.6236 30.0751 97 " " " " A 21 0 0 "VAL " HG23 " " 1 0 1 C2 
    1503 40 -12.0108 15.9972 32.5066 98 " " " " A 43 0 0 "VAL " " N  " " " 7 0 1 C2 
    1504 14 -12.258 14.5864 32.6745 98 " " " " A 2 0 0 "VAL " " CA " " " 6 0 1 C2 
    1505 14 -13.7177 14.364 33.2256 98 " " " " A 2 0 0 "VAL " " C  " " " 6 0 1 C2 
    1506 23 -14.2881 13.3453 32.8432 98 " " " " A 70 0 0 "VAL " " O  " " " 8 0 1 C2 
    1507 14 -11.2399 14.1429 33.745 98 " " " " A 2 0 0 "VAL " " CB " " " 6 0 1 C2 
    1508 14 -11.2635 12.71 34.3265 98 " " " " A 2 0 0 "VAL " " CG1" " " 6 0 1 C2 
    1509 14 -9.80846 14.252 33.1481 98 " " " " A 2 0 0 "VAL " " CG2" " " 6 0 1 C2 
    1510 48 -11.4034 16.3793 33.2173 98 " " " " A 21 0 0 "VAL " " H  " " " 1 0 1 C2 
    1511 48 -12.132 14.0611 31.7278 98 " " " " A 21 0 0 "VAL " " HA " " " 1 0 1 C2 
    1512 48 -11.383 14.7518 34.6377 98 " " " " A 21 0 0 "VAL " " HB " " " 1 0 1 C2 
    1513 48 -10.4365 12.426 34.9772 98 " " " " A 21 0 0 "VAL " HG11 " " 1 0 1 C2 
    1514 48 -12.1359 12.4541 34.9278 98 " " " " A 21 0 0 "VAL " HG12 " " 1 0 1 C2 
    1515 48 -11.4771 11.8907 33.6401 98 " " " " A 21 0 0 "VAL " HG13 " " 1 0 1 C2 
    1516 48 -9.59016 15.2019 32.66 98 " " " " A 21 0 0 "VAL " HG21 " " 1 0 1 C2 
    1517 48 -9.02862 14.1201 33.8981 98 " " " " A 21 0 0 "VAL " HG22 " " 1 0 1 C2 
    1518 48 -9.6593 13.4912 32.3819 98 " " " " A 21 0 0 "VAL " HG23 " " 1 0 1 C2 
    1519 40 -14.2629 15.228 34.09 99 " " " " A 43 0 0 "LYS " " N  " " " 7 0 1 C2 
    1520 14 -15.7211 15.0938 34.4074 99 " " " " A 2 0 0 "LYS " " CA " " " 6 0 1 C2 
    1521 14 -16.6225 15.4881 33.2512 99 " " " " A 2 0 0 "LYS " " C  " " " 6 0 1 C2 
    1522 23 -17.6101 14.8296 32.9035 99 " " " " A 70 0 0 "LYS " " O  " " " 8 0 1 C2 
    1523 14 -16.047 15.9851 35.6456 99 " " " " A 2 0 0 "LYS " " CB " " " 6 0 1 C2 
    1524 14 -15.4996 15.431 37.0505 99 " " " " A 2 0 0 "LYS " " CG " " " 6 0 1 C2 
    1525 14 -15.2691 16.4658 38.0707 99 " " " " A 2 0 0 "LYS " " CD " " " 6 0 1 C2 
    1526 14 -14.8537 15.8908 39.4391 99 " " " " A 2 0 0 "LYS " " CE " " " 6 0 1 C2 
    1527 40 -14.2559 16.8312 40.3976 99 " " " " A 43 0 0 "LYS " " NZ " " " 7 0 1 C2 
    1528 48 -13.7782 16.0274 34.4723 99 " " " " A 21 0 0 "LYS " " H  " " " 1 0 1 C2 
    1529 48 -15.9124 14.0247 34.4996 99 " " " " A 21 0 0 "LYS " " HA " " " 1 0 1 C2 
    1530 48 -17.0993 16.1805 35.8522 99 " " " " A 21 0 0 "LYS " " HB3" " " 1 0 1 C2 
    1531 48 -15.7675 17.0281 35.4964 99 " " " " A 21 0 0 "LYS " " HB2" " " 1 0 1 C2 
    1532 48 -14.6156 14.8172 36.8774 99 " " " " A 21 0 0 "LYS " " HG3" " " 1 0 1 C2 
    1533 48 -16.206 14.7254 37.488 99 " " " " A 21 0 0 "LYS " " HG2" " " 1 0 1 C2 
    1534 48 -16.174 17.0377 38.2759 99 " " " " A 21 0 0 "LYS " " HD3" " " 1 0 1 C2 
    1535 48 -14.4651 17.0909 37.6821 99 " " " " A 21 0 0 "LYS " " HD2" " " 1 0 1 C2 
    1536 48 -14.1526 15.06 39.36 99 " " " " A 21 0 0 "LYS " " HE3" " " 1 0 1 C2 
    1537 48 -15.7878 15.4754 39.8174 99 " " " " A 21 0 0 "LYS " " HE2" " " 1 0 1 C2 
    1538 48 -13.3331 17.0696 40.0635 99 " " " " A 21 0 0 "LYS " " HZ1" " " 1 0 1 C2 
    1539 48 -14.7981 17.6829 40.3731 99 " " " " A 21 0 0 "LYS " " HZ2" " " 1 0 1 C2 
    1540 48 -14.247 16.5428 41.3655 99 " " " " A 21 0 0 "LYS " " HZ3" " " 1 0 1 C2 
    1541 40 -16.2711 16.5457 32.5701 100 " " " " A 43 0 0 "ASP " " N  " " " 7 0 1 C2 
    1542 14 -17.0945 17.1186 31.4942 100 " " " " A 2 0 0 "ASP " " CA " " " 6 0 1 C2 
    1543 14 -17.1031 16.1314 30.349 100 " " " " A 2 0 0 "ASP " " C  " " " 6 0 1 C2 
    1544 23 -18.0394 16.0633 29.5828 100 " " " " A 70 0 0 "ASP " " O  " " " 8 0 1 C2 
    1545 14 -16.591 18.5006 31.065 100 " " " " A 2 0 0 "ASP " " CB " " " 6 0 1 C2 
    1546 14 -17.2318 19.0731 29.8173 100 " " " " A 2 0 0 "ASP " " CG " " " 6 0 1 C2 
    1547 23 -16.4215 19.5368 29.0074 100 " " " " A 70 0 0 "ASP " " OD1" " " 8 0 1 C2 
    1548 23 -18.4658 19.2806 29.7508 100 " " " " A 70 0 0 "ASP " " OD2" " " 8 0 1 C2 
    1549 48 -15.4576 17.0078 32.9507 100 " " " " A 21 0 0 "ASP " " H  " " " 1 0 1 C2 
    1550 48 -18.1295 17.2026 31.8255 100 " " " " A 21 0 0 "ASP " " HA " " " 1 0 1 C2 
    1551 48 -15.5181 18.3275 30.9815 100 " " " " A 21 0 0 "ASP " " HB3" " " 1 0 1 C2 
    1552 48 -16.7751 19.3352 31.7415 100 " " " " A 21 0 0 "ASP " " HB2" " " 1 0 1 C2 
    1553 40 -16.0537 15.2677 30.2453 101 " " " " A 43 0 0 "HIP " " N  " " " 7 0 1 C2 
    1554 14 -15.8374 14.2492 29.1493 101 " " " " A 2 0 0 "HIP " " CA " " " 6 0 1 C2 
    1555 14 -15.8303 12.8855 29.7984 101 " " " " A 2 0 0 "HIP " " C  " " " 6 0 1 C2 
    1556 23 -15.1654 11.934 29.3561 101 " " " " A 70 0 0 "HIP " " O  " " " 8 0 1 C2 
    1557 14 -14.5429 14.4872 28.362 101 " " " " A 2 0 0 "HIP " " CB " " " 6 0 1 C2 
    1558 14 -14.5772 15.7936 27.5838 101 " " " " A 2 0 0 "HIP " " CG " " " 6 0 1 C2 
    1559 40 -14.8055 15.7592 26.191 101 " " " " A 43 0 0 "HIP " " ND1" " " 7 0 1 C2 
    1560 14 -14.4515 17.1395 27.9429 101 " " " " A 2 0 0 "HIP " " CD2" " " 6 0 1 C2 
    1561 14 -14.737 17.0194 25.7051 101 " " " " A 2 0 0 "HIP " " CE1" " " 6 0 1 C2 
    1562 40 -14.4508 17.8447 26.6976 101 " " " " A 43 0 0 "HIP " " NE2" " " 7 0 1 C2 
    1563 48 -15.3478 15.4092 30.9536 101 " " " " A 21 0 0 "HIP " " H  " " " 1 0 1 C2 
    1564 48 -16.6848 14.2092 28.465 101 " " " " A 21 0 0 "HIP " " HA " " " 1 0 1 C2 
    1565 48 -14.3975 13.6266 27.7091 101 " " " " A 21 0 0 "HIP " " HB3" " " 1 0 1 C2 
    1566 48 -13.721 14.5253 29.0769 101 " " " " A 21 0 0 "HIP " " HB2" " " 1 0 1 C2 
    1567 48 -14.7791 14.9259 25.621 101 " " " " A 21 0 0 "HIP " " HD1" " " 1 0 1 C2 
    1568 48 -14.2642 17.6603 28.8703 101 " " " " A 21 0 0 "HIP " " HD2" " " 1 0 1 C2 
    1569 48 -14.979 17.3762 24.7149 101 " " " " A 21 0 0 "HIP " " HE1" " " 1 0 1 C2 
    1570 40 -16.7647 12.685 30.7712 102 " " " " A 43 0 0 "GLU " " N  " " " 7 0 1 C2 
    1571 14 -17.1 11.4787 31.4876 102 " " " " A 2 0 0 "GLU " " CA " " " 6 0 1 C2 
    1572 14 -17.3815 10.1644 30.7169 102 " " " " A 2 0 0 "GLU " " C  " " " 6 0 1 C2 
    1573 23 -17.0198 9.08409 31.1327 102 " " " " A 70 0 0 "GLU " " O  " " " 8 0 1 C2 
    1574 14 -18.1891 11.8082 32.5067 102 " " " " A 2 0 0 "GLU " " CB " " " 6 0 1 C2 
    1575 14 -18.9317 10.6579 33.2058 102 " " " " A 2 0 0 "GLU " " CG " " " 6 0 1 C2 
    1576 14 -18.1187 9.65626 34.0925 102 " " " " A 2 0 0 "GLU " " CD " " " 6 0 1 C2 
    1577 23 -17.0522 10.0088 34.5478 102 " " " " A 70 0 0 "GLU " " OE1" " " 8 0 1 C2 
    1578 23 -18.5949 8.5148 34.0804 102 " " " " A 70 0 0 "GLU " " OE2" " " 8 0 1 C2 
    1579 48 -17.1519 13.5636 31.0849 102 " " " " A 21 0 0 "GLU " " H  " " " 1 0 1 C2 
    1580 48 -16.1259 11.207 31.8943 102 " " " " A 21 0 0 "GLU " " HA " " " 1 0 1 C2 
    1581 48 -18.9408 12.441 32.0349 102 " " " " A 21 0 0 "GLU " " HB3" " " 1 0 1 C2 
    1582 48 -17.7757 12.3903 33.3303 102 " " " " A 21 0 0 "GLU " " HB2" " " 1 0 1 C2 
    1583 48 -19.662 10.0464 32.6757 102 " " " " A 21 0 0 "GLU " " HG3" " " 1 0 1 C2 
    1584 48 -19.5453 11.3105 33.8268 102 " " " " A 21 0 0 "GLU " " HG2" " " 1 0 1 C2 
    1585 40 -17.9377 10.2461 29.4908 103 " " " " A 43 0 0 "ASP " " N  " " " 7 0 1 C2 
    1586 14 -18.3696 9.07943 28.6294 103 " " " " A 2 0 0 "ASP " " CA " " " 6 0 1 C2 
    1587 14 -17.2174 8.66262 27.6571 103 " " " " A 2 0 0 "ASP " " C  " " " 6 0 1 C2 
    1588 23 -17.3605 7.74979 26.8233 103 " " " " A 70 0 0 "ASP " " O  " " " 8 0 1 C2 
    1589 14 -19.7241 9.273 27.883 103 " " " " A 2 0 0 "ASP " " CB " " " 6 0 1 C2 
    1590 14 -19.8374 9.98416 26.5428 103 " " " " A 2 0 0 "ASP " " CG " " " 6 0 1 C2 
    1591 23 -19.2502 11.0832 26.5827 103 " " " " A 70 0 0 "ASP " " OD1" " " 8 0 1 C2 
    1592 23 -20.5169 9.5944 25.5939 103 " " " " A 70 0 0 "ASP " " OD2" " " 8 0 1 C2 
    1593 48 -18.2258 11.1299 29.0959 103 " " " " A 21 0 0 "ASP " " H  " " " 1 0 1 C2 
    1594 48 -18.6252 8.25358 29.2932 103 " " " " A 21 0 0 "ASP " " HA " " " 1 0 1 C2 
    1595 48 -20.4907 9.57925 28.5948 103 " " " " A 21 0 0 "ASP " " HB3" " " 1 0 1 C2 
    1596 48 -20.14 8.29547 27.639 103 " " " " A 21 0 0 "ASP " " HB2" " " 1 0 1 C2 
    1597 40 -16.0444 9.40702 27.7944 104 " " " " A 43 0 0 "GLN " " N  " " " 7 0 1 C2 
    1598 14 -14.9869 9.31565 26.8914 104 " " " " A 2 0 0 "GLN " " CA " " " 6 0 1 C2 
    1599 14 -13.7113 8.90993 27.5596 104 " " " " A 2 0 0 "GLN " " C  " " " 6 0 1 C2 
    1600 23 -12.8497 8.22663 27.0261 104 " " " " A 70 0 0 "GLN " " O  " " " 8 0 1 C2 
    1601 14 -14.7013 10.6088 26.1282 104 " " " " A 2 0 0 "GLN " " CB " " " 6 0 1 C2 
    1602 14 -15.8646 11.1052 25.2862 104 " " " " A 2 0 0 "GLN " " CG " " " 6 0 1 C2 
    1603 14 -16.0583 12.5992 25.3618 104 " " " " A 2 0 0 "GLN " " CD " " " 6 0 1 C2 
    1604 23 -15.0352 13.3055 25.4384 104 " " " " A 70 0 0 "GLN " " OE1" " " 8 0 1 C2 
    1605 40 -17.2865 13.0793 25.759 104 " " " " A 43 0 0 "GLN " " NE2" " " 7 0 1 C2 
    1606 48 -15.8446 9.98559 28.5977 104 " " " " A 21 0 0 "GLN " " H  " " " 1 0 1 C2 
    1607 48 -15.1521 8.47102 26.2226 104 " " " " A 21 0 0 "GLN " " HA " " " 1 0 1 C2 
    1608 48 -13.8726 10.4195 25.4459 104 " " " " A 21 0 0 "GLN " " HB3" " " 1 0 1 C2 
    1609 48 -14.2872 11.326 26.8369 104 " " " " A 21 0 0 "GLN " " HB2" " " 1 0 1 C2 
    1610 48 -16.8115 10.5937 25.459 104 " " " " A 21 0 0 "GLN " " HG3" " " 1 0 1 C2 
    1611 48 -15.5957 10.8561 24.2597 104 " " " " A 21 0 0 "GLN " " HG2" " " 1 0 1 C2 
    1612 48 -17.3796 14.0521 26.0141 104 " " " " A 21 0 0 "GLN " HE22 " " 1 0 1 C2 
    1613 48 -18.0522 12.4282 25.8584 104 " " " " A 21 0 0 "GLN " HE21 " " 1 0 1 C2 
    1614 40 -13.5609 9.2401 28.8827 105 " " " " A 43 0 0 "ILE " " N  " " " 7 0 1 C2 
    1615 14 -12.393 9.02856 29.7055 105 " " " " A 2 0 0 "ILE " " CA " " " 6 0 1 C2 
    1616 14 -12.7323 8.35269 31.0115 105 " " " " A 2 0 0 "ILE " " C  " " " 6 0 1 C2 
    1617 23 -13.6599 8.69447 31.6805 105 " " " " A 70 0 0 "ILE " " O  " " " 8 0 1 C2 
    1618 14 -11.6397 10.4133 29.8304 105 " " " " A 2 0 0 "ILE " " CB " " " 6 0 1 C2 
    1619 14 -10.8112 10.9331 28.6012 105 " " " " A 2 0 0 "ILE " " CG1" " " 6 0 1 C2 
    1620 14 -10.7396 10.6722 31.0387 105 " " " " A 2 0 0 "ILE " " CG2" " " 6 0 1 C2 
    1621 14 -10.2386 12.37 28.6735 105 " " " " A 2 0 0 "ILE " " CD1" " " 6 0 1 C2 
    1622 48 -14.2862 9.74884 29.3676 105 " " " " A 21 0 0 "ILE " " H  " " " 1 0 1 C2 
    1623 48 -11.6716 8.35879 29.2374 105 " " " " A 21 0 0 "ILE " " HA " " " 1 0 1 C2 
    1624 48 -12.3408 11.2111 30.0754 105 " " " " A 21 0 0 "ILE " " HB " " " 1 0 1 C2 
    1625 48 -11.4109 10.6606 27.7328 105 " " " " A 21 0 0 "ILE " HG13 " " 1 0 1 C2 
    1626 48 -10.001 10.2044 28.5759 105 " " " " A 21 0 0 "ILE " HG12 " " 1 0 1 C2 
    1627 48 -11.2306 10.3774 31.9661 105 " " " " A 21 0 0 "ILE " HG21 " " 1 0 1 C2 
    1628 48 -9.84348 10.0722 30.8806 105 " " " " A 21 0 0 "ILE " HG22 " " 1 0 1 C2 
    1629 48 -10.5077 11.7284 31.1759 105 " " " " A 21 0 0 "ILE " HG23 " " 1 0 1 C2 
    1630 48 -9.5047 12.4941 29.4698 105 " " " " A 21 0 0 "ILE " HD11 " " 1 0 1 C2 
    1631 48 -9.8893 12.6513 27.6801 105 " " " " A 21 0 0 "ILE " HD12 " " 1 0 1 C2 
    1632 48 -11.0451 13.0138 29.0243 105 " " " " A 21 0 0 "ILE " HD13 " " 1 0 1 C2 
    1633 40 -11.8444 7.36877 31.3646 106 " " " " A 43 0 0 "VAL " " N  " " " 7 0 1 C2 
    1634 14 -11.8031 6.60382 32.6377 106 " " " " A 2 0 0 "VAL " " CA " " " 6 0 1 C2 
    1635 14 -11.2971 7.34062 33.8611 106 " " " " A 2 0 0 "VAL " " C  " " " 6 0 1 C2 
    1636 23 -11.5248 6.88182 35.0178 106 " " " " A 70 0 0 "VAL " " O  " " " 8 0 1 C2 
    1637 14 -10.9305 5.3481 32.2553 106 " " " " A 2 0 0 "VAL " " CB " " " 6 0 1 C2 
    1638 14 -10.4826 4.53804 33.447 106 " " " " A 2 0 0 "VAL " " CG1" " " 6 0 1 C2 
    1639 14 -11.69 4.32787 31.2948 106 " " " " A 2 0 0 "VAL " " CG2" " " 6 0 1 C2 
    1640 48 -11.0217 7.25963 30.7889 106 " " " " A 21 0 0 "VAL " " H  " " " 1 0 1 C2 
    1641 48 -12.8384 6.33679 32.8497 106 " " " " A 21 0 0 "VAL " " HA " " " 1 0 1 C2 
    1642 48 -10.0489 5.67245 31.7023 106 " " " " A 21 0 0 "VAL " " HB " " " 1 0 1 C2 
    1643 48 -9.98361 3.60542 33.1837 106 " " " " A 21 0 0 "VAL " HG11 " " 1 0 1 C2 
    1644 48 -9.71943 4.98536 34.0839 106 " " " " A 21 0 0 "VAL " HG12 " " 1 0 1 C2 
    1645 48 -11.3171 4.2423 34.0828 106 " " " " A 21 0 0 "VAL " HG13 " " 1 0 1 C2 
    1646 48 -10.9619 3.57347 30.9968 106 " " " " A 21 0 0 "VAL " HG21 " " 1 0 1 C2 
    1647 48 -12.5462 3.88273 31.8017 106 " " " " A 21 0 0 "VAL " HG22 " " 1 0 1 C2 
    1648 48 -12.0781 4.76831 30.3764 106 " " " " A 21 0 0 "VAL " HG23 " " 1 0 1 C2 
    1649 40 -10.6108 8.51678 33.7167 107 " " " " A 43 0 0 "GLY " " N  " " " 7 0 1 C2 
    1650 14 -9.85785 9.16622 34.784 107 " " " " A 2 0 0 "GLY " " CA " " " 6 0 1 C2 
    1651 14 -8.49805 9.70115 34.3012 107 " " " " A 2 0 0 "GLY " " C  " " " 6 0 1 C2 
    1652 23 -8.33998 9.69486 33.0873 107 " " " " A 70 0 0 "GLY " " O  " " " 8 0 1 C2 
    1653 48 -10.514 8.9873 32.8282 107 " " " " A 21 0 0 "GLY " " H  " " " 1 0 1 C2 
    1654 48 -9.59116 8.46793 35.5773 107 " " " " A 21 0 0 "GLY " " HA3" " " 1 0 1 C2 
    1655 48 -10.4174 9.97845 35.2479 107 " " " " A 21 0 0 "GLY " " HA2" " " 1 0 1 C2 
    1656 40 -7.58583 10.0106 35.2444 108 " " " " A 43 0 0 "TRP " " N  " " " 7 0 1 C2 
    1657 14 -6.15169 10.2617 34.9151 108 " " " " A 2 0 0 "TRP " " CA " " " 6 0 1 C2 
    1658 14 -5.23322 9.52374 35.9089 108 " " " " A 2 0 0 "TRP " " C  " " " 6 0 1 C2 
    1659 23 -5.55298 9.45861 37.1436 108 " " " " A 70 0 0 "TRP " " O  " " " 8 0 1 C2 
    1660 14 -5.84387 11.8011 34.8409 108 " " " " A 2 0 0 "TRP " " CB " " " 6 0 1 C2 
    1661 14 -5.87258 12.6626 36.0485 108 " " " " A 2 0 0 "TRP " " CG " " " 6 0 1 C2 
    1662 14 -6.96863 13.3832 36.3875 108 " " " " A 2 0 0 "TRP " " CD1" " " 6 0 1 C2 
    1663 14 -4.83875 13.0607 36.9467 108 " " " " A 2 0 0 "TRP " " CD2" " " 6 0 1 C2 
    1664 40 -6.66666 14.1755 37.4915 108 " " " " A 43 0 0 "TRP " " NE1" " " 7 0 1 C2 
    1665 14 -5.39695 13.895 37.9315 108 " " " " A 2 0 0 "TRP " " CE2" " " 6 0 1 C2 
    1666 14 -3.47107 12.7136 37.1844 108 " " " " A 2 0 0 "TRP " " CE3" " " 6 0 1 C2 
    1667 14 -4.67214 14.3735 39.029 108 " " " " A 2 0 0 "TRP " " CZ2" " " 6 0 1 C2 
    1668 14 -2.76881 13.1509 38.3275 108 " " " " A 2 0 0 "TRP " " CZ3" " " 6 0 1 C2 
    1669 14 -3.31934 14.0031 39.2338 108 " " " " A 2 0 0 "TRP " " CH2" " " 6 0 1 C2 
    1670 48 -7.87724 10.1328 36.2037 108 " " " " A 21 0 0 "TRP " " H  " " " 1 0 1 C2 
    1671 48 -5.99013 9.80208 33.94 108 " " " " A 21 0 0 "TRP " " HA " " " 1 0 1 C2 
    1672 48 -6.56306 12.2191 34.1365 108 " " " " A 21 0 0 "TRP " " HB3" " " 1 0 1 C2 
    1673 48 -4.87109 12.0338 34.4078 108 " " " " A 21 0 0 "TRP " " HB2" " " 1 0 1 C2 
    1674 48 -7.91482 13.2961 35.8741 108 " " " " A 21 0 0 "TRP " " HD1" " " 1 0 1 C2 
    1675 48 -7.35403 14.7865 37.909 108 " " " " A 21 0 0 "TRP " " HE1" " " 1 0 1 C2 
    1676 48 -2.96333 12.0103 36.541 108 " " " " A 21 0 0 "TRP " " HE3" " " 1 0 1 C2 
    1677 48 -5.16701 14.9259 39.8141 108 " " " " A 21 0 0 "TRP " " HZ2" " " 1 0 1 C2 
    1678 48 -1.83297 12.6298 38.4655 108 " " " " A 21 0 0 "TRP " " HZ3" " " 1 0 1 C2 
    1679 48 -2.73694 14.2234 40.1162 108 " " " " A 21 0 0 "TRP " " HH2" " " 1 0 1 C2 
    1680 40 -4.10018 9.08195 35.4729 109 " " " " A 43 0 0 "VAL " " N  " " " 7 0 1 C2 
    1681 14 -3.02799 8.31741 36.1737 109 " " " " A 2 0 0 "VAL " " CA " " " 6 0 1 C2 
    1682 14 -1.86393 9.28446 36.0726 109 " " " " A 2 0 0 "VAL " " C  " " " 6 0 1 C2 
    1683 23 -1.41504 9.77683 35.0267 109 " " " " A 70 0 0 "VAL " " O  " " " 8 0 1 C2 
    1684 14 -2.84254 6.92488 35.4145 109 " " " " A 2 0 0 "VAL " " CB " " " 6 0 1 C2 
    1685 14 -1.62485 6.1059 35.8724 109 " " " " A 2 0 0 "VAL " " CG1" " " 6 0 1 C2 
    1686 14 -4.02476 5.91408 35.6712 109 " " " " A 2 0 0 "VAL " " CG2" " " 6 0 1 C2 
    1687 48 -4.01315 9.29405 34.4892 109 " " " " A 21 0 0 "VAL " " H  " " " 1 0 1 C2 
    1688 48 -3.29443 8.22287 37.2264 109 " " " " A 21 0 0 "VAL " " HA " " " 1 0 1 C2 
    1689 48 -2.72785 7.21642 34.3705 109 " " " " A 21 0 0 "VAL " " HB " " " 1 0 1 C2 
    1690 48 -0.797622 6.80339 35.7408 109 " " " " A 21 0 0 "VAL " HG11 " " 1 0 1 C2 
    1691 48 -1.79071 5.82406 36.9122 109 " " " " A 21 0 0 "VAL " HG12 " " 1 0 1 C2 
    1692 48 -1.35487 5.20158 35.327 109 " " " " A 21 0 0 "VAL " HG13 " " 1 0 1 C2 
    1693 48 -4.90772 6.3479 35.2019 109 " " " " A 21 0 0 "VAL " HG21 " " 1 0 1 C2 
    1694 48 -3.81572 4.88386 35.3831 109 " " " " A 21 0 0 "VAL " HG22 " " 1 0 1 C2 
    1695 48 -4.23627 5.97982 36.7385 109 " " " " A 21 0 0 "VAL " HG23 " " 1 0 1 C2 
    1696 40 -1.34669 9.61569 37.2883 110 " " " " A 43 0 0 "GLY " " N  " " " 7 0 1 C2 
    1697 14 -0.183662 10.5288 37.4107 110 " " " " A 2 0 0 "GLY " " CA " " " 6 0 1 C2 
    1698 14 0.232737 10.5287 38.9284 110 " " " " A 2 0 0 "GLY " " C  " " " 6 0 1 C2 
    1699 23 -0.58423 10.4312 39.7765 110 " " " " A 70 0 0 "GLY " " O  " " " 8 0 1 C2 
    1700 48 -1.68368 9.19866 38.1442 110 " " " " A 21 0 0 "GLY " " H  " " " 1 0 1 C2 
    1701 48 -0.576477 11.4974 37.1014 110 " " " " A 21 0 0 "GLY " " HA3" " " 1 0 1 C2 
    1702 48 0.603062 10.3066 36.6897 110 " " " " A 21 0 0 "GLY " " HA2" " " 1 0 1 C2 
    1703 40 1.53322 10.7683 39.2778 111 " " " " A 43 0 0 "TRP " " N  " " " 7 0 1 C2 
    1704 14 1.95845 10.8847 40.6828 111 " " " " A 2 0 0 "TRP " " CA " " " 6 0 1 C2 
    1705 14 1.4794 12.1879 41.4287 111 " " " " A 2 0 0 "TRP " " C  " " " 6 0 1 C2 
    1706 23 1.7341 12.2719 42.6426 111 " " " " A 70 0 0 "TRP " " O  " " " 8 0 1 C2 
    1707 14 3.513 10.7727 40.6434 111 " " " " A 2 0 0 "TRP " " CB " " " 6 0 1 C2 
    1708 14 4.16204 11.9299 39.883 111 " " " " A 2 0 0 "TRP " " CG " " " 6 0 1 C2 
    1709 14 4.27815 12.1016 38.5574 111 " " " " A 2 0 0 "TRP " " CD1" " " 6 0 1 C2 
    1710 14 4.6938 13.1508 40.4506 111 " " " " A 2 0 0 "TRP " " CD2" " " 6 0 1 C2 
    1711 40 4.92833 13.2801 38.2891 111 " " " " A 43 0 0 "TRP " " NE1" " " 7 0 1 C2 
    1712 14 5.12248 14.0336 39.3974 111 " " " " A 2 0 0 "TRP " " CE2" " " 6 0 1 C2 
    1713 14 4.94005 13.6656 41.7504 111 " " " " A 2 0 0 "TRP " " CE3" " " 6 0 1 C2 
    1714 14 5.67645 15.3273 39.5043 111 " " " " A 2 0 0 "TRP " " CZ2" " " 6 0 1 C2 
    1715 14 5.389 14.975 41.9802 111 " " " " A 2 0 0 "TRP " " CZ3" " " 6 0 1 C2 
    1716 14 5.84862 15.7688 40.8929 111 " " " " A 2 0 0 "TRP " " CH2" " " 6 0 1 C2 
    1717 48 2.25122 10.6708 38.5742 111 " " " " A 21 0 0 "TRP " " H  " " " 1 0 1 C2 
    1718 48 1.52716 10.006 41.1624 111 " " " " A 21 0 0 "TRP " " HA " " " 1 0 1 C2 
    1719 48 3.82219 9.76795 40.3554 111 " " " " A 21 0 0 "TRP " " HB3" " " 1 0 1 C2 
    1720 48 3.72428 10.8241 41.7115 111 " " " " A 21 0 0 "TRP " " HB2" " " 1 0 1 C2 
    1721 48 4.03771 11.3351 37.8356 111 " " " " A 21 0 0 "TRP " " HD1" " " 1 0 1 C2 
    1722 48 5.20904 13.5104 37.3466 111 " " " " A 21 0 0 "TRP " " HE1" " " 1 0 1 C2 
    1723 48 4.57122 13.0323 42.5437 111 " " " " A 21 0 0 "TRP " " HE3" " " 1 0 1 C2 
    1724 48 5.91482 15.9342 38.6433 111 " " " " A 21 0 0 "TRP " " HZ2" " " 1 0 1 C2 
    1725 48 5.28903 15.3899 42.9723 111 " " " " A 21 0 0 "TRP " " HZ3" " " 1 0 1 C2 
    1726 48 6.25216 16.7537 41.0761 111 " " " " A 21 0 0 "TRP " " HH2" " " 1 0 1 C2 
    1727 40 0.869757 13.1544 40.7285 112 " " " " A 43 0 0 "LEU " " N  " " " 7 0 1 C2 
    1728 14 0.432892 14.4692 41.2415 112 " " " " A 2 0 0 "LEU " " CA " " " 6 0 1 C2 
    1729 14 -0.807994 14.3106 42.2033 112 " " " " A 2 0 0 "LEU " " C  " " " 6 0 1 C2 
    1730 23 -1.65776 15.1968 42.2599 112 " " " " A 70 0 0 "LEU " " O  " " " 8 0 1 C2 
    1731 14 0.0969244 15.4221 40.0113 112 " " " " A 2 0 0 "LEU " " CB " " " 6 0 1 C2 
    1732 14 1.24549 15.7368 38.9877 112 " " " " A 2 0 0 "LEU " " CG " " " 6 0 1 C2 
    1733 14 1.31315 14.6874 37.9099 112 " " " " A 2 0 0 "LEU " " CD1" " " 6 0 1 C2 
    1734 14 0.887951 17.0141 38.2481 112 " " " " A 2 0 0 "LEU " " CD2" " " 6 0 1 C2 
    1735 48 0.85051 12.988 39.7325 112 " " " " A 21 0 0 "LEU " " H  " " " 1 0 1 C2 
    1736 48 1.1716 14.9107 41.9104 112 " " " " A 21 0 0 "LEU " " HA " " " 1 0 1 C2 
    1737 48 -0.15417 16.3507 40.524 112 " " " " A 21 0 0 "LEU " " HB3" " " 1 0 1 C2 
    1738 48 -0.719779 15.1354 39.3488 112 " " " " A 21 0 0 "LEU " " HB2" " " 1 0 1 C2 
    1739 48 2.20766 15.7799 39.4981 112 " " " " A 21 0 0 "LEU " " HG " " " 1 0 1 C2 
    1740 48 2.05072 14.9591 37.1548 112 " " " " A 21 0 0 "LEU " HD11 " " 1 0 1 C2 
    1741 48 1.5765 13.7305 38.3607 112 " " " " A 21 0 0 "LEU " HD12 " " 1 0 1 C2 
    1742 48 0.363043 14.3955 37.4624 112 " " " " A 21 0 0 "LEU " HD13 " " 1 0 1 C2 
    1743 48 0.89602 17.9192 38.8554 112 " " " " A 21 0 0 "LEU " HD21 " " 1 0 1 C2 
    1744 48 1.56997 17.1678 37.4118 112 " " " " A 21 0 0 "LEU " HD22 " " 1 0 1 C2 
    1745 48 -0.0973009 16.7918 37.8383 112 " " " " A 21 0 0 "LEU " HD23 " " 1 0 1 C2 
    1746 40 -0.921354 13.1493 42.8933 113 " " " " A 43 0 0 "LYS " " N  " " " 7 0 1 C2 
    1747 14 -1.94868 12.8006 43.8272 113 " " " " A 2 0 0 "LYS " " CA " " " 6 0 1 C2 
    1748 14 -1.53206 11.7419 44.8566 113 " " " " A 2 0 0 "LYS " " C  " " " 6 0 1 C2 
    1749 23 -2.3207 11.5538 45.7835 113 " " " " A 70 0 0 "LYS " " O  " " " 8 0 1 C2 
    1750 14 -3.27836 12.4794 43.2821 113 " " " " A 2 0 0 "LYS " " CB " " " 6 0 1 C2 
    1751 14 -3.32284 11.3472 42.176 113 " " " " A 2 0 0 "LYS " " CG " " " 6 0 1 C2 
    1752 14 -4.70559 11.3104 41.4397 113 " " " " A 2 0 0 "LYS " " CD " " " 6 0 1 C2 
    1753 14 -4.71755 10.4625 40.2258 113 " " " " A 2 0 0 "LYS " " CE " " " 6 0 1 C2 
    1754 40 -5.99345 9.8961 39.7864 113 " " " " A 43 0 0 "LYS " " NZ " " " 7 0 1 C2 
    1755 48 -0.112777 12.5488 42.8174 113 " " " " A 21 0 0 "LYS " " H  " " " 1 0 1 C2 
    1756 48 -2.06398 13.7231 44.3962 113 " " " " A 21 0 0 "LYS " " HA " " " 1 0 1 C2 
    1757 48 -3.74108 13.3785 42.8753 113 " " " " A 21 0 0 "LYS " " HB3" " " 1 0 1 C2 
    1758 48 -3.94053 12.2312 44.1116 113 " " " " A 21 0 0 "LYS " " HB2" " " 1 0 1 C2 
    1759 48 -3.08963 10.3772 42.6151 113 " " " " A 21 0 0 "LYS " " HG3" " " 1 0 1 C2 
    1760 48 -2.51505 11.5172 41.4641 113 " " " " A 21 0 0 "LYS " " HG2" " " 1 0 1 C2 
    1761 48 -5.00961 12.324 41.1783 113 " " " " A 21 0 0 "LYS " " HD3" " " 1 0 1 C2 
    1762 48 -5.50832 11.0317 42.1224 113 " " " " A 21 0 0 "LYS " " HD2" " " 1 0 1 C2 
    1763 48 -4.07662 9.58539 40.3156 113 " " " " A 21 0 0 "LYS " " HE3" " " 1 0 1 C2 
    1764 48 -4.33243 10.9977 39.3579 113 " " " " A 21 0 0 "LYS " " HE2" " " 1 0 1 C2 
    1765 48 -6.16428 9.11515 40.4036 113 " " " " A 21 0 0 "LYS " " HZ1" " " 1 0 1 C2 
    1766 48 -6.70417 10.5987 39.9324 113 " " " " A 21 0 0 "LYS " " HZ2" " " 1 0 1 C2 
    1767 48 -6.03363 9.61634 38.8167 113 " " " " A 21 0 0 "LYS " " HZ3" " " 1 0 1 C2 
    1768 40 -0.395418 11.1159 44.6674 114 " " " " A 43 0 0 "ALA " " N  " " " 7 0 1 C2 
    1769 14 0.172019 10.1096 45.5954 114 " " " " A 2 0 0 "ALA " " CA " " " 6 0 1 C2 
    1770 14 1.68269 10.1792 45.7364 114 " " " " A 2 0 0 "ALA " " C  " " " 6 0 1 C2 
    1771 23 2.36785 10.6698 44.7559 114 " " " " A 70 0 0 "ALA " " O  " " " 8 0 1 C2 
    1772 14 -0.401081 8.71103 45.326 114 " " " " A 2 0 0 "ALA " " CB " " " 6 0 1 C2 
    1773 48 0.310917 11.5405 44.0835 114 " " " " A 21 0 0 "ALA " " H  " " " 1 0 1 C2 
    1774 48 -0.10851 10.3669 46.6168 114 " " " " A 21 0 0 "ALA " " HA " " " 1 0 1 C2 
    1775 48 -1.16731 8.52707 46.0791 114 " " " " A 21 0 0 "ALA " " HB1" " " 1 0 1 C2 
    1776 48 -0.757862 8.60514 44.3015 114 " " " " A 21 0 0 "ALA " " HB2" " " 1 0 1 C2 
    1777 48 0.405179 7.98077 45.3951 114 " " " " A 21 0 0 "ALA " " HB3" " " 1 0 1 C2 
    1778 40 2.25685 9.78552 46.941 115 " " " " A 43 0 0 "PRO " " N  " " " 7 0 1 C2 
    1779 14 3.68265 9.63608 47.0819 115 " " " " A 2 0 0 "PRO " " CA " " " 6 0 1 C2 
    1780 14 4.33835 8.89559 45.7976 115 " " " " A 2 0 0 "PRO " " C  " " " 6 0 1 C2 
    1781 23 3.78038 7.90341 45.3049 115 " " " " A 70 0 0 "PRO " " O  " " " 8 0 1 C2 
    1782 14 3.82197 8.96532 48.3955 115 " " " " A 2 0 0 "PRO " " CB " " " 6 0 1 C2 
    1783 14 2.48129 8.65459 49.0145 115 " " " " A 2 0 0 "PRO " " CG " " " 6 0 1 C2 
    1784 14 1.44992 9.28255 48.1 115 " " " " A 2 0 0 "PRO " " CD " " " 6 0 1 C2 
    1785 48 4.09201 10.6459 47.055 115 " " " " A 21 0 0 "PRO " " HA " " " 1 0 1 C2 
    1786 48 4.3325 9.66813 49.054 115 " " " " A 21 0 0 "PRO " " HB3" " " 1 0 1 C2 
    1787 48 4.45105 8.07746 48.3318 115 " " " " A 21 0 0 "PRO " " HB2" " " 1 0 1 C2 
    1788 48 2.394 8.98292 50.0502 115 " " " " A 21 0 0 "PRO " " HG3" " " 1 0 1 C2 
    1789 48 2.35441 7.58565 49.1858 115 " " " " A 21 0 0 "PRO " " HG2" " " 1 0 1 C2 
    1790 48 0.795922 8.50058 47.7141 115 " " " " A 21 0 0 "PRO " " HD2" " " 1 0 1 C2 
    1791 48 0.903176 10.0847 48.5957 115 " " " " A 21 0 0 "PRO " " HD3" " " 1 0 1 C2 
    1792 40 5.47061 9.41569 45.3159 116 " " " " A 43 0 0 "ASP " " N  " " " 7 0 1 C2 
    1793 14 6.19946 9.03412 44.0771 116 " " " " A 2 0 0 "ASP " " CA " " " 6 0 1 C2 
    1794 14 7.01328 7.7068 44.3178 116 " " " " A 2 0 0 "ASP " " C  " " " 6 0 1 C2 
    1795 23 7.4897 7.11324 43.3858 116 " " " " A 70 0 0 "ASP " " O  " " " 8 0 1 C2 
    1796 14 7.09122 10.1816 43.5604 116 " " " " A 2 0 0 "ASP " " CB " " " 6 0 1 C2 
    1797 14 8.30386 10.4934 44.341 116 " " " " A 2 0 0 "ASP " " CG " " " 6 0 1 C2 
    1798 23 9.40085 10.6545 43.6783 116 " " " " A 70 0 0 "ASP " " OD1" " " 8 0 1 C2 
    1799 23 8.11567 10.7272 45.5741 116 " " " " A 70 0 0 "ASP " " OD2" " " 8 0 1 C2 
    1800 48 5.98098 10.1547 45.778 116 " " " " A 21 0 0 "ASP " " H  " " " 1 0 1 C2 
    1801 48 5.50459 8.74181 43.2898 116 " " " " A 21 0 0 "ASP " " HA " " " 1 0 1 C2 
    1802 48 6.39965 11.0168 43.6708 116 " " " " A 21 0 0 "ASP " " HB3" " " 1 0 1 C2 
    1803 48 7.39102 9.98172 42.5317 116 " " " " A 21 0 0 "ASP " " HB2" " " 1 0 1 C2 
    1804 40 7.09973 7.24916 45.568 117 " " " " A 43 0 0 "THR " " N  " " " 7 0 1 C2 
    1805 14 7.87741 6.10039 46.0619 117 " " " " A 2 0 0 "THR " " CA " " " 6 0 1 C2 
    1806 14 7.05342 4.79416 46.1767 117 " " " " A 2 0 0 "THR " " C  " " " 6 0 1 C2 
    1807 23 7.63389 3.79096 46.5418 117 " " " " A 70 0 0 "THR " " O  " " " 8 0 1 C2 
    1808 14 8.34371 6.44582 47.4427 117 " " " " A 2 0 0 "THR " " CB " " " 6 0 1 C2 
    1809 23 7.22513 6.9673 48.206 117 " " " " A 70 0 0 "THR " " OG1" " " 8 0 1 C2 
    1810 14 9.48115 7.49578 47.4192 117 " " " " A 2 0 0 "THR " " CG2" " " 6 0 1 C2 
    1811 48 6.76049 7.87422 46.2852 117 " " " " A 21 0 0 "THR " " H  " " " 1 0 1 C2 
    1812 48 8.62341 5.88712 45.2964 117 " " " " A 21 0 0 "THR " " HA " " " 1 0 1 C2 
    1813 48 8.83547 5.57448 47.8752 117 " " " " A 21 0 0 "THR " " HB " " " 1 0 1 C2 
    1814 48 7.01654 6.36734 48.9057 117 " " " " A 21 0 0 "THR " " HG1" " " 1 0 1 C2 
    1815 48 9.567 7.84461 48.4483 117 " " " " A 21 0 0 "THR " HG21 " " 1 0 1 C2 
    1816 48 10.4548 7.08524 47.1515 117 " " " " A 21 0 0 "THR " HG22 " " 1 0 1 C2 
    1817 48 9.26072 8.4256 46.8948 117 " " " " A 21 0 0 "THR " HG23 " " 1 0 1 C2 
    1818 40 5.70122 4.80724 45.8449 118 " " " " A 43 0 0 "THR " " N  " " " 7 0 1 C2 
    1819 14 4.75795 3.78655 46.2776 118 " " " " A 2 0 0 "THR " " CA " " " 6 0 1 C2 
    1820 14 4.75271 2.53315 45.3567 118 " " " " A 2 0 0 "THR " " C  " " " 6 0 1 C2 
    1821 23 4.27746 1.49619 45.7953 118 " " " " A 70 0 0 "THR " " O  " " " 8 0 1 C2 
    1822 14 3.44424 4.50704 46.3451 118 " " " " A 2 0 0 "THR " " CB " " " 6 0 1 C2 
    1823 23 3.09423 5.0846 45.1418 118 " " " " A 70 0 0 "THR " " OG1" " " 8 0 1 C2 
    1824 14 3.27668 5.47824 47.5323 118 " " " " A 2 0 0 "THR " " CG2" " " 6 0 1 C2 
    1825 48 5.30152 5.68728 45.5519 118 " " " " A 21 0 0 "THR " " H  " " " 1 0 1 C2 
    1826 48 4.9493 3.49671 47.3107 118 " " " " A 21 0 0 "THR " " HA " " " 1 0 1 C2 
    1827 48 2.64534 3.81106 46.601 118 " " " " A 21 0 0 "THR " " HB " " " 1 0 1 C2 
    1828 48 3.35881 5.99073 45.0976 118 " " " " A 21 0 0 "THR " " HG1" " " 1 0 1 C2 
    1829 48 3.77552 5.2153 48.4652 118 " " " " A 21 0 0 "THR " HG21 " " 1 0 1 C2 
    1830 48 3.69334 6.40281 47.1328 118 " " " " A 21 0 0 "THR " HG22 " " 1 0 1 C2 
    1831 48 2.21064 5.53969 47.7512 118 " " " " A 21 0 0 "THR " HG23 " " 1 0 1 C2 
    1832 40 5.23866 2.72067 44.1269 119 " " " " A 43 0 0 "ASP " " N  " " " 7 0 1 C2 
    1833 14 5.30228 1.74021 43.032 119 " " " " A 2 0 0 "ASP " " CA " " " 6 0 1 C2 
    1834 14 6.51585 2.12048 42.1172 119 " " " " A 2 0 0 "ASP " " C  " " " 6 0 1 C2 
    1835 23 6.93087 3.2907 42.1392 119 " " " " A 70 0 0 "ASP " " O  " " " 8 0 1 C2 
    1836 14 3.91678 1.39019 42.4171 119 " " " " A 2 0 0 "ASP " " CB " " " 6 0 1 C2 
    1837 14 3.62628 2.06912 41.0881 119 " " " " A 2 0 0 "ASP " " CG " " " 6 0 1 C2 
    1838 23 4.38009 1.95136 40.0463 119 " " " " A 70 0 0 "ASP " " OD1" " " 8 0 1 C2 
    1839 23 2.4717 2.5636 40.9851 119 " " " " A 70 0 0 "ASP " " OD2" " " 8 0 1 C2 
    1840 48 5.58908 3.63793 43.8904 119 " " " " A 21 0 0 "ASP " " H  " " " 1 0 1 C2 
    1841 48 5.68398 0.85499 43.5407 119 " " " " A 21 0 0 "ASP " " HA " " " 1 0 1 C2 
    1842 48 3.15993 1.59803 43.1735 119 " " " " A 21 0 0 "ASP " " HB3" " " 1 0 1 C2 
    1843 48 3.82805 0.305814 42.3511 119 " " " " A 21 0 0 "ASP " " HB2" " " 1 0 1 C2 
    1844 40 7.07686 1.23588 41.2367 120 " " " " A 43 0 0 "PRO " " N  " " " 7 0 1 C2 
    1845 14 8.30534 1.58009 40.4613 120 " " " " A 2 0 0 "PRO " " CA " " " 6 0 1 C2 
    1846 14 8.13383 2.55727 39.3353 120 " " " " A 2 0 0 "PRO " " C  " " " 6 0 1 C2 
    1847 23 9.11827 3.12389 38.8991 120 " " " " A 70 0 0 "PRO " " O  " " " 8 0 1 C2 
    1848 14 8.68921 0.226919 39.8649 120 " " " " A 2 0 0 "PRO " " CB " " " 6 0 1 C2 
    1849 14 7.6033 -0.829315 40.1235 120 " " " " A 2 0 0 "PRO " " CG " " " 6 0 1 C2 
    1850 14 6.66918 -0.175919 41.1373 120 " " " " A 2 0 0 "PRO " " CD " " " 6 0 1 C2 
    1851 48 9.13737 1.91265 41.082 120 " " " " A 21 0 0 "PRO " " HA " " " 1 0 1 C2 
    1852 48 9.6013 -0.0834697 40.3747 120 " " " " A 21 0 0 "PRO " " HB3" " " 1 0 1 C2 
    1853 48 9.02051 0.254672 38.8269 120 " " " " A 21 0 0 "PRO " " HB2" " " 1 0 1 C2 
    1854 48 8.05893 -1.79689 40.334 120 " " " " A 21 0 0 "PRO " " HG3" " " 1 0 1 C2 
    1855 48 7.07728 -0.980918 39.181 120 " " " " A 21 0 0 "PRO " " HG2" " " 1 0 1 C2 
    1856 48 5.6627 -0.409052 40.7898 120 " " " " A 21 0 0 "PRO " " HD2" " " 1 0 1 C2 
    1857 48 6.8192 -0.731431 42.063 120 " " " " A 21 0 0 "PRO " " HD3" " " 1 0 1 C2 
    1858 40 6.86912 2.742 38.7665 121 " " " " A 43 0 0 "THR " " N  " " " 7 0 1 C2 
    1859 14 6.71271 3.54674 37.5862 121 " " " " A 2 0 0 "THR " " CA " " " 6 0 1 C2 
    1860 14 6.63991 4.99295 37.976 121 " " " " A 2 0 0 "THR " " C  " " " 6 0 1 C2 
    1861 23 7.10664 5.83335 37.2332 121 " " " " A 70 0 0 "THR " " O  " " " 8 0 1 C2 
    1862 14 5.46625 3.07997 36.7977 121 " " " " A 2 0 0 "THR " " CB " " " 6 0 1 C2 
    1863 23 4.27567 3.06895 37.6032 121 " " " " A 70 0 0 "THR " " OG1" " " 8 0 1 C2 
    1864 14 5.60837 1.75299 36.1424 121 " " " " A 2 0 0 "THR " " CG2" " " 6 0 1 C2 
    1865 48 5.96884 2.47844 39.1409 121 " " " " A 21 0 0 "THR " " H  " " " 1 0 1 C2 
    1866 48 7.56377 3.46193 36.9105 121 " " " " A 21 0 0 "THR " " HA " " " 1 0 1 C2 
    1867 48 5.2053 3.69485 35.9364 121 " " " " A 21 0 0 "THR " " HB " " " 1 0 1 C2 
    1868 48 4.44031 2.64996 38.4341 121 " " " " A 21 0 0 "THR " " HG1" " " 1 0 1 C2 
    1869 48 4.71909 1.51398 35.5591 121 " " " " A 21 0 0 "THR " HG21 " " 1 0 1 C2 
    1870 48 6.45227 1.89653 35.4676 121 " " " " A 21 0 0 "THR " HG22 " " 1 0 1 C2 
    1871 48 5.85906 0.870911 36.7316 121 " " " " A 21 0 0 "THR " HG23 " " 1 0 1 C2 
    1872 40 6.01143 5.34808 39.1231 122 " " " " A 43 0 0 "VAL " " N  " " " 7 0 1 C2 
    1873 14 5.88816 6.69284 39.6516 122 " " " " A 2 0 0 "VAL " " CA " " " 6 0 1 C2 
    1874 14 7.21773 7.44159 40.0553 122 " " " " A 2 0 0 "VAL " " C  " " " 6 0 1 C2 
    1875 23 7.2452 8.64325 40.3248 122 " " " " A 70 0 0 "VAL " " O  " " " 8 0 1 C2 
    1876 14 4.80894 6.70084 40.7898 122 " " " " A 2 0 0 "VAL " " CB " " " 6 0 1 C2 
    1877 14 3.33018 6.79868 40.2031 122 " " " " A 2 0 0 "VAL " " CG1" " " 6 0 1 C2 
    1878 14 4.78611 5.50697 41.6963 122 " " " " A 2 0 0 "VAL " " CG2" " " 6 0 1 C2 
    1879 48 5.78822 4.57773 39.737 122 " " " " A 21 0 0 "VAL " " H  " " " 1 0 1 C2 
    1880 48 5.38948 7.31848 38.9114 122 " " " " A 21 0 0 "VAL " " HA " " " 1 0 1 C2 
    1881 48 4.90225 7.53299 41.4876 122 " " " " A 21 0 0 "VAL " " HB " " " 1 0 1 C2 
    1882 48 2.6216 6.86125 41.029 122 " " " " A 21 0 0 "VAL " HG11 " " 1 0 1 C2 
    1883 48 3.06655 7.64442 39.568 122 " " " " A 21 0 0 "VAL " HG12 " " 1 0 1 C2 
    1884 48 2.97748 5.95704 39.607 122 " " " " A 21 0 0 "VAL " HG13 " " 1 0 1 C2 
    1885 48 3.95335 5.44475 42.3969 122 " " " " A 21 0 0 "VAL " HG21 " " 1 0 1 C2 
    1886 48 4.74268 4.53344 41.208 122 " " " " A 21 0 0 "VAL " HG22 " " 1 0 1 C2 
    1887 48 5.71205 5.44994 42.2686 122 " " " " A 21 0 0 "VAL " HG23 " " 1 0 1 C2 
    1888 40 8.4109 6.81576 40.1613 123 " " " " A 43 0 0 "SER " " N  " " " 7 0 1 C2 
    1889 14 9.69058 7.3785 40.6243 123 " " " " A 2 0 0 "SER " " CA " " " 6 0 1 C2 
    1890 14 10.4325 7.9632 39.3921 123 " " " " A 2 0 0 "SER " " C  " " " 6 0 1 C2 
    1891 23 11.1171 8.96142 39.5488 123 " " " " A 70 0 0 "SER " " O  " " " 8 0 1 C2 
    1892 14 10.476 6.26027 41.2744 123 " " " " A 2 0 0 "SER " " CB " " " 6 0 1 C2 
    1893 23 9.6166 5.53314 42.2319 123 " " " " A 70 0 0 "SER " " OG " " " 8 0 1 C2 
    1894 48 8.35558 5.81287 40.0553 123 " " " " A 21 0 0 "SER " " H  " " " 1 0 1 C2 
    1895 48 9.52516 8.09674 41.4273 123 " " " " A 21 0 0 "SER " " HA " " " 1 0 1 C2 
    1896 48 11.3427 6.69054 41.7762 123 " " " " A 21 0 0 "SER " " HB3" " " 1 0 1 C2 
    1897 48 10.7888 5.68556 40.4026 123 " " " " A 21 0 0 "SER " " HB2" " " 1 0 1 C2 
    1898 48 8.97489 6.145 42.5588 123 " " " " A 21 0 0 "SER " " HG " " " 1 0 1 C2 
    1899 40 10.2034 7.4022 38.2132 124 " " " " A 43 0 0 "ALA " " N  " " " 7 0 1 C2 
    1900 14 10.7596 7.85222 36.8963 124 " " " " A 2 0 0 "ALA " " CA " " " 6 0 1 C2 
    1901 14 9.68479 8.70646 36.1396 124 " " " " A 2 0 0 "ALA " " C  " " " 6 0 1 C2 
    1902 23 9.99592 9.13346 35.0206 124 " " " " A 70 0 0 "ALA " " O  " " " 8 0 1 C2 
    1903 14 11.0803 6.60469 36.1353 124 " " " " A 2 0 0 "ALA " " CB " " " 6 0 1 C2 
    1904 48 9.70195 6.5495 38.0093 124 " " " " A 21 0 0 "ALA " " H  " " " 1 0 1 C2 
    1905 48 11.7039 8.39641 36.9091 124 " " " " A 21 0 0 "ALA " " HA " " " 1 0 1 C2 
    1906 48 11.8925 6.06156 36.6184 124 " " " " A 21 0 0 "ALA " " HB1" " " 1 0 1 C2 
    1907 48 10.1856 5.98199 36.1331 124 " " " " A 21 0 0 "ALA " " HB2" " " 1 0 1 C2 
    1908 48 11.4252 6.84392 35.1294 124 " " " " A 21 0 0 "ALA " " HB3" " " 1 0 1 C2 
    1909 40 8.47943 8.88968 36.6418 125 " " " " A 43 0 0 "MET " " N  " " " 7 0 1 C2 
    1910 14 7.39103 9.63552 35.9935 125 " " " " A 2 0 0 "MET " " CA " " " 6 0 1 C2 
    1911 14 7.79481 11.1436 35.869 125 " " " " A 2 0 0 "MET " " C  " " " 6 0 1 C2 
    1912 23 6.95426 11.895 35.367 125 " " " " A 70 0 0 "MET " " O  " " " 8 0 1 C2 
    1913 14 5.99578 9.37593 36.6712 125 " " " " A 2 0 0 "MET " " CB " " " 6 0 1 C2 
    1914 14 4.77957 9.40488 35.6447 125 " " " " A 2 0 0 "MET " " CG " " " 6 0 1 C2 
    1915 52 3.22253 9.01031 36.4992 125 " " " " A 13 0 0 "MET " " SD " " " 16 0 1 C2 
    1916 14 2.23846 8.56038 35.1627 125 " " " " A 2 0 0 "MET " " CE " " " 6 0 1 C2 
    1917 48 8.30746 8.57424 37.5857 125 " " " " A 21 0 0 "MET " " H  " " " 1 0 1 C2 
    1918 48 7.35839 9.24404 34.9768 125 " " " " A 21 0 0 "MET " " HA " " " 1 0 1 C2 
    1919 48 5.82431 10.1024 37.4655 125 " " " " A 21 0 0 "MET " " HB3" " " 1 0 1 C2 
    1920 48 6.00413 8.33836 37.0051 125 " " " " A 21 0 0 "MET " " HB2" " " 1 0 1 C2 
    1921 48 4.99532 8.67632 34.8632 125 " " " " A 21 0 0 "MET " " HG3" " " 1 0 1 C2 
    1922 48 4.65731 10.3579 35.13 125 " " " " A 21 0 0 "MET " " HG2" " " 1 0 1 C2 
    1923 48 1.94877 9.48823 34.6695 125 " " " " A 21 0 0 "MET " " HE1" " " 1 0 1 C2 
    1924 48 2.82468 7.94182 34.4832 125 " " " " A 21 0 0 "MET " " HE2" " " 1 0 1 C2 
    1925 48 1.40326 7.95558 35.5159 125 " " " " A 21 0 0 "MET " " HE3" " " 1 0 1 C2 
    1926 40 9.05397 11.5632 36.0505 126 " " " " A 43 0 0 "LYS " " N  " " " 7 0 1 C2 
    1927 14 9.66321 12.955 36.0623 126 " " " " A 2 0 0 "LYS " " CA " " " 6 0 1 C2 
    1928 14 11.1342 12.7098 36.0214 126 " " " " A 2 0 0 "LYS " " C  " " " 6 0 1 C2 
    1929 23 11.6948 11.6228 36.2608 126 " " " " A 70 0 0 "LYS " " O  " " " 8 0 1 C2 
    1930 14 9.15426 13.7061 37.2696 126 " " " " A 2 0 0 "LYS " " CB " " " 6 0 1 C2 
    1931 14 9.42845 12.8881 38.5957 126 " " " " A 2 0 0 "LYS " " CG " " " 6 0 1 C2 
    1932 14 8.75939 13.5357 39.8787 126 " " " " A 2 0 0 "LYS " " CD " " " 6 0 1 C2 
    1933 14 8.86561 12.6088 41.138 126 " " " " A 2 0 0 "LYS " " CE " " " 6 0 1 C2 
    1934 40 10.2594 12.4708 41.7454 126 " " " " A 43 0 0 "LYS " " NZ " " " 7 0 1 C2 
    1935 48 9.73718 10.8911 36.3693 126 " " " " A 21 0 0 "LYS " " H  " " " 1 0 1 C2 
    1936 48 9.25022 13.3095 35.1179 126 " " " " A 21 0 0 "LYS " " HA " " " 1 0 1 C2 
    1937 48 8.09873 13.9722 37.2132 126 " " " " A 21 0 0 "LYS " " HB3" " " 1 0 1 C2 
    1938 48 9.61515 14.683 37.4158 126 " " " " A 21 0 0 "LYS " " HB2" " " 1 0 1 C2 
    1939 48 10.5057 12.774 38.7164 126 " " " " A 21 0 0 "LYS " " HG3" " " 1 0 1 C2 
    1940 48 9.09291 11.8569 38.485 126 " " " " A 21 0 0 "LYS " " HG2" " " 1 0 1 C2 
    1941 48 7.70983 13.7503 39.6775 126 " " " " A 21 0 0 "LYS " " HD3" " " 1 0 1 C2 
    1942 48 9.25649 14.4881 40.0629 126 " " " " A 21 0 0 "LYS " " HD2" " " 1 0 1 C2 
    1943 48 8.46773 11.6272 40.8805 126 " " " " A 21 0 0 "LYS " " HE3" " " 1 0 1 C2 
    1944 48 8.14133 13.0467 41.8249 126 " " " " A 21 0 0 "LYS " " HE2" " " 1 0 1 C2 
    1945 48 10.0969 11.7317 42.4143 126 " " " " A 21 0 0 "LYS " " HZ1" " " 1 0 1 C2 
    1946 48 10.9781 12.0879 41.1479 126 " " " " A 21 0 0 "LYS " " HZ2" " " 1 0 1 C2 
    1947 48 10.4885 13.3102 42.2584 126 " " " " A 21 0 0 "LYS " " HZ3" " " 1 0 1 C2 
    1948 40 11.7671 13.7707 35.5631 127 " " " " A 43 0 0 "THR " " N  " " " 7 0 1 C2 
    1949 14 13.1694 13.7146 35.0066 127 " " " " A 2 0 0 "THR " " CA " " " 6 0 1 C2 
    1950 14 14.2954 13.7472 36.0008 127 " " " " A 2 0 0 "THR " " C  " " " 6 0 1 C2 
    1951 23 14.0653 13.9747 37.1588 127 " " " " A 70 0 0 "THR " " O  " " " 8 0 1 C2 
    1952 14 13.2534 14.858 33.9426 127 " " " " A 2 0 0 "THR " " CB " " " 6 0 1 C2 
    1953 23 12.8214 16.1011 34.4596 127 " " " " A 70 0 0 "THR " " OG1" " " 8 0 1 C2 
    1954 14 12.6085 14.5825 32.5128 127 " " " " A 2 0 0 "THR " " CG2" " " 6 0 1 C2 
    1955 48 11.3441 14.6101 35.1934 127 " " " " A 21 0 0 "THR " " H  " " " 1 0 1 C2 
    1956 48 13.3454 12.7342 34.564 127 " " " " A 21 0 0 "THR " " HA " " " 1 0 1 C2 
    1957 48 14.3028 14.9065 33.652 127 " " " " A 21 0 0 "THR " " HB " " " 1 0 1 C2 
    1958 48 13.5396 16.6778 34.2483 127 " " " " A 21 0 0 "THR " " HG1" " " 1 0 1 C2 
    1959 48 12.9149 13.6338 32.0723 127 " " " " A 21 0 0 "THR " HG21 " " 1 0 1 C2 
    1960 48 11.5197 14.5858 32.5649 127 " " " " A 21 0 0 "THR " HG22 " " 1 0 1 C2 
    1961 48 12.8529 15.3099 31.7387 127 " " " " A 21 0 0 "THR " HG23 " " 1 0 1 C2 
    1962 40 15.5279 13.4397 35.6216 128 " " " " A 43 0 0 "GLN " " N  " " " 7 0 1 C2 
    1963 14 16.7447 13.753 36.3357 128 " " " " A 2 0 0 "GLN " " CA " " " 6 0 1 C2 
    1964 14 16.8804 15.275 36.7978 128 " " " " A 2 0 0 "GLN " " C  " " " 6 0 1 C2 
    1965 23 17.4924 15.5427 37.8405 128 " " " " A 70 0 0 "GLN " " O  " " " 8 0 1 C2 
    1966 14 17.9727 13.2277 35.5524 128 " " " " A 2 0 0 "GLN " " CB " " " 6 0 1 C2 
    1967 14 18.347 14.0138 34.2407 128 " " " " A 2 0 0 "GLN " " CG " " " 6 0 1 C2 
    1968 14 17.2232 14.0499 33.1685 128 " " " " A 2 0 0 "GLN " " CD " " " 6 0 1 C2 
    1969 23 16.4261 13.1733 33.1158 128 " " " " A 70 0 0 "GLN " " OE1" " " 8 0 1 C2 
    1970 40 17.0733 15.2258 32.5549 128 " " " " A 43 0 0 "GLN " " NE2" " " 7 0 1 C2 
    1971 48 15.6119 13.3581 34.6184 128 " " " " A 21 0 0 "GLN " " H  " " " 1 0 1 C2 
    1972 48 16.8173 13.2273 37.2878 128 " " " " A 21 0 0 "GLN " " HA " " " 1 0 1 C2 
    1973 48 17.8159 12.1783 35.3029 128 " " " " A 21 0 0 "GLN " " HB3" " " 1 0 1 C2 
    1974 48 18.837 13.451 36.1779 128 " " " " A 21 0 0 "GLN " " HB2" " " 1 0 1 C2 
    1975 48 19.2146 13.5002 33.8264 128 " " " " A 21 0 0 "GLN " " HG3" " " 1 0 1 C2 
    1976 48 18.6099 15.0294 34.5365 128 " " " " A 21 0 0 "GLN " " HG2" " " 1 0 1 C2 
    1977 48 16.3504 15.4118 31.8746 128 " " " " A 21 0 0 "GLN " HE22 " " 1 0 1 C2 
    1978 48 17.7667 15.924 32.7825 128 " " " " A 21 0 0 "GLN " HE21 " " 1 0 1 C2 
    1979 40 16.2838 16.175 36.0381 129 " " " " A 43 0 0 "ASP " " N  " " " 7 0 1 C2 
    1980 14 16.4294 17.5897 36.3633 129 " " " " A 2 0 0 "ASP " " CA " " " 6 0 1 C2 
    1981 14 15.1152 18.221 36.9831 129 " " " " A 2 0 0 "ASP " " C  " " " 6 0 1 C2 
    1982 23 15.0861 19.4267 37.4076 129 " " " " A 70 0 0 "ASP " " O  " " " 8 0 1 C2 
    1983 14 16.8104 18.3586 35.065 129 " " " " A 2 0 0 "ASP " " CB " " " 6 0 1 C2 
    1984 14 15.6409 18.5693 34.0923 129 " " " " A 2 0 0 "ASP " " CG " " " 6 0 1 C2 
    1985 23 14.6379 17.8682 33.9999 129 " " " " A 70 0 0 "ASP " " OD1" " " 8 0 1 C2 
    1986 23 15.9415 19.3784 33.2208 129 " " " " A 70 0 0 "ASP " " OD2" " " 8 0 1 C2 
    1987 48 15.6521 15.9434 35.2848 129 " " " " A 21 0 0 "ASP " " H  " " " 1 0 1 C2 
    1988 48 17.1896 17.8695 37.0925 129 " " " " A 21 0 0 "ASP " " HA " " " 1 0 1 C2 
    1989 48 17.6011 17.8181 34.5448 129 " " " " A 21 0 0 "ASP " " HB3" " " 1 0 1 C2 
    1990 48 17.1312 19.3844 35.2468 129 " " " " A 21 0 0 "ASP " " HB2" " " 1 0 1 C2 
    1991 40 13.9821 17.4509 37.0179 130 " " " " A 43 0 0 "LEU " " N  " " " 7 0 1 C2 
    1992 14 12.7124 17.8348 37.6323 130 " " " " A 2 0 0 "LEU " " CA " " " 6 0 1 C2 
    1993 14 11.9471 18.9296 36.8198 130 " " " " A 2 0 0 "LEU " " C  " " " 6 0 1 C2 
    1994 23 10.9706 19.47 37.3518 130 " " " " A 70 0 0 "LEU " " O  " " " 8 0 1 C2 
    1995 14 12.701 18.0346 39.1568 130 " " " " A 2 0 0 "LEU " " CB " " " 6 0 1 C2 
    1996 14 13.0912 16.7297 39.9822 130 " " " " A 2 0 0 "LEU " " CG " " " 6 0 1 C2 
    1997 14 13.2054 17.0995 41.4361 130 " " " " A 2 0 0 "LEU " " CD1" " " 6 0 1 C2 
    1998 14 12.2193 15.4515 39.9065 130 " " " " A 2 0 0 "LEU " " CD2" " " 6 0 1 C2 
    1999 48 13.9783 16.5674 36.5285 130 " " " " A 21 0 0 "LEU " " H  " " " 1 0 1 C2 
    2000 48 12.0928 16.9559 37.4541 130 " " " " A 21 0 0 "LEU " " HA " " " 1 0 1 C2 
    2001 48 11.7634 18.3873 39.5864 130 " " " " A 21 0 0 "LEU " " HB3" " " 1 0 1 C2 
    2002 48 13.536 18.729 39.25 130 " " " " A 21 0 0 "LEU " " HB2" " " 1 0 1 C2 
    2003 48 14.0823 16.4906 39.5967 130 " " " " A 21 0 0 "LEU " " HG " " " 1 0 1 C2 
    2004 48 13.3027 18.1749 41.5846 130 " " " " A 21 0 0 "LEU " HD11 " " 1 0 1 C2 
    2005 48 12.3912 16.6402 41.9966 130 " " " " A 21 0 0 "LEU " HD12 " " 1 0 1 C2 
    2006 48 14.1637 16.7209 41.7917 130 " " " " A 21 0 0 "LEU " HD13 " " 1 0 1 C2 
    2007 48 11.1353 15.5382 39.9816 130 " " " " A 21 0 0 "LEU " HD21 " " 1 0 1 C2 
    2008 48 12.3275 15.1016 38.8798 130 " " " " A 21 0 0 "LEU " HD22 " " 1 0 1 C2 
    2009 48 12.5232 14.7151 40.6504 130 " " " " A 21 0 0 "LEU " HD23 " " 1 0 1 C2 
    2010 40 12.3431 19.1659 35.5899 131 " " " " A 43 0 0 "ARG " " N  " " " 7 0 1 C2 
    2011 14 11.7388 20.1684 34.7344 131 " " " " A 2 0 0 "ARG " " CA " " " 6 0 1 C2 
    2012 14 10.8312 19.5177 33.6385 131 " " " " A 2 0 0 "ARG " " C  " " " 6 0 1 C2 
    2013 23 10.1504 20.2559 32.9365 131 " " " " A 70 0 0 "ARG " " O  " " " 8 0 1 C2 
    2014 14 12.8062 21.0235 34.0269 131 " " " " A 2 0 0 "ARG " " CB " " " 6 0 1 C2 
    2015 14 13.3725 22.0874 35.0499 131 " " " " A 2 0 0 "ARG " " CG " " " 6 0 1 C2 
    2016 14 14.6584 22.8516 34.6368 131 " " " " A 2 0 0 "ARG " " CD " " " 6 0 1 C2 
    2017 40 15.6853 22.0512 34.0674 131 " " " " A 43 0 0 "ARG " " NE " " " 7 0 1 C2 
    2018 14 16.9797 22.2767 33.8753 131 " " " " A 2 0 0 "ARG " " CZ " " " 6 0 1 C2 
    2019 40 17.7878 21.3979 33.2787 131 " " " " A 43 0 0 "ARG " " NH1" " " 7 0 1 C2 
    2020 40 17.4778 23.4268 34.2661 131 " " " " A 43 0 0 "ARG " " NH2" " " 7 0 1 C2 
    2021 48 13.2636 18.8344 35.339 131 " " " " A 21 0 0 "ARG " " H  " " " 1 0 1 C2 
    2022 48 10.987 20.7965 35.2123 131 " " " " A 21 0 0 "ARG " " HA " " " 1 0 1 C2 
    2023 48 12.4286 21.4924 33.1183 131 " " " " A 21 0 0 "ARG " " HB3" " " 1 0 1 C2 
    2024 48 13.6332 20.3961 33.6945 131 " " " " A 21 0 0 "ARG " " HB2" " " 1 0 1 C2 
    2025 48 13.576 21.6875 36.0433 131 " " " " A 21 0 0 "ARG " " HG3" " " 1 0 1 C2 
    2026 48 12.6713 22.9168 35.1417 131 " " " " A 21 0 0 "ARG " " HG2" " " 1 0 1 C2 
    2027 48 15.1353 23.5776 35.2953 131 " " " " A 21 0 0 "ARG " " HD3" " " 1 0 1 C2 
    2028 48 14.3851 23.5128 33.8144 131 " " " " A 21 0 0 "ARG " " HD2" " " 1 0 1 C2 
    2029 48 15.4503 21.0917 33.8571 131 " " " " A 21 0 0 "ARG " " HE " " " 1 0 1 C2 
    2030 48 18.6423 21.7384 32.8616 131 " " " " A 21 0 0 "ARG " HH12 " " 1 0 1 C2 
    2031 48 17.4223 20.4928 33.0193 131 " " " " A 21 0 0 "ARG " HH11 " " 1 0 1 C2 
    2032 48 18.4342 23.5906 33.9856 131 " " " " A 21 0 0 "ARG " HH22 " " 1 0 1 C2 
    2033 48 17.0192 24.2356 34.6606 131 " " " " A 21 0 0 "ARG " HH21 " " 1 0 1 C2 
    2034 40 10.8098 18.1911 33.4978 132 " " " " A 43 0 0 "HIE " " N  " " " 7 0 1 C2 
    2035 14 9.8029 17.4809 32.6836 132 " " " " A 2 0 0 "HIE " " CA " " " 6 0 1 C2 
    2036 14 9.07846 16.3729 33.436 132 " " " " A 2 0 0 "HIE " " C  " " " 6 0 1 C2 
    2037 23 9.63582 15.9353 34.4294 132 " " " " A 70 0 0 "HIE " " O  " " " 8 0 1 C2 
    2038 14 10.5296 17.0598 31.4094 132 " " " " A 2 0 0 "HIE " " CB " " " 6 0 1 C2 
    2039 14 10.0164 17.6564 30.1138 132 " " " " A 2 0 0 "HIE " " CG " " " 6 0 1 C2 
    2040 40 10.7054 18.5404 29.3247 132 " " " " A 43 0 0 "HIE " " ND1" " " 7 0 1 C2 
    2041 14 8.82356 17.3056 29.4459 132 " " " " A 2 0 0 "HIE " " CD2" " " 6 0 1 C2 
    2042 14 9.84101 18.8815 28.3695 132 " " " " A 2 0 0 "HIE " " CE1" " " 6 0 1 C2 
    2043 40 8.72951 18.2288 28.4225 132 " " " " A 43 0 0 "HIE " " NE2" " " 7 0 1 C2 
    2044 48 11.4273 17.6486 34.0848 132 " " " " A 21 0 0 "HIE " " H  " " " 1 0 1 C2 
    2045 48 9.06221 18.2464 32.4523 132 " " " " A 21 0 0 "HIE " " HA " " " 1 0 1 C2 
    2046 48 10.4242 15.9896 31.2315 132 " " " " A 21 0 0 "HIE " " HB3" " " 1 0 1 C2 
    2047 48 11.6048 17.1832 31.539 132 " " " " A 21 0 0 "HIE " " HB2" " " 1 0 1 C2 
    2048 48 8.01429 16.6159 29.6349 132 " " " " A 21 0 0 "HIE " " HD2" " " 1 0 1 C2 
    2049 48 10.1105 19.6036 27.613 132 " " " " A 21 0 0 "HIE " " HE1" " " 1 0 1 C2 
    2050 40 7.83544 16.1287 33.1292 133 " " " " A 43 0 0 "THR " " N  " " " 7 0 1 C2 
    2051 14 6.97495 15.0878 33.6831 133 " " " " A 2 0 0 "THR " " CA " " " 6 0 1 C2 
    2052 14 6.07468 14.5762 32.5382 133 " " " " A 2 0 0 "THR " " C  " " " 6 0 1 C2 
    2053 23 6.13115 15.0535 31.4097 133 " " " " A 70 0 0 "THR " " O  " " " 8 0 1 C2 
    2054 14 6.30481 15.5255 35.0343 133 " " " " A 2 0 0 "THR " " CB " " " 6 0 1 C2 
    2055 23 5.86905 14.3857 35.7925 133 " " " " A 70 0 0 "THR " " OG1" " " 8 0 1 C2 
    2056 14 5.09015 16.3863 34.8167 133 " " " " A 2 0 0 "THR " " CG2" " " 6 0 1 C2 
    2057 48 7.42581 16.6896 32.396 133 " " " " A 21 0 0 "THR " " H  " " " 1 0 1 C2 
    2058 48 7.67431 14.2607 33.8045 133 " " " " A 21 0 0 "THR " " HA " " " 1 0 1 C2 
    2059 48 6.93495 16.076 35.7329 133 " " " " A 21 0 0 "THR " " HB " " " 1 0 1 C2 
    2060 48 6.36578 13.616 35.5604 133 " " " " A 21 0 0 "THR " " HG1" " " 1 0 1 C2 
    2061 48 4.99424 17.0718 33.9746 133 " " " " A 21 0 0 "THR " HG21 " " 1 0 1 C2 
    2062 48 4.21712 15.7422 34.7119 133 " " " " A 21 0 0 "THR " HG22 " " 1 0 1 C2 
    2063 48 4.93869 16.9763 35.7206 133 " " " " A 21 0 0 "THR " HG23 " " 1 0 1 C2 
    2064 40 5.23476 13.5814 32.8858 134 " " " " A 43 0 0 "PHE " " N  " " " 7 0 1 C2 
    2065 14 4.07711 13.1856 32.1082 134 " " " " A 2 0 0 "PHE " " CA " " " 6 0 1 C2 
    2066 14 2.81678 12.7931 32.9353 134 " " " " A 2 0 0 "PHE " " C  " " " 6 0 1 C2 
    2067 23 2.88442 12.6344 34.1111 134 " " " " A 70 0 0 "PHE " " O  " " " 8 0 1 C2 
    2068 14 4.5178 12.0622 31.1046 134 " " " " A 2 0 0 "PHE " " CB " " " 6 0 1 C2 
    2069 14 4.6746 10.5514 31.4999 134 " " " " A 2 0 0 "PHE " " CG " " " 6 0 1 C2 
    2070 14 5.99018 10.0745 31.5994 134 " " " " A 2 0 0 "PHE " " CD1" " " 6 0 1 C2 
    2071 14 3.58765 9.69774 31.5316 134 " " " " A 2 0 0 "PHE " " CD2" " " 6 0 1 C2 
    2072 14 6.17077 8.69789 31.7493 134 " " " " A 2 0 0 "PHE " " CE1" " " 6 0 1 C2 
    2073 14 3.75191 8.35006 31.7484 134 " " " " A 2 0 0 "PHE " " CE2" " " 6 0 1 C2 
    2074 14 5.06606 7.87418 31.813 134 " " " " A 2 0 0 "PHE " " CZ " " " 6 0 1 C2 
    2075 48 5.26241 13.2966 33.8544 134 " " " " A 21 0 0 "PHE " " H  " " " 1 0 1 C2 
    2076 48 3.71872 14.0978 31.6311 134 " " " " A 21 0 0 "PHE " " HA " " " 1 0 1 C2 
    2077 48 5.50859 12.2825 30.7072 134 " " " " A 21 0 0 "PHE " " HB3" " " 1 0 1 C2 
    2078 48 3.79667 12.0257 30.2881 134 " " " " A 21 0 0 "PHE " " HB2" " " 1 0 1 C2 
    2079 48 6.83262 10.7486 31.6463 134 " " " " A 21 0 0 "PHE " " HD1" " " 1 0 1 C2 
    2080 48 2.61415 10.145 31.3951 134 " " " " A 21 0 0 "PHE " " HD2" " " 1 0 1 C2 
    2081 48 7.13473 8.23805 31.9098 134 " " " " A 21 0 0 "PHE " " HE1" " " 1 0 1 C2 
    2082 48 2.94137 7.6384 31.6941 134 " " " " A 21 0 0 "PHE " " HE2" " " 1 0 1 C2 
    2083 48 5.15399 6.80192 31.9074 134 " " " " A 21 0 0 "PHE " " HZ " " " 1 0 1 C2 
    2084 40 1.65736 12.7922 32.2555 135 " " " " A 43 0 0 "ILE " " N  " " " 7 0 1 C2 
    2085 14 0.305842 12.539 32.8236 135 " " " " A 2 0 0 "ILE " " CA " " " 6 0 1 C2 
    2086 14 -0.360891 11.5943 31.8261 135 " " " " A 2 0 0 "ILE " " C  " " " 6 0 1 C2 
    2087 23 -0.330667 11.7707 30.6115 135 " " " " A 70 0 0 "ILE " " O  " " " 8 0 1 C2 
    2088 14 -0.511014 13.8111 33.0589 135 " " " " A 2 0 0 "ILE " " CB " " " 6 0 1 C2 
    2089 14 0.0466772 14.5351 34.2471 135 " " " " A 2 0 0 "ILE " " CG1" " " 6 0 1 C2 
    2090 14 -2.022 13.475 33.2011 135 " " " " A 2 0 0 "ILE " " CG2" " " 6 0 1 C2 
    2091 14 -0.529315 15.9869 34.4668 135 " " " " A 2 0 0 "ILE " " CD1" " " 6 0 1 C2 
    2092 48 1.71158 13.0222 31.2736 135 " " " " A 21 0 0 "ILE " " H  " " " 1 0 1 C2 
    2093 48 0.380732 11.9572 33.7423 135 " " " " A 21 0 0 "ILE " " HA " " " 1 0 1 C2 
    2094 48 -0.499605 14.4665 32.188 135 " " " " A 21 0 0 "ILE " " HB " " " 1 0 1 C2 
    2095 48 1.12585 14.6516 34.1477 135 " " " " A 21 0 0 "ILE " HG13 " " 1 0 1 C2 
    2096 48 -0.115785 14.0875 35.2276 135 " " " " A 21 0 0 "ILE " HG12 " " 1 0 1 C2 
    2097 48 -2.53882 13.4502 32.2417 135 " " " " A 21 0 0 "ILE " HG21 " " 1 0 1 C2 
    2098 48 -2.10055 12.5248 33.7293 135 " " " " A 21 0 0 "ILE " HG22 " " 1 0 1 C2 
    2099 48 -2.60207 14.1735 33.8043 135 " " " " A 21 0 0 "ILE " HG23 " " 1 0 1 C2 
    2100 48 -0.716627 16.3921 33.4724 135 " " " " A 21 0 0 "ILE " HD11 " " 1 0 1 C2 
    2101 48 -1.46889 15.9185 35.0151 135 " " " " A 21 0 0 "ILE " HD12 " " 1 0 1 C2 
    2102 48 0.0637899 16.6733 35.0711 135 " " " " A 21 0 0 "ILE " HD13 " " 1 0 1 C2 
    2103 40 -0.847465 10.3998 32.2207 136 " " " " A 43 0 0 "SER " " N  " " " 7 0 1 C2 
    2104 14 -1.47302 9.35877 31.3308 136 " " " " A 2 0 0 "SER " " CA " " " 6 0 1 C2 
    2105 14 -2.92874 9.48098 31.563 136 " " " " A 2 0 0 "SER " " C  " " " 6 0 1 C2 
    2106 23 -3.38315 9.60559 32.7372 136 " " " " A 70 0 0 "SER " " O  " " " 8 0 1 C2 
    2107 14 -1.03172 7.8897 31.7083 136 " " " " A 2 0 0 "SER " " CB " " " 6 0 1 C2 
    2108 23 -1.52423 6.91213 30.8073 136 " " " " A 70 0 0 "SER " " OG " " " 8 0 1 C2 
    2109 48 -0.81472 10.1688 33.2034 136 " " " " A 21 0 0 "SER " " H  " " " 1 0 1 C2 
    2110 48 -1.23755 9.52137 30.279 136 " " " " A 21 0 0 "SER " " HA " " " 1 0 1 C2 
    2111 48 -1.26656 7.61403 32.7364 136 " " " " A 21 0 0 "SER " " HB3" " " 1 0 1 C2 
    2112 48 0.0537649 7.87851 31.6098 136 " " " " A 21 0 0 "SER " " HB2" " " 1 0 1 C2 
    2113 48 -1.60177 6.06888 31.2268 136 " " " " A 21 0 0 "SER " " HG " " " 1 0 1 C2 
    2114 40 -3.73405 9.45712 30.5307 137 " " " " A 43 0 0 "ILE " " N  " " " 7 0 1 C2 
    2115 14 -5.13931 9.76798 30.4707 137 " " " " A 2 0 0 "ILE " " CA " " " 6 0 1 C2 
    2116 14 -5.79635 8.5445 29.7534 137 " " " " A 2 0 0 "ILE " " C  " " " 6 0 1 C2 
    2117 23 -5.86829 8.54775 28.4796 137 " " " " A 70 0 0 "ILE " " O  " " " 8 0 1 C2 
    2118 14 -5.35189 11.1755 29.8321 137 " " " " A 2 0 0 "ILE " " CB " " " 6 0 1 C2 
    2119 14 -4.53864 12.2977 30.4858 137 " " " " A 2 0 0 "ILE " " CG1" " " 6 0 1 C2 
    2120 14 -6.88054 11.4766 29.8649 137 " " " " A 2 0 0 "ILE " " CG2" " " 6 0 1 C2 
    2121 14 -4.53209 13.5317 29.6928 137 " " " " A 2 0 0 "ILE " " CD1" " " 6 0 1 C2 
    2122 48 -3.24863 9.3573 29.6507 137 " " " " A 21 0 0 "ILE " " H  " " " 1 0 1 C2 
    2123 48 -5.48991 9.79414 31.5024 137 " " " " A 21 0 0 "ILE " " HA " " " 1 0 1 C2 
    2124 48 -5.02693 11.1112 28.7936 137 " " " " A 21 0 0 "ILE " " HB " " " 1 0 1 C2 
    2125 48 -3.48692 12.0217 30.5618 137 " " " " A 21 0 0 "ILE " HG13 " " 1 0 1 C2 
    2126 48 -4.79987 12.4754 31.5291 137 " " " " A 21 0 0 "ILE " HG12 " " 1 0 1 C2 
    2127 48 -7.09601 12.4403 29.4034 137 " " " " A 21 0 0 "ILE " HG21 " " 1 0 1 C2 
    2128 48 -7.51187 10.7868 29.3048 137 " " " " A 21 0 0 "ILE " HG22 " " 1 0 1 C2 
    2129 48 -7.28711 11.6191 30.8661 137 " " " " A 21 0 0 "ILE " HG23 " " 1 0 1 C2 
    2130 48 -4.40655 13.3382 28.6275 137 " " " " A 21 0 0 "ILE " HD11 " " 1 0 1 C2 
    2131 48 -5.49908 14.0241 29.7957 137 " " " " A 21 0 0 "ILE " HD12 " " 1 0 1 C2 
    2132 48 -3.63296 14.1329 29.8277 137 " " " " A 21 0 0 "ILE " HD13 " " 1 0 1 C2 
    2133 40 -6.18656 7.4804 30.5007 138 " " " " A 43 0 0 "PRO " " N  " " " 7 0 1 C2 
    2134 14 -6.82838 6.33464 29.8056 138 " " " " A 2 0 0 "PRO " " CA " " " 6 0 1 C2 
    2135 14 -8.32799 6.58108 29.4009 138 " " " " A 2 0 0 "PRO " " C  " " " 6 0 1 C2 
    2136 23 -9.14649 7.22164 30.0946 138 " " " " A 70 0 0 "PRO " " O  " " " 8 0 1 C2 
    2137 14 -6.65106 5.15518 30.6918 138 " " " " A 2 0 0 "PRO " " CB " " " 6 0 1 C2 
    2138 14 -6.70415 5.78545 32.1016 138 " " " " A 2 0 0 "PRO " " CG " " " 6 0 1 C2 
    2139 14 -6.08676 7.20059 31.9331 138 " " " " A 2 0 0 "PRO " " CD " " " 6 0 1 C2 
    2140 48 -6.26936 6.26779 28.8722 138 " " " " A 21 0 0 "PRO " " HA " " " 1 0 1 C2 
    2141 48 -5.92136 4.44109 30.3101 138 " " " " A 21 0 0 "PRO " " HB3" " " 1 0 1 C2 
    2142 48 -7.48207 4.45503 30.6063 138 " " " " A 21 0 0 "PRO " " HB2" " " 1 0 1 C2 
    2143 48 -6.06127 5.31484 32.8455 138 " " " " A 21 0 0 "PRO " " HG3" " " 1 0 1 C2 
    2144 48 -7.75928 5.83941 32.3697 138 " " " " A 21 0 0 "PRO " " HG2" " " 1 0 1 C2 
    2145 48 -6.54799 8.04037 32.4529 138 " " " " A 21 0 0 "PRO " " HD2" " " 1 0 1 C2 
    2146 48 -5.05416 7.04535 32.2457 138 " " " " A 21 0 0 "PRO " " HD3" " " 1 0 1 C2 
    2147 40 -8.58891 6.16979 28.1267 139 " " " " A 43 0 0 "LEU " " N  " " " 7 0 1 C2 
    2148 14 -9.84607 6.38598 27.3928 139 " " " " A 2 0 0 "LEU " " CA " " " 6 0 1 C2 
    2149 14 -10.7762 5.2267 27.8215 139 " " " " A 2 0 0 "LEU " " C  " " " 6 0 1 C2 
    2150 23 -10.3328 4.07163 28.0701 139 " " " " A 70 0 0 "LEU " " O  " " " 8 0 1 C2 
    2151 14 -9.70466 6.27411 25.8338 139 " " " " A 2 0 0 "LEU " " CB " " " 6 0 1 C2 
    2152 14 -8.5875 7.12402 25.2475 139 " " " " A 2 0 0 "LEU " " CG " " " 6 0 1 C2 
    2153 14 -8.19054 6.63452 23.8947 139 " " " " A 2 0 0 "LEU " " CD1" " " 6 0 1 C2 
    2154 14 -9 8.60246 25.3266 139 " " " " A 2 0 0 "LEU " " CD2" " " 6 0 1 C2 
    2155 48 -7.86396 5.71777 27.588 139 " " " " A 21 0 0 "LEU " " H  " " " 1 0 1 C2 
    2156 48 -10.406 7.29516 27.6119 139 " " " " A 21 0 0 "LEU " " HA " " " 1 0 1 C2 
    2157 48 -10.7022 6.46077 25.4362 139 " " " " A 21 0 0 "LEU " " HB3" " " 1 0 1 C2 
    2158 48 -9.40762 5.23077 25.7275 139 " " " " A 21 0 0 "LEU " " HB2" " " 1 0 1 C2 
    2159 48 -7.75005 6.97906 25.9299 139 " " " " A 21 0 0 "LEU " " HG " " " 1 0 1 C2 
    2160 48 -9.00799 6.84988 23.2066 139 " " " " A 21 0 0 "LEU " HD11 " " 1 0 1 C2 
    2161 48 -7.28258 7.09497 23.5052 139 " " " " A 21 0 0 "LEU " HD12 " " 1 0 1 C2 
    2162 48 -8.16329 5.54509 23.9167 139 " " " " A 21 0 0 "LEU " HD13 " " 1 0 1 C2 
    2163 48 -9.96969 8.76172 24.855 139 " " " " A 21 0 0 "LEU " HD21 " " 1 0 1 C2 
    2164 48 -9.01132 9.00619 26.339 139 " " " " A 21 0 0 "LEU " HD22 " " 1 0 1 C2 
    2165 48 -8.22781 9.2242 24.8736 139 " " " " A 21 0 0 "LEU " HD23 " " 1 0 1 C2 
    2166 40 -12.0773 5.45728 27.7064 140 " " " " A 43 0 0 "GLN " " N  " " " 7 0 1 C2 
    2167 14 -13.113 4.40402 27.7504 140 " " " " A 2 0 0 "GLN " " CA " " " 6 0 1 C2 
    2168 14 -13.2181 3.64045 26.3924 140 " " " " A 2 0 0 "GLN " " C  " " " 6 0 1 C2 
    2169 23 -12.8794 4.24261 25.3849 140 " " " " A 70 0 0 "GLN " " O  " " " 8 0 1 C2 
    2170 14 -14.5656 5.0949 27.8769 140 " " " " A 2 0 0 "GLN " " CB " " " 6 0 1 C2 
    2171 14 -14.7535 5.79114 29.2098 140 " " " " A 2 0 0 "GLN " " CG " " " 6 0 1 C2 
    2172 14 -15.0874 4.95496 30.3728 140 " " " " A 2 0 0 "GLN " " CD " " " 6 0 1 C2 
    2173 23 -15.3147 5.58863 31.4005 140 " " " " A 70 0 0 "GLN " " OE1" " " 8 0 1 C2 
    2174 40 -15.1266 3.64069 30.232 140 " " " " A 43 0 0 "GLN " " NE2" " " 7 0 1 C2 
    2175 48 -12.372 6.31973 27.2711 140 " " " " A 21 0 0 "GLN " " H  " " " 1 0 1 C2 
    2176 48 -12.9456 3.72774 28.5887 140 " " " " A 21 0 0 "GLN " " HA " " " 1 0 1 C2 
    2177 48 -15.4169 4.4879 27.5688 140 " " " " A 21 0 0 "GLN " " HB3" " " 1 0 1 C2 
    2178 48 -14.631 5.88743 27.1314 140 " " " " A 21 0 0 "GLN " " HB2" " " 1 0 1 C2 
    2179 48 -15.6195 6.44848 29.1328 140 " " " " A 21 0 0 "GLN " " HG3" " " 1 0 1 C2 
    2180 48 -13.8008 6.27787 29.4188 140 " " " " A 21 0 0 "GLN " " HG2" " " 1 0 1 C2 
    2181 48 -15.4539 3.12117 31.0339 140 " " " " A 21 0 0 "GLN " HE22 " " 1 0 1 C2 
    2182 48 -14.8687 3.18336 29.3692 140 " " " " A 21 0 0 "GLN " HE21 " " 1 0 1 C2 
    2183 40 -13.649 2.38185 26.3924 141 " " " " A 43 0 0 "GLY " " N  " " " 7 0 1 C2 
    2184 14 -13.7519 1.50131 25.2069 141 " " " " A 2 0 0 "GLY " " CA " " " 6 0 1 C2 
    2185 14 -12.5692 0.476708 25.1453 141 " " " " A 2 0 0 "GLY " " C  " " " 6 0 1 C2 
    2186 23 -11.6364 0.555507 25.9109 141 " " " " A 70 0 0 "GLY " " O  " " " 8 0 1 C2 
    2187 48 -13.816 2.00296 27.3136 141 " " " " A 21 0 0 "GLY " " H  " " " 1 0 1 C2 
    2188 48 -13.774 1.99947 24.2377 141 " " " " A 21 0 0 "GLY " " HA3" " " 1 0 1 C2 
    2189 48 -14.6786 0.927432 25.2117 141 " " " " A 21 0 0 "GLY " " HA2" " " 1 0 1 C2 
    2190 40 -12.6805 -0.505733 24.2921 142 " " " " A 43 0 0 "ASP " " N  " " " 7 0 1 C2 
    2191 14 -11.5725 -1.44589 24.0113 142 " " " " A 2 0 0 "ASP " " CA " " " 6 0 1 C2 
    2192 14 -11.3892 -1.6299 22.4529 142 " " " " A 2 0 0 "ASP " " C  " " " 6 0 1 C2 
    2193 23 -10.3796 -2.1395 22.0244 142 " " " " A 70 0 0 "ASP " " O  " " " 8 0 1 C2 
    2194 14 -11.8763 -2.79641 24.7153 142 " " " " A 2 0 0 "ASP " " CB " " " 6 0 1 C2 
    2195 14 -13.0493 -3.69509 24.2067 142 " " " " A 2 0 0 "ASP " " CG " " " 6 0 1 C2 
    2196 23 -12.6991 -4.7286 23.6397 142 " " " " A 70 0 0 "ASP " " OD1" " " 8 0 1 C2 
    2197 23 -14.2036 -3.44069 24.579 142 " " " " A 70 0 0 "ASP " " OD2" " " 8 0 1 C2 
    2198 48 -13.5757 -0.692049 23.8633 142 " " " " A 21 0 0 "ASP " " H  " " " 1 0 1 C2 
    2199 48 -10.6523 -0.974443 24.3562 142 " " " " A 21 0 0 "ASP " " HA " " " 1 0 1 C2 
    2200 48 -12.089 -2.61132 25.7682 142 " " " " A 21 0 0 "ASP " " HB3" " " 1 0 1 C2 
    2201 48 -10.9197 -3.31524 24.6542 142 " " " " A 21 0 0 "ASP " " HB2" " " 1 0 1 C2 
    2202 40 -12.4234 -1.28089 21.6468 143 " " " " A 43 0 0 "ASP " " N  " " " 7 0 1 C2 
    2203 14 -12.427 -1.32967 20.1998 143 " " " " A 2 0 0 "ASP " " CA " " " 6 0 1 C2 
    2204 14 -11.6041 -0.199256 19.627 143 " " " " A 2 0 0 "ASP " " C  " " " 6 0 1 C2 
    2205 23 -11.7892 0.864408 20.1802 143 " " " " A 70 0 0 "ASP " " O  " " " 8 0 1 C2 
    2206 14 -13.8081 -1.34015 19.6138 143 " " " " A 2 0 0 "ASP " " CB " " " 6 0 1 C2 
    2207 14 -14.5349 -2.60239 19.9661 143 " " " " A 2 0 0 "ASP " " CG " " " 6 0 1 C2 
    2208 23 -14.1747 -3.66725 19.4219 143 " " " " A 70 0 0 "ASP " " OD1" " " 8 0 1 C2 
    2209 23 -15.433 -2.53236 20.8491 143 " " " " A 70 0 0 "ASP " " OD2" " " 8 0 1 C2 
    2210 48 -13.1364 -0.797285 22.1739 143 " " " " A 21 0 0 "ASP " " H  " " " 1 0 1 C2 
    2211 48 -11.898 -2.27336 20.0667 143 " " " " A 21 0 0 "ASP " " HA " " " 1 0 1 C2 
    2212 48 -13.8878 -1.15314 18.5429 143 " " " " A 21 0 0 "ASP " " HB3" " " 1 0 1 C2 
    2213 48 -14.4074 -0.512293 19.9927 143 " " " " A 21 0 0 "ASP " " HB2" " " 1 0 1 C2 
    2214 40 -10.8543 -0.414511 18.5318 144 " " " " A 43 0 0 "ASP " " N  " " " 7 0 1 C2 
    2215 14 -9.73469 0.345645 18.1404 144 " " " " A 2 0 0 "ASP " " CA " " " 6 0 1 C2 
    2216 14 -10.1385 1.73121 17.6919 144 " " " " A 2 0 0 "ASP " " C  " " " 6 0 1 C2 
    2217 23 -9.38417 2.72709 17.8171 144 " " " " A 70 0 0 "ASP " " O  " " " 8 0 1 C2 
    2218 14 -8.78996 -0.348945 17.0782 144 " " " " A 2 0 0 "ASP " " CB " " " 6 0 1 C2 
    2219 14 -9.24993 -0.496285 15.6009 144 " " " " A 2 0 0 "ASP " " CG " " " 6 0 1 C2 
    2220 23 -10.3613 -0.888197 15.2932 144 " " " " A 70 0 0 "ASP " " OD1" " " 8 0 1 C2 
    2221 23 -8.37062 -0.248711 14.671 144 " " " " A 70 0 0 "ASP " " OD2" " " 8 0 1 C2 
    2222 48 -10.8208 -1.35674 18.1696 144 " " " " A 21 0 0 "ASP " " H  " " " 1 0 1 C2 
    2223 48 -9.11242 0.39902 19.0338 144 " " " " A 21 0 0 "ASP " " HA " " " 1 0 1 C2 
    2224 48 -8.56416 -1.37169 17.38 144 " " " " A 21 0 0 "ASP " " HB3" " " 1 0 1 C2 
    2225 48 -7.75619 -0.0216325 17.1891 144 " " " " A 21 0 0 "ASP " " HB2" " " 1 0 1 C2 
    2226 40 -11.2981 1.80303 17.0825 145 " " " " A 43 0 0 "ASP " " N  " " " 7 0 1 C2 
    2227 14 -11.8001 2.93993 16.5016 145 " " " " A 2 0 0 "ASP " " CA " " " 6 0 1 C2 
    2228 14 -12.8318 3.60423 17.4851 145 " " " " A 2 0 0 "ASP " " C  " " " 6 0 1 C2 
    2229 23 -13.0354 4.79124 17.3705 145 " " " " A 70 0 0 "ASP " " O  " " " 8 0 1 C2 
    2230 14 -12.6568 2.56014 15.2319 145 " " " " A 2 0 0 "ASP " " CB " " " 6 0 1 C2 
    2231 14 -14.1277 2.03245 15.3992 145 " " " " A 2 0 0 "ASP " " CG " " " 6 0 1 C2 
    2232 23 -14.3465 1.04335 16.0868 145 " " " " A 70 0 0 "ASP " " OD1" " " 8 0 1 C2 
    2233 23 -15.0608 2.50209 14.7021 145 " " " " A 70 0 0 "ASP " " OD2" " " 8 0 1 C2 
    2234 48 -11.784 0.917981 17.0558 145 " " " " A 21 0 0 "ASP " " H  " " " 1 0 1 C2 
    2235 48 -11.0345 3.66131 16.2161 145 " " " " A 21 0 0 "ASP " " HA " " " 1 0 1 C2 
    2236 48 -12.1162 1.77841 14.6983 145 " " " " A 21 0 0 "ASP " " HB3" " " 1 0 1 C2 
    2237 48 -12.761 3.51124 14.7098 145 " " " " A 21 0 0 "ASP " " HB2" " " 1 0 1 C2 
    2238 40 -13.337 2.86361 18.5146 146 " " " " A 43 0 0 "GLU " " N  " " " 7 0 1 C2 
    2239 14 -14.2476 3.43689 19.5948 146 " " " " A 2 0 0 "GLU " " CA " " " 6 0 1 C2 
    2240 14 -13.4139 4.32176 20.6032 146 " " " " A 2 0 0 "GLU " " C  " " " 6 0 1 C2 
    2241 23 -13.8281 5.44082 20.9066 146 " " " " A 70 0 0 "GLU " " O  " " " 8 0 1 C2 
    2242 14 -14.8885 2.23432 20.3221 146 " " " " A 2 0 0 "GLU " " CB " " " 6 0 1 C2 
    2243 14 -15.9073 1.43504 19.4402 146 " " " " A 2 0 0 "GLU " " CG " " " 6 0 1 C2 
    2244 14 -17.1103 2.26773 19.133 146 " " " " A 2 0 0 "GLU " " CD " " " 6 0 1 C2 
    2245 23 -17.5823 2.19461 17.9404 146 " " " " A 70 0 0 "GLU " " OE1" " " 8 0 1 C2 
    2246 23 -17.6031 2.98797 20.024 146 " " " " A 70 0 0 "GLU " " OE2" " " 8 0 1 C2 
    2247 48 -13.1975 1.86812 18.6128 146 " " " " A 21 0 0 "GLU " " H  " " " 1 0 1 C2 
    2248 48 -14.9373 4.14112 19.1296 146 " " " " A 21 0 0 "GLU " " HA " " " 1 0 1 C2 
    2249 48 -15.348 2.4685 21.2824 146 " " " " A 21 0 0 "GLU " " HB3" " " 1 0 1 C2 
    2250 48 -14.1052 1.52336 20.585 146 " " " " A 21 0 0 "GLU " " HB2" " " 1 0 1 C2 
    2251 48 -16.292 0.549555 19.9462 146 " " " " A 21 0 0 "GLU " " HG3" " " 1 0 1 C2 
    2252 48 -15.3241 1.19418 18.5514 146 " " " " A 21 0 0 "GLU " " HG2" " " 1 0 1 C2 
    2253 40 -12.2055 3.81686 20.9947 147 " " " " A 43 0 0 "ILE " " N  " " " 7 0 1 C2 
    2254 14 -11.1394 4.56635 21.6268 147 " " " " A 2 0 0 "ILE " " CA " " " 6 0 1 C2 
    2255 14 -10.6731 5.82521 20.7916 147 " " " " A 2 0 0 "ILE " " C  " " " 6 0 1 C2 
    2256 23 -10.5787 6.91075 21.3545 147 " " " " A 70 0 0 "ILE " " O  " " " 8 0 1 C2 
    2257 14 -9.97566 3.67625 22.2037 147 " " " " A 2 0 0 "ILE " " CB " " " 6 0 1 C2 
    2258 14 -9.01525 3.01189 21.1198 147 " " " " A 2 0 0 "ILE " " CG1" " " 6 0 1 C2 
    2259 14 -10.5356 2.59168 23.1656 147 " " " " A 2 0 0 "ILE " " CG2" " " 6 0 1 C2 
    2260 14 -7.73168 2.37658 21.7271 147 " " " " A 2 0 0 "ILE " " CD1" " " 6 0 1 C2 
    2261 48 -12.004 2.88136 20.6717 147 " " " " A 21 0 0 "ILE " " H  " " " 1 0 1 C2 
    2262 48 -11.5424 5.10114 22.4868 147 " " " " A 21 0 0 "ILE " " HA " " " 1 0 1 C2 
    2263 48 -9.33274 4.32241 22.8014 147 " " " " A 21 0 0 "ILE " " HB " " " 1 0 1 C2 
    2264 48 -8.60157 3.83429 20.5361 147 " " " " A 21 0 0 "ILE " HG13 " " 1 0 1 C2 
    2265 48 -9.56579 2.298 20.5071 147 " " " " A 21 0 0 "ILE " HG12 " " 1 0 1 C2 
    2266 48 -9.65787 2.26165 23.7213 147 " " " " A 21 0 0 "ILE " HG21 " " 1 0 1 C2 
    2267 48 -11.2161 2.90584 23.957 147 " " " " A 21 0 0 "ILE " HG22 " " 1 0 1 C2 
    2268 48 -11.0924 1.7935 22.6748 147 " " " " A 21 0 0 "ILE " HG23 " " 1 0 1 C2 
    2269 48 -7.92801 1.51312 22.3627 147 " " " " A 21 0 0 "ILE " HD11 " " 1 0 1 C2 
    2270 48 -7.03506 2.18451 20.9111 147 " " " " A 21 0 0 "ILE " HD12 " " 1 0 1 C2 
    2271 48 -7.14865 2.98145 22.4216 147 " " " " A 21 0 0 "ILE " HD13 " " 1 0 1 C2 
    2272 40 -10.3902 5.62272 19.4644 148 " " " " A 43 0 0 "LEU " " N  " " " 7 0 1 C2 
    2273 14 -10.0821 6.77779 18.5848 148 " " " " A 2 0 0 "LEU " " CA " " " 6 0 1 C2 
    2274 14 -11.2945 7.76375 18.3218 148 " " " " A 2 0 0 "LEU " " C  " " " 6 0 1 C2 
    2275 23 -11.0274 8.96898 18.1932 148 " " " " A 70 0 0 "LEU " " O  " " " 8 0 1 C2 
    2276 14 -9.60873 6.22775 17.2571 148 " " " " A 2 0 0 "LEU " " CB " " " 6 0 1 C2 
    2277 14 -8.57707 6.98865 16.4131 148 " " " " A 2 0 0 "LEU " " CG " " " 6 0 1 C2 
    2278 14 -7.16506 6.82573 16.9056 148 " " " " A 2 0 0 "LEU " " CD1" " " 6 0 1 C2 
    2279 14 -8.69197 6.59083 14.9374 148 " " " " A 2 0 0 "LEU " " CD2" " " 6 0 1 C2 
    2280 48 -10.337 4.69224 19.0752 148 " " " " A 21 0 0 "LEU " " H  " " " 1 0 1 C2 
    2281 48 -9.2964 7.34004 19.0895 148 " " " " A 21 0 0 "LEU " " HA " " " 1 0 1 C2 
    2282 48 -10.4277 6.09453 16.5502 148 " " " " A 21 0 0 "LEU " " HB3" " " 1 0 1 C2 
    2283 48 -9.14107 5.26018 17.4393 148 " " " " A 21 0 0 "LEU " " HB2" " " 1 0 1 C2 
    2284 48 -8.83273 8.04799 16.39 148 " " " " A 21 0 0 "LEU " " HG " " " 1 0 1 C2 
    2285 48 -6.5091 7.31634 16.1864 148 " " " " A 21 0 0 "LEU " HD11 " " 1 0 1 C2 
    2286 48 -6.86214 7.22929 17.8717 148 " " " " A 21 0 0 "LEU " HD12 " " 1 0 1 C2 
    2287 48 -6.89685 5.77145 16.8374 148 " " " " A 21 0 0 "LEU " HD13 " " 1 0 1 C2 
    2288 48 -9.70481 6.75752 14.5707 148 " " " " A 21 0 0 "LEU " HD21 " " 1 0 1 C2 
    2289 48 -8.0277 7.2549 14.3844 148 " " " " A 21 0 0 "LEU " HD22 " " 1 0 1 C2 
    2290 48 -8.30564 5.5809 14.7999 148 " " " " A 21 0 0 "LEU " HD23 " " 1 0 1 C2 
    2291 40 -12.5916 7.34769 18.2792 149 " " " " A 43 0 0 "LYS " " N  " " " 7 0 1 C2 
    2292 14 -13.7085 8.25464 18.1862 149 " " " " A 2 0 0 "LYS " " CA " " " 6 0 1 C2 
    2293 14 -13.9298 8.92 19.5929 149 " " " " A 2 0 0 "LYS " " C  " " " 6 0 1 C2 
    2294 23 -14.5514 9.98967 19.6216 149 " " " " A 70 0 0 "LYS " " O  " " " 8 0 1 C2 
    2295 14 -14.955 7.44824 17.7414 149 " " " " A 2 0 0 "LYS " " CB " " " 6 0 1 C2 
    2296 14 -14.9997 7.24563 16.2283 149 " " " " A 2 0 0 "LYS " " CG " " " 6 0 1 C2 
    2297 14 -15.8632 6.08367 15.7169 149 " " " " A 2 0 0 "LYS " " CD " " " 6 0 1 C2 
    2298 14 -15.5505 5.72628 14.2671 149 " " " " A 2 0 0 "LYS " " CE " " " 6 0 1 C2 
    2299 40 -16.3622 4.55319 13.8356 149 " " " " A 43 0 0 "LYS " " NZ " " " 7 0 1 C2 
    2300 48 -12.7347 6.34886 18.235 149 " " " " A 21 0 0 "LYS " " H  " " " 1 0 1 C2 
    2301 48 -13.3854 8.97404 17.4337 149 " " " " A 21 0 0 "LYS " " HA " " " 1 0 1 C2 
    2302 48 -15.8887 7.92887 18.0334 149 " " " " A 21 0 0 "LYS " " HB3" " " 1 0 1 C2 
    2303 48 -14.9412 6.41877 18.0994 149 " " " " A 21 0 0 "LYS " " HB2" " " 1 0 1 C2 
    2304 48 -14.0163 7.01559 15.8181 149 " " " " A 21 0 0 "LYS " " HG3" " " 1 0 1 C2 
    2305 48 -15.2503 8.20859 15.7833 149 " " " " A 21 0 0 "LYS " " HG2" " " 1 0 1 C2 
    2306 48 -16.9233 6.32093 15.8057 149 " " " " A 21 0 0 "LYS " " HD3" " " 1 0 1 C2 
    2307 48 -15.6277 5.26316 16.3947 149 " " " " A 21 0 0 "LYS " " HD2" " " 1 0 1 C2 
    2308 48 -14.4895 5.47726 14.286 149 " " " " A 21 0 0 "LYS " " HE3" " " 1 0 1 C2 
    2309 48 -15.7163 6.57842 13.6079 149 " " " " A 21 0 0 "LYS " " HE2" " " 1 0 1 C2 
    2310 48 -15.8647 3.70308 14.0588 149 " " " " A 21 0 0 "LYS " " HZ1" " " 1 0 1 C2 
    2311 48 -17.2531 4.60143 14.3089 149 " " " " A 21 0 0 "LYS " " HZ2" " " 1 0 1 C2 
    2312 48 -16.517 4.54065 12.8376 149 " " " " A 21 0 0 "LYS " " HZ3" " " 1 0 1 C2 
    2313 40 -13.4077 8.37785 20.6953 150 " " " " A 43 0 0 "ASN " " N  " " " 7 0 1 C2 
    2314 14 -13.2741 8.96068 22.0172 150 " " " " A 2 0 0 "ASN " " CA " " " 6 0 1 C2 
    2315 14 -12.0709 9.88973 22.1412 150 " " " " A 2 0 0 "ASN " " C  " " " 6 0 1 C2 
    2316 23 -12.0837 10.8672 22.9096 150 " " " " A 70 0 0 "ASN " " O  " " " 8 0 1 C2 
    2317 14 -13.4403 8.01127 23.2786 150 " " " " A 2 0 0 "ASN " " CB " " " 6 0 1 C2 
    2318 14 -14.8185 7.30583 23.4368 150 " " " " A 2 0 0 "ASN " " CG " " " 6 0 1 C2 
    2319 23 -15.8903 7.84185 23.1327 150 " " " " A 70 0 0 "ASN " " OD1" " " 8 0 1 C2 
    2320 40 -14.7641 6.14933 24.0181 150 " " " " A 43 0 0 "ASN " " ND2" " " 7 0 1 C2 
    2321 48 -13.0649 7.44237 20.5298 150 " " " " A 21 0 0 "ASN " " H  " " " 1 0 1 C2 
    2322 48 -14.1159 9.65231 21.9845 150 " " " " A 21 0 0 "ASN " " HA " " " 1 0 1 C2 
    2323 48 -13.3215 8.62432 24.172 150 " " " " A 21 0 0 "ASN " " HB3" " " 1 0 1 C2 
    2324 48 -12.5562 7.41403 23.5017 150 " " " " A 21 0 0 "ASN " " HB2" " " 1 0 1 C2 
    2325 48 -15.6334 5.6419 24.101 150 " " " " A 21 0 0 "ASN " HD22 " " 1 0 1 C2 
    2326 48 -13.9555 5.75508 24.4773 150 " " " " A 21 0 0 "ASN " HD21 " " 1 0 1 C2 
    2327 40 -11.0302 9.74299 21.3614 151 " " " " A 43 0 0 "TYR " " N  " " " 7 0 1 C2 
    2328 14 -9.78543 10.4185 21.3537 151 " " " " A 2 0 0 "TYR " " CA " " " 6 0 1 C2 
    2329 14 -9.81864 11.7301 20.5858 151 " " " " A 2 0 0 "TYR " " C  " " " 6 0 1 C2 
    2330 23 -9.43604 12.7877 21.0376 151 " " " " A 70 0 0 "TYR " " O  " " " 8 0 1 C2 
    2331 14 -8.63204 9.53503 20.7481 151 " " " " A 2 0 0 "TYR " " CB " " " 6 0 1 C2 
    2332 14 -7.29628 10.2404 20.7947 151 " " " " A 2 0 0 "TYR " " CG " " " 6 0 1 C2 
    2333 14 -6.74952 10.6982 22.0124 151 " " " " A 2 0 0 "TYR " " CD1" " " 6 0 1 C2 
    2334 14 -6.67994 10.5723 19.5352 151 " " " " A 2 0 0 "TYR " " CD2" " " 6 0 1 C2 
    2335 14 -5.70171 11.7134 22.0097 151 " " " " A 2 0 0 "TYR " " CE1" " " 6 0 1 C2 
    2336 14 -5.66808 11.5211 19.5551 151 " " " " A 2 0 0 "TYR " " CE2" " " 6 0 1 C2 
    2337 14 -5.21417 12.1454 20.7526 151 " " " " A 2 0 0 "TYR " " CZ " " " 6 0 1 C2 
    2338 23 -4.2015 13.0693 20.71 151 " " " " A 70 0 0 "TYR " " OH " " " 8 0 1 C2 
    2339 48 -11.1468 8.95922 20.7352 151 " " " " A 21 0 0 "TYR " " H  " " " 1 0 1 C2 
    2340 48 -9.51825 10.6134 22.3924 151 " " " " A 21 0 0 "TYR " " HA " " " 1 0 1 C2 
    2341 48 -8.91401 9.34663 19.7122 151 " " " " A 21 0 0 "TYR " " HB3" " " 1 0 1 C2 
    2342 48 -8.55731 8.61301 21.3247 151 " " " " A 21 0 0 "TYR " " HB2" " " 1 0 1 C2 
    2343 48 -7.21873 10.3526 22.9217 151 " " " " A 21 0 0 "TYR " " HD1" " " 1 0 1 C2 
    2344 48 -7.06096 10.2532 18.5763 151 " " " " A 21 0 0 "TYR " " HD2" " " 1 0 1 C2 
    2345 48 -5.21474 12.1151 22.886 151 " " " " A 21 0 0 "TYR " " HE1" " " 1 0 1 C2 
    2346 48 -5.24672 11.9277 18.6476 151 " " " " A 21 0 0 "TYR " " HE2" " " 1 0 1 C2 
    2347 48 -4.26959 13.7097 20.0185 151 " " " " A 21 0 0 "TYR " " HH " " " 1 0 1 C2 
    2348 40 -10.3403 11.7097 19.3595 152 " " " " A 43 0 0 "GLN " " N  " " " 7 0 1 C2 
    2349 14 -10.5004 12.8074 18.4454 152 " " " " A 2 0 0 "GLN " " CA " " " 6 0 1 C2 
    2350 14 -11.2623 13.9825 19.031 152 " " " " A 2 0 0 "GLN " " C  " " " 6 0 1 C2 
    2351 23 -11.2141 15.1056 18.4526 152 " " " " A 70 0 0 "GLN " " O  " " " 8 0 1 C2 
    2352 14 -11.3133 12.4054 17.2095 152 " " " " A 2 0 0 "GLN " " CB " " " 6 0 1 C2 
    2353 14 -10.5714 11.4869 16.2182 152 " " " " A 2 0 0 "GLN " " CG " " " 6 0 1 C2 
    2354 14 -11.3008 10.8577 15.0625 152 " " " " A 2 0 0 "GLN " " CD " " " 6 0 1 C2 
    2355 23 -10.6927 10.3499 14.1286 152 " " " " A 70 0 0 "GLN " " OE1" " " 8 0 1 C2 
    2356 40 -12.604 10.8752 15.1022 152 " " " " A 43 0 0 "GLN " " NE2" " " 7 0 1 C2 
    2357 48 -10.7114 10.8159 19.0706 152 " " " " A 21 0 0 "GLN " " H  " " " 1 0 1 C2 
    2358 48 -9.50492 13.1651 18.1824 152 " " " " A 21 0 0 "GLN " " HA " " " 1 0 1 C2 
    2359 48 -11.3185 13.3634 16.6896 152 " " " " A 21 0 0 "GLN " " HB3" " " 1 0 1 C2 
    2360 48 -12.2772 11.9988 17.5157 152 " " " " A 21 0 0 "GLN " " HB2" " " 1 0 1 C2 
    2361 48 -10.0904 10.696 16.7937 152 " " " " A 21 0 0 "GLN " " HG3" " " 1 0 1 C2 
    2362 48 -9.75495 12.0537 15.7706 152 " " " " A 21 0 0 "GLN " " HG2" " " 1 0 1 C2 
    2363 48 -13.1119 10.2864 14.4576 152 " " " " A 21 0 0 "GLN " HE22 " " 1 0 1 C2 
    2364 48 -13.1133 11.4324 15.7731 152 " " " " A 21 0 0 "GLN " HE21 " " 1 0 1 C2 
    2365 40 -12.0646 13.7328 20.095 153 " " " " A 43 0 0 "VAL " " N  " " " 7 0 1 C2 
    2366 14 -12.8403 14.7423 20.7493 153 " " " " A 2 0 0 "VAL " " CA " " " 6 0 1 C2 
    2367 14 -11.9541 15.3931 21.8105 153 " " " " A 2 0 0 "VAL " " C  " " " 6 0 1 C2 
    2368 23 -11.9441 16.5998 21.9895 153 " " " " A 70 0 0 "VAL " " O  " " " 8 0 1 C2 
    2369 14 -14.0786 14.0149 21.3176 153 " " " " A 2 0 0 "VAL " " CB " " " 6 0 1 C2 
    2370 14 -15.0558 14.974 22.1454 153 " " " " A 2 0 0 "VAL " " CG1" " " 6 0 1 C2 
    2371 14 -14.9434 13.4173 20.2209 153 " " " " A 2 0 0 "VAL " " CG2" " " 6 0 1 C2 
    2372 48 -12.2716 12.7474 20.174 153 " " " " A 21 0 0 "VAL " " H  " " " 1 0 1 C2 
    2373 48 -13.1357 15.5062 20.03 153 " " " " A 21 0 0 "VAL " " HA " " " 1 0 1 C2 
    2374 48 -13.7172 13.1704 21.9043 153 " " " " A 21 0 0 "VAL " " HB " " " 1 0 1 C2 
    2375 48 -14.5586 15.3374 23.0447 153 " " " " A 21 0 0 "VAL " HG11 " " 1 0 1 C2 
    2376 48 -15.2414 15.8834 21.574 153 " " " " A 21 0 0 "VAL " HG12 " " 1 0 1 C2 
    2377 48 -15.9243 14.5382 22.6392 153 " " " " A 21 0 0 "VAL " HG13 " " 1 0 1 C2 
    2378 48 -15.3308 14.2378 19.6169 153 " " " " A 21 0 0 "VAL " HG21 " " 1 0 1 C2 
    2379 48 -14.4701 12.6132 19.6574 153 " " " " A 21 0 0 "VAL " HG22 " " 1 0 1 C2 
    2380 48 -15.8644 13.0684 20.688 153 " " " " A 21 0 0 "VAL " HG23 " " 1 0 1 C2 
    2381 40 -11.2418 14.5331 22.6009 154 " " " " A 43 0 0 "VAL " " N  " " " 7 0 1 C2 
    2382 14 -10.5599 14.9878 23.8169 154 " " " " A 2 0 0 "VAL " " CA " " " 6 0 1 C2 
    2383 14 -9.27831 15.7453 23.4849 154 " " " " A 2 0 0 "VAL " " C  " " " 6 0 1 C2 
    2384 23 -9.03872 16.661 24.2918 154 " " " " A 70 0 0 "VAL " " O  " " " 8 0 1 C2 
    2385 14 -10.3489 13.8957 24.9001 154 " " " " A 2 0 0 "VAL " " CB " " " 6 0 1 C2 
    2386 14 -11.7423 13.2656 25.2814 154 " " " " A 2 0 0 "VAL " " CG1" " " 6 0 1 C2 
    2387 14 -9.22658 12.7605 24.562 154 " " " " A 2 0 0 "VAL " " CG2" " " 6 0 1 C2 
    2388 48 -11.3029 13.5559 22.3531 154 " " " " A 21 0 0 "VAL " " H  " " " 1 0 1 C2 
    2389 48 -11.2586 15.7456 24.1713 154 " " " " A 21 0 0 "VAL " " HA " " " 1 0 1 C2 
    2390 48 -9.94003 14.4574 25.74 154 " " " " A 21 0 0 "VAL " " HB " " " 1 0 1 C2 
    2391 48 -12.016 12.6244 24.4435 154 " " " " A 21 0 0 "VAL " HG11 " " 1 0 1 C2 
    2392 48 -11.7059 12.6865 26.2041 154 " " " " A 21 0 0 "VAL " HG12 " " 1 0 1 C2 
    2393 48 -12.4402 14.0749 25.496 154 " " " " A 21 0 0 "VAL " HG13 " " 1 0 1 C2 
    2394 48 -9.5556 12.3444 23.6098 154 " " " " A 21 0 0 "VAL " HG21 " " 1 0 1 C2 
    2395 48 -8.25037 13.2146 24.3917 154 " " " " A 21 0 0 "VAL " HG22 " " 1 0 1 C2 
    2396 48 -9.19877 11.9591 25.3003 154 " " " " A 21 0 0 "VAL " HG23 " " 1 0 1 C2 
    2397 40 -8.52393 15.4508 22.4243 155 " " " " A 43 0 0 "GLU " " N  " " " 7 0 1 C2 
    2398 14 -7.29658 16.0672 21.935 155 " " " " A 2 0 0 "GLU " " CA " " " 6 0 1 C2 
    2399 14 -7.1892 17.654 22.1291 155 " " " " A 2 0 0 "GLU " " C  " " " 6 0 1 C2 
    2400 23 -6.30687 18.1201 22.8989 155 " " " " A 70 0 0 "GLU " " O  " " " 8 0 1 C2 
    2401 14 -6.89878 15.561 20.5096 155 " " " " A 2 0 0 "GLU " " CB " " " 6 0 1 C2 
    2402 14 -5.68362 16.1109 19.8764 155 " " " " A 2 0 0 "GLU " " CG " " " 6 0 1 C2 
    2403 14 -5.32172 15.3743 18.6344 155 " " " " A 2 0 0 "GLU " " CD " " " 6 0 1 C2 
    2404 23 -6.00578 15.4598 17.6304 155 " " " " A 70 0 0 "GLU " " OE1" " " 8 0 1 C2 
    2405 23 -4.34031 14.6256 18.6537 155 " " " " A 70 0 0 "GLU " " OE2" " " 8 0 1 C2 
    2406 48 -8.86183 14.6468 21.9148 155 " " " " A 21 0 0 "GLU " " H  " " " 1 0 1 C2 
    2407 48 -6.52771 15.5933 22.5452 155 " " " " A 21 0 0 "GLU " " HA " " " 1 0 1 C2 
    2408 48 -7.75877 15.5286 19.8406 155 " " " " A 21 0 0 "GLU " " HB3" " " 1 0 1 C2 
    2409 48 -6.75799 14.5101 20.7623 155 " " " " A 21 0 0 "GLU " " HB2" " " 1 0 1 C2 
    2410 48 -4.94252 15.841 20.6287 155 " " " " A 21 0 0 "GLU " " HG3" " " 1 0 1 C2 
    2411 48 -5.72401 17.1774 19.6548 155 " " " " A 21 0 0 "GLU " " HG2" " " 1 0 1 C2 
    2412 40 -8.01044 18.4751 21.416 156 " " " " A 43 0 0 "PRO " " N  " " " 7 0 1 C2 
    2413 14 -7.94062 19.946 21.5357 156 " " " " A 2 0 0 "PRO " " CA " " " 6 0 1 C2 
    2414 14 -8.48305 20.4811 22.9272 156 " " " " A 2 0 0 "PRO " " C  " " " 6 0 1 C2 
    2415 23 -8.46985 21.7119 23.1192 156 " " " " A 70 0 0 "PRO " " O  " " " 8 0 1 C2 
    2416 14 -8.74198 20.5313 20.3061 156 " " " " A 2 0 0 "PRO " " CB " " " 6 0 1 C2 
    2417 14 -9.80434 19.3965 20.0063 156 " " " " A 2 0 0 "PRO " " CG " " " 6 0 1 C2 
    2418 14 -9.16856 18.1418 20.5178 156 " " " " A 2 0 0 "PRO " " CD " " " 6 0 1 C2 
    2419 48 -6.91901 20.2245 21.2771 156 " " " " A 21 0 0 "PRO " " HA " " " 1 0 1 C2 
    2420 48 -8.0903 20.7444 19.4587 156 " " " " A 21 0 0 "PRO " " HB3" " " 1 0 1 C2 
    2421 48 -9.13438 21.5096 20.5837 156 " " " " A 21 0 0 "PRO " " HB2" " " 1 0 1 C2 
    2422 48 -10.2895 19.3469 19.0315 156 " " " " A 21 0 0 "PRO " " HG3" " " 1 0 1 C2 
    2423 48 -10.6321 19.6174 20.6802 156 " " " " A 21 0 0 "PRO " " HG2" " " 1 0 1 C2 
    2424 48 -9.94657 17.5378 20.9848 156 " " " " A 21 0 0 "PRO " " HD2" " " 1 0 1 C2 
    2425 48 -8.63921 17.6797 19.6845 156 " " " " A 21 0 0 "PRO " " HD3" " " 1 0 1 C2 
    2426 40 -9.00346 19.6234 23.8407 157 " " " " A 43 0 0 "GLU " " N  " " " 7 0 1 C2 
    2427 14 -9.46328 19.8993 25.269 157 " " " " A 2 0 0 "GLU " " CA " " " 6 0 1 C2 
    2428 14 -8.30801 19.5252 26.2518 157 " " " " A 2 0 0 "GLU " " C  " " " 6 0 1 C2 
    2429 23 -8.00529 20.2603 27.2224 157 " " " " A 70 0 0 "GLU " " O  " " " 8 0 1 C2 
    2430 14 -10.7206 19.0413 25.6343 157 " " " " A 2 0 0 "GLU " " CB " " " 6 0 1 C2 
    2431 14 -11.8976 19.331 24.6219 157 " " " " A 2 0 0 "GLU " " CG " " " 6 0 1 C2 
    2432 14 -12.794 20.4112 25.1825 157 " " " " A 2 0 0 "GLU " " CD " " " 6 0 1 C2 
    2433 23 -13.1155 21.3395 24.4211 157 " " " " A 70 0 0 "GLU " " OE1" " " 8 0 1 C2 
    2434 23 -13.3675 20.1342 26.2786 157 " " " " A 70 0 0 "GLU " " OE2" " " 8 0 1 C2 
    2435 48 -8.99118 18.6739 23.4967 157 " " " " A 21 0 0 "GLU " " H  " " " 1 0 1 C2 
    2436 48 -9.65852 20.9636 25.4004 157 " " " " A 21 0 0 "GLU " " HA " " " 1 0 1 C2 
    2437 48 -11.022 19.1889 26.6714 157 " " " " A 21 0 0 "GLU " " HB3" " " 1 0 1 C2 
    2438 48 -10.4271 17.992 25.6642 157 " " " " A 21 0 0 "GLU " " HB2" " " 1 0 1 C2 
    2439 48 -12.5422 18.4967 24.3453 157 " " " " A 21 0 0 "GLU " " HG3" " " 1 0 1 C2 
    2440 48 -11.6018 19.6258 23.615 157 " " " " A 21 0 0 "GLU " " HG2" " " 1 0 1 C2 
    2441 40 -7.52968 18.5217 25.9534 158 " " " " A 43 0 0 "LEU " " N  " " " 7 0 1 C2 
    2442 14 -6.38379 18.0543 26.7077 158 " " " " A 2 0 0 "LEU " " CA " " " 6 0 1 C2 
    2443 14 -5.20881 19.0416 26.7369 158 " " " " A 2 0 0 "LEU " " C  " " " 6 0 1 C2 
    2444 23 -4.35994 19.0047 27.5606 158 " " " " A 70 0 0 "LEU " " O  " " " 8 0 1 C2 
    2445 14 -5.8952 16.6864 26.1769 158 " " " " A 2 0 0 "LEU " " CB " " " 6 0 1 C2 
    2446 14 -6.74177 15.4737 26.5216 158 " " " " A 2 0 0 "LEU " " CG " " " 6 0 1 C2 
    2447 14 -6.13425 14.2008 26.0317 158 " " " " A 2 0 0 "LEU " " CD1" " " 6 0 1 C2 
    2448 14 -7.24243 15.3979 27.9966 158 " " " " A 2 0 0 "LEU " " CD2" " " 6 0 1 C2 
    2449 48 -7.76184 17.9941 25.124 158 " " " " A 21 0 0 "LEU " " H  " " " 1 0 1 C2 
    2450 48 -6.79689 17.9592 27.7119 158 " " " " A 21 0 0 "LEU " " HA " " " 1 0 1 C2 
    2451 48 -4.85978 16.493 26.4573 158 " " " " A 21 0 0 "LEU " " HB3" " " 1 0 1 C2 
    2452 48 -5.79098 16.7619 25.0945 158 " " " " A 21 0 0 "LEU " " HB2" " " 1 0 1 C2 
    2453 48 -7.66332 15.6994 25.985 158 " " " " A 21 0 0 "LEU " " HG " " " 1 0 1 C2 
    2454 48 -6.0446 14.0856 24.9515 158 " " " " A 21 0 0 "LEU " HD11 " " 1 0 1 C2 
    2455 48 -5.19134 13.8949 26.485 158 " " " " A 21 0 0 "LEU " HD12 " " 1 0 1 C2 
    2456 48 -6.75297 13.4251 26.483 158 " " " " A 21 0 0 "LEU " HD13 " " 1 0 1 C2 
    2457 48 -6.33698 15.4611 28.6002 158 " " " " A 21 0 0 "LEU " HD21 " " 1 0 1 C2 
    2458 48 -7.89074 16.2473 28.2119 158 " " " " A 21 0 0 "LEU " HD22 " " 1 0 1 C2 
    2459 48 -7.69221 14.4778 28.3697 158 " " " " A 21 0 0 "LEU " HD23 " " 1 0 1 C2 
    2460 40 -5.03897 19.8347 25.6589 159 " " " " A 43 0 0 "GLN " " N  " " " 7 0 1 C2 
    2461 14 -4.00384 20.8274 25.1984 159 " " " " A 2 0 0 "GLN " " CA " " " 6 0 1 C2 
    2462 14 -4.287 22.2382 25.7658 159 " " " " A 2 0 0 "GLN " " C  " " " 6 0 1 C2 
    2463 23 -3.45664 23.1037 25.6975 159 " " " " A 70 0 0 "GLN " " O  " " " 8 0 1 C2 
    2464 14 -4.20618 20.9645 23.6638 159 " " " " A 2 0 0 "GLN " " CB " " " 6 0 1 C2 
    2465 14 -3.69274 19.7418 22.9214 159 " " " " A 2 0 0 "GLN " " CG " " " 6 0 1 C2 
    2466 14 -3.82875 19.7456 21.425 159 " " " " A 2 0 0 "GLN " " CD " " " 6 0 1 C2 
    2467 23 -3.25789 18.8475 20.8217 159 " " " " A 70 0 0 "GLN " " OE1" " " 8 0 1 C2 
    2468 40 -4.54062 20.5919 20.7763 159 " " " " A 43 0 0 "GLN " " NE2" " " 7 0 1 C2 
    2469 48 -5.85606 19.6393 25.0983 159 " " " " A 21 0 0 "GLN " " H  " " " 1 0 1 C2 
    2470 48 -2.98392 20.5632 25.4778 159 " " " " A 21 0 0 "GLN " " HA " " " 1 0 1 C2 
    2471 48 -3.68878 21.8285 23.2469 159 " " " " A 21 0 0 "GLN " " HB3" " " 1 0 1 C2 
    2472 48 -5.22804 21.2538 23.4185 159 " " " " A 21 0 0 "GLN " " HB2" " " 1 0 1 C2 
    2473 48 -4.12271 18.791 23.2365 159 " " " " A 21 0 0 "GLN " " HG3" " " 1 0 1 C2 
    2474 48 -2.63578 19.6836 23.1813 159 " " " " A 21 0 0 "GLN " " HG2" " " 1 0 1 C2 
    2475 48 -4.76629 20.4055 19.8097 159 " " " " A 21 0 0 "GLN " HE22 " " 1 0 1 C2 
    2476 48 -4.99867 21.2646 21.3745 159 " " " " A 21 0 0 "GLN " HE21 " " 1 0 1 C2 
    2477 40 -5.38967 22.4017 26.5964 160 " " " " A 43 0 0 "GLN " " N  " " " 7 0 1 C2 
    2478 14 -5.7459 23.758 27.1377 160 " " " " A 2 0 0 "GLN " " CA " " " 6 0 1 C2 
    2479 14 -5.35226 23.8923 28.6794 160 " " " " A 2 0 0 "GLN " " C  " " " 6 0 1 C2 
    2480 23 -5.69521 24.878 29.2861 160 " " " " A 70 0 0 "GLN " " O  " " " 8 0 1 C2 
    2481 14 -7.30927 23.9289 27.1017 160 " " " " A 2 0 0 "GLN " " CB " " " 6 0 1 C2 
    2482 14 -7.92726 23.8574 25.6753 160 " " " " A 2 0 0 "GLN " " CG " " " 6 0 1 C2 
    2483 14 -7.37707 24.9362 24.6922 160 " " " " A 2 0 0 "GLN " " CD " " " 6 0 1 C2 
    2484 23 -7.27385 26.1074 25.1362 160 " " " " A 70 0 0 "GLN " " OE1" " " 8 0 1 C2 
    2485 40 -7.036 24.5617 23.4382 160 " " " " A 43 0 0 "GLN " " NE2" " " 7 0 1 C2 
    2486 48 -5.96815 21.595 26.7828 160 " " " " A 21 0 0 "GLN " " H  " " " 1 0 1 C2 
    2487 48 -5.30591 24.6367 26.666 160 " " " " A 21 0 0 "GLN " " HA " " " 1 0 1 C2 
    2488 48 -7.51458 24.8993 27.5535 160 " " " " A 21 0 0 "GLN " " HB3" " " 1 0 1 C2 
    2489 48 -7.67791 23.1602 27.7809 160 " " " " A 21 0 0 "GLN " " HB2" " " 1 0 1 C2 
    2490 48 -8.98757 24.0897 25.7748 160 " " " " A 21 0 0 "GLN " " HG3" " " 1 0 1 C2 
    2491 48 -7.99222 22.9174 25.1273 160 " " " " A 21 0 0 "GLN " " HG2" " " 1 0 1 C2 
    2492 48 -6.58266 25.252 22.8567 160 " " " " A 21 0 0 "GLN " HE22 " " 1 0 1 C2 
    2493 48 -7.21485 23.6189 23.1233 160 " " " " A 21 0 0 "GLN " HE21 " " 1 0 1 C2 
    2494 40 -4.70813 22.8466 29.2416 161 " " " " A 43 0 0 "VAL " " N  " " " 7 0 1 C2 
    2495 14 -4.61077 22.6407 30.6701 161 " " " " A 2 0 0 "VAL " " CA " " " 6 0 1 C2 
    2496 14 -3.32857 23.1285 31.4089 161 " " " " A 2 0 0 "VAL " " C  " " " 6 0 1 C2 
    2497 23 -3.17683 22.8963 32.6054 161 " " " " A 70 0 0 "VAL " " O  " " " 8 0 1 C2 
    2498 14 -4.83098 21.1346 31.0679 161 " " " " A 2 0 0 "VAL " " CB " " " 6 0 1 C2 
    2499 14 -6.12526 20.6069 30.4986 161 " " " " A 2 0 0 "VAL " " CG1" " " 6 0 1 C2 
    2500 14 -3.7419 20.1951 30.5912 161 " " " " A 2 0 0 "VAL " " CG2" " " 6 0 1 C2 
    2501 48 -4.14982 22.2595 28.6385 161 " " " " A 21 0 0 "VAL " " H  " " " 1 0 1 C2 
    2502 48 -5.44306 23.2299 31.0553 161 " " " " A 21 0 0 "VAL " " HA " " " 1 0 1 C2 
    2503 48 -4.8843 21.0325 32.1518 161 " " " " A 21 0 0 "VAL " " HB " " " 1 0 1 C2 
    2504 48 -6.04777 20.3952 29.4321 161 " " " " A 21 0 0 "VAL " HG11 " " 1 0 1 C2 
    2505 48 -6.59555 19.7925 31.0497 161 " " " " A 21 0 0 "VAL " HG12 " " 1 0 1 C2 
    2506 48 -6.94387 21.3218 30.5814 161 " " " " A 21 0 0 "VAL " HG13 " " 1 0 1 C2 
    2507 48 -2.84836 20.1949 31.2154 161 " " " " A 21 0 0 "VAL " HG21 " " 1 0 1 C2 
    2508 48 -4.08647 19.1638 30.5139 161 " " " " A 21 0 0 "VAL " HG22 " " 1 0 1 C2 
    2509 48 -3.42577 20.3198 29.5555 161 " " " " A 21 0 0 "VAL " HG23 " " 1 0 1 C2 
    2510 40 -2.42089 23.6819 30.5849 162 " " " " A 43 0 0 "ASN " " N  " " " 7 0 1 C2 
    2511 14 -0.999834 23.8881 31.0753 162 " " " " A 2 0 0 "ASN " " CA " " " 6 0 1 C2 
    2512 14 -0.516639 25.1978 30.4503 162 " " " " A 2 0 0 "ASN " " C  " " " 6 0 1 C2 
    2513 23 -0.468559 25.2666 29.2357 162 " " " " A 70 0 0 "ASN " " O  " " " 8 0 1 C2 
    2514 14 -0.141311 22.6179 30.76 162 " " " " A 2 0 0 "ASN " " CB " " " 6 0 1 C2 
    2515 14 1.29401 22.7971 31.2469 162 " " " " A 2 0 0 "ASN " " CG " " " 6 0 1 C2 
    2516 23 1.58759 23.1486 32.4128 162 " " " " A 70 0 0 "ASN " " OD1" " " 8 0 1 C2 
    2517 40 2.34436 22.5098 30.4944 162 " " " " A 43 0 0 "ASN " " ND2" " " 7 0 1 C2 
    2518 48 -2.69444 23.8528 29.6278 162 " " " " A 21 0 0 "ASN " " H  " " " 1 0 1 C2 
    2519 48 -1.06649 23.9244 32.1627 162 " " " " A 21 0 0 "ASN " " HA " " " 1 0 1 C2 
    2520 48 -0.18786 22.1863 29.7602 162 " " " " A 21 0 0 "ASN " " HB3" " " 1 0 1 C2 
    2521 48 -0.410283 21.7744 31.3958 162 " " " " A 21 0 0 "ASN " " HB2" " " 1 0 1 C2 
    2522 48 3.26289 22.5438 30.913 162 " " " " A 21 0 0 "ASN " HD22 " " 1 0 1 C2 
    2523 48 2.30238 22.3406 29.4995 162 " " " " A 21 0 0 "ASN " HD21 " " 1 0 1 C2 
    2524 40 -0.0115198 26.1173 31.2239 163 " " " " A 43 0 0 "GLY " " N  " " " 7 0 1 C2 
    2525 14 0.457095 27.4387 30.7902 163 " " " " A 2 0 0 "GLY " " CA " " " 6 0 1 C2 
    2526 14 1.97482 27.4434 30.4837 163 " " " " A 2 0 0 "GLY " " C  " " " 6 0 1 C2 
    2527 23 2.47963 28.4452 29.9796 163 " " " " A 70 0 0 "GLY " " O  " " " 8 0 1 C2 
    2528 48 0.271582 25.7952 32.1383 163 " " " " A 21 0 0 "GLY " " H  " " " 1 0 1 C2 
    2529 48 0.170378 28.1336 31.5795 163 " " " " A 21 0 0 "GLY " " HA3" " " 1 0 1 C2 
    2530 48 0.0801683 27.8132 29.8385 163 " " " " A 21 0 0 "GLY " " HA2" " " 1 0 1 C2 
    2531 40 2.62928 26.2897 30.5849 164 " " " " A 43 0 0 "GLY " " N  " " " 7 0 1 C2 
    2532 14 3.8568 25.9387 29.9439 164 " " " " A 2 0 0 "GLY " " CA " " " 6 0 1 C2 
    2533 14 3.66709 25.1049 28.6287 164 " " " " A 2 0 0 "GLY " " C  " " " 6 0 1 C2 
    2534 23 2.6 24.9902 28.0334 164 " " " " A 70 0 0 "GLY " " O  " " " 8 0 1 C2 
    2535 48 2.0084 25.5383 30.8495 164 " " " " A 21 0 0 "GLY " " H  " " " 1 0 1 C2 
    2536 48 4.48138 25.4838 30.7127 164 " " " " A 21 0 0 "GLY " " HA3" " " 1 0 1 C2 
    2537 48 4.34086 26.8105 29.5037 164 " " " " A 21 0 0 "GLY " " HA2" " " 1 0 1 C2 
    2538 40 4.73023 24.3342 28.2095 165 " " " " A 43 0 0 "ASP " " N  " " " 7 0 1 C2 
    2539 14 4.62596 23.4349 27.0264 165 " " " " A 2 0 0 "ASP " " CA " " " 6 0 1 C2 
    2540 14 3.99201 22.0722 27.3305 165 " " " " A 2 0 0 "ASP " " C  " " " 6 0 1 C2 
    2541 23 4.32444 21.3978 28.3141 165 " " " " A 70 0 0 "ASP " " O  " " " 8 0 1 C2 
    2542 14 6.00432 23.4004 26.3571 165 " " " " A 2 0 0 "ASP " " CB " " " 6 0 1 C2 
    2543 14 6.22574 22.362 25.2783 165 " " " " A 2 0 0 "ASP " " CG " " " 6 0 1 C2 
    2544 23 5.84573 22.5831 24.1068 165 " " " " A 70 0 0 "ASP " " OD1" " " 8 0 1 C2 
    2545 23 6.65148 21.2519 25.5508 165 " " " " A 70 0 0 "ASP " " OD2" " " 8 0 1 C2 
    2546 48 5.59188 24.4012 28.7322 165 " " " " A 21 0 0 "ASP " " H  " " " 1 0 1 C2 
    2547 48 4.01219 23.859 26.2317 165 " " " " A 21 0 0 "ASP " " HA " " " 1 0 1 C2 
    2548 48 6.81092 23.2962 27.0828 165 " " " " A 21 0 0 "ASP " " HB3" " " 1 0 1 C2 
    2549 48 6.14005 24.3259 25.7976 165 " " " " A 21 0 0 "ASP " " HB2" " " 1 0 1 C2 
    2550 40 3.02622 21.7756 26.471 166 " " " " A 43 0 0 "ILE " " N  " " " 7 0 1 C2 
    2551 14 2.23494 20.5777 26.466 166 " " " " A 2 0 0 "ILE " " CA " " " 6 0 1 C2 
    2552 14 2.23606 20.0727 25.0558 166 " " " " A 2 0 0 "ILE " " C  " " " 6 0 1 C2 
    2553 23 2.05975 20.7898 24.1121 166 " " " " A 70 0 0 "ILE " " O  " " " 8 0 1 C2 
    2554 14 0.865536 20.7649 27.0899 166 " " " " A 2 0 0 "ILE " " CB " " " 6 0 1 C2 
    2555 14 0.0452486 19.42 26.9681 166 " " " " A 2 0 0 "ILE " " CG1" " " 6 0 1 C2 
    2556 14 -0.0909895 21.9161 26.6492 166 " " " " A 2 0 0 "ILE " " CG2" " " 6 0 1 C2 
    2557 14 -1.2374 19.4259 27.8714 166 " " " " A 2 0 0 "ILE " " CD1" " " 6 0 1 C2 
    2558 48 3.00182 22.3467 25.6383 166 " " " " A 21 0 0 "ILE " " H  " " " 1 0 1 C2 
    2559 48 2.80922 19.8464 27.0349 166 " " " " A 21 0 0 "ILE " " HA " " " 1 0 1 C2 
    2560 48 1.09903 20.8398 28.152 166 " " " " A 21 0 0 "ILE " " HB " " " 1 0 1 C2 
    2561 48 0.611983 18.556 27.3151 166 " " " " A 21 0 0 "ILE " HG13 " " 1 0 1 C2 
    2562 48 -0.325523 19.2267 25.9615 166 " " " " A 21 0 0 "ILE " HG12 " " 1 0 1 C2 
    2563 48 0.427727 22.8742 26.6154 166 " " " " A 21 0 0 "ILE " HG21 " " 1 0 1 C2 
    2564 48 -0.343231 21.7372 25.604 166 " " " " A 21 0 0 "ILE " HG22 " " 1 0 1 C2 
    2565 48 -1.00634 22.1272 27.2021 166 " " " " A 21 0 0 "ILE " HG23 " " 1 0 1 C2 
    2566 48 -1.71626 18.4469 27.8549 166 " " " " A 21 0 0 "ILE " HD11 " " 1 0 1 C2 
    2567 48 -0.917802 19.7487 28.8622 166 " " " " A 21 0 0 "ILE " HD12 " " 1 0 1 C2 
    2568 48 -1.96615 20.066 27.374 166 " " " " A 21 0 0 "ILE " HD13 " " 1 0 1 C2 
    2569 40 2.38898 18.7042 24.9602 167 " " " " A 43 0 0 "ARG " " N  " " " 7 0 1 C2 
    2570 14 2.13441 17.9268 23.7353 167 " " " " A 2 0 0 "ARG " " CA " " " 6 0 1 C2 
    2571 14 1.77009 16.4639 24.1216 167 " " " " A 2 0 0 "ARG " " C  " " " 6 0 1 C2 
    2572 23 2.27693 15.9722 25.1294 167 " " " " A 70 0 0 "ARG " " O  " " " 8 0 1 C2 
    2573 14 3.31845 17.992 22.6997 167 " " " " A 2 0 0 "ARG " " CB " " " 6 0 1 C2 
    2574 14 3.13734 18.9261 21.4941 167 " " " " A 2 0 0 "ARG " " CG " " " 6 0 1 C2 
    2575 14 2.75722 18.2415 20.1122 167 " " " " A 2 0 0 "ARG " " CD " " " 6 0 1 C2 
    2576 40 2.39935 19.1694 18.9993 167 " " " " A 43 0 0 "ARG " " NE " " " 7 0 1 C2 
    2577 14 1.34707 19.0667 18.2625 167 " " " " A 2 0 0 "ARG " " CZ " " " 6 0 1 C2 
    2578 40 0.486376 18.0624 18.4301 167 " " " " A 43 0 0 "ARG " " NH1" " " 7 0 1 C2 
    2579 40 1.07403 20.1271 17.4933 167 " " " " A 43 0 0 "ARG " " NH2" " " 7 0 1 C2 
    2580 48 2.6387 18.1921 25.7941 167 " " " " A 21 0 0 "ARG " " H  " " " 1 0 1 C2 
    2581 48 1.2832 18.4566 23.3077 167 " " " " A 21 0 0 "ARG " " HA " " " 1 0 1 C2 
    2582 48 3.56983 16.9813 22.3782 167 " " " " A 21 0 0 "ARG " " HB3" " " 1 0 1 C2 
    2583 48 4.16856 18.364 23.2716 167 " " " " A 21 0 0 "ARG " " HB2" " " 1 0 1 C2 
    2584 48 3.83746 19.755 21.3903 167 " " " " A 21 0 0 "ARG " " HG3" " " 1 0 1 C2 
    2585 48 2.35355 19.6759 21.6015 167 " " " " A 21 0 0 "ARG " " HG2" " " 1 0 1 C2 
    2586 48 1.87821 17.6453 20.3571 167 " " " " A 21 0 0 "ARG " " HD3" " " 1 0 1 C2 
    2587 48 3.5194 17.584 19.6939 167 " " " " A 21 0 0 "ARG " " HD2" " " 1 0 1 C2 
    2588 48 2.97188 19.9692 18.7697 167 " " " " A 21 0 0 "ARG " " HE " " " 1 0 1 C2 
    2589 48 -0.401819 17.9627 17.9597 167 " " " " A 21 0 0 "ARG " HH12 " " 1 0 1 C2 
    2590 48 0.736514 17.2722 19.0073 167 " " " " A 21 0 0 "ARG " HH11 " " 1 0 1 C2 
    2591 48 0.264559 20.3177 16.9201 167 " " " " A 21 0 0 "ARG " HH22 " " 1 0 1 C2 
    2592 48 1.73787 20.8666 17.3127 167 " " " " A 21 0 0 "ARG " HH21 " " 1 0 1 C2 
    2593 40 0.860428 15.8692 23.358 168 " " " " A 43 0 0 "LEU " " N  " " " 7 0 1 C2 
    2594 14 0.384816 14.5119 23.4737 168 " " " " A 2 0 0 "LEU " " CA " " " 6 0 1 C2 
    2595 14 1.19334 13.369 22.6885 168 " " " " A 2 0 0 "LEU " " C  " " " 6 0 1 C2 
    2596 23 1.78698 13.646 21.6778 168 " " " " A 70 0 0 "LEU " " O  " " " 8 0 1 C2 
    2597 14 -1.0504 14.4959 22.8543 168 " " " " A 2 0 0 "LEU " " CB " " " 6 0 1 C2 
    2598 14 -1.99511 15.3053 23.8023 168 " " " " A 2 0 0 "LEU " " CG " " " 6 0 1 C2 
    2599 14 -3.27334 15.5866 23.029 168 " " " " A 2 0 0 "LEU " " CD1" " " 6 0 1 C2 
    2600 14 -2.41457 14.5407 24.9904 168 " " " " A 2 0 0 "LEU " " CD2" " " 6 0 1 C2 
    2601 48 0.512982 16.4433 22.6031 168 " " " " A 21 0 0 "LEU " " H  " " " 1 0 1 C2 
    2602 48 0.426722 14.3869 24.5557 168 " " " " A 21 0 0 "LEU " " HA " " " 1 0 1 C2 
    2603 48 -1.45125 13.5001 22.6648 168 " " " " A 21 0 0 "LEU " " HB3" " " 1 0 1 C2 
    2604 48 -1.07171 14.9193 21.8502 168 " " " " A 21 0 0 "LEU " " HB2" " " 1 0 1 C2 
    2605 48 -1.59429 16.2853 24.0611 168 " " " " A 21 0 0 "LEU " " HG " " " 1 0 1 C2 
    2606 48 -4.02475 16.1216 23.6098 168 " " " " A 21 0 0 "LEU " HD11 " " 1 0 1 C2 
    2607 48 -3.06795 16.1524 22.1203 168 " " " " A 21 0 0 "LEU " HD12 " " 1 0 1 C2 
    2608 48 -3.78828 14.6638 22.7618 168 " " " " A 21 0 0 "LEU " HD13 " " 1 0 1 C2 
    2609 48 -3.25103 15.0552 25.4634 168 " " " " A 21 0 0 "LEU " HD21 " " 1 0 1 C2 
    2610 48 -2.97424 13.6629 24.6674 168 " " " " A 21 0 0 "LEU " HD22 " " 1 0 1 C2 
    2611 48 -1.66908 14.3653 25.766 168 " " " " A 21 0 0 "LEU " HD23 " " 1 0 1 C2 
    2612 40 1.23335 12.1294 23.2616 169 " " " " A 43 0 0 "ALA " " N  " " " 7 0 1 C2 
    2613 14 1.88499 10.9137 22.6891 169 " " " " A 2 0 0 "ALA " " CA " " " 6 0 1 C2 
    2614 14 1.17574 9.58329 23.0458 169 " " " " A 2 0 0 "ALA " " C  " " " 6 0 1 C2 
    2615 23 0.263287 9.52519 23.9102 169 " " " " A 70 0 0 "ALA " " O  " " " 8 0 1 C2 
    2616 14 3.39052 10.9233 23.0404 169 " " " " A 2 0 0 "ALA " " CB " " " 6 0 1 C2 
    2617 48 0.794341 12.1797 24.1698 169 " " " " A 21 0 0 "ALA " " H  " " " 1 0 1 C2 
    2618 48 1.73788 11.0319 21.6155 169 " " " " A 21 0 0 "ALA " " HA " " " 1 0 1 C2 
    2619 48 3.87964 9.98637 22.7738 169 " " " " A 21 0 0 "ALA " " HB1" " " 1 0 1 C2 
    2620 48 3.90338 11.6746 22.44 169 " " " " A 21 0 0 "ALA " " HB2" " " 1 0 1 C2 
    2621 48 3.45988 11.0646 24.119 169 " " " " A 21 0 0 "ALA " " HB3" " " 1 0 1 C2 
    2622 40 1.66183 8.4992 22.4966 170 " " " " A 43 0 0 "GLY " " N  " " " 7 0 1 C2 
    2623 14 1.06019 7.13989 22.4366 170 " " " " A 2 0 0 "GLY " " CA " " " 6 0 1 C2 
    2624 14 0.573752 6.81449 21.0163 170 " " " " A 2 0 0 "GLY " " C  " " " 6 0 1 C2 
    2625 23 0.515788 7.70236 20.1521 170 " " " " A 70 0 0 "GLY " " O  " " " 8 0 1 C2 
    2626 48 2.56495 8.67878 22.0816 170 " " " " A 21 0 0 "GLY " " H  " " " 1 0 1 C2 
    2627 48 0.198245 7.02436 23.0937 170 " " " " A 21 0 0 "GLY " " HA3" " " 1 0 1 C2 
    2628 48 1.79602 6.39704 22.7445 170 " " " " A 21 0 0 "GLY " " HA2" " " 1 0 1 C2 
    2629 40 0.0957781 5.60595 20.8106 171 " " " " A 43 0 0 "LEU " " N  " " " 7 0 1 C2 
    2630 14 -0.42428 5.07608 19.5907 171 " " " " A 2 0 0 "LEU " " CA " " " 6 0 1 C2 
    2631 14 -1.62633 5.86327 19.004 171 " " " " A 2 0 0 "LEU " " C  " " " 6 0 1 C2 
    2632 23 -1.56407 6.12519 17.8268 171 " " " " A 70 0 0 "LEU " " O  " " " 8 0 1 C2 
    2633 14 -0.559543 3.53669 19.7142 171 " " " " A 2 0 0 "LEU " " CB " " " 6 0 1 C2 
    2634 14 -0.916425 2.76687 18.4761 171 " " " " A 2 0 0 "LEU " " CG " " " 6 0 1 C2 
    2635 14 0.0503565 3.11369 17.3197 171 " " " " A 2 0 0 "LEU " " CD1" " " 6 0 1 C2 
    2636 14 -0.981224 1.29676 18.8594 171 " " " " A 2 0 0 "LEU " " CD2" " " 6 0 1 C2 
    2637 48 0.33178 4.89704 21.4902 171 " " " " A 21 0 0 "LEU " " H  " " " 1 0 1 C2 
    2638 48 0.365368 5.22634 18.8546 171 " " " " A 21 0 0 "LEU " " HA " " " 1 0 1 C2 
    2639 48 -1.27798 3.42253 20.526 171 " " " " A 21 0 0 "LEU " " HB3" " " 1 0 1 C2 
    2640 48 0.263198 3.02656 20.2152 171 " " " " A 21 0 0 "LEU " " HB2" " " 1 0 1 C2 
    2641 48 -1.92938 3.09711 18.2459 171 " " " " A 21 0 0 "LEU " " HG " " " 1 0 1 C2 
    2642 48 1.05592 2.7442 17.5207 171 " " " " A 21 0 0 "LEU " HD11 " " 1 0 1 C2 
    2643 48 -0.149774 2.4792 16.4563 171 " " " " A 21 0 0 "LEU " HD12 " " 1 0 1 C2 
    2644 48 0.0445009 4.17432 17.0684 171 " " " " A 21 0 0 "LEU " HD13 " " 1 0 1 C2 
    2645 48 -1.44745 0.808685 18.0036 171 " " " " A 21 0 0 "LEU " HD21 " " 1 0 1 C2 
    2646 48 -0.00705664 0.869625 19.0975 171 " " " " A 21 0 0 "LEU " HD22 " " 1 0 1 C2 
    2647 48 -1.63401 0.984305 19.6745 171 " " " " A 21 0 0 "LEU " HD23 " " 1 0 1 C2 
    2648 40 -2.55505 6.35734 19.8375 172 " " " " A 43 0 0 "ASN " " N  " " " 7 0 1 C2 
    2649 14 -3.74278 7.19525 19.5127 172 " " " " A 2 0 0 "ASN " " CA " " " 6 0 1 C2 
    2650 14 -3.45789 8.44935 18.6677 172 " " " " A 2 0 0 "ASN " " C  " " " 6 0 1 C2 
    2651 23 -3.92205 8.59906 17.5405 172 " " " " A 70 0 0 "ASN " " O  " " " 8 0 1 C2 
    2652 14 -4.6657 7.4082 20.7333 172 " " " " A 2 0 0 "ASN " " CB " " " 6 0 1 C2 
    2653 14 -5.65389 6.24614 21.1588 172 " " " " A 2 0 0 "ASN " " CG " " " 6 0 1 C2 
    2654 23 -6.7902 6.15426 20.67 172 " " " " A 70 0 0 "ASN " " OD1" " " 8 0 1 C2 
    2655 40 -5.24245 5.3687 22.0802 172 " " " " A 43 0 0 "ASN " " ND2" " " 7 0 1 C2 
    2656 48 -2.38333 6.06977 20.7904 172 " " " " A 21 0 0 "ASN " " H  " " " 1 0 1 C2 
    2657 48 -4.23774 6.46462 18.8729 172 " " " " A 21 0 0 "ASN " " HA " " " 1 0 1 C2 
    2658 48 -5.37002 8.20448 20.4925 172 " " " " A 21 0 0 "ASN " " HB3" " " 1 0 1 C2 
    2659 48 -4.11565 7.66147 21.6396 172 " " " " A 21 0 0 "ASN " " HB2" " " 1 0 1 C2 
    2660 48 -5.83217 4.58595 22.3244 172 " " " " A 21 0 0 "ASN " HD22 " " 1 0 1 C2 
    2661 48 -4.24715 5.38357 22.2512 172 " " " " A 21 0 0 "ASN " HD21 " " 1 0 1 C2 
    2662 40 -2.68346 9.43752 19.2773 173 " " " " A 43 0 0 "PRO " " N  " " " 7 0 1 C2 
    2663 14 -2.14877 10.5903 18.5396 173 " " " " A 2 0 0 "PRO " " CA " " " 6 0 1 C2 
    2664 14 -1.37277 10.3381 17.2741 173 " " " " A 2 0 0 "PRO " " C  " " " 6 0 1 C2 
    2665 23 -1.55835 10.9922 16.2207 173 " " " " A 70 0 0 "PRO " " O  " " " 8 0 1 C2 
    2666 14 -1.33056 11.353 19.533 173 " " " " A 2 0 0 "PRO " " CB " " " 6 0 1 C2 
    2667 14 -1.08187 10.4399 20.7133 173 " " " " A 2 0 0 "PRO " " CG " " " 6 0 1 C2 
    2668 14 -2.18367 9.37894 20.6766 173 " " " " A 2 0 0 "PRO " " CD " " " 6 0 1 C2 
    2669 48 -2.95373 11.2364 18.1894 173 " " " " A 21 0 0 "PRO " " HA " " " 1 0 1 C2 
    2670 48 -1.85723 12.2863 19.7324 173 " " " " A 21 0 0 "PRO " " HB3" " " 1 0 1 C2 
    2671 48 -0.344226 11.5098 19.0963 173 " " " " A 21 0 0 "PRO " " HB2" " " 1 0 1 C2 
    2672 48 -1.0964 10.9991 21.6488 173 " " " " A 21 0 0 "PRO " " HG3" " " 1 0 1 C2 
    2673 48 -0.0960383 9.9789 20.6527 173 " " " " A 21 0 0 "PRO " " HG2" " " 1 0 1 C2 
    2674 48 -1.84115 8.38697 20.9712 173 " " " " A 21 0 0 "PRO " " HD2" " " 1 0 1 C2 
    2675 48 -2.9698 9.59326 21.4006 173 " " " " A 21 0 0 "PRO " " HD3" " " 1 0 1 C2 
    2676 40 -0.426965 9.3707 17.2776 174 " " " " A 43 0 0 "LEU " " N  " " " 7 0 1 C2 
    2677 14 0.575587 8.91372 16.2554 174 " " " " A 2 0 0 "LEU " " CA " " " 6 0 1 C2 
    2678 14 -0.331232 8.35477 15.0784 174 " " " " A 2 0 0 "LEU " " C  " " " 6 0 1 C2 
    2679 23 -0.102432 8.59316 13.9297 174 " " " " A 70 0 0 "LEU " " O  " " " 8 0 1 C2 
    2680 14 1.42761 7.8407 16.9003 174 " " " " A 2 0 0 "LEU " " CB " " " 6 0 1 C2 
    2681 14 2.72878 7.46561 16.0945 174 " " " " A 2 0 0 "LEU " " CG " " " 6 0 1 C2 
    2682 14 3.55866 8.62674 15.6162 174 " " " " A 2 0 0 "LEU " " CD1" " " 6 0 1 C2 
    2683 14 3.56968 6.43373 16.882 174 " " " " A 2 0 0 "LEU " " CD2" " " 6 0 1 C2 
    2684 48 -0.482429 8.76826 18.0864 174 " " " " A 21 0 0 "LEU " " H  " " " 1 0 1 C2 
    2685 48 1.04068 9.79561 15.8149 174 " " " " A 21 0 0 "LEU " " HA " " " 1 0 1 C2 
    2686 48 0.917487 6.89085 17.0605 174 " " " " A 21 0 0 "LEU " " HB3" " " 1 0 1 C2 
    2687 48 1.84063 8.13456 17.8653 174 " " " " A 21 0 0 "LEU " " HB2" " " 1 0 1 C2 
    2688 48 2.28946 6.96991 15.2288 174 " " " " A 21 0 0 "LEU " " HG " " " 1 0 1 C2 
    2689 48 4.16326 9.08184 16.4007 174 " " " " A 21 0 0 "LEU " HD11 " " 1 0 1 C2 
    2690 48 4.2461 8.28921 14.8406 174 " " " " A 21 0 0 "LEU " HD12 " " 1 0 1 C2 
    2691 48 3.04142 9.40208 15.0511 174 " " " " A 21 0 0 "LEU " HD13 " " 1 0 1 C2 
    2692 48 3.66888 6.7239 17.928 174 " " " " A 21 0 0 "LEU " HD21 " " 1 0 1 C2 
    2693 48 3.15405 5.46855 17.1714 174 " " " " A 21 0 0 "LEU " HD22 " " 1 0 1 C2 
    2694 48 4.53226 6.25322 16.4035 174 " " " " A 21 0 0 "LEU " HD23 " " 1 0 1 C2 
    2695 40 -1.29843 7.54317 15.428 175 " " " " A 43 0 0 "ALA " " N  " " " 7 0 1 C2 
    2696 14 -2.04402 6.82472 14.4276 175 " " " " A 2 0 0 "ALA " " CA " " " 6 0 1 C2 
    2697 14 -2.96051 7.84228 13.769 175 " " " " A 2 0 0 "ALA " " C  " " " 6 0 1 C2 
    2698 23 -3.00951 7.90241 12.5507 175 " " " " A 70 0 0 "ALA " " O  " " " 8 0 1 C2 
    2699 14 -2.89572 5.69051 15.0582 175 " " " " A 2 0 0 "ALA " " CB " " " 6 0 1 C2 
    2700 48 -1.37486 7.24729 16.3907 175 " " " " A 21 0 0 "ALA " " H  " " " 1 0 1 C2 
    2701 48 -1.35748 6.37898 13.7078 175 " " " " A 21 0 0 "ALA " " HA " " " 1 0 1 C2 
    2702 48 -3.39358 5.96289 15.9888 175 " " " " A 21 0 0 "ALA " " HB1" " " 1 0 1 C2 
    2703 48 -3.66985 5.31106 14.3912 175 " " " " A 21 0 0 "ALA " " HB2" " " 1 0 1 C2 
    2704 48 -2.24953 4.82374 15.1969 175 " " " " A 21 0 0 "ALA " " HB3" " " 1 0 1 C2 
    2705 40 -3.71603 8.687 14.5345 176 " " " " A 43 0 0 "SER " " N  " " " 7 0 1 C2 
    2706 14 -4.67803 9.66246 13.9255 176 " " " " A 2 0 0 "SER " " CA " " " 6 0 1 C2 
    2707 14 -3.88001 10.6636 13.022 176 " " " " A 2 0 0 "SER " " C  " " " 6 0 1 C2 
    2708 23 -4.35602 10.9623 11.9047 176 " " " " A 70 0 0 "SER " " O  " " " 8 0 1 C2 
    2709 14 -5.52188 10.416 14.9792 176 " " " " A 2 0 0 "SER " " CB " " " 6 0 1 C2 
    2710 23 -4.75172 11.0547 15.9941 176 " " " " A 70 0 0 "SER " " OG " " " 8 0 1 C2 
    2711 48 -3.48836 8.78367 15.5138 176 " " " " A 21 0 0 "SER " " H  " " " 1 0 1 C2 
    2712 48 -5.4552 9.18302 13.3304 176 " " " " A 21 0 0 "SER " " HA " " " 1 0 1 C2 
    2713 48 -6.20407 9.70914 15.4515 176 " " " " A 21 0 0 "SER " " HB3" " " 1 0 1 C2 
    2714 48 -6.08625 11.2226 14.5112 176 " " " " A 21 0 0 "SER " " HB2" " " 1 0 1 C2 
    2715 48 -4.30086 10.4236 16.5341 176 " " " " A 21 0 0 "SER " " HG " " " 1 0 1 C2 
    2716 40 -2.66787 11.0429 13.4459 177 " " " " A 43 0 0 "GLU " " N  " " " 7 0 1 C2 
    2717 14 -1.76883 11.6973 12.5539 177 " " " " A 2 0 0 "GLU " " CA " " " 6 0 1 C2 
    2718 14 -1.22328 10.9617 11.2516 177 " " " " A 2 0 0 "GLU " " C  " " " 6 0 1 C2 
    2719 23 -1.36102 11.5577 10.1735 177 " " " " A 70 0 0 "GLU " " O  " " " 8 0 1 C2 
    2720 14 -0.553392 12.16 13.4951 177 " " " " A 2 0 0 "GLU " " CB " " " 6 0 1 C2 
    2721 14 0.487898 12.9864 12.7816 177 " " " " A 2 0 0 "GLU " " CG " " " 6 0 1 C2 
    2722 14 0.109498 14.3555 12.2009 177 " " " " A 2 0 0 "GLU " " CD " " " 6 0 1 C2 
    2723 23 -0.875659 14.9461 12.6339 177 " " " " A 70 0 0 "GLU " " OE1" " " 8 0 1 C2 
    2724 23 0.881487 14.9553 11.3877 177 " " " " A 70 0 0 "GLU " " OE2" " " 8 0 1 C2 
    2725 48 -2.34059 10.822 14.3755 177 " " " " A 21 0 0 "GLU " " H  " " " 1 0 1 C2 
    2726 48 -2.1972 12.6718 12.3192 177 " " " " A 21 0 0 "GLU " " HA " " " 1 0 1 C2 
    2727 48 -0.00223677 11.3064 13.8897 177 " " " " A 21 0 0 "GLU " " HB3" " " 1 0 1 C2 
    2728 48 -0.895856 12.7181 14.3665 177 " " " " A 21 0 0 "GLU " " HB2" " " 1 0 1 C2 
    2729 48 0.953103 12.3536 12.0258 177 " " " " A 21 0 0 "GLU " " HG3" " " 1 0 1 C2 
    2730 48 1.28922 13.27 13.4639 177 " " " " A 21 0 0 "GLU " " HG2" " " 1 0 1 C2 
    2731 40 -0.599533 9.78964 11.4193 178 " " " " A 43 0 0 "LEU " " N  " " " 7 0 1 C2 
    2732 14 -0.030538 8.92632 10.4232 178 " " " " A 2 0 0 "LEU " " CA " " " 6 0 1 C2 
    2733 14 -1.09791 8.68762 9.41326 178 " " " " A 2 0 0 "LEU " " C  " " " 6 0 1 C2 
    2734 23 -0.857208 9.08825 8.27213 178 " " " " A 70 0 0 "LEU " " O  " " " 8 0 1 C2 
    2735 14 0.581523 7.6353 10.9236 178 " " " " A 2 0 0 "LEU " " CB " " " 6 0 1 C2 
    2736 14 1.5234 6.84421 9.86929 178 " " " " A 2 0 0 "LEU " " CG " " " 6 0 1 C2 
    2737 14 2.4661 5.8368 10.5476 178 " " " " A 2 0 0 "LEU " " CD1" " " 6 0 1 C2 
    2738 14 0.786107 6.13863 8.7463 178 " " " " A 2 0 0 "LEU " " CD2" " " 6 0 1 C2 
    2739 48 -0.810192 9.45475 12.3486 178 " " " " A 21 0 0 "LEU " " H  " " " 1 0 1 C2 
    2740 48 0.790545 9.48695 9.97646 178 " " " " A 21 0 0 "LEU " " HA " " " 1 0 1 C2 
    2741 48 -0.196081 7.01285 11.3663 178 " " " " A 21 0 0 "LEU " " HB3" " " 1 0 1 C2 
    2742 48 1.16378 7.96635 11.7835 178 " " " " A 21 0 0 "LEU " " HB2" " " 1 0 1 C2 
    2743 48 2.11557 7.6246 9.39136 178 " " " " A 21 0 0 "LEU " " HG " " " 1 0 1 C2 
    2744 48 3.04402 5.3351 9.77149 178 " " " " A 21 0 0 "LEU " HD11 " " 1 0 1 C2 
    2745 48 3.18766 6.29927 11.2211 178 " " " " A 21 0 0 "LEU " HD12 " " 1 0 1 C2 
    2746 48 1.9339 5.05416 11.0883 178 " " " " A 21 0 0 "LEU " HD13 " " 1 0 1 C2 
    2747 48 -0.0845675 5.6448 9.17777 178 " " " " A 21 0 0 "LEU " HD21 " " 1 0 1 C2 
    2748 48 0.560771 6.81207 7.91938 178 " " " " A 21 0 0 "LEU " HD22 " " 1 0 1 C2 
    2749 48 1.29921 5.30471 8.26734 178 " " " " A 21 0 0 "LEU " HD23 " " 1 0 1 C2 
    2750 40 -2.22958 8.09723 9.73652 179 " " " " A 43 0 0 "THR " " N  " " " 7 0 1 C2 
    2751 14 -3.45185 7.93022 8.96766 179 " " " " A 2 0 0 "THR " " CA " " " 6 0 1 C2 
    2752 14 -4.07899 9.2449 8.39233 179 " " " " A 2 0 0 "THR " " C  " " " 6 0 1 C2 
    2753 23 -4.44747 9.16123 7.20606 179 " " " " A 70 0 0 "THR " " O  " " " 8 0 1 C2 
    2754 14 -4.41671 7.02713 9.85303 179 " " " " A 2 0 0 "THR " " CB " " " 6 0 1 C2 
    2755 23 -4.95993 7.9058 10.8138 179 " " " " A 70 0 0 "THR " " OG1" " " 8 0 1 C2 
    2756 14 -3.93854 5.66468 10.4108 179 " " " " A 2 0 0 "THR " " CG2" " " 6 0 1 C2 
    2757 48 -2.42628 7.80303 10.6825 179 " " " " A 21 0 0 "THR " " H  " " " 1 0 1 C2 
    2758 48 -3.23063 7.32018 8.09187 179 " " " " A 21 0 0 "THR " " HA " " " 1 0 1 C2 
    2759 48 -5.20357 6.80327 9.13273 179 " " " " A 21 0 0 "THR " " HB " " " 1 0 1 C2 
    2760 48 -4.23608 8.10316 11.3884 179 " " " " A 21 0 0 "THR " " HG1" " " 1 0 1 C2 
    2761 48 -2.96665 5.61318 10.9016 179 " " " " A 21 0 0 "THR " HG21 " " 1 0 1 C2 
    2762 48 -4.57098 5.29485 11.2178 179 " " " " A 21 0 0 "THR " HG22 " " 1 0 1 C2 
    2763 48 -3.95844 4.90338 9.63094 179 " " " " A 21 0 0 "THR " HG23 " " 1 0 1 C2 
    2764 40 -4.05847 10.3867 9.11973 180 " " " " A 43 0 0 "GLY " " N  " " " 7 0 1 C2 
    2765 14 -4.4881 11.6822 8.61461 180 " " " " A 2 0 0 "GLY " " CA " " " 6 0 1 C2 
    2766 14 -3.72701 12.3342 7.42355 180 " " " " A 2 0 0 "GLY " " C  " " " 6 0 1 C2 
    2767 23 -4.26915 13.2528 6.82326 180 " " " " A 70 0 0 "GLY " " O  " " " 8 0 1 C2 
    2768 48 -3.84709 10.357 10.1069 180 " " " " A 21 0 0 "GLY " " H  " " " 1 0 1 C2 
    2769 48 -4.43685 12.3581 9.46824 180 " " " " A 21 0 0 "GLY " " HA3" " " 1 0 1 C2 
    2770 48 -5.5671 11.6256 8.47098 180 " " " " A 21 0 0 "GLY " " HA2" " " 1 0 1 C2 
    2771 40 -2.57575 11.7546 7.02209 181 " " " " A 43 0 0 "THR " " N  " " " 7 0 1 C2 
    2772 14 -1.7023 12.3813 6.03172 181 " " " " A 2 0 0 "THR " " CA " " " 6 0 1 C2 
    2773 14 -1.59174 11.4235 4.8484 181 " " " " A 2 0 0 "THR " " C  " " " 6 0 1 C2 
    2774 23 -0.713428 11.5569 4.01413 181 " " " " A 70 0 0 "THR " " O  " " " 8 0 1 C2 
    2775 14 -0.343788 12.7058 6.75138 181 " " " " A 2 0 0 "THR " " CB " " " 6 0 1 C2 
    2776 23 -0.560955 13.1669 8.08605 181 " " " " A 70 0 0 "THR " " OG1" " " 8 0 1 C2 
    2777 14 0.497422 13.7242 6.02089 181 " " " " A 2 0 0 "THR " " CG2" " " 6 0 1 C2 
    2778 48 -2.1926 10.9977 7.57009 181 " " " " A 21 0 0 "THR " " H  " " " 1 0 1 C2 
    2779 48 -2.12607 13.3182 5.67015 181 " " " " A 21 0 0 "THR " " HA " " " 1 0 1 C2 
    2780 48 0.170189 11.754 6.88578 181 " " " " A 21 0 0 "THR " " HB " " " 1 0 1 C2 
    2781 48 -0.743169 12.4639 8.69077 181 " " " " A 21 0 0 "THR " " HG1" " " 1 0 1 C2 
    2782 48 0.0470701 14.7132 6.1059 181 " " " " A 21 0 0 "THR " HG21 " " 1 0 1 C2 
    2783 48 1.55434 13.6907 6.28525 181 " " " " A 21 0 0 "THR " HG22 " " 1 0 1 C2 
    2784 48 0.455517 13.4625 4.96362 181 " " " " A 21 0 0 "THR " HG23 " " 1 0 1 C2 
    2785 40 -2.58942 10.5188 4.78314 182 " " " " A 43 0 0 "ILE " " N  " " " 7 0 1 C2 
    2786 14 -2.91666 9.66086 3.64948 182 " " " " A 2 0 0 "ILE " " CA " " " 6 0 1 C2 
    2787 14 -4.37465 10.0306 3.37213 182 " " " " A 2 0 0 "ILE " " C  " " " 6 0 1 C2 
    2788 23 -5.24873 9.84931 4.21566 182 " " " " A 70 0 0 "ILE " " O  " " " 8 0 1 C2 
    2789 14 -2.74636 8.10354 4.13484 182 " " " " A 2 0 0 "ILE " " CB " " " 6 0 1 C2 
    2790 14 -1.45372 7.8904 4.9262 182 " " " " A 2 0 0 "ILE " " CG1" " " 6 0 1 C2 
    2791 14 -2.71741 7.09022 3.02059 182 " " " " A 2 0 0 "ILE " " CG2" " " 6 0 1 C2 
    2792 14 -1.33116 6.49596 5.57169 182 " " " " A 2 0 0 "ILE " " CD1" " " 6 0 1 C2 
    2793 48 -3.35143 10.7535 5.40309 182 " " " " A 21 0 0 "ILE " " H  " " " 1 0 1 C2 
    2794 48 -2.27388 9.88389 2.7979 182 " " " " A 21 0 0 "ILE " " HA " " " 1 0 1 C2 
    2795 48 -3.61274 7.83457 4.73911 182 " " " " A 21 0 0 "ILE " " HB " " " 1 0 1 C2 
    2796 48 -1.35347 8.63701 5.71399 182 " " " " A 21 0 0 "ILE " HG13 " " 1 0 1 C2 
    2797 48 -0.555982 7.97434 4.31373 182 " " " " A 21 0 0 "ILE " HG12 " " 1 0 1 C2 
    2798 48 -1.81311 7.0335 2.41467 182 " " " " A 21 0 0 "ILE " HG21 " " 1 0 1 C2 
    2799 48 -2.86776 6.09199 3.4317 182 " " " " A 21 0 0 "ILE " HG22 " " 1 0 1 C2 
    2800 48 -3.47591 7.34703 2.28111 182 " " " " A 21 0 0 "ILE " HG23 " " 1 0 1 C2 
    2801 48 -1.8279 6.47793 6.54176 182 " " " " A 21 0 0 "ILE " HD11 " " 1 0 1 C2 
    2802 48 -1.67994 5.63046 5.00834 182 " " " " A 21 0 0 "ILE " HD12 " " 1 0 1 C2 
    2803 48 -0.286592 6.29068 5.80584 182 " " " " A 21 0 0 "ILE " HD13 " " 1 0 1 C2 
    2804 40 -4.69666 10.5072 2.18505 183 " " " " A 43 0 0 "GLY " " N  " " " 7 0 1 C2 
    2805 14 -6.0366 10.7473 1.73119 183 " " " " A 2 0 0 "GLY " " CA " " " 6 0 1 C2 
    2806 14 -6.42168 12.1445 1.58398 183 " " " " A 2 0 0 "GLY " " C  " " " 6 0 1 C2 
    2807 23 -7.44624 12.4494 0.921575 183 " " " " A 70 0 0 "GLY " " O  " " " 8 0 1 C2 
    2808 48 -3.90129 10.57 1.56574 183 " " " " A 21 0 0 "GLY " " H  " " " 1 0 1 C2 
    2809 48 -6.80447 10.4376 2.44008 183 " " " " A 21 0 0 "GLY " " HA3" " " 1 0 1 C2 
    2810 48 -6.22828 10.2894 0.760813 183 " " " " A 21 0 0 "GLY " " HA2" " " 1 0 1 C2 
    2811 40 -5.64243 13.0724 2.16959 184 " " " " A 43 0 0 "GLU " " N  " " " 7 0 1 C2 
    2812 14 -6.08366 14.4779 2.23485 184 " " " " A 2 0 0 "GLU " " CA " " " 6 0 1 C2 
    2813 14 -5.42523 15.4361 1.34616 184 " " " " A 2 0 0 "GLU " " C  " " " 6 0 1 C2 
    2814 23 -6.09443 16.3574 0.811335 184 " " " " A 70 0 0 "GLU " " O  " " " 8 0 1 C2 
    2815 14 -5.79231 14.8049 3.69657 184 " " " " A 2 0 0 "GLU " " CB " " " 6 0 1 C2 
    2816 14 -5.99934 16.2636 4.18468 184 " " " " A 2 0 0 "GLU " " CG " " " 6 0 1 C2 
    2817 14 -7.40266 16.7147 4.5119 184 " " " " A 2 0 0 "GLU " " CD " " " 6 0 1 C2 
    2818 23 -8.28843 15.868 4.52963 184 " " " " A 70 0 0 "GLU " " OE1" " " 8 0 1 C2 
    2819 23 -7.62221 17.902 4.79125 184 " " " " A 70 0 0 "GLU " " OE2" " " 8 0 1 C2 
    2820 48 -4.83273 12.7144 2.6557 184 " " " " A 21 0 0 "GLU " " H  " " " 1 0 1 C2 
    2821 48 -7.17167 14.5431 2.24404 184 " " " " A 21 0 0 "GLU " " HA " " " 1 0 1 C2 
    2822 48 -4.7725 14.623 4.03571 184 " " " " A 21 0 0 "GLU " " HB3" " " 1 0 1 C2 
    2823 48 -6.27438 14.1408 4.41402 184 " " " " A 21 0 0 "GLU " " HB2" " " 1 0 1 C2 
    2824 48 -5.66567 16.9591 3.41456 184 " " " " A 21 0 0 "GLU " " HG3" " " 1 0 1 C2 
    2825 48 -5.33023 16.5112 5.00876 184 " " " " A 21 0 0 "GLU " " HG2" " " 1 0 1 C2 
    2826 40 -4.14347 15.2047 1.09702 185 " " " " A 43 0 0 "ASP " " N  " " " 7 0 1 C2 
    2827 14 -3.27075 15.8374 0.0482006 185 " " " " A 2 0 0 "ASP " " CA " " " 6 0 1 C2 
    2828 14 -3.85683 15.611 -1.33634 185 " " " " A 2 0 0 "ASP " " C  " " " 6 0 1 C2 
    2829 23 -3.6097 16.5183 -2.12723 185 " " " " A 70 0 0 "ASP " " O  " " " 8 0 1 C2 
    2830 14 -1.82678 15.3361 0.0965328 185 " " " " A 2 0 0 "ASP " " CB " " " 6 0 1 C2 
    2831 14 -1.51205 13.979 -0.442282 185 " " " " A 2 0 0 "ASP " " CG " " " 6 0 1 C2 
    2832 23 -2.25072 13.0738 -0.0472088 185 " " " " A 70 0 0 "ASP " " OD1" " " 8 0 1 C2 
    2833 23 -0.472539 13.937 -1.09997 185 " " " " A 70 0 0 "ASP " " OD2" " " 8 0 1 C2 
    2834 48 -3.71644 14.5519 1.7386 185 " " " " A 21 0 0 "ASP " " H  " " " 1 0 1 C2 
    2835 48 -3.20376 16.9062 0.251226 185 " " " " A 21 0 0 "ASP " " HA " " " 1 0 1 C2 
    2836 48 -1.49351 15.3522 1.13421 185 " " " " A 21 0 0 "ASP " " HB3" " " 1 0 1 C2 
    2837 48 -1.14835 16.0261 -0.405127 185 " " " " A 21 0 0 "ASP " " HB2" " " 1 0 1 C2 
    2838 40 -4.68347 14.6004 -1.60565 186 " " " " A 43 0 0 "GLN " " N  " " " 7 0 1 C2 
    2839 14 -5.45059 14.3168 -2.76989 186 " " " " A 2 0 0 "GLN " " CA " " " 6 0 1 C2 
    2840 14 -6.46534 15.4285 -3.11714 186 " " " " A 2 0 0 "GLN " " C  " " " 6 0 1 C2 
    2841 23 -6.86889 15.5089 -4.2749 186 " " " " A 70 0 0 "GLN " " O  " " " 8 0 1 C2 
    2842 14 -6.38695 13.1159 -2.36791 186 " " " " A 2 0 0 "GLN " " CB " " " 6 0 1 C2 
    2843 14 -5.50764 11.9144 -1.93259 186 " " " " A 2 0 0 "GLN " " CG " " " 6 0 1 C2 
    2844 14 -4.48867 11.4977 -2.88107 186 " " " " A 2 0 0 "GLN " " CD " " " 6 0 1 C2 
    2845 23 -4.66621 11.7061 -4.08867 186 " " " " A 70 0 0 "GLN " " OE1" " " 8 0 1 C2 
    2846 40 -3.40824 10.8488 -2.44602 186 " " " " A 43 0 0 "GLN " " NE2" " " 7 0 1 C2 
    2847 48 -4.57357 13.9267 -0.861239 186 " " " " A 21 0 0 "GLN " " H  " " " 1 0 1 C2 
    2848 48 -4.82344 14.1633 -3.64808 186 " " " " A 21 0 0 "GLN " " HA " " " 1 0 1 C2 
    2849 48 -6.82905 12.7306 -3.28668 186 " " " " A 21 0 0 "GLN " " HB3" " " 1 0 1 C2 
    2850 48 -7.17926 13.4187 -1.68328 186 " " " " A 21 0 0 "GLN " " HB2" " " 1 0 1 C2 
    2851 48 -6.14789 11.0424 -1.79973 186 " " " " A 21 0 0 "GLN " " HG3" " " 1 0 1 C2 
    2852 48 -5.21984 12.2951 -0.952585 186 " " " " A 21 0 0 "GLN " " HG2" " " 1 0 1 C2 
    2853 48 -2.59478 10.7388 -3.03447 186 " " " " A 21 0 0 "GLN " HE22 " " 1 0 1 C2 
    2854 48 -3.25526 10.6831 -1.46152 186 " " " " A 21 0 0 "GLN " HE21 " " 1 0 1 C2 
    2855 40 -6.88896 16.2984 -2.13607 187 " " " " A 43 0 0 "LYS " " N  " " " 7 0 1 C2 
    2856 14 -7.9471 17.2544 -2.3367 187 " " " " A 2 0 0 "LYS " " CA " " " 6 0 1 C2 
    2857 14 -7.30837 18.5584 -2.91591 187 " " " " A 2 0 0 "LYS " " C  " " " 6 0 1 C2 
    2858 23 -8.03291 19.5113 -3.2231 187 " " " " A 70 0 0 "LYS " " O  " " " 8 0 1 C2 
    2859 14 -8.7069 17.5902 -1.02152 187 " " " " A 2 0 0 "LYS " " CB " " " 6 0 1 C2 
    2860 14 -9.10208 16.2419 -0.316866 187 " " " " A 2 0 0 "LYS " " CG " " " 6 0 1 C2 
    2861 14 -9.64768 16.3976 1.07307 187 " " " " A 2 0 0 "LYS " " CD " " " 6 0 1 C2 
    2862 14 -10.0943 15.0188 1.55728 187 " " " " A 2 0 0 "LYS " " CE " " " 6 0 1 C2 
    2863 40 -10.19 15.0315 2.99558 187 " " " " A 43 0 0 "LYS " " NZ " " " 7 0 1 C2 
    2864 48 -6.24821 16.2746 -1.35571 187 " " " " A 21 0 0 "LYS " " H  " " " 1 0 1 C2 
    2865 48 -8.71506 16.8876 -3.01772 187 " " " " A 21 0 0 "LYS " " HA " " " 1 0 1 C2 
    2866 48 -9.63791 18.1208 -1.22092 187 " " " " A 21 0 0 "LYS " " HB3" " " 1 0 1 C2 
    2867 48 -8.11497 18.2538 -0.391203 187 " " " " A 21 0 0 "LYS " " HB2" " " 1 0 1 C2 
    2868 48 -8.2991 15.5233 -0.152819 187 " " " " A 21 0 0 "LYS " " HG3" " " 1 0 1 C2 
    2869 48 -9.86247 15.7248 -0.902056 187 " " " " A 21 0 0 "LYS " " HG2" " " 1 0 1 C2 
    2870 48 -10.513 17.0604 1.07044 187 " " " " A 21 0 0 "LYS " " HD3" " " 1 0 1 C2 
    2871 48 -8.87936 16.8829 1.67496 187 " " " " A 21 0 0 "LYS " " HD2" " " 1 0 1 C2 
    2872 48 -9.47905 14.2003 1.18361 187 " " " " A 21 0 0 "LYS " " HE3" " " 1 0 1 C2 
    2873 48 -11.1001 14.8186 1.18777 187 " " " " A 21 0 0 "LYS " " HE2" " " 1 0 1 C2 
    2874 48 -9.36199 15.2592 3.52719 187 " " " " A 21 0 0 "LYS " " HZ1" " " 1 0 1 C2 
    2875 48 -10.8339 15.7856 3.18757 187 " " " " A 21 0 0 "LYS " " HZ2" " " 1 0 1 C2 
    2876 48 -10.6665 14.2486 3.42007 187 " " " " A 21 0 0 "LYS " " HZ3" " " 1 0 1 C2 
    2877 40 -6.00171 18.6463 -3.00955 188 " " " " A 43 0 0 "ARG " " N  " " " 7 0 1 C2 
    2878 14 -5.22845 19.7699 -3.5981 188 " " " " A 2 0 0 "ARG " " CA " " " 6 0 1 C2 
    2879 14 -4.93825 19.2745 -5.06328 188 " " " " A 2 0 0 "ARG " " C  " " " 6 0 1 C2 
    2880 23 -4.4119 18.1542 -5.31663 188 " " " " A 70 0 0 "ARG " " O  " " " 8 0 1 C2 
    2881 14 -3.88115 19.8535 -2.89336 188 " " " " A 2 0 0 "ARG " " CB " " " 6 0 1 C2 
    2882 14 -3.92319 20.3142 -1.43293 188 " " " " A 2 0 0 "ARG " " CG " " " 6 0 1 C2 
    2883 14 -2.68203 19.9008 -0.630648 188 " " " " A 2 0 0 "ARG " " CD " " " 6 0 1 C2 
    2884 40 -3.04845 19.6138 0.768354 188 " " " " A 43 0 0 "ARG " " NE " " " 7 0 1 C2 
    2885 14 -2.26695 18.9416 1.59362 188 " " " " A 2 0 0 "ARG " " CZ " " " 6 0 1 C2 
    2886 40 -2.84516 18.6322 2.7843 188 " " " " A 43 0 0 "ARG " " NH1" " " 7 0 1 C2 
    2887 40 -1.04891 18.3716 1.33722 188 " " " " A 43 0 0 "ARG " " NH2" " " 7 0 1 C2 
    2888 48 -5.46489 17.7917 -2.9686 188 " " " " A 21 0 0 "ARG " " H  " " " 1 0 1 C2 
    2889 48 -5.73224 20.728 -3.47013 188 " " " " A 21 0 0 "ARG " " HA " " " 1 0 1 C2 
    2890 48 -3.2644 20.5961 -3.39956 188 " " " " A 21 0 0 "ARG " " HB3" " " 1 0 1 C2 
    2891 48 -3.36262 18.8952 -2.92288 188 " " " " A 21 0 0 "ARG " " HB2" " " 1 0 1 C2 
    2892 48 -4.76185 19.8761 -0.891783 188 " " " " A 21 0 0 "ARG " " HG3" " " 1 0 1 C2 
    2893 48 -4.00805 21.4005 -1.40735 188 " " " " A 21 0 0 "ARG " " HG2" " " 1 0 1 C2 
    2894 48 -1.8419 20.5939 -0.674879 188 " " " " A 21 0 0 "ARG " " HD3" " " 1 0 1 C2 
    2895 48 -2.22408 19.062 -1.15478 188 " " " " A 21 0 0 "ARG " " HD2" " " 1 0 1 C2 
    2896 48 -3.97745 19.924 1.01502 188 " " " " A 21 0 0 "ARG " " HE " " " 1 0 1 C2 
    2897 48 -2.29563 18.2444 3.53777 188 " " " " A 21 0 0 "ARG " HH12 " " 1 0 1 C2 
    2898 48 -3.80109 18.9144 2.94769 188 " " " " A 21 0 0 "ARG " HH11 " " 1 0 1 C2 
    2899 48 -0.61054 17.7239 1.97636 188 " " " " A 21 0 0 "ARG " HH22 " " 1 0 1 C2 
    2900 48 -0.52882 18.5289 0.485838 188 " " " " A 21 0 0 "ARG " HH21 " " 1 0 1 C2 
    2901 40 -5.30979 20.1159 -5.98908 189 " " " " A 43 0 0 "ALA " " N  " " " 7 0 1 C2 
    2902 14 -5.25181 19.832 -7.40161 189 " " " " A 2 0 0 "ALA " " CA " " " 6 0 1 C2 
    2903 14 -5.10122 21.1328 -8.30672 189 " " " " A 2 0 0 "ALA " " C  " " " 6 0 1 C2 
    2904 23 -4.65402 21.0006 -9.44185 189 " " " " A 70 0 0 "ALA " " O  " " " 8 0 1 C2 
    2905 14 -6.42851 18.9231 -7.7715 189 " " " " A 2 0 0 "ALA " " CB " " " 6 0 1 C2 
    2906 48 -5.81043 20.9631 -5.7616 189 " " " " A 21 0 0 "ALA " " H  " " " 1 0 1 C2 
    2907 48 -4.34793 19.2371 -7.53285 189 " " " " A 21 0 0 "ALA " " HA " " " 1 0 1 C2 
    2908 48 -6.4216 17.9773 -7.22985 189 " " " " A 21 0 0 "ALA " " HB1" " " 1 0 1 C2 
    2909 48 -7.34356 19.4587 -7.51869 189 " " " " A 21 0 0 "ALA " " HB2" " " 1 0 1 C2 
    2910 48 -6.48316 18.7258 -8.84208 189 " " " " A 21 0 0 "ALA " " HB3" " " 1 0 1 C2 
    2911 40 -5.29934 22.3201 -7.77128 190 " " " " A 43 0 0 "GLU " " N  " " " 7 0 1 C2 
    2912 14 -5.36929 23.6548 -8.3876 190 " " " " A 2 0 0 "GLU " " CA " " " 6 0 1 C2 
    2913 14 -4.13502 23.8619 -9.2698 190 " " " " A 2 0 0 "GLU " " C  " " " 6 0 1 C2 
    2914 23 -4.28984 24.3292 -10.4215 190 " " " " A 70 0 0 "GLU " " O  " " " 8 0 1 C2 
    2915 14 -5.40911 24.7448 -7.27281 190 " " " " A 2 0 0 "GLU " " CB " " " 6 0 1 C2 
    2916 14 -6.65142 24.7207 -6.45279 190 " " " " A 2 0 0 "GLU " " CG " " " 6 0 1 C2 
    2917 14 -6.65561 23.6693 -5.30897 190 " " " " A 2 0 0 "GLU " " CD " " " 6 0 1 C2 
    2918 23 -7.56561 23.7258 -4.50088 190 " " " " A 70 0 0 "GLU " " OE1" " " 8 0 1 C2 
    2919 23 -5.79014 22.8129 -5.14437 190 " " " " A 70 0 0 "GLU " " OE2" " " 8 0 1 C2 
    2920 48 -5.50034 22.3579 -6.78221 190 " " " " A 21 0 0 "GLU " " H  " " " 1 0 1 C2 
    2921 48 -6.30015 23.6308 -8.95419 190 " " " " A 21 0 0 "GLU " " HA " " " 1 0 1 C2 
    2922 48 -5.20544 25.7487 -7.64538 190 " " " " A 21 0 0 "GLU " " HB3" " " 1 0 1 C2 
    2923 48 -4.52034 24.6408 -6.65042 190 " " " " A 21 0 0 "GLU " " HB2" " " 1 0 1 C2 
    2924 48 -7.52764 24.6013 -7.09004 190 " " " " A 21 0 0 "GLU " " HG3" " " 1 0 1 C2 
    2925 48 -6.79126 25.722 -6.04539 190 " " " " A 21 0 0 "GLU " " HG2" " " 1 0 1 C2 
    2926 40 -2.90252 23.6245 -8.69349 191 " " " " A 43 0 0 "VAL " " N  " " " 7 0 1 C2 
    2927 14 -1.68248 23.858 -9.41903 191 " " " " A 2 0 0 "VAL " " CA " " " 6 0 1 C2 
    2928 14 -0.92184 22.5489 -9.66652 191 " " " " A 2 0 0 "VAL " " C  " " " 6 0 1 C2 
    2929 23 -0.125408 22.4133 -10.5726 191 " " " " A 70 0 0 "VAL " " O  " " " 8 0 1 C2 
    2930 14 -0.849548 24.9585 -8.66147 191 " " " " A 2 0 0 "VAL " " CB " " " 6 0 1 C2 
    2931 14 -1.48142 26.3883 -8.75501 191 " " " " A 2 0 0 "VAL " " CG1" " " 6 0 1 C2 
    2932 14 -0.555686 24.6743 -7.16796 191 " " " " A 2 0 0 "VAL " " CG2" " " 6 0 1 C2 
    2933 48 -2.78267 23.4092 -7.714 191 " " " " A 21 0 0 "VAL " " H  " " " 1 0 1 C2 
    2934 48 -1.94376 24.1879 -10.4245 191 " " " " A 21 0 0 "VAL " " HA " " " 1 0 1 C2 
    2935 48 0.150824 25.0317 -9.08809 191 " " " " A 21 0 0 "VAL " " HB " " " 1 0 1 C2 
    2936 48 -1.69755 26.6731 -7.72534 191 " " " " A 21 0 0 "VAL " HG11 " " 1 0 1 C2 
    2937 48 -0.728172 27.0948 -9.10359 191 " " " " A 21 0 0 "VAL " HG12 " " 1 0 1 C2 
    2938 48 -2.37697 26.3771 -9.37627 191 " " " " A 21 0 0 "VAL " HG13 " " 1 0 1 C2 
    2939 48 -1.43205 24.4778 -6.55033 191 " " " " A 21 0 0 "VAL " HG21 " " 1 0 1 C2 
    2940 48 -0.0177874 23.7314 -7.06877 191 " " " " A 21 0 0 "VAL " HG22 " " 1 0 1 C2 
    2941 48 0.0847231 25.4619 -6.77089 191 " " " " A 21 0 0 "VAL " HG23 " " 1 0 1 C2 
    2942 40 -1.14457 21.524 -8.76299 192 " " " " A 43 0 0 "ALA " " N  " " " 7 0 1 C2 
    2943 14 -0.256771 20.3371 -8.69305 192 " " " " A 2 0 0 "ALA " " CA " " " 6 0 1 C2 
    2944 14 -0.915735 19.1912 -9.44118 192 " " " " A 2 0 0 "ALA " " C  " " " 6 0 1 C2 
    2945 23 -0.477111 18.0121 -9.30078 192 " " " " A 70 0 0 "ALA " " O  " " " 8 0 1 C2 
    2946 14 0.0497309 20.1272 -7.23709 192 " " " " A 2 0 0 "ALA " " CB " " " 6 0 1 C2 
    2947 48 -1.9086 21.5248 -8.10241 192 " " " " A 21 0 0 "ALA " " H  " " " 1 0 1 C2 
    2948 48 0.686375 20.4596 -9.22557 192 " " " " A 21 0 0 "ALA " " HA " " " 1 0 1 C2 
    2949 48 -0.856372 20.0986 -6.6319 192 " " " " A 21 0 0 "ALA " " HB1" " " 1 0 1 C2 
    2950 48 0.62591 19.2194 -7.05786 192 " " " " A 21 0 0 "ALA " " HB2" " " 1 0 1 C2 
    2951 48 0.567082 21.017 -6.87839 192 " " " " A 21 0 0 "ALA " " HB3" " " 1 0 1 C2 
    2952 40 -2.01794 19.3976 -10.1827 193 " " " " A 43 0 0 "ALA " " N  " " " 7 0 1 C2 
    2953 14 -2.61987 18.395 -11.0277 193 " " " " A 2 0 0 "ALA " " CA " " " 6 0 1 C2 
    2954 14 -2.99923 18.9582 -12.368 193 " " " " A 2 0 0 "ALA " " C  " " " 6 0 1 C2 
    2955 23 -2.35443 18.7489 -13.3871 193 " " " " A 70 0 0 "ALA " " O  " " " 8 0 1 C2 
    2956 14 -3.74451 17.6415 -10.2655 193 " " " " A 2 0 0 "ALA " " CB " " " 6 0 1 C2 
    2957 48 -2.35885 20.3304 -10.3664 193 " " " " A 21 0 0 "ALA " " H  " " " 1 0 1 C2 
    2958 48 -1.83539 17.6708 -11.2475 193 " " " " A 21 0 0 "ALA " " HA " " " 1 0 1 C2 
    2959 48 -4.12341 16.8291 -10.8856 193 " " " " A 21 0 0 "ALA " " HB1" " " 1 0 1 C2 
    2960 48 -3.33838 17.2788 -9.32127 193 " " " " A 21 0 0 "ALA " " HB2" " " 1 0 1 C2 
    2961 48 -4.52495 18.3639 -10.0266 193 " " " " A 21 0 0 "ALA " " HB3" " " 1 0 1 C2 
    2962 40 -4.0292 19.8585 -12.3679 194 " " " " A 43 0 0 "ILE " " N  " " " 7 0 1 C2 
    2963 14 -4.6666 20.4089 -13.5879 194 " " " " A 2 0 0 "ILE " " CA " " " 6 0 1 C2 
    2964 14 -3.78172 20.8567 -14.7088 194 " " " " A 2 0 0 "ILE " " C  " " " 6 0 1 C2 
    2965 23 -3.91988 20.3668 -15.8542 194 " " " " A 70 0 0 "ILE " " O  " " " 8 0 1 C2 
    2966 14 -5.84283 21.4169 -13.1812 194 " " " " A 2 0 0 "ILE " " CB " " " 6 0 1 C2 
    2967 14 -6.94204 20.7833 -12.2906 194 " " " " A 2 0 0 "ILE " " CG1" " " 6 0 1 C2 
    2968 14 -6.48763 22.1277 -14.4033 194 " " " " A 2 0 0 "ILE " " CG2" " " 6 0 1 C2 
    2969 14 -7.61748 21.6938 -11.2699 194 " " " " A 2 0 0 "ILE " " CD1" " " 6 0 1 C2 
    2970 48 -4.41593 20.0775 -11.4609 194 " " " " A 21 0 0 "ILE " " H  " " " 1 0 1 C2 
    2971 48 -5.24935 19.5598 -13.9449 194 " " " " A 21 0 0 "ILE " " HA " " " 1 0 1 C2 
    2972 48 -5.32706 22.2256 -12.6634 194 " " " " A 21 0 0 "ILE " " HB " " " 1 0 1 C2 
    2973 48 -6.524 19.9253 -11.7641 194 " " " " A 21 0 0 "ILE " HG13 " " 1 0 1 C2 
    2974 48 -7.7362 20.3184 -12.8748 194 " " " " A 21 0 0 "ILE " HG12 " " 1 0 1 C2 
    2975 48 -6.89136 21.4298 -15.1367 194 " " " " A 21 0 0 "ILE " HG21 " " 1 0 1 C2 
    2976 48 -7.25456 22.8221 -14.0602 194 " " " " A 21 0 0 "ILE " HG22 " " 1 0 1 C2 
    2977 48 -5.73035 22.6496 -14.9882 194 " " " " A 21 0 0 "ILE " HG23 " " 1 0 1 C2 
    2978 48 -8.24057 22.369 -11.8564 194 " " " " A 21 0 0 "ILE " HD11 " " 1 0 1 C2 
    2979 48 -8.33564 21.1342 -10.6706 194 " " " " A 21 0 0 "ILE " HD12 " " 1 0 1 C2 
    2980 48 -6.95411 22.1957 -10.5655 194 " " " " A 21 0 0 "ILE " HD13 " " 1 0 1 C2 
    2981 40 -2.83326 21.8606 -14.4482 195 " " " " A 43 0 0 "PRO " " N  " " " 7 0 1 C2 
    2982 14 -1.9919 22.3822 -15.4951 195 " " " " A 2 0 0 "PRO " " CA " " " 6 0 1 C2 
    2983 14 -0.834924 21.4628 -15.8609 195 " " " " A 2 0 0 "PRO " " C  " " " 6 0 1 C2 
    2984 23 -0.436462 21.3389 -17.026 195 " " " " A 70 0 0 "PRO " " O  " " " 8 0 1 C2 
    2985 14 -1.50046 23.6983 -14.9676 195 " " " " A 2 0 0 "PRO " " CB " " " 6 0 1 C2 
    2986 14 -1.59735 23.5666 -13.486 195 " " " " A 2 0 0 "PRO " " CG " " " 6 0 1 C2 
    2987 14 -2.64086 22.5687 -13.1542 195 " " " " A 2 0 0 "PRO " " CD " " " 6 0 1 C2 
    2988 48 -2.5829 22.6479 -16.3716 195 " " " " A 21 0 0 "PRO " " HA " " " 1 0 1 C2 
    2989 48 -2.21123 24.4463 -15.319 195 " " " " A 21 0 0 "PRO " " HB3" " " 1 0 1 C2 
    2990 48 -0.564136 24.0781 -15.3765 195 " " " " A 21 0 0 "PRO " " HB2" " " 1 0 1 C2 
    2991 48 -1.8052 24.5285 -13.0173 195 " " " " A 21 0 0 "PRO " " HG3" " " 1 0 1 C2 
    2992 48 -0.620733 23.1622 -13.2199 195 " " " " A 21 0 0 "PRO " " HG2" " " 1 0 1 C2 
    2993 48 -2.35805 21.9274 -12.3195 195 " " " " A 21 0 0 "PRO " " HD2" " " 1 0 1 C2 
    2994 48 -3.56627 23.0912 -12.912 195 " " " " A 21 0 0 "PRO " " HD3" " " 1 0 1 C2 
    2995 40 -0.273889 20.705 -14.9102 196 " " " " A 43 0 0 "LEU " " N  " " " 7 0 1 C2 
    2996 14 0.742583 19.7679 -15.1807 196 " " " " A 2 0 0 "LEU " " CA " " " 6 0 1 C2 
    2997 14 0.363568 18.4768 -16.0181 196 " " " " A 2 0 0 "LEU " " C  " " " 6 0 1 C2 
    2998 23 1.24095 18.0418 -16.7975 196 " " " " A 70 0 0 "LEU " " O  " " " 8 0 1 C2 
    2999 14 1.50537 19.2913 -13.9076 196 " " " " A 2 0 0 "LEU " " CB " " " 6 0 1 C2 
    3000 14 1.59542 20.2833 -12.7551 196 " " " " A 2 0 0 "LEU " " CG " " " 6 0 1 C2 
    3001 14 2.22872 19.5317 -11.5115 196 " " " " A 2 0 0 "LEU " " CD1" " " 6 0 1 C2 
    3002 14 2.45519 21.5561 -13.1242 196 " " " " A 2 0 0 "LEU " " CD2" " " 6 0 1 C2 
    3003 48 -0.47001 20.7848 -13.9226 196 " " " " A 21 0 0 "LEU " " H  " " " 1 0 1 C2 
    3004 48 1.44908 20.3151 -15.8049 196 " " " " A 21 0 0 "LEU " " HA " " " 1 0 1 C2 
    3005 48 2.39475 18.7543 -14.2373 196 " " " " A 21 0 0 "LEU " " HB3" " " 1 0 1 C2 
    3006 48 0.908518 18.4841 -13.4831 196 " " " " A 21 0 0 "LEU " " HB2" " " 1 0 1 C2 
    3007 48 0.628653 20.598 -12.3621 196 " " " " A 21 0 0 "LEU " " HG " " " 1 0 1 C2 
    3008 48 2.1845 20.1195 -10.5946 196 " " " " A 21 0 0 "LEU " HD11 " " 1 0 1 C2 
    3009 48 1.72226 18.5678 -11.4632 196 " " " " A 21 0 0 "LEU " HD12 " " 1 0 1 C2 
    3010 48 3.28764 19.2751 -11.4809 196 " " " " A 21 0 0 "LEU " HD13 " " 1 0 1 C2 
    3011 48 3.38007 21.2114 -13.5867 196 " " " " A 21 0 0 "LEU " HD21 " " 1 0 1 C2 
    3012 48 1.91407 22.1364 -13.8716 196 " " " " A 21 0 0 "LEU " HD22 " " 1 0 1 C2 
    3013 48 2.5057 22.2845 -12.315 196 " " " " A 21 0 0 "LEU " HD23 " " 1 0 1 C2 
    3014 40 -0.907665 17.9776 -16.052 197 " " " " A 43 0 0 "VAL " " N  " " " 7 0 1 C2 
    3015 14 -1.36851 17.0847 -17.0797 197 " " " " A 2 0 0 "VAL " " CA " " " 6 0 1 C2 
    3016 14 -1.82542 17.7427 -18.3964 197 " " " " A 2 0 0 "VAL " " C  " " " 6 0 1 C2 
    3017 23 -1.56621 17.1886 -19.4561 197 " " " " A 70 0 0 "VAL " " O  " " " 8 0 1 C2 
    3018 14 -2.54013 16.2013 -16.5375 197 " " " " A 2 0 0 "VAL " " CB " " " 6 0 1 C2 
    3019 14 -3.78755 17.0209 -16.1859 197 " " " " A 2 0 0 "VAL " " CG1" " " 6 0 1 C2 
    3020 14 -2.83125 15.0079 -17.4713 197 " " " " A 2 0 0 "VAL " " CG2" " " 6 0 1 C2 
    3021 48 -1.57155 18.3217 -15.373 197 " " " " A 21 0 0 "VAL " " H  " " " 1 0 1 C2 
    3022 48 -0.532222 16.5256 -17.4994 197 " " " " A 21 0 0 "VAL " " HA " " " 1 0 1 C2 
    3023 48 -2.18653 15.7054 -15.6335 197 " " " " A 21 0 0 "VAL " " HB " " " 1 0 1 C2 
    3024 48 -3.62809 17.657 -15.3152 197 " " " " A 21 0 0 "VAL " HG11 " " 1 0 1 C2 
    3025 48 -4.24458 17.6657 -16.9365 197 " " " " A 21 0 0 "VAL " HG12 " " 1 0 1 C2 
    3026 48 -4.63497 16.428 -15.8417 197 " " " " A 21 0 0 "VAL " HG13 " " 1 0 1 C2 
    3027 48 -1.95161 14.3945 -17.6664 197 " " " " A 21 0 0 "VAL " HG21 " " 1 0 1 C2 
    3028 48 -3.55548 14.3354 -17.0115 197 " " " " A 21 0 0 "VAL " HG22 " " 1 0 1 C2 
    3029 48 -3.25633 15.4407 -18.3769 197 " " " " A 21 0 0 "VAL " HG23 " " 1 0 1 C2 
    3030 40 -2.39748 18.969 -18.3432 198 " " " " A 43 0 0 "ALA " " N  " " " 7 0 1 C2 
    3031 14 -2.58224 19.9491 -19.4227 198 " " " " A 2 0 0 "ALA " " CA " " " 6 0 1 C2 
    3032 14 -1.44909 20.0037 -20.4474 198 " " " " A 2 0 0 "ALA " " C  " " " 6 0 1 C2 
    3033 23 -1.72736 19.9338 -21.6241 198 " " " " A 70 0 0 "ALA " " O  " " " 8 0 1 C2 
    3034 14 -3.24951 21.3091 -18.9525 198 " " " " A 2 0 0 "ALA " " CB " " " 6 0 1 C2 
    3035 48 -2.74053 19.1814 -17.4173 198 " " " " A 21 0 0 "ALA " " H  " " " 1 0 1 C2 
    3036 48 -3.40753 19.6336 -20.0611 198 " " " " A 21 0 0 "ALA " " HA " " " 1 0 1 C2 
    3037 48 -3.42863 21.8119 -19.9029 198 " " " " A 21 0 0 "ALA " " HB1" " " 1 0 1 C2 
    3038 48 -4.04768 21.2604 -18.2118 198 " " " " A 21 0 0 "ALA " " HB2" " " 1 0 1 C2 
    3039 48 -2.54653 21.9711 -18.447 198 " " " " A 21 0 0 "ALA " " HB3" " " 1 0 1 C2 
    3040 40 -0.234529 20.3181 -19.9866 199 " " " " A 43 0 0 "VAL " " N  " " " 7 0 1 C2 
    3041 14 0.96501 20.4834 -20.8104 199 " " " " A 2 0 0 "VAL " " CA " " " 6 0 1 C2 
    3042 14 1.35053 19.2008 -21.6616 199 " " " " A 2 0 0 "VAL " " C  " " " 6 0 1 C2 
    3043 23 1.99407 19.3226 -22.7039 199 " " " " A 70 0 0 "VAL " " O  " " " 8 0 1 C2 
    3044 14 2.13294 21.0193 -20.0243 199 " " " " A 2 0 0 "VAL " " CB " " " 6 0 1 C2 
    3045 14 2.0204 22.4683 -19.6159 199 " " " " A 2 0 0 "VAL " " CG1" " " 6 0 1 C2 
    3046 14 2.54565 20.1812 -18.8083 199 " " " " A 2 0 0 "VAL " " CG2" " " 6 0 1 C2 
    3047 48 -0.162187 20.4666 -18.9902 199 " " " " A 21 0 0 "VAL " " H  " " " 1 0 1 C2 
    3048 48 0.700959 21.1762 -21.6094 199 " " " " A 21 0 0 "VAL " " HA " " " 1 0 1 C2 
    3049 48 2.81536 20.958 -20.8721 199 " " " " A 21 0 0 "VAL " " HB " " " 1 0 1 C2 
    3050 48 1.23805 22.6555 -18.8804 199 " " " " A 21 0 0 "VAL " HG11 " " 1 0 1 C2 
    3051 48 2.99418 22.7513 -19.2162 199 " " " " A 21 0 0 "VAL " HG12 " " 1 0 1 C2 
    3052 48 1.8523 23.1986 -20.4074 199 " " " " A 21 0 0 "VAL " HG13 " " 1 0 1 C2 
    3053 48 1.65041 20.2141 -18.1874 199 " " " " A 21 0 0 "VAL " HG21 " " 1 0 1 C2 
    3054 48 2.71412 19.118 -18.9797 199 " " " " A 21 0 0 "VAL " HG22 " " 1 0 1 C2 
    3055 48 3.37653 20.6674 -18.2971 199 " " " " A 21 0 0 "VAL " HG23 " " 1 0 1 C2 
    3056 40 0.974036 18.0073 -21.1246 200 " " " " A 43 0 0 "VAL " " N  " " " 7 0 1 C2 
    3057 14 1.12601 16.6504 -21.7119 200 " " " " A 2 0 0 "VAL " " CA " " " 6 0 1 C2 
    3058 14 0.0356355 16.4346 -22.777 200 " " " " A 2 0 0 "VAL " " C  " " " 6 0 1 C2 
    3059 23 0.34974 15.7617 -23.7491 200 " " " " A 70 0 0 "VAL " " O  " " " 8 0 1 C2 
    3060 14 1.24213 15.5246 -20.6013 200 " " " " A 2 0 0 "VAL " " CB " " " 6 0 1 C2 
    3061 14 1.95068 14.3027 -21.1865 200 " " " " A 2 0 0 "VAL " " CG1" " " 6 0 1 C2 
    3062 14 2.10091 15.9347 -19.3763 200 " " " " A 2 0 0 "VAL " " CG2" " " 6 0 1 C2 
    3063 48 0.710574 18.1319 -20.1576 200 " " " " A 21 0 0 "VAL " " H  " " " 1 0 1 C2 
    3064 48 2.05174 16.6432 -22.2873 200 " " " " A 21 0 0 "VAL " " HA " " " 1 0 1 C2 
    3065 48 0.255484 15.1956 -20.2751 200 " " " " A 21 0 0 "VAL " " HB " " " 1 0 1 C2 
    3066 48 1.89217 13.5172 -20.433 200 " " " " A 21 0 0 "VAL " HG11 " " 1 0 1 C2 
    3067 48 1.51492 13.9353 -22.1156 200 " " " " A 21 0 0 "VAL " HG12 " " 1 0 1 C2 
    3068 48 2.99212 14.603 -21.3017 200 " " " " A 21 0 0 "VAL " HG13 " " 1 0 1 C2 
    3069 48 1.50477 16.6385 -18.7954 200 " " " " A 21 0 0 "VAL " HG21 " " 1 0 1 C2 
    3070 48 2.36207 15.1198 -18.7012 200 " " " " A 21 0 0 "VAL " HG22 " " 1 0 1 C2 
    3071 48 2.96875 16.5264 -19.6676 200 " " " " A 21 0 0 "VAL " HG23 " " 1 0 1 C2 
    3072 40 -1.18646 16.9513 -22.6539 201 " " " " A 43 0 0 "LEU " " N  " " " 7 0 1 C2 
    3073 14 -2.26693 16.8752 -23.647 201 " " " " A 2 0 0 "LEU " " CA " " " 6 0 1 C2 
    3074 14 -2.19051 17.9701 -24.6749 201 " " " " A 2 0 0 "LEU " " C  " " " 6 0 1 C2 
    3075 23 -2.46849 17.7413 -25.8332 201 " " " " A 70 0 0 "LEU " " O  " " " 8 0 1 C2 
    3076 14 -3.65136 17.0702 -22.9339 201 " " " " A 2 0 0 "LEU " " CB " " " 6 0 1 C2 
    3077 14 -4.0285 15.8213 -22.0001 201 " " " " A 2 0 0 "LEU " " CG " " " 6 0 1 C2 
    3078 14 -4.92814 16.288 -20.8457 201 " " " " A 2 0 0 "LEU " " CD1" " " 6 0 1 C2 
    3079 14 -4.56002 14.586 -22.7984 201 " " " " A 2 0 0 "LEU " " CD2" " " 6 0 1 C2 
    3080 48 -1.2656 17.5664 -21.8567 201 " " " " A 21 0 0 "LEU " " H  " " " 1 0 1 C2 
    3081 48 -2.31764 15.8973 -24.1259 201 " " " " A 21 0 0 "LEU " " HA " " " 1 0 1 C2 
    3082 48 -4.53006 17.1149 -23.5773 201 " " " " A 21 0 0 "LEU " " HB3" " " 1 0 1 C2 
    3083 48 -3.54474 17.9527 -22.303 201 " " " " A 21 0 0 "LEU " " HB2" " " 1 0 1 C2 
    3084 48 -3.11525 15.5402 -21.4757 201 " " " " A 21 0 0 "LEU " " HG " " " 1 0 1 C2 
    3085 48 -5.11455 15.4404 -20.1863 201 " " " " A 21 0 0 "LEU " HD11 " " 1 0 1 C2 
    3086 48 -4.6089 17.1666 -20.2851 201 " " " " A 21 0 0 "LEU " HD12 " " 1 0 1 C2 
    3087 48 -5.90288 16.5875 -21.2308 201 " " " " A 21 0 0 "LEU " HD13 " " 1 0 1 C2 
    3088 48 -4.84993 13.7901 -22.1123 201 " " " " A 21 0 0 "LEU " HD21 " " 1 0 1 C2 
    3089 48 -5.4317 14.9243 -23.3586 201 " " " " A 21 0 0 "LEU " HD22 " " 1 0 1 C2 
    3090 48 -3.761 14.2089 -23.4367 201 " " " " A 21 0 0 "LEU " HD23 " " 1 0 1 C2 
    3091 40 -1.76618 19.1745 -24.2911 202 " " " " A 43 0 0 "PHE " " N  " " " 7 0 1 C2 
    3092 14 -1.31948 20.3825 -25.021 202 " " " " A 2 0 0 "PHE " " CA " " " 6 0 1 C2 
    3093 14 -0.0637583 20.153 -25.8337 202 " " " " A 2 0 0 "PHE " " C  " " " 6 0 1 C2 
    3094 23 0.178088 20.9028 -26.7555 202 " " " " A 70 0 0 "PHE " " O  " " " 8 0 1 C2 
    3095 14 -1.21923 21.7453 -24.2241 202 " " " " A 2 0 0 "PHE " " CB " " " 6 0 1 C2 
    3096 14 -2.47356 22.4787 -23.6607 202 " " " " A 2 0 0 "PHE " " CG " " " 6 0 1 C2 
    3097 14 -3.763 21.9975 -23.9545 202 " " " " A 2 0 0 "PHE " " CD1" " " 6 0 1 C2 
    3098 14 -2.40043 23.5899 -22.7945 202 " " " " A 2 0 0 "PHE " " CD2" " " 6 0 1 C2 
    3099 14 -4.85836 22.7641 -23.6382 202 " " " " A 2 0 0 "PHE " " CE1" " " 6 0 1 C2 
    3100 14 -3.49121 24.2659 -22.3065 202 " " " " A 2 0 0 "PHE " " CE2" " " 6 0 1 C2 
    3101 14 -4.76824 23.8867 -22.7485 202 " " " " A 2 0 0 "PHE " " CZ " " " 6 0 1 C2 
    3102 48 -1.69482 19.251 -23.2866 202 " " " " A 21 0 0 "PHE " " H  " " " 1 0 1 C2 
    3103 48 -2.17828 20.5257 -25.6768 202 " " " " A 21 0 0 "PHE " " HA " " " 1 0 1 C2 
    3104 48 -0.589553 22.3967 -24.8302 202 " " " " A 21 0 0 "PHE " " HB3" " " 1 0 1 C2 
    3105 48 -0.620325 21.5859 -23.3274 202 " " " " A 21 0 0 "PHE " " HB2" " " 1 0 1 C2 
    3106 48 -3.89058 21.1602 -24.6245 202 " " " " A 21 0 0 "PHE " " HD1" " " 1 0 1 C2 
    3107 48 -1.41536 23.9333 -22.5149 202 " " " " A 21 0 0 "PHE " " HD2" " " 1 0 1 C2 
    3108 48 -5.83455 22.383 -23.8994 202 " " " " A 21 0 0 "PHE " " HE1" " " 1 0 1 C2 
    3109 48 -3.39855 25.0973 -21.6233 202 " " " " A 21 0 0 "PHE " " HE2" " " 1 0 1 C2 
    3110 48 -5.59374 24.4455 -22.3329 202 " " " " A 21 0 0 "PHE " " HZ " " " 1 0 1 C2 
    3111 40 0.672766 19.0418 -25.6181 203 " " " " A 43 0 0 "PHE " " N  " " " 7 0 1 C2 
    3112 14 1.85285 18.6383 -26.388 203 " " " " A 2 0 0 "PHE " " CA " " " 6 0 1 C2 
    3113 14 1.49146 17.9707 -27.7157 203 " " " " A 2 0 0 "PHE " " C  " " " 6 0 1 C2 
    3114 23 2.18426 18.1706 -28.6722 203 " " " " A 70 0 0 "PHE " " O  " " " 8 0 1 C2 
    3115 14 2.61217 17.5767 -25.5545 203 " " " " A 2 0 0 "PHE " " CB " " " 6 0 1 C2 
    3116 14 3.87244 16.8941 -26.1478 203 " " " " A 2 0 0 "PHE " " CG " " " 6 0 1 C2 
    3117 14 4.13974 15.5642 -25.7397 203 " " " " A 2 0 0 "PHE " " CD1" " " 6 0 1 C2 
    3118 14 4.8335 17.6073 -26.9097 203 " " " " A 2 0 0 "PHE " " CD2" " " 6 0 1 C2 
    3119 14 5.33787 14.9249 -26.1626 203 " " " " A 2 0 0 "PHE " " CE1" " " 6 0 1 C2 
    3120 14 5.92877 16.9598 -27.3969 203 " " " " A 2 0 0 "PHE " " CE2" " " 6 0 1 C2 
    3121 14 6.15829 15.5855 -27.0558 203 " " " " A 2 0 0 "PHE " " CZ " " " 6 0 1 C2 
    3122 48 0.208348 18.3666 -25.0277 203 " " " " A 21 0 0 "PHE " " H  " " " 1 0 1 C2 
    3123 48 2.52682 19.4939 -26.4304 203 " " " " A 21 0 0 "PHE " " HA " " " 1 0 1 C2 
    3124 48 2.04498 16.6729 -25.3322 203 " " " " A 21 0 0 "PHE " " HB3" " " 1 0 1 C2 
    3125 48 2.91259 17.915 -24.5628 203 " " " " A 21 0 0 "PHE " " HB2" " " 1 0 1 C2 
    3126 48 3.40754 14.9795 -25.2027 203 " " " " A 21 0 0 "PHE " " HD1" " " 1 0 1 C2 
    3127 48 4.68712 18.6511 -27.1452 203 " " " " A 21 0 0 "PHE " " HD2" " " 1 0 1 C2 
    3128 48 5.46534 13.8724 -25.957 203 " " " " A 21 0 0 "PHE " " HE1" " " 1 0 1 C2 
    3129 48 6.6834 17.3616 -28.0568 203 " " " " A 21 0 0 "PHE " " HE2" " " 1 0 1 C2 
    3130 48 7.04693 15.0988 -27.4297 203 " " " " A 21 0 0 "PHE " " HZ " " " 1 0 1 C2 
    3131 40 0.308732 17.3046 -27.7061 204 " " " " A 43 0 0 "VAL " " N  " " " 7 0 1 C2 
    3132 14 -0.0806517 16.5713 -28.9094 204 " " " " A 2 0 0 "VAL " " CA " " " 6 0 1 C2 
    3133 14 -1.04161 17.4793 -29.6641 204 " " " " A 2 0 0 "VAL " " C  " " " 6 0 1 C2 
    3134 23 -0.858823 17.7352 -30.9056 204 " " " " A 70 0 0 "VAL " " O  " " " 8 0 1 C2 
    3135 14 -0.705863 15.2756 -28.4366 204 " " " " A 2 0 0 "VAL " " CB " " " 6 0 1 C2 
    3136 14 -1.34902 14.3423 -29.536 204 " " " " A 2 0 0 "VAL " " CG1" " " 6 0 1 C2 
    3137 14 0.182896 14.3343 -27.5241 204 " " " " A 2 0 0 "VAL " " CG2" " " 6 0 1 C2 
    3138 48 -0.284126 17.2261 -26.8922 204 " " " " A 21 0 0 "VAL " " H  " " " 1 0 1 C2 
    3139 48 0.716193 16.477 -29.6471 204 " " " " A 21 0 0 "VAL " " HA " " " 1 0 1 C2 
    3140 48 -1.57061 15.5136 -27.8172 204 " " " " A 21 0 0 "VAL " " HB " " " 1 0 1 C2 
    3141 48 -2.07435 13.6463 -29.1145 204 " " " " A 21 0 0 "VAL " HG11 " " 1 0 1 C2 
    3142 48 -1.8952 14.938 -30.2674 204 " " " " A 21 0 0 "VAL " HG12 " " 1 0 1 C2 
    3143 48 -0.576642 13.8058 -30.0871 204 " " " " A 21 0 0 "VAL " HG13 " " 1 0 1 C2 
    3144 48 -0.42531 13.678 -26.9016 204 " " " " A 21 0 0 "VAL " HG21 " " 1 0 1 C2 
    3145 48 0.749692 13.652 -28.1576 204 " " " " A 21 0 0 "VAL " HG22 " " 1 0 1 C2 
    3146 48 0.832713 14.8379 -26.8085 204 " " " " A 21 0 0 "VAL " HG23 " " 1 0 1 C2 
    3147 40 -2.11347 17.9163 -28.9768 205 " " " " A 43 0 0 "PHE " " N  " " " 7 0 1 C2 
    3148 14 -3.2452 18.8006 -29.4847 205 " " " " A 2 0 0 "PHE " " CA " " " 6 0 1 C2 
    3149 14 -2.96765 20.2067 -28.9492 205 " " " " A 2 0 0 "PHE " " C  " " " 6 0 1 C2 
    3150 23 -3.11001 20.4448 -27.7726 205 " " " " A 70 0 0 "PHE " " O  " " " 8 0 1 C2 
    3151 14 -4.65515 18.4185 -29.0417 205 " " " " A 2 0 0 "PHE " " CB " " " 6 0 1 C2 
    3152 14 -5.04938 17.0436 -29.4837 205 " " " " A 2 0 0 "PHE " " CG " " " 6 0 1 C2 
    3153 14 -4.60301 15.9589 -28.6756 205 " " " " A 2 0 0 "PHE " " CD1" " " 6 0 1 C2 
    3154 14 -5.55726 16.7901 -30.7776 205 " " " " A 2 0 0 "PHE " " CD2" " " 6 0 1 C2 
    3155 14 -4.9044 14.6502 -29.0767 205 " " " " A 2 0 0 "PHE " " CE1" " " 6 0 1 C2 
    3156 14 -5.85619 15.4824 -31.1304 205 " " " " A 2 0 0 "PHE " " CE2" " " 6 0 1 C2 
    3157 14 -5.66772 14.4683 -30.2564 205 " " " " A 2 0 0 "PHE " " CZ " " " 6 0 1 C2 
    3158 48 -2.0836 17.7565 -27.98 205 " " " " A 21 0 0 "PHE " " H  " " " 1 0 1 C2 
    3159 48 -3.2389 18.8093 -30.5746 205 " " " " A 21 0 0 "PHE " " HA " " " 1 0 1 C2 
    3160 48 -5.34746 19.2141 -29.3171 205 " " " " A 21 0 0 "PHE " " HB3" " " 1 0 1 C2 
    3161 48 -4.73155 18.3373 -27.9574 205 " " " " A 21 0 0 "PHE " " HB2" " " 1 0 1 C2 
    3162 48 -4.18575 16.1488 -27.6977 205 " " " " A 21 0 0 "PHE " " HD1" " " 1 0 1 C2 
    3163 48 -5.72107 17.5701 -31.5064 205 " " " " A 21 0 0 "PHE " " HD2" " " 1 0 1 C2 
    3164 48 -4.71781 13.7932 -28.4465 205 " " " " A 21 0 0 "PHE " " HE1" " " 1 0 1 C2 
    3165 48 -6.31782 15.2456 -32.0776 205 " " " " A 21 0 0 "PHE " " HE2" " " 1 0 1 C2 
    3166 48 -5.95959 13.4982 -30.6306 205 " " " " A 21 0 0 "PHE " " HZ " " " 1 0 1 C2 
    3167 40 -2.61365 21.142 -29.8069 206 " " " " A 43 0 0 "GLY " " N  " " " 7 0 1 C2 
    3168 14 -2.57645 22.541 -29.5469 206 " " " " A 2 0 0 "GLY " " CA " " " 6 0 1 C2 
    3169 14 -3.95609 23.2131 -29.7474 206 " " " " A 2 0 0 "GLY " " C  " " " 6 0 1 C2 
    3170 23 -4.02607 24.4021 -30.1035 206 " " " " A 70 0 0 "GLY " " O  " " " 8 0 1 C2 
    3171 48 -2.53322 20.9112 -30.7869 206 " " " " A 21 0 0 "GLY " " H  " " " 1 0 1 C2 
    3172 48 -1.86367 22.9904 -30.2384 206 " " " " A 21 0 0 "GLY " " HA3" " " 1 0 1 C2 
    3173 48 -2.25425 22.6874 -28.516 206 " " " " A 21 0 0 "GLY " " HA2" " " 1 0 1 C2 
    3174 40 -5.03725 22.4378 -29.6162 207 " " " " A 43 0 0 "THR " " N  " " " 7 0 1 C2 
    3175 14 -6.41467 22.8295 -29.7838 207 " " " " A 2 0 0 "THR " " CA " " " 6 0 1 C2 
    3176 14 -7.02788 22.3795 -28.4765 207 " " " " A 2 0 0 "THR " " C  " " " 6 0 1 C2 
    3177 23 -6.74122 21.208 -28.0907 207 " " " " A 70 0 0 "THR " " O  " " " 8 0 1 C2 
    3178 14 -7.02474 22.3346 -31.0822 207 " " " " A 2 0 0 "THR " " CB " " " 6 0 1 C2 
    3179 23 -6.9637 20.8738 -31.2173 207 " " " " A 70 0 0 "THR " " OG1" " " 8 0 1 C2 
    3180 14 -6.54992 23.0081 -32.4086 207 " " " " A 2 0 0 "THR " " CG2" " " 6 0 1 C2 
    3181 48 -5.05436 21.498 -29.2466 207 " " " " A 21 0 0 "THR " " H  " " " 1 0 1 C2 
    3182 48 -6.40597 23.9186 -29.8286 207 " " " " A 21 0 0 "THR " " HA " " " 1 0 1 C2 
    3183 48 -8.06221 22.6536 -30.9819 207 " " " " A 21 0 0 "THR " " HB " " " 1 0 1 C2 
    3184 48 -7.67802 20.6402 -30.6444 207 " " " " A 21 0 0 "THR " " HG1" " " 1 0 1 C2 
    3185 48 -7.03953 22.5518 -33.2689 207 " " " " A 21 0 0 "THR " HG21 " " 1 0 1 C2 
    3186 48 -6.52316 24.0949 -32.3305 207 " " " " A 21 0 0 "THR " HG22 " " 1 0 1 C2 
    3187 48 -5.54144 22.5988 -32.4686 207 " " " " A 21 0 0 "THR " HG23 " " 1 0 1 C2 
    3188 40 -7.78145 23.2702 -27.8228 208 " " " " A 43 0 0 "VAL " " N  " " " 7 0 1 C2 
    3189 14 -8.01991 23.1862 -26.355 208 " " " " A 2 0 0 "VAL " " CA " " " 6 0 1 C2 
    3190 14 -9.15092 22.283 -25.9125 208 " " " " A 2 0 0 "VAL " " C  " " " 6 0 1 C2 
    3191 23 -9.27067 22.0471 -24.6991 208 " " " " A 70 0 0 "VAL " " O  " " " 8 0 1 C2 
    3192 14 -8.38658 24.6385 -25.9114 208 " " " " A 2 0 0 "VAL " " CB " " " 6 0 1 C2 
    3193 14 -7.26052 25.6917 -25.9947 208 " " " " A 2 0 0 "VAL " " CG1" " " 6 0 1 C2 
    3194 14 -9.6479 25.2073 -26.6739 208 " " " " A 2 0 0 "VAL " " CG2" " " 6 0 1 C2 
    3195 48 -8.0076 24.1265 -28.3083 208 " " " " A 21 0 0 "VAL " " H  " " " 1 0 1 C2 
    3196 48 -7.10537 22.8755 -25.8499 208 " " " " A 21 0 0 "VAL " " HA " " " 1 0 1 C2 
    3197 48 -8.66293 24.6242 -24.8571 208 " " " " A 21 0 0 "VAL " " HB " " " 1 0 1 C2 
    3198 48 -6.40428 25.4979 -25.3486 208 " " " " A 21 0 0 "VAL " HG11 " " 1 0 1 C2 
    3199 48 -6.9012 25.8784 -27.0067 208 " " " " A 21 0 0 "VAL " HG12 " " 1 0 1 C2 
    3200 48 -7.63388 26.6411 -25.6109 208 " " " " A 21 0 0 "VAL " HG13 " " 1 0 1 C2 
    3201 48 -9.38442 25.2973 -27.7277 208 " " " " A 21 0 0 "VAL " HG21 " " 1 0 1 C2 
    3202 48 -10.4857 24.5103 -26.6936 208 " " " " A 21 0 0 "VAL " HG22 " " 1 0 1 C2 
    3203 48 -9.94411 26.1548 -26.224 208 " " " " A 21 0 0 "VAL " HG23 " " 1 0 1 C2 
    3204 40 -9.95901 21.6829 -26.8307 209 " " " " A 43 0 0 "ILE " " N  " " " 7 0 1 C2 
    3205 14 -11.1483 20.8174 -26.6455 209 " " " " A 2 0 0 "ILE " " CA " " " 6 0 1 C2 
    3206 14 -10.6258 19.3706 -26.6886 209 " " " " A 2 0 0 "ILE " " C  " " " 6 0 1 C2 
    3207 23 -10.9711 18.5755 -25.7823 209 " " " " A 70 0 0 "ILE " " O  " " " 8 0 1 C2 
    3208 14 -12.222 21.0625 -27.7301 209 " " " " A 2 0 0 "ILE " " CB " " " 6 0 1 C2 
    3209 14 -12.4074 22.5517 -28.2112 209 " " " " A 2 0 0 "ILE " " CG1" " " 6 0 1 C2 
    3210 14 -13.671 20.5371 -27.2941 209 " " " " A 2 0 0 "ILE " " CG2" " " 6 0 1 C2 
    3211 14 -13.3139 22.8413 -29.4187 209 " " " " A 2 0 0 "ILE " " CD1" " " 6 0 1 C2 
    3212 48 -9.63806 21.8284 -27.7772 209 " " " " A 21 0 0 "ILE " " H  " " " 1 0 1 C2 
    3213 48 -11.5637 21.0816 -25.673 209 " " " " A 21 0 0 "ILE " " HA " " " 1 0 1 C2 
    3214 48 -11.9308 20.4295 -28.5684 209 " " " " A 21 0 0 "ILE " " HB " " " 1 0 1 C2 
    3215 48 -11.4718 23.0832 -28.3854 209 " " " " A 21 0 0 "ILE " HG13 " " 1 0 1 C2 
    3216 48 -12.7395 23.0884 -27.3225 209 " " " " A 21 0 0 "ILE " HG12 " " 1 0 1 C2 
    3217 48 -14.1321 21.4311 -26.8743 209 " " " " A 21 0 0 "ILE " HG21 " " 1 0 1 C2 
    3218 48 -14.3198 20.1778 -28.0929 209 " " " " A 21 0 0 "ILE " HG22 " " 1 0 1 C2 
    3219 48 -13.6343 19.6681 -26.637 209 " " " " A 21 0 0 "ILE " HG23 " " 1 0 1 C2 
    3220 48 -12.9046 22.2519 -30.2391 209 " " " " A 21 0 0 "ILE " HD11 " " 1 0 1 C2 
    3221 48 -14.3748 22.5959 -29.3704 209 " " " " A 21 0 0 "ILE " HD12 " " 1 0 1 C2 
    3222 48 -13.1888 23.8304 -29.8595 209 " " " " A 21 0 0 "ILE " HD13 " " 1 0 1 C2 
    3223 40 -9.79069 19.0607 -27.6937 210 " " " " A 43 0 0 "ALA " " N  " " " 7 0 1 C2 
    3224 14 -9.21556 17.7192 -27.7932 210 " " " " A 2 0 0 "ALA " " CA " " " 6 0 1 C2 
    3225 14 -8.3885 17.4093 -26.5488 210 " " " " A 2 0 0 "ALA " " C  " " " 6 0 1 C2 
    3226 23 -8.46218 16.2558 -26.07 210 " " " " A 70 0 0 "ALA " " O  " " " 8 0 1 C2 
    3227 14 -8.36436 17.6917 -29.0455 210 " " " " A 2 0 0 "ALA " " CB " " " 6 0 1 C2 
    3228 48 -9.67884 19.7065 -28.4622 210 " " " " A 21 0 0 "ALA " " H  " " " 1 0 1 C2 
    3229 48 -10.0093 16.9744 -27.7359 210 " " " " A 21 0 0 "ALA " " HA " " " 1 0 1 C2 
    3230 48 -7.91472 16.7223 -29.2602 210 " " " " A 21 0 0 "ALA " " HB1" " " 1 0 1 C2 
    3231 48 -9.08233 17.9721 -29.8162 210 " " " " A 21 0 0 "ALA " " HB2" " " 1 0 1 C2 
    3232 48 -7.47585 18.2934 -28.8541 210 " " " " A 21 0 0 "ALA " " HB3" " " 1 0 1 C2 
    3233 40 -7.70876 18.4165 -26.0761 211 " " " " A 43 0 0 "ALA " " N  " " " 7 0 1 C2 
    3234 14 -6.90377 18.3138 -24.8442 211 " " " " A 2 0 0 "ALA " " CA " " " 6 0 1 C2 
    3235 14 -7.72675 18.2696 -23.5799 211 " " " " A 2 0 0 "ALA " " C  " " " 6 0 1 C2 
    3236 23 -7.32966 17.5316 -22.6859 211 " " " " A 70 0 0 "ALA " " O  " " " 8 0 1 C2 
    3237 14 -6.01632 19.4925 -24.692 211 " " " " A 2 0 0 "ALA " " CB " " " 6 0 1 C2 
    3238 48 -8.01636 19.3104 -26.4316 211 " " " " A 21 0 0 "ALA " " H  " " " 1 0 1 C2 
    3239 48 -6.25307 17.4497 -24.7099 211 " " " " A 21 0 0 "ALA " " HA " " " 1 0 1 C2 
    3240 48 -5.25489 19.6111 -25.4629 211 " " " " A 21 0 0 "ALA " " HB1" " " 1 0 1 C2 
    3241 48 -6.64864 20.3651 -24.8555 211 " " " " A 21 0 0 "ALA " " HB2" " " 1 0 1 C2 
    3242 48 -5.46242 19.6129 -23.761 211 " " " " A 21 0 0 "ALA " " HB3" " " 1 0 1 C2 
    3243 40 -8.8269 18.9462 -23.4732 212 " " " " A 43 0 0 "ALA " " N  " " " 7 0 1 C2 
    3244 14 -9.63065 19.011 -22.3061 212 " " " " A 2 0 0 "ALA " " CA " " " 6 0 1 C2 
    3245 14 -10.6191 17.7911 -22.2953 212 " " " " A 2 0 0 "ALA " " C  " " " 6 0 1 C2 
    3246 23 -10.9095 17.3993 -21.1723 212 " " " " A 70 0 0 "ALA " " O  " " " 8 0 1 C2 
    3247 14 -10.5272 20.2655 -22.4205 212 " " " " A 2 0 0 "ALA " " CB " " " 6 0 1 C2 
    3248 48 -9.16364 19.4291 -24.294 212 " " " " A 21 0 0 "ALA " " H  " " " 1 0 1 C2 
    3249 48 -9.02849 19.1317 -21.4056 212 " " " " A 21 0 0 "ALA " " HA " " " 1 0 1 C2 
    3250 48 -11.3491 20.3671 -21.7118 212 " " " " A 21 0 0 "ALA " " HB1" " " 1 0 1 C2 
    3251 48 -9.86124 21.111 -22.2481 212 " " " " A 21 0 0 "ALA " " HB2" " " 1 0 1 C2 
    3252 48 -10.8583 20.2938 -23.4587 212 " " " " A 21 0 0 "ALA " " HB3" " " 1 0 1 C2 
    3253 40 -11.1852 17.2887 -23.4541 213 " " " " A 43 0 0 "LEU " " N  " " " 7 0 1 C2 
    3254 14 -12.1174 16.1688 -23.5764 213 " " " " A 2 0 0 "LEU " " CA " " " 6 0 1 C2 
    3255 14 -11.7404 15.0079 -22.6247 213 " " " " A 2 0 0 "LEU " " C  " " " 6 0 1 C2 
    3256 23 -12.4885 14.8291 -21.6689 213 " " " " A 70 0 0 "LEU " " O  " " " 8 0 1 C2 
    3257 14 -12.4721 15.752 -25.0602 213 " " " " A 2 0 0 "LEU " " CB " " " 6 0 1 C2 
    3258 14 -13.8279 15.0262 -25.289 213 " " " " A 2 0 0 "LEU " " CG " " " 6 0 1 C2 
    3259 14 -15.0716 15.9841 -25.2942 213 " " " " A 2 0 0 "LEU " " CD1" " " 6 0 1 C2 
    3260 14 -13.8857 14.0945 -26.5879 213 " " " " A 2 0 0 "LEU " " CD2" " " 6 0 1 C2 
    3261 48 -10.7513 17.637 -24.2971 213 " " " " A 21 0 0 "LEU " " H  " " " 1 0 1 C2 
    3262 48 -13.0322 16.5784 -23.1481 213 " " " " A 21 0 0 "LEU " " HA " " " 1 0 1 C2 
    3263 48 -11.6481 15.2643 -25.581 213 " " " " A 21 0 0 "LEU " " HB3" " " 1 0 1 C2 
    3264 48 -12.6818 16.7127 -25.5306 213 " " " " A 21 0 0 "LEU " " HB2" " " 1 0 1 C2 
    3265 48 -13.8679 14.4921 -24.3396 213 " " " " A 21 0 0 "LEU " " HG " " " 1 0 1 C2 
    3266 48 -15.2281 16.6747 -26.1229 213 " " " " A 21 0 0 "LEU " HD11 " " 1 0 1 C2 
    3267 48 -15.9855 15.39 -25.2844 213 " " " " A 21 0 0 "LEU " HD12 " " 1 0 1 C2 
    3268 48 -15.072 16.6085 -24.4008 213 " " " " A 21 0 0 "LEU " HD13 " " 1 0 1 C2 
    3269 48 -13.1542 13.2869 -26.5607 213 " " " " A 21 0 0 "LEU " HD21 " " 1 0 1 C2 
    3270 48 -14.9113 13.8144 -26.8282 213 " " " " A 21 0 0 "LEU " HD22 " " 1 0 1 C2 
    3271 48 -13.4622 14.6537 -27.4223 213 " " " " A 21 0 0 "LEU " HD23 " " 1 0 1 C2 
    3272 40 -10.5668 14.331 -22.7626 214 " " " " A 43 0 0 "PRO " " N  " " " 7 0 1 C2 
    3273 14 -10.1266 13.2133 -21.9088 214 " " " " A 2 0 0 "PRO " " CA " " " 6 0 1 C2 
    3274 14 -9.78208 13.6194 -20.4934 214 " " " " A 2 0 0 "PRO " " C  " " " 6 0 1 C2 
    3275 23 -9.78507 12.7247 -19.6562 214 " " " " A 70 0 0 "PRO " " O  " " " 8 0 1 C2 
    3276 14 -8.95008 12.5732 -22.6487 214 " " " " A 2 0 0 "PRO " " CB " " " 6 0 1 C2 
    3277 14 -8.28377 13.721 -23.4281 214 " " " " A 2 0 0 "PRO " " CG " " " 6 0 1 C2 
    3278 14 -9.55788 14.5685 -23.7488 214 " " " " A 2 0 0 "PRO " " CD " " " 6 0 1 C2 
    3279 48 -11.0092 12.6166 -21.6786 214 " " " " A 21 0 0 "PRO " " HA " " " 1 0 1 C2 
    3280 48 -9.25591 11.8487 -23.4035 214 " " " " A 21 0 0 "PRO " " HB3" " " 1 0 1 C2 
    3281 48 -8.33455 12.0727 -21.9012 214 " " " " A 21 0 0 "PRO " " HB2" " " 1 0 1 C2 
    3282 48 -7.70921 13.3586 -24.2806 214 " " " " A 21 0 0 "PRO " " HG3" " " 1 0 1 C2 
    3283 48 -7.63561 14.134 -22.6552 214 " " " " A 21 0 0 "PRO " " HG2" " " 1 0 1 C2 
    3284 48 -9.28516 15.6219 -23.8138 214 " " " " A 21 0 0 "PRO " " HD2" " " 1 0 1 C2 
    3285 48 -9.90113 14.2956 -24.7467 214 " " " " A 21 0 0 "PRO " " HD3" " " 1 0 1 C2 
    3286 40 -9.48161 14.9151 -20.2167 215 " " " " A 43 0 0 "ALA " " N  " " " 7 0 1 C2 
    3287 14 -9.0766 15.4199 -18.8965 215 " " " " A 2 0 0 "ALA " " CA " " " 6 0 1 C2 
    3288 14 -10.332 15.5907 -17.9686 215 " " " " A 2 0 0 "ALA " " C  " " " 6 0 1 C2 
    3289 23 -10.2038 15.3836 -16.7668 215 " " " " A 70 0 0 "ALA " " O  " " " 8 0 1 C2 
    3290 14 -8.35194 16.7058 -18.9982 215 " " " " A 2 0 0 "ALA " " CB " " " 6 0 1 C2 
    3291 48 -9.60921 15.6021 -20.9459 215 " " " " A 21 0 0 "ALA " " H  " " " 1 0 1 C2 
    3292 48 -8.49981 14.6273 -18.42 215 " " " " A 21 0 0 "ALA " " HA " " " 1 0 1 C2 
    3293 48 -8.9911 17.4134 -19.5264 215 " " " " A 21 0 0 "ALA " " HB1" " " 1 0 1 C2 
    3294 48 -8.22089 17.0473 -17.9714 215 " " " " A 21 0 0 "ALA " " HB2" " " 1 0 1 C2 
    3295 48 -7.36024 16.6582 -19.4481 215 " " " " A 21 0 0 "ALA " " HB3" " " 1 0 1 C2 
    3296 40 -11.5569 15.8416 -18.5531 216 " " " " A 43 0 0 "ILE " " N  " " " 7 0 1 C2 
    3297 14 -12.8102 15.7492 -17.7954 216 " " " " A 2 0 0 "ILE " " CA " " " 6 0 1 C2 
    3298 14 -13.0465 14.3643 -17.1865 216 " " " " A 2 0 0 "ILE " " C  " " " 6 0 1 C2 
    3299 23 -13.4593 14.1975 -16.0591 216 " " " " A 70 0 0 "ILE " " O  " " " 8 0 1 C2 
    3300 14 -14.078 16.234 -18.6044 216 " " " " A 2 0 0 "ILE " " CB " " " 6 0 1 C2 
    3301 14 -13.7406 17.6458 -19.0891 216 " " " " A 2 0 0 "ILE " " CG1" " " 6 0 1 C2 
    3302 14 -15.3993 16.2072 -17.7892 216 " " " " A 2 0 0 "ILE " " CG2" " " 6 0 1 C2 
    3303 14 -14.7039 18.1322 -20.2959 216 " " " " A 2 0 0 "ILE " " CD1" " " 6 0 1 C2 
    3304 48 -11.5459 16.1213 -19.5235 216 " " " " A 21 0 0 "ILE " " H  " " " 1 0 1 C2 
    3305 48 -12.588 16.5314 -17.0696 216 " " " " A 21 0 0 "ILE " " HA " " " 1 0 1 C2 
    3306 48 -14.2566 15.6011 -19.4737 216 " " " " A 21 0 0 "ILE " " HB " " " 1 0 1 C2 
    3307 48 -12.6874 17.7479 -19.3505 216 " " " " A 21 0 0 "ILE " HG13 " " 1 0 1 C2 
    3308 48 -14.0192 18.3082 -18.2695 216 " " " " A 21 0 0 "ILE " HG12 " " 1 0 1 C2 
    3309 48 -15.975 17.1319 -17.8296 216 " " " " A 21 0 0 "ILE " HG21 " " 1 0 1 C2 
    3310 48 -16.0294 15.4227 -18.2083 216 " " " " A 21 0 0 "ILE " HG22 " " 1 0 1 C2 
    3311 48 -15.2763 16.1399 -16.7082 216 " " " " A 21 0 0 "ILE " HG23 " " 1 0 1 C2 
    3312 48 -14.5466 17.4384 -21.1217 216 " " " " A 21 0 0 "ILE " HD11 " " 1 0 1 C2 
    3313 48 -15.7849 18.0883 -20.1624 216 " " " " A 21 0 0 "ILE " HD12 " " 1 0 1 C2 
    3314 48 -14.475 19.1641 -20.5619 216 " " " " A 21 0 0 "ILE " HD13 " " 1 0 1 C2 
    3315 40 -12.752 13.3505 -18.0449 217 " " " " A 43 0 0 "ILE " " N  " " " 7 0 1 C2 
    3316 14 -13.0781 11.9883 -17.7608 217 " " " " A 2 0 0 "ILE " " CA " " " 6 0 1 C2 
    3317 14 -12.3487 11.4993 -16.5548 217 " " " " A 2 0 0 "ILE " " C  " " " 6 0 1 C2 
    3318 23 -12.9729 10.9032 -15.6621 217 " " " " A 70 0 0 "ILE " " O  " " " 8 0 1 C2 
    3319 14 -12.7658 11.195 -19.0481 217 " " " " A 2 0 0 "ILE " " CB " " " 6 0 1 C2 
    3320 14 -13.7484 11.6009 -20.15 217 " " " " A 2 0 0 "ILE " " CG1" " " 6 0 1 C2 
    3321 14 -12.7955 9.63888 -18.9954 217 " " " " A 2 0 0 "ILE " " CG2" " " 6 0 1 C2 
    3322 14 -15.2463 11.4219 -19.9024 217 " " " " A 2 0 0 "ILE " " CD1" " " 6 0 1 C2 
    3323 48 -12.2353 13.499 -18.9 217 " " " " A 21 0 0 "ILE " " H  " " " 1 0 1 C2 
    3324 48 -14.1214 11.8269 -17.4895 217 " " " " A 21 0 0 "ILE " " HA " " " 1 0 1 C2 
    3325 48 -11.7057 11.3763 -19.2253 217 " " " " A 21 0 0 "ILE " " HB " " " 1 0 1 C2 
    3326 48 -13.5675 10.9616 -21.0141 217 " " " " A 21 0 0 "ILE " HG13 " " 1 0 1 C2 
    3327 48 -13.5838 12.6385 -20.4403 217 " " " " A 21 0 0 "ILE " HG12 " " 1 0 1 C2 
    3328 48 -13.7456 9.10778 -18.9382 217 " " " " A 21 0 0 "ILE " HG21 " " 1 0 1 C2 
    3329 48 -12.2073 9.11043 -19.7457 217 " " " " A 21 0 0 "ILE " HG22 " " 1 0 1 C2 
    3330 48 -12.2084 9.36225 -18.1197 217 " " " " A 21 0 0 "ILE " HG23 " " 1 0 1 C2 
    3331 48 -15.8451 11.4103 -20.8131 217 " " " " A 21 0 0 "ILE " HD11 " " 1 0 1 C2 
    3332 48 -15.5655 10.4633 -19.4935 217 " " " " A 21 0 0 "ILE " HD12 " " 1 0 1 C2 
    3333 48 -15.6086 12.2178 -19.2517 217 " " " " A 21 0 0 "ILE " HD13 " " 1 0 1 C2 
    3334 40 -11.0383 11.8494 -16.4562 218 " " " " A 43 0 0 "GLY " " N  " " " 7 0 1 C2 
    3335 14 -10.2681 11.5339 -15.2074 218 " " " " A 2 0 0 "GLY " " CA " " " 6 0 1 C2 
    3336 14 -10.8661 12.0377 -13.9299 218 " " " " A 2 0 0 "GLY " " C  " " " 6 0 1 C2 
    3337 23 -10.7744 11.3275 -12.908 218 " " " " A 70 0 0 "GLY " " O  " " " 8 0 1 C2 
    3338 48 -10.5843 12.313 -17.2302 218 " " " " A 21 0 0 "GLY " " H  " " " 1 0 1 C2 
    3339 48 -9.28131 11.9939 -15.26 218 " " " " A 21 0 0 "GLY " " HA3" " " 1 0 1 C2 
    3340 48 -10.2715 10.4464 -15.1348 218 " " " " A 21 0 0 "GLY " " HA2" " " 1 0 1 C2 
    3341 40 -11.5901 13.212 -13.9929 219 " " " " A 43 0 0 "GLY " " N  " " " 7 0 1 C2 
    3342 14 -12.2334 13.8252 -12.8537 219 " " " " A 2 0 0 "GLY " " CA " " " 6 0 1 C2 
    3343 14 -13.4357 13.118 -12.3929 219 " " " " A 2 0 0 "GLY " " C  " " " 6 0 1 C2 
    3344 23 -13.5612 12.8526 -11.2779 219 " " " " A 70 0 0 "GLY " " O  " " " 8 0 1 C2 
    3345 48 -11.5646 13.6054 -14.9228 219 " " " " A 21 0 0 "GLY " " H  " " " 1 0 1 C2 
    3346 48 -12.4813 14.8648 -13.068 219 " " " " A 21 0 0 "GLY " " HA3" " " 1 0 1 C2 
    3347 48 -11.5878 13.8777 -11.977 219 " " " " A 21 0 0 "GLY " " HA2" " " 1 0 1 C2 
    3348 40 -14.3107 12.8304 -13.2939 220 " " " " A 43 0 0 "LEU " " N  " " " 7 0 1 C2 
    3349 14 -15.5945 12.1708 -13.0477 220 " " " " A 2 0 0 "LEU " " CA " " " 6 0 1 C2 
    3350 14 -15.3525 10.7076 -12.5925 220 " " " " A 2 0 0 "LEU " " C  " " " 6 0 1 C2 
    3351 23 -16.0791 10.2351 -11.708 220 " " " " A 70 0 0 "LEU " " O  " " " 8 0 1 C2 
    3352 14 -16.3813 12.1641 -14.3513 220 " " " " A 2 0 0 "LEU " " CB " " " 6 0 1 C2 
    3353 14 -16.9789 13.4782 -14.9945 220 " " " " A 2 0 0 "LEU " " CG " " " 6 0 1 C2 
    3354 14 -18.0208 13.2064 -16.1342 220 " " " " A 2 0 0 "LEU " " CD1" " " 6 0 1 C2 
    3355 14 -17.5858 14.3404 -13.8243 220 " " " " A 2 0 0 "LEU " " CD2" " " 6 0 1 C2 
    3356 48 -13.9576 12.9917 -14.2263 220 " " " " A 21 0 0 "LEU " " H  " " " 1 0 1 C2 
    3357 48 -16.0979 12.6696 -12.2195 220 " " " " A 21 0 0 "LEU " " HA " " " 1 0 1 C2 
    3358 48 -17.3004 11.5812 -14.2923 220 " " " " A 21 0 0 "LEU " " HB3" " " 1 0 1 C2 
    3359 48 -15.7842 11.7474 -15.1624 220 " " " " A 21 0 0 "LEU " " HB2" " " 1 0 1 C2 
    3360 48 -16.0863 13.9281 -15.4292 220 " " " " A 21 0 0 "LEU " " HG " " " 1 0 1 C2 
    3361 48 -18.9741 12.8541 -15.7402 220 " " " " A 21 0 0 "LEU " HD11 " " 1 0 1 C2 
    3362 48 -18.128 14.0981 -16.7519 220 " " " " A 21 0 0 "LEU " HD12 " " 1 0 1 C2 
    3363 48 -17.6659 12.4586 -16.8434 220 " " " " A 21 0 0 "LEU " HD13 " " 1 0 1 C2 
    3364 48 -18.4191 13.868 -13.3041 220 " " " " A 21 0 0 "LEU " HD21 " " 1 0 1 C2 
    3365 48 -16.8134 14.6522 -13.1212 220 " " " " A 21 0 0 "LEU " HD22 " " 1 0 1 C2 
    3366 48 -17.9629 15.223 -14.3409 220 " " " " A 21 0 0 "LEU " HD23 " " 1 0 1 C2 
    3367 40 -14.229 10.1303 -13.1081 221 " " " " A 43 0 0 "ALA " " N  " " " 7 0 1 C2 
    3368 14 -13.8442 8.82551 -12.7446 221 " " " " A 2 0 0 "ALA " " CA " " " 6 0 1 C2 
    3369 14 -13.2982 8.60856 -11.3369 221 " " " " A 2 0 0 "ALA " " C  " " " 6 0 1 C2 
    3370 23 -13.5208 7.56474 -10.6739 221 " " " " A 70 0 0 "ALA " " O  " " " 8 0 1 C2 
    3371 14 -12.7572 8.24853 -13.6522 221 " " " " A 2 0 0 "ALA " " CB " " " 6 0 1 C2 
    3372 48 -13.6936 10.6286 -13.8046 221 " " " " A 21 0 0 "ALA " " H  " " " 1 0 1 C2 
    3373 48 -14.7276 8.19986 -12.8718 221 " " " " A 21 0 0 "ALA " " HA " " " 1 0 1 C2 
    3374 48 -11.756 8.58945 -13.3887 221 " " " " A 21 0 0 "ALA " " HB1" " " 1 0 1 C2 
    3375 48 -12.6812 7.16465 -13.7391 221 " " " " A 21 0 0 "ALA " " HB2" " " 1 0 1 C2 
    3376 48 -13.0866 8.42848 -14.6756 221 " " " " A 21 0 0 "ALA " " HB3" " " 1 0 1 C2 
    3377 40 -12.6212 9.60152 -10.7492 222 " " " " A 43 0 0 "ILE " " N  " " " 7 0 1 C2 
    3378 14 -12.3337 9.74609 -9.28257 222 " " " " A 2 0 0 "ILE " " CA " " " 6 0 1 C2 
    3379 14 -13.695 9.84094 -8.50324 222 " " " " A 2 0 0 "ILE " " C  " " " 6 0 1 C2 
    3380 23 -13.9907 9.06264 -7.65833 222 " " " " A 70 0 0 "ILE " " O  " " " 8 0 1 C2 
    3381 14 -11.4959 11.0461 -9.04513 222 " " " " A 2 0 0 "ILE " " CB " " " 6 0 1 C2 
    3382 14 -10.0244 10.9524 -9.56986 222 " " " " A 2 0 0 "ILE " " CG1" " " 6 0 1 C2 
    3383 14 -11.4544 11.4507 -7.58531 222 " " " " A 2 0 0 "ILE " " CG2" " " 6 0 1 C2 
    3384 14 -9.36287 12.3261 -9.74041 222 " " " " A 2 0 0 "ILE " " CD1" " " 6 0 1 C2 
    3385 48 -12.1753 10.2641 -11.3675 222 " " " " A 21 0 0 "ILE " " H  " " " 1 0 1 C2 
    3386 48 -11.7671 8.87548 -8.95222 222 " " " " A 21 0 0 "ILE " " HA " " " 1 0 1 C2 
    3387 48 -11.8969 11.9015 -9.58873 222 " " " " A 21 0 0 "ILE " " HB " " " 1 0 1 C2 
    3388 48 -10.1471 10.4535 -10.5311 222 " " " " A 21 0 0 "ILE " HG13 " " 1 0 1 C2 
    3389 48 -9.46609 10.33 -8.87052 222 " " " " A 21 0 0 "ILE " HG12 " " 1 0 1 C2 
    3390 48 -11.1836 10.5867 -6.97841 222 " " " " A 21 0 0 "ILE " HG21 " " 1 0 1 C2 
    3391 48 -10.6859 12.2078 -7.42917 222 " " " " A 21 0 0 "ILE " HG22 " " 1 0 1 C2 
    3392 48 -12.4255 11.7722 -7.20882 222 " " " " A 21 0 0 "ILE " HG23 " " 1 0 1 C2 
    3393 48 -8.40088 12.1542 -10.2232 222 " " " " A 21 0 0 "ILE " HD11 " " 1 0 1 C2 
    3394 48 -9.95698 12.9488 -10.4092 222 " " " " A 21 0 0 "ILE " HD12 " " 1 0 1 C2 
    3395 48 -9.29673 12.8025 -8.76229 222 " " " " A 21 0 0 "ILE " HD13 " " 1 0 1 C2 
    3396 40 -14.6113 10.7568 -8.92121 223 " " " " A 43 0 0 "ALA " " N  " " " 7 0 1 C2 
    3397 14 -15.8828 10.9952 -8.33932 223 " " " " A 2 0 0 "ALA " " CA " " " 6 0 1 C2 
    3398 14 -16.822 9.86167 -8.47406 223 " " " " A 2 0 0 "ALA " " C  " " " 6 0 1 C2 
    3399 23 -17.6813 9.69862 -7.63273 223 " " " " A 70 0 0 "ALA " " O  " " " 8 0 1 C2 
    3400 14 -16.4731 12.245 -8.95931 223 " " " " A 2 0 0 "ALA " " CB " " " 6 0 1 C2 
    3401 48 -14.2221 11.3593 -9.63232 223 " " " " A 21 0 0 "ALA " " H  " " " 1 0 1 C2 
    3402 48 -15.7369 11.1539 -7.27085 223 " " " " A 21 0 0 "ALA " " HA " " " 1 0 1 C2 
    3403 48 -17.1729 12.064 -9.77518 223 " " " " A 21 0 0 "ALA " " HB1" " " 1 0 1 C2 
    3404 48 -16.8527 12.9727 -8.24198 223 " " " " A 21 0 0 "ALA " " HB2" " " 1 0 1 C2 
    3405 48 -15.6711 12.8726 -9.34813 223 " " " " A 21 0 0 "ALA " " HB3" " " 1 0 1 C2 
    3406 40 -16.7196 8.94281 -9.50936 224 " " " " A 43 0 0 "GLY " " N  " " " 7 0 1 C2 
    3407 14 -17.5667 7.72225 -9.56851 224 " " " " A 2 0 0 "GLY " " CA " " " 6 0 1 C2 
    3408 14 -16.9862 6.56932 -8.75375 224 " " " " A 2 0 0 "GLY " " C  " " " 6 0 1 C2 
    3409 23 -17.7785 5.81736 -8.25306 224 " " " " A 70 0 0 "GLY " " O  " " " 8 0 1 C2 
    3410 48 -16.2911 9.44464 -10.274 224 " " " " A 21 0 0 "GLY " " H  " " " 1 0 1 C2 
    3411 48 -17.8228 7.51141 -10.6068 224 " " " " A 21 0 0 "GLY " " HA3" " " 1 0 1 C2 
    3412 48 -18.4948 7.92557 -9.03428 224 " " " " A 21 0 0 "GLY " " HA2" " " 1 0 1 C2 
    3413 40 -15.611 6.53451 -8.69396 225 " " " " A 43 0 0 "ALA " " N  " " " 7 0 1 C2 
    3414 14 -14.9481 5.6678 -7.77032 225 " " " " A 2 0 0 "ALA " " CA " " " 6 0 1 C2 
    3415 14 -15.3223 5.85496 -6.30922 225 " " " " A 2 0 0 "ALA " " C  " " " 6 0 1 C2 
    3416 23 -15.5967 4.89701 -5.64903 225 " " " " A 70 0 0 "ALA " " O  " " " 8 0 1 C2 
    3417 14 -13.4244 5.855 -7.883 225 " " " " A 2 0 0 "ALA " " CB " " " 6 0 1 C2 
    3418 48 -15.1301 7.24861 -9.22206 225 " " " " A 21 0 0 "ALA " " H  " " " 1 0 1 C2 
    3419 48 -15.2068 4.68643 -8.16791 225 " " " " A 21 0 0 "ALA " " HA " " " 1 0 1 C2 
    3420 48 -13.0272 5.8009 -8.89661 225 " " " " A 21 0 0 "ALA " " HB1" " " 1 0 1 C2 
    3421 48 -13.101 6.83113 -7.52155 225 " " " " A 21 0 0 "ALA " " HB2" " " 1 0 1 C2 
    3422 48 -12.9553 5.09719 -7.2555 225 " " " " A 21 0 0 "ALA " " HB3" " " 1 0 1 C2 
    3423 40 -15.4935 7.118 -5.87002 226 " " " " A 43 0 0 "LEU " " N  " " " 7 0 1 C2 
    3424 14 -16.0812 7.56916 -4.61773 226 " " " " A 2 0 0 "LEU " " CA " " " 6 0 1 C2 
    3425 14 -17.4987 7.09968 -4.33495 226 " " " " A 2 0 0 "LEU " " C  " " " 6 0 1 C2 
    3426 23 -17.8116 6.89127 -3.15006 226 " " " " A 70 0 0 "LEU " " O  " " " 8 0 1 C2 
    3427 14 -15.8571 9.15411 -4.5053 226 " " " " A 2 0 0 "LEU " " CB " " " 6 0 1 C2 
    3428 14 -14.4766 9.7 -4.24848 226 " " " " A 2 0 0 "LEU " " CG " " " 6 0 1 C2 
    3429 14 -14.4341 11.2329 -4.39274 226 " " " " A 2 0 0 "LEU " " CD1" " " 6 0 1 C2 
    3430 14 -13.722 9.15791 -2.94481 226 " " " " A 2 0 0 "LEU " " CD2" " " 6 0 1 C2 
    3431 48 -15.1933 7.86465 -6.48031 226 " " " " A 21 0 0 "LEU " " H  " " " 1 0 1 C2 
    3432 48 -15.4562 7.06651 -3.87958 226 " " " " A 21 0 0 "LEU " " HA " " " 1 0 1 C2 
    3433 48 -16.6164 9.55033 -3.83112 226 " " " " A 21 0 0 "LEU " " HB3" " " 1 0 1 C2 
    3434 48 -16.1044 9.54388 -5.49272 226 " " " " A 21 0 0 "LEU " " HB2" " " 1 0 1 C2 
    3435 48 -13.8976 9.37095 -5.11141 226 " " " " A 21 0 0 "LEU " " HG " " " 1 0 1 C2 
    3436 48 -14.8351 11.6331 -5.32397 226 " " " " A 21 0 0 "LEU " HD11 " " 1 0 1 C2 
    3437 48 -14.9617 11.6996 -3.56085 226 " " " " A 21 0 0 "LEU " HD12 " " 1 0 1 C2 
    3438 48 -13.4119 11.5997 -4.29952 226 " " " " A 21 0 0 "LEU " HD13 " " 1 0 1 C2 
    3439 48 -13.3875 8.14644 -3.17537 226 " " " " A 21 0 0 "LEU " HD21 " " 1 0 1 C2 
    3440 48 -12.8771 9.77985 -2.64886 226 " " " " A 21 0 0 "LEU " HD22 " " 1 0 1 C2 
    3441 48 -14.4551 9.06761 -2.1433 226 " " " " A 21 0 0 "LEU " HD23 " " 1 0 1 C2 
    3442 40 -18.3708 6.9257 -5.39349 227 " " " " A 43 0 0 "GLY " " N  " " " 7 0 1 C2 
    3443 14 -19.7075 6.60608 -5.27724 227 " " " " A 2 0 0 "GLY " " CA " " " 6 0 1 C2 
    3444 14 -19.9361 5.07686 -5.15264 227 " " " " A 2 0 0 "GLY " " C  " " " 6 0 1 C2 
    3445 23 -20.608 4.61794 -4.2273 227 " " " " A 70 0 0 "GLY " " O  " " " 8 0 1 C2 
    3446 48 -18.0331 7.34047 -6.25024 227 " " " " A 21 0 0 "GLY " " H  " " " 1 0 1 C2 
    3447 48 -20.2253 7.11481 -6.09035 227 " " " " A 21 0 0 "GLY " " HA3" " " 1 0 1 C2 
    3448 48 -20.126 7.10396 -4.40259 227 " " " " A 21 0 0 "GLY " " HA2" " " 1 0 1 C2 
    3449 40 -19.295 4.29224 -6.03121 228 " " " " A 43 0 0 "ILE " " N  " " " 7 0 1 C2 
    3450 14 -19.1246 2.85902 -5.9397 228 " " " " A 2 0 0 "ILE " " CA " " " 6 0 1 C2 
    3451 14 -18.454 2.47522 -4.53825 228 " " " " A 2 0 0 "ILE " " C  " " " 6 0 1 C2 
    3452 23 -18.9584 1.57498 -3.87906 228 " " " " A 70 0 0 "ILE " " O  " " " 8 0 1 C2 
    3453 14 -18.3733 2.36781 -7.22566 228 " " " " A 2 0 0 "ILE " " CB " " " 6 0 1 C2 
    3454 14 -19.0135 2.81148 -8.63939 228 " " " " A 2 0 0 "ILE " " CG1" " " 6 0 1 C2 
    3455 14 -17.9409 0.844273 -7.07289 228 " " " " A 2 0 0 "ILE " " CG2" " " 6 0 1 C2 
    3456 14 -17.9601 2.85221 -9.73957 228 " " " " A 2 0 0 "ILE " " CD1" " " 6 0 1 C2 
    3457 48 -18.8774 4.75383 -6.82659 228 " " " " A 21 0 0 "ILE " " H  " " " 1 0 1 C2 
    3458 48 -20.1475 2.48793 -6.00299 228 " " " " A 21 0 0 "ILE " " HA " " " 1 0 1 C2 
    3459 48 -17.4561 2.95665 -7.23806 228 " " " " A 21 0 0 "ILE " " HB " " " 1 0 1 C2 
    3460 48 -19.3653 3.84261 -8.67246 228 " " " " A 21 0 0 "ILE " HG13 " " 1 0 1 C2 
    3461 48 -19.9 2.28646 -8.99507 228 " " " " A 21 0 0 "ILE " HG12 " " 1 0 1 C2 
    3462 48 -16.9284 0.700887 -6.69564 228 " " " " A 21 0 0 "ILE " HG21 " " 1 0 1 C2 
    3463 48 -18.6424 0.244306 -6.4932 228 " " " " A 21 0 0 "ILE " HG22 " " 1 0 1 C2 
    3464 48 -18.1014 0.337495 -8.02448 228 " " " " A 21 0 0 "ILE " HG23 " " 1 0 1 C2 
    3465 48 -17.1246 3.49083 -9.45278 228 " " " " A 21 0 0 "ILE " HD11 " " 1 0 1 C2 
    3466 48 -17.5401 1.92778 -10.136 228 " " " " A 21 0 0 "ILE " HD12 " " 1 0 1 C2 
    3467 48 -18.4011 3.36501 -10.5943 228 " " " " A 21 0 0 "ILE " HD13 " " 1 0 1 C2 
    3468 40 -17.3209 3.16703 -4.12472 229 " " " " A 43 0 0 "MET " " N  " " " 7 0 1 C2 
    3469 14 -16.7133 2.78613 -2.85742 229 " " " " A 2 0 0 "MET " " CA " " " 6 0 1 C2 
    3470 14 -17.626 2.98206 -1.60106 229 " " " " A 2 0 0 "MET " " C  " " " 6 0 1 C2 
    3471 23 -17.427 2.35912 -0.557528 229 " " " " A 70 0 0 "MET " " O  " " " 8 0 1 C2 
    3472 14 -15.4159 3.52408 -2.73447 229 " " " " A 2 0 0 "MET " " CB " " " 6 0 1 C2 
    3473 14 -14.6131 3.47369 -1.39425 229 " " " " A 2 0 0 "MET " " CG " " " 6 0 1 C2 
    3474 52 -12.8426 3.41676 -1.58578 229 " " " " A 13 0 0 "MET " " SD " " " 16 0 1 C2 
    3475 14 -12.5955 5.13766 -2.16902 229 " " " " A 2 0 0 "MET " " CE " " " 6 0 1 C2 
    3476 48 -17.1936 4.11063 -4.46163 229 " " " " A 21 0 0 "MET " " H  " " " 1 0 1 C2 
    3477 48 -16.4062 1.74088 -2.89276 229 " " " " A 21 0 0 "MET " " HA " " " 1 0 1 C2 
    3478 48 -15.6412 4.53281 -3.08059 229 " " " " A 21 0 0 "MET " " HB3" " " 1 0 1 C2 
    3479 48 -14.7968 2.97462 -3.44361 229 " " " " A 21 0 0 "MET " " HB2" " " 1 0 1 C2 
    3480 48 -14.7902 2.47542 -0.994013 229 " " " " A 21 0 0 "MET " " HG3" " " 1 0 1 C2 
    3481 48 -14.8626 4.17931 -0.601816 229 " " " " A 21 0 0 "MET " " HG2" " " 1 0 1 C2 
    3482 48 -12.827 5.28793 -3.2235 229 " " " " A 21 0 0 "MET " " HE1" " " 1 0 1 C2 
    3483 48 -13.3222 5.71169 -1.59416 229 " " " " A 21 0 0 "MET " " HE2" " " 1 0 1 C2 
    3484 48 -11.5729 5.47579 -2.00133 229 " " " " A 21 0 0 "MET " " HE3" " " 1 0 1 C2 
    3485 40 -18.6365 3.92099 -1.55009 230 " " " " A 43 0 0 "ARG " " N  " " " 7 0 1 C2 
    3486 14 -19.5184 4.1548 -0.426931 230 " " " " A 2 0 0 "ARG " " CA " " " 6 0 1 C2 
    3487 14 -20.7312 3.16046 -0.474321 230 " " " " A 2 0 0 "ARG " " C  " " " 6 0 1 C2 
    3488 23 -21.458 3.12986 0.504366 230 " " " " A 70 0 0 "ARG " " O  " " " 8 0 1 C2 
    3489 14 -20.0525 5.58325 -0.581423 230 " " " " A 2 0 0 "ARG " " CB " " " 6 0 1 C2 
    3490 14 -21.1222 6.09214 0.51053 230 " " " " A 2 0 0 "ARG " " CG " " " 6 0 1 C2 
    3491 14 -20.6647 5.99174 2.03666 230 " " " " A 2 0 0 "ARG " " CD " " " 6 0 1 C2 
    3492 40 -21.8427 6.19974 2.91882 230 " " " " A 43 0 0 "ARG " " NE " " " 7 0 1 C2 
    3493 14 -22.4926 5.13873 3.46927 230 " " " " A 2 0 0 "ARG " " CZ " " " 6 0 1 C2 
    3494 40 -22.4708 3.93756 2.99962 230 " " " " A 43 0 0 "ARG " " NH1" " " 7 0 1 C2 
    3495 40 -23.2786 5.43635 4.50873 230 " " " " A 43 0 0 "ARG " " NH2" " " 7 0 1 C2 
    3496 48 -18.6055 4.70426 -2.18696 230 " " " " A 21 0 0 "ARG " " H  " " " 1 0 1 C2 
    3497 48 -19.0435 4.14729 0.55414 230 " " " " A 21 0 0 "ARG " " HA " " " 1 0 1 C2 
    3498 48 -20.4764 5.57896 -1.58561 230 " " " " A 21 0 0 "ARG " " HB3" " " 1 0 1 C2 
    3499 48 -19.281 6.34808 -0.670614 230 " " " " A 21 0 0 "ARG " " HB2" " " 1 0 1 C2 
    3500 48 -22.0454 5.54191 0.329172 230 " " " " A 21 0 0 "ARG " " HG3" " " 1 0 1 C2 
    3501 48 -21.4152 7.12967 0.350019 230 " " " " A 21 0 0 "ARG " " HG2" " " 1 0 1 C2 
    3502 48 -19.9142 6.69428 2.39888 230 " " " " A 21 0 0 "ARG " " HD3" " " 1 0 1 C2 
    3503 48 -20.1498 5.03683 2.14203 230 " " " " A 21 0 0 "ARG " " HD2" " " 1 0 1 C2 
    3504 48 -22.0528 7.07615 3.37471 230 " " " " A 21 0 0 "ARG " " HE " " " 1 0 1 C2 
    3505 48 -22.8375 3.14193 3.5022 230 " " " " A 21 0 0 "ARG " HH12 " " 1 0 1 C2 
    3506 48 -22.1163 3.71871 2.07957 230 " " " " A 21 0 0 "ARG " HH11 " " 1 0 1 C2 
    3507 48 -23.6891 4.65256 4.99579 230 " " " " A 21 0 0 "ARG " HH22 " " 1 0 1 C2 
    3508 48 -23.6679 6.32443 4.79134 230 " " " " A 21 0 0 "ARG " HH21 " " 1 0 1 C2 
    3509 40 -20.947 2.53574 -1.60902 231 " " " " A 43 0 0 "LEU " " N  " " " 7 0 1 C2 
    3510 14 -21.7912 1.33033 -1.69415 231 " " " " A 2 0 0 "LEU " " CA " " " 6 0 1 C2 
    3511 14 -21.0377 0.0343272 -1.26383 231 " " " " A 2 0 0 "LEU " " C  " " " 6 0 1 C2 
    3512 23 -21.6175 -0.730698 -0.513125 231 " " " " A 70 0 0 "LEU " " O  " " " 8 0 1 C2 
    3513 14 -22.2814 1.0625 -3.15672 231 " " " " A 2 0 0 "LEU " " CB " " " 6 0 1 C2 
    3514 14 -23.0586 2.22255 -3.77707 231 " " " " A 2 0 0 "LEU " " CG " " " 6 0 1 C2 
    3515 14 -23.2924 1.82625 -5.23474 231 " " " " A 2 0 0 "LEU " " CD1" " " 6 0 1 C2 
    3516 14 -24.4054 2.60874 -3.08326 231 " " " " A 2 0 0 "LEU " " CD2" " " 6 0 1 C2 
    3517 48 -20.2427 2.61769 -2.32824 231 " " " " A 21 0 0 "LEU " " H  " " " 1 0 1 C2 
    3518 48 -22.6971 1.46491 -1.10316 231 " " " " A 21 0 0 "LEU " " HA " " " 1 0 1 C2 
    3519 48 -23.0084 0.250972 -3.12599 231 " " " " A 21 0 0 "LEU " " HB3" " " 1 0 1 C2 
    3520 48 -21.4451 0.803033 -3.8059 231 " " " " A 21 0 0 "LEU " " HB2" " " 1 0 1 C2 
    3521 48 -22.4333 3.11433 -3.81959 231 " " " " A 21 0 0 "LEU " " HG " " " 1 0 1 C2 
    3522 48 -22.3386 1.90796 -5.75595 231 " " " " A 21 0 0 "LEU " HD11 " " 1 0 1 C2 
    3523 48 -23.727 0.828753 -5.30016 231 " " " " A 21 0 0 "LEU " HD12 " " 1 0 1 C2 
    3524 48 -23.9339 2.61696 -5.62374 231 " " " " A 21 0 0 "LEU " HD13 " " 1 0 1 C2 
    3525 48 -24.209 2.99528 -2.08319 231 " " " " A 21 0 0 "LEU " HD21 " " 1 0 1 C2 
    3526 48 -24.8346 3.37644 -3.7271 231 " " " " A 21 0 0 "LEU " HD22 " " 1 0 1 C2 
    3527 48 -25.1434 1.80668 -3.09412 231 " " " " A 21 0 0 "LEU " HD23 " " 1 0 1 C2 
    3528 40 -19.7245 -0.0695527 -1.50884 232 " " " " A 43 0 0 "VAL " " N  " " " 7 0 1 C2 
    3529 14 -18.8052 -1.08847 -1.00754 232 " " " " A 2 0 0 "VAL " " CA " " " 6 0 1 C2 
    3530 14 -18.7583 -1.07561 0.545492 232 " " " " A 2 0 0 "VAL " " C  " " " 6 0 1 C2 
    3531 23 -18.5882 -2.08949 1.19436 232 " " " " A 70 0 0 "VAL " " O  " " " 8 0 1 C2 
    3532 14 -17.4305 -1.05411 -1.76381 232 " " " " A 2 0 0 "VAL " " CB " " " 6 0 1 C2 
    3533 14 -16.318 -1.7923 -1.12115 232 " " " " A 2 0 0 "VAL " " CG1" " " 6 0 1 C2 
    3534 14 -17.5084 -1.41794 -3.21047 232 " " " " A 2 0 0 "VAL " " CG2" " " 6 0 1 C2 
    3535 48 -19.3901 0.69409 -2.07901 232 " " " " A 21 0 0 "VAL " " H  " " " 1 0 1 C2 
    3536 48 -19.2574 -2.04227 -1.27942 232 " " " " A 21 0 0 "VAL " " HA " " " 1 0 1 C2 
    3537 48 -17.1258 -0.00968198 -1.69745 232 " " " " A 21 0 0 "VAL " " HB " " " 1 0 1 C2 
    3538 48 -16.5454 -2.85486 -1.03538 232 " " " " A 21 0 0 "VAL " HG11 " " 1 0 1 C2 
    3539 48 -15.3933 -1.61279 -1.6696 232 " " " " A 21 0 0 "VAL " HG12 " " 1 0 1 C2 
    3540 48 -16.0083 -1.31828 -0.189768 232 " " " " A 21 0 0 "VAL " HG13 " " 1 0 1 C2 
    3541 48 -16.5062 -1.40144 -3.63881 232 " " " " A 21 0 0 "VAL " HG21 " " 1 0 1 C2 
    3542 48 -17.856 -2.4481 -3.28803 232 " " " " A 21 0 0 "VAL " HG22 " " 1 0 1 C2 
    3543 48 -18.2018 -0.834639 -3.81622 232 " " " " A 21 0 0 "VAL " HG23 " " 1 0 1 C2 
    3544 40 -18.9666 0.104162 1.12559 233 " " " " A 43 0 0 "ALA " " N  " " " 7 0 1 C2 
    3545 14 -18.9497 0.482629 2.55625 233 " " " " A 2 0 0 "ALA " " CA " " " 6 0 1 C2 
    3546 14 -20.0454 -0.174428 3.45484 233 " " " " A 2 0 0 "ALA " " C  " " " 6 0 1 C2 
    3547 23 -20.0238 -0.211009 4.67623 233 " " " " A 70 0 0 "ALA " " O  " " " 8 0 1 C2 
    3548 14 -18.913 2.02574 2.73703 233 " " " " A 2 0 0 "ALA " " CB " " " 6 0 1 C2 
    3549 48 -19.1115 0.914874 0.540918 233 " " " " A 21 0 0 "ALA " " H  " " " 1 0 1 C2 
    3550 48 -18.0944 0.151609 3.1454 233 " " " " A 21 0 0 "ALA " " HA " " " 1 0 1 C2 
    3551 48 -18.2013 2.45862 2.03396 233 " " " " A 21 0 0 "ALA " " HB1" " " 1 0 1 C2 
    3552 48 -19.8452 2.46986 2.388 233 " " " " A 21 0 0 "ALA " " HB2" " " 1 0 1 C2 
    3553 48 -18.6346 2.37589 3.73101 233 " " " " A 21 0 0 "ALA " " HB3" " " 1 0 1 C2 
    3554 40 -21.1263 -0.607323 2.81563 234 " " " " A 43 0 0 "GLU " " N  " " " 7 0 1 C2 
    3555 14 -22.3117 -1.37782 3.33659 234 " " " " A 2 0 0 "GLU " " CA " " " 6 0 1 C2 
    3556 14 -21.8843 -2.87895 3.48478 234 " " " " A 2 0 0 "GLU " " C  " " " 6 0 1 C2 
    3557 23 -22.7495 -3.67563 3.92199 234 " " " " A 70 0 0 "GLU " " O  " " " 8 0 1 C2 
    3558 14 -23.5755 -1.16534 2.46757 234 " " " " A 2 0 0 "GLU " " CB " " " 6 0 1 C2 
    3559 14 -24.0005 0.295074 2.35051 234 " " " " A 2 0 0 "GLU " " CG " " " 6 0 1 C2 
    3560 14 -24.3099 0.941581 3.66585 234 " " " " A 2 0 0 "GLU " " CD " " " 6 0 1 C2 
    3561 23 -23.5882 1.85232 4.03992 234 " " " " A 70 0 0 "GLU " " OE1" " " 8 0 1 C2 
    3562 23 -25.3183 0.515713 4.24983 234 " " " " A 70 0 0 "GLU " " OE2" " " 8 0 1 C2 
    3563 48 -21.0673 -0.506346 1.81242 234 " " " " A 21 0 0 "GLU " " H  " " " 1 0 1 C2 
    3564 48 -22.5729 -1.04824 4.3422 234 " " " " A 21 0 0 "GLU " " HA " " " 1 0 1 C2 
    3565 48 -24.4574 -1.71194 2.80148 234 " " " " A 21 0 0 "GLU " " HB3" " " 1 0 1 C2 
    3566 48 -23.5658 -1.50449 1.43172 234 " " " " A 21 0 0 "GLU " " HB2" " " 1 0 1 C2 
    3567 48 -24.9322 0.294236 1.78476 234 " " " " A 21 0 0 "GLU " " HG3" " " 1 0 1 C2 
    3568 48 -23.2944 0.864269 1.74589 234 " " " " A 21 0 0 "GLU " " HG2" " " 1 0 1 C2 
    3569 40 -20.7392 -3.33912 3.05361 235 " " " " A 43 0 0 "PHE " " N  " " " 7 0 1 C2 
    3570 14 -20.2143 -4.68454 3.09245 235 " " " " A 2 0 0 "PHE " " CA " " " 6 0 1 C2 
    3571 14 -18.7417 -4.88005 3.5647 235 " " " " A 2 0 0 "PHE " " C  " " " 6 0 1 C2 
    3572 23 -18.4144 -5.9631 4.00088 235 " " " " A 70 0 0 "PHE " " O  " " " 8 0 1 C2 
    3573 14 -20.7282 -5.59635 1.96495 235 " " " " A 2 0 0 "PHE " " CB " " " 6 0 1 C2 
    3574 14 -20.5508 -5.03653 0.530855 235 " " " " A 2 0 0 "PHE " " CG " " " 6 0 1 C2 
    3575 14 -19.4168 -5.3852 -0.257174 235 " " " " A 2 0 0 "PHE " " CD1" " " 6 0 1 C2 
    3576 14 -21.5559 -4.22543 -0.0522023 235 " " " " A 2 0 0 "PHE " " CD2" " " 6 0 1 C2 
    3577 14 -19.2743 -4.97473 -1.65821 235 " " " " A 2 0 0 "PHE " " CE1" " " 6 0 1 C2 
    3578 14 -21.4291 -3.77207 -1.39713 235 " " " " A 2 0 0 "PHE " " CE2" " " 6 0 1 C2 
    3579 14 -20.2985 -4.15591 -2.17648 235 " " " " A 2 0 0 "PHE " " CZ " " " 6 0 1 C2 
    3580 48 -20.1524 -2.6445 2.614 235 " " " " A 21 0 0 "PHE " " H  " " " 1 0 1 C2 
    3581 48 -20.7322 -5.03971 3.98341 235 " " " " A 21 0 0 "PHE " " HA " " " 1 0 1 C2 
    3582 48 -21.8054 -5.75864 2.00282 235 " " " " A 21 0 0 "PHE " " HB3" " " 1 0 1 C2 
    3583 48 -20.2992 -6.58971 2.09638 235 " " " " A 21 0 0 "PHE " " HB2" " " 1 0 1 C2 
    3584 48 -18.6569 -6.0697 0.0898151 235 " " " " A 21 0 0 "PHE " " HD1" " " 1 0 1 C2 
    3585 48 -22.4175 -3.87721 0.498087 235 " " " " A 21 0 0 "PHE " " HD2" " " 1 0 1 C2 
    3586 48 -18.5328 -5.28503 -2.37959 235 " " " " A 21 0 0 "PHE " " HE1" " " 1 0 1 C2 
    3587 48 -22.2324 -3.18796 -1.82119 235 " " " " A 21 0 0 "PHE " " HE2" " " 1 0 1 C2 
    3588 48 -20.2172 -3.81399 -3.19769 235 " " " " A 21 0 0 "PHE " " HZ " " " 1 0 1 C2 
    3589 40 -17.9149 -3.84813 3.53208 236 " " " " A 43 0 0 "THR " " N  " " " 7 0 1 C2 
    3590 14 -16.5882 -3.82816 4.1076 236 " " " " A 2 0 0 "THR " " CA " " " 6 0 1 C2 
    3591 14 -16.2155 -2.35134 4.42589 236 " " " " A 2 0 0 "THR " " C  " " " 6 0 1 C2 
    3592 23 -16.3153 -1.46679 3.5673 236 " " " " A 70 0 0 "THR " " O  " " " 8 0 1 C2 
    3593 14 -15.6524 -4.55521 3.09418 236 " " " " A 2 0 0 "THR " " CB " " " 6 0 1 C2 
    3594 23 -14.3345 -4.68292 3.67664 236 " " " " A 70 0 0 "THR " " OG1" " " 8 0 1 C2 
    3595 14 -15.5056 -3.91532 1.72138 236 " " " " A 2 0 0 "THR " " CG2" " " 6 0 1 C2 
    3596 48 -18.2208 -3.06333 2.97478 236 " " " " A 21 0 0 "THR " " H  " " " 1 0 1 C2 
    3597 48 -16.7042 -4.47061 4.98047 236 " " " " A 21 0 0 "THR " " HA " " " 1 0 1 C2 
    3598 48 -15.8522 -5.62571 3.04727 236 " " " " A 21 0 0 "THR " " HB " " " 1 0 1 C2 
    3599 48 -14.3682 -5.21708 4.45545 236 " " " " A 21 0 0 "THR " " HG1" " " 1 0 1 C2 
    3600 48 -14.5965 -4.15376 1.1694 236 " " " " A 21 0 0 "THR " HG21 " " 1 0 1 C2 
    3601 48 -16.3548 -4.12264 1.07028 236 " " " " A 21 0 0 "THR " HG22 " " 1 0 1 C2 
    3602 48 -15.5039 -2.82544 1.70568 236 " " " " A 21 0 0 "THR " HG23 " " 1 0 1 C2 
    3603 40 -15.6802 -2.04923 5.6108 237 " " " " A 43 0 0 "PRO " " N  " " " 7 0 1 C2 
    3604 14 -15.3803 -0.655864 6.0445 237 " " " " A 2 0 0 "PRO " " CA " " " 6 0 1 C2 
    3605 14 -13.9776 -0.0965464 5.46186 237 " " " " A 2 0 0 "PRO " " C  " " " 6 0 1 C2 
    3606 23 -12.9979 -0.826935 5.4503 237 " " " " A 70 0 0 "PRO " " O  " " " 8 0 1 C2 
    3607 14 -15.3065 -0.903831 7.54972 237 " " " " A 2 0 0 "PRO " " CB " " " 6 0 1 C2 
    3608 14 -14.7031 -2.26197 7.75204 237 " " " " A 2 0 0 "PRO " " CG " " " 6 0 1 C2 
    3609 14 -15.3021 -3.05668 6.63638 237 " " " " A 2 0 0 "PRO " " CD " " " 6 0 1 C2 
    3610 48 -16.2209 0.0146615 5.86609 237 " " " " A 21 0 0 "PRO " " HA " " " 1 0 1 C2 
    3611 48 -16.3152 -0.827344 7.9556 237 " " " " A 21 0 0 "PRO " " HB3" " " 1 0 1 C2 
    3612 48 -14.792 -0.111165 8.09299 237 " " " " A 21 0 0 "PRO " " HB2" " " 1 0 1 C2 
    3613 48 -14.8199 -2.7696 8.70953 237 " " " " A 21 0 0 "PRO " " HG3" " " 1 0 1 C2 
    3614 48 -13.6664 -2.05356 7.4878 237 " " " " A 21 0 0 "PRO " " HG2" " " 1 0 1 C2 
    3615 48 -14.6225 -3.78557 6.19492 237 " " " " A 21 0 0 "PRO " " HD2" " " 1 0 1 C2 
    3616 48 -16.1819 -3.62531 6.93773 237 " " " " A 21 0 0 "PRO " " HD3" " " 1 0 1 C2 
    3617 40 -13.9636 1.1 4.92361 238 " " " " A 43 0 0 "VAL " " N  " " " 7 0 1 C2 
    3618 14 -12.9834 1.56584 3.94583 238 " " " " A 2 0 0 "VAL " " CA " " " 6 0 1 C2 
    3619 14 -11.7066 2.05645 4.65538 238 " " " " A 2 0 0 "VAL " " C  " " " 6 0 1 C2 
    3620 23 -11.7294 3.01934 5.44893 238 " " " " A 70 0 0 "VAL " " O  " " " 8 0 1 C2 
    3621 14 -13.6268 2.68582 3.09087 238 " " " " A 2 0 0 "VAL " " CB " " " 6 0 1 C2 
    3622 14 -12.5531 3.24288 2.05037 238 " " " " A 2 0 0 "VAL " " CG1" " " 6 0 1 C2 
    3623 14 -14.8543 1.98322 2.39684 238 " " " " A 2 0 0 "VAL " " CG2" " " 6 0 1 C2 
    3624 48 -14.7561 1.70793 5.07302 238 " " " " A 21 0 0 "VAL " " H  " " " 1 0 1 C2 
    3625 48 -12.6599 0.767791 3.27759 238 " " " " A 21 0 0 "VAL " " HA " " " 1 0 1 C2 
    3626 48 -14.1228 3.4704 3.66229 238 " " " " A 21 0 0 "VAL " " HB " " " 1 0 1 C2 
    3627 48 -12.7012 2.85354 1.04311 238 " " " " A 21 0 0 "VAL " HG11 " " 1 0 1 C2 
    3628 48 -12.7603 4.30474 1.91757 238 " " " " A 21 0 0 "VAL " HG12 " " 1 0 1 C2 
    3629 48 -11.496 3.22982 2.3158 238 " " " " A 21 0 0 "VAL " HG13 " " 1 0 1 C2 
    3630 48 -14.5392 0.968203 2.15486 238 " " " " A 21 0 0 "VAL " HG21 " " 1 0 1 C2 
    3631 48 -15.671 1.81038 3.09765 238 " " " " A 21 0 0 "VAL " HG22 " " 1 0 1 C2 
    3632 48 -15.2654 2.39312 1.4743 238 " " " " A 21 0 0 "VAL " HG23 " " 1 0 1 C2 
    3633 40 -10.656 1.28528 4.49563 239 " " " " A 43 0 0 "HIE " " N  " " " 7 0 1 C2 
    3634 14 -9.25743 1.46328 5.06344 239 " " " " A 2 0 0 "HIE " " CA " " " 6 0 1 C2 
    3635 14 -8.62155 2.72762 4.4414 239 " " " " A 2 0 0 "HIE " " C  " " " 6 0 1 C2 
    3636 23 -8.80217 3.03385 3.21873 239 " " " " A 70 0 0 "HIE " " O  " " " 8 0 1 C2 
    3637 14 -8.44818 0.24048 4.64933 239 " " " " A 2 0 0 "HIE " " CB " " " 6 0 1 C2 
    3638 14 -7.14857 0.115712 5.35669 239 " " " " A 2 0 0 "HIE " " CG " " " 6 0 1 C2 
    3639 40 -5.91602 0.539817 4.85417 239 " " " " A 43 0 0 "HIE " " ND1" " " 7 0 1 C2 
    3640 14 -6.80496 -0.529397 6.56915 239 " " " " A 2 0 0 "HIE " " CD2" " " 6 0 1 C2 
    3641 14 -4.94708 0.250556 5.66851 239 " " " " A 2 0 0 "HIE " " CE1" " " 6 0 1 C2 
    3642 40 -5.40641 -0.365013 6.77423 239 " " " " A 43 0 0 "HIE " " NE2" " " 7 0 1 C2 
    3643 48 -10.8204 0.498769 3.88367 239 " " " " A 21 0 0 "HIE " " H  " " " 1 0 1 C2 
    3644 48 -9.34121 1.50487 6.14941 239 " " " " A 21 0 0 "HIE " " HA " " " 1 0 1 C2 
    3645 48 -8.24241 0.177918 3.58076 239 " " " " A 21 0 0 "HIE " " HB3" " " 1 0 1 C2 
    3646 48 -8.92645 -0.682471 4.97723 239 " " " " A 21 0 0 "HIE " " HB2" " " 1 0 1 C2 
    3647 48 -7.38487 -1.02121 7.33611 239 " " " " A 21 0 0 "HIE " " HD2" " " 1 0 1 C2 
    3648 48 -3.94149 0.644489 5.67067 239 " " " " A 21 0 0 "HIE " " HE1" " " 1 0 1 C2 
    3649 40 -7.89841 3.56829 5.18798 240 " " " " A 43 0 0 "PHE " " N  " " " 7 0 1 C2 
    3650 14 -7.21321 4.77987 4.83486 240 " " " " A 2 0 0 "PHE " " CA " " " 6 0 1 C2 
    3651 14 -6.13794 4.65606 3.75193 240 " " " " A 2 0 0 "PHE " " C  " " " 6 0 1 C2 
    3652 23 -5.51866 5.69893 3.40559 240 " " " " A 70 0 0 "PHE " " O  " " " 8 0 1 C2 
    3653 14 -6.42711 5.38158 6.14842 240 " " " " A 2 0 0 "PHE " " CB " " " 6 0 1 C2 
    3654 14 -5.33799 4.47298 6.68781 240 " " " " A 2 0 0 "PHE " " CG " " " 6 0 1 C2 
    3655 14 -4.01266 4.41768 6.19124 240 " " " " A 2 0 0 "PHE " " CD1" " " 6 0 1 C2 
    3656 14 -5.65871 3.55282 7.71726 240 " " " " A 2 0 0 "PHE " " CD2" " " 6 0 1 C2 
    3657 14 -3.00455 3.67044 6.85361 240 " " " " A 2 0 0 "PHE " " CE1" " " 6 0 1 C2 
    3658 14 -4.70552 2.6428 8.23985 240 " " " " A 2 0 0 "PHE " " CE2" " " 6 0 1 C2 
    3659 14 -3.34579 2.70925 7.77561 240 " " " " A 2 0 0 "PHE " " CZ " " " 6 0 1 C2 
    3660 48 -7.69684 3.34311 6.1517 240 " " " " A 21 0 0 "PHE " " H  " " " 1 0 1 C2 
    3661 48 -7.95203 5.46154 4.41347 240 " " " " A 21 0 0 "PHE " " HA " " " 1 0 1 C2 
    3662 48 -7.11365 5.56811 6.97423 240 " " " " A 21 0 0 "PHE " " HB3" " " 1 0 1 C2 
    3663 48 -6.054 6.39207 5.98168 240 " " " " A 21 0 0 "PHE " " HB2" " " 1 0 1 C2 
    3664 48 -3.67964 5.10594 5.42848 240 " " " " A 21 0 0 "PHE " " HD1" " " 1 0 1 C2 
    3665 48 -6.6961 3.54344 8.01747 240 " " " " A 21 0 0 "PHE " " HD2" " " 1 0 1 C2 
    3666 48 -1.96908 3.89413 6.64346 240 " " " " A 21 0 0 "PHE " " HE1" " " 1 0 1 C2 
    3667 48 -4.88722 1.8785 8.98097 240 " " " " A 21 0 0 "PHE " " HE2" " " 1 0 1 C2 
    3668 48 -2.59799 1.97709 8.0423 240 " " " " A 21 0 0 "PHE " " HZ " " " 1 0 1 C2 
    3669 40 -5.98042 3.4877 3.07243 241 " " " " A 43 0 0 "PHE " " N  " " " 7 0 1 C2 
    3670 14 -5.2256 3.37872 1.88149 241 " " " " A 2 0 0 "PHE " " CA " " " 6 0 1 C2 
    3671 14 -6.0194 3.40735 0.542349 241 " " " " A 2 0 0 "PHE " " C  " " " 6 0 1 C2 
    3672 23 -5.48297 3.14662 -0.541029 241 " " " " A 70 0 0 "PHE " " O  " " " 8 0 1 C2 
    3673 14 -4.31295 2.18921 1.85912 241 " " " " A 2 0 0 "PHE " " CB " " " 6 0 1 C2 
    3674 14 -2.83159 2.39745 1.59244 241 " " " " A 2 0 0 "PHE " " CG " " " 6 0 1 C2 
    3675 14 -2.33861 2.37918 0.307524 241 " " " " A 2 0 0 "PHE " " CD1" " " 6 0 1 C2 
    3676 14 -1.95741 2.62456 2.72429 241 " " " " A 2 0 0 "PHE " " CD2" " " 6 0 1 C2 
    3677 14 -0.929037 2.53209 0.0904369 241 " " " " A 2 0 0 "PHE " " CE1" " " 6 0 1 C2 
    3678 14 -0.575012 2.79123 2.52414 241 " " " " A 2 0 0 "PHE " " CE2" " " 6 0 1 C2 
    3679 14 -0.0501246 2.7241 1.21482 241 " " " " A 2 0 0 "PHE " " CZ " " " 6 0 1 C2 
    3680 48 -6.58786 2.71187 3.29426 241 " " " " A 21 0 0 "PHE " " H  " " " 1 0 1 C2 
    3681 48 -4.51315 4.20344 1.86278 241 " " " " A 21 0 0 "PHE " " HA " " " 1 0 1 C2 
    3682 48 -4.65854 1.46815 1.11835 241 " " " " A 21 0 0 "PHE " " HB3" " " 1 0 1 C2 
    3683 48 -4.16464 1.76483 2.8521 241 " " " " A 21 0 0 "PHE " " HB2" " " 1 0 1 C2 
    3684 48 -2.91576 2.24124 -0.594843 241 " " " " A 21 0 0 "PHE " " HD1" " " 1 0 1 C2 
    3685 48 -2.43379 2.62369 3.69355 241 " " " " A 21 0 0 "PHE " " HD2" " " 1 0 1 C2 
    3686 48 -0.531303 2.39332 -0.904024 241 " " " " A 21 0 0 "PHE " " HE1" " " 1 0 1 C2 
    3687 48 0.0438391 2.74918 3.40825 241 " " " " A 21 0 0 "PHE " " HE2" " " 1 0 1 C2 
    3688 48 1.02238 2.78834 1.10521 241 " " " " A 21 0 0 "PHE " " HZ " " " 1 0 1 C2 
    3689 40 -7.3648 3.65643 0.575235 242 " " " " A 43 0 0 "ALA " " N  " " " 7 0 1 C2 
    3690 14 -8.29175 3.60285 -0.603193 242 " " " " A 2 0 0 "ALA " " CA " " " 6 0 1 C2 
    3691 14 -8.47379 4.91322 -1.38904 242 " " " " A 2 0 0 "ALA " " C  " " " 6 0 1 C2 
    3692 23 -8.70047 4.9746 -2.5913 242 " " " " A 70 0 0 "ALA " " O  " " " 8 0 1 C2 
    3693 14 -9.61348 3.10333 -0.0578366 242 " " " " A 2 0 0 "ALA " " CB " " " 6 0 1 C2 
    3694 48 -7.78344 3.84364 1.47512 242 " " " " A 21 0 0 "ALA " " H  " " " 1 0 1 C2 
    3695 48 -7.9717 2.81844 -1.28903 242 " " " " A 21 0 0 "ALA " " HA " " " 1 0 1 C2 
    3696 48 -10.3188 2.91166 -0.866457 242 " " " " A 21 0 0 "ALA " " HB1" " " 1 0 1 C2 
    3697 48 -9.44299 2.25293 0.602354 242 " " " " A 21 0 0 "ALA " " HB2" " " 1 0 1 C2 
    3698 48 -9.96974 3.93663 0.547792 242 " " " " A 21 0 0 "ALA " " HB3" " " 1 0 1 C2 
    3699 40 -8.37164 5.94922 -0.630228 243 " " " " A 43 0 0 "GLN " " N  " " " 7 0 1 C2 
    3700 14 -8.23994 7.32334 -1.00542 243 " " " " A 2 0 0 "GLN " " CA " " " 6 0 1 C2 
    3701 14 -7.06118 7.64377 -1.96794 243 " " " " A 2 0 0 "GLN " " C  " " " 6 0 1 C2 
    3702 23 -7.30829 8.20641 -3.00989 243 " " " " A 70 0 0 "GLN " " O  " " " 8 0 1 C2 
    3703 14 -8.29261 8.2253 0.256178 243 " " " " A 2 0 0 "GLN " " CB " " " 6 0 1 C2 
    3704 14 -9.65504 8.02621 0.950083 243 " " " " A 2 0 0 "GLN " " CG " " " 6 0 1 C2 
    3705 14 -9.62044 6.96231 2.00792 243 " " " " A 2 0 0 "GLN " " CD " " " 6 0 1 C2 
    3706 23 -8.82509 6.0113 2.03561 243 " " " " A 70 0 0 "GLN " " OE1" " " 8 0 1 C2 
    3707 40 -10.4728 7.13162 2.95879 243 " " " " A 43 0 0 "GLN " " NE2" " " 7 0 1 C2 
    3708 48 -8.41397 5.78154 0.364855 243 " " " " A 21 0 0 "GLN " " H  " " " 1 0 1 C2 
    3709 48 -9.07511 7.48661 -1.68655 243 " " " " A 21 0 0 "GLN " " HA " " " 1 0 1 C2 
    3710 48 -8.24571 9.3014 0.0891437 243 " " " " A 21 0 0 "GLN " " HB3" " " 1 0 1 C2 
    3711 48 -7.46326 7.92137 0.894854 243 " " " " A 21 0 0 "GLN " " HB2" " " 1 0 1 C2 
    3712 48 -10.3013 7.7526 0.116083 243 " " " " A 21 0 0 "GLN " " HG3" " " 1 0 1 C2 
    3713 48 -9.97412 8.99366 1.33782 243 " " " " A 21 0 0 "GLN " " HG2" " " 1 0 1 C2 
    3714 48 -10.4508 6.47385 3.72492 243 " " " " A 21 0 0 "GLN " HE22 " " 1 0 1 C2 
    3715 48 -11.2191 7.81218 2.95592 243 " " " " A 21 0 0 "GLN " HE21 " " 1 0 1 C2 
    3716 40 -5.74147 7.29952 -1.68045 244 " " " " A 43 0 0 "PRO " " N  " " " 7 0 1 C2 
    3717 14 -4.54921 7.335 -2.61071 244 " " " " A 2 0 0 "PRO " " CA " " " 6 0 1 C2 
    3718 14 -4.63316 6.46463 -3.86028 244 " " " " A 2 0 0 "PRO " " C  " " " 6 0 1 C2 
    3719 23 -4.014 6.80195 -4.84441 244 " " " " A 70 0 0 "PRO " " O  " " " 8 0 1 C2 
    3720 14 -3.26383 7.13428 -1.82699 244 " " " " A 2 0 0 "PRO " " CB " " " 6 0 1 C2 
    3721 14 -3.76918 6.42662 -0.592299 244 " " " " A 2 0 0 "PRO " " CG " " " 6 0 1 C2 
    3722 14 -5.20905 6.91187 -0.379702 244 " " " " A 2 0 0 "PRO " " CD " " " 6 0 1 C2 
    3723 48 -4.45035 8.36854 -2.94256 244 " " " " A 21 0 0 "PRO " " HA " " " 1 0 1 C2 
    3724 48 -2.87028 8.09922 -1.50743 244 " " " " A 21 0 0 "PRO " " HB3" " " 1 0 1 C2 
    3725 48 -2.52346 6.6078 -2.4293 244 " " " " A 21 0 0 "PRO " " HB2" " " 1 0 1 C2 
    3726 48 -3.12971 6.5283 0.284536 244 " " " " A 21 0 0 "PRO " " HG3" " " 1 0 1 C2 
    3727 48 -3.76116 5.35488 -0.790831 244 " " " " A 21 0 0 "PRO " " HG2" " " 1 0 1 C2 
    3728 48 -5.80958 6.09704 0.0246791 244 " " " " A 21 0 0 "PRO " " HD2" " " 1 0 1 C2 
    3729 48 -5.26467 7.88584 0.106501 244 " " " " A 21 0 0 "PRO " " HD3" " " 1 0 1 C2 
    3730 40 -5.45303 5.40541 -3.98475 245 " " " " A 43 0 0 "VAL " " N  " " " 7 0 1 C2 
    3731 14 -5.36231 4.53828 -5.21905 245 " " " " A 2 0 0 "VAL " " CA " " " 6 0 1 C2 
    3732 14 -6.41653 4.98745 -6.20488 245 " " " " A 2 0 0 "VAL " " C  " " " 6 0 1 C2 
    3733 23 -6.19589 4.96413 -7.47192 245 " " " " A 70 0 0 "VAL " " O  " " " 8 0 1 C2 
    3734 14 -5.55924 3.0168 -4.89671 245 " " " " A 2 0 0 "VAL " " CB " " " 6 0 1 C2 
    3735 14 -4.4748 2.54623 -3.89125 245 " " " " A 2 0 0 "VAL " " CG1" " " 6 0 1 C2 
    3736 14 -6.93351 2.62408 -4.27714 245 " " " " A 2 0 0 "VAL " " CG2" " " 6 0 1 C2 
    3737 48 -6.21318 5.34603 -3.32237 245 " " " " A 21 0 0 "VAL " " H  " " " 1 0 1 C2 
    3738 48 -4.41866 4.67773 -5.74648 245 " " " " A 21 0 0 "VAL " " HA " " " 1 0 1 C2 
    3739 48 -5.47898 2.38125 -5.7786 245 " " " " A 21 0 0 "VAL " " HB " " " 1 0 1 C2 
    3740 48 -4.38651 1.49336 -3.62338 245 " " " " A 21 0 0 "VAL " HG11 " " 1 0 1 C2 
    3741 48 -3.52867 2.81793 -4.35935 245 " " " " A 21 0 0 "VAL " HG12 " " 1 0 1 C2 
    3742 48 -4.43605 3.01418 -2.90757 245 " " " " A 21 0 0 "VAL " HG13 " " 1 0 1 C2 
    3743 48 -7.17031 1.57917 -4.07666 245 " " " " A 21 0 0 "VAL " HG21 " " 1 0 1 C2 
    3744 48 -7.13244 3.19393 -3.3695 245 " " " " A 21 0 0 "VAL " HG22 " " 1 0 1 C2 
    3745 48 -7.73662 2.65798 -5.01333 245 " " " " A 21 0 0 "VAL " HG23 " " 1 0 1 C2 
    3746 40 -7.51209 5.5504 -5.77973 246 " " " " A 43 0 0 "VAL " " N  " " " 7 0 1 C2 
    3747 14 -8.5746 5.92972 -6.78829 246 " " " " A 2 0 0 "VAL " " CA " " " 6 0 1 C2 
    3748 14 -8.05977 7.08869 -7.72287 246 " " " " A 2 0 0 "VAL " " C  " " " 6 0 1 C2 
    3749 23 -8.5432 7.20598 -8.82622 246 " " " " A 70 0 0 "VAL " " O  " " " 8 0 1 C2 
    3750 14 -9.95425 6.15994 -6.13225 246 " " " " A 2 0 0 "VAL " " CB " " " 6 0 1 C2 
    3751 14 -10.5245 4.82398 -5.52632 246 " " " " A 2 0 0 "VAL " " CG1" " " 6 0 1 C2 
    3752 14 -10.0929 7.3163 -5.13289 246 " " " " A 2 0 0 "VAL " " CG2" " " 6 0 1 C2 
    3753 48 -7.67606 5.44924 -4.78828 246 " " " " A 21 0 0 "VAL " " H  " " " 1 0 1 C2 
    3754 48 -8.67561 5.14289 -7.53581 246 " " " " A 21 0 0 "VAL " " HA " " " 1 0 1 C2 
    3755 48 -10.6569 6.54525 -6.87115 246 " " " " A 21 0 0 "VAL " " HB " " " 1 0 1 C2 
    3756 48 -10.6161 3.97964 -6.20954 246 " " " " A 21 0 0 "VAL " HG11 " " 1 0 1 C2 
    3757 48 -10.004 4.50075 -4.6248 246 " " " " A 21 0 0 "VAL " HG12 " " 1 0 1 C2 
    3758 48 -11.5608 4.96764 -5.22031 246 " " " " A 21 0 0 "VAL " HG13 " " 1 0 1 C2 
    3759 48 -11.1361 7.3867 -4.82461 246 " " " " A 21 0 0 "VAL " HG21 " " 1 0 1 C2 
    3760 48 -9.47504 7.14998 -4.25049 246 " " " " A 21 0 0 "VAL " HG22 " " 1 0 1 C2 
    3761 48 -9.78555 8.30203 -5.48209 246 " " " " A 21 0 0 "VAL " HG23 " " 1 0 1 C2 
    3762 40 -7.12443 7.84772 -7.19726 247 " " " " A 43 0 0 "THR " " N  " " " 7 0 1 C2 
    3763 14 -6.70582 9.15879 -7.72244 247 " " " " A 2 0 0 "THR " " CA " " " 6 0 1 C2 
    3764 14 -5.47674 9.00308 -8.68704 247 " " " " A 2 0 0 "THR " " C  " " " 6 0 1 C2 
    3765 23 -5.42973 9.54875 -9.79344 247 " " " " A 70 0 0 "THR " " O  " " " 8 0 1 C2 
    3766 14 -6.40765 10.1083 -6.63109 247 " " " " A 2 0 0 "THR " " CB " " " 6 0 1 C2 
    3767 23 -5.51975 9.64231 -5.67833 247 " " " " A 70 0 0 "THR " " OG1" " " 8 0 1 C2 
    3768 14 -7.59025 10.7661 -5.85279 247 " " " " A 2 0 0 "THR " " CG2" " " 6 0 1 C2 
    3769 48 -6.93119 7.63778 -6.2284 247 " " " " A 21 0 0 "THR " " H  " " " 1 0 1 C2 
    3770 48 -7.52894 9.55405 -8.31771 247 " " " " A 21 0 0 "THR " " HA " " " 1 0 1 C2 
    3771 48 -5.79064 10.9655 -6.90057 247 " " " " A 21 0 0 "THR " " HB " " " 1 0 1 C2 
    3772 48 -5.09294 10.3314 -5.19246 247 " " " " A 21 0 0 "THR " " HG1" " " 1 0 1 C2 
    3773 48 -7.72039 10.226 -4.91501 247 " " " " A 21 0 0 "THR " HG21 " " 1 0 1 C2 
    3774 48 -7.17554 11.7337 -5.57032 247 " " " " A 21 0 0 "THR " HG22 " " 1 0 1 C2 
    3775 48 -8.49362 10.8 -6.46179 247 " " " " A 21 0 0 "THR " HG23 " " 1 0 1 C2 
    3776 40 -4.55352 8.07712 -8.30702 248 " " " " A 43 0 0 "LEU " " N  " " " 7 0 1 C2 
    3777 14 -3.48142 7.43241 -9.11206 248 " " " " A 2 0 0 "LEU " " CA " " " 6 0 1 C2 
    3778 14 -4.04665 6.79145 -10.3671 248 " " " " A 2 0 0 "LEU " " C  " " " 6 0 1 C2 
    3779 23 -3.64473 7.14349 -11.4967 248 " " " " A 70 0 0 "LEU " " O  " " " 8 0 1 C2 
    3780 14 -2.6107 6.51419 -8.30378 248 " " " " A 2 0 0 "LEU " " CB " " " 6 0 1 C2 
    3781 14 -1.37154 7.21788 -7.7643 248 " " " " A 2 0 0 "LEU " " CG " " " 6 0 1 C2 
    3782 14 -0.719331 6.28088 -6.73773 248 " " " " A 2 0 0 "LEU " " CD1" " " 6 0 1 C2 
    3783 14 -0.185016 7.49308 -8.82831 248 " " " " A 2 0 0 "LEU " " CD2" " " 6 0 1 C2 
    3784 48 -4.63158 7.84457 -7.32726 248 " " " " A 21 0 0 "LEU " " H  " " " 1 0 1 C2 
    3785 48 -2.79613 8.17812 -9.51505 248 " " " " A 21 0 0 "LEU " " HA " " " 1 0 1 C2 
    3786 48 -2.42738 5.69391 -8.99778 248 " " " " A 21 0 0 "LEU " " HB3" " " 1 0 1 C2 
    3787 48 -3.22032 6.2052 -7.45467 248 " " " " A 21 0 0 "LEU " " HB2" " " 1 0 1 C2 
    3788 48 -1.81097 8.12068 -7.3401 248 " " " " A 21 0 0 "LEU " " HG " " " 1 0 1 C2 
    3789 48 0.189437 6.74651 -6.35638 248 " " " " A 21 0 0 "LEU " HD11 " " 1 0 1 C2 
    3790 48 -1.38713 6.03834 -5.9111 248 " " " " A 21 0 0 "LEU " HD12 " " 1 0 1 C2 
    3791 48 -0.498565 5.33866 -7.23932 248 " " " " A 21 0 0 "LEU " HD13 " " 1 0 1 C2 
    3792 48 -0.505504 8.32031 -9.46161 248 " " " " A 21 0 0 "LEU " HD21 " " 1 0 1 C2 
    3793 48 0.793252 7.81102 -8.46774 248 " " " " A 21 0 0 "LEU " HD22 " " 1 0 1 C2 
    3794 48 0.127459 6.61785 -9.39789 248 " " " " A 21 0 0 "LEU " HD23 " " 1 0 1 C2 
    3795 40 -5.05496 5.89583 -10.2006 249 " " " " A 43 0 0 "ILE " " N  " " " 7 0 1 C2 
    3796 14 -5.84983 5.36997 -11.3339 249 " " " " A 2 0 0 "ILE " " CA " " " 6 0 1 C2 
    3797 14 -6.59652 6.4827 -12.1229 249 " " " " A 2 0 0 "ILE " " C  " " " 6 0 1 C2 
    3798 23 -6.46526 6.59428 -13.3272 249 " " " " A 70 0 0 "ILE " " O  " " " 8 0 1 C2 
    3799 14 -6.85214 4.29144 -10.831 249 " " " " A 2 0 0 "ILE " " CB " " " 6 0 1 C2 
    3800 14 -6.03391 3.09841 -10.1642 249 " " " " A 2 0 0 "ILE " " CG1" " " 6 0 1 C2 
    3801 14 -7.80773 3.79511 -11.9185 249 " " " " A 2 0 0 "ILE " " CG2" " " 6 0 1 C2 
    3802 14 -6.93608 2.27631 -9.23225 249 " " " " A 2 0 0 "ILE " " CD1" " " 6 0 1 C2 
    3803 48 -5.42849 5.70396 -9.28208 249 " " " " A 21 0 0 "ILE " " H  " " " 1 0 1 C2 
    3804 48 -5.16848 5.01906 -12.1089 249 " " " " A 21 0 0 "ILE " " HA " " " 1 0 1 C2 
    3805 48 -7.3577 4.87462 -10.0613 249 " " " " A 21 0 0 "ILE " " HB " " " 1 0 1 C2 
    3806 48 -5.16863 3.43807 -9.59502 249 " " " " A 21 0 0 "ILE " HG13 " " 1 0 1 C2 
    3807 48 -5.48521 2.50247 -10.8936 249 " " " " A 21 0 0 "ILE " HG12 " " 1 0 1 C2 
    3808 48 -8.53236 4.57007 -12.1684 249 " " " " A 21 0 0 "ILE " HG21 " " 1 0 1 C2 
    3809 48 -7.39746 3.48946 -12.881 249 " " " " A 21 0 0 "ILE " HG22 " " 1 0 1 C2 
    3810 48 -8.36364 2.94028 -11.5334 249 " " " " A 21 0 0 "ILE " HG23 " " 1 0 1 C2 
    3811 48 -6.28323 1.53947 -8.76431 249 " " " " A 21 0 0 "ILE " HD11 " " 1 0 1 C2 
    3812 48 -7.5262 2.86113 -8.52668 249 " " " " A 21 0 0 "ILE " HD12 " " 1 0 1 C2 
    3813 48 -7.76537 1.80234 -9.75734 249 " " " " A 21 0 0 "ILE " HD13 " " 1 0 1 C2 
    3814 40 -7.28451 7.43318 -11.3989 250 " " " " A 43 0 0 "GLY " " N  " " " 7 0 1 C2 
    3815 14 -8.11307 8.52914 -11.9503 250 " " " " A 2 0 0 "GLY " " CA " " " 6 0 1 C2 
    3816 14 -7.46692 9.59629 -12.8412 250 " " " " A 2 0 0 "GLY " " C  " " " 6 0 1 C2 
    3817 23 -8.08511 10.0885 -13.7882 250 " " " " A 70 0 0 "GLY " " O  " " " 8 0 1 C2 
    3818 48 -7.29034 7.26386 -10.4032 250 " " " " A 21 0 0 "GLY " " H  " " " 1 0 1 C2 
    3819 48 -8.50391 9.04743 -11.0747 250 " " " " A 21 0 0 "GLY " " HA3" " " 1 0 1 C2 
    3820 48 -8.94219 8.01883 -12.4404 250 " " " " A 21 0 0 "GLY " " HA2" " " 1 0 1 C2 
    3821 40 -6.17097 9.8591 -12.6723 251 " " " " A 43 0 0 "LEU " " N  " " " 7 0 1 C2 
    3822 14 -5.40839 10.8841 -13.3693 251 " " " " A 2 0 0 "LEU " " CA " " " 6 0 1 C2 
    3823 14 -4.46561 10.1649 -14.3536 251 " " " " A 2 0 0 "LEU " " C  " " " 6 0 1 C2 
    3824 23 -4.18988 10.6458 -15.4304 251 " " " " A 70 0 0 "LEU " " O  " " " 8 0 1 C2 
    3825 14 -4.47697 11.6717 -12.3461 251 " " " " A 2 0 0 "LEU " " CB " " " 6 0 1 C2 
    3826 14 -5.159 12.5695 -11.2467 251 " " " " A 2 0 0 "LEU " " CG " " " 6 0 1 C2 
    3827 14 -4.19594 13.073 -10.2631 251 " " " " A 2 0 0 "LEU " " CD1" " " 6 0 1 C2 
    3828 14 -6.00751 13.6291 -11.917 251 " " " " A 2 0 0 "LEU " " CD2" " " 6 0 1 C2 
    3829 48 -5.71495 9.35316 -11.9265 251 " " " " A 21 0 0 "LEU " " H  " " " 1 0 1 C2 
    3830 48 -6.1564 11.4753 -13.8975 251 " " " " A 21 0 0 "LEU " " HA " " " 1 0 1 C2 
    3831 48 -3.86362 12.3511 -12.938 251 " " " " A 21 0 0 "LEU " " HB3" " " 1 0 1 C2 
    3832 48 -3.92327 10.9645 -11.7285 251 " " " " A 21 0 0 "LEU " " HB2" " " 1 0 1 C2 
    3833 48 -5.8501 11.9137 -10.7171 251 " " " " A 21 0 0 "LEU " " HG " " " 1 0 1 C2 
    3834 48 -4.71908 13.6621 -9.50994 251 " " " " A 21 0 0 "LEU " HD11 " " 1 0 1 C2 
    3835 48 -3.60346 12.2927 -9.78537 251 " " " " A 21 0 0 "LEU " HD12 " " 1 0 1 C2 
    3836 48 -3.50698 13.726 -10.7988 251 " " " " A 21 0 0 "LEU " HD13 " " 1 0 1 C2 
    3837 48 -6.81568 13.1964 -12.5067 251 " " " " A 21 0 0 "LEU " HD21 " " 1 0 1 C2 
    3838 48 -6.49735 14.1862 -11.1183 251 " " " " A 21 0 0 "LEU " HD22 " " 1 0 1 C2 
    3839 48 -5.44387 14.2868 -12.5787 251 " " " " A 21 0 0 "LEU " HD23 " " 1 0 1 C2 
    3840 40 -3.94712 9.02661 -13.9849 252 " " " " A 43 0 0 "GLY " " N  " " " 7 0 1 C2 
    3841 14 -2.86932 8.308 -14.7503 252 " " " " A 2 0 0 "GLY " " CA " " " 6 0 1 C2 
    3842 14 -3.28644 7.27874 -15.8175 252 " " " " A 2 0 0 "GLY " " C  " " " 6 0 1 C2 
    3843 23 -2.5229 7.06381 -16.7445 252 " " " " A 70 0 0 "GLY " " O  " " " 8 0 1 C2 
    3844 48 -4.27021 8.53467 -13.1641 252 " " " " A 21 0 0 "GLY " " H  " " " 1 0 1 C2 
    3845 48 -2.24776 7.77229 -14.0328 252 " " " " A 21 0 0 "GLY " " HA3" " " 1 0 1 C2 
    3846 48 -2.26556 9.05762 -15.2618 252 " " " " A 21 0 0 "GLY " " HA2" " " 1 0 1 C2 
    3847 40 -4.47582 6.72786 -15.7172 253 " " " " A 43 0 0 "ILE " " N  " " " 7 0 1 C2 
    3848 14 -4.99019 5.58947 -16.5405 253 " " " " A 2 0 0 "ILE " " CA " " " 6 0 1 C2 
    3849 14 -6.21471 6.07564 -17.4029 253 " " " " A 2 0 0 "ILE " " C  " " " 6 0 1 C2 
    3850 23 -6.149 5.93787 -18.617 253 " " " " A 70 0 0 "ILE " " O  " " " 8 0 1 C2 
    3851 14 -5.39364 4.34791 -15.6229 253 " " " " A 2 0 0 "ILE " " CB " " " 6 0 1 C2 
    3852 14 -4.19447 3.81376 -14.7393 253 " " " " A 2 0 0 "ILE " " CG1" " " 6 0 1 C2 
    3853 14 -6.12378 3.24103 -16.3527 253 " " " " A 2 0 0 "ILE " " CG2" " " 6 0 1 C2 
    3854 14 -4.41346 2.56584 -13.9287 253 " " " " A 2 0 0 "ILE " " CD1" " " 6 0 1 C2 
    3855 48 -5.08603 6.96427 -14.9479 253 " " " " A 21 0 0 "ILE " " H  " " " 1 0 1 C2 
    3856 48 -4.15811 5.17237 -17.1078 253 " " " " A 21 0 0 "ILE " " HA " " " 1 0 1 C2 
    3857 48 -6.19033 4.77726 -15.0154 253 " " " " A 21 0 0 "ILE " " HB " " " 1 0 1 C2 
    3858 48 -3.92345 4.70438 -14.1723 253 " " " " A 21 0 0 "ILE " HG13 " " 1 0 1 C2 
    3859 48 -3.26624 3.60709 -15.272 253 " " " " A 21 0 0 "ILE " HG12 " " 1 0 1 C2 
    3860 48 -6.853 3.62086 -17.0683 253 " " " " A 21 0 0 "ILE " HG21 " " 1 0 1 C2 
    3861 48 -5.45831 2.64928 -16.9813 253 " " " " A 21 0 0 "ILE " HG22 " " 1 0 1 C2 
    3862 48 -6.72282 2.59873 -15.7072 253 " " " " A 21 0 0 "ILE " HG23 " " 1 0 1 C2 
    3863 48 -5.3747 2.62981 -13.4187 253 " " " " A 21 0 0 "ILE " HD11 " " 1 0 1 C2 
    3864 48 -4.33281 1.59952 -14.4265 253 " " " " A 21 0 0 "ILE " HD12 " " 1 0 1 C2 
    3865 48 -3.58938 2.46282 -13.2227 253 " " " " A 21 0 0 "ILE " HD13 " " 1 0 1 C2 
    3866 40 -7.28865 6.58871 -16.7571 254 " " " " A 43 0 0 "ALA " " N  " " " 7 0 1 C2 
    3867 14 -8.46187 7.11834 -17.3384 254 " " " " A 2 0 0 "ALA " " CA " " " 6 0 1 C2 
    3868 14 -8.24232 8.22933 -18.4055 254 " " " " A 2 0 0 "ALA " " C  " " " 6 0 1 C2 
    3869 23 -8.91459 8.1848 -19.429 254 " " " " A 70 0 0 "ALA " " O  " " " 8 0 1 C2 
    3870 14 -9.21806 7.64443 -16.1696 254 " " " " A 2 0 0 "ALA " " CB " " " 6 0 1 C2 
    3871 48 -7.279 6.65961 -15.7496 254 " " " " A 21 0 0 "ALA " " H  " " " 1 0 1 C2 
    3872 48 -8.90529 6.26237 -17.8472 254 " " " " A 21 0 0 "ALA " " HA " " " 1 0 1 C2 
    3873 48 -10.3015 7.704 -16.2732 254 " " " " A 21 0 0 "ALA " " HB1" " " 1 0 1 C2 
    3874 48 -9.10303 6.97568 -15.3166 254 " " " " A 21 0 0 "ALA " " HB2" " " 1 0 1 C2 
    3875 48 -8.94225 8.65227 -15.8593 254 " " " " A 21 0 0 "ALA " " HB3" " " 1 0 1 C2 
    3876 40 -7.40418 9.19199 -18.2321 255 " " " " A 43 0 0 "ILE " " N  " " " 7 0 1 C2 
    3877 14 -7.13576 10.2981 -19.1638 255 " " " " A 2 0 0 "ILE " " CA " " " 6 0 1 C2 
    3878 14 -6.23238 9.74334 -20.3475 255 " " " " A 2 0 0 "ILE " " C  " " " 6 0 1 C2 
    3879 23 -6.39714 10.0902 -21.4824 255 " " " " A 70 0 0 "ILE " " O  " " " 8 0 1 C2 
    3880 14 -6.49204 11.5823 -18.4991 255 " " " " A 2 0 0 "ILE " " CB " " " 6 0 1 C2 
    3881 14 -7.34452 12.0464 -17.3296 255 " " " " A 2 0 0 "ILE " " CG1" " " 6 0 1 C2 
    3882 14 -6.32263 12.6658 -19.6552 255 " " " " A 2 0 0 "ILE " " CG2" " " 6 0 1 C2 
    3883 14 -6.78033 13.2486 -16.5063 255 " " " " A 2 0 0 "ILE " " CD1" " " 6 0 1 C2 
    3884 48 -6.85504 9.23687 -17.3856 255 " " " " A 21 0 0 "ILE " " H  " " " 1 0 1 C2 
    3885 48 -8.0859 10.6243 -19.5867 255 " " " " A 21 0 0 "ILE " " HA " " " 1 0 1 C2 
    3886 48 -5.48873 11.3233 -18.1609 255 " " " " A 21 0 0 "ILE " " HB " " " 1 0 1 C2 
    3887 48 -7.57408 11.222 -16.6544 255 " " " " A 21 0 0 "ILE " HG13 " " 1 0 1 C2 
    3888 48 -8.31867 12.3774 -17.6895 255 " " " " A 21 0 0 "ILE " HG12 " " 1 0 1 C2 
    3889 48 -5.36832 12.4523 -20.1367 255 " " " " A 21 0 0 "ILE " HG21 " " 1 0 1 C2 
    3890 48 -6.93427 12.4353 -20.5275 255 " " " " A 21 0 0 "ILE " HG22 " " 1 0 1 C2 
    3891 48 -6.494 13.7155 -19.4165 255 " " " " A 21 0 0 "ILE " HG23 " " 1 0 1 C2 
    3892 48 -6.38476 14.0727 -17.1 255 " " " " A 21 0 0 "ILE " HD11 " " 1 0 1 C2 
    3893 48 -7.56744 13.5645 -15.8217 255 " " " " A 21 0 0 "ILE " HD12 " " 1 0 1 C2 
    3894 48 -5.94915 12.9933 -15.849 255 " " " " A 21 0 0 "ILE " HD13 " " 1 0 1 C2 
    3895 40 -5.37788 8.7315 -20.0354 256 " " " " A 43 0 0 "ASH " " N  " " " 7 0 1 C2 
    3896 14 -4.54938 7.96433 -20.9483 256 " " " " A 2 0 0 "ASH " " CA " " " 6 0 1 C2 
    3897 14 -5.35473 6.96146 -21.8044 256 " " " " A 2 0 0 "ASH " " C  " " " 6 0 1 C2 
    3898 23 -5.05376 6.67027 -22.9613 256 " " " " A 70 0 0 "ASH " " O  " " " 8 0 1 C2 
    3899 14 -3.4811 7.133 -20.0865 256 " " " " A 2 0 0 "ASH " " CB " " " 6 0 1 C2 
    3900 14 -2.1095 6.83894 -20.7366 256 " " " " A 2 0 0 "ASH " " CG " " " 6 0 1 C2 
    3901 23 -1.85078 6.9531 -21.932 256 " " " " A 70 0 0 "ASH " " OD1" " " 8 0 1 C2 
    3902 23 -1.12078 6.50757 -19.8677 256 " " " " A 70 0 0 "ASH " " OD2" " " 8 0 1 C2 
    3903 48 -5.43617 8.39296 -19.0856 256 " " " " A 21 0 0 "ASH " " H  " " " 1 0 1 C2 
    3904 48 -4.10258 8.68181 -21.6365 256 " " " " A 21 0 0 "ASH " " HA " " " 1 0 1 C2 
    3905 48 -3.97211 6.19548 -19.8256 256 " " " " A 21 0 0 "ASH " " HB3" " " 1 0 1 C2 
    3906 48 -3.33634 7.83498 -19.2653 256 " " " " A 21 0 0 "ASH " " HB2" " " 1 0 1 C2 
    3907 40 -6.50462 6.44606 -21.2412 257 " " " " A 43 0 0 "TYR " " N  " " " 7 0 1 C2 
    3908 14 -7.6224 5.74115 -21.9225 257 " " " " A 2 0 0 "TYR " " CA " " " 6 0 1 C2 
    3909 14 -8.36592 6.67218 -22.8381 257 " " " " A 2 0 0 "TYR " " C  " " " 6 0 1 C2 
    3910 23 -8.54043 6.27593 -23.9452 257 " " " " A 70 0 0 "TYR " " O  " " " 8 0 1 C2 
    3911 14 -8.65076 5.04804 -21.0516 257 " " " " A 2 0 0 "TYR " " CB " " " 6 0 1 C2 
    3912 14 -8.24145 3.88407 -20.1667 257 " " " " A 2 0 0 "TYR " " CG " " " 6 0 1 C2 
    3913 14 -7.05836 3.18506 -20.387 257 " " " " A 2 0 0 "TYR " " CD1" " " 6 0 1 C2 
    3914 14 -9.14049 3.51269 -19.1371 257 " " " " A 2 0 0 "TYR " " CD2" " " 6 0 1 C2 
    3915 14 -6.90482 2.00849 -19.6992 257 " " " " A 2 0 0 "TYR " " CE1" " " 6 0 1 C2 
    3916 14 -8.89675 2.34117 -18.3311 257 " " " " A 2 0 0 "TYR " " CE2" " " 6 0 1 C2 
    3917 14 -7.77116 1.54816 -18.7446 257 " " " " A 2 0 0 "TYR " " CZ " " " 6 0 1 C2 
    3918 23 -7.52305 0.311681 -18.1855 257 " " " " A 70 0 0 "TYR " " OH " " " 8 0 1 C2 
    3919 48 -6.58956 6.5768 -20.2433 257 " " " " A 21 0 0 "TYR " " H  " " " 1 0 1 C2 
    3920 48 -7.17315 5.04013 -22.6259 257 " " " " A 21 0 0 "TYR " " HA " " " 1 0 1 C2 
    3921 48 -9.41585 4.65884 -21.7234 257 " " " " A 21 0 0 "TYR " " HB3" " " 1 0 1 C2 
    3922 48 -9.17651 5.78897 -20.4494 257 " " " " A 21 0 0 "TYR " " HB2" " " 1 0 1 C2 
    3923 48 -6.36396 3.4674 -21.1644 257 " " " " A 21 0 0 "TYR " " HD1" " " 1 0 1 C2 
    3924 48 -10.066 4.00191 -18.8715 257 " " " " A 21 0 0 "TYR " " HD2" " " 1 0 1 C2 
    3925 48 -6.04259 1.43121 -19.9987 257 " " " " A 21 0 0 "TYR " " HE1" " " 1 0 1 C2 
    3926 48 -9.61779 1.91933 -17.6466 257 " " " " A 21 0 0 "TYR " " HE2" " " 1 0 1 C2 
    3927 48 -6.60634 0.100161 -18.2744 257 " " " " A 21 0 0 "TYR " " HH " " " 1 0 1 C2 
    3928 40 -8.79994 7.84655 -22.3332 258 " " " " A 43 0 0 "GLY " " N  " " " 7 0 1 C2 
    3929 14 -9.55333 8.76716 -23.142 258 " " " " A 2 0 0 "GLY " " CA " " " 6 0 1 C2 
    3930 14 -8.71793 9.23802 -24.3711 258 " " " " A 2 0 0 "GLY " " C  " " " 6 0 1 C2 
    3931 23 -9.30117 9.35461 -25.4818 258 " " " " A 70 0 0 "GLY " " O  " " " 8 0 1 C2 
    3932 48 -8.63377 8.03672 -21.3552 258 " " " " A 21 0 0 "GLY " " H  " " " 1 0 1 C2 
    3933 48 -9.8018 9.69499 -22.6268 258 " " " " A 21 0 0 "GLY " " HA3" " " 1 0 1 C2 
    3934 48 -10.4868 8.27371 -23.4126 258 " " " " A 21 0 0 "GLY " " HA2" " " 1 0 1 C2 
    3935 40 -7.37031 9.25335 -24.2485 259 " " " " A 43 0 0 "LEU " " N  " " " 7 0 1 C2 
    3936 14 -6.52753 9.93921 -25.1772 259 " " " " A 2 0 0 "LEU " " CA " " " 6 0 1 C2 
    3937 14 -6.30232 9.08861 -26.4871 259 " " " " A 2 0 0 "LEU " " C  " " " 6 0 1 C2 
    3938 23 -5.96312 9.60358 -27.5456 259 " " " " A 70 0 0 "LEU " " O  " " " 8 0 1 C2 
    3939 14 -5.14172 10.2106 -24.4968 259 " " " " A 2 0 0 "LEU " " CB " " " 6 0 1 C2 
    3940 14 -3.94045 10.7529 -25.325 259 " " " " A 2 0 0 "LEU " " CG " " " 6 0 1 C2 
    3941 14 -4.36623 12.0598 -26.1206 259 " " " " A 2 0 0 "LEU " " CD1" " " 6 0 1 C2 
    3942 14 -2.70546 10.7641 -24.4312 259 " " " " A 2 0 0 "LEU " " CD2" " " 6 0 1 C2 
    3943 48 -7.06468 9.26976 -23.286 259 " " " " A 21 0 0 "LEU " " H  " " " 1 0 1 C2 
    3944 48 -6.93577 10.929 -25.3817 259 " " " " A 21 0 0 "LEU " " HA " " " 1 0 1 C2 
    3945 48 -4.77175 9.24376 -24.1554 259 " " " " A 21 0 0 "LEU " " HB3" " " 1 0 1 C2 
    3946 48 -5.35029 10.7882 -23.5962 259 " " " " A 21 0 0 "LEU " " HB2" " " 1 0 1 C2 
    3947 48 -3.72972 10.0655 -26.1442 259 " " " " A 21 0 0 "LEU " " HG " " " 1 0 1 C2 
    3948 48 -5.24 12.0943 -26.7713 259 " " " " A 21 0 0 "LEU " HD11 " " 1 0 1 C2 
    3949 48 -4.43054 12.8709 -25.3954 259 " " " " A 21 0 0 "LEU " HD12 " " 1 0 1 C2 
    3950 48 -3.52825 12.3377 -26.7598 259 " " " " A 21 0 0 "LEU " HD13 " " 1 0 1 C2 
    3951 48 -1.83655 10.9279 -25.0685 259 " " " " A 21 0 0 "LEU " HD21 " " 1 0 1 C2 
    3952 48 -2.69705 11.6527 -23.7999 259 " " " " A 21 0 0 "LEU " HD22 " " 1 0 1 C2 
    3953 48 -2.48442 9.86688 -23.853 259 " " " " A 21 0 0 "LEU " HD23 " " 1 0 1 C2 
    3954 40 -6.35778 7.76991 -26.3352 260 " " " " A 43 0 0 "PHE " " N  " " " 7 0 1 C2 
    3955 14 -5.98515 6.8185 -27.3827 260 " " " " A 2 0 0 "PHE " " CA " " " 6 0 1 C2 
    3956 14 -7.20585 6.61107 -28.3813 260 " " " " A 2 0 0 "PHE " " C  " " " 6 0 1 C2 
    3957 23 -7.08923 6.00107 -29.4254 260 " " " " A 70 0 0 "PHE " " O  " " " 8 0 1 C2 
    3958 14 -5.65317 5.48123 -26.7466 260 " " " " A 2 0 0 "PHE " " CB " " " 6 0 1 C2 
    3959 14 -5.04479 4.48626 -27.7389 260 " " " " A 2 0 0 "PHE " " CG " " " 6 0 1 C2 
    3960 14 -5.8107 3.39517 -28.0376 260 " " " " A 2 0 0 "PHE " " CD1" " " 6 0 1 C2 
    3961 14 -3.77925 4.58433 -28.2441 260 " " " " A 2 0 0 "PHE " " CD2" " " 6 0 1 C2 
    3962 14 -5.24794 2.42185 -28.9096 260 " " " " A 2 0 0 "PHE " " CE1" " " 6 0 1 C2 
    3963 14 -3.17286 3.59166 -29.046 260 " " " " A 2 0 0 "PHE " " CE2" " " 6 0 1 C2 
    3964 14 -3.95815 2.55438 -29.4441 260 " " " " A 2 0 0 "PHE " " CZ " " " 6 0 1 C2 
    3965 48 -6.75352 7.44796 -25.4635 260 " " " " A 21 0 0 "PHE " " H  " " " 1 0 1 C2 
    3966 48 -5.1401 7.18028 -27.9684 260 " " " " A 21 0 0 "PHE " " HA " " " 1 0 1 C2 
    3967 48 -6.5095 5.0627 -26.2178 260 " " " " A 21 0 0 "PHE " " HB3" " " 1 0 1 C2 
    3968 48 -4.89942 5.71535 -25.9949 260 " " " " A 21 0 0 "PHE " " HB2" " " 1 0 1 C2 
    3969 48 -6.75254 3.25918 -27.5269 260 " " " " A 21 0 0 "PHE " " HD1" " " 1 0 1 C2 
    3970 48 -3.25406 5.48778 -27.9714 260 " " " " A 21 0 0 "PHE " " HD2" " " 1 0 1 C2 
    3971 48 -5.84319 1.56407 -29.1858 260 " " " " A 21 0 0 "PHE " " HE1" " " 1 0 1 C2 
    3972 48 -2.21851 3.66658 -29.546 260 " " " " A 21 0 0 "PHE " " HE2" " " 1 0 1 C2 
    3973 48 -3.66913 1.81305 -30.1744 260 " " " " A 21 0 0 "PHE " " HZ " " " 1 0 1 C2 
    3974 40 -8.44575 7.11104 -28.1026 261 " " " " A 43 0 0 "ILE " " N  " " " 7 0 1 C2 
    3975 14 -9.61487 7.07615 -28.9306 261 " " " " A 2 0 0 "ILE " " CA " " " 6 0 1 C2 
    3976 14 -9.66584 8.58941 -29.5194 261 " " " " A 2 0 0 "ILE " " C  " " " 6 0 1 C2 
    3977 23 -9.78323 8.68345 -30.71 261 " " " " A 70 0 0 "ILE " " O  " " " 8 0 1 C2 
    3978 14 -10.9041 6.66969 -28.0344 261 " " " " A 2 0 0 "ILE " " CB " " " 6 0 1 C2 
    3979 14 -10.7989 5.25766 -27.2911 261 " " " " A 2 0 0 "ILE " " CG1" " " 6 0 1 C2 
    3980 14 -12.0981 6.60614 -28.9482 261 " " " " A 2 0 0 "ILE " " CG2" " " 6 0 1 C2 
    3981 14 -11.2967 5.18873 -25.8388 261 " " " " A 2 0 0 "ILE " " CD1" " " 6 0 1 C2 
    3982 48 -8.50206 7.68027 -27.2702 261 " " " " A 21 0 0 "ILE " " H  " " " 1 0 1 C2 
    3983 48 -9.51083 6.35796 -29.7439 261 " " " " A 21 0 0 "ILE " " HA " " " 1 0 1 C2 
    3984 48 -11.1546 7.41812 -27.2826 261 " " " " A 21 0 0 "ILE " " HB " " " 1 0 1 C2 
    3985 48 -9.7849 4.88831 -27.4445 261 " " " " A 21 0 0 "ILE " HG13 " " 1 0 1 C2 
    3986 48 -11.5069 4.55627 -27.7326 261 " " " " A 21 0 0 "ILE " HG12 " " 1 0 1 C2 
    3987 48 -12.9766 6.36599 -28.3493 261 " " " " A 21 0 0 "ILE " HG21 " " 1 0 1 C2 
    3988 48 -12.429 7.53995 -29.4027 261 " " " " A 21 0 0 "ILE " HG22 " " 1 0 1 C2 
    3989 48 -11.9183 5.80028 -29.6598 261 " " " " A 21 0 0 "ILE " HG23 " " 1 0 1 C2 
    3990 48 -12.1855 5.79355 -25.6593 261 " " " " A 21 0 0 "ILE " HD11 " " 1 0 1 C2 
    3991 48 -11.3693 4.1279 -25.5991 261 " " " " A 21 0 0 "ILE " HD12 " " 1 0 1 C2 
    3992 48 -10.4883 5.5574 -25.2073 261 " " " " A 21 0 0 "ILE " HD13 " " 1 0 1 C2 
    3993 40 -9.50447 9.69736 -28.7586 262 " " " " A 43 0 0 "VAL " " N  " " " 7 0 1 C2 
    3994 14 -9.51994 11.0622 -29.1742 262 " " " " A 2 0 0 "VAL " " CA " " " 6 0 1 C2 
    3995 14 -8.34383 11.2687 -30.1493 262 " " " " A 2 0 0 "VAL " " C  " " " 6 0 1 C2 
    3996 23 -8.46302 11.9905 -31.1046 262 " " " " A 70 0 0 "VAL " " O  " " " 8 0 1 C2 
    3997 14 -9.40082 11.9274 -27.8582 262 " " " " A 2 0 0 "VAL " " CB " " " 6 0 1 C2 
    3998 14 -9.11029 13.4092 -28.0557 262 " " " " A 2 0 0 "VAL " " CG1" " " 6 0 1 C2 
    3999 14 -10.8286 11.9102 -27.1071 262 " " " " A 2 0 0 "VAL " " CG2" " " 6 0 1 C2 
    4000 48 -9.35429 9.54211 -27.772 262 " " " " A 21 0 0 "VAL " " H  " " " 1 0 1 C2 
    4001 48 -10.481 11.2102 -29.6666 262 " " " " A 21 0 0 "VAL " " HA " " " 1 0 1 C2 
    4002 48 -8.57407 11.5295 -27.2697 262 " " " " A 21 0 0 "VAL " " HB " " " 1 0 1 C2 
    4003 48 -9.75188 13.8499 -28.8188 262 " " " " A 21 0 0 "VAL " HG11 " " 1 0 1 C2 
    4004 48 -9.20015 14.0125 -27.1524 262 " " " " A 21 0 0 "VAL " HG12 " " 1 0 1 C2 
    4005 48 -8.1343 13.2713 -28.5211 262 " " " " A 21 0 0 "VAL " HG13 " " 1 0 1 C2 
    4006 48 -10.9328 10.9189 -26.6662 262 " " " " A 21 0 0 "VAL " HG21 " " 1 0 1 C2 
    4007 48 -10.8519 12.6195 -26.2798 262 " " " " A 21 0 0 "VAL " HG22 " " 1 0 1 C2 
    4008 48 -11.6629 12.0686 -27.7905 262 " " " " A 21 0 0 "VAL " HG23 " " 1 0 1 C2 
    4009 40 -7.2436 10.4626 -30.0663 263 " " " " A 43 0 0 "SER " " N  " " " 7 0 1 C2 
    4010 14 -6.21557 10.4174 -31.1248 263 " " " " A 2 0 0 "SER " " CA " " " 6 0 1 C2 
    4011 14 -6.38856 9.34246 -32.2284 263 " " " " A 2 0 0 "SER " " C  " " " 6 0 1 C2 
    4012 23 -5.44473 9.06044 -32.9538 263 " " " " A 70 0 0 "SER " " O  " " " 8 0 1 C2 
    4013 14 -4.87556 10.3243 -30.4273 263 " " " " A 2 0 0 "SER " " CB " " " 6 0 1 C2 
    4014 23 -4.65639 9.05256 -29.8498 263 " " " " A 70 0 0 "SER " " OG " " " 8 0 1 C2 
    4015 48 -7.26434 9.71015 -29.3929 263 " " " " A 21 0 0 "SER " " H  " " " 1 0 1 C2 
    4016 48 -6.15935 11.3658 -31.6592 263 " " " " A 21 0 0 "SER " " HA " " " 1 0 1 C2 
    4017 48 -4.82475 11.0276 -29.596 263 " " " " A 21 0 0 "SER " " HB3" " " 1 0 1 C2 
    4018 48 -4.16261 10.4559 -31.2412 263 " " " " A 21 0 0 "SER " " HB2" " " 1 0 1 C2 
    4019 48 -5.1564 8.96109 -29.0531 263 " " " " A 21 0 0 "SER " " HG " " " 1 0 1 C2 
    4020 40 -7.59635 8.87436 -32.4103 264 " " " " A 43 0 0 "ARG " " N  " " " 7 0 1 C2 
    4021 14 -7.87697 7.81097 -33.4324 264 " " " " A 2 0 0 "ARG " " CA " " " 6 0 1 C2 
    4022 14 -9.20839 7.96597 -34.1577 264 " " " " A 2 0 0 "ARG " " C  " " " 6 0 1 C2 
    4023 23 -9.33103 7.53194 -35.3188 264 " " " " A 70 0 0 "ARG " " O  " " " 8 0 1 C2 
    4024 14 -7.6334 6.39057 -32.8005 264 " " " " A 2 0 0 "ARG " " CB " " " 6 0 1 C2 
    4025 14 -7.96414 5.12209 -33.627 264 " " " " A 2 0 0 "ARG " " CG " " " 6 0 1 C2 
    4026 14 -7.06686 4.79742 -34.8486 264 " " " " A 2 0 0 "ARG " " CD " " " 6 0 1 C2 
    4027 40 -7.97029 4.37707 -35.9483 264 " " " " A 43 0 0 "ARG " " NE " " " 7 0 1 C2 
    4028 14 -7.76316 4.24531 -37.2501 264 " " " " A 2 0 0 "ARG " " CZ " " " 6 0 1 C2 
    4029 40 -8.68129 3.641 -37.9782 264 " " " " A 43 0 0 "ARG " " NH1" " " 7 0 1 C2 
    4030 40 -6.58475 4.59744 -37.7393 264 " " " " A 43 0 0 "ARG " " NH2" " " 7 0 1 C2 
    4031 48 -8.42011 9.10756 -31.8745 264 " " " " A 21 0 0 "ARG " " H  " " " 1 0 1 C2 
    4032 48 -7.04739 7.9627 -34.123 264 " " " " A 21 0 0 "ARG " " HA " " " 1 0 1 C2 
    4033 48 -8.08644 6.29668 -31.8136 264 " " " " A 21 0 0 "ARG " " HB3" " " 1 0 1 C2 
    4034 48 -6.55871 6.31364 -32.6355 264 " " " " A 21 0 0 "ARG " " HB2" " " 1 0 1 C2 
    4035 48 -8.99968 5.21535 -33.9542 264 " " " " A 21 0 0 "ARG " " HG3" " " 1 0 1 C2 
    4036 48 -8.0604 4.3108 -32.9055 264 " " " " A 21 0 0 "ARG " " HG2" " " 1 0 1 C2 
    4037 48 -6.27574 4.05794 -34.7245 264 " " " " A 21 0 0 "ARG " " HD3" " " 1 0 1 C2 
    4038 48 -6.49247 5.6931 -35.0851 264 " " " " A 21 0 0 "ARG " " HD2" " " 1 0 1 C2 
    4039 48 -8.83899 4.1314 -35.4954 264 " " " " A 21 0 0 "ARG " " HE " " " 1 0 1 C2 
    4040 48 -8.64582 3.45652 -38.9706 264 " " " " A 21 0 0 "ARG " HH12 " " 1 0 1 C2 
    4041 48 -9.61238 3.46952 -37.6264 264 " " " " A 21 0 0 "ARG " HH11 " " 1 0 1 C2 
    4042 48 -6.25728 4.36479 -38.666 264 " " " " A 21 0 0 "ARG " HH22 " " 1 0 1 C2 
    4043 48 -5.83808 5.02303 -37.2088 264 " " " " A 21 0 0 "ARG " HH21 " " 1 0 1 C2 
    4044 40 -10.2462 8.56269 -33.5297 265 " " " " A 43 0 0 "PHE " " N  " " " 7 0 1 C2 
    4045 14 -11.5894 8.87682 -34.0855 265 " " " " A 2 0 0 "PHE " " CA " " " 6 0 1 C2 
    4046 14 -11.6475 9.5794 -35.4244 265 " " " " A 2 0 0 "PHE " " C  " " " 6 0 1 C2 
    4047 23 -12.5355 9.28127 -36.2555 265 " " " " A 70 0 0 "PHE " " O  " " " 8 0 1 C2 
    4048 14 -12.2405 9.61753 -32.9208 265 " " " " A 2 0 0 "PHE " " CB " " " 6 0 1 C2 
    4049 14 -13.7201 9.96784 -33.0732 265 " " " " A 2 0 0 "PHE " " CG " " " 6 0 1 C2 
    4050 14 -14.6437 8.94692 -33.1801 265 " " " " A 2 0 0 "PHE " " CD1" " " 6 0 1 C2 
    4051 14 -14.156 11.3199 -33.3059 265 " " " " A 2 0 0 "PHE " " CD2" " " 6 0 1 C2 
    4052 14 -15.9808 9.19252 -33.5397 265 " " " " A 2 0 0 "PHE " " CE1" " " 6 0 1 C2 
    4053 14 -15.4942 11.5988 -33.6221 265 " " " " A 2 0 0 "PHE " " CE2" " " 6 0 1 C2 
    4054 14 -16.4211 10.5166 -33.778 265 " " " " A 2 0 0 "PHE " " CZ " " " 6 0 1 C2 
    4055 48 -10.1799 8.71963 -32.5342 265 " " " " A 21 0 0 "PHE " " H  " " " 1 0 1 C2 
    4056 48 -12.0601 7.91089 -34.2684 265 " " " " A 21 0 0 "PHE " " HA " " " 1 0 1 C2 
    4057 48 -11.5272 10.3633 -32.5699 265 " " " " A 21 0 0 "PHE " " HB3" " " 1 0 1 C2 
    4058 48 -12.3674 8.97843 -32.047 265 " " " " A 21 0 0 "PHE " " HB2" " " 1 0 1 C2 
    4059 48 -14.2485 7.94751 -33.073 265 " " " " A 21 0 0 "PHE " " HD1" " " 1 0 1 C2 
    4060 48 -13.3869 12.032 -33.0455 265 " " " " A 21 0 0 "PHE " " HD2" " " 1 0 1 C2 
    4061 48 -16.5452 8.30312 -33.778 265 " " " " A 21 0 0 "PHE " " HE1" " " 1 0 1 C2 
    4062 48 -15.8211 12.6271 -33.6691 265 " " " " A 21 0 0 "PHE " " HE2" " " 1 0 1 C2 
    4063 48 -17.4131 10.6754 -34.1744 265 " " " " A 21 0 0 "PHE " " HZ " " " 1 0 1 C2 
    4064 40 -10.677 10.4193 -35.7625 266 " " " " A 43 0 0 "ARG " " N  " " " 7 0 1 C2 
    4065 14 -10.6187 11.2063 -37.0188 266 " " " " A 2 0 0 "ARG " " CA " " " 6 0 1 C2 
    4066 14 -10.1215 10.225 -38.1263 266 " " " " A 2 0 0 "ARG " " C  " " " 6 0 1 C2 
    4067 23 -10.4913 10.1766 -39.3219 266 " " " " A 70 0 0 "ARG " " O  " " " 8 0 1 C2 
    4068 14 -9.73022 12.4174 -36.7941 266 " " " " A 2 0 0 "ARG " " CB " " " 6 0 1 C2 
    4069 14 -9.54253 13.3278 -38.0492 266 " " " " A 2 0 0 "ARG " " CG " " " 6 0 1 C2 
    4070 14 -8.11685 13.5123 -38.586 266 " " " " A 2 0 0 "ARG " " CD " " " 6 0 1 C2 
    4071 40 -7.51715 12.3076 -39.1961 266 " " " " A 43 0 0 "ARG " " NE " " " 7 0 1 C2 
    4072 14 -7.58366 11.9679 -40.4976 266 " " " " A 2 0 0 "ARG " " CZ " " " 6 0 1 C2 
    4073 40 -8.35825 12.6672 -41.4052 266 " " " " A 43 0 0 "ARG " " NH1" " " 7 0 1 C2 
    4074 40 -6.79579 10.9035 -40.9635 266 " " " " A 43 0 0 "ARG " " NH2" " " 7 0 1 C2 
    4075 48 -9.88859 10.4925 -35.1355 266 " " " " A 21 0 0 "ARG " " H  " " " 1 0 1 C2 
    4076 48 -11.5948 11.4559 -37.4349 266 " " " " A 21 0 0 "ARG " " HA " " " 1 0 1 C2 
    4077 48 -8.77209 12.1041 -36.3795 266 " " " " A 21 0 0 "ARG " " HB3" " " 1 0 1 C2 
    4078 48 -10.1082 13.0829 -36.018 266 " " " " A 21 0 0 "ARG " " HB2" " " 1 0 1 C2 
    4079 48 -9.82551 14.3159 -37.6862 266 " " " " A 21 0 0 "ARG " " HG3" " " 1 0 1 C2 
    4080 48 -10.1845 13.0443 -38.8832 266 " " " " A 21 0 0 "ARG " " HG2" " " 1 0 1 C2 
    4081 48 -7.38966 13.8735 -37.8589 266 " " " " A 21 0 0 "ARG " " HD3" " " 1 0 1 C2 
    4082 48 -8.0985 14.2557 -39.383 266 " " " " A 21 0 0 "ARG " " HD2" " " 1 0 1 C2 
    4083 48 -7.02252 11.7319 -38.5298 266 " " " " A 21 0 0 "ARG " " HE " " " 1 0 1 C2 
    4084 48 -8.97457 13.4482 -41.2313 266 " " " " A 21 0 0 "ARG " HH12 " " 1 0 1 C2 
    4085 48 -8.44781 12.3519 -42.3605 266 " " " " A 21 0 0 "ARG " HH11 " " 1 0 1 C2 
    4086 48 -6.79138 10.5502 -41.9097 266 " " " " A 21 0 0 "ARG " HH22 " " 1 0 1 C2 
    4087 48 -6.19349 10.3212 -40.3993 266 " " " " A 21 0 0 "ARG " HH21 " " 1 0 1 C2 
    4088 40 -9.16636 9.33729 -37.6809 267 " " " " A 43 0 0 "GLU " " N  " " " 7 0 1 C2 
    4089 14 -8.45885 8.37058 -38.5473 267 " " " " A 2 0 0 "GLU " " CA " " " 6 0 1 C2 
    4090 14 -9.42275 7.19922 -38.9186 267 " " " " A 2 0 0 "GLU " " C  " " " 6 0 1 C2 
    4091 23 -9.31629 6.65417 -40.0114 267 " " " " A 70 0 0 "GLU " " O  " " " 8 0 1 C2 
    4092 14 -7.23732 7.78637 -37.7573 267 " " " " A 2 0 0 "GLU " " CB " " " 6 0 1 C2 
    4093 14 -6.17929 8.6912 -37.1203 267 " " " " A 2 0 0 "GLU " " CG " " " 6 0 1 C2 
    4094 14 -5.7747 9.91327 -37.9939 267 " " " " A 2 0 0 "GLU " " CD " " " 6 0 1 C2 
    4095 23 -5.89726 11.0425 -37.4523 267 " " " " A 70 0 0 "GLU " " OE1" " " 8 0 1 C2 
    4096 23 -5.45561 9.65092 -39.212 267 " " " " A 70 0 0 "GLU " " OE2" " " 8 0 1 C2 
    4097 48 -9.03939 9.31443 -36.6792 267 " " " " A 21 0 0 "GLU " " H  " " " 1 0 1 C2 
    4098 48 -8.13871 8.90358 -39.4426 267 " " " " A 21 0 0 "GLU " " HA " " " 1 0 1 C2 
    4099 48 -6.68219 7.21896 -38.5043 267 " " " " A 21 0 0 "GLU " " HB3" " " 1 0 1 C2 
    4100 48 -7.66447 7.06674 -37.0589 267 " " " " A 21 0 0 "GLU " " HB2" " " 1 0 1 C2 
    4101 48 -5.32868 8.05277 -36.8816 267 " " " " A 21 0 0 "GLU " " HG3" " " 1 0 1 C2 
    4102 48 -6.62953 9.06629 -36.2012 267 " " " " A 21 0 0 "GLU " " HG2" " " 1 0 1 C2 
    4103 40 -10.5721 7.0466 -38.2402 268 " " " " A 43 0 0 "GLU " " N  " " " 7 0 1 C2 
    4104 14 -11.6309 6.14934 -38.7105 268 " " " " A 2 0 0 "GLU " " CA " " " 6 0 1 C2 
    4105 14 -12.4302 6.69628 -39.8491 268 " " " " A 2 0 0 "GLU " " C  " " " 6 0 1 C2 
    4106 23 -12.6789 6.06714 -40.8718 268 " " " " A 70 0 0 "GLU " " O  " " " 8 0 1 C2 
    4107 14 -12.5781 5.83723 -37.5575 268 " " " " A 2 0 0 "GLU " " CB " " " 6 0 1 C2 
    4108 14 -12.0257 5.23629 -36.2605 268 " " " " A 2 0 0 "GLU " " CG " " " 6 0 1 C2 
    4109 14 -11.1983 3.94024 -36.2684 268 " " " " A 2 0 0 "GLU " " CD " " " 6 0 1 C2 
    4110 23 -10.6365 3.47033 -35.2444 268 " " " " A 70 0 0 "GLU " " OE1" " " 8 0 1 C2 
    4111 23 -11.1702 3.20586 -37.2886 268 " " " " A 70 0 0 "GLU " " OE2" " " 8 0 1 C2 
    4112 48 -10.6402 7.30124 -37.2652 268 " " " " A 21 0 0 "GLU " " H  " " " 1 0 1 C2 
    4113 48 -11.2407 5.16779 -38.9794 268 " " " " A 21 0 0 "GLU " " HA " " " 1 0 1 C2 
    4114 48 -13.3137 5.08857 -37.8516 268 " " " " A 21 0 0 "GLU " " HB3" " " 1 0 1 C2 
    4115 48 -13.2102 6.67441 -37.2612 268 " " " " A 21 0 0 "GLU " " HB2" " " 1 0 1 C2 
    4116 48 -12.888 5.03016 -35.6264 268 " " " " A 21 0 0 "GLU " " HG3" " " 1 0 1 C2 
    4117 48 -11.4159 6.0137 -35.8002 268 " " " " A 21 0 0 "GLU " " HG2" " " 1 0 1 C2 
    4118 40 -12.8897 7.96938 -39.7062 269 " " " " A 43 0 0 "ILE " " N  " " " 7 0 1 C2 
    4119 14 -13.7509 8.72676 -40.622 269 " " " " A 2 0 0 "ILE " " CA " " " 6 0 1 C2 
    4120 14 -12.9019 8.88168 -41.9775 269 " " " " A 2 0 0 "ILE " " C  " " " 6 0 1 C2 
    4121 23 -13.4723 8.78993 -43.0644 269 " " " " A 70 0 0 "ILE " " O  " " " 8 0 1 C2 
    4122 14 -14.2527 10.0681 -39.888 269 " " " " A 2 0 0 "ILE " " CB " " " 6 0 1 C2 
    4123 14 -15.1041 9.82158 -38.6335 269 " " " " A 2 0 0 "ILE " " CG1" " " 6 0 1 C2 
    4124 14 -14.8337 11.0789 -40.8706 269 " " " " A 2 0 0 "ILE " " CG2" " " 6 0 1 C2 
    4125 14 -14.8061 10.9324 -37.6195 269 " " " " A 2 0 0 "ILE " " CD1" " " 6 0 1 C2 
    4126 48 -12.477 8.4121 -38.8976 269 " " " " A 21 0 0 "ILE " " H  " " " 1 0 1 C2 
    4127 48 -14.7067 8.20598 -40.6797 269 " " " " A 21 0 0 "ILE " " HA " " " 1 0 1 C2 
    4128 48 -13.2881 10.4343 -39.5364 269 " " " " A 21 0 0 "ILE " " HB " " " 1 0 1 C2 
    4129 48 -14.8095 8.87683 -38.1766 269 " " " " A 21 0 0 "ILE " HG13 " " 1 0 1 C2 
    4130 48 -16.164 9.63256 -38.804 269 " " " " A 21 0 0 "ILE " HG12 " " 1 0 1 C2 
    4131 48 -15.8607 11.3942 -40.6859 269 " " " " A 21 0 0 "ILE " HG21 " " 1 0 1 C2 
    4132 48 -14.2553 12.0014 -40.8214 269 " " " " A 21 0 0 "ILE " HG22 " " 1 0 1 C2 
    4133 48 -14.8505 10.6644 -41.8785 269 " " " " A 21 0 0 "ILE " HG23 " " 1 0 1 C2 
    4134 48 -13.7347 11.0638 -37.4678 269 " " " " A 21 0 0 "ILE " HD11 " " 1 0 1 C2 
    4135 48 -15.2203 11.9025 -37.8942 269 " " " " A 21 0 0 "ILE " HD12 " " 1 0 1 C2 
    4136 48 -15.3063 10.6468 -36.6942 269 " " " " A 21 0 0 "ILE " HD13 " " 1 0 1 C2 
    4137 40 -11.5893 8.89267 -41.8964 270 " " " " A 43 0 0 "ALA " " N  " " " 7 0 1 C2 
    4138 14 -10.5911 8.93838 -43.0193 270 " " " " A 2 0 0 "ALA " " CA " " " 6 0 1 C2 
    4139 14 -10.6303 7.70125 -43.8914 270 " " " " A 2 0 0 "ALA " " C  " " " 6 0 1 C2 
    4140 23 -10.4125 7.69937 -45.0898 270 " " " " A 70 0 0 "ALA " " O  " " " 8 0 1 C2 
    4141 14 -9.22475 9.13214 -42.3491 270 " " " " A 2 0 0 "ALA " " CB " " " 6 0 1 C2 
    4142 48 -11.1959 8.99852 -40.9723 270 " " " " A 21 0 0 "ALA " " H  " " " 1 0 1 C2 
    4143 48 -10.9349 9.77781 -43.6237 270 " " " " A 21 0 0 "ALA " " HA " " " 1 0 1 C2 
    4144 48 -9.16736 10.1538 -41.9735 270 " " " " A 21 0 0 "ALA " " HB1" " " 1 0 1 C2 
    4145 48 -9.1265 8.5473 -41.4345 270 " " " " A 21 0 0 "ALA " " HB2" " " 1 0 1 C2 
    4146 48 -8.41901 8.9283 -43.0543 270 " " " " A 21 0 0 "ALA " " HB3" " " 1 0 1 C2 
    4147 40 -10.7198 6.5384 -43.265 271 " " " " A 43 0 0 "GLU " " N  " " " 7 0 1 C2 
    4148 14 -10.9223 5.15253 -43.8204 271 " " " " A 2 0 0 "GLU " " CA " " " 6 0 1 C2 
    4149 14 -12.4525 5.01832 -44.2458 271 " " " " A 2 0 0 "GLU " " C  " " " 6 0 1 C2 
    4150 23 -13.0375 3.91144 -44.3056 271 " " " " A 70 0 0 "GLU " " O  " " " 8 0 1 C2 
    4151 14 -10.5422 4.09714 -42.7513 271 " " " " A 2 0 0 "GLU " " CB " " " 6 0 1 C2 
    4152 14 -9.12171 4.13712 -42.1625 271 " " " " A 2 0 0 "GLU " " CG " " " 6 0 1 C2 
    4153 14 -8.70939 2.77652 -41.5828 271 " " " " A 2 0 0 "GLU " " CD " " " 6 0 1 C2 
    4154 23 -8.25776 1.94316 -42.4021 271 " " " " A 70 0 0 "GLU " " OE1" " " 8 0 1 C2 
    4155 23 -8.88853 2.49426 -40.3795 271 " " " " A 70 0 0 "GLU " " OE2" " " 8 0 1 C2 
    4156 48 -10.6675 6.65876 -42.2635 271 " " " " A 21 0 0 "GLU " " H  " " " 1 0 1 C2 
    4157 48 -10.3228 5.14233 -44.7308 271 " " " " A 21 0 0 "GLU " " HA " " " 1 0 1 C2 
    4158 48 -10.6049 3.1147 -43.2193 271 " " " " A 21 0 0 "GLU " " HB3" " " 1 0 1 C2 
    4159 48 -11.2484 4.04654 -41.9226 271 " " " " A 21 0 0 "GLU " " HB2" " " 1 0 1 C2 
    4160 48 -9.25475 4.83196 -41.3333 271 " " " " A 21 0 0 "GLU " " HG3" " " 1 0 1 C2 
    4161 48 -8.33878 4.37727 -42.8819 271 " " " " A 21 0 0 "GLU " " HG2" " " 1 0 1 C2 
    4162 40 -13.1229 6.06544 -44.6679 272 " " " " A 43 0 0 "GLY " " N  " " " 7 0 1 C2 
    4163 14 -14.418 6.12577 -45.3443 272 " " " " A 2 0 0 "GLY " " CA " " " 6 0 1 C2 
    4164 14 -15.6603 6.14541 -44.3858 272 " " " " A 2 0 0 "GLY " " C  " " " 6 0 1 C2 
    4165 23 -16.6769 6.57906 -44.8742 272 " " " " A 70 0 0 "GLY " " O  " " " 8 0 1 C2 
    4166 48 -12.6596 6.96111 -44.7244 272 " " " " A 21 0 0 "GLY " " H  " " " 1 0 1 C2 
    4167 48 -14.5653 5.20999 -45.9168 272 " " " " A 21 0 0 "GLY " " HA3" " " 1 0 1 C2 
    4168 48 -14.4895 6.9299 -46.0767 272 " " " " A 21 0 0 "GLY " " HA2" " " 1 0 1 C2 
    4169 40 -15.5837 5.71235 -43.1858 273 " " " " A 43 0 0 "TYR " " N  " " " 7 0 1 C2 
    4170 14 -16.6737 5.47032 -42.2727 273 " " " " A 2 0 0 "TYR " " CA " " " 6 0 1 C2 
    4171 14 -17.4664 6.73674 -41.7963 273 " " " " A 2 0 0 "TYR " " C  " " " 6 0 1 C2 
    4172 23 -16.8271 7.8508 -41.7407 273 " " " " A 70 0 0 "TYR " " O  " " " 8 0 1 C2 
    4173 14 -16.2474 4.64212 -41.121 273 " " " " A 2 0 0 "TYR " " CB " " " 6 0 1 C2 
    4174 14 -15.668 3.21474 -41.2878 273 " " " " A 2 0 0 "TYR " " CG " " " 6 0 1 C2 
    4175 14 -16.5123 2.17956 -41.5818 273 " " " " A 2 0 0 "TYR " " CD1" " " 6 0 1 C2 
    4176 14 -14.2785 3.01146 -41.2513 273 " " " " A 2 0 0 "TYR " " CD2" " " 6 0 1 C2 
    4177 14 -16.0535 0.922979 -41.8918 273 " " " " A 2 0 0 "TYR " " CE1" " " 6 0 1 C2 
    4178 14 -13.7573 1.71933 -41.6329 273 " " " " A 2 0 0 "TYR " " CE2" " " 6 0 1 C2 
    4179 14 -14.6876 0.721577 -42.0598 273 " " " " A 2 0 0 "TYR " " CZ " " " 6 0 1 C2 
    4180 23 -14.217 -0.467345 -42.4345 273 " " " " A 70 0 0 "TYR " " OH " " " 8 0 1 C2 
    4181 48 -14.6742 5.58664 -42.765 273 " " " " A 21 0 0 "TYR " " H  " " " 1 0 1 C2 
    4182 48 -17.4976 4.94658 -42.7573 273 " " " " A 21 0 0 "TYR " " HA " " " 1 0 1 C2 
    4183 48 -17.098 4.45504 -40.4657 273 " " " " A 21 0 0 "TYR " " HB3" " " 1 0 1 C2 
    4184 48 -15.6213 5.32597 -40.5479 273 " " " " A 21 0 0 "TYR " " HB2" " " 1 0 1 C2 
    4185 48 -17.5743 2.28446 -41.4162 273 " " " " A 21 0 0 "TYR " " HD1" " " 1 0 1 C2 
    4186 48 -13.6426 3.78264 -40.8423 273 " " " " A 21 0 0 "TYR " " HD2" " " 1 0 1 C2 
    4187 48 -16.7422 0.135861 -42.1611 273 " " " " A 21 0 0 "TYR " " HE1" " " 1 0 1 C2 
    4188 48 -12.681 1.63062 -41.6431 273 " " " " A 21 0 0 "TYR " " HE2" " " 1 0 1 C2 
    4189 48 -13.4306 -0.398187 -42.9539 273 " " " " A 21 0 0 "TYR " " HH " " " 1 0 1 C2 
    4190 40 -18.7236 6.53737 -41.3842 274 " " " " A 43 0 0 "ASP " " N  " " " 7 0 1 C2 
    4191 14 -19.7028 7.56346 -40.9475 274 " " " " A 2 0 0 "ASP " " CA " " " 6 0 1 C2 
    4192 14 -19.6401 7.64938 -39.4097 274 " " " " A 2 0 0 "ASP " " C  " " " 6 0 1 C2 
    4193 23 -19.1055 6.75144 -38.724 274 " " " " A 70 0 0 "ASP " " O  " " " 8 0 1 C2 
    4194 14 -21.0891 7.10245 -41.4699 274 " " " " A 2 0 0 "ASP " " CB " " " 6 0 1 C2 
    4195 14 -21.8427 5.94103 -40.7339 274 " " " " A 2 0 0 "ASP " " CG " " " 6 0 1 C2 
    4196 23 -21.9501 4.90504 -41.4475 274 " " " " A 70 0 0 "ASP " " OD1" " " 8 0 1 C2 
    4197 23 -22.2477 6.134 -39.5924 274 " " " " A 70 0 0 "ASP " " OD2" " " 8 0 1 C2 
    4198 48 -19.0917 5.59785 -41.4282 274 " " " " A 21 0 0 "ASP " " H  " " " 1 0 1 C2 
    4199 48 -19.5202 8.54666 -41.3811 274 " " " " A 21 0 0 "ASP " " HA " " " 1 0 1 C2 
    4200 48 -20.9529 6.88123 -42.5285 274 " " " " A 21 0 0 "ASP " " HB3" " " 1 0 1 C2 
    4201 48 -21.7351 7.97812 -41.406 274 " " " " A 21 0 0 "ASP " " HB2" " " 1 0 1 C2 
    4202 40 -20.1649 8.72312 -38.7497 275 " " " " A 43 0 0 "THR " " N  " " " 7 0 1 C2 
    4203 14 -19.9741 9.08419 -37.3701 275 " " " " A 2 0 0 "THR " " CA " " " 6 0 1 C2 
    4204 14 -20.5217 8.04105 -36.3579 275 " " " " A 2 0 0 "THR " " C  " " " 6 0 1 C2 
    4205 23 -19.7947 7.68315 -35.4217 275 " " " " A 70 0 0 "THR " " O  " " " 8 0 1 C2 
    4206 14 -20.4935 10.4931 -37.0955 275 " " " " A 2 0 0 "THR " " CB " " " 6 0 1 C2 
    4207 23 -20.2228 11.3617 -38.1402 275 " " " " A 70 0 0 "THR " " OG1" " " 8 0 1 C2 
    4208 14 -19.8296 11.1836 -35.8837 275 " " " " A 2 0 0 "THR " " CG2" " " 6 0 1 C2 
    4209 48 -20.471 9.52999 -39.2744 275 " " " " A 21 0 0 "THR " " H  " " " 1 0 1 C2 
    4210 48 -18.8927 9.0762 -37.2337 275 " " " " A 21 0 0 "THR " " HA " " " 1 0 1 C2 
    4211 48 -21.5776 10.5419 -36.9934 275 " " " " A 21 0 0 "THR " " HB " " " 1 0 1 C2 
    4212 48 -20.704 11.0514 -38.892 275 " " " " A 21 0 0 "THR " " HG1" " " 1 0 1 C2 
    4213 48 -20.1651 12.1997 -35.6759 275 " " " " A 21 0 0 "THR " HG21 " " 1 0 1 C2 
    4214 48 -19.9287 10.5352 -35.0132 275 " " " " A 21 0 0 "THR " HG22 " " 1 0 1 C2 
    4215 48 -18.7423 11.1644 -35.9573 275 " " " " A 21 0 0 "THR " HG23 " " 1 0 1 C2 
    4216 40 -21.6433 7.41846 -36.6956 276 " " " " A 43 0 0 "GLU " " N  " " " 7 0 1 C2 
    4217 14 -22.2372 6.33222 -35.9497 276 " " " " A 2 0 0 "GLU " " CA " " " 6 0 1 C2 
    4218 14 -21.4255 5.02168 -36.292 276 " " " " A 2 0 0 "GLU " " C  " " " 6 0 1 C2 
    4219 23 -21.1003 4.38474 -35.3708 276 " " " " A 70 0 0 "GLU " " O  " " " 8 0 1 C2 
    4220 14 -23.6693 6.27363 -36.3866 276 " " " " A 2 0 0 "GLU " " CB " " " 6 0 1 C2 
    4221 14 -24.5487 5.44514 -35.5287 276 " " " " A 2 0 0 "GLU " " CG " " " 6 0 1 C2 
    4222 14 -24.8125 4.0125 -36.086 276 " " " " A 2 0 0 "GLU " " CD " " " 6 0 1 C2 
    4223 23 -24.9711 3.83238 -37.2895 276 " " " " A 70 0 0 "GLU " " OE1" " " 8 0 1 C2 
    4224 23 -24.6001 3.06005 -35.333 276 " " " " A 70 0 0 "GLU " " OE2" " " 8 0 1 C2 
    4225 48 -22.2102 7.67576 -37.4909 276 " " " " A 21 0 0 "GLU " " H  " " " 1 0 1 C2 
    4226 48 -22.188 6.56371 -34.8857 276 " " " " A 21 0 0 "GLU " " HA " " " 1 0 1 C2 
    4227 48 -23.6004 5.88257 -37.4017 276 " " " " A 21 0 0 "GLU " " HB3" " " 1 0 1 C2 
    4228 48 -24.142 7.25471 -36.3405 276 " " " " A 21 0 0 "GLU " " HB2" " " 1 0 1 C2 
    4229 48 -25.5555 5.86269 -35.5428 276 " " " " A 21 0 0 "GLU " " HG3" " " 1 0 1 C2 
    4230 48 -24.0975 5.26319 -34.5533 276 " " " " A 21 0 0 "GLU " " HG2" " " 1 0 1 C2 
    4231 40 -20.9199 4.79777 -37.5343 277 " " " " A 43 0 0 "ALA " " N  " " " 7 0 1 C2 
    4232 14 -20.1012 3.64755 -37.858 277 " " " " A 2 0 0 "ALA " " CA " " " 6 0 1 C2 
    4233 14 -18.7048 3.76482 -37.2318 277 " " " " A 2 0 0 "ALA " " C  " " " 6 0 1 C2 
    4234 23 -18.1283 2.67151 -36.9932 277 " " " " A 70 0 0 "ALA " " O  " " " 8 0 1 C2 
    4235 14 -19.8588 3.57689 -39.3671 277 " " " " A 2 0 0 "ALA " " CB " " " 6 0 1 C2 
    4236 48 -21.3833 5.31872 -38.265 277 " " " " A 21 0 0 "ALA " " H  " " " 1 0 1 C2 
    4237 48 -20.5613 2.71935 -37.519 277 " " " " A 21 0 0 "ALA " " HA " " " 1 0 1 C2 
    4238 48 -19.2517 4.38604 -39.773 277 " " " " A 21 0 0 "ALA " " HB1" " " 1 0 1 C2 
    4239 48 -19.3221 2.66936 -39.6435 277 " " " " A 21 0 0 "ALA " " HB2" " " 1 0 1 C2 
    4240 48 -20.8536 3.43499 -39.7893 277 " " " " A 21 0 0 "ALA " " HB3" " " 1 0 1 C2 
    4241 40 -18.2511 4.99043 -36.8787 278 " " " " A 43 0 0 "ALA " " N  " " " 7 0 1 C2 
    4242 14 -16.9135 5.27156 -36.258 278 " " " " A 2 0 0 "ALA " " CA " " " 6 0 1 C2 
    4243 14 -16.9942 5.25563 -34.6608 278 " " " " A 2 0 0 "ALA " " C  " " " 6 0 1 C2 
    4244 23 -16.1732 4.69095 -34.0303 278 " " " " A 70 0 0 "ALA " " O  " " " 8 0 1 C2 
    4245 14 -16.5449 6.65168 -36.7203 278 " " " " A 2 0 0 "ALA " " CB " " " 6 0 1 C2 
    4246 48 -18.7171 5.75492 -37.3461 278 " " " " A 21 0 0 "ALA " " H  " " " 1 0 1 C2 
    4247 48 -16.0796 4.70344 -36.6702 278 " " " " A 21 0 0 "ALA " " HA " " " 1 0 1 C2 
    4248 48 -16.6398 6.84434 -37.7889 278 " " " " A 21 0 0 "ALA " " HB1" " " 1 0 1 C2 
    4249 48 -17.0559 7.31489 -36.0224 278 " " " " A 21 0 0 "ALA " " HB2" " " 1 0 1 C2 
    4250 48 -15.4782 6.77404 -36.5323 278 " " " " A 21 0 0 "ALA " " HB3" " " 1 0 1 C2 
    4251 40 -18.0532 5.7696 -34.1311 279 " " " " A 43 0 0 "VAL " " N  " " " 7 0 1 C2 
    4252 14 -18.4339 5.59401 -32.6976 279 " " " " A 2 0 0 "VAL " " CA " " " 6 0 1 C2 
    4253 14 -18.7246 4.07085 -32.4531 279 " " " " A 2 0 0 "VAL " " C  " " " 6 0 1 C2 
    4254 23 -18.397 3.51173 -31.3722 279 " " " " A 70 0 0 "VAL " " O  " " " 8 0 1 C2 
    4255 14 -19.666 6.47769 -32.3281 279 " " " " A 2 0 0 "VAL " " CB " " " 6 0 1 C2 
    4256 14 -20.3495 6.20311 -30.9851 279 " " " " A 2 0 0 "VAL " " CG1" " " 6 0 1 C2 
    4257 14 -19.3546 7.9351 -32.4086 279 " " " " A 2 0 0 "VAL " " CG2" " " 6 0 1 C2 
    4258 48 -18.7067 6.21903 -34.7565 279 " " " " A 21 0 0 "VAL " " H  " " " 1 0 1 C2 
    4259 48 -17.5905 5.79117 -32.0359 279 " " " " A 21 0 0 "VAL " " HA " " " 1 0 1 C2 
    4260 48 -20.4771 6.26725 -33.0252 279 " " " " A 21 0 0 "VAL " " HB " " " 1 0 1 C2 
    4261 48 -19.6859 6.60899 -30.2216 279 " " " " A 21 0 0 "VAL " HG11 " " 1 0 1 C2 
    4262 48 -21.2729 6.78149 -30.9552 279 " " " " A 21 0 0 "VAL " HG12 " " 1 0 1 C2 
    4263 48 -20.553 5.14026 -30.8546 279 " " " " A 21 0 0 "VAL " HG13 " " 1 0 1 C2 
    4264 48 -18.7536 8.1851 -31.5343 279 " " " " A 21 0 0 "VAL " HG21 " " 1 0 1 C2 
    4265 48 -18.7993 8.22086 -33.302 279 " " " " A 21 0 0 "VAL " HG22 " " 1 0 1 C2 
    4266 48 -20.1584 8.66752 -32.334 279 " " " " A 21 0 0 "VAL " HG23 " " 1 0 1 C2 
    4267 40 -19.1395 3.24269 -33.4425 280 " " " " A 43 0 0 "ARG " " N  " " " 7 0 1 C2 
    4268 14 -19.0259 1.77815 -33.4189 280 " " " " A 2 0 0 "ARG " " CA " " " 6 0 1 C2 
    4269 14 -17.5803 1.28325 -33.4609 280 " " " " A 2 0 0 "ARG " " C  " " " 6 0 1 C2 
    4270 23 -17.1611 0.526406 -32.5666 280 " " " " A 70 0 0 "ARG " " O  " " " 8 0 1 C2 
    4271 14 -19.9368 1.17044 -34.4898 280 " " " " A 2 0 0 "ARG " " CB " " " 6 0 1 C2 
    4272 14 -21.4806 1.24027 -34.2272 280 " " " " A 2 0 0 "ARG " " CG " " " 6 0 1 C2 
    4273 14 -22.2613 0.582728 -35.3284 280 " " " " A 2 0 0 "ARG " " CD " " " 6 0 1 C2 
    4274 40 -22.662 1.59982 -36.2999 280 " " " " A 43 0 0 "ARG " " NE " " " 7 0 1 C2 
    4275 14 -22.4946 1.50247 -37.6261 280 " " " " A 2 0 0 "ARG " " CZ " " " 6 0 1 C2 
    4276 40 -23.1735 2.3571 -38.3936 280 " " " " A 43 0 0 "ARG " " NH1" " " 7 0 1 C2 
    4277 40 -21.7165 0.572463 -38.1724 280 " " " " A 43 0 0 "ARG " " NH2" " " 7 0 1 C2 
    4278 48 -19.3826 3.65035 -34.334 280 " " " " A 21 0 0 "ARG " " H  " " " 1 0 1 C2 
    4279 48 -19.4624 1.46681 -32.4698 280 " " " " A 21 0 0 "ARG " " HA " " " 1 0 1 C2 
    4280 48 -19.7933 0.0922153 -34.5602 280 " " " " A 21 0 0 "ARG " " HB3" " " 1 0 1 C2 
    4281 48 -19.6998 1.54453 -35.4859 280 " " " " A 21 0 0 "ARG " " HB2" " " 1 0 1 C2 
    4282 48 -21.9503 2.22121 -34.155 280 " " " " A 21 0 0 "ARG " " HG3" " " 1 0 1 C2 
    4283 48 -21.6329 0.886446 -33.2075 280 " " " " A 21 0 0 "ARG " " HG2" " " 1 0 1 C2 
    4284 48 -23.2002 0.323112 -34.8394 280 " " " " A 21 0 0 "ARG " " HD3" " " 1 0 1 C2 
    4285 48 -21.8355 -0.310542 -35.7855 280 " " " " A 21 0 0 "ARG " " HD2" " " 1 0 1 C2 
    4286 48 -23.4031 2.21918 -36.0046 280 " " " " A 21 0 0 "ARG " " HE " " " 1 0 1 C2 
    4287 48 -23.2371 2.27567 -39.3983 280 " " " " A 21 0 0 "ARG " HH12 " " 1 0 1 C2 
    4288 48 -23.9316 2.86386 -37.9593 280 " " " " A 21 0 0 "ARG " HH11 " " 1 0 1 C2 
    4289 48 -21.2616 -0.0860103 -37.5563 280 " " " " A 21 0 0 "ARG " HH22 " " 1 0 1 C2 
    4290 48 -21.5645 0.451483 -39.1635 280 " " " " A 21 0 0 "ARG " HH21 " " 1 0 1 C2 
    4291 40 -16.7909 1.71001 -34.4673 281 " " " " A 43 0 0 "ARG " " N  " " " 7 0 1 C2 
    4292 14 -15.4733 1.17073 -34.7613 281 " " " " A 2 0 0 "ARG " " CA " " " 6 0 1 C2 
    4293 14 -14.3316 1.54851 -33.811 281 " " " " A 2 0 0 "ARG " " C  " " " 6 0 1 C2 
    4294 23 -13.4194 0.761645 -33.7161 281 " " " " A 70 0 0 "ARG " " O  " " " 8 0 1 C2 
    4295 14 -15.127 1.48646 -36.1993 281 " " " " A 2 0 0 "ARG " " CB " " " 6 0 1 C2 
    4296 14 -13.9154 0.744147 -36.8327 281 " " " " A 2 0 0 "ARG " " CG " " " 6 0 1 C2 
    4297 14 -13.8055 0.954427 -38.3857 281 " " " " A 2 0 0 "ARG " " CD " " " 6 0 1 C2 
    4298 40 -12.8762 -0.0230124 -38.9763 281 " " " " A 43 0 0 "ARG " " NE " " " 7 0 1 C2 
    4299 14 -11.7341 0.267218 -39.5161 281 " " " " A 2 0 0 "ARG " " CZ " " " 6 0 1 C2 
    4300 40 -11.1221 -0.587449 -40.3214 281 " " " " A 43 0 0 "ARG " " NH1" " " 7 0 1 C2 
    4301 40 -11.0441 1.354 -39.2113 281 " " " " A 43 0 0 "ARG " " NH2" " " 7 0 1 C2 
    4302 48 -17.1161 2.46521 -35.0538 281 " " " " A 21 0 0 "ARG " " H  " " " 1 0 1 C2 
    4303 48 -15.7121 0.108097 -34.7177 281 " " " " A 21 0 0 "ARG " " HA " " " 1 0 1 C2 
    4304 48 -14.8282 2.5294 -36.3049 281 " " " " A 21 0 0 "ARG " " HB3" " " 1 0 1 C2 
    4305 48 -15.9826 1.24068 -36.8283 281 " " " " A 21 0 0 "ARG " " HB2" " " 1 0 1 C2 
    4306 48 -14.2893 -0.269187 -36.6864 281 " " " " A 21 0 0 "ARG " " HG3" " " 1 0 1 C2 
    4307 48 -12.9925 0.899979 -36.274 281 " " " " A 21 0 0 "ARG " " HG2" " " 1 0 1 C2 
    4308 48 -13.5185 1.98513 -38.594 281 " " " " A 21 0 0 "ARG " " HD3" " " 1 0 1 C2 
    4309 48 -14.7265 0.765529 -38.9372 281 " " " " A 21 0 0 "ARG " " HD2" " " 1 0 1 C2 
    4310 48 -13.3991 -0.866396 -39.1646 281 " " " " A 21 0 0 "ARG " " HE " " " 1 0 1 C2 
    4311 48 -10.287 -0.276873 -40.797 281 " " " " A 21 0 0 "ARG " HH12 " " 1 0 1 C2 
    4312 48 -11.448 -1.51532 -40.5516 281 " " " " A 21 0 0 "ARG " HH11 " " 1 0 1 C2 
    4313 48 -11.3983 1.88269 -38.427 281 " " " " A 21 0 0 "ARG " HH22 " " 1 0 1 C2 
    4314 48 -10.293 1.77683 -39.7378 281 " " " " A 21 0 0 "ARG " HH21 " " 1 0 1 C2 
    4315 40 -14.4616 2.56684 -32.9416 282 " " " " A 43 0 0 "THR " " N  " " " 7 0 1 C2 
    4316 14 -13.5576 3.01239 -31.8888 282 " " " " A 2 0 0 "THR " " CA " " " 6 0 1 C2 
    4317 14 -13.8577 2.05315 -30.71 282 " " " " A 2 0 0 "THR " " C  " " " 6 0 1 C2 
    4318 23 -12.947 1.49948 -30.2157 282 " " " " A 70 0 0 "THR " " O  " " " 8 0 1 C2 
    4319 14 -13.9096 4.51201 -31.5246 282 " " " " A 2 0 0 "THR " " CB " " " 6 0 1 C2 
    4320 23 -15.3386 4.76364 -31.3317 282 " " " " A 70 0 0 "THR " " OG1" " " 8 0 1 C2 
    4321 14 -13.2728 5.50893 -32.4564 282 " " " " A 2 0 0 "THR " " CG2" " " 6 0 1 C2 
    4322 48 -15.2402 3.15272 -33.2073 282 " " " " A 21 0 0 "THR " " H  " " " 1 0 1 C2 
    4323 48 -12.5213 2.91955 -32.2138 282 " " " " A 21 0 0 "THR " " HA " " " 1 0 1 C2 
    4324 48 -13.569 4.75018 -30.5169 282 " " " " A 21 0 0 "THR " " HB " " " 1 0 1 C2 
    4325 48 -15.7703 4.77168 -32.1723 282 " " " " A 21 0 0 "THR " " HG1" " " 1 0 1 C2 
    4326 48 -13.2597 6.47371 -31.9493 282 " " " " A 21 0 0 "THR " HG21 " " 1 0 1 C2 
    4327 48 -12.212 5.272 -32.538 282 " " " " A 21 0 0 "THR " HG22 " " 1 0 1 C2 
    4328 48 -13.7375 5.79081 -33.4012 282 " " " " A 21 0 0 "THR " HG23 " " 1 0 1 C2 
    4329 40 -15.0973 1.9625 -30.2417 283 " " " " A 43 0 0 "VAL " " N  " " " 7 0 1 C2 
    4330 14 -15.4821 1.11122 -29.1619 283 " " " " A 2 0 0 "VAL " " CA " " " 6 0 1 C2 
    4331 14 -15.0575 -0.320118 -29.4409 283 " " " " A 2 0 0 "VAL " " C  " " " 6 0 1 C2 
    4332 23 -14.4969 -1.006 -28.5868 283 " " " " A 70 0 0 "VAL " " O  " " " 8 0 1 C2 
    4333 14 -16.976 1.2848 -28.9021 283 " " " " A 2 0 0 "VAL " " CB " " " 6 0 1 C2 
    4334 14 -17.5609 0.243189 -27.872 283 " " " " A 2 0 0 "VAL " " CG1" " " 6 0 1 C2 
    4335 14 -17.4735 2.66113 -28.3417 283 " " " " A 2 0 0 "VAL " " CG2" " " 6 0 1 C2 
    4336 48 -15.7578 2.50291 -30.7819 283 " " " " A 21 0 0 "VAL " " H  " " " 1 0 1 C2 
    4337 48 -14.9788 1.37874 -28.2329 283 " " " " A 21 0 0 "VAL " " HA " " " 1 0 1 C2 
    4338 48 -17.4764 1.13354 -29.8585 283 " " " " A 21 0 0 "VAL " " HB " " " 1 0 1 C2 
    4339 48 -17.4804 -0.777606 -28.2456 283 " " " " A 21 0 0 "VAL " HG11 " " 1 0 1 C2 
    4340 48 -17.0647 0.268506 -26.9018 283 " " " " A 21 0 0 "VAL " HG12 " " 1 0 1 C2 
    4341 48 -18.6386 0.391242 -27.8035 283 " " " " A 21 0 0 "VAL " HG13 " " 1 0 1 C2 
    4342 48 -16.8962 2.94987 -27.4634 283 " " " " A 21 0 0 "VAL " HG21 " " 1 0 1 C2 
    4343 48 -17.2675 3.37301 -29.141 283 " " " " A 21 0 0 "VAL " HG22 " " 1 0 1 C2 
    4344 48 -18.5501 2.77766 -28.2178 283 " " " " A 21 0 0 "VAL " HG23 " " 1 0 1 C2 
    4345 40 -15.3346 -0.804373 -30.6751 284 " " " " A 43 0 0 "MET " " N  " " " 7 0 1 C2 
    4346 14 -14.9008 -2.08305 -31.1489 284 " " " " A 2 0 0 "MET " " CA " " " 6 0 1 C2 
    4347 14 -13.387 -2.37201 -31.1737 284 " " " " A 2 0 0 "MET " " C  " " " 6 0 1 C2 
    4348 23 -12.9372 -3.55903 -31.0861 284 " " " " A 70 0 0 "MET " " O  " " " 8 0 1 C2 
    4349 14 -15.4381 -2.33803 -32.5741 284 " " " " A 2 0 0 "MET " " CB " " " 6 0 1 C2 
    4350 14 -16.8979 -2.62623 -32.5666 284 " " " " A 2 0 0 "MET " " CG " " " 6 0 1 C2 
    4351 52 -17.5114 -2.61789 -34.4251 284 " " " " A 13 0 0 "MET " " SD " " " 16 0 1 C2 
    4352 14 -16.8798 -4.14709 -35.026 284 " " " " A 2 0 0 "MET " " CE " " " 6 0 1 C2 
    4353 48 -15.9014 -0.200961 -31.2537 284 " " " " A 21 0 0 "MET " " H  " " " 1 0 1 C2 
    4354 48 -15.3193 -2.86238 -30.512 284 " " " " A 21 0 0 "MET " " HA " " " 1 0 1 C2 
    4355 48 -14.9514 -3.23677 -32.9529 284 " " " " A 21 0 0 "MET " " HB3" " " 1 0 1 C2 
    4356 48 -15.288 -1.47848 -33.2274 284 " " " " A 21 0 0 "MET " " HB2" " " 1 0 1 C2 
    4357 48 -17.4367 -1.8921 -31.9676 284 " " " " A 21 0 0 "MET " " HG3" " " 1 0 1 C2 
    4358 48 -17.0383 -3.56093 -32.0237 284 " " " " A 21 0 0 "MET " " HG2" " " 1 0 1 C2 
    4359 48 -15.8176 -4.35218 -34.8928 284 " " " " A 21 0 0 "MET " " HE1" " " 1 0 1 C2 
    4360 48 -17.4501 -4.95971 -34.576 284 " " " " A 21 0 0 "MET " " HE2" " " 1 0 1 C2 
    4361 48 -17.1907 -4.23436 -36.067 284 " " " " A 21 0 0 "MET " " HE3" " " 1 0 1 C2 
    4362 40 -12.4933 -1.3231 -31.3451 285 " " " " A 43 0 0 "THR " " N  " " " 7 0 1 C2 
    4363 14 -11.0415 -1.47963 -31.3993 285 " " " " A 2 0 0 "THR " " CA " " " 6 0 1 C2 
    4364 14 -10.2193 -0.820647 -30.2819 285 " " " " A 2 0 0 "THR " " C  " " " 6 0 1 C2 
    4365 23 -9.91348 -1.50484 -29.3084 285 " " " " A 70 0 0 "THR " " O  " " " 8 0 1 C2 
    4366 14 -10.4711 -1.16931 -32.877 285 " " " " A 2 0 0 "THR " " CB " " " 6 0 1 C2 
    4367 23 -10.5759 0.244842 -33.1229 285 " " " " A 70 0 0 "THR " " OG1" " " 8 0 1 C2 
    4368 14 -11.1163 -1.81504 -34.0875 285 " " " " A 2 0 0 "THR " " CG2" " " 6 0 1 C2 
    4369 48 -12.9291 -0.437043 -31.5575 285 " " " " A 21 0 0 "THR " " H  " " " 1 0 1 C2 
    4370 48 -10.7842 -2.53137 -31.2737 285 " " " " A 21 0 0 "THR " " HA " " " 1 0 1 C2 
    4371 48 -9.41077 -1.42009 -32.9088 285 " " " " A 21 0 0 "THR " " HB " " " 1 0 1 C2 
    4372 48 -11.4792 0.427397 -33.3323 285 " " " " A 21 0 0 "THR " " HG1" " " 1 0 1 C2 
    4373 48 -12.1998 -1.69776 -34.0676 285 " " " " A 21 0 0 "THR " HG21 " " 1 0 1 C2 
    4374 48 -10.8652 -1.35122 -35.0414 285 " " " " A 21 0 0 "THR " HG22 " " 1 0 1 C2 
    4375 48 -10.882 -2.87957 -34.089 285 " " " " A 21 0 0 "THR " HG23 " " 1 0 1 C2 
    4376 40 -9.91797 0.453006 -30.4153 286 " " " " A 43 0 0 "SER " " N  " " " 7 0 1 C2 
    4377 14 -9.13664 1.25348 -29.3903 286 " " " " A 2 0 0 "SER " " CA " " " 6 0 1 C2 
    4378 14 -9.77928 1.21922 -28.0094 286 " " " " A 2 0 0 "SER " " C  " " " 6 0 1 C2 
    4379 23 -9.15684 0.874365 -26.9522 286 " " " " A 70 0 0 "SER " " O  " " " 8 0 1 C2 
    4380 14 -8.75838 2.73188 -29.8297 286 " " " " A 2 0 0 "SER " " CB " " " 6 0 1 C2 
    4381 23 -9.83093 3.65239 -30.0888 286 " " " " A 70 0 0 "SER " " OG " " " 8 0 1 C2 
    4382 48 -9.94132 0.793674 -31.3658 286 " " " " A 21 0 0 "SER " " H  " " " 1 0 1 C2 
    4383 48 -8.20515 0.711519 -29.2269 286 " " " " A 21 0 0 "SER " " HA " " " 1 0 1 C2 
    4384 48 -8.01663 2.67536 -30.6264 286 " " " " A 21 0 0 "SER " " HB3" " " 1 0 1 C2 
    4385 48 -8.24697 3.24185 -29.0133 286 " " " " A 21 0 0 "SER " " HB2" " " 1 0 1 C2 
    4386 48 -10.257 3.35272 -30.8773 286 " " " " A 21 0 0 "SER " " HG " " " 1 0 1 C2 
    4387 40 -11.1363 1.37046 -27.9819 287 " " " " A 43 0 0 "GLY " " N  " " " 7 0 1 C2 
    4388 14 -11.9675 1.25276 -26.7839 287 " " " " A 2 0 0 "GLY " " CA " " " 6 0 1 C2 
    4389 14 -12.1437 -0.165665 -26.2113 287 " " " " A 2 0 0 "GLY " " C  " " " 6 0 1 C2 
    4390 23 -12.2924 -0.366604 -25.0207 287 " " " " A 70 0 0 "GLY " " O  " " " 8 0 1 C2 
    4391 48 -11.5922 1.61427 -28.8496 287 " " " " A 21 0 0 "GLY " " H  " " " 1 0 1 C2 
    4392 48 -12.9692 1.48482 -27.1455 287 " " " " A 21 0 0 "GLY " " HA3" " " 1 0 1 C2 
    4393 48 -11.642 1.87102 -25.9473 287 " " " " A 21 0 0 "GLY " " HA2" " " 1 0 1 C2 
    4394 40 -11.9034 -1.11743 -27.115 288 " " " " A 43 0 0 "ARG " " N  " " " 7 0 1 C2 
    4395 14 -11.8881 -2.55135 -26.731 288 " " " " A 2 0 0 "ARG " " CA " " " 6 0 1 C2 
    4396 14 -10.486 -2.84251 -26.1739 288 " " " " A 2 0 0 "ARG " " C  " " " 6 0 1 C2 
    4397 23 -10.4467 -3.59405 -25.1973 288 " " " " A 70 0 0 "ARG " " O  " " " 8 0 1 C2 
    4398 14 -12.239 -3.561 -27.8249 288 " " " " A 2 0 0 "ARG " " CB " " " 6 0 1 C2 
    4399 14 -12.3219 -5.0581 -27.3528 288 " " " " A 2 0 0 "ARG " " CG " " " 6 0 1 C2 
    4400 14 -12.6604 -5.98736 -28.5426 288 " " " " A 2 0 0 "ARG " " CD " " " 6 0 1 C2 
    4401 40 -12.7414 -7.34145 -28.095 288 " " " " A 43 0 0 "ARG " " NE " " " 7 0 1 C2 
    4402 14 -13.5799 -8.29411 -28.4986 288 " " " " A 2 0 0 "ARG " " CZ " " " 6 0 1 C2 
    4403 40 -13.3567 -9.53648 -28.1256 288 " " " " A 43 0 0 "ARG " " NH1" " " 7 0 1 C2 
    4404 40 -14.6877 -8.01961 -29.1477 288 " " " " A 43 0 0 "ARG " " NH2" " " 7 0 1 C2 
    4405 48 -11.6829 -0.746638 -28.0282 288 " " " " A 21 0 0 "ARG " " H  " " " 1 0 1 C2 
    4406 48 -12.5995 -2.71217 -25.9209 288 " " " " A 21 0 0 "ARG " " HA " " " 1 0 1 C2 
    4407 48 -11.4298 -3.36291 -28.5277 288 " " " " A 21 0 0 "ARG " " HB3" " " 1 0 1 C2 
    4408 48 -13.1929 -3.33254 -28.3004 288 " " " " A 21 0 0 "ARG " " HB2" " " 1 0 1 C2 
    4409 48 -13.1502 -5.18169 -26.6551 288 " " " " A 21 0 0 "ARG " " HG3" " " 1 0 1 C2 
    4410 48 -11.4055 -5.186 -26.7767 288 " " " " A 21 0 0 "ARG " " HG2" " " 1 0 1 C2 
    4411 48 -11.975 -5.90978 -29.3866 288 " " " " A 21 0 0 "ARG " " HD3" " " 1 0 1 C2 
    4412 48 -13.5332 -5.70696 -29.1323 288 " " " " A 21 0 0 "ARG " " HD2" " " 1 0 1 C2 
    4413 48 -11.8893 -7.66445 -27.6596 288 " " " " A 21 0 0 "ARG " " HE " " " 1 0 1 C2 
    4414 48 -13.9323 -10.2924 -28.4684 288 " " " " A 21 0 0 "ARG " HH12 " " 1 0 1 C2 
    4415 48 -12.6066 -9.85633 -27.5297 288 " " " " A 21 0 0 "ARG " HH11 " " 1 0 1 C2 
    4416 48 -15.4274 -8.6909 -29.297 288 " " " " A 21 0 0 "ARG " HH22 " " 1 0 1 C2 
    4417 48 -14.9494 -7.07517 -29.3919 288 " " " " A 21 0 0 "ARG " HH21 " " 1 0 1 C2 
    4418 40 -9.38134 -2.224 -26.5871 289 " " " " A 43 0 0 "THR " " N  " " " 7 0 1 C2 
    4419 14 -8.10503 -2.48446 -25.9919 289 " " " " A 2 0 0 "THR " " CA " " " 6 0 1 C2 
    4420 14 -8.04891 -1.71282 -24.7132 289 " " " " A 2 0 0 "THR " " C  " " " 6 0 1 C2 
    4421 23 -7.45448 -2.22686 -23.7468 289 " " " " A 70 0 0 "THR " " O  " " " 8 0 1 C2 
    4422 14 -7.1092 -1.79139 -26.9769 289 " " " " A 2 0 0 "THR " " CB " " " 6 0 1 C2 
    4423 23 -7.15687 -2.35328 -28.2762 289 " " " " A 70 0 0 "THR " " OG1" " " 8 0 1 C2 
    4424 14 -5.66131 -2.15146 -26.5878 289 " " " " A 2 0 0 "THR " " CG2" " " 6 0 1 C2 
    4425 48 -9.54436 -1.52925 -27.3018 289 " " " " A 21 0 0 "THR " " H  " " " 1 0 1 C2 
    4426 48 -7.90532 -3.53758 -25.794 289 " " " " A 21 0 0 "THR " " HA " " " 1 0 1 C2 
    4427 48 -7.25455 -0.711274 -26.9947 289 " " " " A 21 0 0 "THR " " HB " " " 1 0 1 C2 
    4428 48 -8.0343 -2.24221 -28.6091 289 " " " " A 21 0 0 "THR " " HG1" " " 1 0 1 C2 
    4429 48 -4.9438 -1.58911 -27.1853 289 " " " " A 21 0 0 "THR " HG21 " " 1 0 1 C2 
    4430 48 -5.48818 -1.87755 -25.5471 289 " " " " A 21 0 0 "THR " HG22 " " 1 0 1 C2 
    4431 48 -5.60865 -3.22902 -26.7433 289 " " " " A 21 0 0 "THR " HG23 " " 1 0 1 C2 
    4432 40 -8.70695 -0.56747 -24.5489 290 " " " " A 43 0 0 "VAL " " N  " " " 7 0 1 C2 
    4433 14 -9.02013 0.165828 -23.3774 290 " " " " A 2 0 0 "VAL " " CA " " " 6 0 1 C2 
    4434 14 -9.54999 -0.804472 -22.2407 290 " " " " A 2 0 0 "VAL " " C  " " " 6 0 1 C2 
    4435 23 -8.96082 -0.832233 -21.1837 290 " " " " A 70 0 0 "VAL " " O  " " " 8 0 1 C2 
    4436 14 -9.81925 1.46621 -23.6966 290 " " " " A 2 0 0 "VAL " " CB " " " 6 0 1 C2 
    4437 14 -10.6219 2.06655 -22.5564 290 " " " " A 2 0 0 "VAL " " CG1" " " 6 0 1 C2 
    4438 14 -8.85264 2.5473 -24.2185 290 " " " " A 2 0 0 "VAL " " CG2" " " 6 0 1 C2 
    4439 48 -9.26591 -0.346488 -25.3606 290 " " " " A 21 0 0 "VAL " " H  " " " 1 0 1 C2 
    4440 48 -8.09675 0.558169 -22.9514 290 " " " " A 21 0 0 "VAL " " HA " " " 1 0 1 C2 
    4441 48 -10.6328 1.1331 -24.3411 290 " " " " A 21 0 0 "VAL " " HB " " " 1 0 1 C2 
    4442 48 -11.47 1.45357 -22.2512 290 " " " " A 21 0 0 "VAL " HG11 " " 1 0 1 C2 
    4443 48 -10.0856 2.16313 -21.6123 290 " " " " A 21 0 0 "VAL " HG12 " " 1 0 1 C2 
    4444 48 -11.0673 3.03521 -22.7832 290 " " " " A 21 0 0 "VAL " HG13 " " 1 0 1 C2 
    4445 48 -9.36151 3.35693 -24.7417 290 " " " " A 21 0 0 "VAL " HG21 " " 1 0 1 C2 
    4446 48 -8.2787 3.01924 -23.4211 290 " " " " A 21 0 0 "VAL " HG22 " " 1 0 1 C2 
    4447 48 -8.10345 2.14663 -24.9014 290 " " " " A 21 0 0 "VAL " HG23 " " 1 0 1 C2 
    4448 40 -10.7013 -1.48717 -22.4438 291 " " " " A 43 0 0 "VAL " " N  " " " 7 0 1 C2 
    4449 14 -11.2489 -2.40675 -21.4612 291 " " " " A 2 0 0 "VAL " " CA " " " 6 0 1 C2 
    4450 14 -10.4711 -3.80282 -21.3937 291 " " " " A 2 0 0 "VAL " " C  " " " 6 0 1 C2 
    4451 23 -10.5482 -4.4508 -20.3642 291 " " " " A 70 0 0 "VAL " " O  " " " 8 0 1 C2 
    4452 14 -12.7937 -2.6321 -21.7776 291 " " " " A 2 0 0 "VAL " " CB " " " 6 0 1 C2 
    4453 14 -13.6466 -1.35943 -21.4108 291 " " " " A 2 0 0 "VAL " " CG1" " " 6 0 1 C2 
    4454 14 -13.098 -3.0891 -23.1996 291 " " " " A 2 0 0 "VAL " " CG2" " " 6 0 1 C2 
    4455 48 -11.2713 -1.3576 -23.2675 291 " " " " A 21 0 0 "VAL " " H  " " " 1 0 1 C2 
    4456 48 -11.2077 -2.04628 -20.4334 291 " " " " A 21 0 0 "VAL " " HA " " " 1 0 1 C2 
    4457 48 -13.1739 -3.34104 -21.0421 291 " " " " A 21 0 0 "VAL " " HB " " " 1 0 1 C2 
    4458 48 -13.6797 -1.00864 -20.3793 291 " " " " A 21 0 0 "VAL " HG11 " " 1 0 1 C2 
    4459 48 -13.4871 -0.489328 -22.0477 291 " " " " A 21 0 0 "VAL " HG12 " " 1 0 1 C2 
    4460 48 -14.7007 -1.54267 -21.619 291 " " " " A 21 0 0 "VAL " HG13 " " 1 0 1 C2 
    4461 48 -13.0195 -2.26259 -23.9058 291 " " " " A 21 0 0 "VAL " HG21 " " 1 0 1 C2 
    4462 48 -12.4005 -3.84219 -23.5662 291 " " " " A 21 0 0 "VAL " HG22 " " 1 0 1 C2 
    4463 48 -14.0689 -3.57779 -23.2814 291 " " " " A 21 0 0 "VAL " HG23 " " 1 0 1 C2 
    4464 40 -9.66186 -4.20328 -22.4253 292 " " " " A 43 0 0 "PHE " " N  " " " 7 0 1 C2 
    4465 14 -8.78409 -5.43178 -22.3074 292 " " " " A 2 0 0 "PHE " " CA " " " 6 0 1 C2 
    4466 14 -7.59825 -5.13489 -21.3727 292 " " " " A 2 0 0 "PHE " " C  " " " 6 0 1 C2 
    4467 23 -7.13213 -5.99189 -20.7419 292 " " " " A 70 0 0 "PHE " " O  " " " 8 0 1 C2 
    4468 14 -8.19423 -5.75921 -23.6395 292 " " " " A 2 0 0 "PHE " " CB " " " 6 0 1 C2 
    4469 14 -7.13652 -6.92788 -23.6852 292 " " " " A 2 0 0 "PHE " " CG " " " 6 0 1 C2 
    4470 14 -7.01991 -7.90345 -22.6583 292 " " " " A 2 0 0 "PHE " " CD1" " " 6 0 1 C2 
    4471 14 -6.15378 -6.97952 -24.6786 292 " " " " A 2 0 0 "PHE " " CD2" " " 6 0 1 C2 
    4472 14 -6.04964 -8.84993 -22.6951 292 " " " " A 2 0 0 "PHE " " CE1" " " 6 0 1 C2 
    4473 14 -5.14404 -7.98588 -24.7384 292 " " " " A 2 0 0 "PHE " " CE2" " " 6 0 1 C2 
    4474 14 -5.0004 -8.88279 -23.6443 292 " " " " A 2 0 0 "PHE " " CZ " " " 6 0 1 C2 
    4475 48 -9.6056 -3.61054 -23.2411 292 " " " " A 21 0 0 "PHE " " H  " " " 1 0 1 C2 
    4476 48 -9.35743 -6.253 -21.8773 292 " " " " A 21 0 0 "PHE " " HA " " " 1 0 1 C2 
    4477 48 -7.66935 -4.83804 -23.8926 292 " " " " A 21 0 0 "PHE " " HB3" " " 1 0 1 C2 
    4478 48 -8.99853 -5.88702 -24.364 292 " " " " A 21 0 0 "PHE " " HB2" " " 1 0 1 C2 
    4479 48 -7.78372 -7.8859 -21.895 292 " " " " A 21 0 0 "PHE " " HD1" " " 1 0 1 C2 
    4480 48 -6.1402 -6.23221 -25.4582 292 " " " " A 21 0 0 "PHE " " HD2" " " 1 0 1 C2 
    4481 48 -6.12154 -9.65089 -21.9742 292 " " " " A 21 0 0 "PHE " " HE1" " " 1 0 1 C2 
    4482 48 -4.44103 -7.94783 -25.5574 292 " " " " A 21 0 0 "PHE " " HE2" " " 1 0 1 C2 
    4483 48 -4.10876 -9.45465 -23.4337 292 " " " " A 21 0 0 "PHE " " HZ " " " 1 0 1 C2 
    4484 40 -7.21883 -3.88663 -21.3124 293 " " " " A 43 0 0 "SER " " N  " " " 7 0 1 C2 
    4485 14 -6.21255 -3.35088 -20.3311 293 " " " " A 2 0 0 "SER " " CA " " " 6 0 1 C2 
    4486 14 -6.85611 -3.36086 -18.9339 293 " " " " A 2 0 0 "SER " " C  " " " 6 0 1 C2 
    4487 23 -6.25673 -3.65839 -17.9192 293 " " " " A 70 0 0 "SER " " O  " " " 8 0 1 C2 
    4488 14 -5.67041 -1.88342 -20.6112 293 " " " " A 2 0 0 "SER " " CB " " " 6 0 1 C2 
    4489 23 -4.75867 -1.31804 -19.6419 293 " " " " A 70 0 0 "SER " " OG " " " 8 0 1 C2 
    4490 48 -7.57212 -3.13784 -21.8908 293 " " " " A 21 0 0 "SER " " H  " " " 1 0 1 C2 
    4491 48 -5.30619 -3.95629 -20.3223 293 " " " " A 21 0 0 "SER " " HA " " " 1 0 1 C2 
    4492 48 -6.58681 -1.30128 -20.7083 293 " " " " A 21 0 0 "SER " " HB3" " " 1 0 1 C2 
    4493 48 -5.24022 -1.8563 -21.6124 293 " " " " A 21 0 0 "SER " " HB2" " " 1 0 1 C2 
    4494 48 -3.93821 -1.77683 -19.7388 293 " " " " A 21 0 0 "SER " " HG " " " 1 0 1 C2 
    4495 40 -8.18305 -3.13102 -18.9019 294 " " " " A 43 0 0 "ALA " " N  " " " 7 0 1 C2 
    4496 14 -8.81202 -3.1082 -17.5473 294 " " " " A 2 0 0 "ALA " " CA " " " 6 0 1 C2 
    4497 14 -8.79952 -4.45666 -16.835 294 " " " " A 2 0 0 "ALA " " C  " " " 6 0 1 C2 
    4498 23 -8.47159 -4.51091 -15.6765 294 " " " " A 70 0 0 "ALA " " O  " " " 8 0 1 C2 
    4499 14 -10.2993 -2.68028 -17.5011 294 " " " " A 2 0 0 "ALA " " CB " " " 6 0 1 C2 
    4500 48 -8.69287 -2.92331 -19.7487 294 " " " " A 21 0 0 "ALA " " H  " " " 1 0 1 C2 
    4501 48 -8.25083 -2.38894 -16.9508 294 " " " " A 21 0 0 "ALA " " HA " " " 1 0 1 C2 
    4502 48 -10.6291 -2.45267 -16.4874 294 " " " " A 21 0 0 "ALA " " HB1" " " 1 0 1 C2 
    4503 48 -10.3913 -1.7343 -18.0347 294 " " " " A 21 0 0 "ALA " " HB2" " " 1 0 1 C2 
    4504 48 -10.8901 -3.4462 -18.0036 294 " " " " A 21 0 0 "ALA " " HB3" " " 1 0 1 C2 
    4505 40 -9.00254 -5.57118 -17.5449 295 " " " " A 43 0 0 "VAL " " N  " " " 7 0 1 C2 
    4506 14 -9.00772 -6.94843 -17.0396 295 " " " " A 2 0 0 "VAL " " CA " " " 6 0 1 C2 
    4507 14 -7.60555 -7.4958 -16.6815 295 " " " " A 2 0 0 "VAL " " C  " " " 6 0 1 C2 
    4508 23 -7.48412 -8.39469 -15.777 295 " " " " A 70 0 0 "VAL " " O  " " " 8 0 1 C2 
    4509 14 -9.78717 -7.87388 -18.0208 295 " " " " A 2 0 0 "VAL " " CB " " " 6 0 1 C2 
    4510 14 -11.273 -7.42785 -18.1708 295 " " " " A 2 0 0 "VAL " " CG1" " " 6 0 1 C2 
    4511 14 -9.16393 -8.05993 -19.3587 295 " " " " A 2 0 0 "VAL " " CG2" " " 6 0 1 C2 
    4512 48 -9.18233 -5.42548 -18.528 295 " " " " A 21 0 0 "VAL " " H  " " " 1 0 1 C2 
    4513 48 -9.52902 -7.03196 -16.086 295 " " " " A 21 0 0 "VAL " " HA " " " 1 0 1 C2 
    4514 48 -9.7774 -8.87923 -17.5998 295 " " " " A 21 0 0 "VAL " " HB " " " 1 0 1 C2 
    4515 48 -11.7454 -7.08251 -17.2511 295 " " " " A 21 0 0 "VAL " HG11 " " 1 0 1 C2 
    4516 48 -11.3979 -6.61288 -18.8838 295 " " " " A 21 0 0 "VAL " HG12 " " 1 0 1 C2 
    4517 48 -11.904 -8.22873 -18.5562 295 " " " " A 21 0 0 "VAL " HG13 " " 1 0 1 C2 
    4518 48 -9.6249 -8.86357 -19.933 295 " " " " A 21 0 0 "VAL " HG21 " " 1 0 1 C2 
    4519 48 -9.43447 -7.10954 -19.8188 295 " " " " A 21 0 0 "VAL " HG22 " " 1 0 1 C2 
    4520 48 -8.08601 -8.19195 -19.4524 295 " " " " A 21 0 0 "VAL " HG23 " " 1 0 1 C2 
    4521 40 -6.4853 -7.00413 -17.2144 296 " " " " A 43 0 0 "ILE " " N  " " " 7 0 1 C2 
    4522 14 -5.13083 -7.26327 -16.7381 296 " " " " A 2 0 0 "ILE " " CA " " " 6 0 1 C2 
    4523 14 -4.94856 -6.60682 -15.3821 296 " " " " A 2 0 0 "ILE " " C  " " " 6 0 1 C2 
    4524 23 -4.4028 -7.21833 -14.4419 296 " " " " A 70 0 0 "ILE " " O  " " " 8 0 1 C2 
    4525 14 -4.06795 -6.69349 -17.7785 296 " " " " A 2 0 0 "ILE " " CB " " " 6 0 1 C2 
    4526 14 -4.36285 -7.18014 -19.1886 296 " " " " A 2 0 0 "ILE " " CG1" " " 6 0 1 C2 
    4527 14 -2.60448 -7.01077 -17.4497 296 " " " " A 2 0 0 "ILE " " CG2" " " 6 0 1 C2 
    4528 14 -4.21475 -8.7117 -19.3994 296 " " " " A 2 0 0 "ILE " " CD1" " " 6 0 1 C2 
    4529 48 -6.5462 -6.40537 -18.0255 296 " " " " A 21 0 0 "ILE " " H  " " " 1 0 1 C2 
    4530 48 -5.07167 -8.35059 -16.6899 296 " " " " A 21 0 0 "ILE " " HA " " " 1 0 1 C2 
    4531 48 -4.2637 -5.62176 -17.8129 296 " " " " A 21 0 0 "ILE " " HB " " " 1 0 1 C2 
    4532 48 -3.78234 -6.53654 -19.8496 296 " " " " A 21 0 0 "ILE " HG13 " " 1 0 1 C2 
    4533 48 -5.37983 -6.85789 -19.4123 296 " " " " A 21 0 0 "ILE " HG12 " " 1 0 1 C2 
    4534 48 -2.23186 -6.45678 -16.5881 296 " " " " A 21 0 0 "ILE " HG21 " " 1 0 1 C2 
    4535 48 -2.31963 -8.02511 -17.1703 296 " " " " A 21 0 0 "ILE " HG22 " " 1 0 1 C2 
    4536 48 -1.97365 -6.65505 -18.2644 296 " " " " A 21 0 0 "ILE " HG23 " " 1 0 1 C2 
    4537 48 -4.8026 -9.26143 -18.6644 296 " " " " A 21 0 0 "ILE " HD11 " " 1 0 1 C2 
    4538 48 -4.37289 -9.16435 -20.3783 296 " " " " A 21 0 0 "ILE " HD12 " " 1 0 1 C2 
    4539 48 -3.19267 -9.05277 -19.2347 296 " " " " A 21 0 0 "ILE " HD13 " " 1 0 1 C2 
    4540 40 -5.53172 -5.45668 -15.1506 297 " " " " A 43 0 0 "ILE " " N  " " " 7 0 1 C2 
    4541 14 -5.39613 -4.62927 -13.9478 297 " " " " A 2 0 0 "ILE " " CA " " " 6 0 1 C2 
    4542 14 -6.36977 -5.04864 -12.8488 297 " " " " A 2 0 0 "ILE " " C  " " " 6 0 1 C2 
    4543 23 -6.01539 -4.90531 -11.6377 297 " " " " A 70 0 0 "ILE " " O  " " " 8 0 1 C2 
    4544 14 -5.43676 -3.03899 -14.2683 297 " " " " A 2 0 0 "ILE " " CB " " " 6 0 1 C2 
    4545 14 -4.33718 -2.6444 -15.2879 297 " " " " A 2 0 0 "ILE " " CG1" " " 6 0 1 C2 
    4546 14 -5.25299 -2.14717 -12.9209 297 " " " " A 2 0 0 "ILE " " CG2" " " 6 0 1 C2 
    4547 14 -4.61277 -1.28964 -15.9561 297 " " " " A 2 0 0 "ILE " " CD1" " " 6 0 1 C2 
    4548 48 -5.9129 -5.08768 -16.0101 297 " " " " A 21 0 0 "ILE " " H  " " " 1 0 1 C2 
    4549 48 -4.39904 -4.85416 -13.5692 297 " " " " A 21 0 0 "ILE " " HA " " " 1 0 1 C2 
    4550 48 -6.39327 -2.85152 -14.7561 297 " " " " A 21 0 0 "ILE " " HB " " " 1 0 1 C2 
    4551 48 -4.2652 -3.39961 -16.0706 297 " " " " A 21 0 0 "ILE " HG13 " " 1 0 1 C2 
    4552 48 -3.31658 -2.62285 -14.9058 297 " " " " A 21 0 0 "ILE " HG12 " " 1 0 1 C2 
    4553 48 -6.11091 -2.33329 -12.2748 297 " " " " A 21 0 0 "ILE " HG21 " " 1 0 1 C2 
    4554 48 -4.38323 -2.409 -12.3184 297 " " " " A 21 0 0 "ILE " HG22 " " 1 0 1 C2 
    4555 48 -4.99976 -1.10211 -13.0993 297 " " " " A 21 0 0 "ILE " HG23 " " 1 0 1 C2 
    4556 48 -4.45746 -0.417909 -15.3204 297 " " " " A 21 0 0 "ILE " HD11 " " 1 0 1 C2 
    4557 48 -3.87094 -1.06081 -16.7212 297 " " " " A 21 0 0 "ILE " HD12 " " 1 0 1 C2 
    4558 48 -5.48803 -1.32827 -16.6045 297 " " " " A 21 0 0 "ILE " HD13 " " 1 0 1 C2 
    4559 40 -7.52151 -5.71245 -13.226 298 " " " " A 43 0 0 "VAL " " N  " " " 7 0 1 C2 
    4560 14 -8.40112 -6.47373 -12.2764 298 " " " " A 2 0 0 "VAL " " CA " " " 6 0 1 C2 
    4561 14 -7.60842 -7.7042 -11.7737 298 " " " " A 2 0 0 "VAL " " C  " " " 6 0 1 C2 
    4562 23 -7.58813 -8.03886 -10.5761 298 " " " " A 70 0 0 "VAL " " O  " " " 8 0 1 C2 
    4563 14 -9.73132 -6.80201 -12.9555 298 " " " " A 2 0 0 "VAL " " CB " " " 6 0 1 C2 
    4564 14 -10.5579 -7.94928 -12.276 298 " " " " A 2 0 0 "VAL " " CG1" " " 6 0 1 C2 
    4565 14 -10.5893 -5.50057 -13.0805 298 " " " " A 2 0 0 "VAL " " CG2" " " 6 0 1 C2 
    4566 48 -7.6842 -5.75884 -14.2217 298 " " " " A 21 0 0 "VAL " " H  " " " 1 0 1 C2 
    4567 48 -8.6193 -5.82865 -11.4253 298 " " " " A 21 0 0 "VAL " " HA " " " 1 0 1 C2 
    4568 48 -9.57375 -7.12857 -13.9834 298 " " " " A 21 0 0 "VAL " " HB " " " 1 0 1 C2 
    4569 48 -11.4601 -8.16895 -12.8468 298 " " " " A 21 0 0 "VAL " HG11 " " 1 0 1 C2 
    4570 48 -10.0601 -8.9189 -12.2899 298 " " " " A 21 0 0 "VAL " HG12 " " 1 0 1 C2 
    4571 48 -10.8315 -7.64236 -11.2665 298 " " " " A 21 0 0 "VAL " HG13 " " 1 0 1 C2 
    4572 48 -10.6773 -4.93933 -12.1502 298 " " " " A 21 0 0 "VAL " HG21 " " 1 0 1 C2 
    4573 48 -10.1547 -4.77098 -13.7638 298 " " " " A 21 0 0 "VAL " HG22 " " 1 0 1 C2 
    4574 48 -11.6102 -5.78911 -13.3306 298 " " " " A 21 0 0 "VAL " HG23 " " 1 0 1 C2 
    4575 40 -7.06671 -8.50327 -12.7173 299 " " " " A 43 0 0 "ALA " " N  " " " 7 0 1 C2 
    4576 14 -6.28784 -9.65821 -12.4784 299 " " " " A 2 0 0 "ALA " " CA " " " 6 0 1 C2 
    4577 14 -4.9559 -9.39758 -11.7408 299 " " " " A 2 0 0 "ALA " " C  " " " 6 0 1 C2 
    4578 23 -4.36156 -10.3416 -11.211 299 " " " " A 70 0 0 "ALA " " O  " " " 8 0 1 C2 
    4579 14 -6.08875 -10.2612 -13.8696 299 " " " " A 2 0 0 "ALA " " CB " " " 6 0 1 C2 
    4580 48 -7.39448 -8.22816 -13.6321 299 " " " " A 21 0 0 "ALA " " H  " " " 1 0 1 C2 
    4581 48 -6.86447 -10.313 -11.8251 299 " " " " A 21 0 0 "ALA " " HA " " " 1 0 1 C2 
    4582 48 -5.44096 -9.64597 -14.4941 299 " " " " A 21 0 0 "ALA " " HB1" " " 1 0 1 C2 
    4583 48 -5.4987 -11.1761 -13.8159 299 " " " " A 21 0 0 "ALA " " HB2" " " 1 0 1 C2 
    4584 48 -7.01146 -10.634 -14.3143 299 " " " " A 21 0 0 "ALA " " HB3" " " 1 0 1 C2 
    4585 40 -4.39944 -8.14906 -11.7957 300 " " " " A 43 0 0 "SER " " N  " " " 7 0 1 C2 
    4586 14 -3.17548 -7.79099 -11.1672 300 " " " " A 2 0 0 "SER " " CA " " " 6 0 1 C2 
    4587 14 -3.4377 -7.27171 -9.74241 300 " " " " A 2 0 0 "SER " " C  " " " 6 0 1 C2 
    4588 23 -2.48389 -6.74077 -9.11683 300 " " " " A 70 0 0 "SER " " O  " " " 8 0 1 C2 
    4589 14 -2.58363 -6.683 -11.9399 300 " " " " A 2 0 0 "SER " " CB " " " 6 0 1 C2 
    4590 23 -2.06987 -7.1136 -13.2454 300 " " " " A 70 0 0 "SER " " OG " " " 8 0 1 C2 
    4591 48 -4.86172 -7.49359 -12.4095 300 " " " " A 21 0 0 "SER " " H  " " " 1 0 1 C2 
    4592 48 -2.51328 -8.65516 -11.1143 300 " " " " A 21 0 0 "SER " " HA " " " 1 0 1 C2 
    4593 48 -1.65782 -6.42014 -11.4281 300 " " " " A 21 0 0 "SER " " HB3" " " 1 0 1 C2 
    4594 48 -3.13073 -5.74287 -12.0103 300 " " " " A 21 0 0 "SER " " HB2" " " 1 0 1 C2 
    4595 48 -2.84659 -7.06383 -13.7813 300 " " " " A 21 0 0 "SER " " HG " " " 1 0 1 C2 
    4596 40 -4.65138 -7.47209 -9.17734 301 " " " " A 43 0 0 "SER " " N  " " " 7 0 1 C2 
    4597 14 -5.17431 -6.80246 -8.02518 301 " " " " A 2 0 0 "SER " " CA " " " 6 0 1 C2 
    4598 14 -5.90665 -7.83091 -7.12317 301 " " " " A 2 0 0 "SER " " C  " " " 6 0 1 C2 
    4599 23 -5.49839 -7.98303 -5.96771 301 " " " " A 70 0 0 "SER " " O  " " " 8 0 1 C2 
    4600 14 -5.80057 -5.46021 -8.31643 301 " " " " A 2 0 0 "SER " " CB " " " 6 0 1 C2 
    4601 23 -6.86481 -5.65978 -9.17466 301 " " " " A 70 0 0 "SER " " OG " " " 8 0 1 C2 
    4602 48 -5.22488 -8.18224 -9.60962 301 " " " " A 21 0 0 "SER " " H  " " " 1 0 1 C2 
    4603 48 -4.31666 -6.53257 -7.40898 301 " " " " A 21 0 0 "SER " " HA " " " 1 0 1 C2 
    4604 48 -5.0797 -4.73908 -8.70168 301 " " " " A 21 0 0 "SER " " HB3" " " 1 0 1 C2 
    4605 48 -6.02043 -4.88606 -7.41637 301 " " " " A 21 0 0 "SER " " HB2" " " 1 0 1 C2 
    4606 48 -6.5484 -5.7174 -10.0632 301 " " " " A 21 0 0 "SER " " HG " " " 1 0 1 C2 
    4607 40 -6.82872 -8.63007 -7.64586 302 " " " " A 43 0 0 "VAL " " N  " " " 7 0 1 C2 
    4608 14 -7.40679 -9.82222 -7.06215 302 " " " " A 2 0 0 "VAL " " CA " " " 6 0 1 C2 
    4609 14 -6.54568 -10.5985 -6.0455 302 " " " " A 2 0 0 "VAL " " C  " " " 6 0 1 C2 
    4610 23 -6.9795 -10.7443 -4.85199 302 " " " " A 70 0 0 "VAL " " O  " " " 8 0 1 C2 
    4611 14 -8.11311 -10.6165 -8.21983 302 " " " " A 2 0 0 "VAL " " CB " " " 6 0 1 C2 
    4612 14 -8.45111 -12.0865 -7.84212 302 " " " " A 2 0 0 "VAL " " CG1" " " 6 0 1 C2 
    4613 14 -9.46233 -9.97569 -8.48399 302 " " " " A 2 0 0 "VAL " " CG2" " " 6 0 1 C2 
    4614 48 -7.17598 -8.32792 -8.54487 302 " " " " A 21 0 0 "VAL " " H  " " " 1 0 1 C2 
    4615 48 -8.17818 -9.42082 -6.40493 302 " " " " A 21 0 0 "VAL " " HA " " " 1 0 1 C2 
    4616 48 -7.49022 -10.5669 -9.11293 302 " " " " A 21 0 0 "VAL " " HB " " " 1 0 1 C2 
    4617 48 -9.06388 -12.6383 -8.55496 302 " " " " A 21 0 0 "VAL " HG11 " " 1 0 1 C2 
    4618 48 -7.60496 -12.6669 -7.47436 302 " " " " A 21 0 0 "VAL " HG12 " " 1 0 1 C2 
    4619 48 -9.17799 -12.0099 -7.0335 302 " " " " A 21 0 0 "VAL " HG13 " " 1 0 1 C2 
    4620 48 -10.2289 -10.0655 -7.71432 302 " " " " A 21 0 0 "VAL " HG21 " " 1 0 1 C2 
    4621 48 -9.41819 -8.89734 -8.63664 302 " " " " A 21 0 0 "VAL " HG22 " " 1 0 1 C2 
    4622 48 -9.85885 -10.393 -9.4096 302 " " " " A 21 0 0 "VAL " HG23 " " 1 0 1 C2 
    4623 40 -5.27414 -11.0322 -6.42477 303 " " " " A 43 0 0 "PRO " " N  " " " 7 0 1 C2 
    4624 14 -4.2321 -11.5352 -5.55313 303 " " " " A 2 0 0 "PRO " " CA " " " 6 0 1 C2 
    4625 14 -4.11529 -10.9931 -4.14589 303 " " " " A 2 0 0 "PRO " " C  " " " 6 0 1 C2 
    4626 23 -3.57839 -11.6596 -3.28705 303 " " " " A 70 0 0 "PRO " " O  " " " 8 0 1 C2 
    4627 14 -2.96475 -11.3473 -6.36636 303 " " " " A 2 0 0 "PRO " " CB " " " 6 0 1 C2 
    4628 14 -3.42636 -11.5996 -7.82998 303 " " " " A 2 0 0 "PRO " " CG " " " 6 0 1 C2 
    4629 14 -4.85881 -11.0943 -7.79887 303 " " " " A 2 0 0 "PRO " " CD " " " 6 0 1 C2 
    4630 48 -4.47297 -12.598 -5.53032 303 " " " " A 21 0 0 "PRO " " HA " " " 1 0 1 C2 
    4631 48 -2.06508 -11.8916 -6.0792 303 " " " " A 21 0 0 "PRO " " HB3" " " 1 0 1 C2 
    4632 48 -2.56108 -10.3377 -6.29053 303 " " " " A 21 0 0 "PRO " " HB2" " " 1 0 1 C2 
    4633 48 -3.52615 -12.6267 -8.18104 303 " " " " A 21 0 0 "PRO " " HG3" " " 1 0 1 C2 
    4634 48 -2.96348 -11.004 -8.61682 303 " " " " A 21 0 0 "PRO " " HG2" " " 1 0 1 C2 
    4635 48 -5.03024 -10.1843 -8.37382 303 " " " " A 21 0 0 "PRO " " HD2" " " 1 0 1 C2 
    4636 48 -5.54436 -11.7856 -8.28896 303 " " " " A 21 0 0 "PRO " " HD3" " " 1 0 1 C2 
    4637 40 -4.52299 -9.7714 -3.91667 304 " " " " A 43 0 0 "LEU " " N  " " " 7 0 1 C2 
    4638 14 -4.54958 -9.03105 -2.58275 304 " " " " A 2 0 0 "LEU " " CA " " " 6 0 1 C2 
    4639 14 -5.62914 -9.63826 -1.6177 304 " " " " A 2 0 0 "LEU " " C  " " " 6 0 1 C2 
    4640 23 -5.41815 -9.63111 -0.4321 304 " " " " A 70 0 0 "LEU " " O  " " " 8 0 1 C2 
    4641 14 -4.90556 -7.52354 -2.79693 304 " " " " A 2 0 0 "LEU " " CB " " " 6 0 1 C2 
    4642 14 -3.82744 -6.62358 -3.4233 304 " " " " A 2 0 0 "LEU " " CG " " " 6 0 1 C2 
    4643 14 -4.32786 -5.24873 -3.80436 304 " " " " A 2 0 0 "LEU " " CD1" " " 6 0 1 C2 
    4644 14 -2.56027 -6.48248 -2.61086 304 " " " " A 2 0 0 "LEU " " CD2" " " 6 0 1 C2 
    4645 48 -4.97171 -9.28268 -4.67818 304 " " " " A 21 0 0 "LEU " " H  " " " 1 0 1 C2 
    4646 48 -3.55312 -8.98887 -2.143 304 " " " " A 21 0 0 "LEU " " HA " " " 1 0 1 C2 
    4647 48 -5.2049 -7.07779 -1.84835 304 " " " " A 21 0 0 "LEU " " HB3" " " 1 0 1 C2 
    4648 48 -5.83704 -7.44555 -3.3576 304 " " " " A 21 0 0 "LEU " " HB2" " " 1 0 1 C2 
    4649 48 -3.59411 -7.2618 -4.27555 304 " " " " A 21 0 0 "LEU " " HG " " " 1 0 1 C2 
    4650 48 -4.68715 -4.77548 -2.89055 304 " " " " A 21 0 0 "LEU " HD11 " " 1 0 1 C2 
    4651 48 -3.70857 -4.61217 -4.43631 304 " " " " A 21 0 0 "LEU " HD12 " " 1 0 1 C2 
    4652 48 -5.21412 -5.43533 -4.41085 304 " " " " A 21 0 0 "LEU " HD13 " " 1 0 1 C2 
    4653 48 -2.14551 -7.44369 -2.3073 304 " " " " A 21 0 0 "LEU " HD21 " " 1 0 1 C2 
    4654 48 -1.97742 -5.80071 -3.2302 304 " " " " A 21 0 0 "LEU " HD22 " " 1 0 1 C2 
    4655 48 -2.78587 -6.05296 -1.63478 304 " " " " A 21 0 0 "LEU " HD23 " " 1 0 1 C2 
    4656 40 -6.78151 -10.2123 -2.11637 305 " " " " A 43 0 0 "LEU " " N  " " " 7 0 1 C2 
    4657 14 -7.80731 -10.9042 -1.30923 305 " " " " A 2 0 0 "LEU " " CA " " " 6 0 1 C2 
    4658 14 -7.47514 -12.231 -0.632174 305 " " " " A 2 0 0 "LEU " " C  " " " 6 0 1 C2 
    4659 23 -8.3925 -12.9317 -0.101339 305 " " " " A 70 0 0 "LEU " " O  " " " 8 0 1 C2 
    4660 14 -9.04806 -11.1454 -2.25366 305 " " " " A 2 0 0 "LEU " " CB " " " 6 0 1 C2 
    4661 14 -9.48083 -9.97224 -3.12068 305 " " " " A 2 0 0 "LEU " " CG " " " 6 0 1 C2 
    4662 14 -10.4846 -10.2788 -4.25091 305 " " " " A 2 0 0 "LEU " " CD1" " " 6 0 1 C2 
    4663 14 -9.98713 -8.87329 -2.10661 305 " " " " A 2 0 0 "LEU " " CD2" " " 6 0 1 C2 
    4664 48 -6.928 -10.31 -3.1109 305 " " " " A 21 0 0 "LEU " " H  " " " 1 0 1 C2 
    4665 48 -8.00067 -10.1448 -0.55155 305 " " " " A 21 0 0 "LEU " " HA " " " 1 0 1 C2 
    4666 48 -9.84755 -11.6213 -1.68582 305 " " " " A 21 0 0 "LEU " " HB3" " " 1 0 1 C2 
    4667 48 -8.6963 -11.8482 -3.009 305 " " " " A 21 0 0 "LEU " " HB2" " " 1 0 1 C2 
    4668 48 -8.6433 -9.47646 -3.61144 305 " " " " A 21 0 0 "LEU " " HG " " " 1 0 1 C2 
    4669 48 -10.0828 -10.9363 -5.02186 305 " " " " A 21 0 0 "LEU " HD11 " " 1 0 1 C2 
    4670 48 -11.2765 -10.9463 -3.91107 305 " " " " A 21 0 0 "LEU " HD12 " " 1 0 1 C2 
    4671 48 -10.8527 -9.44077 -4.84282 305 " " " " A 21 0 0 "LEU " HD13 " " 1 0 1 C2 
    4672 48 -10.7776 -9.23166 -1.44715 305 " " " " A 21 0 0 "LEU " HD21 " " 1 0 1 C2 
    4673 48 -9.13153 -8.47149 -1.56383 305 " " " " A 21 0 0 "LEU " HD22 " " 1 0 1 C2 
    4674 48 -10.3231 -8.02576 -2.70402 305 " " " " A 21 0 0 "LEU " HD23 " " 1 0 1 C2 
    4675 40 -6.25605 -12.635 -0.878355 306 " " " " A 43 0 0 "LEU " " N  " " " 7 0 1 C2 
    4676 14 -5.65539 -13.9474 -0.455309 306 " " " " A 2 0 0 "LEU " " CA " " " 6 0 1 C2 
    4677 14 -4.65303 -13.6921 0.802523 306 " " " " A 2 0 0 "LEU " " C  " " " 6 0 1 C2 
    4678 23 -4.31546 -14.5988 1.51884 306 " " " " A 70 0 0 "LEU " " O  " " " 8 0 1 C2 
    4679 14 -4.78403 -14.544 -1.63793 306 " " " " A 2 0 0 "LEU " " CB " " " 6 0 1 C2 
    4680 14 -5.54997 -14.6591 -3.01501 306 " " " " A 2 0 0 "LEU " " CG " " " 6 0 1 C2 
    4681 14 -4.74115 -15.3345 -4.17579 306 " " " " A 2 0 0 "LEU " " CD1" " " 6 0 1 C2 
    4682 14 -6.80127 -15.5639 -2.8103 306 " " " " A 2 0 0 "LEU " " CD2" " " 6 0 1 C2 
    4683 48 -5.6525 -11.9466 -1.30494 306 " " " " A 21 0 0 "LEU " " H  " " " 1 0 1 C2 
    4684 48 -6.41808 -14.6274 -0.0758191 306 " " " " A 21 0 0 "LEU " " HA " " " 1 0 1 C2 
    4685 48 -4.21635 -15.4115 -1.3014 306 " " " " A 21 0 0 "LEU " " HB3" " " 1 0 1 C2 
    4686 48 -3.97478 -13.8274 -1.77841 306 " " " " A 21 0 0 "LEU " " HB2" " " 1 0 1 C2 
    4687 48 -5.96002 -13.7375 -3.42809 306 " " " " A 21 0 0 "LEU " " HG " " " 1 0 1 C2 
    4688 48 -3.92755 -14.6621 -4.4479 306 " " " " A 21 0 0 "LEU " HD11 " " 1 0 1 C2 
    4689 48 -4.4929 -16.363 -3.91387 306 " " " " A 21 0 0 "LEU " HD12 " " 1 0 1 C2 
    4690 48 -5.41228 -15.4012 -5.03208 306 " " " " A 21 0 0 "LEU " HD13 " " 1 0 1 C2 
    4691 48 -7.3512 -15.7572 -3.73135 306 " " " " A 21 0 0 "LEU " HD21 " " 1 0 1 C2 
    4692 48 -6.58863 -16.5149 -2.32196 306 " " " " A 21 0 0 "LEU " HD22 " " 1 0 1 C2 
    4693 48 -7.4734 -15.0686 -2.10961 306 " " " " A 21 0 0 "LEU " HD23 " " 1 0 1 C2 
    4694 40 -4.28618 -12.4459 1.03319 307 " " " " A 43 0 0 "PHE " " N  " " " 7 0 1 C2 
    4695 14 -3.31894 -12.0562 2.10293 307 " " " " A 2 0 0 "PHE " " CA " " " 6 0 1 C2 
    4696 14 -3.92587 -12.2564 3.48788 307 " " " " A 2 0 0 "PHE " " C  " " " 6 0 1 C2
[truncated: 9,340,298 more chars]
