# Supplementary material for: Inhibition Mechanism of Anti-TB Drug SQ109: Allosteric Inhibition of TMM Translocation of Mycobacterium Tuberculosis MmpL3 Transporter
Source: J Chem Inf Model. 2023 Aug 17;63(16):5356–74. doi: 10.1021/acs.jcim.3c00616 (PMC10466384; doi:10.1021/acs.jcim.3c00616)
Supplement: Supplementary file 2 — ci3c00616_si_002.zip [file ci3c00616_si_002.zip › data/TM7-TM8_conformchange/6AJG_holo_traj2_0ns.mae]

{
  s_m_m2io_version
  :::
  2.0.0
}
f_m_ct {
  s_m_title
  r_chorus_box_ax
  r_chorus_box_ay
  r_chorus_box_az
  r_chorus_box_bx
  r_chorus_box_by
  r_chorus_box_bz
  r_chorus_box_cx
  r_chorus_box_cy
  r_chorus_box_cz
  :::
  ""
  73.1504
  0
  0
  0
  80.2103
  0
  0
  0
  120.976
  m_atom[72043] {
    # First column is atom index #
    i_m_mmod_type
    r_m_x_coord
    r_m_y_coord
    r_m_z_coord
    i_m_residue_number
    s_m_insertion_code
    s_m_mmod_res
    s_m_chain_name
    i_m_color
    r_m_charge1
    r_m_charge2
    s_m_pdb_residue_name
    s_m_pdb_atom_name
    s_m_grow_name
    i_m_atomic_number
    i_m_formal_charge
    i_m_visibility
    s_m_pdb_segment_name
    :::
    1 14 -22.2575 -7.27532 -31.9652 0 " " " " A 2 0 0 "ACE " " CH3" " " 6 0 1 C2 
    2 14 -22.5587 -6.66443 -30.6059 0 " " " " A 2 0 0 "ACE " " C  " " " 6 0 1 C2 
    3 23 -23.3355 -5.71882 -30.4493 0 " " " " A 70 0 0 "ACE " " O  " " " 8 0 1 C2 
    4 48 -22.5072 -6.5315 -32.7219 0 " " " " A 21 0 0 "ACE " " 1H " " " 1 0 1 C2 
    5 48 -21.2126 -7.58525 -31.9493 0 " " " " A 21 0 0 "ACE " " 2H " " " 1 0 1 C2 
    6 48 -22.8877 -8.13845 -32.1795 0 " " " " A 21 0 0 "ACE " " 3H " " " 1 0 1 C2 
    7 40 -22.0263 -7.26639 -29.5009 1 " " " " A 43 0 0 "MET " " N  " " " 7 0 1 C2 
    8 14 -22.1305 -6.79622 -28.1374 1 " " " " A 2 0 0 "MET " " CA " " " 6 0 1 C2 
    9 14 -21.9856 -5.32784 -27.8389 1 " " " " A 2 0 0 "MET " " C  " " " 6 0 1 C2 
    10 23 -22.8279 -4.63749 -27.2654 1 " " " " A 70 0 0 "MET " " O  " " " 8 0 1 C2 
    11 14 -21.1628 -7.67272 -27.3798 1 " " " " A 2 0 0 "MET " " CB " " " 6 0 1 C2 
    12 14 -21.1348 -7.42551 -25.859 1 " " " " A 2 0 0 "MET " " CG " " " 6 0 1 C2 
    13 52 -19.8559 -8.43523 -25.0747 1 " " " " A 13 0 0 "MET " " SD " " " 16 0 1 C2 
    14 14 -20.5034 -8.6222 -23.3289 1 " " " " A 2 0 0 "MET " " CE " " " 6 0 1 C2 
    15 48 -21.3525 -7.99872 -29.6737 1 " " " " A 21 0 0 "MET " " H1 " " " 1 0 1 C2 
    16 48 -23.1315 -7.08517 -27.8172 1 " " " " A 21 0 0 "MET " " HA " " " 1 0 1 C2 
    17 48 -20.1478 -7.45226 -27.7105 1 " " " " A 21 0 0 "MET " " HB3" " " 1 0 1 C2 
    18 48 -21.3309 -8.73807 -27.5375 1 " " " " A 21 0 0 "MET " " HB2" " " 1 0 1 C2 
    19 48 -22.0973 -7.70471 -25.4304 1 " " " " A 21 0 0 "MET " " HG3" " " 1 0 1 C2 
    20 48 -20.8589 -6.42678 -25.5206 1 " " " " A 21 0 0 "MET " " HG2" " " 1 0 1 C2 
    21 48 -19.6576 -8.77096 -22.6577 1 " " " " A 21 0 0 "MET " " HE1" " " 1 0 1 C2 
    22 48 -20.8869 -7.76826 -22.7706 1 " " " " A 21 0 0 "MET " " HE2" " " 1 0 1 C2 
    23 48 -21.2805 -9.37826 -23.2165 1 " " " " A 21 0 0 "MET " " HE3" " " 1 0 1 C2 
    24 40 -20.852 -4.75863 -28.2077 2 " " " " A 43 0 0 "PHE " " N  " " " 7 0 1 C2 
    25 14 -20.476 -3.36855 -28.0956 2 " " " " A 2 0 0 "PHE " " CA " " " 6 0 1 C2 
    26 14 -21.0845 -2.58451 -29.2419 2 " " " " A 2 0 0 "PHE " " C  " " " 6 0 1 C2 
    27 23 -21.1795 -1.3289 -29.0948 2 " " " " A 70 0 0 "PHE " " O  " " " 8 0 1 C2 
    28 14 -18.9229 -3.31181 -28.1757 2 " " " " A 2 0 0 "PHE " " CB " " " 6 0 1 C2 
    29 14 -18.1739 -3.62114 -26.9392 2 " " " " A 2 0 0 "PHE " " CG " " " 6 0 1 C2 
    30 14 -17.5515 -2.6315 -26.1158 2 " " " " A 2 0 0 "PHE " " CD1" " " 6 0 1 C2 
    31 14 -18.0448 -4.96243 -26.6176 2 " " " " A 2 0 0 "PHE " " CD2" " " 6 0 1 C2 
    32 14 -16.761 -3.02882 -25.0439 2 " " " " A 2 0 0 "PHE " " CE1" " " 6 0 1 C2 
    33 14 -17.3025 -5.34819 -25.4886 2 " " " " A 2 0 0 "PHE " " CE2" " " 6 0 1 C2 
    34 14 -16.6479 -4.3672 -24.7352 2 " " " " A 2 0 0 "PHE " " CZ " " " 6 0 1 C2 
    35 48 -20.302 -5.36247 -28.8019 2 " " " " A 21 0 0 "PHE " " H  " " " 1 0 1 C2 
    36 48 -20.7522 -2.93813 -27.1331 2 " " " " A 21 0 0 "PHE " " HA " " " 1 0 1 C2 
    37 48 -18.6574 -2.29452 -28.4634 2 " " " " A 21 0 0 "PHE " " HB3" " " 1 0 1 C2 
    38 48 -18.4762 -3.94804 -28.9398 2 " " " " A 21 0 0 "PHE " " HB2" " " 1 0 1 C2 
    39 48 -17.7925 -1.60988 -26.37 2 " " " " A 21 0 0 "PHE " " HD1" " " 1 0 1 C2 
    40 48 -18.5791 -5.7451 -27.1355 2 " " " " A 21 0 0 "PHE " " HD2" " " 1 0 1 C2 
    41 48 -16.3047 -2.25355 -24.4463 2 " " " " A 21 0 0 "PHE " " HE1" " " 1 0 1 C2 
    42 48 -17.1909 -6.38882 -25.222 2 " " " " A 21 0 0 "PHE " " HE2" " " 1 0 1 C2 
    43 48 -16.0847 -4.6886 -23.8716 2 " " " " A 21 0 0 "PHE " " HZ " " " 1 0 1 C2 
    44 40 -21.5702 -3.19019 -30.316 3 " " " " A 43 0 0 "ALA " " N  " " " 7 0 1 C2 
    45 14 -22.116 -2.40751 -31.3634 3 " " " " A 2 0 0 "ALA " " CA " " " 6 0 1 C2 
    46 14 -23.5506 -2.08595 -31.0685 3 " " " " A 2 0 0 "ALA " " C  " " " 6 0 1 C2 
    47 23 -24.0572 -0.942864 -31.278 3 " " " " A 70 0 0 "ALA " " O  " " " 8 0 1 C2 
    48 14 -22.0815 -3.29663 -32.5463 3 " " " " A 2 0 0 "ALA " " CB " " " 6 0 1 C2 
    49 48 -21.2642 -4.15006 -30.3875 3 " " " " A 21 0 0 "ALA " " H  " " " 1 0 1 C2 
    50 48 -21.5131 -1.54377 -31.6437 3 " " " " A 21 0 0 "ALA " " HA " " " 1 0 1 C2 
    51 48 -22.3282 -2.75323 -33.4584 3 " " " " A 21 0 0 "ALA " " HB1" " " 1 0 1 C2 
    52 48 -21.0698 -3.66 -32.7267 3 " " " " A 21 0 0 "ALA " " HB2" " " 1 0 1 C2 
    53 48 -22.7419 -4.1634 -32.5195 3 " " " " A 21 0 0 "ALA " " HB3" " " 1 0 1 C2 
    54 40 -24.2693 -3.06998 -30.4932 4 " " " " A 43 0 0 "TRP " " N  " " " 7 0 1 C2 
    55 14 -25.4654 -2.80586 -29.7702 4 " " " " A 2 0 0 "TRP " " CA " " " 6 0 1 C2 
    56 14 -25.3171 -1.68239 -28.7335 4 " " " " A 2 0 0 "TRP " " C  " " " 6 0 1 C2 
    57 23 -26.1036 -0.701409 -28.7151 4 " " " " A 70 0 0 "TRP " " O  " " " 8 0 1 C2 
    58 14 -26.0671 -4.09773 -29.0698 4 " " " " A 2 0 0 "TRP " " CB " " " 6 0 1 C2 
    59 14 -27.491 -4.0949 -28.675 4 " " " " A 2 0 0 "TRP " " CG " " " 6 0 1 C2 
    60 14 -28.5588 -4.2407 -29.4488 4 " " " " A 2 0 0 "TRP " " CD1" " " 6 0 1 C2 
    61 14 -27.9396 -3.90516 -27.3169 4 " " " " A 2 0 0 "TRP " " CD2" " " 6 0 1 C2 
    62 40 -29.7154 -4.11289 -28.5932 4 " " " " A 43 0 0 "TRP " " NE1" " " 7 0 1 C2 
    63 14 -29.4016 -3.86968 -27.3128 4 " " " " A 2 0 0 "TRP " " CE2" " " 6 0 1 C2 
    64 14 -27.3303 -3.62435 -26.0285 4 " " " " A 2 0 0 "TRP " " CE3" " " 6 0 1 C2 
    65 14 -30.2039 -3.71805 -26.1629 4 " " " " A 2 0 0 "TRP " " CZ2" " " 6 0 1 C2 
    66 14 -28.1049 -3.58088 -24.8465 4 " " " " A 2 0 0 "TRP " " CZ3" " " 6 0 1 C2 
    67 14 -29.5035 -3.66357 -24.9677 4 " " " " A 2 0 0 "TRP " " CH2" " " 6 0 1 C2 
    68 48 -23.7439 -3.91731 -30.3319 4 " " " " A 21 0 0 "TRP " " H  " " " 1 0 1 C2 
    69 48 -26.1926 -2.44504 -30.4976 4 " " " " A 21 0 0 "TRP " " HA " " " 1 0 1 C2 
    70 48 -25.4991 -4.33193 -28.1695 4 " " " " A 21 0 0 "TRP " " HB3" " " 1 0 1 C2 
    71 48 -25.9248 -4.93417 -29.7541 4 " " " " A 21 0 0 "TRP " " HB2" " " 1 0 1 C2 
    72 48 -28.4366 -4.52696 -30.483 4 " " " " A 21 0 0 "TRP " " HD1" " " 1 0 1 C2 
    73 48 -30.6173 -4.22473 -29.0338 4 " " " " A 21 0 0 "TRP " " HE1" " " 1 0 1 C2 
    74 48 -26.2559 -3.52706 -26.0792 4 " " " " A 21 0 0 "TRP " " HE3" " " 1 0 1 C2 
    75 48 -31.2831 -3.72295 -26.1226 4 " " " " A 21 0 0 "TRP " " HZ2" " " 1 0 1 C2 
    76 48 -27.6262 -3.48599 -23.8831 4 " " " " A 21 0 0 "TRP " " HZ3" " " 1 0 1 C2 
    77 48 -30.1622 -3.49711 -24.1281 4 " " " " A 21 0 0 "TRP " " HH2" " " 1 0 1 C2 
    78 40 -24.2088 -1.68714 -27.921 5 " " " " A 43 0 0 "TRP " " N  " " " 7 0 1 C2 
    79 14 -24.032 -0.773549 -26.7911 5 " " " " A 2 0 0 "TRP " " CA " " " 6 0 1 C2 
    80 14 -23.8488 0.661948 -27.3874 5 " " " " A 2 0 0 "TRP " " C  " " " 6 0 1 C2 
    81 23 -24.5934 1.57211 -27.0109 5 " " " " A 70 0 0 "TRP " " O  " " " 8 0 1 C2 
    82 14 -22.9111 -1.3642 -25.9297 5 " " " " A 2 0 0 "TRP " " CB " " " 6 0 1 C2 
    83 14 -22.6747 -0.796464 -24.5629 5 " " " " A 2 0 0 "TRP " " CG " " " 6 0 1 C2 
    84 14 -21.7088 0.0946762 -24.2947 5 " " " " A 2 0 0 "TRP " " CD1" " " 6 0 1 C2 
    85 14 -23.4649 -0.949851 -23.3344 5 " " " " A 2 0 0 "TRP " " CD2" " " 6 0 1 C2 
    86 40 -22.0136 0.720508 -23.093 5 " " " " A 43 0 0 "TRP " " NE1" " " 7 0 1 C2 
    87 14 -22.9894 0.0242874 -22.4061 5 " " " " A 2 0 0 "TRP " " CE2" " " 6 0 1 C2 
    88 14 -24.6103 -1.72501 -23.0272 5 " " " " A 2 0 0 "TRP " " CE3" " " 6 0 1 C2 
    89 14 -23.637 0.089103 -21.1259 5 " " " " A 2 0 0 "TRP " " CZ2" " " 6 0 1 C2 
    90 14 -25.2707 -1.62055 -21.7874 5 " " " " A 2 0 0 "TRP " " CZ3" " " 6 0 1 C2 
    91 14 -24.7347 -0.722771 -20.7473 5 " " " " A 2 0 0 "TRP " " CH2" " " 6 0 1 C2 
    92 48 -23.6976 -2.5575 -27.9559 5 " " " " A 21 0 0 "TRP " " H  " " " 1 0 1 C2 
    93 48 -24.9723 -0.804526 -26.2407 5 " " " " A 21 0 0 "TRP " " HA " " " 1 0 1 C2 
    94 48 -21.9986 -1.50416 -26.5092 5 " " " " A 21 0 0 "TRP " " HB3" " " 1 0 1 C2 
    95 48 -23.2242 -2.3936 -25.7553 5 " " " " A 21 0 0 "TRP " " HB2" " " 1 0 1 C2 
    96 48 -20.9271 0.504897 -24.9169 5 " " " " A 21 0 0 "TRP " " HD1" " " 1 0 1 C2 
    97 48 -21.5252 1.56147 -22.8204 5 " " " " A 21 0 0 "TRP " " HE1" " " 1 0 1 C2 
    98 48 -25.0716 -2.39779 -23.735 5 " " " " A 21 0 0 "TRP " " HE3" " " 1 0 1 C2 
    99 48 -23.2977 0.79679 -20.3839 5 " " " " A 21 0 0 "TRP " " HZ2" " " 1 0 1 C2 
    100 48 -26.1497 -2.21252 -21.5792 5 " " " " A 21 0 0 "TRP " " HZ3" " " 1 0 1 C2 
    101 48 -25.1322 -0.702243 -19.7433 5 " " " " A 21 0 0 "TRP " " HH2" " " 1 0 1 C2 
    102 40 -22.8523 0.791072 -28.3023 6 " " " " A 43 0 0 "GLY " " N  " " " 7 0 1 C2 
    103 14 -22.5716 1.96106 -29.0605 6 " " " " A 2 0 0 "GLY " " CA " " " 6 0 1 C2 
    104 14 -23.7457 2.61216 -29.8624 6 " " " " A 2 0 0 "GLY " " C  " " " 6 0 1 C2 
    105 23 -23.6815 3.79251 -30.282 6 " " " " A 70 0 0 "GLY " " O  " " " 8 0 1 C2 
    106 48 -22.1897 0.0590183 -28.5148 6 " " " " A 21 0 0 "GLY " " H  " " " 1 0 1 C2 
    107 48 -21.7879 1.83348 -29.8073 6 " " " " A 21 0 0 "GLY " " HA3" " " 1 0 1 C2 
    108 48 -22.0733 2.61829 -28.3479 6 " " " " A 21 0 0 "GLY " " HA2" " " 1 0 1 C2 
    109 40 -24.7635 1.7923 -30.245 7 " " " " A 43 0 0 "ARG " " N  " " " 7 0 1 C2 
    110 14 -25.9337 2.25151 -30.9635 7 " " " " A 2 0 0 "ARG " " CA " " " 6 0 1 C2 
    111 14 -26.9798 2.72282 -29.9039 7 " " " " A 2 0 0 "ARG " " C  " " " 6 0 1 C2 
    112 23 -27.6868 3.68608 -30.1579 7 " " " " A 70 0 0 "ARG " " O  " " " 8 0 1 C2 
    113 14 -26.5751 1.08392 -31.8925 7 " " " " A 2 0 0 "ARG " " CB " " " 6 0 1 C2 
    114 14 -28.0549 1.29497 -32.2518 7 " " " " A 2 0 0 "ARG " " CG " " " 6 0 1 C2 
    115 14 -28.394 0.533752 -33.5139 7 " " " " A 2 0 0 "ARG " " CD " " " 6 0 1 C2 
    116 40 -28.2224 1.34764 -34.7342 7 " " " " A 43 0 0 "ARG " " NE " " " 7 0 1 C2 
    117 14 -28.7358 1.0442 -35.9068 7 " " " " A 2 0 0 "ARG " " CZ " " " 6 0 1 C2 
    118 40 -29.6654 0.173076 -36.0777 7 " " " " A 43 0 0 "ARG " " NH1" " " 7 0 1 C2 
    119 40 -28.487 1.94063 -36.8502 7 " " " " A 43 0 0 "ARG " " NH2" " " 7 0 1 C2 
    120 48 -24.7814 0.843818 -29.8984 7 " " " " A 21 0 0 "ARG " " H  " " " 1 0 1 C2 
    121 48 -25.7207 3.06584 -31.656 7 " " " " A 21 0 0 "ARG " " HA " " " 1 0 1 C2 
    122 48 -26.7098 0.0924713 -31.4601 7 " " " " A 21 0 0 "ARG " " HB3" " " 1 0 1 C2 
    123 48 -25.9899 1.07597 -32.8121 7 " " " " A 21 0 0 "ARG " " HB2" " " 1 0 1 C2 
    124 48 -28.3154 2.33054 -32.4705 7 " " " " A 21 0 0 "ARG " " HG3" " " 1 0 1 C2 
    125 48 -28.7657 1.01813 -31.4732 7 " " " " A 21 0 0 "ARG " " HG2" " " 1 0 1 C2 
    126 48 -29.4302 0.195672 -33.5152 7 " " " " A 21 0 0 "ARG " " HD3" " " 1 0 1 C2 
    127 48 -27.8393 -0.404322 -33.5351 7 " " " " A 21 0 0 "ARG " " HD2" " " 1 0 1 C2 
    128 48 -27.4575 2.00249 -34.6548 7 " " " " A 21 0 0 "ARG " " HE " " " 1 0 1 C2 
    129 48 -29.9216 0.193982 -37.0544 7 " " " " A 21 0 0 "ARG " HH12 " " 1 0 1 C2 
    130 48 -30.2728 -0.313611 -35.434 7 " " " " A 21 0 0 "ARG " HH11 " " 1 0 1 C2 
    131 48 -29.1506 2.11943 -37.5903 7 " " " " A 21 0 0 "ARG " HH22 " " 1 0 1 C2 
    132 48 -27.7884 2.66719 -36.7852 7 " " " " A 21 0 0 "ARG " HH21 " " 1 0 1 C2 
    133 40 -27.0935 2.05756 -28.7532 8 " " " " A 43 0 0 "THR " " N  " " " 7 0 1 C2 
    134 14 -28.046 2.38494 -27.6975 8 " " " " A 2 0 0 "THR " " CA " " " 6 0 1 C2 
    135 14 -27.5575 3.5691 -26.8361 8 " " " " A 2 0 0 "THR " " C  " " " 6 0 1 C2 
    136 23 -28.3722 4.37899 -26.3597 8 " " " " A 70 0 0 "THR " " O  " " " 8 0 1 C2 
    137 14 -28.5097 1.15575 -26.9128 8 " " " " A 2 0 0 "THR " " CB " " " 6 0 1 C2 
    138 23 -27.4777 0.412629 -26.3257 8 " " " " A 70 0 0 "THR " " OG1" " " 8 0 1 C2 
    139 14 -29.34 0.115495 -27.7583 8 " " " " A 2 0 0 "THR " " CG2" " " 6 0 1 C2 
    140 48 -26.5682 1.19788 -28.6819 8 " " " " A 21 0 0 "THR " " H  " " " 1 0 1 C2 
    141 48 -29.0073 2.77248 -28.0348 8 " " " " A 21 0 0 "THR " " HA " " " 1 0 1 C2 
    142 48 -29.147 1.43549 -26.0739 8 " " " " A 21 0 0 "THR " " HB " " " 1 0 1 C2 
    143 48 -26.8839 -0.0401981 -26.9048 8 " " " " A 21 0 0 "THR " " HG1" " " 1 0 1 C2 
    144 48 -28.9569 0.0461971 -28.7765 8 " " " " A 21 0 0 "THR " HG21 " " 1 0 1 C2 
    145 48 -29.4141 -0.856118 -27.2699 8 " " " " A 21 0 0 "THR " HG22 " " 1 0 1 C2 
    146 48 -30.3482 0.512681 -27.8757 8 " " " " A 21 0 0 "THR " HG23 " " 1 0 1 C2 
    147 40 -26.2362 3.77002 -26.6252 9 " " " " A 43 0 0 "VAL " " N  " " " 7 0 1 C2 
    148 14 -25.7571 4.95266 -25.9209 9 " " " " A 2 0 0 "VAL " " CA " " " 6 0 1 C2 
    149 14 -25.7474 6.16716 -26.8828 9 " " " " A 2 0 0 "VAL " " C  " " " 6 0 1 C2 
    150 23 -25.6285 7.29764 -26.3708 9 " " " " A 70 0 0 "VAL " " O  " " " 8 0 1 C2 
    151 14 -24.3085 4.76403 -25.3663 9 " " " " A 2 0 0 "VAL " " CB " " " 6 0 1 C2 
    152 14 -24.1131 3.64446 -24.3614 9 " " " " A 2 0 0 "VAL " " CG1" " " 6 0 1 C2 
    153 14 -23.2117 4.64687 -26.4457 9 " " " " A 2 0 0 "VAL " " CG2" " " 6 0 1 C2 
    154 48 -25.6833 2.95102 -26.834 9 " " " " A 21 0 0 "VAL " " H  " " " 1 0 1 C2 
    155 48 -26.4371 5.02392 -25.072 9 " " " " A 21 0 0 "VAL " " HA " " " 1 0 1 C2 
    156 48 -23.9988 5.67128 -24.8475 9 " " " " A 21 0 0 "VAL " " HB " " " 1 0 1 C2 
    157 48 -24.4721 2.69078 -24.7484 9 " " " " A 21 0 0 "VAL " HG11 " " 1 0 1 C2 
    158 48 -23.0665 3.6834 -24.0596 9 " " " " A 21 0 0 "VAL " HG12 " " 1 0 1 C2 
    159 48 -24.7048 3.83444 -23.4659 9 " " " " A 21 0 0 "VAL " HG13 " " 1 0 1 C2 
    160 48 -23.4362 3.85202 -27.157 9 " " " " A 21 0 0 "VAL " HG21 " " 1 0 1 C2 
    161 48 -23.1007 5.55239 -27.0422 9 " " " " A 21 0 0 "VAL " HG22 " " 1 0 1 C2 
    162 48 -22.2729 4.43265 -25.9348 9 " " " " A 21 0 0 "VAL " HG23 " " 1 0 1 C2 
    163 40 -26.0491 5.99843 -28.2306 10 " " " " A 43 0 0 "TYR " " N  " " " 7 0 1 C2 
    164 14 -26.4299 7.038 -29.2428 10 " " " " A 2 0 0 "TYR " " CA " " " 6 0 1 C2 
    165 14 -27.9531 7.28868 -28.9778 10 " " " " A 2 0 0 "TYR " " C  " " " 6 0 1 C2 
    166 23 -28.3162 8.45831 -28.7609 10 " " " " A 70 0 0 "TYR " " O  " " " 8 0 1 C2 
    167 14 -26.2669 6.56774 -30.6849 10 " " " " A 2 0 0 "TYR " " CB " " " 6 0 1 C2 
    168 14 -26.2647 7.68456 -31.7758 10 " " " " A 2 0 0 "TYR " " CG " " " 6 0 1 C2 
    169 14 -25.1019 8.35681 -32.101 10 " " " " A 2 0 0 "TYR " " CD1" " " 6 0 1 C2 
    170 14 -27.4709 8.2795 -32.219 10 " " " " A 2 0 0 "TYR " " CD2" " " 6 0 1 C2 
    171 14 -25.1406 9.50387 -32.9015 10 " " " " A 2 0 0 "TYR " " CE1" " " 6 0 1 C2 
    172 14 -27.5265 9.4131 -33.0481 10 " " " " A 2 0 0 "TYR " " CE2" " " 6 0 1 C2 
    173 14 -26.3513 10.0021 -33.4054 10 " " " " A 2 0 0 "TYR " " CZ " " " 6 0 1 C2 
    174 23 -26.3244 11.0634 -34.2693 10 " " " " A 70 0 0 "TYR " " OH " " " 8 0 1 C2 
    175 48 -26.1129 5.0117 -28.4366 10 " " " " A 21 0 0 "TYR " " H  " " " 1 0 1 C2 
    176 48 -25.8092 7.88959 -28.9643 10 " " " " A 21 0 0 "TYR " " HA " " " 1 0 1 C2 
    177 48 -27.0398 5.84751 -30.9532 10 " " " " A 21 0 0 "TYR " " HB3" " " 1 0 1 C2 
    178 48 -25.2841 6.09634 -30.68 10 " " " " A 21 0 0 "TYR " " HB2" " " 1 0 1 C2 
    179 48 -24.1605 7.89339 -31.8456 10 " " " " A 21 0 0 "TYR " " HD1" " " 1 0 1 C2 
    180 48 -28.4152 7.83094 -31.9477 10 " " " " A 21 0 0 "TYR " " HD2" " " 1 0 1 C2 
    181 48 -24.1791 9.91444 -33.1723 10 " " " " A 21 0 0 "TYR " " HE1" " " 1 0 1 C2 
    182 48 -28.4609 9.81961 -33.4059 10 " " " " A 21 0 0 "TYR " " HE2" " " 1 0 1 C2 
    183 48 -26.8892 10.8466 -34.9953 10 " " " " A 21 0 0 "TYR " " HH " " " 1 0 1 C2 
    184 40 -28.7877 6.18053 -29.0669 11 " " " " A 43 0 0 "GLN " " N  " " " 7 0 1 C2 
    185 14 -30.2431 6.32677 -29.0368 11 " " " " A 2 0 0 "GLN " " CA " " " 6 0 1 C2 
    186 14 -30.7566 6.99508 -27.7857 11 " " " " A 2 0 0 "GLN " " C  " " " 6 0 1 C2 
    187 23 -31.7403 7.70669 -27.95 11 " " " " A 70 0 0 "GLN " " O  " " " 8 0 1 C2 
    188 14 -30.7727 4.88439 -29.3125 11 " " " " A 2 0 0 "GLN " " CB " " " 6 0 1 C2 
    189 14 -32.2843 4.64306 -29.3709 11 " " " " A 2 0 0 "GLN " " CG " " " 6 0 1 C2 
    190 14 -32.5479 3.13151 -29.4351 11 " " " " A 2 0 0 "GLN " " CD " " " 6 0 1 C2 
    191 23 -31.7145 2.24804 -29.5423 11 " " " " A 70 0 0 "GLN " " OE1" " " 8 0 1 C2 
    192 40 -33.8416 2.7939 -29.5453 11 " " " " A 43 0 0 "GLN " " NE2" " " 7 0 1 C2 
    193 48 -28.2975 5.31443 -29.2392 11 " " " " A 21 0 0 "GLN " " H  " " " 1 0 1 C2 
    194 48 -30.5173 6.94253 -29.8934 11 " " " " A 21 0 0 "GLN " " HA " " " 1 0 1 C2 
    195 48 -30.3991 4.26771 -28.495 11 " " " " A 21 0 0 "GLN " " HB3" " " 1 0 1 C2 
    196 48 -30.3695 4.56586 -30.2738 11 " " " " A 21 0 0 "GLN " " HB2" " " 1 0 1 C2 
    197 48 -32.7748 5.19595 -30.172 11 " " " " A 21 0 0 "GLN " " HG3" " " 1 0 1 C2 
    198 48 -32.7789 5.02694 -28.4787 11 " " " " A 21 0 0 "GLN " " HG2" " " 1 0 1 C2 
    199 48 -34.0868 1.83202 -29.7318 11 " " " " A 21 0 0 "GLN " HE22 " " 1 0 1 C2 
    200 48 -34.5186 3.48754 -29.2612 11 " " " " A 21 0 0 "GLN " HE21 " " 1 0 1 C2 
    201 40 -30.1146 6.78863 -26.6152 12 " " " " A 43 0 0 "PHE " " N  " " " 7 0 1 C2 
    202 14 -30.5058 7.30796 -25.258 12 " " " " A 2 0 0 "PHE " " CA " " " 6 0 1 C2 
    203 14 -29.4612 8.26826 -24.7041 12 " " " " A 2 0 0 "PHE " " C  " " " 6 0 1 C2 
    204 23 -29.2508 8.4018 -23.4584 12 " " " " A 70 0 0 "PHE " " O  " " " 8 0 1 C2 
    205 14 -30.5979 6.07743 -24.2988 12 " " " " A 2 0 0 "PHE " " CB " " " 6 0 1 C2 
    206 14 -31.575 4.98368 -24.8033 12 " " " " A 2 0 0 "PHE " " CG " " " 6 0 1 C2 
    207 14 -32.9496 5.1827 -25.2241 12 " " " " A 2 0 0 "PHE " " CD1" " " 6 0 1 C2 
    208 14 -31.0696 3.64746 -24.8374 12 " " " " A 2 0 0 "PHE " " CD2" " " 6 0 1 C2 
    209 14 -33.7517 4.16759 -25.7266 12 " " " " A 2 0 0 "PHE " " CE1" " " 6 0 1 C2 
    210 14 -31.8427 2.60395 -25.3695 12 " " " " A 2 0 0 "PHE " " CE2" " " 6 0 1 C2 
    211 14 -33.1838 2.87093 -25.7503 12 " " " " A 2 0 0 "PHE " " CZ " " " 6 0 1 C2 
    212 48 -29.3134 6.18923 -26.7522 12 " " " " A 21 0 0 "PHE " " H  " " " 1 0 1 C2 
    213 48 -31.447 7.85514 -25.3118 12 " " " " A 21 0 0 "PHE " " HA " " " 1 0 1 C2 
    214 48 -31.0277 6.42104 -23.3579 12 " " " " A 21 0 0 "PHE " " HB3" " " 1 0 1 C2 
    215 48 -29.6093 5.62245 -24.2385 12 " " " " A 21 0 0 "PHE " " HB2" " " 1 0 1 C2 
    216 48 -33.3907 6.16835 -25.2065 12 " " " " A 21 0 0 "PHE " " HD1" " " 1 0 1 C2 
    217 48 -30.0251 3.42789 -24.6721 12 " " " " A 21 0 0 "PHE " " HD2" " " 1 0 1 C2 
    218 48 -34.6949 4.3279 -26.2277 12 " " " " A 21 0 0 "PHE " " HE1" " " 1 0 1 C2 
    219 48 -31.3836 1.63201 -25.474 12 " " " " A 21 0 0 "PHE " " HE2" " " 1 0 1 C2 
    220 48 -33.7698 2.11763 -26.2558 12 " " " " A 21 0 0 "PHE " " HZ " " " 1 0 1 C2 
    221 40 -28.6456 8.89047 -25.5869 13 " " " " A 43 0 0 "ARG " " N  " " " 7 0 1 C2 
    222 14 -27.6521 9.88719 -25.2248 13 " " " " A 2 0 0 "ARG " " CA " " " 6 0 1 C2 
    223 14 -27.9459 10.8744 -24.0989 13 " " " " A 2 0 0 "ARG " " C  " " " 6 0 1 C2 
    224 23 -27.2171 10.9492 -23.048 13 " " " " A 70 0 0 "ARG " " O  " " " 8 0 1 C2 
    225 14 -27.1883 10.4838 -26.5501 13 " " " " A 2 0 0 "ARG " " CB " " " 6 0 1 C2 
    226 14 -28.1978 11.3213 -27.3998 13 " " " " A 2 0 0 "ARG " " CG " " " 6 0 1 C2 
    227 14 -27.6592 11.6117 -28.8004 13 " " " " A 2 0 0 "ARG " " CD " " " 6 0 1 C2 
    228 40 -28.6052 12.309 -29.6207 13 " " " " A 43 0 0 "ARG " " NE " " " 7 0 1 C2 
    229 14 -29.662 11.8372 -30.2549 13 " " " " A 2 0 0 "ARG " " CZ " " " 6 0 1 C2 
    230 40 -30.026 10.5487 -30.1599 13 " " " " A 43 0 0 "ARG " " NH1" " " 7 0 1 C2 
    231 40 -30.4931 12.6933 -30.8761 13 " " " " A 43 0 0 "ARG " " NH2" " " 7 0 1 C2 
    232 48 -28.8169 8.73349 -26.5698 13 " " " " A 21 0 0 "ARG " " H  " " " 1 0 1 C2 
    233 48 -26.7859 9.37682 -24.8037 13 " " " " A 21 0 0 "ARG " " HA " " " 1 0 1 C2 
    234 48 -26.7947 9.70837 -27.2073 13 " " " " A 21 0 0 "ARG " " HB3" " " 1 0 1 C2 
    235 48 -26.3519 11.1491 -26.3357 13 " " " " A 21 0 0 "ARG " " HB2" " " 1 0 1 C2 
    236 48 -28.5126 12.1886 -26.8194 13 " " " " A 21 0 0 "ARG " " HG3" " " 1 0 1 C2 
    237 48 -29.1722 10.8411 -27.4888 13 " " " " A 21 0 0 "ARG " " HG2" " " 1 0 1 C2 
    238 48 -27.4082 10.6576 -29.2637 13 " " " " A 21 0 0 "ARG " " HD3" " " 1 0 1 C2 
    239 48 -26.6913 12.1075 -28.8752 13 " " " " A 21 0 0 "ARG " " HD2" " " 1 0 1 C2 
    240 48 -28.3453 13.2627 -29.8282 13 " " " " A 21 0 0 "ARG " " HE " " " 1 0 1 C2 
    241 48 -30.7037 10.0923 -30.7535 13 " " " " A 21 0 0 "ARG " HH12 " " 1 0 1 C2 
    242 48 -29.5291 9.93829 -29.5269 13 " " " " A 21 0 0 "ARG " HH11 " " 1 0 1 C2 
    243 48 -31.4546 12.4398 -31.0528 13 " " " " A 21 0 0 "ARG " HH22 " " 1 0 1 C2 
    244 48 -30.2891 13.6798 -30.8029 13 " " " " A 21 0 0 "ARG " HH21 " " 1 0 1 C2 
    245 40 -29.0676 11.5885 -24.1733 14 " " " " A 43 0 0 "TYR " " N  " " " 7 0 1 C2 
    246 14 -29.4935 12.5441 -23.2089 14 " " " " A 2 0 0 "TYR " " CA " " " 6 0 1 C2 
    247 14 -29.906 11.9353 -21.8686 14 " " " " A 2 0 0 "TYR " " C  " " " 6 0 1 C2 
    248 23 -29.7424 12.528 -20.8267 14 " " " " A 70 0 0 "TYR " " O  " " " 8 0 1 C2 
    249 14 -30.6415 13.3138 -23.7749 14 " " " " A 2 0 0 "TYR " " CB " " " 6 0 1 C2 
    250 14 -30.3245 14.2423 -24.8709 14 " " " " A 2 0 0 "TYR " " CG " " " 6 0 1 C2 
    251 14 -29.4494 15.3264 -24.7975 14 " " " " A 2 0 0 "TYR " " CD1" " " 6 0 1 C2 
    252 14 -30.8932 13.9761 -26.1657 14 " " " " A 2 0 0 "TYR " " CD2" " " 6 0 1 C2 
    253 14 -29.1239 16.116 -25.9311 14 " " " " A 2 0 0 "TYR " " CE1" " " 6 0 1 C2 
    254 14 -30.6808 14.7947 -27.3 14 " " " " A 2 0 0 "TYR " " CE2" " " 6 0 1 C2 
    255 14 -29.7984 15.9039 -27.1727 14 " " " " A 2 0 0 "TYR " " CZ " " " 6 0 1 C2 
    256 23 -29.5754 16.6545 -28.2731 14 " " " " A 70 0 0 "TYR " " OH " " " 8 0 1 C2 
    257 48 -29.7031 11.3755 -24.9288 14 " " " " A 21 0 0 "TYR " " H  " " " 1 0 1 C2 
    258 48 -28.6251 13.1906 -23.0821 14 " " " " A 21 0 0 "TYR " " HA " " " 1 0 1 C2 
    259 48 -31.0811 13.9566 -23.0123 14 " " " " A 21 0 0 "TYR " " HB3" " " 1 0 1 C2 
    260 48 -31.3343 12.562 -24.1533 14 " " " " A 21 0 0 "TYR " " HB2" " " 1 0 1 C2 
    261 48 -28.8726 15.4996 -23.901 14 " " " " A 21 0 0 "TYR " " HD1" " " 1 0 1 C2 
    262 48 -31.452 13.0695 -26.3448 14 " " " " A 21 0 0 "TYR " " HD2" " " 1 0 1 C2 
    263 48 -28.3724 16.8869 -25.8453 14 " " " " A 21 0 0 "TYR " " HE1" " " 1 0 1 C2 
    264 48 -31.1304 14.6036 -28.2632 14 " " " " A 21 0 0 "TYR " " HE2" " " 1 0 1 C2 
    265 48 -30.4263 16.7392 -28.6753 14 " " " " A 21 0 0 "TYR " " HH " " " 1 0 1 C2 
    266 40 -30.5994 10.7877 -21.8559 15 " " " " A 43 0 0 "ILE " " N  " " " 7 0 1 C2 
    267 14 -31.1064 9.99597 -20.694 15 " " " " A 2 0 0 "ILE " " CA " " " 6 0 1 C2 
    268 14 -29.8544 9.70117 -19.7877 15 " " " " A 2 0 0 "ILE " " C  " " " 6 0 1 C2 
    269 23 -29.8957 9.97966 -18.5921 15 " " " " A 70 0 0 "ILE " " O  " " " 8 0 1 C2 
    270 14 -31.992 8.79753 -21.0722 15 " " " " A 2 0 0 "ILE " " CB " " " 6 0 1 C2 
    271 14 -33.1344 9.16098 -22.114 15 " " " " A 2 0 0 "ILE " " CG1" " " 6 0 1 C2 
    272 14 -32.559 8.12582 -19.7835 15 " " " " A 2 0 0 "ILE " " CG2" " " 6 0 1 C2 
    273 14 -34.1192 8.01778 -22.4195 15 " " " " A 2 0 0 "ILE " " CD1" " " 6 0 1 C2 
    274 48 -30.618 10.3095 -22.7453 15 " " " " A 21 0 0 "ILE " " H  " " " 1 0 1 C2 
    275 48 -31.8296 10.6195 -20.1684 15 " " " " A 21 0 0 "ILE " " HA " " " 1 0 1 C2 
    276 48 -31.3161 8.12785 -21.604 15 " " " " A 21 0 0 "ILE " " HB " " " 1 0 1 C2 
    277 48 -32.7044 9.61018 -23.0092 15 " " " " A 21 0 0 "ILE " HG13 " " 1 0 1 C2 
    278 48 -33.7687 9.96704 -21.7452 15 " " " " A 21 0 0 "ILE " HG12 " " 1 0 1 C2 
    279 48 -33.2089 7.27721 -19.997 15 " " " " A 21 0 0 "ILE " HG21 " " 1 0 1 C2 
    280 48 -31.7677 7.8088 -19.1042 15 " " " " A 21 0 0 "ILE " HG22 " " 1 0 1 C2 
    281 48 -33.1648 8.90042 -19.3134 15 " " " " A 21 0 0 "ILE " HG23 " " 1 0 1 C2 
    282 48 -33.5457 7.14285 -22.7258 15 " " " " A 21 0 0 "ILE " HD11 " " 1 0 1 C2 
    283 48 -34.7955 7.81326 -21.5896 15 " " " " A 21 0 0 "ILE " HD12 " " 1 0 1 C2 
    284 48 -34.6677 8.20744 -23.3421 15 " " " " A 21 0 0 "ILE " HD13 " " 1 0 1 C2 
    285 40 -28.703 9.25923 -20.3327 16 " " " " A 43 0 0 "VAL " " N  " " " 7 0 1 C2 
    286 14 -27.5085 8.95891 -19.6337 16 " " " " A 2 0 0 "VAL " " CA " " " 6 0 1 C2 
    287 14 -26.8851 10.2578 -19.0474 16 " " " " A 2 0 0 "VAL " " C  " " " 6 0 1 C2 
    288 23 -26.6004 10.2887 -17.816 16 " " " " A 70 0 0 "VAL " " O  " " " 8 0 1 C2 
    289 14 -26.5674 8.17361 -20.6694 16 " " " " A 2 0 0 "VAL " " CB " " " 6 0 1 C2 
    290 14 -25.1691 7.91247 -20.0318 16 " " " " A 2 0 0 "VAL " " CG1" " " 6 0 1 C2 
    291 14 -27.1339 6.92946 -21.187 16 " " " " A 2 0 0 "VAL " " CG2" " " 6 0 1 C2 
    292 48 -28.6624 9.07716 -21.3253 16 " " " " A 21 0 0 "VAL " " H  " " " 1 0 1 C2 
    293 48 -27.7341 8.30359 -18.7924 16 " " " " A 21 0 0 "VAL " " HA " " " 1 0 1 C2 
    294 48 -26.5583 8.81442 -21.5511 16 " " " " A 21 0 0 "VAL " " HB " " " 1 0 1 C2 
    295 48 -25.0968 7.75838 -18.9552 16 " " " " A 21 0 0 "VAL " HG11 " " 1 0 1 C2 
    296 48 -24.6398 7.13206 -20.5785 16 " " " " A 21 0 0 "VAL " HG12 " " 1 0 1 C2 
    297 48 -24.5377 8.77744 -20.2347 16 " " " " A 21 0 0 "VAL " HG13 " " 1 0 1 C2 
    298 48 -28.1673 7.06488 -21.5061 16 " " " " A 21 0 0 "VAL " HG21 " " 1 0 1 C2 
    299 48 -26.5887 6.4297 -21.9876 16 " " " " A 21 0 0 "VAL " HG22 " " 1 0 1 C2 
    300 48 -27.1199 6.16881 -20.4064 16 " " " " A 21 0 0 "VAL " HG23 " " 1 0 1 C2 
    301 40 -26.7387 11.2722 -19.8607 17 " " " " A 43 0 0 "ILE " " N  " " " 7 0 1 C2 
    302 14 -26.4007 12.6238 -19.402 17 " " " " A 2 0 0 "ILE " " CA " " " 6 0 1 C2 
    303 14 -27.1956 13.3459 -18.3344 17 " " " " A 2 0 0 "ILE " " C  " " " 6 0 1 C2 
    304 23 -26.8027 14.3048 -17.6494 17 " " " " A 70 0 0 "ILE " " O  " " " 8 0 1 C2 
    305 14 -26.0634 13.4443 -20.7014 17 " " " " A 2 0 0 "ILE " " CB " " " 6 0 1 C2 
    306 14 -24.7915 12.86 -21.4864 17 " " " " A 2 0 0 "ILE " " CG1" " " 6 0 1 C2 
    307 14 -25.9907 14.9386 -20.5285 17 " " " " A 2 0 0 "ILE " " CG2" " " 6 0 1 C2 
    308 14 -23.4369 13.5256 -21.3246 17 " " " " A 2 0 0 "ILE " " CD1" " " 6 0 1 C2 
    309 48 -27.1947 11.1916 -20.7583 17 " " " " A 21 0 0 "ILE " " H  " " " 1 0 1 C2 
    310 48 -25.481 12.511 -18.8278 17 " " " " A 21 0 0 "ILE " " HA " " " 1 0 1 C2 
    311 48 -26.9342 13.2912 -21.3389 17 " " " " A 21 0 0 "ILE " " HB " " " 1 0 1 C2 
    312 48 -24.9394 12.8476 -22.5662 17 " " " " A 21 0 0 "ILE " HG13 " " 1 0 1 C2 
    313 48 -24.7693 11.7792 -21.3464 17 " " " " A 21 0 0 "ILE " HG12 " " 1 0 1 C2 
    314 48 -25.4947 15.3728 -21.3966 17 " " " " A 21 0 0 "ILE " HG21 " " 1 0 1 C2 
    315 48 -27.0205 15.2875 -20.4524 17 " " " " A 21 0 0 "ILE " HG22 " " 1 0 1 C2 
    316 48 -25.4024 15.0562 -19.6184 17 " " " " A 21 0 0 "ILE " HG23 " " 1 0 1 C2 
    317 48 -23.3999 14.4203 -21.946 17 " " " " A 21 0 0 "ILE " HD11 " " 1 0 1 C2 
    318 48 -23.2027 13.6441 -20.2666 17 " " " " A 21 0 0 "ILE " HD12 " " 1 0 1 C2 
    319 48 -22.6366 12.9107 -21.7365 17 " " " " A 21 0 0 "ILE " HD13 " " 1 0 1 C2 
    320 40 -28.4297 12.8318 -18.0973 18 " " " " A 43 0 0 "GLY " " N  " " " 7 0 1 C2 
    321 14 -29.375 13.303 -17.1032 18 " " " " A 2 0 0 "GLY " " CA " " " 6 0 1 C2 
    322 14 -29.0341 12.72 -15.7794 18 " " " " A 2 0 0 "GLY " " C  " " " 6 0 1 C2 
    323 23 -28.7992 13.4415 -14.7956 18 " " " " A 70 0 0 "GLY " " O  " " " 8 0 1 C2 
    324 48 -28.7037 12.0662 -18.6963 18 " " " " A 21 0 0 "GLY " " H  " " " 1 0 1 C2 
    325 48 -30.3431 12.8941 -17.3926 18 " " " " A 21 0 0 "GLY " " HA3" " " 1 0 1 C2 
    326 48 -29.4308 14.3728 -16.9018 18 " " " " A 21 0 0 "GLY " " HA2" " " 1 0 1 C2 
    327 40 -28.9332 11.343 -15.7114 19 " " " " A 43 0 0 "VAL " " N  " " " 7 0 1 C2 
    328 14 -28.765 10.6749 -14.4974 19 " " " " A 2 0 0 "VAL " " CA " " " 6 0 1 C2 
    329 14 -27.2679 10.4815 -14.1408 19 " " " " A 2 0 0 "VAL " " C  " " " 6 0 1 C2 
    330 23 -26.8962 10.8227 -13.0029 19 " " " " A 70 0 0 "VAL " " O  " " " 8 0 1 C2 
    331 14 -29.4196 9.19525 -14.6036 19 " " " " A 2 0 0 "VAL " " CB " " " 6 0 1 C2 
    332 14 -29.3555 8.35018 -13.2649 19 " " " " A 2 0 0 "VAL " " CG1" " " 6 0 1 C2 
    333 14 -30.832 9.27427 -15.0019 19 " " " " A 2 0 0 "VAL " " CG2" " " 6 0 1 C2 
    334 48 -29.1021 10.7162 -16.4851 19 " " " " A 21 0 0 "VAL " " H  " " " 1 0 1 C2 
    335 48 -29.415 11.1681 -13.7746 19 " " " " A 21 0 0 "VAL " " HA " " " 1 0 1 C2 
    336 48 -28.8424 8.58529 -15.2985 19 " " " " A 21 0 0 "VAL " " HB " " " 1 0 1 C2 
    337 48 -28.4641 7.73974 -13.1202 19 " " " " A 21 0 0 "VAL " HG11 " " 1 0 1 C2 
    338 48 -29.6018 8.95096 -12.3894 19 " " " " A 21 0 0 "VAL " HG12 " " 1 0 1 C2 
    339 48 -30.169 7.64009 -13.1168 19 " " " " A 21 0 0 "VAL " HG13 " " 1 0 1 C2 
    340 48 -30.8894 9.67655 -16.0134 19 " " " " A 21 0 0 "VAL " HG21 " " 1 0 1 C2 
    341 48 -31.2775 8.2812 -15.0607 19 " " " " A 21 0 0 "VAL " HG22 " " 1 0 1 C2 
    342 48 -31.4737 9.8776 -14.3598 19 " " " " A 21 0 0 "VAL " HG23 " " 1 0 1 C2 
    343 40 -26.3704 9.97778 -15.016 20 " " " " A 43 0 0 "MET " " N  " " " 7 0 1 C2 
    344 14 -25.2252 9.1707 -14.5466 20 " " " " A 2 0 0 "MET " " CA " " " 6 0 1 C2 
    345 14 -24.0562 10.2012 -14.3434 20 " " " " A 2 0 0 "MET " " C  " " " 6 0 1 C2 
    346 23 -23.2127 9.94286 -13.5763 20 " " " " A 70 0 0 "MET " " O  " " " 8 0 1 C2 
    347 14 -24.9193 8.26982 -15.7047 20 " " " " A 2 0 0 "MET " " CB " " " 6 0 1 C2 
    348 14 -24.0558 7.05411 -15.3155 20 " " " " A 2 0 0 "MET " " CG " " " 6 0 1 C2 
    349 52 -23.5622 5.91353 -16.7032 20 " " " " A 13 0 0 "MET " " SD " " " 16 0 1 C2 
    350 14 -22.1744 4.96171 -15.8672 20 " " " " A 2 0 0 "MET " " CE " " " 6 0 1 C2 
    351 48 -26.7717 9.89628 -15.9393 20 " " " " A 21 0 0 "MET " " H  " " " 1 0 1 C2 
    352 48 -25.5003 8.54335 -13.6987 20 " " " " A 21 0 0 "MET " " HA " " " 1 0 1 C2 
    353 48 -24.5457 8.85961 -16.5418 20 " " " " A 21 0 0 "MET " " HB3" " " 1 0 1 C2 
    354 48 -25.8569 7.89729 -16.1173 20 " " " " A 21 0 0 "MET " " HB2" " " 1 0 1 C2 
    355 48 -24.5222 6.54209 -14.4739 20 " " " " A 21 0 0 "MET " " HG3" " " 1 0 1 C2 
    356 48 -23.118 7.38639 -14.8703 20 " " " " A 21 0 0 "MET " " HG2" " " 1 0 1 C2 
    357 48 -22.4803 3.95115 -15.5964 20 " " " " A 21 0 0 "MET " " HE1" " " 1 0 1 C2 
    358 48 -21.2913 4.8913 -16.5022 20 " " " " A 21 0 0 "MET " " HE2" " " 1 0 1 C2 
    359 48 -21.8482 5.51067 -14.9838 20 " " " " A 21 0 0 "MET " " HE3" " " 1 0 1 C2 
    360 40 -23.983 11.4096 -14.9849 21 " " " " A 43 0 0 "VAL " " N  " " " 7 0 1 C2 
    361 14 -23.0214 12.4537 -14.576 21 " " " " A 2 0 0 "VAL " " CA " " " 6 0 1 C2 
    362 14 -23.332 13.0015 -13.1421 21 " " " " A 2 0 0 "VAL " " C  " " " 6 0 1 C2 
    363 23 -22.5092 12.9276 -12.2118 21 " " " " A 70 0 0 "VAL " " O  " " " 8 0 1 C2 
    364 14 -23.0136 13.6396 -15.6257 21 " " " " A 2 0 0 "VAL " " CB " " " 6 0 1 C2 
    365 14 -21.8435 14.5739 -15.3613 21 " " " " A 2 0 0 "VAL " " CG1" " " 6 0 1 C2 
    366 14 -23.0581 13.1726 -17.087 21 " " " " A 2 0 0 "VAL " " CG2" " " 6 0 1 C2 
    367 48 -24.729 11.6634 -15.6167 21 " " " " A 21 0 0 "VAL " " H  " " " 1 0 1 C2 
    368 48 -22.0339 11.9934 -14.5457 21 " " " " A 21 0 0 "VAL " " HA " " " 1 0 1 C2 
    369 48 -23.7987 14.347 -15.3586 21 " " " " A 21 0 0 "VAL " " HB " " " 1 0 1 C2 
    370 48 -20.9197 14.0902 -15.6787 21 " " " " A 21 0 0 "VAL " HG11 " " 1 0 1 C2 
    371 48 -21.9006 15.4293 -16.0344 21 " " " " A 21 0 0 "VAL " HG12 " " 1 0 1 C2 
    372 48 -21.9383 14.8826 -14.3203 21 " " " " A 21 0 0 "VAL " HG13 " " 1 0 1 C2 
    373 48 -22.2367 12.5381 -17.4199 21 " " " " A 21 0 0 "VAL " HG21 " " 1 0 1 C2 
    374 48 -23.9323 12.5244 -17.1489 21 " " " " A 21 0 0 "VAL " HG22 " " 1 0 1 C2 
    375 48 -23.3071 13.9989 -17.7529 21 " " " " A 21 0 0 "VAL " HG23 " " 1 0 1 C2 
    376 40 -24.5449 13.4155 -12.9265 22 " " " " A 43 0 0 "ALA " " N  " " " 7 0 1 C2 
    377 14 -25.2059 14.0365 -11.7419 22 " " " " A 2 0 0 "ALA " " CA " " " 6 0 1 C2 
    378 14 -25.3423 13.0221 -10.5631 22 " " " " A 2 0 0 "ALA " " C  " " " 6 0 1 C2 
    379 23 -25.2817 13.419 -9.38906 22 " " " " A 70 0 0 "ALA " " O  " " " 8 0 1 C2 
    380 14 -26.6145 14.5377 -12.1201 22 " " " " A 2 0 0 "ALA " " CB " " " 6 0 1 C2 
    381 48 -25.1813 13.3306 -13.7062 22 " " " " A 21 0 0 "ALA " " H  " " " 1 0 1 C2 
    382 48 -24.5242 14.79 -11.3475 22 " " " " A 21 0 0 "ALA " " HA " " " 1 0 1 C2 
    383 48 -27.2196 13.7757 -12.6114 22 " " " " A 21 0 0 "ALA " " HB1" " " 1 0 1 C2 
    384 48 -27.1038 14.8908 -11.2123 22 " " " " A 21 0 0 "ALA " " HB2" " " 1 0 1 C2 
    385 48 -26.5619 15.4631 -12.6936 22 " " " " A 21 0 0 "ALA " " HB3" " " 1 0 1 C2 
    386 40 -25.4806 11.7123 -10.8883 23 " " " " A 43 0 0 "LEU " " N  " " " 7 0 1 C2 
    387 14 -25.3918 10.6442 -9.94137 23 " " " " A 2 0 0 "LEU " " CA " " " 6 0 1 C2 
    388 14 -23.9259 10.2887 -9.61065 23 " " " " A 2 0 0 "LEU " " C  " " " 6 0 1 C2 
    389 23 -23.7733 9.85013 -8.47201 23 " " " " A 70 0 0 "LEU " " O  " " " 8 0 1 C2 
    390 14 -26.0594 9.41101 -10.5815 23 " " " " A 2 0 0 "LEU " " CB " " " 6 0 1 C2 
    391 14 -26.0747 8.26073 -9.73321 23 " " " " A 2 0 0 "LEU " " CG " " " 6 0 1 C2 
    392 14 -26.7504 8.57816 -8.40322 23 " " " " A 2 0 0 "LEU " " CD1" " " 6 0 1 C2 
    393 14 -26.8918 7.08147 -10.3026 23 " " " " A 2 0 0 "LEU " " CD2" " " 6 0 1 C2 
    394 48 -25.7207 11.4331 -11.8288 23 " " " " A 21 0 0 "LEU " " H  " " " 1 0 1 C2 
    395 48 -26.0608 10.9615 -9.14152 23 " " " " A 21 0 0 "LEU " " HA " " " 1 0 1 C2 
    396 48 -25.5624 9.08263 -11.4944 23 " " " " A 21 0 0 "LEU " " HB3" " " 1 0 1 C2 
    397 48 -27.0939 9.57978 -10.8805 23 " " " " A 21 0 0 "LEU " " HB2" " " 1 0 1 C2 
    398 48 -25.1215 7.7952 -9.48242 23 " " " " A 21 0 0 "LEU " " HG " " " 1 0 1 C2 
    399 48 -27.6137 9.24345 -8.41571 23 " " " " A 21 0 0 "LEU " HD11 " " 1 0 1 C2 
    400 48 -27.128 7.70783 -7.86657 23 " " " " A 21 0 0 "LEU " HD12 " " 1 0 1 C2 
    401 48 -26.0803 9.1436 -7.75559 23 " " " " A 21 0 0 "LEU " HD13 " " 1 0 1 C2 
    402 48 -27.9745 7.20533 -10.3273 23 " " " " A 21 0 0 "LEU " HD21 " " 1 0 1 C2 
    403 48 -26.6656 6.66466 -11.284 23 " " " " A 21 0 0 "LEU " HD22 " " 1 0 1 C2 
    404 48 -26.4975 6.19765 -9.80115 23 " " " " A 21 0 0 "LEU " HD23 " " 1 0 1 C2 
    405 40 -22.8978 10.6092 -10.4441 24 " " " " A 43 0 0 "CYS " " N  " " " 7 0 1 C2 
    406 14 -21.5019 10.4657 -10.0663 24 " " " " A 2 0 0 "CYS " " CA " " " 6 0 1 C2 
    407 14 -21.028 11.6546 -9.24621 24 " " " " A 2 0 0 "CYS " " C  " " " 6 0 1 C2 
    408 23 -20.3071 11.4742 -8.2524 24 " " " " A 70 0 0 "CYS " " O  " " " 8 0 1 C2 
    409 14 -20.6809 10.293 -11.365 24 " " " " A 2 0 0 "CYS " " CB " " " 6 0 1 C2 
    410 52 -20.4372 8.47838 -11.7145 24 " " " " A 13 0 0 "CYS " " SG " " " 16 0 1 C2 
    411 48 -23.1843 10.8563 -11.3806 24 " " " " A 21 0 0 "CYS " " H  " " " 1 0 1 C2 
    412 48 -21.4435 9.56771 -9.45118 24 " " " " A 21 0 0 "CYS " " HA " " " 1 0 1 C2 
    413 48 -19.7636 10.8794 -11.4178 24 " " " " A 21 0 0 "CYS " " HB3" " " 1 0 1 C2 
    414 48 -21.2608 10.7963 -12.1386 24 " " " " A 21 0 0 "CYS " " HB2" " " 1 0 1 C2 
    415 48 -21.702 8.05562 -11.6345 24 " " " " A 21 0 0 "CYS " " HG " " " 1 0 1 C2 
    416 40 -21.5018 12.8417 -9.48451 25 " " " " A 43 0 0 "LEU " " N  " " " 7 0 1 C2 
    417 14 -21.3665 13.9277 -8.5548 25 " " " " A 2 0 0 "LEU " " CA " " " 6 0 1 C2 
    418 14 -22.1553 13.8348 -7.22471 25 " " " " A 2 0 0 "LEU " " C  " " " 6 0 1 C2 
    419 23 -21.8956 14.4892 -6.23414 25 " " " " A 70 0 0 "LEU " " O  " " " 8 0 1 C2 
    420 14 -21.9442 15.1955 -9.32433 25 " " " " A 2 0 0 "LEU " " CB " " " 6 0 1 C2 
    421 14 -21.1077 15.3598 -10.5997 25 " " " " A 2 0 0 "LEU " " CG " " " 6 0 1 C2 
    422 14 -21.7107 16.4171 -11.5723 25 " " " " A 2 0 0 "LEU " " CD1" " " 6 0 1 C2 
    423 14 -19.6137 15.826 -10.3554 25 " " " " A 2 0 0 "LEU " " CD2" " " 6 0 1 C2 
    424 48 -22.0319 13.0103 -10.3275 25 " " " " A 21 0 0 "LEU " " H  " " " 1 0 1 C2 
    425 48 -20.3136 14.0444 -8.29809 25 " " " " A 21 0 0 "LEU " " HA " " " 1 0 1 C2 
    426 48 -21.9523 16.0788 -8.68577 25 " " " " A 21 0 0 "LEU " " HB3" " " 1 0 1 C2 
    427 48 -22.9952 15.0179 -9.55199 25 " " " " A 21 0 0 "LEU " " HB2" " " 1 0 1 C2 
    428 48 -21.031 14.4138 -11.1357 25 " " " " A 21 0 0 "LEU " " HG " " " 1 0 1 C2 
    429 48 -22.044 17.2846 -11.0026 25 " " " " A 21 0 0 "LEU " HD11 " " 1 0 1 C2 
    430 48 -21.0255 16.6088 -12.398 25 " " " " A 21 0 0 "LEU " HD12 " " 1 0 1 C2 
    431 48 -22.7296 16.1941 -11.889 25 " " " " A 21 0 0 "LEU " HD13 " " 1 0 1 C2 
    432 48 -18.947 15.0698 -9.94092 25 " " " " A 21 0 0 "LEU " HD21 " " 1 0 1 C2 
    433 48 -19.1681 16.0785 -11.3176 25 " " " " A 21 0 0 "LEU " HD22 " " 1 0 1 C2 
    434 48 -19.505 16.6596 -9.66153 25 " " " " A 21 0 0 "LEU " HD23 " " 1 0 1 C2 
    435 40 -23.1764 12.9384 -7.31614 26 " " " " A 43 0 0 "GLY " " N  " " " 7 0 1 C2 
    436 14 -23.8254 12.4051 -6.16386 26 " " " " A 2 0 0 "GLY " " CA " " " 6 0 1 C2 
    437 14 -22.986 11.5924 -5.15649 26 " " " " A 2 0 0 "GLY " " C  " " " 6 0 1 C2 
    438 23 -22.9855 11.7539 -3.94407 26 " " " " A 70 0 0 "GLY " " O  " " " 8 0 1 C2 
    439 48 -23.5185 12.7918 -8.25507 26 " " " " A 21 0 0 "GLY " " H  " " " 1 0 1 C2 
    440 48 -24.6554 11.7432 -6.41094 26 " " " " A 21 0 0 "GLY " " HA3" " " 1 0 1 C2 
    441 48 -24.2336 13.2653 -5.63334 26 " " " " A 21 0 0 "GLY " " HA2" " " 1 0 1 C2 
    442 40 -22.1229 10.8229 -5.73812 27 " " " " A 43 0 0 "GLY " " N  " " " 7 0 1 C2 
    443 14 -20.8995 10.1844 -5.17446 27 " " " " A 2 0 0 "GLY " " CA " " " 6 0 1 C2 
    444 14 -19.896 11.1878 -4.48441 27 " " " " A 2 0 0 "GLY " " C  " " " 6 0 1 C2 
    445 23 -19.3836 10.8492 -3.36938 27 " " " " A 70 0 0 "GLY " " O  " " " 8 0 1 C2 
    446 48 -22.1747 10.6927 -6.73835 27 " " " " A 21 0 0 "GLY " " H  " " " 1 0 1 C2 
    447 48 -20.3942 9.67569 -5.99538 27 " " " " A 21 0 0 "GLY " " HA3" " " 1 0 1 C2 
    448 48 -21.2348 9.40143 -4.49433 27 " " " " A 21 0 0 "GLY " " HA2" " " 1 0 1 C2 
    449 40 -19.8325 12.35 -5.06732 28 " " " " A 43 0 0 "GLY " " N  " " " 7 0 1 C2 
    450 14 -19.1551 13.5741 -4.4899 28 " " " " A 2 0 0 "GLY " " CA " " " 6 0 1 C2 
    451 14 -19.6469 14.0517 -3.16853 28 " " " " A 2 0 0 "GLY " " C  " " " 6 0 1 C2 
    452 23 -18.8862 14.0925 -2.18796 28 " " " " A 70 0 0 "GLY " " O  " " " 8 0 1 C2 
    453 48 -20.2922 12.4415 -5.96196 28 " " " " A 21 0 0 "GLY " " H  " " " 1 0 1 C2 
    454 48 -19.3676 14.2571 -5.31236 28 " " " " A 21 0 0 "GLY " " HA3" " " 1 0 1 C2 
    455 48 -18.0836 13.412 -4.37286 28 " " " " A 21 0 0 "GLY " " HA2" " " 1 0 1 C2 
    456 40 -20.9302 14.3424 -3.03277 29 " " " " A 43 0 0 "VAL " " N  " " " 7 0 1 C2 
    457 14 -21.4517 14.8997 -1.85546 29 " " " " A 2 0 0 "VAL " " CA " " " 6 0 1 C2 
    458 14 -21.5809 13.8298 -0.726161 29 " " " " A 2 0 0 "VAL " " C  " " " 6 0 1 C2 
    459 23 -21.4272 14.1009 0.458828 29 " " " " A 70 0 0 "VAL " " O  " " " 8 0 1 C2 
    460 14 -22.8385 15.568 -2.16496 29 " " " " A 2 0 0 "VAL " " CB " " " 6 0 1 C2 
    461 14 -22.692 16.9634 -2.81952 29 " " " " A 2 0 0 "VAL " " CG1" " " 6 0 1 C2 
    462 14 -23.8504 14.694 -2.91192 29 " " " " A 2 0 0 "VAL " " CG2" " " 6 0 1 C2 
    463 48 -21.4567 14.2441 -3.88911 29 " " " " A 21 0 0 "VAL " " H  " " " 1 0 1 C2 
    464 48 -20.8247 15.6813 -1.42638 29 " " " " A 21 0 0 "VAL " " HA " " " 1 0 1 C2 
    465 48 -23.3022 15.8023 -1.20672 29 " " " " A 21 0 0 "VAL " " HB " " " 1 0 1 C2 
    466 48 -22.1742 16.9118 -3.77731 29 " " " " A 21 0 0 "VAL " HG11 " " 1 0 1 C2 
    467 48 -23.7108 17.3349 -2.92919 29 " " " " A 21 0 0 "VAL " HG12 " " 1 0 1 C2 
    468 48 -22.1091 17.5998 -2.15366 29 " " " " A 21 0 0 "VAL " HG13 " " 1 0 1 C2 
    469 48 -24.6569 15.2278 -3.41446 29 " " " " A 21 0 0 "VAL " HG21 " " 1 0 1 C2 
    470 48 -23.3529 14.093 -3.67307 29 " " " " A 21 0 0 "VAL " HG22 " " 1 0 1 C2 
    471 48 -24.1332 13.8759 -2.2495 29 " " " " A 21 0 0 "VAL " HG23 " " 1 0 1 C2 
    472 40 -21.8828 12.5893 -1.07879 30 " " " " A 43 0 0 "TYR " " N  " " " 7 0 1 C2 
    473 14 -21.9647 11.3311 -0.299148 30 " " " " A 2 0 0 "TYR " " CA " " " 6 0 1 C2 
    474 14 -20.5771 11.0065 0.272469 30 " " " " A 2 0 0 "TYR " " C  " " " 6 0 1 C2 
    475 23 -20.4141 10.6655 1.46051 30 " " " " A 70 0 0 "TYR " " O  " " " 8 0 1 C2 
    476 14 -22.5696 10.1993 -1.25704 30 " " " " A 2 0 0 "TYR " " CB " " " 6 0 1 C2 
    477 14 -22.8836 8.82542 -0.615586 30 " " " " A 2 0 0 "TYR " " CG " " " 6 0 1 C2 
    478 14 -22.3126 7.58229 -1.08634 30 " " " " A 2 0 0 "TYR " " CD1" " " 6 0 1 C2 
    479 14 -23.675 8.78947 0.552418 30 " " " " A 2 0 0 "TYR " " CD2" " " 6 0 1 C2 
    480 14 -22.7244 6.36108 -0.424149 30 " " " " A 2 0 0 "TYR " " CE1" " " 6 0 1 C2 
    481 14 -24.0526 7.60908 1.12809 30 " " " " A 2 0 0 "TYR " " CE2" " " 6 0 1 C2 
    482 14 -23.5344 6.40185 0.711925 30 " " " " A 2 0 0 "TYR " " CZ " " " 6 0 1 C2 
    483 23 -24.0615 5.30867 1.24483 30 " " " " A 70 0 0 "TYR " " OH " " " 8 0 1 C2 
    484 48 -22.025 12.391 -2.05886 30 " " " " A 21 0 0 "TYR " " H  " " " 1 0 1 C2 
    485 48 -22.629 11.4832 0.551488 30 " " " " A 21 0 0 "TYR " " HA " " " 1 0 1 C2 
    486 48 -21.8794 10.0155 -2.08042 30 " " " " A 21 0 0 "TYR " " HB3" " " 1 0 1 C2 
    487 48 -23.4956 10.594 -1.67522 30 " " " " A 21 0 0 "TYR " " HB2" " " 1 0 1 C2 
    488 48 -21.6772 7.48108 -1.95376 30 " " " " A 21 0 0 "TYR " " HD1" " " 1 0 1 C2 
    489 48 -24.1398 9.66953 0.971715 30 " " " " A 21 0 0 "TYR " " HD2" " " 1 0 1 C2 
    490 48 -22.469 5.37702 -0.788546 30 " " " " A 21 0 0 "TYR " " HE1" " " 1 0 1 C2 
    491 48 -24.7849 7.55997 1.92042 30 " " " " A 21 0 0 "TYR " " HE2" " " 1 0 1 C2 
    492 48 -24.2307 5.34772 2.17374 30 " " " " A 21 0 0 "TYR " " HH " " " 1 0 1 C2 
    493 40 -19.5966 11.0005 -0.635699 31 " " " " A 43 0 0 "GLY " " N  " " " 7 0 1 C2 
    494 14 -18.1758 10.7972 -0.253859 31 " " " " A 2 0 0 "GLY " " CA " " " 6 0 1 C2 
    495 14 -17.7179 11.744 0.926956 31 " " " " A 2 0 0 "GLY " " C  " " " 6 0 1 C2 
    496 23 -16.9628 11.2429 1.72279 31 " " " " A 70 0 0 "GLY " " O  " " " 8 0 1 C2 
    497 48 -19.7788 11.1173 -1.62224 31 " " " " A 21 0 0 "GLY " " H  " " " 1 0 1 C2 
    498 48 -17.5503 10.8949 -1.14118 31 " " " " A 21 0 0 "GLY " " HA3" " " 1 0 1 C2 
    499 48 -17.8902 9.75389 -0.119562 31 " " " " A 21 0 0 "GLY " " HA2" " " 1 0 1 C2 
    500 40 -18.249 12.9633 1.13752 32 " " " " A 43 0 0 "ILE " " N  " " " 7 0 1 C2 
    501 14 -17.9567 13.8647 2.28567 32 " " " " A 2 0 0 "ILE " " CA " " " 6 0 1 C2 
    502 14 -18.1975 13.184 3.68746 32 " " " " A 2 0 0 "ILE " " C  " " " 6 0 1 C2 
    503 23 -17.3835 13.4128 4.61557 32 " " " " A 70 0 0 "ILE " " O  " " " 8 0 1 C2 
    504 14 -18.7305 15.2046 2.15416 32 " " " " A 2 0 0 "ILE " " CB " " " 6 0 1 C2 
    505 14 -18.6201 15.9252 0.810355 32 " " " " A 2 0 0 "ILE " " CG1" " " 6 0 1 C2 
    506 14 -18.4571 16.1665 3.25432 32 " " " " A 2 0 0 "ILE " " CG2" " " 6 0 1 C2 
    507 14 -17.196 16.4913 0.510617 32 " " " " A 2 0 0 "ILE " " CD1" " " 6 0 1 C2 
    508 48 -18.7773 13.2568 0.328291 32 " " " " A 21 0 0 "ILE " " H  " " " 1 0 1 C2 
    509 48 -16.9202 14.2012 2.26263 32 " " " " A 21 0 0 "ILE " " HA " " " 1 0 1 C2 
    510 48 -19.8041 15.0188 2.12313 32 " " " " A 21 0 0 "ILE " " HB " " " 1 0 1 C2 
    511 48 -19.3698 16.7019 0.659534 32 " " " " A 21 0 0 "ILE " HG13 " " 1 0 1 C2 
    512 48 -18.9177 15.1704 0.0824012 32 " " " " A 21 0 0 "ILE " HG12 " " 1 0 1 C2 
    513 48 -17.4157 16.3357 3.52799 32 " " " " A 21 0 0 "ILE " HG21 " " 1 0 1 C2 
    514 48 -18.9261 17.119 3.00759 32 " " " " A 21 0 0 "ILE " HG22 " " 1 0 1 C2 
    515 48 -19.0024 15.7847 4.11747 32 " " " " A 21 0 0 "ILE " HG23 " " 1 0 1 C2 
    516 48 -16.5639 15.636 0.749127 32 " " " " A 21 0 0 "ILE " HD11 " " 1 0 1 C2 
    517 48 -17.0069 16.6176 -0.555385 32 " " " " A 21 0 0 "ILE " HD12 " " 1 0 1 C2 
    518 48 -16.926 17.4516 0.949978 32 " " " " A 21 0 0 "ILE " HD13 " " 1 0 1 C2 
    519 40 -19.2623 12.3788 3.88266 33 " " " " A 43 0 0 "SER " " N  " " " 7 0 1 C2 
    520 14 -19.5359 11.5101 5.07876 33 " " " " A 2 0 0 "SER " " CA " " " 6 0 1 C2 
    521 14 -18.4747 10.4698 5.45034 33 " " " " A 2 0 0 "SER " " C  " " " 6 0 1 C2 
    522 23 -18.5851 9.82928 6.50314 33 " " " " A 70 0 0 "SER " " O  " " " 8 0 1 C2 
    523 14 -20.9276 10.9134 5.19731 33 " " " " A 2 0 0 "SER " " CB " " " 6 0 1 C2 
    524 23 -21.1204 9.92476 4.19701 33 " " " " A 70 0 0 "SER " " OG " " " 8 0 1 C2 
    525 48 -19.8206 12.2376 3.05293 33 " " " " A 21 0 0 "SER " " H  " " " 1 0 1 C2 
    526 48 -19.5021 12.2177 5.90719 33 " " " " A 21 0 0 "SER " " HA " " " 1 0 1 C2 
    527 48 -21.6734 11.6748 4.96898 33 " " " " A 21 0 0 "SER " " HB3" " " 1 0 1 C2 
    528 48 -21.162 10.6202 6.2206 33 " " " " A 21 0 0 "SER " " HB2" " " 1 0 1 C2 
    529 48 -21.1043 10.2299 3.30277 33 " " " " A 21 0 0 "SER " " HG " " " 1 0 1 C2 
    530 40 -17.4173 10.295 4.66017 34 " " " " A 43 0 0 "LEU " " N  " " " 7 0 1 C2 
    531 14 -16.1203 9.7265 5.07346 34 " " " " A 2 0 0 "LEU " " CA " " " 6 0 1 C2 
    532 14 -15.24 10.6153 5.94301 34 " " " " A 2 0 0 "LEU " " C  " " " 6 0 1 C2 
    533 23 -14.1319 10.2782 6.27243 34 " " " " A 70 0 0 "LEU " " O  " " " 8 0 1 C2 
    534 14 -15.3708 9.33558 3.7999 34 " " " " A 2 0 0 "LEU " " CB " " " 6 0 1 C2 
    535 14 -15.8991 8.15852 2.8737 34 " " " " A 2 0 0 "LEU " " CG " " " 6 0 1 C2 
    536 14 -15.2176 8.21388 1.50435 34 " " " " A 2 0 0 "LEU " " CD1" " " 6 0 1 C2 
    537 14 -15.7275 6.69639 3.51963 34 " " " " A 2 0 0 "LEU " " CD2" " " 6 0 1 C2 
    538 48 -17.3868 10.832 3.80532 34 " " " " A 21 0 0 "LEU " " H  " " " 1 0 1 C2 
    539 48 -16.3003 8.88232 5.73907 34 " " " " A 21 0 0 "LEU " " HA " " " 1 0 1 C2 
    540 48 -14.3253 9.12395 4.02395 34 " " " " A 21 0 0 "LEU " " HB3" " " 1 0 1 C2 
    541 48 -15.3596 10.2722 3.24245 34 " " " " A 21 0 0 "LEU " " HB2" " " 1 0 1 C2 
    542 48 -16.9235 8.36094 2.56091 34 " " " " A 21 0 0 "LEU " " HG " " " 1 0 1 C2 
    543 48 -15.6443 9.03215 0.924297 34 " " " " A 21 0 0 "LEU " HD11 " " 1 0 1 C2 
    544 48 -14.1697 8.00312 1.29074 34 " " " " A 21 0 0 "LEU " HD12 " " 1 0 1 C2 
    545 48 -15.7718 7.44692 0.96332 34 " " " " A 21 0 0 "LEU " HD13 " " 1 0 1 C2 
    546 48 -16.456 6.50683 4.30804 34 " " " " A 21 0 0 "LEU " HD21 " " 1 0 1 C2 
    547 48 -15.8369 5.89381 2.79026 34 " " " " A 21 0 0 "LEU " HD22 " " 1 0 1 C2 
    548 48 -14.7179 6.61263 3.92182 34 " " " " A 21 0 0 "LEU " HD23 " " 1 0 1 C2 
    549 40 -15.704 11.8054 6.30125 35 " " " " A 43 0 0 "GLY " " N  " " " 7 0 1 C2 
    550 14 -15.0648 12.6391 7.33398 35 " " " " A 2 0 0 "GLY " " CA " " " 6 0 1 C2 
    551 14 -14.8962 11.9024 8.69476 35 " " " " A 2 0 0 "GLY " " C  " " " 6 0 1 C2 
    552 23 -15.9392 11.3105 9.11891 35 " " " " A 70 0 0 "GLY " " O  " " " 8 0 1 C2 
    553 48 -16.5969 12.0673 5.9085 35 " " " " A 21 0 0 "GLY " " H  " " " 1 0 1 C2 
    554 48 -15.6166 13.5788 7.31217 35 " " " " A 21 0 0 "GLY " " HA3" " " 1 0 1 C2 
    555 48 -14.0301 12.8128 7.03847 35 " " " " A 21 0 0 "GLY " " HA2" " " 1 0 1 C2 
    556 40 -13.7617 11.9532 9.4107 36 " " " " A 43 0 0 "ASN " " N  " " " 7 0 1 C2 
    557 14 -13.571 11.3394 10.739 36 " " " " A 2 0 0 "ASN " " CA " " " 6 0 1 C2 
    558 14 -13.7066 9.77669 10.7727 36 " " " " A 2 0 0 "ASN " " C  " " " 6 0 1 C2 
    559 23 -13.9488 9.10963 11.7711 36 " " " " A 70 0 0 "ASN " " O  " " " 8 0 1 C2 
    560 14 -14.488 12.1017 11.8269 36 " " " " A 2 0 0 "ASN " " CB " " " 6 0 1 C2 
    561 14 -13.7421 12.0905 13.1389 36 " " " " A 2 0 0 "ASN " " CG " " " 6 0 1 C2 
    562 23 -12.5913 12.4725 13.1812 36 " " " " A 70 0 0 "ASN " " OD1" " " 8 0 1 C2 
    563 40 -14.4534 11.7979 14.1994 36 " " " " A 43 0 0 "ASN " " ND2" " " 7 0 1 C2 
    564 48 -12.879 12.3535 9.12656 36 " " " " A 21 0 0 "ASN " " H  " " " 1 0 1 C2 
    565 48 -12.5121 11.469 10.9626 36 " " " " A 21 0 0 "ASN " " HA " " " 1 0 1 C2 
    566 48 -15.5029 11.7165 11.7286 36 " " " " A 21 0 0 "ASN " " HB3" " " 1 0 1 C2 
    567 48 -14.5793 13.1511 11.5467 36 " " " " A 21 0 0 "ASN " " HB2" " " 1 0 1 C2 
    568 48 -14.0075 11.9714 15.0889 36 " " " " A 21 0 0 "ASN " HD22 " " 1 0 1 C2 
    569 48 -15.4264 11.528 14.2241 36 " " " " A 21 0 0 "ASN " HD21 " " 1 0 1 C2 
    570 40 -13.4924 9.22478 9.58447 37 " " " " A 43 0 0 "HIS " " N  " " " 7 0 1 C2 
    571 14 -13.1434 7.82212 9.37551 37 " " " " A 2 0 0 "HIS " " CA " " " 6 0 1 C2 
    572 14 -11.6197 7.64311 9.58206 37 " " " " A 2 0 0 "HIS " " C  " " " 6 0 1 C2 
    573 23 -10.8072 7.88045 8.66575 37 " " " " A 70 0 0 "HIS " " O  " " " 8 0 1 C2 
    574 14 -13.5298 7.51811 7.98523 37 " " " " A 2 0 0 "HIS " " CB " " " 6 0 1 C2 
    575 14 -13.9264 6.09007 7.88066 37 " " " " A 2 0 0 "HIS " " CG " " " 6 0 1 C2 
    576 40 -15.2618 5.65109 7.92621 37 " " " " A 43 0 0 "HIS " " ND1" " " 7 0 1 C2 
    577 14 -13.2097 4.95904 8.0897 37 " " " " A 2 0 0 "HIS " " CD2" " " 6 0 1 C2 
    578 14 -15.2349 4.39949 8.37677 37 " " " " A 2 0 0 "HIS " " CE1" " " 6 0 1 C2 
    579 40 -14.0243 3.87654 8.37768 37 " " " " A 43 0 0 "HIS " " NE2" " " 7 0 1 C2 
    580 48 -13.1883 9.83031 8.83552 37 " " " " A 21 0 0 "HIS " " H  " " " 1 0 1 C2 
    581 48 -13.7238 7.24969 10.099 37 " " " " A 21 0 0 "HIS " " HA " " " 1 0 1 C2 
    582 48 -12.7544 7.87355 7.30656 37 " " " " A 21 0 0 "HIS " " HB3" " " 1 0 1 C2 
    583 48 -14.4521 8.00042 7.66165 37 " " " " A 21 0 0 "HIS " " HB2" " " 1 0 1 C2 
    584 48 -16.101 6.21313 7.92287 37 " " " " A 21 0 0 "HIS " " HD1" " " 1 0 1 C2 
    585 48 -12.1468 4.77857 8.15391 37 " " " " A 21 0 0 "HIS " " HD2" " " 1 0 1 C2 
    586 48 -16.0536 3.74718 8.64282 37 " " " " A 21 0 0 "HIS " " HE1" " " 1 0 1 C2 
    587 40 -11.3352 7.18228 10.8071 38 " " " " A 43 0 0 "VAL " " N  " " " 7 0 1 C2 
    588 14 -10.0827 6.79425 11.3771 38 " " " " A 2 0 0 "VAL " " CA " " " 6 0 1 C2 
    589 14 -10.2646 5.43922 12.0306 38 " " " " A 2 0 0 "VAL " " C  " " " 6 0 1 C2 
    590 23 -11.2871 5.11899 12.5797 38 " " " " A 70 0 0 "VAL " " O  " " " 8 0 1 C2 
    591 14 -9.54548 7.9085 12.4257 38 " " " " A 2 0 0 "VAL " " CB " " " 6 0 1 C2 
    592 14 -9.20583 9.26072 11.7206 38 " " " " A 2 0 0 "VAL " " CG1" " " 6 0 1 C2 
    593 14 -10.5676 8.19363 13.5791 38 " " " " A 2 0 0 "VAL " " CG2" " " 6 0 1 C2 
    594 48 -12.1153 7.08063 11.4405 38 " " " " A 21 0 0 "VAL " " H  " " " 1 0 1 C2 
    595 48 -9.33183 6.63064 10.6042 38 " " " " A 21 0 0 "VAL " " HA " " " 1 0 1 C2 
    596 48 -8.58201 7.57178 12.8084 38 " " " " A 21 0 0 "VAL " " HB " " " 1 0 1 C2 
    597 48 -8.54751 9.1125 10.8646 38 " " " " A 21 0 0 "VAL " HG11 " " 1 0 1 C2 
    598 48 -10.037 9.75869 11.2213 38 " " " " A 21 0 0 "VAL " HG12 " " 1 0 1 C2 
    599 48 -8.81383 9.98266 12.437 38 " " " " A 21 0 0 "VAL " HG13 " " 1 0 1 C2 
    600 48 -11.5135 8.58399 13.2035 38 " " " " A 21 0 0 "VAL " HG21 " " 1 0 1 C2 
    601 48 -10.9502 7.3033 14.0782 38 " " " " A 21 0 0 "VAL " HG22 " " 1 0 1 C2 
    602 48 -10.1367 8.76806 14.3991 38 " " " " A 21 0 0 "VAL " HG23 " " 1 0 1 C2 
    603 40 -9.20643 4.63261 12.0348 39 " " " " A 43 0 0 "THR " " N  " " " 7 0 1 C2 
    604 14 -8.95078 3.28098 12.6019 39 " " " " A 2 0 0 "THR " " CA " " " 6 0 1 C2 
    605 14 -7.4554 3.11461 12.9406 39 " " " " A 2 0 0 "THR " " C  " " " 6 0 1 C2 
    606 23 -6.49552 3.67873 12.4339 39 " " " " A 70 0 0 "THR " " O  " " " 8 0 1 C2 
    607 14 -9.53946 2.24768 11.5892 39 " " " " A 2 0 0 "THR " " CB " " " 6 0 1 C2 
    608 23 -9.27576 0.899604 11.9427 39 " " " " A 70 0 0 "THR " " OG1" " " 8 0 1 C2 
    609 14 -9.0074 2.27051 10.1297 39 " " " " A 2 0 0 "THR " " CG2" " " 6 0 1 C2 
    610 48 -8.39613 5.19586 11.8197 39 " " " " A 21 0 0 "THR " " H  " " " 1 0 1 C2 
    611 48 -9.42856 3.08291 13.5613 39 " " " " A 21 0 0 "THR " " HA " " " 1 0 1 C2 
    612 48 -10.6145 2.42595 11.6152 39 " " " " A 21 0 0 "THR " " HB " " " 1 0 1 C2 
    613 48 -9.41178 0.816966 12.8742 39 " " " " A 21 0 0 "THR " " HG1" " " 1 0 1 C2 
    614 48 -9.41656 1.47038 9.51286 39 " " " " A 21 0 0 "THR " HG21 " " 1 0 1 C2 
    615 48 -9.26046 3.21461 9.64727 39 " " " " A 21 0 0 "THR " HG22 " " 1 0 1 C2 
    616 48 -7.92502 2.2489 10.0029 39 " " " " A 21 0 0 "THR " HG23 " " 1 0 1 C2 
    617 40 -7.15682 2.18866 13.8694 40 " " " " A 43 0 0 "GLN " " N  " " " 7 0 1 C2 
    618 14 -5.81159 1.92122 14.3006 40 " " " " A 2 0 0 "GLN " " CA " " " 6 0 1 C2 
    619 14 -5.60252 0.434137 14.4894 40 " " " " A 2 0 0 "GLN " " C  " " " 6 0 1 C2 
    620 23 -4.74459 0.184623 15.3049 40 " " " " A 70 0 0 "GLN " " O  " " " 8 0 1 C2 
    621 14 -5.48657 2.89809 15.4846 40 " " " " A 2 0 0 "GLN " " CB " " " 6 0 1 C2 
    622 14 -6.42564 2.86727 16.7882 40 " " " " A 2 0 0 "GLN " " CG " " " 6 0 1 C2 
    623 14 -5.8346 3.65687 17.9055 40 " " " " A 2 0 0 "GLN " " CD " " " 6 0 1 C2 
    624 23 -4.62541 3.61797 18.1889 40 " " " " A 70 0 0 "GLN " " OE1" " " 8 0 1 C2 
    625 40 -6.76704 4.18101 18.6825 40 " " " " A 43 0 0 "GLN " " NE2" " " 7 0 1 C2 
    626 48 -7.94625 1.60133 14.0973 40 " " " " A 21 0 0 "GLN " " H  " " " 1 0 1 C2 
    627 48 -5.16888 1.95256 13.4208 40 " " " " A 21 0 0 "GLN " " HA " " " 1 0 1 C2 
    628 48 -5.51282 3.89635 15.0477 40 " " " " A 21 0 0 "GLN " " HB3" " " 1 0 1 C2 
    629 48 -4.43394 2.84298 15.7621 40 " " " " A 21 0 0 "GLN " " HB2" " " 1 0 1 C2 
    630 48 -6.47935 1.87334 17.2324 40 " " " " A 21 0 0 "GLN " " HG3" " " 1 0 1 C2 
    631 48 -7.39852 3.1902 16.4176 40 " " " " A 21 0 0 "GLN " " HG2" " " 1 0 1 C2 
    632 48 -6.40278 4.65815 19.4948 40 " " " " A 21 0 0 "GLN " HE22 " " 1 0 1 C2 
    633 48 -7.75358 3.98392 18.5931 40 " " " " A 21 0 0 "GLN " HE21 " " 1 0 1 C2 
    634 40 -6.22752 -0.471261 13.6963 41 " " " " A 43 0 0 "SER " " N  " " " 7 0 1 C2 
    635 14 -5.957 -1.91316 13.7532 41 " " " " A 2 0 0 "SER " " CA " " " 6 0 1 C2 
    636 14 -6.03867 -2.50628 12.3446 41 " " " " A 2 0 0 "SER " " C  " " " 6 0 1 C2 
    637 23 -6.1034 -1.8415 11.3182 41 " " " " A 70 0 0 "SER " " O  " " " 8 0 1 C2 
    638 14 -6.76794 -2.58049 14.8588 41 " " " " A 2 0 0 "SER " " CB " " " 6 0 1 C2 
    639 23 -8.16221 -2.25259 14.7104 41 " " " " A 70 0 0 "SER " " OG " " " 8 0 1 C2 
    640 48 -6.8228 -0.0664795 12.9879 41 " " " " A 21 0 0 "SER " " H  " " " 1 0 1 C2 
    641 48 -4.91864 -2.07746 14.0412 41 " " " " A 21 0 0 "SER " " HA " " " 1 0 1 C2 
    642 48 -6.44739 -2.35676 15.8763 41 " " " " A 21 0 0 "SER " " HB3" " " 1 0 1 C2 
    643 48 -6.61722 -3.65995 14.8706 41 " " " " A 21 0 0 "SER " " HB2" " " 1 0 1 C2 
    644 48 -8.26928 -1.31729 14.6282 41 " " " " A 21 0 0 "SER " " HG " " " 1 0 1 C2 
    645 40 -5.89855 -3.8149 12.2528 42 " " " " A 43 0 0 "GLY " " N  " " " 7 0 1 C2 
    646 14 -5.92954 -4.54797 10.9326 42 " " " " A 2 0 0 "GLY " " CA " " " 6 0 1 C2 
    647 14 -4.52647 -4.8334 10.2936 42 " " " " A 2 0 0 "GLY " " C  " " " 6 0 1 C2 
    648 23 -4.38169 -5.19871 9.13031 42 " " " " A 70 0 0 "GLY " " O  " " " 8 0 1 C2 
    649 48 -5.95151 -4.44487 13.0404 42 " " " " A 21 0 0 "GLY " " H  " " " 1 0 1 C2 
    650 48 -6.60668 -4.10497 10.2023 42 " " " " A 21 0 0 "GLY " " HA3" " " 1 0 1 C2 
    651 48 -6.33432 -5.55283 11.0531 42 " " " " A 21 0 0 "GLY " " HA2" " " 1 0 1 C2 
    652 40 -3.47854 -4.72978 11.1284 43 " " " " A 43 0 0 "PHE " " N  " " " 7 0 1 C2 
    653 14 -2.14373 -4.7052 10.6928 43 " " " " A 2 0 0 "PHE " " CA " " " 6 0 1 C2 
    654 14 -1.45197 -5.90114 11.2297 43 " " " " A 2 0 0 "PHE " " C  " " " 6 0 1 C2 
    655 23 -0.182106 -5.91072 11.0615 43 " " " " A 70 0 0 "PHE " " O  " " " 8 0 1 C2 
    656 14 -1.38126 -3.41515 10.9844 43 " " " " A 2 0 0 "PHE " " CB " " " 6 0 1 C2 
    657 14 -1.21306 -2.87578 12.4511 43 " " " " A 2 0 0 "PHE " " CG " " " 6 0 1 C2 
    658 14 -2.21701 -2.09623 13.0851 43 " " " " A 2 0 0 "PHE " " CD1" " " 6 0 1 C2 
    659 14 0.0637744 -3.11296 13.0302 43 " " " " A 2 0 0 "PHE " " CD2" " " 6 0 1 C2 
    660 14 -2.04476 -1.81852 14.4675 43 " " " " A 2 0 0 "PHE " " CE1" " " 6 0 1 C2 
    661 14 0.152617 -2.78292 14.4301 43 " " " " A 2 0 0 "PHE " " CE2" " " 6 0 1 C2 
    662 14 -0.932261 -2.24952 15.1491 43 " " " " A 2 0 0 "PHE " " CZ " " " 6 0 1 C2 
    663 48 -3.63933 -4.5215 12.1035 43 " " " " A 21 0 0 "PHE " " H  " " " 1 0 1 C2 
    664 48 -2.09388 -4.99722 9.64379 43 " " " " A 21 0 0 "PHE " " HA " " " 1 0 1 C2 
    665 48 -1.90172 -2.60511 10.4734 43 " " " " A 21 0 0 "PHE " " HB3" " " 1 0 1 C2 
    666 48 -0.377967 -3.42101 10.5584 43 " " " " A 21 0 0 "PHE " " HB2" " " 1 0 1 C2 
    667 48 -3.11659 -1.89667 12.5217 43 " " " " A 21 0 0 "PHE " " HD1" " " 1 0 1 C2 
    668 48 0.819207 -3.57483 12.4118 43 " " " " A 21 0 0 "PHE " " HD2" " " 1 0 1 C2 
    669 48 -2.83774 -1.29926 14.9852 43 " " " " A 21 0 0 "PHE " " HE1" " " 1 0 1 C2 
    670 48 1.02116 -3.04394 15.0165 43 " " " " A 21 0 0 "PHE " " HE2" " " 1 0 1 C2 
    671 48 -0.906934 -2.14694 16.2239 43 " " " " A 21 0 0 "PHE " " HZ " " " 1 0 1 C2 
    672 40 -2.10465 -6.94902 11.7744 44 " " " " A 43 0 0 "TYR " " N  " " " 7 0 1 C2 
    673 14 -1.594 -8.16838 12.3438 44 " " " " A 2 0 0 "TYR " " CA " " " 6 0 1 C2 
    674 14 -2.7296 -9.14402 12.4023 44 " " " " A 2 0 0 "TYR " " C  " " " 6 0 1 C2 
    675 23 -3.88651 -8.73551 12.5966 44 " " " " A 70 0 0 "TYR " " O  " " " 8 0 1 C2 
    676 14 -0.965552 -7.83924 13.684 44 " " " " A 2 0 0 "TYR " " CB " " " 6 0 1 C2 
    677 14 -1.71397 -7.24825 14.8539 44 " " " " A 2 0 0 "TYR " " CG " " " 6 0 1 C2 
    678 14 -1.58764 -5.92443 15.1903 44 " " " " A 2 0 0 "TYR " " CD1" " " 6 0 1 C2 
    679 14 -2.53362 -8.10208 15.6439 44 " " " " A 2 0 0 "TYR " " CD2" " " 6 0 1 C2 
    680 14 -2.20742 -5.41317 16.3276 44 " " " " A 2 0 0 "TYR " " CE1" " " 6 0 1 C2 
    681 14 -3.04179 -7.64278 16.8983 44 " " " " A 2 0 0 "TYR " " CE2" " " 6 0 1 C2 
    682 14 -2.89665 -6.26223 17.2168 44 " " " " A 2 0 0 "TYR " " CZ " " " 6 0 1 C2 
    683 23 -3.3872 -5.6929 18.32 44 " " " " A 70 0 0 "TYR " " OH " " " 8 0 1 C2 
    684 48 -3.10692 -6.85808 11.8598 44 " " " " A 21 0 0 "TYR " " H  " " " 1 0 1 C2 
    685 48 -0.782874 -8.58788 11.7486 44 " " " " A 21 0 0 "TYR " " HA " " " 1 0 1 C2 
    686 48 0.064379 -7.51824 13.5281 44 " " " " A 21 0 0 "TYR " " HB3" " " 1 0 1 C2 
    687 48 -0.693848 -8.8239 14.0644 44 " " " " A 21 0 0 "TYR " " HB2" " " 1 0 1 C2 
    688 48 -1.13187 -5.16194 14.5761 44 " " " " A 21 0 0 "TYR " " HD1" " " 1 0 1 C2 
    689 48 -2.80598 -9.07841 15.2711 44 " " " " A 21 0 0 "TYR " " HD2" " " 1 0 1 C2 
    690 48 -2.28028 -4.36245 16.5665 44 " " " " A 21 0 0 "TYR " " HE1" " " 1 0 1 C2 
    691 48 -3.64323 -8.29103 17.5183 44 " " " " A 21 0 0 "TYR " " HE2" " " 1 0 1 C2 
    692 48 -4.01422 -6.20809 18.8042 44 " " " " A 21 0 0 "TYR " " HH " " " 1 0 1 C2 
    693 40 -2.52125 -10.5055 12.1793 45 " " " " A 43 0 0 "ASP " " N  " " " 7 0 1 C2 
    694 14 -3.61932 -11.515 12.0212 45 " " " " A 2 0 0 "ASP " " CA " " " 6 0 1 C2 
    695 14 -3.67993 -12.5 13.1885 45 " " " " A 2 0 0 "ASP " " C  " " " 6 0 1 C2 
    696 23 -2.6034 -12.8731 13.6733 45 " " " " A 70 0 0 "ASP " " O  " " " 8 0 1 C2 
    697 14 -3.44703 -12.2888 10.7435 45 " " " " A 2 0 0 "ASP " " CB " " " 6 0 1 C2 
    698 14 -2.32947 -13.3496 10.6435 45 " " " " A 2 0 0 "ASP " " CG " " " 6 0 1 C2 
    699 23 -2.63532 -14.5623 10.401 45 " " " " A 70 0 0 "ASP " " OD1" " " 8 0 1 C2 
    700 23 -1.17736 -12.9386 10.6489 45 " " " " A 70 0 0 "ASP " " OD2" " " 8 0 1 C2 
    701 48 -1.60114 -10.8066 11.8915 45 " " " " A 21 0 0 "ASP " " H  " " " 1 0 1 C2 
    702 48 -4.5681 -10.9806 11.9724 45 " " " " A 21 0 0 "ASP " " HA " " " 1 0 1 C2 
    703 48 -3.36542 -11.5645 9.93305 45 " " " " A 21 0 0 "ASP " " HB3" " " 1 0 1 C2 
    704 48 -4.31315 -12.8976 10.4842 45 " " " " A 21 0 0 "ASP " " HB2" " " 1 0 1 C2 
    705 40 -4.83626 -12.9854 13.5926 46 " " " " A 43 0 0 "GLU " " N  " " " 7 0 1 C2 
    706 14 -5.1147 -13.931 14.6463 46 " " " " A 2 0 0 "GLU " " CA " " " 6 0 1 C2 
    707 14 -4.62173 -15.3767 14.2891 46 " " " " A 2 0 0 "GLU " " C  " " " 6 0 1 C2 
    708 23 -4.6873 -16.3164 15.0571 46 " " " " A 70 0 0 "GLU " " O  " " " 8 0 1 C2 
    709 14 -6.62265 -13.9735 14.8628 46 " " " " A 2 0 0 "GLU " " CB " " " 6 0 1 C2 
    710 14 -7.30681 -12.5975 15.381 46 " " " " A 2 0 0 "GLU " " CG " " " 6 0 1 C2 
    711 14 -8.05264 -11.7784 14.2592 46 " " " " A 2 0 0 "GLU " " CD " " " 6 0 1 C2 
    712 23 -7.31253 -11.2598 13.3923 46 " " " " A 70 0 0 "GLU " " OE1" " " 8 0 1 C2 
    713 23 -9.30125 -11.5934 14.3903 46 " " " " A 70 0 0 "GLU " " OE2" " " 8 0 1 C2 
    714 48 -5.66308 -12.6072 13.1528 46 " " " " A 21 0 0 "GLU " " H  " " " 1 0 1 C2 
    715 48 -4.56827 -13.6177 15.5359 46 " " " " A 21 0 0 "GLU " " HA " " " 1 0 1 C2 
    716 48 -6.90062 -14.7401 15.5861 46 " " " " A 21 0 0 "GLU " " HB3" " " 1 0 1 C2 
    717 48 -7.11173 -14.1559 13.9059 46 " " " " A 21 0 0 "GLU " " HB2" " " 1 0 1 C2 
    718 48 -6.71089 -12.0345 16.0994 46 " " " " A 21 0 0 "GLU " " HG3" " " 1 0 1 C2 
    719 48 -8.11443 -12.892 16.0512 46 " " " " A 21 0 0 "GLU " " HG2" " " 1 0 1 C2 
    720 40 -4.18843 -15.5353 13.0589 47 " " " " A 43 0 0 "GLY " " N  " " " 7 0 1 C2 
    721 14 -3.60921 -16.7083 12.5957 47 " " " " A 2 0 0 "GLY " " CA " " " 6 0 1 C2 
    722 14 -2.11687 -16.7598 12.9263 47 " " " " A 2 0 0 "GLY " " C  " " " 6 0 1 C2 
    723 23 -1.57702 -17.8568 12.7905 47 " " " " A 70 0 0 "GLY " " O  " " " 8 0 1 C2 
    724 48 -4.3383 -14.7435 12.45 47 " " " " A 21 0 0 "GLY " " H  " " " 1 0 1 C2 
    725 48 -3.6839 -16.7441 11.5088 47 " " " " A 21 0 0 "GLY " " HA3" " " 1 0 1 C2 
    726 48 -4.11523 -17.6275 12.8906 47 " " " " A 21 0 0 "GLY " " HA2" " " 1 0 1 C2 
    727 40 -1.46024 -15.6534 13.3884 48 " " " " A 43 0 0 "SER " " N  " " " 7 0 1 C2 
    728 14 -0.0851772 -15.5863 13.8501 48 " " " " A 2 0 0 "SER " " CA " " " 6 0 1 C2 
    729 14 -0.20853 -15.9368 15.3644 48 " " " " A 2 0 0 "SER " " C  " " " 6 0 1 C2 
    730 23 -0.950438 -15.2886 16.1287 48 " " " " A 70 0 0 "SER " " O  " " " 8 0 1 C2 
    731 14 0.469186 -14.1158 13.7496 48 " " " " A 2 0 0 "SER " " CB " " " 6 0 1 C2 
    732 23 0.845047 -13.7174 12.456 48 " " " " A 70 0 0 "SER " " OG " " " 8 0 1 C2 
    733 48 -1.89003 -14.7417 13.4532 48 " " " " A 21 0 0 "SER " " H  " " " 1 0 1 C2 
    734 48 0.593805 -16.2773 13.3504 48 " " " " A 21 0 0 "SER " " HA " " " 1 0 1 C2 
    735 48 1.42735 -14.0567 14.2659 48 " " " " A 21 0 0 "SER " " HB3" " " 1 0 1 C2 
    736 48 -0.125987 -13.487 14.4117 48 " " " " A 21 0 0 "SER " " HB2" " " 1 0 1 C2 
    737 48 0.0925315 -13.7819 11.8881 48 " " " " A 21 0 0 "SER " " HG " " " 1 0 1 C2 
    738 40 0.528573 -17.0314 15.7601 49 " " " " A 43 0 0 "GLN " " N  " " " 7 0 1 C2 
    739 14 0.745257 -17.4035 17.1401 49 " " " " A 2 0 0 "GLN " " CA " " " 6 0 1 C2 
    740 14 0.82434 -16.2709 18.169 49 " " " " A 2 0 0 "GLN " " C  " " " 6 0 1 C2 
    741 23 -0.017626 -16.3223 19.06 49 " " " " A 70 0 0 "GLN " " O  " " " 8 0 1 C2 
    742 14 1.91073 -18.3748 17.0816 49 " " " " A 2 0 0 "GLN " " CB " " " 6 0 1 C2 
    743 14 2.56782 -18.811 18.422 49 " " " " A 2 0 0 "GLN " " CG " " " 6 0 1 C2 
    744 14 1.62546 -19.5427 19.3669 49 " " " " A 2 0 0 "GLN " " CD " " " 6 0 1 C2 
    745 23 1.95832 -19.87 20.4559 49 " " " " A 70 0 0 "GLN " " OE1" " " 8 0 1 C2 
    746 40 0.397307 -19.8894 19.0538 49 " " " " A 43 0 0 "GLN " " NE2" " " 7 0 1 C2 
    747 48 0.945411 -17.5631 15.0093 49 " " " " A 21 0 0 "GLN " " H  " " " 1 0 1 C2 
    748 48 -0.131023 -17.9967 17.4016 49 " " " " A 21 0 0 "GLN " " HA " " " 1 0 1 C2 
    749 48 2.75237 -18.0834 16.4532 49 " " " " A 21 0 0 "GLN " " HB3" " " 1 0 1 C2 
    750 48 1.55554 -19.2729 16.5763 49 " " " " A 21 0 0 "GLN " " HB2" " " 1 0 1 C2 
    751 48 3.00593 -17.9458 18.9197 49 " " " " A 21 0 0 "GLN " " HG3" " " 1 0 1 C2 
    752 48 3.4985 -19.3125 18.1567 49 " " " " A 21 0 0 "GLN " " HG2" " " 1 0 1 C2 
    753 48 -0.0339052 -20.4437 19.7797 49 " " " " A 21 0 0 "GLN " HE22 " " 1 0 1 C2 
    754 48 0.0342195 -19.7059 18.1294 49 " " " " A 21 0 0 "GLN " HE21 " " 1 0 1 C2 
    755 40 1.74369 -15.3642 18.0697 50 " " " " A 43 0 0 "SER " " N  " " " 7 0 1 C2 
    756 14 2.00586 -14.1602 18.9007 50 " " " " A 2 0 0 "SER " " CA " " " 6 0 1 C2 
    757 14 0.78753 -13.2544 19.2852 50 " " " " A 2 0 0 "SER " " C  " " " 6 0 1 C2 
    758 23 0.749868 -12.618 20.3253 50 " " " " A 70 0 0 "SER " " O  " " " 8 0 1 C2 
    759 14 3.20528 -13.3719 18.3542 50 " " " " A 2 0 0 "SER " " CB " " " 6 0 1 C2 
    760 23 2.87759 -12.8781 17.0183 50 " " " " A 70 0 0 "SER " " OG " " " 8 0 1 C2 
    761 48 2.30413 -15.4362 17.2326 50 " " " " A 21 0 0 "SER " " H  " " " 1 0 1 C2 
    762 48 2.37541 -14.449 19.8846 50 " " " " A 21 0 0 "SER " " HA " " " 1 0 1 C2 
    763 48 4.07311 -13.9981 18.1473 50 " " " " A 21 0 0 "SER " " HB3" " " 1 0 1 C2 
    764 48 3.47818 -12.5313 18.9922 50 " " " " A 21 0 0 "SER " " HB2" " " 1 0 1 C2 
    765 48 3.1256 -13.6511 16.5345 50 " " " " A 21 0 0 "SER " " HG " " " 1 0 1 C2 
    766 40 -0.145305 -13.206 18.4054 51 " " " " A 43 0 0 "VAL " " N  " " " 7 0 1 C2 
    767 14 -1.35043 -12.4065 18.4092 51 " " " " A 2 0 0 "VAL " " CA " " " 6 0 1 C2 
    768 14 -2.45591 -13.1825 19.0943 51 " " " " A 2 0 0 "VAL " " C  " " " 6 0 1 C2 
    769 23 -3.15251 -12.6246 19.9883 51 " " " " A 70 0 0 "VAL " " O  " " " 8 0 1 C2 
    770 14 -1.82808 -12.019 17.0437 51 " " " " A 2 0 0 "VAL " " CB " " " 6 0 1 C2 
    771 14 -3.23356 -11.3981 17.0109 51 " " " " A 2 0 0 "VAL " " CG1" " " 6 0 1 C2 
    772 14 -0.857381 -11.3146 16.1103 51 " " " " A 2 0 0 "VAL " " CG2" " " 6 0 1 C2 
    773 48 -0.00219938 -13.8626 17.6513 51 " " " " A 21 0 0 "VAL " " H  " " " 1 0 1 C2 
    774 48 -1.11587 -11.5025 18.9713 51 " " " " A 21 0 0 "VAL " " HA " " " 1 0 1 C2 
    775 48 -2.00913 -12.9334 16.4787 51 " " " " A 21 0 0 "VAL " " HB " " " 1 0 1 C2 
    776 48 -4.01274 -12.0757 17.3601 51 " " " " A 21 0 0 "VAL " HG11 " " 1 0 1 C2 
    777 48 -3.33767 -10.5356 17.6693 51 " " " " A 21 0 0 "VAL " HG12 " " 1 0 1 C2 
    778 48 -3.51475 -11.1664 15.9836 51 " " " " A 21 0 0 "VAL " HG13 " " 1 0 1 C2 
    779 48 -1.19142 -11.2882 15.073 51 " " " " A 21 0 0 "VAL " HG21 " " 1 0 1 C2 
    780 48 -0.549292 -10.3215 16.4373 51 " " " " A 21 0 0 "VAL " HG22 " " 1 0 1 C2 
    781 48 0.0748108 -11.8794 16.1189 51 " " " " A 21 0 0 "VAL " HG23 " " 1 0 1 C2 
    782 40 -2.58709 -14.4802 18.8426 52 " " " " A 43 0 0 "ALA " " N  " " " 7 0 1 C2 
    783 14 -3.60487 -15.2875 19.5085 52 " " " " A 2 0 0 "ALA " " CA " " " 6 0 1 C2 
    784 14 -3.37076 -15.4381 20.9669 52 " " " " A 2 0 0 "ALA " " C  " " " 6 0 1 C2 
    785 23 -4.32492 -15.6574 21.7273 52 " " " " A 70 0 0 "ALA " " O  " " " 8 0 1 C2 
    786 14 -3.60189 -16.5704 18.7832 52 " " " " A 2 0 0 "ALA " " CB " " " 6 0 1 C2 
    787 48 -2.10295 -15.0028 18.1267 52 " " " " A 21 0 0 "ALA " " H  " " " 1 0 1 C2 
    788 48 -4.62772 -14.9161 19.4457 52 " " " " A 21 0 0 "ALA " " HA " " " 1 0 1 C2 
    789 48 -4.44025 -17.2092 19.0609 52 " " " " A 21 0 0 "ALA " " HB1" " " 1 0 1 C2 
    790 48 -3.67187 -16.3323 17.7219 52 " " " " A 21 0 0 "ALA " " HB2" " " 1 0 1 C2 
    791 48 -2.72055 -17.1448 19.0684 52 " " " " A 21 0 0 "ALA " " HB3" " " 1 0 1 C2 
    792 40 -2.10551 -15.4849 21.3783 53 " " " " A 43 0 0 "ALA " " N  " " " 7 0 1 C2 
    793 14 -1.57928 -15.6958 22.696 53 " " " " A 2 0 0 "ALA " " CA " " " 6 0 1 C2 
    794 14 -1.68463 -14.4352 23.5671 53 " " " " A 2 0 0 "ALA " " C  " " " 6 0 1 C2 
    795 23 -1.73827 -14.5309 24.8232 53 " " " " A 70 0 0 "ALA " " O  " " " 8 0 1 C2 
    796 14 -0.140753 -16.0978 22.475 53 " " " " A 2 0 0 "ALA " " CB " " " 6 0 1 C2 
    797 48 -1.45478 -15.5492 20.6085 53 " " " " A 21 0 0 "ALA " " H  " " " 1 0 1 C2 
    798 48 -2.148 -16.4797 23.196 53 " " " " A 21 0 0 "ALA " " HA " " " 1 0 1 C2 
    799 48 -0.113999 -17.0008 21.8651 53 " " " " A 21 0 0 "ALA " " HB1" " " 1 0 1 C2 
    800 48 0.289957 -15.3826 21.7743 53 " " " " A 21 0 0 "ALA " " HB2" " " 1 0 1 C2 
    801 48 0.440323 -16.3684 23.3567 53 " " " " A 21 0 0 "ALA " " HB3" " " 1 0 1 C2 
    802 40 -1.77662 -13.2739 22.919 54 " " " " A 43 0 0 "SER " " N  " " " 7 0 1 C2 
    803 14 -2.01164 -11.9663 23.4772 54 " " " " A 2 0 0 "SER " " CA " " " 6 0 1 C2 
    804 14 -3.53265 -11.9635 23.948 54 " " " " A 2 0 0 "SER " " C  " " " 6 0 1 C2 
    805 23 -3.84512 -11.5751 25.0217 54 " " " " A 70 0 0 "SER " " O  " " " 8 0 1 C2 
    806 14 -1.83128 -10.8539 22.4011 54 " " " " A 2 0 0 "SER " " CB " " " 6 0 1 C2 
    807 23 -1.44677 -9.6446 23.0604 54 " " " " A 70 0 0 "SER " " OG " " " 8 0 1 C2 
    808 48 -1.75002 -13.2814 21.9094 54 " " " " A 21 0 0 "SER " " H  " " " 1 0 1 C2 
    809 48 -1.33465 -11.8503 24.3236 54 " " " " A 21 0 0 "SER " " HA " " " 1 0 1 C2 
    810 48 -2.70426 -10.7404 21.7584 54 " " " " A 21 0 0 "SER " " HB3" " " 1 0 1 C2 
    811 48 -1.09917 -11.1681 21.6572 54 " " " " A 21 0 0 "SER " " HB2" " " 1 0 1 C2 
    812 48 -1.20571 -9.7508 23.9679 54 " " " " A 21 0 0 "SER " " HG " " " 1 0 1 C2 
    813 40 -4.45495 -12.5663 23.0904 55 " " " " A 43 0 0 "LEU " " N  " " " 7 0 1 C2 
    814 14 -5.91897 -12.4408 23.2295 55 " " " " A 2 0 0 "LEU " " CA " " " 6 0 1 C2 
    815 14 -6.57563 -13.2391 24.3696 55 " " " " A 2 0 0 "LEU " " C  " " " 6 0 1 C2 
    816 23 -7.725 -12.9596 24.7897 55 " " " " A 70 0 0 "LEU " " O  " " " 8 0 1 C2 
    817 14 -6.54552 -12.8732 21.8736 55 " " " " A 2 0 0 "LEU " " CB " " " 6 0 1 C2 
    818 14 -6.76452 -11.7269 20.7444 55 " " " " A 2 0 0 "LEU " " CG " " " 6 0 1 C2 
    819 14 -6.93289 -12.2001 19.3064 55 " " " " A 2 0 0 "LEU " " CD1" " " 6 0 1 C2 
    820 14 -7.86054 -10.7726 21.1235 55 " " " " A 2 0 0 "LEU " " CD2" " " 6 0 1 C2 
    821 48 -4.14537 -12.9145 22.1943 55 " " " " A 21 0 0 "LEU " " H  " " " 1 0 1 C2 
    822 48 -6.03719 -11.3994 23.5288 55 " " " " A 21 0 0 "LEU " " HA " " " 1 0 1 C2 
    823 48 -7.54532 -13.2944 21.9791 55 " " " " A 21 0 0 "LEU " " HB3" " " 1 0 1 C2 
    824 48 -5.99528 -13.7585 21.5548 55 " " " " A 21 0 0 "LEU " " HB2" " " 1 0 1 C2 
    825 48 -5.8906 -11.0764 20.7092 55 " " " " A 21 0 0 "LEU " " HG " " " 1 0 1 C2 
    826 48 -6.14436 -12.9198 19.0865 55 " " " " A 21 0 0 "LEU " HD11 " " 1 0 1 C2 
    827 48 -7.72958 -12.9437 19.3256 55 " " " " A 21 0 0 "LEU " HD12 " " 1 0 1 C2 
    828 48 -6.85288 -11.4689 18.5021 55 " " " " A 21 0 0 "LEU " HD13 " " 1 0 1 C2 
    829 48 -7.66727 -10.2814 22.0772 55 " " " " A 21 0 0 "LEU " HD21 " " 1 0 1 C2 
    830 48 -7.94267 -9.95807 20.4039 55 " " " " A 21 0 0 "LEU " HD22 " " 1 0 1 C2 
    831 48 -8.80682 -11.2841 21.2996 55 " " " " A 21 0 0 "LEU " HD23 " " 1 0 1 C2 
    832 40 -5.88757 -14.2779 24.8438 56 " " " " A 43 0 0 "ILE " " N  " " " 7 0 1 C2 
    833 14 -6.24543 -15.1571 26 56 " " " " A 2 0 0 "ILE " " CA " " " 6 0 1 C2 
    834 14 -5.39327 -14.8438 27.2845 56 " " " " A 2 0 0 "ILE " " C  " " " 6 0 1 C2 
    835 23 -5.64408 -15.3641 28.3637 56 " " " " A 70 0 0 "ILE " " O  " " " 8 0 1 C2 
    836 14 -6.00477 -16.5865 25.5681 56 " " " " A 2 0 0 "ILE " " CB " " " 6 0 1 C2 
    837 14 -4.58889 -16.886 24.9475 56 " " " " A 2 0 0 "ILE " " CG1" " " 6 0 1 C2 
    838 14 -7.14869 -17.2151 24.7061 56 " " " " A 2 0 0 "ILE " " CG2" " " 6 0 1 C2 
    839 14 -4.37792 -18.401 24.7973 56 " " " " A 2 0 0 "ILE " " CD1" " " 6 0 1 C2 
    840 48 -4.99057 -14.4207 24.4021 56 " " " " A 21 0 0 "ILE " " H  " " " 1 0 1 C2 
    841 48 -7.2711 -15.0035 26.3355 56 " " " " A 21 0 0 "ILE " " HA " " " 1 0 1 C2 
    842 48 -6.13792 -17.2235 26.4425 56 " " " " A 21 0 0 "ILE " " HB " " " 1 0 1 C2 
    843 48 -3.89741 -16.5607 25.7248 56 " " " " A 21 0 0 "ILE " HG13 " " 1 0 1 C2 
    844 48 -4.4384 -16.4215 23.973 56 " " " " A 21 0 0 "ILE " HG12 " " 1 0 1 C2 
    845 48 -7.04723 -16.8971 23.6684 56 " " " " A 21 0 0 "ILE " HG21 " " 1 0 1 C2 
    846 48 -7.13082 -18.304 24.662 56 " " " " A 21 0 0 "ILE " HG22 " " 1 0 1 C2 
    847 48 -8.10922 -16.8959 25.1105 56 " " " " A 21 0 0 "ILE " HG23 " " 1 0 1 C2 
    848 48 -4.41799 -18.7729 23.7735 56 " " " " A 21 0 0 "ILE " HD11 " " 1 0 1 C2 
    849 48 -3.3351 -18.5386 25.0831 56 " " " " A 21 0 0 "ILE " HD12 " " 1 0 1 C2 
    850 48 -4.94919 -19.0194 25.4896 56 " " " " A 21 0 0 "ILE " HD13 " " 1 0 1 C2 
    851 40 -4.37436 -13.9709 27.2255 57 " " " " A 43 0 0 "GLY " " N  " " " 7 0 1 C2 
    852 14 -3.54327 -13.4856 28.278 57 " " " " A 2 0 0 "GLY " " CA " " " 6 0 1 C2 
    853 14 -3.44331 -11.9214 28.2146 57 " " " " A 2 0 0 "GLY " " C  " " " 6 0 1 C2 
    854 23 -4.41898 -11.242 28.4381 57 " " " " A 70 0 0 "GLY " " O  " " " 8 0 1 C2 
    855 48 -4.35556 -13.4542 26.3579 57 " " " " A 21 0 0 "GLY " " H  " " " 1 0 1 C2 
    856 48 -2.61882 -14.0168 28.0513 57 " " " " A 21 0 0 "GLY " " HA3" " " 1 0 1 C2 
    857 48 -3.90889 -13.7269 29.2761 57 " " " " A 21 0 0 "GLY " " HA2" " " 1 0 1 C2 
    858 40 -2.2771 -11.337 27.9297 58 " " " " A 43 0 0 "ASP " " N  " " " 7 0 1 C2 
    859 14 -1.79704 -9.9977 28.2881 58 " " " " A 2 0 0 "ASP " " CA " " " 6 0 1 C2 
    860 14 -2.81886 -8.8258 27.9236 58 " " " " A 2 0 0 "ASP " " C  " " " 6 0 1 C2 
    861 23 -2.77018 -7.79475 28.5509 58 " " " " A 70 0 0 "ASP " " O  " " " 8 0 1 C2 
    862 14 -0.338331 -9.76121 27.9226 58 " " " " A 2 0 0 "ASP " " CB " " " 6 0 1 C2 
    863 14 0.0276578 -9.21261 26.525 58 " " " " A 2 0 0 "ASP " " CG " " " 6 0 1 C2 
    864 23 1.04536 -8.5602 26.3863 58 " " " " A 70 0 0 "ASP " " OD1" " " 8 0 1 C2 
    865 23 -0.718117 -9.3322 25.5478 58 " " " " A 70 0 0 "ASP " " OD2" " " 8 0 1 C2 
    866 48 -1.59271 -12.0041 27.6031 58 " " " " A 21 0 0 "ASP " " H  " " " 1 0 1 C2 
    867 48 -1.7976 -10.017 29.3779 58 " " " " A 21 0 0 "ASP " " HA " " " 1 0 1 C2 
    868 48 0.294509 -10.6418 28.033 58 " " " " A 21 0 0 "ASP " " HB3" " " 1 0 1 C2 
    869 48 -0.0226323 -8.98589 28.6207 58 " " " " A 21 0 0 "ASP " " HB2" " " 1 0 1 C2 
    870 40 -3.74288 -9.06669 26.9853 59 " " " " A 43 0 0 "GLU " " N  " " " 7 0 1 C2 
    871 14 -4.76483 -8.14124 26.6206 59 " " " " A 2 0 0 "GLU " " CA " " " 6 0 1 C2 
    872 14 -5.94583 -8.28961 27.5691 59 " " " " A 2 0 0 "GLU " " C  " " " 6 0 1 C2 
    873 23 -6.3056 -7.2109 28.1235 59 " " " " A 70 0 0 "GLU " " O  " " " 8 0 1 C2 
    874 14 -5.16221 -8.35687 25.1394 59 " " " " A 2 0 0 "GLU " " CB " " " 6 0 1 C2 
    875 14 -5.97289 -7.14042 24.6313 59 " " " " A 2 0 0 "GLU " " CG " " " 6 0 1 C2 
    876 14 -4.96395 -6.03453 24.2634 59 " " " " A 2 0 0 "GLU " " CD " " " 6 0 1 C2 
    877 23 -4.98883 -4.95315 24.8004 59 " " " " A 70 0 0 "GLU " " OE1" " " 8 0 1 C2 
    878 23 -4.12859 -6.27724 23.3692 59 " " " " A 70 0 0 "GLU " " OE2" " " 8 0 1 C2 
    879 48 -3.59278 -9.93984 26.5003 59 " " " " A 21 0 0 "GLU " " H  " " " 1 0 1 C2 
    880 48 -4.31179 -7.16257 26.7789 59 " " " " A 21 0 0 "GLU " " HA " " " 1 0 1 C2 
    881 48 -5.80116 -9.23599 25.0558 59 " " " " A 21 0 0 "GLU " " HB3" " " 1 0 1 C2 
    882 48 -4.29707 -8.49177 24.4903 59 " " " " A 21 0 0 "GLU " " HB2" " " 1 0 1 C2 
    883 48 -6.6742 -6.73499 25.3606 59 " " " " A 21 0 0 "GLU " " HG3" " " 1 0 1 C2 
    884 48 -6.49111 -7.28049 23.6826 59 " " " " A 21 0 0 "GLU " " HG2" " " 1 0 1 C2 
    885 40 -6.59085 -9.4546 27.6989 60 " " " " A 43 0 0 "VAL " " N  " " " 7 0 1 C2 
    886 14 -7.82459 -9.65306 28.4556 60 " " " " A 2 0 0 "VAL " " CA " " " 6 0 1 C2 
    887 14 -7.64696 -9.93836 29.9333 60 " " " " A 2 0 0 "VAL " " C  " " " 6 0 1 C2 
    888 23 -8.62735 -10.1047 30.718 60 " " " " A 70 0 0 "VAL " " O  " " " 8 0 1 C2 
    889 14 -8.48753 -11.0434 27.9347 60 " " " " A 2 0 0 "VAL " " CB " " " 6 0 1 C2 
    890 14 -9.05275 -10.8646 26.523 60 " " " " A 2 0 0 "VAL " " CG1" " " 6 0 1 C2 
    891 14 -7.7275 -12.3873 28.3255 60 " " " " A 2 0 0 "VAL " " CG2" " " 6 0 1 C2 
    892 48 -6.08277 -10.2192 27.2778 60 " " " " A 21 0 0 "VAL " " H  " " " 1 0 1 C2 
    893 48 -8.51212 -8.84338 28.2111 60 " " " " A 21 0 0 "VAL " " HA " " " 1 0 1 C2 
    894 48 -9.41548 -11.1723 28.4918 60 " " " " A 21 0 0 "VAL " " HB " " " 1 0 1 C2 
    895 48 -9.98618 -10.3057 26.5891 60 " " " " A 21 0 0 "VAL " HG11 " " 1 0 1 C2 
    896 48 -8.4979 -10.2883 25.7827 60 " " " " A 21 0 0 "VAL " HG12 " " 1 0 1 C2 
    897 48 -9.22849 -11.8819 26.1732 60 " " " " A 21 0 0 "VAL " HG13 " " 1 0 1 C2 
    898 48 -6.78563 -12.5051 27.7897 60 " " " " A 21 0 0 "VAL " HG21 " " 1 0 1 C2 
    899 48 -7.52647 -12.4068 29.3966 60 " " " " A 21 0 0 "VAL " HG22 " " 1 0 1 C2 
    900 48 -8.33367 -13.2348 28.0054 60 " " " " A 21 0 0 "VAL " HG23 " " 1 0 1 C2 
    901 40 -6.40622 -9.89851 30.3673 61 " " " " A 43 0 0 "TYR " " N  " " " 7 0 1 C2 
    902 14 -6.0172 -9.79296 31.7635 61 " " " " A 2 0 0 "TYR " " CA " " " 6 0 1 C2 
    903 14 -5.95034 -8.27161 32.1702 61 " " " " A 2 0 0 "TYR " " C  " " " 6 0 1 C2 
    904 23 -5.84185 -8.05242 33.3945 61 " " " " A 70 0 0 "TYR " " O  " " " 8 0 1 C2 
    905 14 -4.60377 -10.3488 31.9244 61 " " " " A 2 0 0 "TYR " " CB " " " 6 0 1 C2 
    906 14 -4.42249 -11.7883 32.4198 61 " " " " A 2 0 0 "TYR " " CG " " " 6 0 1 C2 
    907 14 -3.58026 -12.0589 33.5102 61 " " " " A 2 0 0 "TYR " " CD1" " " 6 0 1 C2 
    908 14 -5.21804 -12.8236 31.8679 61 " " " " A 2 0 0 "TYR " " CD2" " " 6 0 1 C2 
    909 14 -3.33346 -13.3869 33.9181 61 " " " " A 2 0 0 "TYR " " CE1" " " 6 0 1 C2 
    910 14 -4.97983 -14.1247 32.2288 61 " " " " A 2 0 0 "TYR " " CE2" " " 6 0 1 C2 
    911 14 -3.9922 -14.4655 33.2137 61 " " " " A 2 0 0 "TYR " " CZ " " " 6 0 1 C2 
    912 23 -3.8565 -15.72 33.6924 61 " " " " A 70 0 0 "TYR " " OH " " " 8 0 1 C2 
    913 48 -5.75243 -9.69608 29.6245 61 " " " " A 21 0 0 "TYR " " H  " " " 1 0 1 C2 
    914 48 -6.71689 -10.3684 32.3696 61 " " " " A 21 0 0 "TYR " " HA " " " 1 0 1 C2 
    915 48 -4.05878 -9.82947 32.7126 61 " " " " A 21 0 0 "TYR " " HB3" " " 1 0 1 C2 
    916 48 -3.9644 -10.0316 31.1006 61 " " " " A 21 0 0 "TYR " " HB2" " " 1 0 1 C2 
    917 48 -2.98311 -11.3118 34.0119 61 " " " " A 21 0 0 "TYR " " HD1" " " 1 0 1 C2 
    918 48 -5.98318 -12.5976 31.14 61 " " " " A 21 0 0 "TYR " " HD2" " " 1 0 1 C2 
    919 48 -2.5701 -13.6081 34.6493 61 " " " " A 21 0 0 "TYR " " HE1" " " 1 0 1 C2 
    920 48 -5.68241 -14.8652 31.8762 61 " " " " A 21 0 0 "TYR " " HE2" " " 1 0 1 C2 
    921 48 -4.25902 -16.4006 33.1748 61 " " " " A 21 0 0 "TYR " " HH " " " 1 0 1 C2 
    922 40 -6.07041 -7.32291 31.2356 62 " " " " A 43 0 0 "GLY " " N  " " " 7 0 1 C2 
    923 14 -6.10344 -5.89411 31.5271 62 " " " " A 2 0 0 "GLY " " CA " " " 6 0 1 C2 
    924 14 -4.73381 -5.31556 31.4496 62 " " " " A 2 0 0 "GLY " " C  " " " 6 0 1 C2 
    925 23 -3.81367 -5.86228 32.0322 62 " " " " A 70 0 0 "GLY " " O  " " " 8 0 1 C2 
    926 48 -5.98411 -7.65541 30.2858 62 " " " " A 21 0 0 "GLY " " H  " " " 1 0 1 C2 
    927 48 -6.38502 -5.72271 32.566 62 " " " " A 21 0 0 "GLY " " HA3" " " 1 0 1 C2 
    928 48 -6.78514 -5.47129 30.7891 62 " " " " A 21 0 0 "GLY " " HA2" " " 1 0 1 C2 
    929 40 -4.51993 -4.22708 30.7062 63 " " " " A 43 0 0 "ARG " " N  " " " 7 0 1 C2 
    930 14 -3.24639 -3.50009 30.6731 63 " " " " A 2 0 0 "ARG " " CA " " " 6 0 1 C2 
    931 14 -3.31327 -2.35556 31.7162 63 " " " " A 2 0 0 "ARG " " C  " " " 6 0 1 C2 
    932 23 -4.43494 -1.90803 32.1288 63 " " " " A 70 0 0 "ARG " " O  " " " 8 0 1 C2 
    933 14 -3.00004 -2.88327 29.2653 63 " " " " A 2 0 0 "ARG " " CB " " " 6 0 1 C2 
    934 14 -3.04445 -4.00814 28.2455 63 " " " " A 2 0 0 "ARG " " CG " " " 6 0 1 C2 
    935 14 -2.36884 -3.61613 26.939 63 " " " " A 2 0 0 "ARG " " CD " " " 6 0 1 C2 
    936 40 -2.43539 -4.71647 25.9923 63 " " " " A 43 0 0 "ARG " " NE " " " 7 0 1 C2 
    937 14 -1.5919 -5.80366 25.9935 63 " " " " A 2 0 0 "ARG " " CZ " " " 6 0 1 C2 
    938 40 -1.86098 -6.83316 25.1864 63 " " " " A 43 0 0 "ARG " " NH1" " " 7 0 1 C2 
    939 40 -0.525225 -5.8314 26.7945 63 " " " " A 43 0 0 "ARG " " NH2" " " 7 0 1 C2 
    940 48 -5.38314 -3.70864 30.6275 63 " " " " A 21 0 0 "ARG " " H  " " " 1 0 1 C2 
    941 48 -2.47035 -4.19652 30.9907 63 " " " " A 21 0 0 "ARG " " HA " " " 1 0 1 C2 
    942 48 -2.03508 -2.3765 29.2542 63 " " " " A 21 0 0 "ARG " " HB3" " " 1 0 1 C2 
    943 48 -3.79372 -2.15867 29.0832 63 " " " " A 21 0 0 "ARG " " HB2" " " 1 0 1 C2 
    944 48 -4.10682 -4.19582 28.0898 63 " " " " A 21 0 0 "ARG " " HG3" " " 1 0 1 C2 
    945 48 -2.66617 -4.98968 28.5312 63 " " " " A 21 0 0 "ARG " " HG2" " " 1 0 1 C2 
    946 48 -1.34216 -3.30169 27.1264 63 " " " " A 21 0 0 "ARG " " HD3" " " 1 0 1 C2 
    947 48 -2.74429 -2.74643 26.3998 63 " " " " A 21 0 0 "ARG " " HD2" " " 1 0 1 C2 
    948 48 -3.21483 -4.63915 25.3547 63 " " " " A 21 0 0 "ARG " " HE " " " 1 0 1 C2 
    949 48 -1.4046 -7.73185 25.2509 63 " " " " A 21 0 0 "ARG " HH12 " " 1 0 1 C2 
    950 48 -2.63911 -6.75898 24.5468 63 " " " " A 21 0 0 "ARG " HH11 " " 1 0 1 C2 
    951 48 -0.00769493 -6.69866 26.7835 63 " " " " A 21 0 0 "ARG " HH22 " " 1 0 1 C2 
    952 48 -0.300676 -5.08795 27.4402 63 " " " " A 21 0 0 "ARG " HH21 " " 1 0 1 C2 
    953 40 -2.1532 -1.95692 32.1782 64 " " " " A 43 0 0 "ASP " " N  " " " 7 0 1 C2 
    954 14 -1.97573 -0.653041 32.9345 64 " " " " A 2 0 0 "ASP " " CA " " " 6 0 1 C2 
    955 14 -2.43154 0.583259 32.1982 64 " " " " A 2 0 0 "ASP " " C  " " " 6 0 1 C2 
    956 23 -2.3689 0.576976 30.9456 64 " " " " A 70 0 0 "ASP " " O  " " " 8 0 1 C2 
    957 14 -0.489067 -0.467065 33.4489 64 " " " " A 2 0 0 "ASP " " CB " " " 6 0 1 C2 
    958 14 0.641081 -0.193929 32.3933 64 " " " " A 2 0 0 "ASP " " CG " " " 6 0 1 C2 
    959 23 1.4437 -1.11059 32.1647 64 " " " " A 70 0 0 "ASP " " OD1" " " 8 0 1 C2 
    960 23 0.650881 0.854411 31.7476 64 " " " " A 70 0 0 "ASP " " OD2" " " 8 0 1 C2 
    961 48 -1.2959 -2.46512 32.0143 64 " " " " A 21 0 0 "ASP " " H  " " " 1 0 1 C2 
    962 48 -2.58399 -0.739949 33.8348 64 " " " " A 21 0 0 "ASP " " HA " " " 1 0 1 C2 
    963 48 -0.350603 -1.31041 34.1254 64 " " " " A 21 0 0 "ASP " " HB3" " " 1 0 1 C2 
    964 48 -0.421792 0.329608 34.1898 64 " " " " A 21 0 0 "ASP " " HB2" " " 1 0 1 C2 
    965 40 -2.73975 1.60266 32.9236 65 " " " " A 43 0 0 "ARG " " N  " " " 7 0 1 C2 
    966 14 -3.17667 2.85927 32.38 65 " " " " A 2 0 0 "ARG " " CA " " " 6 0 1 C2 
    967 14 -1.93813 3.85413 32.2301 65 " " " " A 2 0 0 "ARG " " C  " " " 6 0 1 C2 
    968 23 -2.02078 4.97731 31.6776 65 " " " " A 70 0 0 "ARG " " O  " " " 8 0 1 C2 
    969 14 -4.15775 3.4028 33.46 65 " " " " A 2 0 0 "ARG " " CB " " " 6 0 1 C2 
    970 14 -5.36246 2.4907 33.5411 65 " " " " A 2 0 0 "ARG " " CG " " " 6 0 1 C2 
    971 14 -6.41789 2.84281 34.669 65 " " " " A 2 0 0 "ARG " " CD " " " 6 0 1 C2 
    972 40 -7.41322 1.79185 34.8401 65 " " " " A 43 0 0 "ARG " " NE " " " 7 0 1 C2 
    973 14 -7.58836 0.956546 35.9335 65 " " " " A 2 0 0 "ARG " " CZ " " " 6 0 1 C2 
    974 40 -8.71563 0.271566 36.0314 65 " " " " A 43 0 0 "ARG " " NH1" " " 7 0 1 C2 
    975 40 -6.54823 0.763606 36.6679 65 " " " " A 43 0 0 "ARG " " NH2" " " 7 0 1 C2 
    976 48 -2.71311 1.56567 33.9325 65 " " " " A 21 0 0 "ARG " " H  " " " 1 0 1 C2 
    977 48 -3.69727 2.79582 31.4245 65 " " " " A 21 0 0 "ARG " " HA " " " 1 0 1 C2 
    978 48 -4.35164 4.39038 33.0414 65 " " " " A 21 0 0 "ARG " " HB3" " " 1 0 1 C2 
    979 48 -3.67301 3.50874 34.4305 65 " " " " A 21 0 0 "ARG " " HB2" " " 1 0 1 C2 
    980 48 -5.04578 1.46678 33.7396 65 " " " " A 21 0 0 "ARG " " HG3" " " 1 0 1 C2 
    981 48 -5.84323 2.56332 32.5656 65 " " " " A 21 0 0 "ARG " " HG2" " " 1 0 1 C2 
    982 48 -6.85832 3.77887 34.3256 65 " " " " A 21 0 0 "ARG " " HD3" " " 1 0 1 C2 
    983 48 -6.06352 3.13136 35.6586 65 " " " " A 21 0 0 "ARG " " HD2" " " 1 0 1 C2 
    984 48 -8.09921 1.78556 34.0988 65 " " " " A 21 0 0 "ARG " " HE " " " 1 0 1 C2 
    985 48 -8.87918 -0.295108 36.8513 65 " " " " A 21 0 0 "ARG " HH12 " " 1 0 1 C2 
    986 48 -9.53568 0.571544 35.5238 65 " " " " A 21 0 0 "ARG " HH11 " " 1 0 1 C2 
    987 48 -6.60451 -0.0121353 37.3122 65 " " " " A 21 0 0 "ARG " HH22 " " 1 0 1 C2 
    988 48 -5.6474 1.00478 36.28 65 " " " " A 21 0 0 "ARG " HH21 " " 1 0 1 C2 
    989 40 -0.850581 3.60599 33.0303 66 " " " " A 43 0 0 "THR " " N  " " " 7 0 1 C2 
    990 14 0.416511 4.36875 33.0247 66 " " " " A 2 0 0 "THR " " CA " " " 6 0 1 C2 
    991 14 1.07848 4.57378 31.6433 66 " " " " A 2 0 0 "THR " " C  " " " 6 0 1 C2 
    992 23 1.95656 5.46232 31.4295 66 " " " " A 70 0 0 "THR " " O  " " " 8 0 1 C2 
    993 14 1.32547 3.73938 34.11 66 " " " " A 2 0 0 "THR " " CB " " " 6 0 1 C2 
    994 23 1.1153 2.27233 33.9532 66 " " " " A 70 0 0 "THR " " OG1" " " 8 0 1 C2 
    995 14 0.753621 4.19428 35.4568 66 " " " " A 2 0 0 "THR " " CG2" " " 6 0 1 C2 
    996 48 -0.796834 2.70365 33.4808 66 " " " " A 21 0 0 "THR " " H  " " " 1 0 1 C2 
    997 48 0.200953 5.38367 33.3587 66 " " " " A 21 0 0 "THR " " HA " " " 1 0 1 C2 
    998 48 2.3738 4.00049 34.2547 66 " " " " A 21 0 0 "THR " " HB " " " 1 0 1 C2 
    999 48 1.13805 2.02511 33.0414 66 " " " " A 21 0 0 "THR " " HG1" " " 1 0 1 C2 
    1000 48 0.5893 5.26902 35.5345 66 " " " " A 21 0 0 "THR " HG21 " " 1 0 1 C2 
    1001 48 -0.253047 3.79965 35.5946 66 " " " " A 21 0 0 "THR " HG22 " " 1 0 1 C2 
    1002 48 1.44406 3.77321 36.1876 66 " " " " A 21 0 0 "THR " HG23 " " 1 0 1 C2 
    1003 40 0.793439 3.65728 30.7577 67 " " " " A 43 0 0 "SER " " N  " " " 7 0 1 C2 
    1004 14 1.23343 3.74175 29.3726 67 " " " " A 2 0 0 "SER " " CA " " " 6 0 1 C2 
    1005 14 0.103786 3.64772 28.3422 67 " " " " A 2 0 0 "SER " " C  " " " 6 0 1 C2 
    1006 23 0.544861 3.50666 27.1886 67 " " " " A 70 0 0 "SER " " O  " " " 8 0 1 C2 
    1007 14 2.41231 2.76531 29.2872 67 " " " " A 2 0 0 "SER " " CB " " " 6 0 1 C2 
    1008 23 2.09151 1.40046 29.5788 67 " " " " A 70 0 0 "SER " " OG " " " 8 0 1 C2 
    1009 48 0.160732 2.90282 30.9826 67 " " " " A 21 0 0 "SER " " H  " " " 1 0 1 C2 
    1010 48 1.72498 4.69595 29.1829 67 " " " " A 21 0 0 "SER " " HA " " " 1 0 1 C2 
    1011 48 3.15511 3.09068 30.0155 67 " " " " A 21 0 0 "SER " " HB3" " " 1 0 1 C2 
    1012 48 2.9488 2.89817 28.3477 67 " " " " A 21 0 0 "SER " " HB2" " " 1 0 1 C2 
    1013 48 1.68626 1.23988 30.4173 67 " " " " A 21 0 0 "SER " " HG " " " 1 0 1 C2 
    1014 40 -1.19852 3.84621 28.6071 68 " " " " A 43 0 0 "HIE " " N  " " " 7 0 1 C2 
    1015 14 -2.24072 3.86292 27.5856 68 " " " " A 2 0 0 "HIE " " CA " " " 6 0 1 C2 
    1016 14 -2.05696 5.08293 26.7701 68 " " " " A 2 0 0 "HIE " " C  " " " 6 0 1 C2 
    1017 23 -1.93352 4.97026 25.5817 68 " " " " A 70 0 0 "HIE " " O  " " " 8 0 1 C2 
    1018 14 -3.60169 3.91431 28.2657 68 " " " " A 2 0 0 "HIE " " CB " " " 6 0 1 C2 
    1019 14 -4.7748 3.77256 27.3916 68 " " " " A 2 0 0 "HIE " " CG " " " 6 0 1 C2 
    1020 40 -6.05464 3.70224 27.8301 68 " " " " A 43 0 0 "HIE " " ND1" " " 7 0 1 C2 
    1021 14 -4.87592 3.50235 26.0121 68 " " " " A 2 0 0 "HIE " " CD2" " " 6 0 1 C2 
    1022 14 -6.85591 3.33475 26.854 68 " " " " A 2 0 0 "HIE " " CE1" " " 6 0 1 C2 
    1023 40 -6.19049 3.1977 25.7485 68 " " " " A 43 0 0 "HIE " " NE2" " " 7 0 1 C2 
    1024 48 -1.48874 4.1304 29.5318 68 " " " " A 21 0 0 "HIE " " H  " " " 1 0 1 C2 
    1025 48 -2.1535 3.00744 26.9158 68 " " " " A 21 0 0 "HIE " " HA " " " 1 0 1 C2 
    1026 48 -3.74084 4.84092 28.8226 68 " " " " A 21 0 0 "HIE " " HB3" " " 1 0 1 C2 
    1027 48 -3.61465 3.11354 29.0051 68 " " " " A 21 0 0 "HIE " " HB2" " " 1 0 1 C2 
    1028 48 -4.19146 3.36224 25.1885 68 " " " " A 21 0 0 "HIE " " HD2" " " 1 0 1 C2 
    1029 48 -7.93467 3.31374 26.9013 68 " " " " A 21 0 0 "HIE " " HE1" " " 1 0 1 C2 
    1030 40 -2.00292 6.32462 27.3476 69 " " " " A 43 0 0 "VAL " " N  " " " 7 0 1 C2 
    1031 14 -1.65526 7.63463 26.836 69 " " " " A 2 0 0 "VAL " " CA " " " 6 0 1 C2 
    1032 14 -0.916941 8.28496 27.9088 69 " " " " A 2 0 0 "VAL " " C  " " " 6 0 1 C2 
    1033 23 -1.12933 8.03525 29.0693 69 " " " " A 70 0 0 "VAL " " O  " " " 8 0 1 C2 
    1034 14 -2.84313 8.3954 26.2156 69 " " " " A 2 0 0 "VAL " " CB " " " 6 0 1 C2 
    1035 14 -2.4682 9.92002 25.9665 69 " " " " A 2 0 0 "VAL " " CG1" " " 6 0 1 C2 
    1036 14 -3.09511 7.76079 24.8784 69 " " " " A 2 0 0 "VAL " " CG2" " " 6 0 1 C2 
    1037 48 -1.98684 6.33884 28.3574 69 " " " " A 21 0 0 "VAL " " H  " " " 1 0 1 C2 
    1038 48 -0.945878 7.61588 26.0086 69 " " " " A 21 0 0 "VAL " " HA " " " 1 0 1 C2 
    1039 48 -3.76612 8.35285 26.7938 69 " " " " A 21 0 0 "VAL " " HB " " " 1 0 1 C2 
    1040 48 -2.34669 10.458 26.9066 69 " " " " A 21 0 0 "VAL " HG11 " " 1 0 1 C2 
    1041 48 -1.69183 10.1156 25.2268 69 " " " " A 21 0 0 "VAL " HG12 " " 1 0 1 C2 
    1042 48 -3.32171 10.3217 25.4203 69 " " " " A 21 0 0 "VAL " HG13 " " 1 0 1 C2 
    1043 48 -2.17128 7.73564 24.3005 69 " " " " A 21 0 0 "VAL " HG21 " " 1 0 1 C2 
    1044 48 -3.47622 6.73967 24.8656 69 " " " " A 21 0 0 "VAL " HG22 " " 1 0 1 C2 
    1045 48 -3.85305 8.33361 24.3441 69 " " " " A 21 0 0 "VAL " HG23 " " 1 0 1 C2 
    1046 40 0.0221002 9.19266 27.5753 70 " " " " A 43 0 0 "VAL " " N  " " " 7 0 1 C2 
    1047 14 0.772664 9.9983 28.4738 70 " " " " A 2 0 0 "VAL " " CA " " " 6 0 1 C2 
    1048 14 0.760125 11.4135 27.9366 70 " " " " A 2 0 0 "VAL " " C  " " " 6 0 1 C2 
    1049 23 0.684459 11.6288 26.7641 70 " " " " A 70 0 0 "VAL " " O  " " " 8 0 1 C2 
    1050 14 2.1992 9.4366 28.6779 70 " " " " A 2 0 0 "VAL " " CB " " " 6 0 1 C2 
    1051 14 2.15449 8.12569 29.4918 70 " " " " A 2 0 0 "VAL " " CG1" " " 6 0 1 C2 
    1052 14 2.96202 9.09773 27.4303 70 " " " " A 2 0 0 "VAL " " CG2" " " 6 0 1 C2 
    1053 48 0.0770715 9.39033 26.5863 70 " " " " A 21 0 0 "VAL " " H  " " " 1 0 1 C2 
    1054 48 0.21302 10.1076 29.4027 70 " " " " A 21 0 0 "VAL " " HA " " " 1 0 1 C2 
    1055 48 2.73791 10.2004 29.2386 70 " " " " A 21 0 0 "VAL " " HB " " " 1 0 1 C2 
    1056 48 3.16285 7.71244 29.515 70 " " " " A 21 0 0 "VAL " HG11 " " 1 0 1 C2 
    1057 48 1.66108 8.18424 30.462 70 " " " " A 21 0 0 "VAL " HG12 " " 1 0 1 C2 
    1058 48 1.50711 7.34474 29.0929 70 " " " " A 21 0 0 "VAL " HG13 " " 1 0 1 C2 
    1059 48 4.00305 8.89673 27.6832 70 " " " " A 21 0 0 "VAL " HG21 " " 1 0 1 C2 
    1060 48 2.57886 8.28986 26.8069 70 " " " " A 21 0 0 "VAL " HG22 " " 1 0 1 C2 
    1061 48 3.08291 9.87846 26.6793 70 " " " " A 21 0 0 "VAL " HG23 " " 1 0 1 C2 
    1062 40 0.969565 12.3401 28.8013 71 " " " " A 43 0 0 "ALA " " N  " " " 7 0 1 C2 
    1063 14 1.18258 13.7722 28.4843 71 " " " " A 2 0 0 "ALA " " CA " " " 6 0 1 C2 
    1064 14 2.50413 14.2028 29.2178 71 " " " " A 2 0 0 "ALA " " C  " " " 6 0 1 C2 
    1065 23 2.54611 14.2192 30.4984 71 " " " " A 70 0 0 "ALA " " O  " " " 8 0 1 C2 
    1066 14 -0.0121491 14.5555 29.0387 71 " " " " A 2 0 0 "ALA " " CB " " " 6 0 1 C2 
    1067 48 0.703622 12.1296 29.7526 71 " " " " A 21 0 0 "ALA " " H  " " " 1 0 1 C2 
    1068 48 1.2621 14.0504 27.4333 71 " " " " A 21 0 0 "ALA " " HA " " " 1 0 1 C2 
    1069 48 -0.31417 14.0218 29.9398 71 " " " " A 21 0 0 "ALA " " HB1" " " 1 0 1 C2 
    1070 48 0.287195 15.5542 29.3567 71 " " " " A 21 0 0 "ALA " " HB2" " " 1 0 1 C2 
    1071 48 -0.884936 14.569 28.3859 71 " " " " A 21 0 0 "ALA " " HB3" " " 1 0 1 C2 
    1072 40 3.54677 14.3357 28.398 72 " " " " A 43 0 0 "ILE " " N  " " " 7 0 1 C2 
    1073 14 4.94843 14.5171 28.9137 72 " " " " A 2 0 0 "ILE " " CA " " " 6 0 1 C2 
    1074 14 5.21725 16.0661 28.8662 72 " " " " A 2 0 0 "ILE " " C  " " " 6 0 1 C2 
    1075 23 4.99418 16.633 27.7678 72 " " " " A 70 0 0 "ILE " " O  " " " 8 0 1 C2 
    1076 14 6.0039 13.9227 27.9056 72 " " " " A 2 0 0 "ILE " " CB " " " 6 0 1 C2 
    1077 14 5.73254 12.3991 27.6441 72 " " " " A 2 0 0 "ILE " " CG1" " " 6 0 1 C2 
    1078 14 7.47007 14.0636 28.381 72 " " " " A 2 0 0 "ILE " " CG2" " " 6 0 1 C2 
    1079 14 6.67257 11.7464 26.6959 72 " " " " A 2 0 0 "ILE " " CD1" " " 6 0 1 C2 
    1080 48 3.49455 14.3658 27.3898 72 " " " " A 21 0 0 "ILE " " H  " " " 1 0 1 C2 
    1081 48 5.15998 14.1989 29.9346 72 " " " " A 21 0 0 "ILE " " HA " " " 1 0 1 C2 
    1082 48 5.99828 14.3918 26.9217 72 " " " " A 21 0 0 "ILE " " HB " " " 1 0 1 C2 
    1083 48 4.71668 12.2464 27.2797 72 " " " " A 21 0 0 "ILE " HG13 " " 1 0 1 C2 
    1084 48 5.95286 11.8267 28.5452 72 " " " " A 21 0 0 "ILE " HG12 " " 1 0 1 C2 
    1085 48 8.15017 13.8145 27.5665 72 " " " " A 21 0 0 "ILE " HG21 " " 1 0 1 C2 
    1086 48 7.63851 15.097 28.6842 72 " " " " A 21 0 0 "ILE " HG22 " " 1 0 1 C2 
    1087 48 7.57397 13.4336 29.2645 72 " " " " A 21 0 0 "ILE " HG23 " " 1 0 1 C2 
    1088 48 6.97342 12.4606 25.9294 72 " " " " A 21 0 0 "ILE " HD11 " " 1 0 1 C2 
    1089 48 7.58289 11.4396 27.2109 72 " " " " A 21 0 0 "ILE " HD12 " " 1 0 1 C2 
    1090 48 6.33879 10.919 26.0696 72 " " " " A 21 0 0 "ILE " HD13 " " 1 0 1 C2 
    1091 40 5.62883 16.6553 30.0073 73 " " " " A 43 0 0 "LEU " " N  " " " 7 0 1 C2 
    1092 14 5.8371 18.1452 30.1722 73 " " " " A 2 0 0 "LEU " " CA " " " 6 0 1 C2 
    1093 14 7.14948 18.4033 30.9862 73 " " " " A 2 0 0 "LEU " " C  " " " 6 0 1 C2 
    1094 23 7.54999 17.7379 31.9267 73 " " " " A 70 0 0 "LEU " " O  " " " 8 0 1 C2 
    1095 14 4.65181 18.8888 30.7341 73 " " " " A 2 0 0 "LEU " " CB " " " 6 0 1 C2 
    1096 14 4.11073 18.3593 32.0816 73 " " " " A 2 0 0 "LEU " " CG " " " 6 0 1 C2 
    1097 14 3.0195 19.32 32.6256 73 " " " " A 2 0 0 "LEU " " CD1" " " 6 0 1 C2 
    1098 14 3.53804 16.9508 32.1646 73 " " " " A 2 0 0 "LEU " " CD2" " " 6 0 1 C2 
    1099 48 5.88327 16.0644 30.7859 73 " " " " A 21 0 0 "LEU " " H  " " " 1 0 1 C2 
    1100 48 5.92288 18.5769 29.175 73 " " " " A 21 0 0 "LEU " " HA " " " 1 0 1 C2 
    1101 48 3.89783 18.8686 29.9472 73 " " " " A 21 0 0 "LEU " " HB3" " " 1 0 1 C2 
    1102 48 4.89486 19.9186 30.9956 73 " " " " A 21 0 0 "LEU " " HB2" " " 1 0 1 C2 
    1103 48 4.94499 18.4482 32.7774 73 " " " " A 21 0 0 "LEU " " HG " " " 1 0 1 C2 
    1104 48 3.32109 20.3567 32.4758 73 " " " " A 21 0 0 "LEU " HD11 " " 1 0 1 C2 
    1105 48 2.00671 19.1854 32.2458 73 " " " " A 21 0 0 "LEU " HD12 " " 1 0 1 C2 
    1106 48 2.76875 19.0958 33.6624 73 " " " " A 21 0 0 "LEU " HD13 " " 1 0 1 C2 
    1107 48 2.59483 16.8175 31.6348 73 " " " " A 21 0 0 "LEU " HD21 " " 1 0 1 C2 
    1108 48 4.05148 16.0291 31.8909 73 " " " " A 21 0 0 "LEU " HD22 " " 1 0 1 C2 
    1109 48 3.31291 16.7731 33.2162 73 " " " " A 21 0 0 "LEU " HD23 " " 1 0 1 C2 
    1110 40 7.82204 19.4907 30.6694 74 " " " " A 43 0 0 "THR " " N  " " " 7 0 1 C2 
    1111 14 9.01046 19.9999 31.2373 74 " " " " A 2 0 0 "THR " " CA " " " 6 0 1 C2 
    1112 14 8.70733 21.488 31.766 74 " " " " A 2 0 0 "THR " " C  " " " 6 0 1 C2 
    1113 23 8.00254 22.2741 31.1873 74 " " " " A 70 0 0 "THR " " O  " " " 8 0 1 C2 
    1114 14 10.1263 19.8901 30.2061 74 " " " " A 2 0 0 "THR " " CB " " " 6 0 1 C2 
    1115 23 11.3169 20.3906 30.7233 74 " " " " A 70 0 0 "THR " " OG1" " " 8 0 1 C2 
    1116 14 9.85157 20.5358 28.8004 74 " " " " A 2 0 0 "THR " " CG2" " " 6 0 1 C2 
    1117 48 7.29118 20.0844 30.0483 74 " " " " A 21 0 0 "THR " " H  " " " 1 0 1 C2 
    1118 48 9.26321 19.3756 32.0943 74 " " " " A 21 0 0 "THR " " HA " " " 1 0 1 C2 
    1119 48 10.3598 18.8559 29.9535 74 " " " " A 21 0 0 "THR " " HB " " " 1 0 1 C2 
    1120 48 11.5302 19.9478 31.5305 74 " " " " A 21 0 0 "THR " " HG1" " " 1 0 1 C2 
    1121 48 9.78838 21.624 28.7943 74 " " " " A 21 0 0 "THR " HG21 " " 1 0 1 C2 
    1122 48 10.6436 20.2624 28.1033 74 " " " " A 21 0 0 "THR " HG22 " " 1 0 1 C2 
    1123 48 8.89783 20.2141 28.3821 74 " " " " A 21 0 0 "THR " HG23 " " 1 0 1 C2 
    1124 40 9.28352 21.8783 32.981 75 " " " " A 43 0 0 "PRO " " N  " " " 7 0 1 C2 
    1125 14 8.7428 23.0562 33.6455 75 " " " " A 2 0 0 "PRO " " CA " " " 6 0 1 C2 
    1126 14 9.31469 24.3583 33.0015 75 " " " " A 2 0 0 "PRO " " C  " " " 6 0 1 C2 
    1127 23 10.1091 24.2065 32.0568 75 " " " " A 70 0 0 "PRO " " O  " " " 8 0 1 C2 
    1128 14 9.4514 22.9693 35.0708 75 " " " " A 2 0 0 "PRO " " CB " " " 6 0 1 C2 
    1129 14 10.6251 21.9971 34.9271 75 " " " " A 2 0 0 "PRO " " CG " " " 6 0 1 C2 
    1130 14 10.3119 21.0817 33.7104 75 " " " " A 2 0 0 "PRO " " CD " " " 6 0 1 C2 
    1131 48 7.65926 23.145 33.724 75 " " " " A 21 0 0 "PRO " " HA " " " 1 0 1 C2 
    1132 48 8.71445 22.5837 35.7753 75 " " " " A 21 0 0 "PRO " " HB3" " " 1 0 1 C2 
    1133 48 9.8254 23.8771 35.5441 75 " " " " A 21 0 0 "PRO " " HB2" " " 1 0 1 C2 
    1134 48 10.8259 21.4893 35.8704 75 " " " " A 21 0 0 "PRO " " HG3" " " 1 0 1 C2 
    1135 48 11.4968 22.5896 34.6493 75 " " " " A 21 0 0 "PRO " " HG2" " " 1 0 1 C2 
    1136 48 11.3276 20.9864 33.3266 75 " " " " A 21 0 0 "PRO " " HD2" " " 1 0 1 C2 
    1137 48 9.94715 20.1365 34.1124 75 " " " " A 21 0 0 "PRO " " HD3" " " 1 0 1 C2 
    1138 40 8.97276 25.6126 33.3933 76 " " " " A 43 0 0 "PRO " " N  " " " 7 0 1 C2 
    1139 14 9.80375 26.7433 33.1965 76 " " " " A 2 0 0 "PRO " " CA " " " 6 0 1 C2 
    1140 14 11.2454 26.4638 33.7886 76 " " " " A 2 0 0 "PRO " " C  " " " 6 0 1 C2 
    1141 23 11.3632 25.9312 34.911 76 " " " " A 70 0 0 "PRO " " O  " " " 8 0 1 C2 
    1142 14 9.12898 27.9422 33.8583 76 " " " " A 2 0 0 "PRO " " CB " " " 6 0 1 C2 
    1143 14 8.14542 27.3344 34.8367 76 " " " " A 2 0 0 "PRO " " CG " " " 6 0 1 C2 
    1144 14 7.89952 25.8731 34.3071 76 " " " " A 2 0 0 "PRO " " CD " " " 6 0 1 C2 
    1145 48 9.90563 27.0054 32.1433 76 " " " " A 21 0 0 "PRO " " HA " " " 1 0 1 C2 
    1146 48 8.51881 28.4804 33.133 76 " " " " A 21 0 0 "PRO " " HB3" " " 1 0 1 C2 
    1147 48 9.703 28.7595 34.2949 76 " " " " A 21 0 0 "PRO " " HB2" " " 1 0 1 C2 
    1148 48 7.2043 27.8802 34.7697 76 " " " " A 21 0 0 "PRO " " HG3" " " 1 0 1 C2 
    1149 48 8.5965 27.2634 35.8265 76 " " " " A 21 0 0 "PRO " " HG2" " " 1 0 1 C2 
    1150 48 7.91501 25.1697 35.1396 76 " " " " A 21 0 0 "PRO " " HD2" " " 1 0 1 C2 
    1151 48 6.93484 25.8472 33.8003 76 " " " " A 21 0 0 "PRO " " HD3" " " 1 0 1 C2 
    1152 40 12.211 26.5326 32.8748 77 " " " " A 43 0 0 "ASP " " N  " " " 7 0 1 C2 
    1153 14 13.3857 25.5837 32.8961 77 " " " " A 2 0 0 "ASP " " CA " " " 6 0 1 C2 
    1154 14 14.4803 26.1454 33.7823 77 " " " " A 2 0 0 "ASP " " C  " " " 6 0 1 C2 
    1155 23 15.471 25.4591 34.0752 77 " " " " A 70 0 0 "ASP " " O  " " " 8 0 1 C2 
    1156 14 14.0196 25.4084 31.4773 77 " " " " A 2 0 0 "ASP " " CB " " " 6 0 1 C2 
    1157 14 14.7432 26.6119 30.8336 77 " " " " A 2 0 0 "ASP " " CG " " " 6 0 1 C2 
    1158 23 14.1158 27.5193 30.2971 77 " " " " A 70 0 0 "ASP " " OD1" " " 8 0 1 C2 
    1159 23 15.9484 26.6487 30.8021 77 " " " " A 70 0 0 "ASP " " OD2" " " 8 0 1 C2 
    1160 48 12.0381 26.9398 31.9668 77 " " " " A 21 0 0 "ASP " " H  " " " 1 0 1 C2 
    1161 48 12.967 24.6069 33.1384 77 " " " " A 21 0 0 "ASP " " HA " " " 1 0 1 C2 
    1162 48 13.1781 25.0857 30.8641 77 " " " " A 21 0 0 "ASP " " HB3" " " 1 0 1 C2 
    1163 48 14.6995 24.5593 31.4087 77 " " " " A 21 0 0 "ASP " " HB2" " " 1 0 1 C2 
    1164 40 14.2471 27.2862 34.4206 78 " " " " A 43 0 0 "ASP " " N  " " " 7 0 1 C2 
    1165 14 15.0714 27.7997 35.5603 78 " " " " A 2 0 0 "ASP " " CA " " " 6 0 1 C2 
    1166 14 14.926 26.9399 36.8311 78 " " " " A 2 0 0 "ASP " " C  " " " 6 0 1 C2 
    1167 23 15.7814 26.9043 37.7568 78 " " " " A 70 0 0 "ASP " " O  " " " 8 0 1 C2 
    1168 14 14.6779 29.2144 35.7155 78 " " " " A 2 0 0 "ASP " " CB " " " 6 0 1 C2 
    1169 14 13.2316 29.5064 36.169 78 " " " " A 2 0 0 "ASP " " CG " " " 6 0 1 C2 
    1170 23 13.0173 29.6922 37.3765 78 " " " " A 70 0 0 "ASP " " OD1" " " 8 0 1 C2 
    1171 23 12.3849 29.6249 35.3186 78 " " " " A 70 0 0 "ASP " " OD2" " " 8 0 1 C2 
    1172 48 13.3928 27.7727 34.1894 78 " " " " A 21 0 0 "ASP " " H  " " " 1 0 1 C2 
    1173 48 16.0886 27.8409 35.1708 78 " " " " A 21 0 0 "ASP " " HA " " " 1 0 1 C2 
    1174 48 14.8813 29.6316 34.7293 78 " " " " A 21 0 0 "ASP " " HB3" " " 1 0 1 C2 
    1175 48 15.2767 29.7167 36.4753 78 " " " " A 21 0 0 "ASP " " HB2" " " 1 0 1 C2 
    1176 40 13.8013 26.1616 36.8002 79 " " " " A 43 0 0 "LYS " " N  " " " 7 0 1 C2 
    1177 14 13.3574 25.29 37.8034 79 " " " " A 2 0 0 "LYS " " CA " " " 6 0 1 C2 
    1178 14 13.6841 23.8657 37.2991 79 " " " " A 2 0 0 "LYS " " C  " " " 6 0 1 C2 
    1179 23 13.9228 23.5954 36.1128 79 " " " " A 70 0 0 "LYS " " O  " " " 8 0 1 C2 
    1180 14 11.8485 25.3164 38.1234 79 " " " " A 2 0 0 "LYS " " CB " " " 6 0 1 C2 
    1181 14 11.2818 26.7187 38.449 79 " " " " A 2 0 0 "LYS " " CG " " " 6 0 1 C2 
    1182 14 9.86433 26.6245 38.9565 79 " " " " A 2 0 0 "LYS " " CD " " " 6 0 1 C2 
    1183 14 9.38645 27.9182 39.5605 79 " " " " A 2 0 0 "LYS " " CE " " " 6 0 1 C2 
    1184 40 8.04563 27.8431 40.1054 79 " " " " A 43 0 0 "LYS " " NZ " " " 7 0 1 C2 
    1185 48 13.228 26.1733 35.9688 79 " " " " A 21 0 0 "LYS " " H  " " " 1 0 1 C2 
    1186 48 13.91 25.5316 38.7114 79 " " " " A 21 0 0 "LYS " " HA " " " 1 0 1 C2 
    1187 48 11.6786 24.6816 38.993 79 " " " " A 21 0 0 "LYS " " HB3" " " 1 0 1 C2 
    1188 48 11.2903 24.9217 37.2744 79 " " " " A 21 0 0 "LYS " " HB2" " " 1 0 1 C2 
    1189 48 11.1087 27.3037 37.5457 79 " " " " A 21 0 0 "LYS " " HG3" " " 1 0 1 C2 
    1190 48 11.999 27.1762 39.1305 79 " " " " A 21 0 0 "LYS " " HG2" " " 1 0 1 C2 
    1191 48 9.94355 25.8322 39.7008 79 " " " " A 21 0 0 "LYS " " HD3" " " 1 0 1 C2 
    1192 48 9.21249 26.3564 38.1251 79 " " " " A 21 0 0 "LYS " " HD2" " " 1 0 1 C2 
    1193 48 9.44112 28.7738 38.8874 79 " " " " A 21 0 0 "LYS " " HE3" " " 1 0 1 C2 
    1194 48 9.97093 28.1164 40.4589 79 " " " " A 21 0 0 "LYS " " HE2" " " 1 0 1 C2 
    1195 48 7.82255 28.4881 40.85 79 " " " " A 21 0 0 "LYS " " HZ1" " " 1 0 1 C2 
    1196 48 7.34854 27.8776 39.3753 79 " " " " A 21 0 0 "LYS " " HZ2" " " 1 0 1 C2 
    1197 48 7.91641 26.9879 40.6268 79 " " " " A 21 0 0 "LYS " " HZ3" " " 1 0 1 C2 
    1198 40 13.5186 22.9044 38.2396 80 " " " " A 43 0 0 "LYS " " N  " " " 7 0 1 C2 
    1199 14 13.4389 21.4521 37.9932 80 " " " " A 2 0 0 "LYS " " CA " " " 6 0 1 C2 
    1200 14 11.9645 21.0494 38.0993 80 " " " " A 2 0 0 "LYS " " C  " " " 6 0 1 C2 
    1201 23 11.1645 21.9216 38.4655 80 " " " " A 70 0 0 "LYS " " O  " " " 8 0 1 C2 
    1202 14 14.3849 20.7365 39.0041 80 " " " " A 2 0 0 "LYS " " CB " " " 6 0 1 C2 
    1203 14 15.8506 21.0543 38.6392 80 " " " " A 2 0 0 "LYS " " CG " " " 6 0 1 C2 
    1204 14 16.4342 20.2564 37.5085 80 " " " " A 2 0 0 "LYS " " CD " " " 6 0 1 C2 
    1205 14 17.9148 20.3648 37.2409 80 " " " " A 2 0 0 "LYS " " CE " " " 6 0 1 C2 
    1206 40 18.3713 21.6887 36.8056 80 " " " " A 43 0 0 "LYS " " NZ " " " 7 0 1 C2 
    1207 48 13.156 23.2659 39.1102 80 " " " " A 21 0 0 "LYS " " H  " " " 1 0 1 C2 
    1208 48 13.6686 21.2892 36.9402 80 " " " " A 21 0 0 "LYS " " HA " " " 1 0 1 C2 
    1209 48 14.3397 19.6612 38.8312 80 " " " " A 21 0 0 "LYS " " HB3" " " 1 0 1 C2 
    1210 48 14.2 21.1107 40.011 80 " " " " A 21 0 0 "LYS " " HB2" " " 1 0 1 C2 
    1211 48 16.4679 21.0179 39.5368 80 " " " " A 21 0 0 "LYS " " HG3" " " 1 0 1 C2 
    1212 48 16.0431 22.1017 38.4067 80 " " " " A 21 0 0 "LYS " " HG2" " " 1 0 1 C2 
    1213 48 15.8415 20.3236 36.5962 80 " " " " A 21 0 0 "LYS " " HD3" " " 1 0 1 C2 
    1214 48 16.3534 19.2176 37.8286 80 " " " " A 21 0 0 "LYS " " HD2" " " 1 0 1 C2 
    1215 48 18.1817 19.6294 36.4819 80 " " " " A 21 0 0 "LYS " " HE3" " " 1 0 1 C2 
    1216 48 18.4567 20.0109 38.1179 80 " " " " A 21 0 0 "LYS " " HE2" " " 1 0 1 C2 
    1217 48 17.6339 22.0418 36.2126 80 " " " " A 21 0 0 "LYS " " HZ1" " " 1 0 1 C2 
    1218 48 18.3987 22.2785 37.6251 80 " " " " A 21 0 0 "LYS " " HZ2" " " 1 0 1 C2 
    1219 48 19.2243 21.7621 36.2697 80 " " " " A 21 0 0 "LYS " " HZ3" " " 1 0 1 C2 
    1220 40 11.6076 19.7513 37.8623 81 " " " " A 43 0 0 "VAL " " N  " " " 7 0 1 C2 
    1221 14 10.1643 19.3113 37.8485 81 " " " " A 2 0 0 "VAL " " CA " " " 6 0 1 C2 
    1222 14 9.61138 19.4194 39.3132 81 " " " " A 2 0 0 "VAL " " C  " " " 6 0 1 C2 
    1223 23 8.45184 19.1438 39.5884 81 " " " " A 70 0 0 "VAL " " O  " " " 8 0 1 C2 
    1224 14 10.0122 17.8166 37.3659 81 " " " " A 2 0 0 "VAL " " CB " " " 6 0 1 C2 
    1225 14 10.4742 17.5497 35.9141 81 " " " " A 2 0 0 "VAL " " CG1" " " 6 0 1 C2 
    1226 14 10.6925 16.7357 38.2701 81 " " " " A 2 0 0 "VAL " " CG2" " " 6 0 1 C2 
    1227 48 12.2933 19.1234 37.4678 81 " " " " A 21 0 0 "VAL " " H  " " " 1 0 1 C2 
    1228 48 9.67191 19.9859 37.1481 81 " " " " A 21 0 0 "VAL " " HA " " " 1 0 1 C2 
    1229 48 8.96628 17.5468 37.22 81 " " " " A 21 0 0 "VAL " " HB " " " 1 0 1 C2 
    1230 48 11.2366 18.2784 35.6388 81 " " " " A 21 0 0 "VAL " HG11 " " 1 0 1 C2 
    1231 48 10.9173 16.555 35.8653 81 " " " " A 21 0 0 "VAL " HG12 " " 1 0 1 C2 
    1232 48 9.61001 17.6426 35.2563 81 " " " " A 21 0 0 "VAL " HG13 " " 1 0 1 C2 
    1233 48 10.4945 15.7472 37.8556 81 " " " " A 21 0 0 "VAL " HG21 " " 1 0 1 C2 
    1234 48 11.7712 16.8342 38.3914 81 " " " " A 21 0 0 "VAL " HG22 " " 1 0 1 C2 
    1235 48 10.1023 16.8341 39.1812 81 " " " " A 21 0 0 "VAL " HG23 " " 1 0 1 C2 
    1236 40 10.5 19.4887 40.2907 82 " " " " A 43 0 0 "THR " " N  " " " 7 0 1 C2 
    1237 14 10.3091 19.0735 41.7305 82 " " " " A 2 0 0 "THR " " CA " " " 6 0 1 C2 
    1238 14 9.91763 20.2527 42.5949 82 " " " " A 2 0 0 "THR " " C  " " " 6 0 1 C2 
    1239 23 10.0071 20.1621 43.8336 82 " " " " A 70 0 0 "THR " " O  " " " 8 0 1 C2 
    1240 14 11.6917 18.5367 42.243 82 " " " " A 2 0 0 "THR " " CB " " " 6 0 1 C2 
    1241 23 12.8329 19.215 41.6777 82 " " " " A 70 0 0 "THR " " OG1" " " 8 0 1 C2 
    1242 14 12.0096 17.0702 41.7724 82 " " " " A 2 0 0 "THR " " CG2" " " 6 0 1 C2 
    1243 48 11.4822 19.346 40.1032 82 " " " " A 21 0 0 "THR " " H  " " " 1 0 1 C2 
    1244 48 9.60447 18.2714 41.9502 82 " " " " A 21 0 0 "THR " " HA " " " 1 0 1 C2 
    1245 48 11.7314 18.537 43.3323 82 " " " " A 21 0 0 "THR " " HB " " " 1 0 1 C2 
    1246 48 12.9472 19.9574 42.2512 82 " " " " A 21 0 0 "THR " " HG1" " " 1 0 1 C2 
    1247 48 11.1593 16.4055 41.9247 82 " " " " A 21 0 0 "THR " HG21 " " 1 0 1 C2 
    1248 48 12.2094 16.8548 40.7227 82 " " " " A 21 0 0 "THR " HG22 " " 1 0 1 C2 
    1249 48 12.9282 16.6865 42.2163 82 " " " " A 21 0 0 "THR " HG23 " " 1 0 1 C2 
    1250 40 9.50986 21.3131 41.9015 83 " " " " A 43 0 0 "ASP " " N  " " " 7 0 1 C2 
    1251 14 9.1888 22.5508 42.6134 83 " " " " A 2 0 0 "ASP " " CA " " " 6 0 1 C2 
    1252 14 7.77802 22.4561 43.1455 83 " " " " A 2 0 0 "ASP " " C  " " " 6 0 1 C2 
    1253 23 6.83832 22.1944 42.3853 83 " " " " A 70 0 0 "ASP " " O  " " " 8 0 1 C2 
    1254 14 9.3425 23.8829 41.7561 83 " " " " A 2 0 0 "ASP " " CB " " " 6 0 1 C2 
    1255 14 8.37317 25.041 42.0207 83 " " " " A 2 0 0 "ASP " " CG " " " 6 0 1 C2 
    1256 23 7.79887 25.5938 41.0823 83 " " " " A 70 0 0 "ASP " " OD1" " " 8 0 1 C2 
    1257 23 8.25719 25.5067 43.1914 83 " " " " A 70 0 0 "ASP " " OD2" " " 8 0 1 C2 
    1258 48 9.03288 21.096 41.0381 83 " " " " A 21 0 0 "ASP " " H  " " " 1 0 1 C2 
    1259 48 9.83617 22.6558 43.484 83 " " " " A 21 0 0 "ASP " " HA " " " 1 0 1 C2 
    1260 48 9.12674 23.6485 40.7137 83 " " " " A 21 0 0 "ASP " " HB3" " " 1 0 1 C2 
    1261 48 10.3718 24.2111 41.6112 83 " " " " A 21 0 0 "ASP " " HB2" " " 1 0 1 C2 
    1262 40 7.60787 22.7685 44.4183 84 " " " " A 43 0 0 "LYS " " N  " " " 7 0 1 C2 
    1263 14 6.28822 22.5064 44.966 84 " " " " A 2 0 0 "LYS " " CA " " " 6 0 1 C2 
    1264 14 5.07537 23.3232 44.3555 84 " " " " A 2 0 0 "LYS " " C  " " " 6 0 1 C2 
    1265 23 3.94977 22.7496 44.2106 84 " " " " A 70 0 0 "LYS " " O  " " " 8 0 1 C2 
    1266 14 6.30152 22.5801 46.4925 84 " " " " A 2 0 0 "LYS " " CB " " " 6 0 1 C2 
    1267 14 6.81623 21.3409 47.291 84 " " " " A 2 0 0 "LYS " " CG " " " 6 0 1 C2 
    1268 14 6.80888 21.6294 48.8262 84 " " " " A 2 0 0 "LYS " " CD " " " 6 0 1 C2 
    1269 14 7.47678 20.4643 49.6226 84 " " " " A 2 0 0 "LYS " " CE " " " 6 0 1 C2 
    1270 40 7.74125 20.8803 51.029 84 " " " " A 43 0 0 "LYS " " NZ " " " 7 0 1 C2 
    1271 48 8.43885 23.0178 44.9354 84 " " " " A 21 0 0 "LYS " " H  " " " 1 0 1 C2 
    1272 48 6.13013 21.4535 44.7326 84 " " " " A 21 0 0 "LYS " " HA " " " 1 0 1 C2 
    1273 48 5.27211 22.7155 46.8242 84 " " " " A 21 0 0 "LYS " " HB3" " " 1 0 1 C2 
    1274 48 6.82854 23.4827 46.8015 84 " " " " A 21 0 0 "LYS " " HB2" " " 1 0 1 C2 
    1275 48 7.82913 21.0608 47.0017 84 " " " " A 21 0 0 "LYS " " HG3" " " 1 0 1 C2 
    1276 48 6.16303 20.4966 47.0706 84 " " " " A 21 0 0 "LYS " " HG2" " " 1 0 1 C2 
    1277 48 5.76008 21.7937 49.0734 84 " " " " A 21 0 0 "LYS " " HD3" " " 1 0 1 C2 
    1278 48 7.19623 22.6135 49.0899 84 " " " " A 21 0 0 "LYS " " HD2" " " 1 0 1 C2 
    1279 48 8.40091 20.1497 49.1377 84 " " " " A 21 0 0 "LYS " " HE3" " " 1 0 1 C2 
    1280 48 7.01377 19.479 49.6765 84 " " " " A 21 0 0 "LYS " " HE2" " " 1 0 1 C2 
    1281 48 7.11789 21.6458 51.2424 84 " " " " A 21 0 0 "LYS " " HZ1" " " 1 0 1 C2 
    1282 48 7.50796 20.0557 51.5635 84 " " " " A 21 0 0 "LYS " " HZ2" " " 1 0 1 C2 
    1283 48 8.69266 21.1836 51.1804 84 " " " " A 21 0 0 "LYS " " HZ3" " " 1 0 1 C2 
    1284 40 5.32033 24.5151 43.8685 85 " " " " A 43 0 0 "ALA " " N  " " " 7 0 1 C2 
    1285 14 4.33337 25.3747 43.2105 85 " " " " A 2 0 0 "ALA " " CA " " " 6 0 1 C2 
    1286 14 3.92682 24.8205 41.8772 85 " " " " A 2 0 0 "ALA " " C  " " " 6 0 1 C2 
    1287 23 2.72797 24.8693 41.5425 85 " " " " A 70 0 0 "ALA " " O  " " " 8 0 1 C2 
    1288 14 4.93005 26.8253 43.1963 85 " " " " A 2 0 0 "ALA " " CB " " " 6 0 1 C2 
    1289 48 6.30396 24.744 43.8814 85 " " " " A 21 0 0 "ALA " " H  " " " 1 0 1 C2 
    1290 48 3.48249 25.4525 43.8873 85 " " " " A 21 0 0 "ALA " " HA " " " 1 0 1 C2 
    1291 48 4.19969 27.5019 42.7526 85 " " " " A 21 0 0 "ALA " " HB1" " " 1 0 1 C2 
    1292 48 5.11759 27.215 44.1969 85 " " " " A 21 0 0 "ALA " " HB2" " " 1 0 1 C2 
    1293 48 5.79851 26.8404 42.5378 85 " " " " A 21 0 0 "ALA " " HB3" " " 1 0 1 C2 
    1294 40 4.87715 24.4044 41.0487 86 " " " " A 43 0 0 "TRP " " N  " " " 7 0 1 C2 
    1295 14 4.61518 23.8181 39.775 86 " " " " A 2 0 0 "TRP " " CA " " " 6 0 1 C2 
    1296 14 4.10832 22.3183 39.926 86 " " " " A 2 0 0 "TRP " " C  " " " 6 0 1 C2 
    1297 23 3.51644 21.909 38.9783 86 " " " " A 70 0 0 "TRP " " O  " " " 8 0 1 C2 
    1298 14 5.87586 23.8082 38.8402 86 " " " " A 2 0 0 "TRP " " CB " " " 6 0 1 C2 
    1299 14 5.65181 23.4379 37.4164 86 " " " " A 2 0 0 "TRP " " CG " " " 6 0 1 C2 
    1300 14 5.02411 24.1807 36.4562 86 " " " " A 2 0 0 "TRP " " CD1" " " 6 0 1 C2 
    1301 14 6.10385 22.2038 36.733 86 " " " " A 2 0 0 "TRP " " CD2" " " 6 0 1 C2 
    1302 40 5.03753 23.4708 35.2842 86 " " " " A 43 0 0 "TRP " " NE1" " " 7 0 1 C2 
    1303 14 5.58014 22.2305 35.4124 86 " " " " A 2 0 0 "TRP " " CE2" " " 6 0 1 C2 
    1304 14 6.9491 21.1049 37.116 86 " " " " A 2 0 0 "TRP " " CE3" " " 6 0 1 C2 
    1305 14 5.73398 21.1303 34.6251 86 " " " " A 2 0 0 "TRP " " CZ2" " " 6 0 1 C2 
    1306 14 7.00996 19.9408 36.2746 86 " " " " A 2 0 0 "TRP " " CZ3" " " 6 0 1 C2 
    1307 14 6.39468 19.9819 35.0537 86 " " " " A 2 0 0 "TRP " " CH2" " " 6 0 1 C2 
    1308 48 5.84022 24.6624 41.2101 86 " " " " A 21 0 0 "TRP " " H  " " " 1 0 1 C2 
    1309 48 3.87285 24.4468 39.2834 86 " " " " A 21 0 0 "TRP " " HA " " " 1 0 1 C2 
    1310 48 6.69541 23.2074 39.2344 86 " " " " A 21 0 0 "TRP " " HB3" " " 1 0 1 C2 
    1311 48 6.26848 24.8237 38.7869 86 " " " " A 21 0 0 "TRP " " HB2" " " 1 0 1 C2 
    1312 48 4.62952 25.1842 36.5168 86 " " " " A 21 0 0 "TRP " " HD1" " " 1 0 1 C2 
    1313 48 4.72973 23.8657 34.407 86 " " " " A 21 0 0 "TRP " " HE1" " " 1 0 1 C2 
    1314 48 7.25815 21.0462 38.1492 86 " " " " A 21 0 0 "TRP " " HE3" " " 1 0 1 C2 
    1315 48 5.328 21.2201 33.6284 86 " " " " A 21 0 0 "TRP " " HZ2" " " 1 0 1 C2 
    1316 48 7.5981 19.0505 36.4415 86 " " " " A 21 0 0 "TRP " " HZ3" " " 1 0 1 C2 
    1317 48 6.55105 19.1681 34.361 86 " " " " A 21 0 0 "TRP " " HH2" " " 1 0 1 C2 
    1318 40 4.23438 21.6501 41.0941 87 " " " " A 43 0 0 "GLN " " N  " " " 7 0 1 C2 
    1319 14 3.50875 20.3624 41.3732 87 " " " " A 2 0 0 "GLN " " CA " " " 6 0 1 C2 
    1320 14 2.00464 20.6139 41.7124 87 " " " " A 2 0 0 "GLN " " C  " " " 6 0 1 C2 
    1321 23 1.08269 19.8473 41.4219 87 " " " " A 70 0 0 "GLN " " O  " " " 8 0 1 C2 
    1322 14 4.30669 19.6914 42.5255 87 " " " " A 2 0 0 "GLN " " CB " " " 6 0 1 C2 
    1323 14 5.6423 19.0369 42.2869 87 " " " " A 2 0 0 "GLN " " CG " " " 6 0 1 C2 
    1324 14 6.43872 18.7287 43.5384 87 " " " " A 2 0 0 "GLN " " CD " " " 6 0 1 C2 
    1325 23 7.58772 18.3124 43.4244 87 " " " " A 70 0 0 "GLN " " OE1" " " 8 0 1 C2 
    1326 40 5.888 18.8608 44.7105 87 " " " " A 43 0 0 "GLN " " NE2" " " 7 0 1 C2 
    1327 48 5.00533 21.9462 41.6755 87 " " " " A 21 0 0 "GLN " " H  " " " 1 0 1 C2 
    1328 48 3.47018 19.7681 40.4603 87 " " " " A 21 0 0 "GLN " " HA " " " 1 0 1 C2 
    1329 48 3.55502 19.0267 42.9511 87 " " " " A 21 0 0 "GLN " " HB3" " " 1 0 1 C2 
    1330 48 4.45777 20.413 43.3284 87 " " " " A 21 0 0 "GLN " " HB2" " " 1 0 1 C2 
    1331 48 6.20702 19.7212 41.6538 87 " " " " A 21 0 0 "GLN " " HG3" " " 1 0 1 C2 
    1332 48 5.52368 18.1431 41.6745 87 " " " " A 21 0 0 "GLN " " HG2" " " 1 0 1 C2 
    1333 48 6.43871 18.61 45.5191 87 " " " " A 21 0 0 "GLN " HE22 " " 1 0 1 C2 
    1334 48 4.91655 19.0252 44.9326 87 " " " " A 21 0 0 "GLN " HE21 " " 1 0 1 C2 
    1335 40 1.78017 21.7859 42.3916 88 " " " " A 43 0 0 "LYS " " N  " " " 7 0 1 C2 
    1336 14 0.480928 22.2845 42.7387 88 " " " " A 2 0 0 "LYS " " CA " " " 6 0 1 C2 
    1337 14 -0.287307 22.8284 41.5486 88 " " " " A 2 0 0 "LYS " " C  " " " 6 0 1 C2 
    1338 23 -1.46728 22.657 41.4075 88 " " " " A 70 0 0 "LYS " " O  " " " 8 0 1 C2 
    1339 14 0.564796 23.3933 43.8391 88 " " " " A 2 0 0 "LYS " " CB " " " 6 0 1 C2 
    1340 14 -0.590462 23.8967 44.7339 88 " " " " A 2 0 0 "LYS " " CG " " " 6 0 1 C2 
    1341 14 -1.53372 22.8909 45.4642 88 " " " " A 2 0 0 "LYS " " CD " " " 6 0 1 C2 
    1342 14 -2.86888 23.3908 46.0045 88 " " " " A 2 0 0 "LYS " " CE " " " 6 0 1 C2 
    1343 40 -3.86631 22.357 46.4334 88 " " " " A 43 0 0 "LYS " " NZ " " " 7 0 1 C2 
    1344 48 2.5704 22.209 42.8571 88 " " " " A 21 0 0 "LYS " " H  " " " 1 0 1 C2 
    1345 48 -0.0351383 21.4678 43.2434 88 " " " " A 21 0 0 "LYS " " HA " " " 1 0 1 C2 
    1346 48 1.04114 24.2595 43.38 88 " " " " A 21 0 0 "LYS " " HB3" " " 1 0 1 C2 
    1347 48 1.29357 23.0471 44.572 88 " " " " A 21 0 0 "LYS " " HB2" " " 1 0 1 C2 
    1348 48 -1.22413 24.5369 44.1201 88 " " " " A 21 0 0 "LYS " " HG3" " " 1 0 1 C2 
    1349 48 -0.246058 24.6368 45.4562 88 " " " " A 21 0 0 "LYS " " HG2" " " 1 0 1 C2 
    1350 48 -0.969388 22.4263 46.2728 88 " " " " A 21 0 0 "LYS " " HD3" " " 1 0 1 C2 
    1351 48 -1.88233 22.1417 44.7534 88 " " " " A 21 0 0 "LYS " " HD2" " " 1 0 1 C2 
    1352 48 -3.28314 24.0177 45.2149 88 " " " " A 21 0 0 "LYS " " HE3" " " 1 0 1 C2 
    1353 48 -2.53039 23.9777 46.8583 88 " " " " A 21 0 0 "LYS " " HE2" " " 1 0 1 C2 
    1354 48 -4.27557 21.7499 45.7376 88 " " " " A 21 0 0 "LYS " " HZ1" " " 1 0 1 C2 
    1355 48 -3.67476 21.7642 47.2284 88 " " " " A 21 0 0 "LYS " " HZ2" " " 1 0 1 C2 
    1356 48 -4.69249 22.8696 46.7067 88 " " " " A 21 0 0 "LYS " " HZ3" " " 1 0 1 C2 
    1357 40 0.305835 23.3581 40.4834 89 " " " " A 43 0 0 "LYS " " N  " " " 7 0 1 C2 
    1358 14 -0.118298 23.6586 39.0793 89 " " " " A 2 0 0 "LYS " " CA " " " 6 0 1 C2 
    1359 14 -0.609157 22.4335 38.3361 89 " " " " A 2 0 0 "LYS " " C  " " " 6 0 1 C2 
    1360 23 -1.78823 22.2963 38.0043 89 " " " " A 70 0 0 "LYS " " O  " " " 8 0 1 C2 
    1361 14 0.909293 24.5815 38.4241 89 " " " " A 2 0 0 "LYS " " CB " " " 6 0 1 C2 
    1362 14 0.577633 24.8848 36.946 89 " " " " A 2 0 0 "LYS " " CG " " " 6 0 1 C2 
    1363 14 1.42675 25.9602 36.2657 89 " " " " A 2 0 0 "LYS " " CD " " " 6 0 1 C2 
    1364 14 0.537263 26.5127 35.1363 89 " " " " A 2 0 0 "LYS " " CE " " " 6 0 1 C2 
    1365 40 1.24095 27.6324 34.5212 89 " " " " A 43 0 0 "LYS " " NZ " " " 7 0 1 C2 
    1366 48 1.27795 23.5894 40.6303 89 " " " " A 21 0 0 "LYS " " H  " " " 1 0 1 C2 
    1367 48 -1.06726 24.1805 39.2027 89 " " " " A 21 0 0 "LYS " " HA " " " 1 0 1 C2 
    1368 48 1.91099 24.1644 38.5275 89 " " " " A 21 0 0 "LYS " " HB3" " " 1 0 1 C2 
    1369 48 0.92754 25.5265 38.9671 89 " " " " A 21 0 0 "LYS " " HB2" " " 1 0 1 C2 
    1370 48 -0.453713 25.2091 36.8071 89 " " " " A 21 0 0 "LYS " " HG3" " " 1 0 1 C2 
    1371 48 0.718571 23.9706 36.3694 89 " " " " A 21 0 0 "LYS " " HG2" " " 1 0 1 C2 
    1372 48 2.27543 25.4774 35.7812 89 " " " " A 21 0 0 "LYS " " HD3" " " 1 0 1 C2 
    1373 48 1.76291 26.6847 37.0074 89 " " " " A 21 0 0 "LYS " " HD2" " " 1 0 1 C2 
    1374 48 -0.424321 26.929 35.4366 89 " " " " A 21 0 0 "LYS " " HE3" " " 1 0 1 C2 
    1375 48 0.487138 25.7909 34.3212 89 " " " " A 21 0 0 "LYS " " HE2" " " 1 0 1 C2 
    1376 48 2.08721 27.2895 34.0895 89 " " " " A 21 0 0 "LYS " " HZ1" " " 1 0 1 C2 
    1377 48 0.7317 28.0761 33.7702 89 " " " " A 21 0 0 "LYS " " HZ2" " " 1 0 1 C2 
    1378 48 1.48179 28.4552 35.0551 89 " " " " A 21 0 0 "LYS " " HZ3" " " 1 0 1 C2 
    1379 40 0.306344 21.4811 37.9959 90 " " " " A 43 0 0 "VAL " " N  " " " 7 0 1 C2 
    1380 14 -0.0587508 20.4249 36.9672 90 " " " " A 2 0 0 "VAL " " CA " " " 6 0 1 C2 
    1381 14 -0.949529 19.3391 37.5247 90 " " " " A 2 0 0 "VAL " " C  " " " 6 0 1 C2 
    1382 23 -1.18239 18.2917 36.8153 90 " " " " A 70 0 0 "VAL " " O  " " " 8 0 1 C2 
    1383 14 1.25831 19.9034 36.4152 90 " " " " A 2 0 0 "VAL " " CB " " " 6 0 1 C2 
    1384 14 1.99789 21.1477 35.7839 90 " " " " A 2 0 0 "VAL " " CG1" " " 6 0 1 C2 
    1385 14 2.15248 19.1085 37.2124 90 " " " " A 2 0 0 "VAL " " CG2" " " 6 0 1 C2 
    1386 48 1.23562 21.4839 38.3916 90 " " " " A 21 0 0 "VAL " " H  " " " 1 0 1 C2 
    1387 48 -0.649842 20.8778 36.1712 90 " " " " A 21 0 0 "VAL " " HA " " " 1 0 1 C2 
    1388 48 1.06421 19.257 35.5592 90 " " " " A 21 0 0 "VAL " " HB " " " 1 0 1 C2 
    1389 48 2.9016 20.8827 35.2351 90 " " " " A 21 0 0 "VAL " HG11 " " 1 0 1 C2 
    1390 48 1.3213 21.7513 35.179 90 " " " " A 21 0 0 "VAL " HG12 " " 1 0 1 C2 
    1391 48 2.26157 21.8837 36.5434 90 " " " " A 21 0 0 "VAL " HG13 " " 1 0 1 C2 
    1392 48 2.71486 19.7662 37.8752 90 " " " " A 21 0 0 "VAL " HG21 " " 1 0 1 C2 
    1393 48 1.66311 18.2748 37.7159 90 " " " " A 21 0 0 "VAL " HG22 " " 1 0 1 C2 
    1394 48 2.93436 18.6133 36.6366 90 " " " " A 21 0 0 "VAL " HG23 " " 1 0 1 C2 
    1395 40 -1.47435 19.384 38.7239 91 " " " " A 43 0 0 "THR " " N  " " " 7 0 1 C2 
    1396 14 -2.47118 18.5129 39.3147 91 " " " " A 2 0 0 "THR " " CA " " " 6 0 1 C2 
    1397 14 -3.7697 19.2848 39.3352 91 " " " " A 2 0 0 "THR " " C  " " " 6 0 1 C2 
    1398 23 -4.7946 18.7997 38.8751 91 " " " " A 70 0 0 "THR " " O  " " " 8 0 1 C2 
    1399 14 -1.99458 18.0523 40.6625 91 " " " " A 2 0 0 "THR " " CB " " " 6 0 1 C2 
    1400 23 -1.57724 19.1502 41.5213 91 " " " " A 70 0 0 "THR " " OG1" " " 8 0 1 C2 
    1401 14 -0.773896 17.0901 40.5595 91 " " " " A 2 0 0 "THR " " CG2" " " 6 0 1 C2 
    1402 48 -1.36949 20.2919 39.1539 91 " " " " A 21 0 0 "THR " " H  " " " 1 0 1 C2 
    1403 48 -2.55787 17.6302 38.6811 91 " " " " A 21 0 0 "THR " " HA " " " 1 0 1 C2 
    1404 48 -2.81644 17.5729 41.1943 91 " " " " A 21 0 0 "THR " " HB " " " 1 0 1 C2 
    1405 48 -0.788614 19.4969 41.1329 91 " " " " A 21 0 0 "THR " " HG1" " " 1 0 1 C2 
    1406 48 -0.918194 16.202 39.9442 91 " " " " A 21 0 0 "THR " HG21 " " 1 0 1 C2 
    1407 48 0.101252 17.5473 40.0977 91 " " " " A 21 0 0 "THR " HG22 " " 1 0 1 C2 
    1408 48 -0.560779 16.8132 41.5919 91 " " " " A 21 0 0 "THR " HG23 " " 1 0 1 C2 
    1409 40 -3.75293 20.5892 39.8137 92 " " " " A 43 0 0 "GLU " " N  " " " 7 0 1 C2 
    1410 14 -4.96633 21.3423 40.1573 92 " " " " A 2 0 0 "GLU " " CA " " " 6 0 1 C2 
    1411 14 -5.6159 21.9251 38.8773 92 " " " " A 2 0 0 "GLU " " C  " " " 6 0 1 C2 
    1412 23 -6.80415 22.1435 38.6545 92 " " " " A 70 0 0 "GLU " " O  " " " 8 0 1 C2 
    1413 14 -4.63358 22.3659 41.2594 92 " " " " A 2 0 0 "GLU " " CB " " " 6 0 1 C2 
    1414 14 -4.20518 21.8524 42.5969 92 " " " " A 2 0 0 "GLU " " CG " " " 6 0 1 C2 
    1415 14 -5.23516 21.2343 43.3962 92 " " " " A 2 0 0 "GLU " " CD " " " 6 0 1 C2 
    1416 23 -6.35722 20.9873 42.9072 92 " " " " A 70 0 0 "GLU " " OE1" " " 8 0 1 C2 
    1417 23 -4.85059 20.9452 44.5077 92 " " " " A 70 0 0 "GLU " " OE2" " " 8 0 1 C2 
    1418 48 -2.91527 20.9486 40.2488 92 " " " " A 21 0 0 "GLU " " H  " " " 1 0 1 C2 
    1419 48 -5.72271 20.6963 40.6029 92 " " " " A 21 0 0 "GLU " " HA " " " 1 0 1 C2 
    1420 48 -5.51603 23.0044 41.3013 92 " " " " A 21 0 0 "GLU " " HB3" " " 1 0 1 C2 
    1421 48 -3.82862 23.0024 40.8919 92 " " " " A 21 0 0 "GLU " " HB2" " " 1 0 1 C2 
    1422 48 -3.94901 22.7787 43.1111 92 " " " " A 21 0 0 "GLU " " HG3" " " 1 0 1 C2 
    1423 48 -3.3409 21.1888 42.5685 92 " " " " A 21 0 0 "GLU " " HG2" " " 1 0 1 C2 
    1424 40 -4.80687 22.2298 37.8959 93 " " " " A 43 0 0 "GLU " " N  " " " 7 0 1 C2 
    1425 14 -5.20238 22.8336 36.5801 93 " " " " A 2 0 0 "GLU " " CA " " " 6 0 1 C2 
    1426 14 -5.71456 21.6503 35.6624 93 " " " " A 2 0 0 "GLU " " C  " " " 6 0 1 C2 
    1427 23 -6.44559 21.967 34.7334 93 " " " " A 70 0 0 "GLU " " O  " " " 8 0 1 C2 
    1428 14 -3.97104 23.429 35.8632 93 " " " " A 2 0 0 "GLU " " CB " " " 6 0 1 C2 
    1429 14 -3.40524 24.7782 36.4082 93 " " " " A 2 0 0 "GLU " " CG " " " 6 0 1 C2 
    1430 14 -4.27994 26.0104 36.2498 93 " " " " A 2 0 0 "GLU " " CD " " " 6 0 1 C2 
    1431 23 -4.08509 26.9723 37.0025 93 " " " " A 70 0 0 "GLU " " OE1" " " 8 0 1 C2 
    1432 23 -5.14033 25.8677 35.331 93 " " " " A 70 0 0 "GLU " " OE2" " " 8 0 1 C2 
    1433 48 -3.80499 22.1914 38.0178 93 " " " " A 21 0 0 "GLU " " H  " " " 1 0 1 C2 
    1434 48 -5.95617 23.6002 36.7596 93 " " " " A 21 0 0 "GLU " " HA " " " 1 0 1 C2 
    1435 48 -4.23879 23.5898 34.8189 93 " " " " A 21 0 0 "GLU " " HB3" " " 1 0 1 C2 
    1436 48 -3.23106 22.634 35.7718 93 " " " " A 21 0 0 "GLU " " HB2" " " 1 0 1 C2 
    1437 48 -2.55469 25.0146 35.7688 93 " " " " A 21 0 0 "GLU " " HG3" " " 1 0 1 C2 
    1438 48 -2.86772 24.8305 37.355 93 " " " " A 21 0 0 "GLU " " HG2" " " 1 0 1 C2 
    1439 40 -5.54062 20.368 35.9095 94 " " " " A 43 0 0 "LEU " " N  " " " 7 0 1 C2 
    1440 14 -5.97548 19.1888 35.0975 94 " " " " A 2 0 0 "LEU " " CA " " " 6 0 1 C2 
    1441 14 -7.34404 18.6122 35.587 94 " " " " A 2 0 0 "LEU " " C  " " " 6 0 1 C2 
    1442 23 -8.15403 18.2086 34.8033 94 " " " " A 70 0 0 "LEU " " O  " " " 8 0 1 C2 
    1443 14 -4.8319 18.033 35.137 94 " " " " A 2 0 0 "LEU " " CB " " " 6 0 1 C2 
    1444 14 -5.21599 16.7079 34.3918 94 " " " " A 2 0 0 "LEU " " CG " " " 6 0 1 C2 
    1445 14 -4.82764 16.8558 32.8519 94 " " " " A 2 0 0 "LEU " " CD1" " " 6 0 1 C2 
    1446 14 -4.30191 15.61 34.8848 94 " " " " A 2 0 0 "LEU " " CD2" " " 6 0 1 C2 
    1447 48 -5.10781 20.1796 36.8024 94 " " " " A 21 0 0 "LEU " " H  " " " 1 0 1 C2 
    1448 48 -6.12412 19.4489 34.0494 94 " " " " A 21 0 0 "LEU " " HA " " " 1 0 1 C2 
    1449 48 -4.40827 17.9441 36.1374 94 " " " " A 21 0 0 "LEU " " HB3" " " 1 0 1 C2 
    1450 48 -3.89187 18.3923 34.7182 94 " " " " A 21 0 0 "LEU " " HB2" " " 1 0 1 C2 
    1451 48 -6.26669 16.477 34.5672 94 " " " " A 21 0 0 "LEU " " HG " " " 1 0 1 C2 
    1452 48 -4.83964 15.8697 32.3875 94 " " " " A 21 0 0 "LEU " HD11 " " 1 0 1 C2 
    1453 48 -5.59276 17.5489 32.5023 94 " " " " A 21 0 0 "LEU " HD12 " " 1 0 1 C2 
    1454 48 -3.90584 17.3911 32.6242 94 " " " " A 21 0 0 "LEU " HD13 " " 1 0 1 C2 
    1455 48 -4.54202 14.6671 34.3936 94 " " " " A 21 0 0 "LEU " HD21 " " 1 0 1 C2 
    1456 48 -3.22876 15.7396 34.7447 94 " " " " A 21 0 0 "LEU " HD22 " " 1 0 1 C2 
    1457 48 -4.3716 15.4175 35.9554 94 " " " " A 21 0 0 "LEU " HD23 " " 1 0 1 C2 
    1458 40 -7.54584 18.7726 36.9091 95 " " " " A 43 0 0 "ASP " " N  " " " 7 0 1 C2 
    1459 14 -8.81426 18.5251 37.6626 95 " " " " A 2 0 0 "ASP " " CA " " " 6 0 1 C2 
    1460 14 -10.0253 18.9559 36.9514 95 " " " " A 2 0 0 "ASP " " C  " " " 6 0 1 C2 
    1461 23 -10.9896 18.2268 36.8882 95 " " " " A 70 0 0 "ASP " " O  " " " 8 0 1 C2 
    1462 14 -8.74976 19.0219 39.1283 95 " " " " A 2 0 0 "ASP " " CB " " " 6 0 1 C2 
    1463 14 -9.9327 18.4283 39.8833 95 " " " " A 2 0 0 "ASP " " CG " " " 6 0 1 C2 
    1464 23 -9.94109 17.1854 39.9881 95 " " " " A 70 0 0 "ASP " " OD1" " " 8 0 1 C2 
    1465 23 -10.682 19.1437 40.5558 95 " " " " A 70 0 0 "ASP " " OD2" " " 8 0 1 C2 
    1466 48 -6.80902 19.2199 37.4356 95 " " " " A 21 0 0 "ASP " " H  " " " 1 0 1 C2 
    1467 48 -8.88626 17.4431 37.7727 95 " " " " A 21 0 0 "ASP " " HA " " " 1 0 1 C2 
    1468 48 -8.86851 20.0943 38.974 95 " " " " A 21 0 0 "ASP " " HB3" " " 1 0 1 C2 
    1469 48 -7.80787 18.7283 39.5917 95 " " " " A 21 0 0 "ASP " " HB2" " " 1 0 1 C2 
    1470 40 -9.97064 20.1355 36.317 96 " " " " A 43 0 0 "GLN " " N  " " " 7 0 1 C2 
    1471 14 -11.0202 20.9084 35.6912 96 " " " " A 2 0 0 "GLN " " CA " " " 6 0 1 C2 
    1472 14 -11.2793 20.4987 34.2253 96 " " " " A 2 0 0 "GLN " " C  " " " 6 0 1 C2 
    1473 23 -12.1625 21.0602 33.5537 96 " " " " A 70 0 0 "GLN " " O  " " " 8 0 1 C2 
    1474 14 -10.4978 22.3847 35.6798 96 " " " " A 2 0 0 "GLN " " CB " " " 6 0 1 C2 
    1475 14 -9.74042 22.9649 36.943 96 " " " " A 2 0 0 "GLN " " CG " " " 6 0 1 C2 
    1476 14 -10.6062 23.2554 38.1806 96 " " " " A 2 0 0 "GLN " " CD " " " 6 0 1 C2 
    1477 23 -11.7706 22.845 38.2684 96 " " " " A 70 0 0 "GLN " " OE1" " " 8 0 1 C2 
    1478 40 -10.1733 24.0284 39.1495 96 " " " " A 43 0 0 "GLN " " NE2" " " 7 0 1 C2 
    1479 48 -9.10374 20.6518 36.3624 96 " " " " A 21 0 0 "GLN " " H  " " " 1 0 1 C2 
    1480 48 -11.9409 20.9246 36.2744 96 " " " " A 21 0 0 "GLN " " HA " " " 1 0 1 C2 
    1481 48 -11.1938 23.1644 35.3705 96 " " " " A 21 0 0 "GLN " " HB3" " " 1 0 1 C2 
    1482 48 -9.80256 22.5327 34.8535 96 " " " " A 21 0 0 "GLN " " HB2" " " 1 0 1 C2 
    1483 48 -9.51913 23.9711 36.5871 96 " " " " A 21 0 0 "GLN " " HG3" " " 1 0 1 C2 
    1484 48 -8.81366 22.4221 37.1289 96 " " " " A 21 0 0 "GLN " " HG2" " " 1 0 1 C2 
    1485 48 -10.695 24.2631 39.9819 96 " " " " A 21 0 0 "GLN " HE22 " " 1 0 1 C2 
    1486 48 -9.19484 24.2786 39.1351 96 " " " " A 21 0 0 "GLN " HE21 " " 1 0 1 C2 
    1487 40 -10.6353 19.5081 33.618 97 " " " " A 43 0 0 "VAL " " N  " " " 7 0 1 C2 
    1488 14 -10.8121 19.0758 32.2592 97 " " " " A 2 0 0 "VAL " " CA " " " 6 0 1 C2 
    1489 14 -11.4025 17.5798 32.4025 97 " " " " A 2 0 0 "VAL " " C  " " " 6 0 1 C2 
    1490 23 -12.2904 17.1928 31.7198 97 " " " " A 70 0 0 "VAL " " O  " " " 8 0 1 C2 
    1491 14 -9.37537 19.0459 31.6624 97 " " " " A 2 0 0 "VAL " " CB " " " 6 0 1 C2 
    1492 14 -9.41716 18.6295 30.2019 97 " " " " A 2 0 0 "VAL " " CG1" " " 6 0 1 C2 
    1493 14 -8.54951 20.4586 31.8162 97 " " " " A 2 0 0 "VAL " " CG2" " " 6 0 1 C2 
    1494 48 -9.96781 19.0379 34.2124 97 " " " " A 21 0 0 "VAL " " H  " " " 1 0 1 C2 
    1495 48 -11.525 19.6305 31.6492 97 " " " " A 21 0 0 "VAL " " HA " " " 1 0 1 C2 
    1496 48 -8.82203 18.2024 32.0753 97 " " " " A 21 0 0 "VAL " " HB " " " 1 0 1 C2 
    1497 48 -9.6505 17.5994 29.9325 97 " " " " A 21 0 0 "VAL " HG11 " " 1 0 1 C2 
    1498 48 -10.0095 19.2962 29.5753 97 " " " " A 21 0 0 "VAL " HG12 " " 1 0 1 C2 
    1499 48 -8.43593 18.7755 29.7503 97 " " " " A 21 0 0 "VAL " HG13 " " 1 0 1 C2 
    1500 48 -9.27388 21.208 31.4973 97 " " " " A 21 0 0 "VAL " HG21 " " 1 0 1 C2 
    1501 48 -8.29825 20.7495 32.8362 97 " " " " A 21 0 0 "VAL " HG22 " " 1 0 1 C2 
    1502 48 -7.67709 20.5875 31.1756 97 " " " " A 21 0 0 "VAL " HG23 " " 1 0 1 C2 
    1503 40 -10.8559 16.7006 33.3025 98 " " " " A 43 0 0 "VAL " " N  " " " 7 0 1 C2 
    1504 14 -11.1702 15.2706 33.3137 98 " " " " A 2 0 0 "VAL " " CA " " " 6 0 1 C2 
    1505 14 -12.5425 15.1009 33.8995 98 " " " " A 2 0 0 "VAL " " C  " " " 6 0 1 C2 
    1506 23 -13.2631 14.2365 33.4081 98 " " " " A 70 0 0 "VAL " " O  " " " 8 0 1 C2 
    1507 14 -10.0229 14.576 34.0669 98 " " " " A 2 0 0 "VAL " " CB " " " 6 0 1 C2 
    1508 14 -10.2998 13.1147 34.302 98 " " " " A 2 0 0 "VAL " " CG1" " " 6 0 1 C2 
    1509 14 -8.64893 14.7481 33.4206 98 " " " " A 2 0 0 "VAL " " CG2" " " 6 0 1 C2 
    1510 48 -10.2076 17.1439 33.9375 98 " " " " A 21 0 0 "VAL " " H  " " " 1 0 1 C2 
    1511 48 -11.2215 14.9586 32.2705 98 " " " " A 21 0 0 "VAL " " HA " " " 1 0 1 C2 
    1512 48 -9.9418 15.0189 35.0595 98 " " " " A 21 0 0 "VAL " " HB " " " 1 0 1 C2 
    1513 48 -10.8982 12.5951 33.5537 98 " " " " A 21 0 0 "VAL " HG11 " " 1 0 1 C2 
    1514 48 -9.42894 12.5854 34.6886 98 " " " " A 21 0 0 "VAL " HG12 " " 1 0 1 C2 
    1515 48 -10.9844 12.9733 35.1383 98 " " " " A 21 0 0 "VAL " HG13 " " 1 0 1 C2 
    1516 48 -8.45635 15.7902 33.1658 98 " " " " A 21 0 0 "VAL " HG21 " " 1 0 1 C2 
    1517 48 -7.86218 14.4575 34.1168 98 " " " " A 21 0 0 "VAL " HG22 " " 1 0 1 C2 
    1518 48 -8.50737 14.3046 32.435 98 " " " " A 21 0 0 "VAL " HG23 " " 1 0 1 C2 
    1519 40 -12.9458 15.9894 34.8486 99 " " " " A 43 0 0 "LYS " " N  " " " 7 0 1 C2 
    1520 14 -14.2252 15.9871 35.4835 99 " " " " A 2 0 0 "LYS " " CA " " " 6 0 1 C2 
    1521 14 -15.3291 16.5496 34.5787 99 " " " " A 2 0 0 "LYS " " C  " " " 6 0 1 C2 
    1522 23 -16.5394 16.218 34.729 99 " " " " A 70 0 0 "LYS " " O  " " " 8 0 1 C2 
    1523 14 -14.1013 16.8776 36.6583 99 " " " " A 2 0 0 "LYS " " CB " " " 6 0 1 C2 
    1524 14 -13.3406 16.067 37.8148 99 " " " " A 2 0 0 "LYS " " CG " " " 6 0 1 C2 
    1525 14 -13.2398 16.8728 39.1332 99 " " " " A 2 0 0 "LYS " " CD " " " 6 0 1 C2 
    1526 14 -12.6429 16.0319 40.3289 99 " " " " A 2 0 0 "LYS " " CE " " " 6 0 1 C2 
    1527 40 -12.2973 16.8864 41.4776 99 " " " " A 43 0 0 "LYS " " NZ " " " 7 0 1 C2 
    1528 48 -12.3591 16.7822 35.0658 99 " " " " A 21 0 0 "LYS " " H  " " " 1 0 1 C2 
    1529 48 -14.498 14.9823 35.8062 99 " " " " A 21 0 0 "LYS " " HA " " " 1 0 1 C2 
    1530 48 -15.1165 17.1204 36.972 99 " " " " A 21 0 0 "LYS " " HB3" " " 1 0 1 C2 
    1531 48 -13.5773 17.8229 36.5169 99 " " " " A 21 0 0 "LYS " " HB2" " " 1 0 1 C2 
    1532 48 -12.3158 15.7793 37.5796 99 " " " " A 21 0 0 "LYS " " HG3" " " 1 0 1 C2 
    1533 48 -13.852 15.1204 37.9893 99 " " " " A 21 0 0 "LYS " " HG2" " " 1 0 1 C2 
    1534 48 -14.1725 17.2943 39.5081 99 " " " " A 21 0 0 "LYS " " HD3" " " 1 0 1 C2 
    1535 48 -12.534 17.6945 39.0111 99 " " " " A 21 0 0 "LYS " " HD2" " " 1 0 1 C2 
    1536 48 -11.798 15.527 39.8606 99 " " " " A 21 0 0 "LYS " " HE3" " " 1 0 1 C2 
    1537 48 -13.2594 15.2162 40.7066 99 " " " " A 21 0 0 "LYS " " HE2" " " 1 0 1 C2 
    1538 48 -12.2221 16.3887 42.3533 99 " " " " A 21 0 0 "LYS " " HZ1" " " 1 0 1 C2 
    1539 48 -11.4219 17.3612 41.3094 99 " " " " A 21 0 0 "LYS " " HZ2" " " 1 0 1 C2 
    1540 48 -12.9589 17.6104 41.7187 99 " " " " A 21 0 0 "LYS " " HZ3" " " 1 0 1 C2 
    1541 40 -14.9821 17.1963 33.4969 100 " " " " A 43 0 0 "ASP " " N  " " " 7 0 1 C2 
    1542 14 -15.9427 17.7763 32.4983 100 " " " " A 2 0 0 "ASP " " CA " " " 6 0 1 C2 
    1543 14 -15.8601 16.7809 31.2643 100 " " " " A 2 0 0 "ASP " " C  " " " 6 0 1 C2 
    1544 23 -16.6697 16.9177 30.2761 100 " " " " A 70 0 0 "ASP " " O  " " " 8 0 1 C2 
    1545 14 -15.251 19.0902 32.0713 100 " " " " A 2 0 0 "ASP " " CB " " " 6 0 1 C2 
    1546 14 -16.0503 19.9815 31.1254 100 " " " " A 2 0 0 "ASP " " CG " " " 6 0 1 C2 
    1547 23 -15.4798 20.4119 30.1048 100 " " " " A 70 0 0 "ASP " " OD1" " " 8 0 1 C2 
    1548 23 -17.2415 20.1717 31.3039 100 " " " " A 70 0 0 "ASP " " OD2" " " 8 0 1 C2 
    1549 48 -14.0039 17.4321 33.4095 100 " " " " A 21 0 0 "ASP " " H  " " " 1 0 1 C2 
    1550 48 -16.9965 17.8721 32.7597 100 " " " " A 21 0 0 "ASP " " HA " " " 1 0 1 C2 
    1551 48 -14.2398 19.0328 31.6684 100 " " " " A 21 0 0 "ASP " " HB3" " " 1 0 1 C2 
    1552 48 -15.1168 19.6206 33.0141 100 " " " " A 21 0 0 "ASP " " HB2" " " 1 0 1 C2 
    1553 40 -14.8867 15.8784 31.1165 101 " " " " A 43 0 0 "HIP " " N  " " " 7 0 1 C2 
    1554 14 -14.5708 14.9934 30.0203 101 " " " " A 2 0 0 "HIP " " CA " " " 6 0 1 C2 
    1555 14 -14.5441 13.534 30.5003 101 " " " " A 2 0 0 "HIP " " C  " " " 6 0 1 C2 
    1556 23 -13.7712 12.7177 29.985 101 " " " " A 70 0 0 "HIP " " O  " " " 8 0 1 C2 
    1557 14 -13.218 15.35 29.2572 101 " " " " A 2 0 0 "HIP " " CB " " " 6 0 1 C2 
    1558 14 -13.3717 16.6229 28.4632 101 " " " " A 2 0 0 "HIP " " CG " " " 6 0 1 C2 
    1559 40 -14.1028 16.5573 27.3005 101 " " " " A 43 0 0 "HIP " " ND1" " " 7 0 1 C2 
    1560 14 -12.7313 17.8447 28.5083 101 " " " " A 2 0 0 "HIP " " CD2" " " 6 0 1 C2 
    1561 14 -13.805 17.6931 26.6455 101 " " " " A 2 0 0 "HIP " " CE1" " " 6 0 1 C2 
    1562 40 -13.0628 18.5318 27.3697 101 " " " " A 43 0 0 "HIP " " NE2" " " 7 0 1 C2 
    1563 48 -14.2019 15.8637 31.8587 101 " " " " A 21 0 0 "HIP " " H  " " " 1 0 1 C2 
    1564 48 -15.3595 14.903 29.2734 101 " " " " A 21 0 0 "HIP " " HA " " " 1 0 1 C2 
    1565 48 -12.8823 14.6119 28.5287 101 " " " " A 21 0 0 "HIP " " HB3" " " 1 0 1 C2 
    1566 48 -12.3587 15.3726 29.9274 101 " " " " A 21 0 0 "HIP " " HB2" " " 1 0 1 C2 
    1567 48 -14.6182 15.7763 26.9202 101 " " " " A 21 0 0 "HIP " " HD1" " " 1 0 1 C2 
    1568 48 -12.104 18.3322 29.2399 101 " " " " A 21 0 0 "HIP " " HD2" " " 1 0 1 C2 
    1569 48 -14.2993 18.0633 25.7595 101 " " " " A 21 0 0 "HIP " " HE1" " " 1 0 1 C2 
    1570 40 -15.4323 13.1184 31.4032 102 " " " " A 43 0 0 "GLU " " N  " " " 7 0 1 C2 
    1571 14 -15.4201 11.8024 32.0088 102 " " " " A 2 0 0 "GLU " " CA " " " 6 0 1 C2 
    1572 14 -15.6425 10.5621 31.0565 102 " " " " A 2 0 0 "GLU " " C  " " " 6 0 1 C2 
    1573 23 -15.2219 9.48715 31.362 102 " " " " A 70 0 0 "GLU " " O  " " " 8 0 1 C2 
    1574 14 -16.5702 11.8015 33.082 102 " " " " A 2 0 0 "GLU " " CB " " " 6 0 1 C2 
    1575 14 -16.445 13.0329 34.0408 102 " " " " A 2 0 0 "GLU " " CG " " " 6 0 1 C2 
    1576 14 -17.3083 12.8828 35.2694 102 " " " " A 2 0 0 "GLU " " CD " " " 6 0 1 C2 
    1577 23 -16.9073 12.1071 36.1922 102 " " " " A 70 0 0 "GLU " " OE1" " " 8 0 1 C2 
    1578 23 -18.3982 13.5483 35.3628 102 " " " " A 70 0 0 "GLU " " OE2" " " 8 0 1 C2 
    1579 48 -16.1032 13.843 31.6153 102 " " " " A 21 0 0 "GLU " " H  " " " 1 0 1 C2 
    1580 48 -14.4839 11.6399 32.5428 102 " " " " A 21 0 0 "GLU " " HA " " " 1 0 1 C2 
    1581 48 -16.5088 10.8718 33.6475 102 " " " " A 21 0 0 "GLU " " HB3" " " 1 0 1 C2 
    1582 48 -17.6029 11.7835 32.7337 102 " " " " A 21 0 0 "GLU " " HB2" " " 1 0 1 C2 
    1583 48 -16.7706 13.9298 33.514 102 " " " " A 21 0 0 "GLU " " HG3" " " 1 0 1 C2 
    1584 48 -15.4295 13.0061 34.4361 102 " " " " A 21 0 0 "GLU " " HG2" " " 1 0 1 C2 
    1585 40 -16.4 10.85 29.9219 103 " " " " A 43 0 0 "ASP " " N  " " " 7 0 1 C2 
    1586 14 -16.7899 9.90066 28.8434 103 " " " " A 2 0 0 "ASP " " CA " " " 6 0 1 C2 
    1587 14 -15.6398 9.78638 27.7787 103 " " " " A 2 0 0 "ASP " " C  " " " 6 0 1 C2 
    1588 23 -15.7661 8.97748 26.8571 103 " " " " A 70 0 0 "ASP " " O  " " " 8 0 1 C2 
    1589 14 -18.0069 10.3317 28.088 103 " " " " A 2 0 0 "ASP " " CB " " " 6 0 1 C2 
    1590 14 -19.1947 10.1052 28.9934 103 " " " " A 2 0 0 "ASP " " CG " " " 6 0 1 C2 
    1591 23 -19.8545 11.1025 29.3834 103 " " " " A 70 0 0 "ASP " " OD1" " " 8 0 1 C2 
    1592 23 -19.5039 8.91997 29.2844 103 " " " " A 70 0 0 "ASP " " OD2" " " 8 0 1 C2 
    1593 48 -16.7908 11.78 29.8738 103 " " " " A 21 0 0 "ASP " " H  " " " 1 0 1 C2 
    1594 48 -16.8349 8.90787 29.2911 103 " " " " A 21 0 0 "ASP " " HA " " " 1 0 1 C2 
    1595 48 -18.1662 9.73987 27.1867 103 " " " " A 21 0 0 "ASP " " HB3" " " 1 0 1 C2 
    1596 48 -17.9581 11.3742 27.7733 103 " " " " A 21 0 0 "ASP " " HB2" " " 1 0 1 C2 
    1597 40 -14.6201 10.6151 27.9142 104 " " " " A 43 0 0 "GLN " " N  " " " 7 0 1 C2 
    1598 14 -13.4418 10.6118 27.112 104 " " " " A 2 0 0 "GLN " " CA " " " 6 0 1 C2 
    1599 14 -12.1782 10.1126 27.9119 104 " " " " A 2 0 0 "GLN " " C  " " " 6 0 1 C2 
    1600 23 -11.2961 9.50461 27.3393 104 " " " " A 70 0 0 "GLN " " O  " " " 8 0 1 C2 
    1601 14 -13.0976 11.9663 26.4993 104 " " " " A 2 0 0 "GLN " " CB " " " 6 0 1 C2 
    1602 14 -14.21 12.4165 25.5231 104 " " " " A 2 0 0 "GLN " " CG " " " 6 0 1 C2 
    1603 14 -15.3542 13.1627 26.12 104 " " " " A 2 0 0 "GLN " " CD " " " 6 0 1 C2 
    1604 23 -15.2145 14.0215 26.9384 104 " " " " A 70 0 0 "GLN " " OE1" " " 8 0 1 C2 
    1605 40 -16.5372 12.8406 25.6927 104 " " " " A 43 0 0 "GLN " " NE2" " " 7 0 1 C2 
    1606 48 -14.7789 11.2508 28.6828 104 " " " " A 21 0 0 "GLN " " H  " " " 1 0 1 C2 
    1607 48 -13.576 9.78243 26.4175 104 " " " " A 21 0 0 "GLN " " HA " " " 1 0 1 C2 
    1608 48 -12.1513 11.7986 25.9851 104 " " " " A 21 0 0 "GLN " " HB3" " " 1 0 1 C2 
    1609 48 -13.0245 12.8533 27.1286 104 " " " " A 21 0 0 "GLN " " HB2" " " 1 0 1 C2 
    1610 48 -14.4766 11.5893 24.8652 104 " " " " A 21 0 0 "GLN " " HG3" " " 1 0 1 C2 
    1611 48 -13.8219 13.231 24.9115 104 " " " " A 21 0 0 "GLN " " HG2" " " 1 0 1 C2 
    1612 48 -17.3268 13.4625 25.792 104 " " " " A 21 0 0 "GLN " HE22 " " 1 0 1 C2 
    1613 48 -16.5452 12.1091 24.9964 104 " " " " A 21 0 0 "GLN " HE21 " " 1 0 1 C2 
    1614 40 -12.1007 10.3644 29.2119 105 " " " " A 43 0 0 "ILE " " N  " " " 7 0 1 C2 
    1615 14 -10.9464 9.953 30.0441 105 " " " " A 2 0 0 "ILE " " CA " " " 6 0 1 C2 
    1616 14 -11.4334 9.27993 31.335 105 " " " " A 2 0 0 "ILE " " C  " " " 6 0 1 C2 
    1617 23 -12.3655 9.77716 32.0045 105 " " " " A 70 0 0 "ILE " " O  " " " 8 0 1 C2 
    1618 14 -10.015 11.2441 30.3704 105 " " " " A 2 0 0 "ILE " " CB " " " 6 0 1 C2 
    1619 14 -9.61784 12.1229 29.1771 105 " " " " A 2 0 0 "ILE " " CG1" " " 6 0 1 C2 
    1620 14 -8.68578 10.856 31.009 105 " " " " A 2 0 0 "ILE " " CG2" " " 6 0 1 C2 
    1621 14 -9.08367 13.5644 29.6705 105 " " " " A 2 0 0 "ILE " " CD1" " " 6 0 1 C2 
    1622 48 -12.83 10.9025 29.6578 105 " " " " A 21 0 0 "ILE " " H  " " " 1 0 1 C2 
    1623 48 -10.2748 9.31563 29.469 105 " " " " A 21 0 0 "ILE " " HA " " " 1 0 1 C2 
    1624 48 -10.616 11.7262 31.1414 105 " " " " A 21 0 0 "ILE " " HB " " " 1 0 1 C2 
    1625 48 -10.5114 12.3115 28.5821 105 " " " " A 21 0 0 "ILE " HG13 " " 1 0 1 C2 
    1626 48 -8.97073 11.5637 28.5014 105 " " " " A 21 0 0 "ILE " HG12 " " 1 0 1 C2 
    1627 48 -8.02904 10.4022 30.2668 105 " " " " A 21 0 0 "ILE " HG21 " " 1 0 1 C2 
    1628 48 -8.20702 11.7239 31.4625 105 " " " " A 21 0 0 "ILE " HG22 " " 1 0 1 C2 
    1629 48 -9.0127 10.1979 31.8141 105 " " " " A 21 0 0 "ILE " HG23 " " 1 0 1 C2 
    1630 48 -9.96664 14.107 30.0084 105 " " " " A 21 0 0 "ILE " HD11 " " 1 0 1 C2 
    1631 48 -8.26737 13.5068 30.3906 105 " " " " A 21 0 0 "ILE " HD12 " " 1 0 1 C2 
    1632 48 -8.66191 14.1683 28.8671 105 " " " " A 21 0 0 "ILE " HD13 " " 1 0 1 C2 
    1633 40 -10.7951 8.1444 31.6856 106 " " " " A 43 0 0 "VAL " " N  " " " 7 0 1 C2 
    1634 14 -11.1513 7.23443 32.7898 106 " " " " A 2 0 0 "VAL " " CA " " " 6 0 1 C2 
    1635 14 -10.6545 7.83562 34.1296 106 " " " " A 2 0 0 "VAL " " C  " " " 6 0 1 C2 
    1636 23 -11.0811 7.36072 35.1512 106 " " " " A 70 0 0 "VAL " " O  " " " 8 0 1 C2 
    1637 14 -10.4141 5.85034 32.5922 106 " " " " A 2 0 0 "VAL " " CB " " " 6 0 1 C2 
    1638 14 -10.2476 4.81182 33.736 106 " " " " A 2 0 0 "VAL " " CG1" " " 6 0 1 C2 
    1639 14 -10.9694 5.07655 31.3787 106 " " " " A 2 0 0 "VAL " " CG2" " " 6 0 1 C2 
    1640 48 -9.99782 7.88608 31.1219 106 " " " " A 21 0 0 "VAL " " H  " " " 1 0 1 C2 
    1641 48 -12.2193 7.11327 32.9713 106 " " " " A 21 0 0 "VAL " " HA " " " 1 0 1 C2 
    1642 48 -9.42602 6.21586 32.3126 106 " " " " A 21 0 0 "VAL " " HB " " " 1 0 1 C2 
    1643 48 -9.54693 5.3044 34.4102 106 " " " " A 21 0 0 "VAL " HG11 " " 1 0 1 C2 
    1644 48 -11.1626 4.44275 34.1993 106 " " " " A 21 0 0 "VAL " HG12 " " 1 0 1 C2 
    1645 48 -9.7295 3.93918 33.3383 106 " " " " A 21 0 0 "VAL " HG13 " " 1 0 1 C2 
    1646 48 -11.9676 4.65284 31.4886 106 " " " " A 21 0 0 "VAL " HG21 " " 1 0 1 C2 
    1647 48 -10.9202 5.62525 30.4382 106 " " " " A 21 0 0 "VAL " HG22 " " 1 0 1 C2 
    1648 48 -10.259 4.27101 31.1929 106 " " " " A 21 0 0 "VAL " HG23 " " 1 0 1 C2 
    1649 40 -9.6999 8.7879 34.0964 107 " " " " A 43 0 0 "GLY " " N  " " " 7 0 1 C2 
    1650 14 -9.13646 9.43652 35.3084 107 " " " " A 2 0 0 "GLY " " CA " " " 6 0 1 C2 
    1651 14 -7.71229 9.86366 34.8866 107 " " " " A 2 0 0 "GLY " " C  " " " 6 0 1 C2 
    1652 23 -7.44455 10.2362 33.7141 107 " " " " A 70 0 0 "GLY " " O  " " " 8 0 1 C2 
    1653 48 -9.31413 9.11961 33.2239 107 " " " " A 21 0 0 "GLY " " H  " " " 1 0 1 C2 
    1654 48 -8.90008 8.6141 35.9836 107 " " " " A 21 0 0 "GLY " " HA3" " " 1 0 1 C2 
    1655 48 -9.66732 10.3247 35.6511 107 " " " " A 21 0 0 "GLY " " HA2" " " 1 0 1 C2 
    1656 40 -6.75165 9.74583 35.8694 108 " " " " A 43 0 0 "TRP " " N  " " " 7 0 1 C2 
    1657 14 -5.2985 9.96302 35.6797 108 " " " " A 2 0 0 "TRP " " CA " " " 6 0 1 C2 
    1658 14 -4.57815 9.38478 36.9323 108 " " " " A 2 0 0 "TRP " " C  " " " 6 0 1 C2 
    1659 23 -5.10914 9.29251 38.0161 108 " " " " A 70 0 0 "TRP " " O  " " " 8 0 1 C2 
    1660 14 -4.90048 11.3885 35.366 108 " " " " A 2 0 0 "TRP " " CB " " " 6 0 1 C2 
    1661 14 -5.321 12.4775 36.319 108 " " " " A 2 0 0 "TRP " " CG " " " 6 0 1 C2 
    1662 14 -6.41973 13.2774 36.3093 108 " " " " A 2 0 0 "TRP " " CD1" " " 6 0 1 C2 
    1663 14 -4.53806 12.8596 37.5313 108 " " " " A 2 0 0 "TRP " " CD2" " " 6 0 1 C2 
    1664 40 -6.4261 14.0813 37.4381 108 " " " " A 43 0 0 "TRP " " NE1" " " 7 0 1 C2 
    1665 14 -5.2584 13.865 38.156 108 " " " " A 2 0 0 "TRP " " CE2" " " 6 0 1 C2 
    1666 14 -3.30918 12.3953 38.1155 108 " " " " A 2 0 0 "TRP " " CE3" " " 6 0 1 C2 
    1667 14 -4.73117 14.5395 39.3083 108 " " " " A 2 0 0 "TRP " " CZ2" " " 6 0 1 C2 
    1668 14 -2.85211 12.9873 39.3264 108 " " " " A 2 0 0 "TRP " " CZ3" " " 6 0 1 C2 
    1669 14 -3.59346 13.9933 39.9283 108 " " " " A 2 0 0 "TRP " " CH2" " " 6 0 1 C2 
    1670 48 -7.00993 9.59449 36.834 108 " " " " A 21 0 0 "TRP " " H  " " " 1 0 1 C2 
    1671 48 -4.97255 9.28732 34.8889 108 " " " " A 21 0 0 "TRP " " HA " " " 1 0 1 C2 
    1672 48 -5.3103 11.5676 34.372 108 " " " " A 21 0 0 "TRP " " HB3" " " 1 0 1 C2 
    1673 48 -3.83795 11.48 35.1407 108 " " " " A 21 0 0 "TRP " " HB2" " " 1 0 1 C2 
    1674 48 -7.29377 13.275 35.6749 108 " " " " A 21 0 0 "TRP " " HD1" " " 1 0 1 C2 
    1675 48 -7.23303 14.6429 37.6696 108 " " " " A 21 0 0 "TRP " " HE1" " " 1 0 1 C2 
    1676 48 -2.75955 11.5506 37.7271 108 " " " " A 21 0 0 "TRP " " HE3" " " 1 0 1 C2 
    1677 48 -5.26274 15.2671 39.9037 108 " " " " A 21 0 0 "TRP " " HZ2" " " 1 0 1 C2 
    1678 48 -1.97672 12.6351 39.8518 108 " " " " A 21 0 0 "TRP " " HZ3" " " 1 0 1 C2 
    1679 48 -3.39787 14.3574 40.9261 108 " " " " A 21 0 0 "TRP " " HH2" " " 1 0 1 C2 
    1680 40 -3.30686 9.07368 36.7513 109 " " " " A 43 0 0 "VAL " " N  " " " 7 0 1 C2 
    1681 14 -2.40484 8.66301 37.7806 109 " " " " A 2 0 0 "VAL " " CA " " " 6 0 1 C2 
    1682 14 -1.0667 9.31842 37.4041 109 " " " " A 2 0 0 "VAL " " C  " " " 6 0 1 C2 
    1683 23 -0.859566 9.95753 36.3583 109 " " " " A 70 0 0 "VAL " " O  " " " 8 0 1 C2 
    1684 14 -2.36803 7.06164 37.9227 109 " " " " A 2 0 0 "VAL " " CB " " " 6 0 1 C2 
    1685 14 -3.66024 6.47946 38.5449 109 " " " " A 2 0 0 "VAL " " CG1" " " 6 0 1 C2 
    1686 14 -1.9472 6.28955 36.6193 109 " " " " A 2 0 0 "VAL " " CG2" " " 6 0 1 C2 
    1687 48 -3.08695 9.43954 35.836 109 " " " " A 21 0 0 "VAL " " H  " " " 1 0 1 C2 
    1688 48 -2.76258 9.10928 38.7085 109 " " " " A 21 0 0 "VAL " " HA " " " 1 0 1 C2 
    1689 48 -1.6802 6.75397 38.7103 109 " " " " A 21 0 0 "VAL " " HB " " " 1 0 1 C2 
    1690 48 -3.65286 5.3911 38.4856 109 " " " " A 21 0 0 "VAL " HG11 " " 1 0 1 C2 
    1691 48 -3.84261 6.85841 39.5505 109 " " " " A 21 0 0 "VAL " HG12 " " 1 0 1 C2 
    1692 48 -4.56766 6.70763 37.9858 109 " " " " A 21 0 0 "VAL " HG13 " " 1 0 1 C2 
    1693 48 -1.04671 6.61234 36.0967 109 " " " " A 21 0 0 "VAL " HG21 " " 1 0 1 C2 
    1694 48 -1.84438 5.22537 36.8315 109 " " " " A 21 0 0 "VAL " HG22 " " 1 0 1 C2 
    1695 48 -2.74248 6.44475 35.8902 109 " " " " A 21 0 0 "VAL " HG23 " " 1 0 1 C2 
    1696 40 -0.0887296 9.26143 38.2921 110 " " " " A 43 0 0 "GLY " " N  " " " 7 0 1 C2 
    1697 14 1.27058 9.5492 38.151 110 " " " " A 2 0 0 "GLY " " CA " " " 6 0 1 C2 
    1698 14 1.9014 9.88259 39.5777 110 " " " " A 2 0 0 "GLY " " C  " " " 6 0 1 C2 
    1699 23 1.40171 9.51853 40.6382 110 " " " " A 70 0 0 "GLY " " O  " " " 8 0 1 C2 
    1700 48 -0.298566 8.8236 39.1778 110 " " " " A 21 0 0 "GLY " " H  " " " 1 0 1 C2 
    1701 48 1.50094 10.3935 37.5012 110 " " " " A 21 0 0 "GLY " " HA3" " " 1 0 1 C2 
    1702 48 1.83984 8.66657 37.8594 110 " " " " A 21 0 0 "GLY " " HA2" " " 1 0 1 C2 
    1703 40 3.15559 10.3991 39.601 111 " " " " A 43 0 0 "TRP " " N  " " " 7 0 1 C2 
    1704 14 4.0163 10.5397 40.8499 111 " " " " A 2 0 0 "TRP " " CA " " " 6 0 1 C2 
    1705 14 3.55924 11.7287 41.7186 111 " " " " A 2 0 0 "TRP " " C  " " " 6 0 1 C2 
    1706 23 4.12883 12.0155 42.7754 111 " " " " A 70 0 0 "TRP " " O  " " " 8 0 1 C2 
    1707 14 5.50737 10.7444 40.4736 111 " " " " A 2 0 0 "TRP " " CB " " " 6 0 1 C2 
    1708 14 5.94767 12.0661 39.966 111 " " " " A 2 0 0 "TRP " " CG " " " 6 0 1 C2 
    1709 14 5.72799 12.4863 38.6452 111 " " " " A 2 0 0 "TRP " " CD1" " " 6 0 1 C2 
    1710 14 6.66462 13.2038 40.595 111 " " " " A 2 0 0 "TRP " " CD2" " " 6 0 1 C2 
    1711 40 6.25226 13.742 38.4489 111 " " " " A 43 0 0 "TRP " " NE1" " " 7 0 1 C2 
    1712 14 6.86845 14.201 39.5956 111 " " " " A 2 0 0 "TRP " " CE2" " " 6 0 1 C2 
    1713 14 7.15404 13.5141 41.8712 111 " " " " A 2 0 0 "TRP " " CE3" " " 6 0 1 C2 
    1714 14 7.5546 15.3955 39.908 111 " " " " A 2 0 0 "TRP " " CZ2" " " 6 0 1 C2 
    1715 14 7.89527 14.674 42.1773 111 " " " " A 2 0 0 "TRP " " CZ3" " " 6 0 1 C2 
    1716 14 8.05478 15.6087 41.1592 111 " " " " A 2 0 0 "TRP " " CH2" " " 6 0 1 C2 
    1717 48 3.54594 10.6552 38.7054 111 " " " " A 21 0 0 "TRP " " H  " " " 1 0 1 C2 
    1718 48 4.09242 9.58858 41.3768 111 " " " " A 21 0 0 "TRP " " HA " " " 1 0 1 C2 
    1719 48 5.79865 9.99004 39.7427 111 " " " " A 21 0 0 "TRP " " HB3" " " 1 0 1 C2 
    1720 48 6.15461 10.4889 41.3126 111 " " " " A 21 0 0 "TRP " " HB2" " " 1 0 1 C2 
    1721 48 5.23548 11.9125 37.8741 111 " " " " A 21 0 0 "TRP " " HD1" " " 1 0 1 C2 
    1722 48 6.41652 14.0237 37.493 111 " " " " A 21 0 0 "TRP " " HE1" " " 1 0 1 C2 
    1723 48 6.94142 12.8489 42.6951 111 " " " " A 21 0 0 "TRP " " HE3" " " 1 0 1 C2 
    1724 48 7.664 16.1364 39.1298 111 " " " " A 21 0 0 "TRP " " HZ2" " " 1 0 1 C2 
    1725 48 8.415 14.8989 43.097 111 " " " " A 21 0 0 "TRP " " HZ3" " " 1 0 1 C2 
    1726 48 8.56722 16.5509 41.2863 111 " " " " A 21 0 0 "TRP " " HH2" " " 1 0 1 C2 
    1727 40 2.41812 12.3308 41.2734 112 " " " " A 43 0 0 "LEU " " N  " " " 7 0 1 C2 
    1728 14 1.6922 13.3961 41.9261 112 " " " " A 2 0 0 "LEU " " CA " " " 6 0 1 C2 
    1729 14 0.246864 13.0323 42.2603 112 " " " " A 2 0 0 "LEU " " C  " " " 6 0 1 C2 
    1730 23 -0.451987 13.832 42.8627 112 " " " " A 70 0 0 "LEU " " O  " " " 8 0 1 C2 
    1731 14 1.73873 14.6688 41.0724 112 " " " " A 2 0 0 "LEU " " CB " " " 6 0 1 C2 
    1732 14 3.06859 15.177 40.5392 112 " " " " A 2 0 0 "LEU " " CG " " " 6 0 1 C2 
    1733 14 2.87247 16.1038 39.3395 112 " " " " A 2 0 0 "LEU " " CD1" " " 6 0 1 C2 
    1734 14 3.93615 15.8311 41.674 112 " " " " A 2 0 0 "LEU " " CD2" " " 6 0 1 C2 
    1735 48 2.15676 12.0991 40.3258 112 " " " " A 21 0 0 "LEU " " H  " " " 1 0 1 C2 
    1736 48 2.15183 13.5869 42.8958 112 " " " " A 21 0 0 "LEU " " HA " " " 1 0 1 C2 
    1737 48 1.34726 15.433 41.7439 112 " " " " A 21 0 0 "LEU " " HB3" " " 1 0 1 C2 
    1738 48 1.04498 14.5637 40.2383 112 " " " " A 21 0 0 "LEU " " HB2" " " 1 0 1 C2 
    1739 48 3.64629 14.3541 40.1183 112 " " " " A 21 0 0 "LEU " " HG " " " 1 0 1 C2 
    1740 48 2.29412 16.9938 39.5875 112 " " " " A 21 0 0 "LEU " HD11 " " 1 0 1 C2 
    1741 48 3.82155 16.4883 38.966 112 " " " " A 21 0 0 "LEU " HD12 " " 1 0 1 C2 
    1742 48 2.27468 15.5735 38.5982 112 " " " " A 21 0 0 "LEU " HD13 " " 1 0 1 C2 
    1743 48 4.21796 15.0186 42.3438 112 " " " " A 21 0 0 "LEU " HD21 " " 1 0 1 C2 
    1744 48 4.845 16.269 41.2613 112 " " " " A 21 0 0 "LEU " HD22 " " 1 0 1 C2 
    1745 48 3.35091 16.5877 42.1967 112 " " " " A 21 0 0 "LEU " HD23 " " 1 0 1 C2 
    1746 40 -0.223632 11.8159 41.835 113 " " " " A 43 0 0 "LYS " " N  " " " 7 0 1 C2 
    1747 14 -1.47735 11.2416 42.3787 113 " " " " A 2 0 0 "LYS " " CA " " " 6 0 1 C2 
    1748 14 -1.08298 10.4234 43.6481 113 " " " " A 2 0 0 "LYS " " C  " " " 6 0 1 C2 
    1749 23 -1.68472 10.4896 44.6893 113 " " " " A 70 0 0 "LYS " " O  " " " 8 0 1 C2 
    1750 14 -2.10455 10.203 41.2618 113 " " " " A 2 0 0 "LYS " " CB " " " 6 0 1 C2 
    1751 14 -3.5504 9.82818 41.4696 113 " " " " A 2 0 0 "LYS " " CG " " " 6 0 1 C2 
    1752 14 -4.65955 10.954 41.3429 113 " " " " A 2 0 0 "LYS " " CD " " " 6 0 1 C2 
    1753 14 -5.97742 10.5619 42.0293 113 " " " " A 2 0 0 "LYS " " CE " " " 6 0 1 C2 
    1754 40 -7.11496 11.4939 41.7197 113 " " " " A 43 0 0 "LYS " " NZ " " " 7 0 1 C2 
    1755 48 0.395851 11.14 41.4113 113 " " " " A 21 0 0 "LYS " " H  " " " 1 0 1 C2 
    1756 48 -2.16861 12.001 42.7443 113 " " " " A 21 0 0 "LYS " " HA " " " 1 0 1 C2 
    1757 48 -1.60218 9.2389 41.1834 113 " " " " A 21 0 0 "LYS " " HB3" " " 1 0 1 C2 
    1758 48 -2.08068 10.7331 40.3097 113 " " " " A 21 0 0 "LYS " " HB2" " " 1 0 1 C2 
    1759 48 -3.65751 9.35981 42.448 113 " " " " A 21 0 0 "LYS " " HG3" " " 1 0 1 C2 
    1760 48 -3.79076 9.10145 40.6936 113 " " " " A 21 0 0 "LYS " " HG2" " " 1 0 1 C2 
    1761 48 -4.83111 11.1028 40.2769 113 " " " " A 21 0 0 "LYS " " HD3" " " 1 0 1 C2 
    1762 48 -4.40451 11.9189 41.7812 113 " " " " A 21 0 0 "LYS " " HD2" " " 1 0 1 C2 
    1763 48 -5.93495 10.7947 43.0933 113 " " " " A 21 0 0 "LYS " " HE3" " " 1 0 1 C2 
    1764 48 -6.18486 9.51054 41.8301 113 " " " " A 21 0 0 "LYS " " HE2" " " 1 0 1 C2 
    1765 48 -7.8861 11.1862 42.2948 113 " " " " A 21 0 0 "LYS " " HZ1" " " 1 0 1 C2 
    1766 48 -6.95996 12.4335 42.0563 113 " " " " A 21 0 0 "LYS " " HZ2" " " 1 0 1 C2 
    1767 48 -7.32789 11.5309 40.7331 113 " " " " A 21 0 0 "LYS " " HZ3" " " 1 0 1 C2 
    1768 40 -0.0107176 9.73117 43.6384 114 " " " " A 43 0 0 "ALA " " N  " " " 7 0 1 C2 
    1769 14 0.541278 8.949 44.7853 114 " " " " A 2 0 0 "ALA " " CA " " " 6 0 1 C2 
    1770 14 2.10009 9.17507 44.656 114 " " " " A 2 0 0 "ALA " " C  " " " 6 0 1 C2 
    1771 23 2.57353 9.16909 43.527 114 " " " " A 70 0 0 "ALA " " O  " " " 8 0 1 C2 
    1772 14 0.299174 7.45391 44.5767 114 " " " " A 2 0 0 "ALA " " CB " " " 6 0 1 C2 
    1773 48 0.632481 9.81944 42.8647 114 " " " " A 21 0 0 "ALA " " H  " " " 1 0 1 C2 
    1774 48 0.231229 9.32807 45.759 114 " " " " A 21 0 0 "ALA " " HA " " " 1 0 1 C2 
    1775 48 0.754452 7.04501 43.6747 114 " " " " A 21 0 0 "ALA " " HB1" " " 1 0 1 C2 
    1776 48 0.671214 6.85168 45.4056 114 " " " " A 21 0 0 "ALA " " HB2" " " 1 0 1 C2 
    1777 48 -0.774713 7.27241 44.5329 114 " " " " A 21 0 0 "ALA " " HB3" " " 1 0 1 C2 
    1778 40 2.82353 9.53249 45.7439 115 " " " " A 43 0 0 "PRO " " N  " " " 7 0 1 C2 
    1779 14 4.24005 9.94413 45.747 115 " " " " A 2 0 0 "PRO " " CA " " " 6 0 1 C2 
    1780 14 5.22339 8.8015 45.2615 115 " " " " A 2 0 0 "PRO " " C  " " " 6 0 1 C2 
    1781 23 4.92524 7.59207 45.2148 115 " " " " A 70 0 0 "PRO " " O  " " " 8 0 1 C2 
    1782 14 4.56759 10.4717 47.1249 115 " " " " A 2 0 0 "PRO " " CB " " " 6 0 1 C2 
    1783 14 3.5689 9.85027 48.055 115 " " " " A 2 0 0 "PRO " " CG " " " 6 0 1 C2 
    1784 14 2.27899 9.6468 47.1451 115 " " " " A 2 0 0 "PRO " " CD " " " 6 0 1 C2 
    1785 48 4.26726 10.7368 44.9993 115 " " " " A 21 0 0 "PRO " " HA " " " 1 0 1 C2 
    1786 48 4.72176 11.5468 47.2171 115 " " " " A 21 0 0 "PRO " " HB3" " " 1 0 1 C2 
    1787 48 5.56389 10.1489 47.427 115 " " " " A 21 0 0 "PRO " " HB2" " " 1 0 1 C2 
    1788 48 3.37064 10.4861 48.9179 115 " " " " A 21 0 0 "PRO " " HG3" " " 1 0 1 C2 
    1789 48 3.9905 8.87874 48.3129 115 " " " " A 21 0 0 "PRO " " HG2" " " 1 0 1 C2 
    1790 48 1.6976 8.78717 47.4784 115 " " " " A 21 0 0 "PRO " " HD2" " " 1 0 1 C2 
    1791 48 1.63944 10.5189 47.2808 115 " " " " A 21 0 0 "PRO " " HD3" " " 1 0 1 C2 
    1792 40 6.31531 9.32883 44.7068 116 " " " " A 43 0 0 "ASP " " N  " " " 7 0 1 C2 
    1793 14 7.32378 8.49122 44.0325 116 " " " " A 2 0 0 "ASP " " CA " " " 6 0 1 C2 
    1794 14 8.06057 7.42462 44.9891 116 " " " " A 2 0 0 "ASP " " C  " " " 6 0 1 C2 
    1795 23 8.93547 6.73907 44.4486 116 " " " " A 70 0 0 "ASP " " O  " " " 8 0 1 C2 
    1796 14 8.39294 9.42409 43.4038 116 " " " " A 2 0 0 "ASP " " CB " " " 6 0 1 C2 
    1797 14 9.1791 10.229 44.4096 116 " " " " A 2 0 0 "ASP " " CG " " " 6 0 1 C2 
    1798 23 8.53338 10.9466 45.2441 116 " " " " A 70 0 0 "ASP " " OD1" " " 8 0 1 C2 
    1799 23 10.4232 10.1335 44.3813 116 " " " " A 70 0 0 "ASP " " OD2" " " 8 0 1 C2 
    1800 48 6.50888 10.2972 44.9186 116 " " " " A 21 0 0 "ASP " " H  " " " 1 0 1 C2 
    1801 48 6.83023 7.95985 43.2187 116 " " " " A 21 0 0 "ASP " " HA " " " 1 0 1 C2 
    1802 48 7.79524 10.0058 42.702 116 " " " " A 21 0 0 "ASP " " HB3" " " 1 0 1 C2 
    1803 48 8.9795 8.96583 42.6075 116 " " " " A 21 0 0 "ASP " " HB2" " " 1 0 1 C2 
    1804 40 7.72155 7.35309 46.2755 117 " " " " A 43 0 0 "THR " " N  " " " 7 0 1 C2 
    1805 14 8.31072 6.48502 47.2711 117 " " " " A 2 0 0 "THR " " CA " " " 6 0 1 C2 
    1806 14 7.50163 5.16631 47.3801 117 " " " " A 2 0 0 "THR " " C  " " " 6 0 1 C2 
    1807 23 7.92826 4.2933 48.0889 117 " " " " A 70 0 0 "THR " " O  " " " 8 0 1 C2 
    1808 14 8.2748 7.25553 48.6224 117 " " " " A 2 0 0 "THR " " CB " " " 6 0 1 C2 
    1809 23 6.9502 7.56359 48.8432 117 " " " " A 70 0 0 "THR " " OG1" " " 8 0 1 C2 
    1810 14 9.10512 8.62006 48.5236 117 " " " " A 2 0 0 "THR " " CG2" " " 6 0 1 C2 
    1811 48 7.13445 8.10718 46.6023 117 " " " " A 21 0 0 "THR " " H  " " " 1 0 1 C2 
    1812 48 9.3533 6.29516 47.016 117 " " " " A 21 0 0 "THR " " HA " " " 1 0 1 C2 
    1813 48 8.57504 6.58503 49.4276 117 " " " " A 21 0 0 "THR " " HB " " " 1 0 1 C2 
    1814 48 6.49675 6.78053 49.1156 117 " " " " A 21 0 0 "THR " " HG1" " " 1 0 1 C2 
    1815 48 8.57619 9.17161 47.7464 117 " " " " A 21 0 0 "THR " HG21 " " 1 0 1 C2 
    1816 48 9.20453 9.22988 49.4216 117 " " " " A 21 0 0 "THR " HG22 " " 1 0 1 C2 
    1817 48 10.0938 8.39199 48.1254 117 " " " " A 21 0 0 "THR " HG23 " " 1 0 1 C2 
    1818 40 6.25048 5.136 46.74 118 " " " " A 43 0 0 "THR " " N  " " " 7 0 1 C2 
    1819 14 5.17218 4.19478 46.9408 118 " " " " A 2 0 0 "THR " " CA " " " 6 0 1 C2 
    1820 14 5.36587 2.89499 46.0966 118 " " " " A 2 0 0 "THR " " C  " " " 6 0 1 C2 
    1821 23 5.17166 1.82525 46.6327 118 " " " " A 70 0 0 "THR " " O  " " " 8 0 1 C2 
    1822 14 3.84137 4.72776 46.5756 118 " " " " A 2 0 0 "THR " " CB " " " 6 0 1 C2 
    1823 23 3.76683 5.20391 45.1923 118 " " " " A 70 0 0 "THR " " OG1" " " 8 0 1 C2 
    1824 14 3.45841 5.88655 47.5111 118 " " " " A 2 0 0 "THR " " CG2" " " 6 0 1 C2 
    1825 48 6.02768 5.96345 46.2054 118 " " " " A 21 0 0 "THR " " H  " " " 1 0 1 C2 
    1826 48 5.11546 3.7708 47.9434 118 " " " " A 21 0 0 "THR " " HA " " " 1 0 1 C2 
    1827 48 3.04491 4.00189 46.7395 118 " " " " A 21 0 0 "THR " " HB " " " 1 0 1 C2 
    1828 48 4.20791 6.03926 45.2183 118 " " " " A 21 0 0 "THR " " HG1" " " 1 0 1 C2 
    1829 48 3.22535 5.5101 48.5071 118 " " " " A 21 0 0 "THR " HG21 " " 1 0 1 C2 
    1830 48 4.155 6.72491 47.516 118 " " " " A 21 0 0 "THR " HG22 " " 1 0 1 C2 
    1831 48 2.4543 6.21979 47.2488 118 " " " " A 21 0 0 "THR " HG23 " " 1 0 1 C2 
    1832 40 5.97934 2.992 44.8908 119 " " " " A 43 0 0 "ASP " " N  " " " 7 0 1 C2 
    1833 14 6.36563 1.97404 43.9177 119 " " " " A 2 0 0 "ASP " " CA " " " 6 0 1 C2 
    1834 14 7.45832 2.64212 43.0077 119 " " " " A 2 0 0 "ASP " " C  " " " 6 0 1 C2 
    1835 23 7.57869 3.82373 42.892 119 " " " " A 70 0 0 "ASP " " O  " " " 8 0 1 C2 
    1836 14 5.22458 1.21114 43.3116 119 " " " " A 2 0 0 "ASP " " CB " " " 6 0 1 C2 
    1837 14 4.62721 1.65103 41.913 119 " " " " A 2 0 0 "ASP " " CG " " " 6 0 1 C2 
    1838 23 3.49767 2.23713 42.0245 119 " " " " A 70 0 0 "ASP " " OD1" " " 8 0 1 C2 
    1839 23 5.23642 1.46833 40.7904 119 " " " " A 70 0 0 "ASP " " OD2" " " 8 0 1 C2 
    1840 48 6.07754 3.945 44.5711 119 " " " " A 21 0 0 "ASP " " H  " " " 1 0 1 C2 
    1841 48 6.91001 1.21735 44.4827 119 " " " " A 21 0 0 "ASP " " HA " " " 1 0 1 C2 
    1842 48 4.40373 1.08575 44.0177 119 " " " " A 21 0 0 "ASP " " HB3" " " 1 0 1 C2 
    1843 48 5.56358 0.211585 43.0395 119 " " " " A 21 0 0 "ASP " " HB2" " " 1 0 1 C2 
    1844 40 8.22776 1.82819 42.2696 120 " " " " A 43 0 0 "PRO " " N  " " " 7 0 1 C2 
    1845 14 9.25181 2.2478 41.372 120 " " " " A 2 0 0 "PRO " " CA " " " 6 0 1 C2 
    1846 14 8.67488 2.79656 40.0425 120 " " " " A 2 0 0 "PRO " " C  " " " 6 0 1 C2 
    1847 23 9.32077 3.68409 39.5065 120 " " " " A 70 0 0 "PRO " " O  " " " 8 0 1 C2 
    1848 14 10.0999 1.00167 41.157 120 " " " " A 2 0 0 "PRO " " CB " " " 6 0 1 C2 
    1849 14 9.29032 -0.168402 41.4365 120 " " " " A 2 0 0 "PRO " " CG " " " 6 0 1 C2 
    1850 14 8.3045 0.332065 42.3992 120 " " " " A 2 0 0 "PRO " " CD " " " 6 0 1 C2 
    1851 48 9.89076 3.04694 41.7478 120 " " " " A 21 0 0 "PRO " " HA " " " 1 0 1 C2 
    1852 48 10.9404 0.898376 41.8433 120 " " " " A 21 0 0 "PRO " " HB3" " " 1 0 1 C2 
    1853 48 10.6212 0.960826 40.2006 120 " " " " A 21 0 0 "PRO " " HB2" " " 1 0 1 C2 
    1854 48 9.78542 -0.991031 41.9525 120 " " " " A 21 0 0 "PRO " " HG3" " " 1 0 1 C2 
    1855 48 8.83189 -0.384763 40.4716 120 " " " " A 21 0 0 "PRO " " HG2" " " 1 0 1 C2 
    1856 48 7.3373 -0.0706127 42.0984 120 " " " " A 21 0 0 "PRO " " HD2" " " 1 0 1 C2 
    1857 48 8.43329 -0.0368355 43.4168 120 " " " " A 21 0 0 "PRO " " HD3" " " 1 0 1 C2 
    1858 40 7.51622 2.42599 39.4346 121 " " " " A 43 0 0 "THR " " N  " " " 7 0 1 C2 
    1859 14 7.16239 3.02693 38.066 121 " " " " A 2 0 0 "THR " " CA " " " 6 0 1 C2 
    1860 14 6.74318 4.49676 38.1254 121 " " " " A 2 0 0 "THR " " C  " " " 6 0 1 C2 
    1861 23 6.74081 5.18335 37.1146 121 " " " " A 70 0 0 "THR " " O  " " " 8 0 1 C2 
    1862 14 5.96487 2.19969 37.4829 121 " " " " A 2 0 0 "THR " " CB " " " 6 0 1 C2 
    1863 23 4.74674 2.25864 38.2446 121 " " " " A 70 0 0 "THR " " OG1" " " 8 0 1 C2 
    1864 14 6.40579 0.687732 37.3508 121 " " " " A 2 0 0 "THR " " CG2" " " 6 0 1 C2 
    1865 48 6.82044 2.00125 40.0309 121 " " " " A 21 0 0 "THR " " H  " " " 1 0 1 C2 
    1866 48 8.06605 3.00144 37.457 121 " " " " A 21 0 0 "THR " " HA " " " 1 0 1 C2 
    1867 48 5.86748 2.47783 36.4335 121 " " " " A 21 0 0 "THR " " HB " " " 1 0 1 C2 
    1868 48 5.00881 1.99765 39.1142 121 " " " " A 21 0 0 "THR " " HG1" " " 1 0 1 C2 
    1869 48 5.54419 0.200723 36.8941 121 " " " " A 21 0 0 "THR " HG21 " " 1 0 1 C2 
    1870 48 7.32717 0.708694 36.7688 121 " " " " A 21 0 0 "THR " HG22 " " 1 0 1 C2 
    1871 48 6.43782 0.0162728 38.2088 121 " " " " A 21 0 0 "THR " HG23 " " 1 0 1 C2 
    1872 40 6.53923 5.06036 39.3594 122 " " " " A 43 0 0 "VAL " " N  " " " 7 0 1 C2 
    1873 14 6.40113 6.51726 39.5974 122 " " " " A 2 0 0 "VAL " " CA " " " 6 0 1 C2 
    1874 14 7.72834 7.20793 39.9635 122 " " " " A 2 0 0 "VAL " " C  " " " 6 0 1 C2 
    1875 23 7.86523 8.43549 39.9785 122 " " " " A 70 0 0 "VAL " " O  " " " 8 0 1 C2 
    1876 14 5.28849 6.67847 40.7322 122 " " " " A 2 0 0 "VAL " " CB " " " 6 0 1 C2 
    1877 14 3.97723 6.52301 39.947 122 " " " " A 2 0 0 "VAL " " CG1" " " 6 0 1 C2 
    1878 14 5.34039 5.74835 41.933 122 " " " " A 2 0 0 "VAL " " CG2" " " 6 0 1 C2 
    1879 48 6.50526 4.42468 40.1435 122 " " " " A 21 0 0 "VAL " " H  " " " 1 0 1 C2 
    1880 48 6.14075 7.1181 38.726 122 " " " " A 21 0 0 "VAL " " HA " " " 1 0 1 C2 
    1881 48 5.42087 7.70607 41.0708 122 " " " " A 21 0 0 "VAL " " HB " " " 1 0 1 C2 
    1882 48 3.88694 5.50759 39.5612 122 " " " " A 21 0 0 "VAL " HG11 " " 1 0 1 C2 
    1883 48 3.19352 6.6879 40.6864 122 " " " " A 21 0 0 "VAL " HG12 " " 1 0 1 C2 
    1884 48 3.78269 7.20071 39.1158 122 " " " " A 21 0 0 "VAL " HG13 " " 1 0 1 C2 
    1885 48 5.21014 4.6681 41.8683 122 " " " " A 21 0 0 "VAL " HG21 " " 1 0 1 C2 
    1886 48 6.31817 5.86495 42.4004 122 " " " " A 21 0 0 "VAL " HG22 " " 1 0 1 C2 
    1887 48 4.54685 6.10426 42.5901 122 " " " " A 21 0 0 "VAL " HG23 " " 1 0 1 C2 
    1888 40 8.762 6.45289 40.2627 123 " " " " A 43 0 0 "SER " " N  " " " 7 0 1 C2 
    1889 14 10.1041 6.94316 40.6341 123 " " " " A 2 0 0 "SER " " CA " " " 6 0 1 C2 
    1890 14 10.8264 7.25145 39.2947 123 " " " " A 2 0 0 "SER " " C  " " " 6 0 1 C2 
    1891 23 11.6647 8.10402 39.1108 123 " " " " A 70 0 0 "SER " " O  " " " 8 0 1 C2 
    1892 14 10.8614 5.85193 41.4793 123 " " " " A 2 0 0 "SER " " CB " " " 6 0 1 C2 
    1893 23 12.2031 6.1494 41.7239 123 " " " " A 70 0 0 "SER " " OG " " " 8 0 1 C2 
    1894 48 8.5797 5.47826 40.0704 123 " " " " A 21 0 0 "SER " " H  " " " 1 0 1 C2 
    1895 48 10.003 7.84228 41.242 123 " " " " A 21 0 0 "SER " " HA " " " 1 0 1 C2 
    1896 48 10.827 4.91696 40.92 123 " " " " A 21 0 0 "SER " " HB3" " " 1 0 1 C2 
    1897 48 10.3976 5.61381 42.4365 123 " " " " A 21 0 0 "SER " " HB2" " " 1 0 1 C2 
    1898 48 12.2712 6.93399 42.2462 123 " " " " A 21 0 0 "SER " " HG " " " 1 0 1 C2 
    1899 40 10.4813 6.45514 38.2852 124 " " " " A 43 0 0 "ALA " " N  " " " 7 0 1 C2 
    1900 14 11.0038 6.38618 36.92 124 " " " " A 2 0 0 "ALA " " CA " " " 6 0 1 C2 
    1901 14 10.5363 7.62091 36.1415 124 " " " " A 2 0 0 "ALA " " C  " " " 6 0 1 C2 
    1902 23 11.2006 8.14868 35.2208 124 " " " " A 70 0 0 "ALA " " O  " " " 8 0 1 C2 
    1903 14 10.4219 5.18202 36.2318 124 " " " " A 2 0 0 "ALA " " CB " " " 6 0 1 C2 
    1904 48 9.722 5.81062 38.4529 124 " " " " A 21 0 0 "ALA " " H  " " " 1 0 1 C2 
    1905 48 12.0914 6.45643 36.9347 124 " " " " A 21 0 0 "ALA " " HA " " " 1 0 1 C2 
    1906 48 9.34529 5.22639 36.3959 124 " " " " A 21 0 0 "ALA " " HB1" " " 1 0 1 C2 
    1907 48 10.6859 5.05514 35.1818 124 " " " " A 21 0 0 "ALA " " HB2" " " 1 0 1 C2 
    1908 48 10.7677 4.21091 36.5861 124 " " " " A 21 0 0 "ALA " " HB3" " " 1 0 1 C2 
    1909 40 9.23901 8.04697 36.3784 125 " " " " A 43 0 0 "MET " " N  " " " 7 0 1 C2 
    1910 14 8.48718 9.14414 35.6973 125 " " " " A 2 0 0 "MET " " CA " " " 6 0 1 C2 
    1911 14 8.98365 10.5925 35.9836 125 " " " " A 2 0 0 "MET " " C  " " " 6 0 1 C2 
    1912 23 8.31827 11.4995 35.5326 125 " " " " A 70 0 0 "MET " " O  " " " 8 0 1 C2 
    1913 14 7.05502 8.97479 36.3755 125 " " " " A 2 0 0 "MET " " CB " " " 6 0 1 C2 
    1914 14 5.78832 9.69553 35.8049 125 " " " " A 2 0 0 "MET " " CG " " " 6 0 1 C2 
    1915 52 4.28895 8.95813 36.4694 125 " " " " A 13 0 0 "MET " " SD " " " 16 0 1 C2 
    1916 14 4.36979 7.17618 35.8945 125 " " " " A 2 0 0 "MET " " CE " " " 6 0 1 C2 
    1917 48 8.79278 7.56125 37.1433 125 " " " " A 21 0 0 "MET " " H  " " " 1 0 1 C2 
    1918 48 8.43172 9.0608 34.6119 125 " " " " A 21 0 0 "MET " " HA " " " 1 0 1 C2 
    1919 48 7.07086 9.26138 37.4271 125 " " " " A 21 0 0 "MET " " HB3" " " 1 0 1 C2 
    1920 48 6.8236 7.91878 36.5147 125 " " " " A 21 0 0 "MET " " HB2" " " 1 0 1 C2 
    1921 48 5.81434 9.63546 34.7168 125 " " " " A 21 0 0 "MET " " HG3" " " 1 0 1 C2 
    1922 48 5.74245 10.729 36.1484 125 " " " " A 21 0 0 "MET " " HG2" " " 1 0 1 C2 
    1923 48 3.50995 6.88426 35.2916 125 " " " " A 21 0 0 "MET " " HE1" " " 1 0 1 C2 
    1924 48 5.19992 6.94565 35.2268 125 " " " " A 21 0 0 "MET " " HE2" " " 1 0 1 C2 
    1925 48 4.59593 6.63795 36.815 125 " " " " A 21 0 0 "MET " " HE3" " " 1 0 1 C2 
    1926 40 10.0075 10.7171 36.8123 126 " " " " A 43 0 0 "LYS " " N  " " " 7 0 1 C2 
    1927 14 10.7608 11.9447 36.8919 126 " " " " A 2 0 0 "LYS " " CA " " " 6 0 1 C2 
    1928 14 12.2686 11.552 36.7621 126 " " " " A 2 0 0 "LYS " " C  " " " 6 0 1 C2 
    1929 23 12.6982 10.6425 37.5413 126 " " " " A 70 0 0 "LYS " " O  " " " 8 0 1 C2 
    1930 14 10.5379 12.7331 38.1425 126 " " " " A 2 0 0 "LYS " " CB " " " 6 0 1 C2 
    1931 14 10.3931 11.8728 39.4183 126 " " " " A 2 0 0 "LYS " " CG " " " 6 0 1 C2 
    1932 14 10.8118 12.6112 40.7009 126 " " " " A 2 0 0 "LYS " " CD " " " 6 0 1 C2 
    1933 14 10.6116 11.8266 41.9394 126 " " " " A 2 0 0 "LYS " " CE " " " 6 0 1 C2 
    1934 40 11.5147 12.1412 42.9672 126 " " " " A 43 0 0 "LYS " " NZ " " " 7 0 1 C2 
    1935 48 10.4342 9.87953 37.1817 126 " " " " A 21 0 0 "LYS " " H  " " " 1 0 1 C2 
    1936 48 10.6034 12.6191 36.0502 126 " " " " A 21 0 0 "LYS " " HA " " " 1 0 1 C2 
    1937 48 9.66328 13.38 38.2109 126 " " " " A 21 0 0 "LYS " " HB3" " " 1 0 1 C2 
    1938 48 11.4099 13.3819 38.0606 126 " " " " A 21 0 0 "LYS " " HB2" " " 1 0 1 C2 
    1939 48 10.8745 10.9067 39.2669 126 " " " " A 21 0 0 "LYS " " HG3" " " 1 0 1 C2 
    1940 48 9.31665 11.7388 39.5249 126 " " " " A 21 0 0 "LYS " " HG2" " " 1 0 1 C2 
    1941 48 10.3301 13.5886 40.7299 126 " " " " A 21 0 0 "LYS " " HD3" " " 1 0 1 C2 
    1942 48 11.8441 12.8898 40.4891 126 " " " " A 21 0 0 "LYS " " HD2" " " 1 0 1 C2 
    1943 48 10.7252 10.7807 41.6543 126 " " " " A 21 0 0 "LYS " " HE3" " " 1 0 1 C2 
    1944 48 9.61228 12.0062 42.3359 126 " " " " A 21 0 0 "LYS " " HE2" " " 1 0 1 C2 
    1945 48 11.3959 11.4359 43.6804 126 " " " " A 21 0 0 "LYS " " HZ1" " " 1 0 1 C2 
    1946 48 12.4648 12.0695 42.6322 126 " " " " A 21 0 0 "LYS " " HZ2" " " 1 0 1 C2 
    1947 48 11.3567 13.0758 43.3158 126 " " " " A 21 0 0 "LYS " " HZ3" " " 1 0 1 C2 
    1948 40 12.9624 12.1848 35.7736 127 " " " " A 43 0 0 "THR " " N  " " " 7 0 1 C2 
    1949 14 14.2064 11.8102 35.1309 127 " " " " A 2 0 0 "THR " " CA " " " 6 0 1 C2 
    1950 14 15.4047 11.9082 36.1132 127 " " " " A 2 0 0 "THR " " C  " " " 6 0 1 C2 
    1951 23 15.4574 12.6801 37.0808 127 " " " " A 70 0 0 "THR " " O  " " " 8 0 1 C2 
    1952 14 14.3487 12.6606 33.8127 127 " " " " A 2 0 0 "THR " " CB " " " 6 0 1 C2 
    1953 23 14.2708 14.0823 34.0451 127 " " " " A 70 0 0 "THR " " OG1" " " 8 0 1 C2 
    1954 14 13.2417 12.2245 32.844 127 " " " " A 2 0 0 "THR " " CG2" " " 6 0 1 C2 
    1955 48 12.4664 12.8443 35.1911 127 " " " " A 21 0 0 "THR " " H  " " " 1 0 1 C2 
    1956 48 14.1463 10.746 34.903 127 " " " " A 21 0 0 "THR " " HA " " " 1 0 1 C2 
    1957 48 15.2817 12.4551 33.2881 127 " " " " A 21 0 0 "THR " " HB " " " 1 0 1 C2 
    1958 48 15.1545 14.4134 33.9953 127 " " " " A 21 0 0 "THR " " HG1" " " 1 0 1 C2 
    1959 48 13.6917 12.3585 31.8603 127 " " " " A 21 0 0 "THR " HG21 " " 1 0 1 C2 
    1960 48 12.9413 11.1807 32.9359 127 " " " " A 21 0 0 "THR " HG22 " " 1 0 1 C2 
    1961 48 12.4661 12.9883 32.7881 127 " " " " A 21 0 0 "THR " HG23 " " 1 0 1 C2 
    1962 40 16.4416 11.1109 35.8989 128 " " " " A 43 0 0 "GLN " " N  " " " 7 0 1 C2 
    1963 14 17.7005 10.9649 36.6958 128 " " " " A 2 0 0 "GLN " " CA " " " 6 0 1 C2 
    1964 14 18.3245 12.3492 36.9294 128 " " " " A 2 0 0 "GLN " " C  " " " 6 0 1 C2 
    1965 23 19.0613 12.4321 37.8555 128 " " " " A 70 0 0 "GLN " " O  " " " 8 0 1 C2 
    1966 14 18.6119 9.96951 36.1025 128 " " " " A 2 0 0 "GLN " " CB " " " 6 0 1 C2 
    1967 14 18.1078 8.54012 35.9989 128 " " " " A 2 0 0 "GLN " " CG " " " 6 0 1 C2 
    1968 14 17.9991 7.88209 37.3971 128 " " " " A 2 0 0 "GLN " " CD " " " 6 0 1 C2 
    1969 23 18.7479 8.31121 38.2695 128 " " " " A 70 0 0 "GLN " " OE1" " " 8 0 1 C2 
    1970 40 17.0876 6.92305 37.6509 128 " " " " A 43 0 0 "GLN " " NE2" " " 7 0 1 C2 
    1971 48 16.5626 10.8164 34.9403 128 " " " " A 21 0 0 "GLN " " H  " " " 1 0 1 C2 
    1972 48 17.2471 10.587 37.6122 128 " " " " A 21 0 0 "GLN " " HA " " " 1 0 1 C2 
    1973 48 19.5235 9.86793 36.6913 128 " " " " A 21 0 0 "GLN " " HB3" " " 1 0 1 C2 
    1974 48 18.9947 10.2658 35.1259 128 " " " " A 21 0 0 "GLN " " HB2" " " 1 0 1 C2 
    1975 48 18.9091 8.13866 35.3785 128 " " " " A 21 0 0 "GLN " " HG3" " " 1 0 1 C2 
    1976 48 17.1814 8.51844 35.4251 128 " " " " A 21 0 0 "GLN " " HG2" " " 1 0 1 C2 
    1977 48 16.8874 6.6582 38.6048 128 " " " " A 21 0 0 "GLN " HE22 " " 1 0 1 C2 
    1978 48 16.5336 6.51056 36.9139 128 " " " " A 21 0 0 "GLN " HE21 " " 1 0 1 C2 
    1979 40 18.0119 13.3579 36.0244 129 " " " " A 43 0 0 "ASP " " N  " " " 7 0 1 C2 
    1980 14 18.5757 14.7465 36.0325 129 " " " " A 2 0 0 "ASP " " CA " " " 6 0 1 C2 
    1981 14 17.5906 15.8022 36.6245 129 " " " " A 2 0 0 "ASP " " C  " " " 6 0 1 C2 
    1982 23 17.8757 16.9548 36.9055 129 " " " " A 70 0 0 "ASP " " O  " " " 8 0 1 C2 
    1983 14 18.9434 15.0365 34.5833 129 " " " " A 2 0 0 "ASP " " CB " " " 6 0 1 C2 
    1984 14 18.0036 14.7567 33.4695 129 " " " " A 2 0 0 "ASP " " CG " " " 6 0 1 C2 
    1985 23 18.4401 14.7969 32.2691 129 " " " " A 70 0 0 "ASP " " OD1" " " 8 0 1 C2 
    1986 23 16.756 14.6002 33.7462 129 " " " " A 70 0 0 "ASP " " OD2" " " 8 0 1 C2 
    1987 48 17.3553 13.337 35.2573 129 " " " " A 21 0 0 "ASP " " H  " " " 1 0 1 C2 
    1988 48 19.4777 14.7247 36.644 129 " " " " A 21 0 0 "ASP " " HA " " " 1 0 1 C2 
    1989 48 19.8897 14.5275 34.4001 129 " " " " A 21 0 0 "ASP " " HB3" " " 1 0 1 C2 
    1990 48 19.2246 16.087 34.5104 129 " " " " A 21 0 0 "ASP " " HB2" " " 1 0 1 C2 
    1991 40 16.3122 15.3847 36.6644 130 " " " " A 43 0 0 "LEU " " N  " " " 7 0 1 C2 
    1992 14 15.1368 16.006 37.2666 130 " " " " A 2 0 0 "LEU " " CA " " " 6 0 1 C2 
    1993 14 14.505 17.1446 36.4281 130 " " " " A 2 0 0 "LEU " " C  " " " 6 0 1 C2 
    1994 23 13.7137 17.9593 36.9276 130 " " " " A 70 0 0 "LEU " " O  " " " 8 0 1 C2 
    1995 14 15.2411 16.2632 38.7546 130 " " " " A 2 0 0 "LEU " " CB " " " 6 0 1 C2 
    1996 14 15.4238 15.036 39.6628 130 " " " " A 2 0 0 "LEU " " CG " " " 6 0 1 C2 
    1997 14 15.715 15.5738 41.0756 130 " " " " A 2 0 0 "LEU " " CD1" " " 6 0 1 C2 
    1998 14 14.2103 14.0719 39.7619 130 " " " " A 2 0 0 "LEU " " CD2" " " 6 0 1 C2 
    1999 48 16.1119 14.445 36.3531 130 " " " " A 21 0 0 "LEU " " H  " " " 1 0 1 C2 
    2000 48 14.3566 15.262 37.1057 130 " " " " A 21 0 0 "LEU " " HA " " " 1 0 1 C2 
    2001 48 14.337 16.7532 39.1161 130 " " " " A 21 0 0 "LEU " " HB3" " " 1 0 1 C2 
    2002 48 16.0862 16.9091 38.9929 130 " " " " A 21 0 0 "LEU " " HB2" " " 1 0 1 C2 
    2003 48 16.3606 14.5755 39.3492 130 " " " " A 21 0 0 "LEU " " HG " " " 1 0 1 C2 
    2004 48 14.9867 16.3464 41.3218 130 " " " " A 21 0 0 "LEU " HD11 " " 1 0 1 C2 
    2005 48 15.6776 14.7259 41.7596 130 " " " " A 21 0 0 "LEU " HD12 " " 1 0 1 C2 
    2006 48 16.651 16.1323 41.0776 130 " " " " A 21 0 0 "LEU " HD13 " " 1 0 1 C2 
    2007 48 14.4207 13.1432 40.2922 130 " " " " A 21 0 0 "LEU " HD21 " " 1 0 1 C2 
    2008 48 13.4625 14.6616 40.2922 130 " " " " A 21 0 0 "LEU " HD22 " " 1 0 1 C2 
    2009 48 14.0049 13.6794 38.766 130 " " " " A 21 0 0 "LEU " HD23 " " 1 0 1 C2 
    2010 40 14.8356 17.0388 35.1038 131 " " " " A 43 0 0 "ARG " " N  " " " 7 0 1 C2 
    2011 14 14.3389 18.027 34.0842 131 " " " " A 2 0 0 "ARG " " CA " " " 6 0 1 C2 
    2012 14 12.9228 17.6896 33.5947 131 " " " " A 2 0 0 "ARG " " C  " " " 6 0 1 C2 
    2013 23 12.1587 18.5946 33.2664 131 " " " " A 70 0 0 "ARG " " O  " " " 8 0 1 C2 
    2014 14 15.2559 18.0946 32.8689 131 " " " " A 2 0 0 "ARG " " CB " " " 6 0 1 C2 
    2015 14 16.7672 18.2374 33.276 131 " " " " A 2 0 0 "ARG " " CG " " " 6 0 1 C2 
    2016 14 17.5864 18.3583 32.1036 131 " " " " A 2 0 0 "ARG " " CD " " " 6 0 1 C2 
    2017 40 18.98 18.9622 32.2968 131 " " " " A 43 0 0 "ARG " " NE " " " 7 0 1 C2 
    2018 14 20.1458 18.304 32.3759 131 " " " " A 2 0 0 "ARG " " CZ " " " 6 0 1 C2 
    2019 40 21.2656 19.0497 32.4641 131 " " " " A 43 0 0 "ARG " " NH1" " " 7 0 1 C2 
    2020 40 20.1803 16.9748 32.2398 131 " " " " A 43 0 0 "ARG " " NH2" " " 7 0 1 C2 
    2021 48 15.554 16.3907 34.8141 131 " " " " A 21 0 0 "ARG " " H  " " " 1 0 1 C2 
    2022 48 14.4088 19.0237 34.5198 131 " " " " A 21 0 0 "ARG " " HA " " " 1 0 1 C2 
    2023 48 14.9193 18.9335 32.2597 131 " " " " A 21 0 0 "ARG " " HB3" " " 1 0 1 C2 
    2024 48 15.2182 17.1766 32.2824 131 " " " " A 21 0 0 "ARG " " HB2" " " 1 0 1 C2 
    2025 48 17.056 17.3925 33.9012 131 " " " " A 21 0 0 "ARG " " HG3" " " 1 0 1 C2 
    2026 48 16.6872 19.0959 33.9427 131 " " " " A 21 0 0 "ARG " " HG2" " " 1 0 1 C2 
    2027 48 17.0202 19.0845 31.5205 131 " " " " A 21 0 0 "ARG " " HD3" " " 1 0 1 C2 
    2028 48 17.6752 17.5382 31.3911 131 " " " " A 21 0 0 "ARG " " HD2" " " 1 0 1 C2 
    2029 48 18.9807 19.9634 32.1637 131 " " " " A 21 0 0 "ARG " " HE " " " 1 0 1 C2 
    2030 48 22.1303 18.5311 32.5228 131 " " " " A 21 0 0 "ARG " HH12 " " 1 0 1 C2 
    2031 48 21.4147 20.0314 32.2799 131 " " " " A 21 0 0 "ARG " HH11 " " 1 0 1 C2 
    2032 48 21.0781 16.5183 32.315 131 " " " " A 21 0 0 "ARG " HH22 " " 1 0 1 C2 
    2033 48 19.3812 16.3845 32.0579 131 " " " " A 21 0 0 "ARG " HH21 " " 1 0 1 C2 
    2034 40 12.5019 16.4565 33.5724 132 " " " " A 43 0 0 "HIE " " N  " " " 7 0 1 C2 
    2035 14 11.4577 15.8316 32.677 132 " " " " A 2 0 0 "HIE " " CA " " " 6 0 1 C2 
    2036 14 10.4235 14.9601 33.4163 132 " " " " A 2 0 0 "HIE " " C  " " " 6 0 1 C2 
    2037 23 10.7778 14.1925 34.2622 132 " " " " A 70 0 0 "HIE " " O  " " " 8 0 1 C2 
    2038 14 11.997 15.2832 31.3683 132 " " " " A 2 0 0 "HIE " " CB " " " 6 0 1 C2 
    2039 14 11.3715 16.0182 30.1843 132 " " " " A 2 0 0 "HIE " " CG " " " 6 0 1 C2 
    2040 40 12.193 16.6841 29.2518 132 " " " " A 43 0 0 "HIE " " ND1" " " 7 0 1 C2 
    2041 14 10.1153 16.0478 29.7994 132 " " " " A 2 0 0 "HIE " " CD2" " " 6 0 1 C2 
    2042 14 11.3064 17.1927 28.3212 132 " " " " A 2 0 0 "HIE " " CE1" " " 6 0 1 C2 
    2043 40 10.1255 16.7926 28.6502 132 " " " " A 43 0 0 "HIE " " NE2" " " 7 0 1 C2 
    2044 48 13.0179 15.719 34.0306 132 " " " " A 21 0 0 "HIE " " H  " " " 1 0 1 C2 
    2045 48 10.919 16.7109 32.3241 132 " " " " A 21 0 0 "HIE " " HA " " " 1 0 1 C2 
    2046 48 11.7988 14.2281 31.1797 132 " " " " A 21 0 0 "HIE " " HB3" " " 1 0 1 C2 
    2047 48 13.0843 15.348 31.4073 132 " " " " A 21 0 0 "HIE " " HB2" " " 1 0 1 C2 
    2048 48 9.21069 15.7048 30.2795 132 " " " " A 21 0 0 "HIE " " HD2" " " 1 0 1 C2 
    2049 48 11.4891 17.7636 27.4228 132 " " " " A 21 0 0 "HIE " " HE1" " " 1 0 1 C2 
    2050 40 9.15746 15.0925 33.0477 133 " " " " A 43 0 0 "THR " " N  " " " 7 0 1 C2 
    2051 14 8.14341 14.2116 33.6528 133 " " " " A 2 0 0 "THR " " CA " " " 6 0 1 C2 
    2052 14 6.9288 14.0534 32.7774 133 " " " " A 2 0 0 "THR " " C  " " " 6 0 1 C2 
    2053 23 6.79654 14.7795 31.7489 133 " " " " A 70 0 0 "THR " " O  " " " 8 0 1 C2 
    2054 14 7.7303 14.7881 35.0442 133 " " " " A 2 0 0 "THR " " CB " " " 6 0 1 C2 
    2055 23 6.95058 13.9025 35.847 133 " " " " A 70 0 0 "THR " " OG1" " " 8 0 1 C2 
    2056 14 6.96309 16.0687 34.9868 133 " " " " A 2 0 0 "THR " " CG2" " " 6 0 1 C2 
    2057 48 8.88547 15.8773 32.4731 133 " " " " A 21 0 0 "THR " " H  " " " 1 0 1 C2 
    2058 48 8.56132 13.2055 33.6868 133 " " " " A 21 0 0 "THR " " HA " " " 1 0 1 C2 
    2059 48 8.60545 14.9486 35.6738 133 " " " " A 21 0 0 "THR " " HB " " " 1 0 1 C2 
    2060 48 7.34605 13.049 35.7564 133 " " " " A 21 0 0 "THR " " HG1" " " 1 0 1 C2 
    2061 48 7.60161 16.762 34.4394 133 " " " " A 21 0 0 "THR " HG21 " " 1 0 1 C2 
    2062 48 6.05044 15.9249 34.4085 133 " " " " A 21 0 0 "THR " HG22 " " 1 0 1 C2 
    2063 48 6.65224 16.3564 35.9912 133 " " " " A 21 0 0 "THR " HG23 " " 1 0 1 C2 
    2064 40 5.97042 13.2144 33.2352 134 " " " " A 43 0 0 "PHE " " N  " " " 7 0 1 C2 
    2065 14 4.70137 12.8968 32.5612 134 " " " " A 2 0 0 "PHE " " CA " " " 6 0 1 C2 
    2066 14 3.49023 12.5145 33.5296 134 " " " " A 2 0 0 "PHE " " C  " " " 6 0 1 C2 
    2067 23 3.77152 12.0668 34.6252 134 " " " " A 70 0 0 "PHE " " O  " " " 8 0 1 C2 
    2068 14 4.96933 11.9426 31.3188 134 " " " " A 2 0 0 "PHE " " CB " " " 6 0 1 C2 
    2069 14 5.25121 10.4618 31.5705 134 " " " " A 2 0 0 "PHE " " CG " " " 6 0 1 C2 
    2070 14 6.56558 9.88437 31.5068 134 " " " " A 2 0 0 "PHE " " CD1" " " 6 0 1 C2 
    2071 14 4.24347 9.60245 31.9683 134 " " " " A 2 0 0 "PHE " " CD2" " " 6 0 1 C2 
    2072 14 6.79433 8.53641 31.8629 134 " " " " A 2 0 0 "PHE " " CE1" " " 6 0 1 C2 
    2073 14 4.44072 8.24013 32.235 134 " " " " A 2 0 0 "PHE " " CE2" " " 6 0 1 C2 
    2074 14 5.71333 7.65017 32.1116 134 " " " " A 2 0 0 "PHE " " CZ " " " 6 0 1 C2 
    2075 48 6.0711 12.872 34.1801 134 " " " " A 21 0 0 "PHE " " H  " " " 1 0 1 C2 
    2076 48 4.42778 13.8444 32.0972 134 " " " " A 21 0 0 "PHE " " HA " " " 1 0 1 C2 
    2077 48 5.75868 12.4612 30.7746 134 " " " " A 21 0 0 "PHE " " HB3" " " 1 0 1 C2 
    2078 48 4.18732 11.8817 30.5619 134 " " " " A 21 0 0 "PHE " " HB2" " " 1 0 1 C2 
    2079 48 7.45074 10.4447 31.2443 134 " " " " A 21 0 0 "PHE " " HD1" " " 1 0 1 C2 
    2080 48 3.22521 9.95127 32.057 134 " " " " A 21 0 0 "PHE " " HD2" " " 1 0 1 C2 
    2081 48 7.83742 8.26513 31.7937 134 " " " " A 21 0 0 "PHE " " HE1" " " 1 0 1 C2 
    2082 48 3.61331 7.67951 32.6443 134 " " " " A 21 0 0 "PHE " " HE2" " " 1 0 1 C2 
    2083 48 5.9787 6.6258 32.3276 134 " " " " A 21 0 0 "PHE " " HZ " " " 1 0 1 C2 
    2084 40 2.27311 12.7583 33.1003 135 " " " " A 43 0 0 "ILE " " N  " " " 7 0 1 C2 
    2085 14 1.00567 12.3511 33.699 135 " " " " A 2 0 0 "ILE " " CA " " " 6 0 1 C2 
    2086 14 0.352312 11.443 32.6598 135 " " " " A 2 0 0 "ILE " " C  " " " 6 0 1 C2 
    2087 23 0.348336 11.7349 31.4462 135 " " " " A 70 0 0 "ILE " " O  " " " 8 0 1 C2 
    2088 14 0.119605 13.5604 33.9652 135 " " " " A 2 0 0 "ILE " " CB " " " 6 0 1 C2 
    2089 14 0.732185 14.665 34.8355 135 " " " " A 2 0 0 "ILE " " CG1" " " 6 0 1 C2 
    2090 14 -1.11222 13.0776 34.7687 135 " " " " A 2 0 0 "ILE " " CG2" " " 6 0 1 C2 
    2091 14 0.425686 16.1238 34.2874 135 " " " " A 2 0 0 "ILE " " CD1" " " 6 0 1 C2 
    2092 48 2.1975 13.2969 32.2493 135 " " " " A 21 0 0 "ILE " " H  " " " 1 0 1 C2 
    2093 48 1.18403 11.7721 34.605 135 " " " " A 21 0 0 "ILE " " HA " " " 1 0 1 C2 
    2094 48 -0.309146 13.9205 33.03 135 " " " " A 21 0 0 "ILE " " HB " " " 1 0 1 C2 
    2095 48 1.81703 14.5677 34.8772 135 " " " " A 21 0 0 "ILE " HG13 " " 1 0 1 C2 
    2096 48 0.453694 14.5157 35.8787 135 " " " " A 21 0 0 "ILE " HG12 " " 1 0 1 C2 
    2097 48 -1.74245 12.4273 34.162 135 " " " " A 21 0 0 "ILE " HG21 " " 1 0 1 C2 
    2098 48 -0.864379 12.6608 35.7449 135 " " " " A 21 0 0 "ILE " HG22 " " 1 0 1 C2 
    2099 48 -1.68957 13.9783 34.9769 135 " " " " A 21 0 0 "ILE " HG23 " " 1 0 1 C2 
    2100 48 0.698069 16.846 35.0571 135 " " " " A 21 0 0 "ILE " HD11 " " 1 0 1 C2 
    2101 48 1.09177 16.3253 33.4484 135 " " " " A 21 0 0 "ILE " HD12 " " 1 0 1 C2 
    2102 48 -0.577487 16.3126 33.9051 135 " " " " A 21 0 0 "ILE " HD13 " " 1 0 1 C2 
    2103 40 -0.241692 10.3575 33.1166 136 " " " " A 43 0 0 "SER " " N  " " " 7 0 1 C2 
    2104 14 -0.706334 9.25838 32.3191 136 " " " " A 2 0 0 "SER " " CA " " " 6 0 1 C2 
    2105 14 -2.23121 9.3856 32.3272 136 " " " " A 2 0 0 "SER " " C  " " " 6 0 1 C2 
    2106 23 -2.81725 9.61903 33.4088 136 " " " " A 70 0 0 "SER " " O  " " " 8 0 1 C2 
    2107 14 -0.361255 7.95922 33.0838 136 " " " " A 2 0 0 "SER " " CB " " " 6 0 1 C2 
    2108 23 1.02431 7.72227 33.2168 136 " " " " A 70 0 0 "SER " " OG " " " 8 0 1 C2 
    2109 48 -0.466738 10.335 34.1009 136 " " " " A 21 0 0 "SER " " H  " " " 1 0 1 C2 
    2110 48 -0.410121 9.35909 31.2749 136 " " " " A 21 0 0 "SER " " HA " " " 1 0 1 C2 
    2111 48 -0.909329 7.11088 32.6739 136 " " " " A 21 0 0 "SER " " HB3" " " 1 0 1 C2 
    2112 48 -0.699702 8.16465 34.0994 136 " " " " A 21 0 0 "SER " " HB2" " " 1 0 1 C2 
    2113 48 1.40279 8.06971 32.4237 136 " " " " A 21 0 0 "SER " " HG " " " 1 0 1 C2 
    2114 40 -2.81203 9.39016 31.116 137 " " " " A 43 0 0 "ILE " " N  " " " 7 0 1 C2 
    2115 14 -4.22379 9.76775 30.7632 137 " " " " A 2 0 0 "ILE " " CA " " " 6 0 1 C2 
    2116 14 -4.86114 8.46162 30.1597 137 " " " " A 2 0 0 "ILE " " C  " " " 6 0 1 C2 
    2117 23 -4.68883 8.21301 28.9468 137 " " " " A 70 0 0 "ILE " " O  " " " 8 0 1 C2 
    2118 14 -4.08101 10.9792 29.7628 137 " " " " A 2 0 0 "ILE " " CB " " " 6 0 1 C2 
    2119 14 -3.17744 12.1688 30.2367 137 " " " " A 2 0 0 "ILE " " CG1" " " 6 0 1 C2 
    2120 14 -5.42864 11.4478 29.2627 137 " " " " A 2 0 0 "ILE " " CG2" " " 6 0 1 C2 
    2121 14 -3.69471 12.936 31.52 137 " " " " A 2 0 0 "ILE " " CD1" " " 6 0 1 C2 
    2122 48 -2.33242 9.14097 30.2628 137 " " " " A 21 0 0 "ILE " " H  " " " 1 0 1 C2 
    2123 48 -4.72237 10.3007 31.5729 137 " " " " A 21 0 0 "ILE " " HA " " " 1 0 1 C2 
    2124 48 -3.6371 10.6036 28.8408 137 " " " " A 21 0 0 "ILE " " HB " " " 1 0 1 C2 
    2125 48 -2.95819 12.8215 29.3917 137 " " " " A 21 0 0 "ILE " HG13 " " 1 0 1 C2 
    2126 48 -2.15659 11.8187 30.3898 137 " " " " A 21 0 0 "ILE " HG12 " " 1 0 1 C2 
    2127 48 -5.36608 12.1184 28.4056 137 " " " " A 21 0 0 "ILE " HG21 " " 1 0 1 C2 
    2128 48 -6.11064 10.654 28.958 137 " " " " A 21 0 0 "ILE " HG22 " " 1 0 1 C2 
    2129 48 -5.93022 11.946 30.0924 137 " " " " A 21 0 0 "ILE " HG23 " " 1 0 1 C2 
    2130 48 -4.61725 13.4444 31.2399 137 " " " " A 21 0 0 "ILE " HD11 " " 1 0 1 C2 
    2131 48 -3.90264 12.2618 32.3509 137 " " " " A 21 0 0 "ILE " HD12 " " 1 0 1 C2 
    2132 48 -2.92894 13.6326 31.8612 137 " " " " A 21 0 0 "ILE " HD13 " " 1 0 1 C2 
    2133 40 -5.60139 7.61739 30.9374 138 " " " " A 43 0 0 "PRO " " N  " " " 7 0 1 C2 
    2134 14 -6.34891 6.43379 30.4211 138 " " " " A 2 0 0 "PRO " " CA " " " 6 0 1 C2 
    2135 14 -7.61669 6.92301 29.7108 138 " " " " A 2 0 0 "PRO " " C  " " " 6 0 1 C2 
    2136 23 -8.65405 7.31572 30.3546 138 " " " " A 70 0 0 "PRO " " O  " " " 8 0 1 C2 
    2137 14 -6.73465 5.54815 31.6384 138 " " " " A 2 0 0 "PRO " " CB " " " 6 0 1 C2 
    2138 14 -6.68759 6.55122 32.7158 138 " " " " A 2 0 0 "PRO " " CG " " " 6 0 1 C2 
    2139 14 -5.66898 7.64339 32.3525 138 " " " " A 2 0 0 "PRO " " CD " " " 6 0 1 C2 
    2140 48 -5.70252 5.82956 29.7845 138 " " " " A 21 0 0 "PRO " " HA " " " 1 0 1 C2 
    2141 48 -6.03953 4.72025 31.778 138 " " " " A 21 0 0 "PRO " " HB3" " " 1 0 1 C2 
    2142 48 -7.73147 5.14452 31.4608 138 " " " " A 21 0 0 "PRO " " HB2" " " 1 0 1 C2 
    2143 48 -6.38901 5.99777 33.6061 138 " " " " A 21 0 0 "PRO " " HG3" " " 1 0 1 C2 
    2144 48 -7.6476 7.01338 32.9458 138 " " " " A 21 0 0 "PRO " " HG2" " " 1 0 1 C2 
    2145 48 -5.81623 8.67208 32.6815 138 " " " " A 21 0 0 "PRO " " HD2" " " 1 0 1 C2 
    2146 48 -4.65623 7.27566 32.5175 138 " " " " A 21 0 0 "PRO " " HD3" " " 1 0 1 C2 
    2147 40 -7.63287 6.73102 28.3953 139 " " " " A 43 0 0 "LEU " " N  " " " 7 0 1 C2 
    2148 14 -8.79604 7.13725 27.5586 139 " " " " A 2 0 0 "LEU " " CA " " " 6 0 1 C2 
    2149 14 -9.98559 6.11412 27.6643 139 " " " " A 2 0 0 "LEU " " C  " " " 6 0 1 C2 
    2150 23 -9.79078 4.95099 27.9786 139 " " " " A 70 0 0 "LEU " " O  " " " 8 0 1 C2 
    2151 14 -8.21404 7.20687 26.1461 139 " " " " A 2 0 0 "LEU " " CB " " " 6 0 1 C2 
    2152 14 -7.17401 8.27929 25.7096 139 " " " " A 2 0 0 "LEU " " CG " " " 6 0 1 C2 
    2153 14 -6.60508 7.85189 24.288 139 " " " " A 2 0 0 "LEU " " CD1" " " 6 0 1 C2 
    2154 14 -7.79517 9.66612 25.6614 139 " " " " A 2 0 0 "LEU " " CD2" " " 6 0 1 C2 
    2155 48 -6.88204 6.159 28.0359 139 " " " " A 21 0 0 "LEU " " H  " " " 1 0 1 C2 
    2156 48 -9.25359 8.08811 27.8317 139 " " " " A 21 0 0 "LEU " " HA " " " 1 0 1 C2 
    2157 48 -9.00628 7.26689 25.3999 139 " " " " A 21 0 0 "LEU " " HB3" " " 1 0 1 C2 
    2158 48 -7.7174 6.26671 25.9062 139 " " " " A 21 0 0 "LEU " " HB2" " " 1 0 1 C2 
    2159 48 -6.29712 8.19347 26.3513 139 " " " " A 21 0 0 "LEU " " HG " " " 1 0 1 C2 
    2160 48 -7.45264 7.51799 23.6895 139 " " " " A 21 0 0 "LEU " HD11 " " 1 0 1 C2 
    2161 48 -5.97587 8.53936 23.7227 139 " " " " A 21 0 0 "LEU " HD12 " " 1 0 1 C2 
    2162 48 -5.97515 6.96267 24.3121 139 " " " " A 21 0 0 "LEU " HD13 " " 1 0 1 C2 
    2163 48 -8.62095 9.80855 24.9643 139 " " " " A 21 0 0 "LEU " HD21 " " 1 0 1 C2 
    2164 48 -8.25765 10.0116 26.586 139 " " " " A 21 0 0 "LEU " HD22 " " 1 0 1 C2 
    2165 48 -7.0153 10.3781 25.3912 139 " " " " A 21 0 0 "LEU " HD23 " " 1 0 1 C2 
    2166 40 -11.2713 6.62456 27.5907 140 " " " " A 43 0 0 "GLN " " N  " " " 7 0 1 C2 
    2167 14 -12.5033 5.74937 27.6065 140 " " " " A 2 0 0 "GLN " " CA " " " 6 0 1 C2 
    2168 14 -12.6927 5.01974 26.3232 140 " " " " A 2 0 0 "GLN " " C  " " " 6 0 1 C2 
    2169 23 -12.0672 5.43174 25.3368 140 " " " " A 70 0 0 "GLN " " O  " " " 8 0 1 C2 
    2170 14 -13.7467 6.6011 27.8018 140 " " " " A 2 0 0 "GLN " " CB " " " 6 0 1 C2 
    2171 14 -13.8305 7.12743 29.2007 140 " " " " A 2 0 0 "GLN " " CG " " " 6 0 1 C2 
    2172 14 -14.1993 6.24033 30.3811 140 " " " " A 2 0 0 "GLN " " CD " " " 6 0 1 C2 
    2173 23 -14.1327 5.00355 30.3379 140 " " " " A 70 0 0 "GLN " " OE1" " " 8 0 1 C2 
    2174 40 -14.6541 6.77366 31.5057 140 " " " " A 43 0 0 "GLN " " NE2" " " 7 0 1 C2 
    2175 48 -11.3427 7.6316 27.5613 140 " " " " A 21 0 0 "GLN " " H  " " " 1 0 1 C2 
    2176 48 -12.5151 5.0783 28.4654 140 " " " " A 21 0 0 "GLN " " HA " " " 1 0 1 C2 
    2177 48 -14.6827 6.07768 27.6063 140 " " " " A 21 0 0 "GLN " " HB3" " " 1 0 1 C2 
    2178 48 -13.8741 7.32645 26.9982 140 " " " " A 21 0 0 "GLN " " HB2" " " 1 0 1 C2 
    2179 48 -14.6687 7.81945 29.2823 140 " " " " A 21 0 0 "GLN " " HG3" " " 1 0 1 C2 
    2180 48 -12.9453 7.63201 29.5879 140 " " " " A 21 0 0 "GLN " " HG2" " " 1 0 1 C2 
    2181 48 -15.263 6.17026 32.0399 140 " " " " A 21 0 0 "GLN " HE22 " " 1 0 1 C2 
    2182 48 -14.6842 7.76767 31.6821 140 " " " " A 21 0 0 "GLN " HE21 " " 1 0 1 C2 
    2183 40 -13.5258 3.93065 26.3645 141 " " " " A 43 0 0 "GLY " " N  " " " 7 0 1 C2 
    2184 14 -13.8936 3.09808 25.2534 141 " " " " A 2 0 0 "GLY " " CA " " " 6 0 1 C2 
    2185 14 -13.0745 1.77228 25.2302 141 " " " " A 2 0 0 "GLY " " C  " " " 6 0 1 C2 
    2186 23 -12.1884 1.58108 26.0217 141 " " " " A 70 0 0 "GLY " " O  " " " 8 0 1 C2 
    2187 48 -13.8283 3.61976 27.2766 141 " " " " A 21 0 0 "GLY " " H  " " " 1 0 1 C2 
    2188 48 -13.5056 3.59325 24.3633 141 " " " " A 21 0 0 "GLY " " HA3" " " 1 0 1 C2 
    2189 48 -14.9597 2.91826 25.1143 141 " " " " A 21 0 0 "GLY " " HA2" " " 1 0 1 C2 
    2190 40 -13.3907 0.892921 24.2361 142 " " " " A 43 0 0 "ASP " " N  " " " 7 0 1 C2 
    2191 14 -12.8465 -0.430741 24.0014 142 " " " " A 2 0 0 "ASP " " CA " " " 6 0 1 C2 
    2192 14 -12.6302 -0.666966 22.4925 142 " " " " A 2 0 0 "ASP " " C  " " " 6 0 1 C2 
    2193 23 -11.8033 -1.49911 22.1143 142 " " " " A 70 0 0 "ASP " " O  " " " 8 0 1 C2 
    2194 14 -13.4952 -1.652 24.7916 142 " " " " A 2 0 0 "ASP " " CB " " " 6 0 1 C2 
    2195 14 -14.7585 -2.22759 24.2347 142 " " " " A 2 0 0 "ASP " " CG " " " 6 0 1 C2 
    2196 23 -14.7062 -3.45302 23.9654 142 " " " " A 70 0 0 "ASP " " OD1" " " 8 0 1 C2 
    2197 23 -15.78 -1.52065 24.2853 142 " " " " A 70 0 0 "ASP " " OD2" " " 8 0 1 C2 
    2198 48 -14.2774 1.10369 23.801 142 " " " " A 21 0 0 "ASP " " H  " " " 1 0 1 C2 
    2199 48 -11.7963 -0.277571 24.2502 142 " " " " A 21 0 0 "ASP " " HA " " " 1 0 1 C2 
    2200 48 -13.5876 -1.23875 25.796 142 " " " " A 21 0 0 "ASP " " HB3" " " 1 0 1 C2 
    2201 48 -12.8419 -2.51812 24.8971 142 " " " " A 21 0 0 "ASP " " HB2" " " 1 0 1 C2 
    2202 40 -13.3743 0.0471146 21.6137 143 " " " " A 43 0 0 "ASP " " N  " " " 7 0 1 C2 
    2203 14 -13.1909 0.0202114 20.168 143 " " " " A 2 0 0 "ASP " " CA " " " 6 0 1 C2 
    2204 14 -12.011 0.895599 19.738 143 " " " " A 2 0 0 "ASP " " C  " " " 6 0 1 C2 
    2205 23 -11.8711 1.99587 20.2572 143 " " " " A 70 0 0 "ASP " " O  " " " 8 0 1 C2 
    2206 14 -14.4972 0.493337 19.4981 143 " " " " A 2 0 0 "ASP " " CB " " " 6 0 1 C2 
    2207 14 -15.8298 -0.279635 19.8594 143 " " " " A 2 0 0 "ASP " " CG " " " 6 0 1 C2 
    2208 23 -16.1172 -1.44027 19.397 143 " " " " A 70 0 0 "ASP " " OD1" " " 8 0 1 C2 
    2209 23 -16.7272 0.283782 20.5828 143 " " " " A 70 0 0 "ASP " " OD2" " " 8 0 1 C2 
    2210 48 -14.1558 0.649772 21.8285 143 " " " " A 21 0 0 "ASP " " H  " " " 1 0 1 C2 
    2211 48 -13.1163 -1.04997 19.975 143 " " " " A 21 0 0 "ASP " " HA " " " 1 0 1 C2 
    2212 48 -14.3308 0.391326 18.4257 143 " " " " A 21 0 0 "ASP " " HB3" " " 1 0 1 C2 
    2213 48 -14.7043 1.53157 19.7575 143 " " " " A 21 0 0 "ASP " " HB2" " " 1 0 1 C2 
    2214 40 -11.231 0.450681 18.68 144 " " " " A 43 0 0 "ASP " " N  " " " 7 0 1 C2 
    2215 14 -10.0393 1.14038 18.2424 144 " " " " A 2 0 0 "ASP " " CA " " " 6 0 1 C2 
    2216 14 -10.2681 2.50689 17.6102 144 " " " " A 2 0 0 "ASP " " C  " " " 6 0 1 C2 
    2217 23 -9.45596 3.35997 17.7602 144 " " " " A 70 0 0 "ASP " " O  " " " 8 0 1 C2 
    2218 14 -9.21121 0.167108 17.1835 144 " " " " A 2 0 0 "ASP " " CB " " " 6 0 1 C2 
    2219 14 -9.76882 0.226081 15.7019 144 " " " " A 2 0 0 "ASP " " CG " " " 6 0 1 C2 
    2220 23 -10.9099 -0.15961 15.455 144 " " " " A 70 0 0 "ASP " " OD1" " " 8 0 1 C2 
    2221 23 -9.05253 0.559367 14.7621 144 " " " " A 70 0 0 "ASP " " OD2" " " 8 0 1 C2 
    2222 48 -11.5994 -0.373208 18.2266 144 " " " " A 21 0 0 "ASP " " H  " " " 1 0 1 C2 
    2223 48 -9.3829 1.22186 19.1088 144 " " " " A 21 0 0 "ASP " " HA " " " 1 0 1 C2 
    2224 48 -9.16538 -0.842559 17.5916 144 " " " " A 21 0 0 "ASP " " HB3" " " 1 0 1 C2 
    2225 48 -8.15498 0.436115 17.1935 144 " " " " A 21 0 0 "ASP " " HB2" " " 1 0 1 C2 
    2226 40 -11.4233 2.63068 16.8999 145 " " " " A 43 0 0 "ASP " " N  " " " 7 0 1 C2 
    2227 14 -11.9718 3.93994 16.3135 145 " " " " A 2 0 0 "ASP " " CA " " " 6 0 1 C2 
    2228 14 -12.3819 4.83757 17.4819 145 " " " " A 2 0 0 "ASP " " C  " " " 6 0 1 C2 
    2229 23 -11.9555 6.01026 17.4918 145 " " " " A 70 0 0 "ASP " " O  " " " 8 0 1 C2 
    2230 14 -13.1091 3.57238 15.289 145 " " " " A 2 0 0 "ASP " " CB " " " 6 0 1 C2 
    2231 14 -14.3079 3.03125 15.8665 145 " " " " A 2 0 0 "ASP " " CG " " " 6 0 1 C2 
    2232 23 -14.2608 2.23078 16.8058 145 " " " " A 70 0 0 "ASP " " OD1" " " 8 0 1 C2 
    2233 23 -15.3784 3.40712 15.3036 145 " " " " A 70 0 0 "ASP " " OD2" " " 8 0 1 C2 
    2234 48 -11.9113 1.76757 16.7072 145 " " " " A 21 0 0 "ASP " " H  " " " 1 0 1 C2 
    2235 48 -11.12 4.39515 15.8082 145 " " " " A 21 0 0 "ASP " " HA " " " 1 0 1 C2 
    2236 48 -12.7246 2.88222 14.538 145 " " " " A 21 0 0 "ASP " " HB3" " " 1 0 1 C2 
    2237 48 -13.2811 4.47868 14.7083 145 " " " " A 21 0 0 "ASP " " HB2" " " 1 0 1 C2 
    2238 40 -13.1317 4.36156 18.5238 146 " " " " A 43 0 0 "GLU " " N  " " " 7 0 1 C2 
    2239 14 -13.8427 5.15099 19.5229 146 " " " " A 2 0 0 "GLU " " CA " " " 6 0 1 C2 
    2240 14 -12.921 5.9102 20.4097 146 " " " " A 2 0 0 "GLU " " C  " " " 6 0 1 C2 
    2241 23 -13.0372 7.10658 20.5968 146 " " " " A 70 0 0 "GLU " " O  " " " 8 0 1 C2 
    2242 14 -14.7644 4.25808 20.4152 146 " " " " A 2 0 0 "GLU " " CB " " " 6 0 1 C2 
    2243 14 -16.0848 3.80167 19.768 146 " " " " A 2 0 0 "GLU " " CG " " " 6 0 1 C2 
    2244 14 -17.1905 4.77082 19.6258 146 " " " " A 2 0 0 "GLU " " CD " " " 6 0 1 C2 
    2245 23 -18.2788 4.28989 19.209 146 " " " " A 70 0 0 "GLU " " OE1" " " 8 0 1 C2 
    2246 23 -17.0006 6.01591 19.8074 146 " " " " A 70 0 0 "GLU " " OE2" " " 8 0 1 C2 
    2247 48 -13.2968 3.37604 18.3768 146 " " " " A 21 0 0 "GLU " " H  " " " 1 0 1 C2 
    2248 48 -14.3534 5.88728 18.9023 146 " " " " A 21 0 0 "GLU " " HA " " " 1 0 1 C2 
    2249 48 -15.0091 4.66729 21.3954 146 " " " " A 21 0 0 "GLU " " HB3" " " 1 0 1 C2 
    2250 48 -14.1812 3.39274 20.7301 146 " " " " A 21 0 0 "GLU " " HB2" " " 1 0 1 C2 
    2251 48 -16.4912 2.87945 20.1832 146 " " " " A 21 0 0 "GLU " " HG3" " " 1 0 1 C2 
    2252 48 -15.8403 3.41746 18.7777 146 " " " " A 21 0 0 "GLU " " HG2" " " 1 0 1 C2 
    2253 40 -11.9987 5.1557 20.9761 147 " " " " A 43 0 0 "ILE " " N  " " " 7 0 1 C2 
    2254 14 -11.0152 5.60422 21.9578 147 " " " " A 2 0 0 "ILE " " CA " " " 6 0 1 C2 
    2255 14 -10.1027 6.77805 21.3032 147 " " " " A 2 0 0 "ILE " " C  " " " 6 0 1 C2 
    2256 23 -9.70813 7.75873 21.9577 147 " " " " A 70 0 0 "ILE " " O  " " " 8 0 1 C2 
    2257 14 -10.025 4.42365 22.4216 147 " " " " A 2 0 0 "ILE " " CB " " " 6 0 1 C2 
    2258 14 -10.5501 3.06696 22.9682 147 " " " " A 2 0 0 "ILE " " CG1" " " 6 0 1 C2 
    2259 14 -9.00074 4.90236 23.5012 147 " " " " A 2 0 0 "ILE " " CG2" " " 6 0 1 C2 
    2260 14 -9.68852 1.83732 22.6871 147 " " " " A 2 0 0 "ILE " " CD1" " " 6 0 1 C2 
    2261 48 -12.0114 4.18422 20.7001 147 " " " " A 21 0 0 "ILE " " H  " " " 1 0 1 C2 
    2262 48 -11.4736 6.06375 22.8334 147 " " " " A 21 0 0 "ILE " " HA " " " 1 0 1 C2 
    2263 48 -9.41367 4.28915 21.5292 147 " " " " A 21 0 0 "ILE " " HB " " " 1 0 1 C2 
    2264 48 -11.3348 2.98106 22.2165 147 " " " " A 21 0 0 "ILE " HG13 " " 1 0 1 C2 
    2265 48 -11.0378 3.23391 23.9286 147 " " " " A 21 0 0 "ILE " HG12 " " 1 0 1 C2 
    2266 48 -8.38731 4.09448 23.9001 147 " " " " A 21 0 0 "ILE " HG21 " " 1 0 1 C2 
    2267 48 -8.29195 5.6178 23.0842 147 " " " " A 21 0 0 "ILE " HG22 " " 1 0 1 C2 
    2268 48 -9.36289 5.296 24.4509 147 " " " " A 21 0 0 "ILE " HG23 " " 1 0 1 C2 
    2269 48 -10.2846 0.989734 22.3489 147 " " " " A 21 0 0 "ILE " HD11 " " 1 0 1 C2 
    2270 48 -9.06073 1.85177 21.7962 147 " " " " A 21 0 0 "ILE " HD12 " " 1 0 1 C2 
    2271 48 -9.15158 1.42675 23.5422 147 " " " " A 21 0 0 "ILE " HD13 " " 1 0 1 C2 
    2272 40 -9.78014 6.6923 19.9827 148 " " " " A 43 0 0 "LEU " " N  " " " 7 0 1 C2 
    2273 14 -9.01586 7.71466 19.1681 148 " " " " A 2 0 0 "LEU " " CA " " " 6 0 1 C2 
    2274 14 -9.90948 8.94181 18.9128 148 " " " " A 2 0 0 "LEU " " C  " " " 6 0 1 C2 
    2275 23 -9.39279 9.93154 18.4687 148 " " " " A 70 0 0 "LEU " " O  " " " 8 0 1 C2 
    2276 14 -8.74722 7.0206 17.8242 148 " " " " A 2 0 0 "LEU " " CB " " " 6 0 1 C2 
    2277 14 -7.61049 7.6368 16.8798 148 " " " " A 2 0 0 "LEU " " CG " " " 6 0 1 C2 
    2278 14 -6.41133 8.06375 17.7387 148 " " " " A 2 0 0 "LEU " " CD1" " " 6 0 1 C2 
    2279 14 -7.30345 6.63871 15.7461 148 " " " " A 2 0 0 "LEU " " CD2" " " 6 0 1 C2 
    2280 48 -10.1621 5.90111 19.4844 148 " " " " A 21 0 0 "LEU " " H  " " " 1 0 1 C2 
    2281 48 -8.09385 7.93353 19.7067 148 " " " " A 21 0 0 "LEU " " HA " " " 1 0 1 C2 
    2282 48 -9.66566 6.96721 17.2397 148 " " " " A 21 0 0 "LEU " " HB3" " " 1 0 1 C2 
    2283 48 -8.56506 5.95774 17.9831 148 " " " " A 21 0 0 "LEU " " HB2" " " 1 0 1 C2 
    2284 48 -8.00412 8.56363 16.4625 148 " " " " A 21 0 0 "LEU " " HG " " " 1 0 1 C2 
    2285 48 -6.59795 8.98299 18.2939 148 " " " " A 21 0 0 "LEU " HD11 " " 1 0 1 C2 
    2286 48 -6.06505 7.28485 18.4181 148 " " " " A 21 0 0 "LEU " HD12 " " 1 0 1 C2 
    2287 48 -5.54064 8.24606 17.1089 148 " " " " A 21 0 0 "LEU " HD13 " " 1 0 1 C2 
    2288 48 -6.7589 7.13121 14.9405 148 " " " " A 21 0 0 "LEU " HD21 " " 1 0 1 C2 
    2289 48 -6.7882 5.73544 16.0728 148 " " " " A 21 0 0 "LEU " HD22 " " 1 0 1 C2 
    2290 48 -8.25897 6.4314 15.2643 148 " " " " A 21 0 0 "LEU " HD23 " " 1 0 1 C2 
    2291 40 -11.2058 8.77855 19.0842 149 " " " " A 43 0 0 "LYS " " N  " " " 7 0 1 C2 
    2292 14 -12.231 9.78931 18.8314 149 " " " " A 2 0 0 "LYS " " CA " " " 6 0 1 C2 
    2293 14 -12.6851 10.4934 20.1197 149 " " " " A 2 0 0 "LYS " " C  " " " 6 0 1 C2 
    2294 23 -13.0687 11.6696 20.1131 149 " " " " A 70 0 0 "LYS " " O  " " " 8 0 1 C2 
    2295 14 -13.4253 9.13907 18.0769 149 " " " " A 2 0 0 "LYS " " CB " " " 6 0 1 C2 
    2296 14 -13.2005 8.85638 16.5732 149 " " " " A 2 0 0 "LYS " " CG " " " 6 0 1 C2 
    2297 14 -14.5109 8.53499 15.8506 149 " " " " A 2 0 0 "LYS " " CD " " " 6 0 1 C2 
    2298 14 -15.2041 7.24439 16.226 149 " " " " A 2 0 0 "LYS " " CE " " " 6 0 1 C2 
    2299 40 -16.1165 6.7269 15.1205 149 " " " " A 43 0 0 "LYS " " NZ " " " 7 0 1 C2 
    2300 48 -11.4302 7.8283 19.3426 149 " " " " A 21 0 0 "LYS " " H  " " " 1 0 1 C2 
    2301 48 -11.8002 10.5682 18.2022 149 " " " " A 21 0 0 "LYS " " HA " " " 1 0 1 C2 
    2302 48 -14.1245 9.96183 18.2264 149 " " " " A 21 0 0 "LYS " " HB3" " " 1 0 1 C2 
    2303 48 -13.7782 8.20779 18.5199 149 " " " " A 21 0 0 "LYS " " HB2" " " 1 0 1 C2 
    2304 48 -12.428 8.14233 16.2878 149 " " " " A 21 0 0 "LYS " " HG3" " " 1 0 1 C2 
    2305 48 -12.8642 9.82308 16.1984 149 " " " " A 21 0 0 "LYS " " HG2" " " 1 0 1 C2 
    2306 48 -14.2695 8.431 14.7928 149 " " " " A 21 0 0 "LYS " " HD3" " " 1 0 1 C2 
    2307 48 -15.2251 9.35775 15.8836 149 " " " " A 21 0 0 "LYS " " HD2" " " 1 0 1 C2 
    2308 48 -15.8648 7.44208 17.0701 149 " " " " A 21 0 0 "LYS " " HE3" " " 1 0 1 C2 
    2309 48 -14.637 6.39719 16.6117 149 " " " " A 21 0 0 "LYS " " HE2" " " 1 0 1 C2 
    2310 48 -15.7642 5.94594 14.5857 149 " " " " A 21 0 0 "LYS " " HZ1" " " 1 0 1 C2 
    2311 48 -16.9517 6.32432 15.5212 149 " " " " A 21 0 0 "LYS " " HZ2" " " 1 0 1 C2 
    2312 48 -16.5194 7.38352 14.4673 149 " " " " A 21 0 0 "LYS " " HZ3" " " 1 0 1 C2 
    2313 40 -12.3565 9.85541 21.3039 150 " " " " A 43 0 0 "ASN " " N  " " " 7 0 1 C2 
    2314 14 -12.4115 10.434 22.6447 150 " " " " A 2 0 0 "ASN " " CA " " " 6 0 1 C2 
    2315 14 -11.1425 11.2685 22.879 150 " " " " A 2 0 0 "ASN " " C  " " " 6 0 1 C2 
    2316 23 -11.2208 12.2966 23.5616 150 " " " " A 70 0 0 "ASN " " O  " " " 8 0 1 C2 
    2317 14 -12.4259 9.31357 23.7126 150 " " " " A 2 0 0 "ASN " " CB " " " 6 0 1 C2 
    2318 14 -13.8065 8.6115 23.811 150 " " " " A 2 0 0 "ASN " " CG " " " 6 0 1 C2 
    2319 23 -14.8329 9.25598 23.7053 150 " " " " A 70 0 0 "ASN " " OD1" " " 8 0 1 C2 
    2320 40 -13.8501 7.28794 23.8763 150 " " " " A 43 0 0 "ASN " " ND2" " " 7 0 1 C2 
    2321 48 -12.0987 8.88965 21.1591 150 " " " " A 21 0 0 "ASN " " H  " " " 1 0 1 C2 
    2322 48 -13.2708 11.0984 22.7355 150 " " " " A 21 0 0 "ASN " " HA " " " 1 0 1 C2 
    2323 48 -12.0681 9.50756 24.7238 150 " " " " A 21 0 0 "ASN " " HB3" " " 1 0 1 C2 
    2324 48 -11.7452 8.52716 23.3865 150 " " " " A 21 0 0 "ASN " " HB2" " " 1 0 1 C2 
    2325 48 -14.7785 6.91185 24.0054 150 " " " " A 21 0 0 "ASN " HD22 " " 1 0 1 C2 
    2326 48 -12.9936 6.81959 24.1356 150 " " " " A 21 0 0 "ASN " HD21 " " 1 0 1 C2 
    2327 40 -9.98473 10.7718 22.3112 151 " " " " A 43 0 0 "TYR " " N  " " " 7 0 1 C2 
    2328 14 -8.66472 11.4914 22.4212 151 " " " " A 2 0 0 "TYR " " CA " " " 6 0 1 C2 
    2329 14 -8.75758 12.7884 21.673 151 " " " " A 2 0 0 "TYR " " C  " " " 6 0 1 C2 
    2330 23 -8.38037 13.8658 22.1996 151 " " " " A 70 0 0 "TYR " " O  " " " 8 0 1 C2 
    2331 14 -7.48556 10.5428 21.9731 151 " " " " A 2 0 0 "TYR " " CB " " " 6 0 1 C2 
    2332 14 -6.22084 11.2798 21.9513 151 " " " " A 2 0 0 "TYR " " CG " " " 6 0 1 C2 
    2333 14 -5.49933 11.5999 23.1111 151 " " " " A 2 0 0 "TYR " " CD1" " " 6 0 1 C2 
    2334 14 -5.71841 11.7196 20.6534 151 " " " " A 2 0 0 "TYR " " CD2" " " 6 0 1 C2 
    2335 14 -4.35147 12.431 22.9523 151 " " " " A 2 0 0 "TYR " " CE1" " " 6 0 1 C2 
    2336 14 -4.50698 12.4281 20.5021 151 " " " " A 2 0 0 "TYR " " CE2" " " 6 0 1 C2 
    2337 14 -3.85722 12.7958 21.6899 151 " " " " A 2 0 0 "TYR " " CZ " " " 6 0 1 C2 
    2338 23 -2.77711 13.6629 21.6257 151 " " " " A 70 0 0 "TYR " " OH " " " 8 0 1 C2 
    2339 48 -10.0283 9.8782 21.8425 151 " " " " A 21 0 0 "TYR " " H  " " " 1 0 1 C2 
    2340 48 -8.50627 11.7255 23.4739 151 " " " " A 21 0 0 "TYR " " HA " " " 1 0 1 C2 
    2341 48 -7.60149 10.2737 20.9232 151 " " " " A 21 0 0 "TYR " " HB3" " " 1 0 1 C2 
    2342 48 -7.61731 9.67882 22.6245 151 " " " " A 21 0 0 "TYR " " HB2" " " 1 0 1 C2 
    2343 48 -5.78564 11.5232 24.1496 151 " " " " A 21 0 0 "TYR " " HD1" " " 1 0 1 C2 
    2344 48 -6.27424 11.637 19.7311 151 " " " " A 21 0 0 "TYR " " HD2" " " 1 0 1 C2 
    2345 48 -3.77331 12.8001 23.7865 151 " " " " A 21 0 0 "TYR " " HE1" " " 1 0 1 C2 
    2346 48 -4.16303 12.6386 19.5002 151 " " " " A 21 0 0 "TYR " " HE2" " " 1 0 1 C2 
    2347 48 -2.94252 14.2684 20.9193 151 " " " " A 21 0 0 "TYR " " HH " " " 1 0 1 C2 
    2348 40 -9.17141 12.7781 20.4401 152 " " " " A 43 0 0 "GLN " " N  " " " 7 0 1 C2 
    2349 14 -9.28335 13.911 19.5533 152 " " " " A 2 0 0 "GLN " " CA " " " 6 0 1 C2 
    2350 14 -10.0676 15.0866 20.1465 152 " " " " A 2 0 0 "GLN " " C  " " " 6 0 1 C2 
    2351 23 -10.0493 16.1382 19.4946 152 " " " " A 70 0 0 "GLN " " O  " " " 8 0 1 C2 
    2352 14 -9.80391 13.6274 18.1388 152 " " " " A 2 0 0 "GLN " " CB " " " 6 0 1 C2 
    2353 14 -11.2777 13.8727 17.7173 152 " " " " A 2 0 0 "GLN " " CG " " " 6 0 1 C2 
    2354 14 -11.7635 13.2377 16.4156 152 " " " " A 2 0 0 "GLN " " CD " " " 6 0 1 C2 
    2355 23 -12.9551 13.0717 16.2983 152 " " " " A 70 0 0 "GLN " " OE1" " " 8 0 1 C2 
    2356 40 -10.8756 12.8145 15.5276 152 " " " " A 43 0 0 "GLN " " NE2" " " 7 0 1 C2 
    2357 48 -9.4603 11.8765 20.0884 152 " " " " A 21 0 0 "GLN " " H  " " " 1 0 1 C2 
    2358 48 -8.29364 14.3647 19.6054 152 " " " " A 21 0 0 "GLN " " HA " " " 1 0 1 C2 
    2359 48 -9.37188 12.6523 17.9136 152 " " " " A 21 0 0 "GLN " " HB3" " " 1 0 1 C2 
    2360 48 -9.16099 14.1288 17.4154 152 " " " " A 21 0 0 "GLN " " HB2" " " 1 0 1 C2 
    2361 48 -11.4508 14.9454 17.6313 152 " " " " A 21 0 0 "GLN " " HG3" " " 1 0 1 C2 
    2362 48 -11.9039 13.5268 18.5397 152 " " " " A 21 0 0 "GLN " " HG2" " " 1 0 1 C2 
    2363 48 -11.2375 12.3183 14.7258 152 " " " " A 21 0 0 "GLN " HE22 " " 1 0 1 C2 
    2364 48 -9.87265 12.9335 15.535 152 " " " " A 21 0 0 "GLN " HE21 " " 1 0 1 C2 
    2365 40 -10.7341 15.0133 21.295 153 " " " " A 43 0 0 "VAL " " N  " " " 7 0 1 C2 
    2366 14 -11.476 16.1385 21.88 153 " " " " A 2 0 0 "VAL " " CA " " " 6 0 1 C2 
    2367 14 -10.822 16.5187 23.1982 153 " " " " A 2 0 0 "VAL " " C  " " " 6 0 1 C2 
    2368 23 -11.2135 17.533 23.8651 153 " " " " A 70 0 0 "VAL " " O  " " " 8 0 1 C2 
    2369 14 -13.0512 15.7777 21.9683 153 " " " " A 2 0 0 "VAL " " CB " " " 6 0 1 C2 
    2370 14 -13.7352 15.7066 20.5624 153 " " " " A 2 0 0 "VAL " " CG1" " " 6 0 1 C2 
    2371 14 -13.4777 14.6644 22.8647 153 " " " " A 2 0 0 "VAL " " CG2" " " 6 0 1 C2 
    2372 48 -10.6146 14.1856 21.8612 153 " " " " A 21 0 0 "VAL " " H  " " " 1 0 1 C2 
    2373 48 -11.3381 17.0074 21.2367 153 " " " " A 21 0 0 "VAL " " HA " " " 1 0 1 C2 
    2374 48 -13.4315 16.6681 22.4688 153 " " " " A 21 0 0 "VAL " " HB " " " 1 0 1 C2 
    2375 48 -13.3866 14.8015 20.065 153 " " " " A 21 0 0 "VAL " HG11 " " 1 0 1 C2 
    2376 48 -14.8145 15.6567 20.7061 153 " " " " A 21 0 0 "VAL " HG12 " " 1 0 1 C2 
    2377 48 -13.4741 16.5614 19.9386 153 " " " " A 21 0 0 "VAL " HG13 " " 1 0 1 C2 
    2378 48 -12.8827 14.6906 23.7776 153 " " " " A 21 0 0 "VAL " HG21 " " 1 0 1 C2 
    2379 48 -14.4928 14.8565 23.2122 153 " " " " A 21 0 0 "VAL " HG22 " " 1 0 1 C2 
    2380 48 -13.4569 13.7056 22.3467 153 " " " " A 21 0 0 "VAL " HG23 " " 1 0 1 C2 
    2381 40 -9.717 15.8549 23.618 154 " " " " A 43 0 0 "VAL " " N  " " " 7 0 1 C2 
    2382 14 -8.97326 16.1804 24.7801 154 " " " " A 2 0 0 "VAL " " CA " " " 6 0 1 C2 
    2383 14 -7.4949 16.41 24.4487 154 " " " " A 2 0 0 "VAL " " C  " " " 6 0 1 C2 
    2384 23 -6.81382 16.9347 25.3179 154 " " " " A 70 0 0 "VAL " " O  " " " 8 0 1 C2 
    2385 14 -9.29296 15.2693 26.0426 154 " " " " A 2 0 0 "VAL " " CB " " " 6 0 1 C2 
    2386 14 -10.5775 15.6232 26.6386 154 " " " " A 2 0 0 "VAL " " CG1" " " 6 0 1 C2 
    2387 14 -8.96908 13.8025 25.9454 154 " " " " A 2 0 0 "VAL " " CG2" " " 6 0 1 C2 
    2388 48 -9.32353 15.0327 23.1829 154 " " " " A 21 0 0 "VAL " " H  " " " 1 0 1 C2 
    2389 48 -9.34495 17.1259 25.1751 154 " " " " A 21 0 0 "VAL " " HA " " " 1 0 1 C2 
    2390 48 -8.50815 15.44 26.7795 154 " " " " A 21 0 0 "VAL " " HB " " " 1 0 1 C2 
    2391 48 -11.3944 15.1178 26.1235 154 " " " " A 21 0 0 "VAL " HG11 " " 1 0 1 C2 
    2392 48 -10.6209 15.3153 27.6833 154 " " " " A 21 0 0 "VAL " HG12 " " 1 0 1 C2 
    2393 48 -10.7775 16.6857 26.7772 154 " " " " A 21 0 0 "VAL " HG13 " " 1 0 1 C2 
    2394 48 -8.04818 13.6604 25.3798 154 " " " " A 21 0 0 "VAL " HG21 " " 1 0 1 C2 
    2395 48 -8.83677 13.2142 26.8534 154 " " " " A 21 0 0 "VAL " HG22 " " 1 0 1 C2 
    2396 48 -9.77491 13.4394 25.3075 154 " " " " A 21 0 0 "VAL " HG23 " " 1 0 1 C2 
    2397 40 -7.09593 16.3003 23.2054 155 " " " " A 43 0 0 "GLU " " N  " " " 7 0 1 C2 
    2398 14 -5.79259 16.7588 22.6356 155 " " " " A 2 0 0 "GLU " " CA " " " 6 0 1 C2 
    2399 14 -5.35978 18.2065 23.007 155 " " " " A 2 0 0 "GLU " " C  " " " 6 0 1 C2 
    2400 23 -4.29085 18.3633 23.5316 155 " " " " A 70 0 0 "GLU " " O  " " " 8 0 1 C2 
    2401 14 -5.58387 16.4361 21.1157 155 " " " " A 2 0 0 "GLU " " CB " " " 6 0 1 C2 
    2402 14 -4.67195 17.2118 20.1864 155 " " " " A 2 0 0 "GLU " " CG " " " 6 0 1 C2 
    2403 14 -3.31958 16.6624 20.0591 155 " " " " A 2 0 0 "GLU " " CD " " " 6 0 1 C2 
    2404 23 -2.35571 17.4554 19.9785 155 " " " " A 70 0 0 "GLU " " OE1" " " 8 0 1 C2 
    2405 23 -3.13153 15.4786 19.694 155 " " " " A 70 0 0 "GLU " " OE2" " " 8 0 1 C2 
    2406 48 -7.73519 15.8694 22.5529 155 " " " " A 21 0 0 "GLU " " H  " " " 1 0 1 C2 
    2407 48 -5.09875 16.1111 23.1715 155 " " " " A 21 0 0 "GLU " " HA " " " 1 0 1 C2 
    2408 48 -6.57266 16.5163 20.6641 155 " " " " A 21 0 0 "GLU " " HB3" " " 1 0 1 C2 
    2409 48 -5.29007 15.3873 21.1592 155 " " " " A 21 0 0 "GLU " " HB2" " " 1 0 1 C2 
    2410 48 -4.64266 18.2423 20.5403 155 " " " " A 21 0 0 "GLU " " HG3" " " 1 0 1 C2 
    2411 48 -5.05324 17.3845 19.18 155 " " " " A 21 0 0 "GLU " " HG2" " " 1 0 1 C2 
    2412 40 -6.15947 19.2195 22.5766 156 " " " " A 43 0 0 "PRO " " N  " " " 7 0 1 C2 
    2413 14 -5.76031 20.5778 22.8522 156 " " " " A 2 0 0 "PRO " " CA " " " 6 0 1 C2 
    2414 14 -6.22096 21.1189 24.1597 156 " " " " A 2 0 0 "PRO " " C  " " " 6 0 1 C2 
    2415 23 -5.64491 22.09 24.6073 156 " " " " A 70 0 0 "PRO " " O  " " " 8 0 1 C2 
    2416 14 -6.54086 21.3632 21.7725 156 " " " " A 2 0 0 "PRO " " CB " " " 6 0 1 C2 
    2417 14 -7.73212 20.4847 21.5304 156 " " " " A 2 0 0 "PRO " " CG " " " 6 0 1 C2 
    2418 14 -7.32581 19.0791 21.6711 156 " " " " A 2 0 0 "PRO " " CD " " " 6 0 1 C2 
    2419 48 -4.70881 20.7904 22.6591 156 " " " " A 21 0 0 "PRO " " HA " " " 1 0 1 C2 
    2420 48 -5.94952 21.436 20.8597 156 " " " " A 21 0 0 "PRO " " HB3" " " 1 0 1 C2 
    2421 48 -6.83104 22.3777 22.0456 156 " " " " A 21 0 0 "PRO " " HB2" " " 1 0 1 C2 
    2422 48 -8.21587 20.7792 20.5991 156 " " " " A 21 0 0 "PRO " " HG3" " " 1 0 1 C2 
    2423 48 -8.46798 20.6341 22.3205 156 " " " " A 21 0 0 "PRO " " HG2" " " 1 0 1 C2 
    2424 48 -8.09579 18.4389 22.1016 156 " " " " A 21 0 0 "PRO " " HD2" " " 1 0 1 C2 
    2425 48 -7.0237 18.6514 20.7151 156 " " " " A 21 0 0 "PRO " " HD3" " " 1 0 1 C2 
    2426 40 -7.15919 20.457 24.8339 157 " " " " A 43 0 0 "GLU " " N  " " " 7 0 1 C2 
    2427 14 -7.72654 20.9528 26.1492 157 " " " " A 2 0 0 "GLU " " CA " " " 6 0 1 C2 
    2428 14 -6.72648 20.7384 27.3068 157 " " " " A 2 0 0 "GLU " " C  " " " 6 0 1 C2 
    2429 23 -6.64295 21.5406 28.271 157 " " " " A 70 0 0 "GLU " " O  " " " 8 0 1 C2 
    2430 14 -8.96626 20.0518 26.4146 157 " " " " A 2 0 0 "GLU " " CB " " " 6 0 1 C2 
    2431 14 -10.1277 19.9853 25.3049 157 " " " " A 2 0 0 "GLU " " CG " " " 6 0 1 C2 
    2432 14 -11.2672 21.0702 25.5788 157 " " " " A 2 0 0 "GLU " " CD " " " 6 0 1 C2 
    2433 23 -10.9999 22.2766 25.4396 157 " " " " A 70 0 0 "GLU " " OE1" " " 8 0 1 C2 
    2434 23 -12.2942 20.7307 26.1438 157 " " " " A 70 0 0 "GLU " " OE2" " " 8 0 1 C2 
    2435 48 -7.71223 19.7386 24.3888 157 " " " " A 21 0 0 "GLU " " H  " " " 1 0 1 C2 
    2436 48 -7.8202 22.0338 26.0457 157 " " " " A 21 0 0 "GLU " " HA " " " 1 0 1 C2 
    2437 48 -9.45662 20.5421 27.2556 157 " " " " A 21 0 0 "GLU " " HB3" " " 1 0 1 C2 
    2438 48 -8.73749 19.0194 26.6791 157 " " " " A 21 0 0 "GLU " " HB2" " " 1 0 1 C2 
    2439 48 -10.638 19.0288 25.4179 157 " " " " A 21 0 0 "GLU " " HG3" " " 1 0 1 C2 
    2440 48 -9.90849 20.0797 24.2414 157 " " " " A 21 0 0 "GLU " " HG2" " " 1 0 1 C2 
    2441 40 -5.73942 19.8499 27.1507 158 " " " " A 43 0 0 "LEU " " N  " " " 7 0 1 C2 
    2442 14 -4.60201 19.6199 28.0655 158 " " " " A 2 0 0 "LEU " " CA " " " 6 0 1 C2 
    2443 14 -3.59672 20.7585 28.1136 158 " " " " A 2 0 0 "LEU " " C  " " " 6 0 1 C2 
    2444 23 -2.8897 20.8751 29.1012 158 " " " " A 70 0 0 "LEU " " O  " " " 8 0 1 C2 
    2445 14 -4.01486 18.262 27.6132 158 " " " " A 2 0 0 "LEU " " CB " " " 6 0 1 C2 
    2446 14 -4.85959 16.9633 28.054 158 " " " " A 2 0 0 "LEU " " CG " " " 6 0 1 C2 
    2447 14 -4.48477 15.7495 27.2448 158 " " " " A 2 0 0 "LEU " " CD1" " " 6 0 1 C2 
    2448 14 -4.79999 16.6596 29.5218 158 " " " " A 2 0 0 "LEU " " CD2" " " 6 0 1 C2 
    2449 48 -5.81185 19.1496 26.4265 158 " " " " A 21 0 0 "LEU " " H  " " " 1 0 1 C2 
    2450 48 -5.06265 19.5281 29.0491 158 " " " " A 21 0 0 "LEU " " HA " " " 1 0 1 C2 
    2451 48 -2.96555 18.1568 27.8889 158 " " " " A 21 0 0 "LEU " " HB3" " " 1 0 1 C2 
    2452 48 -4.00583 18.2596 26.5232 158 " " " " A 21 0 0 "LEU " " HB2" " " 1 0 1 C2 
    2453 48 -5.89256 17.2729 27.8952 158 " " " " A 21 0 0 "LEU " " HG " " " 1 0 1 C2 
    2454 48 -3.465 15.4716 27.5111 158 " " " " A 21 0 0 "LEU " HD11 " " 1 0 1 C2 
    2455 48 -5.1757 14.9278 27.433 158 " " " " A 21 0 0 "LEU " HD12 " " 1 0 1 C2 
    2456 48 -4.39334 15.8131 26.1605 158 " " " " A 21 0 0 "LEU " HD13 " " 1 0 1 C2 
    2457 48 -5.05458 17.5939 30.0221 158 " " " " A 21 0 0 "LEU " HD21 " " 1 0 1 C2 
    2458 48 -5.44497 15.8548 29.8745 158 " " " " A 21 0 0 "LEU " HD22 " " 1 0 1 C2 
    2459 48 -3.82974 16.4301 29.9623 158 " " " " A 21 0 0 "LEU " HD23 " " 1 0 1 C2 
    2460 40 -3.4312 21.54 27.0796 159 " " " " A 43 0 0 "GLN " " N  " " " 7 0 1 C2 
    2461 14 -2.50631 22.7069 26.9363 159 " " " " A 2 0 0 "GLN " " CA " " " 6 0 1 C2 
    2462 14 -3.06825 23.9798 27.7677 159 " " " " A 2 0 0 "GLN " " C  " " " 6 0 1 C2 
    2463 23 -2.43825 25.0703 27.6584 159 " " " " A 70 0 0 "GLN " " O  " " " 8 0 1 C2 
    2464 14 -2.43653 23.1593 25.4504 159 " " " " A 2 0 0 "GLN " " CB " " " 6 0 1 C2 
    2465 14 -1.8595 22.2259 24.3688 159 " " " " A 2 0 0 "GLN " " CG " " " 6 0 1 C2 
    2466 14 -0.560836 21.4377 24.6953 159 " " " " A 2 0 0 "GLN " " CD " " " 6 0 1 C2 
    2467 23 0.287278 21.9245 25.4322 159 " " " " A 70 0 0 "GLN " " OE1" " " 8 0 1 C2 
    2468 40 -0.380069 20.2175 24.1225 159 " " " " A 43 0 0 "GLN " " NE2" " " 7 0 1 C2 
    2469 48 -3.90121 21.3204 26.213 159 " " " " A 21 0 0 "GLN " " H  " " " 1 0 1 C2 
    2470 48 -1.47548 22.53 27.2432 159 " " " " A 21 0 0 "GLN " " HA " " " 1 0 1 C2 
    2471 48 -1.76862 24.0207 25.4498 159 " " " " A 21 0 0 "GLN " " HB3" " " 1 0 1 C2 
    2472 48 -3.37568 23.5107 25.023 159 " " " " A 21 0 0 "GLN " " HB2" " " 1 0 1 C2 
    2473 48 -1.66181 22.821 23.4772 159 " " " " A 21 0 0 "GLN " " HG3" " " 1 0 1 C2 
    2474 48 -2.68147 21.5935 24.0334 159 " " " " A 21 0 0 "GLN " " HG2" " " 1 0 1 C2 
    2475 48 0.441782 19.6449 24.2523 159 " " " " A 21 0 0 "GLN " HE22 " " 1 0 1 C2 
    2476 48 -1.06186 19.8104 23.4984 159 " " " " A 21 0 0 "GLN " HE21 " " 1 0 1 C2 
    2477 40 -4.10107 23.7911 28.5795 160 " " " " A 43 0 0 "GLN " " N  " " " 7 0 1 C2 
    2478 14 -4.31615 24.7588 29.6494 160 " " " " A 2 0 0 "GLN " " CA " " " 6 0 1 C2 
    2479 14 -3.47807 24.3951 30.8904 160 " " " " A 2 0 0 "GLN " " C  " " " 6 0 1 C2 
    2480 23 -3.30779 25.2605 31.7657 160 " " " " A 70 0 0 "GLN " " O  " " " 8 0 1 C2 
    2481 14 -5.79947 24.6382 30.0663 160 " " " " A 2 0 0 "GLN " " CB " " " 6 0 1 C2 
    2482 14 -6.93601 24.8511 29.0805 160 " " " " A 2 0 0 "GLN " " CG " " " 6 0 1 C2 
    2483 14 -8.27888 24.4363 29.6163 160 " " " " A 2 0 0 "GLN " " CD " " " 6 0 1 C2 
    2484 23 -9.14581 25.3287 29.675 160 " " " " A 70 0 0 "GLN " " OE1" " " 8 0 1 C2 
    2485 40 -8.52195 23.1994 30.0293 160 " " " " A 43 0 0 "GLN " " NE2" " " 7 0 1 C2 
    2486 48 -4.59954 22.9131 28.6059 160 " " " " A 21 0 0 "GLN " " H  " " " 1 0 1 C2 
    2487 48 -4.108 25.7935 29.3768 160 " " " " A 21 0 0 "GLN " " HA " " " 1 0 1 C2 
    2488 48 -6.01737 25.2991 30.9053 160 " " " " A 21 0 0 "GLN " " HB3" " " 1 0 1 C2 
    2489 48 -5.79264 23.7051 30.6297 160 " " " " A 21 0 0 "GLN " " HB2" " " 1 0 1 C2 
    2490 48 -6.79626 24.092 28.3109 160 " " " " A 21 0 0 "GLN " " HG3" " " 1 0 1 C2 
    2491 48 -6.89595 25.815 28.5731 160 " " " " A 21 0 0 "GLN " " HG2" " " 1 0 1 C2 
    2492 48 -9.44455 22.9716 30.3713 160 " " " " A 21 0 0 "GLN " HE22 " " 1 0 1 C2 
    2493 48 -7.78471 22.5091 30.0341 160 " " " " A 21 0 0 "GLN " HE21 " " 1 0 1 C2 
    2494 40 -3.00791 23.135 31.0739 161 " " " " A 43 0 0 "VAL " " N  " " " 7 0 1 C2 
    2495 14 -2.4492 22.6824 32.3547 161 " " " " A 2 0 0 "VAL " " CA " " " 6 0 1 C2 
    2496 14 -0.95067 23.2197 32.593 161 " " " " A 2 0 0 "VAL " " C  " " " 6 0 1 C2 
    2497 23 -0.535405 23.1972 33.7317 161 " " " " A 70 0 0 "VAL " " O  " " " 8 0 1 C2 
    2498 14 -2.58874 21.0767 32.3295 161 " " " " A 2 0 0 "VAL " " CB " " " 6 0 1 C2 
    2499 14 -2.02466 20.4671 33.6589 161 " " " " A 2 0 0 "VAL " " CG1" " " 6 0 1 C2 
    2500 14 -4.12686 20.8376 32.1456 161 " " " " A 2 0 0 "VAL " " CG2" " " 6 0 1 C2 
    2501 48 -3.09889 22.4018 30.3852 161 " " " " A 21 0 0 "VAL " " H  " " " 1 0 1 C2 
    2502 48 -3.13097 22.944 33.1639 161 " " " " A 21 0 0 "VAL " " HA " " " 1 0 1 C2 
    2503 48 -2.10355 20.5609 31.5009 161 " " " " A 21 0 0 "VAL " " HB " " " 1 0 1 C2 
    2504 48 -2.17208 19.3871 33.647 161 " " " " A 21 0 0 "VAL " HG11 " " 1 0 1 C2 
    2505 48 -0.942991 20.5505 33.7644 161 " " " " A 21 0 0 "VAL " HG12 " " 1 0 1 C2 
    2506 48 -2.63146 20.8279 34.4894 161 " " " " A 21 0 0 "VAL " HG13 " " 1 0 1 C2 
    2507 48 -4.40647 21.264 31.1822 161 " " " " A 21 0 0 "VAL " HG21 " " 1 0 1 C2 
    2508 48 -4.35754 19.7737 32.2 161 " " " " A 21 0 0 "VAL " HG22 " " 1 0 1 C2 
    2509 48 -4.79157 21.3302 32.8553 161 " " " " A 21 0 0 "VAL " HG23 " " 1 0 1 C2 
    2510 40 -0.186712 23.6702 31.5569 162 " " " " A 43 0 0 "ASN " " N  " " " 7 0 1 C2 
    2511 14 1.13342 24.2513 31.6245 162 " " " " A 2 0 0 "ASN " " CA " " " 6 0 1 C2 
    2512 14 1.23249 25.1499 30.3752 162 " " " " A 2 0 0 "ASN " " C  " " " 6 0 1 C2 
    2513 23 0.570465 24.8364 29.3338 162 " " " " A 70 0 0 "ASN " " O  " " " 8 0 1 C2 
    2514 14 2.24115 23.094 31.6194 162 " " " " A 2 0 0 "ASN " " CB " " " 6 0 1 C2 
    2515 14 3.65225 23.6089 31.8706 162 " " " " A 2 0 0 "ASN " " CG " " " 6 0 1 C2 
    2516 23 4.00976 24.0945 32.9196 162 " " " " A 70 0 0 "ASN " " OD1" " " 8 0 1 C2 
    2517 40 4.51252 23.6181 30.8771 162 " " " " A 43 0 0 "ASN " " ND2" " " 7 0 1 C2 
    2518 48 -0.555758 23.6747 30.6168 162 " " " " A 21 0 0 "ASN " " H  " " " 1 0 1 C2 
    2519 48 1.16636 24.8647 32.5249 162 " " " " A 21 0 0 "ASN " " HA " " " 1 0 1 C2 
    2520 48 2.25561 22.6072 30.6442 162 " " " " A 21 0 0 "ASN " " HB3" " " 1 0 1 C2 
    2521 48 1.99318 22.3341 32.3604 162 " " " " A 21 0 0 "ASN " " HB2" " " 1 0 1 C2 
    2522 48 5.47022 23.9363 30.9179 162 " " " " A 21 0 0 "ASN " HD22 " " 1 0 1 C2 
    2523 48 4.21317 23.3916 29.9395 162 " " " " A 21 0 0 "ASN " HD21 " " 1 0 1 C2 
    2524 40 1.85992 26.296 30.6775 163 " " " " A 43 0 0 "GLY " " N  " " " 7 0 1 C2 
    2525 14 1.9281 27.389 29.7315 163 " " " " A 2 0 0 "GLY " " CA " " " 6 0 1 C2 
    2526 14 2.93594 27.0807 28.6206 163 " " " " A 2 0 0 "GLY " " C  " " " 6 0 1 C2 
    2527 23 2.74114 27.6728 27.5495 163 " " " " A 70 0 0 "GLY " " O  " " " 8 0 1 C2 
    2528 48 2.29107 26.3794 31.587 163 " " " " A 21 0 0 "GLY " " H  " " " 1 0 1 C2 
    2529 48 2.3402 28.2396 30.2744 163 " " " " A 21 0 0 "GLY " " HA3" " " 1 0 1 C2 
    2530 48 0.927855 27.6879 29.4181 163 " " " " A 21 0 0 "GLY " " HA2" " " 1 0 1 C2 
    2531 40 3.93841 26.2214 28.8136 164 " " " " A 43 0 0 "GLY " " N  " " " 7 0 1 C2 
    2532 14 4.78996 25.6957 27.6987 164 " " " " A 2 0 0 "GLY " " CA " " " 6 0 1 C2 
    2533 14 4.25034 24.3088 27.1574 164 " " " " A 2 0 0 "GLY " " C  " " " 6 0 1 C2 
    2534 23 3.64488 23.5693 27.973 164 " " " " A 70 0 0 "GLY " " O  " " " 8 0 1 C2 
    2535 48 4.15263 25.8457 29.7263 164 " " " " A 21 0 0 "GLY " " H  " " " 1 0 1 C2 
    2536 48 5.8002 25.4399 28.0181 164 " " " " A 21 0 0 "GLY " " HA3" " " 1 0 1 C2 
    2537 48 4.87961 26.3935 26.8661 164 " " " " A 21 0 0 "GLY " " HA2" " " 1 0 1 C2 
    2538 40 4.4224 24.0141 25.8076 165 " " " " A 43 0 0 "ASP " " N  " " " 7 0 1 C2 
    2539 14 3.89204 22.7634 25.1696 165 " " " " A 2 0 0 "ASP " " CA " " " 6 0 1 C2 
    2540 14 4.18031 21.3755 25.8471 165 " " " " A 2 0 0 "ASP " " C  " " " 6 0 1 C2 
    2541 23 5.3033 21.183 26.3635 165 " " " " A 70 0 0 "ASP " " O  " " " 8 0 1 C2 
    2542 14 4.41237 22.7561 23.6909 165 " " " " A 2 0 0 "ASP " " CB " " " 6 0 1 C2 
    2543 14 4.08072 21.4847 22.8835 165 " " " " A 2 0 0 "ASP " " CG " " " 6 0 1 C2 
    2544 23 2.92053 21.3224 22.3782 165 " " " " A 70 0 0 "ASP " " OD1" " " 8 0 1 C2 
    2545 23 5.05416 20.6871 22.7034 165 " " " " A 70 0 0 "ASP " " OD2" " " 8 0 1 C2 
    2546 48 4.95507 24.712 25.3082 165 " " " " A 21 0 0 "ASP " " H  " " " 1 0 1 C2 
    2547 48 2.82694 22.8884 24.9745 165 " " " " A 21 0 0 "ASP " " HA " " " 1 0 1 C2 
    2548 48 5.48514 22.9463 23.6577 165 " " " " A 21 0 0 "ASP " " HB3" " " 1 0 1 C2 
    2549 48 4.05574 23.6149 23.1223 165 " " " " A 21 0 0 "ASP " " HB2" " " 1 0 1 C2 
    2550 40 3.05267 20.6074 25.9467 166 " " " " A 43 0 0 "ILE " " N  " " " 7 0 1 C2 
    2551 14 3.04419 19.2648 26.5543 166 " " " " A 2 0 0 "ILE " " CA " " " 6 0 1 C2 
    2552 14 2.95909 18.2505 25.4105 166 " " " " A 2 0 0 "ILE " " C  " " " 6 0 1 C2 
    2553 23 2.12258 18.4054 24.5325 166 " " " " A 70 0 0 "ILE " " O  " " " 8 0 1 C2 
    2554 14 1.76892 19.1969 27.4837 166 " " " " A 2 0 0 "ILE " " CB " " " 6 0 1 C2 
    2555 14 1.80993 20.3465 28.462 166 " " " " A 2 0 0 "ILE " " CG1" " " 6 0 1 C2 
    2556 14 1.50101 17.8202 28.1241 166 " " " " A 2 0 0 "ILE " " CG2" " " 6 0 1 C2 
    2557 14 0.710545 20.2578 29.5158 166 " " " " A 2 0 0 "ILE " " CD1" " " 6 0 1 C2 
    2558 48 2.28815 20.9728 25.3971 166 " " " " A 21 0 0 "ILE " " H  " " " 1 0 1 C2 
    2559 48 4.03166 19.1066 26.9879 166 " " " " A 21 0 0 "ILE " " HA " " " 1 0 1 C2 
    2560 48 0.863982 19.3063 26.886 166 " " " " A 21 0 0 "ILE " " HB " " " 1 0 1 C2 
    2561 48 1.64533 21.3504 28.0705 166 " " " " A 21 0 0 "ILE " HG13 " " 1 0 1 C2 
    2562 48 2.75404 20.5074 28.9825 166 " " " " A 21 0 0 "ILE " HG12 " " 1 0 1 C2 
    2563 48 0.4302 17.7434 28.3127 166 " " " " A 21 0 0 "ILE " HG21 " " 1 0 1 C2 
    2564 48 1.76319 16.9334 27.547 166 " " " " A 21 0 0 "ILE " HG22 " " 1 0 1 C2 
    2565 48 2.02836 17.7454 29.0751 166 " " " " A 21 0 0 "ILE " HG23 " " 1 0 1 C2 
    2566 48 0.933868 19.6307 30.3789 166 " " " " A 21 0 0 "ILE " HD11 " " 1 0 1 C2 
    2567 48 0.600344 21.1826 30.0821 166 " " " " A 21 0 0 "ILE " HD12 " " 1 0 1 C2 
    2568 48 -0.249074 19.958 29.0946 166 " " " " A 21 0 0 "ILE " HD13 " " 1 0 1 C2 
    2569 40 3.86883 17.299 25.3897 167 " " " " A 43 0 0 "ARG " " N  " " " 7 0 1 C2 
    2570 14 4.07499 16.4121 24.2994 167 " " " " A 2 0 0 "ARG " " CA " " " 6 0 1 C2 
    2571 14 3.17664 15.2434 24.5906 167 " " " " A 2 0 0 "ARG " " C  " " " 6 0 1 C2 
    2572 23 3.38622 14.4717 25.5152 167 " " " " A 70 0 0 "ARG " " O  " " " 8 0 1 C2 
    2573 14 5.53886 16.0332 24.0784 167 " " " " A 2 0 0 "ARG " " CB " " " 6 0 1 C2 
    2574 14 6.34049 17.203 23.5984 167 " " " " A 2 0 0 "ARG " " CG " " " 6 0 1 C2 
    2575 14 6.23058 17.5122 22.094 167 " " " " A 2 0 0 "ARG " " CD " " " 6 0 1 C2 
    2576 40 5.03084 18.3704 21.8555 167 " " " " A 43 0 0 "ARG " " NE " " " 7 0 1 C2 
    2577 14 3.89322 17.8323 21.3803 167 " " " " A 2 0 0 "ARG " " CZ " " " 6 0 1 C2 
    2578 40 3.78817 16.6291 20.8425 167 " " " " A 43 0 0 "ARG " " NH1" " " 7 0 1 C2 
    2579 40 2.78431 18.5885 21.4657 167 " " " " A 43 0 0 "ARG " " NH2" " " 7 0 1 C2 
    2580 48 4.36061 17.1123 26.2519 167 " " " " A 21 0 0 "ARG " " H  " " " 1 0 1 C2 
    2581 48 3.67845 16.8555 23.386 167 " " " " A 21 0 0 "ARG " " HA " " " 1 0 1 C2 
    2582 48 5.57212 15.2068 23.3683 167 " " " " A 21 0 0 "ARG " " HB3" " " 1 0 1 C2 
    2583 48 5.91515 15.5359 24.9724 167 " " " " A 21 0 0 "ARG " " HB2" " " 1 0 1 C2 
    2584 48 7.41466 17.0179 23.5972 167 " " " " A 21 0 0 "ARG " " HG3" " " 1 0 1 C2 
    2585 48 6.04634 18.1149 24.118 167 " " " " A 21 0 0 "ARG " " HG2" " " 1 0 1 C2 
    2586 48 6.26448 16.6446 21.4351 167 " " " " A 21 0 0 "ARG " " HD3" " " 1 0 1 C2 
    2587 48 7.08824 18.1021 21.7707 167 " " " " A 21 0 0 "ARG " " HD2" " " 1 0 1 C2 
    2588 48 4.9738 19.2841 22.2822 167 " " " " A 21 0 0 "ARG " " HE " " " 1 0 1 C2 
    2589 48 2.89343 16.2004 20.6534 167 " " " " A 21 0 0 "ARG " HH12 " " 1 0 1 C2 
    2590 48 4.53952 15.9552 20.8805 167 " " " " A 21 0 0 "ARG " HH11 " " 1 0 1 C2 
    2591 48 1.95463 18.2073 21.0339 167 " " " " A 21 0 0 "ARG " HH22 " " 1 0 1 C2 
    2592 48 2.80322 19.5877 21.6122 167 " " " " A 21 0 0 "ARG " HH21 " " 1 0 1 C2 
    2593 40 2.18555 14.9097 23.7581 168 " " " " A 43 0 0 "LEU " " N  " " " 7 0 1 C2 
    2594 14 1.1729 13.8302 24.0578 168 " " " " A 2 0 0 "LEU " " CA " " " 6 0 1 C2 
    2595 14 1.64394 12.52 23.334 168 " " " " A 2 0 0 "LEU " " C  " " " 6 0 1 C2 
    2596 23 1.82771 12.5637 22.1208 168 " " " " A 70 0 0 "LEU " " O  " " " 8 0 1 C2 
    2597 14 -0.253068 14.3357 23.5844 168 " " " " A 2 0 0 "LEU " " CB " " " 6 0 1 C2 
    2598 14 -0.733747 15.7036 24.1796 168 " " " " A 2 0 0 "LEU " " CG " " " 6 0 1 C2 
    2599 14 -2.21705 15.9384 24.0522 168 " " " " A 2 0 0 "LEU " " CD1" " " 6 0 1 C2 
    2600 14 -0.311001 15.9416 25.5962 168 " " " " A 2 0 0 "LEU " " CD2" " " 6 0 1 C2 
    2601 48 1.97407 15.3838 22.8917 168 " " " " A 21 0 0 "LEU " " H  " " " 1 0 1 C2 
    2602 48 1.18646 13.4735 25.0877 168 " " " " A 21 0 0 "LEU " " HA " " " 1 0 1 C2 
    2603 48 -0.93116 13.5333 23.8751 168 " " " " A 21 0 0 "LEU " " HB3" " " 1 0 1 C2 
    2604 48 -0.212362 14.3117 22.4954 168 " " " " A 21 0 0 "LEU " " HB2" " " 1 0 1 C2 
    2605 48 -0.223114 16.4965 23.633 168 " " " " A 21 0 0 "LEU " " HG " " " 1 0 1 C2 
    2606 48 -2.45206 16.8783 24.5516 168 " " " " A 21 0 0 "LEU " HD11 " " 1 0 1 C2 
    2607 48 -2.52444 15.9062 23.007 168 " " " " A 21 0 0 "LEU " HD12 " " 1 0 1 C2 
    2608 48 -2.81306 15.2381 24.6375 168 " " " " A 21 0 0 "LEU " HD13 " " 1 0 1 C2 
    2609 48 -0.679029 15.2612 26.3642 168 " " " " A 21 0 0 "LEU " HD21 " " 1 0 1 C2 
    2610 48 0.760231 16.082 25.7406 168 " " " " A 21 0 0 "LEU " HD22 " " 1 0 1 C2 
    2611 48 -0.697899 16.8131 26.1243 168 " " " " A 21 0 0 "LEU " HD23 " " 1 0 1 C2 
    2612 40 1.82783 11.3768 24.041 169 " " " " A 43 0 0 "ALA " " N  " " " 7 0 1 C2 
    2613 14 2.31168 10.1806 23.4285 169 " " " " A 2 0 0 "ALA " " CA " " " 6 0 1 C2 
    2614 14 1.73407 8.88563 24.1154 169 " " " " A 2 0 0 "ALA " " C  " " " 6 0 1 C2 
    2615 23 0.730825 8.94499 24.8683 169 " " " " A 70 0 0 "ALA " " O  " " " 8 0 1 C2 
    2616 14 3.81792 10.1941 23.5644 169 " " " " A 2 0 0 "ALA " " CB " " " 6 0 1 C2 
    2617 48 1.62984 11.4123 25.0307 169 " " " " A 21 0 0 "ALA " " H  " " " 1 0 1 C2 
    2618 48 1.98084 9.99704 22.4063 169 " " " " A 21 0 0 "ALA " " HA " " " 1 0 1 C2 
    2619 48 4.23437 9.20155 23.3925 169 " " " " A 21 0 0 "ALA " " HB1" " " 1 0 1 C2 
    2620 48 4.30112 10.8334 22.8255 169 " " " " A 21 0 0 "ALA " " HB2" " " 1 0 1 C2 
    2621 48 4.187 10.6493 24.4834 169 " " " " A 21 0 0 "ALA " " HB3" " " 1 0 1 C2 
    2622 40 2.14276 7.73553 23.558 170 " " " " A 43 0 0 "GLY " " N  " " " 7 0 1 C2 
    2623 14 1.38143 6.48507 23.4449 170 " " " " A 2 0 0 "GLY " " CA " " " 6 0 1 C2 
    2624 14 0.751934 6.39544 22.1279 170 " " " " A 2 0 0 "GLY " " C  " " " 6 0 1 C2 
    2625 23 0.787657 7.38939 21.3321 170 " " " " A 70 0 0 "GLY " " O  " " " 8 0 1 C2 
    2626 48 2.93184 7.75784 22.9279 170 " " " " A 21 0 0 "GLY " " H  " " " 1 0 1 C2 
    2627 48 0.584338 6.41057 24.1846 170 " " " " A 21 0 0 "GLY " " HA3" " " 1 0 1 C2 
    2628 48 1.955 5.57745 23.6329 170 " " " " A 21 0 0 "GLY " " HA2" " " 1 0 1 C2 
    2629 40 0.344029 5.24913 21.6281 171 " " " " A 43 0 0 "LEU " " N  " " " 7 0 1 C2 
    2630 14 -0.112255 4.96389 20.3068 171 " " " " A 2 0 0 "LEU " " CA " " " 6 0 1 C2 
    2631 14 -1.32672 5.8027 19.7473 171 " " " " A 2 0 0 "LEU " " C  " " " 6 0 1 C2 
    2632 23 -1.44519 5.99573 18.5352 171 " " " " A 70 0 0 "LEU " " O  " " " 8 0 1 C2 
    2633 14 -0.594669 3.44825 20.1819 171 " " " " A 2 0 0 "LEU " " CB " " " 6 0 1 C2 
    2634 14 0.60559 2.39121 20.278 171 " " " " A 2 0 0 "LEU " " CG " " " 6 0 1 C2 
    2635 14 0.0935066 0.936919 20.524 171 " " " " A 2 0 0 "LEU " " CD1" " " 6 0 1 C2 
    2636 14 1.57941 2.5817 19.1483 171 " " " " A 2 0 0 "LEU " " CD2" " " 6 0 1 C2 
    2637 48 0.623126 4.4902 22.2333 171 " " " " A 21 0 0 "LEU " " H  " " " 1 0 1 C2 
    2638 48 0.640079 5.19548 19.5529 171 " " " " A 21 0 0 "LEU " " HA " " " 1 0 1 C2 
    2639 48 -1.04132 3.25014 19.2075 171 " " " " A 21 0 0 "LEU " " HB3" " " 1 0 1 C2 
    2640 48 -1.36123 3.2497 20.9309 171 " " " " A 21 0 0 "LEU " " HB2" " " 1 0 1 C2 
    2641 48 1.11066 2.58797 21.2237 171 " " " " A 21 0 0 "LEU " " HG " " " 1 0 1 C2 
    2642 48 -0.723409 0.935863 21.2457 171 " " " " A 21 0 0 "LEU " HD11 " " 1 0 1 C2 
    2643 48 -0.402131 0.529527 19.6429 171 " " " " A 21 0 0 "LEU " HD12 " " 1 0 1 C2 
    2644 48 0.835689 0.196891 20.8234 171 " " " " A 21 0 0 "LEU " HD13 " " 1 0 1 C2 
    2645 48 1.15905 2.55798 18.1429 171 " " " " A 21 0 0 "LEU " HD21 " " 1 0 1 C2 
    2646 48 2.01597 3.57257 19.023 171 " " " " A 21 0 0 "LEU " HD22 " " 1 0 1 C2 
    2647 48 2.40495 1.88726 19.3043 171 " " " " A 21 0 0 "LEU " HD23 " " 1 0 1 C2 
    2648 40 -2.23215 6.25437 20.6324 172 " " " " A 43 0 0 "ASN " " N  " " " 7 0 1 C2 
    2649 14 -3.34105 7.10928 20.2418 172 " " " " A 2 0 0 "ASN " " CA " " " 6 0 1 C2 
    2650 14 -3.09193 8.49464 19.7665 172 " " " " A 2 0 0 "ASN " " C  " " " 6 0 1 C2 
    2651 23 -3.53424 8.87298 18.6701 172 " " " " A 70 0 0 "ASN " " O  " " " 8 0 1 C2 
    2652 14 -4.42144 7.10114 21.4327 172 " " " " A 2 0 0 "ASN " " CB " " " 6 0 1 C2 
    2653 14 -5.38961 5.97923 21.4027 172 " " " " A 2 0 0 "ASN " " CG " " " 6 0 1 C2 
    2654 23 -6.45689 6.09241 20.7651 172 " " " " A 70 0 0 "ASN " " OD1" " " 8 0 1 C2 
    2655 40 -5.03607 4.89606 22.0894 172 " " " " A 43 0 0 "ASN " " ND2" " " 7 0 1 C2 
    2656 48 -2.15466 5.94498 21.5907 172 " " " " A 21 0 0 "ASN " " H  " " " 1 0 1 C2 
    2657 48 -3.86602 6.68543 19.3858 172 " " " " A 21 0 0 "ASN " " HA " " " 1 0 1 C2 
    2658 48 -5.08923 7.9536 21.3084 172 " " " " A 21 0 0 "ASN " " HB3" " " 1 0 1 C2 
    2659 48 -3.96508 7.22076 22.4153 172 " " " " A 21 0 0 "ASN " " HB2" " " 1 0 1 C2 
    2660 48 -5.60171 4.06013 22.1263 172 " " " " A 21 0 0 "ASN " HD22 " " 1 0 1 C2 
    2661 48 -4.18607 4.96187 22.631 172 " " " " A 21 0 0 "ASN " HD21 " " 1 0 1 C2 
    2662 40 -2.29752 9.34734 20.4215 173 " " " " A 43 0 0 "PRO " " N  " " " 7 0 1 C2 
    2663 14 -1.63404 10.4968 19.7688 173 " " " " A 2 0 0 "PRO " " CA " " " 6 0 1 C2 
    2664 14 -0.89678 10.2226 18.4415 173 " " " " A 2 0 0 "PRO " " C  " " " 6 0 1 C2 
    2665 23 -1.19731 10.9064 17.4594 173 " " " " A 70 0 0 "PRO " " O  " " " 8 0 1 C2 
    2666 14 -0.600648 10.9562 20.8186 173 " " " " A 2 0 0 "PRO " " CB " " " 6 0 1 C2 
    2667 14 -1.23523 10.6184 22.1001 173 " " " " A 2 0 0 "PRO " " CG " " " 6 0 1 C2 
    2668 14 -2.04271 9.31172 21.8841 173 " " " " A 2 0 0 "PRO " " CD " " " 6 0 1 C2 
    2669 48 -2.41811 11.244 19.6461 173 " " " " A 21 0 0 "PRO " " HA " " " 1 0 1 C2 
    2670 48 -0.356131 12.0183 20.8359 173 " " " " A 21 0 0 "PRO " " HB3" " " 1 0 1 C2 
    2671 48 0.338559 10.4032 20.8319 173 " " " " A 21 0 0 "PRO " " HB2" " " 1 0 1 C2 
    2672 48 -1.91675 11.4175 22.3918 173 " " " " A 21 0 0 "PRO " " HG3" " " 1 0 1 C2 
    2673 48 -0.541665 10.4702 22.9278 173 " " " " A 21 0 0 "PRO " " HG2" " " 1 0 1 C2 
    2674 48 -1.3942 8.43658 21.9247 173 " " " " A 21 0 0 "PRO " " HD2" " " 1 0 1 C2 
    2675 48 -2.85972 9.2256 22.6005 173 " " " " A 21 0 0 "PRO " " HD3" " " 1 0 1 C2 
    2676 40 -0.127141 9.11546 18.3412 174 " " " " A 43 0 0 "LEU " " N  " " " 7 0 1 C2 
    2677 14 0.562538 8.78646 17.149 174 " " " " A 2 0 0 "LEU " " CA " " " 6 0 1 C2 
    2678 14 -0.34534 8.47268 15.9097 174 " " " " A 2 0 0 "LEU " " C  " " " 6 0 1 C2 
    2679 23 -0.243793 9.04801 14.8325 174 " " " " A 70 0 0 "LEU " " O  " " " 8 0 1 C2 
    2680 14 1.5549 7.71379 17.4257 174 " " " " A 2 0 0 "LEU " " CB " " " 6 0 1 C2 
    2681 14 2.81614 7.75289 16.4881 174 " " " " A 2 0 0 "LEU " " CG " " " 6 0 1 C2 
    2682 14 4.13635 7.32696 17.2468 174 " " " " A 2 0 0 "LEU " " CD1" " " 6 0 1 C2 
    2683 14 2.61661 6.95479 15.1901 174 " " " " A 2 0 0 "LEU " " CD2" " " 6 0 1 C2 
    2684 48 0.0334113 8.5661 19.1734 174 " " " " A 21 0 0 "LEU " " H  " " " 1 0 1 C2 
    2685 48 1.1322 9.67238 16.8684 174 " " " " A 21 0 0 "LEU " " HA " " " 1 0 1 C2 
    2686 48 1.21603 6.67927 17.4807 174 " " " " A 21 0 0 "LEU " " HB3" " " 1 0 1 C2 
    2687 48 1.93671 7.94879 18.4193 174 " " " " A 21 0 0 "LEU " " HB2" " " 1 0 1 C2 
    2688 48 2.97874 8.78608 16.1812 174 " " " " A 21 0 0 "LEU " " HG " " " 1 0 1 C2 
    2689 48 4.44475 8.09003 17.9614 174 " " " " A 21 0 0 "LEU " HD11 " " 1 0 1 C2 
    2690 48 4.01478 6.42697 17.8496 174 " " " " A 21 0 0 "LEU " HD12 " " 1 0 1 C2 
    2691 48 4.96484 7.30141 16.539 174 " " " " A 21 0 0 "LEU " HD13 " " 1 0 1 C2 
    2692 48 1.58823 7.0154 14.8339 174 " " " " A 21 0 0 "LEU " HD21 " " 1 0 1 C2 
    2693 48 3.40094 7.28049 14.5068 174 " " " " A 21 0 0 "LEU " HD22 " " 1 0 1 C2 
    2694 48 2.87112 5.91448 15.3928 174 " " " " A 21 0 0 "LEU " HD23 " " 1 0 1 C2 
    2695 40 -1.32184 7.61955 16.1593 175 " " " " A 43 0 0 "ALA " " N  " " " 7 0 1 C2 
    2696 14 -2.37519 7.28524 15.1958 175 " " " " A 2 0 0 "ALA " " CA " " " 6 0 1 C2 
    2697 14 -3.34127 8.45809 14.8664 175 " " " " A 2 0 0 "ALA " " C  " " " 6 0 1 C2 
    2698 23 -3.82201 8.50272 13.7772 175 " " " " A 70 0 0 "ALA " " O  " " " 8 0 1 C2 
    2699 14 -3.20621 6.15893 15.798 175 " " " " A 2 0 0 "ALA " " CB " " " 6 0 1 C2 
    2700 48 -1.53218 7.31578 17.0993 175 " " " " A 21 0 0 "ALA " " H  " " " 1 0 1 C2 
    2701 48 -1.91813 7.11346 14.2212 175 " " " " A 21 0 0 "ALA " " HA " " " 1 0 1 C2 
    2702 48 -2.59833 5.30456 16.0957 175 " " " " A 21 0 0 "ALA " " HB1" " " 1 0 1 C2 
    2703 48 -3.74312 6.3972 16.7162 175 " " " " A 21 0 0 "ALA " " HB2" " " 1 0 1 C2 
    2704 48 -3.94304 5.80151 15.0787 175 " " " " A 21 0 0 "ALA " " HB3" " " 1 0 1 C2 
    2705 40 -3.47811 9.40496 15.7962 176 " " " " A 43 0 0 "SER " " N  " " " 7 0 1 C2 
    2706 14 -4.11524 10.7303 15.5662 176 " " " " A 2 0 0 "SER " " CA " " " 6 0 1 C2 
    2707 14 -3.17879 11.5922 14.6419 176 " " " " A 2 0 0 "SER " " C  " " " 6 0 1 C2 
    2708 23 -3.7751 12.2741 13.7588 176 " " " " A 70 0 0 "SER " " O  " " " 8 0 1 C2 
    2709 14 -4.50373 11.442 16.8426 176 " " " " A 2 0 0 "SER " " CB " " " 6 0 1 C2 
    2710 23 -5.32191 12.5549 16.548 176 " " " " A 70 0 0 "SER " " OG " " " 8 0 1 C2 
    2711 48 -3.12147 9.16348 16.7098 176 " " " " A 21 0 0 "SER " " H  " " " 1 0 1 C2 
    2712 48 -5.05799 10.484 15.0777 176 " " " " A 21 0 0 "SER " " HA " " " 1 0 1 C2 
    2713 48 -3.61096 11.7941 17.3594 176 " " " " A 21 0 0 "SER " " HB3" " " 1 0 1 C2 
    2714 48 -5.00719 10.7693 17.5369 176 " " " " A 21 0 0 "SER " " HB2" " " 1 0 1 C2 
    2715 48 -4.84383 13.2892 16.9018 176 " " " " A 21 0 0 "SER " " HG " " " 1 0 1 C2 
    2716 40 -1.88604 11.4822 14.7933 177 " " " " A 43 0 0 "GLU " " N  " " " 7 0 1 C2 
    2717 14 -0.870178 12.2006 13.9406 177 " " " " A 2 0 0 "GLU " " CA " " " 6 0 1 C2 
    2718 14 -0.593121 11.5372 12.5221 177 " " " " A 2 0 0 "GLU " " C  " " " 6 0 1 C2 
    2719 23 -0.619788 12.235 11.5154 177 " " " " A 70 0 0 "GLU " " O  " " " 8 0 1 C2 
    2720 14 0.412843 12.3494 14.7027 177 " " " " A 2 0 0 "GLU " " CB " " " 6 0 1 C2 
    2721 14 1.6008 13.0572 13.9458 177 " " " " A 2 0 0 "GLU " " CG " " " 6 0 1 C2 
    2722 14 1.27787 14.4974 13.6128 177 " " " " A 2 0 0 "GLU " " CD " " " 6 0 1 C2 
    2723 23 0.310272 15.0514 14.1251 177 " " " " A 70 0 0 "GLU " " OE1" " " 8 0 1 C2 
    2724 23 2.08215 15.087 12.8806 177 " " " " A 70 0 0 "GLU " " OE2" " " 8 0 1 C2 
    2725 48 -1.47818 10.914 15.5219 177 " " " " A 21 0 0 "GLU " " H  " " " 1 0 1 C2 
    2726 48 -1.10462 13.2175 13.626 177 " " " " A 21 0 0 "GLU " " HA " " " 1 0 1 C2 
    2727 48 0.693924 11.327 14.9554 177 " " " " A 21 0 0 "GLU " " HB3" " " 1 0 1 C2 
    2728 48 0.0710042 12.9005 15.5787 177 " " " " A 21 0 0 "GLU " " HB2" " " 1 0 1 C2 
    2729 48 1.78514 12.6364 12.9574 177 " " " " A 21 0 0 "GLU " " HG3" " " 1 0 1 C2 
    2730 48 2.52998 13.0611 14.5157 177 " " " " A 21 0 0 "GLU " " HG2" " " 1 0 1 C2 
    2731 40 -0.41986 10.1781 12.4599 178 " " " " A 43 0 0 "LEU " " N  " " " 7 0 1 C2 
    2732 14 2.69728e-05 9.36355 11.3057 178 " " " " A 2 0 0 "LEU " " CA " " " 6 0 1 C2 
    2733 14 -1.03962 9.54771 10.1517 178 " " " " A 2 0 0 "LEU " " C  " " " 6 0 1 C2 
    2734 23 -0.737568 9.85907 9.03254 178 " " " " A 70 0 0 "LEU " " O  " " " 8 0 1 C2 
    2735 14 0.210384 7.87432 11.7052 178 " " " " A 2 0 0 "LEU " " CB " " " 6 0 1 C2 
    2736 14 0.834575 6.88974 10.6531 178 " " " " A 2 0 0 "LEU " " CG " " " 6 0 1 C2 
    2737 14 2.36183 7.31815 10.3552 178 " " " " A 2 0 0 "LEU " " CD1" " " 6 0 1 C2 
    2738 14 0.749459 5.44994 11.2226 178 " " " " A 2 0 0 "LEU " " CD2" " " 6 0 1 C2 
    2739 48 -0.444792 9.70415 13.3514 178 " " " " A 21 0 0 "LEU " " H  " " " 1 0 1 C2 
    2740 48 0.967002 9.75066 10.9845 178 " " " " A 21 0 0 "LEU " " HA " " " 1 0 1 C2 
    2741 48 -0.715677 7.4289 12.0687 178 " " " " A 21 0 0 "LEU " " HB3" " " 1 0 1 C2 
    2742 48 0.885414 7.90356 12.5606 178 " " " " A 21 0 0 "LEU " " HB2" " " 1 0 1 C2 
    2743 48 0.19626 6.98914 9.77517 178 " " " " A 21 0 0 "LEU " " HG " " " 1 0 1 C2 
    2744 48 2.7489 6.76858 9.49714 178 " " " " A 21 0 0 "LEU " HD11 " " 1 0 1 C2 
    2745 48 2.50341 8.36531 10.0878 178 " " " " A 21 0 0 "LEU " HD12 " " 1 0 1 C2 
    2746 48 3.0472 7.1834 11.192 178 " " " " A 21 0 0 "LEU " HD13 " " 1 0 1 C2 
    2747 48 1.32236 4.84014 10.524 178 " " " " A 21 0 0 "LEU " HD21 " " 1 0 1 C2 
    2748 48 1.25124 5.25976 12.1714 178 " " " " A 21 0 0 "LEU " HD22 " " 1 0 1 C2 
    2749 48 -0.293463 5.14903 11.322 178 " " " " A 21 0 0 "LEU " HD23 " " 1 0 1 C2 
    2750 40 -2.38788 9.47021 10.5395 179 " " " " A 43 0 0 "THR " " N  " " " 7 0 1 C2 
    2751 14 -3.56592 9.6735 9.70883 179 " " " " A 2 0 0 "THR " " CA " " " 6 0 1 C2 
    2752 14 -3.67689 11.1622 9.18553 179 " " " " A 2 0 0 "THR " " C  " " " 6 0 1 C2 
    2753 23 -4.38959 11.4522 8.20331 179 " " " " A 70 0 0 "THR " " O  " " " 8 0 1 C2 
    2754 14 -4.86026 9.16273 10.3885 179 " " " " A 2 0 0 "THR " " CB " " " 6 0 1 C2 
    2755 23 -5.16647 9.81586 11.6273 179 " " " " A 70 0 0 "THR " " OG1" " " 8 0 1 C2 
    2756 14 -4.98562 7.61814 10.5539 179 " " " " A 2 0 0 "THR " " CG2" " " 6 0 1 C2 
    2757 48 -2.52319 9.37173 11.5355 179 " " " " A 21 0 0 "THR " " H  " " " 1 0 1 C2 
    2758 48 -3.4423 9.03682 8.83279 179 " " " " A 21 0 0 "THR " " HA " " " 1 0 1 C2 
    2759 48 -5.64612 9.40866 9.6743 179 " " " " A 21 0 0 "THR " " HB " " " 1 0 1 C2 
    2760 48 -4.97339 9.32259 12.4099 179 " " " " A 21 0 0 "THR " " HG1" " " 1 0 1 C2 
    2761 48 -5.91824 7.24331 10.9756 179 " " " " A 21 0 0 "THR " HG21 " " 1 0 1 C2 
    2762 48 -4.68004 7.02779 9.69006 179 " " " " A 21 0 0 "THR " HG22 " " 1 0 1 C2 
    2763 48 -4.31326 7.32538 11.3603 179 " " " " A 21 0 0 "THR " HG23 " " 1 0 1 C2 
    2764 40 -2.80108 12.0196 9.73076 180 " " " " A 43 0 0 "GLY " " N  " " " 7 0 1 C2 
    2765 14 -2.74333 13.466 9.42094 180 " " " " A 2 0 0 "GLY " " CA " " " 6 0 1 C2 
    2766 14 -1.53425 13.8364 8.60652 180 " " " " A 2 0 0 "GLY " " C  " " " 6 0 1 C2 
    2767 23 -1.41363 15.0364 8.33888 180 " " " " A 70 0 0 "GLY " " O  " " " 8 0 1 C2 
    2768 48 -1.98006 11.8522 10.2947 180 " " " " A 21 0 0 "GLY " " H  " " " 1 0 1 C2 
    2769 48 -2.90993 14.0109 10.3501 180 " " " " A 21 0 0 "GLY " " HA3" " " 1 0 1 C2 
    2770 48 -3.65395 13.8642 8.97343 180 " " " " A 21 0 0 "GLY " " HA2" " " 1 0 1 C2 
    2771 40 -0.89802 12.8226 7.98466 181 " " " " A 43 0 0 "THR " " N  " " " 7 0 1 C2 
    2772 14 -0.0412481 13.03 6.80644 181 " " " " A 2 0 0 "THR " " CA " " " 6 0 1 C2 
    2773 14 -0.858748 13.0936 5.51144 181 " " " " A 2 0 0 "THR " " C  " " " 6 0 1 C2 
    2774 23 -0.338708 13.6048 4.51051 181 " " " " A 70 0 0 "THR " " O  " " " 8 0 1 C2 
    2775 14 0.912607 11.9421 6.66084 181 " " " " A 2 0 0 "THR " " CB " " " 6 0 1 C2 
    2776 23 0.470624 10.6388 6.80366 181 " " " " A 70 0 0 "THR " " OG1" " " 8 0 1 C2 
    2777 14 2.14893 12.0237 7.55677 181 " " " " A 2 0 0 "THR " " CG2" " " 6 0 1 C2 
    2778 48 -1.1875 11.8864 8.22939 181 " " " " A 21 0 0 "THR " " H  " " " 1 0 1 C2 
    2779 48 0.510571 13.9697 6.78207 181 " " " " A 21 0 0 "THR " " HA " " " 1 0 1 C2 
    2780 48 1.37859 11.9075 5.67607 181 " " " " A 21 0 0 "THR " " HB " " " 1 0 1 C2 
    2781 48 0.0103824 10.5941 7.6278 181 " " " " A 21 0 0 "THR " " HG1" " " 1 0 1 C2 
    2782 48 1.7634 11.8367 8.55902 181 " " " " A 21 0 0 "THR " HG21 " " 1 0 1 C2 
    2783 48 2.8928 11.2526 7.35623 181 " " " " A 21 0 0 "THR " HG22 " " 1 0 1 C2 
    2784 48 2.6672 12.9755 7.67309 181 " " " " A 21 0 0 "THR " HG23 " " 1 0 1 C2 
    2785 40 -2.17587 12.7405 5.57226 182 " " " " A 43 0 0 "ILE " " N  " " " 7 0 1 C2 
    2786 14 -3.14235 12.9523 4.48338 182 " " " " A 2 0 0 "ILE " " CA " " " 6 0 1 C2 
    2787 14 -4.21002 13.7894 5.17841 182 " " " " A 2 0 0 "ILE " " C  " " " 6 0 1 C2 
    2788 23 -4.46857 13.6229 6.3839 182 " " " " A 70 0 0 "ILE " " O  " " " 8 0 1 C2 
    2789 14 -3.62969 11.5761 3.99499 182 " " " " A 2 0 0 "ILE " " CB " " " 6 0 1 C2 
    2790 14 -2.46951 10.9929 3.22964 182 " " " " A 2 0 0 "ILE " " CG1" " " 6 0 1 C2 
    2791 14 -4.90057 11.595 3.23353 182 " " " " A 2 0 0 "ILE " " CG2" " " 6 0 1 C2 
    2792 14 -2.59325 9.43263 3.00816 182 " " " " A 2 0 0 "ILE " " CD1" " " 6 0 1 C2 
    2793 48 -2.63073 12.3514 6.38576 182 " " " " A 21 0 0 "ILE " " H  " " " 1 0 1 C2 
    2794 48 -2.75601 13.5482 3.6565 182 " " " " A 21 0 0 "ILE " " HA " " " 1 0 1 C2 
    2795 48 -3.82761 10.9098 4.83464 182 " " " " A 21 0 0 "ILE " " HB " " " 1 0 1 C2 
    2796 48 -1.59406 11.0744 3.87389 182 " " " " A 21 0 0 "ILE " HG13 " " 1 0 1 C2 
    2797 48 -2.11824 11.4151 2.2881 182 " " " " A 21 0 0 "ILE " HG12 " " 1 0 1 C2 
    2798 48 -4.68822 11.9628 2.22966 182 " " " " A 21 0 0 "ILE " HG21 " " 1 0 1 C2 
    2799 48 -5.33844 10.6008 3.14496 182 " " " " A 21 0 0 "ILE " HG22 " " 1 0 1 C2 
    2800 48 -5.63754 12.2329 3.72141 182 " " " " A 21 0 0 "ILE " HG23 " " 1 0 1 C2 
    2801 48 -1.77568 9.00762 2.42588 182 " " " " A 21 0 0 "ILE " HD11 " " 1 0 1 C2 
    2802 48 -2.61541 9.00217 4.00932 182 " " " " A 21 0 0 "ILE " HD12 " " 1 0 1 C2 
    2803 48 -3.47321 9.20146 2.40789 182 " " " " A 21 0 0 "ILE " HD13 " " 1 0 1 C2 
    2804 40 -4.69325 14.8038 4.44982 183 " " " " A 43 0 0 "GLY " " N  " " " 7 0 1 C2 
    2805 14 -5.60734 15.8118 5.01966 183 " " " " A 2 0 0 "GLY " " CA " " " 6 0 1 C2 
    2806 14 -5.99439 16.8178 3.9125 183 " " " " A 2 0 0 "GLY " " C  " " " 6 0 1 C2 
    2807 23 -6.33969 16.4107 2.75742 183 " " " " A 70 0 0 "GLY " " O  " " " 8 0 1 C2 
    2808 48 -4.34339 15.056 3.53655 183 " " " " A 21 0 0 "GLY " " H  " " " 1 0 1 C2 
    2809 48 -5.03225 16.3504 5.77285 183 " " " " A 21 0 0 "GLY " " HA3" " " 1 0 1 C2 
    2810 48 -6.44266 15.4333 5.6088 183 " " " " A 21 0 0 "GLY " " HA2" " " 1 0 1 C2 
    2811 40 -5.92917 18.1469 4.25374 184 " " " " A 43 0 0 "GLU " " N  " " " 7 0 1 C2 
    2812 14 -6.37284 19.2062 3.33836 184 " " " " A 2 0 0 "GLU " " CA " " " 6 0 1 C2 
    2813 14 -5.5033 19.4076 2.06858 184 " " " " A 2 0 0 "GLU " " C  " " " 6 0 1 C2 
    2814 23 -6.0803 19.7166 1.0085 184 " " " " A 70 0 0 "GLU " " O  " " " 8 0 1 C2 
    2815 14 -6.27326 20.5538 4.06409 184 " " " " A 2 0 0 "GLU " " CB " " " 6 0 1 C2 
    2816 14 -6.94763 20.721 5.43564 184 " " " " A 2 0 0 "GLU " " CG " " " 6 0 1 C2 
    2817 14 -8.46937 20.6874 5.41255 184 " " " " A 2 0 0 "GLU " " CD " " " 6 0 1 C2 
    2818 23 -9.126 20.1922 4.4857 184 " " " " A 70 0 0 "GLU " " OE1" " " 8 0 1 C2 
    2819 23 -8.94836 21.0371 6.46898 184 " " " " A 70 0 0 "GLU " " OE2" " " 8 0 1 C2 
    2820 48 -5.52303 18.3945 5.14472 184 " " " " A 21 0 0 "GLU " " H  " " " 1 0 1 C2 
    2821 48 -7.40299 19.0147 3.03799 184 " " " " A 21 0 0 "GLU " " HA " " " 1 0 1 C2 
    2822 48 -6.47874 21.3599 3.35978 184 " " " " A 21 0 0 "GLU " " HB3" " " 1 0 1 C2 
    2823 48 -5.2075 20.6778 4.25616 184 " " " " A 21 0 0 "GLU " " HB2" " " 1 0 1 C2 
    2824 48 -6.63835 21.6937 5.81819 184 " " " " A 21 0 0 "GLU " " HG3" " " 1 0 1 C2 
    2825 48 -6.64617 19.9328 6.12549 184 " " " " A 21 0 0 "GLU " " HG2" " " 1 0 1 C2 
    2826 40 -4.20811 19.1817 2.04141 185 " " " " A 43 0 0 "ASP " " N  " " " 7 0 1 C2 
    2827 14 -3.28377 19.2918 0.833202 185 " " " " A 2 0 0 "ASP " " CA " " " 6 0 1 C2 
    2828 14 -3.09238 17.9169 0.120613 185 " " " " A 2 0 0 "ASP " " C  " " " 6 0 1 C2 
    2829 23 -2.27551 17.7498 -0.787865 185 " " " " A 70 0 0 "ASP " " O  " " " 8 0 1 C2 
    2830 14 -1.95126 19.9628 1.13757 185 " " " " A 2 0 0 "ASP " " CB " " " 6 0 1 C2 
    2831 14 -0.97624 19.2599 2.01415 185 " " " " A 2 0 0 "ASP " " CG " " " 6 0 1 C2 
    2832 23 -1.34409 18.8997 3.20107 185 " " " " A 70 0 0 "ASP " " OD1" " " 8 0 1 C2 
    2833 23 0.229193 19.1693 1.70642 185 " " " " A 70 0 0 "ASP " " OD2" " " 8 0 1 C2 
    2834 48 -3.76932 19.0233 2.93722 185 " " " " A 21 0 0 "ASP " " H  " " " 1 0 1 C2 
    2835 48 -3.85869 19.8523 0.0960163 185 " " " " A 21 0 0 "ASP " " HA " " " 1 0 1 C2 
    2836 48 -2.21501 20.9749 1.44442 185 " " " " A 21 0 0 "ASP " " HB3" " " 1 0 1 C2 
    2837 48 -1.46997 19.9697 0.159613 185 " " " " A 21 0 0 "ASP " " HB2" " " 1 0 1 C2 
    2838 40 -3.84188 16.9043 0.596454 186 " " " " A 43 0 0 "GLN " " N  " " " 7 0 1 C2 
    2839 14 -4.1059 15.6605 -0.135048 186 " " " " A 2 0 0 "GLN " " CA " " " 6 0 1 C2 
    2840 14 -5.5261 15.633 -0.760694 186 " " " " A 2 0 0 "GLN " " C  " " " 6 0 1 C2 
    2841 23 -5.78609 14.8503 -1.64875 186 " " " " A 70 0 0 "GLN " " O  " " " 8 0 1 C2 
    2842 14 -3.82957 14.4881 0.769046 186 " " " " A 2 0 0 "GLN " " CB " " " 6 0 1 C2 
    2843 14 -2.52097 13.7148 0.319533 186 " " " " A 2 0 0 "GLN " " CG " " " 6 0 1 C2 
    2844 14 -1.22015 14.4581 0.506147 186 " " " " A 2 0 0 "GLN " " CD " " " 6 0 1 C2 
    2845 23 -0.281886 14.0716 -0.186555 186 " " " " A 70 0 0 "GLN " " OE1" " " 8 0 1 C2 
    2846 40 -1.13483 15.5247 1.28108 186 " " " " A 43 0 0 "GLN " " NE2" " " 7 0 1 C2 
    2847 48 -4.4281 17.0899 1.39769 186 " " " " A 21 0 0 "GLN " " H  " " " 1 0 1 C2 
    2848 48 -3.49281 15.5046 -1.02269 186 " " " " A 21 0 0 "GLN " " HA " " " 1 0 1 C2 
    2849 48 -4.67136 13.8155 0.604427 186 " " " " A 21 0 0 "GLN " " HB3" " " 1 0 1 C2 
    2850 48 -3.92309 14.8767 1.7831 186 " " " " A 21 0 0 "GLN " " HB2" " " 1 0 1 C2 
    2851 48 -2.63422 13.416 -0.72259 186 " " " " A 21 0 0 "GLN " " HG3" " " 1 0 1 C2 
    2852 48 -2.45433 12.8144 0.9302 186 " " " " A 21 0 0 "GLN " " HG2" " " 1 0 1 C2 
    2853 48 -0.27558 16.0555 1.28991 186 " " " " A 21 0 0 "GLN " HE22 " " 1 0 1 C2 
    2854 48 -1.9503 15.8834 1.75698 186 " " " " A 21 0 0 "GLN " HE21 " " 1 0 1 C2 
    2855 40 -6.35326 16.6659 -0.565328 187 " " " " A 43 0 0 "LYS " " N  " " " 7 0 1 C2 
    2856 14 -7.63551 16.9833 -1.31868 187 " " " " A 2 0 0 "LYS " " CA " " " 6 0 1 C2 
    2857 14 -7.30058 17.7645 -2.58081 187 " " " " A 2 0 0 "LYS " " C  " " " 6 0 1 C2 
    2858 23 -8.18871 17.9291 -3.43225 187 " " " " A 70 0 0 "LYS " " O  " " " 8 0 1 C2 
    2859 14 -8.61582 17.8297 -0.390932 187 " " " " A 2 0 0 "LYS " " CB " " " 6 0 1 C2 
    2860 14 -9.26286 17.1655 0.77599 187 " " " " A 2 0 0 "LYS " " CG " " " 6 0 1 C2 
    2861 14 -10.2609 18.0592 1.54007 187 " " " " A 2 0 0 "LYS " " CD " " " 6 0 1 C2 
    2862 14 -10.6707 17.6068 2.91283 187 " " " " A 2 0 0 "LYS " " CE " " " 6 0 1 C2 
    2863 40 -11.2483 18.689 3.78073 187 " " " " A 43 0 0 "LYS " " NZ " " " 7 0 1 C2 
    2864 48 -6.06332 17.2894 0.174441 187 " " " " A 21 0 0 "LYS " " H  " " " 1 0 1 C2 
    2865 48 -8.02387 16.001 -1.58785 187 " " " " A 21 0 0 "LYS " " HA " " " 1 0 1 C2 
    2866 48 -9.42204 18.2037 -1.02202 187 " " " " A 21 0 0 "LYS " " HB3" " " 1 0 1 C2 
    2867 48 -8.10428 18.7126 -0.00759323 187 " " " " A 21 0 0 "LYS " " HB2" " " 1 0 1 C2 
    2868 48 -8.5229 16.6742 1.40782 187 " " " " A 21 0 0 "LYS " " HG3" " " 1 0 1 C2 
    2869 48 -9.75946 16.2458 0.466786 187 " " " " A 21 0 0 "LYS " " HG2" " " 1 0 1 C2 
    2870 48 -11.1557 18.1809 0.929622 187 " " " " A 21 0 0 "LYS " " HD3" " " 1 0 1 C2 
    2871 48 -9.75143 19.0219 1.50041 187 " " " " A 21 0 0 "LYS " " HD2" " " 1 0 1 C2 
    2872 48 -9.92856 17.1729 3.58302 187 " " " " A 21 0 0 "LYS " " HE3" " " 1 0 1 C2 
    2873 48 -11.4313 16.8389 2.77199 187 " " " " A 21 0 0 "LYS " " HE2" " " 1 0 1 C2 
    2874 48 -11.9606 19.2988 3.40534 187 " " " " A 21 0 0 "LYS " " HZ1" " " 1 0 1 C2 
    2875 48 -11.6953 18.2398 4.56713 187 " " " " A 21 0 0 "LYS " " HZ2" " " 1 0 1 C2 
    2876 48 -10.4647 19.2653 4.05276 187 " " " " A 21 0 0 "LYS " " HZ3" " " 1 0 1 C2 
    2877 40 -6.08129 18.2872 -2.73657 188 " " " " A 43 0 0 "ARG " " N  " " " 7 0 1 C2 
    2878 14 -5.82126 19.2202 -3.8044 188 " " " " A 2 0 0 "ARG " " CA " " " 6 0 1 C2 
    2879 14 -5.32456 18.5388 -5.07061 188 " " " " A 2 0 0 "ARG " " C  " " " 6 0 1 C2 
    2880 23 -4.68231 17.4845 -5.05942 188 " " " " A 70 0 0 "ARG " " O  " " " 8 0 1 C2 
    2881 14 -4.54653 19.9854 -3.27677 188 " " " " A 2 0 0 "ARG " " CB " " " 6 0 1 C2 
    2882 14 -4.87895 21.1221 -2.30218 188 " " " " A 2 0 0 "ARG " " CG " " " 6 0 1 C2 
    2883 14 -3.65436 21.9212 -1.99036 188 " " " " A 2 0 0 "ARG " " CD " " " 6 0 1 C2 
    2884 40 -3.74197 22.6436 -0.722387 188 " " " " A 43 0 0 "ARG " " NE " " " 7 0 1 C2 
    2885 14 -2.84231 23.3123 0.00701611 188 " " " " A 2 0 0 "ARG " " CZ " " " 6 0 1 C2 
    2886 40 -3.25666 24.0135 1.07149 188 " " " " A 43 0 0 "ARG " " NH1" " " 7 0 1 C2 
    2887 40 -1.57273 23.3568 -0.425329 188 " " " " A 43 0 0 "ARG " " NH2" " " 7 0 1 C2 
    2888 48 -5.43393 17.8988 -2.06567 188 " " " " A 21 0 0 "ARG " " H  " " " 1 0 1 C2 
    2889 48 -6.6459 19.933 -3.80721 188 " " " " A 21 0 0 "ARG " " HA " " " 1 0 1 C2 
    2890 48 -4.07987 20.3789 -4.17977 188 " " " " A 21 0 0 "ARG " " HB3" " " 1 0 1 C2 
    2891 48 -3.77487 19.369 -2.81549 188 " " " " A 21 0 0 "ARG " " HB2" " " 1 0 1 C2 
    2892 48 -5.51318 20.8515 -1.45802 188 " " " " A 21 0 0 "ARG " " HG3" " " 1 0 1 C2 
    2893 48 -5.57312 21.7957 -2.80475 188 " " " " A 21 0 0 "ARG " " HG2" " " 1 0 1 C2 
    2894 48 -3.42359 22.5505 -2.84992 188 " " " " A 21 0 0 "ARG " " HD3" " " 1 0 1 C2 
    2895 48 -2.72967 21.3474 -1.92901 188 " " " " A 21 0 0 "ARG " " HD2" " " 1 0 1 C2 
    2896 48 -4.67876 22.8841 -0.431395 188 " " " " A 21 0 0 "ARG " " HE " " " 1 0 1 C2 
    2897 48 -2.81834 24.8573 1.41202 188 " " " " A 21 0 0 "ARG " HH12 " " 1 0 1 C2 
    2898 48 -4.20207 23.8568 1.39043 188 " " " " A 21 0 0 "ARG " HH11 " " 1 0 1 C2 
    2899 48 -0.943356 24.0301 -0.0122596 188 " " " " A 21 0 0 "ARG " HH22 " " 1 0 1 C2 
    2900 48 -1.32729 22.749 -1.19369 188 " " " " A 21 0 0 "ARG " HH21 " " 1 0 1 C2 
    2901 40 -5.62704 19.2397 -6.16839 189 " " " " A 43 0 0 "ALA " " N  " " " 7 0 1 C2 
    2902 14 -5.00774 19.0122 -7.4812 189 " " " " A 2 0 0 "ALA " " CA " " " 6 0 1 C2 
    2903 14 -4.95043 20.2755 -8.36294 189 " " " " A 2 0 0 "ALA " " C  " " " 6 0 1 C2 
    2904 23 -4.14609 20.2421 -9.31785 189 " " " " A 70 0 0 "ALA " " O  " " " 8 0 1 C2 
    2905 14 -5.65007 17.7986 -8.18678 189 " " " " A 2 0 0 "ALA " " CB " " " 6 0 1 C2 
    2906 48 -6.14609 20.105 -6.12454 189 " " " " A 21 0 0 "ALA " " H  " " " 1 0 1 C2 
    2907 48 -3.95033 18.918 -7.23396 189 " " " " A 21 0 0 "ALA " " HA " " " 1 0 1 C2 
    2908 48 -6.73453 17.8622 -8.2762 189 " " " " A 21 0 0 "ALA " " HB1" " " 1 0 1 C2 
    2909 48 -5.2425 17.742 -9.19613 189 " " " " A 21 0 0 "ALA " " HB2" " " 1 0 1 C2 
    2910 48 -5.51138 16.8716 -7.63046 189 " " " " A 21 0 0 "ALA " " HB3" " " 1 0 1 C2 
    2911 40 -5.69231 21.4191 -8.03561 190 " " " " A 43 0 0 "GLU " " N  " " " 7 0 1 C2 
    2912 14 -5.77563 22.7266 -8.69568 190 " " " " A 2 0 0 "GLU " " CA " " " 6 0 1 C2 
    2913 14 -4.60689 23.2585 -9.50633 190 " " " " A 2 0 0 "GLU " " C  " " " 6 0 1 C2 
    2914 23 -4.71805 23.5286 -10.7215 190 " " " " A 70 0 0 "GLU " " O  " " " 8 0 1 C2 
    2915 14 -6.37318 23.8119 -7.80885 190 " " " " A 2 0 0 "GLU " " CB " " " 6 0 1 C2 
    2916 14 -7.38353 23.38 -6.7021 190 " " " " A 2 0 0 "GLU " " CG " " " 6 0 1 C2 
    2917 14 -6.65283 22.6955 -5.55718 190 " " " " A 2 0 0 "GLU " " CD " " " 6 0 1 C2 
    2918 23 -7.06455 21.614 -5.32408 190 " " " " A 70 0 0 "GLU " " OE1" " " 8 0 1 C2 
    2919 23 -5.55813 23.1199 -5.10878 190 " " " " A 70 0 0 "GLU " " OE2" " " 8 0 1 C2 
    2920 48 -6.16273 21.3938 -7.14221 190 " " " " A 21 0 0 "GLU " " H  " " " 1 0 1 C2 
    2921 48 -6.58797 22.5262 -9.39429 190 " " " " A 21 0 0 "GLU " " HA " " " 1 0 1 C2 
    2922 48 -6.80388 24.5156 -8.52108 190 " " " " A 21 0 0 "GLU " " HB3" " " 1 0 1 C2 
    2923 48 -5.55362 24.3493 -7.33179 190 " " " " A 21 0 0 "GLU " " HB2" " " 1 0 1 C2 
    2924 48 -8.174 22.7013 -7.02241 190 " " " " A 21 0 0 "GLU " " HG3" " " 1 0 1 C2 
    2925 48 -7.91641 24.2149 -6.24699 190 " " " " A 21 0 0 "GLU " " HG2" " " 1 0 1 C2 
    2926 40 -3.44527 23.4245 -8.89077 191 " " " " A 43 0 0 "VAL " " N  " " " 7 0 1 C2 
    2927 14 -2.12523 23.7892 -9.46978 191 " " " " A 2 0 0 "VAL " " CA " " " 6 0 1 C2 
    2928 14 -1.15609 22.5731 -9.53644 191 " " " " A 2 0 0 "VAL " " C  " " " 6 0 1 C2 
    2929 23 -0.218291 22.4487 -10.3452 191 " " " " A 70 0 0 "VAL " " O  " " " 8 0 1 C2 
    2930 14 -1.43434 24.9179 -8.68952 191 " " " " A 2 0 0 "VAL " " CB " " " 6 0 1 C2 
    2931 14 -2.03956 26.2191 -9.1439 191 " " " " A 2 0 0 "VAL " " CG1" " " 6 0 1 C2 
    2932 14 -1.42244 24.7679 -7.08551 191 " " " " A 2 0 0 "VAL " " CG2" " " 6 0 1 C2 
    2933 48 -3.47272 23.0355 -7.9591 191 " " " " A 21 0 0 "VAL " " H  " " " 1 0 1 C2 
    2934 48 -2.30164 24.1706 -10.4755 191 " " " " A 21 0 0 "VAL " " HA " " " 1 0 1 C2 
    2935 48 -0.3851 24.9358 -8.98427 191 " " " " A 21 0 0 "VAL " " HB " " " 1 0 1 C2 
    2936 48 -1.63841 27.0313 -8.53763 191 " " " " A 21 0 0 "VAL " HG11 " " 1 0 1 C2 
    2937 48 -1.77053 26.4452 -10.1757 191 " " " " A 21 0 0 "VAL " HG12 " " 1 0 1 C2 
    2938 48 -3.12168 26.3122 -9.23583 191 " " " " A 21 0 0 "VAL " HG13 " " 1 0 1 C2 
    2939 48 -2.43311 24.9336 -6.71248 191 " " " " A 21 0 0 "VAL " HG21 " " 1 0 1 C2 
    2940 48 -0.920654 23.8416 -6.80546 191 " " " " A 21 0 0 "VAL " HG22 " " 1 0 1 C2 
    2941 48 -0.865641 25.6044 -6.66326 191 " " " " A 21 0 0 "VAL " HG23 " " 1 0 1 C2 
    2942 40 -1.44418 21.5836 -8.66605 192 " " " " A 43 0 0 "ALA " " N  " " " 7 0 1 C2 
    2943 14 -0.551332 20.5036 -8.30247 192 " " " " A 2 0 0 "ALA " " CA " " " 6 0 1 C2 
    2944 14 -0.506274 19.3981 -9.34875 192 " " " " A 2 0 0 "ALA " " C  " " " 6 0 1 C2 
    2945 23 0.488092 18.6346 -9.38047 192 " " " " A 70 0 0 "ALA " " O  " " " 8 0 1 C2 
    2946 14 -0.868276 19.9241 -6.92213 192 " " " " A 2 0 0 "ALA " " CB " " " 6 0 1 C2 
    2947 48 -2.10023 21.87 -7.95351 192 " " " " A 21 0 0 "ALA " " H  " " " 1 0 1 C2 
    2948 48 0.462211 20.8789 -8.16108 192 " " " " A 21 0 0 "ALA " " HA " " " 1 0 1 C2 
    2949 48 -1.87076 19.4963 -6.9332 192 " " " " A 21 0 0 "ALA " " HB1" " " 1 0 1 C2 
    2950 48 -0.155499 19.1542 -6.62681 192 " " " " A 21 0 0 "ALA " " HB2" " " 1 0 1 C2 
    2951 48 -0.84223 20.7638 -6.22755 192 " " " " A 21 0 0 "ALA " " HB3" " " 1 0 1 C2 
    2952 40 -1.56203 19.2254 -10.1738 193 " " " " A 43 0 0 "ALA " " N  " " " 7 0 1 C2 
    2953 14 -1.66917 18.1015 -11.0185 193 " " " " A 2 0 0 "ALA " " CA " " " 6 0 1 C2 
    2954 14 -2.51802 18.4287 -12.3249 193 " " " " A 2 0 0 "ALA " " C  " " " 6 0 1 C2 
    2955 23 -2.23114 17.8493 -13.3766 193 " " " " A 70 0 0 "ALA " " O  " " " 8 0 1 C2 
    2956 14 -2.17963 16.9044 -10.2389 193 " " " " A 2 0 0 "ALA " " CB " " " 6 0 1 C2 
    2957 48 -2.19302 20.0103 -10.0972 193 " " " " A 21 0 0 "ALA " " H  " " " 1 0 1 C2 
    2958 48 -0.663886 17.868 -11.3691 193 " " " " A 21 0 0 "ALA " " HA " " " 1 0 1 C2 
    2959 48 -1.99456 16.0097 -10.8334 193 " " " " A 21 0 0 "ALA " " HB1" " " 1 0 1 C2 
    2960 48 -1.62044 16.7763 -9.31208 193 " " " " A 21 0 0 "ALA " " HB2" " " 1 0 1 C2 
    2961 48 -3.25884 16.9679 -10.0997 193 " " " " A 21 0 0 "ALA " " HB3" " " 1 0 1 C2 
    2962 40 -3.57869 19.1497 -12.156 194 " " " " A 43 0 0 "ILE " " N  " " " 7 0 1 C2 
    2963 14 -4.4531 19.6664 -13.1884 194 " " " " A 2 0 0 "ILE " " CA " " " 6 0 1 C2 
    2964 14 -3.65294 20.2644 -14.4098 194 " " " " A 2 0 0 "ILE " " C  " " " 6 0 1 C2 
    2965 23 -3.89945 19.7971 -15.522 194 " " " " A 70 0 0 "ILE " " O  " " " 8 0 1 C2 
    2966 14 -5.63748 20.5392 -12.5956 194 " " " " A 2 0 0 "ILE " " CB " " " 6 0 1 C2 
    2967 14 -6.71186 19.658 -11.9055 194 " " " " A 2 0 0 "ILE " " CG1" " " 6 0 1 C2 
    2968 14 -6.27791 21.5393 -13.6694 194 " " " " A 2 0 0 "ILE " " CG2" " " 6 0 1 C2 
    2969 14 -7.9565 20.3633 -11.4929 194 " " " " A 2 0 0 "ILE " " CD1" " " 6 0 1 C2 
    2970 48 -3.79513 19.5432 -11.2513 194 " " " " A 21 0 0 "ILE " " H  " " " 1 0 1 C2 
    2971 48 -4.97462 18.7978 -13.5905 194 " " " " A 21 0 0 "ILE " " HA " " " 1 0 1 C2 
    2972 48 -5.20979 21.1915 -11.8342 194 " " " " A 21 0 0 "ILE " " HB " " " 1 0 1 C2 
    2973 48 -6.21709 19.4029 -10.9684 194 " " " " A 21 0 0 "ILE " HG13 " " 1 0 1 C2 
    2974 48 -7.09647 18.8121 -12.4753 194 " " " " A 21 0 0 "ILE " HG12 " " 1 0 1 C2 
    2975 48 -6.65719 20.8806 -14.4507 194 " " " " A 21 0 0 "ILE " HG21 " " 1 0 1 C2 
    2976 48 -7.08327 22.0862 -13.1791 194 " " " " A 21 0 0 "ILE " HG22 " " 1 0 1 C2 
    2977 48 -5.50933 22.1869 -14.0913 194 " " " " A 21 0 0 "ILE " HG23 " " 1 0 1 C2 
    2978 48 -7.88408 21.2446 -10.8556 194 " " " " A 21 0 0 "ILE " HD11 " " 1 0 1 C2 
    2979 48 -8.52382 20.6135 -12.3894 194 " " " " A 21 0 0 "ILE " HD12 " " 1 0 1 C2 
    2980 48 -8.6116 19.7869 -10.8397 194 " " " " A 21 0 0 "ILE " HD13 " " 1 0 1 C2 
    2981 40 -2.81671 21.3292 -14.241 195 " " " " A 43 0 0 "PRO " " N  " " " 7 0 1 C2 
    2982 14 -1.99475 21.7856 -15.3789 195 " " " " A 2 0 0 "PRO " " CA " " " 6 0 1 C2 
    2983 14 -0.891573 20.8789 -15.9531 195 " " " " A 2 0 0 "PRO " " C  " " " 6 0 1 C2 
    2984 23 -0.449536 21.168 -17.1195 195 " " " " A 70 0 0 "PRO " " O  " " " 8 0 1 C2 
    2985 14 -1.41622 23.11 -14.875 195 " " " " A 2 0 0 "PRO " " CB " " " 6 0 1 C2 
    2986 14 -1.42998 23.0542 -13.3821 195 " " " " A 2 0 0 "PRO " " CG " " " 6 0 1 C2 
    2987 14 -2.57205 22.0944 -13.0449 195 " " " " A 2 0 0 "PRO " " CD " " " 6 0 1 C2 
    2988 48 -2.65858 21.9329 -16.2307 195 " " " " A 21 0 0 "PRO " " HA " " " 1 0 1 C2 
    2989 48 -1.74098 24.0037 -15.4078 195 " " " " A 21 0 0 "PRO " " HB3" " " 1 0 1 C2 
    2990 48 -0.419325 23.1891 -15.3087 195 " " " " A 21 0 0 "PRO " " HB2" " " 1 0 1 C2 
    2991 48 -1.59608 24.0353 -12.9371 195 " " " " A 21 0 0 "PRO " " HG3" " " 1 0 1 C2 
    2992 48 -0.503286 22.6695 -12.9563 195 " " " " A 21 0 0 "PRO " " HG2" " " 1 0 1 C2 
    2993 48 -2.21592 21.3331 -12.3508 195 " " " " A 21 0 0 "PRO " " HD2" " " 1 0 1 C2 
    2994 48 -3.4596 22.6089 -12.6767 195 " " " " A 21 0 0 "PRO " " HD3" " " 1 0 1 C2 
    2995 40 -0.407582 19.8522 -15.1828 196 " " " " A 43 0 0 "LEU " " N  " " " 7 0 1 C2 
    2996 14 0.650702 18.9806 -15.667 196 " " " " A 2 0 0 "LEU " " CA " " " 6 0 1 C2 
    2997 14 0.132218 17.7968 -16.5039 196 " " " " A 2 0 0 "LEU " " C  " " " 6 0 1 C2 
    2998 23 0.97505 17.2732 -17.2466 196 " " " " A 70 0 0 "LEU " " O  " " " 8 0 1 C2 
    2999 14 1.40177 18.4733 -14.4296 196 " " " " A 2 0 0 "LEU " " CB " " " 6 0 1 C2 
    3000 14 1.88923 19.5244 -13.4283 196 " " " " A 2 0 0 "LEU " " CG " " " 6 0 1 C2 
    3001 14 2.52188 18.881 -12.1894 196 " " " " A 2 0 0 "LEU " " CD1" " " 6 0 1 C2 
    3002 14 2.85812 20.5414 -14.0097 196 " " " " A 2 0 0 "LEU " " CD2" " " 6 0 1 C2 
    3003 48 -0.698996 19.6554 -14.236 196 " " " " A 21 0 0 "LEU " " H  " " " 1 0 1 C2 
    3004 48 1.41869 19.4942 -16.2454 196 " " " " A 21 0 0 "LEU " " HA " " " 1 0 1 C2 
    3005 48 2.24276 17.8688 -14.7693 196 " " " " A 21 0 0 "LEU " " HB3" " " 1 0 1 C2 
    3006 48 0.635001 17.922 -13.8853 196 " " " " A 21 0 0 "LEU " " HB2" " " 1 0 1 C2 
    3007 48 1.06504 20.1426 -13.0725 196 " " " " A 21 0 0 "LEU " " HG " " " 1 0 1 C2 
    3008 48 1.73811 18.2911 -11.7143 196 " " " " A 21 0 0 "LEU " HD11 " " 1 0 1 C2 
    3009 48 3.38155 18.2441 -12.3978 196 " " " " A 21 0 0 "LEU " HD12 " " 1 0 1 C2 
    3010 48 2.84375 19.5877 -11.4245 196 " " " " A 21 0 0 "LEU " HD13 " " 1 0 1 C2 
    3011 48 3.29605 21.1459 -13.2154 196 " " " " A 21 0 0 "LEU " HD21 " " 1 0 1 C2 
    3012 48 3.6424 20.1657 -14.6669 196 " " " " A 21 0 0 "LEU " HD22 " " 1 0 1 C2 
    3013 48 2.27678 21.2348 -14.6175 196 " " " " A 21 0 0 "LEU " HD23 " " 1 0 1 C2 
    3014 40 -1.11475 17.3075 -16.4403 197 " " " " A 43 0 0 "VAL " " N  " " " 7 0 1 C2 
    3015 14 -1.72959 16.4568 -17.4839 197 " " " " A 2 0 0 "VAL " " CA " " " 6 0 1 C2 
    3016 14 -2.17981 17.309 -18.7281 197 " " " " A 2 0 0 "VAL " " C  " " " 6 0 1 C2 
    3017 23 -2.00362 16.9307 -19.8356 197 " " " " A 70 0 0 "VAL " " O  " " " 8 0 1 C2 
    3018 14 -3.07394 15.7713 -16.9393 197 " " " " A 2 0 0 "VAL " " CB " " " 6 0 1 C2 
    3019 14 -3.50829 14.6919 -17.9428 197 " " " " A 2 0 0 "VAL " " CG1" " " 6 0 1 C2 
    3020 14 -2.84292 15.0757 -15.6083 197 " " " " A 2 0 0 "VAL " " CG2" " " 6 0 1 C2 
    3021 48 -1.78282 17.7196 -15.8047 197 " " " " A 21 0 0 "VAL " " H  " " " 1 0 1 C2 
    3022 48 -1.01192 15.6842 -17.7598 197 " " " " A 21 0 0 "VAL " " HA " " " 1 0 1 C2 
    3023 48 -3.75079 16.618 -16.8253 197 " " " " A 21 0 0 "VAL " " HB " " " 1 0 1 C2 
    3024 48 -4.41207 14.2119 -17.5675 197 " " " " A 21 0 0 "VAL " HG11 " " 1 0 1 C2 
    3025 48 -3.79826 15.1499 -18.8885 197 " " " " A 21 0 0 "VAL " HG12 " " 1 0 1 C2 
    3026 48 -2.75979 13.9032 -18.0194 197 " " " " A 21 0 0 "VAL " HG13 " " 1 0 1 C2 
    3027 48 -2.32641 15.6903 -14.871 197 " " " " A 21 0 0 "VAL " HG21 " " 1 0 1 C2 
    3028 48 -3.69896 14.5425 -15.1947 197 " " " " A 21 0 0 "VAL " HG22 " " 1 0 1 C2 
    3029 48 -2.13071 14.2655 -15.7646 197 " " " " A 21 0 0 "VAL " HG23 " " 1 0 1 C2 
    3030 40 -2.6837 18.5116 -18.4197 198 " " " " A 43 0 0 "ALA " " N  " " " 7 0 1 C2 
    3031 14 -3.27138 19.3646 -19.3983 198 " " " " A 2 0 0 "ALA " " CA " " " 6 0 1 C2 
    3032 14 -2.33103 19.8009 -20.5403 198 " " " " A 2 0 0 "ALA " " C  " " " 6 0 1 C2 
    3033 23 -2.75137 19.746 -21.7435 198 " " " " A 70 0 0 "ALA " " O  " " " 8 0 1 C2 
    3034 14 -3.8632 20.6582 -18.7952 198 " " " " A 2 0 0 "ALA " " CB " " " 6 0 1 C2 
    3035 48 -2.68417 18.883 -17.4804 198 " " " " A 21 0 0 "ALA " " H  " " " 1 0 1 C2 
    3036 48 -4.085 18.8591 -19.9184 198 " " " " A 21 0 0 "ALA " " HA " " " 1 0 1 C2 
    3037 48 -3.09331 21.3244 -18.4061 198 " " " " A 21 0 0 "ALA " " HB1" " " 1 0 1 C2 
    3038 48 -4.39683 21.3278 -19.4697 198 " " " " A 21 0 0 "ALA " " HB2" " " 1 0 1 C2 
    3039 48 -4.63698 20.4755 -18.0495 198 " " " " A 21 0 0 "ALA " " HB3" " " 1 0 1 C2 
    3040 40 -1.10747 20.2478 -20.242 199 " " " " A 43 0 0 "VAL " " N  " " " 7 0 1 C2 
    3041 14 -0.0589101 20.45 -21.2332 199 " " " " A 2 0 0 "VAL " " CA " " " 6 0 1 C2 
    3042 14 0.0977047 19.2323 -22.1814 199 " " " " A 2 0 0 "VAL " " C  " " " 6 0 1 C2 
    3043 23 0.315023 19.4886 -23.3996 199 " " " " A 70 0 0 "VAL " " O  " " " 8 0 1 C2 
    3044 14 1.2269 20.8965 -20.5253 199 " " " " A 2 0 0 "VAL " " CB " " " 6 0 1 C2 
    3045 14 0.95811 22.2095 -19.777 199 " " " " A 2 0 0 "VAL " " CG1" " " 6 0 1 C2 
    3046 14 1.77689 19.7998 -19.6059 199 " " " " A 2 0 0 "VAL " " CG2" " " 6 0 1 C2 
    3047 48 -0.925035 20.5169 -19.2857 199 " " " " A 21 0 0 "VAL " " H  " " " 1 0 1 C2 
    3048 48 -0.404885 21.3034 -21.8164 199 " " " " A 21 0 0 "VAL " " HA " " " 1 0 1 C2 
    3049 48 1.96757 21.0658 -21.3069 199 " " " " A 21 0 0 "VAL " " HB " " " 1 0 1 C2 
    3050 48 1.13975 23.0277 -20.4739 199 " " " " A 21 0 0 "VAL " HG11 " " 1 0 1 C2 
    3051 48 -0.0563829 22.2449 -19.3799 199 " " " " A 21 0 0 "VAL " HG12 " " 1 0 1 C2 
    3052 48 1.71893 22.4705 -19.0413 199 " " " " A 21 0 0 "VAL " HG13 " " 1 0 1 C2 
    3053 48 1.0724 19.6773 -18.7832 199 " " " " A 21 0 0 "VAL " HG21 " " 1 0 1 C2 
    3054 48 1.80037 18.8124 -20.067 199 " " " " A 21 0 0 "VAL " HG22 " " 1 0 1 C2 
    3055 48 2.7637 20.0849 -19.2412 199 " " " " A 21 0 0 "VAL " HG23 " " 1 0 1 C2 
    3056 40 -0.0689947 17.9547 -21.701 200 " " " " A 43 0 0 "VAL " " N  " " " 7 0 1 C2 
    3057 14 0.147105 16.7623 -22.5166 200 " " " " A 2 0 0 "VAL " " CA " " " 6 0 1 C2 
    3058 14 -1.15997 16.4679 -23.2675 200 " " " " A 2 0 0 "VAL " " C  " " " 6 0 1 C2 
    3059 23 -1.10329 16.169 -24.494 200 " " " " A 70 0 0 "VAL " " O  " " " 8 0 1 C2 
    3060 14 0.425593 15.5606 -21.5928 200 " " " " A 2 0 0 "VAL " " CB " " " 6 0 1 C2 
    3061 14 0.572401 14.2223 -22.397 200 " " " " A 2 0 0 "VAL " " CG1" " " 6 0 1 C2 
    3062 14 1.66791 15.7445 -20.685 200 " " " " A 2 0 0 "VAL " " CG2" " " 6 0 1 C2 
    3063 48 -0.253139 17.8669 -20.7118 200 " " " " A 21 0 0 "VAL " " H  " " " 1 0 1 C2 
    3064 48 0.934729 16.8838 -23.2602 200 " " " " A 21 0 0 "VAL " " HA " " " 1 0 1 C2 
    3065 48 -0.449592 15.36 -20.9748 200 " " " " A 21 0 0 "VAL " " HB " " " 1 0 1 C2 
    3066 48 1.32546 14.3382 -23.1764 200 " " " " A 21 0 0 "VAL " HG11 " " 1 0 1 C2 
    3067 48 0.798415 13.3207 -21.8276 200 " " " " A 21 0 0 "VAL " HG12 " " 1 0 1 C2 
    3068 48 -0.30709 14.0423 -23.0152 200 " " " " A 21 0 0 "VAL " HG13 " " 1 0 1 C2 
    3069 48 2.43025 16.1313 -21.3612 200 " " " " A 21 0 0 "VAL " HG21 " " 1 0 1 C2 
    3070 48 1.44746 16.411 -19.8512 200 " " " " A 21 0 0 "VAL " HG22 " " 1 0 1 C2 
    3071 48 1.94747 14.7644 -20.2984 200 " " " " A 21 0 0 "VAL " HG23 " " 1 0 1 C2 
    3072 40 -2.33775 16.7926 -22.7112 201 " " " " A 43 0 0 "LEU " " N  " " " 7 0 1 C2 
    3073 14 -3.62137 16.6639 -23.3951 201 " " " " A 2 0 0 "LEU " " CA " " " 6 0 1 C2 
    3074 14 -3.59942 17.6709 -24.5696 201 " " " " A 2 0 0 "LEU " " C  " " " 6 0 1 C2 
    3075 23 -3.98189 17.3273 -25.6472 201 " " " " A 70 0 0 "LEU " " O  " " " 8 0 1 C2 
    3076 14 -4.84309 16.8856 -22.5185 201 " " " " A 2 0 0 "LEU " " CB " " " 6 0 1 C2 
    3077 14 -4.9817 15.7954 -21.4477 201 " " " " A 2 0 0 "LEU " " CG " " " 6 0 1 C2 
    3078 14 -5.87748 16.2852 -20.3468 201 " " " " A 2 0 0 "LEU " " CD1" " " 6 0 1 C2 
    3079 14 -5.61783 14.5766 -22.0399 201 " " " " A 2 0 0 "LEU " " CD2" " " 6 0 1 C2 
    3080 48 -2.27182 17.212 -21.7948 201 " " " " A 21 0 0 "LEU " " H  " " " 1 0 1 C2 
    3081 48 -3.68919 15.6292 -23.731 201 " " " " A 21 0 0 "LEU " " HA " " " 1 0 1 C2 
    3082 48 -5.78731 16.9257 -23.0616 201 " " " " A 21 0 0 "LEU " " HB3" " " 1 0 1 C2 
    3083 48 -4.83004 17.8955 -22.1085 201 " " " " A 21 0 0 "LEU " " HB2" " " 1 0 1 C2 
    3084 48 -3.99953 15.5398 -21.0501 201 " " " " A 21 0 0 "LEU " " HG " " " 1 0 1 C2 
    3085 48 -6.9185 16.4439 -20.6282 201 " " " " A 21 0 0 "LEU " HD11 " " 1 0 1 C2 
    3086 48 -5.86073 15.5599 -19.5333 201 " " " " A 21 0 0 "LEU " HD12 " " 1 0 1 C2 
    3087 48 -5.59138 17.2264 -19.8774 201 " " " " A 21 0 0 "LEU " HD13 " " 1 0 1 C2 
    3088 48 -5.73753 14.5566 -23.1231 201 " " " " A 21 0 0 "LEU " HD21 " " 1 0 1 C2 
    3089 48 -5.08313 13.654 -21.814 201 " " " " A 21 0 0 "LEU " HD22 " " 1 0 1 C2 
    3090 48 -6.63596 14.4866 -21.6612 201 " " " " A 21 0 0 "LEU " HD23 " " 1 0 1 C2 
    3091 40 -3.10575 18.8786 -24.3719 202 " " " " A 43 0 0 "PHE " " N  " " " 7 0 1 C2 
    3092 14 -2.92301 19.8591 -25.429 202 " " " " A 2 0 0 "PHE " " CA " " " 6 0 1 C2 
    3093 14 -1.89437 19.6037 -26.5349 202 " " " " A 2 0 0 "PHE " " C  " " " 6 0 1 C2 
    3094 23 -2.09226 20.1249 -27.6152 202 " " " " A 70 0 0 "PHE " " O  " " " 8 0 1 C2 
    3095 14 -2.61932 21.3293 -24.9364 202 " " " " A 2 0 0 "PHE " " CB " " " 6 0 1 C2 
    3096 14 -3.69194 22.1764 -24.2845 202 " " " " A 2 0 0 "PHE " " CG " " " 6 0 1 C2 
    3097 14 -3.41119 23.119 -23.2705 202 " " " " A 2 0 0 "PHE " " CD1" " " 6 0 1 C2 
    3098 14 -5.01955 22.123 -24.8253 202 " " " " A 2 0 0 "PHE " " CD2" " " 6 0 1 C2 
    3099 14 -4.51815 23.8458 -22.6529 202 " " " " A 2 0 0 "PHE " " CE1" " " 6 0 1 C2 
    3100 14 -6.04819 22.8663 -24.242 202 " " " " A 2 0 0 "PHE " " CE2" " " 6 0 1 C2 
    3101 14 -5.8532 23.5916 -23.0475 202 " " " " A 2 0 0 "PHE " " CZ " " " 6 0 1 C2 
    3102 48 -2.86592 19.1891 -23.4412 202 " " " " A 21 0 0 "PHE " " H  " " " 1 0 1 C2 
    3103 48 -3.87746 19.9293 -25.9507 202 " " " " A 21 0 0 "PHE " " HA " " " 1 0 1 C2 
    3104 48 -2.33542 21.8615 -25.8443 202 " " " " A 21 0 0 "PHE " " HB3" " " 1 0 1 C2 
    3105 48 -1.69059 21.3802 -24.3681 202 " " " " A 21 0 0 "PHE " " HB2" " " 1 0 1 C2 
    3106 48 -2.39291 23.3328 -22.981 202 " " " " A 21 0 0 "PHE " " HD1" " " 1 0 1 C2 
    3107 48 -5.2016 21.5165 -25.7001 202 " " " " A 21 0 0 "PHE " " HD2" " " 1 0 1 C2 
    3108 48 -4.40191 24.624 -21.9131 202 " " " " A 21 0 0 "PHE " " HE1" " " 1 0 1 C2 
    3109 48 -7.00572 22.7362 -24.7243 202 " " " " A 21 0 0 "PHE " " HE2" " " 1 0 1 C2 
    3110 48 -6.62223 24.156 -22.541 202 " " " " A 21 0 0 "PHE " " HZ " " " 1 0 1 C2 
    3111 40 -0.988073 18.5625 -26.373 203 " " " " A 43 0 0 "PHE " " N  " " " 7 0 1 C2 
    3112 14 -0.13017 17.9856 -27.4086 203 " " " " A 2 0 0 "PHE " " CA " " " 6 0 1 C2 
    3113 14 -0.959819 16.9745 -28.2338 203 " " " " A 2 0 0 "PHE " " C  " " " 6 0 1 C2 
    3114 23 -0.823634 16.9603 -29.4746 203 " " " " A 70 0 0 "PHE " " O  " " " 8 0 1 C2 
    3115 14 1.0952 17.2645 -26.7893 203 " " " " A 2 0 0 "PHE " " CB " " " 6 0 1 C2 
    3116 14 1.88288 16.4109 -27.7278 203 " " " " A 2 0 0 "PHE " " CG " " " 6 0 1 C2 
    3117 14 2.04543 15.0343 -27.4021 203 " " " " A 2 0 0 "PHE " " CD1" " " 6 0 1 C2 
    3118 14 2.43894 16.9854 -28.8692 203 " " " " A 2 0 0 "PHE " " CD2" " " 6 0 1 C2 
    3119 14 2.79244 14.1658 -28.1543 203 " " " " A 2 0 0 "PHE " " CE1" " " 6 0 1 C2 
    3120 14 3.24861 16.0945 -29.6202 203 " " " " A 2 0 0 "PHE " " CE2" " " 6 0 1 C2 
    3121 14 3.48663 14.7596 -29.2282 203 " " " " A 2 0 0 "PHE " " CZ " " " 6 0 1 C2 
    3122 48 -1.18114 17.939 -25.6022 203 " " " " A 21 0 0 "PHE " " H  " " " 1 0 1 C2 
    3123 48 0.169428 18.8112 -28.0541 203 " " " " A 21 0 0 "PHE " " HA " " " 1 0 1 C2 
    3124 48 0.766577 16.6635 -25.9414 203 " " " " A 21 0 0 "PHE " " HB3" " " 1 0 1 C2 
    3125 48 1.81154 17.9755 -26.3776 203 " " " " A 21 0 0 "PHE " " HB2" " " 1 0 1 C2 
    3126 48 1.52639 14.6667 -26.5293 203 " " " " A 21 0 0 "PHE " " HD1" " " 1 0 1 C2 
    3127 48 2.31241 18.0544 -28.9566 203 " " " " A 21 0 0 "PHE " " HD2" " " 1 0 1 C2 
    3128 48 3.03164 13.1584 -27.8473 203 " " " " A 21 0 0 "PHE " " HE1" " " 1 0 1 C2 
    3129 48 3.77821 16.4638 -30.486 203 " " " " A 21 0 0 "PHE " " HE2" " " 1 0 1 C2 
    3130 48 4.16007 14.1341 -29.7953 203 " " " " A 21 0 0 "PHE " " HZ " " " 1 0 1 C2 
    3131 40 -1.8699 16.2482 -27.6094 204 " " " " A 43 0 0 "VAL " " N  " " " 7 0 1 C2 
    3132 14 -2.71123 15.1997 -28.2922 204 " " " " A 2 0 0 "VAL " " CA " " " 6 0 1 C2 
    3133 14 -3.97937 15.8793 -28.8777 204 " " " " A 2 0 0 "VAL " " C  " " " 6 0 1 C2 
    3134 23 -4.25056 15.5161 -30.0439 204 " " " " A 70 0 0 "VAL " " O  " " " 8 0 1 C2 
    3135 14 -3.19587 14.0614 -27.2744 204 " " " " A 2 0 0 "VAL " " CB " " " 6 0 1 C2 
    3136 14 -4.00294 12.9641 -27.8961 204 " " " " A 2 0 0 "VAL " " CG1" " " 6 0 1 C2 
    3137 14 -1.94911 13.33 -26.7304 204 " " " " A 2 0 0 "VAL " " CG2" " " 6 0 1 C2 
    3138 48 -1.92824 16.4151 -26.615 204 " " " " A 21 0 0 "VAL " " H  " " " 1 0 1 C2 
    3139 48 -2.06732 14.5888 -28.9249 204 " " " " A 21 0 0 "VAL " " HA " " " 1 0 1 C2 
    3140 48 -3.86484 14.4511 -26.5072 204 " " " " A 21 0 0 "VAL " " HB " " " 1 0 1 C2 
    3141 48 -4.15237 12.041 -27.336 204 " " " " A 21 0 0 "VAL " HG11 " " 1 0 1 C2 
    3142 48 -4.95009 13.3908 -28.2261 204 " " " " A 21 0 0 "VAL " HG12 " " 1 0 1 C2 
    3143 48 -3.47195 12.6493 -28.7944 204 " " " " A 21 0 0 "VAL " HG13 " " 1 0 1 C2 
    3144 48 -2.20734 12.4567 -26.1314 204 " " " " A 21 0 0 "VAL " HG21 " " 1 0 1 C2 
    3145 48 -1.17544 13.1255 -27.4704 204 " " " " A 21 0 0 "VAL " HG22 " " 1 0 1 C2 
    3146 48 -1.4125 13.9529 -26.0147 204 " " " " A 21 0 0 "VAL " HG23 " " 1 0 1 C2 
    3147 40 -4.56081 16.8065 -28.1049 205 " " " " A 43 0 0 "PHE " " N  " " " 7 0 1 C2 
    3148 14 -5.76104 17.5157 -28.5686 205 " " " " A 2 0 0 "PHE " " CA " " " 6 0 1 C2 
    3149 14 -5.431 18.9495 -28.9366 205 " " " " A 2 0 0 "PHE " " C  " " " 6 0 1 C2 
    3150 23 -5.06635 19.768 -28.0766 205 " " " " A 70 0 0 "PHE " " O  " " " 8 0 1 C2 
    3151 14 -6.75534 17.4207 -27.3622 205 " " " " A 2 0 0 "PHE " " CB " " " 6 0 1 C2 
    3152 14 -7.3113 16.0803 -27.1278 205 " " " " A 2 0 0 "PHE " " CG " " " 6 0 1 C2 
    3153 14 -7.05819 15.4158 -25.9064 205 " " " " A 2 0 0 "PHE " " CD1" " " 6 0 1 C2 
    3154 14 -8.08882 15.3926 -28.1361 205 " " " " A 2 0 0 "PHE " " CD2" " " 6 0 1 C2 
    3155 14 -7.62189 14.1506 -25.7302 205 " " " " A 2 0 0 "PHE " " CE1" " " 6 0 1 C2 
    3156 14 -8.52117 14.0837 -27.9868 205 " " " " A 2 0 0 "PHE " " CE2" " " 6 0 1 C2 
    3157 14 -8.29741 13.4247 -26.7704 205 " " " " A 2 0 0 "PHE " " CZ " " " 6 0 1 C2 
    3158 48 -4.24109 17.1101 -27.1962 205 " " " " A 21 0 0 "PHE " " H  " " " 1 0 1 C2 
    3159 48 -6.11443 17.0216 -29.4736 205 " " " " A 21 0 0 "PHE " " HA " " " 1 0 1 C2 
    3160 48 -7.58251 18.1268 -27.2892 205 " " " " A 21 0 0 "PHE " " HB3" " " 1 0 1 C2 
    3161 48 -6.12245 17.7042 -26.5213 205 " " " " A 21 0 0 "PHE " " HB2" " " 1 0 1 C2 
    3162 48 -6.48434 15.9313 -25.1506 205 " " " " A 21 0 0 "PHE " " HD1" " " 1 0 1 C2 
    3163 48 -8.31078 15.9817 -29.0137 205 " " " " A 21 0 0 "PHE " " HD2" " " 1 0 1 C2 
    3164 48 -7.46802 13.7303 -24.7473 205 " " " " A 21 0 0 "PHE " " HE1" " " 1 0 1 C2 
    3165 48 -9.116 13.6719 -28.7887 205 " " " " A 21 0 0 "PHE " " HE2" " " 1 0 1 C2 
    3166 48 -8.53391 12.3718 -26.7269 205 " " " " A 21 0 0 "PHE " " HZ " " " 1 0 1 C2 
    3167 40 -5.63859 19.2891 -30.1842 206 " " " " A 43 0 0 "GLY " " N  " " " 7 0 1 C2 
    3168 14 -5.6803 20.5899 -30.805 206 " " " " A 2 0 0 "GLY " " CA " " " 6 0 1 C2 
    3169 14 -7.03421 21.3155 -30.873 206 " " " " A 2 0 0 "GLY " " C  " " " 6 0 1 C2 
    3170 23 -7.18539 22.3264 -31.5069 206 " " " " A 70 0 0 "GLY " " O  " " " 8 0 1 C2 
    3171 48 -5.83696 18.5559 -30.85 206 " " " " A 21 0 0 "GLY " " H  " " " 1 0 1 C2 
    3172 48 -5.39922 20.4685 -31.8511 206 " " " " A 21 0 0 "GLY " " HA3" " " 1 0 1 C2 
    3173 48 -4.88416 21.2538 -30.4681 206 " " " " A 21 0 0 "GLY " " HA2" " " 1 0 1 C2 
    3174 40 -8.03397 20.887 -30.0401 207 " " " " A 43 0 0 "THR " " N  " " " 7 0 1 C2 
    3175 14 -9.41543 21.4613 -29.992 207 " " " " A 2 0 0 "THR " " CA " " " 6 0 1 C2 
    3176 14 -9.92489 21.3958 -28.5217 207 " " " " A 2 0 0 "THR " " C  " " " 6 0 1 C2 
    3177 23 -9.75177 20.4456 -27.7801 207 " " " " A 70 0 0 "THR " " O  " " " 8 0 1 C2 
    3178 14 -10.3632 20.9794 -31.1246 207 " " " " A 2 0 0 "THR " " CB " " " 6 0 1 C2 
    3179 23 -10.6608 19.5453 -30.9924 207 " " " " A 70 0 0 "THR " " OG1" " " 8 0 1 C2 
    3180 14 -9.88993 21.1225 -32.5735 207 " " " " A 2 0 0 "THR " " CG2" " " 6 0 1 C2 
    3181 48 -7.91492 20.0212 -29.5339 207 " " " " A 21 0 0 "THR " " H  " " " 1 0 1 C2 
    3182 48 -9.2858 22.5406 -30.0728 207 " " " " A 21 0 0 "THR " " HA " " " 1 0 1 C2 
    3183 48 -11.2414 21.6218 -31.0608 207 " " " " A 21 0 0 "THR " " HB " " " 1 0 1 C2 
    3184 48 -11.4905 19.6048 -30.544 207 " " " " A 21 0 0 "THR " " HG1" " " 1 0 1 C2 
    3185 48 -9.17325 20.3497 -32.8514 207 " " " " A 21 0 0 "THR " HG21 " " 1 0 1 C2 
    3186 48 -10.6717 20.8014 -33.2618 207 " " " " A 21 0 0 "THR " HG22 " " 1 0 1 C2 
    3187 48 -9.39887 22.0645 -32.8175 207 " " " " A 21 0 0 "THR " HG23 " " 1 0 1 C2 
    3188 40 -10.5724 22.5125 -28.1692 208 " " " " A 43 0 0 "VAL " " N  " " " 7 0 1 C2 
    3189 14 -10.9905 22.8494 -26.7853 208 " " " " A 2 0 0 "VAL " " CA " " " 6 0 1 C2 
    3190 14 -11.95 21.8232 -26.0702 208 " " " " A 2 0 0 "VAL " " C  " " " 6 0 1 C2 
    3191 23 -11.7641 21.4788 -24.8852 208 " " " " A 70 0 0 "VAL " " O  " " " 8 0 1 C2 
    3192 14 -11.6409 24.2648 -26.7073 208 " " " " A 2 0 0 "VAL " " CB " " " 6 0 1 C2 
    3193 14 -11.9584 24.7958 -25.2777 208 " " " " A 2 0 0 "VAL " " CG1" " " 6 0 1 C2 
    3194 14 -10.6826 25.3069 -27.3555 208 " " " " A 2 0 0 "VAL " " CG2" " " 6 0 1 C2 
    3195 48 -10.8072 23.2094 -28.8615 208 " " " " A 21 0 0 "VAL " " H  " " " 1 0 1 C2 
    3196 48 -10.1051 22.856 -26.1496 208 " " " " A 21 0 0 "VAL " " HA " " " 1 0 1 C2 
    3197 48 -12.5201 24.2462 -27.3513 208 " " " " A 21 0 0 "VAL " " HB " " " 1 0 1 C2 
    3198 48 -12.225 23.9638 -24.6261 208 " " " " A 21 0 0 "VAL " HG11 " " 1 0 1 C2 
    3199 48 -11.1358 25.3036 -24.7741 208 " " " " A 21 0 0 "VAL " HG12 " " 1 0 1 C2 
    3200 48 -12.6946 25.5795 -25.099 208 " " " " A 21 0 0 "VAL " HG13 " " 1 0 1 C2 
    3201 48 -10.6333 25.2911 -28.4443 208 " " " " A 21 0 0 "VAL " HG21 " " 1 0 1 C2 
    3202 48 -10.9668 26.332 -27.1176 208 " " " " A 21 0 0 "VAL " HG22 " " 1 0 1 C2 
    3203 48 -9.64177 25.1818 -27.0569 208 " " " " A 21 0 0 "VAL " HG23 " " 1 0 1 C2 
    3204 40 -12.9326 21.336 -26.7545 209 " " " " A 43 0 0 "ILE " " N  " " " 7 0 1 C2 
    3205 14 -13.983 20.5339 -26.084 209 " " " " A 2 0 0 "ILE " " CA " " " 6 0 1 C2 
    3206 14 -13.5886 19.0384 -25.995 209 " " " " A 2 0 0 "ILE " " C  " " " 6 0 1 C2 
    3207 23 -13.6488 18.4098 -24.9288 209 " " " " A 70 0 0 "ILE " " O  " " " 8 0 1 C2 
    3208 14 -15.3863 20.7105 -26.8721 209 " " " " A 2 0 0 "ILE " " CB " " " 6 0 1 C2 
    3209 14 -15.6473 22.1243 -27.4623 209 " " " " A 2 0 0 "ILE " " CG1" " " 6 0 1 C2 
    3210 14 -16.5599 20.3249 -25.9606 209 " " " " A 2 0 0 "ILE " " CG2" " " 6 0 1 C2 
    3211 14 -16.9101 22.2297 -28.3797 209 " " " " A 2 0 0 "ILE " " CD1" " " 6 0 1 C2 
    3212 48 -12.966 21.673 -27.706 209 " " " " A 21 0 0 "ILE " " H  " " " 1 0 1 C2 
    3213 48 -14.212 20.848 -25.0657 209 " " " " A 21 0 0 "ILE " " HA " " " 1 0 1 C2 
    3214 48 -15.3724 19.963 -27.6653 209 " " " " A 21 0 0 "ILE " " HB " " " 1 0 1 C2 
    3215 48 -14.7743 22.5166 -27.9839 209 " " " " A 21 0 0 "ILE " HG13 " " 1 0 1 C2 
    3216 48 -15.6584 22.8772 -26.6741 209 " " " " A 21 0 0 "ILE " HG12 " " 1 0 1 C2 
    3217 48 -16.7544 21.1205 -25.2414 209 " " " " A 21 0 0 "ILE " HG21 " " 1 0 1 C2 
    3218 48 -17.4716 20.2831 -26.5564 209 " " " " A 21 0 0 "ILE " HG22 " " 1 0 1 C2 
    3219 48 -16.3906 19.3532 -25.4965 209 " " " " A 21 0 0 "ILE " HG23 " " 1 0 1 C2 
    3220 48 -17.0445 23.1302 -28.9789 209 " " " " A 21 0 0 "ILE " HD11 " " 1 0 1 C2 
    3221 48 -16.7418 21.4711 -29.1441 209 " " " " A 21 0 0 "ILE " HD12 " " 1 0 1 C2 
    3222 48 -17.8205 22.0152 -27.82 209 " " " " A 21 0 0 "ILE " HD13 " " 1 0 1 C2 
    3223 40 -12.8529 18.5938 -27.0343 210 " " " " A 43 0 0 "ALA " " N  " " " 7 0 1 C2 
    3224 14 -12.1216 17.3329 -27.0359 210 " " " " A 2 0 0 "ALA " " CA " " " 6 0 1 C2 
    3225 14 -11.0985 17.1379 -25.8743 210 " " " " A 2 0 0 "ALA " " C  " " " 6 0 1 C2 
    3226 23 -11.1923 16.1074 -25.2538 210 " " " " A 70 0 0 "ALA " " O  " " " 8 0 1 C2 
    3227 14 -11.3878 17.1542 -28.4075 210 " " " " A 2 0 0 "ALA " " CB " " " 6 0 1 C2 
    3228 48 -12.7215 19.1686 -27.8543 210 " " " " A 21 0 0 "ALA " " H  " " " 1 0 1 C2 
    3229 48 -12.9151 16.5882 -27.098 210 " " " " A 21 0 0 "ALA " " HA " " " 1 0 1 C2 
    3230 48 -10.3817 17.5634 -28.4994 210 " " " " A 21 0 0 "ALA " " HB1" " " 1 0 1 C2 
    3231 48 -11.0393 16.1218 -28.3754 210 " " " " A 21 0 0 "ALA " " HB2" " " 1 0 1 C2 
    3232 48 -12.0941 17.2725 -29.2291 210 " " " " A 21 0 0 "ALA " " HB3" " " 1 0 1 C2 
    3233 40 -10.2048 18.1321 -25.5748 211 " " " " A 43 0 0 "ALA " " N  " " " 7 0 1 C2 
    3234 14 -9.26268 18.0412 -24.45 211 " " " " A 2 0 0 "ALA " " CA " " " 6 0 1 C2 
    3235 14 -9.93535 18.1397 -23.1048 211 " " " " A 2 0 0 "ALA " " C  " " " 6 0 1 C2 
    3236 23 -9.42909 17.6789 -22.0746 211 " " " " A 70 0 0 "ALA " " O  " " " 8 0 1 C2 
    3237 14 -8.26532 19.1004 -24.526 211 " " " " A 2 0 0 "ALA " " CB " " " 6 0 1 C2 
    3238 48 -10.1692 18.9367 -26.1843 211 " " " " A 21 0 0 "ALA " " H  " " " 1 0 1 C2 
    3239 48 -8.72546 17.0938 -24.4064 211 " " " " A 21 0 0 "ALA " " HA " " " 1 0 1 C2 
    3240 48 -7.51501 18.9338 -25.2989 211 " " " " A 21 0 0 "ALA " " HB1" " " 1 0 1 C2 
    3241 48 -8.67453 20.1106 -24.5332 211 " " " " A 21 0 0 "ALA " " HB2" " " 1 0 1 C2 
    3242 48 -7.53689 18.9539 -23.7284 211 " " " " A 21 0 0 "ALA " " HB3" " " 1 0 1 C2 
    3243 40 -11.158 18.7957 -23.0681 212 " " " " A 43 0 0 "ALA " " N  " " " 7 0 1 C2 
    3244 14 -11.9599 18.7379 -21.8306 212 " " " " A 2 0 0 "ALA " " CA " " " 6 0 1 C2 
    3245 14 -12.6671 17.424 -21.6311 212 " " " " A 2 0 0 "ALA " " C  " " " 6 0 1 C2 
    3246 23 -12.6927 16.8845 -20.4935 212 " " " " A 70 0 0 "ALA " " O  " " " 8 0 1 C2 
    3247 14 -12.9633 19.9159 -21.8841 212 " " " " A 2 0 0 "ALA " " CB " " " 6 0 1 C2 
    3248 48 -11.6427 19.184 -23.8645 212 " " " " A 21 0 0 "ALA " " H  " " " 1 0 1 C2 
    3249 48 -11.3757 18.9254 -20.9297 212 " " " " A 21 0 0 "ALA " " HA " " " 1 0 1 C2 
    3250 48 -13.8563 19.8181 -22.5015 212 " " " " A 21 0 0 "ALA " " HB1" " " 1 0 1 C2 
    3251 48 -13.4685 20.0833 -20.9328 212 " " " " A 21 0 0 "ALA " " HB2" " " 1 0 1 C2 
    3252 48 -12.3819 20.7915 -22.173 212 " " " " A 21 0 0 "ALA " " HB3" " " 1 0 1 C2 
    3253 40 -13.319 16.8443 -22.6429 213 " " " " A 43 0 0 "LEU " " N  " " " 7 0 1 C2 
    3254 14 -14.0578 15.5808 -22.6759 213 " " " " A 2 0 0 "LEU " " CA " " " 6 0 1 C2 
    3255 14 -13.473 14.3785 -21.8159 213 " " " " A 2 0 0 "LEU " " C  " " " 6 0 1 C2 
    3256 23 -14.343 13.8953 -21.054 213 " " " " A 70 0 0 "LEU " " O  " " " 8 0 1 C2 
    3257 14 -14.4001 15.2016 -24.1705 213 " " " " A 2 0 0 "LEU " " CB " " " 6 0 1 C2 
    3258 14 -15.644 15.8725 -24.6994 213 " " " " A 2 0 0 "LEU " " CG " " " 6 0 1 C2 
    3259 14 -15.6458 15.6533 -26.2205 213 " " " " A 2 0 0 "LEU " " CD1" " " 6 0 1 C2 
    3260 14 -16.9459 14.9841 -24.1814 213 " " " " A 2 0 0 "LEU " " CD2" " " 6 0 1 C2 
    3261 48 -13.3695 17.3097 -23.5379 213 " " " " A 21 0 0 "LEU " " H  " " " 1 0 1 C2 
    3262 48 -14.9329 15.9023 -22.1112 213 " " " " A 21 0 0 "LEU " " HA " " " 1 0 1 C2 
    3263 48 -14.4451 14.124 -24.3286 213 " " " " A 21 0 0 "LEU " " HB3" " " 1 0 1 C2 
    3264 48 -13.5885 15.4384 -24.8586 213 " " " " A 21 0 0 "LEU " " HB2" " " 1 0 1 C2 
    3265 48 -15.6695 16.9137 -24.3779 213 " " " " A 21 0 0 "LEU " " HG " " " 1 0 1 C2 
    3266 48 -15.4709 14.6366 -26.5723 213 " " " " A 21 0 0 "LEU " HD11 " " 1 0 1 C2 
    3267 48 -16.6307 15.9438 -26.5864 213 " " " " A 21 0 0 "LEU " HD12 " " 1 0 1 C2 
    3268 48 -14.9773 16.3 -26.7888 213 " " " " A 21 0 0 "LEU " HD13 " " 1 0 1 C2 
    3269 48 -17.1398 14.8317 -23.1197 213 " " " " A 21 0 0 "LEU " HD21 " " 1 0 1 C2 
    3270 48 -17.851 15.5136 -24.4788 213 " " " " A 21 0 0 "LEU " HD22 " " 1 0 1 C2 
    3271 48 -16.8883 14.0228 -24.692 213 " " " " A 21 0 0 "LEU " HD23 " " 1 0 1 C2 
    3272 40 -12.227 13.9366 -21.8798 214 " " " " A 43 0 0 "PRO " " N  " " " 7 0 1 C2 
    3273 14 -11.7172 12.8554 -21.0182 214 " " " " A 2 0 0 "PRO " " CA " " " 6 0 1 C2 
    3274 14 -11.3631 13.3604 -19.5899 214 " " " " A 2 0 0 "PRO " " C  " " " 6 0 1 C2 
    3275 23 -11.4 12.5461 -18.6279 214 " " " " A 70 0 0 "PRO " " O  " " " 8 0 1 C2 
    3276 14 -10.4232 12.3643 -21.7622 214 " " " " A 2 0 0 "PRO " " CB " " " 6 0 1 C2 
    3277 14 -9.82622 13.7072 -22.3307 214 " " " " A 2 0 0 "PRO " " CG " " " 6 0 1 C2 
    3278 14 -11.143 14.4461 -22.7266 214 " " " " A 2 0 0 "PRO " " CD " " " 6 0 1 C2 
    3279 48 -12.377 12.0192 -20.7869 214 " " " " A 21 0 0 "PRO " " HA " " " 1 0 1 C2 
    3280 48 -10.7549 11.7672 -22.6117 214 " " " " A 21 0 0 "PRO " " HB3" " " 1 0 1 C2 
    3281 48 -9.78078 11.7357 -21.1456 214 " " " " A 21 0 0 "PRO " " HB2" " " 1 0 1 C2 
    3282 48 -9.06592 13.6675 -23.1107 214 " " " " A 21 0 0 "PRO " " HG3" " " 1 0 1 C2 
    3283 48 -9.36567 14.2968 -21.538 214 " " " " A 21 0 0 "PRO " " HG2" " " 1 0 1 C2 
    3284 48 -11.1523 15.5307 -22.6188 214 " " " " A 21 0 0 "PRO " " HD2" " " 1 0 1 C2 
    3285 48 -11.5041 14.2697 -23.7398 214 " " " " A 21 0 0 "PRO " " HD3" " " 1 0 1 C2 
    3286 40 -11.0595 14.6627 -19.4494 215 " " " " A 43 0 0 "ALA " " N  " " " 7 0 1 C2 
    3287 14 -10.6353 15.2775 -18.225 215 " " " " A 2 0 0 "ALA " " CA " " " 6 0 1 C2 
    3288 14 -11.7922 15.4676 -17.2656 215 " " " " A 2 0 0 "ALA " " C  " " " 6 0 1 C2 
    3289 23 -11.6201 15.4325 -16.0788 215 " " " " A 70 0 0 "ALA " " O  " " " 8 0 1 C2 
    3290 14 -9.93987 16.6191 -18.5816 215 " " " " A 2 0 0 "ALA " " CB " " " 6 0 1 C2 
    3291 48 -11.1745 15.2887 -20.2336 215 " " " " A 21 0 0 "ALA " " H  " " " 1 0 1 C2 
    3292 48 -9.96792 14.6855 -17.5987 215 " " " " A 21 0 0 "ALA " " HA " " " 1 0 1 C2 
    3293 48 -10.6477 17.4197 -18.7964 215 " " " " A 21 0 0 "ALA " " HB1" " " 1 0 1 C2 
    3294 48 -9.40178 17.0563 -17.7405 215 " " " " A 21 0 0 "ALA " " HB2" " " 1 0 1 C2 
    3295 48 -9.27788 16.6563 -19.4467 215 " " " " A 21 0 0 "ALA " " HB3" " " 1 0 1 C2 
    3296 40 -13.0321 15.73 -17.7087 216 " " " " A 43 0 0 "ILE " " N  " " " 7 0 1 C2 
    3297 14 -14.2497 15.6758 -16.9126 216 " " " " A 2 0 0 "ILE " " CA " " " 6 0 1 C2 
    3298 14 -14.5909 14.2008 -16.5622 216 " " " " A 2 0 0 "ILE " " C  " " " 6 0 1 C2 
    3299 23 -14.9925 13.9205 -15.4122 216 " " " " A 70 0 0 "ILE " " O  " " " 8 0 1 C2 
    3300 14 -15.3836 16.3612 -17.6628 216 " " " " A 2 0 0 "ILE " " CB " " " 6 0 1 C2 
    3301 14 -15.1443 17.8966 -17.8561 216 " " " " A 2 0 0 "ILE " " CG1" " " 6 0 1 C2 
    3302 14 -16.7646 16.0228 -17.0886 216 " " " " A 2 0 0 "ILE " " CG2" " " 6 0 1 C2 
    3303 14 -15.1429 18.6218 -16.497 216 " " " " A 2 0 0 "ILE " " CD1" " " 6 0 1 C2 
    3304 48 -13.1309 15.6225 -18.7081 216 " " " " A 21 0 0 "ILE " " H  " " " 1 0 1 C2 
    3305 48 -14.0609 16.1177 -15.9342 216 " " " " A 21 0 0 "ILE " " HA " " " 1 0 1 C2 
    3306 48 -15.4658 15.8829 -18.6388 216 " " " " A 21 0 0 "ILE " " HB " " " 1 0 1 C2 
    3307 48 -15.9735 18.254 -18.4667 216 " " " " A 21 0 0 "ILE " HG13 " " 1 0 1 C2 
    3308 48 -14.2398 18.0111 -18.4534 216 " " " " A 21 0 0 "ILE " HG12 " " 1 0 1 C2 
    3309 48 -17.036 14.995 -17.3295 216 " " " " A 21 0 0 "ILE " HG21 " " 1 0 1 C2 
    3310 48 -16.6673 16.1417 -16.0095 216 " " " " A 21 0 0 "ILE " HG22 " " 1 0 1 C2 
    3311 48 -17.5762 16.6661 -17.4288 216 " " " " A 21 0 0 "ILE " HG23 " " 1 0 1 C2 
    3312 48 -15.8732 18.3129 -15.7491 216 " " " " A 21 0 0 "ILE " HD11 " " 1 0 1 C2 
    3313 48 -14.1381 18.6775 -16.0783 216 " " " " A 21 0 0 "ILE " HD12 " " 1 0 1 C2 
    3314 48 -15.49 19.6412 -16.6659 216 " " " " A 21 0 0 "ILE " HD13 " " 1 0 1 C2 
    3315 40 -14.4442 13.2553 -17.5097 217 " " " " A 43 0 0 "ILE " " N  " " " 7 0 1 C2 
    3316 14 -14.6513 11.8053 -17.3121 217 " " " " A 2 0 0 "ILE " " CA " " " 6 0 1 C2 
    3317 14 -13.74 11.3218 -16.1832 217 " " " " A 2 0 0 "ILE " " C  " " " 6 0 1 C2 
    3318 23 -14.3333 10.8992 -15.1735 217 " " " " A 70 0 0 "ILE " " O  " " " 8 0 1 C2 
    3319 14 -14.5541 11.0189 -18.7053 217 " " " " A 2 0 0 "ILE " " CB " " " 6 0 1 C2 
    3320 14 -15.9349 10.493 -19.2833 217 " " " " A 2 0 0 "ILE " " CG1" " " 6 0 1 C2 
    3321 14 -13.7403 9.68282 -18.7307 217 " " " " A 2 0 0 "ILE " " CG2" " " 6 0 1 C2 
    3322 14 -16.8854 11.6138 -19.763 217 " " " " A 2 0 0 "ILE " " CD1" " " 6 0 1 C2 
    3323 48 -14.1591 13.5517 -18.4322 217 " " " " A 21 0 0 "ILE " " H  " " " 1 0 1 C2 
    3324 48 -15.6895 11.7455 -16.9856 217 " " " " A 21 0 0 "ILE " " HA " " " 1 0 1 C2 
    3325 48 -14.1808 11.7073 -19.4635 217 " " " " A 21 0 0 "ILE " " HB " " " 1 0 1 C2 
    3326 48 -16.433 9.95756 -18.475 217 " " " " A 21 0 0 "ILE " HG13 " " 1 0 1 C2 
    3327 48 -15.6412 9.79901 -20.0708 217 " " " " A 21 0 0 "ILE " HG12 " " 1 0 1 C2 
    3328 48 -12.6728 9.65425 -18.5121 217 " " " " A 21 0 0 "ILE " HG21 " " 1 0 1 C2 
    3329 48 -14.0085 9.01738 -17.9101 217 " " " " A 21 0 0 "ILE " HG22 " " 1 0 1 C2 
    3330 48 -13.7589 9.10416 -19.6542 217 " " " " A 21 0 0 "ILE " HG23 " " 1 0 1 C2 
    3331 48 -17.8687 11.2385 -20.0466 217 " " " " A 21 0 0 "ILE " HD11 " " 1 0 1 C2 
    3332 48 -17.1429 12.2209 -18.8951 217 " " " " A 21 0 0 "ILE " HD12 " " 1 0 1 C2 
    3333 48 -16.343 12.2648 -20.4486 217 " " " " A 21 0 0 "ILE " HD13 " " 1 0 1 C2 
    3334 40 -12.4023 11.5481 -16.2069 218 " " " " A 43 0 0 "GLY " " N  " " " 7 0 1 C2 
    3335 14 -11.5093 11.0673 -15.1529 218 " " " " A 2 0 0 "GLY " " CA " " " 6 0 1 C2 
    3336 14 -11.8931 11.5823 -13.7532 218 " " " " A 2 0 0 "GLY " " C  " " " 6 0 1 C2 
    3337 23 -11.7369 10.89 -12.7308 218 " " " " A 70 0 0 "GLY " " O  " " " 8 0 1 C2 
    3338 48 -12.0161 11.8455 -17.0915 218 " " " " A 21 0 0 "GLY " " H  " " " 1 0 1 C2 
    3339 48 -10.5609 11.5567 -15.3746 218 " " " " A 21 0 0 "GLY " " HA3" " " 1 0 1 C2 
    3340 48 -11.4564 9.9811 -15.2263 218 " " " " A 21 0 0 "GLY " " HA2" " " 1 0 1 C2 
    3341 40 -12.3554 12.8407 -13.72 219 " " " " A 43 0 0 "GLY " " N  " " " 7 0 1 C2 
    3342 14 -12.8609 13.5948 -12.5802 219 " " " " A 2 0 0 "GLY " " CA " " " 6 0 1 C2 
    3343 14 -14.111 12.8487 -12.0761 219 " " " " A 2 0 0 "GLY " " C  " " " 6 0 1 C2 
    3344 23 -14.2076 12.631 -10.8721 219 " " " " A 70 0 0 "GLY " " O  " " " 8 0 1 C2 
    3345 48 -12.5392 13.2795 -14.6109 219 " " " " A 21 0 0 "GLY " " H  " " " 1 0 1 C2 
    3346 48 -13.0116 14.6052 -12.9604 219 " " " " A 21 0 0 "GLY " " HA3" " " 1 0 1 C2 
    3347 48 -12.1496 13.626 -11.7549 219 " " " " A 21 0 0 "GLY " " HA2" " " 1 0 1 C2 
    3348 40 -15.077 12.4172 -12.9366 220 " " " " A 43 0 0 "LEU " " N  " " " 7 0 1 C2 
    3349 14 -16.2203 11.6331 -12.5049 220 " " " " A 2 0 0 "LEU " " CA " " " 6 0 1 C2 
    3350 14 -15.8669 10.249 -11.9302 220 " " " " A 2 0 0 "LEU " " C  " " " 6 0 1 C2 
    3351 23 -16.5258 9.74571 -11.0151 220 " " " " A 70 0 0 "LEU " " O  " " " 8 0 1 C2 
    3352 14 -17.2584 11.4346 -13.6696 220 " " " " A 2 0 0 "LEU " " CB " " " 6 0 1 C2 
    3353 14 -17.9909 12.6943 -14.2907 220 " " " " A 2 0 0 "LEU " " CG " " " 6 0 1 C2 
    3354 14 -18.5541 12.4242 -15.5867 220 " " " " A 2 0 0 "LEU " " CD1" " " 6 0 1 C2 
    3355 14 -18.9922 13.3262 -13.2179 220 " " " " A 2 0 0 "LEU " " CD2" " " 6 0 1 C2 
    3356 48 -15.0184 12.612 -13.9259 220 " " " " A 21 0 0 "LEU " " H  " " " 1 0 1 C2 
    3357 48 -16.6794 12.1368 -11.6542 220 " " " " A 21 0 0 "LEU " " HA " " " 1 0 1 C2 
    3358 48 -18.0308 10.767 -13.2877 220 " " " " A 21 0 0 "LEU " " HB3" " " 1 0 1 C2 
    3359 48 -16.7564 10.9182 -14.4878 220 " " " " A 21 0 0 "LEU " " HB2" " " 1 0 1 C2 
    3360 48 -17.3058 13.5344 -14.4048 220 " " " " A 21 0 0 "LEU " " HG " " " 1 0 1 C2 
    3361 48 -17.7974 11.9717 -16.2275 220 " " " " A 21 0 0 "LEU " HD11 " " 1 0 1 C2 
    3362 48 -19.3536 11.7085 -15.3948 220 " " " " A 21 0 0 "LEU " HD12 " " 1 0 1 C2 
    3363 48 -18.9506 13.29 -16.1171 220 " " " " A 21 0 0 "LEU " HD13 " " 1 0 1 C2 
    3364 48 -18.9849 14.4159 -13.2421 220 " " " " A 21 0 0 "LEU " HD21 " " 1 0 1 C2 
    3365 48 -20.0129 12.9553 -13.3106 220 " " " " A 21 0 0 "LEU " HD22 " " 1 0 1 C2 
    3366 48 -18.6304 13.0828 -12.219 220 " " " " A 21 0 0 "LEU " HD23 " " 1 0 1 C2 
    3367 40 -14.7629 9.63161 -12.3247 221 " " " " A 43 0 0 "ALA " " N  " " " 7 0 1 C2 
    3368 14 -14.2026 8.42051 -11.7113 221 " " " " A 2 0 0 "ALA " " CA " " " 6 0 1 C2 
    3369 14 -13.7883 8.80344 -10.2527 221 " " " " A 2 0 0 "ALA " " C  " " " 6 0 1 C2 
    3370 23 -14.0871 7.98736 -9.45297 221 " " " " A 70 0 0 "ALA " " O  " " " 8 0 1 C2 
    3371 14 -13.0102 7.93674 -12.4771 221 " " " " A 2 0 0 "ALA " " CB " " " 6 0 1 C2 
    3372 48 -14.1627 10.0501 -13.021 221 " " " " A 21 0 0 "ALA " " H  " " " 1 0 1 C2 
    3373 48 -15.0022 7.68426 -11.7929 221 " " " " A 21 0 0 "ALA " " HA " " " 1 0 1 C2 
    3374 48 -12.7184 6.95058 -12.116 221 " " " " A 21 0 0 "ALA " " HB1" " " 1 0 1 C2 
    3375 48 -13.3605 7.85796 -13.5062 221 " " " " A 21 0 0 "ALA " " HB2" " " 1 0 1 C2 
    3376 48 -12.1398 8.57746 -12.3357 221 " " " " A 21 0 0 "ALA " " HB3" " " 1 0 1 C2 
    3377 40 -13.1394 9.95398 -9.92319 222 " " " " A 43 0 0 "ILE " " N  " " " 7 0 1 C2 
    3378 14 -12.779 10.3889 -8.5768 222 " " " " A 2 0 0 "ILE " " CA " " " 6 0 1 C2 
    3379 14 -14.0388 10.4443 -7.67538 222 " " " " A 2 0 0 "ILE " " C  " " " 6 0 1 C2 
    3380 23 -14.1626 9.91841 -6.59319 222 " " " " A 70 0 0 "ILE " " O  " " " 8 0 1 C2 
    3381 14 -11.8382 11.6751 -8.56872 222 " " " " A 2 0 0 "ILE " " CB " " " 6 0 1 C2 
    3382 14 -10.5802 11.3365 -9.43995 222 " " " " A 2 0 0 "ILE " " CG1" " " 6 0 1 C2 
    3383 14 -11.4189 12.1273 -7.12921 222 " " " " A 2 0 0 "ILE " " CG2" " " 6 0 1 C2 
    3384 14 -9.54166 12.5414 -9.6813 222 " " " " A 2 0 0 "ILE " " CD1" " " 6 0 1 C2 
    3385 48 -13.0506 10.6777 -10.6221 222 " " " " A 21 0 0 "ILE " " H  " " " 1 0 1 C2 
    3386 48 -12.0961 9.60886 -8.24028 222 " " " " A 21 0 0 "ILE " " HA " " " 1 0 1 C2 
    3387 48 -12.3015 12.5597 -9.00575 222 " " " " A 21 0 0 "ILE " " HB " " " 1 0 1 C2 
    3388 48 -10.8934 11.0282 -10.4374 222 " " " " A 21 0 0 "ILE " HG13 " " 1 0 1 C2 
    3389 48 -10.0924 10.487 -8.96185 222 " " " " A 21 0 0 "ILE " HG12 " " 1 0 1 C2 
    3390 48 -10.6895 11.4135 -6.74648 222 " " " " A 21 0 0 "ILE " HG21 " " 1 0 1 C2 
    3391 48 -10.9961 13.1258 -7.01793 222 " " " " A 21 0 0 "ILE " HG22 " " 1 0 1 C2 
    3392 48 -12.2778 12.0221 -6.46628 222 " " " " A 21 0 0 "ILE " HG23 " " 1 0 1 C2 
    3393 48 -9.23319 12.9467 -8.71765 222 " " " " A 21 0 0 "ILE " HD11 " " 1 0 1 C2 
    3394 48 -8.73925 12.1991 -10.3349 222 " " " " A 21 0 0 "ILE " HD12 " " 1 0 1 C2 
    3395 48 -10.0714 13.2526 -10.315 222 " " " " A 21 0 0 "ILE " HD13 " " 1 0 1 C2 
    3396 40 -15.0865 11.0226 -8.23634 223 " " " " A 43 0 0 "ALA " " N  " " " 7 0 1 C2 
    3397 14 -16.3074 11.3882 -7.59 223 " " " " A 2 0 0 "ALA " " CA " " " 6 0 1 C2 
    3398 14 -17.0124 10.0674 -7.26413 223 " " " " A 2 0 0 "ALA " " C  " " " 6 0 1 C2 
    3399 23 -17.6073 9.93229 -6.20378 223 " " " " A 70 0 0 "ALA " " O  " " " 8 0 1 C2 
    3400 14 -17.1842 12.2917 -8.47534 223 " " " " A 2 0 0 "ALA " " CB " " " 6 0 1 C2 
    3401 48 -15.0131 11.3198 -9.19882 223 " " " " A 21 0 0 "ALA " " H  " " " 1 0 1 C2 
    3402 48 -16.0724 11.944 -6.68225 223 " " " " A 21 0 0 "ALA " " HA " " " 1 0 1 C2 
    3403 48 -16.576 12.874 -9.16748 223 " " " " A 21 0 0 "ALA " " HB1" " " 1 0 1 C2 
    3404 48 -17.7666 11.692 -9.17482 223 " " " " A 21 0 0 "ALA " " HB2" " " 1 0 1 C2 
    3405 48 -17.7662 13.0153 -7.9046 223 " " " " A 21 0 0 "ALA " " HB3" " " 1 0 1 C2 
    3406 40 -17.0053 9.20703 -8.26477 224 " " " " A 43 0 0 "GLY " " N  " " " 7 0 1 C2 
    3407 14 -17.6333 7.93685 -8.00653 224 " " " " A 2 0 0 "GLY " " CA " " " 6 0 1 C2 
    3408 14 -16.885 6.93918 -7.1174 224 " " " " A 2 0 0 "GLY " " C  " " " 6 0 1 C2 
    3409 23 -17.5757 6.22863 -6.42037 224 " " " " A 70 0 0 "GLY " " O  " " " 8 0 1 C2 
    3410 48 -16.632 9.3189 -9.19654 224 " " " " A 21 0 0 "GLY " " H  " " " 1 0 1 C2 
    3411 48 -17.6928 7.42638 -8.96777 224 " " " " A 21 0 0 "GLY " " HA3" " " 1 0 1 C2 
    3412 48 -18.6221 8.0032 -7.55272 224 " " " " A 21 0 0 "GLY " " HA2" " " 1 0 1 C2 
    3413 40 -15.5535 6.89602 -7.22118 225 " " " " A 43 0 0 "ALA " " N  " " " 7 0 1 C2 
    3414 14 -14.6479 6.1327 -6.36931 225 " " " " A 2 0 0 "ALA " " CA " " " 6 0 1 C2 
    3415 14 -14.7449 6.35648 -4.87608 225 " " " " A 2 0 0 "ALA " " C  " " " 6 0 1 C2 
    3416 23 -14.8034 5.41796 -4.07756 225 " " " " A 70 0 0 "ALA " " O  " " " 8 0 1 C2 
    3417 14 -13.1776 6.22192 -6.83007 225 " " " " A 2 0 0 "ALA " " CB " " " 6 0 1 C2 
    3418 48 -15.1102 7.58044 -7.81707 225 " " " " A 21 0 0 "ALA " " H  " " " 1 0 1 C2 
    3419 48 -14.9763 5.10137 -6.49836 225 " " " " A 21 0 0 "ALA " " HA " " " 1 0 1 C2 
    3420 48 -12.9805 7.26831 -7.06313 225 " " " " A 21 0 0 "ALA " " HB1" " " 1 0 1 C2 
    3421 48 -12.4014 5.8849 -6.14299 225 " " " " A 21 0 0 "ALA " " HB2" " " 1 0 1 C2 
    3422 48 -12.9819 5.52565 -7.64555 225 " " " " A 21 0 0 "ALA " " HB3" " " 1 0 1 C2 
    3423 40 -14.8435 7.6338 -4.46155 226 " " " " A 43 0 0 "LEU " " N  " " " 7 0 1 C2 
    3424 14 -15.1112 8.10901 -3.10041 226 " " " " A 2 0 0 "LEU " " CA " " " 6 0 1 C2 
    3425 14 -16.5601 7.9209 -2.63332 226 " " " " A 2 0 0 "LEU " " C  " " " 6 0 1 C2 
    3426 23 -16.7806 7.70303 -1.44314 226 " " " " A 70 0 0 "LEU " " O  " " " 8 0 1 C2 
    3427 14 -14.7031 9.62536 -3.03229 226 " " " " A 2 0 0 "LEU " " CB " " " 6 0 1 C2 
    3428 14 -13.2226 9.91216 -3.19805 226 " " " " A 2 0 0 "LEU " " CG " " " 6 0 1 C2 
    3429 14 -13.0006 11.3735 -3.47289 226 " " " " A 2 0 0 "LEU " " CD1" " " 6 0 1 C2 
    3430 14 -12.2582 9.38031 -2.05115 226 " " " " A 2 0 0 "LEU " " CD2" " " 6 0 1 C2 
    3431 48 -14.9557 8.31912 -5.19493 226 " " " " A 21 0 0 "LEU " " H  " " " 1 0 1 C2 
    3432 48 -14.4589 7.56996 -2.4134 226 " " " " A 21 0 0 "LEU " " HA " " " 1 0 1 C2 
    3433 48 -14.9781 10.1272 -2.10459 226 " " " " A 21 0 0 "LEU " " HB3" " " 1 0 1 C2 
    3434 48 -15.2813 10.1275 -3.808 226 " " " " A 21 0 0 "LEU " " HB2" " " 1 0 1 C2 
    3435 48 -12.8711 9.43586 -4.1133 226 " " " " A 21 0 0 "LEU " " HG " " " 1 0 1 C2 
    3436 48 -11.9121 11.4264 -3.49458 226 " " " " A 21 0 0 "LEU " HD11 " " 1 0 1 C2 
    3437 48 -13.3892 11.5865 -4.46871 226 " " " " A 21 0 0 "LEU " HD12 " " 1 0 1 C2 
    3438 48 -13.5106 11.8899 -2.65974 226 " " " " A 21 0 0 "LEU " HD13 " " 1 0 1 C2 
    3439 48 -12.3067 8.29366 -1.98095 226 " " " " A 21 0 0 "LEU " HD21 " " 1 0 1 C2 
    3440 48 -11.2481 9.70134 -2.30558 226 " " " " A 21 0 0 "LEU " HD22 " " 1 0 1 C2 
    3441 48 -12.436 9.95516 -1.14229 226 " " " " A 21 0 0 "LEU " HD23 " " 1 0 1 C2 
    3442 40 -17.5266 7.83065 -3.59715 227 " " " " A 43 0 0 "GLY " " N  " " " 7 0 1 C2 
    3443 14 -18.8647 7.32814 -3.32303 227 " " " " A 2 0 0 "GLY " " CA " " " 6 0 1 C2 
    3444 14 -18.9024 5.80604 -3.0363 227 " " " " A 2 0 0 "GLY " " C  " " " 6 0 1 C2 
    3445 23 -19.5449 5.38974 -2.1339 227 " " " " A 70 0 0 "GLY " " O  " " " 8 0 1 C2 
    3446 48 -17.2939 7.81646 -4.57985 227 " " " " A 21 0 0 "GLY " " H  " " " 1 0 1 C2 
    3447 48 -19.4953 7.42481 -4.20683 227 " " " " A 21 0 0 "GLY " " HA3" " " 1 0 1 C2 
    3448 48 -19.2784 7.98449 -2.5574 227 " " " " A 21 0 0 "GLY " " HA2" " " 1 0 1 C2 
    3449 40 -18.0723 5.02204 -3.78323 228 " " " " A 43 0 0 "ILE " " N  " " " 7 0 1 C2 
    3450 14 -18.0053 3.59514 -3.62765 228 " " " " A 2 0 0 "ILE " " CA " " " 6 0 1 C2 
    3451 14 -17.15 3.39468 -2.29765 228 " " " " A 2 0 0 "ILE " " C  " " " 6 0 1 C2 
    3452 23 -17.5074 2.54687 -1.48792 228 " " " " A 70 0 0 "ILE " " O  " " " 8 0 1 C2 
    3453 14 -17.3827 2.89707 -4.82043 228 " " " " A 2 0 0 "ILE " " CB " " " 6 0 1 C2 
    3454 14 -18.3095 2.83718 -6.02222 228 " " " " A 2 0 0 "ILE " " CG1" " " 6 0 1 C2 
    3455 14 -16.948 1.45593 -4.6059 228 " " " " A 2 0 0 "ILE " " CG2" " " 6 0 1 C2 
    3456 14 -17.7295 2.41552 -7.42211 228 " " " " A 2 0 0 "ILE " " CD1" " " 6 0 1 C2 
    3457 48 -17.5983 5.44546 -4.56818 228 " " " " A 21 0 0 "ILE " " H  " " " 1 0 1 C2 
    3458 48 -18.9168 3.12532 -3.2581 228 " " " " A 21 0 0 "ILE " " HA " " " 1 0 1 C2 
    3459 48 -16.5122 3.49159 -5.09777 228 " " " " A 21 0 0 "ILE " " HB " " " 1 0 1 C2 
    3460 48 -18.7153 3.8428 -6.13273 228 " " " " A 21 0 0 "ILE " HG13 " " 1 0 1 C2 
    3461 48 -19.2309 2.2934 -5.81376 228 " " " " A 21 0 0 "ILE " HG12 " " 1 0 1 C2 
    3462 48 -17.7733 0.93214 -4.12366 228 " " " " A 21 0 0 "ILE " HG21 " " 1 0 1 C2 
    3463 48 -16.642 0.989577 -5.54238 228 " " " " A 21 0 0 "ILE " HG22 " " 1 0 1 C2 
    3464 48 -15.9905 1.31511 -4.10431 228 " " " " A 21 0 0 "ILE " HG23 " " 1 0 1 C2 
    3465 48 -17.6797 1.33239 -7.53373 228 " " " " A 21 0 0 "ILE " HD11 " " 1 0 1 C2 
    3466 48 -18.3138 2.78719 -8.26387 228 " " " " A 21 0 0 "ILE " HD12 " " 1 0 1 C2 
    3467 48 -16.6831 2.71659 -7.47162 228 " " " " A 21 0 0 "ILE " HD13 " " 1 0 1 C2 
    3468 40 -16.1541 4.28498 -2.0463 229 " " " " A 43 0 0 "MET " " N  " " " 7 0 1 C2 
    3469 14 -15.4984 4.2327 -0.78 229 " " " " A 2 0 0 "MET " " CA " " " 6 0 1 C2 
    3470 14 -16.4143 4.4451 0.419634 229 " " " " A 2 0 0 "MET " " C  " " " 6 0 1 C2 
    3471 23 -16.1993 3.74155 1.42422 229 " " " " A 70 0 0 "MET " " O  " " " 8 0 1 C2 
    3472 14 -14.2917 5.19384 -0.759662 229 " " " " A 2 0 0 "MET " " CB " " " 6 0 1 C2 
    3473 14 -13.2096 4.69242 0.237766 229 " " " " A 2 0 0 "MET " " CG " " " 6 0 1 C2 
    3474 52 -11.6428 5.7354 0.0464553 229 " " " " A 13 0 0 "MET " " SD " " " 16 0 1 C2 
    3475 14 -11.3558 5.44511 -1.73775 229 " " " " A 2 0 0 "MET " " CE " " " 6 0 1 C2 
    3476 48 -15.9486 4.95872 -2.77017 229 " " " " A 21 0 0 "MET " " H  " " " 1 0 1 C2 
    3477 48 -15.156 3.20029 -0.850738 229 " " " " A 21 0 0 "MET " " HA " " " 1 0 1 C2 
    3478 48 -14.7463 6.12884 -0.432165 229 " " " " A 21 0 0 "MET " " HB3" " " 1 0 1 C2 
    3479 48 -13.9489 5.43022 -1.76698 229 " " " " A 21 0 0 "MET " " HB2" " " 1 0 1 C2 
    3480 48 -13.0408 3.63434 0.0375723 229 " " " " A 21 0 0 "MET " " HG3" " " 1 0 1 C2 
    3481 48 -13.5883 4.83148 1.25035 229 " " " " A 21 0 0 "MET " " HG2" " " 1 0 1 C2 
    3482 48 -10.3218 5.53734 -2.06992 229 " " " " A 21 0 0 "MET " " HE1" " " 1 0 1 C2 
    3483 48 -11.6346 4.45479 -2.0978 229 " " " " A 21 0 0 "MET " " HE2" " " 1 0 1 C2 
    3484 48 -11.9871 6.13578 -2.29687 229 " " " " A 21 0 0 "MET " " HE3" " " 1 0 1 C2 
    3485 40 -17.4015 5.29511 0.291435 230 " " " " A 43 0 0 "ARG " " N  " " " 7 0 1 C2 
    3486 14 -18.4445 5.36112 1.36197 230 " " " " A 2 0 0 "ARG " " CA " " " 6 0 1 C2 
    3487 14 -19.259 4.0671 1.54297 230 " " " " A 2 0 0 "ARG " " C  " " " 6 0 1 C2 
    3488 23 -19.8358 3.97225 2.64402 230 " " " " A 70 0 0 "ARG " " O  " " " 8 0 1 C2 
    3489 14 -19.385 6.63455 1.10664 230 " " " " A 2 0 0 "ARG " " CB " " " 6 0 1 C2 
    3490 14 -20.4638 6.9272 2.21083 230 " " " " A 2 0 0 "ARG " " CG " " " 6 0 1 C2 
    3491 14 -19.8112 7.06979 3.65482 230 " " " " A 2 0 0 "ARG " " CD " " " 6 0 1 C2 
    3492 40 -20.8708 7.13461 4.631 230 " " " " A 43 0 0 "ARG " " NE " " " 7 0 1 C2 
    3493 14 -21.4383 6.00787 5.17196 230 " " " " A 2 0 0 "ARG " " CZ " " " 6 0 1 C2 
    3494 40 -21.1964 4.76412 4.78354 230 " " " " A 43 0 0 "ARG " " NH1" " " 7 0 1 C2 
    3495 40 -22.3398 6.23049 6.09535 230 " " " " A 43 0 0 "ARG " " NH2" " " 7 0 1 C2 
    3496 48 -17.4545 5.94744 -0.477813 230 " " " " A 21 0 0 "ARG " " H  " " " 1 0 1 C2 
    3497 48 -17.8724 5.45747 2.28474 230 " " " " A 21 0 0 "ARG " " HA " " " 1 0 1 C2 
    3498 48 -19.7037 6.79607 0.0768761 230 " " " " A 21 0 0 "ARG " " HB3" " " 1 0 1 C2 
    3499 48 -18.7234 7.49723 1.1851 230 " " " " A 21 0 0 "ARG " " HB2" " " 1 0 1 C2 
    3500 48 -21.3022 6.23323 2.27078 230 " " " " A 21 0 0 "ARG " " HG3" " " 1 0 1 C2 
    3501 48 -20.9521 7.8921 2.07406 230 " " " " A 21 0 0 "ARG " " HG2" " " 1 0 1 C2 
    3502 48 -19.2321 7.9882 3.7511 230 " " " " A 21 0 0 "ARG " " HD3" " " 1 0 1 C2 
    3503 48 -19.2304 6.20633 3.97909 230 " " " " A 21 0 0 "ARG " " HD2" " " 1 0 1 C2 
    3504 48 -21.0263 8.10049 4.882 230 " " " " A 21 0 0 "ARG " " HE " " " 1 0 1 C2 
    3505 48 -21.5437 3.96884 5.30021 230 " " " " A 21 0 0 "ARG " HH12 " " 1 0 1 C2 
    3506 48 -20.6051 4.53735 3.99675 230 " " " " A 21 0 0 "ARG " HH11 " " 1 0 1 C2 
    3507 48 -22.8028 5.51252 6.6341 230 " " " " A 21 0 0 "ARG " HH22 " " 1 0 1 C2 
    3508 48 -22.6459 7.16372 6.33088 230 " " " " A 21 0 0 "ARG " HH21 " " 1 0 1 C2 
    3509 40 -19.1543 3.04826 0.618024 231 " " " " A 43 0 0 "LEU " " N  " " " 7 0 1 C2 
    3510 14 -19.8413 1.79328 0.853461 231 " " " " A 2 0 0 "LEU " " CA " " " 6 0 1 C2 
    3511 14 -18.8544 0.696723 1.45133 231 " " " " A 2 0 0 "LEU " " C  " " " 6 0 1 C2 
    3512 23 -19.2681 -0.264577 2.07885 231 " " " " A 70 0 0 "LEU " " O  " " " 8 0 1 C2 
    3513 14 -20.5622 1.3576 -0.432252 231 " " " " A 2 0 0 "LEU " " CB " " " 6 0 1 C2 
    3514 14 -21.7716 2.25965 -0.71563 231 " " " " A 2 0 0 "LEU " " CG " " " 6 0 1 C2 
    3515 14 -22.4904 1.98256 -2.05936 231 " " " " A 2 0 0 "LEU " " CD1" " " 6 0 1 C2 
    3516 14 -22.8457 2.27429 0.35742 231 " " " " A 2 0 0 "LEU " " CD2" " " 6 0 1 C2 
    3517 48 -18.6377 3.2579 -0.22418 231 " " " " A 21 0 0 "LEU " " H  " " " 1 0 1 C2 
    3518 48 -20.5994 1.93812 1.62318 231 " " " " A 21 0 0 "LEU " " HA " " " 1 0 1 C2 
    3519 48 -20.8744 0.313285 -0.435892 231 " " " " A 21 0 0 "LEU " " HB3" " " 1 0 1 C2 
    3520 48 -19.8676 1.42332 -1.26968 231 " " " " A 21 0 0 "LEU " " HB2" " " 1 0 1 C2 
    3521 48 -21.3105 3.24696 -0.741606 231 " " " " A 21 0 0 "LEU " " HG " " " 1 0 1 C2 
    3522 48 -21.9402 2.37649 -2.91385 231 " " " " A 21 0 0 "LEU " HD11 " " 1 0 1 C2 
    3523 48 -22.7491 0.9248 -2.1077 231 " " " " A 21 0 0 "LEU " HD12 " " 1 0 1 C2 
    3524 48 -23.3885 2.60002 -2.07617 231 " " " " A 21 0 0 "LEU " HD13 " " 1 0 1 C2 
    3525 48 -23.7399 2.87242 0.181838 231 " " " " A 21 0 0 "LEU " HD21 " " 1 0 1 C2 
    3526 48 -23.1825 1.23871 0.404555 231 " " " " A 21 0 0 "LEU " HD22 " " 1 0 1 C2 
    3527 48 -22.5484 2.64491 1.33843 231 " " " " A 21 0 0 "LEU " HD23 " " 1 0 1 C2 
    3528 40 -17.5475 0.875602 1.24544 232 " " " " A 43 0 0 "VAL " " N  " " " 7 0 1 C2 
    3529 14 -16.4847 0.0497315 1.78188 232 " " " " A 2 0 0 "VAL " " CA " " " 6 0 1 C2 
    3530 14 -16.5214 0.128261 3.31481 232 " " " " A 2 0 0 "VAL " " C  " " " 6 0 1 C2 
    3531 23 -16.3799 -0.898568 4.00562 232 " " " " A 70 0 0 "VAL " " O  " " " 8 0 1 C2 
    3532 14 -15.1765 0.5517 1.16375 232 " " " " A 2 0 0 "VAL " " CB " " " 6 0 1 C2 
    3533 14 -13.9488 0.168008 1.94698 232 " " " " A 2 0 0 "VAL " " CG1" " " 6 0 1 C2 
    3534 14 -15.0582 0.326238 -0.388989 232 " " " " A 2 0 0 "VAL " " CG2" " " 6 0 1 C2 
    3535 48 -17.2863 1.55183 0.542188 232 " " " " A 21 0 0 "VAL " " H  " " " 1 0 1 C2 
    3536 48 -16.5697 -0.979611 1.43355 232 " " " " A 21 0 0 "VAL " " HA " " " 1 0 1 C2 
    3537 48 -15.2216 1.6406 1.18303 232 " " " " A 21 0 0 "VAL " " HB " " " 1 0 1 C2 
    3538 48 -13.0734 0.544685 1.41789 232 " " " " A 21 0 0 "VAL " HG11 " " 1 0 1 C2 
    3539 48 -13.8817 0.660918 2.91685 232 " " " " A 21 0 0 "VAL " HG12 " " 1 0 1 C2 
    3540 48 -13.7611 -0.900531 2.05234 232 " " " " A 21 0 0 "VAL " HG13 " " 1 0 1 C2 
    3541 48 -15.9158 0.706664 -0.943806 232 " " " " A 21 0 0 "VAL " HG21 " " 1 0 1 C2 
    3542 48 -14.1173 0.627189 -0.849766 232 " " " " A 21 0 0 "VAL " HG22 " " 1 0 1 C2 
    3543 48 -15.1215 -0.730985 -0.64662 232 " " " " A 21 0 0 "VAL " HG23 " " 1 0 1 C2 
    3544 40 -16.6564 1.40042 3.82556 233 " " " " A 43 0 0 "ALA " " N  " " " 7 0 1 C2 
    3545 14 -16.8125 1.8308 5.19869 233 " " " " A 2 0 0 "ALA " " CA " " " 6 0 1 C2 
    3546 14 -17.8316 1.09623 6.17094 233 " " " " A 2 0 0 "ALA " " C  " " " 6 0 1 C2 
    3547 23 -17.9482 1.43367 7.38641 233 " " " " A 70 0 0 "ALA " " O  " " " 8 0 1 C2 
    3548 14 -17.3097 3.29866 5.24777 233 " " " " A 2 0 0 "ALA " " CB " " " 6 0 1 C2 
    3549 48 -16.8151 2.08044 3.09585 233 " " " " A 21 0 0 "ALA " " H  " " " 1 0 1 C2 
    3550 48 -15.8989 1.90805 5.78808 233 " " " " A 21 0 0 "ALA " " HA " " " 1 0 1 C2 
    3551 48 -18.2002 3.48967 4.64901 233 " " " " A 21 0 0 "ALA " " HB1" " " 1 0 1 C2 
    3552 48 -17.3779 3.73055 6.24622 233 " " " " A 21 0 0 "ALA " " HB2" " " 1 0 1 C2 
    3553 48 -16.5053 3.85868 4.77077 233 " " " " A 21 0 0 "ALA " " HB3" " " 1 0 1 C2 
    3554 40 -18.5762 0.110009 5.65545 234 " " " " A 43 0 0 "GLU " " N  " " " 7 0 1 C2 
    3555 14 -19.6237 -0.560946 6.2416 234 " " " " A 2 0 0 "GLU " " CA " " " 6 0 1 C2 
    3556 14 -19.1961 -1.98275 6.56442 234 " " " " A 2 0 0 "GLU " " C  " " " 6 0 1 C2 
    3557 23 -19.7594 -2.56374 7.52319 234 " " " " A 70 0 0 "GLU " " O  " " " 8 0 1 C2 
    3558 14 -20.7921 -0.698342 5.11921 234 " " " " A 2 0 0 "GLU " " CB " " " 6 0 1 C2 
    3559 14 -21.3405 0.713508 4.82672 234 " " " " A 2 0 0 "GLU " " CG " " " 6 0 1 C2 
    3560 14 -22.104 1.34301 5.9853 234 " " " " A 2 0 0 "GLU " " CD " " " 6 0 1 C2 
    3561 23 -22.026 2.59528 6.0897 234 " " " " A 70 0 0 "GLU " " OE1" " " 8 0 1 C2 
    3562 23 -22.9038 0.652927 6.60878 234 " " " " A 70 0 0 "GLU " " OE2" " " 8 0 1 C2 
    3563 48 -18.468 -0.0387466 4.66233 234 " " " " A 21 0 0 "GLU " " H  " " " 1 0 1 C2 
    3564 48 -20.0434 -0.0305946 7.09641 234 " " " " A 21 0 0 "GLU " " HA " " " 1 0 1 C2 
    3565 48 -21.6911 -1.25821 5.37704 234 " " " " A 21 0 0 "GLU " " HB3" " " 1 0 1 C2 
    3566 48 -20.4583 -1.17252 4.19626 234 " " " " A 21 0 0 "GLU " " HB2" " " 1 0 1 C2 
    3567 48 -21.9086 0.566856 3.90811 234 " " " " A 21 0 0 "GLU " " HG3" " " 1 0 1 C2 
    3568 48 -20.5713 1.44191 4.56998 234 " " " " A 21 0 0 "GLU " " HG2" " " 1 0 1 C2 
    3569 40 -18.2399 -2.56915 5.75027 235 " " " " A 43 0 0 "PHE " " N  " " " 7 0 1 C2 
    3570 14 -17.7251 -3.90956 5.93181 235 " " " " A 2 0 0 "PHE " " CA " " " 6 0 1 C2 
    3571 14 -16.2522 -3.9293 6.31943 235 " " " " A 2 0 0 "PHE " " C  " " " 6 0 1 C2 
    3572 23 -15.7914 -4.91017 6.87642 235 " " " " A 70 0 0 "PHE " " O  " " " 8 0 1 C2 
    3573 14 -18.0683 -4.80547 4.73968 235 " " " " A 2 0 0 "PHE " " CB " " " 6 0 1 C2 
    3574 14 -17.4292 -4.41438 3.42389 235 " " " " A 2 0 0 "PHE " " CG " " " 6 0 1 C2 
    3575 14 -18.2715 -3.59835 2.58535 235 " " " " A 2 0 0 "PHE " " CD1" " " 6 0 1 C2 
    3576 14 -16.2378 -4.91441 2.99302 235 " " " " A 2 0 0 "PHE " " CD2" " " 6 0 1 C2 
    3577 14 -17.8487 -3.33184 1.28065 235 " " " " A 2 0 0 "PHE " " CE1" " " 6 0 1 C2 
    3578 14 -15.8779 -4.70744 1.71168 235 " " " " A 2 0 0 "PHE " " CE2" " " 6 0 1 C2 
    3579 14 -16.5968 -3.85336 0.836112 235 " " " " A 2 0 0 "PHE " " CZ " " " 6 0 1 C2 
    3580 48 -17.9053 -2.14216 4.89833 235 " " " " A 21 0 0 "PHE " " H  " " " 1 0 1 C2 
    3581 48 -18.3303 -4.27485 6.76147 235 " " " " A 21 0 0 "PHE " " HA " " " 1 0 1 C2 
    3582 48 -19.1441 -4.96385 4.66441 235 " " " " A 21 0 0 "PHE " " HB3" " " 1 0 1 C2 
    3583 48 -17.6047 -5.76505 4.96857 235 " " " " A 21 0 0 "PHE " " HB2" " " 1 0 1 C2 
    3584 48 -19.2137 -3.23513 2.96844 235 " " " " A 21 0 0 "PHE " " HD1" " " 1 0 1 C2 
    3585 48 -15.6421 -5.55536 3.62611 235 " " " " A 21 0 0 "PHE " " HD2" " " 1 0 1 C2 
    3586 48 -18.3374 -2.7101 0.545116 235 " " " " A 21 0 0 "PHE " " HE1" " " 1 0 1 C2 
    3587 48 -15.1043 -5.30483 1.25229 235 " " " " A 21 0 0 "PHE " " HE2" " " 1 0 1 C2 
    3588 48 -16.2812 -3.72835 -0.189178 235 " " " " A 21 0 0 "PHE " " HZ " " " 1 0 1 C2 
    3589 40 -15.4841 -2.83975 6.07794 236 " " " " A 43 0 0 "THR " " N  " " " 7 0 1 C2 
    3590 14 -14.1195 -2.69783 6.62047 236 " " " " A 2 0 0 "THR " " CA " " " 6 0 1 C2 
    3591 14 -13.9098 -1.15767 6.92979 236 " " " " A 2 0 0 "THR " " C  " " " 6 0 1 C2 
    3592 23 -14.4952 -0.302529 6.21892 236 " " " " A 70 0 0 "THR " " O  " " " 8 0 1 C2 
    3593 14 -13.0535 -3.4136 5.75114 236 " " " " A 2 0 0 "THR " " CB " " " 6 0 1 C2 
    3594 23 -11.7673 -3.33583 6.22399 236 " " " " A 70 0 0 "THR " " OG1" " " 8 0 1 C2 
    3595 14 -13.02 -2.87742 4.33178 236 " " " " A 2 0 0 "THR " " CG2" " " 6 0 1 C2 
    3596 48 -15.9496 -2.08126 5.60034 236 " " " " A 21 0 0 "THR " " H  " " " 1 0 1 C2 
    3597 48 -14.122 -3.21045 7.5824 236 " " " " A 21 0 0 "THR " " HA " " " 1 0 1 C2 
    3598 48 -13.2612 -4.47508 5.61606 236 " " " " A 21 0 0 "THR " " HB " " " 1 0 1 C2 
    3599 48 -11.7497 -3.86509 7.00668 236 " " " " A 21 0 0 "THR " " HG1" " " 1 0 1 C2 
    3600 48 -14.0232 -2.96549 3.91463 236 " " " " A 21 0 0 "THR " HG21 " " 1 0 1 C2 
    3601 48 -12.6366 -1.87996 4.54662 236 " " " " A 21 0 0 "THR " HG22 " " 1 0 1 C2 
    3602 48 -12.2982 -3.40396 3.70737 236 " " " " A 21 0 0 "THR " HG23 " " 1 0 1 C2 
    3603 40 -13.142 -0.785518 7.99691 237 " " " " A 43 0 0 "PRO " " N  " " " 7 0 1 C2 
    3604 14 -12.8081 0.663299 8.22617 237 " " " " A 2 0 0 "PRO " " CA " " " 6 0 1 C2 
    3605 14 -11.7996 1.06152 7.18583 237 " " " " A 2 0 0 "PRO " " C  " " " 6 0 1 C2 
    3606 23 -10.8189 0.437352 6.88672 237 " " " " A 70 0 0 "PRO " " O  " " " 8 0 1 C2 
    3607 14 -12.3152 0.775233 9.64939 237 " " " " A 2 0 0 "PRO " " CB " " " 6 0 1 C2 
    3608 14 -11.6784 -0.602034 9.86639 237 " " " " A 2 0 0 "PRO " " CG " " " 6 0 1 C2 
    3609 14 -12.4608 -1.61854 9.01677 237 " " " " A 2 0 0 "PRO " " CD " " " 6 0 1 C2 
    3610 48 -13.6693 1.3148 8.078 237 " " " " A 21 0 0 "PRO " " HA " " " 1 0 1 C2 
    3611 48 -13.0701 1.00433 10.4016 237 " " " " A 21 0 0 "PRO " " HB3" " " 1 0 1 C2 
    3612 48 -11.4826 1.47033 9.75711 237 " " " " A 21 0 0 "PRO " " HB2" " " 1 0 1 C2 
    3613 48 -11.6273 -0.958934 10.895 237 " " " " A 21 0 0 "PRO " " HG3" " " 1 0 1 C2 
    3614 48 -10.6405 -0.406998 9.59637 237 " " " " A 21 0 0 "PRO " " HG2" " " 1 0 1 C2 
    3615 48 -11.8504 -2.44664 8.6566 237 " " " " A 21 0 0 "PRO " " HD2" " " 1 0 1 C2 
    3616 48 -13.217 -1.99587 9.70511 237 " " " " A 21 0 0 "PRO " " HD3" " " 1 0 1 C2 
    3617 40 -11.9882 2.27901 6.63512 238 " " " " A 43 0 0 "VAL " " N  " " " 7 0 1 C2 
    3618 14 -11.1821 2.81004 5.60961 238 " " " " A 2 0 0 "VAL " " CA " " " 6 0 1 C2 
    3619 14 -9.84571 3.20422 6.17277 238 " " " " A 2 0 0 "VAL " " C  " " " 6 0 1 C2 
    3620 23 -9.75674 4.01584 7.12984 238 " " " " A 70 0 0 "VAL " " O  " " " 8 0 1 C2 
    3621 14 -11.9631 4.02691 5.00673 238 " " " " A 2 0 0 "VAL " " CB " " " 6 0 1 C2 
    3622 14 -11.302 4.66586 3.8678 238 " " " " A 2 0 0 "VAL " " CG1" " " 6 0 1 C2 
    3623 14 -13.4591 3.79515 4.53367 238 " " " " A 2 0 0 "VAL " " CG2" " " 6 0 1 C2 
    3624 48 -12.6723 2.89963 7.04369 238 " " " " A 21 0 0 "VAL " " H  " " " 1 0 1 C2 
    3625 48 -11.0471 2.06956 4.82122 238 " " " " A 21 0 0 "VAL " " HA " " " 1 0 1 C2 
    3626 48 -11.9513 4.85007 5.72113 238 " " " " A 21 0 0 "VAL " " HB " " " 1 0 1 C2 
    3627 48 -10.3022 5.0133 4.12826 238 " " " " A 21 0 0 "VAL " HG11 " " 1 0 1 C2 
    3628 48 -11.3855 4.1018 2.93884 238 " " " " A 21 0 0 "VAL " HG12 " " 1 0 1 C2 
    3629 48 -11.8309 5.57943 3.59614 238 " " " " A 21 0 0 "VAL " HG13 " " 1 0 1 C2 
    3630 48 -14.2072 3.59453 5.30063 238 " " " " A 21 0 0 "VAL " HG21 " " 1 0 1 C2 
    3631 48 -13.8674 4.65077 3.99581 238 " " " " A 21 0 0 "VAL " HG22 " " 1 0 1 C2 
    3632 48 -13.5492 2.93397 3.87159 238 " " " " A 21 0 0 "VAL " HG23 " " 1 0 1 C2 
    3633 40 -8.76777 2.62054 5.57777 239 " " " " A 43 0 0 "HIE " " N  " " " 7 0 1 C2 
    3634 14 -7.35125 2.91421 5.88129 239 " " " " A 2 0 0 "HIE " " CA " " " 6 0 1 C2 
    3635 14 -7.10331 4.31219 5.14359 239 " " " " A 2 0 0 "HIE " " C  " " " 6 0 1 C2 
    3636 23 -7.36581 4.43623 3.95334 239 " " " " A 70 0 0 "HIE " " O  " " " 8 0 1 C2 
    3637 14 -6.47324 1.81992 5.27944 239 " " " " A 2 0 0 "HIE " " CB " " " 6 0 1 C2 
    3638 14 -5.03593 1.94096 5.55109 239 " " " " A 2 0 0 "HIE " " CG " " " 6 0 1 C2 
    3639 40 -4.20195 2.87121 4.89458 239 " " " " A 43 0 0 "HIE " " ND1" " " 7 0 1 C2 
    3640 14 -4.28832 1.34714 6.52638 239 " " " " A 2 0 0 "HIE " " CD2" " " 6 0 1 C2 
    3641 14 -2.97985 2.6274 5.40786 239 " " " " A 2 0 0 "HIE " " CE1" " " 6 0 1 C2 
    3642 40 -2.99867 1.8134 6.50913 239 " " " " A 43 0 0 "HIE " " NE2" " " 7 0 1 C2 
    3643 48 -8.97456 2.01965 4.79274 239 " " " " A 21 0 0 "HIE " " H  " " " 1 0 1 C2 
    3644 48 -7.0902 2.85517 6.93792 239 " " " " A 21 0 0 "HIE " " HA " " " 1 0 1 C2 
    3645 48 -6.51682 1.70996 4.19588 239 " " " " A 21 0 0 "HIE " " HB3" " " 1 0 1 C2 
    3646 48 -6.85136 0.866988 5.64965 239 " " " " A 21 0 0 "HIE " " HB2" " " 1 0 1 C2 
    3647 48 -4.63481 0.668975 7.29218 239 " " " " A 21 0 0 "HIE " " HD2" " " 1 0 1 C2 
    3648 48 -2.10475 3.18434 5.10717 239 " " " " A 21 0 0 "HIE " " HE1" " " 1 0 1 C2 
    3649 40 -6.56207 5.30276 5.86406 240 " " " " A 43 0 0 "PHE " " N  " " " 7 0 1 C2 
    3650 14 -6.1606 6.62282 5.34377 240 " " " " A 2 0 0 "PHE " " CA " " " 6 0 1 C2 
    3651 14 -5.40469 6.75734 3.98531 240 " " " " A 2 0 0 "PHE " " C  " " " 6 0 1 C2 
    3652 23 -5.6003 7.74641 3.21311 240 " " " " A 70 0 0 "PHE " " O  " " " 8 0 1 C2 
    3653 14 -5.41074 7.4577 6.44577 240 " " " " A 2 0 0 "PHE " " CB " " " 6 0 1 C2 
    3654 14 -3.90848 7.13717 6.64308 240 " " " " A 2 0 0 "PHE " " CG " " " 6 0 1 C2 
    3655 14 -2.99208 8.17479 6.46247 240 " " " " A 2 0 0 "PHE " " CD1" " " 6 0 1 C2 
    3656 14 -3.45474 5.90647 7.1424 240 " " " " A 2 0 0 "PHE " " CD2" " " 6 0 1 C2 
    3657 14 -1.63553 7.95991 6.60182 240 " " " " A 2 0 0 "PHE " " CE1" " " 6 0 1 C2 
    3658 14 -2.09793 5.67868 7.25085 240 " " " " A 2 0 0 "PHE " " CE2" " " 6 0 1 C2 
    3659 14 -1.1533 6.72513 7.00698 240 " " " " A 2 0 0 "PHE " " CZ " " " 6 0 1 C2 
    3660 48 -6.55856 5.22435 6.871 240 " " " " A 21 0 0 "PHE " " H  " " " 1 0 1 C2 
    3661 48 -7.08634 7.16171 5.14203 240 " " " " A 21 0 0 "PHE " " HA " " " 1 0 1 C2 
    3662 48 -5.89828 7.38349 7.41783 240 " " " " A 21 0 0 "PHE " " HB3" " " 1 0 1 C2 
    3663 48 -5.49347 8.52561 6.24371 240 " " " " A 21 0 0 "PHE " " HB2" " " 1 0 1 C2 
    3664 48 -3.29471 9.19066 6.25553 240 " " " " A 21 0 0 "PHE " " HD1" " " 1 0 1 C2 
    3665 48 -4.14965 5.08354 7.22164 240 " " " " A 21 0 0 "PHE " " HD2" " " 1 0 1 C2 
    3666 48 -1.00171 8.78942 6.32508 240 " " " " A 21 0 0 "PHE " " HE1" " " 1 0 1 C2 
    3667 48 -1.75531 4.68575 7.50205 240 " " " " A 21 0 0 "PHE " " HE2" " " 1 0 1 C2 
    3668 48 -0.0912702 6.56657 7.12256 240 " " " " A 21 0 0 "PHE " " HZ " " " 1 0 1 C2 
    3669 40 -4.58202 5.75407 3.64731 241 " " " " A 43 0 0 "PHE " " N  " " " 7 0 1 C2 
    3670 14 -3.87734 5.73548 2.37796 241 " " " " A 2 0 0 "PHE " " CA " " " 6 0 1 C2 
    3671 14 -4.83762 5.47228 1.16433 241 " " " " A 2 0 0 "PHE " " C  " " " 6 0 1 C2 
    3672 23 -4.42211 5.76138 0.087028 241 " " " " A 70 0 0 "PHE " " O  " " " 8 0 1 C2 
    3673 14 -2.88742 4.63016 2.58786 241 " " " " A 2 0 0 "PHE " " CB " " " 6 0 1 C2 
    3674 14 -1.81018 4.42192 1.47724 241 " " " " A 2 0 0 "PHE " " CG " " " 6 0 1 C2 
    3675 14 -1.23283 5.4837 0.798817 241 " " " " A 2 0 0 "PHE " " CD1" " " 6 0 1 C2 
    3676 14 -1.49713 3.10162 1.10796 241 " " " " A 2 0 0 "PHE " " CD2" " " 6 0 1 C2 
    3677 14 -0.358617 5.21299 -0.286061 241 " " " " A 2 0 0 "PHE " " CE1" " " 6 0 1 C2 
    3678 14 -0.482022 2.782 0.200309 241 " " " " A 2 0 0 "PHE " " CE2" " " 6 0 1 C2 
    3679 14 0.0910738 3.87466 -0.521048 241 " " " " A 2 0 0 "PHE " " CZ " " " 6 0 1 C2 
    3680 48 -4.63051 4.90747 4.19595 241 " " " " A 21 0 0 "PHE " " H  " " " 1 0 1 C2 
    3681 48 -3.36962 6.69661 2.29706 241 " " " " A 21 0 0 "PHE " " HA " " " 1 0 1 C2 
    3682 48 -3.36899 3.65493 2.65935 241 " " " " A 21 0 0 "PHE " " HB3" " " 1 0 1 C2 
    3683 48 -2.29358 4.77394 3.49051 241 " " " " A 21 0 0 "PHE " " HB2" " " 1 0 1 C2 
    3684 48 -1.55833 6.49617 0.986875 241 " " " " A 21 0 0 "PHE " " HD1" " " 1 0 1 C2 
    3685 48 -2.02782 2.2912 1.58544 241 " " " " A 21 0 0 "PHE " " HD2" " " 1 0 1 C2 
    3686 48 0.0308369 6.0245 -0.882871 241 " " " " A 21 0 0 "PHE " " HE1" " " 1 0 1 C2 
    3687 48 -0.285085 1.73986 -0.00354679 241 " " " " A 21 0 0 "PHE " " HE2" " " 1 0 1 C2 
    3688 48 0.882698 3.62397 -1.21162 241 " " " " A 21 0 0 "PHE " " HZ " " " 1 0 1 C2 
    3689 40 -5.99855 4.85336 1.46196 242 " " " " A 43 0 0 "ALA " " N  " " " 7 0 1 C2 
    3690 14 -6.95901 4.33974 0.431011 242 " " " " A 2 0 0 "ALA " " CA " " " 6 0 1 C2 
    3691 14 -7.47916 5.60966 -0.396868 242 " " " " A 2 0 0 "ALA " " C  " " " 6 0 1 C2 
    3692 23 -7.63109 5.60591 -1.64378 242 " " " " A 70 0 0 "ALA " " O  " " " 8 0 1 C2 
    3693 14 -8.05123 3.58237 1.12396 242 " " " " A 2 0 0 "ALA " " CB " " " 6 0 1 C2 
    3694 48 -6.24875 4.61179 2.41019 242 " " " " A 21 0 0 "ALA " " H  " " " 1 0 1 C2 
    3695 48 -6.41516 3.66233 -0.227352 242 " " " " A 21 0 0 "ALA " " HA " " " 1 0 1 C2 
    3696 48 -8.45779 4.06932 2.01036 242 " " " " A 21 0 0 "ALA " " HB1" " " 1 0 1 C2 
    3697 48 -8.89034 3.48548 0.435042 242 " " " " A 21 0 0 "ALA " " HB2" " " 1 0 1 C2 
    3698 48 -7.73276 2.56408 1.34702 242 " " " " A 21 0 0 "ALA " " HB3" " " 1 0 1 C2 
    3699 40 -7.53763 6.70592 0.377601 243 " " " " A 43 0 0 "GLN " " N  " " " 7 0 1 C2 
    3700 14 -8.31798 7.90327 0.0151753 243 " " " " A 2 0 0 "GLN " " CA " " " 6 0 1 C2 
    3701 14 -7.62861 8.75502 -1.08036 243 " " " " A 2 0 0 "GLN " " C  " " " 6 0 1 C2 
    3702 23 -8.31496 9.1088 -2.07903 243 " " " " A 70 0 0 "GLN " " O  " " " 8 0 1 C2 
    3703 14 -8.60002 8.75938 1.29431 243 " " " " A 2 0 0 "GLN " " CB " " " 6 0 1 C2 
    3704 14 -9.66528 8.11677 2.25347 243 " " " " A 2 0 0 "GLN " " CG " " " 6 0 1 C2 
    3705 14 -9.80865 8.88774 3.62155 243 " " " " A 2 0 0 "GLN " " CD " " " 6 0 1 C2 
    3706 23 -10.5967 8.44426 4.45014 243 " " " " A 70 0 0 "GLN " " OE1" " " 8 0 1 C2 
    3707 40 -9.07109 10.0009 3.82651 243 " " " " A 43 0 0 "GLN " " NE2" " " 7 0 1 C2 
    3708 48 -7.14241 6.59772 1.30074 243 " " " " A 21 0 0 "GLN " " H  " " " 1 0 1 C2 
    3709 48 -9.32256 7.62328 -0.301899 243 " " " " A 21 0 0 "GLN " " HA " " " 1 0 1 C2 
    3710 48 -9.03294 9.70694 0.973659 243 " " " " A 21 0 0 "GLN " " HB3" " " 1 0 1 C2 
    3711 48 -7.66796 8.97412 1.81704 243 " " " " A 21 0 0 "GLN " " HB2" " " 1 0 1 C2 
    3712 48 -9.47065 7.06245 2.45004 243 " " " " A 21 0 0 "GLN " " HG3" " " 1 0 1 C2 
    3713 48 -10.6871 8.14847 1.87529 243 " " " " A 21 0 0 "GLN " " HG2" " " 1 0 1 C2 
    3714 48 -9.25017 10.5798 4.63459 243 " " " " A 21 0 0 "GLN " HE22 " " 1 0 1 C2 
    3715 48 -8.63902 10.4102 3.01047 243 " " " " A 21 0 0 "GLN " HE21 " " 1 0 1 C2 
    3716 40 -6.34444 9.03167 -1.05305 244 " " " " A 43 0 0 "PRO " " N  " " " 7 0 1 C2 
    3717 14 -5.70773 9.80021 -2.169 244 " " " " A 2 0 0 "PRO " " CA " " " 6 0 1 C2 
    3718 14 -5.42031 8.92232 -3.42148 244 " " " " A 2 0 0 "PRO " " C  " " " 6 0 1 C2 
    3719 23 -5.30878 9.44699 -4.52673 244 " " " " A 70 0 0 "PRO " " O  " " " 8 0 1 C2 
    3720 14 -4.45047 10.4232 -1.57126 244 " " " " A 2 0 0 "PRO " " CB " " " 6 0 1 C2 
    3721 14 -4.08525 9.45184 -0.457162 244 " " " " A 2 0 0 "PRO " " CG " " " 6 0 1 C2 
    3722 14 -5.40696 8.93151 0.0672459 244 " " " " A 2 0 0 "PRO " " CD " " " 6 0 1 C2 
    3723 48 -6.40699 10.5843 -2.45939 244 " " " " A 21 0 0 "PRO " " HA " " " 1 0 1 C2 
    3724 48 -4.66108 11.4219 -1.18853 244 " " " " A 21 0 0 "PRO " " HB3" " " 1 0 1 C2 
    3725 48 -3.65574 10.5702 -2.30262 244 " " " " A 21 0 0 "PRO " " HB2" " " 1 0 1 C2 
    3726 48 -3.6476 10.0717 0.325332 244 " " " " A 21 0 0 "PRO " " HG3" " " 1 0 1 C2 
    3727 48 -3.40778 8.67559 -0.812929 244 " " " " A 21 0 0 "PRO " " HG2" " " 1 0 1 C2 
    3728 48 -5.37615 7.96759 0.5752 244 " " " " A 21 0 0 "PRO " " HD2" " " 1 0 1 C2 
    3729 48 -5.78469 9.57473 0.862033 244 " " " " A 21 0 0 "PRO " " HD3" " " 1 0 1 C2 
    3730 40 -5.24672 7.56554 -3.26791 245 " " " " A 43 0 0 "VAL " " N  " " " 7 0 1 C2 
    3731 14 -4.7674 6.62408 -4.24936 245 " " " " A 2 0 0 "VAL " " CA " " " 6 0 1 C2 
    3732 14 -5.72079 6.36665 -5.44987 245 " " " " A 2 0 0 "VAL " " C  " " " 6 0 1 C2 
    3733 23 -5.25687 6.06144 -6.544 245 " " " " A 70 0 0 "VAL " " O  " " " 8 0 1 C2 
    3734 14 -4.36238 5.28325 -3.51656 245 " " " " A 2 0 0 "VAL " " CB " " " 6 0 1 C2 
    3735 14 -4.16296 4.12903 -4.53849 245 " " " " A 2 0 0 "VAL " " CG1" " " 6 0 1 C2 
    3736 14 -3.05623 5.52527 -2.69153 245 " " " " A 2 0 0 "VAL " " CG2" " " 6 0 1 C2 
    3737 48 -5.31526 7.19087 -2.33249 245 " " " " A 21 0 0 "VAL " " H  " " " 1 0 1 C2 
    3738 48 -3.89792 7.05604 -4.74487 245 " " " " A 21 0 0 "VAL " " HA " " " 1 0 1 C2 
    3739 48 -5.26069 5.09153 -2.92971 245 " " " " A 21 0 0 "VAL " " HB " " " 1 0 1 C2 
    3740 48 -3.75197 3.25 -4.04202 245 " " " " A 21 0 0 "VAL " HG11 " " 1 0 1 C2 
    3741 48 -5.11409 3.83816 -4.98442 245 " " " " A 21 0 0 "VAL " HG12 " " 1 0 1 C2 
    3742 48 -3.42346 4.31041 -5.31845 245 " " " " A 21 0 0 "VAL " HG13 " " 1 0 1 C2 
    3743 48 -2.30078 5.58595 -3.47494 245 " " " " A 21 0 0 "VAL " HG21 " " 1 0 1 C2 
    3744 48 -3.05099 6.50119 -2.20608 245 " " " " A 21 0 0 "VAL " HG22 " " 1 0 1 C2 
    3745 48 -2.82053 4.70047 -2.01905 245 " " " " A 21 0 0 "VAL " HG23 " " 1 0 1 C2 
    3746 40 -6.99284 6.72388 -5.32204 246 " " " " A 43 0 0 "VAL " " N  " " " 7 0 1 C2 
    3747 14 -7.96126 6.63047 -6.45032 246 " " " " A 2 0 0 "VAL " " CA " " " 6 0 1 C2 
    3748 14 -7.88185 7.96939 -7.28896 246 " " " " A 2 0 0 "VAL " " C  " " " 6 0 1 C2 
    3749 23 -8.50005 7.9605 -8.37335 246 " " " " A 70 0 0 "VAL " " O  " " " 8 0 1 C2 
    3750 14 -9.38475 6.3932 -5.8701 246 " " " " A 2 0 0 "VAL " " CB " " " 6 0 1 C2 
    3751 14 -9.60132 4.92586 -5.32327 246 " " " " A 2 0 0 "VAL " " CG1" " " 6 0 1 C2 
    3752 14 -9.87387 7.38674 -4.839 246 " " " " A 2 0 0 "VAL " " CG2" " " 6 0 1 C2 
    3753 48 -7.20237 6.77669 -4.33542 246 " " " " A 21 0 0 "VAL " " H  " " " 1 0 1 C2 
    3754 48 -7.67087 5.8787 -7.18422 246 " " " " A 21 0 0 "VAL " " HA " " " 1 0 1 C2 
    3755 48 -10.0939 6.3119 -6.69384 246 " " " " A 21 0 0 "VAL " " HB " " " 1 0 1 C2 
    3756 48 -10.6479 4.77567 -5.05817 246 " " " " A 21 0 0 "VAL " HG11 " " 1 0 1 C2 
    3757 48 -9.21102 4.2117 -6.04833 246 " " " " A 21 0 0 "VAL " HG12 " " 1 0 1 C2 
    3758 48 -8.98771 4.7359 -4.44265 246 " " " " A 21 0 0 "VAL " HG13 " " 1 0 1 C2 
    3759 48 -9.96171 8.42091 -5.17199 246 " " " " A 21 0 0 "VAL " HG21 " " 1 0 1 C2 
    3760 48 -10.8602 7.06222 -4.50736 246 " " " " A 21 0 0 "VAL " HG22 " " 1 0 1 C2 
    3761 48 -9.18265 7.40209 -3.99634 246 " " " " A 21 0 0 "VAL " HG23 " " 1 0 1 C2 
    3762 40 -7.16879 9.06011 -6.87657 247 " " " " A 43 0 0 "THR " " N  " " " 7 0 1 C2 
    3763 14 -6.99211 10.198 -7.73476 247 " " " " A 2 0 0 "THR " " CA " " " 6 0 1 C2 
    3764 14 -5.78991 10.0178 -8.7025 247 " " " " A 2 0 0 "THR " " C  " " " 6 0 1 C2 
    3765 23 -5.79683 10.8114 -9.63144 247 " " " " A 70 0 0 "THR " " O  " " " 8 0 1 C2 
    3766 14 -6.71056 11.4275 -6.77579 247 " " " " A 2 0 0 "THR " " CB " " " 6 0 1 C2 
    3767 23 -5.41368 11.4205 -6.1937 247 " " " " A 70 0 0 "THR " " OG1" " " 8 0 1 C2 
    3768 14 -7.73348 11.6193 -5.61599 247 " " " " A 2 0 0 "THR " " CG2" " " 6 0 1 C2 
    3769 48 -6.69246 8.93233 -5.99516 247 " " " " A 21 0 0 "THR " " H  " " " 1 0 1 C2 
    3770 48 -7.91687 10.4096 -8.27153 247 " " " " A 21 0 0 "THR " " HA " " " 1 0 1 C2 
    3771 48 -6.76254 12.3302 -7.3845 247 " " " " A 21 0 0 "THR " " HB " " " 1 0 1 C2 
    3772 48 -5.30257 10.9323 -5.39225 247 " " " " A 21 0 0 "THR " " HG1" " " 1 0 1 C2 
    3773 48 -7.65755 10.7757 -4.92991 247 " " " " A 21 0 0 "THR " HG21 " " 1 0 1 C2 
    3774 48 -7.6284 12.5106 -4.99743 247 " " " " A 21 0 0 "THR " HG22 " " 1 0 1 C2 
    3775 48 -8.74114 11.7494 -6.01073 247 " " " " A 21 0 0 "THR " HG23 " " 1 0 1 C2 
    3776 40 -4.90474 9.01703 -8.42816 248 " " " " A 43 0 0 "LEU " " N  " " " 7 0 1 C2 
    3777 14 -3.88903 8.65148 -9.41082 248 " " " " A 2 0 0 "LEU " " CA " " " 6 0 1 C2 
    3778 14 -4.44153 7.92851 -10.6275 248 " " " " A 2 0 0 "LEU " " C  " " " 6 0 1 C2 
    3779 23 -3.89461 8.03464 -11.7531 248 " " " " A 70 0 0 "LEU " " O  " " " 8 0 1 C2 
    3780 14 -2.82894 7.70043 -8.7217 248 " " " " A 2 0 0 "LEU " " CB " " " 6 0 1 C2 
    3781 14 -1.78717 6.92284 -9.60862 248 " " " " A 2 0 0 "LEU " " CG " " " 6 0 1 C2 
    3782 14 -0.743992 7.93334 -10.1106 248 " " " " A 2 0 0 "LEU " " CD1" " " 6 0 1 C2 
    3783 14 -1.09575 5.81515 -8.79036 248 " " " " A 2 0 0 "LEU " " CD2" " " 6 0 1 C2 
    3784 48 -5.06767 8.47875 -7.58923 248 " " " " A 21 0 0 "LEU " " H  " " " 1 0 1 C2 
    3785 48 -3.31821 9.51017 -9.76427 248 " " " " A 21 0 0 "LEU " " HA " " " 1 0 1 C2 
    3786 48 -3.25961 6.88533 -8.14011 248 " " " " A 21 0 0 "LEU " " HB3" " " 1 0 1 C2 
    3787 48 -2.26239 8.29512 -8.00515 248 " " " " A 21 0 0 "LEU " " HB2" " " 1 0 1 C2 
    3788 48 -2.29944 6.50795 -10.4767 248 " " " " A 21 0 0 "LEU " " HG " " " 1 0 1 C2 
    3789 48 0.149659 7.5082 -10.5675 248 " " " " A 21 0 0 "LEU " HD11 " " 1 0 1 C2 
    3790 48 -1.2363 8.59573 -10.8226 248 " " " " A 21 0 0 "LEU " HD12 " " 1 0 1 C2 
    3791 48 -0.226116 8.4336 -9.29229 248 " " " " A 21 0 0 "LEU " HD13 " " 1 0 1 C2 
    3792 48 -0.775584 6.0935 -7.78631 248 " " " " A 21 0 0 "LEU " HD21 " " 1 0 1 C2 
    3793 48 -1.85503 5.06199 -8.57981 248 " " " " A 21 0 0 "LEU " HD22 " " 1 0 1 C2 
    3794 48 -0.293391 5.27516 -9.29309 248 " " " " A 21 0 0 "LEU " HD23 " " 1 0 1 C2 
    3795 40 -5.50264 7.11889 -10.442 249 " " " " A 43 0 0 "ILE " " N  " " " 7 0 1 C2 
    3796 14 -6.28167 6.33612 -11.4054 249 " " " " A 2 0 0 "ILE " " CA " " " 6 0 1 C2 
    3797 14 -7.31536 7.30048 -12.0297 249 " " " " A 2 0 0 "ILE " " C  " " " 6 0 1 C2 
    3798 23 -7.49496 7.20148 -13.2419 249 " " " " A 70 0 0 "ILE " " O  " " " 8 0 1 C2 
    3799 14 -6.93293 5.14804 -10.6162 249 " " " " A 2 0 0 "ILE " " CB " " " 6 0 1 C2 
    3800 14 -5.90167 4.16002 -10.0889 249 " " " " A 2 0 0 "ILE " " CG1" " " 6 0 1 C2 
    3801 14 -7.93673 4.39425 -11.5329 249 " " " " A 2 0 0 "ILE " " CG2" " " 6 0 1 C2 
    3802 14 -6.32536 3.38225 -8.85416 249 " " " " A 2 0 0 "ILE " " CD1" " " 6 0 1 C2 
    3803 48 -5.80326 6.92795 -9.4969 249 " " " " A 21 0 0 "ILE " " H  " " " 1 0 1 C2 
    3804 48 -5.65328 6.12469 -12.2706 249 " " " " A 21 0 0 "ILE " " HA " " " 1 0 1 C2 
    3805 48 -7.37276 5.55934 -9.70763 249 " " " " A 21 0 0 "ILE " " HB " " " 1 0 1 C2 
    3806 48 -4.94403 4.64606 -9.90239 249 " " " " A 21 0 0 "ILE " HG13 " " 1 0 1 C2 
    3807 48 -5.62623 3.44969 -10.8685 249 " " " " A 21 0 0 "ILE " HG12 " " 1 0 1 C2 
    3808 48 -8.46737 3.56944 -11.0573 249 " " " " A 21 0 0 "ILE " HG21 " " 1 0 1 C2 
    3809 48 -8.7057 4.95752 -12.0616 249 " " " " A 21 0 0 "ILE " HG22 " " 1 0 1 C2 
    3810 48 -7.3434 3.96348 -12.3395 249 " " " " A 21 0 0 "ILE " HG23 " " 1 0 1 C2 
    3811 48 -5.5056 2.75542 -8.50317 249 " " " " A 21 0 0 "ILE " HD11 " " 1 0 1 C2 
    3812 48 -6.55702 4.01996 -8.00107 249 " " " " A 21 0 0 "ILE " HD12 " " 1 0 1 C2 
    3813 48 -7.09146 2.61396 -8.95868 249 " " " " A 21 0 0 "ILE " HD13 " " 1 0 1 C2 
    3814 40 -7.79391 8.32755 -11.3631 250 " " " " A 43 0 0 "GLY " " N  " " " 7 0 1 C2 
    3815 14 -8.69243 9.29143 -11.9541 250 " " " " A 2 0 0 "GLY " " CA " " " 6 0 1 C2 
    3816 14 -8.15889 10.4115 -12.7572 250 " " " " A 2 0 0 "GLY " " C  " " " 6 0 1 C2 
    3817 23 -8.72819 10.7646 -13.7718 250 " " " " A 70 0 0 "GLY " " O  " " " 8 0 1 C2 
    3818 48 -7.73985 8.30687 -10.3548 250 " " " " A 21 0 0 "GLY " " H  " " " 1 0 1 C2 
    3819 48 -9.31197 9.76588 -11.1931 250 " " " " A 21 0 0 "GLY " " HA3" " " 1 0 1 C2 
    3820 48 -9.43438 8.77608 -12.5641 250 " " " " A 21 0 0 "GLY " " HA2" " " 1 0 1 C2 
    3821 40 -6.9624 11.0026 -12.3999 251 " " " " A 43 0 0 "LEU " " N  " " " 7 0 1 C2 
    3822 14 -6.36852 12.1312 -13.2078 251 " " " " A 2 0 0 "LEU " " CA " " " 6 0 1 C2 
    3823 14 -5.2817 11.5411 -14.1493 251 " " " " A 2 0 0 "LEU " " C  " " " 6 0 1 C2 
    3824 23 -4.72901 12.3022 -14.9183 251 " " " " A 70 0 0 "LEU " " O  " " " 8 0 1 C2 
    3825 14 -5.55037 13.1474 -12.3166 251 " " " " A 2 0 0 "LEU " " CB " " " 6 0 1 C2 
    3826 14 -6.35486 14.3244 -11.6369 251 " " " " A 2 0 0 "LEU " " CG " " " 6 0 1 C2 
    3827 14 -5.80769 14.4852 -10.21 251 " " " " A 2 0 0 "LEU " " CD1" " " 6 0 1 C2 
    3828 14 -6.48055 15.5854 -12.3911 251 " " " " A 2 0 0 "LEU " " CD2" " " 6 0 1 C2 
    3829 48 -6.48433 10.6861 -11.5684 251 " " " " A 21 0 0 "LEU " " H  " " " 1 0 1 C2 
    3830 48 -7.05614 12.7236 -13.8114 251 " " " " A 21 0 0 "LEU " " HA " " " 1 0 1 C2 
    3831 48 -4.69799 13.6009 -12.8225 251 " " " " A 21 0 0 "LEU " " HB3" " " 1 0 1 C2 
    3832 48 -5.11142 12.6316 -11.4626 251 " " " " A 21 0 0 "LEU " " HB2" " " 1 0 1 C2 
    3833 48 -7.36952 13.9358 -11.5497 251 " " " " A 21 0 0 "LEU " " HG " " " 1 0 1 C2 
    3834 48 -4.78592 14.857 -10.2865 251 " " " " A 21 0 0 "LEU " HD11 " " 1 0 1 C2 
    3835 48 -6.42065 15.2285 -9.70019 251 " " " " A 21 0 0 "LEU " HD12 " " 1 0 1 C2 
    3836 48 -5.78387 13.6073 -9.56435 251 " " " " A 21 0 0 "LEU " HD13 " " 1 0 1 C2 
    3837 48 -6.90623 16.402 -11.808 251 " " " " A 21 0 0 "LEU " HD21 " " 1 0 1 C2 
    3838 48 -5.58158 16.0638 -12.7798 251 " " " " A 21 0 0 "LEU " HD22 " " 1 0 1 C2 
    3839 48 -7.00636 15.3473 -13.3157 251 " " " " A 21 0 0 "LEU " HD23 " " 1 0 1 C2 
    3840 40 -5.00567 10.2062 -14.0366 252 " " " " A 43 0 0 "GLY " " N  " " " 7 0 1 C2 
    3841 14 -4.04689 9.48468 -14.8014 252 " " " " A 2 0 0 "GLY " " CA " " " 6 0 1 C2 
    3842 14 -4.82647 8.64915 -15.891 252 " " " " A 2 0 0 "GLY " " C  " " " 6 0 1 C2 
    3843 23 -5.48475 9.15773 -16.8206 252 " " " " A 70 0 0 "GLY " " O  " " " 8 0 1 C2 
    3844 48 -5.55785 9.67009 -13.3825 252 " " " " A 21 0 0 "GLY " " H  " " " 1 0 1 C2 
    3845 48 -3.4136 8.82343 -14.21 252 " " " " A 21 0 0 "GLY " " HA3" " " 1 0 1 C2 
    3846 48 -3.46815 10.1748 -15.4153 252 " " " " A 21 0 0 "GLY " " HA2" " " 1 0 1 C2 
    3847 40 -4.80672 7.39135 -15.5244 253 " " " " A 43 0 0 "ILE " " N  " " " 7 0 1 C2 
    3848 14 -5.38533 6.26052 -16.2628 253 " " " " A 2 0 0 "ILE " " CA " " " 6 0 1 C2 
    3849 14 -6.76841 6.49176 -16.8707 253 " " " " A 2 0 0 "ILE " " C  " " " 6 0 1 C2 
    3850 23 -7.02954 6.22264 -18.0263 253 " " " " A 70 0 0 "ILE " " O  " " " 8 0 1 C2 
    3851 14 -5.34212 5.06747 -15.2987 253 " " " " A 2 0 0 "ILE " " CB " " " 6 0 1 C2 
    3852 14 -3.99595 4.63239 -14.7684 253 " " " " A 2 0 0 "ILE " " CG1" " " 6 0 1 C2 
    3853 14 -5.94185 3.78681 -15.9076 253 " " " " A 2 0 0 "ILE " " CG2" " " 6 0 1 C2 
    3854 14 -4.03509 3.88552 -13.4714 253 " " " " A 2 0 0 "ILE " " CD1" " " 6 0 1 C2 
    3855 48 -4.31419 7.04585 -14.7131 253 " " " " A 21 0 0 "ILE " " H  " " " 1 0 1 C2 
    3856 48 -4.77185 5.82428 -17.0511 253 " " " " A 21 0 0 "ILE " " HA " " " 1 0 1 C2 
    3857 48 -6.0608 5.2897 -14.5099 253 " " " " A 21 0 0 "ILE " " HB " " " 1 0 1 C2 
    3858 48 -3.35947 5.50254 -14.6077 253 " " " " A 21 0 0 "ILE " HG13 " " 1 0 1 C2 
    3859 48 -3.4172 4.09986 -15.5231 253 " " " " A 21 0 0 "ILE " HG12 " " 1 0 1 C2 
    3860 48 -5.72474 3.68738 -16.9711 253 " " " " A 21 0 0 "ILE " HG21 " " 1 0 1 C2 
    3861 48 -5.70039 2.89415 -15.3306 253 " " " " A 21 0 0 "ILE " HG22 " " 1 0 1 C2 
    3862 48 -7.02499 3.90239 -15.8682 253 " " " " A 21 0 0 "ILE " HG23 " " 1 0 1 C2 
    3863 48 -4.03654 4.56738 -12.621 253 " " " " A 21 0 0 "ILE " HD11 " " 1 0 1 C2 
    3864 48 -4.87256 3.21577 -13.276 253 " " " " A 21 0 0 "ILE " HD12 " " 1 0 1 C2 
    3865 48 -3.08789 3.3558 -13.3699 253 " " " " A 21 0 0 "ILE " HD13 " " 1 0 1 C2 
    3866 40 -7.61448 7.21871 -16.105 254 " " " " A 43 0 0 "ALA " " N  " " " 7 0 1 C2 
    3867 14 -9.01847 7.48282 -16.5303 254 " " " " A 2 0 0 "ALA " " CA " " " 6 0 1 C2 
    3868 14 -9.22064 8.58137 -17.6492 254 " " " " A 2 0 0 "ALA " " C  " " " 6 0 1 C2 
    3869 23 -10.1898 8.46189 -18.427 254 " " " " A 70 0 0 "ALA " " O  " " " 8 0 1 C2 
    3870 14 -9.8785 7.69822 -15.2725 254 " " " " A 2 0 0 "ALA " " CB " " " 6 0 1 C2 
    3871 48 -7.46692 7.49989 -15.1462 254 " " " " A 21 0 0 "ALA " " H  " " " 1 0 1 C2 
    3872 48 -9.30949 6.53965 -16.9928 254 " " " " A 21 0 0 "ALA " " HA " " " 1 0 1 C2 
    3873 48 -9.56619 8.59386 -14.7355 254 " " " " A 21 0 0 "ALA " " HB1" " " 1 0 1 C2 
    3874 48 -10.9497 7.63037 -15.462 254 " " " " A 21 0 0 "ALA " " HB2" " " 1 0 1 C2 
    3875 48 -9.65068 6.87196 -14.5991 254 " " " " A 21 0 0 "ALA " " HB3" " " 1 0 1 C2 
    3876 40 -8.23447 9.44497 -17.8026 255 " " " " A 43 0 0 "ILE " " N  " " " 7 0 1 C2 
    3877 14 -8.16364 10.4459 -18.846 255 " " " " A 2 0 0 "ILE " " CA " " " 6 0 1 C2 
    3878 14 -7.47672 9.7206 -20.0512 255 " " " " A 2 0 0 "ILE " " C  " " " 6 0 1 C2 
    3879 23 -7.94444 9.8104 -21.2356 255 " " " " A 70 0 0 "ILE " " O  " " " 8 0 1 C2 
    3880 14 -7.33567 11.638 -18.402 255 " " " " A 2 0 0 "ILE " " CB " " " 6 0 1 C2 
    3881 14 -7.77434 12.1634 -17.0793 255 " " " " A 2 0 0 "ILE " " CG1" " " 6 0 1 C2 
    3882 14 -7.28635 12.7916 -19.4339 255 " " " " A 2 0 0 "ILE " " CG2" " " 6 0 1 C2 
    3883 14 -7.20774 13.5661 -16.7224 255 " " " " A 2 0 0 "ILE " " CD1" " " 6 0 1 C2 
    3884 48 -7.4511 9.39082 -17.1674 255 " " " " A 21 0 0 "ILE " " H  " " " 1 0 1 C2 
    3885 48 -9.13683 10.8551 -19.1172 255 " " " " A 21 0 0 "ILE " " HA " " " 1 0 1 C2 
    3886 48 -6.29698 11.3343 -18.2716 255 " " " " A 21 0 0 "ILE " " HB " " " 1 0 1 C2 
    3887 48 -7.50296 11.4611 -16.2911 255 " " " " A 21 0 0 "ILE " HG13 " " 1 0 1 C2 
    3888 48 -8.8636 12.201 -17.0649 255 " " " " A 21 0 0 "ILE " HG12 " " 1 0 1 C2 
    3889 48 -8.18403 13.3821 -19.6172 255 " " " " A 21 0 0 "ILE " HG21 " " 1 0 1 C2 
    3890 48 -6.48594 13.5218 -19.3146 255 " " " " A 21 0 0 "ILE " HG22 " " 1 0 1 C2 
    3891 48 -7.01828 12.3521 -20.3946 255 " " " " A 21 0 0 "ILE " HG23 " " 1 0 1 C2 
    3892 48 -7.44169 13.7176 -15.6687 255 " " " " A 21 0 0 "ILE " HD11 " " 1 0 1 C2 
    3893 48 -6.12007 13.4953 -16.7302 255 " " " " A 21 0 0 "ILE " HD12 " " 1 0 1 C2 
    3894 48 -7.519 14.3603 -17.401 255 " " " " A 21 0 0 "ILE " HD13 " " 1 0 1 C2 
    3895 40 -6.47485 8.87537 -19.7611 256 " " " " A 43 0 0 "ASH " " N  " " " 7 0 1 C2 
    3896 14 -5.72499 8.0666 -20.7638 256 " " " " A 2 0 0 "ASH " " CA " " " 6 0 1 C2 
    3897 14 -6.53092 6.94964 -21.3551 256 " " " " A 2 0 0 "ASH " " C  " " " 6 0 1 C2 
    3898 23 -6.17173 6.45285 -22.4119 256 " " " " A 70 0 0 "ASH " " O  " " " 8 0 1 C2 
    3899 14 -4.50631 7.51499 -20.0598 256 " " " " A 2 0 0 "ASH " " CB " " " 6 0 1 C2 
    3900 14 -3.40511 7.14114 -21.0316 256 " " " " A 2 0 0 "ASH " " CG " " " 6 0 1 C2 
    3901 23 -3.31658 7.48947 -22.154 256 " " " " A 70 0 0 "ASH " " OD1" " " 8 0 1 C2 
    3902 23 -2.40938 6.39489 -20.4981 256 " " " " A 70 0 0 "ASH " " OD2" " " 8 0 1 C2 
    3903 48 -6.14038 8.86925 -18.8081 256 " " " " A 21 0 0 "ASH " " H  " " " 1 0 1 C2 
    3904 48 -5.43019 8.75544 -21.5555 256 " " " " A 21 0 0 "ASH " " HA " " " 1 0 1 C2 
    3905 48 -4.80279 6.65637 -19.4574 256 " " " " A 21 0 0 "ASH " " HB3" " " 1 0 1 C2 
    3906 48 -4.04287 8.20486 -19.3545 256 " " " " A 21 0 0 "ASH " " HB2" " " 1 0 1 C2 
    3907 40 -7.63643 6.54597 -20.7855 257 " " " " A 43 0 0 "TYR " " N  " " " 7 0 1 C2 
    3908 14 -8.68965 5.74618 -21.4802 257 " " " " A 2 0 0 "TYR " " CA " " " 6 0 1 C2 
    3909 14 -9.59471 6.53105 -22.4965 257 " " " " A 2 0 0 "TYR " " C  " " " 6 0 1 C2 
    3910 23 -9.8576 6.14243 -23.5869 257 " " " " A 70 0 0 "TYR " " O  " " " 8 0 1 C2 
    3911 14 -9.53573 5.14188 -20.2651 257 " " " " A 2 0 0 "TYR " " CB " " " 6 0 1 C2 
    3912 14 -9.01892 3.98302 -19.4432 257 " " " " A 2 0 0 "TYR " " CG " " " 6 0 1 C2 
    3913 14 -7.91803 3.15946 -19.8951 257 " " " " A 2 0 0 "TYR " " CD1" " " 6 0 1 C2 
    3914 14 -9.63178 3.73538 -18.1737 257 " " " " A 2 0 0 "TYR " " CD2" " " 6 0 1 C2 
    3915 14 -7.5022 2.11579 -19.0776 257 " " " " A 2 0 0 "TYR " " CE1" " " 6 0 1 C2 
    3916 14 -9.21931 2.59017 -17.4253 257 " " " " A 2 0 0 "TYR " " CE2" " " 6 0 1 C2 
    3917 14 -8.12821 1.8272 -17.8705 257 " " " " A 2 0 0 "TYR " " CZ " " " 6 0 1 C2 
    3918 23 -7.71816 0.785834 -17.1034 257 " " " " A 70 0 0 "TYR " " OH " " " 8 0 1 C2 
    3919 48 -7.91313 6.90306 -19.8822 257 " " " " A 21 0 0 "TYR " " H  " " " 1 0 1 C2 
    3920 48 -8.23279 4.94834 -22.0657 257 " " " " A 21 0 0 "TYR " " HA " " " 1 0 1 C2 
    3921 48 -10.534 4.91187 -20.6376 257 " " " " A 21 0 0 "TYR " " HB3" " " 1 0 1 C2 
    3922 48 -9.90548 5.94478 -19.6274 257 " " " " A 21 0 0 "TYR " " HB2" " " 1 0 1 C2 
    3923 48 -7.55232 3.40869 -20.8802 257 " " " " A 21 0 0 "TYR " " HD1" " " 1 0 1 C2 
    3924 48 -10.4428 4.37113 -17.8506 257 " " " " A 21 0 0 "TYR " " HD2" " " 1 0 1 C2 
    3925 48 -6.70213 1.54015 -19.5191 257 " " " " A 21 0 0 "TYR " " HE1" " " 1 0 1 C2 
    3926 48 -9.73756 2.29943 -16.5235 257 " " " " A 21 0 0 "TYR " " HE2" " " 1 0 1 C2 
    3927 48 -6.91849 0.354512 -17.3632 257 " " " " A 21 0 0 "TYR " " HH " " " 1 0 1 C2 
    3928 40 -9.98891 7.73101 -22.0196 258 " " " " A 43 0 0 "GLY " " N  " " " 7 0 1 C2 
    3929 14 -10.8259 8.62924 -22.7768 258 " " " " A 2 0 0 "GLY " " CA " " " 6 0 1 C2 
    3930 14 -10.1202 9.25217 -23.9406 258 " " " " A 2 0 0 "GLY " " C  " " " 6 0 1 C2 
    3931 23 -10.7769 9.78076 -24.9017 258 " " " " A 70 0 0 "GLY " " O  " " " 8 0 1 C2 
    3932 48 -9.87376 7.953 -21.0411 258 " " " " A 21 0 0 "GLY " " H  " " " 1 0 1 C2 
    3933 48 -11.1377 9.42506 -22.1004 258 " " " " A 21 0 0 "GLY " " HA3" " " 1 0 1 C2 
    3934 48 -11.6111 7.9727 -23.1516 258 " " " " A 21 0 0 "GLY " " HA2" " " 1 0 1 C2 
    3935 40 -8.73619 9.28535 -24.0043 259 " " " " A 43 0 0 "LEU " " N  " " " 7 0 1 C2 
    3936 14 -7.81374 9.9388 -24.9611 259 " " " " A 2 0 0 "LEU " " CA " " " 6 0 1 C2 
    3937 14 -7.98186 9.42021 -26.3831 259 " " " " A 2 0 0 "LEU " " C  " " " 6 0 1 C2 
    3938 23 -8.16291 10.1614 -27.3472 259 " " " " A 70 0 0 "LEU " " O  " " " 8 0 1 C2 
    3939 14 -6.3762 9.60489 -24.4198 259 " " " " A 2 0 0 "LEU " " CB " " " 6 0 1 C2 
    3940 14 -5.14129 10.2903 -25.0878 259 " " " " A 2 0 0 "LEU " " CG " " " 6 0 1 C2 
    3941 14 -5.17774 11.75 -24.698 259 " " " " A 2 0 0 "LEU " " CD1" " " 6 0 1 C2 
    3942 14 -3.87313 9.49988 -24.7997 259 " " " " A 2 0 0 "LEU " " CD2" " " 6 0 1 C2 
    3943 48 -8.29928 8.76071 -23.26 259 " " " " A 21 0 0 "LEU " " H  " " " 1 0 1 C2 
    3944 48 -7.89469 11.0258 -24.9574 259 " " " " A 21 0 0 "LEU " " HA " " " 1 0 1 C2 
    3945 48 -6.33633 8.51569 -24.4083 259 " " " " A 21 0 0 "LEU " " HB3" " " 1 0 1 C2 
    3946 48 -6.40211 9.7044 -23.3346 259 " " " " A 21 0 0 "LEU " " HB2" " " 1 0 1 C2 
    3947 48 -5.30233 10.2049 -26.1625 259 " " " " A 21 0 0 "LEU " " HG " " " 1 0 1 C2 
    3948 48 -5.07092 11.9125 -23.6255 259 " " " " A 21 0 0 "LEU " HD11 " " 1 0 1 C2 
    3949 48 -4.27982 12.2443 -25.0688 259 " " " " A 21 0 0 "LEU " HD12 " " 1 0 1 C2 
    3950 48 -6.02276 12.2757 -25.1427 259 " " " " A 21 0 0 "LEU " HD13 " " 1 0 1 C2 
    3951 48 -3.89821 8.45637 -25.1136 259 " " " " A 21 0 0 "LEU " HD21 " " 1 0 1 C2 
    3952 48 -2.95439 9.93358 -25.1946 259 " " " " A 21 0 0 "LEU " HD22 " " 1 0 1 C2 
    3953 48 -3.61001 9.46981 -23.7424 259 " " " " A 21 0 0 "LEU " HD23 " " 1 0 1 C2 
    3954 40 -8.19301 8.069 -26.5131 260 " " " " A 43 0 0 "PHE " " N  " " " 7 0 1 C2 
    3955 14 -8.21494 7.47538 -27.8355 260 " " " " A 2 0 0 "PHE " " CA " " " 6 0 1 C2 
    3956 14 -9.6501 7.31689 -28.3985 260 " " " " A 2 0 0 "PHE " " C  " " " 6 0 1 C2 
    3957 23 -9.85458 7.1986 -29.5799 260 " " " " A 70 0 0 "PHE " " O  " " " 8 0 1 C2 
    3958 14 -7.9381 5.96509 -27.5501 260 " " " " A 2 0 0 "PHE " " CB " " " 6 0 1 C2 
    3959 14 -6.5253 5.58944 -27.0486 260 " " " " A 2 0 0 "PHE " " CG " " " 6 0 1 C2 
    3960 14 -5.54654 5.01611 -27.8345 260 " " " " A 2 0 0 "PHE " " CD1" " " 6 0 1 C2 
    3961 14 -6.12935 5.88811 -25.7115 260 " " " " A 2 0 0 "PHE " " CD2" " " 6 0 1 C2 
    3962 14 -4.22387 4.75402 -27.4232 260 " " " " A 2 0 0 "PHE " " CE1" " " 6 0 1 C2 
    3963 14 -4.79926 5.6033 -25.2657 260 " " " " A 2 0 0 "PHE " " CE2" " " 6 0 1 C2 
    3964 14 -3.85721 5.08819 -26.1258 260 " " " " A 2 0 0 "PHE " " CZ " " " 6 0 1 C2 
    3965 48 -8.15384 7.47226 -25.6991 260 " " " " A 21 0 0 "PHE " " H  " " " 1 0 1 C2 
    3966 48 -7.44797 7.93976 -28.4554 260 " " " " A 21 0 0 "PHE " " HA " " " 1 0 1 C2 
    3967 48 -8.01987 5.44543 -28.5048 260 " " " " A 21 0 0 "PHE " " HB3" " " 1 0 1 C2 
    3968 48 -8.60892 5.49481 -26.8311 260 " " " " A 21 0 0 "PHE " " HB2" " " 1 0 1 C2 
    3969 48 -5.8859 4.70628 -28.8119 260 " " " " A 21 0 0 "PHE " " HD1" " " 1 0 1 C2 
    3970 48 -6.85637 6.26393 -25.0068 260 " " " " A 21 0 0 "PHE " " HD2" " " 1 0 1 C2 
    3971 48 -3.5461 4.16989 -28.028 260 " " " " A 21 0 0 "PHE " " HE1" " " 1 0 1 C2 
    3972 48 -4.56506 5.85173 -24.2411 260 " " " " A 21 0 0 "PHE " " HE2" " " 1 0 1 C2 
    3973 48 -2.90281 4.84111 -25.6848 260 " " " " A 21 0 0 "PHE " " HZ " " " 1 0 1 C2 
    3974 40 -10.6469 7.25838 -27.5267 261 " " " " A 43 0 0 "ILE " " N  " " " 7 0 1 C2 
    3975 14 -12.0653 7.29811 -27.9486 261 " " " " A 2 0 0 "ILE " " CA " " " 6 0 1 C2 
    3976 14 -12.3257 8.6243 -28.6403 261 " " " " A 2 0 0 "ILE " " C  " " " 6 0 1 C2 
    3977 23 -12.7432 8.68191 -29.7743 261 " " " " A 70 0 0 "ILE " " O  " " " 8 0 1 C2 
    3978 14 -12.9955 7.03268 -26.6716 261 " " " " A 2 0 0 "ILE " " CB " " " 6 0 1 C2 
    3979 14 -13.0254 5.60085 -26.2264 261 " " " " A 2 0 0 "ILE " " CG1" " " 6 0 1 C2 
    3980 14 -14.3806 7.61665 -26.8094 261 " " " " A 2 0 0 "ILE " " CG2" " " 6 0 1 C2 
    3981 14 -13.852 4.59651 -26.9621 261 " " " " A 2 0 0 "ILE " " CD1" " " 6 0 1 C2 
    3982 48 -10.4055 7.34362 -26.5496 261 " " " " A 21 0 0 "ILE " " H  " " " 1 0 1 C2 
    3983 48 -12.2236 6.44705 -28.6109 261 " " " " A 21 0 0 "ILE " " HA " " " 1 0 1 C2 
    3984 48 -12.5838 7.54957 -25.8047 261 " " " " A 21 0 0 "ILE " " HB " " " 1 0 1 C2 
    3985 48 -13.4123 5.60881 -25.2075 261 " " " " A 21 0 0 "ILE " HG13 " " 1 0 1 C2 
    3986 48 -12.01 5.24795 -26.046 261 " " " " A 21 0 0 "ILE " HG12 " " 1 0 1 C2 
    3987 48 -14.2033 8.67589 -26.6233 261 " " " " A 21 0 0 "ILE " HG21 " " 1 0 1 C2 
    3988 48 -14.7116 7.47452 -27.8382 261 " " " " A 21 0 0 "ILE " HG22 " " 1 0 1 C2 
    3989 48 -15.1889 7.2542 -26.1743 261 " " " " A 21 0 0 "ILE " HG23 " " 1 0 1 C2 
    3990 48 -14.2037 3.77245 -26.3414 261 " " " " A 21 0 0 "ILE " HD11 " " 1 0 1 C2 
    3991 48 -14.768 4.97689 -27.4142 261 " " " " A 21 0 0 "ILE " HD12 " " 1 0 1 C2 
    3992 48 -13.2287 4.08015 -27.6922 261 " " " " A 21 0 0 "ILE " HD13 " " 1 0 1 C2 
    3993 40 -11.9682 9.76719 -28.0028 262 " " " " A 43 0 0 "VAL " " N  " " " 7 0 1 C2 
    3994 14 -12.2339 11.1315 -28.4858 262 " " " " A 2 0 0 "VAL " " CA " " " 6 0 1 C2 
    3995 14 -11.3577 11.5012 -29.7114 262 " " " " A 2 0 0 "VAL " " C  " " " 6 0 1 C2 
    3996 23 -11.8891 12.1498 -30.6692 262 " " " " A 70 0 0 "VAL " " O  " " " 8 0 1 C2 
    3997 14 -12.0406 12.1127 -27.2632 262 " " " " A 2 0 0 "VAL " " CB " " " 6 0 1 C2 
    3998 14 -12.2024 13.6083 -27.6062 262 " " " " A 2 0 0 "VAL " " CG1" " " 6 0 1 C2 
    3999 14 -12.9715 11.7766 -26.1196 262 " " " " A 2 0 0 "VAL " " CG2" " " 6 0 1 C2 
    4000 48 -11.5402 9.68579 -27.0916 262 " " " " A 21 0 0 "VAL " " H  " " " 1 0 1 C2 
    4001 48 -13.2896 11.2645 -28.7222 262 " " " " A 21 0 0 "VAL " " HA " " " 1 0 1 C2 
    4002 48 -11.0283 11.9611 -26.8887 262 " " " " A 21 0 0 "VAL " " HB " " " 1 0 1 C2 
    4003 48 -11.4993 13.8746 -28.3953 262 " " " " A 21 0 0 "VAL " HG11 " " 1 0 1 C2 
    4004 48 -13.1563 13.773 -28.1073 262 " " " " A 21 0 0 "VAL " HG12 " " 1 0 1 C2 
    4005 48 -12.0922 14.2171 -26.7087 262 " " " " A 21 0 0 "VAL " HG13 " " 1 0 1 C2 
    4006 48 -12.7357 10.7803 -25.7455 262 " " " " A 21 0 0 "VAL " HG21 " " 1 0 1 C2 
    4007 48 -12.8979 12.4588 -25.2727 262 " " " " A 21 0 0 "VAL " HG22 " " 1 0 1 C2 
    4008 48 -13.9492 11.598 -26.5672 262 " " " " A 21 0 0 "VAL " HG23 " " 1 0 1 C2 
    4009 40 -10.1108 11.118 -29.7477 263 " " " " A 43 0 0 "SER " " N  " " " 7 0 1 C2 
    4010 14 -9.14998 11.6411 -30.7771 263 " " " " A 2 0 0 "SER " " CA " " " 6 0 1 C2 
    4011 14 -9.55299 11.154 -32.244 263 " " " " A 2 0 0 "SER " " C  " " " 6 0 1 C2 
    4012 23 -9.68091 11.9475 -33.125 263 " " " " A 70 0 0 "SER " " O  " " " 8 0 1 C2 
    4013 14 -7.72668 11.0329 -30.4839 263 " " " " A 2 0 0 "SER " " CB " " " 6 0 1 C2 
    4014 23 -6.68634 11.2095 -31.4189 263 " " " " A 70 0 0 "SER " " OG " " " 8 0 1 C2 
    4015 48 -9.84441 10.3549 -29.1421 263 " " " " A 21 0 0 "SER " " H  " " " 1 0 1 C2 
    4016 48 -8.95175 12.7128 -30.7914 263 " " " " A 21 0 0 "SER " " HA " " " 1 0 1 C2 
    4017 48 -7.87753 9.96665 -30.3154 263 " " " " A 21 0 0 "SER " " HB3" " " 1 0 1 C2 
    4018 48 -7.38297 11.4888 -29.5554 263 " " " " A 21 0 0 "SER " " HB2" " " 1 0 1 C2 
    4019 48 -6.21588 12.029 -31.429 263 " " " " A 21 0 0 "SER " " HG " " " 1 0 1 C2 
    4020 40 -9.94256 9.88403 -32.3133 264 " " " " A 43 0 0 "ARG " " N  " " " 7 0 1 C2 
    4021 14 -10.3458 9.05435 -33.4433 264 " " " " A 2 0 0 "ARG " " CA " " " 6 0 1 C2 
    4022 14 -11.7961 9.35368 -33.9215 264 " " " " A 2 0 0 "ARG " " C  " " " 6 0 1 C2 
    4023 23 -12.0809 8.92276 -35.0598 264 " " " " A 70 0 0 "ARG " " O  " " " 8 0 1 C2 
    4024 14 -10.2658 7.53798 -33.004 264 " " " " A 2 0 0 "ARG " " CB " " " 6 0 1 C2 
    4025 14 -10.6284 6.43067 -34.0029 264 " " " " A 2 0 0 "ARG " " CG " " " 6 0 1 C2 
    4026 14 -9.74598 6.33825 -35.2676 264 " " " " A 2 0 0 "ARG " " CD " " " 6 0 1 C2 
    4027 40 -10.5291 5.75505 -36.3978 264 " " " " A 43 0 0 "ARG " " NE " " " 7 0 1 C2 
    4028 14 -10.3102 5.89602 -37.7642 264 " " " " A 2 0 0 "ARG " " CZ " " " 6 0 1 C2 
    4029 40 -11.1763 5.40311 -38.6974 264 " " " " A 43 0 0 "ARG " " NH1" " " 7 0 1 C2 
    4030 40 -9.31366 6.64634 -38.1753 264 " " " " A 43 0 0 "ARG " " NH2" " " 7 0 1 C2 
    4031 48 -10.0621 9.32103 -31.4833 264 " " " " A 21 0 0 "ARG " " H  " " " 1 0 1 C2 
    4032 48 -9.68412 9.23143 -34.2912 264 " " " " A 21 0 0 "ARG " " HA " " " 1 0 1 C2 
    4033 48 -10.7558 7.39041 -32.0416 264 " " " " A 21 0 0 "ARG " " HB3" " " 1 0 1 C2 
    4034 48 -9.19449 7.46979 -32.8148 264 " " " " A 21 0 0 "ARG " " HB2" " " 1 0 1 C2 
    4035 48 -11.68 6.45541 -34.2886 264 " " " " A 21 0 0 "ARG " " HG3" " " 1 0 1 C2 
    4036 48 -10.4025 5.54062 -33.4156 264 " " " " A 21 0 0 "ARG " " HG2" " " 1 0 1 C2 
    4037 48 -8.82534 5.75504 -35.2478 264 " " " " A 21 0 0 "ARG " " HD3" " " 1 0 1 C2 
    4038 48 -9.49835 7.37488 -35.496 264 " " " " A 21 0 0 "ARG " " HD2" " " 1 0 1 C2 
    4039 48 -11.2886 5.10391 -36.2586 264 " " " " A 21 0 0 "ARG " " HE " " " 1 0 1 C2 
    4040 48 -10.9063 5.30875 -39.6661 264 " " " " A 21 0 0 "ARG " HH12 " " 1 0 1 C2 
    4041 48 -12.0289 4.95384 -38.3951 264 " " " " A 21 0 0 "ARG " HH11 " " 1 0 1 C2 
    4042 48 -9.35154 7.01313 -39.1156 264 " " " " A 21 0 0 "ARG " HH22 " " 1 0 1 C2 
    4043 48 -8.54512 6.90331 -37.5725 264 " " " " A 21 0 0 "ARG " HH21 " " 1 0 1 C2 
    4044 40 -12.6122 10.0239 -33.1027 265 " " " " A 43 0 0 "PHE " " N  " " " 7 0 1 C2 
    4045 14 -14.0463 10.4024 -33.5131 265 " " " " A 2 0 0 "PHE " " CA " " " 6 0 1 C2 
    4046 14 -14.2096 11.1378 -34.8522 265 " " " " A 2 0 0 "PHE " " C  " " " 6 0 1 C2 
    4047 23 -14.907 10.6265 -35.7544 265 " " " " A 70 0 0 "PHE " " O  " " " 8 0 1 C2 
    4048 14 -14.7891 11.2355 -32.3414 265 " " " " A 2 0 0 "PHE " " CB " " " 6 0 1 C2 
    4049 14 -16.3463 11.0497 -32.3896 265 " " " " A 2 0 0 "PHE " " CG " " " 6 0 1 C2 
    4050 14 -16.9914 9.81365 -32.3023 265 " " " " A 2 0 0 "PHE " " CD1" " " 6 0 1 C2 
    4051 14 -17.1438 12.1557 -32.7231 265 " " " " A 2 0 0 "PHE " " CD2" " " 6 0 1 C2 
    4052 14 -18.3622 9.60927 -32.4759 265 " " " " A 2 0 0 "PHE " " CE1" " " 6 0 1 C2 
    4053 14 -18.565 12.0164 -32.8538 265 " " " " A 2 0 0 "PHE " " CE2" " " 6 0 1 C2 
    4054 14 -19.1714 10.779 -32.6601 265 " " " " A 2 0 0 "PHE " " CZ " " " 6 0 1 C2 
    4055 48 -12.444 10.1367 -32.1132 265 " " " " A 21 0 0 "PHE " " H  " " " 1 0 1 C2 
    4056 48 -14.5149 9.42717 -33.6448 265 " " " " A 21 0 0 "PHE " " HA " " " 1 0 1 C2 
    4057 48 -14.5199 12.288 -32.2522 265 " " " " A 21 0 0 "PHE " " HB3" " " 1 0 1 C2 
    4058 48 -14.4115 10.887 -31.3801 265 " " " " A 21 0 0 "PHE " " HB2" " " 1 0 1 C2 
    4059 48 -16.4094 8.92907 -32.0897 265 " " " " A 21 0 0 "PHE " " HD1" " " 1 0 1 C2 
    4060 48 -16.723 13.1469 -32.8053 265 " " " " A 21 0 0 "PHE " " HD2" " " 1 0 1 C2 
    4061 48 -18.781 8.66727 -32.1539 265 " " " " A 21 0 0 "PHE " " HE1" " " 1 0 1 C2 
    4062 48 -19.136 12.9017 -33.0914 265 " " " " A 21 0 0 "PHE " " HE2" " " 1 0 1 C2 
    4063 48 -20.2368 10.6266 -32.7499 265 " " " " A 21 0 0 "PHE " " HZ " " " 1 0 1 C2 
    4064 40 -13.5448 12.2838 -35.0503 266 " " " " A 43 0 0 "ARG " " N  " " " 7 0 1 C2 
    4065 14 -13.6783 13.0606 -36.311 266 " " " " A 2 0 0 "ARG " " CA " " " 6 0 1 C2 
    4066 14 -13.1469 12.1946 -37.5129 266 " " " " A 2 0 0 "ARG " " C  " " " 6 0 1 C2 
    4067 23 -13.784 12.3231 -38.5303 266 " " " " A 70 0 0 "ARG " " O  " " " 8 0 1 C2 
    4068 14 -12.8937 14.4513 -36.1091 266 " " " " A 2 0 0 "ARG " " CB " " " 6 0 1 C2 
    4069 14 -12.7918 15.4539 -37.2751 266 " " " " A 2 0 0 "ARG " " CG " " " 6 0 1 C2 
    4070 14 -11.3045 15.8642 -37.4768 266 " " " " A 2 0 0 "ARG " " CD " " " 6 0 1 C2 
    4071 40 -10.5971 14.9146 -38.3287 266 " " " " A 43 0 0 "ARG " " NE " " " 7 0 1 C2 
    4072 14 -10.6748 14.9437 -39.6665 266 " " " " A 2 0 0 "ARG " " CZ " " " 6 0 1 C2 
    4073 40 -11.4416 15.7791 -40.3427 266 " " " " A 43 0 0 "ARG " " NH1" " " 7 0 1 C2 
    4074 40 -9.88363 14.0463 -40.2603 266 " " " " A 43 0 0 "ARG " " NH2" " " 7 0 1 C2 
    4075 48 -13.002 12.6345 -34.2741 266 " " " " A 21 0 0 "ARG " " H  " " " 1 0 1 C2 
    4076 48 -14.7544 13.2042 -36.4084 266 " " " " A 21 0 0 "ARG " " HA " " " 1 0 1 C2 
    4077 48 -11.9077 14.2692 -35.6815 266 " " " " A 21 0 0 "ARG " " HB3" " " 1 0 1 C2 
    4078 48 -13.5235 14.9788 -35.3928 266 " " " " A 21 0 0 "ARG " " HB2" " " 1 0 1 C2 
    4079 48 -13.4256 16.3146 -37.0617 266 " " " " A 21 0 0 "ARG " " HG3" " " 1 0 1 C2 
    4080 48 -13.1817 14.8947 -38.1256 266 " " " " A 21 0 0 "ARG " " HG2" " " 1 0 1 C2 
    4081 48 -10.7781 16.0223 -36.5355 266 " " " " A 21 0 0 "ARG " " HD3" " " 1 0 1 C2 
    4082 48 -11.4862 16.7731 -38.0504 266 " " " " A 21 0 0 "ARG " " HD2" " " 1 0 1 C2 
    4083 48 -10.0078 14.2812 -37.8075 266 " " " " A 21 0 0 "ARG " " HE " " " 1 0 1 C2 
    4084 48 -11.8811 16.5889 -39.9291 266 " " " " A 21 0 0 "ARG " HH12 " " 1 0 1 C2 
    4085 48 -11.4585 15.7097 -41.3502 266 " " " " A 21 0 0 "ARG " HH11 " " 1 0 1 C2 
    4086 48 -9.71192 13.7999 -41.2247 266 " " " " A 21 0 0 "ARG " HH22 " " 1 0 1 C2 
    4087 48 -9.35386 13.5075 -39.5901 266 " " " " A 21 0 0 "ARG " HH21 " " 1 0 1 C2 
    4088 40 -11.9819 11.4509 -37.2458 267 " " " " A 43 0 0 "GLU " " N  " " " 7 0 1 C2 
    4089 14 -11.2705 10.64 -38.1592 267 " " " " A 2 0 0 "GLU " " CA " " " 6 0 1 C2 
    4090 14 -12.1404 9.42376 -38.5883 267 " " " " A 2 0 0 "GLU " " C  " " " 6 0 1 C2 
    4091 23 -11.8471 8.91367 -39.688 267 " " " " A 70 0 0 "GLU " " O  " " " 8 0 1 C2 
    4092 14 -10.007 10.0425 -37.5199 267 " " " " A 2 0 0 "GLU " " CB " " " 6 0 1 C2 
    4093 14 -9.18645 11.1078 -36.7237 267 " " " " A 2 0 0 "GLU " " CG " " " 6 0 1 C2 
    4094 14 -8.75288 12.3515 -37.5894 267 " " " " A 2 0 0 "GLU " " CD " " " 6 0 1 C2 
    4095 23 -8.79376 13.4763 -37.0929 267 " " " " A 70 0 0 "GLU " " OE1" " " 8 0 1 C2 
    4096 23 -8.40454 12.1091 -38.7478 267 " " " " A 70 0 0 "GLU " " OE2" " " 8 0 1 C2 
    4097 48 -11.8059 11.2387 -36.2742 267 " " " " A 21 0 0 "GLU " " H  " " " 1 0 1 C2 
    4098 48 -10.9442 11.2115 -39.0281 267 " " " " A 21 0 0 "GLU " " HA " " " 1 0 1 C2 
    4099 48 -9.39217 9.62567 -38.3176 267 " " " " A 21 0 0 "GLU " " HB3" " " 1 0 1 C2 
    4100 48 -10.1002 9.18418 -36.8545 267 " " " " A 21 0 0 "GLU " " HB2" " " 1 0 1 C2 
    4101 48 -8.31463 10.6455 -36.2608 267 " " " " A 21 0 0 "GLU " " HG3" " " 1 0 1 C2 
    4102 48 -9.66148 11.5239 -35.8352 267 " " " " A 21 0 0 "GLU " " HG2" " " 1 0 1 C2 
    4103 40 -13.1244 8.8966 -37.8039 268 " " " " A 43 0 0 "GLU " " N  " " " 7 0 1 C2 
    4104 14 -14.0305 7.85514 -38.2982 268 " " " " A 2 0 0 "GLU " " CA " " " 6 0 1 C2 
    4105 14 -15.1363 8.44733 -39.1442 268 " " " " A 2 0 0 "GLU " " C  " " " 6 0 1 C2 
    4106 23 -15.7043 7.69083 -39.9861 268 " " " " A 70 0 0 "GLU " " O  " " " 8 0 1 C2 
    4107 14 -14.8733 7.27716 -37.1214 268 " " " " A 2 0 0 "GLU " " CB " " " 6 0 1 C2 
    4108 14 -14.0935 6.38929 -36.0411 268 " " " " A 2 0 0 "GLU " " CG " " " 6 0 1 C2 
    4109 14 -13.4688 5.12225 -36.6065 268 " " " " A 2 0 0 "GLU " " CD " " " 6 0 1 C2 
    4110 23 -12.8066 4.44619 -35.7981 268 " " " " A 70 0 0 "GLU " " OE1" " " 8 0 1 C2 
    4111 23 -13.5828 4.81673 -37.8073 268 " " " " A 70 0 0 "GLU " " OE2" " " 8 0 1 C2 
    4112 48 -13.2305 9.31889 -36.8926 268 " " " " A 21 0 0 "GLU " " H  " " " 1 0 1 C2 
    4113 48 -13.3743 7.15742 -38.8186 268 " " " " A 21 0 0 "GLU " " HA " " " 1 0 1 C2 
    4114 48 -15.6681 6.65235 -37.5289 268 " " " " A 21 0 0 "GLU " " HB3" " " 1 0 1 C2 
    4115 48 -15.5116 7.9909 -36.6006 268 " " " " A 21 0 0 "GLU " " HB2" " " 1 0 1 C2 
    4116 48 -14.8681 6.05715 -35.3499 268 " " " " A 21 0 0 "GLU " " HG3" " " 1 0 1 C2 
    4117 48 -13.403 7.02232 -35.4839 268 " " " " A 21 0 0 "GLU " " HG2" " " 1 0 1 C2 
    4118 40 -15.6848 9.61693 -38.7625 269 " " " " A 43 0 0 "ILE " " N  " " " 7 0 1 C2 
    4119 14 -16.6624 10.3033 -39.5376 269 " " " " A 2 0 0 "ILE " " CA " " " 6 0 1 C2 
    4120 14 -16.1341 10.7906 -40.9813 269 " " " " A 2 0 0 "ILE " " C  " " " 6 0 1 C2 
    4121 23 -16.7857 10.6841 -42.0143 269 " " " " A 70 0 0 "ILE " " O  " " " 8 0 1 C2 
    4122 14 -17.2825 11.4593 -38.6659 269 " " " " A 2 0 0 "ILE " " CB " " " 6 0 1 C2 
    4123 14 -18.0106 10.9763 -37.4042 269 " " " " A 2 0 0 "ILE " " CG1" " " 6 0 1 C2 
    4124 14 -18.142 12.4894 -39.5201 269 " " " " A 2 0 0 "ILE " " CG2" " " 6 0 1 C2 
    4125 14 -18.2572 12.0727 -36.3445 269 " " " " A 2 0 0 "ILE " " CD1" " " 6 0 1 C2 
    4126 48 -15.1606 10.1641 -38.0947 269 " " " " A 21 0 0 "ILE " " H  " " " 1 0 1 C2 
    4127 48 -17.4699 9.59897 -39.7375 269 " " " " A 21 0 0 "ILE " " HA " " " 1 0 1 C2 
    4128 48 -16.4785 12.0885 -38.284 269 " " " " A 21 0 0 "ILE " " HB " " " 1 0 1 C2 
    4129 48 -17.4097 10.186 -36.9543 269 " " " " A 21 0 0 "ILE " HG13 " " 1 0 1 C2 
    4130 48 -18.9382 10.4202 -37.5405 269 " " " " A 21 0 0 "ILE " HG12 " " 1 0 1 C2 
    4131 48 -18.9756 11.9444 -39.9629 269 " " " " A 21 0 0 "ILE " HG21 " " 1 0 1 C2 
    4132 48 -18.5634 13.2927 -38.9158 269 " " " " A 21 0 0 "ILE " HG22 " " 1 0 1 C2 
    4133 48 -17.5337 12.9709 -40.2858 269 " " " " A 21 0 0 "ILE " HG23 " " 1 0 1 C2 
    4134 48 -19.1189 11.7745 -35.7474 269 " " " " A 21 0 0 "ILE " HD11 " " 1 0 1 C2 
    4135 48 -17.44 12.12 -35.6248 269 " " " " A 21 0 0 "ILE " HD12 " " 1 0 1 C2 
    4136 48 -18.4729 13.0158 -36.8467 269 " " " " A 21 0 0 "ILE " HD13 " " 1 0 1 C2 
    4137 40 -14.8359 11.1513 -40.9626 270 " " " " A 43 0 0 "ALA " " N  " " " 7 0 1 C2 
    4138 14 -13.9979 11.5728 -42.0759 270 " " " " A 2 0 0 "ALA " " CA " " " 6 0 1 C2 
    4139 14 -13.3345 10.339 -42.7341 270 " " " " A 2 0 0 "ALA " " C  " " " 6 0 1 C2 
    4140 23 -12.4213 10.5052 -43.5135 270 " " " " A 70 0 0 "ALA " " O  " " " 8 0 1 C2 
    4141 14 -12.8476 12.4028 -41.5551 270 " " " " A 2 0 0 "ALA " " CB " " " 6 0 1 C2 
    4142 48 -14.5148 11.2702 -40.0124 270 " " " " A 21 0 0 "ALA " " H  " " " 1 0 1 C2 
    4143 48 -14.6525 12.033 -42.816 270 " " " " A 21 0 0 "ALA " " HA " " " 1 0 1 C2 
    4144 48 -12.0523 11.7677 -41.1648 270 " " " " A 21 0 0 "ALA " " HB1" " " 1 0 1 C2 
    4145 48 -12.526 13.0385 -42.3801 270 " " " " A 21 0 0 "ALA " " HB2" " " 1 0 1 C2 
    4146 48 -13.2592 13.0941 -40.8197 270 " " " " A 21 0 0 "ALA " " HB3" " " 1 0 1 C2 
    4147 40 -13.7121 9.13071 -42.3578 271 " " " " A 43 0 0 "GLU " " N  " " " 7 0 1 C2 
    4148 14 -13.5908 7.92479 -43.1708 271 " " " " A 2 0 0 "GLU " " CA " " " 6 0 1 C2 
    4149 14 -14.905 7.62884 -44.0098 271 " " " " A 2 0 0 "GLU " " C  " " " 6 0 1 C2 
    4150 23 -15.0557 6.51277 -44.627 271 " " " " A 70 0 0 "GLU " " O  " " " 8 0 1 C2 
    4151 14 -13.3386 6.81385 -42.1319 271 " " " " A 2 0 0 "GLU " " CB " " " 6 0 1 C2 
    4152 14 -12.6646 5.57662 -42.8293 271 " " " " A 2 0 0 "GLU " " CG " " " 6 0 1 C2 
    4153 14 -11.7901 4.90198 -41.8502 271 " " " " A 2 0 0 "GLU " " CD " " " 6 0 1 C2 
    4154 23 -12.1673 3.7962 -41.4724 271 " " " " A 70 0 0 "GLU " " OE1" " " 8 0 1 C2 
    4155 23 -10.6814 5.40184 -41.5225 271 " " " " A 70 0 0 "GLU " " OE2" " " 8 0 1 C2 
    4156 48 -14.1174 9.04381 -41.4367 271 " " " " A 21 0 0 "GLU " " H  " " " 1 0 1 C2 
    4157 48 -12.7656 8.06114 -43.8697 271 " " " " A 21 0 0 "GLU " " HA " " " 1 0 1 C2 
    4158 48 -14.1485 6.46935 -41.4889 271 " " " " A 21 0 0 "GLU " " HB3" " " 1 0 1 C2 
    4159 48 -12.5951 7.15681 -41.4123 271 " " " " A 21 0 0 "GLU " " HB2" " " 1 0 1 C2 
    4160 48 -12.0754 6.09984 -43.5825 271 " " " " A 21 0 0 "GLU " " HG3" " " 1 0 1 C2 
    4161 48 -13.4412 4.98489 -43.314 271 " " " " A 21 0 0 "GLU " " HG2" " " 1 0 1 C2 
    4162 40 -15.812 8.57914 -44.1551 272 " " " " A 43 0 0 "GLY " " N  " " " 7 0 1 C2 
    4163 14 -17.0471 8.52356 -45.0174 272 " " " " A 2 0 0 "GLY " " CA " " " 6 0 1 C2 
    4164 14 -18.3244 7.91324 -44.3613 272 " " " " A 2 0 0 "GLY " " C  " " " 6 0 1 C2 
    4165 23 -19.3839 7.87583 -45.0102 272 " " " " A 70 0 0 "GLY " " O  " " " 8 0 1 C2 
    4166 48 -15.591 9.43918 -43.6738 272 " " " " A 21 0 0 "GLY " " H  " " " 1 0 1 C2 
    4167 48 -16.7958 8.00265 -45.9413 272 " " " " A 21 0 0 "GLY " " HA3" " " 1 0 1 C2 
    4168 48 -17.3817 9.53371 -45.2534 272 " " " " A 21 0 0 "GLY " " HA2" " " 1 0 1 C2 
    4169 40 -18.1541 7.47915 -43.1264 273 " " " " A 43 0 0 "TYR " " N  " " " 7 0 1 C2 
    4170 14 -19.2363 6.86529 -42.3389 273 " " " " A 2 0 0 "TYR " " CA " " " 6 0 1 C2 
    4171 14 -20.0362 7.91535 -41.4953 273 " " " " A 2 0 0 "TYR " " C  " " " 6 0 1 C2 
    4172 23 -19.6787 9.094 -41.3437 273 " " " " A 70 0 0 "TYR " " O  " " " 8 0 1 C2 
    4173 14 -18.6136 5.76759 -41.2724 273 " " " " A 2 0 0 "TYR " " CB " " " 6 0 1 C2 
    4174 14 -18.064 4.54275 -41.8975 273 " " " " A 2 0 0 "TYR " " CG " " " 6 0 1 C2 
    4175 14 -18.91 3.41609 -42.0581 273 " " " " A 2 0 0 "TYR " " CD1" " " 6 0 1 C2 
    4176 14 -16.779 4.57501 -42.469 273 " " " " A 2 0 0 "TYR " " CD2" " " 6 0 1 C2 
    4177 14 -18.373 2.26669 -42.6747 273 " " " " A 2 0 0 "TYR " " CE1" " " 6 0 1 C2 
    4178 14 -16.2141 3.45622 -43.2001 273 " " " " A 2 0 0 "TYR " " CE2" " " 6 0 1 C2 
    4179 14 -17.0488 2.28852 -43.2504 273 " " " " A 2 0 0 "TYR " " CZ " " " 6 0 1 C2 
    4180 23 -16.6326 1.18229 -43.8854 273 " " " " A 70 0 0 "TYR " " OH " " " 8 0 1 C2 
    4181 48 -17.2198 7.56199 -42.752 273 " " " " A 21 0 0 "TYR " " H  " " " 1 0 1 C2 
    4182 48 -19.9067 6.38165 -43.0494 273 " " " " A 21 0 0 "TYR " " HA " " " 1 0 1 C2 
    4183 48 -19.39 5.40116 -40.6008 273 " " " " A 21 0 0 "TYR " " HB3" " " 1 0 1 C2 
    4184 48 -17.8635 6.34938 -40.7367 273 " " " " A 21 0 0 "TYR " " HB2" " " 1 0 1 C2 
    4185 48 -19.8889 3.37218 -41.6039 273 " " " " A 21 0 0 "TYR " " HD1" " " 1 0 1 C2 
    4186 48 -16.1869 5.45447 -42.2632 273 " " " " A 21 0 0 "TYR " " HD2" " " 1 0 1 C2 
    4187 48 -18.9173 1.33545 -42.729 273 " " " " A 21 0 0 "TYR " " HE1" " " 1 0 1 C2 
    4188 48 -15.219 3.46849 -43.6197 273 " " " " A 21 0 0 "TYR " " HE2" " " 1 0 1 C2 
    4189 48 -17.2501 0.472503 -43.7963 273 " " " " A 21 0 0 "TYR " " HH " " " 1 0 1 C2 
    4190 40 -21.2968 7.51225 -41.1372 274 " " " " A 43 0 0 "ASP " " N  " " " 7 0 1 C2 
    4191 14 -22.162 8.42581 -40.3964 274 " " " " A 2 0 0 "ASP " " CA " " " 6 0 1 C2 
    4192 14 -21.7086 8.59486 -38.8813 274 " " " " A 2 0 0 "ASP " " C  " " " 6 0 1 C2 
    4193 23 -20.8878 7.81409 -38.3754 274 " " " " A 70 0 0 "ASP " " O  " " " 8 0 1 C2 
    4194 14 -23.6452 8.02389 -40.5189 274 " " " " A 2 0 0 "ASP " " CB " " " 6 0 1 C2 
    4195 14 -24.1671 6.80532 -39.7898 274 " " " " A 2 0 0 "ASP " " CG " " " 6 0 1 C2 
    4196 23 -24.759 5.96809 -40.4443 274 " " " " A 70 0 0 "ASP " " OD1" " " 8 0 1 C2 
    4197 23 -24.2974 6.78621 -38.5513 274 " " " " A 70 0 0 "ASP " " OD2" " " 8 0 1 C2 
    4198 48 -21.6299 6.65577 -41.5562 274 " " " " A 21 0 0 "ASP " " H  " " " 1 0 1 C2 
    4199 48 -22.1691 9.34542 -40.9815 274 " " " " A 21 0 0 "ASP " " HA " " " 1 0 1 C2 
    4200 48 -23.8433 7.92645 -41.5863 274 " " " " A 21 0 0 "ASP " " HB3" " " 1 0 1 C2 
    4201 48 -24.1471 8.98305 -40.3916 274 " " " " A 21 0 0 "ASP " " HB2" " " 1 0 1 C2 
    4202 40 -22.28 9.57428 -38.2115 275 " " " " A 43 0 0 "THR " " N  " " " 7 0 1 C2 
    4203 14 -22.0058 10.1114 -36.8973 275 " " " " A 2 0 0 "THR " " CA " " " 6 0 1 C2 
    4204 14 -22.5989 9.20037 -35.7947 275 " " " " A 2 0 0 "THR " " C  " " " 6 0 1 C2 
    4205 23 -22.2159 9.34349 -34.625 275 " " " " A 70 0 0 "THR " " O  " " " 8 0 1 C2 
    4206 14 -22.7701 11.4437 -36.7816 275 " " " " A 2 0 0 "THR " " CB " " " 6 0 1 C2 
    4207 23 -23.9541 11.5034 -37.5621 275 " " " " A 70 0 0 "THR " " OG1" " " 8 0 1 C2 
    4208 14 -21.8934 12.6049 -37.2384 275 " " " " A 2 0 0 "THR " " CG2" " " 6 0 1 C2 
    4209 48 -23.0377 10.1306 -38.5809 275 " " " " A 21 0 0 "THR " " H  " " " 1 0 1 C2 
    4210 48 -20.9674 10.211 -36.5813 275 " " " " A 21 0 0 "THR " " HA " " " 1 0 1 C2 
    4211 48 -23.0769 11.6923 -35.7657 275 " " " " A 21 0 0 "THR " " HB " " " 1 0 1 C2 
    4212 48 -24.4794 12.259 -37.3472 275 " " " " A 21 0 0 "THR " " HG1" " " 1 0 1 C2 
    4213 48 -21.0685 12.7604 -36.5431 275 " " " " A 21 0 0 "THR " HG21 " " 1 0 1 C2 
    4214 48 -21.6548 12.2014 -38.2225 275 " " " " A 21 0 0 "THR " HG22 " " 1 0 1 C2 
    4215 48 -22.4203 13.4966 -37.578 275 " " " " A 21 0 0 "THR " HG23 " " 1 0 1 C2 
    4216 40 -23.4522 8.18182 -36.1437 276 " " " " A 43 0 0 "GLU " " N  " " " 7 0 1 C2 
    4217 14 -23.8916 7.09832 -35.1593 276 " " " " A 2 0 0 "GLU " " CA " " " 6 0 1 C2 
    4218 14 -23.0151 5.89506 -35.361 276 " " " " A 2 0 0 "GLU " " C  " " " 6 0 1 C2 
    4219 23 -22.7323 5.20917 -34.4337 276 " " " " A 70 0 0 "GLU " " O  " " " 8 0 1 C2 
    4220 14 -25.3101 6.62044 -35.3581 276 " " " " A 2 0 0 "GLU " " CB " " " 6 0 1 C2 
    4221 14 -25.8339 5.42071 -34.4958 276 " " " " A 2 0 0 "GLU " " CG " " " 6 0 1 C2 
    4222 14 -26.232 4.12676 -35.2095 276 " " " " A 2 0 0 "GLU " " CD " " " 6 0 1 C2 
    4223 23 -26.2282 3.06543 -34.5351 276 " " " " A 70 0 0 "GLU " " OE1" " " 8 0 1 C2 
    4224 23 -26.8469 4.11322 -36.3007 276 " " " " A 70 0 0 "GLU " " OE2" " " 8 0 1 C2 
    4225 48 -23.7261 8.04173 -37.1058 276 " " " " A 21 0 0 "GLU " " H  " " " 1 0 1 C2 
    4226 48 -23.7839 7.30981 -34.0955 276 " " " " A 21 0 0 "GLU " " HA " " " 1 0 1 C2 
    4227 48 -25.6736 6.36671 -36.3539 276 " " " " A 21 0 0 "GLU " " HB3" " " 1 0 1 C2 
    4228 48 -25.7948 7.56895 -35.1268 276 " " " " A 21 0 0 "GLU " " HB2" " " 1 0 1 C2 
    4229 48 -26.7624 5.74155 -34.0235 276 " " " " A 21 0 0 "GLU " " HG3" " " 1 0 1 C2 
    4230 48 -25.1419 5.05208 -33.7386 276 " " " " A 21 0 0 "GLU " " HG2" " " 1 0 1 C2 
    4231 40 -22.6599 5.63896 -36.6453 277 " " " " A 43 0 0 "ALA " " N  " " " 7 0 1 C2 
    4232 14 -21.6884 4.62262 -37.0618 277 " " " " A 2 0 0 "ALA " " CA " " " 6 0 1 C2 
    4233 14 -20.3459 4.93526 -36.4192 277 " " " " A 2 0 0 "ALA " " C  " " " 6 0 1 C2 
    4234 23 -19.7171 4.0041 -36.0099 277 " " " " A 70 0 0 "ALA " " O  " " " 8 0 1 C2 
    4235 14 -21.6757 4.56113 -38.5534 277 " " " " A 2 0 0 "ALA " " CB " " " 6 0 1 C2 
    4236 48 -23.0352 6.23575 -37.3686 277 " " " " A 21 0 0 "ALA " " H  " " " 1 0 1 C2 
    4237 48 -22.0045 3.63528 -36.7252 277 " " " " A 21 0 0 "ALA " " HA " " " 1 0 1 C2 
    4238 48 -21.1221 3.6359 -38.7133 277 " " " " A 21 0 0 "ALA " " HB1" " " 1 0 1 C2 
    4239 48 -22.604 4.35062 -39.0845 277 " " " " A 21 0 0 "ALA " " HB2" " " 1 0 1 C2 
    4240 48 -21.186 5.37064 -39.0947 277 " " " " A 21 0 0 "ALA " " HB3" " " 1 0 1 C2 
    4241 40 -19.9465 6.19923 -36.213 278 " " " " A 43 0 0 "ALA " " N  " " " 7 0 1 C2 
    4242 14 -18.7315 6.53493 -35.5099 278 " " " " A 2 0 0 "ALA " " CA " " " 6 0 1 C2 
    4243 14 -18.7744 6.09787 -33.9915 278 " " " " A 2 0 0 "ALA " " C  " " " 6 0 1 C2 
    4244 23 -17.7343 5.65492 -33.4391 278 " " " " A 70 0 0 "ALA " " O  " " " 8 0 1 C2 
    4245 14 -18.6312 8.07337 -35.7092 278 " " " " A 2 0 0 "ALA " " CB " " " 6 0 1 C2 
    4246 48 -20.4975 6.92969 -36.6407 278 " " " " A 21 0 0 "ALA " " H  " " " 1 0 1 C2 
    4247 48 -17.8873 6.08025 -36.0282 278 " " " " A 21 0 0 "ALA " " HA " " " 1 0 1 C2 
    4248 48 -19.4204 8.60299 -35.1756 278 " " " " A 21 0 0 "ALA " " HB1" " " 1 0 1 C2 
    4249 48 -17.7223 8.38783 -35.1962 278 " " " " A 21 0 0 "ALA " " HB2" " " 1 0 1 C2 
    4250 48 -18.6466 8.27003 -36.7812 278 " " " " A 21 0 0 "ALA " " HB3" " " 1 0 1 C2 
    4251 40 -19.9076 6.22267 -33.294 279 " " " " A 43 0 0 "VAL " " N  " " " 7 0 1 C2 
    4252 14 -20.1602 5.90261 -31.8849 279 " " " " A 2 0 0 "VAL " " CA " " " 6 0 1 C2 
    4253 14 -20.2105 4.42313 -31.6951 279 " " " " A 2 0 0 "VAL " " C  " " " 6 0 1 C2 
    4254 23 -19.7074 3.89448 -30.6853 279 " " " " A 70 0 0 "VAL " " O  " " " 8 0 1 C2 
    4255 14 -21.4281 6.68483 -31.3637 279 " " " " A 2 0 0 "VAL " " CB " " " 6 0 1 C2 
    4256 14 -21.7042 6.3265 -29.8429 279 " " " " A 2 0 0 "VAL " " CG1" " " 6 0 1 C2 
    4257 14 -21.3388 8.22995 -31.6413 279 " " " " A 2 0 0 "VAL " " CG2" " " 6 0 1 C2 
    4258 48 -20.6702 6.63505 -33.8122 279 " " " " A 21 0 0 "VAL " " H  " " " 1 0 1 C2 
    4259 48 -19.2665 6.18421 -31.328 279 " " " " A 21 0 0 "VAL " " HA " " " 1 0 1 C2 
    4260 48 -22.3159 6.39751 -31.927 279 " " " " A 21 0 0 "VAL " " HB " " " 1 0 1 C2 
    4261 48 -20.9786 6.82394 -29.1994 279 " " " " A 21 0 0 "VAL " HG11 " " 1 0 1 C2 
    4262 48 -22.6359 6.77014 -29.4919 279 " " " " A 21 0 0 "VAL " HG12 " " 1 0 1 C2 
    4263 48 -21.7115 5.26423 -29.5987 279 " " " " A 21 0 0 "VAL " HG13 " " 1 0 1 C2 
    4264 48 -20.9773 8.32932 -32.6648 279 " " " " A 21 0 0 "VAL " HG21 " " 1 0 1 C2 
    4265 48 -22.2109 8.82597 -31.3725 279 " " " " A 21 0 0 "VAL " HG22 " " 1 0 1 C2 
    4266 48 -20.6288 8.66587 -30.9385 279 " " " " A 21 0 0 "VAL " HG23 " " 1 0 1 C2 
    4267 40 -20.6121 3.64339 -32.6853 280 " " " " A 43 0 0 "ARG " " N  " " " 7 0 1 C2 
    4268 14 -20.5078 2.18615 -32.7089 280 " " " " A 2 0 0 "ARG " " CA " " " 6 0 1 C2 
    4269 14 -19.0156 1.9001 -32.9131 280 " " " " A 2 0 0 "ARG " " C  " " " 6 0 1 C2 
    4270 23 -18.3741 1.31663 -32.0168 280 " " " " A 70 0 0 "ARG " " O  " " " 8 0 1 C2 
    4271 14 -21.3647 1.54804 -33.7779 280 " " " " A 2 0 0 "ARG " " CB " " " 6 0 1 C2 
    4272 14 -22.873 1.66626 -33.4262 280 " " " " A 2 0 0 "ARG " " CG " " " 6 0 1 C2 
    4273 14 -23.623 0.760898 -34.4699 280 " " " " A 2 0 0 "ARG " " CD " " " 6 0 1 C2 
    4274 40 -24.3142 1.62492 -35.4442 280 " " " " A 43 0 0 "ARG " " NE " " " 7 0 1 C2 
    4275 14 -24.119 1.79424 -36.7474 280 " " " " A 2 0 0 "ARG " " CZ " " " 6 0 1 C2 
    4276 40 -24.8717 2.62156 -37.494 280 " " " " A 43 0 0 "ARG " " NH1" " " 7 0 1 C2 
    4277 40 -23.155 1.17413 -37.4101 280 " " " " A 43 0 0 "ARG " " NH2" " " 7 0 1 C2 
    4278 48 -21.0658 4.15237 -33.4305 280 " " " " A 21 0 0 "ARG " " H  " " " 1 0 1 C2 
    4279 48 -20.8545 1.85363 -31.7305 280 " " " " A 21 0 0 "ARG " " HA " " " 1 0 1 C2 
    4280 48 -21.1036 0.494712 -33.6758 280 " " " " A 21 0 0 "ARG " " HB3" " " 1 0 1 C2 
    4281 48 -21.21 1.74296 -34.8391 280 " " " " A 21 0 0 "ARG " " HB2" " " 1 0 1 C2 
    4282 48 -23.1907 2.70577 -33.5074 280 " " " " A 21 0 0 "ARG " " HG3" " " 1 0 1 C2 
    4283 48 -23.0824 1.26865 -32.4331 280 " " " " A 21 0 0 "ARG " " HG2" " " 1 0 1 C2 
    4284 48 -24.4071 0.200191 -33.961 280 " " " " A 21 0 0 "ARG " " HD3" " " 1 0 1 C2 
    4285 48 -23.1815 -0.0891655 -34.9901 280 " " " " A 21 0 0 "ARG " " HD2" " " 1 0 1 C2 
    4286 48 -25.1403 2.11842 -35.1375 280 " " " " A 21 0 0 "ARG " " HE " " " 1 0 1 C2 
    4287 48 -24.7586 2.72316 -38.4925 280 " " " " A 21 0 0 "ARG " HH12 " " 1 0 1 C2 
    4288 48 -25.4475 3.38015 -37.1576 280 " " " " A 21 0 0 "ARG " HH11 " " 1 0 1 C2 
    4289 48 -22.67 0.47659 -36.8639 280 " " " " A 21 0 0 "ARG " HH22 " " 1 0 1 C2 
    4290 48 -23.0921 1.19942 -38.4179 280 " " " " A 21 0 0 "ARG " HH21 " " 1 0 1 C2 
    4291 40 -18.4508 2.34053 -34.0059 281 " " " " A 43 0 0 "ARG " " N  " " " 7 0 1 C2 
    4292 14 -17.0961 2.13244 -34.4303 281 " " " " A 2 0 0 "ARG " " CA " " " 6 0 1 C2 
    4293 14 -16.0232 2.50713 -33.2615 281 " " " " A 2 0 0 "ARG " " C  " " " 6 0 1 C2 
    4294 23 -15.2659 1.56265 -32.943 281 " " " " A 70 0 0 "ARG " " O  " " " 8 0 1 C2 
    4295 14 -16.7926 2.86366 -35.7486 281 " " " " A 2 0 0 "ARG " " CB " " " 6 0 1 C2 
    4296 14 -17.2439 2.13523 -37.0069 281 " " " " A 2 0 0 "ARG " " CG " " " 6 0 1 C2 
    4297 14 -16.9045 2.94186 -38.3469 281 " " " " A 2 0 0 "ARG " " CD " " " 6 0 1 C2 
    4298 40 -16.249 2.02836 -39.3376 281 " " " " A 43 0 0 "ARG " " NE " " " 7 0 1 C2 
    4299 14 -15.1997 2.21653 -40.1347 281 " " " " A 2 0 0 "ARG " " CZ " " " 6 0 1 C2 
    4300 40 -14.9893 1.36197 -41.1389 281 " " " " A 43 0 0 "ARG " " NH1" " " 7 0 1 C2 
    4301 40 -14.4794 3.29914 -39.9933 281 " " " " A 43 0 0 "ARG " " NH2" " " 7 0 1 C2 
    4302 48 -19.0145 2.89405 -34.6352 281 " " " " A 21 0 0 "ARG " " H  " " " 1 0 1 C2 
    4303 48 -17.0285 1.05065 -34.5456 281 " " " " A 21 0 0 "ARG " " HA " " " 1 0 1 C2 
    4304 48 -15.713 2.99985 -35.8126 281 " " " " A 21 0 0 "ARG " " HB3" " " 1 0 1 C2 
    4305 48 -17.0824 3.91106 -35.6646 281 " " " " A 21 0 0 "ARG " " HB2" " " 1 0 1 C2 
    4306 48 -18.301 2.00059 -36.7775 281 " " " " A 21 0 0 "ARG " " HG3" " " 1 0 1 C2 
    4307 48 -16.6774 1.20526 -37.0542 281 " " " " A 21 0 0 "ARG " " HG2" " " 1 0 1 C2 
    4308 48 -16.2816 3.80698 -38.1198 281 " " " " A 21 0 0 "ARG " " HD3" " " 1 0 1 C2 
    4309 48 -17.8385 3.24381 -38.8208 281 " " " " A 21 0 0 "ARG " " HD2" " " 1 0 1 C2 
    4310 48 -16.6857 1.1543 -39.5934 281 " " " " A 21 0 0 "ARG " " HE " " " 1 0 1 C2 
    4311 48 -14.1989 1.58336 -41.7274 281 " " " " A 21 0 0 "ARG " HH12 " " 1 0 1 C2 
    4312 48 -15.7033 0.689758 -41.3807 281 " " " " A 21 0 0 "ARG " HH11 " " 1 0 1 C2 
    4313 48 -14.5149 3.85391 -39.15 281 " " " " A 21 0 0 "ARG " HH22 " " 1 0 1 C2 
    4314 48 -13.6068 3.44435 -40.4807 281 " " " " A 21 0 0 "ARG " HH21 " " 1 0 1 C2 
    4315 40 -16.0996 3.62257 -32.5456 282 " " " " A 43 0 0 "THR " " N  " " " 7 0 1 C2 
    4316 14 -15.0918 3.90718 -31.4898 282 " " " " A 2 0 0 "THR " " CA " " " 6 0 1 C2 
    4317 14 -15.4243 3.08829 -30.2924 282 " " " " A 2 0 0 "THR " " C  " " " 6 0 1 C2 
    4318 23 -14.4773 2.62574 -29.6274 282 " " " " A 70 0 0 "THR " " O  " " " 8 0 1 C2 
    4319 14 -15.2028 5.41032 -31.1313 282 " " " " A 2 0 0 "THR " " CB " " " 6 0 1 C2 
    4320 23 -16.484 5.8539 -30.7171 282 " " " " A 70 0 0 "THR " " OG1" " " 8 0 1 C2 
    4321 14 -14.5951 6.3573 -32.1722 282 " " " " A 2 0 0 "THR " " CG2" " " 6 0 1 C2 
    4322 48 -16.8868 4.22262 -32.7466 282 " " " " A 21 0 0 "THR " " H  " " " 1 0 1 C2 
    4323 48 -14.0734 3.65698 -31.7872 282 " " " " A 21 0 0 "THR " " HA " " " 1 0 1 C2 
    4324 48 -14.6289 5.471 -30.2066 282 " " " " A 21 0 0 "THR " " HB " " " 1 0 1 C2 
    4325 48 -16.9626 6.12277 -31.4863 282 " " " " A 21 0 0 "THR " " HG1" " " 1 0 1 C2 
    4326 48 -14.281 7.29425 -31.7123 282 " " " " A 21 0 0 "THR " HG21 " " 1 0 1 C2 
    4327 48 -13.7071 5.8749 -32.5806 282 " " " " A 21 0 0 "THR " HG22 " " 1 0 1 C2 
    4328 48 -15.3413 6.57428 -32.9365 282 " " " " A 21 0 0 "THR " HG23 " " 1 0 1 C2 
    4329 40 -16.6482 2.70727 -29.9383 283 " " " " A 43 0 0 "VAL " " N  " " " 7 0 1 C2 
    4330 14 -16.9942 1.88292 -28.7562 283 " " " " A 2 0 0 "VAL " " CA " " " 6 0 1 C2 
    4331 14 -16.5983 0.375627 -29.0316 283 " " " " A 2 0 0 "VAL " " C  " " " 6 0 1 C2 
    4332 23 -16.1027 -0.250369 -28.0926 283 " " " " A 70 0 0 "VAL " " O  " " " 8 0 1 C2 
    4333 14 -18.4623 2.09474 -28.2888 283 " " " " A 2 0 0 "VAL " " CB " " " 6 0 1 C2 
    4334 14 -18.9707 0.9873 -27.311 283 " " " " A 2 0 0 "VAL " " CG1" " " 6 0 1 C2 
    4335 14 -18.5746 3.44897 -27.5018 283 " " " " A 2 0 0 "VAL " " CG2" " " 6 0 1 C2 
    4336 48 -17.3425 3.15972 -30.5156 283 " " " " A 21 0 0 "VAL " " H  " " " 1 0 1 C2 
    4337 48 -16.3958 2.26497 -27.9292 283 " " " " A 21 0 0 "VAL " " HA " " " 1 0 1 C2 
    4338 48 -19.1589 2.01862 -29.1237 283 " " " " A 21 0 0 "VAL " " HB " " " 1 0 1 C2 
    4339 48 -19.2004 0.111943 -27.9185 283 " " " " A 21 0 0 "VAL " HG11 " " 1 0 1 C2 
    4340 48 -18.1697 0.653365 -26.6514 283 " " " " A 21 0 0 "VAL " HG12 " " 1 0 1 C2 
    4341 48 -19.8523 1.27588 -26.7385 283 " " " " A 21 0 0 "VAL " HG13 " " 1 0 1 C2 
    4342 48 -17.7381 3.53057 -26.8078 283 " " " " A 21 0 0 "VAL " HG21 " " 1 0 1 C2 
    4343 48 -18.4828 4.20436 -28.2822 283 " " " " A 21 0 0 "VAL " HG22 " " 1 0 1 C2 
    4344 48 -19.5737 3.46741 -27.0663 283 " " " " A 21 0 0 "VAL " HG23 " " 1 0 1 C2 
    4345 40 -16.7219 -0.144784 -30.2414 284 " " " " A 43 0 0 "MET " " N  " " " 7 0 1 C2 
    4346 14 -16.4098 -1.58556 -30.6157 284 " " " " A 2 0 0 "MET " " CA " " " 6 0 1 C2 
    4347 14 -15.0102 -1.72131 -31.1529 284 " " " " A 2 0 0 "MET " " C  " " " 6 0 1 C2 
    4348 23 -14.655 -2.79088 -31.6024 284 " " " " A 70 0 0 "MET " " O  " " " 8 0 1 C2 
    4349 14 -17.4449 -2.07543 -31.6829 284 " " " " A 2 0 0 "MET " " CB " " " 6 0 1 C2 
    4350 14 -17.2161 -1.63287 -33.1472 284 " " " " A 2 0 0 "MET " " CG " " " 6 0 1 C2 
    4351 52 -18.7111 -1.8573 -34.1351 284 " " " " A 13 0 0 "MET " " SD " " " 16 0 1 C2 
    4352 14 -17.886 -1.71674 -35.7683 284 " " " " A 2 0 0 "MET " " CE " " " 6 0 1 C2 
    4353 48 -17.2965 0.320106 -30.9297 284 " " " " A 21 0 0 "MET " " H  " " " 1 0 1 C2 
    4354 48 -16.5179 -2.29292 -29.7935 284 " " " " A 21 0 0 "MET " " HA " " " 1 0 1 C2 
    4355 48 -18.4587 -1.82521 -31.3703 284 " " " " A 21 0 0 "MET " " HB3" " " 1 0 1 C2 
    4356 48 -17.5705 -3.15514 -31.764 284 " " " " A 21 0 0 "MET " " HB2" " " 1 0 1 C2 
    4357 48 -16.3497 -2.18288 -33.5146 284 " " " " A 21 0 0 "MET " " HG3" " " 1 0 1 C2 
    4358 48 -16.9012 -0.589915 -33.1127 284 " " " " A 21 0 0 "MET " " HG2" " " 1 0 1 C2 
    4359 48 -17.8551 -2.74763 -36.1211 284 " " " " A 21 0 0 "MET " " HE1" " " 1 0 1 C2 
    4360 48 -18.6148 -1.15728 -36.3548 284 " " " " A 21 0 0 "MET " " HE2" " " 1 0 1 C2 
    4361 48 -16.9188 -1.2144 -35.7522 284 " " " " A 21 0 0 "MET " " HE3" " " 1 0 1 C2 
    4362 40 -14.1819 -0.666053 -31.1255 285 " " " " A 43 0 0 "THR " " N  " " " 7 0 1 C2 
    4363 14 -12.7706 -0.722134 -31.359 285 " " " " A 2 0 0 "THR " " CA " " " 6 0 1 C2 
    4364 14 -11.9623 -0.136908 -30.2349 285 " " " " A 2 0 0 "THR " " C  " " " 6 0 1 C2 
    4365 23 -11.3296 -0.886039 -29.493 285 " " " " A 70 0 0 "THR " " O  " " " 8 0 1 C2 
    4366 14 -12.36 -0.269637 -32.8357 285 " " " " A 2 0 0 "THR " " CB " " " 6 0 1 C2 
    4367 23 -12.7314 1.06949 -32.9233 285 " " " " A 70 0 0 "THR " " OG1" " " 8 0 1 C2 
    4368 14 -12.9131 -1.00719 -34.0543 285 " " " " A 2 0 0 "THR " " CG2" " " 6 0 1 C2 
    4369 48 -14.689 0.204532 -31.0546 285 " " " " A 21 0 0 "THR " " H  " " " 1 0 1 C2 
    4370 48 -12.3985 -1.74431 -31.4282 285 " " " " A 21 0 0 "THR " " HA " " " 1 0 1 C2 
    4371 48 -11.276 -0.307709 -32.9432 285 " " " " A 21 0 0 "THR " " HB " " " 1 0 1 C2 
    4372 48 -13.6753 1.04848 -32.8844 285 " " " " A 21 0 0 "THR " " HG1" " " 1 0 1 C2 
    4373 48 -12.4857 -0.632411 -34.9843 285 " " " " A 21 0 0 "THR " HG21 " " 1 0 1 C2 
    4374 48 -12.7178 -2.07081 -33.9176 285 " " " " A 21 0 0 "THR " HG22 " " 1 0 1 C2 
    4375 48 -13.997 -0.897397 -34.0189 285 " " " " A 21 0 0 "THR " HG23 " " 1 0 1 C2 
    4376 40 -12.0943 1.17003 -29.9484 286 " " " " A 43 0 0 "SER " " N  " " " 7 0 1 C2 
    4377 14 -11.2295 1.86016 -29.0054 286 " " " " A 2 0 0 "SER " " CA " " " 6 0 1 C2 
    4378 14 -11.7304 1.47995 -27.6122 286 " " " " A 2 0 0 "SER " " C  " " " 6 0 1 C2 
    4379 23 -10.9041 1.21765 -26.7698 286 " " " " A 70 0 0 "SER " " O  " " " 8 0 1 C2 
    4380 14 -11.206 3.39484 -29.2828 286 " " " " A 2 0 0 "SER " " CB " " " 6 0 1 C2 
    4381 23 -10.3577 3.67312 -30.3272 286 " " " " A 70 0 0 "SER " " OG " " " 8 0 1 C2 
    4382 48 -12.6564 1.7074 -30.5929 286 " " " " A 21 0 0 "SER " " H  " " " 1 0 1 C2 
    4383 48 -10.2479 1.3872 -28.976 286 " " " " A 21 0 0 "SER " " HA " " " 1 0 1 C2 
    4384 48 -10.9471 4.02197 -28.4297 286 " " " " A 21 0 0 "SER " " HB3" " " 1 0 1 C2 
    4385 48 -12.2112 3.63844 -29.6268 286 " " " " A 21 0 0 "SER " " HB2" " " 1 0 1 C2 
    4386 48 -10.6604 3.29355 -31.138 286 " " " " A 21 0 0 "SER " " HG " " " 1 0 1 C2 
    4387 40 -13.0591 1.4501 -27.3878 287 " " " " A 43 0 0 "GLY " " N  " " " 7 0 1 C2 
    4388 14 -13.7041 1.11872 -26.1856 287 " " " " A 2 0 0 "GLY " " CA " " " 6 0 1 C2 
    4389 14 -13.4813 -0.329514 -25.8086 287 " " " " A 2 0 0 "GLY " " C  " " " 6 0 1 C2 
    4390 23 -13.7622 -0.63242 -24.6628 287 " " " " A 70 0 0 "GLY " " O  " " " 8 0 1 C2 
    4391 48 -13.6865 1.50526 -28.1774 287 " " " " A 21 0 0 "GLY " " H  " " " 1 0 1 C2 
    4392 48 -14.7758 1.29973 -26.2675 287 " " " " A 21 0 0 "GLY " " HA3" " " 1 0 1 C2 
    4393 48 -13.3172 1.63833 -25.309 287 " " " " A 21 0 0 "GLY " " HA2" " " 1 0 1 C2 
    4394 40 -13.0175 -1.34856 -26.5811 288 " " " " A 43 0 0 "ARG " " N  " " " 7 0 1 C2 
    4395 14 -12.9255 -2.73309 -26.1117 288 " " " " A 2 0 0 "ARG " " CA " " " 6 0 1 C2 
    4396 14 -11.5554 -2.94062 -25.3887 288 " " " " A 2 0 0 "ARG " " C  " " " 6 0 1 C2 
    4397 23 -11.3275 -3.92059 -24.6901 288 " " " " A 70 0 0 "ARG " " O  " " " 8 0 1 C2 
    4398 14 -12.9239 -3.68 -27.3783 288 " " " " A 2 0 0 "ARG " " CB " " " 6 0 1 C2 
    4399 14 -14.2464 -3.56037 -28.171 288 " " " " A 2 0 0 "ARG " " CG " " " 6 0 1 C2 
    4400 14 -14.676 -4.79445 -29.0177 288 " " " " A 2 0 0 "ARG " " CD " " " 6 0 1 C2 
    4401 40 -13.4976 -5.41581 -29.7098 288 " " " " A 43 0 0 "ARG " " NE " " " 7 0 1 C2 
    4402 14 -13.5239 -6.60109 -30.2973 288 " " " " A 2 0 0 "ARG " " CZ " " " 6 0 1 C2 
    4403 40 -12.3458 -7.00354 -30.8093 288 " " " " A 43 0 0 "ARG " " NH1" " " 7 0 1 C2 
    4404 40 -14.637 -7.32459 -30.2505 288 " " " " A 43 0 0 "ARG " " NH2" " " 7 0 1 C2 
    4405 48 -12.7418 -1.16712 -27.5357 288 " " " " A 21 0 0 "ARG " " H  " " " 1 0 1 C2 
    4406 48 -13.7055 -2.86954 -25.3627 288 " " " " A 21 0 0 "ARG " " HA " " " 1 0 1 C2 
    4407 48 -13.0328 -4.69095 -26.9855 288 " " " " A 21 0 0 "ARG " " HB3" " " 1 0 1 C2 
    4408 48 -11.9982 -3.53635 -27.9357 288 " " " " A 21 0 0 "ARG " " HB2" " " 1 0 1 C2 
    4409 48 -14.3037 -2.60401 -28.6908 288 " " " " A 21 0 0 "ARG " " HG3" " " 1 0 1 C2 
    4410 48 -15.0981 -3.41377 -27.5069 288 " " " " A 21 0 0 "ARG " " HG2" " " 1 0 1 C2 
    4411 48 -15.4016 -4.58868 -29.8046 288 " " " " A 21 0 0 "ARG " " HD3" " " 1 0 1 C2 
    4412 48 -15.1986 -5.57496 -28.4648 288 " " " " A 21 0 0 "ARG " " HD2" " " 1 0 1 C2 
    4413 48 -12.6812 -4.82902 -29.8062 288 " " " " A 21 0 0 "ARG " " HE " " " 1 0 1 C2 
    4414 48 -12.144 -7.93299 -31.1491 288 " " " " A 21 0 0 "ARG " HH12 " " 1 0 1 C2 
    4415 48 -11.5604 -6.36866 -30.8233 288 " " " " A 21 0 0 "ARG " HH11 " " 1 0 1 C2 
    4416 48 -14.6146 -8.27747 -30.5845 288 " " " " A 21 0 0 "ARG " HH22 " " 1 0 1 C2 
    4417 48 -15.5388 -6.87357 -30.3096 288 " " " " A 21 0 0 "ARG " HH21 " " 1 0 1 C2 
    4418 40 -10.6225 -1.95989 -25.4602 289 " " " " A 43 0 0 "THR " " N  " " " 7 0 1 C2 
    4419 14 -9.2712 -1.95595 -24.823 289 " " " " A 2 0 0 "THR " " CA " " " 6 0 1 C2 
    4420 14 -9.39598 -1.50844 -23.3842 289 " " " " A 2 0 0 "THR " " C  " " " 6 0 1 C2 
    4421 23 -8.47539 -1.90086 -22.6765 289 " " " " A 70 0 0 "THR " " O  " " " 8 0 1 C2 
    4422 14 -8.40207 -1.08788 -25.6984 289 " " " " A 2 0 0 "THR " " CB " " " 6 0 1 C2 
    4423 23 -8.56989 0.311389 -25.4187 289 " " " " A 70 0 0 "THR " " OG1" " " 8 0 1 C2 
    4424 14 -8.50091 -1.47782 -27.2655 289 " " " " A 2 0 0 "THR " " CG2" " " 6 0 1 C2 
    4425 48 -10.7505 -1.16261 -26.0669 289 " " " " A 21 0 0 "THR " " H  " " " 1 0 1 C2 
    4426 48 -8.82309 -2.94954 -24.815 289 " " " " A 21 0 0 "THR " " HA " " " 1 0 1 C2 
    4427 48 -7.38181 -1.37725 -25.4466 289 " " " " A 21 0 0 "THR " " HB " " " 1 0 1 C2 
    4428 48 -9.43239 0.634444 -25.6303 289 " " " " A 21 0 0 "THR " " HG1" " " 1 0 1 C2 
    4429 48 -9.51677 -1.28803 -27.612 289 " " " " A 21 0 0 "THR " HG21 " " 1 0 1 C2 
    4430 48 -7.7585 -1.00706 -27.9099 289 " " " " A 21 0 0 "THR " HG22 " " 1 0 1 C2 
    4431 48 -8.46234 -2.55702 -27.4135 289 " " " " A 21 0 0 "THR " HG23 " " 1 0 1 C2 
    4432 40 -10.4811 -0.834172 -22.9529 290 " " " " A 43 0 0 "VAL " " N  " " " 7 0 1 C2 
    4433 14 -10.4417 -0.150052 -21.6402 290 " " " " A 2 0 0 "VAL " " CA " " " 6 0 1 C2 
    4434 14 -10.9492 -1.10533 -20.5531 290 " " " " A 2 0 0 "VAL " " C  " " " 6 0 1 C2 
    4435 23 -10.2559 -1.30024 -19.5325 290 " " " " A 70 0 0 "VAL " " O  " " " 8 0 1 C2 
    4436 14 -11.2019 1.16428 -21.6111 290 " " " " A 2 0 0 "VAL " " CB " " " 6 0 1 C2 
    4437 14 -10.5179 2.24843 -22.3909 290 " " " " A 2 0 0 "VAL " " CG1" " " 6 0 1 C2 
    4438 14 -12.6512 1.15829 -22.1852 290 " " " " A 2 0 0 "VAL " " CG2" " " 6 0 1 C2 
    4439 48 -11.2435 -0.718545 -23.6052 290 " " " " A 21 0 0 "VAL " " H  " " " 1 0 1 C2 
    4440 48 -9.42487 -0.0352333 -21.2647 290 " " " " A 21 0 0 "VAL " " HA " " " 1 0 1 C2 
    4441 48 -11.3169 1.53828 -20.5938 290 " " " " A 21 0 0 "VAL " " HB " " " 1 0 1 C2 
    4442 48 -11.0966 3.16399 -22.513 290 " " " " A 21 0 0 "VAL " HG11 " " 1 0 1 C2 
    4443 48 -9.52975 2.47329 -21.9894 290 " " " " A 21 0 0 "VAL " HG12 " " 1 0 1 C2 
    4444 48 -10.4669 1.81584 -23.39 290 " " " " A 21 0 0 "VAL " HG13 " " 1 0 1 C2 
    4445 48 -13.1884 2.08179 -21.9692 290 " " " " A 21 0 0 "VAL " HG21 " " 1 0 1 C2 
    4446 48 -12.6918 1.04838 -23.2689 290 " " " " A 21 0 0 "VAL " HG22 " " 1 0 1 C2 
    4447 48 -13.1616 0.37021 -21.6316 290 " " " " A 21 0 0 "VAL " HG23 " " 1 0 1 C2 
    4448 40 -12.0207 -1.78807 -20.8664 291 " " " " A 43 0 0 "VAL " " N  " " " 7 0 1 C2 
    4449 14 -12.6317 -2.83354 -20.1206 291 " " " " A 2 0 0 "VAL " " CA " " " 6 0 1 C2 
    4450 14 -11.708 -4.08184 -20.1471 291 " " " " A 2 0 0 "VAL " " C  " " " 6 0 1 C2 
    4451 23 -11.8531 -4.91244 -19.2472 291 " " " " A 70 0 0 "VAL " " O  " " " 8 0 1 C2 
    4452 14 -14.0634 -3.25409 -20.5635 291 " " " " A 2 0 0 "VAL " " CB " " " 6 0 1 C2 
    4453 14 -15.0069 -2.02657 -20.223 291 " " " " A 2 0 0 "VAL " " CG1" " " 6 0 1 C2 
    4454 14 -14.1135 -3.57814 -22.1138 291 " " " " A 2 0 0 "VAL " " CG2" " " 6 0 1 C2 
    4455 48 -12.4594 -1.37276 -21.6758 291 " " " " A 21 0 0 "VAL " " H  " " " 1 0 1 C2 
    4456 48 -12.7297 -2.49191 -19.0901 291 " " " " A 21 0 0 "VAL " " HA " " " 1 0 1 C2 
    4457 48 -14.3469 -4.00003 -19.821 291 " " " " A 21 0 0 "VAL " " HB " " " 1 0 1 C2 
    4458 48 -14.804 -1.72974 -19.194 291 " " " " A 21 0 0 "VAL " HG11 " " 1 0 1 C2 
    4459 48 -14.7786 -1.17429 -20.863 291 " " " " A 21 0 0 "VAL " HG12 " " 1 0 1 C2 
    4460 48 -16.0619 -2.29071 -20.2968 291 " " " " A 21 0 0 "VAL " HG13 " " 1 0 1 C2 
    4461 48 -13.8396 -2.77169 -22.7941 291 " " " " A 21 0 0 "VAL " HG21 " " 1 0 1 C2 
    4462 48 -13.4548 -4.39586 -22.4064 291 " " " " A 21 0 0 "VAL " HG22 " " 1 0 1 C2 
    4463 48 -15.1283 -3.84335 -22.4103 291 " " " " A 21 0 0 "VAL " HG23 " " 1 0 1 C2 
    4464 40 -10.8159 -4.22847 -21.0514 292 " " " " A 43 0 0 "PHE " " N  " " " 7 0 1 C2 
    4465 14 -9.75004 -5.24382 -21.1026 292 " " " " A 2 0 0 "PHE " " CA " " " 6 0 1 C2 
    4466 14 -8.55069 -4.87661 -20.1426 292 " " " " A 2 0 0 "PHE " " C  " " " 6 0 1 C2 
    4467 23 -8.04454 -5.65241 -19.3798 292 " " " " A 70 0 0 "PHE " " O  " " " 8 0 1 C2 
    4468 14 -9.30133 -5.29081 -22.5379 292 " " " " A 2 0 0 "PHE " " CB " " " 6 0 1 C2 
    4469 14 -8.31985 -6.4102 -22.8219 292 " " " " A 2 0 0 "PHE " " CG " " " 6 0 1 C2 
    4470 14 -6.9264 -6.21325 -22.6519 292 " " " " A 2 0 0 "PHE " " CD1" " " 6 0 1 C2 
    4471 14 -8.77378 -7.62695 -23.3173 292 " " " " A 2 0 0 "PHE " " CD2" " " 6 0 1 C2 
    4472 14 -5.96068 -7.25421 -23.0165 292 " " " " A 2 0 0 "PHE " " CE1" " " 6 0 1 C2 
    4473 14 -7.89256 -8.64586 -23.7242 292 " " " " A 2 0 0 "PHE " " CE2" " " 6 0 1 C2 
    4474 14 -6.48747 -8.40473 -23.6524 292 " " " " A 2 0 0 "PHE " " CZ " " " 6 0 1 C2 
    4475 48 -10.6992 -3.44323 -21.6758 292 " " " " A 21 0 0 "PHE " " H  " " " 1 0 1 C2 
    4476 48 -10.2398 -6.16595 -20.7898 292 " " " " A 21 0 0 "PHE " " HA " " " 1 0 1 C2 
    4477 48 -8.98338 -4.29618 -22.8505 292 " " " " A 21 0 0 "PHE " " HB3" " " 1 0 1 C2 
    4478 48 -10.2516 -5.48003 -23.0372 292 " " " " A 21 0 0 "PHE " " HB2" " " 1 0 1 C2 
    4479 48 -6.515 -5.29417 -22.2614 292 " " " " A 21 0 0 "PHE " " HD1" " " 1 0 1 C2 
    4480 48 -9.83764 -7.7824 -23.4195 292 " " " " A 21 0 0 "PHE " " HD2" " " 1 0 1 C2 
    4481 48 -4.9058 -7.11998 -22.8278 292 " " " " A 21 0 0 "PHE " " HE1" " " 1 0 1 C2 
    4482 48 -8.37435 -9.53312 -24.1077 292 " " " " A 21 0 0 "PHE " " HE2" " " 1 0 1 C2 
    4483 48 -5.75885 -9.1603 -23.9066 292 " " " " A 21 0 0 "PHE " " HZ " " " 1 0 1 C2 
    4484 40 -8.02652 -3.59897 -20.3105 293 " " " " A 43 0 0 "SER " " N  " " " 7 0 1 C2 
    4485 14 -6.81739 -3.13742 -19.5834 293 " " " " A 2 0 0 "SER " " CA " " " 6 0 1 C2 
    4486 14 -7.03885 -2.94417 -18.1081 293 " " " " A 2 0 0 "SER " " C  " " " 6 0 1 C2 
    4487 23 -6.1733 -3.20302 -17.2658 293 " " " " A 70 0 0 "SER " " O  " " " 8 0 1 C2 
    4488 14 -6.40615 -1.763 -20.3076 293 " " " " A 2 0 0 "SER " " CB " " " 6 0 1 C2 
    4489 23 -5.45004 -1.07137 -19.671 293 " " " " A 70 0 0 "SER " " OG " " " 8 0 1 C2 
    4490 48 -8.55168 -2.8912 -20.8038 293 " " " " A 21 0 0 "SER " " H  " " " 1 0 1 C2 
    4491 48 -6.051 -3.90898 -19.6571 293 " " " " A 21 0 0 "SER " " HA " " " 1 0 1 C2 
    4492 48 -7.33315 -1.19085 -20.345 293 " " " " A 21 0 0 "SER " " HB3" " " 1 0 1 C2 
    4493 48 -6.03295 -1.84149 -21.3287 293 " " " " A 21 0 0 "SER " " HB2" " " 1 0 1 C2 
    4494 48 -4.81003 -1.73691 -19.4698 293 " " " " A 21 0 0 "SER " " HG " " " 1 0 1 C2 
    4495 40 -8.31178 -2.73159 -17.6977 294 " " " " A 43 0 0 "ALA " " N  " " " 7 0 1 C2 
    4496 14 -8.79483 -2.48199 -16.385 294 " " " " A 2 0 0 "ALA " " CA " " " 6 0 1 C2 
    4497 14 -8.67389 -3.76177 -15.547 294 " " " " A 2 0 0 "ALA " " C  " " " 6 0 1 C2 
    4498 23 -8.39326 -3.61682 -14.3498 294 " " " " A 70 0 0 "ALA " " O  " " " 8 0 1 C2 
    4499 14 -10.2555 -2.10289 -16.4542 294 " " " " A 2 0 0 "ALA " " CB " " " 6 0 1 C2 
    4500 48 -9.01383 -2.66754 -18.421 294 " " " " A 21 0 0 "ALA " " H  " " " 1 0 1 C2 
    4501 48 -8.27513 -1.77694 -15.7363 294 " " " " A 21 0 0 "ALA " " HA " " " 1 0 1 C2 
    4502 48 -10.835 -2.99687 -16.6846 294 " " " " A 21 0 0 "ALA " " HB1" " " 1 0 1 C2 
    4503 48 -10.6346 -1.84384 -15.4657 294 " " " " A 21 0 0 "ALA " " HB2" " " 1 0 1 C2 
    4504 48 -10.602 -1.3535 -17.1659 294 " " " " A 21 0 0 "ALA " " HB3" " " 1 0 1 C2 
    4505 40 -8.77428 -4.94909 -16.2371 295 " " " " A 43 0 0 "VAL " " N  " " " 7 0 1 C2 
    4506 14 -8.94009 -6.19267 -15.4647 295 " " " " A 2 0 0 "VAL " " CA " " " 6 0 1 C2 
    4507 14 -7.57457 -6.90473 -15.2727 295 " " " " A 2 0 0 "VAL " " C  " " " 6 0 1 C2 
    4508 23 -7.46518 -7.94185 -14.6088 295 " " " " A 70 0 0 "VAL " " O  " " " 8 0 1 C2 
    4509 14 -9.93834 -7.14101 -16.1736 295 " " " " A 2 0 0 "VAL " " CB " " " 6 0 1 C2 
    4510 14 -11.3606 -6.53745 -16.0543 295 " " " " A 2 0 0 "VAL " " CG1" " " 6 0 1 C2 
    4511 14 -9.68645 -7.5897 -17.5845 295 " " " " A 2 0 0 "VAL " " CG2" " " 6 0 1 C2 
    4512 48 -8.80381 -4.97378 -17.2463 295 " " " " A 21 0 0 "VAL " " H  " " " 1 0 1 C2 
    4513 48 -9.292 -5.99752 -14.4517 295 " " " " A 21 0 0 "VAL " " HA " " " 1 0 1 C2 
    4514 48 -9.95103 -8.07453 -15.611 295 " " " " A 21 0 0 "VAL " " HB " " " 1 0 1 C2 
    4515 48 -11.2576 -5.62351 -16.6392 295 " " " " A 21 0 0 "VAL " HG11 " " 1 0 1 C2 
    4516 48 -12.1874 -7.13808 -16.4334 295 " " " " A 21 0 0 "VAL " HG12 " " 1 0 1 C2 
    4517 48 -11.6756 -6.34652 -15.0284 295 " " " " A 21 0 0 "VAL " HG13 " " 1 0 1 C2 
    4518 48 -10.1858 -8.54716 -17.7328 295 " " " " A 21 0 0 "VAL " HG21 " " 1 0 1 C2 
    4519 48 -10.0629 -6.94168 -18.376 295 " " " " A 21 0 0 "VAL " HG22 " " 1 0 1 C2 
    4520 48 -8.63624 -7.81882 -17.7651 295 " " " " A 21 0 0 "VAL " HG23 " " 1 0 1 C2 
    4521 40 -6.4897 -6.37454 -15.861 296 " " " " A 43 0 0 "ILE " " N  " " " 7 0 1 C2 
    4522 14 -5.11286 -6.85571 -15.5934 296 " " " " A 2 0 0 "ILE " " CA " " " 6 0 1 C2 
    4523 14 -4.69108 -6.29581 -14.2457 296 " " " " A 2 0 0 "ILE " " C  " " " 6 0 1 C2 
    4524 23 -4.18464 -7.08157 -13.432 296 " " " " A 70 0 0 "ILE " " O  " " " 8 0 1 C2 
    4525 14 -4.10294 -6.55703 -16.7154 296 " " " " A 2 0 0 "ILE " " CB " " " 6 0 1 C2 
    4526 14 -4.5473 -7.19704 -18.1577 296 " " " " A 2 0 0 "ILE " " CG1" " " 6 0 1 C2 
    4527 14 -2.64449 -7.02829 -16.4119 296 " " " " A 2 0 0 "ILE " " CG2" " " 6 0 1 C2 
    4528 14 -4.03715 -6.44094 -19.3788 296 " " " " A 2 0 0 "ILE " " CD1" " " 6 0 1 C2 
    4529 48 -6.7306 -5.6289 -16.4982 296 " " " " A 21 0 0 "ILE " " H  " " " 1 0 1 C2 
    4530 48 -5.23013 -7.93793 -15.5373 296 " " " " A 21 0 0 "ILE " " HA " " " 1 0 1 C2 
    4531 48 -4.21847 -5.47789 -16.8163 296 " " " " A 21 0 0 "ILE " " HB " " " 1 0 1 C2 
    4532 48 -5.63627 -7.18621 -18.2038 296 " " " " A 21 0 0 "ILE " HG13 " " 1 0 1 C2 
    4533 48 -4.29197 -8.25601 -18.119 296 " " " " A 21 0 0 "ILE " HG12 " " 1 0 1 C2 
    4534 48 -2.07488 -6.6208 -17.2471 296 " " " " A 21 0 0 "ILE " HG21 " " 1 0 1 C2 
    4535 48 -2.36565 -6.67591 -15.4188 296 " " " " A 21 0 0 "ILE " HG22 " " 1 0 1 C2 
    4536 48 -2.59975 -8.11711 -16.4356 296 " " " " A 21 0 0 "ILE " HG23 " " 1 0 1 C2 
    4537 48 -4.61775 -5.53919 -19.5734 296 " " " " A 21 0 0 "ILE " HD11 " " 1 0 1 C2 
    4538 48 -2.98214 -6.16722 -19.3902 296 " " " " A 21 0 0 "ILE " HD12 " " 1 0 1 C2 
    4539 48 -4.11833 -7.06604 -20.2681 296 " " " " A 21 0 0 "ILE " HD13 " " 1 0 1 C2 
    4540 40 -5.15161 -5.09231 -13.8826 297 " " " " A 43 0 0 "ILE " " N  " " " 7 0 1 C2 
    4541 14 -4.85715 -4.39806 -12.5379 297 " " " " A 2 0 0 "ILE " " CA " " " 6 0 1 C2 
    4542 14 -5.78625 -4.9414 -11.469 297 " " " " A 2 0 0 "ILE " " C  " " " 6 0 1 C2 
    4543 23 -5.31605 -4.9002 -10.2837 297 " " " " A 70 0 0 "ILE " " O  " " " 8 0 1 C2 
    4544 14 -5.1388 -2.90011 -12.6985 297 " " " " A 2 0 0 "ILE " " CB " " " 6 0 1 C2 
    4545 14 -4.89742 -2.30415 -14.0788 297 " " " " A 2 0 0 "ILE " " CG1" " " 6 0 1 C2 
    4546 14 -4.34513 -2.17699 -11.6158 297 " " " " A 2 0 0 "ILE " " CG2" " " 6 0 1 C2 
    4547 14 -5.45824 -0.87626 -14.3584 297 " " " " A 2 0 0 "ILE " " CD1" " " 6 0 1 C2 
    4548 48 -5.55793 -4.6364 -14.6871 297 " " " " A 21 0 0 "ILE " " H  " " " 1 0 1 C2 
    4549 48 -3.85873 -4.52083 -12.1182 297 " " " " A 21 0 0 "ILE " " HA " " " 1 0 1 C2 
    4550 48 -6.21277 -2.80985 -12.5356 297 " " " " A 21 0 0 "ILE " " HB " " " 1 0 1 C2 
    4551 48 -5.22719 -2.86521 -14.9532 297 " " " " A 21 0 0 "ILE " HG13 " " 1 0 1 C2 
    4552 48 -3.8193 -2.27488 -14.2366 297 " " " " A 21 0 0 "ILE " HG12 " " 1 0 1 C2 
    4553 48 -4.45701 -2.60802 -10.6209 297 " " " " A 21 0 0 "ILE " HG21 " " 1 0 1 C2 
    4554 48 -3.27751 -2.20705 -11.8335 297 " " " " A 21 0 0 "ILE " HG22 " " 1 0 1 C2 
    4555 48 -4.56525 -1.10965 -11.6365 297 " " " " A 21 0 0 "ILE " HG23 " " 1 0 1 C2 
    4556 48 -4.9856 -0.437735 -15.2373 297 " " " " A 21 0 0 "ILE " HD11 " " 1 0 1 C2 
    4557 48 -6.54483 -0.902055 -14.4406 297 " " " " A 21 0 0 "ILE " HD12 " " 1 0 1 C2 
    4558 48 -5.17735 -0.0786693 -13.6706 297 " " " " A 21 0 0 "ILE " HD13 " " 1 0 1 C2 
    4559 40 -6.90575 -5.54473 -11.776 298 " " " " A 43 0 0 "VAL " " N  " " " 7 0 1 C2 
    4560 14 -7.72703 -6.25379 -10.7816 298 " " " " A 2 0 0 "VAL " " CA " " " 6 0 1 C2 
    4561 14 -7.12517 -7.64356 -10.5544 298 " " " " A 2 0 0 "VAL " " C  " " " 6 0 1 C2 
    4562 23 -6.96435 -8.08565 -9.42764 298 " " " " A 70 0 0 "VAL " " O  " " " 8 0 1 C2 
    4563 14 -9.18498 -6.37007 -11.3145 298 " " " " A 2 0 0 "VAL " " CB " " " 6 0 1 C2 
    4564 14 -10.1586 -7.17869 -10.3814 298 " " " " A 2 0 0 "VAL " " CG1" " " 6 0 1 C2 
    4565 14 -9.78218 -4.94987 -11.4031 298 " " " " A 2 0 0 "VAL " " CG2" " " 6 0 1 C2 
    4566 48 -7.25659 -5.49988 -12.722 298 " " " " A 21 0 0 "VAL " " H  " " " 1 0 1 C2 
    4567 48 -7.7165 -5.68388 -9.85248 298 " " " " A 21 0 0 "VAL " " HA " " " 1 0 1 C2 
    4568 48 -9.24109 -6.82032 -12.3056 298 " " " " A 21 0 0 "VAL " " HB " " " 1 0 1 C2 
    4569 48 -9.85798 -8.21177 -10.2069 298 " " " " A 21 0 0 "VAL " HG11 " " 1 0 1 C2 
    4570 48 -10.1676 -6.74893 -9.37973 298 " " " " A 21 0 0 "VAL " HG12 " " 1 0 1 C2 
    4571 48 -11.1339 -7.22793 -10.8657 298 " " " " A 21 0 0 "VAL " HG13 " " 1 0 1 C2 
    4572 48 -9.73641 -4.49225 -10.4149 298 " " " " A 21 0 0 "VAL " HG21 " " 1 0 1 C2 
    4573 48 -9.26602 -4.35116 -12.1536 298 " " " " A 21 0 0 "VAL " HG22 " " 1 0 1 C2 
    4574 48 -10.8585 -4.99571 -11.5693 298 " " " " A 21 0 0 "VAL " HG23 " " 1 0 1 C2 
    4575 40 -6.87683 -8.48551 -11.5889 299 " " " " A 43 0 0 "ALA " " N  " " " 7 0 1 C2 
    4576 14 -6.16854 -9.77721 -11.5731 299 " " " " A 2 0 0 "ALA " " CA " " " 6 0 1 C2 
    4577 14 -4.67074 -9.77268 -11.051 299 " " " " A 2 0 0 "ALA " " C  " " " 6 0 1 C2 
    4578 23 -4.17369 -10.8632 -10.6435 299 " " " " A 70 0 0 "ALA " " O  " " " 8 0 1 C2 
    4579 14 -6.14874 -10.4043 -12.9693 299 " " " " A 2 0 0 "ALA " " CB " " " 6 0 1 C2 
    4580 48 -7.06382 -8.27899 -12.5597 299 " " " " A 21 0 0 "ALA " " H  " " " 1 0 1 C2 
    4581 48 -6.70656 -10.5289 -10.9955 299 " " " " A 21 0 0 "ALA " " HA " " " 1 0 1 C2 
    4582 48 -5.49605 -9.83166 -13.6282 299 " " " " A 21 0 0 "ALA " " HB1" " " 1 0 1 C2 
    4583 48 -5.68447 -11.3899 -12.9344 299 " " " " A 21 0 0 "ALA " " HB2" " " 1 0 1 C2 
    4584 48 -7.11196 -10.4205 -13.4793 299 " " " " A 21 0 0 "ALA " " HB3" " " 1 0 1 C2 
    4585 40 -4.00302 -8.68562 -11.0837 300 " " " " A 43 0 0 "SER " " N  " " " 7 0 1 C2 
    4586 14 -2.65801 -8.48436 -10.4579 300 " " " " A 2 0 0 "SER " " CA " " " 6 0 1 C2 
    4587 14 -2.78735 -8.10452 -8.91453 300 " " " " A 2 0 0 "SER " " C  " " " 6 0 1 C2 
    4588 23 -1.88092 -8.30885 -8.15895 300 " " " " A 70 0 0 "SER " " O  " " " 8 0 1 C2 
    4589 14 -1.90348 -7.30519 -11.115 300 " " " " A 2 0 0 "SER " " CB " " " 6 0 1 C2 
    4590 23 -1.85276 -7.72112 -12.4235 300 " " " " A 70 0 0 "SER " " OG " " " 8 0 1 C2 
    4591 48 -4.47603 -7.88981 -11.4875 300 " " " " A 21 0 0 "SER " " H  " " " 1 0 1 C2 
    4592 48 -2.11082 -9.42334 -10.5414 300 " " " " A 21 0 0 "SER " " HA " " " 1 0 1 C2 
    4593 48 -0.898678 -7.2007 -10.7057 300 " " " " A 21 0 0 "SER " " HB3" " " 1 0 1 C2 
    4594 48 -2.39529 -6.33996 -10.9944 300 " " " " A 21 0 0 "SER " " HB2" " " 1 0 1 C2 
    4595 48 -2.67739 -7.4561 -12.8013 300 " " " " A 21 0 0 "SER " " HG " " " 1 0 1 C2 
    4596 40 -4.07963 -7.76767 -8.42558 301 " " " " A 43 0 0 "SER " " N  " " " 7 0 1 C2 
    4597 14 -4.42435 -7.65562 -7.00095 301 " " " " A 2 0 0 "SER " " CA " " " 6 0 1 C2 
    4598 14 -4.73713 -8.96922 -6.41363 301 " " " " A 2 0 0 "SER " " C  " " " 6 0 1 C2 
    4599 23 -4.21386 -9.16004 -5.31283 301 " " " " A 70 0 0 "SER " " O  " " " 8 0 1 C2 
    4600 14 -5.52231 -6.51437 -6.81302 301 " " " " A 2 0 0 "SER " " CB " " " 6 0 1 C2 
    4601 23 -5.04629 -5.18197 -7.206 301 " " " " A 70 0 0 "SER " " OG " " " 8 0 1 C2 
    4602 48 -4.8079 -7.78514 -9.12517 301 " " " " A 21 0 0 "SER " " H  " " " 1 0 1 C2 
    4603 48 -3.4936 -7.32471 -6.5402 301 " " " " A 21 0 0 "SER " " HA " " " 1 0 1 C2 
    4604 48 -5.83698 -6.46661 -5.77053 301 " " " " A 21 0 0 "SER " " HB3" " " 1 0 1 C2 
    4605 48 -6.4809 -6.78146 -7.25784 301 " " " " A 21 0 0 "SER " " HB2" " " 1 0 1 C2 
    4606 48 -5.33514 -5.16841 -8.10567 301 " " " " A 21 0 0 "SER " " HG " " " 1 0 1 C2 
    4607 40 -5.51047 -9.80108 -7.11008 302 " " " " A 43 0 0 "VAL " " N  " " " 7 0 1 C2 
    4608 14 -5.83093 -11.2047 -6.78074 302 " " " " A 2 0 0 "VAL " " CA " " " 6 0 1 C2 
    4609 14 -4.8211 -12.0677 -5.86191 302 " " " " A 2 0 0 "VAL " " C  " " " 6 0 1 C2 
    4610 23 -5.2528 -12.6367 -4.83319 302 " " " " A 70 0 0 "VAL " " O  " " " 8 0 1 C2 
    4611 14 -6.37268 -11.9211 -8.03765 302 " " " " A 2 0 0 "VAL " " CB " " " 6 0 1 C2 
    4612 14 -6.47317 -13.4536 -7.9409 302 " " " " A 2 0 0 "VAL " " CG1" " " 6 0 1 C2 
    4613 14 -7.72627 -11.3321 -8.38114 302 " " " " A 2 0 0 "VAL " " CG2" " " 6 0 1 C2 
    4614 48 -5.75248 -9.44825 -8.02498 302 " " " " A 21 0 0 "VAL " " H  " " " 1 0 1 C2 
    4615 48 -6.63544 -11.0843 -6.05523 302 " " " " A 21 0 0 "VAL " " HA " " " 1 0 1 C2 
    4616 48 -5.64413 -11.8182 -8.84184 302 " " " " A 21 0 0 "VAL " " HB " " " 1 0 1 C2 
    4617 48 -6.70784 -13.7507 -6.91876 302 " " " " A 21 0 0 "VAL " HG11 " " 1 0 1 C2 
    4618 48 -7.15147 -13.9618 -8.62625 302 " " " " A 21 0 0 "VAL " HG12 " " 1 0 1 C2 
    4619 48 -5.47416 -13.8841 -8.00958 302 " " " " A 21 0 0 "VAL " HG13 " " 1 0 1 C2 
    4620 48 -8.11054 -11.8449 -9.26288 302 " " " " A 21 0 0 "VAL " HG21 " " 1 0 1 C2 
    4621 48 -8.38461 -11.6915 -7.59023 302 " " " " A 21 0 0 "VAL " HG22 " " 1 0 1 C2 
    4622 48 -7.73346 -10.2423 -8.39931 302 " " " " A 21 0 0 "VAL " HG23 " " 1 0 1 C2 
    4623 40 -3.54457 -12.2544 -6.2738 303 " " " " A 43 0 0 "PRO " " N  " " " 7 0 1 C2 
    4624 14 -2.51585 -13.0223 -5.437 303 " " " " A 2 0 0 "PRO " " CA " " " 6 0 1 C2 
    4625 14 -2.0114 -12.2997 -4.1819 303 " " " " A 2 0 0 "PRO " " C  " " " 6 0 1 C2 
    4626 23 -1.2235 -12.8513 -3.44392 303 " " " " A 70 0 0 "PRO " " O  " " " 8 0 1 C2 
    4627 14 -1.28962 -13.3319 -6.372 303 " " " " A 2 0 0 "PRO " " CB " " " 6 0 1 C2 
    4628 14 -1.54463 -12.3489 -7.60279 303 " " " " A 2 0 0 "PRO " " CG " " " 6 0 1 C2 
    4629 14 -3.00754 -11.8838 -7.58524 303 " " " " A 2 0 0 "PRO " " CD " " " 6 0 1 C2 
    4630 48 -2.92462 -13.9923 -5.1541 303 " " " " A 21 0 0 "PRO " " HA " " " 1 0 1 C2 
    4631 48 -1.22743 -14.4003 -6.57879 303 " " " " A 21 0 0 "PRO " " HB3" " " 1 0 1 C2 
    4632 48 -0.30359 -12.9646 -6.08758 303 " " " " A 21 0 0 "PRO " " HB2" " " 1 0 1 C2 
    4633 48 -1.22233 -12.8828 -8.49677 303 " " " " A 21 0 0 "PRO " " HG3" " " 1 0 1 C2 
    4634 48 -0.931878 -11.4673 -7.41499 303 " " " " A 21 0 0 "PRO " " HG2" " " 1 0 1 C2 
    4635 48 -3.03234 -10.8034 -7.72782 303 " " " " A 21 0 0 "PRO " " HD2" " " 1 0 1 C2 
    4636 48 -3.47388 -12.2369 -8.50499 303 " " " " A 21 0 0 "PRO " " HD3" " " 1 0 1 C2 
    4637 40 -2.49575 -11.1213 -3.79365 304 " " " " A 43 0 0 "LEU " " N  " " " 7 0 1 C2 
    4638 14 -2.29297 -10.4506 -2.50201 304 " " " " A 2 0 0 "LEU " " CA " " " 6 0 1 C2 
    4639 14 -2.9778 -11.1744 -1.31434 304 " " " " A 2 0 0 "LEU " " C  " " " 6 0 1 C2 
    4640 23 -2.45304 -10.9679 -0.218142 304 " " " " A 70 0 0 "LEU " " O  " " " 8 0 1 C2 
    4641 14 -2.9299 -9.05542 -2.63315 304 " " " " A 2 0 0 "LEU " " CB " " " 6 0 1 C2 
    4642 14 -2.48845 -8.07242 -1.548 304 " " " " A 2 0 0 "LEU " " CG " " " 6 0 1 C2 
    4643 14 -1.38256 -7.24544 -2.00621 304 " " " " A 2 0 0 "LEU " " CD1" " " 6 0 1 C2 
    4644 14 -3.67176 -7.19786 -1.14453 304 " " " " A 2 0 0 "LEU " " CD2" " " 6 0 1 C2 
    4645 48 -3.17522 -10.6284 -4.35534 304 " " " " A 21 0 0 "LEU " " H  " " " 1 0 1 C2 
    4646 48 -1.20668 -10.3789 -2.55625 304 " " " " A 21 0 0 "LEU " " HA " " " 1 0 1 C2 
    4647 48 -4.0149 -9.12228 -2.55305 304 " " " " A 21 0 0 "LEU " " HB3" " " 1 0 1 C2 
    4648 48 -2.70038 -8.58474 -3.58912 304 " " " " A 21 0 0 "LEU " " HB2" " " 1 0 1 C2 
    4649 48 -2.20078 -8.62889 -0.655988 304 " " " " A 21 0 0 "LEU " " HG " " " 1 0 1 C2 
    4650 48 -1.35319 -6.42662 -1.28734 304 " " " " A 21 0 0 "LEU " HD11 " " 1 0 1 C2 
    4651 48 -0.43656 -7.7676 -2.14954 304 " " " " A 21 0 0 "LEU " HD12 " " 1 0 1 C2 
    4652 48 -1.48704 -6.90625 -3.0368 304 " " " " A 21 0 0 "LEU " HD13 " " 1 0 1 C2 
    4653 48 -3.43007 -6.43618 -0.403221 304 " " " " A 21 0 0 "LEU " HD21 " " 1 0 1 C2 
    4654 48 -4.17199 -6.72829 -1.99151 304 " " " " A 21 0 0 "LEU " HD22 " " 1 0 1 C2 
    4655 48 -4.48989 -7.79005 -0.734554 304 " " " " A 21 0 0 "LEU " HD23 " " 1 0 1 C2 
    4656 40 -3.88181 -12.1871 -1.52304 305 " " " " A 43 0 0 "LEU " " N  " " " 7 0 1 C2 
    4657 14 -4.37527 -13.2091 -0.522692 305 " " " " A 2 0 0 "LEU " " CA " " " 6 0 1 C2 
    4658 14 -3.30133 -14.0394 0.230227 305 " " " " A 2 0 0 "LEU " " C  " " " 6 0 1 C2 
    4659 23 -3.65968 -14.5624 1.27764 305 " " " " A 70 0 0 "LEU " " O  " " " 8 0 1 C2 
    4660 14 -5.40997 -14.1478 -1.16904 305 " " " " A 2 0 0 "LEU " " CB " " " 6 0 1 C2 
    4661 14 -6.59554 -13.478 -1.89556 305 " " " " A 2 0 0 "LEU " " CG " " " 6 0 1 C2 
    4662 14 -7.29194 -14.4369 -2.9231 305 " " " " A 2 0 0 "LEU " " CD1" " " 6 0 1 C2 
    4663 14 -7.53801 -12.7811 -0.917526 305 " " " " A 2 0 0 "LEU " " CD2" " " 6 0 1 C2 
    4664 48 -4.07707 -12.3514 -2.50027 305 " " " " A 21 0 0 "LEU " " H  " " " 1 0 1 C2 
    4665 48 -4.90913 -12.6801 0.266762 305 " " " " A 21 0 0 "LEU " " HA " " " 1 0 1 C2 
    4666 48 -5.81169 -14.8524 -0.440913 305 " " " " A 21 0 0 "LEU " " HB3" " " 1 0 1 C2 
    4667 48 -4.94914 -14.7807 -1.9274 305 " " " " A 21 0 0 "LEU " " HB2" " " 1 0 1 C2 
    4668 48 -6.15888 -12.6569 -2.46406 305 " " " " A 21 0 0 "LEU " " HG " " " 1 0 1 C2 
    4669 48 -7.97706 -13.8785 -3.56097 305 " " " " A 21 0 0 "LEU " HD11 " " 1 0 1 C2 
    4670 48 -6.59035 -15.0049 -3.53402 305 " " " " A 21 0 0 "LEU " HD12 " " 1 0 1 C2 
    4671 48 -7.91057 -15.2378 -2.51806 305 " " " " A 21 0 0 "LEU " HD13 " " 1 0 1 C2 
    4672 48 -7.22956 -11.799 -0.558919 305 " " " " A 21 0 0 "LEU " HD21 " " 1 0 1 C2 
    4673 48 -8.51145 -12.6749 -1.3963 305 " " " " A 21 0 0 "LEU " HD22 " " 1 0 1 C2 
    4674 48 -7.72867 -13.3824 -0.0286279 305 " " " " A 21 0 0 "LEU " HD23 " " 1 0 1 C2 
    4675 40 -2.00764 -13.9078 -0.150565 306 " " " " A 43 0 0 "LEU " " N  " " " 7 0 1 C2 
    4676 14 -0.915542 -14.4984 0.613345 306 " " " " A 2 0 0 "LEU " " CA " " " 6 0 1 C2 
    4677 14 -0.668523 -13.5371 1.87673 306 " " " " A 2 0 0 "LEU " " C  " " " 6 0 1 C2 
    4678 23 -0.0044634 -13.9938 2.80816 306 " " " " A 70 0 0 "LEU " " O  " " " 8 0 1 C2 
    4679 14 0.345458 -14.5712 -0.301122 306 " " " " A 2 0 0 "LEU " " CB " " " 6 0 1 C2 
    4680 14 0.141911 -15.3257 -1.58405 306 " " " " A 2 0 0 "LEU " " CG " " " 6 0 1 C2 
    4681 14 1.4144 -15.286 -2.42917 306 " " " " A 2 0 0 "LEU " " CD1" " " 6 0 1 C2 
    4682 14 -0.423565 -16.8282 -1.45262 306 " " " " A 2 0 0 "LEU " " CD2" " " 6 0 1 C2 
    4683 48 -1.8304 -13.3048 -0.941224 306 " " " " A 21 0 0 "LEU " " H  " " " 1 0 1 C2 
    4684 48 -1.10295 -15.439 1.13129 306 " " " " A 21 0 0 "LEU " " HA " " " 1 0 1 C2 
    4685 48 1.16403 -15.0864 0.201474 306 " " " " A 21 0 0 "LEU " " HB3" " " 1 0 1 C2 
    4686 48 0.676794 -13.5407 -0.429478 306 " " " " A 21 0 0 "LEU " " HB2" " " 1 0 1 C2 
    4687 48 -0.582509 -14.8695 -2.25876 306 " " " " A 21 0 0 "LEU " " HG " " " 1 0 1 C2 
    4688 48 1.76963 -14.2638 -2.55946 306 " " " " A 21 0 0 "LEU " HD11 " " 1 0 1 C2 
    4689 48 2.22377 -15.855 -1.97176 306 " " " " A 21 0 0 "LEU " HD12 " " 1 0 1 C2 
    4690 48 1.28813 -15.6198 -3.4591 306 " " " " A 21 0 0 "LEU " HD13 " " 1 0 1 C2 
    4691 48 0.441323 -17.4898 -1.40353 306 " " " " A 21 0 0 "LEU " HD21 " " 1 0 1 C2 
    4692 48 -1.06937 -17.0341 -0.599011 306 " " " " A 21 0 0 "LEU " HD22 " " 1 0 1 C2 
    4693 48 -0.913681 -17.1144 -2.3832 306 " " " " A 21 0 0 "LEU " HD23 " " 1 0 1 C2 
    4694 40 -1.08755 -12.2793 1.84103 307 " " " " A 43 0 0 "PHE " " N  " " " 7 0 1 C2 
    4695 14 -1.05878 -11.4367 2.99865 307 " " " " A 2 0 0 "PHE " " CA " " " 6 0 1 C2 
    4696 14 -2.41813 -11.4457 3.64687 307 " " " " A 2 0 0 "PHE " " C  " " " 6 0 1 C2 
    4697 23 -3.36902 -10.9196 3.10491 307 " " " " A 70 0 0 "PHE " " O  " " " 8 0 1 C2 
    4698 14 -0.685707 -10.0256 2.63525 307 " " " " A 2 0 0 "PHE " " CB " " " 6 0 1 C2 
    4699 14 0.677637 -9.97871 1.97346 307 " " " " A 2 0 0 "PHE " " CG " " " 6 0 1 C2
[truncated: 9,340,176 more chars]
