# Supplementary material for: Inhibition Mechanism of Anti-TB Drug SQ109: Allosteric Inhibition of TMM Translocation of Mycobacterium Tuberculosis MmpL3 Transporter
Source: J Chem Inf Model. 2023 Aug 17;63(16):5356–74. doi: 10.1021/acs.jcim.3c00616 (PMC10466384; doi:10.1021/acs.jcim.3c00616)
Supplement: Supplementary file 2 — ci3c00616_si_002.zip [file ci3c00616_si_002.zip › data/TM7-TM8_conformchange/6AJF_apo_traj1_410ns.mae]

{
  s_m_m2io_version
  :::
  2.0.0
}
f_m_ct {
  s_m_title
  r_chorus_box_ax
  r_chorus_box_ay
  r_chorus_box_az
  r_chorus_box_bx
  r_chorus_box_by
  r_chorus_box_bz
  r_chorus_box_cx
  r_chorus_box_cy
  r_chorus_box_cz
  :::
  ""
  90.4771
  0
  0
  0
  78.8464
  0
  0
  0
  122.367
  m_atom[88624] {
    # First column is atom index #
    i_m_mmod_type
    r_m_x_coord
    r_m_y_coord
    r_m_z_coord
    i_m_residue_number
    s_m_insertion_code
    s_m_mmod_res
    s_m_chain_name
    i_m_color
    r_m_charge1
    r_m_charge2
    s_m_pdb_residue_name
    s_m_pdb_atom_name
    s_m_grow_name
    i_m_atomic_number
    i_m_formal_charge
    i_m_visibility
    s_m_pdb_segment_name
    :::
    1 40 -5.20255 19.7243 -32.7332 1 " " " " A 43 0 0 "MET " " N  " " " 7 0 1 C2 
    2 14 -4.77167 20.0802 -31.3483 1 " " " " A 2 0 0 "MET " " CA " " " 6 0 1 C2 
    3 14 -3.23547 19.9159 -31.1061 1 " " " " A 2 0 0 "MET " " C  " " " 6 0 1 C2 
    4 23 -2.76818 20.7357 -30.2884 1 " " " " A 70 0 0 "MET " " O  " " " 8 0 1 C2 
    5 14 -5.59783 19.3637 -30.251 1 " " " " A 2 0 0 "MET " " CB " " " 6 0 1 C2 
    6 14 -5.34468 19.8267 -28.8087 1 " " " " A 2 0 0 "MET " " CG " " " 6 0 1 C2 
    7 52 -6.5774 19.0843 -27.6258 1 " " " " A 13 0 0 "MET " " SD " " " 16 0 1 C2 
    8 14 -6.23232 20.2309 -26.2663 1 " " " " A 2 0 0 "MET " " CE " " " 6 0 1 C2 
    9 40 -2.51311 19.0182 -31.7673 2 " " " " A 43 0 0 "PHE " " N  " " " 7 0 1 C2 
    10 14 -1.13482 18.7125 -31.353 2 " " " " A 2 0 0 "PHE " " CA " " " 6 0 1 C2 
    11 14 -0.0941641 19.1613 -32.4032 2 " " " " A 2 0 0 "PHE " " C  " " " 6 0 1 C2 
    12 23 1.09753 18.8106 -32.2064 2 " " " " A 70 0 0 "PHE " " O  " " " 8 0 1 C2 
    13 14 -0.969795 17.3015 -30.8462 2 " " " " A 2 0 0 "PHE " " CB " " " 6 0 1 C2 
    14 14 -1.37999 17.0457 -29.3855 2 " " " " A 2 0 0 "PHE " " CG " " " 6 0 1 C2 
    15 14 -0.375981 16.9245 -28.3061 2 " " " " A 2 0 0 "PHE " " CD1" " " 6 0 1 C2 
    16 14 -2.69757 16.8713 -28.9534 2 " " " " A 2 0 0 "PHE " " CD2" " " 6 0 1 C2 
    17 14 -0.699848 16.8304 -26.9323 2 " " " " A 2 0 0 "PHE " " CE1" " " 6 0 1 C2 
    18 14 -2.98926 16.5869 -27.6343 2 " " " " A 2 0 0 "PHE " " CE2" " " 6 0 1 C2 
    19 14 -2.04537 16.6175 -26.6188 2 " " " " A 2 0 0 "PHE " " CZ " " " 6 0 1 C2 
    20 40 -0.507126 19.8691 -33.4537 3 " " " " A 43 0 0 "ALA " " N  " " " 7 0 1 C2 
    21 14 0.259424 20.2228 -34.6647 3 " " " " A 2 0 0 "ALA " " CA " " " 6 0 1 C2 
    22 14 1.32471 21.2759 -34.2596 3 " " " " A 2 0 0 "ALA " " C  " " " 6 0 1 C2 
    23 23 2.41277 21.3519 -34.8499 3 " " " " A 70 0 0 "ALA " " O  " " " 8 0 1 C2 
    24 14 -0.576149 20.7113 -35.8008 3 " " " " A 2 0 0 "ALA " " CB " " " 6 0 1 C2 
    25 40 0.972826 22.1912 -33.3493 4 " " " " A 43 0 0 "TRP " " N  " " " 7 0 1 C2 
    26 14 1.76779 23.3894 -32.952 4 " " " " A 2 0 0 "TRP " " CA " " " 6 0 1 C2 
    27 14 2.86427 22.7843 -31.9789 4 " " " " A 2 0 0 "TRP " " C  " " " 6 0 1 C2 
    28 23 4.09218 22.8623 -32.2519 4 " " " " A 70 0 0 "TRP " " O  " " " 8 0 1 C2 
    29 14 0.952343 24.6342 -32.4688 4 " " " " A 2 0 0 "TRP " " CB " " " 6 0 1 C2 
    30 14 1.73431 25.8585 -32.1364 4 " " " " A 2 0 0 "TRP " " CG " " " 6 0 1 C2 
    31 14 1.75525 26.9896 -32.8763 4 " " " " A 2 0 0 "TRP " " CD1" " " 6 0 1 C2 
    32 14 2.67951 26.0725 -31.0418 4 " " " " A 2 0 0 "TRP " " CD2" " " 6 0 1 C2 
    33 40 2.65009 27.9143 -32.32 4 " " " " A 43 0 0 "TRP " " NE1" " " 7 0 1 C2 
    34 14 3.16759 27.4509 -31.1339 4 " " " " A 2 0 0 "TRP " " CE2" " " 6 0 1 C2 
    35 14 3.15265 25.3587 -29.9074 4 " " " " A 2 0 0 "TRP " " CE3" " " 6 0 1 C2 
    36 14 4.16372 27.9071 -30.2445 4 " " " " A 2 0 0 "TRP " " CZ2" " " 6 0 1 C2 
    37 14 4.06736 25.8661 -28.9331 4 " " " " A 2 0 0 "TRP " " CZ3" " " 6 0 1 C2 
    38 14 4.60405 27.1486 -29.1706 4 " " " " A 2 0 0 "TRP " " CH2" " " 6 0 1 C2 
    39 40 2.45448 22.0834 -30.9581 5 " " " " A 43 0 0 "TRP " " N  " " " 7 0 1 C2 
    40 14 3.2071 21.2383 -29.9903 5 " " " " A 2 0 0 "TRP " " CA " " " 6 0 1 C2 
    41 14 4.10041 20.2894 -30.694 5 " " " " A 2 0 0 "TRP " " C  " " " 6 0 1 C2 
    42 23 5.32984 20.3428 -30.4278 5 " " " " A 70 0 0 "TRP " " O  " " " 8 0 1 C2 
    43 14 2.1351 20.65 -29.0081 5 " " " " A 2 0 0 "TRP " " CB " " " 6 0 1 C2 
    44 14 2.62628 19.9452 -27.7418 5 " " " " A 2 0 0 "TRP " " CG " " " 6 0 1 C2 
    45 14 3.37615 18.8106 -27.7068 5 " " " " A 2 0 0 "TRP " " CD1" " " 6 0 1 C2 
    46 14 2.23876 20.1817 -26.326 5 " " " " A 2 0 0 "TRP " " CD2" " " 6 0 1 C2 
    47 40 3.59071 18.3675 -26.4142 5 " " " " A 43 0 0 "TRP " " NE1" " " 7 0 1 C2 
    48 14 2.82282 19.1556 -25.5183 5 " " " " A 2 0 0 "TRP " " CE2" " " 6 0 1 C2 
    49 14 1.48489 21.2049 -25.6631 5 " " " " A 2 0 0 "TRP " " CE3" " " 6 0 1 C2 
    50 14 2.69947 19.1593 -24.1227 5 " " " " A 2 0 0 "TRP " " CZ2" " " 6 0 1 C2 
    51 14 1.32005 21.2004 -24.2398 5 " " " " A 2 0 0 "TRP " " CZ3" " " 6 0 1 C2 
    52 14 1.9936 20.2345 -23.5331 5 " " " " A 2 0 0 "TRP " " CH2" " " 6 0 1 C2 
    53 40 3.64794 19.4671 -31.6522 6 " " " " A 43 0 0 "GLY " " N  " " " 7 0 1 C2 
    54 14 4.38214 18.4383 -32.3966 6 " " " " A 2 0 0 "GLY " " CA " " " 6 0 1 C2 
    55 14 5.52675 18.9847 -33.2956 6 " " " " A 2 0 0 "GLY " " C  " " " 6 0 1 C2 
    56 23 6.45993 18.2485 -33.4723 6 " " " " A 70 0 0 "GLY " " O  " " " 8 0 1 C2 
    57 40 5.36195 20.2126 -33.7498 7 " " " " A 43 0 0 "ARG " " N  " " " 7 0 1 C2 
    58 14 6.43798 20.8495 -34.424 7 " " " " A 2 0 0 "ARG " " CA " " " 6 0 1 C2 
    59 14 7.40538 21.5145 -33.4703 7 " " " " A 2 0 0 "ARG " " C  " " " 6 0 1 C2 
    60 23 8.58244 21.3446 -33.6238 7 " " " " A 70 0 0 "ARG " " O  " " " 8 0 1 C2 
    61 14 5.97118 21.8961 -35.4338 7 " " " " A 2 0 0 "ARG " " CB " " " 6 0 1 C2 
    62 14 6.95901 22.794 -36.1673 7 " " " " A 2 0 0 "ARG " " CG " " " 6 0 1 C2 
    63 14 6.48673 23.3341 -37.5024 7 " " " " A 2 0 0 "ARG " " CD " " " 6 0 1 C2 
    64 40 6.41561 22.3915 -38.5878 7 " " " " A 43 0 0 "ARG " " NE " " " 7 0 1 C2 
    65 14 6.34779 22.6826 -39.8784 7 " " " " A 2 0 0 "ARG " " CZ " " " 6 0 1 C2 
    66 40 6.07038 23.8938 -40.3039 7 " " " " A 43 0 0 "ARG " " NH1" " " 7 0 1 C2 
    67 40 6.60638 21.7418 -40.7343 7 " " " " A 43 0 0 "ARG " " NH2" " " 7 0 1 C2 
    68 40 6.87291 22.1959 -32.4157 8 " " " " A 43 0 0 "THR " " N  " " " 7 0 1 C2 
    69 14 7.74139 23.1292 -31.645 8 " " " " A 2 0 0 "THR " " CA " " " 6 0 1 C2 
    70 14 8.71817 22.4242 -30.6781 8 " " " " A 2 0 0 "THR " " C  " " " 6 0 1 C2 
    71 23 9.89618 22.8398 -30.4611 8 " " " " A 70 0 0 "THR " " O  " " " 8 0 1 C2 
    72 14 6.87559 24.2138 -30.9192 8 " " " " A 2 0 0 "THR " " CB " " " 6 0 1 C2 
    73 23 5.82749 23.5035 -30.2778 8 " " " " A 70 0 0 "THR " " OG1" " " 8 0 1 C2 
    74 14 6.22829 25.1552 -31.9432 8 " " " " A 2 0 0 "THR " " CG2" " " 6 0 1 C2 
    75 40 8.44504 21.1568 -30.3253 9 " " " " A 43 0 0 "VAL " " N  " " " 7 0 1 C2 
    76 14 9.35559 20.1537 -29.7766 9 " " " " A 2 0 0 "VAL " " CA " " " 6 0 1 C2 
    77 14 10.6859 19.9433 -30.6081 9 " " " " A 2 0 0 "VAL " " C  " " " 6 0 1 C2 
    78 23 11.6392 19.4438 -30.0389 9 " " " " A 70 0 0 "VAL " " O  " " " 8 0 1 C2 
    79 14 8.67809 18.7177 -29.5119 9 " " " " A 2 0 0 "VAL " " CB " " " 6 0 1 C2 
    80 14 7.57725 18.8099 -28.5075 9 " " " " A 2 0 0 "VAL " " CG1" " " 6 0 1 C2 
    81 14 8.15079 17.9224 -30.7541 9 " " " " A 2 0 0 "VAL " " CG2" " " 6 0 1 C2 
    82 40 10.7164 20.1182 -31.959 10 " " " " A 43 0 0 "TYR " " N  " " " 7 0 1 C2 
    83 14 11.8761 20.0245 -32.8673 10 " " " " A 2 0 0 "TYR " " CA " " " 6 0 1 C2 
    84 14 12.5673 21.3994 -33.0339 10 " " " " A 2 0 0 "TYR " " C  " " " 6 0 1 C2 
    85 23 13.7267 21.4836 -33.3213 10 " " " " A 70 0 0 "TYR " " O  " " " 8 0 1 C2 
    86 14 11.3647 19.6215 -34.3516 10 " " " " A 2 0 0 "TYR " " CB " " " 6 0 1 C2 
    87 14 12.3452 19.5144 -35.5423 10 " " " " A 2 0 0 "TYR " " CG " " " 6 0 1 C2 
    88 14 12.6011 20.5545 -36.4748 10 " " " " A 2 0 0 "TYR " " CD1" " " 6 0 1 C2 
    89 14 13.0816 18.3344 -35.7263 10 " " " " A 2 0 0 "TYR " " CD2" " " 6 0 1 C2 
    90 14 13.4054 20.3971 -37.6132 10 " " " " A 2 0 0 "TYR " " CE1" " " 6 0 1 C2 
    91 14 13.8042 18.1142 -36.8944 10 " " " " A 2 0 0 "TYR " " CE2" " " 6 0 1 C2 
    92 14 14.0133 19.1321 -37.7927 10 " " " " A 2 0 0 "TYR " " CZ " " " 6 0 1 C2 
    93 23 14.6069 18.8502 -38.9355 10 " " " " A 70 0 0 "TYR " " OH " " " 8 0 1 C2 
    94 40 11.8205 22.5098 -32.8235 11 " " " " A 43 0 0 "GLN " " N  " " " 7 0 1 C2 
    95 14 12.2925 23.8558 -32.945 11 " " " " A 2 0 0 "GLN " " CA " " " 6 0 1 C2 
    96 14 13.0808 24.2969 -31.7505 11 " " " " A 2 0 0 "GLN " " C  " " " 6 0 1 C2 
    97 23 14.1062 25.0219 -31.7672 11 " " " " A 70 0 0 "GLN " " O  " " " 8 0 1 C2 
    98 14 10.9646 24.8219 -32.9645 11 " " " " A 2 0 0 "GLN " " CB " " " 6 0 1 C2 
    99 14 10.0318 24.5935 -34.1389 11 " " " " A 2 0 0 "GLN " " CG " " " 6 0 1 C2 
    100 14 10.5507 24.8948 -35.5042 11 " " " " A 2 0 0 "GLN " " CD " " " 6 0 1 C2 
    101 23 11.7674 25.0988 -35.803 11 " " " " A 70 0 0 "GLN " " OE1" " " 8 0 1 C2 
    102 40 9.60567 25.1176 -36.4927 11 " " " " A 43 0 0 "GLN " " NE2" " " 7 0 1 C2 
    103 40 12.6169 23.9641 -30.598 12 " " " " A 43 0 0 "PHE " " N  " " " 7 0 1 C2 
    104 14 13.1193 24.5067 -29.3248 12 " " " " A 2 0 0 "PHE " " CA " " " 6 0 1 C2 
    105 14 13.6958 23.3839 -28.4662 12 " " " " A 2 0 0 "PHE " " C  " " " 6 0 1 C2 
    106 23 13.9084 23.5325 -27.2822 12 " " " " A 70 0 0 "PHE " " O  " " " 8 0 1 C2 
    107 14 12.0561 25.4105 -28.5839 12 " " " " A 2 0 0 "PHE " " CB " " " 6 0 1 C2 
    108 14 11.2656 26.2926 -29.5457 12 " " " " A 2 0 0 "PHE " " CG " " " 6 0 1 C2 
    109 14 11.8871 27.1614 -30.4743 12 " " " " A 2 0 0 "PHE " " CD1" " " 6 0 1 C2 
    110 14 9.85343 26.2376 -29.4558 12 " " " " A 2 0 0 "PHE " " CD2" " " 6 0 1 C2 
    111 14 11.0733 28.0259 -31.259 12 " " " " A 2 0 0 "PHE " " CE1" " " 6 0 1 C2 
    112 14 9.04936 27.1226 -30.2415 12 " " " " A 2 0 0 "PHE " " CE2" " " 6 0 1 C2 
    113 14 9.70116 28.0385 -31.0741 12 " " " " A 2 0 0 "PHE " " CZ " " " 6 0 1 C2 
    114 40 14.0736 22.3359 -29.1824 13 " " " " A 43 0 0 "ARG " " N  " " " 7 0 1 C2 
    115 14 14.541 21.0103 -28.6608 13 " " " " A 2 0 0 "ARG " " CA " " " 6 0 1 C2 
    116 14 15.3887 20.8961 -27.407 13 " " " " A 2 0 0 "ARG " " C  " " " 6 0 1 C2 
    117 23 15.1132 20.1355 -26.4861 13 " " " " A 70 0 0 "ARG " " O  " " " 8 0 1 C2 
    118 14 15.2188 20.1801 -29.8001 13 " " " " A 2 0 0 "ARG " " CB " " " 6 0 1 C2 
    119 14 16.3093 20.9536 -30.547 13 " " " " A 2 0 0 "ARG " " CG " " " 6 0 1 C2 
    120 14 16.7091 20.4778 -31.9107 13 " " " " A 2 0 0 "ARG " " CD " " " 6 0 1 C2 
    121 40 18.0157 21.0251 -32.3015 13 " " " " A 43 0 0 "ARG " " NE " " " 7 0 1 C2 
    122 14 18.806 20.5612 -33.3064 13 " " " " A 2 0 0 "ARG " " CZ " " " 6 0 1 C2 
    123 40 18.3588 19.7382 -34.2739 13 " " " " A 43 0 0 "ARG " " NH1" " " 7 0 1 C2 
    124 40 20.0473 21.0306 -33.3471 13 " " " " A 43 0 0 "ARG " " NH2" " " 7 0 1 C2 
    125 40 16.287 21.8779 -27.2788 14 " " " " A 43 0 0 "TYR " " N  " " " 7 0 1 C2 
    126 14 17.3022 21.8661 -26.2084 14 " " " " A 2 0 0 "TYR " " CA " " " 6 0 1 C2 
    127 14 16.839 22.5472 -24.9789 14 " " " " A 2 0 0 "TYR " " C  " " " 6 0 1 C2 
    128 23 17.3577 22.2468 -23.8883 14 " " " " A 70 0 0 "TYR " " O  " " " 8 0 1 C2 
    129 14 18.5466 22.5913 -26.7312 14 " " " " A 2 0 0 "TYR " " CB " " " 6 0 1 C2 
    130 14 19.4326 21.9131 -27.7794 14 " " " " A 2 0 0 "TYR " " CG " " " 6 0 1 C2 
    131 14 20.0485 20.677 -27.5497 14 " " " " A 2 0 0 "TYR " " CD1" " " 6 0 1 C2 
    132 14 19.6528 22.5514 -28.9269 14 " " " " A 2 0 0 "TYR " " CD2" " " 6 0 1 C2 
    133 14 20.9081 20.0518 -28.4887 14 " " " " A 2 0 0 "TYR " " CE1" " " 6 0 1 C2 
    134 14 20.5632 22.0281 -29.9063 14 " " " " A 2 0 0 "TYR " " CE2" " " 6 0 1 C2 
    135 14 21.1083 20.7601 -29.7412 14 " " " " A 2 0 0 "TYR " " CZ " " " 6 0 1 C2 
    136 23 21.8397 20.2166 -30.712 14 " " " " A 70 0 0 "TYR " " OH " " " 8 0 1 C2 
    137 40 15.9032 23.5739 -25.105 15 " " " " A 43 0 0 "ILE " " N  " " " 7 0 1 C2 
    138 14 15.4013 24.4049 -24.0563 15 " " " " A 2 0 0 "ILE " " CA " " " 6 0 1 C2 
    139 14 14.3288 23.5642 -23.36 15 " " " " A 2 0 0 "ILE " " C  " " " 6 0 1 C2 
    140 23 14.1028 23.6859 -22.1594 15 " " " " A 70 0 0 "ILE " " O  " " " 8 0 1 C2 
    141 14 14.7752 25.7254 -24.57 15 " " " " A 2 0 0 "ILE " " CB " " " 6 0 1 C2 
    142 14 15.8369 26.5151 -25.5286 15 " " " " A 2 0 0 "ILE " " CG1" " " 6 0 1 C2 
    143 14 14.4754 26.5808 -23.3479 15 " " " " A 2 0 0 "ILE " " CG2" " " 6 0 1 C2 
    144 14 15.3067 27.7921 -26.2271 15 " " " " A 2 0 0 "ILE " " CD1" " " 6 0 1 C2 
    145 40 13.5208 22.7818 -24.13 16 " " " " A 43 0 0 "VAL " " N  " " " 7 0 1 C2 
    146 14 12.2895 22.0597 -23.7168 16 " " " " A 2 0 0 "VAL " " CA " " " 6 0 1 C2 
    147 14 12.6523 20.8516 -22.8527 16 " " " " A 2 0 0 "VAL " " C  " " " 6 0 1 C2 
    148 23 12.108 20.6869 -21.825 16 " " " " A 70 0 0 "VAL " " O  " " " 8 0 1 C2 
    149 14 11.276 21.7087 -24.9361 16 " " " " A 2 0 0 "VAL " " CB " " " 6 0 1 C2 
    150 14 10.6135 23.0084 -25.4748 16 " " " " A 2 0 0 "VAL " " CG1" " " 6 0 1 C2 
    151 14 11.9878 21.0328 -26.1456 16 " " " " A 2 0 0 "VAL " " CG2" " " 6 0 1 C2 
    152 40 13.7923 20.1582 -23.2125 17 " " " " A 43 0 0 "ILE " " N  " " " 7 0 1 C2 
    153 14 14.5737 19.2332 -22.3989 17 " " " " A 2 0 0 "ILE " " CA " " " 6 0 1 C2 
    154 14 15.1319 20.053 -21.202 17 " " " " A 2 0 0 "ILE " " C  " " " 6 0 1 C2 
    155 23 14.6979 19.7428 -20.0945 17 " " " " A 70 0 0 "ILE " " O  " " " 8 0 1 C2 
    156 14 15.7051 18.6592 -23.3837 17 " " " " A 2 0 0 "ILE " " CB " " " 6 0 1 C2 
    157 14 15.0824 17.7322 -24.4166 17 " " " " A 2 0 0 "ILE " " CG1" " " 6 0 1 C2 
    158 14 16.7962 17.8856 -22.6266 17 " " " " A 2 0 0 "ILE " " CG2" " " 6 0 1 C2 
    159 14 16.0006 17.0497 -25.3683 17 " " " " A 2 0 0 "ILE " " CD1" " " 6 0 1 C2 
    160 40 15.82 21.1576 -21.4147 18 " " " " A 43 0 0 "GLY " " N  " " " 7 0 1 C2 
    161 14 16.5345 21.9976 -20.508 18 " " " " A 2 0 0 "GLY " " CA " " " 6 0 1 C2 
    162 14 15.7502 22.3545 -19.3094 18 " " " " A 2 0 0 "GLY " " C  " " " 6 0 1 C2 
    163 23 16.1706 22.0321 -18.163 18 " " " " A 70 0 0 "GLY " " O  " " " 8 0 1 C2 
    164 40 14.6753 23.1186 -19.3782 19 " " " " A 43 0 0 "VAL " " N  " " " 7 0 1 C2 
    165 14 13.8587 23.6641 -18.3008 19 " " " " A 2 0 0 "VAL " " CA " " " 6 0 1 C2 
    166 14 12.9763 22.4967 -17.7031 19 " " " " A 2 0 0 "VAL " " C  " " " 6 0 1 C2 
    167 23 12.7422 22.5098 -16.5267 19 " " " " A 70 0 0 "VAL " " O  " " " 8 0 1 C2 
    168 14 12.942 24.7959 -18.9391 19 " " " " A 2 0 0 "VAL " " CB " " " 6 0 1 C2 
    169 14 11.868 25.3303 -18.0755 19 " " " " A 2 0 0 "VAL " " CG1" " " 6 0 1 C2 
    170 14 13.7057 25.9365 -19.6135 19 " " " " A 2 0 0 "VAL " " CG2" " " 6 0 1 C2 
    171 40 12.5582 21.4237 -18.4648 20 " " " " A 43 0 0 "MET " " N  " " " 7 0 1 C2 
    172 14 11.7763 20.3037 -17.9063 20 " " " " A 2 0 0 "MET " " CA " " " 6 0 1 C2 
    173 14 12.5741 19.3006 -17.0601 20 " " " " A 2 0 0 "MET " " C  " " " 6 0 1 C2 
    174 23 12.121 18.9381 -15.9518 20 " " " " A 70 0 0 "MET " " O  " " " 8 0 1 C2 
    175 14 11.0021 19.6568 -18.9947 20 " " " " A 2 0 0 "MET " " CB " " " 6 0 1 C2 
    176 14 9.75109 18.9231 -18.644 20 " " " " A 2 0 0 "MET " " CG " " " 6 0 1 C2 
    177 52 8.39401 19.9874 -17.9964 20 " " " " A 13 0 0 "MET " " SD " " " 16 0 1 C2 
    178 14 7.45869 18.785 -16.9596 20 " " " " A 2 0 0 "MET " " CE " " " 6 0 1 C2 
    179 40 13.6825 18.8948 -17.592 21 " " " " A 43 0 0 "VAL " " N  " " " 7 0 1 C2 
    180 14 14.7996 18.22 -16.8642 21 " " " " A 2 0 0 "VAL " " CA " " " 6 0 1 C2 
    181 14 15.1305 18.9809 -15.5458 21 " " " " A 2 0 0 "VAL " " C  " " " 6 0 1 C2 
    182 23 15.0785 18.3126 -14.5251 21 " " " " A 70 0 0 "VAL " " O  " " " 8 0 1 C2 
    183 14 16.0393 17.8982 -17.7305 21 " " " " A 2 0 0 "VAL " " CB " " " 6 0 1 C2 
    184 14 17.2519 17.5061 -16.9033 21 " " " " A 2 0 0 "VAL " " CG1" " " 6 0 1 C2 
    185 14 15.6738 16.7226 -18.6912 21 " " " " A 2 0 0 "VAL " " CG2" " " 6 0 1 C2 
    186 40 15.2115 20.3306 -15.6342 22 " " " " A 43 0 0 "ALA " " N  " " " 7 0 1 C2 
    187 14 15.5116 21.1364 -14.4694 22 " " " " A 2 0 0 "ALA " " CA " " " 6 0 1 C2 
    188 14 14.3568 21.1087 -13.3947 22 " " " " A 2 0 0 "ALA " " C  " " " 6 0 1 C2 
    189 23 14.6584 21.1118 -12.1661 22 " " " " A 70 0 0 "ALA " " O  " " " 8 0 1 C2 
    190 14 15.7267 22.5934 -14.9278 22 " " " " A 2 0 0 "ALA " " CB " " " 6 0 1 C2 
    191 40 13.0875 21.0287 -13.8397 23 " " " " A 43 0 0 "LEU " " N  " " " 7 0 1 C2 
    192 14 11.8696 20.9321 -12.9777 23 " " " " A 2 0 0 "LEU " " CA " " " 6 0 1 C2 
    193 14 11.8577 19.5411 -12.2493 23 " " " " A 2 0 0 "LEU " " C  " " " 6 0 1 C2 
    194 23 11.92 19.4624 -11.0455 23 " " " " A 70 0 0 "LEU " " O  " " " 8 0 1 C2 
    195 14 10.57 21.1788 -13.7176 23 " " " " A 2 0 0 "LEU " " CB " " " 6 0 1 C2 
    196 14 10.2434 22.704 -13.8629 23 " " " " A 2 0 0 "LEU " " CG " " " 6 0 1 C2 
    197 14 9.33373 22.8428 -15.1118 23 " " " " A 2 0 0 "LEU " " CD1" " " 6 0 1 C2 
    198 14 9.59066 23.312 -12.6723 23 " " " " A 2 0 0 "LEU " " CD2" " " 6 0 1 C2 
    199 40 11.8603 18.4581 -12.9594 24 " " " " A 43 0 0 "CYS " " N  " " " 7 0 1 C2 
    200 14 11.7304 17.1437 -12.3868 24 " " " " A 2 0 0 "CYS " " CA " " " 6 0 1 C2 
    201 14 12.9762 16.5399 -11.6887 24 " " " " A 2 0 0 "CYS " " C  " " " 6 0 1 C2 
    202 23 12.8172 15.788 -10.728 24 " " " " A 70 0 0 "CYS " " O  " " " 8 0 1 C2 
    203 14 11.2109 16.196 -13.4318 24 " " " " A 2 0 0 "CYS " " CB " " " 6 0 1 C2 
    204 52 12.1499 16.0771 -14.9812 24 " " " " A 13 0 0 "CYS " " SG " " " 16 0 1 C2 
    205 40 14.216 16.898 -12.0473 25 " " " " A 43 0 0 "LEU " " N  " " " 7 0 1 C2 
    206 14 15.35 16.6314 -11.1845 25 " " " " A 2 0 0 "LEU " " CA " " " 6 0 1 C2 
    207 14 15.358 17.6872 -10.0508 25 " " " " A 2 0 0 "LEU " " C  " " " 6 0 1 C2 
    208 23 15.6712 17.3283 -8.96988 25 " " " " A 70 0 0 "LEU " " O  " " " 8 0 1 C2 
    209 14 16.6494 16.6303 -12.0074 25 " " " " A 2 0 0 "LEU " " CB " " " 6 0 1 C2 
    210 14 16.6246 15.5206 -13.1347 25 " " " " A 2 0 0 "LEU " " CG " " " 6 0 1 C2 
    211 14 17.9475 15.5778 -13.9162 25 " " " " A 2 0 0 "LEU " " CD1" " " 6 0 1 C2 
    212 14 16.2722 14.1188 -12.6593 25 " " " " A 2 0 0 "LEU " " CD2" " " 6 0 1 C2 
    213 40 15.0688 18.9402 -10.3336 26 " " " " A 43 0 0 "GLY " " N  " " " 7 0 1 C2 
    214 14 14.992 19.9044 -9.19218 26 " " " " A 2 0 0 "GLY " " CA " " " 6 0 1 C2 
    215 14 13.9543 19.5315 -8.15399 26 " " " " A 2 0 0 "GLY " " C  " " " 6 0 1 C2 
    216 23 14.0524 19.756 -6.99882 26 " " " " A 70 0 0 "GLY " " O  " " " 8 0 1 C2 
    217 40 12.9318 18.8209 -8.70526 27 " " " " A 43 0 0 "GLY " " N  " " " 7 0 1 C2 
    218 14 11.8293 18.1486 -8.11661 27 " " " " A 2 0 0 "GLY " " CA " " " 6 0 1 C2 
    219 14 12.3284 17.0076 -7.31528 27 " " " " A 2 0 0 "GLY " " C  " " " 6 0 1 C2 
    220 23 11.7849 16.8142 -6.21471 27 " " " " A 70 0 0 "GLY " " O  " " " 8 0 1 C2 
    221 40 13.2206 16.1505 -7.80358 28 " " " " A 43 0 0 "GLY " " N  " " " 7 0 1 C2 
    222 14 13.7192 15.0371 -7.09058 28 " " " " A 2 0 0 "GLY " " CA " " " 6 0 1 C2 
    223 14 14.8475 15.4853 -6.13684 28 " " " " A 2 0 0 "GLY " " C  " " " 6 0 1 C2 
    224 23 15.0257 14.8149 -5.12247 28 " " " " A 70 0 0 "GLY " " O  " " " 8 0 1 C2 
    225 40 15.4533 16.6625 -6.23958 29 " " " " A 43 0 0 "VAL " " N  " " " 7 0 1 C2 
    226 14 16.4083 17.3213 -5.32794 29 " " " " A 2 0 0 "VAL " " CA " " " 6 0 1 C2 
    227 14 15.5699 17.8817 -4.16078 29 " " " " A 2 0 0 "VAL " " C  " " " 6 0 1 C2 
    228 23 16.0367 17.9567 -3.09537 29 " " " " A 70 0 0 "VAL " " O  " " " 8 0 1 C2 
    229 14 17.1261 18.5467 -6.02456 29 " " " " A 2 0 0 "VAL " " CB " " " 6 0 1 C2 
    230 14 17.5312 19.7326 -5.16494 29 " " " " A 2 0 0 "VAL " " CG1" " " 6 0 1 C2 
    231 14 18.2773 18.1517 -6.88859 29 " " " " A 2 0 0 "VAL " " CG2" " " 6 0 1 C2 
    232 40 14.3213 18.3305 -4.35647 30 " " " " A 43 0 0 "TYR " " N  " " " 7 0 1 C2 
    233 14 13.4276 18.9774 -3.36772 30 " " " " A 2 0 0 "TYR " " CA " " " 6 0 1 C2 
    234 14 12.7001 17.8652 -2.54424 30 " " " " A 2 0 0 "TYR " " C  " " " 6 0 1 C2 
    235 23 12.4016 17.9997 -1.36662 30 " " " " A 70 0 0 "TYR " " O  " " " 8 0 1 C2 
    236 14 12.3784 19.8495 -4.17081 30 " " " " A 2 0 0 "TYR " " CB " " " 6 0 1 C2 
    237 14 11.3909 20.7359 -3.39282 30 " " " " A 2 0 0 "TYR " " CG " " " 6 0 1 C2 
    238 14 11.7844 21.5698 -2.32066 30 " " " " A 2 0 0 "TYR " " CD1" " " 6 0 1 C2 
    239 14 9.97743 20.6516 -3.54062 30 " " " " A 2 0 0 "TYR " " CD2" " " 6 0 1 C2 
    240 14 10.9717 22.4166 -1.55662 30 " " " " A 2 0 0 "TYR " " CE1" " " 6 0 1 C2 
    241 14 9.07017 21.5377 -2.83118 30 " " " " A 2 0 0 "TYR " " CE2" " " 6 0 1 C2 
    242 14 9.61631 22.4407 -1.85498 30 " " " " A 2 0 0 "TYR " " CZ " " " 6 0 1 C2 
    243 23 8.76183 23.3035 -1.17998 30 " " " " A 70 0 0 "TYR " " OH " " " 8 0 1 C2 
    244 40 12.2252 16.8245 -3.21343 31 " " " " A 43 0 0 "GLY " " N  " " " 7 0 1 C2 
    245 14 11.4046 15.7022 -2.70501 31 " " " " A 2 0 0 "GLY " " CA " " " 6 0 1 C2 
    246 14 12.0755 14.8372 -1.6512 31 " " " " A 2 0 0 "GLY " " C  " " " 6 0 1 C2 
    247 23 11.4219 14.05 -1.03815 31 " " " " A 70 0 0 "GLY " " O  " " " 8 0 1 C2 
    248 40 13.3705 14.9945 -1.52549 32 " " " " A 43 0 0 "ILE " " N  " " " 7 0 1 C2 
    249 14 14.1775 14.4616 -0.473532 32 " " " " A 2 0 0 "ILE " " CA " " " 6 0 1 C2 
    250 14 13.7773 14.9586 0.929374 32 " " " " A 2 0 0 "ILE " " C  " " " 6 0 1 C2 
    251 23 13.5791 14.0738 1.78388 32 " " " " A 70 0 0 "ILE " " O  " " " 8 0 1 C2 
    252 14 15.6958 14.5774 -0.742562 32 " " " " A 2 0 0 "ILE " " CB " " " 6 0 1 C2 
    253 14 16.0833 14.0401 -2.11506 32 " " " " A 2 0 0 "ILE " " CG1" " " 6 0 1 C2 
    254 14 16.5193 13.7442 0.352195 32 " " " " A 2 0 0 "ILE " " CG2" " " 6 0 1 C2 
    255 14 17.5825 14.5105 -2.45683 32 " " " " A 2 0 0 "ILE " " CD1" " " 6 0 1 C2 
    256 40 13.2711 16.2098 1.04366 33 " " " " A 43 0 0 "SER " " N  " " " 7 0 1 C2 
    257 14 12.8809 16.6661 2.3852 33 " " " " A 2 0 0 "SER " " CA " " " 6 0 1 C2 
    258 14 11.4887 16.0996 2.88011 33 " " " " A 2 0 0 "SER " " C  " " " 6 0 1 C2 
    259 23 11.1206 16.3101 4.02695 33 " " " " A 70 0 0 "SER " " O  " " " 8 0 1 C2 
    260 14 12.9691 18.1724 2.57281 33 " " " " A 2 0 0 "SER " " CB " " " 6 0 1 C2 
    261 23 12.1716 18.8265 1.52626 33 " " " " A 70 0 0 "SER " " OG " " " 8 0 1 C2 
    262 40 10.7119 15.4543 1.96747 34 " " " " A 43 0 0 "LEU " " N  " " " 7 0 1 C2 
    263 14 9.48297 14.7903 2.33711 34 " " " " A 2 0 0 "LEU " " CA " " " 6 0 1 C2 
    264 14 9.90617 13.5081 3.11792 34 " " " " A 2 0 0 "LEU " " C  " " " 6 0 1 C2 
    265 23 9.30979 13.2707 4.19981 34 " " " " A 70 0 0 "LEU " " O  " " " 8 0 1 C2 
    266 14 8.60911 14.4511 1.16108 34 " " " " A 2 0 0 "LEU " " CB " " " 6 0 1 C2 
    267 14 7.18033 13.8073 1.48806 34 " " " " A 2 0 0 "LEU " " CG " " " 6 0 1 C2 
    268 14 6.37627 14.4071 2.70289 34 " " " " A 2 0 0 "LEU " " CD1" " " 6 0 1 C2 
    269 14 6.39078 13.742 0.177671 34 " " " " A 2 0 0 "LEU " " CD2" " " 6 0 1 C2 
    270 40 11.1698 13.0142 2.98512 35 " " " " A 43 0 0 "GLY " " N  " " " 7 0 1 C2 
    271 14 11.5491 11.8148 3.72869 35 " " " " A 2 0 0 "GLY " " CA " " " 6 0 1 C2 
    272 14 11.6762 11.9894 5.2676 35 " " " " A 2 0 0 "GLY " " C  " " " 6 0 1 C2 
    273 23 11.8088 10.992 5.88673 35 " " " " A 70 0 0 "GLY " " O  " " " 8 0 1 C2 
    274 40 11.6195 13.2185 5.74776 36 " " " " A 43 0 0 "ASN " " N  " " " 7 0 1 C2 
    275 14 11.6498 13.6306 7.20669 36 " " " " A 2 0 0 "ASN " " CA " " " 6 0 1 C2 
    276 14 10.2359 13.8819 7.82921 36 " " " " A 2 0 0 "ASN " " C  " " " 6 0 1 C2 
    277 23 10.0599 14.1421 9.02022 36 " " " " A 70 0 0 "ASN " " O  " " " 8 0 1 C2 
    278 14 12.4561 14.9125 7.23157 36 " " " " A 2 0 0 "ASN " " CB " " " 6 0 1 C2 
    279 14 12.9246 15.3546 8.63 36 " " " " A 2 0 0 "ASN " " CG " " " 6 0 1 C2 
    280 23 13.5121 14.5454 9.3677 36 " " " " A 70 0 0 "ASN " " OD1" " " 8 0 1 C2 
    281 40 12.6713 16.6589 9.04257 36 " " " " A 43 0 0 "ASN " " ND2" " " 7 0 1 C2 
    282 40 9.21075 13.8663 6.94346 37 " " " " A 43 0 0 "HIS " " N  " " " 7 0 1 C2 
    283 14 7.80747 14.2347 7.21443 37 " " " " A 2 0 0 "HIS " " CA " " " 6 0 1 C2 
    284 14 6.64793 13.3088 6.55326 37 " " " " A 2 0 0 "HIS " " C  " " " 6 0 1 C2 
    285 23 5.53279 13.7826 6.42185 37 " " " " A 70 0 0 "HIS " " O  " " " 8 0 1 C2 
    286 14 7.63544 15.7377 6.92828 37 " " " " A 2 0 0 "HIS " " CB " " " 6 0 1 C2 
    287 14 8.49684 16.5723 7.76992 37 " " " " A 2 0 0 "HIS " " CG " " " 6 0 1 C2 
    288 40 8.25993 16.8932 9.0858 37 " " " " A 43 0 0 "HIS " " ND1" " " 7 0 1 C2 
    289 14 9.60015 17.2822 7.4196 37 " " " " A 2 0 0 "HIS " " CD2" " " 6 0 1 C2 
    290 14 9.17497 17.7966 9.41644 37 " " " " A 2 0 0 "HIS " " CE1" " " 6 0 1 C2 
    291 40 10.0902 17.9956 8.51129 37 " " " " A 43 0 0 "HIS " " NE2" " " 7 0 1 C2 
    292 40 6.94285 12.0644 6.22426 38 " " " " A 43 0 0 "VAL " " N  " " " 7 0 1 C2 
    293 14 6.00728 10.9837 5.79603 38 " " " " A 2 0 0 "VAL " " CA " " " 6 0 1 C2 
    294 14 5.33065 10.364 7.02483 38 " " " " A 2 0 0 "VAL " " C  " " " 6 0 1 C2 
    295 23 5.90541 9.80855 7.98157 38 " " " " A 70 0 0 "VAL " " O  " " " 8 0 1 C2 
    296 14 6.77258 9.91795 4.98494 38 " " " " A 2 0 0 "VAL " " CB " " " 6 0 1 C2 
    297 14 7.3398 10.2841 3.6189 38 " " " " A 2 0 0 "VAL " " CG1" " " 6 0 1 C2 
    298 14 7.99141 9.29186 5.68881 38 " " " " A 2 0 0 "VAL " " CG2" " " 6 0 1 C2 
    299 40 3.9855 10.563 7.04188 39 " " " " A 43 0 0 "THR " " N  " " " 7 0 1 C2 
    300 14 3.18695 10.1348 8.24747 39 " " " " A 2 0 0 "THR " " CA " " " 6 0 1 C2 
    301 14 3.15218 8.64177 8.31645 39 " " " " A 2 0 0 "THR " " C  " " " 6 0 1 C2 
    302 23 3.11065 7.99438 7.26956 39 " " " " A 70 0 0 "THR " " O  " " " 8 0 1 C2 
    303 14 1.76001 10.8046 8.32185 39 " " " " A 2 0 0 "THR " " CB " " " 6 0 1 C2 
    304 23 0.970728 10.4833 7.18893 39 " " " " A 70 0 0 "THR " " OG1" " " 8 0 1 C2 
    305 14 1.87348 12.2687 8.41142 39 " " " " A 2 0 0 "THR " " CG2" " " 6 0 1 C2 
    306 40 3.17695 8.12472 9.56813 40 " " " " A 43 0 0 "GLN " " N  " " " 7 0 1 C2 
    307 14 3.1566 6.71547 10.0032 40 " " " " A 2 0 0 "GLN " " CA " " " 6 0 1 C2 
    308 14 1.69221 6.29145 10.3371 40 " " " " A 2 0 0 "GLN " " C  " " " 6 0 1 C2 
    309 23 1.33372 5.14707 10.0223 40 " " " " A 70 0 0 "GLN " " O  " " " 8 0 1 C2 
    310 14 3.97836 6.61777 11.3538 40 " " " " A 2 0 0 "GLN " " CB " " " 6 0 1 C2 
    311 14 5.23007 7.58146 11.4283 40 " " " " A 2 0 0 "GLN " " CG " " " 6 0 1 C2 
    312 14 6.3543 6.98488 10.5973 40 " " " " A 2 0 0 "GLN " " CD " " " 6 0 1 C2 
    313 23 6.76858 5.85141 10.9035 40 " " " " A 70 0 0 "GLN " " OE1" " " 8 0 1 C2 
    314 40 6.856 7.66755 9.62144 40 " " " " A 43 0 0 "GLN " " NE2" " " 7 0 1 C2 
    315 40 0.854267 7.17821 10.921 41 " " " " A 43 0 0 "SER " " N  " " " 7 0 1 C2 
    316 14 -0.485674 6.92568 11.4121 41 " " " " A 2 0 0 "SER " " CA " " " 6 0 1 C2 
    317 14 -1.53854 6.98095 10.3133 41 " " " " A 2 0 0 "SER " " C  " " " 6 0 1 C2 
    318 23 -1.39626 7.70368 9.31596 41 " " " " A 70 0 0 "SER " " O  " " " 8 0 1 C2 
    319 14 -0.789484 7.97737 12.4722 41 " " " " A 2 0 0 "SER " " CB " " " 6 0 1 C2 
    320 23 -0.691302 9.24763 11.9418 41 " " " " A 70 0 0 "SER " " OG " " " 8 0 1 C2 
    321 40 -2.73339 6.37943 10.5285 42 " " " " A 43 0 0 "GLY " " N  " " " 7 0 1 C2 
    322 14 -3.82135 6.19048 9.59829 42 " " " " A 2 0 0 "GLY " " CA " " " 6 0 1 C2 
    323 14 -3.84996 4.87358 8.85962 42 " " " " A 2 0 0 "GLY " " C  " " " 6 0 1 C2 
    324 23 -4.40631 4.76288 7.80091 42 " " " " A 70 0 0 "GLY " " O  " " " 8 0 1 C2 
    325 40 -3.3787 3.81838 9.52588 43 " " " " A 43 0 0 "PHE " " N  " " " 7 0 1 C2 
    326 14 -3.85578 2.4553 9.20939 43 " " " " A 2 0 0 "PHE " " CA " " " 6 0 1 C2 
    327 14 -5.41122 2.25327 9.50544 43 " " " " A 2 0 0 "PHE " " C  " " " 6 0 1 C2 
    328 23 -6.0792 1.44191 8.85967 43 " " " " A 70 0 0 "PHE " " O  " " " 8 0 1 C2 
    329 14 -2.93437 1.4187 9.89021 43 " " " " A 2 0 0 "PHE " " CB " " " 6 0 1 C2 
    330 14 -1.50523 1.4239 9.36491 43 " " " " A 2 0 0 "PHE " " CG " " " 6 0 1 C2 
    331 14 -1.23048 0.700432 8.17956 43 " " " " A 2 0 0 "PHE " " CD1" " " 6 0 1 C2 
    332 14 -0.414038 1.95858 10.07 43 " " " " A 2 0 0 "PHE " " CD2" " " 6 0 1 C2 
    333 14 0.0940912 0.779362 7.62683 43 " " " " A 2 0 0 "PHE " " CE1" " " 6 0 1 C2 
    334 14 0.927458 1.8216 9.62366 43 " " " " A 2 0 0 "PHE " " CE2" " " 6 0 1 C2 
    335 14 1.15203 1.32233 8.37559 43 " " " " A 2 0 0 "PHE " " CZ " " " 6 0 1 C2 
    336 40 -5.94063 2.97343 10.5414 44 " " " " A 43 0 0 "TYR " " N  " " " 7 0 1 C2 
    337 14 -7.23343 2.86334 11.1447 44 " " " " A 2 0 0 "TYR " " CA " " " 6 0 1 C2 
    338 14 -7.69466 4.27363 11.4175 44 " " " " A 2 0 0 "TYR " " C  " " " 6 0 1 C2 
    339 23 -6.92336 5.11678 11.9323 44 " " " " A 70 0 0 "TYR " " O  " " " 8 0 1 C2 
    340 14 -7.04635 2.01326 12.4716 44 " " " " A 2 0 0 "TYR " " CB " " " 6 0 1 C2 
    341 14 -6.40667 0.647859 12.2987 44 " " " " A 2 0 0 "TYR " " CG " " " 6 0 1 C2 
    342 14 -7.11181 -0.457075 11.7868 44 " " " " A 2 0 0 "TYR " " CD1" " " 6 0 1 C2 
    343 14 -5.11792 0.485676 12.8087 44 " " " " A 2 0 0 "TYR " " CD2" " " 6 0 1 C2 
    344 14 -6.46743 -1.69586 11.7443 44 " " " " A 2 0 0 "TYR " " CE1" " " 6 0 1 C2 
    345 14 -4.47799 -0.706026 12.7529 44 " " " " A 2 0 0 "TYR " " CE2" " " 6 0 1 C2 
    346 14 -5.19095 -1.8389 12.3062 44 " " " " A 2 0 0 "TYR " " CZ " " " 6 0 1 C2 
    347 23 -4.64363 -3.06775 12.3154 44 " " " " A 70 0 0 "TYR " " OH " " " 8 0 1 C2 
    348 40 -8.88549 4.52246 11.0211 45 " " " " A 43 0 0 "ASP " " N  " " " 7 0 1 C2 
    349 14 -9.33471 5.92758 10.8054 45 " " " " A 2 0 0 "ASP " " CA " " " 6 0 1 C2 
    350 14 -9.76244 6.45183 12.2044 45 " " " " A 2 0 0 "ASP " " C  " " " 6 0 1 C2 
    351 23 -10.2905 5.72043 13.0605 45 " " " " A 70 0 0 "ASP " " O  " " " 8 0 1 C2 
    352 14 -10.4577 6.0882 9.73731 45 " " " " A 2 0 0 "ASP " " CB " " " 6 0 1 C2 
    353 14 -11.8957 5.79942 10.2341 45 " " " " A 2 0 0 "ASP " " CG " " " 6 0 1 C2 
    354 23 -12.2391 4.60841 10.0698 45 " " " " A 70 0 0 "ASP " " OD1" " " 8 0 1 C2 
    355 23 -12.6399 6.6883 10.6777 45 " " " " A 70 0 0 "ASP " " OD2" " " 8 0 1 C2 
    356 40 -9.64511 7.77386 12.2463 46 " " " " A 43 0 0 "GLU " " N  " " " 7 0 1 C2 
    357 14 -9.99539 8.64682 13.4083 46 " " " " A 2 0 0 "GLU " " CA " " " 6 0 1 C2 
    358 14 -11.4166 8.48557 13.9186 46 " " " " A 2 0 0 "GLU " " C  " " " 6 0 1 C2 
    359 23 -11.5838 8.93323 15.0544 46 " " " " A 70 0 0 "GLU " " O  " " " 8 0 1 C2 
    360 14 -9.7713 10.1191 12.9457 46 " " " " A 2 0 0 "GLU " " CB " " " 6 0 1 C2 
    361 14 -8.34615 10.5726 12.4567 46 " " " " A 2 0 0 "GLU " " CG " " " 6 0 1 C2 
    362 14 -8.04177 10.1275 11.0504 46 " " " " A 2 0 0 "GLU " " CD " " " 6 0 1 C2 
    363 23 -7.68919 8.95057 10.9026 46 " " " " A 70 0 0 "GLU " " OE1" " " 8 0 1 C2 
    364 23 -8.33729 10.9082 10.1392 46 " " " " A 70 0 0 "GLU " " OE2" " " 8 0 1 C2 
    365 40 -12.3926 8.03157 13.1273 47 " " " " A 43 0 0 "GLY " " N  " " " 7 0 1 C2 
    366 14 -13.8301 8.00987 13.4069 47 " " " " A 2 0 0 "GLY " " CA " " " 6 0 1 C2 
    367 14 -14.2403 6.67984 14.0447 47 " " " " A 2 0 0 "GLY " " C  " " " 6 0 1 C2 
    368 23 -15.3646 6.63937 14.5506 47 " " " " A 70 0 0 "GLY " " O  " " " 8 0 1 C2 
    369 40 -13.2761 5.74796 14.0787 48 " " " " A 43 0 0 "SER " " N  " " " 7 0 1 C2 
    370 14 -13.3625 4.3845 14.6521 48 " " " " A 2 0 0 "SER " " CA " " " 6 0 1 C2 
    371 14 -13.2581 4.45909 16.1545 48 " " " " A 2 0 0 "SER " " C  " " " 6 0 1 C2 
    372 23 -12.4657 5.18691 16.6396 48 " " " " A 70 0 0 "SER " " O  " " " 8 0 1 C2 
    373 14 -12.4534 3.2953 14.0285 48 " " " " A 2 0 0 "SER " " CB " " " 6 0 1 C2 
    374 23 -12.7094 1.96234 14.546 48 " " " " A 70 0 0 "SER " " OG " " " 8 0 1 C2 
    375 40 -14.1138 3.71349 16.8393 49 " " " " A 43 0 0 "GLN " " N  " " " 7 0 1 C2 
    376 14 -14.4858 3.75055 18.2991 49 " " " " A 2 0 0 "GLN " " CA " " " 6 0 1 C2 
    377 14 -13.2533 3.71458 19.1806 49 " " " " A 2 0 0 "GLN " " C  " " " 6 0 1 C2 
    378 23 -13.2096 4.40522 20.1553 49 " " " " A 70 0 0 "GLN " " O  " " " 8 0 1 C2 
    379 14 -15.5664 2.70232 18.6761 49 " " " " A 2 0 0 "GLN " " CB " " " 6 0 1 C2 
    380 14 -16.8909 2.97661 17.941 49 " " " " A 2 0 0 "GLN " " CG " " " 6 0 1 C2 
    381 14 -16.9012 2.47057 16.5025 49 " " " " A 2 0 0 "GLN " " CD " " " 6 0 1 C2 
    382 23 -16.557 1.30266 16.1317 49 " " " " A 70 0 0 "GLN " " OE1" " " 8 0 1 C2 
    383 40 -17.2391 3.31786 15.4976 49 " " " " A 43 0 0 "GLN " " NE2" " " 7 0 1 C2 
    384 40 -12.3007 2.83927 18.8415 50 " " " " A 43 0 0 "SER " " N  " " " 7 0 1 C2 
    385 14 -10.9809 2.74965 19.5119 50 " " " " A 2 0 0 "SER " " CA " " " 6 0 1 C2 
    386 14 -10.1122 3.98821 19.339 50 " " " " A 2 0 0 "SER " " C  " " " 6 0 1 C2 
    387 23 -9.4648 4.49418 20.2453 50 " " " " A 70 0 0 "SER " " O  " " " 8 0 1 C2 
    388 14 -10.2229 1.46744 19.1046 50 " " " " A 2 0 0 "SER " " CB " " " 6 0 1 C2 
    389 23 -11.0892 0.390473 19.2218 50 " " " " A 70 0 0 "SER " " OG " " " 8 0 1 C2 
    390 40 -10.0489 4.49425 18.1035 51 " " " " A 43 0 0 "VAL " " N  " " " 7 0 1 C2 
    391 14 -9.19304 5.57651 17.6734 51 " " " " A 2 0 0 "VAL " " CA " " " 6 0 1 C2 
    392 14 -9.87929 6.89247 18.1372 51 " " " " A 2 0 0 "VAL " " C  " " " 6 0 1 C2 
    393 23 -9.22927 7.77245 18.6498 51 " " " " A 70 0 0 "VAL " " O  " " " 8 0 1 C2 
    394 14 -9.10627 5.56989 16.1072 51 " " " " A 2 0 0 "VAL " " CB " " " 6 0 1 C2 
    395 14 -8.03027 6.5363 15.526 51 " " " " A 2 0 0 "VAL " " CG1" " " 6 0 1 C2 
    396 14 -8.72111 4.18003 15.5388 51 " " " " A 2 0 0 "VAL " " CG2" " " 6 0 1 C2 
    397 40 -11.2098 6.99222 18.1197 52 " " " " A 43 0 0 "ALA " " N  " " " 7 0 1 C2 
    398 14 -12.0292 8.06152 18.6524 52 " " " " A 2 0 0 "ALA " " CA " " " 6 0 1 C2 
    399 14 -12.0274 8.12892 20.1728 52 " " " " A 2 0 0 "ALA " " C  " " " 6 0 1 C2 
    400 23 -12.0593 9.21595 20.7514 52 " " " " A 70 0 0 "ALA " " O  " " " 8 0 1 C2 
    401 14 -13.5023 7.78586 18.2579 52 " " " " A 2 0 0 "ALA " " CB " " " 6 0 1 C2 
    402 40 -11.7752 6.93175 20.8352 53 " " " " A 43 0 0 "ALA " " N  " " " 7 0 1 C2 
    403 14 -11.532 6.83637 22.2662 53 " " " " A 2 0 0 "ALA " " CA " " " 6 0 1 C2 
    404 14 -10.1201 7.41884 22.5716 53 " " " " A 2 0 0 "ALA " " C  " " " 6 0 1 C2 
    405 23 -9.9459 7.84761 23.6992 53 " " " " A 70 0 0 "ALA " " O  " " " 8 0 1 C2 
    406 14 -11.5766 5.39056 22.7184 53 " " " " A 2 0 0 "ALA " " CB " " " 6 0 1 C2 
    407 40 -9.12373 7.37172 21.701 54 " " " " A 43 0 0 "SER " " N  " " " 7 0 1 C2 
    408 14 -7.83123 8.00119 21.9773 54 " " " " A 2 0 0 "SER " " CA " " " 6 0 1 C2 
    409 14 -8.02287 9.51867 21.7231 54 " " " " A 2 0 0 "SER " " C  " " " 6 0 1 C2 
    410 23 -7.61787 10.3946 22.5361 54 " " " " A 70 0 0 "SER " " O  " " " 8 0 1 C2 
    411 14 -6.86461 7.47938 20.954 54 " " " " A 2 0 0 "SER " " CB " " " 6 0 1 C2 
    412 23 -6.80263 6.04145 20.9936 54 " " " " A 70 0 0 "SER " " OG " " " 8 0 1 C2 
    413 40 -8.69326 9.97273 20.6306 55 " " " " A 43 0 0 "LEU " " N  " " " 7 0 1 C2 
    414 14 -8.55868 11.3982 20.1719 55 " " " " A 2 0 0 "LEU " " CA " " " 6 0 1 C2 
    415 14 -9.34845 12.3677 21.1089 55 " " " " A 2 0 0 "LEU " " C  " " " 6 0 1 C2 
    416 23 -8.93423 13.4837 21.3843 55 " " " " A 70 0 0 "LEU " " O  " " " 8 0 1 C2 
    417 14 -9.02464 11.4405 18.6761 55 " " " " A 2 0 0 "LEU " " CB " " " 6 0 1 C2 
    418 14 -7.80618 11.1864 17.6403 55 " " " " A 2 0 0 "LEU " " CG " " " 6 0 1 C2 
    419 14 -7.52188 9.67973 17.416 55 " " " " A 2 0 0 "LEU " " CD1" " " 6 0 1 C2 
    420 14 -8.24716 11.7462 16.237 55 " " " " A 2 0 0 "LEU " " CD2" " " 6 0 1 C2 
    421 40 -10.4097 11.8836 21.7295 56 " " " " A 43 0 0 "ILE " " N  " " " 7 0 1 C2 
    422 14 -11.079 12.4275 22.8555 56 " " " " A 2 0 0 "ILE " " CA " " " 6 0 1 C2 
    423 14 -10.1292 12.4453 24.0829 56 " " " " A 2 0 0 "ILE " " C  " " " 6 0 1 C2 
    424 23 -9.8356 13.513 24.6157 56 " " " " A 70 0 0 "ILE " " O  " " " 8 0 1 C2 
    425 14 -12.4834 11.8171 23.0522 56 " " " " A 2 0 0 "ILE " " CB " " " 6 0 1 C2 
    426 14 -13.3406 12.0232 21.8019 56 " " " " A 2 0 0 "ILE " " CG1" " " 6 0 1 C2 
    427 14 -13.1762 12.3944 24.3743 56 " " " " A 2 0 0 "ILE " " CG2" " " 6 0 1 C2 
    428 14 -14.4466 11.0456 21.9783 56 " " " " A 2 0 0 "ILE " " CD1" " " 6 0 1 C2 
    429 40 -9.50401 11.3261 24.5032 57 " " " " A 43 0 0 "GLY " " N  " " " 7 0 1 C2 
    430 14 -8.58521 11.2957 25.6689 57 " " " " A 2 0 0 "GLY " " CA " " " 6 0 1 C2 
    431 14 -7.38815 12.2954 25.5425 57 " " " " A 2 0 0 "GLY " " C  " " " 6 0 1 C2 
    432 23 -7.06379 12.9291 26.5602 57 " " " " A 70 0 0 "GLY " " O  " " " 8 0 1 C2 
    433 40 -6.81033 12.4171 24.3483 58 " " " " A 43 0 0 "ASP " " N  " " " 7 0 1 C2 
    434 14 -5.59356 13.2149 24.0929 58 " " " " A 2 0 0 "ASP " " CA " " " 6 0 1 C2 
    435 14 -6.07121 14.6604 24.1732 58 " " " " A 2 0 0 "ASP " " C  " " " 6 0 1 C2 
    436 23 -5.37778 15.5105 24.7439 58 " " " " A 70 0 0 "ASP " " O  " " " 8 0 1 C2 
    437 14 -5.06086 12.8579 22.6307 58 " " " " A 2 0 0 "ASP " " CB " " " 6 0 1 C2 
    438 14 -4.02332 11.7062 22.6002 58 " " " " A 2 0 0 "ASP " " CG " " " 6 0 1 C2 
    439 23 -3.61458 11.2253 23.6424 58 " " " " A 70 0 0 "ASP " " OD1" " " 8 0 1 C2 
    440 23 -3.44469 11.4597 21.5391 58 " " " " A 70 0 0 "ASP " " OD2" " " 8 0 1 C2 
    441 40 -7.3172 14.9308 23.6903 59 " " " " A 43 0 0 "GLU " " N  " " " 7 0 1 C2 
    442 14 -7.862 16.3544 23.7928 59 " " " " A 2 0 0 "GLU " " CA " " " 6 0 1 C2 
    443 14 -8.28464 16.7221 25.247 59 " " " " A 2 0 0 "GLU " " C  " " " 6 0 1 C2 
    444 23 -8.00132 17.8556 25.6252 59 " " " " A 70 0 0 "GLU " " O  " " " 8 0 1 C2 
    445 14 -9.01004 16.4542 22.6769 59 " " " " A 2 0 0 "GLU " " CB " " " 6 0 1 C2 
    446 14 -9.96245 17.6777 22.6904 59 " " " " A 2 0 0 "GLU " " CG " " " 6 0 1 C2 
    447 14 -9.40235 18.9331 22.1052 59 " " " " A 2 0 0 "GLU " " CD " " " 6 0 1 C2 
    448 23 -10.0802 19.9842 22.1075 59 " " " " A 70 0 0 "GLU " " OE1" " " 8 0 1 C2 
    449 23 -8.31594 18.8052 21.5288 59 " " " " A 70 0 0 "GLU " " OE2" " " 8 0 1 C2 
    450 40 -9.0486 15.8965 25.8992 60 " " " " A 43 0 0 "VAL " " N  " " " 7 0 1 C2 
    451 14 -9.69953 16.1998 27.1951 60 " " " " A 2 0 0 "VAL " " CA " " " 6 0 1 C2 
    452 14 -8.78114 16.0402 28.4379 60 " " " " A 2 0 0 "VAL " " C  " " " 6 0 1 C2 
    453 23 -8.64182 17.0195 29.204 60 " " " " A 70 0 0 "VAL " " O  " " " 8 0 1 C2 
    454 14 -10.9682 15.3358 27.2996 60 " " " " A 2 0 0 "VAL " " CB " " " 6 0 1 C2 
    455 14 -11.7636 15.7155 28.5414 60 " " " " A 2 0 0 "VAL " " CG1" " " 6 0 1 C2 
    456 14 -11.9999 15.5561 26.0902 60 " " " " A 2 0 0 "VAL " " CG2" " " 6 0 1 C2 
    457 40 -8.05468 14.9209 28.5808 61 " " " " A 43 0 0 "TYR " " N  " " " 7 0 1 C2 
    458 14 -7.2579 14.7249 29.7122 61 " " " " A 2 0 0 "TYR " " CA " " " 6 0 1 C2 
    459 14 -5.78966 15.0579 29.4458 61 " " " " A 2 0 0 "TYR " " C  " " " 6 0 1 C2 
    460 23 -5.08063 15.4227 30.3669 61 " " " " A 70 0 0 "TYR " " O  " " " 8 0 1 C2 
    461 14 -7.36716 13.2318 30.1271 61 " " " " A 2 0 0 "TYR " " CB " " " 6 0 1 C2 
    462 14 -8.74507 12.7978 30.649 61 " " " " A 2 0 0 "TYR " " CG " " " 6 0 1 C2 
    463 14 -9.72937 12.5182 29.6776 61 " " " " A 2 0 0 "TYR " " CD1" " " 6 0 1 C2 
    464 14 -9.07949 12.7995 31.9976 61 " " " " A 2 0 0 "TYR " " CD2" " " 6 0 1 C2 
    465 14 -11.0007 12.1491 30.0656 61 " " " " A 2 0 0 "TYR " " CE1" " " 6 0 1 C2 
    466 14 -10.3538 12.3647 32.4267 61 " " " " A 2 0 0 "TYR " " CE2" " " 6 0 1 C2 
    467 14 -11.2836 11.9918 31.4492 61 " " " " A 2 0 0 "TYR " " CZ " " " 6 0 1 C2 
    468 23 -12.495 11.5571 31.7647 61 " " " " A 70 0 0 "TYR " " OH " " " 8 0 1 C2 
    469 40 -5.30632 14.9512 28.2271 62 " " " " A 43 0 0 "GLY " " N  " " " 7 0 1 C2 
    470 14 -3.96804 15.3361 27.8001 62 " " " " A 2 0 0 "GLY " " CA " " " 6 0 1 C2 
    471 14 -3.22047 14.2404 26.9739 62 " " " " A 2 0 0 "GLY " " C  " " " 6 0 1 C2 
    472 23 -3.28396 13.0542 27.2093 62 " " " " A 70 0 0 "GLY " " O  " " " 8 0 1 C2 
    473 40 -2.4447 14.6406 25.9921 63 " " " " A 43 0 0 "ARG " " N  " " " 7 0 1 C2 
    474 14 -1.52547 13.8683 25.1701 63 " " " " A 2 0 0 "ARG " " CA " " " 6 0 1 C2 
    475 14 -0.249686 13.534 25.9723 63 " " " " A 2 0 0 "ARG " " C  " " " 6 0 1 C2 
    476 23 0.463947 14.3648 26.4937 63 " " " " A 70 0 0 "ARG " " O  " " " 8 0 1 C2 
    477 14 -1.1576 14.7414 23.9403 63 " " " " A 2 0 0 "ARG " " CB " " " 6 0 1 C2 
    478 14 -0.307425 13.9345 22.9539 63 " " " " A 2 0 0 "ARG " " CG " " " 6 0 1 C2 
    479 14 -0.675637 14.3502 21.5101 63 " " " " A 2 0 0 "ARG " " CD " " " 6 0 1 C2 
    480 40 0.230148 15.3625 21.0531 63 " " " " A 43 0 0 "ARG " " NE " " " 7 0 1 C2 
    481 14 0.153799 15.861 19.854 63 " " " " A 2 0 0 "ARG " " CZ " " " 6 0 1 C2 
    482 40 -0.800623 15.5869 19.0044 63 " " " " A 43 0 0 "ARG " " NH1" " " 7 0 1 C2 
    483 40 1.04051 16.7804 19.6747 63 " " " " A 43 0 0 "ARG " " NH2" " " 7 0 1 C2 
    484 40 -0.0536158 12.2692 26.1108 64 " " " " A 43 0 0 "ASP " " N  " " " 7 0 1 C2 
    485 14 1.23703 11.7341 26.573 64 " " " " A 2 0 0 "ASP " " CA " " " 6 0 1 C2 
    486 14 1.3445 10.3898 25.867 64 " " " " A 2 0 0 "ASP " " C  " " " 6 0 1 C2 
    487 23 0.350616 9.78638 25.48 64 " " " " A 70 0 0 "ASP " " O  " " " 8 0 1 C2 
    488 14 1.3053 11.735 28.1352 64 " " " " A 2 0 0 "ASP " " CB " " " 6 0 1 C2 
    489 14 1.11251 10.4235 28.7867 64 " " " " A 2 0 0 "ASP " " CG " " " 6 0 1 C2 
    490 23 -0.020817 10.1386 29.1496 64 " " " " A 70 0 0 "ASP " " OD1" " " 8 0 1 C2 
    491 23 2.01715 9.56319 28.8263 64 " " " " A 70 0 0 "ASP " " OD2" " " 8 0 1 C2 
    492 40 2.58335 9.88368 25.6748 65 " " " " A 43 0 0 "ARG " " N  " " " 7 0 1 C2 
    493 14 3.04712 8.56159 25.2107 65 " " " " A 2 0 0 "ARG " " CA " " " 6 0 1 C2 
    494 14 4.18699 8.08888 26.1057 65 " " " " A 2 0 0 "ARG " " C  " " " 6 0 1 C2 
    495 23 5.24732 7.67439 25.6552 65 " " " " A 70 0 0 "ARG " " O  " " " 8 0 1 C2 
    496 14 3.38852 8.6222 23.6763 65 " " " " A 2 0 0 "ARG " " CB " " " 6 0 1 C2 
    497 14 2.26135 9.06472 22.7583 65 " " " " A 2 0 0 "ARG " " CG " " " 6 0 1 C2 
    498 14 1.07591 8.05803 22.7255 65 " " " " A 2 0 0 "ARG " " CD " " " 6 0 1 C2 
    499 40 0.104299 8.61837 21.8111 65 " " " " A 43 0 0 "ARG " " NE " " " 7 0 1 C2 
    500 14 -0.859055 9.49739 22.0612 65 " " " " A 2 0 0 "ARG " " CZ " " " 6 0 1 C2 
    501 40 -1.58946 9.85957 20.9846 65 " " " " A 43 0 0 "ARG " " NH1" " " 7 0 1 C2 
    502 40 -1.18445 9.89454 23.2233 65 " " " " A 43 0 0 "ARG " " NH2" " " 7 0 1 C2 
    503 40 4.18572 8.41849 27.4117 66 " " " " A 43 0 0 "THR " " N  " " " 7 0 1 C2 
    504 14 5.43699 8.41077 28.2662 66 " " " " A 2 0 0 "THR " " CA " " " 6 0 1 C2 
    505 14 5.79861 6.99733 28.6816 66 " " " " A 2 0 0 "THR " " C  " " " 6 0 1 C2 
    506 23 6.82588 6.76071 29.2959 66 " " " " A 70 0 0 "THR " " O  " " " 8 0 1 C2 
    507 14 5.29108 9.21498 29.467 66 " " " " A 2 0 0 "THR " " CB " " " 6 0 1 C2 
    508 23 4.09488 8.82081 30.1622 66 " " " " A 70 0 0 "THR " " OG1" " " 8 0 1 C2 
    509 14 5.32724 10.756 29.2438 66 " " " " A 2 0 0 "THR " " CG2" " " 6 0 1 C2 
    510 40 4.92447 6.0096 28.3786 67 " " " " A 43 0 0 "SER " " N  " " " 7 0 1 C2 
    511 14 5.19271 4.59072 28.6026 67 " " " " A 2 0 0 "SER " " CA " " " 6 0 1 C2 
    512 14 4.82883 3.75234 27.2963 67 " " " " A 2 0 0 "SER " " C  " " " 6 0 1 C2 
    513 23 4.37991 2.62653 27.2664 67 " " " " A 70 0 0 "SER " " O  " " " 8 0 1 C2 
    514 14 4.56861 3.99721 29.8618 67 " " " " A 2 0 0 "SER " " CB " " " 6 0 1 C2 
    515 23 3.20898 4.39773 30.0856 67 " " " " A 70 0 0 "SER " " OG " " " 8 0 1 C2 
    516 40 5.03769 4.36878 26.1534 68 " " " " A 43 0 0 "HIE " " N  " " " 7 0 1 C2 
    517 14 4.95276 3.70425 24.807 68 " " " " A 2 0 0 "HIE " " CA " " " 6 0 1 C2 
    518 14 6.27858 2.94304 24.5773 68 " " " " A 2 0 0 "HIE " " C  " " " 6 0 1 C2 
    519 23 6.31589 1.93784 23.9058 68 " " " " A 70 0 0 "HIE " " O  " " " 8 0 1 C2 
    520 14 4.84969 4.80032 23.7994 68 " " " " A 2 0 0 "HIE " " CB " " " 6 0 1 C2 
    521 14 4.39274 4.42916 22.4249 68 " " " " A 2 0 0 "HIE " " CG " " " 6 0 1 C2 
    522 40 4.94508 5.07227 21.3061 68 " " " " A 43 0 0 "HIE " " ND1" " " 7 0 1 C2 
    523 14 3.5236 3.41837 22.0147 68 " " " " A 2 0 0 "HIE " " CD2" " " 6 0 1 C2 
    524 14 4.22182 4.56449 20.2596 68 " " " " A 2 0 0 "HIE " " CE1" " " 6 0 1 C2 
    525 40 3.37954 3.59651 20.6133 68 " " " " A 43 0 0 "HIE " " NE2" " " 7 0 1 C2 
    526 40 7.44122 3.48899 25.0317 69 " " " " A 43 0 0 "VAL " " N  " " " 7 0 1 C2 
    527 14 8.70792 2.80633 25.2986 69 " " " " A 2 0 0 "VAL " " CA " " " 6 0 1 C2 
    528 14 8.87451 2.53502 26.8385 69 " " " " A 2 0 0 "VAL " " C  " " " 6 0 1 C2 
    529 23 8.7404 3.41076 27.6835 69 " " " " A 70 0 0 "VAL " " O  " " " 8 0 1 C2 
    530 14 9.86091 3.76039 24.8215 69 " " " " A 2 0 0 "VAL " " CB " " " 6 0 1 C2 
    531 14 11.1794 3.0259 25.0969 69 " " " " A 2 0 0 "VAL " " CG1" " " 6 0 1 C2 
    532 14 9.97428 4.27169 23.3687 69 " " " " A 2 0 0 "VAL " " CG2" " " 6 0 1 C2 
    533 40 9.14087 1.21255 27.1342 70 " " " " A 43 0 0 "VAL " " N  " " " 7 0 1 C2 
    534 14 9.5957 0.70892 28.4331 70 " " " " A 2 0 0 "VAL " " CA " " " 6 0 1 C2 
    535 14 10.8004 -0.181335 28.3297 70 " " " " A 2 0 0 "VAL " " C  " " " 6 0 1 C2 
    536 23 10.8638 -0.766316 27.2443 70 " " " " A 70 0 0 "VAL " " O  " " " 8 0 1 C2 
    537 14 8.43581 -0.0174623 29.2025 70 " " " " A 2 0 0 "VAL " " CB " " " 6 0 1 C2 
    538 14 7.26628 0.933065 29.412 70 " " " " A 2 0 0 "VAL " " CG1" " " 6 0 1 C2 
    539 14 7.77764 -1.2681 28.4873 70 " " " " A 2 0 0 "VAL " " CG2" " " 6 0 1 C2 
    540 40 11.6827 -0.456701 29.316 71 " " " " A 43 0 0 "ALA " " N  " " " 7 0 1 C2 
    541 14 12.6672 -1.56856 29.2749 71 " " " " A 2 0 0 "ALA " " CA " " " 6 0 1 C2 
    542 14 12.3771 -2.34427 30.5219 71 " " " " A 2 0 0 "ALA " " C  " " " 6 0 1 C2 
    543 23 12.0247 -1.72627 31.5391 71 " " " " A 70 0 0 "ALA " " O  " " " 8 0 1 C2 
    544 14 14.0398 -0.974548 29.2766 71 " " " " A 2 0 0 "ALA " " CB " " " 6 0 1 C2 
    545 40 12.5546 -3.67725 30.4566 72 " " " " A 43 0 0 "ILE " " N  " " " 7 0 1 C2 
    546 14 12.3629 -4.69052 31.4863 72 " " " " A 2 0 0 "ILE " " CA " " " 6 0 1 C2 
    547 14 13.8398 -5.23021 31.7617 72 " " " " A 2 0 0 "ILE " " C  " " " 6 0 1 C2 
    548 23 14.5685 -5.43106 30.7984 72 " " " " A 70 0 0 "ILE " " O  " " " 8 0 1 C2 
    549 14 11.4973 -5.84656 30.9468 72 " " " " A 2 0 0 "ILE " " CB " " " 6 0 1 C2 
    550 14 11.7828 -6.45148 29.5541 72 " " " " A 2 0 0 "ILE " " CG1" " " 6 0 1 C2 
    551 14 10.1082 -5.29126 31.0127 72 " " " " A 2 0 0 "ILE " " CG2" " " 6 0 1 C2 
    552 14 11.0371 -7.82735 29.2574 72 " " " " A 2 0 0 "ILE " " CD1" " " 6 0 1 C2 
    553 40 14.1442 -5.32428 33.0094 73 " " " " A 43 0 0 "LEU " " N  " " " 7 0 1 C2 
    554 14 15.4858 -5.48006 33.5763 73 " " " " A 2 0 0 "LEU " " CA " " " 6 0 1 C2 
    555 14 15.4638 -6.35183 34.8005 73 " " " " A 2 0 0 "LEU " " C  " " " 6 0 1 C2 
    556 23 14.5864 -6.23299 35.6426 73 " " " " A 70 0 0 "LEU " " O  " " " 8 0 1 C2 
    557 14 16.3901 -4.11207 33.6621 73 " " " " A 2 0 0 "LEU " " CB " " " 6 0 1 C2 
    558 14 15.7023 -3.03577 34.5063 73 " " " " A 2 0 0 "LEU " " CG " " " 6 0 1 C2 
    559 14 16.6861 -2.1186 35.2255 73 " " " " A 2 0 0 "LEU " " CD1" " " 6 0 1 C2 
    560 14 14.8115 -2.09561 33.7175 73 " " " " A 2 0 0 "LEU " " CD2" " " 6 0 1 C2 
    561 40 16.4515 -7.25182 34.9082 74 " " " " A 43 0 0 "THR " " N  " " " 7 0 1 C2 
    562 14 16.6247 -8.37515 35.8675 74 " " " " A 2 0 0 "THR " " CA " " " 6 0 1 C2 
    563 14 18.1191 -8.6399 36.2653 74 " " " " A 2 0 0 "THR " " C  " " " 6 0 1 C2 
    564 23 18.9842 -8.57127 35.3242 74 " " " " A 70 0 0 "THR " " O  " " " 8 0 1 C2 
    565 14 15.8426 -9.62808 35.2899 74 " " " " A 2 0 0 "THR " " CB " " " 6 0 1 C2 
    566 23 15.9758 -10.7314 36.2048 74 " " " " A 70 0 0 "THR " " OG1" " " 8 0 1 C2 
    567 14 16.251 -10.0824 33.9426 74 " " " " A 2 0 0 "THR " " CG2" " " 6 0 1 C2 
    568 40 18.5145 -8.93083 37.5036 75 " " " " A 43 0 0 "PRO " " N  " " " 7 0 1 C2 
    569 14 19.8719 -9.35478 37.8219 75 " " " " A 2 0 0 "PRO " " CA " " " 6 0 1 C2 
    570 14 20.1461 -10.8584 37.3246 75 " " " " A 2 0 0 "PRO " " C  " " " 6 0 1 C2 
    571 23 19.2625 -11.5681 36.8042 75 " " " " A 70 0 0 "PRO " " O  " " " 8 0 1 C2 
    572 14 19.9197 -9.15129 39.3264 75 " " " " A 2 0 0 "PRO " " CB " " " 6 0 1 C2 
    573 14 18.4064 -9.43076 39.7731 75 " " " " A 2 0 0 "PRO " " CG " " " 6 0 1 C2 
    574 14 17.6053 -9.00726 38.6216 75 " " " " A 2 0 0 "PRO " " CD " " " 6 0 1 C2 
    575 40 21.3518 -11.3461 37.542 76 " " " " A 43 0 0 "PRO " " N  " " " 7 0 1 C2 
    576 14 21.6948 -12.7412 37.457 76 " " " " A 2 0 0 "PRO " " CA " " " 6 0 1 C2 
    577 14 20.7916 -13.6541 38.3748 76 " " " " A 2 0 0 "PRO " " C  " " " 6 0 1 C2 
    578 23 20.3356 -13.2697 39.4326 76 " " " " A 70 0 0 "PRO " " O  " " " 8 0 1 C2 
    579 14 23.1109 -12.8217 37.9964 76 " " " " A 2 0 0 "PRO " " CB " " " 6 0 1 C2 
    580 14 23.7042 -11.3922 37.8227 76 " " " " A 2 0 0 "PRO " " CG " " " 6 0 1 C2 
    581 14 22.4957 -10.5708 37.7329 76 " " " " A 2 0 0 "PRO " " CD " " " 6 0 1 C2 
    582 40 20.5829 -14.8985 37.9638 77 " " " " A 43 0 0 "ASP " " N  " " " 7 0 1 C2 
    583 14 19.7092 -15.9291 38.5473 77 " " " " A 2 0 0 "ASP " " CA " " " 6 0 1 C2 
    584 14 19.467 -15.9743 40.0827 77 " " " " A 2 0 0 "ASP " " C  " " " 6 0 1 C2 
    585 23 18.3115 -16.0432 40.4575 77 " " " " A 70 0 0 "ASP " " O  " " " 8 0 1 C2 
    586 14 19.9694 -17.3031 38.0068 77 " " " " A 2 0 0 "ASP " " CB " " " 6 0 1 C2 
    587 14 21.133 -18.0361 38.5636 77 " " " " A 2 0 0 "ASP " " CG " " " 6 0 1 C2 
    588 23 22.3036 -17.6667 38.244 77 " " " " A 70 0 0 "ASP " " OD1" " " 8 0 1 C2 
    589 23 21.0078 -19.088 39.2064 77 " " " " A 70 0 0 "ASP " " OD2" " " 8 0 1 C2 
    590 40 20.6058 -15.9468 40.8506 78 " " " " A 43 0 0 "ASP " " N  " " " 7 0 1 C2 
    591 14 20.5731 -16.0596 42.3178 78 " " " " A 2 0 0 "ASP " " CA " " " 6 0 1 C2 
    592 14 20.4636 -14.6236 42.9967 78 " " " " A 2 0 0 "ASP " " C  " " " 6 0 1 C2 
    593 23 20.475 -14.595 44.2178 78 " " " " A 70 0 0 "ASP " " O  " " " 8 0 1 C2 
    594 14 21.8289 -16.7523 42.8031 78 " " " " A 2 0 0 "ASP " " CB " " " 6 0 1 C2 
    595 14 23.1436 -16.1501 42.4595 78 " " " " A 2 0 0 "ASP " " CG " " " 6 0 1 C2 
    596 23 23.1423 -15.1442 41.7622 78 " " " " A 70 0 0 "ASP " " OD1" " " 8 0 1 C2 
    597 23 24.1295 -16.6339 43.0209 78 " " " " A 70 0 0 "ASP " " OD2" " " 8 0 1 C2 
    598 40 20.2015 -13.5457 42.2658 79 " " " " A 43 0 0 "LYS " " N  " " " 7 0 1 C2 
    599 14 19.908 -12.2573 42.8704 79 " " " " A 2 0 0 "LYS " " CA " " " 6 0 1 C2 
    600 14 18.4073 -11.9078 42.6357 79 " " " " A 2 0 0 "LYS " " C  " " " 6 0 1 C2 
    601 23 17.7421 -12.4676 41.7817 79 " " " " A 70 0 0 "LYS " " O  " " " 8 0 1 C2 
    602 14 20.8032 -11.1745 42.1521 79 " " " " A 2 0 0 "LYS " " CB " " " 6 0 1 C2 
    603 14 22.1203 -10.933 42.8545 79 " " " " A 2 0 0 "LYS " " CG " " " 6 0 1 C2 
    604 14 22.6536 -9.53786 42.5953 79 " " " " A 2 0 0 "LYS " " CD " " " 6 0 1 C2 
    605 14 24.0699 -9.25262 42.9567 79 " " " " A 2 0 0 "LYS " " CE " " " 6 0 1 C2 
    606 40 24.5771 -7.86288 42.6997 79 " " " " A 43 0 0 "LYS " " NZ " " " 7 0 1 C2 
    607 40 17.854 -11.0249 43.4697 80 " " " " A 43 0 0 "LYS " " N  " " " 7 0 1 C2 
    608 14 16.636 -10.2462 43.4384 80 " " " " A 2 0 0 "LYS " " CA " " " 6 0 1 C2 
    609 14 17.0093 -8.82618 43.1059 80 " " " " A 2 0 0 "LYS " " C  " " " 6 0 1 C2 
    610 23 18.1417 -8.41248 43.3732 80 " " " " A 70 0 0 "LYS " " O  " " " 8 0 1 C2 
    611 14 15.8563 -10.2589 44.8237 80 " " " " A 2 0 0 "LYS " " CB " " " 6 0 1 C2 
    612 14 14.9875 -11.4664 45.009 80 " " " " A 2 0 0 "LYS " " CG " " " 6 0 1 C2 
    613 14 14.3871 -11.6171 46.4737 80 " " " " A 2 0 0 "LYS " " CD " " " 6 0 1 C2 
    614 14 13.3938 -12.7721 46.5523 80 " " " " A 2 0 0 "LYS " " CE " " " 6 0 1 C2 
    615 40 13.4125 -13.3596 47.9098 80 " " " " A 43 0 0 "LYS " " NZ " " " 7 0 1 C2 
    616 40 16.063 -8.00048 42.6484 81 " " " " A 43 0 0 "VAL " " N  " " " 7 0 1 C2 
    617 14 16.109 -6.57737 42.2726 81 " " " " A 2 0 0 "VAL " " CA " " " 6 0 1 C2 
    618 14 16.6452 -5.6022 43.3674 81 " " " " A 2 0 0 "VAL " " C  " " " 6 0 1 C2 
    619 23 17.0068 -4.49816 43.0208 81 " " " " A 70 0 0 "VAL " " O  " " " 8 0 1 C2 
    620 14 14.7231 -6.13833 41.7145 81 " " " " A 2 0 0 "VAL " " CB " " " 6 0 1 C2 
    621 14 14.464 -6.71546 40.2831 81 " " " " A 2 0 0 "VAL " " CG1" " " 6 0 1 C2 
    622 14 13.5155 -6.33734 42.6761 81 " " " " A 2 0 0 "VAL " " CG2" " " 6 0 1 C2 
    623 40 16.5056 -6.02148 44.6473 82 " " " " A 43 0 0 "THR " " N  " " " 7 0 1 C2 
    624 14 16.616 -5.27544 45.8979 82 " " " " A 2 0 0 "THR " " CA " " " 6 0 1 C2 
    625 14 18.0919 -4.78802 46.1878 82 " " " " A 2 0 0 "THR " " C  " " " 6 0 1 C2 
    626 23 18.2267 -3.91689 46.9917 82 " " " " A 70 0 0 "THR " " O  " " " 8 0 1 C2 
    627 14 16.1381 -6.22411 47.0395 82 " " " " A 2 0 0 "THR " " CB " " " 6 0 1 C2 
    628 23 16.7306 -7.52526 46.9406 82 " " " " A 70 0 0 "THR " " OG1" " " 8 0 1 C2 
    629 14 14.6055 -6.46147 46.9203 82 " " " " A 2 0 0 "THR " " CG2" " " 6 0 1 C2 
    630 40 19.0597 -5.45471 45.5321 83 " " " " A 43 0 0 "ASP " " N  " " " 7 0 1 C2 
    631 14 20.4776 -5.33314 45.759 83 " " " " A 2 0 0 "ASP " " CA " " " 6 0 1 C2 
    632 14 21.1109 -4.03233 45.1636 83 " " " " A 2 0 0 "ASP " " C  " " " 6 0 1 C2 
    633 23 21.1989 -3.73219 43.9362 83 " " " " A 70 0 0 "ASP " " O  " " " 8 0 1 C2 
    634 14 21.1102 -6.55216 45.0632 83 " " " " A 2 0 0 "ASP " " CB " " " 6 0 1 C2 
    635 14 22.661 -6.61026 45.0617 83 " " " " A 2 0 0 "ASP " " CG " " " 6 0 1 C2 
    636 23 23.2385 -6.40361 44.0056 83 " " " " A 70 0 0 "ASP " " OD1" " " 8 0 1 C2 
    637 23 23.2226 -7.03159 46.127 83 " " " " A 70 0 0 "ASP " " OD2" " " 8 0 1 C2 
    638 40 21.6967 -3.30713 46.1309 84 " " " " A 43 0 0 "LYS " " N  " " " 7 0 1 C2 
    639 14 22.1608 -1.92881 45.9232 84 " " " " A 2 0 0 "LYS " " CA " " " 6 0 1 C2 
    640 14 23.3149 -1.89196 44.9316 84 " " " " A 2 0 0 "LYS " " C  " " " 6 0 1 C2 
    641 23 23.5092 -0.856581 44.2803 84 " " " " A 70 0 0 "LYS " " O  " " " 8 0 1 C2 
    642 14 22.7583 -1.48726 47.3092 84 " " " " A 2 0 0 "LYS " " CB " " " 6 0 1 C2 
    643 14 22.6007 0.0157894 47.4033 84 " " " " A 2 0 0 "LYS " " CG " " " 6 0 1 C2 
    644 14 23.517 0.480891 48.4635 84 " " " " A 2 0 0 "LYS " " CD " " " 6 0 1 C2 
    645 14 24.9383 0.66705 48.0013 84 " " " " A 2 0 0 "LYS " " CE " " " 6 0 1 C2 
    646 40 25.7329 1.50844 48.8982 84 " " " " A 43 0 0 "LYS " " NZ " " " 7 0 1 C2 
    647 40 24.2256 -2.92491 44.8677 85 " " " " A 43 0 0 "ALA " " N  " " " 7 0 1 C2 
    648 14 25.3104 -2.95662 43.8894 85 " " " " A 2 0 0 "ALA " " CA " " " 6 0 1 C2 
    649 14 24.8652 -3.01765 42.4407 85 " " " " A 2 0 0 "ALA " " C  " " " 6 0 1 C2 
    650 23 25.2084 -2.18702 41.6298 85 " " " " A 70 0 0 "ALA " " O  " " " 8 0 1 C2 
    651 14 26.2863 -4.13539 44.1869 85 " " " " A 2 0 0 "ALA " " CB " " " 6 0 1 C2 
    652 40 23.8816 -3.89055 42.2274 86 " " " " A 43 0 0 "TRP " " N  " " " 7 0 1 C2 
    653 14 23.1672 -4.08602 40.9406 86 " " " " A 2 0 0 "TRP " " CA " " " 6 0 1 C2 
    654 14 22.4098 -2.77894 40.5187 86 " " " " A 2 0 0 "TRP " " C  " " " 6 0 1 C2 
    655 23 22.7029 -2.09431 39.5755 86 " " " " A 70 0 0 "TRP " " O  " " " 8 0 1 C2 
    656 14 22.2076 -5.28136 41.0214 86 " " " " A 2 0 0 "TRP " " CB " " " 6 0 1 C2 
    657 14 21.3974 -5.54247 39.7801 86 " " " " A 2 0 0 "TRP " " CG " " " 6 0 1 C2 
    658 14 21.8917 -5.95549 38.6019 86 " " " " A 2 0 0 "TRP " " CD1" " " 6 0 1 C2 
    659 14 20.0358 -5.20268 39.5675 86 " " " " A 2 0 0 "TRP " " CD2" " " 6 0 1 C2 
    660 40 20.9306 -5.92106 37.6468 86 " " " " A 43 0 0 "TRP " " NE1" " " 7 0 1 C2 
    661 14 19.7393 -5.46181 38.1764 86 " " " " A 2 0 0 "TRP " " CE2" " " 6 0 1 C2 
    662 14 19.0368 -4.60511 40.3591 86 " " " " A 2 0 0 "TRP " " CE3" " " 6 0 1 C2 
    663 14 18.4179 -5.21565 37.6626 86 " " " " A 2 0 0 "TRP " " CZ2" " " 6 0 1 C2 
    664 14 17.7463 -4.27452 39.7723 86 " " " " A 2 0 0 "TRP " " CZ3" " " 6 0 1 C2 
    665 14 17.4135 -4.5933 38.4147 86 " " " " A 2 0 0 "TRP " " CH2" " " 6 0 1 C2 
    666 40 21.6184 -2.29512 41.5019 87 " " " " A 43 0 0 "GLN " " N  " " " 7 0 1 C2 
    667 14 20.8998 -1.04534 41.3439 87 " " " " A 2 0 0 "GLN " " CA " " " 6 0 1 C2 
    668 14 21.7429 0.153862 40.9413 87 " " " " A 2 0 0 "GLN " " C  " " " 6 0 1 C2 
    669 23 21.4476 0.811193 39.9387 87 " " " " A 70 0 0 "GLN " " O  " " " 8 0 1 C2 
    670 14 20.1621 -0.721184 42.6173 87 " " " " A 2 0 0 "GLN " " CB " " " 6 0 1 C2 
    671 14 19.0002 -1.73231 42.846 87 " " " " A 2 0 0 "GLN " " CG " " " 6 0 1 C2 
    672 14 18.2235 -1.26564 44.1133 87 " " " " A 2 0 0 "GLN " " CD " " " 6 0 1 C2 
    673 23 18.6047 -0.332464 44.7581 87 " " " " A 70 0 0 "GLN " " OE1" " " 8 0 1 C2 
    674 40 17.1776 -2.07127 44.3777 87 " " " " A 43 0 0 "GLN " " NE2" " " 7 0 1 C2 
    675 40 22.9223 0.255742 41.579 88 " " " " A 43 0 0 "LYS " " N  " " " 7 0 1 C2 
    676 14 23.8609 1.24771 41.142 88 " " " " A 2 0 0 "LYS " " CA " " " 6 0 1 C2 
    677 14 24.5675 1.0851 39.819 88 " " " " A 2 0 0 "LYS " " C  " " " 6 0 1 C2 
    678 23 25.0491 2.06209 39.256 88 " " " " A 70 0 0 "LYS " " O  " " " 8 0 1 C2 
    679 14 24.8056 1.20332 42.3299 88 " " " " A 2 0 0 "LYS " " CB " " " 6 0 1 C2 
    680 14 25.7907 2.33898 42.3595 88 " " " " A 2 0 0 "LYS " " CG " " " 6 0 1 C2 
    681 14 26.834 2.26628 43.5485 88 " " " " A 2 0 0 "LYS " " CD " " " 6 0 1 C2 
    682 14 28.1844 3.0129 43.2558 88 " " " " A 2 0 0 "LYS " " CE " " " 6 0 1 C2 
    683 40 29.2495 2.46361 44.0923 88 " " " " A 43 0 0 "LYS " " NZ " " " 7 0 1 C2 
    684 40 24.5074 -0.1172 39.2047 89 " " " " A 43 0 0 "LYS " " N  " " " 7 0 1 C2 
    685 14 24.9789 -0.411346 37.8058 89 " " " " A 2 0 0 "LYS " " CA " " " 6 0 1 C2 
    686 14 23.8972 0.0231814 36.8103 89 " " " " A 2 0 0 "LYS " " C  " " " 6 0 1 C2 
    687 23 24.0706 0.961632 36.0326 89 " " " " A 70 0 0 "LYS " " O  " " " 8 0 1 C2 
    688 14 25.3048 -1.93109 37.6401 89 " " " " A 2 0 0 "LYS " " CB " " " 6 0 1 C2 
    689 14 26.1069 -2.34331 36.4816 89 " " " " A 2 0 0 "LYS " " CG " " " 6 0 1 C2 
    690 14 26.7676 -3.81379 36.4985 89 " " " " A 2 0 0 "LYS " " CD " " " 6 0 1 C2 
    691 14 25.793 -4.94729 36.1949 89 " " " " A 2 0 0 "LYS " " CE " " " 6 0 1 C2 
    692 40 26.2539 -6.20407 36.7288 89 " " " " A 43 0 0 "LYS " " NZ " " " 7 0 1 C2 
    693 40 22.7552 -0.600589 36.9022 90 " " " " A 43 0 0 "VAL " " N  " " " 7 0 1 C2 
    694 14 21.728 -0.359246 35.964 90 " " " " A 2 0 0 "VAL " " CA " " " 6 0 1 C2 
    695 14 21.1668 1.15934 35.9322 90 " " " " A 2 0 0 "VAL " " C  " " " 6 0 1 C2 
    696 23 21.1004 1.81508 34.8687 90 " " " " A 70 0 0 "VAL " " O  " " " 8 0 1 C2 
    697 14 20.6132 -1.40623 36.2173 90 " " " " A 2 0 0 "VAL " " CB " " " 6 0 1 C2 
    698 14 21.1743 -2.82644 36.0928 90 " " " " A 2 0 0 "VAL " " CG1" " " 6 0 1 C2 
    699 14 19.8097 -1.21273 37.5383 90 " " " " A 2 0 0 "VAL " " CG2" " " 6 0 1 C2 
    700 40 21.0668 1.85358 37.1154 91 " " " " A 43 0 0 "THR " " N  " " " 7 0 1 C2 
    701 14 20.7239 3.27056 37.1536 91 " " " " A 2 0 0 "THR " " CA " " " 6 0 1 C2 
    702 14 21.7157 4.23679 36.3701 91 " " " " A 2 0 0 "THR " " C  " " " 6 0 1 C2 
    703 23 21.3627 5.37419 36.1253 91 " " " " A 70 0 0 "THR " " O  " " " 8 0 1 C2 
    704 14 20.4385 3.74744 38.6351 91 " " " " A 2 0 0 "THR " " CB " " " 6 0 1 C2 
    705 23 21.3288 3.42783 39.6719 91 " " " " A 70 0 0 "THR " " OG1" " " 8 0 1 C2 
    706 14 19.0663 3.0617 39.0746 91 " " " " A 2 0 0 "THR " " CG2" " " 6 0 1 C2 
    707 40 22.9987 3.80617 36.1437 92 " " " " A 43 0 0 "GLU " " N  " " " 7 0 1 C2 
    708 14 24.0177 4.54967 35.3779 92 " " " " A 2 0 0 "GLU " " CA " " " 6 0 1 C2 
    709 14 23.8254 4.29331 33.894 92 " " " " A 2 0 0 "GLU " " C  " " " 6 0 1 C2 
    710 23 23.8516 5.26152 33.169 92 " " " " A 70 0 0 "GLU " " O  " " " 8 0 1 C2 
    711 14 25.3877 3.99446 35.8199 92 " " " " A 2 0 0 "GLU " " CB " " " 6 0 1 C2 
    712 14 26.5783 4.90797 35.6146 92 " " " " A 2 0 0 "GLU " " CG " " " 6 0 1 C2 
    713 14 26.7351 5.89473 36.7852 92 " " " " A 2 0 0 "GLU " " CD " " " 6 0 1 C2 
    714 23 25.7355 6.15711 37.5543 92 " " " " A 70 0 0 "GLU " " OE1" " " 8 0 1 C2 
    715 23 27.82 6.46721 36.9074 92 " " " " A 70 0 0 "GLU " " OE2" " " 8 0 1 C2 
    716 40 23.5958 3.07201 33.5105 93 " " " " A 43 0 0 "GLU " " N  " " " 7 0 1 C2 
    717 14 23.2981 2.57665 32.2208 93 " " " " A 2 0 0 "GLU " " CA " " " 6 0 1 C2 
    718 14 21.9846 3.19912 31.6658 93 " " " " A 2 0 0 "GLU " " C  " " " 6 0 1 C2 
    719 23 21.8041 3.33359 30.4648 93 " " " " A 70 0 0 "GLU " " O  " " " 8 0 1 C2 
    720 14 23.1296 1.1112 32.3307 93 " " " " A 2 0 0 "GLU " " CB " " " 6 0 1 C2 
    721 14 24.4625 0.360717 32.6951 93 " " " " A 2 0 0 "GLU " " CG " " " 6 0 1 C2 
    722 14 25.5357 0.513899 31.6141 93 " " " " A 2 0 0 "GLU " " CD " " " 6 0 1 C2 
    723 23 26.7457 0.632274 31.9418 93 " " " " A 70 0 0 "GLU " " OE1" " " 8 0 1 C2 
    724 23 25.1356 0.368774 30.4668 93 " " " " A 70 0 0 "GLU " " OE2" " " 8 0 1 C2 
    725 40 21.098 3.69511 32.5353 94 " " " " A 43 0 0 "LEU " " N  " " " 7 0 1 C2 
    726 14 19.8298 4.33303 32.2115 94 " " " " A 2 0 0 "LEU " " CA " " " 6 0 1 C2 
    727 14 19.8605 5.87562 32.4135 94 " " " " A 2 0 0 "LEU " " C  " " " 6 0 1 C2 
    728 23 19.1531 6.54513 31.6312 94 " " " " A 70 0 0 "LEU " " O  " " " 8 0 1 C2 
    729 14 18.6859 3.8249 33.1586 94 " " " " A 2 0 0 "LEU " " CB " " " 6 0 1 C2 
    730 14 18.2111 2.38407 32.9702 94 " " " " A 2 0 0 "LEU " " CG " " " 6 0 1 C2 
    731 14 17.3219 1.92973 34.1005 94 " " " " A 2 0 0 "LEU " " CD1" " " 6 0 1 C2 
    732 14 17.5084 2.17778 31.5433 94 " " " " A 2 0 0 "LEU " " CD2" " " 6 0 1 C2 
    733 40 20.8051 6.43948 33.1257 95 " " " " A 43 0 0 "ASP " " N  " " " 7 0 1 C2 
    734 14 21.1462 7.81198 33.062 95 " " " " A 2 0 0 "ASP " " CA " " " 6 0 1 C2 
    735 14 22.039 8.09894 31.8195 95 " " " " A 2 0 0 "ASP " " C  " " " 6 0 1 C2 
    736 23 21.9706 9.1921 31.2397 95 " " " " A 70 0 0 "ASP " " O  " " " 8 0 1 C2 
    737 14 21.7549 8.23005 34.4562 95 " " " " A 2 0 0 "ASP " " CB " " " 6 0 1 C2 
    738 14 22.9049 9.23534 34.4896 95 " " " " A 2 0 0 "ASP " " CG " " " 6 0 1 C2 
    739 23 22.6428 10.4158 34.2766 95 " " " " A 70 0 0 "ASP " " OD1" " " 8 0 1 C2 
    740 23 24.0599 8.85392 34.6529 95 " " " " A 70 0 0 "ASP " " OD2" " " 8 0 1 C2 
    741 40 22.8956 7.18109 31.3463 96 " " " " A 43 0 0 "GLN " " N  " " " 7 0 1 C2 
    742 14 23.7959 7.17215 30.1526 96 " " " " A 2 0 0 "GLN " " CA " " " 6 0 1 C2 
    743 14 23.1857 7.75404 28.8666 96 " " " " A 2 0 0 "GLN " " C  " " " 6 0 1 C2 
    744 23 23.6773 8.77024 28.3206 96 " " " " A 70 0 0 "GLN " " O  " " " 8 0 1 C2 
    745 14 24.3915 5.79467 30.0876 96 " " " " A 2 0 0 "GLN " " CB " " " 6 0 1 C2 
    746 14 25.5729 5.60865 29.1679 96 " " " " A 2 0 0 "GLN " " CG " " " 6 0 1 C2 
    747 14 26.9473 6.3427 29.4099 96 " " " " A 2 0 0 "GLN " " CD " " " 6 0 1 C2 
    748 23 27.9131 6.31237 28.6252 96 " " " " A 70 0 0 "GLN " " OE1" " " 8 0 1 C2 
    749 40 27.0688 7.10442 30.5382 96 " " " " A 43 0 0 "GLN " " NE2" " " 7 0 1 C2 
    750 40 22.0764 7.1226 28.416 97 " " " " A 43 0 0 "VAL " " N  " " " 7 0 1 C2 
    751 14 21.4859 7.42709 27.1476 97 " " " " A 2 0 0 "VAL " " CA " " " 6 0 1 C2 
    752 14 20.8156 8.85394 27.1441 97 " " " " A 2 0 0 "VAL " " C  " " " 6 0 1 C2 
    753 23 20.2156 9.22741 26.1576 97 " " " " A 70 0 0 "VAL " " O  " " " 8 0 1 C2 
    754 14 20.4912 6.30446 26.8387 97 " " " " A 2 0 0 "VAL " " CB " " " 6 0 1 C2 
    755 14 21.1654 4.99155 26.6751 97 " " " " A 2 0 0 "VAL " " CG1" " " 6 0 1 C2 
    756 14 19.2847 6.2225 27.8433 97 " " " " A 2 0 0 "VAL " " CG2" " " 6 0 1 C2 
    757 40 20.9188 9.65341 28.1942 98 " " " " A 43 0 0 "VAL " " N  " " " 7 0 1 C2 
    758 14 20.2787 10.8986 28.2908 98 " " " " A 2 0 0 "VAL " " CA " " " 6 0 1 C2 
    759 14 21.1427 11.9651 29.0018 98 " " " " A 2 0 0 "VAL " " C  " " " 6 0 1 C2 
    760 23 20.758 13.151 29.3147 98 " " " " A 70 0 0 "VAL " " O  " " " 8 0 1 C2 
    761 14 18.8365 10.7136 28.8779 98 " " " " A 2 0 0 "VAL " " CB " " " 6 0 1 C2 
    762 14 18.6267 9.88257 30.1899 98 " " " " A 2 0 0 "VAL " " CG1" " " 6 0 1 C2 
    763 14 18.0558 11.9957 28.9049 98 " " " " A 2 0 0 "VAL " " CG2" " " 6 0 1 C2 
    764 40 22.4316 11.6713 29.0717 99 " " " " A 43 0 0 "LYS " " N  " " " 7 0 1 C2 
    765 14 23.5221 12.5277 29.6723 99 " " " " A 2 0 0 "LYS " " CA " " " 6 0 1 C2 
    766 14 23.7585 13.9069 28.9924 99 " " " " A 2 0 0 "LYS " " C  " " " 6 0 1 C2 
    767 23 24.0005 14.9567 29.6162 99 " " " " A 70 0 0 "LYS " " O  " " " 8 0 1 C2 
    768 14 24.8054 11.6539 29.6485 99 " " " " A 2 0 0 "LYS " " CB " " " 6 0 1 C2 
    769 14 25.7624 11.8001 30.9217 99 " " " " A 2 0 0 "LYS " " CG " " " 6 0 1 C2 
    770 14 25.0826 11.4114 32.3102 99 " " " " A 2 0 0 "LYS " " CD " " " 6 0 1 C2 
    771 14 26.1209 11.4507 33.3745 99 " " " " A 2 0 0 "LYS " " CE " " " 6 0 1 C2 
    772 40 25.5912 11.2088 34.6839 99 " " " " A 43 0 0 "LYS " " NZ " " " 7 0 1 C2 
    773 40 23.5407 13.9235 27.7062 100 " " " " A 43 0 0 "ASP " " N  " " " 7 0 1 C2 
    774 14 23.7438 15.0326 26.6983 100 " " " " A 2 0 0 "ASP " " CA " " " 6 0 1 C2 
    775 14 22.5126 15.0476 25.771 100 " " " " A 2 0 0 "ASP " " C  " " " 6 0 1 C2 
    776 23 22.1498 16.1364 25.3098 100 " " " " A 70 0 0 "ASP " " O  " " " 8 0 1 C2 
    777 14 25.1081 14.9056 25.8432 100 " " " " A 2 0 0 "ASP " " CB " " " 6 0 1 C2 
    778 14 25.0769 13.928 24.7221 100 " " " " A 2 0 0 "ASP " " CG " " " 6 0 1 C2 
    779 23 25.453 12.7721 25.0076 100 " " " " A 70 0 0 "ASP " " OD1" " " 8 0 1 C2 
    780 23 24.7251 14.2875 23.5689 100 " " " " A 70 0 0 "ASP " " OD2" " " 8 0 1 C2 
    781 40 21.8404 13.9345 25.498 101 " " " " A 43 0 0 "HIP " " N  " " " 7 0 1 C2 
    782 14 20.8073 13.8504 24.4632 101 " " " " A 2 0 0 "HIP " " CA " " " 6 0 1 C2 
    783 14 19.3964 14.29 24.9825 101 " " " " A 2 0 0 "HIP " " C  " " " 6 0 1 C2 
    784 23 18.4002 13.5872 24.7638 101 " " " " A 70 0 0 "HIP " " O  " " " 8 0 1 C2 
    785 14 20.5951 12.4814 23.7759 101 " " " " A 2 0 0 "HIP " " CB " " " 6 0 1 C2 
    786 14 21.8209 11.8528 23.1568 101 " " " " A 2 0 0 "HIP " " CG " " " 6 0 1 C2 
    787 40 22.8776 12.6543 22.536 101 " " " " A 43 0 0 "HIP " " ND1" " " 7 0 1 C2 
    788 14 22.0815 10.5389 22.984 101 " " " " A 2 0 0 "HIP " " CD2" " " 6 0 1 C2 
    789 14 23.7252 11.5649 21.9893 101 " " " " A 2 0 0 "HIP " " CE1" " " 6 0 1 C2 
    790 40 23.2309 10.4197 22.291 101 " " " " A 43 0 0 "HIP " " NE2" " " 7 0 1 C2 
    791 40 19.2601 15.4825 25.6516 102 " " " " A 43 0 0 "GLU " " N  " " " 7 0 1 C2 
    792 14 18.0385 15.9023 26.3813 102 " " " " A 2 0 0 "GLU " " CA " " " 6 0 1 C2 
    793 14 17.0493 16.6264 25.3845 102 " " " " A 2 0 0 "GLU " " C  " " " 6 0 1 C2 
    794 23 15.9347 16.9916 25.7247 102 " " " " A 70 0 0 "GLU " " O  " " " 8 0 1 C2 
    795 14 18.6256 17.0604 27.226 102 " " " " A 2 0 0 "GLU " " CB " " " 6 0 1 C2 
    796 14 19.7458 16.6496 28.1149 102 " " " " A 2 0 0 "GLU " " CG " " " 6 0 1 C2 
    797 14 19.6277 17.2426 29.5257 102 " " " " A 2 0 0 "GLU " " CD " " " 6 0 1 C2 
    798 23 18.6372 17.0348 30.247 102 " " " " A 70 0 0 "GLU " " OE1" " " 8 0 1 C2 
    799 23 20.5615 17.8916 29.9474 102 " " " " A 70 0 0 "GLU " " OE2" " " 8 0 1 C2 
    800 40 17.4841 16.8839 24.1428 103 " " " " A 43 0 0 "ASP " " N  " " " 7 0 1 C2 
    801 14 16.6274 17.3226 23.0045 103 " " " " A 2 0 0 "ASP " " CA " " " 6 0 1 C2 
    802 14 15.9113 16.0774 22.4669 103 " " " " A 2 0 0 "ASP " " C  " " " 6 0 1 C2 
    803 23 15.0022 16.3678 21.6663 103 " " " " A 70 0 0 "ASP " " O  " " " 8 0 1 C2 
    804 14 17.5557 17.9688 21.9116 103 " " " " A 2 0 0 "ASP " " CB " " " 6 0 1 C2 
    805 14 18.6532 17.1306 21.3001 103 " " " " A 2 0 0 "ASP " " CG " " " 6 0 1 C2 
    806 23 19.739 16.8473 21.9183 103 " " " " A 70 0 0 "ASP " " OD1" " " 8 0 1 C2 
    807 23 18.4416 16.7206 20.1518 103 " " " " A 70 0 0 "ASP " " OD2" " " 8 0 1 C2 
    808 40 16.1969 14.7946 22.8182 104 " " " " A 43 0 0 "GLN " " N  " " " 7 0 1 C2 
    809 14 15.6038 13.5572 22.3593 104 " " " " A 2 0 0 "GLN " " CA " " " 6 0 1 C2 
    810 14 14.8506 12.8223 23.4238 104 " " " " A 2 0 0 "GLN " " C  " " " 6 0 1 C2 
    811 23 13.7085 12.3605 23.1619 104 " " " " A 70 0 0 "GLN " " O  " " " 8 0 1 C2 
    812 14 16.662 12.624 21.8855 104 " " " " A 2 0 0 "GLN " " CB " " " 6 0 1 C2 
    813 14 17.5446 13.1226 20.7309 104 " " " " A 2 0 0 "GLN " " CG " " " 6 0 1 C2 
    814 14 16.7234 13.4678 19.5918 104 " " " " A 2 0 0 "GLN " " CD " " " 6 0 1 C2 
    815 23 15.8387 12.7314 19.1416 104 " " " " A 70 0 0 "GLN " " OE1" " " 8 0 1 C2 
    816 40 16.8636 14.6555 19.0318 104 " " " " A 43 0 0 "GLN " " NE2" " " 7 0 1 C2 
    817 40 15.5245 12.6747 24.5543 105 " " " " A 43 0 0 "ILE " " N  " " " 7 0 1 C2 
    818 14 14.9921 11.8743 25.6824 105 " " " " A 2 0 0 "ILE " " CA " " " 6 0 1 C2 
    819 14 14.8776 12.8232 26.8363 105 " " " " A 2 0 0 "ILE " " C  " " " 6 0 1 C2 
    820 23 15.8429 13.5648 27.2003 105 " " " " A 70 0 0 "ILE " " O  " " " 8 0 1 C2 
    821 14 15.8269 10.5557 25.9539 105 " " " " A 2 0 0 "ILE " " CB " " " 6 0 1 C2 
    822 14 15.8821 9.57601 24.7355 105 " " " " A 2 0 0 "ILE " " CG1" " " 6 0 1 C2 
    823 14 15.3051 9.70109 27.1113 105 " " " " A 2 0 0 "ILE " " CG2" " " 6 0 1 C2 
    824 14 16.8695 8.45291 24.925 105 " " " " A 2 0 0 "ILE " " CD1" " " 6 0 1 C2 
    825 40 13.7227 12.8149 27.5355 106 " " " " A 43 0 0 "VAL " " N  " " " 7 0 1 C2 
    826 14 13.4211 13.7516 28.6654 106 " " " " A 2 0 0 "VAL " " CA " " " 6 0 1 C2 
    827 14 14.0144 13.2955 30.0106 106 " " " " A 2 0 0 "VAL " " C  " " " 6 0 1 C2 
    828 23 14.089 14.1599 30.9345 106 " " " " A 70 0 0 "VAL " " O  " " " 8 0 1 C2 
    829 14 11.8364 13.8349 28.9046 106 " " " " A 2 0 0 "VAL " " CB " " " 6 0 1 C2 
    830 14 11.3076 15.0879 29.6609 106 " " " " A 2 0 0 "VAL " " CG1" " " 6 0 1 C2 
    831 14 11.1889 13.8216 27.5705 106 " " " " A 2 0 0 "VAL " " CG2" " " 6 0 1 C2 
    832 40 14.3922 12.0033 30.1462 107 " " " " A 43 0 0 "GLY " " N  " " " 7 0 1 C2 
    833 14 14.8707 11.3441 31.3138 107 " " " " A 2 0 0 "GLY " " CA " " " 6 0 1 C2 
    834 14 14.4993 9.90142 31.231 107 " " " " A 2 0 0 "GLY " " C  " " " 6 0 1 C2 
    835 23 14.6349 9.28205 30.1416 107 " " " " A 70 0 0 "GLY " " O  " " " 8 0 1 C2 
    836 40 14.0447 9.2874 32.3612 108 " " " " A 43 0 0 "TRP " " N  " " " 7 0 1 C2 
    837 14 13.5343 7.91621 32.609 108 " " " " A 2 0 0 "TRP " " CA " " " 6 0 1 C2 
    838 14 12.9511 7.93157 34.0475 108 " " " " A 2 0 0 "TRP " " C  " " " 6 0 1 C2 
    839 23 13.501 8.55421 34.9641 108 " " " " A 70 0 0 "TRP " " O  " " " 8 0 1 C2 
    840 14 14.7684 6.88813 32.4081 108 " " " " A 2 0 0 "TRP " " CB " " " 6 0 1 C2 
    841 14 15.8561 6.86298 33.4274 108 " " " " A 2 0 0 "TRP " " CG " " " 6 0 1 C2 
    842 14 16.8878 7.73478 33.532 108 " " " " A 2 0 0 "TRP " " CD1" " " 6 0 1 C2 
    843 14 15.8274 6.13427 34.6601 108 " " " " A 2 0 0 "TRP " " CD2" " " 6 0 1 C2 
    844 40 17.5311 7.46921 34.708 108 " " " " A 43 0 0 "TRP " " NE1" " " 7 0 1 C2 
    845 14 16.9518 6.51999 35.4531 108 " " " " A 2 0 0 "TRP " " CE2" " " 6 0 1 C2 
    846 14 14.8804 5.20281 35.1918 108 " " " " A 2 0 0 "TRP " " CE3" " " 6 0 1 C2 
    847 14 17.2345 6.02986 36.6647 108 " " " " A 2 0 0 "TRP " " CZ2" " " 6 0 1 C2 
    848 14 15.0777 4.73257 36.5531 108 " " " " A 2 0 0 "TRP " " CZ3" " " 6 0 1 C2 
    849 14 16.2959 5.10149 37.2378 108 " " " " A 2 0 0 "TRP " " CH2" " " 6 0 1 C2 
    850 40 11.8607 7.1668 34.1802 109 " " " " A 43 0 0 "VAL " " N  " " " 7 0 1 C2 
    851 14 11.1115 6.86669 35.4764 109 " " " " A 2 0 0 "VAL " " CA " " " 6 0 1 C2 
    852 14 10.6746 5.4452 35.6127 109 " " " " A 2 0 0 "VAL " " C  " " " 6 0 1 C2 
    853 23 10.6705 4.6599 34.6495 109 " " " " A 70 0 0 "VAL " " O  " " " 8 0 1 C2 
    854 14 9.91794 7.88583 35.5861 109 " " " " A 2 0 0 "VAL " " CB " " " 6 0 1 C2 
    855 14 10.3823 9.37823 35.9048 109 " " " " A 2 0 0 "VAL " " CG1" " " 6 0 1 C2 
    856 14 8.8692 7.76903 34.4349 109 " " " " A 2 0 0 "VAL " " CG2" " " 6 0 1 C2 
    857 40 10.2723 5.15576 36.8343 110 " " " " A 43 0 0 "GLY " " N  " " " 7 0 1 C2 
    858 14 9.8644 3.90405 37.4196 110 " " " " A 2 0 0 "GLY " " CA " " " 6 0 1 C2 
    859 14 10.6668 3.76259 38.7721 110 " " " " A 2 0 0 "GLY " " C  " " " 6 0 1 C2 
    860 23 11.6247 4.43417 38.958 110 " " " " A 70 0 0 "GLY " " O  " " " 8 0 1 C2 
    861 40 10.3476 2.72295 39.5619 111 " " " " A 43 0 0 "TRP " " N  " " " 7 0 1 C2 
    862 14 10.7217 2.40199 40.9338 111 " " " " A 2 0 0 "TRP " " CA " " " 6 0 1 C2 
    863 14 12.1139 2.75214 41.3286 111 " " " " A 2 0 0 "TRP " " C  " " " 6 0 1 C2 
    864 23 12.3532 3.51674 42.24 111 " " " " A 70 0 0 "TRP " " O  " " " 8 0 1 C2 
    865 14 10.1923 1.02073 41.3154 111 " " " " A 2 0 0 "TRP " " CB " " " 6 0 1 C2 
    866 14 10.2671 0.592543 42.7322 111 " " " " A 2 0 0 "TRP " " CG " " " 6 0 1 C2 
    867 14 9.33049 0.867385 43.7257 111 " " " " A 2 0 0 "TRP " " CD1" " " 6 0 1 C2 
    868 14 11.3239 -0.227504 43.2729 111 " " " " A 2 0 0 "TRP " " CD2" " " 6 0 1 C2 
    869 40 9.79505 0.191745 44.8234 111 " " " " A 43 0 0 "TRP " " NE1" " " 7 0 1 C2 
    870 14 10.9851 -0.504702 44.616 111 " " " " A 2 0 0 "TRP " " CE2" " " 6 0 1 C2 
    871 14 12.4987 -0.789844 42.787 111 " " " " A 2 0 0 "TRP " " CE3" " " 6 0 1 C2 
    872 14 11.814 -1.27006 45.4213 111 " " " " A 2 0 0 "TRP " " CZ2" " " 6 0 1 C2 
    873 14 13.4022 -1.47185 43.6181 111 " " " " A 2 0 0 "TRP " " CZ3" " " 6 0 1 C2 
    874 14 13.0069 -1.74557 44.9352 111 " " " " A 2 0 0 "TRP " " CH2" " " 6 0 1 C2 
    875 40 13.0977 2.10903 40.6133 112 " " " " A 43 0 0 "LEU " " N  " " " 7 0 1 C2 
    876 14 14.5111 2.40737 40.699 112 " " " " A 2 0 0 "LEU " " CA " " " 6 0 1 C2 
    877 14 14.8548 3.93796 40.793 112 " " " " A 2 0 0 "LEU " " C  " " " 6 0 1 C2 
    878 23 15.9972 4.18731 41.2106 112 " " " " A 70 0 0 "LEU " " O  " " " 8 0 1 C2 
    879 14 15.3513 1.65087 39.6168 112 " " " " A 2 0 0 "LEU " " CB " " " 6 0 1 C2 
    880 14 15.4489 0.177205 39.7019 112 " " " " A 2 0 0 "LEU " " CG " " " 6 0 1 C2 
    881 14 15.7784 -0.440798 38.3732 112 " " " " A 2 0 0 "LEU " " CD1" " " 6 0 1 C2 
    882 14 16.2471 -0.244179 40.9858 112 " " " " A 2 0 0 "LEU " " CD2" " " 6 0 1 C2 
    883 40 14.0433 4.92658 40.2938 113 " " " " A 43 0 0 "LYS " " N  " " " 7 0 1 C2 
    884 14 14.4121 6.37913 40.428 113 " " " " A 2 0 0 "LYS " " CA " " " 6 0 1 C2 
    885 14 14.4904 6.89925 41.884 113 " " " " A 2 0 0 "LYS " " C  " " " 6 0 1 C2 
    886 23 15.1077 7.92824 42.1109 113 " " " " A 70 0 0 "LYS " " O  " " " 8 0 1 C2 
    887 14 13.52 7.19155 39.4571 113 " " " " A 2 0 0 "LYS " " CB " " " 6 0 1 C2 
    888 14 14.1223 8.56583 38.9999 113 " " " " A 2 0 0 "LYS " " CG " " " 6 0 1 C2 
    889 14 15.2393 8.62236 37.9821 113 " " " " A 2 0 0 "LYS " " CD " " " 6 0 1 C2 
    890 14 15.3076 9.95329 37.2411 113 " " " " A 2 0 0 "LYS " " CE " " " 6 0 1 C2 
    891 40 15.8843 9.82667 35.9389 113 " " " " A 43 0 0 "LYS " " NZ " " " 7 0 1 C2 
    892 40 13.9697 6.1043 42.8106 114 " " " " A 43 0 0 "ALA " " N  " " " 7 0 1 C2 
    893 14 13.8685 6.42999 44.2851 114 " " " " A 2 0 0 "ALA " " CA " " " 6 0 1 C2 
    894 14 13.0131 5.30698 44.7672 114 " " " " A 2 0 0 "ALA " " C  " " " 6 0 1 C2 
    895 23 11.772 5.32957 44.8224 114 " " " " A 70 0 0 "ALA " " O  " " " 8 0 1 C2 
    896 14 13.0758 7.71817 44.5416 114 " " " " A 2 0 0 "ALA " " CB " " " 6 0 1 C2 
    897 40 13.685 4.24786 45.2784 115 " " " " A 43 0 0 "PRO " " N  " " " 7 0 1 C2 
    898 14 12.8636 3.15815 45.8846 115 " " " " A 2 0 0 "PRO " " CA " " " 6 0 1 C2 
    899 14 12.5131 3.47698 47.3518 115 " " " " A 2 0 0 "PRO " " C  " " " 6 0 1 C2 
    900 23 13.0057 2.88393 48.3651 115 " " " " A 70 0 0 "PRO " " O  " " " 8 0 1 C2 
    901 14 13.8197 1.99909 45.7963 115 " " " " A 2 0 0 "PRO " " CB " " " 6 0 1 C2 
    902 14 15.1952 2.59882 46.0294 115 " " " " A 2 0 0 "PRO " " CG " " " 6 0 1 C2 
    903 14 15.094 3.89989 45.3009 115 " " " " A 2 0 0 "PRO " " CD " " " 6 0 1 C2 
    904 40 11.6406 4.53064 47.4746 116 " " " " A 43 0 0 "ASP " " N  " " " 7 0 1 C2 
    905 14 11.1222 5.01212 48.7438 116 " " " " A 2 0 0 "ASP " " CA " " " 6 0 1 C2 
    906 14 9.62802 5.25951 48.5134 116 " " " " A 2 0 0 "ASP " " C  " " " 6 0 1 C2 
    907 23 8.92922 5.65466 49.5237 116 " " " " A 70 0 0 "ASP " " O  " " " 8 0 1 C2 
    908 14 12.0106 6.07083 49.4483 116 " " " " A 2 0 0 "ASP " " CB " " " 6 0 1 C2 
    909 14 11.7269 7.54614 48.9398 116 " " " " A 2 0 0 "ASP " " CG " " " 6 0 1 C2 
    910 23 11.3067 8.35872 49.7907 116 " " " " A 70 0 0 "ASP " " OD1" " " 8 0 1 C2 
    911 23 11.9258 7.80975 47.75 116 " " " " A 70 0 0 "ASP " " OD2" " " 8 0 1 C2 
    912 40 9.02906 4.91239 47.3731 117 " " " " A 43 0 0 "THR " " N  " " " 7 0 1 C2 
    913 14 7.66017 5.25967 47.0028 117 " " " " A 2 0 0 "THR " " CA " " " 6 0 1 C2 
    914 14 6.59484 4.35863 47.7656 117 " " " " A 2 0 0 "THR " " C  " " " 6 0 1 C2 
    915 23 6.86823 3.21946 48.167 117 " " " " A 70 0 0 "THR " " O  " " " 8 0 1 C2 
    916 14 7.51659 5.19462 45.5046 117 " " " " A 2 0 0 "THR " " CB " " " 6 0 1 C2 
    917 23 6.24424 5.53649 45.128 117 " " " " A 70 0 0 "THR " " OG1" " " 8 0 1 C2 
    918 14 7.69276 3.81274 44.8948 117 " " " " A 2 0 0 "THR " " CG2" " " 6 0 1 C2 
    919 40 5.34494 4.82448 47.8206 118 " " " " A 43 0 0 "THR " " N  " " " 7 0 1 C2 
    920 14 4.17014 4.2383 48.5238 118 " " " " A 2 0 0 "THR " " CA " " " 6 0 1 C2 
    921 14 3.00951 4.35877 47.4949 118 " " " " A 2 0 0 "THR " " C  " " " 6 0 1 C2 
    922 23 1.84953 4.15207 47.8854 118 " " " " A 70 0 0 "THR " " O  " " " 8 0 1 C2 
    923 14 3.89993 4.86829 49.9081 118 " " " " A 2 0 0 "THR " " CB " " " 6 0 1 C2 
    924 23 3.77925 6.24578 49.9184 118 " " " " A 70 0 0 "THR " " OG1" " " 8 0 1 C2 
    925 14 5.05547 4.42057 50.9296 118 " " " " A 2 0 0 "THR " " CG2" " " 6 0 1 C2 
    926 40 3.31446 4.66343 46.2585 119 " " " " A 43 0 0 "ASP " " N  " " " 7 0 1 C2 
    927 14 2.29753 5.01609 45.2643 119 " " " " A 2 0 0 "ASP " " CA " " " 6 0 1 C2 
    928 14 2.04445 3.66232 44.5105 119 " " " " A 2 0 0 "ASP " " C  " " " 6 0 1 C2 
    929 23 2.95675 2.9229 44.1252 119 " " " " A 70 0 0 "ASP " " O  " " " 8 0 1 C2 
    930 14 2.851 6.08902 44.3425 119 " " " " A 2 0 0 "ASP " " CB " " " 6 0 1 C2 
    931 14 2.28536 6.26987 42.8863 119 " " " " A 2 0 0 "ASP " " CG " " " 6 0 1 C2 
    932 23 1.88879 5.34248 42.1827 119 " " " " A 70 0 0 "ASP " " OD1" " " 8 0 1 C2 
    933 23 2.32146 7.4922 42.4505 119 " " " " A 70 0 0 "ASP " " OD2" " " 8 0 1 C2 
    934 40 0.770523 3.31267 44.2792 120 " " " " A 43 0 0 "PRO " " N  " " " 7 0 1 C2 
    935 14 0.261953 1.99073 43.9413 120 " " " " A 2 0 0 "PRO " " CA " " " 6 0 1 C2 
    936 14 0.588754 1.62215 42.4837 120 " " " " A 2 0 0 "PRO " " C  " " " 6 0 1 C2 
    937 23 0.43547 0.472616 42.1012 120 " " " " A 70 0 0 "PRO " " O  " " " 8 0 1 C2 
    938 14 -1.19096 2.0282 44.3889 120 " " " " A 2 0 0 "PRO " " CB " " " 6 0 1 C2 
    939 14 -1.65912 3.44981 44.1126 120 " " " " A 2 0 0 "PRO " " CG " " " 6 0 1 C2 
    940 14 -0.387312 4.26794 44.4384 120 " " " " A 2 0 0 "PRO " " CD " " " 6 0 1 C2 
    941 40 0.970718 2.57585 41.6335 121 " " " " A 43 0 0 "THR " " N  " " " 7 0 1 C2 
    942 14 1.3292 2.44428 40.2107 121 " " " " A 2 0 0 "THR " " CA " " " 6 0 1 C2 
    943 14 2.84522 2.19487 39.9941 121 " " " " A 2 0 0 "THR " " C  " " " 6 0 1 C2 
    944 23 3.35752 1.30754 39.3001 121 " " " " A 70 0 0 "THR " " O  " " " 8 0 1 C2 
    945 14 0.780149 3.63717 39.3644 121 " " " " A 2 0 0 "THR " " CB " " " 6 0 1 C2 
    946 23 1.59807 4.75865 39.5916 121 " " " " A 70 0 0 "THR " " OG1" " " 8 0 1 C2 
    947 14 -0.665318 4.00142 39.5358 121 " " " " A 2 0 0 "THR " " CG2" " " 6 0 1 C2 
    948 40 3.62329 3.02296 40.7557 122 " " " " A 43 0 0 "VAL " " N  " " " 7 0 1 C2 
    949 14 5.09108 3.00778 40.5814 122 " " " " A 2 0 0 "VAL " " CA " " " 6 0 1 C2 
    950 14 5.64684 1.83953 41.3911 122 " " " " A 2 0 0 "VAL " " C  " " " 6 0 1 C2 
    951 23 6.53257 1.19152 40.9599 122 " " " " A 70 0 0 "VAL " " O  " " " 8 0 1 C2 
    952 14 5.68101 4.33761 41.0671 122 " " " " A 2 0 0 "VAL " " CB " " " 6 0 1 C2 
    953 14 7.18327 4.5006 40.9582 122 " " " " A 2 0 0 "VAL " " CG1" " " 6 0 1 C2 
    954 14 5.0381 5.4806 40.2807 122 " " " " A 2 0 0 "VAL " " CG2" " " 6 0 1 C2 
    955 40 5.01711 1.4664 42.493 123 " " " " A 43 0 0 "SER " " N  " " " 7 0 1 C2 
    956 14 5.37048 0.321202 43.3478 123 " " " " A 2 0 0 "SER " " CA " " " 6 0 1 C2 
    957 14 4.90542 -1.07259 42.8407 123 " " " " A 2 0 0 "SER " " C  " " " 6 0 1 C2 
    958 23 5.29423 -2.10669 43.47 123 " " " " A 70 0 0 "SER " " O  " " " 8 0 1 C2 
    959 14 4.95252 0.539809 44.7887 123 " " " " A 2 0 0 "SER " " CB " " " 6 0 1 C2 
    960 23 3.5373 0.554763 44.9946 123 " " " " A 70 0 0 "SER " " OG " " " 8 0 1 C2 
    961 40 4.21101 -1.11761 41.6615 124 " " " " A 43 0 0 "ALA " " N  " " " 7 0 1 C2 
    962 14 3.6694 -2.2784 40.9562 124 " " " " A 2 0 0 "ALA " " CA " " " 6 0 1 C2 
    963 14 4.62473 -2.70636 39.776 124 " " " " A 2 0 0 "ALA " " C  " " " 6 0 1 C2 
    964 23 4.4743 -3.72562 39.1079 124 " " " " A 70 0 0 "ALA " " O  " " " 8 0 1 C2 
    965 14 2.30726 -2.06019 40.3603 124 " " " " A 2 0 0 "ALA " " CB " " " 6 0 1 C2 
    966 40 5.739 -1.91041 39.5485 125 " " " " A 43 0 0 "MET " " N  " " " 7 0 1 C2 
    967 14 6.5901 -2.04659 38.3712 125 " " " " A 2 0 0 "MET " " CA " " " 6 0 1 C2 
    968 14 7.68149 -3.10787 38.668 125 " " " " A 2 0 0 "MET " " C  " " " 6 0 1 C2 
    969 23 8.84282 -3.06621 38.2076 125 " " " " A 70 0 0 "MET " " O  " " " 8 0 1 C2 
    970 14 7.29803 -0.705114 38.1101 125 " " " " A 2 0 0 "MET " " CB " " " 6 0 1 C2 
    971 14 6.38661 0.338896 37.4261 125 " " " " A 2 0 0 "MET " " CG " " " 6 0 1 C2 
    972 52 7.10623 1.88143 36.9652 125 " " " " A 13 0 0 "MET " " SD " " " 16 0 1 C2 
    973 14 5.62186 2.64537 36.1942 125 " " " " A 2 0 0 "MET " " CE " " " 6 0 1 C2 
    974 40 7.3787 -4.12672 39.5228 126 " " " " A 43 0 0 "LYS " " N  " " " 7 0 1 C2 
    975 14 8.23267 -5.21208 40.0629 126 " " " " A 2 0 0 "LYS " " CA " " " 6 0 1 C2 
    976 14 7.31976 -6.3547 40.4884 126 " " " " A 2 0 0 "LYS " " C  " " " 6 0 1 C2 
    977 23 6.17496 -6.16534 40.985 126 " " " " A 70 0 0 "LYS " " O  " " " 8 0 1 C2 
    978 14 9.04684 -4.54013 41.2365 126 " " " " A 2 0 0 "LYS " " CB " " " 6 0 1 C2 
    979 14 8.25037 -4.1386 42.4187 126 " " " " A 2 0 0 "LYS " " CG " " " 6 0 1 C2 
    980 14 9.05498 -3.59338 43.5411 126 " " " " A 2 0 0 "LYS " " CD " " " 6 0 1 C2 
    981 14 8.23162 -3.0794 44.761 126 " " " " A 2 0 0 "LYS " " CE " " " 6 0 1 C2 
    982 40 6.91358 -3.65032 45.0611 126 " " " " A 43 0 0 "LYS " " NZ " " " 7 0 1 C2 
    983 40 7.73349 -7.58357 40.1111 127 " " " " A 43 0 0 "THR " " N  " " " 7 0 1 C2 
    984 14 7.03673 -8.88637 40.2804 127 " " " " A 2 0 0 "THR " " CA " " " 6 0 1 C2 
    985 14 7.16856 -9.26304 41.7391 127 " " " " A 2 0 0 "THR " " C  " " " 6 0 1 C2 
    986 23 8.14287 -9.0397 42.3616 127 " " " " A 70 0 0 "THR " " O  " " " 8 0 1 C2 
    987 14 7.67778 -9.96554 39.2687 127 " " " " A 2 0 0 "THR " " CB " " " 6 0 1 C2 
    988 23 9.09 -10.1895 39.6033 127 " " " " A 70 0 0 "THR " " OG1" " " 8 0 1 C2 
    989 14 7.62765 -9.51007 37.8441 127 " " " " A 2 0 0 "THR " " CG2" " " 6 0 1 C2 
    990 40 6.17492 -9.94975 42.3777 128 " " " " A 43 0 0 "GLN " " N  " " " 7 0 1 C2 
    991 14 6.15144 -10.3635 43.804 128 " " " " A 2 0 0 "GLN " " CA " " " 6 0 1 C2 
    992 14 7.42641 -11.1286 44.2635 128 " " " " A 2 0 0 "GLN " " C  " " " 6 0 1 C2 
    993 23 7.70731 -11.1459 45.4218 128 " " " " A 70 0 0 "GLN " " O  " " " 8 0 1 C2 
    994 14 4.76376 -11.0237 44.2131 128 " " " " A 2 0 0 "GLN " " CB " " " 6 0 1 C2 
    995 14 4.61224 -12.5569 43.8094 128 " " " " A 2 0 0 "GLN " " CG " " " 6 0 1 C2 
    996 14 3.34255 -13.1331 44.3694 128 " " " " A 2 0 0 "GLN " " CD " " " 6 0 1 C2 
    997 23 2.93273 -12.9203 45.5197 128 " " " " A 70 0 0 "GLN " " OE1" " " 8 0 1 C2 
    998 40 2.68272 -13.9954 43.6036 128 " " " " A 43 0 0 "GLN " " NE2" " " 7 0 1 C2 
    999 40 7.93841 -11.9483 43.2811 129 " " " " A 43 0 0 "ASP " " N  " " " 7 0 1 C2 
    1000 14 8.99987 -12.9244 43.4497 129 " " " " A 2 0 0 "ASP " " CA " " " 6 0 1 C2 
    1001 14 10.3713 -12.1689 43.3638 129 " " " " A 2 0 0 "ASP " " C  " " " 6 0 1 C2 
    1002 23 11.3659 -12.7699 43.594 129 " " " " A 70 0 0 "ASP " " O  " " " 8 0 1 C2 
    1003 14 8.91069 -14.1082 42.4985 129 " " " " A 2 0 0 "ASP " " CB " " " 6 0 1 C2 
    1004 14 9.14987 -13.8435 41.0148 129 " " " " A 2 0 0 "ASP " " CG " " " 6 0 1 C2 
    1005 23 9.05128 -12.678 40.6268 129 " " " " A 70 0 0 "ASP " " OD1" " " 8 0 1 C2 
    1006 23 9.56926 -14.8013 40.3315 129 " " " " A 70 0 0 "ASP " " OD2" " " 8 0 1 C2 
    1007 40 10.3789 -10.9094 42.8047 130 " " " " A 43 0 0 "LEU " " N  " " " 7 0 1 C2 
    1008 14 11.4997 -9.97021 43.0913 130 " " " " A 2 0 0 "LEU " " CA " " " 6 0 1 C2 
    1009 14 12.6634 -10.1117 42.0538 130 " " " " A 2 0 0 "LEU " " C  " " " 6 0 1 C2 
    1010 23 13.6768 -9.44663 42.2163 130 " " " " A 70 0 0 "LEU " " O  " " " 8 0 1 C2 
    1011 14 11.8126 -9.69441 44.6379 130 " " " " A 2 0 0 "LEU " " CB " " " 6 0 1 C2 
    1012 14 10.7594 -8.90963 45.3593 130 " " " " A 2 0 0 "LEU " " CG " " " 6 0 1 C2 
    1013 14 10.7978 -9.21463 46.9176 130 " " " " A 2 0 0 "LEU " " CD1" " " 6 0 1 C2 
    1014 14 10.8758 -7.39339 45.0458 130 " " " " A 2 0 0 "LEU " " CD2" " " 6 0 1 C2 
    1015 40 12.5237 -10.8146 40.9079 131 " " " " A 43 0 0 "ARG " " N  " " " 7 0 1 C2 
    1016 14 13.4837 -11.0969 39.8887 131 " " " " A 2 0 0 "ARG " " CA " " " 6 0 1 C2 
    1017 14 13.3873 -10.1378 38.7119 131 " " " " A 2 0 0 "ARG " " C  " " " 6 0 1 C2 
    1018 23 14.3846 -9.78075 38.1329 131 " " " " A 70 0 0 "ARG " " O  " " " 8 0 1 C2 
    1019 14 13.3534 -12.6261 39.4388 131 " " " " A 2 0 0 "ARG " " CB " " " 6 0 1 C2 
    1020 14 12.8329 -13.5046 40.5163 131 " " " " A 2 0 0 "ARG " " CG " " " 6 0 1 C2 
    1021 14 13.0678 -15.0143 40.1585 131 " " " " A 2 0 0 "ARG " " CD " " " 6 0 1 C2 
    1022 40 11.982 -15.5702 39.2808 131 " " " " A 43 0 0 "ARG " " NE " " " 7 0 1 C2 
    1023 14 12.135 -16.2293 38.1155 131 " " " " A 2 0 0 "ARG " " CZ " " " 6 0 1 C2 
    1024 40 10.9978 -16.67 37.5347 131 " " " " A 43 0 0 "ARG " " NH1" " " 7 0 1 C2 
    1025 40 13.3375 -16.6233 37.7081 131 " " " " A 43 0 0 "ARG " " NH2" " " 7 0 1 C2 
    1026 40 12.1976 -9.62387 38.3896 132 " " " " A 43 0 0 "HIE " " N  " " " 7 0 1 C2 
    1027 14 12.0673 -8.6514 37.2731 132 " " " " A 2 0 0 "HIE " " CA " " " 6 0 1 C2 
    1028 14 11.4515 -7.31509 37.6584 132 " " " " A 2 0 0 "HIE " " C  " " " 6 0 1 C2 
    1029 23 10.6287 -7.20981 38.5707 132 " " " " A 70 0 0 "HIE " " O  " " " 8 0 1 C2 
    1030 14 11.2032 -9.18894 36.0962 132 " " " " A 2 0 0 "HIE " " CB " " " 6 0 1 C2 
    1031 14 11.8925 -9.36034 34.7619 132 " " " " A 2 0 0 "HIE " " CG " " " 6 0 1 C2 
    1032 40 12.1369 -8.31248 33.8779 132 " " " " A 43 0 0 "HIE " " ND1" " " 7 0 1 C2 
    1033 14 12.446 -10.5053 34.2312 132 " " " " A 2 0 0 "HIE " " CD2" " " 6 0 1 C2 
    1034 14 12.8584 -8.85793 32.8937 132 " " " " A 2 0 0 "HIE " " CE1" " " 6 0 1 C2 
    1035 40 12.9733 -10.1648 32.9734 132 " " " " A 43 0 0 "HIE " " NE2" " " 7 0 1 C2 
    1036 40 11.8821 -6.22153 36.9728 133 " " " " A 43 0 0 "THR " " N  " " " 7 0 1 C2 
    1037 14 11.4734 -4.83747 37.0437 133 " " " " A 2 0 0 "THR " " CA " " " 6 0 1 C2 
    1038 14 11.3816 -4.14447 35.6605 133 " " " " A 2 0 0 "THR " " C  " " " 6 0 1 C2 
    1039 23 12.0126 -4.58124 34.6945 133 " " " " A 70 0 0 "THR " " O  " " " 8 0 1 C2 
    1040 14 12.1588 -4.01808 38.2476 133 " " " " A 2 0 0 "THR " " CB " " " 6 0 1 C2 
    1041 23 11.4747 -2.7734 38.5282 133 " " " " A 70 0 0 "THR " " OG1" " " 8 0 1 C2 
    1042 14 13.5662 -3.60356 38.0752 133 " " " " A 2 0 0 "THR " " CG2" " " 6 0 1 C2 
    1043 40 10.6858 -2.98921 35.621 134 " " " " A 43 0 0 "PHE " " N  " " " 7 0 1 C2 
    1044 14 10.5277 -2.14422 34.4304 134 " " " " A 2 0 0 "PHE " " CA " " " 6 0 1 C2 
    1045 14 10.6151 -0.677539 34.7531 134 " " " " A 2 0 0 "PHE " " C  " " " 6 0 1 C2 
    1046 23 10.3285 -0.271979 35.8722 134 " " " " A 70 0 0 "PHE " " O  " " " 8 0 1 C2 
    1047 14 9.40129 -2.62662 33.508 134 " " " " A 2 0 0 "PHE " " CB " " " 6 0 1 C2 
    1048 14 8.01501 -1.99225 33.7794 134 " " " " A 2 0 0 "PHE " " CG " " " 6 0 1 C2 
    1049 14 7.0798 -2.71995 34.4623 134 " " " " A 2 0 0 "PHE " " CD1" " " 6 0 1 C2 
    1050 14 7.63249 -0.767444 33.1833 134 " " " " A 2 0 0 "PHE " " CD2" " " 6 0 1 C2 
    1051 14 5.74906 -2.11862 34.6862 134 " " " " A 2 0 0 "PHE " " CE1" " " 6 0 1 C2 
    1052 14 6.35347 -0.164302 33.3591 134 " " " " A 2 0 0 "PHE " " CE2" " " 6 0 1 C2 
    1053 14 5.39991 -0.8437 34.1434 134 " " " " A 2 0 0 "PHE " " CZ " " " 6 0 1 C2 
    1054 40 11.0335 0.0238794 33.7193 135 " " " " A 43 0 0 "ILE " " N  " " " 7 0 1 C2 
    1055 14 11.1781 1.45638 33.7222 135 " " " " A 2 0 0 "ILE " " CA " " " 6 0 1 C2 
    1056 14 10.6898 1.97356 32.3699 135 " " " " A 2 0 0 "ILE " " C  " " " 6 0 1 C2 
    1057 23 10.6459 1.23341 31.374 135 " " " " A 70 0 0 "ILE " " O  " " " 8 0 1 C2 
    1058 14 12.7375 1.81113 33.723 135 " " " " A 2 0 0 "ILE " " CB " " " 6 0 1 C2 
    1059 14 13.6493 1.19968 32.6864 135 " " " " A 2 0 0 "ILE " " CG1" " " 6 0 1 C2 
    1060 14 13.3215 1.64209 35.1692 135 " " " " A 2 0 0 "ILE " " CG2" " " 6 0 1 C2 
    1061 14 13.8325 1.91532 31.3217 135 " " " " A 2 0 0 "ILE " " CD1" " " 6 0 1 C2 
    1062 40 10.1388 3.19543 32.4268 136 " " " " A 43 0 0 "SER " " N  " " " 7 0 1 C2 
    1063 14 9.51601 3.96878 31.3486 136 " " " " A 2 0 0 "SER " " CA " " " 6 0 1 C2 
    1064 14 10.5631 4.9609 30.8922 136 " " " " A 2 0 0 "SER " " C  " " " 6 0 1 C2 
    1065 23 11.1644 5.68897 31.6891 136 " " " " A 70 0 0 "SER " " O  " " " 8 0 1 C2 
    1066 14 8.28393 4.72307 31.8864 136 " " " " A 2 0 0 "SER " " CB " " " 6 0 1 C2 
    1067 23 7.32818 3.74759 32.3432 136 " " " " A 70 0 0 "SER " " OG " " " 8 0 1 C2 
    1068 40 10.7236 5.09454 29.5427 137 " " " " A 43 0 0 "ILE " " N  " " " 7 0 1 C2 
    1069 14 11.5166 6.13809 28.8884 137 " " " " A 2 0 0 "ILE " " CA " " " 6 0 1 C2 
    1070 14 10.5962 7.16761 28.0828 137 " " " " A 2 0 0 "ILE " " C  " " " 6 0 1 C2 
    1071 23 10.1458 6.84578 26.9817 137 " " " " A 70 0 0 "ILE " " O  " " " 8 0 1 C2 
    1072 14 12.5739 5.51072 27.9983 137 " " " " A 2 0 0 "ILE " " CB " " " 6 0 1 C2 
    1073 14 13.4613 4.53912 28.8124 137 " " " " A 2 0 0 "ILE " " CG1" " " 6 0 1 C2 
    1074 14 13.4052 6.45022 27.1939 137 " " " " A 2 0 0 "ILE " " CG2" " " 6 0 1 C2 
    1075 14 14.0394 3.43984 27.9099 137 " " " " A 2 0 0 "ILE " " CD1" " " 6 0 1 C2 
    1076 40 10.4327 8.40728 28.6379 138 " " " " A 43 0 0 "PRO " " N  " " " 7 0 1 C2 
    1077 14 9.82522 9.41498 27.8291 138 " " " " A 2 0 0 "PRO " " CA " " " 6 0 1 C2 
    1078 14 10.7168 10.0423 26.7116 138 " " " " A 2 0 0 "PRO " " C  " " " 6 0 1 C2 
    1079 23 11.8446 10.4245 26.947 138 " " " " A 70 0 0 "PRO " " O  " " " 8 0 1 C2 
    1080 14 9.40654 10.4432 28.8857 138 " " " " A 2 0 0 "PRO " " CB " " " 6 0 1 C2 
    1081 14 10.4034 10.3524 29.9717 138 " " " " A 2 0 0 "PRO " " CG " " " 6 0 1 C2 
    1082 14 10.8055 8.87893 30.0395 138 " " " " A 2 0 0 "PRO " " CD " " " 6 0 1 C2 
    1083 40 10.1577 10.212 25.5634 139 " " " " A 43 0 0 "LEU " " N  " " " 7 0 1 C2 
    1084 14 10.7681 10.9274 24.3753 139 " " " " A 2 0 0 "LEU " " CA " " " 6 0 1 C2 
    1085 14 10.1557 12.3285 24.2363 139 " " " " A 2 0 0 "LEU " " C  " " " 6 0 1 C2 
    1086 23 9.0951 12.6479 24.7824 139 " " " " A 70 0 0 "LEU " " O  " " " 8 0 1 C2 
    1087 14 10.5602 10.0344 23.1042 139 " " " " A 2 0 0 "LEU " " CB " " " 6 0 1 C2 
    1088 14 11.7232 9.08437 22.8155 139 " " " " A 2 0 0 "LEU " " CG " " " 6 0 1 C2 
    1089 14 11.9886 8.24489 24.045 139 " " " " A 2 0 0 "LEU " " CD1" " " 6 0 1 C2 
    1090 14 11.3617 8.24701 21.5238 139 " " " " A 2 0 0 "LEU " " CD2" " " 6 0 1 C2 
    1091 40 10.9192 13.2081 23.4935 140 " " " " A 43 0 0 "GLN " " N  " " " 7 0 1 C2 
    1092 14 10.5114 14.6358 23.2373 140 " " " " A 2 0 0 "GLN " " CA " " " 6 0 1 C2 
    1093 14 9.39315 14.8483 22.147 140 " " " " A 2 0 0 "GLN " " C  " " " 6 0 1 C2 
    1094 23 8.73226 15.8797 22.1038 140 " " " " A 70 0 0 "GLN " " O  " " " 8 0 1 C2 
    1095 14 11.7632 15.5198 22.9029 140 " " " " A 2 0 0 "GLN " " CB " " " 6 0 1 C2 
    1096 14 12.6354 15.6618 24.2207 140 " " " " A 2 0 0 "GLN " " CG " " " 6 0 1 C2 
    1097 14 12.1913 16.8266 25.1543 140 " " " " A 2 0 0 "GLN " " CD " " " 6 0 1 C2 
    1098 23 11.0034 17.1267 25.4237 140 " " " " A 70 0 0 "GLN " " OE1" " " 8 0 1 C2 
    1099 40 13.1962 17.6315 25.5149 140 " " " " A 43 0 0 "GLN " " NE2" " " 7 0 1 C2 
    1100 40 9.14035 13.8277 21.3194 141 " " " " A 43 0 0 "GLY " " N  " " " 7 0 1 C2 
    1101 14 7.99498 13.6782 20.4503 141 " " " " A 2 0 0 "GLY " " CA " " " 6 0 1 C2 
    1102 14 6.75959 13.1109 21.1879 141 " " " " A 2 0 0 "GLY " " C  " " " 6 0 1 C2 
    1103 23 6.87789 12.358 22.1177 141 " " " " A 70 0 0 "GLY " " O  " " " 8 0 1 C2 
    1104 40 5.52683 13.5351 20.8245 142 " " " " A 43 0 0 "ASP " " N  " " " 7 0 1 C2 
    1105 14 4.31128 13.2883 21.5744 142 " " " " A 2 0 0 "ASP " " CA " " " 6 0 1 C2 
    1106 14 3.09612 12.9575 20.662 142 " " " " A 2 0 0 "ASP " " C  " " " 6 0 1 C2 
    1107 23 2.18258 12.3088 21.1773 142 " " " " A 70 0 0 "ASP " " O  " " " 8 0 1 C2 
    1108 14 3.9785 14.4426 22.5272 142 " " " " A 2 0 0 "ASP " " CB " " " 6 0 1 C2 
    1109 14 3.3536 15.7327 21.9406 142 " " " " A 2 0 0 "ASP " " CG " " " 6 0 1 C2 
    1110 23 3.85395 16.2884 20.9375 142 " " " " A 70 0 0 "ASP " " OD1" " " 8 0 1 C2 
    1111 23 2.33887 16.1279 22.6013 142 " " " " A 70 0 0 "ASP " " OD2" " " 8 0 1 C2 
    1112 40 3.05169 13.3506 19.4044 143 " " " " A 43 0 0 "ASP " " N  " " " 7 0 1 C2 
    1113 14 2.13533 12.898 18.3866 143 " " " " A 2 0 0 "ASP " " CA " " " 6 0 1 C2 
    1114 14 2.64595 11.5673 17.8948 143 " " " " A 2 0 0 "ASP " " C  " " " 6 0 1 C2 
    1115 23 3.84237 11.2115 17.9533 143 " " " " A 70 0 0 "ASP " " O  " " " 8 0 1 C2 
    1116 14 1.9931 13.9703 17.2645 143 " " " " A 2 0 0 "ASP " " CB " " " 6 0 1 C2 
    1117 14 3.18267 14.0298 16.2619 143 " " " " A 2 0 0 "ASP " " CG " " " 6 0 1 C2 
    1118 23 3.29147 13.1236 15.4332 143 " " " " A 70 0 0 "ASP " " OD1" " " 8 0 1 C2 
    1119 23 3.90901 15.0841 16.3272 143 " " " " A 70 0 0 "ASP " " OD2" " " 8 0 1 C2 
    1120 40 1.70624 10.8187 17.3362 144 " " " " A 43 0 0 "ASP " " N  " " " 7 0 1 C2 
    1121 14 1.80652 9.42912 17.0311 144 " " " " A 2 0 0 "ASP " " CA " " " 6 0 1 C2 
    1122 14 2.54965 9.23037 15.6275 144 " " " " A 2 0 0 "ASP " " C  " " " 6 0 1 C2 
    1123 23 2.65561 8.10669 15.1515 144 " " " " A 70 0 0 "ASP " " O  " " " 8 0 1 C2 
    1124 14 0.485967 8.62261 16.9832 144 " " " " A 2 0 0 "ASP " " CB " " " 6 0 1 C2 
    1125 14 -0.326311 8.7912 18.2678 144 " " " " A 2 0 0 "ASP " " CG " " " 6 0 1 C2 
    1126 23 0.0228803 8.14179 19.2833 144 " " " " A 70 0 0 "ASP " " OD1" " " 8 0 1 C2 
    1127 23 -1.30435 9.61983 18.2297 144 " " " " A 70 0 0 "ASP " " OD2" " " 8 0 1 C2 
    1128 40 3.08844 10.2735 14.9502 145 " " " " A 43 0 0 "ASP " " N  " " " 7 0 1 C2 
    1129 14 4.06737 10.2022 13.8123 145 " " " " A 2 0 0 "ASP " " CA " " " 6 0 1 C2 
    1130 14 5.4828 10.5913 14.3001 145 " " " " A 2 0 0 "ASP " " C  " " " 6 0 1 C2 
    1131 23 6.41645 9.97654 13.9827 145 " " " " A 70 0 0 "ASP " " O  " " " 8 0 1 C2 
    1132 14 3.70572 10.9393 12.5385 145 " " " " A 2 0 0 "ASP " " CB " " " 6 0 1 C2 
    1133 14 2.24799 10.6503 12.0451 145 " " " " A 2 0 0 "ASP " " CG " " " 6 0 1 C2 
    1134 23 1.53136 11.6321 11.8732 145 " " " " A 70 0 0 "ASP " " OD1" " " 8 0 1 C2 
    1135 23 1.91519 9.53317 11.6378 145 " " " " A 70 0 0 "ASP " " OD2" " " 8 0 1 C2 
    1136 40 5.67643 11.5948 15.1869 146 " " " " A 43 0 0 "GLU " " N  " " " 7 0 1 C2 
    1137 14 6.98575 12.0708 15.6887 146 " " " " A 2 0 0 "GLU " " CA " " " 6 0 1 C2 
    1138 14 7.55703 11.1403 16.7895 146 " " " " A 2 0 0 "GLU " " C  " " " 6 0 1 C2 
    1139 23 8.77217 10.9508 16.901 146 " " " " A 70 0 0 "GLU " " O  " " " 8 0 1 C2 
    1140 14 7.00258 13.5004 16.2507 146 " " " " A 2 0 0 "GLU " " CB " " " 6 0 1 C2 
    1141 14 6.73191 14.6271 15.1989 146 " " " " A 2 0 0 "GLU " " CG " " " 6 0 1 C2 
    1142 14 7.96583 15.1826 14.4163 146 " " " " A 2 0 0 "GLU " " CD " " " 6 0 1 C2 
    1143 23 8.93723 15.5511 15.1166 146 " " " " A 70 0 0 "GLU " " OE1" " " 8 0 1 C2 
    1144 23 8.00888 15.2367 13.1546 146 " " " " A 70 0 0 "GLU " " OE2" " " 8 0 1 C2 
    1145 40 6.73003 10.4709 17.6194 147 " " " " A 43 0 0 "ILE " " N  " " " 7 0 1 C2 
    1146 14 7.17392 9.59132 18.6517 147 " " " " A 2 0 0 "ILE " " CA " " " 6 0 1 C2 
    1147 14 7.98741 8.36502 18.0888 147 " " " " A 2 0 0 "ILE " " C  " " " 6 0 1 C2 
    1148 23 8.82421 7.85911 18.7403 147 " " " " A 70 0 0 "ILE " " O  " " " 8 0 1 C2 
    1149 14 5.84608 9.10028 19.4064 147 " " " " A 2 0 0 "ILE " " CB " " " 6 0 1 C2 
    1150 14 6.17247 8.41397 20.7519 147 " " " " A 2 0 0 "ILE " " CG1" " " 6 0 1 C2 
    1151 14 4.94946 8.24992 18.6404 147 " " " " A 2 0 0 "ILE " " CG2" " " 6 0 1 C2 
    1152 14 6.79949 9.22886 21.9453 147 " " " " A 2 0 0 "ILE " " CD1" " " 6 0 1 C2 
    1153 40 7.68723 7.83483 16.8611 148 " " " " A 43 0 0 "LEU " " N  " " " 7 0 1 C2 
    1154 14 8.37519 6.72607 16.2363 148 " " " " A 2 0 0 "LEU " " CA " " " 6 0 1 C2 
    1155 14 9.61133 7.27358 15.3816 148 " " " " A 2 0 0 "LEU " " C  " " " 6 0 1 C2 
    1156 23 10.4702 6.54678 14.9118 148 " " " " A 70 0 0 "LEU " " O  " " " 8 0 1 C2 
    1157 14 7.31051 6.13148 15.1861 148 " " " " A 2 0 0 "LEU " " CB " " " 6 0 1 C2 
    1158 14 6.32801 5.20165 15.9489 148 " " " " A 2 0 0 "LEU " " CG " " " 6 0 1 C2 
    1159 14 5.05565 5.04316 15.144 148 " " " " A 2 0 0 "LEU " " CD1" " " 6 0 1 C2 
    1160 14 6.98648 3.88184 16.3718 148 " " " " A 2 0 0 "LEU " " CD2" " " 6 0 1 C2 
    1161 40 9.74101 8.58026 15.2934 149 " " " " A 43 0 0 "LYS " " N  " " " 7 0 1 C2 
    1162 14 10.6694 9.3893 14.3942 149 " " " " A 2 0 0 "LYS " " CA " " " 6 0 1 C2 
    1163 14 11.7991 9.7953 15.3102 149 " " " " A 2 0 0 "LYS " " C  " " " 6 0 1 C2 
    1164 23 12.9341 9.53963 14.9338 149 " " " " A 70 0 0 "LYS " " O  " " " 8 0 1 C2 
    1165 14 9.93586 10.6052 13.7896 149 " " " " A 2 0 0 "LYS " " CB " " " 6 0 1 C2 
    1166 14 10.7931 11.5577 12.9658 149 " " " " A 2 0 0 "LYS " " CG " " " 6 0 1 C2 
    1167 14 10.0037 12.7626 12.5417 149 " " " " A 2 0 0 "LYS " " CD " " " 6 0 1 C2 
    1168 14 10.9615 13.9149 12.0874 149 " " " " A 2 0 0 "LYS " " CE " " " 6 0 1 C2 
    1169 40 10.1664 15.0865 11.6309 149 " " " " A 43 0 0 "LYS " " NZ " " " 7 0 1 C2 
    1170 40 11.5124 10.3258 16.5278 150 " " " " A 43 0 0 "ASN " " N  " " " 7 0 1 C2 
    1171 14 12.4503 10.5516 17.6038 150 " " " " A 2 0 0 "ASN " " CA " " " 6 0 1 C2 
    1172 14 13.2121 9.27805 18.0605 150 " " " " A 2 0 0 "ASN " " C  " " " 6 0 1 C2 
    1173 23 14.3471 9.42534 18.5652 150 " " " " A 70 0 0 "ASN " " O  " " " 8 0 1 C2 
    1174 14 11.7999 11.1859 18.8169 150 " " " " A 2 0 0 "ASN " " CB " " " 6 0 1 C2 
    1175 14 11.7651 12.7124 18.7295 150 " " " " A 2 0 0 "ASN " " CG " " " 6 0 1 C2 
    1176 23 10.6731 13.2672 18.5494 150 " " " " A 70 0 0 "ASN " " OD1" " " 8 0 1 C2 
    1177 40 12.8857 13.3705 18.8855 150 " " " " A 43 0 0 "ASN " " ND2" " " 7 0 1 C2 
    1178 40 12.6424 8.06981 18.0134 151 " " " " A 43 0 0 "TYR " " N  " " " 7 0 1 C2 
    1179 14 13.4014 6.83697 18.4774 151 " " " " A 2 0 0 "TYR " " CA " " " 6 0 1 C2 
    1180 14 14.5922 6.53078 17.5376 151 " " " " A 2 0 0 "TYR " " C  " " " 6 0 1 C2 
    1181 23 15.6882 6.18989 17.953 151 " " " " A 70 0 0 "TYR " " O  " " " 8 0 1 C2 
    1182 14 12.3666 5.67366 18.4946 151 " " " " A 2 0 0 "TYR " " CB " " " 6 0 1 C2 
    1183 14 12.8517 4.45221 19.2107 151 " " " " A 2 0 0 "TYR " " CG " " " 6 0 1 C2 
    1184 14 12.6862 4.33703 20.6389 151 " " " " A 2 0 0 "TYR " " CD1" " " 6 0 1 C2 
    1185 14 13.8302 3.63021 18.6076 151 " " " " A 2 0 0 "TYR " " CD2" " " 6 0 1 C2 
    1186 14 13.3834 3.36163 21.3366 151 " " " " A 2 0 0 "TYR " " CE1" " " 6 0 1 C2 
    1187 14 14.4423 2.58193 19.292 151 " " " " A 2 0 0 "TYR " " CE2" " " 6 0 1 C2 
    1188 14 14.2026 2.42679 20.6652 151 " " " " A 2 0 0 "TYR " " CZ " " " 6 0 1 C2 
    1189 23 14.7994 1.40581 21.3462 151 " " " " A 70 0 0 "TYR " " OH " " " 8 0 1 C2 
    1190 40 14.4049 6.83354 16.2487 152 " " " " A 43 0 0 "GLN " " N  " " " 7 0 1 C2 
    1191 14 15.4327 6.5384 15.2246 152 " " " " A 2 0 0 "GLN " " CA " " " 6 0 1 C2 
    1192 14 16.7906 7.14471 15.4564 152 " " " " A 2 0 0 "GLN " " C  " " " 6 0 1 C2 
    1193 23 17.8205 6.54826 15.1507 152 " " " " A 70 0 0 "GLN " " O  " " " 8 0 1 C2 
    1194 14 14.9299 6.7604 13.7875 152 " " " " A 2 0 0 "GLN " " CB " " " 6 0 1 C2 
    1195 14 13.4849 6.27543 13.5501 152 " " " " A 2 0 0 "GLN " " CG " " " 6 0 1 C2 
    1196 14 13.2212 4.82721 13.8648 152 " " " " A 2 0 0 "GLN " " CD " " " 6 0 1 C2 
    1197 23 13.9233 3.85556 13.5469 152 " " " " A 70 0 0 "GLN " " OE1" " " 8 0 1 C2 
    1198 40 12.0963 4.54187 14.401 152 " " " " A 43 0 0 "GLN " " NE2" " " 7 0 1 C2 
    1199 40 16.8048 8.30766 16.0685 153 " " " " A 43 0 0 "VAL " " N  " " " 7 0 1 C2 
    1200 14 18.0171 9.13791 16.4818 153 " " " " A 2 0 0 "VAL " " CA " " " 6 0 1 C2 
    1201 14 18.8684 8.41787 17.5957 153 " " " " A 2 0 0 "VAL " " C  " " " 6 0 1 C2 
    1202 23 20.0659 8.46722 17.5763 153 " " " " A 70 0 0 "VAL " " O  " " " 8 0 1 C2 
    1203 14 17.6092 10.5131 17.044 153 " " " " A 2 0 0 "VAL " " CB " " " 6 0 1 C2 
    1204 14 18.8795 11.407 17.1222 153 " " " " A 2 0 0 "VAL " " CG1" " " 6 0 1 C2 
    1205 14 16.5173 11.2803 16.1593 153 " " " " A 2 0 0 "VAL " " CG2" " " 6 0 1 C2 
    1206 40 18.2032 7.83621 18.5569 154 " " " " A 43 0 0 "VAL " " N  " " " 7 0 1 C2 
    1207 14 18.839 7.33487 19.7878 154 " " " " A 2 0 0 "VAL " " CA " " " 6 0 1 C2 
    1208 14 18.782 5.75003 19.7695 154 " " " " A 2 0 0 "VAL " " C  " " " 6 0 1 C2 
    1209 23 19.3649 5.14616 20.7069 154 " " " " A 70 0 0 "VAL " " O  " " " 8 0 1 C2 
    1210 14 18.0217 7.858 21.0896 154 " " " " A 2 0 0 "VAL " " CB " " " 6 0 1 C2 
    1211 14 18.3418 9.41913 21.2311 154 " " " " A 2 0 0 "VAL " " CG1" " " 6 0 1 C2 
    1212 14 16.4945 7.55502 21.1577 154 " " " " A 2 0 0 "VAL " " CG2" " " 6 0 1 C2 
    1213 40 18.134 5.04262 18.7397 155 " " " " A 43 0 0 "GLU " " N  " " " 7 0 1 C2 
    1214 14 18.2119 3.63756 18.5255 155 " " " " A 2 0 0 "GLU " " CA " " " 6 0 1 C2 
    1215 14 19.5657 2.90463 18.9526 155 " " " " A 2 0 0 "GLU " " C  " " " 6 0 1 C2 
    1216 23 19.5727 2.12484 19.9327 155 " " " " A 70 0 0 "GLU " " O  " " " 8 0 1 C2 
    1217 14 17.4944 3.28238 17.1854 155 " " " " A 2 0 0 "GLU " " CB " " " 6 0 1 C2 
    1218 14 17.3308 1.84639 16.6575 155 " " " " A 2 0 0 "GLU " " CG " " " 6 0 1 C2 
    1219 14 18.5237 1.03957 16.3413 155 " " " " A 2 0 0 "GLU " " CD " " " 6 0 1 C2 
    1220 23 18.4826 -0.229916 16.2693 155 " " " " A 70 0 0 "GLU " " OE1" " " 8 0 1 C2 
    1221 23 19.555 1.64451 16.0357 155 " " " " A 70 0 0 "GLU " " OE2" " " 8 0 1 C2 
    1222 40 20.6754 3.35012 18.3512 156 " " " " A 43 0 0 "PRO " " N  " " " 7 0 1 C2 
    1223 14 21.9459 2.64432 18.6011 156 " " " " A 2 0 0 "PRO " " CA " " " 6 0 1 C2 
    1224 14 22.4832 3.02548 19.9894 156 " " " " A 2 0 0 "PRO " " C  " " " 6 0 1 C2 
    1225 23 23.4194 2.34713 20.404 156 " " " " A 70 0 0 "PRO " " O  " " " 8 0 1 C2 
    1226 14 22.9447 3.1585 17.4842 156 " " " " A 2 0 0 "PRO " " CB " " " 6 0 1 C2 
    1227 14 22.3873 4.53291 17.0681 156 " " " " A 2 0 0 "PRO " " CG " " " 6 0 1 C2 
    1228 14 20.8741 4.37411 17.3458 156 " " " " A 2 0 0 "PRO " " CD " " " 6 0 1 C2 
    1229 40 21.9403 3.92357 20.782 157 " " " " A 43 0 0 "GLU " " N  " " " 7 0 1 C2 
    1230 14 22.2413 4.12032 22.1919 157 " " " " A 2 0 0 "GLU " " CA " " " 6 0 1 C2 
    1231 14 21.6109 3.0455 23.1015 157 " " " " A 2 0 0 "GLU " " C  " " " 6 0 1 C2 
    1232 23 22.2733 2.62553 24.0366 157 " " " " A 70 0 0 "GLU " " O  " " " 8 0 1 C2 
    1233 14 21.7899 5.52591 22.6878 157 " " " " A 2 0 0 "GLU " " CB " " " 6 0 1 C2 
    1234 14 22.3741 6.76741 21.918 157 " " " " A 2 0 0 "GLU " " CG " " " 6 0 1 C2 
    1235 14 23.8642 7.10453 21.9339 157 " " " " A 2 0 0 "GLU " " CD " " " 6 0 1 C2 
    1236 23 24.1569 8.2684 21.5604 157 " " " " A 70 0 0 "GLU " " OE1" " " 8 0 1 C2 
    1237 23 24.6988 6.34109 22.3957 157 " " " " A 70 0 0 "GLU " " OE2" " " 8 0 1 C2 
    1238 40 20.2915 2.84501 22.8808 158 " " " " A 43 0 0 "LEU " " N  " " " 7 0 1 C2 
    1239 14 19.4499 1.99523 23.765 158 " " " " A 2 0 0 "LEU " " CA " " " 6 0 1 C2 
    1240 14 19.7707 0.503973 23.4037 158 " " " " A 2 0 0 "LEU " " C  " " " 6 0 1 C2 
    1241 23 19.3418 -0.475627 24.0561 158 " " " " A 70 0 0 "LEU " " O  " " " 8 0 1 C2 
    1242 14 17.9232 2.21912 23.4761 158 " " " " A 2 0 0 "LEU " " CB " " " 6 0 1 C2 
    1243 14 17.4552 3.68729 23.8233 158 " " " " A 2 0 0 "LEU " " CG " " " 6 0 1 C2 
    1244 14 16.2315 4.07099 23.0808 158 " " " " A 2 0 0 "LEU " " CD1" " " 6 0 1 C2 
    1245 14 17.3693 3.96163 25.3315 158 " " " " A 2 0 0 "LEU " " CD2" " " 6 0 1 C2 
    1246 40 20.557 0.195838 22.3845 159 " " " " A 43 0 0 "GLN " " N  " " " 7 0 1 C2 
    1247 14 21.1656 -1.13267 22.154 159 " " " " A 2 0 0 "GLN " " CA " " " 6 0 1 C2 
    1248 14 22.317 -1.39757 23.1667 159 " " " " A 2 0 0 "GLN " " C  " " " 6 0 1 C2 
    1249 23 22.7785 -2.53885 23.2292 159 " " " " A 70 0 0 "GLN " " O  " " " 8 0 1 C2 
    1250 14 21.7155 -1.14452 20.6537 159 " " " " A 2 0 0 "GLN " " CB " " " 6 0 1 C2 
    1251 14 20.8095 -1.13436 19.4701 159 " " " " A 2 0 0 "GLN " " CG " " " 6 0 1 C2 
    1252 14 19.7395 -2.26174 19.473 159 " " " " A 2 0 0 "GLN " " CD " " " 6 0 1 C2 
    1253 23 19.8046 -3.12007 20.3128 159 " " " " A 70 0 0 "GLN " " OE1" " " 8 0 1 C2 
    1254 40 18.7791 -2.08483 18.5629 159 " " " " A 43 0 0 "GLN " " NE2" " " 7 0 1 C2 
    1255 40 22.8791 -0.410679 23.865 160 " " " " A 43 0 0 "GLN " " N  " " " 7 0 1 C2 
    1256 14 24.1118 -0.599824 24.5957 160 " " " " A 2 0 0 "GLN " " CA " " " 6 0 1 C2 
    1257 14 23.8769 -0.803413 26.0981 160 " " " " A 2 0 0 "GLN " " C  " " " 6 0 1 C2 
    1258 23 24.7468 -1.17629 26.8944 160 " " " " A 70 0 0 "GLN " " O  " " " 8 0 1 C2 
    1259 14 24.9988 0.733172 24.3933 160 " " " " A 2 0 0 "GLN " " CB " " " 6 0 1 C2 
    1260 14 25.4505 1.01561 22.9801 160 " " " " A 2 0 0 "GLN " " CG " " " 6 0 1 C2 
    1261 14 26.0752 2.38722 22.6996 160 " " " " A 2 0 0 "GLN " " CD " " " 6 0 1 C2 
    1262 23 26.6224 2.53368 21.6466 160 " " " " A 70 0 0 "GLN " " OE1" " " 8 0 1 C2 
    1263 40 25.7961 3.38948 23.4965 160 " " " " A 43 0 0 "GLN " " NE2" " " 7 0 1 C2 
    1264 40 22.7254 -0.294434 26.632 161 " " " " A 43 0 0 "VAL " " N  " " " 7 0 1 C2 
    1265 14 22.1486 -0.345009 28.0423 161 " " " " A 2 0 0 "VAL " " CA " " " 6 0 1 C2 
    1266 14 22.3481 -1.67525 28.7911 161 " " " " A 2 0 0 "VAL " " C  " " " 6 0 1 C2 
    1267 23 21.6087 -2.63401 28.7683 161 " " " " A 70 0 0 "VAL " " O  " " " 8 0 1 C2 
    1268 14 20.6801 0.131352 28.0801 161 " " " " A 2 0 0 "VAL " " CB " " " 6 0 1 C2 
    1269 14 20.5621 1.57545 27.6066 161 " " " " A 2 0 0 "VAL " " CG1" " " 6 0 1 C2 
    1270 14 19.7871 -0.770887 27.1165 161 " " " " A 2 0 0 "VAL " " CG2" " " 6 0 1 C2 
    1271 40 23.5086 -1.72053 29.5084 162 " " " " A 43 0 0 "ASN " " N  " " " 7 0 1 C2 
    1272 14 24.0761 -2.85465 30.3038 162 " " " " A 2 0 0 "ASN " " CA " " " 6 0 1 C2 
    1273 14 24.8986 -3.84521 29.4662 162 " " " " A 2 0 0 "ASN " " C  " " " 6 0 1 C2 
    1274 23 24.8943 -5.03598 29.7433 162 " " " " A 70 0 0 "ASN " " O  " " " 8 0 1 C2 
    1275 14 23.0045 -3.35376 31.327 162 " " " " A 2 0 0 "ASN " " CB " " " 6 0 1 C2 
    1276 14 23.7027 -4.06921 32.5262 162 " " " " A 2 0 0 "ASN " " CG " " " 6 0 1 C2 
    1277 23 24.7031 -3.61476 33.0487 162 " " " " A 70 0 0 "ASN " " OD1" " " 8 0 1 C2 
    1278 40 23.3824 -5.29919 32.8574 162 " " " " A 43 0 0 "ASN " " ND2" " " 7 0 1 C2 
    1279 40 25.522 -3.31324 28.3742 163 " " " " A 43 0 0 "GLY " " N  " " " 7 0 1 C2 
    1280 14 25.8823 -4.12662 27.2044 163 " " " " A 2 0 0 "GLY " " CA " " " 6 0 1 C2 
    1281 14 24.6587 -4.67999 26.3873 163 " " " " A 2 0 0 "GLY " " C  " " " 6 0 1 C2 
    1282 23 24.9028 -5.52262 25.4918 163 " " " " A 70 0 0 "GLY " " O  " " " 8 0 1 C2 
    1283 40 23.4259 -4.20884 26.6899 164 " " " " A 43 0 0 "GLY " " N  " " " 7 0 1 C2 
    1284 14 22.1793 -4.52444 25.9782 164 " " " " A 2 0 0 "GLY " " CA " " " 6 0 1 C2 
    1285 14 21.2808 -5.50536 26.6944 164 " " " " A 2 0 0 "GLY " " C  " " " 6 0 1 C2 
    1286 23 20.1994 -5.83795 26.2233 164 " " " " A 70 0 0 "GLY " " O  " " " 8 0 1 C2 
    1287 40 21.7413 -5.82706 27.9229 165 " " " " A 43 0 0 "ASP " " N  " " " 7 0 1 C2 
    1288 14 21.1412 -6.80117 28.8641 165 " " " " A 2 0 0 "ASP " " CA " " " 6 0 1 C2 
    1289 14 19.7538 -6.30388 29.3413 165 " " " " A 2 0 0 "ASP " " C  " " " 6 0 1 C2 
    1290 23 18.9365 -7.14941 29.7493 165 " " " " A 70 0 0 "ASP " " O  " " " 8 0 1 C2 
    1291 14 22.091 -7.37264 29.9134 165 " " " " A 2 0 0 "ASP " " CB " " " 6 0 1 C2 
    1292 14 21.5924 -7.5587 31.3991 165 " " " " A 2 0 0 "ASP " " CG " " " 6 0 1 C2 
    1293 23 21.6793 -8.68205 31.874 165 " " " " A 70 0 0 "ASP " " OD1" " " 8 0 1 C2 
    1294 23 21.1413 -6.59935 32.1282 165 " " " " A 70 0 0 "ASP " " OD2" " " 8 0 1 C2 
    1295 40 19.5984 -5.00299 29.3911 166 " " " " A 43 0 0 "ILE " " N  " " " 7 0 1 C2 
    1296 14 18.3697 -4.34726 29.6984 166 " " " " A 2 0 0 "ILE " " CA " " " 6 0 1 C2 
    1297 14 17.531 -4.28076 28.4008 166 " " " " A 2 0 0 "ILE " " C  " " " 6 0 1 C2 
    1298 23 17.9686 -3.64563 27.4215 166 " " " " A 70 0 0 "ILE " " O  " " " 8 0 1 C2 
    1299 14 18.65 -2.99645 30.3606 166 " " " " A 2 0 0 "ILE " " CB " " " 6 0 1 C2 
    1300 14 19.3169 -3.06991 31.7536 166 " " " " A 2 0 0 "ILE " " CG1" " " 6 0 1 C2 
    1301 14 17.5212 -1.97017 30.3951 166 " " " " A 2 0 0 "ILE " " CG2" " " 6 0 1 C2 
    1302 14 19.9631 -1.76024 32.2822 166 " " " " A 2 0 0 "ILE " " CD1" " " 6 0 1 C2 
    1303 40 16.4308 -5.01017 28.3307 167 " " " " A 43 0 0 "ARG " " N  " " " 7 0 1 C2 
    1304 14 15.6892 -5.3045 27.0352 167 " " " " A 2 0 0 "ARG " " CA " " " 6 0 1 C2 
    1305 14 14.5844 -4.31051 26.9635 167 " " " " A 2 0 0 "ARG " " C  " " " 6 0 1 C2 
    1306 23 13.7991 -4.09221 27.8805 167 " " " " A 70 0 0 "ARG " " O  " " " 8 0 1 C2 
    1307 14 15.148 -6.75747 27.1772 167 " " " " A 2 0 0 "ARG " " CB " " " 6 0 1 C2 
    1308 14 16.249 -7.83245 27.3627 167 " " " " A 2 0 0 "ARG " " CG " " " 6 0 1 C2 
    1309 14 15.8121 -9.34365 27.4038 167 " " " " A 2 0 0 "ARG " " CD " " " 6 0 1 C2 
    1310 40 15.4175 -9.76196 26.0173 167 " " " " A 43 0 0 "ARG " " NE " " " 7 0 1 C2 
    1311 14 14.7722 -10.856 25.6295 167 " " " " A 2 0 0 "ARG " " CZ " " " 6 0 1 C2 
    1312 40 14.5683 -11.7683 26.5905 167 " " " " A 43 0 0 "ARG " " NH1" " " 7 0 1 C2 
    1313 40 14.4 -11.0516 24.3462 167 " " " " A 43 0 0 "ARG " " NH2" " " 7 0 1 C2 
    1314 40 14.4242 -3.60815 25.8223 168 " " " " A 43 0 0 "LEU " " N  " " " 7 0 1 C2 
    1315 14 13.4593 -2.52909 25.5654 168 " " " " A 2 0 0 "LEU " " CA " " " 6 0 1 C2 
    1316 14 12.2954 -3.20311 24.9527 168 " " " " A 2 0 0 "LEU " " C  " " " 6 0 1 C2 
    1317 23 12.4167 -4.24141 24.2655 168 " " " " A 70 0 0 "LEU " " O  " " " 8 0 1 C2 
    1318 14 14.0683 -1.48052 24.5907 168 " " " " A 2 0 0 "LEU " " CB " " " 6 0 1 C2 
    1319 14 14.7347 -0.304782 25.316 168 " " " " A 2 0 0 "LEU " " CG " " " 6 0 1 C2 
    1320 14 16.0791 -0.598083 25.9802 168 " " " " A 2 0 0 "LEU " " CD1" " " 6 0 1 C2 
    1321 14 14.7722 0.959159 24.4504 168 " " " " A 2 0 0 "LEU " " CD2" " " 6 0 1 C2 
    1322 40 11.0997 -2.69919 25.2677 169 " " " " A 43 0 0 "ALA " " N  " " " 7 0 1 C2 
    1323 14 9.81221 -3.27349 24.8979 169 " " " " A 2 0 0 "ALA " " CA " " " 6 0 1 C2 
    1324 14 8.85537 -2.06738 24.7482 169 " " " " A 2 0 0 "ALA " " C  " " " 6 0 1 C2 
    1325 23 9.29386 -0.912294 24.5514 169 " " " " A 70 0 0 "ALA " " O  " " " 8 0 1 C2 
    1326 14 9.24794 -4.17727 26.047 169 " " " " A 2 0 0 "ALA " " CB " " " 6 0 1 C2 
    1327 40 7.56556 -2.33497 24.8052 170 " " " " A 43 0 0 "GLY " " N  " " " 7 0 1 C2 
    1328 14 6.48158 -1.36366 24.629 170 " " " " A 2 0 0 "GLY " " CA " " " 6 0 1 C2 
    1329 14 6.06456 -1.37779 23.1106 170 " " " " A 2 0 0 "GLY " " C  " " " 6 0 1 C2 
    1330 23 6.80944 -1.81195 22.2287 170 " " " " A 70 0 0 "GLY " " O  " " " 8 0 1 C2 
    1331 40 4.93248 -0.792799 22.7868 171 " " " " A 43 0 0 "LEU " " N  " " " 7 0 1 C2 
    1332 14 4.29086 -0.61533 21.4269 171 " " " " A 2 0 0 "LEU " " CA " " " 6 0 1 C2 
    1333 14 5.18136 0.224718 20.4059 171 " " " " A 2 0 0 "LEU " " C  " " " 6 0 1 C2 
    1334 23 5.06052 0.0317101 19.1927 171 " " " " A 70 0 0 "LEU " " O  " " " 8 0 1 C2 
    1335 14 2.81464 -0.256474 21.3621 171 " " " " A 2 0 0 "LEU " " CB " " " 6 0 1 C2 
    1336 14 1.86255 -1.21954 22.1513 171 " " " " A 2 0 0 "LEU " " CG " " " 6 0 1 C2 
    1337 14 0.445474 -0.62811 22.3864 171 " " " " A 2 0 0 "LEU " " CD1" " " 6 0 1 C2 
    1338 14 1.70695 -2.54513 21.3456 171 " " " " A 2 0 0 "LEU " " CD2" " " 6 0 1 C2 
    1339 40 6.07327 1.07579 20.932 172 " " " " A 43 0 0 "ASN " " N  " " " 7 0 1 C2 
    1340 14 7.02239 1.95298 20.1464 172 " " " " A 2 0 0 "ASN " " CA " " " 6 0 1 C2 
    1341 14 8.0644 1.18217 19.3024 172 " " " " A 2 0 0 "ASN " " C  " " " 6 0 1 C2 
    1342 23 8.02653 1.15029 18.0379 172 " " " " A 70 0 0 "ASN " " O  " " " 8 0 1 C2 
    1343 14 7.61773 3.03596 21.1228 172 " " " " A 2 0 0 "ASN " " CB " " " 6 0 1 C2 
    1344 14 8.22778 4.15723 20.2595 172 " " " " A 2 0 0 "ASN " " CG " " " 6 0 1 C2 
    1345 23 9.26403 3.99772 19.6507 172 " " " " A 70 0 0 "ASN " " OD1" " " 8 0 1 C2 
    1346 40 7.59328 5.28464 20.0986 172 " " " " A 43 0 0 "ASN " " ND2" " " 7 0 1 C2 
    1347 40 9.0336 0.39877 19.9122 173 " " " " A 43 0 0 "PRO " " N  " " " 7 0 1 C2 
    1348 14 10.0614 -0.367948 19.0784 173 " " " " A 2 0 0 "PRO " " CA " " " 6 0 1 C2 
    1349 14 9.41075 -1.44527 18.1321 173 " " " " A 2 0 0 "PRO " " C  " " " 6 0 1 C2 
    1350 23 9.90639 -1.68281 17.0236 173 " " " " A 70 0 0 "PRO " " O  " " " 8 0 1 C2 
    1351 14 11.1081 -0.890069 20.1039 173 " " " " A 2 0 0 "PRO " " CB " " " 6 0 1 C2 
    1352 14 10.3806 -0.8245 21.5089 173 " " " " A 2 0 0 "PRO " " CG " " " 6 0 1 C2 
    1353 14 9.37381 0.268275 21.3523 173 " " " " A 2 0 0 "PRO " " CD " " " 6 0 1 C2 
    1354 40 8.35707 -2.09907 18.5553 174 " " " " A 43 0 0 "LEU " " N  " " " 7 0 1 C2 
    1355 14 7.42459 -2.98502 17.8246 174 " " " " A 2 0 0 "LEU " " CA " " " 6 0 1 C2 
    1356 14 6.83928 -2.38364 16.5508 174 " " " " A 2 0 0 "LEU " " C  " " " 6 0 1 C2 
    1357 23 6.92316 -2.90916 15.4858 174 " " " " A 70 0 0 "LEU " " O  " " " 8 0 1 C2 
    1358 14 6.35103 -3.54409 18.8101 174 " " " " A 2 0 0 "LEU " " CB " " " 6 0 1 C2 
    1359 14 6.85471 -4.90971 19.4514 174 " " " " A 2 0 0 "LEU " " CG " " " 6 0 1 C2 
    1360 14 7.73196 -4.73088 20.7549 174 " " " " A 2 0 0 "LEU " " CD1" " " 6 0 1 C2 
    1361 14 5.6744 -5.79064 19.903 174 " " " " A 2 0 0 "LEU " " CD2" " " 6 0 1 C2 
    1362 40 6.32262 -1.15056 16.6492 175 " " " " A 43 0 0 "ALA " " N  " " " 7 0 1 C2 
    1363 14 5.88416 -0.270609 15.5595 175 " " " " A 2 0 0 "ALA " " CA " " " 6 0 1 C2 
    1364 14 6.99838 0.12437 14.6556 175 " " " " A 2 0 0 "ALA " " C  " " " 6 0 1 C2 
    1365 23 6.9734 0.249112 13.4098 175 " " " " A 70 0 0 "ALA " " O  " " " 8 0 1 C2 
    1366 14 4.96124 0.809439 16.1844 175 " " " " A 2 0 0 "ALA " " CB " " " 6 0 1 C2 
    1367 40 8.06457 0.533723 15.3673 176 " " " " A 43 0 0 "SER " " N  " " " 7 0 1 C2 
    1368 14 9.2716 0.946127 14.7047 176 " " " " A 2 0 0 "SER " " CA " " " 6 0 1 C2 
    1369 14 9.86824 -0.230882 13.904 176 " " " " A 2 0 0 "SER " " C  " " " 6 0 1 C2 
    1370 23 10.2489 -0.0142608 12.7006 176 " " " " A 70 0 0 "SER " " O  " " " 8 0 1 C2 
    1371 14 10.3164 1.41856 15.7728 176 " " " " A 2 0 0 "SER " " CB " " " 6 0 1 C2 
    1372 23 11.4 2.11848 15.1452 176 " " " " A 70 0 0 "SER " " OG " " " 8 0 1 C2 
    1373 40 9.82349 -1.45802 14.409 177 " " " " A 43 0 0 "GLU " " N  " " " 7 0 1 C2 
    1374 14 10.3772 -2.6175 13.6893 177 " " " " A 2 0 0 "GLU " " CA " " " 6 0 1 C2 
    1375 14 9.51516 -2.96106 12.4496 177 " " " " A 2 0 0 "GLU " " C  " " " 6 0 1 C2 
    1376 23 9.98957 -3.25653 11.404 177 " " " " A 70 0 0 "GLU " " O  " " " 8 0 1 C2 
    1377 14 10.5403 -3.85348 14.6302 177 " " " " A 2 0 0 "GLU " " CB " " " 6 0 1 C2 
    1378 14 11.0155 -5.2214 14.0023 177 " " " " A 2 0 0 "GLU " " CG " " " 6 0 1 C2 
    1379 14 12.4812 -5.31076 13.5844 177 " " " " A 2 0 0 "GLU " " CD " " " 6 0 1 C2 
    1380 23 13.2252 -4.3335 13.4458 177 " " " " A 70 0 0 "GLU " " OE1" " " 8 0 1 C2 
    1381 23 12.8357 -6.45522 13.3527 177 " " " " A 70 0 0 "GLU " " OE2" " " 8 0 1 C2 
    1382 40 8.16204 -2.95409 12.6584 178 " " " " A 43 0 0 "LEU " " N  " " " 7 0 1 C2 
    1383 14 7.22286 -3.02384 11.5531 178 " " " " A 2 0 0 "LEU " " CA " " " 6 0 1 C2 
    1384 14 7.43546 -2.0774 10.3595 178 " " " " A 2 0 0 "LEU " " C  " " " 6 0 1 C2 
    1385 23 7.77518 -2.59067 9.3104 178 " " " " A 70 0 0 "LEU " " O  " " " 8 0 1 C2 
    1386 14 5.79988 -2.88245 12.1114 178 " " " " A 2 0 0 "LEU " " CB " " " 6 0 1 C2 
    1387 14 5.26144 -4.21933 12.6265 178 " " " " A 2 0 0 "LEU " " CG " " " 6 0 1 C2 
    1388 14 4.08874 -3.97936 13.5716 178 " " " " A 2 0 0 "LEU " " CD1" " " 6 0 1 C2 
    1389 14 4.9769 -5.22119 11.4392 178 " " " " A 2 0 0 "LEU " " CD2" " " 6 0 1 C2 
    1390 40 7.27958 -0.694276 10.573 179 " " " " A 43 0 0 "THR " " N  " " " 7 0 1 C2 
    1391 14 7.36723 0.278285 9.54155 179 " " " " A 2 0 0 "THR " " CA " " " 6 0 1 C2 
    1392 14 8.74378 0.30566 8.84751 179 " " " " A 2 0 0 "THR " " C  " " " 6 0 1 C2 
    1393 23 8.84061 0.760473 7.70472 179 " " " " A 70 0 0 "THR " " O  " " " 8 0 1 C2 
    1394 14 7.11349 1.66782 10.1482 179 " " " " A 2 0 0 "THR " " CB " " " 6 0 1 C2 
    1395 23 8.07073 1.9157 11.1876 179 " " " " A 70 0 0 "THR " " OG1" " " 8 0 1 C2 
    1396 14 5.69959 1.67931 10.7101 179 " " " " A 2 0 0 "THR " " CG2" " " 6 0 1 C2 
    1397 40 9.79942 0.0810331 9.60911 180 " " " " A 43 0 0 "GLY " " N  " " " 7 0 1 C2 
    1398 14 11.2368 0.0659403 9.17515 180 " " " " A 2 0 0 "GLY " " CA " " " 6 0 1 C2 
    1399 14 11.5663 -1.18467 8.27509 180 " " " " A 2 0 0 "GLY " " C  " " " 6 0 1 C2 
    1400 23 12.4984 -1.12991 7.44953 180 " " " " A 70 0 0 "GLY " " O  " " " 8 0 1 C2 
    1401 40 10.7155 -2.24348 8.23474 181 " " " " A 43 0 0 "THR " " N  " " " 7 0 1 C2 
    1402 14 10.8217 -3.34776 7.16976 181 " " " " A 2 0 0 "THR " " CA " " " 6 0 1 C2 
    1403 14 10.6426 -2.81095 5.80082 181 " " " " A 2 0 0 "THR " " C  " " " 6 0 1 C2 
    1404 23 11.5594 -2.89805 4.9907 181 " " " " A 70 0 0 "THR " " O  " " " 8 0 1 C2 
    1405 14 9.91263 -4.56266 7.35809 181 " " " " A 2 0 0 "THR " " CB " " " 6 0 1 C2 
    1406 23 8.5763 -4.1469 7.21029 181 " " " " A 70 0 0 "THR " " OG1" " " 8 0 1 C2 
    1407 14 10.006 -5.36293 8.64357 181 " " " " A 2 0 0 "THR " " CG2" " " 6 0 1 C2 
    1408 40 9.46768 -2.13928 5.581 182 " " " " A 43 0 0 "ILE " " N  " " " 7 0 1 C2 
    1409 14 9.07072 -1.57824 4.26213 182 " " " " A 2 0 0 "ILE " " CA " " " 6 0 1 C2 
    1410 14 10.0411 -0.38455 3.96871 182 " " " " A 2 0 0 "ILE " " C  " " " 6 0 1 C2 
    1411 23 10.1699 -0.0534273 2.7576 182 " " " " A 70 0 0 "ILE " " O  " " " 8 0 1 C2 
    1412 14 7.54574 -1.20295 4.2643 182 " " " " A 2 0 0 "ILE " " CB " " " 6 0 1 C2 
    1413 14 6.64373 -2.42401 4.64893 182 " " " " A 2 0 0 "ILE " " CG1" " " 6 0 1 C2 
    1414 14 6.91955 -0.674505 2.94642 182 " " " " A 2 0 0 "ILE " " CG2" " " 6 0 1 C2 
    1415 14 5.5583 -2.12883 5.68289 182 " " " " A 2 0 0 "ILE " " CD1" " " 6 0 1 C2 
    1416 40 10.7017 0.278211 4.94816 183 " " " " A 43 0 0 "GLY " " N  " " " 7 0 1 C2 
    1417 14 11.7998 1.20129 4.76236 183 " " " " A 2 0 0 "GLY " " CA " " " 6 0 1 C2 
    1418 14 13.0144 0.57637 4.09037 183 " " " " A 2 0 0 "GLY " " C  " " " 6 0 1 C2 
    1419 23 13.4872 1.12525 3.08518 183 " " " " A 70 0 0 "GLY " " O  " " " 8 0 1 C2 
    1420 40 13.6158 -0.490496 4.69841 184 " " " " A 43 0 0 "GLU " " N  " " " 7 0 1 C2 
    1421 14 14.8732 -1.03505 4.21621 184 " " " " A 2 0 0 "GLU " " CA " " " 6 0 1 C2 
    1422 14 14.6661 -1.99817 3.01619 184 " " " " A 2 0 0 "GLU " " C  " " " 6 0 1 C2 
    1423 23 15.6022 -2.09964 2.22249 184 " " " " A 70 0 0 "GLU " " O  " " " 8 0 1 C2 
    1424 14 15.5508 -1.77693 5.38012 184 " " " " A 2 0 0 "GLU " " CB " " " 6 0 1 C2 
    1425 14 16.1607 -1.00284 6.6365 184 " " " " A 2 0 0 "GLU " " CG " " " 6 0 1 C2 
    1426 14 17.4814 -0.300776 6.37098 184 " " " " A 2 0 0 "GLU " " CD " " " 6 0 1 C2 
    1427 23 17.6186 0.149735 5.21879 184 " " " " A 70 0 0 "GLU " " OE1" " " 8 0 1 C2 
    1428 23 18.3253 -0.114186 7.28707 184 " " " " A 70 0 0 "GLU " " OE2" " " 8 0 1 C2 
    1429 40 13.5491 -2.73451 2.88631 185 " " " " A 43 0 0 "ASP " " N  " " " 7 0 1 C2 
    1430 14 13.3879 -3.69149 1.8328 185 " " " " A 2 0 0 "ASP " " CA " " " 6 0 1 C2 
    1431 14 13.1569 -2.92121 0.494941 185 " " " " A 2 0 0 "ASP " " C  " " " 6 0 1 C2 
    1432 23 13.6973 -3.20328 -0.571789 185 " " " " A 70 0 0 "ASP " " O  " " " 8 0 1 C2 
    1433 14 12.1876 -4.60105 2.19009 185 " " " " A 2 0 0 "ASP " " CB " " " 6 0 1 C2 
    1434 14 12.4227 -5.68549 3.17859 185 " " " " A 2 0 0 "ASP " " CG " " " 6 0 1 C2 
    1435 23 11.6456 -5.82079 4.10128 185 " " " " A 70 0 0 "ASP " " OD1" " " 8 0 1 C2 
    1436 23 13.3695 -6.50456 3.02171 185 " " " " A 70 0 0 "ASP " " OD2" " " 8 0 1 C2 
    1437 40 12.3872 -1.80368 0.555303 186 " " " " A 43 0 0 "GLN " " N  " " " 7 0 1 C2 
    1438 14 12.1382 -0.814088 -0.465918 186 " " " " A 2 0 0 "GLN " " CA " " " 6 0 1 C2 
    1439 14 13.4463 -0.33073 -1.1331 186 " " " " A 2 0 0 "GLN " " C  " " " 6 0 1 C2 
    1440 23 13.6185 -0.271278 -2.31875 186 " " " " A 70 0 0 "GLN " " O  " " " 8 0 1 C2 
    1441 14 11.279 0.318365 0.0710405 186 " " " " A 2 0 0 "GLN " " CB " " " 6 0 1 C2 
    1442 14 10.9338 1.47361 -0.906998 186 " " " " A 2 0 0 "GLN " " CG " " " 6 0 1 C2 
    1443 14 10.1852 2.68195 -0.253487 186 " " " " A 2 0 0 "GLN " " CD " " " 6 0 1 C2 
    1444 23 10.0953 3.70003 -0.86584 186 " " " " A 70 0 0 "GLN " " OE1" " " 8 0 1 C2 
    1445 40 9.75381 2.53626 0.962999 186 " " " " A 43 0 0 "GLN " " NE2" " " 7 0 1 C2 
    1446 40 14.3564 0.113923 -0.217742 187 " " " " A 43 0 0 "LYS " " N  " " " 7 0 1 C2 
    1447 14 15.6124 0.788296 -0.648242 187 " " " " A 2 0 0 "LYS " " CA " " " 6 0 1 C2 
    1448 14 16.6135 -0.262544 -1.25341 187 " " " " A 2 0 0 "LYS " " C  " " " 6 0 1 C2 
    1449 23 17.3681 0.148792 -2.12967 187 " " " " A 70 0 0 "LYS " " O  " " " 8 0 1 C2 
    1450 14 16.2004 1.44973 0.570945 187 " " " " A 2 0 0 "LYS " " CB " " " 6 0 1 C2 
    1451 14 17.498 2.21345 0.293126 187 " " " " A 2 0 0 "LYS " " CG " " " 6 0 1 C2 
    1452 14 17.1707 3.44861 -0.564652 187 " " " " A 2 0 0 "LYS " " CD " " " 6 0 1 C2 
    1453 14 18.0208 3.54316 -1.84473 187 " " " " A 2 0 0 "LYS " " CE " " " 6 0 1 C2 
    1454 40 17.9547 4.86892 -2.52324 187 " " " " A 43 0 0 "LYS " " NZ " " " 7 0 1 C2 
    1455 40 16.486 -1.59632 -0.958443 188 " " " " A 43 0 0 "ARG " " N  " " " 7 0 1 C2 
    1456 14 17.3257 -2.68879 -1.51691 188 " " " " A 2 0 0 "ARG " " CA " " " 6 0 1 C2 
    1457 14 16.642 -3.07312 -2.824 188 " " " " A 2 0 0 "ARG " " C  " " " 6 0 1 C2 
    1458 23 17.2546 -3.73395 -3.69103 188 " " " " A 70 0 0 "ARG " " O  " " " 8 0 1 C2 
    1459 14 17.3313 -3.87418 -0.546506 188 " " " " A 2 0 0 "ARG " " CB " " " 6 0 1 C2 
    1460 14 18.3363 -3.86815 0.597846 188 " " " " A 2 0 0 "ARG " " CG " " " 6 0 1 C2 
    1461 14 18.3279 -5.17705 1.43826 188 " " " " A 2 0 0 "ARG " " CD " " " 6 0 1 C2 
    1462 40 17.063 -5.32006 2.25302 188 " " " " A 43 0 0 "ARG " " NE " " " 7 0 1 C2 
    1463 14 16.9516 -4.9579 3.53919 188 " " " " A 2 0 0 "ARG " " CZ " " " 6 0 1 C2 
    1464 40 15.708 -5.20775 4.05917 188 " " " " A 43 0 0 "ARG " " NH1" " " 7 0 1 C2 
    1465 40 17.8818 -4.37036 4.32569 188 " " " " A 43 0 0 "ARG " " NH2" " " 7 0 1 C2 
    1466 40 15.3949 -2.6559 -3.0608 189 " " " " A 43 0 0 "ALA " " N  " " " 7 0 1 C2 
    1467 14 14.6471 -3.01929 -4.30411 189 " " " " A 2 0 0 "ALA " " CA " " " 6 0 1 C2 
    1468 14 14.7441 -1.91255 -5.40518 189 " " " " A 2 0 0 "ALA " " C  " " " 6 0 1 C2 
    1469 23 14.6012 -2.14892 -6.61535 189 " " " " A 70 0 0 "ALA " " O  " " " 8 0 1 C2 
    1470 14 13.1529 -3.28396 -3.94424 189 " " " " A 2 0 0 "ALA " " CB " " " 6 0 1 C2 
    1471 40 15.0601 -0.575728 -5.01415 190 " " " " A 43 0 0 "GLU " " N  " " " 7 0 1 C2 
    1472 14 15.3056 0.51826 -5.93811 190 " " " " A 2 0 0 "GLU " " CA " " " 6 0 1 C2 
    1473 14 16.5837 0.266844 -6.81775 190 " " " " A 2 0 0 "GLU " " C  " " " 6 0 1 C2 
    1474 23 16.4954 0.507172 -8.01223 190 " " " " A 70 0 0 "GLU " " O  " " " 8 0 1 C2 
    1475 14 15.4544 1.89514 -5.14753 190 " " " " A 2 0 0 "GLU " " CB " " " 6 0 1 C2 
    1476 14 14.2987 2.45587 -4.32119 190 " " " " A 2 0 0 "GLU " " CG " " " 6 0 1 C2 
    1477 14 14.423 3.90908 -3.91073 190 " " " " A 2 0 0 "GLU " " CD " " " 6 0 1 C2 
    1478 23 15.5708 4.42101 -4.025 190 " " " " A 70 0 0 "GLU " " OE1" " " 8 0 1 C2 
    1479 23 13.4138 4.45006 -3.35875 190 " " " " A 70 0 0 "GLU " " OE2" " " 8 0 1 C2 
    1480 40 17.656 -0.318878 -6.25131 191 " " " " A 43 0 0 "VAL " " N  " " " 7 0 1 C2 
    1481 14 18.9179 -0.584055 -6.94791 191 " " " " A 2 0 0 "VAL " " CA " " " 6 0 1 C2 
    1482 14 18.7775 -1.79783 -7.88128 191 " " " " A 2 0 0 "VAL " " C  " " " 6 0 1 C2 
    1483 23 19.702 -2.4166 -8.41162 191 " " " " A 70 0 0 "VAL " " O  " " " 8 0 1 C2 
    1484 14 20.0183 -0.827688 -5.89998 191 " " " " A 2 0 0 "VAL " " CB " " " 6 0 1 C2 
    1485 14 20.1724 0.298335 -4.82617 191 " " " " A 2 0 0 "VAL " " CG1" " " 6 0 1 C2 
    1486 14 19.8738 -2.22584 -5.1584 191 " " " " A 2 0 0 "VAL " " CG2" " " 6 0 1 C2 
    1487 40 17.5563 -2.2208 -8.12208 192 " " " " A 43 0 0 "ALA " " N  " " " 7 0 1 C2 
    1488 14 17.1479 -3.20393 -9.1258 192 " " " " A 2 0 0 "ALA " " CA " " " 6 0 1 C2 
    1489 14 16.0118 -2.58048 -10.0262 192 " " " " A 2 0 0 "ALA " " C  " " " 6 0 1 C2 
    1490 23 16.131 -2.6955 -11.2281 192 " " " " A 70 0 0 "ALA " " O  " " " 8 0 1 C2 
    1491 14 16.6375 -4.46498 -8.48046 192 " " " " A 2 0 0 "ALA " " CB " " " 6 0 1 C2 
    1492 40 14.8961 -2.04691 -9.43357 193 " " " " A 43 0 0 "ALA " " N  " " " 7 0 1 C2 
    1493 14 13.7527 -1.42754 -10.1269 193 " " " " A 2 0 0 "ALA " " CA " " " 6 0 1 C2 
    1494 14 14.1602 -0.277148 -11.0513 193 " " " " A 2 0 0 "ALA " " C  " " " 6 0 1 C2 
    1495 23 13.4331 -0.00628813 -11.9831 193 " " " " A 70 0 0 "ALA " " O  " " " 8 0 1 C2 
    1496 14 12.687 -0.941525 -9.16786 193 " " " " A 2 0 0 "ALA " " CB " " " 6 0 1 C2 
    1497 40 15.244 0.482553 -10.7689 194 " " " " A 43 0 0 "ILE " " N  " " " 7 0 1 C2 
    1498 14 15.5972 1.74962 -11.4805 194 " " " " A 2 0 0 "ILE " " CA " " " 6 0 1 C2 
    1499 14 16.5935 1.44775 -12.6409 194 " " " " A 2 0 0 "ILE " " C  " " " 6 0 1 C2 
    1500 23 16.2643 2.00238 -13.7155 194 " " " " A 70 0 0 "ILE " " O  " " " 8 0 1 C2 
    1501 14 16.0858 2.74747 -10.3811 194 " " " " A 2 0 0 "ILE " " CB " " " 6 0 1 C2 
    1502 14 14.9356 3.13843 -9.45533 194 " " " " A 2 0 0 "ILE " " CG1" " " 6 0 1 C2 
    1503 14 16.7525 4.01478 -11.0454 194 " " " " A 2 0 0 "ILE " " CG2" " " 6 0 1 C2 
    1504 14 15.3635 4.0508 -8.35376 194 " " " " A 2 0 0 "ILE " " CD1" " " 6 0 1 C2 
    1505 40 17.7036 0.656774 -12.5891 195 " " " " A 43 0 0 "PRO " " N  " " " 7 0 1 C2 
    1506 14 18.4911 0.277733 -13.7989 195 " " " " A 2 0 0 "PRO " " CA " " " 6 0 1 C2 
    1507 14 17.9859 -0.932498 -14.6215 195 " " " " A 2 0 0 "PRO " " C  " " " 6 0 1 C2 
    1508 23 18.23 -0.906266 -15.8374 195 " " " " A 70 0 0 "PRO " " O  " " " 8 0 1 C2 
    1509 14 19.859 0.0194124 -13.2561 195 " " " " A 2 0 0 "PRO " " CB " " " 6 0 1 C2 
    1510 14 19.5046 -0.649124 -11.8741 195 " " " " A 2 0 0 "PRO " " CG " " " 6 0 1 C2 
    1511 14 18.3608 0.178311 -11.3838 195 " " " " A 2 0 0 "PRO " " CD " " " 6 0 1 C2 
    1512 40 17.2989 -1.95722 -14.1032 196 " " " " A 43 0 0 "LEU " " N  " " " 7 0 1 C2 
    1513 14 16.9104 -3.1368 -14.8679 196 " " " " A 2 0 0 "LEU " " CA " " " 6 0 1 C2 
    1514 14 15.7674 -2.86396 -15.8373 196 " " " " A 2 0 0 "LEU " " C  " " " 6 0 1 C2 
    1515 23 15.6531 -3.59547 -16.8236 196 " " " " A 70 0 0 "LEU " " O  " " " 8 0 1 C2 
    1516 14 16.3968 -4.24126 -13.9632 196 " " " " A 2 0 0 "LEU " " CB " " " 6 0 1 C2 
    1517 14 17.4243 -4.94029 -13.1312 196 " " " " A 2 0 0 "LEU " " CG " " " 6 0 1 C2 
    1518 14 16.8783 -5.86051 -11.9713 196 " " " " A 2 0 0 "LEU " " CD1" " " 6 0 1 C2 
    1519 14 18.4598 -5.6879 -13.9772 196 " " " " A 2 0 0 "LEU " " CD2" " " 6 0 1 C2 
    1520 40 15.0164 -1.76009 -15.674 197 " " " " A 43 0 0 "VAL " " N  " " " 7 0 1 C2 
    1521 14 14.1273 -1.3656 -16.7678 197 " " " " A 2 0 0 "VAL " " CA " " " 6 0 1 C2 
    1522 14 14.7183 -0.868829 -18.0802 197 " " " " A 2 0 0 "VAL " " C  " " " 6 0 1 C2 
    1523 23 14.1198 -0.794254 -19.1793 197 " " " " A 70 0 0 "VAL " " O  " " " 8 0 1 C2 
    1524 14 13.2431 -0.34046 -16.1279 197 " " " " A 2 0 0 "VAL " " CB " " " 6 0 1 C2 
    1525 14 12.4349 -1.00867 -15.0006 197 " " " " A 2 0 0 "VAL " " CG1" " " 6 0 1 C2 
    1526 14 13.931 0.909212 -15.5291 197 " " " " A 2 0 0 "VAL " " CG2" " " 6 0 1 C2 
    1527 40 15.9957 -0.423928 -18.124 198 " " " " A 43 0 0 "ALA " " N  " " " 7 0 1 C2 
    1528 14 16.6272 -0.291922 -19.4014 198 " " " " A 2 0 0 "ALA " " CA " " " 6 0 1 C2 
    1529 14 17.3875 -1.50007 -19.8774 198 " " " " A 2 0 0 "ALA " " C  " " " 6 0 1 C2 
    1530 23 17.7048 -1.609 -21.0673 198 " " " " A 70 0 0 "ALA " " O  " " " 8 0 1 C2 
    1531 14 17.7675 0.78865 -19.2851 198 " " " " A 2 0 0 "ALA " " CB " " " 6 0 1 C2 
    1532 40 17.8749 -2.45363 -19.0734 199 " " " " A 43 0 0 "VAL " " N  " " " 7 0 1 C2 
    1533 14 18.6701 -3.62831 -19.3062 199 " " " " A 2 0 0 "VAL " " CA " " " 6 0 1 C2 
    1534 14 17.7183 -4.5356 -20.2301 199 " " " " A 2 0 0 "VAL " " C  " " " 6 0 1 C2 
    1535 23 18.1287 -4.88166 -21.3637 199 " " " " A 70 0 0 "VAL " " O  " " " 8 0 1 C2 
    1536 14 19.275 -4.31085 -18.0097 199 " " " " A 2 0 0 "VAL " " CB " " " 6 0 1 C2 
    1537 14 19.8208 -5.7168 -18.375 199 " " " " A 2 0 0 "VAL " " CG1" " " 6 0 1 C2 
    1538 14 20.4462 -3.49232 -17.4032 199 " " " " A 2 0 0 "VAL " " CG2" " " 6 0 1 C2 
    1539 40 16.5119 -4.80476 -19.8324 200 " " " " A 43 0 0 "VAL " " N  " " " 7 0 1 C2 
    1540 14 15.4509 -5.71571 -20.4844 200 " " " " A 2 0 0 "VAL " " CA " " " 6 0 1 C2 
    1541 14 15.0545 -5.23319 -21.9042 200 " " " " A 2 0 0 "VAL " " C  " " " 6 0 1 C2 
    1542 23 14.7827 -5.99887 -22.7869 200 " " " " A 70 0 0 "VAL " " O  " " " 8 0 1 C2 
    1543 14 14.2148 -5.79985 -19.6026 200 " " " " A 2 0 0 "VAL " " CB " " " 6 0 1 C2 
    1544 14 14.5418 -6.65768 -18.3663 200 " " " " A 2 0 0 "VAL " " CG1" " " 6 0 1 C2 
    1545 14 13.5295 -4.48891 -19.2833 200 " " " " A 2 0 0 "VAL " " CG2" " " 6 0 1 C2 
    1546 40 15.145 -3.91267 -22.2006 201 " " " " A 43 0 0 "LEU " " N  " " " 7 0 1 C2 
    1547 14 14.9816 -3.34921 -23.5096 201 " " " " A 2 0 0 "LEU " " CA " " " 6 0 1 C2 
    1548 14 16.1659 -3.48601 -24.4491 201 " " " " A 2 0 0 "LEU " " C  " " " 6 0 1 C2 
    1549 23 15.9317 -3.30986 -25.6593 201 " " " " A 70 0 0 "LEU " " O  " " " 8 0 1 C2 
    1550 14 14.58 -1.87676 -23.342 201 " " " " A 2 0 0 "LEU " " CB " " " 6 0 1 C2 
    1551 14 13.2796 -1.55605 -22.6182 201 " " " " A 2 0 0 "LEU " " CG " " " 6 0 1 C2 
    1552 14 13.0543 -0.0325332 -22.5198 201 " " " " A 2 0 0 "LEU " " CD1" " " 6 0 1 C2 
    1553 14 11.9807 -2.30654 -23.1391 201 " " " " A 2 0 0 "LEU " " CD2" " " 6 0 1 C2 
    1554 40 17.3963 -3.89986 -24.0413 202 " " " " A 43 0 0 "PHE " " N  " " " 7 0 1 C2 
    1555 14 18.4404 -4.25575 -25.0103 202 " " " " A 2 0 0 "PHE " " CA " " " 6 0 1 C2 
    1556 14 18.1413 -5.4503 -25.8934 202 " " " " A 2 0 0 "PHE " " C  " " " 6 0 1 C2 
    1557 23 18.2913 -5.34259 -27.1056 202 " " " " A 70 0 0 "PHE " " O  " " " 8 0 1 C2 
    1558 14 19.729 -4.57082 -24.2529 202 " " " " A 2 0 0 "PHE " " CB " " " 6 0 1 C2 
    1559 14 20.4332 -3.43149 -23.543 202 " " " " A 2 0 0 "PHE " " CG " " " 6 0 1 C2 
    1560 14 20.1837 -2.03782 -23.8428 202 " " " " A 2 0 0 "PHE " " CD1" " " 6 0 1 C2 
    1561 14 21.3749 -3.84344 -22.5708 202 " " " " A 2 0 0 "PHE " " CD2" " " 6 0 1 C2 
    1562 14 20.8771 -1.04827 -23.1245 202 " " " " A 2 0 0 "PHE " " CE1" " " 6 0 1 C2 
    1563 14 22.0965 -2.83782 -21.9048 202 " " " " A 2 0 0 "PHE " " CE2" " " 6 0 1 C2 
    1564 14 21.8692 -1.49305 -22.189 202 " " " " A 2 0 0 "PHE " " CZ " " " 6 0 1 C2 
    1565 40 17.4763 -6.48558 -25.3439 203 " " " " A 43 0 0 "PHE " " N  " " " 7 0 1 C2 
    1566 14 17.0566 -7.66196 -26.0313 203 " " " " A 2 0 0 "PHE " " CA " " " 6 0 1 C2 
    1567 14 15.9242 -7.41807 -27.016 203 " " " " A 2 0 0 "PHE " " C  " " " 6 0 1 C2 
    1568 23 15.9953 -7.90207 -28.1848 203 " " " " A 70 0 0 "PHE " " O  " " " 8 0 1 C2 
    1569 14 16.6107 -8.6344 -24.9047 203 " " " " A 2 0 0 "PHE " " CB " " " 6 0 1 C2 
    1570 14 17.6978 -8.88686 -23.8399 203 " " " " A 2 0 0 "PHE " " CG " " " 6 0 1 C2 
    1571 14 18.5525 -9.99804 -23.9481 203 " " " " A 2 0 0 "PHE " " CD1" " " 6 0 1 C2 
    1572 14 17.7775 -8.0372 -22.7445 203 " " " " A 2 0 0 "PHE " " CD2" " " 6 0 1 C2 
    1573 14 19.5055 -10.2579 -22.8843 203 " " " " A 2 0 0 "PHE " " CE1" " " 6 0 1 C2 
    1574 14 18.7425 -8.22056 -21.7494 203 " " " " A 2 0 0 "PHE " " CE2" " " 6 0 1 C2 
    1575 14 19.6241 -9.40543 -21.7916 203 " " " " A 2 0 0 "PHE " " CZ " " " 6 0 1 C2 
    1576 40 14.9935 -6.57777 -26.6376 204 " " " " A 43 0 0 "VAL " " N  " " " 7 0 1 C2 
    1577 14 13.7453 -6.33564 -27.4025 204 " " " " A 2 0 0 "VAL " " CA " " " 6 0 1 C2 
    1578 14 14.0041 -5.48144 -28.7244 204 " " " " A 2 0 0 "VAL " " C  " " " 6 0 1 C2 
    1579 23 13.4237 -5.84777 -29.7343 204 " " " " A 70 0 0 "VAL " " O  " " " 8 0 1 C2 
    1580 14 12.774 -5.67574 -26.4503 204 " " " " A 2 0 0 "VAL " " CB " " " 6 0 1 C2 
    1581 14 11.5 -5.12287 -27.1278 204 " " " " A 2 0 0 "VAL " " CG1" " " 6 0 1 C2 
    1582 14 12.34 -6.55187 -25.2495 204 " " " " A 2 0 0 "VAL " " CG2" " " 6 0 1 C2 
    1583 40 14.821 -4.43201 -28.7251 205 " " " " A 43 0 0 "PHE " " N  " " " 7 0 1 C2 
    1584 14 15.1759 -3.58984 -29.8936 205 " " " " A 2 0 0 "PHE " " CA " " " 6 0 1 C2 
    1585 14 16.5351 -4.0508 -30.5399 205 " " " " A 2 0 0 "PHE " " C  " " " 6 0 1 C2 
    1586 23 16.7436 -3.65786 -31.7259 205 " " " " A 70 0 0 "PHE " " O  " " " 8 0 1 C2 
    1587 14 15.3362 -2.10177 -29.3754 205 " " " " A 2 0 0 "PHE " " CB " " " 6 0 1 C2 
    1588 14 14.0056 -1.51067 -28.8107 205 " " " " A 2 0 0 "PHE " " CG " " " 6 0 1 C2 
    1589 14 13.8248 -1.14542 -27.4383 205 " " " " A 2 0 0 "PHE " " CD1" " " 6 0 1 C2 
    1590 14 12.9803 -1.22767 -29.6383 205 " " " " A 2 0 0 "PHE " " CD2" " " 6 0 1 C2 
    1591 14 12.7354 -0.388993 -27.0192 205 " " " " A 2 0 0 "PHE " " CE1" " " 6 0 1 C2 
    1592 14 11.8425 -0.486836 -29.2615 205 " " " " A 2 0 0 "PHE " " CE2" " " 6 0 1 C2 
    1593 14 11.7043 -0.0709596 -27.9445 205 " " " " A 2 0 0 "PHE " " CZ " " " 6 0 1 C2 
    1594 40 17.4432 -4.72935 -29.7716 206 " " " " A 43 0 0 "GLY " " N  " " " 7 0 1 C2 
    1595 14 18.7279 -5.0206 -30.2489 206 " " " " A 2 0 0 "GLY " " CA " " " 6 0 1 C2 
    1596 14 19.7522 -3.81923 -30.2406 206 " " " " A 2 0 0 "GLY " " C  " " " 6 0 1 C2 
    1597 23 20.7285 -3.82439 -31.0142 206 " " " " A 70 0 0 "GLY " " O  " " " 8 0 1 C2 
    1598 40 19.4934 -2.7808 -29.4559 207 " " " " A 43 0 0 "THR " " N  " " " 7 0 1 C2 
    1599 14 20.2392 -1.55788 -29.2145 207 " " " " A 2 0 0 "THR " " CA " " " 6 0 1 C2 
    1600 14 20.1941 -1.09427 -27.7742 207 " " " " A 2 0 0 "THR " " C  " " " 6 0 1 C2 
    1601 23 19.2107 -1.27971 -27.0702 207 " " " " A 70 0 0 "THR " " O  " " " 8 0 1 C2 
    1602 14 19.8792 -0.514149 -30.3024 207 " " " " A 2 0 0 "THR " " CB " " " 6 0 1 C2 
    1603 23 20.7243 0.538682 -30.309 207 " " " " A 70 0 0 "THR " " OG1" " " 8 0 1 C2 
    1604 14 18.3907 -0.0665422 -30.1711 207 " " " " A 2 0 0 "THR " " CG2" " " 6 0 1 C2 
    1605 40 21.1561 -0.199321 -27.5007 208 " " " " A 43 0 0 "VAL " " N  " " " 7 0 1 C2 
    1606 14 21.3382 0.589785 -26.3584 208 " " " " A 2 0 0 "VAL " " CA " " " 6 0 1 C2 
    1607 14 20.4812 1.88397 -26.4637 208 " " " " A 2 0 0 "VAL " " C  " " " 6 0 1 C2 
    1608 23 20.1551 2.38756 -25.4089 208 " " " " A 70 0 0 "VAL " " O  " " " 8 0 1 C2 
    1609 14 22.8776 1.0517 -26.2021 208 " " " " A 2 0 0 "VAL " " CB " " " 6 0 1 C2 
    1610 14 23.8331 -0.0590854 -25.6071 208 " " " " A 2 0 0 "VAL " " CG1" " " 6 0 1 C2 
    1611 14 23.4675 1.66515 -27.4392 208 " " " " A 2 0 0 "VAL " " CG2" " " 6 0 1 C2 
    1612 40 20.0184 2.41893 -27.6098 209 " " " " A 43 0 0 "ILE " " N  " " " 7 0 1 C2 
    1613 14 19.5984 3.75467 -27.9081 209 " " " " A 2 0 0 "ILE " " CA " " " 6 0 1 C2 
    1614 14 18.12 3.96471 -27.3972 209 " " " " A 2 0 0 "ILE " " C  " " " 6 0 1 C2 
    1615 23 17.7957 4.8503 -26.64 209 " " " " A 70 0 0 "ILE " " O  " " " 8 0 1 C2 
    1616 14 19.7037 3.98425 -29.4386 209 " " " " A 2 0 0 "ILE " " CB " " " 6 0 1 C2 
    1617 14 21.1687 4.18976 -29.9438 209 " " " " A 2 0 0 "ILE " " CG1" " " 6 0 1 C2 
    1618 14 18.8828 5.22962 -29.8999 209 " " " " A 2 0 0 "ILE " " CG2" " " 6 0 1 C2 
    1619 14 21.4011 4.06402 -31.4833 209 " " " " A 2 0 0 "ILE " " CD1" " " 6 0 1 C2 
    1620 40 17.232 2.98669 -27.8161 210 " " " " A 43 0 0 "ALA " " N  " " " 7 0 1 C2 
    1621 14 15.8373 2.96134 -27.6941 210 " " " " A 2 0 0 "ALA " " CA " " " 6 0 1 C2 
    1622 14 15.526 2.48892 -26.2706 210 " " " " A 2 0 0 "ALA " " C  " " " 6 0 1 C2 
    1623 23 14.3938 2.60809 -25.869 210 " " " " A 70 0 0 "ALA " " O  " " " 8 0 1 C2 
    1624 14 15.2861 1.91856 -28.6258 210 " " " " A 2 0 0 "ALA " " CB " " " 6 0 1 C2 
    1625 40 16.5016 1.85519 -25.5414 211 " " " " A 43 0 0 "ALA " " N  " " " 7 0 1 C2 
    1626 14 16.4241 1.4505 -24.1425 211 " " " " A 2 0 0 "ALA " " CA " " " 6 0 1 C2 
    1627 14 16.9745 2.5568 -23.2233 211 " " " " A 2 0 0 "ALA " " C  " " " 6 0 1 C2 
    1628 23 16.6452 2.53449 -22.0337 211 " " " " A 70 0 0 "ALA " " O  " " " 8 0 1 C2 
    1629 14 17.3836 0.35648 -24.1508 211 " " " " A 2 0 0 "ALA " " CB " " " 6 0 1 C2 
    1630 40 17.8138 3.41592 -23.7531 212 " " " " A 43 0 0 "ALA " " N  " " " 7 0 1 C2 
    1631 14 18.2514 4.54951 -22.994 212 " " " " A 2 0 0 "ALA " " CA " " " 6 0 1 C2 
    1632 14 17.0882 5.54029 -23.0824 212 " " " " A 2 0 0 "ALA " " C  " " " 6 0 1 C2 
    1633 23 16.5836 5.97122 -22.0175 212 " " " " A 70 0 0 "ALA " " O  " " " 8 0 1 C2 
    1634 14 19.5191 5.0501 -23.6847 212 " " " " A 2 0 0 "ALA " " CB " " " 6 0 1 C2 
    1635 40 16.4305 5.73494 -24.2472 213 " " " " A 43 0 0 "LEU " " N  " " " 7 0 1 C2 
    1636 14 15.2966 6.63534 -24.5261 213 " " " " A 2 0 0 "LEU " " CA " " " 6 0 1 C2 
    1637 14 14.1582 6.79209 -23.4747 213 " " " " A 2 0 0 "LEU " " C  " " " 6 0 1 C2 
    1638 23 14.0616 7.79335 -22.8084 213 " " " " A 70 0 0 "LEU " " O  " " " 8 0 1 C2 
    1639 14 14.9005 6.59711 -26.0869 213 " " " " A 2 0 0 "LEU " " CB " " " 6 0 1 C2 
    1640 14 15.8071 7.44433 -27.025 213 " " " " A 2 0 0 "LEU " " CG " " " 6 0 1 C2 
    1641 14 15.6302 6.94476 -28.4464 213 " " " " A 2 0 0 "LEU " " CD1" " " 6 0 1 C2 
    1642 14 15.3836 8.904 -26.9636 213 " " " " A 2 0 0 "LEU " " CD2" " " 6 0 1 C2 
    1643 40 13.3356 5.75947 -23.2384 214 " " " " A 43 0 0 "PRO " " N  " " " 7 0 1 C2 
    1644 14 12.1251 5.79664 -22.3633 214 " " " " A 2 0 0 "PRO " " CA " " " 6 0 1 C2 
    1645 14 12.4398 5.74539 -20.8762 214 " " " " A 2 0 0 "PRO " " C  " " " 6 0 1 C2 
    1646 23 11.5723 6.19842 -20.1056 214 " " " " A 70 0 0 "PRO " " O  " " " 8 0 1 C2 
    1647 14 11.306 4.56616 -22.8715 214 " " " " A 2 0 0 "PRO " " CB " " " 6 0 1 C2 
    1648 14 12.3482 3.53755 -23.2254 214 " " " " A 2 0 0 "PRO " " CG " " " 6 0 1 C2 
    1649 14 13.434 4.48054 -23.8214 214 " " " " A 2 0 0 "PRO " " CD " " " 6 0 1 C2 
    1650 40 13.5851 5.2158 -20.4963 215 " " " " A 43 0 0 "ALA " " N  " " " 7 0 1 C2 
    1651 14 13.9208 4.8964 -19.0753 215 " " " " A 2 0 0 "ALA " " CA " " " 6 0 1 C2 
    1652 14 14.4026 6.17506 -18.3854 215 " " " " A 2 0 0 "ALA " " C  " " " 6 0 1 C2 
    1653 23 14.0788 6.37687 -17.1878 215 " " " " A 70 0 0 "ALA " " O  " " " 8 0 1 C2 
    1654 14 15.0782 3.88127 -19.1801 215 " " " " A 2 0 0 "ALA " " CB " " " 6 0 1 C2 
    1655 40 15.0889 7.04758 -19.0939 216 " " " " A 43 0 0 "ILE " " N  " " " 7 0 1 C2 
    1656 14 15.494 8.41955 -18.51 216 " " " " A 2 0 0 "ILE " " CA " " " 6 0 1 C2 
    1657 14 14.1487 9.21405 -18.3494 216 " " " " A 2 0 0 "ILE " " C  " " " 6 0 1 C2 
    1658 23 14.0193 9.91928 -17.3375 216 " " " " A 70 0 0 "ILE " " O  " " " 8 0 1 C2 
    1659 14 16.5793 8.96949 -19.5513 216 " " " " A 2 0 0 "ILE " " CB " " " 6 0 1 C2 
    1660 14 17.9114 8.3231 -19.239 216 " " " " A 2 0 0 "ILE " " CG1" " " 6 0 1 C2 
    1661 14 16.6602 10.4428 -19.5106 216 " " " " A 2 0 0 "ILE " " CG2" " " 6 0 1 C2 
    1662 14 19.0333 8.43878 -20.3094 216 " " " " A 2 0 0 "ILE " " CD1" " " 6 0 1 C2 
    1663 40 13.1294 9.05291 -19.2214 217 " " " " A 43 0 0 "ILE " " N  " " " 7 0 1 C2 
    1664 14 11.7826 9.6617 -19.0654 217 " " " " A 2 0 0 "ILE " " CA " " " 6 0 1 C2 
    1665 14 10.9868 8.96572 -17.9228 217 " " " " A 2 0 0 "ILE " " C  " " " 6 0 1 C2 
    1666 23 10.2168 9.62846 -17.1589 217 " " " " A 70 0 0 "ILE " " O  " " " 8 0 1 C2 
    1667 14 11.0106 9.61675 -20.444 217 " " " " A 2 0 0 "ILE " " CB " " " 6 0 1 C2 
    1668 14 11.4045 10.7773 -21.3706 217 " " " " A 2 0 0 "ILE " " CG1" " " 6 0 1 C2 
    1669 14 9.42262 9.39664 -20.4332 217 " " " " A 2 0 0 "ILE " " CG2" " " 6 0 1 C2 
    1670 14 12.8936 11.0267 -21.7642 217 " " " " A 2 0 0 "ILE " " CD1" " " 6 0 1 C2 
    1671 40 11.3336 7.7182 -17.6072 218 " " " " A 43 0 0 "GLY " " N  " " " 7 0 1 C2 
    1672 14 11.0092 7.01285 -16.3906 218 " " " " A 2 0 0 "GLY " " CA " " " 6 0 1 C2 
    1673 14 11.5702 7.66798 -15.1494 218 " " " " A 2 0 0 "GLY " " C  " " " 6 0 1 C2 
    1674 23 10.8311 7.98211 -14.2055 218 " " " " A 70 0 0 "GLY " " O  " " " 8 0 1 C2 
    1675 40 12.878 7.77982 -15.1329 219 " " " " A 43 0 0 "GLY " " N  " " " 7 0 1 C2 
    1676 14 13.6437 8.18165 -13.8954 219 " " " " A 2 0 0 "GLY " " CA " " " 6 0 1 C2 
    1677 14 13.5477 9.68997 -13.6046 219 " " " " A 2 0 0 "GLY " " C  " " " 6 0 1 C2 
    1678 23 13.4392 10.1111 -12.4335 219 " " " " A 70 0 0 "GLY " " O  " " " 8 0 1 C2 
    1679 40 13.2491 10.5334 -14.5776 220 " " " " A 43 0 0 "LEU " " N  " " " 7 0 1 C2 
    1680 14 12.7501 11.8985 -14.5105 220 " " " " A 2 0 0 "LEU " " CA " " " 6 0 1 C2 
    1681 14 11.3072 11.877 -13.9871 220 " " " " A 2 0 0 "LEU " " C  " " " 6 0 1 C2 
    1682 23 11.0449 12.5992 -13.0698 220 " " " " A 70 0 0 "LEU " " O  " " " 8 0 1 C2 
    1683 14 12.9069 12.477 -15.9055 220 " " " " A 2 0 0 "LEU " " CB " " " 6 0 1 C2 
    1684 14 14.3402 12.8208 -16.4541 220 " " " " A 2 0 0 "LEU " " CG " " " 6 0 1 C2 
    1685 14 14.1951 13.0613 -18.0485 220 " " " " A 2 0 0 "LEU " " CD1" " " 6 0 1 C2 
    1686 14 15.0317 14.0155 -15.8862 220 " " " " A 2 0 0 "LEU " " CD2" " " 6 0 1 C2 
    1687 40 10.4685 10.9597 -14.4141 221 " " " " A 43 0 0 "ALA " " N  " " " 7 0 1 C2 
    1688 14 9.07871 10.9549 -13.9882 221 " " " " A 2 0 0 "ALA " " CA " " " 6 0 1 C2 
    1689 14 8.81281 10.6368 -12.4888 221 " " " " A 2 0 0 "ALA " " C  " " " 6 0 1 C2 
    1690 23 8.05909 11.3671 -11.8202 221 " " " " A 70 0 0 "ALA " " O  " " " 8 0 1 C2 
    1691 14 8.21072 9.89851 -14.8067 221 " " " " A 2 0 0 "ALA " " CB " " " 6 0 1 C2 
    1692 40 9.51364 9.56175 -12.0279 222 " " " " A 43 0 0 "ILE " " N  " " " 7 0 1 C2 
    1693 14 9.38436 9.10935 -10.6601 222 " " " " A 2 0 0 "ILE " " CA " " " 6 0 1 C2 
    1694 14 10.1389 9.96118 -9.62925 222 " " " " A 2 0 0 "ILE " " C  " " " 6 0 1 C2 
    1695 23 9.84203 9.9472 -8.46783 222 " " " " A 70 0 0 "ILE " " O  " " " 8 0 1 C2 
    1696 14 9.84469 7.63347 -10.6303 222 " " " " A 2 0 0 "ILE " " CB " " " 6 0 1 C2 
    1697 14 11.3404 7.51094 -10.8989 222 " " " " A 2 0 0 "ILE " " CG1" " " 6 0 1 C2 
    1698 14 8.96029 6.8033 -11.6075 222 " " " " A 2 0 0 "ILE " " CG2" " " 6 0 1 C2 
    1699 14 11.9458 6.30021 -10.2124 222 " " " " A 2 0 0 "ILE " " CD1" " " 6 0 1 C2 
    1700 40 10.9566 10.9038 -10.0129 223 " " " " A 43 0 0 "ALA " " N  " " " 7 0 1 C2 
    1701 14 11.6359 11.9385 -9.23908 223 " " " " A 2 0 0 "ALA " " CA " " " 6 0 1 C2 
    1702 14 10.793 13.1612 -9.22092 223 " " " " A 2 0 0 "ALA " " C  " " " 6 0 1 C2 
    1703 23 10.6836 13.8553 -8.23249 223 " " " " A 70 0 0 "ALA " " O  " " " 8 0 1 C2 
    1704 14 12.9621 12.3817 -9.82158 223 " " " " A 2 0 0 "ALA " " CB " " " 6 0 1 C2 
    1705 40 10.033 13.5066 -10.3052 224 " " " " A 43 0 0 "GLY " " N  " " " 7 0 1 C2 
    1706 14 9.1367 14.6334 -10.3741 224 " " " " A 2 0 0 "GLY " " CA " " " 6 0 1 C2 
    1707 14 8.003 14.3712 -9.5124 224 " " " " A 2 0 0 "GLY " " C  " " " 6 0 1 C2 
    1708 23 7.33415 15.2778 -9.00004 224 " " " " A 70 0 0 "GLY " " O  " " " 8 0 1 C2 
    1709 40 7.6357 13.0581 -9.20024 225 " " " " A 43 0 0 "ALA " " N  " " " 7 0 1 C2 
    1710 14 6.59165 12.6002 -8.30688 225 " " " " A 2 0 0 "ALA " " CA " " " 6 0 1 C2 
    1711 14 6.77712 12.9946 -6.87799 225 " " " " A 2 0 0 "ALA " " C  " " " 6 0 1 C2 
    1712 23 5.7601 13.0935 -6.14946 225 " " " " A 70 0 0 "ALA " " O  " " " 8 0 1 C2 
    1713 14 6.40156 11.1033 -8.46573 225 " " " " A 2 0 0 "ALA " " CB " " " 6 0 1 C2 
    1714 40 8.03198 13.0546 -6.48387 226 " " " " A 43 0 0 "LEU " " N  " " " 7 0 1 C2 
    1715 14 8.32836 13.3669 -5.10652 226 " " " " A 2 0 0 "LEU " " CA " " " 6 0 1 C2 
    1716 14 8.24341 14.9441 -4.98737 226 " " " " A 2 0 0 "LEU " " C  " " " 6 0 1 C2 
    1717 23 7.79721 15.4283 -3.96265 226 " " " " A 70 0 0 "LEU " " O  " " " 8 0 1 C2 
    1718 14 9.73882 13.0379 -4.68645 226 " " " " A 2 0 0 "LEU " " CB " " " 6 0 1 C2 
    1719 14 10.1919 11.5588 -4.79458 226 " " " " A 2 0 0 "LEU " " CG " " " 6 0 1 C2 
    1720 14 11.4505 11.3137 -3.88041 226 " " " " A 2 0 0 "LEU " " CD1" " " 6 0 1 C2 
    1721 14 9.13526 10.5122 -4.30733 226 " " " " A 2 0 0 "LEU " " CD2" " " 6 0 1 C2 
    1722 40 8.62533 15.674 -6.02232 227 " " " " A 43 0 0 "GLY " " N  " " " 7 0 1 C2 
    1723 14 8.55634 17.0906 -6.21521 227 " " " " A 2 0 0 "GLY " " CA " " " 6 0 1 C2 
    1724 14 7.13628 17.6493 -6.24676 227 " " " " A 2 0 0 "GLY " " C  " " " 6 0 1 C2 
    1725 23 6.80618 18.6577 -5.65279 227 " " " " A 70 0 0 "GLY " " O  " " " 8 0 1 C2 
    1726 40 6.23223 16.8463 -6.84255 228 " " " " A 43 0 0 "ILE " " N  " " " 7 0 1 C2 
    1727 14 4.77668 17.0413 -6.72953 228 " " " " A 2 0 0 "ILE " " CA " " " 6 0 1 C2 
    1728 14 4.33983 16.8008 -5.32966 228 " " " " A 2 0 0 "ILE " " C  " " " 6 0 1 C2 
    1729 23 3.60664 17.705 -4.73502 228 " " " " A 70 0 0 "ILE " " O  " " " 8 0 1 C2 
    1730 14 4.00848 16.2723 -7.79435 228 " " " " A 2 0 0 "ILE " " CB " " " 6 0 1 C2 
    1731 14 4.34579 16.6894 -9.21721 228 " " " " A 2 0 0 "ILE " " CG1" " " 6 0 1 C2 
    1732 14 2.50338 16.3709 -7.51761 228 " " " " A 2 0 0 "ILE " " CG2" " " 6 0 1 C2 
    1733 14 3.93995 15.7247 -10.4112 228 " " " " A 2 0 0 "ILE " " CD1" " " 6 0 1 C2 
    1734 40 4.65792 15.6422 -4.71852 229 " " " " A 43 0 0 "MET " " N  " " " 7 0 1 C2 
    1735 14 4.21361 15.2701 -3.44334 229 " " " " A 2 0 0 "MET " " CA " " " 6 0 1 C2 
    1736 14 4.75419 16.126 -2.28184 229 " " " " A 2 0 0 "MET " " C  " " " 6 0 1 C2 
    1737 23 4.06185 16.2985 -1.25151 229 " " " " A 70 0 0 "MET " " O  " " " 8 0 1 C2 
    1738 14 4.62559 13.8082 -3.16301 229 " " " " A 2 0 0 "MET " " CB " " " 6 0 1 C2 
    1739 14 3.73979 12.7841 -3.79619 229 " " " " A 2 0 0 "MET " " CG " " " 6 0 1 C2 
    1740 52 3.9116 11.1287 -3.03791 229 " " " " A 13 0 0 "MET " " SD " " " 16 0 1 C2 
    1741 14 5.28367 10.3524 -3.94413 229 " " " " A 2 0 0 "MET " " CE " " " 6 0 1 C2 
    1742 40 5.95487 16.7945 -2.48937 230 " " " " A 43 0 0 "ARG " " N  " " " 7 0 1 C2 
    1743 14 6.51055 17.7407 -1.53379 230 " " " " A 2 0 0 "ARG " " CA " " " 6 0 1 C2 
    1744 14 5.8456 19.1094 -1.43382 230 " " " " A 2 0 0 "ARG " " C  " " " 6 0 1 C2 
    1745 23 5.95179 19.8365 -0.442193 230 " " " " A 70 0 0 "ARG " " O  " " " 8 0 1 C2 
    1746 14 8.00586 17.8501 -1.86406 230 " " " " A 2 0 0 "ARG " " CB " " " 6 0 1 C2 
    1747 14 8.96485 18.7272 -0.971972 230 " " " " A 2 0 0 "ARG " " CG " " " 6 0 1 C2 
    1748 14 8.91685 18.307 0.489517 230 " " " " A 2 0 0 "ARG " " CD " " " 6 0 1 C2 
    1749 40 9.57383 19.3925 1.22478 230 " " " " A 43 0 0 "ARG " " NE " " " 7 0 1 C2 
    1750 14 8.98003 20.4841 1.72509 230 " " " " A 2 0 0 "ARG " " CZ " " " 6 0 1 C2 
    1751 40 7.6733 20.782 1.50874 230 " " " " A 43 0 0 "ARG " " NH1" " " 7 0 1 C2 
    1752 40 9.67458 21.3332 2.4695 230 " " " " A 43 0 0 "ARG " " NH2" " " 7 0 1 C2 
    1753 40 4.98892 19.4434 -2.4342 231 " " " " A 43 0 0 "LEU " " N  " " " 7 0 1 C2 
    1754 14 4.04526 20.5912 -2.47539 231 " " " " A 2 0 0 "LEU " " CA " " " 6 0 1 C2 
    1755 14 2.69503 20.1429 -1.92769 231 " " " " A 2 0 0 "LEU " " C  " " " 6 0 1 C2 
    1756 23 1.99686 20.9971 -1.39741 231 " " " " A 70 0 0 "LEU " " O  " " " 8 0 1 C2 
    1757 14 3.91609 21.1607 -3.86758 231 " " " " A 2 0 0 "LEU " " CB " " " 6 0 1 C2 
    1758 14 5.15776 21.875 -4.42398 231 " " " " A 2 0 0 "LEU " " CG " " " 6 0 1 C2 
    1759 14 5.34364 21.5704 -5.89649 231 " " " " A 2 0 0 "LEU " " CD1" " " 6 0 1 C2 
    1760 14 5.13856 23.3187 -4.04593 231 " " " " A 2 0 0 "LEU " " CD2" " " 6 0 1 C2 
    1761 40 2.28582 18.9195 -2.07172 232 " " " " A 43 0 0 "VAL " " N  " " " 7 0 1 C2 
    1762 14 1.0643 18.3873 -1.49353 232 " " " " A 2 0 0 "VAL " " CA " " " 6 0 1 C2 
    1763 14 1.20672 18.3237 0.0662759 232 " " " " A 2 0 0 "VAL " " C  " " " 6 0 1 C2 
    1764 23 0.229608 18.7016 0.681136 232 " " " " A 70 0 0 "VAL " " O  " " " 8 0 1 C2 
    1765 14 0.675283 17.0083 -2.18931 232 " " " " A 2 0 0 "VAL " " CB " " " 6 0 1 C2 
    1766 14 -0.468046 16.3385 -1.38509 232 " " " " A 2 0 0 "VAL " " CG1" " " 6 0 1 C2 
    1767 14 0.207559 17.2482 -3.62981 232 " " " " A 2 0 0 "VAL " " CG2" " " 6 0 1 C2 
    1768 40 2.38629 18.1057 0.612127 233 " " " " A 43 0 0 "ALA " " N  " " " 7 0 1 C2 
    1769 14 2.69577 18.0162 2.03894 233 " " " " A 2 0 0 "ALA " " CA " " " 6 0 1 C2 
    1770 14 2.2963 19.2699 2.86458 233 " " " " A 2 0 0 "ALA " " C  " " " 6 0 1 C2 
    1771 23 2.04743 19.317 4.10257 233 " " " " A 70 0 0 "ALA " " O  " " " 8 0 1 C2 
    1772 14 4.22454 17.6053 2.30816 233 " " " " A 2 0 0 "ALA " " CB " " " 6 0 1 C2 
    1773 40 2.20728 20.3573 2.14791 234 " " " " A 43 0 0 "GLU " " N  " " " 7 0 1 C2 
    1774 14 2.08693 21.6862 2.75176 234 " " " " A 2 0 0 "GLU " " CA " " " 6 0 1 C2 
    1775 14 0.551466 22.1017 2.70734 234 " " " " A 2 0 0 "GLU " " C  " " " 6 0 1 C2 
    1776 23 0.282667 23.3053 2.99349 234 " " " " A 70 0 0 "GLU " " O  " " " 8 0 1 C2 
    1777 14 2.87431 22.691 1.9288 234 " " " " A 2 0 0 "GLU " " CB " " " 6 0 1 C2 
    1778 14 4.42739 22.5469 1.91571 234 " " " " A 2 0 0 "GLU " " CG " " " 6 0 1 C2 
    1779 14 5.07482 22.4497 3.33146 234 " " " " A 2 0 0 "GLU " " CD " " " 6 0 1 C2 
    1780 23 4.53256 22.8843 4.33747 234 " " " " A 70 0 0 "GLU " " OE1" " " 8 0 1 C2 
    1781 23 6.17536 21.8007 3.36383 234 " " " " A 70 0 0 "GLU " " OE2" " " 8 0 1 C2 
    1782 40 -0.309881 21.1391 2.49185 235 " " " " A 43 0 0 "PHE " " N  " " " 7 0 1 C2 
    1783 14 -1.7833 21.2747 2.76278 235 " " " " A 2 0 0 "PHE " " CA " " " 6 0 1 C2 
    1784 14 -2.40608 20.0295 3.27841 235 " " " " A 2 0 0 "PHE " " C  " " " 6 0 1 C2 
    1785 23 -3.37823 20.133 4.01863 235 " " " " A 70 0 0 "PHE " " O  " " " 8 0 1 C2 
    1786 14 -2.5377 21.9367 1.54525 235 " " " " A 2 0 0 "PHE " " CB " " " 6 0 1 C2 
    1787 14 -2.51343 21.2088 0.21717 235 " " " " A 2 0 0 "PHE " " CG " " " 6 0 1 C2 
    1788 14 -3.4168 20.1689 -0.00647225 235 " " " " A 2 0 0 "PHE " " CD1" " " 6 0 1 C2 
    1789 14 -1.7422 21.7534 -0.81671 235 " " " " A 2 0 0 "PHE " " CD2" " " 6 0 1 C2 
    1790 14 -3.52215 19.5935 -1.2803 235 " " " " A 2 0 0 "PHE " " CE1" " " 6 0 1 C2 
    1791 14 -1.81257 21.1388 -2.09544 235 " " " " A 2 0 0 "PHE " " CE2" " " 6 0 1 C2 
    1792 14 -2.79496 20.1371 -2.41021 235 " " " " A 2 0 0 "PHE " " CZ " " " 6 0 1 C2 
    1793 40 -1.88687 18.8658 2.8795 236 " " " " A 43 0 0 "THR " " N  " " " 7 0 1 C2 
    1794 14 -2.3877 17.5788 3.31694 236 " " " " A 2 0 0 "THR " " CA " " " 6 0 1 C2 
    1795 14 -1.18273 16.7842 3.82236 236 " " " " A 2 0 0 "THR " " C  " " " 6 0 1 C2 
    1796 23 -0.10281 16.8825 3.24807 236 " " " " A 70 0 0 "THR " " O  " " " 8 0 1 C2 
    1797 14 -3.41316 16.9221 2.35505 236 " " " " A 2 0 0 "THR " " CB " " " 6 0 1 C2 
    1798 23 -3.93575 15.6111 2.60413 236 " " " " A 70 0 0 "THR " " OG1" " " 8 0 1 C2 
    1799 14 -2.85941 16.6134 0.941408 236 " " " " A 2 0 0 "THR " " CG2" " " 6 0 1 C2 
    1800 40 -1.32471 15.8898 4.84027 237 " " " " A 43 0 0 "PRO " " N  " " " 7 0 1 C2 
    1801 14 -0.214981 15.0359 5.22978 237 " " " " A 2 0 0 "PRO " " CA " " " 6 0 1 C2 
    1802 14 -0.145199 13.6792 4.47191 237 " " " " A 2 0 0 "PRO " " C  " " " 6 0 1 C2 
    1803 23 -1.14804 12.999 4.38031 237 " " " " A 70 0 0 "PRO " " O  " " " 8 0 1 C2 
    1804 14 -0.522759 14.849 6.75591 237 " " " " A 2 0 0 "PRO " " CB " " " 6 0 1 C2 
    1805 14 -1.98921 14.9652 6.87248 237 " " " " A 2 0 0 "PRO " " CG " " " 6 0 1 C2 
    1806 14 -2.42653 15.923 5.80883 237 " " " " A 2 0 0 "PRO " " CD " " " 6 0 1 C2 
    1807 40 1.02596 13.3765 3.95566 238 " " " " A 43 0 0 "VAL " " N  " " " 7 0 1 C2 
    1808 14 1.37493 12.2221 3.07814 238 " " " " A 2 0 0 "VAL " " CA " " " 6 0 1 C2 
    1809 14 1.85043 11.188 3.97059 238 " " " " A 2 0 0 "VAL " " C  " " " 6 0 1 C2 
    1810 23 2.44378 11.4803 5.04506 238 " " " " A 70 0 0 "VAL " " O  " " " 8 0 1 C2 
    1811 14 2.47639 12.6551 2.03976 238 " " " " A 2 0 0 "VAL " " CB " " " 6 0 1 C2 
    1812 14 2.62331 11.6157 0.918359 238 " " " " A 2 0 0 "VAL " " CG1" " " 6 0 1 C2 
    1813 14 2.36193 14.0182 1.43331 238 " " " " A 2 0 0 "VAL " " CG2" " " 6 0 1 C2 
    1814 40 1.4872 9.96257 3.65891 239 " " " " A 43 0 0 "HIE " " N  " " " 7 0 1 C2 
    1815 14 1.88433 8.79979 4.47383 239 " " " " A 2 0 0 "HIE " " CA " " " 6 0 1 C2 
    1816 14 3.10508 8.11686 3.85543 239 " " " " A 2 0 0 "HIE " " C  " " " 6 0 1 C2 
    1817 23 3.28229 8.10014 2.65988 239 " " " " A 70 0 0 "HIE " " O  " " " 8 0 1 C2 
    1818 14 0.786186 7.75749 4.36572 239 " " " " A 2 0 0 "HIE " " CB " " " 6 0 1 C2 
    1819 14 0.832664 6.5949 5.39245 239 " " " " A 2 0 0 "HIE " " CG " " " 6 0 1 C2 
    1820 40 1.02785 5.27873 5.01523 239 " " " " A 43 0 0 "HIE " " ND1" " " 7 0 1 C2 
    1821 14 0.625667 6.66353 6.73522 239 " " " " A 2 0 0 "HIE " " CD2" " " 6 0 1 C2 
    1822 14 1.08425 4.66519 6.15848 239 " " " " A 2 0 0 "HIE " " CE1" " " 6 0 1 C2 
    1823 40 0.854841 5.40314 7.23901 239 " " " " A 43 0 0 "HIE " " NE2" " " 7 0 1 C2 
    1824 40 3.79079 7.26431 4.61707 240 " " " " A 43 0 0 "PHE " " N  " " " 7 0 1 C2 
    1825 14 4.92969 6.46628 4.06187 240 " " " " A 2 0 0 "PHE " " CA " " " 6 0 1 C2 
    1826 14 4.65999 5.46869 2.88236 240 " " " " A 2 0 0 "PHE " " C  " " " 6 0 1 C2 
    1827 23 5.6039 5.08385 2.15669 240 " " " " A 70 0 0 "PHE " " O  " " " 8 0 1 C2 
    1828 14 5.69436 5.80098 5.16007 240 " " " " A 2 0 0 "PHE " " CB " " " 6 0 1 C2 
    1829 14 5.29647 4.52331 5.71628 240 " " " " A 2 0 0 "PHE " " CG " " " 6 0 1 C2 
    1830 14 5.8626 3.31019 5.21615 240 " " " " A 2 0 0 "PHE " " CD1" " " 6 0 1 C2 
    1831 14 4.38789 4.48221 6.78344 240 " " " " A 2 0 0 "PHE " " CD2" " " 6 0 1 C2 
    1832 14 5.44298 2.07519 5.78591 240 " " " " A 2 0 0 "PHE " " CE1" " " 6 0 1 C2 
    1833 14 4.05882 3.26676 7.36148 240 " " " " A 2 0 0 "PHE " " CE2" " " 6 0 1 C2 
    1834 14 4.59183 2.04865 6.8828 240 " " " " A 2 0 0 "PHE " " CZ " " " 6 0 1 C2 
    1835 40 3.40501 5.13298 2.67491 241 " " " " A 43 0 0 "PHE " " N  " " " 7 0 1 C2 
    1836 14 2.94564 4.23581 1.6304 241 " " " " A 2 0 0 "PHE " " CA " " " 6 0 1 C2 
    1837 14 2.76517 4.96099 0.326892 241 " " " " A 2 0 0 "PHE " " C  " " " 6 0 1 C2 
    1838 23 2.48693 4.28966 -0.687424 241 " " " " A 70 0 0 "PHE " " O  " " " 8 0 1 C2 
    1839 14 1.63542 3.53402 1.96291 241 " " " " A 2 0 0 "PHE " " CB " " " 6 0 1 C2 
    1840 14 1.81292 2.17267 2.57517 241 " " " " A 2 0 0 "PHE " " CG " " " 6 0 1 C2 
    1841 14 1.95734 1.98345 3.96025 241 " " " " A 2 0 0 "PHE " " CD1" " " 6 0 1 C2 
    1842 14 1.77981 1.05778 1.67729 241 " " " " A 2 0 0 "PHE " " CD2" " " 6 0 1 C2 
    1843 14 2.29728 0.686892 4.40889 241 " " " " A 2 0 0 "PHE " " CE1" " " 6 0 1 C2 
    1844 14 2.0073 -0.22946 2.12015 241 " " " " A 2 0 0 "PHE " " CE2" " " 6 0 1 C2 
    1845 14 2.19459 -0.445538 3.48885 241 " " " " A 2 0 0 "PHE " " CZ " " " 6 0 1 C2 
    1846 40 2.93842 6.28001 0.247365 242 " " " " A 43 0 0 "ALA " " N  " " " 7 0 1 C2 
    1847 14 3.05998 7.00946 -0.925906 242 " " " " A 2 0 0 "ALA " " CA " " " 6 0 1 C2 
    1848 14 4.39848 6.8394 -1.61051 242 " " " " A 2 0 0 "ALA " " C  " " " 6 0 1 C2 
    1849 23 4.47343 6.90421 -2.84022 242 " " " " A 70 0 0 "ALA " " O  " " " 8 0 1 C2 
    1850 14 2.84999 8.49157 -0.654717 242 " " " " A 2 0 0 "ALA " " CB " " " 6 0 1 C2 
    1851 40 5.42 6.66505 -0.762814 243 " " " " A 43 0 0 "GLN " " N  " " " 7 0 1 C2 
    1852 14 6.81165 6.54314 -1.2031 243 " " " " A 2 0 0 "GLN " " CA " " " 6 0 1 C2 
    1853 14 7.2 5.31381 -2.12047 243 " " " " A 2 0 0 "GLN " " C  " " " 6 0 1 C2 
    1854 23 7.75583 5.58172 -3.16119 243 " " " " A 70 0 0 "GLN " " O  " " " 8 0 1 C2 
    1855 14 7.80729 6.60996 0.026954 243 " " " " A 2 0 0 "GLN " " CB " " " 6 0 1 C2 
    1856 14 7.85565 8.03475 0.673492 243 " " " " A 2 0 0 "GLN " " CG " " " 6 0 1 C2 
    1857 14 8.80519 9.00072 0.0473035 243 " " " " A 2 0 0 "GLN " " CD " " " 6 0 1 C2 
    1858 23 8.86004 9.0282 -1.2393 243 " " " " A 70 0 0 "GLN " " OE1" " " 8 0 1 C2 
    1859 40 9.57471 9.58089 0.857009 243 " " " " A 43 0 0 "GLN " " NE2" " " 7 0 1 C2 
    1860 40 6.941 4.02464 -1.75863 244 " " " " A 43 0 0 "PRO " " N  " " " 7 0 1 C2 
    1861 14 7.30988 2.88331 -2.57375 244 " " " " A 2 0 0 "PRO " " CA " " " 6 0 1 C2 
    1862 14 6.56666 2.76543 -3.91217 244 " " " " A 2 0 0 "PRO " " C  " " " 6 0 1 C2 
    1863 23 7.08895 2.07355 -4.75948 244 " " " " A 70 0 0 "PRO " " O  " " " 8 0 1 C2 
    1864 14 7.07025 1.57744 -1.76758 244 " " " " A 2 0 0 "PRO " " CB " " " 6 0 1 C2 
    1865 14 6.25259 2.01241 -0.636813 244 " " " " A 2 0 0 "PRO " " CG " " " 6 0 1 C2 
    1866 14 6.35384 3.58692 -0.510178 244 " " " " A 2 0 0 "PRO " " CD " " " 6 0 1 C2 
    1867 40 5.42758 3.40001 -4.10545 245 " " " " A 43 0 0 "VAL " " N  " " " 7 0 1 C2 
    1868 14 4.55304 3.00042 -5.16986 245 " " " " A 2 0 0 "VAL " " CA " " " 6 0 1 C2 
    1869 14 4.78495 3.74844 -6.45262 245 " " " " A 2 0 0 "VAL " " C  " " " 6 0 1 C2 
    1870 23 4.376 3.31035 -7.51146 245 " " " " A 70 0 0 "VAL " " O  " " " 8 0 1 C2 
    1871 14 3.13137 3.26772 -4.77885 245 " " " " A 2 0 0 "VAL " " CB " " " 6 0 1 C2 
    1872 14 2.91848 2.52453 -3.41449 245 " " " " A 2 0 0 "VAL " " CG1" " " 6 0 1 C2 
    1873 14 2.73017 4.65469 -4.46534 245 " " " " A 2 0 0 "VAL " " CG2" " " 6 0 1 C2 
    1874 40 5.61639 4.84312 -6.45346 246 " " " " A 43 0 0 "VAL " " N  " " " 7 0 1 C2 
    1875 14 6.19292 5.56695 -7.63386 246 " " " " A 2 0 0 "VAL " " CA " " " 6 0 1 C2 
    1876 14 7.12141 4.57482 -8.31769 246 " " " " A 2 0 0 "VAL " " C  " " " 6 0 1 C2 
    1877 23 7.01049 4.52988 -9.52654 246 " " " " A 70 0 0 "VAL " " O  " " " 8 0 1 C2 
    1878 14 6.92912 6.81391 -7.12371 246 " " " " A 2 0 0 "VAL " " CB " " " 6 0 1 C2 
    1879 14 6.06002 7.85395 -6.28418 246 " " " " A 2 0 0 "VAL " " CG1" " " 6 0 1 C2 
    1880 14 8.28148 6.60029 -6.4824 246 " " " " A 2 0 0 "VAL " " CG2" " " 6 0 1 C2 
    1881 40 7.87842 3.78042 -7.53476 247 " " " " A 43 0 0 "THR " " N  " " " 7 0 1 C2 
    1882 14 8.91939 2.93011 -8.04069 247 " " " " A 2 0 0 "THR " " CA " " " 6 0 1 C2 
    1883 14 8.27614 1.49248 -8.31099 247 " " " " A 2 0 0 "THR " " C  " " " 6 0 1 C2 
    1884 23 8.77714 0.73688 -9.16731 247 " " " " A 70 0 0 "THR " " O  " " " 8 0 1 C2 
    1885 14 10.0432 2.85997 -7.00031 247 " " " " A 2 0 0 "THR " " CB " " " 6 0 1 C2 
    1886 23 10.4836 4.20458 -6.72782 247 " " " " A 70 0 0 "THR " " OG1" " " 8 0 1 C2 
    1887 14 11.2568 2.08429 -7.58632 247 " " " " A 2 0 0 "THR " " CG2" " " 6 0 1 C2 
    1888 40 7.31951 1.03639 -7.42987 248 " " " " A 43 0 0 "LEU " " N  " " " 7 0 1 C2 
    1889 14 6.78189 -0.350755 -7.48562 248 " " " " A 2 0 0 "LEU " " CA " " " 6 0 1 C2 
    1890 14 5.67052 -0.52079 -8.4849 248 " " " " A 2 0 0 "LEU " " C  " " " 6 0 1 C2 
    1891 23 5.51707 -1.59803 -9.06407 248 " " " " A 70 0 0 "LEU " " O  " " " 8 0 1 C2 
    1892 14 6.29941 -0.744999 -5.99027 248 " " " " A 2 0 0 "LEU " " CB " " " 6 0 1 C2 
    1893 14 5.42995 -2.04815 -5.88427 248 " " " " A 2 0 0 "LEU " " CG " " " 6 0 1 C2 
    1894 14 6.15204 -3.29986 -6.5023 248 " " " " A 2 0 0 "LEU " " CD1" " " 6 0 1 C2 
    1895 14 5.0643 -2.17722 -4.41716 248 " " " " A 2 0 0 "LEU " " CD2" " " 6 0 1 C2 
    1896 40 4.94038 0.535516 -8.69239 249 " " " " A 43 0 0 "ILE " " N  " " " 7 0 1 C2 
    1897 14 3.76052 0.550256 -9.60003 249 " " " " A 2 0 0 "ILE " " CA " " " 6 0 1 C2 
    1898 14 4.00793 1.56683 -10.7693 249 " " " " A 2 0 0 "ILE " " C  " " " 6 0 1 C2 
    1899 23 3.97877 1.14605 -11.9681 249 " " " " A 70 0 0 "ILE " " O  " " " 8 0 1 C2 
    1900 14 2.44441 0.824645 -8.92794 249 " " " " A 2 0 0 "ILE " " CB " " " 6 0 1 C2 
    1901 14 2.35596 0.076281 -7.58816 249 " " " " A 2 0 0 "ILE " " CG1" " " 6 0 1 C2 
    1902 14 1.197 0.536027 -9.75757 249 " " " " A 2 0 0 "ILE " " CG2" " " 6 0 1 C2 
    1903 14 1.3034 0.470889 -6.5952 249 " " " " A 2 0 0 "ILE " " CD1" " " 6 0 1 C2 
    1904 40 4.2745 2.84693 -10.4575 250 " " " " A 43 0 0 "GLY " " N  " " " 7 0 1 C2 
    1905 14 4.36568 4.04741 -11.3277 250 " " " " A 2 0 0 "GLY " " CA " " " 6 0 1 C2 
    1906 14 5.36419 3.94991 -12.5639 250 " " " " A 2 0 0 "GLY " " C  " " " 6 0 1 C2 
    1907 23 5.13939 4.20443 -13.7652 250 " " " " A 70 0 0 "GLY " " O  " " " 8 0 1 C2 
    1908 40 6.60119 3.47778 -12.1339 251 " " " " A 43 0 0 "LEU " " N  " " " 7 0 1 C2 
    1909 14 7.75461 3.34257 -13.0776 251 " " " " A 2 0 0 "LEU " " CA " " " 6 0 1 C2 
    1910 14 7.39027 2.32756 -14.1834 251 " " " " A 2 0 0 "LEU " " C  " " " 6 0 1 C2 
    1911 23 7.80364 2.63418 -15.3068 251 " " " " A 70 0 0 "LEU " " O  " " " 8 0 1 C2 
    1912 14 8.90039 2.84232 -12.201 251 " " " " A 2 0 0 "LEU " " CB " " " 6 0 1 C2 
    1913 14 10.2686 2.70622 -12.8997 251 " " " " A 2 0 0 "LEU " " CG " " " 6 0 1 C2 
    1914 14 10.7119 4.05099 -13.5142 251 " " " " A 2 0 0 "LEU " " CD1" " " 6 0 1 C2 
    1915 14 11.2751 2.27506 -11.7757 251 " " " " A 2 0 0 "LEU " " CD2" " " 6 0 1 C2 
    1916 40 6.60089 1.28812 -13.8766 252 " " " " A 43 0 0 "GLY " " N  " " " 7 0 1 C2 
    1917 14 6.23628 0.318086 -14.8893 252 " " " " A 2 0 0 "GLY " " CA " " " 6 0 1 C2 
    1918 14 5.00127 0.714367 -15.7035 252 " " " " A 2 0 0 "GLY " " C  " " " 6 0 1 C2 
    1919 23 4.65063 -0.0819651 -16.5716 252 " " " " A 70 0 0 "GLY " " O  " " " 8 0 1 C2 
    1920 40 4.42139 1.9202 -15.5429 253 " " " " A 43 0 0 "ILE " " N  " " " 7 0 1 C2 
    1921 14 3.42523 2.47497 -16.5029 253 " " " " A 2 0 0 "ILE " " CA " " " 6 0 1 C2 
    1922 14 4.13538 3.58439 -17.3354 253 " " " " A 2 0 0 "ILE " " C  " " " 6 0 1 C2 
    1923 23 3.91078 3.74661 -18.4589 253 " " " " A 70 0 0 "ILE " " O  " " " 8 0 1 C2 
    1924 14 2.1964 2.97752 -15.7263 253 " " " " A 2 0 0 "ILE " " CB " " " 6 0 1 C2 
    1925 14 1.71258 1.87128 -14.6698 253 " " " " A 2 0 0 "ILE " " CG1" " " 6 0 1 C2 
    1926 14 1.02904 3.31001 -16.7069 253 " " " " A 2 0 0 "ILE " " CG2" " " 6 0 1 C2 
    1927 14 0.463873 2.31459 -13.8582 253 " " " " A 2 0 0 "ILE " " CD1" " " 6 0 1 C2 
    1928 40 5.11547 4.28747 -16.7135 254 " " " " A 43 0 0 "ALA " " N  " " " 7 0 1 C2 
    1929 14 5.81756 5.41683 -17.2627 254 " " " " A 2 0 0 "ALA " " CA " " " 6 0 1 C2 
    1930 14 6.68878 5.00544 -18.4907 254 " " " " A 2 0 0 "ALA " " C  " " " 6 0 1 C2 
    1931 23 6.5652 5.62107 -19.5493 254 " " " " A 70 0 0 "ALA " " O  " " " 8 0 1 C2 
    1932 14 6.79006 6.05746 -16.1864 254 " " " " A 2 0 0 "ALA " " CB " " " 6 0 1 C2 
    1933 40 7.58595 4.06536 -18.3693 255 " " " " A 43 0 0 "ILE " " N  " " " 7 0 1 C2 
    1934 14 8.56369 3.63658 -19.3289 255 " " " " A 2 0 0 "ILE " " CA " " " 6 0 1 C2 
    1935 14 7.85127 2.9918 -20.5182 255 " " " " A 2 0 0 "ILE " " C  " " " 6 0 1 C2 
    1936 23 8.39182 2.90065 -21.6289 255 " " " " A 70 0 0 "ILE " " O  " " " 8 0 1 C2 
    1937 14 9.67336 2.70003 -18.7714 255 " " " " A 2 0 0 "ILE " " CB " " " 6 0 1 C2 
    1938 14 10.2938 3.32453 -17.4945 255 " " " " A 2 0 0 "ILE " " CG1" " " 6 0 1 C2 
    1939 14 10.7798 2.51097 -19.8061 255 " " " " A 2 0 0 "ILE " " CG2" " " 6 0 1 C2 
    1940 14 11.2312 2.33063 -16.8365 255 " " " " A 2 0 0 "ILE " " CD1" " " 6 0 1 C2 
    1941 40 6.5708 2.53557 -20.3039 256 " " " " A 43 0 0 "ASH " " N  " " " 7 0 1 C2 
    1942 14 5.72769 1.92552 -21.3046 256 " " " " A 2 0 0 "ASH " " CA " " " 6 0 1 C2 
    1943 14 5.02962 2.97707 -22.1423 256 " " " " A 2 0 0 "ASH " " C  " " " 6 0 1 C2 
    1944 23 5.02603 2.84876 -23.3761 256 " " " " A 70 0 0 "ASH " " O  " " " 8 0 1 C2 
    1945 14 4.62103 1.05246 -20.6117 256 " " " " A 2 0 0 "ASH " " CB " " " 6 0 1 C2 
    1946 14 3.91822 0.176587 -21.6225 256 " " " " A 2 0 0 "ASH " " CG " " " 6 0 1 C2 
    1947 23 4.38363 -0.368805 -22.6048 256 " " " " A 70 0 0 "ASH " " OD1" " " 8 0 1 C2 
    1948 23 2.61314 0.172117 -21.4705 256 " " " " A 70 0 0 "ASH " " OD2" " " 8 0 1 C2 
    1949 40 4.55488 4.14004 -21.5371 257 " " " " A 43 0 0 "TYR " " N  " " " 7 0 1 C2 
    1950 14 4.14682 5.32194 -22.1725 257 " " " " A 2 0 0 "TYR " " CA " " " 6 0 1 C2 
    1951 14 5.22197 5.95999 -23.0881 257 " " " " A 2 0 0 "TYR " " C  " " " 6 0 1 C2 
    1952 23 4.9209 6.38073 -24.2073 257 " " " " A 70 0 0 "TYR " " O  " " " 8 0 1 C2 
    1953 14 3.69544 6.35403 -21.1584 257 " " " " A 2 0 0 "TYR " " CB " " " 6 0 1 C2 
    1954 14 2.32535 6.11697 -20.523 257 " " " " A 2 0 0 "TYR " " CG " " " 6 0 1 C2 
    1955 14 1.70794 7.06611 -19.6421 257 " " " " A 2 0 0 "TYR " " CD1" " " 6 0 1 C2 
    1956 14 1.61269 4.86135 -20.6378 257 " " " " A 2 0 0 "TYR " " CD2" " " 6 0 1 C2 
    1957 14 0.439613 6.85687 -19.0338 257 " " " " A 2 0 0 "TYR " " CE1" " " 6 0 1 C2 
    1958 14 0.341049 4.60009 -20.0248 257 " " " " A 2 0 0 "TYR " " CE2" " " 6 0 1 C2 
    1959 14 -0.31477 5.6648 -19.2385 257 " " " " A 2 0 0 "TYR " " CZ " " " 6 0 1 C2 
    1960 23 -1.44954 5.42509 -18.5549 257 " " " " A 70 0 0 "TYR " " OH " " " 8 0 1 C2 
    1961 40 6.47816 5.78939 -22.6907 258 " " " " A 43 0 0 "GLY " " N  " " " 7 0 1 C2 
    1962 14 7.62741 6.18738 -23.5542 258 " " " " A 2 0 0 "GLY " " CA " " " 6 0 1 C2 
    1963 14 7.97061 5.22418 -24.6334 258 " " " " A 2 0 0 "GLY " " C  " " " 6 0 1 C2 
    1964 23 8.37682 5.61581 -25.7263 258 " " " " A 70 0 0 "GLY " " O  " " " 8 0 1 C2 
    1965 40 7.86935 3.92526 -24.4081 259 " " " " A 43 0 0 "LEU " " N  " " " 7 0 1 C2 
    1966 14 8.0339 2.83116 -25.4349 259 " " " " A 2 0 0 "LEU " " CA " " " 6 0 1 C2 
    1967 14 7.11973 3.1488 -26.6628 259 " " " " A 2 0 0 "LEU " " C  " " " 6 0 1 C2 
    1968 23 7.59479 3.08715 -27.7909 259 " " " " A 70 0 0 "LEU " " O  " " " 8 0 1 C2 
    1969 14 7.66692 1.49068 -24.7317 259 " " " " A 2 0 0 "LEU " " CB " " " 6 0 1 C2 
    1970 14 8.6572 0.397169 -25.3086 259 " " " " A 2 0 0 "LEU " " CG " " " 6 0 1 C2 
    1971 14 8.69501 -0.782758 -24.3099 259 " " " " A 2 0 0 "LEU " " CD1" " " 6 0 1 C2 
    1972 14 8.28697 -0.110965 -26.6975 259 " " " " A 2 0 0 "LEU " " CD2" " " 6 0 1 C2 
    1973 40 5.88739 3.62146 -26.4236 260 " " " " A 43 0 0 "PHE " " N  " " " 7 0 1 C2 
    1974 14 4.88372 3.8629 -27.3858 260 " " " " A 2 0 0 "PHE " " CA " " " 6 0 1 C2 
    1975 14 5.19267 4.84219 -28.4749 260 " " " " A 2 0 0 "PHE " " C  " " " 6 0 1 C2 
    1976 23 4.63587 4.79289 -29.5756 260 " " " " A 70 0 0 "PHE " " O  " " " 8 0 1 C2 
    1977 14 3.55672 4.23634 -26.6411 260 " " " " A 2 0 0 "PHE " " CB " " " 6 0 1 C2 
    1978 14 2.24611 3.85973 -27.25 260 " " " " A 2 0 0 "PHE " " CG " " " 6 0 1 C2 
    1979 14 1.16897 4.7567 -27.4919 260 " " " " A 2 0 0 "PHE " " CD1" " " 6 0 1 C2 
    1980 14 2.03405 2.46454 -27.6022 260 " " " " A 2 0 0 "PHE " " CD2" " " 6 0 1 C2 
    1981 14 0.0738809 4.35159 -28.2758 260 " " " " A 2 0 0 "PHE " " CE1" " " 6 0 1 C2 
    1982 14 0.869383 2.07083 -28.3042 260 " " " " A 2 0 0 "PHE " " CE2" " " 6 0 1 C2 
    1983 14 -0.0937693 3.02825 -28.6565 260 " " " " A 2 0 0 "PHE " " CZ " " " 6 0 1 C2 
    1984 40 6.15889 5.68936 -28.1908 261 " " " " A 43 0 0 "ILE " " N  " " " 7 0 1 C2 
    1985 14 6.64845 6.75465 -29.0429 261 " " " " A 2 0 0 "ILE " " CA " " " 6 0 1 C2 
    1986 14 7.99408 6.28498 -29.6688 261 " " " " A 2 0 0 "ILE " " C  " " " 6 0 1 C2 
    1987 23 8.06872 6.44577 -30.8849 261 " " " " A 70 0 0 "ILE " " O  " " " 8 0 1 C2 
    1988 14 6.89258 8.03327 -28.1371 261 " " " " A 2 0 0 "ILE " " CB " " " 6 0 1 C2 
    1989 14 5.62579 8.61151 -27.5309 261 " " " " A 2 0 0 "ILE " " CG1" " " 6 0 1 C2 
    1990 14 7.71978 9.18598 -28.7842 261 " " " " A 2 0 0 "ILE " " CG2" " " 6 0 1 C2 
    1991 14 4.8108 9.35548 -28.6088 261 " " " " A 2 0 0 "ILE " " CD1" " " 6 0 1 C2 
    1992 40 8.87276 5.62876 -29.0077 262 " " " " A 43 0 0 "VAL " " N  " " " 7 0 1 C2 
    1993 14 10.1312 5.10988 -29.5979 262 " " " " A 2 0 0 "VAL " " CA " " " 6 0 1 C2 
    1994 14 9.88786 4.04384 -30.65 262 " " " " A 2 0 0 "VAL " " C  " " " 6 0 1 C2 
    1995 23 10.6346 3.91011 -31.6772 262 " " " " A 70 0 0 "VAL " " O  " " " 8 0 1 C2 
    1996 14 11.066 4.59503 -28.4945 262 " " " " A 2 0 0 "VAL " " CB " " " 6 0 1 C2 
    1997 14 12.4763 4.16 -28.9441 262 " " " " A 2 0 0 "VAL " " CG1" " " 6 0 1 C2 
    1998 14 11.3739 5.72367 -27.4328 262 " " " " A 2 0 0 "VAL " " CG2" " " 6 0 1 C2 
    1999 40 8.82209 3.21399 -30.4796 263 " " " " A 43 0 0 "SER " " N  " " " 7 0 1 C2 
    2000 14 8.52018 2.14693 -31.4387 263 " " " " A 2 0 0 "SER " " CA " " " 6 0 1 C2 
    2001 14 7.77143 2.78898 -32.6291 263 " " " " A 2 0 0 "SER " " C  " " " 6 0 1 C2 
    2002 23 8.14741 2.52863 -33.8134 263 " " " " A 70 0 0 "SER " " O  " " " 8 0 1 C2 
    2003 14 7.62172 1.08988 -30.6973 263 " " " " A 2 0 0 "SER " " CB " " " 6 0 1 C2 
    2004 23 6.4379 1.63119 -30.0956 263 " " " " A 70 0 0 "SER " " OG " " " 8 0 1 C2 
    2005 40 6.77415 3.63172 -32.3871 264 " " " " A 43 0 0 "ARG " " N  " " " 7 0 1 C2 
    2006 14 6.11192 4.49 -33.3925 264 " " " " A 2 0 0 "ARG " " CA " " " 6 0 1 C2 
    2007 14 6.95615 5.33508 -34.3195 264 " " " " A 2 0 0 "ARG " " C  " " " 6 0 1 C2 
    2008 23 6.82491 5.27749 -35.5326 264 " " " " A 70 0 0 "ARG " " O  " " " 8 0 1 C2 
    2009 14 5.11056 5.3426 -32.6554 264 " " " " A 2 0 0 "ARG " " CB " " " 6 0 1 C2 
    2010 14 4.24988 6.23642 -33.5239 264 " " " " A 2 0 0 "ARG " " CG " " " 6 0 1 C2 
    2011 14 3.38322 5.3016 -34.3572 264 " " " " A 2 0 0 "ARG " " CD " " " 6 0 1 C2 
    2012 40 3.62356 5.42433 -35.7977 264 " " " " A 43 0 0 "ARG " " NE " " " 7 0 1 C2 
    2013 14 3.27695 4.56917 -36.757 264 " " " " A 2 0 0 "ARG " " CZ " " " 6 0 1 C2 
    2014 40 3.48647 4.93447 -37.9949 264 " " " " A 43 0 0 "ARG " " NH1" " " 7 0 1 C2 
    2015 40 2.56254 3.42748 -36.5459 264 " " " " A 43 0 0 "ARG " " NH2" " " 7 0 1 C2 
    2016 40 7.94661 6.10564 -33.7839 265 " " " " A 43 0 0 "PHE " " N  " " " 7 0 1 C2 
    2017 14 8.87163 6.95545 -34.5568 265 " " " " A 2 0 0 "PHE " " CA " " " 6 0 1 C2 
    2018 14 9.46653 6.31643 -35.8429 265 " " " " A 2 0 0 "PHE " " C  " " " 6 0 1 C2 
    2019 23 9.57968 6.94237 -36.8906 265 " " " " A 70 0 0 "PHE " " O  " " " 8 0 1 C2 
    2020 14 9.86362 7.73511 -33.6882 265 " " " " A 2 0 0 "PHE " " CB " " " 6 0 1 C2 
    2021 14 10.9557 8.62994 -34.3399 265 " " " " A 2 0 0 "PHE " " CG " " " 6 0 1 C2 
    2022 14 10.5447 9.84075 -34.9657 265 " " " " A 2 0 0 "PHE " " CD1" " " 6 0 1 C2 
    2023 14 12.3203 8.25134 -34.2573 265 " " " " A 2 0 0 "PHE " " CD2" " " 6 0 1 C2 
    2024 14 11.5028 10.6747 -35.4998 265 " " " " A 2 0 0 "PHE " " CE1" " " 6 0 1 C2 
    2025 14 13.257 9.22278 -34.6665 265 " " " " A 2 0 0 "PHE " " CE2" " " 6 0 1 C2 
    2026 14 12.8306 10.4223 -35.2726 265 " " " " A 2 0 0 "PHE " " CZ " " " 6 0 1 C2 
    2027 40 9.77084 5.0137 -35.7509 266 " " " " A 43 0 0 "ARG " " N  " " " 7 0 1 C2 
    2028 14 10.452 4.25075 -36.7593 266 " " " " A 2 0 0 "ARG " " CA " " " 6 0 1 C2 
    2029 14 9.48296 3.7974 -37.8608 266 " " " " A 2 0 0 "ARG " " C  " " " 6 0 1 C2 
    2030 23 9.77557 3.63963 -39.0413 266 " " " " A 70 0 0 "ARG " " O  " " " 8 0 1 C2 
    2031 14 11 2.99635 -36.0799 266 " " " " A 2 0 0 "ARG " " CB " " " 6 0 1 C2 
    2032 14 12.2027 2.3394 -36.8539 266 " " " " A 2 0 0 "ARG " " CG " " " 6 0 1 C2 
    2033 14 12.8067 1.09421 -36.2411 266 " " " " A 2 0 0 "ARG " " CD " " " 6 0 1 C2 
    2034 40 13.9981 0.648097 -36.9763 266 " " " " A 43 0 0 "ARG " " NE " " " 7 0 1 C2 
    2035 14 14.0696 -0.256291 -37.9549 266 " " " " A 2 0 0 "ARG " " CZ " " " 6 0 1 C2 
    2036 40 12.9066 -0.671224 -38.4447 266 " " " " A 43 0 0 "ARG " " NH1" " " 7 0 1 C2 
    2037 40 15.2412 -0.737286 -38.4308 266 " " " " A 43 0 0 "ARG " " NH2" " " 7 0 1 C2 
    2038 40 8.1925 3.6267 -37.5377 267 " " " " A 43 0 0 "GLU " " N  " " " 7 0 1 C2 
    2039 14 7.12429 3.3742 -38.4444 267 " " " " A 2 0 0 "GLU " " CA " " " 6 0 1 C2 
    2040 14 6.81349 4.56049 -39.3934 267 " " " " A 2 0 0 "GLU " " C  " " " 6 0 1 C2 
    2041 23 6.56168 4.34699 -40.6457 267 " " " " A 70 0 0 "GLU " " O  " " " 8 0 1 C2 
    2042 14 5.79895 3.00609 -37.5671 267 " " " " A 2 0 0 "GLU " " CB " " " 6 0 1 C2 
    2043 14 6.01298 1.90554 -36.5612 267 " " " " A 2 0 0 "GLU " " CG " " " 6 0 1 C2 
    2044 14 6.22956 0.627916 -37.3939 267 " " " " A 2 0 0 "GLU " " CD " " " 6 0 1 C2 
    2045 23 7.15264 -0.137583 -37.074 267 " " " " A 70 0 0 "GLU " " OE1" " " 8 0 1 C2 
    2046 23 5.35514 0.298461 -38.2485 267 " " " " A 70 0 0 "GLU " " OE2" " " 8 0 1 C2 
    2047 40 6.9355 5.7953 -38.9787 268 " " " " A 43 0 0 "GLU " " N  " " " 7 0 1 C2 
    2048 14 6.87541 7.00886 -39.8334 268 " " " " A 2 0 0 "GLU " " CA " " " 6 0 1 C2 
    2049 14 7.95762 7.03214 -40.9626 268 " " " " A 2 0 0 "GLU " " C  " " " 6 0 1 C2 
    2050 23 7.77398 7.54703 -42.0573 268 " " " " A 70 0 0 "GLU " " O  " " " 8 0 1 C2 
    2051 14 7.14179 8.23167 -38.9265 268 " " " " A 2 0 0 "GLU " " CB " " " 6 0 1 C2 
    2052 14 6.31192 8.45761 -37.6425 268 " " " " A 2 0 0 "GLU " " CG " " " 6 0 1 C2 
    2053 14 4.85802 8.10155 -37.5888 268 " " " " A 2 0 0 "GLU " " CD " " " 6 0 1 C2 
    2054 23 4.23905 7.61265 -38.551 268 " " " " A 70 0 0 "GLU " " OE1" " " 8 0 1 C2 
    2055 23 4.25691 8.29624 -36.5122 268 " " " " A 70 0 0 "GLU " " OE2" " " 8 0 1 C2 
    2056 40 9.23075 6.67378 -40.5992 269 " " " " A 43 0 0 "ILE " " N  " " " 7 0 1 C2 
    2057 14 10.4384 6.71539 -41.4837 269 " " " " A 2 0 0 "ILE " " CA " " " 6 0 1 C2 
    2058 14 10.2374 5.97437 -42.8046 269 " " " " A 2 0 0 "ILE " " C  " " " 6 0 1 C2 
    2059 23 10.6291 6.46137 -43.857 269 " " " " A 70 0 0 "ILE " " O  " " " 8 0 1 C2 
    2060 14 11.7322 6.19116 -40.7332 269 " " " " A 2 0 0 "ILE " " CB " " " 6 0 1 C2 
    2061 14 11.9886 7.0061 -39.47 269 " " " " A 2 0 0 "ILE " " CG1" " " 6 0 1 C2 
    2062 14 13.0368 6.02812 -41.5801 269 " " " " A 2 0 0 "ILE " " CG2" " " 6 0 1 C2 
    2063 14 12.8884 6.28974 -38.5844 269 " " " " A 2 0 0 "ILE " " CD1" " " 6 0 1 C2 
    2064 40 9.51239 4.81407 -42.7748 270 " " " " A 43 0 0 "ALA " " N  " " " 7 0 1 C2 
    2065 14 9.03314 4.03679 -43.948 270 " " " " A 2 0 0 "ALA " " CA " " " 6 0 1 C2 
    2066 14 7.90251 4.75678 -44.7496 270 " " " " A 2 0 0 "ALA " " C  " " " 6 0 1 C2 
    2067 23 7.70128 4.41395 -45.9005 270 " " " " A 70 0 0 "ALA " " O  " " " 8 0 1 C2 
    2068 14 8.34872 2.74158 -43.4133 270 " " " " A 2 0 0 "ALA " " CB " " " 6 0 1 C2 
    2069 40 7.2074 5.75529 -44.1951 271 " " " " A 43 0 0 "GLU " " N  " " " 7 0 1 C2 
    2070 14 6.2859 6.63263 -44.9692 271 " " " " A 2 0 0 "GLU " " CA " " " 6 0 1 C2 
    2071 14 6.84691 7.81444 -45.7386 271 " " " " A 2 0 0 "GLU " " C  " " " 6 0 1 C2 
    2072 23 6.16866 8.37902 -46.5681 271 " " " " A 70 0 0 "GLU " " O  " " " 8 0 1 C2 
    2073 14 5.32987 7.24445 -43.9815 271 " " " " A 2 0 0 "GLU " " CB " " " 6 0 1 C2 
    2074 14 4.62124 6.26309 -43.1137 271 " " " " A 2 0 0 "GLU " " CG " " " 6 0 1 C2 
    2075 14 3.57974 5.34447 -43.8066 271 " " " " A 2 0 0 "GLU " " CD " " " 6 0 1 C2 
    2076 23 3.18165 4.29074 -43.2313 271 " " " " A 70 0 0 "GLU " " OE1" " " 8 0 1 C2 
    2077 23 2.96128 5.74102 -44.8123 271 " " " " A 70 0 0 "GLU " " OE2" " " 8 0 1 C2 
    2078 40 8.17346 8.09523 -45.4794 272 " " " " A 43 0 0 "GLY " " N  " " " 7 0 1 C2 
    2079 14 8.8596 9.12378 -46.2121 272 " " " " A 2 0 0 "GLY " " CA " " " 6 0 1 C2 
    2080 14 8.75881 10.5189 -45.5943 272 " " " " A 2 0 0 "GLY " " C  " " " 6 0 1 C2 
    2081 23 9.1752 11.5576 -46.245 272 " " " " A 70 0 0 "GLY " " O  " " " 8 0 1 C2 
    2082 40 8.16045 10.6335 -44.4055 273 " " " " A 43 0 0 "TYR " " N  " " " 7 0 1 C2 
    2083 14 8.10729 11.7889 -43.5205 273 " " " " A 2 0 0 "TYR " " CA " " " 6 0 1 C2 
    2084 14 9.50327 11.9491 -42.9846 273 " " " " A 2 0 0 "TYR " " C  " " " 6 0 1 C2 
    2085 23 10.2449 11.0214 -42.6199 273 " " " " A 70 0 0 "TYR " " O  " " " 8 0 1 C2 
    2086 14 7.15958 11.4364 -42.3886 273 " " " " A 2 0 0 "TYR " " CB " " " 6 0 1 C2 
    2087 14 5.68466 11.236 -42.7486 273 " " " " A 2 0 0 "TYR " " CG " " " 6 0 1 C2 
    2088 14 4.93567 12.1957 -43.5047 273 " " " " A 2 0 0 "TYR " " CD1" " " 6 0 1 C2 
    2089 14 5.00299 10.1158 -42.2966 273 " " " " A 2 0 0 "TYR " " CD2" " " 6 0 1 C2 
    2090 14 3.59801 12.02 -43.6988 273 " " " " A 2 0 0 "TYR " " CE1" " " 6 0 1 C2 
    2091 14 3.62496 9.95679 -42.5061 273 " " " " A 2 0 0 "TYR " " CE2" " " 6 0 1 C2 
    2092 14 2.8865 10.9271 -43.1718 273 " " " " A 2 0 0 "TYR " " CZ " " " 6 0 1 C2 
    2093 23 1.57327 10.741 -43.3844 273 " " " " A 70 0 0 "TYR " " OH " " " 8 0 1 C2 
    2094 40 10.0132 13.2027 -43.0126 274 " " " " A 43 0 0 "ASP " " N  " " " 7 0 1 C2 
    2095 14 11.3247 13.6818 -42.6294 274 " " " " A 2 0 0 "ASP " " CA " " " 6 0 1 C2 
    2096 14 11.224 13.7305 -41.0575 274 " " " " A 2 0 0 "ASP " " C  " " " 6 0 1 C2 
    2097 23 10.1651 13.5612 -40.4924 274 " " " " A 70 0 0 "ASP " " O  " " " 8 0 1 C2 
    2098 14 11.6001 15.1031 -43.2704 274 " " " " A 2 0 0 "ASP " " CB " " " 6 0 1 C2 
    2099 14 10.8934 16.2872 -42.5804 274 " " " " A 2 0 0 "ASP " " CG " " " 6 0 1 C2 
    2100 23 11.4287 16.8538 -41.6098 274 " " " " A 70 0 0 "ASP " " OD1" " " 8 0 1 C2 
    2101 23 9.80304 16.6962 -43.0539 274 " " " " A 70 0 0 "ASP " " OD2" " " 8 0 1 C2 
    2102 40 12.3567 13.9609 -40.3327 275 " " " " A 43 0 0 "THR " " N  " " " 7 0 1 C2 
    2103 14 12.3391 13.96 -38.8715 275 " " " " A 2 0 0 "THR " " CA " " " 6 0 1 C2 
    2104 14 11.4258 15.0153 -38.188 275 " " " " A 2 0 0 "THR " " C  " " " 6 0 1 C2 
    2105 23 10.7697 14.6552 -37.2418 275 " " " " A 70 0 0 "THR " " O  " " " 8 0 1 C2 
    2106 14 13.8101 14.0894 -38.4267 275 " " " " A 2 0 0 "THR " " CB " " " 6 0 1 C2 
    2107 23 14.5053 13.0725 -39.0748 275 " " " " A 70 0 0 "THR " " OG1" " " 8 0 1 C2 
    2108 14 13.9956 14.0823 -36.9077 275 " " " " A 2 0 0 "THR " " CG2" " " 6 0 1 C2 
    2109 40 11.2174 16.2402 -38.7033 276 " " " " A 43 0 0 "GLU " " N  " " " 7 0 1 C2 
    2110 14 10.1428 17.0876 -38.1817 276 " " " " A 2 0 0 "GLU " " CA " " " 6 0 1 C2 
    2111 14 8.78213 16.5195 -38.4132 276 " " " " A 2 0 0 "GLU " " C  " " " 6 0 1 C2 
    2112 23 8.08082 16.3527 -37.4396 276 " " " " A 70 0 0 "GLU " " O  " " " 8 0 1 C2 
    2113 14 10.315 18.4457 -38.7992 276 " " " " A 2 0 0 "GLU " " CB " " " 6 0 1 C2 
    2114 14 9.40547 19.5287 -38.1897 276 " " " " A 2 0 0 "GLU " " CG " " " 6 0 1 C2 
    2115 14 7.97888 19.6198 -38.6963 276 " " " " A 2 0 0 "GLU " " CD " " " 6 0 1 C2 
    2116 23 7.81314 19.5492 -39.8993 276 " " " " A 70 0 0 "GLU " " OE1" " " 8 0 1 C2 
    2117 23 7.03115 19.9501 -37.996 276 " " " " A 70 0 0 "GLU " " OE2" " " 8 0 1 C2 
    2118 40 8.4315 16.2337 -39.668 277 " " " " A 43 0 0 "ALA " " N  " " " 7 0 1 C2 
    2119 14 7.22337 15.6432 -39.9987 277 " " " " A 2 0 0 "ALA " " CA " " " 6 0 1 C2 
    2120 14 6.94011 14.3027 -39.3832 277 " " " " A 2 0 0 "ALA " " C  " " " 6 0 1 C2 
    2121 23 5.77782 13.9907 -39.2277 277 " " " " A 70 0 0 "ALA " " O  " " " 8 0 1 C2 
    2122 14 7.0316 15.5331 -41.5024 277 " " " " A 2 0 0 "ALA " " CB " " " 6 0 1 C2 
    2123 40 7.89399 13.5303 -38.878 278 " " " " A 43 0 0 "ALA " " N  " " " 7 0 1 C2 
    2124 14 7.69403 12.3477 -38.1326 278 " " " " A 2 0 0 "ALA " " CA " " " 6 0 1 C2 
    2125 14 7.54975 12.5347 -36.6261 278 " " " " A 2 0 0 "ALA " " C  " " " 6 0 1 C2 
    2126 23 6.71335 11.9186 -35.9927 278 " " " " A 70 0 0 "ALA " " O  " " " 8 0 1 C2 
    2127 14 8.85248 11.281 -38.4508 278 " " " " A 2 0 0 "ALA " " CB " " " 6 0 1 C2 
    2128 40 8.31824 13.41 -36.0108 279 " " " " A 43 0 0 "VAL " " N  " " " 7 0 1 C2 
    2129 14 8.17359 13.762 -34.5553 279 " " " " A 2 0 0 "VAL " " CA " " " 6 0 1 C2 
    2130 14 6.67114 14.2355 -34.341 279 " " " " A 2 0 0 "VAL " " C  " " " 6 0 1 C2 
    2131 23 6.10023 13.7034 -33.42 279 " " " " A 70 0 0 "VAL " " O  " " " 8 0 1 C2 
    2132 14 9.28833 14.7525 -34.2086 279 " " " " A 2 0 0 "VAL " " CB " " " 6 0 1 C2 
    2133 14 9.16757 15.6056 -32.9954 279 " " " " A 2 0 0 "VAL " " CG1" " " 6 0 1 C2 
    2134 14 10.6698 14.0344 -34.0944 279 " " " " A 2 0 0 "VAL " " CG2" " " 6 0 1 C2 
    2135 40 6.23551 15.1054 -35.2614 280 " " " " A 43 0 0 "ARG " " N  " " " 7 0 1 C2 
    2136 14 4.93664 15.64 -35.2661 280 " " " " A 2 0 0 "ARG " " CA " " " 6 0 1 C2 
    2137 14 3.88991 14.5428 -35.3001 280 " " " " A 2 0 0 "ARG " " C  " " " 6 0 1 C2 
    2138 23 2.99916 14.4893 -34.4743 280 " " " " A 70 0 0 "ARG " " O  " " " 8 0 1 C2 
    2139 14 4.84336 16.7435 -36.4438 280 " " " " A 2 0 0 "ARG " " CB " " " 6 0 1 C2 
    2140 14 3.46293 17.5374 -36.4921 280 " " " " A 2 0 0 "ARG " " CG " " " 6 0 1 C2 
    2141 14 3.65501 18.9579 -37.0579 280 " " " " A 2 0 0 "ARG " " CD " " " 6 0 1 C2 
    2142 40 4.52864 18.8862 -38.1915 280 " " " " A 43 0 0 "ARG " " NE " " " 7 0 1 C2 
    2143 14 4.13525 18.802 -39.4975 280 " " " " A 2 0 0 "ARG " " CZ " " " 6 0 1 C2 
    2144 40 5.06111 18.9264 -40.4155 280 " " " " A 43 0 0 "ARG " " NH1" " " 7 0 1 C2 
    2145 40 2.88783 18.6706 -39.8577 280 " " " " A 43 0 0 "ARG " " NH2" " " 7 0 1 C2 
    2146 40 3.8611 13.7429 -36.4138 281 " " " " A 43 0 0 "ARG " " N  " " " 7 0 1 C2 
    2147 14 2.97211 12.6117 -36.5029 281 " " " " A 2 0 0 "ARG " " CA " " " 6 0 1 C2 
    2148 14 2.87393 11.7106 -35.3444 281 " " " " A 2 0 0 "ARG " " C  " " " 6 0 1 C2 
    2149 23 1.8013 11.3112 -34.9696 281 " " " " A 70 0 0 "ARG " " O  " " " 8 0 1 C2 
    2150 14 3.12505 11.9196 -37.8365 281 " " " " A 2 0 0 "ARG " " CB " " " 6 0 1 C2 
    2151 14 2.1933 10.798 -38.0494 281 " " " " A 2 0 0 "ARG " " CG " " " 6 0 1 C2 
    2152 14 2.24908 10.1982 -39.4825 281 " " " " A 2 0 0 "ARG " " CD " " " 6 0 1 C2 
    2153 40 1.0823 9.40604 -39.9896 281 " " " " A 43 0 0 "ARG " " NE " " " 7 0 1 C2 
    2154 14 0.966522 8.07905 -40.1976 281 " " " " A 2 0 0 "ARG " " CZ " " " 6 0 1 C2 
    2155 40 -0.190201 7.71176 -40.7354 281 " " " " A 43 0 0 "ARG " " NH1" " " 7 0 1 C2 
    2156 40 1.94541 7.22654 -39.9531 281 " " " " A 43 0 0 "ARG " " NH2" " " 7 0 1 C2 
    2157 40 4.06541 11.3593 -34.7111 282 " " " " A 43 0 0 "THR " " N  " " " 7 0 1 C2 
    2158 14 4.2306 10.3912 -33.6511 282 " " " " A 2 0 0 "THR " " CA " " " 6 0 1 C2 
    2159 14 3.44508 10.926 -32.4043 282 " " " " A 2 0 0 "THR " " C  " " " 6 0 1 C2 
    2160 23 2.66529 10.1818 -31.8308 282 " " " " A 70 0 0 "THR " " O  " " " 8 0 1 C2 
    2161 14 5.71775 10.0628 -33.4103 282 " " " " A 2 0 0 "THR " " CB " " " 6 0 1 C2 
    2162 23 6.26168 9.23709 -34.3949 282 " " " " A 70 0 0 "THR " " OG1" " " 8 0 1 C2 
    2163 14 5.99456 9.3792 -32.1106 282 " " " " A 2 0 0 "THR " " CG2" " " 6 0 1 C2 
    2164 40 3.52232 12.202 -32.0179 283 " " " " A 43 0 0 "VAL " " N  " " " 7 0 1 C2 
    2165 14 2.84528 12.9374 -30.9395 283 " " " " A 2 0 0 "VAL " " CA " " " 6 0 1 C2 
    2166 14 1.33543 12.9756 -31.3389 283 " " " " A 2 0 0 "VAL " " C  " " " 6 0 1 C2 
    2167 23 0.481008 12.622 -30.5588 283 " " " " A 70 0 0 "VAL " " O  " " " 8 0 1 C2 
    2168 14 3.45607 14.3512 -30.7351 283 " " " " A 2 0 0 "VAL " " CB " " " 6 0 1 C2 
    2169 14 2.66132 15.3486 -29.8048 283 " " " " A 2 0 0 "VAL " " CG1" " " 6 0 1 C2 
    2170 14 4.90217 14.0898 -30.2841 283 " " " " A 2 0 0 "VAL " " CG2" " " 6 0 1 C2 
    2171 40 1.01319 13.4337 -32.589 284 " " " " A 43 0 0 "MET " " N  " " " 7 0 1 C2 
    2172 14 -0.353523 13.5802 -33.2299 284 " " " " A 2 0 0 "MET " " CA " " " 6 0 1 C2 
    2173 14 -1.16596 12.3323 -33.4346 284 " " " " A 2 0 0 "MET " " C  " " " 6 0 1 C2 
    2174 23 -2.24595 12.3644 -33.9368 284 " " " " A 70 0 0 "MET " " O  " " " 8 0 1 C2 
    2175 14 -0.266686 14.4379 -34.5533 284 " " " " A 2 0 0 "MET " " CB " " " 6 0 1 C2 
    2176 14 -0.251063 15.9777 -34.366 284 " " " " A 2 0 0 "MET " " CG " " " 6 0 1 C2 
    2177 52 -0.126547 16.9179 -35.9234 284 " " " " A 13 0 0 "MET " " SD " " " 16 0 1 C2 
    2178 14 -1.83143 16.9738 -36.4499 284 " " " " A 2 0 0 "MET " " CE " " " 6 0 1 C2 
    2179 40 -0.647707 11.2329 -32.9287 285 " " " " A 43 0 0 "THR " " N  " " " 7 0 1 C2 
    2180 14 -1.18338 9.91378 -32.819 285 " " " " A 2 0 0 "THR " " CA " " " 6 0 1 C2 
    2181 14 -0.891911 9.43366 -31.4445 285 " " " " A 2 0 0 "THR " " C  " " " 6 0 1 C2 
    2182 23 -1.6669 9.7358 -30.5091 285 " " " " A 70 0 0 "THR " " O  " " " 8 0 1 C2 
    2183 14 -0.778324 9.04187 -34.0585 285 " " " " A 2 0 0 "THR " " CB " " " 6 0 1 C2 
    2184 23 0.689636 8.96475 -34.1286 285 " " " " A 70 0 0 "THR " " OG1" " " 8 0 1 C2 
    2185 14 -1.22123 9.56244 -35.4619 285 " " " " A 2 0 0 "THR " " CG2" " " 6 0 1 C2 
    2186 40 0.172279 8.60647 -31.2957 286 " " " " A 43 0 0 "SER " " N  " " " 7 0 1 C2 
    2187 14 0.542177 7.82793 -30.1266 286 " " " " A 2 0 0 "SER " " CA " " " 6 0 1 C2 
    2188 14 0.756799 8.69901 -28.8695 286 " " " " A 2 0 0 "SER " " C  " " " 6 0 1 C2 
    2189 23 0.421238 8.23932 -27.7625 286 " " " " A 70 0 0 "SER " " O  " " " 8 0 1 C2 
    2190 14 1.80323 7.01031 -30.566 286 " " " " A 2 0 0 "SER " " CB " " " 6 0 1 C2 
    2191 23 1.54479 6.39483 -31.7988 286 " " " " A 70 0 0 "SER " " OG " " " 8 0 1 C2 
    2192 40 1.26594 9.91842 -29.0801 287 " " " " A 43 0 0 "GLY " " N  " " " 7 0 1 C2 
    2193 14 1.47308 10.7885 -27.9702 287 " " " " A 2 0 0 "GLY " " CA " " " 6 0 1 C2 
    2194 14 0.208896 11.2669 -27.2069 287 " " " " A 2 0 0 "GLY " " C  " " " 6 0 1 C2 
    2195 23 0.19667 11.3966 -25.9632 287 " " " " A 70 0 0 "GLY " " O  " " " 8 0 1 C2 
    2196 40 -0.932705 11.3876 -27.9325 288 " " " " A 43 0 0 "ARG " " N  " " " 7 0 1 C2 
    2197 14 -2.22717 11.711 -27.3962 288 " " " " A 2 0 0 "ARG " " CA " " " 6 0 1 C2 
    2198 14 -2.89227 10.4801 -26.6424 288 " " " " A 2 0 0 "ARG " " C  " " " 6 0 1 C2 
    2199 23 -3.72976 10.7238 -25.7955 288 " " " " A 70 0 0 "ARG " " O  " " " 8 0 1 C2 
    2200 14 -3.13215 12.1285 -28.5418 288 " " " " A 2 0 0 "ARG " " CB " " " 6 0 1 C2 
    2201 14 -2.6605 13.3914 -29.3009 288 " " " " A 2 0 0 "ARG " " CG " " " 6 0 1 C2 
    2202 14 -3.40811 13.5245 -30.6735 288 " " " " A 2 0 0 "ARG " " CD " " " 6 0 1 C2 
    2203 40 -4.77522 12.985 -30.6105 288 " " " " A 43 0 0 "ARG " " NE " " " 7 0 1 C2 
    2204 14 -5.93963 13.5155 -30.9878 288 " " " " A 2 0 0 "ARG " " CZ " " " 6 0 1 C2 
    2205 40 -7.05197 12.8512 -30.6863 288 " " " " A 43 0 0 "ARG " " NH1" " " 7 0 1 C2 
    2206 40 -6.0056 14.7139 -31.4764 288 " " " " A 43 0 0 "ARG " " NH2" " " 7 0 1 C2 
    2207 40 -2.44469 9.25881 -26.9171 289 " " " " A 43 0 0 "THR " " N  " " " 7 0 1 C2 
    2208 14 -2.86899 8.03553 -26.3132 289 " " " " A 2 0 0 "THR " " CA " " " 6 0 1 C2 
    2209 14 -2.34235 7.89395 -24.888 289 " " " " A 2 0 0 "THR " " C  " " " 6 0 1 C2 
    2210 23 -3.16892 7.65581 -24.0005 289 " " " " A 70 0 0 "THR " " O  " " " 8 0 1 C2 
    2211 14 -2.3539 6.78825 -27.1557 289 " " " " A 2 0 0 "THR " " CB " " " 6 0 1 C2 
    2212 23 -2.75164 7.07034 -28.4893 289 " " " " A 70 0 0 "THR " " OG1" " " 8 0 1 C2 
    2213 14 -2.80925 5.33453 -26.7375 289 " " " " A 2 0 0 "THR " " CG2" " " 6 0 1 C2 
    2214 40 -1.05454 8.14993 -24.6144 290 " " " " A 43 0 0 "VAL " " N  " " " 7 0 1 C2 
    2215 14 -0.535519 8.09459 -23.241 290 " " " " A 2 0 0 "VAL " " CA " " " 6 0 1 C2 
    2216 14 -1.06069 9.11323 -22.2242 290 " " " " A 2 0 0 "VAL " " C  " " " 6 0 1 C2 
    2217 23 -1.32992 8.58506 -21.1373 290 " " " " A 70 0 0 "VAL " " O  " " " 8 0 1 C2 
    2218 14 1.05516 8.19056 -23.252 290 " " " " A 2 0 0 "VAL " " CB " " " 6 0 1 C2 
    2219 14 1.51773 6.97807 -24.0656 290 " " " " A 2 0 0 "VAL " " CG1" " " 6 0 1 C2 
    2220 14 1.68023 9.4582 -23.7676 290 " " " " A 2 0 0 "VAL " " CG2" " " 6 0 1 C2 
    2221 40 -1.38737 10.2894 -22.6411 291 " " " " A 43 0 0 "VAL " " N  " " " 7 0 1 C2 
    2222 14 -2.12824 11.275 -21.8463 291 " " " " A 2 0 0 "VAL " " CA " " " 6 0 1 C2 
    2223 14 -3.61301 10.9967 -21.6975 291 " " " " A 2 0 0 "VAL " " C  " " " 6 0 1 C2 
    2224 23 -4.27936 11.5468 -20.8033 291 " " " " A 70 0 0 "VAL " " O  " " " 8 0 1 C2 
    2225 14 -1.89152 12.6795 -22.5132 291 " " " " A 2 0 0 "VAL " " CB " " " 6 0 1 C2 
    2226 14 -0.483631 13.1809 -22.276 291 " " " " A 2 0 0 "VAL " " CG1" " " 6 0 1 C2 
    2227 14 -2.18632 12.8575 -23.941 291 " " " " A 2 0 0 "VAL " " CG2" " " 6 0 1 C2 
    2228 40 -4.09289 10.0597 -22.5698 292 " " " " A 43 0 0 "PHE " " N  " " " 7 0 1 C2 
    2229 14 -5.49891 9.57564 -22.5121 292 " " " " A 2 0 0 "PHE " " CA " " " 6 0 1 C2 
    2230 14 -5.60114 8.35575 -21.557 292 " " " " A 2 0 0 "PHE " " C  " " " 6 0 1 C2 
    2231 23 -6.53726 8.33806 -20.8098 292 " " " " A 70 0 0 "PHE " " O  " " " 8 0 1 C2 
    2232 14 -6.01608 9.19882 -23.9231 292 " " " " A 2 0 0 "PHE " " CB " " " 6 0 1 C2 
    2233 14 -7.51657 8.78385 -23.9864 292 " " " " A 2 0 0 "PHE " " CG " " " 6 0 1 C2 
    2234 14 -7.89693 7.58642 -24.6637 292 " " " " A 2 0 0 "PHE " " CD1" " " 6 0 1 C2 
    2235 14 -8.50764 9.62044 -23.4376 292 " " " " A 2 0 0 "PHE " " CD2" " " 6 0 1 C2 
    2236 14 -9.2325 7.2204 -24.7165 292 " " " " A 2 0 0 "PHE " " CE1" " " 6 0 1 C2 
    2237 14 -9.88418 9.24058 -23.5031 292 " " " " A 2 0 0 "PHE " " CE2" " " 6 0 1 C2 
    2238 14 -10.2294 8.05584 -24.1594 292 " " " " A 2 0 0 "PHE " " CZ " " " 6 0 1 C2 
    2239 40 -4.72431 7.36463 -21.692 293 " " " " A 43 0 0 "SER " " N  " " " 7 0 1 C2 
    2240 14 -4.78892 6.20683 -20.7351 293 " " " " A 2 0 0 "SER " " CA " " " 6 0 1 C2 
    2241 14 -4.52737 6.56362 -19.276 293 " " " " A 2 0 0 "SER " " C  " " " 6 0 1 C2 
    2242 23 -5.05691 5.8628 -18.396 293 " " " " A 70 0 0 "SER " " O  " " " 8 0 1 C2 
    2243 14 -3.70311 5.14611 -21.1371 293 " " " " A 2 0 0 "SER " " CB " " " 6 0 1 C2 
    2244 23 -2.45465 5.66992 -21.6617 293 " " " " A 70 0 0 "SER " " OG " " " 8 0 1 C2 
    2245 40 -3.91219 7.73981 -19.0904 294 " " " " A 43 0 0 "ALA " " N  " " " 7 0 1 C2 
    2246 14 -3.76588 8.42152 -17.7386 294 " " " " A 2 0 0 "ALA " " CA " " " 6 0 1 C2 
    2247 14 -5.11416 8.73756 -17.1058 294 " " " " A 2 0 0 "ALA " " C  " " " 6 0 1 C2 
    2248 23 -5.21373 8.64655 -15.867 294 " " " " A 70 0 0 "ALA " " O  " " " 8 0 1 C2 
    2249 14 -2.94682 9.71011 -17.843 294 " " " " A 2 0 0 "ALA " " CB " " " 6 0 1 C2 
    2250 40 -6.22254 8.97763 -17.8668 295 " " " " A 43 0 0 "VAL " " N  " " " 7 0 1 C2 
    2251 14 -7.55984 9.22439 -17.3555 295 " " " " A 2 0 0 "VAL " " CA " " " 6 0 1 C2 
    2252 14 -8.17686 7.99734 -16.6857 295 " " " " A 2 0 0 "VAL " " C  " " " 6 0 1 C2 
    2253 23 -8.8789 8.20277 -15.7255 295 " " " " A 70 0 0 "VAL " " O  " " " 8 0 1 C2 
    2254 14 -8.46568 9.87893 -18.4051 295 " " " " A 2 0 0 "VAL " " CB " " " 6 0 1 C2 
    2255 14 -9.75873 10.4013 -17.7163 295 " " " " A 2 0 0 "VAL " " CG1" " " 6 0 1 C2 
    2256 14 -7.7732 11.0736 -19.1274 295 " " " " A 2 0 0 "VAL " " CG2" " " 6 0 1 C2 
    2257 40 -7.86203 6.84921 -17.252 296 " " " " A 43 0 0 "ILE " " N  " " " 7 0 1 C2 
    2258 14 -8.24673 5.50001 -16.8323 296 " " " " A 2 0 0 "ILE " " CA " " " 6 0 1 C2 
    2259 14 -7.5389 5.19488 -15.4399 296 " " " " A 2 0 0 "ILE " " C  " " " 6 0 1 C2 
    2260 23 -8.19906 4.68794 -14.4961 296 " " " " A 70 0 0 "ILE " " O  " " " 8 0 1 C2 
    2261 14 -7.89879 4.37007 -17.9257 296 " " " " A 2 0 0 "ILE " " CB " " " 6 0 1 C2 
    2262 14 -8.29565 4.74077 -19.352 296 " " " " A 2 0 0 "ILE " " CG1" " " 6 0 1 C2 
    2263 14 -8.53124 3.0851 -17.4858 296 " " " " A 2 0 0 "ILE " " CG2" " " 6 0 1 C2 
    2264 14 -7.77815 3.82754 -20.398 296 " " " " A 2 0 0 "ILE " " CD1" " " 6 0 1 C2 
    2265 40 -6.27463 5.58764 -15.2696 297 " " " " A 43 0 0 "ILE " " N  " " " 7 0 1 C2 
    2266 14 -5.47715 5.57841 -13.9869 297 " " " " A 2 0 0 "ILE " " CA " " " 6 0 1 C2 
    2267 14 -6.12689 6.48986 -12.9377 297 " " " " A 2 0 0 "ILE " " C  " " " 6 0 1 C2 
    2268 23 -6.45723 6.03054 -11.8457 297 " " " " A 70 0 0 "ILE " " O  " " " 8 0 1 C2 
    2269 14 -4.0178 5.99197 -14.337 297 " " " " A 2 0 0 "ILE " " CB " " " 6 0 1 C2 
    2270 14 -3.33293 4.87075 -15.1997 297 " " " " A 2 0 0 "ILE " " CG1" " " 6 0 1 C2 
    2271 14 -3.21535 6.25545 -13.0593 297 " " " " A 2 0 0 "ILE " " CG2" " " 6 0 1 C2 
    2272 14 -2.9662 3.6066 -14.3945 297 " " " " A 2 0 0 "ILE " " CD1" " " 6 0 1 C2 
    2273 40 -6.42501 7.70824 -13.3559 298 " " " " A 43 0 0 "VAL " " N  " " " 7 0 1 C2 
    2274 14 -7.1876 8.7083 -12.57 298 " " " " A 2 0 0 "VAL " " CA " " " 6 0 1 C2 
    2275 14 -8.56053 8.13512 -12.1206 298 " " " " A 2 0 0 "VAL " " C  " " " 6 0 1 C2 
    2276 23 -8.67021 7.95257 -10.8879 298 " " " " A 70 0 0 "VAL " " O  " " " 8 0 1 C2 
    2277 14 -7.24175 10.0847 -13.2248 298 " " " " A 2 0 0 "VAL " " CB " " " 6 0 1 C2 
    2278 14 -8.36604 11.0336 -12.7101 298 " " " " A 2 0 0 "VAL " " CG1" " " 6 0 1 C2 
    2279 14 -5.8681 10.785 -13.2397 298 " " " " A 2 0 0 "VAL " " CG2" " " 6 0 1 C2 
    2280 40 -9.47968 7.76439 -13.0791 299 " " " " A 43 0 0 "ALA " " N  " " " 7 0 1 C2 
    2281 14 -10.7688 7.15497 -12.8612 299 " " " " A 2 0 0 "ALA " " CA " " " 6 0 1 C2 
    2282 14 -10.6813 5.96415 -11.8205 299 " " " " A 2 0 0 "ALA " " C  " " " 6 0 1 C2 
    2283 23 -11.334 6.13241 -10.7495 299 " " " " A 70 0 0 "ALA " " O  " " " 8 0 1 C2 
    2284 14 -11.2692 6.65492 -14.2661 299 " " " " A 2 0 0 "ALA " " CB " " " 6 0 1 C2 
    2285 40 -9.85936 4.99953 -12.0669 300 " " " " A 43 0 0 "SER " " N  " " " 7 0 1 C2 
    2286 14 -9.58091 3.86054 -11.2512 300 " " " " A 2 0 0 "SER " " CA " " " 6 0 1 C2 
    2287 14 -9.15467 4.18528 -9.83417 300 " " " " A 2 0 0 "SER " " C  " " " 6 0 1 C2 
    2288 23 -9.4563 3.41126 -8.90924 300 " " " " A 70 0 0 "SER " " O  " " " 8 0 1 C2 
    2289 14 -8.73076 2.82528 -11.964 300 " " " " A 2 0 0 "SER " " CB " " " 6 0 1 C2 
    2290 23 -7.34276 3.1551 -12.1213 300 " " " " A 70 0 0 "SER " " OG " " " 8 0 1 C2 
    2291 40 -8.49195 5.36442 -9.59532 301 " " " " A 43 0 0 "SER " " N  " " " 7 0 1 C2 
    2292 14 -7.97599 5.7207 -8.29303 301 " " " " A 2 0 0 "SER " " CA " " " 6 0 1 C2 
    2293 14 -9.01617 6.43931 -7.45157 301 " " " " A 2 0 0 "SER " " C  " " " 6 0 1 C2 
    2294 23 -8.91219 6.25741 -6.24713 301 " " " " A 70 0 0 "SER " " O  " " " 8 0 1 C2 
    2295 14 -6.82989 6.66446 -8.54377 301 " " " " A 2 0 0 "SER " " CB " " " 6 0 1 C2 
    2296 23 -5.78178 6.03845 -9.37843 301 " " " " A 70 0 0 "SER " " OG " " " 8 0 1 C2 
    2297 40 -9.97507 7.23077 -8.03088 302 " " " " A 43 0 0 "VAL " " N  " " " 7 0 1 C2 
    2298 14 -11.1156 7.89014 -7.38472 302 " " " " A 2 0 0 "VAL " " CA " " " 6 0 1 C2 
    2299 14 -11.9021 7.01017 -6.30363 302 " " " " A 2 0 0 "VAL " " C  " " " 6 0 1 C2 
    2300 23 -12.0192 7.42925 -5.18618 302 " " " " A 70 0 0 "VAL " " O  " " " 8 0 1 C2 
    2301 14 -11.9861 8.71202 -8.37793 302 " " " " A 2 0 0 "VAL " " CB " " " 6 0 1 C2 
    2302 14 -13.0307 9.68982 -7.59374 302 " " " " A 2 0 0 "VAL " " CG1" " " 6 0 1 C2 
    2303 14 -11.1526 9.64537 -9.30136 302 " " " " A 2 0 0 "VAL " " CG2" " " 6 0 1 C2 
    2304 40 -12.4007 5.79757 -6.65819 303 " " " " A 43 0 0 "PRO " " N  " " " 7 0 1 C2 
    2305 14 -13.2359 4.98814 -5.76885 303 " " " " A 2 0 0 "PRO " " CA " " " 6 0 1 C2 
    2306 14 -12.3519 4.37186 -4.61439 303 " " " " A 2 0 0 "PRO " " C  " " " 6 0 1 C2 
    2307 23 -12.9704 4.01959 -3.60288 303 " " " " A 70 0 0 "PRO " " O  " " " 8 0 1 C2 
    2308 14 -13.7766 3.8361 -6.58402 303 " " " " A 2 0 0 "PRO " " CB " " " 6 0 1 C2 
    2309 14 -13.0195 3.7822 -7.86987 303 " " " " A 2 0 0 "PRO " " CG " " " 6 0 1 C2 
    2310 14 -12.3434 5.1175 -8.00776 303 " " " " A 2 0 0 "PRO " " CD " " " 6 0 1 C2 
    2311 40 -11.065 4.50863 -4.66586 304 " " " " A 43 0 0 "LEU " " N  " " " 7 0 1 C2 
    2312 14 -10.198 4.15435 -3.56494 304 " " " " A 2 0 0 "LEU " " CA " " " 6 0 1 C2 
    2313 14 -10.2536 5.18734 -2.45914 304 " " " " A 2 0 0 "LEU " " C  " " " 6 0 1 C2 
    2314 23 -10.1074 4.77533 -1.32613 304 " " " " A 70 0 0 "LEU " " O  " " " 8 0 1 C2 
    2315 14 -8.75916 3.94301 -4.01826 304 " " " " A 2 0 0 "LEU " " CB " " " 6 0 1 C2 
    2316 14 -7.64737 3.43733 -2.95866 304 " " " " A 2 0 0 "LEU " " CG " " " 6 0 1 C2 
    2317 14 -8.11385 2.28199 -2.05845 304 " " " " A 2 0 0 "LEU " " CD1" " " 6 0 1 C2 
    2318 14 -6.37096 3.21771 -3.77209 304 " " " " A 2 0 0 "LEU " " CD2" " " 6 0 1 C2 
    2319 40 -10.7069 6.43853 -2.64599 305 " " " " A 43 0 0 "LEU " " N  " " " 7 0 1 C2 
    2320 14 -10.9472 7.49147 -1.70275 305 " " " " A 2 0 0 "LEU " " CA " " " 6 0 1 C2 
    2321 14 -12.195 7.17968 -0.817332 305 " " " " A 2 0 0 "LEU " " C  " " " 6 0 1 C2 
    2322 23 -12.4278 7.86055 0.199991 305 " " " " A 70 0 0 "LEU " " O  " " " 8 0 1 C2 
    2323 14 -10.937 8.88931 -2.38209 305 " " " " A 2 0 0 "LEU " " CB " " " 6 0 1 C2 
    2324 14 -9.6264 9.44468 -3.00361 305 " " " " A 2 0 0 "LEU " " CG " " " 6 0 1 C2 
    2325 14 -9.87385 10.6317 -3.9229 305 " " " " A 2 0 0 "LEU " " CD1" " " 6 0 1 C2 
    2326 14 -8.51757 9.74113 -1.92592 305 " " " " A 2 0 0 "LEU " " CD2" " " 6 0 1 C2 
    2327 40 -12.8994 5.97936 -1.01495 306 " " " " A 43 0 0 "LEU " " N  " " " 7 0 1 C2 
    2328 14 -14.0398 5.60615 -0.188004 306 " " " " A 2 0 0 "LEU " " CA " " " 6 0 1 C2 
    2329 14 -13.6581 5.02536 1.23046 306 " " " " A 2 0 0 "LEU " " C  " " " 6 0 1 C2 
    2330 23 -14.5024 4.95793 2.16066 306 " " " " A 70 0 0 "LEU " " O  " " " 8 0 1 C2 
    2331 14 -14.8673 4.66528 -0.961022 306 " " " " A 2 0 0 "LEU " " CB " " " 6 0 1 C2 
    2332 14 -15.7883 5.16079 -2.0877 306 " " " " A 2 0 0 "LEU " " CG " " " 6 0 1 C2 
    2333 14 -16.4295 3.89935 -2.65831 306 " " " " A 2 0 0 "LEU " " CD1" " " 6 0 1 C2 
    2334 14 -16.9345 6.09484 -1.61895 306 " " " " A 2 0 0 "LEU " " CD2" " " 6 0 1 C2 
    2335 40 -12.3594 4.66705 1.3286 307 " " " " A 43 0 0 "PHE " " N  " " " 7 0 1 C2 
    2336 14 -11.6744 3.96801 2.40702 307 " " " " A 2 0 0 "PHE " " CA " " " 6 0 1 C2 
    2337 14 -10.8288 5.07017 3.20138 307 " " " " A 2 0 0 "PHE " " C  " " " 6 0 1 C2 
    2338 23 -9.81329 5.61883 2.71319 307 " " " " A 70 0 0 "PHE " " O  " " " 8 0 1 C2 
    2339 14 -10.7293 2.84362 1.82865 307 " " " " A 2 0 0 "PHE " " CB " " " 6 0 1 C2 
    2340 14 -11.4844 1.74816 1.05386 307 " " " " A 2 0 0 "PHE " " CG " " " 6 0 1 C2 
    2341 14 -11.707 1.94565 -0.295331 307 " " " " A 2 0 0 "PHE " " CD1" " " 6 0 1 C2 
    2342 14 -11.9837 0.67088 1.79287 307 " " " " A 2 0 0 "PHE " " CD2" " " 6 0 1 C2 
    2343 14 -12.4896 0.944772 -0.97626 307 " " " " A 2 0 0 "PHE " " CE1" " " 6 0 1 C2 
    2344 14 -12.8243 -0.260627 1.08745 307 " " " " A 2 0 0 "PHE " " CE2" " " 6 0 1 C2 
    2345 14 -12.9548 -0.206096 -0.295735 307 " " " " A 2 0 0 "PHE " " CZ " " " 6 0 1 C2 
    2346 40 -11.3729 5.54285 4.33511 308 " " " " A 43 0 0 "PRO " " N  " " " 7 0 1 C2 
    2347 14 -10.9146 6.77407 5.01012 308 " " " " A 2 0 0 "PRO " " CA " " " 6 0 1 C2 
    2348 14 -9.58316 6.76432 5.76696 308 " " " " A 2 0 0 "PRO " " C  " " " 6 0 1 C2 
    2349 23 -9.28006 7.72572 6.53879 308 " " " " A 70 0 0 "PRO " " O  " " " 8 0 1 C2 
    2350 14 -12.1149 7.1678 5.85758 308 " " " " A 2 0 0 "PRO " " CB " " " 6 0 1 C2 
    2351 14 -12.6569 5.83207 6.33996 308 " " " " A 2 0 0 "PRO " " CG " " " 6 0 1 C2 
    2352 14 -12.6456 5.03444 4.99853 308 " " " " A 2 0 0 "PRO " " CD " " " 6 0 1 C2 
    2353 40 -8.81911 5.68883 5.66357 309 " " " " A 43 0 0 "GLN " " N  " " " 7 0 1 C2 
    2354 14 -7.5995 5.45687 6.34831 309 " " " " A 2 0 0 "GLN " " CA " " " 6 0 1 C2 
    2355 14 -6.48335 6.11635 5.46482 309 " " " " A 2 0 0 "GLN " " C  " " " 6 0 1 C2 
    2356 23 -6.39321 5.82687 4.29831 309 " " " " A 70 0 0 "GLN " " O  " " " 8 0 1 C2 
    2357 14 -7.29736 3.96418 6.36501 309 " " " " A 2 0 0 "GLN " " CB " " " 6 0 1 C2 
    2358 14 -8.39724 3.09137 7.1346 309 " " " " A 2 0 0 "GLN " " CG " " " 6 0 1 C2 
    2359 14 -9.75867 2.91759 6.50893 309 " " " " A 2 0 0 "GLN " " CD " " " 6 0 1 C2 
    2360 23 -9.83326 2.935 5.26868 309 " " " " A 70 0 0 "GLN " " OE1" " " 8 0 1 C2 
    2361 40 -10.806 2.72409 7.25905 309 " " " " A 43 0 0 "GLN " " NE2" " " 7 0 1 C2 
    2362 40 -5.63401 6.89667 6.12002 310 " " " " A 43 0 0 "GLY " " N  " " " 7 0 1 C2 
    2363 14 -4.53505 7.62957 5.57413 310 " " " " A 2 0 0 "GLY " " CA " " " 6 0 1 C2 
    2364 14 -3.67608 6.87727 4.58574 310 " " " " A 2 0 0 "GLY " " C  " " " 6 0 1 C2 
    2365 23 -3.34546 7.49739 3.54798 310 " " " " A 70 0 0 "GLY " " O  " " " 8 0 1 C2 
    2366 40 -3.24164 5.67989 4.94225 311 " " " " A 43 0 0 "PHE " " N  " " " 7 0 1 C2 
    2367 14 -2.32682 4.84921 4.14046 311 " " " " A 2 0 0 "PHE " " CA " " " 6 0 1 C2 
    2368 14 -2.82127 4.64795 2.65688 311 " " " " A 2 0 0 "PHE " " C  " " " 6 0 1 C2 
    2369 23 -2.02869 4.78084 1.68845 311 " " " " A 70 0 0 "PHE " " O  " " " 8 0 1 C2 
    2370 14 -1.81585 3.49488 4.75553 311 " " " " A 2 0 0 "PHE " " CB " " " 6 0 1 C2 
    2371 14 -2.62119 2.27373 4.62795 311 " " " " A 2 0 0 "PHE " " CG " " " 6 0 1 C2 
    2372 14 -3.89545 2.14601 5.28181 311 " " " " A 2 0 0 "PHE " " CD1" " " 6 0 1 C2 
    2373 14 -2.16122 1.13689 3.85981 311 " " " " A 2 0 0 "PHE " " CD2" " " 6 0 1 C2 
    2374 14 -4.60346 0.936681 5.26423 311 " " " " A 2 0 0 "PHE " " CE1" " " 6 0 1 C2 
    2375 14 -2.92171 -0.0389496 3.79916 311 " " " " A 2 0 0 "PHE " " CE2" " " 6 0 1 C2 
    2376 14 -4.10291 -0.146403 4.56851 311 " " " " A 2 0 0 "PHE " " CZ " " " 6 0 1 C2 
    2377 40 -4.17909 4.45615 2.47133 312 " " " " A 43 0 0 "LEU " " N  " " " 7 0 1 C2 
    2378 14 -4.83012 4.20458 1.23436 312 " " " " A 2 0 0 "LEU " " CA " " " 6 0 1 C2 
    2379 14 -4.97386 5.48978 0.391469 312 " " " " A 2 0 0 "LEU " " C  " " " 6 0 1 C2 
    2380 23 -4.57434 5.479 -0.772851 312 " " " " A 70 0 0 "LEU " " O  " " " 8 0 1 C2 
    2381 14 -6.19134 3.51714 1.43635 312 " " " " A 2 0 0 "LEU " " CB " " " 6 0 1 C2 
    2382 14 -6.01809 2.12026 1.95952 312 " " " " A 2 0 0 "LEU " " CG " " " 6 0 1 C2 
    2383 14 -7.22221 1.72237 2.76483 312 " " " " A 2 0 0 "LEU " " CD1" " " 6 0 1 C2 
    2384 14 -5.7156 1.00983 0.8908 312 " " " " A 2 0 0 "LEU " " CD2" " " 6 0 1 C2 
    2385 40 -5.48818 6.61194 1.00349 313 " " " " A 43 0 0 "LYS " " N  " " " 7 0 1 C2 
    2386 14 -5.73802 7.84861 0.213588 313 " " " " A 2 0 0 "LYS " " CA " " " 6 0 1 C2 
    2387 14 -4.42737 8.49239 -0.362319 313 " " " " A 2 0 0 "LYS " " C  " " " 6 0 1 C2 
    2388 23 -4.53735 9.11798 -1.40181 313 " " " " A 70 0 0 "LYS " " O  " " " 8 0 1 C2 
    2389 14 -6.46553 8.88406 1.05403 313 " " " " A 2 0 0 "LYS " " CB " " " 6 0 1 C2 
    2390 14 -7.83128 8.47353 1.62826 313 " " " " A 2 0 0 "LYS " " CG " " " 6 0 1 C2 
    2391 14 -8.71636 9.58371 2.2974 313 " " " " A 2 0 0 "LYS " " CD " " " 6 0 1 C2 
    2392 14 -8.14071 9.82649 3.72325 313 " " " " A 2 0 0 "LYS " " CE " " " 6 0 1 C2 
    2393 40 -9.01808 10.5652 4.61785 313 " " " " A 43 0 0 "LYS " " NZ " " " 7 0 1 C2 
    2394 40 -3.31519 8.30061 0.321918 314 " " " " A 43 0 0 "SER " " N  " " " 7 0 1 C2 
    2395 14 -1.93081 8.68837 -0.0253741 314 " " " " A 2 0 0 "SER " " CA " " " 6 0 1 C2 
    2396 14 -1.38663 7.90704 -1.2764 314 " " " " A 2 0 0 "SER " " C  " " " 6 0 1 C2 
    2397 23 -0.55303 8.3931 -2.00769 314 " " " " A 70 0 0 "SER " " O  " " " 8 0 1 C2 
    2398 14 -1.07682 8.31956 1.21369 314 " " " " A 2 0 0 "SER " " CB " " " 6 0 1 C2 
    2399 23 -1.02979 9.29971 2.25047 314 " " " " A 70 0 0 "SER " " OG " " " 8 0 1 C2 
    2400 40 -1.91298 6.72934 -1.64673 315 " " " " A 43 0 0 "ILE " " N  " " " 7 0 1 C2 
    2401 14 -1.34943 5.97829 -2.83603 315 " " " " A 2 0 0 "ILE " " CA " " " 6 0 1 C2 
    2402 14 -1.89257 6.56295 -4.162 315 " " " " A 2 0 0 "ILE " " C  " " " 6 0 1 C2 
    2403 23 -1.23936 6.4819 -5.19655 315 " " " " A 70 0 0 "ILE " " O  " " " 8 0 1 C2 
    2404 14 -1.69603 4.52767 -2.79688 315 " " " " A 2 0 0 "ILE " " CB " " " 6 0 1 C2 
    2405 14 -0.892781 3.7952 -1.66787 315 " " " " A 2 0 0 "ILE " " CG1" " " 6 0 1 C2 
    2406 14 -1.66051 3.76924 -4.08156 315 " " " " A 2 0 0 "ILE " " CG2" " " 6 0 1 C2 
    2407 14 -1.3803 2.39382 -1.32729 315 " " " " A 2 0 0 "ILE " " CD1" " " 6 0 1 C2 
    2408 40 -3.02396 7.21578 -4.14411 316 " " " " A 43 0 0 "THR " " N  " " " 7 0 1 C2 
    2409 14 -3.83175 7.57651 -5.33799 316 " " " " A 2 0 0 "THR " " CA " " " 6 0 1 C2 
    2410 14 -3.09119 8.6593 -6.1511 316 " " " " A 2 0 0 "THR " " C  " " " 6 0 1 C2 
    2411 23 -2.7833 8.57018 -7.32799 316 " " " " A 70 0 0 "THR " " O  " " " 8 0 1 C2 
    2412 14 -5.26973 8.08472 -4.80003 316 " " " " A 2 0 0 "THR " " CB " " " 6 0 1 C2 
    2413 23 -5.19738 9.31981 -4.06753 316 " " " " A 70 0 0 "THR " " OG1" " " 8 0 1 C2 
    2414 14 -6.03681 7.07704 -3.94793 316 " " " " A 2 0 0 "THR " " CG2" " " 6 0 1 C2 
    2415 40 -2.68682 9.74387 -5.4708 317 " " " " A 43 0 0 "TYR " " N  " " " 7 0 1 C2 
    2416 14 -2.05593 10.9257 -6.12399 317 " " " " A 2 0 0 "TYR " " CA " " " 6 0 1 C2 
    2417 14 -0.535939 10.6586 -6.38714 317 " " " " A 2 0 0 "TYR " " C  " " " 6 0 1 C2 
    2418 23 0.00347305 11.3057 -7.28058 317 " " " " A 70 0 0 "TYR " " O  " " " 8 0 1 C2 
    2419 14 -2.24781 12.2663 -5.29941 317 " " " " A 2 0 0 "TYR " " CB " " " 6 0 1 C2 
    2420 14 -1.88822 12.3513 -3.81227 317 " " " " A 2 0 0 "TYR " " CG " " " 6 0 1 C2 
    2421 14 -0.543625 12.2521 -3.44974 317 " " " " A 2 0 0 "TYR " " CD1" " " 6 0 1 C2 
    2422 14 -2.83966 12.5428 -2.81263 317 " " " " A 2 0 0 "TYR " " CD2" " " 6 0 1 C2 
    2423 14 -0.132103 12.2852 -2.08265 317 " " " " A 2 0 0 "TYR " " CE1" " " 6 0 1 C2 
    2424 14 -2.45359 12.6011 -1.47459 317 " " " " A 2 0 0 "TYR " " CE2" " " 6 0 1 C2 
    2425 14 -1.11303 12.5029 -1.07913 317 " " " " A 2 0 0 "TYR " " CZ " " " 6 0 1 C2 
    2426 23 -0.76598 12.6416 0.244846 317 " " " " A 70 0 0 "TYR " " OH " " " 8 0 1 C2 
    2427 40 0.123556 9.7163 -5.62537 318 " " " " A 43 0 0 "ALA " " N  " " " 7 0 1 C2 
    2428 14 1.53798 9.24954 -5.86537 318 " " " " A 2 0 0 "ALA " " CA " " " 6 0 1 C2 
    2429 14 1.74335 8.49254 -7.22071 318 " " " " A 2 0 0 "ALA " " C  " " " 6 0 1 C2 
    2430 23 2.72237 8.72413 -7.96599 318 " " " " A 70 0 0 "ALA " " O  " " " 8 0 1 C2 
    2431 14 1.89694 8.22608 -4.71933 318 " " " " A 2 0 0 "ALA " " CB " " " 6 0 1 C2 
    2432 40 0.754364 7.62731 -7.65188 319 " " " " A 43 0 0 "ILE " " N  " " " 7 0 1 C2 
    2433 14 0.796812 7.00234 -8.96093 319 " " " " A 2 0 0 "ILE " " CA " " " 6 0 1 C2 
    2434 14 0.437835 8.07116 -10.0045 319 " " " " A 2 0 0 "ILE " " C  " " " 6 0 1 C2 
    2435 23 1.05761 8.21983 -11.0277 319 " " " " A 70 0 0 "ILE " " O  " " " 8 0 1 C2 
    2436 14 -0.199127 5.83864 -8.96926 319 " " " " A 2 0 0 "ILE " " CB " " " 6 0 1 C2 
    2437 14 0.229524 4.81921 -7.9192 319 " " " " A 2 0 0 "ILE " " CG1" " " 6 0 1 C2 
    2438 14 -0.280728 5.02918 -10.2567 319 " " " " A 2 0 0 "ILE " " CG2" " " 6 0 1 C2 
    2439 14 -0.863034 3.70987 -7.83156 319 " " " " A 2 0 0 "ILE " " CD1" " " 6 0 1 C2 
    2440 40 -0.508351 8.996 -9.64705 320 " " " " A 43 0 0 "ILE " " N  " " " 7 0 1 C2 
    2441 14 -0.950625 10.0789 -10.5337 320 " " " " A 2 0 0 "ILE " " CA " " " 6 0 1 C2 
    2442 14 0.257976 11.0274 -10.7465 320 " " " " A 2 0 0 "ILE " " C  " " " 6 0 1 C2 
    2443 23 0.627956 11.2963 -11.9073 320 " " " " A 70 0 0 "ILE " " O  " " " 8 0 1 C2 
    2444 14 -2.21889 10.9211 -10.0379 320 " " " " A 2 0 0 "ILE " " CB " " " 6 0 1 C2 
    2445 14 -3.41883 9.97323 -10.0875 320 " " " " A 2 0 0 "ILE " " CG1" " " 6 0 1 C2 
    2446 14 -2.57499 12.2038 -10.8206 320 " " " " A 2 0 0 "ILE " " CG2" " " 6 0 1 C2 
    2447 14 -4.70207 10.3598 -9.33127 320 " " " " A 2 0 0 "ILE " " CD1" " " 6 0 1 C2 
    2448 40 0.993324 11.4817 -9.68798 321 " " " " A 43 0 0 "ALA " " N  " " " 7 0 1 C2 
    2449 14 2.26514 12.1994 -9.72979 321 " " " " A 2 0 0 "ALA " " CA " " " 6 0 1 C2 
    2450 14 3.37244 11.7095 -10.7217 321 " " " " A 2 0 0 "ALA " " C  " " " 6 0 1 C2 
    2451 23 4.20492 12.3585 -11.2801 321 " " " " A 70 0 0 "ALA " " O  " " " 8 0 1 C2 
    2452 14 2.79519 12.3402 -8.30745 321 " " " " A 2 0 0 "ALA " " CB " " " 6 0 1 C2 
    2453 40 3.50579 10.3718 -10.8773 322 " " " " A 43 0 0 "SER " " N  " " " 7 0 1 C2 
    2454 14 4.43888 9.74823 -11.7686 322 " " " " A 2 0 0 "SER " " CA " " " 6 0 1 C2 
    2455 14 3.89487 9.42849 -13.1677 322 " " " " A 2 0 0 "SER " " C  " " " 6 0 1 C2 
    2456 23 4.30778 10.0207 -14.1691 322 " " " " A 70 0 0 "SER " " O  " " " 8 0 1 C2 
    2457 14 5.08477 8.49252 -11.0442 322 " " " " A 2 0 0 "SER " " CB " " " 6 0 1 C2 
    2458 23 4.14204 7.62363 -10.464 322 " " " " A 70 0 0 "SER " " OG " " " 8 0 1 C2 
    2459 40 2.73817 8.71598 -13.2232 323 " " " " A 43 0 0 "VAL " " N  " " " 7 0 1 C2 
    2460 14 2.13614 8.2054 -14.4334 323 " " " " A 2 0 0 "VAL " " CA " " " 6 0 1 C2 
    2461 14 1.66259 9.34418 -15.4151 323 " " " " A 2 0 0 "VAL " " C  " " " 6 0 1 C2 
    2462 23 2.10175 9.25591 -16.5736 323 " " " " A 70 0 0 "VAL " " O  " " " 8 0 1 C2 
    2463 14 1.02335 7.19009 -13.9738 323 " " " " A 2 0 0 "VAL " " CB " " " 6 0 1 C2 
    2464 14 0.207674 6.64408 -15.1812 323 " " " " A 2 0 0 "VAL " " CG1" " " 6 0 1 C2 
    2465 14 1.63363 6.04256 -13.2627 323 " " " " A 2 0 0 "VAL " " CG2" " " 6 0 1 C2 
    2466 40 1.05223 10.3551 -14.8355 324 " " " " A 43 0 0 "MET " " N  " " " 7 0 1 C2 
    2467 14 0.509144 11.5054 -15.5737 324 " " " " A 2 0 0 "MET " " CA " " " 6 0 1 C2 
    2468 14 1.61919 12.6003 -15.8096 324 " " " " A 2 0 0 "MET " " C  " " " 6 0 1 C2 
    2469 23 1.47168 13.4242 -16.6381 324 " " " " A 70 0 0 "MET " " O  " " " 8 0 1 C2 
    2470 14 -0.632139 12.0413 -14.7583 324 " " " " A 2 0 0 "MET " " CB " " " 6 0 1 C2 
    2471 14 -1.71137 12.8783 -15.6215 324 " " " " A 2 0 0 "MET " " CG " " " 6 0 1 C2 
    2472 52 -2.92794 13.9043 -14.7205 324 " " " " A 13 0 0 "MET " " SD " " " 16 0 1 C2 
    2473 14 -3.50097 15.0748 -15.9932 324 " " " " A 2 0 0 "MET " " CE " " " 6 0 1 C2 
    2474 40 2.81686 12.4401 -15.2294 325 " " " " A 43 0 0 "LEU " " N  " " " 7 0 1 C2 
    2475 14 4.02695 13.3274 -15.5665 325 " " " " A 2 0 0 "LEU " " CA " " " 6 0 1 C2 
    2476 14 4.73432 12.7105 -16.7968 325 " " " " A 2 0 0 "LEU " " C  " " " 6 0 1 C2 
    2477 23 4.82086 13.2703 -17.8501 325 " " " " A 70 0 0 "LEU " " O  " " " 8 0 1 C2 
    2478 14 5.0058 13.4952 -14.4041 325 " " " " A 2 0 0 "LEU " " CB " " " 6 0 1 C2 
    2479 14 6.18439 14.4757 -14.7646 325 " " " " A 2 0 0 "LEU " " CG " " " 6 0 1 C2 
    2480 14 5.79856 15.8963 -15.2009 325 " " " " A 2 0 0 "LEU " " CD1" " " 6 0 1 C2 
    2481 14 6.99776 14.7097 -13.5008 325 " " " " A 2 0 0 "LEU " " CD2" " " 6 0 1 C2 
    2482 40 4.93375 11.3626 -16.7788 326 " " " " A 43 0 0 "ALA " " N  " " " 7 0 1 C2 
    2483 14 5.47346 10.4854 -17.8823 326 " " " " A 2 0 0 "ALA " " CA " " " 6 0 1 C2 
    2484 14 4.70296 10.5271 -19.2059 326 " " " " A 2 0 0 "ALA " " C  " " " 6 0 1 C2 
    2485 23 5.25779 10.5681 -20.2821 326 " " " " A 70 0 0 "ALA " " O  " " " 8 0 1 C2 
    2486 14 5.52406 9.00414 -17.375 326 " " " " A 2 0 0 "ALA " " CB " " " 6 0 1 C2 
    2487 40 3.36687 10.6763 -19.1182 327 " " " " A 43 0 0 "ALA " " N  " " " 7 0 1 C2 
    2488 14 2.51482 10.8206 -20.3382 327 " " " " A 2 0 0 "ALA " " CA " " " 6 0 1 C2 
    2489 14 2.90462 12.114 -21.1079 327 " " " " A 2 0 0 "ALA " " C  " " " 6 0 1 C2 
    2490 23 3.04465 12.0529 -22.2921 327 " " " " A 70 0 0 "ALA " " O  " " " 8 0 1 C2 
    2491 14 1.02694 10.9474 -19.8619 327 " " " " A 2 0 0 "ALA " " CB " " " 6 0 1 C2 
    2492 40 2.99909 13.2183 -20.4812 328 " " " " A 43 0 0 "ILE " " N  " " " 7 0 1 C2 
    2493 14 3.45182 14.573 -20.8417 328 " " " " A 2 0 0 "ILE " " CA " " " 6 0 1 C2 
    2494 14 4.90729 14.6387 -21.1832 328 " " " " A 2 0 0 "ILE " " C  " " " 6 0 1 C2 
    2495 23 5.14118 15.3571 -22.1537 328 " " " " A 70 0 0 "ILE " " O  " " " 8 0 1 C2 
    2496 14 3.05375 15.6049 -19.7204 328 " " " " A 2 0 0 "ILE " " CB " " " 6 0 1 C2 
    2497 14 1.4857 15.6256 -19.4595 328 " " " " A 2 0 0 "ILE " " CG1" " " 6 0 1 C2 
    2498 14 3.56831 17.057 -19.9508 328 " " " " A 2 0 0 "ILE " " CG2" " " 6 0 1 C2 
    2499 14 1.16842 16.2905 -18.1351 328 " " " " A 2 0 0 "ILE " " CD1" " " 6 0 1 C2 
    2500 40 5.77833 13.9742 -20.4705 329 " " " " A 43 0 0 "LEU " " N  " " " 7 0 1 C2 
    2501 14 7.23208 14.0544 -20.6599 329 " " " " A 2 0 0 "LEU " " CA " " " 6 0 1 C2 
    2502 14 7.62333 13.3216 -22.0289 329 " " " " A 2 0 0 "LEU " " C  " " " 6 0 1 C2 
    2503 23 8.46487 13.8351 -22.7819 329 " " " " A 70 0 0 "LEU " " O  " " " 8 0 1 C2 
    2504 14 7.94289 13.3006 -19.5219 329 " " " " A 2 0 0 "LEU " " CB " " " 6 0 1 C2 
    2505 14 8.17039 13.98 -18.1569 329 " " " " A 2 0 0 "LEU " " CG " " " 6 0 1 C2 
    2506 14 8.91448 13.0455 -17.1291 329 " " " " A 2 0 0 "LEU " " CD1" " " 6 0 1 C2 
    2507 14 8.88597 15.256 -18.2183 329 " " " " A 2 0 0 "LEU " " CD2" " " 6 0 1 C2 
    2508 40 6.93055 12.1447 -22.354 330 " " " " A 43 0 0 "SER " " N  " " " 7 0 1 C2 
    2509 14 7.00062 11.319 -23.6518 330 " " " " A 2 0 0 "SER " " CA " " " 6 0 1 C2 
    2510 14 6.54355 12.055 -24.9177 330 " " " " A 2 0 0 "SER " " C  " " " 6 0 1 C2 
    2511 23 6.85199 11.6347 -26.0633 330 " " " " A 70 0 0 "SER " " O  " " " 8 0 1 C2 
    2512 14 6.12579 10.0859 -23.4942 330 " " " " A 2 0 0 "SER " " CB " " " 6 0 1 C2 
    2513 23 6.72078 9.31412 -22.4711 330 " " " " A 70 0 0 "SER " " OG " " " 8 0 1 C2 
    2514 40 6.08293 13.2612 -24.7442 331 " " " " A 43 0 0 "ILE " " N  " " " 7 0 1 C2 
    2515 14 5.59212 14.2656 -25.7143 331 " " " " A 2 0 0 "ILE " " CA " " " 6 0 1 C2 
    2516 14 6.2166 15.6701 -25.6394 331 " " " " A 2 0 0 "ILE " " C  " " " 6 0 1 C2 
    2517 23 5.75379 16.6001 -26.2769 331 " " " " A 70 0 0 "ILE " " O  " " " 8 0 1 C2 
    2518 14 4.03668 14.1786 -25.8173 331 " " " " A 2 0 0 "ILE " " CB " " " 6 0 1 C2 
    2519 14 3.41352 14.8686 -24.6047 331 " " " " A 2 0 0 "ILE " " CG1" " " 6 0 1 C2 
    2520 14 3.4392 12.7852 -26.1521 331 " " " " A 2 0 0 "ILE " " CG2" " " 6 0 1 C2 
    2521 14 2.04944 15.4471 -24.9063 331 " " " " A 2 0 0 "ILE " " CD1" " " 6 0 1 C2 
    2522 40 7.2621 15.7643 -24.8575 332 " " " " A 43 0 0 "THR " " N  " " " 7 0 1 C2 
    2523 14 8.12325 16.9934 -24.6686 332 " " " " A 2 0 0 "THR " " CA " " " 6 0 1 C2 
    2524 14 9.61888 16.6381 -24.7756 332 " " " " A 2 0 0 "THR " " C  " " " 6 0 1 C2 
    2525 23 10.1757 16.8575 -25.8491 332 " " " " A 70 0 0 "THR " " O  " " " 8 0 1 C2 
    2526 14 7.64186 17.7992 -23.4598 332 " " " " A 2 0 0 "THR " " CB " " " 6 0 1 C2 
    2527 23 7.43756 17.1169 -22.246 332 " " " " A 70 0 0 "THR " " OG1" " " 8 0 1 C2 
    2528 14 6.3243 18.5423 -23.7904 332 " " " " A 2 0 0 "THR " " CG2" " " 6 0 1 C2 
    2529 40 10.2313 16.1145 -23.7031 333 " " " " A 43 0 0 "VAL " " N  " " " 7 0 1 C2 
    2530 14 11.7022 15.896 -23.5582 333 " " " " A 2 0 0 "VAL " " CA " " " 6 0 1 C2 
    2531 14 12.0605 14.6339 -24.3712 333 " " " " A 2 0 0 "VAL " " C  " " " 6 0 1 C2 
    2532 23 13.1482 14.6184 -24.9487 333 " " " " A 70 0 0 "VAL " " O  " " " 8 0 1 C2 
    2533 14 12.0233 15.8115 -22.0245 333 " " " " A 2 0 0 "VAL " " CB " " " 6 0 1 C2 
    2534 14 11.4254 16.9443 -21.19 333 " " " " A 2 0 0 "VAL " " CG1" " " 6 0 1 C2 
    2535 14 11.5313 14.5352 -21.307 333 " " " " A 2 0 0 "VAL " " CG2" " " 6 0 1 C2 
    2536 40 11.1932 13.5527 -24.4364 334 " " " " A 43 0 0 "LEU " " N  " " " 7 0 1 C2 
    2537 14 11.3717 12.3791 -25.3633 334 " " " " A 2 0 0 "LEU " " CA " " " 6 0 1 C2 
    2538 14 11.334 12.814 -26.8202 334 " " " " A 2 0 0 "LEU " " C  " " " 6 0 1 C2 
    2539 23 12.2177 12.4866 -27.6756 334 " " " " A 70 0 0 "LEU " " O  " " " 8 0 1 C2 
    2540 14 10.3055 11.2857 -25.1161 334 " " " " A 2 0 0 "LEU " " CB " " " 6 0 1 C2 
    2541 14 10.9076 9.88756 -25.2539 334 " " " " A 2 0 0 "LEU " " CG " " " 6 0 1 C2 
    2542 14 9.80821 9.0392 -24.5919 334 " " " " A 2 0 0 "LEU " " CD1" " " 6 0 1 C2 
    2543 14 11.0781 9.48645 -26.7253 334 " " " " A 2 0 0 "LEU " " CD2" " " 6 0 1 C2 
    2544 40 10.2948 13.5292 -27.1763 335 " " " " A 43 0 0 "ALA " " N  " " " 7 0 1 C2 
    2545 14 9.96976 13.874 -28.5502 335 " " " " A 2 0 0 "ALA " " CA " " " 6 0 1 C2 
    2546 14 11.0671 14.7871 -29.1428 335 " " " " A 2 0 0 "ALA " " C  " " " 6 0 1 C2 
    2547 23 11.4558 14.6849 -30.2722 335 " " " " A 70 0 0 "ALA " " O  " " " 8 0 1 C2 
    2548 14 8.56526 14.5354 -28.5465 335 " " " " A 2 0 0 "ALA " " CB " " " 6 0 1 C2 
    2549 40 11.5993 15.7004 -28.3125 336 " " " " A 43 0 0 "ALA " " N  " " " 7 0 1 C2 
    2550 14 12.8097 16.5301 -28.5652 336 " " " " A 2 0 0 "ALA " " CA " " " 6 0 1 C2 
    2551 14 14.0904 15.7009 -28.791 336 " " " " A 2 0 0 "ALA " " C  " " " 6 0 1 C2 
    2552 23 14.9355 16.039 -29.6114 336 " " " " A 70 0 0 "ALA " " O  " " " 8 0 1 C2 
    2553 14 12.9519 17.4323 -27.2873 336 " " " " A 2 0 0 "ALA " " CB " " " 6 0 1 C2 
    2554 40 14.2665 14.6051 -28.0455 337 " " " " A 43 0 0 "ALA " " N  " " " 7 0 1 C2 
    2555 14 15.4216 13.7123 -28.1717 337 " " " " A 2 0 0 "ALA " " CA " " " 6 0 1 C2 
    2556 14 15.5491 12.8963 -29.4811 337 " " " " A 2 0 0 "ALA " " C  " " " 6 0 1 C2 
    2557 23 16.6407 12.9186 -30.0586 337 " " " " A 70 0 0 "ALA " " O  " " " 8 0 1 C2 
    2558 14 15.5545 12.7632 -26.9686 337 " " " " A 2 0 0 "ALA " " CB " " " 6 0 1 C2 
    2559 40 14.4317 12.5052 -29.9934 338 " " " " A 43 0 0 "LEU " " N  " " " 7 0 1 C2 
    2560 14 14.2588 12.0123 -31.4207 338 " " " " A 2 0 0 "LEU " " CA " " " 6 0 1 C2 
    2561 14 14.4177 13.1548 -32.493 338 " " " " A 2 0 0 "LEU " " C  " " " 6 0 1 C2 
    2562 23 14.8676 12.8572 -33.5782 338 " " " " A 70 0 0 "LEU " " O  " " " 8 0 1 C2 
    2563 14 12.8826 11.2827 -31.686 338 " " " " A 2 0 0 "LEU " " CB " " " 6 0 1 C2 
    2564 14 12.503 10.3231 -30.5359 338 " " " " A 2 0 0 "LEU " " CG " " " 6 0 1 C2 
    2565 14 10.9556 10.1384 -30.6155 338 " " " " A 2 0 0 "LEU " " CD1" " " 6 0 1 C2 
    2566 14 13.2759 9.00981 -30.6515 338 " " " " A 2 0 0 "LEU " " CD2" " " 6 0 1 C2 
    2567 40 14.1074 14.4019 -32.0822 339 " " " " A 43 0 0 "ALA " " N  " " " 7 0 1 C2 
    2568 14 14.2881 15.5619 -32.9069 339 " " " " A 2 0 0 "ALA " " CA " " " 6 0 1 C2 
    2569 14 15.7952 15.9203 -33.0082 339 " " " " A 2 0 0 "ALA " " C  " " " 6 0 1 C2 
    2570 23 16.3296 16.3139 -34.0296 339 " " " " A 70 0 0 "ALA " " O  " " " 8 0 1 C2 
    2571 14 13.5066 16.758 -32.3123 339 " " " " A 2 0 0 "ALA " " CB " " " 6 0 1 C2 
    2572 40 16.6459 15.7042 -32.009 340 " " " " A 43 0 0 "ILE " " N  " " " 7 0 1 C2 
    2573 14 18.1047 15.982 -32.1057 340 " " " " A 2 0 0 "ILE " " CA " " " 6 0 1 C2 
    2574 14 18.7615 14.8009 -32.871 340 " " " " A 2 0 0 "ILE " " C  " " " 6 0 1 C2 
    2575 23 19.5305 15.0733 -33.8189 340 " " " " A 70 0 0 "ILE " " O  " " " 8 0 1 C2 
    2576 14 18.8146 16.2547 -30.7775 340 " " " " A 2 0 0 "ILE " " CB " " " 6 0 1 C2 
    2577 14 18.2205 17.4674 -30.0577 340 " " " " A 2 0 0 "ILE " " CG1" " " 6 0 1 C2 
    2578 14 20.3015 16.6472 -31.0339 340 " " " " A 2 0 0 "ILE " " CG2" " " 6 0 1 C2 
    2579 14 18.5027 17.4797 -28.5524 340 " " " " A 2 0 0 "ILE " " CD1" " " 6 0 1 C2 
    2580 40 18.4365 13.5402 -32.4512 341 " " " " A 43 0 0 "LEU " " N  " " " 7 0 1 C2 
    2581 14 19.0339 12.2816 -32.885 341 " " " " A 2 0 0 "LEU " " CA " " " 6 0 1 C2 
    2582 14 18.9409 12.0787 -34.3918 341 " " " " A 2 0 0 "LEU " " C  " " " 6 0 1 C2 
    2583 23 19.8833 11.6822 -35.0856 341 " " " " A 70 0 0 "LEU " " O  " " " 8 0 1 C2 
    2584 14 18.3416 11.1304 -32.1471 341 " " " " A 2 0 0 "LEU " " CB " " " 6 0 1 C2 
    2585 14 18.9322 9.75183 -32.6227 341 " " " " A 2 0 0 "LEU " " CG " " " 6 0 1 C2 
    2586 14 20.3445 9.5597 -32.1741 341 " " " " A 2 0 0 "LEU " " CD1" " " 6 0 1 C2 
    2587 14 18.0565 8.69023 -31.9774 341 " " " " A 2 0 0 "LEU " " CD2" " " 6 0 1 C2 
    2588 40 17.7796 12.4408 -35.0149 342 " " " " A 43 0 0 "GLY " " N  " " " 7 0 1 C2 
    2589 14 17.4048 12.1103 -36.383 342 " " " " A 2 0 0 "GLY " " CA " " " 6 0 1 C2 
    2590 14 16.7541 10.7411 -36.3507 342 " " " " A 2 0 0 "GLY " " C  " " " 6 0 1 C2 
    2591 23 16.3812 10.2517 -35.343 342 " " " " A 70 0 0 "GLY " " O  " " " 8 0 1 C2 
    2592 40 16.7484 10.115 -37.5337 343 " " " " A 43 0 0 "PRO " " N  " " " 7 0 1 C2 
    2593 14 16.2806 8.71505 -37.6614 343 " " " " A 2 0 0 "PRO " " CA " " " 6 0 1 C2 
    2594 14 17.3347 7.6285 -37.2381 343 " " " " A 2 0 0 "PRO " " C  " " " 6 0 1 C2 
    2595 23 17.1169 6.44956 -37.5061 343 " " " " A 70 0 0 "PRO " " O  " " " 8 0 1 C2 
    2596 14 15.8936 8.47362 -39.1466 343 " " " " A 2 0 0 "PRO " " CB " " " 6 0 1 C2 
    2597 14 16.8304 9.44955 -39.8003 343 " " " " A 2 0 0 "PRO " " CG " " " 6 0 1 C2 
    2598 14 17.0733 10.6239 -38.8416 343 " " " " A 2 0 0 "PRO " " CD " " " 6 0 1 C2 
    2599 40 18.3548 8.00279 -36.4791 344 " " " " A 43 0 0 "ARG " " N  " " " 7 0 1 C2 
    2600 14 19.5096 7.16267 -36.066 344 " " " " A 2 0 0 "ARG " " CA " " " 6 0 1 C2 
    2601 14 19.0633 6.31031 -34.7777 344 " " " " A 2 0 0 "ARG " " C  " " " 6 0 1 C2 
    2602 23 19.9731 5.89701 -34.0387 344 " " " " A 70 0 0 "ARG " " O  " " " 8 0 1 C2 
    2603 14 20.638 8.17501 -35.7149 344 " " " " A 2 0 0 "ARG " " CB " " " 6 0 1 C2 
    2604 14 21.1743 9.03394 -36.8615 344 " " " " A 2 0 0 "ARG " " CG " " " 6 0 1 C2 
    2605 14 22.3417 9.90294 -36.3359 344 " " " " A 2 0 0 "ARG " " CD " " " 6 0 1 C2 
    2606 40 22.1941 11.292 -36.6773 344 " " " " A 43 0 0 "ARG " " NE " " " 7 0 1 C2 
    2607 14 23.1002 11.9634 -37.5096 344 " " " " A 2 0 0 "ARG " " CZ " " " 6 0 1 C2 
    2608 40 22.708 12.9845 -38.222 344 " " " " A 43 0 0 "ARG " " NH1" " " 7 0 1 C2 
    2609 40 24.3226 11.4655 -37.6644 344 " " " " A 43 0 0 "ARG " " NH2" " " 7 0 1 C2 
    2610 40 17.7993 5.9752 -34.5691 345 " " " " A 43 0 0 "VAL " " N  " " " 7 0 1 C2 
    2611 14 17.165 5.10687 -33.5302 345 " " " " A 2 0 0 "VAL " " CA " " " 6 0 1 C2 
    2612 14 17.6999 3.66527 -33.3364 345 " " " " A 2 0 0 "VAL " " C  " " " 6 0 1 C2 
    2613 23 17.426 3.18661 -32.2202 345 " " " " A 70 0 0 "VAL " " O  " " " 8 0 1 C2 
    2614 14 15.6034 5.1233 -33.5124 345 " " " " A 2 0 0 "VAL " " CB " " " 6 0 1 C2 
    2615 14 15.0008 6.18829 -32.5416 345 " " " " A 2 0 0 "VAL " " CG1" " " 6 0 1 C2 
    2616 14 14.9497 5.14489 -34.9061 345 " " " " A 2 0 0 "VAL " " CG2" " " 6 0 1 C2 
    2617 40 18.3509 3.12787 -34.3867 346 " " " " A 43 0 0 "ASP " " N  " " " 7 0 1 C2 
    2618 14 18.8954 1.74733 -34.4413 346 " " " " A 2 0 0 "ASP " " CA " " " 6 0 1 C2 
    2619 14 20.1918 1.6623 -35.2356 346 " " " " A 2 0 0 "ASP " " C  " " " 6 0 1 C2 
    2620 23 20.5945 0.63653 -35.8521 346 " " " " A 70 0 0 "ASP " " O  " " " 8 0 1 C2 
    2621 14 17.7209 0.846741 -34.7907 346 " " " " A 2 0 0 "ASP " " CB " " " 6 0 1 C2 
    2622 14 17.1376 0.959308 -36.2086 346 " " " " A 2 0 0 "ASP " " CG " " " 6 0 1 C2 
    2623 23 17.5626 0.209551 -37.0828 346 " " " " A 70 0 0 "ASP " " OD1" " " 8 0 1 C2 
    2624 23 16.3448 1.89431 -36.483 346 " " " " A 70 0 0 "ASP " " OD2" " " 8 0 1 C2 
    2625 40 20.9786 2.72658 -35.1 347 " " " " A 43 0 0 "ALA " " N  " " " 7 0 1 C2 
    2626 14 22.3139 2.80434 -35.7147 347 " " " " A 2 0 0 "ALA " " CA " " " 6 0 1 C2 
    2627 14 23.5226 2.14066 -34.9442 347 " " " " A 2 0 0 "ALA " " C  " " " 6 0 1 C2 
    2628 23 24.6084 1.77564 -35.5089 347 " " " " A 70 0 0 "ALA " " O  " " " 8 0 1 C2 
    2629 14 22.7035 4.27743 -35.9725 347 " " " " A 2 0 0 "ALA " " CB " " " 6 0 1 C2 
    2630 40 23.3672 1.93764 -33.6379 348 " " " " A 43 0 0 "LEU " " N  " " " 7 0 1 C2 
    2631 14 24.3107 1.09294 -32.8647 348 " " " " A 2 0 0 "LEU " " CA " " " 6 0 1 C2 
    2632 14 23.5595 -0.197004 -32.5713 348 " " " " A 2 0 0 "LEU " " C  " " " 6 0 1 C2 
    2633 23 22.3633 -0.188043 -32.3182 348 " " " " A 70 0 0 "LEU " " O  " " " 8 0 1 C2 
    2634 14 24.4407 1.67782 -31.4656 348 " " " " A 2 0 0 "LEU " " CB " " " 6 0 1 C2 
    2635 14 25.0384 3.13947 -31.2644 348 " " " " A 2 0 0 "LEU " " CG " " " 6 0 1 C2 
    2636 14 24.9571 3.77885 -29.8726 348 " " " " A 2 0 0 "LEU " " CD1" " " 6 0 1 C2 
    2637 14 26.4865 3.121 -31.7671 348 " " " " A 2 0 0 "LEU " " CD2" " " 6 0 1 C2 
    2638 40 24.2764 -1.25964 -32.2369 349 " " " " A 43 0 0 "GLY " " N  " " " 7 0 1 C2 
    2639 14 23.7591 -2.5431 -31.677 349 " " " " A 2 0 0 "GLY " " CA " " " 6 0 1 C2 
    2640 14 23.8744 -2.54216 -30.2054 349 " " " " A 2 0 0 "GLY " " C  " " " 6 0 1 C2 
    2641 23 23.8837 -1.49263 -29.541 349 " " " " A 70 0 0 "GLY " " O  " " " 8 0 1 C2 
    2642 40 24.0746 -3.73558 -29.5508 350 " " " " A 43 0 0 "VAL " " N  " " " 7 0 1 C2 
    2643 14 24.4293 -3.8612 -28.1355 350 " " " " A 2 0 0 "VAL " " CA " " " 6 0 1 C2 
    2644 14 25.8605 -4.36859 -28.0554 350 " " " " A 2 0 0 "VAL " " C  " " " 6 0 1 C2 
    2645 23 26.7723 -3.70602 -27.5957 350 " " " " A 70 0 0 "VAL " " O  " " " 8 0 1 C2 
    2646 14 23.4255 -4.70594 -27.2793 350 " " " " A 2 0 0 "VAL " " CB " " " 6 0 1 C2 
    2647 14 23.5589 -4.47322 -25.8011 350 " " " " A 2 0 0 "VAL " " CG1" " " 6 0 1 C2 
    2648 14 21.9661 -4.59852 -27.5726 350 " " " " A 2 0 0 "VAL " " CG2" " " 6 0 1 C2 
    2649 40 26.0614 -5.71443 -28.2898 351 " " " " A 43 0 0 "THR " " N  " " " 7 0 1 C2 
    2650 14 27.3621 -6.3316 -28.0821 351 " " " " A 2 0 0 "THR " " CA " " " 6 0 1 C2 
    2651 14 28.5338 -5.93184 -29.0574 351 " " " " A 2 0 0 "THR " " C  " " " 6 0 1 C2 
    2652 23 29.7095 -6.17789 -28.8055 351 " " " " A 70 0 0 "THR " " O  " " " 8 0 1 C2 
    2653 14 27.0896 -7.87565 -27.9583 351 " " " " A 2 0 0 "THR " " CB " " " 6 0 1 C2 
    2654 23 26.3533 -8.43657 -29.0046 351 " " " " A 70 0 0 "THR " " OG1" " " 8 0 1 C2 
    2655 14 26.4568 -8.26073 -26.6786 351 " " " " A 2 0 0 "THR " " CG2" " " 6 0 1 C2 
    2656 40 28.3091 -5.15558 -30.1029 352 " " " " A 43 0 0 "THR " " N  " " " 7 0 1 C2 
    2657 14 29.274 -4.59405 -30.9979 352 " " " " A 2 0 0 "THR " " CA " " " 6 0 1 C2 
    2658 14 29.9345 -3.29302 -30.3684 352 " " " " A 2 0 0 "THR " " C  " " " 6 0 1 C2 
    2659 23 30.9575 -2.84348 -30.9158 352 " " " " A 70 0 0 "THR " " O  " " " 8 0 1 C2 
    2660 14 28.5235 -4.19341 -32.2616 352 " " " " A 2 0 0 "THR " " CB " " " 6 0 1 C2 
    2661 23 27.3346 -3.53112 -31.9548 352 " " " " A 70 0 0 "THR " " OG1" " " 8 0 1 C2 
    2662 14 28.2657 -5.43586 -33.2003 352 " " " " A 2 0 0 "THR " " CG2" " " 6 0 1 C2 
    2663 40 29.3932 -2.82966 -29.2932 353 " " " " A 43 0 0 "LEU " " N  " " " 7 0 1 C2 
    2664 14 30.0773 -1.88405 -28.5226 353 " " " " A 2 0 0 "LEU " " CA " " " 6 0 1 C2 
    2665 14 30.3062 -2.35625 -27.0797 353 " " " " A 2 0 0 "LEU " " C  " " " 6 0 1 C2 
    2666 23 31.4448 -2.18582 -26.5881 353 " " " " A 70 0 0 "LEU " " O  " " " 8 0 1 C2 
    2667 14 29.4846 -0.420722 -28.6582 353 " " " " A 2 0 0 "LEU " " CB " " " 6 0 1 C2 
    2668 14 27.986 -0.333795 -28.1934 353 " " " " A 2 0 0 "LEU " " CG " " " 6 0 1 C2 
    2669 14 27.6222 0.839441 -27.3212 353 " " " " A 2 0 0 "LEU " " CD1" " " 6 0 1 C2 
    2670 14 26.9857 -0.549377 -29.2626 353 " " " " A 2 0 0 "LEU " " CD2" " " 6 0 1 C2 
    2671 40 29.4002 -3.11459 -26.4392 354 " " " " A 43 0 0 "LEU " " N  " " " 7 0 1 C2 
    2672 14 29.6406 -3.70124 -25.0962 354 " " " " A 2 0 0 "LEU " " CA " " " 6 0 1 C2 
    2673 14 30.287 -5.09708 -25.3565 354 " " " " A 2 0 0 "LEU " " C  " " " 6 0 1 C2 
    2674 23 29.6571 -6.13613 -25.1664 354 " " " " A 70 0 0 "LEU " " O  " " " 8 0 1 C2 
    2675 14 28.4145 -3.84096 -24.2691 354 " " " " A 2 0 0 "LEU " " CB " " " 6 0 1 C2 
    2676 14 27.7322 -2.41723 -23.9999 354 " " " " A 2 0 0 "LEU " " CG " " " 6 0 1 C2 
    2677 14 26.2681 -2.51263 -23.5054 354 " " " " A 2 0 0 "LEU " " CD1" " " 6 0 1 C2 
    2678 14 28.546 -1.69411 -22.9103 354 " " " " A 2 0 0 "LEU " " CD2" " " 6 0 1 C2 
    2679 40 31.511 -5.19814 -25.9064 355 " " " " A 43 0 0 "LYS " " N  " " " 7 0 1 C2 
    2680 14 32.2218 -6.42165 -26.3293 355 " " " " A 2 0 0 "LYS " " CA " " " 6 0 1 C2 
    2681 14 32.7889 -7.12108 -25.1449 355 " " " " A 2 0 0 "LYS " " C  " " " 6 0 1 C2 
    2682 23 33.935 -7.25152 -24.7712 355 " " " " A 70 0 0 "LYS " " O  " " " 8 0 1 C2 
    2683 14 33.4423 -5.99548 -27.2119 355 " " " " A 2 0 0 "LYS " " CB " " " 6 0 1 C2 
    2684 14 33.1709 -4.95022 -28.3835 355 " " " " A 2 0 0 "LYS " " CG " " " 6 0 1 C2 
    2685 14 34.3614 -4.07722 -28.8952 355 " " " " A 2 0 0 "LYS " " CD " " " 6 0 1 C2 
    2686 14 34.0887 -3.2701 -30.1858 355 " " " " A 2 0 0 "LYS " " CE " " " 6 0 1 C2 
    2687 40 35.3523 -2.66644 -30.8021 355 " " " " A 43 0 0 "LYS " " NZ " " " 7 0 1 C2 
    2688 40 4.30583 -18.5768 -34.3046 388 " " " " A 43 0 0 "GLY " " N  " " " 7 0 1 C2 
    2689 14 5.24365 -19.4556 -33.577 388 " " " " A 2 0 0 "GLY " " CA " " " 6 0 1 C2 
    2690 14 4.44721 -20.6167 -32.8963 388 " " " " A 2 0 0 "GLY " " C  " " " 6 0 1 C2 
    2691 23 3.22173 -20.757 -33.084 388 " " " " A 70 0 0 "GLY " " O  " " " 8 0 1 C2 
    2692 40 5.25244 -21.371 -32.1794 389 " " " " A 43 0 0 "PHE " " N  " " " 7 0 1 C2 
    2693 14 4.77821 -22.3567 -31.2641 389 " " " " A 2 0 0 "PHE " " CA " " " 6 0 1 C2 
    2694 14 3.56568 -21.9443 -30.3717 389 " " " " A 2 0 0 "PHE " " C  " " " 6 0 1 C2 
    2695 23 2.68035 -22.7539 -30.1956 389 " " " " A 70 0 0 "PHE " " O  " " " 8 0 1 C2 
    2696 14 5.91551 -22.9891 -30.4446 389 " " " " A 2 0 0 "PHE " " CB " " " 6 0 1 C2 
    2697 14 6.43005 -22.0973 -29.3251 389 " " " " A 2 0 0 "PHE " " CG " " " 6 0 1 C2 
    2698 14 7.54996 -21.2979 -29.6039 389 " " " " A 2 0 0 "PHE " " CD1" " " 6 0 1 C2 
    2699 14 5.88305 -22.2191 -28.0415 389 " " " " A 2 0 0 "PHE " " CD2" " " 6 0 1 C2 
    2700 14 8.05267 -20.5448 -28.5431 389 " " " " A 2 0 0 "PHE " " CE1" " " 6 0 1 C2 
    2701 14 6.44679 -21.5122 -26.963 389 " " " " A 2 0 0 "PHE " " CE2" " " 6 0 1 C2 
    2702 14 7.58493 -20.7249 -27.2437 389 " " " " A 2 0 0 "PHE " " CZ " " " 6 0 1 C2 
    2703 40 3.51751 -20.6441 -30.0193 390 " " " " A 43 0 0 "TRP " " N  " " " 7 0 1 C2 
    2704 14 2.39233 -20.0492 -29.3078 390 " " " " A 2 0 0 "TRP " " CA " " " 6 0 1 C2 
    2705 14 1.1886 -19.8032 -30.2476 390 " " " " A 2 0 0 "TRP " " C  " " " 6 0 1 C2 
    2706 23 0.000766522 -20.1571 -29.9586 390 " " " " A 70 0 0 "TRP " " O  " " " 8 0 1 C2 
    2707 14 2.81968 -18.6957 -28.6732 390 " " " " A 2 0 0 "TRP " " CB " " " 6 0 1 C2 
    2708 14 2.0761 -18.3392 -27.3363 390 " " " " A 2 0 0 "TRP " " CG " " " 6 0 1 C2 
    2709 14 0.937277 -17.6366 -27.1606 390 " " " " A 2 0 0 "TRP " " CD1" " " 6 0 1 C2 
    2710 14 2.48232 -18.7446 -25.9724 390 " " " " A 2 0 0 "TRP " " CD2" " " 6 0 1 C2 
    2711 40 0.692659 -17.5162 -25.7797 390 " " " " A 43 0 0 "TRP " " NE1" " " 7 0 1 C2 
    2712 14 1.48203 -18.2738 -25.0173 390 " " " " A 2 0 0 "TRP " " CE2" " " 6 0 1 C2 
    2713 14 3.52796 -19.544 -25.4641 390 " " " " A 2 0 0 "TRP " " CE3" " " 6 0 1 C2 
    2714 14 1.55274 -18.6292 -23.6704 390 " " " " A 2 0 0 "TRP " " CZ2" " " 6 0 1 C2 
    2715 14 3.65807 -19.8757 -24.1155 390 " " " " A 2 0 0 "TRP " " CZ3" " " 6 0 1 C2 
    2716 14 2.69677 -19.4223 -23.2043 390 " " " " A 2 0 0 "TRP " " CH2" " " 6 0 1 C2 
    2717 40 1.46461 -19.2848 -31.3994 391 " " " " A 43 0 0 "GLY " " N  " " " 7 0 1 C2 
    2718 14 0.422767 -18.9929 -32.3806 391 " " " " A 2 0 0 "GLY " " CA " " " 6 0 1 C2 
    2719 14 -0.159664 -20.2404 -33.1009 391 " " " " A 2 0 0 "GLY " " C  " " " 6 0 1 C2 
    2720 23 -1.37291 -20.3095 -33.2954 391 " " " " A 70 0 0 "GLY " " O  " " " 8 0 1 C2 
    2721 40 0.617494 -21.2828 -33.2208 392 " " " " A 43 0 0 "ARG " " N  " " " 7 0 1 C2 
    2722 14 0.21467 -22.6129 -33.6644 392 " " " " A 2 0 0 "ARG " " CA " " " 6 0 1 C2 
    2723 14 -0.437735 -23.4157 -32.5567 392 " " " " A 2 0 0 "ARG " " C  " " " 6 0 1 C2 
    2724 23 -1.01685 -24.5012 -32.7807 392 " " " " A 70 0 0 "ARG " " O  " " " 8 0 1 C2 
    2725 14 1.47286 -23.3024 -34.1889 392 " " " " A 2 0 0 "ARG " " CB " " " 6 0 1 C2 
    2726 14 1.74047 -22.9531 -35.6418 392 " " " " A 2 0 0 "ARG " " CG " " " 6 0 1 C2 
    2727 14 2.75955 -23.7379 -36.3297 392 " " " " A 2 0 0 "ARG " " CD " " " 6 0 1 C2 
    2728 40 3.90983 -24.257 -35.5406 392 " " " " A 43 0 0 "ARG " " NE " " " 7 0 1 C2 
    2729 14 4.93918 -23.5728 -35.1535 392 " " " " A 2 0 0 "ARG " " CZ " " " 6 0 1 C2 
    2730 40 5.10662 -22.3354 -35.599 392 " " " " A 43 0 0 "ARG " " NH1" " " 7 0 1 C2 
    2731 40 5.91329 -24.1384 -34.4777 392 " " " " A 43 0 0 "ARG " " NH2" " " 7 0 1 C2 
    2732 40 -0.455897 -22.8416 -31.3616 393 " " " " A 43 0 0 "LEU " " N  " " " 7 0 1 C2 
    2733 14 -1.37379 -23.3001 -30.2236 393 " " " " A 2 0 0 "LEU " " CA " " " 6 0 1 C2 
    2734 14 -2.63641 -22.3943 -30.0987 393 " " " " A 2 0 0 "LEU " " C  " " " 6 0 1 C2 
    2735 23 -3.7534 -22.9384 -30.136 393 " " " " A 70 0 0 "LEU " " O  " " " 8 0 1 C2 
    2736 14 -0.614519 -23.1872 -28.9282 393 " " " " A 2 0 0 "LEU " " CB " " " 6 0 1 C2 
    2737 14 -1.14595 -23.6868 -27.5964 393 " " " " A 2 0 0 "LEU " " CG " " " 6 0 1 C2 
    2738 14 -1.33795 -25.2689 -27.5792 393 " " " " A 2 0 0 "LEU " " CD1" " " 6 0 1 C2 
    2739 14 -0.180893 -23.3019 -26.4315 393 " " " " A 2 0 0 "LEU " " CD2" " " 6 0 1 C2 
    2740 40 -2.62243 -21.0572 -30.1735 394 " " " " A 43 0 0 "VAL " " N  " " " 7 0 1 C2 
    2741 14 -3.83219 -20.1577 -30.2391 394 " " " " A 2 0 0 "VAL " " CA " " " 6 0 1 C2 
    2742 14 -4.74787 -20.4786 -31.4442 394 " " " " A 2 0 0 "VAL " " C  " " " 6 0 1 C2 
    2743 23 -5.99241 -20.2305 -31.349 394 " " " " A 70 0 0 "VAL " " O  " " " 8 0 1 C2 
    2744 14 -3.32053 -18.7046 -30.2054 394 " " " " A 2 0 0 "VAL " " CB " " " 6 0 1 C2 
    2745 14 -4.47737 -17.7305 -30.4307 394 " " " " A 2 0 0 "VAL " " CG1" " " 6 0 1 C2 
    2746 14 -2.80571 -18.4683 -28.7073 394 " " " " A 2 0 0 "VAL " " CG2" " " 6 0 1 C2 
    2747 40 -4.1839 -20.9153 -32.5907 395 " " " " A 43 0 0 "ASN " " N  " " " 7 0 1 C2 
    2748 14 -4.96937 -21.376 -33.7405 395 " " " " A 2 0 0 "ASN " " CA " " " 6 0 1 C2 
    2749 14 -5.81127 -22.7349 -33.5042 395 " " " " A 2 0 0 "ASN " " C  " " " 6 0 1 C2 
    2750 23 -6.8538 -22.825 -34.0393 395 " " " " A 70 0 0 "ASN " " O  " " " 8 0 1 C2 
    2751 14 -4.05089 -21.5464 -34.925 395 " " " " A 2 0 0 "ASN " " CB " " " 6 0 1 C2 
    2752 14 -4.96523 -21.5677 -36.1688 395 " " " " A 2 0 0 "ASN " " CG " " " 6 0 1 C2 
    2753 23 -5.69067 -20.5691 -36.3342 395 " " " " A 70 0 0 "ASN " " OD1" " " 8 0 1 C2 
    2754 40 -4.84901 -22.555 -37.0386 395 " " " " A 43 0 0 "ASN " " ND2" " " 7 0 1 C2 
    2755 40 -5.27983 -23.703 -32.7087 396 " " " " A 43 0 0 "VAL " " N  " " " 7 0 1 C2 
    2756 14 -6.06729 -24.7377 -32.1563 396 " " " " A 2 0 0 "VAL " " CA " " " 6 0 1 C2 
    2757 14 -7.21009 -24.2 -31.2813 396 " " " " A 2 0 0 "VAL " " C  " " " 6 0 1 C2 
    2758 23 -8.33636 -24.7112 -31.2997 396 " " " " A 70 0 0 "VAL " " O  " " " 8 0 1 C2 
    2759 14 -5.13682 -25.6832 -31.4612 396 " " " " A 2 0 0 "VAL " " CB " " " 6 0 1 C2 
    2760 14 -5.88271 -26.9186 -30.8877 396 " " " " A 2 0 0 "VAL " " CG1" " " 6 0 1 C2 
    2761 14 -4.0445 -26.2627 -32.4364 396 " " " " A 2 0 0 "VAL " " CG2" " " 6 0 1 C2 
    2762 40 -6.95113 -23.1838 -30.4498 397 " " " " A 43 0 0 "VAL " " N  " " " 7 0 1 C2 
    2763 14 -7.91626 -22.6708 -29.4333 397 " " " " A 2 0 0 "VAL " " CA " " " 6 0 1 C2 
    2764 14 -9.003 -21.8779 -30.2454 397 " " " " A 2 0 0 "VAL " " C  " " " 6 0 1 C2 
    2765 23 -10.1625 -21.9947 -29.8008 397 " " " " A 70 0 0 "VAL " " O  " " " 8 0 1 C2 
    2766 14 -6.98668 -21.8168 -28.5811 397 " " " " A 2 0 0 "VAL " " CB " " " 6 0 1 C2 
    2767 14 -7.79374 -20.8749 -27.682 397 " " " " A 2 0 0 "VAL " " CG1" " " 6 0 1 C2 
    2768 14 -6.05244 -22.6728 -27.7726 397 " " " " A 2 0 0 "VAL " " CG2" " " 6 0 1 C2 
    2769 40 -8.72226 -21.3059 -31.4411 398 " " " " A 43 0 0 "MET " " N  " " " 7 0 1 C2 
    2770 14 -9.70108 -20.5579 -32.2536 398 " " " " A 2 0 0 "MET " " CA " " " 6 0 1 C2 
    2771 14 -10.4298 -21.6618 -33.1316 398 " " " " A 2 0 0 "MET " " C  " " " 6 0 1 C2 
    2772 23 -11.5322 -21.3067 -33.6855 398 " " " " A 70 0 0 "MET " " O  " " " 8 0 1 C2 
    2773 14 -8.9479 -19.6383 -33.1479 398 " " " " A 2 0 0 "MET " " CB " " " 6 0 1 C2 
    2774 14 -8.70328 -18.2879 -32.5137 398 " " " " A 2 0 0 "MET " " CG " " " 6 0 1 C2 
    2775 52 -7.51449 -17.2036 -33.3862 398 " " " " A 13 0 0 "MET " " SD " " " 16 0 1 C2 
    2776 14 -7.61536 -15.7451 -32.3075 398 " " " " A 2 0 0 "MET " " CE " " " 6 0 1 C2 
    2777 40 -9.87095 -22.802 -33.1943 399 " " " " A 43 0 0 "LYS " " N  " " " 7 0 1 C2 
    2778 14 -10.4801 -23.9912 -33.9255 399 " " " " A 2 0 0 "LYS " " CA " " " 6 0 1 C2 
    2779 14 -11.6927 -24.516 -33.1083 399 " " " " A 2 0 0 "LYS " " C  " " " 6 0 1 C2 
    2780 23 -12.7798 -24.8248 -33.695 399 " " " " A 70 0 0 "LYS " " O  " " " 8 0 1 C2 
    2781 14 -9.45502 -25.1296 -34.2721 399 " " " " A 2 0 0 "LYS " " CB " " " 6 0 1 C2 
    2782 14 -10.0398 -26.1163 -35.2904 399 " " " " A 2 0 0 "LYS " " CG " " " 6 0 1 C2 
    2783 14 -8.92453 -26.9382 -36.0658 399 " " " " A 2 0 0 "LYS " " CD " " " 6 0 1 C2 
    2784 14 -9.45494 -27.851 -37.122 399 " " " " A 2 0 0 "LYS " " CE " " " 6 0 1 C2 
    2785 40 -10.1135 -29.1219 -36.8675 399 " " " " A 43 0 0 "LYS " " NZ " " " 7 0 1 C2 
    2786 40 -11.57 -24.6241 -31.7795 400 " " " " A 43 0 0 "ARG " " N  " " " 7 0 1 C2 
    2787 14 -12.5669 -25.1326 -30.8833 400 " " " " A 2 0 0 "ARG " " CA " " " 6 0 1 C2 
    2788 14 -12.6264 -24.1549 -29.6476 400 " " " " A 2 0 0 "ARG " " C  " " " 6 0 1 C2 
    2789 23 -11.9876 -24.49 -28.6579 400 " " " " A 70 0 0 "ARG " " O  " " " 8 0 1 C2 
    2790 14 -12.2346 -26.6006 -30.6 400 " " " " A 2 0 0 "ARG " " CB " " " 6 0 1 C2 
    2791 14 -12.484 -27.4489 -31.8409 400 " " " " A 2 0 0 "ARG " " CG " " " 6 0 1 C2 
    2792 14 -12.5674 -28.9286 -31.5104 400 " " " " A 2 0 0 "ARG " " CD " " " 6 0 1 C2 
    2793 40 -13.648 -29.2106 -30.465 400 " " " " A 43 0 0 "ARG " " NE " " " 7 0 1 C2 
    2794 14 -14.0286 -30.3778 -29.8777 400 " " " " A 2 0 0 "ARG " " CZ " " " 6 0 1 C2 
    2795 40 -13.3426 -31.4777 -29.9852 400 " " " " A 43 0 0 "ARG " " NH1" " " 7 0 1 C2 
    2796 40 -15.1038 -30.2607 -29.0669 400 " " " " A 43 0 0 "ARG " " NH2" " " 7 0 1 C2 
    2797 40 -13.4288 -23.0847 -29.714 401 " " " " A 43 0 0 "PRO " " N  " " " 7 0 1 C2 
    2798 14 -13.4908 -22.0535 -28.6436 401 " " " " A 2 0 0 "PRO " " CA " " " 6 0 1 C2 
    2799 14 -14.1788 -22.3714 -27.3357 401 " " " " A 2 0 0 "PRO " " C  " " " 6 0 1 C2 
    2800 23 -14.2797 -21.4857 -26.4609 401 " " " " A 70 0 0 "PRO " " O  " " " 8 0 1 C2 
    2801 14 -14.1817 -20.8054 -29.3078 401 " " " " A 2 0 0 "PRO " " CB " " " 6 0 1 C2 
    2802 14 -15.1029 -21.4709 -30.359 401 " " " " A 2 0 0 "PRO " " CG " " " 6 0 1 C2 
    2803 14 -14.3747 -22.7468 -30.8013 401 " " " " A 2 0 0 "PRO " " CD " " " 6 0 1 C2 
    2804 40 -14.7954 -23.5119 -27.2084 402 " " " " A 43 0 0 "ILE " " N  " " " 7 0 1 C2 
    2805 14 -15.4536 -24.0613 -26.0562 402 " " " " A 2 0 0 "ILE " " CA " " " 6 0 1 C2 
    2806 14 -14.5906 -25.1493 -25.3909 402 " " " " A 2 0 0 "ILE " " C  " " " 6 0 1 C2 
    2807 23 -14.4018 -25.1326 -24.1789 402 " " " " A 70 0 0 "ILE " " O  " " " 8 0 1 C2 
    2808 14 -16.8374 -24.6244 -26.3838 402 " " " " A 2 0 0 "ILE " " CB " " " 6 0 1 C2 
    2809 14 -17.7243 -23.5264 -26.9325 402 " " " " A 2 0 0 "ILE " " CG1" " " 6 0 1 C2 
    2810 14 -17.5246 -25.4143 -25.2426 402 " " " " A 2 0 0 "ILE " " CG2" " " 6 0 1 C2 
    2811 14 -19.2084 -23.8405 -27.2333 402 " " " " A 2 0 0 "ILE " " CD1" " " 6 0 1 C2 
    2812 40 -14.0364 -26.0593 -26.198 403 " " " " A 43 0 0 "ALA " " N  " " " 7 0 1 C2 
    2813 14 -13.2849 -27.221 -25.7682 403 " " " " A 2 0 0 "ALA " " CA " " " 6 0 1 C2 
    2814 14 -12.082 -26.7357 -24.9103 403 " " " " A 2 0 0 "ALA " " C  " " " 6 0 1 C2 
    2815 23 -11.9299 -27.0823 -23.7745 403 " " " " A 70 0 0 "ALA " " O  " " " 8 0 1 C2 
    2816 14 -12.8638 -28.175 -26.8722 403 " " " " A 2 0 0 "ALA " " CB " " " 6 0 1 C2 
    2817 40 -11.1821 -25.9283 -25.4572 404 " " " " A 43 0 0 "PHE " " N  " " " 7 0 1 C2 
    2818 14 -10.0024 -25.4184 -24.8415 404 " " " " A 2 0 0 "PHE " " CA " " " 6 0 1 C2 
    2819 14 -10.3917 -24.1162 -23.9937 404 " " " " A 2 0 0 "PHE " " C  " " " 6 0 1 C2 
    2820 23 -9.47464 -23.3545 -23.6488 404 " " " " A 70 0 0 "PHE " " O  " " " 8 0 1 C2 
    2821 14 -9.15117 -25.0224 -26.0385 404 " " " " A 2 0 0 "PHE " " CB " " " 6 0 1 C2 
    2822 14 -8.5855 -26.1849 -26.8601 404 " " " " A 2 0 0 "PHE " " CG " " " 6 0 1 C2 
    2823 14 -9.09379 -26.4884 -28.1697 404 " " " " A 2 0 0 "PHE " " CD1" " " 6 0 1 C2 
    2824 14 -7.6187 -27.0267 -26.3826 404 " " " " A 2 0 0 "PHE " " CD2" " " 6 0 1 C2 
    2825 14 -8.72302 -27.64 -28.8669 404 " " " " A 2 0 0 "PHE " " CE1" " " 6 0 1 C2 
    2826 14 -7.07582 -28.0622 -27.1945 404 " " " " A 2 0 0 "PHE " " CE2" " " 6 0 1 C2 
    2827 14 -7.70515 -28.4756 -28.3513 404 " " " " A 2 0 0 "PHE " " CZ " " " 6 0 1 C2 
    2828 40 -11.6826 -23.7351 -23.8072 405 " " " " A 43 0 0 "ALA " " N  " " " 7 0 1 C2 
    2829 14 -12.0146 -22.6667 -22.8051 405 " " " " A 2 0 0 "ALA " " CA " " " 6 0 1 C2 
    2830 14 -12.5242 -23.3451 -21.4997 405 " " " " A 2 0 0 "ALA " " C  " " " 6 0 1 C2 
    2831 23 -12.0163 -23.0265 -20.4143 405 " " " " A 70 0 0 "ALA " " O  " " " 8 0 1 C2 
    2832 14 -13.0432 -21.6539 -23.3935 405 " " " " A 2 0 0 "ALA " " CB " " " 6 0 1 C2 
    2833 40 -13.4883 -24.3019 -21.5879 406 " " " " A 43 0 0 "ALA " " N  " " " 7 0 1 C2 
    2834 14 -14.1462 -25.1028 -20.4816 406 " " " " A 2 0 0 "ALA " " CA " " " 6 0 1 C2 
    2835 14 -13.3275 -25.4381 -19.2491 406 " " " " A 2 0 0 "ALA " " C  " " " 6 0 1 C2 
    2836 23 -13.7953 -25.1382 -18.1704 406 " " " " A 70 0 0 "ALA " " O  " " " 8 0 1 C2 
    2837 14 -14.8268 -26.3613 -21.1169 406 " " " " A 2 0 0 "ALA " " CB " " " 6 0 1 C2 
    2838 40 -12.134 -26.1996 -19.3247 407 " " " " A 43 0 0 "PRO " " N  " " " 7 0 1 C2 
    2839 14 -11.3836 -26.5575 -18.0674 407 " " " " A 2 0 0 "PRO " " CA " " " 6 0 1 C2 
    2840 14 -10.8392 -25.4243 -17.2837 407 " " " " A 2 0 0 "PRO " " C  " " " 6 0 1 C2 
    2841 23 -10.9313 -25.3596 -16.0124 407 " " " " A 70 0 0 "PRO " " O  " " " 8 0 1 C2 
    2842 14 -10.1782 -27.3883 -18.5439 407 " " " " A 2 0 0 "PRO " " CB " " " 6 0 1 C2 
    2843 14 -10.0226 -27.1736 -20.0267 407 " " " " A 2 0 0 "PRO " " CG " " " 6 0 1 C2 
    2844 14 -11.3305 -26.6148 -20.5456 407 " " " " A 2 0 0 "PRO " " CD " " " 6 0 1 C2 
    2845 40 -10.2823 -24.5405 -18.0907 408 " " " " A 43 0 0 "ILE " " N  " " " 7 0 1 C2 
    2846 14 -9.52269 -23.3193 -17.6234 408 " " " " A 2 0 0 "ILE " " CA " " " 6 0 1 C2 
    2847 14 -10.5018 -22.4534 -16.7696 408 " " " " A 2 0 0 "ILE " " C  " " " 6 0 1 C2 
    2848 23 -10.1891 -22.0183 -15.6647 408 " " " " A 70 0 0 "ILE " " O  " " " 8 0 1 C2 
    2849 14 -8.71851 -22.6123 -18.8161 408 " " " " A 2 0 0 "ILE " " CB " " " 6 0 1 C2 
    2850 14 -7.95267 -23.571 -19.7118 408 " " " " A 2 0 0 "ILE " " CG1" " " 6 0 1 C2 
    2851 14 -7.81815 -21.4653 -18.3725 408 " " " " A 2 0 0 "ILE " " CG2" " " 6 0 1 C2 
    2852 14 -6.92842 -24.461 -19.0674 408 " " " " A 2 0 0 "ILE " " CD1" " " 6 0 1 C2 
    2853 40 -11.6971 -22.2528 -17.3907 409 " " " " A 43 0 0 "LEU " " N  " " " 7 0 1 C2 
    2854 14 -12.8105 -21.5946 -16.7247 409 " " " " A 2 0 0 "LEU " " CA " " " 6 0 1 C2 
    2855 14 -13.3666 -22.2986 -15.5186 409 " " " " A 2 0 0 "LEU " " C  " " " 6 0 1 C2 
    2856 23 -13.8907 -21.6219 -14.6758 409 " " " " A 70 0 0 "LEU " " O  " " " 8 0 1 C2 
    2857 14 -14.0216 -21.4385 -17.6675 409 " " " " A 2 0 0 "LEU " " CB " " " 6 0 1 C2 
    2858 14 -13.9388 -20.541 -18.915 409 " " " " A 2 0 0 "LEU " " CG " " " 6 0 1 C2 
    2859 14 -15.1966 -20.8169 -19.7703 409 " " " " A 2 0 0 "LEU " " CD1" " " 6 0 1 C2 
    2860 14 -13.7064 -19.085 -18.5052 409 " " " " A 2 0 0 "LEU " " CD2" " " 6 0 1 C2 
    2861 40 -13.3455 -23.6214 -15.346 410 " " " " A 43 0 0 "VAL " " N  " " " 7 0 1 C2 
    2862 14 -13.6915 -24.3297 -14.0321 410 " " " " A 2 0 0 "VAL " " CA " " " 6 0 1 C2 
    2863 14 -12.5746 -23.9986 -13.0272 410 " " " " A 2 0 0 "VAL " " C  " " " 6 0 1 C2 
    2864 23 -12.9 -23.537 -11.9529 410 " " " " A 70 0 0 "VAL " " O  " " " 8 0 1 C2 
    2865 14 -13.9113 -25.794 -14.3195 410 " " " " A 2 0 0 "VAL " " CB " " " 6 0 1 C2 
    2866 14 -14.1792 -26.6849 -13.0118 410 " " " " A 2 0 0 "VAL " " CG1" " " 6 0 1 C2 
    2867 14 -15.0788 -25.8566 -15.2488 410 " " " " A 2 0 0 "VAL " " CG2" " " 6 0 1 C2 
    2868 40 -11.3235 -24.3482 -13.2729 411 " " " " A 43 0 0 "VAL " " N  " " " 7 0 1 C2 
    2869 14 -10.2945 -24.0885 -12.3061 411 " " " " A 2 0 0 "VAL " " CA " " " 6 0 1 C2 
    2870 14 -10.123 -22.6523 -11.9167 411 " " " " A 2 0 0 "VAL " " C  " " " 6 0 1 C2 
    2871 23 -9.75931 -22.3856 -10.7822 411 " " " " A 70 0 0 "VAL " " O  " " " 8 0 1 C2 
    2872 14 -8.98615 -24.803 -12.6885 411 " " " " A 2 0 0 "VAL " " CB " " " 6 0 1 C2 
    2873 14 -9.20005 -26.3367 -12.8176 411 " " " " A 2 0 0 "VAL " " CG1" " " 6 0 1 C2 
    2874 14 -8.29276 -24.2725 -13.9234 411 " " " " A 2 0 0 "VAL " " CG2" " " 6 0 1 C2 
    2875 40 -10.3257 -21.5948 -12.7647 412 " " " " A 43 0 0 "MET " " N  " " " 7 0 1 C2 
    2876 14 -10.2305 -20.1431 -12.3113 412 " " " " A 2 0 0 "MET " " CA " " " 6 0 1 C2 
    2877 14 -11.3944 -19.6698 -11.4007 412 " " " " A 2 0 0 "MET " " C  " " " 6 0 1 C2 
    2878 23 -11.2202 -18.7886 -10.5807 412 " " " " A 70 0 0 "MET " " O  " " " 8 0 1 C2 
    2879 14 -10.2042 -19.2813 -13.5714 412 " " " " A 2 0 0 "MET " " CB " " " 6 0 1 C2 
    2880 14 -9.42786 -17.9107 -13.5389 412 " " " " A 2 0 0 "MET " " CG " " " 6 0 1 C2 
    2881 52 -9.22639 -17.2768 -15.2021 412 " " " " A 13 0 0 "MET " " SD " " " 16 0 1 C2 
    2882 14 -8.35717 -15.7517 -14.867 412 " " " " A 2 0 0 "MET " " CE " " " 6 0 1 C2 
    2883 40 -12.5375 -20.3883 -11.441 413 " " " " A 43 0 0 "VAL " " N  " " " 7 0 1 C2 
    2884 14 -13.6637 -20.0592 -10.5647 413 " " " " A 2 0 0 "VAL " " CA " " " 6 0 1 C2 
    2885 14 -13.5522 -20.7751 -9.20586 413 " " " " A 2 0 0 "VAL " " C  " " " 6 0 1 C2 
    2886 23 -14.1303 -20.3162 -8.20429 413 " " " " A 70 0 0 "VAL " " O  " " " 8 0 1 C2 
    2887 14 -14.8943 -20.5814 -11.4345 413 " " " " A 2 0 0 "VAL " " CB " " " 6 0 1 C2 
    2888 14 -16.3522 -20.2962 -10.9184 413 " " " " A 2 0 0 "VAL " " CG1" " " 6 0 1 C2 
    2889 14 -14.9327 -19.719 -12.7725 413 " " " " A 2 0 0 "VAL " " CG2" " " 6 0 1 C2 
    2890 40 -12.7343 -21.8657 -9.14545 414 " " " " A 43 0 0 "LEU " " N  " " " 7 0 1 C2 
    2891 14 -12.3937 -22.5742 -7.90897 414 " " " " A 2 0 0 "LEU " " CA " " " 6 0 1 C2 
    2892 14 -11.3671 -21.7257 -7.06134 414 " " " " A 2 0 0 "LEU " " C  " " " 6 0 1 C2 
    2893 23 -11.3935 -21.7337 -5.80871 414 " " " " A 70 0 0 "LEU " " O  " " " 8 0 1 C2 
    2894 14 -11.7756 -24.0279 -8.13011 414 " " " " A 2 0 0 "LEU " " CB " " " 6 0 1 C2 
    2895 14 -12.7507 -25.0467 -8.64286 414 " " " " A 2 0 0 "LEU " " CG " " " 6 0 1 C2 
    2896 14 -12.136 -26.3483 -9.10379 414 " " " " A 2 0 0 "LEU " " CD1" " " 6 0 1 C2 
    2897 14 -13.9969 -25.2295 -7.70968 414 " " " " A 2 0 0 "LEU " " CD2" " " 6 0 1 C2 
    2898 40 -10.6246 -20.8726 -7.76108 415 " " " " A 43 0 0 "LEU " " N  " " " 7 0 1 C2 
    2899 14 -9.64954 -19.9862 -7.09114 415 " " " " A 2 0 0 "LEU " " CA " " " 6 0 1 C2 
    2900 14 -10.301 -18.7312 -6.40757 415 " " " " A 2 0 0 "LEU " " C  " " " 6 0 1 C2 
    2901 23 -9.71335 -18.0027 -5.60722 415 " " " " A 70 0 0 "LEU " " O  " " " 8 0 1 C2 
    2902 14 -8.56394 -19.573 -8.2318 415 " " " " A 2 0 0 "LEU " " CB " " " 6 0 1 C2 
    2903 14 -7.60325 -20.69 -8.67672 415 " " " " A 2 0 0 "LEU " " CG " " " 6 0 1 C2 
    2904 14 -6.79839 -20.2621 -9.9312 415 " " " " A 2 0 0 "LEU " " CD1" " " 6 0 1 C2 
    2905 14 -6.64863 -21.3344 -7.61734 415 " " " " A 2 0 0 "LEU " " CD2" " " 6 0 1 C2 
    2906 40 -11.5393 -18.4493 -6.77779 416 " " " " A 43 0 0 "ILE " " N  " " " 7 0 1 C2 
    2907 14 -12.3885 -17.4227 -6.18221 416 " " " " A 2 0 0 "ILE " " CA " " " 6 0 1 C2 
    2908 14 -13.1271 -17.8477 -4.87523 416 " " " " A 2 0 0 "ILE " " C  " " " 6 0 1 C2 
    2909 23 -13.5363 -16.9963 -4.09282 416 " " " " A 70 0 0 "ILE " " O  " " " 8 0 1 C2 
    2910 14 -13.5278 -17.0525 -7.20234 416 " " " " A 2 0 0 "ILE " " CB " " " 6 0 1 C2 
    2911 14 -12.8727 -16.2991 -8.43567 416 " " " " A 2 0 0 "ILE " " CG1" " " 6 0 1 C2 
    2912 14 -14.6886 -16.2184 -6.71436 416 " " " " A 2 0 0 "ILE " " CG2" " " 6 0 1 C2 
    2913 14 -13.9424 -16.1277 -9.56996 416 " " " " A 2 0 0 "ILE " " CD1" " " 6 0 1 C2 
    2914 40 -13.2857 -19.1774 -4.55276 417 " " " " A 43 0 0 "ILE " " N  " " " 7 0 1 C2 
    2915 14 -14.0188 -19.7206 -3.41639 417 " " " " A 2 0 0 "ILE " " CA " " " 6 0 1 C2 
    2916 14 -13.4679 -19.1764 -2.03413 417 " " " " A 2 0 0 "ILE " " C  " " " 6 0 1 C2 
    2917 23 -14.3683 -18.8339 -1.19413 417 " " " " A 70 0 0 "ILE " " O  " " " 8 0 1 C2 
    2918 14 -14.1115 -21.2553 -3.45852 417 " " " " A 2 0 0 "ILE " " CB " " " 6 0 1 C2 
    2919 14 -14.6772 -21.7764 -4.74473 417 " " " " A 2 0 0 "ILE " " CG1" " " 6 0 1 C2 
    2920 14 -14.775 -21.9981 -2.2315 417 " " " " A 2 0 0 "ILE " " CG2" " " 6 0 1 C2 
    2921 14 -16.1345 -21.4052 -5.02026 417 " " " " A 2 0 0 "ILE " " CD1" " " 6 0 1 C2 
    2922 40 -12.1401 -19.0735 -1.7864 418 " " " " A 43 0 0 "PRO " " N  " " " 7 0 1 C2 
    2923 14 -11.6262 -18.691 -0.436289 418 " " " " A 2 0 0 "PRO " " CA " " " 6 0 1 C2 
    2924 14 -12.0905 -17.2635 -0.0390574 418 " " " " A 2 0 0 "PRO " " C  " " " 6 0 1 C2 
    2925 23 -11.993 -16.86 1.10512 418 " " " " A 70 0 0 "PRO " " O  " " " 8 0 1 C2 
    2926 14 -10.0627 -18.771 -0.530524 418 " " " " A 2 0 0 "PRO " " CB " " " 6 0 1 C2 
    2927 14 -9.89168 -19.6865 -1.67119 418 " " " " A 2 0 0 "PRO " " CG " " " 6 0 1 C2 
    2928 14 -11.0196 -19.5095 -2.5716 418 " " " " A 2 0 0 "PRO " " CD " " " 6 0 1 C2 
    2929 40 -12.6575 -16.4492 -0.968947 419 " " " " A 43 0 0 "LEU " " N  " " " 7 0 1 C2 
    2930 14 -13.2774 -15.2134 -0.704491 419 " " " " A 2 0 0 "LEU " " CA " " " 6 0 1 C2 
    2931 14 -14.6864 -15.2854 -0.0133959 419 " " " " A 2 0 0 "LEU " " C  " " " 6 0 1 C2 
    2932 23 -15.1601 -14.3231 0.62955 419 " " " " A 70 0 0 "LEU " " O  " " " 8 0 1 C2 
    2933 14 -13.3664 -14.2648 -1.96433 419 " " " " A 2 0 0 "LEU " " CB " " " 6 0 1 C2 
    2934 14 -12.0045 -13.9591 -2.625 419 " " " " A 2 0 0 "LEU " " CG " " " 6 0 1 C2 
    2935 14 -12.1857 -13.0058 -3.7691 419 " " " " A 2 0 0 "LEU " " CD1" " " 6 0 1 C2 
    2936 14 -10.9184 -13.4847 -1.6238 419 " " " " A 2 0 0 "LEU " " CD2" " " 6 0 1 C2 
    2937 40 -15.2627 -16.4787 -0.05465 420 " " " " A 43 0 0 "GLY " " N  " " " 7 0 1 C2 
    2938 14 -16.5333 -16.7336 0.668569 420 " " " " A 2 0 0 "GLY " " CA " " " 6 0 1 C2 
    2939 14 -16.3305 -17.3701 2.04814 420 " " " " A 2 0 0 "GLY " " C  " " " 6 0 1 C2 
    2940 23 -17.3332 -17.6359 2.70385 420 " " " " A 70 0 0 "GLY " " O  " " " 8 0 1 C2 
    2941 40 -15.1264 -17.4306 2.4312 421 " " " " A 43 0 0 "GLN " " N  " " " 7 0 1 C2 
    2942 14 -14.6881 -18.0532 3.64068 421 " " " " A 2 0 0 "GLN " " CA " " " 6 0 1 C2 
    2943 14 -13.3111 -17.534 4.13607 421 " " " " A 2 0 0 "GLN " " C  " " " 6 0 1 C2 
    2944 23 -12.3683 -18.2602 4.49208 421 " " " " A 70 0 0 "GLN " " O  " " " 8 0 1 C2 
    2945 14 -14.7592 -19.6071 3.47249 421 " " " " A 2 0 0 "GLN " " CB " " " 6 0 1 C2 
    2946 14 -13.9015 -20.1469 2.34938 421 " " " " A 2 0 0 "GLN " " CG " " " 6 0 1 C2 
    2947 14 -13.7745 -21.6985 2.38331 421 " " " " A 2 0 0 "GLN " " CD " " " 6 0 1 C2 
    2948 23 -13.2379 -22.2671 1.43056 421 " " " " A 70 0 0 "GLN " " OE1" " " 8 0 1 C2 
    2949 40 -14.4872 -22.3754 3.27092 421 " " " " A 43 0 0 "GLN " " NE2" " " 7 0 1 C2 
    2950 40 -13.1852 -16.2128 3.95345 422 " " " " A 43 0 0 "LEU " " N  " " " 7 0 1 C2 
    2951 14 -11.8562 -15.488 4.04479 422 " " " " A 2 0 0 "LEU " " CA " " " 6 0 1 C2 
    2952 14 -11.6163 -14.9107 5.46519 422 " " " " A 2 0 0 "LEU " " C  " " " 6 0 1 C2 
    2953 23 -12.6106 -14.7332 6.19879 422 " " " " A 70 0 0 "LEU " " O  " " " 8 0 1 C2 
    2954 14 -11.9496 -14.4191 2.92961 422 " " " " A 2 0 0 "LEU " " CB " " " 6 0 1 C2 
    2955 14 -12.1979 -12.9456 3.29912 422 " " " " A 2 0 0 "LEU " " CG " " " 6 0 1 C2 
    2956 14 -11.9909 -12.1258 2.00147 422 " " " " A 2 0 0 "LEU " " CD1" " " 6 0 1 C2 
    2957 14 -13.5362 -12.7896 3.83889 422 " " " " A 2 0 0 "LEU " " CD2" " " 6 0 1 C2 
    2958 40 -10.2919 -14.7004 5.81629 423 " " " " A 43 0 0 "SER " " N  " " " 7 0 1 C2 
    2959 14 -9.83707 -14.3193 7.12513 423 " " " " A 2 0 0 "SER " " CA " " " 6 0 1 C2 
    2960 14 -8.87118 -13.158 6.89581 423 " " " " A 2 0 0 "SER " " C  " " " 6 0 1 C2 
    2961 23 -7.64279 -13.3107 6.8084 423 " " " " A 70 0 0 "SER " " O  " " " 8 0 1 C2 
    2962 14 -9.24412 -15.5419 7.84229 423 " " " " A 2 0 0 "SER " " CB " " " 6 0 1 C2 
    2963 23 -8.87231 -15.426 9.21848 423 " " " " A 70 0 0 "SER " " OG " " " 8 0 1 C2 
    2964 40 -9.4012 -11.9353 6.76903 424 " " " " A 43 0 0 "LEU " " N  " " " 7 0 1 C2 
    2965 14 -8.57816 -10.7322 6.75851 424 " " " " A 2 0 0 "LEU " " CA " " " 6 0 1 C2 
    2966 14 -8.38131 -10.2236 8.14996 424 " " " " A 2 0 0 "LEU " " C  " " " 6 0 1 C2 
    2967 23 -9.23769 -10.4306 9.02981 424 " " " " A 70 0 0 "LEU " " O  " " " 8 0 1 C2 
    2968 14 -9.38375 -9.60634 6.06173 424 " " " " A 2 0 0 "LEU " " CB " " " 6 0 1 C2 
    2969 14 -9.59815 -9.67913 4.56203 424 " " " " A 2 0 0 "LEU " " CG " " " 6 0 1 C2 
    2970 14 -10.628 -8.63294 4.10868 424 " " " " A 2 0 0 "LEU " " CD1" " " 6 0 1 C2 
    2971 14 -8.27485 -9.55386 3.74481 424 " " " " A 2 0 0 "LEU " " CD2" " " 6 0 1 C2 
    2972 40 -7.26487 -9.59734 8.4012 425 " " " " A 43 0 0 "GLY " " N  " " " 7 0 1 C2 
    2973 14 -6.73014 -9.05065 9.62906 425 " " " " A 2 0 0 "GLY " " CA " " " 6 0 1 C2 
    2974 14 -6.44575 -7.56036 9.4799 425 " " " " A 2 0 0 "GLY " " C  " " " 6 0 1 C2 
    2975 23 -7.08397 -6.8519 8.66576 425 " " " " A 70 0 0 "GLY " " O  " " " 8 0 1 C2 
    2976 40 -5.52183 -7.0757 10.186 426 " " " " A 43 0 0 "GLY " " N  " " " 7 0 1 C2 
    2977 14 -5.08827 -5.68726 10.284 426 " " " " A 2 0 0 "GLY " " CA " " " 6 0 1 C2 
    2978 14 -3.71351 -5.74652 10.9213 426 " " " " A 2 0 0 "GLY " " C  " " " 6 0 1 C2 
    2979 23 -3.56264 -6.50901 11.9056 426 " " " " A 70 0 0 "GLY " " O  " " " 8 0 1 C2 
    2980 40 -2.7817 -4.86294 10.5345 427 " " " " A 43 0 0 "ILE " " N  " " " 7 0 1 C2 
    2981 14 -1.51415 -4.56956 11.3489 427 " " " " A 2 0 0 "ILE " " CA " " " 6 0 1 C2 
    2982 14 -1.81755 -4.31452 12.8775 427 " " " " A 2 0 0 "ILE " " C  " " " 6 0 1 C2 
    2983 23 -2.4677 -3.3547 13.2766 427 " " " " A 70 0 0 "ILE " " O  " " " 8 0 1 C2 
    2984 14 -0.748526 -3.49157 10.7501 427 " " " " A 2 0 0 "ILE " " CB " " " 6 0 1 C2 
    2985 14 0.627727 -3.24091 11.3973 427 " " " " A 2 0 0 "ILE " " CG1" " " 6 0 1 C2 
    2986 14 -1.53528 -2.16098 10.5715 427 " " " " A 2 0 0 "ILE " " CG2" " " 6 0 1 C2 
    2987 14 1.50119 -2.37348 10.5191 427 " " " " A 2 0 0 "ILE " " CD1" " " 6 0 1 C2 
    2988 40 -1.38609 -5.29163 13.7134 428 " " " " A 43 0 0 "SER " " N  " " " 7 0 1 C2 
    2989 14 -1.2917 -5.32335 15.2231 428 " " " " A 2 0 0 "SER " " CA " " " 6 0 1 C2 
    2990 14 0.00213981 -6.12364 15.5028 428 " " " " A 2 0 0 "SER " " C  " " " 6 0 1 C2 
    2991 23 0.649183 -6.43011 14.4831 428 " " " " A 70 0 0 "SER " " O  " " " 8 0 1 C2 
    2992 14 -2.62977 -5.86375 15.7181 428 " " " " A 2 0 0 "SER " " CB " " " 6 0 1 C2 
    2993 23 -3.10793 -7.0241 15.1418 428 " " " " A 70 0 0 "SER " " OG " " " 8 0 1 C2 
    2994 40 0.463218 -6.39328 16.7731 429 " " " " A 43 0 0 "GLU " " N  " " " 7 0 1 C2 
    2995 14 1.77843 -7.01241 17.1057 429 " " " " A 2 0 0 "GLU " " CA " " " 6 0 1 C2 
    2996 14 2.17699 -8.3607 16.419 429 " " " " A 2 0 0 "GLU " " C  " " " 6 0 1 C2 
    2997 23 3.1818 -8.54875 15.7318 429 " " " " A 70 0 0 "GLU " " O  " " " 8 0 1 C2 
    2998 14 2.04274 -7.03356 18.655 429 " " " " A 2 0 0 "GLU " " CB " " " 6 0 1 C2 
    2999 14 1.91131 -5.63237 19.3637 429 " " " " A 2 0 0 "GLU " " CG " " " 6 0 1 C2 
    3000 14 0.58913 -5.53525 20.063 429 " " " " A 2 0 0 "GLU " " CD " " " 6 0 1 C2 
    3001 23 -0.455111 -5.30152 19.4331 429 " " " " A 70 0 0 "GLU " " OE1" " " 8 0 1 C2 
    3002 23 0.514627 -5.76209 21.317 429 " " " " A 70 0 0 "GLU " " OE2" " " 8 0 1 C2 
    3003 40 1.22019 -9.29257 16.5029 430 " " " " A 43 0 0 "LYS " " N  " " " 7 0 1 C2 
    3004 14 0.946203 -10.5703 15.8451 430 " " " " A 2 0 0 "LYS " " CA " " " 6 0 1 C2 
    3005 14 1.08514 -10.543 14.3208 430 " " " " A 2 0 0 "LYS " " C  " " " 6 0 1 C2 
    3006 23 1.21219 -11.643 13.7641 430 " " " " A 70 0 0 "LYS " " O  " " " 8 0 1 C2 
    3007 14 -0.364575 -11.2347 16.3642 430 " " " " A 2 0 0 "LYS " " CB " " " 6 0 1 C2 
    3008 14 -1.61817 -10.3595 16.0914 430 " " " " A 2 0 0 "LYS " " CG " " " 6 0 1 C2 
    3009 14 -2.98939 -10.9531 16.6939 430 " " " " A 2 0 0 "LYS " " CD " " " 6 0 1 C2 
    3010 14 -4.29102 -10.1023 16.2175 430 " " " " A 2 0 0 "LYS " " CE " " " 6 0 1 C2 
    3011 40 -4.35321 -8.79924 16.7761 430 " " " " A 43 0 0 "LYS " " NZ " " " 7 0 1 C2 
    3012 40 1.22373 -9.4292 13.6666 431 " " " " A 43 0 0 "TYR " " N  " " " 7 0 1 C2 
    3013 14 1.43446 -9.23352 12.2475 431 " " " " A 2 0 0 "TYR " " CA " " " 6 0 1 C2 
    3014 14 2.96989 -9.11339 11.9299 431 " " " " A 2 0 0 "TYR " " C  " " " 6 0 1 C2 
    3015 23 3.41539 -9.36098 10.8512 431 " " " " A 70 0 0 "TYR " " O  " " " 8 0 1 C2 
    3016 14 0.727157 -7.87176 11.9008 431 " " " " A 2 0 0 "TYR " " CB " " " 6 0 1 C2 
    3017 14 0.260898 -7.79431 10.4262 431 " " " " A 2 0 0 "TYR " " CG " " " 6 0 1 C2 
    3018 14 -1.06198 -8.29329 10.1747 431 " " " " A 2 0 0 "TYR " " CD1" " " 6 0 1 C2 
    3019 14 1.00264 -7.21255 9.36681 431 " " " " A 2 0 0 "TYR " " CD2" " " 6 0 1 C2 
    3020 14 -1.51882 -8.15793 8.82821 431 " " " " A 2 0 0 "TYR " " CE1" " " 6 0 1 C2 
    3021 14 0.473722 -7.10313 8.05535 431 " " " " A 2 0 0 "TYR " " CE2" " " 6 0 1 C2 
    3022 14 -0.788426 -7.62675 7.80135 431 " " " " A 2 0 0 "TYR " " CZ " " " 6 0 1 C2 
    3023 23 -1.33682 -7.64888 6.5786 431 " " " " A 70 0 0 "TYR " " OH " " " 8 0 1 C2 
    3024 40 3.75227 -8.65547 12.931 432 " " " " A 43 0 0 "LEU " " N  " " " 7 0 1 C2 
    3025 14 5.19628 -8.79531 12.8418 432 " " " " A 2 0 0 "LEU " " CA " " " 6 0 1 C2 
    3026 14 5.62315 -10.2644 13.0777 432 " " " " A 2 0 0 "LEU " " C  " " " 6 0 1 C2 
    3027 23 5.07856 -10.8667 14.0308 432 " " " " A 70 0 0 "LEU " " O  " " " 8 0 1 C2 
    3028 14 5.73551 -7.79885 13.928 432 " " " " A 2 0 0 "LEU " " CB " " " 6 0 1 C2 
    3029 14 7.21572 -7.64982 13.906 432 " " " " A 2 0 0 "LEU " " CG " " " 6 0 1 C2 
    3030 14 7.69768 -6.91956 12.587 432 " " " " A 2 0 0 "LEU " " CD1" " " 6 0 1 C2 
    3031 14 7.79401 -6.85597 15.2101 432 " " " " A 2 0 0 "LEU " " CD2" " " 6 0 1 C2 
    3032 40 6.43071 -10.9534 12.2489 433 " " " " A 43 0 0 "PRO " " N  " " " 7 0 1 C2 
    3033 14 6.88496 -12.3489 12.3127 433 " " " " A 2 0 0 "PRO " " CA " " " 6 0 1 C2 
    3034 14 7.05121 -12.9835 13.698 433 " " " " A 2 0 0 "PRO " " C  " " " 6 0 1 C2 
    3035 23 7.71636 -12.3283 14.5542 433 " " " " A 70 0 0 "PRO " " O  " " " 8 0 1 C2 
    3036 14 8.22654 -12.3739 11.5179 433 " " " " A 2 0 0 "PRO " " CB " " " 6 0 1 C2 
    3037 14 7.97228 -11.4626 10.4059 433 " " " " A 2 0 0 "PRO " " CG " " " 6 0 1 C2 
    3038 14 7.05297 -10.3873 11.0764 433 " " " " A 2 0 0 "PRO " " CD " " " 6 0 1 C2 
    3039 40 6.49454 -14.2383 13.9984 434 " " " " A 43 0 0 "PRO " " N  " " " 7 0 1 C2 
    3040 14 6.35276 -14.8093 15.3674 434 " " " " A 2 0 0 "PRO " " CA " " " 6 0 1 C2 
    3041 14 7.67342 -14.8551 16.1636 434 " " " " A 2 0 0 "PRO " " C  " " " 6 0 1 C2 
    3042 23 7.63821 -14.6524 17.3538 434 " " " " A 70 0 0 "PRO " " O  " " " 8 0 1 C2 
    3043 14 5.59863 -16.1266 15.2335 434 " " " " A 2 0 0 "PRO " " CB " " " 6 0 1 C2 
    3044 14 5.64677 -16.5275 13.757 434 " " " " A 2 0 0 "PRO " " CG " " " 6 0 1 C2 
    3045 14 6.00596 -15.2572 12.989 434 " " " " A 2 0 0 "PRO " " CD " " " 6 0 1 C2 
    3046 40 8.83308 -15.1855 15.5499 435 " " " " A 43 0 0 "ASP " " N  " " " 7 0 1 C2 
    3047 14 10.0821 -15.3704 16.3196 435 " " " " A 2 0 0 "ASP " " CA " " " 6 0 1 C2 
    3048 14 10.9393 -14.1216 16.1303 435 " " " " A 2 0 0 "ASP " " C  " " " 6 0 1 C2 
    3049 23 12.1497 -14.154 16.2139 435 " " " " A 70 0 0 "ASP " " O  " " " 8 0 1 C2 
    3050 14 10.7391 -16.6973 15.7397 435 " " " " A 2 0 0 "ASP " " CB " " " 6 0 1 C2 
    3051 14 11.2362 -16.5556 14.2832 435 " " " " A 2 0 0 "ASP " " CG " " " 6 0 1 C2 
    3052 23 12.4293 -16.8966 14.0366 435 " " " " A 70 0 0 "ASP " " OD1" " " 8 0 1 C2 
    3053 23 10.4677 -16.1668 13.3925 435 " " " " A 70 0 0 "ASP " " OD2" " " 8 0 1 C2 
    3054 40 10.361 -12.9027 15.8397 436 " " " " A 43 0 0 "ASN " " N  " " " 7 0 1 C2 
    3055 14 11.1646 -11.6945 15.7694 436 " " " " A 2 0 0 "ASN " " CA " " " 6 0 1 C2 
    3056 14 11.4892 -11.2896 17.2281 436 " " " " A 2 0 0 "ASN " " C  " " " 6 0 1 C2 
    3057 23 10.5986 -11.4364 18.0897 436 " " " " A 70 0 0 "ASN " " O  " " " 8 0 1 C2 
    3058 14 10.2515 -10.5892 15.1684 436 " " " " A 2 0 0 "ASN " " CB " " " 6 0 1 C2 
    3059 14 10.8994 -9.22632 14.8395 436 " " " " A 2 0 0 "ASN " " CG " " " 6 0 1 C2 
    3060 23 11.329 -8.54175 15.7681 436 " " " " A 70 0 0 "ASN " " OD1" " " 8 0 1 C2 
    3061 40 10.974 -8.73056 13.5633 436 " " " " A 43 0 0 "ASN " " ND2" " " 7 0 1 C2 
    3062 40 12.7091 -10.8495 17.5685 437 " " " " A 43 0 0 "ALA " " N  " " " 7 0 1 C2 
    3063 14 13.152 -10.7825 18.9735 437 " " " " A 2 0 0 "ALA " " CA " " " 6 0 1 C2 
    3064 14 12.5977 -9.51772 19.6381 437 " " " " A 2 0 0 "ALA " " C  " " " 6 0 1 C2 
    3065 23 12.5802 -9.54132 20.8842 437 " " " " A 70 0 0 "ALA " " O  " " " 8 0 1 C2 
    3066 14 14.6765 -10.7083 19.0574 437 " " " " A 2 0 0 "ALA " " CB " " " 6 0 1 C2 
    3067 40 12.1254 -8.5826 18.8076 438 " " " " A 43 0 0 "VAL " " N  " " " 7 0 1 C2 
    3068 14 11.4841 -7.36882 19.3127 438 " " " " A 2 0 0 "VAL " " CA " " " 6 0 1 C2 
    3069 14 10.0986 -7.85934 19.8557 438 " " " " A 2 0 0 "VAL " " C  " " " 6 0 1 C2 
    3070 23 9.81103 -7.49698 20.9889 438 " " " " A 70 0 0 "VAL " " O  " " " 8 0 1 C2 
    3071 14 11.3111 -6.25666 18.1777 438 " " " " A 2 0 0 "VAL " " CB " " " 6 0 1 C2 
    3072 14 11.0693 -4.9058 18.8427 438 " " " " A 2 0 0 "VAL " " CG1" " " 6 0 1 C2 
    3073 14 12.7154 -6.09233 17.3477 438 " " " " A 2 0 0 "VAL " " CG2" " " 6 0 1 C2 
    3074 40 9.39273 -8.72594 19.1147 439 " " " " A 43 0 0 "ARG " " N  " " " 7 0 1 C2 
    3075 14 8.0624 -9.16392 19.4738 439 " " " " A 2 0 0 "ARG " " CA " " " 6 0 1 C2 
    3076 14 8.11495 -10.0971 20.7346 439 " " " " A 2 0 0 "ARG " " C  " " " 6 0 1 C2 
    3077 23 7.34813 -9.98557 21.7492 439 " " " " A 70 0 0 "ARG " " O  " " " 8 0 1 C2 
    3078 14 7.53189 -10.0678 18.3519 439 " " " " A 2 0 0 "ARG " " CB " " " 6 0 1 C2 
    3079 14 6.00013 -10.3817 18.3421 439 " " " " A 2 0 0 "ARG " " CG " " " 6 0 1 C2 
    3080 14 5.53121 -11.2219 17.2095 439 " " " " A 2 0 0 "ARG " " CD " " " 6 0 1 C2 
    3081 40 4.30088 -11.933 17.5534 439 " " " " A 43 0 0 "ARG " " NE " " " 7 0 1 C2 
    3082 14 3.51673 -12.6219 16.6652 439 " " " " A 2 0 0 "ARG " " CZ " " " 6 0 1 C2 
    3083 40 2.65363 -13.5135 17.1931 439 " " " " A 43 0 0 "ARG " " NH1" " " 7 0 1 C2 
    3084 40 3.61581 -12.5797 15.3082 439 " " " " A 43 0 0 "ARG " " NH2" " " 7 0 1 C2 
    3085 40 9.22964 -10.9179 20.7229 440 " " " " A 43 0 0 "GLN " " N  " " " 7 0 1 C2 
    3086 14 9.50727 -11.8427 21.8217 440 " " " " A 2 0 0 "GLN " " CA " " " 6 0 1 C2 
    3087 14 9.84017 -11.0487 23.08 440 " " " " A 2 0 0 "GLN " " C  " " " 6 0 1 C2 
    3088 23 9.63129 -11.5567 24.1628 440 " " " " A 70 0 0 "GLN " " O  " " " 8 0 1 C2 
    3089 14 10.5706 -12.9475 21.3412 440 " " " " A 2 0 0 "GLN " " CB " " " 6 0 1 C2 
    3090 14 9.93322 -13.8856 20.2576 440 " " " " A 2 0 0 "GLN " " CG " " " 6 0 1 C2 
    3091 14 8.79602 -14.6995 20.8868 440 " " " " A 2 0 0 "GLN " " CD " " " 6 0 1 C2 
    3092 23 8.87307 -15.0421 22.0788 440 " " " " A 70 0 0 "GLN " " OE1" " " 8 0 1 C2 
    3093 40 7.72428 -14.9019 20.1384 440 " " " " A 43 0 0 "GLN " " NE2" " " 7 0 1 C2 
    3094 40 10.5458 -9.87003 22.9952 441 " " " " A 43 0 0 "SER " " N  " " " 7 0 1 C2 
    3095 14 10.688 -9.01161 24.1421 441 " " " " A 2 0 0 "SER " " CA " " " 6 0 1 C2 
    3096 14 9.40926 -8.39544 24.7409 441 " " " " A 2 0 0 "SER " " C  " " " 6 0 1 C2 
    3097 23 9.28631 -8.28174 25.9968 441 " " " " A 70 0 0 "SER " " O  " " " 8 0 1 C2 
    3098 14 11.5875 -7.80346 23.8579 441 " " " " A 2 0 0 "SER " " CB " " " 6 0 1 C2 
    3099 23 12.7577 -8.28598 23.1602 441 " " " " A 70 0 0 "SER " " OG " " " 8 0 1 C2 
    3100 40 8.37555 -8.26023 23.9506 442 " " " " A 43 0 0 "GLN " " N  " " " 7 0 1 C2 
    3101 14 7.03357 -7.99999 24.3772 442 " " " " A 2 0 0 "GLN " " CA " " " 6 0 1 C2 
    3102 14 6.34376 -9.22832 25.0413 442 " " " " A 2 0 0 "GLN " " C  " " " 6 0 1 C2 
    3103 23 5.69678 -9.02536 26.0309 442 " " " " A 70 0 0 "GLN " " O  " " " 8 0 1 C2 
    3104 14 6.2745 -7.33016 23.223 442 " " " " A 2 0 0 "GLN " " CB " " " 6 0 1 C2 
    3105 14 4.90849 -6.56256 23.4572 442 " " " " A 2 0 0 "GLN " " CG " " " 6 0 1 C2 
    3106 14 5.17742 -5.12106 24.0038 442 " " " " A 2 0 0 "GLN " " CD " " " 6 0 1 C2 
    3107 23 6.34386 -4.70918 24.1408 442 " " " " A 70 0 0 "GLN " " OE1" " " 8 0 1 C2 
    3108 40 4.15979 -4.35696 24.4087 442 " " " " A 43 0 0 "GLN " " NE2" " " 7 0 1 C2 
    3109 40 6.52981 -10.4316 24.5014 443 " " " " A 43 0 0 "GLU " " N  " " " 7 0 1 C2 
    3110 14 6.07309 -11.7394 25.1112 443 " " " " A 2 0 0 "GLU " " CA " " " 6 0 1 C2 
    3111 14 6.69752 -12.113 26.4307 443 " " " " A 2 0 0 "GLU " " C  " " " 6 0 1 C2 
    3112 23 5.97036 -12.6458 27.3263 443 " " " " A 70 0 0 "GLU " " O  " " " 8 0 1 C2 
    3113 14 6.25143 -12.8848 24.0293 443 " " " " A 2 0 0 "GLU " " CB " " " 6 0 1 C2 
    3114 14 5.37918 -12.5556 22.7515 443 " " " " A 2 0 0 "GLU " " CG " " " 6 0 1 C2 
    3115 14 3.87294 -12.5896 23.0026 443 " " " " A 2 0 0 "GLU " " CD " " " 6 0 1 C2 
    3116 23 3.43964 -13.4338 23.7489 443 " " " " A 70 0 0 "GLU " " OE1" " " 8 0 1 C2 
    3117 23 2.99535 -11.9732 22.35 443 " " " " A 70 0 0 "GLU " " OE2" " " 8 0 1 C2 
    3118 40 7.95727 -11.7232 26.6167 444 " " " " A 43 0 0 "GLN " " N  " " " 7 0 1 C2 
    3119 14 8.48351 -11.8269 27.9677 444 " " " " A 2 0 0 "GLN " " CA " " " 6 0 1 C2 
    3120 14 7.9125 -10.7163 28.8858 444 " " " " A 2 0 0 "GLN " " C  " " " 6 0 1 C2 
    3121 23 7.59205 -11.0048 30.0396 444 " " " " A 70 0 0 "GLN " " O  " " " 8 0 1 C2 
    3122 14 10.0645 -11.892 27.9713 444 " " " " A 2 0 0 "GLN " " CB " " " 6 0 1 C2 
    3123 14 10.7543 -12.3953 29.2874 444 " " " " A 2 0 0 "GLN " " CG " " " 6 0 1 C2 
    3124 14 10.335 -13.8193 29.8657 444 " " " " A 2 0 0 "GLN " " CD " " " 6 0 1 C2 
    3125 23 9.5439 -14.5896 29.3037 444 " " " " A 70 0 0 "GLN " " OE1" " " 8 0 1 C2 
    3126 40 10.966 -14.1916 30.9671 444 " " " " A 43 0 0 "GLN " " NE2" " " 7 0 1 C2 
    3127 40 7.68519 -9.47232 28.3726 445 " " " " A 43 0 0 "PHE " " N  " " " 7 0 1 C2 
    3128 14 6.9895 -8.36075 29.1235 445 " " " " A 2 0 0 "PHE " " CA " " " 6 0 1 C2 
    3129 14 5.49823 -8.73448 29.3217 445 " " " " A 2 0 0 "PHE " " C  " " " 6 0 1 C2 
    3130 23 4.93608 -8.26988 30.3505 445 " " " " A 70 0 0 "PHE " " O  " " " 8 0 1 C2 
    3131 14 7.20257 -7.02751 28.3334 445 " " " " A 2 0 0 "PHE " " CB " " " 6 0 1 C2 
    3132 14 6.56643 -5.78583 28.8021 445 " " " " A 2 0 0 "PHE " " CG " " " 6 0 1 C2 
    3133 14 5.84283 -4.87528 27.9711 445 " " " " A 2 0 0 "PHE " " CD1" " " 6 0 1 C2 
    3134 14 6.61174 -5.49166 30.1725 445 " " " " A 2 0 0 "PHE " " CD2" " " 6 0 1 C2 
    3135 14 5.23173 -3.69691 28.52 445 " " " " A 2 0 0 "PHE " " CE1" " " 6 0 1 C2 
    3136 14 5.97378 -4.40227 30.691 445 " " " " A 2 0 0 "PHE " " CE2" " " 6 0 1 C2 
    3137 14 5.28684 -3.49409 29.9014 445 " " " " A 2 0 0 "PHE " " CZ " " " 6 0 1 C2 
    3138 40 4.9134 -9.60002 28.4571 446 " " " " A 43 0 0 "ASP " " N  " " " 7 0 1 C2 
    3139 14 3.586 -10.1718 28.5715 446 " " " " A 2 0 0 "ASP " " CA " " " 6 0 1 C2 
    3140 14 3.59809 -11.1127 29.7814 446 " " " " A 2 0 0 "ASP " " C  " " " 6 0 1 C2 
    3141 23 2.76542 -10.8465 30.6069 446 " " " " A 70 0 0 "ASP " " O  " " " 8 0 1 C2 
    3142 14 3.15606 -10.785 27.2887 446 " " " " A 2 0 0 "ASP " " CB " " " 6 0 1 C2 
    3143 14 1.81734 -11.4304 27.1926 446 " " " " A 2 0 0 "ASP " " CG " " " 6 0 1 C2 
    3144 23 1.1888 -11.1958 26.0886 446 " " " " A 70 0 0 "ASP " " OD1" " " 8 0 1 C2 
    3145 23 1.40881 -12.1617 28.13 446 " " " " A 70 0 0 "ASP " " OD2" " " 8 0 1 C2 
    3146 40 4.62647 -11.9221 30.0414 447 " " " " A 43 0 0 "LYS " " N  " " " 7 0 1 C2 
    3147 14 4.71353 -12.832 31.1891 447 " " " " A 2 0 0 "LYS " " CA " " " 6 0 1 C2 
    3148 14 4.80703 -12.0846 32.4893 447 " " " " A 2 0 0 "LYS " " C  " " " 6 0 1 C2 
    3149 23 4.25265 -12.5247 33.4935 447 " " " " A 70 0 0 "LYS " " O  " " " 8 0 1 C2 
    3150 14 6.06781 -13.6079 30.9456 447 " " " " A 2 0 0 "LYS " " CB " " " 6 0 1 C2 
    3151 14 5.98273 -15.0862 31.2974 447 " " " " A 2 0 0 "LYS " " CG " " " 6 0 1 C2 
    3152 14 6.90925 -15.9921 30.4343 447 " " " " A 2 0 0 "LYS " " CD " " " 6 0 1 C2 
    3153 14 6.58057 -16.0582 28.8803 447 " " " " A 2 0 0 "LYS " " CE " " " 6 0 1 C2 
    3154 40 7.81573 -16.3845 28.1679 447 " " " " A 43 0 0 "LYS " " NZ " " " 7 0 1 C2 
    3155 40 5.60351 -10.9967 32.4701 448 " " " " A 43 0 0 "LEU " " N  " " " 7 0 1 C2 
    3156 14 6.0036 -10.3819 33.6834 448 " " " " A 2 0 0 "LEU " " CA " " " 6 0 1 C2 
    3157 14 5.0172 -9.27195 34.1917 448 " " " " A 2 0 0 "LEU " " C  " " " 6 0 1 C2 
    3158 23 4.59974 -9.25042 35.3521 448 " " " " A 70 0 0 "LEU " " O  " " " 8 0 1 C2 
    3159 14 7.38646 -9.69975 33.3663 448 " " " " A 2 0 0 "LEU " " CB " " " 6 0 1 C2 
    3160 14 8.54179 -10.7023 33.0056 448 " " " " A 2 0 0 "LEU " " CG " " " 6 0 1 C2 
    3161 14 9.63669 -9.96274 32.2741 448 " " " " A 2 0 0 "LEU " " CD1" " " 6 0 1 C2 
    3162 14 8.98277 -11.3325 34.2882 448 " " " " A 2 0 0 "LEU " " CD2" " " 6 0 1 C2 
    3163 40 4.5852 -8.46661 33.1969 449 " " " " A 43 0 0 "PHE " " N  " " " 7 0 1 C2 
    3164 14 3.64328 -7.35908 33.4332 449 " " " " A 2 0 0 "PHE " " CA " " " 6 0 1 C2 
    3165 14 2.45557 -7.32465 32.4159 449 " " " " A 2 0 0 "PHE " " C  " " " 6 0 1 C2 
    3166 23 2.4356 -6.41144 31.5672 449 " " " " A 70 0 0 "PHE " " O  " " " 8 0 1 C2 
    3167 14 4.55213 -6.10442 33.5267 449 " " " " A 2 0 0 "PHE " " CB " " " 6 0 1 C2 
    3168 14 5.78759 -6.07455 34.42 449 " " " " A 2 0 0 "PHE " " CG " " " 6 0 1 C2 
    3169 14 5.607 -6.11658 35.8393 449 " " " " A 2 0 0 "PHE " " CD1" " " 6 0 1 C2 
    3170 14 7.09622 -6.05486 33.8583 449 " " " " A 2 0 0 "PHE " " CD2" " " 6 0 1 C2 
    3171 14 6.766 -6.24384 36.6337 449 " " " " A 2 0 0 "PHE " " CE1" " " 6 0 1 C2 
    3172 14 8.24188 -6.1729 34.6861 449 " " " " A 2 0 0 "PHE " " CE2" " " 6 0 1 C2 
    3173 14 8.10641 -6.3159 36.1251 449 " " " " A 2 0 0 "PHE " " CZ " " " 6 0 1 C2 
    3174 40 1.47788 -8.21121 32.4794 450 " " " " A 43 0 0 "PRO " " N  " " " 7 0 1 C2 
    3175 14 0.361685 -8.28733 31.5019 450 " " " " A 2 0 0 "PRO " " CA " " " 6 0 1 C2 
    3176 14 -0.712071 -7.20396 31.707 450 " " " " A 2 0 0 "PRO " " C  " " " 6 0 1 C2 
    3177 23 -1.47168 -6.86533 30.7433 450 " " " " A 70 0 0 "PRO " " O  " " " 8 0 1 C2 
    3178 14 -0.284973 -9.63962 31.7196 450 " " " " A 2 0 0 "PRO " " CB " " " 6 0 1 C2 
    3179 14 0.177212 -10.1651 33.016 450 " " " " A 2 0 0 "PRO " " CG " " " 6 0 1 C2 
    3180 14 1.41573 -9.33782 33.4106 450 " " " " A 2 0 0 "PRO " " CD " " " 6 0 1 C2 
    3181 40 -0.733261 -6.57102 32.92 451 " " " " A 43 0 0 "GLY " " N  " " " 7 0 1 C2 
    3182 14 -1.47455 -5.41241 33.3215 451 " " " " A 2 0 0 "GLY " " CA " " " 6 0 1 C2 
    3183 14 -0.915137 -4.10833 32.6988 451 " " " " A 2 0 0 "GLY " " C  " " " 6 0 1 C2 
    3184 23 -1.52673 -3.06987 32.7179 451 " " " " A 70 0 0 "GLY " " O  " " " 8 0 1 C2 
    3185 40 0.2936 -4.14034 32.1453 452 " " " " A 43 0 0 "PHE " " N  " " " 7 0 1 C2 
    3186 14 0.953995 -3.02196 31.4084 452 " " " " A 2 0 0 "PHE " " CA " " " 6 0 1 C2 
    3187 14 1.36298 -3.37698 29.9809 452 " " " " A 2 0 0 "PHE " " C  " " " 6 0 1 C2 
    3188 23 1.65284 -2.46744 29.2135 452 " " " " A 70 0 0 "PHE " " O  " " " 8 0 1 C2 
    3189 14 2.2503 -2.67517 32.2616 452 " " " " A 2 0 0 "PHE " " CB " " " 6 0 1 C2 
    3190 14 2.09274 -2.28457 33.7278 452 " " " " A 2 0 0 "PHE " " CG " " " 6 0 1 C2 
    3191 14 2.19608 -3.29865 34.7631 452 " " " " A 2 0 0 "PHE " " CD1" " " 6 0 1 C2 
    3192 14 1.98358 -0.842369 34.1073 452 " " " " A 2 0 0 "PHE " " CD2" " " 6 0 1 C2 
    3193 14 2.1879 -2.9057 36.1437 452 " " " " A 2 0 0 "PHE " " CE1" " " 6 0 1 C2 
    3194 14 2.09807 -0.580191 35.4382 452 " " " " A 2 0 0 "PHE " " CE2" " " 6 0 1 C2 
    3195 14 2.15211 -1.57384 36.4451 452 " " " " A 2 0 0 "PHE " " CZ " " " 6 0 1 C2 
    3196 40 1.36706 -4.67154 29.5572 453 " " " " A 43 0 0 "ARG " " N  " " " 7 0 1 C2 
    3197 14 1.65951 -4.99067 28.1364 453 " " " " A 2 0 0 "ARG " " CA " " " 6 0 1 C2 
    3198 14 0.295063 -4.92293 27.4341 453 " " " " A 2 0 0 "ARG " " C  " " " 6 0 1 C2 
    3199 23 0.270944 -4.38096 26.2964 453 " " " " A 70 0 0 "ARG " " O  " " " 8 0 1 C2 
    3200 14 2.17545 -6.432 28.0886 453 " " " " A 2 0 0 "ARG " " CB " " " 6 0 1 C2 
    3201 14 2.47325 -7.0138 26.6662 453 " " " " A 2 0 0 "ARG " " CG " " " 6 0 1 C2 
    3202 14 1.34299 -7.79196 25.8863 453 " " " " A 2 0 0 "ARG " " CD " " " 6 0 1 C2 
    3203 40 1.51252 -7.63451 24.4366 453 " " " " A 43 0 0 "ARG " " NE " " " 7 0 1 C2 
    3204 14 1.81523 -8.5407 23.546 453 " " " " A 2 0 0 "ARG " " CZ " " " 6 0 1 C2 
    3205 40 2.01055 -9.82514 23.9085 453 " " " " A 43 0 0 "ARG " " NH1" " " 7 0 1 C2 
    3206 40 1.76475 -8.16284 22.2286 453 " " " " A 43 0 0 "ARG " " NH2" " " 7 0 1 C2 
    3207 40 -0.835346 -5.4606 27.9826 454 " " " " A 43 0 0 "THR " " N  " " " 7 0 1 C2 
    3208 14 -2.13711 -4.95846 27.5084 454 " " " " A 2 0 0 "THR " " CA " " " 6 0 1 C2 
    3209 14 -2.33012 -3.41276 27.6254 454 " " " " A 2 0 0 "THR " " C  " " " 6 0 1 C2 
    3210 23 -1.72921 -2.85518 28.5579 454 " " " " A 70 0 0 "THR " " O  " " " 8 0 1 C2 
    3211 14 -3.32892 -5.73218 28.1034 454 " " " " A 2 0 0 "THR " " CB " " " 6 0 1 C2 
    3212 23 -3.51489 -5.40827 29.4885 454 " " " " A 70 0 0 "THR " " OG1" " " 8 0 1 C2 
    3213 14 -3.13573 -7.30602 27.9701 454 " " " " A 2 0 0 "THR " " CG2" " " 6 0 1 C2 
    3214 40 -2.99624 -2.68647 26.7369 455 " " " " A 43 0 0 "GLU " " N  " " " 7 0 1 C2 
    3215 14 -3.48278 -1.37009 26.9078 455 " " " " A 2 0 0 "GLU " " CA " " " 6 0 1 C2 
    3216 14 -4.8499 -1.3671 27.7245 455 " " " " A 2 0 0 "GLU " " C  " " " 6 0 1 C2 
    3217 23 -5.52885 -2.4055 27.6788 455 " " " " A 70 0 0 "GLU " " O  " " " 8 0 1 C2 
    3218 14 -3.90737 -0.742291 25.5361 455 " " " " A 2 0 0 "GLU " " CB " " " 6 0 1 C2 
    3219 14 -2.82921 -0.287818 24.4924 455 " " " " A 2 0 0 "GLU " " CG " " " 6 0 1 C2 
    3220 14 -1.91907 0.73758 24.9686 455 " " " " A 2 0 0 "GLU " " CD " " " 6 0 1 C2 
    3221 23 -1.11495 0.450088 25.8887 455 " " " " A 70 0 0 "GLU " " OE1" " " 8 0 1 C2 
    3222 23 -1.955 1.84075 24.3429 455 " " " " A 70 0 0 "GLU " " OE2" " " 8 0 1 C2 
    3223 40 -5.30846 -0.346711 28.5304 456 " " " " A 43 0 0 "PRO " " N  " " " 7 0 1 C2 
    3224 14 -6.65618 -0.208824 29.0994 456 " " " " A 2 0 0 "PRO " " CA " " " 6 0 1 C2 
    3225 14 -7.77113 -0.372115 27.9689 456 " " " " A 2 0 0 "PRO " " C  " " " 6 0 1 C2 
    3226 23 -7.56396 0.0179104 26.8492 456 " " " " A 70 0 0 "PRO " " O  " " " 8 0 1 C2 
    3227 14 -6.74347 1.17568 29.7399 456 " " " " A 2 0 0 "PRO " " CB " " " 6 0 1 C2 
    3228 14 -5.2959 1.82508 29.6246 456 " " " " A 2 0 0 "PRO " " CG " " " 6 0 1 C2 
    3229 14 -4.47566 0.843617 28.78 456 " " " " A 2 0 0 "PRO " " CD " " " 6 0 1 C2 
    3230 40 -8.88332 -0.923598 28.3411 457 " " " " A 43 0 0 "LEU " " N  " " " 7 0 1 C2 
    3231 14 -10.1258 -0.82152 27.5566 457 " " " " A 2 0 0 "LEU " " CA " " " 6 0 1 C2 
    3232 14 -10.794 0.475835 28.0932 457 " " " " A 2 0 0 "LEU " " C  " " " 6 0 1 C2 
    3233 23 -10.6618 0.782582 29.2782 457 " " " " A 70 0 0 "LEU " " O  " " " 8 0 1 C2 
    3234 14 -11.1066 -2.03414 27.8082 457 " " " " A 2 0 0 "LEU " " CB " " " 6 0 1 C2 
    3235 14 -12.5829 -1.8076 27.4665 457 " " " " A 2 0 0 "LEU " " CG " " " 6 0 1 C2 
    3236 14 -12.9912 -2.51673 26.1504 457 " " " " A 2 0 0 "LEU " " CD1" " " 6 0 1 C2 
    3237 14 -13.4644 -2.20207 28.6424 457 " " " " A 2 0 0 "LEU " " CD2" " " 6 0 1 C2 
    3238 40 -11.2331 1.23271 27.1466 458 " " " " A 43 0 0 "THR " " N  " " " 7 0 1 C2 
    3239 14 -11.6738 2.59805 27.1821 458 " " " " A 2 0 0 "THR " " CA " " " 6 0 1 C2 
    3240 14 -13.1337 2.69492 26.8826 458 " " " " A 2 0 0 "THR " " C  " " " 6 0 1 C2 
    3241 23 -13.5871 2.12956 25.9089 458 " " " " A 70 0 0 "THR " " O  " " " 8 0 1 C2 
    3242 14 -10.6668 3.30757 26.1696 458 " " " " A 2 0 0 "THR " " CB " " " 6 0 1 C2 
    3243 23 -10.5703 2.72082 24.869 458 " " " " A 70 0 0 "THR " " OG1" " " 8 0 1 C2 
    3244 14 -9.19774 3.34295 26.5896 458 " " " " A 2 0 0 "THR " " CG2" " " 6 0 1 C2 
    3245 40 -13.8535 3.48457 27.6932 459 " " " " A 43 0 0 "LEU " " N  " " " 7 0 1 C2 
    3246 14 -15.2403 3.71205 27.6101 459 " " " " A 2 0 0 "LEU " " CA " " " 6 0 1 C2 
    3247 14 -15.5111 5.16997 27.7532 459 " " " " A 2 0 0 "LEU " " C  " " " 6 0 1 C2 
    3248 23 -15.1873 5.7875 28.7691 459 " " " " A 70 0 0 "LEU " " O  " " " 8 0 1 C2 
    3249 14 -15.9703 2.7658 28.6197 459 " " " " A 2 0 0 "LEU " " CB " " " 6 0 1 C2 
    3250 14 -17.5564 2.97 28.8614 459 " " " " A 2 0 0 "LEU " " CG " " " 6 0 1 C2 
    3251 14 -17.8288 4.19099 29.6885 459 " " " " A 2 0 0 "LEU " " CD1" " " 6 0 1 C2 
    3252 14 -18.3364 2.9944 27.5528 459 " " " " A 2 0 0 "LEU " " CD2" " " 6 0 1 C2 
    3253 40 -15.9687 5.81501 26.657 460 " " " " A 43 0 0 "VAL " " N  " " " 7 0 1 C2 
    3254 14 -16.2973 7.22844 26.551 460 " " " " A 2 0 0 "VAL " " CA " " " 6 0 1 C2 
    3255 14 -17.7634 7.48987 26.978 460 " " " " A 2 0 0 "VAL " " C  " " " 6 0 1 C2 
    3256 23 -18.6183 6.66767 26.6695 460 " " " " A 70 0 0 "VAL " " O  " " " 8 0 1 C2 
    3257 14 -16.1162 7.55119 25.064 460 " " " " A 2 0 0 "VAL " " CB " " " 6 0 1 C2 
    3258 14 -16.4517 8.95705 24.6373 460 " " " " A 2 0 0 "VAL " " CG1" " " 6 0 1 C2 
    3259 14 -14.7966 7.15064 24.5059 460 " " " " A 2 0 0 "VAL " " CG2" " " 6 0 1 C2 
    3260 40 -18.014 8.65712 27.5561 461 " " " " A 43 0 0 "MET " " N  " " " 7 0 1 C2 
    3261 14 -19.333 9.13131 28.0197 461 " " " " A 2 0 0 "MET " " CA " " " 6 0 1 C2 
    3262 14 -19.2572 10.5819 27.6911 461 " " " " A 2 0 0 "MET " " C  " " " 6 0 1 C2 
    3263 23 -18.1675 11.1907 27.5783 461 " " " " A 70 0 0 "MET " " O  " " " 8 0 1 C2 
    3264 14 -19.6004 8.90268 29.5 461 " " " " A 2 0 0 "MET " " CB " " " 6 0 1 C2 
    3265 14 -19.1929 7.48545 30.0367 461 " " " " A 2 0 0 "MET " " CG " " " 6 0 1 C2 
    3266 52 -19.4896 7.4465 31.8748 461 " " " " A 13 0 0 "MET " " SD " " " 16 0 1 C2 
    3267 14 -21.0843 6.79172 31.7184 461 " " " " A 2 0 0 "MET " " CE " " " 6 0 1 C2 
    3268 40 -20.3981 11.0743 27.1668 462 " " " " A 43 0 0 "LYS " " N  " " " 7 0 1 C2 
    3269 14 -20.6039 12.3152 26.531 462 " " " " A 2 0 0 "LYS " " CA " " " 6 0 1 C2 
    3270 14 -22.0121 12.8176 26.7798 462 " " " " A 2 0 0 "LYS " " C  " " " 6 0 1 C2 
    3271 23 -22.9809 12.047 26.9786 462 " " " " A 70 0 0 "LYS " " O  " " " 8 0 1 C2 
    3272 14 -20.391 12.1757 24.9903 462 " " " " A 2 0 0 "LYS " " CB " " " 6 0 1 C2 
    3273 14 -20.2915 13.5687 24.3122 462 " " " " A 2 0 0 "LYS " " CG " " " 6 0 1 C2 
    3274 14 -19.7748 13.5505 22.8806 462 " " " " A 2 0 0 "LYS " " CD " " " 6 0 1 C2 
    3275 14 -19.4244 14.8866 22.2388 462 " " " " A 2 0 0 "LYS " " CE " " " 6 0 1 C2 
    3276 40 -18.7058 14.7456 20.9481 462 " " " " A 43 0 0 "LYS " " NZ " " " 7 0 1 C2 
    3277 40 -22.1961 14.1614 26.792 463 " " " " A 43 0 0 "ARG " " N  " " " 7 0 1 C2 
    3278 14 -23.3854 14.8384 26.8107 463 " " " " A 2 0 0 "ARG " " CA " " " 6 0 1 C2 
    3279 14 -23.2806 16.1118 25.9026 463 " " " " A 2 0 0 "ARG " " C  " " " 6 0 1 C2 
    3280 23 -22.5493 17.0527 26.1162 463 " " " " A 70 0 0 "ARG " " O  " " " 8 0 1 C2 
    3281 14 -23.78 15.2071 28.2845 463 " " " " A 2 0 0 "ARG " " CB " " " 6 0 1 C2 
    3282 14 -24.4666 14.0724 29.085 463 " " " " A 2 0 0 "ARG " " CG " " " 6 0 1 C2 
    3283 14 -25.2123 14.6705 30.2395 463 " " " " A 2 0 0 "ARG " " CD " " " 6 0 1 C2 
    3284 40 -26.4866 15.1731 29.8433 463 " " " " A 43 0 0 "ARG " " NE " " " 7 0 1 C2 
    3285 14 -27.768 14.858 30.2115 463 " " " " A 2 0 0 "ARG " " CZ " " " 6 0 1 C2 
    3286 40 -28.8123 15.2995 29.5493 463 " " " " A 43 0 0 "ARG " " NH1" " " 7 0 1 C2 
    3287 40 -28.0067 14.1998 31.366 463 " " " " A 43 0 0 "ARG " " NH2" " " 7 0 1 C2 
    3288 40 -24.0729 16.0317 24.832 464 " " " " A 43 0 0 "GLU " " N  " " " 7 0 1 C2 
    3289 14 -24.1871 17.0096 23.7489 464 " " " " A 2 0 0 "GLU " " CA " " " 6 0 1 C2 
    3290 14 -24.9737 18.2818 24.2268 464 " " " " A 2 0 0 "GLU " " C  " " " 6 0 1 C2 
    3291 23 -24.7232 19.3832 23.7522 464 " " " " A 70 0 0 "GLU " " O  " " " 8 0 1 C2 
    3292 14 -25.0013 16.2333 22.6345 464 " " " " A 2 0 0 "GLU " " CB " " " 6 0 1 C2 
    3293 14 -24.4038 14.9629 22.0647 464 " " " " A 2 0 0 "GLU " " CG " " " 6 0 1 C2 
    3294 14 -22.9774 15.0915 21.3129 464 " " " " A 2 0 0 "GLU " " CD " " " 6 0 1 C2 
    3295 23 -22.5254 14.061 20.8698 464 " " " " A 70 0 0 "GLU " " OE1" " " 8 0 1 C2 
    3296 23 -22.5136 16.2025 21.0063 464 " " " " A 70 0 0 "GLU " " OE2" " " 8 0 1 C2 
    3297 40 -25.7443 18.1804 25.3239 465 " " " " A 43 0 0 "ASP " " N  " " " 7 0 1 C2 
    3298 14 -26.4947 19.2553 25.9237 465 " " " " A 2 0 0 "ASP " " CA " " " 6 0 1 C2 
    3299 14 -25.6944 20.0273 26.963 465 " " " " A 2 0 0 "ASP " " C  " " " 6 0 1 C2 
    3300 23 -26.2317 20.8584 27.6976 465 " " " " A 70 0 0 "ASP " " O  " " " 8 0 1 C2 
    3301 14 -27.8616 18.6958 26.4662 465 " " " " A 2 0 0 "ASP " " CB " " " 6 0 1 C2 
    3302 14 -27.7509 17.6702 27.6269 465 " " " " A 2 0 0 "ASP " " CG " " " 6 0 1 C2 
    3303 23 -26.7617 16.9149 27.7769 465 " " " " A 70 0 0 "ASP " " OD1" " " 8 0 1 C2 
    3304 23 -28.6948 17.6341 28.3805 465 " " " " A 70 0 0 "ASP " " OD2" " " 8 0 1 C2 
    3305 40 -24.3954 19.757 27.183 466 " " " " A 43 0 0 "GLY " " N  " " " 7 0 1 C2 
    3306 14 -23.4725 20.4025 28.0529 466 " " " " A 2 0 0 "GLY " " CA " " " 6 0 1 C2 
    3307 14 -23.6069 20.0467 29.5202 466 " " " " A 2 0 0 "GLY " " C  " " " 6 0 1 C2 
    3308 23 -22.6752 20.4691 30.1491 466 " " " " A 70 0 0 "GLY " " O  " " " 8 0 1 C2 
    3309 40 -24.6413 19.3737 30.0771 467 " " " " A 43 0 0 "GLU " " N  " " " 7 0 1 C2 
    3310 14 -24.647 18.832 31.396 467 " " " " A 2 0 0 "GLU " " CA " " " 6 0 1 C2 
    3311 14 -23.4239 18.031 31.773 467 " " " " A 2 0 0 "GLU " " C  " " " 6 0 1 C2 
    3312 23 -22.903 17.2112 30.9969 467 " " " " A 70 0 0 "GLU " " O  " " " 8 0 1 C2 
    3313 14 -25.9104 17.9939 31.7001 467 " " " " A 2 0 0 "GLU " " CB " " " 6 0 1 C2 
    3314 14 -27.2665 18.8899 31.8726 467 " " " " A 2 0 0 "GLU " " CG " " " 6 0 1 C2 
    3315 14 -27.1678 19.8742 33.0602 467 " " " " A 2 0 0 "GLU " " CD " " " 6 0 1 C2 
    3316 23 -26.7494 21.0508 32.8664 467 " " " " A 70 0 0 "GLU " " OE1" " " 8 0 1 C2 
    3317 23 -27.2369 19.4297 34.2005 467 " " " " A 70 0 0 "GLU " " OE2" " " 8 0 1 C2 
    3318 40 -23.0039 18.1232 33.0546 468 " " " " A 43 0 0 "PRO " " N  " " " 7 0 1 C2 
    3319 14 -21.7923 17.3131 33.4881 468 " " " " A 2 0 0 "PRO " " CA " " " 6 0 1 C2 
    3320 14 -22.2171 15.8343 33.7688 468 " " " " A 2 0 0 "PRO " " C  " " " 6 0 1 C2 
    3321 23 -23.321 15.6373 34.2692 468 " " " " A 70 0 0 "PRO " " O  " " " 8 0 1 C2 
    3322 14 -21.3608 18.024 34.7627 468 " " " " A 2 0 0 "PRO " " CB " " " 6 0 1 C2 
    3323 14 -22.6204 18.5463 35.4097 468 " " " " A 2 0 0 "PRO " " CG " " " 6 0 1 C2 
    3324 14 -23.5301 18.9155 34.2767 468 " " " " A 2 0 0 "PRO " " CD " " " 6 0 1 C2 
    3325 40 -21.4052 14.8563 33.3868 469 " " " " A 43 0 0 "ILE " " N  " " " 7 0 1 C2 
    3326 14 -21.5399 13.4847 33.6958 469 " " " " A 2 0 0 "ILE " " CA " " " 6 0 1 C2 
    3327 14 -20.934 13.3317 35.1126 469 " " " " A 2 0 0 "ILE " " C  " " " 6 0 1 C2 
    3328 23 -19.7604 13.5453 35.3662 469 " " " " A 70 0 0 "ILE " " O  " " " 8 0 1 C2 
    3329 14 -20.743 12.6122 32.7449 469 " " " " A 2 0 0 "ILE " " CB " " " 6 0 1 C2 
    3330 14 -21.1668 12.8479 31.2243 469 " " " " A 2 0 0 "ILE " " CG1" " " 6 0 1 C2 
    3331 14 -20.7528 11.0745 33.1129 469 " " " " A 2 0 0 "ILE " " CG2" " " 6 0 1 C2 
    3332 14 -20.0679 12.6744 30.2691 469 " " " " A 2 0 0 "ILE " " CD1" " " 6 0 1 C2 
    3333 40 -21.7912 12.9626 36.0879 470 " " " " A 43 0 0 "THR " " N  " " " 7 0 1 C2 
    3334 14 -21.4165 12.9125 37.5576 470 " " " " A 2 0 0 "THR " " CA " " " 6 0 1 C2 
    3335 14 -21.0771 11.4873 37.9954 470 " " " " A 2 0 0 "THR " " C  " " " 6 0 1 C2 
    3336 23 -21.2821 10.5371 37.2023 470 " " " " A 70 0 0 "THR " " O  " " " 8 0 1 C2 
    3337 14 -22.7462 13.3947 38.2683 470 " " " " A 2 0 0 "THR " " CB " " " 6 0 1 C2 
    3338 23 -23.842 12.5077 38.118 470 " " " " A 70 0 0 "THR " " OG1" " " 8 0 1 C2 
    3339 14 -23.1868 14.8067 37.9184 470 " " " " A 2 0 0 "THR " " CG2" " " 6 0 1 C2 
    3340 40 -20.5298 11.3934 39.1936 471 " " " " A 43 0 0 "ASP " " N  " " " 7 0 1 C2 
    3341 14 -20.3054 10.0718 39.8491 471 " " " " A 2 0 0 "ASP " " CA " " " 6 0 1 C2 
    3342 14 -21.4582 9.08894 39.9062 471 " " " " A 2 0 0 "ASP " " C  " " " 6 0 1 C2 
    3343 23 -21.2817 7.99241 39.4727 471 " " " " A 70 0 0 "ASP " " O  " " " 8 0 1 C2 
    3344 14 -19.3997 10.1935 41.1652 471 " " " " A 2 0 0 "ASP " " CB " " " 6 0 1 C2 
    3345 14 -20.2957 10.4292 42.427 471 " " " " A 2 0 0 "ASP " " CG " " " 6 0 1 C2 
    3346 23 -20.7465 11.5829 42.5493 471 " " " " A 70 0 0 "ASP " " OD1" " " 8 0 1 C2 
    3347 23 -20.3634 9.48883 43.2384 471 " " " " A 70 0 0 "ASP " " OD2" " " 8 0 1 C2 
    3348 40 -22.6338 9.45262 40.3916 472 " " " " A 43 0 0 "ALA " " N  " " " 7 0 1 C2 
    3349 14 -23.8025 8.63929 40.4613 472 " " " " A 2 0 0 "ALA " " CA " " " 6 0 1 C2 
    3350 14 -24.1441 7.99241 39.0515 472 " " " " A 2 0 0 "ALA " " C  " " " 6 0 1 C2 
    3351 23 -24.7445 6.88181 39.0768 472 " " " " A 70 0 0 "ALA " " O  " " " 8 0 1 C2 
    3352 14 -25.0437 9.43151 41.035 472 " " " " A 2 0 0 "ALA " " CB " " " 6 0 1 C2 
    3353 40 -23.9251 8.67547 37.9172 473 " " " " A 43 0 0 "GLN " " N  " " " 7 0 1 C2 
    3354 14 -24.2617 8.2508 36.5029 473 " " " " A 2 0 0 "GLN " " CA " " " 6 0 1 C2 
    3355 14 -23.111 7.41214 35.9344 473 " " " " A 2 0 0 "GLN " " C  " " " 6 0 1 C2 
    3356 23 -23.3823 6.55364 35.1096 473 " " " " A 70 0 0 "GLN " " O  " " " 8 0 1 C2 
    3357 14 -24.2901 9.56046 35.6624 473 " " " " A 2 0 0 "GLN " " CB " " " 6 0 1 C2 
    3358 14 -25.6376 10.2514 35.8723 473 " " " " A 2 0 0 "GLN " " CG " " " 6 0 1 C2 
    3359 14 -25.5549 11.7046 35.4862 473 " " " " A 2 0 0 "GLN " " CD " " " 6 0 1 C2 
    3360 23 -24.4645 12.2491 35.4695 473 " " " " A 70 0 0 "GLN " " OE1" " " 8 0 1 C2 
    3361 40 -26.699 12.3783 35.1929 473 " " " " A 43 0 0 "GLN " " NE2" " " 7 0 1 C2 
    3362 40 -21.8565 7.51541 36.4902 474 " " " " A 43 0 0 "ILE " " N  " " " 7 0 1 C2 
    3363 14 -20.8256 6.48582 36.3754 474 " " " " A 2 0 0 "ILE " " CA " " " 6 0 1 C2 
    3364 14 -21.0968 5.19866 37.1096 474 " " " " A 2 0 0 "ILE " " C  " " " 6 0 1 C2 
    3365 23 -21.1226 4.07335 36.5251 474 " " " " A 70 0 0 "ILE " " O  " " " 8 0 1 C2 
    3366 14 -19.4492 7.18423 36.8518 474 " " " " A 2 0 0 "ILE " " CB " " " 6 0 1 C2 
    3367 14 -19.1537 8.36933 35.9019 474 " " " " A 2 0 0 "ILE " " CG1" " " 6 0 1 C2 
    3368 14 -18.1914 6.22342 36.8183 474 " " " " A 2 0 0 "ILE " " CG2" " " 6 0 1 C2 
    3369 14 -18.039 9.31991 36.2896 474 " " " " A 2 0 0 "ILE " " CD1" " " 6 0 1 C2 
    3370 40 -21.4625 5.46658 38.3609 475 " " " " A 43 0 0 "ALA " " N  " " " 7 0 1 C2 
    3371 14 -21.7439 4.3749 39.2847 475 " " " " A 2 0 0 "ALA " " CA " " " 6 0 1 C2 
    3372 14 -22.963 3.46169 38.8296 475 " " " " A 2 0 0 "ALA " " C  " " " 6 0 1 C2 
    3373 23 -22.9603 2.25216 39.1391 475 " " " " A 70 0 0 "ALA " " O  " " " 8 0 1 C2 
    3374 14 -22.1211 5.0852 40.6787 475 " " " " A 2 0 0 "ALA " " CB " " " 6 0 1 C2 
    3375 40 -23.9688 4.02014 38.1847 476 " " " " A 43 0 0 "ASP " " N  " " " 7 0 1 C2 
    3376 14 -25.0703 3.40659 37.4384 476 " " " " A 2 0 0 "ASP " " CA " " " 6 0 1 C2 
    3377 14 -24.5248 2.25032 36.4677 476 " " " " A 2 0 0 "ASP " " C  " " " 6 0 1 C2 
    3378 23 -24.9335 1.09551 36.5408 476 " " " " A 70 0 0 "ASP " " O  " " " 8 0 1 C2 
    3379 14 -25.9001 4.55159 36.672 476 " " " " A 2 0 0 "ASP " " CB " " " 6 0 1 C2 
    3380 14 -27.4401 4.27475 36.5762 476 " " " " A 2 0 0 "ASP " " CG " " " 6 0 1 C2 
    3381 23 -27.8035 3.26469 35.9614 476 " " " " A 70 0 0 "ASP " " OD1" " " 8 0 1 C2 
    3382 23 -28.1855 5.18071 37.0566 476 " " " " A 70 0 0 "ASP " " OD2" " " 8 0 1 C2 
    3383 40 -23.6779 2.71577 35.5421 477 " " " " A 43 0 0 "MET " " N  " " " 7 0 1 C2 
    3384 14 -23.2023 1.83247 34.501 477 " " " " A 2 0 0 "MET " " CA " " " 6 0 1 C2 
    3385 14 -22.1794 0.860127 35.0468 477 " " " " A 2 0 0 "MET " " C  " " " 6 0 1 C2 
    3386 23 -21.9859 -0.209489 34.509 477 " " " " A 70 0 0 "MET " " O  " " " 8 0 1 C2 
    3387 14 -22.5796 2.75588 33.417 477 " " " " A 2 0 0 "MET " " CB " " " 6 0 1 C2 
    3388 14 -22.0067 2.03327 32.2554 477 " " " " A 2 0 0 "MET " " CG " " " 6 0 1 C2 
    3389 52 -21.5617 3.15844 30.9109 477 " " " " A 13 0 0 "MET " " SD " " " 16 0 1 C2 
    3390 14 -21.8109 2.15966 29.4096 477 " " " " A 2 0 0 "MET " " CE " " " 6 0 1 C2 
    3391 40 -21.4561 1.17516 36.1244 478 " " " " A 43 0 0 "ARG " " N  " " " 7 0 1 C2 
    3392 14 -20.3771 0.514752 36.8334 478 " " " " A 2 0 0 "ARG " " CA " " " 6 0 1 C2 
    3393 14 -20.5302 -0.914778 37.2427 478 " " " " A 2 0 0 "ARG " " C  " " " 6 0 1 C2 
    3394 23 -19.7288 -1.79514 36.918 478 " " " " A 70 0 0 "ARG " " O  " " " 8 0 1 C2 
    3395 14 -19.8575 1.3341 38.0375 478 " " " " A 2 0 0 "ARG " " CB " " " 6 0 1 C2 
    3396 14 -18.6448 0.821199 38.7503 478 " " " " A 2 0 0 "ARG " " CG " " " 6 0 1 C2 
    3397 14 -18.1082 1.77799 39.8112 478 " " " " A 2 0 0 "ARG " " CD " " " 6 0 1 C2 
    3398 40 -19.0888 2.0896 40.8375 478 " " " " A 43 0 0 "ARG " " NE " " " 7 0 1 C2 
    3399 14 -18.9129 2.86775 41.908 478 " " " " A 2 0 0 "ARG " " CZ " " " 6 0 1 C2 
    3400 40 -17.7672 3.57525 42.0073 478 " " " " A 43 0 0 "ARG " " NH1" " " 7 0 1 C2 
    3401 40 -19.7762 2.82795 42.9135 478 " " " " A 43 0 0 "ARG " " NH2" " " 7 0 1 C2 
    3402 40 -21.606 -1.20376 37.9865 479 " " " " A 43 0 0 "ALA " " N  " " " 7 0 1 C2 
    3403 14 -21.9377 -2.54649 38.6386 479 " " " " A 2 0 0 "ALA " " CA " " " 6 0 1 C2 
    3404 14 -22.0821 -3.68021 37.6015 479 " " " " A 2 0 0 "ALA " " C  " " " 6 0 1 C2 
    3405 23 -21.7694 -4.82914 37.9101 479 " " " " A 70 0 0 "ALA " " O  " " " 8 0 1 C2 
    3406 14 -23.1263 -2.38848 39.5822 479 " " " " A 2 0 0 "ALA " " CB " " " 6 0 1 C2 
    3407 40 -22.5414 -3.35766 36.3998 480 " " " " A 43 0 0 "LYS " " N  " " " 7 0 1 C2 
    3408 14 -22.9913 -4.2813 35.3186 480 " " " " A 2 0 0 "LYS " " CA " " " 6 0 1 C2 
    3409 14 -21.814 -4.42191 34.3117 480 " " " " A 2 0 0 "LYS " " C  " " " 6 0 1 C2 
    3410 23 -21.7904 -5.26039 33.4777 480 " " " " A 70 0 0 "LYS " " O  " " " 8 0 1 C2 
    3411 14 -24.1877 -3.56677 34.6385 480 " " " " A 2 0 0 "LYS " " CB " " " 6 0 1 C2 
    3412 14 -25.5163 -3.46104 35.4523 480 " " " " A 2 0 0 "LYS " " CG " " " 6 0 1 C2 
    3413 14 -26.7436 -3.01612 34.5757 480 " " " " A 2 0 0 "LYS " " CD " " " 6 0 1 C2 
    3414 14 -26.7561 -1.53638 34.3102 480 " " " " A 2 0 0 "LYS " " CE " " " 6 0 1 C2 
    3415 40 -27.9803 -1.09988 33.4666 480 " " " " A 43 0 0 "LYS " " NZ " " " 7 0 1 C2 
    3416 40 -20.8043 -3.4603 34.4708 481 " " " " A 43 0 0 "ALA " " N  " " " 7 0 1 C2 
    3417 14 -19.576 -3.40496 33.6662 481 " " " " A 2 0 0 "ALA " " CA " " " 6 0 1 C2 
    3418 14 -18.4872 -4.24814 34.3175 481 " " " " A 2 0 0 "ALA " " C  " " " 6 0 1 C2 
    3419 23 -17.9687 -5.11677 33.6412 481 " " " " A 70 0 0 "ALA " " O  " " " 8 0 1 C2 
    3420 14 -19.1945 -1.94781 33.6266 481 " " " " A 2 0 0 "ALA " " CB " " " 6 0 1 C2 
    3421 40 -18.1939 -4.07876 35.6418 482 " " " " A 43 0 0 "LEU " " N  " " " 7 0 1 C2 
    3422 14 -17.3309 -4.88294 36.4437 482 " " " " A 2 0 0 "LEU " " CA " " " 6 0 1 C2 
    3423 14 -18.0093 -6.2129 36.7921 482 " " " " A 2 0 0 "LEU " " C  " " " 6 0 1 C2 
    3424 23 -18.1153 -6.58957 37.9253 482 " " " " A 70 0 0 "LEU " " O  " " " 8 0 1 C2 
    3425 14 -16.9903 -4.06732 37.7979 482 " " " " A 2 0 0 "LEU " " CB " " " 6 0 1 C2 
    3426 14 -16.4307 -2.72156 37.6721 482 " " " " A 2 0 0 "LEU " " CG " " " 6 0 1 C2 
    3427 14 -16.3907 -2.17052 39.0659 482 " " " " A 2 0 0 "LEU " " CD1" " " 6 0 1 C2 
    3428 14 -14.9252 -2.85896 37.1752 482 " " " " A 2 0 0 "LEU " " CD2" " " 6 0 1 C2 
    3429 40 -18.6144 -6.90521 35.7796 483 " " " " A 43 0 0 "THR " " N  " " " 7 0 1 C2 
    3430 14 -19.1559 -8.28482 35.8903 483 " " " " A 2 0 0 "THR " " CA " " " 6 0 1 C2 
    3431 14 -19.1643 -8.87519 34.5039 483 " " " " A 2 0 0 "THR " " C  " " " 6 0 1 C2 
    3432 23 -20.0933 -9.65835 34.162 483 " " " " A 70 0 0 "THR " " O  " " " 8 0 1 C2 
    3433 14 -20.45 -8.31574 36.7527 483 " " " " A 2 0 0 "THR " " CB " " " 6 0 1 C2 
    3434 23 -20.9524 -9.57726 37.1026 483 " " " " A 70 0 0 "THR " " OG1" " " 8 0 1 C2 
    3435 14 -21.5879 -7.46601 36.1965 483 " " " " A 2 0 0 "THR " " CG2" " " 6 0 1 C2 
    3436 40 -18.1122 -8.64569 33.6804 484 " " " " A 43 0 0 "VAL " " N  " " " 7 0 1 C2 
    3437 14 -17.8461 -9.43604 32.4877 484 " " " " A 2 0 0 "VAL " " CA " " " 6 0 1 C2 
    3438 14 -16.4402 -10.0267 32.6571 484 " " " " A 2 0 0 "VAL " " C  " " " 6 0 1 C2 
    3439 23 -15.4753 -9.35473 33.0777 484 " " " " A 70 0 0 "VAL " " O  " " " 8 0 1 C2 
    3440 14 -17.8351 -8.62321 31.1061 484 " " " " A 2 0 0 "VAL " " CB " " " 6 0 1 C2 
    3441 14 -17.711 -9.53781 29.8072 484 " " " " A 2 0 0 "VAL " " CG1" " " 6 0 1 C2 
    3442 14 -19.1959 -7.89684 31.0508 484 " " " " A 2 0 0 "VAL " " CG2" " " 6 0 1 C2 
    3443 40 -16.3358 -11.3366 32.2946 485 " " " " A 43 0 0 "SER " " N  " " " 7 0 1 C2 
    3444 14 -15.1112 -12.113 32.2913 485 " " " " A 2 0 0 "SER " " CA " " " 6 0 1 C2 
    3445 14 -14.0408 -11.4661 31.4072 485 " " " " A 2 0 0 "SER " " C  " " " 6 0 1 C2 
    3446 23 -14.3945 -10.8962 30.361 485 " " " " A 70 0 0 "SER " " O  " " " 8 0 1 C2 
    3447 14 -15.4027 -13.6405 32.1103 485 " " " " A 2 0 0 "SER " " CB " " " 6 0 1 C2 
    3448 23 -16.3409 -13.8687 31.0795 485 " " " " A 70 0 0 "SER " " OG " " " 8 0 1 C2 
    3449 40 -12.7662 -11.6678 31.67 486 " " " " A 43 0 0 "GLY " " N  " " " 7 0 1 C2 
    3450 14 -11.7042 -11.1218 30.7718 486 " " " " A 2 0 0 "GLY " " CA " " " 6 0 1 C2 
    3451 14 -11.1588 -9.77341 31.1215 486 " " " " A 2 0 0 "GLY " " C  " " " 6 0 1 C2 
    3452 23 -10.2553 -9.26461 30.4902 486 " " " " A 70 0 0 "GLY " " O  " " " 8 0 1 C2 
    3453 40 -11.7318 -9.10327 32.1328 487 " " " " A 43 0 0 "PHE " " N  " " " 7 0 1 C2 
    3454 14 -11.6967 -7.74098 32.4845 487 " " " " A 2 0 0 "PHE " " CA " " " 6 0 1 C2 
    3455 14 -11.5785 -7.70289 34.0068 487 " " " " A 2 0 0 "PHE " " C  " " " 6 0 1 C2 
    3456 23 -12.1479 -8.55171 34.6548 487 " " " " A 70 0 0 "PHE " " O  " " " 8 0 1 C2 
    3457 14 -12.9801 -7.00615 32.054 487 " " " " A 2 0 0 "PHE " " CB " " " 6 0 1 C2 
    3458 14 -13.0354 -6.80649 30.5645 487 " " " " A 2 0 0 "PHE " " CG " " " 6 0 1 C2 
    3459 14 -13.7592 -7.66219 29.7045 487 " " " " A 2 0 0 "PHE " " CD1" " " 6 0 1 C2 
    3460 14 -12.2589 -5.80808 29.9076 487 " " " " A 2 0 0 "PHE " " CD2" " " 6 0 1 C2 
    3461 14 -13.6642 -7.60344 28.3148 487 " " " " A 2 0 0 "PHE " " CE1" " " 6 0 1 C2 
    3462 14 -12.1134 -5.74425 28.5048 487 " " " " A 2 0 0 "PHE " " CE2" " " 6 0 1 C2 
    3463 14 -12.8667 -6.59292 27.6739 487 " " " " A 2 0 0 "PHE " " CZ " " " 6 0 1 C2 
    3464 40 -10.8537 -6.64651 34.4673 488 " " " " A 43 0 0 "THR " " N  " " " 7 0 1 C2 
    3465 14 -10.7157 -6.31669 35.8749 488 " " " " A 2 0 0 "THR " " CA " " " 6 0 1 C2 
    3466 14 -12.0299 -6.10784 36.6918 488 " " " " A 2 0 0 "THR " " C  " " " 6 0 1 C2 
    3467 23 -12.9186 -5.38968 36.2183 488 " " " " A 70 0 0 "THR " " O  " " " 8 0 1 C2 
    3468 14 -9.62717 -5.24704 36.1561 488 " " " " A 2 0 0 "THR " " CB " " " 6 0 1 C2 
    3469 23 -9.85545 -4.09939 35.4064 488 " " " " A 70 0 0 "THR " " OG1" " " 8 0 1 C2 
    3470 14 -8.17909 -5.69495 35.866 488 " " " " A 2 0 0 "THR " " CG2" " " 6 0 1 C2 
    3471 40 -12.1338 -6.71895 37.8764 489 " " " " A 43 0 0 "ASP " " N  " " " 7 0 1 C2 
    3472 14 -13.2387 -6.62307 38.8129 489 " " " " A 2 0 0 "ASP " " CA " " " 6 0 1 C2 
    3473 14 -12.6354 -6.37399 40.2022 489 " " " " A 2 0 0 "ASP " " C  " " " 6 0 1 C2 
    3474 23 -11.4526 -6.6191 40.3808 489 " " " " A 70 0 0 "ASP " " O  " " " 8 0 1 C2 
    3475 14 -14.2781 -7.77659 38.5393 489 " " " " A 2 0 0 "ASP " " CB " " " 6 0 1 C2 
    3476 14 -14.0558 -9.09988 39.2709 489 " " " " A 2 0 0 "ASP " " CG " " " 6 0 1 C2 
    3477 23 -12.8864 -9.44022 39.516 489 " " " " A 70 0 0 "ASP " " OD1" " " 8 0 1 C2 
    3478 23 -15.0651 -9.87065 39.2049 489 " " " " A 70 0 0 "ASP " " OD2" " " 8 0 1 C2 
    3479 40 -13.4251 -5.78445 41.1862 490 " " " " A 43 0 0 "PRO " " N  " " " 7 0 1 C2 
    3480 14 -12.9321 -5.35074 42.4341 490 " " " " A 2 0 0 "PRO " " CA " " " 6 0 1 C2 
    3481 14 -12.7842 -6.55793 43.4105 490 " " " " A 2 0 0 "PRO " " C  " " " 6 0 1 C2 
    3482 23 -13.2703 -7.64758 43.075 490 " " " " A 70 0 0 "PRO " " O  " " " 8 0 1 C2 
    3483 14 -13.9836 -4.48328 43.0507 490 " " " " A 2 0 0 "PRO " " CB " " " 6 0 1 C2 
    3484 14 -15.3395 -4.72852 42.3311 490 " " " " A 2 0 0 "PRO " " CG " " " 6 0 1 C2 
    3485 14 -14.8207 -5.31699 41.016 490 " " " " A 2 0 0 "PRO " " CD " " " 6 0 1 C2 
    3486 40 -11.9895 -6.4079 44.53 491 " " " " A 43 0 0 "ASP " " N  " " " 7 0 1 C2 
    3487 14 -11.7506 -7.49895 45.4872 491 " " " " A 2 0 0 "ASP " " CA " " " 6 0 1 C2 
    3488 14 -12.6563 -7.40234 46.7153 491 " " " " A 2 0 0 "ASP " " C  " " " 6 0 1 C2 
    3489 23 -12.8445 -8.36891 47.4416 491 " " " " A 70 0 0 "ASP " " O  " " " 8 0 1 C2 
    3490 14 -10.2927 -7.31072 45.9522 491 " " " " A 2 0 0 "ASP " " CB " " " 6 0 1 C2 
    3491 14 -9.92335 -6.03663 46.7647 491 " " " " A 2 0 0 "ASP " " CG " " " 6 0 1 C2 
    3492 23 -9.91644 -4.94258 46.1506 491 " " " " A 70 0 0 "ASP " " OD1" " " 8 0 1 C2 
    3493 23 -9.6703 -6.19236 47.9673 491 " " " " A 70 0 0 "ASP " " OD2" " " 8 0 1 C2 
    3494 40 -13.3074 -6.21119 46.9447 492 " " " " A 43 0 0 "ASN " " N  " " " 7 0 1 C2 
    3495 14 -14.2687 -5.87091 48.1017 492 " " " " A 2 0 0 "ASN " " CA " " " 6 0 1 C2 
    3496 14 -15.3001 -4.74797 47.8222 492 " " " " A 2 0 0 "ASN " " C  " " " 6 0 1 C2 
    3497 23 -16.4329 -4.8878 48.2981 492 " " " " A 70 0 0 "ASN " " O  " " " 8 0 1 C2 
    3498 14 -13.6837 -5.84809 49.5469 492 " " " " A 2 0 0 "ASN " " CB " " " 6 0 1 C2 
    3499 14 -14.6371 -6.37401 50.638 492 " " " " A 2 0 0 "ASN " " CG " " " 6 0 1 C2 
    3500 23 -14.7697 -7.57548 50.9641 492 " " " " A 70 0 0 "ASN " " OD1" " " 8 0 1 C2 
    3501 40 -15.4443 -5.48209 51.2644 492 " " " " A 43 0 0 "ASN " " ND2" " " 7 0 1 C2 
    3502 40 -14.9461 -3.69491 47.0352 493 " " " " A 43 0 0 "ASP " " N  " " " 7 0 1 C2 
    3503 14 -15.824 -2.55846 46.8705 493 " " " " A 2 0 0 "ASP " " CA " " " 6 0 1 C2 
    3504 14 -15.5274 -1.8202 45.5244 493 " " " " A 2 0 0 "ASP " " C  " " " 6 0 1 C2 
    3505 23 -14.3327 -1.77439 45.2224 493 " " " " A 70 0 0 "ASP " " O  " " " 8 0 1 C2 
    3506 14 -16.0571 -1.69501 48.1916 493 " " " " A 2 0 0 "ASP " " CB " " " 6 0 1 C2 
    3507 14 -14.8681 -0.817771 48.4674 493 " " " " A 2 0 0 "ASP " " CG " " " 6 0 1 C2 
    3508 23 -14.9038 0.393441 48.0693 493 " " " " A 70 0 0 "ASP " " OD1" " " 8 0 1 C2 
    3509 23 -13.9377 -1.32203 49.0844 493 " " " " A 70 0 0 "ASP " " OD2" " " 8 0 1 C2 
    3510 40 -16.5481 -1.28713 44.8069 494 " " " " A 43 0 0 "PRO " " N  " " " 7 0 1 C2 
    3511 14 -16.4238 -0.864293 43.4074 494 " " " " A 2 0 0 "PRO " " CA " " " 6 0 1 C2 
    3512 14 -15.4714 0.389971 43.2349 494 " " " " A 2 0 0 "PRO " " C  " " " 6 0 1 C2 
    3513 23 -14.7885 0.587549 42.2894 494 " " " " A 70 0 0 "PRO " " O  " " " 8 0 1 C2 
    3514 14 -17.897 -0.76532 42.9077 494 " " " " A 2 0 0 "PRO " " CB " " " 6 0 1 C2 
    3515 14 -18.7147 -0.329437 44.0685 494 " " " " A 2 0 0 "PRO " " CG " " " 6 0 1 C2 
    3516 14 -17.9691 -0.977443 45.2161 494 " " " " A 2 0 0 "PRO " " CD " " " 6 0 1 C2 
    3517 40 -15.3729 1.15103 44.3586 495 " " " " A 43 0 0 "GLU " " N  " " " 7 0 1 C2 
    3518 14 -14.5888 2.3878 44.406 495 " " " " A 2 0 0 "GLU " " CA " " " 6 0 1 C2 
    3519 14 -13.0494 2.31051 44.2827 495 " " " " A 2 0 0 "GLU " " C  " " " 6 0 1 C2 
    3520 23 -12.4043 3.3358 44.3084 495 " " " " A 70 0 0 "GLU " " O  " " " 8 0 1 C2 
    3521 14 -14.9609 3.29175 45.6518 495 " " " " A 2 0 0 "GLU " " CB " " " 6 0 1 C2 
    3522 14 -16.513 3.1993 46.0486 495 " " " " A 2 0 0 "GLU " " CG " " " 6 0 1 C2 
    3523 14 -17.4448 4.01092 45.1726 495 " " " " A 2 0 0 "GLU " " CD " " " 6 0 1 C2 
    3524 23 -17.1128 4.7469 44.2281 495 " " " " A 70 0 0 "GLU " " OE1" " " 8 0 1 C2 
    3525 23 -18.6431 3.77777 45.3137 495 " " " " A 70 0 0 "GLU " " OE2" " " 8 0 1 C2 
    3526 40 -12.4473 1.09326 44.1718 496 " " " " A 43 0 0 "LYS " " N  " " " 7 0 1 C2 
    3527 14 -11.057 0.969764 43.816 496 " " " " A 2 0 0 "LYS " " CA " " " 6 0 1 C2 
    3528 14 -10.8271 0.880393 42.2465 496 " " " " A 2 0 0 "LYS " " C  " " " 6 0 1 C2 
    3529 23 -9.70756 0.850151 41.7156 496 " " " " A 70 0 0 "LYS " " O  " " " 8 0 1 C2 
    3530 14 -10.6193 -0.36085 44.449 496 " " " " A 2 0 0 "LYS " " CB " " " 6 0 1 C2 
    3531 14 -9.94515 -0.255326 45.8425 496 " " " " A 2 0 0 "LYS " " CG " " " 6 0 1 C2 
    3532 14 -10.9864 -0.0872513 47.0124 496 " " " " A 2 0 0 "LYS " " CD " " " 6 0 1 C2 
    3533 14 -10.475 -0.055328 48.4413 496 " " " " A 2 0 0 "LYS " " CE " " " 6 0 1 C2 
    3534 40 -11.6492 0.130707 49.3127 496 " " " " A 43 0 0 "LYS " " NZ " " " 7 0 1 C2 
    3535 40 -11.8994 0.709323 41.4702 497 " " " " A 43 0 0 "MET " " N  " " " 7 0 1 C2 
    3536 14 -11.8423 0.54768 40.0365 497 " " " " A 2 0 0 "MET " " CA " " " 6 0 1 C2 
    3537 14 -12.9197 1.3192 39.2393 497 " " " " A 2 0 0 "MET " " C  " " " 6 0 1 C2 
    3538 23 -13.6458 2.10159 39.8653 497 " " " " A 70 0 0 "MET " " O  " " " 8 0 1 C2 
    3539 14 -11.8321 -0.958317 39.7512 497 " " " " A 2 0 0 "MET " " CB " " " 6 0 1 C2 
    3540 14 -10.4444 -1.68924 39.8871 497 " " " " A 2 0 0 "MET " " CG " " " 6 0 1 C2 
    3541 52 -10.4554 -3.27246 39.0684 497 " " " " A 13 0 0 "MET " " SD " " " 16 0 1 C2 
    3542 14 -8.82264 -3.80114 39.6832 497 " " " " A 2 0 0 "MET " " CE " " " 6 0 1 C2 
    3543 40 -12.7995 1.36611 37.8729 498 " " " " A 43 0 0 "TRP " " N  " " " 7 0 1 C2 
    3544 14 -13.7083 2.06016 36.9868 498 " " " " A 2 0 0 "TRP " " CA " " " 6 0 1 C2 
    3545 14 -13.495 3.5788 37.1632 498 " " " " A 2 0 0 "TRP " " C  " " " 6 0 1 C2 
    3546 23 -14.3885 4.4281 37.062 498 " " " " A 70 0 0 "TRP " " O  " " " 8 0 1 C2 
    3547 14 -15.1684 1.57875 37.2081 498 " " " " A 2 0 0 "TRP " " CB " " " 6 0 1 C2 
    3548 14 -16.1598 1.86791 36.0987 498 " " " " A 2 0 0 "TRP " " CG " " " 6 0 1 C2 
    3549 14 -17.0906 2.81153 36.1382 498 " " " " A 2 0 0 "TRP " " CD1" " " 6 0 1 C2 
    3550 14 -16.3319 1.31439 34.7411 498 " " " " A 2 0 0 "TRP " " CD2" " " 6 0 1 C2 
    3551 40 -17.9137 2.76049 35.0832 498 " " " " A 43 0 0 "TRP " " NE1" " " 7 0 1 C2 
    3552 14 -17.386 1.98714 34.0806 498 " " " " A 2 0 0 "TRP " " CE2" " " 6 0 1 C2 
    3553 14 -15.5732 0.348512 33.9522 498 " " " " A 2 0 0 "TRP " " CE3" " " 6 0 1 C2 
    3554 14 -17.7492 1.71083 32.7168 498 " " " " A 2 0 0 "TRP " " CZ2" " " 6 0 1 C2 
    3555 14 -15.8945 0.00295774 32.5865 498 " " " " A 2 0 0 "TRP " " CZ3" " " 6 0 1 C2 
    3556 14 -16.9121 0.781574 31.9752 498 " " " " A 2 0 0 "TRP " " CH2" " " 6 0 1 C2 
    3557 40 -12.2023 4.01163 37.32 499 " " " " A 43 0 0 "LYS " " N  " " " 7 0 1 C2 
    3558 14 -11.8232 5.4396 37.3378 499 " " " " A 2 0 0 "LYS " " CA " " " 6 0 1 C2 
    3559 14 -11.4206 5.78485 35.8645 499 " " " " A 2 0 0 "LYS " " C  " " " 6 0 1 C2 
    3560 23 -11.0955 4.91302 35.0578 499 " " " " A 70 0 0 "LYS " " O  " " " 8 0 1 C2 
    3561 14 -10.7435 5.68592 38.391 499 " " " " A 2 0 0 "LYS " " CB " " " 6 0 1 C2 
    3562 14 -11.4136 5.30273 39.7337 499 " " " " A 2 0 0 "LYS " " CG " " " 6 0 1 C2 
    3563 14 -10.3598 5.354 40.866 499 " " " " A 2 0 0 "LYS " " CD " " " 6 0 1 C2 
    3564 14 -11.0152 5.08946 42.2143 499 " " " " A 2 0 0 "LYS " " CE " " " 6 0 1 C2 
    3565 40 -10.1487 5.40966 43.3808 499 " " " " A 43 0 0 "LYS " " NZ " " " 7 0 1 C2 
    3566 40 -11.4215 7.09446 35.6113 500 " " " " A 43 0 0 "GLU " " N  " " " 7 0 1 C2 
    3567 14 -11.0121 7.74326 34.3657 500 " " " " A 2 0 0 "GLU " " CA " " " 6 0 1 C2 
    3568 14 -9.47138 7.69366 34.0387 500 " " " " A 2 0 0 "GLU " " C  " " " 6 0 1 C2 
    3569 23 -8.63234 7.34289 34.925 500 " " " " A 70 0 0 "GLU " " O  " " " 8 0 1 C2 
    3570 14 -11.3638 9.23952 34.3821 500 " " " " A 2 0 0 "GLU " " CB " " " 6 0 1 C2 
    3571 14 -12.8567 9.56429 34.3456 500 " " " " A 2 0 0 "GLU " " CG " " " 6 0 1 C2 
    3572 14 -13.1492 10.9749 34.9178 500 " " " " A 2 0 0 "GLU " " CD " " " 6 0 1 C2 
    3573 23 -13.5133 11.8765 34.1572 500 " " " " A 70 0 0 "GLU " " OE1" " " 8 0 1 C2 
    3574 23 -13.0023 11.1772 36.1715 500 " " " " A 70 0 0 "GLU " " OE2" " " 8 0 1 C2 
    3575 40 -9.06953 8.22207 32.8655 501 " " " " A 43 0 0 "ARG " " N  " " " 7 0 1 C2 
    3576 14 -7.73605 8.15449 32.3399 501 " " " " A 2 0 0 "ARG " " CA " " " 6 0 1 C2 
    3577 14 -6.93293 9.23994 33.1369 501 " " " " A 2 0 0 "ARG " " C  " " " 6 0 1 C2 
    3578 23 -7.35278 10.3254 33.3499 501 " " " " A 70 0 0 "ARG " " O  " " " 8 0 1 C2 
    3579 14 -7.82445 8.47667 30.7774 501 " " " " A 2 0 0 "ARG " " CB " " " 6 0 1 C2 
    3580 14 -6.56421 8.5385 29.9645 501 " " " " A 2 0 0 "ARG " " CG " " " 6 0 1 C2 
    3581 14 -6.92758 8.8731 28.4533 501 " " " " A 2 0 0 "ARG " " CD " " " 6 0 1 C2 
    3582 40 -6.01892 9.83195 27.7669 501 " " " " A 43 0 0 "ARG " " NE " " " 7 0 1 C2 
    3583 14 -5.61751 9.78854 26.4597 501 " " " " A 2 0 0 "ARG " " CZ " " " 6 0 1 C2 
    3584 40 -6.11869 8.92449 25.5777 501 " " " " A 43 0 0 "ARG " " NH1" " " 7 0 1 C2 
    3585 40 -4.65689 10.6243 26.0912 501 " " " " A 43 0 0 "ARG " " NH2" " " 7 0 1 C2 
    3586 40 -5.6845 8.96176 33.5612 502 " " " " A 43 0 0 "PRO " " N  " " " 7 0 1 C2 
    3587 14 -4.71992 9.91168 34.2528 502 " " " " A 2 0 0 "PRO " " CA " " " 6 0 1 C2 
    3588 14 -4.24935 11.024 33.3103 502 " " " " A 2 0 0 "PRO " " C  " " " 6 0 1 C2 
    3589 23 -3.96953 10.7764 32.1505 502 " " " " A 70 0 0 "PRO " " O  " " " 8 0 1 C2 
    3590 14 -3.53621 9.0685 34.5465 502 " " " " A 2 0 0 "PRO " " CB " " " 6 0 1 C2 
    3591 14 -3.71736 7.7044 33.8483 502 " " " " A 2 0 0 "PRO " " CG " " " 6 0 1 C2 
    3592 14 -5.10713 7.66529 33.3115 502 " " " " A 2 0 0 "PRO " " CD " " " 6 0 1 C2 
    3593 40 -4.32002 12.3072 33.8529 503 " " " " A 43 0 0 "ALA " " N  " " " 7 0 1 C2 
    3594 14 -4.28971 13.5197 33.0061 503 " " " " A 2 0 0 "ALA " " CA " " " 6 0 1 C2 
    3595 14 -2.99596 14.2962 33.2294 503 " " " " A 2 0 0 "ALA " " C  " " " 6 0 1 C2 
    3596 23 -2.17703 14.1139 34.1512 503 " " " " A 70 0 0 "ALA " " O  " " " 8 0 1 C2 
    3597 14 -5.43138 14.4206 33.4634 503 " " " " A 2 0 0 "ALA " " CB " " " 6 0 1 C2 
    3598 40 -2.79074 15.2081 32.3161 504 " " " " A 43 0 0 "ASN " " N  " " " 7 0 1 C2 
    3599 14 -1.64018 16.1051 32.2658 504 " " " " A 2 0 0 "ASN " " CA " " " 6 0 1 C2 
    3600 14 -2.23411 17.5342 31.7762 504 " " " " A 2 0 0 "ASN " " C  " " " 6 0 1 C2 
    3601 23 -3.40229 17.6888 31.4345 504 " " " " A 70 0 0 "ASN " " O  " " " 8 0 1 C2 
    3602 14 -0.514992 15.4489 31.504 504 " " " " A 2 0 0 "ASN " " CB " " " 6 0 1 C2 
    3603 14 -0.703198 15.3001 30.0096 504 " " " " A 2 0 0 "ASN " " CG " " " 6 0 1 C2 
    3604 23 -0.583584 16.298 29.3202 504 " " " " A 70 0 0 "ASN " " OD1" " " 8 0 1 C2 
    3605 40 -1.13596 14.1475 29.4997 504 " " " " A 43 0 0 "ASN " " ND2" " " 7 0 1 C2 
    3606 40 -1.33958 18.5832 31.7385 505 " " " " A 43 0 0 "ASP " " N  " " " 7 0 1 C2 
    3607 14 -1.7664 19.9595 31.4262 505 " " " " A 2 0 0 "ASP " " CA " " " 6 0 1 C2 
    3608 14 -2.00456 20.2676 29.9867 505 " " " " A 2 0 0 "ASP " " C  " " " 6 0 1 C2 
    3609 23 -2.3115 21.4432 29.6266 505 " " " " A 70 0 0 "ASP " " O  " " " 8 0 1 C2 
    3610 14 -0.74371 20.8642 32.0023 505 " " " " A 2 0 0 "ASP " " CB " " " 6 0 1 C2 
    3611 14 0.760719 20.7534 31.5501 505 " " " " A 2 0 0 "ASP " " CG " " " 6 0 1 C2 
    3612 23 1.35266 21.8463 31.3692 505 " " " " A 70 0 0 "ASP " " OD1" " " 8 0 1 C2 
    3613 23 1.34684 19.642 31.3858 505 " " " " A 70 0 0 "ASP " " OD2" " " 8 0 1 C2 
    3614 40 -1.927 19.3229 29.0851 506 " " " " A 43 0 0 "SER " " N  " " " 7 0 1 C2 
    3615 14 -2.2782 19.5083 27.6521 506 " " " " A 2 0 0 "SER " " CA " " " 6 0 1 C2 
    3616 14 -3.77566 19.181 27.4389 506 " " " " A 2 0 0 "SER " " C  " " " 6 0 1 C2 
    3617 23 -4.2748 19.4683 26.3334 506 " " " " A 70 0 0 "SER " " O  " " " 8 0 1 C2 
    3618 14 -1.36604 18.5028 26.8722 506 " " " " A 2 0 0 "SER " " CB " " " 6 0 1 C2 
    3619 23 -1.72446 17.0984 26.9683 506 " " " " A 70 0 0 "SER " " OG " " " 8 0 1 C2 
    3620 40 -4.45074 18.6369 28.4812 507 " " " " A 43 0 0 "GLY " " N  " " " 7 0 1 C2 
    3621 14 -5.89328 18.4288 28.4831 507 " " " " A 2 0 0 "GLY " " CA " " " 6 0 1 C2 
    3622 14 -6.66757 19.7062 28.6412 507 " " " " A 2 0 0 "GLY " " C  " " " 6 0 1 C2 
    3623 23 -6.14958 20.7997 28.6666 507 " " " " A 70 0 0 "GLY " " O  " " " 8 0 1 C2 
    3624 40 -7.9932 19.5635 28.7537 508 " " " " A 43 0 0 "SER " " N  " " " 7 0 1 C2 
    3625 14 -9.00836 20.5516 29.0257 508 " " " " A 2 0 0 "SER " " CA " " " 6 0 1 C2 
    3626 14 -10.2537 19.9035 29.6458 508 " " " " A 2 0 0 "SER " " C  " " " 6 0 1 C2 
    3627 23 -11.3787 19.933 29.1342 508 " " " " A 70 0 0 "SER " " O  " " " 8 0 1 C2 
    3628 14 -9.1431 21.5166 27.8307 508 " " " " A 2 0 0 "SER " " CB " " " 6 0 1 C2 
    3629 23 -9.32902 20.775 26.6191 508 " " " " A 70 0 0 "SER " " OG " " " 8 0 1 C2 
    3630 40 -9.97639 19.2181 30.7434 509 " " " " A 43 0 0 "LYS " " N  " " " 7 0 1 C2 
    3631 14 -10.8967 18.2156 31.3505 509 " " " " A 2 0 0 "LYS " " CA " " " 6 0 1 C2 
    3632 14 -12.1244 18.8635 31.9956 509 " " " " A 2 0 0 "LYS " " C  " " " 6 0 1 C2 
    3633 23 -11.9742 19.5424 32.9957 509 " " " " A 70 0 0 "LYS " " O  " " " 8 0 1 C2 
    3634 14 -10.1113 17.3915 32.4124 509 " " " " A 2 0 0 "LYS " " CB " " " 6 0 1 C2 
    3635 14 -10.8919 16.2716 33.1123 509 " " " " A 2 0 0 "LYS " " CG " " " 6 0 1 C2 
    3636 14 -9.97515 15.6337 34.1696 509 " " " " A 2 0 0 "LYS " " CD " " " 6 0 1 C2 
    3637 14 -10.7793 14.7849 35.1953 509 " " " " A 2 0 0 "LYS " " CE " " " 6 0 1 C2 
    3638 40 -9.90711 14.0433 36.1692 509 " " " " A 43 0 0 "LYS " " NZ " " " 7 0 1 C2 
    3639 40 -13.2877 18.5673 31.3867 510 " " " " A 43 0 0 "ASP " " N  " " " 7 0 1 C2 
    3640 14 -14.5175 18.9628 32.0714 510 " " " " A 2 0 0 "ASP " " CA " " " 6 0 1 C2 
    3641 14 -15.4728 17.7862 32.181 510 " " " " A 2 0 0 "ASP " " C  " " " 6 0 1 C2 
    3642 23 -15.3689 16.832 31.3842 510 " " " " A 70 0 0 "ASP " " O  " " " 8 0 1 C2 
    3643 14 -15.144 20.1975 31.388 510 " " " " A 2 0 0 "ASP " " CB " " " 6 0 1 C2 
    3644 14 -16.0896 19.9325 30.217 510 " " " " A 2 0 0 "ASP " " CG " " " 6 0 1 C2 
    3645 23 -15.7175 19.9113 29.0013 510 " " " " A 70 0 0 "ASP " " OD1" " " 8 0 1 C2 
    3646 23 -17.2373 19.6219 30.5078 510 " " " " A 70 0 0 "ASP " " OD2" " " 8 0 1 C2 
    3647 40 -16.4558 17.7764 33.0727 511 " " " " A 43 0 0 "PRO " " N  " " " 7 0 1 C2 
    3648 14 -17.4186 16.6642 33.2279 511 " " " " A 2 0 0 "PRO " " CA " " " 6 0 1 C2 
    3649 14 -18.4351 16.4569 32.1003 511 " " " " A 2 0 0 "PRO " " C  " " " 6 0 1 C2 
    3650 23 -19.1009 15.4397 32.0669 511 " " " " A 70 0 0 "PRO " " O  " " " 8 0 1 C2 
    3651 14 -17.8534 16.8086 34.6558 511 " " " " A 2 0 0 "PRO " " CB " " " 6 0 1 C2 
    3652 14 -17.8023 18.3027 34.9679 511 " " " " A 2 0 0 "PRO " " CG " " " 6 0 1 C2 
    3653 14 -16.6044 18.6792 34.1682 511 " " " " A 2 0 0 "PRO " " CD " " " 6 0 1 C2 
    3654 40 -18.6325 17.366 31.1095 512 " " " " A 43 0 0 "SER " " N  " " " 7 0 1 C2 
    3655 14 -19.6504 17.0425 30.0805 512 " " " " A 2 0 0 "SER " " CA " " " 6 0 1 C2 
    3656 14 -19.1291 16.0414 29.0492 512 " " " " A 2 0 0 "SER " " C  " " " 6 0 1 C2 
    3657 23 -19.8661 15.6562 28.1635 512 " " " " A 70 0 0 "SER " " O  " " " 8 0 1 C2 
    3658 14 -20.0188 18.3496 29.3323 512 " " " " A 2 0 0 "SER " " CB " " " 6 0 1 C2 
    3659 23 -18.919 18.8917 28.5738 512 " " " " A 70 0 0 "SER " " OG " " " 8 0 1 C2 
    3660 40 -17.8799 15.5861 29.2051 513 " " " " A 43 0 0 "VAL " " N  " " " 7 0 1 C2 
    3661 14 -17.2686 14.4725 28.3959 513 " " " " A 2 0 0 "VAL " " CA " " " 6 0 1 C2 
    3662 14 -16.1309 13.7165 29.2114 513 " " " " A 2 0 0 "VAL " " C  " " " 6 0 1 C2 
    3663 23 -15.3101 14.2985 29.9212 513 " " " " A 70 0 0 "VAL " " O  " " " 8 0 1 C2 
    3664 14 -16.9375 14.9373 26.9553 513 " " " " A 2 0 0 "VAL " " CB " " " 6 0 1 C2 
    3665 14 -16.3295 16.3646 26.981 513 " " " " A 2 0 0 "VAL " " CG1" " " 6 0 1 C2 
    3666 14 -16.1866 13.8767 25.9935 513 " " " " A 2 0 0 "VAL " " CG2" " " 6 0 1 C2 
    3667 40 -16.1279 12.3358 29.1602 514 " " " " A 43 0 0 "ARG " " N  " " " 7 0 1 C2 
    3668 14 -15.4059 11.4951 30.0801 514 " " " " A 2 0 0 "ARG " " CA " " " 6 0 1 C2 
    3669 14 -14.9236 10.174 29.421 514 " " " " A 2 0 0 "ARG " " C  " " " 6 0 1 C2 
    3670 23 -15.6907 9.63258 28.6924 514 " " " " A 70 0 0 "ARG " " O  " " " 8 0 1 C2 
    3671 14 -16.2923 11.2307 31.3797 514 " " " " A 2 0 0 "ARG " " CB " " " 6 0 1 C2 
    3672 14 -16.3543 12.5161 32.2759 514 " " " " A 2 0 0 "ARG " " CG " " " 6 0 1 C2 
    3673 14 -17.1014 12.3589 33.5835 514 " " " " A 2 0 0 "ARG " " CD " " " 6 0 1 C2 
    3674 40 -16.1421 12.2096 34.6031 514 " " " " A 43 0 0 "ARG " " NE " " " 7 0 1 C2 
    3675 14 -16.2511 12.502 35.91 514 " " " " A 2 0 0 "ARG " " CZ " " " 6 0 1 C2 
    3676 40 -17.4118 13.0193 36.36 514 " " " " A 43 0 0 "ARG " " NH1" " " 7 0 1 C2 
    3677 40 -15.1855 12.3853 36.7146 514 " " " " A 43 0 0 "ARG " " NH2" " " 7 0 1 C2 
    3678 40 -13.6641 9.74804 29.6598 515 " " " " A 43 0 0 "VAL " " N  " " " 7 0 1 C2 
    3679 14 -13.0042 8.50462 29.1731 515 " " " " A 2 0 0 "VAL " " CA " " " 6 0 1 C2 
    3680 14 -12.7648 7.7536 30.429 515 " " " " A 2 0 0 "VAL " " C  " " " 6 0 1 C2 
    3681 23 -11.8016 7.94578 31.1627 515 " " " " A 70 0 0 "VAL " " O  " " " 8 0 1 C2 
    3682 14 -11.7219 8.78734 28.3511 515 " " " " A 2 0 0 "VAL " " CB " " " 6 0 1 C2 
    3683 14 -10.9509 7.57631 27.9039 515 " " " " A 2 0 0 "VAL " " CG1" " " 6 0 1 C2 
    3684 14 -11.9973 9.67947 27.064 515 " " " " A 2 0 0 "VAL " " CG2" " " 6 0 1 C2 
    3685 40 -13.6147 6.77264 30.7142 516 " " " " A 43 0 0 "ILE " " N  " " " 7 0 1 C2 
    3686 14 -13.5242 5.79658 31.8093 516 " " " " A 2 0 0 "ILE " " CA " " " 6 0 1 C2 
    3687 14 -12.6083 4.65092 31.297 516 " " " " A 2 0 0 "ILE " " C  " " " 6 0 1 C2 
    3688 23 -12.5428 4.39508 30.0557 516 " " " " A 70 0 0 "ILE " " O  " " " 8 0 1 C2 
    3689 14 -14.9575 5.21268 32.1566 516 " " " " A 2 0 0 "ILE " " CB " " " 6 0 1 C2 
    3690 14 -16.1514 6.15319 32.1008 516 " " " " A 2 0 0 "ILE " " CG1" " " 6 0 1 C2 
    3691 14 -14.8418 4.39292 33.474 516 " " " " A 2 0 0 "ILE " " CG2" " " 6 0 1 C2 
    3692 14 -15.8994 7.41559 32.9556 516 " " " " A 2 0 0 "ILE " " CD1" " " 6 0 1 C2 
    3693 40 -11.8414 3.98662 32.1245 517 " " " " A 43 0 0 "GLN " " N  " " " 7 0 1 C2 
    3694 14 -11.0223 2.84099 31.7496 517 " " " " A 2 0 0 "GLN " " CA " " " 6 0 1 C2 
    3695 14 -11.3335 1.58544 32.5715 517 " " " " A 2 0 0 "GLN " " C  " " " 6 0 1 C2 
    3696 23 -11.6804 1.84561 33.7568 517 " " " " A 70 0 0 "GLN " " O  " " " 8 0 1 C2 
    3697 14 -9.54878 3.26515 31.8527 517 " " " " A 2 0 0 "GLN " " CB " " " 6 0 1 C2 
    3698 14 -9.16958 4.18813 30.7185 517 " " " " A 2 0 0 "GLN " " CG " " " 6 0 1 C2 
    3699 14 -7.76942 4.68575 30.5404 517 " " " " A 2 0 0 "GLN " " CD " " " 6 0 1 C2 
    3700 23 -7.47514 5.45725 29.6467 517 " " " " A 70 0 0 "GLN " " OE1" " " 8 0 1 C2 
    3701 40 -6.82541 4.31037 31.3853 517 " " " " A 43 0 0 "GLN " " NE2" " " 7 0 1 C2 
    3702 40 -11.0709 0.419961 32.0343 518 " " " " A 43 0 0 "ASN " " N  " " " 7 0 1 C2 
    3703 14 -10.9766 -0.775562 32.7658 518 " " " " A 2 0 0 "ASN " " CA " " " 6 0 1 C2 
    3704 14 -9.86559 -1.6818 32.22 518 " " " " A 2 0 0 "ASN " " C  " " " 6 0 1 C2 
    3705 23 -9.55351 -1.55911 31.0248 518 " " " " A 70 0 0 "ASN " " O  " " " 8 0 1 C2 
    3706 14 -12.3803 -1.44894 33.0149 518 " " " " A 2 0 0 "ASN " " CB " " " 6 0 1 C2 
    3707 14 -12.3115 -2.34537 34.3086 518 " " " " A 2 0 0 "ASN " " CG " " " 6 0 1 C2 
    3708 23 -11.6495 -1.93923 35.2476 518 " " " " A 70 0 0 "ASN " " OD1" " " 8 0 1 C2 
    3709 40 -12.9058 -3.46966 34.2229 518 " " " " A 43 0 0 "ASN " " ND2" " " 7 0 1 C2 
    3710 40 -9.24725 -2.46323 33.0895 519 " " " " A 43 0 0 "GLY " " N  " " " 7 0 1 C2 
    3711 14 -8.20153 -3.34755 32.7211 519 " " " " A 2 0 0 "GLY " " CA " " " 6 0 1 C2 
    3712 14 -8.75805 -4.60089 32.0157 519 " " " " A 2 0 0 "GLY " " C  " " " 6 0 1 C2 
    3713 23 -9.80004 -5.10634 32.3342 519 " " " " A 70 0 0 "GLY " " O  " " " 8 0 1 C2 
    3714 40 -7.94505 -5.18063 31.0759 520 " " " " A 43 0 0 "LEU " " N  " " " 7 0 1 C2 
    3715 14 -8.09048 -6.50009 30.4691 520 " " " " A 2 0 0 "LEU " " CA " " " 6 0 1 C2 
    3716 14 -7.33314 -7.53505 31.3265 520 " " " " A 2 0 0 "LEU " " C  " " " 6 0 1 C2 
    3717 23 -6.1857 -7.30021 31.7101 520 " " " " A 70 0 0 "LEU " " O  " " " 8 0 1 C2 
    3718 14 -7.29741 -6.44929 29.1358 520 " " " " A 2 0 0 "LEU " " CB " " " 6 0 1 C2 
    3719 14 -7.88589 -5.71681 27.9502 520 " " " " A 2 0 0 "LEU " " CG " " " 6 0 1 C2 
    3720 14 -8.14145 -4.21779 28.0679 520 " " " " A 2 0 0 "LEU " " CD1" " " 6 0 1 C2 
    3721 14 -7.06444 -5.94905 26.6776 520 " " " " A 2 0 0 "LEU " " CD2" " " 6 0 1 C2 
    3722 40 -7.87698 -8.62471 31.8379 521 " " " " A 43 0 0 "GLU " " N  " " " 7 0 1 C2 
    3723 14 -7.22034 -9.78148 32.447 521 " " " " A 2 0 0 "GLU " " CA " " " 6 0 1 C2 
    3724 14 -6.82797 -10.8228 31.3916 521 " " " " A 2 0 0 "GLU " " C  " " " 6 0 1 C2 
    3725 23 -6.14594 -11.7522 31.708 521 " " " " A 70 0 0 "GLU " " O  " " " 8 0 1 C2 
    3726 14 -8.36457 -10.2889 33.3134 521 " " " " A 2 0 0 "GLU " " CB " " " 6 0 1 C2 
    3727 14 -8.57012 -9.3546 34.4864 521 " " " " A 2 0 0 "GLU " " CG " " " 6 0 1 C2 
    3728 14 -7.69301 -9.74839 35.726 521 " " " " A 2 0 0 "GLU " " CD " " " 6 0 1 C2 
    3729 23 -7.26819 -8.91284 36.5067 521 " " " " A 70 0 0 "GLU " " OE1" " " 8 0 1 C2 
    3730 23 -7.41879 -10.9676 35.9233 521 " " " " A 70 0 0 "GLU " " OE2" " " 8 0 1 C2 
    3731 40 -7.50562 -10.843 30.2081 522 " " " " A 43 0 0 "ASN " " N  " " " 7 0 1 C2 
    3732 14 -7.00818 -11.5064 28.9877 522 " " " " A 2 0 0 "ASN " " CA " " " 6 0 1 C2 
    3733 14 -7.45563 -10.7175 27.7272 522 " " " " A 2 0 0 "ASN " " C  " " " 6 0 1 C2 
    3734 23 -8.61523 -10.3166 27.5746 522 " " " " A 70 0 0 "ASN " " O  " " " 8 0 1 C2 
    3735 14 -7.26198 -13.0329 28.995 522 " " " " A 2 0 0 "ASN " " CB " " " 6 0 1 C2 
    3736 14 -6.43757 -13.7009 27.9597 522 " " " " A 2 0 0 "ASN " " CG " " " 6 0 1 C2 
    3737 23 -6.9433 -13.9488 26.8995 522 " " " " A 70 0 0 "ASN " " OD1" " " 8 0 1 C2 
    3738 40 -5.21063 -14.0414 28.1396 522 " " " " A 43 0 0 "ASN " " ND2" " " 7 0 1 C2 
    3739 40 -6.56532 -10.3928 26.7988 523 " " " " A 43 0 0 "ARG " " N  " " " 7 0 1 C2 
    3740 14 -6.79267 -9.6084 25.5244 523 " " " " A 2 0 0 "ARG " " CA " " " 6 0 1 C2 
    3741 14 -7.53948 -10.3998 24.4342 523 " " " " A 2 0 0 "ARG " " C  " " " 6 0 1 C2 
    3742 23 -8.51107 -9.97787 23.8669 523 " " " " A 70 0 0 "ARG " " O  " " " 8 0 1 C2 
    3743 14 -5.47625 -9.06282 25.021 523 " " " " A 2 0 0 "ARG " " CB " " " 6 0 1 C2 
    3744 14 -5.44939 -8.07005 23.808 523 " " " " A 2 0 0 "ARG " " CG " " " 6 0 1 C2 
    3745 14 -4.02854 -7.71735 23.4481 523 " " " " A 2 0 0 "ARG " " CD " " " 6 0 1 C2 
    3746 40 -3.93099 -6.96848 22.1476 523 " " " " A 43 0 0 "ARG " " NE " " " 7 0 1 C2 
    3747 14 -2.81845 -6.3435 21.7518 523 " " " " A 2 0 0 "ARG " " CZ " " " 6 0 1 C2 
    3748 40 -2.76365 -5.48073 20.6955 523 " " " " A 43 0 0 "ARG " " NH1" " " 7 0 1 C2 
    3749 40 -1.67477 -6.43568 22.4313 523 " " " " A 43 0 0 "ARG " " NH2" " " 7 0 1 C2 
    3750 40 -7.00215 -11.6162 24.1585 524 " " " " A 43 0 0 "ASN " " N  " " " 7 0 1 C2 
    3751 14 -7.5482 -12.6664 23.28 524 " " " " A 2 0 0 "ASN " " CA " " " 6 0 1 C2 
    3752 14 -8.98772 -12.9106 23.6895 524 " " " " A 2 0 0 "ASN " " C  " " " 6 0 1 C2 
    3753 23 -9.91282 -13.0514 22.8212 524 " " " " A 70 0 0 "ASN " " O  " " " 8 0 1 C2 
    3754 14 -6.74296 -13.9414 23.3306 524 " " " " A 2 0 0 "ASN " " CB " " " 6 0 1 C2 
    3755 14 -7.23169 -15.0037 22.3383 524 " " " " A 2 0 0 "ASN " " CG " " " 6 0 1 C2 
    3756 23 -7.22759 -14.7461 21.1331 524 " " " " A 70 0 0 "ASN " " OD1" " " 8 0 1 C2 
    3757 40 -7.76811 -16.1359 22.7497 524 " " " " A 43 0 0 "ASN " " ND2" " " 7 0 1 C2 
    3758 40 -9.25229 -13.0671 25.0026 525 " " " " A 43 0 0 "ASP " " N  " " " 7 0 1 C2 
    3759 14 -10.6058 -13.37 25.533 525 " " " " A 2 0 0 "ASP " " CA " " " 6 0 1 C2 
    3760 14 -11.5264 -12.1902 25.4755 525 " " " " A 2 0 0 "ASP " " C  " " " 6 0 1 C2 
    3761 23 -12.6554 -12.3562 25 525 " " " " A 70 0 0 "ASP " " O  " " " 8 0 1 C2 
    3762 14 -10.5495 -13.8248 27.0538 525 " " " " A 2 0 0 "ASP " " CB " " " 6 0 1 C2 
    3763 14 -11.8234 -14.5668 27.4857 525 " " " " A 2 0 0 "ASP " " CG " " " 6 0 1 C2 
    3764 23 -12.2704 -14.4143 28.6858 525 " " " " A 70 0 0 "ASP " " OD1" " " 8 0 1 C2 
    3765 23 -12.2202 -15.5387 26.7868 525 " " " " A 70 0 0 "ASP " " OD2" " " 8 0 1 C2 
    3766 40 -10.9717 -11.0436 25.8162 526 " " " " A 43 0 0 "ALA " " N  " " " 7 0 1 C2 
    3767 14 -11.6201 -9.74141 25.8537 526 " " " " A 2 0 0 "ALA " " CA " " " 6 0 1 C2 
    3768 14 -12.1687 -9.28497 24.4739 526 " " " " A 2 0 0 "ALA " " C  " " " 6 0 1 C2 
    3769 23 -13.2602 -8.66723 24.3122 526 " " " " A 70 0 0 "ALA " " O  " " " 8 0 1 C2 
    3770 14 -10.6618 -8.5804 26.2409 526 " " " " A 2 0 0 "ALA " " CB " " " 6 0 1 C2 
    3771 40 -11.4864 -9.66569 23.4209 527 " " " " A 43 0 0 "ALA " " N  " " " 7 0 1 C2 
    3772 14 -11.9888 -9.52049 22.0279 527 " " " " A 2 0 0 "ALA " " CA " " " 6 0 1 C2 
    3773 14 -13.214 -10.2796 21.6463 527 " " " " A 2 0 0 "ALA " " C  " " " 6 0 1 C2 
    3774 23 -14.052 -9.85483 20.9244 527 " " " " A 70 0 0 "ALA " " O  " " " 8 0 1 C2 
    3775 14 -10.8811 -10.0978 21.0895 527 " " " " A 2 0 0 "ALA " " CB " " " 6 0 1 C2 
    3776 40 -13.4304 -11.5165 22.1875 528 " " " " A 43 0 0 "LYS " " N  " " " 7 0 1 C2 
    3777 14 -14.5727 -12.3367 21.9345 528 " " " " A 2 0 0 "LYS " " CA " " " 6 0 1 C2 
    3778 14 -15.7779 -11.7625 22.5871 528 " " " " A 2 0 0 "LYS " " C  " " " 6 0 1 C2 
    3779 23 -16.8557 -12.3629 22.6253 528 " " " " A 70 0 0 "LYS " " O  " " " 8 0 1 C2 
    3780 14 -14.3723 -13.7191 22.6468 528 " " " " A 2 0 0 "LYS " " CB " " " 6 0 1 C2 
    3781 14 -12.9689 -14.3976 22.3136 528 " " " " A 2 0 0 "LYS " " CG " " " 6 0 1 C2 
    3782 14 -12.7453 -15.8577 22.848 528 " " " " A 2 0 0 "LYS " " CD " " " 6 0 1 C2 
    3783 14 -11.3949 -16.5367 22.5279 528 " " " " A 2 0 0 "LYS " " CE " " " 6 0 1 C2 
    3784 40 -11.6052 -17.955 22.9712 528 " " " " A 43 0 0 "LYS " " NZ " " " 7 0 1 C2 
    3785 40 -15.6205 -10.6655 23.4071 529 " " " " A 43 0 0 "LYS " " N  " " " 7 0 1 C2 
    3786 14 -16.4935 -10.2111 24.5026 529 " " " " A 2 0 0 "LYS " " CA " " " 6 0 1 C2 
    3787 14 -17.0575 -8.74984 24.4795 529 " " " " A 2 0 0 "LYS " " C  " " " 6 0 1 C2 
    3788 23 -17.6345 -8.17249 25.4487 529 " " " " A 70 0 0 "LYS " " O  " " " 8 0 1 C2 
    3789 14 -15.8932 -10.7421 25.8651 529 " " " " A 2 0 0 "LYS " " CB " " " 6 0 1 C2 
    3790 14 -16.0466 -12.2422 26.2277 529 " " " " A 2 0 0 "LYS " " CG " " " 6 0 1 C2 
    3791 14 -15.2991 -12.647 27.4419 529 " " " " A 2 0 0 "LYS " " CD " " " 6 0 1 C2 
    3792 14 -15.6275 -14.0798 27.8244 529 " " " " A 2 0 0 "LYS " " CE " " " 6 0 1 C2 
    3793 40 -14.878 -14.7396 28.9285 529 " " " " A 43 0 0 "LYS " " NZ " " " 7 0 1 C2 
    3794 40 -16.7107 -8.07794 23.4372 530 " " " " A 43 0 0 "ILE " " N  " " " 7 0 1 C2 
    3795 14 -16.9077 -6.65361 23.3593 530 " " " " A 2 0 0 "ILE " " CA " " " 6 0 1 C2 
    3796 14 -18.4305 -6.29783 23.1213 530 " " " " A 2 0 0 "ILE " " C  " " " 6 0 1 C2 
    3797 23 -18.7347 -5.12715 23.4317 530 " " " " A 70 0 0 "ILE " " O  " " " 8 0 1 C2 
    3798 14 -16.135 -6.09154 22.0942 530 " " " " A 2 0 0 "ILE " " CB " " " 6 0 1 C2 
    3799 14 -14.6009 -6.41187 22.2493 530 " " " " A 2 0 0 "ILE " " CG1" " " 6 0 1 C2 
    3800 14 -16.1955 -4.5834 21.7793 530 " " " " A 2 0 0 "ILE " " CG2" " " 6 0 1 C2 
    3801 14 -13.7529 -5.74635 23.317 530 " " " " A 2 0 0 "ILE " " CD1" " " 6 0 1 C2 
    3802 40 -19.3625 -7.17601 22.6774 531 " " " " A 43 0 0 "ASP " " N  " " " 7 0 1 C2 
    3803 14 -20.8079 -6.99397 22.6102 531 " " " " A 2 0 0 "ASP " " CA " " " 6 0 1 C2 
    3804 14 -21.5518 -7.13516 24.0045 531 " " " " A 2 0 0 "ASP " " C  " " " 6 0 1 C2 
    3805 23 -22.7287 -6.79623 24.1025 531 " " " " A 70 0 0 "ASP " " O  " " " 8 0 1 C2 
    3806 14 -21.4588 -7.94471 21.5879 531 " " " " A 2 0 0 "ASP " " CB " " " 6 0 1 C2 
    3807 14 -21.7225 -9.39432 21.9295 531 " " " " A 2 0 0 "ASP " " CG " " " 6 0 1 C2 
    3808 23 -22.8917 -9.83759 22.0338 531 " " " " A 70 0 0 "ASP " " OD1" " " 8 0 1 C2 
    3809 23 -20.7347 -10.1679 21.9334 531 " " " " A 70 0 0 "ASP " " OD2" " " 8 0 1 C2 
    3810 40 -20.7902 -7.70901 24.9865 532 " " " " A 43 0 0 "GLU " " N  " " " 7 0 1 C2 
    3811 14 -21.2545 -7.73884 26.4015 532 " " " " A 2 0 0 "GLU " " CA " " " 6 0 1 C2 
    3812 14 -21.2744 -6.27726 26.9944 532 " " " " A 2 0 0 "GLU " " C  " " " 6 0 1 C2 
    3813 23 -22.227 -5.77615 27.6088 532 " " " " A 70 0 0 "GLU " " O  " " " 8 0 1 C2 
    3814 14 -20.3177 -8.59171 27.235 532 " " " " A 2 0 0 "GLU " " CB " " " 6 0 1 C2 
    3815 14 -20.1658 -10.0721 26.8925 532 " " " " A 2 0 0 "GLU " " CG " " " 6 0 1 C2 
    3816 14 -21.4365 -10.8641 26.9555 532 " " " " A 2 0 0 "GLU " " CD " " " 6 0 1 C2 
    3817 23 -21.8359 -11.436 25.9253 532 " " " " A 70 0 0 "GLU " " OE1" " " 8 0 1 C2 
    3818 23 -21.9904 -10.93 28.0798 532 " " " " A 70 0 0 "GLU " " OE2" " " 8 0 1 C2 
    3819 40 -20.1356 -5.64317 26.7505 533 " " " " A 43 0 0 "LEU " " N  " " " 7 0 1 C2 
    3820 14 -19.849 -4.23293 27.1351 533 " " " " A 2 0 0 "LEU " " CA " " " 6 0 1 C2 
    3821 14 -20.5777 -3.16468 26.306 533 " " " " A 2 0 0 "LEU " " C  " " " 6 0 1 C2 
    3822 23 -21.1276 -2.19533 26.8566 533 " " " " A 70 0 0 "LEU " " O  " " " 8 0 1 C2 
    3823 14 -18.3233 -3.8997 26.9199 533 " " " " A 2 0 0 "LEU " " CB " " " 6 0 1 C2 
    3824 14 -17.2679 -5.07293 27.2161 533 " " " " A 2 0 0 "LEU " " CG " " " 6 0 1 C2 
    3825 14 -15.8833 -4.53579 26.7702 533 " " " " A 2 0 0 "LEU " " CD1" " " 6 0 1 C2 
    3826 14 -17.203 -5.45002 28.7954 533 " " " " A 2 0 0 "LEU " " CD2" " " 6 0 1 C2 
    3827 40 -20.7585 -3.37162 25.0153 534 " " " " A 43 0 0 "ARG " " N  " " " 7 0 1 C2 
    3828 14 -21.5315 -2.53321 24.0816 534 " " " " A 2 0 0 "ARG " " CA " " " 6 0 1 C2 
    3829 14 -22.9977 -2.764 24.2731 534 " " " " A 2 0 0 "ARG " " C  " " " 6 0 1 C2 
    3830 23 -23.7398 -2.21192 23.4941 534 " " " " A 70 0 0 "ARG " " O  " " " 8 0 1 C2 
    3831 14 -21.0341 -2.92178 22.6127 534 " " " " A 2 0 0 "ARG " " CB " " " 6 0 1 C2 
    3832 14 -19.7858 -2.24435 22.2015 534 " " " " A 2 0 0 "ARG " " CG " " " 6 0 1 C2 
    3833 14 -19.412 -2.51796 20.7187 534 " " " " A 2 0 0 "ARG " " CD " " " 6 0 1 C2 
    3834 40 -18.4065 -1.56749 20.2376 534 " " " " A 43 0 0 "ARG " " NE " " " 7 0 1 C2 
    3835 14 -17.392 -1.78799 19.4118 534 " " " " A 2 0 0 "ARG " " CZ " " " 6 0 1 C2 
    3836 40 -17.2638 -2.82318 18.662 534 " " " " A 43 0 0 "ARG " " NH1" " " 7 0 1 C2 
    3837 40 -16.3094 -1.01023 19.2753 534 " " " " A 43 0 0 "ARG " " NH2" " " 7 0 1 C2 
    3838 40 -23.4553 -3.64554 25.1525 535 " " " " A 43 0 0 "ALA " " N  " " " 7 0 1 C2 
    3839 14 -24.8717 -3.76861 25.4068 535 " " " " A 2 0 0 "ALA " " CA " " " 6 0 1 C2 
    3840 14 -25.353 -3.06905 26.7173 535 " " " " A 2 0 0 "ALA " " C  " " " 6 0 1 C2 
    3841 23 -26.5097 -3.08818 27.0474 535 " " " " A 70 0 0 "ALA " " O  " " " 8 0 1 C2 
    3842 14 -25.1135 -5.28152 25.4877 535 " " " " A 2 0 0 "ALA " " CB " " " 6 0 1 C2 
    3843 40 -24.4386 -2.37582 27.4644 536 " " " " A 43 0 0 "LEU " " N  " " " 7 0 1 C2 
    3844 14 -24.7484 -1.62908 28.6846 536 " " " " A 2 0 0 "LEU " " CA " " " 6 0 1 C2 
    3845 14 -25.121 -0.1815 28.3258 536 " " " " A 2 0 0 "LEU " " C  " " " 6 0 1 C2 
    3846 23 -24.2356 0.50085 27.8708 536 " " " " A 70 0 0 "LEU " " O  " " " 8 0 1 C2 
    3847 14 -23.4551 -1.56381 29.5231 536 " " " " A 2 0 0 "LEU " " CB " " " 6 0 1 C2 
    3848 14 -23.0102 -2.96242 29.9665 536 " " " " A 2 0 0 "LEU " " CG " " " 6 0 1 C2 
    3849 14 -21.7531 -2.91589 30.9121 536 " " " " A 2 0 0 "LEU " " CD1" " " 6 0 1 C2 
    3850 14 -24.0928 -3.75665 30.7415 536 " " " " A 2 0 0 "LEU " " CD2" " " 6 0 1 C2 
    3851 40 -26.3706 0.168216 28.5438 537 " " " " A 43 0 0 "GLN " " N  " " " 7 0 1 C2 
    3852 14 -26.8365 1.56324 28.4045 537 " " " " A 2 0 0 "GLN " " CA " " " 6 0 1 C2 
    3853 14 -26.5321 2.41768 29.6661 537 " " " " A 2 0 0 "GLN " " C  " " " 6 0 1 C2 
    3854 23 -26.3712 1.84123 30.7725 537 " " " " A 70 0 0 "GLN " " O  " " " 8 0 1 C2 
    3855 14 -28.306 1.49432 28.1111 537 " " " " A 2 0 0 "GLN " " CB " " " 6 0 1 C2 
    3856 14 -29.2072 1.07072 29.2962 537 " " " " A 2 0 0 "GLN " " CG " " " 6 0 1 C2 
    3857 14 -29.5734 -0.429584 29.2632 537 " " " " A 2 0 0 "GLN " " CD " " " 6 0 1 C2 
    3858 23 -28.7661 -1.27595 28.9496 537 " " " " A 70 0 0 "GLN " " OE1" " " 8 0 1 C2 
    3859 40 -30.7464 -0.877385 29.6362 537 " " " " A 43 0 0 "GLN " " NE2" " " 7 0 1 C2 
    3860 40 -26.4468 3.73249 29.5093 538 " " " " A 43 0 0 "PRO " " N  " " " 7 0 1 C2 
    3861 14 -26.165 4.69041 30.5509 538 " " " " A 2 0 0 "PRO " " CA " " " 6 0 1 C2 
    3862 14 -27.5409 5.08596 31.1448 538 " " " " A 2 0 0 "PRO " " C  " " " 6 0 1 C2 
    3863 23 -28.6368 4.70423 30.6664 538 " " " " A 70 0 0 "PRO " " O  " " " 8 0 1 C2 
    3864 14 -25.406 5.76773 29.9021 538 " " " " A 2 0 0 "PRO " " CB " " " 6 0 1 C2 
    3865 14 -26.015 5.88802 28.5472 538 " " " " A 2 0 0 "PRO " " CG " " " 6 0 1 C2 
    3866 14 -26.3277 4.41566 28.2006 538 " " " " A 2 0 0 "PRO " " CD " " " 6 0 1 C2 
    3867 40 -27.4444 5.92486 32.1964 539 " " " " A 43 0 0 "PRO " " N  " " " 7 0 1 C2 
    3868 14 -28.5119 6.9093 32.5023 539 " " " " A 2 0 0 "PRO " " CA " " " 6 0 1 C2 
    3869 14 -29.0452 7.67875 31.2721 539 " " " " A 2 0 0 "PRO " " C  " " " 6 0 1 C2 
    3870 23 -28.2992 8.14793 30.4014 539 " " " " A 70 0 0 "PRO " " O  " " " 8 0 1 C2 
    3871 14 -27.9232 7.8708 33.5676 539 " " " " A 2 0 0 "PRO " " CB " " " 6 0 1 C2 
    3872 14 -26.7039 7.07899 34.1244 539 " " " " A 2 0 0 "PRO " " CG " " " 6 0 1 C2 
    3873 14 -26.2753 6.01543 33.0386 539 " " " " A 2 0 0 "PRO " " CD " " " 6 0 1 C2 
    3874 40 -30.3496 7.82001 31.1922 540 " " " " A 43 0 0 "HIS " " N  " " " 7 0 1 C2 
    3875 14 -31.0076 8.62319 30.1966 540 " " " " A 2 0 0 "HIS " " CA " " " 6 0 1 C2 
    3876 14 -30.5051 10.0238 30.1393 540 " " " " A 2 0 0 "HIS " " C  " " " 6 0 1 C2 
    3877 23 -30.751 10.7481 31.1432 540 " " " " A 70 0 0 "HIS " " O  " " " 8 0 1 C2 
    3878 14 -32.4864 8.67902 30.4024 540 " " " " A 2 0 0 "HIS " " CB " " " 6 0 1 C2 
    3879 14 -33.2604 8.06878 29.1806 540 " " " " A 2 0 0 "HIS " " CG " " " 6 0 1 C2 
    3880 40 -33.2282 6.75091 28.7818 540 " " " " A 43 0 0 "HIS " " ND1" " " 7 0 1 C2 
    3881 14 -34.0456 8.78693 28.3089 540 " " " " A 2 0 0 "HIS " " CD2" " " 6 0 1 C2 
    3882 14 -34.025 6.70618 27.6902 540 " " " " A 2 0 0 "HIS " " CE1" " " 6 0 1 C2 
    3883 40 -34.5469 7.89436 27.393 540 " " " " A 43 0 0 "HIS " " NE2" " " 7 0 1 C2 
    3884 40 -29.9808 10.4453 29.0012 541 " " " " A 43 0 0 "GLY " " N  " " " 7 0 1 C2 
    3885 14 -29.3375 11.7325 28.8231 541 " " " " A 2 0 0 "GLY " " CA " " " 6 0 1 C2 
    3886 14 -27.9444 11.6061 28.2936 541 " " " " A 2 0 0 "GLY " " C  " " " 6 0 1 C2 
    3887 23 -27.504 12.597 27.6963 541 " " " " A 70 0 0 "GLY " " O  " " " 8 0 1 C2 
    3888 40 -27.217 10.5133 28.5141 542 " " " " A 43 0 0 "ILE " " N  " " " 7 0 1 C2 
    3889 14 -25.8297 10.3457 28.2183 542 " " " " A 2 0 0 "ILE " " CA " " " 6 0 1 C2 
    3890 14 -25.7455 9.56691 26.8627 542 " " " " A 2 0 0 "ILE " " C  " " " 6 0 1 C2 
    3891 23 -26.6465 8.77936 26.5355 542 " " " " A 70 0 0 "ILE " " O  " " " 8 0 1 C2 
    3892 14 -25.1211 9.71496 29.4556 542 " " " " A 2 0 0 "ILE " " CB " " " 6 0 1 C2 
    3893 14 -25.2923 10.6712 30.6538 542 " " " " A 2 0 0 "ILE " " CG1" " " 6 0 1 C2 
    3894 14 -23.5769 9.39784 29.1903 542 " " " " A 2 0 0 "ILE " " CG2" " " 6 0 1 C2 
    3895 14 -24.8525 10.01 31.9255 542 " " " " A 2 0 0 "ILE " " CD1" " " 6 0 1 C2 
    3896 40 -24.6786 9.85685 26.0707 543 " " " " A 43 0 0 "GLU " " N  " " " 7 0 1 C2 
    3897 14 -24.1378 9.02964 25.0084 543 " " " " A 2 0 0 "GLU " " CA " " " 6 0 1 C2 
    3898 14 -22.8379 8.24399 25.4211 543 " " " " A 2 0 0 "GLU " " C  " " " 6 0 1 C2 
    3899 23 -22.0128 8.78838 26.1755 543 " " " " A 70 0 0 "GLU " " O  " " " 8 0 1 C2 
    3900 14 -23.6916 9.99863 23.7994 543 " " " " A 2 0 0 "GLU " " CB " " " 6 0 1 C2 
    3901 14 -23.1189 9.31539 22.567 543 " " " " A 2 0 0 "GLU " " CG " " " 6 0 1 C2 
    3902 14 -24.0355 8.42258 21.7517 543 " " " " A 2 0 0 "GLU " " CD " " " 6 0 1 C2 
    3903 23 -24.8249 7.61508 22.2955 543 " " " " A 70 0 0 "GLU " " OE1" " " 8 0 1 C2 
    3904 23 -23.9227 8.68254 20.5441 543 " " " " A 70 0 0 "GLU " " OE2" " " 8 0 1 C2 
    3905 40 -22.6356 7.04622 24.8652 544 " " " " A 43 0 0 "VAL " " N  " " " 7 0 1 C2 
    3906 14 -21.4719 6.17395 25.1623 544 " " " " A 2 0 0 "VAL " " CA " " " 6 0 1 C2 
    3907 14 -21.0669 5.36084 23.9076 544 " " " " A 2 0 0 "VAL " " C  " " " 6 0 1 C2 
    3908 23 -21.8912 5.15335 23.015 544 " " " " A 70 0 0 "VAL " " O  " " " 8 0 1 C2 
    3909 14 -21.6872 5.24006 26.3648 544 " " " " A 2 0 0 "VAL " " CB " " " 6 0 1 C2 
    3910 14 -21.91 5.9676 27.6851 544 " " " " A 2 0 0 "VAL " " CG1" " " 6 0 1 C2 
    3911 14 -22.917 4.28477 26.0123 544 " " " " A 2 0 0 "VAL " " CG2" " " 6 0 1 C2 
    3912 40 -19.8062 5.0803 23.8392 545 " " " " A 43 0 0 "PHE " " N  " " " 7 0 1 C2 
    3913 14 -19.2716 4.09467 22.8258 545 " " " " A 2 0 0 "PHE " " CA " " " 6 0 1 C2 
    3914 14 -18.0069 3.52012 23.5051 545 " " " " A 2 0 0 "PHE " " C  " " " 6 0 1 C2 
    3915 23 -17.2427 4.16829 24.192 545 " " " " A 70 0 0 "PHE " " O  " " " 8 0 1 C2 
    3916 14 -19.0181 4.66936 21.3949 545 " " " " A 2 0 0 "PHE " " CB " " " 6 0 1 C2 
    3917 14 -18.0515 5.86032 21.3327 545 " " " " A 2 0 0 "PHE " " CG " " " 6 0 1 C2 
    3918 14 -18.596 7.18299 21.3862 545 " " " " A 2 0 0 "PHE " " CD1" " " 6 0 1 C2 
    3919 14 -16.6619 5.66023 21.2736 545 " " " " A 2 0 0 "PHE " " CD2" " " 6 0 1 C2 
    3920 14 -17.6791 8.24207 21.1927 545 " " " " A 2 0 0 "PHE " " CE1" " " 6 0 1 C2 
    3921 14 -15.8403 6.75953 21.1194 545 " " " " A 2 0 0 "PHE " " CE2" " " 6 0 1 C2 
    3922 14 -16.3381 8.07795 21.1311 545 " " " " A 2 0 0 "PHE " " CZ " " " 6 0 1 C2 
    3923 40 -17.7572 2.22047 23.2072 546 " " " " A 43 0 0 "VAL " " N  " " " 7 0 1 C2 
    3924 14 -16.7624 1.3347 23.8244 546 " " " " A 2 0 0 "VAL " " CA " " " 6 0 1 C2 
    3925 14 -15.7103 1.03712 22.7403 546 " " " " A 2 0 0 "VAL " " C  " " " 6 0 1 C2 
    3926 23 -16.0417 0.90829 21.5561 546 " " " " A 70 0 0 "VAL " " O  " " " 8 0 1 C2 
    3927 14 -17.332 -0.0404297 24.2763 546 " " " " A 2 0 0 "VAL " " CB " " " 6 0 1 C2 
    3928 14 -16.5014 -0.556644 25.4265 546 " " " " A 2 0 0 "VAL " " CG1" " " 6 0 1 C2 
    3929 14 -18.8027 -0.0206858 24.8297 546 " " " " A 2 0 0 "VAL " " CG2" " " 6 0 1 C2 
    3930 40 -14.4243 0.89921 23.1218 547 " " " " A 43 0 0 "GLY " " N  " " " 7 0 1 C2 
    3931 14 -13.3629 0.973243 22.1554 547 " " " " A 2 0 0 "GLY " " CA " " " 6 0 1 C2 
    3932 14 -12.1077 0.512357 22.8339 547 " " " " A 2 0 0 "GLY " " C  " " " 6 0 1 C2 
    3933 23 -12.1234 0.34886 24.0788 547 " " " " A 70 0 0 "GLY " " O  " " " 8 0 1 C2 
    3934 40 -11.1025 0.213547 22.1187 548 " " " " A 43 0 0 "GLY " " N  " " " 7 0 1 C2 
    3935 14 -9.76341 -0.122568 22.5842 548 " " " " A 2 0 0 "GLY " " CA " " " 6 0 1 C2 
    3936 14 -9.25875 -1.21939 21.7094 548 " " " " A 2 0 0 "GLY " " C  " " " 6 0 1 C2 
    3937 23 -9.91697 -1.93112 20.9788 548 " " " " A 70 0 0 "GLY " " O  " " " 8 0 1 C2 
    3938 40 -7.94014 -1.57911 21.8852 549 " " " " A 43 0 0 "THR " " N  " " " 7 0 1 C2 
    3939 14 -7.19072 -2.67913 21.3276 549 " " " " A 2 0 0 "THR " " CA " " " 6 0 1 C2 
    3940 14 -8.01432 -4.03123 20.9799 549 " " " " A 2 0 0 "THR " " C  " " " 6 0 1 C2 
    3941 23 -7.82637 -4.52789 19.8552 549 " " " " A 70 0 0 "THR " " O  " " " 8 0 1 C2 
    3942 14 -5.79638 -2.88293 22.1005 549 " " " " A 2 0 0 "THR " " CB " " " 6 0 1 C2 
    3943 23 -5.92208 -2.85973 23.5165 549 " " " " A 70 0 0 "THR " " OG1" " " 8 0 1 C2 
    3944 14 -4.75551 -1.90822 21.6352 549 " " " " A 2 0 0 "THR " " CG2" " " 6 0 1 C2 
    3945 40 -8.80432 -4.57928 21.91 550 " " " " A 43 0 0 "PRO " " N  " " " 7 0 1 C2 
    3946 14 -9.62209 -5.73996 21.6104 550 " " " " A 2 0 0 "PRO " " CA " " " 6 0 1 C2 
    3947 14 -10.9204 -5.5777 20.7368 550 " " " " A 2 0 0 "PRO " " C  " " " 6 0 1 C2 
    3948 23 -11.424 -6.54451 20.091 550 " " " " A 70 0 0 "PRO " " O  " " " 8 0 1 C2 
    3949 14 -9.93225 -6.36665 23.0053 550 " " " " A 2 0 0 "PRO " " CB " " " 6 0 1 C2 
    3950 14 -9.89462 -5.16333 23.9175 550 " " " " A 2 0 0 "PRO " " CG " " " 6 0 1 C2 
    3951 14 -8.78906 -4.28689 23.3481 550 " " " " A 2 0 0 "PRO " " CD " " " 6 0 1 C2 
    3952 40 -11.3916 -4.307 20.6313 551 " " " " A 43 0 0 "ALA " " N  " " " 7 0 1 C2 
    3953 14 -12.5222 -3.99624 19.7999 551 " " " " A 2 0 0 "ALA " " CA " " " 6 0 1 C2 
    3954 14 -12.1621 -3.96116 18.3098 551 " " " " A 2 0 0 "ALA " " C  " " " 6 0 1 C2 
    3955 23 -12.8829 -4.62607 17.5243 551 " " " " A 70 0 0 "ALA " " O  " " " 8 0 1 C2 
    3956 14 -13.1512 -2.58796 20.1837 551 " " " " A 2 0 0 "ALA " " CB " " " 6 0 1 C2 
    3957 40 -11.1126 -3.18955 18.0458 552 " " " " A 43 0 0 "LEU " " N  " " " 7 0 1 C2 
    3958 14 -10.6189 -2.97643 16.6786 552 " " " " A 2 0 0 "LEU " " CA " " " 6 0 1 C2 
    3959 14 -10.2878 -4.29768 15.8527 552 " " " " A 2 0 0 "LEU " " C  " " " 6 0 1 C2 
    3960 23 -10.2993 -4.26467 14.6278 552 " " " " A 70 0 0 "LEU " " O  " " " 8 0 1 C2 
    3961 14 -9.44365 -1.95457 16.7438 552 " " " " A 2 0 0 "LEU " " CB " " " 6 0 1 C2 
    3962 14 -8.94063 -1.43566 15.3586 552 " " " " A 2 0 0 "LEU " " CG " " " 6 0 1 C2 
    3963 14 -9.98133 -0.476764 14.7593 552 " " " " A 2 0 0 "LEU " " CD1" " " 6 0 1 C2 
    3964 14 -7.62884 -0.652221 15.4727 552 " " " " A 2 0 0 "LEU " " CD2" " " 6 0 1 C2 
    3965 40 -10.0099 -5.44306 16.5563 553 " " " " A 43 0 0 "GLU " " N  " " " 7 0 1 C2 
    3966 14 -9.91133 -6.76541 15.9977 553 " " " " A 2 0 0 "GLU " " CA " " " 6 0 1 C2 
    3967 14 -11.0803 -7.2167 15.141 553 " " " " A 2 0 0 "GLU " " C  " " " 6 0 1 C2 
    3968 23 -10.8466 -7.77205 14.0255 553 " " " " A 70 0 0 "GLU " " O  " " " 8 0 1 C2 
    3969 14 -9.68648 -7.76996 17.1661 553 " " " " A 2 0 0 "GLU " " CB " " " 6 0 1 C2 
    3970 14 -8.47837 -7.62607 18.1162 553 " " " " A 2 0 0 "GLU " " CG " " " 6 0 1 C2 
    3971 14 -7.17961 -7.70431 17.3329 553 " " " " A 2 0 0 "GLU " " CD " " " 6 0 1 C2 
    3972 23 -7.082 -8.4732 16.4059 553 " " " " A 70 0 0 "GLU " " OE1" " " 8 0 1 C2 
    3973 23 -6.2195 -7.04552 17.7302 553 " " " " A 70 0 0 "GLU " " OE2" " " 8 0 1 C2 
    3974 40 -12.3165 -6.94846 15.6207 554 " " " " A 43 0 0 "GLN " " N  " " " 7 0 1 C2 
    3975 14 -13.5068 -7.2567 14.7704 554 " " " " A 2 0 0 "GLN " " CA " " " 6 0 1 C2 
    3976 14 -13.927 -5.9888 13.949 554 " " " " A 2 0 0 "GLN " " C  " " " 6 0 1 C2 
    3977 23 -14.1025 -6.08936 12.7384 554 " " " " A 70 0 0 "GLN " " O  " " " 8 0 1 C2 
    3978 14 -14.726 -7.66727 15.6628 554 " " " " A 2 0 0 "GLN " " CB " " " 6 0 1 C2 
    3979 14 -14.4562 -8.86933 16.4849 554 " " " " A 2 0 0 "GLN " " CG " " " 6 0 1 C2 
    3980 14 -13.7021 -8.7685 17.7543 554 " " " " A 2 0 0 "GLN " " CD " " " 6 0 1 C2 
    3981 23 -12.9739 -9.73231 18.0066 554 " " " " A 70 0 0 "GLN " " OE1" " " 8 0 1 C2 
    3982 40 -13.9053 -7.79466 18.5899 554 " " " " A 43 0 0 "GLN " " NE2" " " 7 0 1 C2 
    3983 40 -14.0247 -4.73765 14.4986 555 " " " " A 43 0 0 "ASP " " N  " " " 7 0 1 C2 
    3984 14 -14.4852 -3.41407 13.9504 555 " " " " A 2 0 0 "ASP " " CA " " " 6 0 1 C2 
    3985 14 -13.8011 -3.02866 12.6623 555 " " " " A 2 0 0 "ASP " " C  " " " 6 0 1 C2 
    3986 23 -14.4603 -2.52737 11.7457 555 " " " " A 70 0 0 "ASP " " O  " " " 8 0 1 C2 
    3987 14 -14.276 -2.18781 14.9215 555 " " " " A 2 0 0 "ASP " " CB " " " 6 0 1 C2 
    3988 14 -14.8771 -2.3458 16.308 555 " " " " A 2 0 0 "ASP " " CG " " " 6 0 1 C2 
    3989 23 -15.7007 -3.21835 16.4757 555 " " " " A 70 0 0 "ASP " " OD1" " " 8 0 1 C2 
    3990 23 -14.537 -1.46162 17.1813 555 " " " " A 70 0 0 "ASP " " OD2" " " 8 0 1 C2 
    3991 40 -12.4739 -3.27985 12.5755 556 " " " " A 43 0 0 "SER " " N  " " " 7 0 1 C2 
    3992 14 -11.6917 -3.04335 11.3271 556 " " " " A 2 0 0 "SER " " CA " " " 6 0 1 C2 
    3993 14 -11.927 -4.00422 10.1381 556 " " " " A 2 0 0 "SER " " C  " " " 6 0 1 C2 
    3994 23 -11.5464 -3.705 8.98815 556 " " " " A 70 0 0 "SER " " O  " " " 8 0 1 C2 
    3995 14 -10.1361 -3.1007 11.6473 556 " " " " A 2 0 0 "SER " " CB " " " 6 0 1 C2 
    3996 23 -9.73624 -4.40142 12.0697 556 " " " " A 70 0 0 "SER " " OG " " " 8 0 1 C2 
    3997 40 -12.5886 -5.12305 10.4145 557 " " " " A 43 0 0 "ILE " " N  " " " 7 0 1 C2 
    3998 14 -13.0284 -6.04543 9.34717 557 " " " " A 2 0 0 "ILE " " CA " " " 6 0 1 C2 
    3999 14 -14.5306 -5.82337 8.96317 557 " " " " A 2 0 0 "ILE " " C  " " " 6 0 1 C2 
    4000 23 -14.9276 -5.70132 7.81835 557 " " " " A 70 0 0 "ILE " " O  " " " 8 0 1 C2 
    4001 14 -12.8856 -7.53361 9.86897 557 " " " " A 2 0 0 "ILE " " CB " " " 6 0 1 C2 
    4002 14 -11.6023 -7.78249 10.7117 557 " " " " A 2 0 0 "ILE " " CG1" " " 6 0 1 C2 
    4003 14 -13.0381 -8.50338 8.6712 557 " " " " A 2 0 0 "ILE " " CG2" " " 6 0 1 C2 
    4004 14 -10.2719 -7.62103 10.0454 557 " " " " A 2 0 0 "ILE " " CD1" " " 6 0 1 C2 
    4005 40 -15.3146 -5.69896 10.0024 558 " " " " A 43 0 0 "HIS " " N  " " " 7 0 1 C2 
    4006 14 -16.8023 -5.59111 10.0777 558 " " " " A 2 0 0 "HIS " " CA " " " 6 0 1 C2 
    4007 14 -17.2935 -4.09267 9.84279 558 " " " " A 2 0 0 "HIS " " C  " " " 6 0 1 C2 
    4008 23 -18.3592 -3.76765 10.3248 558 " " " " A 70 0 0 "HIS " " O  " " " 8 0 1 C2 
    4009 14 -17.3662 -6.09697 11.4024 558 " " " " A 2 0 0 "HIS " " CB " " " 6 0 1 C2 
    4010 14 -17.046 -7.56733 11.7463 558 " " " " A 2 0 0 "HIS " " CG " " " 6 0 1 C2 
    4011 40 -17.3197 -7.9941 13.0559 558 " " " " A 43 0 0 "HIS " " ND1" " " 7 0 1 C2 
    4012 14 -16.3669 -8.56144 11.1261 558 " " " " A 2 0 0 "HIS " " CD2" " " 6 0 1 C2 
    4013 14 -16.8244 -9.20321 13.1489 558 " " " " A 2 0 0 "HIS " " CE1" " " 6 0 1 C2 
    4014 40 -16.2236 -9.62218 11.9968 558 " " " " A 43 0 0 "HIS " " NE2" " " 7 0 1 C2 
    4015 40 -16.5373 -3.30201 9.03637 559 " " " " A 43 0 0 "SER " " N  " " " 7 0 1 C2 
    4016 14 -16.8971 -2.02375 8.5553 559 " " " " A 2 0 0 "SER " " CA " " " 6 0 1 C2 
    4017 14 -16.3568 -1.86339 7.08601 559 " " " " A 2 0 0 "SER " " C  " " " 6 0 1 C2 
    4018 23 -15.992 -0.769029 6.72676 559 " " " " A 70 0 0 "SER " " O  " " " 8 0 1 C2 
    4019 14 -16.7264 -0.921144 9.60077 559 " " " " A 2 0 0 "SER " " CB " " " 6 0 1 C2 
    4020 23 -15.4143 -0.584374 10.0319 559 " " " " A 70 0 0 "SER " " OG " " " 8 0 1 C2 
    4021 40 -16.3487 -2.94267 6.25718 560 " " " " A 43 0 0 "LEU " " N  " " " 7 0 1 C2 
    4022 14 -15.8965 -2.84719 4.87019 560 " " " " A 2 0 0 "LEU " " CA " " " 6 0 1 C2 
    4023 14 -17.0495 -2.99354 3.89938 560 " " " " A 2 0 0 "LEU " " C  " " " 6 0 1 C2 
    4024 23 -16.8964 -2.42984 2.79303 560 " " " " A 70 0 0 "LEU " " O  " " " 8 0 1 C2 
    4025 14 -14.9453 -3.97069 4.64508 560 " " " " A 2 0 0 "LEU " " CB " " " 6 0 1 C2 
    4026 14 -13.5873 -3.8539 5.3056 560 " " " " A 2 0 0 "LEU " " CG " " " 6 0 1 C2 
    4027 14 -12.7494 -5.09724 4.84068 560 " " " " A 2 0 0 "LEU " " CD1" " " 6 0 1 C2 
    4028 14 -12.9091 -2.51872 4.956 560 " " " " A 2 0 0 "LEU " " CD2" " " 6 0 1 C2 
    4029 40 -18.1579 -3.59164 4.23978 561 " " " " A 43 0 0 "PHE " " N  " " " 7 0 1 C2 
    4030 14 -19.2697 -3.92814 3.45155 561 " " " " A 2 0 0 "PHE " " CA " " " 6 0 1 C2 
    4031 14 -19.8829 -2.8216 2.60811 561 " " " " A 2 0 0 "PHE " " C  " " " 6 0 1 C2 
    4032 23 -20.1717 -3.15821 1.45536 561 " " " " A 70 0 0 "PHE " " O  " " " 8 0 1 C2 
    4033 14 -20.3841 -4.50405 4.35506 561 " " " " A 2 0 0 "PHE " " CB " " " 6 0 1 C2 
    4034 14 -21.7292 -4.96401 3.71242 561 " " " " A 2 0 0 "PHE " " CG " " " 6 0 1 C2 
    4035 14 -21.6608 -5.86413 2.60701 561 " " " " A 2 0 0 "PHE " " CD1" " " 6 0 1 C2 
    4036 14 -22.9726 -4.46183 4.06642 561 " " " " A 2 0 0 "PHE " " CD2" " " 6 0 1 C2 
    4037 14 -22.8107 -6.21757 1.90194 561 " " " " A 2 0 0 "PHE " " CE1" " " 6 0 1 C2 
    4038 14 -24.1562 -4.91706 3.45752 561 " " " " A 2 0 0 "PHE " " CE2" " " 6 0 1 C2 
    4039 14 -24.0646 -5.79153 2.37459 561 " " " " A 2 0 0 "PHE " " CZ " " " 6 0 1 C2 
    4040 40 -20.0224 -1.55282 3.05368 562 " " " " A 43 0 0 "ASP " " N  " " " 7 0 1 C2 
    4041 14 -20.7326 -0.474882 2.29741 562 " " " " A 2 0 0 "ASP " " CA " " " 6 0 1 C2 
    4042 14 -19.8181 0.0875467 1.1163 562 " " " " A 2 0 0 "ASP " " C  " " " 6 0 1 C2 
    4043 23 -20.4363 0.727559 0.248527 562 " " " " A 70 0 0 "ASP " " O  " " " 8 0 1 C2 
    4044 14 -21.2284 0.614241 3.25933 562 " " " " A 2 0 0 "ASP " " CB " " " 6 0 1 C2 
    4045 14 -20.1144 1.42398 3.94754 562 " " " " A 2 0 0 "ASP " " CG " " " 6 0 1 C2 
    4046 23 -19.2261 0.860541 4.59225 562 " " " " A 70 0 0 "ASP " " OD1" " " 8 0 1 C2 
    4047 23 -20.0087 2.57648 3.73345 562 " " " " A 70 0 0 "ASP " " OD2" " " 8 0 1 C2 
    4048 40 -18.5196 -0.169714 1.07294 563 " " " " A 43 0 0 "LYS " " N  " " " 7 0 1 C2 
    4049 14 -17.6083 0.40145 0.106477 563 " " " " A 2 0 0 "LYS " " CA " " " 6 0 1 C2 
    4050 14 -17.6906 -0.421778 -1.16236 563 " " " " A 2 0 0 "LYS " " C  " " " 6 0 1 C2 
    4051 23 -17.6805 0.112951 -2.27915 563 " " " " A 70 0 0 "LYS " " O  " " " 8 0 1 C2 
    4052 14 -16.1642 0.371883 0.673276 563 " " " " A 2 0 0 "LYS " " CB " " " 6 0 1 C2 
    4053 14 -15.9808 1.24078 1.8806 563 " " " " A 2 0 0 "LYS " " CG " " " 6 0 1 C2 
    4054 14 -16.1786 0.613404 3.2443 563 " " " " A 2 0 0 "LYS " " CD " " " 6 0 1 C2 
    4055 14 -16.08 1.76519 4.34633 563 " " " " A 2 0 0 "LYS " " CE " " " 6 0 1 C2 
    4056 40 -16.8191 1.38732 5.55328 563 " " " " A 43 0 0 "LYS " " NZ " " " 7 0 1 C2 
    4057 40 -17.681 -1.76864 -0.970299 564 " " " " A 43 0 0 "LEU " " N  " " " 7 0 1 C2 
    4058 14 -17.4047 -2.84676 -1.92723 564 " " " " A 2 0 0 "LEU " " CA " " " 6 0 1 C2 
    4059 14 -18.3892 -2.90057 -3.09579 564 " " " " A 2 0 0 "LEU " " C  " " " 6 0 1 C2 
    4060 23 -17.9486 -2.87906 -4.24118 564 " " " " A 70 0 0 "LEU " " O  " " " 8 0 1 C2 
    4061 14 -17.1591 -4.20392 -1.18481 564 " " " " A 2 0 0 "LEU " " CB " " " 6 0 1 C2 
    4062 14 -15.9385 -4.30716 -0.220143 564 " " " " A 2 0 0 "LEU " " CG " " " 6 0 1 C2 
    4063 14 -16.1397 -5.48886 0.737209 564 " " " " A 2 0 0 "LEU " " CD1" " " 6 0 1 C2 
    4064 14 -14.5204 -4.3561 -0.957282 564 " " " " A 2 0 0 "LEU " " CD2" " " 6 0 1 C2 
    4065 40 -19.7424 -2.83694 -3.01814 565 " " " " A 43 0 0 "PRO " " N  " " " 7 0 1 C2 
    4066 14 -20.6403 -2.55548 -4.10448 565 " " " " A 2 0 0 "PRO " " CA " " " 6 0 1 C2 
    4067 14 -20.5617 -1.27267 -4.84818 565 " " " " A 2 0 0 "PRO " " C  " " " 6 0 1 C2 
    4068 23 -20.8978 -1.19008 -6.0494 565 " " " " A 70 0 0 "PRO " " O  " " " 8 0 1 C2 
    4069 14 -22.0546 -2.78771 -3.51564 565 " " " " A 2 0 0 "PRO " " CB " " " 6 0 1 C2 
    4070 14 -21.8989 -2.44524 -2.0445 565 " " " " A 2 0 0 "PRO " " CG " " " 6 0 1 C2 
    4071 14 -20.4961 -2.82192 -1.7256 565 " " " " A 2 0 0 "PRO " " CD " " " 6 0 1 C2 
    4072 40 -20.1406 -0.192067 -4.18681 566 " " " " A 43 0 0 "LEU " " N  " " " 7 0 1 C2 
    4073 14 -20.0622 1.21127 -4.64615 566 " " " " A 2 0 0 "LEU " " CA " " " 6 0 1 C2 
    4074 14 -18.7545 1.51158 -5.34216 566 " " " " A 2 0 0 "LEU " " C  " " " 6 0 1 C2 
    4075 23 -18.7362 2.06611 -6.4852 566 " " " " A 70 0 0 "LEU " " O  " " " 8 0 1 C2 
    4076 14 -20.3741 2.00918 -3.3717 566 " " " " A 2 0 0 "LEU " " CB " " " 6 0 1 C2 
    4077 14 -20.3416 3.48183 -3.6294 566 " " " " A 2 0 0 "LEU " " CG " " " 6 0 1 C2 
    4078 14 -21.3275 4.05034 -4.63094 566 " " " " A 2 0 0 "LEU " " CD1" " " 6 0 1 C2 
    4079 14 -20.469 4.23156 -2.30491 566 " " " " A 2 0 0 "LEU " " CD2" " " 6 0 1 C2 
    4080 40 -17.6232 1.01983 -4.85138 567 " " " " A 43 0 0 "MET " " N  " " " 7 0 1 C2 
    4081 14 -16.2709 0.795062 -5.51712 567 " " " " A 2 0 0 "MET " " CA " " " 6 0 1 C2 
    4082 14 -16.4433 0.136315 -6.88321 567 " " " " A 2 0 0 "MET " " C  " " " 6 0 1 C2 
    4083 23 -15.7161 0.495366 -7.81058 567 " " " " A 70 0 0 "MET " " O  " " " 8 0 1 C2 
    4084 14 -15.2642 0.0750813 -4.6681 567 " " " " A 2 0 0 "MET " " CB " " " 6 0 1 C2 
    4085 14 -13.9497 -0.145453 -5.32954 567 " " " " A 2 0 0 "MET " " CG " " " 6 0 1 C2 
    4086 52 -12.7092 -0.938107 -4.27105 567 " " " " A 13 0 0 "MET " " SD " " " 16 0 1 C2 
    4087 14 -11.2355 -0.0721842 -5.0895 567 " " " " A 2 0 0 "MET " " CE " " " 6 0 1 C2 
    4088 40 -17.3421 -0.837891 -6.9106 568 " " " " A 43 0 0 "ALA " " N  " " " 7 0 1 C2 
    4089 14 -17.5528 -1.67628 -8.12758 568 " " " " A 2 0 0 "ALA " " CA " " " 6 0 1 C2 
    4090 14 -18.2418 -0.820485 -9.22354 568 " " " " A 2 0 0 "ALA " " C  " " " 6 0 1 C2 
    4091 23 -17.6745 -0.729964 -10.3271 568 " " " " A 70 0 0 "ALA " " O  " " " 8 0 1 C2 
    4092 14 -18.3624 -2.87913 -7.82583 568 " " " " A 2 0 0 "ALA " " CB " " " 6 0 1 C2 
    4093 40 -19.3438 -0.226619 -8.85437 569 " " " " A 43 0 0 "LEU " " N  " " " 7 0 1 C2 
    4094 14 -20.1593 0.61978 -9.70589 569 " " " " A 2 0 0 "LEU " " CA " " " 6 0 1 C2 
    4095 14 -19.3948 1.77877 -10.2597 569 " " " " A 2 0 0 "LEU " " C  " " " 6 0 1 C2 
    4096 23 -19.4824 2.08596 -11.4471 569 " " " " A 70 0 0 "LEU " " O  " " " 8 0 1 C2 
    4097 14 -21.3975 0.96656 -8.81465 569 " " " " A 2 0 0 "LEU " " CB " " " 6 0 1 C2 
    4098 14 -22.6907 1.53237 -9.452 569 " " " " A 2 0 0 "LEU " " CG " " " 6 0 1 C2 
    4099 14 -23.3642 0.517119 -10.3995 569 " " " " A 2 0 0 "LEU " " CD1" " " 6 0 1 C2 
    4100 14 -23.6784 2.02733 -8.41901 569 " " " " A 2 0 0 "LEU " " CD2" " " 6 0 1 C2 
    4101 40 -18.5345 2.47856 -9.48396 570 " " " " A 43 0 0 "ILE " " N  " " " 7 0 1 C2 
    4102 14 -17.6131 3.54385 -9.94146 570 " " " " A 2 0 0 "ILE " " CA " " " 6 0 1 C2 
    4103 14 -16.5316 2.93925 -10.88 570 " " " " A 2 0 0 "ILE " " C  " " " 6 0 1 C2 
    4104 23 -16.4082 3.51519 -11.8968 570 " " " " A 70 0 0 "ILE " " O  " " " 8 0 1 C2 
    4105 14 -16.9581 4.219 -8.69835 570 " " " " A 2 0 0 "ILE " " CB " " " 6 0 1 C2 
    4106 14 -18.0036 4.91459 -7.86498 570 " " " " A 2 0 0 "ILE " " CG1" " " 6 0 1 C2 
    4107 14 -15.9858 5.3852 -9.22177 570 " " " " A 2 0 0 "ILE " " CG2" " " 6 0 1 C2 
    4108 14 -17.5926 5.10212 -6.46229 570 " " " " A 2 0 0 "ILE " " CD1" " " 6 0 1 C2 
    4109 40 -15.7714 1.9042 -10.5543 571 " " " " A 43 0 0 "LEU " " N  " " " 7 0 1 C2 
    4110 14 -14.7266 1.37073 -11.3983 571 " " " " A 2 0 0 "LEU " " CA " " " 6 0 1 C2 
    4111 14 -15.2078 1.06036 -12.8232 571 " " " " A 2 0 0 "LEU " " C  " " " 6 0 1 C2 
    4112 23 -14.5961 1.55044 -13.8445 571 " " " " A 70 0 0 "LEU " " O  " " " 8 0 1 C2 
    4113 14 -14.1061 0.144062 -10.706 571 " " " " A 2 0 0 "LEU " " CB " " " 6 0 1 C2 
    4114 14 -13.1509 0.451955 -9.59521 571 " " " " A 2 0 0 "LEU " " CG " " " 6 0 1 C2 
    4115 14 -12.7384 -0.919734 -8.92923 571 " " " " A 2 0 0 "LEU " " CD1" " " 6 0 1 C2 
    4116 14 -11.8574 1.18873 -9.99478 571 " " " " A 2 0 0 "LEU " " CD2" " " 6 0 1 C2 
    4117 40 -16.3232 0.324727 -12.9731 572 " " " " A 43 0 0 "ILE " " N  " " " 7 0 1 C2 
    4118 14 -16.925 0.0631746 -14.2334 572 " " " " A 2 0 0 "ILE " " CA " " " 6 0 1 C2 
    4119 14 -17.3146 1.3636 -14.962 572 " " " " A 2 0 0 "ILE " " C  " " " 6 0 1 C2 
    4120 23 -16.814 1.6159 -16.0561 572 " " " " A 70 0 0 "ILE " " O  " " " 8 0 1 C2 
    4121 14 -18.2832 -0.811978 -14.0048 572 " " " " A 2 0 0 "ILE " " CB " " " 6 0 1 C2 
    4122 14 -18.0335 -2.09147 -13.1532 572 " " " " A 2 0 0 "ILE " " CG1" " " 6 0 1 C2 
    4123 14 -18.9582 -1.11338 -15.3227 572 " " " " A 2 0 0 "ILE " " CG2" " " 6 0 1 C2 
    4124 14 -19.3213 -2.62724 -12.5397 572 " " " " A 2 0 0 "ILE " " CD1" " " 6 0 1 C2 
    4125 40 -18.1363 2.26254 -14.3111 573 " " " " A 43 0 0 "VAL " " N  " " " 7 0 1 C2 
    4126 14 -18.7466 3.43649 -14.9508 573 " " " " A 2 0 0 "VAL " " CA " " " 6 0 1 C2 
    4127 14 -17.7025 4.52269 -15.31 573 " " " " A 2 0 0 "VAL " " C  " " " 6 0 1 C2 
    4128 23 -17.9462 5.14176 -16.3223 573 " " " " A 70 0 0 "VAL " " O  " " " 8 0 1 C2 
    4129 14 -19.9097 3.87856 -14.0536 573 " " " " A 2 0 0 "VAL " " CB " " " 6 0 1 C2 
    4130 14 -20.476 5.20366 -14.4834 573 " " " " A 2 0 0 "VAL " " CG1" " " 6 0 1 C2 
    4131 14 -21.0082 2.6899 -13.9175 573 " " " " A 2 0 0 "VAL " " CG2" " " 6 0 1 C2 
    4132 40 -16.6303 4.64623 -14.5592 574 " " " " A 43 0 0 "THR " " N  " " " 7 0 1 C2 
    4133 14 -15.6357 5.63903 -14.9115 574 " " " " A 2 0 0 "THR " " CA " " " 6 0 1 C2 
    4134 14 -14.6549 5.07705 -16.0118 574 " " " " A 2 0 0 "THR " " C  " " " 6 0 1 C2 
    4135 23 -14.2379 5.87827 -16.8785 574 " " " " A 70 0 0 "THR " " O  " " " 8 0 1 C2 
    4136 14 -14.8454 5.92181 -13.5615 574 " " " " A 2 0 0 "THR " " CB " " " 6 0 1 C2 
    4137 23 -14.3082 4.71513 -13.0032 574 " " " " A 70 0 0 "THR " " OG1" " " 8 0 1 C2 
    4138 14 -15.6169 6.79374 -12.5563 574 " " " " A 2 0 0 "THR " " CG2" " " 6 0 1 C2 
    4139 40 -14.2868 3.73071 -16.09 575 " " " " A 43 0 0 "THR " " N  " " " 7 0 1 C2 
    4140 14 -13.2891 3.23643 -16.999 575 " " " " A 2 0 0 "THR " " CA " " " 6 0 1 C2 
    4141 14 -13.9873 2.9272 -18.3172 575 " " " " A 2 0 0 "THR " " C  " " " 6 0 1 C2 
    4142 23 -13.2967 3.03805 -19.37 575 " " " " A 70 0 0 "THR " " O  " " " 8 0 1 C2 
    4143 14 -12.5079 1.99017 -16.3552 575 " " " " A 2 0 0 "THR " " CB " " " 6 0 1 C2 
    4144 23 -13.3626 0.980714 -16.137 575 " " " " A 70 0 0 "THR " " OG1" " " 8 0 1 C2 
    4145 14 -11.7024 2.35874 -15.0685 575 " " " " A 2 0 0 "THR " " CG2" " " 6 0 1 C2 
    4146 40 -15.2047 2.40133 -18.2769 576 " " " " A 43 0 0 "THR " " N  " " " 7 0 1 C2 
    4147 14 -15.9105 1.96422 -19.565 576 " " " " A 2 0 0 "THR " " CA " " " 6 0 1 C2 
    4148 14 -16.0012 3.08977 -20.5876 576 " " " " A 2 0 0 "THR " " C  " " " 6 0 1 C2 
    4149 23 -15.8441 2.87571 -21.768 576 " " " " A 70 0 0 "THR " " O  " " " 8 0 1 C2 
    4150 14 -17.2972 1.27908 -19.2179 576 " " " " A 2 0 0 "THR " " CB " " " 6 0 1 C2 
    4151 23 -18.0175 2.11903 -18.3625 576 " " " " A 70 0 0 "THR " " OG1" " " 8 0 1 C2 
    4152 14 -17.0314 -0.119844 -18.6762 576 " " " " A 2 0 0 "THR " " CG2" " " 6 0 1 C2 
    4153 40 -16.3734 4.27655 -20.2337 577 " " " " A 43 0 0 "VAL " " N  " " " 7 0 1 C2 
    4154 14 -16.657 5.41894 -21.1519 577 " " " " A 2 0 0 "VAL " " CA " " " 6 0 1 C2 
    4155 14 -15.3925 6.04664 -21.7941 577 " " " " A 2 0 0 "VAL " " C  " " " 6 0 1 C2 
    4156 23 -15.5334 6.75346 -22.8064 577 " " " " A 70 0 0 "VAL " " O  " " " 8 0 1 C2 
    4157 14 -17.3927 6.39794 -20.3161 577 " " " " A 2 0 0 "VAL " " CB " " " 6 0 1 C2 
    4158 14 -18.8559 5.88859 -20.0476 577 " " " " A 2 0 0 "VAL " " CG1" " " 6 0 1 C2 
    4159 14 -16.7415 6.87983 -18.9691 577 " " " " A 2 0 0 "VAL " " CG2" " " 6 0 1 C2 
    4160 40 -14.2485 5.63775 -21.2687 578 " " " " A 43 0 0 "LEU " " N  " " " 7 0 1 C2 
    4161 14 -12.9259 5.96547 -21.7432 578 " " " " A 2 0 0 "LEU " " CA " " " 6 0 1 C2 
    4162 14 -12.4011 4.92646 -22.7971 578 " " " " A 2 0 0 "LEU " " C  " " " 6 0 1 C2 
    4163 23 -11.7899 5.30896 -23.773 578 " " " " A 70 0 0 "LEU " " O  " " " 8 0 1 C2 
    4164 14 -12.0113 6.04809 -20.5044 578 " " " " A 2 0 0 "LEU " " CB " " " 6 0 1 C2 
    4165 14 -12.1679 7.22088 -19.482 578 " " " " A 2 0 0 "LEU " " CG " " " 6 0 1 C2 
    4166 14 -11.3037 7.02453 -18.2643 578 " " " " A 2 0 0 "LEU " " CD1" " " 6 0 1 C2 
    4167 14 -11.8881 8.57088 -20.1584 578 " " " " A 2 0 0 "LEU " " CD2" " " 6 0 1 C2 
    4168 40 -12.669 3.58723 -22.6839 579 " " " " A 43 0 0 "MET " " N  " " " 7 0 1 C2 
    4169 14 -12.3885 2.54924 -23.6116 579 " " " " A 2 0 0 "MET " " CA " " " 6 0 1 C2 
    4170 14 -13.3486 2.7536 -24.7588 579 " " " " A 2 0 0 "MET " " C  " " " 6 0 1 C2 
    4171 23 -12.8945 2.52013 -25.8608 579 " " " " A 70 0 0 "MET " " O  " " " 8 0 1 C2 
    4172 14 -12.6708 1.15968 -23.0413 579 " " " " A 2 0 0 "MET " " CB " " " 6 0 1 C2 
    4173 14 -11.6302 0.771108 -22.058 579 " " " " A 2 0 0 "MET " " CG " " " 6 0 1 C2 
    4174 52 -11.807 -0.893588 -21.3148 579 " " " " A 13 0 0 "MET " " SD " " " 16 0 1 C2 
    4175 14 -12.5031 -0.513208 -19.7356 579 " " " " A 2 0 0 "MET " " CE " " " 6 0 1 C2 
    4176 40 -14.6125 3.19506 -24.4923 580 " " " " A 43 0 0 "PHE " " N  " " " 7 0 1 C2 
    4177 14 -15.6522 3.52218 -25.5064 580 " " " " A 2 0 0 "PHE " " CA " " " 6 0 1 C2 
    4178 14 -15.1538 4.3926 -26.6362 580 " " " " A 2 0 0 "PHE " " C  " " " 6 0 1 C2 
    4179 23 -15.4114 4.14818 -27.7976 580 " " " " A 70 0 0 "PHE " " O  " " " 8 0 1 C2 
    4180 14 -16.9563 3.98239 -24.8173 580 " " " " A 2 0 0 "PHE " " CB " " " 6 0 1 C2 
    4181 14 -18.1258 4.54937 -25.6303 580 " " " " A 2 0 0 "PHE " " CG " " " 6 0 1 C2 
    4182 14 -18.7876 3.8051 -26.5687 580 " " " " A 2 0 0 "PHE " " CD1" " " 6 0 1 C2 
    4183 14 -18.5915 5.82764 -25.2742 580 " " " " A 2 0 0 "PHE " " CD2" " " 6 0 1 C2 
    4184 14 -19.8881 4.26253 -27.3036 580 " " " " A 2 0 0 "PHE " " CE1" " " 6 0 1 C2 
    4185 14 -19.6326 6.39668 -26.0481 580 " " " " A 2 0 0 "PHE " " CE2" " " 6 0 1 C2 
    4186 14 -20.3133 5.55783 -27.0209 580 " " " " A 2 0 0 "PHE " " CZ " " " 6 0 1 C2 
    4187 40 -14.4732 5.52767 -26.3415 581 " " " " A 43 0 0 "LEU " " N  " " " 7 0 1 C2 
    4188 14 -14.0702 6.56224 -27.4084 581 " " " " A 2 0 0 "LEU " " CA " " " 6 0 1 C2 
    4189 14 -12.8041 6.10677 -28.0643 581 " " " " A 2 0 0 "LEU " " C  " " " 6 0 1 C2 
    4190 23 -12.6011 6.31955 -29.2799 581 " " " " A 70 0 0 "LEU " " O  " " " 8 0 1 C2 
    4191 14 -13.8204 7.9599 -26.7382 581 " " " " A 2 0 0 "LEU " " CB " " " 6 0 1 C2 
    4192 14 -14.9472 8.40736 -25.6781 581 " " " " A 2 0 0 "LEU " " CG " " " 6 0 1 C2 
    4193 14 -14.4008 9.41776 -24.6692 581 " " " " A 2 0 0 "LEU " " CD1" " " 6 0 1 C2 
    4194 14 -16.1271 9.12876 -26.44 581 " " " " A 2 0 0 "LEU " " CD2" " " 6 0 1 C2 
    4195 40 -11.9837 5.32314 -27.3423 582 " " " " A 43 0 0 "ALA " " N  " " " 7 0 1 C2 
    4196 14 -10.7734 4.68374 -27.8515 582 " " " " A 2 0 0 "ALA " " CA " " " 6 0 1 C2 
    4197 14 -11.1162 3.66874 -28.9737 582 " " " " A 2 0 0 "ALA " " C  " " " 6 0 1 C2 
    4198 23 -10.4845 3.64893 -30.0467 582 " " " " A 70 0 0 "ALA " " O  " " " 8 0 1 C2 
    4199 14 -10.0801 3.8309 -26.701 582 " " " " A 2 0 0 "ALA " " CB " " " 6 0 1 C2 
    4200 40 -12.0665 2.73787 -28.7401 583 " " " " A 43 0 0 "PHE " " N  " " " 7 0 1 C2 
    4201 14 -12.3238 1.5903 -29.5969 583 " " " " A 2 0 0 "PHE " " CA " " " 6 0 1 C2 
    4202 14 -13.4146 1.89064 -30.512 583 " " " " A 2 0 0 "PHE " " C  " " " 6 0 1 C2 
    4203 23 -13.3848 1.27322 -31.5996 583 " " " " A 70 0 0 "PHE " " O  " " " 8 0 1 C2 
    4204 14 -12.7839 0.496524 -28.7051 583 " " " " A 2 0 0 "PHE " " CB " " " 6 0 1 C2 
    4205 14 -11.6864 -0.0571132 -27.7768 583 " " " " A 2 0 0 "PHE " " CG " " " 6 0 1 C2 
    4206 14 -10.3108 -0.091519 -28.1989 583 " " " " A 2 0 0 "PHE " " CD1" " " 6 0 1 C2 
    4207 14 -12.0104 -0.557931 -26.4867 583 " " " " A 2 0 0 "PHE " " CD2" " " 6 0 1 C2 
    4208 14 -9.37456 -0.627183 -27.3078 583 " " " " A 2 0 0 "PHE " " CE1" " " 6 0 1 C2 
    4209 14 -10.9611 -0.90169 -25.5873 583 " " " " A 2 0 0 "PHE " " CE2" " " 6 0 1 C2 
    4210 14 -9.66613 -0.885146 -25.9775 583 " " " " A 2 0 0 "PHE " " CZ " " " 6 0 1 C2 
    4211 40 -14.282 2.88855 -30.2367 584 " " " " A 43 0 0 "GLY " " N  " " " 7 0 1 C2 
    4212 14 -15.4087 3.27624 -30.9557 584 " " " " A 2 0 0 "GLY " " CA " " " 6 0 1 C2 
    4213 14 -16.386 2.1078 -31.0866 584 " " " " A 2 0 0 "GLY " " C  " " " 6 0 1 C2 
    4214 23 -16.7206 1.7337 -32.1643 584 " " " " A 70 0 0 "GLY " " O  " " " 8 0 1 C2 
    4215 40 -16.7578 1.48659 -29.9676 585 " " " " A 43 0 0 "SER " " N  " " " 7 0 1 C2 
    4216 14 -17.5703 0.310055 -29.825 585 " " " " A 2 0 0 "SER " " CA " " " 6 0 1 C2 
    4217 14 -17.7449 0.0781359 -28.2833 585 " " " " A 2 0 0 "SER " " C  " " " 6 0 1 C2 
    4218 23 -16.8988 0.565301 -27.5495 585 " " " " A 70 0 0 "SER " " O  " " " 8 0 1 C2 
    4219 14 -16.9136 -0.861641 -30.6662 585 " " " " A 2 0 0 "SER " " CB " " " 6 0 1 C2 
    4220 23 -15.6225 -1.37808 -30.4121 585 " " " " A 70 0 0 "SER " " OG " " " 8 0 1 C2 
    4221 40 -18.8516 -0.568439 -27.9741 586 " " " " A 43 0 0 "VAL " " N  " " " 7 0 1 C2 
    4222 14 -19.4746 -0.675928 -26.682 586 " " " " A 2 0 0 "VAL " " CA " " " 6 0 1 C2 
    4223 14 -19.3207 -1.93779 -25.8793 586 " " " " A 2 0 0 "VAL " " C  " " " 6 0 1 C2 
    4224 23 -19.6795 -1.96677 -24.6916 586 " " " " A 70 0 0 "VAL " " O  " " " 8 0 1 C2 
    4225 14 -20.9842 -0.385915 -26.8522 586 " " " " A 2 0 0 "VAL " " CB " " " 6 0 1 C2 
    4226 14 -21.2659 0.888225 -27.7489 586 " " " " A 2 0 0 "VAL " " CG1" " " 6 0 1 C2 
    4227 14 -21.9884 -1.51401 -27.2954 586 " " " " A 2 0 0 "VAL " " CG2" " " 6 0 1 C2 
    4228 40 -18.8566 -3.02848 -26.5267 587 " " " " A 43 0 0 "VAL " " N  " " " 7 0 1 C2 
    4229 14 -18.8251 -4.40195 -26.0539 587 " " " " A 2 0 0 "VAL " " CA " " " 6 0 1 C2 
    4230 14 -17.4685 -4.73654 -25.4009 587 " " " " A 2 0 0 "VAL " " C  " " " 6 0 1 C2 
    4231 23 -17.3404 -5.30023 -24.3209 587 " " " " A 70 0 0 "VAL " " O  " " " 8 0 1 C2 
    4232 14 -19.3265 -5.37437 -27.2376 587 " " " " A 2 0 0 "VAL " " CB " " " 6 0 1 C2 
    4233 14 -19.2773 -6.89489 -26.8834 587 " " " " A 2 0 0 "VAL " " CG1" " " 6 0 1 C2 
    4234 14 -20.7661 -5.02715 -27.9454 587 " " " " A 2 0 0 "VAL " " CG2" " " 6 0 1 C2 
    4235 40 -16.4249 -4.31309 -26.0901 588 " " " " A 43 0 0 "LEU " " N  " " " 7 0 1 C2 
    4236 14 -15.0275 -4.24782 -25.5731 588 " " " " A 2 0 0 "LEU " " CA " " " 6 0 1 C2 
    4237 14 -14.9271 -3.7417 -24.0965 588 " " " " A 2 0 0 "LEU " " C  " " " 6 0 1 C2 
    4238 23 -14.3649 -4.52118 -23.3305 588 " " " " A 70 0 0 "LEU " " O  " " " 8 0 1 C2 
    4239 14 -14.058 -3.61995 -26.6277 588 " " " " A 2 0 0 "LEU " " CB " " " 6 0 1 C2 
    4240 14 -13.654 -4.35906 -27.8707 588 " " " " A 2 0 0 "LEU " " CG " " " 6 0 1 C2 
    4241 14 -13.0974 -3.46464 -28.986 588 " " " " A 2 0 0 "LEU " " CD1" " " 6 0 1 C2 
    4242 14 -12.7817 -5.58159 -27.6087 588 " " " " A 2 0 0 "LEU " " CD2" " " 6 0 1 C2 
    4243 40 -15.4227 -2.4759 -23.7261 589 " " " " A 43 0 0 "PRO " " N  " " " 7 0 1 C2 
    4244 14 -15.5709 -2.02137 -22.341 589 " " " " A 2 0 0 "PRO " " CA " " " 6 0 1 C2 
    4245 14 -15.9601 -3.02287 -21.3189 589 " " " " A 2 0 0 "PRO " " C  " " " 6 0 1 C2 
    4246 23 -15.3047 -3.00755 -20.277 589 " " " " A 70 0 0 "PRO " " O  " " " 8 0 1 C2 
    4247 14 -16.5621 -0.875207 -22.4028 589 " " " " A 2 0 0 "PRO " " CB " " " 6 0 1 C2 
    4248 14 -16.3569 -0.279184 -23.742 589 " " " " A 2 0 0 "PRO " " CG " " " 6 0 1 C2 
    4249 14 -15.8859 -1.41811 -24.5763 589 " " " " A 2 0 0 "PRO " " CD " " " 6 0 1 C2 
    4250 40 -16.9302 -3.85116 -21.6442 590 " " " " A 43 0 0 "ILE " " N  " " " 7 0 1 C2 
    4251 14 -17.5577 -4.69892 -20.6058 590 " " " " A 2 0 0 "ILE " " CA " " " 6 0 1 C2 
    4252 14 -16.893 -6.06935 -20.5577 590 " " " " A 2 0 0 "ILE " " C  " " " 6 0 1 C2 
    4253 23 -16.8853 -6.63982 -19.4943 590 " " " " A 70 0 0 "ILE " " O  " " " 8 0 1 C2 
    4254 14 -19.0546 -4.85341 -20.9827 590 " " " " A 2 0 0 "ILE " " CB " " " 6 0 1 C2 
    4255 14 -19.7138 -3.54285 -21.6645 590 " " " " A 2 0 0 "ILE " " CG1" " " 6 0 1 C2 
    4256 14 -19.8492 -5.36081 -19.8645 590 " " " " A 2 0 0 "ILE " " CG2" " " 6 0 1 C2 
    4257 14 -19.8839 -2.35861 -20.614 590 " " " " A 2 0 0 "ILE " " CD1" " " 6 0 1 C2 
    4258 40 -16.3056 -6.51928 -21.6886 591 " " " " A 43 0 0 "LYS " " N  " " " 7 0 1 C2 
    4259 14 -15.3594 -7.66492 -21.8242 591 " " " " A 2 0 0 "LYS " " CA " " " 6 0 1 C2 
    4260 14 -14.1058 -7.40009 -20.997 591 " " " " A 2 0 0 "LYS " " C  " " " 6 0 1 C2 
    4261 23 -13.6187 -8.2752 -20.3345 591 " " " " A 70 0 0 "LYS " " O  " " " 8 0 1 C2 
    4262 14 -15.0125 -7.85506 -23.2856 591 " " " " A 2 0 0 "LYS " " CB " " " 6 0 1 C2 
    4263 14 -13.9328 -8.99966 -23.5979 591 " " " " A 2 0 0 "LYS " " CG " " " 6 0 1 C2 
    4264 14 -12.4301 -8.79445 -23.398 591 " " " " A 2 0 0 "LYS " " CD " " " 6 0 1 C2 
    4265 14 -12.013 -7.38034 -23.8706 591 " " " " A 2 0 0 "LYS " " CE " " " 6 0 1 C2 
    4266 40 -10.5799 -7.26889 -24.1447 591 " " " " A 43 0 0 "LYS " " NZ " " " 7 0 1 C2 
    4267 40 -13.6871 -6.14849 -20.9169 592 " " " " A 43 0 0 "ALA " " N  " " " 7 0 1 C2 
    4268 14 -12.5031 -5.68119 -20.2144 592 " " " " A 2 0 0 "ALA " " CA " " " 6 0 1 C2 
    4269 14 -12.6952 -5.63872 -18.6493 592 " " " " A 2 0 0 "ALA " " C  " " " 6 0 1 C2 
    4270 23 -11.9605 -6.09504 -17.8426 592 " " " " A 70 0 0 "ALA " " O  " " " 8 0 1 C2 
    4271 14 -12.0965 -4.27791 -20.6314 592 " " " " A 2 0 0 "ALA " " CB " " " 6 0 1 C2 
    4272 40 -13.9482 -5.21201 -18.2683 593 " " " " A 43 0 0 "ALA " " N  " " " 7 0 1 C2 
    4273 14 -14.569 -5.26894 -16.9123 593 " " " " A 2 0 0 "ALA " " CA " " " 6 0 1 C2 
    4274 14 -14.7105 -6.7374 -16.42 593 " " " " A 2 0 0 "ALA " " C  " " " 6 0 1 C2 
    4275 23 -14.313 -7.02707 -15.2753 593 " " " " A 70 0 0 "ALA " " O  " " " 8 0 1 C2 
    4276 14 -15.85 -4.4984 -16.9564 593 " " " " A 2 0 0 "ALA " " CB " " " 6 0 1 C2 
    4277 40 -15.1966 -7.61676 -17.2726 594 " " " " A 43 0 0 "LEU " " N  " " " 7 0 1 C2 
    4278 14 -15.5359 -8.97037 -16.8916 594 " " " " A 2 0 0 "LEU " " CA " " " 6 0 1 C2 
    4279 14 -14.2496 -9.8501 -16.77 594 " " " " A 2 0 0 "LEU " " C  " " " 6 0 1 C2 
    4280 23 -14.0934 -10.634 -15.8219 594 " " " " A 70 0 0 "LEU " " O  " " " 8 0 1 C2 
    4281 14 -16.563 -9.52437 -17.8792 594 " " " " A 2 0 0 "LEU " " CB " " " 6 0 1 C2 
    4282 14 -17.974 -9.09467 -17.5377 594 " " " " A 2 0 0 "LEU " " CG " " " 6 0 1 C2 
    4283 14 -18.8776 -9.48243 -18.7365 594 " " " " A 2 0 0 "LEU " " CD1" " " 6 0 1 C2 
    4284 14 -18.4531 -9.77933 -16.2471 594 " " " " A 2 0 0 "LEU " " CD2" " " 6 0 1 C2 
    4285 40 -13.2479 -9.64669 -17.6533 595 " " " " A 43 0 0 "MET " " N  " " " 7 0 1 C2 
    4286 14 -11.8695 -10.1785 -17.453 595 " " " " A 2 0 0 "MET " " CA " " " 6 0 1 C2 
    4287 14 -11.2085 -9.60542 -16.1963 595 " " " " A 2 0 0 "MET " " C  " " " 6 0 1 C2 
    4288 23 -10.5652 -10.2987 -15.5218 595 " " " " A 70 0 0 "MET " " O  " " " 8 0 1 C2 
    4289 14 -11.0182 -9.96935 -18.7224 595 " " " " A 2 0 0 "MET " " CB " " " 6 0 1 C2 
    4290 14 -11.3821 -10.9212 -19.8123 595 " " " " A 2 0 0 "MET " " CG " " " 6 0 1 C2 
    4291 52 -11.2301 -12.7063 -19.5596 595 " " " " A 13 0 0 "MET " " SD " " " 16 0 1 C2 
    4292 14 -11.8042 -13.458 -21.135 595 " " " " A 2 0 0 "MET " " CE " " " 6 0 1 C2 
    4293 40 -11.4344 -8.36904 -15.8221 596 " " " " A 43 0 0 "SER " " N  " " " 7 0 1 C2 
    4294 14 -10.9143 -7.72091 -14.5842 596 " " " " A 2 0 0 "SER " " CA " " " 6 0 1 C2 
    4295 14 -11.4444 -8.22722 -13.2352 596 " " " " A 2 0 0 "SER " " C  " " " 6 0 1 C2 
    4296 23 -10.7166 -8.38286 -12.265 596 " " " " A 70 0 0 "SER " " O  " " " 8 0 1 C2 
    4297 14 -11.0839 -6.19162 -14.5054 596 " " " " A 2 0 0 "SER " " CB " " " 6 0 1 C2 
    4298 23 -10.2765 -5.58735 -15.5145 596 " " " " A 70 0 0 "SER " " OG " " " 8 0 1 C2 
    4299 40 -12.7088 -8.63659 -13.3455 597 " " " " A 43 0 0 "ALA " " N  " " " 7 0 1 C2 
    4300 14 -13.5662 -9.16844 -12.2166 597 " " " " A 2 0 0 "ALA " " CA " " " 6 0 1 C2 
    4301 14 -13.1935 -10.5809 -11.9387 597 " " " " A 2 0 0 "ALA " " C  " " " 6 0 1 C2 
    4302 23 -12.7631 -10.9127 -10.8162 597 " " " " A 70 0 0 "ALA " " O  " " " 8 0 1 C2 
    4303 14 -15.0408 -9.00159 -12.7319 597 " " " " A 2 0 0 "ALA " " CB " " " 6 0 1 C2 
    4304 40 -13.1423 -11.426 -12.9832 598 " " " " A 43 0 0 "LEU " " N  " " " 7 0 1 C2 
    4305 14 -12.5122 -12.7805 -12.9097 598 " " " " A 2 0 0 "LEU " " CA " " " 6 0 1 C2 
    4306 14 -11.0726 -12.7344 -12.3718 598 " " " " A 2 0 0 "LEU " " C  " " " 6 0 1 C2 
    4307 23 -10.8212 -13.3619 -11.3709 598 " " " " A 70 0 0 "LEU " " O  " " " 8 0 1 C2 
    4308 14 -12.6653 -13.4937 -14.191 598 " " " " A 2 0 0 "LEU " " CB " " " 6 0 1 C2 
    4309 14 -12.2215 -14.9782 -14.2874 598 " " " " A 2 0 0 "LEU " " CG " " " 6 0 1 C2 
    4310 14 -12.7669 -15.8683 -13.2834 598 " " " " A 2 0 0 "LEU " " CD1" " " 6 0 1 C2 
    4311 14 -12.4036 -15.4967 -15.676 598 " " " " A 2 0 0 "LEU " " CD2" " " 6 0 1 C2 
    4312 40 -10.2569 -11.7553 -12.7914 599 " " " " A 43 0 0 "THR " " N  " " " 7 0 1 C2 
    4313 14 -8.85716 -11.6924 -12.3791 599 " " " " A 2 0 0 "THR " " CA " " " 6 0 1 C2 
    4314 14 -8.63651 -11.3139 -10.8716 599 " " " " A 2 0 0 "THR " " C  " " " 6 0 1 C2 
    4315 23 -7.83992 -11.8284 -10.1561 599 " " " " A 70 0 0 "THR " " O  " " " 8 0 1 C2 
    4316 14 -8.10866 -10.5731 -13.1302 599 " " " " A 2 0 0 "THR " " CB " " " 6 0 1 C2 
    4317 23 -8.29475 -10.7376 -14.5042 599 " " " " A 70 0 0 "THR " " OG1" " " 8 0 1 C2 
    4318 14 -6.5945 -10.5955 -12.873 599 " " " " A 2 0 0 "THR " " CG2" " " 6 0 1 C2 
    4319 40 -9.47424 -10.3918 -10.38 600 " " " " A 43 0 0 "LEU " " N  " " " 7 0 1 C2 
    4320 14 -9.2278 -9.80642 -9.05296 600 " " " " A 2 0 0 "LEU " " CA " " " 6 0 1 C2 
    4321 14 -9.84661 -10.7585 -7.99748 600 " " " " A 2 0 0 "LEU " " C  " " " 6 0 1 C2 
    4322 23 -9.27347 -10.7798 -6.88674 600 " " " " A 70 0 0 "LEU " " O  " " " 8 0 1 C2 
    4323 14 -10.0047 -8.44291 -8.91517 600 " " " " A 2 0 0 "LEU " " CB " " " 6 0 1 C2 
    4324 14 -9.07237 -7.29083 -9.28883 600 " " " " A 2 0 0 "LEU " " CG " " " 6 0 1 C2 
    4325 14 -9.99027 -6.12051 -9.64391 600 " " " " A 2 0 0 "LEU " " CD1" " " 6 0 1 C2 
    4326 14 -8.03387 -7.06751 -8.15319 600 " " " " A 2 0 0 "LEU " " CD2" " " 6 0 1 C2 
    4327 40 -10.8755 -11.508 -8.31396 601 " " " " A 43 0 0 "GLY " " N  " " " 7 0 1 C2 
    4328 14 -11.4766 -12.6147 -7.49627 601 " " " " A 2 0 0 "GLY " " CA " " " 6 0 1 C2 
    4329 14 -10.3802 -13.6523 -7.40537 601 " " " " A 2 0 0 "GLY " " C  " " " 6 0 1 C2 
    4330 23 -9.90319 -13.9966 -6.33822 601 " " " " A 70 0 0 "GLY " " O  " " " 8 0 1 C2 
    4331 40 -9.82481 -14.1775 -8.54455 602 " " " " A 43 0 0 "SER " " N  " " " 7 0 1 C2 
    4332 14 -8.92264 -15.3104 -8.55055 602 " " " " A 2 0 0 "SER " " CA " " " 6 0 1 C2 
    4333 14 -7.54646 -14.9872 -7.90898 602 " " " " A 2 0 0 "SER " " C  " " " 6 0 1 C2 
    4334 23 -7.07084 -15.8207 -7.08553 602 " " " " A 70 0 0 "SER " " O  " " " 8 0 1 C2 
    4335 14 -8.80877 -15.9226 -9.9488 602 " " " " A 2 0 0 "SER " " CB " " " 6 0 1 C2 
    4336 23 -8.53933 -14.8606 -10.8452 602 " " " " A 70 0 0 "SER " " OG " " " 8 0 1 C2 
    4337 40 -6.89463 -13.8874 -8.25414 603 " " " " A 43 0 0 "THR " " N  " " " 7 0 1 C2 
    4338 14 -5.72897 -13.2987 -7.57078 603 " " " " A 2 0 0 "THR " " CA " " " 6 0 1 C2 
    4339 14 -5.7338 -13.171 -6.02306 603 " " " " A 2 0 0 "THR " " C  " " " 6 0 1 C2 
    4340 23 -4.87161 -13.7668 -5.35778 603 " " " " A 70 0 0 "THR " " O  " " " 8 0 1 C2 
    4341 14 -5.37539 -11.9706 -8.26663 603 " " " " A 2 0 0 "THR " " CB " " " 6 0 1 C2 
    4342 23 -4.93384 -12.2857 -9.53603 603 " " " " A 70 0 0 "THR " " OG1" " " 8 0 1 C2 
    4343 14 -4.26699 -11.0807 -7.64372 603 " " " " A 2 0 0 "THR " " CG2" " " 6 0 1 C2 
    4344 40 -6.70966 -12.3746 -5.53887 604 " " " " A 43 0 0 "MET " " N  " " " 7 0 1 C2 
    4345 14 -6.89755 -12.0205 -4.15593 604 " " " " A 2 0 0 "MET " " CA " " " 6 0 1 C2 
    4346 14 -7.29269 -13.295 -3.38587 604 " " " " A 2 0 0 "MET " " C  " " " 6 0 1 C2 
    4347 23 -6.76262 -13.5909 -2.33226 604 " " " " A 70 0 0 "MET " " O  " " " 8 0 1 C2 
    4348 14 -8.04479 -10.9527 -3.98651 604 " " " " A 2 0 0 "MET " " CB " " " 6 0 1 C2 
    4349 14 -8.26569 -10.4471 -2.58726 604 " " " " A 2 0 0 "MET " " CG " " " 6 0 1 C2 
    4350 52 -9.74516 -9.38144 -2.47641 604 " " " " A 13 0 0 "MET " " SD " " " 16 0 1 C2 
    4351 14 -9.20443 -8.13824 -3.61494 604 " " " " A 2 0 0 "MET " " CE " " " 6 0 1 C2 
    4352 40 -8.15759 -14.1075 -4.04787 605 " " " " A 43 0 0 "GLY " " N  " " " 7 0 1 C2 
    4353 14 -8.25366 -15.5993 -3.8733 605 " " " " A 2 0 0 "GLY " " CA " " " 6 0 1 C2 
    4354 14 -6.9903 -16.2964 -3.41573 605 " " " " A 2 0 0 "GLY " " C  " " " 6 0 1 C2 
    4355 23 -6.8526 -16.6158 -2.17002 605 " " " " A 70 0 0 "GLY " " O  " " " 8 0 1 C2 
    4356 40 -6.03028 -16.5109 -4.35117 606 " " " " A 43 0 0 "ILE " " N  " " " 7 0 1 C2 
    4357 14 -4.64655 -17.1213 -4.16391 606 " " " " A 2 0 0 "ILE " " CA " " " 6 0 1 C2 
    4358 14 -3.90618 -16.3327 -3.03391 606 " " " " A 2 0 0 "ILE " " C  " " " 6 0 1 C2 
    4359 23 -3.40159 -16.9892 -2.13746 606 " " " " A 70 0 0 "ILE " " O  " " " 8 0 1 C2 
    4360 14 -3.93121 -17.1042 -5.56881 606 " " " " A 2 0 0 "ILE " " CB " " " 6 0 1 C2 
    4361 14 -4.60964 -17.8912 -6.69115 606 " " " " A 2 0 0 "ILE " " CG1" " " 6 0 1 C2 
    4362 14 -2.56095 -17.6148 -5.37067 606 " " " " A 2 0 0 "ILE " " CG2" " " 6 0 1 C2 
    4363 14 -4.21481 -17.382 -8.12618 606 " " " " A 2 0 0 "ILE " " CD1" " " 6 0 1 C2 
    4364 40 -3.8642 -14.9749 -2.95017 607 " " " " A 43 0 0 "LEU " " N  " " " 7 0 1 C2 
    4365 14 -3.21158 -14.2635 -1.88995 607 " " " " A 2 0 0 "LEU " " CA " " " 6 0 1 C2 
    4366 14 -3.86304 -14.5683 -0.539284 607 " " " " A 2 0 0 "LEU " " C  " " " 6 0 1 C2 
    4367 23 -3.11126 -15.1004 0.244054 607 " " " " A 70 0 0 "LEU " " O  " " " 8 0 1 C2 
    4368 14 -3.35983 -12.7413 -2.08321 607 " " " " A 2 0 0 "LEU " " CB " " " 6 0 1 C2 
    4369 14 -2.50371 -12.1687 -3.25065 607 " " " " A 2 0 0 "LEU " " CG " " " 6 0 1 C2 
    4370 14 -2.81678 -10.623 -3.41794 607 " " " " A 2 0 0 "LEU " " CD1" " " 6 0 1 C2 
    4371 14 -1.10063 -12.3416 -2.95898 607 " " " " A 2 0 0 "LEU " " CD2" " " 6 0 1 C2 
    4372 40 -5.13684 -14.3347 -0.31437 608 " " " " A 43 0 0 "THR " " N  " " " 7 0 1 C2 
    4373 14 -5.76234 -14.6624 0.955564 608 " " " " A 2 0 0 "THR " " CA " " " 6 0 1 C2 
    4374 14 -5.66832 -16.1315 1.28578 608 " " " " A 2 0 0 "THR " " C  " " " 6 0 1 C2 
    4375 23 -5.77692 -16.5205 2.47179 608 " " " " A 70 0 0 "THR " " O  " " " 8 0 1 C2 
    4376 14 -7.21358 -14.1426 1.01986 608 " " " " A 2 0 0 "THR " " CB " " " 6 0 1 C2 
    4377 23 -7.98721 -14.9343 0.107766 608 " " " " A 70 0 0 "THR " " OG1" " " 8 0 1 C2 
    4378 14 -7.57977 -12.6455 0.979688 608 " " " " A 2 0 0 "THR " " CG2" " " 6 0 1 C2 
    4379 40 -5.61098 -17.0977 0.381511 609 " " " " A 43 0 0 "TRP " " N  " " " 7 0 1 C2 
    4380 14 -5.28472 -18.5325 0.747924 609 " " " " A 2 0 0 "TRP " " CA " " " 6 0 1 C2 
    4381 14 -3.82234 -18.7826 1.21258 609 " " " " A 2 0 0 "TRP " " C  " " " 6 0 1 C2 
    4382 23 -3.58841 -19.6066 2.09311 609 " " " " A 70 0 0 "TRP " " O  " " " 8 0 1 C2 
    4383 14 -5.524 -19.291 -0.608929 609 " " " " A 2 0 0 "TRP " " CB " " " 6 0 1 C2 
    4384 14 -5.41403 -20.7671 -0.364024 609 " " " " A 2 0 0 "TRP " " CG " " " 6 0 1 C2 
    4385 14 -6.4105 -21.4928 0.0843633 609 " " " " A 2 0 0 "TRP " " CD1" " " 6 0 1 C2 
    4386 14 -4.27136 -21.6902 -0.43711 609 " " " " A 2 0 0 "TRP " " CD2" " " 6 0 1 C2 
    4387 40 -6.05701 -22.8301 0.00945411 609 " " " " A 43 0 0 "TRP " " NE1" " " 7 0 1 C2 
    4388 14 -4.79633 -22.9997 -0.312638 609 " " " " A 2 0 0 "TRP " " CE2" " " 6 0 1 C2 
    4389 14 -2.89012 -21.5574 -0.874064 609 " " " " A 2 0 0 "TRP " " CE3" " " 6 0 1 C2 
    4390 14 -3.94392 -24.1148 -0.504723 609 " " " " A 2 0 0 "TRP " " CZ2" " " 6 0 1 C2 
    4391 14 -2.02589 -22.6386 -0.82207 609 " " " " A 2 0 0 "TRP " " CZ3" " " 6 0 1 C2 
    4392 14 -2.59417 -23.8809 -0.742795 609 " " " " A 2 0 0 "TRP " " CH2" " " 6 0 1 C2 
    4393 40 -2.89697 -17.9922 0.711275 610 " " " " A 43 0 0 "MET " " N  " " " 7 0 1 C2 
    4394 14 -1.4842 -18.1874 0.849313 610 " " " " A 2 0 0 "MET " " CA " " " 6 0 1 C2 
    4395 14 -0.891384 -17.385 1.9336 610 " " " " A 2 0 0 "MET " " C  " " " 6 0 1 C2 
    4396 23 0.025276 -17.8665 2.61027 610 " " " " A 70 0 0 "MET " " O  " " " 8 0 1 C2 
    4397 14 -0.796854 -17.8486 -0.495673 610 " " " " A 2 0 0 "MET " " CB " " " 6 0 1 C2 
    4398 14 0.690042 -18.0203 -0.645701 610 " " " " A 2 0 0 "MET " " CG " " " 6 0 1 C2 
    4399 52 1.35305 -17.5884 -2.33858 610 " " " " A 13 0 0 "MET " " SD " " " 16 0 1 C2 
    4400 14 3.21675 -17.758 -2.04999 610 " " " " A 2 0 0 "MET " " CE " " " 6 0 1 C2 
    4401 40 -1.52133 -16.2748 2.30072 611 " " " " A 43 0 0 "PHE " " N  " " " 7 0 1 C2 
    4402 14 -1.13274 -15.2942 3.22261 611 " " " " A 2 0 0 "PHE " " CA " " " 6 0 1 C2 
    4403 14 -2.20863 -15.2302 4.33944 611 " " " " A 2 0 0 "PHE " " C  " " " 6 0 1 C2 
    4404 23 -3.10409 -14.3796 4.32775 611 " " " " A 70 0 0 "PHE " " O  " " " 8 0 1 C2 
    4405 14 -0.865824 -13.9091 2.55538 611 " " " " A 2 0 0 "PHE " " CB " " " 6 0 1 C2 
    4406 14 0.343485 -13.9293 1.68223 611 " " " " A 2 0 0 "PHE " " CG " " " 6 0 1 C2 
    4407 14 1.63874 -14.0765 2.1787 611 " " " " A 2 0 0 "PHE " " CD1" " " 6 0 1 C2 
    4408 14 0.158464 -13.787 0.319721 611 " " " " A 2 0 0 "PHE " " CD2" " " 6 0 1 C2 
    4409 14 2.75791 -14.1084 1.31761 611 " " " " A 2 0 0 "PHE " " CE1" " " 6 0 1 C2 
    4410 14 1.24222 -13.897 -0.548625 611 " " " " A 2 0 0 "PHE " " CE2" " " 6 0 1 C2 
    4411 14 2.52745 -14.0934 -0.0502516 611 " " " " A 2 0 0 "PHE " " CZ " " " 6 0 1 C2 
    4412 40 -2.3295 -16.3238 5.1598 612 " " " " A 43 0 0 "VAL " " N  " " " 7 0 1 C2 
    4413 14 -3.06446 -16.4956 6.35584 612 " " " " A 2 0 0 "VAL " " CA " " " 6 0 1 C2 
    4414 14 -2.27023 -17.3628 7.39938 612 " " " " A 2 0 0 "VAL " " C  " " " 6 0 1 C2 
    4415 23 -1.87169 -16.9703 8.50667 612 " " " " A 70 0 0 "VAL " " O  " " " 8 0 1 C2 
    4416 14 -4.58741 -16.8306 6.16135 612 " " " " A 2 0 0 "VAL " " CB " " " 6 0 1 C2 
    4417 14 -4.71922 -18.0825 5.30804 612 " " " " A 2 0 0 "VAL " " CG1" " " 6 0 1 C2 
    4418 14 -5.48433 -16.9209 7.40467 612 " " " " A 2 0 0 "VAL " " CG2" " " 6 0 1 C2 
    4419 40 -2.20188 -18.6371 7.11133 613 " " " " A 43 0 0 "ASP " " N  " " " 7 0 1 C2 
    4420 14 -1.77439 -19.6644 8.09102 613 " " " " A 2 0 0 "ASP " " CA " " " 6 0 1 C2 
    4421 14 -0.40585 -20.3094 7.64604 613 " " " " A 2 0 0 "ASP " " C  " " " 6 0 1 C2 
    4422 23 -0.0397189 -21.3213 8.28893 613 " " " " A 70 0 0 "ASP " " O  " " " 8 0 1 C2 
    4423 14 -2.93552 -20.685 8.14591 613 " " " " A 2 0 0 "ASP " " CB " " " 6 0 1 C2 
    4424 14 -2.85341 -21.7344 7.07665 613 " " " " A 2 0 0 "ASP " " CG " " " 6 0 1 C2 
    4425 23 -2.55045 -21.4166 5.86343 613 " " " " A 70 0 0 "ASP " " OD1" " " 8 0 1 C2 
    4426 23 -2.96993 -22.9561 7.40677 613 " " " " A 70 0 0 "ASP " " OD2" " " 8 0 1 C2 
    4427 40 0.252125 -19.7258 6.65753 614 " " " " A 43 0 0 "GLY " " N  " " " 7 0 1 C2 
    4428 14 1.59215 -19.9343 6.25071 614 " " " " A 2 0 0 "GLY " " CA " " " 6 0 1 C2 
    4429 14 1.75777 -21.072 5.18033 614 " " " " A 2 0 0 "GLY " " C  " " " 6 0 1 C2 
    4430 23 2.7997 -21.6806 5.17607 614 " " " " A 70 0 0 "GLY " " O  " " " 8 0 1 C2 
    4431 40 0.681835 -21.3054 4.39189 615 " " " " A 43 0 0 "HIS " " N  " " " 7 0 1 C2 
    4432 14 0.672085 -22.2935 3.28256 615 " " " " A 2 0 0 "HIS " " CA " " " 6 0 1 C2 
    4433 14 1.40676 -21.479 2.19587 615 " " " " A 2 0 0 "HIS " " C  " " " 6 0 1 C2 
    4434 23 0.902874 -20.5816 1.52582 615 " " " " A 70 0 0 "HIS " " O  " " " 8 0 1 C2 
    4435 14 -0.797644 -22.5721 2.8993 615 " " " " A 2 0 0 "HIS " " CB " " " 6 0 1 C2 
    4436 14 -1.26349 -23.8545 3.46915 615 " " " " A 2 0 0 "HIS " " CG " " " 6 0 1 C2 
    4437 40 -1.67923 -23.7635 4.78403 615 " " " " A 43 0 0 "HIS " " ND1" " " 7 0 1 C2 
    4438 14 -1.51013 -25.1596 2.99202 615 " " " " A 2 0 0 "HIS " " CD2" " " 6 0 1 C2 
    4439 14 -2.21746 -24.9175 5.11599 615 " " " " A 2 0 0 "HIS " " CE1" " " 6 0 1 C2 
    4440 40 -2.07338 -25.836 4.11869 615 " " " " A 43 0 0 "HIS " " NE2" " " 7 0 1 C2 
    4441 40 2.63424 -21.9036 1.83277 616 " " " " A 43 0 0 "GLY " " N  " " " 7 0 1 C2 
    4442 14 3.38239 -21.4729 0.699209 616 " " " " A 2 0 0 "GLY " " CA " " " 6 0 1 C2 
    4443 14 4.73471 -20.9144 1.12654 616 " " " " A 2 0 0 "GLY " " C  " " " 6 0 1 C2 
    4444 23 5.63454 -20.9665 0.294208 616 " " " " A 70 0 0 "GLY " " O  " " " 8 0 1 C2 
    4445 40 4.87721 -20.6799 2.4311 617 " " " " A 43 0 0 "SER " " N  " " " 7 0 1 C2 
    4446 14 6.10795 -20.2056 3.0876 617 " " " " A 2 0 0 "SER " " CA " " " 6 0 1 C2 
    4447 14 7.2046 -21.2674 3.01873 617 " " " " A 2 0 0 "SER " " C  " " " 6 0 1 C2 
    4448 23 8.28482 -20.9487 3.43118 617 " " " " A 70 0 0 "SER " " O  " " " 8 0 1 C2 
    4449 14 5.67129 -19.8557 4.56348 617 " " " " A 2 0 0 "SER " " CB " " " 6 0 1 C2 
    4450 23 5.42861 -20.9634 5.43467 617 " " " " A 70 0 0 "SER " " OG " " " 8 0 1 C2 
    4451 40 6.95127 -22.4511 2.53687 618 " " " " A 43 0 0 "GLY " " N  " " " 7 0 1 C2 
    4452 14 7.94624 -23.5068 2.34773 618 " " " " A 2 0 0 "GLY " " CA " " " 6 0 1 C2 
    4453 14 8.6977 -23.2399 1.08777 618 " " " " A 2 0 0 "GLY " " C  " " " 6 0 1 C2 
    4454 23 9.82834 -23.6993 0.925523 618 " " " " A 70 0 0 "GLY " " O  " " " 8 0 1 C2 
    4455 40 8.19954 -22.3254 0.18238 619 " " " " A 43 0 0 "LEU " " N  " " " 7 0 1 C2 
    4456 14 8.75882 -22.1143 -1.187 619 " " " " A 2 0 0 "LEU " " CA " " " 6 0 1 C2 
    4457 14 9.37458 -20.6878 -1.2702 619 " " " " A 2 0 0 "LEU " " C  " " " 6 0 1 C2 
    4458 23 10.1881 -20.443 -2.16013 619 " " " " A 70 0 0 "LEU " " O  " " " 8 0 1 C2 
    4459 14 7.64108 -22.1851 -2.20504 619 " " " " A 2 0 0 "LEU " " CB " " " 6 0 1 C2 
    4460 14 7.01181 -23.5869 -2.39094 619 " " " " A 2 0 0 "LEU " " CG " " " 6 0 1 C2 
    4461 14 5.69526 -23.512 -3.16184 619 " " " " A 2 0 0 "LEU " " CD1" " " 6 0 1 C2 
    4462 14 8.01788 -24.5152 -3.2121 619 " " " " A 2 0 0 "LEU " " CD2" " " 6 0 1 C2 
    4463 40 9.05273 -19.7533 -0.379639 620 " " " " A 43 0 0 "MET " " N  " " " 7 0 1 C2 
    4464 14 9.50706 -18.3937 -0.358267 620 " " " " A 2 0 0 "MET " " CA " " " 6 0 1 C2 
    4465 14 9.27103 -17.9219 1.09071 620 " " " " A 2 0 0 "MET " " C  " " " 6 0 1 C2 
    4466 23 8.32125 -18.3163 1.75353 620 " " " " A 70 0 0 "MET " " O  " " " 8 0 1 C2 
    4467 14 8.7213 -17.4949 -1.41282 620 " " " " A 2 0 0 "MET " " CB " " " 6 0 1 C2 
    4468 14 7.25434 -17.7863 -1.61212 620 " " " " A 2 0 0 "MET " " CG " " " 6 0 1 C2 
    4469 52 6.43513 -16.7069 -2.84908 620 " " " " A 13 0 0 "MET " " SD " " " 16 0 1 C2 
    4470 14 6.84961 -17.4122 -4.42356 620 " " " " A 2 0 0 "MET " " CE " " " 6 0 1 C2 
    4471 40 10.2249 -17.0745 1.56424 621 " " " " A 43 0 0 "ASN " " N  " " " 7 0 1 C2 
    4472 14 10.473 -16.751 2.93963 621 " " " " A 2 0 0 "ASN " " CA " " " 6 0 1 C2 
    4473 14 9.53297 -15.6408 3.47861 621 " " " " A 2 0 0 "ASN " " C  " " " 6 0 1 C2 
    4474 23 9.65236 -14.4626 3.02771 621 " " " " A 70 0 0 "ASN " " O  " " " 8 0 1 C2 
    4475 14 11.9063 -16.2318 3.05942 621 " " " " A 2 0 0 "ASN " " CB " " " 6 0 1 C2 
    4476 14 12.4898 -16.435 4.44818 621 " " " " A 2 0 0 "ASN " " CG " " " 6 0 1 C2 
    4477 23 12.1315 -15.6977 5.32438 621 " " " " A 70 0 0 "ASN " " OD1" " " 8 0 1 C2 
    4478 40 13.42 -17.3528 4.61081 621 " " " " A 43 0 0 "ASN " " ND2" " " 7 0 1 C2 
    4479 40 8.57091 -16.0844 4.28225 622 " " " " A 43 0 0 "TYR " " N  " " " 7 0 1 C2 
    4480 14 7.68841 -15.2183 5.06492 622 " " " " A 2 0 0 "TYR " " CA " " " 6 0 1 C2 
    4481 14 7.10722 -16.0183 6.27889 622 " " " " A 2 0 0 "TYR " " C  " " " 6 0 1 C2 
    4482 23 7.48247 -17.2208 6.43888 622 " " " " A 70 0 0 "TYR " " O  " " " 8 0 1 C2 
    4483 14 6.60134 -14.7008 4.17415 622 " " " " A 2 0 0 "TYR " " CB " " " 6 0 1 C2 
    4484 14 5.58981 -15.6685 3.62146 622 " " " " A 2 0 0 "TYR " " CG " " " 6 0 1 C2 
    4485 14 5.81715 -16.4568 2.47994 622 " " " " A 2 0 0 "TYR " " CD1" " " 6 0 1 C2 
    4486 14 4.27375 -15.7095 4.16662 622 " " " " A 2 0 0 "TYR " " CD2" " " 6 0 1 C2 
    4487 14 4.87097 -17.2794 1.89389 622 " " " " A 2 0 0 "TYR " " CE1" " " 6 0 1 C2 
    4488 14 3.23297 -16.5407 3.54858 622 " " " " A 2 0 0 "TYR " " CE2" " " 6 0 1 C2 
    4489 14 3.54934 -17.2466 2.38852 622 " " " " A 2 0 0 "TYR " " CZ " " " 6 0 1 C2 
    4490 23 2.59433 -18.0622 1.82104 622 " " " " A 70 0 0 "TYR " " OH " " " 8 0 1 C2 
    4491 40 6.15723 -15.5022 7.05317 623 " " " " A 43 0 0 "THR " " N  " " " 7 0 1 C2 
    4492 14 5.64911 -16.168 8.27787 623 " " " " A 2 0 0 "THR " " CA " " " 6 0 1 C2 
    4493 14 4.15246 -16.0336 8.32264 623 " " " " A 2 0 0 "THR " " C  " " " 6 0 1 C2 
    4494 23 3.5781 -15.2932 7.47755 623 " " " " A 70 0 0 "THR " " O  " " " 8 0 1 C2 
    4495 14 6.3791 -15.5034 9.44743 623 " " " " A 2 0 0 "THR " " CB " " " 6 0 1 C2 
    4496 23 5.984 -14.1505 9.71264 623 " " " " A 70 0 0 "THR " " OG1" " " 8 0 1 C2 
    4497 14 7.90406 -15.4727 9.53954 623 " " " " A 2 0 0 "THR " " CG2" " " 6 0 1 C2 
    4498 40 3.40513 -16.7277 9.19541 624 " " " " A 43 0 0 "PRO " " N  " " " 7 0 1 C2 
    4499 14 1.93367 -16.6624 9.18963 624 " " " " A 2 0 0 "PRO " " CA " " " 6 0 1 C2 
    4500 14 1.33228 -15.3601 9.7949 624 " " " " A 2 0 0 "PRO " " C  " " " 6 0 1 C2 
    4501 23 1.59628 -14.957 10.9452 624 " " " " A 70 0 0 "PRO " " O  " " " 8 0 1 C2 
    4502 14 1.46706 -17.8412 10.1308 624 " " " " A 2 0 0 "PRO " " CB " " " 6 0 1 C2 
    4503 14 2.70079 -18.3337 10.8915 624 " " " " A 2 0 0 "PRO " " CG " " " 6 0 1 C2 
    4504 14 3.91549 -17.7463 10.1181 624 " " " " A 2 0 0 "PRO " " CD " " " 6 0 1 C2 
    4505 40 0.646923 -14.6508 8.8964 625 " " " " A 43 0 0 "GLN " " N  " " " 7 0 1 C2 
    4506 14 -0.199808 -13.4104 9.17342 625 " " " " A 2 0 0 "GLN " " CA " " " 6 0 1 C2 
    4507 14 -1.0966 -13.0176 7.9283 625 " " " " A 2 0 0 "GLN " " C  " " " 6 0 1 C2 
    4508 23 -0.611243 -13.1531 6.84208 625 " " " " A 70 0 0 "GLN " " O  " " " 8 0 1 C2 
    4509 14 0.603525 -12.2117 9.5933 625 " " " " A 2 0 0 "GLN " " CB " " " 6 0 1 C2 
    4510 14 1.77388 -11.6505 8.68387 625 " " " " A 2 0 0 "GLN " " CG " " " 6 0 1 C2 
    4511 14 3.26933 -11.9521 8.99788 625 " " " " A 2 0 0 "GLN " " CD " " " 6 0 1 C2 
    4512 23 4.16346 -11.3979 8.37335 625 " " " " A 70 0 0 "GLN " " OE1" " " 8 0 1 C2 
    4513 40 3.56859 -12.8732 9.9026 625 " " " " A 43 0 0 "GLN " " NE2" " " 7 0 1 C2 
    4514 40 -2.31992 -12.5387 8.09929 626 " " " " A 43 0 0 "PRO " " N  " " " 7 0 1 C2 
    4515 14 -3.34085 -12.4244 7.05883 626 " " " " A 2 0 0 "PRO " " CA " " " 6 0 1 C2 
    4516 14 -3.11117 -11.1057 6.27951 626 " " " " A 2 0 0 "PRO " " C  " " " 6 0 1 C2 
    4517 23 -2.20615 -10.3179 6.47797 626 " " " " A 70 0 0 "PRO " " O  " " " 8 0 1 C2 
    4518 14 -4.69359 -12.3623 7.72242 626 " " " " A 2 0 0 "PRO " " CB " " " 6 0 1 C2 
    4519 14 -4.33343 -11.7123 9.05137 626 " " " " A 2 0 0 "PRO " " CG " " " 6 0 1 C2 
    4520 14 -2.92321 -12.147 9.37664 626 " " " " A 2 0 0 "PRO " " CD " " " 6 0 1 C2 
    4521 40 -3.99139 -10.8129 5.29736 627 " " " " A 43 0 0 "LEU " " N  " " " 7 0 1 C2 
    4522 14 -4.02547 -9.58222 4.48647 627 " " " " A 2 0 0 "LEU " " CA " " " 6 0 1 C2 
    4523 14 -4.76298 -8.52235 5.23649 627 " " " " A 2 0 0 "LEU " " C  " " " 6 0 1 C2 
    4524 23 -5.69128 -8.80286 6.03518 627 " " " " A 70 0 0 "LEU " " O  " " " 8 0 1 C2 
    4525 14 -4.72857 -9.81389 3.13052 627 " " " " A 2 0 0 "LEU " " CB " " " 6 0 1 C2 
    4526 14 -4.20229 -9.07976 1.8521 627 " " " " A 2 0 0 "LEU " " CG " " " 6 0 1 C2 
    4527 14 -4.80861 -9.7645 0.545396 627 " " " " A 2 0 0 "LEU " " CD1" " " 6 0 1 C2 
    4528 14 -4.53669 -7.59338 1.81885 627 " " " " A 2 0 0 "LEU " " CD2" " " 6 0 1 C2 
    4529 40 -4.35595 -7.30678 5.16158 628 " " " " A 43 0 0 "MET " " N  " " " 7 0 1 C2 
    4530 14 -4.77482 -6.10091 5.88448 628 " " " " A 2 0 0 "MET " " CA " " " 6 0 1 C2 
    4531 14 -6.10211 -5.62915 5.30601 628 " " " " A 2 0 0 "MET " " C  " " " 6 0 1 C2 
    4532 23 -6.28662 -5.40459 4.11084 628 " " " " A 70 0 0 "MET " " O  " " " 8 0 1 C2 
    4533 14 -3.78061 -4.9621 5.61003 628 " " " " A 2 0 0 "MET " " CB " " " 6 0 1 C2 
    4534 14 -4.16465 -3.53738 5.97378 628 " " " " A 2 0 0 "MET " " CG " " " 6 0 1 C2 
    4535 52 -4.12078 -3.12588 7.77711 628 " " " " A 13 0 0 "MET " " SD " " " 16 0 1 C2 
    4536 14 -5.21586 -1.72543 7.98166 628 " " " " A 2 0 0 "MET " " CE " " " 6 0 1 C2 
    4537 40 -7.1442 -5.66114 6.11692 629 " " " " A 43 0 0 "ALA " " N  " " " 7 0 1 C2 
    4538 14 -8.53341 -5.45388 5.75127 629 " " " " A 2 0 0 "ALA " " CA " " " 6 0 1 C2 
    4539 14 -9.03198 -4.57713 4.56673 629 " " " " A 2 0 0 "ALA " " C  " " " 6 0 1 C2 
    4540 23 -9.3671 -5.17697 3.53359 629 " " " " A 70 0 0 "ALA " " O  " " " 8 0 1 C2 
    4541 14 -9.3683 -5.41116 7.01989 629 " " " " A 2 0 0 "ALA " " CB " " " 6 0 1 C2 
    4542 40 -8.87862 -3.21925 4.62604 630 " " " " A 43 0 0 "PRO " " N  " " " 7 0 1 C2 
    4543 14 -9.23916 -2.32288 3.48865 630 " " " " A 2 0 0 "PRO " " CA " " " 6 0 1 C2 
    4544 14 -8.14946 -2.25982 2.43123 630 " " " " A 2 0 0 "PRO " " C  " " " 6 0 1 C2 
    4545 23 -8.31098 -1.51861 1.40016 630 " " " " A 70 0 0 "PRO " " O  " " " 8 0 1 C2 
    4546 14 -9.43942 -0.987987 4.10094 630 " " " " A 2 0 0 "PRO " " CB " " " 6 0 1 C2 
    4547 14 -8.33267 -0.970022 5.21621 630 " " " " A 2 0 0 "PRO " " CG " " " 6 0 1 C2 
    4548 14 -8.32789 -2.44094 5.7534 630 " " " " A 2 0 0 "PRO " " CD " " " 6 0 1 C2 
    4549 40 -7.16681 -3.13663 2.43765 631 " " " " A 43 0 0 "MET " " N  " " " 7 0 1 C2 
    4550 14 -6.08265 -3.2098 1.46593 631 " " " " A 2 0 0 "MET " " CA " " " 6 0 1 C2 
    4551 14 -6.59217 -4.0277 0.169149 631 " " " " A 2 0 0 "MET " " C  " " " 6 0 1 C2 
    4552 23 -5.97983 -3.95312 -0.884991 631 " " " " A 70 0 0 "MET " " O  " " " 8 0 1 C2 
    4553 14 -4.83507 -3.76225 2.10029 631 " " " " A 2 0 0 "MET " " CB " " " 6 0 1 C2 
    4554 14 -3.55765 -3.31312 1.43241 631 " " " " A 2 0 0 "MET " " CG " " " 6 0 1 C2 
    4555 52 -2.04391 -3.46179 2.44926 631 " " " " A 13 0 0 "MET " " SD " " " 16 0 1 C2 
    4556 14 -0.753685 -2.92237 1.2552 631 " " " " A 2 0 0 "MET " " CE " " " 6 0 1 C2 
    4557 40 -7.7784 -4.64533 0.236793 632 " " " " A 43 0 0 "ILE " " N  " " " 7 0 1 C2 
    4558 14 -8.4385 -5.35746 -0.863881 632 " " " " A 2 0 0 "ILE " " CA " " " 6 0 1 C2 
    4559 14 -8.94813 -4.31835 -1.87531 632 " " " " A 2 0 0 "ILE " " C  " " " 6 0 1 C2 
    4560 23 -9.14076 -4.62206 -3.02945 632 " " " " A 70 0 0 "ILE " " O  " " " 8 0 1 C2 
    4561 14 -9.64464 -6.23673 -0.409194 632 " " " " A 2 0 0 "ILE " " CB " " " 6 0 1 C2 
    4562 14 -10.6982 -5.58083 0.46253 632 " " " " A 2 0 0 "ILE " " CG1" " " 6 0 1 C2 
    4563 14 -9.04843 -7.48396 0.303359 632 " " " " A 2 0 0 "ILE " " CG2" " " 6 0 1 C2 
    4564 14 -11.7853 -6.56119 0.756797 632 " " " " A 2 0 0 "ILE " " CD1" " " 6 0 1 C2 
    4565 40 -9.20933 -3.08718 -1.3478 633 " " " " A 43 0 0 "GLY " " N  " " " 7 0 1 C2 
    4566 14 -9.50617 -1.94738 -2.16045 633 " " " " A 2 0 0 "GLY " " CA " " " 6 0 1 C2 
    4567 14 -8.3192 -1.5875 -3.08851 633 " " " " A 2 0 0 "GLY " " C  " " " 6 0 1 C2 
    4568 23 -8.52002 -1.27346 -4.24658 633 " " " " A 70 0 0 "GLY " " O  " " " 8 0 1 C2 
    4569 40 -7.09285 -1.50177 -2.49446 634 " " " " A 43 0 0 "LEU " " N  " " " 7 0 1 C2 
    4570 14 -5.86361 -1.20482 -3.18607 634 " " " " A 2 0 0 "LEU " " CA " " " 6 0 1 C2 
    4571 14 -5.51035 -2.20216 -4.33439 634 " " " " A 2 0 0 "LEU " " C  " " " 6 0 1 C2 
    4572 23 -5.28329 -1.83576 -5.50921 634 " " " " A 70 0 0 "LEU " " O  " " " 8 0 1 C2 
    4573 14 -4.79213 -1.08089 -2.18044 634 " " " " A 2 0 0 "LEU " " CB " " " 6 0 1 C2 
    4574 14 -3.32024 -1.23373 -2.57607 634 " " " " A 2 0 0 "LEU " " CG " " " 6 0 1 C2 
    4575 14 -2.90491 -0.219675 -3.61434 634 " " " " A 2 0 0 "LEU " " CD1" " " 6 0 1 C2 
    4576 14 -2.43055 -1.07264 -1.30428 634 " " " " A 2 0 0 "LEU " " CD2" " " 6 0 1 C2 
    4577 40 -5.60838 -3.50897 -4.07436 635 " " " " A 43 0 0 "ILE " " N  " " " 7 0 1 C2 
    4578 14 -5.51356 -4.60337 -4.98556 635 " " " " A 2 0 0 "ILE " " CA " " " 6 0 1 C2 
    4579 14 -6.60249 -4.36477 -6.12484 635 " " " " A 2 0 0 "ILE " " C  " " " 6 0 1 C2 
    4580 23 -6.22613 -4.25879 -7.30624 635 " " " " A 70 0 0 "ILE " " O  " " " 8 0 1 C2 
    4581 14 -5.63018 -5.95763 -4.23075 635 " " " " A 2 0 0 "ILE " " CB " " " 6 0 1 C2 
    4582 14 -4.4097 -6.15498 -3.24579 635 " " " " A 2 0 0 "ILE " " CG1" " " 6 0 1 C2 
    4583 14 -5.77291 -7.21956 -5.06174 635 " " " " A 2 0 0 "ILE " " CG2" " " 6 0 1 C2 
    4584 14 -4.57858 -7.21537 -2.19819 635 " " " " A 2 0 0 "ILE " " CD1" " " 6 0 1 C2 
    4585 40 -7.90737 -4.27814 -5.77954 636 " " " " A 43 0 0 "ILE " " N  " " " 7 0 1 C2 
    4586 14 -8.98767 -3.99498 -6.68757 636 " " " " A 2 0 0 "ILE " " CA " " " 6 0 1 C2 
    4587 14 -8.76047 -2.73836 -7.57702 636 " " " " A 2 0 0 "ILE " " C  " " " 6 0 1 C2 
    4588 23 -8.98254 -2.83343 -8.79035 636 " " " " A 70 0 0 "ILE " " O  " " " 8 0 1 C2 
    4589 14 -10.4111 -4.058 -5.94191 636 " " " " A 2 0 0 "ILE " " CB " " " 6 0 1 C2 
    4590 14 -10.8562 -5.47726 -5.44947 636 " " " " A 2 0 0 "ILE " " CG1" " " 6 0 1 C2 
    4591 14 -11.6051 -3.40752 -6.73162 636 " " " " A 2 0 0 "ILE " " CG2" " " 6 0 1 C2 
    4592 14 -11.826 -5.5703 -4.334 636 " " " " A 2 0 0 "ILE " " CD1" " " 6 0 1 C2 
    4593 40 -8.29905 -1.59652 -7.03819 637 " " " " A 43 0 0 "ALA " " N  " " " 7 0 1 C2 
    4594 14 -8.16144 -0.374844 -7.7885 637 " " " " A 2 0 0 "ALA " " CA " " " 6 0 1 C2 
    4595 14 -7.01149 -0.340926 -8.77731 637 " " " " A 2 0 0 "ALA " " C  " " " 6 0 1 C2 
    4596 23 -7.12003 0.114877 -9.89686 637 " " " " A 70 0 0 "ALA " " O  " " " 8 0 1 C2 
    4597 14 -7.87254 0.751676 -6.72682 637 " " " " A 2 0 0 "ALA " " CB " " " 6 0 1 C2 
    4598 40 -5.77943 -0.706235 -8.31136 638 " " " " A 43 0 0 "VAL " " N  " " " 7 0 1 C2 
    4599 14 -4.51228 -0.750801 -9.06121 638 " " " " A 2 0 0 "VAL " " CA " " " 6 0 1 C2 
    4600 14 -4.61789 -1.87616 -10.1537 638 " " " " A 2 0 0 "VAL " " C  " " " 6 0 1 C2 
    4601 23 -4.3754 -1.56018 -11.3026 638 " " " " A 70 0 0 "VAL " " O  " " " 8 0 1 C2 
    4602 14 -3.40766 -0.926093 -8.01387 638 " " " " A 2 0 0 "VAL " " CB " " " 6 0 1 C2 
    4603 14 -2.02194 -1.21066 -8.67147 638 " " " " A 2 0 0 "VAL " " CG1" " " 6 0 1 C2 
    4604 14 -3.2708 0.41219 -7.24616 638 " " " " A 2 0 0 "VAL " " CG2" " " 6 0 1 C2 
    4605 40 -4.97624 -3.14562 -9.89951 639 " " " " A 43 0 0 "ILE " " N  " " " 7 0 1 C2 
    4606 14 -5.19182 -4.14798 -10.8892 639 " " " " A 2 0 0 "ILE " " CA " " " 6 0 1 C2 
    4607 14 -6.30823 -3.86671 -11.8841 639 " " " " A 2 0 0 "ILE " " C  " " " 6 0 1 C2 
    4608 23 -5.97887 -4.08279 -13.0416 639 " " " " A 70 0 0 "ILE " " O  " " " 8 0 1 C2 
    4609 14 -5.35264 -5.53924 -10.2823 639 " " " " A 2 0 0 "ILE " " CB " " " 6 0 1 C2 
    4610 14 -4.00941 -5.96971 -9.62279 639 " " " " A 2 0 0 "ILE " " CG1" " " 6 0 1 C2 
    4611 14 -5.68899 -6.71668 -11.2688 639 " " " " A 2 0 0 "ILE " " CG2" " " 6 0 1 C2 
    4612 14 -4.13917 -7.23437 -8.74712 639 " " " " A 2 0 0 "ILE " " CD1" " " 6 0 1 C2 
    4613 40 -7.52736 -3.45907 -11.4555 640 " " " " A 43 0 0 "TRP " " N  " " " 7 0 1 C2 
    4614 14 -8.63134 -2.94277 -12.3679 640 " " " " A 2 0 0 "TRP " " CA " " " 6 0 1 C2 
    4615 14 -8.02127 -1.85883 -13.3379 640 " " " " A 2 0 0 "TRP " " C  " " " 6 0 1 C2 
    4616 23 -8.36741 -1.83889 -14.4891 640 " " " " A 70 0 0 "TRP " " O  " " " 8 0 1 C2 
    4617 14 -9.86539 -2.48172 -11.5894 640 " " " " A 2 0 0 "TRP " " CB " " " 6 0 1 C2 
    4618 14 -11.0654 -2.24209 -12.4321 640 " " " " A 2 0 0 "TRP " " CG " " " 6 0 1 C2 
    4619 14 -11.2345 -1.1322 -13.2033 640 " " " " A 2 0 0 "TRP " " CD1" " " 6 0 1 C2 
    4620 14 -12.3048 -3.04978 -12.4795 640 " " " " A 2 0 0 "TRP " " CD2" " " 6 0 1 C2 
    4621 40 -12.5251 -1.25452 -13.6604 640 " " " " A 43 0 0 "TRP " " NE1" " " 7 0 1 C2 
    4622 14 -13.2272 -2.35407 -13.2914 640 " " " " A 2 0 0 "TRP " " CE2" " " 6 0 1 C2 
    4623 14 -12.818 -4.23549 -11.8249 640 " " " " A 2 0 0 "TRP " " CE3" " " 6 0 1 C2 
    4624 14 -14.5307 -2.82153 -13.4528 640 " " " " A 2 0 0 "TRP " " CZ2" " " 6 0 1 C2 
    4625 14 -14.0453 -4.82236 -12.1694 640 " " " " A 2 0 0 "TRP " " CZ3" " " 6 0 1 C2 
    4626 14 -14.9517 -4.13427 -12.9741 640 " " " " A 2 0 0 "TRP " " CH2" " " 6 0 1 C2 
    4627 40 -7.14444 -0.991005 -12.8715 641 " " " " A 43 0 0 "GLY " " N  " " " 7 0 1 C2 
    4628 14 -6.61921 0.18777 -13.5949 641 " " " " A 2 0 0 "GLY " " CA " " " 6 0 1 C2 
    4629 14 -5.51251 -0.125126 -14.5509 641 " " " " A 2 0 0 "GLY " " C  " " " 6 0 1 C2 
    4630 23 -5.50709 0.375786 -15.6428 641 " " " " A 70 0 0 "GLY " " O  " " " 8 0 1 C2 
    4631 40 -4.65845 -1.06497 -14.1533 642 " " " " A 43 0 0 "LEU " " N  " " " 7 0 1 C2 
    4632 14 -3.66259 -1.61712 -15.1233 642 " " " " A 2 0 0 "LEU " " CA " " " 6 0 1 C2 
    4633 14 -4.42691 -2.4407 -16.187 642 " " " " A 2 0 0 "LEU " " C  " " " 6 0 1 C2 
    4634 23 -4.29455 -2.28574 -17.4014 642 " " " " A 70 0 0 "LEU " " O  " " " 8 0 1 C2 
    4635 14 -2.77236 -2.65874 -14.4816 642 " " " " A 2 0 0 "LEU " " CB " " " 6 0 1 C2 
    4636 14 -1.87394 -2.10369 -13.3601 642 " " " " A 2 0 0 "LEU " " CG " " " 6 0 1 C2 
    4637 14 -1.30831 -3.26747 -12.5348 642 " " " " A 2 0 0 "LEU " " CD1" " " 6 0 1 C2 
    4638 14 -0.669802 -1.23821 -13.9979 642 " " " " A 2 0 0 "LEU " " CD2" " " 6 0 1 C2 
    4639 40 -5.39362 -3.24406 -15.7106 643 " " " " A 43 0 0 "SER " " N  " " " 7 0 1 C2 
    4640 14 -6.10416 -4.20983 -16.5888 643 " " " " A 2 0 0 "SER " " CA " " " 6 0 1 C2 
    4641 14 -7.12246 -3.5344 -17.4873 643 " " " " A 2 0 0 "SER " " C  " " " 6 0 1 C2 
    4642 23 -7.91957 -4.21016 -18.1474 643 " " " " A 70 0 0 "SER " " O  " " " 8 0 1 C2 
    4643 14 -6.78849 -5.39631 -15.7819 643 " " " " A 2 0 0 "SER " " CB " " " 6 0 1 C2 
    4644 23 -5.6349 -6.24762 -15.4063 643 " " " " A 70 0 0 "SER " " OG " " " 8 0 1 C2 
    4645 40 -7.29821 -2.20116 -17.4717 644 " " " " A 43 0 0 "THR " " N  " " " 7 0 1 C2 
    4646 14 -8.10137 -1.25388 -18.2863 644 " " " " A 2 0 0 "THR " " CA " " " 6 0 1 C2 
    4647 14 -7.15483 -0.316562 -19.001 644 " " " " A 2 0 0 "THR " " C  " " " 6 0 1 C2 
    4648 23 -7.38608 0.06887 -20.1537 644 " " " " A 70 0 0 "THR " " O  " " " 8 0 1 C2 
    4649 14 -9.258 -0.714975 -17.469 644 " " " " A 2 0 0 "THR " " CB " " " 6 0 1 C2 
    4650 23 -8.84561 -0.13473 -16.2991 644 " " " " A 70 0 0 "THR " " OG1" " " 8 0 1 C2 
    4651 14 -10.364 -1.73501 -17.1821 644 " " " " A 2 0 0 "THR " " CG2" " " 6 0 1 C2 
    4652 40 -6.02164 0.0942682 -18.362 645 " " " " A 43 0 0 "ASH " " N  " " " 7 0 1 C2 
    4653 14 -4.93595 0.795422 -19.0991 645 " " " " A 2 0 0 "ASH " " CA " " " 6 0 1 C2 
    4654 14 -4.37626 0.00350324 -20.3106 645 " " " " A 2 0 0 "ASH " " C  " " " 6 0 1 C2 
    4655 23 -4.29568 0.573143 -21.4579 645 " " " " A 70 0 0 "ASH " " O  " " " 8 0 1 C2 
    4656 14 -3.8021 1.12797 -18.1098 645 " " " " A 2 0 0 "ASH " " CB " " " 6 0 1 C2 
    4657 14 -2.58877 1.6086 -18.8808 645 " " " " A 2 0 0 "ASH " " CG " " " 6 0 1 C2 
    4658 23 -2.26088 2.82023 -18.914 645 " " " " A 70 0 0 "ASH " " OD1" " " 8 0 1 C2 
    4659 23 -1.69068 0.671505 -19.2602 645 " " " " A 70 0 0 "ASH " " OD2" " " 8 0 1 C2 
    4660 40 -4.07086 -1.29884 -20.1094 646 " " " " A 43 0 0 "TYR " " N  " " " 7 0 1 C2 
    4661 14 -3.35287 -2.16616 -21.1021 646 " " " " A 2 0 0 "TYR " " CA " " " 6 0 1 C2 
    4662 14 -4.30832 -2.48699 -22.2597 646 " " " " A 2 0 0 "TYR " " C  " " " 6 0 1 C2 
    4663 23 -3.91192 -2.65629 -23.4283 646 " " " " A 70 0 0 "TYR " " O  " " " 8 0 1 C2 
    4664 14 -3.01671 -3.63024 -20.5066 646 " " " " A 2 0 0 "TYR " " CB " " " 6 0 1 C2 
    4665 14 -2.17847 -3.7343 -19.3031 646 " " " " A 2 0 0 "TYR " " CG " " " 6 0 1 C2 
    4666 14 -2.38054 -4.83253 -18.4164 646 " " " " A 2 0 0 "TYR " " CD1" " " 6 0 1 C2 
    4667 14 -1.11507 -2.84328 -19.116 646 " " " " A 2 0 0 "TYR " " CD2" " " 6 0 1 C2 
    4668 14 -1.5219 -4.9504 -17.2858 646 " " " " A 2 0 0 "TYR " " CE1" " " 6 0 1 C2 
    4669 14 -0.294886 -2.99823 -18.0111 646 " " " " A 2 0 0 "TYR " " CE2" " " 6 0 1 C2 
    4670 14 -0.480068 -4.0516 -17.0855 646 " " " " A 2 0 0 "TYR " " CZ " " " 6 0 1 C2 
    4671 23 0.424463 -4.08351 -16.0862 646 " " " " A 70 0 0 "TYR " " OH " " " 8 0 1 C2 
    4672 40 -5.65353 -2.3351 -22.0687 647 " " " " A 43 0 0 "GLU " " N  " " " 7 0 1 C2 
    4673 14 -6.68943 -2.65839 -23.0782 647 " " " " A 2 0 0 "GLU " " CA " " " 6 0 1 C2 
    4674 14 -6.55349 -1.65814 -24.2181 647 " " " " A 2 0 0 "GLU " " C  " " " 6 0 1 C2 
    4675 23 -6.46736 -2.00047 -25.3785 647 " " " " A 70 0 0 "GLU " " O  " " " 8 0 1 C2 
    4676 14 -8.07545 -2.56511 -22.4359 647 " " " " A 2 0 0 "GLU " " CB " " " 6 0 1 C2 
    4677 14 -8.34781 -3.61425 -21.3718 647 " " " " A 2 0 0 "GLU " " CG " " " 6 0 1 C2 
    4678 14 -8.56888 -4.95809 -22.0381 647 " " " " A 2 0 0 "GLU " " CD " " " 6 0 1 C2 
    4679 23 -8.10774 -5.93119 -21.4812 647 " " " " A 70 0 0 "GLU " " OE1" " " 8 0 1 C2 
    4680 23 -9.31641 -5.06875 -23.0298 647 " " " " A 70 0 0 "GLU " " OE2" " " 8 0 1 C2 
    4681 40 -6.2957 -0.37976 -23.8844 648 " " " " A 43 0 0 "VAL " " N  " " " 7 0 1 C2 
    4682 14 -6.17793 0.654219 -24.9401 648 " " " " A 2 0 0 "VAL " " CA " " " 6 0 1 C2 
    4683 14 -4.77661 0.728972 -25.6775 648 " " " " A 2 0 0 "VAL " " C  " " " 6 0 1 C2 
    4684 23 -4.60489 1.48637 -26.5573 648 " " " " A 70 0 0 "VAL " " O  " " " 8 0 1 C2 
    4685 14 -6.57931 2.05243 -24.4452 648 " " " " A 2 0 0 "VAL " " CB " " " 6 0 1 C2 
    4686 14 -8.068 2.0813 -24.1509 648 " " " " A 2 0 0 "VAL " " CG1" " " 6 0 1 C2 
    4687 14 -5.77517 2.48672 -23.216 648 " " " " A 2 0 0 "VAL " " CG2" " " 6 0 1 C2 
    4688 40 -3.82937 -0.141957 -25.339 649 " " " " A 43 0 0 "PHE " " N  " " " 7 0 1 C2 
    4689 14 -2.5762 -0.382163 -25.9752 649 " " " " A 2 0 0 "PHE " " CA " " " 6 0 1 C2 
    4690 14 -2.62829 -1.59791 -27.0084 649 " " " " A 2 0 0 "PHE " " C  " " " 6 0 1 C2 
    4691 23 -1.92367 -1.54719 -28.0048 649 " " " " A 70 0 0 "PHE " " O  " " " 8 0 1 C2 
    4692 14 -1.38585 -0.645243 -24.9825 649 " " " " A 2 0 0 "PHE " " CB " " " 6 0 1 C2 
    4693 14 -0.574635 0.533367 -24.4784 649 " " " " A 2 0 0 "PHE " " CG " " " 6 0 1 C2
[truncated: 11,589,878 more chars]
