# Supplementary material for: Inhibition Mechanism of Anti-TB Drug SQ109: Allosteric Inhibition of TMM Translocation of Mycobacterium Tuberculosis MmpL3 Transporter
Source: J Chem Inf Model. 2023 Aug 17;63(16):5356–74. doi: 10.1021/acs.jcim.3c00616 (PMC10466384; doi:10.1021/acs.jcim.3c00616)
Supplement: Supplementary file 2 — ci3c00616_si_002.zip [file ci3c00616_si_002.zip › data/TM7-TM8_conformchange/6AJF_apo_traj1_153ns.mae]

{
  s_m_m2io_version
  :::
  2.0.0
}
f_m_ct {
  s_m_title
  r_chorus_box_ax
  r_chorus_box_ay
  r_chorus_box_az
  r_chorus_box_bx
  r_chorus_box_by
  r_chorus_box_bz
  r_chorus_box_cx
  r_chorus_box_cy
  r_chorus_box_cz
  :::
  ""
  90.5262
  0
  0
  0
  78.8891
  0
  0
  0
  122.434
  m_atom[88624] {
    # First column is atom index #
    i_m_mmod_type
    r_m_x_coord
    r_m_y_coord
    r_m_z_coord
    i_m_residue_number
    s_m_insertion_code
    s_m_mmod_res
    s_m_chain_name
    i_m_color
    r_m_charge1
    r_m_charge2
    s_m_pdb_residue_name
    s_m_pdb_atom_name
    s_m_grow_name
    i_m_atomic_number
    i_m_formal_charge
    i_m_visibility
    s_m_pdb_segment_name
    :::
    1 40 -6.00354 18.2317 -34.555 1 " " " " A 43 0 0 "MET " " N  " " " 7 0 1 C2 
    2 14 -5.97526 18.4161 -33.1389 1 " " " " A 2 0 0 "MET " " CA " " " 6 0 1 C2 
    3 14 -4.62968 18.8878 -32.5751 1 " " " " A 2 0 0 "MET " " C  " " " 6 0 1 C2 
    4 23 -4.64244 19.6392 -31.5972 1 " " " " A 70 0 0 "MET " " O  " " " 8 0 1 C2 
    5 14 -6.52086 17.1387 -32.3075 1 " " " " A 2 0 0 "MET " " CB " " " 6 0 1 C2 
    6 14 -7.10529 17.4629 -30.8247 1 " " " " A 2 0 0 "MET " " CG " " " 6 0 1 C2 
    7 52 -8.05831 16.114 -30.1075 1 " " " " A 13 0 0 "MET " " SD " " " 16 0 1 C2 
    8 14 -6.76008 14.7722 -29.9326 1 " " " " A 2 0 0 "MET " " CE " " " 6 0 1 C2 
    9 40 -3.50189 18.3166 -33.0952 2 " " " " A 43 0 0 "PHE " " N  " " " 7 0 1 C2 
    10 14 -2.15886 18.5123 -32.514 2 " " " " A 2 0 0 "PHE " " CA " " " 6 0 1 C2 
    11 14 -1.11381 19.3015 -33.2855 2 " " " " A 2 0 0 "PHE " " C  " " " 6 0 1 C2 
    12 23 -0.0544854 19.554 -32.7393 2 " " " " A 70 0 0 "PHE " " O  " " " 8 0 1 C2 
    13 14 -1.64467 17.0355 -32.2272 2 " " " " A 2 0 0 "PHE " " CB " " " 6 0 1 C2 
    14 14 -1.94309 16.4925 -30.8698 2 " " " " A 2 0 0 "PHE " " CG " " " 6 0 1 C2 
    15 14 -1.51664 17.0984 -29.6349 2 " " " " A 2 0 0 "PHE " " CD1" " " 6 0 1 C2 
    16 14 -2.57194 15.2207 -30.8199 2 " " " " A 2 0 0 "PHE " " CD2" " " 6 0 1 C2 
    17 14 -1.70808 16.4113 -28.3949 2 " " " " A 2 0 0 "PHE " " CE1" " " 6 0 1 C2 
    18 14 -2.90386 14.7175 -29.533 2 " " " " A 2 0 0 "PHE " " CE2" " " 6 0 1 C2 
    19 14 -2.43847 15.2533 -28.3371 2 " " " " A 2 0 0 "PHE " " CZ " " " 6 0 1 C2 
    20 40 -1.31121 19.714 -34.5731 3 " " " " A 43 0 0 "ALA " " N  " " " 7 0 1 C2 
    21 14 -0.421732 20.4304 -35.4562 3 " " " " A 2 0 0 "ALA " " CA " " " 6 0 1 C2 
    22 14 0.16016 21.7297 -34.8013 3 " " " " A 2 0 0 "ALA " " C  " " " 6 0 1 C2 
    23 23 1.33985 21.9758 -35.0616 3 " " " " A 70 0 0 "ALA " " O  " " " 8 0 1 C2 
    24 14 -0.899094 20.5541 -36.9243 3 " " " " A 2 0 0 "ALA " " CB " " " 6 0 1 C2 
    25 40 -0.745655 22.5378 -34.1309 4 " " " " A 43 0 0 "TRP " " N  " " " 7 0 1 C2 
    26 14 -0.500513 23.822 -33.5127 4 " " " " A 2 0 0 "TRP " " CA " " " 6 0 1 C2 
    27 14 0.317522 23.6872 -32.2753 4 " " " " A 2 0 0 "TRP " " C  " " " 6 0 1 C2 
    28 23 1.31619 24.3465 -32.1868 4 " " " " A 70 0 0 "TRP " " O  " " " 8 0 1 C2 
    29 14 -1.78193 24.5079 -33.228 4 " " " " A 2 0 0 "TRP " " CB " " " 6 0 1 C2 
    30 14 -1.67482 25.903 -32.6958 4 " " " " A 2 0 0 "TRP " " CG " " " 6 0 1 C2 
    31 14 -1.73098 27.0664 -33.445 4 " " " " A 2 0 0 "TRP " " CD1" " " 6 0 1 C2 
    32 14 -1.60471 26.3338 -31.246 4 " " " " A 2 0 0 "TRP " " CD2" " " 6 0 1 C2 
    33 40 -1.6477 28.1584 -32.6088 4 " " " " A 43 0 0 "TRP " " NE1" " " 7 0 1 C2 
    34 14 -1.68033 27.7709 -31.2453 4 " " " " A 2 0 0 "TRP " " CE2" " " 6 0 1 C2 
    35 14 -1.62185 25.7447 -29.9788 4 " " " " A 2 0 0 "TRP " " CE3" " " 6 0 1 C2 
    36 14 -1.59654 28.563 -30.052 4 " " " " A 2 0 0 "TRP " " CZ2" " " 6 0 1 C2 
    37 14 -1.48692 26.547 -28.8181 4 " " " " A 2 0 0 "TRP " " CZ3" " " 6 0 1 C2 
    38 14 -1.51742 27.9385 -28.8422 4 " " " " A 2 0 0 "TRP " " CH2" " " 6 0 1 C2 
    39 40 0.0490588 22.7376 -31.3695 5 " " " " A 43 0 0 "TRP " " N  " " " 7 0 1 C2 
    40 14 0.855486 22.1553 -30.2949 5 " " " " A 2 0 0 "TRP " " CA " " " 6 0 1 C2 
    41 14 2.20822 21.6928 -30.8262 5 " " " " A 2 0 0 "TRP " " C  " " " 6 0 1 C2 
    42 23 3.29769 22.0613 -30.2834 5 " " " " A 70 0 0 "TRP " " O  " " " 8 0 1 C2 
    43 14 -0.0377484 21.0356 -29.6692 5 " " " " A 2 0 0 "TRP " " CB " " " 6 0 1 C2 
    44 14 0.430281 20.5888 -28.3101 5 " " " " A 2 0 0 "TRP " " CG " " " 6 0 1 C2 
    45 14 1.66955 20.1522 -27.9138 5 " " " " A 2 0 0 "TRP " " CD1" " " 6 0 1 C2 
    46 14 -0.357081 20.7403 -27.1149 5 " " " " A 2 0 0 "TRP " " CD2" " " 6 0 1 C2 
    47 40 1.67611 19.8567 -26.5824 5 " " " " A 43 0 0 "TRP " " NE1" " " 7 0 1 C2 
    48 14 0.466463 20.2298 -26.0147 5 " " " " A 2 0 0 "TRP " " CE2" " " 6 0 1 C2 
    49 14 -1.62504 21.3147 -26.9049 5 " " " " A 2 0 0 "TRP " " CE3" " " 6 0 1 C2 
    50 14 -0.152054 20.1467 -24.7195 5 " " " " A 2 0 0 "TRP " " CZ2" " " 6 0 1 C2 
    51 14 -2.10417 21.3255 -25.5408 5 " " " " A 2 0 0 "TRP " " CZ3" " " 6 0 1 C2 
    52 14 -1.36383 20.7685 -24.4711 5 " " " " A 2 0 0 "TRP " " CH2" " " 6 0 1 C2 
    53 40 2.27116 20.9545 -31.9505 6 " " " " A 43 0 0 "GLY " " N  " " " 7 0 1 C2 
    54 14 3.47607 20.3449 -32.5248 6 " " " " A 2 0 0 "GLY " " CA " " " 6 0 1 C2 
    55 14 4.4374 21.4067 -33.0633 6 " " " " A 2 0 0 "GLY " " C  " " " 6 0 1 C2 
    56 23 5.6291 21.2277 -33.0899 6 " " " " A 70 0 0 "GLY " " O  " " " 8 0 1 C2 
    57 40 3.92725 22.4904 -33.6945 7 " " " " A 43 0 0 "ARG " " N  " " " 7 0 1 C2 
    58 14 4.63558 23.6757 -34.083 7 " " " " A 2 0 0 "ARG " " CA " " " 6 0 1 C2 
    59 14 5.19177 24.4496 -32.8615 7 " " " " A 2 0 0 "ARG " " C  " " " 6 0 1 C2 
    60 23 6.32186 24.9086 -32.8677 7 " " " " A 70 0 0 "ARG " " O  " " " 8 0 1 C2 
    61 14 3.69302 24.5232 -34.9046 7 " " " " A 2 0 0 "ARG " " CB " " " 6 0 1 C2 
    62 14 4.1313 25.8727 -35.2338 7 " " " " A 2 0 0 "ARG " " CG " " " 6 0 1 C2 
    63 14 5.36991 26.0065 -36.1448 7 " " " " A 2 0 0 "ARG " " CD " " " 6 0 1 C2 
    64 40 5.94101 27.3906 -36.0892 7 " " " " A 43 0 0 "ARG " " NE " " " 7 0 1 C2 
    65 14 7.13473 27.7701 -36.5147 7 " " " " A 2 0 0 "ARG " " CZ " " " 6 0 1 C2 
    66 40 7.94111 26.9322 -37.1327 7 " " " " A 43 0 0 "ARG " " NH1" " " 7 0 1 C2 
    67 40 7.48654 29.0347 -36.4431 7 " " " " A 43 0 0 "ARG " " NH2" " " 7 0 1 C2 
    68 40 4.34641 24.6982 -31.8354 8 " " " " A 43 0 0 "THR " " N  " " " 7 0 1 C2 
    69 14 4.62893 25.4359 -30.5822 8 " " " " A 2 0 0 "THR " " CA " " " 6 0 1 C2 
    70 14 5.75596 24.8614 -29.7218 8 " " " " A 2 0 0 "THR " " C  " " " 6 0 1 C2 
    71 23 6.50387 25.6534 -29.137 8 " " " " A 70 0 0 "THR " " O  " " " 8 0 1 C2 
    72 14 3.24153 25.565 -29.7943 8 " " " " A 2 0 0 "THR " " CB " " " 6 0 1 C2 
    73 23 2.2726 26.1663 -30.6631 8 " " " " A 70 0 0 "THR " " OG1" " " 8 0 1 C2 
    74 14 3.37904 26.4616 -28.4848 8 " " " " A 2 0 0 "THR " " CG2" " " 6 0 1 C2 
    75 40 5.92959 23.5415 -29.8019 9 " " " " A 43 0 0 "VAL " " N  " " " 7 0 1 C2 
    76 14 7.08143 22.8343 -29.0804 9 " " " " A 2 0 0 "VAL " " CA " " " 6 0 1 C2 
    77 14 8.40096 22.8892 -29.8858 9 " " " " A 2 0 0 "VAL " " C  " " " 6 0 1 C2 
    78 23 9.45437 22.6327 -29.3229 9 " " " " A 70 0 0 "VAL " " O  " " " 8 0 1 C2 
    79 14 6.80843 21.3605 -28.7857 9 " " " " A 2 0 0 "VAL " " CB " " " 6 0 1 C2 
    80 14 5.62223 21.255 -27.7343 9 " " " " A 2 0 0 "VAL " " CG1" " " 6 0 1 C2 
    81 14 6.55751 20.3786 -29.9813 9 " " " " A 2 0 0 "VAL " " CG2" " " 6 0 1 C2 
    82 40 8.37023 23.2635 -31.1876 10 " " " " A 43 0 0 "TYR " " N  " " " 7 0 1 C2 
    83 14 9.56751 23.5763 -31.9525 10 " " " " A 2 0 0 "TYR " " CA " " " 6 0 1 C2 
    84 14 9.87288 25.0822 -31.7928 10 " " " " A 2 0 0 "TYR " " C  " " " 6 0 1 C2 
    85 23 11.0317 25.4781 -31.7204 10 " " " " A 70 0 0 "TYR " " O  " " " 8 0 1 C2 
    86 14 9.29684 23.2766 -33.4053 10 " " " " A 2 0 0 "TYR " " CB " " " 6 0 1 C2 
    87 14 10.5128 23.4077 -34.3508 10 " " " " A 2 0 0 "TYR " " CG " " " 6 0 1 C2 
    88 14 11.5154 22.4692 -34.1433 10 " " " " A 2 0 0 "TYR " " CD1" " " 6 0 1 C2 
    89 14 10.62 24.3509 -35.3573 10 " " " " A 2 0 0 "TYR " " CD2" " " 6 0 1 C2 
    90 14 12.6605 22.3633 -35.0195 10 " " " " A 2 0 0 "TYR " " CE1" " " 6 0 1 C2 
    91 14 11.7669 24.2951 -36.2201 10 " " " " A 2 0 0 "TYR " " CE2" " " 6 0 1 C2 
    92 14 12.7764 23.2974 -36.0779 10 " " " " A 2 0 0 "TYR " " CZ " " " 6 0 1 C2 
    93 23 13.8354 23.1356 -36.9331 10 " " " " A 70 0 0 "TYR " " OH " " " 8 0 1 C2 
    94 40 8.90415 26.0243 -31.8812 11 " " " " A 43 0 0 "GLN " " N  " " " 7 0 1 C2 
    95 14 9.12416 27.4956 -31.8492 11 " " " " A 2 0 0 "GLN " " CA " " " 6 0 1 C2 
    96 14 9.83353 28.0428 -30.6017 11 " " " " A 2 0 0 "GLN " " C  " " " 6 0 1 C2 
    97 23 10.6817 28.885 -30.7311 11 " " " " A 70 0 0 "GLN " " O  " " " 8 0 1 C2 
    98 14 7.75046 28.2092 -32.1702 11 " " " " A 2 0 0 "GLN " " CB " " " 6 0 1 C2 
    99 14 7.73145 29.7415 -32.1681 11 " " " " A 2 0 0 "GLN " " CG " " " 6 0 1 C2 
    100 14 8.47278 30.3521 -33.3509 11 " " " " A 2 0 0 "GLN " " CD " " " 6 0 1 C2 
    101 23 9.46318 29.7731 -33.8303 11 " " " " A 70 0 0 "GLN " " OE1" " " 8 0 1 C2 
    102 40 8.15767 31.6538 -33.748 11 " " " " A 43 0 0 "GLN " " NE2" " " 7 0 1 C2 
    103 40 9.32195 27.6295 -29.4393 12 " " " " A 43 0 0 "PHE " " N  " " " 7 0 1 C2 
    104 14 9.63938 28.216 -28.0941 12 " " " " A 2 0 0 "PHE " " CA " " " 6 0 1 C2 
    105 14 10.3267 27.0979 -27.2379 12 " " " " A 2 0 0 "PHE " " C  " " " 6 0 1 C2 
    106 23 10.185 27.1267 -26.0094 12 " " " " A 70 0 0 "PHE " " O  " " " 8 0 1 C2 
    107 14 8.29995 28.6111 -27.4089 12 " " " " A 2 0 0 "PHE " " CB " " " 6 0 1 C2 
    108 14 7.4095 29.729 -28.0133 12 " " " " A 2 0 0 "PHE " " CG " " " 6 0 1 C2 
    109 14 6.25131 29.4306 -28.8167 12 " " " " A 2 0 0 "PHE " " CD1" " " 6 0 1 C2 
    110 14 7.81801 31.0991 -27.9454 12 " " " " A 2 0 0 "PHE " " CD2" " " 6 0 1 C2 
    111 14 5.5988 30.4183 -29.5002 12 " " " " A 2 0 0 "PHE " " CE1" " " 6 0 1 C2 
    112 14 7.13732 32.1304 -28.6167 12 " " " " A 2 0 0 "PHE " " CE2" " " 6 0 1 C2 
    113 14 6.0617 31.755 -29.4467 12 " " " " A 2 0 0 "PHE " " CZ " " " 6 0 1 C2 
    114 40 11.109 26.2059 -27.9283 13 " " " " A 43 0 0 "ARG " " N  " " " 7 0 1 C2 
    115 14 11.5247 24.8573 -27.3839 13 " " " " A 2 0 0 "ARG " " CA " " " 6 0 1 C2 
    116 14 12.265 25.0066 -26.0801 13 " " " " A 2 0 0 "ARG " " C  " " " 6 0 1 C2 
    117 23 11.9545 24.2926 -25.1401 13 " " " " A 70 0 0 "ARG " " O  " " " 8 0 1 C2 
    118 14 12.2664 23.944 -28.3944 13 " " " " A 2 0 0 "ARG " " CB " " " 6 0 1 C2 
    119 14 13.3937 24.7074 -29.1392 13 " " " " A 2 0 0 "ARG " " CG " " " 6 0 1 C2 
    120 14 14.1561 23.8612 -30.1714 13 " " " " A 2 0 0 "ARG " " CD " " " 6 0 1 C2 
    121 40 15.1634 24.7764 -30.8697 13 " " " " A 43 0 0 "ARG " " NE " " " 7 0 1 C2 
    122 14 16.1542 24.5532 -31.747 13 " " " " A 2 0 0 "ARG " " CZ " " " 6 0 1 C2 
    123 40 16.2691 23.2803 -32.1763 13 " " " " A 43 0 0 "ARG " " NH1" " " 7 0 1 C2 
    124 40 16.9638 25.4755 -32.291 13 " " " " A 43 0 0 "ARG " " NH2" " " 7 0 1 C2 
    125 40 13.2026 25.9386 -25.8837 14 " " " " A 43 0 0 "TYR " " N  " " " 7 0 1 C2 
    126 14 13.9322 26.099 -24.5809 14 " " " " A 2 0 0 "TYR " " CA " " " 6 0 1 C2 
    127 14 13.1709 26.6081 -23.392 14 " " " " A 2 0 0 "TYR " " C  " " " 6 0 1 C2 
    128 23 13.4439 26.324 -22.221 14 " " " " A 70 0 0 "TYR " " O  " " " 8 0 1 C2 
    129 14 15.2233 26.92 -24.8014 14 " " " " A 2 0 0 "TYR " " CB " " " 6 0 1 C2 
    130 14 16.2913 26.3334 -25.7537 14 " " " " A 2 0 0 "TYR " " CG " " " 6 0 1 C2 
    131 14 17.29 25.4168 -25.477 14 " " " " A 2 0 0 "TYR " " CD1" " " 6 0 1 C2 
    132 14 16.1906 26.8298 -27.0712 14 " " " " A 2 0 0 "TYR " " CD2" " " 6 0 1 C2 
    133 14 18.2433 25.2166 -26.4812 14 " " " " A 2 0 0 "TYR " " CE1" " " 6 0 1 C2 
    134 14 17.1141 26.5556 -28.0934 14 " " " " A 2 0 0 "TYR " " CE2" " " 6 0 1 C2 
    135 14 18.1706 25.7615 -27.7353 14 " " " " A 2 0 0 "TYR " " CZ " " " 6 0 1 C2 
    136 23 19.19 25.423 -28.6754 14 " " " " A 70 0 0 "TYR " " OH " " " 8 0 1 C2 
    137 40 12.1089 27.3705 -23.7061 15 " " " " A 43 0 0 "ILE " " N  " " " 7 0 1 C2 
    138 14 11.2748 28.0844 -22.6762 15 " " " " A 2 0 0 "ILE " " CA " " " 6 0 1 C2 
    139 14 10.2702 27.0041 -22.1971 15 " " " " A 2 0 0 "ILE " " C  " " " 6 0 1 C2 
    140 23 9.97651 26.7939 -21.0077 15 " " " " A 70 0 0 "ILE " " O  " " " 8 0 1 C2 
    141 14 10.4832 29.282 -23.3026 15 " " " " A 2 0 0 "ILE " " CB " " " 6 0 1 C2 
    142 14 11.4042 30.217 -24.1135 15 " " " " A 2 0 0 "ILE " " CG1" " " 6 0 1 C2 
    143 14 9.66187 30.0068 -22.175 15 " " " " A 2 0 0 "ILE " " CG2" " " 6 0 1 C2 
    144 14 10.7138 31.3876 -24.8254 15 " " " " A 2 0 0 "ILE " " CD1" " " 6 0 1 C2 
    145 40 9.84002 26.1056 -23.1092 16 " " " " A 43 0 0 "VAL " " N  " " " 7 0 1 C2 
    146 14 8.96054 24.9212 -22.8927 16 " " " " A 2 0 0 "VAL " " CA " " " 6 0 1 C2 
    147 14 9.60262 23.9191 -21.9723 16 " " " " A 2 0 0 "VAL " " C  " " " 6 0 1 C2 
    148 23 8.90751 23.2538 -21.2085 16 " " " " A 70 0 0 "VAL " " O  " " " 8 0 1 C2 
    149 14 8.50599 24.2488 -24.2219 16 " " " " A 2 0 0 "VAL " " CB " " " 6 0 1 C2 
    150 14 7.97965 22.7716 -24.1633 16 " " " " A 2 0 0 "VAL " " CG1" " " 6 0 1 C2 
    151 14 7.49382 25.1317 -24.9386 16 " " " " A 2 0 0 "VAL " " CG2" " " 6 0 1 C2 
    152 40 10.9359 23.865 -21.8606 17 " " " " A 43 0 0 "ILE " " N  " " " 7 0 1 C2 
    153 14 11.7184 22.935 -20.99 17 " " " " A 2 0 0 "ILE " " CA " " " 6 0 1 C2 
    154 14 11.9146 23.7713 -19.6877 17 " " " " A 2 0 0 "ILE " " C  " " " 6 0 1 C2 
    155 23 11.5345 23.2972 -18.635 17 " " " " A 70 0 0 "ILE " " O  " " " 8 0 1 C2 
    156 14 13.1003 22.6345 -21.7454 17 " " " " A 2 0 0 "ILE " " CB " " " 6 0 1 C2 
    157 14 12.8008 21.788 -22.9556 17 " " " " A 2 0 0 "ILE " " CG1" " " 6 0 1 C2 
    158 14 14.2724 22.1733 -20.8051 17 " " " " A 2 0 0 "ILE " " CG2" " " 6 0 1 C2 
    159 14 13.9113 21.5392 -23.9181 17 " " " " A 2 0 0 "ILE " " CD1" " " 6 0 1 C2 
    160 40 12.6417 24.92 -19.7326 18 " " " " A 43 0 0 "GLY " " N  " " " 7 0 1 C2 
    161 14 13.1126 25.527 -18.4753 18 " " " " A 2 0 0 "GLY " " CA " " " 6 0 1 C2 
    162 14 12.045 26.0181 -17.4804 18 " " " " A 2 0 0 "GLY " " C  " " " 6 0 1 C2 
    163 23 12.3201 25.9787 -16.2809 18 " " " " A 70 0 0 "GLY " " O  " " " 8 0 1 C2 
    164 40 10.8782 26.5275 -17.9705 19 " " " " A 43 0 0 "VAL " " N  " " " 7 0 1 C2 
    165 14 9.74608 26.6985 -17.0742 19 " " " " A 2 0 0 "VAL " " CA " " " 6 0 1 C2 
    166 14 9.31277 25.3513 -16.3985 19 " " " " A 2 0 0 "VAL " " C  " " " 6 0 1 C2 
    167 23 9.26626 25.2515 -15.1983 19 " " " " A 70 0 0 "VAL " " O  " " " 8 0 1 C2 
    168 14 8.57706 27.4047 -17.7674 19 " " " " A 2 0 0 "VAL " " CB " " " 6 0 1 C2 
    169 14 7.34347 27.5328 -16.872 19 " " " " A 2 0 0 "VAL " " CG1" " " 6 0 1 C2 
    170 14 8.82812 28.7493 -18.3506 19 " " " " A 2 0 0 "VAL " " CG2" " " 6 0 1 C2 
    171 40 9.01878 24.3131 -17.1545 20 " " " " A 43 0 0 "MET " " N  " " " 7 0 1 C2 
    172 14 8.24714 23.0852 -16.6655 20 " " " " A 2 0 0 "MET " " CA " " " 6 0 1 C2 
    173 14 9.12195 22.1592 -15.7392 20 " " " " A 2 0 0 "MET " " C  " " " 6 0 1 C2 
    174 23 8.60995 21.581 -14.7651 20 " " " " A 70 0 0 "MET " " O  " " " 8 0 1 C2 
    175 14 7.68243 22.2956 -17.8181 20 " " " " A 2 0 0 "MET " " CB " " " 6 0 1 C2 
    176 14 6.7825 23.2175 -18.7397 20 " " " " A 2 0 0 "MET " " CG " " " 6 0 1 C2 
    177 52 5.32411 23.8183 -17.822 20 " " " " A 13 0 0 "MET " " SD " " " 16 0 1 C2 
    178 14 4.32715 24.5664 -19.0425 20 " " " " A 2 0 0 "MET " " CE " " " 6 0 1 C2 
    179 40 10.412 21.9352 -16.1394 21 " " " " A 43 0 0 "VAL " " N  " " " 7 0 1 C2 
    180 14 11.4886 21.3854 -15.2289 21 " " " " A 2 0 0 "VAL " " CA " " " 6 0 1 C2 
    181 14 11.5176 22.1081 -13.8042 21 " " " " A 2 0 0 "VAL " " C  " " " 6 0 1 C2 
    182 23 11.5172 21.4668 -12.7472 21 " " " " A 70 0 0 "VAL " " O  " " " 8 0 1 C2 
    183 14 12.8549 21.4293 -16.0917 21 " " " " A 2 0 0 "VAL " " CB " " " 6 0 1 C2 
    184 14 14.0958 21.2739 -15.2231 21 " " " " A 2 0 0 "VAL " " CG1" " " 6 0 1 C2 
    185 14 12.6916 20.3978 -17.2286 21 " " " " A 2 0 0 "VAL " " CG2" " " 6 0 1 C2 
    186 40 11.5676 23.4398 -13.8202 22 " " " " A 43 0 0 "ALA " " N  " " " 7 0 1 C2 
    187 14 11.5285 24.3179 -12.6417 22 " " " " A 2 0 0 "ALA " " CA " " " 6 0 1 C2 
    188 14 10.199 24.2261 -11.8304 22 " " " " A 2 0 0 "ALA " " C  " " " 6 0 1 C2 
    189 23 10.2533 24.2797 -10.6173 22 " " " " A 70 0 0 "ALA " " O  " " " 8 0 1 C2 
    190 14 11.9188 25.6928 -13.0359 22 " " " " A 2 0 0 "ALA " " CB " " " 6 0 1 C2 
    191 40 9.08066 23.9819 -12.5172 23 " " " " A 43 0 0 "LEU " " N  " " " 7 0 1 C2 
    192 14 7.76284 23.7548 -11.8728 23 " " " " A 2 0 0 "LEU " " CA " " " 6 0 1 C2 
    193 14 7.65061 22.3618 -11.2001 23 " " " " A 2 0 0 "LEU " " C  " " " 6 0 1 C2 
    194 23 7.15702 22.2359 -10.079 23 " " " " A 70 0 0 "LEU " " O  " " " 8 0 1 C2 
    195 14 6.63377 24.0834 -12.9037 23 " " " " A 2 0 0 "LEU " " CB " " " 6 0 1 C2 
    196 14 5.9894 25.4304 -12.6211 23 " " " " A 2 0 0 "LEU " " CG " " " 6 0 1 C2 
    197 14 5.13878 25.8824 -13.7854 23 " " " " A 2 0 0 "LEU " " CD1" " " 6 0 1 C2 
    198 14 5.18589 25.5469 -11.2211 23 " " " " A 2 0 0 "LEU " " CD2" " " 6 0 1 C2 
    199 40 8.08849 21.3654 -11.9603 24 " " " " A 43 0 0 "CYS " " N  " " " 7 0 1 C2 
    200 14 8.1658 19.977 -11.4264 24 " " " " A 2 0 0 "CYS " " CA " " " 6 0 1 C2 
    201 14 9.14292 19.8366 -10.2015 24 " " " " A 2 0 0 "CYS " " C  " " " 6 0 1 C2 
    202 23 8.77371 19.1707 -9.22162 24 " " " " A 70 0 0 "CYS " " O  " " " 8 0 1 C2 
    203 14 8.63156 18.9443 -12.4972 24 " " " " A 2 0 0 "CYS " " CB " " " 6 0 1 C2 
    204 52 7.42652 18.5371 -13.8403 24 " " " " A 13 0 0 "CYS " " SG " " " 16 0 1 C2 
    205 40 10.3645 20.2779 -10.3633 25 " " " " A 43 0 0 "LEU " " N  " " " 7 0 1 C2 
    206 14 11.4285 20.2318 -9.32964 25 " " " " A 2 0 0 "LEU " " CA " " " 6 0 1 C2 
    207 14 11.0569 21.2879 -8.27209 25 " " " " A 2 0 0 "LEU " " C  " " " 6 0 1 C2 
    208 23 11.3266 21.0768 -7.07226 25 " " " " A 70 0 0 "LEU " " O  " " " 8 0 1 C2 
    209 14 12.8491 20.4343 -9.87192 25 " " " " A 2 0 0 "LEU " " CB " " " 6 0 1 C2 
    210 14 13.4201 19.2812 -10.7071 25 " " " " A 2 0 0 "LEU " " CG " " " 6 0 1 C2 
    211 14 14.4976 19.7493 -11.6551 25 " " " " A 2 0 0 "LEU " " CD1" " " 6 0 1 C2 
    212 14 13.8794 18.0657 -9.7497 25 " " " " A 2 0 0 "LEU " " CD2" " " 6 0 1 C2 
    213 40 10.3634 22.3893 -8.584 26 " " " " A 43 0 0 "GLY " " N  " " " 7 0 1 C2 
    214 14 9.80236 23.3912 -7.65432 26 " " " " A 2 0 0 "GLY " " CA " " " 6 0 1 C2 
    215 14 8.70404 22.8068 -6.92406 26 " " " " A 2 0 0 "GLY " " C  " " " 6 0 1 C2 
    216 23 8.76927 22.9095 -5.69504 26 " " " " A 70 0 0 "GLY " " O  " " " 8 0 1 C2 
    217 40 7.91136 21.8579 -7.4762 27 " " " " A 43 0 0 "GLY " " N  " " " 7 0 1 C2 
    218 14 6.91717 21.0507 -6.78188 27 " " " " A 2 0 0 "GLY " " CA " " " 6 0 1 C2 
    219 14 7.52944 19.9477 -5.89138 27 " " " " A 2 0 0 "GLY " " C  " " " 6 0 1 C2 
    220 23 6.96364 19.3749 -5.02851 27 " " " " A 70 0 0 "GLY " " O  " " " 8 0 1 C2 
    221 40 8.75662 19.6018 -6.17484 28 " " " " A 43 0 0 "GLY " " N  " " " 7 0 1 C2 
    222 14 9.6274 18.6616 -5.43927 28 " " " " A 2 0 0 "GLY " " CA " " " 6 0 1 C2 
    223 14 9.94304 19.3344 -4.13208 28 " " " " A 2 0 0 "GLY " " C  " " " 6 0 1 C2 
    224 23 9.68293 18.7131 -3.11123 28 " " " " A 70 0 0 "GLY " " O  " " " 8 0 1 C2 
    225 40 10.6415 20.5149 -4.12531 29 " " " " A 43 0 0 "VAL " " N  " " " 7 0 1 C2 
    226 14 11.0249 21.3606 -3.01728 29 " " " " A 2 0 0 "VAL " " CA " " " 6 0 1 C2 
    227 14 9.83377 21.7414 -2.11559 29 " " " " A 2 0 0 "VAL " " C  " " " 6 0 1 C2 
    228 23 9.9561 21.5871 -0.927414 29 " " " " A 70 0 0 "VAL " " O  " " " 8 0 1 C2 
    229 14 11.9239 22.5036 -3.44117 29 " " " " A 2 0 0 "VAL " " CB " " " 6 0 1 C2 
    230 14 12.3365 23.491 -2.35606 29 " " " " A 2 0 0 "VAL " " CG1" " " 6 0 1 C2 
    231 14 13.1088 21.9077 -4.20994 29 " " " " A 2 0 0 "VAL " " CG2" " " 6 0 1 C2 
    232 40 8.71824 22.1241 -2.76827 30 " " " " A 43 0 0 "TYR " " N  " " " 7 0 1 C2 
    233 14 7.46827 22.3039 -2.00125 30 " " " " A 2 0 0 "TYR " " CA " " " 6 0 1 C2 
    234 14 7.03166 21.0085 -1.30684 30 " " " " A 2 0 0 "TYR " " C  " " " 6 0 1 C2 
    235 23 6.6084 20.9441 -0.218925 30 " " " " A 70 0 0 "TYR " " O  " " " 8 0 1 C2 
    236 14 6.43254 22.9436 -2.9419 30 " " " " A 2 0 0 "TYR " " CB " " " 6 0 1 C2 
    237 14 5.05325 23.3448 -2.46808 30 " " " " A 2 0 0 "TYR " " CG " " " 6 0 1 C2 
    238 14 4.8166 24.0833 -1.28879 30 " " " " A 2 0 0 "TYR " " CD1" " " 6 0 1 C2 
    239 14 3.94002 22.9954 -3.27899 30 " " " " A 2 0 0 "TYR " " CD2" " " 6 0 1 C2 
    240 14 3.52276 24.4671 -0.934023 30 " " " " A 2 0 0 "TYR " " CE1" " " 6 0 1 C2 
    241 14 2.65167 23.3307 -2.86503 30 " " " " A 2 0 0 "TYR " " CE2" " " 6 0 1 C2 
    242 14 2.45126 24.0178 -1.70743 30 " " " " A 2 0 0 "TYR " " CZ " " " 6 0 1 C2 
    243 23 1.16165 24.2882 -1.2807 30 " " " " A 70 0 0 "TYR " " OH " " " 8 0 1 C2 
    244 40 7.05926 19.9573 -2.13598 31 " " " " A 43 0 0 "GLY " " N  " " " 7 0 1 C2 
    245 14 6.63933 18.5929 -1.88333 31 " " " " A 2 0 0 "GLY " " CA " " " 6 0 1 C2 
    246 14 7.28006 17.805 -0.684743 31 " " " " A 2 0 0 "GLY " " C  " " " 6 0 1 C2 
    247 23 6.75448 16.8226 -0.23799 31 " " " " A 70 0 0 "GLY " " O  " " " 8 0 1 C2 
    248 40 8.4248 18.2908 -0.279553 32 " " " " A 43 0 0 "ILE " " N  " " " 7 0 1 C2 
    249 14 9.18654 18.035 0.929983 32 " " " " A 2 0 0 "ILE " " CA " " " 6 0 1 C2 
    250 14 8.32088 18.1189 2.1139 32 " " " " A 2 0 0 "ILE " " C  " " " 6 0 1 C2 
    251 23 8.07575 17.0968 2.73609 32 " " " " A 70 0 0 "ILE " " O  " " " 8 0 1 C2 
    252 14 10.5353 18.8692 0.976601 32 " " " " A 2 0 0 "ILE " " CB " " " 6 0 1 C2 
    253 14 11.5049 18.489 -0.203557 32 " " " " A 2 0 0 "ILE " " CG1" " " 6 0 1 C2 
    254 14 11.392 18.7135 2.25118 32 " " " " A 2 0 0 "ILE " " CG2" " " 6 0 1 C2 
    255 14 12.7931 19.2558 -0.314797 32 " " " " A 2 0 0 "ILE " " CD1" " " 6 0 1 C2 
    256 40 7.66666 19.2846 2.35949 33 " " " " A 43 0 0 "SER " " N  " " " 7 0 1 C2 
    257 14 6.75184 19.5365 3.47008 33 " " " " A 2 0 0 "SER " " CA " " " 6 0 1 C2 
    258 14 5.54053 18.5959 3.60022 33 " " " " A 2 0 0 "SER " " C  " " " 6 0 1 C2 
    259 23 4.90695 18.5504 4.66587 33 " " " " A 70 0 0 "SER " " O  " " " 8 0 1 C2 
    260 14 6.39046 21.0272 3.41995 33 " " " " A 2 0 0 "SER " " CB " " " 6 0 1 C2 
    261 23 5.63183 21.4483 2.33281 33 " " " " A 70 0 0 "SER " " OG " " " 8 0 1 C2 
    262 40 5.15691 17.8629 2.52032 34 " " " " A 43 0 0 "LEU " " N  " " " 7 0 1 C2 
    263 14 4.23878 16.8047 2.47152 34 " " " " A 2 0 0 "LEU " " CA " " " 6 0 1 C2 
    264 14 4.77836 15.6755 3.49315 34 " " " " A 2 0 0 "LEU " " C  " " " 6 0 1 C2 
    265 23 4.01096 15.1739 4.30351 34 " " " " A 70 0 0 "LEU " " O  " " " 8 0 1 C2 
    266 14 4.13485 16.1758 1.08998 34 " " " " A 2 0 0 "LEU " " CB " " " 6 0 1 C2 
    267 14 2.97141 15.1397 0.866238 34 " " " " A 2 0 0 "LEU " " CG " " " 6 0 1 C2 
    268 14 1.53256 15.6215 0.905157 34 " " " " A 2 0 0 "LEU " " CD1" " " 6 0 1 C2 
    269 14 3.21131 14.4067 -0.425948 34 " " " " A 2 0 0 "LEU " " CD2" " " 6 0 1 C2 
    270 40 6.09794 15.4126 3.46011 35 " " " " A 43 0 0 "GLY " " N  " " " 7 0 1 C2 
    271 14 6.76169 14.5152 4.39937 35 " " " " A 2 0 0 "GLY " " CA " " " 6 0 1 C2 
    272 14 6.51359 14.9414 5.93509 35 " " " " A 2 0 0 "GLY " " C  " " " 6 0 1 C2 
    273 23 6.30254 13.9945 6.71421 35 " " " " A 70 0 0 "GLY " " O  " " " 8 0 1 C2 
    274 40 6.64006 16.2391 6.29165 36 " " " " A 43 0 0 "ASN " " N  " " " 7 0 1 C2 
    275 14 6.3861 16.7171 7.61953 36 " " " " A 2 0 0 "ASN " " CA " " " 6 0 1 C2 
    276 14 4.85986 16.8053 7.90206 36 " " " " A 2 0 0 "ASN " " C  " " " 6 0 1 C2 
    277 23 4.51291 17.2039 9.02676 36 " " " " A 70 0 0 "ASN " " O  " " " 8 0 1 C2 
    278 14 6.99362 18.1726 7.7648 36 " " " " A 2 0 0 "ASN " " CB " " " 6 0 1 C2 
    279 14 8.49748 18.2372 7.58945 36 " " " " A 2 0 0 "ASN " " CG " " " 6 0 1 C2 
    280 23 8.90104 18.5889 6.45488 36 " " " " A 70 0 0 "ASN " " OD1" " " 8 0 1 C2 
    281 40 9.3296 17.9615 8.60847 36 " " " " A 43 0 0 "ASN " " ND2" " " 7 0 1 C2 
    282 40 4.02565 16.5785 6.87813 37 " " " " A 43 0 0 "HIS " " N  " " " 7 0 1 C2 
    283 14 2.58881 16.8773 6.99727 37 " " " " A 2 0 0 "HIS " " CA " " " 6 0 1 C2 
    284 14 1.77217 15.6194 7.26005 37 " " " " A 2 0 0 "HIS " " C  " " " 6 0 1 C2 
    285 23 0.858019 15.6321 8.05119 37 " " " " A 70 0 0 "HIS " " O  " " " 8 0 1 C2 
    286 14 2.02386 17.5325 5.67668 37 " " " " A 2 0 0 "HIS " " CB " " " 6 0 1 C2 
    287 14 0.477186 17.4623 5.47078 37 " " " " A 2 0 0 "HIS " " CG " " " 6 0 1 C2 
    288 40 -0.352079 18.3091 6.15487 37 " " " " A 43 0 0 "HIS " " ND1" " " 7 0 1 C2 
    289 14 -0.337473 16.6113 4.71207 37 " " " " A 2 0 0 "HIS " " CD2" " " 6 0 1 C2 
    290 14 -1.60899 18.1627 5.65638 37 " " " " A 2 0 0 "HIS " " CE1" " " 6 0 1 C2 
    291 40 -1.67559 17.0498 4.96345 37 " " " " A 43 0 0 "HIS " " NE2" " " 7 0 1 C2 
    292 40 2.14684 14.5733 6.50827 38 " " " " A 43 0 0 "VAL " " N  " " " 7 0 1 C2 
    293 14 1.38962 13.2978 6.43748 38 " " " " A 2 0 0 "VAL " " CA " " " 6 0 1 C2 
    294 14 1.10484 12.6285 7.75801 38 " " " " A 2 0 0 "VAL " " C  " " " 6 0 1 C2 
    295 23 2.02831 12.3865 8.50388 38 " " " " A 70 0 0 "VAL " " O  " " " 8 0 1 C2 
    296 14 2.10573 12.4479 5.40198 38 " " " " A 2 0 0 "VAL " " CB " " " 6 0 1 C2 
    297 14 1.7 12.7757 3.98037 38 " " " " A 2 0 0 "VAL " " CG1" " " 6 0 1 C2 
    298 14 3.60624 12.1207 5.62265 38 " " " " A 2 0 0 "VAL " " CG2" " " 6 0 1 C2 
    299 40 -0.150917 12.2146 7.92658 39 " " " " A 43 0 0 "THR " " N  " " " 7 0 1 C2 
    300 14 -0.719326 11.621 9.1913 39 " " " " A 2 0 0 "THR " " CA " " " 6 0 1 C2 
    301 14 -0.920395 10.0977 8.97771 39 " " " " A 2 0 0 "THR " " C  " " " 6 0 1 C2 
    302 23 -0.781567 9.54436 7.8445 39 " " " " A 70 0 0 "THR " " O  " " " 8 0 1 C2 
    303 14 -2.01673 12.4452 9.46 39 " " " " A 2 0 0 "THR " " CB " " " 6 0 1 C2 
    304 23 -2.69455 12.0139 10.6407 39 " " " " A 70 0 0 "THR " " OG1" " " 8 0 1 C2 
    305 14 -3.12863 12.3238 8.33447 39 " " " " A 2 0 0 "THR " " CG2" " " 6 0 1 C2 
    306 40 -0.997744 9.47558 10.1781 40 " " " " A 43 0 0 "GLN " " N  " " " 7 0 1 C2 
    307 14 -1.32161 8.15891 10.4678 40 " " " " A 2 0 0 "GLN " " CA " " " 6 0 1 C2 
    308 14 -2.82229 7.91447 10.7197 40 " " " " A 2 0 0 "GLN " " C  " " " 6 0 1 C2 
    309 23 -3.23401 6.76569 10.8556 40 " " " " A 70 0 0 "GLN " " O  " " " 8 0 1 C2 
    310 14 -0.484017 7.66933 11.6566 40 " " " " A 2 0 0 "GLN " " CB " " " 6 0 1 C2 
    311 14 1.02563 7.33404 11.3634 40 " " " " A 2 0 0 "GLN " " CG " " " 6 0 1 C2 
    312 14 2.0951 8.47678 11.3392 40 " " " " A 2 0 0 "GLN " " CD " " " 6 0 1 C2 
    313 23 3.19362 8.18826 10.8271 40 " " " " A 70 0 0 "GLN " " OE1" " " 8 0 1 C2 
    314 40 1.70131 9.61701 11.8378 40 " " " " A 43 0 0 "GLN " " NE2" " " 7 0 1 C2 
    315 40 -3.63971 8.96515 10.827 41 " " " " A 43 0 0 "SER " " N  " " " 7 0 1 C2 
    316 14 -5.04956 8.94561 10.9707 41 " " " " A 2 0 0 "SER " " CA " " " 6 0 1 C2 
    317 14 -5.71646 8.9536 9.57196 41 " " " " A 2 0 0 "SER " " C  " " " 6 0 1 C2 
    318 23 -5.28301 9.75705 8.70676 41 " " " " A 70 0 0 "SER " " O  " " " 8 0 1 C2 
    319 14 -5.49086 10.1307 11.8735 41 " " " " A 2 0 0 "SER " " CB " " " 6 0 1 C2 
    320 23 -5.14654 11.4225 11.4359 41 " " " " A 70 0 0 "SER " " OG " " " 8 0 1 C2 
    321 40 -6.66835 8.11942 9.35964 42 " " " " A 43 0 0 "GLY " " N  " " " 7 0 1 C2 
    322 14 -7.33545 7.88224 8.06964 42 " " " " A 2 0 0 "GLY " " CA " " " 6 0 1 C2 
    323 14 -7.02746 6.47692 7.48916 42 " " " " A 2 0 0 "GLY " " C  " " " 6 0 1 C2 
    324 23 -7.5003 6.16396 6.43141 42 " " " " A 70 0 0 "GLY " " O  " " " 8 0 1 C2 
    325 40 -6.42839 5.63487 8.33866 43 " " " " A 43 0 0 "PHE " " N  " " " 7 0 1 C2 
    326 14 -6.42897 4.21337 8.20724 43 " " " " A 2 0 0 "PHE " " CA " " " 6 0 1 C2 
    327 14 -7.86939 3.62827 8.36673 43 " " " " A 2 0 0 "PHE " " C  " " " 6 0 1 C2 
    328 23 -8.25352 2.78618 7.59969 43 " " " " A 70 0 0 "PHE " " O  " " " 8 0 1 C2 
    329 14 -5.49462 3.67883 9.30928 43 " " " " A 2 0 0 "PHE " " CB " " " 6 0 1 C2 
    330 14 -4.02044 3.49425 8.96501 43 " " " " A 2 0 0 "PHE " " CG " " " 6 0 1 C2 
    331 14 -3.03418 3.73596 9.9547 43 " " " " A 2 0 0 "PHE " " CD1" " " 6 0 1 C2 
    332 14 -3.627 2.83105 7.77852 43 " " " " A 2 0 0 "PHE " " CD2" " " 6 0 1 C2 
    333 14 -1.71157 3.5578 9.65698 43 " " " " A 2 0 0 "PHE " " CE1" " " 6 0 1 C2 
    334 14 -2.21106 2.61692 7.52013 43 " " " " A 2 0 0 "PHE " " CE2" " " 6 0 1 C2 
    335 14 -1.23841 3.11384 8.37209 43 " " " " A 2 0 0 "PHE " " CZ " " " 6 0 1 C2 
    336 40 -8.58205 4.16798 9.3372 44 " " " " A 43 0 0 "TYR " " N  " " " 7 0 1 C2 
    337 14 -9.97816 3.95147 9.68615 44 " " " " A 2 0 0 "TYR " " CA " " " 6 0 1 C2 
    338 14 -10.598 5.33829 9.70324 44 " " " " A 2 0 0 "TYR " " C  " " " 6 0 1 C2 
    339 23 -9.88467 6.26787 10.0886 44 " " " " A 70 0 0 "TYR " " O  " " " 8 0 1 C2 
    340 14 -10.0285 3.12977 11.0847 44 " " " " A 2 0 0 "TYR " " CB " " " 6 0 1 C2 
    341 14 -9.40371 1.72341 11.0542 44 " " " " A 2 0 0 "TYR " " CG " " " 6 0 1 C2 
    342 14 -10.0409 0.728762 10.2759 44 " " " " A 2 0 0 "TYR " " CD1" " " 6 0 1 C2 
    343 14 -8.24288 1.45493 11.7134 44 " " " " A 2 0 0 "TYR " " CD2" " " 6 0 1 C2 
    344 14 -9.39103 -0.531391 10.2788 44 " " " " A 2 0 0 "TYR " " CE1" " " 6 0 1 C2 
    345 14 -7.67738 0.204414 11.7929 44 " " " " A 2 0 0 "TYR " " CE2" " " 6 0 1 C2 
    346 14 -8.26355 -0.849172 11.0685 44 " " " " A 2 0 0 "TYR " " CZ " " " 6 0 1 C2 
    347 23 -7.64378 -2.04807 11.0395 44 " " " " A 70 0 0 "TYR " " OH " " " 8 0 1 C2 
    348 40 -11.9413 5.33958 9.47169 45 " " " " A 43 0 0 "ASP " " N  " " " 7 0 1 C2 
    349 14 -12.6865 6.58204 9.32362 45 " " " " A 2 0 0 "ASP " " CA " " " 6 0 1 C2 
    350 14 -13.4177 6.78951 10.6697 45 " " " " A 2 0 0 "ASP " " C  " " " 6 0 1 C2 
    351 23 -13.6887 5.82299 11.4361 45 " " " " A 70 0 0 "ASP " " O  " " " 8 0 1 C2 
    352 14 -13.6986 6.45142 8.11662 45 " " " " A 2 0 0 "ASP " " CB " " " 6 0 1 C2 
    353 14 -15.1378 5.98661 8.39698 45 " " " " A 2 0 0 "ASP " " CG " " " 6 0 1 C2 
    354 23 -15.4407 4.8071 8.17255 45 " " " " A 70 0 0 "ASP " " OD1" " " 8 0 1 C2 
    355 23 -15.9173 6.88176 8.80076 45 " " " " A 70 0 0 "ASP " " OD2" " " 8 0 1 C2 
    356 40 -13.7473 8.03873 11.0353 46 " " " " A 43 0 0 "GLU " " N  " " " 7 0 1 C2 
    357 14 -14.1904 8.40279 12.3954 46 " " " " A 2 0 0 "GLU " " CA " " " 6 0 1 C2 
    358 14 -15.5562 7.79881 12.7259 46 " " " " A 2 0 0 "GLU " " C  " " " 6 0 1 C2 
    359 23 -15.8763 7.77933 13.9157 46 " " " " A 70 0 0 "GLU " " O  " " " 8 0 1 C2 
    360 14 -14.3077 9.88686 12.6097 46 " " " " A 2 0 0 "GLU " " CB " " " 6 0 1 C2 
    361 14 -12.9731 10.5908 12.306 46 " " " " A 2 0 0 "GLU " " CG " " " 6 0 1 C2 
    362 14 -12.7266 10.8545 10.7953 46 " " " " A 2 0 0 "GLU " " CD " " " 6 0 1 C2 
    363 23 -13.6881 10.9025 9.96759 46 " " " " A 70 0 0 "GLU " " OE1" " " 8 0 1 C2 
    364 23 -11.5522 11.1656 10.4742 46 " " " " A 70 0 0 "GLU " " OE2" " " 8 0 1 C2 
    365 40 -16.4483 7.36031 11.7809 47 " " " " A 43 0 0 "GLY " " N  " " " 7 0 1 C2 
    366 14 -17.8415 7.05114 12.1234 47 " " " " A 2 0 0 "GLY " " CA " " " 6 0 1 C2 
    367 14 -17.9953 5.62357 12.5755 47 " " " " A 2 0 0 "GLY " " C  " " " 6 0 1 C2 
    368 23 -18.9649 5.37035 13.1788 47 " " " " A 70 0 0 "GLY " " O  " " " 8 0 1 C2 
    369 40 -17.0937 4.71809 12.2799 48 " " " " A 43 0 0 "SER " " N  " " " 7 0 1 C2 
    370 14 -16.9654 3.33821 12.8504 48 " " " " A 2 0 0 "SER " " CA " " " 6 0 1 C2 
    371 14 -16.7953 3.42888 14.4162 48 " " " " A 2 0 0 "SER " " C  " " " 6 0 1 C2 
    372 23 -16.0882 4.32292 14.9122 48 " " " " A 70 0 0 "SER " " O  " " " 8 0 1 C2 
    373 14 -15.8123 2.58096 12.1969 48 " " " " A 2 0 0 "SER " " CB " " " 6 0 1 C2 
    374 23 -14.4618 3.1342 12.1769 48 " " " " A 70 0 0 "SER " " OG " " " 8 0 1 C2 
    375 40 -17.3931 2.4526 15.1907 49 " " " " A 43 0 0 "GLN " " N  " " " 7 0 1 C2 
    376 14 -17.6025 2.43436 16.672 49 " " " " A 2 0 0 "GLN " " CA " " " 6 0 1 C2 
    377 14 -16.284 2.30926 17.3703 49 " " " " A 2 0 0 "GLN " " C  " " " 6 0 1 C2 
    378 23 -16.0875 3.03819 18.3514 49 " " " " A 70 0 0 "GLN " " O  " " " 8 0 1 C2 
    379 14 -18.6508 1.32694 17.0201 49 " " " " A 2 0 0 "GLN " " CB " " " 6 0 1 C2 
    380 14 -20.0103 1.61118 16.3952 49 " " " " A 2 0 0 "GLN " " CG " " " 6 0 1 C2 
    381 14 -21.1331 0.897837 16.9805 49 " " " " A 2 0 0 "GLN " " CD " " " 6 0 1 C2 
    382 23 -21.1614 -0.333465 16.9638 49 " " " " A 70 0 0 "GLN " " OE1" " " 8 0 1 C2 
    383 40 -22.1208 1.60947 17.436 49 " " " " A 43 0 0 "GLN " " NE2" " " 7 0 1 C2 
    384 40 -15.36 1.52056 16.889 50 " " " " A 43 0 0 "SER " " N  " " " 7 0 1 C2 
    385 14 -14.0427 1.23346 17.4285 50 " " " " A 2 0 0 "SER " " CA " " " 6 0 1 C2 
    386 14 -13.163 2.47989 17.2637 50 " " " " A 2 0 0 "SER " " C  " " " 6 0 1 C2 
    387 23 -12.1027 2.53696 17.8683 50 " " " " A 70 0 0 "SER " " O  " " " 8 0 1 C2 
    388 14 -13.4033 -0.00511922 16.7963 50 " " " " A 2 0 0 "SER " " CB " " " 6 0 1 C2 
    389 23 -14.1985 -1.15464 17.143 50 " " " " A 70 0 0 "SER " " OG " " " 8 0 1 C2 
    390 40 -13.4666 3.47836 16.3348 51 " " " " A 43 0 0 "VAL " " N  " " " 7 0 1 C2 
    391 14 -12.7593 4.86348 16.3747 51 " " " " A 2 0 0 "VAL " " CA " " " 6 0 1 C2 
    392 14 -13.5936 5.75565 17.3744 51 " " " " A 2 0 0 "VAL " " C  " " " 6 0 1 C2 
    393 23 -12.9889 6.44111 18.2083 51 " " " " A 70 0 0 "VAL " " O  " " " 8 0 1 C2 
    394 14 -12.6259 5.32956 14.8912 51 " " " " A 2 0 0 "VAL " " CB " " " 6 0 1 C2 
    395 14 -11.7663 6.6179 14.8638 51 " " " " A 2 0 0 "VAL " " CG1" " " 6 0 1 C2 
    396 14 -11.9591 4.23973 14.0236 51 " " " " A 2 0 0 "VAL " " CG2" " " 6 0 1 C2 
    397 40 -14.9056 5.71703 17.1623 52 " " " " A 43 0 0 "ALA " " N  " " " 7 0 1 C2 
    398 14 -15.757 6.52451 18.05 52 " " " " A 2 0 0 "ALA " " CA " " " 6 0 1 C2 
    399 14 -15.5351 6.44176 19.5826 52 " " " " A 2 0 0 "ALA " " C  " " " 6 0 1 C2 
    400 23 -15.4536 7.45378 20.2673 52 " " " " A 70 0 0 "ALA " " O  " " " 8 0 1 C2 
    401 14 -17.2177 6.26516 17.7284 52 " " " " A 2 0 0 "ALA " " CB " " " 6 0 1 C2 
    402 40 -15.3446 5.18695 20.0751 53 " " " " A 43 0 0 "ALA " " N  " " " 7 0 1 C2 
    403 14 -14.9279 4.84472 21.4797 53 " " " " A 2 0 0 "ALA " " CA " " " 6 0 1 C2 
    404 14 -13.5708 5.38788 21.9799 53 " " " " A 2 0 0 "ALA " " C  " " " 6 0 1 C2 
    405 23 -13.4249 5.71312 23.1682 53 " " " " A 70 0 0 "ALA " " O  " " " 8 0 1 C2 
    406 14 -14.9693 3.35668 21.6567 53 " " " " A 2 0 0 "ALA " " CB " " " 6 0 1 C2 
    407 40 -12.6568 5.64623 21.004 54 " " " " A 43 0 0 "SER " " N  " " " 7 0 1 C2 
    408 14 -11.3168 6.30317 21.3317 54 " " " " A 2 0 0 "SER " " CA " " " 6 0 1 C2 
    409 14 -11.571 7.82624 21.3228 54 " " " " A 2 0 0 "SER " " C  " " " 6 0 1 C2 
    410 23 -10.9042 8.5366 22.0924 54 " " " " A 70 0 0 "SER " " O  " " " 8 0 1 C2 
    411 14 -10.287 5.9278 20.263 54 " " " " A 2 0 0 "SER " " CB " " " 6 0 1 C2 
    412 23 -10.2694 4.50293 20.332 54 " " " " A 70 0 0 "SER " " OG " " " 8 0 1 C2 
    413 40 -12.5116 8.35252 20.5237 55 " " " " A 43 0 0 "LEU " " N  " " " 7 0 1 C2 
    414 14 -12.7483 9.78508 20.4004 55 " " " " A 2 0 0 "LEU " " CA " " " 6 0 1 C2 
    415 14 -13.6901 10.2498 21.4851 55 " " " " A 2 0 0 "LEU " " C  " " " 6 0 1 C2 
    416 23 -13.3799 11.3418 21.976 55 " " " " A 70 0 0 "LEU " " O  " " " 8 0 1 C2 
    417 14 -13.3104 10.1724 19.0012 55 " " " " A 2 0 0 "LEU " " CB " " " 6 0 1 C2 
    418 14 -12.4099 9.96145 17.8082 55 " " " " A 2 0 0 "LEU " " CG " " " 6 0 1 C2 
    419 14 -13.2473 10.0921 16.5935 55 " " " " A 2 0 0 "LEU " " CD1" " " 6 0 1 C2 
    420 14 -11.1689 10.9157 17.8117 55 " " " " A 2 0 0 "LEU " " CD2" " " 6 0 1 C2 
    421 40 -14.689 9.51909 21.9628 56 " " " " A 43 0 0 "ILE " " N  " " " 7 0 1 C2 
    422 14 -15.544 9.99925 23.0521 56 " " " " A 2 0 0 "ILE " " CA " " " 6 0 1 C2 
    423 14 -14.6463 10.0587 24.2862 56 " " " " A 2 0 0 "ILE " " C  " " " 6 0 1 C2 
    424 23 -14.6011 11.0527 25.032 56 " " " " A 70 0 0 "ILE " " O  " " " 8 0 1 C2 
    425 14 -16.7314 9.03624 23.2214 56 " " " " A 2 0 0 "ILE " " CB " " " 6 0 1 C2 
    426 14 -17.724 9.27595 22.0604 56 " " " " A 2 0 0 "ILE " " CG1" " " 6 0 1 C2 
    427 14 -17.4818 9.16432 24.5481 56 " " " " A 2 0 0 "ILE " " CG2" " " 6 0 1 C2 
    428 14 -18.9817 8.41301 21.9813 56 " " " " A 2 0 0 "ILE " " CD1" " " 6 0 1 C2 
    429 40 -13.8825 8.97476 24.5562 57 " " " " A 43 0 0 "GLY " " N  " " " 7 0 1 C2 
    430 14 -12.9286 8.90972 25.6502 57 " " " " A 2 0 0 "GLY " " CA " " " 6 0 1 C2 
    431 14 -12.0172 10.1437 25.7159 57 " " " " A 2 0 0 "GLY " " C  " " " 6 0 1 C2 
    432 23 -12.0541 10.8177 26.6822 57 " " " " A 70 0 0 "GLY " " O  " " " 8 0 1 C2 
    433 40 -11.2195 10.3376 24.6602 58 " " " " A 43 0 0 "ASP " " N  " " " 7 0 1 C2 
    434 14 -10.1963 11.423 24.5173 58 " " " " A 2 0 0 "ASP " " CA " " " 6 0 1 C2 
    435 14 -10.7507 12.8513 24.5349 58 " " " " A 2 0 0 "ASP " " C  " " " 6 0 1 C2 
    436 23 -10.0194 13.7403 24.9274 58 " " " " A 70 0 0 "ASP " " O  " " " 8 0 1 C2 
    437 14 -9.37778 11.2611 23.3103 58 " " " " A 2 0 0 "ASP " " CB " " " 6 0 1 C2 
    438 14 -8.333 10.1625 23.2355 58 " " " " A 2 0 0 "ASP " " CG " " " 6 0 1 C2 
    439 23 -7.86042 9.61386 24.2718 58 " " " " A 70 0 0 "ASP " " OD1" " " 8 0 1 C2 
    440 23 -7.99393 9.71613 22.1363 58 " " " " A 70 0 0 "ASP " " OD2" " " 8 0 1 C2 
    441 40 -12.0309 13.0523 24.1877 59 " " " " A 43 0 0 "GLU " " N  " " " 7 0 1 C2 
    442 14 -12.7867 14.2147 24.471 59 " " " " A 2 0 0 "GLU " " CA " " " 6 0 1 C2 
    443 14 -13.1299 14.2618 25.9454 59 " " " " A 2 0 0 "GLU " " C  " " " 6 0 1 C2 
    444 23 -12.5934 15.1703 26.5455 59 " " " " A 70 0 0 "GLU " " O  " " " 8 0 1 C2 
    445 14 -14.0231 14.3665 23.5111 59 " " " " A 2 0 0 "GLU " " CB " " " 6 0 1 C2 
    446 14 -14.8864 15.6817 23.5877 59 " " " " A 2 0 0 "GLU " " CG " " " 6 0 1 C2 
    447 14 -14.2525 17.0192 23.0904 59 " " " " A 2 0 0 "GLU " " CD " " " 6 0 1 C2 
    448 23 -13.71 17.0253 21.9825 59 " " " " A 70 0 0 "GLU " " OE1" " " 8 0 1 C2 
    449 23 -14.1408 17.9073 23.95 59 " " " " A 70 0 0 "GLU " " OE2" " " 8 0 1 C2 
    450 40 -13.9533 13.3263 26.5014 60 " " " " A 43 0 0 "VAL " " N  " " " 7 0 1 C2 
    451 14 -14.6725 13.4576 27.7788 60 " " " " A 2 0 0 "VAL " " CA " " " 6 0 1 C2 
    452 14 -13.647 13.6575 28.9417 60 " " " " A 2 0 0 "VAL " " C  " " " 6 0 1 C2 
    453 23 -13.4773 14.7224 29.4803 60 " " " " A 70 0 0 "VAL " " O  " " " 8 0 1 C2 
    454 14 -15.7106 12.2562 28.0421 60 " " " " A 2 0 0 "VAL " " CB " " " 6 0 1 C2 
    455 14 -16.0874 11.8935 29.4396 60 " " " " A 2 0 0 "VAL " " CG1" " " 6 0 1 C2 
    456 14 -17.0292 12.3526 27.3443 60 " " " " A 2 0 0 "VAL " " CG2" " " 6 0 1 C2 
    457 40 -12.9032 12.5772 29.1465 61 " " " " A 43 0 0 "TYR " " N  " " " 7 0 1 C2 
    458 14 -11.84 12.5271 30.1656 61 " " " " A 2 0 0 "TYR " " CA " " " 6 0 1 C2 
    459 14 -10.5442 13.1461 29.7494 61 " " " " A 2 0 0 "TYR " " C  " " " 6 0 1 C2 
    460 23 -9.70931 13.4524 30.564 61 " " " " A 70 0 0 "TYR " " O  " " " 8 0 1 C2 
    461 14 -11.5613 11.0042 30.3396 61 " " " " A 2 0 0 "TYR " " CB " " " 6 0 1 C2 
    462 14 -12.7485 10.2343 30.806 61 " " " " A 2 0 0 "TYR " " CG " " " 6 0 1 C2 
    463 14 -13.5322 9.48153 29.8762 61 " " " " A 2 0 0 "TYR " " CD1" " " 6 0 1 C2 
    464 14 -13.1766 10.293 32.1748 61 " " " " A 2 0 0 "TYR " " CD2" " " 6 0 1 C2 
    465 14 -14.7679 8.83002 30.2337 61 " " " " A 2 0 0 "TYR " " CE1" " " 6 0 1 C2 
    466 14 -14.3875 9.65456 32.5119 61 " " " " A 2 0 0 "TYR " " CE2" " " 6 0 1 C2 
    467 14 -15.176 8.91242 31.5675 61 " " " " A 2 0 0 "TYR " " CZ " " " 6 0 1 C2 
    468 23 -16.3747 8.35278 31.8445 61 " " " " A 70 0 0 "TYR " " OH " " " 8 0 1 C2 
    469 40 -10.3798 13.4147 28.4605 62 " " " " A 43 0 0 "GLY " " N  " " " 7 0 1 C2 
    470 14 -9.27008 14.1545 27.907 62 " " " " A 2 0 0 "GLY " " CA " " " 6 0 1 C2 
    471 14 -8.17265 13.1604 27.3919 62 " " " " A 2 0 0 "GLY " " C  " " " 6 0 1 C2 
    472 23 -8.09839 11.9494 27.6571 62 " " " " A 70 0 0 "GLY " " O  " " " 8 0 1 C2 
    473 40 -7.26872 13.7271 26.5374 63 " " " " A 43 0 0 "ARG " " N  " " " 7 0 1 C2 
    474 14 -6.32421 12.9046 25.7857 63 " " " " A 2 0 0 "ARG " " CA " " " 6 0 1 C2 
    475 14 -4.96366 12.8569 26.4737 63 " " " " A 2 0 0 "ARG " " C  " " " 6 0 1 C2 
    476 23 -4.29161 13.9391 26.6779 63 " " " " A 70 0 0 "ARG " " O  " " " 8 0 1 C2 
    477 14 -6.02061 13.4379 24.3615 63 " " " " A 2 0 0 "ARG " " CB " " " 6 0 1 C2 
    478 14 -5.02757 12.6612 23.4014 63 " " " " A 2 0 0 "ARG " " CG " " " 6 0 1 C2 
    479 14 -5.22698 12.883 21.8758 63 " " " " A 2 0 0 "ARG " " CD " " " 6 0 1 C2 
    480 40 -4.67397 14.2206 21.4527 63 " " " " A 43 0 0 "ARG " " NE " " " 7 0 1 C2 
    481 14 -4.72393 14.7561 20.2708 63 " " " " A 2 0 0 "ARG " " CZ " " " 6 0 1 C2 
    482 40 -5.19527 14.0424 19.1515 63 " " " " A 43 0 0 "ARG " " NH1" " " 7 0 1 C2 
    483 40 -4.37673 16.062 20.2018 63 " " " " A 43 0 0 "ARG " " NH2" " " 7 0 1 C2 
    484 40 -4.36171 11.6433 26.7559 64 " " " " A 43 0 0 "ASP " " N  " " " 7 0 1 C2 
    485 14 -2.96115 11.3642 27.2141 64 " " " " A 2 0 0 "ASP " " CA " " " 6 0 1 C2 
    486 14 -2.52961 10.0848 26.5389 64 " " " " A 2 0 0 "ASP " " C  " " " 6 0 1 C2 
    487 23 -3.36177 9.21447 26.1742 64 " " " " A 70 0 0 "ASP " " O  " " " 8 0 1 C2 
    488 14 -2.80913 11.3171 28.7319 64 " " " " A 2 0 0 "ASP " " CB " " " 6 0 1 C2 
    489 14 -3.17046 10.0273 29.5104 64 " " " " A 2 0 0 "ASP " " CG " " " 6 0 1 C2 
    490 23 -4.15263 9.9598 30.2474 64 " " " " A 70 0 0 "ASP " " OD1" " " 8 0 1 C2 
    491 23 -2.29498 9.12283 29.3681 64 " " " " A 70 0 0 "ASP " " OD2" " " 8 0 1 C2 
    492 40 -1.17454 9.90545 26.4101 65 " " " " A 43 0 0 "ARG " " N  " " " 7 0 1 C2 
    493 14 -0.481951 8.65411 26.0234 65 " " " " A 2 0 0 "ARG " " CA " " " 6 0 1 C2 
    494 14 0.666067 8.32093 27.039 65 " " " " A 2 0 0 "ARG " " C  " " " 6 0 1 C2 
    495 23 1.81573 8.03609 26.6062 65 " " " " A 70 0 0 "ARG " " O  " " " 8 0 1 C2 
    496 14 -0.00377091 8.7908 24.5285 65 " " " " A 2 0 0 "ARG " " CB " " " 6 0 1 C2 
    497 14 -1.10269 9.07415 23.4812 65 " " " " A 2 0 0 "ARG " " CG " " " 6 0 1 C2 
    498 14 -2.25939 8.08636 23.3573 65 " " " " A 2 0 0 "ARG " " CD " " " 6 0 1 C2 
    499 40 -3.32238 8.57797 22.4121 65 " " " " A 43 0 0 "ARG " " NE " " " 7 0 1 C2 
    500 14 -4.55204 8.87498 22.6556 65 " " " " A 2 0 0 "ARG " " CZ " " " 6 0 1 C2 
    501 40 -5.3524 9.18959 21.6839 65 " " " " A 43 0 0 "ARG " " NH1" " " 7 0 1 C2 
    502 40 -5.07214 8.84012 23.8663 65 " " " " A 43 0 0 "ARG " " NH2" " " 7 0 1 C2 
    503 40 0.37483 8.47065 28.3972 66 " " " " A 43 0 0 "THR " " N  " " " 7 0 1 C2 
    504 14 1.26228 8.36791 29.5641 66 " " " " A 2 0 0 "THR " " CA " " " 6 0 1 C2 
    505 14 2.08981 6.98998 29.7353 66 " " " " A 2 0 0 "THR " " C  " " " 6 0 1 C2 
    506 23 2.96641 6.79764 30.5767 66 " " " " A 70 0 0 "THR " " O  " " " 8 0 1 C2 
    507 14 0.569063 8.76913 30.8531 66 " " " " A 2 0 0 "THR " " CB " " " 6 0 1 C2 
    508 23 -0.658739 8.03546 31.1121 66 " " " " A 70 0 0 "THR " " OG1" " " 8 0 1 C2 
    509 14 0.371462 10.2282 30.9438 66 " " " " A 2 0 0 "THR " " CG2" " " 6 0 1 C2 
    510 40 1.72228 5.98252 28.9911 67 " " " " A 43 0 0 "SER " " N  " " " 7 0 1 C2 
    511 14 2.08774 4.57014 28.9917 67 " " " " A 2 0 0 "SER " " CA " " " 6 0 1 C2 
    512 14 2.23265 3.90428 27.5548 67 " " " " A 2 0 0 "SER " " C  " " " 6 0 1 C2 
    513 23 1.99295 2.7042 27.3684 67 " " " " A 70 0 0 "SER " " O  " " " 8 0 1 C2 
    514 14 1.09904 3.86292 29.9787 67 " " " " A 2 0 0 "SER " " CB " " " 6 0 1 C2 
    515 23 -0.178364 3.68221 29.5203 67 " " " " A 70 0 0 "SER " " OG " " " 8 0 1 C2 
    516 40 2.51136 4.78081 26.5729 68 " " " " A 43 0 0 "HIE " " N  " " " 7 0 1 C2 
    517 14 2.69973 4.47972 25.1492 68 " " " " A 2 0 0 "HIE " " CA " " " 6 0 1 C2 
    518 14 4.08943 3.95182 24.8877 68 " " " " A 2 0 0 "HIE " " C  " " " 6 0 1 C2 
    519 23 4.22425 3.16046 23.9596 68 " " " " A 70 0 0 "HIE " " O  " " " 8 0 1 C2 
    520 14 2.56734 5.80108 24.4026 68 " " " " A 2 0 0 "HIE " " CB " " " 6 0 1 C2 
    521 14 2.30955 5.81267 22.9549 68 " " " " A 2 0 0 "HIE " " CG " " " 6 0 1 C2 
    522 40 3.20878 5.69954 21.8902 68 " " " " A 43 0 0 "HIE " " ND1" " " 7 0 1 C2 
    523 14 1.03881 5.8811 22.4204 68 " " " " A 2 0 0 "HIE " " CD2" " " 6 0 1 C2 
    524 14 2.47878 5.83626 20.7489 68 " " " " A 2 0 0 "HIE " " CE1" " " 6 0 1 C2 
    525 40 1.18993 5.9405 21.0493 68 " " " " A 43 0 0 "HIE " " NE2" " " 7 0 1 C2 
    526 40 5.03679 4.19205 25.8324 69 " " " " A 43 0 0 "VAL " " N  " " " 7 0 1 C2 
    527 14 6.28451 3.42253 25.8706 69 " " " " A 2 0 0 "VAL " " CA " " " 6 0 1 C2 
    528 14 6.61786 3.19755 27.3602 69 " " " " A 2 0 0 "VAL " " C  " " " 6 0 1 C2 
    529 23 6.36917 4.07615 28.2002 69 " " " " A 70 0 0 "VAL " " O  " " " 8 0 1 C2 
    530 14 7.40187 4.15441 25.083 69 " " " " A 2 0 0 "VAL " " CB " " " 6 0 1 C2 
    531 14 7.57326 5.60145 25.4611 69 " " " " A 2 0 0 "VAL " " CG1" " " 6 0 1 C2 
    532 14 8.72245 3.45464 25.0042 69 " " " " A 2 0 0 "VAL " " CG2" " " 6 0 1 C2 
    533 40 7.18731 2.02651 27.7049 70 " " " " A 43 0 0 "VAL " " N  " " " 7 0 1 C2 
    534 14 7.70651 1.63766 29.0246 70 " " " " A 2 0 0 "VAL " " CA " " " 6 0 1 C2 
    535 14 9.1092 1.12363 28.7514 70 " " " " A 2 0 0 "VAL " " C  " " " 6 0 1 C2 
    536 23 9.33389 0.654436 27.6486 70 " " " " A 70 0 0 "VAL " " O  " " " 8 0 1 C2 
    537 14 6.82452 0.661654 29.8608 70 " " " " A 2 0 0 "VAL " " CB " " " 6 0 1 C2 
    538 14 5.3363 1.09568 30.0024 70 " " " " A 2 0 0 "VAL " " CG1" " " 6 0 1 C2 
    539 14 6.90848 -0.83889 29.4276 70 " " " " A 2 0 0 "VAL " " CG2" " " 6 0 1 C2 
    540 40 9.99484 1.21011 29.691 71 " " " " A 43 0 0 "ALA " " N  " " " 7 0 1 C2 
    541 14 11.366 0.656716 29.7347 71 " " " " A 2 0 0 "ALA " " CA " " " 6 0 1 C2 
    542 14 11.1575 -0.651001 30.5434 71 " " " " A 2 0 0 "ALA " " C  " " " 6 0 1 C2 
    543 23 10.443 -0.59927 31.6084 71 " " " " A 70 0 0 "ALA " " O  " " " 8 0 1 C2 
    544 14 12.2049 1.54447 30.5669 71 " " " " A 2 0 0 "ALA " " CB " " " 6 0 1 C2 
    545 40 11.6773 -1.77862 30.1418 72 " " " " A 43 0 0 "ILE " " N  " " " 7 0 1 C2 
    546 14 11.4947 -3.14704 30.6793 72 " " " " A 2 0 0 "ILE " " CA " " " 6 0 1 C2 
    547 14 12.8326 -3.5217 31.2257 72 " " " " A 2 0 0 "ILE " " C  " " " 6 0 1 C2 
    548 23 13.8052 -3.36556 30.4395 72 " " " " A 70 0 0 "ILE " " O  " " " 8 0 1 C2 
    549 14 10.8895 -4.19433 29.6028 72 " " " " A 2 0 0 "ILE " " CB " " " 6 0 1 C2 
    550 14 11.4675 -4.04582 28.2165 72 " " " " A 2 0 0 "ILE " " CG1" " " 6 0 1 C2 
    551 14 9.36707 -4.00088 29.6006 72 " " " " A 2 0 0 "ILE " " CG2" " " 6 0 1 C2 
    552 14 11.2696 -5.26448 27.2454 72 " " " " A 2 0 0 "ILE " " CD1" " " 6 0 1 C2 
    553 40 13.0149 -3.93431 32.4841 73 " " " " A 43 0 0 "LEU " " N  " " " 7 0 1 C2 
    554 14 14.2738 -4.06511 33.2508 73 " " " " A 2 0 0 "LEU " " CA " " " 6 0 1 C2 
    555 14 14.2319 -5.52171 33.7958 73 " " " " A 2 0 0 "LEU " " C  " " " 6 0 1 C2 
    556 23 13.1475 -5.99698 34.2393 73 " " " " A 70 0 0 "LEU " " O  " " " 8 0 1 C2 
    557 14 14.1939 -2.97034 34.4185 73 " " " " A 2 0 0 "LEU " " CB " " " 6 0 1 C2 
    558 14 14.2483 -1.44516 33.9351 73 " " " " A 2 0 0 "LEU " " CG " " " 6 0 1 C2 
    559 14 12.8798 -0.822552 33.9047 73 " " " " A 2 0 0 "LEU " " CD1" " " 6 0 1 C2 
    560 14 15.1583 -0.470085 34.7161 73 " " " " A 2 0 0 "LEU " " CD2" " " 6 0 1 C2 
    561 40 15.4324 -6.07716 34.0041 74 " " " " A 43 0 0 "THR " " N  " " " 7 0 1 C2 
    562 14 15.7139 -7.33306 34.6613 74 " " " " A 2 0 0 "THR " " CA " " " 6 0 1 C2 
    563 14 17.0672 -7.38648 35.4159 74 " " " " A 2 0 0 "THR " " C  " " " 6 0 1 C2 
    564 23 18.0559 -6.97277 34.8121 74 " " " " A 70 0 0 "THR " " O  " " " 8 0 1 C2 
    565 14 15.4344 -8.55782 33.6894 74 " " " " A 2 0 0 "THR " " CB " " " 6 0 1 C2 
    566 23 15.3366 -9.88905 34.2512 74 " " " " A 70 0 0 "THR " " OG1" " " 8 0 1 C2 
    567 14 16.5015 -8.64833 32.5758 74 " " " " A 2 0 0 "THR " " CG2" " " 6 0 1 C2 
    568 40 17.154 -7.96106 36.659 75 " " " " A 43 0 0 "PRO " " N  " " " 7 0 1 C2 
    569 14 18.3176 -7.96478 37.3703 75 " " " " A 2 0 0 "PRO " " CA " " " 6 0 1 C2 
    570 14 19.2608 -9.03363 36.8255 75 " " " " A 2 0 0 "PRO " " C  " " " 6 0 1 C2 
    571 23 18.7314 -10.0487 36.3837 75 " " " " A 70 0 0 "PRO " " O  " " " 8 0 1 C2 
    572 14 17.9902 -8.33676 38.7762 75 " " " " A 2 0 0 "PRO " " CB " " " 6 0 1 C2 
    573 14 16.7134 -9.12989 38.7326 75 " " " " A 2 0 0 "PRO " " CG " " " 6 0 1 C2 
    574 14 16.1829 -8.79501 37.3759 75 " " " " A 2 0 0 "PRO " " CD " " " 6 0 1 C2 
    575 40 20.5769 -8.85841 37.138 76 " " " " A 43 0 0 "PRO " " N  " " " 7 0 1 C2 
    576 14 21.5711 -9.95897 37.0445 76 " " " " A 2 0 0 "PRO " " CA " " " 6 0 1 C2 
    577 14 21.2334 -11.3946 37.4807 76 " " " " A 2 0 0 "PRO " " C  " " " 6 0 1 C2 
    578 23 20.3074 -11.5989 38.2401 76 " " " " A 70 0 0 "PRO " " O  " " " 8 0 1 C2 
    579 14 22.8036 -9.48664 37.6705 76 " " " " A 2 0 0 "PRO " " CB " " " 6 0 1 C2 
    580 14 22.622 -8.04571 37.985 76 " " " " A 2 0 0 "PRO " " CG " " " 6 0 1 C2 
    581 14 21.1447 -7.73654 37.809 76 " " " " A 2 0 0 "PRO " " CD " " " 6 0 1 C2 
    582 40 22.0794 -12.3444 37.1007 77 " " " " A 43 0 0 "ASP " " N  " " " 7 0 1 C2 
    583 14 21.8689 -13.7761 37.3435 77 " " " " A 2 0 0 "ASP " " CA " " " 6 0 1 C2 
    584 14 21.945 -14.169 38.7769 77 " " " " A 2 0 0 "ASP " " C  " " " 6 0 1 C2 
    585 23 21.499 -15.3202 39.0675 77 " " " " A 70 0 0 "ASP " " O  " " " 8 0 1 C2 
    586 14 22.855 -14.6065 36.4783 77 " " " " A 2 0 0 "ASP " " CB " " " 6 0 1 C2 
    587 14 24.2738 -14.5358 37.0025 77 " " " " A 2 0 0 "ASP " " CG " " " 6 0 1 C2 
    588 23 24.9971 -13.557 36.657 77 " " " " A 70 0 0 "ASP " " OD1" " " 8 0 1 C2 
    589 23 24.7688 -15.5839 37.4798 77 " " " " A 70 0 0 "ASP " " OD2" " " 8 0 1 C2 
    590 40 22.409 -13.3074 39.7008 78 " " " " A 43 0 0 "ASP " " N  " " " 7 0 1 C2 
    591 14 22.4896 -13.6086 41.0918 78 " " " " A 2 0 0 "ASP " " CA " " " 6 0 1 C2 
    592 14 21.6497 -12.6321 41.9426 78 " " " " A 2 0 0 "ASP " " C  " " " 6 0 1 C2 
    593 23 21.6135 -12.7194 43.1475 78 " " " " A 70 0 0 "ASP " " O  " " " 8 0 1 C2 
    594 14 24.014 -13.5105 41.3946 78 " " " " A 2 0 0 "ASP " " CB " " " 6 0 1 C2 
    595 14 24.528 -12.0587 41.7049 78 " " " " A 2 0 0 "ASP " " CG " " " 6 0 1 C2 
    596 23 24.7923 -11.8224 42.9253 78 " " " " A 70 0 0 "ASP " " OD1" " " 8 0 1 C2 
    597 23 24.3932 -11.1806 40.7635 78 " " " " A 70 0 0 "ASP " " OD2" " " 8 0 1 C2 
    598 40 21.0189 -11.6822 41.2833 79 " " " " A 43 0 0 "LYS " " N  " " " 7 0 1 C2 
    599 14 20.324 -10.6673 42.0747 79 " " " " A 2 0 0 "LYS " " CA " " " 6 0 1 C2 
    600 14 18.8093 -10.7871 41.8534 79 " " " " A 2 0 0 "LYS " " C  " " " 6 0 1 C2 
    601 23 18.3048 -11.374 40.8936 79 " " " " A 70 0 0 "LYS " " O  " " " 8 0 1 C2 
    602 14 20.7514 -9.22862 41.621 79 " " " " A 2 0 0 "LYS " " CB " " " 6 0 1 C2 
    603 14 22.1047 -8.83274 42.1425 79 " " " " A 2 0 0 "LYS " " CG " " " 6 0 1 C2 
    604 14 22.2557 -7.26674 42.0982 79 " " " " A 2 0 0 "LYS " " CD " " " 6 0 1 C2 
    605 14 23.5778 -6.70895 42.6281 79 " " " " A 2 0 0 "LYS " " CE " " " 6 0 1 C2 
    606 40 23.5313 -5.24196 42.783 79 " " " " A 43 0 0 "LYS " " NZ " " " 7 0 1 C2 
    607 40 18.0824 -10.0947 42.7062 80 " " " " A 43 0 0 "LYS " " N  " " " 7 0 1 C2 
    608 14 16.7013 -9.81179 42.5107 80 " " " " A 2 0 0 "LYS " " CA " " " 6 0 1 C2 
    609 14 16.5196 -8.29012 42.4813 80 " " " " A 2 0 0 "LYS " " C  " " " 6 0 1 C2 
    610 23 17.4374 -7.57754 42.9733 80 " " " " A 70 0 0 "LYS " " O  " " " 8 0 1 C2 
    611 14 15.8302 -10.3994 43.5819 80 " " " " A 2 0 0 "LYS " " CB " " " 6 0 1 C2 
    612 14 15.6344 -11.8784 43.3538 80 " " " " A 2 0 0 "LYS " " CG " " " 6 0 1 C2 
    613 14 15.096 -12.6026 44.5609 80 " " " " A 2 0 0 "LYS " " CD " " " 6 0 1 C2 
    614 14 15.1263 -14.1108 44.3031 80 " " " " A 2 0 0 "LYS " " CE " " " 6 0 1 C2 
    615 40 15.0575 -14.9947 45.466 80 " " " " A 43 0 0 "LYS " " NZ " " " 7 0 1 C2 
    616 40 15.4334 -7.78069 41.8773 81 " " " " A 43 0 0 "VAL " " N  " " " 7 0 1 C2 
    617 14 15.1784 -6.32916 41.7221 81 " " " " A 2 0 0 "VAL " " CA " " " 6 0 1 C2 
    618 14 15.0471 -5.45814 42.9821 81 " " " " A 2 0 0 "VAL " " C  " " " 6 0 1 C2 
    619 23 14.9854 -4.21542 42.8987 81 " " " " A 70 0 0 "VAL " " O  " " " 8 0 1 C2 
    620 14 13.9041 -6.04356 40.7438 81 " " " " A 2 0 0 "VAL " " CB " " " 6 0 1 C2 
    621 14 13.9793 -6.65893 39.3114 81 " " " " A 2 0 0 "VAL " " CG1" " " 6 0 1 C2 
    622 14 12.5119 -6.47945 41.3951 81 " " " " A 2 0 0 "VAL " " CG2" " " 6 0 1 C2 
    623 40 15.0139 -6.14277 44.1043 82 " " " " A 43 0 0 "THR " " N  " " " 7 0 1 C2 
    624 14 14.9938 -5.69018 45.4781 82 " " " " A 2 0 0 "THR " " CA " " " 6 0 1 C2 
    625 14 16.3242 -5.11193 45.95 82 " " " " A 2 0 0 "THR " " C  " " " 6 0 1 C2 
    626 23 16.3853 -4.43106 46.9706 82 " " " " A 70 0 0 "THR " " O  " " " 8 0 1 C2 
    627 14 14.5999 -6.97481 46.2542 82 " " " " A 2 0 0 "THR " " CB " " " 6 0 1 C2 
    628 23 15.5924 -8.04425 45.9823 82 " " " " A 70 0 0 "THR " " OG1" " " 8 0 1 C2 
    629 14 13.2139 -7.53357 45.8702 82 " " " " A 2 0 0 "THR " " CG2" " " 6 0 1 C2 
    630 40 17.4967 -5.50633 45.3251 83 " " " " A 43 0 0 "ASP " " N  " " " 7 0 1 C2 
    631 14 18.8594 -5.05001 45.6871 83 " " " " A 2 0 0 "ASP " " CA " " " 6 0 1 C2 
    632 14 19.007 -3.54844 45.322 83 " " " " A 2 0 0 "ASP " " C  " " " 6 0 1 C2 
    633 23 18.9535 -3.18803 44.1296 83 " " " " A 70 0 0 "ASP " " O  " " " 8 0 1 C2 
    634 14 19.9382 -5.90642 45.0209 83 " " " " A 2 0 0 "ASP " " CB " " " 6 0 1 C2 
    635 14 21.3689 -5.60743 45.3411 83 " " " " A 2 0 0 "ASP " " CG " " " 6 0 1 C2 
    636 23 21.9951 -6.25271 46.2428 83 " " " " A 70 0 0 "ASP " " OD1" " " 8 0 1 C2 
    637 23 21.8635 -4.69893 44.699 83 " " " " A 70 0 0 "ASP " " OD2" " " 8 0 1 C2 
    638 40 19.0018 -2.69231 46.3435 84 " " " " A 43 0 0 "LYS " " N  " " " 7 0 1 C2 
    639 14 19.0569 -1.19132 46.3367 84 " " " " A 2 0 0 "LYS " " CA " " " 6 0 1 C2 
    640 14 20.3583 -0.587538 45.7294 84 " " " " A 2 0 0 "LYS " " C  " " " 6 0 1 C2 
    641 23 20.2975 0.51133 45.3622 84 " " " " A 70 0 0 "LYS " " O  " " " 8 0 1 C2 
    642 14 18.753 -0.687179 47.7365 84 " " " " A 2 0 0 "LYS " " CB " " " 6 0 1 C2 
    643 14 17.6478 -1.24075 48.5451 84 " " " " A 2 0 0 "LYS " " CG " " " 6 0 1 C2 
    644 14 17.5212 -0.538257 49.9407 84 " " " " A 2 0 0 "LYS " " CD " " " 6 0 1 C2 
    645 14 16.2233 -1.11996 50.6722 84 " " " " A 2 0 0 "LYS " " CE " " " 6 0 1 C2 
    646 40 15.8434 -0.243948 51.8281 84 " " " " A 43 0 0 "LYS " " NZ " " " 7 0 1 C2 
    647 40 21.433 -1.38616 45.7107 85 " " " " A 43 0 0 "ALA " " N  " " " 7 0 1 C2 
    648 14 22.608 -1.06617 44.968 85 " " " " A 2 0 0 "ALA " " CA " " " 6 0 1 C2 
    649 14 22.358 -1.28978 43.4629 85 " " " " A 2 0 0 "ALA " " C  " " " 6 0 1 C2 
    650 23 22.7553 -0.452213 42.6841 85 " " " " A 70 0 0 "ALA " " O  " " " 8 0 1 C2 
    651 14 23.689 -2.05043 45.4912 85 " " " " A 2 0 0 "ALA " " CB " " " 6 0 1 C2 
    652 40 21.572 -2.3601 43.0752 86 " " " " A 43 0 0 "TRP " " N  " " " 7 0 1 C2 
    653 14 21.1725 -2.44656 41.6789 86 " " " " A 2 0 0 "TRP " " CA " " " 6 0 1 C2 
    654 14 20.2227 -1.32591 41.327 86 " " " " A 2 0 0 "TRP " " C  " " " 6 0 1 C2 
    655 23 20.5127 -0.637129 40.3895 86 " " " " A 70 0 0 "TRP " " O  " " " 8 0 1 C2 
    656 14 20.4463 -3.78956 41.3825 86 " " " " A 2 0 0 "TRP " " CB " " " 6 0 1 C2 
    657 14 19.9114 -4.01636 39.9773 86 " " " " A 2 0 0 "TRP " " CG " " " 6 0 1 C2 
    658 14 20.5918 -4.4213 38.8129 86 " " " " A 2 0 0 "TRP " " CD1" " " 6 0 1 C2 
    659 14 18.4589 -3.93251 39.5956 86 " " " " A 2 0 0 "TRP " " CD2" " " 6 0 1 C2 
    660 40 19.6694 -4.56611 37.7863 86 " " " " A 43 0 0 "TRP " " NE1" " " 7 0 1 C2 
    661 14 18.36 -4.28639 38.1937 86 " " " " A 2 0 0 "TRP " " CE2" " " 6 0 1 C2 
    662 14 17.2692 -3.49463 40.2004 86 " " " " A 2 0 0 "TRP " " CE3" " " 6 0 1 C2 
    663 14 17.1577 -4.26436 37.552 86 " " " " A 2 0 0 "TRP " " CZ2" " " 6 0 1 C2 
    664 14 16.0788 -3.38662 39.4945 86 " " " " A 2 0 0 "TRP " " CZ3" " " 6 0 1 C2 
    665 14 15.9988 -3.78928 38.1708 86 " " " " A 2 0 0 "TRP " " CH2" " " 6 0 1 C2 
    666 40 19.0963 -1.2239 42.0782 87 " " " " A 43 0 0 "GLN " " N  " " " 7 0 1 C2 
    667 14 18.0911 -0.189453 41.8459 87 " " " " A 2 0 0 "GLN " " CA " " " 6 0 1 C2 
    668 14 18.6301 1.24708 41.6213 87 " " " " A 2 0 0 "GLN " " C  " " " 6 0 1 C2 
    669 23 18.2222 1.87167 40.5812 87 " " " " A 70 0 0 "GLN " " O  " " " 8 0 1 C2 
    670 14 17.0985 -0.0616588 42.9922 87 " " " " A 2 0 0 "GLN " " CB " " " 6 0 1 C2 
    671 14 16.44 -1.34445 43.3082 87 " " " " A 2 0 0 "GLN " " CG " " " 6 0 1 C2 
    672 14 15.6135 -1.27536 44.6065 87 " " " " A 2 0 0 "GLN " " CD " " " 6 0 1 C2 
    673 23 15.7078 -0.333769 45.4016 87 " " " " A 70 0 0 "GLN " " OE1" " " 8 0 1 C2 
    674 40 14.7045 -2.24912 44.7055 87 " " " " A 43 0 0 "GLN " " NE2" " " 7 0 1 C2 
    675 40 19.5286 1.66079 42.5023 88 " " " " A 43 0 0 "LYS " " N  " " " 7 0 1 C2 
    676 14 20.368 2.87604 42.4017 88 " " " " A 2 0 0 "LYS " " CA " " " 6 0 1 C2 
    677 14 21.1052 3.11169 41.1205 88 " " " " A 2 0 0 "LYS " " C  " " " 6 0 1 C2 
    678 23 21.2582 4.2458 40.6303 88 " " " " A 70 0 0 "LYS " " O  " " " 8 0 1 C2 
    679 14 21.2726 3.09884 43.6683 88 " " " " A 2 0 0 "LYS " " CB " " " 6 0 1 C2 
    680 14 22.2062 4.33387 43.8369 88 " " " " A 2 0 0 "LYS " " CG " " " 6 0 1 C2 
    681 14 22.8816 4.43026 45.2219 88 " " " " A 2 0 0 "LYS " " CD " " " 6 0 1 C2 
    682 14 23.332 5.82928 45.5739 88 " " " " A 2 0 0 "LYS " " CE " " " 6 0 1 C2 
    683 40 23.8971 5.80185 46.9386 88 " " " " A 43 0 0 "LYS " " NZ " " " 7 0 1 C2 
    684 40 21.531 1.98764 40.4655 89 " " " " A 43 0 0 "LYS " " N  " " " 7 0 1 C2 
    685 14 22.2402 1.93498 39.2214 89 " " " " A 2 0 0 "LYS " " CA " " " 6 0 1 C2 
    686 14 21.2021 2.21038 38.1297 89 " " " " A 2 0 0 "LYS " " C  " " " 6 0 1 C2 
    687 23 21.1895 3.28066 37.5324 89 " " " " A 70 0 0 "LYS " " O  " " " 8 0 1 C2 
    688 14 23.0127 0.622849 39.046 89 " " " " A 2 0 0 "LYS " " CB " " " 6 0 1 C2 
    689 14 24.3091 0.767981 38.2005 89 " " " " A 2 0 0 "LYS " " CG " " " 6 0 1 C2 
    690 14 24.8917 -0.626583 37.7 89 " " " " A 2 0 0 "LYS " " CD " " " 6 0 1 C2 
    691 14 26.1566 -0.450617 36.8645 89 " " " " A 2 0 0 "LYS " " CE " " " 6 0 1 C2 
    692 40 25.9307 0.198948 35.5604 89 " " " " A 43 0 0 "LYS " " NZ " " " 7 0 1 C2 
    693 40 20.354 1.21639 37.8135 90 " " " " A 43 0 0 "VAL " " N  " " " 7 0 1 C2 
    694 14 19.3586 1.20067 36.7299 90 " " " " A 2 0 0 "VAL " " CA " " " 6 0 1 C2 
    695 14 18.4459 2.41286 36.705 90 " " " " A 2 0 0 "VAL " " C  " " " 6 0 1 C2 
    696 23 18.1529 2.88238 35.6128 90 " " " " A 70 0 0 "VAL " " O  " " " 8 0 1 C2 
    697 14 18.5952 -0.184713 36.832 90 " " " " A 2 0 0 "VAL " " CB " " " 6 0 1 C2 
    698 14 19.6014 -1.32404 36.5824 90 " " " " A 2 0 0 "VAL " " CG1" " " 6 0 1 C2 
    699 14 17.8579 -0.275511 38.1132 90 " " " " A 2 0 0 "VAL " " CG2" " " 6 0 1 C2 
    700 40 18.0729 3.00903 37.8639 91 " " " " A 43 0 0 "THR " " N  " " " 7 0 1 C2 
    701 14 17.2099 4.21869 37.9355 91 " " " " A 2 0 0 "THR " " CA " " " 6 0 1 C2 
    702 14 18.0132 5.48121 37.445 91 " " " " A 2 0 0 "THR " " C  " " " 6 0 1 C2 
    703 23 17.4435 6.28633 36.7755 91 " " " " A 70 0 0 "THR " " O  " " " 8 0 1 C2 
    704 14 16.4321 4.42864 39.2572 91 " " " " A 2 0 0 "THR " " CB " " " 6 0 1 C2 
    705 23 17.3638 4.4085 40.3919 91 " " " " A 70 0 0 "THR " " OG1" " " 8 0 1 C2 
    706 14 15.3093 3.34795 39.5346 91 " " " " A 2 0 0 "THR " " CG2" " " 6 0 1 C2 
    707 40 19.2874 5.56369 37.8091 92 " " " " A 43 0 0 "GLU " " N  " " " 7 0 1 C2 
    708 14 20.1895 6.74512 37.5892 92 " " " " A 2 0 0 "GLU " " CA " " " 6 0 1 C2 
    709 14 20.4888 6.83372 36.1219 92 " " " " A 2 0 0 "GLU " " C  " " " 6 0 1 C2 
    710 23 20.4883 7.9305 35.5433 92 " " " " A 70 0 0 "GLU " " O  " " " 8 0 1 C2 
    711 14 21.5001 6.5431 38.4016 92 " " " " A 2 0 0 "GLU " " CB " " " 6 0 1 C2 
    712 14 22.5304 7.68055 38.181 92 " " " " A 2 0 0 "GLU " " CG " " " 6 0 1 C2 
    713 14 22.175 9.07459 38.7311 92 " " " " A 2 0 0 "GLU " " CD " " " 6 0 1 C2 
    714 23 21.2709 9.22029 39.5501 92 " " " " A 70 0 0 "GLU " " OE1" " " 8 0 1 C2 
    715 23 22.8462 10.0704 38.3041 92 " " " " A 70 0 0 "GLU " " OE2" " " 8 0 1 C2 
    716 40 20.8552 5.68905 35.5576 93 " " " " A 43 0 0 "GLU " " N  " " " 7 0 1 C2 
    717 14 21.1094 5.45512 34.0488 93 " " " " A 2 0 0 "GLU " " CA " " " 6 0 1 C2 
    718 14 20.0209 6.1391 33.2396 93 " " " " A 2 0 0 "GLU " " C  " " " 6 0 1 C2 
    719 23 20.3334 6.80032 32.242 93 " " " " A 70 0 0 "GLU " " O  " " " 8 0 1 C2 
    720 14 21.349 3.99439 33.8321 93 " " " " A 2 0 0 "GLU " " CB " " " 6 0 1 C2 
    721 14 22.8082 3.53461 34.2732 93 " " " " A 2 0 0 "GLU " " CG " " " 6 0 1 C2 
    722 14 23.8233 4.12457 33.3837 93 " " " " A 2 0 0 "GLU " " CD " " " 6 0 1 C2 
    723 23 23.4045 4.24074 32.1959 93 " " " " A 70 0 0 "GLU " " OE1" " " 8 0 1 C2 
    724 23 25.022 4.28178 33.7033 93 " " " " A 70 0 0 "GLU " " OE2" " " 8 0 1 C2 
    725 40 18.7753 5.91631 33.6225 94 " " " " A 43 0 0 "LEU " " N  " " " 7 0 1 C2 
    726 14 17.5786 6.3867 32.9764 94 " " " " A 2 0 0 "LEU " " CA " " " 6 0 1 C2 
    727 14 17.3522 7.87024 33.4077 94 " " " " A 2 0 0 "LEU " " C  " " " 6 0 1 C2 
    728 23 17.1918 8.68933 32.4778 94 " " " " A 70 0 0 "LEU " " O  " " " 8 0 1 C2 
    729 14 16.3382 5.54673 33.328 94 " " " " A 2 0 0 "LEU " " CB " " " 6 0 1 C2 
    730 14 15.0047 6.00927 32.7878 94 " " " " A 2 0 0 "LEU " " CG " " " 6 0 1 C2 
    731 14 14.9107 6.34051 31.3349 94 " " " " A 2 0 0 "LEU " " CD1" " " 6 0 1 C2 
    732 14 13.8332 5.06455 33.2401 94 " " " " A 2 0 0 "LEU " " CD2" " " 6 0 1 C2 
    733 40 17.3457 8.17911 34.7214 95 " " " " A 43 0 0 "ASP " " N  " " " 7 0 1 C2 
    734 14 16.9958 9.4854 35.3625 95 " " " " A 2 0 0 "ASP " " CA " " " 6 0 1 C2 
    735 14 17.6627 10.6619 34.7193 95 " " " " A 2 0 0 "ASP " " C  " " " 6 0 1 C2 
    736 23 17.0239 11.6861 34.4891 95 " " " " A 70 0 0 "ASP " " O  " " " 8 0 1 C2 
    737 14 17.3067 9.42732 36.9068 95 " " " " A 2 0 0 "ASP " " CB " " " 6 0 1 C2 
    738 14 16.938 10.7156 37.6094 95 " " " " A 2 0 0 "ASP " " CG " " " 6 0 1 C2 
    739 23 15.8058 11.2608 37.4484 95 " " " " A 70 0 0 "ASP " " OD1" " " 8 0 1 C2 
    740 23 17.7682 11.0222 38.5022 95 " " " " A 70 0 0 "ASP " " OD2" " " 8 0 1 C2 
    741 40 18.9806 10.5598 34.5391 96 " " " " A 43 0 0 "GLN " " N  " " " 7 0 1 C2 
    742 14 19.7468 11.5862 33.7675 96 " " " " A 2 0 0 "GLN " " CA " " " 6 0 1 C2 
    743 14 19.1537 12.0602 32.3769 96 " " " " A 2 0 0 "GLN " " C  " " " 6 0 1 C2 
    744 23 19.3891 13.2013 31.974 96 " " " " A 70 0 0 "GLN " " O  " " " 8 0 1 C2 
    745 14 21.2709 11.2328 33.643 96 " " " " A 2 0 0 "GLN " " CB " " " 6 0 1 C2 
    746 14 22.1128 11.2439 34.9358 96 " " " " A 2 0 0 "GLN " " CG " " " 6 0 1 C2 
    747 14 22.4247 12.5827 35.5481 96 " " " " A 2 0 0 "GLN " " CD " " " 6 0 1 C2 
    748 23 22.3773 13.6203 34.8855 96 " " " " A 70 0 0 "GLN " " OE1" " " 8 0 1 C2 
    749 40 22.819 12.5448 36.7808 96 " " " " A 43 0 0 "GLN " " NE2" " " 7 0 1 C2 
    750 40 18.4369 11.1595 31.712 97 " " " " A 43 0 0 "VAL " " N  " " " 7 0 1 C2 
    751 14 18.0816 11.3575 30.3606 97 " " " " A 2 0 0 "VAL " " CA " " " 6 0 1 C2 
    752 14 16.7899 12.1472 30.3731 97 " " " " A 2 0 0 "VAL " " C  " " " 6 0 1 C2 
    753 23 16.542 12.8982 29.4903 97 " " " " A 70 0 0 "VAL " " O  " " " 8 0 1 C2 
    754 14 17.9111 10.0026 29.5775 97 " " " " A 2 0 0 "VAL " " CB " " " 6 0 1 C2 
    755 14 17.4468 10.0487 28.1354 97 " " " " A 2 0 0 "VAL " " CG1" " " 6 0 1 C2 
    756 14 19.1717 9.07587 29.6647 97 " " " " A 2 0 0 "VAL " " CG2" " " 6 0 1 C2 
    757 40 15.8509 11.9866 31.3234 98 " " " " A 43 0 0 "VAL " " N  " " " 7 0 1 C2 
    758 14 14.7031 12.8009 31.6554 98 " " " " A 2 0 0 "VAL " " CA " " " 6 0 1 C2 
    759 14 15.0673 14.0675 32.5179 98 " " " " A 2 0 0 "VAL " " C  " " " 6 0 1 C2 
    760 23 14.3949 15.1025 32.4743 98 " " " " A 70 0 0 "VAL " " O  " " " 8 0 1 C2 
    761 14 13.73 11.8952 32.4777 98 " " " " A 2 0 0 "VAL " " CB " " " 6 0 1 C2 
    762 14 12.3899 12.5855 32.7223 98 " " " " A 2 0 0 "VAL " " CG1" " " 6 0 1 C2 
    763 14 13.5863 10.5275 31.8192 98 " " " " A 2 0 0 "VAL " " CG2" " " 6 0 1 C2 
    764 40 16.0854 13.999 33.3726 99 " " " " A 43 0 0 "LYS " " N  " " " 7 0 1 C2 
    765 14 16.5862 15.2355 33.9436 99 " " " " A 2 0 0 "LYS " " CA " " " 6 0 1 C2 
    766 14 17.3163 16.1963 33.0531 99 " " " " A 2 0 0 "LYS " " C  " " " 6 0 1 C2 
    767 23 17.331 17.3891 33.3221 99 " " " " A 70 0 0 "LYS " " O  " " " 8 0 1 C2 
    768 14 17.5594 14.8618 35.1332 99 " " " " A 2 0 0 "LYS " " CB " " " 6 0 1 C2 
    769 14 16.7997 14.4902 36.4184 99 " " " " A 2 0 0 "LYS " " CG " " " 6 0 1 C2 
    770 14 17.5877 14.227 37.6618 99 " " " " A 2 0 0 "LYS " " CD " " " 6 0 1 C2 
    771 14 16.792 14.224 38.9896 99 " " " " A 2 0 0 "LYS " " CE " " " 6 0 1 C2 
    772 40 17.4823 13.3732 39.9521 99 " " " " A 43 0 0 "LYS " " NZ " " " 7 0 1 C2 
    773 40 17.8018 15.7703 31.8877 100 " " " " A 43 0 0 "ASP " " N  " " " 7 0 1 C2 
    774 14 18.4369 16.5502 30.8069 100 " " " " A 2 0 0 "ASP " " CA " " " 6 0 1 C2 
    775 14 17.3694 17.0387 29.8463 100 " " " " A 2 0 0 "ASP " " C  " " " 6 0 1 C2 
    776 23 17.2092 18.2274 29.5684 100 " " " " A 70 0 0 "ASP " " O  " " " 8 0 1 C2 
    777 14 19.4642 15.6589 30.117 100 " " " " A 2 0 0 "ASP " " CB " " " 6 0 1 C2 
    778 14 20.0727 16.3398 28.937 100 " " " " A 2 0 0 "ASP " " CG " " " 6 0 1 C2 
    779 23 19.7835 15.8283 27.7845 100 " " " " A 70 0 0 "ASP " " OD1" " " 8 0 1 C2 
    780 23 20.9086 17.2004 29.1617 100 " " " " A 70 0 0 "ASP " " OD2" " " 8 0 1 C2 
    781 40 16.7412 16.0941 29.1491 101 " " " " A 43 0 0 "HIP " " N  " " " 7 0 1 C2 
    782 14 15.6991 16.2874 28.1211 101 " " " " A 2 0 0 "HIP " " CA " " " 6 0 1 C2 
    783 14 14.3154 16.4721 28.7485 101 " " " " A 2 0 0 "HIP " " C  " " " 6 0 1 C2 
    784 23 13.3616 15.7847 28.3309 101 " " " " A 70 0 0 "HIP " " O  " " " 8 0 1 C2 
    785 14 15.7476 15.0594 27.15 101 " " " " A 2 0 0 "HIP " " CB " " " 6 0 1 C2 
    786 14 17.0637 14.8961 26.39 101 " " " " A 2 0 0 "HIP " " CG " " " 6 0 1 C2 
    787 40 17.6078 15.8921 25.4979 101 " " " " A 43 0 0 "HIP " " ND1" " " 7 0 1 C2 
    788 14 17.9116 13.8094 26.2715 101 " " " " A 2 0 0 "HIP " " CD2" " " 6 0 1 C2 
    789 14 18.7552 15.2837 24.9265 101 " " " " A 2 0 0 "HIP " " CE1" " " 6 0 1 C2 
    790 40 18.8945 14.0664 25.3166 101 " " " " A 43 0 0 "HIP " " NE2" " " 7 0 1 C2 
    791 40 14.1589 17.4155 29.6877 102 " " " " A 43 0 0 "GLU " " N  " " " 7 0 1 C2 
    792 14 12.9448 17.9485 30.1746 102 " " " " A 2 0 0 "GLU " " CA " " " 6 0 1 C2 
    793 14 11.8608 18.417 29.1588 102 " " " " A 2 0 0 "GLU " " C  " " " 6 0 1 C2 
    794 23 10.7189 18.0335 29.253 102 " " " " A 70 0 0 "GLU " " O  " " " 8 0 1 C2 
    795 14 13.119 19.0297 31.2306 102 " " " " A 2 0 0 "GLU " " CB " " " 6 0 1 C2 
    796 14 14.1989 18.6621 32.3206 102 " " " " A 2 0 0 "GLU " " CG " " " 6 0 1 C2 
    797 14 14.6359 19.8111 33.2319 102 " " " " A 2 0 0 "GLU " " CD " " " 6 0 1 C2 
    798 23 14.5606 19.6787 34.4659 102 " " " " A 70 0 0 "GLU " " OE1" " " 8 0 1 C2 
    799 23 15.1427 20.7828 32.669 102 " " " " A 70 0 0 "GLU " " OE2" " " 8 0 1 C2 
    800 40 12.3374 19.1329 28.1382 103 " " " " A 43 0 0 "ASP " " N  " " " 7 0 1 C2 
    801 14 11.5147 19.5894 27.0703 103 " " " " A 2 0 0 "ASP " " CA " " " 6 0 1 C2 
    802 14 10.9644 18.4628 26.1037 103 " " " " A 2 0 0 "ASP " " C  " " " 6 0 1 C2 
    803 23 10.2587 18.8227 25.138 103 " " " " A 70 0 0 "ASP " " O  " " " 8 0 1 C2 
    804 14 12.2016 20.6675 26.2635 103 " " " " A 2 0 0 "ASP " " CB " " " 6 0 1 C2 
    805 14 13.4839 20.2615 25.5177 103 " " " " A 2 0 0 "ASP " " CG " " " 6 0 1 C2 
    806 23 13.8897 20.938 24.5662 103 " " " " A 70 0 0 "ASP " " OD1" " " 8 0 1 C2 
    807 23 14.265 19.357 25.8563 103 " " " " A 70 0 0 "ASP " " OD2" " " 8 0 1 C2 
    808 40 11.2085 17.2036 26.3275 104 " " " " A 43 0 0 "GLN " " N  " " " 7 0 1 C2 
    809 14 10.8788 16.1253 25.4992 104 " " " " A 2 0 0 "GLN " " CA " " " 6 0 1 C2 
    810 14 10.3626 14.8794 26.2277 104 " " " " A 2 0 0 "GLN " " C  " " " 6 0 1 C2 
    811 23 9.33861 14.3287 25.8171 104 " " " " A 70 0 0 "GLN " " O  " " " 8 0 1 C2 
    812 14 12.0304 15.8307 24.4998 104 " " " " A 2 0 0 "GLN " " CB " " " 6 0 1 C2 
    813 14 12.2988 16.8465 23.3255 104 " " " " A 2 0 0 "GLN " " CG " " " 6 0 1 C2 
    814 14 11.1333 16.9979 22.3567 104 " " " " A 2 0 0 "GLN " " CD " " " 6 0 1 C2 
    815 23 10.1354 16.2933 22.36 104 " " " " A 70 0 0 "GLN " " OE1" " " 8 0 1 C2 
    816 40 11.3052 17.9344 21.4427 104 " " " " A 43 0 0 "GLN " " NE2" " " 7 0 1 C2 
    817 40 10.996 14.5161 27.3887 105 " " " " A 43 0 0 "ILE " " N  " " " 7 0 1 C2 
    818 14 10.5621 13.4652 28.3285 105 " " " " A 2 0 0 "ILE " " CA " " " 6 0 1 C2 
    819 14 10.1078 14.1562 29.7017 105 " " " " A 2 0 0 "ILE " " C  " " " 6 0 1 C2 
    820 23 10.8623 15.0948 30.1931 105 " " " " A 70 0 0 "ILE " " O  " " " 8 0 1 C2 
    821 14 11.6877 12.4413 28.6861 105 " " " " A 2 0 0 "ILE " " CB " " " 6 0 1 C2 
    822 14 12.5912 12.0913 27.5097 105 " " " " A 2 0 0 "ILE " " CG1" " " 6 0 1 C2 
    823 14 10.9205 11.2123 29.1966 105 " " " " A 2 0 0 "ILE " " CG2" " " 6 0 1 C2 
    824 14 13.5552 10.8992 27.6857 105 " " " " A 2 0 0 "ILE " " CD1" " " 6 0 1 C2 
    825 40 8.99373 13.8032 30.2898 106 " " " " A 43 0 0 "VAL " " N  " " " 7 0 1 C2 
    826 14 8.34155 14.5852 31.3305 106 " " " " A 2 0 0 "VAL " " CA " " " 6 0 1 C2 
    827 14 7.94857 13.7628 32.6336 106 " " " " A 2 0 0 "VAL " " C  " " " 6 0 1 C2 
    828 23 7.05176 14.1094 33.3828 106 " " " " A 70 0 0 "VAL " " O  " " " 8 0 1 C2 
    829 14 7.07596 15.3418 30.7884 106 " " " " A 2 0 0 "VAL " " CB " " " 6 0 1 C2 
    830 14 7.3931 16.7634 30.1897 106 " " " " A 2 0 0 "VAL " " CG1" " " 6 0 1 C2 
    831 14 6.02508 14.5745 29.8651 106 " " " " A 2 0 0 "VAL " " CG2" " " 6 0 1 C2 
    832 40 8.73796 12.76 32.9031 107 " " " " A 43 0 0 "GLY " " N  " " " 7 0 1 C2 
    833 14 8.62797 11.8598 34.0438 107 " " " " A 2 0 0 "GLY " " CA " " " 6 0 1 C2 
    834 14 9.25396 10.4977 33.7166 107 " " " " A 2 0 0 "GLY " " C  " " " 6 0 1 C2 
    835 23 9.85769 10.2355 32.715 107 " " " " A 70 0 0 "GLY " " O  " " " 8 0 1 C2 
    836 40 9.27809 9.70383 34.7472 108 " " " " A 43 0 0 "TRP " " N  " " " 7 0 1 C2 
    837 14 9.66207 8.28296 34.6827 108 " " " " A 2 0 0 "TRP " " CA " " " 6 0 1 C2 
    838 14 8.94813 7.67654 35.9143 108 " " " " A 2 0 0 "TRP " " C  " " " 6 0 1 C2 
    839 23 9.06684 8.2442 37.0176 108 " " " " A 70 0 0 "TRP " " O  " " " 8 0 1 C2 
    840 14 11.2387 8.11834 34.5245 108 " " " " A 2 0 0 "TRP " " CB " " " 6 0 1 C2 
    841 14 12.2294 8.40787 35.6708 108 " " " " A 2 0 0 "TRP " " CG " " " 6 0 1 C2 
    842 14 12.9709 9.54077 35.7426 108 " " " " A 2 0 0 "TRP " " CD1" " " 6 0 1 C2 
    843 14 12.5059 7.63623 36.8497 108 " " " " A 2 0 0 "TRP " " CD2" " " 6 0 1 C2 
    844 40 13.6937 9.52102 36.9 108 " " " " A 43 0 0 "TRP " " NE1" " " 7 0 1 C2 
    845 14 13.4633 8.37767 37.6058 108 " " " " A 2 0 0 "TRP " " CE2" " " 6 0 1 C2 
    846 14 12.1103 6.33542 37.2507 108 " " " " A 2 0 0 "TRP " " CE3" " " 6 0 1 C2 
    847 14 14.08 7.85126 38.7314 108 " " " " A 2 0 0 "TRP " " CZ2" " " 6 0 1 C2 
    848 14 12.6487 5.85276 38.4552 108 " " " " A 2 0 0 "TRP " " CZ3" " " 6 0 1 C2 
    849 14 13.5779 6.64289 39.2316 108 " " " " A 2 0 0 "TRP " " CH2" " " 6 0 1 C2 
    850 40 7.98371 6.67071 35.7986 109 " " " " A 43 0 0 "VAL " " N  " " " 7 0 1 C2 
    851 14 7.06138 6.2024 36.8485 109 " " " " A 2 0 0 "VAL " " CA " " " 6 0 1 C2 
    852 14 6.97935 4.6534 36.8359 109 " " " " A 2 0 0 "VAL " " C  " " " 6 0 1 C2 
    853 23 6.7796 4.06532 35.8091 109 " " " " A 70 0 0 "VAL " " O  " " " 8 0 1 C2 
    854 14 5.68804 6.975 36.9556 109 " " " " A 2 0 0 "VAL " " CB " " " 6 0 1 C2 
    855 14 5.66282 8.43591 37.4018 109 " " " " A 2 0 0 "VAL " " CG1" " " 6 0 1 C2 
    856 14 5.07584 6.93759 35.561 109 " " " " A 2 0 0 "VAL " " CG2" " " 6 0 1 C2 
    857 40 7.15124 3.99192 37.9979 110 " " " " A 43 0 0 "GLY " " N  " " " 7 0 1 C2 
    858 14 6.95689 2.57577 38.0299 110 " " " " A 2 0 0 "GLY " " CA " " " 6 0 1 C2 
    859 14 6.99881 2.27579 39.5301 110 " " " " A 2 0 0 "GLY " " C  " " " 6 0 1 C2 
    860 23 7.14476 3.1511 40.3724 110 " " " " A 70 0 0 "GLY " " O  " " " 8 0 1 C2 
    861 40 7.09249 0.99296 39.8892 111 " " " " A 43 0 0 "TRP " " N  " " " 7 0 1 C2 
    862 14 7.65077 0.440212 41.1082 111 " " " " A 2 0 0 "TRP " " CA " " " 6 0 1 C2 
    863 14 8.9988 1.04181 41.54 111 " " " " A 2 0 0 "TRP " " C  " " " 6 0 1 C2 
    864 23 9.10464 1.47936 42.6454 111 " " " " A 70 0 0 "TRP " " O  " " " 8 0 1 C2 
    865 14 7.5955 -1.11657 41.0142 111 " " " " A 2 0 0 "TRP " " CB " " " 6 0 1 C2 
    866 14 8.03095 -1.75316 42.2863 111 " " " " A 2 0 0 "TRP " " CG " " " 6 0 1 C2 
    867 14 7.26072 -1.92291 43.3545 111 " " " " A 2 0 0 "TRP " " CD1" " " 6 0 1 C2 
    868 14 9.27779 -2.28212 42.6553 111 " " " " A 2 0 0 "TRP " " CD2" " " 6 0 1 C2 
    869 40 7.91759 -2.55793 44.3859 111 " " " " A 43 0 0 "TRP " " NE1" " " 7 0 1 C2 
    870 14 9.21678 -2.68612 44.0171 111 " " " " A 2 0 0 "TRP " " CE2" " " 6 0 1 C2 
    871 14 10.5002 -2.47143 41.9351 111 " " " " A 2 0 0 "TRP " " CE3" " " 6 0 1 C2 
    872 14 10.3591 -3.16712 44.6317 111 " " " " A 2 0 0 "TRP " " CZ2" " " 6 0 1 C2 
    873 14 11.6196 -3.1202 42.5159 111 " " " " A 2 0 0 "TRP " " CZ3" " " 6 0 1 C2 
    874 14 11.5759 -3.46131 43.8798 111 " " " " A 2 0 0 "TRP " " CH2" " " 6 0 1 C2 
    875 40 9.96891 1.08012 40.5971 112 " " " " A 43 0 0 "LEU " " N  " " " 7 0 1 C2 
    876 14 11.2445 1.73517 40.9078 112 " " " " A 2 0 0 "LEU " " CA " " " 6 0 1 C2 
    877 14 11.1005 3.25998 41.1619 112 " " " " A 2 0 0 "LEU " " C  " " " 6 0 1 C2 
    878 23 12.1998 3.89824 41.3059 112 " " " " A 70 0 0 "LEU " " O  " " " 8 0 1 C2 
    879 14 12.1603 1.41041 39.7055 112 " " " " A 2 0 0 "LEU " " CB " " " 6 0 1 C2 
    880 14 12.7072 -0.0139693 39.6642 112 " " " " A 2 0 0 "LEU " " CG " " " 6 0 1 C2 
    881 14 13.4833 -0.0600814 38.388 112 " " " " A 2 0 0 "LEU " " CD1" " " 6 0 1 C2 
    882 14 13.6261 -0.32925 40.9656 112 " " " " A 2 0 0 "LEU " " CD2" " " 6 0 1 C2 
    883 40 9.91626 3.96333 40.9895 113 " " " " A 43 0 0 "LYS " " N  " " " 7 0 1 C2 
    884 14 9.79471 5.32615 41.4529 113 " " " " A 2 0 0 "LYS " " CA " " " 6 0 1 C2 
    885 14 9.12536 5.45165 42.8736 113 " " " " A 2 0 0 "LYS " " C  " " " 6 0 1 C2 
    886 23 9.07704 6.53458 43.3963 113 " " " " A 70 0 0 "LYS " " O  " " " 8 0 1 C2 
    887 14 8.91072 6.06476 40.403 113 " " " " A 2 0 0 "LYS " " CB " " " 6 0 1 C2 
    888 14 8.9194 7.57557 40.3876 113 " " " " A 2 0 0 "LYS " " CG " " " 6 0 1 C2 
    889 14 10.3407 8.00666 40.0264 113 " " " " A 2 0 0 "LYS " " CD " " " 6 0 1 C2 
    890 14 10.5646 9.56196 39.8724 113 " " " " A 2 0 0 "LYS " " CE " " " 6 0 1 C2 
    891 40 10.0299 10.124 38.5965 113 " " " " A 43 0 0 "LYS " " NZ " " " 7 0 1 C2 
    892 40 8.7287 4.27088 43.4828 114 " " " " A 43 0 0 "ALA " " N  " " " 7 0 1 C2 
    893 14 8.40979 4.10288 44.9127 114 " " " " A 2 0 0 "ALA " " CA " " " 6 0 1 C2 
    894 14 8.68414 2.60959 45.2343 114 " " " " A 2 0 0 "ALA " " C  " " " 6 0 1 C2 
    895 23 7.66487 1.88235 45.4285 114 " " " " A 70 0 0 "ALA " " O  " " " 8 0 1 C2 
    896 14 6.97372 4.56309 45.2525 114 " " " " A 2 0 0 "ALA " " CB " " " 6 0 1 C2 
    897 40 9.95526 2.15969 45.391 115 " " " " A 43 0 0 "PRO " " N  " " " 7 0 1 C2 
    898 14 10.3484 0.754276 45.6455 115 " " " " A 2 0 0 "PRO " " CA " " " 6 0 1 C2 
    899 14 10.0938 0.207802 47.0148 115 " " " " A 2 0 0 "PRO " " C  " " " 6 0 1 C2 
    900 23 10.5354 -0.894289 47.3154 115 " " " " A 70 0 0 "PRO " " O  " " " 8 0 1 C2 
    901 14 11.8825 0.690491 45.209 115 " " " " A 2 0 0 "PRO " " CB " " " 6 0 1 C2 
    902 14 12.3345 2.0409 45.6026 115 " " " " A 2 0 0 "PRO " " CG " " " 6 0 1 C2 
    903 14 11.1632 2.96911 45.199 115 " " " " A 2 0 0 "PRO " " CD " " " 6 0 1 C2 
    904 40 9.23172 0.826363 47.8395 116 " " " " A 43 0 0 "ASP " " N  " " " 7 0 1 C2 
    905 14 8.66267 0.324984 49.0032 116 " " " " A 2 0 0 "ASP " " CA " " " 6 0 1 C2 
    906 14 7.28219 0.858872 48.8605 116 " " " " A 2 0 0 "ASP " " C  " " " 6 0 1 C2 
    907 23 6.97202 2.01771 48.6206 116 " " " " A 70 0 0 "ASP " " O  " " " 8 0 1 C2 
    908 14 9.4797 0.785273 50.338 116 " " " " A 2 0 0 "ASP " " CB " " " 6 0 1 C2 
    909 14 9.02542 2.0595 50.9561 116 " " " " A 2 0 0 "ASP " " CG " " " 6 0 1 C2 
    910 23 8.18688 1.95659 51.9062 116 " " " " A 70 0 0 "ASP " " OD1" " " 8 0 1 C2 
    911 23 9.45114 3.164 50.5338 116 " " " " A 70 0 0 "ASP " " OD2" " " 8 0 1 C2 
    912 40 6.29223 -0.0287475 48.8425 117 " " " " A 43 0 0 "THR " " N  " " " 7 0 1 C2 
    913 14 4.95399 0.206522 48.3231 117 " " " " A 2 0 0 "THR " " CA " " " 6 0 1 C2 
    914 14 3.86646 -0.696958 48.9476 117 " " " " A 2 0 0 "THR " " C  " " " 6 0 1 C2 
    915 23 4.11198 -1.83702 49.2011 117 " " " " A 70 0 0 "THR " " O  " " " 8 0 1 C2 
    916 14 4.88729 0.0762406 46.7767 117 " " " " A 2 0 0 "THR " " CB " " " 6 0 1 C2 
    917 23 3.66673 0.588316 46.2777 117 " " " " A 70 0 0 "THR " " OG1" " " 8 0 1 C2 
    918 14 5.19353 -1.27617 46.1321 117 " " " " A 2 0 0 "THR " " CG2" " " 6 0 1 C2 
    919 40 2.67673 -0.159483 49.0784 118 " " " " A 43 0 0 "THR " " N  " " " 7 0 1 C2 
    920 14 1.46318 -0.959444 49.513 118 " " " " A 2 0 0 "THR " " CA " " " 6 0 1 C2 
    921 14 0.219419 -0.726292 48.626 118 " " " " A 2 0 0 "THR " " C  " " " 6 0 1 C2 
    922 23 -0.835308 -1.20098 49.1065 118 " " " " A 70 0 0 "THR " " O  " " " 8 0 1 C2 
    923 14 1.17228 -0.901974 51.0178 118 " " " " A 2 0 0 "THR " " CB " " " 6 0 1 C2 
    924 23 1.11408 0.483254 51.3844 118 " " " " A 70 0 0 "THR " " OG1" " " 8 0 1 C2 
    925 14 2.10334 -1.47091 52.0289 118 " " " " A 2 0 0 "THR " " CG2" " " 6 0 1 C2 
    926 40 0.272566 -0.0091113 47.5086 119 " " " " A 43 0 0 "ASP " " N  " " " 7 0 1 C2 
    927 14 -0.856062 0.308998 46.595 119 " " " " A 2 0 0 "ASP " " CA " " " 6 0 1 C2 
    928 14 -1.06866 -0.881739 45.6463 119 " " " " A 2 0 0 "ASP " " C  " " " 6 0 1 C2 
    929 23 -0.0402928 -1.3195 45.0306 119 " " " " A 70 0 0 "ASP " " O  " " " 8 0 1 C2 
    930 14 -0.423412 1.51378 45.8346 119 " " " " A 2 0 0 "ASP " " CB " " " 6 0 1 C2 
    931 14 -1.37364 2.15121 44.795 119 " " " " A 2 0 0 "ASP " " CG " " " 6 0 1 C2 
    932 23 -1.407 3.3754 44.8312 119 " " " " A 70 0 0 "ASP " " OD1" " " 8 0 1 C2 
    933 23 -1.95851 1.38369 44.047 119 " " " " A 70 0 0 "ASP " " OD2" " " 8 0 1 C2 
    934 40 -2.36101 -1.39818 45.4259 120 " " " " A 43 0 0 "PRO " " N  " " " 7 0 1 C2 
    935 14 -2.53274 -2.53747 44.607 120 " " " " A 2 0 0 "PRO " " CA " " " 6 0 1 C2 
    936 14 -2.1734 -2.46001 43.188 120 " " " " A 2 0 0 "PRO " " C  " " " 6 0 1 C2 
    937 23 -2.13442 -3.48137 42.5186 120 " " " " A 70 0 0 "PRO " " O  " " " 8 0 1 C2 
    938 14 -3.98742 -3.00704 44.6851 120 " " " " A 2 0 0 "PRO " " CB " " " 6 0 1 C2 
    939 14 -4.75866 -1.82038 45.3575 120 " " " " A 2 0 0 "PRO " " CG " " " 6 0 1 C2 
    940 14 -3.63948 -0.991535 45.9894 120 " " " " A 2 0 0 "PRO " " CD " " " 6 0 1 C2 
    941 40 -2.0779 -1.20696 42.6396 121 " " " " A 43 0 0 "THR " " N  " " " 7 0 1 C2 
    942 14 -1.74655 -1.09044 41.2061 121 " " " " A 2 0 0 "THR " " CA " " " 6 0 1 C2 
    943 14 -0.197746 -1.14597 41.0384 121 " " " " A 2 0 0 "THR " " C  " " " 6 0 1 C2 
    944 23 0.358324 -1.87712 40.197 121 " " " " A 70 0 0 "THR " " O  " " " 8 0 1 C2 
    945 14 -2.2294 0.309301 40.59 121 " " " " A 2 0 0 "THR " " CB " " " 6 0 1 C2 
    946 23 -1.69587 1.49202 41.2648 121 " " " " A 70 0 0 "THR " " OG1" " " 8 0 1 C2 
    947 14 -3.69053 0.4902 40.6456 121 " " " " A 2 0 0 "THR " " CG2" " " 6 0 1 C2 
    948 40 0.496107 -0.32447 41.8163 122 " " " " A 43 0 0 "VAL " " N  " " " 7 0 1 C2 
    949 14 1.94042 -0.147385 41.7782 122 " " " " A 2 0 0 "VAL " " CA " " " 6 0 1 C2 
    950 14 2.75624 -1.4108 42.2242 122 " " " " A 2 0 0 "VAL " " C  " " " 6 0 1 C2 
    951 23 3.80591 -1.74111 41.7178 122 " " " " A 70 0 0 "VAL " " O  " " " 8 0 1 C2 
    952 14 2.24584 1.11565 42.5996 122 " " " " A 2 0 0 "VAL " " CB " " " 6 0 1 C2 
    953 14 3.73798 1.45147 42.6579 122 " " " " A 2 0 0 "VAL " " CG1" " " 6 0 1 C2 
    954 14 1.45098 2.32212 42.1089 122 " " " " A 2 0 0 "VAL " " CG2" " " 6 0 1 C2 
    955 40 2.09169 -2.15155 43.1185 123 " " " " A 43 0 0 "SER " " N  " " " 7 0 1 C2 
    956 14 2.69706 -3.3646 43.7079 123 " " " " A 2 0 0 "SER " " CA " " " 6 0 1 C2 
    957 14 2.64904 -4.52052 42.6802 123 " " " " A 2 0 0 "SER " " C  " " " 6 0 1 C2 
    958 23 3.38673 -5.52406 42.885 123 " " " " A 70 0 0 "SER " " O  " " " 8 0 1 C2 
    959 14 1.98533 -3.74878 45.0502 123 " " " " A 2 0 0 "SER " " CB " " " 6 0 1 C2 
    960 23 0.594648 -3.91081 44.9564 123 " " " " A 70 0 0 "SER " " OG " " " 8 0 1 C2 
    961 40 1.88902 -4.41274 41.561 124 " " " " A 43 0 0 "ALA " " N  " " " 7 0 1 C2 
    962 14 1.78779 -5.40715 40.5262 124 " " " " A 2 0 0 "ALA " " CA " " " 6 0 1 C2 
    963 14 2.8109 -5.14369 39.4001 124 " " " " A 2 0 0 "ALA " " C  " " " 6 0 1 C2 
    964 23 3.00509 -6.03809 38.5974 124 " " " " A 70 0 0 "ALA " " O  " " " 8 0 1 C2 
    965 14 0.435961 -5.33757 39.9082 124 " " " " A 2 0 0 "ALA " " CB " " " 6 0 1 C2 
    966 40 3.52098 -4.03714 39.3706 125 " " " " A 43 0 0 "MET " " N  " " " 7 0 1 C2 
    967 14 4.60159 -3.72552 38.4398 125 " " " " A 2 0 0 "MET " " CA " " " 6 0 1 C2 
    968 14 5.91154 -4.39414 38.7078 125 " " " " A 2 0 0 "MET " " C  " " " 6 0 1 C2 
    969 23 6.98248 -3.93193 38.4399 125 " " " " A 70 0 0 "MET " " O  " " " 8 0 1 C2 
    970 14 4.84352 -2.24402 38.5262 125 " " " " A 2 0 0 "MET " " CB " " " 6 0 1 C2 
    971 14 3.59884 -1.32124 38.2475 125 " " " " A 2 0 0 "MET " " CG " " " 6 0 1 C2 
    972 52 4.07409 0.402821 38.6599 125 " " " " A 13 0 0 "MET " " SD " " " 16 0 1 C2 
    973 14 2.49026 1.23014 38.3962 125 " " " " A 2 0 0 "MET " " CE " " " 6 0 1 C2 
    974 40 5.88385 -5.50649 39.4333 126 " " " " A 43 0 0 "LYS " " N  " " " 7 0 1 C2 
    975 14 7.04462 -6.4293 39.6416 126 " " " " A 2 0 0 "LYS " " CA " " " 6 0 1 C2 
    976 14 6.32141 -7.84839 39.7135 126 " " " " A 2 0 0 "LYS " " C  " " " 6 0 1 C2 
    977 23 5.11695 -8.01472 39.9933 126 " " " " A 70 0 0 "LYS " " O  " " " 8 0 1 C2 
    978 14 7.7749 -6.14247 40.8832 126 " " " " A 2 0 0 "LYS " " CB " " " 6 0 1 C2 
    979 14 6.87339 -5.75773 42.103 126 " " " " A 2 0 0 "LYS " " CG " " " 6 0 1 C2 
    980 14 7.52094 -6.05339 43.4746 126 " " " " A 2 0 0 "LYS " " CD " " " 6 0 1 C2 
    981 14 6.5593 -5.66801 44.6861 126 " " " " A 2 0 0 "LYS " " CE " " " 6 0 1 C2 
    982 40 7.20984 -5.92472 45.9916 126 " " " " A 43 0 0 "LYS " " NZ " " " 7 0 1 C2 
    983 40 6.98535 -8.874 39.1904 127 " " " " A 43 0 0 "THR " " N  " " " 7 0 1 C2 
    984 14 6.5679 -10.3172 39.0921 127 " " " " A 2 0 0 "THR " " CA " " " 6 0 1 C2 
    985 14 6.93006 -10.9539 40.4774 127 " " " " A 2 0 0 "THR " " C  " " " 6 0 1 C2 
    986 23 7.69112 -10.339 41.2684 127 " " " " A 70 0 0 "THR " " O  " " " 8 0 1 C2 
    987 14 7.46626 -10.949 38.0005 127 " " " " A 2 0 0 "THR " " CB " " " 6 0 1 C2 
    988 23 8.87931 -10.8482 38.3569 127 " " " " A 70 0 0 "THR " " OG1" " " 8 0 1 C2 
    989 14 7.32184 -10.2587 36.6511 127 " " " " A 2 0 0 "THR " " CG2" " " 6 0 1 C2 
    990 40 6.22687 -12.0769 40.8038 128 " " " " A 43 0 0 "GLN " " N  " " " 7 0 1 C2 
    991 14 6.2626 -12.8121 42.0692 128 " " " " A 2 0 0 "GLN " " CA " " " 6 0 1 C2 
    992 14 7.57897 -13.5448 42.3039 128 " " " " A 2 0 0 "GLN " " C  " " " 6 0 1 C2 
    993 23 8.06828 -13.7052 43.44 128 " " " " A 70 0 0 "GLN " " O  " " " 8 0 1 C2 
    994 14 5.02423 -13.7439 42.0451 128 " " " " A 2 0 0 "GLN " " CB " " " 6 0 1 C2 
    995 14 4.96085 -14.6813 43.2811 128 " " " " A 2 0 0 "GLN " " CG " " " 6 0 1 C2 
    996 14 4.44358 -13.9233 44.5605 128 " " " " A 2 0 0 "GLN " " CD " " " 6 0 1 C2 
    997 23 4.39186 -14.5037 45.7036 128 " " " " A 70 0 0 "GLN " " OE1" " " 8 0 1 C2 
    998 40 3.97579 -12.6653 44.3757 128 " " " " A 43 0 0 "GLN " " NE2" " " 7 0 1 C2 
    999 40 8.33995 -13.766 41.2506 129 " " " " A 43 0 0 "ASP " " N  " " " 7 0 1 C2 
    1000 14 9.69002 -14.3274 41.2237 129 " " " " A 2 0 0 "ASP " " CA " " " 6 0 1 C2 
    1001 14 10.7095 -13.127 41.358 129 " " " " A 2 0 0 "ASP " " C  " " " 6 0 1 C2 
    1002 23 11.942 -13.4245 41.45 129 " " " " A 70 0 0 "ASP " " O  " " " 8 0 1 C2 
    1003 14 9.94526 -15.1895 39.9149 129 " " " " A 2 0 0 "ASP " " CB " " " 6 0 1 C2 
    1004 14 10.1347 -14.4483 38.5765 129 " " " " A 2 0 0 "ASP " " CG " " " 6 0 1 C2 
    1005 23 10.672 -15.121 37.6784 129 " " " " A 70 0 0 "ASP " " OD1" " " 8 0 1 C2 
    1006 23 9.80174 -13.1973 38.3968 129 " " " " A 70 0 0 "ASP " " OD2" " " 8 0 1 C2 
    1007 40 10.3012 -11.9018 41.2101 130 " " " " A 43 0 0 "LEU " " N  " " " 7 0 1 C2 
    1008 14 11.0685 -10.6921 41.5754 130 " " " " A 2 0 0 "LEU " " CA " " " 6 0 1 C2 
    1009 14 12.2422 -10.4382 40.593 130 " " " " A 2 0 0 "LEU " " C  " " " 6 0 1 C2 
    1010 23 13.2514 -9.84214 40.9853 130 " " " " A 70 0 0 "LEU " " O  " " " 8 0 1 C2 
    1011 14 11.461 -10.6366 43.0739 130 " " " " A 2 0 0 "LEU " " CB " " " 6 0 1 C2 
    1012 14 10.2583 -10.341 44.0359 130 " " " " A 2 0 0 "LEU " " CG " " " 6 0 1 C2 
    1013 14 10.548 -10.8905 45.4564 130 " " " " A 2 0 0 "LEU " " CD1" " " 6 0 1 C2 
    1014 14 9.83227 -8.84028 43.9978 130 " " " " A 2 0 0 "LEU " " CD2" " " 6 0 1 C2 
    1015 40 12.1918 -10.8197 39.3554 131 " " " " A 43 0 0 "ARG " " N  " " " 7 0 1 C2 
    1016 14 13.2721 -10.8851 38.4001 131 " " " " A 2 0 0 "ARG " " CA " " " 6 0 1 C2 
    1017 14 12.9786 -9.92379 37.2443 131 " " " " A 2 0 0 "ARG " " C  " " " 6 0 1 C2 
    1018 23 13.6655 -9.92197 36.2221 131 " " " " A 70 0 0 "ARG " " O  " " " 8 0 1 C2 
    1019 14 13.4475 -12.3348 37.8492 131 " " " " A 2 0 0 "ARG " " CB " " " 6 0 1 C2 
    1020 14 14.3209 -13.1178 38.7579 131 " " " " A 2 0 0 "ARG " " CG " " " 6 0 1 C2 
    1021 14 14.6401 -14.4615 38.099 131 " " " " A 2 0 0 "ARG " " CD " " " 6 0 1 C2 
    1022 40 13.5232 -15.381 38.0407 131 " " " " A 43 0 0 "ARG " " NE " " " 7 0 1 C2 
    1023 14 13.416 -16.6886 37.758 131 " " " " A 2 0 0 "ARG " " CZ " " " 6 0 1 C2 
    1024 40 12.2374 -17.1785 37.3979 131 " " " " A 43 0 0 "ARG " " NH1" " " 7 0 1 C2 
    1025 40 14.5071 -17.3852 37.6033 131 " " " " A 43 0 0 "ARG " " NH2" " " 7 0 1 C2 
    1026 40 11.8488 -9.22692 37.219 132 " " " " A 43 0 0 "HIE " " N  " " " 7 0 1 C2 
    1027 14 11.4531 -8.21991 36.2045 132 " " " " A 2 0 0 "HIE " " CA " " " 6 0 1 C2 
    1028 14 10.6513 -7.11178 36.9226 132 " " " " A 2 0 0 "HIE " " C  " " " 6 0 1 C2 
    1029 23 10.0904 -7.32632 38.004 132 " " " " A 70 0 0 "HIE " " O  " " " 8 0 1 C2 
    1030 14 10.8164 -8.96148 35.0212 132 " " " " A 2 0 0 "HIE " " CB " " " 6 0 1 C2 
    1031 14 10.9356 -8.20192 33.7175 132 " " " " A 2 0 0 "HIE " " CG " " " 6 0 1 C2 
    1032 40 9.99148 -7.24573 33.3526 132 " " " " A 43 0 0 "HIE " " ND1" " " 7 0 1 C2 
    1033 14 11.8511 -8.33626 32.7408 132 " " " " A 2 0 0 "HIE " " CD2" " " 6 0 1 C2 
    1034 14 10.3149 -6.91885 32.0807 132 " " " " A 2 0 0 "HIE " " CE1" " " 6 0 1 C2 
    1035 40 11.4819 -7.54006 31.6563 132 " " " " A 43 0 0 "HIE " " NE2" " " 7 0 1 C2 
    1036 40 10.5262 -5.93999 36.233 133 " " " " A 43 0 0 "THR " " N  " " " 7 0 1 C2 
    1037 14 9.79071 -4.74745 36.5504 133 " " " " A 2 0 0 "THR " " CA " " " 6 0 1 C2 
    1038 14 9.80868 -3.9696 35.1901 133 " " " " A 2 0 0 "THR " " C  " " " 6 0 1 C2 
    1039 23 10.6154 -4.1316 34.3028 133 " " " " A 70 0 0 "THR " " O  " " " 8 0 1 C2 
    1040 14 10.4114 -4.01361 37.768 133 " " " " A 2 0 0 "THR " " CB " " " 6 0 1 C2 
    1041 23 9.55493 -2.92741 38.2007 133 " " " " A 70 0 0 "THR " " OG1" " " 8 0 1 C2 
    1042 14 11.8555 -3.47593 37.4823 133 " " " " A 2 0 0 "THR " " CG2" " " 6 0 1 C2 
    1043 40 8.83245 -3.0243 35.0301 134 " " " " A 43 0 0 "PHE " " N  " " " 7 0 1 C2 
    1044 14 8.89395 -1.92205 34.0279 134 " " " " A 2 0 0 "PHE " " CA " " " 6 0 1 C2 
    1045 14 8.66712 -0.514961 34.5798 134 " " " " A 2 0 0 "PHE " " C  " " " 6 0 1 C2 
    1046 23 8.12458 -0.338203 35.6436 134 " " " " A 70 0 0 "PHE " " O  " " " 8 0 1 C2 
    1047 14 7.97744 -2.3463 32.8866 134 " " " " A 2 0 0 "PHE " " CB " " " 6 0 1 C2 
    1048 14 6.47928 -2.52809 33.2351 134 " " " " A 2 0 0 "PHE " " CG " " " 6 0 1 C2 
    1049 14 5.94002 -3.62463 33.9614 134 " " " " A 2 0 0 "PHE " " CD1" " " 6 0 1 C2 
    1050 14 5.6275 -1.47784 32.8244 134 " " " " A 2 0 0 "PHE " " CD2" " " 6 0 1 C2 
    1051 14 4.55657 -3.59987 34.308 134 " " " " A 2 0 0 "PHE " " CE1" " " 6 0 1 C2 
    1052 14 4.24688 -1.52602 33.1499 134 " " " " A 2 0 0 "PHE " " CE2" " " 6 0 1 C2 
    1053 14 3.71595 -2.62821 33.8284 134 " " " " A 2 0 0 "PHE " " CZ " " " 6 0 1 C2 
    1054 40 9.21601 0.467669 33.985 135 " " " " A 43 0 0 "ILE " " N  " " " 7 0 1 C2 
    1055 14 9.00258 1.86204 34.3332 135 " " " " A 2 0 0 "ILE " " CA " " " 6 0 1 C2 
    1056 14 8.24883 2.37747 33.0921 135 " " " " A 2 0 0 "ILE " " C  " " " 6 0 1 C2 
    1057 23 8.77256 2.27625 31.9918 135 " " " " A 70 0 0 "ILE " " O  " " " 8 0 1 C2 
    1058 14 10.3626 2.62078 34.6109 135 " " " " A 2 0 0 "ILE " " CB " " " 6 0 1 C2 
    1059 14 11.1421 1.99702 35.8373 135 " " " " A 2 0 0 "ILE " " CG1" " " 6 0 1 C2 
    1060 14 10.2328 4.10673 34.7926 135 " " " " A 2 0 0 "ILE " " CG2" " " 6 0 1 C2 
    1061 14 12.6497 2.48938 35.8563 135 " " " " A 2 0 0 "ILE " " CD1" " " 6 0 1 C2 
    1062 40 7.05694 2.95492 33.3463 136 " " " " A 43 0 0 "SER " " N  " " " 7 0 1 C2 
    1063 14 6.3845 3.85577 32.3772 136 " " " " A 2 0 0 "SER " " CA " " " 6 0 1 C2 
    1064 14 7.02498 5.22181 32.251 136 " " " " A 2 0 0 "SER " " C  " " " 6 0 1 C2 
    1065 23 7.44029 5.92766 33.1929 136 " " " " A 70 0 0 "SER " " O  " " " 8 0 1 C2 
    1066 14 5.01306 4.05778 32.8078 136 " " " " A 2 0 0 "SER " " CB " " " 6 0 1 C2 
    1067 23 4.42751 2.76356 32.8494 136 " " " " A 70 0 0 "SER " " OG " " " 8 0 1 C2 
    1068 40 7.12277 5.73731 30.9789 137 " " " " A 43 0 0 "ILE " " N  " " " 7 0 1 C2 
    1069 14 7.78483 6.93825 30.672 137 " " " " A 2 0 0 "ILE " " CA " " " 6 0 1 C2 
    1070 14 6.78473 7.86382 29.866 137 " " " " A 2 0 0 "ILE " " C  " " " 6 0 1 C2 
    1071 23 6.36659 7.41854 28.795 137 " " " " A 70 0 0 "ILE " " O  " " " 8 0 1 C2 
    1072 14 9.13015 6.52175 29.9805 137 " " " " A 2 0 0 "ILE " " CB " " " 6 0 1 C2 
    1073 14 10.197 5.70777 30.7568 137 " " " " A 2 0 0 "ILE " " CG1" " " 6 0 1 C2 
    1074 14 9.761 7.77228 29.3366 137 " " " " A 2 0 0 "ILE " " CG2" " " 6 0 1 C2 
    1075 14 11.3311 5.1365 29.8931 137 " " " " A 2 0 0 "ILE " " CD1" " " 6 0 1 C2 
    1076 40 6.23408 8.95914 30.4071 138 " " " " A 43 0 0 "PRO " " N  " " " 7 0 1 C2 
    1077 14 5.46416 9.95926 29.6058 138 " " " " A 2 0 0 "PRO " " CA " " " 6 0 1 C2 
    1078 14 6.43834 10.8705 28.8735 138 " " " " A 2 0 0 "PRO " " C  " " " 6 0 1 C2 
    1079 23 7.33578 11.5875 29.4364 138 " " " " A 70 0 0 "PRO " " O  " " " 8 0 1 C2 
    1080 14 4.66014 10.8042 30.6461 138 " " " " A 2 0 0 "PRO " " CB " " " 6 0 1 C2 
    1081 14 5.31623 10.5144 32.0019 138 " " " " A 2 0 0 "PRO " " CG " " " 6 0 1 C2 
    1082 14 6.12178 9.24953 31.8505 138 " " " " A 2 0 0 "PRO " " CD " " " 6 0 1 C2 
    1083 40 6.16517 10.9277 27.574 139 " " " " A 43 0 0 "LEU " " N  " " " 7 0 1 C2 
    1084 14 6.85849 11.8287 26.6291 139 " " " " A 2 0 0 "LEU " " CA " " " 6 0 1 C2 
    1085 14 5.9647 13.1201 26.5491 139 " " " " A 2 0 0 "LEU " " C  " " " 6 0 1 C2 
    1086 23 4.76095 13.1309 26.9321 139 " " " " A 70 0 0 "LEU " " O  " " " 8 0 1 C2 
    1087 14 6.67453 11.1758 25.2088 139 " " " " A 2 0 0 "LEU " " CB " " " 6 0 1 C2 
    1088 14 7.4059 9.89883 24.9169 139 " " " " A 2 0 0 "LEU " " CG " " " 6 0 1 C2 
    1089 14 6.85975 9.21899 23.6319 139 " " " " A 2 0 0 "LEU " " CD1" " " 6 0 1 C2 
    1090 14 8.9342 10.1344 24.7084 139 " " " " A 2 0 0 "LEU " " CD2" " " 6 0 1 C2 
    1091 40 6.5113 14.1747 25.9003 140 " " " " A 43 0 0 "GLN " " N  " " " 7 0 1 C2 
    1092 14 5.80433 15.4483 25.5706 140 " " " " A 2 0 0 "GLN " " CA " " " 6 0 1 C2 
    1093 14 4.82836 15.0951 24.4046 140 " " " " A 2 0 0 "GLN " " C  " " " 6 0 1 C2 
    1094 23 5.2365 14.4624 23.4417 140 " " " " A 70 0 0 "GLN " " O  " " " 8 0 1 C2 
    1095 14 7.01262 16.4147 25.1111 140 " " " " A 2 0 0 "GLN " " CB " " " 6 0 1 C2 
    1096 14 6.54706 17.8437 24.6864 140 " " " " A 2 0 0 "GLN " " CG " " " 6 0 1 C2 
    1097 14 6.16401 18.7787 25.8393 140 " " " " A 2 0 0 "GLN " " CD " " " 6 0 1 C2 
    1098 23 5.72937 19.886 25.6255 140 " " " " A 70 0 0 "GLN " " OE1" " " 8 0 1 C2 
    1099 40 6.43232 18.3782 27.0822 140 " " " " A 43 0 0 "GLN " " NE2" " " 7 0 1 C2 
    1100 40 3.6458 15.6215 24.3771 141 " " " " A 43 0 0 "GLY " " N  " " " 7 0 1 C2 
    1101 14 2.63317 15.3874 23.406 141 " " " " A 2 0 0 "GLY " " CA " " " 6 0 1 C2 
    1102 14 1.75565 14.3006 23.8237 141 " " " " A 2 0 0 "GLY " " C  " " " 6 0 1 C2 
    1103 23 1.88959 13.615 24.8399 141 " " " " A 70 0 0 "GLY " " O  " " " 8 0 1 C2 
    1104 40 0.741198 14.123 22.9663 142 " " " " A 43 0 0 "ASP " " N  " " " 7 0 1 C2 
    1105 14 -0.472178 13.354 23.2827 142 " " " " A 2 0 0 "ASP " " CA " " " 6 0 1 C2 
    1106 14 -1.24984 12.9405 21.9826 142 " " " " A 2 0 0 "ASP " " C  " " " 6 0 1 C2 
    1107 23 -2.22834 12.1995 22.0187 142 " " " " A 70 0 0 "ASP " " O  " " " 8 0 1 C2 
    1108 14 -1.32215 14.1892 24.2631 142 " " " " A 2 0 0 "ASP " " CB " " " 6 0 1 C2 
    1109 14 -2.12269 15.3661 23.698 142 " " " " A 2 0 0 "ASP " " CG " " " 6 0 1 C2 
    1110 23 -3.32746 15.2049 23.4183 142 " " " " A 70 0 0 "ASP " " OD1" " " 8 0 1 C2 
    1111 23 -1.53044 16.509 23.7685 142 " " " " A 70 0 0 "ASP " " OD2" " " 8 0 1 C2 
    1112 40 -0.833269 13.4647 20.8567 143 " " " " A 43 0 0 "ASP " " N  " " " 7 0 1 C2 
    1113 14 -1.53633 13.251 19.5533 143 " " " " A 2 0 0 "ASP " " CA " " " 6 0 1 C2 
    1114 14 -0.799946 12.0541 18.9669 143 " " " " A 2 0 0 "ASP " " C  " " " 6 0 1 C2 
    1115 23 0.428564 12.0757 18.9833 143 " " " " A 70 0 0 "ASP " " O  " " " 8 0 1 C2 
    1116 14 -1.36551 14.4104 18.508 143 " " " " A 2 0 0 "ASP " " CB " " " 6 0 1 C2 
    1117 14 -2.08908 14.2388 17.1894 143 " " " " A 2 0 0 "ASP " " CG " " " 6 0 1 C2 
    1118 23 -1.9097 13.2007 16.5195 143 " " " " A 70 0 0 "ASP " " OD1" " " 8 0 1 C2 
    1119 23 -2.68041 15.1907 16.6744 143 " " " " A 70 0 0 "ASP " " OD2" " " 8 0 1 C2 
    1120 40 -1.49864 11.0198 18.4138 144 " " " " A 43 0 0 "ASP " " N  " " " 7 0 1 C2 
    1121 14 -1.10747 9.68452 17.9452 144 " " " " A 2 0 0 "ASP " " CA " " " 6 0 1 C2 
    1122 14 -0.190273 9.84679 16.6703 144 " " " " A 2 0 0 "ASP " " C  " " " 6 0 1 C2 
    1123 23 0.389357 8.80682 16.2703 144 " " " " A 70 0 0 "ASP " " O  " " " 8 0 1 C2 
    1124 14 -2.37402 8.82784 17.6753 144 " " " " A 2 0 0 "ASP " " CB " " " 6 0 1 C2 
    1125 14 -3.14286 8.44862 18.9398 144 " " " " A 2 0 0 "ASP " " CG " " " 6 0 1 C2 
    1126 23 -2.65368 7.52333 19.5799 144 " " " " A 70 0 0 "ASP " " OD1" " " 8 0 1 C2 
    1127 23 -4.16507 9.06513 19.2683 144 " " " " A 70 0 0 "ASP " " OD2" " " 8 0 1 C2 
    1128 40 -0.0260125 11.0035 16.0108 145 " " " " A 43 0 0 "ASP " " N  " " " 7 0 1 C2 
    1129 14 0.980474 11.2989 15.0094 145 " " " " A 2 0 0 "ASP " " CA " " " 6 0 1 C2 
    1130 14 2.14403 11.8035 15.7796 145 " " " " A 2 0 0 "ASP " " C  " " " 6 0 1 C2 
    1131 23 3.2549 11.4567 15.5176 145 " " " " A 70 0 0 "ASP " " O  " " " 8 0 1 C2 
    1132 14 0.632891 12.4948 14.0484 145 " " " " A 2 0 0 "ASP " " CB " " " 6 0 1 C2 
    1133 14 -0.51195 12.136 13.1149 145 " " " " A 2 0 0 "ASP " " CG " " " 6 0 1 C2 
    1134 23 -0.598341 10.9422 12.7148 145 " " " " A 70 0 0 "ASP " " OD1" " " 8 0 1 C2 
    1135 23 -1.26886 13.0386 12.6643 145 " " " " A 70 0 0 "ASP " " OD2" " " 8 0 1 C2 
    1136 40 1.96082 12.7921 16.6487 146 " " " " A 43 0 0 "GLU " " N  " " " 7 0 1 C2 
    1137 14 3.07957 13.6434 17.1299 146 " " " " A 2 0 0 "GLU " " CA " " " 6 0 1 C2 
    1138 14 3.94219 12.9139 18.1727 146 " " " " A 2 0 0 "GLU " " C  " " " 6 0 1 C2 
    1139 23 5.16729 12.9795 18.0122 146 " " " " A 70 0 0 "GLU " " O  " " " 8 0 1 C2 
    1140 14 2.51454 14.8818 17.8354 146 " " " " A 2 0 0 "GLU " " CB " " " 6 0 1 C2 
    1141 14 1.8179 15.7949 16.8834 146 " " " " A 2 0 0 "GLU " " CG " " " 6 0 1 C2 
    1142 14 2.70584 16.4422 15.817 146 " " " " A 2 0 0 "GLU " " CD " " " 6 0 1 C2 
    1143 23 2.54144 16.1603 14.6033 146 " " " " A 70 0 0 "GLU " " OE1" " " 8 0 1 C2 
    1144 23 3.63174 17.1507 16.2839 146 " " " " A 70 0 0 "GLU " " OE2" " " 8 0 1 C2 
    1145 40 3.30912 12.0954 19.0721 147 " " " " A 43 0 0 "ILE " " N  " " " 7 0 1 C2 
    1146 14 4.01506 11.2038 20.0528 147 " " " " A 2 0 0 "ILE " " CA " " " 6 0 1 C2 
    1147 14 5.03109 10.1978 19.4422 147 " " " " A 2 0 0 "ILE " " C  " " " 6 0 1 C2 
    1148 23 5.8418 9.71726 20.2391 147 " " " " A 70 0 0 "ILE " " O  " " " 8 0 1 C2 
    1149 14 2.76287 10.5643 20.7467 147 " " " " A 2 0 0 "ILE " " CB " " " 6 0 1 C2 
    1150 14 3.13762 9.97634 22.1376 147 " " " " A 2 0 0 "ILE " " CG1" " " 6 0 1 C2 
    1151 14 2.09736 9.56394 19.8575 147 " " " " A 2 0 0 "ILE " " CG2" " " 6 0 1 C2 
    1152 14 3.4233 10.877 23.2822 147 " " " " A 2 0 0 "ILE " " CD1" " " 6 0 1 C2 
    1153 40 5.05968 10.1005 18.12 148 " " " " A 43 0 0 "LEU " " N  " " " 7 0 1 C2 
    1154 14 6.04297 9.25426 17.4366 148 " " " " A 2 0 0 "LEU " " CA " " " 6 0 1 C2 
    1155 14 7.2646 10.1385 17.0741 148 " " " " A 2 0 0 "LEU " " C  " " " 6 0 1 C2 
    1156 23 8.36109 9.62002 16.9112 148 " " " " A 70 0 0 "LEU " " O  " " " 8 0 1 C2 
    1157 14 5.46392 8.76182 16.1239 148 " " " " A 2 0 0 "LEU " " CB " " " 6 0 1 C2 
    1158 14 4.11646 8.04913 16.1478 148 " " " " A 2 0 0 "LEU " " CG " " " 6 0 1 C2 
    1159 14 3.81724 7.38708 14.7855 148 " " " " A 2 0 0 "LEU " " CD1" " " 6 0 1 C2 
    1160 14 4.14816 7.02032 17.1971 148 " " " " A 2 0 0 "LEU " " CD2" " " 6 0 1 C2 
    1161 40 7.03324 11.4726 16.9232 149 " " " " A 43 0 0 "LYS " " N  " " " 7 0 1 C2 
    1162 14 7.98447 12.4759 16.4919 149 " " " " A 2 0 0 "LYS " " CA " " " 6 0 1 C2 
    1163 14 8.8174 12.8944 17.7946 149 " " " " A 2 0 0 "LYS " " C  " " " 6 0 1 C2 
    1164 23 10.0705 12.9446 17.8143 149 " " " " A 70 0 0 "LYS " " O  " " " 8 0 1 C2 
    1165 14 7.32094 13.753 15.9216 149 " " " " A 2 0 0 "LYS " " CB " " " 6 0 1 C2 
    1166 14 6.33308 13.4176 14.7208 149 " " " " A 2 0 0 "LYS " " CG " " " 6 0 1 C2 
    1167 14 5.82438 14.6957 14.0867 149 " " " " A 2 0 0 "LYS " " CD " " " 6 0 1 C2 
    1168 14 4.6433 14.3947 13.1439 149 " " " " A 2 0 0 "LYS " " CE " " " 6 0 1 C2 
    1169 40 4.07421 15.6853 12.6896 149 " " " " A 43 0 0 "LYS " " NZ " " " 7 0 1 C2 
    1170 40 8.08075 13.1578 18.9001 150 " " " " A 43 0 0 "ASN " " N  " " " 7 0 1 C2 
    1171 14 8.5585 13.4988 20.2608 150 " " " " A 2 0 0 "ASN " " CA " " " 6 0 1 C2 
    1172 14 9.35486 12.2752 20.8978 150 " " " " A 2 0 0 "ASN " " C  " " " 6 0 1 C2 
    1173 23 10.1794 12.5812 21.7538 150 " " " " A 70 0 0 "ASN " " O  " " " 8 0 1 C2 
    1174 14 7.44294 13.9893 21.1308 150 " " " " A 2 0 0 "ASN " " CB " " " 6 0 1 C2 
    1175 14 6.92497 15.4162 20.8662 150 " " " " A 2 0 0 "ASN " " CG " " " 6 0 1 C2 
    1176 23 5.81191 15.5751 20.3043 150 " " " " A 70 0 0 "ASN " " OD1" " " 8 0 1 C2 
    1177 40 7.56429 16.4659 21.3187 150 " " " " A 43 0 0 "ASN " " ND2" " " 7 0 1 C2 
    1178 40 9.11042 11.0192 20.4952 151 " " " " A 43 0 0 "TYR " " N  " " " 7 0 1 C2 
    1179 14 9.91527 9.86069 20.7891 151 " " " " A 2 0 0 "TYR " " CA " " " 6 0 1 C2 
    1180 14 11.3341 9.86143 20.0863 151 " " " " A 2 0 0 "TYR " " C  " " " 6 0 1 C2 
    1181 23 12.282 9.76095 20.8212 151 " " " " A 70 0 0 "TYR " " O  " " " 8 0 1 C2 
    1182 14 9.16319 8.61913 20.2466 151 " " " " A 2 0 0 "TYR " " CB " " " 6 0 1 C2 
    1183 14 9.7287 7.26094 20.4627 151 " " " " A 2 0 0 "TYR " " CG " " " 6 0 1 C2 
    1184 14 9.78364 6.7226 21.7544 151 " " " " A 2 0 0 "TYR " " CD1" " " 6 0 1 C2 
    1185 14 10.307 6.55481 19.3618 151 " " " " A 2 0 0 "TYR " " CD2" " " 6 0 1 C2 
    1186 14 10.473 5.45074 21.8973 151 " " " " A 2 0 0 "TYR " " CE1" " " 6 0 1 C2 
    1187 14 10.9678 5.3104 19.5061 151 " " " " A 2 0 0 "TYR " " CE2" " " 6 0 1 C2 
    1188 14 11.0915 4.80392 20.794 151 " " " " A 2 0 0 "TYR " " CZ " " " 6 0 1 C2 
    1189 23 11.8428 3.70627 21.0761 151 " " " " A 70 0 0 "TYR " " OH " " " 8 0 1 C2 
    1190 40 11.454 10.0446 18.7653 152 " " " " A 43 0 0 "GLN " " N  " " " 7 0 1 C2 
    1191 14 12.59 9.80427 17.8662 152 " " " " A 2 0 0 "GLN " " CA " " " 6 0 1 C2 
    1192 14 13.8694 10.5675 18.1573 152 " " " " A 2 0 0 "GLN " " C  " " " 6 0 1 C2 
    1193 23 14.9332 10.0244 18.1248 152 " " " " A 70 0 0 "GLN " " O  " " " 8 0 1 C2 
    1194 14 12.1407 10.0049 16.4194 152 " " " " A 2 0 0 "GLN " " CB " " " 6 0 1 C2 
    1195 14 12.9818 9.15351 15.3616 152 " " " " A 2 0 0 "GLN " " CG " " " 6 0 1 C2 
    1196 14 12.6332 7.65585 15.4334 152 " " " " A 2 0 0 "GLN " " CD " " " 6 0 1 C2 
    1197 23 11.4472 7.29258 15.3791 152 " " " " A 70 0 0 "GLN " " OE1" " " 8 0 1 C2 
    1198 40 13.6057 6.75247 15.554 152 " " " " A 43 0 0 "GLN " " NE2" " " 7 0 1 C2 
    1199 40 13.7021 11.8534 18.5889 153 " " " " A 43 0 0 "VAL " " N  " " " 7 0 1 C2 
    1200 14 14.6975 12.8067 19.0751 153 " " " " A 2 0 0 "VAL " " CA " " " 6 0 1 C2 
    1201 14 15.3404 12.366 20.4054 153 " " " " A 2 0 0 "VAL " " C  " " " 6 0 1 C2 
    1202 23 16.4262 12.8254 20.7165 153 " " " " A 70 0 0 "VAL " " O  " " " 8 0 1 C2 
    1203 14 14.0014 14.3034 19.1584 153 " " " " A 2 0 0 "VAL " " CB " " " 6 0 1 C2 
    1204 14 13.8246 14.8892 17.762 153 " " " " A 2 0 0 "VAL " " CG1" " " 6 0 1 C2 
    1205 14 12.7401 14.2165 20.0649 153 " " " " A 2 0 0 "VAL " " CG2" " " 6 0 1 C2 
    1206 40 14.765 11.3988 21.12 154 " " " " A 43 0 0 "VAL " " N  " " " 7 0 1 C2 
    1207 14 15.1042 10.8524 22.4154 154 " " " " A 2 0 0 "VAL " " CA " " " 6 0 1 C2 
    1208 14 15.2709 9.29246 22.4079 154 " " " " A 2 0 0 "VAL " " C  " " " 6 0 1 C2 
    1209 23 15.9134 8.70198 23.2318 154 " " " " A 70 0 0 "VAL " " O  " " " 8 0 1 C2 
    1210 14 14.3907 11.4697 23.646 154 " " " " A 2 0 0 "VAL " " CB " " " 6 0 1 C2 
    1211 14 14.6204 13.0354 23.9464 154 " " " " A 2 0 0 "VAL " " CG1" " " 6 0 1 C2 
    1212 14 12.9632 10.9633 23.6981 154 " " " " A 2 0 0 "VAL " " CG2" " " 6 0 1 C2 
    1213 40 14.8465 8.70095 21.2702 155 " " " " A 43 0 0 "GLU " " N  " " " 7 0 1 C2 
    1214 14 15.1124 7.2747 20.8429 155 " " " " A 2 0 0 "GLU " " CA " " " 6 0 1 C2 
    1215 14 16.5608 6.75295 21.1024 155 " " " " A 2 0 0 "GLU " " C  " " " 6 0 1 C2 
    1216 23 16.7914 5.85441 21.9152 155 " " " " A 70 0 0 "GLU " " O  " " " 8 0 1 C2 
    1217 14 14.4812 7.02732 19.4623 155 " " " " A 2 0 0 "GLU " " CB " " " 6 0 1 C2 
    1218 14 14.2967 5.56266 18.9956 155 " " " " A 2 0 0 "GLU " " CG " " " 6 0 1 C2 
    1219 14 15.6315 4.7991 18.8191 155 " " " " A 2 0 0 "GLU " " CD " " " 6 0 1 C2 
    1220 23 16.5697 5.38833 18.2858 155 " " " " A 70 0 0 "GLU " " OE1" " " 8 0 1 C2 
    1221 23 15.61 3.53231 18.9193 155 " " " " A 70 0 0 "GLU " " OE2" " " 8 0 1 C2 
    1222 40 17.6373 7.3141 20.4367 156 " " " " A 43 0 0 "PRO " " N  " " " 7 0 1 C2 
    1223 14 19.011 6.74658 20.4699 156 " " " " A 2 0 0 "PRO " " CA " " " 6 0 1 C2 
    1224 14 19.6626 7.02204 21.8299 156 " " " " A 2 0 0 "PRO " " C  " " " 6 0 1 C2 
    1225 23 20.7043 6.48096 22.1127 156 " " " " A 70 0 0 "PRO " " O  " " " 8 0 1 C2 
    1226 14 19.8684 7.32 19.2789 156 " " " " A 2 0 0 "PRO " " CB " " " 6 0 1 C2 
    1227 14 19.1474 8.69896 19.1161 156 " " " " A 2 0 0 "PRO " " CG " " " 6 0 1 C2 
    1228 14 17.675 8.53736 19.5465 156 " " " " A 2 0 0 "PRO " " CD " " " 6 0 1 C2 
    1229 40 19.1332 7.86836 22.7407 157 " " " " A 43 0 0 "GLU " " N  " " " 7 0 1 C2 
    1230 14 19.524 8.06545 24.1357 157 " " " " A 2 0 0 "GLU " " CA " " " 6 0 1 C2 
    1231 14 19.0815 6.96416 25.0006 157 " " " " A 2 0 0 "GLU " " C  " " " 6 0 1 C2 
    1232 23 19.859 6.41151 25.7222 157 " " " " A 70 0 0 "GLU " " O  " " " 8 0 1 C2 
    1233 14 18.8146 9.31014 24.6664 157 " " " " A 2 0 0 "GLU " " CB " " " 6 0 1 C2 
    1234 14 18.9993 10.5814 23.8385 157 " " " " A 2 0 0 "GLU " " CG " " " 6 0 1 C2 
    1235 14 20.3579 11.1211 23.8861 157 " " " " A 2 0 0 "GLU " " CD " " " 6 0 1 C2 
    1236 23 20.5707 12.0853 24.6409 157 " " " " A 70 0 0 "GLU " " OE1" " " 8 0 1 C2 
    1237 23 21.2533 10.6062 23.2537 157 " " " " A 70 0 0 "GLU " " OE2" " " 8 0 1 C2 
    1238 40 17.7965 6.51118 24.8103 158 " " " " A 43 0 0 "LEU " " N  " " " 7 0 1 C2 
    1239 14 17.1565 5.45269 25.5667 158 " " " " A 2 0 0 "LEU " " CA " " " 6 0 1 C2 
    1240 14 17.6225 4.03802 25.1427 158 " " " " A 2 0 0 "LEU " " C  " " " 6 0 1 C2 
    1241 23 17.4338 3.06802 25.8942 158 " " " " A 70 0 0 "LEU " " O  " " " 8 0 1 C2 
    1242 14 15.6427 5.59677 25.4432 158 " " " " A 2 0 0 "LEU " " CB " " " 6 0 1 C2 
    1243 14 15.083 6.94396 26.0437 158 " " " " A 2 0 0 "LEU " " CG " " " 6 0 1 C2 
    1244 14 13.7038 7.24728 25.506 158 " " " " A 2 0 0 "LEU " " CD1" " " 6 0 1 C2 
    1245 14 14.9443 6.85864 27.5857 158 " " " " A 2 0 0 "LEU " " CD2" " " 6 0 1 C2 
    1246 40 18.342 3.91546 23.9879 159 " " " " A 43 0 0 "GLN " " N  " " " 7 0 1 C2 
    1247 14 19.0422 2.77529 23.3895 159 " " " " A 2 0 0 "GLN " " CA " " " 6 0 1 C2 
    1248 14 20.3726 2.49712 24.1356 159 " " " " A 2 0 0 "GLN " " C  " " " 6 0 1 C2 
    1249 23 20.9438 1.44328 23.8245 159 " " " " A 70 0 0 "GLN " " O  " " " 8 0 1 C2 
    1250 14 19.3514 3.29892 21.9473 159 " " " " A 2 0 0 "GLN " " CB " " " 6 0 1 C2 
    1251 14 18.4196 3.06346 20.7621 159 " " " " A 2 0 0 "GLN " " CG " " " 6 0 1 C2 
    1252 14 18.0463 1.63001 20.5017 159 " " " " A 2 0 0 "GLN " " CD " " " 6 0 1 C2 
    1253 23 18.6645 0.641186 21.0472 159 " " " " A 70 0 0 "GLN " " OE1" " " 8 0 1 C2 
    1254 40 16.8596 1.36279 19.8832 159 " " " " A 43 0 0 "GLN " " NE2" " " 7 0 1 C2 
    1255 40 20.9019 3.39188 25.0237 160 " " " " A 43 0 0 "GLN " " N  " " " 7 0 1 C2 
    1256 14 22.2823 3.17959 25.5766 160 " " " " A 2 0 0 "GLN " " CA " " " 6 0 1 C2 
    1257 14 22.4127 3.39049 27.1566 160 " " " " A 2 0 0 "GLN " " C  " " " 6 0 1 C2 
    1258 23 23.4336 3.82846 27.7417 160 " " " " A 70 0 0 "GLN " " O  " " " 8 0 1 C2 
    1259 14 23.3335 3.99175 24.7742 160 " " " " A 2 0 0 "GLN " " CB " " " 6 0 1 C2 
    1260 14 23.1962 5.49858 24.9918 160 " " " " A 2 0 0 "GLN " " CG " " " 6 0 1 C2 
    1261 14 23.9539 6.44537 23.9916 160 " " " " A 2 0 0 "GLN " " CD " " " 6 0 1 C2 
    1262 23 24.0795 7.64507 24.3064 160 " " " " A 70 0 0 "GLN " " OE1" " " 8 0 1 C2 
    1263 40 24.5291 5.9815 22.8751 160 " " " " A 43 0 0 "GLN " " NE2" " " 7 0 1 C2 
    1264 40 21.2924 3.26177 27.8569 161 " " " " A 43 0 0 "VAL " " N  " " " 7 0 1 C2 
    1265 14 21.251 3.52709 29.3141 161 " " " " A 2 0 0 "VAL " " CA " " " 6 0 1 C2 
    1266 14 21.4637 2.12672 30.0007 161 " " " " A 2 0 0 "VAL " " C  " " " 6 0 1 C2 
    1267 23 21.0085 1.09605 29.4668 161 " " " " A 70 0 0 "VAL " " O  " " " 8 0 1 C2 
    1268 14 19.7616 3.9896 29.631 161 " " " " A 2 0 0 "VAL " " CB " " " 6 0 1 C2 
    1269 14 19.5631 5.49703 29.2471 161 " " " " A 2 0 0 "VAL " " CG1" " " 6 0 1 C2 
    1270 14 18.6658 3.04891 29.0146 161 " " " " A 2 0 0 "VAL " " CG2" " " 6 0 1 C2 
    1271 40 22.2531 2.0797 31.0401 162 " " " " A 43 0 0 "ASN " " N  " " " 7 0 1 C2 
    1272 14 22.8093 0.870424 31.7323 162 " " " " A 2 0 0 "ASN " " CA " " " 6 0 1 C2 
    1273 14 23.589 0.0317823 30.6948 162 " " " " A 2 0 0 "ASN " " C  " " " 6 0 1 C2 
    1274 23 23.4648 -1.16588 30.5688 162 " " " " A 70 0 0 "ASN " " O  " " " 8 0 1 C2 
    1275 14 21.6688 0.120522 32.4581 162 " " " " A 2 0 0 "ASN " " CB " " " 6 0 1 C2 
    1276 14 22.2054 -0.567875 33.7001 162 " " " " A 2 0 0 "ASN " " CG " " " 6 0 1 C2 
    1277 23 23.0116 -0.0566272 34.4646 162 " " " " A 70 0 0 "ASN " " OD1" " " 8 0 1 C2 
    1278 40 21.8282 -1.87561 33.8367 162 " " " " A 43 0 0 "ASN " " ND2" " " 7 0 1 C2 
    1279 40 24.3443 0.68721 29.8232 163 " " " " A 43 0 0 "GLY " " N  " " " 7 0 1 C2 
    1280 14 25.027 0.0957147 28.6782 163 " " " " A 2 0 0 "GLY " " CA " " " 6 0 1 C2 
    1281 14 24.1756 -0.22339 27.4059 163 " " " " A 2 0 0 "GLY " " C  " " " 6 0 1 C2 
    1282 23 24.7256 -0.673885 26.4396 163 " " " " A 70 0 0 "GLY " " O  " " " 8 0 1 C2 
    1283 40 22.8204 -0.0592097 27.5565 164 " " " " A 43 0 0 "GLY " " N  " " " 7 0 1 C2 
    1284 14 21.8133 -0.667398 26.6111 164 " " " " A 2 0 0 "GLY " " CA " " " 6 0 1 C2 
    1285 14 21.0673 -1.86483 27.1637 164 " " " " A 2 0 0 "GLY " " C  " " " 6 0 1 C2 
    1286 23 20.2389 -2.43274 26.3883 164 " " " " A 70 0 0 "GLY " " O  " " " 8 0 1 C2 
    1287 40 21.1498 -2.25443 28.419 165 " " " " A 43 0 0 "ASP " " N  " " " 7 0 1 C2 
    1288 14 20.6005 -3.49199 28.9764 165 " " " " A 2 0 0 "ASP " " CA " " " 6 0 1 C2 
    1289 14 19.0777 -3.41873 29.2575 165 " " " " A 2 0 0 "ASP " " C  " " " 6 0 1 C2 
    1290 23 18.3704 -4.40965 29.3348 165 " " " " A 70 0 0 "ASP " " O  " " " 8 0 1 C2 
    1291 14 21.2913 -3.6274 30.2975 165 " " " " A 2 0 0 "ASP " " CB " " " 6 0 1 C2 
    1292 14 20.7675 -4.68248 31.2603 165 " " " " A 2 0 0 "ASP " " CG " " " 6 0 1 C2 
    1293 23 20.9205 -5.844 31.0105 165 " " " " A 70 0 0 "ASP " " OD1" " " 8 0 1 C2 
    1294 23 20.2631 -4.33744 32.3196 165 " " " " A 70 0 0 "ASP " " OD2" " " 8 0 1 C2 
    1295 40 18.6323 -2.15739 29.5743 166 " " " " A 43 0 0 "ILE " " N  " " " 7 0 1 C2 
    1296 14 17.2498 -1.80272 29.752 166 " " " " A 2 0 0 "ILE " " CA " " " 6 0 1 C2 
    1297 14 16.7713 -1.65985 28.2823 166 " " " " A 2 0 0 "ILE " " C  " " " 6 0 1 C2 
    1298 23 17.3364 -0.875049 27.5933 166 " " " " A 70 0 0 "ILE " " O  " " " 8 0 1 C2 
    1299 14 17.087 -0.499626 30.572 166 " " " " A 2 0 0 "ILE " " CB " " " 6 0 1 C2 
    1300 14 17.6645 -0.616281 31.998 166 " " " " A 2 0 0 "ILE " " CG1" " " 6 0 1 C2 
    1301 14 15.6835 0.0719319 30.6521 166 " " " " A 2 0 0 "ILE " " CG2" " " 6 0 1 C2 
    1302 14 17.8538 0.846071 32.64 166 " " " " A 2 0 0 "ILE " " CD1" " " 6 0 1 C2 
    1303 40 15.8142 -2.42872 27.8177 167 " " " " A 43 0 0 "ARG " " N  " " " 7 0 1 C2 
    1304 14 15.1419 -2.41374 26.5857 167 " " " " A 2 0 0 "ARG " " CA " " " 6 0 1 C2 
    1305 14 13.9569 -1.5317 26.8462 167 " " " " A 2 0 0 "ARG " " C  " " " 6 0 1 C2 
    1306 23 13.4201 -1.50929 27.9732 167 " " " " A 70 0 0 "ARG " " O  " " " 8 0 1 C2 
    1307 14 14.6332 -3.78993 26.1083 167 " " " " A 2 0 0 "ARG " " CB " " " 6 0 1 C2 
    1308 14 15.7391 -4.84451 25.7192 167 " " " " A 2 0 0 "ARG " " CG " " " 6 0 1 C2 
    1309 14 15.2022 -6.23035 25.4809 167 " " " " A 2 0 0 "ARG " " CD " " " 6 0 1 C2 
    1310 40 14.849 -6.50822 24.0619 167 " " " " A 43 0 0 "ARG " " NE " " " 7 0 1 C2 
    1311 14 15.3977 -7.39708 23.2252 167 " " " " A 2 0 0 "ARG " " CZ " " " 6 0 1 C2 
    1312 40 16.1515 -8.48568 23.6625 167 " " " " A 43 0 0 "ARG " " NH1" " " 7 0 1 C2 
    1313 40 15.1001 -7.34958 21.9322 167 " " " " A 43 0 0 "ARG " " NH2" " " 7 0 1 C2 
    1314 40 13.45 -0.852201 25.7928 168 " " " " A 43 0 0 "LEU " " N  " " " 7 0 1 C2 
    1315 14 12.1551 -0.138563 25.6948 168 " " " " A 2 0 0 "LEU " " CA " " " 6 0 1 C2 
    1316 14 11.1236 -1.02055 24.9463 168 " " " " A 2 0 0 "LEU " " C  " " " 6 0 1 C2 
    1317 23 11.3889 -1.74605 23.9471 168 " " " " A 70 0 0 "LEU " " O  " " " 8 0 1 C2 
    1318 14 12.3728 1.06132 24.8188 168 " " " " A 2 0 0 "LEU " " CB " " " 6 0 1 C2 
    1319 14 12.2533 2.37841 25.6908 168 " " " " A 2 0 0 "LEU " " CG " " " 6 0 1 C2 
    1320 14 13.3912 2.68357 26.6518 168 " " " " A 2 0 0 "LEU " " CD1" " " 6 0 1 C2 
    1321 14 12.1993 3.64039 24.7522 168 " " " " A 2 0 0 "LEU " " CD2" " " 6 0 1 C2 
    1322 40 9.89924 -0.83218 25.4063 169 " " " " A 43 0 0 "ALA " " N  " " " 7 0 1 C2 
    1323 14 8.74954 -1.6415 24.9906 169 " " " " A 2 0 0 "ALA " " CA " " " 6 0 1 C2 
    1324 14 7.47261 -0.718773 24.9624 169 " " " " A 2 0 0 "ALA " " C  " " " 6 0 1 C2 
    1325 23 7.46362 0.446917 25.352 169 " " " " A 70 0 0 "ALA " " O  " " " 8 0 1 C2 
    1326 14 8.53385 -2.78657 25.9725 169 " " " " A 2 0 0 "ALA " " CB " " " 6 0 1 C2 
    1327 40 6.30556 -1.30103 24.5429 170 " " " " A 43 0 0 "GLY " " N  " " " 7 0 1 C2 
    1328 14 5.06661 -0.587952 24.3742 170 " " " " A 2 0 0 "GLY " " CA " " " 6 0 1 C2 
    1329 14 4.79461 -0.438259 22.8548 170 " " " " A 2 0 0 "GLY " " C  " " " 6 0 1 C2 
    1330 23 5.37319 -1.07945 22.0409 170 " " " " A 70 0 0 "GLY " " O  " " " 8 0 1 C2 
    1331 40 3.83415 0.441427 22.563 171 " " " " A 43 0 0 "LEU " " N  " " " 7 0 1 C2 
    1332 14 3.37708 0.893725 21.2282 171 " " " " A 2 0 0 "LEU " " CA " " " 6 0 1 C2 
    1333 14 4.5085 1.69647 20.6024 171 " " " " A 2 0 0 "LEU " " C  " " " 6 0 1 C2 
    1334 23 4.97436 1.3615 19.511 171 " " " " A 70 0 0 "LEU " " O  " " " 8 0 1 C2 
    1335 14 1.94807 1.59378 21.2884 171 " " " " A 2 0 0 "LEU " " CB " " " 6 0 1 C2 
    1336 14 1.53753 2.1002 19.8943 171 " " " " A 2 0 0 "LEU " " CG " " " 6 0 1 C2 
    1337 14 1.33242 0.809446 18.9391 171 " " " " A 2 0 0 "LEU " " CD1" " " 6 0 1 C2 
    1338 14 0.206192 2.81608 19.9493 171 " " " " A 2 0 0 "LEU " " CD2" " " 6 0 1 C2 
    1339 40 4.96138 2.88854 21.1381 172 " " " " A 43 0 0 "ASN " " N  " " " 7 0 1 C2 
    1340 14 5.87338 3.80963 20.4573 172 " " " " A 2 0 0 "ASN " " CA " " " 6 0 1 C2 
    1341 14 7.18048 3.15256 19.8239 172 " " " " A 2 0 0 "ASN " " C  " " " 6 0 1 C2 
    1342 23 7.33704 3.47509 18.6643 172 " " " " A 70 0 0 "ASN " " O  " " " 8 0 1 C2 
    1343 14 6.25868 4.98456 21.375 172 " " " " A 2 0 0 "ASN " " CB " " " 6 0 1 C2 
    1344 14 6.33105 6.29219 20.6719 172 " " " " A 2 0 0 "ASN " " CG " " " 6 0 1 C2 
    1345 23 6.83403 6.45139 19.5883 172 " " " " A 70 0 0 "ASN " " OD1" " " 8 0 1 C2 
    1346 40 5.71723 7.33548 21.2448 172 " " " " A 43 0 0 "ASN " " ND2" " " 7 0 1 C2 
    1347 40 7.93796 2.22778 20.4087 173 " " " " A 43 0 0 "PRO " " N  " " " 7 0 1 C2 
    1348 14 9.1165 1.59877 19.7364 173 " " " " A 2 0 0 "PRO " " CA " " " 6 0 1 C2 
    1349 14 8.71372 0.739954 18.5007 173 " " " " A 2 0 0 "PRO " " C  " " " 6 0 1 C2 
    1350 23 9.42198 0.778582 17.5256 173 " " " " A 70 0 0 "PRO " " O  " " " 8 0 1 C2 
    1351 14 9.80698 0.662045 20.7575 173 " " " " A 2 0 0 "PRO " " CB " " " 6 0 1 C2 
    1352 14 9.32188 1.26939 22.0867 173 " " " " A 2 0 0 "PRO " " CG " " " 6 0 1 C2 
    1353 14 7.9934 2.01276 21.8381 173 " " " " A 2 0 0 "PRO " " CD " " " 6 0 1 C2 
    1354 40 7.52983 0.13282 18.5766 174 " " " " A 43 0 0 "LEU " " N  " " " 7 0 1 C2 
    1355 14 7.03048 -0.666981 17.4469 174 " " " " A 2 0 0 "LEU " " CA " " " 6 0 1 C2 
    1356 14 6.42391 0.27031 16.3631 174 " " " " A 2 0 0 "LEU " " C  " " " 6 0 1 C2 
    1357 23 6.67725 0.0868894 15.2082 174 " " " " A 70 0 0 "LEU " " O  " " " 8 0 1 C2 
    1358 14 5.99533 -1.53972 18.095 174 " " " " A 2 0 0 "LEU " " CB " " " 6 0 1 C2 
    1359 14 5.53233 -2.57409 17.0155 174 " " " " A 2 0 0 "LEU " " CG " " " 6 0 1 C2 
    1360 14 6.0546 -4.0088 17.3099 174 " " " " A 2 0 0 "LEU " " CD1" " " 6 0 1 C2 
    1361 14 4.01498 -2.50463 16.7935 174 " " " " A 2 0 0 "LEU " " CD2" " " 6 0 1 C2 
    1362 40 5.68489 1.3309 16.8209 175 " " " " A 43 0 0 "ALA " " N  " " " 7 0 1 C2 
    1363 14 4.86349 2.15853 15.8954 175 " " " " A 2 0 0 "ALA " " CA " " " 6 0 1 C2 
    1364 14 5.8163 3.04847 15.0169 175 " " " " A 2 0 0 "ALA " " C  " " " 6 0 1 C2 
    1365 23 5.67962 3.16663 13.8067 175 " " " " A 70 0 0 "ALA " " O  " " " 8 0 1 C2 
    1366 14 3.89476 3.12924 16.5481 175 " " " " A 2 0 0 "ALA " " CB " " " 6 0 1 C2 
    1367 40 6.92447 3.57408 15.6522 176 " " " " A 43 0 0 "SER " " N  " " " 7 0 1 C2 
    1368 14 7.91366 4.54952 15.1297 176 " " " " A 2 0 0 "SER " " CA " " " 6 0 1 C2 
    1369 14 8.73717 3.79299 13.9981 176 " " " " A 2 0 0 "SER " " C  " " " 6 0 1 C2 
    1370 23 9.21723 4.43415 13.0861 176 " " " " A 70 0 0 "SER " " O  " " " 8 0 1 C2 
    1371 14 8.84519 5.14572 16.2451 176 " " " " A 2 0 0 "SER " " CB " " " 6 0 1 C2 
    1372 23 9.67356 4.16131 16.9799 176 " " " " A 70 0 0 "SER " " OG " " " 8 0 1 C2 
    1373 40 9.01771 2.52438 14.2834 177 " " " " A 43 0 0 "GLU " " N  " " " 7 0 1 C2 
    1374 14 9.69152 1.60183 13.398 177 " " " " A 2 0 0 "GLU " " CA " " " 6 0 1 C2 
    1375 14 8.73021 1.26491 12.2121 177 " " " " A 2 0 0 "GLU " " C  " " " 6 0 1 C2 
    1376 23 9.16737 1.32394 11.0582 177 " " " " A 70 0 0 "GLU " " O  " " " 8 0 1 C2 
    1377 14 10.0307 0.276638 14.1896 177 " " " " A 2 0 0 "GLU " " CB " " " 6 0 1 C2 
    1378 14 10.8787 -0.746015 13.4871 177 " " " " A 2 0 0 "GLU " " CG " " " 6 0 1 C2 
    1379 14 12.3492 -0.430408 13.2646 177 " " " " A 2 0 0 "GLU " " CD " " " 6 0 1 C2 
    1380 23 12.7543 0.727646 13.5172 177 " " " " A 70 0 0 "GLU " " OE1" " " 8 0 1 C2 
    1381 23 13.0605 -1.411 12.941 177 " " " " A 70 0 0 "GLU " " OE2" " " 8 0 1 C2 
    1382 40 7.46202 0.911947 12.5225 178 " " " " A 43 0 0 "LEU " " N  " " " 7 0 1 C2 
    1383 14 6.442 0.361359 11.6289 178 " " " " A 2 0 0 "LEU " " CA " " " 6 0 1 C2 
    1384 14 5.9556 1.38258 10.571 178 " " " " A 2 0 0 "LEU " " C  " " " 6 0 1 C2 
    1385 23 5.77418 1.08473 9.3307 178 " " " " A 70 0 0 "LEU " " O  " " " 8 0 1 C2 
    1386 14 5.27792 -0.217409 12.5645 178 " " " " A 2 0 0 "LEU " " CB " " " 6 0 1 C2 
    1387 14 4.05255 -0.895479 11.9737 178 " " " " A 2 0 0 "LEU " " CG " " " 6 0 1 C2 
    1388 14 4.25457 -2.3616 11.7065 178 " " " " A 2 0 0 "LEU " " CD1" " " 6 0 1 C2 
    1389 14 2.82419 -0.551357 12.8886 178 " " " " A 2 0 0 "LEU " " CD2" " " 6 0 1 C2 
    1390 40 5.78249 2.62876 10.9812 179 " " " " A 43 0 0 "THR " " N  " " " 7 0 1 C2 
    1391 14 5.53683 3.85338 10.1348 179 " " " " A 2 0 0 "THR " " CA " " " 6 0 1 C2 
    1392 14 6.86714 4.47619 9.55062 179 " " " " A 2 0 0 "THR " " C  " " " 6 0 1 C2 
    1393 23 6.8131 4.92206 8.40174 179 " " " " A 70 0 0 "THR " " O  " " " 8 0 1 C2 
    1394 14 4.80186 4.939 10.9837 179 " " " " A 2 0 0 "THR " " CB " " " 6 0 1 C2 
    1395 23 5.67504 5.3543 12.0411 179 " " " " A 70 0 0 "THR " " OG1" " " 8 0 1 C2 
    1396 14 3.4922 4.40327 11.5343 179 " " " " A 2 0 0 "THR " " CG2" " " 6 0 1 C2 
    1397 40 8.03343 4.35301 10.1424 180 " " " " A 43 0 0 "GLY " " N  " " " 7 0 1 C2 
    1398 14 9.30309 4.99383 9.95557 180 " " " " A 2 0 0 "GLY " " CA " " " 6 0 1 C2 
    1399 14 10.1135 4.21402 8.88974 180 " " " " A 2 0 0 "GLY " " C  " " " 6 0 1 C2 
    1400 23 10.616 4.8731 8.01474 180 " " " " A 70 0 0 "GLY " " O  " " " 8 0 1 C2 
    1401 40 10.1339 2.84929 8.82696 181 " " " " A 43 0 0 "THR " " N  " " " 7 0 1 C2 
    1402 14 10.8446 2.16633 7.76387 181 " " " " A 2 0 0 "THR " " CA " " " 6 0 1 C2 
    1403 14 10.0397 2.15311 6.40006 181 " " " " A 2 0 0 "THR " " C  " " " 6 0 1 C2 
    1404 23 10.6259 1.93314 5.30353 181 " " " " A 70 0 0 "THR " " O  " " " 8 0 1 C2 
    1405 14 11.2033 0.668936 8.26215 181 " " " " A 2 0 0 "THR " " CB " " " 6 0 1 C2 
    1406 23 10.1695 -0.131187 8.75173 181 " " " " A 70 0 0 "THR " " OG1" " " 8 0 1 C2 
    1407 14 12.3494 0.832153 9.31111 181 " " " " A 2 0 0 "THR " " CG2" " " 6 0 1 C2 
    1408 40 8.75679 2.47742 6.36981 182 " " " " A 43 0 0 "ILE " " N  " " " 7 0 1 C2 
    1409 14 7.96224 2.60357 5.12098 182 " " " " A 2 0 0 "ILE " " CA " " " 6 0 1 C2 
    1410 14 8.47154 3.79515 4.30804 182 " " " " A 2 0 0 "ILE " " C  " " " 6 0 1 C2 
    1411 23 8.36284 3.81068 3.04553 182 " " " " A 70 0 0 "ILE " " O  " " " 8 0 1 C2 
    1412 14 6.44417 2.59226 5.47817 182 " " " " A 2 0 0 "ILE " " CB " " " 6 0 1 C2 
    1413 14 5.90494 1.22911 5.89743 182 " " " " A 2 0 0 "ILE " " CG1" " " 6 0 1 C2 
    1414 14 5.48623 3.33927 4.55169 182 " " " " A 2 0 0 "ILE " " CG2" " " 6 0 1 C2 
    1415 14 4.40934 1.18302 6.22076 182 " " " " A 2 0 0 "ILE " " CD1" " " 6 0 1 C2 
    1416 40 9.08294 4.84638 4.88526 183 " " " " A 43 0 0 "GLY " " N  " " " 7 0 1 C2 
    1417 14 9.79753 5.91788 4.23722 183 " " " " A 2 0 0 "GLY " " CA " " " 6 0 1 C2 
    1418 14 11.1889 5.5136 3.97829 183 " " " " A 2 0 0 "GLY " " C  " " " 6 0 1 C2 
    1419 23 11.7622 5.78614 2.88542 183 " " " " A 70 0 0 "GLY " " O  " " " 8 0 1 C2 
    1420 40 11.8627 4.71465 4.77412 184 " " " " A 43 0 0 "GLU " " N  " " " 7 0 1 C2 
    1421 14 13.2136 4.24754 4.50128 184 " " " " A 2 0 0 "GLU " " CA " " " 6 0 1 C2 
    1422 14 13.3339 3.29606 3.29385 184 " " " " A 2 0 0 "GLU " " C  " " " 6 0 1 C2 
    1423 23 14.0933 3.54388 2.38455 184 " " " " A 70 0 0 "GLU " " O  " " " 8 0 1 C2 
    1424 14 13.813 3.78022 5.90106 184 " " " " A 2 0 0 "GLU " " CB " " " 6 0 1 C2 
    1425 14 15.2831 4.23615 6.20898 184 " " " " A 2 0 0 "GLU " " CG " " " 6 0 1 C2 
    1426 14 15.5958 5.75931 6.08706 184 " " " " A 2 0 0 "GLU " " CD " " " 6 0 1 C2 
    1427 23 16.6548 6.10418 5.49225 184 " " " " A 70 0 0 "GLU " " OE1" " " 8 0 1 C2 
    1428 23 14.8311 6.60853 6.60734 184 " " " " A 70 0 0 "GLU " " OE2" " " 8 0 1 C2 
    1429 40 12.4956 2.21098 3.21299 185 " " " " A 43 0 0 "ASP " " N  " " " 7 0 1 C2 
    1430 14 12.6564 1.11609 2.20935 185 " " " " A 2 0 0 "ASP " " CA " " " 6 0 1 C2 
    1431 14 12.2491 1.47035 0.79307 185 " " " " A 2 0 0 "ASP " " C  " " " 6 0 1 C2 
    1432 23 12.7147 0.976717 -0.2317 185 " " " " A 70 0 0 "ASP " " O  " " " 8 0 1 C2 
    1433 14 11.7917 -0.066719 2.64857 185 " " " " A 2 0 0 "ASP " " CB " " " 6 0 1 C2 
    1434 14 12.4495 -0.918348 3.71598 185 " " " " A 2 0 0 "ASP " " CG " " " 6 0 1 C2 
    1435 23 13.7196 -1.01913 3.80644 185 " " " " A 70 0 0 "ASP " " OD1" " " 8 0 1 C2 
    1436 23 11.5604 -1.52711 4.3787 185 " " " " A 70 0 0 "ASP " " OD2" " " 8 0 1 C2 
    1437 40 11.3582 2.52168 0.748153 186 " " " " A 43 0 0 "GLN " " N  " " " 7 0 1 C2 
    1438 14 11.0582 3.37738 -0.377165 186 " " " " A 2 0 0 "GLN " " CA " " " 6 0 1 C2 
    1439 14 12.2493 4.26131 -0.815195 186 " " " " A 2 0 0 "GLN " " C  " " " 6 0 1 C2 
    1440 23 12.5239 4.36415 -2.04365 186 " " " " A 70 0 0 "GLN " " O  " " " 8 0 1 C2 
    1441 14 9.83289 4.25034 0.0699934 186 " " " " A 2 0 0 "GLN " " CB " " " 6 0 1 C2 
    1442 14 9.2375 5.15244 -1.06218 186 " " " " A 2 0 0 "GLN " " CG " " " 6 0 1 C2 
    1443 14 8.91248 6.60773 -0.797653 186 " " " " A 2 0 0 "GLN " " CD " " " 6 0 1 C2 
    1444 23 8.77455 7.07184 0.311409 186 " " " " A 70 0 0 "GLN " " OE1" " " 8 0 1 C2 
    1445 40 8.81212 7.44713 -1.78761 186 " " " " A 43 0 0 "GLN " " NE2" " " 7 0 1 C2 
    1446 40 12.9356 4.92837 0.128179 187 " " " " A 43 0 0 "LYS " " N  " " " 7 0 1 C2 
    1447 14 14.1584 5.69255 -0.139802 187 " " " " A 2 0 0 "LYS " " CA " " " 6 0 1 C2 
    1448 14 15.1975 4.78487 -0.845922 187 " " " " A 2 0 0 "LYS " " C  " " " 6 0 1 C2 
    1449 23 15.6598 5.06015 -1.99155 187 " " " " A 70 0 0 "LYS " " O  " " " 8 0 1 C2 
    1450 14 14.6564 6.41347 1.15615 187 " " " " A 2 0 0 "LYS " " CB " " " 6 0 1 C2 
    1451 14 15.8298 7.3666 1.07472 187 " " " " A 2 0 0 "LYS " " CG " " " 6 0 1 C2 
    1452 14 16.1373 7.80403 2.57197 187 " " " " A 2 0 0 "LYS " " CD " " " 6 0 1 C2 
    1453 14 17.5116 8.43824 2.80939 187 " " " " A 2 0 0 "LYS " " CE " " " 6 0 1 C2 
    1454 40 17.7145 8.58208 4.24305 187 " " " " A 43 0 0 "LYS " " NZ " " " 7 0 1 C2 
    1455 40 15.4642 3.6367 -0.237106 188 " " " " A 43 0 0 "ARG " " N  " " " 7 0 1 C2 
    1456 14 16.3754 2.5752 -0.771925 188 " " " " A 2 0 0 "ARG " " CA " " " 6 0 1 C2 
    1457 14 15.9935 1.92943 -2.10228 188 " " " " A 2 0 0 "ARG " " C  " " " 6 0 1 C2 
    1458 23 16.7352 1.22657 -2.71305 188 " " " " A 70 0 0 "ARG " " O  " " " 8 0 1 C2 
    1459 14 16.5937 1.56415 0.343269 188 " " " " A 2 0 0 "ARG " " CB " " " 6 0 1 C2 
    1460 14 17.444 2.0535 1.42147 188 " " " " A 2 0 0 "ARG " " CG " " " 6 0 1 C2 
    1461 14 17.8701 0.999296 2.37947 188 " " " " A 2 0 0 "ARG " " CD " " " 6 0 1 C2 
    1462 40 16.7729 0.572813 3.17281 188 " " " " A 43 0 0 "ARG " " NE " " " 7 0 1 C2 
    1463 14 16.6204 0.657227 4.45712 188 " " " " A 2 0 0 "ARG " " CZ " " " 6 0 1 C2 
    1464 40 15.6405 0.0945073 5.19169 188 " " " " A 43 0 0 "ARG " " NH1" " " 7 0 1 C2 
    1465 40 17.6019 1.2632 5.17734 188 " " " " A 43 0 0 "ARG " " NH2" " " 7 0 1 C2 
    1466 40 14.7437 2.20751 -2.51638 189 " " " " A 43 0 0 "ALA " " N  " " " 7 0 1 C2 
    1467 14 14.2255 1.93651 -3.83418 189 " " " " A 2 0 0 "ALA " " CA " " " 6 0 1 C2 
    1468 14 14.5283 3.12657 -4.78702 189 " " " " A 2 0 0 "ALA " " C  " " " 6 0 1 C2 
    1469 23 14.8295 2.94756 -5.95155 189 " " " " A 70 0 0 "ALA " " O  " " " 8 0 1 C2 
    1470 14 12.7163 1.6061 -3.72562 189 " " " " A 2 0 0 "ALA " " CB " " " 6 0 1 C2 
    1471 40 14.3678 4.3587 -4.32898 190 " " " " A 43 0 0 "GLU " " N  " " " 7 0 1 C2 
    1472 14 14.5134 5.52033 -5.17413 190 " " " " A 2 0 0 "GLU " " CA " " " 6 0 1 C2 
    1473 14 15.9758 5.77674 -5.56312 190 " " " " A 2 0 0 "GLU " " C  " " " 6 0 1 C2 
    1474 23 16.2047 6.08881 -6.73175 190 " " " " A 70 0 0 "GLU " " O  " " " 8 0 1 C2 
    1475 14 13.8593 6.7183 -4.35299 190 " " " " A 2 0 0 "GLU " " CB " " " 6 0 1 C2 
    1476 14 13.6089 8.04494 -5.16285 190 " " " " A 2 0 0 "GLU " " CG " " " 6 0 1 C2 
    1477 14 12.9748 9.0598 -4.34934 190 " " " " A 2 0 0 "GLU " " CD " " " 6 0 1 C2 
    1478 23 11.8366 8.96846 -3.86251 190 " " " " A 70 0 0 "GLU " " OE1" " " 8 0 1 C2 
    1479 23 13.7812 9.92885 -4.11551 190 " " " " A 70 0 0 "GLU " " OE2" " " 8 0 1 C2 
    1480 40 16.9733 5.6674 -4.64557 191 " " " " A 43 0 0 "VAL " " N  " " " 7 0 1 C2 
    1481 14 18.4374 5.88011 -4.8067 191 " " " " A 2 0 0 "VAL " " CA " " " 6 0 1 C2 
    1482 14 19.0585 4.76565 -5.66565 191 " " " " A 2 0 0 "VAL " " C  " " " 6 0 1 C2 
    1483 23 20.092 4.92118 -6.31816 191 " " " " A 70 0 0 "VAL " " O  " " " 8 0 1 C2 
    1484 14 19.171 6.03295 -3.44054 191 " " " " A 2 0 0 "VAL " " CB " " " 6 0 1 C2 
    1485 14 18.6697 7.22108 -2.61426 191 " " " " A 2 0 0 "VAL " " CG1" " " 6 0 1 C2 
    1486 14 19.1941 4.87261 -2.58038 191 " " " " A 2 0 0 "VAL " " CG2" " " 6 0 1 C2 
    1487 40 18.3568 3.62208 -5.7411 192 " " " " A 43 0 0 "ALA " " N  " " " 7 0 1 C2 
    1488 14 18.7135 2.44594 -6.57825 192 " " " " A 2 0 0 "ALA " " CA " " " 6 0 1 C2 
    1489 14 18.2065 2.57948 -7.9987 192 " " " " A 2 0 0 "ALA " " C  " " " 6 0 1 C2 
    1490 23 18.8404 2.21964 -8.98875 192 " " " " A 70 0 0 "ALA " " O  " " " 8 0 1 C2 
    1491 14 18.1218 1.10547 -6.07102 192 " " " " A 2 0 0 "ALA " " CB " " " 6 0 1 C2 
    1492 40 16.9999 3.127 -8.13863 193 " " " " A 43 0 0 "ALA " " N  " " " 7 0 1 C2 
    1493 14 16.2926 3.40983 -9.40525 193 " " " " A 2 0 0 "ALA " " CA " " " 6 0 1 C2 
    1494 14 17.1105 4.26687 -10.2973 193 " " " " A 2 0 0 "ALA " " C  " " " 6 0 1 C2 
    1495 23 17.2325 3.88644 -11.4511 193 " " " " A 70 0 0 "ALA " " O  " " " 8 0 1 C2 
    1496 14 14.9381 3.89505 -9.11676 193 " " " " A 2 0 0 "ALA " " CB " " " 6 0 1 C2 
    1497 40 17.801 5.34977 -9.85677 194 " " " " A 43 0 0 "ILE " " N  " " " 7 0 1 C2 
    1498 14 18.5875 6.30402 -10.6339 194 " " " " A 2 0 0 "ILE " " CA " " " 6 0 1 C2 
    1499 14 19.3055 5.73808 -11.8779 194 " " " " A 2 0 0 "ILE " " C  " " " 6 0 1 C2 
    1500 23 18.8065 5.87852 -12.9638 194 " " " " A 70 0 0 "ILE " " O  " " " 8 0 1 C2 
    1501 14 19.2439 7.3916 -9.73216 194 " " " " A 2 0 0 "ILE " " CB " " " 6 0 1 C2 
    1502 14 18.4073 7.72081 -8.45671 194 " " " " A 2 0 0 "ILE " " CG1" " " 6 0 1 C2 
    1503 14 19.5614 8.61358 -10.6418 194 " " " " A 2 0 0 "ILE " " CG2" " " 6 0 1 C2 
    1504 14 18.7689 9.01695 -7.7351 194 " " " " A 2 0 0 "ILE " " CD1" " " 6 0 1 C2 
    1505 40 20.468 5.03045 -11.7663 195 " " " " A 43 0 0 "PRO " " N  " " " 7 0 1 C2 
    1506 14 21.1224 4.4661 -12.9355 195 " " " " A 2 0 0 "PRO " " CA " " " 6 0 1 C2 
    1507 14 20.5094 3.11719 -13.3955 195 " " " " A 2 0 0 "PRO " " C  " " " 6 0 1 C2 
    1508 23 20.7409 2.90204 -14.561 195 " " " " A 70 0 0 "PRO " " O  " " " 8 0 1 C2 
    1509 14 22.556 4.29432 -12.4904 195 " " " " A 2 0 0 "PRO " " CB " " " 6 0 1 C2 
    1510 14 22.4528 4.0512 -11.0445 195 " " " " A 2 0 0 "PRO " " CG " " " 6 0 1 C2 
    1511 14 21.3243 5.01788 -10.5854 195 " " " " A 2 0 0 "PRO " " CD " " " 6 0 1 C2 
    1512 40 19.7091 2.36195 -12.6581 196 " " " " A 43 0 0 "LEU " " N  " " " 7 0 1 C2 
    1513 14 19.1276 1.02381 -13.0138 196 " " " " A 2 0 0 "LEU " " CA " " " 6 0 1 C2 
    1514 14 18.065 1.15639 -14.1425 196 " " " " A 2 0 0 "LEU " " C  " " " 6 0 1 C2 
    1515 23 18.0998 0.44418 -15.1675 196 " " " " A 70 0 0 "LEU " " O  " " " 8 0 1 C2 
    1516 14 18.4107 0.560793 -11.7959 196 " " " " A 2 0 0 "LEU " " CB " " " 6 0 1 C2 
    1517 14 17.5816 -0.805414 -11.7861 196 " " " " A 2 0 0 "LEU " " CG " " " 6 0 1 C2 
    1518 14 18.52 -1.99327 -11.8614 196 " " " " A 2 0 0 "LEU " " CD1" " " 6 0 1 C2 
    1519 14 16.7194 -0.986048 -10.5137 196 " " " " A 2 0 0 "LEU " " CD2" " " 6 0 1 C2 
    1520 40 17.1749 2.15874 -14.0281 197 " " " " A 43 0 0 "VAL " " N  " " " 7 0 1 C2 
    1521 14 16.1277 2.46765 -15.084 197 " " " " A 2 0 0 "VAL " " CA " " " 6 0 1 C2 
    1522 14 16.7626 2.89127 -16.4484 197 " " " " A 2 0 0 "VAL " " C  " " " 6 0 1 C2 
    1523 23 15.9354 2.97202 -17.3592 197 " " " " A 70 0 0 "VAL " " O  " " " 8 0 1 C2 
    1524 14 15.0531 3.4869 -14.6191 197 " " " " A 2 0 0 "VAL " " CB " " " 6 0 1 C2 
    1525 14 14.3748 3.07343 -13.3025 197 " " " " A 2 0 0 "VAL " " CG1" " " 6 0 1 C2 
    1526 14 15.6414 4.85299 -14.4688 197 " " " " A 2 0 0 "VAL " " CG2" " " 6 0 1 C2 
    1527 40 18.0551 3.25442 -16.5425 198 " " " " A 43 0 0 "ALA " " N  " " " 7 0 1 C2 
    1528 14 18.6229 3.63886 -17.7861 198 " " " " A 2 0 0 "ALA " " CA " " " 6 0 1 C2 
    1529 14 19.1272 2.32384 -18.4255 198 " " " " A 2 0 0 "ALA " " C  " " " 6 0 1 C2 
    1530 23 18.8176 2.20102 -19.6243 198 " " " " A 70 0 0 "ALA " " O  " " " 8 0 1 C2 
    1531 14 19.7683 4.58553 -17.5925 198 " " " " A 2 0 0 "ALA " " CB " " " 6 0 1 C2 
    1532 40 19.7633 1.40381 -17.7279 199 " " " " A 43 0 0 "VAL " " N  " " " 7 0 1 C2 
    1533 14 20.5441 0.277872 -18.1588 199 " " " " A 2 0 0 "VAL " " CA " " " 6 0 1 C2 
    1534 14 19.5314 -0.66519 -18.9495 199 " " " " A 2 0 0 "VAL " " C  " " " 6 0 1 C2 
    1535 23 19.9169 -1.23339 -19.9508 199 " " " " A 70 0 0 "VAL " " O  " " " 8 0 1 C2 
    1536 14 21.3699 -0.326769 -16.9931 199 " " " " A 2 0 0 "VAL " " CB " " " 6 0 1 C2 
    1537 14 21.9133 -1.80705 -17.2469 199 " " " " A 2 0 0 "VAL " " CG1" " " 6 0 1 C2 
    1538 14 22.5412 0.571377 -16.5328 199 " " " " A 2 0 0 "VAL " " CG2" " " 6 0 1 C2 
    1539 40 18.3138 -0.83563 -18.4718 200 " " " " A 43 0 0 "VAL " " N  " " " 7 0 1 C2 
    1540 14 17.4097 -1.80618 -19.0844 200 " " " " A 2 0 0 "VAL " " CA " " " 6 0 1 C2 
    1541 14 16.9812 -1.33224 -20.4836 200 " " " " A 2 0 0 "VAL " " C  " " " 6 0 1 C2 
    1542 23 16.5026 -2.15335 -21.3105 200 " " " " A 70 0 0 "VAL " " O  " " " 8 0 1 C2 
    1543 14 16.1928 -2.07399 -18.1758 200 " " " " A 2 0 0 "VAL " " CB " " " 6 0 1 C2 
    1544 14 16.7029 -2.88274 -16.8847 200 " " " " A 2 0 0 "VAL " " CG1" " " 6 0 1 C2 
    1545 14 15.4304 -0.834074 -17.6898 200 " " " " A 2 0 0 "VAL " " CG2" " " 6 0 1 C2 
    1546 40 17.0698 -0.0657443 -20.7876 201 " " " " A 43 0 0 "LEU " " N  " " " 7 0 1 C2 
    1547 14 16.6135 0.518242 -22.0718 201 " " " " A 2 0 0 "LEU " " CA " " " 6 0 1 C2 
    1548 14 17.748 0.596506 -23.0912 201 " " " " A 2 0 0 "LEU " " C  " " " 6 0 1 C2 
    1549 23 17.3781 0.674364 -24.2904 201 " " " " A 70 0 0 "LEU " " O  " " " 8 0 1 C2 
    1550 14 16.0534 1.8804 -21.8442 201 " " " " A 2 0 0 "LEU " " CB " " " 6 0 1 C2 
    1551 14 14.7384 2.01598 -20.9891 201 " " " " A 2 0 0 "LEU " " CG " " " 6 0 1 C2 
    1552 14 14.439 3.54215 -20.8457 201 " " " " A 2 0 0 "LEU " " CD1" " " 6 0 1 C2 
    1553 14 13.5594 1.41112 -21.786 201 " " " " A 2 0 0 "LEU " " CD2" " " 6 0 1 C2 
    1554 40 19.0272 0.382919 -22.7138 202 " " " " A 43 0 0 "PHE " " N  " " " 7 0 1 C2 
    1555 14 20.1757 0.4412 -23.626 202 " " " " A 2 0 0 "PHE " " CA " " " 6 0 1 C2 
    1556 14 19.9859 -0.607962 -24.7172 202 " " " " A 2 0 0 "PHE " " C  " " " 6 0 1 C2 
    1557 23 20.2099 -0.316307 -25.9114 202 " " " " A 70 0 0 "PHE " " O  " " " 8 0 1 C2 
    1558 14 21.537 0.187128 -22.9109 202 " " " " A 2 0 0 "PHE " " CB " " " 6 0 1 C2 
    1559 14 22.018 1.20465 -21.8476 202 " " " " A 2 0 0 "PHE " " CG " " " 6 0 1 C2 
    1560 14 23.1769 0.928276 -21.1202 202 " " " " A 2 0 0 "PHE " " CD1" " " 6 0 1 C2 
    1561 14 21.2094 2.32633 -21.5831 202 " " " " A 2 0 0 "PHE " " CD2" " " 6 0 1 C2 
    1562 14 23.7992 1.9328 -20.3856 202 " " " " A 2 0 0 "PHE " " CE1" " " 6 0 1 C2 
    1563 14 21.8254 3.27829 -20.7429 202 " " " " A 2 0 0 "PHE " " CE2" " " 6 0 1 C2 
    1564 14 23.0872 3.08097 -20.137 202 " " " " A 2 0 0 "PHE " " CZ " " " 6 0 1 C2 
    1565 40 19.6067 -1.86959 -24.318 203 " " " " A 43 0 0 "PHE " " N  " " " 7 0 1 C2 
    1566 14 19.5864 -3.06698 -25.1224 203 " " " " A 2 0 0 "PHE " " CA " " " 6 0 1 C2 
    1567 14 18.2806 -3.16021 -25.8764 203 " " " " A 2 0 0 "PHE " " C  " " " 6 0 1 C2 
    1568 23 18.107 -4.22418 -26.431 203 " " " " A 70 0 0 "PHE " " O  " " " 8 0 1 C2 
    1569 14 19.4612 -4.25907 -24.0594 203 " " " " A 2 0 0 "PHE " " CB " " " 6 0 1 C2 
    1570 14 20.6631 -4.44353 -23.1669 203 " " " " A 2 0 0 "PHE " " CG " " " 6 0 1 C2 
    1571 14 21.6084 -5.48291 -23.3875 203 " " " " A 2 0 0 "PHE " " CD1" " " 6 0 1 C2 
    1572 14 20.9697 -3.52717 -22.1678 203 " " " " A 2 0 0 "PHE " " CD2" " " 6 0 1 C2 
    1573 14 22.8023 -5.6779 -22.6986 203 " " " " A 2 0 0 "PHE " " CE1" " " 6 0 1 C2 
    1574 14 22.2488 -3.59111 -21.5254 203 " " " " A 2 0 0 "PHE " " CE2" " " 6 0 1 C2 
    1575 14 23.2051 -4.61399 -21.8415 203 " " " " A 2 0 0 "PHE " " CZ " " " 6 0 1 C2 
    1576 40 17.4023 -2.14089 -25.7219 204 " " " " A 43 0 0 "VAL " " N  " " " 7 0 1 C2 
    1577 14 16.2367 -2.04656 -26.5315 204 " " " " A 2 0 0 "VAL " " CA " " " 6 0 1 C2 
    1578 14 16.5583 -1.12376 -27.7346 204 " " " " A 2 0 0 "VAL " " C  " " " 6 0 1 C2 
    1579 23 16.728 -1.60206 -28.83 204 " " " " A 70 0 0 "VAL " " O  " " " 8 0 1 C2 
    1580 14 14.9653 -1.51895 -25.6836 204 " " " " A 2 0 0 "VAL " " CB " " " 6 0 1 C2 
    1581 14 13.7448 -0.95422 -26.4798 204 " " " " A 2 0 0 "VAL " " CG1" " " 6 0 1 C2 
    1582 14 14.5195 -2.63152 -24.7051 204 " " " " A 2 0 0 "VAL " " CG2" " " 6 0 1 C2 
    1583 40 16.7413 0.193033 -27.5544 205 " " " " A 43 0 0 "PHE " " N  " " " 7 0 1 C2 
    1584 14 17.1632 1.25026 -28.4611 205 " " " " A 2 0 0 "PHE " " CA " " " 6 0 1 C2 
    1585 14 18.5135 1.00493 -29.157 205 " " " " A 2 0 0 "PHE " " C  " " " 6 0 1 C2 
    1586 23 18.6987 1.45312 -30.2522 205 " " " " A 70 0 0 "PHE " " O  " " " 8 0 1 C2 
    1587 14 17.0975 2.5951 -27.6828 205 " " " " A 2 0 0 "PHE " " CB " " " 6 0 1 C2 
    1588 14 15.6569 2.93338 -27.3722 205 " " " " A 2 0 0 "PHE " " CG " " " 6 0 1 C2 
    1589 14 15.2883 2.74403 -26.0254 205 " " " " A 2 0 0 "PHE " " CD1" " " 6 0 1 C2 
    1590 14 14.6222 3.36323 -28.3085 205 " " " " A 2 0 0 "PHE " " CD2" " " 6 0 1 C2 
    1591 14 13.9208 2.90979 -25.6169 205 " " " " A 2 0 0 "PHE " " CE1" " " 6 0 1 C2 
    1592 14 13.3069 3.52606 -27.8589 205 " " " " A 2 0 0 "PHE " " CE2" " " 6 0 1 C2 
    1593 14 12.9532 3.22871 -26.5155 205 " " " " A 2 0 0 "PHE " " CZ " " " 6 0 1 C2 
    1594 40 19.4687 0.230143 -28.527 206 " " " " A 43 0 0 "GLY " " N  " " " 7 0 1 C2 
    1595 14 20.8138 0.0337754 -29.0743 206 " " " " A 2 0 0 "GLY " " CA " " " 6 0 1 C2 
    1596 14 21.7827 1.23686 -28.8069 206 " " " " A 2 0 0 "GLY " " C  " " " 6 0 1 C2 
    1597 23 22.8237 1.3583 -29.3977 206 " " " " A 70 0 0 "GLY " " O  " " " 8 0 1 C2 
    1598 40 21.3399 2.13931 -27.8958 207 " " " " A 43 0 0 "THR " " N  " " " 7 0 1 C2 
    1599 14 21.9935 3.47507 -27.6228 207 " " " " A 2 0 0 "THR " " CA " " " 6 0 1 C2 
    1600 14 21.608 4.00591 -26.2448 207 " " " " A 2 0 0 "THR " " C  " " " 6 0 1 C2 
    1601 23 20.5842 3.57621 -25.7504 207 " " " " A 70 0 0 "THR " " O  " " " 8 0 1 C2 
    1602 14 21.6438 4.4336 -28.7418 207 " " " " A 2 0 0 "THR " " CB " " " 6 0 1 C2 
    1603 23 22.1948 5.70068 -28.5223 207 " " " " A 70 0 0 "THR " " OG1" " " 8 0 1 C2 
    1604 14 20.0948 4.70595 -29.0402 207 " " " " A 2 0 0 "THR " " CG2" " " 6 0 1 C2 
    1605 40 22.5906 4.62805 -25.5753 208 " " " " A 43 0 0 "VAL " " N  " " " 7 0 1 C2 
    1606 14 22.5236 5.42101 -24.3402 208 " " " " A 2 0 0 "VAL " " CA " " " 6 0 1 C2 
    1607 14 21.5609 6.62172 -24.4046 208 " " " " A 2 0 0 "VAL " " C  " " " 6 0 1 C2 
    1608 23 20.9985 6.96409 -23.3539 208 " " " " A 70 0 0 "VAL " " O  " " " 8 0 1 C2 
    1609 14 23.8959 5.77973 -23.8688 208 " " " " A 2 0 0 "VAL " " CB " " " 6 0 1 C2 
    1610 14 24.6239 4.51308 -23.3449 208 " " " " A 2 0 0 "VAL " " CG1" " " 6 0 1 C2 
    1611 14 24.7382 6.70214 -24.8036 208 " " " " A 2 0 0 "VAL " " CG2" " " 6 0 1 C2 
    1612 40 21.4015 7.3056 -25.5368 209 " " " " A 43 0 0 "ILE " " N  " " " 7 0 1 C2 
    1613 14 20.6923 8.62507 -25.6441 209 " " " " A 2 0 0 "ILE " " CA " " " 6 0 1 C2 
    1614 14 19.2012 8.38766 -25.5628 209 " " " " A 2 0 0 "ILE " " C  " " " 6 0 1 C2 
    1615 23 18.5125 8.93535 -24.7194 209 " " " " A 70 0 0 "ILE " " O  " " " 8 0 1 C2 
    1616 14 21.0132 9.35553 -27.0189 209 " " " " A 2 0 0 "ILE " " CB " " " 6 0 1 C2 
    1617 14 22.568 9.66946 -27.1685 209 " " " " A 2 0 0 "ILE " " CG1" " " 6 0 1 C2 
    1618 14 20.2352 10.7574 -27.2071 209 " " " " A 2 0 0 "ILE " " CG2" " " 6 0 1 C2 
    1619 14 22.9435 10.2626 -28.5194 209 " " " " A 2 0 0 "ILE " " CD1" " " 6 0 1 C2 
    1620 40 18.7225 7.52222 -26.4808 210 " " " " A 43 0 0 "ALA " " N  " " " 7 0 1 C2 
    1621 14 17.3221 7.15613 -26.3909 210 " " " " A 2 0 0 "ALA " " CA " " " 6 0 1 C2 
    1622 14 16.911 6.36716 -25.1414 210 " " " " A 2 0 0 "ALA " " C  " " " 6 0 1 C2 
    1623 23 15.7707 6.24156 -24.9179 210 " " " " A 70 0 0 "ALA " " O  " " " 8 0 1 C2 
    1624 14 16.9812 6.28758 -27.5584 210 " " " " A 2 0 0 "ALA " " CB " " " 6 0 1 C2 
    1625 40 17.8678 5.89979 -24.2873 211 " " " " A 43 0 0 "ALA " " N  " " " 7 0 1 C2 
    1626 14 17.5636 5.42549 -22.9112 211 " " " " A 2 0 0 "ALA " " CA " " " 6 0 1 C2 
    1627 14 17.5707 6.63117 -21.9266 211 " " " " A 2 0 0 "ALA " " C  " " " 6 0 1 C2 
    1628 23 16.9737 6.47184 -20.8583 211 " " " " A 70 0 0 "ALA " " O  " " " 8 0 1 C2 
    1629 14 18.7121 4.46979 -22.5734 211 " " " " A 2 0 0 "ALA " " CB " " " 6 0 1 C2 
    1630 40 18.1257 7.81121 -22.1573 212 " " " " A 43 0 0 "ALA " " N  " " " 7 0 1 C2 
    1631 14 18.2123 8.94757 -21.2353 212 " " " " A 2 0 0 "ALA " " CA " " " 6 0 1 C2 
    1632 14 17.0921 9.93853 -21.4393 212 " " " " A 2 0 0 "ALA " " C  " " " 6 0 1 C2 
    1633 23 16.5565 10.4 -20.4126 212 " " " " A 70 0 0 "ALA " " O  " " " 8 0 1 C2 
    1634 14 19.6669 9.585 -21.3009 212 " " " " A 2 0 0 "ALA " " CB " " " 6 0 1 C2 
    1635 40 16.8449 10.2565 -22.6705 213 " " " " A 43 0 0 "LEU " " N  " " " 7 0 1 C2 
    1636 14 15.6413 11.0672 -22.9954 213 " " " " A 2 0 0 "LEU " " CA " " " 6 0 1 C2 
    1637 14 14.2935 10.629 -22.3483 213 " " " " A 2 0 0 "LEU " " C  " " " 6 0 1 C2 
    1638 23 13.5587 11.5441 -21.93 213 " " " " A 70 0 0 "LEU " " O  " " " 8 0 1 C2 
    1639 14 15.491 11.3639 -24.5287 213 " " " " A 2 0 0 "LEU " " CB " " " 6 0 1 C2 
    1640 14 16.3136 12.5642 -25.039 213 " " " " A 2 0 0 "LEU " " CG " " " 6 0 1 C2 
    1641 14 15.6003 13.9763 -24.8262 213 " " " " A 2 0 0 "LEU " " CD1" " " 6 0 1 C2 
    1642 14 17.6962 12.7111 -24.6244 213 " " " " A 2 0 0 "LEU " " CD2" " " 6 0 1 C2 
    1643 40 13.9049 9.37568 -22.3604 214 " " " " A 43 0 0 "PRO " " N  " " " 7 0 1 C2 
    1644 14 12.7909 8.89713 -21.4576 214 " " " " A 2 0 0 "PRO " " CA " " " 6 0 1 C2 
    1645 14 13.052 8.90297 -19.9399 214 " " " " A 2 0 0 "PRO " " C  " " " 6 0 1 C2 
    1646 23 12.0802 9.17256 -19.206 214 " " " " A 70 0 0 "PRO " " O  " " " 8 0 1 C2 
    1647 14 12.52 7.46042 -21.9291 214 " " " " A 2 0 0 "PRO " " CB " " " 6 0 1 C2 
    1648 14 13.7652 6.98011 -22.5999 214 " " " " A 2 0 0 "PRO " " CG " " " 6 0 1 C2 
    1649 14 14.4823 8.25827 -23.1532 214 " " " " A 2 0 0 "PRO " " CD " " " 6 0 1 C2 
    1650 40 14.2211 8.47423 -19.4346 215 " " " " A 43 0 0 "ALA " " N  " " " 7 0 1 C2 
    1651 14 14.4293 8.39309 -17.955 215 " " " " A 2 0 0 "ALA " " CA " " " 6 0 1 C2 
    1652 14 14.4091 9.6828 -17.1735 215 " " " " A 2 0 0 "ALA " " C  " " " 6 0 1 C2 
    1653 23 13.888 9.73592 -16.0542 215 " " " " A 70 0 0 "ALA " " O  " " " 8 0 1 C2 
    1654 14 15.7589 7.64527 -17.6914 215 " " " " A 2 0 0 "ALA " " CB " " " 6 0 1 C2 
    1655 40 14.6256 10.8219 -17.824 216 " " " " A 43 0 0 "ILE " " N  " " " 7 0 1 C2 
    1656 14 14.5051 12.1853 -17.3211 216 " " " " A 2 0 0 "ILE " " CA " " " 6 0 1 C2 
    1657 14 13.0309 12.5967 -17.0682 216 " " " " A 2 0 0 "ILE " " C  " " " 6 0 1 C2 
    1658 23 12.7467 13.4345 -16.2037 216 " " " " A 70 0 0 "ILE " " O  " " " 8 0 1 C2 
    1659 14 15.4277 13.1939 -18.0963 216 " " " " A 2 0 0 "ILE " " CB " " " 6 0 1 C2 
    1660 14 14.9928 13.4221 -19.6004 216 " " " " A 2 0 0 "ILE " " CG1" " " 6 0 1 C2 
    1661 14 16.9591 12.9196 -18.0197 216 " " " " A 2 0 0 "ILE " " CG2" " " 6 0 1 C2 
    1662 14 13.9718 14.4799 -19.8407 216 " " " " A 2 0 0 "ILE " " CD1" " " 6 0 1 C2 
    1663 40 11.9908 11.9693 -17.7136 217 " " " " A 43 0 0 "ILE " " N  " " " 7 0 1 C2 
    1664 14 10.5925 12.3052 -17.4416 217 " " " " A 2 0 0 "ILE " " CA " " " 6 0 1 C2 
    1665 14 10.1105 11.5348 -16.1754 217 " " " " A 2 0 0 "ILE " " C  " " " 6 0 1 C2 
    1666 23 9.36728 12.0298 -15.3492 217 " " " " A 70 0 0 "ILE " " O  " " " 8 0 1 C2 
    1667 14 9.74761 12.0246 -18.7197 217 " " " " A 2 0 0 "ILE " " CB " " " 6 0 1 C2 
    1668 14 10.246 12.748 -19.9871 217 " " " " A 2 0 0 "ILE " " CG1" " " 6 0 1 C2 
    1669 14 8.24096 12.0457 -18.4936 217 " " " " A 2 0 0 "ILE " " CG2" " " 6 0 1 C2 
    1670 14 10.1048 14.2102 -20.1324 217 " " " " A 2 0 0 "ILE " " CD1" " " 6 0 1 C2 
    1671 40 10.8078 10.4259 -15.8949 218 " " " " A 43 0 0 "GLY " " N  " " " 7 0 1 C2 
    1672 14 10.7497 9.70187 -14.6263 218 " " " " A 2 0 0 "GLY " " CA " " " 6 0 1 C2 
    1673 14 11.1311 10.5998 -13.3596 218 " " " " A 2 0 0 "GLY " " C  " " " 6 0 1 C2 
    1674 23 10.2852 10.7544 -12.5092 218 " " " " A 70 0 0 "GLY " " O  " " " 8 0 1 C2 
    1675 40 12.3569 11.163 -13.3589 219 " " " " A 43 0 0 "GLY " " N  " " " 7 0 1 C2 
    1676 14 12.7757 12.1168 -12.2822 219 " " " " A 2 0 0 "GLY " " CA " " " 6 0 1 C2 
    1677 14 11.9091 13.3626 -12.1816 219 " " " " A 2 0 0 "GLY " " C  " " " 6 0 1 C2 
    1678 23 11.6188 13.7856 -11.0617 219 " " " " A 70 0 0 "GLY " " O  " " " 8 0 1 C2 
    1679 40 11.4138 13.9713 -13.2374 220 " " " " A 43 0 0 "LEU " " N  " " " 7 0 1 C2 
    1680 14 10.4806 15.1085 -13.2017 220 " " " " A 2 0 0 "LEU " " CA " " " 6 0 1 C2 
    1681 14 9.09053 14.8155 -12.6275 220 " " " " A 2 0 0 "LEU " " C  " " " 6 0 1 C2 
    1682 23 8.5423 15.5766 -11.7982 220 " " " " A 70 0 0 "LEU " " O  " " " 8 0 1 C2 
    1683 14 10.2314 15.7116 -14.6177 220 " " " " A 2 0 0 "LEU " " CB " " " 6 0 1 C2 
    1684 14 11.516 16.3141 -15.2224 220 " " " " A 2 0 0 "LEU " " CG " " " 6 0 1 C2 
    1685 14 11.1277 16.8035 -16.6766 220 " " " " A 2 0 0 "LEU " " CD1" " " 6 0 1 C2 
    1686 14 12.1745 17.3134 -14.2066 220 " " " " A 2 0 0 "LEU " " CD2" " " 6 0 1 C2 
    1687 40 8.60319 13.6399 -12.9028 221 " " " " A 43 0 0 "ALA " " N  " " " 7 0 1 C2 
    1688 14 7.25035 13.2444 -12.6628 221 " " " " A 2 0 0 "ALA " " CA " " " 6 0 1 C2 
    1689 14 6.91828 13.1588 -11.193 221 " " " " A 2 0 0 "ALA " " C  " " " 6 0 1 C2 
    1690 23 5.963 13.7512 -10.7446 221 " " " " A 70 0 0 "ALA " " O  " " " 8 0 1 C2 
    1691 14 6.95647 11.9068 -13.3997 221 " " " " A 2 0 0 "ALA " " CB " " " 6 0 1 C2 
    1692 40 7.81503 12.4346 -10.5358 222 " " " " A 43 0 0 "ILE " " N  " " " 7 0 1 C2 
    1693 14 7.68685 12.0132 -9.20285 222 " " " " A 2 0 0 "ILE " " CA " " " 6 0 1 C2 
    1694 14 8.03181 13.1611 -8.2182 222 " " " " A 2 0 0 "ILE " " C  " " " 6 0 1 C2 
    1695 23 7.61128 13.0989 -7.09463 222 " " " " A 70 0 0 "ILE " " O  " " " 8 0 1 C2 
    1696 14 8.35443 10.5992 -9.03365 222 " " " " A 2 0 0 "ILE " " CB " " " 6 0 1 C2 
    1697 14 9.82978 10.5421 -9.27896 222 " " " " A 2 0 0 "ILE " " CG1" " " 6 0 1 C2 
    1698 14 7.61415 9.42856 -9.80111 222 " " " " A 2 0 0 "ILE " " CG2" " " 6 0 1 C2 
    1699 14 10.7249 10.7728 -8.11127 222 " " " " A 2 0 0 "ILE " " CD1" " " 6 0 1 C2 
    1700 40 8.88175 14.1257 -8.67308 223 " " " " A 43 0 0 "ALA " " N  " " " 7 0 1 C2 
    1701 14 9.21222 15.2938 -7.9268 223 " " " " A 2 0 0 "ALA " " CA " " " 6 0 1 C2 
    1702 14 8.02822 16.1391 -7.89696 223 " " " " A 2 0 0 "ALA " " C  " " " 6 0 1 C2 
    1703 23 7.60501 16.5564 -6.82112 223 " " " " A 70 0 0 "ALA " " O  " " " 8 0 1 C2 
    1704 14 10.4562 15.9683 -8.56386 223 " " " " A 2 0 0 "ALA " " CB " " " 6 0 1 C2 
    1705 40 7.39782 16.3956 -9.0008 224 " " " " A 43 0 0 "GLY " " N  " " " 7 0 1 C2 
    1706 14 6.28312 17.289 -9.21385 224 " " " " A 2 0 0 "GLY " " CA " " " 6 0 1 C2 
    1707 14 4.94836 16.7433 -8.67928 224 " " " " A 2 0 0 "GLY " " C  " " " 6 0 1 C2 
    1708 23 3.97851 17.4658 -8.53316 224 " " " " A 70 0 0 "GLY " " O  " " " 8 0 1 C2 
    1709 40 4.822 15.4323 -8.4997 225 " " " " A 43 0 0 "ALA " " N  " " " 7 0 1 C2 
    1710 14 3.53001 14.7789 -8.14137 225 " " " " A 2 0 0 "ALA " " CA " " " 6 0 1 C2 
    1711 14 3.33811 15.0158 -6.62135 225 " " " " A 2 0 0 "ALA " " C  " " " 6 0 1 C2 
    1712 23 2.2077 15.0673 -6.15856 225 " " " " A 70 0 0 "ALA " " O  " " " 8 0 1 C2 
    1713 14 3.70321 13.3124 -8.31672 225 " " " " A 2 0 0 "ALA " " CB " " " 6 0 1 C2 
    1714 40 4.46889 15.0081 -5.84854 226 " " " " A 43 0 0 "LEU " " N  " " " 7 0 1 C2 
    1715 14 4.43881 15.5068 -4.5012 226 " " " " A 2 0 0 "LEU " " CA " " " 6 0 1 C2 
    1716 14 3.83705 16.942 -4.4822 226 " " " " A 2 0 0 "LEU " " C  " " " 6 0 1 C2 
    1717 23 3.12446 17.2993 -3.55612 226 " " " " A 70 0 0 "LEU " " O  " " " 8 0 1 C2 
    1718 14 5.85192 15.4455 -3.89224 226 " " " " A 2 0 0 "LEU " " CB " " " 6 0 1 C2 
    1719 14 6.64403 14.1227 -4.11504 226 " " " " A 2 0 0 "LEU " " CG " " " 6 0 1 C2 
    1720 14 8.11054 14.3542 -3.99736 226 " " " " A 2 0 0 "LEU " " CD1" " " 6 0 1 C2 
    1721 14 6.08965 13.0201 -3.08509 226 " " " " A 2 0 0 "LEU " " CD2" " " 6 0 1 C2 
    1722 40 4.23615 17.7999 -5.43566 227 " " " " A 43 0 0 "GLY " " N  " " " 7 0 1 C2 
    1723 14 3.77494 19.2134 -5.58958 227 " " " " A 2 0 0 "GLY " " CA " " " 6 0 1 C2 
    1724 14 2.29107 19.394 -5.93582 227 " " " " A 2 0 0 "GLY " " C  " " " 6 0 1 C2 
    1725 23 1.67853 20.283 -5.3871 227 " " " " A 70 0 0 "GLY " " O  " " " 8 0 1 C2 
    1726 40 1.61967 18.4217 -6.59455 228 " " " " A 43 0 0 "ILE " " N  " " " 7 0 1 C2 
    1727 14 0.189014 18.4204 -6.81673 228 " " " " A 2 0 0 "ILE " " CA " " " 6 0 1 C2 
    1728 14 -0.639845 18.0242 -5.49251 228 " " " " A 2 0 0 "ILE " " C  " " " 6 0 1 C2 
    1729 23 -1.72481 18.4851 -5.16313 228 " " " " A 70 0 0 "ILE " " O  " " " 8 0 1 C2 
    1730 14 -0.093834 17.2969 -7.92148 228 " " " " A 2 0 0 "ILE " " CB " " " 6 0 1 C2 
    1731 14 0.502703 17.6761 -9.31471 228 " " " " A 2 0 0 "ILE " " CG1" " " 6 0 1 C2 
    1732 14 -1.56977 16.9798 -8.08298 228 " " " " A 2 0 0 "ILE " " CG2" " " 6 0 1 C2 
    1733 14 0.601782 16.506 -10.3683 228 " " " " A 2 0 0 "ILE " " CD1" " " 6 0 1 C2 
    1734 40 -0.0638924 17.118 -4.76123 229 " " " " A 43 0 0 "MET " " N  " " " 7 0 1 C2 
    1735 14 -0.619917 16.5021 -3.51621 229 " " " " A 2 0 0 "MET " " CA " " " 6 0 1 C2 
    1736 14 -0.346825 17.3828 -2.33559 229 " " " " A 2 0 0 "MET " " C  " " " 6 0 1 C2 
    1737 23 -1.20885 17.3632 -1.40155 229 " " " " A 70 0 0 "MET " " O  " " " 8 0 1 C2 
    1738 14 0.217575 15.2171 -3.27284 229 " " " " A 2 0 0 "MET " " CB " " " 6 0 1 C2 
    1739 14 -0.325066 13.956 -3.81213 229 " " " " A 2 0 0 "MET " " CG " " " 6 0 1 C2 
    1740 52 0.242556 12.6336 -2.71658 229 " " " " A 13 0 0 "MET " " SD " " " 16 0 1 C2 
    1741 14 1.92223 12.2658 -3.20769 229 " " " " A 2 0 0 "MET " " CE " " " 6 0 1 C2 
    1742 40 0.758383 18.126 -2.31267 230 " " " " A 43 0 0 "ARG " " N  " " " 7 0 1 C2 
    1743 14 0.987993 19.0848 -1.18917 230 " " " " A 2 0 0 "ARG " " CA " " " 6 0 1 C2 
    1744 14 -0.0527039 20.32 -1.24976 230 " " " " A 2 0 0 "ARG " " C  " " " 6 0 1 C2 
    1745 23 -0.195248 20.9978 -0.259391 230 " " " " A 70 0 0 "ARG " " O  " " " 8 0 1 C2 
    1746 14 2.45531 19.6357 -1.37728 230 " " " " A 2 0 0 "ARG " " CB " " " 6 0 1 C2 
    1747 14 2.97103 20.7996 -0.465249 230 " " " " A 2 0 0 "ARG " " CG " " " 6 0 1 C2 
    1748 14 2.89628 20.4109 1.01517 230 " " " " A 2 0 0 "ARG " " CD " " " 6 0 1 C2 
    1749 40 2.98636 21.5595 1.95623 230 " " " " A 43 0 0 "ARG " " NE " " " 7 0 1 C2 
    1750 14 2.11626 22.4696 2.3796 230 " " " " A 2 0 0 "ARG " " CZ " " " 6 0 1 C2 
    1751 40 0.869074 22.422 2.01203 230 " " " " A 43 0 0 "ARG " " NH1" " " 7 0 1 C2 
    1752 40 2.48671 23.3858 3.29403 230 " " " " A 43 0 0 "ARG " " NH2" " " 7 0 1 C2 
    1753 40 -0.780048 20.4821 -2.33786 231 " " " " A 43 0 0 "LEU " " N  " " " 7 0 1 C2 
    1754 14 -1.81919 21.5279 -2.46294 231 " " " " A 2 0 0 "LEU " " CA " " " 6 0 1 C2 
    1755 14 -3.13666 20.9954 -1.79159 231 " " " " A 2 0 0 "LEU " " C  " " " 6 0 1 C2 
    1756 23 -3.81379 21.6084 -0.958657 231 " " " " A 70 0 0 "LEU " " O  " " " 8 0 1 C2 
    1757 14 -2.16821 21.9634 -3.8942 231 " " " " A 2 0 0 "LEU " " CB " " " 6 0 1 C2 
    1758 14 -1.05019 22.6393 -4.75246 231 " " " " A 2 0 0 "LEU " " CG " " " 6 0 1 C2 
    1759 14 -1.40209 22.574 -6.22745 231 " " " " A 2 0 0 "LEU " " CD1" " " 6 0 1 C2 
    1760 14 -0.694241 24.1149 -4.26427 231 " " " " A 2 0 0 "LEU " " CD2" " " 6 0 1 C2 
    1761 40 -3.37271 19.7218 -2.09407 232 " " " " A 43 0 0 "VAL " " N  " " " 7 0 1 C2 
    1762 14 -4.51293 18.9707 -1.4679 232 " " " " A 2 0 0 "VAL " " CA " " " 6 0 1 C2 
    1763 14 -4.39621 18.8503 0.0936393 232 " " " " A 2 0 0 "VAL " " C  " " " 6 0 1 C2 
    1764 23 -5.42626 18.6805 0.772927 232 " " " " A 70 0 0 "VAL " " O  " " " 8 0 1 C2 
    1765 14 -4.78304 17.7064 -2.26345 232 " " " " A 2 0 0 "VAL " " CB " " " 6 0 1 C2 
    1766 14 -5.85801 16.8488 -1.58829 232 " " " " A 2 0 0 "VAL " " CG1" " " 6 0 1 C2 
    1767 14 -5.06317 17.9888 -3.74641 232 " " " " A 2 0 0 "VAL " " CG2" " " 6 0 1 C2 
    1768 40 -3.19223 18.9328 0.714732 233 " " " " A 43 0 0 "ALA " " N  " " " 7 0 1 C2 
    1769 14 -3.08112 18.995 2.21973 233 " " " " A 2 0 0 "ALA " " CA " " " 6 0 1 C2 
    1770 14 -3.63695 20.249 2.80979 233 " " " " A 2 0 0 "ALA " " C  " " " 6 0 1 C2 
    1771 23 -3.74841 20.3691 4.03564 233 " " " " A 70 0 0 "ALA " " O  " " " 8 0 1 C2 
    1772 14 -1.55942 18.8929 2.44679 233 " " " " A 2 0 0 "ALA " " CB " " " 6 0 1 C2 
    1773 40 -3.95482 21.3024 2.03508 234 " " " " A 43 0 0 "GLU " " N  " " " 7 0 1 C2 
    1774 14 -4.62505 22.4364 2.55745 234 " " " " A 2 0 0 "GLU " " CA " " " 6 0 1 C2 
    1775 14 -6.11887 22.2151 2.65956 234 " " " " A 2 0 0 "GLU " " C  " " " 6 0 1 C2 
    1776 23 -6.76988 22.9074 3.44341 234 " " " " A 70 0 0 "GLU " " O  " " " 8 0 1 C2 
    1777 14 -4.37189 23.5813 1.53477 234 " " " " A 2 0 0 "GLU " " CB " " " 6 0 1 C2 
    1778 14 -2.88913 23.8946 1.29324 234 " " " " A 2 0 0 "GLU " " CG " " " 6 0 1 C2 
    1779 14 -2.06151 24.307 2.54051 234 " " " " A 2 0 0 "GLU " " CD " " " 6 0 1 C2 
    1780 23 -2.68487 24.8832 3.42883 234 " " " " A 70 0 0 "GLU " " OE1" " " 8 0 1 C2 
    1781 23 -0.800177 24.2628 2.47229 234 " " " " A 70 0 0 "GLU " " OE2" " " 8 0 1 C2 
    1782 40 -6.72497 21.2234 1.96032 235 " " " " A 43 0 0 "PHE " " N  " " " 7 0 1 C2 
    1783 14 -8.15266 20.9372 2.02252 235 " " " " A 2 0 0 "PHE " " CA " " " 6 0 1 C2 
    1784 14 -8.39768 19.9261 3.20979 235 " " " " A 2 0 0 "PHE " " C  " " " 6 0 1 C2 
    1785 23 -9.31695 19.9647 3.97829 235 " " " " A 70 0 0 "PHE " " O  " " " 8 0 1 C2 
    1786 14 -8.52533 20.2045 0.702273 235 " " " " A 2 0 0 "PHE " " CB " " " 6 0 1 C2 
    1787 14 -8.48526 21.0792 -0.521272 235 " " " " A 2 0 0 "PHE " " CG " " " 6 0 1 C2 
    1788 14 -9.69938 21.403 -1.21145 235 " " " " A 2 0 0 "PHE " " CD1" " " 6 0 1 C2 
    1789 14 -7.23151 21.4931 -1.04218 235 " " " " A 2 0 0 "PHE " " CD2" " " 6 0 1 C2 
    1790 14 -9.63171 22.1869 -2.4163 235 " " " " A 2 0 0 "PHE " " CE1" " " 6 0 1 C2 
    1791 14 -7.16471 22.2116 -2.242 235 " " " " A 2 0 0 "PHE " " CE2" " " 6 0 1 C2 
    1792 14 -8.38497 22.4913 -2.94272 235 " " " " A 2 0 0 "PHE " " CZ " " " 6 0 1 C2 
    1793 40 -7.51368 18.9066 3.19132 236 " " " " A 43 0 0 "THR " " N  " " " 7 0 1 C2 
    1794 14 -7.64586 17.6849 3.97002 236 " " " " A 2 0 0 "THR " " CA " " " 6 0 1 C2 
    1795 14 -6.25946 17.2157 4.4775 236 " " " " A 2 0 0 "THR " " C  " " " 6 0 1 C2 
    1796 23 -5.3917 17.1759 3.61781 236 " " " " A 70 0 0 "THR " " O  " " " 8 0 1 C2 
    1797 14 -8.53975 16.6752 3.17767 236 " " " " A 2 0 0 "THR " " CB " " " 6 0 1 C2 
    1798 23 -8.84938 15.543 3.9841 236 " " " " A 70 0 0 "THR " " OG1" " " 8 0 1 C2 
    1799 14 -7.82935 16.1632 1.88843 236 " " " " A 2 0 0 "THR " " CG2" " " 6 0 1 C2 
    1800 40 -6.06565 16.6806 5.7164 237 " " " " A 43 0 0 "PRO " " N  " " " 7 0 1 C2 
    1801 14 -4.75335 15.9811 6.0764 237 " " " " A 2 0 0 "PRO " " CA " " " 6 0 1 C2 
    1802 14 -4.61368 14.6058 5.39469 237 " " " " A 2 0 0 "PRO " " C  " " " 6 0 1 C2 
    1803 23 -5.36687 13.7011 5.74032 237 " " " " A 70 0 0 "PRO " " O  " " " 8 0 1 C2 
    1804 14 -4.90786 15.9506 7.59369 237 " " " " A 2 0 0 "PRO " " CB " " " 6 0 1 C2 
    1805 14 -6.44073 15.8999 7.88793 237 " " " " A 2 0 0 "PRO " " CG " " " 6 0 1 C2 
    1806 14 -7.02939 16.6637 6.81096 237 " " " " A 2 0 0 "PRO " " CD " " " 6 0 1 C2 
    1807 40 -3.61455 14.4736 4.46656 238 " " " " A 43 0 0 "VAL " " N  " " " 7 0 1 C2 
    1808 14 -3.30813 13.3811 3.59222 238 " " " " A 2 0 0 "VAL " " CA " " " 6 0 1 C2 
    1809 14 -2.52914 12.294 4.43483 238 " " " " A 2 0 0 "VAL " " C  " " " 6 0 1 C2 
    1810 23 -1.56612 12.6483 5.15394 238 " " " " A 70 0 0 "VAL " " O  " " " 8 0 1 C2 
    1811 14 -2.52943 13.9066 2.3787 238 " " " " A 2 0 0 "VAL " " CB " " " 6 0 1 C2 
    1812 14 -2.46381 12.7763 1.23154 238 " " " " A 2 0 0 "VAL " " CG1" " " 6 0 1 C2 
    1813 14 -3.10253 15.1806 1.75005 238 " " " " A 2 0 0 "VAL " " CG2" " " 6 0 1 C2 
    1814 40 -2.95644 11.022 4.24181 239 " " " " A 43 0 0 "HIE " " N  " " " 7 0 1 C2 
    1815 14 -2.4064 9.85847 4.87726 239 " " " " A 2 0 0 "HIE " " CA " " " 6 0 1 C2 
    1816 14 -1.00138 9.50884 4.19444 239 " " " " A 2 0 0 "HIE " " C  " " " 6 0 1 C2 
    1817 23 -0.833801 9.642 3.0035 239 " " " " A 70 0 0 "HIE " " O  " " " 8 0 1 C2 
    1818 14 -3.31493 8.67454 4.71757 239 " " " " A 2 0 0 "HIE " " CB " " " 6 0 1 C2 
    1819 14 -2.87216 7.58524 5.62147 239 " " " " A 2 0 0 "HIE " " CG " " " 6 0 1 C2 
    1820 40 -2.30031 6.40723 5.21563 239 " " " " A 43 0 0 "HIE " " ND1" " " 7 0 1 C2 
    1821 14 -2.94694 7.65608 6.99049 239 " " " " A 2 0 0 "HIE " " CD2" " " 6 0 1 C2 
    1822 14 -2.08469 5.76541 6.36957 239 " " " " A 2 0 0 "HIE " " CE1" " " 6 0 1 C2 
    1823 40 -2.53045 6.4001 7.46058 239 " " " " A 43 0 0 "HIE " " NE2" " " 7 0 1 C2 
    1824 40 0.00419418 9.08806 5.00961 240 " " " " A 43 0 0 "PHE " " N  " " " 7 0 1 C2 
    1825 14 1.36867 8.79733 4.61021 240 " " " " A 2 0 0 "PHE " " CA " " " 6 0 1 C2 
    1826 14 1.52863 7.70493 3.50716 240 " " " " A 2 0 0 "PHE " " C  " " " 6 0 1 C2 
    1827 23 2.60286 7.5377 2.94876 240 " " " " A 70 0 0 "PHE " " O  " " " 8 0 1 C2 
    1828 14 2.30494 8.50893 5.78013 240 " " " " A 2 0 0 "PHE " " CB " " " 6 0 1 C2 
    1829 14 2.23211 7.1395 6.51887 240 " " " " A 2 0 0 "PHE " " CG " " " 6 0 1 C2 
    1830 14 3.42442 6.37111 6.58198 240 " " " " A 2 0 0 "PHE " " CD1" " " 6 0 1 C2 
    1831 14 1.03069 6.71753 7.13746 240 " " " " A 2 0 0 "PHE " " CD2" " " 6 0 1 C2 
    1832 14 3.43019 5.09975 7.18203 240 " " " " A 2 0 0 "PHE " " CE1" " " 6 0 1 C2 
    1833 14 1.03347 5.44351 7.76645 240 " " " " A 2 0 0 "PHE " " CE2" " " 6 0 1 C2 
    1834 14 2.18675 4.57957 7.70131 240 " " " " A 2 0 0 "PHE " " CZ " " " 6 0 1 C2 
    1835 40 0.529276 6.8614 3.19835 241 " " " " A 43 0 0 "PHE " " N  " " " 7 0 1 C2 
    1836 14 0.560659 5.81915 2.13436 241 " " " " A 2 0 0 "PHE " " CA " " " 6 0 1 C2 
    1837 14 0.342966 6.4701 0.73361 241 " " " " A 2 0 0 "PHE " " C  " " " 6 0 1 C2 
    1838 23 0.463472 5.78159 -0.229498 241 " " " " A 70 0 0 "PHE " " O  " " " 8 0 1 C2 
    1839 14 -0.53385 4.77691 2.41241 241 " " " " A 2 0 0 "PHE " " CB " " " 6 0 1 C2 
    1840 14 -0.167202 3.46923 3.17891 241 " " " " A 2 0 0 "PHE " " CG " " " 6 0 1 C2 
    1841 14 -0.550942 2.18601 2.72039 241 " " " " A 2 0 0 "PHE " " CD1" " " 6 0 1 C2 
    1842 14 0.47114 3.67766 4.38006 241 " " " " A 2 0 0 "PHE " " CD2" " " 6 0 1 C2 
    1843 14 -0.133696 1.04896 3.42047 241 " " " " A 2 0 0 "PHE " " CE1" " " 6 0 1 C2 
    1844 14 0.701796 2.53961 5.1601 241 " " " " A 2 0 0 "PHE " " CE2" " " 6 0 1 C2 
    1845 14 0.464407 1.26766 4.7049 241 " " " " A 2 0 0 "PHE " " CZ " " " 6 0 1 C2 
    1846 40 0.206383 7.80865 0.624031 242 " " " " A 43 0 0 "ALA " " N  " " " 7 0 1 C2 
    1847 14 0.307047 8.55334 -0.632928 242 " " " " A 2 0 0 "ALA " " CA " " " 6 0 1 C2 
    1848 14 1.78877 8.68321 -1.12935 242 " " " " A 2 0 0 "ALA " " C  " " " 6 0 1 C2 
    1849 23 2.093 8.86174 -2.31152 242 " " " " A 70 0 0 "ALA " " O  " " " 8 0 1 C2 
    1850 14 -0.269592 9.90367 -0.387988 242 " " " " A 2 0 0 "ALA " " CB " " " 6 0 1 C2 
    1851 40 2.68425 8.48689 -0.171823 243 " " " " A 43 0 0 "GLN " " N  " " " 7 0 1 C2 
    1852 14 4.12143 8.72844 -0.340906 243 " " " " A 2 0 0 "GLN " " CA " " " 6 0 1 C2 
    1853 14 4.81747 7.63013 -1.17794 243 " " " " A 2 0 0 "GLN " " C  " " " 6 0 1 C2 
    1854 23 5.54726 7.97383 -2.11049 243 " " " " A 70 0 0 "GLN " " O  " " " 8 0 1 C2 
    1855 14 4.78905 8.82718 0.981415 243 " " " " A 2 0 0 "GLN " " CB " " " 6 0 1 C2 
    1856 14 4.35759 10.0427 1.9035 243 " " " " A 2 0 0 "GLN " " CG " " " 6 0 1 C2 
    1857 14 5.02385 11.3531 1.51319 243 " " " " A 2 0 0 "GLN " " CD " " " 6 0 1 C2 
    1858 23 5.40806 11.5185 0.407211 243 " " " " A 70 0 0 "GLN " " OE1" " " 8 0 1 C2 
    1859 40 5.44495 12.1675 2.43438 243 " " " " A 43 0 0 "GLN " " NE2" " " 7 0 1 C2 
    1860 40 4.69782 6.30897 -0.915627 244 " " " " A 43 0 0 "PRO " " N  " " " 7 0 1 C2 
    1861 14 5.35627 5.33535 -1.82438 244 " " " " A 2 0 0 "PRO " " CA " " " 6 0 1 C2 
    1862 14 4.70982 4.9232 -3.12994 244 " " " " A 2 0 0 "PRO " " C  " " " 6 0 1 C2 
    1863 23 5.32814 4.24059 -3.93439 244 " " " " A 70 0 0 "PRO " " O  " " " 8 0 1 C2 
    1864 14 5.42258 4.06804 -0.99726 244 " " " " A 2 0 0 "PRO " " CB " " " 6 0 1 C2 
    1865 14 4.25939 4.10937 -0.0267568 244 " " " " A 2 0 0 "PRO " " CG " " " 6 0 1 C2 
    1866 14 4.04769 5.59701 0.257005 244 " " " " A 2 0 0 "PRO " " CD " " " 6 0 1 C2 
    1867 40 3.38489 5.11381 -3.28371 245 " " " " A 43 0 0 "VAL " " N  " " " 7 0 1 C2 
    1868 14 2.62261 4.61667 -4.41832 245 " " " " A 2 0 0 "VAL " " CA " " " 6 0 1 C2 
    1869 14 2.88263 5.49015 -5.68047 245 " " " " A 2 0 0 "VAL " " C  " " " 6 0 1 C2 
    1870 23 2.51568 5.13886 -6.83759 245 " " " " A 70 0 0 "VAL " " O  " " " 8 0 1 C2 
    1871 14 1.07497 4.62817 -3.92753 245 " " " " A 2 0 0 "VAL " " CB " " " 6 0 1 C2 
    1872 14 0.85988 3.63527 -2.68932 245 " " " " A 2 0 0 "VAL " " CG1" " " 6 0 1 C2 
    1873 14 0.507757 5.98758 -3.5125 245 " " " " A 2 0 0 "VAL " " CG2" " " 6 0 1 C2 
    1874 40 3.56109 6.70449 -5.52466 246 " " " " A 43 0 0 "VAL " " N  " " " 7 0 1 C2 
    1875 14 4.23539 7.37226 -6.64241 246 " " " " A 2 0 0 "VAL " " CA " " " 6 0 1 C2 
    1876 14 5.43627 6.49651 -7.1357 246 " " " " A 2 0 0 "VAL " " C  " " " 6 0 1 C2 
    1877 23 5.73829 6.53783 -8.27807 246 " " " " A 70 0 0 "VAL " " O  " " " 8 0 1 C2 
    1878 14 4.80245 8.76469 -6.04344 246 " " " " A 2 0 0 "VAL " " CB " " " 6 0 1 C2 
    1879 14 5.89427 9.5116 -6.81784 246 " " " " A 2 0 0 "VAL " " CG1" " " 6 0 1 C2 
    1880 14 3.69014 9.80153 -5.81507 246 " " " " A 2 0 0 "VAL " " CG2" " " 6 0 1 C2 
    1881 40 6.12903 5.82167 -6.20865 247 " " " " A 43 0 0 "THR " " N  " " " 7 0 1 C2 
    1882 14 7.41595 5.15936 -6.43972 247 " " " " A 2 0 0 "THR " " CA " " " 6 0 1 C2 
    1883 14 7.17922 3.78532 -7.05101 247 " " " " A 2 0 0 "THR " " C  " " " 6 0 1 C2 
    1884 23 7.79927 3.46007 -8.0957 247 " " " " A 70 0 0 "THR " " O  " " " 8 0 1 C2 
    1885 14 8.14581 5.07771 -5.07712 247 " " " " A 2 0 0 "THR " " CB " " " 6 0 1 C2 
    1886 23 7.97665 6.22544 -4.32369 247 " " " " A 70 0 0 "THR " " OG1" " " 8 0 1 C2 
    1887 14 9.63645 4.8446 -5.32519 247 " " " " A 2 0 0 "THR " " CG2" " " 6 0 1 C2 
    1888 40 6.29593 3.01203 -6.36196 248 " " " " A 43 0 0 "LEU " " N  " " " 7 0 1 C2 
    1889 14 5.93489 1.6703 -6.6712 248 " " " " A 2 0 0 "LEU " " CA " " " 6 0 1 C2 
    1890 14 5.54342 1.56978 -8.16609 248 " " " " A 2 0 0 "LEU " " C  " " " 6 0 1 C2 
    1891 23 5.78269 0.499437 -8.76111 248 " " " " A 70 0 0 "LEU " " O  " " " 8 0 1 C2 
    1892 14 4.73161 1.20013 -5.78386 248 " " " " A 2 0 0 "LEU " " CB " " " 6 0 1 C2 
    1893 14 5.14094 0.75342 -4.30083 248 " " " " A 2 0 0 "LEU " " CG " " " 6 0 1 C2 
    1894 14 3.95804 0.956553 -3.39032 248 " " " " A 2 0 0 "LEU " " CD1" " " 6 0 1 C2 
    1895 14 5.64974 -0.674335 -4.15822 248 " " " " A 2 0 0 "LEU " " CD2" " " 6 0 1 C2 
    1896 40 4.90083 2.51558 -8.80475 249 " " " " A 43 0 0 "ILE " " N  " " " 7 0 1 C2 
    1897 14 4.48706 2.47894 -10.2163 249 " " " " A 2 0 0 "ILE " " CA " " " 6 0 1 C2 
    1898 14 4.63416 3.7606 -11.0515 249 " " " " A 2 0 0 "ILE " " C  " " " 6 0 1 C2 
    1899 23 4.94121 3.74533 -12.2212 249 " " " " A 70 0 0 "ILE " " O  " " " 8 0 1 C2 
    1900 14 2.93226 2.0064 -10.2185 249 " " " " A 2 0 0 "ILE " " CB " " " 6 0 1 C2 
    1901 14 2.70688 1.33965 -11.5683 249 " " " " A 2 0 0 "ILE " " CG1" " " 6 0 1 C2 
    1902 14 1.89525 3.14484 -10.0035 249 " " " " A 2 0 0 "ILE " " CG2" " " 6 0 1 C2 
    1903 14 1.36692 0.684811 -11.7461 249 " " " " A 2 0 0 "ILE " " CD1" " " 6 0 1 C2 
    1904 40 4.60684 4.93149 -10.4085 250 " " " " A 43 0 0 "GLY " " N  " " " 7 0 1 C2 
    1905 14 4.52248 6.15595 -11.1817 250 " " " " A 2 0 0 "GLY " " CA " " " 6 0 1 C2 
    1906 14 5.77548 6.65933 -11.7989 250 " " " " A 2 0 0 "GLY " " C  " " " 6 0 1 C2 
    1907 23 5.75104 7.55078 -12.68 250 " " " " A 70 0 0 "GLY " " O  " " " 8 0 1 C2 
    1908 40 6.90683 6.12344 -11.3606 251 " " " " A 43 0 0 "LEU " " N  " " " 7 0 1 C2 
    1909 14 8.21705 6.38679 -11.9717 251 " " " " A 2 0 0 "LEU " " CA " " " 6 0 1 C2 
    1910 14 8.34943 5.65372 -13.3531 251 " " " " A 2 0 0 "LEU " " C  " " " 6 0 1 C2 
    1911 23 8.55579 6.35236 -14.3359 251 " " " " A 70 0 0 "LEU " " O  " " " 8 0 1 C2 
    1912 14 9.22315 5.85115 -10.9644 251 " " " " A 2 0 0 "LEU " " CB " " " 6 0 1 C2 
    1913 14 10.4858 6.721 -10.7999 251 " " " " A 2 0 0 "LEU " " CG " " " 6 0 1 C2 
    1914 14 11.2355 6.46925 -9.49774 251 " " " " A 2 0 0 "LEU " " CD1" " " 6 0 1 C2 
    1915 14 11.4601 6.91106 -11.9735 251 " " " " A 2 0 0 "LEU " " CD2" " " 6 0 1 C2 
    1916 40 8.14068 4.30194 -13.3715 252 " " " " A 43 0 0 "GLY " " N  " " " 7 0 1 C2 
    1917 14 8.02773 3.46437 -14.5105 252 " " " " A 2 0 0 "GLY " " CA " " " 6 0 1 C2 
    1918 14 7.06725 3.92504 -15.5651 252 " " " " A 2 0 0 "GLY " " C  " " " 6 0 1 C2 
    1919 23 7.44291 4.1069 -16.7283 252 " " " " A 70 0 0 "GLY " " O  " " " 8 0 1 C2 
    1920 40 5.81309 4.09352 -15.165 253 " " " " A 43 0 0 "ILE " " N  " " " 7 0 1 C2 
    1921 14 4.75838 4.6386 -16.0083 253 " " " " A 2 0 0 "ILE " " CA " " " 6 0 1 C2 
    1922 14 5.11183 5.95947 -16.7325 253 " " " " A 2 0 0 "ILE " " C  " " " 6 0 1 C2 
    1923 23 4.62478 6.05195 -17.88 253 " " " " A 70 0 0 "ILE " " O  " " " 8 0 1 C2 
    1924 14 3.45297 4.64261 -15.2459 253 " " " " A 2 0 0 "ILE " " CB " " " 6 0 1 C2 
    1925 14 2.83852 3.25678 -14.9145 253 " " " " A 2 0 0 "ILE " " CG1" " " 6 0 1 C2 
    1926 14 2.25811 5.50305 -15.8298 253 " " " " A 2 0 0 "ILE " " CG2" " " 6 0 1 C2 
    1927 14 2.06783 2.4914 -16.1032 253 " " " " A 2 0 0 "ILE " " CD1" " " 6 0 1 C2 
    1928 40 5.86712 6.85731 -16.1549 254 " " " " A 43 0 0 "ALA " " N  " " " 7 0 1 C2 
    1929 14 6.41049 8.11271 -16.6899 254 " " " " A 2 0 0 "ALA " " CA " " " 6 0 1 C2 
    1930 14 7.42609 7.90903 -17.7406 254 " " " " A 2 0 0 "ALA " " C  " " " 6 0 1 C2 
    1931 23 7.44853 8.62017 -18.7442 254 " " " " A 70 0 0 "ALA " " O  " " " 8 0 1 C2 
    1932 14 6.96179 9.06927 -15.5384 254 " " " " A 2 0 0 "ALA " " CB " " " 6 0 1 C2 
    1933 40 8.24932 6.8668 -17.5354 255 " " " " A 43 0 0 "ILE " " N  " " " 7 0 1 C2 
    1934 14 9.31899 6.48526 -18.4631 255 " " " " A 2 0 0 "ILE " " CA " " " 6 0 1 C2 
    1935 14 8.63401 5.76046 -19.6576 255 " " " " A 2 0 0 "ILE " " C  " " " 6 0 1 C2 
    1936 23 8.92089 6.11398 -20.7782 255 " " " " A 70 0 0 "ILE " " O  " " " 8 0 1 C2 
    1937 14 10.3741 5.5883 -17.7972 255 " " " " A 2 0 0 "ILE " " CB " " " 6 0 1 C2 
    1938 14 11.0656 6.41117 -16.7307 255 " " " " A 2 0 0 "ILE " " CG1" " " 6 0 1 C2 
    1939 14 11.3647 5.04748 -18.877 255 " " " " A 2 0 0 "ILE " " CG2" " " 6 0 1 C2 
    1940 14 12.2058 5.72868 -15.8404 255 " " " " A 2 0 0 "ILE " " CD1" " " 6 0 1 C2 
    1941 40 7.67136 4.86061 -19.3945 256 " " " " A 43 0 0 "ASH " " N  " " " 7 0 1 C2 
    1942 14 6.79114 4.12502 -20.279 256 " " " " A 2 0 0 "ASH " " CA " " " 6 0 1 C2 
    1943 14 6.08937 5.10285 -21.2442 256 " " " " A 2 0 0 "ASH " " C  " " " 6 0 1 C2 
    1944 23 6.15759 4.84742 -22.427 256 " " " " A 70 0 0 "ASH " " O  " " " 8 0 1 C2 
    1945 14 5.85762 3.32089 -19.3976 256 " " " " A 2 0 0 "ASH " " CB " " " 6 0 1 C2 
    1946 14 5.12103 2.23006 -20.2116 256 " " " " A 2 0 0 "ASH " " CG " " " 6 0 1 C2 
    1947 23 5.57557 1.65963 -21.2284 256 " " " " A 70 0 0 "ASH " " OD1" " " 8 0 1 C2 
    1948 23 3.96165 1.95655 -19.6533 256 " " " " A 70 0 0 "ASH " " OD2" " " 8 0 1 C2 
    1949 40 5.42702 6.15461 -20.7569 257 " " " " A 43 0 0 "TYR " " N  " " " 7 0 1 C2 
    1950 14 4.78298 7.09331 -21.6432 257 " " " " A 2 0 0 "TYR " " CA " " " 6 0 1 C2 
    1951 14 5.82193 7.82678 -22.5577 257 " " " " A 2 0 0 "TYR " " C  " " " 6 0 1 C2 
    1952 23 5.56867 8.07633 -23.7464 257 " " " " A 70 0 0 "TYR " " O  " " " 8 0 1 C2 
    1953 14 3.99416 8.2488 -20.8592 257 " " " " A 2 0 0 "TYR " " CB " " " 6 0 1 C2 
    1954 14 2.80043 7.74517 -20.0493 257 " " " " A 2 0 0 "TYR " " CG " " " 6 0 1 C2 
    1955 14 2.1356 8.71649 -19.1855 257 " " " " A 2 0 0 "TYR " " CD1" " " 6 0 1 C2 
    1956 14 2.29414 6.43635 -19.9997 257 " " " " A 2 0 0 "TYR " " CD2" " " 6 0 1 C2 
    1957 14 1.02342 8.32741 -18.4268 257 " " " " A 2 0 0 "TYR " " CE1" " " 6 0 1 C2 
    1958 14 1.20967 6.00582 -19.2686 257 " " " " A 2 0 0 "TYR " " CE2" " " 6 0 1 C2 
    1959 14 0.5315 6.99774 -18.5121 257 " " " " A 2 0 0 "TYR " " CZ " " " 6 0 1 C2 
    1960 23 -0.588684 6.69815 -17.7452 257 " " " " A 70 0 0 "TYR " " OH " " " 8 0 1 C2 
    1961 40 7.06787 7.89985 -22.0716 258 " " " " A 43 0 0 "GLY " " N  " " " 7 0 1 C2 
    1962 14 8.19337 8.48504 -22.8797 258 " " " " A 2 0 0 "GLY " " CA " " " 6 0 1 C2 
    1963 14 8.74985 7.43145 -23.9558 258 " " " " A 2 0 0 "GLY " " C  " " " 6 0 1 C2 
    1964 23 9.08679 7.9121 -25.0157 258 " " " " A 70 0 0 "GLY " " O  " " " 8 0 1 C2 
    1965 40 8.76629 6.14732 -23.6197 259 " " " " A 43 0 0 "LEU " " N  " " " 7 0 1 C2 
    1966 14 9.11841 5.01551 -24.4362 259 " " " " A 2 0 0 "LEU " " CA " " " 6 0 1 C2 
    1967 14 8.40816 5.05089 -25.8049 259 " " " " A 2 0 0 "LEU " " C  " " " 6 0 1 C2 
    1968 23 9.02176 4.93828 -26.8435 259 " " " " A 70 0 0 "LEU " " O  " " " 8 0 1 C2 
    1969 14 8.70991 3.68325 -23.7362 259 " " " " A 2 0 0 "LEU " " CB " " " 6 0 1 C2 
    1970 14 9.40397 2.506 -24.317 259 " " " " A 2 0 0 "LEU " " CG " " " 6 0 1 C2 
    1971 14 10.4523 1.93877 -23.3516 259 " " " " A 2 0 0 "LEU " " CD1" " " 6 0 1 C2 
    1972 14 8.41611 1.26231 -24.6025 259 " " " " A 2 0 0 "LEU " " CD2" " " 6 0 1 C2 
    1973 40 7.10419 5.16822 -25.7037 260 " " " " A 43 0 0 "PHE " " N  " " " 7 0 1 C2 
    1974 14 6.20095 5.31322 -26.8641 260 " " " " A 2 0 0 "PHE " " CA " " " 6 0 1 C2 
    1975 14 6.54895 6.38579 -27.9196 260 " " " " A 2 0 0 "PHE " " C  " " " 6 0 1 C2 
    1976 23 6.34099 6.26382 -29.1732 260 " " " " A 70 0 0 "PHE " " O  " " " 8 0 1 C2 
    1977 14 4.76204 5.50759 -26.4587 260 " " " " A 2 0 0 "PHE " " CB " " " 6 0 1 C2 
    1978 14 4.04044 4.35201 -25.7123 260 " " " " A 2 0 0 "PHE " " CG " " " 6 0 1 C2 
    1979 14 2.68909 4.45613 -25.5711 260 " " " " A 2 0 0 "PHE " " CD1" " " 6 0 1 C2 
    1980 14 4.69048 3.1677 -25.2878 260 " " " " A 2 0 0 "PHE " " CD2" " " 6 0 1 C2 
    1981 14 1.98774 3.46175 -24.8414 260 " " " " A 2 0 0 "PHE " " CE1" " " 6 0 1 C2 
    1982 14 3.98053 2.15549 -24.6323 260 " " " " A 2 0 0 "PHE " " CE2" " " 6 0 1 C2 
    1983 14 2.6374 2.35072 -24.3134 260 " " " " A 2 0 0 "PHE " " CZ " " " 6 0 1 C2 
    1984 40 7.04499 7.53148 -27.4281 261 " " " " A 43 0 0 "ILE " " N  " " " 7 0 1 C2 
    1985 14 7.23525 8.77631 -28.1242 261 " " " " A 2 0 0 "ILE " " CA " " " 6 0 1 C2 
    1986 14 8.61859 8.78938 -28.7123 261 " " " " A 2 0 0 "ILE " " C  " " " 6 0 1 C2 
    1987 23 8.71371 9.07214 -29.9136 261 " " " " A 70 0 0 "ILE " " O  " " " 8 0 1 C2 
    1988 14 7.02685 9.9919 -27.1003 261 " " " " A 2 0 0 "ILE " " CB " " " 6 0 1 C2 
    1989 14 5.5598 9.9716 -26.5492 261 " " " " A 2 0 0 "ILE " " CG1" " " 6 0 1 C2 
    1990 14 7.36281 11.3919 -27.6425 261 " " " " A 2 0 0 "ILE " " CG2" " " 6 0 1 C2 
    1991 14 4.50434 10.943 -27.1406 261 " " " " A 2 0 0 "ILE " " CD1" " " 6 0 1 C2 
    1992 40 9.70801 8.34999 -28.038 262 " " " " A 43 0 0 "VAL " " N  " " " 7 0 1 C2 
    1993 14 11.0905 8.34295 -28.58 262 " " " " A 2 0 0 "VAL " " CA " " " 6 0 1 C2 
    1994 14 11.2907 7.3381 -29.7379 262 " " " " A 2 0 0 "VAL " " C  " " " 6 0 1 C2 
    1995 23 12.2382 7.54943 -30.5298 262 " " " " A 70 0 0 "VAL " " O  " " " 8 0 1 C2 
    1996 14 12.1724 8.22476 -27.4136 262 " " " " A 2 0 0 "VAL " " CB " " " 6 0 1 C2 
    1997 14 12.0203 9.42012 -26.407 262 " " " " A 2 0 0 "VAL " " CG1" " " 6 0 1 C2 
    1998 14 12.246 6.819 -26.76 262 " " " " A 2 0 0 "VAL " " CG2" " " 6 0 1 C2 
    1999 40 10.5577 6.22019 -29.8134 263 " " " " A 43 0 0 "SER " " N  " " " 7 0 1 C2 
    2000 14 10.5168 5.17517 -30.7667 263 " " " " A 2 0 0 "SER " " CA " " " 6 0 1 C2 
    2001 14 9.7134 5.5758 -32.0626 263 " " " " A 2 0 0 "SER " " C  " " " 6 0 1 C2 
    2002 23 10.0647 5.09006 -33.128 263 " " " " A 70 0 0 "SER " " O  " " " 8 0 1 C2 
    2003 14 10.0068 3.85117 -30.1442 263 " " " " A 2 0 0 "SER " " CB " " " 6 0 1 C2 
    2004 23 8.74503 4.06632 -29.4755 263 " " " " A 70 0 0 "SER " " OG " " " 8 0 1 C2 
    2005 40 8.68221 6.45293 -31.9444 264 " " " " A 43 0 0 "ARG " " N  " " " 7 0 1 C2 
    2006 14 7.87614 6.96146 -33.0074 264 " " " " A 2 0 0 "ARG " " CA " " " 6 0 1 C2 
    2007 14 8.59387 8.15542 -33.6116 264 " " " " A 2 0 0 "ARG " " C  " " " 6 0 1 C2 
    2008 23 8.79911 8.05785 -34.825 264 " " " " A 70 0 0 "ARG " " O  " " " 8 0 1 C2 
    2009 14 6.50701 7.36796 -32.4575 264 " " " " A 2 0 0 "ARG " " CB " " " 6 0 1 C2 
    2010 14 5.55402 8.05062 -33.4293 264 " " " " A 2 0 0 "ARG " " CG " " " 6 0 1 C2 
    2011 14 4.89415 7.04506 -34.4152 264 " " " " A 2 0 0 "ARG " " CD " " " 6 0 1 C2 
    2012 40 5.488 7.16782 -35.7577 264 " " " " A 43 0 0 "ARG " " NE " " " 7 0 1 C2 
    2013 14 5.76253 6.18522 -36.6275 264 " " " " A 2 0 0 "ARG " " CZ " " " 6 0 1 C2 
    2014 40 6.24505 6.53716 -37.8236 264 " " " " A 43 0 0 "ARG " " NH1" " " 7 0 1 C2 
    2015 40 5.61498 4.9218 -36.3153 264 " " " " A 43 0 0 "ARG " " NH2" " " 7 0 1 C2 
    2016 40 9.21979 9.08648 -32.8061 265 " " " " A 43 0 0 "PHE " " N  " " " 7 0 1 C2 
    2017 14 10.1255 10.0531 -33.3549 265 " " " " A 2 0 0 "PHE " " CA " " " 6 0 1 C2 
    2018 14 11.289 9.43481 -34.2145 265 " " " " A 2 0 0 "PHE " " C  " " " 6 0 1 C2 
    2019 23 11.5458 9.96495 -35.3094 265 " " " " A 70 0 0 "PHE " " O  " " " 8 0 1 C2 
    2020 14 10.6634 10.9253 -32.1823 265 " " " " A 2 0 0 "PHE " " CB " " " 6 0 1 C2 
    2021 14 11.4473 12.1502 -32.6239 265 " " " " A 2 0 0 "PHE " " CG " " " 6 0 1 C2 
    2022 14 10.8138 13.3587 -32.7331 265 " " " " A 2 0 0 "PHE " " CD1" " " 6 0 1 C2 
    2023 14 12.8159 11.9809 -32.8703 265 " " " " A 2 0 0 "PHE " " CD2" " " 6 0 1 C2 
    2024 14 11.5568 14.497 -33.163 265 " " " " A 2 0 0 "PHE " " CE1" " " 6 0 1 C2 
    2025 14 13.5763 13.0556 -33.394 265 " " " " A 2 0 0 "PHE " " CE2" " " 6 0 1 C2 
    2026 14 12.9583 14.3577 -33.518 265 " " " " A 2 0 0 "PHE " " CZ " " " 6 0 1 C2 
    2027 40 11.8312 8.3439 -33.8214 266 " " " " A 43 0 0 "ARG " " N  " " " 7 0 1 C2 
    2028 14 13.0018 7.74846 -34.5509 266 " " " " A 2 0 0 "ARG " " CA " " " 6 0 1 C2 
    2029 14 12.6725 7.25283 -35.9776 266 " " " " A 2 0 0 "ARG " " C  " " " 6 0 1 C2 
    2030 23 13.5065 7.20071 -36.8867 266 " " " " A 70 0 0 "ARG " " O  " " " 8 0 1 C2 
    2031 14 13.4294 6.50369 -33.7668 266 " " " " A 2 0 0 "ARG " " CB " " " 6 0 1 C2 
    2032 14 14.7334 5.8213 -34.1687 266 " " " " A 2 0 0 "ARG " " CG " " " 6 0 1 C2 
    2033 14 15.2026 4.8319 -33.1493 266 " " " " A 2 0 0 "ARG " " CD " " " 6 0 1 C2 
    2034 40 16.6687 4.56962 -33.244 266 " " " " A 43 0 0 "ARG " " NE " " " 7 0 1 C2 
    2035 14 17.3077 3.4822 -32.7846 266 " " " " A 2 0 0 "ARG " " CZ " " " 6 0 1 C2 
    2036 40 16.6612 2.59944 -31.9981 266 " " " " A 43 0 0 "ARG " " NH1" " " 7 0 1 C2 
    2037 40 18.5609 3.31219 -33.026 266 " " " " A 43 0 0 "ARG " " NH2" " " 7 0 1 C2 
    2038 40 11.4179 6.79426 -36.1981 267 " " " " A 43 0 0 "GLU " " N  " " " 7 0 1 C2 
    2039 14 10.9075 6.40384 -37.4978 267 " " " " A 2 0 0 "GLU " " CA " " " 6 0 1 C2 
    2040 14 10.6702 7.63705 -38.4408 267 " " " " A 2 0 0 "GLU " " C  " " " 6 0 1 C2 
    2041 23 10.8659 7.52333 -39.6252 267 " " " " A 70 0 0 "GLU " " O  " " " 8 0 1 C2 
    2042 14 9.5739 5.63837 -37.3453 267 " " " " A 2 0 0 "GLU " " CB " " " 6 0 1 C2 
    2043 14 9.71068 4.15193 -36.9709 267 " " " " A 2 0 0 "GLU " " CG " " " 6 0 1 C2 
    2044 14 10.2341 3.35983 -38.1028 267 " " " " A 2 0 0 "GLU " " CD " " " 6 0 1 C2 
    2045 23 9.5168 3.38364 -39.1486 267 " " " " A 70 0 0 "GLU " " OE1" " " 8 0 1 C2 
    2046 23 10.9885 2.40479 -37.8249 267 " " " " A 70 0 0 "GLU " " OE2" " " 8 0 1 C2 
    2047 40 10.3059 8.75747 -37.8833 268 " " " " A 43 0 0 "GLU " " N  " " " 7 0 1 C2 
    2048 14 10.1587 9.9294 -38.7534 268 " " " " A 2 0 0 "GLU " " CA " " " 6 0 1 C2 
    2049 14 11.4279 10.553 -39.2627 268 " " " " A 2 0 0 "GLU " " C  " " " 6 0 1 C2 
    2050 23 11.6212 10.8675 -40.4192 268 " " " " A 70 0 0 "GLU " " O  " " " 8 0 1 C2 
    2051 14 9.40438 11.0358 -37.9915 268 " " " " A 2 0 0 "GLU " " CB " " " 6 0 1 C2 
    2052 14 8.18671 10.6871 -37.0643 268 " " " " A 2 0 0 "GLU " " CG " " " 6 0 1 C2 
    2053 14 7.06906 9.89933 -37.7754 268 " " " " A 2 0 0 "GLU " " CD " " " 6 0 1 C2 
    2054 23 7.11877 9.62794 -39.023 268 " " " " A 70 0 0 "GLU " " OE1" " " 8 0 1 C2 
    2055 23 6.05688 9.5986 -37.1255 268 " " " " A 70 0 0 "GLU " " OE2" " " 8 0 1 C2 
    2056 40 12.5087 10.535 -38.452 269 " " " " A 43 0 0 "ILE " " N  " " " 7 0 1 C2 
    2057 14 13.8775 10.9245 -38.9074 269 " " " " A 2 0 0 "ILE " " CA " " " 6 0 1 C2 
    2058 14 14.4722 9.98135 -39.9912 269 " " " " A 2 0 0 "ILE " " C  " " " 6 0 1 C2 
    2059 23 15.1326 10.4345 -40.9222 269 " " " " A 70 0 0 "ILE " " O  " " " 8 0 1 C2 
    2060 14 14.8206 10.9114 -37.6659 269 " " " " A 2 0 0 "ILE " " CB " " " 6 0 1 C2 
    2061 14 14.2892 11.8291 -36.5267 269 " " " " A 2 0 0 "ILE " " CG1" " " 6 0 1 C2 
    2062 14 16.358 11.2067 -38.0215 269 " " " " A 2 0 0 "ILE " " CG2" " " 6 0 1 C2 
    2063 14 13.9509 13.2348 -36.923 269 " " " " A 2 0 0 "ILE " " CD1" " " 6 0 1 C2 
    2064 40 14.0483 8.69584 -39.9867 270 " " " " A 43 0 0 "ALA " " N  " " " 7 0 1 C2 
    2065 14 14.5184 7.57792 -40.8322 270 " " " " A 2 0 0 "ALA " " CA " " " 6 0 1 C2 
    2066 14 13.6881 7.40508 -42.1222 270 " " " " A 2 0 0 "ALA " " C  " " " 6 0 1 C2 
    2067 23 14.0222 6.67016 -43.0402 270 " " " " A 70 0 0 "ALA " " O  " " " 8 0 1 C2 
    2068 14 14.3122 6.32354 -40.0373 270 " " " " A 2 0 0 "ALA " " CB " " " 6 0 1 C2 
    2069 40 12.5797 8.15285 -42.2405 271 " " " " A 43 0 0 "GLU " " N  " " " 7 0 1 C2 
    2070 14 11.7106 8.29508 -43.426 271 " " " " A 2 0 0 "GLU " " CA " " " 6 0 1 C2 
    2071 14 11.967 9.66193 -44.1042 271 " " " " A 2 0 0 "GLU " " C  " " " 6 0 1 C2 
    2072 23 11.567 9.79729 -45.302 271 " " " " A 70 0 0 "GLU " " O  " " " 8 0 1 C2 
    2073 14 10.2658 8.12463 -42.8988 271 " " " " A 2 0 0 "GLU " " CB " " " 6 0 1 C2 
    2074 14 9.24845 8.36495 -43.9633 271 " " " " A 2 0 0 "GLU " " CG " " " 6 0 1 C2 
    2075 14 9.37515 7.69972 -45.3122 271 " " " " A 2 0 0 "GLU " " CD " " " 6 0 1 C2 
    2076 23 9.89476 6.57123 -45.3483 271 " " " " A 70 0 0 "GLU " " OE1" " " 8 0 1 C2 
    2077 23 8.79733 8.21091 -46.2826 271 " " " " A 70 0 0 "GLU " " OE2" " " 8 0 1 C2 
    2078 40 12.7449 10.5213 -43.4167 272 " " " " A 43 0 0 "GLY " " N  " " " 7 0 1 C2 
    2079 14 13.4249 11.7251 -43.9116 272 " " " " A 2 0 0 "GLY " " CA " " " 6 0 1 C2 
    2080 14 13.0149 13.0619 -43.2468 272 " " " " A 2 0 0 "GLY " " C  " " " 6 0 1 C2 
    2081 23 13.3712 14.0685 -43.7953 272 " " " " A 70 0 0 "GLY " " O  " " " 8 0 1 C2 
    2082 40 12.0599 13.0265 -42.2991 273 " " " " A 43 0 0 "TYR " " N  " " " 7 0 1 C2 
    2083 14 11.4728 14.2535 -41.7638 273 " " " " A 2 0 0 "TYR " " CA " " " 6 0 1 C2 
    2084 14 12.4224 15.1481 -41.0557 273 " " " " A 2 0 0 "TYR " " C  " " " 6 0 1 C2 
    2085 23 13.2875 14.6403 -40.374 273 " " " " A 70 0 0 "TYR " " O  " " " 8 0 1 C2 
    2086 14 10.1888 13.9922 -40.9154 273 " " " " A 2 0 0 "TYR " " CB " " " 6 0 1 C2 
    2087 14 9.01535 13.5134 -41.6782 273 " " " " A 2 0 0 "TYR " " CG " " " 6 0 1 C2 
    2088 14 8.63316 12.1637 -41.6535 273 " " " " A 2 0 0 "TYR " " CD1" " " 6 0 1 C2 
    2089 14 8.47123 14.2541 -42.6836 273 " " " " A 2 0 0 "TYR " " CD2" " " 6 0 1 C2 
    2090 14 7.72489 11.6441 -42.6018 273 " " " " A 2 0 0 "TYR " " CE1" " " 6 0 1 C2 
    2091 14 7.68915 13.6599 -43.7692 273 " " " " A 2 0 0 "TYR " " CE2" " " 6 0 1 C2 
    2092 14 7.32816 12.3772 -43.7345 273 " " " " A 2 0 0 "TYR " " CZ " " " 6 0 1 C2 
    2093 23 6.69829 11.7309 -44.7727 273 " " " " A 70 0 0 "TYR " " OH " " " 8 0 1 C2 
    2094 40 12.2049 16.458 -41.2844 274 " " " " A 43 0 0 "ASP " " N  " " " 7 0 1 C2 
    2095 14 12.8336 17.5598 -40.5862 274 " " " " A 2 0 0 "ASP " " CA " " " 6 0 1 C2 
    2096 14 12.4373 17.5889 -39.1376 274 " " " " A 2 0 0 "ASP " " C  " " " 6 0 1 C2 
    2097 23 11.434 16.9857 -38.7417 274 " " " " A 70 0 0 "ASP " " O  " " " 8 0 1 C2 
    2098 14 12.522 18.8518 -41.371 274 " " " " A 2 0 0 "ASP " " CB " " " 6 0 1 C2 
    2099 14 11.3704 19.6472 -40.9471 274 " " " " A 2 0 0 "ASP " " CG " " " 6 0 1 C2 
    2100 23 10.2782 19.5545 -41.6391 274 " " " " A 70 0 0 "ASP " " OD1" " " 8 0 1 C2 
    2101 23 11.4973 20.2911 -39.8519 274 " " " " A 70 0 0 "ASP " " OD2" " " 8 0 1 C2 
    2102 40 13.2072 18.2197 -38.3238 275 " " " " A 43 0 0 "THR " " N  " " " 7 0 1 C2 
    2103 14 12.9668 18.2325 -36.8653 275 " " " " A 2 0 0 "THR " " CA " " " 6 0 1 C2 
    2104 14 11.5923 18.822 -36.3735 275 " " " " A 2 0 0 "THR " " C  " " " 6 0 1 C2 
    2105 23 11.0366 18.2538 -35.4328 275 " " " " A 70 0 0 "THR " " O  " " " 8 0 1 C2 
    2106 14 14.225 18.9576 -36.3164 275 " " " " A 2 0 0 "THR " " CB " " " 6 0 1 C2 
    2107 23 15.4254 18.2412 -36.7793 275 " " " " A 70 0 0 "THR " " OG1" " " 8 0 1 C2 
    2108 14 14.3097 18.872 -34.8394 275 " " " " A 2 0 0 "THR " " CG2" " " 6 0 1 C2 
    2109 40 11.0402 19.8228 -37.0777 276 " " " " A 43 0 0 "GLU " " N  " " " 7 0 1 C2 
    2110 14 9.66014 20.2793 -36.9199 276 " " " " A 2 0 0 "GLU " " CA " " " 6 0 1 C2 
    2111 14 8.6167 19.2293 -37.3173 276 " " " " A 2 0 0 "GLU " " C  " " " 6 0 1 C2 
    2112 23 7.82459 18.8687 -36.4748 276 " " " " A 70 0 0 "GLU " " O  " " " 8 0 1 C2 
    2113 14 9.49017 21.5833 -37.7617 276 " " " " A 2 0 0 "GLU " " CB " " " 6 0 1 C2 
    2114 14 8.24974 22.4164 -37.5651 276 " " " " A 2 0 0 "GLU " " CG " " " 6 0 1 C2 
    2115 14 8.28879 23.6294 -38.4298 276 " " " " A 2 0 0 "GLU " " CD " " " 6 0 1 C2 
    2116 23 9.01644 23.7104 -39.4402 276 " " " " A 70 0 0 "GLU " " OE1" " " 8 0 1 C2 
    2117 23 7.49395 24.5121 -38.1946 276 " " " " A 70 0 0 "GLU " " OE2" " " 8 0 1 C2 
    2118 40 8.59358 18.6197 -38.5711 277 " " " " A 43 0 0 "ALA " " N  " " " 7 0 1 C2 
    2119 14 7.6051 17.6468 -39.0415 277 " " " " A 2 0 0 "ALA " " CA " " " 6 0 1 C2 
    2120 14 7.75448 16.3476 -38.1133 277 " " " " A 2 0 0 "ALA " " C  " " " 6 0 1 C2 
    2121 23 6.75834 15.7192 -37.7803 277 " " " " A 70 0 0 "ALA " " O  " " " 8 0 1 C2 
    2122 14 8.04988 17.2807 -40.4811 277 " " " " A 2 0 0 "ALA " " CB " " " 6 0 1 C2 
    2123 40 9.00437 16.0703 -37.6811 278 " " " " A 43 0 0 "ALA " " N  " " " 7 0 1 C2 
    2124 14 9.27161 14.8685 -36.9095 278 " " " " A 2 0 0 "ALA " " CA " " " 6 0 1 C2 
    2125 14 8.59111 14.9615 -35.5218 278 " " " " A 2 0 0 "ALA " " C  " " " 6 0 1 C2 
    2126 23 7.85729 14.0319 -35.1962 278 " " " " A 70 0 0 "ALA " " O  " " " 8 0 1 C2 
    2127 14 10.8066 14.8227 -36.6279 278 " " " " A 2 0 0 "ALA " " CB " " " 6 0 1 C2 
    2128 40 8.58555 16.088 -34.8265 279 " " " " A 43 0 0 "VAL " " N  " " " 7 0 1 C2 
    2129 14 8.15454 16.1562 -33.4939 279 " " " " A 2 0 0 "VAL " " CA " " " 6 0 1 C2 
    2130 14 6.64523 16.3627 -33.6934 279 " " " " A 2 0 0 "VAL " " C  " " " 6 0 1 C2 
    2131 23 5.80165 15.8107 -32.9372 279 " " " " A 70 0 0 "VAL " " O  " " " 8 0 1 C2 
    2132 14 8.71141 17.2981 -32.7355 279 " " " " A 2 0 0 "VAL " " CB " " " 6 0 1 C2 
    2133 14 8.31222 18.7141 -33.0985 279 " " " " A 2 0 0 "VAL " " CG1" " " 6 0 1 C2 
    2134 14 8.47378 17.0791 -31.2073 279 " " " " A 2 0 0 "VAL " " CG2" " " 6 0 1 C2 
    2135 40 6.17972 17.1289 -34.6947 280 " " " " A 43 0 0 "ARG " " N  " " " 7 0 1 C2 
    2136 14 4.67952 17.3472 -34.9764 280 " " " " A 2 0 0 "ARG " " CA " " " 6 0 1 C2 
    2137 14 3.93422 16.0729 -35.2603 280 " " " " A 2 0 0 "ARG " " C  " " " 6 0 1 C2 
    2138 23 2.76613 15.9902 -34.8762 280 " " " " A 70 0 0 "ARG " " O  " " " 8 0 1 C2 
    2139 14 4.57992 18.4132 -36.0852 280 " " " " A 2 0 0 "ARG " " CB " " " 6 0 1 C2 
    2140 14 3.22053 18.6739 -36.755 280 " " " " A 2 0 0 "ARG " " CG " " " 6 0 1 C2 
    2141 14 3.24684 19.8092 -37.7705 280 " " " " A 2 0 0 "ARG " " CD " " " 6 0 1 C2 
    2142 40 3.65704 19.3188 -39.1685 280 " " " " A 43 0 0 "ARG " " NE " " " 7 0 1 C2 
    2143 14 4.79528 19.5776 -39.8049 280 " " " " A 2 0 0 "ARG " " CZ " " " 6 0 1 C2 
    2144 40 5.01298 19.0975 -41.0396 280 " " " " A 43 0 0 "ARG " " NH1" " " 7 0 1 C2 
    2145 40 5.58501 20.4632 -39.2559 280 " " " " A 43 0 0 "ARG " " NH2" " " 7 0 1 C2 
    2146 40 4.56021 15.1354 -35.9656 281 " " " " A 43 0 0 "ARG " " N  " " " 7 0 1 C2 
    2147 14 4.19996 13.7843 -36.2803 281 " " " " A 2 0 0 "ARG " " CA " " " 6 0 1 C2 
    2148 14 3.99021 12.9646 -35.0016 281 " " " " A 2 0 0 "ARG " " C  " " " 6 0 1 C2 
    2149 23 2.89615 12.3953 -34.7661 281 " " " " A 70 0 0 "ARG " " O  " " " 8 0 1 C2 
    2150 14 5.17152 13.0788 -37.2363 281 " " " " A 2 0 0 "ARG " " CB " " " 6 0 1 C2 
    2151 14 4.80655 13.5352 -38.7205 281 " " " " A 2 0 0 "ARG " " CG " " " 6 0 1 C2 
    2152 14 5.78041 12.8947 -39.7543 281 " " " " A 2 0 0 "ARG " " CD " " " 6 0 1 C2 
    2153 40 5.16405 12.6403 -41.021 281 " " " " A 43 0 0 "ARG " " NE " " " 7 0 1 C2 
    2154 14 4.80259 11.4217 -41.487 281 " " " " A 2 0 0 "ARG " " CZ " " " 6 0 1 C2 
    2155 40 4.1271 11.3264 -42.7159 281 " " " " A 43 0 0 "ARG " " NH1" " " 7 0 1 C2 
    2156 40 4.97166 10.31 -40.7627 281 " " " " A 43 0 0 "ARG " " NH2" " " 7 0 1 C2 
    2157 40 5.08534 12.9415 -34.2256 282 " " " " A 43 0 0 "THR " " N  " " " 7 0 1 C2 
    2158 14 5.12347 12.3709 -32.8989 282 " " " " A 2 0 0 "THR " " CA " " " 6 0 1 C2 
    2159 14 3.99191 12.9688 -31.991 282 " " " " A 2 0 0 "THR " " C  " " " 6 0 1 C2 
    2160 23 3.35037 12.2313 -31.2811 282 " " " " A 70 0 0 "THR " " O  " " " 8 0 1 C2 
    2161 14 6.60302 12.5583 -32.2588 282 " " " " A 2 0 0 "THR " " CB " " " 6 0 1 C2 
    2162 23 7.49275 11.8475 -33.0971 282 " " " " A 70 0 0 "THR " " OG1" " " 8 0 1 C2 
    2163 14 6.94644 12.048 -30.8396 282 " " " " A 2 0 0 "THR " " CG2" " " 6 0 1 C2 
    2164 40 3.54112 14.2688 -32.0923 283 " " " " A 43 0 0 "VAL " " N  " " " 7 0 1 C2 
    2165 14 2.53256 14.8286 -31.1455 283 " " " " A 2 0 0 "VAL " " CA " " " 6 0 1 C2 
    2166 14 1.10896 14.5578 -31.684 283 " " " " A 2 0 0 "VAL " " C  " " " 6 0 1 C2 
    2167 23 0.12356 14.296 -30.9405 283 " " " " A 70 0 0 "VAL " " O  " " " 8 0 1 C2 
    2168 14 2.95871 16.2772 -30.7809 283 " " " " A 2 0 0 "VAL " " CB " " " 6 0 1 C2 
    2169 14 1.99069 17.2418 -30.1565 283 " " " " A 2 0 0 "VAL " " CG1" " " 6 0 1 C2 
    2170 14 4.25416 16.3557 -29.9638 283 " " " " A 2 0 0 "VAL " " CG2" " " 6 0 1 C2 
    2171 40 0.980066 14.4379 -33.0089 284 " " " " A 43 0 0 "MET " " N  " " " 7 0 1 C2 
    2172 14 -0.234858 13.8963 -33.6671 284 " " " " A 2 0 0 "MET " " CA " " " 6 0 1 C2 
    2173 14 -0.521826 12.4039 -33.4077 284 " " " " A 2 0 0 "MET " " C  " " " 6 0 1 C2 
    2174 23 -1.64751 11.9701 -33.2139 284 " " " " A 70 0 0 "MET " " O  " " " 8 0 1 C2 
    2175 14 -0.142984 14.134 -35.1777 284 " " " " A 2 0 0 "MET " " CB " " " 6 0 1 C2 
    2176 14 -0.188875 15.6316 -35.62 284 " " " " A 2 0 0 "MET " " CG " " " 6 0 1 C2 
    2177 52 0.519484 15.7803 -37.3382 284 " " " " A 13 0 0 "MET " " SD " " " 16 0 1 C2 
    2178 14 -0.537872 14.8011 -38.4074 284 " " " " A 2 0 0 "MET " " CE " " " 6 0 1 C2 
    2179 40 0.491182 11.5426 -33.6123 285 " " " " A 43 0 0 "THR " " N  " " " 7 0 1 C2 
    2180 14 0.355154 10.123 -33.3541 285 " " " " A 2 0 0 "THR " " CA " " " 6 0 1 C2 
    2181 14 0.389444 9.70119 -31.8524 285 " " " " A 2 0 0 "THR " " C  " " " 6 0 1 C2 
    2182 23 -0.602634 9.69146 -31.1031 285 " " " " A 70 0 0 "THR " " O  " " " 8 0 1 C2 
    2183 14 1.51246 9.35197 -34.1745 285 " " " " A 2 0 0 "THR " " CB " " " 6 0 1 C2 
    2184 23 2.8029 9.81886 -33.8361 285 " " " " A 70 0 0 "THR " " OG1" " " 8 0 1 C2 
    2185 14 1.31497 9.37664 -35.6921 285 " " " " A 2 0 0 "THR " " CG2" " " 6 0 1 C2 
    2186 40 1.58022 9.3708 -31.3543 286 " " " " A 43 0 0 "SER " " N  " " " 7 0 1 C2 
    2187 14 2.13084 8.99345 -29.9639 286 " " " " A 2 0 0 "SER " " CA " " " 6 0 1 C2 
    2188 14 1.59027 9.88861 -28.8671 286 " " " " A 2 0 0 "SER " " C  " " " 6 0 1 C2 
    2189 23 1.32611 9.45937 -27.7688 286 " " " " A 70 0 0 "SER " " O  " " " 8 0 1 C2 
    2190 14 3.6778 8.70954 -30.081 286 " " " " A 2 0 0 "SER " " CB " " " 6 0 1 C2 
    2191 23 4.4579 9.80765 -30.6641 286 " " " " A 70 0 0 "SER " " OG " " " 8 0 1 C2 
    2192 40 1.26726 11.1573 -29.1581 287 " " " " A 43 0 0 "GLY " " N  " " " 7 0 1 C2 
    2193 14 0.706171 12.1372 -28.21 287 " " " " A 2 0 0 "GLY " " CA " " " 6 0 1 C2 
    2194 14 -0.763512 11.9564 -27.9792 287 " " " " A 2 0 0 "GLY " " C  " " " 6 0 1 C2 
    2195 23 -1.29453 12.4044 -26.9649 287 " " " " A 70 0 0 "GLY " " O  " " " 8 0 1 C2 
    2196 40 -1.54035 11.2429 -28.776 288 " " " " A 43 0 0 "ARG " " N  " " " 7 0 1 C2 
    2197 14 -2.92552 10.7286 -28.4608 288 " " " " A 2 0 0 "ARG " " CA " " " 6 0 1 C2 
    2198 14 -2.71635 9.54168 -27.4782 288 " " " " A 2 0 0 "ARG " " C  " " " 6 0 1 C2 
    2199 23 -3.45255 9.39829 -26.51 288 " " " " A 70 0 0 "ARG " " O  " " " 8 0 1 C2 
    2200 14 -3.60521 10.0984 -29.6859 288 " " " " A 2 0 0 "ARG " " CB " " " 6 0 1 C2 
    2201 14 -4.08322 11.1663 -30.5826 288 " " " " A 2 0 0 "ARG " " CG " " " 6 0 1 C2 
    2202 14 -4.65566 10.6161 -31.9072 288 " " " " A 2 0 0 "ARG " " CD " " " 6 0 1 C2 
    2203 40 -5.61563 11.5321 -32.654 288 " " " " A 43 0 0 "ARG " " NE " " " 7 0 1 C2 
    2204 14 -5.33293 12.6342 -33.4377 288 " " " " A 2 0 0 "ARG " " CZ " " " 6 0 1 C2 
    2205 40 -6.34164 13.3706 -33.7891 288 " " " " A 43 0 0 "ARG " " NH1" " " 7 0 1 C2 
    2206 40 -4.05663 12.8325 -33.8298 288 " " " " A 43 0 0 "ARG " " NH2" " " 7 0 1 C2 
    2207 40 -1.71782 8.62583 -27.7027 289 " " " " A 43 0 0 "THR " " N  " " " 7 0 1 C2 
    2208 14 -1.73369 7.34204 -27.1133 289 " " " " A 2 0 0 "THR " " CA " " " 6 0 1 C2 
    2209 14 -1.3474 7.48406 -25.662 289 " " " " A 2 0 0 "THR " " C  " " " 6 0 1 C2 
    2210 23 -1.98598 6.85449 -24.8656 289 " " " " A 70 0 0 "THR " " O  " " " 8 0 1 C2 
    2211 14 -0.670528 6.48395 -27.9114 289 " " " " A 2 0 0 "THR " " CB " " " 6 0 1 C2 
    2212 23 -0.967472 6.808 -29.2909 289 " " " " A 70 0 0 "THR " " OG1" " " 8 0 1 C2 
    2213 14 -0.626791 4.95841 -27.6365 289 " " " " A 2 0 0 "THR " " CG2" " " 6 0 1 C2 
    2214 40 -0.337587 8.3703 -25.27 290 " " " " A 43 0 0 "VAL " " N  " " " 7 0 1 C2 
    2215 14 -0.104445 8.88909 -23.957 290 " " " " A 2 0 0 "VAL " " CA " " " 6 0 1 C2 
    2216 14 -1.28496 9.49257 -23.2442 290 " " " " A 2 0 0 "VAL " " C  " " " 6 0 1 C2 
    2217 23 -1.56136 9.08326 -22.1002 290 " " " " A 70 0 0 "VAL " " O  " " " 8 0 1 C2 
    2218 14 1.1662 9.82182 -23.7585 290 " " " " A 2 0 0 "VAL " " CB " " " 6 0 1 C2 
    2219 14 2.46969 9.14576 -24.2686 290 " " " " A 2 0 0 "VAL " " CG1" " " 6 0 1 C2 
    2220 14 1.05662 11.2358 -24.3988 290 " " " " A 2 0 0 "VAL " " CG2" " " 6 0 1 C2 
    2221 40 -2.04684 10.4773 -23.7354 291 " " " " A 43 0 0 "VAL " " N  " " " 7 0 1 C2 
    2222 14 -3.13468 11.1442 -22.9283 291 " " " " A 2 0 0 "VAL " " CA " " " 6 0 1 C2 
    2223 14 -4.32461 10.1969 -22.6924 291 " " " " A 2 0 0 "VAL " " C  " " " 6 0 1 C2 
    2224 23 -4.98478 10.3139 -21.6945 291 " " " " A 70 0 0 "VAL " " O  " " " 8 0 1 C2 
    2225 14 -3.68223 12.3877 -23.7744 291 " " " " A 2 0 0 "VAL " " CB " " " 6 0 1 C2 
    2226 14 -2.63282 13.4545 -23.9075 291 " " " " A 2 0 0 "VAL " " CG1" " " 6 0 1 C2 
    2227 14 -4.28146 12.0198 -25.1369 291 " " " " A 2 0 0 "VAL " " CG2" " " 6 0 1 C2 
    2228 40 -4.56822 9.17046 -23.5722 292 " " " " A 43 0 0 "PHE " " N  " " " 7 0 1 C2 
    2229 14 -5.52118 8.06875 -23.4952 292 " " " " A 2 0 0 "PHE " " CA " " " 6 0 1 C2 
    2230 14 -5.08931 7.05532 -22.4081 292 " " " " A 2 0 0 "PHE " " C  " " " 6 0 1 C2 
    2231 23 -6.00789 6.63373 -21.7148 292 " " " " A 70 0 0 "PHE " " O  " " " 8 0 1 C2 
    2232 14 -5.5816 7.39909 -24.8787 292 " " " " A 2 0 0 "PHE " " CB " " " 6 0 1 C2 
    2233 14 -6.5076 6.23244 -25.1104 292 " " " " A 2 0 0 "PHE " " CG " " " 6 0 1 C2 
    2234 14 -7.83429 6.18976 -24.6482 292 " " " " A 2 0 0 "PHE " " CD1" " " 6 0 1 C2 
    2235 14 -6.01102 5.17298 -25.9461 292 " " " " A 2 0 0 "PHE " " CD2" " " 6 0 1 C2 
    2236 14 -8.61445 5.04014 -24.922 292 " " " " A 2 0 0 "PHE " " CE1" " " 6 0 1 C2 
    2237 14 -6.8435 4.12585 -26.2645 292 " " " " A 2 0 0 "PHE " " CE2" " " 6 0 1 C2 
    2238 14 -8.18056 4.08374 -25.8958 292 " " " " A 2 0 0 "PHE " " CZ " " " 6 0 1 C2 
    2239 40 -3.84515 6.65038 -22.3274 293 " " " " A 43 0 0 "SER " " N  " " " 7 0 1 C2 
    2240 14 -3.39356 5.67978 -21.363 293 " " " " A 2 0 0 "SER " " CA " " " 6 0 1 C2 
    2241 14 -3.42486 6.22215 -19.9319 293 " " " " A 2 0 0 "SER " " C  " " " 6 0 1 C2 
    2242 23 -3.58888 5.48278 -18.9428 293 " " " " A 70 0 0 "SER " " O  " " " 8 0 1 C2 
    2243 14 -1.92585 5.36515 -21.7053 293 " " " " A 2 0 0 "SER " " CB " " " 6 0 1 C2 
    2244 23 -1.66907 4.70529 -22.9275 293 " " " " A 70 0 0 "SER " " OG " " " 8 0 1 C2 
    2245 40 -3.54724 7.52883 -19.7413 294 " " " " A 43 0 0 "ALA " " N  " " " 7 0 1 C2 
    2246 14 -3.71736 8.06506 -18.389 294 " " " " A 2 0 0 "ALA " " CA " " " 6 0 1 C2 
    2247 14 -5.12527 8.1091 -17.8465 294 " " " " A 2 0 0 "ALA " " C  " " " 6 0 1 C2 
    2248 23 -5.35458 8.03213 -16.6582 294 " " " " A 70 0 0 "ALA " " O  " " " 8 0 1 C2 
    2249 14 -3.20368 9.45882 -18.4726 294 " " " " A 2 0 0 "ALA " " CB " " " 6 0 1 C2 
    2250 40 -6.14009 8.11528 -18.7914 295 " " " " A 43 0 0 "VAL " " N  " " " 7 0 1 C2 
    2251 14 -7.53214 8.09735 -18.4248 295 " " " " A 2 0 0 "VAL " " CA " " " 6 0 1 C2 
    2252 14 -7.86415 6.64145 -17.8822 295 " " " " A 2 0 0 "VAL " " C  " " " 6 0 1 C2 
    2253 23 -8.75701 6.51018 -17.0691 295 " " " " A 70 0 0 "VAL " " O  " " " 8 0 1 C2 
    2254 14 -8.45064 8.37968 -19.7416 295 " " " " A 2 0 0 "VAL " " CB " " " 6 0 1 C2 
    2255 14 -9.91434 8.69612 -19.3206 295 " " " " A 2 0 0 "VAL " " CG1" " " 6 0 1 C2 
    2256 14 -7.84718 9.51863 -20.6355 295 " " " " A 2 0 0 "VAL " " CG2" " " 6 0 1 C2 
    2257 40 -7.17237 5.64153 -18.4311 296 " " " " A 43 0 0 "ILE " " N  " " " 7 0 1 C2 
    2258 14 -7.46008 4.2157 -18.0753 296 " " " " A 2 0 0 "ILE " " CA " " " 6 0 1 C2 
    2259 14 -6.92006 3.98198 -16.5859 296 " " " " A 2 0 0 "ILE " " C  " " " 6 0 1 C2 
    2260 23 -7.55204 3.24272 -15.8773 296 " " " " A 70 0 0 "ILE " " O  " " " 8 0 1 C2 
    2261 14 -6.82062 3.1902 -18.9971 296 " " " " A 2 0 0 "ILE " " CB " " " 6 0 1 C2 
    2262 14 -7.19968 3.33196 -20.4569 296 " " " " A 2 0 0 "ILE " " CG1" " " 6 0 1 C2 
    2263 14 -7.20742 1.77377 -18.5661 296 " " " " A 2 0 0 "ILE " " CG2" " " 6 0 1 C2 
    2264 14 -6.33584 2.6948 -21.4204 296 " " " " A 2 0 0 "ILE " " CD1" " " 6 0 1 C2 
    2265 40 -5.79095 4.55515 -16.1604 297 " " " " A 43 0 0 "ILE " " N  " " " 7 0 1 C2 
    2266 14 -5.27728 4.42796 -14.8121 297 " " " " A 2 0 0 "ILE " " CA " " " 6 0 1 C2 
    2267 14 -5.97273 5.44366 -13.8909 297 " " " " A 2 0 0 "ILE " " C  " " " 6 0 1 C2 
    2268 23 -6.18182 5.16406 -12.7337 297 " " " " A 70 0 0 "ILE " " O  " " " 8 0 1 C2 
    2269 14 -3.77061 4.724 -14.9282 297 " " " " A 2 0 0 "ILE " " CB " " " 6 0 1 C2 
    2270 14 -3.07796 3.50682 -15.7209 297 " " " " A 2 0 0 "ILE " " CG1" " " 6 0 1 C2 
    2271 14 -3.13661 4.92222 -13.52 297 " " " " A 2 0 0 "ILE " " CG2" " " 6 0 1 C2 
    2272 14 -1.69208 3.6487 -16.2177 297 " " " " A 2 0 0 "ILE " " CD1" " " 6 0 1 C2 
    2273 40 -6.44048 6.60229 -14.3875 298 " " " " A 43 0 0 "VAL " " N  " " " 7 0 1 C2 
    2274 14 -7.43489 7.44964 -13.6882 298 " " " " A 2 0 0 "VAL " " CA " " " 6 0 1 C2 
    2275 14 -8.66041 6.63091 -13.3475 298 " " " " A 2 0 0 "VAL " " C  " " " 6 0 1 C2 
    2276 23 -9.13815 6.56729 -12.2035 298 " " " " A 70 0 0 "VAL " " O  " " " 8 0 1 C2 
    2277 14 -7.61343 8.72106 -14.4911 298 " " " " A 2 0 0 "VAL " " CB " " " 6 0 1 C2 
    2278 14 -8.78437 9.57526 -13.9503 298 " " " " A 2 0 0 "VAL " " CG1" " " 6 0 1 C2 
    2279 14 -6.3498 9.54609 -14.3773 298 " " " " A 2 0 0 "VAL " " CG2" " " 6 0 1 C2 
    2280 40 -9.24771 6.00668 -14.3916 299 " " " " A 43 0 0 "ALA " " N  " " " 7 0 1 C2 
    2281 14 -10.4102 5.15997 -14.2868 299 " " " " A 2 0 0 "ALA " " CA " " " 6 0 1 C2 
    2282 14 -10.2806 3.97824 -13.3177 299 " " " " A 2 0 0 "ALA " " C  " " " 6 0 1 C2 
    2283 23 -11.2225 3.51855 -12.7089 299 " " " " A 70 0 0 "ALA " " O  " " " 8 0 1 C2 
    2284 14 -10.8954 4.70865 -15.6767 299 " " " " A 2 0 0 "ALA " " CB " " " 6 0 1 C2 
    2285 40 -9.06862 3.54253 -13.0289 300 " " " " A 43 0 0 "SER " " N  " " " 7 0 1 C2 
    2286 14 -8.60227 2.4619 -12.0893 300 " " " " A 2 0 0 "SER " " CA " " " 6 0 1 C2 
    2287 14 -8.09729 3.0049 -10.7166 300 " " " " A 2 0 0 "SER " " C  " " " 6 0 1 C2 
    2288 23 -7.4598 2.30668 -9.94781 300 " " " " A 70 0 0 "SER " " O  " " " 8 0 1 C2 
    2289 14 -7.41392 1.70728 -12.7407 300 " " " " A 2 0 0 "SER " " CB " " " 6 0 1 C2 
    2290 23 -7.75742 1.2993 -14.052 300 " " " " A 70 0 0 "SER " " OG " " " 8 0 1 C2 
    2291 40 -8.23199 4.32749 -10.4511 301 " " " " A 43 0 0 "SER " " N  " " " 7 0 1 C2 
    2292 14 -7.83146 5.0001 -9.21249 301 " " " " A 2 0 0 "SER " " CA " " " 6 0 1 C2 
    2293 14 -9.09089 5.58299 -8.58442 301 " " " " A 2 0 0 "SER " " C  " " " 6 0 1 C2 
    2294 23 -9.32946 5.3464 -7.43902 301 " " " " A 70 0 0 "SER " " O  " " " 8 0 1 C2 
    2295 14 -6.82331 6.07864 -9.61478 301 " " " " A 2 0 0 "SER " " CB " " " 6 0 1 C2 
    2296 23 -5.55318 5.7652 -10.1708 301 " " " " A 70 0 0 "SER " " OG " " " 8 0 1 C2 
    2297 40 -9.93497 6.27203 -9.39858 302 " " " " A 43 0 0 "VAL " " N  " " " 7 0 1 C2 
    2298 14 -11.1994 6.91807 -8.99083 302 " " " " A 2 0 0 "VAL " " CA " " " 6 0 1 C2 
    2299 14 -12.1228 5.96992 -8.16889 302 " " " " A 2 0 0 "VAL " " C  " " " 6 0 1 C2 
    2300 23 -12.6895 6.4511 -7.22338 302 " " " " A 70 0 0 "VAL " " O  " " " 8 0 1 C2 
    2301 14 -11.8851 7.78336 -10.0738 302 " " " " A 2 0 0 "VAL " " CB " " " 6 0 1 C2 
    2302 14 -11.0232 9.01889 -10.421 302 " " " " A 2 0 0 "VAL " " CG1" " " 6 0 1 C2 
    2303 14 -12.3991 7.09443 -11.372 302 " " " " A 2 0 0 "VAL " " CG2" " " 6 0 1 C2 
    2304 40 -12.2321 4.62415 -8.40434 303 " " " " A 43 0 0 "PRO " " N  " " " 7 0 1 C2 
    2305 14 -12.9175 3.72493 -7.4509 303 " " " " A 2 0 0 "PRO " " CA " " " 6 0 1 C2 
    2306 14 -12.3886 3.72299 -6.0185 303 " " " " A 2 0 0 "PRO " " C  " " " 6 0 1 C2 
    2307 23 -13.1213 3.26916 -5.12371 303 " " " " A 70 0 0 "PRO " " O  " " " 8 0 1 C2 
    2308 14 -13.0054 2.36396 -8.09103 303 " " " " A 2 0 0 "PRO " " CB " " " 6 0 1 C2 
    2309 14 -11.9985 2.36248 -9.26044 303 " " " " A 2 0 0 "PRO " " CG " " " 6 0 1 C2 
    2310 14 -11.7654 3.82263 -9.57094 303 " " " " A 2 0 0 "PRO " " CD " " " 6 0 1 C2 
    2311 40 -11.1178 4.1447 -5.76765 304 " " " " A 43 0 0 "LEU " " N  " " " 7 0 1 C2 
    2312 14 -10.6966 4.0307 -4.35608 304 " " " " A 2 0 0 "LEU " " CA " " " 6 0 1 C2 
    2313 14 -11.4436 5.15409 -3.54429 304 " " " " A 2 0 0 "LEU " " C  " " " 6 0 1 C2 
    2314 23 -11.7437 4.86165 -2.41432 304 " " " " A 70 0 0 "LEU " " O  " " " 8 0 1 C2 
    2315 14 -9.20717 4.18028 -4.29634 304 " " " " A 2 0 0 "LEU " " CB " " " 6 0 1 C2 
    2316 14 -8.36112 3.04157 -4.97517 304 " " " " A 2 0 0 "LEU " " CG " " " 6 0 1 C2 
    2317 14 -6.88028 3.34872 -4.9764 304 " " " " A 2 0 0 "LEU " " CD1" " " 6 0 1 C2 
    2318 14 -8.63048 1.66403 -4.42573 304 " " " " A 2 0 0 "LEU " " CD2" " " 6 0 1 C2 
    2319 40 -11.9011 6.22284 -4.16154 305 " " " " A 43 0 0 "LEU " " N  " " " 7 0 1 C2 
    2320 14 -12.641 7.29594 -3.5596 305 " " " " A 2 0 0 "LEU " " CA " " " 6 0 1 C2 
    2321 14 -14.1382 6.87743 -3.25994 305 " " " " A 2 0 0 "LEU " " C  " " " 6 0 1 C2 
    2322 23 -14.909 7.78049 -2.93357 305 " " " " A 70 0 0 "LEU " " O  " " " 8 0 1 C2 
    2323 14 -12.7128 8.45855 -4.58677 305 " " " " A 2 0 0 "LEU " " CB " " " 6 0 1 C2 
    2324 14 -11.3958 9.16137 -5.01057 305 " " " " A 2 0 0 "LEU " " CG " " " 6 0 1 C2 
    2325 14 -11.6006 9.96253 -6.27363 305 " " " " A 2 0 0 "LEU " " CD1" " " 6 0 1 C2 
    2326 14 -10.7933 10.1034 -3.95982 305 " " " " A 2 0 0 "LEU " " CD2" " " 6 0 1 C2 
    2327 40 -14.4105 5.57134 -3.28436 306 " " " " A 43 0 0 "LEU " " N  " " " 7 0 1 C2 
    2328 14 -15.6647 4.97904 -2.82487 306 " " " " A 2 0 0 "LEU " " CA " " " 6 0 1 C2 
    2329 14 -15.5297 4.33814 -1.44149 306 " " " " A 2 0 0 "LEU " " C  " " " 6 0 1 C2 
    2330 23 -16.5355 4.25965 -0.743729 306 " " " " A 70 0 0 "LEU " " O  " " " 8 0 1 C2 
    2331 14 -16.1942 4.02744 -3.96773 306 " " " " A 2 0 0 "LEU " " CB " " " 6 0 1 C2 
    2332 14 -17.6661 3.59974 -3.8343 306 " " " " A 2 0 0 "LEU " " CG " " " 6 0 1 C2 
    2333 14 -18.5562 4.07368 -4.98125 306 " " " " A 2 0 0 "LEU " " CD1" " " 6 0 1 C2 
    2334 14 -17.673 2.16652 -3.37213 306 " " " " A 2 0 0 "LEU " " CD2" " " 6 0 1 C2 
    2335 40 -14.3144 4.06204 -1.04346 307 " " " " A 43 0 0 "PHE " " N  " " " 7 0 1 C2 
    2336 14 -14.0392 3.52913 0.268717 307 " " " " A 2 0 0 "PHE " " CA " " " 6 0 1 C2 
    2337 14 -13.9453 4.6724 1.2977 307 " " " " A 2 0 0 "PHE " " C  " " " 6 0 1 C2 
    2338 23 -13.3332 5.67405 0.967813 307 " " " " A 70 0 0 "PHE " " O  " " " 8 0 1 C2 
    2339 14 -12.7948 2.62178 0.338363 307 " " " " A 2 0 0 "PHE " " CB " " " 6 0 1 C2 
    2340 14 -12.858 1.31521 -0.532509 307 " " " " A 2 0 0 "PHE " " CG " " " 6 0 1 C2 
    2341 14 -12.7131 1.36018 -1.95385 307 " " " " A 2 0 0 "PHE " " CD1" " " 6 0 1 C2 
    2342 14 -13.1159 0.011305 0.0543565 307 " " " " A 2 0 0 "PHE " " CD2" " " 6 0 1 C2 
    2343 14 -12.6582 0.206591 -2.68123 307 " " " " A 2 0 0 "PHE " " CE1" " " 6 0 1 C2 
    2344 14 -13.22 -1.1111 -0.732205 307 " " " " A 2 0 0 "PHE " " CE2" " " 6 0 1 C2 
    2345 14 -13.0269 -1.00786 -2.14518 307 " " " " A 2 0 0 "PHE " " CZ " " " 6 0 1 C2 
    2346 40 -14.5498 4.54701 2.48903 308 " " " " A 43 0 0 "PRO " " N  " " " 7 0 1 C2 
    2347 14 -14.5711 5.66184 3.50627 308 " " " " A 2 0 0 "PRO " " CA " " " 6 0 1 C2 
    2348 14 -13.2952 5.63398 4.2647 308 " " " " A 2 0 0 "PRO " " C  " " " 6 0 1 C2 
    2349 23 -13.0264 6.6221 4.98084 308 " " " " A 70 0 0 "PRO " " O  " " " 8 0 1 C2 
    2350 14 -15.7489 5.44409 4.43998 308 " " " " A 2 0 0 "PRO " " CB " " " 6 0 1 C2 
    2351 14 -15.8152 3.83449 4.43158 308 " " " " A 2 0 0 "PRO " " CG " " " 6 0 1 C2 
    2352 14 -15.3793 3.43361 3.03511 308 " " " " A 2 0 0 "PRO " " CD " " " 6 0 1 C2 
    2353 40 -12.362 4.67512 4.09366 309 " " " " A 43 0 0 "GLN " " N  " " " 7 0 1 C2 
    2354 14 -11.0144 4.82536 4.70927 309 " " " " A 2 0 0 "GLN " " CA " " " 6 0 1 C2 
    2355 14 -10.1045 5.69135 3.83847 309 " " " " A 2 0 0 "GLN " " C  " " " 6 0 1 C2 
    2356 23 -9.97174 5.49248 2.63335 309 " " " " A 70 0 0 "GLN " " O  " " " 8 0 1 C2 
    2357 14 -10.4043 3.38144 4.90002 309 " " " " A 2 0 0 "GLN " " CB " " " 6 0 1 C2 
    2358 14 -11.1773 2.42746 5.87772 309 " " " " A 2 0 0 "GLN " " CG " " " 6 0 1 C2 
    2359 14 -12.5053 1.84292 5.36498 309 " " " " A 2 0 0 "GLN " " CD " " " 6 0 1 C2 
    2360 23 -12.6943 1.51255 4.2542 309 " " " " A 70 0 0 "GLN " " OE1" " " 8 0 1 C2 
    2361 40 -13.4865 1.67451 6.28016 309 " " " " A 43 0 0 "GLN " " NE2" " " 7 0 1 C2 
    2362 40 -9.6027 6.69685 4.54421 310 " " " " A 43 0 0 "GLY " " N  " " " 7 0 1 C2 
    2363 14 -8.85584 7.85788 4.07517 310 " " " " A 2 0 0 "GLY " " CA " " " 6 0 1 C2 
    2364 14 -7.60228 7.53036 3.39719 310 " " " " A 2 0 0 "GLY " " C  " " " 6 0 1 C2 
    2365 23 -7.26126 8.21806 2.41943 310 " " " " A 70 0 0 "GLY " " O  " " " 8 0 1 C2 
    2366 40 -6.90497 6.44864 3.75918 311 " " " " A 43 0 0 "PHE " " N  " " " 7 0 1 C2 
    2367 14 -5.5992 6.0742 3.25698 311 " " " " A 2 0 0 "PHE " " CA " " " 6 0 1 C2 
    2368 14 -5.68791 5.73487 1.71532 311 " " " " A 2 0 0 "PHE " " C  " " " 6 0 1 C2 
    2369 23 -4.73068 5.89904 1.06047 311 " " " " A 70 0 0 "PHE " " O  " " " 8 0 1 C2 
    2370 14 -4.91569 4.85169 4.03268 311 " " " " A 2 0 0 "PHE " " CB " " " 6 0 1 C2 
    2371 14 -5.44416 3.46337 3.90021 311 " " " " A 2 0 0 "PHE " " CG " " " 6 0 1 C2 
    2372 14 -6.63655 3.05835 4.58004 311 " " " " A 2 0 0 "PHE " " CD1" " " 6 0 1 C2 
    2373 14 -4.71062 2.50233 3.1744 311 " " " " A 2 0 0 "PHE " " CD2" " " 6 0 1 C2 
    2374 14 -7.08132 1.70395 4.56971 311 " " " " A 2 0 0 "PHE " " CE1" " " 6 0 1 C2 
    2375 14 -5.21988 1.15731 3.07981 311 " " " " A 2 0 0 "PHE " " CE2" " " 6 0 1 C2 
    2376 14 -6.41212 0.742951 3.75913 311 " " " " A 2 0 0 "PHE " " CZ " " " 6 0 1 C2 
    2377 40 -6.84283 5.22932 1.27015 312 " " " " A 43 0 0 "LEU " " N  " " " 7 0 1 C2 
    2378 14 -7.16675 4.78825 -0.132031 312 " " " " A 2 0 0 "LEU " " CA " " " 6 0 1 C2 
    2379 14 -7.55904 5.98328 -0.952131 312 " " " " A 2 0 0 "LEU " " C  " " " 6 0 1 C2 
    2380 23 -7.15876 5.97606 -2.10533 312 " " " " A 70 0 0 "LEU " " O  " " " 8 0 1 C2 
    2381 14 -8.35229 3.82368 0.0131335 312 " " " " A 2 0 0 "LEU " " CB " " " 6 0 1 C2 
    2382 14 -8.01858 2.44731 0.740278 312 " " " " A 2 0 0 "LEU " " CG " " " 6 0 1 C2 
    2383 14 -9.19601 1.49246 0.818175 312 " " " " A 2 0 0 "LEU " " CD1" " " 6 0 1 C2 
    2384 14 -6.71826 1.72729 0.138646 312 " " " " A 2 0 0 "LEU " " CD2" " " 6 0 1 C2 
    2385 40 -8.27712 6.94914 -0.372814 313 " " " " A 43 0 0 "LYS " " N  " " " 7 0 1 C2 
    2386 14 -8.42738 8.27974 -0.966393 313 " " " " A 2 0 0 "LYS " " CA " " " 6 0 1 C2 
    2387 14 -7.05532 8.8743 -1.2565 313 " " " " A 2 0 0 "LYS " " C  " " " 6 0 1 C2 
    2388 23 -6.82495 9.34798 -2.34731 313 " " " " A 70 0 0 "LYS " " O  " " " 8 0 1 C2 
    2389 14 -9.36914 9.20421 -0.243312 313 " " " " A 2 0 0 "LYS " " CB " " " 6 0 1 C2 
    2390 14 -10.8005 8.50261 -0.128139 313 " " " " A 2 0 0 "LYS " " CG " " " 6 0 1 C2 
    2391 14 -11.9874 9.53434 0.104048 313 " " " " A 2 0 0 "LYS " " CD " " " 6 0 1 C2 
    2392 14 -13.2903 8.68221 0.157685 313 " " " " A 2 0 0 "LYS " " CE " " " 6 0 1 C2 
    2393 40 -14.4576 9.49307 0.273058 313 " " " " A 43 0 0 "LYS " " NZ " " " 7 0 1 C2 
    2394 40 -6.26526 8.87162 -0.204587 314 " " " " A 43 0 0 "SER " " N  " " " 7 0 1 C2 
    2395 14 -4.97921 9.58241 -0.256552 314 " " " " A 2 0 0 "SER " " CA " " " 6 0 1 C2 
    2396 14 -4.01231 8.99266 -1.29712 314 " " " " A 2 0 0 "SER " " C  " " " 6 0 1 C2 
    2397 23 -3.36587 9.75236 -2.01631 314 " " " " A 70 0 0 "SER " " O  " " " 8 0 1 C2 
    2398 14 -4.42605 9.58207 1.14289 314 " " " " A 2 0 0 "SER " " CB " " " 6 0 1 C2 
    2399 23 -5.08474 10.3107 2.19808 314 " " " " A 70 0 0 "SER " " OG " " " 8 0 1 C2 
    2400 40 -3.98887 7.66662 -1.37782 315 " " " " A 43 0 0 "ILE " " N  " " " 7 0 1 C2 
    2401 14 -3.44739 7.02872 -2.56767 315 " " " " A 2 0 0 "ILE " " CA " " " 6 0 1 C2 
    2402 14 -3.87385 7.56049 -4.00677 315 " " " " A 2 0 0 "ILE " " C  " " " 6 0 1 C2 
    2403 23 -3.03713 7.65812 -4.88725 315 " " " " A 70 0 0 "ILE " " O  " " " 8 0 1 C2 
    2404 14 -3.40297 5.48719 -2.46002 315 " " " " A 2 0 0 "ILE " " CB " " " 6 0 1 C2 
    2405 14 -2.54277 5.07153 -1.23817 315 " " " " A 2 0 0 "ILE " " CG1" " " 6 0 1 C2 
    2406 14 -3.00736 4.68024 -3.67702 315 " " " " A 2 0 0 "ILE " " CG2" " " 6 0 1 C2 
    2407 14 -2.76776 3.60936 -0.89944 315 " " " " A 2 0 0 "ILE " " CD1" " " 6 0 1 C2 
    2408 40 -5.12753 8.01022 -4.21979 316 " " " " A 43 0 0 "THR " " N  " " " 7 0 1 C2 
    2409 14 -5.52298 8.54829 -5.5325 316 " " " " A 2 0 0 "THR " " CA " " " 6 0 1 C2 
    2410 14 -4.99566 9.9693 -5.77469 316 " " " " A 2 0 0 "THR " " C  " " " 6 0 1 C2 
    2411 23 -4.72063 10.325 -6.94696 316 " " " " A 70 0 0 "THR " " O  " " " 8 0 1 C2 
    2412 14 -7.02563 8.5419 -5.56627 316 " " " " A 2 0 0 "THR " " CB " " " 6 0 1 C2 
    2413 23 -7.61161 9.57023 -4.84274 316 " " " " A 70 0 0 "THR " " OG1" " " 8 0 1 C2 
    2414 14 -7.66078 7.22589 -5.23178 316 " " " " A 2 0 0 "THR " " CG2" " " 6 0 1 C2 
    2415 40 -4.56765 10.6851 -4.74401 317 " " " " A 43 0 0 "TYR " " N  " " " 7 0 1 C2 
    2416 14 -4.05664 11.9939 -4.93717 317 " " " " A 2 0 0 "TYR " " CA " " " 6 0 1 C2 
    2417 14 -2.60342 11.8548 -5.43713 317 " " " " A 2 0 0 "TYR " " C  " " " 6 0 1 C2 
    2418 23 -2.03953 12.8347 -5.98825 317 " " " " A 70 0 0 "TYR " " O  " " " 8 0 1 C2 
    2419 14 -3.99586 12.7197 -3.62346 317 " " " " A 2 0 0 "TYR " " CB " " " 6 0 1 C2 
    2420 14 -5.29408 12.9205 -2.80429 317 " " " " A 2 0 0 "TYR " " CG " " " 6 0 1 C2 
    2421 14 -6.58223 12.6295 -3.38083 317 " " " " A 2 0 0 "TYR " " CD1" " " 6 0 1 C2 
    2422 14 -5.12162 13.2231 -1.42779 317 " " " " A 2 0 0 "TYR " " CD2" " " 6 0 1 C2 
    2423 14 -7.70715 12.6712 -2.48039 317 " " " " A 2 0 0 "TYR " " CE1" " " 6 0 1 C2 
    2424 14 -6.24419 13.3088 -0.589025 317 " " " " A 2 0 0 "TYR " " CE2" " " 6 0 1 C2 
    2425 14 -7.5201 13.0625 -1.11513 317 " " " " A 2 0 0 "TYR " " CZ " " " 6 0 1 C2 
    2426 23 -8.65194 13.3866 -0.383966 317 " " " " A 70 0 0 "TYR " " OH " " " 8 0 1 C2 
    2427 40 -2.00368 10.6753 -5.26425 318 " " " " A 43 0 0 "ALA " " N  " " " 7 0 1 C2 
    2428 14 -0.683069 10.2773 -5.6649 318 " " " " A 2 0 0 "ALA " " CA " " " 6 0 1 C2 
    2429 14 -0.697498 9.70952 -7.08916 318 " " " " A 2 0 0 "ALA " " C  " " " 6 0 1 C2 
    2430 23 -0.0964681 10.2814 -7.97445 318 " " " " A 70 0 0 "ALA " " O  " " " 8 0 1 C2 
    2431 14 -0.20541 9.30585 -4.66659 318 " " " " A 2 0 0 "ALA " " CB " " " 6 0 1 C2 
    2432 40 -1.28665 8.52693 -7.33802 319 " " " " A 43 0 0 "ILE " " N  " " " 7 0 1 C2 
    2433 14 -1.26728 7.73801 -8.57873 319 " " " " A 2 0 0 "ILE " " CA " " " 6 0 1 C2 
    2434 14 -1.72783 8.65105 -9.80251 319 " " " " A 2 0 0 "ILE " " C  " " " 6 0 1 C2 
    2435 23 -1.10249 8.62756 -10.8648 319 " " " " A 70 0 0 "ILE " " O  " " " 8 0 1 C2 
    2436 14 -2.02702 6.37235 -8.41073 319 " " " " A 2 0 0 "ILE " " CB " " " 6 0 1 C2 
    2437 14 -1.47223 5.48879 -7.18067 319 " " " " A 2 0 0 "ILE " " CG1" " " 6 0 1 C2 
    2438 14 -2.14577 5.50929 -9.73498 319 " " " " A 2 0 0 "ILE " " CG2" " " 6 0 1 C2 
    2439 14 -2.01326 4.1029 -6.98094 319 " " " " A 2 0 0 "ILE " " CD1" " " 6 0 1 C2 
    2440 40 -2.78922 9.41181 -9.56697 320 " " " " A 43 0 0 "ILE " " N  " " " 7 0 1 C2 
    2441 14 -3.46016 10.2614 -10.5603 320 " " " " A 2 0 0 "ILE " " CA " " " 6 0 1 C2 
    2442 14 -2.65341 11.5478 -10.8067 320 " " " " A 2 0 0 "ILE " " C  " " " 6 0 1 C2 
    2443 23 -2.59555 12.0686 -11.9713 320 " " " " A 70 0 0 "ILE " " O  " " " 8 0 1 C2 
    2444 14 -4.91891 10.6518 -10.1007 320 " " " " A 2 0 0 "ILE " " CB " " " 6 0 1 C2 
    2445 14 -5.83208 9.34199 -9.92399 320 " " " " A 2 0 0 "ILE " " CG1" " " 6 0 1 C2 
    2446 14 -5.56702 11.6788 -11.1551 320 " " " " A 2 0 0 "ILE " " CG2" " " 6 0 1 C2 
    2447 14 -7.26997 9.67552 -9.65002 320 " " " " A 2 0 0 "ILE " " CD1" " " 6 0 1 C2 
    2448 40 -2.0549 12.0991 -9.71875 321 " " " " A 43 0 0 "ALA " " N  " " " 7 0 1 C2 
    2449 14 -1.05974 13.1363 -9.76153 321 " " " " A 2 0 0 "ALA " " CA " " " 6 0 1 C2 
    2450 14 0.169859 12.8374 -10.6524 321 " " " " A 2 0 0 "ALA " " C  " " " 6 0 1 C2 
    2451 23 0.567987 13.7447 -11.4345 321 " " " " A 70 0 0 "ALA " " O  " " " 8 0 1 C2 
    2452 14 -0.49403 13.492 -8.35285 321 " " " " A 2 0 0 "ALA " " CB " " " 6 0 1 C2 
    2453 40 0.602613 11.559 -10.6431 322 " " " " A 43 0 0 "SER " " N  " " " 7 0 1 C2 
    2454 14 1.67886 11.0805 -11.4601 322 " " " " A 2 0 0 "SER " " CA " " " 6 0 1 C2 
    2455 14 1.30034 10.9672 -12.965 322 " " " " A 2 0 0 "SER " " C  " " " 6 0 1 C2 
    2456 23 1.83832 11.7873 -13.7602 322 " " " " A 70 0 0 "SER " " O  " " " 8 0 1 C2 
    2457 14 2.33862 9.79776 -10.8313 322 " " " " A 2 0 0 "SER " " CB " " " 6 0 1 C2 
    2458 23 1.54611 8.60718 -11.0322 322 " " " " A 70 0 0 "SER " " OG " " " 8 0 1 C2 
    2459 40 0.347456 10.1603 -13.3713 323 " " " " A 43 0 0 "VAL " " N  " " " 7 0 1 C2 
    2460 14 -0.13069 10.0106 -14.7788 323 " " " " A 2 0 0 "VAL " " CA " " " 6 0 1 C2 
    2461 14 -0.769102 11.1806 -15.5431 323 " " " " A 2 0 0 "VAL " " C  " " " 6 0 1 C2 
    2462 23 -0.752884 11.1581 -16.8123 323 " " " " A 70 0 0 "VAL " " O  " " " 8 0 1 C2 
    2463 14 -1.10152 8.75684 -14.9518 323 " " " " A 2 0 0 "VAL " " CB " " " 6 0 1 C2 
    2464 14 -0.449141 7.53875 -14.4309 323 " " " " A 2 0 0 "VAL " " CG1" " " 6 0 1 C2 
    2465 14 -2.43987 8.9562 -14.178 323 " " " " A 2 0 0 "VAL " " CG2" " " 6 0 1 C2 
    2466 40 -1.25542 12.2479 -14.8624 324 " " " " A 43 0 0 "MET " " N  " " " 7 0 1 C2 
    2467 14 -1.54669 13.5689 -15.373 324 " " " " A 2 0 0 "MET " " CA " " " 6 0 1 C2 
    2468 14 -0.36278 14.356 -15.9115 324 " " " " A 2 0 0 "MET " " C  " " " 6 0 1 C2 
    2469 23 -0.428757 14.8124 -17.0631 324 " " " " A 70 0 0 "MET " " O  " " " 8 0 1 C2 
    2470 14 -2.39697 14.4589 -14.3593 324 " " " " A 2 0 0 "MET " " CB " " " 6 0 1 C2 
    2471 14 -3.88966 13.9008 -14.209 324 " " " " A 2 0 0 "MET " " CG " " " 6 0 1 C2 
    2472 52 -4.89494 14.8867 -12.9904 324 " " " " A 13 0 0 "MET " " SD " " " 16 0 1 C2 
    2473 14 -3.88901 15.5292 -11.6222 324 " " " " A 2 0 0 "MET " " CE " " " 6 0 1 C2 
    2474 40 0.739466 14.3736 -15.1401 325 " " " " A 43 0 0 "LEU " " N  " " " 7 0 1 C2 
    2475 14 1.79178 15.28 -15.3197 325 " " " " A 2 0 0 "LEU " " CA " " " 6 0 1 C2 
    2476 14 2.72682 14.5638 -16.2977 325 " " " " A 2 0 0 "LEU " " C  " " " 6 0 1 C2 
    2477 23 3.27883 15.1963 -17.2239 325 " " " " A 70 0 0 "LEU " " O  " " " 8 0 1 C2 
    2478 14 2.53812 15.4713 -13.9595 325 " " " " A 2 0 0 "LEU " " CB " " " 6 0 1 C2 
    2479 14 3.81868 16.294 -13.8768 325 " " " " A 2 0 0 "LEU " " CG " " " 6 0 1 C2 
    2480 14 3.64445 17.6524 -14.5375 325 " " " " A 2 0 0 "LEU " " CD1" " " 6 0 1 C2 
    2481 14 4.17204 16.526 -12.4264 325 " " " " A 2 0 0 "LEU " " CD2" " " 6 0 1 C2 
    2482 40 2.84521 13.2115 -16.2364 326 " " " " A 43 0 0 "ALA " " N  " " " 7 0 1 C2 
    2483 14 3.66259 12.4252 -17.1596 326 " " " " A 2 0 0 "ALA " " CA " " " 6 0 1 C2 
    2484 14 3.16435 12.4102 -18.6231 326 " " " " A 2 0 0 "ALA " " C  " " " 6 0 1 C2 
    2485 23 4.03787 12.5177 -19.5488 326 " " " " A 70 0 0 "ALA " " O  " " " 8 0 1 C2 
    2486 14 3.61977 10.9567 -16.6251 326 " " " " A 2 0 0 "ALA " " CB " " " 6 0 1 C2 
    2487 40 1.86523 12.3405 -18.8412 327 " " " " A 43 0 0 "ALA " " N  " " " 7 0 1 C2 
    2488 14 1.35742 12.4445 -20.2015 327 " " " " A 2 0 0 "ALA " " CA " " " 6 0 1 C2 
    2489 14 1.45315 13.862 -20.8074 327 " " " " A 2 0 0 "ALA " " C  " " " 6 0 1 C2 
    2490 23 1.80589 13.9341 -21.9794 327 " " " " A 70 0 0 "ALA " " O  " " " 8 0 1 C2 
    2491 14 -0.156138 12.0593 -20.0626 327 " " " " A 2 0 0 "ALA " " CB " " " 6 0 1 C2 
    2492 40 1.28911 14.9892 -20.0483 328 " " " " A 43 0 0 "ILE " " N  " " " 7 0 1 C2 
    2493 14 1.53905 16.4086 -20.4399 328 " " " " A 2 0 0 "ILE " " CA " " " 6 0 1 C2 
    2494 14 3.04338 16.5567 -20.7384 328 " " " " A 2 0 0 "ILE " " C  " " " 6 0 1 C2 
    2495 23 3.48491 17.2813 -21.6693 328 " " " " A 70 0 0 "ILE " " O  " " " 8 0 1 C2 
    2496 14 1.02442 17.4016 -19.3302 328 " " " " A 2 0 0 "ILE " " CB " " " 6 0 1 C2 
    2497 14 -0.534828 17.3995 -19.2865 328 " " " " A 2 0 0 "ILE " " CG1" " " 6 0 1 C2 
    2498 14 1.60772 18.8437 -19.5924 328 " " " " A 2 0 0 "ILE " " CG2" " " 6 0 1 C2 
    2499 14 -1.10836 18.2403 -18.0582 328 " " " " A 2 0 0 "ILE " " CD1" " " 6 0 1 C2 
    2500 40 3.9359 15.919 -19.9479 329 " " " " A 43 0 0 "LEU " " N  " " " 7 0 1 C2 
    2501 14 5.38046 16.0165 -20.1709 329 " " " " A 2 0 0 "LEU " " CA " " " 6 0 1 C2 
    2502 14 5.89478 15.3022 -21.4098 329 " " " " A 2 0 0 "LEU " " C  " " " 6 0 1 C2 
    2503 23 6.77021 15.8798 -22.0643 329 " " " " A 70 0 0 "LEU " " O  " " " 8 0 1 C2 
    2504 14 6.25131 15.4995 -18.9674 329 " " " " A 2 0 0 "LEU " " CB " " " 6 0 1 C2 
    2505 14 6.20471 16.3229 -17.6352 329 " " " " A 2 0 0 "LEU " " CG " " " 6 0 1 C2 
    2506 14 6.83403 15.4696 -16.5554 329 " " " " A 2 0 0 "LEU " " CD1" " " 6 0 1 C2 
    2507 14 6.91688 17.7222 -17.6983 329 " " " " A 2 0 0 "LEU " " CD2" " " 6 0 1 C2 
    2508 40 5.30127 14.1597 -21.7698 330 " " " " A 43 0 0 "SER " " N  " " " 7 0 1 C2 
    2509 14 5.55461 13.4586 -23.0106 330 " " " " A 2 0 0 "SER " " CA " " " 6 0 1 C2 
    2510 14 5.29611 14.298 -24.2958 330 " " " " A 2 0 0 "SER " " C  " " " 6 0 1 C2 
    2511 23 6.03213 14.0734 -25.2659 330 " " " " A 70 0 0 "SER " " O  " " " 8 0 1 C2 
    2512 14 4.72811 12.1816 -23.0584 330 " " " " A 2 0 0 "SER " " CB " " " 6 0 1 C2 
    2513 23 5.10634 11.2173 -22.0471 330 " " " " A 70 0 0 "SER " " OG " " " 8 0 1 C2 
    2514 40 4.40243 15.3004 -24.1716 331 " " " " A 43 0 0 "ILE " " N  " " " 7 0 1 C2 
    2515 14 3.99766 16.239 -25.2233 331 " " " " A 2 0 0 "ILE " " CA " " " 6 0 1 C2 
    2516 14 4.37162 17.6444 -24.9288 331 " " " " A 2 0 0 "ILE " " C  " " " 6 0 1 C2 
    2517 23 3.97699 18.5092 -25.6992 331 " " " " A 70 0 0 "ILE " " O  " " " 8 0 1 C2 
    2518 14 2.51221 16.0024 -25.6899 331 " " " " A 2 0 0 "ILE " " CB " " " 6 0 1 C2 
    2519 14 1.45191 16.4757 -24.6766 331 " " " " A 2 0 0 "ILE " " CG1" " " 6 0 1 C2 
    2520 14 2.19446 14.5933 -26.181 331 " " " " A 2 0 0 "ILE " " CG2" " " 6 0 1 C2 
    2521 14 0.0862693 16.858 -25.2103 331 " " " " A 2 0 0 "ILE " " CD1" " " 6 0 1 C2 
    2522 40 5.18021 17.9503 -23.9277 332 " " " " A 43 0 0 "THR " " N  " " " 7 0 1 C2 
    2523 14 5.81931 19.2372 -23.7438 332 " " " " A 2 0 0 "THR " " CA " " " 6 0 1 C2 
    2524 14 7.38129 19.1094 -23.7013 332 " " " " A 2 0 0 "THR " " C  " " " 6 0 1 C2 
    2525 23 7.99509 19.0594 -24.8048 332 " " " " A 70 0 0 "THR " " O  " " " 8 0 1 C2 
    2526 14 5.14855 20.1135 -22.6505 332 " " " " A 2 0 0 "THR " " CB " " " 6 0 1 C2 
    2527 23 5.14502 19.406 -21.3929 332 " " " " A 70 0 0 "THR " " OG1" " " 8 0 1 C2 
    2528 14 3.64421 20.508 -22.9557 332 " " " " A 2 0 0 "THR " " CG2" " " 6 0 1 C2 
    2529 40 7.87419 18.8652 -22.5104 333 " " " " A 43 0 0 "VAL " " N  " " " 7 0 1 C2 
    2530 14 9.30477 18.6557 -22.1126 333 " " " " A 2 0 0 "VAL " " CA " " " 6 0 1 C2 
    2531 14 10.1014 17.6477 -22.9865 333 " " " " A 2 0 0 "VAL " " C  " " " 6 0 1 C2 
    2532 23 11.1732 17.9169 -23.4339 333 " " " " A 70 0 0 "VAL " " O  " " " 8 0 1 C2 
    2533 14 9.46284 18.393 -20.572 333 " " " " A 2 0 0 "VAL " " CB " " " 6 0 1 C2 
    2534 14 10.9394 18.2024 -20.1992 333 " " " " A 2 0 0 "VAL " " CG1" " " 6 0 1 C2 
    2535 14 8.87173 19.536 -19.6905 333 " " " " A 2 0 0 "VAL " " CG2" " " 6 0 1 C2 
    2536 40 9.49049 16.4747 -23.2227 334 " " " " A 43 0 0 "LEU " " N  " " " 7 0 1 C2 
    2537 14 10.1578 15.413 -23.9973 334 " " " " A 2 0 0 "LEU " " CA " " " 6 0 1 C2 
    2538 14 10.3268 15.7494 -25.5154 334 " " " " A 2 0 0 "LEU " " C  " " " 6 0 1 C2 
    2539 23 11.3809 15.5296 -26.1064 334 " " " " A 70 0 0 "LEU " " O  " " " 8 0 1 C2 
    2540 14 9.3703 14.0547 -23.8103 334 " " " " A 2 0 0 "LEU " " CB " " " 6 0 1 C2 
    2541 14 10.0456 12.767 -24.3897 334 " " " " A 2 0 0 "LEU " " CG " " " 6 0 1 C2 
    2542 14 11.4843 12.5673 -23.8826 334 " " " " A 2 0 0 "LEU " " CD1" " " 6 0 1 C2 
    2543 14 9.17521 11.5852 -24.011 334 " " " " A 2 0 0 "LEU " " CD2" " " 6 0 1 C2 
    2544 40 9.27484 16.4173 -26.0603 335 " " " " A 43 0 0 "ALA " " N  " " " 7 0 1 C2 
    2545 14 9.13995 16.6986 -27.472 335 " " " " A 2 0 0 "ALA " " CA " " " 6 0 1 C2 
    2546 14 10.1203 17.8477 -27.7715 335 " " " " A 2 0 0 "ALA " " C  " " " 6 0 1 C2 
    2547 23 10.8205 17.8642 -28.7748 335 " " " " A 70 0 0 "ALA " " O  " " " 8 0 1 C2 
    2548 14 7.65054 17.1108 -27.7838 335 " " " " A 2 0 0 "ALA " " CB " " " 6 0 1 C2 
    2549 40 10.2517 18.8538 -26.8235 336 " " " " A 43 0 0 "ALA " " N  " " " 7 0 1 C2 
    2550 14 11.1736 20.044 -27.0434 336 " " " " A 2 0 0 "ALA " " CA " " " 6 0 1 C2 
    2551 14 12.6676 19.714 -26.9126 336 " " " " A 2 0 0 "ALA " " C  " " " 6 0 1 C2 
    2552 23 13.4441 20.1873 -27.7588 336 " " " " A 70 0 0 "ALA " " O  " " " 8 0 1 C2 
    2553 14 10.7178 21.0455 -25.9707 336 " " " " A 2 0 0 "ALA " " CB " " " 6 0 1 C2 
    2554 40 13.0597 18.7768 -26.0246 337 " " " " A 43 0 0 "ALA " " N  " " " 7 0 1 C2 
    2555 14 14.3951 18.1972 -25.718 337 " " " " A 2 0 0 "ALA " " CA " " " 6 0 1 C2 
    2556 14 14.9459 17.3688 -26.8625 337 " " " " A 2 0 0 "ALA " " C  " " " 6 0 1 C2 
    2557 23 16.1531 17.3587 -26.9925 337 " " " " A 70 0 0 "ALA " " O  " " " 8 0 1 C2 
    2558 14 14.1857 17.3488 -24.4376 337 " " " " A 2 0 0 "ALA " " CB " " " 6 0 1 C2 
    2559 40 14.0802 16.6284 -27.5543 338 " " " " A 43 0 0 "LEU " " N  " " " 7 0 1 C2 
    2560 14 14.2053 15.8775 -28.8569 338 " " " " A 2 0 0 "LEU " " CA " " " 6 0 1 C2 
    2561 14 14.2396 16.8944 -30.0388 338 " " " " A 2 0 0 "LEU " " C  " " " 6 0 1 C2 
    2562 23 14.8948 16.674 -31.0022 338 " " " " A 70 0 0 "LEU " " O  " " " 8 0 1 C2 
    2563 14 12.9629 14.9726 -28.9628 338 " " " " A 2 0 0 "LEU " " CB " " " 6 0 1 C2 
    2564 14 12.858 13.5626 -28.2592 338 " " " " A 2 0 0 "LEU " " CG " " " 6 0 1 C2 
    2565 14 11.5691 12.8057 -28.7457 338 " " " " A 2 0 0 "LEU " " CD1" " " 6 0 1 C2 
    2566 14 14.0571 12.6763 -28.4219 338 " " " " A 2 0 0 "LEU " " CD2" " " 6 0 1 C2 
    2567 40 13.5725 18.0349 -29.8641 339 " " " " A 43 0 0 "ALA " " N  " " " 7 0 1 C2 
    2568 14 13.5845 19.1394 -30.8858 339 " " " " A 2 0 0 "ALA " " CA " " " 6 0 1 C2 
    2569 14 14.8314 20.0266 -30.8162 339 " " " " A 2 0 0 "ALA " " C  " " " 6 0 1 C2 
    2570 23 15.1375 20.8405 -31.7458 339 " " " " A 70 0 0 "ALA " " O  " " " 8 0 1 C2 
    2571 14 12.306 19.9893 -30.6238 339 " " " " A 2 0 0 "ALA " " CB " " " 6 0 1 C2 
    2572 40 15.6882 19.8278 -29.7531 340 " " " " A 43 0 0 "ILE " " N  " " " 7 0 1 C2 
    2573 14 17.0673 20.3847 -29.6488 340 " " " " A 2 0 0 "ILE " " CA " " " 6 0 1 C2 
    2574 14 17.9681 19.2635 -30.253 340 " " " " A 2 0 0 "ILE " " C  " " " 6 0 1 C2 
    2575 23 18.7933 19.6537 -31.0932 340 " " " " A 70 0 0 "ILE " " O  " " " 8 0 1 C2 
    2576 14 17.5418 20.9125 -28.2803 340 " " " " A 2 0 0 "ILE " " CB " " " 6 0 1 C2 
    2577 14 16.4541 21.7936 -27.4649 340 " " " " A 2 0 0 "ILE " " CG1" " " 6 0 1 C2 
    2578 14 18.8536 21.6234 -28.4853 340 " " " " A 2 0 0 "ILE " " CG2" " " 6 0 1 C2 
    2579 14 16.8009 21.9107 -25.9857 340 " " " " A 2 0 0 "ILE " " CD1" " " 6 0 1 C2 
    2580 40 17.7536 17.9883 -29.8833 341 " " " " A 43 0 0 "LEU " " N  " " " 7 0 1 C2 
    2581 14 18.5048 16.7998 -30.2463 341 " " " " A 2 0 0 "LEU " " CA " " " 6 0 1 C2 
    2582 14 18.4955 16.6511 -31.791 341 " " " " A 2 0 0 "LEU " " C  " " " 6 0 1 C2 
    2583 23 19.5767 16.7121 -32.352 341 " " " " A 70 0 0 "LEU " " O  " " " 8 0 1 C2 
    2584 14 17.8413 15.5992 -29.5635 341 " " " " A 2 0 0 "LEU " " CB " " " 6 0 1 C2 
    2585 14 18.6995 14.2734 -29.5931 341 " " " " A 2 0 0 "LEU " " CG " " " 6 0 1 C2 
    2586 14 20.076 14.4136 -28.8502 341 " " " " A 2 0 0 "LEU " " CD1" " " 6 0 1 C2 
    2587 14 17.8494 13.1799 -28.8999 341 " " " " A 2 0 0 "LEU " " CD2" " " 6 0 1 C2 
    2588 40 17.3202 16.5411 -32.4271 342 " " " " A 43 0 0 "GLY " " N  " " " 7 0 1 C2 
    2589 14 17.1314 16.356 -33.8886 342 " " " " A 2 0 0 "GLY " " CA " " " 6 0 1 C2 
    2590 14 17.497 14.9681 -34.4443 342 " " " " A 2 0 0 "GLY " " C  " " " 6 0 1 C2 
    2591 23 17.069 14.0037 -33.8505 342 " " " " A 70 0 0 "GLY " " O  " " " 8 0 1 C2 
    2592 40 18.3807 14.8109 -35.4695 343 " " " " A 43 0 0 "PRO " " N  " " " 7 0 1 C2 
    2593 14 18.9001 13.5341 -35.9922 343 " " " " A 2 0 0 "PRO " " CA " " " 6 0 1 C2 
    2594 14 20.0947 12.9612 -35.2418 343 " " " " A 2 0 0 "PRO " " C  " " " 6 0 1 C2 
    2595 23 21.027 12.4409 -35.8293 343 " " " " A 70 0 0 "PRO " " O  " " " 8 0 1 C2 
    2596 14 19.448 13.8769 -37.4318 343 " " " " A 2 0 0 "PRO " " CB " " " 6 0 1 C2 
    2597 14 19.9489 15.3645 -37.3303 343 " " " " A 2 0 0 "PRO " " CG " " " 6 0 1 C2 
    2598 14 19.0214 15.8638 -36.1895 343 " " " " A 2 0 0 "PRO " " CD " " " 6 0 1 C2 
    2599 40 20.0608 12.9892 -33.8994 344 " " " " A 43 0 0 "ARG " " N  " " " 7 0 1 C2 
    2600 14 21.0502 12.4904 -32.9458 344 " " " " A 2 0 0 "ARG " " CA " " " 6 0 1 C2 
    2601 14 20.4667 11.5367 -31.9882 344 " " " " A 2 0 0 "ARG " " C  " " " 6 0 1 C2 
    2602 23 21.1384 11.2438 -31.0134 344 " " " " A 70 0 0 "ARG " " O  " " " 8 0 1 C2 
    2603 14 21.8735 13.685 -32.4155 344 " " " " A 2 0 0 "ARG " " CB " " " 6 0 1 C2 
    2604 14 22.65 14.5222 -33.4527 344 " " " " A 2 0 0 "ARG " " CG " " " 6 0 1 C2 
    2605 14 23.7241 15.4568 -32.9719 344 " " " " A 2 0 0 "ARG " " CD " " " 6 0 1 C2 
    2606 40 23.7294 16.7063 -33.7097 344 " " " " A 43 0 0 "ARG " " NE " " " 7 0 1 C2 
    2607 14 24.4887 17.17 -34.7003 344 " " " " A 2 0 0 "ARG " " CZ " " " 6 0 1 C2 
    2608 40 24.2336 18.2396 -35.4509 344 " " " " A 43 0 0 "ARG " " NH1" " " 7 0 1 C2 
    2609 40 25.5416 16.4199 -35.0592 344 " " " " A 43 0 0 "ARG " " NH2" " " 7 0 1 C2 
    2610 40 19.2601 10.9377 -32.2884 345 " " " " A 43 0 0 "VAL " " N  " " " 7 0 1 C2 
    2611 14 18.5876 9.86488 -31.5283 345 " " " " A 2 0 0 "VAL " " CA " " " 6 0 1 C2 
    2612 14 19.5005 8.70779 -31.0668 345 " " " " A 2 0 0 "VAL " " C  " " " 6 0 1 C2 
    2613 23 19.2187 8.23315 -29.9576 345 " " " " A 70 0 0 "VAL " " O  " " " 8 0 1 C2 
    2614 14 17.2725 9.54522 -32.2495 345 " " " " A 2 0 0 "VAL " " CB " " " 6 0 1 C2 
    2615 14 16.4084 8.53276 -31.445 345 " " " " A 2 0 0 "VAL " " CG1" " " 6 0 1 C2 
    2616 14 16.4299 10.6608 -32.8622 345 " " " " A 2 0 0 "VAL " " CG2" " " 6 0 1 C2 
    2617 40 20.3924 8.26085 -31.9269 346 " " " " A 43 0 0 "ASP " " N  " " " 7 0 1 C2 
    2618 14 21.2623 7.13084 -31.7154 346 " " " " A 2 0 0 "ASP " " CA " " " 6 0 1 C2 
    2619 14 22.7529 7.37456 -32.1805 346 " " " " A 2 0 0 "ASP " " C  " " " 6 0 1 C2 
    2620 23 23.4601 6.45838 -32.4536 346 " " " " A 70 0 0 "ASP " " O  " " " 8 0 1 C2 
    2621 14 20.6966 5.80826 -32.3117 346 " " " " A 2 0 0 "ASP " " CB " " " 6 0 1 C2 
    2622 14 20.6694 5.7139 -33.8599 346 " " " " A 2 0 0 "ASP " " CG " " " 6 0 1 C2 
    2623 23 20.4319 4.58535 -34.2316 346 " " " " A 70 0 0 "ASP " " OD1" " " 8 0 1 C2 
    2624 23 20.5897 6.73858 -34.6 346 " " " " A 70 0 0 "ASP " " OD2" " " 8 0 1 C2 
    2625 40 23.2135 8.61272 -32.1199 347 " " " " A 43 0 0 "ALA " " N  " " " 7 0 1 C2 
    2626 14 24.5125 9.10669 -32.4778 347 " " " " A 2 0 0 "ALA " " CA " " " 6 0 1 C2 
    2627 14 25.6795 8.77031 -31.5141 347 " " " " A 2 0 0 "ALA " " C  " " " 6 0 1 C2 
    2628 23 26.7806 9.37495 -31.6576 347 " " " " A 70 0 0 "ALA " " O  " " " 8 0 1 C2 
    2629 14 24.4686 10.6647 -32.6655 347 " " " " A 2 0 0 "ALA " " CB " " " 6 0 1 C2 
    2630 40 25.4312 7.90856 -30.509 348 " " " " A 43 0 0 "LEU " " N  " " " 7 0 1 C2 
    2631 14 26.2774 7.59358 -29.4024 348 " " " " A 2 0 0 "LEU " " CA " " " 6 0 1 C2 
    2632 14 26.0517 6.07478 -28.9412 348 " " " " A 2 0 0 "LEU " " C  " " " 6 0 1 C2 
    2633 23 24.9155 5.69745 -28.6333 348 " " " " A 70 0 0 "LEU " " O  " " " 8 0 1 C2 
    2634 14 26.2571 8.5793 -28.2942 348 " " " " A 2 0 0 "LEU " " CB " " " 6 0 1 C2 
    2635 14 27.2832 8.42404 -27.2038 348 " " " " A 2 0 0 "LEU " " CG " " " 6 0 1 C2 
    2636 14 28.5906 8.99357 -27.7046 348 " " " " A 2 0 0 "LEU " " CD1" " " 6 0 1 C2 
    2637 14 26.9587 9.249 -25.9732 348 " " " " A 2 0 0 "LEU " " CD2" " " 6 0 1 C2 
    2638 40 27.0542 5.24021 -28.9093 349 " " " " A 43 0 0 "GLY " " N  " " " 7 0 1 C2 
    2639 14 26.9398 3.83898 -28.4941 349 " " " " A 2 0 0 "GLY " " CA " " " 6 0 1 C2 
    2640 14 27.1497 3.57814 -26.9933 349 " " " " A 2 0 0 "GLY " " C  " " " 6 0 1 C2 
    2641 23 27.1496 4.44475 -26.1052 349 " " " " A 70 0 0 "GLY " " O  " " " 8 0 1 C2 
    2642 40 27.3207 2.27025 -26.7584 350 " " " " A 43 0 0 "VAL " " N  " " " 7 0 1 C2 
    2643 14 27.6868 1.73444 -25.3967 350 " " " " A 2 0 0 "VAL " " CA " " " 6 0 1 C2 
    2644 14 29.0567 1.01643 -25.4418 350 " " " " A 2 0 0 "VAL " " C  " " " 6 0 1 C2 
    2645 23 29.7777 1.04442 -24.5094 350 " " " " A 70 0 0 "VAL " " O  " " " 8 0 1 C2 
    2646 14 26.5175 0.848051 -24.9082 350 " " " " A 2 0 0 "VAL " " CB " " " 6 0 1 C2 
    2647 14 26.2123 0.963059 -23.3393 350 " " " " A 2 0 0 "VAL " " CG1" " " 6 0 1 C2 
    2648 14 25.1121 1.12626 -25.6883 350 " " " " A 2 0 0 "VAL " " CG2" " " 6 0 1 C2 
    2649 40 29.4456 0.432394 -26.5636 351 " " " " A 43 0 0 "THR " " N  " " " 7 0 1 C2 
    2650 14 30.7546 -0.115707 -26.8901 351 " " " " A 2 0 0 "THR " " CA " " " 6 0 1 C2 
    2651 14 31.8422 0.869789 -27.023 351 " " " " A 2 0 0 "THR " " C  " " " 6 0 1 C2 
    2652 23 32.9424 0.561604 -26.6382 351 " " " " A 70 0 0 "THR " " O  " " " 8 0 1 C2 
    2653 14 30.538 -0.98233 -28.138 351 " " " " A 2 0 0 "THR " " CB " " " 6 0 1 C2 
    2654 23 29.822 -0.231161 -29.1396 351 " " " " A 70 0 0 "THR " " OG1" " " 8 0 1 C2 
    2655 14 29.8726 -2.32254 -27.8776 351 " " " " A 2 0 0 "THR " " CG2" " " 6 0 1 C2 
    2656 40 31.6239 2.08646 -27.5264 352 " " " " A 43 0 0 "THR " " N  " " " 7 0 1 C2 
    2657 14 32.6361 3.11372 -27.7281 352 " " " " A 2 0 0 "THR " " CA " " " 6 0 1 C2 
    2658 14 32.9071 3.81063 -26.335 352 " " " " A 2 0 0 "THR " " C  " " " 6 0 1 C2 
    2659 23 33.9963 4.27573 -26.026 352 " " " " A 70 0 0 "THR " " O  " " " 8 0 1 C2 
    2660 14 31.9056 4.04256 -28.6902 352 " " " " A 2 0 0 "THR " " CB " " " 6 0 1 C2 
    2661 23 30.6197 4.39878 -28.3124 352 " " " " A 70 0 0 "THR " " OG1" " " 8 0 1 C2 
    2662 14 31.9579 3.46124 -30.1496 352 " " " " A 2 0 0 "THR " " CG2" " " 6 0 1 C2 
    2663 40 31.8879 3.7952 -25.4049 353 " " " " A 43 0 0 "LEU " " N  " " " 7 0 1 C2 
    2664 14 32.0772 4.46428 -24.1232 353 " " " " A 2 0 0 "LEU " " CA " " " 6 0 1 C2 
    2665 14 32.9587 3.58312 -23.2618 353 " " " " A 2 0 0 "LEU " " C  " " " 6 0 1 C2 
    2666 23 33.2796 4.08929 -22.2224 353 " " " " A 70 0 0 "LEU " " O  " " " 8 0 1 C2 
    2667 14 30.7612 4.75304 -23.4342 353 " " " " A 2 0 0 "LEU " " CB " " " 6 0 1 C2 
    2668 14 29.913 5.7486 -24.2888 353 " " " " A 2 0 0 "LEU " " CG " " " 6 0 1 C2 
    2669 14 28.5079 5.79123 -23.5701 353 " " " " A 2 0 0 "LEU " " CD1" " " 6 0 1 C2 
    2670 14 30.369 7.12467 -24.2268 353 " " " " A 2 0 0 "LEU " " CD2" " " 6 0 1 C2 
    2671 40 33.4081 2.38476 -23.6458 354 " " " " A 43 0 0 "LEU " " N  " " " 7 0 1 C2 
    2672 14 34.3893 1.53845 -22.9763 354 " " " " A 2 0 0 "LEU " " CA " " " 6 0 1 C2 
    2673 14 35.8314 1.78283 -23.4749 354 " " " " A 2 0 0 "LEU " " C  " " " 6 0 1 C2 
    2674 23 36.7609 1.11231 -23.0396 354 " " " " A 70 0 0 "LEU " " O  " " " 8 0 1 C2 
    2675 14 34.0788 0.0604154 -23.3543 354 " " " " A 2 0 0 "LEU " " CB " " " 6 0 1 C2 
    2676 14 32.7052 -0.469562 -23.0289 354 " " " " A 2 0 0 "LEU " " CG " " " 6 0 1 C2 
    2677 14 32.4438 -1.77339 -23.8871 354 " " " " A 2 0 0 "LEU " " CD1" " " 6 0 1 C2 
    2678 14 32.4531 -0.709337 -21.5413 354 " " " " A 2 0 0 "LEU " " CD2" " " 6 0 1 C2 
    2679 40 36.1379 2.90273 -24.1562 355 " " " " A 43 0 0 "LYS " " N  " " " 7 0 1 C2 
    2680 14 37.4867 3.34968 -24.4292 355 " " " " A 2 0 0 "LYS " " CA " " " 6 0 1 C2 
    2681 14 37.5172 4.86003 -24.5257 355 " " " " A 2 0 0 "LYS " " C  " " " 6 0 1 C2 
    2682 23 38.2552 5.51281 -25.1984 355 " " " " A 70 0 0 "LYS " " O  " " " 8 0 1 C2 
    2683 14 37.9962 2.62508 -25.6799 355 " " " " A 2 0 0 "LYS " " CB " " " 6 0 1 C2 
    2684 14 36.9462 2.44397 -26.7975 355 " " " " A 2 0 0 "LYS " " CG " " " 6 0 1 C2 
    2685 14 37.7047 2.04169 -28.061 355 " " " " A 2 0 0 "LYS " " CD " " " 6 0 1 C2 
    2686 14 36.8247 1.59274 -29.197 355 " " " " A 2 0 0 "LYS " " CE " " " 6 0 1 C2 
    2687 40 37.5504 1.41471 -30.5257 355 " " " " A 43 0 0 "LYS " " NZ " " " 7 0 1 C2 
    2688 40 14.0421 -19.2177 -32.7873 388 " " " " A 43 0 0 "GLY " " N  " " " 7 0 1 C2 
    2689 14 12.6018 -19.6211 -33.0607 388 " " " " A 2 0 0 "GLY " " CA " " " 6 0 1 C2 
    2690 14 12.0796 -20.8427 -32.2792 388 " " " " A 2 0 0 "GLY " " C  " " " 6 0 1 C2 
    2691 23 11.0568 -21.429 -32.5503 388 " " " " A 70 0 0 "GLY " " O  " " " 8 0 1 C2 
    2692 40 12.765 -21.1483 -31.1581 389 " " " " A 43 0 0 "PHE " " N  " " " 7 0 1 C2 
    2693 14 12.4413 -22.218 -30.2677 389 " " " " A 2 0 0 "PHE " " CA " " " 6 0 1 C2 
    2694 14 11.113 -22.0586 -29.4551 389 " " " " A 2 0 0 "PHE " " C  " " " 6 0 1 C2 
    2695 23 10.1611 -22.9183 -29.4681 389 " " " " A 70 0 0 "PHE " " O  " " " 8 0 1 C2 
    2696 14 13.734 -22.334 -29.2833 389 " " " " A 2 0 0 "PHE " " CB " " " 6 0 1 C2 
    2697 14 13.9037 -21.2156 -28.2139 389 " " " " A 2 0 0 "PHE " " CG " " " 6 0 1 C2 
    2698 14 13.4795 -21.2772 -26.8999 389 " " " " A 2 0 0 "PHE " " CD1" " " 6 0 1 C2 
    2699 14 14.682 -20.1402 -28.6272 389 " " " " A 2 0 0 "PHE " " CD2" " " 6 0 1 C2 
    2700 14 13.8596 -20.2611 -25.945 389 " " " " A 2 0 0 "PHE " " CE1" " " 6 0 1 C2 
    2701 14 15.0889 -19.1376 -27.7446 389 " " " " A 2 0 0 "PHE " " CE2" " " 6 0 1 C2 
    2702 14 14.68 -19.2091 -26.3892 389 " " " " A 2 0 0 "PHE " " CZ " " " 6 0 1 C2 
    2703 40 10.9472 -20.8987 -28.8336 390 " " " " A 43 0 0 "TRP " " N  " " " 7 0 1 C2 
    2704 14 9.80271 -20.6224 -27.9624 390 " " " " A 2 0 0 "TRP " " CA " " " 6 0 1 C2 
    2705 14 8.52445 -20.2356 -28.8337 390 " " " " A 2 0 0 "TRP " " C  " " " 6 0 1 C2 
    2706 23 7.45466 -20.7441 -28.4363 390 " " " " A 70 0 0 "TRP " " O  " " " 8 0 1 C2 
    2707 14 10.0611 -19.4358 -26.9955 390 " " " " A 2 0 0 "TRP " " CB " " " 6 0 1 C2 
    2708 14 8.984 -18.759 -26.2349 390 " " " " A 2 0 0 "TRP " " CG " " " 6 0 1 C2 
    2709 14 8.07469 -17.9131 -26.7429 390 " " " " A 2 0 0 "TRP " " CD1" " " 6 0 1 C2 
    2710 14 8.68154 -18.7833 -24.8102 390 " " " " A 2 0 0 "TRP " " CD2" " " 6 0 1 C2 
    2711 40 7.21437 -17.4985 -25.8114 390 " " " " A 43 0 0 "TRP " " NE1" " " 7 0 1 C2 
    2712 14 7.48128 -17.9957 -24.6011 390 " " " " A 2 0 0 "TRP " " CE2" " " 6 0 1 C2 
    2713 14 9.26085 -19.4237 -23.6636 390 " " " " A 2 0 0 "TRP " " CE3" " " 6 0 1 C2 
    2714 14 6.88146 -17.8101 -23.3793 390 " " " " A 2 0 0 "TRP " " CZ2" " " 6 0 1 C2 
    2715 14 8.60731 -19.183 -22.4177 390 " " " " A 2 0 0 "TRP " " CZ3" " " 6 0 1 C2 
    2716 14 7.47098 -18.3108 -22.2769 390 " " " " A 2 0 0 "TRP " " CH2" " " 6 0 1 C2 
    2717 40 8.74531 -19.633 -30.0622 391 " " " " A 43 0 0 "GLY " " N  " " " 7 0 1 C2 
    2718 14 7.64485 -19.5583 -31.1088 391 " " " " A 2 0 0 "GLY " " CA " " " 6 0 1 C2 
    2719 14 7.33693 -20.9004 -31.7049 391 " " " " A 2 0 0 "GLY " " C  " " " 6 0 1 C2 
    2720 23 6.20953 -20.905 -32.2477 391 " " " " A 70 0 0 "GLY " " O  " " " 8 0 1 C2 
    2721 40 8.16598 -21.96 -31.7047 392 " " " " A 43 0 0 "ARG " " N  " " " 7 0 1 C2 
    2722 14 7.89881 -23.2369 -32.3316 392 " " " " A 2 0 0 "ARG " " CA " " " 6 0 1 C2 
    2723 14 7.07823 -24.0869 -31.3031 392 " " " " A 2 0 0 "ARG " " C  " " " 6 0 1 C2 
    2724 23 6.19887 -24.8471 -31.6669 392 " " " " A 70 0 0 "ARG " " O  " " " 8 0 1 C2 
    2725 14 9.22601 -23.982 -32.6837 392 " " " " A 2 0 0 "ARG " " CB " " " 6 0 1 C2 
    2726 14 9.12462 -25.321 -33.4567 392 " " " " A 2 0 0 "ARG " " CG " " " 6 0 1 C2 
    2727 14 10.4824 -26.1481 -33.4601 392 " " " " A 2 0 0 "ARG " " CD " " " 6 0 1 C2 
    2728 40 10.2705 -27.5729 -33.1748 392 " " " " A 43 0 0 "ARG " " NE " " " 7 0 1 C2 
    2729 14 11.2464 -28.4832 -33.3361 392 " " " " A 2 0 0 "ARG " " CZ " " " 6 0 1 C2 
    2730 40 12.5032 -28.06 -33.5514 392 " " " " A 43 0 0 "ARG " " NH1" " " 7 0 1 C2 
    2731 40 10.9667 -29.8013 -33.3239 392 " " " " A 43 0 0 "ARG " " NH2" " " 7 0 1 C2 
    2732 40 7.2915 -23.8517 -30.0017 393 " " " " A 43 0 0 "LEU " " N  " " " 7 0 1 C2 
    2733 14 6.56064 -24.3439 -28.9041 393 " " " " A 2 0 0 "LEU " " CA " " " 6 0 1 C2 
    2734 14 5.11134 -23.7346 -28.8372 393 " " " " A 2 0 0 "LEU " " C  " " " 6 0 1 C2 
    2735 23 4.14057 -24.4166 -29.0652 393 " " " " A 70 0 0 "LEU " " O  " " " 8 0 1 C2 
    2736 14 7.31654 -23.9757 -27.7031 393 " " " " A 2 0 0 "LEU " " CB " " " 6 0 1 C2 
    2737 14 6.89349 -24.1505 -26.2823 393 " " " " A 2 0 0 "LEU " " CG " " " 6 0 1 C2 
    2738 14 6.67248 -25.5885 -25.7126 393 " " " " A 2 0 0 "LEU " " CD1" " " 6 0 1 C2 
    2739 14 7.99136 -23.5463 -25.2948 393 " " " " A 2 0 0 "LEU " " CD2" " " 6 0 1 C2 
    2740 40 4.92731 -22.4766 -28.5957 394 " " " " A 43 0 0 "VAL " " N  " " " 7 0 1 C2 
    2741 14 3.67132 -21.6497 -28.4857 394 " " " " A 2 0 0 "VAL " " CA " " " 6 0 1 C2 
    2742 14 2.71277 -21.8049 -29.6918 394 " " " " A 2 0 0 "VAL " " C  " " " 6 0 1 C2 
    2743 23 1.53012 -21.4945 -29.642 394 " " " " A 70 0 0 "VAL " " O  " " " 8 0 1 C2 
    2744 14 3.8826 -20.2256 -27.9279 394 " " " " A 2 0 0 "VAL " " CB " " " 6 0 1 C2 
    2745 14 2.53749 -19.5167 -27.706 394 " " " " A 2 0 0 "VAL " " CG1" " " 6 0 1 C2 
    2746 14 4.6735 -20.3252 -26.6357 394 " " " " A 2 0 0 "VAL " " CG2" " " 6 0 1 C2 
    2747 40 3.30707 -22.1582 -30.814 395 " " " " A 43 0 0 "ASN " " N  " " " 7 0 1 C2 
    2748 14 2.61227 -22.4653 -32.0437 395 " " " " A 2 0 0 "ASN " " CA " " " 6 0 1 C2 
    2749 14 1.65614 -23.7248 -31.9389 395 " " " " A 2 0 0 "ASN " " C  " " " 6 0 1 C2 
    2750 23 0.543737 -23.7487 -32.5414 395 " " " " A 70 0 0 "ASN " " O  " " " 8 0 1 C2 
    2751 14 3.64265 -22.6213 -33.2077 395 " " " " A 2 0 0 "ASN " " CB " " " 6 0 1 C2 
    2752 14 3.05925 -22.8082 -34.5652 395 " " " " A 2 0 0 "ASN " " CG " " " 6 0 1 C2 
    2753 23 2.06967 -22.2409 -34.9591 395 " " " " A 70 0 0 "ASN " " OD1" " " 8 0 1 C2 
    2754 40 3.62437 -23.7287 -35.3464 395 " " " " A 43 0 0 "ASN " " ND2" " " 7 0 1 C2 
    2755 40 2.09344 -24.762 -31.2411 396 " " " " A 43 0 0 "VAL " " N  " " " 7 0 1 C2 
    2756 14 1.34582 -26.0282 -31.0323 396 " " " " A 2 0 0 "VAL " " CA " " " 6 0 1 C2 
    2757 14 0.170248 -25.7995 -30.0548 396 " " " " A 2 0 0 "VAL " " C  " " " 6 0 1 C2 
    2758 23 -0.792955 -26.551 -30.0057 396 " " " " A 70 0 0 "VAL " " O  " " " 8 0 1 C2 
    2759 14 2.2425 -27.2485 -30.5698 396 " " " " A 2 0 0 "VAL " " CB " " " 6 0 1 C2 
    2760 14 1.40871 -28.5285 -30.3218 396 " " " " A 2 0 0 "VAL " " CG1" " " 6 0 1 C2 
    2761 14 3.40557 -27.6016 -31.5151 396 " " " " A 2 0 0 "VAL " " CG2" " " 6 0 1 C2 
    2762 40 0.224653 -24.7362 -29.2803 397 " " " " A 43 0 0 "VAL " " N  " " " 7 0 1 C2 
    2763 14 -0.850758 -24.2688 -28.3124 397 " " " " A 2 0 0 "VAL " " CA " " " 6 0 1 C2 
    2764 14 -2.01871 -23.5669 -29.0977 397 " " " " A 2 0 0 "VAL " " C  " " " 6 0 1 C2 
    2765 23 -3.07278 -23.4041 -28.5321 397 " " " " A 70 0 0 "VAL " " O  " " " 8 0 1 C2 
    2766 14 -0.229164 -23.2627 -27.3418 397 " " " " A 2 0 0 "VAL " " CB " " " 6 0 1 C2 
    2767 14 -1.15739 -22.499 -26.4606 397 " " " " A 2 0 0 "VAL " " CG1" " " 6 0 1 C2 
    2768 14 0.755861 -24.0032 -26.4775 397 " " " " A 2 0 0 "VAL " " CG2" " " 6 0 1 C2 
    2769 40 -1.76574 -23.253 -30.3463 398 " " " " A 43 0 0 "MET " " N  " " " 7 0 1 C2 
    2770 14 -2.72416 -22.7706 -31.3175 398 " " " " A 2 0 0 "MET " " CA " " " 6 0 1 C2 
    2771 14 -3.2889 -23.9919 -32.1562 398 " " " " A 2 0 0 "MET " " C  " " " 6 0 1 C2 
    2772 23 -4.40556 -23.8932 -32.6616 398 " " " " A 70 0 0 "MET " " O  " " " 8 0 1 C2 
    2773 14 -2.15269 -21.7515 -32.2834 398 " " " " A 2 0 0 "MET " " CB " " " 6 0 1 C2 
    2774 14 -1.47428 -20.5786 -31.6402 398 " " " " A 2 0 0 "MET " " CG " " " 6 0 1 C2 
    2775 52 -0.330357 -19.6312 -32.6349 398 " " " " A 13 0 0 "MET " " SD " " " 16 0 1 C2 
    2776 14 0.272007 -18.5091 -31.3685 398 " " " " A 2 0 0 "MET " " CE " " " 6 0 1 C2 
    2777 40 -2.45265 -25.0526 -32.417 399 " " " " A 43 0 0 "LYS " " N  " " " 7 0 1 C2 
    2778 14 -2.81992 -26.3232 -33.056 399 " " " " A 2 0 0 "LYS " " CA " " " 6 0 1 C2 
    2779 14 -3.66328 -27.2999 -32.1853 399 " " " " A 2 0 0 "LYS " " C  " " " 6 0 1 C2 
    2780 23 -4.59091 -27.9972 -32.6747 399 " " " " A 70 0 0 "LYS " " O  " " " 8 0 1 C2 
    2781 14 -1.56917 -27.0675 -33.5544 399 " " " " A 2 0 0 "LYS " " CB " " " 6 0 1 C2 
    2782 14 -1.62972 -28.5228 -34.1639 399 " " " " A 2 0 0 "LYS " " CG " " " 6 0 1 C2 
    2783 14 -2.60801 -28.5976 -35.3518 399 " " " " A 2 0 0 "LYS " " CD " " " 6 0 1 C2 
    2784 14 -2.35589 -29.7786 -36.2973 399 " " " " A 2 0 0 "LYS " " CE " " " 6 0 1 C2 
    2785 40 -3.34264 -29.7523 -37.4302 399 " " " " A 43 0 0 "LYS " " NZ " " " 7 0 1 C2 
    2786 40 -3.40587 -27.3819 -30.8222 400 " " " " A 43 0 0 "ARG " " N  " " " 7 0 1 C2 
    2787 14 -4.09559 -28.2318 -29.8819 400 " " " " A 2 0 0 "ARG " " CA " " " 6 0 1 C2 
    2788 14 -4.66498 -27.4505 -28.7138 400 " " " " A 2 0 0 "ARG " " C  " " " 6 0 1 C2 
    2789 23 -4.27284 -27.6195 -27.5513 400 " " " " A 70 0 0 "ARG " " O  " " " 8 0 1 C2 
    2790 14 -3.1945 -29.3717 -29.3971 400 " " " " A 2 0 0 "ARG " " CB " " " 6 0 1 C2 
    2791 14 -2.61772 -30.3873 -30.4069 400 " " " " A 2 0 0 "ARG " " CG " " " 6 0 1 C2 
    2792 14 -1.88183 -31.5681 -29.8975 400 " " " " A 2 0 0 "ARG " " CD " " " 6 0 1 C2 
    2793 40 -1.99582 -32.7042 -30.8994 400 " " " " A 43 0 0 "ARG " " NE " " " 7 0 1 C2 
    2794 14 -1.38434 -33.9549 -30.8804 400 " " " " A 2 0 0 "ARG " " CZ " " " 6 0 1 C2 
    2795 40 -0.561382 -34.2723 -29.898 400 " " " " A 43 0 0 "ARG " " NH1" " " 7 0 1 C2 
    2796 40 -1.52314 -34.7829 -31.8715 400 " " " " A 43 0 0 "ARG " " NH2" " " 7 0 1 C2 
    2797 40 -5.64804 -26.5312 -28.9382 401 " " " " A 43 0 0 "PRO " " N  " " " 7 0 1 C2 
    2798 14 -5.90734 -25.4167 -27.9737 401 " " " " A 2 0 0 "PRO " " CA " " " 6 0 1 C2 
    2799 14 -6.7301 -25.9021 -26.7426 401 " " " " A 2 0 0 "PRO " " C  " " " 6 0 1 C2 
    2800 23 -6.88999 -25.0936 -25.8116 401 " " " " A 70 0 0 "PRO " " O  " " " 8 0 1 C2 
    2801 14 -6.69557 -24.4113 -28.7911 401 " " " " A 2 0 0 "PRO " " CB " " " 6 0 1 C2 
    2802 14 -7.38971 -25.2141 -29.8941 401 " " " " A 2 0 0 "PRO " " CG " " " 6 0 1 C2 
    2803 14 -6.39065 -26.3599 -30.1267 401 " " " " A 2 0 0 "PRO " " CD " " " 6 0 1 C2 
    2804 40 -7.23291 -27.1378 -26.6704 402 " " " " A 43 0 0 "ILE " " N  " " " 7 0 1 C2 
    2805 14 -7.90253 -27.5617 -25.3719 402 " " " " A 2 0 0 "ILE " " CA " " " 6 0 1 C2 
    2806 14 -6.8191 -28.3251 -24.597 402 " " " " A 2 0 0 "ILE " " C  " " " 6 0 1 C2 
    2807 23 -6.3597 -27.9545 -23.4937 402 " " " " A 70 0 0 "ILE " " O  " " " 8 0 1 C2 
    2808 14 -9.03537 -28.5547 -25.6159 402 " " " " A 2 0 0 "ILE " " CB " " " 6 0 1 C2 
    2809 14 -10.2225 -27.9207 -26.4817 402 " " " " A 2 0 0 "ILE " " CG1" " " 6 0 1 C2 
    2810 14 -9.62254 -29.128 -24.2557 402 " " " " A 2 0 0 "ILE " " CG2" " " 6 0 1 C2 
    2811 14 -11.3477 -28.8488 -27.0726 402 " " " " A 2 0 0 "ILE " " CD1" " " 6 0 1 C2 
    2812 40 -6.24333 -29.3571 -25.2303 403 " " " " A 43 0 0 "ALA " " N  " " " 7 0 1 C2 
    2813 14 -5.26775 -30.261 -24.6661 403 " " " " A 2 0 0 "ALA " " CA " " " 6 0 1 C2 
    2814 14 -3.92717 -29.6528 -24.3263 403 " " " " A 2 0 0 "ALA " " C  " " " 6 0 1 C2 
    2815 23 -3.0732 -30.375 -23.6873 403 " " " " A 70 0 0 "ALA " " O  " " " 8 0 1 C2 
    2816 14 -5.09842 -31.4279 -25.6551 403 " " " " A 2 0 0 "ALA " " CB " " " 6 0 1 C2 
    2817 40 -3.60227 -28.3539 -24.65 404 " " " " A 43 0 0 "PHE " " N  " " " 7 0 1 C2 
    2818 14 -2.48144 -27.6117 -24.11 404 " " " " A 2 0 0 "PHE " " CA " " " 6 0 1 C2 
    2819 14 -2.86148 -26.4839 -23.157 404 " " " " A 2 0 0 "PHE " " C  " " " 6 0 1 C2 
    2820 23 -1.89189 -25.8191 -22.6402 404 " " " " A 70 0 0 "PHE " " O  " " " 8 0 1 C2 
    2821 14 -1.55593 -27.1671 -25.2833 404 " " " " A 2 0 0 "PHE " " CB " " " 6 0 1 C2 
    2822 14 -0.0914956 -27.5402 -25.189 404 " " " " A 2 0 0 "PHE " " CG " " " 6 0 1 C2 
    2823 14 0.575674 -27.8152 -26.412 404 " " " " A 2 0 0 "PHE " " CD1" " " 6 0 1 C2 
    2824 14 0.616663 -27.5314 -23.9591 404 " " " " A 2 0 0 "PHE " " CD2" " " 6 0 1 C2 
    2825 14 1.94778 -28.1696 -26.3132 404 " " " " A 2 0 0 "PHE " " CE1" " " 6 0 1 C2 
    2826 14 1.97858 -27.9033 -23.8764 404 " " " " A 2 0 0 "PHE " " CE2" " " 6 0 1 C2 
    2827 14 2.60529 -28.2641 -25.0879 404 " " " " A 2 0 0 "PHE " " CZ " " " 6 0 1 C2 
    2828 40 -4.13544 -26.2505 -22.9446 405 " " " " A 43 0 0 "ALA " " N  " " " 7 0 1 C2 
    2829 14 -4.59608 -25.1384 -22.1514 405 " " " " A 2 0 0 "ALA " " CA " " " 6 0 1 C2 
    2830 14 -5.36598 -25.7236 -20.971 405 " " " " A 2 0 0 "ALA " " C  " " " 6 0 1 C2 
    2831 23 -4.95898 -25.5089 -19.8351 405 " " " " A 70 0 0 "ALA " " O  " " " 8 0 1 C2 
    2832 14 -5.42999 -24.1199 -23.0424 405 " " " " A 2 0 0 "ALA " " CB " " " 6 0 1 C2 
    2833 40 -6.38314 -26.5366 -21.2171 406 " " " " A 43 0 0 "ALA " " N  " " " 7 0 1 C2 
    2834 14 -7.2796 -27.0055 -20.1607 406 " " " " A 2 0 0 "ALA " " CA " " " 6 0 1 C2 
    2835 14 -6.69783 -27.7682 -18.9271 406 " " " " A 2 0 0 "ALA " " C  " " " 6 0 1 C2 
    2836 23 -7.18557 -27.4995 -17.8171 406 " " " " A 70 0 0 "ALA " " O  " " " 8 0 1 C2 
    2837 14 -8.53024 -27.6167 -20.7608 406 " " " " A 2 0 0 "ALA " " CB " " " 6 0 1 C2 
    2838 40 -5.69397 -28.6587 -19.0972 407 " " " " A 43 0 0 "PRO " " N  " " " 7 0 1 C2 
    2839 14 -4.96117 -29.3416 -17.9806 407 " " " " A 2 0 0 "PRO " " CA " " " 6 0 1 C2 
    2840 14 -4.45624 -28.3683 -16.8913 407 " " " " A 2 0 0 "PRO " " C  " " " 6 0 1 C2 
    2841 23 -4.22102 -28.8087 -15.7634 407 " " " " A 70 0 0 "PRO " " O  " " " 8 0 1 C2 
    2842 14 -3.8129 -30.1394 -18.5895 407 " " " " A 2 0 0 "PRO " " CB " " " 6 0 1 C2 
    2843 14 -4.25259 -30.3641 -20.0096 407 " " " " A 2 0 0 "PRO " " CG " " " 6 0 1 C2 
    2844 14 -5.23965 -29.2142 -20.3494 407 " " " " A 2 0 0 "PRO " " CD " " " 6 0 1 C2 
    2845 40 -4.11458 -27.133 -17.2992 408 " " " " A 43 0 0 "ILE " " N  " " " 7 0 1 C2 
    2846 14 -3.85712 -26.0858 -16.3007 408 " " " " A 2 0 0 "ILE " " CA " " " 6 0 1 C2 
    2847 14 -5.0297 -25.8407 -15.3759 408 " " " " A 2 0 0 "ILE " " C  " " " 6 0 1 C2 
    2848 23 -4.94903 -25.7107 -14.1737 408 " " " " A 70 0 0 "ILE " " O  " " " 8 0 1 C2 
    2849 14 -3.286 -24.7974 -17.0028 408 " " " " A 2 0 0 "ILE " " CB " " " 6 0 1 C2 
    2850 14 -1.99432 -25.0604 -17.8636 408 " " " " A 2 0 0 "ILE " " CG1" " " 6 0 1 C2 
    2851 14 -3.08647 -23.6855 -15.9016 408 " " " " A 2 0 0 "ILE " " CG2" " " 6 0 1 C2 
    2852 14 -1.81303 -24.1528 -19.131 408 " " " " A 2 0 0 "ILE " " CD1" " " 6 0 1 C2 
    2853 40 -6.17117 -25.4714 -15.9849 409 " " " " A 43 0 0 "LEU " " N  " " " 7 0 1 C2 
    2854 14 -7.25599 -24.7166 -15.3367 409 " " " " A 2 0 0 "LEU " " CA " " " 6 0 1 C2 
    2855 14 -8.18964 -25.576 -14.4329 409 " " " " A 2 0 0 "LEU " " C  " " " 6 0 1 C2 
    2856 23 -9.07314 -25.0637 -13.7315 409 " " " " A 70 0 0 "LEU " " O  " " " 8 0 1 C2 
    2857 14 -8.23252 -24.2281 -16.4265 409 " " " " A 2 0 0 "LEU " " CB " " " 6 0 1 C2 
    2858 14 -7.68921 -23.7663 -17.8208 409 " " " " A 2 0 0 "LEU " " CG " " " 6 0 1 C2 
    2859 14 -8.69795 -23.6443 -18.9211 409 " " " " A 2 0 0 "LEU " " CD1" " " 6 0 1 C2 
    2860 14 -6.82365 -22.5118 -17.6329 409 " " " " A 2 0 0 "LEU " " CD2" " " 6 0 1 C2 
    2861 40 -8.03715 -26.9191 -14.5034 410 " " " " A 43 0 0 "VAL " " N  " " " 7 0 1 C2 
    2862 14 -8.62386 -27.9594 -13.6167 410 " " " " A 2 0 0 "VAL " " CA " " " 6 0 1 C2 
    2863 14 -7.89616 -28.0859 -12.3224 410 " " " " A 2 0 0 "VAL " " C  " " " 6 0 1 C2 
    2864 23 -8.39357 -28.6227 -11.3366 410 " " " " A 70 0 0 "VAL " " O  " " " 8 0 1 C2 
    2865 14 -8.78016 -29.3977 -14.2403 410 " " " " A 2 0 0 "VAL " " CB " " " 6 0 1 C2 
    2866 14 -9.75324 -29.4237 -15.4475 410 " " " " A 2 0 0 "VAL " " CG1" " " 6 0 1 C2 
    2867 14 -7.4575 -30.0183 -14.7288 410 " " " " A 2 0 0 "VAL " " CG2" " " 6 0 1 C2 
    2868 40 -6.69162 -27.5988 -12.1732 411 " " " " A 43 0 0 "VAL " " N  " " " 7 0 1 C2 
    2869 14 -5.85523 -27.5 -10.9637 411 " " " " A 2 0 0 "VAL " " CA " " " 6 0 1 C2 
    2870 14 -5.47403 -26.1193 -10.5152 411 " " " " A 2 0 0 "VAL " " C  " " " 6 0 1 C2 
    2871 23 -5.06896 -25.9489 -9.34102 411 " " " " A 70 0 0 "VAL " " O  " " " 8 0 1 C2 
    2872 14 -4.75879 -28.5792 -10.9684 411 " " " " A 2 0 0 "VAL " " CB " " " 6 0 1 C2 
    2873 14 -5.38548 -29.9279 -10.7823 411 " " " " A 2 0 0 "VAL " " CG1" " " 6 0 1 C2 
    2874 14 -3.7796 -28.3525 -12.1931 411 " " " " A 2 0 0 "VAL " " CG2" " " 6 0 1 C2 
    2875 40 -5.62082 -25.0827 -11.3783 412 " " " " A 43 0 0 "MET " " N  " " " 7 0 1 C2 
    2876 14 -5.27339 -23.644 -11.1461 412 " " " " A 2 0 0 "MET " " CA " " " 6 0 1 C2 
    2877 14 -6.04271 -23.0761 -9.96592 412 " " " " A 2 0 0 "MET " " C  " " " 6 0 1 C2 
    2878 23 -5.65589 -22.1223 -9.29417 412 " " " " A 70 0 0 "MET " " O  " " " 8 0 1 C2 
    2879 14 -5.50907 -22.8745 -12.4515 412 " " " " A 2 0 0 "MET " " CB " " " 6 0 1 C2 
    2880 14 -4.98038 -21.4132 -12.4417 412 " " " " A 2 0 0 "MET " " CG " " " 6 0 1 C2 
    2881 52 -5.513 -20.5086 -13.9356 412 " " " " A 13 0 0 "MET " " SD " " " 16 0 1 C2 
    2882 14 -4.45022 -19.1896 -13.6902 412 " " " " A 2 0 0 "MET " " CE " " " 6 0 1 C2 
    2883 40 -7.17196 -23.6806 -9.70227 413 " " " " A 43 0 0 "VAL " " N  " " " 7 0 1 C2 
    2884 14 -8.1622 -23.5418 -8.59629 413 " " " " A 2 0 0 "VAL " " CA " " " 6 0 1 C2 
    2885 14 -7.60483 -23.3596 -7.20965 413 " " " " A 2 0 0 "VAL " " C  " " " 6 0 1 C2 
    2886 23 -8.10608 -22.5723 -6.37983 413 " " " " A 70 0 0 "VAL " " O  " " " 8 0 1 C2 
    2887 14 -9.27682 -24.6723 -8.59136 413 " " " " A 2 0 0 "VAL " " CB " " " 6 0 1 C2 
    2888 14 -10.1303 -24.4143 -9.78834 413 " " " " A 2 0 0 "VAL " " CG1" " " 6 0 1 C2 
    2889 14 -8.77313 -26.1623 -8.52617 413 " " " " A 2 0 0 "VAL " " CG2" " " 6 0 1 C2 
    2890 40 -6.49285 -24.0185 -6.85446 414 " " " " A 43 0 0 "LEU " " N  " " " 7 0 1 C2 
    2891 14 -5.85453 -24.0178 -5.53422 414 " " " " A 2 0 0 "LEU " " CA " " " 6 0 1 C2 
    2892 14 -5.23697 -22.6822 -5.15663 414 " " " " A 2 0 0 "LEU " " C  " " " 6 0 1 C2 
    2893 23 -4.98975 -22.4097 -4.01655 414 " " " " A 70 0 0 "LEU " " O  " " " 8 0 1 C2 
    2894 14 -4.71287 -25.0435 -5.52511 414 " " " " A 2 0 0 "LEU " " CB " " " 6 0 1 C2 
    2895 14 -5.2242 -26.5001 -5.81479 414 " " " " A 2 0 0 "LEU " " CG " " " 6 0 1 C2 
    2896 14 -4.02298 -27.4621 -6.04968 414 " " " " A 2 0 0 "LEU " " CD1" " " 6 0 1 C2 
    2897 14 -6.10572 -27.0373 -4.71674 414 " " " " A 2 0 0 "LEU " " CD2" " " 6 0 1 C2 
    2898 40 -5.14448 -21.7555 -6.10021 415 " " " " A 43 0 0 "LEU " " N  " " " 7 0 1 C2 
    2899 14 -4.81577 -20.3441 -5.82046 415 " " " " A 2 0 0 "LEU " " CA " " " 6 0 1 C2 
    2900 14 -6.10835 -19.5721 -5.50311 415 " " " " A 2 0 0 "LEU " " C  " " " 6 0 1 C2 
    2901 23 -6.00388 -18.4819 -4.92468 415 " " " " A 70 0 0 "LEU " " O  " " " 8 0 1 C2 
    2902 14 -4.26652 -19.749 -7.15537 415 " " " " A 2 0 0 "LEU " " CB " " " 6 0 1 C2 
    2903 14 -3.0108 -20.4569 -7.77233 415 " " " " A 2 0 0 "LEU " " CG " " " 6 0 1 C2 
    2904 14 -2.65637 -19.6823 -8.97264 415 " " " " A 2 0 0 "LEU " " CD1" " " 6 0 1 C2 
    2905 14 -1.80767 -20.7077 -6.82415 415 " " " " A 2 0 0 "LEU " " CD2" " " 6 0 1 C2 
    2906 40 -7.23199 -19.9819 -5.94244 416 " " " " A 43 0 0 "ILE " " N  " " " 7 0 1 C2 
    2907 14 -8.53922 -19.2238 -5.98647 416 " " " " A 2 0 0 "ILE " " CA " " " 6 0 1 C2 
    2908 14 -9.45731 -19.6576 -4.85496 416 " " " " A 2 0 0 "ILE " " C  " " " 6 0 1 C2 
    2909 23 -10.0853 -18.7415 -4.28611 416 " " " " A 70 0 0 "ILE " " O  " " " 8 0 1 C2 
    2910 14 -9.18008 -19.5563 -7.39656 416 " " " " A 2 0 0 "ILE " " CB " " " 6 0 1 C2 
    2911 14 -8.31909 -18.8076 -8.4717 416 " " " " A 2 0 0 "ILE " " CG1" " " 6 0 1 C2 
    2912 14 -10.6063 -18.8323 -7.46999 416 " " " " A 2 0 0 "ILE " " CG2" " " 6 0 1 C2 
    2913 14 -8.68877 -19.1826 -9.85864 416 " " " " A 2 0 0 "ILE " " CD1" " " 6 0 1 C2 
    2914 40 -9.59955 -20.9571 -4.46506 417 " " " " A 43 0 0 "ILE " " N  " " " 7 0 1 C2 
    2915 14 -10.2581 -21.5393 -3.26485 417 " " " " A 2 0 0 "ILE " " CA " " " 6 0 1 C2 
    2916 14 -9.98378 -20.704 -1.92965 417 " " " " A 2 0 0 "ILE " " C  " " " 6 0 1 C2 
    2917 23 -10.9855 -20.2161 -1.39673 417 " " " " A 70 0 0 "ILE " " O  " " " 8 0 1 C2 
    2918 14 -9.9677 -23.0518 -3.21999 417 " " " " A 2 0 0 "ILE " " CB " " " 6 0 1 C2 
    2919 14 -10.7603 -23.8359 -4.27221 417 " " " " A 2 0 0 "ILE " " CG1" " " 6 0 1 C2 
    2920 14 -10.3376 -23.7086 -1.81646 417 " " " " A 2 0 0 "ILE " " CG2" " " 6 0 1 C2 
    2921 14 -10.153 -25.1975 -4.72468 417 " " " " A 2 0 0 "ILE " " CD1" " " 6 0 1 C2 
    2922 40 -8.67226 -20.6211 -1.52605 418 " " " " A 43 0 0 "PRO " " N  " " " 7 0 1 C2 
    2923 14 -8.34009 -19.5802 -0.492928 418 " " " " A 2 0 0 "PRO " " CA " " " 6 0 1 C2 
    2924 14 -8.89848 -18.1247 -0.507843 418 " " " " A 2 0 0 "PRO " " C  " " " 6 0 1 C2 
    2925 23 -8.94811 -17.5309 0.508027 418 " " " " A 70 0 0 "PRO " " O  " " " 8 0 1 C2 
    2926 14 -6.77447 -19.477 -0.520017 418 " " " " A 2 0 0 "PRO " " CB " " " 6 0 1 C2 
    2927 14 -6.25597 -20.4696 -1.47326 418 " " " " A 2 0 0 "PRO " " CG " " " 6 0 1 C2 
    2928 14 -7.45742 -21.1865 -2.07636 418 " " " " A 2 0 0 "PRO " " CD " " " 6 0 1 C2 
    2929 40 -9.14562 -17.5621 -1.7279 419 " " " " A 43 0 0 "LEU " " N  " " " 7 0 1 C2 
    2930 14 -9.60615 -16.1554 -1.93331 419 " " " " A 2 0 0 "LEU " " CA " " " 6 0 1 C2 
    2931 14 -11.1622 -16.0931 -1.72022 419 " " " " A 2 0 0 "LEU " " C  " " " 6 0 1 C2 
    2932 23 -11.7152 -14.9857 -1.66672 419 " " " " A 70 0 0 "LEU " " O  " " " 8 0 1 C2 
    2933 14 -9.16309 -15.6122 -3.35008 419 " " " " A 2 0 0 "LEU " " CB " " " 6 0 1 C2 
    2934 14 -7.62002 -15.5992 -3.57114 419 " " " " A 2 0 0 "LEU " " CG " " " 6 0 1 C2 
    2935 14 -7.2562 -15.2034 -5.03871 419 " " " " A 2 0 0 "LEU " " CD1" " " 6 0 1 C2 
    2936 14 -6.85974 -14.8484 -2.4686 419 " " " " A 2 0 0 "LEU " " CD2" " " 6 0 1 C2 
    2937 40 -11.754 -17.2929 -1.54155 420 " " " " A 43 0 0 "GLY " " N  " " " 7 0 1 C2 
    2938 14 -13.1967 -17.4829 -1.23655 420 " " " " A 2 0 0 "GLY " " CA " " " 6 0 1 C2 
    2939 14 -13.5437 -17.9038 0.194898 420 " " " " A 2 0 0 "GLY " " C  " " " 6 0 1 C2 
    2940 23 -14.7062 -18.0342 0.57392 420 " " " " A 70 0 0 "GLY " " O  " " " 8 0 1 C2 
    2941 40 -12.452 -17.9047 0.96633 421 " " " " A 43 0 0 "GLN " " N  " " " 7 0 1 C2 
    2942 14 -12.4127 -18.1434 2.37903 421 " " " " A 2 0 0 "GLN " " CA " " " 6 0 1 C2 
    2943 14 -11.2652 -17.2784 3.04211 421 " " " " A 2 0 0 "GLN " " C  " " " 6 0 1 C2 
    2944 23 -10.6044 -17.6934 3.94112 421 " " " " A 70 0 0 "GLN " " O  " " " 8 0 1 C2 
    2945 14 -12.5022 -19.6648 2.74798 421 " " " " A 2 0 0 "GLN " " CB " " " 6 0 1 C2 
    2946 14 -11.1556 -20.3528 2.48164 421 " " " " A 2 0 0 "GLN " " CG " " " 6 0 1 C2 
    2947 14 -11.2781 -21.7841 2.88129 421 " " " " A 2 0 0 "GLN " " CD " " " 6 0 1 C2 
    2948 23 -10.2284 -22.4145 2.87322 421 " " " " A 70 0 0 "GLN " " OE1" " " 8 0 1 C2 
    2949 40 -12.358 -22.3513 3.33436 421 " " " " A 43 0 0 "GLN " " NE2" " " 7 0 1 C2 
    2950 40 -11.0216 -16.0848 2.52692 422 " " " " A 43 0 0 "LEU " " N  " " " 7 0 1 C2 
    2951 14 -9.8263 -15.261 2.84884 422 " " " " A 2 0 0 "LEU " " CA " " " 6 0 1 C2 
    2952 14 -9.70717 -14.7468 4.29866 422 " " " " A 2 0 0 "LEU " " C  " " " 6 0 1 C2 
    2953 23 -10.552 -13.9741 4.82511 422 " " " " A 70 0 0 "LEU " " O  " " " 8 0 1 C2 
    2954 14 -9.89007 -14.0607 1.90695 422 " " " " A 2 0 0 "LEU " " CB " " " 6 0 1 C2 
    2955 14 -8.72981 -13.0067 1.89277 422 " " " " A 2 0 0 "LEU " " CG " " " 6 0 1 C2 
    2956 14 -7.38583 -13.7563 1.70562 422 " " " " A 2 0 0 "LEU " " CD1" " " 6 0 1 C2 
    2957 14 -8.74915 -11.7724 0.976871 422 " " " " A 2 0 0 "LEU " " CD2" " " 6 0 1 C2 
    2958 40 -8.68144 -15.1742 5.02129 423 " " " " A 43 0 0 "SER " " N  " " " 7 0 1 C2 
    2959 14 -8.27316 -14.7243 6.37287 423 " " " " A 2 0 0 "SER " " CA " " " 6 0 1 C2 
    2960 14 -7.75011 -13.2101 6.34335 423 " " " " A 2 0 0 "SER " " C  " " " 6 0 1 C2 
    2961 23 -6.86608 -12.8368 5.5114 423 " " " " A 70 0 0 "SER " " O  " " " 8 0 1 C2 
    2962 14 -7.1593 -15.696 6.84589 423 " " " " A 2 0 0 "SER " " CB " " " 6 0 1 C2 
    2963 23 -6.82749 -15.5416 8.24835 423 " " " " A 70 0 0 "SER " " OG " " " 8 0 1 C2 
    2964 40 -8.39362 -12.3355 7.14122 424 " " " " A 43 0 0 "LEU " " N  " " " 7 0 1 C2 
    2965 14 -8.26085 -10.9579 7.24197 424 " " " " A 2 0 0 "LEU " " CA " " " 6 0 1 C2 
    2966 14 -8.00157 -10.5931 8.71804 424 " " " " A 2 0 0 "LEU " " C  " " " 6 0 1 C2 
    2967 23 -8.22619 -11.3032 9.67177 424 " " " " A 70 0 0 "LEU " " O  " " " 8 0 1 C2 
    2968 14 -9.51058 -10.2683 6.75056 424 " " " " A 2 0 0 "LEU " " CB " " " 6 0 1 C2 
    2969 14 -9.8358 -10.493 5.22081 424 " " " " A 2 0 0 "LEU " " CG " " " 6 0 1 C2 
    2970 14 -11.095 -9.66582 4.79247 424 " " " " A 2 0 0 "LEU " " CD1" " " 6 0 1 C2 
    2971 14 -8.68307 -10.1283 4.35472 424 " " " " A 2 0 0 "LEU " " CD2" " " 6 0 1 C2 
    2972 40 -7.57394 -9.33673 8.90079 425 " " " " A 43 0 0 "GLY " " N  " " " 7 0 1 C2 
    2973 14 -6.99536 -8.84383 10.1288 425 " " " " A 2 0 0 "GLY " " CA " " " 6 0 1 C2 
    2974 14 -6.93166 -7.34337 10.0678 425 " " " " A 2 0 0 "GLY " " C  " " " 6 0 1 C2 
    2975 23 -7.59027 -6.72786 9.21214 425 " " " " A 70 0 0 "GLY " " O  " " " 8 0 1 C2 
    2976 40 -6.24699 -6.74436 11.046 426 " " " " A 43 0 0 "GLY " " N  " " " 7 0 1 C2 
    2977 14 -5.92046 -5.33689 11.0881 426 " " " " A 2 0 0 "GLY " " CA " " " 6 0 1 C2 
    2978 14 -4.42881 -5.23598 11.092 426 " " " " A 2 0 0 "GLY " " C  " " " 6 0 1 C2 
    2979 23 -3.65926 -5.97358 10.4705 426 " " " " A 70 0 0 "GLY " " O  " " " 8 0 1 C2 
    2980 40 -3.85525 -4.19795 11.6924 427 " " " " A 43 0 0 "ILE " " N  " " " 7 0 1 C2 
    2981 14 -2.40065 -3.90677 11.7993 427 " " " " A 2 0 0 "ILE " " CA " " " 6 0 1 C2 
    2982 14 -1.82072 -4.52981 13.135 427 " " " " A 2 0 0 "ILE " " C  " " " 6 0 1 C2 
    2983 23 -2.46134 -4.40223 14.2215 427 " " " " A 70 0 0 "ILE " " O  " " " 8 0 1 C2 
    2984 14 -2.19516 -2.39142 11.7615 427 " " " " A 2 0 0 "ILE " " CB " " " 6 0 1 C2 
    2985 14 -2.68281 -1.71779 10.4542 427 " " " " A 2 0 0 "ILE " " CG1" " " 6 0 1 C2 
    2986 14 -0.731827 -1.99583 12.1105 427 " " " " A 2 0 0 "ILE " " CG2" " " 6 0 1 C2 
    2987 14 -2.34466 -0.264999 10.3336 427 " " " " A 2 0 0 "ILE " " CD1" " " 6 0 1 C2 
    2988 40 -0.714943 -5.28734 13.0037 428 " " " " A 43 0 0 "SER " " N  " " " 7 0 1 C2 
    2989 14 -0.107287 -6.2551 13.9068 428 " " " " A 2 0 0 "SER " " CA " " " 6 0 1 C2 
    2990 14 1.45334 -5.97408 14.0183 428 " " " " A 2 0 0 "SER " " C  " " " 6 0 1 C2 
    2991 23 2.0372 -5.46983 13.068 428 " " " " A 70 0 0 "SER " " O  " " " 8 0 1 C2 
    2992 14 -0.404654 -7.69739 13.3888 428 " " " " A 2 0 0 "SER " " CB " " " 6 0 1 C2 
    2993 23 0.032175 -8.71252 14.2421 428 " " " " A 70 0 0 "SER " " OG " " " 8 0 1 C2 
    2994 40 2.00004 -6.31285 15.1648 429 " " " " A 43 0 0 "GLU " " N  " " " 7 0 1 C2 
    2995 14 3.37601 -6.43708 15.6337 429 " " " " A 2 0 0 "GLU " " CA " " " 6 0 1 C2 
    2996 14 4.1032 -7.35776 14.6413 429 " " " " A 2 0 0 "GLU " " C  " " " 6 0 1 C2 
    2997 23 5.24938 -7.07135 14.2966 429 " " " " A 70 0 0 "GLU " " O  " " " 8 0 1 C2 
    2998 14 3.43532 -6.9919 17.0717 429 " " " " A 2 0 0 "GLU " " CB " " " 6 0 1 C2 
    2999 14 2.33398 -6.4104 18.0083 429 " " " " A 2 0 0 "GLU " " CG " " " 6 0 1 C2 
    3000 14 0.975019 -7.01516 18.0019 429 " " " " A 2 0 0 "GLU " " CD " " " 6 0 1 C2 
    3001 23 0.487711 -7.61963 17.0078 429 " " " " A 70 0 0 "GLU " " OE1" " " 8 0 1 C2 
    3002 23 0.230352 -6.78226 18.9782 429 " " " " A 70 0 0 "GLU " " OE2" " " 8 0 1 C2 
    3003 40 3.50677 -8.49858 14.3724 430 " " " " A 43 0 0 "LYS " " N  " " " 7 0 1 C2 
    3004 14 4.08115 -9.58481 13.6353 430 " " " " A 2 0 0 "LYS " " CA " " " 6 0 1 C2 
    3005 14 4.27853 -9.30476 12.1359 430 " " " " A 2 0 0 "LYS " " C  " " " 6 0 1 C2 
    3006 23 4.7944 -10.1939 11.4504 430 " " " " A 70 0 0 "LYS " " O  " " " 8 0 1 C2 
    3007 14 3.12644 -10.7157 13.8503 430 " " " " A 2 0 0 "LYS " " CB " " " 6 0 1 C2 
    3008 14 2.82943 -11.1895 15.3363 430 " " " " A 2 0 0 "LYS " " CG " " " 6 0 1 C2 
    3009 14 2.08592 -12.5748 15.489 430 " " " " A 2 0 0 "LYS " " CD " " " 6 0 1 C2 
    3010 14 2.07294 -13.2505 16.8433 430 " " " " A 2 0 0 "LYS " " CE " " " 6 0 1 C2 
    3011 40 1.57293 -12.4929 17.966 430 " " " " A 43 0 0 "LYS " " NZ " " " 7 0 1 C2 
    3012 40 3.87772 -8.10318 11.6012 431 " " " " A 43 0 0 "TYR " " N  " " " 7 0 1 C2 
    3013 14 4.2185 -7.56685 10.2317 431 " " " " A 2 0 0 "TYR " " CA " " " 6 0 1 C2 
    3014 14 5.67938 -7.28237 10.0911 431 " " " " A 2 0 0 "TYR " " C  " " " 6 0 1 C2 
    3015 23 6.29423 -7.60311 9.06564 431 " " " " A 70 0 0 "TYR " " O  " " " 8 0 1 C2 
    3016 14 3.55335 -6.21211 9.91226 431 " " " " A 2 0 0 "TYR " " CB " " " 6 0 1 C2 
    3017 14 2.12476 -6.28119 9.60668 431 " " " " A 2 0 0 "TYR " " CG " " " 6 0 1 C2 
    3018 14 1.41231 -7.48959 9.49535 431 " " " " A 2 0 0 "TYR " " CD1" " " 6 0 1 C2 
    3019 14 1.50278 -5.08689 9.24139 431 " " " " A 2 0 0 "TYR " " CD2" " " 6 0 1 C2 
    3020 14 0.0581321 -7.48734 9.08363 431 " " " " A 2 0 0 "TYR " " CE1" " " 6 0 1 C2 
    3021 14 0.108389 -5.05911 8.88063 431 " " " " A 2 0 0 "TYR " " CE2" " " 6 0 1 C2 
    3022 14 -0.593338 -6.27313 8.78422 431 " " " " A 2 0 0 "TYR " " CZ " " " 6 0 1 C2 
    3023 23 -1.88882 -6.21765 8.38092 431 " " " " A 70 0 0 "TYR " " OH " " " 8 0 1 C2 
    3024 40 6.28803 -6.94901 11.2433 432 " " " " A 43 0 0 "LEU " " N  " " " 7 0 1 C2 
    3025 14 7.75644 -6.86288 11.3918 432 " " " " A 2 0 0 "LEU " " CA " " " 6 0 1 C2 
    3026 14 8.41872 -8.25615 11.5057 432 " " " " A 2 0 0 "LEU " " C  " " " 6 0 1 C2 
    3027 23 7.76055 -9.1358 12.0744 432 " " " " A 70 0 0 "LEU " " O  " " " 8 0 1 C2 
    3028 14 8.13754 -6.1216 12.7148 432 " " " " A 2 0 0 "LEU " " CB " " " 6 0 1 C2 
    3029 14 7.7133 -4.62163 12.7504 432 " " " " A 2 0 0 "LEU " " CG " " " 6 0 1 C2 
    3030 14 8.19066 -3.79221 13.9955 432 " " " " A 2 0 0 "LEU " " CD1" " " 6 0 1 C2 
    3031 14 7.80965 -3.78745 11.4453 432 " " " " A 2 0 0 "LEU " " CD2" " " 6 0 1 C2 
    3032 40 9.62961 -8.5473 11.0102 433 " " " " A 43 0 0 "PRO " " N  " " " 7 0 1 C2 
    3033 14 10.3225 -9.84811 11.2319 433 " " " " A 2 0 0 "PRO " " CA " " " 6 0 1 C2 
    3034 14 10.5702 -10.3496 12.7396 433 " " " " A 2 0 0 "PRO " " C  " " " 6 0 1 C2 
    3035 23 10.5897 -9.53362 13.6897 433 " " " " A 70 0 0 "PRO " " O  " " " 8 0 1 C2 
    3036 14 11.5837 -9.77322 10.4316 433 " " " " A 2 0 0 "PRO " " CB " " " 6 0 1 C2 
    3037 14 11.8458 -8.27283 10.0811 433 " " " " A 2 0 0 "PRO " " CG " " " 6 0 1 C2 
    3038 14 10.5062 -7.55892 10.2467 433 " " " " A 2 0 0 "PRO " " CD " " " 6 0 1 C2 
    3039 40 10.6809 -11.679 12.9479 434 " " " " A 43 0 0 "PRO " " N  " " " 7 0 1 C2 
    3040 14 10.801 -12.2407 14.2579 434 " " " " A 2 0 0 "PRO " " CA " " " 6 0 1 C2 
    3041 14 12.1279 -11.8224 14.9844 434 " " " " A 2 0 0 "PRO " " C  " " " 6 0 1 C2 
    3042 23 12.2446 -11.7161 16.2624 434 " " " " A 70 0 0 "PRO " " O  " " " 8 0 1 C2 
    3043 14 10.5304 -13.7042 14.0926 434 " " " " A 2 0 0 "PRO " " CB " " " 6 0 1 C2 
    3044 14 11.0474 -14.0433 12.7443 434 " " " " A 2 0 0 "PRO " " CG " " " 6 0 1 C2 
    3045 14 10.7087 -12.7811 11.8924 434 " " " " A 2 0 0 "PRO " " CD " " " 6 0 1 C2 
    3046 40 13.2194 -11.4823 14.2769 435 " " " " A 43 0 0 "ASP " " N  " " " 7 0 1 C2 
    3047 14 14.5082 -11.1144 14.9175 435 " " " " A 2 0 0 "ASP " " CA " " " 6 0 1 C2 
    3048 14 14.6298 -9.58401 15.067 435 " " " " A 2 0 0 "ASP " " C  " " " 6 0 1 C2 
    3049 23 15.7244 -9.05638 15.3301 435 " " " " A 70 0 0 "ASP " " O  " " " 8 0 1 C2 
    3050 14 15.6474 -11.6107 13.9978 435 " " " " A 2 0 0 "ASP " " CB " " " 6 0 1 C2 
    3051 14 15.5962 -11.2257 12.5118 435 " " " " A 2 0 0 "ASP " " CG " " " 6 0 1 C2 
    3052 23 16.6289 -10.7838 11.9044 435 " " " " A 70 0 0 "ASP " " OD1" " " 8 0 1 C2 
    3053 23 14.5704 -11.4976 11.8502 435 " " " " A 70 0 0 "ASP " " OD2" " " 8 0 1 C2 
    3054 40 13.5312 -8.86113 14.9827 436 " " " " A 43 0 0 "ASN " " N  " " " 7 0 1 C2 
    3055 14 13.4702 -7.40742 15.1653 436 " " " " A 2 0 0 "ASN " " CA " " " 6 0 1 C2 
    3056 14 13.3279 -7.07355 16.6745 436 " " " " A 2 0 0 "ASN " " C  " " " 6 0 1 C2 
    3057 23 12.6518 -7.74939 17.4918 436 " " " " A 70 0 0 "ASN " " O  " " " 8 0 1 C2 
    3058 14 12.1967 -6.91964 14.3796 436 " " " " A 2 0 0 "ASN " " CB " " " 6 0 1 C2 
    3059 14 11.8411 -5.42564 14.499 436 " " " " A 2 0 0 "ASN " " CG " " " 6 0 1 C2 
    3060 23 11.1017 -5.01554 15.4194 436 " " " " A 70 0 0 "ASN " " OD1" " " 8 0 1 C2 
    3061 40 12.3311 -4.61796 13.5825 436 " " " " A 43 0 0 "ASN " " ND2" " " 7 0 1 C2 
    3062 40 14.0011 -5.9268 17.0846 437 " " " " A 43 0 0 "ALA " " N  " " " 7 0 1 C2 
    3063 14 14.37 -5.72546 18.4487 437 " " " " A 2 0 0 "ALA " " CA " " " 6 0 1 C2 
    3064 14 13.2008 -5.2449 19.2349 437 " " " " A 2 0 0 "ALA " " C  " " " 6 0 1 C2 
    3065 23 12.9063 -5.64985 20.3396 437 " " " " A 70 0 0 "ALA " " O  " " " 8 0 1 C2 
    3066 14 15.5212 -4.6898 18.4637 437 " " " " A 2 0 0 "ALA " " CB " " " 6 0 1 C2 
    3067 40 12.4958 -4.27763 18.6157 438 " " " " A 43 0 0 "VAL " " N  " " " 7 0 1 C2 
    3068 14 11.2385 -3.70965 19.0448 438 " " " " A 2 0 0 "VAL " " CA " " " 6 0 1 C2 
    3069 14 10.0513 -4.7583 19.1312 438 " " " " A 2 0 0 "VAL " " C  " " " 6 0 1 C2 
    3070 23 9.31023 -4.8887 20.0835 438 " " " " A 70 0 0 "VAL " " O  " " " 8 0 1 C2 
    3071 14 11.0385 -2.29682 18.3718 438 " " " " A 2 0 0 "VAL " " CB " " " 6 0 1 C2 
    3072 14 12.0996 -1.23138 18.8189 438 " " " " A 2 0 0 "VAL " " CG1" " " 6 0 1 C2 
    3073 14 10.8331 -2.38663 16.8189 438 " " " " A 2 0 0 "VAL " " CG2" " " 6 0 1 C2 
    3074 40 9.87444 -5.62483 18.1464 439 " " " " A 43 0 0 "ARG " " N  " " " 7 0 1 C2 
    3075 14 9.06233 -6.85656 18.2824 439 " " " " A 2 0 0 "ARG " " CA " " " 6 0 1 C2 
    3076 14 9.3282 -7.89756 19.4157 439 " " " " A 2 0 0 "ARG " " C  " " " 6 0 1 C2 
    3077 23 8.44251 -8.26489 20.1855 439 " " " " A 70 0 0 "ARG " " O  " " " 8 0 1 C2 
    3078 14 9.06489 -7.57956 16.9159 439 " " " " A 2 0 0 "ARG " " CB " " " 6 0 1 C2 
    3079 14 8.01682 -8.68949 16.9013 439 " " " " A 2 0 0 "ARG " " CG " " " 6 0 1 C2 
    3080 14 7.81876 -9.41135 15.5739 439 " " " " A 2 0 0 "ARG " " CD " " " 6 0 1 C2 
    3081 40 7.24539 -10.7444 15.6843 439 " " " " A 43 0 0 "ARG " " NE " " " 7 0 1 C2 
    3082 14 7.14809 -11.729 14.719 439 " " " " A 2 0 0 "ARG " " CZ " " " 6 0 1 C2 
    3083 40 6.65008 -12.9339 15.0225 439 " " " " A 43 0 0 "ARG " " NH1" " " 7 0 1 C2 
    3084 40 7.37834 -11.4774 13.4561 439 " " " " A 43 0 0 "ARG " " NH2" " " 7 0 1 C2 
    3085 40 10.5768 -8.17736 19.6086 440 " " " " A 43 0 0 "GLN " " N  " " " 7 0 1 C2 
    3086 14 10.9833 -9.15298 20.6738 440 " " " " A 2 0 0 "GLN " " CA " " " 6 0 1 C2 
    3087 14 10.9983 -8.54424 22.0852 440 " " " " A 2 0 0 "GLN " " C  " " " 6 0 1 C2 
    3088 23 10.577 -9.2701 23.0226 440 " " " " A 70 0 0 "GLN " " O  " " " 8 0 1 C2 
    3089 14 12.3962 -9.86307 20.2695 440 " " " " A 2 0 0 "GLN " " CB " " " 6 0 1 C2 
    3090 14 13.1204 -10.8647 21.2879 440 " " " " A 2 0 0 "GLN " " CG " " " 6 0 1 C2 
    3091 14 12.5295 -12.2655 21.3396 440 " " " " A 2 0 0 "GLN " " CD " " " 6 0 1 C2 
    3092 23 13.0718 -13.1004 22.0899 440 " " " " A 70 0 0 "GLN " " OE1" " " 8 0 1 C2 
    3093 40 11.4996 -12.6923 20.6535 440 " " " " A 43 0 0 "GLN " " NE2" " " 7 0 1 C2 
    3094 40 11.222 -7.21296 22.2073 441 " " " " A 43 0 0 "SER " " N  " " " 7 0 1 C2 
    3095 14 10.9289 -6.55823 23.4666 441 " " " " A 2 0 0 "SER " " CA " " " 6 0 1 C2 
    3096 14 9.43444 -6.52209 23.8442 441 " " " " A 2 0 0 "SER " " C  " " " 6 0 1 C2 
    3097 23 9.1404 -6.62378 25.0102 441 " " " " A 70 0 0 "SER " " O  " " " 8 0 1 C2 
    3098 14 11.3884 -5.0725 23.3262 441 " " " " A 2 0 0 "SER " " CB " " " 6 0 1 C2 
    3099 23 12.8557 -4.8821 23.1453 441 " " " " A 70 0 0 "SER " " OG " " " 8 0 1 C2 
    3100 40 8.57889 -6.36095 22.8067 442 " " " " A 43 0 0 "GLN " " N  " " " 7 0 1 C2 
    3101 14 7.16451 -6.27192 22.9983 442 " " " " A 2 0 0 "GLN " " CA " " " 6 0 1 C2 
    3102 14 6.6625 -7.60994 23.3007 442 " " " " A 2 0 0 "GLN " " C  " " " 6 0 1 C2 
    3103 23 5.65606 -7.686 24.0283 442 " " " " A 70 0 0 "GLN " " O  " " " 8 0 1 C2 
    3104 14 6.43537 -5.76044 21.6946 442 " " " " A 2 0 0 "GLN " " CB " " " 6 0 1 C2 
    3105 14 4.96309 -5.53746 21.6699 442 " " " " A 2 0 0 "GLN " " CG " " " 6 0 1 C2 
    3106 14 4.43157 -4.36178 22.5619 442 " " " " A 2 0 0 "GLN " " CD " " " 6 0 1 C2 
    3107 23 4.96127 -4.00183 23.6479 442 " " " " A 70 0 0 "GLN " " OE1" " " 8 0 1 C2 
    3108 40 3.29252 -3.77856 22.171 442 " " " " A 43 0 0 "GLN " " NE2" " " 7 0 1 C2 
    3109 40 7.26505 -8.69129 22.7269 443 " " " " A 43 0 0 "GLU " " N  " " " 7 0 1 C2 
    3110 14 6.75862 -10.0326 22.9176 443 " " " " A 2 0 0 "GLU " " CA " " " 6 0 1 C2 
    3111 14 7.2396 -10.6489 24.2913 443 " " " " A 2 0 0 "GLU " " C  " " " 6 0 1 C2 
    3112 23 6.53422 -11.4853 24.7292 443 " " " " A 70 0 0 "GLU " " O  " " " 8 0 1 C2 
    3113 14 7.35098 -10.8685 21.732 443 " " " " A 2 0 0 "GLU " " CB " " " 6 0 1 C2 
    3114 14 7.0722 -12.4126 21.6613 443 " " " " A 2 0 0 "GLU " " CG " " " 6 0 1 C2 
    3115 14 5.63179 -12.7269 21.2029 443 " " " " A 2 0 0 "GLU " " CD " " " 6 0 1 C2 
    3116 23 5.05853 -13.7653 21.5323 443 " " " " A 70 0 0 "GLU " " OE1" " " 8 0 1 C2 
    3117 23 5.04922 -11.8837 20.5136 443 " " " " A 70 0 0 "GLU " " OE2" " " 8 0 1 C2 
    3118 40 8.35735 -10.1116 24.8742 444 " " " " A 43 0 0 "GLN " " N  " " " 7 0 1 C2 
    3119 14 8.81048 -10.2653 26.2676 444 " " " " A 2 0 0 "GLN " " CA " " " 6 0 1 C2 
    3120 14 7.71824 -9.63224 27.2012 444 " " " " A 2 0 0 "GLN " " C  " " " 6 0 1 C2 
    3121 23 7.21281 -10.2861 28.13 444 " " " " A 70 0 0 "GLN " " O  " " " 8 0 1 C2 
    3122 14 10.2422 -9.66896 26.398 444 " " " " A 2 0 0 "GLN " " CB " " " 6 0 1 C2 
    3123 14 11.0928 -10.1261 27.5821 444 " " " " A 2 0 0 "GLN " " CG " " " 6 0 1 C2 
    3124 14 11.6131 -9.04474 28.469 444 " " " " A 2 0 0 "GLN " " CD " " " 6 0 1 C2 
    3125 23 10.7741 -8.19875 28.7385 444 " " " " A 70 0 0 "GLN " " OE1" " " 8 0 1 C2 
    3126 40 12.8739 -8.93747 28.8463 444 " " " " A 43 0 0 "GLN " " NE2" " " 7 0 1 C2 
    3127 40 7.26728 -8.4427 26.8503 445 " " " " A 43 0 0 "PHE " " N  " " " 7 0 1 C2 
    3128 14 6.24423 -7.80496 27.6941 445 " " " " A 2 0 0 "PHE " " CA " " " 6 0 1 C2 
    3129 14 4.90827 -8.58564 27.5107 445 " " " " A 2 0 0 "PHE " " C  " " " 6 0 1 C2 
    3130 23 4.23965 -8.85381 28.5422 445 " " " " A 70 0 0 "PHE " " O  " " " 8 0 1 C2 
    3131 14 6.1599 -6.41649 27.0893 445 " " " " A 2 0 0 "PHE " " CB " " " 6 0 1 C2 
    3132 14 5.45973 -5.35875 27.8812 445 " " " " A 2 0 0 "PHE " " CG " " " 6 0 1 C2 
    3133 14 5.06741 -5.49619 29.2079 445 " " " " A 2 0 0 "PHE " " CD1" " " 6 0 1 C2 
    3134 14 5.26893 -4.13448 27.2091 445 " " " " A 2 0 0 "PHE " " CD2" " " 6 0 1 C2 
    3135 14 4.44023 -4.43307 29.8981 445 " " " " A 2 0 0 "PHE " " CE1" " " 6 0 1 C2 
    3136 14 4.59977 -3.09939 27.8678 445 " " " " A 2 0 0 "PHE " " CE2" " " 6 0 1 C2 
    3137 14 4.16696 -3.22733 29.2057 445 " " " " A 2 0 0 "PHE " " CZ " " " 6 0 1 C2 
    3138 40 4.62929 -9.08355 26.2929 446 " " " " A 43 0 0 "ASP " " N  " " " 7 0 1 C2 
    3139 14 3.35998 -9.79904 25.9942 446 " " " " A 2 0 0 "ASP " " CA " " " 6 0 1 C2 
    3140 14 3.22822 -11.0733 26.8071 446 " " " " A 2 0 0 "ASP " " C  " " " 6 0 1 C2 
    3141 23 2.0947 -11.525 27.0514 446 " " " " A 70 0 0 "ASP " " O  " " " 8 0 1 C2 
    3142 14 3.34752 -10.1485 24.5017 446 " " " " A 2 0 0 "ASP " " CB " " " 6 0 1 C2 
    3143 14 2.04304 -10.8322 24.0099 446 " " " " A 2 0 0 "ASP " " CG " " " 6 0 1 C2 
    3144 23 1.00113 -10.2011 23.8782 446 " " " " A 70 0 0 "ASP " " OD1" " " 8 0 1 C2 
    3145 23 2.13016 -12.0083 23.6839 446 " " " " A 70 0 0 "ASP " " OD2" " " 8 0 1 C2 
    3146 40 4.31838 -11.6871 27.2271 447 " " " " A 43 0 0 "LYS " " N  " " " 7 0 1 C2 
    3147 14 4.29042 -12.9611 27.9525 447 " " " " A 2 0 0 "LYS " " CA " " " 6 0 1 C2 
    3148 14 4.45179 -12.7827 29.4457 447 " " " " A 2 0 0 "LYS " " C  " " " 6 0 1 C2 
    3149 23 3.84794 -13.5108 30.2503 447 " " " " A 70 0 0 "LYS " " O  " " " 8 0 1 C2 
    3150 14 5.42406 -13.7501 27.3723 447 " " " " A 2 0 0 "LYS " " CB " " " 6 0 1 C2 
    3151 14 5.00667 -14.7817 26.3473 447 " " " " A 2 0 0 "LYS " " CG " " " 6 0 1 C2 
    3152 14 4.42283 -14.1901 25.0631 447 " " " " A 2 0 0 "LYS " " CD " " " 6 0 1 C2 
    3153 14 3.48362 -15.0567 24.1918 447 " " " " A 2 0 0 "LYS " " CE " " " 6 0 1 C2 
    3154 40 2.98931 -14.3204 23.0483 447 " " " " A 43 0 0 "LYS " " NZ " " " 7 0 1 C2 
    3155 40 5.12237 -11.6592 29.8399 448 " " " " A 43 0 0 "LEU " " N  " " " 7 0 1 C2 
    3156 14 5.43769 -11.3286 31.2428 448 " " " " A 2 0 0 "LEU " " CA " " " 6 0 1 C2 
    3157 14 4.32594 -10.5509 32.0238 448 " " " " A 2 0 0 "LEU " " C  " " " 6 0 1 C2 
    3158 23 4.0258 -10.8431 33.2016 448 " " " " A 70 0 0 "LEU " " O  " " " 8 0 1 C2 
    3159 14 6.67868 -10.4664 31.3919 448 " " " " A 2 0 0 "LEU " " CB " " " 6 0 1 C2 
    3160 14 8.00274 -11.2079 31.3331 448 " " " " A 2 0 0 "LEU " " CG " " " 6 0 1 C2 
    3161 14 9.21123 -10.2145 31.2807 448 " " " " A 2 0 0 "LEU " " CD1" " " 6 0 1 C2 
    3162 14 8.11106 -12.1647 32.4901 448 " " " " A 2 0 0 "LEU " " CD2" " " 6 0 1 C2 
    3163 40 3.72429 -9.6184 31.3379 449 " " " " A 43 0 0 "PHE " " N  " " " 7 0 1 C2 
    3164 14 2.71914 -8.68456 31.9202 449 " " " " A 2 0 0 "PHE " " CA " " " 6 0 1 C2 
    3165 14 1.64983 -8.32661 30.8497 449 " " " " A 2 0 0 "PHE " " C  " " " 6 0 1 C2 
    3166 23 1.73667 -7.27267 30.2556 449 " " " " A 70 0 0 "PHE " " O  " " " 8 0 1 C2 
    3167 14 3.32581 -7.35678 32.4286 449 " " " " A 2 0 0 "PHE " " CB " " " 6 0 1 C2 
    3168 14 4.35432 -7.4671 33.4866 449 " " " " A 2 0 0 "PHE " " CG " " " 6 0 1 C2 
    3169 14 3.97681 -7.24618 34.8265 449 " " " " A 2 0 0 "PHE " " CD1" " " 6 0 1 C2 
    3170 14 5.70865 -7.57912 33.132 449 " " " " A 2 0 0 "PHE " " CD2" " " 6 0 1 C2 
    3171 14 4.95487 -7.15211 35.8004 449 " " " " A 2 0 0 "PHE " " CE1" " " 6 0 1 C2 
    3172 14 6.67872 -7.51169 34.131 449 " " " " A 2 0 0 "PHE " " CE2" " " 6 0 1 C2 
    3173 14 6.30731 -7.28356 35.4699 449 " " " " A 2 0 0 "PHE " " CZ " " " 6 0 1 C2 
    3174 40 0.748354 -9.27976 30.5225 450 " " " " A 43 0 0 "PRO " " N  " " " 7 0 1 C2 
    3175 14 -0.120115 -9.17492 29.3752 450 " " " " A 2 0 0 "PRO " " CA " " " 6 0 1 C2 
    3176 14 -1.28628 -8.14997 29.5888 450 " " " " A 2 0 0 "PRO " " C  " " " 6 0 1 C2 
    3177 23 -1.7523 -7.64377 28.5317 450 " " " " A 70 0 0 "PRO " " O  " " " 8 0 1 C2 
    3178 14 -0.694113 -10.5845 29.2508 450 " " " " A 2 0 0 "PRO " " CB " " " 6 0 1 C2 
    3179 14 -0.619257 -11.225 30.6825 450 " " " " A 2 0 0 "PRO " " CG " " " 6 0 1 C2 
    3180 14 0.64916 -10.5592 31.1938 450 " " " " A 2 0 0 "PRO " " CD " " " 6 0 1 C2 
    3181 40 -1.77145 -7.8229 30.7954 451 " " " " A 43 0 0 "GLY " " N  " " " 7 0 1 C2 
    3182 14 -2.79786 -6.81607 31.1018 451 " " " " A 2 0 0 "GLY " " CA " " " 6 0 1 C2 
    3183 14 -2.16742 -5.41797 30.9518 451 " " " " A 2 0 0 "GLY " " C  " " " 6 0 1 C2 
    3184 23 -2.92496 -4.50433 30.5615 451 " " " " A 70 0 0 "GLY " " O  " " " 8 0 1 C2 
    3185 40 -0.85207 -5.34829 31.2542 452 " " " " A 43 0 0 "PHE " " N  " " " 7 0 1 C2 
    3186 14 -0.20171 -4.05729 31.1014 452 " " " " A 2 0 0 "PHE " " CA " " " 6 0 1 C2 
    3187 14 0.448759 -3.8902 29.7001 452 " " " " A 2 0 0 "PHE " " C  " " " 6 0 1 C2 
    3188 23 0.834646 -2.77785 29.2847 452 " " " " A 70 0 0 "PHE " " O  " " " 8 0 1 C2 
    3189 14 1.01549 -3.73681 32.0999 452 " " " " A 2 0 0 "PHE " " CB " " " 6 0 1 C2 
    3190 14 0.549265 -3.76353 33.5308 452 " " " " A 2 0 0 "PHE " " CG " " " 6 0 1 C2 
    3191 14 0.630831 -4.93543 34.3508 452 " " " " A 2 0 0 "PHE " " CD1" " " 6 0 1 C2 
    3192 14 0.0939101 -2.5753 34.1335 452 " " " " A 2 0 0 "PHE " " CD2" " " 6 0 1 C2 
    3193 14 0.265474 -4.87775 35.6952 452 " " " " A 2 0 0 "PHE " " CE1" " " 6 0 1 C2 
    3194 14 -0.175198 -2.501 35.4903 452 " " " " A 2 0 0 "PHE " " CE2" " " 6 0 1 C2 
    3195 14 -0.0758725 -3.68038 36.2691 452 " " " " A 2 0 0 "PHE " " CZ " " " 6 0 1 C2 
    3196 40 0.434927 -5.01799 28.887 453 " " " " A 43 0 0 "ARG " " N  " " " 7 0 1 C2 
    3197 14 0.833376 -4.94907 27.4918 453 " " " " A 2 0 0 "ARG " " CA " " " 6 0 1 C2 
    3198 14 -0.43911 -4.69004 26.6835 453 " " " " A 2 0 0 "ARG " " C  " " " 6 0 1 C2 
    3199 23 -0.352762 -3.93062 25.7138 453 " " " " A 70 0 0 "ARG " " O  " " " 8 0 1 C2 
    3200 14 1.54005 -6.17964 26.8545 453 " " " " A 2 0 0 "ARG " " CB " " " 6 0 1 C2 
    3201 14 2.31933 -5.73085 25.6083 453 " " " " A 2 0 0 "ARG " " CG " " " 6 0 1 C2 
    3202 14 1.69679 -6.25064 24.3174 453 " " " " A 2 0 0 "ARG " " CD " " " 6 0 1 C2 
    3203 40 0.790625 -5.31661 23.6438 453 " " " " A 43 0 0 "ARG " " NE " " " 7 0 1 C2 
    3204 14 0.435244 -5.31873 22.3686 453 " " " " A 2 0 0 "ARG " " CZ " " " 6 0 1 C2 
    3205 40 0.791613 -6.28099 21.5185 453 " " " " A 43 0 0 "ARG " " NH1" " " 7 0 1 C2 
    3206 40 -0.211634 -4.28072 21.8635 453 " " " " A 43 0 0 "ARG " " NH2" " " 7 0 1 C2 
    3207 40 -1.60025 -5.36418 26.9434 454 " " " " A 43 0 0 "THR " " N  " " " 7 0 1 C2 
    3208 14 -2.83437 -5.20447 26.162 454 " " " " A 2 0 0 "THR " " CA " " " 6 0 1 C2 
    3209 14 -3.65484 -4.05597 26.6275 454 " " " " A 2 0 0 "THR " " C  " " " 6 0 1 C2 
    3210 23 -3.72969 -3.84936 27.8013 454 " " " " A 70 0 0 "THR " " O  " " " 8 0 1 C2 
    3211 14 -3.79112 -6.47662 26.0298 454 " " " " A 2 0 0 "THR " " CB " " " 6 0 1 C2 
    3212 23 -3.90381 -7.19733 27.1739 454 " " " " A 70 0 0 "THR " " OG1" " " 8 0 1 C2 
    3213 14 -3.27221 -7.51824 24.9372 454 " " " " A 2 0 0 "THR " " CG2" " " 6 0 1 C2 
    3214 40 -4.28754 -3.37607 25.6812 455 " " " " A 43 0 0 "GLU " " N  " " " 7 0 1 C2 
    3215 14 -5.29354 -2.36748 25.8474 455 " " " " A 2 0 0 "GLU " " CA " " " 6 0 1 C2 
    3216 14 -6.66046 -3.02932 26.2728 455 " " " " A 2 0 0 "GLU " " C  " " " 6 0 1 C2 
    3217 23 -7.00568 -4.04463 25.6905 455 " " " " A 70 0 0 "GLU " " O  " " " 8 0 1 C2 
    3218 14 -5.53564 -1.4427 24.634 455 " " " " A 2 0 0 "GLU " " CB " " " 6 0 1 C2 
    3219 14 -4.29985 -1.00408 23.8406 455 " " " " A 2 0 0 "GLU " " CG " " " 6 0 1 C2 
    3220 14 -3.20724 -0.265291 24.6819 455 " " " " A 2 0 0 "GLU " " CD " " " 6 0 1 C2 
    3221 23 -3.31849 0.959421 24.9906 455 " " " " A 70 0 0 "GLU " " OE1" " " 8 0 1 C2 
    3222 23 -2.26135 -0.876892 25.1767 455 " " " " A 70 0 0 "GLU " " OE2" " " 8 0 1 C2 
    3223 40 -7.42816 -2.40906 27.1296 456 " " " " A 43 0 0 "PRO " " N  " " " 7 0 1 C2 
    3224 14 -8.85893 -2.82173 27.4706 456 " " " " A 2 0 0 "PRO " " CA " " " 6 0 1 C2 
    3225 14 -9.82366 -2.62311 26.302 456 " " " " A 2 0 0 "PRO " " C  " " " 6 0 1 C2 
    3226 23 -9.64752 -1.71022 25.499 456 " " " " A 70 0 0 "PRO " " O  " " " 8 0 1 C2 
    3227 14 -9.19977 -1.88041 28.7055 456 " " " " A 2 0 0 "PRO " " CB " " " 6 0 1 C2 
    3228 14 -8.43922 -0.647943 28.3626 456 " " " " A 2 0 0 "PRO " " CG " " " 6 0 1 C2 
    3229 14 -7.1292 -1.20267 27.7254 456 " " " " A 2 0 0 "PRO " " CD " " " 6 0 1 C2 
    3230 40 -10.9616 -3.38223 26.2287 457 " " " " A 43 0 0 "LEU " " N  " " " 7 0 1 C2 
    3231 14 -12.0199 -3.06239 25.284 457 " " " " A 2 0 0 "LEU " " CA " " " 6 0 1 C2 
    3232 14 -12.8701 -1.98947 25.9977 457 " " " " A 2 0 0 "LEU " " C  " " " 6 0 1 C2 
    3233 23 -13.0604 -2.18064 27.2103 457 " " " " A 70 0 0 "LEU " " O  " " " 8 0 1 C2 
    3234 14 -12.9141 -4.39162 25.0505 457 " " " " A 2 0 0 "LEU " " CB " " " 6 0 1 C2 
    3235 14 -14.1803 -4.20881 24.1331 457 " " " " A 2 0 0 "LEU " " CG " " " 6 0 1 C2 
    3236 14 -13.8271 -3.84379 22.6957 457 " " " " A 2 0 0 "LEU " " CD1" " " 6 0 1 C2 
    3237 14 -15.0607 -5.49474 24.0957 457 " " " " A 2 0 0 "LEU " " CD2" " " 6 0 1 C2 
    3238 40 -13.514 -1.04647 25.3201 458 " " " " A 43 0 0 "THR " " N  " " " 7 0 1 C2 
    3239 14 -14.236 0.0723916 25.8234 458 " " " " A 2 0 0 "THR " " CA " " " 6 0 1 C2 
    3240 14 -15.7185 0.0928365 25.3907 458 " " " " A 2 0 0 "THR " " C  " " " 6 0 1 C2 
    3241 23 -16.0219 -0.181612 24.245 458 " " " " A 70 0 0 "THR " " O  " " " 8 0 1 C2 
    3242 14 -13.5187 1.33687 25.3678 458 " " " " A 2 0 0 "THR " " CB " " " 6 0 1 C2 
    3243 23 -13.0548 1.25611 24.0176 458 " " " " A 70 0 0 "THR " " OG1" " " 8 0 1 C2 
    3244 14 -12.4655 1.83611 26.415 458 " " " " A 2 0 0 "THR " " CG2" " " 6 0 1 C2 
    3245 40 -16.5432 0.333429 26.3466 459 " " " " A 43 0 0 "LEU " " N  " " " 7 0 1 C2 
    3246 14 -17.9488 0.390221 26.2481 459 " " " " A 2 0 0 "LEU " " CA " " " 6 0 1 C2 
    3247 14 -18.4273 1.75912 26.6939 459 " " " " A 2 0 0 "LEU " " C  " " " 6 0 1 C2 
    3248 23 -18.0681 2.22312 27.7802 459 " " " " A 70 0 0 "LEU " " O  " " " 8 0 1 C2 
    3249 14 -18.6327 -0.643335 27.1689 459 " " " " A 2 0 0 "LEU " " CB " " " 6 0 1 C2 
    3250 14 -20.1711 -0.855022 27.2308 459 " " " " A 2 0 0 "LEU " " CG " " " 6 0 1 C2 
    3251 14 -20.5315 -2.25225 27.6566 459 " " " " A 2 0 0 "LEU " " CD1" " " 6 0 1 C2 
    3252 14 -21.03 0.119585 28.1097 459 " " " " A 2 0 0 "LEU " " CD2" " " 6 0 1 C2 
    3253 40 -19.1818 2.40594 25.7718 460 " " " " A 43 0 0 "VAL " " N  " " " 7 0 1 C2 
    3254 14 -19.6243 3.79205 25.9051 460 " " " " A 2 0 0 "VAL " " CA " " " 6 0 1 C2 
    3255 14 -21.1253 3.72339 26.5144 460 " " " " A 2 0 0 "VAL " " C  " " " 6 0 1 C2 
    3256 23 -21.9448 3.07139 25.841 460 " " " " A 70 0 0 "VAL " " O  " " " 8 0 1 C2 
    3257 14 -19.8877 4.46471 24.5126 460 " " " " A 2 0 0 "VAL " " CB " " " 6 0 1 C2 
    3258 14 -20.3446 5.89644 24.6184 460 " " " " A 2 0 0 "VAL " " CG1" " " 6 0 1 C2 
    3259 14 -18.6185 4.41892 23.6498 460 " " " " A 2 0 0 "VAL " " CG2" " " 6 0 1 C2 
    3260 40 -21.348 4.30774 27.65 461 " " " " A 43 0 0 "MET " " N  " " " 7 0 1 C2 
    3261 14 -22.6177 4.47159 28.3999 461 " " " " A 2 0 0 "MET " " CA " " " 6 0 1 C2 
    3262 14 -22.9739 5.96406 28.145 461 " " " " A 2 0 0 "MET " " C  " " " 6 0 1 C2 
    3263 23 -22.0996 6.8339 28.395 461 " " " " A 70 0 0 "MET " " O  " " " 8 0 1 C2 
    3264 14 -22.4008 4.23103 29.8637 461 " " " " A 2 0 0 "MET " " CB " " " 6 0 1 C2 
    3265 14 -22.1878 2.74638 30.1568 461 " " " " A 2 0 0 "MET " " CG " " " 6 0 1 C2 
    3266 52 -22.8679 2.14852 31.7582 461 " " " " A 13 0 0 "MET " " SD " " " 16 0 1 C2 
    3267 14 -24.6967 2.04121 31.323 461 " " " " A 2 0 0 "MET " " CE " " " 6 0 1 C2 
    3268 40 -24.1166 6.24122 27.4343 462 " " " " A 43 0 0 "LYS " " N  " " " 7 0 1 C2 
    3269 14 -24.3909 7.55511 26.9473 462 " " " " A 2 0 0 "LYS " " CA " " " 6 0 1 C2 
    3270 14 -25.8873 7.79965 27.1149 462 " " " " A 2 0 0 "LYS " " C  " " " 6 0 1 C2 
    3271 23 -26.7269 6.9354 26.8464 462 " " " " A 70 0 0 "LYS " " O  " " " 8 0 1 C2 
    3272 14 -23.8277 7.7906 25.5524 462 " " " " A 2 0 0 "LYS " " CB " " " 6 0 1 C2 
    3273 14 -24.2018 6.64865 24.5867 462 " " " " A 2 0 0 "LYS " " CG " " " 6 0 1 C2 
    3274 14 -24.2334 7.08299 23.1386 462 " " " " A 2 0 0 "LYS " " CD " " " 6 0 1 C2 
    3275 14 -25.4791 7.72057 22.5822 462 " " " " A 2 0 0 "LYS " " CE " " " 6 0 1 C2 
    3276 40 -25.4021 8.40339 21.2822 462 " " " " A 43 0 0 "LYS " " NZ " " " 7 0 1 C2 
    3277 40 -26.2616 8.96366 27.6443 463 " " " " A 43 0 0 "ARG " " N  " " " 7 0 1 C2 
    3278 14 -27.5599 9.58311 27.7569 463 " " " " A 2 0 0 "ARG " " CA " " " 6 0 1 C2 
    3279 14 -27.4948 10.7159 26.7544 463 " " " " A 2 0 0 "ARG " " C  " " " 6 0 1 C2 
    3280 23 -26.4333 11.3289 26.4047 463 " " " " A 70 0 0 "ARG " " O  " " " 8 0 1 C2 
    3281 14 -27.7953 10.3512 29.0998 463 " " " " A 2 0 0 "ARG " " CB " " " 6 0 1 C2 
    3282 14 -28.2504 9.34577 30.1555 463 " " " " A 2 0 0 "ARG " " CG " " " 6 0 1 C2 
    3283 14 -29.0324 9.94287 31.3363 463 " " " " A 2 0 0 "ARG " " CD " " " 6 0 1 C2 
    3284 40 -30.3782 10.3759 31.0711 463 " " " " A 43 0 0 "ARG " " NE " " " 7 0 1 C2 
    3285 14 -31.4955 10.0624 31.7167 463 " " " " A 2 0 0 "ARG " " CZ " " " 6 0 1 C2 
    3286 40 -32.6696 10.4952 31.3065 463 " " " " A 43 0 0 "ARG " " NH1" " " 7 0 1 C2 
    3287 40 -31.5038 9.27315 32.7503 463 " " " " A 43 0 0 "ARG " " NH2" " " 7 0 1 C2 
    3288 40 -28.5462 10.9292 25.9843 464 " " " " A 43 0 0 "GLU " " N  " " " 7 0 1 C2 
    3289 14 -28.8243 12.0301 25.0346 464 " " " " A 2 0 0 "GLU " " CA " " " 6 0 1 C2 
    3290 14 -29.4688 13.2917 25.7787 464 " " " " A 2 0 0 "GLU " " C  " " " 6 0 1 C2 
    3291 23 -29.8657 14.2728 25.1683 464 " " " " A 70 0 0 "GLU " " O  " " " 8 0 1 C2 
    3292 14 -29.8057 11.6235 23.8926 464 " " " " A 2 0 0 "GLU " " CB " " " 6 0 1 C2 
    3293 14 -29.3424 10.3477 23.1073 464 " " " " A 2 0 0 "GLU " " CG " " " 6 0 1 C2 
    3294 14 -27.9875 10.4209 22.3502 464 " " " " A 2 0 0 "GLU " " CD " " " 6 0 1 C2 
    3295 23 -27.318 11.4357 22.314 464 " " " " A 70 0 0 "GLU " " OE1" " " 8 0 1 C2 
    3296 23 -27.7645 9.44581 21.5864 464 " " " " A 70 0 0 "GLU " " OE2" " " 8 0 1 C2 
    3297 40 -29.3947 13.2752 27.1079 465 " " " " A 43 0 0 "ASP " " N  " " " 7 0 1 C2 
    3298 14 -29.9019 14.2682 28.0967 465 " " " " A 2 0 0 "ASP " " CA " " " 6 0 1 C2 
    3299 14 -28.9195 14.254 29.2886 465 " " " " A 2 0 0 "ASP " " C  " " " 6 0 1 C2 
    3300 23 -28.115 13.3351 29.5074 465 " " " " A 70 0 0 "ASP " " O  " " " 8 0 1 C2 
    3301 14 -31.4478 14.1021 28.3904 465 " " " " A 2 0 0 "ASP " " CB " " " 6 0 1 C2 
    3302 14 -31.7277 12.8145 29.1065 465 " " " " A 2 0 0 "ASP " " CG " " " 6 0 1 C2 
    3303 23 -30.9797 11.8303 28.9735 465 " " " " A 70 0 0 "ASP " " OD1" " " 8 0 1 C2 
    3304 23 -32.8499 12.7876 29.6636 465 " " " " A 70 0 0 "ASP " " OD2" " " 8 0 1 C2 
    3305 40 -28.8461 15.4139 29.9585 466 " " " " A 43 0 0 "GLY " " N  " " " 7 0 1 C2 
    3306 14 -27.7802 15.7996 30.8351 466 " " " " A 2 0 0 "GLY " " CA " " " 6 0 1 C2 
    3307 14 -27.9458 15.1987 32.2861 466 " " " " A 2 0 0 "GLY " " C  " " " 6 0 1 C2 
    3308 23 -27.0038 15.4137 33.1428 466 " " " " A 70 0 0 "GLY " " O  " " " 8 0 1 C2 
    3309 40 -29.0385 14.4256 32.6317 467 " " " " A 43 0 0 "GLU " " N  " " " 7 0 1 C2 
    3310 14 -29.2201 13.5194 33.7661 467 " " " " A 2 0 0 "GLU " " CA " " " 6 0 1 C2 
    3311 14 -27.925 12.6912 34.1021 467 " " " " A 2 0 0 "GLU " " C  " " " 6 0 1 C2 
    3312 23 -27.1657 12.4254 33.1494 467 " " " " A 70 0 0 "GLU " " O  " " " 8 0 1 C2 
    3313 14 -30.4988 12.6766 33.4148 467 " " " " A 2 0 0 "GLU " " CB " " " 6 0 1 C2 
    3314 14 -31.7927 13.5407 33.4131 467 " " " " A 2 0 0 "GLU " " CG " " " 6 0 1 C2 
    3315 14 -32.233 14.1157 34.7058 467 " " " " A 2 0 0 "GLU " " CD " " " 6 0 1 C2 
    3316 23 -32.1169 13.4171 35.7043 467 " " " " A 70 0 0 "GLU " " OE1" " " 8 0 1 C2 
    3317 23 -32.6101 15.2891 34.6568 467 " " " " A 70 0 0 "GLU " " OE2" " " 8 0 1 C2 
    3318 40 -27.5559 12.4093 35.4199 468 " " " " A 43 0 0 "PRO " " N  " " " 7 0 1 C2 
    3319 14 -26.4016 11.5914 35.6681 468 " " " " A 2 0 0 "PRO " " CA " " " 6 0 1 C2 
    3320 14 -26.5217 10.0671 35.3898 468 " " " " A 2 0 0 "PRO " " C  " " " 6 0 1 C2 
    3321 23 -27.5649 9.42242 35.6439 468 " " " " A 70 0 0 "PRO " " O  " " " 8 0 1 C2 
    3322 14 -25.9954 11.9713 37.1083 468 " " " " A 2 0 0 "PRO " " CB " " " 6 0 1 C2 
    3323 14 -27.3599 12.1867 37.7755 468 " " " " A 2 0 0 "PRO " " CG " " " 6 0 1 C2 
    3324 14 -28.1805 12.8081 36.6367 468 " " " " A 2 0 0 "PRO " " CD " " " 6 0 1 C2 
    3325 40 -25.5188 9.49943 34.7845 469 " " " " A 43 0 0 "ILE " " N  " " " 7 0 1 C2 
    3326 14 -25.3442 8.0496 34.7064 469 " " " " A 2 0 0 "ILE " " CA " " " 6 0 1 C2 
    3327 14 -24.5313 7.71416 35.9519 469 " " " " A 2 0 0 "ILE " " C  " " " 6 0 1 C2 
    3328 23 -23.3512 8.07897 36.1405 469 " " " " A 70 0 0 "ILE " " O  " " " 8 0 1 C2 
    3329 14 -24.5041 7.68303 33.425 469 " " " " A 2 0 0 "ILE " " CB " " " 6 0 1 C2 
    3330 14 -25.2231 8.13869 32.1151 469 " " " " A 2 0 0 "ILE " " CG1" " " 6 0 1 C2 
    3331 14 -24.0777 6.22292 33.3293 469 " " " " A 2 0 0 "ILE " " CG2" " " 6 0 1 C2 
    3332 14 -24.6422 7.64393 30.8187 469 " " " " A 2 0 0 "ILE " " CD1" " " 6 0 1 C2 
    3333 40 -25.2073 7.13732 36.9252 470 " " " " A 43 0 0 "THR " " N  " " " 7 0 1 C2 
    3334 14 -24.7833 6.97773 38.2745 470 " " " " A 2 0 0 "THR " " CA " " " 6 0 1 C2 
    3335 14 -24.022 5.62615 38.3164 470 " " " " A 2 0 0 "THR " " C  " " " 6 0 1 C2 
    3336 23 -23.9223 4.75182 37.4458 470 " " " " A 70 0 0 "THR " " O  " " " 8 0 1 C2 
    3337 14 -26.0821 6.98225 39.1568 470 " " " " A 2 0 0 "THR " " CB " " " 6 0 1 C2 
    3338 23 -26.9657 5.84371 38.9314 470 " " " " A 70 0 0 "THR " " OG1" " " 8 0 1 C2 
    3339 14 -26.9329 8.17243 38.8888 470 " " " " A 2 0 0 "THR " " CG2" " " 6 0 1 C2 
    3340 40 -23.3727 5.27352 39.4073 471 " " " " A 43 0 0 "ASP " " N  " " " 7 0 1 C2 
    3341 14 -22.5902 4.04873 39.5749 471 " " " " A 2 0 0 "ASP " " CA " " " 6 0 1 C2 
    3342 14 -23.5239 2.82349 39.5992 471 " " " " A 2 0 0 "ASP " " C  " " " 6 0 1 C2 
    3343 23 -23.12 1.74719 39.1821 471 " " " " A 70 0 0 "ASP " " O  " " " 8 0 1 C2 
    3344 14 -21.8658 4.12689 40.9555 471 " " " " A 2 0 0 "ASP " " CB " " " 6 0 1 C2 
    3345 14 -22.6771 4.0848 42.2767 471 " " " " A 2 0 0 "ASP " " CG " " " 6 0 1 C2 
    3346 23 -23.5093 4.95995 42.5086 471 " " " " A 70 0 0 "ASP " " OD1" " " 8 0 1 C2 
    3347 23 -22.4672 3.13535 43.0595 471 " " " " A 70 0 0 "ASP " " OD2" " " 8 0 1 C2 
    3348 40 -24.8258 2.95969 39.9506 472 " " " " A 43 0 0 "ALA " " N  " " " 7 0 1 C2 
    3349 14 -25.8408 1.91489 39.8902 472 " " " " A 2 0 0 "ALA " " CA " " " 6 0 1 C2 
    3350 14 -26.1302 1.41423 38.3836 472 " " " " A 2 0 0 "ALA " " C  " " " 6 0 1 C2 
    3351 23 -26.8563 0.462801 38.2031 472 " " " " A 70 0 0 "ALA " " O  " " " 8 0 1 C2 
    3352 14 -27.1505 2.30622 40.6017 472 " " " " A 2 0 0 "ALA " " CB " " " 6 0 1 C2 
    3353 40 -25.6124 2.13244 37.3763 473 " " " " A 43 0 0 "GLN " " N  " " " 7 0 1 C2 
    3354 14 -25.8949 1.94843 35.926 473 " " " " A 2 0 0 "GLN " " CA " " " 6 0 1 C2 
    3355 14 -24.6834 1.2293 35.4003 473 " " " " A 2 0 0 "GLN " " C  " " " 6 0 1 C2 
    3356 23 -24.8664 0.478293 34.4462 473 " " " " A 70 0 0 "GLN " " O  " " " 8 0 1 C2 
    3357 14 -26.0298 3.30359 35.1844 473 " " " " A 2 0 0 "GLN " " CB " " " 6 0 1 C2 
    3358 14 -27.0348 4.29391 35.7655 473 " " " " A 2 0 0 "GLN " " CG " " " 6 0 1 C2 
    3359 14 -28.3609 3.73252 36.2099 473 " " " " A 2 0 0 "GLN " " CD " " " 6 0 1 C2 
    3360 23 -28.9102 2.83296 35.5909 473 " " " " A 70 0 0 "GLN " " OE1" " " 8 0 1 C2 
    3361 40 -28.8997 4.27872 37.3213 473 " " " " A 43 0 0 "GLN " " NE2" " " 7 0 1 C2 
    3362 40 -23.5036 1.44584 36.0307 474 " " " " A 43 0 0 "ILE " " N  " " " 7 0 1 C2 
    3363 14 -22.324 0.788124 35.8692 474 " " " " A 2 0 0 "ILE " " CA " " " 6 0 1 C2 
    3364 14 -22.4002 -0.596422 36.5757 474 " " " " A 2 0 0 "ILE " " C  " " " 6 0 1 C2 
    3365 23 -21.9631 -1.59834 36.0375 474 " " " " A 70 0 0 "ILE " " O  " " " 8 0 1 C2 
    3366 14 -21.1008 1.64769 36.3986 474 " " " " A 2 0 0 "ILE " " CB " " " 6 0 1 C2 
    3367 14 -20.8709 2.8931 35.5659 474 " " " " A 2 0 0 "ILE " " CG1" " " 6 0 1 C2 
    3368 14 -19.7486 0.749266 36.3493 474 " " " " A 2 0 0 "ILE " " CG2" " " 6 0 1 C2 
    3369 14 -20.0246 3.92947 36.2972 474 " " " " A 2 0 0 "ILE " " CD1" " " 6 0 1 C2 
    3370 40 -22.8997 -0.650635 37.8027 475 " " " " A 43 0 0 "ALA " " N  " " " 7 0 1 C2 
    3371 14 -23.1151 -1.94555 38.4904 475 " " " " A 2 0 0 "ALA " " CA " " " 6 0 1 C2 
    3372 14 -24.1497 -2.79194 37.8344 475 " " " " A 2 0 0 "ALA " " C  " " " 6 0 1 C2 
    3373 23 -23.9728 -4.03144 37.7025 475 " " " " A 70 0 0 "ALA " " O  " " " 8 0 1 C2 
    3374 14 -23.5752 -1.56386 39.9501 475 " " " " A 2 0 0 "ALA " " CB " " " 6 0 1 C2 
    3375 40 -25.1909 -2.14375 37.2024 476 " " " " A 43 0 0 "ASP " " N  " " " 7 0 1 C2 
    3376 14 -26.1744 -2.85746 36.3637 476 " " " " A 2 0 0 "ASP " " CA " " " 6 0 1 C2 
    3377 14 -25.4931 -3.59311 35.1903 476 " " " " A 2 0 0 "ASP " " C  " " " 6 0 1 C2 
    3378 23 -25.6214 -4.80541 35.0102 476 " " " " A 70 0 0 "ASP " " O  " " " 8 0 1 C2 
    3379 14 -27.2597 -1.84339 35.8653 476 " " " " A 2 0 0 "ASP " " CB " " " 6 0 1 C2 
    3380 14 -28.2886 -2.50169 34.9785 476 " " " " A 2 0 0 "ASP " " CG " " " 6 0 1 C2 
    3381 23 -28.4813 -2.10924 33.8393 476 " " " " A 70 0 0 "ASP " " OD1" " " 8 0 1 C2 
    3382 23 -29.0619 -3.33214 35.4297 476 " " " " A 70 0 0 "ASP " " OD2" " " 8 0 1 C2 
    3383 40 -24.8531 -2.76148 34.3207 477 " " " " A 43 0 0 "MET " " N  " " " 7 0 1 C2 
    3384 14 -24.1079 -3.16978 33.1014 477 " " " " A 2 0 0 "MET " " CA " " " 6 0 1 C2 
    3385 14 -23.055 -4.24344 33.3079 477 " " " " A 2 0 0 "MET " " C  " " " 6 0 1 C2 
    3386 23 -22.847 -5.13366 32.4822 477 " " " " A 70 0 0 "MET " " O  " " " 8 0 1 C2 
    3387 14 -23.5035 -1.88119 32.4522 477 " " " " A 2 0 0 "MET " " CB " " " 6 0 1 C2 
    3388 14 -23.3737 -1.84167 30.9218 477 " " " " A 2 0 0 "MET " " CG " " " 6 0 1 C2 
    3389 52 -24.9544 -1.89774 30.0248 477 " " " " A 13 0 0 "MET " " SD " " " 16 0 1 C2 
    3390 14 -24.5422 -2.97408 28.7054 477 " " " " A 2 0 0 "MET " " CE " " " 6 0 1 C2 
    3391 40 -22.5131 -4.299 34.5512 478 " " " " A 43 0 0 "ARG " " N  " " " 7 0 1 C2 
    3392 14 -21.5301 -5.26223 35.0508 478 " " " " A 2 0 0 "ARG " " CA " " " 6 0 1 C2 
    3393 14 -22.239 -6.59626 35.2541 478 " " " " A 2 0 0 "ARG " " C  " " " 6 0 1 C2 
    3394 23 -21.868 -7.57763 34.6727 478 " " " " A 70 0 0 "ARG " " O  " " " 8 0 1 C2 
    3395 14 -20.9481 -4.69709 36.3488 478 " " " " A 2 0 0 "ARG " " CB " " " 6 0 1 C2 
    3396 14 -19.9437 -5.53943 37.075 478 " " " " A 2 0 0 "ARG " " CG " " " 6 0 1 C2 
    3397 14 -19.1352 -4.71145 38.0019 478 " " " " A 2 0 0 "ARG " " CD " " " 6 0 1 C2 
    3398 40 -19.8676 -4.56984 39.247 478 " " " " A 43 0 0 "ARG " " NE " " " 7 0 1 C2 
    3399 14 -19.7312 -3.62018 40.158 478 " " " " A 2 0 0 "ARG " " CZ " " " 6 0 1 C2 
    3400 40 -18.8472 -2.60007 40.0277 478 " " " " A 43 0 0 "ARG " " NH1" " " 7 0 1 C2 
    3401 40 -20.3922 -3.68399 41.3123 478 " " " " A 43 0 0 "ARG " " NH2" " " 7 0 1 C2 
    3402 40 -23.3239 -6.6076 36.0488 479 " " " " A 43 0 0 "ALA " " N  " " " 7 0 1 C2 
    3403 14 -24.1694 -7.76014 36.3815 479 " " " " A 2 0 0 "ALA " " CA " " " 6 0 1 C2 
    3404 14 -24.8396 -8.46371 35.1386 479 " " " " A 2 0 0 "ALA " " C  " " " 6 0 1 C2 
    3405 23 -25.3535 -9.59543 35.1883 479 " " " " A 70 0 0 "ALA " " O  " " " 8 0 1 C2 
    3406 14 -25.2505 -7.51723 37.4278 479 " " " " A 2 0 0 "ALA " " CB " " " 6 0 1 C2 
    3407 40 -24.7636 -7.74113 34.0161 480 " " " " A 43 0 0 "LYS " " N  " " " 7 0 1 C2 
    3408 14 -25.0816 -8.17723 32.6924 480 " " " " A 2 0 0 "LYS " " CA " " " 6 0 1 C2 
    3409 14 -23.8683 -8.72009 31.8939 480 " " " " A 2 0 0 "LYS " " C  " " " 6 0 1 C2 
    3410 23 -23.8923 -9.91374 31.6995 480 " " " " A 70 0 0 "LYS " " O  " " " 8 0 1 C2 
    3411 14 -25.7401 -6.96729 31.952 480 " " " " A 2 0 0 "LYS " " CB " " " 6 0 1 C2 
    3412 14 -27.1819 -6.5944 32.4638 480 " " " " A 2 0 0 "LYS " " CG " " " 6 0 1 C2 
    3413 14 -27.634 -5.14995 32.2701 480 " " " " A 2 0 0 "LYS " " CD " " " 6 0 1 C2 
    3414 14 -29.1239 -5.09933 32.1866 480 " " " " A 2 0 0 "LYS " " CE " " " 6 0 1 C2 
    3415 40 -29.629 -3.66975 32.0791 480 " " " " A 43 0 0 "LYS " " NZ " " " 7 0 1 C2 
    3416 40 -22.8185 -7.94137 31.69 481 " " " " A 43 0 0 "ALA " " N  " " " 7 0 1 C2 
    3417 14 -21.4948 -8.26087 31.1071 481 " " " " A 2 0 0 "ALA " " CA " " " 6 0 1 C2 
    3418 14 -20.7461 -9.40203 31.7696 481 " " " " A 2 0 0 "ALA " " C  " " " 6 0 1 C2 
    3419 23 -19.8142 -10.0074 31.2425 481 " " " " A 70 0 0 "ALA " " O  " " " 8 0 1 C2 
    3420 14 -20.709 -6.92137 30.9707 481 " " " " A 2 0 0 "ALA " " CB " " " 6 0 1 C2 
    3421 40 -21.1573 -9.74763 33.0004 482 " " " " A 43 0 0 "LEU " " N  " " " 7 0 1 C2 
    3422 14 -20.7268 -10.9341 33.8453 482 " " " " A 2 0 0 "LEU " " CA " " " 6 0 1 C2 
    3423 14 -20.9621 -12.2804 33.1386 482 " " " " A 2 0 0 "LEU " " C  " " " 6 0 1 C2 
    3424 23 -20.244 -13.2688 33.4231 482 " " " " A 70 0 0 "LEU " " O  " " " 8 0 1 C2 
    3425 14 -21.4564 -10.8636 35.2026 482 " " " " A 2 0 0 "LEU " " CB " " " 6 0 1 C2 
    3426 14 -20.9345 -11.7777 36.4608 482 " " " " A 2 0 0 "LEU " " CG " " " 6 0 1 C2 
    3427 14 -19.6145 -11.1603 37.0547 482 " " " " A 2 0 0 "LEU " " CD1" " " 6 0 1 C2 
    3428 14 -22.0377 -11.8275 37.5501 482 " " " " A 2 0 0 "LEU " " CD2" " " 6 0 1 C2 
    3429 40 -21.9179 -12.3317 32.2069 483 " " " " A 43 0 0 "THR " " N  " " " 7 0 1 C2 
    3430 14 -22.3902 -13.5506 31.5538 483 " " " " A 2 0 0 "THR " " CA " " " 6 0 1 C2 
    3431 14 -21.5694 -13.9084 30.293 483 " " " " A 2 0 0 "THR " " C  " " " 6 0 1 C2 
    3432 23 -22.0276 -14.7499 29.5401 483 " " " " A 70 0 0 "THR " " O  " " " 8 0 1 C2 
    3433 14 -23.8558 -13.3149 31.2699 483 " " " " A 2 0 0 "THR " " CB " " " 6 0 1 C2 
    3434 23 -24.1969 -12.2722 30.3709 483 " " " " A 70 0 0 "THR " " OG1" " " 8 0 1 C2 
    3435 14 -24.6422 -13.1681 32.5662 483 " " " " A 2 0 0 "THR " " CG2" " " 6 0 1 C2 
    3436 40 -20.42 -13.2314 30.0365 484 " " " " A 43 0 0 "VAL " " N  " " " 7 0 1 C2 
    3437 14 -19.6239 -13.3295 28.7759 484 " " " " A 2 0 0 "VAL " " CA " " " 6 0 1 C2 
    3438 14 -18.1374 -13.6552 29.1202 484 " " " " A 2 0 0 "VAL " " C  " " " 6 0 1 C2 
    3439 23 -17.5409 -13.1156 30.0314 484 " " " " A 70 0 0 "VAL " " O  " " " 8 0 1 C2 
    3440 14 -19.85 -12.0891 27.9707 484 " " " " A 2 0 0 "VAL " " CB " " " 6 0 1 C2 
    3441 14 -19.0316 -11.9467 26.6486 484 " " " " A 2 0 0 "VAL " " CG1" " " 6 0 1 C2 
    3442 14 -21.2932 -11.8792 27.6862 484 " " " " A 2 0 0 "VAL " " CG2" " " 6 0 1 C2 
    3443 40 -17.6496 -14.6404 28.377 485 " " " " A 43 0 0 "SER " " N  " " " 7 0 1 C2 
    3444 14 -16.2923 -15.0965 28.4025 485 " " " " A 2 0 0 "SER " " CA " " " 6 0 1 C2 
    3445 14 -15.3757 -14.2256 27.5129 485 " " " " A 2 0 0 "SER " " C  " " " 6 0 1 C2 
    3446 23 -15.8466 -13.6492 26.4684 485 " " " " A 70 0 0 "SER " " O  " " " 8 0 1 C2 
    3447 14 -16.2621 -16.5193 28.0351 485 " " " " A 2 0 0 "SER " " CB " " " 6 0 1 C2 
    3448 23 -16.8087 -16.8153 26.7769 485 " " " " A 70 0 0 "SER " " OG " " " 8 0 1 C2 
    3449 40 -14.0495 -14.2027 27.8061 486 " " " " A 43 0 0 "GLY " " N  " " " 7 0 1 C2 
    3450 14 -13.0046 -13.5115 27.1185 486 " " " " A 2 0 0 "GLY " " CA " " " 6 0 1 C2 
    3451 14 -12.4136 -12.2717 27.8157 486 " " " " A 2 0 0 "GLY " " C  " " " 6 0 1 C2 
    3452 23 -11.5086 -11.5914 27.2851 486 " " " " A 70 0 0 "GLY " " O  " " " 8 0 1 C2 
    3453 40 -13.0266 -11.9158 28.9113 487 " " " " A 43 0 0 "PHE " " N  " " " 7 0 1 C2 
    3454 14 -12.9194 -10.6397 29.5962 487 " " " " A 2 0 0 "PHE " " CA " " " 6 0 1 C2 
    3455 14 -12.7797 -10.8891 31.0533 487 " " " " A 2 0 0 "PHE " " C  " " " 6 0 1 C2 
    3456 23 -13.6216 -11.6699 31.5302 487 " " " " A 70 0 0 "PHE " " O  " " " 8 0 1 C2 
    3457 14 -14.1145 -9.74899 29.213 487 " " " " A 2 0 0 "PHE " " CB " " " 6 0 1 C2 
    3458 14 -14.3568 -9.41637 27.7465 487 " " " " A 2 0 0 "PHE " " CG " " " 6 0 1 C2 
    3459 14 -15.3824 -10.1954 27.1423 487 " " " " A 2 0 0 "PHE " " CD1" " " 6 0 1 C2 
    3460 14 -13.5352 -8.53973 27.0262 487 " " " " A 2 0 0 "PHE " " CD2" " " 6 0 1 C2 
    3461 14 -15.6903 -9.90787 25.8114 487 " " " " A 2 0 0 "PHE " " CE1" " " 6 0 1 C2 
    3462 14 -13.8472 -8.30877 25.6865 487 " " " " A 2 0 0 "PHE " " CE2" " " 6 0 1 C2 
    3463 14 -14.9725 -8.93326 25.131 487 " " " " A 2 0 0 "PHE " " CZ " " " 6 0 1 C2 
    3464 40 -11.6648 -10.3654 31.6727 488 " " " " A 43 0 0 "THR " " N  " " " 7 0 1 C2 
    3465 14 -11.23 -10.6829 33.0022 488 " " " " A 2 0 0 "THR " " CA " " " 6 0 1 C2 
    3466 14 -12.3652 -10.4767 34.0223 488 " " " " A 2 0 0 "THR " " C  " " " 6 0 1 C2 
    3467 23 -12.793 -9.32314 34.2046 488 " " " " A 70 0 0 "THR " " O  " " " 8 0 1 C2 
    3468 14 -9.99917 -9.86149 33.3081 488 " " " " A 2 0 0 "THR " " CB " " " 6 0 1 C2 
    3469 23 -10.3049 -8.49891 33.1342 488 " " " " A 70 0 0 "THR " " OG1" " " 8 0 1 C2 
    3470 14 -8.81114 -10.2479 32.428 488 " " " " A 2 0 0 "THR " " CG2" " " 6 0 1 C2 
    3471 40 -12.8929 -11.5582 34.5973 489 " " " " A 43 0 0 "ASP " " N  " " " 7 0 1 C2 
    3472 14 -13.9257 -11.5966 35.5996 489 " " " " A 2 0 0 "ASP " " CA " " " 6 0 1 C2 
    3473 14 -13.3591 -11.2724 37.0242 489 " " " " A 2 0 0 "ASP " " C  " " " 6 0 1 C2 
    3474 23 -12.2005 -11.5373 37.3326 489 " " " " A 70 0 0 "ASP " " O  " " " 8 0 1 C2 
    3475 14 -14.7792 -12.9245 35.5852 489 " " " " A 2 0 0 "ASP " " CB " " " 6 0 1 C2 
    3476 14 -14.1815 -14.2773 35.9726 489 " " " " A 2 0 0 "ASP " " CG " " " 6 0 1 C2 
    3477 23 -14.6576 -14.8146 37.0635 489 " " " " A 70 0 0 "ASP " " OD1" " " 8 0 1 C2 
    3478 23 -13.3101 -14.8516 35.2493 489 " " " " A 70 0 0 "ASP " " OD2" " " 8 0 1 C2 
    3479 40 -14.1567 -10.6856 37.9427 490 " " " " A 43 0 0 "PRO " " N  " " " 7 0 1 C2 
    3480 14 -13.698 -10.3389 39.2511 490 " " " " A 2 0 0 "PRO " " CA " " " 6 0 1 C2 
    3481 14 -13.7856 -11.5813 40.1928 490 " " " " A 2 0 0 "PRO " " C  " " " 6 0 1 C2 
    3482 23 -14.492 -12.5249 39.9307 490 " " " " A 70 0 0 "PRO " " O  " " " 8 0 1 C2 
    3483 14 -14.7194 -9.36362 39.8376 490 " " " " A 2 0 0 "PRO " " CB " " " 6 0 1 C2 
    3484 14 -16.0399 -9.69978 39.0716 490 " " " " A 2 0 0 "PRO " " CG " " " 6 0 1 C2 
    3485 14 -15.5374 -10.3107 37.7397 490 " " " " A 2 0 0 "PRO " " CD " " " 6 0 1 C2 
    3486 40 -12.9769 -11.5927 41.2815 491 " " " " A 43 0 0 "ASP " " N  " " " 7 0 1 C2 
    3487 14 -12.9354 -12.6194 42.2885 491 " " " " A 2 0 0 "ASP " " CA " " " 6 0 1 C2 
    3488 14 -12.8927 -12.1242 43.7283 491 " " " " A 2 0 0 "ASP " " C  " " " 6 0 1 C2 
    3489 23 -13.1462 -12.9011 44.7084 491 " " " " A 70 0 0 "ASP " " O  " " " 8 0 1 C2 
    3490 14 -11.8301 -13.5532 41.957 491 " " " " A 2 0 0 "ASP " " CB " " " 6 0 1 C2 
    3491 14 -10.4194 -12.9866 42.1717 491 " " " " A 2 0 0 "ASP " " CG " " " 6 0 1 C2 
    3492 23 -9.82483 -12.2842 41.3036 491 " " " " A 70 0 0 "ASP " " OD1" " " 8 0 1 C2 
    3493 23 -9.91221 -13.1516 43.3385 491 " " " " A 70 0 0 "ASP " " OD2" " " 8 0 1 C2 
    3494 40 -12.6298 -10.7844 43.8502 492 " " " " A 43 0 0 "ASN " " N  " " " 7 0 1 C2 
    3495 14 -12.4352 -10.1679 45.1756 492 " " " " A 2 0 0 "ASN " " CA " " " 6 0 1 C2 
    3496 14 -13.003 -8.79884 45.3309 492 " " " " A 2 0 0 "ASN " " C  " " " 6 0 1 C2 
    3497 23 -13.1669 -8.39711 46.4985 492 " " " " A 70 0 0 "ASN " " O  " " " 8 0 1 C2 
    3498 14 -10.9881 -10.1709 45.7098 492 " " " " A 2 0 0 "ASN " " CB " " " 6 0 1 C2 
    3499 14 -9.96348 -9.445 44.8166 492 " " " " A 2 0 0 "ASN " " CG " " " 6 0 1 C2 
    3500 23 -9.58482 -8.32042 45.0399 492 " " " " A 70 0 0 "ASN " " OD1" " " 8 0 1 C2 
    3501 40 -9.27868 -10.1903 43.9258 492 " " " " A 43 0 0 "ASN " " ND2" " " 7 0 1 C2 
    3502 40 -13.2982 -8.10184 44.2359 493 " " " " A 43 0 0 "ASP " " N  " " " 7 0 1 C2 
    3503 14 -13.951 -6.86635 44.2449 493 " " " " A 2 0 0 "ASP " " CA " " " 6 0 1 C2 
    3504 14 -14.7503 -6.64743 42.9295 493 " " " " A 2 0 0 "ASP " " C  " " " 6 0 1 C2 
    3505 23 -14.0649 -6.66103 41.8692 493 " " " " A 70 0 0 "ASP " " O  " " " 8 0 1 C2 
    3506 14 -12.8775 -5.73172 44.3868 493 " " " " A 2 0 0 "ASP " " CB " " " 6 0 1 C2 
    3507 14 -13.3789 -4.26121 44.3075 493 " " " " A 2 0 0 "ASP " " CG " " " 6 0 1 C2 
    3508 23 -14.5424 -3.95391 44.7362 493 " " " " A 70 0 0 "ASP " " OD1" " " 8 0 1 C2 
    3509 23 -12.5653 -3.40255 43.9317 493 " " " " A 70 0 0 "ASP " " OD2" " " 8 0 1 C2 
    3510 40 -16.076 -6.51078 42.9454 494 " " " " A 43 0 0 "PRO " " N  " " " 7 0 1 C2 
    3511 14 -16.8175 -6.28395 41.744 494 " " " " A 2 0 0 "PRO " " CA " " " 6 0 1 C2 
    3512 14 -16.2226 -5.13467 40.8873 494 " " " " A 2 0 0 "PRO " " C  " " " 6 0 1 C2 
    3513 23 -16.1078 -5.28209 39.6976 494 " " " " A 70 0 0 "PRO " " O  " " " 8 0 1 C2 
    3514 14 -18.2639 -6.01951 42.1985 494 " " " " A 2 0 0 "PRO " " CB " " " 6 0 1 C2 
    3515 14 -18.2913 -6.40897 43.6597 494 " " " " A 2 0 0 "PRO " " CG " " " 6 0 1 C2 
    3516 14 -16.8943 -6.59048 44.1472 494 " " " " A 2 0 0 "PRO " " CD " " " 6 0 1 C2 
    3517 40 -15.8786 -3.98677 41.5713 495 " " " " A 43 0 0 "GLU " " N  " " " 7 0 1 C2 
    3518 14 -15.4293 -2.75954 40.9701 495 " " " " A 2 0 0 "GLU " " CA " " " 6 0 1 C2 
    3519 14 -14.3382 -2.97064 39.9425 495 " " " " A 2 0 0 "GLU " " C  " " " 6 0 1 C2 
    3520 23 -14.2176 -2.12341 39.1102 495 " " " " A 70 0 0 "GLU " " O  " " " 8 0 1 C2 
    3521 14 -15.1333 -1.71315 42.1007 495 " " " " A 2 0 0 "GLU " " CB " " " 6 0 1 C2 
    3522 14 -16.3347 -1.21538 42.8601 495 " " " " A 2 0 0 "GLU " " CG " " " 6 0 1 C2 
    3523 14 -17.3297 -0.335598 42.0259 495 " " " " A 2 0 0 "GLU " " CD " " " 6 0 1 C2 
    3524 23 -18.4405 -0.840717 41.8604 495 " " " " A 70 0 0 "GLU " " OE1" " " 8 0 1 C2 
    3525 23 -16.9892 0.776047 41.5597 495 " " " " A 70 0 0 "GLU " " OE2" " " 8 0 1 C2 
    3526 40 -13.5098 -3.98262 40.0433 496 " " " " A 43 0 0 "LYS " " N  " " " 7 0 1 C2 
    3527 14 -12.3536 -4.32028 39.1744 496 " " " " A 2 0 0 "LYS " " CA " " " 6 0 1 C2 
    3528 14 -12.742 -4.95209 37.779 496 " " " " A 2 0 0 "LYS " " C  " " " 6 0 1 C2 
    3529 23 -11.8634 -5.15344 36.9264 496 " " " " A 70 0 0 "LYS " " O  " " " 8 0 1 C2 
    3530 14 -11.4609 -5.33545 39.8999 496 " " " " A 2 0 0 "LYS " " CB " " " 6 0 1 C2 
    3531 14 -10.7449 -4.64708 41.1161 496 " " " " A 2 0 0 "LYS " " CG " " " 6 0 1 C2 
    3532 14 -9.86314 -5.61546 41.9417 496 " " " " A 2 0 0 "LYS " " CD " " " 6 0 1 C2 
    3533 14 -9.19299 -5.07407 43.2399 496 " " " " A 2 0 0 "LYS " " CE " " " 6 0 1 C2 
    3534 40 -8.2945 -6.02666 43.9332 496 " " " " A 43 0 0 "LYS " " NZ " " " 7 0 1 C2 
    3535 40 -14.0234 -5.30347 37.5507 497 " " " " A 43 0 0 "MET " " N  " " " 7 0 1 C2 
    3536 14 -14.4432 -5.63346 36.1654 497 " " " " A 2 0 0 "MET " " CA " " " 6 0 1 C2 
    3537 14 -15.3162 -4.47989 35.7069 497 " " " " A 2 0 0 "MET " " C  " " " 6 0 1 C2 
    3538 23 -16.201 -4.0946 36.4734 497 " " " " A 70 0 0 "MET " " O  " " " 8 0 1 C2 
    3539 14 -15.3448 -6.85797 36.3311 497 " " " " A 2 0 0 "MET " " CB " " " 6 0 1 C2 
    3540 14 -15.6849 -7.5151 34.9529 497 " " " " A 2 0 0 "MET " " CG " " " 6 0 1 C2 
    3541 52 -17.2018 -8.58876 34.9232 497 " " " " A 13 0 0 "MET " " SD " " " 16 0 1 C2 
    3542 14 -16.9671 -9.42727 33.3097 497 " " " " A 2 0 0 "MET " " CE " " " 6 0 1 C2 
    3543 40 -15.1431 -3.99012 34.4763 498 " " " " A 43 0 0 "TRP " " N  " " " 7 0 1 C2 
    3544 14 -15.9017 -2.88893 33.7322 498 " " " " A 2 0 0 "TRP " " CA " " " 6 0 1 C2 
    3545 14 -15.8859 -1.52056 34.4932 498 " " " " A 2 0 0 "TRP " " C  " " " 6 0 1 C2 
    3546 23 -16.9318 -1.13849 34.8983 498 " " " " A 70 0 0 "TRP " " O  " " " 8 0 1 C2 
    3547 14 -17.3571 -3.39574 33.3428 498 " " " " A 2 0 0 "TRP " " CB " " " 6 0 1 C2 
    3548 14 -17.3929 -4.28082 32.1358 498 " " " " A 2 0 0 "TRP " " CG " " " 6 0 1 C2 
    3549 14 -17.6635 -5.61237 32.1555 498 " " " " A 2 0 0 "TRP " " CD1" " " 6 0 1 C2 
    3550 14 -16.9203 -4.01122 30.7425 498 " " " " A 2 0 0 "TRP " " CD2" " " 6 0 1 C2 
    3551 40 -17.3404 -6.15499 30.9107 498 " " " " A 43 0 0 "TRP " " NE1" " " 7 0 1 C2 
    3552 14 -16.9299 -5.23472 29.9929 498 " " " " A 2 0 0 "TRP " " CE2" " " 6 0 1 C2 
    3553 14 -16.4149 -2.86463 30.0668 498 " " " " A 2 0 0 "TRP " " CE3" " " 6 0 1 C2 
    3554 14 -16.5053 -5.32072 28.6285 498 " " " " A 2 0 0 "TRP " " CZ2" " " 6 0 1 C2 
    3555 14 -15.8396 -2.95269 28.8007 498 " " " " A 2 0 0 "TRP " " CZ3" " " 6 0 1 C2 
    3556 14 -15.9725 -4.14259 28.0199 498 " " " " A 2 0 0 "TRP " " CH2" " " 6 0 1 C2 
    3557 40 -14.6888 -0.986599 34.5824 499 " " " " A 43 0 0 "LYS " " N  " " " 7 0 1 C2 
    3558 14 -14.486 0.201088 35.3801 499 " " " " A 2 0 0 "LYS " " CA " " " 6 0 1 C2 
    3559 14 -14.4135 1.4616 34.4904 499 " " " " A 2 0 0 "LYS " " C  " " " 6 0 1 C2 
    3560 23 -14.077 1.33023 33.317 499 " " " " A 70 0 0 "LYS " " O  " " " 8 0 1 C2 
    3561 14 -13.1739 -0.0680217 36.116 499 " " " " A 2 0 0 "LYS " " CB " " " 6 0 1 C2 
    3562 14 -12.9016 0.834696 37.3446 499 " " " " A 2 0 0 "LYS " " CG " " " 6 0 1 C2 
    3563 14 -11.7706 0.314032 38.1796 499 " " " " A 2 0 0 "LYS " " CD " " " 6 0 1 C2 
    3564 14 -11.6239 1.04566 39.5932 499 " " " " A 2 0 0 "LYS " " CE " " " 6 0 1 C2 
    3565 40 -10.4682 0.427282 40.2252 499 " " " " A 43 0 0 "LYS " " NZ " " " 7 0 1 C2 
    3566 40 -14.5471 2.71524 34.9685 500 " " " " A 43 0 0 "GLU " " N  " " " 7 0 1 C2 
    3567 14 -14.6013 3.92282 34.1694 500 " " " " A 2 0 0 "GLU " " CA " " " 6 0 1 C2 
    3568 14 -13.1725 4.34798 33.8242 500 " " " " A 2 0 0 "GLU " " C  " " " 6 0 1 C2 
    3569 23 -12.2537 4.30419 34.6692 500 " " " " A 70 0 0 "GLU " " O  " " " 8 0 1 C2 
    3570 14 -15.2919 5.01302 34.8715 500 " " " " A 2 0 0 "GLU " " CB " " " 6 0 1 C2 
    3571 14 -15.6382 6.31039 34.0517 500 " " " " A 2 0 0 "GLU " " CG " " " 6 0 1 C2 
    3572 14 -16.2764 7.38919 34.9437 500 " " " " A 2 0 0 "GLU " " CD " " " 6 0 1 C2 
    3573 23 -16.1302 7.42864 36.1711 500 " " " " A 70 0 0 "GLU " " OE1" " " 8 0 1 C2 
    3574 23 -17.076 8.11718 34.4154 500 " " " " A 70 0 0 "GLU " " OE2" " " 8 0 1 C2 
    3575 40 -12.9612 4.79273 32.6017 501 " " " " A 43 0 0 "ARG " " N  " " " 7 0 1 C2 
    3576 14 -11.8435 5.53161 32.0937 501 " " " " A 2 0 0 "ARG " " CA " " " 6 0 1 C2 
    3577 14 -11.3108 6.76922 32.8496 501 " " " " A 2 0 0 "ARG " " C  " " " 6 0 1 C2 
    3578 23 -12.168 7.60649 33.1326 501 " " " " A 70 0 0 "ARG " " O  " " " 8 0 1 C2 
    3579 14 -12.2268 5.99251 30.5997 501 " " " " A 2 0 0 "ARG " " CB " " " 6 0 1 C2 
    3580 14 -11.061 6.79732 29.8786 501 " " " " A 2 0 0 "ARG " " CG " " " 6 0 1 C2 
    3581 14 -10.9714 6.76401 28.2807 501 " " " " A 2 0 0 "ARG " " CD " " " 6 0 1 C2 
    3582 40 -10.0973 7.86446 27.8321 501 " " " " A 43 0 0 "ARG " " NE " " " 7 0 1 C2 
    3583 14 -9.45952 8.03049 26.7228 501 " " " " A 2 0 0 "ARG " " CZ " " " 6 0 1 C2 
    3584 40 -9.66483 7.14167 25.7392 501 " " " " A 43 0 0 "ARG " " NH1" " " 7 0 1 C2 
    3585 40 -8.62868 9.04238 26.6044 501 " " " " A 43 0 0 "ARG " " NH2" " " 7 0 1 C2 
    3586 40 -10.0343 6.84836 33.3764 502 " " " " A 43 0 0 "PRO " " N  " " " 7 0 1 C2 
    3587 14 -9.59211 7.91535 34.3103 502 " " " " A 2 0 0 "PRO " " CA " " " 6 0 1 C2 
    3588 14 -9.3867 9.18976 33.5733 502 " " " " A 2 0 0 "PRO " " C  " " " 6 0 1 C2 
    3589 23 -9.13027 9.19576 32.3626 502 " " " " A 70 0 0 "PRO " " O  " " " 8 0 1 C2 
    3590 14 -8.29016 7.35644 34.817 502 " " " " A 2 0 0 "PRO " " CB " " " 6 0 1 C2 
    3591 14 -7.75814 6.41761 33.7621 502 " " " " A 2 0 0 "PRO " " CG " " " 6 0 1 C2 
    3592 14 -9.02437 5.85279 33.1237 502 " " " " A 2 0 0 "PRO " " CD " " " 6 0 1 C2 
    3593 40 -9.4372 10.3269 34.3542 503 " " " " A 43 0 0 "ALA " " N  " " " 7 0 1 C2 
    3594 14 -9.49908 11.6825 33.8032 503 " " " " A 2 0 0 "ALA " " CA " " " 6 0 1 C2 
    3595 14 -8.07599 12.3305 33.7771 503 " " " " A 2 0 0 "ALA " " C  " " " 6 0 1 C2 
    3596 23 -7.15854 11.9943 34.5766 503 " " " " A 70 0 0 "ALA " " O  " " " 8 0 1 C2 
    3597 14 -10.4216 12.5764 34.5975 503 " " " " A 2 0 0 "ALA " " CB " " " 6 0 1 C2 
    3598 40 -8.0458 13.4408 33.1056 504 " " " " A 43 0 0 "ASN " " N  " " " 7 0 1 C2 
    3599 14 -7.01382 14.4192 33.084 504 " " " " A 2 0 0 "ASN " " CA " " " 6 0 1 C2 
    3600 14 -7.68449 15.8187 32.9414 504 " " " " A 2 0 0 "ASN " " C  " " " 6 0 1 C2 
    3601 23 -8.89478 15.9487 32.9138 504 " " " " A 70 0 0 "ASN " " O  " " " 8 0 1 C2 
    3602 14 -5.78552 14.1049 32.2124 504 " " " " A 2 0 0 "ASN " " CB " " " 6 0 1 C2 
    3603 14 -6.10783 14.0815 30.7141 504 " " " " A 2 0 0 "ASN " " CG " " " 6 0 1 C2 
    3604 23 -6.10881 15.119 30.0839 504 " " " " A 70 0 0 "ASN " " OD1" " " 8 0 1 C2 
    3605 40 -6.37399 12.9369 30.1141 504 " " " " A 43 0 0 "ASN " " ND2" " " 7 0 1 C2 
    3606 40 -6.91722 16.9129 32.9753 505 " " " " A 43 0 0 "ASP " " N  " " " 7 0 1 C2 
    3607 14 -7.45562 18.2337 32.9917 505 " " " " A 2 0 0 "ASP " " CA " " " 6 0 1 C2 
    3608 14 -7.75407 18.7346 31.6452 505 " " " " A 2 0 0 "ASP " " C  " " " 6 0 1 C2 
    3609 23 -8.5148 19.7224 31.5403 505 " " " " A 70 0 0 "ASP " " O  " " " 8 0 1 C2 
    3610 14 -6.46854 19.0816 33.7945 505 " " " " A 2 0 0 "ASP " " CB " " " 6 0 1 C2 
    3611 14 -5.28466 19.6436 33.0098 505 " " " " A 2 0 0 "ASP " " CG " " " 6 0 1 C2 
    3612 23 -4.32588 18.9133 32.7943 505 " " " " A 70 0 0 "ASP " " OD1" " " 8 0 1 C2 
    3613 23 -5.15477 20.8512 32.647 505 " " " " A 70 0 0 "ASP " " OD2" " " 8 0 1 C2 
    3614 40 -7.30757 18.1698 30.5507 506 " " " " A 43 0 0 "SER " " N  " " " 7 0 1 C2 
    3615 14 -7.62195 18.6203 29.194 506 " " " " A 2 0 0 "SER " " CA " " " 6 0 1 C2 
    3616 14 -8.99617 18.0141 28.9085 506 " " " " A 2 0 0 "SER " " C  " " " 6 0 1 C2 
    3617 23 -9.51001 18.0876 27.7937 506 " " " " A 70 0 0 "SER " " O  " " " 8 0 1 C2 
    3618 14 -6.47842 18.1256 28.2386 506 " " " " A 2 0 0 "SER " " CB " " " 6 0 1 C2 
    3619 23 -6.594 16.7379 27.9422 506 " " " " A 70 0 0 "SER " " OG " " " 8 0 1 C2 
    3620 40 -9.65899 17.3039 29.8521 507 " " " " A 43 0 0 "GLY " " N  " " " 7 0 1 C2 
    3621 14 -11.0378 16.8156 29.6768 507 " " " " A 2 0 0 "GLY " " CA " " " 6 0 1 C2 
    3622 14 -12.1195 17.8062 30.1098 507 " " " " A 2 0 0 "GLY " " C  " " " 6 0 1 C2 
    3623 23 -11.8298 18.8227 30.6932 507 " " " " A 70 0 0 "GLY " " O  " " " 8 0 1 C2 
    3624 40 -13.3737 17.3747 29.891 508 " " " " A 43 0 0 "SER " " N  " " " 7 0 1 C2 
    3625 14 -14.5921 17.9577 30.3875 508 " " " " A 2 0 0 "SER " " CA " " " 6 0 1 C2 
    3626 14 -15.5358 16.9304 30.8542 508 " " " " A 2 0 0 "SER " " C  " " " 6 0 1 C2 
    3627 23 -16.6364 16.6566 30.275 508 " " " " A 70 0 0 "SER " " O  " " " 8 0 1 C2 
    3628 14 -15.0581 19.1894 29.4675 508 " " " " A 2 0 0 "SER " " CB " " " 6 0 1 C2 
    3629 23 -15.354 18.7672 28.1341 508 " " " " A 70 0 0 "SER " " OG " " " 8 0 1 C2 
    3630 40 -15.0608 16.1397 31.8319 509 " " " " A 43 0 0 "LYS " " N  " " " 7 0 1 C2 
    3631 14 -15.7706 15.0855 32.5527 509 " " " " A 2 0 0 "LYS " " CA " " " 6 0 1 C2 
    3632 14 -17.129 15.5717 33.1455 509 " " " " A 2 0 0 "LYS " " C  " " " 6 0 1 C2 
    3633 23 -17.1808 16.6128 33.8055 509 " " " " A 70 0 0 "LYS " " O  " " " 8 0 1 C2 
    3634 14 -14.8876 14.4489 33.6657 509 " " " " A 2 0 0 "LYS " " CB " " " 6 0 1 C2 
    3635 14 -15.3369 13.0518 34.1425 509 " " " " A 2 0 0 "LYS " " CG " " " 6 0 1 C2 
    3636 14 -14.5199 12.3001 35.2402 509 " " " " A 2 0 0 "LYS " " CD " " " 6 0 1 C2 
    3637 14 -15.3375 11.2426 35.9586 509 " " " " A 2 0 0 "LYS " " CE " " " 6 0 1 C2 
    3638 40 -14.5358 10.4607 36.9446 509 " " " " A 43 0 0 "LYS " " NZ " " " 7 0 1 C2 
    3639 40 -18.193 14.8616 32.8806 510 " " " " A 43 0 0 "ASP " " N  " " " 7 0 1 C2 
    3640 14 -19.5629 15.0188 33.3869 510 " " " " A 2 0 0 "ASP " " CA " " " 6 0 1 C2 
    3641 14 -20.2225 13.648 33.2517 510 " " " " A 2 0 0 "ASP " " C  " " " 6 0 1 C2 
    3642 23 -20.1345 12.9524 32.2225 510 " " " " A 70 0 0 "ASP " " O  " " " 8 0 1 C2 
    3643 14 -20.3931 16.2813 32.9977 510 " " " " A 2 0 0 "ASP " " CB " " " 6 0 1 C2 
    3644 14 -21.434 16.1923 31.849 510 " " " " A 2 0 0 "ASP " " CG " " " 6 0 1 C2 
    3645 23 -22.6013 15.7096 32.0634 510 " " " " A 70 0 0 "ASP " " OD1" " " 8 0 1 C2 
    3646 23 -21.0802 16.4426 30.7154 510 " " " " A 70 0 0 "ASP " " OD2" " " 8 0 1 C2 
    3647 40 -20.9652 13.1864 34.2369 511 " " " " A 43 0 0 "PRO " " N  " " " 7 0 1 C2 
    3648 14 -21.6743 11.8363 34.2955 511 " " " " A 2 0 0 "PRO " " CA " " " 6 0 1 C2 
    3649 14 -22.8574 11.6383 33.3315 511 " " " " A 2 0 0 "PRO " " C  " " " 6 0 1 C2 
    3650 23 -23.5796 10.7084 33.6283 511 " " " " A 70 0 0 "PRO " " O  " " " 8 0 1 C2 
    3651 14 -22.091 11.6975 35.8068 511 " " " " A 2 0 0 "PRO " " CB " " " 6 0 1 C2 
    3652 14 -22.2527 13.1188 36.2555 511 " " " " A 2 0 0 "PRO " " CG " " " 6 0 1 C2 
    3653 14 -21.3043 13.9308 35.4472 511 " " " " A 2 0 0 "PRO " " CD " " " 6 0 1 C2 
    3654 40 -23.0054 12.3302 32.1629 512 " " " " A 43 0 0 "SER " " N  " " " 7 0 1 C2 
    3655 14 -24.0836 12.1137 31.236 512 " " " " A 2 0 0 "SER " " CA " " " 6 0 1 C2 
    3656 14 -23.5792 11.2329 30.0543 512 " " " " A 2 0 0 "SER " " C  " " " 6 0 1 C2 
    3657 23 -24.4032 10.703 29.31 512 " " " " A 70 0 0 "SER " " O  " " " 8 0 1 C2 
    3658 14 -24.5737 13.4657 30.6394 512 " " " " A 2 0 0 "SER " " CB " " " 6 0 1 C2 
    3659 23 -23.6866 14.376 30.0041 512 " " " " A 70 0 0 "SER " " OG " " " 8 0 1 C2 
    3660 40 -22.2809 11.1712 29.8523 513 " " " " A 43 0 0 "VAL " " N  " " " 7 0 1 C2 
    3661 14 -21.5868 10.33 28.8224 513 " " " " A 2 0 0 "VAL " " CA " " " 6 0 1 C2 
    3662 14 -20.4405 9.8186 29.5444 513 " " " " A 2 0 0 "VAL " " C  " " " 6 0 1 C2 
    3663 23 -19.7059 10.6231 30.0972 513 " " " " A 70 0 0 "VAL " " O  " " " 8 0 1 C2 
    3664 14 -21.214 11.1268 27.5857 513 " " " " A 2 0 0 "VAL " " CB " " " 6 0 1 C2 
    3665 14 -20.6474 10.1723 26.549 513 " " " " A 2 0 0 "VAL " " CG1" " " 6 0 1 C2 
    3666 14 -22.4551 11.9026 26.9963 513 " " " " A 2 0 0 "VAL " " CG2" " " 6 0 1 C2 
    3667 40 -20.2374 8.4804 29.5761 514 " " " " A 43 0 0 "ARG " " N  " " " 7 0 1 C2 
    3668 14 -19.2653 7.81799 30.4144 514 " " " " A 2 0 0 "ARG " " CA " " " 6 0 1 C2 
    3669 14 -18.6666 6.63735 29.5646 514 " " " " A 2 0 0 "ARG " " C  " " " 6 0 1 C2 
    3670 23 -19.3901 5.99088 28.8229 514 " " " " A 70 0 0 "ARG " " O  " " " 8 0 1 C2 
    3671 14 -19.8786 7.3251 31.7226 514 " " " " A 2 0 0 "ARG " " CB " " " 6 0 1 C2 
    3672 14 -20.3223 8.41543 32.7314 514 " " " " A 2 0 0 "ARG " " CG " " " 6 0 1 C2 
    3673 14 -20.7792 7.76467 34.0879 514 " " " " A 2 0 0 "ARG " " CD " " " 6 0 1 C2 
    3674 40 -19.6884 7.74232 35.0679 514 " " " " A 43 0 0 "ARG " " NE " " " 7 0 1 C2 
    3675 14 -19.7551 7.80204 36.3556 514 " " " " A 2 0 0 "ARG " " CZ " " " 6 0 1 C2 
    3676 40 -20.8897 7.64076 37.0208 514 " " " " A 43 0 0 "ARG " " NH1" " " 7 0 1 C2 
    3677 40 -18.6297 7.87138 37.0925 514 " " " " A 43 0 0 "ARG " " NH2" " " 7 0 1 C2 
    3678 40 -17.3759 6.33681 29.7117 515 " " " " A 43 0 0 "VAL " " N  " " " 7 0 1 C2 
    3679 14 -16.7508 5.24268 28.9486 515 " " " " A 2 0 0 "VAL " " CA " " " 6 0 1 C2 
    3680 14 -16.2753 4.23777 30.0446 515 " " " " A 2 0 0 "VAL " " C  " " " 6 0 1 C2 
    3681 23 -15.5117 4.69699 30.9067 515 " " " " A 70 0 0 "VAL " " O  " " " 8 0 1 C2 
    3682 14 -15.5985 5.73703 28.0331 515 " " " " A 2 0 0 "VAL " " CB " " " 6 0 1 C2 
    3683 14 -14.6192 4.69148 27.4493 515 " " " " A 2 0 0 "VAL " " CG1" " " 6 0 1 C2 
    3684 14 -16.2219 6.67915 26.9198 515 " " " " A 2 0 0 "VAL " " CG2" " " 6 0 1 C2 
    3685 40 -16.7817 2.99573 30.0015 516 " " " " A 43 0 0 "ILE " " N  " " " 7 0 1 C2 
    3686 14 -16.32 2.01098 30.8898 516 " " " " A 2 0 0 "ILE " " CA " " " 6 0 1 C2 
    3687 14 -15.5585 0.87982 30.1336 516 " " " " A 2 0 0 "ILE " " C  " " " 6 0 1 C2 
    3688 23 -15.7778 0.601513 28.9716 516 " " " " A 70 0 0 "ILE " " O  " " " 8 0 1 C2 
    3689 14 -17.4711 1.56897 31.8202 516 " " " " A 2 0 0 "ILE " " CB " " " 6 0 1 C2 
    3690 14 -18.6178 0.776875 31.0446 516 " " " " A 2 0 0 "ILE " " CG1" " " 6 0 1 C2 
    3691 14 -18.0419 2.78123 32.5138 516 " " " " A 2 0 0 "ILE " " CG2" " " 6 0 1 C2 
    3692 14 -19.8252 0.265064 31.8817 516 " " " " A 2 0 0 "ILE " " CD1" " " 6 0 1 C2 
    3693 40 -14.5096 0.269362 30.7445 517 " " " " A 43 0 0 "GLN " " N  " " " 7 0 1 C2 
    3694 14 -13.377 -0.496141 30.1514 517 " " " " A 2 0 0 "GLN " " CA " " " 6 0 1 C2 
    3695 14 -12.8848 -1.74468 30.9373 517 " " " " A 2 0 0 "GLN " " C  " " " 6 0 1 C2 
    3696 23 -12.828 -1.64034 32.2097 517 " " " " A 70 0 0 "GLN " " O  " " " 8 0 1 C2 
    3697 14 -12.2439 0.471703 29.7673 517 " " " " A 2 0 0 "GLN " " CB " " " 6 0 1 C2 
    3698 14 -11.5727 1.06012 31.0587 517 " " " " A 2 0 0 "GLN " " CG " " " 6 0 1 C2 
    3699 14 -10.507 2.15051 30.6537 517 " " " " A 2 0 0 "GLN " " CD " " " 6 0 1 C2 
    3700 23 -10.7203 2.87427 29.7195 517 " " " " A 70 0 0 "GLN " " OE1" " " 8 0 1 C2 
    3701 40 -9.40792 2.24602 31.4167 517 " " " " A 43 0 0 "GLN " " NE2" " " 7 0 1 C2 
    3702 40 -12.736 -2.81518 30.2508 518 " " " " A 43 0 0 "ASN " " N  " " " 7 0 1 C2 
    3703 14 -12.3893 -4.14473 30.8219 518 " " " " A 2 0 0 "ASN " " CA " " " 6 0 1 C2 
    3704 14 -11.2408 -4.77627 30.0617 518 " " " " A 2 0 0 "ASN " " C  " " " 6 0 1 C2 
    3705 23 -11.1363 -4.69177 28.8025 518 " " " " A 70 0 0 "ASN " " O  " " " 8 0 1 C2 
    3706 14 -13.5621 -5.12601 30.9072 518 " " " " A 2 0 0 "ASN " " CB " " " 6 0 1 C2 
    3707 14 -13.3255 -6.12312 32.0593 518 " " " " A 2 0 0 "ASN " " CG " " " 6 0 1 C2 
    3708 23 -13.4426 -5.78982 33.2265 518 " " " " A 70 0 0 "ASN " " OD1" " " 8 0 1 C2 
    3709 40 -12.7599 -7.29793 31.7452 518 " " " " A 43 0 0 "ASN " " ND2" " " 7 0 1 C2 
    3710 40 -10.3445 -5.48382 30.8283 519 " " " " A 43 0 0 "GLY " " N  " " " 7 0 1 C2 
    3711 14 -9.23399 -6.25542 30.3007 519 " " " " A 2 0 0 "GLY " " CA " " " 6 0 1 C2 
    3712 14 -9.79755 -7.53845 29.7031 519 " " " " A 2 0 0 "GLY " " C  " " " 6 0 1 C2 
    3713 23 -10.8552 -8.08841 30.1119 519 " " " " A 70 0 0 "GLY " " O  " " " 8 0 1 C2 
    3714 40 -9.0726 -7.96572 28.683 520 " " " " A 43 0 0 "LEU " " N  " " " 7 0 1 C2 
    3715 14 -9.30211 -9.21999 27.9107 520 " " " " A 2 0 0 "LEU " " CA " " " 6 0 1 C2 
    3716 14 -8.54865 -10.282 28.7428 520 " " " " A 2 0 0 "LEU " " C  " " " 6 0 1 C2 
    3717 23 -7.34176 -10.1397 29.051 520 " " " " A 70 0 0 "LEU " " O  " " " 8 0 1 C2 
    3718 14 -8.58464 -9.0526 26.451 520 " " " " A 2 0 0 "LEU " " CB " " " 6 0 1 C2 
    3719 14 -8.69146 -7.67888 25.7214 520 " " " " A 2 0 0 "LEU " " CG " " " 6 0 1 C2 
    3720 14 -8.21534 -7.653 24.2667 520 " " " " A 2 0 0 "LEU " " CD1" " " 6 0 1 C2 
    3721 14 -10.1122 -7.05235 25.7328 520 " " " " A 2 0 0 "LEU " " CD2" " " 6 0 1 C2 
    3722 40 -9.26258 -11.3584 29.0299 521 " " " " A 43 0 0 "GLU " " N  " " " 7 0 1 C2 
    3723 14 -8.78148 -12.6467 29.552 521 " " " " A 2 0 0 "GLU " " CA " " " 6 0 1 C2 
    3724 14 -8.17358 -13.4273 28.3575 521 " " " " A 2 0 0 "GLU " " C  " " " 6 0 1 C2 
    3725 23 -7.26406 -14.2599 28.5606 521 " " " " A 70 0 0 "GLU " " O  " " " 8 0 1 C2 
    3726 14 -9.9944 -13.5022 30.1167 521 " " " " A 2 0 0 "GLU " " CB " " " 6 0 1 C2 
    3727 14 -9.54773 -14.6286 31.0598 521 " " " " A 2 0 0 "GLU " " CG " " " 6 0 1 C2 
    3728 14 -8.96198 -14.128 32.3419 521 " " " " A 2 0 0 "GLU " " CD " " " 6 0 1 C2 
    3729 23 -9.68245 -14.0974 33.3556 521 " " " " A 70 0 0 "GLU " " OE1" " " 8 0 1 C2 
    3730 23 -7.83329 -13.6766 32.3633 521 " " " " A 70 0 0 "GLU " " OE2" " " 8 0 1 C2 
    3731 40 -8.81297 -13.2941 27.1775 522 " " " " A 43 0 0 "ASN " " N  " " " 7 0 1 C2 
    3732 14 -8.44975 -14.0727 25.9863 522 " " " " A 2 0 0 "ASN " " CA " " " 6 0 1 C2 
    3733 14 -8.87225 -13.1876 24.7536 522 " " " " A 2 0 0 "ASN " " C  " " " 6 0 1 C2 
    3734 23 -10.0944 -13.1089 24.5439 522 " " " " A 70 0 0 "ASN " " O  " " " 8 0 1 C2 
    3735 14 -9.2223 -15.529 26.0606 522 " " " " A 2 0 0 "ASN " " CB " " " 6 0 1 C2 
    3736 14 -8.59806 -16.5305 25.0928 522 " " " " A 2 0 0 "ASN " " CG " " " 6 0 1 C2 
    3737 23 -8.58347 -16.4072 23.8888 522 " " " " A 70 0 0 "ASN " " OD1" " " 8 0 1 C2 
    3738 40 -7.93052 -17.5747 25.6689 522 " " " " A 43 0 0 "ASN " " ND2" " " 7 0 1 C2 
    3739 40 -8.01001 -12.5741 23.951 523 " " " " A 43 0 0 "ARG " " N  " " " 7 0 1 C2 
    3740 14 -8.26564 -11.575 22.8877 523 " " " " A 2 0 0 "ARG " " CA " " " 6 0 1 C2 
    3741 14 -8.99761 -12.1353 21.7362 523 " " " " A 2 0 0 "ARG " " C  " " " 6 0 1 C2 
    3742 23 -9.67389 -11.3876 21.0154 523 " " " " A 70 0 0 "ARG " " O  " " " 8 0 1 C2 
    3743 14 -6.90248 -10.9931 22.3222 523 " " " " A 2 0 0 "ARG " " CB " " " 6 0 1 C2 
    3744 14 -6.75762 -9.86176 21.2959 523 " " " " A 2 0 0 "ARG " " CG " " " 6 0 1 C2 
    3745 14 -5.29002 -9.79033 20.8168 523 " " " " A 2 0 0 "ARG " " CD " " " 6 0 1 C2 
    3746 40 -5.06059 -8.75378 19.8956 523 " " " " A 43 0 0 "ARG " " NE " " " 7 0 1 C2 
    3747 14 -5.5451 -8.47466 18.6709 523 " " " " A 2 0 0 "ARG " " CZ " " " 6 0 1 C2 
    3748 40 -5.22777 -7.34041 18.0346 523 " " " " A 43 0 0 "ARG " " NH1" " " 7 0 1 C2 
    3749 40 -6.3771 -9.31183 18.0835 523 " " " " A 43 0 0 "ARG " " NH2" " " 7 0 1 C2 
    3750 40 -8.84502 -13.4419 21.4848 524 " " " " A 43 0 0 "ASN " " N  " " " 7 0 1 C2 
    3751 14 -9.61893 -14.1884 20.38 524 " " " " A 2 0 0 "ASN " " CA " " " 6 0 1 C2 
    3752 14 -11.0281 -14.4996 20.7473 524 " " " " A 2 0 0 "ASN " " C  " " " 6 0 1 C2 
    3753 23 -11.9289 -14.2806 19.9482 524 " " " " A 70 0 0 "ASN " " O  " " " 8 0 1 C2 
    3754 14 -8.84906 -15.5123 20.1413 524 " " " " A 2 0 0 "ASN " " CB " " " 6 0 1 C2 
    3755 14 -9.28038 -16.4854 19.0325 524 " " " " A 2 0 0 "ASN " " CG " " " 6 0 1 C2 
    3756 23 -10.3796 -16.9613 18.9896 524 " " " " A 70 0 0 "ASN " " OD1" " " 8 0 1 C2 
    3757 40 -8.5039 -16.7472 17.9858 524 " " " " A 43 0 0 "ASN " " ND2" " " 7 0 1 C2 
    3758 40 -11.2983 -14.9185 21.9524 525 " " " " A 43 0 0 "ASP " " N  " " " 7 0 1 C2 
    3759 14 -12.6644 -15.1755 22.4173 525 " " " " A 2 0 0 "ASP " " CA " " " 6 0 1 C2 
    3760 14 -13.355 -13.8634 22.6651 525 " " " " A 2 0 0 "ASP " " C  " " " 6 0 1 C2 
    3761 23 -14.5834 -13.8314 22.2884 525 " " " " A 70 0 0 "ASP " " O  " " " 8 0 1 C2 
    3762 14 -12.7428 -16.2934 23.5177 525 " " " " A 2 0 0 "ASP " " CB " " " 6 0 1 C2 
    3763 14 -14.1793 -16.9034 23.7712 525 " " " " A 2 0 0 "ASP " " CG " " " 6 0 1 C2 
    3764 23 -14.6529 -17.6989 22.8838 525 " " " " A 70 0 0 "ASP " " OD1" " " 8 0 1 C2 
    3765 23 -14.815 -16.6224 24.8551 525 " " " " A 70 0 0 "ASP " " OD2" " " 8 0 1 C2 
    3766 40 -12.6341 -12.8073 23.1364 526 " " " " A 43 0 0 "ALA " " N  " " " 7 0 1 C2 
    3767 14 -12.9422 -11.403 23.2012 526 " " " " A 2 0 0 "ALA " " CA " " " 6 0 1 C2 
    3768 14 -13.6603 -10.9776 21.9448 526 " " " " A 2 0 0 "ALA " " C  " " " 6 0 1 C2 
    3769 23 -14.8183 -10.6455 21.9276 526 " " " " A 70 0 0 "ALA " " O  " " " 8 0 1 C2 
    3770 14 -11.7528 -10.5049 23.5236 526 " " " " A 2 0 0 "ALA " " CB " " " 6 0 1 C2 
    3771 40 -12.9435 -11.1608 20.8598 527 " " " " A 43 0 0 "ALA " " N  " " " 7 0 1 C2 
    3772 14 -13.2555 -10.8787 19.436 527 " " " " A 2 0 0 "ALA " " CA " " " 6 0 1 C2 
    3773 14 -14.4001 -11.6778 18.7646 527 " " " " A 2 0 0 "ALA " " C  " " " 6 0 1 C2 
    3774 23 -14.9521 -11.3055 17.7306 527 " " " " A 70 0 0 "ALA " " O  " " " 8 0 1 C2 
    3775 14 -12.0425 -11.1046 18.5925 527 " " " " A 2 0 0 "ALA " " CB " " " 6 0 1 C2 
    3776 40 -14.8029 -12.7718 19.3766 528 " " " " A 43 0 0 "LYS " " N  " " " 7 0 1 C2 
    3777 14 -15.9375 -13.6187 19.0521 528 " " " " A 2 0 0 "LYS " " CA " " " 6 0 1 C2 
    3778 14 -17.1787 -13.1993 19.9226 528 " " " " A 2 0 0 "LYS " " C  " " " 6 0 1 C2 
    3779 23 -18.3259 -13.5808 19.5276 528 " " " " A 70 0 0 "LYS " " O  " " " 8 0 1 C2 
    3780 14 -15.6255 -15.0904 19.3225 528 " " " " A 2 0 0 "LYS " " CB " " " 6 0 1 C2 
    3781 14 -14.5863 -15.5938 18.3489 528 " " " " A 2 0 0 "LYS " " CG " " " 6 0 1 C2 
    3782 14 -14.2327 -17.0803 18.6427 528 " " " " A 2 0 0 "LYS " " CD " " " 6 0 1 C2 
    3783 14 -13.1236 -17.6684 17.7323 528 " " " " A 2 0 0 "LYS " " CE " " " 6 0 1 C2 
    3784 40 -12.6521 -18.9526 18.3634 528 " " " " A 43 0 0 "LYS " " NZ " " " 7 0 1 C2 
    3785 40 -16.9979 -12.4242 21.0145 529 " " " " A 43 0 0 "LYS " " N  " " " 7 0 1 C2 
    3786 14 -18.0739 -12.1375 22.0128 529 " " " " A 2 0 0 "LYS " " CA " " " 6 0 1 C2 
    3787 14 -18.6011 -10.7019 21.9885 529 " " " " A 2 0 0 "LYS " " C  " " " 6 0 1 C2 
    3788 23 -19.507 -10.4155 22.7958 529 " " " " A 70 0 0 "LYS " " O  " " " 8 0 1 C2 
    3789 14 -17.4785 -12.6066 23.3493 529 " " " " A 2 0 0 "LYS " " CB " " " 6 0 1 C2 
    3790 14 -18.0289 -13.9537 23.8758 529 " " " " A 2 0 0 "LYS " " CG " " " 6 0 1 C2 
    3791 14 -17.7099 -15.1879 22.9024 529 " " " " A 2 0 0 "LYS " " CD " " " 6 0 1 C2 
    3792 14 -17.993 -16.662 23.2945 529 " " " " A 2 0 0 "LYS " " CE " " " 6 0 1 C2 
    3793 40 -17.1511 -17.5988 22.4801 529 " " " " A 43 0 0 "LYS " " NZ " " " 7 0 1 C2 
    3794 40 -18.118 -9.79185 21.1314 530 " " " " A 43 0 0 "ILE " " N  " " " 7 0 1 C2 
    3795 14 -18.4344 -8.38076 20.8872 530 " " " " A 2 0 0 "ILE " " CA " " " 6 0 1 C2 
    3796 14 -19.9293 -8.19785 20.7632 530 " " " " A 2 0 0 "ILE " " C  " " " 6 0 1 C2 
    3797 23 -20.5325 -7.2305 21.3345 530 " " " " A 70 0 0 "ILE " " O  " " " 8 0 1 C2 
    3798 14 -17.54 -7.7819 19.7772 530 " " " " A 2 0 0 "ILE " " CB " " " 6 0 1 C2 
    3799 14 -15.9982 -7.98418 19.9518 530 " " " " A 2 0 0 "ILE " " CG1" " " 6 0 1 C2 
    3800 14 -17.9357 -6.31139 19.5596 530 " " " " A 2 0 0 "ILE " " CG2" " " 6 0 1 C2 
    3801 14 -15.2573 -7.41514 21.1576 530 " " " " A 2 0 0 "ILE " " CD1" " " 6 0 1 C2 
    3802 40 -20.5744 -9.07294 20.018 531 " " " " A 43 0 0 "ASP " " N  " " " 7 0 1 C2 
    3803 14 -21.996 -9.03677 19.8468 531 " " " " A 2 0 0 "ASP " " CA " " " 6 0 1 C2 
    3804 14 -22.7668 -9.51359 21.0641 531 " " " " A 2 0 0 "ASP " " C  " " " 6 0 1 C2 
    3805 23 -23.8791 -9.02314 21.2531 531 " " " " A 70 0 0 "ASP " " O  " " " 8 0 1 C2 
    3806 14 -22.2271 -9.8483 18.6436 531 " " " " A 2 0 0 "ASP " " CB " " " 6 0 1 C2 
    3807 14 -21.7678 -11.3224 18.8306 531 " " " " A 2 0 0 "ASP " " CG " " " 6 0 1 C2 
    3808 23 -20.5737 -11.5182 18.9084 531 " " " " A 70 0 0 "ASP " " OD1" " " 8 0 1 C2 
    3809 23 -22.5667 -12.2372 18.687 531 " " " " A 70 0 0 "ASP " " OD2" " " 8 0 1 C2 
    3810 40 -22.1933 -10.3151 21.9314 532 " " " " A 43 0 0 "GLU " " N  " " " 7 0 1 C2 
    3811 14 -22.8891 -10.8162 23.0963 532 " " " " A 2 0 0 "GLU " " CA " " " 6 0 1 C2 
    3812 14 -22.9122 -9.74762 24.2172 532 " " " " A 2 0 0 "GLU " " C  " " " 6 0 1 C2 
    3813 23 -23.6731 -9.78521 25.1883 532 " " " " A 70 0 0 "GLU " " O  " " " 8 0 1 C2 
    3814 14 -22.1187 -11.9937 23.754 532 " " " " A 2 0 0 "GLU " " CB " " " 6 0 1 C2 
    3815 14 -21.9574 -13.1584 22.7333 532 " " " " A 2 0 0 "GLU " " CG " " " 6 0 1 C2 
    3816 14 -23.109 -14.0788 22.7288 532 " " " " A 2 0 0 "GLU " " CD " " " 6 0 1 C2 
    3817 23 -24.2504 -13.6801 22.4876 532 " " " " A 70 0 0 "GLU " " OE1" " " 8 0 1 C2 
    3818 23 -22.9043 -15.2879 22.9929 532 " " " " A 70 0 0 "GLU " " OE2" " " 8 0 1 C2 
    3819 40 -22.0629 -8.70471 24.0505 533 " " " " A 43 0 0 "LEU " " N  " " " 7 0 1 C2 
    3820 14 -22.0023 -7.44984 24.8512 533 " " " " A 2 0 0 "LEU " " CA " " " 6 0 1 C2 
    3821 14 -22.8752 -6.3125 24.2634 533 " " " " A 2 0 0 "LEU " " C  " " " 6 0 1 C2 
    3822 23 -23.5077 -5.54773 25.0137 533 " " " " A 70 0 0 "LEU " " O  " " " 8 0 1 C2 
    3823 14 -20.5328 -6.95198 24.8632 533 " " " " A 2 0 0 "LEU " " CB " " " 6 0 1 C2 
    3824 14 -19.4565 -7.90028 25.3952 533 " " " " A 2 0 0 "LEU " " CG " " " 6 0 1 C2 
    3825 14 -17.9991 -7.31725 25.3266 533 " " " " A 2 0 0 "LEU " " CD1" " " 6 0 1 C2 
    3826 14 -19.7406 -8.3835 26.8433 533 " " " " A 2 0 0 "LEU " " CD2" " " 6 0 1 C2 
    3827 40 -22.8986 -6.15701 22.9046 534 " " " " A 43 0 0 "ARG " " N  " " " 7 0 1 C2 
    3828 14 -23.8376 -5.25161 22.1919 534 " " " " A 2 0 0 "ARG " " CA " " " 6 0 1 C2 
    3829 14 -25.2917 -5.71269 22.3371 534 " " " " A 2 0 0 "ARG " " C  " " " 6 0 1 C2 
    3830 23 -26.1672 -4.84823 22.3237 534 " " " " A 70 0 0 "ARG " " O  " " " 8 0 1 C2 
    3831 14 -23.4379 -5.31565 20.7429 534 " " " " A 2 0 0 "ARG " " CB " " " 6 0 1 C2 
    3832 14 -22.1889 -4.49649 20.3307 534 " " " " A 2 0 0 "ARG " " CG " " " 6 0 1 C2 
    3833 14 -21.713 -4.67342 18.8663 534 " " " " A 2 0 0 "ARG " " CD " " " 6 0 1 C2 
    3834 40 -20.5313 -3.84607 18.6567 534 " " " " A 43 0 0 "ARG " " NE " " " 7 0 1 C2 
    3835 14 -19.5817 -3.92473 17.7248 534 " " " " A 2 0 0 "ARG " " CZ " " " 6 0 1 C2 
    3836 40 -19.5524 -4.84957 16.7755 534 " " " " A 43 0 0 "ARG " " NH1" " " 7 0 1 C2 
    3837 40 -18.7295 -2.95293 17.6508 534 " " " " A 43 0 0 "ARG " " NH2" " " 7 0 1 C2 
    3838 40 -25.5216 -6.9892 22.5931 535 " " " " A 43 0 0 "ALA " " N  " " " 7 0 1 C2 
    3839 14 -26.8836 -7.51013 22.6956 535 " " " " A 2 0 0 "ALA " " CA " " " 6 0 1 C2 
    3840 14 -27.58 -7.14319 24.0171 535 " " " " A 2 0 0 "ALA " " C  " " " 6 0 1 C2 
    3841 23 -28.7829 -7.20998 24.1347 535 " " " " A 70 0 0 "ALA " " O  " " " 8 0 1 C2 
    3842 14 -26.8117 -9.02727 22.5054 535 " " " " A 2 0 0 "ALA " " CB " " " 6 0 1 C2 
    3843 40 -26.8004 -6.82682 25.1194 536 " " " " A 43 0 0 "LEU " " N  " " " 7 0 1 C2 
    3844 14 -27.3068 -6.70532 26.5126 536 " " " " A 2 0 0 "LEU " " CA " " " 6 0 1 C2 
    3845 14 -28.0832 -5.38868 26.6031 536 " " " " A 2 0 0 "LEU " " C  " " " 6 0 1 C2 
    3846 23 -27.7778 -4.39906 25.9589 536 " " " " A 70 0 0 "LEU " " O  " " " 8 0 1 C2 
    3847 14 -26.1605 -6.65028 27.5076 536 " " " " A 2 0 0 "LEU " " CB " " " 6 0 1 C2 
    3848 14 -25.3029 -7.84467 27.6614 536 " " " " A 2 0 0 "LEU " " CG " " " 6 0 1 C2 
    3849 14 -23.9775 -7.40249 28.3494 536 " " " " A 2 0 0 "LEU " " CD1" " " 6 0 1 C2 
    3850 14 -25.8167 -8.97309 28.594 536 " " " " A 2 0 0 "LEU " " CD2" " " 6 0 1 C2 
    3851 40 -29.1719 -5.44625 27.4086 537 " " " " A 43 0 0 "GLN " " N  " " " 7 0 1 C2 
    3852 14 -30.1211 -4.28244 27.5008 537 " " " " A 2 0 0 "GLN " " CA " " " 6 0 1 C2 
    3853 14 -29.5096 -3.11571 28.2821 537 " " " " A 2 0 0 "GLN " " C  " " " 6 0 1 C2 
    3854 23 -29.1039 -3.36149 29.4442 537 " " " " A 70 0 0 "GLN " " O  " " " 8 0 1 C2 
    3855 14 -31.4191 -4.88703 28.1612 537 " " " " A 2 0 0 "GLN " " CB " " " 6 0 1 C2 
    3856 14 -32.6523 -3.91711 27.9779 537 " " " " A 2 0 0 "GLN " " CG " " " 6 0 1 C2 
    3857 14 -33.061 -3.73371 26.519 537 " " " " A 2 0 0 "GLN " " CD " " " 6 0 1 C2 
    3858 23 -33.8113 -2.8142 26.3068 537 " " " " A 70 0 0 "GLN " " OE1" " " 8 0 1 C2 
    3859 40 -32.6657 -4.48921 25.5009 537 " " " " A 43 0 0 "GLN " " NE2" " " 7 0 1 C2 
    3860 40 -29.6223 -1.85745 27.7728 538 " " " " A 43 0 0 "PRO " " N  " " " 7 0 1 C2 
    3861 14 -29.1031 -0.671881 28.5109 538 " " " " A 2 0 0 "PRO " " CA " " " 6 0 1 C2 
    3862 14 -30.0828 -0.416653 29.8023 538 " " " " A 2 0 0 "PRO " " C  " " " 6 0 1 C2 
    3863 23 -31.2782 -0.902593 29.7573 538 " " " " A 70 0 0 "PRO " " O  " " " 8 0 1 C2 
    3864 14 -29.121 0.478485 27.482 538 " " " " A 2 0 0 "PRO " " CB " " " 6 0 1 C2 
    3865 14 -29.9738 0.0844499 26.4057 538 " " " " A 2 0 0 "PRO " " CG " " " 6 0 1 C2 
    3866 14 -30.0885 -1.45925 26.42 538 " " " " A 2 0 0 "PRO " " CD " " " 6 0 1 C2 
    3867 40 -29.5648 0.385281 30.7511 539 " " " " A 43 0 0 "PRO " " N  " " " 7 0 1 C2 
    3868 14 -30.4052 0.958939 31.8077 539 " " " " A 2 0 0 "PRO " " CA " " " 6 0 1 C2 
    3869 14 -31.3308 2.0762 31.245 539 " " " " A 2 0 0 "PRO " " C  " " " 6 0 1 C2 
    3870 23 -31.1711 2.50631 30.1182 539 " " " " A 70 0 0 "PRO " " O  " " " 8 0 1 C2 
    3871 14 -29.5129 1.53784 32.9116 539 " " " " A 2 0 0 "PRO " " CB " " " 6 0 1 C2 
    3872 14 -28.092 1.441 32.2271 539 " " " " A 2 0 0 "PRO " " CG " " " 6 0 1 C2 
    3873 14 -28.188 0.616375 30.9577 539 " " " " A 2 0 0 "PRO " " CD " " " 6 0 1 C2 
    3874 40 -32.3137 2.47923 32.0734 540 " " " " A 43 0 0 "HIS " " N  " " " 7 0 1 C2 
    3875 14 -33.4522 3.3688 31.7393 540 " " " " A 2 0 0 "HIS " " CA " " " 6 0 1 C2 
    3876 14 -33.0963 4.81371 31.437 540 " " " " A 2 0 0 "HIS " " C  " " " 6 0 1 C2 
    3877 23 -32.7687 5.61114 32.2951 540 " " " " A 70 0 0 "HIS " " O  " " " 8 0 1 C2 
    3878 14 -34.5686 3.4082 32.799 540 " " " " A 2 0 0 "HIS " " CB " " " 6 0 1 C2 
    3879 14 -34.9041 2.05947 33.4169 540 " " " " A 2 0 0 "HIS " " CG " " " 6 0 1 C2 
    3880 40 -34.1924 1.41295 34.457 540 " " " " A 43 0 0 "HIS " " ND1" " " 7 0 1 C2 
    3881 14 -35.7889 1.05717 32.9659 540 " " " " A 2 0 0 "HIS " " CD2" " " 6 0 1 C2 
    3882 14 -34.6919 0.149477 34.4958 540 " " " " A 2 0 0 "HIS " " CE1" " " 6 0 1 C2 
    3883 40 -35.6157 -0.153961 33.559 540 " " " " A 43 0 0 "HIS " " NE2" " " 7 0 1 C2 
    3884 40 -33.1776 5.16426 30.141 541 " " " " A 43 0 0 "GLY " " N  " " " 7 0 1 C2 
    3885 14 -32.9321 6.49828 29.5967 541 " " " " A 2 0 0 "GLY " " CA " " " 6 0 1 C2 
    3886 14 -31.5501 6.54035 28.9633 541 " " " " A 2 0 0 "GLY " " C  " " " 6 0 1 C2 
    3887 23 -31.2428 7.62241 28.5006 541 " " " " A 70 0 0 "GLY " " O  " " " 8 0 1 C2 
    3888 40 -30.7306 5.49651 29.0192 542 " " " " A 43 0 0 "ILE " " N  " " " 7 0 1 C2 
    3889 14 -29.3565 5.30615 28.5555 542 " " " " A 2 0 0 "ILE " " CA " " " 6 0 1 C2 
    3890 14 -29.3313 4.51105 27.281 542 " " " " A 2 0 0 "ILE " " C  " " " 6 0 1 C2 
    3891 23 -30.2102 3.75427 26.819 542 " " " " A 70 0 0 "ILE " " O  " " " 8 0 1 C2 
    3892 14 -28.5362 4.6443 29.6995 542 " " " " A 2 0 0 "ILE " " CB " " " 6 0 1 C2 
    3893 14 -28.4312 5.54066 30.965 542 " " " " A 2 0 0 "ILE " " CG1" " " 6 0 1 C2 
    3894 14 -27.1193 4.17809 29.3058 542 " " " " A 2 0 0 "ILE " " CG2" " " 6 0 1 C2 
    3895 14 -27.7516 4.97865 32.1845 542 " " " " A 2 0 0 "ILE " " CD1" " " 6 0 1 C2 
    3896 40 -28.3027 4.72309 26.5172 543 " " " " A 43 0 0 "GLU " " N  " " " 7 0 1 C2 
    3897 14 -27.8401 3.93491 25.3692 543 " " " " A 2 0 0 "GLU " " CA " " " 6 0 1 C2 
    3898 14 -26.3877 3.50267 25.6727 543 " " " " A 2 0 0 "GLU " " C  " " " 6 0 1 C2 
    3899 23 -25.685 4.16957 26.4663 543 " " " " A 70 0 0 "GLU " " O  " " " 8 0 1 C2 
    3900 14 -28.0172 4.78454 24.0304 543 " " " " A 2 0 0 "GLU " " CB " " " 6 0 1 C2 
    3901 14 -27.7365 4.02303 22.6743 543 " " " " A 2 0 0 "GLU " " CG " " " 6 0 1 C2 
    3902 14 -28.8098 2.9572 22.3732 543 " " " " A 2 0 0 "GLU " " CD " " " 6 0 1 C2 
    3903 23 -29.9858 3.29449 22.0986 543 " " " " A 70 0 0 "GLU " " OE1" " " 8 0 1 C2 
    3904 23 -28.457 1.74981 22.3341 543 " " " " A 70 0 0 "GLU " " OE2" " " 8 0 1 C2 
    3905 40 -25.9238 2.40727 25.0946 544 " " " " A 43 0 0 "VAL " " N  " " " 7 0 1 C2 
    3906 14 -24.6946 1.67437 25.2553 544 " " " " A 2 0 0 "VAL " " CA " " " 6 0 1 C2 
    3907 14 -24.131 1.36737 23.8215 544 " " " " A 2 0 0 "VAL " " C  " " " 6 0 1 C2 
    3908 23 -24.9168 0.963921 22.9363 544 " " " " A 70 0 0 "VAL " " O  " " " 8 0 1 C2 
    3909 14 -24.9012 0.405813 26.1954 544 " " " " A 2 0 0 "VAL " " CB " " " 6 0 1 C2 
    3910 14 -25.0683 0.798651 27.6484 544 " " " " A 2 0 0 "VAL " " CG1" " " 6 0 1 C2 
    3911 14 -25.8279 -0.681234 25.7051 544 " " " " A 2 0 0 "VAL " " CG2" " " 6 0 1 C2 
    3912 40 -22.8324 1.51383 23.6078 545 " " " " A 43 0 0 "PHE " " N  " " " 7 0 1 C2 
    3913 14 -22.1412 0.980473 22.3662 545 " " " " A 2 0 0 "PHE " " CA " " " 6 0 1 C2 
    3914 14 -20.6167 0.592886 22.6401 545 " " " " A 2 0 0 "PHE " " C  " " " 6 0 1 C2 
    3915 23 -20.1398 1.06915 23.7051 545 " " " " A 70 0 0 "PHE " " O  " " " 8 0 1 C2 
    3916 14 -22.3181 1.8117 21.0753 545 " " " " A 2 0 0 "PHE " " CB " " " 6 0 1 C2 
    3917 14 -21.6042 3.15672 20.9044 545 " " " " A 2 0 0 "PHE " " CG " " " 6 0 1 C2 
    3918 14 -20.3344 3.14788 20.4509 545 " " " " A 2 0 0 "PHE " " CD1" " " 6 0 1 C2 
    3919 14 -22.2268 4.36917 21.115 545 " " " " A 2 0 0 "PHE " " CD2" " " 6 0 1 C2 
    3920 14 -19.6045 4.26126 20.1526 545 " " " " A 2 0 0 "PHE " " CE1" " " 6 0 1 C2 
    3921 14 -21.5401 5.53753 20.7688 545 " " " " A 2 0 0 "PHE " " CE2" " " 6 0 1 C2 
    3922 14 -20.1603 5.49184 20.3669 545 " " " " A 2 0 0 "PHE " " CZ " " " 6 0 1 C2 
    3923 40 -19.9821 -0.280979 21.8322 546 " " " " A 43 0 0 "VAL " " N  " " " 7 0 1 C2 
    3924 14 -18.7763 -0.940073 22.2299 546 " " " " A 2 0 0 "VAL " " CA " " " 6 0 1 C2 
    3925 14 -17.8104 -0.832386 21.0638 546 " " " " A 2 0 0 "VAL " " C  " " " 6 0 1 C2 
    3926 23 -18.2203 -0.971743 19.9011 546 " " " " A 70 0 0 "VAL " " O  " " " 8 0 1 C2 
    3927 14 -19.0095 -2.45756 22.648 546 " " " " A 2 0 0 "VAL " " CB " " " 6 0 1 C2 
    3928 14 -17.954 -3.02821 23.5829 546 " " " " A 2 0 0 "VAL " " CG1" " " 6 0 1 C2 
    3929 14 -20.3508 -2.71498 23.3533 546 " " " " A 2 0 0 "VAL " " CG2" " " 6 0 1 C2 
    3930 40 -16.5422 -0.700245 21.2475 547 " " " " A 43 0 0 "GLY " " N  " " " 7 0 1 C2 
    3931 14 -15.525 -0.691955 20.1686 547 " " " " A 2 0 0 "GLY " " CA " " " 6 0 1 C2 
    3932 14 -14.233 -0.936161 20.826 547 " " " " A 2 0 0 "GLY " " C  " " " 6 0 1 C2 
    3933 23 -14.1315 -0.651911 22.0387 547 " " " " A 70 0 0 "GLY " " O  " " " 8 0 1 C2 
    3934 40 -13.1783 -1.39879 20.1252 548 " " " " A 43 0 0 "GLY " " N  " " " 7 0 1 C2 
    3935 14 -11.7859 -1.45144 20.6171 548 " " " " A 2 0 0 "GLY " " CA " " " 6 0 1 C2 
    3936 14 -10.9699 -2.47184 19.8014 548 " " " " A 2 0 0 "GLY " " C  " " " 6 0 1 C2 
    3937 23 -11.558 -3.13425 18.9639 548 " " " " A 70 0 0 "GLY " " O  " " " 8 0 1 C2 
    3938 40 -9.73826 -2.78318 20.253 549 " " " " A 43 0 0 "THR " " N  " " " 7 0 1 C2 
    3939 14 -8.89436 -3.81724 19.5455 549 " " " " A 2 0 0 "THR " " CA " " " 6 0 1 C2 
    3940 14 -9.42715 -5.28031 19.1589 549 " " " " A 2 0 0 "THR " " C  " " " 6 0 1 C2 
    3941 23 -9.1622 -5.66814 18.0478 549 " " " " A 70 0 0 "THR " " O  " " " 8 0 1 C2 
    3942 14 -7.4211 -3.7971 20.0799 549 " " " " A 2 0 0 "THR " " CB " " " 6 0 1 C2 
    3943 23 -7.50477 -4.18354 21.4565 549 " " " " A 70 0 0 "THR " " OG1" " " 8 0 1 C2 
    3944 14 -6.86365 -2.3283 20.1063 549 " " " " A 2 0 0 "THR " " CG2" " " 6 0 1 C2 
    3945 40 -10.1412 -6.04188 20.0176 550 " " " " A 43 0 0 "PRO " " N  " " " 7 0 1 C2 
    3946 14 -10.8232 -7.27633 19.5441 550 " " " " A 2 0 0 "PRO " " CA " " " 6 0 1 C2 
    3947 14 -12.054 -7.02037 18.6271 550 " " " " A 2 0 0 "PRO " " C  " " " 6 0 1 C2 
    3948 23 -12.5817 -8.0174 18.0468 550 " " " " A 70 0 0 "PRO " " O  " " " 8 0 1 C2 
    3949 14 -11.1557 -8.06328 20.9303 550 " " " " A 2 0 0 "PRO " " CB " " " 6 0 1 C2 
    3950 14 -11.2048 -6.93838 21.9375 550 " " " " A 2 0 0 "PRO " " CG " " " 6 0 1 C2 
    3951 14 -10.3422 -5.76405 21.4461 550 " " " " A 2 0 0 "PRO " " CD " " " 6 0 1 C2 
    3952 40 -12.5822 -5.74897 18.5156 551 " " " " A 43 0 0 "ALA " " N  " " " 7 0 1 C2 
    3953 14 -13.8266 -5.41409 17.7506 551 " " " " A 2 0 0 "ALA " " CA " " " 6 0 1 C2 
    3954 14 -13.4043 -4.74962 16.349 551 " " " " A 2 0 0 "ALA " " C  " " " 6 0 1 C2 
    3955 23 -13.9164 -5.13262 15.2951 551 " " " " A 70 0 0 "ALA " " O  " " " 8 0 1 C2 
    3956 14 -14.5874 -4.37178 18.559 551 " " " " A 2 0 0 "ALA " " CB " " " 6 0 1 C2 
    3957 40 -12.4063 -3.89293 16.4165 552 " " " " A 43 0 0 "LEU " " N  " " " 7 0 1 C2 
    3958 14 -11.7347 -3.16561 15.3171 552 " " " " A 2 0 0 "LEU " " CA " " " 6 0 1 C2 
    3959 14 -11.3076 -4.05984 14.112 552 " " " " A 2 0 0 "LEU " " C  " " " 6 0 1 C2 
    3960 23 -11.2792 -3.51209 12.9949 552 " " " " A 70 0 0 "LEU " " O  " " " 8 0 1 C2 
    3961 14 -10.5415 -2.54675 16.0175 552 " " " " A 2 0 0 "LEU " " CB " " " 6 0 1 C2 
    3962 14 -9.60639 -1.65141 15.0013 552 " " " " A 2 0 0 "LEU " " CG " " " 6 0 1 C2 
    3963 14 -10.5062 -0.555593 14.3782 552 " " " " A 2 0 0 "LEU " " CD1" " " 6 0 1 C2 
    3964 14 -8.39474 -0.949259 15.6711 552 " " " " A 2 0 0 "LEU " " CD2" " " 6 0 1 C2 
    3965 40 -10.913 -5.24347 14.3837 553 " " " " A 43 0 0 "GLU " " N  " " " 7 0 1 C2 
    3966 14 -10.4349 -6.23733 13.3759 553 " " " " A 2 0 0 "GLU " " CA " " " 6 0 1 C2 
    3967 14 -11.558 -6.95884 12.7422 553 " " " " A 2 0 0 "GLU " " C  " " " 6 0 1 C2 
    3968 23 -11.2797 -7.49885 11.6926 553 " " " " A 70 0 0 "GLU " " O  " " " 8 0 1 C2 
    3969 14 -9.53201 -7.19641 14.173 553 " " " " A 2 0 0 "GLU " " CB " " " 6 0 1 C2 
    3970 14 -8.35613 -6.4726 14.7938 553 " " " " A 2 0 0 "GLU " " CG " " " 6 0 1 C2 
    3971 14 -7.4015 -7.37838 15.551 553 " " " " A 2 0 0 "GLU " " CD " " " 6 0 1 C2 
    3972 23 -6.21694 -6.93136 15.712 553 " " " " A 70 0 0 "GLU " " OE1" " " 8 0 1 C2 
    3973 23 -7.76127 -8.4833 15.9974 553 " " " " A 70 0 0 "GLU " " OE2" " " 8 0 1 C2 
    3974 40 -12.7621 -7.00082 13.3297 554 " " " " A 43 0 0 "GLN " " N  " " " 7 0 1 C2 
    3975 14 -13.8629 -7.85002 12.9121 554 " " " " A 2 0 0 "GLN " " CA " " " 6 0 1 C2 
    3976 14 -14.9224 -6.96672 12.2092 554 " " " " A 2 0 0 "GLN " " C  " " " 6 0 1 C2 
    3977 23 -15.3735 -7.28273 11.1666 554 " " " " A 70 0 0 "GLN " " O  " " " 8 0 1 C2 
    3978 14 -14.5369 -8.51087 14.1041 554 " " " " A 2 0 0 "GLN " " CB " " " 6 0 1 C2 
    3979 14 -13.6295 -9.50436 14.8548 554 " " " " A 2 0 0 "GLN " " CG " " " 6 0 1 C2 
    3980 14 -13.4709 -10.925 14.2119 554 " " " " A 2 0 0 "GLN " " CD " " " 6 0 1 C2 
    3981 23 -13.2129 -11.0781 13.0243 554 " " " " A 70 0 0 "GLN " " OE1" " " 8 0 1 C2 
    3982 40 -13.8768 -11.9628 14.9028 554 " " " " A 43 0 0 "GLN " " NE2" " " 7 0 1 C2 
    3983 40 -15.2721 -5.80516 12.8087 555 " " " " A 43 0 0 "ASP " " N  " " " 7 0 1 C2 
    3984 14 -16.1728 -4.79375 12.2992 555 " " " " A 2 0 0 "ASP " " CA " " " 6 0 1 C2 
    3985 14 -15.6783 -4.16103 10.9794 555 " " " " A 2 0 0 "ASP " " C  " " " 6 0 1 C2 
    3986 23 -16.4678 -3.77496 10.1756 555 " " " " A 70 0 0 "ASP " " O  " " " 8 0 1 C2 
    3987 14 -16.4549 -3.6696 13.3216 555 " " " " A 2 0 0 "ASP " " CB " " " 6 0 1 C2 
    3988 14 -17.1137 -4.04912 14.6047 555 " " " " A 2 0 0 "ASP " " CG " " " 6 0 1 C2 
    3989 23 -17.9407 -4.95843 14.5226 555 " " " " A 70 0 0 "ASP " " OD1" " " 8 0 1 C2 
    3990 23 -16.9136 -3.30651 15.6375 555 " " " " A 70 0 0 "ASP " " OD2" " " 8 0 1 C2 
    3991 40 -14.3356 -4.23312 10.7692 556 " " " " A 43 0 0 "SER " " N  " " " 7 0 1 C2 
    3992 14 -13.7514 -3.99291 9.43787 556 " " " " A 2 0 0 "SER " " CA " " " 6 0 1 C2 
    3993 14 -13.9969 -5.09814 8.36623 556 " " " " A 2 0 0 "SER " " C  " " " 6 0 1 C2 
    3994 23 -13.9577 -4.76866 7.19304 556 " " " " A 70 0 0 "SER " " O  " " " 8 0 1 C2 
    3995 14 -12.2678 -3.55281 9.70642 556 " " " " A 2 0 0 "SER " " CB " " " 6 0 1 C2 
    3996 23 -11.4004 -4.35674 10.5053 556 " " " " A 70 0 0 "SER " " OG " " " 8 0 1 C2 
    3997 40 -13.9468 -6.35421 8.71725 557 " " " " A 43 0 0 "ILE " " N  " " " 7 0 1 C2 
    3998 14 -14.3032 -7.51271 7.83694 557 " " " " A 2 0 0 "ILE " " CA " " " 6 0 1 C2 
    3999 14 -15.8159 -7.47526 7.43044 557 " " " " A 2 0 0 "ILE " " C  " " " 6 0 1 C2 
    4000 23 -16.2752 -7.5343 6.2883 557 " " " " A 70 0 0 "ILE " " O  " " " 8 0 1 C2 
    4001 14 -13.8456 -8.87094 8.52483 557 " " " " A 2 0 0 "ILE " " CB " " " 6 0 1 C2 
    4002 14 -12.2997 -8.95332 8.65172 557 " " " " A 2 0 0 "ILE " " CG1" " " 6 0 1 C2 
    4003 14 -14.3676 -10.1399 7.77557 557 " " " " A 2 0 0 "ILE " " CG2" " " 6 0 1 C2 
    4004 14 -11.8456 -10.0885 9.5191 557 " " " " A 2 0 0 "ILE " " CD1" " " 6 0 1 C2 
    4005 40 -16.6592 -7.17565 8.44036 558 " " " " A 43 0 0 "HIS " " N  " " " 7 0 1 C2 
    4006 14 -18.1098 -6.9775 8.21225 558 " " " " A 2 0 0 "HIS " " CA " " " 6 0 1 C2 
    4007 14 -18.5491 -5.64744 7.52088 558 " " " " A 2 0 0 "HIS " " C  " " " 6 0 1 C2 
    4008 23 -19.6446 -5.12196 7.7873 558 " " " " A 70 0 0 "HIS " " O  " " " 8 0 1 C2 
    4009 14 -18.7483 -6.96038 9.61175 558 " " " " A 2 0 0 "HIS " " CB " " " 6 0 1 C2 
    4010 14 -18.5965 -8.25127 10.3414 558 " " " " A 2 0 0 "HIS " " CG " " " 6 0 1 C2 
    4011 40 -18.7824 -8.2937 11.7131 558 " " " " A 43 0 0 "HIS " " ND1" " " 7 0 1 C2 
    4012 14 -18.3204 -9.53861 9.99931 558 " " " " A 2 0 0 "HIS " " CD2" " " 6 0 1 C2 
    4013 14 -18.7765 -9.53482 12.1242 558 " " " " A 2 0 0 "HIS " " CE1" " " 6 0 1 C2 
    4014 40 -18.46 -10.3468 11.1173 558 " " " " A 43 0 0 "HIS " " NE2" " " 7 0 1 C2 
    4015 40 -17.6979 -5.05838 6.70636 559 " " " " A 43 0 0 "SER " " N  " " " 7 0 1 C2 
    4016 14 -18.0949 -3.83256 6.07086 559 " " " " A 2 0 0 "SER " " CA " " " 6 0 1 C2 
    4017 14 -17.373 -3.65648 4.70237 559 " " " " A 2 0 0 "SER " " C  " " " 6 0 1 C2 
    4018 23 -17.1024 -2.56248 4.29489 559 " " " " A 70 0 0 "SER " " O  " " " 8 0 1 C2 
    4019 14 -18.0147 -2.54615 6.96457 559 " " " " A 2 0 0 "SER " " CB " " " 6 0 1 C2 
    4020 23 -16.6562 -2.34906 7.52216 559 " " " " A 70 0 0 "SER " " OG " " " 8 0 1 C2 
    4021 40 -17.1462 -4.82504 3.97034 560 " " " " A 43 0 0 "LEU " " N  " " " 7 0 1 C2 
    4022 14 -16.4905 -4.83739 2.59808 560 " " " " A 2 0 0 "LEU " " CA " " " 6 0 1 C2 
    4023 14 -17.4379 -5.21806 1.43698 560 " " " " A 2 0 0 "LEU " " C  " " " 6 0 1 C2 
    4024 23 -17.471 -4.48117 0.482801 560 " " " " A 70 0 0 "LEU " " O  " " " 8 0 1 C2 
    4025 14 -15.2992 -5.90884 2.69693 560 " " " " A 2 0 0 "LEU " " CB " " " 6 0 1 C2 
    4026 14 -14.2322 -5.67138 3.79022 560 " " " " A 2 0 0 "LEU " " CG " " " 6 0 1 C2 
    4027 14 -13.4072 -6.97637 4.06254 560 " " " " A 2 0 0 "LEU " " CD1" " " 6 0 1 C2 
    4028 14 -13.2694 -4.48952 3.55644 560 " " " " A 2 0 0 "LEU " " CD2" " " 6 0 1 C2 
    4029 40 -18.2942 -6.24159 1.55905 561 " " " " A 43 0 0 "PHE " " N  " " " 7 0 1 C2 
    4030 14 -19.2564 -6.67965 0.571036 561 " " " " A 2 0 0 "PHE " " CA " " " 6 0 1 C2 
    4031 14 -20.0815 -5.69117 -0.232298 561 " " " " A 2 0 0 "PHE " " C  " " " 6 0 1 C2 
    4032 23 -20.3601 -5.94619 -1.38693 561 " " " " A 70 0 0 "PHE " " O  " " " 8 0 1 C2 
    4033 14 -20.2593 -7.6667 1.26989 561 " " " " A 2 0 0 "PHE " " CB " " " 6 0 1 C2 
    4034 14 -19.8096 -8.9929 1.84984 561 " " " " A 2 0 0 "PHE " " CG " " " 6 0 1 C2 
    4035 14 -18.5015 -9.46277 1.4821 561 " " " " A 2 0 0 "PHE " " CD1" " " 6 0 1 C2 
    4036 14 -20.6993 -9.7135 2.61658 561 " " " " A 2 0 0 "PHE " " CD2" " " 6 0 1 C2 
    4037 14 -18.0688 -10.6274 2.05272 561 " " " " A 2 0 0 "PHE " " CE1" " " 6 0 1 C2 
    4038 14 -20.1903 -10.874 3.16039 561 " " " " A 2 0 0 "PHE " " CE2" " " 6 0 1 C2 
    4039 14 -18.9179 -11.3487 2.82358 561 " " " " A 2 0 0 "PHE " " CZ " " " 6 0 1 C2 
    4040 40 -20.5919 -4.64336 0.456281 562 " " " " A 43 0 0 "ASP " " N  " " " 7 0 1 C2 
    4041 14 -21.3181 -3.45141 -0.0459891 562 " " " " A 2 0 0 "ASP " " CA " " " 6 0 1 C2 
    4042 14 -20.5337 -2.55303 -1.03175 562 " " " " A 2 0 0 "ASP " " C  " " " 6 0 1 C2 
    4043 23 -21.1252 -2.01504 -1.97116 562 " " " " A 70 0 0 "ASP " " O  " " " 8 0 1 C2 
    4044 14 -21.918 -2.58411 1.06451 562 " " " " A 2 0 0 "ASP " " CB " " " 6 0 1 C2 
    4045 14 -21.0556 -1.77026 2.02444 562 " " " " A 2 0 0 "ASP " " CG " " " 6 0 1 C2 
    4046 23 -20.2936 -2.41538 2.70451 562 " " " " A 70 0 0 "ASP " " OD1" " " 8 0 1 C2 
    4047 23 -21.18 -0.527061 2.11837 562 " " " " A 70 0 0 "ASP " " OD2" " " 8 0 1 C2 
    4048 40 -19.2033 -2.46895 -0.847477 563 " " " " A 43 0 0 "LYS " " N  " " " 7 0 1 C2 
    4049 14 -18.2479 -1.6361 -1.60397 563 " " " " A 2 0 0 "LYS " " CA " " " 6 0 1 C2 
    4050 14 -17.9977 -2.22227 -2.99861 563 " " " " A 2 0 0 "LYS " " C  " " " 6 0 1 C2 
    4051 23 -18.1519 -1.51989 -4.03065 563 " " " " A 70 0 0 "LYS " " O  " " " 8 0 1 C2 
    4052 14 -16.9278 -1.53051 -0.698687 563 " " " " A 2 0 0 "LYS " " CB " " " 6 0 1 C2 
    4053 14 -17.1562 -1.1838 0.857763 563 " " " " A 2 0 0 "LYS " " CG " " " 6 0 1 C2 
    4054 14 -17.9061 0.139822 1.01089 563 " " " " A 2 0 0 "LYS " " CD " " " 6 0 1 C2 
    4055 14 -17.9327 0.668568 2.46334 563 " " " " A 2 0 0 "LYS " " CE " " " 6 0 1 C2 
    4056 40 -18.6814 -0.238375 3.3668 563 " " " " A 43 0 0 "LYS " " NZ " " " 7 0 1 C2 
    4057 40 -17.7326 -3.55768 -3.09472 564 " " " " A 43 0 0 "LEU " " N  " " " 7 0 1 C2 
    4058 14 -17.4621 -4.44847 -4.27362 564 " " " " A 2 0 0 "LEU " " CA " " " 6 0 1 C2 
    4059 14 -18.2686 -4.1895 -5.50773 564 " " " " A 2 0 0 "LEU " " C  " " " 6 0 1 C2 
    4060 23 -17.555 -4.084 -6.52045 564 " " " " A 70 0 0 "LEU " " O  " " " 8 0 1 C2 
    4061 14 -17.5188 -5.95266 -3.88489 564 " " " " A 2 0 0 "LEU " " CB " " " 6 0 1 C2 
    4062 14 -16.2889 -6.24941 -3.03908 564 " " " " A 2 0 0 "LEU " " CG " " " 6 0 1 C2 
    4063 14 -16.3614 -7.74613 -2.67071 564 " " " " A 2 0 0 "LEU " " CD1" " " 6 0 1 C2 
    4064 14 -14.8229 -6.11488 -3.54866 564 " " " " A 2 0 0 "LEU " " CD2" " " 6 0 1 C2 
    4065 40 -19.651 -4.15206 -5.46569 565 " " " " A 43 0 0 "PRO " " N  " " " 7 0 1 C2 
    4066 14 -20.4383 -3.8226 -6.70441 565 " " " " A 2 0 0 "PRO " " CA " " " 6 0 1 C2 
    4067 14 -20.3378 -2.32288 -7.08189 565 " " " " A 2 0 0 "PRO " " C  " " " 6 0 1 C2 
    4068 23 -20.3921 -2.00446 -8.31194 565 " " " " A 70 0 0 "PRO " " O  " " " 8 0 1 C2 
    4069 14 -21.8014 -4.28854 -6.30973 565 " " " " A 2 0 0 "PRO " " CB " " " 6 0 1 C2 
    4070 14 -21.9395 -3.96209 -4.83559 565 " " " " A 2 0 0 "PRO " " CG " " " 6 0 1 C2 
    4071 14 -20.515 -4.37502 -4.32557 565 " " " " A 2 0 0 "PRO " " CD " " " 6 0 1 C2 
    4072 40 -20.2608 -1.36679 -6.13267 566 " " " " A 43 0 0 "LEU " " N  " " " 7 0 1 C2 
    4073 14 -20.1916 0.0757218 -6.28987 566 " " " " A 2 0 0 "LEU " " CA " " " 6 0 1 C2 
    4074 14 -18.7656 0.406674 -6.87539 566 " " " " A 2 0 0 "LEU " " C  " " " 6 0 1 C2 
    4075 23 -18.6106 1.26541 -7.70891 566 " " " " A 70 0 0 "LEU " " O  " " " 8 0 1 C2 
    4076 14 -20.4416 0.706875 -4.87551 566 " " " " A 2 0 0 "LEU " " CB " " " 6 0 1 C2 
    4077 14 -21.9151 0.908579 -4.46958 566 " " " " A 2 0 0 "LEU " " CG " " " 6 0 1 C2 
    4078 14 -22.0732 1.30545 -2.97405 566 " " " " A 2 0 0 "LEU " " CD1" " " 6 0 1 C2 
    4079 14 -22.6046 1.99306 -5.22008 566 " " " " A 2 0 0 "LEU " " CD2" " " 6 0 1 C2 
    4080 40 -17.7371 -0.330809 -6.44841 567 " " " " A 43 0 0 "MET " " N  " " " 7 0 1 C2 
    4081 14 -16.3628 -0.247705 -6.88136 567 " " " " A 2 0 0 "MET " " CA " " " 6 0 1 C2 
    4082 14 -16.2555 -0.763636 -8.2857 567 " " " " A 2 0 0 "MET " " C  " " " 6 0 1 C2 
    4083 23 -15.631 -0.0842723 -9.10704 567 " " " " A 70 0 0 "MET " " O  " " " 8 0 1 C2 
    4084 14 -15.4247 -1.07469 -5.97828 567 " " " " A 2 0 0 "MET " " CB " " " 6 0 1 C2 
    4085 14 -13.9873 -0.643612 -6.26274 567 " " " " A 2 0 0 "MET " " CG " " " 6 0 1 C2 
    4086 52 -12.8582 -1.88487 -5.66756 567 " " " " A 13 0 0 "MET " " SD " " " 16 0 1 C2 
    4087 14 -11.3678 -1.19003 -6.2858 567 " " " " A 2 0 0 "MET " " CE " " " 6 0 1 C2 
    4088 40 -16.8976 -1.91723 -8.54619 568 " " " " A 43 0 0 "ALA " " N  " " " 7 0 1 C2 
    4089 14 -17.0501 -2.4767 -9.89375 568 " " " " A 2 0 0 "ALA " " CA " " " 6 0 1 C2 
    4090 14 -17.7658 -1.57065 -10.8872 568 " " " " A 2 0 0 "ALA " " C  " " " 6 0 1 C2 
    4091 23 -17.4073 -1.50003 -12.0391 568 " " " " A 70 0 0 "ALA " " O  " " " 8 0 1 C2 
    4092 14 -17.8058 -3.81825 -9.74037 568 " " " " A 2 0 0 "ALA " " CB " " " 6 0 1 C2 
    4093 40 -18.8341 -0.952173 -10.4752 569 " " " " A 43 0 0 "LEU " " N  " " " 7 0 1 C2 
    4094 14 -19.6058 -0.0168857 -11.3091 569 " " " " A 2 0 0 "LEU " " CA " " " 6 0 1 C2 
    4095 14 -18.896 1.23249 -11.7346 569 " " " " A 2 0 0 "LEU " " C  " " " 6 0 1 C2 
    4096 23 -19.162 1.89453 -12.7457 569 " " " " A 70 0 0 "LEU " " O  " " " 8 0 1 C2 
    4097 14 -20.9225 0.195477 -10.53 569 " " " " A 2 0 0 "LEU " " CB " " " 6 0 1 C2 
    4098 14 -22.0054 0.863632 -11.4211 569 " " " " A 2 0 0 "LEU " " CG " " " 6 0 1 C2 
    4099 14 -22.7137 0.00537692 -12.3945 569 " " " " A 2 0 0 "LEU " " CD1" " " 6 0 1 C2 
    4100 14 -23.0303 1.6941 -10.5703 569 " " " " A 2 0 0 "LEU " " CD2" " " 6 0 1 C2 
    4101 40 -17.812 1.62875 -11.0613 570 " " " " A 43 0 0 "ILE " " N  " " " 7 0 1 C2 
    4102 14 -16.8101 2.6354 -11.5218 570 " " " " A 2 0 0 "ILE " " CA " " " 6 0 1 C2 
    4103 14 -15.767 1.81868 -12.376 570 " " " " A 2 0 0 "ILE " " C  " " " 6 0 1 C2 
    4104 23 -15.5628 2.07301 -13.5819 570 " " " " A 70 0 0 "ILE " " O  " " " 8 0 1 C2 
    4105 14 -16.2121 3.37077 -10.2819 570 " " " " A 2 0 0 "ILE " " CB " " " 6 0 1 C2 
    4106 14 -17.3621 4.1745 -9.64262 570 " " " " A 2 0 0 "ILE " " CG1" " " 6 0 1 C2 
    4107 14 -15.0862 4.31401 -10.6364 570 " " " " A 2 0 0 "ILE " " CG2" " " 6 0 1 C2 
    4108 14 -17.0894 4.58612 -8.19488 570 " " " " A 2 0 0 "ILE " " CD1" " " 6 0 1 C2 
    4109 40 -15.0715 0.838963 -11.7686 571 " " " " A 43 0 0 "LEU " " N  " " " 7 0 1 C2 
    4110 14 -13.9232 0.124834 -12.296 571 " " " " A 2 0 0 "LEU " " CA " " " 6 0 1 C2 
    4111 14 -14.0732 -0.359579 -13.743 571 " " " " A 2 0 0 "LEU " " C  " " " 6 0 1 C2 
    4112 23 -13.3848 0.0655519 -14.6606 571 " " " " A 70 0 0 "LEU " " O  " " " 8 0 1 C2 
    4113 14 -13.4009 -0.927975 -11.3743 571 " " " " A 2 0 0 "LEU " " CB " " " 6 0 1 C2 
    4114 14 -11.9875 -1.54388 -11.681 571 " " " " A 2 0 0 "LEU " " CG " " " 6 0 1 C2 
    4115 14 -10.8332 -0.786589 -10.9701 571 " " " " A 2 0 0 "LEU " " CD1" " " 6 0 1 C2 
    4116 14 -11.9794 -3.02189 -11.2084 571 " " " " A 2 0 0 "LEU " " CD2" " " 6 0 1 C2 
    4117 40 -15.0404 -1.26229 -13.9433 572 " " " " A 43 0 0 "ILE " " N  " " " 7 0 1 C2 
    4118 14 -15.336 -1.99748 -15.1347 572 " " " " A 2 0 0 "ILE " " CA " " " 6 0 1 C2 
    4119 14 -15.7789 -1.03613 -16.2288 572 " " " " A 2 0 0 "ILE " " C  " " " 6 0 1 C2 
    4120 23 -14.994 -0.773514 -17.1785 572 " " " " A 70 0 0 "ILE " " O  " " " 8 0 1 C2 
    4121 14 -16.4736 -3.0151 -14.8959 572 " " " " A 2 0 0 "ILE " " CB " " " 6 0 1 C2 
    4122 14 -16.2283 -4.071 -13.7357 572 " " " " A 2 0 0 "ILE " " CG1" " " 6 0 1 C2 
    4123 14 -16.6138 -3.85852 -16.1905 572 " " " " A 2 0 0 "ILE " " CG2" " " 6 0 1 C2 
    4124 14 -17.3816 -4.97303 -13.3057 572 " " " " A 2 0 0 "ILE " " CD1" " " 6 0 1 C2 
    4125 40 -16.9942 -0.496546 -16.0601 573 " " " " A 43 0 0 "VAL " " N  " " " 7 0 1 C2 
    4126 14 -17.7264 0.476566 -16.8329 573 " " " " A 2 0 0 "VAL " " CA " " " 6 0 1 C2 
    4127 14 -16.8026 1.61375 -17.4302 573 " " " " A 2 0 0 "VAL " " C  " " " 6 0 1 C2 
    4128 23 -16.9014 1.93619 -18.6272 573 " " " " A 70 0 0 "VAL " " O  " " " 8 0 1 C2 
    4129 14 -19.0529 0.976685 -16.1991 573 " " " " A 2 0 0 "VAL " " CB " " " 6 0 1 C2 
    4130 14 -19.8451 1.81121 -17.2058 573 " " " " A 2 0 0 "VAL " " CG1" " " 6 0 1 C2 
    4131 14 -19.9683 -0.0840949 -15.5021 573 " " " " A 2 0 0 "VAL " " CG2" " " 6 0 1 C2 
    4132 40 -16.0339 2.27549 -16.6143 574 " " " " A 43 0 0 "THR " " N  " " " 7 0 1 C2 
    4133 14 -15.1644 3.33332 -17.1508 574 " " " " A 2 0 0 "THR " " CA " " " 6 0 1 C2 
    4134 14 -13.9556 2.67016 -17.9345 574 " " " " A 2 0 0 "THR " " C  " " " 6 0 1 C2 
    4135 23 -13.8938 2.896 -19.1442 574 " " " " A 70 0 0 "THR " " O  " " " 8 0 1 C2 
    4136 14 -14.7702 4.2868 -15.9852 574 " " " " A 2 0 0 "THR " " CB " " " 6 0 1 C2 
    4137 23 -14.1055 3.60807 -14.9425 574 " " " " A 70 0 0 "THR " " OG1" " " 8 0 1 C2 
    4138 14 -15.9691 4.85962 -15.1973 574 " " " " A 2 0 0 "THR " " CG2" " " 6 0 1 C2 
    4139 40 -13.1157 1.77516 -17.3696 575 " " " " A 43 0 0 "THR " " N  " " " 7 0 1 C2 
    4140 14 -12.0293 1.12239 -18.0671 575 " " " " A 2 0 0 "THR " " CA " " " 6 0 1 C2 
    4141 14 -12.4225 0.388514 -19.4039 575 " " " " A 2 0 0 "THR " " C  " " " 6 0 1 C2 
    4142 23 -11.6906 0.435862 -20.3846 575 " " " " A 70 0 0 "THR " " O  " " " 8 0 1 C2 
    4143 14 -11.1337 0.223856 -17.1971 575 " " " " A 2 0 0 "THR " " CB " " " 6 0 1 C2 
    4144 23 -11.7542 -0.964815 -16.7072 575 " " " " A 70 0 0 "THR " " OG1" " " 8 0 1 C2 
    4145 14 -10.4117 0.815592 -16.027 575 " " " " A 2 0 0 "THR " " CG2" " " 6 0 1 C2 
    4146 40 -13.5643 -0.282579 -19.5834 576 " " " " A 43 0 0 "THR " " N  " " " 7 0 1 C2 
    4147 14 -14.0382 -1.10977 -20.7346 576 " " " " A 2 0 0 "THR " " CA " " " 6 0 1 C2 
    4148 14 -14.5227 -0.28484 -21.9019 576 " " " " A 2 0 0 "THR " " C  " " " 6 0 1 C2 
    4149 23 -14.4768 -0.750528 -23.07 576 " " " " A 70 0 0 "THR " " O  " " " 8 0 1 C2 
    4150 14 -15.082 -2.05849 -20.2213 576 " " " " A 2 0 0 "THR " " CB " " " 6 0 1 C2 
    4151 23 -16.1492 -1.49688 -19.4125 576 " " " " A 70 0 0 "THR " " OG1" " " 8 0 1 C2 
    4152 14 -14.5075 -3.26675 -19.42 576 " " " " A 2 0 0 "THR " " CG2" " " 6 0 1 C2 
    4153 40 -15.0272 0.935572 -21.6922 577 " " " " A 43 0 0 "VAL " " N  " " " 7 0 1 C2 
    4154 14 -15.5404 1.81699 -22.7113 577 " " " " A 2 0 0 "VAL " " CA " " " 6 0 1 C2 
    4155 14 -14.2816 2.33885 -23.4826 577 " " " " A 2 0 0 "VAL " " C  " " " 6 0 1 C2 
    4156 23 -14.259 2.53164 -24.7256 577 " " " " A 70 0 0 "VAL " " O  " " " 8 0 1 C2 
    4157 14 -16.3379 3.01793 -22.0204 577 " " " " A 2 0 0 "VAL " " CB " " " 6 0 1 C2 
    4158 14 -16.4863 4.26977 -22.9184 577 " " " " A 2 0 0 "VAL " " CG1" " " 6 0 1 C2 
    4159 14 -17.7856 2.51765 -21.664 577 " " " " A 2 0 0 "VAL " " CG2" " " 6 0 1 C2 
    4160 40 -13.2556 2.62847 -22.699 578 " " " " A 43 0 0 "LEU " " N  " " " 7 0 1 C2 
    4161 14 -11.8892 3.06946 -23.1474 578 " " " " A 2 0 0 "LEU " " CA " " " 6 0 1 C2 
    4162 14 -11.217 1.98131 -24.0085 578 " " " " A 2 0 0 "LEU " " C  " " " 6 0 1 C2 
    4163 23 -10.7529 2.19 -25.168 578 " " " " A 70 0 0 "LEU " " O  " " " 8 0 1 C2 
    4164 14 -10.9724 3.48159 -21.9798 578 " " " " A 2 0 0 "LEU " " CB " " " 6 0 1 C2 
    4165 14 -11.5289 4.78288 -21.2654 578 " " " " A 2 0 0 "LEU " " CG " " " 6 0 1 C2 
    4166 14 -10.9963 4.86914 -19.8454 578 " " " " A 2 0 0 "LEU " " CD1" " " 6 0 1 C2 
    4167 14 -11.1573 5.97541 -22.1425 578 " " " " A 2 0 0 "LEU " " CD2" " " 6 0 1 C2 
    4168 40 -11.3878 0.736578 -23.6244 579 " " " " A 43 0 0 "MET " " N  " " " 7 0 1 C2 
    4169 14 -10.8593 -0.404009 -24.3654 579 " " " " A 2 0 0 "MET " " CA " " " 6 0 1 C2 
    4170 14 -11.5801 -0.622072 -25.65 579 " " " " A 2 0 0 "MET " " C  " " " 6 0 1 C2 
    4171 23 -10.9407 -0.966587 -26.6435 579 " " " " A 70 0 0 "MET " " O  " " " 8 0 1 C2 
    4172 14 -11.1137 -1.66721 -23.5253 579 " " " " A 2 0 0 "MET " " CB " " " 6 0 1 C2 
    4173 14 -9.9686 -1.88255 -22.477 579 " " " " A 2 0 0 "MET " " CG " " " 6 0 1 C2 
    4174 52 -9.72658 -3.59824 -22.1113 579 " " " " A 13 0 0 "MET " " SD " " " 16 0 1 C2 
    4175 14 -11.0591 -3.77233 -20.88 579 " " " " A 2 0 0 "MET " " CE " " " 6 0 1 C2 
    4176 40 -12.8939 -0.184553 -25.7496 580 " " " " A 43 0 0 "PHE " " N  " " " 7 0 1 C2 
    4177 14 -13.7115 -0.329834 -26.9436 580 " " " " A 2 0 0 "PHE " " CA " " " 6 0 1 C2 
    4178 14 -13.1771 0.52603 -28.0638 580 " " " " A 2 0 0 "PHE " " C  " " " 6 0 1 C2 
    4179 23 -13.0464 0.133757 -29.1944 580 " " " " A 70 0 0 "PHE " " O  " " " 8 0 1 C2 
    4180 14 -15.1738 0.103876 -26.7072 580 " " " " A 2 0 0 "PHE " " CB " " " 6 0 1 C2 
    4181 14 -16.1073 -0.40398 -27.7913 580 " " " " A 2 0 0 "PHE " " CG " " " 6 0 1 C2 
    4182 14 -16.4777 0.463314 -28.9007 580 " " " " A 2 0 0 "PHE " " CD1" " " 6 0 1 C2 
    4183 14 -16.6289 -1.68135 -27.7238 580 " " " " A 2 0 0 "PHE " " CD2" " " 6 0 1 C2 
    4184 14 -17.0955 -0.155575 -29.9563 580 " " " " A 2 0 0 "PHE " " CE1" " " 6 0 1 C2 
    4185 14 -17.2795 -2.30842 -28.8023 580 " " " " A 2 0 0 "PHE " " CE2" " " 6 0 1 C2 
    4186 14 -17.4909 -1.55413 -29.9667 580 " " " " A 2 0 0 "PHE " " CZ " " " 6 0 1 C2 
    4187 40 -12.7053 1.7489 -27.6918 581 " " " " A 43 0 0 "LEU " " N  " " " 7 0 1 C2 
    4188 14 -12.2116 2.65152 -28.6446 581 " " " " A 2 0 0 "LEU " " CA " " " 6 0 1 C2 
    4189 14 -10.8603 2.22069 -29.2645 581 " " " " A 2 0 0 "LEU " " C  " " " 6 0 1 C2 
    4190 23 -10.4506 2.7901 -30.3154 581 " " " " A 70 0 0 "LEU " " O  " " " 8 0 1 C2 
    4191 14 -11.9307 3.9973 -27.9836 581 " " " " A 2 0 0 "LEU " " CB " " " 6 0 1 C2 
    4192 14 -12.9324 4.67152 -27.0695 581 " " " " A 2 0 0 "LEU " " CG " " " 6 0 1 C2 
    4193 14 -12.4431 6.07751 -26.5161 581 " " " " A 2 0 0 "LEU " " CD1" " " 6 0 1 C2 
    4194 14 -14.4372 4.67682 -27.5607 581 " " " " A 2 0 0 "LEU " " CD2" " " 6 0 1 C2 
    4195 40 -10.0276 1.42465 -28.6227 582 " " " " A 43 0 0 "ALA " " N  " " " 7 0 1 C2 
    4196 14 -8.79758 0.825298 -29.1516 582 " " " " A 2 0 0 "ALA " " CA " " " 6 0 1 C2 
    4197 14 -9.1263 -0.316044 -30.1522 582 " " " " A 2 0 0 "ALA " " C  " " " 6 0 1 C2 
    4198 23 -8.71186 -0.310881 -31.2886 582 " " " " A 70 0 0 "ALA " " O  " " " 8 0 1 C2 
    4199 14 -7.98271 0.214037 -28.0858 582 " " " " A 2 0 0 "ALA " " CB " " " 6 0 1 C2 
    4200 40 -10.0167 -1.20632 -29.6942 583 " " " " A 43 0 0 "PHE " " N  " " " 7 0 1 C2 
    4201 14 -10.1003 -2.52126 -30.5542 583 " " " " A 2 0 0 "PHE " " CA " " " 6 0 1 C2 
    4202 14 -11.2391 -2.46779 -31.5665 583 " " " " A 2 0 0 "PHE " " C  " " " 6 0 1 C2 
    4203 23 -11.1358 -3.06537 -32.6194 583 " " " " A 70 0 0 "PHE " " O  " " " 8 0 1 C2 
    4204 14 -10.3332 -3.73384 -29.6369 583 " " " " A 2 0 0 "PHE " " CB " " " 6 0 1 C2 
    4205 14 -9.37425 -3.97063 -28.451 583 " " " " A 2 0 0 "PHE " " CG " " " 6 0 1 C2 
    4206 14 -8.04474 -3.52851 -28.4964 583 " " " " A 2 0 0 "PHE " " CD1" " " 6 0 1 C2 
    4207 14 -10.0006 -4.22616 -27.2275 583 " " " " A 2 0 0 "PHE " " CD2" " " 6 0 1 C2 
    4208 14 -7.31711 -3.48965 -27.2844 583 " " " " A 2 0 0 "PHE " " CE1" " " 6 0 1 C2 
    4209 14 -9.21868 -4.23575 -26.0512 583 " " " " A 2 0 0 "PHE " " CE2" " " 6 0 1 C2 
    4210 14 -7.87148 -3.89053 -26.0573 583 " " " " A 2 0 0 "PHE " " CZ " " " 6 0 1 C2 
    4211 40 -12.1406 -1.55204 -31.3697 584 " " " " A 43 0 0 "GLY " " N  " " " 7 0 1 C2 
    4212 14 -13.3025 -1.20223 -32.1988 584 " " " " A 2 0 0 "GLY " " CA " " " 6 0 1 C2 
    4213 14 -14.4345 -2.23502 -32.2164 584 " " " " A 2 0 0 "GLY " " C  " " " 6 0 1 C2 
    4214 23 -15.3226 -2.12423 -33.0362 584 " " " " A 70 0 0 "GLY " " O  " " " 8 0 1 C2 
    4215 40 -14.2879 -3.30651 -31.4109 585 " " " " A 43 0 0 "SER " " N  " " " 7 0 1 C2 
    4216 14 -15.0065 -4.60521 -31.6141 585 " " " " A 2 0 0 "SER " " CA " " " 6 0 1 C2 
    4217 14 -15.2825 -5.28002 -30.2449 585 " " " " A 2 0 0 "SER " " C  " " " 6 0 1 C2 
    4218 23 -14.5123 -5.02507 -29.2876 585 " " " " A 70 0 0 "SER " " O  " " " 8 0 1 C2 
    4219 14 -14.2147 -5.46194 -32.6385 585 " " " " A 2 0 0 "SER " " CB " " " 6 0 1 C2 
    4220 23 -12.812 -5.70807 -32.3075 585 " " " " A 70 0 0 "SER " " OG " " " 8 0 1 C2 
    4221 40 -16.3709 -6.07224 -30.2267 586 " " " " A 43 0 0 "VAL " " N  " " " 7 0 1 C2 
    4222 14 -17.0415 -6.37965 -28.9794 586 " " " " A 2 0 0 "VAL " " CA " " " 6 0 1 C2 
    4223 14 -16.4146 -7.45969 -28.028 586 " " " " A 2 0 0 "VAL " " C  " " " 6 0 1 C2 
    4224 23 -16.8619 -7.63844 -26.9114 586 " " " " A 70 0 0 "VAL " " O  " " " 8 0 1 C2 
    4225 14 -18.523 -6.78001 -29.3731 586 " " " " A 2 0 0 "VAL " " CB " " " 6 0 1 C2 
    4226 14 -19.3411 -5.72133 -30.1968 586 " " " " A 2 0 0 "VAL " " CG1" " " 6 0 1 C2 
    4227 14 -18.5368 -8.08214 -30.1145 586 " " " " A 2 0 0 "VAL " " CG2" " " 6 0 1 C2 
    4228 40 -15.5023 -8.3006 -28.5529 587 " " " " A 43 0 0 "VAL " " N  " " " 7 0 1 C2 
    4229 14 -15.0102 -9.4444 -27.8442 587 " " " " A 2 0 0 "VAL " " CA " " " 6 0 1 C2 
    4230 14 -13.7072 -9.15261 -27.0809 587 " " " " A 2 0 0 "VAL " " C  " " " 6 0 1 C2 
    4231 23 -13.5708 -9.59807 -25.9597 587 " " " " A 70 0 0 "VAL " " O  " " " 8 0 1 C2 
    4232 14 -14.8161 -10.5573 -28.8789 587 " " " " A 2 0 0 "VAL " " CB " " " 6 0 1 C2 
    4233 14 -14.6312 -11.9057 -28.1306 587 " " " " A 2 0 0 "VAL " " CG1" " " 6 0 1 C2 
    4234 14 -16.1187 -10.6395 -29.7931 587 " " " " A 2 0 0 "VAL " " CG2" " " 6 0 1 C2 
    4235 40 -12.8604 -8.28127 -27.6628 588 " " " " A 43 0 0 "LEU " " N  " " " 7 0 1 C2 
    4236 14 -11.559 -7.9414 -27.131 588 " " " " A 2 0 0 "LEU " " CA " " " 6 0 1 C2 
    4237 14 -11.6607 -7.15507 -25.7475 588 " " " " A 2 0 0 "LEU " " C  " " " 6 0 1 C2 
    4238 23 -10.8656 -7.44641 -24.9011 588 " " " " A 70 0 0 "LEU " " O  " " " 8 0 1 C2 
    4239 14 -10.5939 -7.41083 -28.1746 588 " " " " A 2 0 0 "LEU " " CB " " " 6 0 1 C2 
    4240 14 -10.093 -8.47215 -29.1649 588 " " " " A 2 0 0 "LEU " " CG " " " 6 0 1 C2 
    4241 14 -9.5698 -7.83912 -30.5133 588 " " " " A 2 0 0 "LEU " " CD1" " " 6 0 1 C2 
    4242 14 -9.08432 -9.42001 -28.5553 588 " " " " A 2 0 0 "LEU " " CD2" " " 6 0 1 C2 
    4243 40 -12.6072 -6.22873 -25.483 589 " " " " A 43 0 0 "PRO " " N  " " " 7 0 1 C2 
    4244 14 -12.7236 -5.5377 -24.2092 589 " " " " A 2 0 0 "PRO " " CA " " " 6 0 1 C2 
    4245 14 -13.3277 -6.4334 -23.0347 589 " " " " A 2 0 0 "PRO " " C  " " " 6 0 1 C2 
    4246 23 -13.0121 -6.34478 -21.8954 589 " " " " A 70 0 0 "PRO " " O  " " " 8 0 1 C2 
    4247 14 -13.5982 -4.35794 -24.539 589 " " " " A 2 0 0 "PRO " " CB " " " 6 0 1 C2 
    4248 14 -14.3707 -4.68621 -25.7776 589 " " " " A 2 0 0 "PRO " " CG " " " 6 0 1 C2 
    4249 14 -13.5274 -5.70056 -26.4828 589 " " " " A 2 0 0 "PRO " " CD " " " 6 0 1 C2 
    4250 40 -14.1827 -7.44209 -23.4333 590 " " " " A 43 0 0 "ILE " " N  " " " 7 0 1 C2 
    4251 14 -14.662 -8.56512 -22.5938 590 " " " " A 2 0 0 "ILE " " CA " " " 6 0 1 C2 
    4252 14 -13.4709 -9.50986 -22.2586 590 " " " " A 2 0 0 "ILE " " C  " " " 6 0 1 C2 
    4253 23 -13.1857 -9.85775 -21.1015 590 " " " " A 70 0 0 "ILE " " O  " " " 8 0 1 C2 
    4254 14 -15.9287 -9.27839 -23.2274 590 " " " " A 2 0 0 "ILE " " CB " " " 6 0 1 C2 
    4255 14 -16.9838 -8.30586 -23.8518 590 " " " " A 2 0 0 "ILE " " CG1" " " 6 0 1 C2 
    4256 14 -16.5774 -10.1505 -22.132 590 " " " " A 2 0 0 "ILE " " CG2" " " 6 0 1 C2 
    4257 14 -18.1593 -9.01548 -24.5579 590 " " " " A 2 0 0 "ILE " " CD1" " " 6 0 1 C2 
    4258 40 -12.6797 -9.90584 -23.3364 591 " " " " A 43 0 0 "LYS " " N  " " " 7 0 1 C2 
    4259 14 -11.5376 -10.8213 -23.1407 591 " " " " A 2 0 0 "LYS " " CA " " " 6 0 1 C2 
    4260 14 -10.4539 -10.2426 -22.2472 591 " " " " A 2 0 0 "LYS " " C  " " " 6 0 1 C2 
    4261 23 -9.94349 -10.8104 -21.2674 591 " " " " A 70 0 0 "LYS " " O  " " " 8 0 1 C2 
    4262 14 -10.9016 -11.1722 -24.587 591 " " " " A 2 0 0 "LYS " " CB " " " 6 0 1 C2 
    4263 14 -9.51949 -11.8948 -24.4744 591 " " " " A 2 0 0 "LYS " " CG " " " 6 0 1 C2 
    4264 14 -8.40479 -10.9279 -24.6283 591 " " " " A 2 0 0 "LYS " " CD " " " 6 0 1 C2 
    4265 14 -7.22412 -11.3012 -23.7759 591 " " " " A 2 0 0 "LYS " " CE " " " 6 0 1 C2 
    4266 40 -6.14188 -10.3537 -23.9058 591 " " " " A 43 0 0 "LYS " " NZ " " " 7 0 1 C2 
    4267 40 -10.25 -8.96945 -22.4724 592 " " " " A 43 0 0 "ALA " " N  " " " 7 0 1 C2 
    4268 14 -9.34792 -8.12709 -21.6675 592 " " " " A 2 0 0 "ALA " " CA " " " 6 0 1 C2 
    4269 14 -9.81405 -7.94936 -20.1943 592 " " " " A 2 0 0 "ALA " " C  " " " 6 0 1 C2 
    4270 23 -8.92194 -7.8051 -19.3083 592 " " " " A 70 0 0 "ALA " " O  " " " 8 0 1 C2 
    4271 14 -9.18572 -6.70986 -22.1966 592 " " " " A 2 0 0 "ALA " " CB " " " 6 0 1 C2 
    4272 40 -11.1325 -7.89095 -19.9913 593 " " " " A 43 0 0 "ALA " " N  " " " 7 0 1 C2 
    4273 14 -11.6566 -7.56552 -18.5936 593 " " " " A 2 0 0 "ALA " " CA " " " 6 0 1 C2 
    4274 14 -11.5145 -8.79459 -17.7128 593 " " " " A 2 0 0 "ALA " " C  " " " 6 0 1 C2 
    4275 23 -10.9925 -8.81628 -16.6528 593 " " " " A 70 0 0 "ALA " " O  " " " 8 0 1 C2 
    4276 14 -13.1487 -7.10256 -18.6999 593 " " " " A 2 0 0 "ALA " " CB " " " 6 0 1 C2 
    4277 40 -11.8369 -9.95637 -18.3389 594 " " " " A 43 0 0 "LEU " " N  " " " 7 0 1 C2 
    4278 14 -11.8464 -11.3662 -17.7744 594 " " " " A 2 0 0 "LEU " " CA " " " 6 0 1 C2 
    4279 14 -10.342 -11.7943 -17.598 594 " " " " A 2 0 0 "LEU " " C  " " " 6 0 1 C2 
    4280 23 -10.0649 -12.3638 -16.6085 594 " " " " A 70 0 0 "LEU " " O  " " " 8 0 1 C2 
    4281 14 -12.5676 -12.365 -18.7597 594 " " " " A 2 0 0 "LEU " " CB " " " 6 0 1 C2 
    4282 14 -13.9545 -12.8243 -18.3601 594 " " " " A 2 0 0 "LEU " " CG " " " 6 0 1 C2 
    4283 14 -14.6859 -13.2768 -19.6662 594 " " " " A 2 0 0 "LEU " " CD1" " " 6 0 1 C2 
    4284 14 -14.0881 -13.9554 -17.3005 594 " " " " A 2 0 0 "LEU " " CD2" " " 6 0 1 C2 
    4285 40 -9.34741 -11.525 -18.4428 595 " " " " A 43 0 0 "MET " " N  " " " 7 0 1 C2 
    4286 14 -7.98358 -11.8707 -18.2248 595 " " " " A 2 0 0 "MET " " CA " " " 6 0 1 C2 
    4287 14 -7.29425 -10.9515 -17.2215 595 " " " " A 2 0 0 "MET " " C  " " " 6 0 1 C2 
    4288 23 -6.57905 -11.495 -16.3623 595 " " " " A 70 0 0 "MET " " O  " " " 8 0 1 C2 
    4289 14 -7.27896 -11.7735 -19.6107 595 " " " " A 2 0 0 "MET " " CB " " " 6 0 1 C2 
    4290 14 -6.00582 -12.6479 -19.757 595 " " " " A 2 0 0 "MET " " CG " " " 6 0 1 C2 
    4291 52 -6.27066 -14.3858 -20.5022 595 " " " " A 13 0 0 "MET " " SD " " " 16 0 1 C2 
    4292 14 -6.67578 -15.2699 -18.9059 595 " " " " A 2 0 0 "MET " " CE " " " 6 0 1 C2 
    4293 40 -7.62987 -9.67223 -17.1421 596 " " " " A 43 0 0 "SER " " N  " " " 7 0 1 C2 
    4294 14 -7.24214 -8.76439 -16.0344 596 " " " " A 2 0 0 "SER " " CA " " " 6 0 1 C2 
    4295 14 -7.85283 -9.23478 -14.6604 596 " " " " A 2 0 0 "SER " " C  " " " 6 0 1 C2 
    4296 23 -7.17172 -9.12846 -13.6469 596 " " " " A 70 0 0 "SER " " O  " " " 8 0 1 C2 
    4297 14 -7.64363 -7.33727 -16.3821 596 " " " " A 2 0 0 "SER " " CB " " " 6 0 1 C2 
    4298 23 -6.87439 -6.73779 -17.4575 596 " " " " A 70 0 0 "SER " " OG " " " 8 0 1 C2 
    4299 40 -8.99818 -9.98601 -14.7919 597 " " " " A 43 0 0 "ALA " " N  " " " 7 0 1 C2 
    4300 14 -9.5287 -10.5572 -13.5975 597 " " " " A 2 0 0 "ALA " " CA " " " 6 0 1 C2 
    4301 14 -8.90316 -11.8857 -13.275 597 " " " " A 2 0 0 "ALA " " C  " " " 6 0 1 C2 
    4302 23 -8.5023 -12.0325 -12.1682 597 " " " " A 70 0 0 "ALA " " O  " " " 8 0 1 C2 
    4303 14 -11.0363 -10.8761 -13.8643 597 " " " " A 2 0 0 "ALA " " CB " " " 6 0 1 C2 
    4304 40 -8.67947 -12.8249 -14.164 598 " " " " A 43 0 0 "LEU " " N  " " " 7 0 1 C2 
    4305 14 -7.95619 -14.1082 -13.9121 598 " " " " A 2 0 0 "LEU " " CA " " " 6 0 1 C2 
    4306 14 -6.50061 -13.9386 -13.371 598 " " " " A 2 0 0 "LEU " " C  " " " 6 0 1 C2 
    4307 23 -5.97155 -14.6243 -12.4535 598 " " " " A 70 0 0 "LEU " " O  " " " 8 0 1 C2 
    4308 14 -7.9486 -14.9831 -15.2256 598 " " " " A 2 0 0 "LEU " " CB " " " 6 0 1 C2 
    4309 14 -7.50354 -16.3684 -14.9061 598 " " " " A 2 0 0 "LEU " " CG " " " 6 0 1 C2 
    4310 14 -8.42458 -17.0466 -13.7976 598 " " " " A 2 0 0 "LEU " " CD1" " " 6 0 1 C2 
    4311 14 -7.1981 -17.2037 -16.1051 598 " " " " A 2 0 0 "LEU " " CD2" " " 6 0 1 C2 
    4312 40 -5.80244 -12.9683 -13.9352 599 " " " " A 43 0 0 "THR " " N  " " " 7 0 1 C2 
    4313 14 -4.424 -12.6069 -13.5216 599 " " " " A 2 0 0 "THR " " CA " " " 6 0 1 C2 
    4314 14 -4.48301 -11.9759 -12.0877 599 " " " " A 2 0 0 "THR " " C  " " " 6 0 1 C2 
    4315 23 -3.5679 -12.2752 -11.2899 599 " " " " A 70 0 0 "THR " " O  " " " 8 0 1 C2 
    4316 14 -3.86004 -11.5293 -14.4594 599 " " " " A 2 0 0 "THR " " CB " " " 6 0 1 C2 
    4317 23 -3.96317 -12.0157 -15.8258 599 " " " " A 70 0 0 "THR " " OG1" " " 8 0 1 C2 
    4318 14 -2.47733 -11.0924 -14.0881 599 " " " " A 2 0 0 "THR " " CG2" " " 6 0 1 C2 
    4319 40 -5.58371 -11.2879 -11.6041 600 " " " " A 43 0 0 "LEU " " N  " " " 7 0 1 C2 
    4320 14 -5.72333 -10.8713 -10.2033 600 " " " " A 2 0 0 "LEU " " CA " " " 6 0 1 C2 
    4321 14 -5.84396 -12.0444 -9.24871 600 " " " " A 2 0 0 "LEU " " C  " " " 6 0 1 C2 
    4322 23 -5.05888 -12.0269 -8.27287 600 " " " " A 70 0 0 "LEU " " O  " " " 8 0 1 C2 
    4323 14 -6.91619 -9.86471 -10.1125 600 " " " " A 2 0 0 "LEU " " CB " " " 6 0 1 C2 
    4324 14 -6.44304 -8.40052 -10.0461 600 " " " " A 2 0 0 "LEU " " CG " " " 6 0 1 C2 
    4325 14 -7.52683 -7.37673 -10.3879 600 " " " " A 2 0 0 "LEU " " CD1" " " 6 0 1 C2 
    4326 14 -5.71809 -8.14174 -8.71439 600 " " " " A 2 0 0 "LEU " " CD2" " " 6 0 1 C2 
    4327 40 -6.77965 -13.015 -9.59944 601 " " " " A 43 0 0 "GLY " " N  " " " 7 0 1 C2 
    4328 14 -6.9828 -14.2983 -8.90436 601 " " " " A 2 0 0 "GLY " " CA " " " 6 0 1 C2 
    4329 14 -5.69533 -15.1539 -8.73534 601 " " " " A 2 0 0 "GLY " " C  " " " 6 0 1 C2 
    4330 23 -5.50813 -15.7504 -7.71027 601 " " " " A 70 0 0 "GLY " " O  " " " 8 0 1 C2 
    4331 40 -4.93865 -15.1635 -9.82242 602 " " " " A 43 0 0 "SER " " N  " " " 7 0 1 C2 
    4332 14 -3.63707 -15.7473 -9.76796 602 " " " " A 2 0 0 "SER " " CA " " " 6 0 1 C2 
    4333 14 -2.62687 -15.1151 -8.79855 602 " " " " A 2 0 0 "SER " " C  " " " 6 0 1 C2 
    4334 23 -2.20101 -15.6502 -7.81188 602 " " " " A 70 0 0 "SER " " O  " " " 8 0 1 C2 
    4335 14 -3.15435 -15.6824 -11.2171 602 " " " " A 2 0 0 "SER " " CB " " " 6 0 1 C2 
    4336 23 -3.97127 -16.4034 -12.1145 602 " " " " A 70 0 0 "SER " " OG " " " 8 0 1 C2 
    4337 40 -2.3198 -13.8207 -9.09015 603 " " " " A 43 0 0 "THR " " N  " " " 7 0 1 C2 
    4338 14 -1.33541 -12.9566 -8.38669 603 " " " " A 2 0 0 "THR " " CA " " " 6 0 1 C2 
    4339 14 -1.59803 -13.0305 -6.88156 603 " " " " A 2 0 0 "THR " " C  " " " 6 0 1 C2 
    4340 23 -0.697622 -13.1789 -6.02606 603 " " " " A 70 0 0 "THR " " O  " " " 8 0 1 C2 
    4341 14 -1.3414 -11.5142 -8.91469 603 " " " " A 2 0 0 "THR " " CB " " " 6 0 1 C2 
    4342 23 -1.27861 -11.4427 -10.2712 603 " " " " A 70 0 0 "THR " " OG1" " " 8 0 1 C2 
    4343 14 -0.252581 -10.65 -8.38223 603 " " " " A 2 0 0 "THR " " CG2" " " 6 0 1 C2 
    4344 40 -2.85933 -12.7846 -6.51553 604 " " " " A 43 0 0 "MET " " N  " " " 7 0 1 C2 
    4345 14 -3.29682 -12.5528 -5.11673 604 " " " " A 2 0 0 "MET " " CA " " " 6 0 1 C2 
    4346 14 -3.28685 -13.8005 -4.34119 604 " " " " A 2 0 0 "MET " " C  " " " 6 0 1 C2 
    4347 23 -3.03325 -13.8567 -3.14676 604 " " " " A 70 0 0 "MET " " O  " " " 8 0 1 C2 
    4348 14 -4.67251 -11.7804 -5.1644 604 " " " " A 2 0 0 "MET " " CB " " " 6 0 1 C2 
    4349 14 -5.08022 -11.3215 -3.80384 604 " " " " A 2 0 0 "MET " " CG " " " 6 0 1 C2 
    4350 52 -6.57573 -10.3061 -3.91358 604 " " " " A 13 0 0 "MET " " SD " " " 16 0 1 C2 
    4351 14 -6.95742 -10.1463 -2.12521 604 " " " " A 2 0 0 "MET " " CE " " " 6 0 1 C2 
    4352 40 -3.71042 -14.8414 -5.10569 605 " " " " A 43 0 0 "GLY " " N  " " " 7 0 1 C2 
    4353 14 -3.60654 -16.2569 -4.73109 605 " " " " A 2 0 0 "GLY " " CA " " " 6 0 1 C2 
    4354 14 -2.17509 -16.6203 -4.21629 605 " " " " A 2 0 0 "GLY " " C  " " " 6 0 1 C2 
    4355 23 -2.04696 -17.082 -3.08548 605 " " " " A 70 0 0 "GLY " " O  " " " 8 0 1 C2 
    4356 40 -1.09726 -16.3195 -5.01687 606 " " " " A 43 0 0 "ILE " " N  " " " 7 0 1 C2 
    4357 14 0.264927 -16.5131 -4.60315 606 " " " " A 2 0 0 "ILE " " CA " " " 6 0 1 C2 
    4358 14 0.597727 -15.6067 -3.28577 606 " " " " A 2 0 0 "ILE " " C  " " " 6 0 1 C2 
    4359 23 0.958319 -16.1169 -2.26234 606 " " " " A 70 0 0 "ILE " " O  " " " 8 0 1 C2 
    4360 14 1.16282 -16.2703 -5.82078 606 " " " " A 2 0 0 "ILE " " CB " " " 6 0 1 C2 
    4361 14 0.922781 -17.3465 -6.87191 606 " " " " A 2 0 0 "ILE " " CG1" " " 6 0 1 C2 
    4362 14 2.61562 -16.1269 -5.53752 606 " " " " A 2 0 0 "ILE " " CG2" " " 6 0 1 C2 
    4363 14 1.30785 -17.074 -8.38271 606 " " " " A 2 0 0 "ILE " " CD1" " " 6 0 1 C2 
    4364 40 0.347654 -14.2695 -3.42626 607 " " " " A 43 0 0 "LEU " " N  " " " 7 0 1 C2 
    4365 14 0.530199 -13.345 -2.27591 607 " " " " A 2 0 0 "LEU " " CA " " " 6 0 1 C2 
    4366 14 -0.144762 -13.802 -0.943823 607 " " " " A 2 0 0 "LEU " " C  " " " 6 0 1 C2 
    4367 23 0.520994 -13.8485 0.0969862 607 " " " " A 70 0 0 "LEU " " O  " " " 8 0 1 C2 
    4368 14 0.128822 -11.8622 -2.59478 607 " " " " A 2 0 0 "LEU " " CB " " " 6 0 1 C2 
    4369 14 0.932238 -11.1611 -3.69266 607 " " " " A 2 0 0 "LEU " " CG " " " 6 0 1 C2 
    4370 14 0.261841 -9.8842 -4.17647 607 " " " " A 2 0 0 "LEU " " CD1" " " 6 0 1 C2 
    4371 14 2.40419 -10.8333 -3.21985 607 " " " " A 2 0 0 "LEU " " CD2" " " 6 0 1 C2 
    4372 40 -1.40886 -14.1811 -0.960785 608 " " " " A 43 0 0 "THR " " N  " " " 7 0 1 C2 
    4373 14 -2.11581 -14.7866 0.186534 608 " " " " A 2 0 0 "THR " " CA " " " 6 0 1 C2 
    4374 14 -1.31636 -16.0403 0.683228 608 " " " " A 2 0 0 "THR " " C  " " " 6 0 1 C2 
    4375 23 -0.895754 -16.0137 1.8179 608 " " " " A 70 0 0 "THR " " O  " " " 8 0 1 C2 
    4376 14 -3.56704 -14.845 -0.000259952 608 " " " " A 2 0 0 "THR " " CB " " " 6 0 1 C2 
    4377 23 -4.08491 -13.6008 -0.351674 608 " " " " A 70 0 0 "THR " " OG1" " " 8 0 1 C2 
    4378 14 -4.29648 -15.2807 1.22264 608 " " " " A 2 0 0 "THR " " CG2" " " 6 0 1 C2 
    4379 40 -1.06094 -17.0413 -0.145595 609 " " " " A 43 0 0 "TRP " " N  " " " 7 0 1 C2 
    4380 14 -0.386898 -18.2692 0.212833 609 " " " " A 2 0 0 "TRP " " CA " " " 6 0 1 C2 
    4381 14 1.00032 -18.0406 0.703856 609 " " " " A 2 0 0 "TRP " " C  " " " 6 0 1 C2 
    4382 23 1.35479 -18.662 1.66884 609 " " " " A 70 0 0 "TRP " " O  " " " 8 0 1 C2 
    4383 14 -0.375456 -19.1722 -1.05951 609 " " " " A 2 0 0 "TRP " " CB " " " 6 0 1 C2 
    4384 14 -1.43482 -20.205 -1.27037 609 " " " " A 2 0 0 "TRP " " CG " " " 6 0 1 C2 
    4385 14 -2.33024 -20.2597 -2.29342 609 " " " " A 2 0 0 "TRP " " CD1" " " 6 0 1 C2 
    4386 14 -1.60146 -21.4251 -0.52338 609 " " " " A 2 0 0 "TRP " " CD2" " " 6 0 1 C2 
    4387 40 -3.0246 -21.4319 -2.2359 609 " " " " A 43 0 0 "TRP " " NE1" " " 7 0 1 C2 
    4388 14 -2.65885 -22.1932 -1.16575 609 " " " " A 2 0 0 "TRP " " CE2" " " 6 0 1 C2 
    4389 14 -1.06255 -22.0399 0.5778 609 " " " " A 2 0 0 "TRP " " CE3" " " 6 0 1 C2 
    4390 14 -3.10085 -23.4604 -0.727646 609 " " " " A 2 0 0 "TRP " " CZ2" " " 6 0 1 C2 
    4391 14 -1.52614 -23.2886 1.09632 609 " " " " A 2 0 0 "TRP " " CZ3" " " 6 0 1 C2 
    4392 14 -2.52284 -23.9892 0.429328 609 " " " " A 2 0 0 "TRP " " CH2" " " 6 0 1 C2 
    4393 40 1.61518 -16.9559 0.145131 610 " " " " A 43 0 0 "MET " " N  " " " 7 0 1 C2 
    4394 14 2.94843 -16.5867 0.497087 610 " " " " A 2 0 0 "MET " " CA " " " 6 0 1 C2 
    4395 14 3.0309 -15.83 1.7994 610 " " " " A 2 0 0 "MET " " C  " " " 6 0 1 C2 
    4396 23 3.57394 -16.3178 2.795 610 " " " " A 70 0 0 "MET " " O  " " " 8 0 1 C2 
    4397 14 3.34022 -15.6087 -0.683299 610 " " " " A 2 0 0 "MET " " CB " " " 6 0 1 C2 
    4398 14 4.814 -15.1716 -0.74904 610 " " " " A 2 0 0 "MET " " CG " " " 6 0 1 C2 
    4399 52 5.41768 -14.2189 -2.20342 610 " " " " A 13 0 0 "MET " " SD " " " 16 0 1 C2 
    4400 14 7.10427 -13.8522 -1.73411 610 " " " " A 2 0 0 "MET " " CE " " " 6 0 1 C2 
    4401 40 2.34172 -14.7036 1.92747 611 " " " " A 43 0 0 "PHE " " N  " " " 7 0 1 C2 
    4402 14 2.46292 -13.8714 3.12437 611 " " " " A 2 0 0 "PHE " " CA " " " 6 0 1 C2 
    4403 14 1.47706 -14.227 4.27169 611 " " " " A 2 0 0 "PHE " " C  " " " 6 0 1 C2 
    4404 23 1.60836 -13.8798 5.44375 611 " " " " A 70 0 0 "PHE " " O  " " " 8 0 1 C2 
    4405 14 2.23179 -12.3861 2.67378 611 " " " " A 2 0 0 "PHE " " CB " " " 6 0 1 C2 
    4406 14 3.46754 -11.7725 2.0006 611 " " " " A 2 0 0 "PHE " " CG " " " 6 0 1 C2 
    4407 14 4.69801 -11.6643 2.70906 611 " " " " A 2 0 0 "PHE " " CD1" " " 6 0 1 C2 
    4408 14 3.40319 -11.5494 0.619551 611 " " " " A 2 0 0 "PHE " " CD2" " " 6 0 1 C2 
    4409 14 5.87317 -11.1679 2.14288 611 " " " " A 2 0 0 "PHE " " CE1" " " 6 0 1 C2 
    4410 14 4.56009 -11.0678 0.0234679 611 " " " " A 2 0 0 "PHE " " CE2" " " 6 0 1 C2 
    4411 14 5.7361 -10.8073 0.782717 611 " " " " A 2 0 0 "PHE " " CZ " " " 6 0 1 C2 
    4412 40 0.441709 -15.0086 3.97922 612 " " " " A 43 0 0 "VAL " " N  " " " 7 0 1 C2 
    4413 14 -0.671919 -15.4101 4.97437 612 " " " " A 2 0 0 "VAL " " CA " " " 6 0 1 C2 
    4414 14 -0.596701 -16.9099 5.41321 612 " " " " A 2 0 0 "VAL " " C  " " " 6 0 1 C2 
    4415 23 -0.829599 -17.2059 6.53892 612 " " " " A 70 0 0 "VAL " " O  " " " 8 0 1 C2 
    4416 14 -2.08198 -14.9932 4.45924 612 " " " " A 2 0 0 "VAL " " CB " " " 6 0 1 C2 
    4417 14 -3.27445 -15.312 5.40849 612 " " " " A 2 0 0 "VAL " " CG1" " " 6 0 1 C2 
    4418 14 -2.21024 -13.4514 4.08265 612 " " " " A 2 0 0 "VAL " " CG2" " " 6 0 1 C2 
    4419 40 -0.244715 -17.7866 4.52449 613 " " " " A 43 0 0 "ASP " " N  " " " 7 0 1 C2 
    4420 14 -0.136387 -19.1786 4.88557 613 " " " " A 2 0 0 "ASP " " CA " " " 6 0 1 C2 
    4421 14 1.29391 -19.488 5.49194 613 " " " " A 2 0 0 "ASP " " C  " " " 6 0 1 C2 
    4422 23 1.47758 -19.9073 6.68048 613 " " " " A 70 0 0 "ASP " " O  " " " 8 0 1 C2 
    4423 14 -0.499552 -20.0921 3.66835 613 " " " " A 2 0 0 "ASP " " CB " " " 6 0 1 C2 
    4424 14 -1.0613 -21.4584 4.19156 613 " " " " A 2 0 0 "ASP " " CG " " " 6 0 1 C2 
    4425 23 -0.306093 -22.3622 4.68701 613 " " " " A 70 0 0 "ASP " " OD1" " " 8 0 1 C2 
    4426 23 -2.27379 -21.6719 4.00458 613 " " " " A 70 0 0 "ASP " " OD2" " " 8 0 1 C2 
    4427 40 2.21967 -18.9204 4.69123 614 " " " " A 43 0 0 "GLY " " N  " " " 7 0 1 C2 
    4428 14 3.63684 -18.847 5.03816 614 " " " " A 2 0 0 "GLY " " CA " " " 6 0 1 C2 
    4429 14 4.49414 -19.6957 4.08782 614 " " " " A 2 0 0 "GLY " " C  " " " 6 0 1 C2 
    4430 23 5.1072 -20.6571 4.58109 614 " " " " A 70 0 0 "GLY " " O  " " " 8 0 1 C2 
    4431 40 4.50026 -19.3694 2.82625 615 " " " " A 43 0 0 "HIS " " N  " " " 7 0 1 C2 
    4432 14 5.40625 -19.9482 1.87552 615 " " " " A 2 0 0 "HIS " " CA " " " 6 0 1 C2 
    4433 14 6.37042 -18.8817 1.41081 615 " " " " A 2 0 0 "HIS " " C  " " " 6 0 1 C2 
    4434 23 6.11587 -17.7173 1.67142 615 " " " " A 70 0 0 "HIS " " O  " " " 8 0 1 C2 
    4435 14 4.58078 -20.4812 0.654015 615 " " " " A 2 0 0 "HIS " " CB " " " 6 0 1 C2 
    4436 14 3.79086 -21.7291 0.970045 615 " " " " A 2 0 0 "HIS " " CG " " " 6 0 1 C2 
    4437 40 4.26267 -22.8271 1.72244 615 " " " " A 43 0 0 "HIS " " ND1" " " 7 0 1 C2 
    4438 14 2.52883 -22.1479 0.562305 615 " " " " A 2 0 0 "HIS " " CD2" " " 6 0 1 C2 
    4439 14 3.33802 -23.7491 1.72735 615 " " " " A 2 0 0 "HIS " " CE1" " " 6 0 1 C2 
    4440 40 2.2851 -23.3973 1.01236 615 " " " " A 43 0 0 "HIS " " NE2" " " 7 0 1 C2 
    4441 40 7.58979 -19.3207 1.1064 616 " " " " A 43 0 0 "GLY " " N  " " " 7 0 1 C2 
    4442 14 8.85627 -18.6313 0.843568 616 " " " " A 2 0 0 "GLY " " CA " " " 6 0 1 C2 
    4443 14 9.5997 -18.2313 2.0844 616 " " " " A 2 0 0 "GLY " " C  " " " 6 0 1 C2 
    4444 23 10.4765 -17.4016 2.00362 616 " " " " A 70 0 0 "GLY " " O  " " " 8 0 1 C2 
    4445 40 9.28314 -18.7231 3.29057 617 " " " " A 43 0 0 "SER " " N  " " " 7 0 1 C2 
    4446 14 9.70218 -18.0872 4.50098 617 " " " " A 2 0 0 "SER " " CA " " " 6 0 1 C2 
    4447 14 10.9606 -18.7693 5.18507 617 " " " " A 2 0 0 "SER " " C  " " " 6 0 1 C2 
    4448 23 11.3323 -18.4629 6.26085 617 " " " " A 70 0 0 "SER " " O  " " " 8 0 1 C2 
    4449 14 8.36365 -18.2474 5.36393 617 " " " " A 2 0 0 "SER " " CB " " " 6 0 1 C2 
    4450 23 7.94824 -19.5663 5.71298 617 " " " " A 70 0 0 "SER " " OG " " " 8 0 1 C2 
    4451 40 11.499 -19.7396 4.41213 618 " " " " A 43 0 0 "GLY " " N  " " " 7 0 1 C2 
    4452 14 12.8291 -20.2218 4.53735 618 " " " " A 2 0 0 "GLY " " CA " " " 6 0 1 C2 
    4453 14 13.8182 -19.5371 3.65076 618 " " " " A 2 0 0 "GLY " " C  " " " 6 0 1 C2 
    4454 23 15.0309 -19.6885 3.88102 618 " " " " A 70 0 0 "GLY " " O  " " " 8 0 1 C2 
    4455 40 13.3422 -18.7817 2.66636 619 " " " " A 43 0 0 "LEU " " N  " " " 7 0 1 C2 
    4456 14 14.1631 -17.9613 1.7221 619 " " " " A 2 0 0 "LEU " " CA " " " 6 0 1 C2 
    4457 14 14.2231 -16.5169 2.13143 619 " " " " A 2 0 0 "LEU " " C  " " " 6 0 1 C2 
    4458 23 15.2023 -15.762 2.12408 619 " " " " A 70 0 0 "LEU " " O  " " " 8 0 1 C2 
    4459 14 13.4981 -18.0473 0.202663 619 " " " " A 2 0 0 "LEU " " CB " " " 6 0 1 C2 
    4460 14 13.1596 -19.4878 -0.323744 619 " " " " A 2 0 0 "LEU " " CG " " " 6 0 1 C2 
    4461 14 12.6407 -19.3858 -1.77897 619 " " " " A 2 0 0 "LEU " " CD1" " " 6 0 1 C2 
    4462 14 14.4236 -20.429 -0.27905 619 " " " " A 2 0 0 "LEU " " CD2" " " 6 0 1 C2 
    4463 40 13.1609 -16.055 2.76219 620 " " " " A 43 0 0 "MET " " N  " " " 7 0 1 C2 
    4464 14 13.014 -14.7662 3.32556 620 " " " " A 2 0 0 "MET " " CA " " " 6 0 1 C2 
    4465 14 12.6029 -14.885 4.75348 620 " " " " A 2 0 0 "MET " " C  " " " 6 0 1 C2 
    4466 23 12.3037 -16.0052 5.20907 620 " " " " A 70 0 0 "MET " " O  " " " 8 0 1 C2 
    4467 14 11.9065 -14.0953 2.51074 620 " " " " A 2 0 0 "MET " " CB " " " 6 0 1 C2 
    4468 14 12.3763 -13.5527 1.12354 620 " " " " A 2 0 0 "MET " " CG " " " 6 0 1 C2 
    4469 52 11.1904 -12.8206 -0.0130931 620 " " " " A 13 0 0 "MET " " SD " " " 16 0 1 C2 
    4470 14 10.6881 -14.3377 -0.839112 620 " " " " A 2 0 0 "MET " " CE " " " 6 0 1 C2 
    4471 40 12.6489 -13.702 5.42111 621 " " " " A 43 0 0 "ASN " " N  " " " 7 0 1 C2 
    4472 14 12.5185 -13.5179 6.85469 621 " " " " A 2 0 0 "ASN " " CA " " " 6 0 1 C2 
    4473 14 11.1974 -12.7771 7.02723 621 " " " " A 2 0 0 "ASN " " C  " " " 6 0 1 C2 
    4474 23 11.1749 -11.57 6.90075 621 " " " " A 70 0 0 "ASN " " O  " " " 8 0 1 C2 
    4475 14 13.7144 -12.6583 7.39606 621 " " " " A 2 0 0 "ASN " " CB " " " 6 0 1 C2 
    4476 14 13.6345 -12.4874 8.87628 621 " " " " A 2 0 0 "ASN " " CG " " " 6 0 1 C2 
    4477 23 13.0537 -13.2572 9.59945 621 " " " " A 70 0 0 "ASN " " OD1" " " 8 0 1 C2 
    4478 40 14.5425 -11.5888 9.30379 621 " " " " A 43 0 0 "ASN " " ND2" " " 7 0 1 C2 
    4479 40 10.148 -13.5229 7.23182 622 " " " " A 43 0 0 "TYR " " N  " " " 7 0 1 C2 
    4480 14 8.86468 -13.0355 7.64599 622 " " " " A 2 0 0 "TYR " " CA " " " 6 0 1 C2 
    4481 14 8.15486 -14.1401 8.4864 622 " " " " A 2 0 0 "TYR " " C  " " " 6 0 1 C2 
    4482 23 8.53267 -15.2825 8.44415 622 " " " " A 70 0 0 "TYR " " O  " " " 8 0 1 C2 
    4483 14 8.07652 -12.4189 6.4788 622 " " " " A 2 0 0 "TYR " " CB " " " 6 0 1 C2 
    4484 14 7.93723 -13.3113 5.27417 622 " " " " A 2 0 0 "TYR " " CG " " " 6 0 1 C2 
    4485 14 6.97943 -14.3763 5.26128 622 " " " " A 2 0 0 "TYR " " CD1" " " 6 0 1 C2 
    4486 14 8.56568 -13.0054 4.09255 622 " " " " A 2 0 0 "TYR " " CD2" " " 6 0 1 C2 
    4487 14 6.87188 -15.2165 4.12054 622 " " " " A 2 0 0 "TYR " " CE1" " " 6 0 1 C2 
    4488 14 8.41155 -13.7177 2.90249 622 " " " " A 2 0 0 "TYR " " CE2" " " 6 0 1 C2 
    4489 14 7.59722 -14.891 2.91873 622 " " " " A 2 0 0 "TYR " " CZ " " " 6 0 1 C2 
    4490 23 7.48719 -15.5586 1.7369 622 " " " " A 70 0 0 "TYR " " OH " " " 8 0 1 C2 
    4491 40 7.21671 -13.6431 9.25897 623 " " " " A 43 0 0 "THR " " N  " " " 7 0 1 C2 
    4492 14 6.19492 -14.395 9.99417 623 " " " " A 2 0 0 "THR " " CA " " " 6 0 1 C2 
    4493 14 4.84654 -14.3224 9.25086 623 " " " " A 2 0 0 "THR " " C  " " " 6 0 1 C2 
    4494 23 4.50873 -13.1831 8.81396 623 " " " " A 70 0 0 "THR " " O  " " " 8 0 1 C2 
    4495 14 5.98581 -13.5724 11.347 623 " " " " A 2 0 0 "THR " " CB " " " 6 0 1 C2 
    4496 23 7.16644 -13.7155 12.0607 623 " " " " A 70 0 0 "THR " " OG1" " " 8 0 1 C2 
    4497 14 4.94918 -14.1314 12.3237 623 " " " " A 2 0 0 "THR " " CG2" " " 6 0 1 C2 
    4498 40 4.03765 -15.3539 8.98169 624 " " " " A 43 0 0 "PRO " " N  " " " 7 0 1 C2 
    4499 14 2.85977 -15.2685 8.18218 624 " " " " A 2 0 0 "PRO " " CA " " " 6 0 1 C2 
    4500 14 1.63957 -14.6263 8.90715 624 " " " " A 2 0 0 "PRO " " C  " " " 6 0 1 C2 
    4501 23 1.34442 -15.045 10.0111 624 " " " " A 70 0 0 "PRO " " O  " " " 8 0 1 C2 
    4502 14 2.53604 -16.6514 7.68215 624 " " " " A 2 0 0 "PRO " " CB " " " 6 0 1 C2 
    4503 14 2.99997 -17.5895 8.84193 624 " " " " A 2 0 0 "PRO " " CG " " " 6 0 1 C2 
    4504 14 4.28492 -16.7607 9.36164 624 " " " " A 2 0 0 "PRO " " CD " " " 6 0 1 C2 
    4505 40 0.997995 -13.6206 8.28937 625 " " " " A 43 0 0 "GLN " " N  " " " 7 0 1 C2 
    4506 14 -0.0310498 -12.7999 8.91923 625 " " " " A 2 0 0 "GLN " " CA " " " 6 0 1 C2 
    4507 14 -1.11509 -12.383 7.93957 625 " " " " A 2 0 0 "GLN " " C  " " " 6 0 1 C2 
    4508 23 -0.677914 -12.0232 6.85679 625 " " " " A 70 0 0 "GLN " " O  " " " 8 0 1 C2 
    4509 14 0.702295 -11.8042 9.81992 625 " " " " A 2 0 0 "GLN " " CB " " " 6 0 1 C2 
    4510 14 -0.0639764 -10.7363 10.542 625 " " " " A 2 0 0 "GLN " " CG " " " 6 0 1 C2 
    4511 14 -0.745949 -11.1262 11.8069 625 " " " " A 2 0 0 "GLN " " CD " " " 6 0 1 C2 
    4512 23 -0.46221 -12.1949 12.4425 625 " " " " A 70 0 0 "GLN " " OE1" " " 8 0 1 C2 
    4513 40 -1.83023 -10.4566 12.086 625 " " " " A 43 0 0 "GLN " " NE2" " " 7 0 1 C2 
    4514 40 -2.39911 -12.4117 8.26263 626 " " " " A 43 0 0 "PRO " " N  " " " 7 0 1 C2 
    4515 14 -3.41283 -11.904 7.36805 626 " " " " A 2 0 0 "PRO " " CA " " " 6 0 1 C2 
    4516 14 -3.51851 -10.4611 7.15514 626 " " " " A 2 0 0 "PRO " " C  " " " 6 0 1 C2 
    4517 23 -3.03617 -9.59306 7.86408 626 " " " " A 70 0 0 "PRO " " O  " " " 8 0 1 C2 
    4518 14 -4.70877 -12.4482 8.01065 626 " " " " A 2 0 0 "PRO " " CB " " " 6 0 1 C2 
    4519 14 -4.42336 -12.911 9.47989 626 " " " " A 2 0 0 "PRO " " CG " " " 6 0 1 C2 
    4520 14 -2.96578 -13.0744 9.45163 626 " " " " A 2 0 0 "PRO " " CD " " " 6 0 1 C2 
    4521 40 -4.13576 -10.2038 6.04112 627 " " " " A 43 0 0 "LEU " " N  " " " 7 0 1 C2 
    4522 14 -4.28754 -8.90469 5.36013 627 " " " " A 2 0 0 "LEU " " CA " " " 6 0 1 C2 
    4523 14 -5.05969 -7.90096 6.17673 627 " " " " A 2 0 0 "LEU " " C  " " " 6 0 1 C2 
    4524 23 -6.10752 -8.36617 6.64956 627 " " " " A 70 0 0 "LEU " " O  " " " 8 0 1 C2 
    4525 14 -5.11544 -9.0358 4.04911 627 " " " " A 2 0 0 "LEU " " CB " " " 6 0 1 C2 
    4526 14 -4.24579 -9.51487 2.83377 627 " " " " A 2 0 0 "LEU " " CG " " " 6 0 1 C2 
    4527 14 -5.32776 -10.2383 1.95637 627 " " " " A 2 0 0 "LEU " " CD1" " " 6 0 1 C2 
    4528 14 -3.6381 -8.27602 2.17712 627 " " " " A 2 0 0 "LEU " " CD2" " " 6 0 1 C2 
    4529 40 -4.7336 -6.63397 6.2089 628 " " " " A 43 0 0 "MET " " N  " " " 7 0 1 C2 
    4530 14 -5.56231 -5.53284 6.87175 628 " " " " A 2 0 0 "MET " " CA " " " 6 0 1 C2 
    4531 14 -6.8579 -5.37401 5.94829 628 " " " " A 2 0 0 "MET " " C  " " " 6 0 1 C2 
    4532 23 -6.81192 -5.08635 4.72282 628 " " " " A 70 0 0 "MET " " O  " " " 8 0 1 C2 
    4533 14 -4.65933 -4.25398 6.7902 628 " " " " A 2 0 0 "MET " " CB " " " 6 0 1 C2 
    4534 14 -5.12883 -2.98611 7.51974 628 " " " " A 2 0 0 "MET " " CG " " " 6 0 1 C2 
    4535 52 -6.06709 -1.81293 6.4878 628 " " " " A 13 0 0 "MET " " SD " " " 16 0 1 C2 
    4536 14 -6.69307 -0.692863 7.79168 628 " " " " A 2 0 0 "MET " " CE " " " 6 0 1 C2 
    4537 40 -7.99809 -5.83539 6.50368 629 " " " " A 43 0 0 "ALA " " N  " " " 7 0 1 C2 
    4538 14 -9.34534 -5.90151 5.86222 629 " " " " A 2 0 0 "ALA " " CA " " " 6 0 1 C2 
    4539 14 -9.62585 -5.02589 4.68962 629 " " " " A 2 0 0 "ALA " " C  " " " 6 0 1 C2 
    4540 23 -9.70448 -5.50638 3.5549 629 " " " " A 70 0 0 "ALA " " O  " " " 8 0 1 C2 
    4541 14 -10.4718 -6.0477 6.9379 629 " " " " A 2 0 0 "ALA " " CB " " " 6 0 1 C2 
    4542 40 -9.76598 -3.61607 4.8837 630 " " " " A 43 0 0 "PRO " " N  " " " 7 0 1 C2 
    4543 14 -10.0837 -2.75065 3.70995 630 " " " " A 2 0 0 "PRO " " CA " " " 6 0 1 C2 
    4544 14 -9.0346 -2.44405 2.63696 630 " " " " A 2 0 0 "PRO " " C  " " " 6 0 1 C2 
    4545 23 -9.26138 -1.85029 1.58303 630 " " " " A 70 0 0 "PRO " " O  " " " 8 0 1 C2 
    4546 14 -10.4959 -1.48614 4.48469 630 " " " " A 2 0 0 "PRO " " CB " " " 6 0 1 C2 
    4547 14 -9.70159 -1.36472 5.74966 630 " " " " A 2 0 0 "PRO " " CG " " " 6 0 1 C2 
    4548 14 -9.63771 -2.8892 6.16603 630 " " " " A 2 0 0 "PRO " " CD " " " 6 0 1 C2 
    4549 40 -7.75593 -2.92923 2.81653 631 " " " " A 43 0 0 "MET " " N  " " " 7 0 1 C2 
    4550 14 -6.63384 -2.6887 1.84206 631 " " " " A 2 0 0 "MET " " CA " " " 6 0 1 C2 
    4551 14 -6.98273 -3.42374 0.54525 631 " " " " A 2 0 0 "MET " " C  " " " 6 0 1 C2 
    4552 23 -6.3602 -3.15327 -0.464327 631 " " " " A 70 0 0 "MET " " O  " " " 8 0 1 C2 
    4553 14 -5.28531 -3.16811 2.42473 631 " " " " A 2 0 0 "MET " " CB " " " 6 0 1 C2 
    4554 14 -4.10445 -2.64661 1.57841 631 " " " " A 2 0 0 "MET " " CG " " " 6 0 1 C2 
    4555 52 -2.5344 -2.33234 2.17999 631 " " " " A 13 0 0 "MET " " SD " " " 16 0 1 C2 
    4556 14 -1.88158 -4.03689 2.11057 631 " " " " A 2 0 0 "MET " " CE " " " 6 0 1 C2 
    4557 40 -7.88874 -4.40103 0.493914 632 " " " " A 43 0 0 "ILE " " N  " " " 7 0 1 C2 
    4558 14 -8.55179 -5.03695 -0.589839 632 " " " " A 2 0 0 "ILE " " CA " " " 6 0 1 C2 
    4559 14 -9.00748 -4.11396 -1.78453 632 " " " " A 2 0 0 "ILE " " C  " " " 6 0 1 C2 
    4560 23 -8.97577 -4.5274 -2.95515 632 " " " " A 70 0 0 "ILE " " O  " " " 8 0 1 C2 
    4561 14 -9.68232 -6.03881 -0.110375 632 " " " " A 2 0 0 "ILE " " CB " " " 6 0 1 C2 
    4562 14 -10.8941 -5.41296 0.68065 632 " " " " A 2 0 0 "ILE " " CG1" " " 6 0 1 C2 
    4563 14 -8.9919 -7.24747 0.606991 632 " " " " A 2 0 0 "ILE " " CG2" " " 6 0 1 C2 
    4564 14 -12.1498 -5.18391 -0.171876 632 " " " " A 2 0 0 "ILE " " CD1" " " 6 0 1 C2 
    4565 40 -9.36318 -2.87169 -1.42678 633 " " " " A 43 0 0 "GLY " " N  " " " 7 0 1 C2 
    4566 14 -9.69489 -1.80973 -2.41057 633 " " " " A 2 0 0 "GLY " " CA " " " 6 0 1 C2 
    4567 14 -8.43836 -1.53587 -3.26494 633 " " " " A 2 0 0 "GLY " " C  " " " 6 0 1 C2 
    4568 23 -8.45354 -1.60442 -4.52779 633 " " " " A 70 0 0 "GLY " " O  " " " 8 0 1 C2 
    4569 40 -7.27682 -1.38543 -2.64573 634 " " " " A 43 0 0 "LEU " " N  " " " 7 0 1 C2 
    4570 14 -6.08188 -1.09687 -3.32425 634 " " " " A 2 0 0 "LEU " " CA " " " 6 0 1 C2 
    4571 14 -5.54961 -2.1858 -4.27343 634 " " " " A 2 0 0 "LEU " " C  " " " 6 0 1 C2 
    4572 23 -5.10844 -1.87872 -5.39068 634 " " " " A 70 0 0 "LEU " " O  " " " 8 0 1 C2 
    4573 14 -5.00179 -0.708395 -2.28956 634 " " " " A 2 0 0 "LEU " " CB " " " 6 0 1 C2 
    4574 14 -3.64 -0.0995253 -2.84139 634 " " " " A 2 0 0 "LEU " " CG " " " 6 0 1 C2 
    4575 14 -3.89145 1.21677 -3.58221 634 " " " " A 2 0 0 "LEU " " CD1" " " 6 0 1 C2 
    4576 14 -2.73477 0.0258504 -1.64978 634 " " " " A 2 0 0 "LEU " " CD2" " " 6 0 1 C2 
    4577 40 -5.48246 -3.42595 -3.86696 635 " " " " A 43 0 0 "ILE " " N  " " " 7 0 1 C2 
    4578 14 -4.89195 -4.61295 -4.52644 635 " " " " A 2 0 0 "ILE " " CA " " " 6 0 1 C2 
    4579 14 -5.64009 -4.96 -5.83031 635 " " " " A 2 0 0 "ILE " " C  " " " 6 0 1 C2 
    4580 23 -5.02422 -5.22574 -6.84817 635 " " " " A 70 0 0 "ILE " " O  " " " 8 0 1 C2 
    4581 14 -4.94827 -5.89483 -3.53246 635 " " " " A 2 0 0 "ILE " " CB " " " 6 0 1 C2 
    4582 14 -4.15432 -5.64025 -2.22736 635 " " " " A 2 0 0 "ILE " " CG1" " " 6 0 1 C2 
    4583 14 -4.47554 -7.25347 -4.18207 635 " " " " A 2 0 0 "ILE " " CG2" " " 6 0 1 C2 
    4584 14 -4.71114 -6.42727 -1.0217 635 " " " " A 2 0 0 "ILE " " CD1" " " 6 0 1 C2 
    4585 40 -7.02957 -4.78733 -5.85068 636 " " " " A 43 0 0 "ILE " " N  " " " 7 0 1 C2 
    4586 14 -7.78444 -4.92825 -7.1416 636 " " " " A 2 0 0 "ILE " " CA " " " 6 0 1 C2 
    4587 14 -7.35974 -3.77014 -8.15469 636 " " " " A 2 0 0 "ILE " " C  " " " 6 0 1 C2 
    4588 23 -6.98732 -4.01771 -9.28244 636 " " " " A 70 0 0 "ILE " " O  " " " 8 0 1 C2 
    4589 14 -9.32288 -4.85339 -6.97444 636 " " " " A 2 0 0 "ILE " " CB " " " 6 0 1 C2 
    4590 14 -9.72888 -5.84831 -5.79654 636 " " " " A 2 0 0 "ILE " " CG1" " " 6 0 1 C2 
    4591 14 -10.144 -5.08019 -8.24171 636 " " " " A 2 0 0 "ILE " " CG2" " " 6 0 1 C2 
    4592 14 -11.0384 -5.35664 -5.05 636 " " " " A 2 0 0 "ILE " " CD1" " " 6 0 1 C2 
    4593 40 -7.38805 -2.54937 -7.68944 637 " " " " A 43 0 0 "ALA " " N  " " " 7 0 1 C2 
    4594 14 -7.05806 -1.41964 -8.49201 637 " " " " A 2 0 0 "ALA " " CA " " " 6 0 1 C2 
    4595 14 -5.649 -1.39885 -9.21791 637 " " " " A 2 0 0 "ALA " " C  " " " 6 0 1 C2 
    4596 23 -5.53657 -1.18059 -10.4359 637 " " " " A 70 0 0 "ALA " " O  " " " 8 0 1 C2 
    4597 14 -7.197 -0.0598411 -7.68116 637 " " " " A 2 0 0 "ALA " " CB " " " 6 0 1 C2 
    4598 40 -4.55239 -1.64467 -8.46337 638 " " " " A 43 0 0 "VAL " " N  " " " 7 0 1 C2 
    4599 14 -3.20831 -1.42579 -8.97946 638 " " " " A 2 0 0 "VAL " " CA " " " 6 0 1 C2 
    4600 14 -2.78601 -2.47204 -9.98654 638 " " " " A 2 0 0 "VAL " " C  " " " 6 0 1 C2 
    4601 23 -2.05342 -2.1845 -10.9057 638 " " " " A 70 0 0 "VAL " " O  " " " 8 0 1 C2 
    4602 14 -2.15139 -1.39115 -7.87415 638 " " " " A 2 0 0 "VAL " " CB " " " 6 0 1 C2 
    4603 14 -2.38079 -0.177702 -6.95323 638 " " " " A 2 0 0 "VAL " " CG1" " " 6 0 1 C2 
    4604 14 -2.03714 -2.69199 -6.91307 638 " " " " A 2 0 0 "VAL " " CG2" " " 6 0 1 C2 
    4605 40 -3.18886 -3.74486 -9.85896 639 " " " " A 43 0 0 "ILE " " N  " " " 7 0 1 C2 
    4606 14 -2.97264 -4.79196 -10.7869 639 " " " " A 2 0 0 "ILE " " CA " " " 6 0 1 C2 
    4607 14 -3.88724 -4.54278 -12.036 639 " " " " A 2 0 0 "ILE " " C  " " " 6 0 1 C2 
    4608 23 -3.40251 -4.79128 -13.1028 639 " " " " A 70 0 0 "ILE " " O  " " " 8 0 1 C2 
    4609 14 -3.14563 -6.21058 -10.1899 639 " " " " A 2 0 0 "ILE " " CB " " " 6 0 1 C2 
    4610 14 -2.46632 -6.35312 -8.83955 639 " " " " A 2 0 0 "ILE " " CG1" " " 6 0 1 C2 
    4611 14 -2.8956 -7.3112 -11.2036 639 " " " " A 2 0 0 "ILE " " CG2" " " 6 0 1 C2 
    4612 14 -0.92049 -6.461 -8.91344 639 " " " " A 2 0 0 "ILE " " CD1" " " 6 0 1 C2 
    4613 40 -5.16406 -4.11031 -11.8263 640 " " " " A 43 0 0 "TRP " " N  " " " 7 0 1 C2 
    4614 14 -6.08298 -3.73293 -12.9612 640 " " " " A 2 0 0 "TRP " " CA " " " 6 0 1 C2 
    4615 14 -5.55219 -2.52761 -13.8478 640 " " " " A 2 0 0 "TRP " " C  " " " 6 0 1 C2 
    4616 23 -5.66979 -2.56837 -15.0568 640 " " " " A 70 0 0 "TRP " " O  " " " 8 0 1 C2 
    4617 14 -7.39753 -3.27363 -12.396 640 " " " " A 2 0 0 "TRP " " CB " " " 6 0 1 C2 
    4618 14 -8.56252 -3.26872 -13.2904 640 " " " " A 2 0 0 "TRP " " CG " " " 6 0 1 C2 
    4619 14 -8.97903 -2.17553 -13.9826 640 " " " " A 2 0 0 "TRP " " CD1" " " 6 0 1 C2 
    4620 14 -9.41896 -4.36649 -13.6864 640 " " " " A 2 0 0 "TRP " " CD2" " " 6 0 1 C2 
    4621 40 -10.0729 -2.5194 -14.7215 640 " " " " A 43 0 0 "TRP " " NE1" " " 7 0 1 C2 
    4622 14 -10.3669 -3.89466 -14.599 640 " " " " A 2 0 0 "TRP " " CE2" " " 6 0 1 C2 
    4623 14 -9.44032 -5.7404 -13.3302 640 " " " " A 2 0 0 "TRP " " CE3" " " 6 0 1 C2 
    4624 14 -11.2481 -4.74956 -15.2278 640 " " " " A 2 0 0 "TRP " " CZ2" " " 6 0 1 C2 
    4625 14 -10.4433 -6.57997 -13.8723 640 " " " " A 2 0 0 "TRP " " CZ3" " " 6 0 1 C2 
    4626 14 -11.3961 -6.08975 -14.7133 640 " " " " A 2 0 0 "TRP " " CH2" " " 6 0 1 C2 
    4627 40 -4.89614 -1.56466 -13.2282 641 " " " " A 43 0 0 "GLY " " N  " " " 7 0 1 C2 
    4628 14 -4.34392 -0.325729 -13.8088 641 " " " " A 2 0 0 "GLY " " CA " " " 6 0 1 C2 
    4629 14 -3.04496 -0.542555 -14.6357 641 " " " " A 2 0 0 "GLY " " C  " " " 6 0 1 C2 
    4630 23 -2.81433 0.0630551 -15.6875 641 " " " " A 70 0 0 "GLY " " O  " " " 8 0 1 C2 
    4631 40 -2.28379 -1.48575 -14.1316 642 " " " " A 43 0 0 "LEU " " N  " " " 7 0 1 C2 
    4632 14 -1.14893 -2.05772 -14.7861 642 " " " " A 2 0 0 "LEU " " CA " " " 6 0 1 C2 
    4633 14 -1.63036 -2.79706 -16.0186 642 " " " " A 2 0 0 "LEU " " C  " " " 6 0 1 C2 
    4634 23 -1.06344 -2.54882 -17.0903 642 " " " " A 70 0 0 "LEU " " O  " " " 8 0 1 C2 
    4635 14 -0.334929 -2.9415 -13.8145 642 " " " " A 2 0 0 "LEU " " CB " " " 6 0 1 C2 
    4636 14 0.746832 -3.95928 -14.486 642 " " " " A 2 0 0 "LEU " " CG " " " 6 0 1 C2 
    4637 14 2.12652 -3.66941 -13.8287 642 " " " " A 2 0 0 "LEU " " CD1" " " 6 0 1 C2 
    4638 14 0.389334 -5.40945 -14.2526 642 " " " " A 2 0 0 "LEU " " CD2" " " 6 0 1 C2 
    4639 40 -2.6234 -3.68387 -15.9372 643 " " " " A 43 0 0 "SER " " N  " " " 7 0 1 C2 
    4640 14 -3.06587 -4.65966 -16.9392 643 " " " " A 2 0 0 "SER " " CA " " " 6 0 1 C2 
    4641 14 -3.97675 -4.17645 -18.068 643 " " " " A 2 0 0 "SER " " C  " " " 6 0 1 C2 
    4642 23 -3.6858 -4.47297 -19.1932 643 " " " " A 70 0 0 "SER " " O  " " " 8 0 1 C2 
    4643 14 -3.93682 -5.70103 -16.2604 643 " " " " A 2 0 0 "SER " " CB " " " 6 0 1 C2 
    4644 23 -3.12781 -6.38465 -15.307 643 " " " " A 70 0 0 "SER " " OG " " " 8 0 1 C2 
    4645 40 -5.0749 -3.39412 -17.8639 644 " " " " A 43 0 0 "THR " " N  " " " 7 0 1 C2 
    4646 14 -5.87603 -2.81409 -18.9154 644 " " " " A 2 0 0 "THR " " CA " " " 6 0 1 C2 
    4647 14 -5.04833 -1.80014 -19.7993 644 " " " " A 2 0 0 "THR " " C  " " " 6 0 1 C2 
    4648 23 -5.3861 -1.6958 -21.0246 644 " " " " A 70 0 0 "THR " " O  " " " 8 0 1 C2 
    4649 14 -7.12844 -2.2264 -18.2846 644 " " " " A 2 0 0 "THR " " CB " " " 6 0 1 C2 
    4650 23 -6.82061 -1.22536 -17.2987 644 " " " " A 70 0 0 "THR " " OG1" " " 8 0 1 C2 
    4651 14 -7.91458 -3.41161 -17.5739 644 " " " " A 2 0 0 "THR " " CG2" " " 6 0 1 C2 
    4652 40 -4.06404 -1.10104 -19.2146 645 " " " " A 43 0 0 "ASH " " N  " " " 7 0 1 C2 
    4653 14 -3.17928 -0.180204 -19.9574 645 " " " " A 2 0 0 "ASH " " CA " " " 6 0 1 C2 
    4654 14 -2.22208 -0.920122 -20.9555 645 " " " " A 2 0 0 "ASH " " C  " " " 6 0 1 C2 
    4655 23 -1.71487 -0.403862 -21.9241 645 " " " " A 70 0 0 "ASH " " O  " " " 8 0 1 C2 
    4656 14 -2.24877 0.609184 -18.9681 645 " " " " A 2 0 0 "ASH " " CB " " " 6 0 1 C2 
    4657 14 -1.41213 1.67371 -19.6009 645 " " " " A 2 0 0 "ASH " " CG " " " 6 0 1 C2 
    4658 23 -1.83065 2.36168 -20.5038 645 " " " " A 70 0 0 "ASH " " OD1" " " 8 0 1 C2 
    4659 23 -0.267033 1.8648 -18.9786 645 " " " " A 70 0 0 "ASH " " OD2" " " 8 0 1 C2 
    4660 40 -2.05662 -2.18462 -20.6432 646 " " " " A 43 0 0 "TYR " " N  " " " 7 0 1 C2 
    4661 14 -1.18968 -3.12323 -21.3163 646 " " " " A 2 0 0 "TYR " " CA " " " 6 0 1 C2 
    4662 14 -2.058 -3.73225 -22.4011 646 " " " " A 2 0 0 "TYR " " C  " " " 6 0 1 C2 
    4663 23 -1.54937 -3.83288 -23.5057 646 " " " " A 70 0 0 "TYR " " O  " " " 8 0 1 C2 
    4664 14 -0.806788 -4.31244 -20.3725 646 " " " " A 2 0 0 "TYR " " CB " " " 6 0 1 C2 
    4665 14 0.627596 -4.82363 -20.6376 646 " " " " A 2 0 0 "TYR " " CG " " " 6 0 1 C2 
    4666 14 1.29388 -5.21554 -19.5287 646 " " " " A 2 0 0 "TYR " " CD1" " " 6 0 1 C2 
    4667 14 1.10674 -5.06724 -21.9334 646 " " " " A 2 0 0 "TYR " " CD2" " " 6 0 1 C2 
    4668 14 2.62459 -5.80162 -19.6992 646 " " " " A 2 0 0 "TYR " " CE1" " " 6 0 1 C2 
    4669 14 2.36021 -5.56293 -22.1314 646 " " " " A 2 0 0 "TYR " " CE2" " " 6 0 1 C2 
    4670 14 3.05723 -5.96024 -20.9883 646 " " " " A 2 0 0 "TYR " " CZ " " " 6 0 1 C2 
    4671 23 4.21095 -6.66503 -21.1715 646 " " " " A 70 0 0 "TYR " " OH " " " 8 0 1 C2 
    4672 40 -3.3265 -4.13603 -22.1663 647 " " " " A 43 0 0 "GLU " " N  " " " 7 0 1 C2 
    4673 14 -4.21749 -4.59118 -23.2037 647 " " " " A 2 0 0 "GLU " " CA " " " 6 0 1 C2 
    4674 14 -4.3693 -3.62478 -24.4194 647 " " " " A 2 0 0 "GLU " " C  " " " 6 0 1 C2 
    4675 23 -4.11718 -4.10974 -25.5204 647 " " " " A 70 0 0 "GLU " " O  " " " 8 0 1 C2 
    4676 14 -5.57839 -5.05108 -22.615 647 " " " " A 2 0 0 "GLU " " CB " " " 6 0 1 C2 
    4677 14 -5.39541 -6.28665 -21.6811 647 " " " " A 2 0 0 "GLU " " CG " " " 6 0 1 C2 
    4678 14 -5.38736 -7.66211 -22.4274 647 " " " " A 2 0 0 "GLU " " CD " " " 6 0 1 C2 
    4679 23 -6.3231 -7.91353 -23.1936 647 " " " " A 70 0 0 "GLU " " OE1" " " 8 0 1 C2 
    4680 23 -4.43439 -8.41157 -22.0267 647 " " " " A 70 0 0 "GLU " " OE2" " " 8 0 1 C2 
    4681 40 -4.60585 -2.32707 -24.1569 648 " " " " A 43 0 0 "VAL " " N  " " " 7 0 1 C2 
    4682 14 -4.6214 -1.35366 -25.2268 648 " " " " A 2 0 0 "VAL " " CA " " " 6 0 1 C2 
    4683 14 -3.32031 -1.18811 -26.0438 648 " " " " A 2 0 0 "VAL " " C  " " " 6 0 1 C2 
    4684 23 -3.37618 -0.548117 -27.0735 648 " " " " A 70 0 0 "VAL " " O  " " " 8 0 1 C2 
    4685 14 -5.32153 -0.0270232 -24.8041 648 " " " " A 2 0 0 "VAL " " CB " " " 6 0 1 C2 
    4686 14 -6.63542 -0.288481 -24.0732 648 " " " " A 2 0 0 "VAL " " CG1" " " 6 0 1 C2 
    4687 14 -4.36846 0.823235 -23.9888 648 " " " " A 2 0 0 "VAL " " CG2" " " 6 0 1 C2 
    4688 40 -2.21143 -1.56477 -25.4534 649 " " " " A 43 0 0 "PHE " " N  " " " 7 0 1 C2 
    4689 14 -0.874788 -1.48702 -26.0378 649 " " " " A 2 0 0 "PHE " " CA " " " 6 0 1 C2 
    4690 14 -0.597885 -2.74724 -26.8753 649 " " " " A 2 0 0 "PHE " " C  " " " 6 0 1 C2 
    4691 23 -0.394867 -2.56271 -28.0773 649 " " " " A 70 0 0 "PHE " " O  " " " 8 0 1 C2 
    4692 14 0.128157 -1.37178 -24.8831 649 " " " " A 2 0 0 "PHE " " CB " " " 6 0 1 C2
[truncated: 11,589,440 more chars]
