# Supplementary material for: Inhibition Mechanism of Anti-TB Drug SQ109: Allosteric Inhibition of TMM Translocation of Mycobacterium Tuberculosis MmpL3 Transporter
Source: J Chem Inf Model. 2023 Aug 17;63(16):5356–74. doi: 10.1021/acs.jcim.3c00616 (PMC10466384; doi:10.1021/acs.jcim.3c00616)
Supplement: Supplementary file 2 — ci3c00616_si_002.zip [file ci3c00616_si_002.zip › data/TM7-TM8_conformchange/6AJG_holo_traj1_217ns.mae]

{
  s_m_m2io_version
  :::
  2.0.0
}
f_m_ct {
  s_m_title
  r_chorus_box_ax
  r_chorus_box_ay
  r_chorus_box_az
  r_chorus_box_bx
  r_chorus_box_by
  r_chorus_box_bz
  r_chorus_box_cx
  r_chorus_box_cy
  r_chorus_box_cz
  :::
  ""
  73.1806
  0
  0
  0
  80.2434
  0
  0
  0
  121.026
  m_atom[72043] {
    # First column is atom index #
    i_m_mmod_type
    r_m_x_coord
    r_m_y_coord
    r_m_z_coord
    i_m_residue_number
    s_m_insertion_code
    s_m_mmod_res
    s_m_chain_name
    i_m_color
    r_m_charge1
    r_m_charge2
    s_m_pdb_residue_name
    s_m_pdb_atom_name
    s_m_grow_name
    i_m_atomic_number
    i_m_formal_charge
    i_m_visibility
    s_m_pdb_segment_name
    :::
    1 14 -21.5494 -8.02973 -31.3465 0 " " " " A 2 0 0 "ACE " " CH3" " " 6 0 1 C2 
    2 14 -21.6937 -7.00819 -30.2762 0 " " " " A 2 0 0 "ACE " " C  " " " 6 0 1 C2 
    3 23 -22.0544 -5.89326 -30.4585 0 " " " " A 70 0 0 "ACE " " O  " " " 8 0 1 C2 
    4 48 -22.0991 -7.68302 -32.2216 0 " " " " A 21 0 0 "ACE " " 1H " " " 1 0 1 C2 
    5 48 -20.5326 -8.26838 -31.6584 0 " " " " A 21 0 0 "ACE " " 2H " " " 1 0 1 C2 
    6 48 -22.0735 -8.95905 -31.1235 0 " " " " A 21 0 0 "ACE " " 3H " " " 1 0 1 C2 
    7 40 -21.3699 -7.46172 -29.0525 1 " " " " A 43 0 0 "MET " " N  " " " 7 0 1 C2 
    8 14 -21.5132 -6.78863 -27.7949 1 " " " " A 2 0 0 "MET " " CA " " " 6 0 1 C2 
    9 14 -20.9054 -5.28011 -27.8561 1 " " " " A 2 0 0 "MET " " C  " " " 6 0 1 C2 
    10 23 -21.6074 -4.32157 -27.4645 1 " " " " A 70 0 0 "MET " " O  " " " 8 0 1 C2 
    11 14 -20.8434 -7.65167 -26.6672 1 " " " " A 2 0 0 "MET " " CB " " " 6 0 1 C2 
    12 14 -20.8102 -6.93907 -25.2647 1 " " " " A 2 0 0 "MET " " CG " " " 6 0 1 C2 
    13 52 -20.3187 -8.05179 -23.908 1 " " " " A 13 0 0 "MET " " SD " " " 16 0 1 C2 
    14 14 -20.2623 -6.97175 -22.5137 1 " " " " A 2 0 0 "MET " " CE " " " 6 0 1 C2 
    15 48 -21.2334 -8.46245 -29.0501 1 " " " " A 21 0 0 "MET " " H1 " " " 1 0 1 C2 
    16 48 -22.5881 -6.6715 -27.657 1 " " " " A 21 0 0 "MET " " HA " " " 1 0 1 C2 
    17 48 -19.801 -7.86476 -26.9037 1 " " " " A 21 0 0 "MET " " HB3" " " 1 0 1 C2 
    18 48 -21.2341 -8.64767 -26.4587 1 " " " " A 21 0 0 "MET " " HB2" " " 1 0 1 C2 
    19 48 -21.7401 -6.51284 -24.8882 1 " " " " A 21 0 0 "MET " " HG3" " " 1 0 1 C2 
    20 48 -20.0989 -6.12635 -25.4117 1 " " " " A 21 0 0 "MET " " HG2" " " 1 0 1 C2 
    21 48 -21.2387 -6.82528 -22.052 1 " " " " A 21 0 0 "MET " " HE1" " " 1 0 1 C2 
    22 48 -19.7472 -7.46513 -21.6895 1 " " " " A 21 0 0 "MET " " HE2" " " 1 0 1 C2 
    23 48 -19.8444 -5.97963 -22.6846 1 " " " " A 21 0 0 "MET " " HE3" " " 1 0 1 C2 
    24 40 -19.6983 -5.08655 -28.3935 2 " " " " A 43 0 0 "PHE " " N  " " " 7 0 1 C2 
    25 14 -18.9995 -3.82987 -28.2609 2 " " " " A 2 0 0 "PHE " " CA " " " 6 0 1 C2 
    26 14 -19.337 -2.83769 -29.3995 2 " " " " A 2 0 0 "PHE " " C  " " " 6 0 1 C2 
    27 23 -19.1024 -1.65228 -29.3483 2 " " " " A 70 0 0 "PHE " " O  " " " 8 0 1 C2 
    28 14 -17.4242 -3.97129 -28.2212 2 " " " " A 2 0 0 "PHE " " CB " " " 6 0 1 C2 
    29 14 -16.7927 -4.19642 -26.8423 2 " " " " A 2 0 0 "PHE " " CG " " " 6 0 1 C2 
    30 14 -16.0936 -3.14634 -26.1923 2 " " " " A 2 0 0 "PHE " " CD1" " " 6 0 1 C2 
    31 14 -16.6947 -5.47965 -26.362 2 " " " " A 2 0 0 "PHE " " CD2" " " 6 0 1 C2 
    32 14 -15.3169 -3.38206 -25.0216 2 " " " " A 2 0 0 "PHE " " CE1" " " 6 0 1 C2 
    33 14 -16.0728 -5.70903 -25.1161 2 " " " " A 2 0 0 "PHE " " CE2" " " 6 0 1 C2 
    34 14 -15.3669 -4.69253 -24.5082 2 " " " " A 2 0 0 "PHE " " CZ " " " 6 0 1 C2 
    35 48 -19.2325 -5.88662 -28.7972 2 " " " " A 21 0 0 "PHE " " H  " " " 1 0 1 C2 
    36 48 -19.2881 -3.21691 -27.4071 2 " " " " A 21 0 0 "PHE " " HA " " " 1 0 1 C2 
    37 48 -16.7826 -3.14293 -28.5216 2 " " " " A 21 0 0 "PHE " " HB3" " " 1 0 1 C2 
    38 48 -17.2271 -4.89806 -28.76 2 " " " " A 21 0 0 "PHE " " HB2" " " 1 0 1 C2 
    39 48 -16.0003 -2.15421 -26.6087 2 " " " " A 21 0 0 "PHE " " HD1" " " 1 0 1 C2 
    40 48 -17.071 -6.38156 -26.8218 2 " " " " A 21 0 0 "PHE " " HD2" " " 1 0 1 C2 
    41 48 -14.8165 -2.54075 -24.5653 2 " " " " A 21 0 0 "PHE " " HE1" " " 1 0 1 C2 
    42 48 -16.0414 -6.72195 -24.7428 2 " " " " A 21 0 0 "PHE " " HE2" " " 1 0 1 C2 
    43 48 -14.7969 -4.91799 -23.619 2 " " " " A 21 0 0 "PHE " " HZ " " " 1 0 1 C2 
    44 40 -19.9638 -3.42619 -30.4522 3 " " " " A 43 0 0 "ALA " " N  " " " 7 0 1 C2 
    45 14 -20.5525 -2.70357 -31.554 3 " " " " A 2 0 0 "ALA " " CA " " " 6 0 1 C2 
    46 14 -21.897 -2.18961 -31.071 3 " " " " A 2 0 0 "ALA " " C  " " " 6 0 1 C2 
    47 23 -22.086 -1.00482 -31.3631 3 " " " " A 70 0 0 "ALA " " O  " " " 8 0 1 C2 
    48 14 -20.7529 -3.6503 -32.7231 3 " " " " A 2 0 0 "ALA " " CB " " " 6 0 1 C2 
    49 48 -20.0244 -4.43357 -30.4122 3 " " " " A 21 0 0 "ALA " " H  " " " 1 0 1 C2 
    50 48 -19.9491 -1.86193 -31.8941 3 " " " " A 21 0 0 "ALA " " HA " " " 1 0 1 C2 
    51 48 -19.86 -3.88819 -33.3013 3 " " " " A 21 0 0 "ALA " " HB1" " " 1 0 1 C2 
    52 48 -21.3721 -4.51242 -32.4752 3 " " " " A 21 0 0 "ALA " " HB2" " " 1 0 1 C2 
    53 48 -21.3759 -3.15164 -33.4656 3 " " " " A 21 0 0 "ALA " " HB3" " " 1 0 1 C2 
    54 40 -22.7543 -2.98855 -30.3686 4 " " " " A 43 0 0 "TRP " " N  " " " 7 0 1 C2 
    55 14 -23.9858 -2.62902 -29.7339 4 " " " " A 2 0 0 "TRP " " CA " " " 6 0 1 C2 
    56 14 -23.7109 -1.53318 -28.653 4 " " " " A 2 0 0 "TRP " " C  " " " 6 0 1 C2 
    57 23 -24.4474 -0.538972 -28.7253 4 " " " " A 70 0 0 "TRP " " O  " " " 8 0 1 C2 
    58 14 -24.699 -3.86719 -29.2319 4 " " " " A 2 0 0 "TRP " " CB " " " 6 0 1 C2 
    59 14 -26.1407 -3.86597 -28.6022 4 " " " " A 2 0 0 "TRP " " CG " " " 6 0 1 C2 
    60 14 -27.2286 -4.03676 -29.3314 4 " " " " A 2 0 0 "TRP " " CD1" " " 6 0 1 C2 
    61 14 -26.4799 -3.63945 -27.1621 4 " " " " A 2 0 0 "TRP " " CD2" " " 6 0 1 C2 
    62 40 -28.3402 -3.86051 -28.4405 4 " " " " A 43 0 0 "TRP " " NE1" " " 7 0 1 C2 
    63 14 -27.9226 -3.67294 -27.1012 4 " " " " A 2 0 0 "TRP " " CE2" " " 6 0 1 C2 
    64 14 -25.834 -3.35891 -25.9176 4 " " " " A 2 0 0 "TRP " " CE3" " " 6 0 1 C2 
    65 14 -28.5587 -3.60814 -25.8512 4 " " " " A 2 0 0 "TRP " " CZ2" " " 6 0 1 C2 
    66 14 -26.506 -3.30598 -24.6411 4 " " " " A 2 0 0 "TRP " " CZ3" " " 6 0 1 C2 
    67 14 -27.903 -3.40116 -24.5932 4 " " " " A 2 0 0 "TRP " " CH2" " " 6 0 1 C2 
    68 48 -22.4158 -3.9353 -30.2728 4 " " " " A 21 0 0 "TRP " " H  " " " 1 0 1 C2 
    69 48 -24.5848 -2.14619 -30.5059 4 " " " " A 21 0 0 "TRP " " HA " " " 1 0 1 C2 
    70 48 -24.0327 -4.42688 -28.5756 4 " " " " A 21 0 0 "TRP " " HB3" " " 1 0 1 C2 
    71 48 -24.7631 -4.60599 -30.0307 4 " " " " A 21 0 0 "TRP " " HB2" " " 1 0 1 C2 
    72 48 -27.3029 -4.17435 -30.4 4 " " " " A 21 0 0 "TRP " " HD1" " " 1 0 1 C2 
    73 48 -29.3247 -3.88984 -28.6639 4 " " " " A 21 0 0 "TRP " " HE1" " " 1 0 1 C2 
    74 48 -24.7601 -3.43216 -26.0047 4 " " " " A 21 0 0 "TRP " " HE3" " " 1 0 1 C2 
    75 48 -29.6387 -3.60123 -25.844 4 " " " " A 21 0 0 "TRP " " HZ2" " " 1 0 1 C2 
    76 48 -26.0201 -3.20853 -23.6815 4 " " " " A 21 0 0 "TRP " " HZ3" " " 1 0 1 C2 
    77 48 -28.3401 -3.50127 -23.6107 4 " " " " A 21 0 0 "TRP " " HH2" " " 1 0 1 C2 
    78 40 -22.7069 -1.72791 -27.7514 5 " " " " A 43 0 0 "TRP " " N  " " " 7 0 1 C2 
    79 14 -22.2259 -0.667411 -26.8385 5 " " " " A 2 0 0 "TRP " " CA " " " 6 0 1 C2 
    80 14 -21.8746 0.669424 -27.5683 5 " " " " A 2 0 0 "TRP " " C  " " " 6 0 1 C2 
    81 23 -22.3811 1.72844 -27.1697 5 " " " " A 70 0 0 "TRP " " O  " " " 8 0 1 C2 
    82 14 -20.9994 -1.23037 -26.0023 5 " " " " A 2 0 0 "TRP " " CB " " " 6 0 1 C2 
    83 14 -20.5121 -0.60555 -24.7838 5 " " " " A 2 0 0 "TRP " " CG " " " 6 0 1 C2 
    84 14 -20.7092 0.673787 -24.4773 5 " " " " A 2 0 0 "TRP " " CD1" " " 6 0 1 C2 
    85 14 -19.8405 -1.26368 -23.6657 5 " " " " A 2 0 0 "TRP " " CD2" " " 6 0 1 C2 
    86 40 -20.055 0.891927 -23.2489 5 " " " " A 43 0 0 "TRP " " NE1" " " 7 0 1 C2 
    87 14 -19.6955 -0.330627 -22.6189 5 " " " " A 2 0 0 "TRP " " CE2" " " 6 0 1 C2 
    88 14 -19.5056 -2.58471 -23.4377 5 " " " " A 2 0 0 "TRP " " CE3" " " 6 0 1 C2 
    89 14 -19.2517 -0.687995 -21.3396 5 " " " " A 2 0 0 "TRP " " CZ2" " " 6 0 1 C2 
    90 14 -18.9658 -2.92504 -22.1702 5 " " " " A 2 0 0 "TRP " " CZ3" " " 6 0 1 C2 
    91 14 -18.9297 -2.01392 -21.0979 5 " " " " A 2 0 0 "TRP " " CH2" " " 6 0 1 C2 
    92 48 -22.3669 -2.66179 -27.5716 5 " " " " A 21 0 0 "TRP " " H  " " " 1 0 1 C2 
    93 48 -23.048 -0.486543 -26.146 5 " " " " A 21 0 0 "TRP " " HA " " " 1 0 1 C2 
    94 48 -20.1337 -1.40467 -26.6413 5 " " " " A 21 0 0 "TRP " " HB3" " " 1 0 1 C2 
    95 48 -21.195 -2.25665 -25.6915 5 " " " " A 21 0 0 "TRP " " HB2" " " 1 0 1 C2 
    96 48 -21.1958 1.48138 -25.004 5 " " " " A 21 0 0 "TRP " " HD1" " " 1 0 1 C2 
    97 48 -19.9943 1.85848 -22.9622 5 " " " " A 21 0 0 "TRP " " HE1" " " 1 0 1 C2 
    98 48 -19.6577 -3.43976 -24.0797 5 " " " " A 21 0 0 "TRP " " HE3" " " 1 0 1 C2 
    99 48 -19.0854 -0.0112451 -20.5145 5 " " " " A 21 0 0 "TRP " " HZ2" " " 1 0 1 C2 
    100 48 -18.6917 -3.92223 -21.8589 5 " " " " A 21 0 0 "TRP " " HZ3" " " 1 0 1 C2 
    101 48 -18.625 -2.246 -20.0881 5 " " " " A 21 0 0 "TRP " " HH2" " " 1 0 1 C2 
    102 40 -21.0815 0.545907 -28.5946 6 " " " " A 43 0 0 "GLY " " N  " " " 7 0 1 C2 
    103 14 -20.5194 1.64361 -29.4042 6 " " " " A 2 0 0 "GLY " " CA " " " 6 0 1 C2 
    104 14 -21.5803 2.41011 -30.1729 6 " " " " A 2 0 0 "GLY " " C  " " " 6 0 1 C2 
    105 23 -21.6048 3.6861 -30.0907 6 " " " " A 70 0 0 "GLY " " O  " " " 8 0 1 C2 
    106 48 -20.5356 -0.295963 -28.7102 6 " " " " A 21 0 0 "GLY " " H  " " " 1 0 1 C2 
    107 48 -19.678 1.29296 -30.0019 6 " " " " A 21 0 0 "GLY " " HA3" " " 1 0 1 C2 
    108 48 -20.0746 2.43978 -28.8072 6 " " " " A 21 0 0 "GLY " " HA2" " " 1 0 1 C2 
    109 40 -22.5794 1.78014 -30.7088 7 " " " " A 43 0 0 "ARG " " N  " " " 7 0 1 C2 
    110 14 -23.8012 2.29769 -31.4124 7 " " " " A 2 0 0 "ARG " " CA " " " 6 0 1 C2 
    111 14 -24.6188 3.18396 -30.4431 7 " " " " A 2 0 0 "ARG " " C  " " " 6 0 1 C2 
    112 23 -25.0552 4.29638 -30.7509 7 " " " " A 70 0 0 "ARG " " O  " " " 8 0 1 C2 
    113 14 -24.506 1.07114 -32.0094 7 " " " " A 2 0 0 "ARG " " CB " " " 6 0 1 C2 
    114 14 -25.6531 1.49366 -33.0154 7 " " " " A 2 0 0 "ARG " " CG " " " 6 0 1 C2 
    115 14 -26.7218 0.364814 -33.21 7 " " " " A 2 0 0 "ARG " " CD " " " 6 0 1 C2 
    116 40 -27.7827 0.516938 -32.2151 7 " " " " A 43 0 0 "ARG " " NE " " " 7 0 1 C2 
    117 14 -28.9751 1.21077 -32.2604 7 " " " " A 2 0 0 "ARG " " CZ " " " 6 0 1 C2 
    118 40 -29.2913 1.86536 -33.341 7 " " " " A 43 0 0 "ARG " " NH1" " " 7 0 1 C2 
    119 40 -29.7824 1.20032 -31.2178 7 " " " " A 43 0 0 "ARG " " NH2" " " 7 0 1 C2 
    120 48 -22.5374 0.772217 -30.758 7 " " " " A 21 0 0 "ARG " " H  " " " 1 0 1 C2 
    121 48 -23.3946 2.91358 -32.2146 7 " " " " A 21 0 0 "ARG " " HA " " " 1 0 1 C2 
    122 48 -24.8184 0.452286 -31.1682 7 " " " " A 21 0 0 "ARG " " HB3" " " 1 0 1 C2 
    123 48 -23.7674 0.417346 -32.4731 7 " " " " A 21 0 0 "ARG " " HB2" " " 1 0 1 C2 
    124 48 -25.1827 1.59044 -33.9939 7 " " " " A 21 0 0 "ARG " " HG3" " " 1 0 1 C2 
    125 48 -26.0555 2.50157 -32.9141 7 " " " " A 21 0 0 "ARG " " HG2" " " 1 0 1 C2 
    126 48 -26.3181 -0.635772 -33.0553 7 " " " " A 21 0 0 "ARG " " HD3" " " 1 0 1 C2 
    127 48 -27.1603 0.388811 -34.2076 7 " " " " A 21 0 0 "ARG " " HD2" " " 1 0 1 C2 
    128 48 -27.4844 0.000580417 -31.3999 7 " " " " A 21 0 0 "ARG " " HE " " " 1 0 1 C2 
    129 48 -29.9884 2.56666 -33.1351 7 " " " " A 21 0 0 "ARG " HH12 " " 1 0 1 C2 
    130 48 -28.7573 1.96313 -34.1927 7 " " " " A 21 0 0 "ARG " HH11 " " 1 0 1 C2 
    131 48 -30.5574 1.83165 -31.0731 7 " " " " A 21 0 0 "ARG " HH22 " " 1 0 1 C2 
    132 48 -29.5447 0.679044 -30.3859 7 " " " " A 21 0 0 "ARG " HH21 " " 1 0 1 C2 
    133 40 -24.7642 2.74221 -29.125 8 " " " " A 43 0 0 "THR " " N  " " " 7 0 1 C2 
    134 14 -25.5772 3.36562 -28.0821 8 " " " " A 2 0 0 "THR " " CA " " " 6 0 1 C2 
    135 14 -24.9563 4.62138 -27.5537 8 " " " " A 2 0 0 "THR " " C  " " " 6 0 1 C2 
    136 23 -25.616 5.65102 -27.5787 8 " " " " A 70 0 0 "THR " " O  " " " 8 0 1 C2 
    137 14 -25.768 2.39687 -26.9308 8 " " " " A 2 0 0 "THR " " CB " " " 6 0 1 C2 
    138 23 -26.3813 1.18033 -27.2728 8 " " " " A 70 0 0 "THR " " OG1" " " 8 0 1 C2 
    139 14 -26.5845 3.03416 -25.7836 8 " " " " A 2 0 0 "THR " " CG2" " " 6 0 1 C2 
    140 48 -24.3304 1.85314 -28.9214 8 " " " " A 21 0 0 "THR " " H  " " " 1 0 1 C2 
    141 48 -26.4998 3.62751 -28.6001 8 " " " " A 21 0 0 "THR " " HA " " " 1 0 1 C2 
    142 48 -24.8732 1.97917 -26.4694 8 " " " " A 21 0 0 "THR " " HB " " " 1 0 1 C2 
    143 48 -25.7462 0.774002 -27.8425 8 " " " " A 21 0 0 "THR " " HG1" " " 1 0 1 C2 
    144 48 -26.8987 2.32483 -25.018 8 " " " " A 21 0 0 "THR " HG21 " " 1 0 1 C2 
    145 48 -26.011 3.78486 -25.2398 8 " " " " A 21 0 0 "THR " HG22 " " 1 0 1 C2 
    146 48 -27.493 3.5646 -26.0687 8 " " " " A 21 0 0 "THR " HG23 " " 1 0 1 C2 
    147 40 -23.7118 4.51642 -27.1311 9 " " " " A 43 0 0 "VAL " " N  " " " 7 0 1 C2 
    148 14 -22.8879 5.69727 -26.7537 9 " " " " A 2 0 0 "VAL " " CA " " " 6 0 1 C2 
    149 14 -22.6808 6.6918 -27.8911 9 " " " " A 2 0 0 "VAL " " C  " " " 6 0 1 C2 
    150 23 -22.3583 7.87365 -27.6166 9 " " " " A 70 0 0 "VAL " " O  " " " 8 0 1 C2 
    151 14 -21.5774 5.30742 -26.0231 9 " " " " A 2 0 0 "VAL " " CB " " " 6 0 1 C2 
    152 14 -21.9034 4.33779 -24.7502 9 " " " " A 2 0 0 "VAL " " CG1" " " 6 0 1 C2 
    153 14 -20.5895 4.62314 -26.9353 9 " " " " A 2 0 0 "VAL " " CG2" " " 6 0 1 C2 
    154 48 -23.2424 3.63104 -27.2571 9 " " " " A 21 0 0 "VAL " " H  " " " 1 0 1 C2 
    155 48 -23.4294 6.40462 -26.1255 9 " " " " A 21 0 0 "VAL " " HA " " " 1 0 1 C2 
    156 48 -21.0447 6.21801 -25.749 9 " " " " A 21 0 0 "VAL " " HB " " " 1 0 1 C2 
    157 48 -22.5013 3.4815 -25.0623 9 " " " " A 21 0 0 "VAL " HG11 " " 1 0 1 C2 
    158 48 -20.9743 4.04458 -24.2615 9 " " " " A 21 0 0 "VAL " HG12 " " 1 0 1 C2 
    159 48 -22.606 4.87326 -24.1117 9 " " " " A 21 0 0 "VAL " HG13 " " 1 0 1 C2 
    160 48 -19.6717 4.3471 -26.4162 9 " " " " A 21 0 0 "VAL " HG21 " " 1 0 1 C2 
    161 48 -21.048 3.66655 -27.1859 9 " " " " A 21 0 0 "VAL " HG22 " " 1 0 1 C2 
    162 48 -20.444 5.28641 -27.7879 9 " " " " A 21 0 0 "VAL " HG23 " " 1 0 1 C2 
    163 40 -23.0611 6.42095 -29.1117 10 " " " " A 43 0 0 "TYR " " N  " " " 7 0 1 C2 
    164 14 -23.2453 7.40732 -30.1954 10 " " " " A 2 0 0 "TYR " " CA " " " 6 0 1 C2 
    165 14 -24.6926 7.93745 -30.2732 10 " " " " A 2 0 0 "TYR " " C  " " " 6 0 1 C2 
    166 23 -24.9048 9.13653 -30.1707 10 " " " " A 70 0 0 "TYR " " O  " " " 8 0 1 C2 
    167 14 -23.0005 6.74003 -31.5641 10 " " " " A 2 0 0 "TYR " " CB " " " 6 0 1 C2 
    168 14 -23.1461 7.64316 -32.7891 10 " " " " A 2 0 0 "TYR " " CG " " " 6 0 1 C2 
    169 14 -22.3456 8.79023 -32.8934 10 " " " " A 2 0 0 "TYR " " CD1" " " 6 0 1 C2 
    170 14 -24.2277 7.47435 -33.702 10 " " " " A 2 0 0 "TYR " " CD2" " " 6 0 1 C2 
    171 14 -22.5406 9.73624 -33.8541 10 " " " " A 2 0 0 "TYR " " CE1" " " 6 0 1 C2 
    172 14 -24.4568 8.50752 -34.6521 10 " " " " A 2 0 0 "TYR " " CE2" " " 6 0 1 C2 
    173 14 -23.5912 9.59445 -34.7171 10 " " " " A 2 0 0 "TYR " " CZ " " " 6 0 1 C2 
    174 23 -23.8516 10.6078 -35.6392 10 " " " " A 70 0 0 "TYR " " OH " " " 8 0 1 C2 
    175 48 -23.1416 5.47331 -29.4516 10 " " " " A 21 0 0 "TYR " " H  " " " 1 0 1 C2 
    176 48 -22.6337 8.30388 -30.0939 10 " " " " A 21 0 0 "TYR " " HA " " " 1 0 1 C2 
    177 48 -23.7323 5.96132 -31.7789 10 " " " " A 21 0 0 "TYR " " HB3" " " 1 0 1 C2 
    178 48 -21.9803 6.36155 -31.6276 10 " " " " A 21 0 0 "TYR " " HB2" " " 1 0 1 C2 
    179 48 -21.5261 8.93711 -32.2055 10 " " " " A 21 0 0 "TYR " " HD1" " " 1 0 1 C2 
    180 48 -24.9033 6.64578 -33.5492 10 " " " " A 21 0 0 "TYR " " HD2" " " 1 0 1 C2 
    181 48 -21.9729 10.6513 -33.9371 10 " " " " A 21 0 0 "TYR " " HE1" " " 1 0 1 C2 
    182 48 -25.2728 8.47538 -35.3588 10 " " " " A 21 0 0 "TYR " " HE2" " " 1 0 1 C2 
    183 48 -24.6842 10.3667 -36.0156 10 " " " " A 21 0 0 "TYR " " HH " " " 1 0 1 C2 
    184 40 -25.7341 7.01194 -30.3455 11 " " " " A 43 0 0 "GLN " " N  " " " 7 0 1 C2 
    185 14 -27.0928 7.41862 -30.431 11 " " " " A 2 0 0 "GLN " " CA " " " 6 0 1 C2 
    186 14 -27.7758 8.07624 -29.1788 11 " " " " A 2 0 0 "GLN " " C  " " " 6 0 1 C2 
    187 23 -28.7984 8.67647 -29.2802 11 " " " " A 70 0 0 "GLN " " O  " " " 8 0 1 C2 
    188 14 -27.9683 6.25147 -30.9781 11 " " " " A 2 0 0 "GLN " " CB " " " 6 0 1 C2 
    189 14 -27.5595 5.77308 -32.3415 11 " " " " A 2 0 0 "GLN " " CG " " " 6 0 1 C2 
    190 14 -28.2395 6.62745 -33.3853 11 " " " " A 2 0 0 "GLN " " CD " " " 6 0 1 C2 
    191 23 -28.9903 7.55117 -33.1165 11 " " " " A 70 0 0 "GLN " " OE1" " " 8 0 1 C2 
    192 40 -28.0863 6.35039 -34.6772 11 " " " " A 43 0 0 "GLN " " NE2" " " 7 0 1 C2 
    193 48 -25.5527 6.01841 -30.3348 11 " " " " A 21 0 0 "GLN " " H  " " " 1 0 1 C2 
    194 48 -27.1799 8.23171 -31.1517 11 " " " " A 21 0 0 "GLN " " HA " " " 1 0 1 C2 
    195 48 -29.0269 6.51125 -30.9817 11 " " " " A 21 0 0 "GLN " " HB3" " " 1 0 1 C2 
    196 48 -27.9722 5.34072 -30.3793 11 " " " " A 21 0 0 "GLN " " HB2" " " 1 0 1 C2 
    197 48 -27.7316 4.70407 -32.4668 11 " " " " A 21 0 0 "GLN " " HG3" " " 1 0 1 C2 
    198 48 -26.4815 5.71587 -32.4926 11 " " " " A 21 0 0 "GLN " " HG2" " " 1 0 1 C2 
    199 48 -28.4848 6.86868 -35.447 11 " " " " A 21 0 0 "GLN " HE22 " " 1 0 1 C2 
    200 48 -27.4434 5.57896 -34.7851 11 " " " " A 21 0 0 "GLN " HE21 " " 1 0 1 C2 
    201 40 -27.0797 8.06476 -28.006 12 " " " " A 43 0 0 "PHE " " N  " " " 7 0 1 C2 
    202 14 -27.6294 8.4401 -26.6933 12 " " " " A 2 0 0 "PHE " " CA " " " 6 0 1 C2 
    203 14 -26.5294 9.27801 -25.8817 12 " " " " A 2 0 0 "PHE " " C  " " " 6 0 1 C2 
    204 23 -26.3904 9.32607 -24.6745 12 " " " " A 70 0 0 "PHE " " O  " " " 8 0 1 C2 
    205 14 -28.2981 7.24367 -25.8869 12 " " " " A 2 0 0 "PHE " " CB " " " 6 0 1 C2 
    206 14 -29.3967 6.55495 -26.7016 12 " " " " A 2 0 0 "PHE " " CG " " " 6 0 1 C2 
    207 14 -30.6985 7.13457 -26.5956 12 " " " " A 2 0 0 "PHE " " CD1" " " 6 0 1 C2 
    208 14 -29.1719 5.44338 -27.5311 12 " " " " A 2 0 0 "PHE " " CD2" " " 6 0 1 C2 
    209 14 -31.7485 6.58351 -27.3321 12 " " " " A 2 0 0 "PHE " " CE1" " " 6 0 1 C2 
    210 14 -30.1899 4.86662 -28.3074 12 " " " " A 2 0 0 "PHE " " CE2" " " 6 0 1 C2 
    211 14 -31.4351 5.51658 -28.2125 12 " " " " A 2 0 0 "PHE " " CZ " " " 6 0 1 C2 
    212 48 -26.3634 7.35635 -27.9339 12 " " " " A 21 0 0 "PHE " " H  " " " 1 0 1 C2 
    213 48 -28.4339 9.16745 -26.802 12 " " " " A 21 0 0 "PHE " " HA " " " 1 0 1 C2 
    214 48 -28.78 7.81772 -25.0955 12 " " " " A 21 0 0 "PHE " " HB3" " " 1 0 1 C2 
    215 48 -27.6861 6.503 -25.3722 12 " " " " A 21 0 0 "PHE " " HB2" " " 1 0 1 C2 
    216 48 -30.9102 8.0515 -26.0657 12 " " " " A 21 0 0 "PHE " " HD1" " " 1 0 1 C2 
    217 48 -28.1718 5.03983 -27.4739 12 " " " " A 21 0 0 "PHE " " HD2" " " 1 0 1 C2 
    218 48 -32.7032 7.08786 -27.3096 12 " " " " A 21 0 0 "PHE " " HE1" " " 1 0 1 C2 
    219 48 -30.1155 3.93098 -28.8417 12 " " " " A 21 0 0 "PHE " " HE2" " " 1 0 1 C2 
    220 48 -32.2574 5.22055 -28.8471 12 " " " " A 21 0 0 "PHE " " HZ " " " 1 0 1 C2 
    221 40 -25.6691 9.82597 -26.7277 13 " " " " A 43 0 0 "ARG " " N  " " " 7 0 1 C2 
    222 14 -24.4872 10.6859 -26.3409 13 " " " " A 2 0 0 "ARG " " CA " " " 6 0 1 C2 
    223 14 -24.56 11.6291 -25.0195 13 " " " " A 2 0 0 "ARG " " C  " " " 6 0 1 C2 
    224 23 -23.7827 11.5799 -24.0235 13 " " " " A 70 0 0 "ARG " " O  " " " 8 0 1 C2 
    225 14 -23.7106 11.2397 -27.4933 13 " " " " A 2 0 0 "ARG " " CB " " " 6 0 1 C2 
    226 14 -24.6051 11.988 -28.5531 13 " " " " A 2 0 0 "ARG " " CG " " " 6 0 1 C2 
    227 14 -23.7642 12.5962 -29.67 13 " " " " A 2 0 0 "ARG " " CD " " " 6 0 1 C2 
    228 40 -24.6252 13.1953 -30.7072 13 " " " " A 43 0 0 "ARG " " NE " " " 7 0 1 C2 
    229 14 -25.5362 12.5596 -31.5685 13 " " " " A 2 0 0 "ARG " " CZ " " " 6 0 1 C2 
    230 40 -25.7143 11.2451 -31.686 13 " " " " A 43 0 0 "ARG " " NH1" " " 7 0 1 C2 
    231 40 -26.1826 13.342 -32.3787 13 " " " " A 43 0 0 "ARG " " NH2" " " 7 0 1 C2 
    232 48 -25.7714 9.47837 -27.6705 13 " " " " A 21 0 0 "ARG " " H  " " " 1 0 1 C2 
    233 48 -23.8721 9.91094 -25.8836 13 " " " " A 21 0 0 "ARG " " HA " " " 1 0 1 C2 
    234 48 -23.198 10.4414 -28.0301 13 " " " " A 21 0 0 "ARG " " HB3" " " 1 0 1 C2 
    235 48 -22.9446 11.9383 -27.1569 13 " " " " A 21 0 0 "ARG " " HB2" " " 1 0 1 C2 
    236 48 -25.1996 12.8062 -28.1468 13 " " " " A 21 0 0 "ARG " " HG3" " " 1 0 1 C2 
    237 48 -25.2882 11.2303 -28.9371 13 " " " " A 21 0 0 "ARG " " HG2" " " 1 0 1 C2 
    238 48 -23.028 11.8548 -29.9805 13 " " " " A 21 0 0 "ARG " " HD3" " " 1 0 1 C2 
    239 48 -23.2688 13.4675 -29.2417 13 " " " " A 21 0 0 "ARG " " HD2" " " 1 0 1 C2 
    240 48 -24.4487 14.1809 -30.8394 13 " " " " A 21 0 0 "ARG " " HE " " " 1 0 1 C2 
    241 48 -26.4564 10.896 -32.2755 13 " " " " A 21 0 0 "ARG " HH12 " " 1 0 1 C2 
    242 48 -25.2715 10.5752 -31.0734 13 " " " " A 21 0 0 "ARG " HH11 " " 1 0 1 C2 
    243 48 -26.584 12.9097 -33.1985 13 " " " " A 21 0 0 "ARG " HH22 " " 1 0 1 C2 
    244 48 -26.382 14.3248 -32.2591 13 " " " " A 21 0 0 "ARG " HH21 " " 1 0 1 C2 
    245 40 -25.5735 12.4951 -25.0303 14 " " " " A 43 0 0 "TYR " " N  " " " 7 0 1 C2 
    246 14 -25.79 13.4946 -23.9537 14 " " " " A 2 0 0 "TYR " " CA " " " 6 0 1 C2 
    247 14 -26.4361 12.8504 -22.7416 14 " " " " A 2 0 0 "TYR " " C  " " " 6 0 1 C2 
    248 23 -26.0498 13.1197 -21.5988 14 " " " " A 70 0 0 "TYR " " O  " " " 8 0 1 C2 
    249 14 -26.8246 14.518 -24.5924 14 " " " " A 2 0 0 "TYR " " CB " " " 6 0 1 C2 
    250 14 -26.2496 15.2873 -25.7718 14 " " " " A 2 0 0 "TYR " " CG " " " 6 0 1 C2 
    251 14 -26.6122 14.97 -27.0715 14 " " " " A 2 0 0 "TYR " " CD1" " " 6 0 1 C2 
    252 14 -25.3444 16.3243 -25.5016 14 " " " " A 2 0 0 "TYR " " CD2" " " 6 0 1 C2 
    253 14 -26.0766 15.7446 -28.1476 14 " " " " A 2 0 0 "TYR " " CE1" " " 6 0 1 C2 
    254 14 -24.8353 17.0765 -26.5831 14 " " " " A 2 0 0 "TYR " " CE2" " " 6 0 1 C2 
    255 14 -25.2738 16.8624 -27.8825 14 " " " " A 2 0 0 "TYR " " CZ " " " 6 0 1 C2 
    256 23 -24.7536 17.5564 -28.9368 14 " " " " A 70 0 0 "TYR " " OH " " " 8 0 1 C2 
    257 48 -26.2874 12.3691 -25.7335 14 " " " " A 21 0 0 "TYR " " H  " " " 1 0 1 C2 
    258 48 -24.8949 14.0555 -23.685 14 " " " " A 21 0 0 "TYR " " HA " " " 1 0 1 C2 
    259 48 -27.2407 15.2129 -23.8631 14 " " " " A 21 0 0 "TYR " " HB3" " " 1 0 1 C2 
    260 48 -27.5816 13.8027 -24.9139 14 " " " " A 21 0 0 "TYR " " HB2" " " 1 0 1 C2 
    261 48 -27.2257 14.1391 -27.3871 14 " " " " A 21 0 0 "TYR " " HD1" " " 1 0 1 C2 
    262 48 -25.0869 16.4741 -24.4635 14 " " " " A 21 0 0 "TYR " " HD2" " " 1 0 1 C2 
    263 48 -26.2917 15.4181 -29.1543 14 " " " " A 21 0 0 "TYR " " HE1" " " 1 0 1 C2 
    264 48 -24.1709 17.9058 -26.3903 14 " " " " A 21 0 0 "TYR " " HE2" " " 1 0 1 C2 
    265 48 -24.3646 18.3725 -28.6618 14 " " " " A 21 0 0 "TYR " " HH " " " 1 0 1 C2 
    266 40 -27.1523 11.748 -22.9876 15 " " " " A 43 0 0 "ILE " " N  " " " 7 0 1 C2 
    267 14 -27.7636 10.8352 -22.011 15 " " " " A 2 0 0 "ILE " " CA " " " 6 0 1 C2 
    268 14 -26.6766 9.97863 -21.3357 15 " " " " A 2 0 0 "ILE " " C  " " " 6 0 1 C2 
    269 23 -26.7398 9.81011 -20.1185 15 " " " " A 70 0 0 "ILE " " O  " " " 8 0 1 C2 
    270 14 -28.9322 10.0368 -22.704 15 " " " " A 2 0 0 "ILE " " CB " " " 6 0 1 C2 
    271 14 -30.1004 10.9052 -23.3323 15 " " " " A 2 0 0 "ILE " " CG1" " " 6 0 1 C2 
    272 14 -29.4841 8.9092 -21.8621 15 " " " " A 2 0 0 "ILE " " CG2" " " 6 0 1 C2 
    273 14 -30.934 11.6736 -22.3221 15 " " " " A 2 0 0 "ILE " " CD1" " " 6 0 1 C2 
    274 48 -27.1404 11.3938 -23.9334 15 " " " " A 21 0 0 "ILE " " H  " " " 1 0 1 C2 
    275 48 -28.209 11.5063 -21.2766 15 " " " " A 21 0 0 "ILE " " HA " " " 1 0 1 C2 
    276 48 -28.5321 9.39002 -23.4848 15 " " " " A 21 0 0 "ILE " " HB " " " 1 0 1 C2 
    277 48 -30.6632 10.199 -23.9429 15 " " " " A 21 0 0 "ILE " HG13 " " 1 0 1 C2 
    278 48 -29.7547 11.5766 -24.1184 15 " " " " A 21 0 0 "ILE " HG12 " " 1 0 1 C2 
    279 48 -30.4113 8.45841 -22.216 15 " " " " A 21 0 0 "ILE " HG21 " " 1 0 1 C2 
    280 48 -28.7389 8.12459 -21.7311 15 " " " " A 21 0 0 "ILE " HG22 " " 1 0 1 C2 
    281 48 -29.7687 9.19426 -20.8492 15 " " " " A 21 0 0 "ILE " HG23 " " 1 0 1 C2 
    282 48 -31.3987 10.9906 -21.611 15 " " " " A 21 0 0 "ILE " HD11 " " 1 0 1 C2 
    283 48 -30.5206 12.5445 -21.8134 15 " " " " A 21 0 0 "ILE " HD12 " " 1 0 1 C2 
    284 48 -31.7544 12.1114 -22.8907 15 " " " " A 21 0 0 "ILE " HD13 " " 1 0 1 C2 
    285 40 -25.6725 9.39648 -22.0197 16 " " " " A 43 0 0 "VAL " " N  " " " 7 0 1 C2 
    286 14 -24.4777 8.65325 -21.5757 16 " " " " A 2 0 0 "VAL " " CA " " " 6 0 1 C2 
    287 14 -23.4766 9.49828 -20.7305 16 " " " " A 2 0 0 "VAL " " C  " " " 6 0 1 C2 
    288 23 -23.0855 8.92346 -19.676 16 " " " " A 70 0 0 "VAL " " O  " " " 8 0 1 C2 
    289 14 -23.9097 7.87436 -22.727 16 " " " " A 2 0 0 "VAL " " CB " " " 6 0 1 C2 
    290 14 -22.5711 7.2441 -22.2975 16 " " " " A 2 0 0 "VAL " " CG1" " " 6 0 1 C2 
    291 14 -24.8339 6.68291 -23.2478 16 " " " " A 2 0 0 "VAL " " CG2" " " 6 0 1 C2 
    292 48 -25.7068 9.45606 -23.0274 16 " " " " A 21 0 0 "VAL " " H  " " " 1 0 1 C2 
    293 48 -24.8791 8.047 -20.7637 16 " " " " A 21 0 0 "VAL " " HA " " " 1 0 1 C2 
    294 48 -23.6669 8.58284 -23.519 16 " " " " A 21 0 0 "VAL " " HB " " " 1 0 1 C2 
    295 48 -22.6357 6.4286 -21.5772 16 " " " " A 21 0 0 "VAL " HG11 " " 1 0 1 C2 
    296 48 -22.0619 6.92929 -23.2084 16 " " " " A 21 0 0 "VAL " HG12 " " 1 0 1 C2 
    297 48 -21.8437 7.95322 -21.9025 16 " " " " A 21 0 0 "VAL " HG13 " " 1 0 1 C2 
    298 48 -24.9865 5.95398 -22.4519 16 " " " " A 21 0 0 "VAL " HG21 " " 1 0 1 C2 
    299 48 -25.8449 6.95403 -23.552 16 " " " " A 21 0 0 "VAL " HG22 " " 1 0 1 C2 
    300 48 -24.3839 6.18085 -24.1043 16 " " " " A 21 0 0 "VAL " HG23 " " 1 0 1 C2 
    301 40 -23.1297 10.7364 -21.1288 17 " " " " A 43 0 0 "ILE " " N  " " " 7 0 1 C2 
    302 14 -22.5117 11.7548 -20.2368 17 " " " " A 2 0 0 "ILE " " CA " " " 6 0 1 C2 
    303 14 -23.1697 11.9942 -18.8549 17 " " " " A 2 0 0 "ILE " " C  " " " 6 0 1 C2 
    304 23 -22.7268 11.5098 -17.7978 17 " " " " A 70 0 0 "ILE " " O  " " " 8 0 1 C2 
    305 14 -22.168 12.9457 -21.0669 17 " " " " A 2 0 0 "ILE " " CB " " " 6 0 1 C2 
    306 14 -20.9468 12.6488 -22.109 17 " " " " A 2 0 0 "ILE " " CG1" " " 6 0 1 C2 
    307 14 -21.7155 14.207 -20.246 17 " " " " A 2 0 0 "ILE " " CG2" " " 6 0 1 C2 
    308 14 -20.9992 13.6128 -23.3084 17 " " " " A 2 0 0 "ILE " " CD1" " " 6 0 1 C2 
    309 48 -23.6078 11.1015 -21.9401 17 " " " " A 21 0 0 "ILE " " H  " " " 1 0 1 C2 
    310 48 -21.5278 11.3546 -19.992 17 " " " " A 21 0 0 "ILE " " HA " " " 1 0 1 C2 
    311 48 -23.0806 13.2894 -21.554 17 " " " " A 21 0 0 "ILE " " HB " " " 1 0 1 C2 
    312 48 -21.0484 11.6243 -22.4671 17 " " " " A 21 0 0 "ILE " HG13 " " 1 0 1 C2 
    313 48 -19.9262 12.655 -21.7265 17 " " " " A 21 0 0 "ILE " HG12 " " 1 0 1 C2 
    314 48 -22.5338 14.5959 -19.64 17 " " " " A 21 0 0 "ILE " HG21 " " 1 0 1 C2 
    315 48 -20.9986 13.8785 -19.4934 17 " " " " A 21 0 0 "ILE " HG22 " " 1 0 1 C2 
    316 48 -21.3643 14.9873 -20.9211 17 " " " " A 21 0 0 "ILE " HG23 " " 1 0 1 C2 
    317 48 -21.9629 13.6307 -23.8175 17 " " " " A 21 0 0 "ILE " HD11 " " 1 0 1 C2 
    318 48 -20.8029 14.5875 -22.8618 17 " " " " A 21 0 0 "ILE " HD12 " " 1 0 1 C2 
    319 48 -20.1892 13.5116 -24.0307 17 " " " " A 21 0 0 "ILE " HD13 " " 1 0 1 C2 
    320 40 -24.3709 12.5415 -19.0169 18 " " " " A 43 0 0 "GLY " " N  " " " 7 0 1 C2 
    321 14 -25.4073 12.9007 -18.0178 18 " " " " A 2 0 0 "GLY " " CA " " " 6 0 1 C2 
    322 14 -25.4959 11.979 -16.768 18 " " " " A 2 0 0 "GLY " " C  " " " 6 0 1 C2 
    323 23 -24.9819 12.4332 -15.7568 18 " " " " A 70 0 0 "GLY " " O  " " " 8 0 1 C2 
    324 48 -24.5177 12.8103 -19.9793 18 " " " " A 21 0 0 "GLY " " H  " " " 1 0 1 C2 
    325 48 -26.3801 12.8229 -18.5033 18 " " " " A 21 0 0 "GLY " " HA3" " " 1 0 1 C2 
    326 48 -25.388 13.9528 -17.7336 18 " " " " A 21 0 0 "GLY " " HA2" " " 1 0 1 C2 
    327 40 -26.0685 10.7412 -16.939 19 " " " " A 43 0 0 "VAL " " N  " " " 7 0 1 C2 
    328 14 -26.365 9.85422 -15.8225 19 " " " " A 2 0 0 "VAL " " CA " " " 6 0 1 C2 
    329 14 -25.0877 9.3533 -15.2284 19 " " " " A 2 0 0 "VAL " " C  " " " 6 0 1 C2 
    330 23 -24.9726 9.14217 -14.0429 19 " " " " A 70 0 0 "VAL " " O  " " " 8 0 1 C2 
    331 14 -27.3422 8.76334 -16.2974 19 " " " " A 2 0 0 "VAL " " CB " " " 6 0 1 C2 
    332 14 -27.7682 7.75759 -15.1808 19 " " " " A 2 0 0 "VAL " " CG1" " " 6 0 1 C2 
    333 14 -28.55 9.31528 -16.9796 19 " " " " A 2 0 0 "VAL " " CG2" " " 6 0 1 C2 
    334 48 -26.3101 10.4679 -17.8809 19 " " " " A 21 0 0 "VAL " " H  " " " 1 0 1 C2 
    335 48 -26.7608 10.44 -14.9929 19 " " " " A 21 0 0 "VAL " " HA " " " 1 0 1 C2 
    336 48 -26.951 8.04627 -17.0191 19 " " " " A 21 0 0 "VAL " " HB " " " 1 0 1 C2 
    337 48 -28.6378 7.16671 -15.4684 19 " " " " A 21 0 0 "VAL " HG11 " " 1 0 1 C2 
    338 48 -26.8738 7.15589 -15.0195 19 " " " " A 21 0 0 "VAL " HG12 " " 1 0 1 C2 
    339 48 -28.0337 8.17204 -14.2083 19 " " " " A 21 0 0 "VAL " HG13 " " 1 0 1 C2 
    340 48 -28.2692 9.80896 -17.91 19 " " " " A 21 0 0 "VAL " HG21 " " 1 0 1 C2 
    341 48 -29.3446 8.64077 -17.2986 19 " " " " A 21 0 0 "VAL " HG22 " " 1 0 1 C2 
    342 48 -29.0759 9.98324 -16.2975 19 " " " " A 21 0 0 "VAL " HG23 " " 1 0 1 C2 
    343 40 -24.0615 9.09803 -16.0609 20 " " " " A 43 0 0 "MET " " N  " " " 7 0 1 C2 
    344 14 -22.7349 8.80686 -15.5537 20 " " " " A 2 0 0 "MET " " CA " " " 6 0 1 C2 
    345 14 -22.0374 9.96121 -14.7674 20 " " " " A 2 0 0 "MET " " C  " " " 6 0 1 C2 
    346 23 -21.7018 9.74926 -13.5966 20 " " " " A 70 0 0 "MET " " O  " " " 8 0 1 C2 
    347 14 -21.9118 8.27102 -16.7549 20 " " " " A 2 0 0 "MET " " CB " " " 6 0 1 C2 
    348 14 -20.8368 7.28893 -16.332 20 " " " " A 2 0 0 "MET " " CG " " " 6 0 1 C2 
    349 52 -21.5316 5.73039 -15.5219 20 " " " " A 13 0 0 "MET " " SD " " " 16 0 1 C2 
    350 14 -21.5935 4.62953 -16.8701 20 " " " " A 2 0 0 "MET " " CE " " " 6 0 1 C2 
    351 48 -24.1277 9.34382 -17.0383 20 " " " " A 21 0 0 "MET " " H  " " " 1 0 1 C2 
    352 48 -22.8427 7.99963 -14.8292 20 " " " " A 21 0 0 "MET " " HA " " " 1 0 1 C2 
    353 48 -21.3611 9.10276 -17.1943 20 " " " " A 21 0 0 "MET " " HB3" " " 1 0 1 C2 
    354 48 -22.4825 7.83188 -17.5732 20 " " " " A 21 0 0 "MET " " HB2" " " 1 0 1 C2 
    355 48 -20.2887 7.88081 -15.599 20 " " " " A 21 0 0 "MET " " HG3" " " 1 0 1 C2 
    356 48 -20.1476 7.02522 -17.1342 20 " " " " A 21 0 0 "MET " " HG2" " " 1 0 1 C2 
    357 48 -20.6181 4.45075 -17.3224 20 " " " " A 21 0 0 "MET " " HE1" " " 1 0 1 C2 
    358 48 -21.9793 3.62594 -16.691 20 " " " " A 21 0 0 "MET " " HE2" " " 1 0 1 C2 
    359 48 -22.1343 5.05484 -17.7155 20 " " " " A 21 0 0 "MET " " HE3" " " 1 0 1 C2 
    360 40 -21.9847 11.2266 -15.1116 21 " " " " A 43 0 0 "VAL " " N  " " " 7 0 1 C2 
    361 14 -21.5244 12.3723 -14.2392 21 " " " " A 2 0 0 "VAL " " CA " " " 6 0 1 C2 
    362 14 -22.3126 12.409 -12.9574 21 " " " " A 2 0 0 "VAL " " C  " " " 6 0 1 C2 
    363 23 -21.7876 12.6488 -11.8964 21 " " " " A 70 0 0 "VAL " " O  " " " 8 0 1 C2 
    364 14 -21.5317 13.6111 -15.0596 21 " " " " A 2 0 0 "VAL " " CB " " " 6 0 1 C2 
    365 14 -21.1976 14.999 -14.5143 21 " " " " A 2 0 0 "VAL " " CG1" " " 6 0 1 C2 
    366 14 -20.6298 13.4778 -16.3528 21 " " " " A 2 0 0 "VAL " " CG2" " " 6 0 1 C2 
    367 48 -22.5038 11.4446 -15.9502 21 " " " " A 21 0 0 "VAL " " H  " " " 1 0 1 C2 
    368 48 -20.4921 12.0652 -14.0709 21 " " " " A 21 0 0 "VAL " " HA " " " 1 0 1 C2 
    369 48 -22.5595 13.681 -15.4158 21 " " " " A 21 0 0 "VAL " " HB " " " 1 0 1 C2 
    370 48 -21.0527 15.7587 -15.2825 21 " " " " A 21 0 0 "VAL " HG11 " " 1 0 1 C2 
    371 48 -21.9118 15.2674 -13.7359 21 " " " " A 21 0 0 "VAL " HG12 " " 1 0 1 C2 
    372 48 -20.2452 15.0504 -13.9866 21 " " " " A 21 0 0 "VAL " HG13 " " 1 0 1 C2 
    373 48 -20.8773 14.3259 -16.9914 21 " " " " A 21 0 0 "VAL " HG21 " " 1 0 1 C2 
    374 48 -19.624 13.5474 -15.9387 21 " " " " A 21 0 0 "VAL " HG22 " " 1 0 1 C2 
    375 48 -20.6608 12.5707 -16.9563 21 " " " " A 21 0 0 "VAL " HG23 " " 1 0 1 C2 
    376 40 -23.6308 12.2988 -13.0963 22 " " " " A 43 0 0 "ALA " " N  " " " 7 0 1 C2 
    377 14 -24.5854 12.2673 -11.9113 22 " " " " A 2 0 0 "ALA " " CA " " " 6 0 1 C2 
    378 14 -24.2512 11.0632 -10.9529 22 " " " " A 2 0 0 "ALA " " C  " " " 6 0 1 C2 
    379 23 -24.0901 11.2566 -9.76743 22 " " " " A 70 0 0 "ALA " " O  " " " 8 0 1 C2 
    380 14 -26.0628 12.3285 -12.3696 22 " " " " A 2 0 0 "ALA " " CB " " " 6 0 1 C2 
    381 48 -23.9882 12.0372 -14.004 22 " " " " A 21 0 0 "ALA " " H  " " " 1 0 1 C2 
    382 48 -24.4511 13.115 -11.2394 22 " " " " A 21 0 0 "ALA " " HA " " " 1 0 1 C2 
    383 48 -26.3735 11.3858 -12.8201 22 " " " " A 21 0 0 "ALA " " HB1" " " 1 0 1 C2 
    384 48 -26.7687 12.6322 -11.5966 22 " " " " A 21 0 0 "ALA " " HB2" " " 1 0 1 C2 
    385 48 -26.2576 12.9355 -13.2537 22 " " " " A 21 0 0 "ALA " " HB3" " " 1 0 1 C2 
    386 40 -24.0289 9.82621 -11.4372 23 " " " " A 43 0 0 "LEU " " N  " " " 7 0 1 C2 
    387 14 -23.6103 8.69401 -10.5444 23 " " " " A 2 0 0 "LEU " " CA " " " 6 0 1 C2 
    388 14 -22.1579 8.93149 -10.0356 23 " " " " A 2 0 0 "LEU " " C  " " " 6 0 1 C2 
    389 23 -21.8311 8.48703 -8.98085 23 " " " " A 70 0 0 "LEU " " O  " " " 8 0 1 C2 
    390 14 -23.7048 7.33175 -11.2841 23 " " " " A 2 0 0 "LEU " " CB " " " 6 0 1 C2 
    391 14 -25.1162 6.89337 -11.7087 23 " " " " A 2 0 0 "LEU " " CG " " " 6 0 1 C2 
    392 14 -25.1656 6.03618 -13.028 23 " " " " A 2 0 0 "LEU " " CD1" " " 6 0 1 C2 
    393 14 -25.8204 6.07394 -10.5458 23 " " " " A 2 0 0 "LEU " " CD2" " " 6 0 1 C2 
    394 48 -24.1487 9.70477 -12.4327 23 " " " " A 21 0 0 "LEU " " H  " " " 1 0 1 C2 
    395 48 -24.2518 8.65678 -9.66396 23 " " " " A 21 0 0 "LEU " " HA " " " 1 0 1 C2 
    396 48 -23.3318 6.53241 -10.6438 23 " " " " A 21 0 0 "LEU " " HB3" " " 1 0 1 C2 
    397 48 -23.0564 7.39978 -12.1577 23 " " " " A 21 0 0 "LEU " " HB2" " " 1 0 1 C2 
    398 48 -25.7398 7.76858 -11.8908 23 " " " " A 21 0 0 "LEU " " HG " " " 1 0 1 C2 
    399 48 -26.1706 5.66217 -13.2236 23 " " " " A 21 0 0 "LEU " HD11 " " 1 0 1 C2 
    400 48 -24.7534 6.67662 -13.8078 23 " " " " A 21 0 0 "LEU " HD12 " " 1 0 1 C2 
    401 48 -24.4214 5.24989 -12.9013 23 " " " " A 21 0 0 "LEU " HD13 " " 1 0 1 C2 
    402 48 -25.3516 5.09281 -10.4702 23 " " " " A 21 0 0 "LEU " HD21 " " 1 0 1 C2 
    403 48 -25.7533 6.59256 -9.58944 23 " " " " A 21 0 0 "LEU " HD22 " " 1 0 1 C2 
    404 48 -26.8681 5.96684 -10.8266 23 " " " " A 21 0 0 "LEU " HD23 " " 1 0 1 C2 
    405 40 -21.2655 9.65079 -10.7559 24 " " " " A 43 0 0 "CYS " " N  " " " 7 0 1 C2 
    406 14 -19.9256 9.90983 -10.369 24 " " " " A 2 0 0 "CYS " " CA " " " 6 0 1 C2 
    407 14 -19.891 10.9839 -9.20664 24 " " " " A 2 0 0 "CYS " " C  " " " 6 0 1 C2 
    408 23 -19.2968 10.8525 -8.12393 24 " " " " A 70 0 0 "CYS " " O  " " " 8 0 1 C2 
    409 14 -19.0741 10.476 -11.5628 24 " " " " A 2 0 0 "CYS " " CB " " " 6 0 1 C2 
    410 52 -18.4758 9.05231 -12.5587 24 " " " " A 13 0 0 "CYS " " SG " " " 16 0 1 C2 
    411 48 -21.5839 10.0228 -11.6393 24 " " " " A 21 0 0 "CYS " " H  " " " 1 0 1 C2 
    412 48 -19.4426 9.01527 -9.97587 24 " " " " A 21 0 0 "CYS " " HA " " " 1 0 1 C2 
    413 48 -18.2186 11.0235 -11.1672 24 " " " " A 21 0 0 "CYS " " HB3" " " 1 0 1 C2 
    414 48 -19.7791 10.946 -12.2485 24 " " " " A 21 0 0 "CYS " " HB2" " " 1 0 1 C2 
    415 48 -19.6916 8.72364 -13.0046 24 " " " " A 21 0 0 "CYS " " HG " " " 1 0 1 C2 
    416 40 -20.5336 12.1391 -9.51622 25 " " " " A 43 0 0 "LEU " " N  " " " 7 0 1 C2 
    417 14 -20.6398 13.2757 -8.66293 25 " " " " A 2 0 0 "LEU " " CA " " " 6 0 1 C2 
    418 14 -21.4315 13.0582 -7.42588 25 " " " " A 2 0 0 "LEU " " C  " " " 6 0 1 C2 
    419 23 -20.9423 13.3804 -6.35264 25 " " " " A 70 0 0 "LEU " " O  " " " 8 0 1 C2 
    420 14 -21.248 14.4836 -9.46434 25 " " " " A 2 0 0 "LEU " " CB " " " 6 0 1 C2 
    421 14 -20.1901 15.3821 -10.2796 25 " " " " A 2 0 0 "LEU " " CG " " " 6 0 1 C2 
    422 14 -19.1019 14.6823 -11.0689 25 " " " " A 2 0 0 "LEU " " CD1" " " 6 0 1 C2 
    423 14 -20.9302 16.37 -11.1146 25 " " " " A 2 0 0 "LEU " " CD2" " " 6 0 1 C2 
    424 48 -21.1195 12.0975 -10.3379 25 " " " " A 21 0 0 "LEU " " H  " " " 1 0 1 C2 
    425 48 -19.6347 13.6105 -8.40613 25 " " " " A 21 0 0 "LEU " " HA " " " 1 0 1 C2 
    426 48 -21.7222 15.2033 -8.79704 25 " " " " A 21 0 0 "LEU " " HB3" " " 1 0 1 C2 
    427 48 -22.1197 14.3224 -10.0986 25 " " " " A 21 0 0 "LEU " " HB2" " " 1 0 1 C2 
    428 48 -19.752 15.9381 -9.45069 25 " " " " A 21 0 0 "LEU " " HG " " " 1 0 1 C2 
    429 48 -18.5238 15.3763 -11.679 25 " " " " A 21 0 0 "LEU " HD11 " " 1 0 1 C2 
    430 48 -18.4934 14.1741 -10.3209 25 " " " " A 21 0 0 "LEU " HD12 " " 1 0 1 C2 
    431 48 -19.4407 13.9746 -11.8255 25 " " " " A 21 0 0 "LEU " HD13 " " 1 0 1 C2 
    432 48 -21.5127 16.9774 -10.4218 25 " " " " A 21 0 0 "LEU " HD21 " " 1 0 1 C2 
    433 48 -20.2049 16.9161 -11.7178 25 " " " " A 21 0 0 "LEU " HD22 " " 1 0 1 C2 
    434 48 -21.653 15.8754 -11.7635 25 " " " " A 21 0 0 "LEU " HD23 " " 1 0 1 C2 
    435 40 -22.5084 12.2803 -7.57407 26 " " " " A 43 0 0 "GLY " " N  " " " 7 0 1 C2 
    436 14 -23.3761 11.7012 -6.52294 26 " " " " A 2 0 0 "GLY " " CA " " " 6 0 1 C2 
    437 14 -22.5984 10.7211 -5.62372 26 " " " " A 2 0 0 "GLY " " C  " " " 6 0 1 C2 
    438 23 -22.6403 10.8809 -4.4131 26 " " " " A 70 0 0 "GLY " " O  " " " 8 0 1 C2 
    439 48 -22.7728 12.0318 -8.51664 26 " " " " A 21 0 0 "GLY " " H  " " " 1 0 1 C2 
    440 48 -24.1795 11.1003 -6.94904 26 " " " " A 21 0 0 "GLY " " HA3" " " 1 0 1 C2 
    441 48 -23.807 12.5014 -5.9211 26 " " " " A 21 0 0 "GLY " " HA2" " " 1 0 1 C2 
    442 40 -21.7623 9.93099 -6.26407 27 " " " " A 43 0 0 "GLY " " N  " " " 7 0 1 C2 
    443 14 -20.7239 9.14408 -5.67403 27 " " " " A 2 0 0 "GLY " " CA " " " 6 0 1 C2 
    444 14 -19.6031 9.75832 -4.88532 27 " " " " A 2 0 0 "GLY " " C  " " " 6 0 1 C2 
    445 23 -19.3101 9.21244 -3.83003 27 " " " " A 70 0 0 "GLY " " O  " " " 8 0 1 C2 
    446 48 -21.6756 10.0166 -7.2667 27 " " " " A 21 0 0 "GLY " " H  " " " 1 0 1 C2 
    447 48 -20.2815 8.72323 -6.57696 27 " " " " A 21 0 0 "GLY " " HA3" " " 1 0 1 C2 
    448 48 -21.0486 8.2474 -5.14617 27 " " " " A 21 0 0 "GLY " " HA2" " " 1 0 1 C2 
    449 40 -19.188 10.9546 -5.2272 28 " " " " A 43 0 0 "GLY " " N  " " " 7 0 1 C2 
    450 14 -18.272 11.728 -4.41621 28 " " " " A 2 0 0 "GLY " " CA " " " 6 0 1 C2 
    451 14 -19.0009 12.3713 -3.27701 28 " " " " A 2 0 0 "GLY " " C  " " " 6 0 1 C2 
    452 23 -18.5273 12.3544 -2.21243 28 " " " " A 70 0 0 "GLY " " O  " " " 8 0 1 C2 
    453 48 -19.5362 11.2226 -6.13661 28 " " " " A 21 0 0 "GLY " " H  " " " 1 0 1 C2 
    454 48 -17.9203 12.5061 -5.09368 28 " " " " A 21 0 0 "GLY " " HA3" " " 1 0 1 C2 
    455 48 -17.3322 11.224 -4.19042 28 " " " " A 21 0 0 "GLY " " HA2" " " 1 0 1 C2 
    456 40 -20.2282 12.7954 -3.43475 29 " " " " A 43 0 0 "VAL " " N  " " " 7 0 1 C2 
    457 14 -21.0114 13.5301 -2.3897 29 " " " " A 2 0 0 "VAL " " CA " " " 6 0 1 C2 
    458 14 -21.5313 12.5358 -1.30575 29 " " " " A 2 0 0 "VAL " " C  " " " 6 0 1 C2 
    459 23 -21.7833 13.0202 -0.214123 29 " " " " A 70 0 0 "VAL " " O  " " " 8 0 1 C2 
    460 14 -22.2137 14.3415 -3.02788 29 " " " " A 2 0 0 "VAL " " CB " " " 6 0 1 C2 
    461 14 -23.3678 14.7256 -2.05463 29 " " " " A 2 0 0 "VAL " " CG1" " " 6 0 1 C2 
    462 14 -21.6641 15.6078 -3.70032 29 " " " " A 2 0 0 "VAL " " CG2" " " 6 0 1 C2 
    463 48 -20.5862 12.923 -4.37051 29 " " " " A 21 0 0 "VAL " " H  " " " 1 0 1 C2 
    464 48 -20.4177 14.2875 -1.87782 29 " " " " A 21 0 0 "VAL " " HA " " " 1 0 1 C2 
    465 48 -22.5973 13.7594 -3.86579 29 " " " " A 21 0 0 "VAL " " HB " " " 1 0 1 C2 
    466 48 -22.8692 15.1662 -1.19127 29 " " " " A 21 0 0 "VAL " HG11 " " 1 0 1 C2 
    467 48 -24.0336 15.4031 -2.58924 29 " " " " A 21 0 0 "VAL " HG12 " " 1 0 1 C2 
    468 48 -23.8856 13.7831 -1.87704 29 " " " " A 21 0 0 "VAL " HG13 " " 1 0 1 C2 
    469 48 -21.3305 16.2788 -2.90869 29 " " " " A 21 0 0 "VAL " HG21 " " 1 0 1 C2 
    470 48 -20.7728 15.317 -4.25629 29 " " " " A 21 0 0 "VAL " HG22 " " 1 0 1 C2 
    471 48 -22.1504 16.1064 -4.53876 29 " " " " A 21 0 0 "VAL " HG23 " " 1 0 1 C2 
    472 40 -21.7044 11.2868 -1.70229 30 " " " " A 43 0 0 "TYR " " N  " " " 7 0 1 C2 
    473 14 -22.0648 10.2108 -0.78247 30 " " " " A 2 0 0 "TYR " " CA " " " 6 0 1 C2 
    474 14 -20.7824 9.76808 -0.0467488 30 " " " " A 2 0 0 "TYR " " C  " " " 6 0 1 C2 
    475 23 -20.7552 9.58548 1.18107 30 " " " " A 70 0 0 "TYR " " O  " " " 8 0 1 C2 
    476 14 -22.7155 9.03017 -1.59976 30 " " " " A 2 0 0 "TYR " " CB " " " 6 0 1 C2 
    477 14 -23.049 7.67774 -0.964019 30 " " " " A 2 0 0 "TYR " " CG " " " 6 0 1 C2 
    478 14 -23.5723 7.56215 0.378508 30 " " " " A 2 0 0 "TYR " " CD1" " " 6 0 1 C2 
    479 14 -23.0075 6.54549 -1.73249 30 " " " " A 2 0 0 "TYR " " CD2" " " 6 0 1 C2 
    480 14 -24.0179 6.35036 0.78782 30 " " " " A 2 0 0 "TYR " " CE1" " " 6 0 1 C2 
    481 14 -23.4648 5.24447 -1.34616 30 " " " " A 2 0 0 "TYR " " CE2" " " 6 0 1 C2 
    482 14 -23.9666 5.20229 -0.042237 30 " " " " A 2 0 0 "TYR " " CZ " " " 6 0 1 C2 
    483 23 -24.3148 3.9702 0.474288 30 " " " " A 70 0 0 "TYR " " OH " " " 8 0 1 C2 
    484 48 -21.5502 11.0992 -2.68266 30 " " " " A 21 0 0 "TYR " " H  " " " 1 0 1 C2 
    485 48 -22.8692 10.62 -0.17129 30 " " " " A 21 0 0 "TYR " " HA " " " 1 0 1 C2 
    486 48 -22.0405 8.82427 -2.43046 30 " " " " A 21 0 0 "TYR " " HB3" " " 1 0 1 C2 
    487 48 -23.6248 9.48782 -1.98956 30 " " " " A 21 0 0 "TYR " " HB2" " " 1 0 1 C2 
    488 48 -23.7939 8.39242 1.03265 30 " " " " A 21 0 0 "TYR " " HD1" " " 1 0 1 C2 
    489 48 -22.6754 6.7244 -2.7445 30 " " " " A 21 0 0 "TYR " " HD2" " " 1 0 1 C2 
    490 48 -24.4551 6.19423 1.76296 30 " " " " A 21 0 0 "TYR " " HE1" " " 1 0 1 C2 
    491 48 -23.4534 4.46563 -2.09428 30 " " " " A 21 0 0 "TYR " " HE2" " " 1 0 1 C2 
    492 48 -24.6443 3.85496 1.35247 30 " " " " A 21 0 0 "TYR " " HH " " " 1 0 1 C2 
    493 40 -19.717 9.47578 -0.813264 31 " " " " A 43 0 0 "GLY " " N  " " " 7 0 1 C2 
    494 14 -18.4036 9.06029 -0.275017 31 " " " " A 2 0 0 "GLY " " CA " " " 6 0 1 C2 
    495 14 -17.6046 10.0535 0.630114 31 " " " " A 2 0 0 "GLY " " C  " " " 6 0 1 C2 
    496 23 -16.4944 9.72379 0.884267 31 " " " " A 70 0 0 "GLY " " O  " " " 8 0 1 C2 
    497 48 -19.9045 9.33138 -1.79514 31 " " " " A 21 0 0 "GLY " " H  " " " 1 0 1 C2 
    498 48 -17.7628 8.79002 -1.11431 31 " " " " A 21 0 0 "GLY " " HA3" " " 1 0 1 C2 
    499 48 -18.5436 8.18972 0.365788 31 " " " " A 21 0 0 "GLY " " HA2" " " 1 0 1 C2 
    500 40 -18.1698 11.11 1.14432 32 " " " " A 43 0 0 "ILE " " N  " " " 7 0 1 C2 
    501 14 -17.5699 11.9089 2.23073 32 " " " " A 2 0 0 "ILE " " CA " " " 6 0 1 C2 
    502 14 -17.8443 11.1319 3.50705 32 " " " " A 2 0 0 "ILE " " C  " " " 6 0 1 C2 
    503 23 -16.9851 11.1279 4.33833 32 " " " " A 70 0 0 "ILE " " O  " " " 8 0 1 C2 
    504 14 -18.2238 13.3504 2.32922 32 " " " " A 2 0 0 "ILE " " CB " " " 6 0 1 C2 
    505 14 -18.0981 13.9935 0.938278 32 " " " " A 2 0 0 "ILE " " CG1" " " 6 0 1 C2 
    506 14 -17.6672 14.2378 3.45189 32 " " " " A 2 0 0 "ILE " " CG2" " " 6 0 1 C2 
    507 14 -19.0982 15.1189 0.708509 32 " " " " A 2 0 0 "ILE " " CD1" " " 6 0 1 C2 
    508 48 -19.0636 11.356 0.74343 32 " " " " A 21 0 0 "ILE " " H  " " " 1 0 1 C2 
    509 48 -16.497 11.9816 2.05309 32 " " " " A 21 0 0 "ILE " " HA " " " 1 0 1 C2 
    510 48 -19.2569 13.2512 2.66226 32 " " " " A 21 0 0 "ILE " " HB " " " 1 0 1 C2 
    511 48 -18.2968 13.3224 0.102649 32 " " " " A 21 0 0 "ILE " HG13 " " 1 0 1 C2 
    512 48 -17.0674 14.3278 0.820316 32 " " " " A 21 0 0 "ILE " HG12 " " 1 0 1 C2 
    513 48 -17.9915 15.2669 3.29729 32 " " " " A 21 0 0 "ILE " HG21 " " 1 0 1 C2 
    514 48 -17.9138 13.9874 4.48369 32 " " " " A 21 0 0 "ILE " HG22 " " 1 0 1 C2 
    515 48 -16.5845 14.2577 3.57568 32 " " " " A 21 0 0 "ILE " HG23 " " 1 0 1 C2 
    516 48 -18.7649 15.995 1.26491 32 " " " " A 21 0 0 "ILE " HD11 " " 1 0 1 C2 
    517 48 -18.9776 15.4039 -0.336643 32 " " " " A 21 0 0 "ILE " HD12 " " 1 0 1 C2 
    518 48 -20.0868 14.762 0.997446 32 " " " " A 21 0 0 "ILE " HD13 " " 1 0 1 C2 
    519 40 -18.9627 10.3541 3.72499 33 " " " " A 43 0 0 "SER " " N  " " " 7 0 1 C2 
    520 14 -19.1918 9.52467 4.9422 33 " " " " A 2 0 0 "SER " " CA " " " 6 0 1 C2 
    521 14 -18.2191 8.27829 4.93717 33 " " " " A 2 0 0 "SER " " C  " " " 6 0 1 C2 
    522 23 -18.1696 7.4913 5.90823 33 " " " " A 70 0 0 "SER " " O  " " " 8 0 1 C2 
    523 14 -20.7431 9.13614 4.89991 33 " " " " A 2 0 0 "SER " " CB " " " 6 0 1 C2 
    524 23 -21.142 8.36997 3.78739 33 " " " " A 70 0 0 "SER " " OG " " " 8 0 1 C2 
    525 48 -19.6985 10.6676 3.10823 33 " " " " A 21 0 0 "SER " " H  " " " 1 0 1 C2 
    526 48 -19.0295 10.0465 5.8853 33 " " " " A 21 0 0 "SER " " HA " " " 1 0 1 C2 
    527 48 -21.5227 9.89747 4.92746 33 " " " " A 21 0 0 "SER " " HB3" " " 1 0 1 C2 
    528 48 -20.8915 8.40981 5.699 33 " " " " A 21 0 0 "SER " " HB2" " " 1 0 1 C2 
    529 48 -21.0299 8.95923 3.05717 33 " " " " A 21 0 0 "SER " " HG " " " 1 0 1 C2 
    530 40 -17.5689 7.9251 3.79184 34 " " " " A 43 0 0 "LEU " " N  " " " 7 0 1 C2 
    531 14 -16.5456 6.9336 3.73328 34 " " " " A 2 0 0 "LEU " " CA " " " 6 0 1 C2 
    532 14 -15.3303 7.161 4.66351 34 " " " " A 2 0 0 "LEU " " C  " " " 6 0 1 C2 
    533 23 -14.7416 6.21789 5.17224 34 " " " " A 70 0 0 "LEU " " O  " " " 8 0 1 C2 
    534 14 -16.0251 6.73179 2.24612 34 " " " " A 2 0 0 "LEU " " CB " " " 6 0 1 C2 
    535 14 -15.0654 5.52505 1.98188 34 " " " " A 2 0 0 "LEU " " CG " " " 6 0 1 C2 
    536 14 -15.572 4.24377 2.65893 34 " " " " A 2 0 0 "LEU " " CD1" " " 6 0 1 C2 
    537 14 -14.7245 5.32039 0.526004 34 " " " " A 2 0 0 "LEU " " CD2" " " 6 0 1 C2 
    538 48 -17.7097 8.44884 2.93979 34 " " " " A 21 0 0 "LEU " " H  " " " 1 0 1 C2 
    539 48 -16.9438 5.96979 4.05054 34 " " " " A 21 0 0 "LEU " " HA " " " 1 0 1 C2 
    540 48 -15.5837 7.67376 1.92055 34 " " " " A 21 0 0 "LEU " " HB3" " " 1 0 1 C2 
    541 48 -16.9172 6.58731 1.63672 34 " " " " A 21 0 0 "LEU " " HB2" " " 1 0 1 C2 
    542 48 -14.1011 5.69025 2.46228 34 " " " " A 21 0 0 "LEU " " HG " " " 1 0 1 C2 
    543 48 -16.6399 4.29083 2.87232 34 " " " " A 21 0 0 "LEU " HD11 " " 1 0 1 C2 
    544 48 -15.4249 3.40119 1.98328 34 " " " " A 21 0 0 "LEU " HD12 " " 1 0 1 C2 
    545 48 -15.1328 4.15017 3.65211 34 " " " " A 21 0 0 "LEU " HD13 " " 1 0 1 C2 
    546 48 -14.0932 4.44242 0.389173 34 " " " " A 21 0 0 "LEU " HD21 " " 1 0 1 C2 
    547 48 -15.6295 5.11676 -0.0464227 34 " " " " A 21 0 0 "LEU " HD22 " " 1 0 1 C2 
    548 48 -14.1498 6.13972 0.0941336 34 " " " " A 21 0 0 "LEU " HD23 " " 1 0 1 C2 
    549 40 -15.0262 8.44403 4.95771 35 " " " " A 43 0 0 "GLY " " N  " " " 7 0 1 C2 
    550 14 -14.1004 9.04949 5.88038 35 " " " " A 2 0 0 "GLY " " CA " " " 6 0 1 C2 
    551 14 -14.2223 8.61273 7.37087 35 " " " " A 2 0 0 "GLY " " C  " " " 6 0 1 C2 
    552 23 -13.2395 8.84514 8.19697 35 " " " " A 70 0 0 "GLY " " O  " " " 8 0 1 C2 
    553 48 -15.6802 9.12728 4.60328 35 " " " " A 21 0 0 "GLY " " H  " " " 1 0 1 C2 
    554 48 -14.2 10.1349 5.89117 35 " " " " A 21 0 0 "GLY " " HA3" " " 1 0 1 C2 
    555 48 -13.1159 8.6759 5.59859 35 " " " " A 21 0 0 "GLY " " HA2" " " 1 0 1 C2 
    556 40 -15.3637 8.03218 7.71853 36 " " " " A 43 0 0 "ASN " " N  " " " 7 0 1 C2 
    557 14 -15.7064 7.54227 9.03905 36 " " " " A 2 0 0 "ASN " " CA " " " 6 0 1 C2 
    558 14 -16.0784 6.06015 9.02704 36 " " " " A 2 0 0 "ASN " " C  " " " 6 0 1 C2 
    559 23 -16.2974 5.54111 10.1113 36 " " " " A 70 0 0 "ASN " " O  " " " 8 0 1 C2 
    560 14 -16.6967 8.425 9.79393 36 " " " " A 2 0 0 "ASN " " CB " " " 6 0 1 C2 
    561 14 -18.0185 8.55222 9.06868 36 " " " " A 2 0 0 "ASN " " CG " " " 6 0 1 C2 
    562 23 -18.7971 7.60144 8.9249 36 " " " " A 70 0 0 "ASN " " OD1" " " 8 0 1 C2 
    563 40 -18.3742 9.7887 8.66596 36 " " " " A 43 0 0 "ASN " " ND2" " " 7 0 1 C2 
    564 48 -16.1547 8.00193 7.09128 36 " " " " A 21 0 0 "ASN " " H  " " " 1 0 1 C2 
    565 48 -14.7712 7.4905 9.59658 36 " " " " A 21 0 0 "ASN " " HA " " " 1 0 1 C2 
    566 48 -16.1971 9.32227 10.1592 36 " " " " A 21 0 0 "ASN " " HB3" " " 1 0 1 C2 
    567 48 -16.9069 7.99051 10.7712 36 " " " " A 21 0 0 "ASN " " HB2" " " 1 0 1 C2 
    568 48 -19.1112 9.7884 7.97543 36 " " " " A 21 0 0 "ASN " HD22 " " 1 0 1 C2 
    569 48 -17.6769 10.5108 8.77746 36 " " " " A 21 0 0 "ASN " HD21 " " 1 0 1 C2 
    570 40 -16.0075 5.37901 7.87026 37 " " " " A 43 0 0 "HIS " " N  " " " 7 0 1 C2 
    571 14 -15.9068 3.91805 7.67625 37 " " " " A 2 0 0 "HIS " " CA " " " 6 0 1 C2 
    572 14 -14.3905 3.57238 7.64448 37 " " " " A 2 0 0 "HIS " " C  " " " 6 0 1 C2 
    573 23 -13.8961 2.96908 6.67519 37 " " " " A 70 0 0 "HIS " " O  " " " 8 0 1 C2 
    574 14 -16.7313 3.53165 6.39559 37 " " " " A 2 0 0 "HIS " " CB " " " 6 0 1 C2 
    575 14 -18.2022 3.73665 6.49766 37 " " " " A 2 0 0 "HIS " " CG " " " 6 0 1 C2 
    576 40 -18.8307 4.98461 6.26548 37 " " " " A 43 0 0 "HIS " " ND1" " " 7 0 1 C2 
    577 14 -19.268 2.882 6.55746 37 " " " " A 2 0 0 "HIS " " CD2" " " 6 0 1 C2 
    578 14 -20.1245 4.87147 6.4296 37 " " " " A 2 0 0 "HIS " " CE1" " " 6 0 1 C2 
    579 40 -20.4725 3.60487 6.639 37 " " " " A 43 0 0 "HIS " " NE2" " " 7 0 1 C2 
    580 48 -15.8586 5.96946 7.06448 37 " " " " A 21 0 0 "HIS " " H  " " " 1 0 1 C2 
    581 48 -16.4763 3.46555 8.48801 37 " " " " A 21 0 0 "HIS " " HA " " " 1 0 1 C2 
    582 48 -16.6336 2.51607 6.01198 37 " " " " A 21 0 0 "HIS " " HB3" " " 1 0 1 C2 
    583 48 -16.5526 4.17438 5.53358 37 " " " " A 21 0 0 "HIS " " HB2" " " 1 0 1 C2 
    584 48 -18.4401 5.91581 6.24644 37 " " " " A 21 0 0 "HIS " " HD1" " " 1 0 1 C2 
    585 48 -19.3035 1.80829 6.66833 37 " " " " A 21 0 0 "HIS " " HD2" " " 1 0 1 C2 
    586 48 -20.9291 5.57523 6.58356 37 " " " " A 21 0 0 "HIS " " HE1" " " 1 0 1 C2 
    587 40 -13.7209 3.8963 8.75029 38 " " " " A 43 0 0 "VAL " " N  " " " 7 0 1 C2 
    588 14 -12.284 3.72826 8.92334 38 " " " " A 2 0 0 "VAL " " CA " " " 6 0 1 C2 
    589 14 -12.0728 2.37207 9.6327 38 " " " " A 2 0 0 "VAL " " C  " " " 6 0 1 C2 
    590 23 -12.9322 1.8692 10.3283 38 " " " " A 70 0 0 "VAL " " O  " " " 8 0 1 C2 
    591 14 -11.7053 4.88823 9.85595 38 " " " " A 2 0 0 "VAL " " CB " " " 6 0 1 C2 
    592 14 -11.5422 6.17954 8.97572 38 " " " " A 2 0 0 "VAL " " CG1" " " 6 0 1 C2 
    593 14 -12.4101 5.12997 11.1935 38 " " " " A 2 0 0 "VAL " " CG2" " " 6 0 1 C2 
    594 48 -14.278 4.00736 9.58539 38 " " " " A 21 0 0 "VAL " " H  " " " 1 0 1 C2 
    595 48 -11.6953 3.74038 8.00611 38 " " " " A 21 0 0 "VAL " " HA " " " 1 0 1 C2 
    596 48 -10.6703 4.61785 10.0654 38 " " " " A 21 0 0 "VAL " " HB " " " 1 0 1 C2 
    597 48 -11.1452 6.90091 9.68998 38 " " " " A 21 0 0 "VAL " HG11 " " 1 0 1 C2 
    598 48 -11.0199 6.16047 8.01919 38 " " " " A 21 0 0 "VAL " HG12 " " 1 0 1 C2 
    599 48 -12.5371 6.44446 8.61795 38 " " " " A 21 0 0 "VAL " HG13 " " 1 0 1 C2 
    600 48 -11.965 6.04067 11.5943 38 " " " " A 21 0 0 "VAL " HG21 " " 1 0 1 C2 
    601 48 -13.4769 5.2251 10.991 38 " " " " A 21 0 0 "VAL " HG22 " " 1 0 1 C2 
    602 48 -12.3566 4.28335 11.878 38 " " " " A 21 0 0 "VAL " HG23 " " 1 0 1 C2 
    603 40 -10.8207 1.81561 9.53444 39 " " " " A 43 0 0 "THR " " N  " " " 7 0 1 C2 
    604 14 -10.3561 0.614125 10.32 39 " " " " A 2 0 0 "THR " " CA " " " 6 0 1 C2 
    605 14 -8.85081 0.647275 10.3941 39 " " " " A 2 0 0 "THR " " C  " " " 6 0 1 C2 
    606 23 -8.15407 1.15595 9.51513 39 " " " " A 70 0 0 "THR " " O  " " " 8 0 1 C2 
    607 14 -11.0526 -0.696855 9.82965 39 " " " " A 2 0 0 "THR " " CB " " " 6 0 1 C2 
    608 23 -10.6463 -1.77868 10.628 39 " " " " A 70 0 0 "THR " " OG1" " " 8 0 1 C2 
    609 14 -11.0291 -1.1958 8.40564 39 " " " " A 2 0 0 "THR " " CG2" " " 6 0 1 C2 
    610 48 -10.1537 2.22888 8.89854 39 " " " " A 21 0 0 "THR " " H  " " " 1 0 1 C2 
    611 48 -10.7514 0.82119 11.3145 39 " " " " A 21 0 0 "THR " " HA " " " 1 0 1 C2 
    612 48 -12.1142 -0.513019 9.99452 39 " " " " A 21 0 0 "THR " " HB " " " 1 0 1 C2 
    613 48 -10.6006 -1.55588 11.5452 39 " " " " A 21 0 0 "THR " " HG1" " " 1 0 1 C2 
    614 48 -11.3751 -0.356874 7.80187 39 " " " " A 21 0 0 "THR " HG21 " " 1 0 1 C2 
    615 48 -10.0098 -1.43843 8.1052 39 " " " " A 21 0 0 "THR " HG22 " " 1 0 1 C2 
    616 48 -11.6796 -2.06367 8.29744 39 " " " " A 21 0 0 "THR " HG23 " " 1 0 1 C2 
    617 40 -8.41747 0.264834 11.6473 40 " " " " A 43 0 0 "GLN " " N  " " " 7 0 1 C2 
    618 14 -7.07754 0.128983 12.1273 40 " " " " A 2 0 0 "GLN " " CA " " " 6 0 1 C2 
    619 14 -6.65082 -1.35389 12.2373 40 " " " " A 2 0 0 "GLN " " C  " " " 6 0 1 C2 
    620 23 -5.54085 -1.69553 11.8173 40 " " " " A 70 0 0 "GLN " " O  " " " 8 0 1 C2 
    621 14 -6.93873 0.844465 13.4682 40 " " " " A 2 0 0 "GLN " " CB " " " 6 0 1 C2 
    622 14 -5.55819 0.80226 14.2789 40 " " " " A 2 0 0 "GLN " " CG " " " 6 0 1 C2 
    623 14 -4.40522 1.16396 13.3784 40 " " " " A 2 0 0 "GLN " " CD " " " 6 0 1 C2 
    624 23 -4.52533 1.48935 12.202 40 " " " " A 70 0 0 "GLN " " OE1" " " 8 0 1 C2 
    625 40 -3.19049 1.08215 13.9261 40 " " " " A 43 0 0 "GLN " " NE2" " " 7 0 1 C2 
    626 48 -9.12624 -0.0817484 12.2778 40 " " " " A 21 0 0 "GLN " " H  " " " 1 0 1 C2 
    627 48 -6.4486 0.548277 11.342 40 " " " " A 21 0 0 "GLN " " HA " " " 1 0 1 C2 
    628 48 -7.82706 0.693486 14.0815 40 " " " " A 21 0 0 "GLN " " HB3" " " 1 0 1 C2 
    629 48 -7.09024 1.87147 13.1359 40 " " " " A 21 0 0 "GLN " " HB2" " " 1 0 1 C2 
    630 48 -5.42885 -0.238588 14.5756 40 " " " " A 21 0 0 "GLN " " HG3" " " 1 0 1 C2 
    631 48 -5.72268 1.44559 15.1433 40 " " " " A 21 0 0 "GLN " " HG2" " " 1 0 1 C2 
    632 48 -2.36321 1.23214 13.3665 40 " " " " A 21 0 0 "GLN " HE22 " " 1 0 1 C2 
    633 48 -3.06349 1.07742 14.9281 40 " " " " A 21 0 0 "GLN " HE21 " " 1 0 1 C2 
    634 40 -7.55401 -2.2215 12.7355 41 " " " " A 43 0 0 "SER " " N  " " " 7 0 1 C2 
    635 14 -7.3857 -3.6818 13.079 41 " " " " A 2 0 0 "SER " " CA " " " 6 0 1 C2 
    636 14 -7.04057 -4.55989 11.8595 41 " " " " A 2 0 0 "SER " " C  " " " 6 0 1 C2 
    637 23 -6.51138 -5.65729 12.1406 41 " " " " A 70 0 0 "SER " " O  " " " 8 0 1 C2 
    638 14 -8.61276 -4.07944 13.9278 41 " " " " A 2 0 0 "SER " " CB " " " 6 0 1 C2 
    639 23 -9.8496 -3.73159 13.3125 41 " " " " A 70 0 0 "SER " " OG " " " 8 0 1 C2 
    640 48 -8.47014 -1.80514 12.8219 41 " " " " A 21 0 0 "SER " " H  " " " 1 0 1 C2 
    641 48 -6.52184 -3.68538 13.7437 41 " " " " A 21 0 0 "SER " " HA " " " 1 0 1 C2 
    642 48 -8.49537 -3.61429 14.9066 41 " " " " A 21 0 0 "SER " " HB3" " " 1 0 1 C2 
    643 48 -8.56893 -5.15585 14.0937 41 " " " " A 21 0 0 "SER " " HB2" " " 1 0 1 C2 
    644 48 -10.0145 -2.80111 13.3067 41 " " " " A 21 0 0 "SER " " HG " " " 1 0 1 C2 
    645 40 -7.31988 -4.16647 10.6182 42 " " " " A 43 0 0 "GLY " " N  " " " 7 0 1 C2 
    646 14 -6.944 -4.93247 9.38593 42 " " " " A 2 0 0 "GLY " " CA " " " 6 0 1 C2 
    647 14 -5.45701 -5.23093 9.15329 42 " " " " A 2 0 0 "GLY " " C  " " " 6 0 1 C2 
    648 23 -5.13827 -5.96861 8.2714 42 " " " " A 70 0 0 "GLY " " O  " " " 8 0 1 C2 
    649 48 -7.7538 -3.25486 10.5904 42 " " " " A 21 0 0 "GLY " " H  " " " 1 0 1 C2 
    650 48 -7.23781 -4.34583 8.51551 42 " " " " A 21 0 0 "GLY " " HA3" " " 1 0 1 C2 
    651 48 -7.5229 -5.85251 9.30527 42 " " " " A 21 0 0 "GLY " " HA2" " " 1 0 1 C2 
    652 40 -4.5489 -4.67034 9.99355 43 " " " " A 43 0 0 "PHE " " N  " " " 7 0 1 C2 
    653 14 -3.13105 -4.92634 9.87852 43 " " " " A 2 0 0 "PHE " " CA " " " 6 0 1 C2 
    654 14 -2.7743 -6.33969 10.3729 43 " " " " A 2 0 0 "PHE " " C  " " " 6 0 1 C2 
    655 23 -1.59642 -6.76187 10.2409 43 " " " " A 70 0 0 "PHE " " O  " " " 8 0 1 C2 
    656 14 -2.39295 -3.88161 10.6702 43 " " " " A 2 0 0 "PHE " " CB " " " 6 0 1 C2 
    657 14 -2.06659 -2.54232 9.98897 43 " " " " A 2 0 0 "PHE " " CG " " " 6 0 1 C2 
    658 14 -1.32449 -2.38367 8.802 43 " " " " A 2 0 0 "PHE " " CD1" " " 6 0 1 C2 
    659 14 -2.33389 -1.31741 10.7296 43 " " " " A 2 0 0 "PHE " " CD2" " " 6 0 1 C2 
    660 14 -1.08332 -1.12026 8.21192 43 " " " " A 2 0 0 "PHE " " CE1" " " 6 0 1 C2 
    661 14 -2.11071 -0.0715479 10.1591 43 " " " " A 2 0 0 "PHE " " CE2" " " 6 0 1 C2 
    662 14 -1.54057 0.0542093 8.88945 43 " " " " A 2 0 0 "PHE " " CZ " " " 6 0 1 C2 
    663 48 -4.97366 -4.40066 10.8693 43 " " " " A 21 0 0 "PHE " " H  " " " 1 0 1 C2 
    664 48 -2.81204 -4.91066 8.83637 43 " " " " A 21 0 0 "PHE " " HA " " " 1 0 1 C2 
    665 48 -1.3953 -4.2167 10.954 43 " " " " A 21 0 0 "PHE " " HB3" " " 1 0 1 C2 
    666 48 -2.931 -3.6385 11.5865 43 " " " " A 21 0 0 "PHE " " HB2" " " 1 0 1 C2 
    667 48 -0.951882 -3.2512 8.27764 43 " " " " A 21 0 0 "PHE " " HD1" " " 1 0 1 C2 
    668 48 -2.80642 -1.39502 11.6976 43 " " " " A 21 0 0 "PHE " " HD2" " " 1 0 1 C2 
    669 48 -0.646905 -1.03949 7.22733 43 " " " " A 21 0 0 "PHE " " HE1" " " 1 0 1 C2 
    670 48 -2.39136 0.809769 10.7167 43 " " " " A 21 0 0 "PHE " " HE2" " " 1 0 1 C2 
    671 48 -1.45483 0.998651 8.37265 43 " " " " A 21 0 0 "PHE " " HZ " " " 1 0 1 C2 
    672 40 -3.69444 -7.10048 10.9859 44 " " " " A 43 0 0 "TYR " " N  " " " 7 0 1 C2 
    673 14 -3.38906 -8.40441 11.6737 44 " " " " A 2 0 0 "TYR " " CA " " " 6 0 1 C2 
    674 14 -4.58853 -9.36458 11.6209 44 " " " " A 2 0 0 "TYR " " C  " " " 6 0 1 C2 
    675 23 -5.68852 -8.98576 11.299 44 " " " " A 70 0 0 "TYR " " O  " " " 8 0 1 C2 
    676 14 -2.81394 -8.17678 13.0842 44 " " " " A 2 0 0 "TYR " " CB " " " 6 0 1 C2 
    677 14 -3.74119 -7.36408 13.9942 44 " " " " A 2 0 0 "TYR " " CG " " " 6 0 1 C2 
    678 14 -3.42936 -6.03719 14.2011 44 " " " " A 2 0 0 "TYR " " CD1" " " 6 0 1 C2 
    679 14 -4.80131 -7.93125 14.6853 44 " " " " A 2 0 0 "TYR " " CD2" " " 6 0 1 C2 
    680 14 -4.31463 -5.16779 14.9035 44 " " " " A 2 0 0 "TYR " " CE1" " " 6 0 1 C2 
    681 14 -5.6555 -7.10178 15.4386 44 " " " " A 2 0 0 "TYR " " CE2" " " 6 0 1 C2 
    682 14 -5.49727 -5.71981 15.5055 44 " " " " A 2 0 0 "TYR " " CZ " " " 6 0 1 C2 
    683 23 -6.23888 -4.89282 16.3261 44 " " " " A 70 0 0 "TYR " " OH " " " 8 0 1 C2 
    684 48 -4.64139 -6.75223 10.94 44 " " " " A 21 0 0 "TYR " " H  " " " 1 0 1 C2 
    685 48 -2.74055 -9.00381 11.0348 44 " " " " A 21 0 0 "TYR " " HA " " " 1 0 1 C2 
    686 48 -1.8591 -7.6663 12.9586 44 " " " " A 21 0 0 "TYR " " HB3" " " 1 0 1 C2 
    687 48 -2.60831 -9.18023 13.4569 44 " " " " A 21 0 0 "TYR " " HB2" " " 1 0 1 C2 
    688 48 -2.56344 -5.52789 13.8046 44 " " " " A 21 0 0 "TYR " " HD1" " " 1 0 1 C2 
    689 48 -4.85694 -9.0024 14.5591 44 " " " " A 21 0 0 "TYR " " HD2" " " 1 0 1 C2 
    690 48 -4.03786 -4.12726 14.9877 44 " " " " A 21 0 0 "TYR " " HE1" " " 1 0 1 C2 
    691 48 -6.59039 -7.52931 15.7696 44 " " " " A 21 0 0 "TYR " " HE2" " " 1 0 1 C2 
    692 48 -5.74144 -4.09527 16.4235 44 " " " " A 21 0 0 "TYR " " HH " " " 1 0 1 C2 
    693 40 -4.29324 -10.6476 11.9103 45 " " " " A 43 0 0 "ASP " " N  " " " 7 0 1 C2 
    694 14 -5.18379 -11.8393 11.6782 45 " " " " A 2 0 0 "ASP " " CA " " " 6 0 1 C2 
    695 14 -4.83293 -12.9485 12.6806 45 " " " " A 2 0 0 "ASP " " C  " " " 6 0 1 C2 
    696 23 -3.7159 -13.0621 13.1766 45 " " " " A 70 0 0 "ASP " " O  " " " 8 0 1 C2 
    697 14 -5.07936 -12.3109 10.2243 45 " " " " A 2 0 0 "ASP " " CB " " " 6 0 1 C2 
    698 14 -3.98618 -13.3672 10.0028 45 " " " " A 2 0 0 "ASP " " CG " " " 6 0 1 C2 
    699 23 -2.85159 -12.8188 9.79327 45 " " " " A 70 0 0 "ASP " " OD1" " " 8 0 1 C2 
    700 23 -4.24098 -14.5955 9.86941 45 " " " " A 70 0 0 "ASP " " OD2" " " 8 0 1 C2 
    701 48 -3.34024 -10.9247 12.0976 45 " " " " A 21 0 0 "ASP " " H  " " " 1 0 1 C2 
    702 48 -6.24338 -11.6009 11.7706 45 " " " " A 21 0 0 "ASP " " HA " " " 1 0 1 C2 
    703 48 -4.96684 -11.5268 9.47561 45 " " " " A 21 0 0 "ASP " " HB3" " " 1 0 1 C2 
    704 48 -6.0446 -12.7746 10.0208 45 " " " " A 21 0 0 "ASP " " HB2" " " 1 0 1 C2 
    705 40 -5.73458 -13.8863 12.9832 46 " " " " A 43 0 0 "GLU " " N  " " " 7 0 1 C2 
    706 14 -5.69052 -14.9168 13.9963 46 " " " " A 2 0 0 "GLU " " CA " " " 6 0 1 C2 
    707 14 -4.76936 -16.0808 13.6543 46 " " " " A 2 0 0 "GLU " " C  " " " 6 0 1 C2 
    708 23 -4.51982 -16.9265 14.5192 46 " " " " A 70 0 0 "GLU " " O  " " " 8 0 1 C2 
    709 14 -7.07707 -15.3407 14.338 46 " " " " A 2 0 0 "GLU " " CB " " " 6 0 1 C2 
    710 14 -8.15865 -14.2649 14.5892 46 " " " " A 2 0 0 "GLU " " CG " " " 6 0 1 C2 
    711 14 -8.85452 -13.6348 13.3649 46 " " " " A 2 0 0 "GLU " " CD " " " 6 0 1 C2 
    712 23 -8.31946 -13.692 12.2626 46 " " " " A 70 0 0 "GLU " " OE1" " " 8 0 1 C2 
    713 23 -9.98011 -13.1455 13.4862 46 " " " " A 70 0 0 "GLU " " OE2" " " 8 0 1 C2 
    714 48 -6.62564 -13.7582 12.5252 46 " " " " A 21 0 0 "GLU " " H  " " " 1 0 1 C2 
    715 48 -5.35243 -14.4373 14.9149 46 " " " " A 21 0 0 "GLU " " HA " " " 1 0 1 C2 
    716 48 -6.98256 -16.0083 15.1945 46 " " " " A 21 0 0 "GLU " " HB3" " " 1 0 1 C2 
    717 48 -7.41616 -16.0187 13.5547 46 " " " " A 21 0 0 "GLU " " HB2" " " 1 0 1 C2 
    718 48 -7.63164 -13.4464 15.0795 46 " " " " A 21 0 0 "GLU " " HG3" " " 1 0 1 C2 
    719 48 -8.95298 -14.5186 15.2912 46 " " " " A 21 0 0 "GLU " " HG2" " " 1 0 1 C2 
    720 40 -4.11103 -16.1701 12.439 47 " " " " A 43 0 0 "GLY " " N  " " " 7 0 1 C2 
    721 14 -3.09603 -17.1485 12.1194 47 " " " " A 2 0 0 "GLY " " CA " " " 6 0 1 C2 
    722 14 -1.82709 -16.8674 12.8239 47 " " " " A 2 0 0 "GLY " " C  " " " 6 0 1 C2 
    723 23 -0.949391 -17.7084 12.9039 47 " " " " A 70 0 0 "GLY " " O  " " " 8 0 1 C2 
    724 48 -4.40857 -15.5066 11.738 47 " " " " A 21 0 0 "GLY " " H  " " " 1 0 1 C2 
    725 48 -2.93407 -16.9849 11.054 47 " " " " A 21 0 0 "GLY " " HA3" " " 1 0 1 C2 
    726 48 -3.4374 -18.1821 12.1764 47 " " " " A 21 0 0 "GLY " " HA2" " " 1 0 1 C2 
    727 40 -1.62652 -15.6251 13.1643 48 " " " " A 43 0 0 "SER " " N  " " " 7 0 1 C2 
    728 14 -0.593209 -15.1412 14.0339 48 " " " " A 2 0 0 "SER " " CA " " " 6 0 1 C2 
    729 14 -1.00684 -15.3549 15.4932 48 " " " " A 2 0 0 "SER " " C  " " " 6 0 1 C2 
    730 23 -1.92626 -14.6894 15.8878 48 " " " " A 70 0 0 "SER " " O  " " " 8 0 1 C2 
    731 14 -0.498698 -13.6569 13.6819 48 " " " " A 2 0 0 "SER " " CB " " " 6 0 1 C2 
    732 23 0.314823 -13.6114 12.6228 48 " " " " A 70 0 0 "SER " " OG " " " 8 0 1 C2 
    733 48 -2.40755 -15.0072 12.9961 48 " " " " A 21 0 0 "SER " " H  " " " 1 0 1 C2 
    734 48 0.362636 -15.6074 13.7949 48 " " " " A 21 0 0 "SER " " HA " " " 1 0 1 C2 
    735 48 -0.0777117 -13.172 14.5627 48 " " " " A 21 0 0 "SER " " HB3" " " 1 0 1 C2 
    736 48 -1.44152 -13.1246 13.556 48 " " " " A 21 0 0 "SER " " HB2" " " 1 0 1 C2 
    737 48 -0.0688139 -14.1531 11.9501 48 " " " " A 21 0 0 "SER " " HG " " " 1 0 1 C2 
    738 40 -0.256909 -16.1868 16.1819 49 " " " " A 43 0 0 "GLN " " N  " " " 7 0 1 C2 
    739 14 -0.717959 -16.758 17.4069 49 " " " " A 2 0 0 "GLN " " CA " " " 6 0 1 C2 
    740 14 -0.714362 -15.8274 18.5721 49 " " " " A 2 0 0 "GLN " " C  " " " 6 0 1 C2 
    741 23 -1.39664 -16.2352 19.543 49 " " " " A 70 0 0 "GLN " " O  " " " 8 0 1 C2 
    742 14 0.0773233 -17.9537 17.792 49 " " " " A 2 0 0 "GLN " " CB " " " 6 0 1 C2 
    743 14 -0.469533 -19.2323 17.0817 49 " " " " A 2 0 0 "GLN " " CG " " " 6 0 1 C2 
    744 14 0.364667 -20.4244 17.2906 49 " " " " A 2 0 0 "GLN " " CD " " " 6 0 1 C2 
    745 23 1.10905 -20.5234 18.2613 49 " " " " A 70 0 0 "GLN " " OE1" " " 8 0 1 C2 
    746 40 0.382202 -21.3459 16.3169 49 " " " " A 43 0 0 "GLN " " NE2" " " 7 0 1 C2 
    747 48 0.577201 -16.6038 15.794 49 " " " " A 21 0 0 "GLN " " H  " " " 1 0 1 C2 
    748 48 -1.77037 -17.0358 17.3489 49 " " " " A 21 0 0 "GLN " " HA " " " 1 0 1 C2 
    749 48 0.240608 -18.1681 18.8481 49 " " " " A 21 0 0 "GLN " " HB3" " " 1 0 1 C2 
    750 48 1.09623 -17.8327 17.4241 49 " " " " A 21 0 0 "GLN " " HB2" " " 1 0 1 C2 
    751 48 -0.433846 -19.0843 16.0024 49 " " " " A 21 0 0 "GLN " " HG3" " " 1 0 1 C2 
    752 48 -1.47445 -19.4616 17.4363 49 " " " " A 21 0 0 "GLN " " HG2" " " 1 0 1 C2 
    753 48 0.844215 -22.2363 16.4342 49 " " " " A 21 0 0 "GLN " HE22 " " 1 0 1 C2 
    754 48 -0.290114 -21.2235 15.5732 49 " " " " A 21 0 0 "GLN " HE21 " " 1 0 1 C2 
    755 40 0.00675145 -14.6979 18.4453 50 " " " " A 43 0 0 "SER " " N  " " " 7 0 1 C2 
    756 14 -0.0973803 -13.4525 19.2025 50 " " " " A 2 0 0 "SER " " CA " " " 6 0 1 C2 
    757 14 -1.53491 -12.8523 19.2623 50 " " " " A 2 0 0 "SER " " C  " " " 6 0 1 C2 
    758 23 -2.029 -12.4808 20.3744 50 " " " " A 70 0 0 "SER " " O  " " " 8 0 1 C2 
    759 14 0.922462 -12.4341 18.7869 50 " " " " A 2 0 0 "SER " " CB " " " 6 0 1 C2 
    760 23 1.08249 -12.5043 17.3806 50 " " " " A 70 0 0 "SER " " OG " " " 8 0 1 C2 
    761 48 0.487424 -14.7445 17.5582 50 " " " " A 21 0 0 "SER " " H  " " " 1 0 1 C2 
    762 48 0.126817 -13.7317 20.2321 50 " " " " A 21 0 0 "SER " " HA " " " 1 0 1 C2 
    763 48 1.9126 -12.691 19.1634 50 " " " " A 21 0 0 "SER " " HB3" " " 1 0 1 C2 
    764 48 0.674449 -11.4173 19.0913 50 " " " " A 21 0 0 "SER " " HB2" " " 1 0 1 C2 
    765 48 1.65988 -13.2488 17.3065 50 " " " " A 21 0 0 "SER " " HG " " " 1 0 1 C2 
    766 40 -2.24231 -12.7276 18.1411 51 " " " " A 43 0 0 "VAL " " N  " " " 7 0 1 C2 
    767 14 -3.56857 -12.142 18.0074 51 " " " " A 2 0 0 "VAL " " CA " " " 6 0 1 C2 
    768 14 -4.52709 -13.2054 18.5511 51 " " " " A 2 0 0 "VAL " " C  " " " 6 0 1 C2 
    769 23 -5.36066 -12.9208 19.3524 51 " " " " A 70 0 0 "VAL " " O  " " " 8 0 1 C2 
    770 14 -3.83585 -11.8893 16.4343 51 " " " " A 2 0 0 "VAL " " CB " " " 6 0 1 C2 
    771 14 -5.2161 -11.415 16.1236 51 " " " " A 2 0 0 "VAL " " CG1" " " 6 0 1 C2 
    772 14 -2.85719 -10.7958 15.9658 51 " " " " A 2 0 0 "VAL " " CG2" " " 6 0 1 C2 
    773 48 -1.71333 -12.9379 17.3069 51 " " " " A 21 0 0 "VAL " " H  " " " 1 0 1 C2 
    774 48 -3.70511 -11.1812 18.5039 51 " " " " A 21 0 0 "VAL " " HA " " " 1 0 1 C2 
    775 48 -3.65575 -12.7866 15.8423 51 " " " " A 21 0 0 "VAL " " HB " " " 1 0 1 C2 
    776 48 -5.98643 -12.1076 16.4626 51 " " " " A 21 0 0 "VAL " HG11 " " 1 0 1 C2 
    777 48 -5.57981 -10.5792 16.7213 51 " " " " A 21 0 0 "VAL " HG12 " " 1 0 1 C2 
    778 48 -5.36671 -11.2357 15.059 51 " " " " A 21 0 0 "VAL " HG13 " " 1 0 1 C2 
    779 48 -3.18403 -9.81583 16.3137 51 " " " " A 21 0 0 "VAL " HG21 " " 1 0 1 C2 
    780 48 -1.81873 -10.9579 16.2546 51 " " " " A 21 0 0 "VAL " HG22 " " 1 0 1 C2 
    781 48 -2.91899 -10.6945 14.8823 51 " " " " A 21 0 0 "VAL " HG23 " " 1 0 1 C2 
    782 40 -4.35924 -14.4652 18.2148 52 " " " " A 43 0 0 "ALA " " N  " " " 7 0 1 C2 
    783 14 -5.07282 -15.5715 18.8762 52 " " " " A 2 0 0 "ALA " " CA " " " 6 0 1 C2 
    784 14 -4.95226 -15.6528 20.4435 52 " " " " A 2 0 0 "ALA " " C  " " " 6 0 1 C2 
    785 23 -5.95052 -16.0043 21.166 52 " " " " A 70 0 0 "ALA " " O  " " " 8 0 1 C2 
    786 14 -4.79856 -17.0334 18.2928 52 " " " " A 2 0 0 "ALA " " CB " " " 6 0 1 C2 
    787 48 -3.7189 -14.5981 17.4452 52 " " " " A 21 0 0 "ALA " " H  " " " 1 0 1 C2 
    788 48 -6.14109 -15.4149 18.7266 52 " " " " A 21 0 0 "ALA " " HA " " " 1 0 1 C2 
    789 48 -4.66228 -17.0399 17.2114 52 " " " " A 21 0 0 "ALA " " HB1" " " 1 0 1 C2 
    790 48 -3.85584 -17.4549 18.6418 52 " " " " A 21 0 0 "ALA " " HB2" " " 1 0 1 C2 
    791 48 -5.57505 -17.7668 18.5103 52 " " " " A 21 0 0 "ALA " " HB3" " " 1 0 1 C2 
    792 40 -3.85305 -15.2176 21.027 53 " " " " A 43 0 0 "ALA " " N  " " " 7 0 1 C2 
    793 14 -3.56872 -14.9611 22.4315 53 " " " " A 2 0 0 "ALA " " CA " " " 6 0 1 C2 
    794 14 -4.35893 -13.8222 23.0366 53 " " " " A 2 0 0 "ALA " " C  " " " 6 0 1 C2 
    795 23 -4.96105 -14.0162 24.059 53 " " " " A 70 0 0 "ALA " " O  " " " 8 0 1 C2 
    796 14 -2.04174 -14.6475 22.5212 53 " " " " A 2 0 0 "ALA " " CB " " " 6 0 1 C2 
    797 48 -3.02471 -15.2062 20.4492 53 " " " " A 21 0 0 "ALA " " H  " " " 1 0 1 C2 
    798 48 -3.84398 -15.8666 22.9723 53 " " " " A 21 0 0 "ALA " " HA " " " 1 0 1 C2 
    799 48 -1.6693 -14.8127 23.5322 53 " " " " A 21 0 0 "ALA " " HB1" " " 1 0 1 C2 
    800 48 -1.34592 -15.0166 21.7678 53 " " " " A 21 0 0 "ALA " " HB2" " " 1 0 1 C2 
    801 48 -1.9367 -13.5652 22.4457 53 " " " " A 21 0 0 "ALA " " HB3" " " 1 0 1 C2 
    802 40 -4.40955 -12.6455 22.3639 54 " " " " A 43 0 0 "SER " " N  " " " 7 0 1 C2 
    803 14 -5.30662 -11.4919 22.5388 54 " " " " A 2 0 0 "SER " " CA " " " 6 0 1 C2 
    804 14 -6.77465 -11.8584 22.5552 54 " " " " A 2 0 0 "SER " " C  " " " 6 0 1 C2 
    805 23 -7.54754 -11.223 23.2499 54 " " " " A 70 0 0 "SER " " O  " " " 8 0 1 C2 
    806 14 -4.84621 -10.3184 21.6178 54 " " " " A 2 0 0 "SER " " CB " " " 6 0 1 C2 
    807 23 -5.55494 -10.2167 20.3844 54 " " " " A 70 0 0 "SER " " OG " " " 8 0 1 C2 
    808 48 -3.96094 -12.7932 21.4711 54 " " " " A 21 0 0 "SER " " H  " " " 1 0 1 C2 
    809 48 -4.99976 -11.1333 23.5213 54 " " " " A 21 0 0 "SER " " HA " " " 1 0 1 C2 
    810 48 -3.79844 -10.4784 21.3636 54 " " " " A 21 0 0 "SER " " HB3" " " 1 0 1 C2 
    811 48 -4.95368 -9.37485 22.153 54 " " " " A 21 0 0 "SER " " HB2" " " 1 0 1 C2 
    812 48 -5.725 -11.1012 20.0984 54 " " " " A 21 0 0 "SER " " HG " " " 1 0 1 C2 
    813 40 -7.25682 -12.9714 21.8604 55 " " " " A 43 0 0 "LEU " " N  " " " 7 0 1 C2 
    814 14 -8.66302 -13.4688 21.9107 55 " " " " A 2 0 0 "LEU " " CA " " " 6 0 1 C2 
    815 14 -9.01736 -14.2334 23.2206 55 " " " " A 2 0 0 "LEU " " C  " " " 6 0 1 C2 
    816 23 -10.168 -14.6281 23.4547 55 " " " " A 70 0 0 "LEU " " O  " " " 8 0 1 C2 
    817 14 -9.01224 -14.3951 20.6861 55 " " " " A 2 0 0 "LEU " " CB " " " 6 0 1 C2 
    818 14 -8.62123 -13.7838 19.2908 55 " " " " A 2 0 0 "LEU " " CG " " " 6 0 1 C2 
    819 14 -8.73354 -14.9293 18.3206 55 " " " " A 2 0 0 "LEU " " CD1" " " 6 0 1 C2 
    820 14 -9.48593 -12.6149 18.8515 55 " " " " A 2 0 0 "LEU " " CD2" " " 6 0 1 C2 
    821 48 -6.48346 -13.4053 21.377 55 " " " " A 21 0 0 "LEU " " H  " " " 1 0 1 C2 
    822 48 -9.25243 -12.5532 21.9581 55 " " " " A 21 0 0 "LEU " " HA " " " 1 0 1 C2 
    823 48 -10.0187 -14.8025 20.7821 55 " " " " A 21 0 0 "LEU " " HB3" " " 1 0 1 C2 
    824 48 -8.38053 -15.2799 20.7644 55 " " " " A 21 0 0 "LEU " " HB2" " " 1 0 1 C2 
    825 48 -7.54934 -13.5902 19.3317 55 " " " " A 21 0 0 "LEU " " HG " " " 1 0 1 C2 
    826 48 -8.1981 -15.8066 18.6837 55 " " " " A 21 0 0 "LEU " HD11 " " 1 0 1 C2 
    827 48 -9.76423 -15.2839 18.3112 55 " " " " A 21 0 0 "LEU " HD12 " " 1 0 1 C2 
    828 48 -8.40723 -14.6186 17.3281 55 " " " " A 21 0 0 "LEU " HD13 " " 1 0 1 C2 
    829 48 -9.13209 -12.1082 17.9536 55 " " " " A 21 0 0 "LEU " HD21 " " 1 0 1 C2 
    830 48 -10.5075 -12.9612 18.6949 55 " " " " A 21 0 0 "LEU " HD22 " " 1 0 1 C2 
    831 48 -9.57874 -11.8582 19.6306 55 " " " " A 21 0 0 "LEU " HD23 " " 1 0 1 C2 
    832 40 -8.05292 -14.3863 24.1505 56 " " " " A 43 0 0 "ILE " " N  " " " 7 0 1 C2 
    833 14 -8.14735 -14.9527 25.5162 56 " " " " A 2 0 0 "ILE " " CA " " " 6 0 1 C2 
    834 14 -7.38507 -14.1791 26.5785 56 " " " " A 2 0 0 "ILE " " C  " " " 6 0 1 C2 
    835 23 -7.73991 -14.3442 27.7639 56 " " " " A 70 0 0 "ILE " " O  " " " 8 0 1 C2 
    836 14 -7.99807 -16.4834 25.5091 56 " " " " A 2 0 0 "ILE " " CB " " " 6 0 1 C2 
    837 14 -6.66538 -16.9048 24.8056 56 " " " " A 2 0 0 "ILE " " CG1" " " 6 0 1 C2 
    838 14 -9.36874 -17.1437 24.9987 56 " " " " A 2 0 0 "ILE " " CG2" " " 6 0 1 C2 
    839 14 -6.44181 -18.4065 24.8157 56 " " " " A 2 0 0 "ILE " " CD1" " " 6 0 1 C2 
    840 48 -7.16107 -14.1834 23.7221 56 " " " " A 21 0 0 "ILE " " H  " " " 1 0 1 C2 
    841 48 -9.19968 -14.7831 25.744 56 " " " " A 21 0 0 "ILE " " HA " " " 1 0 1 C2 
    842 48 -7.94199 -16.8718 26.526 56 " " " " A 21 0 0 "ILE " " HB " " " 1 0 1 C2 
    843 48 -5.87869 -16.2518 25.1836 56 " " " " A 21 0 0 "ILE " HG13 " " 1 0 1 C2 
    844 48 -6.75205 -16.6814 23.7423 56 " " " " A 21 0 0 "ILE " HG12 " " 1 0 1 C2 
    845 48 -9.17307 -18.2033 25.1629 56 " " " " A 21 0 0 "ILE " HG21 " " 1 0 1 C2 
    846 48 -10.2804 -16.7842 25.476 56 " " " " A 21 0 0 "ILE " HG22 " " 1 0 1 C2 
    847 48 -9.48781 -17.0042 23.9243 56 " " " " A 21 0 0 "ILE " HG23 " " 1 0 1 C2 
    848 48 -7.1705 -18.7573 24.0849 56 " " " " A 21 0 0 "ILE " HD11 " " 1 0 1 C2 
    849 48 -5.43145 -18.6559 24.4916 56 " " " " A 21 0 0 "ILE " HD12 " " 1 0 1 C2 
    850 48 -6.5627 -18.8665 25.7964 56 " " " " A 21 0 0 "ILE " HD13 " " 1 0 1 C2 
    851 40 -6.49482 -13.2821 26.2077 57 " " " " A 43 0 0 "GLY " " N  " " " 7 0 1 C2 
    852 14 -6.10331 -12.2185 27.0824 57 " " " " A 2 0 0 "GLY " " CA " " " 6 0 1 C2 
    853 14 -6.97235 -10.9724 26.8314 57 " " " " A 2 0 0 "GLY " " C  " " " 6 0 1 C2 
    854 23 -8.14493 -10.9186 27.2 57 " " " " A 70 0 0 "GLY " " O  " " " 8 0 1 C2 
    855 48 -6.04746 -13.2994 25.3024 57 " " " " A 21 0 0 "GLY " " H  " " " 1 0 1 C2 
    856 48 -5.05537 -11.9683 26.9171 57 " " " " A 21 0 0 "GLY " " HA3" " " 1 0 1 C2 
    857 48 -6.29121 -12.4434 28.1323 57 " " " " A 21 0 0 "GLY " " HA2" " " 1 0 1 C2 
    858 40 -6.42137 -10.0115 26.0086 58 " " " " A 43 0 0 "ASP " " N  " " " 7 0 1 C2 
    859 14 -6.90353 -8.64167 25.6336 58 " " " " A 2 0 0 "ASP " " CA " " " 6 0 1 C2 
    860 14 -8.39981 -8.5828 25.3806 58 " " " " A 2 0 0 "ASP " " C  " " " 6 0 1 C2 
    861 23 -9.02526 -7.54037 25.8146 58 " " " " A 70 0 0 "ASP " " O  " " " 8 0 1 C2 
    862 14 -6.20729 -8.09974 24.3719 58 " " " " A 2 0 0 "ASP " " CB " " " 6 0 1 C2 
    863 14 -4.69051 -7.77262 24.5247 58 " " " " A 2 0 0 "ASP " " CG " " " 6 0 1 C2 
    864 23 -4.02693 -8.50358 25.2872 58 " " " " A 70 0 0 "ASP " " OD1" " " 8 0 1 C2 
    865 23 -4.14254 -6.83256 23.9173 58 " " " " A 70 0 0 "ASP " " OD2" " " 8 0 1 C2 
    866 48 -5.45358 -10.0504 25.7223 58 " " " " A 21 0 0 "ASP " " H  " " " 1 0 1 C2 
    867 48 -6.67075 -7.99672 26.4809 58 " " " " A 21 0 0 "ASP " " HA " " " 1 0 1 C2 
    868 48 -6.56765 -7.12262 24.0502 58 " " " " A 21 0 0 "ASP " " HB3" " " 1 0 1 C2 
    869 48 -6.43184 -8.77061 23.5426 58 " " " " A 21 0 0 "ASP " " HB2" " " 1 0 1 C2 
    870 40 -9.01531 -9.54733 24.7205 59 " " " " A 43 0 0 "GLU " " N  " " " 7 0 1 C2 
    871 14 -10.4258 -9.51726 24.4695 59 " " " " A 2 0 0 "GLU " " CA " " " 6 0 1 C2 
    872 14 -11.3685 -10.1333 25.5316 59 " " " " A 2 0 0 "GLU " " C  " " " 6 0 1 C2 
    873 23 -12.578 -10.2009 25.2888 59 " " " " A 70 0 0 "GLU " " O  " " " 8 0 1 C2 
    874 14 -10.6616 -10.3621 23.1807 59 " " " " A 2 0 0 "GLU " " CB " " " 6 0 1 C2 
    875 14 -10.1596 -9.74097 21.9389 59 " " " " A 2 0 0 "GLU " " CG " " " 6 0 1 C2 
    876 14 -10.6977 -8.42013 21.3751 59 " " " " A 2 0 0 "GLU " " CD " " " 6 0 1 C2 
    877 23 -11.5638 -7.69298 21.9987 59 " " " " A 70 0 0 "GLU " " OE1" " " 8 0 1 C2 
    878 23 -10.2366 -8.02231 20.2945 59 " " " " A 70 0 0 "GLU " " OE2" " " 8 0 1 C2 
    879 48 -8.39196 -10.1711 24.2281 59 " " " " A 21 0 0 "GLU " " H  " " " 1 0 1 C2 
    880 48 -10.7305 -8.49177 24.2607 59 " " " " A 21 0 0 "GLU " " HA " " " 1 0 1 C2 
    881 48 -11.7434 -10.3742 23.0476 59 " " " " A 21 0 0 "GLU " " HB3" " " 1 0 1 C2 
    882 48 -10.3671 -11.4049 23.299 59 " " " " A 21 0 0 "GLU " " HB2" " " 1 0 1 C2 
    883 48 -10.3929 -10.4651 21.1582 59 " " " " A 21 0 0 "GLU " " HG3" " " 1 0 1 C2 
    884 48 -9.07375 -9.68412 22.0143 59 " " " " A 21 0 0 "GLU " " HG2" " " 1 0 1 C2 
    885 40 -10.8655 -10.7202 26.6464 60 " " " " A 43 0 0 "VAL " " N  " " " 7 0 1 C2 
    886 14 -11.5486 -11.3946 27.7635 60 " " " " A 2 0 0 "VAL " " CA " " " 6 0 1 C2 
    887 14 -11.2389 -10.6279 29.0429 60 " " " " A 2 0 0 "VAL " " C  " " " 6 0 1 C2 
    888 23 -12.151 -10.2452 29.816 60 " " " " A 70 0 0 "VAL " " O  " " " 8 0 1 C2 
    889 14 -11.0831 -12.8807 27.8658 60 " " " " A 2 0 0 "VAL " " CB " " " 6 0 1 C2 
    890 14 -11.6864 -13.4531 29.1824 60 " " " " A 2 0 0 "VAL " " CG1" " " 6 0 1 C2 
    891 14 -11.6249 -13.6479 26.6757 60 " " " " A 2 0 0 "VAL " " CG2" " " 6 0 1 C2 
    892 48 -9.8624 -10.6523 26.743 60 " " " " A 21 0 0 "VAL " " H  " " " 1 0 1 C2 
    893 48 -12.6317 -11.2992 27.6868 60 " " " " A 21 0 0 "VAL " " HA " " " 1 0 1 C2 
    894 48 -9.99992 -12.9845 27.929 60 " " " " A 21 0 0 "VAL " " HB " " " 1 0 1 C2 
    895 48 -11.4553 -14.5038 29.3576 60 " " " " A 21 0 0 "VAL " HG11 " " 1 0 1 C2 
    896 48 -11.238 -13.07 30.0991 60 " " " " A 21 0 0 "VAL " HG12 " " 1 0 1 C2 
    897 48 -12.7761 -13.4772 29.1864 60 " " " " A 21 0 0 "VAL " HG13 " " 1 0 1 C2 
    898 48 -11.4526 -14.7241 26.6611 60 " " " " A 21 0 0 "VAL " HG21 " " 1 0 1 C2 
    899 48 -12.7073 -13.5202 26.6636 60 " " " " A 21 0 0 "VAL " HG22 " " 1 0 1 C2 
    900 48 -11.3107 -13.1855 25.74 60 " " " " A 21 0 0 "VAL " HG23 " " 1 0 1 C2 
    901 40 -9.92746 -10.3137 29.3225 61 " " " " A 43 0 0 "TYR " " N  " " " 7 0 1 C2 
    902 14 -9.42536 -9.65049 30.5238 61 " " " " A 2 0 0 "TYR " " CA " " " 6 0 1 C2 
    903 14 -9.23155 -8.05953 30.3969 61 " " " " A 2 0 0 "TYR " " C  " " " 6 0 1 C2 
    904 23 -8.74247 -7.45072 31.3649 61 " " " " A 70 0 0 "TYR " " O  " " " 8 0 1 C2 
    905 14 -8.06639 -10.3755 30.7721 61 " " " " A 2 0 0 "TYR " " CB " " " 6 0 1 C2 
    906 14 -8.11 -11.6879 31.629 61 " " " " A 2 0 0 "TYR " " CG " " " 6 0 1 C2 
    907 14 -8.19771 -12.9705 31.0935 61 " " " " A 2 0 0 "TYR " " CD1" " " 6 0 1 C2 
    908 14 -8.38545 -11.5038 33.0142 61 " " " " A 2 0 0 "TYR " " CD2" " " 6 0 1 C2 
    909 14 -8.56373 -14.1031 31.863 61 " " " " A 2 0 0 "TYR " " CE1" " " 6 0 1 C2 
    910 14 -8.86707 -12.6203 33.7562 61 " " " " A 2 0 0 "TYR " " CE2" " " 6 0 1 C2 
    911 14 -8.94378 -13.9173 33.1811 61 " " " " A 2 0 0 "TYR " " CZ " " " 6 0 1 C2 
    912 23 -9.3649 -14.9846 34.0035 61 " " " " A 70 0 0 "TYR " " OH " " " 8 0 1 C2 
    913 48 -9.26315 -10.4233 28.5697 61 " " " " A 21 0 0 "TYR " " H  " " " 1 0 1 C2 
    914 48 -10.162 -9.79545 31.3141 61 " " " " A 21 0 0 "TYR " " HA " " " 1 0 1 C2 
    915 48 -7.49803 -9.7277 31.4395 61 " " " " A 21 0 0 "TYR " " HB3" " " 1 0 1 C2 
    916 48 -7.3932 -10.5135 29.926 61 " " " " A 21 0 0 "TYR " " HB2" " " 1 0 1 C2 
    917 48 -8.10184 -13.046 30.0204 61 " " " " A 21 0 0 "TYR " " HD1" " " 1 0 1 C2 
    918 48 -8.38255 -10.507 33.43 61 " " " " A 21 0 0 "TYR " " HD2" " " 1 0 1 C2 
    919 48 -8.6458 -15.0792 31.4081 61 " " " " A 21 0 0 "TYR " " HE1" " " 1 0 1 C2 
    920 48 -9.35271 -12.4599 34.7075 61 " " " " A 21 0 0 "TYR " " HE2" " " 1 0 1 C2 
    921 48 -9.27686 -15.8121 33.5556 61 " " " " A 21 0 0 "TYR " " HH " " " 1 0 1 C2 
    922 40 -9.60856 -7.46108 29.3272 62 " " " " A 43 0 0 "GLY " " N  " " " 7 0 1 C2 
    923 14 -9.31911 -6.02849 29.1883 62 " " " " A 2 0 0 "GLY " " CA " " " 6 0 1 C2 
    924 14 -7.91383 -5.80353 28.5766 62 " " " " A 2 0 0 "GLY " " C  " " " 6 0 1 C2 
    925 23 -6.9456 -6.47664 28.8026 62 " " " " A 70 0 0 "GLY " " O  " " " 8 0 1 C2 
    926 48 -10.1131 -7.85141 28.5442 62 " " " " A 21 0 0 "GLY " " H  " " " 1 0 1 C2 
    927 48 -9.3075 -5.44785 30.1107 62 " " " " A 21 0 0 "GLY " " HA3" " " 1 0 1 C2 
    928 48 -10.1093 -5.68073 28.523 62 " " " " A 21 0 0 "GLY " " HA2" " " 1 0 1 C2 
    929 40 -7.77271 -4.66339 27.8752 63 " " " " A 43 0 0 "ARG " " N  " " " 7 0 1 C2 
    930 14 -6.5056 -4.0373 27.6508 63 " " " " A 2 0 0 "ARG " " CA " " " 6 0 1 C2 
    931 14 -6.36582 -3.11342 28.883 63 " " " " A 2 0 0 "ARG " " C  " " " 6 0 1 C2 
    932 23 -7.338 -2.47419 29.3215 63 " " " " A 70 0 0 "ARG " " O  " " " 8 0 1 C2 
    933 14 -6.56325 -3.13726 26.3809 63 " " " " A 2 0 0 "ARG " " CB " " " 6 0 1 C2 
    934 14 -6.80042 -3.96098 25.102 63 " " " " A 2 0 0 "ARG " " CG " " " 6 0 1 C2 
    935 14 -6.85045 -3.08401 23.8872 63 " " " " A 2 0 0 "ARG " " CD " " " 6 0 1 C2 
    936 40 -7.51905 -3.61525 22.7592 63 " " " " A 43 0 0 "ARG " " NE " " " 7 0 1 C2 
    937 14 -7.38208 -3.31391 21.4369 63 " " " " A 2 0 0 "ARG " " CZ " " " 6 0 1 C2 
    938 40 -7.90378 -4.04981 20.4854 63 " " " " A 43 0 0 "ARG " " NH1" " " 7 0 1 C2 
    939 40 -6.6649 -2.24817 21.1322 63 " " " " A 43 0 0 "ARG " " NH2" " " 7 0 1 C2 
    940 48 -8.54595 -4.01396 27.8543 63 " " " " A 21 0 0 "ARG " " H  " " " 1 0 1 C2 
    941 48 -5.71582 -4.77176 27.4929 63 " " " " A 21 0 0 "ARG " " HA " " " 1 0 1 C2 
    942 48 -5.62366 -2.6019 26.2442 63 " " " " A 21 0 0 "ARG " " HB3" " " 1 0 1 C2 
    943 48 -7.34074 -2.38231 26.4977 63 " " " " A 21 0 0 "ARG " " HB2" " " 1 0 1 C2 
    944 48 -7.6859 -4.5924 25.1751 63 " " " " A 21 0 0 "ARG " " HG3" " " 1 0 1 C2 
    945 48 -5.97424 -4.6702 25.0517 63 " " " " A 21 0 0 "ARG " " HG2" " " 1 0 1 C2 
    946 48 -5.80593 -2.86165 23.6689 63 " " " " A 21 0 0 "ARG " " HD3" " " 1 0 1 C2 
    947 48 -7.22805 -2.07906 24.0759 63 " " " " A 21 0 0 "ARG " " HD2" " " 1 0 1 C2 
    948 48 -8.21505 -4.32908 22.9209 63 " " " " A 21 0 0 "ARG " " HE " " " 1 0 1 C2 
    949 48 -7.85928 -3.79635 19.5087 63 " " " " A 21 0 0 "ARG " HH12 " " 1 0 1 C2 
    950 48 -8.37053 -4.92697 20.6665 63 " " " " A 21 0 0 "ARG " HH11 " " 1 0 1 C2 
    951 48 -6.51174 -1.98337 20.1697 63 " " " " A 21 0 0 "ARG " HH22 " " 1 0 1 C2 
    952 48 -6.14357 -1.68183 21.7861 63 " " " " A 21 0 0 "ARG " HH21 " " 1 0 1 C2 
    953 40 -5.11279 -2.90806 29.4011 64 " " " " A 43 0 0 "ASP " " N  " " " 7 0 1 C2 
    954 14 -4.63346 -1.93985 30.3283 64 " " " " A 2 0 0 "ASP " " CA " " " 6 0 1 C2 
    955 14 -4.81943 -0.458507 29.7478 64 " " " " A 2 0 0 "ASP " " C  " " " 6 0 1 C2 
    956 23 -4.69348 -0.305845 28.5029 64 " " " " A 70 0 0 "ASP " " O  " " " 8 0 1 C2 
    957 14 -3.18089 -2.24337 30.9073 64 " " " " A 2 0 0 "ASP " " CB " " " 6 0 1 C2 
    958 14 -2.09112 -1.44779 30.1925 64 " " " " A 2 0 0 "ASP " " CG " " " 6 0 1 C2 
    959 23 -1.88959 -0.242103 30.5109 64 " " " " A 70 0 0 "ASP " " OD1" " " 8 0 1 C2 
    960 23 -1.2798 -1.90512 29.3875 64 " " " " A 70 0 0 "ASP " " OD2" " " 8 0 1 C2 
    961 48 -4.30846 -3.40247 29.0424 64 " " " " A 21 0 0 "ASP " " H  " " " 1 0 1 C2 
    962 48 -5.2459 -1.88583 31.2283 64 " " " " A 21 0 0 "ASP " " HA " " " 1 0 1 C2 
    963 48 -2.9283 -3.30369 30.9095 64 " " " " A 21 0 0 "ASP " " HB3" " " 1 0 1 C2 
    964 48 -3.10844 -1.85707 31.9239 64 " " " " A 21 0 0 "ASP " " HB2" " " 1 0 1 C2 
    965 40 -4.82887 0.609477 30.5721 65 " " " " A 43 0 0 "ARG " " N  " " " 7 0 1 C2 
    966 14 -4.82602 2.02159 30.1633 65 " " " " A 2 0 0 "ARG " " CA " " " 6 0 1 C2 
    967 14 -3.78364 2.88077 30.8474 65 " " " " A 2 0 0 "ARG " " C  " " " 6 0 1 C2 
    968 23 -3.98579 4.08331 31.0345 65 " " " " A 70 0 0 "ARG " " O  " " " 8 0 1 C2 
    969 14 -6.19405 2.67133 30.265 65 " " " " A 2 0 0 "ARG " " CB " " " 6 0 1 C2 
    970 14 -7.33867 2.00154 29.5928 65 " " " " A 2 0 0 "ARG " " CG " " " 6 0 1 C2 
    971 14 -8.61376 2.84713 29.7647 65 " " " " A 2 0 0 "ARG " " CD " " " 6 0 1 C2 
    972 40 -9.80349 2.01141 29.738 65 " " " " A 43 0 0 "ARG " " NE " " " 7 0 1 C2 
    973 14 -10.5762 1.62581 30.7835 65 " " " " A 2 0 0 "ARG " " CZ " " " 6 0 1 C2 
    974 40 -11.7966 1.19496 30.5216 65 " " " " A 43 0 0 "ARG " " NH1" " " 7 0 1 C2 
    975 40 -10.1704 1.73123 32.0933 65 " " " " A 43 0 0 "ARG " " NH2" " " 7 0 1 C2 
    976 48 -4.78588 0.419362 31.5631 65 " " " " A 21 0 0 "ARG " " H  " " " 1 0 1 C2 
    977 48 -4.4521 2.06142 29.1402 65 " " " " A 21 0 0 "ARG " " HA " " " 1 0 1 C2 
    978 48 -6.08347 3.62238 29.7441 65 " " " " A 21 0 0 "ARG " " HB3" " " 1 0 1 C2 
    979 48 -6.42963 2.97888 31.2838 65 " " " " A 21 0 0 "ARG " " HB2" " " 1 0 1 C2 
    980 48 -7.52162 1.09699 30.1728 65 " " " " A 21 0 0 "ARG " " HG3" " " 1 0 1 C2 
    981 48 -7.13721 1.75936 28.5493 65 " " " " A 21 0 0 "ARG " " HG2" " " 1 0 1 C2 
    982 48 -8.69308 3.63309 29.0136 65 " " " " A 21 0 0 "ARG " " HD3" " " 1 0 1 C2 
    983 48 -8.4839 3.32339 30.7365 65 " " " " A 21 0 0 "ARG " " HD2" " " 1 0 1 C2 
    984 48 -10.0268 1.68396 28.809 65 " " " " A 21 0 0 "ARG " " HE " " " 1 0 1 C2 
    985 48 -12.3524 0.773328 31.252 65 " " " " A 21 0 0 "ARG " HH12 " " 1 0 1 C2 
    986 48 -12.0967 1.1924 29.5572 65 " " " " A 21 0 0 "ARG " HH11 " " 1 0 1 C2 
    987 48 -10.6116 1.10882 32.7551 65 " " " " A 21 0 0 "ARG " HH22 " " 1 0 1 C2 
    988 48 -9.29455 2.12767 32.4029 65 " " " " A 21 0 0 "ARG " HH21 " " 1 0 1 C2 
    989 40 -2.69066 2.32776 31.3321 66 " " " " A 43 0 0 "THR " " N  " " " 7 0 1 C2 
    990 14 -1.78681 3.02286 32.3366 66 " " " " A 2 0 0 "THR " " CA " " " 6 0 1 C2 
    991 14 -0.902026 4.13628 31.6221 66 " " " " A 2 0 0 "THR " " C  " " " 6 0 1 C2 
    992 23 -0.499287 5.151 32.2443 66 " " " " A 70 0 0 "THR " " O  " " " 8 0 1 C2 
    993 14 -0.844624 1.95412 32.9449 66 " " " " A 2 0 0 "THR " " CB " " " 6 0 1 C2 
    994 23 -0.0122038 1.34854 31.9326 66 " " " " A 70 0 0 "THR " " OG1" " " 8 0 1 C2 
    995 14 -1.52658 0.7209 33.6953 66 " " " " A 2 0 0 "THR " " CG2" " " 6 0 1 C2 
    996 48 -2.72985 1.31868 31.3143 66 " " " " A 21 0 0 "THR " " H  " " " 1 0 1 C2 
    997 48 -2.39246 3.57542 33.0549 66 " " " " A 21 0 0 "THR " " HA " " " 1 0 1 C2 
    998 48 -0.142834 2.40588 33.646 66 " " " " A 21 0 0 "THR " " HB " " " 1 0 1 C2 
    999 48 -0.670407 0.927139 31.4013 66 " " " " A 21 0 0 "THR " " HG1" " " 1 0 1 C2 
    1000 48 -2.22788 0.230849 33.0199 66 " " " " A 21 0 0 "THR " HG21 " " 1 0 1 C2 
    1001 48 -0.80791 -0.0604833 33.9423 66 " " " " A 21 0 0 "THR " HG22 " " 1 0 1 C2 
    1002 48 -2.05645 1.05423 34.5876 66 " " " " A 21 0 0 "THR " HG23 " " 1 0 1 C2 
    1003 40 -0.743582 3.97713 30.2543 67 " " " " A 43 0 0 "SER " " N  " " " 7 0 1 C2 
    1004 14 -0.0222479 4.88073 29.4733 67 " " " " A 2 0 0 "SER " " CA " " " 6 0 1 C2 
    1005 14 -0.661898 4.89808 28.0837 67 " " " " A 2 0 0 "SER " " C  " " " 6 0 1 C2 
    1006 23 0.0718664 4.74974 27.0671 67 " " " " A 70 0 0 "SER " " O  " " " 8 0 1 C2 
    1007 14 1.47201 4.66796 29.6641 67 " " " " A 2 0 0 "SER " " CB " " " 6 0 1 C2 
    1008 23 1.93549 3.44786 29.1189 67 " " " " A 70 0 0 "SER " " OG " " " 8 0 1 C2 
    1009 48 -1.31837 3.31944 29.7472 67 " " " " A 21 0 0 "SER " " H  " " " 1 0 1 C2 
    1010 48 -0.191187 5.89001 29.8487 67 " " " " A 21 0 0 "SER " " HA " " " 1 0 1 C2 
    1011 48 1.74019 4.62833 30.7198 67 " " " " A 21 0 0 "SER " " HB3" " " 1 0 1 C2 
    1012 48 2.12352 5.35387 29.1226 67 " " " " A 21 0 0 "SER " " HB2" " " 1 0 1 C2 
    1013 48 1.55309 3.3217 28.264 67 " " " " A 21 0 0 "SER " " HG " " " 1 0 1 C2 
    1014 40 -2.01856 5.00847 28.0623 68 " " " " A 43 0 0 "HIE " " N  " " " 7 0 1 C2 
    1015 14 -2.91788 5.02783 26.9318 68 " " " " A 2 0 0 "HIE " " CA " " " 6 0 1 C2 
    1016 14 -2.52298 5.98063 25.821 68 " " " " A 2 0 0 "HIE " " C  " " " 6 0 1 C2 
    1017 23 -2.02684 5.39208 24.8554 68 " " " " A 70 0 0 "HIE " " O  " " " 8 0 1 C2 
    1018 14 -4.41321 5.20223 27.3687 68 " " " " A 2 0 0 "HIE " " CB " " " 6 0 1 C2 
    1019 14 -5.32497 4.68121 26.2827 68 " " " " A 2 0 0 "HIE " " CG " " " 6 0 1 C2 
    1020 40 -6.69062 4.49568 26.5415 68 " " " " A 43 0 0 "HIE " " ND1" " " 7 0 1 C2 
    1021 14 -5.05035 4.10388 25.0534 68 " " " " A 2 0 0 "HIE " " CD2" " " 6 0 1 C2 
    1022 14 -7.12427 3.86216 25.457 68 " " " " A 2 0 0 "HIE " " CE1" " " 6 0 1 C2 
    1023 40 -6.22906 3.74809 24.4817 68 " " " " A 43 0 0 "HIE " " NE2" " " 7 0 1 C2 
    1024 48 -2.51242 5.09604 28.939 68 " " " " A 21 0 0 "HIE " " H  " " " 1 0 1 C2 
    1025 48 -2.85144 3.98524 26.6208 68 " " " " A 21 0 0 "HIE " " HA " " " 1 0 1 C2 
    1026 48 -4.44072 6.26014 27.6298 68 " " " " A 21 0 0 "HIE " " HB3" " " 1 0 1 C2 
    1027 48 -4.47088 4.65167 28.3076 68 " " " " A 21 0 0 "HIE " " HB2" " " 1 0 1 C2 
    1028 48 -4.13795 3.87793 24.5215 68 " " " " A 21 0 0 "HIE " " HD2" " " 1 0 1 C2 
    1029 48 -8.1647 3.63649 25.2754 68 " " " " A 21 0 0 "HIE " " HE1" " " 1 0 1 C2 
    1030 40 -2.65421 7.22155 26.0591 69 " " " " A 43 0 0 "VAL " " N  " " " 7 0 1 C2 
    1031 14 -1.96157 8.36712 25.4023 69 " " " " A 2 0 0 "VAL " " CA " " " 6 0 1 C2 
    1032 14 -1.44798 9.24956 26.5995 69 " " " " A 2 0 0 "VAL " " C  " " " 6 0 1 C2 
    1033 23 -2.22748 9.44435 27.5084 69 " " " " A 70 0 0 "VAL " " O  " " " 8 0 1 C2 
    1034 14 -3.11608 9.08346 24.4729 69 " " " " A 2 0 0 "VAL " " CB " " " 6 0 1 C2 
    1035 14 -2.62164 10.3799 23.8374 69 " " " " A 2 0 0 "VAL " " CG1" " " 6 0 1 C2 
    1036 14 -3.91437 8.09536 23.592 69 " " " " A 2 0 0 "VAL " " CG2" " " 6 0 1 C2 
    1037 48 -2.99624 7.55085 26.9505 69 " " " " A 21 0 0 "VAL " " H  " " " 1 0 1 C2 
    1038 48 -1.06694 7.94641 24.9432 69 " " " " A 21 0 0 "VAL " " HA " " " 1 0 1 C2 
    1039 48 -3.88072 9.57277 25.0762 69 " " " " A 21 0 0 "VAL " " HB " " " 1 0 1 C2 
    1040 48 -1.78396 10.1153 23.1921 69 " " " " A 21 0 0 "VAL " HG11 " " 1 0 1 C2 
    1041 48 -3.36652 10.9148 23.2481 69 " " " " A 21 0 0 "VAL " HG12 " " 1 0 1 C2 
    1042 48 -2.33823 11.0653 24.6362 69 " " " " A 21 0 0 "VAL " HG13 " " 1 0 1 C2 
    1043 48 -4.55582 7.47118 24.2141 69 " " " " A 21 0 0 "VAL " HG21 " " 1 0 1 C2 
    1044 48 -4.45187 8.64165 22.8169 69 " " " " A 21 0 0 "VAL " HG22 " " 1 0 1 C2 
    1045 48 -3.23134 7.38971 23.1191 69 " " " " A 21 0 0 "VAL " HG23 " " 1 0 1 C2 
    1046 40 -0.213017 9.72665 26.5436 70 " " " " A 43 0 0 "VAL " " N  " " " 7 0 1 C2 
    1047 14 0.293741 10.5983 27.645 70 " " " " A 2 0 0 "VAL " " CA " " " 6 0 1 C2 
    1048 14 0.580175 11.9649 26.9671 70 " " " " A 2 0 0 "VAL " " C  " " " 6 0 1 C2 
    1049 23 1.05337 12.0491 25.8654 70 " " " " A 70 0 0 "VAL " " O  " " " 8 0 1 C2 
    1050 14 1.48187 9.92928 28.3161 70 " " " " A 2 0 0 "VAL " " CB " " " 6 0 1 C2 
    1051 14 0.929922 8.64809 28.8941 70 " " " " A 2 0 0 "VAL " " CG1" " " 6 0 1 C2 
    1052 14 2.71417 9.66909 27.3616 70 " " " " A 2 0 0 "VAL " " CG2" " " 6 0 1 C2 
    1053 48 0.366468 9.63562 25.7214 70 " " " " A 21 0 0 "VAL " " H  " " " 1 0 1 C2 
    1054 48 -0.470456 10.7954 28.3969 70 " " " " A 21 0 0 "VAL " " HA " " " 1 0 1 C2 
    1055 48 1.76136 10.6509 29.0838 70 " " " " A 21 0 0 "VAL " " HB " " " 1 0 1 C2 
    1056 48 0.876462 7.83884 28.1658 70 " " " " A 21 0 0 "VAL " HG11 " " 1 0 1 C2 
    1057 48 1.59167 8.40422 29.7252 70 " " " " A 21 0 0 "VAL " HG12 " " 1 0 1 C2 
    1058 48 -0.0470987 8.80709 29.3504 70 " " " " A 21 0 0 "VAL " HG13 " " 1 0 1 C2 
    1059 48 3.27756 10.5827 27.1716 70 " " " " A 21 0 0 "VAL " HG21 " " 1 0 1 C2 
    1060 48 3.44958 9.01984 27.8367 70 " " " " A 21 0 0 "VAL " HG22 " " 1 0 1 C2 
    1061 48 2.53352 9.04181 26.4887 70 " " " " A 21 0 0 "VAL " HG23 " " 1 0 1 C2 
    1062 40 0.329294 13.0168 27.7683 71 " " " " A 43 0 0 "ALA " " N  " " " 7 0 1 C2 
    1063 14 0.757757 14.3552 27.489 71 " " " " A 2 0 0 "ALA " " CA " " " 6 0 1 C2 
    1064 14 1.94278 14.7313 28.3475 71 " " " " A 2 0 0 "ALA " " C  " " " 6 0 1 C2 
    1065 23 1.80999 14.7678 29.5964 71 " " " " A 70 0 0 "ALA " " O  " " " 8 0 1 C2 
    1066 14 -0.432412 15.3174 27.703 71 " " " " A 2 0 0 "ALA " " CB " " " 6 0 1 C2 
    1067 48 -0.0738893 12.7788 28.6633 71 " " " " A 21 0 0 "ALA " " H  " " " 1 0 1 C2 
    1068 48 1.08711 14.4713 26.4565 71 " " " " A 21 0 0 "ALA " " HA " " " 1 0 1 C2 
    1069 48 -0.0913168 16.3449 27.8292 71 " " " " A 21 0 0 "ALA " " HB1" " " 1 0 1 C2 
    1070 48 -1.15922 15.2886 26.8912 71 " " " " A 21 0 0 "ALA " " HB2" " " 1 0 1 C2 
    1071 48 -1.0469 15.1262 28.5827 71 " " " " A 21 0 0 "ALA " " HB3" " " 1 0 1 C2 
    1072 40 3.14177 14.7691 27.6999 72 " " " " A 43 0 0 "ILE " " N  " " " 7 0 1 C2 
    1073 14 4.49326 14.851 28.3245 72 " " " " A 2 0 0 "ILE " " CA " " " 6 0 1 C2 
    1074 14 4.84022 16.3677 28.6427 72 " " " " A 2 0 0 "ILE " " C  " " " 6 0 1 C2 
    1075 23 4.70946 17.1285 27.6857 72 " " " " A 70 0 0 "ILE " " O  " " " 8 0 1 C2 
    1076 14 5.50703 14.2976 27.2568 72 " " " " A 2 0 0 "ILE " " CB " " " 6 0 1 C2 
    1077 14 5.39402 12.7903 27.1184 72 " " " " A 2 0 0 "ILE " " CG1" " " 6 0 1 C2 
    1078 14 6.94653 14.5912 27.7561 72 " " " " A 2 0 0 "ILE " " CG2" " " 6 0 1 C2 
    1079 14 5.8695 12.137 25.874 72 " " " " A 2 0 0 "ILE " " CD1" " " 6 0 1 C2 
    1080 48 3.0105 14.8438 26.7012 72 " " " " A 21 0 0 "ILE " " H  " " " 1 0 1 C2 
    1081 48 4.47919 14.3296 29.2815 72 " " " " A 21 0 0 "ILE " " HA " " " 1 0 1 C2 
    1082 48 5.21868 14.7383 26.3025 72 " " " " A 21 0 0 "ILE " " HB " " " 1 0 1 C2 
    1083 48 4.35426 12.4665 27.1653 72 " " " " A 21 0 0 "ILE " HG13 " " 1 0 1 C2 
    1084 48 5.82586 12.3093 27.996 72 " " " " A 21 0 0 "ILE " HG12 " " 1 0 1 C2 
    1085 48 7.76278 13.9678 27.3912 72 " " " " A 21 0 0 "ILE " HG21 " " 1 0 1 C2 
    1086 48 7.28066 15.5651 27.3982 72 " " " " A 21 0 0 "ILE " HG22 " " 1 0 1 C2 
    1087 48 6.91926 14.5151 28.8431 72 " " " " A 21 0 0 "ILE " HG23 " " 1 0 1 C2 
    1088 48 5.18779 12.257 25.032 72 " " " " A 21 0 0 "ILE " HD11 " " 1 0 1 C2 
    1089 48 6.75709 12.5932 25.4356 72 " " " " A 21 0 0 "ILE " HD12 " " 1 0 1 C2 
    1090 48 6.11374 11.1208 26.1837 72 " " " " A 21 0 0 "ILE " HD13 " " 1 0 1 C2 
    1091 40 5.04094 16.8301 29.8624 73 " " " " A 43 0 0 "LEU " " N  " " " 7 0 1 C2 
    1092 14 4.82491 18.1764 30.3051 73 " " " " A 2 0 0 "LEU " " CA " " " 6 0 1 C2 
    1093 14 6.04169 18.7029 31.1038 73 " " " " A 2 0 0 "LEU " " C  " " " 6 0 1 C2 
    1094 23 6.48246 17.9784 32.0331 73 " " " " A 70 0 0 "LEU " " O  " " " 8 0 1 C2 
    1095 14 3.52022 18.3219 31.0703 73 " " " " A 2 0 0 "LEU " " CB " " " 6 0 1 C2 
    1096 14 2.55277 19.2759 30.3848 73 " " " " A 2 0 0 "LEU " " CG " " " 6 0 1 C2 
    1097 14 1.08569 19.0421 30.8154 73 " " " " A 2 0 0 "LEU " " CD1" " " 6 0 1 C2 
    1098 14 2.87607 20.7559 30.6235 73 " " " " A 2 0 0 "LEU " " CD2" " " 6 0 1 C2 
    1099 48 4.9944 16.0954 30.5539 73 " " " " A 21 0 0 "LEU " " H  " " " 1 0 1 C2 
    1100 48 4.72157 18.7966 29.4147 73 " " " " A 21 0 0 "LEU " " HA " " " 1 0 1 C2 
    1101 48 3.78565 18.624 32.0834 73 " " " " A 21 0 0 "LEU " " HB3" " " 1 0 1 C2 
    1102 48 3.01133 17.3584 31.0427 73 " " " " A 21 0 0 "LEU " " HB2" " " 1 0 1 C2 
    1103 48 2.59841 19.0224 29.3256 73 " " " " A 21 0 0 "LEU " " HG " " " 1 0 1 C2 
    1104 48 0.261308 19.5738 30.3402 73 " " " " A 21 0 0 "LEU " HD11 " " 1 0 1 C2 
    1105 48 0.830591 18.0111 30.5701 73 " " " " A 21 0 0 "LEU " HD12 " " 1 0 1 C2 
    1106 48 0.993127 19.2168 31.8873 73 " " " " A 21 0 0 "LEU " HD13 " " 1 0 1 C2 
    1107 48 2.56021 21.3058 29.737 73 " " " " A 21 0 0 "LEU " HD21 " " 1 0 1 C2 
    1108 48 2.40223 21.1724 31.5124 73 " " " " A 21 0 0 "LEU " HD22 " " 1 0 1 C2 
    1109 48 3.96558 20.787 30.6338 73 " " " " A 21 0 0 "LEU " HD23 " " 1 0 1 C2 
    1110 40 6.63428 19.9142 30.795 74 " " " " A 43 0 0 "THR " " N  " " " 7 0 1 C2 
    1111 14 7.78402 20.4041 31.4927 74 " " " " A 2 0 0 "THR " " CA " " " 6 0 1 C2 
    1112 14 7.50571 21.9033 31.9805 74 " " " " A 2 0 0 "THR " " C  " " " 6 0 1 C2 
    1113 23 6.72401 22.5837 31.3182 74 " " " " A 70 0 0 "THR " " O  " " " 8 0 1 C2 
    1114 14 9.08098 20.1827 30.6043 74 " " " " A 2 0 0 "THR " " CB " " " 6 0 1 C2 
    1115 23 10.2031 20.8401 31.2127 74 " " " " A 70 0 0 "THR " " OG1" " " 8 0 1 C2 
    1116 14 8.92204 20.8138 29.2033 74 " " " " A 2 0 0 "THR " " CG2" " " 6 0 1 C2 
    1117 48 6.2217 20.5182 30.0985 74 " " " " A 21 0 0 "THR " " H  " " " 1 0 1 C2 
    1118 48 8.06469 19.8819 32.4074 74 " " " " A 21 0 0 "THR " " HA " " " 1 0 1 C2 
    1119 48 9.30595 19.1166 30.5741 74 " " " " A 21 0 0 "THR " " HB " " " 1 0 1 C2 
    1120 48 10.4768 20.1493 31.7964 74 " " " " A 21 0 0 "THR " " HG1" " " 1 0 1 C2 
    1121 48 8.07403 20.3923 28.6636 74 " " " " A 21 0 0 "THR " HG21 " " 1 0 1 C2 
    1122 48 8.86003 21.8939 29.3363 74 " " " " A 21 0 0 "THR " HG22 " " 1 0 1 C2 
    1123 48 9.82169 20.6582 28.6079 74 " " " " A 21 0 0 "THR " HG23 " " 1 0 1 C2 
    1124 40 8.09877 22.3637 33.1219 75 " " " " A 43 0 0 "PRO " " N  " " " 7 0 1 C2 
    1125 14 7.84445 23.7135 33.6446 75 " " " " A 2 0 0 "PRO " " CA " " " 6 0 1 C2 
    1126 14 8.90504 24.7067 33.0331 75 " " " " A 2 0 0 "PRO " " C  " " " 6 0 1 C2 
    1127 23 9.94555 24.3099 32.5502 75 " " " " A 70 0 0 "PRO " " O  " " " 8 0 1 C2 
    1128 14 8.27176 23.5942 35.1875 75 " " " " A 2 0 0 "PRO " " CB " " " 6 0 1 C2 
    1129 14 9.01607 22.2826 35.3196 75 " " " " A 2 0 0 "PRO " " CG " " " 6 0 1 C2 
    1130 14 8.7518 21.4651 34.0719 75 " " " " A 2 0 0 "PRO " " CD " " " 6 0 1 C2 
    1131 48 6.84402 24.1026 33.4553 75 " " " " A 21 0 0 "PRO " " HA " " " 1 0 1 C2 
    1132 48 7.35836 23.4312 35.7596 75 " " " " A 21 0 0 "PRO " " HB3" " " 1 0 1 C2 
    1133 48 8.87221 24.4113 35.5874 75 " " " " A 21 0 0 "PRO " " HB2" " " 1 0 1 C2 
    1134 48 8.70678 21.7357 36.2103 75 " " " " A 21 0 0 "PRO " " HG3" " " 1 0 1 C2 
    1135 48 10.0501 22.6275 35.3175 75 " " " " A 21 0 0 "PRO " " HG2" " " 1 0 1 C2 
    1136 48 9.63214 20.9964 33.6321 75 " " " " A 21 0 0 "PRO " " HD2" " " 1 0 1 C2 
    1137 48 8.10752 20.6712 34.4495 75 " " " " A 21 0 0 "PRO " " HD3" " " 1 0 1 C2 
    1138 40 8.76322 26.012 33.2857 76 " " " " A 43 0 0 "PRO " " N  " " " 7 0 1 C2 
    1139 14 9.78769 27.0062 33.0214 76 " " " " A 2 0 0 "PRO " " CA " " " 6 0 1 C2 
    1140 14 11.0134 26.8638 33.9752 76 " " " " A 2 0 0 "PRO " " C  " " " 6 0 1 C2 
    1141 23 11.0554 26.0705 34.9356 76 " " " " A 70 0 0 "PRO " " O  " " " 8 0 1 C2 
    1142 14 9.09444 28.3329 33.161 76 " " " " A 2 0 0 "PRO " " CB " " " 6 0 1 C2 
    1143 14 7.82621 28.1208 34.0031 76 " " " " A 2 0 0 "PRO " " CG " " " 6 0 1 C2 
    1144 14 7.56814 26.6466 33.8898 76 " " " " A 2 0 0 "PRO " " CD " " " 6 0 1 C2 
    1145 48 10.0659 26.9727 31.968 76 " " " " A 21 0 0 "PRO " " HA " " " 1 0 1 C2 
    1146 48 8.71713 28.7089 32.21 76 " " " " A 21 0 0 "PRO " " HB3" " " 1 0 1 C2 
    1147 48 9.77658 29.0948 33.5382 76 " " " " A 21 0 0 "PRO " " HB2" " " 1 0 1 C2 
    1148 48 7.00533 28.821 33.8479 76 " " " " A 21 0 0 "PRO " " HG3" " " 1 0 1 C2 
    1149 48 8.12384 28.3857 35.0177 76 " " " " A 21 0 0 "PRO " " HG2" " " 1 0 1 C2 
    1150 48 7.27004 26.0962 34.7822 76 " " " " A 21 0 0 "PRO " " HD2" " " 1 0 1 C2 
    1151 48 6.72282 26.4196 33.2402 76 " " " " A 21 0 0 "PRO " " HD3" " " 1 0 1 C2 
    1152 40 12.1337 27.5033 33.5164 77 " " " " A 43 0 0 "ASP " " N  " " " 7 0 1 C2 
    1153 14 13.5122 27.4578 33.8637 77 " " " " A 2 0 0 "ASP " " CA " " " 6 0 1 C2 
    1154 14 13.8808 28.2116 35.1512 77 " " " " A 2 0 0 "ASP " " C  " " " 6 0 1 C2 
    1155 23 14.9137 27.9361 35.7539 77 " " " " A 70 0 0 "ASP " " O  " " " 8 0 1 C2 
    1156 14 14.3458 27.967 32.7222 77 " " " " A 2 0 0 "ASP " " CB " " " 6 0 1 C2 
    1157 14 14.0917 29.4338 32.2585 77 " " " " A 2 0 0 "ASP " " CG " " " 6 0 1 C2 
    1158 23 15.0595 30.1391 32.2171 77 " " " " A 70 0 0 "ASP " " OD1" " " 8 0 1 C2 
    1159 23 12.9587 29.8747 31.9425 77 " " " " A 70 0 0 "ASP " " OD2" " " 8 0 1 C2 
    1160 48 12.0445 28.0253 32.6564 77 " " " " A 21 0 0 "ASP " " H  " " " 1 0 1 C2 
    1161 48 13.799 26.4489 34.1601 77 " " " " A 21 0 0 "ASP " " HA " " " 1 0 1 C2 
    1162 48 14.279 27.3363 31.8357 77 " " " " A 21 0 0 "ASP " " HB3" " " 1 0 1 C2 
    1163 48 15.3895 27.9584 33.0362 77 " " " " A 21 0 0 "ASP " " HB2" " " 1 0 1 C2 
    1164 40 12.9285 29.0666 35.6989 78 " " " " A 43 0 0 "ASP " " N  " " " 7 0 1 C2 
    1165 14 13.0496 29.7282 37.0322 78 " " " " A 2 0 0 "ASP " " CA " " " 6 0 1 C2 
    1166 14 12.2185 29.0796 38.0983 78 " " " " A 2 0 0 "ASP " " C  " " " 6 0 1 C2 
    1167 23 11.8091 29.7644 39.0411 78 " " " " A 70 0 0 "ASP " " O  " " " 8 0 1 C2 
    1168 14 12.6538 31.2159 36.8085 78 " " " " A 2 0 0 "ASP " " CB " " " 6 0 1 C2 
    1169 14 11.1766 31.4717 36.4543 78 " " " " A 2 0 0 "ASP " " CG " " " 6 0 1 C2 
    1170 23 10.5967 30.7683 35.6484 78 " " " " A 70 0 0 "ASP " " OD1" " " 8 0 1 C2 
    1171 23 10.7175 32.5527 36.8663 78 " " " " A 70 0 0 "ASP " " OD2" " " 8 0 1 C2 
    1172 48 12.037 29.1563 35.2328 78 " " " " A 21 0 0 "ASP " " H  " " " 1 0 1 C2 
    1173 48 14.0739 29.6285 37.3913 78 " " " " A 21 0 0 "ASP " " HA " " " 1 0 1 C2 
    1174 48 13.1213 31.5611 35.8863 78 " " " " A 21 0 0 "ASP " " HB3" " " 1 0 1 C2 
    1175 48 13.0361 31.8813 37.5826 78 " " " " A 21 0 0 "ASP " " HB2" " " 1 0 1 C2 
    1176 40 11.8955 27.8293 37.9176 79 " " " " A 43 0 0 "LYS " " N  " " " 7 0 1 C2 
    1177 14 11.2022 26.9695 38.8495 79 " " " " A 2 0 0 "LYS " " CA " " " 6 0 1 C2 
    1178 14 11.3275 25.5511 38.2789 79 " " " " A 2 0 0 "LYS " " C  " " " 6 0 1 C2 
    1179 23 12.1893 25.2714 37.4626 79 " " " " A 70 0 0 "LYS " " O  " " " 8 0 1 C2 
    1180 14 9.6871 27.4278 38.9028 79 " " " " A 2 0 0 "LYS " " CB " " " 6 0 1 C2 
    1181 14 8.81188 27.3472 37.6468 79 " " " " A 2 0 0 "LYS " " CG " " " 6 0 1 C2 
    1182 14 7.40967 27.586 37.8514 79 " " " " A 2 0 0 "LYS " " CD " " " 6 0 1 C2 
    1183 14 7.03153 29.0508 38.1547 79 " " " " A 2 0 0 "LYS " " CE " " " 6 0 1 C2 
    1184 40 5.66922 29.2752 38.5842 79 " " " " A 43 0 0 "LYS " " NZ " " " 7 0 1 C2 
    1185 48 12.351 27.3109 37.1801 79 " " " " A 21 0 0 "LYS " " H  " " " 1 0 1 C2 
    1186 48 11.6972 27.0397 39.8181 79 " " " " A 21 0 0 "LYS " " HA " " " 1 0 1 C2 
    1187 48 9.71387 28.403 39.389 79 " " " " A 21 0 0 "LYS " " HB3" " " 1 0 1 C2 
    1188 48 9.16926 26.8116 39.6378 79 " " " " A 21 0 0 "LYS " " HB2" " " 1 0 1 C2 
    1189 48 8.78341 26.3872 37.1314 79 " " " " A 21 0 0 "LYS " " HG3" " " 1 0 1 C2 
    1190 48 9.18683 28.0267 36.8814 79 " " " " A 21 0 0 "LYS " " HG2" " " 1 0 1 C2 
    1191 48 6.99364 26.9032 38.5922 79 " " " " A 21 0 0 "LYS " " HD3" " " 1 0 1 C2 
    1192 48 6.84863 27.3607 36.9444 79 " " " " A 21 0 0 "LYS " " HD2" " " 1 0 1 C2 
    1193 48 7.11168 29.7428 37.3164 79 " " " " A 21 0 0 "LYS " " HE3" " " 1 0 1 C2 
    1194 48 7.81723 29.4887 38.7704 79 " " " " A 21 0 0 "LYS " " HE2" " " 1 0 1 C2 
    1195 48 4.94158 29.0946 37.9074 79 " " " " A 21 0 0 "LYS " " HZ1" " " 1 0 1 C2 
    1196 48 5.48438 28.6601 39.3637 79 " " " " A 21 0 0 "LYS " " HZ2" " " 1 0 1 C2 
    1197 48 5.4619 30.2112 38.9022 79 " " " " A 21 0 0 "LYS " " HZ3" " " 1 0 1 C2 
    1198 40 10.556 24.6021 38.9273 80 " " " " A 43 0 0 "LYS " " N  " " " 7 0 1 C2 
    1199 14 10.4174 23.1711 38.7849 80 " " " " A 2 0 0 "LYS " " CA " " " 6 0 1 C2 
    1200 14 8.96142 22.6497 38.9064 80 " " " " A 2 0 0 "LYS " " C  " " " 6 0 1 C2 
    1201 23 8.02263 23.4237 39.2165 80 " " " " A 70 0 0 "LYS " " O  " " " 8 0 1 C2 
    1202 14 11.3924 22.3562 39.7199 80 " " " " A 2 0 0 "LYS " " CB " " " 6 0 1 C2 
    1203 14 12.8492 22.3414 39.2634 80 " " " " A 2 0 0 "LYS " " CG " " " 6 0 1 C2 
    1204 14 13.6141 21.1951 39.8591 80 " " " " A 2 0 0 "LYS " " CD " " " 6 0 1 C2 
    1205 14 15.0737 21.3572 39.5392 80 " " " " A 2 0 0 "LYS " " CE " " " 6 0 1 C2 
    1206 40 15.8893 20.3419 40.2641 80 " " " " A 43 0 0 "LYS " " NZ " " " 7 0 1 C2 
    1207 48 9.96646 25.0425 39.6192 80 " " " " A 21 0 0 "LYS " " H  " " " 1 0 1 C2 
    1208 48 10.6727 22.9291 37.7532 80 " " " " A 21 0 0 "LYS " " HA " " " 1 0 1 C2 
    1209 48 11.083 21.3344 39.9395 80 " " " " A 21 0 0 "LYS " " HB3" " " 1 0 1 C2 
    1210 48 11.3311 22.8747 40.6767 80 " " " " A 21 0 0 "LYS " " HB2" " " 1 0 1 C2 
    1211 48 13.3138 23.2922 39.5247 80 " " " " A 21 0 0 "LYS " " HG3" " " 1 0 1 C2 
    1212 48 12.8426 22.227 38.1794 80 " " " " A 21 0 0 "LYS " " HG2" " " 1 0 1 C2 
    1213 48 13.2227 20.2612 39.4558 80 " " " " A 21 0 0 "LYS " " HD3" " " 1 0 1 C2 
    1214 48 13.5004 21.2504 40.9418 80 " " " " A 21 0 0 "LYS " " HD2" " " 1 0 1 C2 
    1215 48 15.5934 22.2746 39.8156 80 " " " " A 21 0 0 "LYS " " HE3" " " 1 0 1 C2 
    1216 48 15.2158 21.1942 38.4708 80 " " " " A 21 0 0 "LYS " " HE2" " " 1 0 1 C2 
    1217 48 15.6211 20.4064 41.2357 80 " " " " A 21 0 0 "LYS " " HZ1" " " 1 0 1 C2 
    1218 48 15.5844 19.4346 39.9419 80 " " " " A 21 0 0 "LYS " " HZ2" " " 1 0 1 C2 
    1219 48 16.853 20.5693 40.0648 80 " " " " A 21 0 0 "LYS " " HZ3" " " 1 0 1 C2 
    1220 40 8.71738 21.3607 38.6655 81 " " " " A 43 0 0 "VAL " " N  " " " 7 0 1 C2 
    1221 14 7.37509 20.7341 38.8077 81 " " " " A 2 0 0 "VAL " " CA " " " 6 0 1 C2 
    1222 14 6.71143 20.8167 40.2073 81 " " " " A 2 0 0 "VAL " " C  " " " 6 0 1 C2 
    1223 23 5.49327 20.8005 40.3509 81 " " " " A 70 0 0 "VAL " " O  " " " 8 0 1 C2 
    1224 14 7.43705 19.1873 38.2528 81 " " " " A 2 0 0 "VAL " " CB " " " 6 0 1 C2 
    1225 14 7.77734 19.0314 36.7608 81 " " " " A 2 0 0 "VAL " " CG1" " " 6 0 1 C2 
    1226 14 8.30116 18.2468 39.0627 81 " " " " A 2 0 0 "VAL " " CG2" " " 6 0 1 C2 
    1227 48 9.49518 20.8271 38.3044 81 " " " " A 21 0 0 "VAL " " H  " " " 1 0 1 C2 
    1228 48 6.69369 21.2355 38.1204 81 " " " " A 21 0 0 "VAL " " HA " " " 1 0 1 C2 
    1229 48 6.44265 18.7427 38.2923 81 " " " " A 21 0 0 "VAL " " HB " " " 1 0 1 C2 
    1230 48 8.81428 19.3329 36.6125 81 " " " " A 21 0 0 "VAL " HG11 " " 1 0 1 C2 
    1231 48 7.46402 18.0771 36.3374 81 " " " " A 21 0 0 "VAL " HG12 " " 1 0 1 C2 
    1232 48 7.132 19.6699 36.1575 81 " " " " A 21 0 0 "VAL " HG13 " " 1 0 1 C2 
    1233 48 7.78426 18.0645 40.0049 81 " " " " A 21 0 0 "VAL " HG21 " " 1 0 1 C2 
    1234 48 8.34206 17.2524 38.618 81 " " " " A 21 0 0 "VAL " HG22 " " 1 0 1 C2 
    1235 48 9.35494 18.4989 39.1813 81 " " " " A 21 0 0 "VAL " HG23 " " 1 0 1 C2 
    1236 40 7.50661 21.0499 41.2338 82 " " " " A 43 0 0 "THR " " N  " " " 7 0 1 C2 
    1237 14 7.18929 21.2039 42.6694 82 " " " " A 2 0 0 "THR " " CA " " " 6 0 1 C2 
    1238 14 6.43558 22.5085 42.9395 82 " " " " A 2 0 0 "THR " " C  " " " 6 0 1 C2 
    1239 23 5.76958 22.5548 43.9912 82 " " " " A 70 0 0 "THR " " O  " " " 8 0 1 C2 
    1240 14 8.59052 21.1397 43.3252 82 " " " " A 2 0 0 "THR " " CB " " " 6 0 1 C2 
    1241 23 9.47844 22.0721 42.7476 82 " " " " A 70 0 0 "THR " " OG1" " " 8 0 1 C2 
    1242 14 9.26513 19.782 43.261 82 " " " " A 2 0 0 "THR " " CG2" " " 6 0 1 C2 
    1243 48 8.5086 21.0639 41.1076 82 " " " " A 21 0 0 "THR " " H  " " " 1 0 1 C2 
    1244 48 6.54254 20.4155 43.0544 82 " " " " A 21 0 0 "THR " " HA " " " 1 0 1 C2 
    1245 48 8.5605 21.3787 44.3883 82 " " " " A 21 0 0 "THR " " HB " " " 1 0 1 C2 
    1246 48 9.12867 22.9288 42.9392 82 " " " " A 21 0 0 "THR " " HG1" " " 1 0 1 C2 
    1247 48 9.37315 19.4777 42.2199 82 " " " " A 21 0 0 "THR " HG21 " " 1 0 1 C2 
    1248 48 10.2625 19.7208 43.6964 82 " " " " A 21 0 0 "THR " HG22 " " 1 0 1 C2 
    1249 48 8.72865 18.9879 43.7803 82 " " " " A 21 0 0 "THR " HG23 " " 1 0 1 C2 
    1250 40 6.53596 23.4791 42.0839 83 " " " " A 43 0 0 "ASP " " N  " " " 7 0 1 C2 
    1251 14 5.99191 24.8037 42.3484 83 " " " " A 2 0 0 "ASP " " CA " " " 6 0 1 C2 
    1252 14 4.4299 24.8733 42.3175 83 " " " " A 2 0 0 "ASP " " C  " " " 6 0 1 C2 
    1253 23 3.79348 24.331 41.4116 83 " " " " A 70 0 0 "ASP " " O  " " " 8 0 1 C2 
    1254 14 6.52728 25.7826 41.3 83 " " " " A 2 0 0 "ASP " " CB " " " 6 0 1 C2 
    1255 14 5.94611 27.2036 41.435 83 " " " " A 2 0 0 "ASP " " CG " " " 6 0 1 C2 
    1256 23 6.23036 27.8172 42.4874 83 " " " " A 70 0 0 "ASP " " OD1" " " 8 0 1 C2 
    1257 23 5.15848 27.6655 40.5435 83 " " " " A 70 0 0 "ASP " " OD2" " " 8 0 1 C2 
    1258 48 6.92851 23.2704 41.177 83 " " " " A 21 0 0 "ASP " " H  " " " 1 0 1 C2 
    1259 48 6.24273 25.0794 43.3727 83 " " " " A 21 0 0 "ASP " " HA " " " 1 0 1 C2 
    1260 48 6.36334 25.4019 40.2919 83 " " " " A 21 0 0 "ASP " " HB3" " " 1 0 1 C2 
    1261 48 7.61108 25.8899 41.3443 83 " " " " A 21 0 0 "ASP " " HB2" " " 1 0 1 C2 
    1262 40 3.92381 25.5651 43.3331 84 " " " " A 43 0 0 "LYS " " N  " " " 7 0 1 C2 
    1263 14 2.51762 25.5289 43.716 84 " " " " A 2 0 0 "LYS " " CA " " " 6 0 1 C2 
    1264 14 1.56298 26.4094 42.8688 84 " " " " A 2 0 0 "LYS " " C  " " " 6 0 1 C2 
    1265 23 0.36238 26.1636 42.7123 84 " " " " A 70 0 0 "LYS " " O  " " " 8 0 1 C2 
    1266 14 2.43294 25.902 45.1849 84 " " " " A 2 0 0 "LYS " " CB " " " 6 0 1 C2 
    1267 14 2.92904 24.8235 46.2089 84 " " " " A 2 0 0 "LYS " " CG " " " 6 0 1 C2 
    1268 14 2.84058 25.2415 47.7081 84 " " " " A 2 0 0 "LYS " " CD " " " 6 0 1 C2 
    1269 14 2.84861 24.0257 48.5837 84 " " " " A 2 0 0 "LYS " " CE " " " 6 0 1 C2 
    1270 40 2.81786 24.4023 50.0376 84 " " " " A 43 0 0 "LYS " " NZ " " " 7 0 1 C2 
    1271 48 4.66244 26.0018 43.8659 84 " " " " A 21 0 0 "LYS " " H  " " " 1 0 1 C2 
    1272 48 2.05557 24.5454 43.8014 84 " " " " A 21 0 0 "LYS " " HA " " " 1 0 1 C2 
    1273 48 1.41591 26.1894 45.4516 84 " " " " A 21 0 0 "LYS " " HB3" " " 1 0 1 C2 
    1274 48 3.08469 26.7533 45.3816 84 " " " " A 21 0 0 "LYS " " HB2" " " 1 0 1 C2 
    1275 48 3.94395 24.492 45.9895 84 " " " " A 21 0 0 "LYS " " HG3" " " 1 0 1 C2 
    1276 48 2.28474 23.9683 46.0049 84 " " " " A 21 0 0 "LYS " " HG2" " " 1 0 1 C2 
    1277 48 1.91374 25.8008 47.8356 84 " " " " A 21 0 0 "LYS " " HD3" " " 1 0 1 C2 
    1278 48 3.69601 25.878 47.9346 84 " " " " A 21 0 0 "LYS " " HD2" " " 1 0 1 C2 
    1279 48 3.70165 23.3514 48.5078 84 " " " " A 21 0 0 "LYS " " HE3" " " 1 0 1 C2 
    1280 48 1.92604 23.4476 48.5311 84 " " " " A 21 0 0 "LYS " " HE2" " " 1 0 1 C2 
    1281 48 2.59574 23.572 50.5681 84 " " " " A 21 0 0 "LYS " " HZ1" " " 1 0 1 C2 
    1282 48 3.69855 24.8405 50.2666 84 " " " " A 21 0 0 "LYS " " HZ2" " " 1 0 1 C2 
    1283 48 2.06189 25.0496 50.2096 84 " " " " A 21 0 0 "LYS " " HZ3" " " 1 0 1 C2 
    1284 40 2.15428 27.4444 42.2225 85 " " " " A 43 0 0 "ALA " " N  " " " 7 0 1 C2 
    1285 14 1.53194 28.1972 41.1086 85 " " " " A 2 0 0 "ALA " " CA " " " 6 0 1 C2 
    1286 14 1.56485 27.3273 39.7758 85 " " " " A 2 0 0 "ALA " " C  " " " 6 0 1 C2 
    1287 23 0.557527 27.1998 39.0999 85 " " " " A 70 0 0 "ALA " " O  " " " 8 0 1 C2 
    1288 14 2.29666 29.5302 40.8248 85 " " " " A 2 0 0 "ALA " " CB " " " 6 0 1 C2 
    1289 48 3.13123 27.5984 42.4272 85 " " " " A 21 0 0 "ALA " " H  " " " 1 0 1 C2 
    1290 48 0.519695 28.5403 41.3225 85 " " " " A 21 0 0 "ALA " " HA " " " 1 0 1 C2 
    1291 48 2.22411 30.2702 41.6218 85 " " " " A 21 0 0 "ALA " " HB1" " " 1 0 1 C2 
    1292 48 3.3267 29.1956 40.7016 85 " " " " A 21 0 0 "ALA " " HB2" " " 1 0 1 C2 
    1293 48 1.96957 30.0221 39.9088 85 " " " " A 21 0 0 "ALA " " HB3" " " 1 0 1 C2 
    1294 40 2.60632 26.6227 39.5198 86 " " " " A 43 0 0 "TRP " " N  " " " 7 0 1 C2 
    1295 14 2.70513 25.8462 38.3046 86 " " " " A 2 0 0 "TRP " " CA " " " 6 0 1 C2 
    1296 14 1.93374 24.5419 38.2251 86 " " " " A 2 0 0 "TRP " " C  " " " 6 0 1 C2 
    1297 23 1.16208 24.3406 37.2947 86 " " " " A 70 0 0 "TRP " " O  " " " 8 0 1 C2 
    1298 14 4.18669 25.6362 37.997 86 " " " " A 2 0 0 "TRP " " CB " " " 6 0 1 C2 
    1299 14 4.41338 25.102 36.6044 86 " " " " A 2 0 0 "TRP " " CG " " " 6 0 1 C2 
    1300 14 4.37276 25.8832 35.4882 86 " " " " A 2 0 0 "TRP " " CD1" " " 6 0 1 C2 
    1301 14 4.60824 23.7524 36.2294 86 " " " " A 2 0 0 "TRP " " CD2" " " 6 0 1 C2 
    1302 40 4.49281 24.9642 34.3902 86 " " " " A 43 0 0 "TRP " " NE1" " " 7 0 1 C2 
    1303 14 4.55423 23.6473 34.806 86 " " " " A 2 0 0 "TRP " " CE2" " " 6 0 1 C2 
    1304 14 4.673 22.5955 37 86 " " " " A 2 0 0 "TRP " " CE3" " " 6 0 1 C2 
    1305 14 4.61549 22.4174 34.104 86 " " " " A 2 0 0 "TRP " " CZ2" " " 6 0 1 C2 
    1306 14 4.64572 21.3584 36.332 86 " " " " A 2 0 0 "TRP " " CZ3" " " 6 0 1 C2 
    1307 14 4.55707 21.2511 34.9092 86 " " " " A 2 0 0 "TRP " " CH2" " " 6 0 1 C2 
    1308 48 3.38528 26.7791 40.1434 86 " " " " A 21 0 0 "TRP " " H  " " " 1 0 1 C2 
    1309 48 2.24645 26.5249 37.5855 86 " " " " A 21 0 0 "TRP " " HA " " " 1 0 1 C2 
    1310 48 4.66615 25.0892 38.8088 86 " " " " A 21 0 0 "TRP " " HB3" " " 1 0 1 C2 
    1311 48 4.66008 26.617 37.9527 86 " " " " A 21 0 0 "TRP " " HB2" " " 1 0 1 C2 
    1312 48 4.21874 26.9516 35.453 86 " " " " A 21 0 0 "TRP " " HD1" " " 1 0 1 C2 
    1313 48 4.39763 25.3553 33.4639 86 " " " " A 21 0 0 "TRP " " HE1" " " 1 0 1 C2 
    1314 48 4.73187 22.5421 38.0771 86 " " " " A 21 0 0 "TRP " " HE3" " " 1 0 1 C2 
    1315 48 4.57029 22.4205 33.0249 86 " " " " A 21 0 0 "TRP " " HZ2" " " 1 0 1 C2 
    1316 48 4.71222 20.4644 36.9343 86 " " " " A 21 0 0 "TRP " " HZ3" " " 1 0 1 C2 
    1317 48 4.52089 20.3124 34.3763 86 " " " " A 21 0 0 "TRP " " HH2" " " 1 0 1 C2 
    1318 40 1.88575 23.7047 39.2658 87 " " " " A 43 0 0 "GLN " " N  " " " 7 0 1 C2 
    1319 14 1.20417 22.4072 39.3216 87 " " " " A 2 0 0 "GLN " " CA " " " 6 0 1 C2 
    1320 14 -0.293521 22.5671 39.4245 87 " " " " A 2 0 0 "GLN " " C  " " " 6 0 1 C2 
    1321 23 -1.02494 21.5954 39.2895 87 " " " " A 70 0 0 "GLN " " O  " " " 8 0 1 C2 
    1322 14 1.78808 21.6499 40.5823 87 " " " " A 2 0 0 "GLN " " CB " " " 6 0 1 C2 
    1323 14 1.44412 22.253 42.0415 87 " " " " A 2 0 0 "GLN " " CG " " " 6 0 1 C2 
    1324 14 2.41855 21.5393 43.0602 87 " " " " A 2 0 0 "GLN " " CD " " " 6 0 1 C2 
    1325 23 2.17059 21.5857 44.2231 87 " " " " A 70 0 0 "GLN " " OE1" " " 8 0 1 C2 
    1326 40 3.55956 21.042 42.6819 87 " " " " A 43 0 0 "GLN " " NE2" " " 7 0 1 C2 
    1327 48 2.54348 23.8951 40.0082 87 " " " " A 21 0 0 "GLN " " H  " " " 1 0 1 C2 
    1328 48 1.4385 21.8147 38.4373 87 " " " " A 21 0 0 "GLN " " HA " " " 1 0 1 C2 
    1329 48 2.85958 21.7248 40.3969 87 " " " " A 21 0 0 "GLN " " HB3" " " 1 0 1 C2 
    1330 48 1.53957 20.5898 40.5316 87 " " " " A 21 0 0 "GLN " " HB2" " " 1 0 1 C2 
    1331 48 0.433433 21.9437 42.3078 87 " " " " A 21 0 0 "GLN " " HG3" " " 1 0 1 C2 
    1332 48 1.60015 23.3318 42.0426 87 " " " " A 21 0 0 "GLN " " HG2" " " 1 0 1 C2 
    1333 48 4.15424 20.6506 43.3983 87 " " " " A 21 0 0 "GLN " HE22 " " 1 0 1 C2 
    1334 48 3.97288 21.1584 41.7677 87 " " " " A 21 0 0 "GLN " HE21 " " 1 0 1 C2 
    1335 40 -0.733124 23.763 39.8192 88 " " " " A 43 0 0 "LYS " " N  " " " 7 0 1 C2 
    1336 14 -2.1293 24.2507 39.7427 88 " " " " A 2 0 0 "LYS " " CA " " " 6 0 1 C2 
    1337 14 -2.39616 25.2308 38.5697 88 " " " " A 2 0 0 "LYS " " C  " " " 6 0 1 C2 
    1338 23 -3.4675 25.8063 38.5226 88 " " " " A 70 0 0 "LYS " " O  " " " 8 0 1 C2 
    1339 14 -2.60039 24.8008 41.1747 88 " " " " A 2 0 0 "LYS " " CB " " " 6 0 1 C2 
    1340 14 -2.53881 23.7115 42.2536 88 " " " " A 2 0 0 "LYS " " CG " " " 6 0 1 C2 
    1341 14 -3.26608 22.404 41.8774 88 " " " " A 2 0 0 "LYS " " CD " " " 6 0 1 C2 
    1342 14 -3.90266 21.8777 43.1597 88 " " " " A 2 0 0 "LYS " " CE " " " 6 0 1 C2 
    1343 40 -5.0359 20.919 42.9308 88 " " " " A 43 0 0 "LYS " " NZ " " " 7 0 1 C2 
    1344 48 -0.0924173 24.5191 40.0138 88 " " " " A 21 0 0 "LYS " " H  " " " 1 0 1 C2 
    1345 48 -2.74876 23.3727 39.5597 88 " " " " A 21 0 0 "LYS " " HA " " " 1 0 1 C2 
    1346 48 -3.60913 25.213 41.151 88 " " " " A 21 0 0 "LYS " " HB3" " " 1 0 1 C2 
    1347 48 -1.95171 25.6346 41.443 88 " " " " A 21 0 0 "LYS " " HB2" " " 1 0 1 C2 
    1348 48 -3.22746 24.1252 42.9903 88 " " " " A 21 0 0 "LYS " " HG3" " " 1 0 1 C2 
    1349 48 -1.58144 23.5798 42.7578 88 " " " " A 21 0 0 "LYS " " HG2" " " 1 0 1 C2 
    1350 48 -2.61346 21.5985 41.5408 88 " " " " A 21 0 0 "LYS " " HD3" " " 1 0 1 C2 
    1351 48 -4.02992 22.6482 41.1392 88 " " " " A 21 0 0 "LYS " " HD2" " " 1 0 1 C2 
    1352 48 -4.22372 22.6483 43.8606 88 " " " " A 21 0 0 "LYS " " HE3" " " 1 0 1 C2 
    1353 48 -3.10952 21.4796 43.7926 88 " " " " A 21 0 0 "LYS " " HE2" " " 1 0 1 C2 
    1354 48 -5.79881 21.3367 42.4174 88 " " " " A 21 0 0 "LYS " " HZ1" " " 1 0 1 C2 
    1355 48 -4.73038 20.1317 42.3767 88 " " " " A 21 0 0 "LYS " " HZ2" " " 1 0 1 C2 
    1356 48 -5.39664 20.656 43.8368 88 " " " " A 21 0 0 "LYS " " HZ3" " " 1 0 1 C2 
    1357 40 -1.40583 25.4246 37.6552 89 " " " " A 43 0 0 "LYS " " N  " " " 7 0 1 C2 
    1358 14 -1.65103 26.1183 36.4115 89 " " " " A 2 0 0 "LYS " " CA " " " 6 0 1 C2 
    1359 14 -1.84924 25.1801 35.283 89 " " " " A 2 0 0 "LYS " " C  " " " 6 0 1 C2 
    1360 23 -2.69429 25.4203 34.4595 89 " " " " A 70 0 0 "LYS " " O  " " " 8 0 1 C2 
    1361 14 -0.518385 27.0871 36.0085 89 " " " " A 2 0 0 "LYS " " CB " " " 6 0 1 C2 
    1362 14 -0.536303 27.7923 34.6833 89 " " " " A 2 0 0 "LYS " " CG " " " 6 0 1 C2 
    1363 14 -1.82351 28.6065 34.3875 89 " " " " A 2 0 0 "LYS " " CD " " " 6 0 1 C2 
    1364 14 -1.84753 29.0228 32.9469 89 " " " " A 2 0 0 "LYS " " CE " " " 6 0 1 C2 
    1365 40 -3.14296 29.6272 32.6263 89 " " " " A 43 0 0 "LYS " " NZ " " " 7 0 1 C2 
    1366 48 -0.456687 25.1449 37.8576 89 " " " " A 21 0 0 "LYS " " H  " " " 1 0 1 C2 
    1367 48 -2.51257 26.7849 36.4506 89 " " " " A 21 0 0 "LYS " " HA " " " 1 0 1 C2 
    1368 48 0.372228 26.4603 35.9636 89 " " " " A 21 0 0 "LYS " " HB3" " " 1 0 1 C2 
    1369 48 -0.331593 27.7932 36.8175 89 " " " " A 21 0 0 "LYS " " HB2" " " 1 0 1 C2 
    1370 48 -0.28242 27.1016 33.8793 89 " " " " A 21 0 0 "LYS " " HG3" " " 1 0 1 C2 
    1371 48 0.314447 28.4694 34.6068 89 " " " " A 21 0 0 "LYS " " HG2" " " 1 0 1 C2 
    1372 48 -1.93656 29.3975 35.1289 89 " " " " A 21 0 0 "LYS " " HD3" " " 1 0 1 C2 
    1373 48 -2.69737 28.0001 34.6256 89 " " " " A 21 0 0 "LYS " " HD2" " " 1 0 1 C2 
    1374 48 -1.70933 28.1129 32.3629 89 " " " " A 21 0 0 "LYS " " HE3" " " 1 0 1 C2 
    1375 48 -1.00627 29.5566 32.5048 89 " " " " A 21 0 0 "LYS " " HE2" " " 1 0 1 C2 
    1376 48 -3.83305 28.8965 32.5266 89 " " " " A 21 0 0 "LYS " " HZ1" " " 1 0 1 C2 
    1377 48 -3.4883 30.2922 33.3034 89 " " " " A 21 0 0 "LYS " " HZ2" " " 1 0 1 C2 
    1378 48 -3.15816 30.0875 31.7274 89 " " " " A 21 0 0 "LYS " " HZ3" " " 1 0 1 C2 
    1379 40 -0.987143 24.1772 35.0786 90 " " " " A 43 0 0 "VAL " " N  " " " 7 0 1 C2 
    1380 14 -1.07157 23.2254 33.9519 90 " " " " A 2 0 0 "VAL " " CA " " " 6 0 1 C2 
    1381 14 -2.32148 22.3488 34.1163 90 " " " " A 2 0 0 "VAL " " C  " " " 6 0 1 C2 
    1382 23 -2.95126 22.0192 33.0667 90 " " " " A 70 0 0 "VAL " " O  " " " 8 0 1 C2 
    1383 14 0.248779 22.3907 33.827 90 " " " " A 2 0 0 "VAL " " CB " " " 6 0 1 C2 
    1384 14 1.40198 23.2318 33.2094 90 " " " " A 2 0 0 "VAL " " CG1" " " 6 0 1 C2 
    1385 14 0.828483 21.7295 35.1321 90 " " " " A 2 0 0 "VAL " " CG2" " " 6 0 1 C2 
    1386 48 -0.254845 23.9655 35.7412 90 " " " " A 21 0 0 "VAL " " H  " " " 1 0 1 C2 
    1387 48 -1.12757 23.8173 33.0383 90 " " " " A 21 0 0 "VAL " " HA " " " 1 0 1 C2 
    1388 48 -0.0212789 21.6658 33.0591 90 " " " " A 21 0 0 "VAL " " HB " " " 1 0 1 C2 
    1389 48 1.11966 23.4761 32.1854 90 " " " " A 21 0 0 "VAL " HG11 " " 1 0 1 C2 
    1390 48 1.54049 24.0889 33.8685 90 " " " " A 21 0 0 "VAL " HG12 " " 1 0 1 C2 
    1391 48 2.35515 22.7062 33.1518 90 " " " " A 21 0 0 "VAL " HG13 " " 1 0 1 C2 
    1392 48 0.0542063 21.1907 35.6783 90 " " " " A 21 0 0 "VAL " HG21 " " 1 0 1 C2 
    1393 48 1.79199 21.2397 34.9912 90 " " " " A 21 0 0 "VAL " HG22 " " 1 0 1 C2 
    1394 48 1.06945 22.4254 35.9357 90 " " " " A 21 0 0 "VAL " HG23 " " 1 0 1 C2 
    1395 40 -2.77988 22.0537 35.3232 91 " " " " A 43 0 0 "THR " " N  " " " 7 0 1 C2 
    1396 14 -3.94157 21.1442 35.542 91 " " " " A 2 0 0 "THR " " CA " " " 6 0 1 C2 
    1397 14 -5.33893 21.7264 35.254 91 " " " " A 2 0 0 "THR " " C  " " " 6 0 1 C2 
    1398 23 -6.1704 20.9628 34.8267 91 " " " " A 70 0 0 "THR " " O  " " " 8 0 1 C2 
    1399 14 -3.75758 20.6501 37.0707 91 " " " " A 2 0 0 "THR " " CB " " " 6 0 1 C2 
    1400 23 -3.75564 21.7447 38.0244 91 " " " " A 70 0 0 "THR " " OG1" " " 8 0 1 C2 
    1401 14 -2.42774 19.7265 37.2797 91 " " " " A 2 0 0 "THR " " CG2" " " 6 0 1 C2 
    1402 48 -2.47594 22.5021 36.1756 91 " " " " A 21 0 0 "THR " " H  " " " 1 0 1 C2 
    1403 48 -4.01816 20.3474 34.8022 91 " " " " A 21 0 0 "THR " " HA " " " 1 0 1 C2 
    1404 48 -4.53366 19.9261 37.319 91 " " " " A 21 0 0 "THR " " HB " " " 1 0 1 C2 
    1405 48 -4.1986 21.399 38.7842 91 " " " " A 21 0 0 "THR " " HG1" " " 1 0 1 C2 
    1406 48 -2.32067 19.6475 38.3615 91 " " " " A 21 0 0 "THR " HG21 " " 1 0 1 C2 
    1407 48 -2.4513 18.7459 36.8044 91 " " " " A 21 0 0 "THR " HG22 " " 1 0 1 C2 
    1408 48 -1.52644 20.2057 36.8974 91 " " " " A 21 0 0 "THR " HG23 " " 1 0 1 C2 
    1409 40 -5.51827 23.0198 35.4784 92 " " " " A 43 0 0 "GLU " " N  " " " 7 0 1 C2 
    1410 14 -6.75605 23.7928 35.2145 92 " " " " A 2 0 0 "GLU " " CA " " " 6 0 1 C2 
    1411 14 -6.87244 24.1389 33.6661 92 " " " " A 2 0 0 "GLU " " C  " " " 6 0 1 C2 
    1412 23 -7.97538 24.4364 33.2829 92 " " " " A 70 0 0 "GLU " " O  " " " 8 0 1 C2 
    1413 14 -6.72088 25.0467 36.2017 92 " " " " A 2 0 0 "GLU " " CB " " " 6 0 1 C2 
    1414 14 -6.63312 24.7084 37.7278 92 " " " " A 2 0 0 "GLU " " CG " " " 6 0 1 C2 
    1415 14 -8.0353 24.357 38.2459 92 " " " " A 2 0 0 "GLU " " CD " " " 6 0 1 C2 
    1416 23 -8.49319 23.2969 37.8694 92 " " " " A 70 0 0 "GLU " " OE1" " " 8 0 1 C2 
    1417 23 -8.68254 25.1122 39.0165 92 " " " " A 70 0 0 "GLU " " OE2" " " 8 0 1 C2 
    1418 48 -4.69011 23.4899 35.8149 92 " " " " A 21 0 0 "GLU " " H  " " " 1 0 1 C2 
    1419 48 -7.61583 23.1729 35.4687 92 " " " " A 21 0 0 "GLU " " HA " " " 1 0 1 C2 
    1420 48 -7.71778 25.4356 35.9942 92 " " " " A 21 0 0 "GLU " " HB3" " " 1 0 1 C2 
    1421 48 -6.02185 25.8675 36.0411 92 " " " " A 21 0 0 "GLU " " HB2" " " 1 0 1 C2 
    1422 48 -6.28846 25.6259 38.2048 92 " " " " A 21 0 0 "GLU " " HG3" " " 1 0 1 C2 
    1423 48 -6.00865 23.8193 37.815 92 " " " " A 21 0 0 "GLU " " HG2" " " 1 0 1 C2 
    1424 40 -5.77857 24.0585 32.9333 93 " " " " A 43 0 0 "GLU " " N  " " " 7 0 1 C2 
    1425 14 -5.74764 24.2053 31.4649 93 " " " " A 2 0 0 "GLU " " CA " " " 6 0 1 C2 
    1426 14 -6.01788 22.9371 30.7885 93 " " " " A 2 0 0 "GLU " " C  " " " 6 0 1 C2 
    1427 23 -6.81544 22.9241 29.8339 93 " " " " A 70 0 0 "GLU " " O  " " " 8 0 1 C2 
    1428 14 -4.29929 24.5891 31.1946 93 " " " " A 2 0 0 "GLU " " CB " " " 6 0 1 C2 
    1429 14 -3.93722 25.9774 31.7872 93 " " " " A 2 0 0 "GLU " " CG " " " 6 0 1 C2 
    1430 14 -4.05559 27.0558 30.7432 93 " " " " A 2 0 0 "GLU " " CD " " " 6 0 1 C2 
    1431 23 -4.67263 28.127 31.1359 93 " " " " A 70 0 0 "GLU " " OE1" " " 8 0 1 C2 
    1432 23 -3.64061 26.9106 29.6058 93 " " " " A 70 0 0 "GLU " " OE2" " " 8 0 1 C2 
    1433 48 -4.93539 23.7403 33.3893 93 " " " " A 21 0 0 "GLU " " H  " " " 1 0 1 C2 
    1434 48 -6.4515 24.9673 31.1303 93 " " " " A 21 0 0 "GLU " " HA " " " 1 0 1 C2 
    1435 48 -4.20967 24.5418 30.1093 93 " " " " A 21 0 0 "GLU " " HB3" " " 1 0 1 C2 
    1436 48 -3.63129 23.84 31.6197 93 " " " " A 21 0 0 "GLU " " HB2" " " 1 0 1 C2 
    1437 48 -2.88155 25.903 32.0482 93 " " " " A 21 0 0 "GLU " " HG3" " " 1 0 1 C2 
    1438 48 -4.43366 26.2304 32.724 93 " " " " A 21 0 0 "GLU " " HG2" " " 1 0 1 C2 
    1439 40 -5.40154 21.8656 31.2595 94 " " " " A 43 0 0 "LEU " " N  " " " 7 0 1 C2 
    1440 14 -5.4675 20.4889 30.6269 94 " " " " A 2 0 0 "LEU " " CA " " " 6 0 1 C2 
    1441 14 -6.87607 20.0291 30.8373 94 " " " " A 2 0 0 "LEU " " C  " " " 6 0 1 C2 
    1442 23 -7.3884 19.1848 30.0859 94 " " " " A 70 0 0 "LEU " " O  " " " 8 0 1 C2 
    1443 14 -4.54235 19.5446 31.3551 94 " " " " A 2 0 0 "LEU " " CB " " " 6 0 1 C2 
    1444 14 -4.25969 18.123 30.7625 94 " " " " A 2 0 0 "LEU " " CG " " " 6 0 1 C2 
    1445 14 -2.84592 17.864 30.4285 94 " " " " A 2 0 0 "LEU " " CD1" " " 6 0 1 C2 
    1446 14 -4.87469 17.1291 31.7369 94 " " " " A 2 0 0 "LEU " " CD2" " " 6 0 1 C2 
    1447 48 -4.91146 21.9271 32.1405 94 " " " " A 21 0 0 "LEU " " H  " " " 1 0 1 C2 
    1448 48 -5.22819 20.6018 29.5695 94 " " " " A 21 0 0 "LEU " " HA " " " 1 0 1 C2 
    1449 48 -4.78293 19.5784 32.4177 94 " " " " A 21 0 0 "LEU " " HB3" " " 1 0 1 C2 
    1450 48 -3.65412 20.1691 31.2589 94 " " " " A 21 0 0 "LEU " " HB2" " " 1 0 1 C2 
    1451 48 -4.88868 18.0228 29.8779 94 " " " " A 21 0 0 "LEU " " HG " " " 1 0 1 C2 
    1452 48 -2.47411 18.5596 29.6762 94 " " " " A 21 0 0 "LEU " HD11 " " 1 0 1 C2 
    1453 48 -2.21017 18.0309 31.2981 94 " " " " A 21 0 0 "LEU " HD12 " " 1 0 1 C2 
    1454 48 -2.71018 16.86 30.0265 94 " " " " A 21 0 0 "LEU " HD13 " " 1 0 1 C2 
    1455 48 -4.68354 16.1154 31.3848 94 " " " " A 21 0 0 "LEU " HD21 " " 1 0 1 C2 
    1456 48 -4.45488 17.2135 32.7392 94 " " " " A 21 0 0 "LEU " HD22 " " 1 0 1 C2 
    1457 48 -5.95133 17.1776 31.9 94 " " " " A 21 0 0 "LEU " HD23 " " 1 0 1 C2 
    1458 40 -7.59837 20.5174 31.8492 95 " " " " A 43 0 0 "ASP " " N  " " " 7 0 1 C2 
    1459 14 -8.9498 20.2464 32.1994 95 " " " " A 2 0 0 "ASP " " CA " " " 6 0 1 C2 
    1460 14 -9.83596 21.0499 31.2157 95 " " " " A 2 0 0 "ASP " " C  " " " 6 0 1 C2 
    1461 23 -10.7217 20.5245 30.5119 95 " " " " A 70 0 0 "ASP " " O  " " " 8 0 1 C2 
    1462 14 -9.17802 20.7546 33.6902 95 " " " " A 2 0 0 "ASP " " CB " " " 6 0 1 C2 
    1463 14 -10.6166 21.0106 34.1205 95 " " " " A 2 0 0 "ASP " " CG " " " 6 0 1 C2 
    1464 23 -10.8203 21.7927 35.0229 95 " " " " A 70 0 0 "ASP " " OD1" " " 8 0 1 C2 
    1465 23 -11.5498 20.3133 33.7439 95 " " " " A 70 0 0 "ASP " " OD2" " " 8 0 1 C2 
    1466 48 -7.01562 20.9813 32.5313 95 " " " " A 21 0 0 "ASP " " H  " " " 1 0 1 C2 
    1467 48 -9.17523 19.1826 32.2747 95 " " " " A 21 0 0 "ASP " " HA " " " 1 0 1 C2 
    1468 48 -8.52804 21.5884 33.9558 95 " " " " A 21 0 0 "ASP " " HB3" " " 1 0 1 C2 
    1469 48 -8.87998 19.8565 34.2311 95 " " " " A 21 0 0 "ASP " " HB2" " " 1 0 1 C2 
    1470 40 -9.66673 22.3678 31.1865 96 " " " " A 43 0 0 "GLN " " N  " " " 7 0 1 C2 
    1471 14 -10.4448 23.3113 30.3944 96 " " " " A 2 0 0 "GLN " " CA " " " 6 0 1 C2 
    1472 14 -10.3049 23.1036 28.853 96 " " " " A 2 0 0 "GLN " " C  " " " 6 0 1 C2 
    1473 23 -11.2109 23.4111 28.076 96 " " " " A 70 0 0 "GLN " " O  " " " 8 0 1 C2 
    1474 14 -10.0103 24.7528 30.7068 96 " " " " A 2 0 0 "GLN " " CB " " " 6 0 1 C2 
    1475 14 -10.6085 25.1315 32.1574 96 " " " " A 2 0 0 "GLN " " CG " " " 6 0 1 C2 
    1476 14 -12.0822 25.5174 32.183 96 " " " " A 2 0 0 "GLN " " CD " " " 6 0 1 C2 
    1477 23 -12.6843 25.4487 33.1972 96 " " " " A 70 0 0 "GLN " " OE1" " " 8 0 1 C2 
    1478 40 -12.741 25.8105 31.0991 96 " " " " A 43 0 0 "GLN " " NE2" " " 7 0 1 C2 
    1479 48 -8.89686 22.7428 31.722 96 " " " " A 21 0 0 "GLN " " H  " " " 1 0 1 C2 
    1480 48 -11.4853 23.0784 30.6208 96 " " " " A 21 0 0 "GLN " " HA " " " 1 0 1 C2 
    1481 48 -10.5023 25.5078 30.0936 96 " " " " A 21 0 0 "GLN " " HB3" " " 1 0 1 C2 
    1482 48 -8.93467 24.9129 30.6323 96 " " " " A 21 0 0 "GLN " " HB2" " " 1 0 1 C2 
    1483 48 -9.96765 25.8599 32.6542 96 " " " " A 21 0 0 "GLN " " HG3" " " 1 0 1 C2 
    1484 48 -10.4166 24.2799 32.8101 96 " " " " A 21 0 0 "GLN " " HG2" " " 1 0 1 C2 
    1485 48 -13.732 25.6165 31.0794 96 " " " " A 21 0 0 "GLN " HE22 " " 1 0 1 C2 
    1486 48 -12.3085 26.029 30.2129 96 " " " " A 21 0 0 "GLN " HE21 " " 1 0 1 C2 
    1487 40 -9.23758 22.5056 28.3211 97 " " " " A 43 0 0 "VAL " " N  " " " 7 0 1 C2 
    1488 14 -9.10429 22.3919 26.9122 97 " " " " A 2 0 0 "VAL " " CA " " " 6 0 1 C2 
    1489 14 -9.64903 21.0672 26.3345 97 " " " " A 2 0 0 "VAL " " C  " " " 6 0 1 C2 
    1490 23 -9.77642 20.875 25.1394 97 " " " " A 70 0 0 "VAL " " O  " " " 8 0 1 C2 
    1491 14 -7.61461 22.5395 26.4552 97 " " " " A 2 0 0 "VAL " " CB " " " 6 0 1 C2 
    1492 14 -7.04137 23.932 26.8139 97 " " " " A 2 0 0 "VAL " " CG1" " " 6 0 1 C2 
    1493 14 -6.66263 21.4188 27.0143 97 " " " " A 2 0 0 "VAL " " CG2" " " 6 0 1 C2 
    1494 48 -8.44034 22.3647 28.925 97 " " " " A 21 0 0 "VAL " " H  " " " 1 0 1 C2 
    1495 48 -9.62648 23.1731 26.3598 97 " " " " A 21 0 0 "VAL " " HA " " " 1 0 1 C2 
    1496 48 -7.50962 22.5335 25.3702 97 " " " " A 21 0 0 "VAL " " HB " " " 1 0 1 C2 
    1497 48 -7.41039 24.5448 25.9915 97 " " " " A 21 0 0 "VAL " HG11 " " 1 0 1 C2 
    1498 48 -7.34076 24.309 27.7918 97 " " " " A 21 0 0 "VAL " HG12 " " 1 0 1 C2 
    1499 48 -5.95689 23.9339 26.9235 97 " " " " A 21 0 0 "VAL " HG13 " " 1 0 1 C2 
    1500 48 -5.64962 21.7325 27.2664 97 " " " " A 21 0 0 "VAL " HG21 " " 1 0 1 C2 
    1501 48 -7.17856 20.9428 27.8482 97 " " " " A 21 0 0 "VAL " HG22 " " 1 0 1 C2 
    1502 48 -6.50352 20.6419 26.2666 97 " " " " A 21 0 0 "VAL " HG23 " " 1 0 1 C2 
    1503 40 -10.1999 20.2414 27.2225 98 " " " " A 43 0 0 "VAL " " N  " " " 7 0 1 C2 
    1504 14 -10.9474 19.0677 26.9179 98 " " " " A 2 0 0 "VAL " " CA " " " 6 0 1 C2 
    1505 14 -12.4543 19.2511 27.4572 98 " " " " A 2 0 0 "VAL " " C  " " " 6 0 1 C2 
    1506 23 -13.2531 18.3137 27.3886 98 " " " " A 70 0 0 "VAL " " O  " " " 8 0 1 C2 
    1507 14 -10.2667 17.7928 27.448 98 " " " " A 2 0 0 "VAL " " CB " " " 6 0 1 C2 
    1508 14 -8.86088 17.7046 26.9411 98 " " " " A 2 0 0 "VAL " " CG1" " " 6 0 1 C2 
    1509 14 -10.3655 17.5357 28.9427 98 " " " " A 2 0 0 "VAL " " CG2" " " 6 0 1 C2 
    1510 48 -10.1503 20.5105 28.1947 98 " " " " A 21 0 0 "VAL " " H  " " " 1 0 1 C2 
    1511 48 -11.085 18.8922 25.851 98 " " " " A 21 0 0 "VAL " " HA " " " 1 0 1 C2 
    1512 48 -10.8449 17.0285 26.9286 98 " " " " A 21 0 0 "VAL " " HB " " " 1 0 1 C2 
    1513 48 -8.75879 18.1228 25.9397 98 " " " " A 21 0 0 "VAL " HG11 " " 1 0 1 C2 
    1514 48 -8.23401 18.3451 27.5615 98 " " " " A 21 0 0 "VAL " HG12 " " 1 0 1 C2 
    1515 48 -8.47821 16.6946 27.0879 98 " " " " A 21 0 0 "VAL " HG13 " " 1 0 1 C2 
    1516 48 -10.0252 18.3637 29.5645 98 " " " " A 21 0 0 "VAL " HG21 " " 1 0 1 C2 
    1517 48 -11.3638 17.1965 29.2193 98 " " " " A 21 0 0 "VAL " HG22 " " 1 0 1 C2 
    1518 48 -9.75565 16.6673 29.1919 98 " " " " A 21 0 0 "VAL " HG23 " " 1 0 1 C2 
    1519 40 -12.829 20.4362 27.8608 99 " " " " A 43 0 0 "LYS " " N  " " " 7 0 1 C2 
    1520 14 -14.1279 20.6394 28.4466 99 " " " " A 2 0 0 "LYS " " CA " " " 6 0 1 C2 
    1521 14 -15.3716 20.5526 27.5841 99 " " " " A 2 0 0 "LYS " " C  " " " 6 0 1 C2 
    1522 23 -16.4529 20.722 28.0538 99 " " " " A 70 0 0 "LYS " " O  " " " 8 0 1 C2 
    1523 14 -14.0748 21.9052 29.3607 99 " " " " A 2 0 0 "LYS " " CB " " " 6 0 1 C2 
    1524 14 -14.8768 21.796 30.6171 99 " " " " A 2 0 0 "LYS " " CG " " " 6 0 1 C2 
    1525 14 -14.1782 21.0597 31.7312 99 " " " " A 2 0 0 "LYS " " CD " " " 6 0 1 C2 
    1526 14 -14.8991 20.6611 32.9216 99 " " " " A 2 0 0 "LYS " " CE " " " 6 0 1 C2 
    1527 40 -14.075 19.7285 33.7503 99 " " " " A 43 0 0 "LYS " " NZ " " " 7 0 1 C2 
    1528 48 -12.289 21.2869 27.7917 99 " " " " A 21 0 0 "LYS " " H  " " " 1 0 1 C2 
    1529 48 -14.4179 19.8989 29.1921 99 " " " " A 21 0 0 "LYS " " HA " " " 1 0 1 C2 
    1530 48 -14.3924 22.7439 28.7412 99 " " " " A 21 0 0 "LYS " " HB3" " " 1 0 1 C2 
    1531 48 -13.0135 22.043 29.5672 99 " " " " A 21 0 0 "LYS " " HB2" " " 1 0 1 C2 
    1532 48 -15.8848 21.402 30.4877 99 " " " " A 21 0 0 "LYS " " HG3" " " 1 0 1 C2 
    1533 48 -14.9615 22.8661 30.8064 99 " " " " A 21 0 0 "LYS " " HG2" " " 1 0 1 C2 
    1534 48 -13.2964 21.67 31.9263 99 " " " " A 21 0 0 "LYS " " HD3" " " 1 0 1 C2 
    1535 48 -13.7702 20.1182 31.3636 99 " " " " A 21 0 0 "LYS " " HD2" " " 1 0 1 C2 
    1536 48 -15.8052 20.0883 32.7246 99 " " " " A 21 0 0 "LYS " " HE3" " " 1 0 1 C2 
    1537 48 -15.0062 21.6577 33.3499 99 " " " " A 21 0 0 "LYS " " HE2" " " 1 0 1 C2 
    1538 48 -13.9985 18.7947 33.3732 99 " " " " A 21 0 0 "LYS " " HZ1" " " 1 0 1 C2 
    1539 48 -13.1412 20.0706 33.9265 99 " " " " A 21 0 0 "LYS " " HZ2" " " 1 0 1 C2 
    1540 48 -14.4274 19.7013 34.6965 99 " " " " A 21 0 0 "LYS " " HZ3" " " 1 0 1 C2 
    1541 40 -15.1587 20.2957 26.2758 100 " " " " A 43 0 0 "ASP " " N  " " " 7 0 1 C2 
    1542 14 -16.1353 20.0695 25.2585 100 " " " " A 2 0 0 "ASP " " CA " " " 6 0 1 C2 
    1543 14 -15.9958 18.5716 24.8534 100 " " " " A 2 0 0 "ASP " " C  " " " 6 0 1 C2 
    1544 23 -16.8348 18.2093 23.9877 100 " " " " A 70 0 0 "ASP " " O  " " " 8 0 1 C2 
    1545 14 -15.8632 20.989 23.9947 100 " " " " A 2 0 0 "ASP " " CB " " " 6 0 1 C2 
    1546 14 -14.3969 21.0434 23.4803 100 " " " " A 2 0 0 "ASP " " CG " " " 6 0 1 C2 
    1547 23 -13.9018 22.0058 22.8477 100 " " " " A 70 0 0 "ASP " " OD1" " " 8 0 1 C2 
    1548 23 -13.6916 20.0436 23.7419 100 " " " " A 70 0 0 "ASP " " OD2" " " 8 0 1 C2 
    1549 48 -14.2449 20.4421 25.8711 100 " " " " A 21 0 0 "ASP " " H  " " " 1 0 1 C2 
    1550 48 -17.1404 20.0487 25.6798 100 " " " " A 21 0 0 "ASP " " HA " " " 1 0 1 C2 
    1551 48 -16.2342 22.0046 24.1331 100 " " " " A 21 0 0 "ASP " " HB3" " " 1 0 1 C2 
    1552 48 -16.5281 20.7327 23.17 100 " " " " A 21 0 0 "ASP " " HB2" " " 1 0 1 C2 
    1553 40 -15.0769 17.7523 25.4145 101 " " " " A 43 0 0 "HIP " " N  " " " 7 0 1 C2 
    1554 14 -14.7471 16.4042 25.06 101 " " " " A 2 0 0 "HIP " " CA " " " 6 0 1 C2 
    1555 14 -14.4714 15.4135 26.1824 101 " " " " A 2 0 0 "HIP " " C  " " " 6 0 1 C2 
    1556 23 -13.5945 14.5369 26.0669 101 " " " " A 70 0 0 "HIP " " O  " " " 8 0 1 C2 
    1557 14 -13.7671 16.2682 23.8772 101 " " " " A 2 0 0 "HIP " " CB " " " 6 0 1 C2 
    1558 14 -14.1713 16.8665 22.5709 101 " " " " A 2 0 0 "HIP " " CG " " " 6 0 1 C2 
    1559 40 -15.3599 16.6255 21.8737 101 " " " " A 43 0 0 "HIP " " ND1" " " 7 0 1 C2 
    1560 14 -13.5308 17.7808 21.7747 101 " " " " A 2 0 0 "HIP " " CD2" " " 6 0 1 C2 
    1561 14 -15.3755 17.2338 20.7103 101 " " " " A 2 0 0 "HIP " " CE1" " " 6 0 1 C2 
    1562 40 -14.253 17.9017 20.599 101 " " " " A 43 0 0 "HIP " " NE2" " " 7 0 1 C2 
    1563 48 -14.4327 18.2279 26.03 101 " " " " A 21 0 0 "HIP " " H  " " " 1 0 1 C2 
    1564 48 -15.637 15.8804 24.7109 101 " " " " A 21 0 0 "HIP " " HA " " " 1 0 1 C2 
    1565 48 -13.6694 15.2012 23.6771 101 " " " " A 21 0 0 "HIP " " HB3" " " 1 0 1 C2 
    1566 48 -12.8022 16.7107 24.1246 101 " " " " A 21 0 0 "HIP " " HB2" " " 1 0 1 C2 
    1567 48 -16.1918 16.2321 22.2899 101 " " " " A 21 0 0 "HIP " " HD1" " " 1 0 1 C2 
    1568 48 -12.5934 18.2716 21.9909 101 " " " " A 21 0 0 "HIP " " HD2" " " 1 0 1 C2 
    1569 48 -16.2253 17.2941 20.0465 101 " " " " A 21 0 0 "HIP " " HE1" " " 1 0 1 C2 
    1570 40 -15.0951 15.6753 27.3419 102 " " " " A 43 0 0 "GLU " " N  " " " 7 0 1 C2 
    1571 14 -14.9343 14.9394 28.5233 102 " " " " A 2 0 0 "GLU " " CA " " " 6 0 1 C2 
    1572 14 -15.5654 13.5282 28.4546 102 " " " " A 2 0 0 "GLU " " C  " " " 6 0 1 C2 
    1573 23 -15.1671 12.6216 29.148 102 " " " " A 70 0 0 "GLU " " O  " " " 8 0 1 C2 
    1574 14 -15.389 15.7371 29.7575 102 " " " " A 2 0 0 "GLU " " CB " " " 6 0 1 C2 
    1575 14 -14.2923 16.7263 30.2819 102 " " " " A 2 0 0 "GLU " " CG " " " 6 0 1 C2 
    1576 14 -14.5788 17.2015 31.7021 102 " " " " A 2 0 0 "GLU " " CD " " " 6 0 1 C2 
    1577 23 -15.5312 17.9786 31.8225 102 " " " " A 70 0 0 "GLU " " OE1" " " 8 0 1 C2 
    1578 23 -13.8588 16.8972 32.6466 102 " " " " A 70 0 0 "GLU " " OE2" " " 8 0 1 C2 
    1579 48 -15.9256 16.2375 27.2227 102 " " " " A 21 0 0 "GLU " " H  " " " 1 0 1 C2 
    1580 48 -13.8616 14.9213 28.7159 102 " " " " A 21 0 0 "GLU " " HA " " " 1 0 1 C2 
    1581 48 -15.6774 15.0962 30.5907 102 " " " " A 21 0 0 "GLU " " HB3" " " 1 0 1 C2 
    1582 48 -16.3713 16.1722 29.5731 102 " " " " A 21 0 0 "GLU " " HB2" " " 1 0 1 C2 
    1583 48 -14.3539 17.6154 29.6543 102 " " " " A 21 0 0 "GLU " " HG3" " " 1 0 1 C2 
    1584 48 -13.2498 16.4099 30.2468 102 " " " " A 21 0 0 "GLU " " HG2" " " 1 0 1 C2 
    1585 40 -16.5323 13.3483 27.5597 103 " " " " A 43 0 0 "ASP " " N  " " " 7 0 1 C2 
    1586 14 -17.1497 12.0591 27.3112 103 " " " " A 2 0 0 "ASP " " CA " " " 6 0 1 C2 
    1587 14 -16.2779 11.2083 26.4366 103 " " " " A 2 0 0 "ASP " " C  " " " 6 0 1 C2 
    1588 23 -16.6845 10.022 26.1778 103 " " " " A 70 0 0 "ASP " " O  " " " 8 0 1 C2 
    1589 14 -18.4439 12.486 26.5782 103 " " " " A 2 0 0 "ASP " " CB " " " 6 0 1 C2 
    1590 14 -18.2429 13.1769 25.1848 103 " " " " A 2 0 0 "ASP " " CG " " " 6 0 1 C2 
    1591 23 -18.8165 12.6431 24.1827 103 " " " " A 70 0 0 "ASP " " OD1" " " 8 0 1 C2 
    1592 23 -17.6316 14.2623 25.0436 103 " " " " A 70 0 0 "ASP " " OD2" " " 8 0 1 C2 
    1593 48 -16.732 14.1185 26.9376 103 " " " " A 21 0 0 "ASP " " H  " " " 1 0 1 C2 
    1594 48 -17.3931 11.5453 28.2411 103 " " " " A 21 0 0 "ASP " " HA " " " 1 0 1 C2 
    1595 48 -19.0897 13.0625 27.2404 103 " " " " A 21 0 0 "ASP " " HB3" " " 1 0 1 C2 
    1596 48 -19.1501 11.6735 26.4071 103 " " " " A 21 0 0 "ASP " " HB2" " " 1 0 1 C2 
    1597 40 -15.2489 11.7687 25.7629 104 " " " " A 43 0 0 "GLN " " N  " " " 7 0 1 C2 
    1598 14 -14.2913 11.0195 24.9548 104 " " " " A 2 0 0 "GLN " " CA " " " 6 0 1 C2 
    1599 14 -13.0602 10.4857 25.7204 104 " " " " A 2 0 0 "GLN " " C  " " " 6 0 1 C2 
    1600 23 -12.2546 9.68066 25.2823 104 " " " " A 70 0 0 "GLN " " O  " " " 8 0 1 C2 
    1601 14 -13.7505 11.8149 23.7079 104 " " " " A 2 0 0 "GLN " " CB " " " 6 0 1 C2 
    1602 14 -14.7773 12.6609 22.9558 104 " " " " A 2 0 0 "GLN " " CG " " " 6 0 1 C2 
    1603 14 -15.5883 11.9768 21.8617 104 " " " " A 2 0 0 "GLN " " CD " " " 6 0 1 C2 
    1604 23 -16.428 12.6489 21.319 104 " " " " A 70 0 0 "GLN " " OE1" " " 8 0 1 C2 
    1605 40 -15.4898 10.636 21.5934 104 " " " " A 43 0 0 "GLN " " NE2" " " 7 0 1 C2 
    1606 48 -15.0921 12.7433 25.9765 104 " " " " A 21 0 0 "GLN " " H  " " " 1 0 1 C2 
    1607 48 -14.963 10.2921 24.4988 104 " " " " A 21 0 0 "GLN " " HA " " " 1 0 1 C2 
    1608 48 -13.4318 11.0772 22.9714 104 " " " " A 21 0 0 "GLN " " HB3" " " 1 0 1 C2 
    1609 48 -12.8967 12.438 23.974 104 " " " " A 21 0 0 "GLN " " HB2" " " 1 0 1 C2 
    1610 48 -14.2534 13.442 22.4048 104 " " " " A 21 0 0 "GLN " " HG3" " " 1 0 1 C2 
    1611 48 -15.5387 13.0921 23.6057 104 " " " " A 21 0 0 "GLN " " HG2" " " 1 0 1 C2 
    1612 48 -16.0446 10.2635 20.8361 104 " " " " A 21 0 0 "GLN " HE22 " " 1 0 1 C2 
    1613 48 -14.7936 10.0128 21.9767 104 " " " " A 21 0 0 "GLN " HE21 " " 1 0 1 C2 
    1614 40 -12.786 11.0703 26.917 105 " " " " A 43 0 0 "ILE " " N  " " " 7 0 1 C2 
    1615 14 -11.7754 10.6131 27.8424 105 " " " " A 2 0 0 "ILE " " CA " " " 6 0 1 C2 
    1616 14 -12.545 9.72549 28.8246 105 " " " " A 2 0 0 "ILE " " C  " " " 6 0 1 C2 
    1617 23 -13.716 9.68694 28.8702 105 " " " " A 70 0 0 "ILE " " O  " " " 8 0 1 C2 
    1618 14 -10.9884 11.7025 28.6458 105 " " " " A 2 0 0 "ILE " " CB " " " 6 0 1 C2 
    1619 14 -11.8832 12.6456 29.5032 105 " " " " A 2 0 0 "ILE " " CG1" " " 6 0 1 C2 
    1620 14 -10.1855 12.6299 27.6257 105 " " " " A 2 0 0 "ILE " " CG2" " " 6 0 1 C2 
    1621 14 -11.2542 13.6255 30.5711 105 " " " " A 2 0 0 "ILE " " CD1" " " 6 0 1 C2 
    1622 48 -13.6053 11.5729 27.2273 105 " " " " A 21 0 0 "ILE " " H  " " " 1 0 1 C2 
    1623 48 -11.024 9.94196 27.4265 105 " " " " A 21 0 0 "ILE " " HA " " " 1 0 1 C2 
    1624 48 -10.2538 11.2337 29.3005 105 " " " " A 21 0 0 "ILE " " HB " " " 1 0 1 C2 
    1625 48 -12.5423 12.0146 30.0996 105 " " " " A 21 0 0 "ILE " HG13 " " 1 0 1 C2 
    1626 48 -12.4274 13.2718 28.7963 105 " " " " A 21 0 0 "ILE " HG12 " " 1 0 1 C2 
    1627 48 -9.71716 13.3939 28.2463 105 " " " " A 21 0 0 "ILE " HG21 " " 1 0 1 C2 
    1628 48 -9.24893 12.1291 27.3806 105 " " " " A 21 0 0 "ILE " HG22 " " 1 0 1 C2 
    1629 48 -10.8327 13.0136 26.8369 105 " " " " A 21 0 0 "ILE " HG23 " " 1 0 1 C2 
    1630 48 -11.4144 13.2924 31.5965 105 " " " " A 21 0 0 "ILE " HD11 " " 1 0 1 C2 
    1631 48 -10.1727 13.7612 30.5784 105 " " " " A 21 0 0 "ILE " HD12 " " 1 0 1 C2 
    1632 48 -11.655 14.6344 30.4727 105 " " " " A 21 0 0 "ILE " HD13 " " 1 0 1 C2 
    1633 40 -11.7586 8.9048 29.5994 106 " " " " A 43 0 0 "VAL " " N  " " " 7 0 1 C2 
    1634 14 -12.1601 8.16612 30.7971 106 " " " " A 2 0 0 "VAL " " CA " " " 6 0 1 C2 
    1635 14 -11.6274 8.90502 32.0702 106 " " " " A 2 0 0 "VAL " " C  " " " 6 0 1 C2 
    1636 23 -12.2428 8.72899 33.133 106 " " " " A 70 0 0 "VAL " " O  " " " 8 0 1 C2 
    1637 14 -11.5051 6.75404 30.6702 106 " " " " A 2 0 0 "VAL " " CB " " " 6 0 1 C2 
    1638 14 -11.2606 5.9182 31.9556 106 " " " " A 2 0 0 "VAL " " CG1" " " 6 0 1 C2 
    1639 14 -12.1306 5.8947 29.5377 106 " " " " A 2 0 0 "VAL " " CG2" " " 6 0 1 C2 
    1640 48 -10.804 8.78931 29.2903 106 " " " " A 21 0 0 "VAL " " H  " " " 1 0 1 C2 
    1641 48 -13.2355 8.07689 30.9509 106 " " " " A 21 0 0 "VAL " " HA " " " 1 0 1 C2 
    1642 48 -10.5509 7.05984 30.2412 106 " " " " A 21 0 0 "VAL " " HB " " " 1 0 1 C2 
    1643 48 -10.291 6.22246 32.3497 106 " " " " A 21 0 0 "VAL " HG11 " " 1 0 1 C2 
    1644 48 -11.9548 5.84966 32.7932 106 " " " " A 21 0 0 "VAL " HG12 " " 1 0 1 C2 
    1645 48 -11.0954 4.84536 31.8565 106 " " " " A 21 0 0 "VAL " HG13 " " 1 0 1 C2 
    1646 48 -11.6728 4.90619 29.5006 106 " " " " A 21 0 0 "VAL " HG21 " " 1 0 1 C2 
    1647 48 -13.1982 5.67898 29.5803 106 " " " " A 21 0 0 "VAL " HG22 " " 1 0 1 C2 
    1648 48 -11.8399 6.42044 28.6282 106 " " " " A 21 0 0 "VAL " HG23 " " 1 0 1 C2 
    1649 40 -10.6462 9.82145 31.9447 107 " " " " A 43 0 0 "GLY " " N  " " " 7 0 1 C2 
    1650 14 -10.2927 10.7894 32.9608 107 " " " " A 2 0 0 "GLY " " CA " " " 6 0 1 C2 
    1651 14 -8.93252 11.3018 32.5767 107 " " " " A 2 0 0 "GLY " " C  " " " 6 0 1 C2 
    1652 23 -8.53706 11.2899 31.4223 107 " " " " A 70 0 0 "GLY " " O  " " " 8 0 1 C2 
    1653 48 -10.3526 9.97381 30.9904 107 " " " " A 21 0 0 "GLY " " H  " " " 1 0 1 C2 
    1654 48 -10.3037 10.354 33.96 107 " " " " A 21 0 0 "GLY " " HA3" " " 1 0 1 C2 
    1655 48 -11.0048 11.6099 33.0488 107 " " " " A 21 0 0 "GLY " " HA2" " " 1 0 1 C2 
    1656 40 -8.09152 11.6832 33.5793 108 " " " " A 43 0 0 "TRP " " N  " " " 7 0 1 C2 
    1657 14 -6.63776 11.8812 33.4291 108 " " " " A 2 0 0 "TRP " " CA " " " 6 0 1 C2 
    1658 14 -5.94716 11.6833 34.7696 108 " " " " A 2 0 0 "TRP " " C  " " " 6 0 1 C2 
    1659 23 -6.56639 11.8859 35.7859 108 " " " " A 70 0 0 "TRP " " O  " " " 8 0 1 C2 
    1660 14 -6.35864 13.2602 32.6931 108 " " " " A 2 0 0 "TRP " " CB " " " 6 0 1 C2 
    1661 14 -6.98697 14.5356 33.1936 108 " " " " A 2 0 0 "TRP " " CG " " " 6 0 1 C2 
    1662 14 -8.19327 15.0432 32.7563 108 " " " " A 2 0 0 "TRP " " CD1" " " 6 0 1 C2 
    1663 14 -6.62449 15.4933 34.2625 108 " " " " A 2 0 0 "TRP " " CD2" " " 6 0 1 C2 
    1664 40 -8.64205 16.1271 33.5859 108 " " " " A 43 0 0 "TRP " " NE1" " " 7 0 1 C2 
    1665 14 -7.6296 16.5452 34.4089 108 " " " " A 2 0 0 "TRP " " CE2" " " 6 0 1 C2 
    1666 14 -5.43788 15.7414 34.9819 108 " " " " A 2 0 0 "TRP " " CE3" " " 6 0 1 C2 
    1667 14 -7.43553 17.5907 35.3294 108 " " " " A 2 0 0 "TRP " " CZ2" " " 6 0 1 C2 
    1668 14 -5.24947 16.8006 35.8949 108 " " " " A 2 0 0 "TRP " " CZ3" " " 6 0 1 C2 
    1669 14 -6.28476 17.6994 36.09 108 " " " " A 2 0 0 "TRP " " CH2" " " 6 0 1 C2 
    1670 48 -8.45861 11.6788 34.5202 108 " " " " A 21 0 0 "TRP " " H  " " " 1 0 1 C2 
    1671 48 -6.123 11.1511 32.8046 108 " " " " A 21 0 0 "TRP " " HA " " " 1 0 1 C2 
    1672 48 -6.61677 13.0998 31.6463 108 " " " " A 21 0 0 "TRP " " HB3" " " 1 0 1 C2 
    1673 48 -5.3045 13.5165 32.7988 108 " " " " A 21 0 0 "TRP " " HB2" " " 1 0 1 C2 
    1674 48 -8.71233 14.5599 31.9418 108 " " " " A 21 0 0 "TRP " " HD1" " " 1 0 1 C2 
    1675 48 -9.49632 16.6435 33.4323 108 " " " " A 21 0 0 "TRP " " HE1" " " 1 0 1 C2 
    1676 48 -4.64563 15.0126 34.895 108 " " " " A 21 0 0 "TRP " " HE3" " " 1 0 1 C2 
    1677 48 -8.24432 18.2696 35.5562 108 " " " " A 21 0 0 "TRP " " HZ2" " " 1 0 1 C2 
    1678 48 -4.32173 16.815 36.4476 108 " " " " A 21 0 0 "TRP " " HZ3" " " 1 0 1 C2 
    1679 48 -6.07557 18.4809 36.8055 108 " " " " A 21 0 0 "TRP " " HH2" " " 1 0 1 C2 
    1680 40 -4.74526 11.2086 34.853 109 " " " " A 43 0 0 "VAL " " N  " " " 7 0 1 C2 
    1681 14 -4.05882 10.9598 36.1479 109 " " " " A 2 0 0 "VAL " " CA " " " 6 0 1 C2 
    1682 14 -2.56635 11.3264 35.8781 109 " " " " A 2 0 0 "VAL " " C  " " " 6 0 1 C2 
    1683 23 -2.07744 11.2095 34.7406 109 " " " " A 70 0 0 "VAL " " O  " " " 8 0 1 C2 
    1684 14 -4.22724 9.51254 36.7972 109 " " " " A 2 0 0 "VAL " " CB " " " 6 0 1 C2 
    1685 14 -5.46577 9.39732 37.7705 109 " " " " A 2 0 0 "VAL " " CG1" " " 6 0 1 C2 
    1686 14 -4.28383 8.42928 35.6778 109 " " " " A 2 0 0 "VAL " " CG2" " " 6 0 1 C2 
    1687 48 -4.28627 11.1311 33.9567 109 " " " " A 21 0 0 "VAL " " H  " " " 1 0 1 C2 
    1688 48 -4.34352 11.6513 36.9409 109 " " " " A 21 0 0 "VAL " " HA " " " 1 0 1 C2 
    1689 48 -3.37172 9.28696 37.4338 109 " " " " A 21 0 0 "VAL " " HB " " " 1 0 1 C2 
    1690 48 -5.27365 8.51279 38.3778 109 " " " " A 21 0 0 "VAL " HG11 " " 1 0 1 C2 
    1691 48 -5.43557 10.2636 38.4314 109 " " " " A 21 0 0 "VAL " HG12 " " 1 0 1 C2 
    1692 48 -6.4161 9.25735 37.2554 109 " " " " A 21 0 0 "VAL " HG13 " " 1 0 1 C2 
    1693 48 -3.43183 8.52966 35.0054 109 " " " " A 21 0 0 "VAL " HG21 " " 1 0 1 C2 
    1694 48 -4.4106 7.42587 36.0842 109 " " " " A 21 0 0 "VAL " HG22 " " 1 0 1 C2 
    1695 48 -5.18504 8.49089 35.0678 109 " " " " A 21 0 0 "VAL " HG23 " " 1 0 1 C2 
    1696 40 -1.77249 11.738 36.8446 110 " " " " A 43 0 0 "GLY " " N  " " " 7 0 1 C2 
    1697 14 -0.358101 11.718 36.7645 110 " " " " A 2 0 0 "GLY " " CA " " " 6 0 1 C2 
    1698 14 0.229623 12.0222 38.1155 110 " " " " A 2 0 0 "GLY " " C  " " " 6 0 1 C2 
    1699 23 -0.22497 11.5232 39.1688 110 " " " " A 70 0 0 "GLY " " O  " " " 8 0 1 C2 
    1700 48 -2.23689 11.8567 37.7336 110 " " " " A 21 0 0 "GLY " " H  " " " 1 0 1 C2 
    1701 48 0.0783342 12.2244 35.9036 110 " " " " A 21 0 0 "GLY " " HA3" " " 1 0 1 C2 
    1702 48 -0.0508715 10.6874 36.587 110 " " " " A 21 0 0 "GLY " " HA2" " " 1 0 1 C2 
    1703 40 1.32947 12.8063 38.1377 111 " " " " A 43 0 0 "TRP " " N  " " " 7 0 1 C2 
    1704 14 2.00475 13.1833 39.3934 111 " " " " A 2 0 0 "TRP " " CA " " " 6 0 1 C2 
    1705 14 1.33972 14.4505 39.9988 111 " " " " A 2 0 0 "TRP " " C  " " " 6 0 1 C2 
    1706 23 0.935722 14.4182 41.188 111 " " " " A 70 0 0 "TRP " " O  " " " 8 0 1 C2 
    1707 14 3.44773 13.5478 38.984 111 " " " " A 2 0 0 "TRP " " CB " " " 6 0 1 C2 
    1708 14 4.47824 13.8857 40.1117 111 " " " " A 2 0 0 "TRP " " CG " " " 6 0 1 C2 
    1709 14 5.09656 15.0626 40.3786 111 " " " " A 2 0 0 "TRP " " CD1" " " 6 0 1 C2 
    1710 14 4.83077 12.9769 41.1413 111 " " " " A 2 0 0 "TRP " " CD2" " " 6 0 1 C2 
    1711 40 5.95427 14.9054 41.4476 111 " " " " A 43 0 0 "TRP " " NE1" " " 7 0 1 C2 
    1712 14 5.76678 13.6533 42.0307 111 " " " " A 2 0 0 "TRP " " CE2" " " 6 0 1 C2 
    1713 14 4.46473 11.6452 41.4885 111 " " " " A 2 0 0 "TRP " " CE3" " " 6 0 1 C2 
    1714 14 6.08607 13.0401 43.2738 111 " " " " A 2 0 0 "TRP " " CZ2" " " 6 0 1 C2 
    1715 14 4.85297 11.002 42.7455 111 " " " " A 2 0 0 "TRP " " CZ3" " " 6 0 1 C2 
    1716 14 5.59915 11.7763 43.6105 111 " " " " A 2 0 0 "TRP " " CH2" " " 6 0 1 C2 
    1717 48 1.55733 13.3309 37.3052 111 " " " " A 21 0 0 "TRP " " H  " " " 1 0 1 C2 
    1718 48 2.08693 12.3158 40.0482 111 " " " " A 21 0 0 "TRP " " HA " " " 1 0 1 C2 
    1719 48 3.41256 14.4096 38.3176 111 " " " " A 21 0 0 "TRP " " HB3" " " 1 0 1 C2 
    1720 48 3.94891 12.7239 38.476 111 " " " " A 21 0 0 "TRP " " HB2" " " 1 0 1 C2 
    1721 48 4.93124 15.9736 39.8226 111 " " " " A 21 0 0 "TRP " " HD1" " " 1 0 1 C2 
    1722 48 6.5533 15.659 41.7531 111 " " " " A 21 0 0 "TRP " " HE1" " " 1 0 1 C2 
    1723 48 3.9037 11.0639 40.7717 111 " " " " A 21 0 0 "TRP " " HE3" " " 1 0 1 C2 
    1724 48 6.62762 13.5325 44.0679 111 " " " " A 21 0 0 "TRP " " HZ2" " " 1 0 1 C2 
    1725 48 4.47393 10.0255 43.0084 111 " " " " A 21 0 0 "TRP " " HZ3" " " 1 0 1 C2 
    1726 48 5.95213 11.478 44.5867 111 " " " " A 21 0 0 "TRP " " HH2" " " 1 0 1 C2 
    1727 40 1.04931 15.4171 39.1145 112 " " " " A 43 0 0 "LEU " " N  " " " 7 0 1 C2 
    1728 14 0.298051 16.6593 39.3111 112 " " " " A 2 0 0 "LEU " " CA " " " 6 0 1 C2 
    1729 14 -1.14491 16.4904 39.8627 112 " " " " A 2 0 0 "LEU " " C  " " " 6 0 1 C2 
    1730 23 -1.65604 17.4642 40.4699 112 " " " " A 70 0 0 "LEU " " O  " " " 8 0 1 C2 
    1731 14 0.395244 17.5148 38.079 112 " " " " A 2 0 0 "LEU " " CB " " " 6 0 1 C2 
    1732 14 1.85627 17.7541 37.4744 112 " " " " A 2 0 0 "LEU " " CG " " " 6 0 1 C2 
    1733 14 1.79438 18.2686 36.022 112 " " " " A 2 0 0 "LEU " " CD1" " " 6 0 1 C2 
    1734 14 2.66105 18.6493 38.4056 112 " " " " A 2 0 0 "LEU " " CD2" " " 6 0 1 C2 
    1735 48 1.28009 15.2668 38.1428 112 " " " " A 21 0 0 "LEU " " H  " " " 1 0 1 C2 
    1736 48 0.781776 17.1218 40.1715 112 " " " " A 21 0 0 "LEU " " HA " " " 1 0 1 C2 
    1737 48 -0.120972 18.4602 38.2463 112 " " " " A 21 0 0 "LEU " " HB3" " " 1 0 1 C2 
    1738 48 -0.184052 16.9606 37.3405 112 " " " " A 21 0 0 "LEU " " HB2" " " 1 0 1 C2 
    1739 48 2.44755 16.8432 37.3804 112 " " " " A 21 0 0 "LEU " " HG " " " 1 0 1 C2 
    1740 48 1.43414 17.4157 35.4469 112 " " " " A 21 0 0 "LEU " HD11 " " 1 0 1 C2 
    1741 48 1.25221 19.2132 35.9785 112 " " " " A 21 0 0 "LEU " HD12 " " 1 0 1 C2 
    1742 48 2.78077 18.4403 35.5912 112 " " " " A 21 0 0 "LEU " HD13 " " 1 0 1 C2 
    1743 48 2.92943 18.1677 39.3458 112 " " " " A 21 0 0 "LEU " HD21 " " 1 0 1 C2 
    1744 48 3.62725 18.8215 37.9313 112 " " " " A 21 0 0 "LEU " HD22 " " 1 0 1 C2 
    1745 48 2.16134 19.5434 38.7785 112 " " " " A 21 0 0 "LEU " HD23 " " 1 0 1 C2 
    1746 40 -1.76526 15.3625 39.6025 113 " " " " A 43 0 0 "LYS " " N  " " " 7 0 1 C2 
    1747 14 -3.00708 14.9477 40.1063 113 " " " " A 2 0 0 "LYS " " CA " " " 6 0 1 C2 
    1748 14 -2.82298 13.412 40.1805 113 " " " " A 2 0 0 "LYS " " C  " " " 6 0 1 C2 
    1749 23 -3.09117 12.7076 39.177 113 " " " " A 70 0 0 "LYS " " O  " " " 8 0 1 C2 
    1750 14 -4.14456 15.3549 39.1976 113 " " " " A 2 0 0 "LYS " " CB " " " 6 0 1 C2 
    1751 14 -5.52852 15.0598 39.8813 113 " " " " A 2 0 0 "LYS " " CG " " " 6 0 1 C2 
    1752 14 -6.83576 15.3987 39.1606 113 " " " " A 2 0 0 "LYS " " CD " " " 6 0 1 C2 
    1753 14 -8.00067 15.0957 40.0918 113 " " " " A 2 0 0 "LYS " " CE " " " 6 0 1 C2 
    1754 40 -9.19486 14.905 39.2241 113 " " " " A 43 0 0 "LYS " " NZ " " " 7 0 1 C2 
    1755 48 -1.28185 14.6272 39.1068 113 " " " " A 21 0 0 "LYS " " H  " " " 1 0 1 C2 
    1756 48 -3.30983 15.3249 41.0831 113 " " " " A 21 0 0 "LYS " " HA " " " 1 0 1 C2 
    1757 48 -4.14701 14.8691 38.2219 113 " " " " A 21 0 0 "LYS " " HB3" " " 1 0 1 C2 
    1758 48 -3.99618 16.3826 38.8661 113 " " " " A 21 0 0 "LYS " " HB2" " " 1 0 1 C2 
    1759 48 -5.52005 15.6133 40.8203 113 " " " " A 21 0 0 "LYS " " HG3" " " 1 0 1 C2 
    1760 48 -5.54097 14.0458 40.281 113 " " " " A 21 0 0 "LYS " " HG2" " " 1 0 1 C2 
    1761 48 -6.92728 14.7444 38.2937 113 " " " " A 21 0 0 "LYS " " HD3" " " 1 0 1 C2 
    1762 48 -7.02668 16.4136 38.8118 113 " " " " A 21 0 0 "LYS " " HD2" " " 1 0 1 C2 
    1763 48 -8.12288 15.841 40.8777 113 " " " " A 21 0 0 "LYS " " HE3" " " 1 0 1 C2 
    1764 48 -7.85785 14.1407 40.5975 113 " " " " A 21 0 0 "LYS " " HE2" " " 1 0 1 C2 
    1765 48 -9.1897 13.964 38.8571 113 " " " " A 21 0 0 "LYS " " HZ1" " " 1 0 1 C2 
    1766 48 -9.97897 14.9562 39.8587 113 " " " " A 21 0 0 "LYS " " HZ2" " " 1 0 1 C2 
    1767 48 -9.35975 15.6081 38.5181 113 " " " " A 21 0 0 "LYS " " HZ3" " " 1 0 1 C2 
    1768 40 -2.32057 12.9025 41.3365 114 " " " " A 43 0 0 "ALA " " N  " " " 7 0 1 C2 
    1769 14 -2.22733 11.5237 41.7097 114 " " " " A 2 0 0 "ALA " " CA " " " 6 0 1 C2 
    1770 14 -3.42736 11.0799 42.5876 114 " " " " A 2 0 0 "ALA " " C  " " " 6 0 1 C2 
    1771 23 -3.99656 11.8807 43.2994 114 " " " " A 70 0 0 "ALA " " O  " " " 8 0 1 C2 
    1772 14 -0.986489 11.348 42.6153 114 " " " " A 2 0 0 "ALA " " CB " " " 6 0 1 C2 
    1773 48 -2.26537 13.5579 42.103 114 " " " " A 21 0 0 "ALA " " H  " " " 1 0 1 C2 
    1774 48 -2.15981 10.8723 40.8383 114 " " " " A 21 0 0 "ALA " " HA " " " 1 0 1 C2 
    1775 48 -0.101576 11.7994 42.1667 114 " " " " A 21 0 0 "ALA " " HB1" " " 1 0 1 C2 
    1776 48 -1.07746 11.7248 43.634 114 " " " " A 21 0 0 "ALA " " HB2" " " 1 0 1 C2 
    1777 48 -0.910843 10.2742 42.7868 114 " " " " A 21 0 0 "ALA " " HB3" " " 1 0 1 C2 
    1778 40 -3.88705 9.85189 42.5385 115 " " " " A 43 0 0 "PRO " " N  " " " 7 0 1 C2 
    1779 14 -4.867 9.30003 43.4609 115 " " " " A 2 0 0 "PRO " " CA " " " 6 0 1 C2 
    1780 14 -4.23319 9.01972 44.8925 115 " " " " A 2 0 0 "PRO " " C  " " " 6 0 1 C2 
    1781 23 -4.79733 9.50411 45.9398 115 " " " " A 70 0 0 "PRO " " O  " " " 8 0 1 C2 
    1782 14 -5.41103 8.01705 42.847 115 " " " " A 2 0 0 "PRO " " CB " " " 6 0 1 C2 
    1783 14 -4.20389 7.5331 41.9909 115 " " " " A 2 0 0 "PRO " " CG " " " 6 0 1 C2 
    1784 14 -3.47859 8.87867 41.5313 115 " " " " A 2 0 0 "PRO " " CD " " " 6 0 1 C2 
    1785 48 -5.73701 9.94591 43.5793 115 " " " " A 21 0 0 "PRO " " HA " " " 1 0 1 C2 
    1786 48 -6.32808 8.22619 42.2962 115 " " " " A 21 0 0 "PRO " " HB3" " " 1 0 1 C2 
    1787 48 -5.72688 7.23134 43.5333 115 " " " " A 21 0 0 "PRO " " HB2" " " 1 0 1 C2 
    1788 48 -4.49127 6.86924 41.1755 115 " " " " A 21 0 0 "PRO " " HG3" " " 1 0 1 C2 
    1789 48 -3.45472 7.04833 42.6168 115 " " " " A 21 0 0 "PRO " " HG2" " " 1 0 1 C2 
    1790 48 -2.3915 8.80605 41.5636 115 " " " " A 21 0 0 "PRO " " HD2" " " 1 0 1 C2 
    1791 48 -3.89389 9.05711 40.5394 115 " " " " A 21 0 0 "PRO " " HD3" " " 1 0 1 C2 
    1792 40 -3.08977 8.40725 44.9025 116 " " " " A 43 0 0 "ASP " " N  " " " 7 0 1 C2 
    1793 14 -2.08807 8.32319 45.9351 116 " " " " A 2 0 0 "ASP " " CA " " " 6 0 1 C2 
    1794 14 -0.749201 8.48818 45.1926 116 " " " " A 2 0 0 "ASP " " C  " " " 6 0 1 C2 
    1795 23 -0.676093 7.99115 44.0645 116 " " " " A 70 0 0 "ASP " " O  " " " 8 0 1 C2 
    1796 14 -2.34329 7.2059 46.9431 116 " " " " A 2 0 0 "ASP " " CB " " " 6 0 1 C2 
    1797 14 -1.20822 6.27026 47.3633 116 " " " " A 2 0 0 "ASP " " CG " " " 6 0 1 C2 
    1798 23 -0.105252 6.78973 47.7415 116 " " " " A 70 0 0 "ASP " " OD1" " " 8 0 1 C2 
    1799 23 -1.39651 5.0415 47.4513 116 " " " " A 70 0 0 "ASP " " OD2" " " 8 0 1 C2 
    1800 48 -2.62913 8.21031 44.0255 116 " " " " A 21 0 0 "ASP " " H  " " " 1 0 1 C2 
    1801 48 -2.04409 9.16332 46.6282 116 " " " " A 21 0 0 "ASP " " HA " " " 1 0 1 C2 
    1802 48 -3.05719 6.49592 46.5255 116 " " " " A 21 0 0 "ASP " " HB3" " " 1 0 1 C2 
    1803 48 -2.80644 7.61725 47.84 116 " " " " A 21 0 0 "ASP " " HB2" " " 1 0 1 C2 
    1804 40 0.243673 9.28572 45.6434 117 " " " " A 43 0 0 "THR " " N  " " " 7 0 1 C2 
    1805 14 1.53951 9.5666 45.0648 117 " " " " A 2 0 0 "THR " " CA " " " 6 0 1 C2 
    1806 14 2.65617 8.41625 45.3589 117 " " " " A 2 0 0 "THR " " C  " " " 6 0 1 C2 
    1807 23 3.70449 8.4797 44.7673 117 " " " " A 70 0 0 "THR " " O  " " " 8 0 1 C2 
    1808 14 2.06682 10.9218 45.6576 117 " " " " A 2 0 0 "THR " " CB " " " 6 0 1 C2 
    1809 23 2.03078 10.9765 47.062 117 " " " " A 70 0 0 "THR " " OG1" " " 8 0 1 C2 
    1810 14 1.27737 12.1643 45.2073 117 " " " " A 2 0 0 "THR " " CG2" " " 6 0 1 C2 
    1811 48 0.141927 9.65411 46.5783 117 " " " " A 21 0 0 "THR " " H  " " " 1 0 1 C2 
    1812 48 1.48953 9.56547 43.9759 117 " " " " A 21 0 0 "THR " " HA " " " 1 0 1 C2 
    1813 48 3.12537 11.043 45.4276 117 " " " " A 21 0 0 "THR " " HB " " " 1 0 1 C2 
    1814 48 1.1278 10.9212 47.3351 117 " " " " A 21 0 0 "THR " " HG1" " " 1 0 1 C2 
    1815 48 1.60041 13.0054 45.8207 117 " " " " A 21 0 0 "THR " HG21 " " 1 0 1 C2 
    1816 48 1.55745 12.3587 44.172 117 " " " " A 21 0 0 "THR " HG22 " " 1 0 1 C2 
    1817 48 0.199314 12.0113 45.2572 117 " " " " A 21 0 0 "THR " HG23 " " 1 0 1 C2 
    1818 40 2.3933 7.36803 46.1715 118 " " " " A 43 0 0 "THR " " N  " " " 7 0 1 C2 
    1819 14 3.41869 6.38685 46.6334 118 " " " " A 2 0 0 "THR " " CA " " " 6 0 1 C2 
    1820 14 3.29427 4.98404 45.8471 118 " " " " A 2 0 0 "THR " " C  " " " 6 0 1 C2 
    1821 23 4.04567 4.06176 46.1922 118 " " " " A 70 0 0 "THR " " O  " " " 8 0 1 C2 
    1822 14 3.39506 6.21971 48.1688 118 " " " " A 2 0 0 "THR " " CB " " " 6 0 1 C2 
    1823 23 2.18014 5.80717 48.7709 118 " " " " A 70 0 0 "THR " " OG1" " " 8 0 1 C2 
    1824 14 3.77688 7.50473 48.9234 118 " " " " A 2 0 0 "THR " " CG2" " " 6 0 1 C2 
    1825 48 1.52744 7.37481 46.6914 118 " " " " A 21 0 0 "THR " " H  " " " 1 0 1 C2 
    1826 48 4.39696 6.84607 46.4912 118 " " " " A 21 0 0 "THR " " HA " " " 1 0 1 C2 
    1827 48 4.15993 5.54421 48.5519 118 " " " " A 21 0 0 "THR " " HB " " " 1 0 1 C2 
    1828 48 1.43514 6.19472 48.3376 118 " " " " A 21 0 0 "THR " " HG1" " " 1 0 1 C2 
    1829 48 2.81844 7.99918 49.0816 118 " " " " A 21 0 0 "THR " HG21 " " 1 0 1 C2 
    1830 48 4.20556 7.37553 49.9172 118 " " " " A 21 0 0 "THR " HG22 " " 1 0 1 C2 
    1831 48 4.56345 8.04111 48.3927 118 " " " " A 21 0 0 "THR " HG23 " " 1 0 1 C2 
    1832 40 2.3449 4.81876 44.9745 119 " " " " A 43 0 0 "ASP " " N  " " " 7 0 1 C2 
    1833 14 2.33952 3.73481 43.9617 119 " " " " A 2 0 0 "ASP " " CA " " " 6 0 1 C2 
    1834 14 3.56286 3.7254 43.0442 119 " " " " A 2 0 0 "ASP " " C  " " " 6 0 1 C2 
    1835 23 3.91591 4.80319 42.6021 119 " " " " A 70 0 0 "ASP " " O  " " " 8 0 1 C2 
    1836 14 0.940502 3.80978 43.2741 119 " " " " A 2 0 0 "ASP " " CB " " " 6 0 1 C2 
    1837 14 0.824161 3.17573 41.8802 119 " " " " A 2 0 0 "ASP " " CG " " " 6 0 1 C2 
    1838 23 1.63728 3.38751 40.9113 119 " " " " A 70 0 0 "ASP " " OD1" " " 8 0 1 C2 
    1839 23 -0.147793 2.4972 41.6488 119 " " " " A 70 0 0 "ASP " " OD2" " " 8 0 1 C2 
    1840 48 1.6719 5.57147 44.9987 119 " " " " A 21 0 0 "ASP " " H  " " " 1 0 1 C2 
    1841 48 2.32171 2.83071 44.5703 119 " " " " A 21 0 0 "ASP " " HA " " " 1 0 1 C2 
    1842 48 0.583553 4.81971 43.0723 119 " " " " A 21 0 0 "ASP " " HB3" " " 1 0 1 C2 
    1843 48 0.212051 3.35408 43.9448 119 " " " " A 21 0 0 "ASP " " HB2" " " 1 0 1 C2 
    1844 40 4.21865 2.60606 42.739 120 " " " " A 43 0 0 "PRO " " N  " " " 7 0 1 C2 
    1845 14 5.41236 2.50536 41.8303 120 " " " " A 2 0 0 "PRO " " CA " " " 6 0 1 C2 
    1846 14 5.21685 2.88708 40.3649 120 " " " " A 2 0 0 "PRO " " C  " " " 6 0 1 C2 
    1847 23 6.26951 3.13086 39.7492 120 " " " " A 70 0 0 "PRO " " O  " " " 8 0 1 C2 
    1848 14 5.93564 1.05825 41.9498 120 " " " " A 2 0 0 "PRO " " CB " " " 6 0 1 C2 
    1849 14 4.70606 0.249312 42.5196 120 " " " " A 2 0 0 "PRO " " CG " " " 6 0 1 C2 
    1850 14 3.90649 1.30254 43.2154 120 " " " " A 2 0 0 "PRO " " CD " " " 6 0 1 C2 
    1851 48 6.14316 3.21592 42.2165 120 " " " " A 21 0 0 "PRO " " HA " " " 1 0 1 C2 
    1852 48 6.78632 0.966497 42.6251 120 " " " " A 21 0 0 "PRO " " HB3" " " 1 0 1 C2 
    1853 48 6.23218 0.584309 41.0141 120 " " " " A 21 0 0 "PRO " " HB2" " " 1 0 1 C2 
    1854 48 4.97037 -0.54412 43.2187 120 " " " " A 21 0 0 "PRO " " HG3" " " 1 0 1 C2 
    1855 48 4.03077 -0.199956 41.7915 120 " " " " A 21 0 0 "PRO " " HG2" " " 1 0 1 C2 
    1856 48 2.86172 0.993869 43.1797 120 " " " " A 21 0 0 "PRO " " HD2" " " 1 0 1 C2 
    1857 48 4.20185 1.2636 44.2639 120 " " " " A 21 0 0 "PRO " " HD3" " " 1 0 1 C2 
    1858 40 3.98469 2.94089 39.8488 121 " " " " A 43 0 0 "THR " " N  " " " 7 0 1 C2 
    1859 14 3.73207 3.53746 38.5068 121 " " " " A 2 0 0 "THR " " CA " " " 6 0 1 C2 
    1860 14 3.67284 5.03728 38.6862 121 " " " " A 2 0 0 "THR " " C  " " " 6 0 1 C2 
    1861 23 4.53809 5.60297 38.0152 121 " " " " A 70 0 0 "THR " " O  " " " 8 0 1 C2 
    1862 14 2.43074 2.89891 37.8402 121 " " " " A 2 0 0 "THR " " CB " " " 6 0 1 C2 
    1863 23 1.23927 3.3552 38.4412 121 " " " " A 70 0 0 "THR " " OG1" " " 8 0 1 C2 
    1864 14 2.53768 1.36875 37.4548 121 " " " " A 2 0 0 "THR " " CG2" " " 6 0 1 C2 
    1865 48 3.1743 2.94344 40.4516 121 " " " " A 21 0 0 "THR " " H  " " " 1 0 1 C2 
    1866 48 4.62859 3.3745 37.9087 121 " " " " A 21 0 0 "THR " " HA " " " 1 0 1 C2 
    1867 48 2.33618 3.47374 36.9189 121 " " " " A 21 0 0 "THR " " HB " " " 1 0 1 C2 
    1868 48 1.3291 3.27161 39.3782 121 " " " " A 21 0 0 "THR " " HG1" " " 1 0 1 C2 
    1869 48 2.76469 0.83312 38.3766 121 " " " " A 21 0 0 "THR " HG21 " " 1 0 1 C2 
    1870 48 1.62494 0.881361 37.1121 121 " " " " A 21 0 0 "THR " HG22 " " 1 0 1 C2 
    1871 48 3.23375 1.19418 36.6344 121 " " " " A 21 0 0 "THR " HG23 " " 1 0 1 C2 
    1872 40 2.80061 5.56818 39.4846 122 " " " " A 43 0 0 "VAL " " N  " " " 7 0 1 C2 
    1873 14 2.65317 7.01807 39.7423 122 " " " " A 2 0 0 "VAL " " CA " " " 6 0 1 C2 
    1874 14 3.9836 7.72679 40.0469 122 " " " " A 2 0 0 "VAL " " C  " " " 6 0 1 C2 
    1875 23 4.29098 8.8611 39.5989 122 " " " " A 70 0 0 "VAL " " O  " " " 8 0 1 C2 
    1876 14 1.55807 7.28322 40.832 122 " " " " A 2 0 0 "VAL " " CB " " " 6 0 1 C2 
    1877 14 1.40807 8.74021 41.1821 122 " " " " A 2 0 0 "VAL " " CG1" " " 6 0 1 C2 
    1878 14 0.209236 6.59374 40.512 122 " " " " A 2 0 0 "VAL " " CG2" " " 6 0 1 C2 
    1879 48 2.17796 4.97957 40.0193 122 " " " " A 21 0 0 "VAL " " H  " " " 1 0 1 C2 
    1880 48 2.35121 7.39998 38.7671 122 " " " " A 21 0 0 "VAL " " HA " " " 1 0 1 C2 
    1881 48 1.93418 6.774 41.7193 122 " " " " A 21 0 0 "VAL " " HB " " " 1 0 1 C2 
    1882 48 0.478437 9.03338 41.6699 122 " " " " A 21 0 0 "VAL " HG11 " " 1 0 1 C2 
    1883 48 2.23382 9.06303 41.8161 122 " " " " A 21 0 0 "VAL " HG12 " " 1 0 1 C2 
    1884 48 1.36933 9.39136 40.3088 122 " " " " A 21 0 0 "VAL " HG13 " " 1 0 1 C2 
    1885 48 -0.49428 6.70468 41.3371 122 " " " " A 21 0 0 "VAL " HG21 " " 1 0 1 C2 
    1886 48 -0.296645 7.09416 39.6863 122 " " " " A 21 0 0 "VAL " HG22 " " 1 0 1 C2 
    1887 48 0.249179 5.52172 40.3189 122 " " " " A 21 0 0 "VAL " HG23 " " 1 0 1 C2 
    1888 40 4.78749 7.05908 40.903 123 " " " " A 43 0 0 "SER " " N  " " " 7 0 1 C2 
    1889 14 6.05382 7.58747 41.4126 123 " " " " A 2 0 0 "SER " " CA " " " 6 0 1 C2 
    1890 14 7.11627 7.74342 40.2116 123 " " " " A 2 0 0 "SER " " C  " " " 6 0 1 C2 
    1891 23 7.93896 8.62897 40.3327 123 " " " " A 70 0 0 "SER " " O  " " " 8 0 1 C2 
    1892 14 6.64776 6.54078 42.4412 123 " " " " A 2 0 0 "SER " " CB " " " 6 0 1 C2 
    1893 23 7.75702 6.95232 43.1739 123 " " " " A 70 0 0 "SER " " OG " " " 8 0 1 C2 
    1894 48 4.37736 6.2384 41.3254 123 " " " " A 21 0 0 "SER " " H  " " " 1 0 1 C2 
    1895 48 5.95977 8.5415 41.9313 123 " " " " A 21 0 0 "SER " " HA " " " 1 0 1 C2 
    1896 48 6.98664 5.60787 41.9908 123 " " " " A 21 0 0 "SER " " HB3" " " 1 0 1 C2 
    1897 48 5.81715 6.31793 43.111 123 " " " " A 21 0 0 "SER " " HB2" " " 1 0 1 C2 
    1898 48 7.52422 7.02591 44.0868 123 " " " " A 21 0 0 "SER " " HG " " " 1 0 1 C2 
    1899 40 6.92902 7.02822 39.1141 124 " " " " A 43 0 0 "ALA " " N  " " " 7 0 1 C2 
    1900 14 7.93464 6.95118 38.0502 124 " " " " A 2 0 0 "ALA " " CA " " " 6 0 1 C2 
    1901 14 7.64336 7.99496 36.9741 124 " " " " A 2 0 0 "ALA " " C  " " " 6 0 1 C2 
    1902 23 8.36693 8.13685 36.0275 124 " " " " A 70 0 0 "ALA " " O  " " " 8 0 1 C2 
    1903 14 7.90122 5.58208 37.3738 124 " " " " A 2 0 0 "ALA " " CB " " " 6 0 1 C2 
    1904 48 6.11804 6.42819 39.0654 124 " " " " A 21 0 0 "ALA " " H  " " " 1 0 1 C2 
    1905 48 8.93708 7.24031 38.3658 124 " " " " A 21 0 0 "ALA " " HA " " " 1 0 1 C2 
    1906 48 8.74339 5.5205 36.6846 124 " " " " A 21 0 0 "ALA " " HB1" " " 1 0 1 C2 
    1907 48 8.16458 4.82723 38.1147 124 " " " " A 21 0 0 "ALA " " HB2" " " 1 0 1 C2 
    1908 48 6.96054 5.31303 36.8934 124 " " " " A 21 0 0 "ALA " " HB3" " " 1 0 1 C2 
    1909 40 6.54607 8.79594 37.129 125 " " " " A 43 0 0 "MET " " N  " " " 7 0 1 C2 
    1910 14 5.97523 9.79987 36.2003 125 " " " " A 2 0 0 "MET " " CA " " " 6 0 1 C2 
    1911 14 6.47892 11.2084 36.4026 125 " " " " A 2 0 0 "MET " " C  " " " 6 0 1 C2 
    1912 23 5.86428 12.1853 35.894 125 " " " " A 70 0 0 "MET " " O  " " " 8 0 1 C2 
    1913 14 4.43474 9.87257 36.3161 125 " " " " A 2 0 0 "MET " " CB " " " 6 0 1 C2 
    1914 14 3.75871 8.51072 36.1599 125 " " " " A 2 0 0 "MET " " CG " " " 6 0 1 C2 
    1915 52 1.91793 8.40248 36.1463 125 " " " " A 13 0 0 "MET " " SD " " " 16 0 1 C2 
    1916 14 1.59936 6.8927 35.2487 125 " " " " A 2 0 0 "MET " " CE " " " 6 0 1 C2 
    1917 48 6.0653 8.65776 38.0064 125 " " " " A 21 0 0 "MET " " H  " " " 1 0 1 C2 
    1918 48 6.09662 9.47787 35.166 125 " " " " A 21 0 0 "MET " " HA " " " 1 0 1 C2 
    1919 48 3.97585 10.5761 35.6214 125 " " " " A 21 0 0 "MET " " HB3" " " 1 0 1 C2 
    1920 48 4.10222 10.3728 37.2256 125 " " " " A 21 0 0 "MET " " HB2" " " 1 0 1 C2 
    1921 48 4.09864 7.98701 37.0533 125 " " " " A 21 0 0 "MET " " HG3" " " 1 0 1 C2 
    1922 48 4.11185 7.83905 35.3774 125 " " " " A 21 0 0 "MET " " HG2" " " 1 0 1 C2 
    1923 48 0.512998 6.83588 35.3171 125 " " " " A 21 0 0 "MET " " HE1" " " 1 0 1 C2 
    1924 48 1.78688 7.10722 34.1966 125 " " " " A 21 0 0 "MET " " HE2" " " 1 0 1 C2 
    1925 48 2.28143 6.17776 35.7088 125 " " " " A 21 0 0 "MET " " HE3" " " 1 0 1 C2 
    1926 40 7.68167 11.3042 36.9564 126 " " " " A 43 0 0 "LYS " " N  " " " 7 0 1 C2 
    1927 14 8.57669 12.4772 36.9247 126 " " " " A 2 0 0 "LYS " " CA " " " 6 0 1 C2 
    1928 14 10.0956 12.1059 36.7379 126 " " " " A 2 0 0 "LYS " " C  " " " 6 0 1 C2 
    1929 23 10.5602 11.0389 37.1773 126 " " " " A 70 0 0 "LYS " " O  " " " 8 0 1 C2 
    1930 14 8.18231 13.4503 38.1194 126 " " " " A 2 0 0 "LYS " " CB " " " 6 0 1 C2 
    1931 14 8.06682 12.8853 39.5409 126 " " " " A 2 0 0 "LYS " " CG " " " 6 0 1 C2 
    1932 14 9.14548 11.9262 40.1139 126 " " " " A 2 0 0 "LYS " " CD " " " 6 0 1 C2 
    1933 14 8.916 11.6775 41.5918 126 " " " " A 2 0 0 "LYS " " CE " " " 6 0 1 C2 
    1934 40 9.74526 10.5229 42.1277 126 " " " " A 43 0 0 "LYS " " NZ " " " 7 0 1 C2 
    1935 48 8.06985 10.4011 37.1884 126 " " " " A 21 0 0 "LYS " " H  " " " 1 0 1 C2 
    1936 48 8.33737 13.119 36.0768 126 " " " " A 21 0 0 "LYS " " HA " " " 1 0 1 C2 
    1937 48 7.36484 14.0893 37.7853 126 " " " " A 21 0 0 "LYS " " HB3" " " 1 0 1 C2 
    1938 48 9.03871 14.1246 38.1141 126 " " " " A 21 0 0 "LYS " " HB2" " " 1 0 1 C2 
    1939 48 7.21451 12.2163 39.4222 126 " " " " A 21 0 0 "LYS " " HG3" " " 1 0 1 C2 
    1940 48 7.82984 13.6791 40.2493 126 " " " " A 21 0 0 "LYS " " HG2" " " 1 0 1 C2 
    1941 48 10.1567 12.3032 39.9606 126 " " " " A 21 0 0 "LYS " " HD3" " " 1 0 1 C2 
    1942 48 9.06391 11.0113 39.5269 126 " " " " A 21 0 0 "LYS " " HD2" " " 1 0 1 C2 
    1943 48 7.85701 11.4654 41.739 126 " " " " A 21 0 0 "LYS " " HE3" " " 1 0 1 C2 
    1944 48 8.94019 12.5527 42.2411 126 " " " " A 21 0 0 "LYS " " HE2" " " 1 0 1 C2 
    1945 48 9.43635 9.6621 41.6991 126 " " " " A 21 0 0 "LYS " " HZ1" " " 1 0 1 C2 
    1946 48 10.7147 10.7324 41.9368 126 " " " " A 21 0 0 "LYS " " HZ2" " " 1 0 1 C2 
    1947 48 9.69521 10.3994 43.1288 126 " " " " A 21 0 0 "LYS " " HZ3" " " 1 0 1 C2 
    1948 40 10.9186 12.9093 36.0061 127 " " " " A 43 0 0 "THR " " N  " " " 7 0 1 C2 
    1949 14 12.3617 12.7246 35.9508 127 " " " " A 2 0 0 "THR " " CA " " " 6 0 1 C2 
    1950 14 13.0086 13.138 37.2317 127 " " " " A 2 0 0 "THR " " C  " " " 6 0 1 C2 
    1951 23 12.506 13.9206 38.0189 127 " " " " A 70 0 0 "THR " " O  " " " 8 0 1 C2 
    1952 14 12.957 13.498 34.7772 127 " " " " A 2 0 0 "THR " " CB " " " 6 0 1 C2 
    1953 23 12.8672 14.9427 34.9348 127 " " " " A 70 0 0 "THR " " OG1" " " 8 0 1 C2 
    1954 14 12.656 13.0445 33.3033 127 " " " " A 2 0 0 "THR " " CG2" " " 6 0 1 C2 
    1955 48 10.5606 13.7722 35.6222 127 " " " " A 21 0 0 "THR " " H  " " " 1 0 1 C2 
    1956 48 12.5528 11.6602 35.8137 127 " " " " A 21 0 0 "THR " " HA " " " 1 0 1 C2 
    1957 48 14.0216 13.2657 34.8081 127 " " " " A 21 0 0 "THR " " HB " " " 1 0 1 C2 
    1958 48 13.7546 15.2517 35.036 127 " " " " A 21 0 0 "THR " " HG1" " " 1 0 1 C2 
    1959 48 12.8274 11.9799 33.1445 127 " " " " A 21 0 0 "THR " HG21 " " 1 0 1 C2 
    1960 48 11.6078 13.2194 33.0607 127 " " " " A 21 0 0 "THR " HG22 " " 1 0 1 C2 
    1961 48 13.3458 13.4918 32.5876 127 " " " " A 21 0 0 "THR " HG23 " " 1 0 1 C2 
    1962 40 14.2261 12.6531 37.4171 128 " " " " A 43 0 0 "GLN " " N  " " " 7 0 1 C2 
    1963 14 14.9869 12.7685 38.642 128 " " " " A 2 0 0 "GLN " " CA " " " 6 0 1 C2 
    1964 14 15.454 14.1789 39.007 128 " " " " A 2 0 0 "GLN " " C  " " " 6 0 1 C2 
    1965 23 15.559 14.5432 40.1681 128 " " " " A 70 0 0 "GLN " " O  " " " 8 0 1 C2 
    1966 14 16.1825 11.8198 38.41 128 " " " " A 2 0 0 "GLN " " CB " " " 6 0 1 C2 
    1967 14 17.0852 11.5736 39.6467 128 " " " " A 2 0 0 "GLN " " CG " " " 6 0 1 C2 
    1968 14 16.3441 11.1003 40.9083 128 " " " " A 2 0 0 "GLN " " CD " " " 6 0 1 C2 
    1969 23 16.124 11.8488 41.8399 128 " " " " A 70 0 0 "GLN " " OE1" " " 8 0 1 C2 
    1970 40 15.8962 9.85418 40.9777 128 " " " " A 43 0 0 "GLN " " NE2" " " 7 0 1 C2 
    1971 48 14.5992 11.9618 36.7822 128 " " " " A 21 0 0 "GLN " " H  " " " 1 0 1 C2 
    1972 48 14.4059 12.4627 39.5121 128 " " " " A 21 0 0 "GLN " " HA " " " 1 0 1 C2 
    1973 48 16.8343 12.1061 37.5846 128 " " " " A 21 0 0 "GLN " " HB3" " " 1 0 1 C2 
    1974 48 15.7857 10.8173 38.25 128 " " " " A 21 0 0 "GLN " " HB2" " " 1 0 1 C2 
    1975 48 17.5839 12.496 39.9444 128 " " " " A 21 0 0 "GLN " " HG3" " " 1 0 1 C2 
    1976 48 17.8063 10.8406 39.2851 128 " " " " A 21 0 0 "GLN " " HG2" " " 1 0 1 C2 
    1977 48 15.2239 9.56846 41.6752 128 " " " " A 21 0 0 "GLN " HE22 " " 1 0 1 C2 
    1978 48 15.8799 9.30477 40.1304 128 " " " " A 21 0 0 "GLN " HE21 " " 1 0 1 C2 
    1979 40 15.7732 14.9494 37.9392 129 " " " " A 43 0 0 "ASP " " N  " " " 7 0 1 C2 
    1980 14 16.0684 16.3481 38.0538 129 " " " " A 2 0 0 "ASP " " CA " " " 6 0 1 C2 
    1981 14 14.8175 17.2323 38.3298 129 " " " " A 2 0 0 "ASP " " C  " " " 6 0 1 C2 
    1982 23 14.9927 18.4053 38.6321 129 " " " " A 70 0 0 "ASP " " O  " " " 8 0 1 C2 
    1983 14 16.8696 16.7433 36.7285 129 " " " " A 2 0 0 "ASP " " CB " " " 6 0 1 C2 
    1984 14 15.9592 16.8808 35.5343 129 " " " " A 2 0 0 "ASP " " CG " " " 6 0 1 C2 
    1985 23 16.0035 17.9034 34.8014 129 " " " " A 70 0 0 "ASP " " OD1" " " 8 0 1 C2 
    1986 23 15.2513 15.8915 35.1958 129 " " " " A 70 0 0 "ASP " " OD2" " " 8 0 1 C2 
    1987 48 15.5584 14.5062 37.0575 129 " " " " A 21 0 0 "ASP " " H  " " " 1 0 1 C2 
    1988 48 16.7765 16.4331 38.8781 129 " " " " A 21 0 0 "ASP " " HA " " " 1 0 1 C2 
    1989 48 17.7705 16.1647 36.5245 129 " " " " A 21 0 0 "ASP " " HB3" " " 1 0 1 C2 
    1990 48 17.1823 17.7679 36.9302 129 " " " " A 21 0 0 "ASP " " HB2" " " 1 0 1 C2 
    1991 40 13.5755 16.6555 38.2652 130 " " " " A 43 0 0 "LEU " " N  " " " 7 0 1 C2 
    1992 14 12.2995 17.2923 38.5433 130 " " " " A 2 0 0 "LEU " " CA " " " 6 0 1 C2 
    1993 14 11.92 18.4135 37.5605 130 " " " " A 2 0 0 "LEU " " C  " " " 6 0 1 C2 
    1994 23 11.2869 19.4662 37.885 130 " " " " A 70 0 0 "LEU " " O  " " " 8 0 1 C2 
    1995 14 12.15 17.591 40.0658 130 " " " " A 2 0 0 "LEU " " CB " " " 6 0 1 C2 
    1996 14 12.0338 16.3318 40.9717 130 " " " " A 2 0 0 "LEU " " CG " " " 6 0 1 C2 
    1997 14 12.1108 16.7807 42.4543 130 " " " " A 2 0 0 "LEU " " CD1" " " 6 0 1 C2 
    1998 14 10.7972 15.5459 40.6509 130 " " " " A 2 0 0 "LEU " " CD2" " " 6 0 1 C2 
    1999 48 13.5351 15.6785 38.0124 130 " " " " A 21 0 0 "LEU " " H  " " " 1 0 1 C2 
    2000 48 11.5007 16.6014 38.2736 130 " " " " A 21 0 0 "LEU " " HA " " " 1 0 1 C2 
    2001 48 11.3583 18.2873 40.3421 130 " " " " A 21 0 0 "LEU " " HB3" " " 1 0 1 C2 
    2002 48 12.9865 18.1822 40.4384 130 " " " " A 21 0 0 "LEU " " HB2" " " 1 0 1 C2 
    2003 48 12.8562 15.6471 40.764 130 " " " " A 21 0 0 "LEU " " HG " " " 1 0 1 C2 
    2004 48 13.1732 16.7961 42.6976 130 " " " " A 21 0 0 "LEU " HD11 " " 1 0 1 C2 
    2005 48 11.599 17.7177 42.6737 130 " " " " A 21 0 0 "LEU " HD12 " " 1 0 1 C2 
    2006 48 11.6941 16.1294 43.2225 130 " " " " A 21 0 0 "LEU " HD13 " " 1 0 1 C2 
    2007 48 10.7974 14.766 41.4124 130 " " " " A 21 0 0 "LEU " HD21 " " 1 0 1 C2 
    2008 48 9.8339 16.0308 40.8092 130 " " " " A 21 0 0 "LEU " HD22 " " 1 0 1 C2 
    2009 48 10.8193 15.1125 39.651 130 " " " " A 21 0 0 "LEU " HD23 " " 1 0 1 C2 
    2010 40 12.2682 18.2041 36.2716 131 " " " " A 43 0 0 "ARG " " N  " " " 7 0 1 C2 
    2011 14 11.986 19.1316 35.1783 131 " " " " A 2 0 0 "ARG " " CA " " " 6 0 1 C2 
    2012 14 11.0739 18.5192 34.1055 131 " " " " A 2 0 0 "ARG " " C  " " " 6 0 1 C2 
    2013 23 10.8241 19.1089 33.0388 131 " " " " A 70 0 0 "ARG " " O  " " " 8 0 1 C2 
    2014 14 13.273 19.5542 34.5704 131 " " " " A 2 0 0 "ARG " " CB " " " 6 0 1 C2 
    2015 14 14.2629 20.2923 35.5181 131 " " " " A 2 0 0 "ARG " " CG " " " 6 0 1 C2 
    2016 14 15.2709 21.114 34.7209 131 " " " " A 2 0 0 "ARG " " CD " " " 6 0 1 C2 
    2017 40 15.9618 21.9886 35.6565 131 " " " " A 43 0 0 "ARG " " NE " " " 7 0 1 C2 
    2018 14 17.2448 22.071 35.9566 131 " " " " A 2 0 0 "ARG " " CZ " " " 6 0 1 C2 
    2019 40 17.6651 23.0121 36.7741 131 " " " " A 43 0 0 "ARG " " NH1" " " 7 0 1 C2 
    2020 40 18.1033 21.231 35.3989 131 " " " " A 43 0 0 "ARG " " NH2" " " 7 0 1 C2 
    2021 48 13.005 17.5272 36.1336 131 " " " " A 21 0 0 "ARG " " H  " " " 1 0 1 C2 
    2022 48 11.4869 20.0372 35.5233 131 " " " " A 21 0 0 "ARG " " HA " " " 1 0 1 C2 
    2023 48 13.2198 20.1807 33.68 131 " " " " A 21 0 0 "ARG " " HB3" " " 1 0 1 C2 
    2024 48 13.7657 18.6117 34.3318 131 " " " " A 21 0 0 "ARG " " HB2" " " 1 0 1 C2 
    2025 48 14.8153 19.6995 36.2471 131 " " " " A 21 0 0 "ARG " " HG3" " " 1 0 1 C2 
    2026 48 13.5799 20.9585 36.0451 131 " " " " A 21 0 0 "ARG " " HG2" " " 1 0 1 C2 
    2027 48 14.8655 21.8837 34.0641 131 " " " " A 21 0 0 "ARG " " HD3" " " 1 0 1 C2 
    2028 48 15.9662 20.4979 34.1507 131 " " " " A 21 0 0 "ARG " " HD2" " " 1 0 1 C2 
    2029 48 15.3649 22.7297 35.9951 131 " " " " A 21 0 0 "ARG " " HE " " " 1 0 1 C2 
    2030 48 18.6252 23.0834 37.0792 131 " " " " A 21 0 0 "ARG " HH12 " " 1 0 1 C2 
    2031 48 17.0041 23.7109 37.0821 131 " " " " A 21 0 0 "ARG " HH11 " " 1 0 1 C2 
    2032 48 17.9838 20.5566 34.6566 131 " " " " A 21 0 0 "ARG " HH22 " " 1 0 1 C2 
    2033 48 19.0691 21.4447 35.6032 131 " " " " A 21 0 0 "ARG " HH21 " " 1 0 1 C2 
    2034 40 10.6683 17.2679 34.333 132 " " " " A 43 0 0 "HIE " " N  " " " 7 0 1 C2 
    2035 14 9.69522 16.5966 33.4459 132 " " " " A 2 0 0 "HIE " " CA " " " 6 0 1 C2 
    2036 14 8.71847 15.7678 34.3248 132 " " " " A 2 0 0 "HIE " " C  " " " 6 0 1 C2 
    2037 23 9.0093 15.2674 35.3776 132 " " " " A 70 0 0 "HIE " " O  " " " 8 0 1 C2 
    2038 14 10.5173 15.8763 32.2615 132 " " " " A 2 0 0 "HIE " " CB " " " 6 0 1 C2 
    2039 14 10.358 16.4689 30.935 132 " " " " A 2 0 0 "HIE " " CG " " " 6 0 1 C2 
    2040 40 11.3567 17.1194 30.2897 132 " " " " A 43 0 0 "HIE " " ND1" " " 7 0 1 C2 
    2041 14 9.19212 16.4397 30.1671 132 " " " " A 2 0 0 "HIE " " CD2" " " 6 0 1 C2 
    2042 14 10.8085 17.5271 29.1446 132 " " " " A 2 0 0 "HIE " " CE1" " " 6 0 1 C2 
    2043 40 9.48788 17.0943 29.0475 132 " " " " A 43 0 0 "HIE " " NE2" " " 7 0 1 C2 
    2044 48 11.0589 16.6695 35.0468 132 " " " " A 21 0 0 "HIE " " H  " " " 1 0 1 C2 
    2045 48 9.1207 17.4105 33.0036 132 " " " " A 21 0 0 "HIE " " HA " " " 1 0 1 C2 
    2046 48 10.3621 14.7974 32.2612 132 " " " " A 21 0 0 "HIE " " HB3" " " 1 0 1 C2 
    2047 48 11.586 15.9913 32.4422 132 " " " " A 21 0 0 "HIE " " HB2" " " 1 0 1 C2 
    2048 48 8.29237 15.8612 30.3162 132 " " " " A 21 0 0 "HIE " " HD2" " " 1 0 1 C2 
    2049 48 11.3493 18.1622 28.4586 132 " " " " A 21 0 0 "HIE " " HE1" " " 1 0 1 C2 
    2050 40 7.48161 15.7538 33.8754 133 " " " " A 43 0 0 "THR " " N  " " " 7 0 1 C2 
    2051 14 6.32167 15.0208 34.2886 133 " " " " A 2 0 0 "THR " " CA " " " 6 0 1 C2 
    2052 14 5.4805 14.7129 33.0062 133 " " " " A 2 0 0 "THR " " C  " " " 6 0 1 C2 
    2053 23 5.79845 15.2183 31.9017 133 " " " " A 70 0 0 "THR " " O  " " " 8 0 1 C2 
    2054 14 5.64513 15.7627 35.4835 133 " " " " A 2 0 0 "THR " " CB " " " 6 0 1 C2 
    2055 23 4.62986 14.9559 35.9956 133 " " " " A 70 0 0 "THR " " OG1" " " 8 0 1 C2 
    2056 14 5.08589 17.1267 35.1497 133 " " " " A 2 0 0 "THR " " CG2" " " 6 0 1 C2 
    2057 48 7.35421 16.2587 33.01 133 " " " " A 21 0 0 "THR " " H  " " " 1 0 1 C2 
    2058 48 6.54349 14.0556 34.744 133 " " " " A 21 0 0 "THR " " HA " " " 1 0 1 C2 
    2059 48 6.42273 15.834 36.244 133 " " " " A 21 0 0 "THR " " HB " " " 1 0 1 C2 
    2060 48 5.06689 14.1798 36.3114 133 " " " " A 21 0 0 "THR " " HG1" " " 1 0 1 C2 
    2061 48 4.23788 17.0511 34.469 133 " " " " A 21 0 0 "THR " HG21 " " 1 0 1 C2 
    2062 48 4.76932 17.7358 35.9964 133 " " " " A 21 0 0 "THR " HG22 " " 1 0 1 C2 
    2063 48 5.90256 17.621 34.6235 133 " " " " A 21 0 0 "THR " HG23 " " 1 0 1 C2 
    2064 40 4.45167 13.9846 33.1849 134 " " " " A 43 0 0 "PHE " " N  " " " 7 0 1 C2 
    2065 14 3.43298 13.6372 32.1767 134 " " " " A 2 0 0 "PHE " " CA " " " 6 0 1 C2 
    2066 14 2.12376 13.4736 32.903 134 " " " " A 2 0 0 "PHE " " C  " " " 6 0 1 C2 
    2067 23 2.2289 13.0459 34.0681 134 " " " " A 70 0 0 "PHE " " O  " " " 8 0 1 C2 
    2068 14 3.81912 12.5177 31.2773 134 " " " " A 2 0 0 "PHE " " CB " " " 6 0 1 C2 
    2069 14 3.77949 11.0488 31.7026 134 " " " " A 2 0 0 "PHE " " CG " " " 6 0 1 C2 
    2070 14 4.94599 10.3325 31.8996 134 " " " " A 2 0 0 "PHE " " CD1" " " 6 0 1 C2 
    2071 14 2.51172 10.4709 31.8652 134 " " " " A 2 0 0 "PHE " " CD2" " " 6 0 1 C2 
    2072 14 4.81965 9.03505 32.3592 134 " " " " A 2 0 0 "PHE " " CE1" " " 6 0 1 C2 
    2073 14 2.41585 9.12125 32.2401 134 " " " " A 2 0 0 "PHE " " CE2" " " 6 0 1 C2 
    2074 14 3.59964 8.38668 32.4412 134 " " " " A 2 0 0 "PHE " " CZ " " " 6 0 1 C2 
    2075 48 4.24963 13.5885 34.0917 134 " " " " A 21 0 0 "PHE " " H  " " " 1 0 1 C2 
    2076 48 3.22366 14.5481 31.6159 134 " " " " A 21 0 0 "PHE " " HA " " " 1 0 1 C2 
    2077 48 4.79995 12.7027 30.8393 134 " " " " A 21 0 0 "PHE " " HB3" " " 1 0 1 C2 
    2078 48 3.12997 12.7038 30.4536 134 " " " " A 21 0 0 "PHE " " HB2" " " 1 0 1 C2 
    2079 48 5.92164 10.7136 31.6364 134 " " " " A 21 0 0 "PHE " " HD1" " " 1 0 1 C2 
    2080 48 1.58017 10.9846 31.679 134 " " " " A 21 0 0 "PHE " " HD2" " " 1 0 1 C2 
    2081 48 5.6774 8.44098 32.638 134 " " " " A 21 0 0 "PHE " " HE1" " " 1 0 1 C2 
    2082 48 1.49511 8.56002 32.3006 134 " " " " A 21 0 0 "PHE " " HE2" " " 1 0 1 C2 
    2083 48 3.52678 7.33549 32.6781 134 " " " " A 21 0 0 "PHE " " HZ " " " 1 0 1 C2 
    2084 40 0.954557 13.7428 32.2831 135 " " " " A 43 0 0 "ILE " " N  " " " 7 0 1 C2 
    2085 14 -0.377936 13.3823 32.7529 135 " " " " A 2 0 0 "ILE " " CA " " " 6 0 1 C2 
    2086 14 -0.836949 12.4498 31.687 135 " " " " A 2 0 0 "ILE " " C  " " " 6 0 1 C2 
    2087 23 -0.672139 12.7839 30.4731 135 " " " " A 70 0 0 "ILE " " O  " " " 8 0 1 C2 
    2088 14 -1.13312 14.7471 32.9548 135 " " " " A 2 0 0 "ILE " " CB " " " 6 0 1 C2 
    2089 14 -0.535168 15.6964 34.0436 135 " " " " A 2 0 0 "ILE " " CG1" " " 6 0 1 C2 
    2090 14 -2.62157 14.5571 33.1857 135 " " " " A 2 0 0 "ILE " " CG2" " " 6 0 1 C2 
    2091 14 -1.04653 17.1358 33.9397 135 " " " " A 2 0 0 "ILE " " CD1" " " 6 0 1 C2 
    2092 48 1.11361 14.0441 31.3322 135 " " " " A 21 0 0 "ILE " " H  " " " 1 0 1 C2 
    2093 48 -0.314293 12.8084 33.6774 135 " " " " A 21 0 0 "ILE " " HA " " " 1 0 1 C2 
    2094 48 -1.11643 15.3692 32.0599 135 " " " " A 21 0 0 "ILE " " HB " " " 1 0 1 C2 
    2095 48 0.553464 15.7419 34.0134 135 " " " " A 21 0 0 "ILE " HG13 " " 1 0 1 C2 
    2096 48 -0.7666 15.3264 35.0424 135 " " " " A 21 0 0 "ILE " HG12 " " 1 0 1 C2 
    2097 48 -2.72481 14.001 34.1174 135 " " " " A 21 0 0 "ILE " HG21 " " 1 0 1 C2 
    2098 48 -3.15715 15.4908 33.3571 135 " " " " A 21 0 0 "ILE " HG22 " " 1 0 1 C2 
    2099 48 -3.12047 13.9619 32.4209 135 " " " " A 21 0 0 "ILE " HG23 " " 1 0 1 C2 
    2100 48 -0.834403 17.5695 32.9624 135 " " " " A 21 0 0 "ILE " HD11 " " 1 0 1 C2 
    2101 48 -2.12302 17.1533 34.1098 135 " " " " A 21 0 0 "ILE " HD12 " " 1 0 1 C2 
    2102 48 -0.710127 17.8793 34.6623 135 " " " " A 21 0 0 "ILE " HD13 " " 1 0 1 C2 
    2103 40 -1.42513 11.3568 32.0993 136 " " " " A 43 0 0 "SER " " N  " " " 7 0 1 C2 
    2104 14 -1.86584 10.2263 31.3198 136 " " " " A 2 0 0 "SER " " CA " " " 6 0 1 C2 
    2105 14 -3.42485 10.5133 31.038 136 " " " " A 2 0 0 "SER " " C  " " " 6 0 1 C2 
    2106 23 -4.01124 11.0683 31.978 136 " " " " A 70 0 0 "SER " " O  " " " 8 0 1 C2 
    2107 14 -1.75597 9.02574 32.253 136 " " " " A 2 0 0 "SER " " CB " " " 6 0 1 C2 
    2108 23 -1.8575 7.79923 31.6476 136 " " " " A 70 0 0 "SER " " OG " " " 8 0 1 C2 
    2109 48 -1.4787 11.2477 33.1019 136 " " " " A 21 0 0 "SER " " H  " " " 1 0 1 C2 
    2110 48 -1.26652 10.1323 30.4142 136 " " " " A 21 0 0 "SER " " HA " " " 1 0 1 C2 
    2111 48 -2.54153 9.01223 33.0085 136 " " " " A 21 0 0 "SER " " HB3" " " 1 0 1 C2 
    2112 48 -0.765324 9.1168 32.6985 136 " " " " A 21 0 0 "SER " " HB2" " " 1 0 1 C2 
    2113 48 -1.94922 7.18677 32.3614 136 " " " " A 21 0 0 "SER " " HG " " " 1 0 1 C2 
    2114 40 -3.90679 10.2935 29.7765 137 " " " " A 43 0 0 "ILE " " N  " " " 7 0 1 C2 
    2115 14 -5.34584 10.5294 29.42 137 " " " " A 2 0 0 "ILE " " CA " " " 6 0 1 C2 
    2116 14 -5.84798 9.15753 28.8392 137 " " " " A 2 0 0 "ILE " " C  " " " 6 0 1 C2 
    2117 23 -5.48818 8.76921 27.7032 137 " " " " A 70 0 0 "ILE " " O  " " " 8 0 1 C2 
    2118 14 -5.29481 11.6385 28.3271 137 " " " " A 2 0 0 "ILE " " CB " " " 6 0 1 C2 
    2119 14 -4.83223 13.0211 28.8495 137 " " " " A 2 0 0 "ILE " " CG1" " " 6 0 1 C2 
    2120 14 -6.707 11.8608 27.6076 137 " " " " A 2 0 0 "ILE " " CG2" " " 6 0 1 C2 
    2121 14 -3.29892 13.2554 28.5191 137 " " " " A 2 0 0 "ILE " " CD1" " " 6 0 1 C2 
    2122 48 -3.29679 9.8714 29.091 137 " " " " A 21 0 0 "ILE " " H  " " " 1 0 1 C2 
    2123 48 -5.99895 10.7616 30.2612 137 " " " " A 21 0 0 "ILE " " HA " " " 1 0 1 C2 
    2124 48 -4.6358 11.388 27.4958 137 " " " " A 21 0 0 "ILE " " HB " " " 1 0 1 C2 
    2125 48 -4.97001 13.1429 29.9239 137 " " " " A 21 0 0 "ILE " HG13 " " 1 0 1 C2 
    2126 48 -5.37341 13.9251 28.5702 137 " " " " A 21 0 0 "ILE " HG12 " " 1 0 1 C2 
    2127 48 -7.33308 10.9962 27.387 137 " " " " A 21 0 0 "ILE " HG21 " " 1 0 1 C2 
    2128 48 -7.3472 12.3733 28.3256 137 " " " " A 21 0 0 "ILE " HG22 " " 1 0 1 C2 
    2129 48 -6.75564 12.5334 26.7512 137 " " " " A 21 0 0 "ILE " HG23 " " 1 0 1 C2 
    2130 48 -2.96274 13.1425 27.4884 137 " " " " A 21 0 0 "ILE " HD11 " " 1 0 1 C2 
    2131 48 -3.03035 14.2693 28.8156 137 " " " " A 21 0 0 "ILE " HD12 " " 1 0 1 C2 
    2132 48 -2.59345 12.5679 28.9857 137 " " " " A 21 0 0 "ILE " HD13 " " 1 0 1 C2 
    2133 40 -6.58589 8.30225 29.6612 138 " " " " A 43 0 0 "PRO " " N  " " " 7 0 1 C2 
    2134 14 -7.27731 7.11516 29.1867 138 " " " " A 2 0 0 "PRO " " CA " " " 6 0 1 C2 
    2135 14 -8.47885 7.46784 28.2818 138 " " " " A 2 0 0 "PRO " " C  " " " 6 0 1 C2 
    2136 23 -9.30779 8.37308 28.6196 138 " " " " A 70 0 0 "PRO " " O  " " " 8 0 1 C2 
    2137 14 -7.68578 6.28871 30.4023 138 " " " " A 2 0 0 "PRO " " CB " " " 6 0 1 C2 
    2138 14 -7.65742 7.23663 31.5961 138 " " " " A 2 0 0 "PRO " " CG " " " 6 0 1 C2 
    2139 14 -6.64734 8.34583 31.0901 138 " " " " A 2 0 0 "PRO " " CD " " " 6 0 1 C2 
    2140 48 -6.71174 6.54922 28.4464 138 " " " " A 21 0 0 "PRO " " HA " " " 1 0 1 C2 
    2141 48 -6.88483 5.54944 30.3951 138 " " " " A 21 0 0 "PRO " " HB3" " " 1 0 1 C2 
    2142 48 -8.6575 5.79995 30.3317 138 " " " " A 21 0 0 "PRO " " HB2" " " 1 0 1 C2 
    2143 48 -7.37256 6.77321 32.5406 138 " " " " A 21 0 0 "PRO " " HG3" " " 1 0 1 C2 
    2144 48 -8.59648 7.73607 31.8345 138 " " " " A 21 0 0 "PRO " " HG2" " " 1 0 1 C2 
    2145 48 -6.94832 9.30714 31.5065 138 " " " " A 21 0 0 "PRO " " HD2" " " 1 0 1 C2 
    2146 48 -5.70354 8.10136 31.5775 138 " " " " A 21 0 0 "PRO " " HD3" " " 1 0 1 C2 
    2147 40 -8.62549 6.83061 27.0806 139 " " " " A 43 0 0 "LEU " " N  " " " 7 0 1 C2 
    2148 14 -9.70788 7.17973 26.0947 139 " " " " A 2 0 0 "LEU " " CA " " " 6 0 1 C2 
    2149 14 -10.8165 6.10388 26.1809 139 " " " " A 2 0 0 "LEU " " C  " " " 6 0 1 C2 
    2150 23 -10.5642 4.95784 26.572 139 " " " " A 70 0 0 "LEU " " O  " " " 8 0 1 C2 
    2151 14 -9.08072 7.01195 24.6563 139 " " " " A 2 0 0 "LEU " " CB " " " 6 0 1 C2 
    2152 14 -8.02648 8.03999 24.3746 139 " " " " A 2 0 0 "LEU " " CG " " " 6 0 1 C2 
    2153 14 -7.54017 7.69769 22.9648 139 " " " " A 2 0 0 "LEU " " CD1" " " 6 0 1 C2 
    2154 14 -8.55971 9.50246 24.4839 139 " " " " A 2 0 0 "LEU " " CD2" " " 6 0 1 C2 
    2155 48 -7.94245 6.15054 26.7788 139 " " " " A 21 0 0 "LEU " " H  " " " 1 0 1 C2 
    2156 48 -10.0673 8.20018 26.2272 139 " " " " A 21 0 0 "LEU " " HA " " " 1 0 1 C2 
    2157 48 -9.84509 6.98509 23.8797 139 " " " " A 21 0 0 "LEU " " HB3" " " 1 0 1 C2 
    2158 48 -8.68254 6.00823 24.5076 139 " " " " A 21 0 0 "LEU " " HB2" " " 1 0 1 C2 
    2159 48 -7.25291 7.93863 25.1358 139 " " " " A 21 0 0 "LEU " " HG " " " 1 0 1 C2 
    2160 48 -8.32789 7.47936 22.2438 139 " " " " A 21 0 0 "LEU " HD11 " " 1 0 1 C2 
    2161 48 -6.7985 8.40305 22.59 139 " " " " A 21 0 0 "LEU " HD12 " " 1 0 1 C2 
    2162 48 -7.05165 6.72407 23.0038 139 " " " " A 21 0 0 "LEU " HD13 " " 1 0 1 C2 
    2163 48 -8.45199 9.96366 25.4657 139 " " " " A 21 0 0 "LEU " HD21 " " 1 0 1 C2 
    2164 48 -7.86691 10.0856 23.8772 139 " " " " A 21 0 0 "LEU " HD22 " " 1 0 1 C2 
    2165 48 -9.57621 9.63544 24.1136 139 " " " " A 21 0 0 "LEU " HD23 " " 1 0 1 C2 
    2166 40 -12.0576 6.49389 25.7439 140 " " " " A 43 0 0 "GLN " " N  " " " 7 0 1 C2 
    2167 14 -13.2787 5.67226 25.613 140 " " " " A 2 0 0 "GLN " " CA " " " 6 0 1 C2 
    2168 14 -13.166 4.78159 24.3466 140 " " " " A 2 0 0 "GLN " " C  " " " 6 0 1 C2 
    2169 23 -12.6078 5.14319 23.2933 140 " " " " A 70 0 0 "GLN " " O  " " " 8 0 1 C2 
    2170 14 -14.4979 6.54535 25.4009 140 " " " " A 2 0 0 "GLN " " CB " " " 6 0 1 C2 
    2171 14 -14.9472 7.38869 26.6542 140 " " " " A 2 0 0 "GLN " " CG " " " 6 0 1 C2 
    2172 14 -15.7455 6.63938 27.7706 140 " " " " A 2 0 0 "GLN " " CD " " " 6 0 1 C2 
    2173 23 -16.4177 5.58554 27.5756 140 " " " " A 70 0 0 "GLN " " OE1" " " 8 0 1 C2 
    2174 40 -15.5509 7.00253 28.9752 140 " " " " A 43 0 0 "GLN " " NE2" " " 7 0 1 C2 
    2175 48 -12.2976 7.45375 25.5411 140 " " " " A 21 0 0 "GLN " " H  " " " 1 0 1 C2 
    2176 48 -13.4078 5.00233 26.4631 140 " " " " A 21 0 0 "GLN " " HA " " " 1 0 1 C2 
    2177 48 -15.3722 5.94452 25.1504 140 " " " " A 21 0 0 "GLN " " HB3" " " 1 0 1 C2 
    2178 48 -14.3266 7.24907 24.5863 140 " " " " A 21 0 0 "GLN " " HB2" " " 1 0 1 C2 
    2179 48 -15.6182 8.1782 26.3159 140 " " " " A 21 0 0 "GLN " " HG3" " " 1 0 1 C2 
    2180 48 -14.1148 7.89362 27.1444 140 " " " " A 21 0 0 "GLN " " HG2" " " 1 0 1 C2 
    2181 48 -16.2274 6.66822 29.6466 140 " " " " A 21 0 0 "GLN " HE22 " " 1 0 1 C2 
    2182 48 -15.0058 7.81979 29.2099 140 " " " " A 21 0 0 "GLN " HE21 " " 1 0 1 C2 
    2183 40 -13.8708 3.65668 24.4693 141 " " " " A 43 0 0 "GLY " " N  " " " 7 0 1 C2 
    2184 14 -13.7728 2.52653 23.5302 141 " " " " A 2 0 0 "GLY " " CA " " " 6 0 1 C2 
    2185 14 -12.6992 1.50567 23.9302 141 " " " " A 2 0 0 "GLY " " C  " " " 6 0 1 C2 
    2186 23 -11.8453 1.72387 24.7769 141 " " " " A 70 0 0 "GLY " " O  " " " 8 0 1 C2 
    2187 48 -14.3147 3.39817 25.339 141 " " " " A 21 0 0 "GLY " " H  " " " 1 0 1 C2 
    2188 48 -13.4611 2.94047 22.5712 141 " " " " A 21 0 0 "GLY " " HA3" " " 1 0 1 C2 
    2189 48 -14.7069 1.97066 23.4492 141 " " " " A 21 0 0 "GLY " " HA2" " " 1 0 1 C2 
    2190 40 -12.7603 0.346854 23.2659 142 " " " " A 43 0 0 "ASP " " N  " " " 7 0 1 C2 
    2191 14 -12.1266 -0.928268 23.7554 142 " " " " A 2 0 0 "ASP " " CA " " " 6 0 1 C2 
    2192 14 -11.5445 -1.73725 22.5804 142 " " " " A 2 0 0 "ASP " " C  " " " 6 0 1 C2 
    2193 23 -11.2664 -2.94916 22.5433 142 " " " " A 70 0 0 "ASP " " O  " " " 8 0 1 C2 
    2194 14 -13.0362 -1.63305 24.6666 142 " " " " A 2 0 0 "ASP " " CB " " " 6 0 1 C2 
    2195 14 -14.4109 -2.02082 24.0547 142 " " " " A 2 0 0 "ASP " " CG " " " 6 0 1 C2 
    2196 23 -15.432 -1.77037 24.7494 142 " " " " A 70 0 0 "ASP " " OD1" " " 8 0 1 C2 
    2197 23 -14.5105 -2.41048 22.8863 142 " " " " A 70 0 0 "ASP " " OD2" " " 8 0 1 C2 
    2198 48 -13.4074 0.130212 22.5213 142 " " " " A 21 0 0 "ASP " " H  " " " 1 0 1 C2 
    2199 48 -11.2712 -0.804578 24.4195 142 " " " " A 21 0 0 "ASP " " HA " " " 1 0 1 C2 
    2200 48 -13.1771 -1.1683 25.6424 142 " " " " A 21 0 0 "ASP " " HB3" " " 1 0 1 C2 
    2201 48 -12.5865 -2.59244 24.9224 142 " " " " A 21 0 0 "ASP " " HB2" " " 1 0 1 C2 
    2202 40 -11.3976 -1.04249 21.4427 143 " " " " A 43 0 0 "ASP " " N  " " " 7 0 1 C2 
    2203 14 -10.975 -1.63292 20.1165 143 " " " " A 2 0 0 "ASP " " CA " " " 6 0 1 C2 
    2204 14 -10.2317 -0.578111 19.3858 143 " " " " A 2 0 0 "ASP " " C  " " " 6 0 1 C2 
    2205 23 -10.5144 0.618322 19.4097 143 " " " " A 70 0 0 "ASP " " O  " " " 8 0 1 C2 
    2206 14 -12.2101 -2.39254 19.4358 143 " " " " A 2 0 0 "ASP " " CB " " " 6 0 1 C2 
    2207 14 -13.0481 -1.50861 18.608 143 " " " " A 2 0 0 "ASP " " CG " " " 6 0 1 C2 
    2208 23 -12.5883 -1.00594 17.5407 143 " " " " A 70 0 0 "ASP " " OD1" " " 8 0 1 C2 
    2209 23 -14.3027 -1.44416 18.7621 143 " " " " A 70 0 0 "ASP " " OD2" " " 8 0 1 C2 
    2210 48 -11.3977 -0.0328115 21.4681 143 " " " " A 21 0 0 "ASP " " H  " " " 1 0 1 C2 
    2211 48 -10.1917 -2.34518 20.3758 143 " " " " A 21 0 0 "ASP " " HA " " " 1 0 1 C2 
    2212 48 -12.8198 -2.85525 20.2119 143 " " " " A 21 0 0 "ASP " " HB3" " " 1 0 1 C2 
    2213 48 -11.816 -3.18214 18.796 143 " " " " A 21 0 0 "ASP " " HB2" " " 1 0 1 C2 
    2214 40 -9.21981 -1.05637 18.6364 144 " " " " A 43 0 0 "ASP " " N  " " " 7 0 1 C2 
    2215 14 -8.26091 -0.296234 17.7108 144 " " " " A 2 0 0 "ASP " " CA " " " 6 0 1 C2 
    2216 14 -8.86786 0.676986 16.7294 144 " " " " A 2 0 0 "ASP " " C  " " " 6 0 1 C2 
    2217 23 -8.30904 1.7251 16.4593 144 " " " " A 70 0 0 "ASP " " O  " " " 8 0 1 C2 
    2218 14 -7.36873 -1.27754 16.9235 144 " " " " A 2 0 0 "ASP " " CB " " " 6 0 1 C2 
    2219 14 -6.10609 -1.8678 17.6152 144 " " " " A 2 0 0 "ASP " " CG " " " 6 0 1 C2 
    2220 23 -5.34153 -2.62386 16.9775 144 " " " " A 70 0 0 "ASP " " OD1" " " 8 0 1 C2 
    2221 23 -5.92123 -1.64386 18.7867 144 " " " " A 70 0 0 "ASP " " OD2" " " 8 0 1 C2 
    2222 48 -9.10983 -2.03616 18.8556 144 " " " " A 21 0 0 "ASP " " H  " " " 1 0 1 C2 
    2223 48 -7.51953 0.218967 18.3216 144 " " " " A 21 0 0 "ASP " " HA " " " 1 0 1 C2 
    2224 48 -6.91959 -0.740857 16.0878 144 " " " " A 21 0 0 "ASP " " HB3" " " 1 0 1 C2 
    2225 48 -8.0141 -2.02571 16.4632 144 " " " " A 21 0 0 "ASP " " HB2" " " 1 0 1 C2 
    2226 40 -10.0077 0.349585 16.1343 145 " " " " A 43 0 0 "ASP " " N  " " " 7 0 1 C2 
    2227 14 -10.7137 1.22626 15.2259 145 " " " " A 2 0 0 "ASP " " CA " " " 6 0 1 C2 
    2228 14 -11.4533 2.23548 16.0832 145 " " " " A 2 0 0 "ASP " " C  " " " 6 0 1 C2 
    2229 23 -11.2696 3.40291 15.7688 145 " " " " A 70 0 0 "ASP " " O  " " " 8 0 1 C2 
    2230 14 -11.6263 0.525767 14.2261 145 " " " " A 2 0 0 "ASP " " CB " " " 6 0 1 C2 
    2231 14 -11.2124 -0.834941 13.7423 145 " " " " A 2 0 0 "ASP " " CG " " " 6 0 1 C2 
    2232 23 -11.9433 -1.82062 14.0369 145 " " " " A 70 0 0 "ASP " " OD1" " " 8 0 1 C2 
    2233 23 -10.14 -1.01283 13.1164 145 " " " " A 70 0 0 "ASP " " OD2" " " 8 0 1 C2 
    2234 48 -10.4207 -0.564165 16.2552 145 " " " " A 21 0 0 "ASP " " H  " " " 1 0 1 C2 
    2235 48 -10.0261 1.81458 14.6183 145 " " " " A 21 0 0 "ASP " " HA " " " 1 0 1 C2 
    2236 48 -11.8049 1.20887 13.3957 145 " " " " A 21 0 0 "ASP " " HB3" " " 1 0 1 C2 
    2237 48 -12.5549 0.438619 14.7902 145 " " " " A 21 0 0 "ASP " " HB2" " " 1 0 1 C2 
    2238 40 -12.1788 1.78919 17.1513 146 " " " " A 43 0 0 "GLU " " N  " " " 7 0 1 C2 
    2239 14 -13.1089 2.76282 17.8133 146 " " " " A 2 0 0 "GLU " " CA " " " 6 0 1 C2 
    2240 14 -12.3445 3.74169 18.6637 146 " " " " A 2 0 0 "GLU " " C  " " " 6 0 1 C2 
    2241 23 -12.8835 4.84994 18.8508 146 " " " " A 70 0 0 "GLU " " O  " " " 8 0 1 C2 
    2242 14 -14.1007 1.8737 18.6859 146 " " " " A 2 0 0 "GLU " " CB " " " 6 0 1 C2 
    2243 14 -15.2699 2.62064 19.3477 146 " " " " A 2 0 0 "GLU " " CG " " " 6 0 1 C2 
    2244 14 -16.5266 2.80913 18.4235 146 " " " " A 2 0 0 "GLU " " CD " " " 6 0 1 C2 
    2245 23 -16.7515 1.90512 17.5947 146 " " " " A 70 0 0 "GLU " " OE1" " " 8 0 1 C2 
    2246 23 -17.1358 3.87795 18.4645 146 " " " " A 70 0 0 "GLU " " OE2" " " 8 0 1 C2 
    2247 48 -12.2323 0.782511 17.2132 146 " " " " A 21 0 0 "GLU " " H  " " " 1 0 1 C2 
    2248 48 -13.6993 3.25956 17.0434 146 " " " " A 21 0 0 "GLU " " HA " " " 1 0 1 C2 
    2249 48 -13.4819 1.42875 19.4651 146 " " " " A 21 0 0 "GLU " " HB3" " " 1 0 1 C2 
    2250 48 -14.3961 1.00868 18.0921 146 " " " " A 21 0 0 "GLU " " HB2" " " 1 0 1 C2 
    2251 48 -14.9667 3.54491 19.8395 146 " " " " A 21 0 0 "GLU " " HG3" " " 1 0 1 C2 
    2252 48 -15.5527 1.89593 20.1112 146 " " " " A 21 0 0 "GLU " " HG2" " " 1 0 1 C2 
    2253 40 -11.1654 3.40092 19.2534 147 " " " " A 43 0 0 "ILE " " N  " " " 7 0 1 C2 
    2254 14 -10.4819 4.29239 20.1667 147 " " " " A 2 0 0 "ILE " " CA " " " 6 0 1 C2 
    2255 14 -9.66315 5.35124 19.3678 147 " " " " A 2 0 0 "ILE " " C  " " " 6 0 1 C2 
    2256 23 -9.65924 6.5097 19.7303 147 " " " " A 70 0 0 "ILE " " O  " " " 8 0 1 C2 
    2257 14 -9.47494 3.46319 21.0279 147 " " " " A 2 0 0 "ILE " " CB " " " 6 0 1 C2 
    2258 14 -10.1458 2.48543 21.974 147 " " " " A 2 0 0 "ILE " " CG1" " " 6 0 1 C2 
    2259 14 -8.5471 4.34624 21.8222 147 " " " " A 2 0 0 "ILE " " CG2" " " 6 0 1 C2 
    2260 14 -9.24298 1.32451 22.3794 147 " " " " A 2 0 0 "ILE " " CD1" " " 6 0 1 C2 
    2261 48 -10.9068 2.43093 19.1425 147 " " " " A 21 0 0 "ILE " " H  " " " 1 0 1 C2 
    2262 48 -11.1416 4.7729 20.8893 147 " " " " A 21 0 0 "ILE " " HA " " " 1 0 1 C2 
    2263 48 -8.83479 2.89229 20.3553 147 " " " " A 21 0 0 "ILE " " HB " " " 1 0 1 C2 
    2264 48 -11.0635 2.11998 21.5132 147 " " " " A 21 0 0 "ILE " HG13 " " 1 0 1 C2 
    2265 48 -10.4592 3.07122 22.8381 147 " " " " A 21 0 0 "ILE " HG12 " " 1 0 1 C2 
    2266 48 -8.02225 3.964 22.6977 147 " " " " A 21 0 0 "ILE " HG21 " " 1 0 1 C2 
    2267 48 -7.71767 4.66493 21.1909 147 " " " " A 21 0 0 "ILE " HG22 " " 1 0 1 C2 
    2268 48 -9.1017 5.23219 22.1314 147 " " " " A 21 0 0 "ILE " HG23 " " 1 0 1 C2 
    2269 48 -8.28051 1.72683 22.6954 147 " " " " A 21 0 0 "ILE " HD11 " " 1 0 1 C2 
    2270 48 -9.52474 0.746251 23.2593 147 " " " " A 21 0 0 "ILE " HD12 " " 1 0 1 C2 
    2271 48 -9.05174 0.594776 21.5926 147 " " " " A 21 0 0 "ILE " HD13 " " 1 0 1 C2 
    2272 40 -9.16477 4.98072 18.1947 148 " " " " A 43 0 0 "LEU " " N  " " " 7 0 1 C2 
    2273 14 -8.4963 5.85916 17.2101 148 " " " " A 2 0 0 "LEU " " CA " " " 6 0 1 C2 
    2274 14 -9.49999 6.89185 16.6968 148 " " " " A 2 0 0 "LEU " " C  " " " 6 0 1 C2 
    2275 23 -9.16414 8.06914 16.5974 148 " " " " A 70 0 0 "LEU " " O  " " " 8 0 1 C2 
    2276 14 -7.83091 5.14427 16.064 148 " " " " A 2 0 0 "LEU " " CB " " " 6 0 1 C2 
    2277 14 -6.64907 5.92207 15.4789 148 " " " " A 2 0 0 "LEU " " CG " " " 6 0 1 C2 
    2278 14 -5.6915 4.98578 14.7908 148 " " " " A 2 0 0 "LEU " " CD1" " " 6 0 1 C2 
    2279 14 -7.04835 7.11227 14.5514 148 " " " " A 2 0 0 "LEU " " CD2" " " 6 0 1 C2 
    2280 48 -9.37014 4.03605 17.9022 148 " " " " A 21 0 0 "LEU " " H  " " " 1 0 1 C2 
    2281 48 -7.66352 6.26862 17.7819 148 " " " " A 21 0 0 "LEU " " HA " " " 1 0 1 C2 
    2282 48 -8.52418 4.85591 15.2738 148 " " " " A 21 0 0 "LEU " " HB3" " " 1 0 1 C2 
    2283 48 -7.5026 4.18718 16.4693 148 " " " " A 21 0 0 "LEU " " HB2" " " 1 0 1 C2 
    2284 48 -6.08956 6.37885 16.2953 148 " " " " A 21 0 0 "LEU " " HG " " " 1 0 1 C2 
    2285 48 -5.25316 4.19116 15.3945 148 " " " " A 21 0 0 "LEU " HD11 " " 1 0 1 C2 
    2286 48 -6.17087 4.42809 13.9862 148 " " " " A 21 0 0 "LEU " HD12 " " 1 0 1 C2 
    2287 48 -4.84251 5.44821 14.2873 148 " " " " A 21 0 0 "LEU " HD13 " " 1 0 1 C2 
    2288 48 -7.2335 7.95765 15.2141 148 " " " " A 21 0 0 "LEU " HD21 " " 1 0 1 C2 
    2289 48 -6.12593 7.35225 14.0226 148 " " " " A 21 0 0 "LEU " HD22 " " 1 0 1 C2 
    2290 48 -7.89147 7.11484 13.8606 148 " " " " A 21 0 0 "LEU " HD23 " " 1 0 1 C2 
    2291 40 -10.7304 6.51171 16.411 149 " " " " A 43 0 0 "LYS " " N  " " " 7 0 1 C2 
    2292 14 -11.8709 7.35306 15.8952 149 " " " " A 2 0 0 "LYS " " CA " " " 6 0 1 C2 
    2293 14 -12.2575 8.38391 16.8957 149 " " " " A 2 0 0 "LYS " " C  " " " 6 0 1 C2 
    2294 23 -12.601 9.54418 16.625 149 " " " " A 70 0 0 "LYS " " O  " " " 8 0 1 C2 
    2295 14 -13.0645 6.47769 15.5357 149 " " " " A 2 0 0 "LYS " " CB " " " 6 0 1 C2 
    2296 14 -14.192 7.25073 14.788 149 " " " " A 2 0 0 "LYS " " CG " " " 6 0 1 C2 
    2297 14 -15.4853 6.45935 14.7946 149 " " " " A 2 0 0 "LYS " " CD " " " 6 0 1 C2 
    2298 14 -16.8127 7.24605 14.4807 149 " " " " A 2 0 0 "LYS " " CE " " " 6 0 1 C2 
    2299 40 -18.0925 6.54598 14.2708 149 " " " " A 43 0 0 "LYS " " NZ " " " 7 0 1 C2 
    2300 48 -10.9326 5.54793 16.6353 149 " " " " A 21 0 0 "LYS " " H  " " " 1 0 1 C2 
    2301 48 -11.5396 7.91514 15.0221 149 " " " " A 21 0 0 "LYS " " HA " " " 1 0 1 C2 
    2302 48 -13.4714 5.90512 16.3692 149 " " " " A 21 0 0 "LYS " " HB3" " " 1 0 1 C2 
    2303 48 -12.7033 5.72726 14.8325 149 " " " " A 21 0 0 "LYS " " HB2" " " 1 0 1 C2 
    2304 48 -13.9022 7.60055 13.7972 149 " " " " A 21 0 0 "LYS " " HG3" " " 1 0 1 C2 
    2305 48 -14.4271 8.19377 15.2815 149 " " " " A 21 0 0 "LYS " " HG2" " " 1 0 1 C2 
    2306 48 -15.5787 6.06023 15.8046 149 " " " " A 21 0 0 "LYS " " HD3" " " 1 0 1 C2 
    2307 48 -15.4289 5.63028 14.0892 149 " " " " A 21 0 0 "LYS " " HD2" " " 1 0 1 C2 
    2308 48 -16.6541 7.78639 13.5475 149 " " " " A 21 0 0 "LYS " " HE3" " " 1 0 1 C2 
    2309 48 -16.8867 8.0123 15.2524 149 " " " " A 21 0 0 "LYS " " HE2" " " 1 0 1 C2 
    2310 48 -17.9398 5.88509 13.5225 149 " " " " A 21 0 0 "LYS " " HZ1" " " 1 0 1 C2 
    2311 48 -18.4763 6.09981 15.0916 149 " " " " A 21 0 0 "LYS " " HZ2" " " 1 0 1 C2 
    2312 48 -18.7128 7.31389 14.0571 149 " " " " A 21 0 0 "LYS " " HZ3" " " 1 0 1 C2 
    2313 40 -12.2072 7.93738 18.1776 150 " " " " A 43 0 0 "ASN " " N  " " " 7 0 1 C2 
    2314 14 -12.4098 8.75596 19.4136 150 " " " " A 2 0 0 "ASN " " CA " " " 6 0 1 C2 
    2315 14 -11.2209 9.70742 19.637 150 " " " " A 2 0 0 "ASN " " C  " " " 6 0 1 C2 
    2316 23 -11.5103 10.8007 20.0301 150 " " " " A 70 0 0 "ASN " " O  " " " 8 0 1 C2 
    2317 14 -12.5818 7.77858 20.5701 150 " " " " A 2 0 0 "ASN " " CB " " " 6 0 1 C2 
    2318 14 -12.8821 8.31914 21.983 150 " " " " A 2 0 0 "ASN " " CG " " " 6 0 1 C2 
    2319 23 -14.0112 8.44587 22.3236 150 " " " " A 70 0 0 "ASN " " OD1" " " 8 0 1 C2 
    2320 40 -11.8708 8.56581 22.8404 150 " " " " A 43 0 0 "ASN " " ND2" " " 7 0 1 C2 
    2321 48 -12.0673 6.9397 18.2494 150 " " " " A 21 0 0 "ASN " " H  " " " 1 0 1 C2 
    2322 48 -13.3144 9.3592 19.3365 150 " " " " A 21 0 0 "ASN " " HA " " " 1 0 1 C2 
    2323 48 -11.7618 7.06836 20.676 150 " " " " A 21 0 0 "ASN " " HB3" " " 1 0 1 C2 
    2324 48 -13.4447 7.14197 20.3744 150 " " " " A 21 0 0 "ASN " " HB2" " " 1 0 1 C2 
    2325 48 -12.05 9.06034 23.7026 150 " " " " A 21 0 0 "ASN " HD22 " " 1 0 1 C2 
    2326 48 -10.935 8.30345 22.5656 150 " " " " A 21 0 0 "ASN " HD21 " " 1 0 1 C2 
    2327 40 -9.9319 9.32754 19.407 151 " " " " A 43 0 0 "TYR " " N  " " " 7 0 1 C2 
    2328 14 -8.77924 10.1064 19.729 151 " " " " A 2 0 0 "TYR " " CA " " " 6 0 1 C2 
    2329 14 -8.67608 11.4192 18.9367 151 " " " " A 2 0 0 "TYR " " C  " " " 6 0 1 C2 
    2330 23 -8.12324 12.3483 19.4583 151 " " " " A 70 0 0 "TYR " " O  " " " 8 0 1 C2 
    2331 14 -7.4671 9.24081 19.5539 151 " " " " A 2 0 0 "TYR " " CB " " " 6 0 1 C2 
    2332 14 -6.09649 9.9657 19.5793 151 " " " " A 2 0 0 "TYR " " CG " " " 6 0 1 C2 
    2333 14 -5.76771 10.775 20.6803 151 " " " " A 2 0 0 "TYR " " CD1" " " 6 0 1 C2 
    2334 14 -5.17187 9.73894 18.4704 151 " " " " A 2 0 0 "TYR " " CD2" " " 6 0 1 C2 
    2335 14 -4.46187 11.4077 20.7952 151 " " " " A 2 0 0 "TYR " " CE1" " " 6 0 1 C2 
    2336 14 -3.97195 10.4309 18.5221 151 " " " " A 2 0 0 "TYR " " CE2" " " 6 0 1 C2 
    2337 14 -3.61952 11.2022 19.6788 151 " " " " A 2 0 0 "TYR " " CZ " " " 6 0 1 C2 
    2338 23 -2.39243 11.7781 19.6822 151 " " " " A 70 0 0 "TYR " " OH " " " 8 0 1 C2 
    2339 48 -9.746 8.34779 19.2468 151 " " " " A 21 0 0 "TYR " " H  " " " 1 0 1 C2 
    2340 48 -8.82812 10.4131 20.7738 151 " " " " A 21 0 0 "TYR " " HA " " " 1 0 1 C2 
    2341 48 -7.56988 8.79655 18.5639 151 " " " " A 21 0 0 "TYR " " HB3" " " 1 0 1 C2 
    2342 48 -7.48829 8.47951 20.3337 151 " " " " A 21 0 0 "TYR " " HB2" " " 1 0 1 C2 
    2343 48 -6.50535 11.0108 21.4331 151 " " " " A 21 0 0 "TYR " " HD1" " " 1 0 1 C2 
    2344 48 -5.23498 9.08364 17.6142 151 " " " " A 21 0 0 "TYR " " HD2" " " 1 0 1 C2 
    2345 48 -4.27291 12.2123 21.4904 151 " " " " A 21 0 0 "TYR " " HE1" " " 1 0 1 C2 
    2346 48 -3.19102 10.2187 17.8068 151 " " " " A 21 0 0 "TYR " " HE2" " " 1 0 1 C2 
    2347 48 -2.16078 11.9796 20.5759 151 " " " " A 21 0 0 "TYR " " HH " " " 1 0 1 C2 
    2348 40 -9.1334 11.4965 17.6393 152 " " " " A 43 0 0 "GLN " " N  " " " 7 0 1 C2 
    2349 14 -9.00157 12.5551 16.703 152 " " " " A 2 0 0 "GLN " " CA " " " 6 0 1 C2 
    2350 14 -9.83963 13.8397 17.0752 152 " " " " A 2 0 0 "GLN " " C  " " " 6 0 1 C2 
    2351 23 -9.75586 14.8576 16.3658 152 " " " " A 70 0 0 "GLN " " O  " " " 8 0 1 C2 
    2352 14 -9.43849 11.998 15.3069 152 " " " " A 2 0 0 "GLN " " CB " " " 6 0 1 C2 
    2353 14 -8.45166 10.9632 14.7664 152 " " " " A 2 0 0 "GLN " " CG " " " 6 0 1 C2 
    2354 14 -8.83536 10.4162 13.3658 152 " " " " A 2 0 0 "GLN " " CD " " " 6 0 1 C2 
    2355 23 -8.04159 9.69537 12.722 152 " " " " A 70 0 0 "GLN " " OE1" " " 8 0 1 C2 
    2356 40 -10.0025 10.7032 12.8135 152 " " " " A 43 0 0 "GLN " " NE2" " " 7 0 1 C2 
    2357 48 -9.52987 10.6409 17.2776 152 " " " " A 21 0 0 "GLN " " H  " " " 1 0 1 C2 
    2358 48 -7.94576 12.8177 16.6364 152 " " " " A 21 0 0 "GLN " " HA " " " 1 0 1 C2 
    2359 48 -9.63209 12.8248 14.6235 152 " " " " A 21 0 0 "GLN " " HB3" " " 1 0 1 C2 
    2360 48 -10.3651 11.4414 15.4471 152 " " " " A 21 0 0 "GLN " " HB2" " " 1 0 1 C2 
    2361 48 -8.22438 10.1005 15.3926 152 " " " " A 21 0 0 "GLN " " HG3" " " 1 0 1 C2 
    2362 48 -7.53164 11.5386 14.6634 152 " " " " A 21 0 0 "GLN " " HG2" " " 1 0 1 C2 
    2363 48 -10.3635 10.3004 11.9606 152 " " " " A 21 0 0 "GLN " HE22 " " 1 0 1 C2 
    2364 48 -10.7898 11.1122 13.2962 152 " " " " A 21 0 0 "GLN " HE21 " " 1 0 1 C2 
    2365 40 -10.5838 13.8029 18.1713 153 " " " " A 43 0 0 "VAL " " N  " " " 7 0 1 C2 
    2366 14 -11.174 14.9999 18.7071 153 " " " " A 2 0 0 "VAL " " CA " " " 6 0 1 C2 
    2367 14 -10.6429 15.3783 20.1209 153 " " " " A 2 0 0 "VAL " " C  " " " 6 0 1 C2 
    2368 23 -11.299 16.0832 20.9199 153 " " " " A 70 0 0 "VAL " " O  " " " 8 0 1 C2 
    2369 14 -12.7083 14.9261 18.731 153 " " " " A 2 0 0 "VAL " " CB " " " 6 0 1 C2 
    2370 14 -13.2248 14.811 17.2802 153 " " " " A 2 0 0 "VAL " " CG1" " " 6 0 1 C2 
    2371 14 -13.1065 13.5785 19.3684 153 " " " " A 2 0 0 "VAL " " CG2" " " 6 0 1 C2 
    2372 48 -10.6211 12.9238 18.6674 153 " " " " A 21 0 0 "VAL " " H  " " " 1 0 1 C2 
    2373 48 -10.8942 15.8677 18.1099 153 " " " " A 21 0 0 "VAL " " HA " " " 1 0 1 C2 
    2374 48 -13.1732 15.7508 19.2712 153 " " " " A 21 0 0 "VAL " " HB " " " 1 0 1 C2 
    2375 48 -12.9989 15.6876 16.6731 153 " " " " A 21 0 0 "VAL " HG11 " " 1 0 1 C2 
    2376 48 -12.7398 14.0164 16.7132 153 " " " " A 21 0 0 "VAL " HG12 " " 1 0 1 C2 
    2377 48 -14.2941 14.601 17.2566 153 " " " " A 21 0 0 "VAL " HG13 " " 1 0 1 C2 
    2378 48 -14.1712 13.7002 19.5677 153 " " " " A 21 0 0 "VAL " HG21 " " 1 0 1 C2 
    2379 48 -13.0243 12.7176 18.7049 153 " " " " A 21 0 0 "VAL " HG22 " " 1 0 1 C2 
    2380 48 -12.7178 13.4063 20.3721 153 " " " " A 21 0 0 "VAL " HG23 " " 1 0 1 C2 
    2381 40 -9.54391 14.8285 20.4991 154 " " " " A 43 0 0 "VAL " " N  " " " 7 0 1 C2 
    2382 14 -8.73777 15.1926 21.6762 154 " " " " A 2 0 0 "VAL " " CA " " " 6 0 1 C2 
    2383 14 -7.28232 15.4338 21.3126 154 " " " " A 2 0 0 "VAL " " C  " " " 6 0 1 C2 
    2384 23 -6.59077 16.2881 21.9088 154 " " " " A 70 0 0 "VAL " " O  " " " 8 0 1 C2 
    2385 14 -9.0841 14.384 22.9626 154 " " " " A 2 0 0 "VAL " " CB " " " 6 0 1 C2 
    2386 14 -10.598 14.6905 23.5004 154 " " " " A 2 0 0 "VAL " " CG1" " " 6 0 1 C2 
    2387 14 -8.82422 12.846 22.8346 154 " " " " A 2 0 0 "VAL " " CG2" " " 6 0 1 C2 
    2388 48 -9.07942 14.2807 19.7889 154 " " " " A 21 0 0 "VAL " " H  " " " 1 0 1 C2 
    2389 48 -8.9885 16.1988 22.0123 154 " " " " A 21 0 0 "VAL " " HA " " " 1 0 1 C2 
    2390 48 -8.43166 14.8634 23.6923 154 " " " " A 21 0 0 "VAL " " HB " " " 1 0 1 C2 
    2391 48 -10.7062 15.7211 23.8383 154 " " " " A 21 0 0 "VAL " HG11 " " 1 0 1 C2 
    2392 48 -11.3284 14.4199 22.7379 154 " " " " A 21 0 0 "VAL " HG12 " " 1 0 1 C2 
    2393 48 -10.7788 14.0146 24.3363 154 " " " " A 21 0 0 "VAL " HG13 " " 1 0 1 C2 
    2394 48 -7.73769 12.7627 22.8598 154 " " " " A 21 0 0 "VAL " HG21 " " 1 0 1 C2 
    2395 48 -9.43296 12.3388 23.5832 154 " " " " A 21 0 0 "VAL " HG22 " " 1 0 1 C2 
    2396 48 -9.23165 12.4729 21.895 154 " " " " A 21 0 0 "VAL " HG23 " " 1 0 1 C2 
    2397 40 -6.76442 14.6185 20.4095 155 " " " " A 43 0 0 "GLU " " N  " " " 7 0 1 C2 
    2398 14 -5.47112 14.8058 19.6946 155 " " " " A 2 0 0 "GLU " " CA " " " 6 0 1 C2 
    2399 14 -4.91574 16.2708 19.5764 155 " " " " A 2 0 0 "GLU " " C  " " " 6 0 1 C2 
    2400 23 -3.84966 16.5023 20.1875 155 " " " " A 70 0 0 "GLU " " O  " " " 8 0 1 C2 
    2401 14 -5.46193 13.9285 18.4266 155 " " " " A 2 0 0 "GLU " " CB " " " 6 0 1 C2 
    2402 14 -4.15125 13.9095 17.453 155 " " " " A 2 0 0 "GLU " " CG " " " 6 0 1 C2 
    2403 14 -4.04342 14.9869 16.3248 155 " " " " A 2 0 0 "GLU " " CD " " " 6 0 1 C2 
    2404 23 -3.17155 15.8864 16.5045 155 " " " " A 70 0 0 "GLU " " OE1" " " 8 0 1 C2 
    2405 23 -4.72051 14.871 15.2908 155 " " " " A 70 0 0 "GLU " " OE2" " " 8 0 1 C2 
    2406 48 -7.31434 13.8577 20.0369 155 " " " " A 21 0 0 "GLU " " H  " " " 1 0 1 C2 
    2407 48 -4.82864 14.2638 20.3885 155 " " " " A 21 0 0 "GLU " " HA " " " 1 0 1 C2 
    2408 48 -6.30955 14.1937 17.7946 155 " " " " A 21 0 0 "GLU " " HB3" " " 1 0 1 C2 
    2409 48 -5.55244 12.8685 18.6635 155 " " " " A 21 0 0 "GLU " " HB2" " " 1 0 1 C2 
    2410 48 -4.14162 12.9117 17.0144 155 " " " " A 21 0 0 "GLU " " HG3" " " 1 0 1 C2 
    2411 48 -3.19399 13.9234 17.9741 155 " " " " A 21 0 0 "GLU " " HG2" " " 1 0 1 C2 
    2412 40 -5.52053 17.2556 18.8078 156 " " " " A 43 0 0 "PRO " " N  " " " 7 0 1 C2 
    2413 14 -5.08261 18.651 18.7487 156 " " " " A 2 0 0 "PRO " " CA " " " 6 0 1 C2 
    2414 14 -5.41349 19.6199 19.8567 156 " " " " A 2 0 0 "PRO " " C  " " " 6 0 1 C2 
    2415 23 -4.97249 20.7468 19.9574 156 " " " " A 70 0 0 "PRO " " O  " " " 8 0 1 C2 
    2416 14 -5.70748 19.1087 17.4863 156 " " " " A 2 0 0 "PRO " " CB " " " 6 0 1 C2 
    2417 14 -6.95619 18.2574 17.2425 156 " " " " A 2 0 0 "PRO " " CG " " " 6 0 1 C2 
    2418 14 -6.62206 16.9316 17.8492 156 " " " " A 2 0 0 "PRO " " CD " " " 6 0 1 C2 
    2419 48 -3.99615 18.7165 18.6902 156 " " " " A 21 0 0 "PRO " " HA " " " 1 0 1 C2 
    2420 48 -4.9624 19.0827 16.6912 156 " " " " A 21 0 0 "PRO " " HB3" " " 1 0 1 C2 
    2421 48 -5.86567 20.185 17.418 156 " " " " A 21 0 0 "PRO " " HB2" " " 1 0 1 C2 
    2422 48 -7.28248 18.135 16.2097 156 " " " " A 21 0 0 "PRO " " HG3" " " 1 0 1 C2 
    2423 48 -7.79756 18.763 17.7164 156 " " " " A 21 0 0 "PRO " " HG2" " " 1 0 1 C2 
    2424 48 -7.41775 16.4803 18.4418 156 " " " " A 21 0 0 "PRO " " HD2" " " 1 0 1 C2 
    2425 48 -6.25074 16.3229 17.0247 156 " " " " A 21 0 0 "PRO " " HD3" " " 1 0 1 C2 
    2426 40 -6.30205 19.1621 20.7712 157 " " " " A 43 0 0 "GLU " " N  " " " 7 0 1 C2 
    2427 14 -6.81019 19.9093 21.8932 157 " " " " A 2 0 0 "GLU " " CA " " " 6 0 1 C2 
    2428 14 -5.76936 19.7363 23.1117 157 " " " " A 2 0 0 "GLU " " C  " " " 6 0 1 C2 
    2429 23 -5.35685 20.7641 23.6802 157 " " " " A 70 0 0 "GLU " " O  " " " 8 0 1 C2 
    2430 14 -8.1734 19.3595 22.3389 157 " " " " A 2 0 0 "GLU " " CB " " " 6 0 1 C2 
    2431 14 -9.23833 19.1166 21.2243 157 " " " " A 2 0 0 "GLU " " CG " " " 6 0 1 C2 
    2432 14 -9.85308 20.3382 20.7359 157 " " " " A 2 0 0 "GLU " " CD " " " 6 0 1 C2 
    2433 23 -10.7321 20.8466 21.4185 157 " " " " A 70 0 0 "GLU " " OE1" " " 8 0 1 C2 
    2434 23 -9.46233 20.794 19.6326 157 " " " " A 70 0 0 "GLU " " OE2" " " 8 0 1 C2 
    2435 48 -6.63298 18.2079 20.7751 157 " " " " A 21 0 0 "GLU " " H  " " " 1 0 1 C2 
    2436 48 -6.93121 20.9818 21.7405 157 " " " " A 21 0 0 "GLU " " HA " " " 1 0 1 C2 
    2437 48 -8.69833 19.9586 23.0829 157 " " " " A 21 0 0 "GLU " " HB3" " " 1 0 1 C2 
    2438 48 -7.97963 18.3781 22.7717 157 " " " " A 21 0 0 "GLU " " HB2" " " 1 0 1 C2 
    2439 48 -10.0756 18.593 21.6857 157 " " " " A 21 0 0 "GLU " " HG3" " " 1 0 1 C2 
    2440 48 -8.7711 18.624 20.3716 157 " " " " A 21 0 0 "GLU " " HG2" " " 1 0 1 C2 
    2441 40 -5.37426 18.4925 23.4748 158 " " " " A 43 0 0 "LEU " " N  " " " 7 0 1 C2 
    2442 14 -4.35551 18.0972 24.5034 158 " " " " A 2 0 0 "LEU " " CA " " " 6 0 1 C2 
    2443 14 -3.02943 18.9348 24.6172 158 " " " " A 2 0 0 "LEU " " C  " " " 6 0 1 C2 
    2444 23 -2.58946 19.1299 25.7669 158 " " " " A 70 0 0 "LEU " " O  " " " 8 0 1 C2 
    2445 14 -4.01574 16.5533 24.352 158 " " " " A 2 0 0 "LEU " " CB " " " 6 0 1 C2 
    2446 14 -5.11503 15.5713 24.685 158 " " " " A 2 0 0 "LEU " " CG " " " 6 0 1 C2 
    2447 14 -4.61458 14.1774 24.2327 158 " " " " A 2 0 0 "LEU " " CD1" " " 6 0 1 C2 
    2448 14 -5.43395 15.5541 26.2256 158 " " " " A 2 0 0 "LEU " " CD2" " " 6 0 1 C2 
    2449 48 -5.76265 17.6786 23.02 158 " " " " A 21 0 0 "LEU " " H  " " " 1 0 1 C2 
    2450 48 -4.75097 18.1672 25.5168 158 " " " " A 21 0 0 "LEU " " HA " " " 1 0 1 C2 
    2451 48 -3.13977 16.2136 24.9047 158 " " " " A 21 0 0 "LEU " " HB3" " " 1 0 1 C2 
    2452 48 -3.63703 16.3625 23.3479 158 " " " " A 21 0 0 "LEU " " HB2" " " 1 0 1 C2 
    2453 48 -6.02409 15.7744 24.1189 158 " " " " A 21 0 0 "LEU " " HG " " " 1 0 1 C2 
    2454 48 -3.70802 13.9358 24.7875 158 " " " " A 21 0 0 "LEU " HD11 " " 1 0 1 C2 
    2455 48 -5.34584 13.4246 24.5269 158 " " " " A 21 0 0 "LEU " HD12 " " 1 0 1 C2 
    2456 48 -4.64339 14.1092 23.1452 158 " " " " A 21 0 0 "LEU " HD13 " " 1 0 1 C2 
    2457 48 -4.54435 15.2413 26.7724 158 " " " " A 21 0 0 "LEU " HD21 " " 1 0 1 C2 
    2458 48 -5.67808 16.5313 26.6423 158 " " " " A 21 0 0 "LEU " HD22 " " 1 0 1 C2 
    2459 48 -6.28798 14.8994 26.399 158 " " " " A 21 0 0 "LEU " HD23 " " 1 0 1 C2 
    2460 40 -2.50269 19.4104 23.5214 159 " " " " A 43 0 0 "GLN " " N  " " " 7 0 1 C2 
    2461 14 -1.37575 20.3451 23.3921 159 " " " " A 2 0 0 "GLN " " CA " " " 6 0 1 C2 
    2462 14 -1.75576 21.8669 23.7396 159 " " " " A 2 0 0 "GLN " " C  " " " 6 0 1 C2 
    2463 23 -0.867955 22.7396 23.5989 159 " " " " A 70 0 0 "GLN " " O  " " " 8 0 1 C2 
    2464 14 -0.922116 20.401 21.8511 159 " " " " A 2 0 0 "GLN " " CB " " " 6 0 1 C2 
    2465 14 -0.422938 19.0248 21.2611 159 " " " " A 2 0 0 "GLN " " CG " " " 6 0 1 C2 
    2466 14 0.959875 18.6695 21.572 159 " " " " A 2 0 0 "GLN " " CD " " " 6 0 1 C2 
    2467 23 1.30607 17.5195 21.4993 159 " " " " A 70 0 0 "GLN " " OE1" " " 8 0 1 C2 
    2468 40 1.77917 19.6189 21.961 159 " " " " A 43 0 0 "GLN " " NE2" " " 7 0 1 C2 
    2469 48 -3.07617 19.347 22.6924 159 " " " " A 21 0 0 "GLN " " H  " " " 1 0 1 C2 
    2470 48 -0.600487 19.8806 24.0014 159 " " " " A 21 0 0 "GLN " " HA " " " 1 0 1 C2 
    2471 48 -0.227395 21.2235 21.6809 159 " " " " A 21 0 0 "GLN " " HB3" " " 1 0 1 C2 
    2472 48 -1.68862 20.7677 21.1684 159 " " " " A 21 0 0 "GLN " " HB2" " " 1 0 1 C2 
    2473 48 -0.529446 18.9685 20.1778 159 " " " " A 21 0 0 "GLN " " HG3" " " 1 0 1 C2 
    2474 48 -1.03716 18.1931 21.6062 159 " " " " A 21 0 0 "GLN " " HG2" " " 1 0 1 C2 
    2475 48 2.75032 19.3499 22.029 159 " " " " A 21 0 0 "GLN " HE22 " " 1 0 1 C2 
    2476 48 1.48681 20.5813 22.0522 159 " " " " A 21 0 0 "GLN " HE21 " " 1 0 1 C2 
    2477 40 -2.96075 22.3027 24.1698 160 " " " " A 43 0 0 "GLN " " N  " " " 7 0 1 C2 
    2478 14 -3.2496 23.7187 24.2641 160 " " " " A 2 0 0 "GLN " " CA " " " 6 0 1 C2 
    2479 14 -3.03888 24.3531 25.5793 160 " " " " A 2 0 0 "GLN " " C  " " " 6 0 1 C2 
    2480 23 -3.50665 25.4467 25.8191 160 " " " " A 70 0 0 "GLN " " O  " " " 8 0 1 C2 
    2481 14 -4.70288 23.9606 23.8405 160 " " " " A 2 0 0 "GLN " " CB " " " 6 0 1 C2 
    2482 14 -5.07326 23.63 22.3827 160 " " " " A 2 0 0 "GLN " " CG " " " 6 0 1 C2 
    2483 14 -3.97067 23.9207 21.3978 160 " " " " A 2 0 0 "GLN " " CD " " " 6 0 1 C2 
    2484 23 -3.52312 25.0576 21.3774 160 " " " " A 70 0 0 "GLN " " OE1" " " 8 0 1 C2 
    2485 40 -3.44303 23.0134 20.5981 160 " " " " A 43 0 0 "GLN " " NE2" " " 7 0 1 C2 
    2486 48 -3.6463 21.5931 24.3856 160 " " " " A 21 0 0 "GLN " " H  " " " 1 0 1 C2 
    2487 48 -2.64938 24.3142 23.5763 160 " " " " A 21 0 0 "GLN " " HA " " " 1 0 1 C2 
    2488 48 -4.89176 25.0325 23.8997 160 " " " " A 21 0 0 "GLN " " HB3" " " 1 0 1 C2 
    2489 48 -5.41627 23.4233 24.4653 160 " " " " A 21 0 0 "GLN " " HB2" " " 1 0 1 C2 
    2490 48 -5.96522 24.1525 22.0371 160 " " " " A 21 0 0 "GLN " " HG3" " " 1 0 1 C2 
    2491 48 -5.449 22.6234 22.199 160 " " " " A 21 0 0 "GLN " " HG2" " " 1 0 1 C2 
    2492 48 -2.71901 23.3245 19.9663 160 " " " " A 21 0 0 "GLN " HE22 " " 1 0 1 C2 
    2493 48 -3.88845 22.107 20.5851 160 " " " " A 21 0 0 "GLN " HE21 " " 1 0 1 C2 
    2494 40 -2.27926 23.679 26.4948 161 " " " " A 43 0 0 "VAL " " N  " " " 7 0 1 C2 
    2495 14 -1.93137 24.1894 27.8007 161 " " " " A 2 0 0 "VAL " " CA " " " 6 0 1 C2 
    2496 14 -0.825564 25.31 27.6022 161 " " " " A 2 0 0 "VAL " " C  " " " 6 0 1 C2 
    2497 23 0.296436 25.0689 27.1627 161 " " " " A 70 0 0 "VAL " " O  " " " 8 0 1 C2 
    2498 14 -1.35998 23.0384 28.6716 161 " " " " A 2 0 0 "VAL " " CB " " " 6 0 1 C2 
    2499 14 -0.597703 23.4005 29.947 161 " " " " A 2 0 0 "VAL " " CG1" " " 6 0 1 C2 
    2500 14 -2.44271 21.9706 28.831 161 " " " " A 2 0 0 "VAL " " CG2" " " 6 0 1 C2 
    2501 48 -1.87464 22.7759 26.2929 161 " " " " A 21 0 0 "VAL " " H  " " " 1 0 1 C2 
    2502 48 -2.85367 24.6193 28.1913 161 " " " " A 21 0 0 "VAL " " HA " " " 1 0 1 C2 
    2503 48 -0.555874 22.4858 28.1857 161 " " " " A 21 0 0 "VAL " " HB " " " 1 0 1 C2 
    2504 48 0.369964 23.8868 29.8234 161 " " " " A 21 0 0 "VAL " HG11 " " 1 0 1 C2 
    2505 48 -0.973952 24.266 30.4925 161 " " " " A 21 0 0 "VAL " HG12 " " 1 0 1 C2 
    2506 48 -0.447939 22.5779 30.6462 161 " " " " A 21 0 0 "VAL " HG13 " " 1 0 1 C2 
    2507 48 -2.14826 21.2642 29.6071 161 " " " " A 21 0 0 "VAL " HG21 " " 1 0 1 C2 
    2508 48 -3.47068 22.3144 28.9458 161 " " " " A 21 0 0 "VAL " HG22 " " 1 0 1 C2 
    2509 48 -2.60636 21.4446 27.8904 161 " " " " A 21 0 0 "VAL " HG23 " " 1 0 1 C2 
    2510 40 -1.03251 26.4448 28.2972 162 " " " " A 43 0 0 "ASN " " N  " " " 7 0 1 C2 
    2511 14 -0.193757 27.6543 28.5519 162 " " " " A 2 0 0 "ASN " " CA " " " 6 0 1 C2 
    2512 14 0.588087 27.3808 29.8429 162 " " " " A 2 0 0 "ASN " " C  " " " 6 0 1 C2 
    2513 23 0.0564837 26.745 30.7748 162 " " " " A 70 0 0 "ASN " " O  " " " 8 0 1 C2 
    2514 14 -0.981629 28.9724 28.8844 162 " " " " A 2 0 0 "ASN " " CB " " " 6 0 1 C2 
    2515 14 -0.132754 30.1826 28.7958 162 " " " " A 2 0 0 "ASN " " CG " " " 6 0 1 C2 
    2516 23 0.124547 30.8741 29.7603 162 " " " " A 70 0 0 "ASN " " OD1" " " 8 0 1 C2 
    2517 40 0.164337 30.598 27.5952 162 " " " " A 43 0 0 "ASN " " ND2" " " 7 0 1 C2 
    2518 48 -1.93298 26.5246 28.7476 162 " " " " A 21 0 0 "ASN " " H  " " " 1 0 1 C2 
    2519 48 0.358472 27.8241 27.6277 162 " " " " A 21 0 0 "ASN " " HA " " " 1 0 1 C2 
    2520 48 -1.48031 28.8145 29.8407 162 " " " " A 21 0 0 "ASN " " HB3" " " 1 0 1 C2 
    2521 48 -1.73727 29.064 28.1042 162 " " " " A 21 0 0 "ASN " " HB2" " " 1 0 1 C2 
    2522 48 0.591932 31.5007 27.4455 162 " " " " A 21 0 0 "ASN " HD22 " " 1 0 1 C2 
    2523 48 -0.308564 30.2202 26.7867 162 " " " " A 21 0 0 "ASN " HD21 " " 1 0 1 C2 
    2524 40 1.7995 27.9353 29.9412 163 " " " " A 43 0 0 "GLY " " N  " " " 7 0 1 C2 
    2525 14 2.65007 27.9878 31.1409 163 " " " " A 2 0 0 "GLY " " CA " " " 6 0 1 C2 
    2526 14 3.56729 26.7995 31.3043 163 " " " " A 2 0 0 "GLY " " C  " " " 6 0 1 C2 
    2527 23 3.90957 26.407 32.3828 163 " " " " A 70 0 0 "GLY " " O  " " " 8 0 1 C2 
    2528 48 2.20376 28.3453 29.1113 163 " " " " A 21 0 0 "GLY " " H  " " " 1 0 1 C2 
    2529 48 2.00118 27.8679 32.0085 163 " " " " A 21 0 0 "GLY " " HA3" " " 1 0 1 C2 
    2530 48 3.15052 28.9556 31.1738 163 " " " " A 21 0 0 "GLY " " HA2" " " 1 0 1 C2 
    2531 40 4.02211 26.1971 30.1821 164 " " " " A 43 0 0 "GLY " " N  " " " 7 0 1 C2 
    2532 14 4.80281 24.9976 30.115 164 " " " " A 2 0 0 "GLY " " CA " " " 6 0 1 C2 
    2533 14 4.78321 24.4936 28.6715 164 " " " " A 2 0 0 "GLY " " C  " " " 6 0 1 C2 
    2534 23 3.93414 24.8557 27.8343 164 " " " " A 70 0 0 "GLY " " O  " " " 8 0 1 C2 
    2535 48 3.6849 26.4726 29.2708 164 " " " " A 21 0 0 "GLY " " H  " " " 1 0 1 C2 
    2536 48 4.36682 24.207 30.7257 164 " " " " A 21 0 0 "GLY " " HA3" " " 1 0 1 C2 
    2537 48 5.81204 25.2022 30.4724 164 " " " " A 21 0 0 "GLY " " HA2" " " 1 0 1 C2 
    2538 40 5.76631 23.5937 28.3456 165 " " " " A 43 0 0 "ASP " " N  " " " 7 0 1 C2 
    2539 14 6.06787 23.0192 27.0598 165 " " " " A 2 0 0 "ASP " " CA " " " 6 0 1 C2 
    2540 14 5.41207 21.5868 26.9754 165 " " " " A 2 0 0 "ASP " " C  " " " 6 0 1 C2 
    2541 23 5.46914 20.8997 27.9976 165 " " " " A 70 0 0 "ASP " " O  " " " 8 0 1 C2 
    2542 14 7.59253 22.9354 26.7846 165 " " " " A 2 0 0 "ASP " " CB " " " 6 0 1 C2 
    2543 14 8.04786 21.9184 25.7658 165 " " " " A 2 0 0 "ASP " " CG " " " 6 0 1 C2 
    2544 23 7.83141 22.1736 24.5709 165 " " " " A 70 0 0 "ASP " " OD1" " " 8 0 1 C2 
    2545 23 8.6358 20.8369 26.0396 165 " " " " A 70 0 0 "ASP " " OD2" " " 8 0 1 C2 
    2546 48 6.26924 23.2989 29.1704 165 " " " " A 21 0 0 "ASP " " H  " " " 1 0 1 C2 
    2547 48 5.77525 23.7171 26.2753 165 " " " " A 21 0 0 "ASP " " HA " " " 1 0 1 C2 
    2548 48 8.03564 22.695 27.751 165 " " " " A 21 0 0 "ASP " " HB3" " " 1 0 1 C2 
    2549 48 7.98723 23.9301 26.5774 165 " " " " A 21 0 0 "ASP " " HB2" " " 1 0 1 C2 
    2550 40 4.83122 21.2395 25.8851 166 " " " " A 43 0 0 "ILE " " N  " " " 7 0 1 C2 
    2551 14 4.03451 19.9585 25.7325 166 " " " " A 2 0 0 "ILE " " CA " " " 6 0 1 C2 
    2552 14 4.2145 19.2513 24.2822 166 " " " " A 2 0 0 "ILE " " C  " " " 6 0 1 C2 
    2553 23 4.36477 19.8355 23.1518 166 " " " " A 70 0 0 "ILE " " O  " " " 8 0 1 C2 
    2554 14 2.49303 20.1454 26.232 166 " " " " A 2 0 0 "ILE " " CB " " " 6 0 1 C2 
    2555 14 1.48289 18.995 26.1107 166 " " " " A 2 0 0 "ILE " " CG1" " " 6 0 1 C2 
    2556 14 1.86411 21.4816 25.6907 166 " " " " A 2 0 0 "ILE " " CG2" " " 6 0 1 C2 
    2557 14 0.276039 19.103 27.0201 166 " " " " A 2 0 0 "ILE " " CD1" " " 6 0 1 C2 
    2558 48 4.69239 21.9134 25.1457 166 " " " " A 21 0 0 "ILE " " H  " " " 1 0 1 C2 
    2559 48 4.48478 19.2017 26.3749 166 " " " " A 21 0 0 "ILE " " HA " " " 1 0 1 C2 
    2560 48 2.48073 20.3291 27.3064 166 " " " " A 21 0 0 "ILE " " HB " " " 1 0 1 C2 
    2561 48 1.95187 18.0124 26.1616 166 " " " " A 21 0 0 "ILE " HG13 " " 1 0 1 C2 
    2562 48 1.16894 19.1103 25.0733 166 " " " " A 21 0 0 "ILE " HG12 " " 1 0 1 C2 
    2563 48 2.33753 22.326 26.1917 166 " " " " A 21 0 0 "ILE " HG21 " " 1 0 1 C2 
    2564 48 2.04918 21.62 24.6254 166 " " " " A 21 0 0 "ILE " HG22 " " 1 0 1 C2 
    2565 48 0.805242 21.606 25.9174 166 " " " " A 21 0 0 "ILE " HG23 " " 1 0 1 C2 
    2566 48 -0.351769 18.2305 26.8394 166 " " " " A 21 0 0 "ILE " HD11 " " 1 0 1 C2 
    2567 48 0.577197 19.1766 28.0651 166 " " " " A 21 0 0 "ILE " HD12 " " 1 0 1 C2 
    2568 48 -0.347607 19.9812 26.8527 166 " " " " A 21 0 0 "ILE " HD13 " " 1 0 1 C2 
    2569 40 4.01557 17.9287 24.2749 167 " " " " A 43 0 0 "ARG " " N  " " " 7 0 1 C2 
    2570 14 4.12724 16.8579 23.2637 167 " " " " A 2 0 0 "ARG " " CA " " " 6 0 1 C2 
    2571 14 3.27571 15.6444 23.7635 167 " " " " A 2 0 0 "ARG " " C  " " " 6 0 1 C2 
    2572 23 3.16432 15.411 24.9347 167 " " " " A 70 0 0 "ARG " " O  " " " 8 0 1 C2 
    2573 14 5.57847 16.5841 22.976 167 " " " " A 2 0 0 "ARG " " CB " " " 6 0 1 C2 
    2574 14 6.42673 16.0029 24.1376 167 " " " " A 2 0 0 "ARG " " CG " " " 6 0 1 C2 
    2575 14 7.94616 16.1237 23.8943 167 " " " " A 2 0 0 "ARG " " CD " " " 6 0 1 C2 
    2576 40 8.54859 17.4126 24.356 167 " " " " A 43 0 0 "ARG " " NE " " " 7 0 1 C2 
    2577 14 9.77379 17.6456 24.8072 167 " " " " A 2 0 0 "ARG " " CZ " " " 6 0 1 C2 
    2578 40 10.6951 16.6481 24.7912 167 " " " " A 43 0 0 "ARG " " NH1" " " 7 0 1 C2 
    2579 40 10.0414 18.7989 25.3244 167 " " " " A 43 0 0 "ARG " " NH2" " " 7 0 1 C2 
    2580 48 3.91148 17.4451 25.1554 167 " " " " A 21 0 0 "ARG " " H  " " " 1 0 1 C2 
    2581 48 3.69709 17.3438 22.3879 167 " " " " A 21 0 0 "ARG " " HA " " " 1 0 1 C2 
    2582 48 5.97255 17.4597 22.46 167 " " " " A 21 0 0 "ARG " " HB3" " " 1 0 1 C2 
    2583 48 5.65988 15.8854 22.1433 167 " " " " A 21 0 0 "ARG " " HB2" " " 1 0 1 C2 
    2584 48 6.15296 14.9757 24.3786 167 " " " " A 21 0 0 "ARG " " HG3" " " 1 0 1 C2 
    2585 48 6.30565 16.6359 25.0166 167 " " " " A 21 0 0 "ARG " " HG2" " " 1 0 1 C2 
    2586 48 8.20805 15.9347 22.8533 167 " " " " A 21 0 0 "ARG " " HD3" " " 1 0 1 C2 
    2587 48 8.47522 15.3926 24.5057 167 " " " " A 21 0 0 "ARG " " HD2" " " 1 0 1 C2 
    2588 48 7.94898 18.221 24.2724 167 " " " " A 21 0 0 "ARG " " HE " " " 1 0 1 C2 
    2589 48 11.5893 16.9278 25.1685 167 " " " " A 21 0 0 "ARG " HH12 " " 1 0 1 C2 
    2590 48 10.5165 15.6951 24.5083 167 " " " " A 21 0 0 "ARG " HH11 " " 1 0 1 C2 
    2591 48 10.984 19.0038 25.6235 167 " " " " A 21 0 0 "ARG " HH22 " " 1 0 1 C2 
    2592 48 9.24998 19.3721 25.5797 167 " " " " A 21 0 0 "ARG " HH21 " " 1 0 1 C2 
    2593 40 2.85281 14.7495 22.8689 168 " " " " A 43 0 0 "LEU " " N  " " " 7 0 1 C2 
    2594 14 2.14088 13.4968 23.0953 168 " " " " A 2 0 0 "LEU " " CA " " " 6 0 1 C2 
    2595 14 3.08022 12.2131 22.9333 168 " " " " A 2 0 0 "LEU " " C  " " " 6 0 1 C2 
    2596 23 4.10894 12.3185 22.2957 168 " " " " A 70 0 0 "LEU " " O  " " " 8 0 1 C2 
    2597 14 0.891105 13.4006 22.1759 168 " " " " A 2 0 0 "LEU " " CB " " " 6 0 1 C2 
    2598 14 -0.176072 14.4346 22.504 168 " " " " A 2 0 0 "LEU " " CG " " " 6 0 1 C2 
    2599 14 -1.05331 14.8664 21.3214 168 " " " " A 2 0 0 "LEU " " CD1" " " 6 0 1 C2 
    2600 14 -1.09149 14.1036 23.6947 168 " " " " A 2 0 0 "LEU " " CD2" " " 6 0 1 C2 
    2601 48 3.00771 14.9413 21.8895 168 " " " " A 21 0 0 "LEU " " H  " " " 1 0 1 C2 
    2602 48 1.7856 13.483 24.1257 168 " " " " A 21 0 0 "LEU " " HA " " " 1 0 1 C2 
    2603 48 0.391664 12.4422 22.3179 168 " " " " A 21 0 0 "LEU " " HB3" " " 1 0 1 C2 
    2604 48 1.18958 13.5929 21.1454 168 " " " " A 21 0 0 "LEU " " HB2" " " 1 0 1 C2 
    2605 48 0.328439 15.3516 22.8082 168 " " " " A 21 0 0 "LEU " " HG " " " 1 0 1 C2 
    2606 48 -1.59214 13.9887 20.9646 168 " " " " A 21 0 0 "LEU " HD11 " " 1 0 1 C2 
    2607 48 -1.68069 15.7239 21.5647 168 " " " " A 21 0 0 "LEU " HD12 " " 1 0 1 C2 
    2608 48 -0.390465 15.1817 20.5156 168 " " " " A 21 0 0 "LEU " HD13 " " 1 0 1 C2 
    2609 48 -1.54857 13.1154 23.6438 168 " " " " A 21 0 0 "LEU " HD21 " " 1 0 1 C2 
    2610 48 -0.51949 14.2455 24.6117 168 " " " " A 21 0 0 "LEU " HD22 " " 1 0 1 C2 
    2611 48 -1.88382 14.8521 23.7077 168 " " " " A 21 0 0 "LEU " HD23 " " 1 0 1 C2 
    2612 40 2.78231 11.0311 23.5037 169 " " " " A 43 0 0 "ALA " " N  " " " 7 0 1 C2 
    2613 14 3.49692 9.79812 23.187 169 " " " " A 2 0 0 "ALA " " CA " " " 6 0 1 C2 
    2614 14 2.46618 8.6841 23.4523 169 " " " " A 2 0 0 "ALA " " C  " " " 6 0 1 C2 
    2615 23 1.41818 8.92447 23.9878 169 " " " " A 70 0 0 "ALA " " O  " " " 8 0 1 C2 
    2616 14 4.87323 9.7522 23.9726 169 " " " " A 2 0 0 "ALA " " CB " " " 6 0 1 C2 
    2617 48 2.13705 11.0288 24.2807 169 " " " " A 21 0 0 "ALA " " H  " " " 1 0 1 C2 
    2618 48 3.59875 9.69758 22.1064 169 " " " " A 21 0 0 "ALA " " HA " " " 1 0 1 C2 
    2619 48 5.46594 10.6028 23.6359 169 " " " " A 21 0 0 "ALA " " HB1" " " 1 0 1 C2 
    2620 48 4.71356 9.86098 25.0453 169 " " " " A 21 0 0 "ALA " " HB2" " " 1 0 1 C2 
    2621 48 5.36714 8.80226 23.7681 169 " " " " A 21 0 0 "ALA " " HB3" " " 1 0 1 C2 
    2622 40 2.73998 7.41815 23.1518 170 " " " " A 43 0 0 "GLY " " N  " " " 7 0 1 C2 
    2623 14 1.90592 6.26037 23.0897 170 " " " " A 2 0 0 "GLY " " CA " " " 6 0 1 C2 
    2624 14 1.5702 5.85531 21.6472 170 " " " " A 2 0 0 "GLY " " C  " " " 6 0 1 C2 
    2625 23 1.95662 6.65123 20.7801 170 " " " " A 70 0 0 "GLY " " O  " " " 8 0 1 C2 
    2626 48 3.62816 7.25154 22.7007 170 " " " " A 21 0 0 "GLY " " H  " " " 1 0 1 C2 
    2627 48 1.01126 6.58437 23.6214 170 " " " " A 21 0 0 "GLY " " HA3" " " 1 0 1 C2 
    2628 48 2.31793 5.499 23.752 170 " " " " A 21 0 0 "GLY " " HA2" " " 1 0 1 C2 
    2629 40 1.08582 4.62821 21.4527 171 " " " " A 43 0 0 "LEU " " N  " " " 7 0 1 C2 
    2630 14 0.989046 4.10025 20.1321 171 " " " " A 2 0 0 "LEU " " CA " " " 6 0 1 C2 
    2631 14 -0.233313 4.46775 19.2993 171 " " " " A 2 0 0 "LEU " " C  " " " 6 0 1 C2 
    2632 23 -0.0255304 4.46903 18.0529 171 " " " " A 70 0 0 "LEU " " O  " " " 8 0 1 C2 
    2633 14 1.16615 2.52676 20.1606 171 " " " " A 2 0 0 "LEU " " CB " " " 6 0 1 C2 
    2634 14 2.31828 1.91798 20.8545 171 " " " " A 2 0 0 "LEU " " CG " " " 6 0 1 C2 
    2635 14 2.32913 0.418481 20.5458 171 " " " " A 2 0 0 "LEU " " CD1" " " 6 0 1 C2 
    2636 14 3.70666 2.55119 20.4458 171 " " " " A 2 0 0 "LEU " " CD2" " " 6 0 1 C2 
    2637 48 1.18451 3.89712 22.1425 171 " " " " A 21 0 0 "LEU " " H  " " " 1 0 1 C2 
    2638 48 1.78849 4.51106 19.5155 171 " " " " A 21 0 0 "LEU " " HA " " " 1 0 1 C2 
    2639 48 1.18574 2.22474 19.1135 171 " " " " A 21 0 0 "LEU " " HB3" " " 1 0 1 C2 
    2640 48 0.235038 2.13945 20.5743 171 " " " " A 21 0 0 "LEU " " HB2" " " 1 0 1 C2 
    2641 48 2.21814 2.11248 21.9223 171 " " " " A 21 0 0 "LEU " " HG " " " 1 0 1 C2 
    2642 48 1.37604 0.08738 20.9582 171 " " " " A 21 0 0 "LEU " HD11 " " 1 0 1 C2 
    2643 48 2.53576 0.217268 19.4947 171 " " " " A 21 0 0 "LEU " HD12 " " 1 0 1 C2 
    2644 48 3.13115 -0.122444 21.0481 171 " " " " A 21 0 0 "LEU " HD13 " " 1 0 1 C2 
    2645 48 4.46189 1.92941 20.9266 171 " " " " A 21 0 0 "LEU " HD21 " " 1 0 1 C2 
    2646 48 3.95369 2.49371 19.3858 171 " " " " A 21 0 0 "LEU " HD22 " " 1 0 1 C2 
    2647 48 3.74407 3.56393 20.8472 171 " " " " A 21 0 0 "LEU " HD23 " " 1 0 1 C2 
    2648 40 -1.30309 4.97285 19.8597 172 " " " " A 43 0 0 "ASN " " N  " " " 7 0 1 C2 
    2649 14 -2.26315 5.87034 19.2881 172 " " " " A 2 0 0 "ASN " " CA " " " 6 0 1 C2 
    2650 14 -1.6241 7.04038 18.479 172 " " " " A 2 0 0 "ASN " " C  " " " 6 0 1 C2 
    2651 23 -1.7935 7.07134 17.2585 172 " " " " A 70 0 0 "ASN " " O  " " " 8 0 1 C2 
    2652 14 -3.44696 6.21242 20.1633 172 " " " " A 2 0 0 "ASN " " CB " " " 6 0 1 C2 
    2653 14 -4.37751 4.99108 20.2326 172 " " " " A 2 0 0 "ASN " " CG " " " 6 0 1 C2 
    2654 23 -5.21753 4.77805 19.4007 172 " " " " A 70 0 0 "ASN " " OD1" " " 8 0 1 C2 
    2655 40 -4.1137 4.13623 21.2272 172 " " " " A 43 0 0 "ASN " " ND2" " " 7 0 1 C2 
    2656 48 -1.245 4.88798 20.8644 172 " " " " A 21 0 0 "ASN " " H  " " " 1 0 1 C2 
    2657 48 -2.69852 5.23548 18.5165 172 " " " " A 21 0 0 "ASN " " HA " " " 1 0 1 C2 
    2658 48 -3.94161 7.01282 19.613 172 " " " " A 21 0 0 "ASN " " HB3" " " 1 0 1 C2 
    2659 48 -3.12128 6.51117 21.1597 172 " " " " A 21 0 0 "ASN " " HB2" " " 1 0 1 C2 
    2660 48 -4.72651 3.33667 21.2997 172 " " " " A 21 0 0 "ASN " HD22 " " 1 0 1 C2 
    2661 48 -3.32994 4.19882 21.8611 172 " " " " A 21 0 0 "ASN " HD21 " " 1 0 1 C2 
    2662 40 -0.902405 8.00693 19.1071 173 " " " " A 43 0 0 "PRO " " N  " " " 7 0 1 C2 
    2663 14 -0.230607 9.0439 18.3065 173 " " " " A 2 0 0 "PRO " " CA " " " 6 0 1 C2 
    2664 14 0.691877 8.49259 17.2276 173 " " " " A 2 0 0 "PRO " " C  " " " 6 0 1 C2 
    2665 23 0.78396 8.98711 16.1086 173 " " " " A 70 0 0 "PRO " " O  " " " 8 0 1 C2 
    2666 14 0.581813 9.87578 19.2703 173 " " " " A 2 0 0 "PRO " " CB " " " 6 0 1 C2 
    2667 14 -0.0426546 9.60363 20.6888 173 " " " " A 2 0 0 "PRO " " CG " " " 6 0 1 C2 
    2668 14 -0.884661 8.29589 20.5236 173 " " " " A 2 0 0 "PRO " " CD " " " 6 0 1 C2 
    2669 48 -0.95991 9.76037 17.9285 173 " " " " A 21 0 0 "PRO " " HA " " " 1 0 1 C2 
    2670 48 0.452918 10.9303 19.0262 173 " " " " A 21 0 0 "PRO " " HB3" " " 1 0 1 C2 
    2671 48 1.66262 9.73487 19.2604 173 " " " " A 21 0 0 "PRO " " HB2" " " 1 0 1 C2 
    2672 48 -0.713263 10.4165 20.9675 173 " " " " A 21 0 0 "PRO " " HG3" " " 1 0 1 C2 
    2673 48 0.681287 9.47285 21.4931 173 " " " " A 21 0 0 "PRO " " HG2" " " 1 0 1 C2 
    2674 48 -0.55999 7.46814 21.1541 173 " " " " A 21 0 0 "PRO " " HD2" " " 1 0 1 C2 
    2675 48 -1.85877 8.60433 20.9032 173 " " " " A 21 0 0 "PRO " " HD3" " " 1 0 1 C2 
    2676 40 1.4047 7.39604 17.5198 174 " " " " A 43 0 0 "LEU " " N  " " " 7 0 1 C2 
    2677 14 2.33034 6.83289 16.5563 174 " " " " A 2 0 0 "LEU " " CA " " " 6 0 1 C2 
    2678 14 1.62464 6.23981 15.2365 174 " " " " A 2 0 0 "LEU " " C  " " " 6 0 1 C2 
    2679 23 2.11193 6.51743 14.1351 174 " " " " A 70 0 0 "LEU " " O  " " " 8 0 1 C2 
    2680 14 3.13313 5.7372 17.2721 174 " " " " A 2 0 0 "LEU " " CB " " " 6 0 1 C2 
    2681 14 4.42567 5.31175 16.4697 174 " " " " A 2 0 0 "LEU " " CG " " " 6 0 1 C2 
    2682 14 5.56671 6.32338 16.477 174 " " " " A 2 0 0 "LEU " " CD1" " " 6 0 1 C2 
    2683 14 4.95582 4.00355 17.0638 174 " " " " A 2 0 0 "LEU " " CD2" " " 6 0 1 C2 
    2684 48 1.39704 7.15582 18.5007 174 " " " " A 21 0 0 "LEU " " H  " " " 1 0 1 C2 
    2685 48 2.99709 7.67055 16.3517 174 " " " " A 21 0 0 "LEU " " HA " " " 1 0 1 C2 
    2686 48 2.47017 4.88393 17.4154 174 " " " " A 21 0 0 "LEU " " HB3" " " 1 0 1 C2 
    2687 48 3.41436 6.0373 18.2816 174 " " " " A 21 0 0 "LEU " " HB2" " " 1 0 1 C2 
    2688 48 4.20292 5.10476 15.423 174 " " " " A 21 0 0 "LEU " " HG " " " 1 0 1 C2 
    2689 48 5.3243 7.23127 15.9246 174 " " " " A 21 0 0 "LEU " HD11 " " 1 0 1 C2 
    2690 48 5.93711 6.62797 17.4558 174 " " " " A 21 0 0 "LEU " HD12 " " 1 0 1 C2 
    2691 48 6.33512 5.91516 15.8205 174 " " " " A 21 0 0 "LEU " HD13 " " 1 0 1 C2 
    2692 48 4.17672 3.24157 17.0416 174 " " " " A 21 0 0 "LEU " HD21 " " 1 0 1 C2 
    2693 48 5.63446 3.59658 16.3142 174 " " " " A 21 0 0 "LEU " HD22 " " 1 0 1 C2 
    2694 48 5.29453 4.15535 18.0887 174 " " " " A 21 0 0 "LEU " HD23 " " 1 0 1 C2 
    2695 40 0.450031 5.55575 15.3898 175 " " " " A 43 0 0 "ALA " " N  " " " 7 0 1 C2 
    2696 14 -0.478654 5.04808 14.3566 175 " " " " A 2 0 0 "ALA " " CA " " " 6 0 1 C2 
    2697 14 -1.27707 6.14378 13.6782 175 " " " " A 2 0 0 "ALA " " C  " " " 6 0 1 C2 
    2698 23 -1.50658 6.0727 12.4658 175 " " " " A 70 0 0 "ALA " " O  " " " 8 0 1 C2 
    2699 14 -1.37597 4.00883 14.8916 175 " " " " A 2 0 0 "ALA " " CB " " " 6 0 1 C2 
    2700 48 0.086101 5.4938 16.3299 175 " " " " A 21 0 0 "ALA " " H  " " " 1 0 1 C2 
    2701 48 0.137149 4.57829 13.5897 175 " " " " A 21 0 0 "ALA " " HA " " " 1 0 1 C2 
    2702 48 -2.26164 3.86771 14.2721 175 " " " " A 21 0 0 "ALA " " HB1" " " 1 0 1 C2 
    2703 48 -0.919106 3.0223 14.8133 175 " " " " A 21 0 0 "ALA " " HB2" " " 1 0 1 C2 
    2704 48 -1.7714 4.17316 15.8939 175 " " " " A 21 0 0 "ALA " " HB3" " " 1 0 1 C2 
    2705 40 -1.60491 7.24004 14.4239 176 " " " " A 43 0 0 "SER " " N  " " " 7 0 1 C2 
    2706 14 -2.09555 8.52065 13.8691 176 " " " " A 2 0 0 "SER " " CA " " " 6 0 1 C2 
    2707 14 -1.17951 9.10597 12.789 176 " " " " A 2 0 0 "SER " " C  " " " 6 0 1 C2 
    2708 23 -1.62752 9.53003 11.6864 176 " " " " A 70 0 0 "SER " " O  " " " 8 0 1 C2 
    2709 14 -2.42489 9.43847 15.018 176 " " " " A 2 0 0 "SER " " CB " " " 6 0 1 C2 
    2710 23 -3.06851 10.646 14.564 176 " " " " A 70 0 0 "SER " " OG " " " 8 0 1 C2 
    2711 48 -1.48318 7.24193 15.4265 176 " " " " A 21 0 0 "SER " " H  " " " 1 0 1 C2 
    2712 48 -2.98569 8.34098 13.2662 176 " " " " A 21 0 0 "SER " " HA " " " 1 0 1 C2 
    2713 48 -1.59287 9.85198 15.5879 176 " " " " A 21 0 0 "SER " " HB3" " " 1 0 1 C2 
    2714 48 -2.88805 8.85773 15.8157 176 " " " " A 21 0 0 "SER " " HB2" " " 1 0 1 C2 
    2715 48 -3.97451 10.493 14.3431 176 " " " " A 21 0 0 "SER " " HG " " " 1 0 1 C2 
    2716 40 0.0905375 9.22284 13.0889 177 " " " " A 43 0 0 "GLU " " N  " " " 7 0 1 C2 
    2717 14 1.06884 9.77364 12.2149 177 " " " " A 2 0 0 "GLU " " CA " " " 6 0 1 C2 
    2718 14 1.3665 8.76762 11.1067 177 " " " " A 2 0 0 "GLU " " C  " " " 6 0 1 C2 
    2719 23 1.66608 9.1971 10.0156 177 " " " " A 70 0 0 "GLU " " O  " " " 8 0 1 C2 
    2720 14 2.21474 10.3308 13.0898 177 " " " " A 2 0 0 "GLU " " CB " " " 6 0 1 C2 
    2721 14 3.40689 10.9019 12.4372 177 " " " " A 2 0 0 "GLU " " CG " " " 6 0 1 C2 
    2722 14 3.12167 12.3072 11.9178 177 " " " " A 2 0 0 "GLU " " CD " " " 6 0 1 C2 
    2723 23 4.00781 12.8965 11.2412 177 " " " " A 70 0 0 "GLU " " OE1" " " 8 0 1 C2 
    2724 23 2.01474 12.9077 12.1243 177 " " " " A 70 0 0 "GLU " " OE2" " " 8 0 1 C2 
    2725 48 0.360135 9.08356 14.0523 177 " " " " A 21 0 0 "GLU " " H  " " " 1 0 1 C2 
    2726 48 0.499706 10.5486 11.7015 177 " " " " A 21 0 0 "GLU " " HA " " " 1 0 1 C2 
    2727 48 2.4753 9.43986 13.6612 177 " " " " A 21 0 0 "GLU " " HB3" " " 1 0 1 C2 
    2728 48 1.73031 10.9795 13.8196 177 " " " " A 21 0 0 "GLU " " HB2" " " 1 0 1 C2 
    2729 48 3.65382 10.2061 11.6354 177 " " " " A 21 0 0 "GLU " " HG3" " " 1 0 1 C2 
    2730 48 4.13308 10.9471 13.2488 177 " " " " A 21 0 0 "GLU " " HG2" " " 1 0 1 C2 
    2731 40 1.15926 7.43231 11.3658 178 " " " " A 43 0 0 "LEU " " N  " " " 7 0 1 C2 
    2732 14 1.33165 6.33083 10.3524 178 " " " " A 2 0 0 "LEU " " CA " " " 6 0 1 C2 
    2733 14 0.208694 6.32887 9.27811 178 " " " " A 2 0 0 "LEU " " C  " " " 6 0 1 C2 
    2734 23 0.448055 6.24676 8.05967 178 " " " " A 70 0 0 "LEU " " O  " " " 8 0 1 C2 
    2735 14 1.55628 4.86378 10.9183 178 " " " " A 2 0 0 "LEU " " CB " " " 6 0 1 C2 
    2736 14 2.89282 4.50125 11.4868 178 " " " " A 2 0 0 "LEU " " CG " " " 6 0 1 C2 
    2737 14 2.90336 3.1674 12.2492 178 " " " " A 2 0 0 "LEU " " CD1" " " 6 0 1 C2 
    2738 14 3.94561 4.43885 10.3607 178 " " " " A 2 0 0 "LEU " " CD2" " " 6 0 1 C2 
    2739 48 0.918355 7.2047 12.3199 178 " " " " A 21 0 0 "LEU " " H  " " " 1 0 1 C2 
    2740 48 2.25982 6.45052 9.79358 178 " " " " A 21 0 0 "LEU " " HA " " " 1 0 1 C2 
    2741 48 1.28996 4.09623 10.1917 178 " " " " A 21 0 0 "LEU " " HB3" " " 1 0 1 C2 
    2742 48 0.751254 4.88036 11.653 178 " " " " A 21 0 0 "LEU " " HB2" " " 1 0 1 C2 
    2743 48 3.18212 5.30459 12.1643 178 " " " " A 21 0 0 "LEU " " HG " " " 1 0 1 C2 
    2744 48 2.68712 2.37282 11.5351 178 " " " " A 21 0 0 "LEU " HD11 " " 1 0 1 C2 
    2745 48 3.86751 2.90034 12.6819 178 " " " " A 21 0 0 "LEU " HD12 " " 1 0 1 C2 
    2746 48 2.24573 3.20707 13.1176 178 " " " " A 21 0 0 "LEU " HD13 " " 1 0 1 C2 
    2747 48 3.5649 4.01951 9.42939 178 " " " " A 21 0 0 "LEU " HD21 " " 1 0 1 C2 
    2748 48 4.40568 5.40335 10.1458 178 " " " " A 21 0 0 "LEU " HD22 " " 1 0 1 C2 
    2749 48 4.7995 3.89379 10.763 178 " " " " A 21 0 0 "LEU " HD23 " " 1 0 1 C2 
    2750 40 -0.985489 6.48084 9.74529 179 " " " " A 43 0 0 "THR " " N  " " " 7 0 1 C2 
    2751 14 -2.10679 6.58612 8.81072 179 " " " " A 2 0 0 "THR " " CA " " " 6 0 1 C2 
    2752 14 -2.25615 7.96798 8.1863 179 " " " " A 2 0 0 "THR " " C  " " " 6 0 1 C2 
    2753 23 -2.92416 8.01194 7.13017 179 " " " " A 70 0 0 "THR " " O  " " " 8 0 1 C2 
    2754 14 -3.35987 6.14026 9.58588 179 " " " " A 2 0 0 "THR " " CB " " " 6 0 1 C2 
    2755 23 -3.48663 6.89094 10.757 179 " " " " A 70 0 0 "THR " " OG1" " " 8 0 1 C2 
    2756 14 -3.31309 4.64942 9.9121 179 " " " " A 2 0 0 "THR " " CG2" " " 6 0 1 C2 
    2757 48 -1.16269 6.30964 10.7248 179 " " " " A 21 0 0 "THR " " H  " " " 1 0 1 C2 
    2758 48 -2.00345 5.84807 8.01529 179 " " " " A 21 0 0 "THR " " HA " " " 1 0 1 C2 
    2759 48 -4.28081 6.32036 9.03132 179 " " " " A 21 0 0 "THR " " HB " " " 1 0 1 C2 
    2760 48 -2.98459 6.60066 11.5032 179 " " " " A 21 0 0 "THR " " HG1" " " 1 0 1 C2 
    2761 48 -3.09084 3.95418 9.10256 179 " " " " A 21 0 0 "THR " HG21 " " 1 0 1 C2 
    2762 48 -2.48227 4.44311 10.5868 179 " " " " A 21 0 0 "THR " HG22 " " 1 0 1 C2 
    2763 48 -4.214 4.27609 10.399 179 " " " " A 21 0 0 "THR " HG23 " " 1 0 1 C2 
    2764 40 -1.66648 9.04146 8.74614 180 " " " " A 43 0 0 "GLY " " N  " " " 7 0 1 C2 
    2765 14 -1.63801 10.4 8.2106 180 " " " " A 2 0 0 "GLY " " CA " " " 6 0 1 C2 
    2766 14 -0.780383 10.3968 6.88539 180 " " " " A 2 0 0 "GLY " " C  " " " 6 0 1 C2 
    2767 23 -1.22428 10.7375 5.78222 180 " " " " A 70 0 0 "GLY " " O  " " " 8 0 1 C2 
    2768 48 -1.27334 8.9101 9.66717 180 " " " " A 21 0 0 "GLY " " H  " " " 1 0 1 C2 
    2769 48 -1.35002 11.1479 8.94943 180 " " " " A 21 0 0 "GLY " " HA3" " " 1 0 1 C2 
    2770 48 -2.6911 10.4455 7.93306 180 " " " " A 21 0 0 "GLY " " HA2" " " 1 0 1 C2 
    2771 40 0.491714 10.1022 7.08905 181 " " " " A 43 0 0 "THR " " N  " " " 7 0 1 C2 
    2772 14 1.6846 10.2746 6.23516 181 " " " " A 2 0 0 "THR " " CA " " " 6 0 1 C2 
    2773 14 1.48948 9.6409 4.80396 181 " " " " A 2 0 0 "THR " " C  " " " 6 0 1 C2 
    2774 23 1.94019 10.2193 3.84728 181 " " " " A 70 0 0 "THR " " O  " " " 8 0 1 C2 
    2775 14 2.96391 9.83065 7.01223 181 " " " " A 2 0 0 "THR " " CB " " " 6 0 1 C2 
    2776 23 2.65949 8.53448 7.49657 181 " " " " A 70 0 0 "THR " " OG1" " " 8 0 1 C2 
    2777 14 3.42856 10.8519 8.05158 181 " " " " A 2 0 0 "THR " " CG2" " " 6 0 1 C2 
    2778 48 0.672582 9.58149 7.93537 181 " " " " A 21 0 0 "THR " " H  " " " 1 0 1 C2 
    2779 48 1.86693 11.3386 6.08459 181 " " " " A 21 0 0 "THR " " HA " " " 1 0 1 C2 
    2780 48 3.74607 9.7081 6.26302 181 " " " " A 21 0 0 "THR " " HB " " " 1 0 1 C2 
    2781 48 2.21537 8.57846 8.32955 181 " " " " A 21 0 0 "THR " " HG1" " " 1 0 1 C2 
    2782 48 4.09854 10.4063 8.7869 181 " " " " A 21 0 0 "THR " HG21 " " 1 0 1 C2 
    2783 48 3.91583 11.6432 7.48193 181 " " " " A 21 0 0 "THR " HG22 " " 1 0 1 C2 
    2784 48 2.66051 11.3574 8.63694 181 " " " " A 21 0 0 "THR " HG23 " " 1 0 1 C2 
    2785 40 0.768959 8.51416 4.61457 182 " " " " A 43 0 0 "ILE " " N  " " " 7 0 1 C2 
    2786 14 0.378787 7.84553 3.35961 182 " " " " A 2 0 0 "ILE " " CA " " " 6 0 1 C2 
    2787 14 -0.623597 8.65099 2.53256 182 " " " " A 2 0 0 "ILE " " C  " " " 6 0 1 C2 
    2788 23 -0.911522 8.25905 1.41213 182 " " " " A 70 0 0 "ILE " " O  " " " 8 0 1 C2 
    2789 14 -0.247363 6.42776 3.68978 182 " " " " A 2 0 0 "ILE " " CB " " " 6 0 1 C2 
    2790 14 -0.587317 5.54894 2.448 182 " " " " A 2 0 0 "ILE " " CG1" " " 6 0 1 C2 
    2791 14 -1.55249 6.54604 4.50439 182 " " " " A 2 0 0 "ILE " " CG2" " " 6 0 1 C2 
    2792 14 0.522972 5.51978 1.32216 182 " " " " A 2 0 0 "ILE " " CD1" " " 6 0 1 C2 
    2793 48 0.248359 8.18695 5.41583 182 " " " " A 21 0 0 "ILE " " H  " " " 1 0 1 C2 
    2794 48 1.23417 7.64217 2.71536 182 " " " " A 21 0 0 "ILE " " HA " " " 1 0 1 C2 
    2795 48 0.506893 5.91351 4.28539 182 " " " " A 21 0 0 "ILE " " HB " " " 1 0 1 C2 
    2796 48 -1.47133 5.99042 1.98788 182 " " " " A 21 0 0 "ILE " HG13 " " 1 0 1 C2 
    2797 48 -0.731642 4.49451 2.68347 182 " " " " A 21 0 0 "ILE " HG12 " " 1 0 1 C2 
    2798 48 -1.92306 5.58826 4.86967 182 " " " " A 21 0 0 "ILE " HG21 " " 1 0 1 C2 
    2799 48 -1.38328 7.15769 5.39059 182 " " " " A 21 0 0 "ILE " HG22 " " 1 0 1 C2 
    2800 48 -2.33497 6.9947 3.89239 182 " " " " A 21 0 0 "ILE " HG23 " " 1 0 1 C2 
    2801 48 0.168918 4.84615 0.541799 182 " " " " A 21 0 0 "ILE " HD11 " " 1 0 1 C2 
    2802 48 0.747631 6.52442 0.963943 182 " " " " A 21 0 0 "ILE " HD12 " " 1 0 1 C2 
    2803 48 1.4715 5.1355 1.69731 182 " " " " A 21 0 0 "ILE " HD13 " " 1 0 1 C2 
    2804 40 -1.30149 9.74618 3.06 183 " " " " A 43 0 0 "GLY " " N  " " " 7 0 1 C2 
    2805 14 -2.3179 10.529 2.31681 183 " " " " A 2 0 0 "GLY " " CA " " " 6 0 1 C2 
    2806 14 -1.99547 11.9803 2.20199 183 " " " " A 2 0 0 "GLY " " C  " " " 6 0 1 C2 
    2807 23 -2.84103 12.7783 1.80887 183 " " " " A 70 0 0 "GLY " " O  " " " 8 0 1 C2 
    2808 48 -1.1173 10.0663 4.00007 183 " " " " A 21 0 0 "GLY " " H  " " " 1 0 1 C2 
    2809 48 -3.33286 10.4223 2.69964 183 " " " " A 21 0 0 "GLY " " HA3" " " 1 0 1 C2 
    2810 48 -2.34515 10.0464 1.33987 183 " " " " A 21 0 0 "GLY " " HA2" " " 1 0 1 C2 
    2811 40 -0.817748 12.4738 2.66997 184 " " " " A 43 0 0 "GLU " " N  " " " 7 0 1 C2 
    2812 14 -0.627844 13.9099 2.84474 184 " " " " A 2 0 0 "GLU " " CA " " " 6 0 1 C2 
    2813 14 -0.354451 14.517 1.49014 184 " " " " A 2 0 0 "GLU " " C  " " " 6 0 1 C2 
    2814 23 -0.929131 15.5616 1.14021 184 " " " " A 70 0 0 "GLU " " O  " " " 8 0 1 C2 
    2815 14 0.518489 14.2657 3.89046 184 " " " " A 2 0 0 "GLU " " CB " " " 6 0 1 C2 
    2816 14 0.488611 13.5803 5.22057 184 " " " " A 2 0 0 "GLU " " CG " " " 6 0 1 C2 
    2817 14 -0.4072 14.1038 6.3257 184 " " " " A 2 0 0 "GLU " " CD " " " 6 0 1 C2 
    2818 23 0.164474 14.9345 7.08346 184 " " " " A 70 0 0 "GLU " " OE1" " " 8 0 1 C2 
    2819 23 -1.66213 13.8404 6.29994 184 " " " " A 70 0 0 "GLU " " OE2" " " 8 0 1 C2 
    2820 48 -0.0463968 11.9056 2.98963 184 " " " " A 21 0 0 "GLU " " H  " " " 1 0 1 C2 
    2821 48 -1.56413 14.2537 3.2844 184 " " " " A 21 0 0 "GLU " " HA " " " 1 0 1 C2 
    2822 48 0.456735 15.3317 4.10929 184 " " " " A 21 0 0 "GLU " " HB3" " " 1 0 1 C2 
    2823 48 1.49414 14.0832 3.43999 184 " " " " A 21 0 0 "GLU " " HB2" " " 1 0 1 C2 
    2824 48 1.46366 13.4438 5.68826 184 " " " " A 21 0 0 "GLU " " HG3" " " 1 0 1 C2 
    2825 48 0.281747 12.53 5.01537 184 " " " " A 21 0 0 "GLU " " HG2" " " 1 0 1 C2 
    2826 40 0.434131 13.7589 0.686937 185 " " " " A 43 0 0 "ASP " " N  " " " 7 0 1 C2 
    2827 14 0.82431 14.2383 -0.66225 185 " " " " A 2 0 0 "ASP " " CA " " " 6 0 1 C2 
    2828 14 -0.396769 14.0994 -1.59751 185 " " " " A 2 0 0 "ASP " " C  " " " 6 0 1 C2 
    2829 23 -0.816281 15.0248 -2.30089 185 " " " " A 70 0 0 "ASP " " O  " " " 8 0 1 C2 
    2830 14 2.13349 13.5442 -1.18861 185 " " " " A 2 0 0 "ASP " " CB " " " 6 0 1 C2 
    2831 14 3.36936 13.7225 -0.325306 185 " " " " A 2 0 0 "ASP " " CG " " " 6 0 1 C2 
    2832 23 3.61776 12.9643 0.683912 185 " " " " A 70 0 0 "ASP " " OD1" " " 8 0 1 C2 
    2833 23 4.06517 14.7073 -0.597723 185 " " " " A 70 0 0 "ASP " " OD2" " " 8 0 1 C2 
    2834 48 0.795543 12.8516 0.944557 185 " " " " A 21 0 0 "ASP " " H  " " " 1 0 1 C2 
    2835 48 0.924964 15.3231 -0.697188 185 " " " " A 21 0 0 "ASP " " HA " " " 1 0 1 C2 
    2836 48 2.26071 13.9795 -2.17976 185 " " " " A 21 0 0 "ASP " " HB3" " " 1 0 1 C2 
    2837 48 1.97103 12.4889 -1.40794 185 " " " " A 21 0 0 "ASP " " HB2" " " 1 0 1 C2 
    2838 40 -1.13171 12.9509 -1.42971 186 " " " " A 43 0 0 "GLN " " N  " " " 7 0 1 C2 
    2839 14 -2.43987 12.6756 -2.10976 186 " " " " A 2 0 0 "GLN " " CA " " " 6 0 1 C2 
    2840 14 -3.48772 13.832 -1.94981 186 " " " " A 2 0 0 "GLN " " C  " " " 6 0 1 C2 
    2841 23 -4.2356 14.0722 -2.91937 186 " " " " A 70 0 0 "GLN " " O  " " " 8 0 1 C2 
    2842 14 -3.00523 11.3593 -1.68606 186 " " " " A 2 0 0 "GLN " " CB " " " 6 0 1 C2 
    2843 14 -4.09001 10.6973 -2.60103 186 " " " " A 2 0 0 "GLN " " CG " " " 6 0 1 C2 
    2844 14 -5.55413 10.9236 -2.13947 186 " " " " A 2 0 0 "GLN " " CD " " " 6 0 1 C2 
    2845 23 -6.49725 10.9321 -2.96022 186 " " " " A 70 0 0 "GLN " " OE1" " " 8 0 1 C2 
    2846 40 -5.86714 10.8998 -0.849882 186 " " " " A 43 0 0 "GLN " " NE2" " " 7 0 1 C2 
    2847 48 -0.761658 12.2237 -0.834479 186 " " " " A 21 0 0 "GLN " " H  " " " 1 0 1 C2 
    2848 48 -2.28185 12.7161 -3.18749 186 " " " " A 21 0 0 "GLN " " HA " " " 1 0 1 C2 
    2849 48 -3.27394 11.4312 -0.63215 186 " " " " A 21 0 0 "GLN " " HB3" " " 1 0 1 C2 
    2850 48 -2.24096 10.5821 -1.6875 186 " " " " A 21 0 0 "GLN " " HB2" " " 1 0 1 C2 
    2851 48 -4.05067 9.6124 -2.69839 186 " " " " A 21 0 0 "GLN " " HG3" " " 1 0 1 C2 
    2852 48 -3.9465 10.9674 -3.64725 186 " " " " A 21 0 0 "GLN " " HG2" " " 1 0 1 C2 
    2853 48 -6.83479 11.1184 -0.66022 186 " " " " A 21 0 0 "GLN " HE22 " " 1 0 1 C2 
    2854 48 -5.22712 10.6818 -0.0995967 186 " " " " A 21 0 0 "GLN " HE21 " " 1 0 1 C2 
    2855 40 -3.42747 14.5973 -0.831088 187 " " " " A 43 0 0 "LYS " " N  " " " 7 0 1 C2 
    2856 14 -4.32791 15.7404 -0.421943 187 " " " " A 2 0 0 "LYS " " CA " " " 6 0 1 C2 
    2857 14 -3.69623 17.1141 -0.667345 187 " " " " A 2 0 0 "LYS " " C  " " " 6 0 1 C2 
    2858 23 -4.36636 18.1912 -0.432297 187 " " " " A 70 0 0 "LYS " " O  " " " 8 0 1 C2 
    2859 14 -4.67575 15.5133 1.07515 187 " " " " A 2 0 0 "LYS " " CB " " " 6 0 1 C2 
    2860 14 -5.70772 14.3796 1.34847 187 " " " " A 2 0 0 "LYS " " CG " " " 6 0 1 C2 
    2861 14 -5.83889 14.0861 2.81177 187 " " " " A 2 0 0 "LYS " " CD " " " 6 0 1 C2 
    2862 14 -6.62392 12.81 3.02081 187 " " " " A 2 0 0 "LYS " " CE " " " 6 0 1 C2 
    2863 40 -6.36513 12.3125 4.38042 187 " " " " A 43 0 0 "LYS " " NZ " " " 7 0 1 C2 
    2864 48 -2.84562 14.3031 -0.0597512 187 " " " " A 21 0 0 "LYS " " H  " " " 1 0 1 C2 
    2865 48 -5.1558 15.7407 -1.13095 187 " " " " A 21 0 0 "LYS " " HA " " " 1 0 1 C2 
    2866 48 -5.1155 16.4523 1.41136 187 " " " " A 21 0 0 "LYS " " HB3" " " 1 0 1 C2 
    2867 48 -3.74429 15.2281 1.56414 187 " " " " A 21 0 0 "LYS " " HB2" " " 1 0 1 C2 
    2868 48 -5.23836 13.5322 0.84863 187 " " " " A 21 0 0 "LYS " " HG3" " " 1 0 1 C2 
    2869 48 -6.61757 14.5721 0.779976 187 " " " " A 21 0 0 "LYS " " HG2" " " 1 0 1 C2 
    2870 48 -6.34111 14.9165 3.30805 187 " " " " A 21 0 0 "LYS " " HD3" " " 1 0 1 C2 
    2871 48 -4.82655 13.8384 3.13099 187 " " " " A 21 0 0 "LYS " " HD2" " " 1 0 1 C2 
    2872 48 -6.24919 12.041 2.34535 187 " " " " A 21 0 0 "LYS " " HE3" " " 1 0 1 C2 
    2873 48 -7.71349 12.7793 3.0216 187 " " " " A 21 0 0 "LYS " " HE2" " " 1 0 1 C2 
    2874 48 -5.47001 11.8593 4.4965 187 " " " " A 21 0 0 "LYS " " HZ1" " " 1 0 1 C2 
    2875 48 -6.37444 13.0841 5.03212 187 " " " " A 21 0 0 "LYS " " HZ2" " " 1 0 1 C2 
    2876 48 -7.05253 11.6298 4.66593 187 " " " " A 21 0 0 "LYS " " HZ3" " " 1 0 1 C2 
    2877 40 -2.45323 17.1374 -1.20982 188 " " " " A 43 0 0 "ARG " " N  " " " 7 0 1 C2 
    2878 14 -1.82794 18.3116 -1.76819 188 " " " " A 2 0 0 "ARG " " CA " " " 6 0 1 C2 
    2879 14 -1.64312 18.1011 -3.26891 188 " " " " A 2 0 0 "ARG " " C  " " " 6 0 1 C2 
    2880 23 -0.75429 18.6243 -3.91452 188 " " " " A 70 0 0 "ARG " " O  " " " 8 0 1 C2 
    2881 14 -0.520033 18.4771 -0.973165 188 " " " " A 2 0 0 "ARG " " CB " " " 6 0 1 C2 
    2882 14 0.211667 19.8217 -1.11953 188 " " " " A 2 0 0 "ARG " " CG " " " 6 0 1 C2 
    2883 14 1.54753 19.7041 -0.416582 188 " " " " A 2 0 0 "ARG " " CD " " " 6 0 1 C2 
    2884 40 2.63366 19.4404 -1.34261 188 " " " " A 43 0 0 "ARG " " NE " " " 7 0 1 C2 
    2885 14 3.41342 18.3195 -1.47597 188 " " " " A 2 0 0 "ARG " " CZ " " " 6 0 1 C2 
    2886 40 4.29197 18.2147 -2.44747 188 " " " " A 43 0 0 "ARG " " NH1" " " 7 0 1 C2 
    2887 40 3.16795 17.1522 -0.772087 188 " " " " A 43 0 0 "ARG " " NH2" " " 7 0 1 C2 
    2888 48 -1.91503 16.3229 -1.46868 188 " " " " A 21 0 0 "ARG " " H  " " " 1 0 1 C2 
    2889 48 -2.42164 19.2047 -1.57348 188 " " " " A 21 0 0 "ARG " " HA " " " 1 0 1 C2 
    2890 48 0.24118 17.728 -1.19086 188 " " " " A 21 0 0 "ARG " " HB3" " " 1 0 1 C2 
    2891 48 -0.68077 18.2822 0.0871499 188 " " " " A 21 0 0 "ARG " " HB2" " " 1 0 1 C2 
    2892 48 -0.441004 20.599 -0.722195 188 " " " " A 21 0 0 "ARG " " HG3" " " 1 0 1 C2 
    2893 48 0.324239 20.0698 -2.17494 188 " " " " A 21 0 0 "ARG " " HG2" " " 1 0 1 C2 
    2894 48 1.47088 18.9908 0.404023 188 " " " " A 21 0 0 "ARG " " HD3" " " 1 0 1 C2 
    2895 48 1.82415 20.639 0.0707753 188 " " " " A 21 0 0 "ARG " " HD2" " " 1 0 1 C2 
    2896 48 2.93148 20.3362 -1.70159 188 " " " " A 21 0 0 "ARG " " HE " " " 1 0 1 C2 
    2897 48 4.73221 17.3376 -2.68626 188 " " " " A 21 0 0 "ARG " HH12 " " 1 0 1 C2 
    2898 48 4.67054 19.0544 -2.86187 188 " " " " A 21 0 0 "ARG " HH11 " " 1 0 1 C2 
    2899 48 3.63695 16.2642 -0.664246 188 " " " " A 21 0 0 "ARG " HH22 " " 1 0 1 C2 
    2900 48 2.62065 17.3613 0.0506089 188 " " " " A 21 0 0 "ARG " HH21 " " 1 0 1 C2 
    2901 40 -2.62238 17.4049 -3.91859 189 " " " " A 43 0 0 "ALA " " N  " " " 7 0 1 C2 
    2902 14 -2.54679 17.0305 -5.34742 189 " " " " A 2 0 0 "ALA " " CA " " " 6 0 1 C2 
    2903 14 -2.71799 18.1721 -6.26111 189 " " " " A 2 0 0 "ALA " " C  " " " 6 0 1 C2 
    2904 23 -2.53167 18.003 -7.44837 189 " " " " A 70 0 0 "ALA " " O  " " " 8 0 1 C2 
    2905 14 -3.56712 15.864 -5.61339 189 " " " " A 2 0 0 "ALA " " CB " " " 6 0 1 C2 
    2906 48 -3.25661 16.8375 -3.3747 189 " " " " A 21 0 0 "ALA " " H  " " " 1 0 1 C2 
    2907 48 -1.50937 16.749 -5.52804 189 " " " " A 21 0 0 "ALA " " HA " " " 1 0 1 C2 
    2908 48 -3.89242 15.7263 -6.64456 189 " " " " A 21 0 0 "ALA " " HB1" " " 1 0 1 C2 
    2909 48 -3.13991 14.9806 -5.13881 189 " " " " A 21 0 0 "ALA " " HB2" " " 1 0 1 C2 
    2910 48 -4.59092 15.9461 -5.24843 189 " " " " A 21 0 0 "ALA " " HB3" " " 1 0 1 C2 
    2911 40 -3.0029 19.3414 -5.69101 190 " " " " A 43 0 0 "GLU " " N  " " " 7 0 1 C2 
    2912 14 -3.19323 20.591 -6.50485 190 " " " " A 2 0 0 "GLU " " CA " " " 6 0 1 C2 
    2913 14 -1.83819 21.3029 -6.67949 190 " " " " A 2 0 0 "GLU " " C  " " " 6 0 1 C2 
    2914 23 -1.67732 22.212 -7.52029 190 " " " " A 70 0 0 "GLU " " O  " " " 8 0 1 C2 
    2915 14 -4.10605 21.658 -5.80512 190 " " " " A 2 0 0 "GLU " " CB " " " 6 0 1 C2 
    2916 14 -5.52816 21.1197 -5.62806 190 " " " " A 2 0 0 "GLU " " CG " " " 6 0 1 C2 
    2917 14 -5.64456 20.1901 -4.3336 190 " " " " A 2 0 0 "GLU " " CD " " " 6 0 1 C2 
    2918 23 -6.69234 19.5896 -4.09104 190 " " " " A 70 0 0 "GLU " " OE1" " " 8 0 1 C2 
    2919 23 -4.62324 20.1949 -3.58571 190 " " " " A 70 0 0 "GLU " " OE2" " " 8 0 1 C2 
    2920 48 -3.1805 19.2649 -4.69969 190 " " " " A 21 0 0 "GLU " " H  " " " 1 0 1 C2 
    2921 48 -3.51136 20.4106 -7.53166 190 " " " " A 21 0 0 "GLU " " HA " " " 1 0 1 C2 
    2922 48 -4.10412 22.5395 -6.44633 190 " " " " A 21 0 0 "GLU " " HB3" " " 1 0 1 C2 
    2923 48 -3.76591 22.0045 -4.82925 190 " " " " A 21 0 0 "GLU " " HB2" " " 1 0 1 C2 
    2924 48 -5.96062 20.5706 -6.46442 190 " " " " A 21 0 0 "GLU " " HG3" " " 1 0 1 C2 
    2925 48 -6.08123 22.0417 -5.4487 190 " " " " A 21 0 0 "GLU " " HG2" " " 1 0 1 C2 
    2926 40 -0.771452 20.872 -6.01121 191 " " " " A 43 0 0 "VAL " " N  " " " 7 0 1 C2 
    2927 14 0.608724 21.1465 -6.38764 191 " " " " A 2 0 0 "VAL " " CA " " " 6 0 1 C2 
    2928 14 1.47223 19.9421 -6.60988 191 " " " " A 2 0 0 "VAL " " C  " " " 6 0 1 C2 
    2929 23 2.46165 19.9816 -7.32762 191 " " " " A 70 0 0 "VAL " " O  " " " 8 0 1 C2 
    2930 14 1.26053 22.2573 -5.61863 191 " " " " A 2 0 0 "VAL " " CB " " " 6 0 1 C2 
    2931 14 0.711202 23.6721 -5.9122 191 " " " " A 2 0 0 "VAL " " CG1" " " 6 0 1 C2 
    2932 14 0.977741 21.9729 -4.10727 191 " " " " A 2 0 0 "VAL " " CG2" " " 6 0 1 C2 
    2933 48 -0.836932 20.0712 -5.3993 191 " " " " A 21 0 0 "VAL " " H  " " " 1 0 1 C2 
    2934 48 0.625291 21.5136 -7.41385 191 " " " " A 21 0 0 "VAL " " HA " " " 1 0 1 C2 
    2935 48 2.33144 22.2598 -5.8217 191 " " " " A 21 0 0 "VAL " " HB " " " 1 0 1 C2 
    2936 48 -0.377549 23.6917 -5.96052 191 " " " " A 21 0 0 "VAL " HG11 " " 1 0 1 C2 
    2937 48 1.03343 24.4589 -5.23012 191 " " " " A 21 0 0 "VAL " HG12 " " 1 0 1 C2 
    2938 48 1.14448 23.9476 -6.87368 191 " " " " A 21 0 0 "VAL " HG13 " " 1 0 1 C2 
    2939 48 1.6153 22.5895 -3.47367 191 " " " " A 21 0 0 "VAL " HG21 " " 1 0 1 C2 
    2940 48 -0.0366579 22.252 -3.82233 191 " " " " A 21 0 0 "VAL " HG22 " " 1 0 1 C2 
    2941 48 1.22679 20.9564 -3.80271 191 " " " " A 21 0 0 "VAL " HG23 " " 1 0 1 C2 
    2942 40 1.11756 18.809 -5.94931 192 " " " " A 43 0 0 "ALA " " N  " " " 7 0 1 C2 
    2943 14 1.80875 17.4929 -6.03564 192 " " " " A 2 0 0 "ALA " " CA " " " 6 0 1 C2 
    2944 14 1.29391 16.5497 -7.10773 192 " " " " A 2 0 0 "ALA " " C  " " " 6 0 1 C2 
    2945 23 1.95237 15.4928 -7.28968 192 " " " " A 70 0 0 "ALA " " O  " " " 8 0 1 C2 
    2946 14 1.78356 16.7321 -4.61973 192 " " " " A 2 0 0 "ALA " " CB " " " 6 0 1 C2 
    2947 48 0.326988 18.8656 -5.32329 192 " " " " A 21 0 0 "ALA " " H  " " " 1 0 1 C2 
    2948 48 2.84924 17.7164 -6.27137 192 " " " " A 21 0 0 "ALA " " HA " " " 1 0 1 C2 
    2949 48 2.4402 15.8621 -4.62744 192 " " " " A 21 0 0 "ALA " " HB1" " " 1 0 1 C2 
    2950 48 2.19595 17.323 -3.80192 192 " " " " A 21 0 0 "ALA " " HB2" " " 1 0 1 C2 
    2951 48 0.814611 16.3209 -4.33656 192 " " " " A 21 0 0 "ALA " " HB3" " " 1 0 1 C2 
    2952 40 0.260177 16.9354 -7.88009 193 " " " " A 43 0 0 "ALA " " N  " " " 7 0 1 C2 
    2953 14 -0.185916 16.1256 -9.03396 193 " " " " A 2 0 0 "ALA " " CA " " " 6 0 1 C2 
    2954 14 -0.757714 16.8239 -10.3152 193 " " " " A 2 0 0 "ALA " " C  " " " 6 0 1 C2 
    2955 23 -0.288291 16.9677 -11.4255 193 " " " " A 70 0 0 "ALA " " O  " " " 8 0 1 C2 
    2956 14 -0.996556 14.8896 -8.64602 193 " " " " A 2 0 0 "ALA " " CB " " " 6 0 1 C2 
    2957 48 -0.215289 17.7985 -7.65832 193 " " " " A 21 0 0 "ALA " " H  " " " 1 0 1 C2 
    2958 48 0.727069 15.6675 -9.41434 193 " " " " A 21 0 0 "ALA " " HA " " " 1 0 1 C2 
    2959 48 -0.45319 14.0869 -8.14748 193 " " " " A 21 0 0 "ALA " " HB1" " " 1 0 1 C2 
    2960 48 -1.84369 15.1213 -8.00046 193 " " " " A 21 0 0 "ALA " " HB2" " " 1 0 1 C2 
    2961 48 -1.43605 14.4828 -9.55679 193 " " " " A 21 0 0 "ALA " " HB3" " " 1 0 1 C2 
    2962 40 -1.96856 17.3634 -10.1134 194 " " " " A 43 0 0 "ILE " " N  " " " 7 0 1 C2 
    2963 14 -2.74344 18.1013 -11.0687 194 " " " " A 2 0 0 "ILE " " CA " " " 6 0 1 C2 
    2964 14 -1.99974 18.9976 -12.0923 194 " " " " A 2 0 0 "ILE " " C  " " " 6 0 1 C2 
    2965 23 -2.15454 18.7479 -13.2931 194 " " " " A 70 0 0 "ILE " " O  " " " 8 0 1 C2 
    2966 14 -4.02026 18.6921 -10.4963 194 " " " " A 2 0 0 "ILE " " CB " " " 6 0 1 C2 
    2967 14 -4.94106 17.5826 -10.0086 194 " " " " A 2 0 0 "ILE " " CG1" " " 6 0 1 C2 
    2968 14 -4.73264 19.7473 -11.4027 194 " " " " A 2 0 0 "ILE " " CG2" " " 6 0 1 C2 
    2969 14 -5.9294 18.1491 -8.95762 194 " " " " A 2 0 0 "ILE " " CD1" " " 6 0 1 C2 
    2970 48 -2.37616 17.4051 -9.19021 194 " " " " A 21 0 0 "ILE " " H  " " " 1 0 1 C2 
    2971 48 -3.04524 17.2645 -11.6987 194 " " " " A 21 0 0 "ILE " " HA " " " 1 0 1 C2 
    2972 48 -3.64531 19.2382 -9.63076 194 " " " " A 21 0 0 "ILE " " HB " " " 1 0 1 C2 
    2973 48 -4.31782 16.849 -9.49726 194 " " " " A 21 0 0 "ILE " HG13 " " 1 0 1 C2 
    2974 48 -5.55583 17.1226 -10.7823 194 " " " " A 21 0 0 "ILE " HG12 " " 1 0 1 C2 
    2975 48 -4.20882 20.6985 -11.4978 194 " " " " A 21 0 0 "ILE " HG21 " " 1 0 1 C2 
    2976 48 -4.89512 19.2591 -12.3636 194 " " " " A 21 0 0 "ILE " HG22 " " 1 0 1 C2 
    2977 48 -5.77471 19.8755 -11.1099 194 " " " " A 21 0 0 "ILE " HG23 " " 1 0 1 C2 
    2978 48 -5.52429 18.7175 -8.12042 194 " " " " A 21 0 0 "ILE " HD11 " " 1 0 1 C2 
    2979 48 -6.73031 18.6453 -9.50574 194 " " " " A 21 0 0 "ILE " HD12 " " 1 0 1 C2 
    2980 48 -6.591 17.4911 -8.39426 194 " " " " A 21 0 0 "ILE " HD13 " " 1 0 1 C2 
    2981 40 -1.13174 19.9836 -11.6754 195 " " " " A 43 0 0 "PRO " " N  " " " 7 0 1 C2 
    2982 14 -0.278863 20.7505 -12.6308 195 " " " " A 2 0 0 "PRO " " CA " " " 6 0 1 C2 
    2983 14 0.737749 19.9396 -13.3745 195 " " " " A 2 0 0 "PRO " " C  " " " 6 0 1 C2 
    2984 23 0.858566 20.0954 -14.5516 195 " " " " A 70 0 0 "PRO " " O  " " " 8 0 1 C2 
    2985 14 0.414663 21.7638 -11.7054 195 " " " " A 2 0 0 "PRO " " CB " " " 6 0 1 C2 
    2986 14 0.0100893 21.5067 -10.2762 195 " " " " A 2 0 0 "PRO " " CG " " " 6 0 1 C2 
    2987 14 -1.05479 20.4918 -10.2579 195 " " " " A 2 0 0 "PRO " " CD " " " 6 0 1 C2 
    2988 48 -0.92727 21.2322 -13.3627 195 " " " " A 21 0 0 "PRO " " HA " " " 1 0 1 C2 
    2989 48 -0.00209292 22.7398 -11.9538 195 " " " " A 21 0 0 "PRO " " HB3" " " 1 0 1 C2 
    2990 48 1.48612 21.8951 -11.8565 195 " " " " A 21 0 0 "PRO " " HB2" " " 1 0 1 C2 
    2991 48 -0.145613 22.4285 -9.71571 195 " " " " A 21 0 0 "PRO " " HG3" " " 1 0 1 C2 
    2992 48 0.841512 21.0487 -9.74037 195 " " " " A 21 0 0 "PRO " " HG2" " " 1 0 1 C2 
    2993 48 -0.993758 19.7144 -9.49631 195 " " " " A 21 0 0 "PRO " " HD2" " " 1 0 1 C2 
    2994 48 -2.02935 20.9132 -10.0114 195 " " " " A 21 0 0 "PRO " " HD3" " " 1 0 1 C2 
    2995 40 1.39842 19.0352 -12.6408 196 " " " " A 43 0 0 "LEU " " N  " " " 7 0 1 C2 
    2996 14 2.63082 18.1964 -13.0498 196 " " " " A 2 0 0 "LEU " " CA " " " 6 0 1 C2 
    2997 14 2.13702 17.1528 -14.0229 196 " " " " A 2 0 0 "LEU " " C  " " " 6 0 1 C2 
    2998 23 2.80757 16.8327 -14.9616 196 " " " " A 70 0 0 "LEU " " O  " " " 8 0 1 C2 
    2999 14 3.24951 17.5336 -11.8386 196 " " " " A 2 0 0 "LEU " " CB " " " 6 0 1 C2 
    3000 14 3.40399 18.4693 -10.602 196 " " " " A 2 0 0 "LEU " " CG " " " 6 0 1 C2 
    3001 14 3.94363 17.6963 -9.43521 196 " " " " A 2 0 0 "LEU " " CD1" " " 6 0 1 C2 
    3002 14 4.26544 19.6936 -10.846 196 " " " " A 2 0 0 "LEU " " CD2" " " 6 0 1 C2 
    3003 48 0.948663 18.7436 -11.7848 196 " " " " A 21 0 0 "LEU " " H  " " " 1 0 1 C2 
    3004 48 3.38101 18.7946 -13.567 196 " " " " A 21 0 0 "LEU " " HA " " " 1 0 1 C2 
    3005 48 4.23 17.1417 -12.109 196 " " " " A 21 0 0 "LEU " " HB3" " " 1 0 1 C2 
    3006 48 2.68064 16.6857 -11.457 196 " " " " A 21 0 0 "LEU " " HB2" " " 1 0 1 C2 
    3007 48 2.38279 18.7248 -10.3191 196 " " " " A 21 0 0 "LEU " " HG " " " 1 0 1 C2 
    3008 48 3.38513 16.8122 -9.12762 196 " " " " A 21 0 0 "LEU " HD11 " " 1 0 1 C2 
    3009 48 4.99754 17.4226 -9.48466 196 " " " " A 21 0 0 "LEU " HD12 " " 1 0 1 C2 
    3010 48 3.79787 18.3223 -8.55488 196 " " " " A 21 0 0 "LEU " HD13 " " 1 0 1 C2 
    3011 48 3.89829 20.0977 -11.7894 196 " " " " A 21 0 0 "LEU " HD21 " " 1 0 1 C2 
    3012 48 4.22549 20.4363 -10.0492 196 " " " " A 21 0 0 "LEU " HD22 " " 1 0 1 C2 
    3013 48 5.33011 19.5188 -11.001 196 " " " " A 21 0 0 "LEU " HD23 " " 1 0 1 C2 
    3014 40 0.8756 16.7035 -13.9148 197 " " " " A 43 0 0 "VAL " " N  " " " 7 0 1 C2 
    3015 14 0.244731 15.861 -14.897 197 " " " " A 2 0 0 "VAL " " CA " " " 6 0 1 C2 
    3016 14 -0.180239 16.7386 -16.1191 197 " " " " A 2 0 0 "VAL " " C  " " " 6 0 1 C2 
    3017 23 -0.123059 16.3107 -17.2481 197 " " " " A 70 0 0 "VAL " " O  " " " 8 0 1 C2 
    3018 14 -0.934283 15.1041 -14.1704 197 " " " " A 2 0 0 "VAL " " CB " " " 6 0 1 C2 
    3019 14 -1.65331 14.0548 -14.9964 197 " " " " A 2 0 0 "VAL " " CG1" " " 6 0 1 C2 
    3020 14 -0.496745 14.3321 -12.9607 197 " " " " A 2 0 0 "VAL " " CG2" " " 6 0 1 C2 
    3021 48 0.324777 17.0057 -13.124 197 " " " " A 21 0 0 "VAL " " H  " " " 1 0 1 C2 
    3022 48 0.971258 15.137 -15.2661 197 " " " " A 21 0 0 "VAL " " HA " " " 1 0 1 C2 
    3023 48 -1.61572 15.8756 -13.812 197 " " " " A 21 0 0 "VAL " " HB " " " 1 0 1 C2 
    3024 48 -2.11161 14.4184 -15.9161 197 " " " " A 21 0 0 "VAL " HG11 " " 1 0 1 C2 
    3025 48 -1.12547 13.1385 -15.2607 197 " " " " A 21 0 0 "VAL " HG12 " " 1 0 1 C2 
    3026 48 -2.47109 13.8299 -14.3118 197 " " " " A 21 0 0 "VAL " HG13 " " 1 0 1 C2 
    3027 48 0.149484 14.908 -12.2983 197 " " " " A 21 0 0 "VAL " HG21 " " 1 0 1 C2 
    3028 48 -1.39196 13.931 -12.4855 197 " " " " A 21 0 0 "VAL " HG22 " " 1 0 1 C2 
    3029 48 0.0570616 13.4682 -13.3284 197 " " " " A 21 0 0 "VAL " HG23 " " 1 0 1 C2 
    3030 40 -0.692942 17.9657 -15.9084 198 " " " " A 43 0 0 "ALA " " N  " " " 7 0 1 C2 
    3031 14 -1.3677 18.8035 -16.8992 198 " " " " A 2 0 0 "ALA " " CA " " " 6 0 1 C2 
    3032 14 -0.352126 19.2922 -17.9298 198 " " " " A 2 0 0 "ALA " " C  " " " 6 0 1 C2 
    3033 23 -0.626792 19.2586 -19.1389 198 " " " " A 70 0 0 "ALA " " O  " " " 8 0 1 C2 
    3034 14 -2.10351 19.9945 -16.1567 198 " " " " A 2 0 0 "ALA " " CB " " " 6 0 1 C2 
    3035 48 -0.662024 18.4315 -15.0128 198 " " " " A 21 0 0 "ALA " " H  " " " 1 0 1 C2 
    3036 48 -2.06264 18.093 -17.3467 198 " " " " A 21 0 0 "ALA " " HA " " " 1 0 1 C2 
    3037 48 -1.36858 20.5644 -15.5882 198 " " " " A 21 0 0 "ALA " " HB1" " " 1 0 1 C2 
    3038 48 -2.54749 20.6528 -16.9034 198 " " " " A 21 0 0 "ALA " " HB2" " " 1 0 1 C2 
    3039 48 -2.98748 19.6923 -15.5951 198 " " " " A 21 0 0 "ALA " " HB3" " " 1 0 1 C2 
    3040 40 0.840967 19.689 -17.5329 199 " " " " A 43 0 0 "VAL " " N  " " " 7 0 1 C2 
    3041 14 1.87627 20.2304 -18.4596 199 " " " " A 2 0 0 "VAL " " CA " " " 6 0 1 C2 
    3042 14 2.38584 19.1961 -19.3933 199 " " " " A 2 0 0 "VAL " " C  " " " 6 0 1 C2 
    3043 23 2.90108 19.5749 -20.4454 199 " " " " A 70 0 0 "VAL " " O  " " " 8 0 1 C2 
    3044 14 2.9959 20.9071 -17.6618 199 " " " " A 2 0 0 "VAL " " CB " " " 6 0 1 C2 
    3045 14 2.48305 22.2747 -17.0741 199 " " " " A 2 0 0 "VAL " " CG1" " " 6 0 1 C2 
    3046 14 3.57259 19.9917 -16.6007 199 " " " " A 2 0 0 "VAL " " CG2" " " 6 0 1 C2 
    3047 48 0.985891 19.7067 -16.5335 199 " " " " A 21 0 0 "VAL " " H  " " " 1 0 1 C2 
    3048 48 1.37197 20.8588 -19.1937 199 " " " " A 21 0 0 "VAL " " HA " " " 1 0 1 C2 
    3049 48 3.83018 21.0494 -18.3487 199 " " " " A 21 0 0 "VAL " " HB " " " 1 0 1 C2 
    3050 48 3.33719 22.6777 -16.5299 199 " " " " A 21 0 0 "VAL " HG11 " " 1 0 1 C2 
    3051 48 2.0324 22.9322 -17.8175 199 " " " " A 21 0 0 "VAL " HG12 " " 1 0 1 C2 
    3052 48 1.70535 22.1137 -16.3275 199 " " " " A 21 0 0 "VAL " HG13 " " 1 0 1 C2 
    3053 48 4.53833 20.3112 -16.2091 199 " " " " A 21 0 0 "VAL " HG21 " " 1 0 1 C2 
    3054 48 2.98696 19.9439 -15.6826 199 " " " " A 21 0 0 "VAL " HG22 " " 1 0 1 C2 
    3055 48 3.78279 18.9637 -16.8959 199 " " " " A 21 0 0 "VAL " HG23 " " 1 0 1 C2 
    3056 40 2.27755 17.9542 -18.9759 200 " " " " A 43 0 0 "VAL " " N  " " " 7 0 1 C2 
    3057 14 2.66823 16.7492 -19.7672 200 " " " " A 2 0 0 "VAL " " CA " " " 6 0 1 C2 
    3058 14 1.48099 16.5284 -20.8009 200 " " " " A 2 0 0 "VAL " " C  " " " 6 0 1 C2 
    3059 23 1.76788 16.3992 -21.996 200 " " " " A 70 0 0 "VAL " " O  " " " 8 0 1 C2 
    3060 14 2.73771 15.4728 -18.8234 200 " " " " A 2 0 0 "VAL " " CB " " " 6 0 1 C2 
    3061 14 2.85278 14.2258 -19.7103 200 " " " " A 2 0 0 "VAL " " CG1" " " 6 0 1 C2 
    3062 14 3.87243 15.5386 -17.6964 200 " " " " A 2 0 0 "VAL " " CG2" " " 6 0 1 C2 
    3063 48 1.91679 17.7387 -18.0575 200 " " " " A 21 0 0 "VAL " " H  " " " 1 0 1 C2 
    3064 48 3.58888 16.8322 -20.3448 200 " " " " A 21 0 0 "VAL " " HA " " " 1 0 1 C2 
    3065 48 1.78698 15.4306 -18.2919 200 " " " " A 21 0 0 "VAL " " HB " " " 1 0 1 C2 
    3066 48 1.91091 13.8585 -20.1177 200 " " " " A 21 0 0 "VAL " HG11 " " 1 0 1 C2 
    3067 48 3.67423 14.3597 -20.4141 200 " " " " A 21 0 0 "VAL " HG12 " " 1 0 1 C2 
    3068 48 3.23286 13.3909 -19.1217 200 " " " " A 21 0 0 "VAL " HG13 " " 1 0 1 C2 
    3069 48 4.75217 15.6651 -18.3274 200 " " " " A 21 0 0 "VAL " HG21 " " 1 0 1 C2 
    3070 48 3.88611 16.4371 -17.0795 200 " " " " A 21 0 0 "VAL " HG22 " " 1 0 1 C2 
    3071 48 3.94419 14.7366 -16.9617 200 " " " " A 21 0 0 "VAL " HG23 " " 1 0 1 C2 
    3072 40 0.21511 16.5157 -20.3269 201 " " " " A 43 0 0 "LEU " " N  " " " 7 0 1 C2 
    3073 14 -0.995045 16.4945 -21.1826 201 " " " " A 2 0 0 "LEU " " CA " " " 6 0 1 C2 
    3074 14 -1.04816 17.5762 -22.2913 201 " " " " A 2 0 0 "LEU " " C  " " " 6 0 1 C2 
    3075 23 -1.34828 17.3054 -23.4405 201 " " " " A 70 0 0 "LEU " " O  " " " 8 0 1 C2 
    3076 14 -2.34956 16.4963 -20.2534 201 " " " " A 2 0 0 "LEU " " CB " " " 6 0 1 C2 
    3077 14 -2.67069 15.0708 -19.6242 201 " " " " A 2 0 0 "LEU " " CG " " " 6 0 1 C2 
    3078 14 -3.62351 15.3523 -18.4126 201 " " " " A 2 0 0 "LEU " " CD1" " " 6 0 1 C2 
    3079 14 -3.28838 14.0175 -20.6192 201 " " " " A 2 0 0 "LEU " " CD2" " " 6 0 1 C2 
    3080 48 0.0853018 16.3203 -19.3446 201 " " " " A 21 0 0 "LEU " " H  " " " 1 0 1 C2 
    3081 48 -1.00404 15.6374 -21.8559 201 " " " " A 21 0 0 "LEU " " HA " " " 1 0 1 C2 
    3082 48 -3.22519 16.89 -20.7695 201 " " " " A 21 0 0 "LEU " " HB3" " " 1 0 1 C2 
    3083 48 -2.13318 17.2494 -19.4957 201 " " " " A 21 0 0 "LEU " " HB2" " " 1 0 1 C2 
    3084 48 -1.74051 14.7451 -19.1586 201 " " " " A 21 0 0 "LEU " " HG " " " 1 0 1 C2 
    3085 48 -3.22716 16.1527 -17.7878 201 " " " " A 21 0 0 "LEU " HD11 " " 1 0 1 C2 
    3086 48 -4.63602 15.5648 -18.7558 201 " " " " A 21 0 0 "LEU " HD12 " " 1 0 1 C2 
    3087 48 -3.65335 14.4617 -17.7849 201 " " " " A 21 0 0 "LEU " HD13 " " 1 0 1 C2 
    3088 48 -4.01728 14.6161 -21.1655 201 " " " " A 21 0 0 "LEU " HD21 " " 1 0 1 C2 
    3089 48 -2.47495 13.6272 -21.2309 201 " " " " A 21 0 0 "LEU " HD22 " " 1 0 1 C2 
    3090 48 -3.73662 13.2979 -19.9341 201 " " " " A 21 0 0 "LEU " HD23 " " 1 0 1 C2 
    3091 40 -0.463601 18.7781 -21.962 202 " " " " A 43 0 0 "PHE " " N  " " " 7 0 1 C2 
    3092 14 -0.387631 19.7983 -22.9959 202 " " " " A 2 0 0 "PHE " " CA " " " 6 0 1 C2 
    3093 14 0.909004 19.6293 -23.8761 202 " " " " A 2 0 0 "PHE " " C  " " " 6 0 1 C2 
    3094 23 0.976842 20.2754 -24.8991 202 " " " " A 70 0 0 "PHE " " O  " " " 8 0 1 C2 
    3095 14 -0.376076 21.1554 -22.2596 202 " " " " A 2 0 0 "PHE " " CB " " " 6 0 1 C2 
    3096 14 -1.66221 21.4836 -21.4629 202 " " " " A 2 0 0 "PHE " " CG " " " 6 0 1 C2 
    3097 14 -1.54434 22.0214 -20.1551 202 " " " " A 2 0 0 "PHE " " CD1" " " 6 0 1 C2 
    3098 14 -2.92834 21.204 -21.9843 202 " " " " A 2 0 0 "PHE " " CD2" " " 6 0 1 C2 
    3099 14 -2.69038 22.4525 -19.5087 202 " " " " A 2 0 0 "PHE " " CE1" " " 6 0 1 C2 
    3100 14 -4.09831 21.575 -21.342 202 " " " " A 2 0 0 "PHE " " CE2" " " 6 0 1 C2 
    3101 14 -3.97397 22.2219 -20.0741 202 " " " " A 2 0 0 "PHE " " CZ " " " 6 0 1 C2 
    3102 48 -0.380272 19.0564 -20.9947 202 " " " " A 21 0 0 "PHE " " H  " " " 1 0 1 C2 
    3103 48 -1.14694 19.879 -23.7737 202 " " " " A 21 0 0 "PHE " " HA " " " 1 0 1 C2 
    3104 48 -0.228072 22.0716 -22.8312 202 " " " " A 21 0 0 "PHE " " HB3" " " 1 0 1 C2 
    3105 48 0.473663 21.0744 -21.5817 202 " " " " A 21 0 0 "PHE " " HB2" " " 1 0 1 C2 
    3106 48 -0.641158 22.2895 -19.6271 202 " " " " A 21 0 0 "PHE " " HD1" " " 1 0 1 C2 
    3107 48 -3.02432 20.6671 -22.9165 202 " " " " A 21 0 0 "PHE " " HD2" " " 1 0 1 C2 
    3108 48 -2.552 23.0243 -18.603 202 " " " " A 21 0 0 "PHE " " HE1" " " 1 0 1 C2 
    3109 48 -5.0957 21.5634 -21.7561 202 " " " " A 21 0 0 "PHE " " HE2" " " 1 0 1 C2 
    3110 48 -4.84434 22.6574 -19.6059 202 " " " " A 21 0 0 "PHE " " HZ " " " 1 0 1 C2 
    3111 40 1.87093 18.8012 -23.5736 203 " " " " A 43 0 0 "PHE " " N  " " " 7 0 1 C2 
    3112 14 3.12407 18.6499 -24.3139 203 " " " " A 2 0 0 "PHE " " CA " " " 6 0 1 C2 
    3113 14 3.02887 17.48 -25.2875 203 " " " " A 2 0 0 "PHE " " C  " " " 6 0 1 C2 
    3114 23 3.43276 17.4584 -26.4667 203 " " " " A 70 0 0 "PHE " " O  " " " 8 0 1 C2 
    3115 14 4.23905 18.3311 -23.2924 203 " " " " A 2 0 0 "PHE " " CB " " " 6 0 1 C2 
    3116 14 5.70993 18.0761 -23.8289 203 " " " " A 2 0 0 "PHE " " CG " " " 6 0 1 C2 
    3117 14 6.36468 16.9136 -23.4074 203 " " " " A 2 0 0 "PHE " " CD1" " " 6 0 1 C2 
    3118 14 6.37573 18.8973 -24.6942 203 " " " " A 2 0 0 "PHE " " CD2" " " 6 0 1 C2 
    3119 14 7.69154 16.5973 -23.7663 203 " " " " A 2 0 0 "PHE " " CE1" " " 6 0 1 C2 
    3120 14 7.67173 18.5283 -25.1377 203 " " " " A 2 0 0 "PHE " " CE2" " " 6 0 1 C2 
    3121 14 8.32637 17.3952 -24.6413 203 " " " " A 2 0 0 "PHE " " CZ " " " 6 0 1 C2 
    3122 48 1.6166 18.1443 -22.8497 203 " " " " A 21 0 0 "PHE " " H  " " " 1 0 1 C2 
    3123 48 3.28236 19.5832 -24.8542 203 " " " " A 21 0 0 "PHE " " HA " " " 1 0 1 C2 
    3124 48 3.87173 17.4908 -22.7033 203 " " " " A 21 0 0 "PHE " " HB3" " " 1 0 1 C2 
    3125 48 4.27699 19.1615 -22.5873 203 " " " " A 21 0 0 "PHE " " HB2" " " 1 0 1 C2 
    3126 48 5.8981 16.3102 -22.6428 203 " " " " A 21 0 0 "PHE " " HD1" " " 1 0 1 C2 
    3127 48 5.99045 19.8032 -25.1382 203 " " " " A 21 0 0 "PHE " " HD2" " " 1 0 1 C2 
    3128 48 8.23132 15.7354 -23.4028 203 " " " " A 21 0 0 "PHE " " HE1" " " 1 0 1 C2 
    3129 48 8.2893 19.2479 -25.6545 203 " " " " A 21 0 0 "PHE " " HE2" " " 1 0 1 C2 
    3130 48 9.28253 17.1325 -25.0693 203 " " " " A 21 0 0 "PHE " " HZ " " " 1 0 1 C2 
    3131 40 2.39378 16.4153 -24.8382 204 " " " " A 43 0 0 "VAL " " N  " " " 7 0 1 C2 
    3132 14 2.3631 15.1157 -25.4612 204 " " " " A 2 0 0 "VAL " " CA " " " 6 0 1 C2 
    3133 14 1.41144 15.1084 -26.6947 204 " " " " A 2 0 0 "VAL " " C  " " " 6 0 1 C2 
    3134 23 1.4826 14.2064 -27.5681 204 " " " " A 70 0 0 "VAL " " O  " " " 8 0 1 C2 
    3135 14 2.01359 13.9574 -24.4023 204 " " " " A 2 0 0 "VAL " " CB " " " 6 0 1 C2 
    3136 14 3.10492 13.6623 -23.3552 204 " " " " A 2 0 0 "VAL " " CG1" " " 6 0 1 C2 
    3137 14 0.643426 13.9862 -23.7185 204 " " " " A 2 0 0 "VAL " " CG2" " " 6 0 1 C2 
    3138 48 1.92035 16.5189 -23.9521 204 " " " " A 21 0 0 "VAL " " H  " " " 1 0 1 C2 
    3139 48 3.40212 15.0239 -25.7776 204 " " " " A 21 0 0 "VAL " " HA " " " 1 0 1 C2 
    3140 48 2.00421 13.1326 -25.1148 204 " " " " A 21 0 0 "VAL " " HB " " " 1 0 1 C2 
    3141 48 2.86659 12.8959 -22.6177 204 " " " " A 21 0 0 "VAL " HG11 " " 1 0 1 C2 
    3142 48 3.96953 13.3368 -23.9336 204 " " " " A 21 0 0 "VAL " HG12 " " 1 0 1 C2 
    3143 48 3.48442 14.5328 -22.82 204 " " " " A 21 0 0 "VAL " HG13 " " 1 0 1 C2 
    3144 48 0.604339 12.9279 -23.4604 204 " " " " A 21 0 0 "VAL " HG21 " " 1 0 1 C2 
    3145 48 0.607097 14.5752 -22.8021 204 " " " " A 21 0 0 "VAL " HG22 " " 1 0 1 C2 
    3146 48 -0.22625 14.1426 -24.3567 204 " " " " A 21 0 0 "VAL " HG23 " " 1 0 1 C2 
    3147 40 0.40328 16.0355 -26.6724 205 " " " " A 43 0 0 "PHE " " N  " " " 7 0 1 C2 
    3148 14 -0.819819 16.2423 -27.4725 205 " " " " A 2 0 0 "PHE " " CA " " " 6 0 1 C2 
    3149 14 -0.758757 17.689 -27.9978 205 " " " " A 2 0 0 "PHE " " C  " " " 6 0 1 C2 
    3150 23 -0.630299 18.5536 -27.1377 205 " " " " A 70 0 0 "PHE " " O  " " " 8 0 1 C2 
    3151 14 -2.12711 15.8994 -26.6703 205 " " " " A 2 0 0 "PHE " " CB " " " 6 0 1 C2 
    3152 14 -2.466 14.4749 -26.2643 205 " " " " A 2 0 0 "PHE " " CG " " " 6 0 1 C2 
    3153 14 -2.99295 14.2291 -24.9284 205 " " " " A 2 0 0 "PHE " " CD1" " " 6 0 1 C2 
    3154 14 -2.44424 13.4538 -27.2255 205 " " " " A 2 0 0 "PHE " " CD2" " " 6 0 1 C2 
    3155 14 -3.41163 12.9719 -24.5637 205 " " " " A 2 0 0 "PHE " " CE1" " " 6 0 1 C2 
    3156 14 -2.82998 12.1614 -26.8503 205 " " " " A 2 0 0 "PHE " " CE2" " " 6 0 1 C2 
    3157 14 -3.33617 11.8821 -25.5346 205 " " " " A 2 0 0 "PHE " " CZ " " " 6 0 1 C2 
    3158 48 0.361627 16.8019 -26.0159 205 " " " " A 21 0 0 "PHE " " H  " " " 1 0 1 C2 
    3159 48 -0.786166 15.4664 -28.2373 205 " " " " A 21 0 0 "PHE " " HA " " " 1 0 1 C2 
    3160 48 -3.00092 16.3065 -27.1791 205 " " " " A 21 0 0 "PHE " " HB3" " " 1 0 1 C2 
    3161 48 -2.14058 16.485 -25.7511 205 " " " " A 21 0 0 "PHE " " HB2" " " 1 0 1 C2 
    3162 48 -3.15244 15.0965 -24.3051 205 " " " " A 21 0 0 "PHE " " HD1" " " 1 0 1 C2 
    3163 48 -2.15784 13.7106 -28.2346 205 " " " " A 21 0 0 "PHE " " HD2" " " 1 0 1 C2 
    3164 48 -3.84084 12.7759 -23.5922 205 " " " " A 21 0 0 "PHE " " HE1" " " 1 0 1 C2 
    3165 48 -2.77302 11.395 -27.6092 205 " " " " A 21 0 0 "PHE " " HE2" " " 1 0 1 C2 
    3166 48 -3.72577 10.9311 -25.2026 205 " " " " A 21 0 0 "PHE " " HZ " " " 1 0 1 C2 
    3167 40 -0.867777 17.9929 -29.2775 206 " " " " A 43 0 0 "GLY " " N  " " " 7 0 1 C2 
    3168 14 -0.700707 19.4043 -29.752 206 " " " " A 2 0 0 "GLY " " CA " " " 6 0 1 C2 
    3169 14 -2.01649 20.1789 -29.638 206 " " " " A 2 0 0 "GLY " " C  " " " 6 0 1 C2 
    3170 23 -2.13084 21.3244 -29.986 206 " " " " A 70 0 0 "GLY " " O  " " " 8 0 1 C2 
    3171 48 -0.984829 17.2915 -29.9947 206 " " " " A 21 0 0 "GLY " " H  " " " 1 0 1 C2 
    3172 48 -0.473534 19.4516 -30.8171 206 " " " " A 21 0 0 "GLY " " HA3" " " 1 0 1 C2 
    3173 48 0.105367 19.9635 -29.277 206 " " " " A 21 0 0 "GLY " " HA2" " " 1 0 1 C2 
    3174 40 -3.09423 19.6667 -29.0303 207 " " " " A 43 0 0 "THR " " N  " " " 7 0 1 C2 
    3175 14 -4.47185 20.2949 -29.0123 207 " " " " A 2 0 0 "THR " " CA " " " 6 0 1 C2 
    3176 14 -4.84302 20.2286 -27.5191 207 " " " " A 2 0 0 "THR " " C  " " " 6 0 1 C2 
    3177 23 -4.57512 19.2996 -26.784 207 " " " " A 70 0 0 "THR " " O  " " " 8 0 1 C2 
    3178 14 -5.47306 19.6168 -29.9679 207 " " " " A 2 0 0 "THR " " CB " " " 6 0 1 C2 
    3179 23 -6.7991 20.0312 -29.6558 207 " " " " A 70 0 0 "THR " " OG1" " " 8 0 1 C2 
    3180 14 -5.60556 18.0915 -29.9025 207 " " " " A 2 0 0 "THR " " CG2" " " 6 0 1 C2 
    3181 48 -2.82413 18.8093 -28.57 207 " " " " A 21 0 0 "THR " " H  " " " 1 0 1 C2 
    3182 48 -4.42469 21.3714 -29.1767 207 " " " " A 21 0 0 "THR " " HA " " " 1 0 1 C2 
    3183 48 -5.07901 19.827 -30.9622 207 " " " " A 21 0 0 "THR " " HB " " " 1 0 1 C2 
    3184 48 -6.79106 20.9761 -29.6512 207 " " " " A 21 0 0 "THR " " HG1" " " 1 0 1 C2 
    3185 48 -4.67337 17.538 -30.0154 207 " " " " A 21 0 0 "THR " HG21 " " 1 0 1 C2 
    3186 48 -6.07625 17.8465 -28.9504 207 " " " " A 21 0 0 "THR " HG22 " " 1 0 1 C2 
    3187 48 -6.20947 17.695 -30.7187 207 " " " " A 21 0 0 "THR " HG23 " " 1 0 1 C2 
    3188 40 -5.54952 21.279 -27.0289 208 " " " " A 43 0 0 "VAL " " N  " " " 7 0 1 C2 
    3189 14 -6.11407 21.3107 -25.7276 208 " " " " A 2 0 0 "VAL " " CA " " " 6 0 1 C2 
    3190 14 -7.23379 20.1929 -25.5007 208 " " " " A 2 0 0 "VAL " " C  " " " 6 0 1 C2 
    3191 23 -7.30203 19.5787 -24.4502 208 " " " " A 70 0 0 "VAL " " O  " " " 8 0 1 C2 
    3192 14 -6.76214 22.7506 -25.3651 208 " " " " A 2 0 0 "VAL " " CB " " " 6 0 1 C2 
    3193 14 -7.33462 22.9285 -23.9811 208 " " " " A 2 0 0 "VAL " " CG1" " " 6 0 1 C2 
    3194 14 -5.82211 23.9095 -25.8513 208 " " " " A 2 0 0 "VAL " " CG2" " " 6 0 1 C2 
    3195 48 -5.78558 22.0821 -27.594 208 " " " " A 21 0 0 "VAL " " H  " " " 1 0 1 C2 
    3196 48 -5.3116 21.0359 -25.043 208 " " " " A 21 0 0 "VAL " " HA " " " 1 0 1 C2 
    3197 48 -7.62395 22.856 -26.0241 208 " " " " A 21 0 0 "VAL " " HB " " " 1 0 1 C2 
    3198 48 -6.55666 22.9799 -23.2193 208 " " " " A 21 0 0 "VAL " HG11 " " 1 0 1 C2 
    3199 48 -7.89762 23.8599 -24.0413 208 " " " " A 21 0 0 "VAL " HG12 " " 1 0 1 C2 
    3200 48 -8.03981 22.153 -23.6821 208 " " " " A 21 0 0 "VAL " HG13 " " 1 0 1 C2 
    3201 48 -5.75248 23.9445 -26.9386 208 " " " " A 21 0 0 "VAL " HG21 " " 1 0 1 C2 
    3202 48 -6.19707 24.8843 -25.5397 208 " " " " A 21 0 0 "VAL " HG22 " " 1 0 1 C2 
    3203 48 -4.78849 23.8492 -25.5106 208 " " " " A 21 0 0 "VAL " HG23 " " 1 0 1 C2 
    3204 40 -8.03201 19.8626 -26.5492 209 " " " " A 43 0 0 "ILE " " N  " " " 7 0 1 C2 
    3205 14 -9.11717 18.9284 -26.5619 209 " " " " A 2 0 0 "ILE " " CA " " " 6 0 1 C2 
    3206 14 -8.60922 17.5372 -26.1239 209 " " " " A 2 0 0 "ILE " " C  " " " 6 0 1 C2 
    3207 23 -9.12116 17.0913 -25.0833 209 " " " " A 70 0 0 "ILE " " O  " " " 8 0 1 C2 
    3208 14 -9.82901 18.9066 -27.9559 209 " " " " A 2 0 0 "ILE " " CB " " " 6 0 1 C2 
    3209 14 -10.2488 20.3809 -28.2552 209 " " " " A 2 0 0 "ILE " " CG1" " " 6 0 1 C2 
    3210 14 -11.0924 17.906 -27.9006 209 " " " " A 2 0 0 "ILE " " CG2" " " 6 0 1 C2 
    3211 14 -10.9646 20.6397 -29.5496 209 " " " " A 2 0 0 "ILE " " CD1" " " 6 0 1 C2 
    3212 48 -7.64045 20.2944 -27.374 209 " " " " A 21 0 0 "ILE " " H  " " " 1 0 1 C2 
    3213 48 -9.79454 19.3144 -25.8001 209 " " " " A 21 0 0 "ILE " " HA " " " 1 0 1 C2 
    3214 48 -9.15924 18.5647 -28.7449 209 " " " " A 21 0 0 "ILE " " HB " " " 1 0 1 C2 
    3215 48 -9.38302 21.0429 -28.2416 209 " " " " A 21 0 0 "ILE " HG13 " " 1 0 1 C2 
    3216 48 -10.9121 20.6525 -27.4339 209 " " " " A 21 0 0 "ILE " HG12 " " 1 0 1 C2 
    3217 48 -11.7373 18.1932 -27.0701 209 " " " " A 21 0 0 "ILE " HG21 " " 1 0 1 C2 
    3218 48 -11.6779 17.9532 -28.8188 209 " " " " A 21 0 0 "ILE " HG22 " " 1 0 1 C2 
    3219 48 -10.7262 16.8906 -27.749 209 " " " " A 21 0 0 "ILE " HG23 " " 1 0 1 C2 
    3220 48 -10.2355 20.8802 -30.3234 209 " " " " A 21 0 0 "ILE " HD11 " " 1 0 1 C2 
    3221 48 -11.6153 19.8385 -29.8998 209 " " " " A 21 0 0 "ILE " HD12 " " 1 0 1 C2 
    3222 48 -11.6914 21.4331 -29.3758 209 " " " " A 21 0 0 "ILE " HD13 " " 1 0 1 C2 
    3223 40 -7.58496 16.9456 -26.7791 210 " " " " A 43 0 0 "ALA " " N  " " " 7 0 1 C2 
    3224 14 -6.8886 15.7069 -26.3713 210 " " " " A 2 0 0 "ALA " " CA " " " 6 0 1 C2 
    3225 14 -6.28861 15.7168 -24.9711 210 " " " " A 2 0 0 "ALA " " C  " " " 6 0 1 C2 
    3226 23 -6.02436 14.6191 -24.442 210 " " " " A 70 0 0 "ALA " " O  " " " 8 0 1 C2 
    3227 14 -5.82567 15.2207 -27.4161 210 " " " " A 2 0 0 "ALA " " CB " " " 6 0 1 C2 
    3228 48 -7.09444 17.4354 -27.5136 210 " " " " A 21 0 0 "ALA " " H  " " " 1 0 1 C2 
    3229 48 -7.68636 14.9824 -26.2074 210 " " " " A 21 0 0 "ALA " " HA " " " 1 0 1 C2 
    3230 48 -5.08744 15.9493 -27.7512 210 " " " " A 21 0 0 "ALA " " HB1" " " 1 0 1 C2 
    3231 48 -5.2373 14.4025 -27.0009 210 " " " " A 21 0 0 "ALA " " HB2" " " 1 0 1 C2 
    3232 48 -6.38066 14.8575 -28.2811 210 " " " " A 21 0 0 "ALA " " HB3" " " 1 0 1 C2 
    3233 40 -6.04967 16.8699 -24.3235 211 " " " " A 43 0 0 "ALA " " N  " " " 7 0 1 C2 
    3234 14 -5.38478 17.0137 -23.0099 211 " " " " A 2 0 0 "ALA " " CA " " " 6 0 1 C2 
    3235 14 -6.52044 17.0084 -22.007 211 " " " " A 2 0 0 "ALA " " C  " " " 6 0 1 C2 
    3236 23 -6.43256 16.3035 -20.9679 211 " " " " A 70 0 0 "ALA " " O  " " " 8 0 1 C2 
    3237 14 -4.65648 18.3404 -22.9675 211 " " " " A 2 0 0 "ALA " " CB " " " 6 0 1 C2 
    3238 48 -6.2125 17.7012 -24.8735 211 " " " " A 21 0 0 "ALA " " H  " " " 1 0 1 C2 
    3239 48 -4.71522 16.1824 -22.789 211 " " " " A 21 0 0 "ALA " " HA " " " 1 0 1 C2 
    3240 48 -3.91453 18.4346 -23.7605 211 " " " " A 21 0 0 "ALA " " HB1" " " 1 0 1 C2 
    3241 48 -5.27938 19.2348 -22.9607 211 " " " " A 21 0 0 "ALA " " HB2" " " 1 0 1 C2 
    3242 48 -3.96936 18.3397 -22.1214 211 " " " " A 21 0 0 "ALA " " HB3" " " 1 0 1 C2 
    3243 40 -7.59933 17.8111 -22.1557 212 " " " " A 43 0 0 "ALA " " N  " " " 7 0 1 C2 
    3244 14 -8.76959 17.7688 -21.2831 212 " " " " A 2 0 0 "ALA " " CA " " " 6 0 1 C2 
    3245 14 -9.47675 16.4563 -21.2307 212 " " " " A 2 0 0 "ALA " " C  " " " 6 0 1 C2 
    3246 23 -9.85802 16.1079 -20.1535 212 " " " " A 70 0 0 "ALA " " O  " " " 8 0 1 C2 
    3247 14 -9.68909 18.9394 -21.6902 212 " " " " A 2 0 0 "ALA " " CB " " " 6 0 1 C2 
    3248 48 -7.59134 18.3829 -22.9882 212 " " " " A 21 0 0 "ALA " " H  " " " 1 0 1 C2 
    3249 48 -8.31823 18.0988 -20.3474 212 " " " " A 21 0 0 "ALA " " HA " " " 1 0 1 C2 
    3250 48 -10.5052 18.9636 -20.9681 212 " " " " A 21 0 0 "ALA " " HB1" " " 1 0 1 C2 
    3251 48 -9.10017 19.8565 -21.6992 212 " " " " A 21 0 0 "ALA " " HB2" " " 1 0 1 C2 
    3252 48 -10.2011 18.915 -22.6522 212 " " " " A 21 0 0 "ALA " " HB3" " " 1 0 1 C2 
    3253 40 -9.6517 15.7192 -22.3685 213 " " " " A 43 0 0 "LEU " " N  " " " 7 0 1 C2 
    3254 14 -10.3709 14.4111 -22.5205 213 " " " " A 2 0 0 "LEU " " CA " " " 6 0 1 C2 
    3255 14 -10.0355 13.2983 -21.4527 213 " " " " A 2 0 0 "LEU " " C  " " " 6 0 1 C2 
    3256 23 -10.891 12.8397 -20.7197 213 " " " " A 70 0 0 "LEU " " O  " " " 8 0 1 C2 
    3257 14 -10.3561 13.8682 -23.9414 213 " " " " A 2 0 0 "LEU " " CB " " " 6 0 1 C2 
    3258 14 -11.3947 14.6221 -24.8655 213 " " " " A 2 0 0 "LEU " " CG " " " 6 0 1 C2 
    3259 14 -11.0053 14.5937 -26.3717 213 " " " " A 2 0 0 "LEU " " CD1" " " 6 0 1 C2 
    3260 14 -12.8206 14.1604 -24.5757 213 " " " " A 2 0 0 "LEU " " CD2" " " 6 0 1 C2 
    3261 48 -9.18992 16.1124 -23.1761 213 " " " " A 21 0 0 "LEU " " H  " " " 1 0 1 C2 
    3262 48 -11.4323 14.6042 -22.3651 213 " " " " A 21 0 0 "LEU " " HA " " " 1 0 1 C2 
    3263 48 -10.5451 12.7995 -24.0424 213 " " " " A 21 0 0 "LEU " " HB3" " " 1 0 1 C2 
    3264 48 -9.34121 13.8841 -24.3388 213 " " " " A 21 0 0 "LEU " " HB2" " " 1 0 1 C2 
    3265 48 -11.3218 15.6455 -24.4973 213 " " " " A 21 0 0 "LEU " " HG " " " 1 0 1 C2 
    3266 48 -11.627 15.3229 -26.8913 213 " " " " A 21 0 0 "LEU " HD11 " " 1 0 1 C2 
    3267 48 -10.0137 14.7601 -26.7925 213 " " " " A 21 0 0 "LEU " HD12 " " 1 0 1 C2 
    3268 48 -11.1636 13.6259 -26.8475 213 " " " " A 21 0 0 "LEU " HD13 " " 1 0 1 C2 
    3269 48 -12.9472 13.8299 -23.5447 213 " " " " A 21 0 0 "LEU " HD21 " " 1 0 1 C2 
    3270 48 -13.5346 14.926 -24.8796 213 " " " " A 21 0 0 "LEU " HD22 " " 1 0 1 C2 
    3271 48 -13.1037 13.2667 -25.1317 213 " " " " A 21 0 0 "LEU " HD23 " " 1 0 1 C2 
    3272 40 -8.72974 12.8817 -21.2731 214 " " " " A 43 0 0 "PRO " " N  " " " 7 0 1 C2 
    3273 14 -8.26808 11.9154 -20.2582 214 " " " " A 2 0 0 "PRO " " CA " " " 6 0 1 C2 
    3274 14 -8.2979 12.4712 -18.8711 214 " " " " A 2 0 0 "PRO " " C  " " " 6 0 1 C2 
    3275 23 -8.25552 11.6378 -18.004 214 " " " " A 70 0 0 "PRO " " O  " " " 8 0 1 C2 
    3276 14 -6.84138 11.5369 -20.6949 214 " " " " A 2 0 0 "PRO " " CB " " " 6 0 1 C2 
    3277 14 -6.35712 12.8534 -21.3542 214 " " " " A 2 0 0 "PRO " " CG " " " 6 0 1 C2 
    3278 14 -7.56009 13.4025 -22.0578 214 " " " " A 2 0 0 "PRO " " CD " " " 6 0 1 C2 
    3279 48 -8.81686 10.9742 -20.2919 214 " " " " A 21 0 0 "PRO " " HA " " " 1 0 1 C2 
    3280 48 -6.97564 10.8269 -21.5111 214 " " " " A 21 0 0 "PRO " " HB3" " " 1 0 1 C2 
    3281 48 -6.11692 11.1976 -19.9546 214 " " " " A 21 0 0 "PRO " " HB2" " " 1 0 1 C2 
    3282 48 -5.41373 12.9505 -21.8915 214 " " " " A 21 0 0 "PRO " " HG3" " " 1 0 1 C2 
    3283 48 -6.21172 13.5892 -20.5633 214 " " " " A 21 0 0 "PRO " " HG2" " " 1 0 1 C2 
    3284 48 -7.61392 14.4788 -21.8943 214 " " " " A 21 0 0 "PRO " " HD2" " " 1 0 1 C2 
    3285 48 -7.56019 13.1818 -23.1252 214 " " " " A 21 0 0 "PRO " " HD3" " " 1 0 1 C2 
    3286 40 -8.30735 13.7662 -18.7343 215 " " " " A 43 0 0 "ALA " " N  " " " 7 0 1 C2 
    3287 14 -8.2938 14.5202 -17.5052 215 " " " " A 2 0 0 "ALA " " CA " " " 6 0 1 C2 
    3288 14 -9.68729 14.4381 -16.7815 215 " " " " A 2 0 0 "ALA " " C  " " " 6 0 1 C2 
    3289 23 -9.78731 13.951 -15.629 215 " " " " A 70 0 0 "ALA " " O  " " " 8 0 1 C2 
    3290 14 -7.85312 15.9692 -17.7421 215 " " " " A 2 0 0 "ALA " " CB " " " 6 0 1 C2 
    3291 48 -8.45967 14.3533 -19.542 215 " " " " A 21 0 0 "ALA " " H  " " " 1 0 1 C2 
    3292 48 -7.47593 14.175 -16.8727 215 " " " " A 21 0 0 "ALA " " HA " " " 1 0 1 C2 
    3293 48 -7.48624 16.4376 -16.8288 215 " " " " A 21 0 0 "ALA " " HB1" " " 1 0 1 C2 
    3294 48 -7.11152 16.0013 -18.5402 215 " " " " A 21 0 0 "ALA " " HB2" " " 1 0 1 C2 
    3295 48 -8.70304 16.609 -17.9795 215 " " " " A 21 0 0 "ALA " " HB3" " " 1 0 1 C2 
    3296 40 -10.8006 14.6188 -17.545 216 " " " " A 43 0 0 "ILE " " N  " " " 7 0 1 C2 
    3297 14 -12.1635 14.5571 -17.0058 216 " " " " A 2 0 0 "ILE " " CA " " " 6 0 1 C2 
    3298 14 -12.3786 13.1562 -16.3623 216 " " " " A 2 0 0 "ILE " " C  " " " 6 0 1 C2 
    3299 23 -12.9601 13.1014 -15.2561 216 " " " " A 70 0 0 "ILE " " O  " " " 8 0 1 C2 
    3300 14 -13.2005 14.9597 -18.1417 216 " " " " A 2 0 0 "ILE " " CB " " " 6 0 1 C2 
    3301 14 -13.1069 16.4611 -18.5039 216 " " " " A 2 0 0 "ILE " " CG1" " " 6 0 1 C2 
    3302 14 -14.66 14.5287 -17.8758 216 " " " " A 2 0 0 "ILE " " CG2" " " 6 0 1 C2 
    3303 14 -13.3903 16.7953 -19.9897 216 " " " " A 2 0 0 "ILE " " CD1" " " 6 0 1 C2 
    3304 48 -10.5901 14.8426 -18.5072 216 " " " " A 21 0 0 "ILE " " H  " " " 1 0 1 C2 
    3305 48 -12.2475 15.2692 -16.185 216 " " " " A 21 0 0 "ILE " " HA " " " 1 0 1 C2 
    3306 48 -12.9276 14.3838 -19.026 216 " " " " A 21 0 0 "ILE " " HB " " " 1 0 1 C2 
    3307 48 -12.1662 16.9282 -18.2125 216 " " " " A 21 0 0 "ILE " HG13 " " 1 0 1 C2 
    3308 48 -13.6927 17.0447 -17.7937 216 " " " " A 21 0 0 "ILE " HG12 " " 1 0 1 C2 
    3309 48 -15.2454 14.8445 -18.7394 216 " " " " A 21 0 0 "ILE " HG21 " " 1 0 1 C2 
    3310 48 -14.6931 13.4441 -17.7732 216 " " " " A 21 0 0 "ILE " HG22 " " 1 0 1 C2 
    3311 48 -15.0367 15.0245 -16.9811 216 " " " " A 21 0 0 "ILE " HG23 " " 1 0 1 C2 
    3312 48 -12.5316 16.4393 -20.5589 216 " " " " A 21 0 0 "ILE " HD11 " " 1 0 1 C2 
    3313 48 -14.3428 16.3418 -20.2641 216 " " " " A 21 0 0 "ILE " HD12 " " 1 0 1 C2 
    3314 48 -13.5159 17.8407 -20.2716 216 " " " " A 21 0 0 "ILE " HD13 " " 1 0 1 C2 
    3315 40 -11.8868 12.0554 -16.9584 217 " " " " A 43 0 0 "ILE " " N  " " " 7 0 1 C2 
    3316 14 -11.8541 10.6817 -16.4275 217 " " " " A 2 0 0 "ILE " " CA " " " 6 0 1 C2 
    3317 14 -11.1479 10.5824 -15.042 217 " " " " A 2 0 0 "ILE " " C  " " " 6 0 1 C2 
    3318 23 -11.636 9.78467 -14.2335 217 " " " " A 70 0 0 "ILE " " O  " " " 8 0 1 C2 
    3319 14 -11.1986 9.65092 -17.4576 217 " " " " A 2 0 0 "ILE " " CB " " " 6 0 1 C2 
    3320 14 -11.5667 9.90876 -18.9769 217 " " " " A 2 0 0 "ILE " " CG1" " " 6 0 1 C2 
    3321 14 -11.6603 8.20741 -17.1108 217 " " " " A 2 0 0 "ILE " " CG2" " " 6 0 1 C2 
    3322 14 -13.0967 10.1294 -19.2587 217 " " " " A 2 0 0 "ILE " " CD1" " " 6 0 1 C2 
    3323 48 -11.3737 12.1864 -17.8184 217 " " " " A 21 0 0 "ILE " " H  " " " 1 0 1 C2 
    3324 48 -12.9336 10.5509 -16.3525 217 " " " " A 21 0 0 "ILE " " HA " " " 1 0 1 C2 
    3325 48 -10.1119 9.70449 -17.391 217 " " " " A 21 0 0 "ILE " " HB " " " 1 0 1 C2 
    3326 48 -10.9924 9.16382 -19.5277 217 " " " " A 21 0 0 "ILE " HG13 " " 1 0 1 C2 
    3327 48 -11.2412 10.9096 -19.2606 217 " " " " A 21 0 0 "ILE " HG12 " " 1 0 1 C2 
    3328 48 -11.4572 7.50744 -17.9213 217 " " " " A 21 0 0 "ILE " HG21 " " 1 0 1 C2 
    3329 48 -11.0897 7.70221 -16.3315 217 " " " " A 21 0 0 "ILE " HG22 " " 1 0 1 C2 
    3330 48 -12.7366 8.13702 -16.9531 217 " " " " A 21 0 0 "ILE " HG23 " " 1 0 1 C2 
    3331 48 -13.5674 9.18151 -19.5194 217 " " " " A 21 0 0 "ILE " HD11 " " 1 0 1 C2 
    3332 48 -13.5058 10.7228 -18.441 217 " " " " A 21 0 0 "ILE " HD12 " " 1 0 1 C2 
    3333 48 -13.0923 10.9312 -19.9972 217 " " " " A 21 0 0 "ILE " HD13 " " 1 0 1 C2 
    3334 40 -9.99493 11.2557 -14.8061 218 " " " " A 43 0 0 "GLY " " N  " " " 7 0 1 C2 
    3335 14 -9.36111 11.1754 -13.5592 218 " " " " A 2 0 0 "GLY " " CA " " " 6 0 1 C2 
    3336 14 -10.1385 11.9197 -12.4446 218 " " " " A 2 0 0 "GLY " " C  " " " 6 0 1 C2 
    3337 23 -10.3239 11.4163 -11.3497 218 " " " " A 70 0 0 "GLY " " O  " " " 8 0 1 C2 
    3338 48 -9.58387 11.801 -15.5503 218 " " " " A 21 0 0 "GLY " " H  " " " 1 0 1 C2 
    3339 48 -8.3567 11.4956 -13.8363 218 " " " " A 21 0 0 "GLY " " HA3" " " 1 0 1 C2 
    3340 48 -9.2118 10.1405 -13.2514 218 " " " " A 21 0 0 "GLY " " HA2" " " 1 0 1 C2 
    3341 40 -10.7632 13.0996 -12.8093 219 " " " " A 43 0 0 "GLY " " N  " " " 7 0 1 C2 
    3342 14 -11.7362 13.7601 -11.8987 219 " " " " A 2 0 0 "GLY " " CA " " " 6 0 1 C2 
    3343 14 -12.9637 12.9474 -11.546 219 " " " " A 2 0 0 "GLY " " C  " " " 6 0 1 C2 
    3344 23 -13.5591 13.1006 -10.484 219 " " " " A 70 0 0 "GLY " " O  " " " 8 0 1 C2 
    3345 48 -10.4397 13.4714 -13.6909 219 " " " " A 21 0 0 "GLY " " H  " " " 1 0 1 C2 
    3346 48 -11.9299 14.7695 -12.2618 219 " " " " A 21 0 0 "GLY " " HA3" " " 1 0 1 C2 
    3347 48 -11.2725 13.8804 -10.9197 219 " " " " A 21 0 0 "GLY " " HA2" " " 1 0 1 C2 
    3348 40 -13.4528 12.1703 -12.5173 220 " " " " A 43 0 0 "LEU " " N  " " " 7 0 1 C2 
    3349 14 -14.6286 11.3025 -12.2833 220 " " " " A 2 0 0 "LEU " " CA " " " 6 0 1 C2 
    3350 14 -14.2052 10.0326 -11.5867 220 " " " " A 2 0 0 "LEU " " C  " " " 6 0 1 C2 
    3351 23 -15.0667 9.52396 -10.8496 220 " " " " A 70 0 0 "LEU " " O  " " " 8 0 1 C2 
    3352 14 -15.1287 10.9193 -13.7329 220 " " " " A 2 0 0 "LEU " " CB " " " 6 0 1 C2 
    3353 14 -15.9594 12.0588 -14.4094 220 " " " " A 2 0 0 "LEU " " CG " " " 6 0 1 C2 
    3354 14 -16.2314 11.5743 -15.8394 220 " " " " A 2 0 0 "LEU " " CD1" " " 6 0 1 C2 
    3355 14 -17.2449 12.5988 -13.7429 220 " " " " A 2 0 0 "LEU " " CD2" " " 6 0 1 C2 
    3356 48 -13.0046 12.3385 -13.4067 220 " " " " A 21 0 0 "LEU " " H  " " " 1 0 1 C2 
    3357 48 -15.348 11.8582 -11.6818 220 " " " " A 21 0 0 "LEU " " HA " " " 1 0 1 C2 
    3358 48 -15.7459 10.0219 -13.6898 220 " " " " A 21 0 0 "LEU " " HB3" " " 1 0 1 C2 
    3359 48 -14.347 10.5587 -14.4014 220 " " " " A 21 0 0 "LEU " " HB2" " " 1 0 1 C2 
    3360 48 -15.3134 12.9113 -14.6192 220 " " " " A 21 0 0 "LEU " " HG " " " 1 0 1 C2 
    3361 48 -16.539 12.399 -16.4824 220 " " " " A 21 0 0 "LEU " HD11 " " 1 0 1 C2 
    3362 48 -15.4169 11.0501 -16.3393 220 " " " " A 21 0 0 "LEU " HD12 " " 1 0 1 C2 
    3363 48 -17.111 10.9305 -15.8441 220 " " " " A 21 0 0 "LEU " HD13 " " 1 0 1 C2 
    3364 48 -18.0399 11.8752 -13.9234 220 " " " " A 21 0 0 "LEU " HD21 " " 1 0 1 C2 
    3365 48 -17.1105 12.7394 -12.6704 220 " " " " A 21 0 0 "LEU " HD22 " " 1 0 1 C2 
    3366 48 -17.5694 13.5152 -14.2358 220 " " " " A 21 0 0 "LEU " HD23 " " 1 0 1 C2 
    3367 40 -12.9417 9.58607 -11.7034 221 " " " " A 43 0 0 "ALA " " N  " " " 7 0 1 C2 
    3368 14 -12.4761 8.31752 -11.085 221 " " " " A 2 0 0 "ALA " " CA " " " 6 0 1 C2 
    3369 14 -11.9487 8.58099 -9.66042 221 " " " " A 2 0 0 "ALA " " C  " " " 6 0 1 C2 
    3370 23 -11.8049 7.59692 -8.95243 221 " " " " A 70 0 0 "ALA " " O  " " " 8 0 1 C2 
    3371 14 -11.3288 7.82686 -11.9603 221 " " " " A 2 0 0 "ALA " " CB " " " 6 0 1 C2 
    3372 48 -12.2348 10.0675 -12.2406 221 " " " " A 21 0 0 "ALA " " H  " " " 1 0 1 C2 
    3373 48 -13.3216 7.63449 -11.0032 221 " " " " A 21 0 0 "ALA " " HA " " " 1 0 1 C2 
    3374 48 -10.5479 8.58344 -12.0375 221 " " " " A 21 0 0 "ALA " " HB1" " " 1 0 1 C2 
    3375 48 -10.9119 6.93551 -11.4915 221 " " " " A 21 0 0 "ALA " " HB2" " " 1 0 1 C2 
    3376 48 -11.5563 7.6757 -13.0155 221 " " " " A 21 0 0 "ALA " " HB3" " " 1 0 1 C2 
    3377 40 -11.7968 9.85061 -9.22032 222 " " " " A 43 0 0 "ILE " " N  " " " 7 0 1 C2 
    3378 14 -11.6983 10.2495 -7.8273 222 " " " " A 2 0 0 "ILE " " CA " " " 6 0 1 C2 
    3379 14 -13.1083 10.1471 -7.24398 222 " " " " A 2 0 0 "ILE " " C  " " " 6 0 1 C2 
    3380 23 -13.2316 9.2886 -6.39579 222 " " " " A 70 0 0 "ILE " " O  " " " 8 0 1 C2 
    3381 14 -11.0562 11.6469 -7.83077 222 " " " " A 2 0 0 "ILE " " CB " " " 6 0 1 C2 
    3382 14 -9.54581 11.6128 -8.1571 222 " " " " A 2 0 0 "ILE " " CG1" " " 6 0 1 C2 
    3383 14 -11.2603 12.3741 -6.4858 222 " " " " A 2 0 0 "ILE " " CG2" " " 6 0 1 C2 
    3384 14 -8.88753 12.9895 -8.57585 222 " " " " A 2 0 0 "ILE " " CD1" " " 6 0 1 C2 
    3385 48 -11.8128 10.5876 -9.9108 222 " " " " A 21 0 0 "ILE " " H  " " " 1 0 1 C2 
    3386 48 -11.0336 9.55933 -7.30771 222 " " " " A 21 0 0 "ILE " " HA " " " 1 0 1 C2 
    3387 48 -11.6795 12.1968 -8.5359 222 " " " " A 21 0 0 "ILE " " HB " " " 1 0 1 C2 
    3388 48 -9.42884 10.8995 -8.97293 222 " " " " A 21 0 0 "ILE " HG13 " " 1 0 1 C2 
    3389 48 -8.88549 11.0936 -7.4625 222 " " " " A 21 0 0 "ILE " HG12 " " 1 0 1 C2 
    3390 48 -10.5759 12.14 -5.6704 222 " " " " A 21 0 0 "ILE " HG21 " " 1 0 1 C2 
    3391 48 -10.9312 13.4106 -6.5602 222 " " " " A 21 0 0 "ILE " HG22 " " 1 0 1 C2 
    3392 48 -12.3198 12.5551 -6.30443 222 " " " " A 21 0 0 "ILE " HG23 " " 1 0 1 C2 
    3393 48 -8.37745 13.4654 -7.73836 222 " " " " A 21 0 0 "ILE " HD11 " " 1 0 1 C2 
    3394 48 -8.19674 12.9085 -9.4151 222 " " " " A 21 0 0 "ILE " HD12 " " 1 0 1 C2 
    3395 48 -9.67663 13.7278 -8.71855 222 " " " " A 21 0 0 "ILE " HD13 " " 1 0 1 C2 
    3396 40 -14.0486 10.8196 -7.86531 223 " " " " A 43 0 0 "ALA " " N  " " " 7 0 1 C2 
    3397 14 -15.418 10.9608 -7.2544 223 " " " " A 2 0 0 "ALA " " CA " " " 6 0 1 C2 
    3398 14 -16.1638 9.62165 -7.1495 223 " " " " A 2 0 0 "ALA " " C  " " " 6 0 1 C2 
    3399 23 -16.5709 9.23143 -6.05912 223 " " " " A 70 0 0 "ALA " " O  " " " 8 0 1 C2 
    3400 14 -16.2799 11.886 -8.12609 223 " " " " A 2 0 0 "ALA " " CB " " " 6 0 1 C2 
    3401 48 -13.631 11.5197 -8.4616 223 " " " " A 21 0 0 "ALA " " H  " " " 1 0 1 C2 
    3402 48 -15.4335 11.3848 -6.25037 223 " " " " A 21 0 0 "ALA " " HA " " " 1 0 1 C2 
    3403 48 -15.7695 12.718 -8.61138 223 " " " " A 21 0 0 "ALA " " HB1" " " 1 0 1 C2 
    3404 48 -16.6785 11.4071 -9.02043 223 " " " " A 21 0 0 "ALA " " HB2" " " 1 0 1 C2 
    3405 48 -17.1718 12.2493 -7.61543 223 " " " " A 21 0 0 "ALA " " HB3" " " 1 0 1 C2 
    3406 40 -16.2966 8.91351 -8.27981 224 " " " " A 43 0 0 "GLY " " N  " " " 7 0 1 C2 
    3407 14 -17.114 7.69095 -8.39396 224 " " " " A 2 0 0 "GLY " " CA " " " 6 0 1 C2 
    3408 14 -16.5186 6.47068 -7.59388 224 " " " " A 2 0 0 "GLY " " C  " " " 6 0 1 C2 
    3409 23 -17.2875 5.64908 -7.09724 224 " " " " A 70 0 0 "GLY " " O  " " " 8 0 1 C2 
    3410 48 -15.8689 9.20763 -9.14621 224 " " " " A 21 0 0 "GLY " " H  " " " 1 0 1 C2 
    3411 48 -17.1747 7.47029 -9.45967 224 " " " " A 21 0 0 "GLY " " HA3" " " 1 0 1 C2 
    3412 48 -18.1336 7.8755 -8.05565 224 " " " " A 21 0 0 "GLY " " HA2" " " 1 0 1 C2 
    3413 40 -15.2509 6.45134 -7.41333 225 " " " " A 43 0 0 "ALA " " N  " " " 7 0 1 C2 
    3414 14 -14.6086 5.3481 -6.68538 225 " " " " A 2 0 0 "ALA " " CA " " " 6 0 1 C2 
    3415 14 -14.9851 5.37416 -5.17252 225 " " " " A 2 0 0 "ALA " " C  " " " 6 0 1 C2 
    3416 23 -14.9891 4.32069 -4.58137 225 " " " " A 70 0 0 "ALA " " O  " " " 8 0 1 C2 
    3417 14 -13.0986 5.39253 -6.80176 225 " " " " A 2 0 0 "ALA " " CB " " " 6 0 1 C2 
    3418 48 -14.7573 7.29933 -7.65285 225 " " " " A 21 0 0 "ALA " " H  " " " 1 0 1 C2 
    3419 48 -14.9183 4.40417 -7.13393 225 " " " " A 21 0 0 "ALA " " HA " " " 1 0 1 C2 
    3420 48 -12.7568 5.53581 -7.82682 225 " " " " A 21 0 0 "ALA " " HB1" " " 1 0 1 C2 
    3421 48 -12.7093 6.1159 -6.08535 225 " " " " A 21 0 0 "ALA " " HB2" " " 1 0 1 C2 
    3422 48 -12.6988 4.41025 -6.55002 225 " " " " A 21 0 0 "ALA " " HB3" " " 1 0 1 C2 
    3423 40 -15.2409 6.53249 -4.61651 226 " " " " A 43 0 0 "LEU " " N  " " " 7 0 1 C2 
    3424 14 -15.7262 6.64429 -3.30856 226 " " " " A 2 0 0 "LEU " " CA " " " 6 0 1 C2 
    3425 14 -17.206 6.32341 -3.12742 226 " " " " A 2 0 0 "LEU " " C  " " " 6 0 1 C2 
    3426 23 -17.5822 6.11562 -1.96466 226 " " " " A 70 0 0 "LEU " " O  " " " 8 0 1 C2 
    3427 14 -15.4546 8.07262 -2.75808 226 " " " " A 2 0 0 "LEU " " CB " " " 6 0 1 C2 
    3428 14 -14.0311 8.56309 -2.87443 226 " " " " A 2 0 0 "LEU " " CG " " " 6 0 1 C2 
    3429 14 -14.0457 10.0652 -3.07486 226 " " " " A 2 0 0 "LEU " " CD1" " " 6 0 1 C2 
    3430 14 -13.1662 8.20932 -1.55471 226 " " " " A 2 0 0 "LEU " " CD2" " " 6 0 1 C2 
    3431 48 -15.1825 7.38231 -5.15917 226 " " " " A 21 0 0 "LEU " " H  " " " 1 0 1 C2 
    3432 48 -15.2266 5.91412 -2.67185 226 " " " " A 21 0 0 "LEU " " HA " " " 1 0 1 C2 
    3433 48 -15.7317 8.00791 -1.70587 226 " " " " A 21 0 0 "LEU " " HB3" " " 1 0 1 C2 
    3434 48 -16.1863 8.62385 -3.34863 226 " " " " A 21 0 0 "LEU " " HB2" " " 1 0 1 C2 
    3435 48 -13.6252 8.01879 -3.72713 226 " " " " A 21 0 0 "LEU " " HG " " " 1 0 1 C2 
    3436 48 -13.2463 10.6152 -3.57134 226 " " " " A 21 0 0 "LEU " HD11 " " 1 0 1 C2 
    3437 48 -14.8928 10.4923 -3.61162 226 " " " " A 21 0 0 "LEU " HD12 " " 1 0 1 C2 
    3438 48 -14.1301 10.5459 -2.10022 226 " " " " A 21 0 0 "LEU " HD13 " " 1 0 1 C2 
    3439 48 -12.156 8.61614 -1.60142 226 " " " " A 21 0 0 "LEU " HD21 " " 1 0 1 C2 
    3440 48 -13.5529 8.59818 -0.612718 226 " " " " A 21 0 0 "LEU " HD22 " " 1 0 1 C2 
    3441 48 -12.9758 7.14037 -1.45885 226 " " " " A 21 0 0 "LEU " HD23 " " 1 0 1 C2 
    3442 40 -17.8942 6.20938 -4.2288 227 " " " " A 43 0 0 "GLY " " N  " " " 7 0 1 C2 
    3443 14 -19.2232 5.7958 -4.45068 227 " " " " A 2 0 0 "GLY " " CA " " " 6 0 1 C2 
    3444 14 -19.3091 4.27206 -4.43741 227 " " " " A 2 0 0 "GLY " " C  " " " 6 0 1 C2 
    3445 23 -19.9916 3.64656 -3.66197 227 " " " " A 70 0 0 "GLY " " O  " " " 8 0 1 C2 
    3446 48 -17.383 6.59771 -5.00851 227 " " " " A 21 0 0 "GLY " " H  " " " 1 0 1 C2 
    3447 48 -19.5782 6.2684 -5.36652 227 " " " " A 21 0 0 "GLY " " HA3" " " 1 0 1 C2 
    3448 48 -19.8332 6.17605 -3.63129 227 " " " " A 21 0 0 "GLY " " HA2" " " 1 0 1 C2 
    3449 40 -18.3735 3.57207 -5.11361 228 " " " " A 43 0 0 "ILE " " N  " " " 7 0 1 C2 
    3450 14 -18.1597 2.14796 -5.19895 228 " " " " A 2 0 0 "ILE " " CA " " " 6 0 1 C2 
    3451 14 -17.7582 1.61444 -3.79606 228 " " " " A 2 0 0 "ILE " " C  " " " 6 0 1 C2 
    3452 23 -18.4123 0.676989 -3.29272 228 " " " " A 70 0 0 "ILE " " O  " " " 8 0 1 C2 
    3453 14 -17.0916 1.77964 -6.28179 228 " " " " A 2 0 0 "ILE " " CB " " " 6 0 1 C2 
    3454 14 -17.4905 2.2483 -7.68576 228 " " " " A 2 0 0 "ILE " " CG1" " " 6 0 1 C2 
    3455 14 -16.7995 0.274966 -6.33949 228 " " " " A 2 0 0 "ILE " " CG2" " " 6 0 1 C2 
    3456 14 -18.6488 1.33487 -8.25663 228 " " " " A 2 0 0 "ILE " " CD1" " " 6 0 1 C2 
    3457 48 -17.7884 4.16952 -5.68004 228 " " " " A 21 0 0 "ILE " " H  " " " 1 0 1 C2 
    3458 48 -19.1035 1.62494 -5.35373 228 " " " " A 21 0 0 "ILE " " HA " " " 1 0 1 C2 
    3459 48 -16.2387 2.39355 -5.99219 228 " " " " A 21 0 0 "ILE " " HB " " " 1 0 1 C2 
    3460 48 -16.7185 2.10166 -8.44114 228 " " " " A 21 0 0 "ILE " HG13 " " 1 0 1 C2 
    3461 48 -17.7849 3.29686 -7.72966 228 " " " " A 21 0 0 "ILE " HG12 " " 1 0 1 C2 
    3462 48 -16.2872 -0.0895761 -7.22983 228 " " " " A 21 0 0 "ILE " HG21 " " 1 0 1 C2 
    3463 48 -16.1895 0.0546633 -5.46346 228 " " " " A 21 0 0 "ILE " HG22 " " 1 0 1 C2 
    3464 48 -17.7835 -0.171945 -6.19722 228 " " " " A 21 0 0 "ILE " HG23 " " 1 0 1 C2 
    3465 48 -19.5424 1.15878 -7.65787 228 " " " " A 21 0 0 "ILE " HD11 " " 1 0 1 C2 
    3466 48 -19.0327 1.60124 -9.24142 228 " " " " A 21 0 0 "ILE " HD12 " " 1 0 1 C2 
    3467 48 -18.3913 0.312204 -8.53224 228 " " " " A 21 0 0 "ILE " HD13 " " 1 0 1 C2 
    3468 40 -16.7169 2.15107 -3.18733 229 " " " " A 43 0 0 "MET " " N  " " " 7 0 1 C2 
    3469 14 -16.173 1.70914 -1.90663 229 " " " " A 2 0 0 "MET " " CA " " " 6 0 1 C2 
    3470 14 -17.0024 2.03154 -0.708117 229 " " " " A 2 0 0 "MET " " C  " " " 6 0 1 C2 
    3471 23 -16.8519 1.32083 0.299553 229 " " " " A 70 0 0 "MET " " O  " " " 8 0 1 C2 
    3472 14 -14.6634 2.31536 -1.73089 229 " " " " A 2 0 0 "MET " " CB " " " 6 0 1 C2 
    3473 14 -13.5545 1.59184 -2.52898 229 " " " " A 2 0 0 "MET " " CG " " " 6 0 1 C2 
    3474 52 -13.0364 -0.027202 -1.84676 229 " " " " A 13 0 0 "MET " " SD " " " 16 0 1 C2 
    3475 14 -11.7715 0.388513 -0.695108 229 " " " " A 2 0 0 "MET " " CE " " " 6 0 1 C2 
    3476 48 -16.2803 2.96352 -3.59895 229 " " " " A 21 0 0 "MET " " H  " " " 1 0 1 C2 
    3477 48 -16.0335 0.649068 -2.11847 229 " " " " A 21 0 0 "MET " " HA " " " 1 0 1 C2 
    3478 48 -14.3112 2.10509 -0.721014 229 " " " " A 21 0 0 "MET " " HB3" " " 1 0 1 C2 
    3479 48 -14.5812 3.39375 -1.86659 229 " " " " A 21 0 0 "MET " " HB2" " " 1 0 1 C2 
    3480 48 -12.7078 2.26343 -2.67131 229 " " " " A 21 0 0 "MET " " HG3" " " 1 0 1 C2 
    3481 48 -14.0309 1.53242 -3.50755 229 " " " " A 21 0 0 "MET " " HG2" " " 1 0 1 C2 
    3482 48 -12.0972 1.17128 -0.0100362 229 " " " " A 21 0 0 "MET " " HE1" " " 1 0 1 C2 
    3483 48 -11.4162 -0.431512 -0.0710962 229 " " " " A 21 0 0 "MET " " HE2" " " 1 0 1 C2 
    3484 48 -10.8985 0.762755 -1.22974 229 " " " " A 21 0 0 "MET " " HE3" " " 1 0 1 C2 
    3485 40 -17.9744 2.90626 -0.851643 230 " " " " A 43 0 0 "ARG " " N  " " " 7 0 1 C2 
    3486 14 -18.8552 3.26242 0.297048 230 " " " " A 2 0 0 "ARG " " CA " " " 6 0 1 C2 
    3487 14 -19.9673 2.2043 0.521198 230 " " " " A 2 0 0 "ARG " " C  " " " 6 0 1 C2 
    3488 23 -20.3873 1.96484 1.66261 230 " " " " A 70 0 0 "ARG " " O  " " " 8 0 1 C2 
    3489 14 -19.4798 4.66266 0.109051 230 " " " " A 2 0 0 "ARG " " CB " " " 6 0 1 C2 
    3490 14 -20.5511 5.17611 1.08972 230 " " " " A 2 0 0 "ARG " " CG " " " 6 0 1 C2 
    3491 14 -20.1304 5.24937 2.52599 230 " " " " A 2 0 0 "ARG " " CD " " " 6 0 1 C2 
    3492 40 -21.2569 5.4782 3.32002 230 " " " " A 43 0 0 "ARG " " NE " " " 7 0 1 C2 
    3493 14 -22.051 4.59337 3.96849 230 " " " " A 2 0 0 "ARG " " CZ " " " 6 0 1 C2 
    3494 40 -21.8953 3.27956 3.667 230 " " " " A 43 0 0 "ARG " " NH1" " " 7 0 1 C2 
    3495 40 -22.8715 5.03987 4.93135 230 " " " " A 43 0 0 "ARG " " NH2" " " 7 0 1 C2 
    3496 48 -18.073 3.39847 -1.72806 230 " " " " A 21 0 0 "ARG " " H  " " " 1 0 1 C2 
    3497 48 -18.2064 3.20858 1.17128 230 " " " " A 21 0 0 "ARG " " HA " " " 1 0 1 C2 
    3498 48 -19.9131 4.81508 -0.879411 230 " " " " A 21 0 0 "ARG " " HB3" " " 1 0 1 C2 
    3499 48 -18.6564 5.37367 0.0408919 230 " " " " A 21 0 0 "ARG " " HB2" " " 1 0 1 C2 
    3500 48 -21.4284 4.52965 1.06438 230 " " " " A 21 0 0 "ARG " " HG3" " " 1 0 1 C2 
    3501 48 -20.8329 6.21701 0.93095 230 " " " " A 21 0 0 "ARG " " HG2" " " 1 0 1 C2 
    3502 48 -19.3901 6.04324 2.62554 230 " " " " A 21 0 0 "ARG " " HD3" " " 1 0 1 C2 
    3503 48 -19.5773 4.44891 3.01739 230 " " " " A 21 0 0 "ARG " " HD2" " " 1 0 1 C2 
    3504 48 -21.314 6.46107 3.54546 230 " " " " A 21 0 0 "ARG " " HE " " " 1 0 1 C2 
    3505 48 -22.4728 2.56861 4.09272 230 " " " " A 21 0 0 "ARG " HH12 " " 1 0 1 C2 
    3506 48 -21.1974 2.85394 3.07381 230 " " " " A 21 0 0 "ARG " HH11 " " 1 0 1 C2 
    3507 48 -23.4095 4.51835 5.60854 230 " " " " A 21 0 0 "ARG " HH22 " " 1 0 1 C2 
    3508 48 -22.982 6.04347 4.95705 230 " " " " A 21 0 0 "ARG " HH21 " " 1 0 1 C2 
    3509 40 -20.3106 1.46197 -0.496227 231 " " " " A 43 0 0 "LEU " " N  " " " 7 0 1 C2 
    3510 14 -21.1951 0.343539 -0.501762 231 " " " " A 2 0 0 "LEU " " CA " " " 6 0 1 C2 
    3511 14 -20.2504 -0.885373 -0.219547 231 " " " " A 2 0 0 "LEU " " C  " " " 6 0 1 C2 
    3512 23 -20.7063 -1.74154 0.557595 231 " " " " A 70 0 0 "LEU " " O  " " " 8 0 1 C2 
    3513 14 -21.7355 0.136308 -1.94325 231 " " " " A 2 0 0 "LEU " " CB " " " 6 0 1 C2 
    3514 14 -22.9026 1.17119 -2.31079 231 " " " " A 2 0 0 "LEU " " CG " " " 6 0 1 C2 
    3515 14 -23.0639 1.16758 -3.82479 231 " " " " A 2 0 0 "LEU " " CD1" " " 6 0 1 C2 
    3516 14 -24.148 0.82464 -1.55457 231 " " " " A 2 0 0 "LEU " " CD2" " " 6 0 1 C2 
    3517 48 -19.986 1.74154 -1.41088 231 " " " " A 21 0 0 "LEU " " H  " " " 1 0 1 C2 
    3518 48 -21.948 0.441546 0.280384 231 " " " " A 21 0 0 "LEU " " HA " " " 1 0 1 C2 
    3519 48 -21.9705 -0.902984 -2.17288 231 " " " " A 21 0 0 "LEU " " HB3" " " 1 0 1 C2 
    3520 48 -20.9186 0.263607 -2.65363 231 " " " " A 21 0 0 "LEU " " HB2" " " 1 0 1 C2 
    3521 48 -22.5949 2.16009 -1.97097 231 " " " " A 21 0 0 "LEU " " HG " " " 1 0 1 C2 
    3522 48 -23.7537 1.84028 -4.3344 231 " " " " A 21 0 0 "LEU " HD11 " " 1 0 1 C2 
    3523 48 -22.0975 1.48473 -4.21675 231 " " " " A 21 0 0 "LEU " HD12 " " 1 0 1 C2 
    3524 48 -23.3067 0.179858 -4.21666 231 " " " " A 21 0 0 "LEU " HD13 " " 1 0 1 C2 
    3525 48 -24.6319 -0.141475 -1.69781 231 " " " " A 21 0 0 "LEU " HD21 " " 1 0 1 C2 
    3526 48 -24.1404 1.03168 -0.484435 231 " " " " A 21 0 0 "LEU " HD22 " " 1 0 1 C2 
    3527 48 -24.858 1.50987 -2.01765 231 " " " " A 21 0 0 "LEU " HD23 " " 1 0 1 C2 
    3528 40 -18.965 -0.971055 -0.645457 232 " " " " A 43 0 0 "VAL " " N  " " " 7 0 1 C2 
    3529 14 -18.1567 -2.12113 -0.202712 232 " " " " A 2 0 0 "VAL " " CA " " " 6 0 1 C2 
    3530 14 -17.8504 -1.9904 1.33178 232 " " " " A 2 0 0 "VAL " " C  " " " 6 0 1 C2 
    3531 23 -17.4764 -2.93574 1.92866 232 " " " " A 70 0 0 "VAL " " O  " " " 8 0 1 C2 
    3532 14 -16.8508 -2.09342 -1.09097 232 " " " " A 2 0 0 "VAL " " CB " " " 6 0 1 C2 
    3533 14 -15.6489 -2.97967 -0.607341 232 " " " " A 2 0 0 "VAL " " CG1" " " 6 0 1 C2 
    3534 14 -17.1875 -2.28245 -2.58129 232 " " " " A 2 0 0 "VAL " " CG2" " " 6 0 1 C2 
    3535 48 -18.5251 -0.30488 -1.26414 232 " " " " A 21 0 0 "VAL " " H  " " " 1 0 1 C2 
    3536 48 -18.7728 -2.96197 -0.521475 232 " " " " A 21 0 0 "VAL " " HA " " " 1 0 1 C2 
    3537 48 -16.3711 -1.12059 -0.982916 232 " " " " A 21 0 0 "VAL " " HB " " " 1 0 1 C2 
    3538 48 -14.8008 -2.39785 -0.246346 232 " " " " A 21 0 0 "VAL " HG11 " " 1 0 1 C2 
    3539 48 -15.9173 -3.62387 0.229958 232 " " " " A 21 0 0 "VAL " HG12 " " 1 0 1 C2 
    3540 48 -15.1309 -3.52684 -1.39498 232 " " " " A 21 0 0 "VAL " HG13 " " 1 0 1 C2 
    3541 48 -17.7734 -3.15373 -2.87406 232 " " " " A 21 0 0 "VAL " HG21 " " 1 0 1 C2 
    3542 48 -17.9733 -1.56917 -2.8298 232 " " " " A 21 0 0 "VAL " HG22 " " 1 0 1 C2 
    3543 48 -16.3481 -2.09317 -3.25046 232 " " " " A 21 0 0 "VAL " HG23 " " 1 0 1 C2 
    3544 40 -17.8051 -0.768813 1.85401 233 " " " " A 43 0 0 "ALA " " N  " " " 7 0 1 C2 
    3545 14 -17.5728 -0.496484 3.26334 233 " " " " A 2 0 0 "ALA " " CA " " " 6 0 1 C2 
    3546 14 -18.6596 -1.07625 4.2848 233 " " " " A 2 0 0 "ALA " " C  " " " 6 0 1 C2 
    3547 23 -18.4154 -1.14295 5.49415 233 " " " " A 70 0 0 "ALA " " O  " " " 8 0 1 C2 
    3548 14 -17.3 0.98798 3.44196 233 " " " " A 2 0 0 "ALA " " CB " " " 6 0 1 C2 
    3549 48 -17.8247 0.0536867 1.26817 233 " " " " A 21 0 0 "ALA " " H  " " " 1 0 1 C2 
    3550 48 -16.5696 -0.893175 3.41925 233 " " " " A 21 0 0 "ALA " " HA " " " 1 0 1 C2 
    3551 48 -16.5318 1.31876 2.74298 233 " " " " A 21 0 0 "ALA " " HB1" " " 1 0 1 C2 
    3552 48 -18.2437 1.51884 3.31655 233 " " " " A 21 0 0 "ALA " " HB2" " " 1 0 1 C2 
    3553 48 -16.8805 1.27469 4.40628 233 " " " " A 21 0 0 "ALA " " HB3" " " 1 0 1 C2 
    3554 40 -19.9141 -1.24597 3.79293 234 " " " " A 43 0 0 "GLU " " N  " " " 7 0 1 C2 
    3555 14 -20.9933 -1.76263 4.65008 234 " " " " A 2 0 0 "GLU " " CA " " " 6 0 1 C2 
    3556 14 -20.7938 -3.21815 5.05012 234 " " " " A 2 0 0 "GLU " " C  " " " 6 0 1 C2 
    3557 23 -21.1585 -3.58865 6.17637 234 " " " " A 70 0 0 "GLU " " O  " " " 8 0 1 C2 
    3558 14 -22.3623 -1.60185 3.91567 234 " " " " A 2 0 0 "GLU " " CB " " " 6 0 1 C2 
    3559 14 -22.8537 -0.148498 3.62914 234 " " " " A 2 0 0 "GLU " " CG " " " 6 0 1 C2 
    3560 14 -23.4704 0.503121 4.91976 234 " " " " A 2 0 0 "GLU " " CD " " " 6 0 1 C2 
    3561 23 -23.7787 1.69752 4.84571 234 " " " " A 70 0 0 "GLU " " OE1" " " 8 0 1 C2 
    3562 23 -23.3592 -0.110395 5.99433 234 " " " " A 70 0 0 "GLU " " OE2" " " 8 0 1 C2 
    3563 48 -20.0667 -1.0128 2.82213 234 " " " " A 21 0 0 "GLU " " H  " " " 1 0 1 C2 
    3564 48 -21.0737 -1.23457 5.60024 234 " " " " A 21 0 0 "GLU " " HA " " " 1 0 1 C2 
    3565 48 -23.1267 -2.22219 4.38355 234 " " " " A 21 0 0 "GLU " " HB3" " " 1 0 1 C2 
    3566 48 -22.1728 -1.98105 2.91147 234 " " " " A 21 0 0 "GLU " " HB2" " " 1 0 1 C2 
    3567 48 -23.7125 -0.190036 2.95918 234 " " " " A 21 0 0 "GLU " " HG3" " " 1 0 1 C2 
    3568 48 -22.081 0.452492 3.14979 234 " " " " A 21 0 0 "GLU " " HG2" " " 1 0 1 C2 
    3569 40 -20.0987 -4.0502 4.21266 235 " " " " A 43 0 0 "PHE " " N  " " " 7 0 1 C2 
    3570 14 -19.6538 -5.39043 4.47279 235 " " " " A 2 0 0 "PHE " " CA " " " 6 0 1 C2 
    3571 14 -18.4062 -5.40062 5.40525 235 " " " " A 2 0 0 "PHE " " C  " " " 6 0 1 C2 
    3572 23 -18.4291 -6.07937 6.38998 235 " " " " A 70 0 0 "PHE " " O  " " " 8 0 1 C2 
    3573 14 -19.1789 -6.11797 3.21864 235 " " " " A 2 0 0 "PHE " " CB " " " 6 0 1 C2 
    3574 14 -20.4046 -6.18564 2.28067 235 " " " " A 2 0 0 "PHE " " CG " " " 6 0 1 C2 
    3575 14 -20.6236 -5.26474 1.21958 235 " " " " A 2 0 0 "PHE " " CD1" " " 6 0 1 C2 
    3576 14 -21.4 -7.14374 2.37757 235 " " " " A 2 0 0 "PHE " " CD2" " " 6 0 1 C2 
    3577 14 -21.6838 -5.34602 0.32148 235 " " " " A 2 0 0 "PHE " " CE1" " " 6 0 1 C2 
    3578 14 -22.586 -7.14581 1.64363 235 " " " " A 2 0 0 "PHE " " CE2" " " 6 0 1 C2 
    3579 14 -22.7272 -6.22524 0.602333 235 " " " " A 2 0 0 "PHE " " CZ " " " 6 0 1 C2 
    3580 48 -19.5593 -3.5643 3.51046 235 " " " " A 21 0 0 "PHE " " H  " " " 1 0 1 C2 
    3581 48 -20.4538 -5.90312 5.00686 235 " " " " A 21 0 0 "PHE " " HA " " " 1 0 1 C2 
    3582 48 -19.0201 -7.12604 3.60161 235 " " " " A 21 0 0 "PHE " " HB3" " " 1 0 1 C2 
    3583 48 -18.2611 -5.76997 2.74467 235 " " " " A 21 0 0 "PHE " " HB2" " " 1 0 1 C2 
    3584 48 -19.9076 -4.48951 0.990111 235 " " " " A 21 0 0 "PHE " " HD1" " " 1 0 1 C2 
    3585 48 -21.229 -7.88975 3.13957 235 " " " " A 21 0 0 "PHE " " HD2" " " 1 0 1 C2 
    3586 48 -21.7256 -4.54602 -0.402856 235 " " " " A 21 0 0 "PHE " " HE1" " " 1 0 1 C2 
    3587 48 -23.3017 -7.89865 1.9395 235 " " " " A 21 0 0 "PHE " " HE2" " " 1 0 1 C2 
    3588 48 -23.6355 -6.02434 0.0536664 235 " " " " A 21 0 0 "PHE " " HZ " " " 1 0 1 C2 
    3589 40 -17.3522 -4.63787 5.07589 236 " " " " A 43 0 0 "THR " " N  " " " 7 0 1 C2 
    3590 14 -16.2679 -4.34163 6.03123 236 " " " " A 2 0 0 "THR " " CA " " " 6 0 1 C2 
    3591 14 -15.7935 -2.90272 5.84634 236 " " " " A 2 0 0 "THR " " C  " " " 6 0 1 C2 
    3592 23 -15.6725 -2.54824 4.68395 236 " " " " A 70 0 0 "THR " " O  " " " 8 0 1 C2 
    3593 14 -15.1798 -5.46866 5.9465 236 " " " " A 2 0 0 "THR " " CB " " " 6 0 1 C2 
    3594 23 -14.2856 -5.34782 7.03119 236 " " " " A 70 0 0 "THR " " OG1" " " 8 0 1 C2 
    3595 14 -14.426 -5.60678 4.60871 236 " " " " A 2 0 0 "THR " " CG2" " " 6 0 1 C2 
    3596 48 -17.5291 -3.9747 4.33494 236 " " " " A 21 0 0 "THR " " H  " " " 1 0 1 C2 
    3597 48 -16.6927 -4.40755 7.03289 236 " " " " A 21 0 0 "THR " " HA " " " 1 0 1 C2 
    3598 48 -15.5926 -6.46967 6.0716 236 " " " " A 21 0 0 "THR " " HB " " " 1 0 1 C2 
    3599 48 -14.791 -5.58982 7.79217 236 " " " " A 21 0 0 "THR " " HG1" " " 1 0 1 C2 
    3600 48 -15.1219 -5.84095 3.80311 236 " " " " A 21 0 0 "THR " HG21 " " 1 0 1 C2 
    3601 48 -13.8281 -4.71179 4.43656 236 " " " " A 21 0 0 "THR " HG22 " " 1 0 1 C2 
    3602 48 -13.7595 -6.46815 4.6538 236 " " " " A 21 0 0 "THR " HG23 " " 1 0 1 C2 
    3603 40 -15.4307 -2.11323 6.86011 237 " " " " A 43 0 0 "PRO " " N  " " " 7 0 1 C2 
    3604 14 -14.9003 -0.704881 6.5941 237 " " " " A 2 0 0 "PRO " " CA " " " 6 0 1 C2 
    3605 14 -13.5902 -0.785037 5.8658 237 " " " " A 2 0 0 "PRO " " C  " " " 6 0 1 C2 
    3606 23 -12.8778 -1.79304 5.83087 237 " " " " A 70 0 0 "PRO " " O  " " " 8 0 1 C2 
    3607 14 -14.7949 -0.084617 8.03526 237 " " " " A 2 0 0 "PRO " " CB " " " 6 0 1 C2 
    3608 14 -15.0624 -1.16346 8.99674 237 " " " " A 2 0 0 "PRO " " CG " " " 6 0 1 C2 
    3609 14 -15.5496 -2.36014 8.29131 237 " " " " A 2 0 0 "PRO " " CD " " " 6 0 1 C2 
    3610 48 -15.5275 -0.231916 5.83841 237 " " " " A 21 0 0 "PRO " " HA " " " 1 0 1 C2 
    3611 48 -15.6693 0.53533 8.23304 237 " " " " A 21 0 0 "PRO " " HB3" " " 1 0 1 C2 
    3612 48 -13.9428 0.589355 8.12362 237 " " " " A 21 0 0 "PRO " " HB2" " " 1 0 1 C2 
    3613 48 -15.6749 -0.87944 9.85252 237 " " " " A 21 0 0 "PRO " " HG3" " " 1 0 1 C2 
    3614 48 -14.0925 -1.39296 9.43795 237 " " " " A 21 0 0 "PRO " " HG2" " " 1 0 1 C2 
    3615 48 -15.0257 -3.27576 8.56547 237 " " " " A 21 0 0 "PRO " " HD2" " " 1 0 1 C2 
    3616 48 -16.6374 -2.32383 8.35196 237 " " " " A 21 0 0 "PRO " " HD3" " " 1 0 1 C2 
    3617 40 -13.1856 0.421113 5.32439 238 " " " " A 43 0 0 "VAL " " N  " " " 7 0 1 C2 
    3618 14 -12.042 0.597973 4.51274 238 " " " " A 2 0 0 "VAL " " CA " " " 6 0 1 C2 
    3619 14 -10.8639 1.05871 5.44768 238 " " " " A 2 0 0 "VAL " " C  " " " 6 0 1 C2 
    3620 23 -11.0681 1.91453 6.30065 238 " " " " A 70 0 0 "VAL " " O  " " " 8 0 1 C2 
    3621 14 -12.3119 1.70114 3.51618 238 " " " " A 2 0 0 "VAL " " CB " " " 6 0 1 C2 
    3622 14 -11.1714 2.20029 2.59782 238 " " " " A 2 0 0 "VAL " " CG1" " " 6 0 1 C2 
    3623 14 -13.5404 1.28926 2.62386 238 " " " " A 2 0 0 "VAL " " CG2" " " 6 0 1 C2 
    3624 48 -13.6181 1.29147 5.59922 238 " " " " A 21 0 0 "VAL " " H  " " " 1 0 1 C2 
    3625 48 -11.7151 -0.298589 3.98604 238 " " " " A 21 0 0 "VAL " " HA " " " 1 0 1 C2 
    3626 48 -12.6795 2.48482 4.17863 238 " " " " A 21 0 0 "VAL " " HB " " " 1 0 1 C2 
    3627 48 -11.4937 2.64725 1.65736 238 " " " " A 21 0 0 "VAL " HG11 " " 1 0 1 C2 
    3628 48 -10.5906 2.91843 3.17667 238 " " " " A 21 0 0 "VAL " HG12 " " 1 0 1 C2 
    3629 48 -10.5481 1.34745 2.3289 238 " " " " A 21 0 0 "VAL " HG13 " " 1 0 1 C2 
    3630 48 -13.5309 0.231826 2.35958 238 " " " " A 21 0 0 "VAL " HG21 " " 1 0 1 C2 
    3631 48 -14.4262 1.52946 3.21176 238 " " " " A 21 0 0 "VAL " HG22 " " 1 0 1 C2 
    3632 48 -13.5155 1.89493 1.71797 238 " " " " A 21 0 0 "VAL " HG23 " " 1 0 1 C2 
    3633 40 -9.74237 0.388137 5.25706 239 " " " " A 43 0 0 "HIE " " N  " " " 7 0 1 C2 
    3634 14 -8.6361 0.671891 6.11154 239 " " " " A 2 0 0 "HIE " " CA " " " 6 0 1 C2 
    3635 14 -7.77835 1.88168 5.72517 239 " " " " A 2 0 0 "HIE " " C  " " " 6 0 1 C2 
    3636 23 -7.68796 2.27054 4.50866 239 " " " " A 70 0 0 "HIE " " O  " " " 8 0 1 C2 
    3637 14 -7.77727 -0.603385 5.98395 239 " " " " A 2 0 0 "HIE " " CB " " " 6 0 1 C2 
    3638 14 -6.74803 -0.684839 7.04238 239 " " " " A 2 0 0 "HIE " " CG " " " 6 0 1 C2 
    3639 40 -5.50228 0.0157934 6.94424 239 " " " " A 43 0 0 "HIE " " ND1" " " 7 0 1 C2 
    3640 14 -6.83595 -1.28224 8.27092 239 " " " " A 2 0 0 "HIE " " CD2" " " 6 0 1 C2 
    3641 14 -5.00245 -0.224256 8.12311 239 " " " " A 2 0 0 "HIE " " CE1" " " 6 0 1 C2 
    3642 40 -5.64977 -0.991477 8.97666 239 " " " " A 43 0 0 "HIE " " NE2" " " 7 0 1 C2 
    3643 48 -9.55525 -0.310558 4.55214 239 " " " " A 21 0 0 "HIE " " H  " " " 1 0 1 C2 
    3644 48 -8.93982 0.767666 7.15398 239 " " " " A 21 0 0 "HIE " " HA " " " 1 0 1 C2 
    3645 48 -7.41817 -0.648267 4.95578 239 " " " " A 21 0 0 "HIE " " HB3" " " 1 0 1 C2 
    3646 48 -8.43413 -1.45273 6.17167 239 " " " " A 21 0 0 "HIE " " HB2" " " 1 0 1 C2 
    3647 48 -7.63226 -1.84531 8.73485 239 " " " " A 21 0 0 "HIE " " HD2" " " 1 0 1 C2 
    3648 48 -4.1454 0.388772 8.35989 239 " " " " A 21 0 0 "HIE " " HE1" " " 1 0 1 C2 
    3649 40 -7.14404 2.50466 6.71848 240 " " " " A 43 0 0 "PHE " " N  " " " 7 0 1 C2 
    3650 14 -6.42993 3.72098 6.55757 240 " " " " A 2 0 0 "PHE " " CA " " " 6 0 1 C2 
    3651 14 -5.21339 3.761 5.63014 240 " " " " A 2 0 0 "PHE " " C  " " " 6 0 1 C2 
    3652 23 -4.9333 4.83733 5.14329 240 " " " " A 70 0 0 "PHE " " O  " " " 8 0 1 C2 
    3653 14 -5.88148 4.17537 7.91326 240 " " " " A 2 0 0 "PHE " " CB " " " 6 0 1 C2 
    3654 14 -6.76387 4.71077 9.02171 240 " " " " A 2 0 0 "PHE " " CG " " " 6 0 1 C2 
    3655 14 -7.36365 5.98747 8.83305 240 " " " " A 2 0 0 "PHE " " CD1" " " 6 0 1 C2 
    3656 14 -7.04348 3.98038 10.2122 240 " " " " A 2 0 0 "PHE " " CD2" " " 6 0 1 C2 
    3657 14 -8.38317 6.4276 9.69014 240 " " " " A 2 0 0 "PHE " " CE1" " " 6 0 1 C2 
    3658 14 -8.06353 4.51587 11.1361 240 " " " " A 2 0 0 "PHE " " CE2" " " 6 0 1 C2 
    3659 14 -8.67712 5.78136 10.8428 240 " " " " A 2 0 0 "PHE " " CZ " " " 6 0 1 C2 
    3660 48 -7.17023 2.00783 7.59744 240 " " " " A 21 0 0 "PHE " " H  " " " 1 0 1 C2 
    3661 48 -7.14611 4.44624 6.17133 240 " " " " A 21 0 0 "PHE " " HA " " " 1 0 1 C2 
    3662 48 -5.25178 5.05822 7.80308 240 " " " " A 21 0 0 "PHE " " HB3" " " 1 0 1 C2 
    3663 48 -5.2344 3.38148 8.28626 240 " " " " A 21 0 0 "PHE " " HB2" " " 1 0 1 C2 
    3664 48 -7.08311 6.51628 7.93413 240 " " " " A 21 0 0 "PHE " " HD1" " " 1 0 1 C2 
    3665 48 -6.62734 3.0062 10.4224 240 " " " " A 21 0 0 "PHE " " HD2" " " 1 0 1 C2 
    3666 48 -8.91511 7.33338 9.43917 240 " " " " A 21 0 0 "PHE " " HE1" " " 1 0 1 C2 
    3667 48 -8.28601 4.10654 12.1105 240 " " " " A 21 0 0 "PHE " " HE2" " " 1 0 1 C2 
    3668 48 -9.39567 6.11428 11.5771 240 " " " " A 21 0 0 "PHE " " HZ " " " 1 0 1 C2 
    3669 40 -4.57789 2.61632 5.32201 241 " " " " A 43 0 0 "PHE " " N  " " " 7 0 1 C2 
    3670 14 -3.56841 2.54909 4.20529 241 " " " " A 2 0 0 "PHE " " CA " " " 6 0 1 C2 
    3671 14 -4.22437 2.1297 2.87422 241 " " " " A 2 0 0 "PHE " " C  " " " 6 0 1 C2 
    3672 23 -3.51995 1.96349 1.8775 241 " " " " A 70 0 0 "PHE " " O  " " " 8 0 1 C2 
    3673 14 -2.53544 1.57853 4.67677 241 " " " " A 2 0 0 "PHE " " CB " " " 6 0 1 C2 
    3674 14 -1.27589 2.13344 5.37053 241 " " " " A 2 0 0 "PHE " " CG " " " 6 0 1 C2 
    3675 14 -0.052733 2.05656 4.71313 241 " " " " A 2 0 0 "PHE " " CD1" " " 6 0 1 C2 
    3676 14 -1.32457 2.75583 6.62367 241 " " " " A 2 0 0 "PHE " " CD2" " " 6 0 1 C2 
    3677 14 1.17342 2.52968 5.28379 241 " " " " A 2 0 0 "PHE " " CE1" " " 6 0 1 C2 
    3678 14 -0.183926 3.31576 7.17802 241 " " " " A 2 0 0 "PHE " " CE2" " " 6 0 1 C2 
    3679 14 1.10232 3.15969 6.53773 241 " " " " A 2 0 0 "PHE " " CZ " " " 6 0 1 C2 
    3680 48 -4.75396 1.74344 5.79865 241 " " " " A 21 0 0 "PHE " " H  " " " 1 0 1 C2 
    3681 48 -2.99416 3.46167 4.04548 241 " " " " A 21 0 0 "PHE " " HA " " " 1 0 1 C2 
    3682 48 -2.15583 0.896688 3.9158 241 " " " " A 21 0 0 "PHE " " HB3" " " 1 0 1 C2 
    3683 48 -2.96462 0.770807 5.26963 241 " " " " A 21 0 0 "PHE " " HB2" " " 1 0 1 C2 
    3684 48 -0.0404821 1.66105 3.70823 241 " " " " A 21 0 0 "PHE " " HD1" " " 1 0 1 C2 
    3685 48 -2.27712 2.77404 7.13231 241 " " " " A 21 0 0 "PHE " " HD2" " " 1 0 1 C2 
    3686 48 2.03838 2.44859 4.64219 241 " " " " A 21 0 0 "PHE " " HE1" " " 1 0 1 C2 
    3687 48 -0.220894 3.74822 8.16696 241 " " " " A 21 0 0 "PHE " " HE2" " " 1 0 1 C2 
    3688 48 2.03802 3.54156 6.91857 241 " " " " A 21 0 0 "PHE " " HZ " " " 1 0 1 C2 
    3689 40 -5.54052 2.00854 2.91277 242 " " " " A 43 0 0 "ALA " " N  " " " 7 0 1 C2 
    3690 14 -6.42971 1.86993 1.71823 242 " " " " A 2 0 0 "ALA " " CA " " " 6 0 1 C2 
    3691 14 -7.28162 3.12509 1.33953 242 " " " " A 2 0 0 "ALA " " C  " " " 6 0 1 C2 
    3692 23 -7.43715 3.45872 0.142864 242 " " " " A 70 0 0 "ALA " " O  " " " 8 0 1 C2 
    3693 14 -7.41281 0.703617 1.952 242 " " " " A 2 0 0 "ALA " " CB " " " 6 0 1 C2 
    3694 48 -5.94487 2.18864 3.82061 242 " " " " A 21 0 0 "ALA " " H  " " " 1 0 1 C2 
    3695 48 -5.81473 1.56125 0.872875 242 " " " " A 21 0 0 "ALA " " HA " " " 1 0 1 C2 
    3696 48 -8.31172 0.7996 2.56096 242 " " " " A 21 0 0 "ALA " " HB1" " " 1 0 1 C2 
    3697 48 -7.65797 0.363413 0.945887 242 " " " " A 21 0 0 "ALA " " HB2" " " 1 0 1 C2 
    3698 48 -6.85828 -0.113542 2.41335 242 " " " " A 21 0 0 "ALA " " HB3" " " 1 0 1 C2 
    3699 40 -7.59855 3.92244 2.32053 243 " " " " A 43 0 0 "GLN " " N  " " " 7 0 1 C2 
    3700 14 -8.3148 5.21257 2.34352 243 " " " " A 2 0 0 "GLN " " CA " " " 6 0 1 C2 
    3701 14 -7.90057 6.17499 1.18743 243 " " " " A 2 0 0 "GLN " " C  " " " 6 0 1 C2 
    3702 23 -8.63998 6.25673 0.203587 243 " " " " A 70 0 0 "GLN " " O  " " " 8 0 1 C2 
    3703 14 -8.46792 5.72585 3.83264 243 " " " " A 2 0 0 "GLN " " CB " " " 6 0 1 C2 
    3704 14 -9.44552 5.13439 4.74752 243 " " " " A 2 0 0 "GLN " " CG " " " 6 0 1 C2 
    3705 14 -10.8842 5.3979 4.35625 243 " " " " A 2 0 0 "GLN " " CD " " " 6 0 1 C2 
    3706 23 -11.2212 6.28431 3.59324 243 " " " " A 70 0 0 "GLN " " OE1" " " 8 0 1 C2 
    3707 40 -11.9012 4.67185 4.98289 243 " " " " A 43 0 0 "GLN " " NE2" " " 7 0 1 C2 
    3708 48 -7.3526 3.68301 3.27042 243 " " " " A 21 0 0 "GLN " " H  " " " 1 0 1 C2 
    3709 48 -9.35359 5.00225 2.08899 243 " " " " A 21 0 0 "GLN " " HA " " " 1 0 1 C2 
    3710 48 -8.68884 6.78637 3.95351 243 " " " " A 21 0 0 "GLN " " HB3" " " 1 0 1 C2 
    3711 48 -7.45828 5.66117 4.23828 243 " " " " A 21 0 0 "GLN " " HB2" " " 1 0 1 C2 
    3712 48 -9.36657 5.3699 5.80884 243 " " " " A 21 0 0 "GLN " " HG3" " " 1 0 1 C2 
    3713 48 -9.33809 4.05014 4.71668 243 " " " " A 21 0 0 "GLN " " HG2" " " 1 0 1 C2 
    3714 48 -12.8108 5.09086 4.85219 243 " " " " A 21 0 0 "GLN " HE22 " " 1 0 1 C2 
    3715 48 -11.7809 3.94748 5.67638 243 " " " " A 21 0 0 "GLN " HE21 " " 1 0 1 C2 
    3716 40 -6.72405 6.83133 1.24517 244 " " " " A 43 0 0 "PRO " " N  " " " 7 0 1 C2 
    3717 14 -6.33552 7.63398 0.132998 244 " " " " A 2 0 0 "PRO " " CA " " " 6 0 1 C2 
    3718 14 -5.97502 7.01991 -1.24645 244 " " " " A 2 0 0 "PRO " " C  " " " 6 0 1 C2 
    3719 23 -5.80584 7.80127 -2.16386 244 " " " " A 70 0 0 "PRO " " O  " " " 8 0 1 C2 
    3720 14 -5.11673 8.41316 0.714252 244 " " " " A 2 0 0 "PRO " " CB " " " 6 0 1 C2 
    3721 14 -4.52151 7.51275 1.77139 244 " " " " A 2 0 0 "PRO " " CG " " " 6 0 1 C2 
    3722 14 -5.69681 6.66068 2.2895 244 " " " " A 2 0 0 "PRO " " CD " " " 6 0 1 C2 
    3723 48 -7.09092 8.40604 -0.0132329 244 " " " " A 21 0 0 "PRO " " HA " " " 1 0 1 C2 
    3724 48 -5.42618 9.33516 1.20644 244 " " " " A 21 0 0 "PRO " " HB3" " " 1 0 1 C2 
    3725 48 -4.27862 8.60994 0.0457032 244 " " " " A 21 0 0 "PRO " " HB2" " " 1 0 1 C2 
    3726 48 -4.13474 8.06587 2.6273 244 " " " " A 21 0 0 "PRO " " HG3" " " 1 0 1 C2 
    3727 48 -3.77258 6.79654 1.43339 244 " " " " A 21 0 0 "PRO " " HG2" " " 1 0 1 C2 
    3728 48 -5.39114 5.61523 2.24825 244 " " " " A 21 0 0 "PRO " " HD2" " " 1 0 1 C2 
    3729 48 -6.07411 6.93198 3.27548 244 " " " " A 21 0 0 "PRO " " HD3" " " 1 0 1 C2 
    3730 40 -5.87595 5.67943 -1.32675 245 " " " " A 43 0 0 "VAL " " N  " " " 7 0 1 C2 
    3731 14 -5.61712 4.88978 -2.59934 245 " " " " A 2 0 0 "VAL " " CA " " " 6 0 1 C2 
    3732 14 -6.90004 4.69171 -3.43712 245 " " " " A 2 0 0 "VAL " " C  " " " 6 0 1 C2 
    3733 23 -6.7878 4.50672 -4.62916 245 " " " " A 70 0 0 "VAL " " O  " " " 8 0 1 C2 
    3734 14 -5.00621 3.42371 -2.26508 245 " " " " A 2 0 0 "VAL " " CB " " " 6 0 1 C2 
    3735 14 -4.6979 2.71141 -3.6572 245 " " " " A 2 0 0 "VAL " " CG1" " " 6 0 1 C2 
    3736 14 -3.74377 3.73039 -1.33736 245 " " " " A 2 0 0 "VAL " " CG2" " " 6 0 1 C2 
    3737 48 -6.12919 5.14988 -0.504838 245 " " " " A 21 0 0 "VAL " " H  " " " 1 0 1 C2 
    3738 48 -4.90142 5.46706 -3.18468 245 " " " " A 21 0 0 "VAL " " HA " " " 1 0 1 C2 
    3739 48 -5.74212 2.79919 -1.75861 245 " " " " A 21 0 0 "VAL " " HB " " " 1 0 1 C2 
    3740 48 -5.62843 2.28604 -4.03307 245 " " " " A 21 0 0 "VAL " HG11 " " 1 0 1 C2 
    3741 48 -4.32075 3.41066 -4.40347 245 " " " " A 21 0 0 "VAL " HG12 " " 1 0 1 C2 
    3742 48 -4.00215 1.88366 -3.51991 245 " " " " A 21 0 0 "VAL " HG13 " " 1 0 1 C2 
    3743 48 -3.94857 4.39519 -0.498203 245 " " " " A 21 0 0 "VAL " HG21 " " 1 0 1 C2 
    3744 48 -3.53038 2.70706 -1.02853 245 " " " " A 21 0 0 "VAL " HG22 " " 1 0 1 C2 
    3745 48 -2.88517 4.06811 -1.91775 245 " " " " A 21 0 0 "VAL " HG23 " " 1 0 1 C2 
    3746 40 -8.06258 4.98916 -2.8273 246 " " " " A 43 0 0 "VAL " " N  " " " 7 0 1 C2 
    3747 14 -9.34297 4.99753 -3.58209 246 " " " " A 2 0 0 "VAL " " CA " " " 6 0 1 C2 
    3748 14 -9.35791 6.14773 -4.6692 246 " " " " A 2 0 0 "VAL " " C  " " " 6 0 1 C2 
    3749 23 -10.1006 5.99434 -5.69424 246 " " " " A 70 0 0 "VAL " " O  " " " 8 0 1 C2 
    3750 14 -10.5471 5.00602 -2.66108 246 " " " " A 2 0 0 "VAL " " CB " " " 6 0 1 C2 
    3751 14 -11.9117 4.84264 -3.36528 246 " " " " A 2 0 0 "VAL " " CG1" " " 6 0 1 C2 
    3752 14 -10.4673 3.86595 -1.66083 246 " " " " A 2 0 0 "VAL " " CG2" " " 6 0 1 C2 
    3753 48 -8.05717 5.20687 -1.84106 246 " " " " A 21 0 0 "VAL " " H  " " " 1 0 1 C2 
    3754 48 -9.33508 4.01391 -4.0517 246 " " " " A 21 0 0 "VAL " " HA " " " 1 0 1 C2 
    3755 48 -10.5858 5.90756 -2.04966 246 " " " " A 21 0 0 "VAL " " HB " " " 1 0 1 C2 
    3756 48 -12.7213 4.7295 -2.64426 246 " " " " A 21 0 0 "VAL " HG11 " " 1 0 1 C2 
    3757 48 -12.2522 5.74332 -3.87606 246 " " " " A 21 0 0 "VAL " HG12 " " 1 0 1 C2 
    3758 48 -12.0301 4.02705 -4.07865 246 " " " " A 21 0 0 "VAL " HG13 " " 1 0 1 C2 
    3759 48 -10.3589 2.82496 -1.96528 246 " " " " A 21 0 0 "VAL " HG21 " " 1 0 1 C2 
    3760 48 -9.74816 4.17385 -0.901773 246 " " " " A 21 0 0 "VAL " HG22 " " 1 0 1 C2 
    3761 48 -11.3251 3.8263 -0.989506 246 " " " " A 21 0 0 "VAL " HG23 " " 1 0 1 C2 
    3762 40 -8.49242 7.19609 -4.47758 247 " " " " A 43 0 0 "THR " " N  " " " 7 0 1 C2 
    3763 14 -8.40894 8.51672 -5.02018 247 " " " " A 2 0 0 "THR " " CA " " " 6 0 1 C2 
    3764 14 -7.06905 8.86748 -5.6904 247 " " " " A 2 0 0 "THR " " C  " " " 6 0 1 C2 
    3765 23 -6.92322 9.92682 -6.27591 247 " " " " A 70 0 0 "THR " " O  " " " 8 0 1 C2 
    3766 14 -9.04774 9.53911 -4.0663 247 " " " " A 2 0 0 "THR " " CB " " " 6 0 1 C2 
    3767 23 -8.70988 9.25812 -2.72963 247 " " " " A 70 0 0 "THR " " OG1" " " 8 0 1 C2 
    3768 14 -10.5545 9.33376 -3.9974 247 " " " " A 2 0 0 "THR " " CG2" " " 6 0 1 C2 
    3769 48 -8.09718 7.13203 -3.55034 247 " " " " A 21 0 0 "THR " " H  " " " 1 0 1 C2 
    3770 48 -9.02988 8.5182 -5.91603 247 " " " " A 21 0 0 "THR " " HA " " " 1 0 1 C2 
    3771 48 -8.92758 10.5723 -4.39227 247 " " " " A 21 0 0 "THR " " HB " " " 1 0 1 C2 
    3772 48 -7.87311 9.65096 -2.53334 247 " " " " A 21 0 0 "THR " " HG1" " " 1 0 1 C2 
    3773 48 -11.0312 9.37018 -4.97695 247 " " " " A 21 0 0 "THR " HG21 " " 1 0 1 C2 
    3774 48 -10.7806 8.37489 -3.53096 247 " " " " A 21 0 0 "THR " HG22 " " 1 0 1 C2 
    3775 48 -11.0266 10.1637 -3.47163 247 " " " " A 21 0 0 "THR " HG23 " " 1 0 1 C2 
    3776 40 -6.01888 8.0176 -5.46292 248 " " " " A 43 0 0 "LEU " " N  " " " 7 0 1 C2 
    3777 14 -4.6439 8.26542 -5.98912 248 " " " " A 2 0 0 "LEU " " CA " " " 6 0 1 C2 
    3778 14 -4.4638 7.66066 -7.42063 248 " " " " A 2 0 0 "LEU " " C  " " " 6 0 1 C2 
    3779 23 -3.82994 8.25553 -8.28526 248 " " " " A 70 0 0 "LEU " " O  " " " 8 0 1 C2 
    3780 14 -3.6331 7.59541 -4.97211 248 " " " " A 2 0 0 "LEU " " CB " " " 6 0 1 C2 
    3781 14 -2.13325 7.71481 -5.1853 248 " " " " A 2 0 0 "LEU " " CG " " " 6 0 1 C2 
    3782 14 -1.53961 8.02838 -3.82528 248 " " " " A 2 0 0 "LEU " " CD1" " " 6 0 1 C2 
    3783 14 -1.45305 6.48401 -5.84651 248 " " " " A 2 0 0 "LEU " " CD2" " " 6 0 1 C2 
    3784 48 -6.28276 7.38416 -4.72183 248 " " " " A 21 0 0 "LEU " " H  " " " 1 0 1 C2 
    3785 48 -4.49088 9.34009 -6.08795 248 " " " " A 21 0 0 "LEU " " HA " " " 1 0 1 C2 
    3786 48 -3.8366 6.5315 -4.8505 248 " " " " A 21 0 0 "LEU " " HB3" " " 1 0 1 C2 
    3787 48 -3.86373 7.91974 -3.95736 248 " " " " A 21 0 0 "LEU " " HB2" " " 1 0 1 C2 
    3788 48 -1.9536 8.57552 -5.82949 248 " " " " A 21 0 0 "LEU " " HG " " " 1 0 1 C2 
    3789 48 -1.71664 9.05515 -3.5051 248 " " " " A 21 0 0 "LEU " HD11 " " 1 0 1 C2 
    3790 48 -1.89787 7.36256 -3.04015 248 " " " " A 21 0 0 "LEU " HD12 " " 1 0 1 C2 
    3791 48 -0.461838 7.88725 -3.90641 248 " " " " A 21 0 0 "LEU " HD13 " " 1 0 1 C2 
    3792 48 -0.374503 6.57654 -5.71893 248 " " " " A 21 0 0 "LEU " HD21 " " 1 0 1 C2 
    3793 48 -1.65688 5.5158 -5.38921 248 " " " " A 21 0 0 "LEU " HD22 " " 1 0 1 C2 
    3794 48 -1.72545 6.39171 -6.89788 248 " " " " A 21 0 0 "LEU " HD23 " " 1 0 1 C2 
    3795 40 -5.2366 6.63012 -7.72598 249 " " " " A 43 0 0 "ILE " " N  " " " 7 0 1 C2 
    3796 14 -5.39276 5.9563 -9.01826 249 " " " " A 2 0 0 "ILE " " CA " " " 6 0 1 C2 
    3797 14 -6.00873 6.88939 -9.98221 249 " " " " A 2 0 0 "ILE " " C  " " " 6 0 1 C2 
    3798 23 -5.67413 6.94622 -11.2302 249 " " " " A 70 0 0 "ILE " " O  " " " 8 0 1 C2 
    3799 14 -6.1991 4.61621 -8.75028 249 " " " " A 2 0 0 "ILE " " CB " " " 6 0 1 C2 
    3800 14 -5.45709 3.74328 -7.68613 249 " " " " A 2 0 0 "ILE " " CG1" " " 6 0 1 C2 
    3801 14 -6.61158 3.88809 -10.037 249 " " " " A 2 0 0 "ILE " " CG2" " " 6 0 1 C2 
    3802 14 -4.11965 3.16646 -8.16553 249 " " " " A 2 0 0 "ILE " " CD1" " " 6 0 1 C2 
    3803 48 -5.75814 6.30034 -6.92639 249 " " " " A 21 0 0 "ILE " " H  " " " 1 0 1 C2 
    3804 48 -4.37736 5.64715 -9.26622 249 " " " " A 21 0 0 "ILE " " HA " " " 1 0 1 C2 
    3805 48 -7.12151 5.02965 -8.34245 249 " " " " A 21 0 0 "ILE " " HB " " " 1 0 1 C2 
    3806 48 -6.1179 2.89445 -7.5103 249 " " " " A 21 0 0 "ILE " HG13 " " 1 0 1 C2 
    3807 48 -5.40828 4.15778 -6.6792 249 " " " " A 21 0 0 "ILE " HG12 " " 1 0 1 C2 
    3808 48 -5.71647 3.89317 -10.659 249 " " " " A 21 0 0 "ILE " HG21 " " 1 0 1 C2 
    3809 48 -6.72399 2.82906 -9.80482 249 " " " " A 21 0 0 "ILE " HG22 " " 1 0 1 C2 
    3810 48 -7.49584 4.3382 -10.4882 249 " " " " A 21 0 0 "ILE " HG23 " " 1 0 1 C2 
    3811 48 -3.76208 2.47847 -7.39943 249 " " " " A 21 0 0 "ILE " HD11 " " 1 0 1 C2 
    3812 48 -3.96489 2.69574 -9.13639 249 " " " " A 21 0 0 "ILE " HD12 " " 1 0 1 C2 
    3813 48 -3.40741 3.98622 -8.07167 249 " " " " A 21 0 0 "ILE " HD13 " " 1 0 1 C2 
    3814 40 -6.80454 7.8557 -9.53697 250 " " " " A 43 0 0 "GLY " " N  " " " 7 0 1 C2 
    3815 14 -7.39221 8.89683 -10.3335 250 " " " " A 2 0 0 "GLY " " CA " " " 6 0 1 C2 
    3816 14 -6.40879 9.92458 -10.9359 250 " " " " A 2 0 0 "GLY " " C  " " " 6 0 1 C2 
    3817 23 -6.65738 10.565 -11.9388 250 " " " " A 70 0 0 "GLY " " O  " " " 8 0 1 C2 
    3818 48 -7.13018 7.82648 -8.58135 250 " " " " A 21 0 0 "GLY " " H  " " " 1 0 1 C2 
    3819 48 -8.13034 9.33891 -9.6643 250 " " " " A 21 0 0 "GLY " " HA3" " " 1 0 1 C2 
    3820 48 -7.97896 8.45991 -11.1415 250 " " " " A 21 0 0 "GLY " " HA2" " " 1 0 1 C2 
    3821 40 -5.29891 10.1564 -10.1903 251 " " " " A 43 0 0 "LEU " " N  " " " 7 0 1 C2 
    3822 14 -4.27784 11.1245 -10.5197 251 " " " " A 2 0 0 "LEU " " CA " " " 6 0 1 C2 
    3823 14 -3.25779 10.6004 -11.5761 251 " " " " A 2 0 0 "LEU " " C  " " " 6 0 1 C2 
    3824 23 -2.54254 11.4459 -12.1961 251 " " " " A 70 0 0 "LEU " " O  " " " 8 0 1 C2 
    3825 14 -3.43975 11.3632 -9.26514 251 " " " " A 2 0 0 "LEU " " CB " " " 6 0 1 C2 
    3826 14 -4.21136 11.938 -8.05036 251 " " " " A 2 0 0 "LEU " " CG " " " 6 0 1 C2 
    3827 14 -3.23489 12.0724 -6.75102 251 " " " " A 2 0 0 "LEU " " CD1" " " 6 0 1 C2 
    3828 14 -4.79706 13.3941 -8.25883 251 " " " " A 2 0 0 "LEU " " CD2" " " 6 0 1 C2 
    3829 48 -5.18999 9.56569 -9.37837 251 " " " " A 21 0 0 "LEU " " H  " " " 1 0 1 C2 
    3830 48 -4.72353 12.086 -10.7748 251 " " " " A 21 0 0 "LEU " " HA " " " 1 0 1 C2 
    3831 48 -2.69102 12.1091 -9.53183 251 " " " " A 21 0 0 "LEU " " HB3" " " 1 0 1 C2 
    3832 48 -3.03554 10.4315 -8.86939 251 " " " " A 21 0 0 "LEU " " HB2" " " 1 0 1 C2 
    3833 48 -5.03851 11.2624 -7.83248 251 " " " " A 21 0 0 "LEU " " HG " " " 1 0 1 C2 
    3834 48 -3.89289 12.3919 -5.94287 251 " " " " A 21 0 0 "LEU " HD11 " " 1 0 1 C2 
    3835 48 -2.78624 11.1353 -6.42162 251 " " " " A 21 0 0 "LEU " HD12 " " 1 0 1 C2 
    3836 48 -2.46093 12.8323 -6.85913 251 " " " " A 21 0 0 "LEU " HD13 " " 1 0 1 C2 
    3837 48 -5.40745 13.6194 -7.38432 251 " " " " A 21 0 0 "LEU " HD21 " " 1 0 1 C2 
    3838 48 -3.96379 14.0613 -8.47945 251 " " " " A 21 0 0 "LEU " HD22 " " 1 0 1 C2 
    3839 48 -5.48237 13.5189 -9.09722 251 " " " " A 21 0 0 "LEU " HD23 " " 1 0 1 C2 
    3840 40 -3.22603 9.3146 -11.9205 252 " " " " A 43 0 0 "GLY " " N  " " " 7 0 1 C2 
    3841 14 -2.48428 8.85209 -13.15 252 " " " " A 2 0 0 "GLY " " CA " " " 6 0 1 C2 
    3842 14 -3.0064 7.55364 -13.7623 252 " " " " A 2 0 0 "GLY " " C  " " " 6 0 1 C2 
    3843 23 -3.36771 7.62058 -14.9539 252 " " " " A 70 0 0 "GLY " " O  " " " 8 0 1 C2 
    3844 48 -3.90487 8.69705 -11.4988 252 " " " " A 21 0 0 "GLY " " H  " " " 1 0 1 C2 
    3845 48 -1.4632 8.64232 -12.8315 252 " " " " A 21 0 0 "GLY " " HA3" " " 1 0 1 C2 
    3846 48 -2.46853 9.60673 -13.9364 252 " " " " A 21 0 0 "GLY " " HA2" " " 1 0 1 C2 
    3847 40 -3.0303 6.45342 -13.0597 253 " " " " A 43 0 0 "ILE " " N  " " " 7 0 1 C2 
    3848 14 -3.39872 5.11836 -13.4864 253 " " " " A 2 0 0 "ILE " " CA " " " 6 0 1 C2 
    3849 14 -4.78674 5.03893 -14.1408 253 " " " " A 2 0 0 "ILE " " C  " " " 6 0 1 C2 
    3850 23 -4.82649 4.21735 -14.9503 253 " " " " A 70 0 0 "ILE " " O  " " " 8 0 1 C2 
    3851 14 -3.21636 4.28615 -12.2423 253 " " " " A 2 0 0 "ILE " " CB " " " 6 0 1 C2 
    3852 14 -1.71418 4.24607 -11.8336 253 " " " " A 2 0 0 "ILE " " CG1" " " 6 0 1 C2 
    3853 14 -3.7657 2.86015 -12.4029 253 " " " " A 2 0 0 "ILE " " CG2" " " 6 0 1 C2 
    3854 14 -1.35036 3.70169 -10.3812 253 " " " " A 2 0 0 "ILE " " CD1" " " 6 0 1 C2 
    3855 48 -2.81018 6.5741 -12.0814 253 " " " " A 21 0 0 "ILE " " H  " " " 1 0 1 C2 
    3856 48 -2.61677 4.84542 -14.1951 253 " " " " A 21 0 0 "ILE " " HA " " " 1 0 1 C2 
    3857 48 -3.85411 4.72118 -11.4728 253 " " " " A 21 0 0 "ILE " " HB " " " 1 0 1 C2 
    3858 48 -1.22832 5.22067 -11.8806 253 " " " " A 21 0 0 "ILE " HG13 " " 1 0 1 C2 
    3859 48 -1.08774 3.69525 -12.5353 253 " " " " A 21 0 0 "ILE " HG12 " " 1 0 1 C2 
    3860 48 -3.62347 2.35716 -11.4465 253 " " " " A 21 0 0 "ILE " HG21 " " 1 0 1 C2 
    3861 48 -4.80761 2.78679 -12.7146 253 " " " " A 21 0 0 "ILE " HG22 " " 1 0 1 C2 
    3862 48 -3.20862 2.27885 -13.1377 253 " " " " A 21 0 0 "ILE " HG23 " " 1 0 1 C2 
    3863 48 -1.39275 2.61323 -10.4206 253 " " " " A 21 0 0 "ILE " HD11 " " 1 0 1 C2 
    3864 48 -0.322329 3.9419 -10.11 253 " " " " A 21 0 0 "ILE " HD12 " " 1 0 1 C2 
    3865 48 -1.91715 4.18699 -9.5866 253 " " " " A 21 0 0 "ILE " HD13 " " 1 0 1 C2 
    3866 40 -5.73197 5.87921 -13.8717 254 " " " " A 43 0 0 "ALA " " N  " " " 7 0 1 C2 
    3867 14 -7.05658 5.97042 -14.4847 254 " " " " A 2 0 0 "ALA " " CA " " " 6 0 1 C2 
    3868 14 -6.96908 6.85488 -15.8299 254 " " " " A 2 0 0 "ALA " " C  " " " 6 0 1 C2 
    3869 23 -7.57737 6.53807 -16.8435 254 " " " " A 70 0 0 "ALA " " O  " " " 8 0 1 C2 
    3870 14 -8.03949 6.71764 -13.5944 254 " " " " A 2 0 0 "ALA " " CB " " " 6 0 1 C2 
    3871 48 -5.5595 6.46485 -13.0671 254 " " " " A 21 0 0 "ALA " " H  " " " 1 0 1 C2 
    3872 48 -7.41874 4.97848 -14.7549 254 " " " " A 21 0 0 "ALA " " HA " " " 1 0 1 C2 
    3873 48 -8.18657 6.09094 -12.7148 254 " " " " A 21 0 0 "ALA " " HB1" " " 1 0 1 C2 
    3874 48 -7.55955 7.62328 -13.2235 254 " " " " A 21 0 0 "ALA " " HB2" " " 1 0 1 C2 
    3875 48 -8.9693 6.8693 -14.1427 254 " " " " A 21 0 0 "ALA " " HB3" " " 1 0 1 C2 
    3876 40 -6.21488 7.95845 -15.7416 255 " " " " A 43 0 0 "ILE " " N  " " " 7 0 1 C2 
    3877 14 -5.98426 8.89929 -16.8516 255 " " " " A 2 0 0 "ILE " " CA " " " 6 0 1 C2 
    3878 14 -5.4692 8.23647 -18.1462 255 " " " " A 2 0 0 "ILE " " C  " " " 6 0 1 C2 
    3879 23 -5.94991 8.28031 -19.2632 255 " " " " A 70 0 0 "ILE " " O  " " " 8 0 1 C2 
    3880 14 -5.07633 10.1197 -16.3685 255 " " " " A 2 0 0 "ILE " " CB " " " 6 0 1 C2 
    3881 14 -5.51983 10.6428 -15.0061 255 " " " " A 2 0 0 "ILE " " CG1" " " 6 0 1 C2 
    3882 14 -4.83878 11.2163 -17.3514 255 " " " " A 2 0 0 "ILE " " CG2" " " 6 0 1 C2 
    3883 14 -4.70813 11.8822 -14.5083 255 " " " " A 2 0 0 "ILE " " CD1" " " 6 0 1 C2 
    3884 48 -5.65638 8.13202 -14.9181 255 " " " " A 21 0 0 "ILE " " H  " " " 1 0 1 C2 
    3885 48 -6.88879 9.49072 -16.9935 255 " " " " A 21 0 0 "ILE " " HA " " " 1 0 1 C2 
    3886 48 -4.10694 9.73313 -16.0539 255 " " " " A 21 0 0 "ILE " " HB " " " 1 0 1 C2 
    3887 48 -5.34385 9.92502 -14.2049 255 " " " " A 21 0 0 "ILE " HG13 " " 1 0 1 C2 
    3888 48 -6.55755 10.9761 -15.0182 255 " " " " A 21 0 0 "ILE " HG12 " " 1 0 1 C2 
    3889 48 -4.25714 10.8894 -18.2133 255 " " " " A 21 0 0 "ILE " HG21 " " 1 0 1 C2 
    3890 48 -5.82716 11.5395 -17.6781 255 " " " " A 21 0 0 "ILE " HG22 " " 1 0 1 C2 
    3891 48 -4.32926 12.0582 -16.8827 255 " " " " A 21 0 0 "ILE " HG23 " " 1 0 1 C2 
    3892 48 -5.06255 12.8773 -14.7768 255 " " " " A 21 0 0 "ILE " HD11 " " 1 0 1 C2 
    3893 48 -4.71616 11.9587 -13.421 255 " " " " A 21 0 0 "ILE " HD12 " " 1 0 1 C2 
    3894 48 -3.65071 11.8421 -14.7697 255 " " " " A 21 0 0 "ILE " HD13 " " 1 0 1 C2 
    3895 40 -4.44704 7.40297 -17.8188 256 " " " " A 43 0 0 "ASH " " N  " " " 7 0 1 C2 
    3896 14 -3.60964 6.48553 -18.6401 256 " " " " A 2 0 0 "ASH " " CA " " " 6 0 1 C2 
    3897 14 -4.43497 5.62226 -19.6621 256 " " " " A 2 0 0 "ASH " " C  " " " 6 0 1 C2 
    3898 23 -3.93334 5.3444 -20.7157 256 " " " " A 70 0 0 "ASH " " O  " " " 8 0 1 C2 
    3899 14 -2.8946 5.68234 -17.6027 256 " " " " A 2 0 0 "ASH " " CB " " " 6 0 1 C2 
    3900 14 -1.73534 4.83909 -18.1217 256 " " " " A 2 0 0 "ASH " " CG " " " 6 0 1 C2 
    3901 23 -1.93254 3.90097 -18.8503 256 " " " " A 70 0 0 "ASH " " OD1" " " 8 0 1 C2 
    3902 23 -0.502854 5.2932 -17.8699 256 " " " " A 70 0 0 "ASH " " OD2" " " 8 0 1 C2 
    3903 48 -4.15666 7.49661 -16.856 256 " " " " A 21 0 0 "ASH " " H  " " " 1 0 1 C2 
    3904 48 -2.9365 7.05535 -19.2806 256 " " " " A 21 0 0 "ASH " " HA " " " 1 0 1 C2 
    3905 48 -3.61436 5.04083 -17.0943 256 " " " " A 21 0 0 "ASH " " HB3" " " 1 0 1 C2 
    3906 48 -2.46192 6.2721 -16.7946 256 " " " " A 21 0 0 "ASH " " HB2" " " 1 0 1 C2 
    3907 40 -5.70113 5.28783 -19.3715 257 " " " " A 43 0 0 "TYR " " N  " " " 7 0 1 C2 
    3908 14 -6.46215 4.46295 -20.2961 257 " " " " A 2 0 0 "TYR " " CA " " " 6 0 1 C2 
    3909 14 -7.08297 5.30152 -21.4524 257 " " " " A 2 0 0 "TYR " " C  " " " 6 0 1 C2 
    3910 23 -7.19394 4.71911 -22.4913 257 " " " " A 70 0 0 "TYR " " O  " " " 8 0 1 C2 
    3911 14 -7.70905 3.90578 -19.629 257 " " " " A 2 0 0 "TYR " " CB " " " 6 0 1 C2 
    3912 14 -7.43444 2.79286 -18.6131 257 " " " " A 2 0 0 "TYR " " CG " " " 6 0 1 C2 
    3913 14 -7.67992 3.07657 -17.2597 257 " " " " A 2 0 0 "TYR " " CD1" " " 6 0 1 C2 
    3914 14 -6.9558 1.53146 -19.069 257 " " " " A 2 0 0 "TYR " " CD2" " " 6 0 1 C2 
    3915 14 -7.43328 2.08439 -16.32 257 " " " " A 2 0 0 "TYR " " CE1" " " 6 0 1 C2 
    3916 14 -6.72999 0.535589 -18.1369 257 " " " " A 2 0 0 "TYR " " CE2" " " 6 0 1 C2 
    3917 14 -6.95019 0.799513 -16.7483 257 " " " " A 2 0 0 "TYR " " CZ " " " 6 0 1 C2 
    3918 23 -6.77184 -0.109064 -15.794 257 " " " " A 70 0 0 "TYR " " OH " " " 8 0 1 C2 
    3919 48 -6.06069 5.62907 -18.4915 257 " " " " A 21 0 0 "TYR " " H  " " " 1 0 1 C2 
    3920 48 -5.76815 3.68149 -20.6056 257 " " " " A 21 0 0 "TYR " " HA " " " 1 0 1 C2 
    3921 48 -8.36034 3.45413 -20.3773 257 " " " " A 21 0 0 "TYR " " HB3" " " 1 0 1 C2 
    3922 48 -8.36751 4.66834 -19.213 257 " " " " A 21 0 0 "TYR " " HB2" " " 1 0 1 C2 
    3923 48 -7.83755 4.09587 -16.9394 257 " " " " A 21 0 0 "TYR " " HD1" " " 1 0 1 C2 
    3924 48 -6.80506 1.32989 -20.1193 257 " " " " A 21 0 0 "TYR " " HD2" " " 1 0 1 C2 
    3925 48 -7.5143 2.37979 -15.2844 257 " " " " A 21 0 0 "TYR " " HE1" " " 1 0 1 C2 
    3926 48 -6.44343 -0.452974 -18.464 257 " " " " A 21 0 0 "TYR " " HE2" " " 1 0 1 C2 
    3927 48 -6.52189 -0.967031 -16.1013 257 " " " " A 21 0 0 "TYR " " HH " " " 1 0 1 C2 
    3928 40 -7.27494 6.56404 -21.2166 258 " " " " A 43 0 0 "GLY " " N  " " " 7 0 1 C2 
    3929 14 -7.90815 7.44565 -22.2622 258 " " " " A 2 0 0 "GLY " " CA " " " 6 0 1 C2 
    3930 14 -7.0396 7.94146 -23.4417 258 " " " " A 2 0 0 "GLY " " C  " " " 6 0 1 C2 
    3931 23 -7.53868 8.31587 -24.4598 258 " " " " A 70 0 0 "GLY " " O  " " " 8 0 1 C2 
    3932 48 -7.15234 6.94178 -20.288 258 " " " " A 21 0 0 "GLY " " H  " " " 1 0 1 C2 
    3933 48 -8.16639 8.31114 -21.652 258 " " " " A 21 0 0 "GLY " " HA3" " " 1 0 1 C2 
    3934 48 -8.84197 6.98082 -22.5784 258 " " " " A 21 0 0 "GLY " " HA2" " " 1 0 1 C2 
    3935 40 -5.73449 7.77646 -23.2584 259 " " " " A 43 0 0 "LEU " " N  " " " 7 0 1 C2 
    3936 14 -4.75741 8.34611 -24.1626 259 " " " " A 2 0 0 "LEU " " CA " " " 6 0 1 C2 
    3937 14 -4.78624 7.58862 -25.4705 259 " " " " A 2 0 0 "LEU " " C  " " " 6 0 1 C2 
    3938 23 -4.47915 8.12009 -26.516 259 " " " " A 70 0 0 "LEU " " O  " " " 8 0 1 C2 
    3939 14 -3.35602 8.32652 -23.5141 259 " " " " A 2 0 0 "LEU " " CB " " " 6 0 1 C2 
    3940 14 -3.14891 9.48817 -22.4717 259 " " " " A 2 0 0 "LEU " " CG " " " 6 0 1 C2 
    3941 14 -3.94402 9.46522 -21.1506 259 " " " " A 2 0 0 "LEU " " CD1" " " 6 0 1 C2 
    3942 14 -1.63427 9.41905 -22.2094 259 " " " " A 2 0 0 "LEU " " CD2" " " 6 0 1 C2 
    3943 48 -5.37286 7.31075 -22.4384 259 " " " " A 21 0 0 "LEU " " H  " " " 1 0 1 C2 
    3944 48 -5.08984 9.37815 -24.2743 259 " " " " A 21 0 0 "LEU " " HA " " " 1 0 1 C2 
    3945 48 -2.63157 8.38473 -24.3265 259 " " " " A 21 0 0 "LEU " " HB3" " " 1 0 1 C2 
    3946 48 -3.01928 7.3518 -23.1611 259 " " " " A 21 0 0 "LEU " " HB2" " " 1 0 1 C2 
    3947 48 -3.42601 10.4222 -22.9605 259 " " " " A 21 0 0 "LEU " " HG " " " 1 0 1 C2 
    3948 48 -3.94805 8.47206 -20.7015 259 " " " " A 21 0 0 "LEU " HD11 " " 1 0 1 C2 
    3949 48 -3.57073 10.1897 -20.4268 259 " " " " A 21 0 0 "LEU " HD12 " " 1 0 1 C2 
    3950 48 -5.01151 9.62174 -21.3058 259 " " " " A 21 0 0 "LEU " HD13 " " 1 0 1 C2 
    3951 48 -1.34319 10.1822 -21.4876 259 " " " " A 21 0 0 "LEU " HD21 " " 1 0 1 C2 
    3952 48 -1.29038 8.45003 -21.8477 259 " " " " A 21 0 0 "LEU " HD22 " " 1 0 1 C2 
    3953 48 -1.04271 9.65812 -23.0932 259 " " " " A 21 0 0 "LEU " HD23 " " 1 0 1 C2 
    3954 40 -5.09344 6.24264 -25.4598 260 " " " " A 43 0 0 "PHE " " N  " " " 7 0 1 C2 
    3955 14 -5.15404 5.42106 -26.676 260 " " " " A 2 0 0 "PHE " " CA " " " 6 0 1 C2 
    3956 14 -6.51566 5.66989 -27.3398 260 " " " " A 2 0 0 "PHE " " C  " " " 6 0 1 C2 
    3957 23 -6.65876 5.42269 -28.5045 260 " " " " A 70 0 0 "PHE " " O  " " " 8 0 1 C2 
    3958 14 -5.06504 3.9732 -26.168 260 " " " " A 2 0 0 "PHE " " CB " " " 6 0 1 C2 
    3959 14 -5.03392 2.8792 -27.2519 260 " " " " A 2 0 0 "PHE " " CG " " " 6 0 1 C2 
    3960 14 -4.48752 3.12252 -28.5486 260 " " " " A 2 0 0 "PHE " " CD1" " " 6 0 1 C2 
    3961 14 -5.51523 1.59141 -26.952 260 " " " " A 2 0 0 "PHE " " CD2" " " 6 0 1 C2 
    3962 14 -4.38313 2.04498 -29.4703 260 " " " " A 2 0 0 "PHE " " CE1" " " 6 0 1 C2 
    3963 14 -5.39497 0.481186 -27.826 260 " " " " A 2 0 0 "PHE " " CE2" " " 6 0 1 C2 
    3964 14 -4.88575 0.751061 -29.1358 260 " " " " A 2 0 0 "PHE " " CZ " " " 6 0 1 C2 
    3965 48 -5.32714 5.89298 -24.5416 260 " " " " A 21 0 0 "PHE " " H  " " " 1 0 1 C2 
    3966 48 -4.33178 5.62836 -27.3609 260 " " " " A 21 0 0 "PHE " " HA " " " 1 0 1 C2 
    3967 48 -5.8219 3.72731 -25.4231 260 " " " " A 21 0 0 "PHE " " HB3" " " 1 0 1 C2 
    3968 48 -4.12424 3.74934 -25.6651 260 " " " " A 21 0 0 "PHE " " HB2" " " 1 0 1 C2 
    3969 48 -4.04207 4.02724 -28.9352 260 " " " " A 21 0 0 "PHE " " HD1" " " 1 0 1 C2 
    3970 48 -5.94561 1.43659 -25.9736 260 " " " " A 21 0 0 "PHE " " HD2" " " 1 0 1 C2 
    3971 48 -3.88711 2.17059 -30.4214 260 " " " " A 21 0 0 "PHE " " HE1" " " 1 0 1 C2 
    3972 48 -5.7334 -0.51782 -27.5939 260 " " " " A 21 0 0 "PHE " " HE2" " " 1 0 1 C2 
    3973 48 -4.87451 0.0205923 -29.9312 260 " " " " A 21 0 0 "PHE " " HZ " " " 1 0 1 C2 
    3974 40 -7.52647 6.16839 -26.6474 261 " " " " A 43 0 0 "ILE " " N  " " " 7 0 1 C2 
    3975 14 -8.87159 6.18465 -27.1653 261 " " " " A 2 0 0 "ILE " " CA " " " 6 0 1 C2 
    3976 14 -9.19281 7.48367 -27.974 261 " " " " A 2 0 0 "ILE " " C  " " " 6 0 1 C2 
    3977 23 -10.0018 7.52708 -28.9239 261 " " " " A 70 0 0 "ILE " " O  " " " 8 0 1 C2 
    3978 14 -9.94872 6.02385 -25.9757 261 " " " " A 2 0 0 "ILE " " CB " " " 6 0 1 C2 
    3979 14 -9.69992 4.71114 -25.1431 261 " " " " A 2 0 0 "ILE " " CG1" " " 6 0 1 C2 
    3980 14 -11.4464 6.45817 -26.2339 261 " " " " A 2 0 0 "ILE " " CG2" " " 6 0 1 C2 
    3981 14 -10.8427 3.63738 -25.4113 261 " " " " A 2 0 0 "ILE " " CD1" " " 6 0 1 C2 
    3982 48 -7.45589 6.38942 -25.6645 261 " " " " A 21 0 0 "ILE " " H  " " " 1 0 1 C2 
    3983 48 -9.0548 5.33625 -27.8247 261 " " " " A 21 0 0 "ILE " " HA " " " 1 0 1 C2 
    3984 48 -9.72585 6.83221 -25.2793 261 " " " " A 21 0 0 "ILE " " HB " " " 1 0 1 C2 
    3985 48 -9.69027 4.84513 -24.0614 261 " " " " A 21 0 0 "ILE " HG13 " " 1 0 1 C2 
    3986 48 -8.71494 4.27281 -25.3036 261 " " " " A 21 0 0 "ILE " HG12 " " 1 0 1 C2 
    3987 48 -11.9401 6.28679 -25.2773 261 " " " " A 21 0 0 "ILE " HG21 " " 1 0 1 C2 
    3988 48 -11.6036 7.52837 -26.3683 261 " " " " A 21 0 0 "ILE " HG22 " " 1 0 1 C2 
    3989 48 -11.9443 5.99616 -27.0865 261 " " " " A 21 0 0 "ILE " HG23 " " 1 0 1 C2 
    3990 48 -11.8247 3.98278 -25.0881 261 " " " " A 21 0 0 "ILE " HD11 " " 1 0 1 C2 
    3991 48 -10.8939 3.60424 -26.4996 261 " " " " A 21 0 0 "ILE " HD12 " " 1 0 1 C2 
    3992 48 -10.5777 2.69539 -24.9311 261 " " " " A 21 0 0 "ILE " HD13 " " 1 0 1 C2 
    3993 40 -8.53057 8.63811 -27.6113 262 " " " " A 43 0 0 "VAL " " N  " " " 7 0 1 C2 
    3994 14 -8.60341 9.92813 -28.3613 262 " " " " A 2 0 0 "VAL " " CA " " " 6 0 1 C2 
    3995 14 -7.73784 9.68411 -29.6746 262 " " " " A 2 0 0 "VAL " " C  " " " 6 0 1 C2 
    3996 23 -8.14872 10.0433 -30.8074 262 " " " " A 70 0 0 "VAL " " O  " " " 8 0 1 C2 
    3997 14 -7.99362 11.1078 -27.5246 262 " " " " A 2 0 0 "VAL " " CB " " " 6 0 1 C2 
    3998 14 -8.89638 11.4969 -26.3208 262 " " " " A 2 0 0 "VAL " " CG1" " " 6 0 1 C2 
    3999 14 -6.55949 10.8099 -26.9702 262 " " " " A 2 0 0 "VAL " " CG2" " " 6 0 1 C2 
    4000 48 -7.82559 8.61568 -26.8884 262 " " " " A 21 0 0 "VAL " " H  " " " 1 0 1 C2 
    4001 48 -9.6406 10.0904 -28.6545 262 " " " " A 21 0 0 "VAL " " HA " " " 1 0 1 C2 
    4002 48 -7.88324 11.9276 -28.2344 262 " " " " A 21 0 0 "VAL " " HB " " " 1 0 1 C2 
    4003 48 -8.65825 10.9533 -25.4065 262 " " " " A 21 0 0 "VAL " HG11 " " 1 0 1 C2 
    4004 48 -8.71244 12.5028 -25.9433 262 " " " " A 21 0 0 "VAL " HG12 " " 1 0 1 C2 
    4005 48 -9.9551 11.2737 -26.4526 262 " " " " A 21 0 0 "VAL " HG13 " " 1 0 1 C2 
    4006 48 -6.35605 9.80736 -26.5939 262 " " " " A 21 0 0 "VAL " HG21 " " 1 0 1 C2 
    4007 48 -5.81237 10.828 -27.7637 262 " " " " A 21 0 0 "VAL " HG22 " " 1 0 1 C2 
    4008 48 -6.12616 11.5769 -26.3283 262 " " " " A 21 0 0 "VAL " HG23 " " 1 0 1 C2 
    4009 40 -6.55855 9.0806 -29.6061 263 " " " " A 43 0 0 "SER " " N  " " " 7 0 1 C2 
    4010 14 -5.67952 8.88387 -30.7763 263 " " " " A 2 0 0 "SER " " CA " " " 6 0 1 C2 
    4011 14 -6.19762 7.86934 -31.7001 263 " " " " A 2 0 0 "SER " " C  " " " 6 0 1 C2 
    4012 23 -6.02208 7.97824 -32.9306 263 " " " " A 70 0 0 "SER " " O  " " " 8 0 1 C2 
    4013 14 -4.3161 8.46978 -30.2081 263 " " " " A 2 0 0 "SER " " CB " " " 6 0 1 C2 
    4014 23 -4.34388 7.4727 -29.2488 263 " " " " A 70 0 0 "SER " " OG " " " 8 0 1 C2 
    4015 48 -6.36907 8.50331 -28.7993 263 " " " " A 21 0 0 "SER " " H  " " " 1 0 1 C2 
    4016 48 -5.46359 9.81874 -31.2935 263 " " " " A 21 0 0 "SER " " HA " " " 1 0 1 C2 
    4017 48 -3.80143 9.29534 -29.7165 263 " " " " A 21 0 0 "SER " " HB3" " " 1 0 1 C2 
    4018 48 -3.72761 8.14974 -31.0679 263 " " " " A 21 0 0 "SER " " HB2" " " 1 0 1 C2 
    4019 48 -4.12377 7.91643 -28.444 263 " " " " A 21 0 0 "SER " " HG " " " 1 0 1 C2 
    4020 40 -6.93966 6.86256 -31.1564 264 " " " " A 43 0 0 "ARG " " N  " " " 7 0 1 C2 
    4021 14 -7.52471 5.90116 -32.0545 264 " " " " A 2 0 0 "ARG " " CA " " " 6 0 1 C2 
    4022 14 -8.6618 6.47688 -32.8853 264 " " " " A 2 0 0 "ARG " " C  " " " 6 0 1 C2 
    4023 23 -8.73595 6.21417 -34.0843 264 " " " " A 70 0 0 "ARG " " O  " " " 8 0 1 C2 
    4024 14 -8.10961 4.74329 -31.2584 264 " " " " A 2 0 0 "ARG " " CB " " " 6 0 1 C2 
    4025 14 -8.39216 3.45665 -32.0836 264 " " " " A 2 0 0 "ARG " " CG " " " 6 0 1 C2 
    4026 14 -7.21743 2.88418 -32.9566 264 " " " " A 2 0 0 "ARG " " CD " " " 6 0 1 C2 
    4027 40 -7.43569 3.07078 -34.4324 264 " " " " A 43 0 0 "ARG " " NE " " " 7 0 1 C2 
    4028 14 -6.53331 2.86059 -35.3784 264 " " " " A 2 0 0 "ARG " " CZ " " " 6 0 1 C2 
    4029 40 -7.0177 2.70679 -36.5893 264 " " " " A 43 0 0 "ARG " " NH1" " " 7 0 1 C2 
    4030 40 -5.23365 2.82579 -35.0705 264 " " " " A 43 0 0 "ARG " " NH2" " " 7 0 1 C2 
    4031 48 -6.94583 6.75837 -30.1518 264 " " " " A 21 0 0 "ARG " " H  " " " 1 0 1 C2 
    4032 48 -6.70754 5.53819 -32.6779 264 " " " " A 21 0 0 "ARG " " HA " " " 1 0 1 C2 
    4033 48 -8.90701 4.94116 -30.5421 264 " " " " A 21 0 0 "ARG " " HB3" " " 1 0 1 C2 
    4034 48 -7.35699 4.3392 -30.5814 264 " " " " A 21 0 0 "ARG " " HB2" " " 1 0 1 C2 
    4035 48 -9.30954 3.44137 -32.672 264 " " " " A 21 0 0 "ARG " " HG3" " " 1 0 1 C2 
    4036 48 -8.62685 2.61791 -31.4282 264 " " " " A 21 0 0 "ARG " " HG2" " " 1 0 1 C2 
    4037 48 -7.31675 1.80282 -32.8623 264 " " " " A 21 0 0 "ARG " " HD3" " " 1 0 1 C2 
    4038 48 -6.26329 3.29423 -32.6256 264 " " " " A 21 0 0 "ARG " " HD2" " " 1 0 1 C2 
    4039 48 -8.39983 3.07272 -34.7333 264 " " " " A 21 0 0 "ARG " " HE " " " 1 0 1 C2 
    4040 48 -6.52294 2.79814 -37.465 264 " " " " A 21 0 0 "ARG " HH12 " " 1 0 1 C2 
    4041 48 -8.02178 2.59756 -36.5888 264 " " " " A 21 0 0 "ARG " HH11 " " 1 0 1 C2 
    4042 48 -4.55138 2.49297 -35.7367 264 " " " " A 21 0 0 "ARG " HH22 " " 1 0 1 C2 
    4043 48 -4.87555 2.94176 -34.1333 264 " " " " A 21 0 0 "ARG " HH21 " " 1 0 1 C2 
    4044 40 -9.45914 7.36483 -32.3267 265 " " " " A 43 0 0 "PHE " " N  " " " 7 0 1 C2 
    4045 14 -10.5668 8.00593 -32.9598 265 " " " " A 2 0 0 "PHE " " CA " " " 6 0 1 C2 
    4046 14 -10.1047 9.07047 -33.9661 265 " " " " A 2 0 0 "PHE " " C  " " " 6 0 1 C2 
    4047 23 -10.7569 9.25579 -34.9622 265 " " " " A 70 0 0 "PHE " " O  " " " 8 0 1 C2 
    4048 14 -11.4473 8.58768 -31.8643 265 " " " " A 2 0 0 "PHE " " CB " " " 6 0 1 C2 
    4049 14 -12.8027 9.1387 -32.2163 265 " " " " A 2 0 0 "PHE " " CG " " " 6 0 1 C2 
    4050 14 -14.0085 8.37606 -32.4747 265 " " " " A 2 0 0 "PHE " " CD1" " " 6 0 1 C2 
    4051 14 -12.8445 10.5737 -32.4285 265 " " " " A 2 0 0 "PHE " " CD2" " " 6 0 1 C2 
    4052 14 -15.2021 9.05315 -32.8084 265 " " " " A 2 0 0 "PHE " " CE1" " " 6 0 1 C2 
    4053 14 -14.0058 11.2234 -32.8353 265 " " " " A 2 0 0 "PHE " " CE2" " " 6 0 1 C2 
    4054 14 -15.1322 10.4452 -33.0159 265 " " " " A 2 0 0 "PHE " " CZ " " " 6 0 1 C2 
    4055 48 -9.46335 7.49906 -31.3257 265 " " " " A 21 0 0 "PHE " " H  " " " 1 0 1 C2 
    4056 48 -11.2632 7.31706 -33.4379 265 " " " " A 21 0 0 "PHE " " HA " " " 1 0 1 C2 
    4057 48 -10.9758 9.33336 -31.2242 265 " " " " A 21 0 0 "PHE " " HB3" " " 1 0 1 C2 
    4058 48 -11.5408 7.80539 -31.1111 265 " " " " A 21 0 0 "PHE " " HB2" " " 1 0 1 C2 
    4059 48 -14.0146 7.31827 -32.2569 265 " " " " A 21 0 0 "PHE " " HD1" " " 1 0 1 C2 
    4060 48 -11.872 11.0256 -32.3004 265 " " " " A 21 0 0 "PHE " " HD2" " " 1 0 1 C2 
    4061 48 -16.0932 8.48466 -33.0299 265 " " " " A 21 0 0 "PHE " " HE1" " " 1 0 1 C2 
    4062 48 -13.8953 12.263 -33.1067 265 " " " " A 21 0 0 "PHE " " HE2" " " 1 0 1 C2 
    4063 48 -16.0375 10.9501 -33.319 265 " " " " A 21 0 0 "PHE " " HZ " " " 1 0 1 C2 
    4064 40 -8.98356 9.75933 -33.7055 266 " " " " A 43 0 0 "ARG " " N  " " " 7 0 1 C2 
    4065 14 -8.20518 10.5971 -34.6754 266 " " " " A 2 0 0 "ARG " " CA " " " 6 0 1 C2 
    4066 14 -7.88507 9.81677 -35.8736 266 " " " " A 2 0 0 "ARG " " C  " " " 6 0 1 C2 
    4067 23 -7.99495 10.2465 -36.9964 266 " " " " A 70 0 0 "ARG " " O  " " " 8 0 1 C2 
    4068 14 -7.03353 11.2752 -33.9648 266 " " " " A 2 0 0 "ARG " " CB " " " 6 0 1 C2 
    4069 14 -6.17929 12.1782 -34.8947 266 " " " " A 2 0 0 "ARG " " CG " " " 6 0 1 C2 
    4070 14 -4.75089 12.5106 -34.4635 266 " " " " A 2 0 0 "ARG " " CD " " " 6 0 1 C2 
    4071 40 -3.9087 11.3913 -34.5412 266 " " " " A 43 0 0 "ARG " " NE " " " 7 0 1 C2 
    4072 14 -3.11463 10.9051 -33.5275 266 " " " " A 2 0 0 "ARG " " CZ " " " 6 0 1 C2 
    4073 40 -2.92927 11.4547 -32.3486 266 " " " " A 43 0 0 "ARG " " NH1" " " 7 0 1 C2 
    4074 40 -2.55764 9.72707 -33.8536 266 " " " " A 43 0 0 "ARG " " NH2" " " 7 0 1 C2 
    4075 48 -8.60987 9.71077 -32.7684 266 " " " " A 21 0 0 "ARG " " H  " " " 1 0 1 C2 
    4076 48 -8.88283 11.4195 -34.9047 266 " " " " A 21 0 0 "ARG " " HA " " " 1 0 1 C2 
    4077 48 -6.38473 10.5407 -33.4875 266 " " " " A 21 0 0 "ARG " " HB3" " " 1 0 1 C2 
    4078 48 -7.50843 11.7902 -33.1297 266 " " " " A 21 0 0 "ARG " " HB2" " " 1 0 1 C2 
    4079 48 -6.85776 13.0073 -35.0956 266 " " " " A 21 0 0 "ARG " " HG3" " " 1 0 1 C2 
    4080 48 -6.07556 11.686 -35.8618 266 " " " " A 21 0 0 "ARG " " HG2" " " 1 0 1 C2 
    4081 48 -4.61569 13.0266 -33.5129 266 " " " " A 21 0 0 "ARG " " HD3" " " 1 0 1 C2 
    4082 48 -4.39186 13.3134 -35.1075 266 " " " " A 21 0 0 "ARG " " HD2" " " 1 0 1 C2 
    4083 48 -3.79205 10.9967 -35.4636 266 " " " " A 21 0 0 "ARG " " HE " " " 1 0 1 C2 
    4084 48 -2.2567 11.1546 -31.6575 266 " " " " A 21 0 0 "ARG " HH12 " " 1 0 1 C2 
    4085 48 -3.53213 12.195 -32.0191 266 " " " " A 21 0 0 "ARG " HH11 " " 1 0 1 C2 
    4086 48 -1.67425 9.57422 -33.3885 266 " " " " A 21 0 0 "ARG " HH22 " " 1 0 1 C2 
    4087 48 -2.62174 9.25055 -34.7418 266 " " " " A 21 0 0 "ARG " HH21 " " 1 0 1 C2 
    4088 40 -7.47234 8.54939 -35.6762 267 " " " " A 43 0 0 "GLU " " N  " " " 7 0 1 C2 
    4089 14 -7.03449 7.69093 -36.8089 267 " " " " A 2 0 0 "GLU " " CA " " " 6 0 1 C2 
    4090 14 -8.27598 7.22966 -37.5654 267 " " " " A 2 0 0 "GLU " " C  " " " 6 0 1 C2 
    4091 23 -8.23232 7.29094 -38.7829 267 " " " " A 70 0 0 "GLU " " O  " " " 8 0 1 C2 
    4092 14 -6.1931 6.47376 -36.3312 267 " " " " A 2 0 0 "GLU " " CB " " " 6 0 1 C2 
    4093 14 -4.77683 6.88381 -35.726 267 " " " " A 2 0 0 "GLU " " CG " " " 6 0 1 C2 
    4094 14 -3.63673 7.1443 -36.6539 267 " " " " A 2 0 0 "GLU " " CD " " " 6 0 1 C2 
    4095 23 -2.60133 7.67507 -36.1698 267 " " " " A 70 0 0 "GLU " " OE1" " " 8 0 1 C2 
    4096 23 -3.75493 6.68937 -37.8 267 " " " " A 70 0 0 "GLU " " OE2" " " 8 0 1 C2 
    4097 48 -7.3156 8.23019 -34.7309 267 " " " " A 21 0 0 "GLU " " H  " " " 1 0 1 C2 
    4098 48 -6.25105 8.13361 -37.424 267 " " " " A 21 0 0 "GLU " " HA " " " 1 0 1 C2 
    4099 48 -6.0863 5.70143 -37.0929 267 " " " " A 21 0 0 "GLU " " HB3" " " 1 0 1 C2 
    4100 48 -6.85788 6.05238 -35.5771 267 " " " " A 21 0 0 "GLU " " HB2" " " 1 0 1 C2 
    4101 48 -4.4579 6.08187 -35.0602 267 " " " " A 21 0 0 "GLU " " HG3" " " 1 0 1 C2 
    4102 48 -4.84906 7.77082 -35.0967 267 " " " " A 21 0 0 "GLU " " HG2" " " 1 0 1 C2 
    4103 40 -9.40438 6.81118 -36.9608 268 " " " " A 43 0 0 "GLU " " N  " " " 7 0 1 C2 
    4104 14 -10.5796 6.45586 -37.7154 268 " " " " A 2 0 0 "GLU " " CA " " " 6 0 1 C2 
    4105 14 -11.1326 7.68245 -38.4474 268 " " " " A 2 0 0 "GLU " " C  " " " 6 0 1 C2 
    4106 23 -11.4401 7.58072 -39.6251 268 " " " " A 70 0 0 "GLU " " O  " " " 8 0 1 C2 
    4107 14 -11.6319 5.79141 -36.8339 268 " " " " A 2 0 0 "GLU " " CB " " " 6 0 1 C2 
    4108 14 -11.2422 4.66895 -35.8461 268 " " " " A 2 0 0 "GLU " " CG " " " 6 0 1 C2 
    4109 14 -10.5313 3.50813 -36.5095 268 " " " " A 2 0 0 "GLU " " CD " " " 6 0 1 C2 
    4110 23 -9.64737 2.94163 -35.7563 268 " " " " A 70 0 0 "GLU " " OE1" " " 8 0 1 C2 
    4111 23 -10.759 3.22813 -37.7012 268 " " " " A 70 0 0 "GLU " " OE2" " " 8 0 1 C2 
    4112 48 -9.39481 6.54674 -35.9861 268 " " " " A 21 0 0 "GLU " " H  " " " 1 0 1 C2 
    4113 48 -10.2967 5.77624 -38.5193 268 " " " " A 21 0 0 "GLU " " HA " " " 1 0 1 C2 
    4114 48 -12.4413 5.51891 -37.5113 268 " " " " A 21 0 0 "GLU " " HB3" " " 1 0 1 C2 
    4115 48 -12.1641 6.59685 -36.3279 268 " " " " A 21 0 0 "GLU " " HB2" " " 1 0 1 C2 
    4116 48 -12.1541 4.33421 -35.3517 268 " " " " A 21 0 0 "GLU " " HG3" " " 1 0 1 C2 
    4117 48 -10.5706 5.03715 -35.0706 268 " " " " A 21 0 0 "GLU " " HG2" " " 1 0 1 C2 
    4118 40 -11.1116 8.81866 -37.7731 269 " " " " A 43 0 0 "ILE " " N  " " " 7 0 1 C2 
    4119 14 -11.4305 10.1193 -38.3715 269 " " " " A 2 0 0 "ILE " " CA " " " 6 0 1 C2 
    4120 14 -10.4735 10.5731 -39.582 269 " " " " A 2 0 0 "ILE " " C  " " " 6 0 1 C2 
    4121 23 -10.9469 11.0589 -40.5341 269 " " " " A 70 0 0 "ILE " " O  " " " 8 0 1 C2 
    4122 14 -11.4042 11.3535 -37.2513 269 " " " " A 2 0 0 "ILE " " CB " " " 6 0 1 C2 
    4123 14 -12.7385 11.3331 -36.4068 269 " " " " A 2 0 0 "ILE " " CG1" " " 6 0 1 C2 
    4124 14 -11.3029 12.8004 -37.7913 269 " " " " A 2 0 0 "ILE " " CG2" " " 6 0 1 C2 
    4125 14 -14.0622 11.4093 -37.1916 269 " " " " A 2 0 0 "ILE " " CD1" " " 6 0 1 C2 
    4126 48 -10.6831 8.84716 -36.8589 269 " " " " A 21 0 0 "ILE " " H  " " " 1 0 1 C2 
    4127 48 -12.4395 9.92334 -38.7343 269 " " " " A 21 0 0 "ILE " " HA " " " 1 0 1 C2 
    4128 48 -10.5884 11.101 -36.574 269 " " " " A 21 0 0 "ILE " " HB " " " 1 0 1 C2 
    4129 48 -12.7655 12.0957 -35.6285 269 " " " " A 21 0 0 "ILE " HG13 " " 1 0 1 C2 
    4130 48 -12.7726 10.5385 -35.6615 269 " " " " A 21 0 0 "ILE " HG12 " " 1 0 1 C2 
    4131 48 -12.1126 13.1051 -38.4543 269 " " " " A 21 0 0 "ILE " HG21 " " 1 0 1 C2 
    4132 48 -11.1621 13.5163 -36.9815 269 " " " " A 21 0 0 "ILE " HG22 " " 1 0 1 C2 
    4133 48 -10.3648 12.8813 -38.3405 269 " " " " A 21 0 0 "ILE " HG23 " " 1 0 1 C2 
    4134 48 -14.1334 10.3899 -37.5708 269 " " " " A 21 0 0 "ILE " HD11 " " 1 0 1 C2 
    4135 48 -14.9566 11.5646 -36.5882 269 " " " " A 21 0 0 "ILE " HD12 " " 1 0 1 C2 
    4136 48 -14.0096 12.1568 -37.9832 269 " " " " A 21 0 0 "ILE " HD13 " " 1 0 1 C2 
    4137 40 -9.17573 10.268 -39.4437 270 " " " " A 43 0 0 "ALA " " N  " " " 7 0 1 C2 
    4138 14 -8.12837 10.6557 -40.4167 270 " " " " A 2 0 0 "ALA " " CA " " " 6 0 1 C2 
    4139 14 -8.03875 9.67833 -41.6193 270 " " " " A 2 0 0 "ALA " " C  " " " 6 0 1 C2 
    4140 23 -7.42225 10.0001 -42.5671 270 " " " " A 70 0 0 "ALA " " O  " " " 8 0 1 C2 
    4141 14 -6.69907 10.54 -39.767 270 " " " " A 2 0 0 "ALA " " CB " " " 6 0 1 C2 
    4142 48 -8.88757 10.1178 -38.4874 270 " " " " A 21 0 0 "ALA " " H  " " " 1 0 1 C2 
    4143 48 -8.24072 11.6429 -40.8649 270 " " " " A 21 0 0 "ALA " " HA " " " 1 0 1 C2 
    4144 48 -5.85483 10.8362 -40.3896 270 " " " " A 21 0 0 "ALA " " HB1" " " 1 0 1 C2 
    4145 48 -6.56969 11.2961 -38.9927 270 " " " " A 21 0 0 "ALA " " HB2" " " 1 0 1 C2 
    4146 48 -6.4885 9.54076 -39.3858 270 " " " " A 21 0 0 "ALA " " HB3" " " 1 0 1 C2 
    4147 40 -8.60087 8.56632 -41.5244 271 " " " " A 43 0 0 "GLU " " N  " " " 7 0 1 C2 
    4148 14 -8.63079 7.5337 -42.5979 271 " " " " A 2 0 0 "GLU " " CA " " " 6 0 1 C2 
    4149 14 -9.86407 7.71721 -43.5307 271 " " " " A 2 0 0 "GLU " " C  " " " 6 0 1 C2 
    4150 23 -9.80032 7.60864 -44.762 271 " " " " A 70 0 0 "GLU " " O  " " " 8 0 1 C2 
    4151 14 -8.73918 6.13216 -41.924 271 " " " " A 2 0 0 "GLU " " CB " " " 6 0 1 C2 
    4152 14 -9.02079 4.78855 -42.7196 271 " " " " A 2 0 0 "GLU " " CG " " " 6 0 1 C2 
    4153 14 -7.99591 4.6145 -43.8064 271 " " " " A 2 0 0 "GLU " " CD " " " 6 0 1 C2 
    4154 23 -6.76866 4.72149 -43.6104 271 " " " " A 70 0 0 "GLU " " OE1" " " 8 0 1 C2 
    4155 23 -8.38544 4.17268 -44.9091 271 " " " " A 70 0 0 "GLU " " OE2" " " 8 0 1 C2 
    4156 48 -8.91854 8.29766 -40.6041 271 " " " " A 21 0 0 "GLU " " H  " " " 1 0 1 C2 
    4157 48 -7.72401 7.54387 -43.2026 271 " " " " A 21 0 0 "GLU " " HA " " " 1 0 1 C2 
    4158 48 -9.51901 6.20131 -41.1656 271 " " " " A 21 0 0 "GLU " " HB3" " " 1 0 1 C2 
    4159 48 -7.85715 5.95241 -41.3093 271 " " " " A 21 0 0 "GLU " " HB2" " " 1 0 1 C2 
    4160 48 -9.98816 4.86285 -43.2164 271 " " " " A 21 0 0 "GLU " " HG3" " " 1 0 1 C2 
    4161 48 -8.94886 3.95066 -42.0262 271 " " " " A 21 0 0 "GLU " " HG2" " " 1 0 1 C2 
    4162 40 -10.9251 8.14948 -42.9019 272 " " " " A 43 0 0 "GLY " " N  " " " 7 0 1 C2 
    4163 14 -12.1926 8.42094 -43.5993 272 " " " " A 2 0 0 "GLY " " CA " " " 6 0 1 C2 
    4164 14 -13.3697 7.62153 -43.1402 272 " " " " A 2 0 0 "GLY " " C  " " " 6 0 1 C2 
    4165 23 -14.1953 7.32706 -43.9436 272 " " " " A 70 0 0 "GLY " " O  " " " 8 0 1 C2 
    4166 48 -10.7813 8.24736 -41.907 272 " " " " A 21 0 0 "GLY " " H  " " " 1 0 1 C2 
    4167 48 -12.1921 8.21629 -44.6699 272 " " " " A 21 0 0 "GLY " " HA3" " " 1 0 1 C2 
    4168 48 -12.4431 9.48162 -43.6167 272 " " " " A 21 0 0 "GLY " " HA2" " " 1 0 1 C2 
    4169 40 -13.4518 7.17917 -41.8807 273 " " " " A 43 0 0 "TYR " " N  " " " 7 0 1 C2 
    4170 14 -14.7399 6.74921 -41.2986 273 " " " " A 2 0 0 "TYR " " CA " " " 6 0 1 C2 
    4171 14 -15.6046 7.93115 -40.7823 273 " " " " A 2 0 0 "TYR " " C  " " " 6 0 1 C2 
    4172 23 -15.1085 8.95562 -40.3723 273 " " " " A 70 0 0 "TYR " " O  " " " 8 0 1 C2 
    4173 14 -14.4278 5.77589 -40.1501 273 " " " " A 2 0 0 "TYR " " CB " " " 6 0 1 C2 
    4174 14 -13.8591 4.4562 -40.6564 273 " " " " A 2 0 0 "TYR " " CG " " " 6 0 1 C2 
    4175 14 -14.6949 3.45955 -41.2402 273 " " " " A 2 0 0 "TYR " " CD1" " " 6 0 1 C2 
    4176 14 -12.5173 4.15031 -40.4893 273 " " " " A 2 0 0 "TYR " " CD2" " " 6 0 1 C2 
    4177 14 -14.1768 2.23657 -41.6543 273 " " " " A 2 0 0 "TYR " " CE1" " " 6 0 1 C2 
    4178 14 -12.0197 2.90766 -40.9612 273 " " " " A 2 0 0 "TYR " " CE2" " " 6 0 1 C2 
    4179 14 -12.836 2.01402 -41.6589 273 " " " " A 2 0 0 "TYR " " CZ " " " 6 0 1 C2 
    4180 23 -12.3215 0.842946 -42.1222 273 " " " " A 70 0 0 "TYR " " OH " " " 8 0 1 C2 
    4181 48 -12.6304 7.28168 -41.302 273 " " " " A 21 0 0 "TYR " " H  " " " 1 0 1 C2 
    4182 48 -15.3179 6.22566 -42.0601 273 " " " " A 21 0 0 "TYR " " HA " " " 1 0 1 C2 
    4183 48 -15.299 5.50728 -39.5526 273 " " " " A 21 0 0 "TYR " " HB3" " " 1 0 1 C2 
    4184 48 -13.7113 6.15629 -39.4221 273 " " " " A 21 0 0 "TYR " " HB2" " " 1 0 1 C2 
    4185 48 -15.7569 3.64378 -41.3094 273 " " " " A 21 0 0 "TYR " " HD1" " " 1 0 1 C2 
    4186 48 -11.9426 4.93633 -40.0221 273 " " " " A 21 0 0 "TYR " " HD2" " " 1 0 1 C2 
    4187 48 -14.8137 1.40659 -41.9223 273 " " " " A 21 0 0 "TYR " " HE1" " " 1 0 1 C2 
    4188 48 -11.0443 2.48119 -40.7791 273 " " " " A 21 0 0 "TYR " " HE2" " " 1 0 1 C2 
    4189 48 -12.9762 0.168471 -42.2201 273 " " " " A 21 0 0 "TYR " " HH " " " 1 0 1 C2 
    4190 40 -16.9557 7.83637 -40.8915 274 " " " " A 43 0 0 "ASP " " N  " " " 7 0 1 C2 
    4191 14 -17.9005 8.74644 -40.1954 274 " " " " A 2 0 0 "ASP " " CA " " " 6 0 1 C2 
    4192 14 -17.7939 8.61196 -38.6079 274 " " " " A 2 0 0 "ASP " " C  " " " 6 0 1 C2 
    4193 23 -17.4238 7.49185 -38.1402 274 " " " " A 70 0 0 "ASP " " O  " " " 8 0 1 C2 
    4194 14 -19.3396 8.59952 -40.7418 274 " " " " A 2 0 0 "ASP " " CB " " " 6 0 1 C2 
    4195 14 -20.1905 7.42958 -40.3027 274 " " " " A 2 0 0 "ASP " " CG " " " 6 0 1 C2 
    4196 23 -19.9934 6.37532 -40.8663 274 " " " " A 70 0 0 "ASP " " OD1" " " 8 0 1 C2 
    4197 23 -21.1541 7.62151 -39.5297 274 " " " " A 70 0 0 "ASP " " OD2" " " 8 0 1 C2 
    4198 48 -17.3168 6.95879 -41.2372 274 " " " " A 21 0 0 "ASP " " H  " " " 1 0 1 C2 
    4199 48 -17.6458 9.80202 -40.2901 274 " " " " A 21 0 0 "ASP " " HA " " " 1 0 1 C2 
    4200 48 -19.3537 8.52668 -41.8293 274 " " " " A 21 0 0 "ASP " " HB3" " " 1 0 1 C2 
    4201 48 -19.745 9.55114 -40.398 274 " " " " A 21 0 0 "ASP " " HB2" " " 1 0 1 C2 
    4202 40 -18.2667 9.68075 -37.9393 275 " " " " A 43 0 0 "THR " " N  " " " 7 0 1 C2 
    4203 14 -18.3859 9.81163 -36.5082 275 " " " " A 2 0 0 "THR " " CA " " " 6 0 1 C2 
    4204 14 -18.9826 8.5724 -35.8036 275 " " " " A 2 0 0 "THR " " C  " " " 6 0 1 C2 
    4205 23 -18.3581 8.04172 -34.8387 275 " " " " A 70 0 0 "THR " " O  " " " 8 0 1 C2 
    4206 14 -19.2369 11.0796 -36.2098 275 " " " " A 2 0 0 "THR " " CB " " " 6 0 1 C2 
    4207 23 -18.7255 12.1952 -36.8394 275 " " " " A 70 0 0 "THR " " OG1" " " 8 0 1 C2 
    4208 14 -19.2213 11.4337 -34.7339 275 " " " " A 2 0 0 "THR " " CG2" " " 6 0 1 C2 
    4209 48 -18.6732 10.4611 -38.4352 275 " " " " A 21 0 0 "THR " " H  " " " 1 0 1 C2 
    4210 48 -17.3451 9.90809 -36.199 275 " " " " A 21 0 0 "THR " " HA " " " 1 0 1 C2 
    4211 48 -20.274 10.961 -36.5234 275 " " " " A 21 0 0 "THR " " HB " " " 1 0 1 C2 
    4212 48 -18.6095 12.0464 -37.7654 275 " " " " A 21 0 0 "THR " " HG1" " " 1 0 1 C2 
    4213 48 -18.2227 11.4005 -34.2983 275 " " " " A 21 0 0 "THR " HG21 " " 1 0 1 C2 
    4214 48 -19.6304 12.4291 -34.5607 275 " " " " A 21 0 0 "THR " HG22 " " 1 0 1 C2 
    4215 48 -19.916 10.7664 -34.2237 275 " " " " A 21 0 0 "THR " HG23 " " 1 0 1 C2 
    4216 40 -20.0674 7.99316 -36.4155 276 " " " " A 43 0 0 "GLU " " N  " " " 7 0 1 C2 
    4217 14 -20.8199 6.85603 -35.8386 276 " " " " A 2 0 0 "GLU " " CA " " " 6 0 1 C2 
    4218 14 -19.9281 5.57176 -35.947 276 " " " " A 2 0 0 "GLU " " C  " " " 6 0 1 C2 
    4219 23 -19.4814 4.96619 -34.9603 276 " " " " A 70 0 0 "GLU " " O  " " " 8 0 1 C2 
    4220 14 -22.1665 6.71124 -36.4829 276 " " " " A 2 0 0 "GLU " " CB " " " 6 0 1 C2 
    4221 14 -23.0958 5.63397 -35.9419 276 " " " " A 2 0 0 "GLU " " CG " " " 6 0 1 C2 
    4222 14 -22.9048 4.27553 -36.6098 276 " " " " A 2 0 0 "GLU " " CD " " " 6 0 1 C2 
    4223 23 -22.2518 4.10231 -37.7022 276 " " " " A 70 0 0 "GLU " " OE1" " " 8 0 1 C2 
    4224 23 -23.4252 3.27992 -35.9738 276 " " " " A 70 0 0 "GLU " " OE2" " " 8 0 1 C2 
    4225 48 -20.5637 8.52531 -37.1159 276 " " " " A 21 0 0 "GLU " " H  " " " 1 0 1 C2 
    4226 48 -21.0137 6.87902 -34.7662 276 " " " " A 21 0 0 "GLU " " HA " " " 1 0 1 C2 
    4227 48 -22.0593 6.46751 -37.5398 276 " " " " A 21 0 0 "GLU " " HB3" " " 1 0 1 C2 
    4228 48 -22.7448 7.63145 -36.3995 276 " " " " A 21 0 0 "GLU " " HB2" " " 1 0 1 C2 
    4229 48 -24.1246 5.98806 -35.8756 276 " " " " A 21 0 0 "GLU " " HG3" " " 1 0 1 C2 
    4230 48 -22.8823 5.56847 -34.875 276 " " " " A 21 0 0 "GLU " " HG2" " " 1 0 1 C2 
    4231 40 -19.5301 5.18716 -37.1554 277 " " " " A 43 0 0 "ALA " " N  " " " 7 0 1 C2 
    4232 14 -18.4444 4.17608 -37.4845 277 " " " " A 2 0 0 "ALA " " CA " " " 6 0 1 C2 
    4233 14 -17.1309 4.34775 -36.718 277 " " " " A 2 0 0 "ALA " " C  " " " 6 0 1 C2 
    4234 23 -16.5596 3.36672 -36.2319 277 " " " " A 70 0 0 "ALA " " O  " " " 8 0 1 C2 
    4235 14 -18.2534 4.20566 -39.0456 277 " " " " A 2 0 0 "ALA " " CB " " " 6 0 1 C2 
    4236 48 -19.9583 5.67787 -37.9274 277 " " " " A 21 0 0 "ALA " " H  " " " 1 0 1 C2 
    4237 48 -18.9936 3.26894 -37.2324 277 " " " " A 21 0 0 "ALA " " HA " " " 1 0 1 C2 
    4238 48 -17.6378 3.4076 -39.4606 277 " " " " A 21 0 0 "ALA " " HB1" " " 1 0 1 C2 
    4239 48 -19.2075 4.01463 -39.5369 277 " " " " A 21 0 0 "ALA " " HB2" " " 1 0 1 C2 
    4240 48 -17.9802 5.14901 -39.5184 277 " " " " A 21 0 0 "ALA " " HB3" " " 1 0 1 C2 
    4241 40 -16.6852 5.5769 -36.5618 278 " " " " A 43 0 0 "ALA " " N  " " " 7 0 1 C2 
    4242 14 -15.568 6.00075 -35.6605 278 " " " " A 2 0 0 "ALA " " CA " " " 6 0 1 C2 
    4243 14 -15.6277 5.56175 -34.1944 278 " " " " A 2 0 0 "ALA " " C  " " " 6 0 1 C2 
    4244 23 -14.7528 4.90263 -33.6988 278 " " " " A 70 0 0 "ALA " " O  " " " 8 0 1 C2 
    4245 14 -15.1728 7.49774 -35.8954 278 " " " " A 2 0 0 "ALA " " CB " " " 6 0 1 C2 
    4246 48 -17.2595 6.2848 -36.9966 278 " " " " A 21 0 0 "ALA " " H  " " " 1 0 1 C2 
    4247 48 -14.7813 5.34178 -36.0277 278 " " " " A 21 0 0 "ALA " " HA " " " 1 0 1 C2 
    4248 48 -14.5848 7.86472 -35.0542 278 " " " " A 21 0 0 "ALA " " HB1" " " 1 0 1 C2 
    4249 48 -14.6144 7.70824 -36.8075 278 " " " " A 21 0 0 "ALA " " HB2" " " 1 0 1 C2 
    4250 48 -16.0074 8.17134 -36.09 278 " " " " A 21 0 0 "ALA " " HB3" " " 1 0 1 C2 
    4251 40 -16.7006 5.86245 -33.5148 279 " " " " A 43 0 0 "VAL " " N  " " " 7 0 1 C2 
    4252 14 -16.9464 5.52734 -32.1224 279 " " " " A 2 0 0 "VAL " " CA " " " 6 0 1 C2 
    4253 14 -17.0214 3.98286 -32.0782 279 " " " " A 2 0 0 "VAL " " C  " " " 6 0 1 C2 
    4254 23 -16.3717 3.44069 -31.1458 279 " " " " A 70 0 0 "VAL " " O  " " " 8 0 1 C2 
    4255 14 -18.2384 6.14841 -31.5665 279 " " " " A 2 0 0 "VAL " " CB " " " 6 0 1 C2 
    4256 14 -18.7557 5.59215 -30.2149 279 " " " " A 2 0 0 "VAL " " CG1" " " 6 0 1 C2 
    4257 14 -18.2042 7.6656 -31.4304 279 " " " " A 2 0 0 "VAL " " CG2" " " 6 0 1 C2 
    4258 48 -17.2892 6.56775 -33.9346 279 " " " " A 21 0 0 "VAL " " H  " " " 1 0 1 C2 
    4259 48 -16.1288 5.79873 -31.4546 279 " " " " A 21 0 0 "VAL " " HA " " " 1 0 1 C2 
    4260 48 -18.9904 5.98954 -32.3394 279 " " " " A 21 0 0 "VAL " " HB " " " 1 0 1 C2 
    4261 48 -19.7797 5.92397 -30.0431 279 " " " " A 21 0 0 "VAL " HG11 " " 1 0 1 C2 
    4262 48 -18.8298 4.51168 -30.0917 279 " " " " A 21 0 0 "VAL " HG12 " " 1 0 1 C2 
    4263 48 -18.1911 6.0749 -29.4173 279 " " " " A 21 0 0 "VAL " HG13 " " 1 0 1 C2 
    4264 48 -17.3082 8.0705 -30.9598 279 " " " " A 21 0 0 "VAL " HG21 " " 1 0 1 C2 
    4265 48 -18.3398 8.23262 -32.3513 279 " " " " A 21 0 0 "VAL " HG22 " " 1 0 1 C2 
    4266 48 -19.0271 8.06508 -30.8376 279 " " " " A 21 0 0 "VAL " HG23 " " 1 0 1 C2 
    4267 40 -17.688 3.28747 -33.0606 280 " " " " A 43 0 0 "ARG " " N  " " " 7 0 1 C2 
    4268 14 -17.8491 1.84577 -32.8953 280 " " " " A 2 0 0 "ARG " " CA " " " 6 0 1 C2 
    4269 14 -16.5424 1.06322 -33.1674 280 " " " " A 2 0 0 "ARG " " C  " " " 6 0 1 C2 
    4270 23 -16.2689 0.274844 -32.347 280 " " " " A 70 0 0 "ARG " " O  " " " 8 0 1 C2 
    4271 14 -18.8586 1.53635 -34.0305 280 " " " " A 2 0 0 "ARG " " CB " " " 6 0 1 C2 
    4272 14 -20.3206 1.80942 -33.6938 280 " " " " A 2 0 0 "ARG " " CG " " " 6 0 1 C2 
    4273 14 -21.3657 1.02075 -34.421 280 " " " " A 2 0 0 "ARG " " CD " " " 6 0 1 C2 
    4274 40 -21.5135 1.53247 -35.7988 280 " " " " A 43 0 0 "ARG " " NE " " " 7 0 1 C2 
    4275 14 -20.8682 1.10517 -36.8974 280 " " " " A 2 0 0 "ARG " " CZ " " " 6 0 1 C2 
    4276 40 -21.0372 1.84964 -38.0259 280 " " " " A 43 0 0 "ARG " " NH1" " " 7 0 1 C2 
    4277 40 -20.1226 -0.00210894 -36.9804 280 " " " " A 43 0 0 "ARG " " NH2" " " 7 0 1 C2 
    4278 48 -18.1212 3.86024 -33.7707 280 " " " " A 21 0 0 "ARG " " H  " " " 1 0 1 C2 
    4279 48 -18.375 1.6373 -31.9636 280 " " " " A 21 0 0 "ARG " " HA " " " 1 0 1 C2 
    4280 48 -18.796 0.472637 -34.26 280 " " " " A 21 0 0 "ARG " " HB3" " " 1 0 1 C2 
    4281 48 -18.6126 1.90001 -35.0281 280 " " " " A 21 0 0 "ARG " " HB2" " " 1 0 1 C2 
    4282 48 -20.4561 2.87805 -33.8605 280 " " " " A 21 0 0 "ARG " " HG3" " " 1 0 1 C2 
    4283 48 -20.5074 1.66393 -32.6298 280 " " " " A 21 0 0 "ARG " " HG2" " " 1 0 1 C2 
    4284 48 -22.3486 0.936887 -33.9573 280 " " " " A 21 0 0 "ARG " " HD3" " " 1 0 1 C2 
    4285 48 -20.967 0.00952779 -34.5017 280 " " " " A 21 0 0 "ARG " " HD2" " " 1 0 1 C2 
    4286 48 -22.1188 2.33897 -35.8557 280 " " " " A 21 0 0 "ARG " " HE " " " 1 0 1 C2 
    4287 48 -20.4391 1.77247 -38.8361 280 " " " " A 21 0 0 "ARG " HH12 " " 1 0 1 C2 
    4288 48 -21.6232 2.66984 -38.0887 280 " " " " A 21 0 0 "ARG " HH11 " " 1 0 1 C2 
    4289 48 -19.5776 -0.162195 -37.8155 280 " " " " A 21 0 0 "ARG " HH22 " " 1 0 1 C2 
    4290 48 -19.8743 -0.567935 -36.1815 280 " " " " A 21 0 0 "ARG " HH21 " " 1 0 1 C2 
    4291 40 -15.7319 1.45715 -34.1468 281 " " " " A 43 0 0 "ARG " " N  " " " 7 0 1 C2 
    4292 14 -14.4212 0.898981 -34.3454 281 " " " " A 2 0 0 "ARG " " CA " " " 6 0 1 C2 
    4293 14 -13.4284 1.25469 -33.2412 281 " " " " A 2 0 0 "ARG " " C  " " " 6 0 1 C2 
    4294 23 -12.6003 0.386348 -32.9168 281 " " " " A 70 0 0 "ARG " " O  " " " 8 0 1 C2 
    4295 14 -13.8666 1.44742 -35.6127 281 " " " " A 2 0 0 "ARG " " CB " " " 6 0 1 C2 
    4296 14 -14.4276 0.841076 -36.8967 281 " " " " A 2 0 0 "ARG " " CG " " " 6 0 1 C2 
    4297 14 -13.7871 1.39067 -38.1949 281 " " " " A 2 0 0 "ARG " " CD " " " 6 0 1 C2 
    4298 40 -13.2317 0.217277 -38.9571 281 " " " " A 43 0 0 "ARG " " NE " " " 7 0 1 C2 
    4299 14 -11.9551 -0.0516638 -39.2177 281 " " " " A 2 0 0 "ARG " " CZ " " " 6 0 1 C2 
    4300 40 -11.5548 -1.14865 -39.8478 281 " " " " A 43 0 0 "ARG " " NH1" " " 7 0 1 C2 
    4301 40 -11.0321 0.721964 -38.7405 281 " " " " A 43 0 0 "ARG " " NH2" " " 7 0 1 C2 
    4302 48 -16.1152 2.14295 -34.7815 281 " " " " A 21 0 0 "ARG " " H  " " " 1 0 1 C2 
    4303 48 -14.6257 -0.170751 -34.3895 281 " " " " A 21 0 0 "ARG " " HA " " " 1 0 1 C2 
    4304 48 -12.7824 1.33596 -35.6015 281 " " " " A 21 0 0 "ARG " " HB3" " " 1 0 1 C2 
    4305 48 -13.929 2.53403 -35.6718 281 " " " " A 21 0 0 "ARG " " HB2" " " 1 0 1 C2 
    4306 48 -15.5093 0.8969 -36.774 281 " " " " A 21 0 0 "ARG " " HG3" " " 1 0 1 C2 
    4307 48 -14.2215 -0.227022 -36.8277 281 " " " " A 21 0 0 "ARG " " HG2" " " 1 0 1 C2 
    4308 48 -13.0794 2.18238 -37.9492 281 " " " " A 21 0 0 "ARG " " HD3" " " 1 0 1 C2 
    4309 48 -14.6069 1.78314 -38.7967 281 " " " " A 21 0 0 "ARG " " HD2" " " 1 0 1 C2 
    4310 48 -13.8741 -0.288135 -39.5504 281 " " " " A 21 0 0 "ARG " " HE " " " 1 0 1 C2 
    4311 48 -10.5751 -1.39316 -39.873 281 " " " " A 21 0 0 "ARG " HH12 " " 1 0 1 C2 
    4312 48 -12.2024 -1.80777 -40.2555 281 " " " " A 21 0 0 "ARG " HH11 " " 1 0 1 C2 
    4313 48 -10.0523 0.488001 -38.814 281 " " " " A 21 0 0 "ARG " HH22 " " 1 0 1 C2 
    4314 48 -11.14 1.68173 -38.445 281 " " " " A 21 0 0 "ARG " HH21 " " 1 0 1 C2 
    4315 40 -13.5131 2.41438 -32.5913 282 " " " " A 43 0 0 "THR " " N  " " " 7 0 1 C2 
    4316 14 -12.7649 2.74072 -31.4374 282 " " " " A 2 0 0 "THR " " CA " " " 6 0 1 C2 
    4317 14 -13.1492 1.83516 -30.2289 282 " " " " A 2 0 0 "THR " " C  " " " 6 0 1 C2 
    4318 23 -12.2763 1.16999 -29.6816 282 " " " " A 70 0 0 "THR " " O  " " " 8 0 1 C2 
    4319 14 -12.9198 4.28427 -31.1209 282 " " " " A 2 0 0 "THR " " CB " " " 6 0 1 C2 
    4320 23 -12.6056 5.0454 -32.2133 282 " " " " A 70 0 0 "THR " " OG1" " " 8 0 1 C2 
    4321 14 -12.1153 4.7585 -29.8954 282 " " " " A 2 0 0 "THR " " CG2" " " 6 0 1 C2 
    4322 48 -14.3583 2.94932 -32.731 282 " " " " A 21 0 0 "THR " " H  " " " 1 0 1 C2 
    4323 48 -11.6879 2.60203 -31.5321 282 " " " " A 21 0 0 "THR " " HA " " " 1 0 1 C2 
    4324 48 -13.9547 4.59371 -30.9746 282 " " " " A 21 0 0 "THR " " HB " " " 1 0 1 C2 
    4325 48 -13.2684 4.97677 -32.8834 282 " " " " A 21 0 0 "THR " " HG1" " " 1 0 1 C2 
    4326 48 -12.2612 4.08965 -29.0472 282 " " " " A 21 0 0 "THR " HG21 " " 1 0 1 C2 
    4327 48 -11.0478 4.67415 -30.0992 282 " " " " A 21 0 0 "THR " HG22 " " 1 0 1 C2 
    4328 48 -12.384 5.79094 -29.6718 282 " " " " A 21 0 0 "THR " HG23 " " 1 0 1 C2 
    4329 40 -14.4473 1.83878 -29.9022 283 " " " " A 43 0 0 "VAL " " N  " " " 7 0 1 C2 
    4330 14 -15.0363 0.999492 -28.8817 283 " " " " A 2 0 0 "VAL " " CA " " " 6 0 1 C2 
    4331 14 -14.8532 -0.507171 -29.1413 283 " " " " A 2 0 0 "VAL " " C  " " " 6 0 1 C2 
    4332 23 -14.6103 -1.22615 -28.1677 283 " " " " A 70 0 0 "VAL " " O  " " " 8 0 1 C2 
    4333 14 -16.4867 1.31707 -28.4598 283 " " " " A 2 0 0 "VAL " " CB " " " 6 0 1 C2 
    4334 14 -17.1245 0.414812 -27.2952 283 " " " " A 2 0 0 "VAL " " CG1" " " 6 0 1 C2 
    4335 14 -16.516 2.7853 -27.9829 283 " " " " A 2 0 0 "VAL " " CG2" " " 6 0 1 C2 
    4336 48 -15.0321 2.31875 -30.5713 283 " " " " A 21 0 0 "VAL " " H  " " " 1 0 1 C2 
    4337 48 -14.3679 1.17254 -28.0383 283 " " " " A 21 0 0 "VAL " " HA " " " 1 0 1 C2 
    4338 48 -17.0953 1.28338 -29.3635 283 " " " " A 21 0 0 "VAL " " HB " " " 1 0 1 C2 
    4339 48 -18.1451 0.726083 -27.0729 283 " " " " A 21 0 0 "VAL " HG11 " " 1 0 1 C2 
    4340 48 -17.2312 -0.618062 -27.6267 283 " " " " A 21 0 0 "VAL " HG12 " " 1 0 1 C2 
    4341 48 -16.6347 0.438696 -26.3217 283 " " " " A 21 0 0 "VAL " HG13 " " 1 0 1 C2 
    4342 48 -17.4809 3.29041 -27.9393 283 " " " " A 21 0 0 "VAL " HG21 " " 1 0 1 C2 
    4343 48 -15.9999 2.69868 -27.0268 283 " " " " A 21 0 0 "VAL " HG22 " " 1 0 1 C2 
    4344 48 -15.9172 3.39886 -28.656 283 " " " " A 21 0 0 "VAL " HG23 " " 1 0 1 C2 
    4345 40 -14.8177 -0.990301 -30.3557 284 " " " " A 43 0 0 "MET " " N  " " " 7 0 1 C2 
    4346 14 -14.4834 -2.39914 -30.7459 284 " " " " A 2 0 0 "MET " " CA " " " 6 0 1 C2 
    4347 14 -13.0032 -2.87876 -30.6536 284 " " " " A 2 0 0 "MET " " C  " " " 6 0 1 C2 
    4348 23 -12.7773 -4.08772 -30.5393 284 " " " " A 70 0 0 "MET " " O  " " " 8 0 1 C2 
    4349 14 -14.9855 -2.6858 -32.1378 284 " " " " A 2 0 0 "MET " " CB " " " 6 0 1 C2 
    4350 14 -16.5045 -2.9188 -32.1643 284 " " " " A 2 0 0 "MET " " CG " " " 6 0 1 C2 
    4351 52 -17.232 -3.36729 -33.7257 284 " " " " A 13 0 0 "MET " " SD " " " 16 0 1 C2 
    4352 14 -16.4604 -4.91627 -34.2126 284 " " " " A 2 0 0 "MET " " CE " " " 6 0 1 C2 
    4353 48 -15.0623 -0.40162 -31.1391 284 " " " " A 21 0 0 "MET " " H  " " " 1 0 1 C2 
    4354 48 -15.0204 -3.17292 -30.1972 284 " " " " A 21 0 0 "MET " " HA " " " 1 0 1 C2 
    4355 48 -14.53 -3.62656 -32.447 284 " " " " A 21 0 0 "MET " " HB3" " " 1 0 1 C2 
    4356 48 -14.6834 -1.91682 -32.8488 284 " " " " A 21 0 0 "MET " " HB2" " " 1 0 1 C2 
    4357 48 -17.0303 -2.09797 -31.6766 284 " " " " A 21 0 0 "MET " " HG3" " " 1 0 1 C2 
    4358 48 -16.7001 -3.73505 -31.4689 284 " " " " A 21 0 0 "MET " " HG2" " " 1 0 1 C2 
    4359 48 -16.8396 -5.36353 -35.1315 284 " " " " A 21 0 0 "MET " " HE1" " " 1 0 1 C2 
    4360 48 -15.4347 -4.59491 -34.3934 284 " " " " A 21 0 0 "MET " " HE2" " " 1 0 1 C2 
    4361 48 -16.5284 -5.63832 -33.3989 284 " " " " A 21 0 0 "MET " " HE3" " " 1 0 1 C2 
    4362 40 -12.1039 -1.93146 -30.62 285 " " " " A 43 0 0 "THR " " N  " " " 7 0 1 C2 
    4363 14 -10.6567 -2.16069 -30.6773 285 " " " " A 2 0 0 "THR " " CA " " " 6 0 1 C2 
    4364 14 -10.1878 -1.60069 -29.3636 285 " " " " A 2 0 0 "THR " " C  " " " 6 0 1 C2 
    4365 23 -10.2216 -2.3264 -28.339 285 " " " " A 70 0 0 "THR " " O  " " " 8 0 1 C2 
    4366 14 -9.97322 -1.65675 -31.9676 285 " " " " A 2 0 0 "THR " " CB " " " 6 0 1 C2 
    4367 23 -10.1305 -0.245019 -32.1938 285 " " " " A 70 0 0 "THR " " OG1" " " 8 0 1 C2 
    4368 14 -10.5478 -2.35012 -33.2017 285 " " " " A 2 0 0 "THR " " CG2" " " 6 0 1 C2 
    4369 48 -12.3779 -0.959363 -30.6115 285 " " " " A 21 0 0 "THR " " H  " " " 1 0 1 C2 
    4370 48 -10.5037 -3.22947 -30.5276 285 " " " " A 21 0 0 "THR " " HA " " " 1 0 1 C2 
    4371 48 -8.90746 -1.88352 -31.9968 285 " " " " A 21 0 0 "THR " " HB " " " 1 0 1 C2 
    4372 48 -10.9989 0.0241629 -32.4516 285 " " " " A 21 0 0 "THR " " HG1" " " 1 0 1 C2 
    4373 48 -9.98466 -2.08459 -34.0963 285 " " " " A 21 0 0 "THR " HG21 " " 1 0 1 C2 
    4374 48 -10.3761 -3.41758 -33.0633 285 " " " " A 21 0 0 "THR " HG22 " " 1 0 1 C2 
    4375 48 -11.6197 -2.25744 -33.3763 285 " " " " A 21 0 0 "THR " HG23 " " 1 0 1 C2 
    4376 40 -9.7475 -0.348897 -29.4156 286 " " " " A 43 0 0 "SER " " N  " " " 7 0 1 C2 
    4377 14 -9.14793 0.299129 -28.2738 286 " " " " A 2 0 0 "SER " " CA " " " 6 0 1 C2 
    4378 14 -10.0159 0.248876 -26.9666 286 " " " " A 2 0 0 "SER " " C  " " " 6 0 1 C2 
    4379 23 -9.38587 0.0523516 -25.9055 286 " " " " A 70 0 0 "SER " " O  " " " 8 0 1 C2 
    4380 14 -8.75013 1.78732 -28.5949 286 " " " " A 2 0 0 "SER " " CB " " " 6 0 1 C2 
    4381 23 -9.82442 2.66813 -28.6888 286 " " " " A 70 0 0 "SER " " OG " " " 8 0 1 C2 
    4382 48 -9.7833 0.0655161 -30.336 286 " " " " A 21 0 0 "SER " " H  " " " 1 0 1 C2 
    4383 48 -8.21617 -0.17456 -27.9647 286 " " " " A 21 0 0 "SER " " HA " " " 1 0 1 C2 
    4384 48 -8.1188 1.816 -29.483 286 " " " " A 21 0 0 "SER " " HB3" " " 1 0 1 C2 
    4385 48 -8.02995 2.17229 -27.8729 286 " " " " A 21 0 0 "SER " " HB2" " " 1 0 1 C2 
    4386 48 -10.5256 2.11667 -29.0007 286 " " " " A 21 0 0 "SER " " HG " " " 1 0 1 C2 
    4387 40 -11.3506 0.248047 -27.0575 287 " " " " A 43 0 0 "GLY " " N  " " " 7 0 1 C2 
    4388 14 -12.1777 0.0377108 -25.821 287 " " " " A 2 0 0 "GLY " " CA " " " 6 0 1 C2 
    4389 14 -12.096 -1.39553 -25.2477 287 " " " " A 2 0 0 "GLY " " C  " " " 6 0 1 C2 
    4390 23 -12.1432 -1.57641 -23.9901 287 " " " " A 70 0 0 "GLY " " O  " " " 8 0 1 C2 
    4391 48 -11.8489 0.365204 -27.9281 287 " " " " A 21 0 0 "GLY " " H  " " " 1 0 1 C2 
    4392 48 -13.1515 0.048041 -26.3106 287 " " " " A 21 0 0 "GLY " " HA3" " " 1 0 1 C2 
    4393 48 -12.0931 0.792665 -25.0393 287 " " " " A 21 0 0 "GLY " " HA2" " " 1 0 1 C2 
    4394 40 -11.9648 -2.40716 -26.1621 288 " " " " A 43 0 0 "ARG " " N  " " " 7 0 1 C2 
    4395 14 -11.8124 -3.79479 -25.7534 288 " " " " A 2 0 0 "ARG " " CA " " " 6 0 1 C2 
    4396 14 -10.3657 -4.18259 -25.3439 288 " " " " A 2 0 0 "ARG " " C  " " " 6 0 1 C2 
    4397 23 -10.1495 -5.06972 -24.5139 288 " " " " A 70 0 0 "ARG " " O  " " " 8 0 1 C2 
    4398 14 -12.2777 -4.57322 -27.0626 288 " " " " A 2 0 0 "ARG " " CB " " " 6 0 1 C2 
    4399 14 -12.401 -6.03588 -26.9837 288 " " " " A 2 0 0 "ARG " " CG " " " 6 0 1 C2 
    4400 14 -12.6126 -6.75843 -28.3317 288 " " " " A 2 0 0 "ARG " " CD " " " 6 0 1 C2 
    4401 40 -12.8091 -8.21217 -28.1094 288 " " " " A 43 0 0 "ARG " " NE " " " 7 0 1 C2 
    4402 14 -13.7238 -8.90714 -28.7864 288 " " " " A 2 0 0 "ARG " " CZ " " " 6 0 1 C2 
    4403 40 -13.8365 -10.2146 -28.7894 288 " " " " A 43 0 0 "ARG " " NH1" " " 7 0 1 C2 
    4404 40 -14.5791 -8.32868 -29.6027 288 " " " " A 43 0 0 "ARG " " NH2" " " 7 0 1 C2 
    4405 48 -11.7739 -2.08275 -27.0993 288 " " " " A 21 0 0 "ARG " " H  " " " 1 0 1 C2 
    4406 48 -12.5409 -3.99313 -24.9672 288 " " " " A 21 0 0 "ARG " " HA " " " 1 0 1 C2 
    4407 48 -11.5817 -4.42836 -27.8888 288 " " " " A 21 0 0 "ARG " " HB3" " " 1 0 1 C2 
    4408 48 -13.205 -4.17432 -27.4738 288 " " " " A 21 0 0 "ARG " " HB2" " " 1 0 1 C2 
    4409 48 -13.1038 -6.42393 -26.2464 288 " " " " A 21 0 0 "ARG " " HG3" " " 1 0 1 C2 
    4410 48 -11.4971 -6.41806 -26.5094 288 " " " " A 21 0 0 "ARG " " HG2" " " 1 0 1 C2 
    4411 48 -11.7194 -6.55379 -28.922 288 " " " " A 21 0 0 "ARG " " HD3" " " 1 0 1 C2 
    4412 48 -13.445 -6.32476 -28.8859 288 " " " " A 21 0 0 "ARG " " HD2" " " 1 0 1 C2 
    4413 48 -12.0862 -8.71401 -27.6138 288 " " " " A 21 0 0 "ARG " " HE " " " 1 0 1 C2 
    4414 48 -14.3689 -10.7377 -29.4699 288 " " " " A 21 0 0 "ARG " HH12 " " 1 0 1 C2 
    4415 48 -13.3716 -10.7193 -28.0483 288 " " " " A 21 0 0 "ARG " HH11 " " 1 0 1 C2 
    4416 48 -15.1806 -8.84101 -30.2318 288 " " " " A 21 0 0 "ARG " HH22 " " 1 0 1 C2 
    4417 48 -14.7703 -7.35337 -29.7824 288 " " " " A 21 0 0 "ARG " HH21 " " 1 0 1 C2 
    4418 40 -9.40787 -3.35846 -25.7164 289 " " " " A 43 0 0 "THR " " N  " " " 7 0 1 C2 
    4419 14 -7.98676 -3.3898 -25.2846 289 " " " " A 2 0 0 "THR " " CA " " " 6 0 1 C2 
    4420 14 -7.8667 -2.69329 -23.893 289 " " " " A 2 0 0 "THR " " C  " " " 6 0 1 C2 
    4421 23 -7.18611 -3.30443 -23.0332 289 " " " " A 70 0 0 "THR " " O  " " " 8 0 1 C2 
    4422 14 -7.01516 -2.68025 -26.2734 289 " " " " A 2 0 0 "THR " " CB " " " 6 0 1 C2 
    4423 23 -7.0842 -3.42912 -27.4902 289 " " " " A 70 0 0 "THR " " OG1" " " 8 0 1 C2 
    4424 14 -5.47292 -2.77878 -25.8651 289 " " " " A 2 0 0 "THR " " CG2" " " 6 0 1 C2 
    4425 48 -9.85136 -2.6424 -26.2738 289 " " " " A 21 0 0 "THR " " H  " " " 1 0 1 C2 
    4426 48 -7.71808 -4.43228 -25.1139 289 " " " " A 21 0 0 "THR " " HA " " " 1 0 1 C2 
    4427 48 -7.19133 -1.60462 -26.2827 289 " " " " A 21 0 0 "THR " " HB " " " 1 0 1 C2 
    4428 48 -7.9012 -3.89265 -27.5936 289 " " " " A 21 0 0 "THR " " HG1" " " 1 0 1 C2 
    4429 48 -4.84697 -2.13851 -26.4867 289 " " " " A 21 0 0 "THR " HG21 " " 1 0 1 C2 
    4430 48 -5.33091 -2.48504 -24.8251 289 " " " " A 21 0 0 "THR " HG22 " " 1 0 1 C2 
    4431 48 -5.07278 -3.78846 -25.9574 289 " " " " A 21 0 0 "THR " HG23 " " 1 0 1 C2 
    4432 40 -8.46317 -1.51092 -23.7194 290 " " " " A 43 0 0 "VAL " " N  " " " 7 0 1 C2 
    4433 14 -8.47047 -0.69708 -22.4786 290 " " " " A 2 0 0 "VAL " " CA " " " 6 0 1 C2 
    4434 14 -9.1541 -1.56901 -21.3875 290 " " " " A 2 0 0 "VAL " " C  " " " 6 0 1 C2 
    4435 23 -8.67351 -1.49609 -20.2888 290 " " " " A 70 0 0 "VAL " " O  " " " 8 0 1 C2 
    4436 14 -9.09745 0.688545 -22.7413 290 " " " " A 2 0 0 "VAL " " CB " " " 6 0 1 C2 
    4437 14 -9.84218 1.30522 -21.5284 290 " " " " A 2 0 0 "VAL " " CG1" " " 6 0 1 C2 
    4438 14 -7.9464 1.58899 -23.334 290 " " " " A 2 0 0 "VAL " " CG2" " " 6 0 1 C2 
    4439 48 -9.03081 -1.16438 -24.4795 290 " " " " A 21 0 0 "VAL " " H  " " " 1 0 1 C2 
    4440 48 -7.43416 -0.515159 -22.1939 290 " " " " A 21 0 0 "VAL " " HA " " " 1 0 1 C2 
    4441 48 -9.91656 0.439908 -23.4161 290 " " " " A 21 0 0 "VAL " " HB " " " 1 0 1 C2 
    4442 48 -10.6624 0.690495 -21.1577 290 " " " " A 21 0 0 "VAL " HG11 " " 1 0 1 C2 
    4443 48 -9.17384 1.41796 -20.6748 290 " " " " A 21 0 0 "VAL " HG12 " " 1 0 1 C2 
    4444 48 -10.0529 2.35106 -21.7518 290 " " " " A 21 0 0 "VAL " HG13 " " 1 0 1 C2 
    4445 48 -7.40496 1.02527 -24.0937 290 " " " " A 21 0 0 "VAL " HG21 " " 1 0 1 C2 
    4446 48 -8.52459 2.40353 -23.7703 290 " " " " A 21 0 0 "VAL " HG22 " " 1 0 1 C2 
    4447 48 -7.24774 1.91834 -22.5649 290 " " " " A 21 0 0 "VAL " HG23 " " 1 0 1 C2 
    4448 40 -10.1884 -2.40807 -21.622 291 " " " " A 43 0 0 "VAL " " N  " " " 7 0 1 C2 
    4449 14 -10.7626 -3.25894 -20.6259 291 " " " " A 2 0 0 "VAL " " CA " " " 6 0 1 C2 
    4450 14 -9.91222 -4.52183 -20.3375 291 " " " " A 2 0 0 "VAL " " C  " " " 6 0 1 C2 
    4451 23 -9.86299 -4.88844 -19.1704 291 " " " " A 70 0 0 "VAL " " O  " " " 8 0 1 C2 
    4452 14 -12.2812 -3.5494 -20.9135 291 " " " " A 2 0 0 "VAL " " CB " " " 6 0 1 C2 
    4453 14 -13.0286 -4.48631 -19.9362 291 " " " " A 2 0 0 "VAL " " CG1" " " 6 0 1 C2 
    4454 14 -13.1225 -2.32449 -20.9909 291 " " " " A 2 0 0 "VAL " " CG2" " " 6 0 1 C2 
    4455 48 -10.4811 -2.50779 -22.5835 291 " " " " A 21 0 0 "VAL " " H  " " " 1 0 1 C2 
    4456 48 -10.8259 -2.78455 -19.6466 291 " " " " A 21 0 0 "VAL " " HA " " " 1 0 1 C2 
    4457 48 -12.2586 -4.09377 -21.8576 291 " " " " A 21 0 0 "VAL " " HB " " " 1 0 1 C2 
    4458 48 -12.5307 -5.44823 -19.8139 291 " " " " A 21 0 0 "VAL " HG11 " " 1 0 1 C2 
    4459 48 -13.1619 -4.08172 -18.9329 291 " " " " A 21 0 0 "VAL " HG12 " " 1 0 1 C2 
    4460 48 -14.0537 -4.64634 -20.2701 291 " " " " A 21 0 0 "VAL " HG13 " " 1 0 1 C2 
    4461 48 -14.1937 -2.51085 -20.9144 291 " " " " A 21 0 0 "VAL " HG21 " " 1 0 1 C2 
    4462 48 -12.7424 -1.62499 -20.2463 291 " " " " A 21 0 0 "VAL " HG22 " " 1 0 1 C2 
    4463 48 -13.05 -1.73718 -21.9062 291 " " " " A 21 0 0 "VAL " HG23 " " 1 0 1 C2 
    4464 40 -9.1915 -5.14556 -21.2498 292 " " " " A 43 0 0 "PHE " " N  " " " 7 0 1 C2 
    4465 14 -8.30499 -6.24066 -20.9753 292 " " " " A 2 0 0 "PHE " " CA " " " 6 0 1 C2 
    4466 14 -7.06229 -5.82655 -20.1136 292 " " " " A 2 0 0 "PHE " " C  " " " 6 0 1 C2 
    4467 23 -6.71412 -6.44729 -19.1452 292 " " " " A 70 0 0 "PHE " " O  " " " 8 0 1 C2 
    4468 14 -7.7764 -6.83376 -22.3456 292 " " " " A 2 0 0 "PHE " " CB " " " 6 0 1 C2 
    4469 14 -7.22675 -8.26551 -22.2661 292 " " " " A 2 0 0 "PHE " " CG " " " 6 0 1 C2 
    4470 14 -5.92018 -8.59571 -22.685 292 " " " " A 2 0 0 "PHE " " CD1" " " 6 0 1 C2 
    4471 14 -7.89822 -9.30062 -21.5361 292 " " " " A 2 0 0 "PHE " " CD2" " " 6 0 1 C2 
    4472 14 -5.3077 -9.87353 -22.4261 292 " " " " A 2 0 0 "PHE " " CE1" " " 6 0 1 C2 
    4473 14 -7.31976 -10.5763 -21.3561 292 " " " " A 2 0 0 "PHE " " CE2" " " 6 0 1 C2 
    4474 14 -6.05422 -10.9121 -21.8466 292 " " " " A 2 0 0 "PHE " " CZ " " " 6 0 1 C2 
    4475 48 -9.26007 -4.78691 -22.1914 292 " " " " A 21 0 0 "PHE " " H  " " " 1 0 1 C2 
    4476 48 -8.94311 -6.93421 -20.4277 292 " " " " A 21 0 0 "PHE " " HA " " " 1 0 1 C2 
    4477 48 -6.90764 -6.25992 -22.6682 292 " " " " A 21 0 0 "PHE " " HB3" " " 1 0 1 C2 
    4478 48 -8.49 -6.79035 -23.1684 292 " " " " A 21 0 0 "PHE " " HB2" " " 1 0 1 C2 
    4479 48 -5.35223 -7.8048 -23.1522 292 " " " " A 21 0 0 "PHE " " HD1" " " 1 0 1 C2 
    4480 48 -8.8413 -9.09933 -21.0498 292 " " " " A 21 0 0 "PHE " " HD2" " " 1 0 1 C2 
    4481 48 -4.33786 -10.1349 -22.8229 292 " " " " A 21 0 0 "PHE " " HE1" " " 1 0 1 C2 
    4482 48 -7.80463 -11.3792 -20.8208 292 " " " " A 21 0 0 "PHE " " HE2" " " 1 0 1 C2 
    4483 48 -5.6944 -11.9174 -21.6848 292 " " " " A 21 0 0 "PHE " " HZ " " " 1 0 1 C2 
    4484 40 -6.50159 -4.61213 -20.3911 293 " " " " A 43 0 0 "SER " " N  " " " 7 0 1 C2 
    4485 14 -5.47117 -3.84043 -19.6954 293 " " " " A 2 0 0 "SER " " CA " " " 6 0 1 C2 
    4486 14 -5.93791 -3.53699 -18.247 293 " " " " A 2 0 0 "SER " " C  " " " 6 0 1 C2 
    4487 23 -5.20146 -2.93134 -17.4253 293 " " " " A 70 0 0 "SER " " O  " " " 8 0 1 C2 
    4488 14 -5.16971 -2.57407 -20.4841 293 " " " " A 2 0 0 "SER " " CB " " " 6 0 1 C2 
    4489 23 -4.03565 -1.90737 -19.8957 293 " " " " A 70 0 0 "SER " " OG " " " 8 0 1 C2 
    4490 48 -6.79122 -4.25379 -21.2899 293 " " " " A 21 0 0 "SER " " H  " " " 1 0 1 C2 
    4491 48 -4.546 -4.41184 -19.6201 293 " " " " A 21 0 0 "SER " " HA " " " 1 0 1 C2 
    4492 48 -6.03078 -1.91563 -20.3696 293 " " " " A 21 0 0 "SER " " HB3" " " 1 0 1 C2 
    4493 48 -4.93928 -2.66468 -21.5456 293 " " " " A 21 0 0 "SER " " HB2" " " 1 0 1 C2 
    4494 48 -3.28791 -2.48479 -19.8737 293 " " " " A 21 0 0 "SER " " HG " " " 1 0 1 C2 
    4495 40 -7.17538 -3.76481 -17.9541 294 " " " " A 43 0 0 "ALA " " N  " " " 7 0 1 C2 
    4496 14 -7.82752 -3.62912 -16.6971 294 " " " " A 2 0 0 "ALA " " CA " " " 6 0 1 C2 
    4497 14 -8.18199 -4.95705 -16.059 294 " " " " A 2 0 0 "ALA " " C  " " " 6 0 1 C2 
    4498 23 -7.7016 -5.21658 -14.9647 294 " " " " A 70 0 0 "ALA " " O  " " " 8 0 1 C2 
    4499 14 -9.10868 -2.69818 -16.775 294 " " " " A 2 0 0 "ALA " " CB " " " 6 0 1 C2 
    4500 48 -7.72633 -4.26777 -18.6349 294 " " " " A 21 0 0 "ALA " " H  " " " 1 0 1 C2 
    4501 48 -7.25422 -2.94983 -16.0663 294 " " " " A 21 0 0 "ALA " " HA " " " 1 0 1 C2 
    4502 48 -9.75351 -2.86641 -15.9125 294 " " " " A 21 0 0 "ALA " " HB1" " " 1 0 1 C2 
    4503 48 -8.76445 -1.66513 -16.8241 294 " " " " A 21 0 0 "ALA " " HB2" " " 1 0 1 C2 
    4504 48 -9.72145 -2.93542 -17.6447 294 " " " " A 21 0 0 "ALA " " HB3" " " 1 0 1 C2 
    4505 40 -8.91229 -5.82364 -16.7344 295 " " " " A 43 0 0 "VAL " " N  " " " 7 0 1 C2 
    4506 14 -9.05822 -7.23761 -16.347 295 " " " " A 2 0 0 "VAL " " CA " " " 6 0 1 C2 
    4507 14 -7.80184 -8.02627 -15.8209 295 " " " " A 2 0 0 "VAL " " C  " " " 6 0 1 C2 
    4508 23 -8.00344 -8.71903 -14.8172 295 " " " " A 70 0 0 "VAL " " O  " " " 8 0 1 C2 
    4509 14 -9.77617 -7.97402 -17.4304 295 " " " " A 2 0 0 "VAL " " CB " " " 6 0 1 C2 
    4510 14 -9.71056 -9.52318 -17.2957 295 " " " " A 2 0 0 "VAL " " CG1" " " 6 0 1 C2 
    4511 14 -11.2562 -7.48153 -17.5305 295 " " " " A 2 0 0 "VAL " " CG2" " " 6 0 1 C2 
    4512 48 -9.27498 -5.54785 -17.6358 295 " " " " A 21 0 0 "VAL " " H  " " " 1 0 1 C2 
    4513 48 -9.64438 -7.07245 -15.443 295 " " " " A 21 0 0 "VAL " " HA " " " 1 0 1 C2 
    4514 48 -9.20334 -7.82492 -18.3457 295 " " " " A 21 0 0 "VAL " " HB " " " 1 0 1 C2 
    4515 48 -10.1271 -9.97857 -18.1942 295 " " " " A 21 0 0 "VAL " HG11 " " 1 0 1 C2 
    4516 48 -8.6682 -9.84074 -17.2686 295 " " " " A 21 0 0 "VAL " HG12 " " 1 0 1 C2 
    4517 48 -10.284 -9.8223 -16.4184 295 " " " " A 21 0 0 "VAL " HG13 " " 1 0 1 C2 
    4518 48 -11.8439 -7.90421 -16.7156 295 " " " " A 21 0 0 "VAL " HG21 " " 1 0 1 C2 
    4519 48 -11.3821 -6.39886 -17.5397 295 " " " " A 21 0 0 "VAL " HG22 " " 1 0 1 C2 
    4520 48 -11.6532 -7.84427 -18.4787 295 " " " " A 21 0 0 "VAL " HG23 " " 1 0 1 C2 
    4521 40 -6.59993 -7.86275 -16.3597 296 " " " " A 43 0 0 "ILE " " N  " " " 7 0 1 C2 
    4522 14 -5.35231 -8.49678 -15.7808 296 " " " " A 2 0 0 "ILE " " CA " " " 6 0 1 C2 
    4523 14 -5.0347 -8.06648 -14.3992 296 " " " " A 2 0 0 "ILE " " C  " " " 6 0 1 C2 
    4524 23 -4.23565 -8.79349 -13.757 296 " " " " A 70 0 0 "ILE " " O  " " " 8 0 1 C2 
    4525 14 -4.123 -8.32547 -16.7339 296 " " " " A 2 0 0 "ILE " " CB " " " 6 0 1 C2 
    4526 14 -3.89852 -6.84118 -16.9179 296 " " " " A 2 0 0 "ILE " " CG1" " " 6 0 1 C2 
    4527 14 -4.39409 -9.11467 -18.0036 296 " " " " A 2 0 0 "ILE " " CG2" " " 6 0 1 C2 
    4528 14 -2.63202 -6.4641 -17.5932 296 " " " " A 2 0 0 "ILE " " CD1" " " 6 0 1 C2 
    4529 48 -6.53209 -7.23869 -17.1509 296 " " " " A 21 0 0 "ILE " " H  " " " 1 0 1 C2 
    4530 48 -5.47948 -9.56554 -15.6086 296 " " " " A 21 0 0 "ILE " " HA " " " 1 0 1 C2 
    4531 48 -3.18227 -8.69476 -16.3256 296 " " " " A 21 0 0 "ILE " " HB " " " 1 0 1 C2 
    4532 48 -3.7621 -6.26991 -15.9997 296 " " " " A 21 0 0 "ILE " HG13 " " 1 0 1 C2 
    4533 48 -4.68288 -6.46012 -17.5719 296 " " " " A 21 0 0 "ILE " HG12 " " 1 0 1 C2 
    4534 48 -5.18217 -8.68319 -18.6208 296 " " " " A 21 0 0 "ILE " HG21 " " 1 0 1 C2 
    4535 48 -3.43608 -9.06734 -18.5214 296 " " " " A 21 0 0 "ILE " HG22 " " 1 0 1 C2 
    4536 48 -4.64911 -10.16 -17.8297 296 " " " " A 21 0 0 "ILE " HG23 " " 1 0 1 C2 
    4537 48 -2.67293 -6.72364 -18.6511 296 " " " " A 21 0 0 "ILE " HD11 " " 1 0 1 C2 
    4538 48 -2.55285 -5.39224 -17.4117 296 " " " " A 21 0 0 "ILE " HD12 " " 1 0 1 C2 
    4539 48 -1.74971 -6.91941 -17.1434 296 " " " " A 21 0 0 "ILE " HD13 " " 1 0 1 C2 
    4540 40 -5.50893 -6.86861 -13.9696 297 " " " " A 43 0 0 "ILE " " N  " " " 7 0 1 C2 
    4541 14 -5.40101 -6.41384 -12.6014 297 " " " " A 2 0 0 "ILE " " CA " " " 6 0 1 C2 
    4542 14 -6.44289 -7.13666 -11.787 297 " " " " A 2 0 0 "ILE " " C  " " " 6 0 1 C2 
    4543 23 -6.2507 -7.62518 -10.6583 297 " " " " A 70 0 0 "ILE " " O  " " " 8 0 1 C2 
    4544 14 -5.67134 -4.8988 -12.5276 297 " " " " A 2 0 0 "ILE " " CB " " " 6 0 1 C2 
    4545 14 -4.95652 -4.10591 -13.6514 297 " " " " A 2 0 0 "ILE " " CG1" " " 6 0 1 C2 
    4546 14 -5.19238 -4.31906 -11.2082 297 " " " " A 2 0 0 "ILE " " CG2" " " 6 0 1 C2 
    4547 14 -5.1196 -2.63184 -13.7097 297 " " " " A 2 0 0 "ILE " " CD1" " " 6 0 1 C2 
    4548 48 -6.22083 -6.41845 -14.527 297 " " " " A 21 0 0 "ILE " " H  " " " 1 0 1 C2 
    4549 48 -4.41227 -6.66564 -12.2179 297 " " " " A 21 0 0 "ILE " " HA " " " 1 0 1 C2 
    4550 48 -6.74312 -4.75928 -12.6688 297 " " " " A 21 0 0 "ILE " " HB " " " 1 0 1 C2 
    4551 48 -5.24841 -4.5353 -14.6098 297 " " " " A 21 0 0 "ILE " HG13 " " 1 0 1 C2 
    4552 48 -3.89919 -4.33169 -13.5129 297 " " " " A 21 0 0 "ILE " HG12 " " 1 0 1 C2 
    4553 48 -4.11053 -4.43286 -11.277 297 " " " " A 21 0 0 "ILE " HG21 " " 1 0 1 C2 
    4554 48 -5.43434 -3.28105 -10.9799 297 " " " " A 21 0 0 "ILE " HG22 " " 1 0 1 C2 
    4555 48 -5.52719 -4.98152 -10.41 297 " " " " A 21 0 0 "ILE " HG23 " " 1 0 1 C2 
    4556 48 -4.35554 -2.20371 -14.3586 297 " " " " A 21 0 0 "ILE " HD11 " " 1 0 1 C2 
    4557 48 -6.17765 -2.54686 -13.9576 297 " " " " A 21 0 0 "ILE " HD12 " " 1 0 1 C2 
    4558 48 -4.91533 -2.30889 -12.6889 297 " " " " A 21 0 0 "ILE " HD13 " " 1 0 1 C2 
    4559 40 -7.69523 -7.26519 -12.2687 298 " " " " A 43 0 0 "VAL " " N  " " " 7 0 1 C2 
    4560 14 -8.81084 -7.93033 -11.4989 298 " " " " A 2 0 0 "VAL " " CA " " " 6 0 1 C2 
    4561 14 -8.53583 -9.44781 -11.2846 298 " " " " A 2 0 0 "VAL " " C  " " " 6 0 1 C2 
    4562 23 -8.92199 -10.0406 -10.2857 298 " " " " A 70 0 0 "VAL " " O  " " " 8 0 1 C2 
    4563 14 -10.0426 -7.62336 -12.4092 298 " " " " A 2 0 0 "VAL " " CB " " " 6 0 1 C2 
    4564 14 -11.3579 -8.13524 -11.7642 298 " " " " A 2 0 0 "VAL " " CG1" " " 6 0 1 C2 
    4565 14 -10.2573 -6.09681 -12.666 298 " " " " A 2 0 0 "VAL " " CG2" " " 6 0 1 C2 
    4566 48 -7.90179 -6.96297 -13.2101 298 " " " " A 21 0 0 "VAL " " H  " " " 1 0 1 C2 
    4567 48 -8.90949 -7.39159 -10.5565 298 " " " " A 21 0 0 "VAL " " HA " " " 1 0 1 C2 
    4568 48 -9.82115 -8.07226 -13.3774 298 " " " " A 21 0 0 "VAL " " HB " " " 1 0 1 C2 
    4569 48 -11.5697 -7.68798 -10.793 298 " " " " A 21 0 0 "VAL " HG11 " " 1 0 1 C2 
    4570 48 -12.2613 -7.91977 -12.3347 298 " " " " A 21 0 0 "VAL " HG12 " " 1 0 1 C2 
    4571 48 -11.3615 -9.19371 -11.5039 298 " " " " A 21 0 0 "VAL " HG13 " " 1 0 1 C2 
    4572 48 -9.32443 -5.61298 -12.9555 298 " " " " A 21 0 0 "VAL " HG21 " " 1 0 1 C2 
    4573 48 -11.0456 -6.02222 -13.4151 298 " " " " A 21 0 0 "VAL " HG22 " " 1 0 1 C2 
    4574 48 -10.4571 -5.49738 -11.7778 298 " " " " A 21 0 0 "VAL " HG23 " " 1 0 1 C2 
    4575 40 -7.96224 -10.1343 -12.3441 299 " " " " A 43 0 0 "ALA " " N  " " " 7 0 1 C2 
    4576 14 -7.50625 -11.4461 -12.3331 299 " " " " A 2 0 0 "ALA " " CA " " " 6 0 1 C2 
    4577 14 -6.33233 -11.632 -11.3756 299 " " " " A 2 0 0 "ALA " " C  " " " 6 0 1 C2 
    4578 23 -6.15223 -12.7583 -10.7944 299 " " " " A 70 0 0 "ALA " " O  " " " 8 0 1 C2 
    4579 14 -7.14611 -11.781 -13.7723 299 " " " " A 2 0 0 "ALA " " CB " " " 6 0 1 C2 
    4580 48 -7.62543 -9.51583 -13.0681 299 " " " " A 21 0 0 "ALA " " H  " " " 1 0 1 C2 
    4581 48 -8.28402 -12.1917 -12.1679 299 " " " " A 21 0 0 "ALA " " HA " " " 1 0 1 C2 
    4582 48 -6.36143 -11.1124 -14.1263 299 " " " " A 21 0 0 "ALA " " HB1" " " 1 0 1 C2 
    4583 48 -6.64459 -12.7484 -13.7446 299 " " " " A 21 0 0 "ALA " " HB2" " " 1 0 1 C2 
    4584 48 -7.98497 -11.8279 -14.4667 299 " " " " A 21 0 0 "ALA " " HB3" " " 1 0 1 C2 
    4585 40 -5.4936 -10.5917 -11.0931 300 " " " " A 43 0 0 "SER " " N  " " " 7 0 1 C2 
    4586 14 -4.46797 -10.6501 -10.0483 300 " " " " A 2 0 0 "SER " " CA " " " 6 0 1 C2 
    4587 14 -5.0496 -10.6088 -8.58915 300 " " " " A 2 0 0 "SER " " C  " " " 6 0 1 C2 
    4588 23 -4.25848 -10.4653 -7.64051 300 " " " " A 70 0 0 "SER " " O  " " " 8 0 1 C2 
    4589 14 -3.61068 -9.37699 -10.2574 300 " " " " A 2 0 0 "SER " " CB " " " 6 0 1 C2 
    4590 23 -2.4473 -9.28058 -9.45011 300 " " " " A 70 0 0 "SER " " OG " " " 8 0 1 C2 
    4591 48 -5.68543 -9.77479 -11.6552 300 " " " " A 21 0 0 "SER " " H  " " " 1 0 1 C2 
    4592 48 -3.77567 -11.4591 -10.2816 300 " " " " A 21 0 0 "SER " " HA " " " 1 0 1 C2 
    4593 48 -4.24687 -8.52102 -10.0323 300 " " " " A 21 0 0 "SER " " HB3" " " 1 0 1 C2 
    4594 48 -3.48387 -9.14055 -11.3139 300 " " " " A 21 0 0 "SER " " HB2" " " 1 0 1 C2 
    4595 48 -2.67282 -9.20517 -8.53552 300 " " " " A 21 0 0 "SER " " HG " " " 1 0 1 C2 
    4596 40 -6.38911 -10.7381 -8.36721 301 " " " " A 43 0 0 "SER " " N  " " " 7 0 1 C2 
    4597 14 -7.06926 -10.6531 -7.0472 301 " " " " A 2 0 0 "SER " " CA " " " 6 0 1 C2 
    4598 14 -6.7098 -11.9143 -6.22386 301 " " " " A 2 0 0 "SER " " C  " " " 6 0 1 C2 
    4599 23 -6.21382 -11.7718 -5.10906 301 " " " " A 70 0 0 "SER " " O  " " " 8 0 1 C2 
    4600 14 -8.60226 -10.6818 -7.20297 301 " " " " A 2 0 0 "SER " " CB " " " 6 0 1 C2 
    4601 23 -9.04095 -11.6757 -8.10567 301 " " " " A 70 0 0 "SER " " OG " " " 8 0 1 C2 
    4602 48 -6.95651 -10.9453 -9.17665 301 " " " " A 21 0 0 "SER " " H  " " " 1 0 1 C2 
    4603 48 -6.71412 -9.72468 -6.59994 301 " " " " A 21 0 0 "SER " " HA " " " 1 0 1 C2 
    4604 48 -8.99956 -9.67956 -7.36321 301 " " " " A 21 0 0 "SER " " HB3" " " 1 0 1 C2 
    4605 48 -9.09825 -10.8258 -6.24308 301 " " " " A 21 0 0 "SER " " HB2" " " 1 0 1 C2 
    4606 48 -9.14089 -11.1508 -8.88507 301 " " " " A 21 0 0 "SER " " HG " " " 1 0 1 C2 
    4607 40 -6.88405 -13.1737 -6.79256 302 " " " " A 43 0 0 "VAL " " N  " " " 7 0 1 C2 
    4608 14 -6.61149 -14.4735 -6.19208 302 " " " " A 2 0 0 "VAL " " CA " " " 6 0 1 C2 
    4609 14 -5.26609 -14.5139 -5.46924 302 " " " " A 2 0 0 "VAL " " C  " " " 6 0 1 C2 
    4610 23 -5.24727 -15.0049 -4.36783 302 " " " " A 70 0 0 "VAL " " O  " " " 8 0 1 C2 
    4611 14 -6.94772 -15.7256 -7.02646 302 " " " " A 2 0 0 "VAL " " CB " " " 6 0 1 C2 
    4612 14 -7.09219 -16.9524 -6.05767 302 " " " " A 2 0 0 "VAL " " CG1" " " 6 0 1 C2 
    4613 14 -8.19389 -15.5551 -7.88179 302 " " " " A 2 0 0 "VAL " " CG2" " " 6 0 1 C2 
    4614 48 -7.62837 -13.1516 -7.47491 302 " " " " A 21 0 0 "VAL " " H  " " " 1 0 1 C2 
    4615 48 -7.30086 -14.5333 -5.34988 302 " " " " A 21 0 0 "VAL " " HA " " " 1 0 1 C2 
    4616 48 -6.05557 -15.9503 -7.61099 302 " " " " A 21 0 0 "VAL " " HB " " " 1 0 1 C2 
    4617 48 -7.58252 -17.8426 -6.45173 302 " " " " A 21 0 0 "VAL " HG11 " " 1 0 1 C2 
    4618 48 -6.20295 -17.2853 -5.52235 302 " " " " A 21 0 0 "VAL " HG12 " " 1 0 1 C2 
    4619 48 -7.79632 -16.6562 -5.28016 302 " " " " A 21 0 0 "VAL " HG13 " " 1 0 1 C2 
    4620 48 -8.56276 -16.5016 -8.27701 302 " " " " A 21 0 0 "VAL " HG21 " " 1 0 1 C2 
    4621 48 -9.07941 -15.0988 -7.4393 302 " " " " A 21 0 0 "VAL " HG22 " " 1 0 1 C2 
    4622 48 -7.88149 -14.9278 -8.7167 302 " " " " A 21 0 0 "VAL " HG23 " " 1 0 1 C2 
    4623 40 -4.12022 -14.1366 -6.10239 303 " " " " A 43 0 0 "PRO " " N  " " " 7 0 1 C2 
    4624 14 -2.87419 -13.9476 -5.39941 303 " " " " A 2 0 0 "PRO " " CA " " " 6 0 1 C2 
    4625 14 -2.91258 -12.9333 -4.28052 303 " " " " A 2 0 0 "PRO " " C  " " " 6 0 1 C2 
    4626 23 -2.51087 -13.1876 -3.15096 303 " " " " A 70 0 0 "PRO " " O  " " " 8 0 1 C2 
    4627 14 -1.78342 -13.6709 -6.40204 303 " " " " A 2 0 0 "PRO " " CB " " " 6 0 1 C2 
    4628 14 -2.40586 -13.4821 -7.77622 303 " " " " A 2 0 0 "PRO " " CG " " " 6 0 1 C2 
    4629 14 -3.89797 -13.919 -7.5613 303 " " " " A 2 0 0 "PRO " " CD " " " 6 0 1 C2 
    4630 48 -2.54423 -14.8455 -4.87701 303 " " " " A 21 0 0 "PRO " " HA " " " 1 0 1 C2 
    4631 48 -1.09251 -14.514 -6.39452 303 " " " " A 21 0 0 "PRO " " HB3" " " 1 0 1 C2 
    4632 48 -1.20701 -12.7838 -6.13981 303 " " " " A 21 0 0 "PRO " " HB2" " " 1 0 1 C2 
    4633 48 -2.09262 -14.2609 -8.47152 303 " " " " A 21 0 0 "PRO " " HG3" " " 1 0 1 C2 
    4634 48 -2.34068 -12.4451 -8.10534 303 " " " " A 21 0 0 "PRO " " HG2" " " 1 0 1 C2 
    4635 48 -4.70066 -13.2847 -7.93733 303 " " " " A 21 0 0 "PRO " " HD2" " " 1 0 1 C2 
    4636 48 -4.0825 -14.9427 -7.88706 303 " " " " A 21 0 0 "PRO " " HD3" " " 1 0 1 C2 
    4637 40 -3.36373 -11.6952 -4.59964 304 " " " " A 43 0 0 "LEU " " N  " " " 7 0 1 C2 
    4638 14 -3.29261 -10.5509 -3.61925 304 " " " " A 2 0 0 "LEU " " CA " " " 6 0 1 C2 
    4639 14 -4.05034 -10.8002 -2.31142 304 " " " " A 2 0 0 "LEU " " C  " " " 6 0 1 C2 
    4640 23 -3.69002 -10.2858 -1.2491 304 " " " " A 70 0 0 "LEU " " O  " " " 8 0 1 C2 
    4641 14 -3.80206 -9.22229 -4.4181 304 " " " " A 2 0 0 "LEU " " CB " " " 6 0 1 C2 
    4642 14 -2.61551 -8.53366 -5.16188 304 " " " " A 2 0 0 "LEU " " CG " " " 6 0 1 C2 
    4643 14 -3.0949 -7.50333 -6.2272 304 " " " " A 2 0 0 "LEU " " CD1" " " 6 0 1 C2 
    4644 14 -1.64066 -7.77548 -4.2213 304 " " " " A 2 0 0 "LEU " " CD2" " " 6 0 1 C2 
    4645 48 -3.88291 -11.4136 -5.41897 304 " " " " A 21 0 0 "LEU " " H  " " " 1 0 1 C2 
    4646 48 -2.25065 -10.4293 -3.32318 304 " " " " A 21 0 0 "LEU " " HA " " " 1 0 1 C2 
    4647 48 -4.29429 -8.50164 -3.76505 304 " " " " A 21 0 0 "LEU " " HB3" " " 1 0 1 C2 
    4648 48 -4.54918 -9.56648 -5.13326 304 " " " " A 21 0 0 "LEU " " HB2" " " 1 0 1 C2 
    4649 48 -2.07897 -9.33345 -5.67233 304 " " " " A 21 0 0 "LEU " " HG " " " 1 0 1 C2 
    4650 48 -3.82024 -6.79798 -5.82166 304 " " " " A 21 0 0 "LEU " HD11 " " 1 0 1 C2 
    4651 48 -2.31855 -6.90954 -6.70969 304 " " " " A 21 0 0 "LEU " HD12 " " 1 0 1 C2 
    4652 48 -3.65545 -7.95291 -7.04681 304 " " " " A 21 0 0 "LEU " HD13 " " 1 0 1 C2 
    4653 48 -1.15872 -8.43795 -3.50231 304 " " " " A 21 0 0 "LEU " HD21 " " 1 0 1 C2 
    4654 48 -0.773394 -7.38531 -4.75396 304 " " " " A 21 0 0 "LEU " HD22 " " 1 0 1 C2 
    4655 48 -2.08634 -6.9657 -3.6436 304 " " " " A 21 0 0 "LEU " HD23 " " 1 0 1 C2 
    4656 40 -5.08945 -11.5747 -2.52593 305 " " " " A 43 0 0 "LEU " " N  " " " 7 0 1 C2 
    4657 14 -5.96696 -11.9916 -1.41065 305 " " " " A 2 0 0 "LEU " " CA " " " 6 0 1 C2 
    4658 14 -5.62297 -13.3527 -0.746527 305 " " " " A 2 0 0 "LEU " " C  " " " 6 0 1 C2 
    4659 23 -6.43723 -13.8654 -0.000915256 305 " " " " A 70 0 0 "LEU " " O  " " " 8 0 1 C2 
    4660 14 -7.38973 -12.1813 -2.0413 305 " " " " A 2 0 0 "LEU " " CB " " " 6 0 1 C2 
    4661 14 -8.16305 -10.9453 -2.67629 305 " " " " A 2 0 0 "LEU " " CG " " " 6 0 1 C2 
    4662 14 -9.388 -11.4933 -3.37517 305 " " " " A 2 0 0 "LEU " " CD1" " " 6 0 1 C2 
    4663 14 -8.48015 -9.85004 -1.6497 305 " " " " A 2 0 0 "LEU " " CD2" " " 6 0 1 C2 
    4664 48 -5.31622 -11.8248 -3.47782 305 " " " " A 21 0 0 "LEU " " H  " " " 1 0 1 C2 
    4665 48 -6.16425 -11.356 -0.547434 305 " " " " A 21 0 0 "LEU " " HA " " " 1 0 1 C2 
    4666 48 -7.95551 -12.6565 -1.23992 305 " " " " A 21 0 0 "LEU " " HB3" " " 1 0 1 C2 
    4667 48 -7.31613 -12.9962 -2.76144 305 " " " " A 21 0 0 "LEU " " HB2" " " 1 0 1 C2 
    4668 48 -7.58257 -10.5801 -3.52348 305 " " " " A 21 0 0 "LEU " " HG " " " 1 0 1 C2 
    4669 48 -9.76937 -10.652 -3.95379 305 " " " " A 21 0 0 "LEU " HD11 " " 1 0 1 C2 
    4670 48 -9.24649 -12.3846 -3.98646 305 " " " " A 21 0 0 "LEU " HD12 " " 1 0 1 C2 
    4671 48 -10.1957 -11.7823 -2.70275 305 " " " " A 21 0 0 "LEU " HD13 " " 1 0 1 C2 
    4672 48 -9.10177 -9.03665 -2.02397 305 " " " " A 21 0 0 "LEU " HD21 " " 1 0 1 C2 
    4673 48 -9.05424 -10.2956 -0.837297 305 " " " " A 21 0 0 "LEU " HD22 " " 1 0 1 C2 
    4674 48 -7.56121 -9.39311 -1.28247 305 " " " " A 21 0 0 "LEU " HD23 " " 1 0 1 C2 
    4675 40 -4.45898 -14.0537 -1.02717 306 " " " " A 43 0 0 "LEU " " N  " " " 7 0 1 C2 
    4676 14 -3.89948 -15.2033 -0.308292 306 " " " " A 2 0 0 "LEU " " CA " " " 6 0 1 C2 
    4677 14 -3.3022 -14.7212 1.03087 306 " " " " A 2 0 0 "LEU " " C  " " " 6 0 1 C2 
    4678 23 -2.92751 -15.5279 1.92431 306 " " " " A 70 0 0 "LEU " " O  " " " 8 0 1 C2 
    4679 14 -2.78663 -15.7263 -1.20988 306 " " " " A 2 0 0 "LEU " " CB " " " 6 0 1 C2 
    4680 14 -2.31003 -17.2109 -0.878145 306 " " " " A 2 0 0 "LEU " " CG " " " 6 0 1 C2 
    4681 14 -2.67777 -18.2054 -1.97512 306 " " " " A 2 0 0 "LEU " " CD1" " " 6 0 1 C2 
    4682 14 -0.859517 -17.1858 -0.407848 306 " " " " A 2 0 0 "LEU " " CD2" " " 6 0 1 C2 
    4683 48 -3.85782 -13.8718 -1.81814 306 " " " " A 21 0 0 "LEU " " H  " " " 1 0 1 C2 
    4684 48 -4.65073 -15.9895 -0.233145 306 " " " " A 21 0 0 "LEU " " HA " " " 1 0 1 C2 
    4685 48 -1.95388 -15.0235 -1.23836 306 " " " " A 21 0 0 "LEU " " HB3" " " 1 0 1 C2 
    4686 48 -3.02311 -15.7119 -2.27382 306 " " " " A 21 0 0 "LEU " " HB2" " " 1 0 1 C2 
    4687 48 -2.96541 -17.4405 -0.0379731 306 " " " " A 21 0 0 "LEU " " HG " " " 1 0 1 C2 
    4688 48 -2.20814 -17.73 -2.83625 306 " " " " A 21 0 0 "LEU " HD11 " " 1 0 1 C2 
    4689 48 -2.44144 -19.2587 -1.82423 306 " " " " A 21 0 0 "LEU " HD12 " " 1 0 1 C2 
    4690 48 -3.76534 -18.1848 -2.045 306 " " " " A 21 0 0 "LEU " HD13 " " 1 0 1 C2 
    4691 48 -0.641717 -18.1727 0.000422749 306 " " " " A 21 0 0 "LEU " HD21 " " 1 0 1 C2 
    4692 48 -0.180859 -16.9047 -1.21317 306 " " " " A 21 0 0 "LEU " HD22 " " 1 0 1 C2 
    4693 48 -0.67014 -16.4712 0.39316 306 " " " " A 21 0 0 "LEU " HD23 " " 1 0 1 C2 
    4694 40 -3.0677 -13.4224 1.19138 307 " " " " A 43 0 0 "PHE " " N  " " " 7 0 1 C2 
    4695 14 -2.7891 -12.7969 2.52099 307 " " " " A 2 0 0 "PHE " " CA " " " 6 0 1 C2
[truncated: 9,340,981 more chars]
