# Supplementary material for: Inhibition Mechanism of Anti-TB Drug SQ109: Allosteric Inhibition of TMM Translocation of Mycobacterium Tuberculosis MmpL3 Transporter
Source: J Chem Inf Model. 2023 Aug 17;63(16):5356–74. doi: 10.1021/acs.jcim.3c00616 (PMC10466384; doi:10.1021/acs.jcim.3c00616)
Supplement: Supplementary file 2 — ci3c00616_si_002.zip [file ci3c00616_si_002.zip › data/TM7-TM8_conformchange/6AJG_holo_traj3_856ns.mae]

{
  s_m_m2io_version
  :::
  2.0.0
}
f_m_ct {
  s_m_title
  r_chorus_box_ax
  r_chorus_box_ay
  r_chorus_box_az
  r_chorus_box_bx
  r_chorus_box_by
  r_chorus_box_bz
  r_chorus_box_cx
  r_chorus_box_cy
  r_chorus_box_cz
  :::
  ""
  73.1132
  0
  0
  0
  80.1695
  0
  0
  0
  120.915
  m_atom[72043] {
    # First column is atom index #
    i_m_mmod_type
    r_m_x_coord
    r_m_y_coord
    r_m_z_coord
    i_m_residue_number
    s_m_insertion_code
    s_m_mmod_res
    s_m_chain_name
    i_m_color
    r_m_charge1
    r_m_charge2
    s_m_pdb_residue_name
    s_m_pdb_atom_name
    s_m_grow_name
    i_m_atomic_number
    i_m_formal_charge
    i_m_visibility
    s_m_pdb_segment_name
    :::
    1 14 -21.2013 -3.84529 -32.9793 0 " " " " A 2 0 0 "ACE " " CH3" " " 6 0 1 C2 
    2 14 -21.3552 -2.7404 -31.9219 0 " " " " A 2 0 0 "ACE " " C  " " " 6 0 1 C2 
    3 23 -22.0644 -1.70438 -32.0737 0 " " " " A 70 0 0 "ACE " " O  " " " 8 0 1 C2 
    4 48 -21.036 -3.40758 -33.9637 0 " " " " A 21 0 0 "ACE " " 1H " " " 1 0 1 C2 
    5 48 -20.3264 -4.46333 -32.7777 0 " " " " A 21 0 0 "ACE " " 2H " " " 1 0 1 C2 
    6 48 -22.1274 -4.41926 -33.012 0 " " " " A 21 0 0 "ACE " " 3H " " " 1 0 1 C2 
    7 40 -20.933 -3.01122 -30.6627 1 " " " " A 43 0 0 "MET " " N  " " " 7 0 1 C2 
    8 14 -21.3198 -2.33806 -29.4094 1 " " " " A 2 0 0 "MET " " CA " " " 6 0 1 C2 
    9 14 -20.7312 -0.898029 -29.3307 1 " " " " A 2 0 0 "MET " " C  " " " 6 0 1 C2 
    10 23 -21.3951 0.0469175 -29.0317 1 " " " " A 70 0 0 "MET " " O  " " " 8 0 1 C2 
    11 14 -20.9841 -3.22313 -28.2019 1 " " " " A 2 0 0 "MET " " CB " " " 6 0 1 C2 
    12 14 -21.4496 -2.80341 -26.7686 1 " " " " A 2 0 0 "MET " " CG " " " 6 0 1 C2 
    13 52 -21.1368 -4.01943 -25.4862 1 " " " " A 13 0 0 "MET " " SD " " " 16 0 1 C2 
    14 14 -19.2831 -4.25353 -25.5551 1 " " " " A 2 0 0 "MET " " CE " " " 6 0 1 C2 
    15 48 -20.4816 -3.90924 -30.5631 1 " " " " A 21 0 0 "MET " " H1 " " " 1 0 1 C2 
    16 48 -22.3749 -2.16039 -29.6175 1 " " " " A 21 0 0 "MET " " HA " " " 1 0 1 C2 
    17 48 -19.9541 -3.55465 -28.333 1 " " " " A 21 0 0 "MET " " HB3" " " 1 0 1 C2 
    18 48 -21.4823 -4.17497 -28.3862 1 " " " " A 21 0 0 "MET " " HB2" " " 1 0 1 C2 
    19 48 -22.5329 -2.68875 -26.8077 1 " " " " A 21 0 0 "MET " " HG3" " " 1 0 1 C2 
    20 48 -20.9811 -1.83919 -26.5716 1 " " " " A 21 0 0 "MET " " HG2" " " 1 0 1 C2 
    21 48 -18.6612 -3.36723 -25.6806 1 " " " " A 21 0 0 "MET " " HE1" " " 1 0 1 C2 
    22 48 -18.9345 -4.7865 -24.6705 1 " " " " A 21 0 0 "MET " " HE2" " " 1 0 1 C2 
    23 48 -19.0851 -4.92755 -26.3885 1 " " " " A 21 0 0 "MET " " HE3" " " 1 0 1 C2 
    24 40 -19.3807 -0.728 -29.6021 2 " " " " A 43 0 0 "PHE " " N  " " " 7 0 1 C2 
    25 14 -18.6684 0.570092 -29.5815 2 " " " " A 2 0 0 "PHE " " CA " " " 6 0 1 C2 
    26 14 -18.974 1.40502 -30.882 2 " " " " A 2 0 0 "PHE " " C  " " " 6 0 1 C2 
    27 23 -18.9549 2.68899 -30.8991 2 " " " " A 70 0 0 "PHE " " O  " " " 8 0 1 C2 
    28 14 -17.1921 0.126549 -29.5981 2 " " " " A 2 0 0 "PHE " " CB " " " 6 0 1 C2 
    29 14 -16.7098 -0.719524 -28.367 2 " " " " A 2 0 0 "PHE " " CG " " " 6 0 1 C2 
    30 14 -16.882 -2.12415 -28.1613 2 " " " " A 2 0 0 "PHE " " CD1" " " 6 0 1 C2 
    31 14 -16.1389 0.0643965 -27.2747 2 " " " " A 2 0 0 "PHE " " CD2" " " 6 0 1 C2 
    32 14 -16.3498 -2.70793 -26.9747 2 " " " " A 2 0 0 "PHE " " CE1" " " 6 0 1 C2 
    33 14 -15.6116 -0.5237 -26.1622 2 " " " " A 2 0 0 "PHE " " CE2" " " 6 0 1 C2 
    34 14 -15.6853 -1.91106 -26.0355 2 " " " " A 2 0 0 "PHE " " CZ " " " 6 0 1 C2 
    35 48 -18.7691 -1.51761 -29.7524 2 " " " " A 21 0 0 "PHE " " H  " " " 1 0 1 C2 
    36 48 -18.9837 1.13087 -28.7017 2 " " " " A 21 0 0 "PHE " " HA " " " 1 0 1 C2 
    37 48 -16.4726 0.930749 -29.7518 2 " " " " A 21 0 0 "PHE " " HB3" " " 1 0 1 C2 
    38 48 -16.8217 -0.564575 -30.3552 2 " " " " A 21 0 0 "PHE " " HB2" " " 1 0 1 C2 
    39 48 -17.3056 -2.79567 -28.8934 2 " " " " A 21 0 0 "PHE " " HD1" " " 1 0 1 C2 
    40 48 -16.1578 1.14199 -27.3442 2 " " " " A 21 0 0 "PHE " " HD2" " " 1 0 1 C2 
    41 48 -16.1912 -3.75722 -26.7741 2 " " " " A 21 0 0 "PHE " " HE1" " " 1 0 1 C2 
    42 48 -15.0794 0.0121122 -25.3902 2 " " " " A 21 0 0 "PHE " " HE2" " " 1 0 1 C2 
    43 48 -15.2078 -2.47015 -25.2444 2 " " " " A 21 0 0 "PHE " " HZ " " " 1 0 1 C2 
    44 40 -19.2705 0.658192 -31.9213 3 " " " " A 43 0 0 "ALA " " N  " " " 7 0 1 C2 
    45 14 -19.9124 1.24709 -33.123 3 " " " " A 2 0 0 "ALA " " CA " " " 6 0 1 C2 
    46 14 -21.3151 1.90054 -32.76 3 " " " " A 2 0 0 "ALA " " C  " " " 6 0 1 C2 
    47 23 -21.4932 3.05597 -33.069 3 " " " " A 70 0 0 "ALA " " O  " " " 8 0 1 C2 
    48 14 -20.0746 0.0238234 -34.1124 3 " " " " A 2 0 0 "ALA " " CB " " " 6 0 1 C2 
    49 48 -19.2247 -0.347099 -31.8353 3 " " " " A 21 0 0 "ALA " " H  " " " 1 0 1 C2 
    50 48 -19.1787 1.87662 -33.6266 3 " " " " A 21 0 0 "ALA " " HA " " " 1 0 1 C2 
    51 48 -20.4127 0.490098 -35.0378 3 " " " " A 21 0 0 "ALA " " HB1" " " 1 0 1 C2 
    52 48 -19.1414 -0.513957 -34.2798 3 " " " " A 21 0 0 "ALA " " HB2" " " 1 0 1 C2 
    53 48 -20.8463 -0.702773 -33.8582 3 " " " " A 21 0 0 "ALA " " HB3" " " 1 0 1 C2 
    54 40 -22.2307 1.15651 -32.0787 4 " " " " A 43 0 0 "TRP " " N  " " " 7 0 1 C2 
    55 14 -23.5366 1.6031 -31.6165 4 " " " " A 2 0 0 "TRP " " CA " " " 6 0 1 C2 
    56 14 -23.3521 2.72875 -30.5522 4 " " " " A 2 0 0 "TRP " " C  " " " 6 0 1 C2 
    57 23 -23.8541 3.75005 -30.8997 4 " " " " A 70 0 0 "TRP " " O  " " " 8 0 1 C2 
    58 14 -24.3334 0.400807 -31.0544 4 " " " " A 2 0 0 "TRP " " CB " " " 6 0 1 C2 
    59 14 -25.809 0.383347 -31.2349 4 " " " " A 2 0 0 "TRP " " CG " " " 6 0 1 C2 
    60 14 -26.5501 -0.413509 -32.037 4 " " " " A 2 0 0 "TRP " " CD1" " " 6 0 1 C2 
    61 14 -26.7798 1.11772 -30.3999 4 " " " " A 2 0 0 "TRP " " CD2" " " 6 0 1 C2 
    62 40 -27.8671 -0.159728 -31.845 4 " " " " A 43 0 0 "TRP " " NE1" " " 7 0 1 C2 
    63 14 -28.1114 0.796677 -30.8555 4 " " " " A 2 0 0 "TRP " " CE2" " " 6 0 1 C2 
    64 14 -26.7451 2.1485 -29.3561 4 " " " " A 2 0 0 "TRP " " CE3" " " 6 0 1 C2 
    65 14 -29.3009 1.2927 -30.1839 4 " " " " A 2 0 0 "TRP " " CZ2" " " 6 0 1 C2 
    66 14 -27.9231 2.68809 -28.7873 4 " " " " A 2 0 0 "TRP " " CZ3" " " 6 0 1 C2 
    67 14 -29.1968 2.28983 -29.1591 4 " " " " A 2 0 0 "TRP " " CH2" " " 6 0 1 C2 
    68 48 -22.0461 0.169976 -31.9658 4 " " " " A 21 0 0 "TRP " " H  " " " 1 0 1 C2 
    69 48 -24.1238 1.96548 -32.4603 4 " " " " A 21 0 0 "TRP " " HA " " " 1 0 1 C2 
    70 48 -24.2629 0.242497 -29.9783 4 " " " " A 21 0 0 "TRP " " HB3" " " 1 0 1 C2 
    71 48 -24.0803 -0.562713 -31.4967 4 " " " " A 21 0 0 "TRP " " HB2" " " 1 0 1 C2 
    72 48 -26.1544 -1.18251 -32.6839 4 " " " " A 21 0 0 "TRP " " HD1" " " 1 0 1 C2 
    73 48 -28.5017 -0.730777 -32.3848 4 " " " " A 21 0 0 "TRP " " HE1" " " 1 0 1 C2 
    74 48 -25.8504 2.51994 -28.8786 4 " " " " A 21 0 0 "TRP " " HE3" " " 1 0 1 C2 
    75 48 -30.235 0.847695 -30.4937 4 " " " " A 21 0 0 "TRP " " HZ2" " " 1 0 1 C2 
    76 48 -27.8422 3.48397 -28.0617 4 " " " " A 21 0 0 "TRP " " HZ3" " " 1 0 1 C2 
    77 48 -30.0275 2.7043 -28.6073 4 " " " " A 21 0 0 "TRP " " HH2" " " 1 0 1 C2 
    78 40 -22.5762 2.46488 -29.4595 5 " " " " A 43 0 0 "TRP " " N  " " " 7 0 1 C2 
    79 14 -22.298 3.53439 -28.4795 5 " " " " A 2 0 0 "TRP " " CA " " " 6 0 1 C2 
    80 14 -21.6796 4.84911 -29.0524 5 " " " " A 2 0 0 "TRP " " C  " " " 6 0 1 C2 
    81 23 -22.1485 5.98299 -28.7132 5 " " " " A 70 0 0 "TRP " " O  " " " 8 0 1 C2 
    82 14 -21.3646 3.08024 -27.4064 5 " " " " A 2 0 0 "TRP " " CB " " " 6 0 1 C2 
    83 14 -21.0419 4.12391 -26.3069 5 " " " " A 2 0 0 "TRP " " CG " " " 6 0 1 C2 
    84 14 -19.8669 4.70068 -26.0528 5 " " " " A 2 0 0 "TRP " " CD1" " " 6 0 1 C2 
    85 14 -22.0317 4.6912 -25.3375 5 " " " " A 2 0 0 "TRP " " CD2" " " 6 0 1 C2 
    86 40 -19.9977 5.60386 -25.0737 5 " " " " A 43 0 0 "TRP " " NE1" " " 7 0 1 C2 
    87 14 -21.3534 5.74944 -24.667 5 " " " " A 2 0 0 "TRP " " CE2" " " 6 0 1 C2 
    88 14 -23.3785 4.52917 -24.9708 5 " " " " A 2 0 0 "TRP " " CE3" " " 6 0 1 C2 
    89 14 -22.008 6.67981 -23.8134 5 " " " " A 2 0 0 "TRP " " CZ2" " " 6 0 1 C2 
    90 14 -24.0869 5.37688 -24.0809 5 " " " " A 2 0 0 "TRP " " CZ3" " " 6 0 1 C2 
    91 14 -23.4028 6.48963 -23.5399 5 " " " " A 2 0 0 "TRP " " CH2" " " 6 0 1 C2 
    92 48 -22.2069 1.55589 -29.2197 5 " " " " A 21 0 0 "TRP " " H  " " " 1 0 1 C2 
    93 48 -23.2434 3.65377 -27.9502 5 " " " " A 21 0 0 "TRP " " HA " " " 1 0 1 C2 
    94 48 -20.3722 2.95827 -27.8405 5 " " " " A 21 0 0 "TRP " " HB3" " " 1 0 1 C2 
    95 48 -21.603 2.13262 -26.9234 5 " " " " A 21 0 0 "TRP " " HB2" " " 1 0 1 C2 
    96 48 -18.9312 4.53151 -26.5649 5 " " " " A 21 0 0 "TRP " " HD1" " " 1 0 1 C2 
    97 48 -19.3378 6.36808 -25.0987 5 " " " " A 21 0 0 "TRP " " HE1" " " 1 0 1 C2 
    98 48 -23.8638 3.66503 -25.3999 5 " " " " A 21 0 0 "TRP " " HE3" " " 1 0 1 C2 
    99 48 -21.413 7.5044 -23.4494 5 " " " " A 21 0 0 "TRP " " HZ2" " " 1 0 1 C2 
    100 48 -25.1557 5.39257 -23.9262 5 " " " " A 21 0 0 "TRP " " HZ3" " " 1 0 1 C2 
    101 48 -23.9154 7.17621 -22.8824 5 " " " " A 21 0 0 "TRP " " HH2" " " 1 0 1 C2 
    102 40 -20.8056 4.67222 -30.0577 6 " " " " A 43 0 0 "GLY " " N  " " " 7 0 1 C2 
    103 14 -19.996 5.6869 -30.6031 6 " " " " A 2 0 0 "GLY " " CA " " " 6 0 1 C2 
    104 14 -20.666 6.63195 -31.6755 6 " " " " A 2 0 0 "GLY " " C  " " " 6 0 1 C2 
    105 23 -20.1366 7.57282 -32.1982 6 " " " " A 70 0 0 "GLY " " O  " " " 8 0 1 C2 
    106 48 -20.507 3.71822 -30.202 6 " " " " A 21 0 0 "GLY " " H  " " " 1 0 1 C2 
    107 48 -19.1308 5.21703 -31.0708 6 " " " " A 21 0 0 "GLY " " HA3" " " 1 0 1 C2 
    108 48 -19.5005 6.22488 -29.7949 6 " " " " A 21 0 0 "GLY " " HA2" " " 1 0 1 C2 
    109 40 -21.994 6.38916 -31.8422 7 " " " " A 43 0 0 "ARG " " N  " " " 7 0 1 C2 
    110 14 -22.877 7.34188 -32.5909 7 " " " " A 2 0 0 "ARG " " CA " " " 6 0 1 C2 
    111 14 -23.6934 8.09546 -31.5598 7 " " " " A 2 0 0 "ARG " " C  " " " 6 0 1 C2 
    112 23 -24.0031 9.28517 -31.66 7 " " " " A 70 0 0 "ARG " " O  " " " 8 0 1 C2 
    113 14 -23.7663 6.51517 -33.5735 7 " " " " A 2 0 0 "ARG " " CB " " " 6 0 1 C2 
    114 14 -24.9481 7.24795 -34.1843 7 " " " " A 2 0 0 "ARG " " CG " " " 6 0 1 C2 
    115 14 -25.4959 6.57686 -35.4506 7 " " " " A 2 0 0 "ARG " " CD " " " 6 0 1 C2 
    116 40 -24.6328 6.85054 -36.6053 7 " " " " A 43 0 0 "ARG " " NE " " " 7 0 1 C2 
    117 14 -24.7013 6.6391 -37.9311 7 " " " " A 2 0 0 "ARG " " CZ " " " 6 0 1 C2 
    118 40 -25.6637 5.94292 -38.4186 7 " " " " A 43 0 0 "ARG " " NH1" " " 7 0 1 C2 
    119 40 -23.6668 7.01013 -38.6687 7 " " " " A 43 0 0 "ARG " " NH2" " " 7 0 1 C2 
    120 48 -22.3451 5.52226 -31.461 7 " " " " A 21 0 0 "ARG " " H  " " " 1 0 1 C2 
    121 48 -22.2387 8.03971 -33.1328 7 " " " " A 21 0 0 "ARG " " HA " " " 1 0 1 C2 
    122 48 -24.1103 5.60947 -33.074 7 " " " " A 21 0 0 "ARG " " HB3" " " 1 0 1 C2 
    123 48 -23.0837 6.16003 -34.3455 7 " " " " A 21 0 0 "ARG " " HB2" " " 1 0 1 C2 
    124 48 -24.5809 8.23292 -34.4725 7 " " " " A 21 0 0 "ARG " " HG3" " " 1 0 1 C2 
    125 48 -25.7355 7.50224 -33.4747 7 " " " " A 21 0 0 "ARG " " HG2" " " 1 0 1 C2 
    126 48 -26.5293 6.77826 -35.7326 7 " " " " A 21 0 0 "ARG " " HD3" " " 1 0 1 C2 
    127 48 -25.5887 5.49503 -35.3551 7 " " " " A 21 0 0 "ARG " " HD2" " " 1 0 1 C2 
    128 48 -23.7712 7.26519 -36.2801 7 " " " " A 21 0 0 "ARG " " HE " " " 1 0 1 C2 
    129 48 -25.7459 5.80592 -39.4159 7 " " " " A 21 0 0 "ARG " HH12 " " 1 0 1 C2 
    130 48 -26.3375 5.45099 -37.8493 7 " " " " A 21 0 0 "ARG " HH11 " " 1 0 1 C2 
    131 48 -23.496 6.7018 -39.6152 7 " " " " A 21 0 0 "ARG " HH22 " " 1 0 1 C2 
    132 48 -22.9541 7.66517 -38.3806 7 " " " " A 21 0 0 "ARG " HH21 " " 1 0 1 C2 
    133 40 -24.1126 7.45373 -30.4031 8 " " " " A 43 0 0 "THR " " N  " " " 7 0 1 C2 
    134 14 -24.9117 7.90771 -29.3336 8 " " " " A 2 0 0 "THR " " CA " " " 6 0 1 C2 
    135 14 -24.1698 9.01276 -28.5601 8 " " " " A 2 0 0 "THR " " C  " " " 6 0 1 C2 
    136 23 -24.7928 9.90173 -28.0114 8 " " " " A 70 0 0 "THR " " O  " " " 8 0 1 C2 
    137 14 -25.2676 6.81973 -28.3567 8 " " " " A 2 0 0 "THR " " CB " " " 6 0 1 C2 
    138 23 -25.8767 5.75758 -29.0604 8 " " " " A 70 0 0 "THR " " OG1" " " 8 0 1 C2 
    139 14 -26.1361 7.25279 -27.1752 8 " " " " A 2 0 0 "THR " " CG2" " " 6 0 1 C2 
    140 48 -23.7838 6.51685 -30.2181 8 " " " " A 21 0 0 "THR " " H  " " " 1 0 1 C2 
    141 48 -25.8372 8.3494 -29.703 8 " " " " A 21 0 0 "THR " " HA " " " 1 0 1 C2 
    142 48 -24.3405 6.50977 -27.8744 8 " " " " A 21 0 0 "THR " " HB " " " 1 0 1 C2 
    143 48 -26.756 6.09135 -29.1523 8 " " " " A 21 0 0 "THR " " HG1" " " 1 0 1 C2 
    144 48 -27.1594 7.5288 -27.43 8 " " " " A 21 0 0 "THR " HG21 " " 1 0 1 C2 
    145 48 -26.2146 6.30933 -26.635 8 " " " " A 21 0 0 "THR " HG22 " " 1 0 1 C2 
    146 48 -25.7178 8.01731 -26.5206 8 " " " " A 21 0 0 "THR " HG23 " " 1 0 1 C2 
    147 40 -22.7965 9.06786 -28.5921 9 " " " " A 43 0 0 "VAL " " N  " " " 7 0 1 C2 
    148 14 -21.9884 10.155 -27.972 9 " " " " A 2 0 0 "VAL " " CA " " " 6 0 1 C2 
    149 14 -22.0621 11.335 -28.9042 9 " " " " A 2 0 0 "VAL " " C  " " " 6 0 1 C2 
    150 23 -21.8543 12.3996 -28.376 9 " " " " A 70 0 0 "VAL " " O  " " " 8 0 1 C2 
    151 14 -20.5724 9.61471 -27.7666 9 " " " " A 2 0 0 "VAL " " CB " " " 6 0 1 C2 
    152 14 -20.6165 8.23916 -26.9575 9 " " " " A 2 0 0 "VAL " " CG1" " " 6 0 1 C2 
    153 14 -19.834 9.32021 -29.1116 9 " " " " A 2 0 0 "VAL " " CG2" " " 6 0 1 C2 
    154 48 -22.3115 8.32946 -29.0817 9 " " " " A 21 0 0 "VAL " " H  " " " 1 0 1 C2 
    155 48 -22.2838 10.351 -26.9412 9 " " " " A 21 0 0 "VAL " " HA " " " 1 0 1 C2 
    156 48 -20.0257 10.3718 -27.2044 9 " " " " A 21 0 0 "VAL " " HB " " " 1 0 1 C2 
    157 48 -21.4315 8.35773 -26.2436 9 " " " " A 21 0 0 "VAL " HG11 " " 1 0 1 C2 
    158 48 -20.7224 7.34226 -27.5678 9 " " " " A 21 0 0 "VAL " HG12 " " 1 0 1 C2 
    159 48 -19.6901 8.12373 -26.3949 9 " " " " A 21 0 0 "VAL " HG13 " " 1 0 1 C2 
    160 48 -19.7198 10.1505 -29.8086 9 " " " " A 21 0 0 "VAL " HG21 " " 1 0 1 C2 
    161 48 -18.81 8.97989 -28.9577 9 " " " " A 21 0 0 "VAL " HG22 " " 1 0 1 C2 
    162 48 -20.3276 8.54093 -29.6923 9 " " " " A 21 0 0 "VAL " HG23 " " 1 0 1 C2 
    163 40 -22.3872 11.2202 -30.2275 10 " " " " A 43 0 0 "TYR " " N  " " " 7 0 1 C2 
    164 14 -22.5096 12.4042 -31.1096 10 " " " " A 2 0 0 "TYR " " CA " " " 6 0 1 C2 
    165 14 -23.983 12.9275 -31.0871 10 " " " " A 2 0 0 "TYR " " C  " " " 6 0 1 C2 
    166 23 -24.0828 14.1604 -30.9914 10 " " " " A 70 0 0 "TYR " " O  " " " 8 0 1 C2 
    167 14 -22.089 12.0913 -32.6388 10 " " " " A 2 0 0 "TYR " " CB " " " 6 0 1 C2 
    168 14 -21.9753 13.4235 -33.3243 10 " " " " A 2 0 0 "TYR " " CG " " " 6 0 1 C2 
    169 14 -20.8088 14.1981 -33.1543 10 " " " " A 2 0 0 "TYR " " CD1" " " 6 0 1 C2 
    170 14 -22.9992 13.8183 -34.2218 10 " " " " A 2 0 0 "TYR " " CD2" " " 6 0 1 C2 
    171 14 -20.7729 15.4506 -33.745 10 " " " " A 2 0 0 "TYR " " CE1" " " 6 0 1 C2 
    172 14 -22.8161 15.0683 -34.9154 10 " " " " A 2 0 0 "TYR " " CE2" " " 6 0 1 C2 
    173 14 -21.7627 15.9314 -34.6217 10 " " " " A 2 0 0 "TYR " " CZ " " " 6 0 1 C2 
    174 23 -21.6122 17.1389 -35.2991 10 " " " " A 70 0 0 "TYR " " OH " " " 8 0 1 C2 
    175 48 -22.7125 10.3497 -30.6233 10 " " " " A 21 0 0 "TYR " " H  " " " 1 0 1 C2 
    176 48 -21.827 13.1898 -30.7855 10 " " " " A 21 0 0 "TYR " " HA " " " 1 0 1 C2 
    177 48 -22.9134 11.5085 -33.0496 10 " " " " A 21 0 0 "TYR " " HB3" " " 1 0 1 C2 
    178 48 -21.1142 11.6036 -32.6479 10 " " " " A 21 0 0 "TYR " " HB2" " " 1 0 1 C2 
    179 48 -20.0111 13.8578 -32.5107 10 " " " " A 21 0 0 "TYR " " HD1" " " 1 0 1 C2 
    180 48 -23.8116 13.1169 -34.3416 10 " " " " A 21 0 0 "TYR " " HD2" " " 1 0 1 C2 
    181 48 -19.9453 16.124 -33.5776 10 " " " " A 21 0 0 "TYR " " HE1" " " 1 0 1 C2 
    182 48 -23.5019 15.4211 -35.6714 10 " " " " A 21 0 0 "TYR " " HE2" " " 1 0 1 C2 
    183 48 -21.2065 17.7671 -34.7214 10 " " " " A 21 0 0 "TYR " " HH " " " 1 0 1 C2 
    184 40 -24.9881 12.0643 -31.0054 11 " " " " A 43 0 0 "GLN " " N  " " " 7 0 1 C2 
    185 14 -26.3803 12.3706 -31.0356 11 " " " " A 2 0 0 "GLN " " CA " " " 6 0 1 C2 
    186 14 -26.7032 13.1486 -29.6812 11 " " " " A 2 0 0 "GLN " " C  " " " 6 0 1 C2 
    187 23 -27.5125 14.0351 -29.7158 11 " " " " A 70 0 0 "GLN " " O  " " " 8 0 1 C2 
    188 14 -27.1861 11.123 -31.1295 11 " " " " A 2 0 0 "GLN " " CB " " " 6 0 1 C2 
    189 14 -27.2819 10.5494 -32.5288 11 " " " " A 2 0 0 "GLN " " CG " " " 6 0 1 C2 
    190 14 -28.1493 9.27623 -32.683 11 " " " " A 2 0 0 "GLN " " CD " " " 6 0 1 C2 
    191 23 -27.9553 8.55346 -33.644 11 " " " " A 70 0 0 "GLN " " OE1" " " 8 0 1 C2 
    192 40 -29.0569 8.88435 -31.8461 11 " " " " A 43 0 0 "GLN " " NE2" " " 7 0 1 C2 
    193 48 -24.785 11.0825 -31.1276 11 " " " " A 21 0 0 "GLN " " H  " " " 1 0 1 C2 
    194 48 -26.575 13.0081 -31.898 11 " " " " A 21 0 0 "GLN " " HA " " " 1 0 1 C2 
    195 48 -28.178 11.373 -30.7529 11 " " " " A 21 0 0 "GLN " " HB3" " " 1 0 1 C2 
    196 48 -26.7929 10.3499 -30.4693 11 " " " " A 21 0 0 "GLN " " HB2" " " 1 0 1 C2 
    197 48 -26.3425 10.3613 -33.0486 11 " " " " A 21 0 0 "GLN " " HG3" " " 1 0 1 C2 
    198 48 -27.7054 11.3601 -33.1216 11 " " " " A 21 0 0 "GLN " " HG2" " " 1 0 1 C2 
    199 48 -29.5363 8.02617 -32.078 11 " " " " A 21 0 0 "GLN " HE22 " " 1 0 1 C2 
    200 48 -29.502 9.46826 -31.1526 11 " " " " A 21 0 0 "GLN " HE21 " " 1 0 1 C2 
    201 40 -26.0729 12.8024 -28.5421 12 " " " " A 43 0 0 "PHE " " N  " " " 7 0 1 C2 
    202 14 -26.4481 13.3257 -27.2146 12 " " " " A 2 0 0 "PHE " " CA " " " 6 0 1 C2 
    203 14 -25.2562 13.9395 -26.4766 12 " " " " A 2 0 0 "PHE " " C  " " " 6 0 1 C2 
    204 23 -25.1598 13.7577 -25.2416 12 " " " " A 70 0 0 "PHE " " O  " " " 8 0 1 C2 
    205 14 -27.2018 12.2406 -26.4787 12 " " " " A 2 0 0 "PHE " " CB " " " 6 0 1 C2 
    206 14 -28.3476 11.4165 -27.1762 12 " " " " A 2 0 0 "PHE " " CG " " " 6 0 1 C2 
    207 14 -28.1025 10.1247 -27.7349 12 " " " " A 2 0 0 "PHE " " CD1" " " 6 0 1 C2 
    208 14 -29.633 12.0496 -27.2591 12 " " " " A 2 0 0 "PHE " " CD2" " " 6 0 1 C2 
    209 14 -29.167 9.55949 -28.489 12 " " " " A 2 0 0 "PHE " " CE1" " " 6 0 1 C2 
    210 14 -30.6604 11.3986 -27.9426 12 " " " " A 2 0 0 "PHE " " CE2" " " 6 0 1 C2 
    211 14 -30.5065 10.1015 -28.5008 12 " " " " A 2 0 0 "PHE " " CZ " " " 6 0 1 C2 
    212 48 -25.3993 12.0511 -28.5864 12 " " " " A 21 0 0 "PHE " " H  " " " 1 0 1 C2 
    213 48 -27.201 14.1042 -27.3375 12 " " " " A 21 0 0 "PHE " " HA " " " 1 0 1 C2 
    214 48 -27.6845 12.7392 -25.6382 12 " " " " A 21 0 0 "PHE " " HB3" " " 1 0 1 C2 
    215 48 -26.508 11.5667 -25.976 12 " " " " A 21 0 0 "PHE " " HB2" " " 1 0 1 C2 
    216 48 -27.093 9.74326 -27.6919 12 " " " " A 21 0 0 "PHE " " HD1" " " 1 0 1 C2 
    217 48 -29.8812 13.0674 -26.9969 12 " " " " A 21 0 0 "PHE " " HD2" " " 1 0 1 C2 
    218 48 -29.1416 8.58469 -28.9533 12 " " " " A 21 0 0 "PHE " " HE1" " " 1 0 1 C2 
    219 48 -31.6471 11.831 -28.0198 12 " " " " A 21 0 0 "PHE " " HE2" " " 1 0 1 C2 
    220 48 -31.2599 9.49384 -28.9801 12 " " " " A 21 0 0 "PHE " " HZ " " " 1 0 1 C2 
    221 40 -24.2581 14.5434 -27.2289 13 " " " " A 43 0 0 "ARG " " N  " " " 7 0 1 C2 
    222 14 -23.0293 15.1393 -26.7383 13 " " " " A 2 0 0 "ARG " " CA " " " 6 0 1 C2 
    223 14 -23.0803 15.9375 -25.4699 13 " " " " A 2 0 0 "ARG " " C  " " " 6 0 1 C2 
    224 23 -22.3012 15.6592 -24.5332 13 " " " " A 70 0 0 "ARG " " O  " " " 8 0 1 C2 
    225 14 -22.2233 15.8091 -27.9259 13 " " " " A 2 0 0 "ARG " " CB " " " 6 0 1 C2 
    226 14 -22.974 16.9422 -28.6313 13 " " " " A 2 0 0 "ARG " " CG " " " 6 0 1 C2 
    227 14 -22.557 17.178 -30.1022 13 " " " " A 2 0 0 "ARG " " CD " " " 6 0 1 C2 
    228 40 -23.4789 18.1153 -30.7031 13 " " " " A 43 0 0 "ARG " " NE " " " 7 0 1 C2 
    229 14 -24.3937 17.9137 -31.6634 13 " " " " A 2 0 0 "ARG " " CZ " " " 6 0 1 C2 
    230 40 -24.8016 16.7107 -32.1181 13 " " " " A 43 0 0 "ARG " " NH1" " " 7 0 1 C2 
    231 40 -25.0004 18.9982 -32.1703 13 " " " " A 43 0 0 "ARG " " NH2" " " 7 0 1 C2 
    232 48 -24.461 14.6123 -28.2159 13 " " " " A 21 0 0 "ARG " " H  " " " 1 0 1 C2 
    233 48 -22.6446 14.2034 -26.3332 13 " " " " A 21 0 0 "ARG " " HA " " " 1 0 1 C2 
    234 48 -21.8688 15.033 -28.6042 13 " " " " A 21 0 0 "ARG " " HB3" " " 1 0 1 C2 
    235 48 -21.2611 16.2104 -27.608 13 " " " " A 21 0 0 "ARG " " HB2" " " 1 0 1 C2 
    236 48 -22.7485 17.8845 -28.1322 13 " " " " A 21 0 0 "ARG " " HG3" " " 1 0 1 C2 
    237 48 -24.0315 16.7787 -28.4236 13 " " " " A 21 0 0 "ARG " " HG2" " " 1 0 1 C2 
    238 48 -22.6284 16.214 -30.606 13 " " " " A 21 0 0 "ARG " " HD3" " " 1 0 1 C2 
    239 48 -21.5839 17.5807 -30.3833 13 " " " " A 21 0 0 "ARG " " HD2" " " 1 0 1 C2 
    240 48 -23.0282 19.0144 -30.6104 13 " " " " A 21 0 0 "ARG " " HE " " " 1 0 1 C2 
    241 48 -25.6817 16.7776 -32.6091 13 " " " " A 21 0 0 "ARG " HH12 " " 1 0 1 C2 
    242 48 -24.3728 15.833 -31.8615 13 " " " " A 21 0 0 "ARG " HH11 " " 1 0 1 C2 
    243 48 -25.5625 18.9804 -33.0093 13 " " " " A 21 0 0 "ARG " HH22 " " 1 0 1 C2 
    244 48 -24.6856 19.9162 -31.8907 13 " " " " A 21 0 0 "ARG " HH21 " " 1 0 1 C2 
    245 40 -23.9038 17.0304 -25.4311 14 " " " " A 43 0 0 "TYR " " N  " " " 7 0 1 C2 
    246 14 -23.9496 17.9065 -24.3308 14 " " " " A 2 0 0 "TYR " " CA " " " 6 0 1 C2 
    247 14 -24.6218 17.2703 -23.0852 14 " " " " A 2 0 0 "TYR " " C  " " " 6 0 1 C2 
    248 23 -24.1971 17.7102 -21.9803 14 " " " " A 70 0 0 "TYR " " O  " " " 8 0 1 C2 
    249 14 -24.5662 19.2223 -24.7124 14 " " " " A 2 0 0 "TYR " " CB " " " 6 0 1 C2 
    250 14 -23.9358 19.9388 -25.9028 14 " " " " A 2 0 0 "TYR " " CG " " " 6 0 1 C2 
    251 14 -24.5314 19.7468 -27.111 14 " " " " A 2 0 0 "TYR " " CD1" " " 6 0 1 C2 
    252 14 -22.901 20.9289 -25.7439 14 " " " " A 2 0 0 "TYR " " CD2" " " 6 0 1 C2 
    253 14 -24.1963 20.6442 -28.176 14 " " " " A 2 0 0 "TYR " " CE1" " " 6 0 1 C2 
    254 14 -22.5958 21.7674 -26.7902 14 " " " " A 2 0 0 "TYR " " CE2" " " 6 0 1 C2 
    255 14 -23.1852 21.5796 -28.021 14 " " " " A 2 0 0 "TYR " " CZ " " " 6 0 1 C2 
    256 23 -22.8053 22.3431 -29.145 14 " " " " A 70 0 0 "TYR " " OH " " " 8 0 1 C2 
    257 48 -24.6562 17.0869 -26.1026 14 " " " " A 21 0 0 "TYR " " H  " " " 1 0 1 C2 
    258 48 -22.9103 18.1666 -24.1302 14 " " " " A 21 0 0 "TYR " " HA " " " 1 0 1 C2 
    259 48 -24.4706 19.9356 -23.8938 14 " " " " A 21 0 0 "TYR " " HB3" " " 1 0 1 C2 
    260 48 -25.6172 19.0049 -24.903 14 " " " " A 21 0 0 "TYR " " HB2" " " 1 0 1 C2 
    261 48 -25.3088 19.0136 -27.2671 14 " " " " A 21 0 0 "TYR " " HD1" " " 1 0 1 C2 
    262 48 -22.5173 21.1152 -24.7517 14 " " " " A 21 0 0 "TYR " " HD2" " " 1 0 1 C2 
    263 48 -24.6585 20.5492 -29.1475 14 " " " " A 21 0 0 "TYR " " HE1" " " 1 0 1 C2 
    264 48 -21.7549 22.4415 -26.7197 14 " " " " A 21 0 0 "TYR " " HE2" " " 1 0 1 C2 
    265 48 -22.767 23.2833 -29.0578 14 " " " " A 21 0 0 "TYR " " HH " " " 1 0 1 C2 
    266 40 -25.5691 16.3113 -23.3003 15 " " " " A 43 0 0 "ILE " " N  " " " 7 0 1 C2 
    267 14 -26.1574 15.464 -22.2442 15 " " " " A 2 0 0 "ILE " " CA " " " 6 0 1 C2 
    268 14 -25.1188 14.6046 -21.5629 15 " " " " A 2 0 0 "ILE " " C  " " " 6 0 1 C2 
    269 23 -24.7879 14.7806 -20.407 15 " " " " A 70 0 0 "ILE " " O  " " " 8 0 1 C2 
    270 14 -27.3676 14.6667 -22.6191 15 " " " " A 2 0 0 "ILE " " CB " " " 6 0 1 C2 
    271 14 -28.4079 15.5438 -23.5091 15 " " " " A 2 0 0 "ILE " " CG1" " " 6 0 1 C2 
    272 14 -28.1614 13.8333 -21.5419 15 " " " " A 2 0 0 "ILE " " CG2" " " 6 0 1 C2 
    273 14 -29.4778 14.9288 -24.2997 15 " " " " A 2 0 0 "ILE " " CD1" " " 6 0 1 C2 
    274 48 -25.9255 16.2393 -24.2426 15 " " " " A 21 0 0 "ILE " " H  " " " 1 0 1 C2 
    275 48 -26.4517 16.1696 -21.4673 15 " " " " A 21 0 0 "ILE " " HA " " " 1 0 1 C2 
    276 48 -26.9632 13.9784 -23.3613 15 " " " " A 21 0 0 "ILE " " HB " " " 1 0 1 C2 
    277 48 -27.967 16.187 -24.2707 15 " " " " A 21 0 0 "ILE " HG13 " " 1 0 1 C2 
    278 48 -28.9573 16.2831 -22.9263 15 " " " " A 21 0 0 "ILE " HG12 " " 1 0 1 C2 
    279 48 -29.0446 13.384 -21.9958 15 " " " " A 21 0 0 "ILE " HG21 " " 1 0 1 C2 
    280 48 -27.5697 13.0225 -21.1169 15 " " " " A 21 0 0 "ILE " HG22 " " 1 0 1 C2 
    281 48 -28.4664 14.3358 -20.624 15 " " " " A 21 0 0 "ILE " HG23 " " 1 0 1 C2 
    282 48 -29.0209 14.3249 -25.0836 15 " " " " A 21 0 0 "ILE " HD11 " " 1 0 1 C2 
    283 48 -30.0837 14.205 -23.7547 15 " " " " A 21 0 0 "ILE " HD12 " " 1 0 1 C2 
    284 48 -30.1409 15.701 -24.6896 15 " " " " A 21 0 0 "ILE " HD13 " " 1 0 1 C2 
    285 40 -24.5023 13.7937 -22.4174 16 " " " " A 43 0 0 "VAL " " N  " " " 7 0 1 C2 
    286 14 -23.473 12.8527 -22.1804 16 " " " " A 2 0 0 "VAL " " CA " " " 6 0 1 C2 
    287 14 -22.269 13.3121 -21.248 16 " " " " A 2 0 0 "VAL " " C  " " " 6 0 1 C2 
    288 23 -21.8931 12.6281 -20.3134 16 " " " " A 70 0 0 "VAL " " O  " " " 8 0 1 C2 
    289 14 -23.098 12.1836 -23.509 16 " " " " A 2 0 0 "VAL " " CB " " " 6 0 1 C2 
    290 14 -21.831 11.3681 -23.5093 16 " " " " A 2 0 0 "VAL " " CG1" " " 6 0 1 C2 
    291 14 -24.2604 11.2299 -23.9106 16 " " " " A 2 0 0 "VAL " " CG2" " " 6 0 1 C2 
    292 48 -24.8837 13.75 -23.3516 16 " " " " A 21 0 0 "VAL " " H  " " " 1 0 1 C2 
    293 48 -23.9655 12.0715 -21.6014 16 " " " " A 21 0 0 "VAL " " HA " " " 1 0 1 C2 
    294 48 -22.9951 13.0248 -24.1945 16 " " " " A 21 0 0 "VAL " " HB " " " 1 0 1 C2 
    295 48 -21.9166 10.6017 -22.739 16 " " " " A 21 0 0 "VAL " HG11 " " 1 0 1 C2 
    296 48 -21.5864 11.0157 -24.5113 16 " " " " A 21 0 0 "VAL " HG12 " " 1 0 1 C2 
    297 48 -20.9953 12.0123 -23.236 16 " " " " A 21 0 0 "VAL " HG13 " " 1 0 1 C2 
    298 48 -25.2696 11.6384 -23.8578 16 " " " " A 21 0 0 "VAL " HG21 " " 1 0 1 C2 
    299 48 -24.0696 10.7497 -24.8703 16 " " " " A 21 0 0 "VAL " HG22 " " 1 0 1 C2 
    300 48 -24.2954 10.3894 -23.2174 16 " " " " A 21 0 0 "VAL " HG23 " " 1 0 1 C2 
    301 40 -21.6508 14.5426 -21.6107 17 " " " " A 43 0 0 "ILE " " N  " " " 7 0 1 C2 
    302 14 -20.785 15.2982 -20.6648 17 " " " " A 2 0 0 "ILE " " CA " " " 6 0 1 C2 
    303 14 -21.5363 15.5364 -19.3216 17 " " " " A 2 0 0 "ILE " " C  " " " 6 0 1 C2 
    304 23 -20.983 15.1397 -18.2912 17 " " " " A 70 0 0 "ILE " " O  " " " 8 0 1 C2 
    305 14 -20.3032 16.6415 -21.296 17 " " " " A 2 0 0 "ILE " " CB " " " 6 0 1 C2 
    306 14 -19.4436 16.2844 -22.553 17 " " " " A 2 0 0 "ILE " " CG1" " " 6 0 1 C2 
    307 14 -19.5851 17.6646 -20.3403 17 " " " " A 2 0 0 "ILE " " CG2" " " 6 0 1 C2 
    308 14 -18.9604 17.4372 -23.3873 17 " " " " A 2 0 0 "ILE " " CD1" " " 6 0 1 C2 
    309 48 -22.0059 14.9759 -22.4511 17 " " " " A 21 0 0 "ILE " " H  " " " 1 0 1 C2 
    310 48 -20.0008 14.552 -20.5365 17 " " " " A 21 0 0 "ILE " " HA " " " 1 0 1 C2 
    311 48 -21.1587 17.1949 -21.6834 17 " " " " A 21 0 0 "ILE " " HB " " " 1 0 1 C2 
    312 48 -20.0772 15.6139 -23.1336 17 " " " " A 21 0 0 "ILE " HG13 " " 1 0 1 C2 
    313 48 -18.5913 15.7039 -22.2 17 " " " " A 21 0 0 "ILE " HG12 " " 1 0 1 C2 
    314 48 -20.2392 17.8858 -19.4968 17 " " " " A 21 0 0 "ILE " HG21 " " 1 0 1 C2 
    315 48 -18.5776 17.2867 -20.1666 17 " " " " A 21 0 0 "ILE " HG22 " " 1 0 1 C2 
    316 48 -19.4934 18.604 -20.8855 17 " " " " A 21 0 0 "ILE " HG23 " " 1 0 1 C2 
    317 48 -18.3238 18.1484 -22.861 17 " " " " A 21 0 0 "ILE " HD11 " " 1 0 1 C2 
    318 48 -18.2668 17.1389 -24.1734 17 " " " " A 21 0 0 "ILE " HD12 " " 1 0 1 C2 
    319 48 -19.8706 17.8527 -23.8197 17 " " " " A 21 0 0 "ILE " HD13 " " 1 0 1 C2 
    320 40 -22.673 16.309 -19.4101 18 " " " " A 43 0 0 "GLY " " N  " " " 7 0 1 C2 
    321 14 -23.1875 17.0998 -18.3127 18 " " " " A 2 0 0 "GLY " " CA " " " 6 0 1 C2 
    322 14 -23.6312 16.2838 -17.1248 18 " " " " A 2 0 0 "GLY " " C  " " " 6 0 1 C2 
    323 23 -23.609 16.8448 -15.992 18 " " " " A 70 0 0 "GLY " " O  " " " 8 0 1 C2 
    324 48 -23.0316 16.375 -20.352 18 " " " " A 21 0 0 "GLY " " H  " " " 1 0 1 C2 
    325 48 -24.1021 17.4877 -18.7611 18 " " " " A 21 0 0 "GLY " " HA3" " " 1 0 1 C2 
    326 48 -22.5723 17.9344 -17.9764 18 " " " " A 21 0 0 "GLY " " HA2" " " 1 0 1 C2 
    327 40 -24.037 15.0442 -17.3768 19 " " " " A 43 0 0 "VAL " " N  " " " 7 0 1 C2 
    328 14 -24.5855 14.1776 -16.3647 19 " " " " A 2 0 0 "VAL " " CA " " " 6 0 1 C2 
    329 14 -23.4811 13.3907 -15.6528 19 " " " " A 2 0 0 "VAL " " C  " " " 6 0 1 C2 
    330 23 -23.398 13.3179 -14.4367 19 " " " " A 70 0 0 "VAL " " O  " " " 8 0 1 C2 
    331 14 -25.5698 13.1621 -16.9542 19 " " " " A 2 0 0 "VAL " " CB " " " 6 0 1 C2 
    332 14 -26.8508 13.8342 -17.4312 19 " " " " A 2 0 0 "VAL " " CG1" " " 6 0 1 C2 
    333 14 -25.097 12.2322 -18.0518 19 " " " " A 2 0 0 "VAL " " CG2" " " 6 0 1 C2 
    334 48 -24.0765 14.712 -18.3298 19 " " " " A 21 0 0 "VAL " " H  " " " 1 0 1 C2 
    335 48 -25.1213 14.6996 -15.572 19 " " " " A 21 0 0 "VAL " " HA " " " 1 0 1 C2 
    336 48 -25.9478 12.5375 -16.1448 19 " " " " A 21 0 0 "VAL " " HB " " " 1 0 1 C2 
    337 48 -27.3853 14.36 -16.6401 19 " " " " A 21 0 0 "VAL " HG11 " " 1 0 1 C2 
    338 48 -26.6916 14.4845 -18.2914 19 " " " " A 21 0 0 "VAL " HG12 " " 1 0 1 C2 
    339 48 -27.59 13.1163 -17.7866 19 " " " " A 21 0 0 "VAL " HG13 " " 1 0 1 C2 
    340 48 -24.7871 12.8384 -18.903 19 " " " " A 21 0 0 "VAL " HG21 " " 1 0 1 C2 
    341 48 -24.2498 11.6251 -17.733 19 " " " " A 21 0 0 "VAL " HG22 " " 1 0 1 C2 
    342 48 -25.8923 11.5235 -18.2825 19 " " " " A 21 0 0 "VAL " HG23 " " 1 0 1 C2 
    343 40 -22.4711 12.9269 -16.4417 20 " " " " A 43 0 0 "MET " " N  " " " 7 0 1 C2 
    344 14 -21.2732 12.2075 -15.8945 20 " " " " A 2 0 0 "MET " " CA " " " 6 0 1 C2 
    345 14 -20.1739 13.0253 -15.2458 20 " " " " A 2 0 0 "MET " " C  " " " 6 0 1 C2 
    346 23 -19.5427 12.5824 -14.3182 20 " " " " A 70 0 0 "MET " " O  " " " 8 0 1 C2 
    347 14 -20.7029 11.3168 -16.9765 20 " " " " A 2 0 0 "MET " " CB " " " 6 0 1 C2 
    348 14 -20.2912 9.81976 -16.601 20 " " " " A 2 0 0 "MET " " CG " " " 6 0 1 C2 
    349 52 -21.5074 8.89053 -15.7588 20 " " " " A 13 0 0 "MET " " SD " " " 16 0 1 C2 
    350 14 -20.7584 7.2506 -15.6639 20 " " " " A 2 0 0 "MET " " CE " " " 6 0 1 C2 
    351 48 -22.7371 12.837 -17.4118 20 " " " " A 21 0 0 "MET " " H  " " " 1 0 1 C2 
    352 48 -21.5141 11.5694 -15.0443 20 " " " " A 21 0 0 "MET " " HA " " " 1 0 1 C2 
    353 48 -19.8964 11.7799 -17.545 20 " " " " A 21 0 0 "MET " " HB3" " " 1 0 1 C2 
    354 48 -21.5339 11.1484 -17.6615 20 " " " " A 21 0 0 "MET " " HB2" " " 1 0 1 C2 
    355 48 -19.5015 10.0392 -15.8825 20 " " " " A 21 0 0 "MET " " HG3" " " 1 0 1 C2 
    356 48 -19.9431 9.29897 -17.493 20 " " " " A 21 0 0 "MET " " HG2" " " 1 0 1 C2 
    357 48 -20.5697 6.901 -16.6789 20 " " " " A 21 0 0 "MET " " HE1" " " 1 0 1 C2 
    358 48 -19.922 7.31701 -14.9681 20 " " " " A 21 0 0 "MET " " HE2" " " 1 0 1 C2 
    359 48 -21.5058 6.61744 -15.1858 20 " " " " A 21 0 0 "MET " " HE3" " " 1 0 1 C2 
    360 40 -19.9235 14.244 -15.7474 21 " " " " A 43 0 0 "VAL " " N  " " " 7 0 1 C2 
    361 14 -19.224 15.3251 -15.0102 21 " " " " A 2 0 0 "VAL " " CA " " " 6 0 1 C2 
    362 14 -19.9051 15.6559 -13.7153 21 " " " " A 2 0 0 "VAL " " C  " " " 6 0 1 C2 
    363 23 -19.1883 15.601 -12.711 21 " " " " A 70 0 0 "VAL " " O  " " " 8 0 1 C2 
    364 14 -18.7556 16.5302 -15.9129 21 " " " " A 2 0 0 "VAL " " CB " " " 6 0 1 C2 
    365 14 -17.9186 16.1117 -17.1253 21 " " " " A 2 0 0 "VAL " " CG1" " " 6 0 1 C2 
    366 14 -19.9292 17.3415 -16.282 21 " " " " A 2 0 0 "VAL " " CG2" " " 6 0 1 C2 
    367 48 -20.3002 14.5081 -16.6465 21 " " " " A 21 0 0 "VAL " " H  " " " 1 0 1 C2 
    368 48 -18.336 14.84 -14.6051 21 " " " " A 21 0 0 "VAL " " HA " " " 1 0 1 C2 
    369 48 -18.1056 17.2137 -15.3666 21 " " " " A 21 0 0 "VAL " " HB " " " 1 0 1 C2 
    370 48 -17.4071 16.9973 -17.5024 21 " " " " A 21 0 0 "VAL " HG11 " " 1 0 1 C2 
    371 48 -17.2321 15.2897 -16.9222 21 " " " " A 21 0 0 "VAL " HG12 " " 1 0 1 C2 
    372 48 -18.4944 15.6172 -17.9076 21 " " " " A 21 0 0 "VAL " HG13 " " 1 0 1 C2 
    373 48 -19.6443 18.0251 -17.0818 21 " " " " A 21 0 0 "VAL " HG21 " " 1 0 1 C2 
    374 48 -20.8064 16.8737 -16.729 21 " " " " A 21 0 0 "VAL " HG22 " " 1 0 1 C2 
    375 48 -20.3588 18.0595 -15.5834 21 " " " " A 21 0 0 "VAL " HG23 " " 1 0 1 C2 
    376 40 -21.194 15.8993 -13.6772 22 " " " " A 43 0 0 "ALA " " N  " " " 7 0 1 C2 
    377 14 -22.0306 16.1938 -12.4983 22 " " " " A 2 0 0 "ALA " " CA " " " 6 0 1 C2 
    378 14 -21.8374 15.1658 -11.3699 22 " " " " A 2 0 0 "ALA " " C  " " " 6 0 1 C2 
    379 23 -21.725 15.5159 -10.2023 22 " " " " A 70 0 0 "ALA " " O  " " " 8 0 1 C2 
    380 14 -23.4637 16.287 -12.8705 22 " " " " A 2 0 0 "ALA " " CB " " " 6 0 1 C2 
    381 48 -21.6228 15.7603 -14.581 22 " " " " A 21 0 0 "ALA " " H  " " " 1 0 1 C2 
    382 48 -21.6426 17.0902 -12.0144 22 " " " " A 21 0 0 "ALA " " HA " " " 1 0 1 C2 
    383 48 -23.764 17.2498 -13.2839 22 " " " " A 21 0 0 "ALA " " HB1" " " 1 0 1 C2 
    384 48 -23.7865 15.5503 -13.6061 22 " " " " A 21 0 0 "ALA " " HB2" " " 1 0 1 C2 
    385 48 -24.0393 16.2715 -11.9449 22 " " " " A 21 0 0 "ALA " " HB3" " " 1 0 1 C2 
    386 40 -21.8076 13.8799 -11.8038 23 " " " " A 43 0 0 "LEU " " N  " " " 7 0 1 C2 
    387 14 -21.5399 12.7941 -10.8666 23 " " " " A 2 0 0 "LEU " " CA " " " 6 0 1 C2 
    388 14 -20.0576 12.8066 -10.3247 23 " " " " A 2 0 0 "LEU " " C  " " " 6 0 1 C2 
    389 23 -19.755 12.6708 -9.18984 23 " " " " A 70 0 0 "LEU " " O  " " " 8 0 1 C2 
    390 14 -21.8676 11.4435 -11.5079 23 " " " " A 2 0 0 "LEU " " CB " " " 6 0 1 C2 
    391 14 -23.3771 11.2255 -11.7156 23 " " " " A 2 0 0 "LEU " " CG " " " 6 0 1 C2 
    392 14 -23.7109 10.2151 -12.7923 23 " " " " A 2 0 0 "LEU " " CD1" " " 6 0 1 C2 
    393 14 -24.0361 10.6892 -10.3617 23 " " " " A 2 0 0 "LEU " " CD2" " " 6 0 1 C2 
    394 48 -21.9449 13.7779 -12.7992 23 " " " " A 21 0 0 "LEU " " H  " " " 1 0 1 C2 
    395 48 -22.2009 12.9255 -10.0099 23 " " " " A 21 0 0 "LEU " " HA " " " 1 0 1 C2 
    396 48 -21.5901 10.5781 -10.9061 23 " " " " A 21 0 0 "LEU " " HB3" " " 1 0 1 C2 
    397 48 -21.3115 11.4167 -12.445 23 " " " " A 21 0 0 "LEU " " HB2" " " 1 0 1 C2 
    398 48 -23.901 12.117 -12.0606 23 " " " " A 21 0 0 "LEU " " HG " " " 1 0 1 C2 
    399 48 -24.7779 10.011 -12.7031 23 " " " " A 21 0 0 "LEU " HD11 " " 1 0 1 C2 
    400 48 -23.4958 10.6648 -13.7616 23 " " " " A 21 0 0 "LEU " HD12 " " 1 0 1 C2 
    401 48 -23.1894 9.25798 -12.7926 23 " " " " A 21 0 0 "LEU " HD13 " " 1 0 1 C2 
    402 48 -23.7383 11.2706 -9.48916 23 " " " " A 21 0 0 "LEU " HD21 " " 1 0 1 C2 
    403 48 -25.1253 10.7167 -10.3931 23 " " " " A 21 0 0 "LEU " HD22 " " 1 0 1 C2 
    404 48 -23.7299 9.65946 -10.1774 23 " " " " A 21 0 0 "LEU " HD23 " " 1 0 1 C2 
    405 40 -19.102 13.0222 -11.2481 24 " " " " A 43 0 0 "CYS " " N  " " " 7 0 1 C2 
    406 14 -17.7046 13.0712 -10.8666 24 " " " " A 2 0 0 "CYS " " CA " " " 6 0 1 C2 
    407 14 -17.258 14.321 -10.0365 24 " " " " A 2 0 0 "CYS " " C  " " " 6 0 1 C2 
    408 23 -16.3411 14.1988 -9.16813 24 " " " " A 70 0 0 "CYS " " O  " " " 8 0 1 C2 
    409 14 -16.8925 12.9438 -12.201 24 " " " " A 2 0 0 "CYS " " CB " " " 6 0 1 C2 
    410 52 -16.6348 11.1752 -12.6634 24 " " " " A 13 0 0 "CYS " " SG " " " 16 0 1 C2 
    411 48 -19.4414 13.0568 -12.1987 24 " " " " A 21 0 0 "CYS " " H  " " " 1 0 1 C2 
    412 48 -17.5004 12.096 -10.4246 24 " " " " A 21 0 0 "CYS " " HA " " " 1 0 1 C2 
    413 48 -15.9083 13.3731 -12.0134 24 " " " " A 21 0 0 "CYS " " HB3" " " 1 0 1 C2 
    414 48 -17.3389 13.63 -12.9206 24 " " " " A 21 0 0 "CYS " " HB2" " " 1 0 1 C2 
    415 48 -17.825 11.0929 -13.2646 24 " " " " A 21 0 0 "CYS " " HG " " " 1 0 1 C2 
    416 40 -17.7872 15.4717 -10.3895 25 " " " " A 43 0 0 "LEU " " N  " " " 7 0 1 C2 
    417 14 -17.783 16.772 -9.71022 25 " " " " A 2 0 0 "LEU " " CA " " " 6 0 1 C2 
    418 14 -18.419 16.6395 -8.27675 25 " " " " A 2 0 0 "LEU " " C  " " " 6 0 1 C2 
    419 23 -17.8915 17.2322 -7.32013 25 " " " " A 70 0 0 "LEU " " O  " " " 8 0 1 C2 
    420 14 -18.5212 17.9072 -10.5956 25 " " " " A 2 0 0 "LEU " " CB " " " 6 0 1 C2 
    421 14 -17.763 18.4864 -11.8321 25 " " " " A 2 0 0 "LEU " " CG " " " 6 0 1 C2 
    422 14 -18.6836 19.4287 -12.7009 25 " " " " A 2 0 0 "LEU " " CD1" " " 6 0 1 C2 
    423 14 -16.5324 19.2488 -11.263 25 " " " " A 2 0 0 "LEU " " CD2" " " 6 0 1 C2 
    424 48 -18.4642 15.4049 -11.136 25 " " " " A 21 0 0 "LEU " " H  " " " 1 0 1 C2 
    425 48 -16.7497 17.0603 -9.5173 25 " " " " A 21 0 0 "LEU " " HA " " " 1 0 1 C2 
    426 48 -18.3898 18.7434 -9.90893 25 " " " " A 21 0 0 "LEU " " HB3" " " 1 0 1 C2 
    427 48 -19.5259 17.5589 -10.8352 25 " " " " A 21 0 0 "LEU " " HB2" " " 1 0 1 C2 
    428 48 -17.3085 17.6772 -12.4038 25 " " " " A 21 0 0 "LEU " " HG " " " 1 0 1 C2 
    429 48 -19.3734 18.8735 -13.3366 25 " " " " A 21 0 0 "LEU " HD11 " " 1 0 1 C2 
    430 48 -19.2924 19.9958 -11.9967 25 " " " " A 21 0 0 "LEU " HD12 " " 1 0 1 C2 
    431 48 -18.1313 20.119 -13.3385 25 " " " " A 21 0 0 "LEU " HD13 " " 1 0 1 C2 
    432 48 -17.0618 19.9931 -10.6681 25 " " " " A 21 0 0 "LEU " HD21 " " 1 0 1 C2 
    433 48 -15.8881 18.6064 -10.6629 25 " " " " A 21 0 0 "LEU " HD22 " " 1 0 1 C2 
    434 48 -15.998 19.6429 -12.1273 25 " " " " A 21 0 0 "LEU " HD23 " " 1 0 1 C2 
    435 40 -19.5421 15.8701 -8.18378 26 " " " " A 43 0 0 "GLY " " N  " " " 7 0 1 C2 
    436 14 -20.2493 15.6951 -6.94803 26 " " " " A 2 0 0 "GLY " " CA " " " 6 0 1 C2 
    437 14 -19.5118 14.7637 -6.03607 26 " " " " A 2 0 0 "GLY " " C  " " " 6 0 1 C2 
    438 23 -19.3549 15.0206 -4.84375 26 " " " " A 70 0 0 "GLY " " O  " " " 8 0 1 C2 
    439 48 -20.1014 15.5653 -8.96759 26 " " " " A 21 0 0 "GLY " " H  " " " 1 0 1 C2 
    440 48 -21.2379 15.3439 -7.24394 26 " " " " A 21 0 0 "GLY " " HA3" " " 1 0 1 C2 
    441 48 -20.3403 16.6747 -6.47885 26 " " " " A 21 0 0 "GLY " " HA2" " " 1 0 1 C2 
    442 40 -18.7844 13.7626 -6.53727 27 " " " " A 43 0 0 "GLY " " N  " " " 7 0 1 C2 
    443 14 -17.9038 12.9262 -5.77528 27 " " " " A 2 0 0 "GLY " " CA " " " 6 0 1 C2 
    444 14 -16.6592 13.7703 -5.3227 27 " " " " A 2 0 0 "GLY " " C  " " " 6 0 1 C2 
    445 23 -16.2563 13.6099 -4.16299 27 " " " " A 70 0 0 "GLY " " O  " " " 8 0 1 C2 
    446 48 -19.0007 13.5945 -7.50941 27 " " " " A 21 0 0 "GLY " " H  " " " 1 0 1 C2 
    447 48 -17.5367 12.1649 -6.46368 27 " " " " A 21 0 0 "GLY " " HA3" " " 1 0 1 C2 
    448 48 -18.5405 12.4801 -5.01124 27 " " " " A 21 0 0 "GLY " " HA2" " " 1 0 1 C2 
    449 40 -16.1887 14.7682 -6.09002 28 " " " " A 43 0 0 "GLY " " N  " " " 7 0 1 C2 
    450 14 -15.0708 15.6357 -5.71893 28 " " " " A 2 0 0 "GLY " " CA " " " 6 0 1 C2 
    451 14 -15.2667 16.4742 -4.46994 28 " " " " A 2 0 0 "GLY " " C  " " " 6 0 1 C2 
    452 23 -14.3546 16.5684 -3.64626 28 " " " " A 70 0 0 "GLY " " O  " " " 8 0 1 C2 
    453 48 -16.6657 15.0205 -6.94376 28 " " " " A 21 0 0 "GLY " " H  " " " 1 0 1 C2 
    454 48 -14.8828 16.2234 -6.61751 28 " " " " A 21 0 0 "GLY " " HA3" " " 1 0 1 C2 
    455 48 -14.1756 15.029 -5.58289 28 " " " " A 21 0 0 "GLY " " HA2" " " 1 0 1 C2 
    456 40 -16.461 17.0373 -4.2793 29 " " " " A 43 0 0 "VAL " " N  " " " 7 0 1 C2 
    457 14 -16.7416 17.942 -3.17295 29 " " " " A 2 0 0 "VAL " " CA " " " 6 0 1 C2 
    458 14 -17.0577 17.1223 -1.91474 29 " " " " A 2 0 0 "VAL " " C  " " " 6 0 1 C2 
    459 23 -17.2745 17.6478 -0.809208 29 " " " " A 70 0 0 "VAL " " O  " " " 8 0 1 C2 
    460 14 -17.8924 18.9594 -3.50799 29 " " " " A 2 0 0 "VAL " " CB " " " 6 0 1 C2 
    461 14 -17.5647 19.7646 -4.7944 29 " " " " A 2 0 0 "VAL " " CG1" " " 6 0 1 C2 
    462 14 -19.2915 18.2369 -3.80856 29 " " " " A 2 0 0 "VAL " " CG2" " " 6 0 1 C2 
    463 48 -17.307 16.8286 -4.79002 29 " " " " A 21 0 0 "VAL " " H  " " " 1 0 1 C2 
    464 48 -15.848 18.5251 -2.95009 29 " " " " A 21 0 0 "VAL " " HA " " " 1 0 1 C2 
    465 48 -17.9493 19.6869 -2.6983 29 " " " " A 21 0 0 "VAL " " HB " " " 1 0 1 C2 
    466 48 -17.5391 19.0802 -5.6423 29 " " " " A 21 0 0 "VAL " HG11 " " 1 0 1 C2 
    467 48 -18.233 20.5994 -5.00562 29 " " " " A 21 0 0 "VAL " HG12 " " 1 0 1 C2 
    468 48 -16.5788 20.2246 -4.72761 29 " " " " A 21 0 0 "VAL " HG13 " " 1 0 1 C2 
    469 48 -19.1691 17.5887 -4.6763 29 " " " " A 21 0 0 "VAL " HG21 " " 1 0 1 C2 
    470 48 -19.617 17.5924 -2.99198 29 " " " " A 21 0 0 "VAL " HG22 " " 1 0 1 C2 
    471 48 -20.0049 19.0239 -4.05322 29 " " " " A 21 0 0 "VAL " HG23 " " 1 0 1 C2 
    472 40 -17.3266 15.8304 -2.02622 30 " " " " A 43 0 0 "TYR " " N  " " " 7 0 1 C2 
    473 14 -17.8485 14.8606 -1.03461 30 " " " " A 2 0 0 "TYR " " CA " " " 6 0 1 C2 
    474 14 -16.6192 14.0448 -0.418575 30 " " " " A 2 0 0 "TYR " " C  " " " 6 0 1 C2 
    475 23 -16.6929 13.738 0.78297 30 " " " " A 70 0 0 "TYR " " O  " " " 8 0 1 C2 
    476 14 -18.7067 13.8974 -1.89138 30 " " " " A 2 0 0 "TYR " " CB " " " 6 0 1 C2 
    477 14 -19.4935 12.834 -1.19043 30 " " " " A 2 0 0 "TYR " " CG " " " 6 0 1 C2 
    478 14 -20.0779 13.0551 0.116657 30 " " " " A 2 0 0 "TYR " " CD1" " " 6 0 1 C2 
    479 14 -19.6145 11.5642 -1.74253 30 " " " " A 2 0 0 "TYR " " CD2" " " 6 0 1 C2 
    480 14 -20.6857 12.0175 0.873089 30 " " " " A 2 0 0 "TYR " " CE1" " " 6 0 1 C2 
    481 14 -20.1828 10.5027 -1.06555 30 " " " " A 2 0 0 "TYR " " CE2" " " 6 0 1 C2 
    482 14 -20.7199 10.7252 0.233665 30 " " " " A 2 0 0 "TYR " " CZ " " " 6 0 1 C2 
    483 23 -21.1323 9.64895 0.980053 30 " " " " A 70 0 0 "TYR " " OH " " " 8 0 1 C2 
    484 48 -17.1755 15.4071 -2.93072 30 " " " " A 21 0 0 "TYR " " H  " " " 1 0 1 C2 
    485 48 -18.402 15.3543 -0.235905 30 " " " " A 21 0 0 "TYR " " HA " " " 1 0 1 C2 
    486 48 -18.0909 13.3745 -2.6232 30 " " " " A 21 0 0 "TYR " " HB3" " " 1 0 1 C2 
    487 48 -19.3934 14.5817 -2.38948 30 " " " " A 21 0 0 "TYR " " HB2" " " 1 0 1 C2 
    488 48 -19.9933 14.0817 0.441422 30 " " " " A 21 0 0 "TYR " " HD1" " " 1 0 1 C2 
    489 48 -19.3115 11.5027 -2.77733 30 " " " " A 21 0 0 "TYR " " HD2" " " 1 0 1 C2 
    490 48 -21.0262 12.1624 1.88772 30 " " " " A 21 0 0 "TYR " " HE1" " " 1 0 1 C2 
    491 48 -20.1244 9.50151 -1.46626 30 " " " " A 21 0 0 "TYR " " HE2" " " 1 0 1 C2 
    492 48 -21.4246 8.94079 0.426781 30 " " " " A 21 0 0 "TYR " " HH " " " 1 0 1 C2 
    493 40 -15.4792 13.9175 -1.13359 31 " " " " A 43 0 0 "GLY " " N  " " " 7 0 1 C2 
    494 14 -14.4111 13.0339 -0.838688 31 " " " " A 2 0 0 "GLY " " CA " " " 6 0 1 C2 
    495 14 -13.3576 13.689 0.0226975 31 " " " " A 2 0 0 "GLY " " C  " " " 6 0 1 C2 
    496 23 -12.1915 13.3082 0.043747 31 " " " " A 70 0 0 "GLY " " O  " " " 8 0 1 C2 
    497 48 -15.4483 14.3387 -2.05102 31 " " " " A 21 0 0 "GLY " " H  " " " 1 0 1 C2 
    498 48 -13.8774 12.5512 -1.65733 31 " " " " A 21 0 0 "GLY " " HA3" " " 1 0 1 C2 
    499 48 -14.7625 12.189 -0.246452 31 " " " " A 21 0 0 "GLY " " HA2" " " 1 0 1 C2 
    500 40 -13.6373 14.8761 0.706902 32 " " " " A 43 0 0 "ILE " " N  " " " 7 0 1 C2 
    501 14 -12.7902 15.61 1.63772 32 " " " " A 2 0 0 "ILE " " CA " " " 6 0 1 C2 
    502 14 -12.314 14.7453 2.81245 32 " " " " A 2 0 0 "ILE " " C  " " " 6 0 1 C2 
    503 23 -11.1228 14.7484 3.18111 32 " " " " A 70 0 0 "ILE " " O  " " " 8 0 1 C2 
    504 14 -13.5808 16.9368 2.21338 32 " " " " A 2 0 0 "ILE " " CB " " " 6 0 1 C2 
    505 14 -14.3352 17.6672 1.07628 32 " " " " A 2 0 0 "ILE " " CG1" " " 6 0 1 C2 
    506 14 -12.7808 17.7267 3.17517 32 " " " " A 2 0 0 "ILE " " CG2" " " 6 0 1 C2 
    507 14 -13.4723 18.22 -0.00827024 32 " " " " A 2 0 0 "ILE " " CD1" " " 6 0 1 C2 
    508 48 -14.5719 15.2128 0.524414 32 " " " " A 21 0 0 "ILE " " H  " " " 1 0 1 C2 
    509 48 -11.9879 15.9367 0.976074 32 " " " " A 21 0 0 "ILE " " HA " " " 1 0 1 C2 
    510 48 -14.4037 16.5254 2.7979 32 " " " " A 21 0 0 "ILE " " HB " " " 1 0 1 C2 
    511 48 -14.9332 18.5067 1.4307 32 " " " " A 21 0 0 "ILE " HG13 " " 1 0 1 C2 
    512 48 -15.093 16.9802 0.699646 32 " " " " A 21 0 0 "ILE " HG12 " " 1 0 1 C2 
    513 48 -13.4783 18.3461 3.73894 32 " " " " A 21 0 0 "ILE " HG21 " " 1 0 1 C2 
    514 48 -12.45 17.0731 3.98235 32 " " " " A 21 0 0 "ILE " HG22 " " 1 0 1 C2 
    515 48 -11.9756 18.3101 2.72867 32 " " " " A 21 0 0 "ILE " HG23 " " 1 0 1 C2 
    516 48 -12.7713 18.9224 0.442574 32 " " " " A 21 0 0 "ILE " HD11 " " 1 0 1 C2 
    517 48 -12.982 17.4353 -0.584496 32 " " " " A 21 0 0 "ILE " HD12 " " 1 0 1 C2 
    518 48 -14.1074 18.8558 -0.625057 32 " " " " A 21 0 0 "ILE " HD13 " " 1 0 1 C2 
    519 40 -13.1646 13.8696 3.37665 33 " " " " A 43 0 0 "SER " " N  " " " 7 0 1 C2 
    520 14 -12.6285 12.9062 4.26104 33 " " " " A 2 0 0 "SER " " CA " " " 6 0 1 C2 
    521 14 -12.5363 11.4915 3.60359 33 " " " " A 2 0 0 "SER " " C  " " " 6 0 1 C2 
    522 23 -13.4883 10.8605 3.23685 33 " " " " A 70 0 0 "SER " " O  " " " 8 0 1 C2 
    523 14 -13.6469 12.7405 5.36396 33 " " " " A 2 0 0 "SER " " CB " " " 6 0 1 C2 
    524 23 -13.0659 12.0858 6.41741 33 " " " " A 70 0 0 "SER " " OG " " " 8 0 1 C2 
    525 48 -14.1637 14.0157 3.39972 33 " " " " A 21 0 0 "SER " " H  " " " 1 0 1 C2 
    526 48 -11.6852 13.2445 4.68988 33 " " " " A 21 0 0 "SER " " HA " " " 1 0 1 C2 
    527 48 -14.5329 12.1479 5.13596 33 " " " " A 21 0 0 "SER " " HB3" " " 1 0 1 C2 
    528 48 -14.0093 13.6441 5.85417 33 " " " " A 21 0 0 "SER " " HB2" " " 1 0 1 C2 
    529 48 -13.172 12.7269 7.10349 33 " " " " A 21 0 0 "SER " " HG " " " 1 0 1 C2 
    530 40 -11.3254 10.8873 3.71299 34 " " " " A 43 0 0 "LEU " " N  " " " 7 0 1 C2 
    531 14 -10.812 9.64842 3.21329 34 " " " " A 2 0 0 "LEU " " CA " " " 6 0 1 C2 
    532 14 -9.7028 9.11308 4.12818 34 " " " " A 2 0 0 "LEU " " C  " " " 6 0 1 C2 
    533 23 -10.0082 8.926 5.32492 34 " " " " A 70 0 0 "LEU " " O  " " " 8 0 1 C2 
    534 14 -10.5016 9.73629 1.67971 34 " " " " A 2 0 0 "LEU " " CB " " " 6 0 1 C2 
    535 14 -11.7372 9.94835 0.667984 34 " " " " A 2 0 0 "LEU " " CG " " " 6 0 1 C2 
    536 14 -11.3346 9.99951 -0.867447 34 " " " " A 2 0 0 "LEU " " CD1" " " 6 0 1 C2 
    537 14 -12.8369 8.8038 0.849472 34 " " " " A 2 0 0 "LEU " " CD2" " " 6 0 1 C2 
    538 48 -10.5636 11.3828 4.15379 34 " " " " A 21 0 0 "LEU " " H  " " " 1 0 1 C2 
    539 48 -11.6289 8.92674 3.21451 34 " " " " A 21 0 0 "LEU " " HA " " " 1 0 1 C2 
    540 48 -10.1401 8.76262 1.34901 34 " " " " A 21 0 0 "LEU " " HB3" " " 1 0 1 C2 
    541 48 -9.75558 10.4898 1.42743 34 " " " " A 21 0 0 "LEU " " HB2" " " 1 0 1 C2 
    542 48 -12.2649 10.8853 0.846165 34 " " " " A 21 0 0 "LEU " " HG " " " 1 0 1 C2 
    543 48 -10.95 10.9795 -1.14991 34 " " " " A 21 0 0 "LEU " HD11 " " 1 0 1 C2 
    544 48 -10.5625 9.27496 -1.12632 34 " " " " A 21 0 0 "LEU " HD12 " " 1 0 1 C2 
    545 48 -12.1827 9.72862 -1.49627 34 " " " " A 21 0 0 "LEU " HD13 " " 1 0 1 C2 
    546 48 -13.4543 8.81955 1.74762 34 " " " " A 21 0 0 "LEU " HD21 " " 1 0 1 C2 
    547 48 -13.5525 8.95584 0.0415001 34 " " " " A 21 0 0 "LEU " HD22 " " 1 0 1 C2 
    548 48 -12.4818 7.80557 0.593384 34 " " " " A 21 0 0 "LEU " HD23 " " 1 0 1 C2 
    549 40 -8.49454 8.90733 3.5945 35 " " " " A 43 0 0 "GLY " " N  " " " 7 0 1 C2 
    550 14 -7.38969 8.25123 4.32151 35 " " " " A 2 0 0 "GLY " " CA " " " 6 0 1 C2 
    551 14 -6.70732 9.21192 5.21054 35 " " " " A 2 0 0 "GLY " " C  " " " 6 0 1 C2 
    552 23 -5.91287 8.89283 6.0325 35 " " " " A 70 0 0 "GLY " " O  " " " 8 0 1 C2 
    553 48 -8.33241 9.02205 2.60422 35 " " " " A 21 0 0 "GLY " " H  " " " 1 0 1 C2 
    554 48 -6.6082 7.93228 3.63185 35 " " " " A 21 0 0 "GLY " " HA3" " " 1 0 1 C2 
    555 48 -7.75265 7.37975 4.86639 35 " " " " A 21 0 0 "GLY " " HA2" " " 1 0 1 C2 
    556 40 -6.93638 10.4709 5.01725 36 " " " " A 43 0 0 "ASN " " N  " " " 7 0 1 C2 
    557 14 -6.41567 11.6284 5.71137 36 " " " " A 2 0 0 "ASN " " CA " " " 6 0 1 C2 
    558 14 -7.18988 12.0574 6.97589 36 " " " " A 2 0 0 "ASN " " C  " " " 6 0 1 C2 
    559 23 -6.79487 12.9669 7.65059 36 " " " " A 70 0 0 "ASN " " O  " " " 8 0 1 C2 
    560 14 -6.44722 12.8261 4.73877 36 " " " " A 2 0 0 "ASN " " CB " " " 6 0 1 C2 
    561 14 -7.88001 13.2323 4.20258 36 " " " " A 2 0 0 "ASN " " CG " " " 6 0 1 C2 
    562 23 -8.41669 12.4643 3.42047 36 " " " " A 70 0 0 "ASN " " OD1" " " 8 0 1 C2 
    563 40 -8.50513 14.3016 4.71682 36 " " " " A 43 0 0 "ASN " " ND2" " " 7 0 1 C2 
    564 48 -7.67762 10.6681 4.36016 36 " " " " A 21 0 0 "ASN " " H  " " " 1 0 1 C2 
    565 48 -5.42557 11.3831 6.0956 36 " " " " A 21 0 0 "ASN " " HA " " " 1 0 1 C2 
    566 48 -5.76943 12.5425 3.9336 36 " " " " A 21 0 0 "ASN " " HB3" " " 1 0 1 C2 
    567 48 -5.88552 13.6299 5.21472 36 " " " " A 21 0 0 "ASN " " HB2" " " 1 0 1 C2 
    568 48 -9.45683 14.4479 4.41189 36 " " " " A 21 0 0 "ASN " HD22 " " 1 0 1 C2 
    569 48 -7.94519 14.9867 5.2039 36 " " " " A 21 0 0 "ASN " HD21 " " 1 0 1 C2 
    570 40 -8.19016 11.27 7.35019 37 " " " " A 43 0 0 "HIS " " N  " " " 7 0 1 C2 
    571 14 -9.07635 11.5368 8.46646 37 " " " " A 2 0 0 "HIS " " CA " " " 6 0 1 C2 
    572 14 -8.79708 10.4355 9.40952 37 " " " " A 2 0 0 "HIS " " C  " " " 6 0 1 C2 
    573 23 -8.61948 9.25316 9.02518 37 " " " " A 70 0 0 "HIS " " O  " " " 8 0 1 C2 
    574 14 -10.6104 11.6493 8.18175 37 " " " " A 2 0 0 "HIS " " CB " " " 6 0 1 C2 
    575 14 -11.3875 12.3265 9.31023 37 " " " " A 2 0 0 "HIS " " CG " " " 6 0 1 C2 
    576 40 -11.1328 13.6447 9.66323 37 " " " " A 43 0 0 "HIS " " ND1" " " 7 0 1 C2 
    577 14 -12.4359 11.8615 10.0812 37 " " " " A 2 0 0 "HIS " " CD2" " " 6 0 1 C2 
    578 14 -11.8822 13.8277 10.7623 37 " " " " A 2 0 0 "HIS " " CE1" " " 6 0 1 C2 
    579 40 -12.7124 12.7863 11.0312 37 " " " " A 43 0 0 "HIS " " NE2" " " 7 0 1 C2 
    580 48 -8.37388 10.5247 6.69368 37 " " " " A 21 0 0 "HIS " " H  " " " 1 0 1 C2 
    581 48 -8.82683 12.5086 8.89245 37 " " " " A 21 0 0 "HIS " " HA " " " 1 0 1 C2 
    582 48 -10.9233 10.6674 7.82669 37 " " " " A 21 0 0 "HIS " " HB3" " " 1 0 1 C2 
    583 48 -10.7264 12.2172 7.25863 37 " " " " A 21 0 0 "HIS " " HB2" " " 1 0 1 C2 
    584 48 -10.327 14.2418 9.54381 37 " " " " A 21 0 0 "HIS " " HD1" " " 1 0 1 C2 
    585 48 -12.9288 10.9007 10.0999 37 " " " " A 21 0 0 "HIS " " HD2" " " 1 0 1 C2 
    586 48 -11.76 14.6331 11.4714 37 " " " " A 21 0 0 "HIS " " HE1" " " 1 0 1 C2 
    587 40 -8.86955 10.7912 10.7264 38 " " " " A 43 0 0 "VAL " " N  " " " 7 0 1 C2 
    588 14 -8.67743 9.88725 11.8872 38 " " " " A 2 0 0 "VAL " " CA " " " 6 0 1 C2 
    589 14 -9.53933 8.60531 11.8565 38 " " " " A 2 0 0 "VAL " " C  " " " 6 0 1 C2 
    590 23 -10.7783 8.60337 11.6768 38 " " " " A 70 0 0 "VAL " " O  " " " 8 0 1 C2 
    591 14 -8.85181 10.6934 13.2211 38 " " " " A 2 0 0 "VAL " " CB " " " 6 0 1 C2 
    592 14 -7.61875 11.6857 13.2765 38 " " " " A 2 0 0 "VAL " " CG1" " " 6 0 1 C2 
    593 14 -10.1952 11.5127 13.4587 38 " " " " A 2 0 0 "VAL " " CG2" " " 6 0 1 C2 
    594 48 -9.18749 11.7228 10.9522 38 " " " " A 21 0 0 "VAL " " H  " " " 1 0 1 C2 
    595 48 -7.65286 9.54777 11.7352 38 " " " " A 21 0 0 "VAL " " HA " " " 1 0 1 C2 
    596 48 -8.84882 10.014 14.0734 38 " " " " A 21 0 0 "VAL " " HB " " " 1 0 1 C2 
    597 48 -6.65335 11.1799 13.2589 38 " " " " A 21 0 0 "VAL " HG11 " " 1 0 1 C2 
    598 48 -7.66938 12.43 12.4818 38 " " " " A 21 0 0 "VAL " HG12 " " 1 0 1 C2 
    599 48 -7.70554 12.3465 14.139 38 " " " " A 21 0 0 "VAL " HG13 " " 1 0 1 C2 
    600 48 -11.0532 10.8999 13.7352 38 " " " " A 21 0 0 "VAL " HG21 " " 1 0 1 C2 
    601 48 -10.0106 12.2267 14.2614 38 " " " " A 21 0 0 "VAL " HG22 " " 1 0 1 C2 
    602 48 -10.5118 11.9675 12.5201 38 " " " " A 21 0 0 "VAL " HG23 " " 1 0 1 C2 
    603 40 -8.83685 7.51311 12.2048 39 " " " " A 43 0 0 "THR " " N  " " " 7 0 1 C2 
    604 14 -9.21476 6.11988 12.1821 39 " " " " A 2 0 0 "THR " " CA " " " 6 0 1 C2 
    605 14 -8.199 5.3572 13.0427 39 " " " " A 2 0 0 "THR " " C  " " " 6 0 1 C2 
    606 23 -7.01485 5.75132 12.8973 39 " " " " A 70 0 0 "THR " " O  " " " 8 0 1 C2 
    607 14 -9.38994 5.66525 10.6972 39 " " " " A 2 0 0 "THR " " CB " " " 6 0 1 C2 
    608 23 -10.0892 4.46648 10.5515 39 " " " " A 70 0 0 "THR " " OG1" " " 8 0 1 C2 
    609 14 -8.03913 5.38929 10.0224 39 " " " " A 2 0 0 "THR " " CG2" " " 6 0 1 C2 
    610 48 -7.88436 7.68065 12.496 39 " " " " A 21 0 0 "THR " " H  " " " 1 0 1 C2 
    611 48 -10.1895 6.07761 12.6681 39 " " " " A 21 0 0 "THR " " HA " " " 1 0 1 C2 
    612 48 -9.97387 6.34982 10.0819 39 " " " " A 21 0 0 "THR " " HB " " " 1 0 1 C2 
    613 48 -10.8729 4.37791 11.0721 39 " " " " A 21 0 0 "THR " " HG1" " " 1 0 1 C2 
    614 48 -8.24085 5.01386 9.01914 39 " " " " A 21 0 0 "THR " HG21 " " 1 0 1 C2 
    615 48 -7.3762 6.25365 10.0612 39 " " " " A 21 0 0 "THR " HG22 " " 1 0 1 C2 
    616 48 -7.46111 4.59164 10.489 39 " " " " A 21 0 0 "THR " HG23 " " 1 0 1 C2 
    617 40 -8.54657 4.30712 13.8875 40 " " " " A 43 0 0 "GLN " " N  " " " 7 0 1 C2 
    618 14 -7.58598 3.36807 14.3227 40 " " " " A 2 0 0 "GLN " " CA " " " 6 0 1 C2 
    619 14 -7.83905 2.22942 13.4005 40 " " " " A 2 0 0 "GLN " " C  " " " 6 0 1 C2 
    620 23 -6.91518 1.51793 12.9613 40 " " " " A 70 0 0 "GLN " " O  " " " 8 0 1 C2 
    621 14 -7.8151 2.85144 15.7974 40 " " " " A 2 0 0 "GLN " " CB " " " 6 0 1 C2 
    622 14 -7.39859 3.91127 16.8383 40 " " " " A 2 0 0 "GLN " " CG " " " 6 0 1 C2 
    623 14 -7.44413 3.40299 18.2343 40 " " " " A 2 0 0 "GLN " " CD " " " 6 0 1 C2 
    624 23 -7.16925 4.19196 19.1515 40 " " " " A 70 0 0 "GLN " " OE1" " " 8 0 1 C2 
    625 40 -7.93266 2.18359 18.5285 40 " " " " A 43 0 0 "GLN " " NE2" " " 7 0 1 C2 
    626 48 -9.52049 4.05186 13.9676 40 " " " " A 21 0 0 "GLN " " H  " " " 1 0 1 C2 
    627 48 -6.59154 3.81435 14.3205 40 " " " " A 21 0 0 "GLN " " HA " " " 1 0 1 C2 
    628 48 -7.16958 2.00804 16.0425 40 " " " " A 21 0 0 "GLN " " HB3" " " 1 0 1 C2 
    629 48 -8.82053 2.48422 16.0032 40 " " " " A 21 0 0 "GLN " " HB2" " " 1 0 1 C2 
    630 48 -7.965 4.84216 16.8656 40 " " " " A 21 0 0 "GLN " " HG3" " " 1 0 1 C2 
    631 48 -6.33142 4.03451 16.6538 40 " " " " A 21 0 0 "GLN " " HG2" " " 1 0 1 C2 
    632 48 -8.00757 2.03203 19.5242 40 " " " " A 21 0 0 "GLN " HE22 " " 1 0 1 C2 
    633 48 -8.41465 1.57412 17.8832 40 " " " " A 21 0 0 "GLN " HE21 " " 1 0 1 C2 
    634 40 -9.11531 1.85931 13.1978 41 " " " " A 43 0 0 "SER " " N  " " " 7 0 1 C2 
    635 14 -9.61206 0.612782 12.4539 41 " " " " A 2 0 0 "SER " " CA " " " 6 0 1 C2 
    636 14 -8.97003 0.555798 11.0487 41 " " " " A 2 0 0 "SER " " C  " " " 6 0 1 C2 
    637 23 -8.6405 -0.61058 10.6745 41 " " " " A 70 0 0 "SER " " O  " " " 8 0 1 C2 
    638 14 -11.1655 0.611989 12.4577 41 " " " " A 2 0 0 "SER " " CB " " " 6 0 1 C2 
    639 23 -11.7663 1.73718 11.9048 41 " " " " A 70 0 0 "SER " " OG " " " 8 0 1 C2 
    640 48 -9.82025 2.41852 13.6565 41 " " " " A 21 0 0 "SER " " H  " " " 1 0 1 C2 
    641 48 -9.17922 -0.260398 12.9421 41 " " " " A 21 0 0 "SER " " HA " " " 1 0 1 C2 
    642 48 -11.5883 0.33817 13.4243 41 " " " " A 21 0 0 "SER " " HB3" " " 1 0 1 C2 
    643 48 -11.4497 -0.194312 11.7815 41 " " " " A 21 0 0 "SER " " HB2" " " 1 0 1 C2 
    644 48 -11.7726 2.43512 12.5419 41 " " " " A 21 0 0 "SER " " HG " " " 1 0 1 C2 
    645 40 -8.75845 1.63561 10.3487 42 " " " " A 43 0 0 "GLY " " N  " " " 7 0 1 C2 
    646 14 -8.12879 1.75951 9.03181 42 " " " " A 2 0 0 "GLY " " CA " " " 6 0 1 C2 
    647 14 -6.61969 1.71794 9.07095 42 " " " " A 2 0 0 "GLY " " C  " " " 6 0 1 C2 
    648 23 -5.99747 1.896 8.01127 42 " " " " A 70 0 0 "GLY " " O  " " " 8 0 1 C2 
    649 48 -9.14038 2.49945 10.7065 42 " " " " A 21 0 0 "GLY " " H  " " " 1 0 1 C2 
    650 48 -8.49852 2.66007 8.54152 42 " " " " A 21 0 0 "GLY " " HA3" " " 1 0 1 C2 
    651 48 -8.3937 0.886651 8.43512 42 " " " " A 21 0 0 "GLY " " HA2" " " 1 0 1 C2 
    652 40 -5.96816 1.36535 10.1947 43 " " " " A 43 0 0 "PHE " " N  " " " 7 0 1 C2 
    653 14 -4.54425 1.05352 10.2967 43 " " " " A 2 0 0 "PHE " " CA " " " 6 0 1 C2 
    654 14 -4.0982 0.0688864 11.4188 43 " " " " A 2 0 0 "PHE " " C  " " " 6 0 1 C2 
    655 23 -3.11747 -0.610229 11.1224 43 " " " " A 70 0 0 "PHE " " O  " " " 8 0 1 C2 
    656 14 -3.62178 2.2971 10.2372 43 " " " " A 2 0 0 "PHE " " CB " " " 6 0 1 C2 
    657 14 -3.36951 3.04424 11.4999 43 " " " " A 2 0 0 "PHE " " CG " " " 6 0 1 C2 
    658 14 -4.37543 3.86442 11.9911 43 " " " " A 2 0 0 "PHE " " CD1" " " 6 0 1 C2 
    659 14 -2.12493 2.84044 12.1661 43 " " " " A 2 0 0 "PHE " " CD2" " " 6 0 1 C2 
    660 14 -4.11334 4.54889 13.2336 43 " " " " A 2 0 0 "PHE " " CE1" " " 6 0 1 C2 
    661 14 -1.93626 3.47664 13.406 43 " " " " A 2 0 0 "PHE " " CE2" " " 6 0 1 C2 
    662 14 -2.90081 4.32446 13.9623 43 " " " " A 2 0 0 "PHE " " CZ " " " 6 0 1 C2 
    663 48 -6.52632 1.18086 11.016 43 " " " " A 21 0 0 "PHE " " H  " " " 1 0 1 C2 
    664 48 -4.37663 0.504269 9.37024 43 " " " " A 21 0 0 "PHE " " HA " " " 1 0 1 C2 
    665 48 -3.88521 3.02638 9.47116 43 " " " " A 21 0 0 "PHE " " HB3" " " 1 0 1 C2 
    666 48 -2.6676 1.99057 9.80865 43 " " " " A 21 0 0 "PHE " " HB2" " " 1 0 1 C2 
    667 48 -5.25735 4.15397 11.439 43 " " " " A 21 0 0 "PHE " " HD1" " " 1 0 1 C2 
    668 48 -1.34722 2.23916 11.7189 43 " " " " A 21 0 0 "PHE " " HD2" " " 1 0 1 C2 
    669 48 -4.85388 5.25328 13.5826 43 " " " " A 21 0 0 "PHE " " HE1" " " 1 0 1 C2 
    670 48 -1.04477 3.41916 14.0129 43 " " " " A 21 0 0 "PHE " " HE2" " " 1 0 1 C2 
    671 48 -2.66777 4.92704 14.8278 43 " " " " A 21 0 0 "PHE " " HZ " " " 1 0 1 C2 
    672 40 -4.86497 -0.0768236 12.5619 44 " " " " A 43 0 0 "TYR " " N  " " " 7 0 1 C2 
    673 14 -4.56029 -0.998714 13.6772 44 " " " " A 2 0 0 "TYR " " CA " " " 6 0 1 C2 
    674 14 -5.8048 -1.97127 13.7982 44 " " " " A 2 0 0 "TYR " " C  " " " 6 0 1 C2 
    675 23 -6.82316 -1.68133 14.4577 44 " " " " A 70 0 0 "TYR " " O  " " " 8 0 1 C2 
    676 14 -4.45799 -0.196575 15.0147 44 " " " " A 2 0 0 "TYR " " CB " " " 6 0 1 C2 
    677 14 -3.82627 -0.912231 16.1567 44 " " " " A 2 0 0 "TYR " " CG " " " 6 0 1 C2 
    678 14 -4.66366 -1.2651 17.2907 44 " " " " A 2 0 0 "TYR " " CD1" " " 6 0 1 C2 
    679 14 -2.46312 -1.04545 16.2466 44 " " " " A 2 0 0 "TYR " " CD2" " " 6 0 1 C2 
    680 14 -4.09763 -1.82949 18.4726 44 " " " " A 2 0 0 "TYR " " CE1" " " 6 0 1 C2 
    681 14 -1.89855 -1.59656 17.4584 44 " " " " A 2 0 0 "TYR " " CE2" " " 6 0 1 C2 
    682 14 -2.69834 -2.02384 18.5177 44 " " " " A 2 0 0 "TYR " " CZ " " " 6 0 1 C2 
    683 23 -2.01949 -2.54943 19.5557 44 " " " " A 70 0 0 "TYR " " OH " " " 8 0 1 C2 
    684 48 -5.6143 0.585454 12.7033 44 " " " " A 21 0 0 "TYR " " H  " " " 1 0 1 C2 
    685 48 -3.70586 -1.67113 13.6004 44 " " " " A 21 0 0 "TYR " " HA " " " 1 0 1 C2 
    686 48 -5.4766 0.096768 15.2687 44 " " " " A 21 0 0 "TYR " " HB3" " " 1 0 1 C2 
    687 48 -3.96679 0.766377 14.8749 44 " " " " A 21 0 0 "TYR " " HB2" " " 1 0 1 C2 
    688 48 -5.72499 -1.20571 17.0997 44 " " " " A 21 0 0 "TYR " " HD1" " " 1 0 1 C2 
    689 48 -1.73539 -0.72092 15.5175 44 " " " " A 21 0 0 "TYR " " HD2" " " 1 0 1 C2 
    690 48 -4.75801 -2.23915 19.2226 44 " " " " A 21 0 0 "TYR " " HE1" " " 1 0 1 C2 
    691 48 -0.829847 -1.75119 17.4776 44 " " " " A 21 0 0 "TYR " " HE2" " " 1 0 1 C2 
    692 48 -2.59854 -2.51941 20.3019 44 " " " " A 21 0 0 "TYR " " HH " " " 1 0 1 C2 
    693 40 -5.6841 -3.21865 13.2455 45 " " " " A 43 0 0 "ASP " " N  " " " 7 0 1 C2 
    694 14 -6.84448 -4.08647 12.999 45 " " " " A 2 0 0 "ASP " " CA " " " 6 0 1 C2 
    695 14 -6.53268 -5.53189 13.3801 45 " " " " A 2 0 0 "ASP " " C  " " " 6 0 1 C2 
    696 23 -5.34633 -5.97302 13.5035 45 " " " " A 70 0 0 "ASP " " O  " " " 8 0 1 C2 
    697 14 -7.39228 -3.80882 11.5421 45 " " " " A 2 0 0 "ASP " " CB " " " 6 0 1 C2 
    698 14 -7.19815 -4.84472 10.4448 45 " " " " A 2 0 0 "ASP " " CG " " " 6 0 1 C2 
    699 23 -8.11604 -5.03593 9.64185 45 " " " " A 70 0 0 "ASP " " OD1" " " 8 0 1 C2 
    700 23 -6.22052 -5.62209 10.4642 45 " " " " A 70 0 0 "ASP " " OD2" " " 8 0 1 C2 
    701 48 -4.8058 -3.69342 13.0929 45 " " " " A 21 0 0 "ASP " " H  " " " 1 0 1 C2 
    702 48 -7.67796 -3.83254 13.6539 45 " " " " A 21 0 0 "ASP " " HA " " " 1 0 1 C2 
    703 48 -6.71642 -3.03365 11.1809 45 " " " " A 21 0 0 "ASP " " HB3" " " 1 0 1 C2 
    704 48 -8.45632 -3.57737 11.5906 45 " " " " A 21 0 0 "ASP " " HB2" " " 1 0 1 C2 
    705 40 -7.65947 -6.1883 13.7109 46 " " " " A 43 0 0 "GLU " " N  " " " 7 0 1 C2 
    706 14 -7.69852 -7.63288 13.9486 46 " " " " A 2 0 0 "GLU " " CA " " " 6 0 1 C2 
    707 14 -6.9799 -8.62316 12.9661 46 " " " " A 2 0 0 "GLU " " C  " " " 6 0 1 C2 
    708 23 -6.79316 -9.79285 13.2718 46 " " " " A 70 0 0 "GLU " " O  " " " 8 0 1 C2 
    709 14 -9.03834 -8.20434 14.2786 46 " " " " A 2 0 0 "GLU " " CB " " " 6 0 1 C2 
    710 14 -9.96754 -7.31193 15.151 46 " " " " A 2 0 0 "GLU " " CG " " " 6 0 1 C2 
    711 14 -10.8464 -6.51493 14.215 46 " " " " A 2 0 0 "GLU " " CD " " " 6 0 1 C2 
    712 23 -12.0586 -6.85069 14.1 46 " " " " A 70 0 0 "GLU " " OE1" " " 8 0 1 C2 
    713 23 -10.3588 -5.49371 13.6638 46 " " " " A 70 0 0 "GLU " " OE2" " " 8 0 1 C2 
    714 48 -8.54706 -5.70941 13.7652 46 " " " " A 21 0 0 "GLU " " H  " " " 1 0 1 C2 
    715 48 -7.09356 -7.73803 14.8492 46 " " " " A 21 0 0 "GLU " " HA " " " 1 0 1 C2 
    716 48 -8.91146 -9.04756 14.9576 46 " " " " A 21 0 0 "GLU " " HB3" " " 1 0 1 C2 
    717 48 -9.64686 -8.59207 13.4616 46 " " " " A 21 0 0 "GLU " " HB2" " " 1 0 1 C2 
    718 48 -9.4355 -6.63784 15.8222 46 " " " " A 21 0 0 "GLU " " HG3" " " 1 0 1 C2 
    719 48 -10.4645 -7.92349 15.904 46 " " " " A 21 0 0 "GLU " " HG2" " " 1 0 1 C2 
    720 40 -6.5732 -8.12401 11.7332 47 " " " " A 43 0 0 "GLY " " N  " " " 7 0 1 C2 
    721 14 -5.67419 -8.85798 10.8915 47 " " " " A 2 0 0 "GLY " " CA " " " 6 0 1 C2 
    722 14 -4.28043 -9.05172 11.4993 47 " " " " A 2 0 0 "GLY " " C  " " " 6 0 1 C2 
    723 23 -3.65317 -10.031 11.2169 47 " " " " A 70 0 0 "GLY " " O  " " " 8 0 1 C2 
    724 48 -6.71717 -7.21687 11.3132 47 " " " " A 21 0 0 "GLY " " H  " " " 1 0 1 C2 
    725 48 -5.66312 -8.37885 9.91248 47 " " " " A 21 0 0 "GLY " " HA3" " " 1 0 1 C2 
    726 48 -6.00326 -9.81842 10.4948 47 " " " " A 21 0 0 "GLY " " HA2" " " 1 0 1 C2 
    727 40 -3.7639 -8.30453 12.4438 48 " " " " A 43 0 0 "SER " " N  " " " 7 0 1 C2 
    728 14 -2.60292 -8.68806 13.3148 48 " " " " A 2 0 0 "SER " " CA " " " 6 0 1 C2 
    729 14 -3.20039 -9.58852 14.4133 48 " " " " A 2 0 0 "SER " " C  " " " 6 0 1 C2 
    730 23 -4.34433 -9.33355 14.8703 48 " " " " A 70 0 0 "SER " " O  " " " 8 0 1 C2 
    731 14 -1.94431 -7.40604 13.7813 48 " " " " A 2 0 0 "SER " " CB " " " 6 0 1 C2 
    732 23 -1.01111 -7.56939 14.855 48 " " " " A 70 0 0 "SER " " OG " " " 8 0 1 C2 
    733 48 -4.23354 -7.49166 12.8163 48 " " " " A 21 0 0 "SER " " H  " " " 1 0 1 C2 
    734 48 -1.81602 -9.109 12.6889 48 " " " " A 21 0 0 "SER " " HA " " " 1 0 1 C2 
    735 48 -2.73742 -6.78076 14.1913 48 " " " " A 21 0 0 "SER " " HB3" " " 1 0 1 C2 
    736 48 -1.466 -6.86059 12.9678 48 " " " " A 21 0 0 "SER " " HB2" " " 1 0 1 C2 
    737 48 -0.260786 -8.0536 14.5458 48 " " " " A 21 0 0 "SER " " HG " " " 1 0 1 C2 
    738 40 -2.57162 -10.7415 14.6114 49 " " " " A 43 0 0 "GLN " " N  " " " 7 0 1 C2 
    739 14 -2.99583 -11.7067 15.6103 49 " " " " A 2 0 0 "GLN " " CA " " " 6 0 1 C2 
    740 14 -2.82448 -11.1528 17.0851 49 " " " " A 2 0 0 "GLN " " C  " " " 6 0 1 C2 
    741 23 -3.60493 -11.5319 17.9516 49 " " " " A 70 0 0 "GLN " " O  " " " 8 0 1 C2 
    742 14 -2.14553 -13.0066 15.4284 49 " " " " A 2 0 0 "GLN " " CB " " " 6 0 1 C2 
    743 14 -2.4761 -13.663 14.0972 49 " " " " A 2 0 0 "GLN " " CG " " " 6 0 1 C2 
    744 14 -1.6617 -13.1448 12.8822 49 " " " " A 2 0 0 "GLN " " CD " " " 6 0 1 C2 
    745 23 -1.99208 -13.4635 11.7845 49 " " " " A 70 0 0 "GLN " " OE1" " " 8 0 1 C2 
    746 40 -0.556715 -12.4701 13.0941 49 " " " " A 43 0 0 "GLN " " NE2" " " 7 0 1 C2 
    747 48 -1.74781 -10.8301 14.0339 49 " " " " A 21 0 0 "GLN " " H  " " " 1 0 1 C2 
    748 48 -4.03605 -12.0248 15.5406 49 " " " " A 21 0 0 "GLN " " HA " " " 1 0 1 C2 
    749 48 -2.47078 -13.7352 16.1709 49 " " " " A 21 0 0 "GLN " " HB3" " " 1 0 1 C2 
    750 48 -1.07834 -12.8156 15.5411 49 " " " " A 21 0 0 "GLN " " HB2" " " 1 0 1 C2 
    751 48 -3.50792 -13.8081 13.7773 49 " " " " A 21 0 0 "GLN " " HG3" " " 1 0 1 C2 
    752 48 -2.13544 -14.6976 14.1374 49 " " " " A 21 0 0 "GLN " " HG2" " " 1 0 1 C2 
    753 48 0.0540983 -12.5834 12.2978 49 " " " " A 21 0 0 "GLN " HE22 " " 1 0 1 C2 
    754 48 -0.238207 -11.9367 13.8904 49 " " " " A 21 0 0 "GLN " HE21 " " 1 0 1 C2 
    755 40 -1.80062 -10.3317 17.2932 50 " " " " A 43 0 0 "SER " " N  " " " 7 0 1 C2 
    756 14 -1.56278 -9.70133 18.57 50 " " " " A 2 0 0 "SER " " CA " " " 6 0 1 C2 
    757 14 -2.55399 -8.67231 18.8016 50 " " " " A 2 0 0 "SER " " C  " " " 6 0 1 C2 
    758 23 -2.9756 -8.50896 19.9806 50 " " " " A 70 0 0 "SER " " O  " " " 8 0 1 C2 
    759 14 -0.16062 -9.08427 18.5095 50 " " " " A 2 0 0 "SER " " CB " " " 6 0 1 C2 
    760 23 0.808483 -10.0959 18.8117 50 " " " " A 70 0 0 "SER " " OG " " " 8 0 1 C2 
    761 48 -1.16858 -10.1769 16.5208 50 " " " " A 21 0 0 "SER " " H  " " " 1 0 1 C2 
    762 48 -1.60853 -10.348 19.4462 50 " " " " A 21 0 0 "SER " " HA " " " 1 0 1 C2 
    763 48 -0.180935 -8.3859 19.3461 50 " " " " A 21 0 0 "SER " " HB3" " " 1 0 1 C2 
    764 48 0.0998899 -8.50122 17.6261 50 " " " " A 21 0 0 "SER " " HB2" " " 1 0 1 C2 
    765 48 0.798983 -10.5862 18.0039 50 " " " " A 21 0 0 "SER " " HG " " " 1 0 1 C2 
    766 40 -3.15086 -8.03558 17.7877 51 " " " " A 43 0 0 "VAL " " N  " " " 7 0 1 C2 
    767 14 -4.1929 -7.05424 17.9378 51 " " " " A 2 0 0 "VAL " " CA " " " 6 0 1 C2 
    768 14 -5.56688 -7.74171 18.06 51 " " " " A 2 0 0 "VAL " " C  " " " 6 0 1 C2 
    769 23 -6.44357 -7.14815 18.666 51 " " " " A 70 0 0 "VAL " " O  " " " 8 0 1 C2 
    770 14 -4.04103 -6.0243 16.8132 51 " " " " A 2 0 0 "VAL " " CB " " " 6 0 1 C2 
    771 14 -5.30673 -5.10278 16.681 51 " " " " A 2 0 0 "VAL " " CG1" " " 6 0 1 C2 
    772 14 -2.76254 -5.12117 16.8504 51 " " " " A 2 0 0 "VAL " " CG2" " " 6 0 1 C2 
    773 48 -2.83337 -8.06668 16.8294 51 " " " " A 21 0 0 "VAL " " H  " " " 1 0 1 C2 
    774 48 -4.07932 -6.45519 18.8413 51 " " " " A 21 0 0 "VAL " " HA " " " 1 0 1 C2 
    775 48 -4.09565 -6.7048 15.9635 51 " " " " A 21 0 0 "VAL " " HB " " " 1 0 1 C2 
    776 48 -5.28427 -4.46047 15.8006 51 " " " " A 21 0 0 "VAL " HG11 " " 1 0 1 C2 
    777 48 -6.19938 -5.71469 16.5513 51 " " " " A 21 0 0 "VAL " HG12 " " 1 0 1 C2 
    778 48 -5.40343 -4.40416 17.5121 51 " " " " A 21 0 0 "VAL " HG13 " " 1 0 1 C2 
    779 48 -1.87945 -5.7529 16.7547 51 " " " " A 21 0 0 "VAL " HG21 " " 1 0 1 C2 
    780 48 -2.80621 -4.51292 15.9469 51 " " " " A 21 0 0 "VAL " HG22 " " 1 0 1 C2 
    781 48 -2.68269 -4.6288 17.8196 51 " " " " A 21 0 0 "VAL " HG23 " " 1 0 1 C2 
    782 40 -5.80402 -8.85976 17.4047 52 " " " " A 43 0 0 "ALA " " N  " " " 7 0 1 C2 
    783 14 -6.84328 -9.79974 17.8703 52 " " " " A 2 0 0 "ALA " " CA " " " 6 0 1 C2 
    784 14 -6.63057 -10.258 19.3417 52 " " " " A 2 0 0 "ALA " " C  " " " 6 0 1 C2 
    785 23 -7.58878 -10.307 20.1432 52 " " " " A 70 0 0 "ALA " " O  " " " 8 0 1 C2 
    786 14 -6.77573 -11.0012 16.8709 52 " " " " A 2 0 0 "ALA " " CB " " " 6 0 1 C2 
    787 48 -5.17375 -9.09365 16.651 52 " " " " A 21 0 0 "ALA " " H  " " " 1 0 1 C2 
    788 48 -7.7977 -9.3102 17.6765 52 " " " " A 21 0 0 "ALA " " HA " " " 1 0 1 C2 
    789 48 -6.88372 -10.6921 15.8312 52 " " " " A 21 0 0 "ALA " " HB1" " " 1 0 1 C2 
    790 48 -5.7665 -11.4129 16.8788 52 " " " " A 21 0 0 "ALA " " HB2" " " 1 0 1 C2 
    791 48 -7.45053 -11.8368 17.0566 52 " " " " A 21 0 0 "ALA " " HB3" " " 1 0 1 C2 
    792 40 -5.36995 -10.5595 19.8366 53 " " " " A 43 0 0 "ALA " " N  " " " 7 0 1 C2 
    793 14 -5.09023 -10.9922 21.2206 53 " " " " A 2 0 0 "ALA " " CA " " " 6 0 1 C2 
    794 14 -5.34589 -9.88123 22.246 53 " " " " A 2 0 0 "ALA " " C  " " " 6 0 1 C2 
    795 23 -5.86735 -10.0954 23.3336 53 " " " " A 70 0 0 "ALA " " O  " " " 8 0 1 C2 
    796 14 -3.69389 -11.6153 21.2537 53 " " " " A 2 0 0 "ALA " " CB " " " 6 0 1 C2 
    797 48 -4.62904 -10.7091 19.1667 53 " " " " A 21 0 0 "ALA " " H  " " " 1 0 1 C2 
    798 48 -5.75384 -11.8465 21.3538 53 " " " " A 21 0 0 "ALA " " HA " " " 1 0 1 C2 
    799 48 -2.92539 -10.8756 21.0293 53 " " " " A 21 0 0 "ALA " " HB1" " " 1 0 1 C2 
    800 48 -3.58699 -11.9482 22.2861 53 " " " " A 21 0 0 "ALA " " HB2" " " 1 0 1 C2 
    801 48 -3.53649 -12.4758 20.6033 53 " " " " A 21 0 0 "ALA " " HB3" " " 1 0 1 C2 
    802 40 -5.11447 -8.61721 21.8463 54 " " " " A 43 0 0 "SER " " N  " " " 7 0 1 C2 
    803 14 -5.39901 -7.35708 22.5224 54 " " " " A 2 0 0 "SER " " CA " " " 6 0 1 C2 
    804 14 -6.92232 -7.28004 22.7277 54 " " " " A 2 0 0 "SER " " C  " " " 6 0 1 C2 
    805 23 -7.41361 -7.26908 23.8539 54 " " " " A 70 0 0 "SER " " O  " " " 8 0 1 C2 
    806 14 -4.91337 -6.03941 21.7284 54 " " " " A 2 0 0 "SER " " CB " " " 6 0 1 C2 
    807 23 -5.44002 -4.91321 22.3961 54 " " " " A 70 0 0 "SER " " OG " " " 8 0 1 C2 
    808 48 -4.50488 -8.5417 21.0445 54 " " " " A 21 0 0 "SER " " H  " " " 1 0 1 C2 
    809 48 -4.99467 -7.32415 23.5341 54 " " " " A 21 0 0 "SER " " HA " " " 1 0 1 C2 
    810 48 -5.15761 -5.95281 20.6697 54 " " " " A 21 0 0 "SER " " HB3" " " 1 0 1 C2 
    811 48 -3.82697 -5.99163 21.8029 54 " " " " A 21 0 0 "SER " " HB2" " " 1 0 1 C2 
    812 48 -5.13043 -4.99635 23.2851 54 " " " " A 21 0 0 "SER " " HG " " " 1 0 1 C2 
    813 40 -7.70679 -7.39311 21.6387 55 " " " " A 43 0 0 "LEU " " N  " " " 7 0 1 C2 
    814 14 -9.19491 -7.15132 21.58 55 " " " " A 2 0 0 "LEU " " CA " " " 6 0 1 C2 
    815 14 -10.0386 -8.27102 22.2078 55 " " " " A 2 0 0 "LEU " " C  " " " 6 0 1 C2 
    816 23 -11.2044 -8.06296 22.5457 55 " " " " A 70 0 0 "LEU " " O  " " " 8 0 1 C2 
    817 14 -9.57816 -6.93516 20.0733 55 " " " " A 2 0 0 "LEU " " CB " " " 6 0 1 C2 
    818 14 -9.57079 -5.3998 19.7897 55 " " " " A 2 0 0 "LEU " " CG " " " 6 0 1 C2 
    819 14 -9.40859 -5.09767 18.2967 55 " " " " A 2 0 0 "LEU " " CD1" " " 6 0 1 C2 
    820 14 -10.8924 -4.70691 20.2505 55 " " " " A 2 0 0 "LEU " " CD2" " " 6 0 1 C2 
    821 48 -7.3377 -7.64425 20.7327 55 " " " " A 21 0 0 "LEU " " H  " " " 1 0 1 C2 
    822 48 -9.42333 -6.33327 22.2632 55 " " " " A 21 0 0 "LEU " " HA " " " 1 0 1 C2 
    823 48 -10.5906 -7.30905 19.9208 55 " " " " A 21 0 0 "LEU " " HB3" " " 1 0 1 C2 
    824 48 -9.02606 -7.51266 19.3318 55 " " " " A 21 0 0 "LEU " " HB2" " " 1 0 1 C2 
    825 48 -8.70504 -4.9563 20.2815 55 " " " " A 21 0 0 "LEU " " HG " " " 1 0 1 C2 
    826 48 -8.38749 -5.27954 17.9615 55 " " " " A 21 0 0 "LEU " HD11 " " 1 0 1 C2 
    827 48 -10.1905 -5.48104 17.6411 55 " " " " A 21 0 0 "LEU " HD12 " " 1 0 1 C2 
    828 48 -9.44974 -4.01004 18.2378 55 " " " " A 21 0 0 "LEU " HD13 " " 1 0 1 C2 
    829 48 -11.7219 -5.24233 19.7887 55 " " " " A 21 0 0 "LEU " HD21 " " 1 0 1 C2 
    830 48 -10.9025 -4.82468 21.3341 55 " " " " A 21 0 0 "LEU " HD22 " " 1 0 1 C2 
    831 48 -11.077 -3.63715 20.1525 55 " " " " A 21 0 0 "LEU " HD23 " " 1 0 1 C2 
    832 40 -9.39862 -9.45983 22.3951 56 " " " " A 43 0 0 "ILE " " N  " " " 7 0 1 C2 
    833 14 -9.96401 -10.5428 23.1983 56 " " " " A 2 0 0 "ILE " " CA " " " 6 0 1 C2 
    834 14 -9.54087 -10.5145 24.7039 56 " " " " A 2 0 0 "ILE " " C  " " " 6 0 1 C2 
    835 23 -10.4146 -10.66 25.5825 56 " " " " A 70 0 0 "ILE " " O  " " " 8 0 1 C2 
    836 14 -9.51535 -11.8677 22.4568 56 " " " " A 2 0 0 "ILE " " CB " " " 6 0 1 C2 
    837 14 -10.1175 -12.0834 21.0546 56 " " " " A 2 0 0 "ILE " " CG1" " " 6 0 1 C2 
    838 14 -9.66851 -13.2172 23.321 56 " " " " A 2 0 0 "ILE " " CG2" " " 6 0 1 C2 
    839 14 -9.2778 -13.1496 20.3076 56 " " " " A 2 0 0 "ILE " " CD1" " " 6 0 1 C2 
    840 48 -8.43263 -9.41151 22.1042 56 " " " " A 21 0 0 "ILE " " H  " " " 1 0 1 C2 
    841 48 -11.0506 -10.5582 23.1141 56 " " " " A 21 0 0 "ILE " " HA " " " 1 0 1 C2 
    842 48 -8.45327 -11.7116 22.2678 56 " " " " A 21 0 0 "ILE " " HB " " " 1 0 1 C2 
    843 48 -10.1504 -11.1257 20.5352 56 " " " " A 21 0 0 "ILE " HG13 " " 1 0 1 C2 
    844 48 -11.1697 -12.3611 21.1171 56 " " " " A 21 0 0 "ILE " HG12 " " 1 0 1 C2 
    845 48 -10.6662 -13.6486 23.4029 56 " " " " A 21 0 0 "ILE " HG21 " " 1 0 1 C2 
    846 48 -9.05068 -14.0071 22.8937 56 " " " " A 21 0 0 "ILE " HG22 " " 1 0 1 C2 
    847 48 -9.33744 -13.0952 24.3523 56 " " " " A 21 0 0 "ILE " HG23 " " 1 0 1 C2 
    848 48 -8.22047 -12.912 20.4247 56 " " " " A 21 0 0 "ILE " HD11 " " 1 0 1 C2 
    849 48 -9.34602 -14.0941 20.8473 56 " " " " A 21 0 0 "ILE " HD12 " " 1 0 1 C2 
    850 48 -9.48278 -13.3965 19.2659 56 " " " " A 21 0 0 "ILE " HD13 " " 1 0 1 C2 
    851 40 -8.27386 -10.1623 24.9795 57 " " " " A 43 0 0 "GLY " " N  " " " 7 0 1 C2 
    852 14 -7.6429 -10.2535 26.2972 57 " " " " A 2 0 0 "GLY " " CA " " " 6 0 1 C2 
    853 14 -7.50011 -8.83753 26.968 57 " " " " A 2 0 0 "GLY " " C  " " " 6 0 1 C2 
    854 23 -8.25168 -8.51895 27.9119 57 " " " " A 70 0 0 "GLY " " O  " " " 8 0 1 C2 
    855 48 -7.76272 -9.89715 24.1498 57 " " " " A 21 0 0 "GLY " " H  " " " 1 0 1 C2 
    856 48 -6.72131 -10.7831 26.0558 57 " " " " A 21 0 0 "GLY " " HA3" " " 1 0 1 C2 
    857 48 -8.18153 -10.9642 26.924 57 " " " " A 21 0 0 "GLY " " HA2" " " 1 0 1 C2 
    858 40 -6.47719 -7.99053 26.5728 58 " " " " A 43 0 0 "ASP " " N  " " " 7 0 1 C2 
    859 14 -5.95619 -6.90944 27.4059 58 " " " " A 2 0 0 "ASP " " CA " " " 6 0 1 C2 
    860 14 -6.86177 -5.6454 27.2223 58 " " " " A 2 0 0 "ASP " " C  " " " 6 0 1 C2 
    861 23 -6.72869 -4.68726 28.0093 58 " " " " A 70 0 0 "ASP " " O  " " " 8 0 1 C2 
    862 14 -4.46647 -6.62724 26.9984 58 " " " " A 2 0 0 "ASP " " CB " " " 6 0 1 C2 
    863 14 -4.17717 -5.30088 26.2142 58 " " " " A 2 0 0 "ASP " " CG " " " 6 0 1 C2 
    864 23 -3.45945 -4.47907 26.7837 58 " " " " A 70 0 0 "ASP " " OD1" " " 8 0 1 C2 
    865 23 -4.70684 -5.10468 25.0993 58 " " " " A 70 0 0 "ASP " " OD2" " " 8 0 1 C2 
    866 48 -6.08896 -8.07988 25.6447 58 " " " " A 21 0 0 "ASP " " H  " " " 1 0 1 C2 
    867 48 -5.77886 -7.31019 28.4039 58 " " " " A 21 0 0 "ASP " " HA " " " 1 0 1 C2 
    868 48 -4.19278 -7.32382 26.2059 58 " " " " A 21 0 0 "ASP " " HB3" " " 1 0 1 C2 
    869 48 -3.73737 -6.69344 27.8059 58 " " " " A 21 0 0 "ASP " " HB2" " " 1 0 1 C2 
    870 40 -7.80365 -5.65823 26.2887 59 " " " " A 43 0 0 "GLU " " N  " " " 7 0 1 C2 
    871 14 -8.85649 -4.69117 26.2533 59 " " " " A 2 0 0 "GLU " " CA " " " 6 0 1 C2 
    872 14 -10.1187 -5.09009 27.1179 59 " " " " A 2 0 0 "GLU " " C  " " " 6 0 1 C2 
    873 23 -10.6356 -4.16606 27.7855 59 " " " " A 70 0 0 "GLU " " O  " " " 8 0 1 C2 
    874 14 -9.28724 -4.67442 24.8165 59 " " " " A 2 0 0 "GLU " " CB " " " 6 0 1 C2 
    875 14 -10.1758 -3.43058 24.3686 59 " " " " A 2 0 0 "GLU " " CG " " " 6 0 1 C2 
    876 14 -9.54056 -2.09861 24.319 59 " " " " A 2 0 0 "GLU " " CD " " " 6 0 1 C2 
    877 23 -8.46751 -1.90091 23.7136 59 " " " " A 70 0 0 "GLU " " OE1" " " 8 0 1 C2 
    878 23 -10.0175 -1.16564 24.9908 59 " " " " A 70 0 0 "GLU " " OE2" " " 8 0 1 C2 
    879 48 -7.63132 -6.33395 25.5581 59 " " " " A 21 0 0 "GLU " " H  " " " 1 0 1 C2 
    880 48 -8.50392 -3.71972 26.5998 59 " " " " A 21 0 0 "GLU " " HA " " " 1 0 1 C2 
    881 48 -9.96019 -5.53179 24.8044 59 " " " " A 21 0 0 "GLU " " HB3" " " 1 0 1 C2 
    882 48 -8.41598 -4.83751 24.1821 59 " " " " A 21 0 0 "GLU " " HB2" " " 1 0 1 C2 
    883 48 -11.0148 -3.24341 25.0388 59 " " " " A 21 0 0 "GLU " " HG3" " " 1 0 1 C2 
    884 48 -10.564 -3.61999 23.3678 59 " " " " A 21 0 0 "GLU " " HG2" " " 1 0 1 C2 
    885 40 -10.4322 -6.34935 27.3486 60 " " " " A 43 0 0 "VAL " " N  " " " 7 0 1 C2 
    886 14 -11.4797 -6.7758 28.1684 60 " " " " A 2 0 0 "VAL " " CA " " " 6 0 1 C2 
    887 14 -11.0552 -6.79035 29.6513 60 " " " " A 2 0 0 "VAL " " C  " " " 6 0 1 C2 
    888 23 -11.8882 -6.47667 30.4977 60 " " " " A 70 0 0 "VAL " " O  " " " 8 0 1 C2 
    889 14 -11.838 -8.28566 27.741 60 " " " " A 2 0 0 "VAL " " CB " " " 6 0 1 C2 
    890 14 -13.0252 -8.87555 28.6104 60 " " " " A 2 0 0 "VAL " " CG1" " " 6 0 1 C2 
    891 14 -12.1964 -8.3138 26.1982 60 " " " " A 2 0 0 "VAL " " CG2" " " 6 0 1 C2 
    892 48 -9.85116 -7.06464 26.9352 60 " " " " A 21 0 0 "VAL " " H  " " " 1 0 1 C2 
    893 48 -12.4033 -6.27243 27.8826 60 " " " " A 21 0 0 "VAL " " HA " " " 1 0 1 C2 
    894 48 -10.997 -8.93671 27.9797 60 " " " " A 21 0 0 "VAL " " HB " " " 1 0 1 C2 
    895 48 -13.5547 -9.6499 28.0554 60 " " " " A 21 0 0 "VAL " HG11 " " 1 0 1 C2 
    896 48 -12.6744 -9.43284 29.479 60 " " " " A 21 0 0 "VAL " HG12 " " 1 0 1 C2 
    897 48 -13.806 -8.16588 28.8838 60 " " " " A 21 0 0 "VAL " HG13 " " 1 0 1 C2 
    898 48 -12.9318 -7.52669 26.0317 60 " " " " A 21 0 0 "VAL " HG21 " " 1 0 1 C2 
    899 48 -11.3002 -8.12804 25.6062 60 " " " " A 21 0 0 "VAL " HG22 " " 1 0 1 C2 
    900 48 -12.6806 -9.25412 25.9347 60 " " " " A 21 0 0 "VAL " HG23 " " 1 0 1 C2 
    901 40 -9.7124 -6.94153 29.9542 61 " " " " A 43 0 0 "TYR " " N  " " " 7 0 1 C2 
    902 14 -9.12232 -6.62073 31.2158 61 " " " " A 2 0 0 "TYR " " CA " " " 6 0 1 C2 
    903 14 -8.94231 -5.09901 31.5624 61 " " " " A 2 0 0 "TYR " " C  " " " 6 0 1 C2 
    904 23 -8.72787 -4.67413 32.6797 61 " " " " A 70 0 0 "TYR " " O  " " " 8 0 1 C2 
    905 14 -7.71888 -7.32667 31.2883 61 " " " " A 2 0 0 "TYR " " CB " " " 6 0 1 C2 
    906 14 -7.78156 -8.76371 31.8048 61 " " " " A 2 0 0 "TYR " " CG " " " 6 0 1 C2 
    907 14 -6.82153 -9.20083 32.7954 61 " " " " A 2 0 0 "TYR " " CD1" " " 6 0 1 C2 
    908 14 -8.69115 -9.67071 31.2082 61 " " " " A 2 0 0 "TYR " " CD2" " " 6 0 1 C2 
    909 14 -6.88759 -10.5263 33.2984 61 " " " " A 2 0 0 "TYR " " CE1" " " 6 0 1 C2 
    910 14 -8.80976 -10.9625 31.811 61 " " " " A 2 0 0 "TYR " " CE2" " " 6 0 1 C2 
    911 14 -7.85628 -11.4224 32.8269 61 " " " " A 2 0 0 "TYR " " CZ " " " 6 0 1 C2 
    912 23 -7.9102 -12.6527 33.4124 61 " " " " A 70 0 0 "TYR " " OH " " " 8 0 1 C2 
    913 48 -9.18087 -7.27263 29.1618 61 " " " " A 21 0 0 "TYR " " H  " " " 1 0 1 C2 
    914 48 -9.81221 -7.00539 31.967 61 " " " " A 21 0 0 "TYR " " HA " " " 1 0 1 C2 
    915 48 -7.05312 -6.82064 31.9874 61 " " " " A 21 0 0 "TYR " " HB3" " " 1 0 1 C2 
    916 48 -7.0856 -7.2775 30.4025 61 " " " " A 21 0 0 "TYR " " HB2" " " 1 0 1 C2 
    917 48 -6.10938 -8.49302 33.1932 61 " " " " A 21 0 0 "TYR " " HD1" " " 1 0 1 C2 
    918 48 -9.47899 -9.4385 30.507 61 " " " " A 21 0 0 "TYR " " HD2" " " 1 0 1 C2 
    919 48 -6.23943 -10.9518 34.0503 61 " " " " A 21 0 0 "TYR " " HE1" " " 1 0 1 C2 
    920 48 -9.6555 -11.5243 31.443 61 " " " " A 21 0 0 "TYR " " HE2" " " 1 0 1 C2 
    921 48 -7.48564 -12.8649 34.2295 61 " " " " A 21 0 0 "TYR " " HH " " " 1 0 1 C2 
    922 40 -8.94262 -4.27069 30.5405 62 " " " " A 43 0 0 "GLY " " N  " " " 7 0 1 C2 
    923 14 -8.81449 -2.82888 30.5763 62 " " " " A 2 0 0 "GLY " " CA " " " 6 0 1 C2 
    924 14 -7.51779 -2.27388 29.9849 62 " " " " A 2 0 0 "GLY " " C  " " " 6 0 1 C2 
    925 23 -6.44095 -2.71494 30.36 62 " " " " A 70 0 0 "GLY " " O  " " " 8 0 1 C2 
    926 48 -8.99751 -4.7101 29.6328 62 " " " " A 21 0 0 "GLY " " H  " " " 1 0 1 C2 
    927 48 -8.87923 -2.39409 31.5737 62 " " " " A 21 0 0 "GLY " " HA3" " " 1 0 1 C2 
    928 48 -9.64951 -2.40274 30.0202 62 " " " " A 21 0 0 "GLY " " HA2" " " 1 0 1 C2 
    929 40 -7.62078 -1.21431 29.1337 63 " " " " A 43 0 0 "ARG " " N  " " " 7 0 1 C2 
    930 14 -6.49045 -0.515403 28.5161 63 " " " " A 2 0 0 "ARG " " CA " " " 6 0 1 C2 
    931 14 -5.89041 0.355736 29.6421 63 " " " " A 2 0 0 "ARG " " C  " " " 6 0 1 C2 
    932 23 -6.64756 0.949471 30.3819 63 " " " " A 70 0 0 "ARG " " O  " " " 8 0 1 C2 
    933 14 -7.11116 0.448472 27.4094 63 " " " " A 2 0 0 "ARG " " CB " " " 6 0 1 C2 
    934 14 -6.25075 1.45693 26.6589 63 " " " " A 2 0 0 "ARG " " CG " " " 6 0 1 C2 
    935 14 -5.13419 0.871537 25.8718 63 " " " " A 2 0 0 "ARG " " CD " " " 6 0 1 C2 
    936 40 -5.60088 -0.341865 25.1528 63 " " " " A 43 0 0 "ARG " " NE " " " 7 0 1 C2 
    937 14 -5.15194 -1.55619 25.3393 63 " " " " A 2 0 0 "ARG " " CZ " " " 6 0 1 C2 
    938 40 -5.75189 -2.56844 24.7339 63 " " " " A 43 0 0 "ARG " " NH1" " " 7 0 1 C2 
    939 40 -4.13216 -1.91635 26.0794 63 " " " " A 43 0 0 "ARG " " NH2" " " 7 0 1 C2 
    940 48 -8.55015 -0.866702 28.9452 63 " " " " A 21 0 0 "ARG " " H  " " " 1 0 1 C2 
    941 48 -5.7375 -1.18742 28.1043 63 " " " " A 21 0 0 "ARG " " HA " " " 1 0 1 C2 
    942 48 -7.86909 1.03528 27.9283 63 " " " " A 21 0 0 "ARG " " HB3" " " 1 0 1 C2 
    943 48 -7.64064 -0.28363 26.7996 63 " " " " A 21 0 0 "ARG " " HB2" " " 1 0 1 C2 
    944 48 -6.02598 2.29327 27.3208 63 " " " " A 21 0 0 "ARG " " HG3" " " 1 0 1 C2 
    945 48 -6.9788 1.80347 25.9254 63 " " " " A 21 0 0 "ARG " " HG2" " " 1 0 1 C2 
    946 48 -4.35484 0.479882 26.5255 63 " " " " A 21 0 0 "ARG " " HD3" " " 1 0 1 C2 
    947 48 -4.64461 1.57143 25.1946 63 " " " " A 21 0 0 "ARG " " HD2" " " 1 0 1 C2 
    948 48 -6.0875 -0.0618433 24.3133 63 " " " " A 21 0 0 "ARG " " HE " " " 1 0 1 C2 
    949 48 -5.42921 -3.50629 24.9247 63 " " " " A 21 0 0 "ARG " HH12 " " 1 0 1 C2 
    950 48 -6.67695 -2.42468 24.3548 63 " " " " A 21 0 0 "ARG " HH11 " " 1 0 1 C2 
    951 48 -3.84311 -2.8725 26.2289 63 " " " " A 21 0 0 "ARG " HH22 " " 1 0 1 C2 
    952 48 -3.53817 -1.33104 26.6492 63 " " " " A 21 0 0 "ARG " HH21 " " 1 0 1 C2 
    953 40 -4.56041 0.270131 29.8643 64 " " " " A 43 0 0 "ASP " " N  " " " 7 0 1 C2 
    954 14 -3.89428 0.891701 31.0139 64 " " " " A 2 0 0 "ASP " " CA " " " 6 0 1 C2 
    955 14 -4.10216 2.43564 31.0879 64 " " " " A 2 0 0 "ASP " " C  " " " 6 0 1 C2 
    956 23 -4.13778 3.15282 30.099 64 " " " " A 70 0 0 "ASP " " O  " " " 8 0 1 C2 
    957 14 -2.39731 0.453568 31.0183 64 " " " " A 2 0 0 "ASP " " CB " " " 6 0 1 C2 
    958 14 -1.4207 1.24978 30.133 64 " " " " A 2 0 0 "ASP " " CG " " " 6 0 1 C2 
    959 23 -0.851019 2.12116 30.7733 64 " " " " A 70 0 0 "ASP " " OD1" " " 8 0 1 C2 
    960 23 -1.32391 0.983666 28.9295 64 " " " " A 70 0 0 "ASP " " OD2" " " 8 0 1 C2 
    961 48 -3.95604 -0.302535 29.2926 64 " " " " A 21 0 0 "ASP " " H  " " " 1 0 1 C2 
    962 48 -4.4599 0.466508 31.843 64 " " " " A 21 0 0 "ASP " " HA " " " 1 0 1 C2 
    963 48 -2.40642 -0.623084 30.8485 64 " " " " A 21 0 0 "ASP " " HB3" " " 1 0 1 C2 
    964 48 -2.10336 0.42146 32.0674 64 " " " " A 21 0 0 "ASP " " HB2" " " 1 0 1 C2 
    965 40 -4.34248 3.03032 32.294 65 " " " " A 43 0 0 "ARG " " N  " " " 7 0 1 C2 
    966 14 -4.55777 4.4482 32.4646 65 " " " " A 2 0 0 "ARG " " CA " " " 6 0 1 C2 
    967 14 -3.2418 5.12176 32.6868 65 " " " " A 2 0 0 "ARG " " C  " " " 6 0 1 C2 
    968 23 -3.18304 6.31795 32.7186 65 " " " " A 70 0 0 "ARG " " O  " " " 8 0 1 C2 
    969 14 -5.391 4.80288 33.7595 65 " " " " A 2 0 0 "ARG " " CB " " " 6 0 1 C2 
    970 14 -6.79635 4.17935 33.7811 65 " " " " A 2 0 0 "ARG " " CG " " " 6 0 1 C2 
    971 14 -7.65425 4.40122 32.5 65 " " " " A 2 0 0 "ARG " " CD " " " 6 0 1 C2 
    972 40 -9.13634 4.42006 32.839 65 " " " " A 43 0 0 "ARG " " NE " " " 7 0 1 C2 
    973 14 -10.1427 4.96101 32.0732 65 " " " " A 2 0 0 "ARG " " CZ " " " 6 0 1 C2 
    974 40 -11.3141 4.83249 32.5856 65 " " " " A 43 0 0 "ARG " " NH1" " " 7 0 1 C2 
    975 40 -9.89804 5.57549 30.9083 65 " " " " A 43 0 0 "ARG " " NH2" " " 7 0 1 C2 
    976 48 -4.12478 2.43921 33.0835 65 " " " " A 21 0 0 "ARG " " H  " " " 1 0 1 C2 
    977 48 -5.11961 4.68768 31.5618 65 " " " " A 21 0 0 "ARG " " HA " " " 1 0 1 C2 
    978 48 -5.57282 5.87713 33.7276 65 " " " " A 21 0 0 "ARG " " HB3" " " 1 0 1 C2 
    979 48 -4.85194 4.64452 34.6936 65 " " " " A 21 0 0 "ARG " " HB2" " " 1 0 1 C2 
    980 48 -7.35428 4.69408 34.5634 65 " " " " A 21 0 0 "ARG " " HG3" " " 1 0 1 C2 
    981 48 -6.93866 3.12173 34.0031 65 " " " " A 21 0 0 "ARG " " HG2" " " 1 0 1 C2 
    982 48 -7.60933 3.54898 31.8219 65 " " " " A 21 0 0 "ARG " " HD3" " " 1 0 1 C2 
    983 48 -7.4551 5.30071 31.9175 65 " " " " A 21 0 0 "ARG " " HD2" " " 1 0 1 C2 
    984 48 -9.32051 4.02683 33.7509 65 " " " " A 21 0 0 "ARG " " HE " " " 1 0 1 C2 
    985 48 -12.236 4.99236 32.2052 65 " " " " A 21 0 0 "ARG " HH12 " " 1 0 1 C2 
    986 48 -11.3037 4.47403 33.5298 65 " " " " A 21 0 0 "ARG " HH11 " " 1 0 1 C2 
    987 48 -10.6625 5.80935 30.291 65 " " " " A 21 0 0 "ARG " HH22 " " 1 0 1 C2 
    988 48 -9.07196 5.28494 30.405 65 " " " " A 21 0 0 "ARG " HH21 " " 1 0 1 C2 
    989 40 -2.19395 4.27794 32.8756 66 " " " " A 43 0 0 "THR " " N  " " " 7 0 1 C2 
    990 14 -0.857265 4.72226 33.3176 66 " " " " A 2 0 0 "THR " " CA " " " 6 0 1 C2 
    991 14 0.104305 5.03776 32.1375 66 " " " " A 2 0 0 "THR " " C  " " " 6 0 1 C2 
    992 23 1.19797 5.57764 32.3515 66 " " " " A 70 0 0 "THR " " O  " " " 8 0 1 C2 
    993 14 -0.187708 3.65623 34.1979 66 " " " " A 2 0 0 "THR " " CB " " " 6 0 1 C2 
    994 23 -0.366869 2.31146 33.6295 66 " " " " A 70 0 0 "THR " " OG1" " " 8 0 1 C2 
    995 14 -0.798559 3.66492 35.5562 66 " " " " A 2 0 0 "THR " " CG2" " " 6 0 1 C2 
    996 48 -2.44456 3.30089 32.9274 66 " " " " A 21 0 0 "THR " " H  " " " 1 0 1 C2 
    997 48 -1.02037 5.59226 33.9537 66 " " " " A 21 0 0 "THR " " HA " " " 1 0 1 C2 
    998 48 0.893238 3.78431 34.255 66 " " " " A 21 0 0 "THR " " HB " " " 1 0 1 C2 
    999 48 -0.509533 2.34893 32.696 66 " " " " A 21 0 0 "THR " " HG1" " " 1 0 1 C2 
    1000 48 -1.87504 3.62676 35.3894 66 " " " " A 21 0 0 "THR " HG21 " " 1 0 1 C2 
    1001 48 -0.62764 2.79466 36.1899 66 " " " " A 21 0 0 "THR " HG22 " " 1 0 1 C2 
    1002 48 -0.395515 4.61283 35.9128 66 " " " " A 21 0 0 "THR " HG23 " " 1 0 1 C2 
    1003 40 -0.33362 4.842 30.898 67 " " " " A 43 0 0 "SER " " N  " " " 7 0 1 C2 
    1004 14 0.345759 5.26934 29.6571 67 " " " " A 2 0 0 "SER " " CA " " " 6 0 1 C2 
    1005 14 -0.667812 5.35073 28.4385 67 " " " " A 2 0 0 "SER " " C  " " " 6 0 1 C2 
    1006 23 -0.32424 4.95054 27.3419 67 " " " " A 70 0 0 "SER " " O  " " " 8 0 1 C2 
    1007 14 1.67765 4.511 29.2971 67 " " " " A 2 0 0 "SER " " CB " " " 6 0 1 C2 
    1008 23 1.44025 3.13365 28.9661 67 " " " " A 70 0 0 "SER " " OG " " " 8 0 1 C2 
    1009 48 -1.20086 4.34198 30.7638 67 " " " " A 21 0 0 "SER " " H  " " " 1 0 1 C2 
    1010 48 0.70011 6.28521 29.8318 67 " " " " A 21 0 0 "SER " " HA " " " 1 0 1 C2 
    1011 48 2.42439 4.52659 30.091 67 " " " " A 21 0 0 "SER " " HB3" " " 1 0 1 C2 
    1012 48 2.20039 4.97686 28.4617 67 " " " " A 21 0 0 "SER " " HB2" " " 1 0 1 C2 
    1013 48 0.842882 2.71293 29.5654 67 " " " " A 21 0 0 "SER " " HG " " " 1 0 1 C2 
    1014 40 -1.96941 5.79546 28.6245 68 " " " " A 43 0 0 "HIE " " N  " " " 7 0 1 C2 
    1015 14 -2.8586 5.92769 27.4572 68 " " " " A 2 0 0 "HIE " " CA " " " 6 0 1 C2 
    1016 14 -2.45496 7.08813 26.561 68 " " " " A 2 0 0 "HIE " " C  " " " 6 0 1 C2 
    1017 23 -2.34056 6.83129 25.3714 68 " " " " A 70 0 0 "HIE " " O  " " " 8 0 1 C2 
    1018 14 -4.23202 6.17921 28.0712 68 " " " " A 2 0 0 "HIE " " CB " " " 6 0 1 C2 
    1019 14 -5.38564 5.96349 27.0963 68 " " " " A 2 0 0 "HIE " " CG " " " 6 0 1 C2 
    1020 40 -6.46919 6.83254 27.0514 68 " " " " A 43 0 0 "HIE " " ND1" " " 7 0 1 C2 
    1021 14 -5.61834 4.83594 26.342 68 " " " " A 2 0 0 "HIE " " CD2" " " 6 0 1 C2 
    1022 14 -7.29984 6.30013 26.2025 68 " " " " A 2 0 0 "HIE " " CE1" " " 6 0 1 C2 
    1023 40 -6.81413 5.12611 25.6739 68 " " " " A 43 0 0 "HIE " " NE2" " " 7 0 1 C2 
    1024 48 -2.2336 6.31799 29.4475 68 " " " " A 21 0 0 "HIE " " H  " " " 1 0 1 C2 
    1025 48 -2.78558 4.99451 26.8987 68 " " " " A 21 0 0 "HIE " " HA " " " 1 0 1 C2 
    1026 48 -4.39476 7.13456 28.5701 68 " " " " A 21 0 0 "HIE " " HB3" " " 1 0 1 C2 
    1027 48 -4.29564 5.46355 28.8909 68 " " " " A 21 0 0 "HIE " " HB2" " " 1 0 1 C2 
    1028 48 -5.13378 3.88709 26.1651 68 " " " " A 21 0 0 "HIE " " HD2" " " 1 0 1 C2 
    1029 48 -8.26107 6.74069 25.9826 68 " " " " A 21 0 0 "HIE " " HE1" " " 1 0 1 C2 
    1030 40 -2.22552 8.28309 27.058 69 " " " " A 43 0 0 "VAL " " N  " " " 7 0 1 C2 
    1031 14 -1.82688 9.49255 26.3137 69 " " " " A 2 0 0 "VAL " " CA " " " 6 0 1 C2 
    1032 14 -0.778122 10.2244 27.1784 69 " " " " A 2 0 0 "VAL " " C  " " " 6 0 1 C2 
    1033 23 -1.08408 10.8764 28.1956 69 " " " " A 70 0 0 "VAL " " O  " " " 8 0 1 C2 
    1034 14 -2.97106 10.3552 25.8239 69 " " " " A 2 0 0 "VAL " " CB " " " 6 0 1 C2 
    1035 14 -2.42596 11.5466 24.9603 69 " " " " A 2 0 0 "VAL " " CG1" " " 6 0 1 C2 
    1036 14 -4.09494 9.54942 25.1319 69 " " " " A 2 0 0 "VAL " " CG2" " " 6 0 1 C2 
    1037 48 -2.24804 8.49725 28.0448 69 " " " " A 21 0 0 "VAL " " H  " " " 1 0 1 C2 
    1038 48 -1.24738 9.07785 25.4889 69 " " " " A 21 0 0 "VAL " " HA " " " 1 0 1 C2 
    1039 48 -3.33038 10.869 26.7155 69 " " " " A 21 0 0 "VAL " " HB " " " 1 0 1 C2 
    1040 48 -1.51007 11.3621 24.3989 69 " " " " A 21 0 0 "VAL " HG11 " " 1 0 1 C2 
    1041 48 -3.12603 11.9373 24.2219 69 " " " " A 21 0 0 "VAL " HG12 " " 1 0 1 C2 
    1042 48 -2.03018 12.3651 25.5616 69 " " " " A 21 0 0 "VAL " HG13 " " 1 0 1 C2 
    1043 48 -4.51683 9.02458 25.989 69 " " " " A 21 0 0 "VAL " HG21 " " 1 0 1 C2 
    1044 48 -4.82571 10.2038 24.6566 69 " " " " A 21 0 0 "VAL " HG22 " " 1 0 1 C2 
    1045 48 -3.82159 8.7822 24.4075 69 " " " " A 21 0 0 "VAL " HG23 " " 1 0 1 C2 
    1046 40 0.494181 9.92299 26.9243 70 " " " " A 43 0 0 "VAL " " N  " " " 7 0 1 C2 
    1047 14 1.67642 10.2467 27.6594 70 " " " " A 2 0 0 "VAL " " CA " " " 6 0 1 C2 
    1048 14 2.11817 11.6582 27.2944 70 " " " " A 2 0 0 "VAL " " C  " " " 6 0 1 C2 
    1049 23 2.37422 11.9817 26.1428 70 " " " " A 70 0 0 "VAL " " O  " " " 8 0 1 C2 
    1050 14 2.78644 9.2461 27.1874 70 " " " " A 2 0 0 "VAL " " CB " " " 6 0 1 C2 
    1051 14 4.23939 9.5746 27.5752 70 " " " " A 2 0 0 "VAL " " CG1" " " 6 0 1 C2 
    1052 14 2.43816 7.89806 27.6644 70 " " " " A 2 0 0 "VAL " " CG2" " " 6 0 1 C2 
    1053 48 0.670641 9.61984 25.9772 70 " " " " A 21 0 0 "VAL " " H  " " " 1 0 1 C2 
    1054 48 1.50912 10.2425 28.7365 70 " " " " A 21 0 0 "VAL " " HA " " " 1 0 1 C2 
    1055 48 2.77832 9.22691 26.0976 70 " " " " A 21 0 0 "VAL " " HB " " " 1 0 1 C2 
    1056 48 4.51009 10.6157 27.3993 70 " " " " A 21 0 0 "VAL " HG11 " " 1 0 1 C2 
    1057 48 4.58573 9.29211 28.5693 70 " " " " A 21 0 0 "VAL " HG12 " " 1 0 1 C2 
    1058 48 4.87852 9.06388 26.8549 70 " " " " A 21 0 0 "VAL " HG13 " " 1 0 1 C2 
    1059 48 2.53746 7.92898 28.7494 70 " " " " A 21 0 0 "VAL " HG21 " " 1 0 1 C2 
    1060 48 1.44364 7.50158 27.4598 70 " " " " A 21 0 0 "VAL " HG22 " " 1 0 1 C2 
    1061 48 3.07071 7.10679 27.262 70 " " " " A 21 0 0 "VAL " HG23 " " 1 0 1 C2 
    1062 40 2.32257 12.442 28.3723 71 " " " " A 43 0 0 "ALA " " N  " " " 7 0 1 C2 
    1063 14 3.00036 13.7133 28.3356 71 " " " " A 2 0 0 "ALA " " CA " " " 6 0 1 C2 
    1064 14 4.40964 13.5631 28.9926 71 " " " " A 2 0 0 "ALA " " C  " " " 6 0 1 C2 
    1065 23 4.5131 13.5109 30.252 71 " " " " A 70 0 0 "ALA " " O  " " " 8 0 1 C2 
    1066 14 2.2094 14.793 29.1359 71 " " " " A 2 0 0 "ALA " " CB " " " 6 0 1 C2 
    1067 48 2.17404 12.0717 29.3002 71 " " " " A 21 0 0 "ALA " " H  " " " 1 0 1 C2 
    1068 48 3.18639 14.0208 27.3065 71 " " " " A 21 0 0 "ALA " " HA " " " 1 0 1 C2 
    1069 48 2.62785 15.789 29.2803 71 " " " " A 21 0 0 "ALA " " HB1" " " 1 0 1 C2 
    1070 48 1.33278 14.9209 28.5009 71 " " " " A 21 0 0 "ALA " " HB2" " " 1 0 1 C2 
    1071 48 1.94539 14.4394 30.1326 71 " " " " A 21 0 0 "ALA " " HB3" " " 1 0 1 C2 
    1072 40 5.442 13.4158 28.168 72 " " " " A 43 0 0 "ILE " " N  " " " 7 0 1 C2 
    1073 14 6.89836 13.3506 28.5542 72 " " " " A 2 0 0 "ILE " " CA " " " 6 0 1 C2 
    1074 14 7.30685 14.8439 28.8156 72 " " " " A 2 0 0 "ILE " " C  " " " 6 0 1 C2 
    1075 23 7.06813 15.6824 28.005 72 " " " " A 70 0 0 "ILE " " O  " " " 8 0 1 C2 
    1076 14 7.75469 12.8738 27.3344 72 " " " " A 2 0 0 "ILE " " CB " " " 6 0 1 C2 
    1077 14 7.11685 11.6141 26.6611 72 " " " " A 2 0 0 "ILE " " CG1" " " 6 0 1 C2 
    1078 14 9.20074 12.7438 27.6646 72 " " " " A 2 0 0 "ILE " " CG2" " " 6 0 1 C2 
    1079 14 8.02789 10.9896 25.5766 72 " " " " A 2 0 0 "ILE " " CD1" " " 6 0 1 C2 
    1080 48 5.35233 13.7472 27.2181 72 " " " " A 21 0 0 "ILE " " H  " " " 1 0 1 C2 
    1081 48 7.18532 12.7803 29.4376 72 " " " " A 21 0 0 "ILE " " HA " " " 1 0 1 C2 
    1082 48 7.81918 13.585 26.5109 72 " " " " A 21 0 0 "ILE " " HB " " " 1 0 1 C2 
    1083 48 6.1168 11.816 26.2774 72 " " " " A 21 0 0 "ILE " HG13 " " 1 0 1 C2 
    1084 48 6.99534 10.7714 27.3416 72 " " " " A 21 0 0 "ILE " HG12 " " 1 0 1 C2 
    1085 48 9.77636 12.8007 26.7407 72 " " " " A 21 0 0 "ILE " HG21 " " 1 0 1 C2 
    1086 48 9.59159 13.5345 28.305 72 " " " " A 21 0 0 "ILE " HG22 " " 1 0 1 C2 
    1087 48 9.38424 11.7231 27.9999 72 " " " " A 21 0 0 "ILE " HG23 " " 1 0 1 C2 
    1088 48 7.54485 10.1479 25.0802 72 " " " " A 21 0 0 "ILE " HD11 " " 1 0 1 C2 
    1089 48 8.26348 11.7763 24.8599 72 " " " " A 21 0 0 "ILE " HD12 " " 1 0 1 C2 
    1090 48 8.92274 10.4965 25.9564 72 " " " " A 21 0 0 "ILE " HD13 " " 1 0 1 C2 
    1091 40 7.74014 15.0813 30.0337 73 " " " " A 43 0 0 "LEU " " N  " " " 7 0 1 C2 
    1092 14 8.09744 16.4156 30.5869 73 " " " " A 2 0 0 "LEU " " CA " " " 6 0 1 C2 
    1093 14 9.50744 16.3852 31.1471 73 " " " " A 2 0 0 "LEU " " C  " " " 6 0 1 C2 
    1094 23 10.1645 15.3789 31.3726 73 " " " " A 70 0 0 "LEU " " O  " " " 8 0 1 C2 
    1095 14 6.96823 16.7601 31.572 73 " " " " A 2 0 0 "LEU " " CB " " " 6 0 1 C2 
    1096 14 7.10092 18.026 32.4665 73 " " " " A 2 0 0 "LEU " " CG " " " 6 0 1 C2 
    1097 14 7.33602 19.3058 31.6237 73 " " " " A 2 0 0 "LEU " " CD1" " " 6 0 1 C2 
    1098 14 5.95458 18.0805 33.4707 73 " " " " A 2 0 0 "LEU " " CD2" " " 6 0 1 C2 
    1099 48 8.13214 14.3301 30.5834 73 " " " " A 21 0 0 "LEU " " H  " " " 1 0 1 C2 
    1100 48 7.94446 17.1257 29.7742 73 " " " " A 21 0 0 "LEU " " HA " " " 1 0 1 C2 
    1101 48 6.83529 16.0013 32.3431 73 " " " " A 21 0 0 "LEU " " HB3" " " 1 0 1 C2 
    1102 48 6.05756 16.9172 30.9939 73 " " " " A 21 0 0 "LEU " " HB2" " " 1 0 1 C2 
    1103 48 7.94885 18.0027 33.151 73 " " " " A 21 0 0 "LEU " " HG " " " 1 0 1 C2 
    1104 48 7.80979 20.0765 32.2316 73 " " " " A 21 0 0 "LEU " HD11 " " 1 0 1 C2 
    1105 48 8.09119 19.1129 30.8617 73 " " " " A 21 0 0 "LEU " HD12 " " 1 0 1 C2 
    1106 48 6.41129 19.6812 31.1855 73 " " " " A 21 0 0 "LEU " HD13 " " 1 0 1 C2 
    1107 48 5.89022 17.2032 34.1144 73 " " " " A 21 0 0 "LEU " HD21 " " 1 0 1 C2 
    1108 48 6.10041 18.8589 34.2196 73 " " " " A 21 0 0 "LEU " HD22 " " 1 0 1 C2 
    1109 48 4.99891 18.3762 33.0378 73 " " " " A 21 0 0 "LEU " HD23 " " 1 0 1 C2 
    1110 40 10.0799 17.5363 31.3096 74 " " " " A 43 0 0 "THR " " N  " " " 7 0 1 C2 
    1111 14 11.5604 17.741 31.581 74 " " " " A 2 0 0 "THR " " CA " " " 6 0 1 C2 
    1112 14 11.8265 19.1609 32.2483 74 " " " " A 2 0 0 "THR " " C  " " " 6 0 1 C2 
    1113 23 11.1797 20.1263 31.8449 74 " " " " A 70 0 0 "THR " " O  " " " 8 0 1 C2 
    1114 14 12.377 17.381 30.324 74 " " " " A 2 0 0 "THR " " CB " " " 6 0 1 C2 
    1115 23 13.7748 17.5779 30.4417 74 " " " " A 70 0 0 "THR " " OG1" " " 8 0 1 C2 
    1116 14 11.9149 18.059 29.0459 74 " " " " A 2 0 0 "THR " " CG2" " " 6 0 1 C2 
    1117 48 9.63037 18.427 31.1523 74 " " " " A 21 0 0 "THR " " H  " " " 1 0 1 C2 
    1118 48 11.6845 16.9485 32.319 74 " " " " A 21 0 0 "THR " " HA " " " 1 0 1 C2 
    1119 48 12.3707 16.3126 30.1082 74 " " " " A 21 0 0 "THR " " HB " " " 1 0 1 C2 
    1120 48 14.1134 16.7149 30.6251 74 " " " " A 21 0 0 "THR " " HG1" " " 1 0 1 C2 
    1121 48 12.4968 17.7851 28.1659 74 " " " " A 21 0 0 "THR " HG21 " " 1 0 1 C2 
    1122 48 10.8954 17.7894 28.7702 74 " " " " A 21 0 0 "THR " HG22 " " 1 0 1 C2 
    1123 48 11.7879 19.1357 29.1586 74 " " " " A 21 0 0 "THR " HG23 " " 1 0 1 C2 
    1124 40 12.692 19.2979 33.2637 75 " " " " A 43 0 0 "PRO " " N  " " " 7 0 1 C2 
    1125 14 12.9512 20.5499 34.0455 75 " " " " A 2 0 0 "PRO " " CA " " " 6 0 1 C2 
    1126 14 14.092 21.4844 33.4215 75 " " " " A 2 0 0 "PRO " " C  " " " 6 0 1 C2 
    1127 23 14.8399 20.9894 32.5917 75 " " " " A 70 0 0 "PRO " " O  " " " 8 0 1 C2 
    1128 14 13.4662 19.9549 35.3099 75 " " " " A 2 0 0 "PRO " " CB " " " 6 0 1 C2 
    1129 14 14.299 18.7143 34.8922 75 " " " " A 2 0 0 "PRO " " CG " " " 6 0 1 C2 
    1130 14 13.4974 18.1925 33.7517 75 " " " " A 2 0 0 "PRO " " CD " " " 6 0 1 C2 
    1131 48 12.0305 21.0743 34.301 75 " " " " A 21 0 0 "PRO " " HA " " " 1 0 1 C2 
    1132 48 12.6963 19.6602 36.0231 75 " " " " A 21 0 0 "PRO " " HB3" " " 1 0 1 C2 
    1133 48 14.0056 20.6652 35.9366 75 " " " " A 21 0 0 "PRO " " HB2" " " 1 0 1 C2 
    1134 48 14.3845 17.9384 35.653 75 " " " " A 21 0 0 "PRO " " HG3" " " 1 0 1 C2 
    1135 48 15.2994 19.0425 34.6102 75 " " " " A 21 0 0 "PRO " " HG2" " " 1 0 1 C2 
    1136 48 14.1908 17.7907 33.0129 75 " " " " A 21 0 0 "PRO " " HD2" " " 1 0 1 C2 
    1137 48 12.7516 17.4802 34.1044 75 " " " " A 21 0 0 "PRO " " HD3" " " 1 0 1 C2 
    1138 40 14.3481 22.6914 33.8927 76 " " " " A 43 0 0 "PRO " " N  " " " 7 0 1 C2 
    1139 14 15.5563 23.5784 33.7585 76 " " " " A 2 0 0 "PRO " " CA " " " 6 0 1 C2 
    1140 14 16.9072 22.9298 33.792 76 " " " " A 2 0 0 "PRO " " C  " " " 6 0 1 C2 
    1141 23 17.142 22.0245 34.5602 76 " " " " A 70 0 0 "PRO " " O  " " " 8 0 1 C2 
    1142 14 15.4443 24.4809 34.9037 76 " " " " A 2 0 0 "PRO " " CB " " " 6 0 1 C2 
    1143 14 13.9596 24.6408 35.1875 76 " " " " A 2 0 0 "PRO " " CG " " " 6 0 1 C2 
    1144 14 13.3995 23.3177 34.7673 76 " " " " A 2 0 0 "PRO " " CD " " " 6 0 1 C2 
    1145 48 15.4414 24.0406 32.778 76 " " " " A 21 0 0 "PRO " " HA " " " 1 0 1 C2 
    1146 48 16.016 25.3966 34.7528 76 " " " " A 21 0 0 "PRO " " HB3" " " 1 0 1 C2 
    1147 48 15.7318 23.9603 35.8172 76 " " " " A 21 0 0 "PRO " " HB2" " " 1 0 1 C2 
    1148 48 13.6577 25.3758 34.4413 76 " " " " A 21 0 0 "PRO " " HG3" " " 1 0 1 C2 
    1149 48 13.7198 24.9417 36.2073 76 " " " " A 21 0 0 "PRO " " HG2" " " 1 0 1 C2 
    1150 48 13.3506 22.6097 35.5945 76 " " " " A 21 0 0 "PRO " " HD2" " " 1 0 1 C2 
    1151 48 12.4225 23.5058 34.322 76 " " " " A 21 0 0 "PRO " " HD3" " " 1 0 1 C2 
    1152 40 17.8632 23.3745 32.9105 77 " " " " A 43 0 0 "ASP " " N  " " " 7 0 1 C2 
    1153 14 19.1515 22.7779 32.5532 77 " " " " A 2 0 0 "ASP " " CA " " " 6 0 1 C2 
    1154 14 20.1474 22.7592 33.7331 77 " " " " A 2 0 0 "ASP " " C  " " " 6 0 1 C2 
    1155 23 21.3079 22.3408 33.496 77 " " " " A 70 0 0 "ASP " " O  " " " 8 0 1 C2 
    1156 14 19.8094 23.3954 31.2755 77 " " " " A 2 0 0 "ASP " " CB " " " 6 0 1 C2 
    1157 14 20.4463 24.7885 31.5833 77 " " " " A 2 0 0 "ASP " " CG " " " 6 0 1 C2 
    1158 23 19.7733 25.7112 32.0182 77 " " " " A 70 0 0 "ASP " " OD1" " " 8 0 1 C2 
    1159 23 21.6652 24.9216 31.4345 77 " " " " A 70 0 0 "ASP " " OD2" " " 8 0 1 C2 
    1160 48 17.5194 24.1143 32.315 77 " " " " A 21 0 0 "ASP " " H  " " " 1 0 1 C2 
    1161 48 18.8001 21.7704 32.3303 77 " " " " A 21 0 0 "ASP " " HA " " " 1 0 1 C2 
    1162 48 19.0476 23.5292 30.5076 77 " " " " A 21 0 0 "ASP " " HB3" " " 1 0 1 C2 
    1163 48 20.5895 22.7654 30.8481 77 " " " " A 21 0 0 "ASP " " HB2" " " 1 0 1 C2 
    1164 40 19.7065 23.0397 34.9184 78 " " " " A 43 0 0 "ASP " " N  " " " 7 0 1 C2 
    1165 14 20.3787 22.795 36.2031 78 " " " " A 2 0 0 "ASP " " CA " " " 6 0 1 C2 
    1166 14 19.6261 21.9375 37.1821 78 " " " " A 2 0 0 "ASP " " C  " " " 6 0 1 C2 
    1167 23 20.1731 21.4961 38.1713 78 " " " " A 70 0 0 "ASP " " O  " " " 8 0 1 C2 
    1168 14 20.7942 24.1651 36.8242 78 " " " " A 2 0 0 "ASP " " CB " " " 6 0 1 C2 
    1169 14 19.6025 25.052 37.2039 78 " " " " A 2 0 0 "ASP " " CG " " " 6 0 1 C2 
    1170 23 19.1482 25.9436 36.4126 78 " " " " A 70 0 0 "ASP " " OD1" " " 8 0 1 C2 
    1171 23 19.2834 24.9818 38.3819 78 " " " " A 70 0 0 "ASP " " OD2" " " 8 0 1 C2 
    1172 48 18.7702 23.4145 34.8634 78 " " " " A 21 0 0 "ASP " " H  " " " 1 0 1 C2 
    1173 48 21.2581 22.178 36.0184 78 " " " " A 21 0 0 "ASP " " HA " " " 1 0 1 C2 
    1174 48 21.4588 24.6197 36.0895 78 " " " " A 21 0 0 "ASP " " HB3" " " 1 0 1 C2 
    1175 48 21.3794 23.8618 37.6923 78 " " " " A 21 0 0 "ASP " " HB2" " " 1 0 1 C2 
    1176 40 18.333 21.7913 37.0363 79 " " " " A 43 0 0 "LYS " " N  " " " 7 0 1 C2 
    1177 14 17.4543 21.0405 37.973 79 " " " " A 2 0 0 "LYS " " CA " " " 6 0 1 C2 
    1178 14 17.3148 19.547 37.4614 79 " " " " A 2 0 0 "LYS " " C  " " " 6 0 1 C2 
    1179 23 17.7607 19.1139 36.4081 79 " " " " A 70 0 0 "LYS " " O  " " " 8 0 1 C2 
    1180 14 16.0981 21.7946 38.0098 79 " " " " A 2 0 0 "LYS " " CB " " " 6 0 1 C2 
    1181 14 16.1887 23.271 38.4368 79 " " " " A 2 0 0 "LYS " " CG " " " 6 0 1 C2 
    1182 14 14.8278 23.5665 39.0982 79 " " " " A 2 0 0 "LYS " " CD " " " 6 0 1 C2 
    1183 14 14.936 24.8014 39.9024 79 " " " " A 2 0 0 "LYS " " CE " " " 6 0 1 C2 
    1184 40 13.6184 25.3151 40.3195 79 " " " " A 43 0 0 "LYS " " NZ " " " 7 0 1 C2 
    1185 48 18.0429 22.2054 36.162 79 " " " " A 21 0 0 "LYS " " H  " " " 1 0 1 C2 
    1186 48 17.958 20.995 38.9385 79 " " " " A 21 0 0 "LYS " " HA " " " 1 0 1 C2 
    1187 48 15.5344 21.0939 38.6258 79 " " " " A 21 0 0 "LYS " " HB3" " " 1 0 1 C2 
    1188 48 15.6379 21.7694 37.022 79 " " " " A 21 0 0 "LYS " " HB2" " " 1 0 1 C2 
    1189 48 16.6698 23.8907 37.6801 79 " " " " A 21 0 0 "LYS " " HG3" " " 1 0 1 C2 
    1190 48 16.9161 23.2518 39.2484 79 " " " " A 21 0 0 "LYS " " HG2" " " 1 0 1 C2 
    1191 48 14.611 22.7542 39.792 79 " " " " A 21 0 0 "LYS " " HD3" " " 1 0 1 C2 
    1192 48 14.134 23.5823 38.2577 79 " " " " A 21 0 0 "LYS " " HD2" " " 1 0 1 C2 
    1193 48 15.2388 25.618 39.247 79 " " " " A 21 0 0 "LYS " " HE3" " " 1 0 1 C2 
    1194 48 15.55 24.5549 40.7686 79 " " " " A 21 0 0 "LYS " " HE2" " " 1 0 1 C2 
    1195 48 13.0187 24.7674 40.9199 79 " " " " A 21 0 0 "LYS " " HZ1" " " 1 0 1 C2 
    1196 48 13.8557 26.1683 40.8052 79 " " " " A 21 0 0 "LYS " " HZ2" " " 1 0 1 C2 
    1197 48 13.0388 25.531 39.5211 79 " " " " A 21 0 0 "LYS " " HZ3" " " 1 0 1 C2 
    1198 40 16.8149 18.7645 38.3423 80 " " " " A 43 0 0 "LYS " " N  " " " 7 0 1 C2 
    1199 14 16.2468 17.4052 38.0741 80 " " " " A 2 0 0 "LYS " " CA " " " 6 0 1 C2 
    1200 14 14.774 17.4701 38.6319 80 " " " " A 2 0 0 "LYS " " C  " " " 6 0 1 C2 
    1201 23 14.4944 18.3917 39.4162 80 " " " " A 70 0 0 "LYS " " O  " " " 8 0 1 C2 
    1202 14 17.1989 16.3504 38.7607 80 " " " " A 2 0 0 "LYS " " CB " " " 6 0 1 C2 
    1203 14 17.2038 16.3499 40.2915 80 " " " " A 2 0 0 "LYS " " CG " " " 6 0 1 C2 
    1204 14 18.5004 15.8525 40.8394 80 " " " " A 2 0 0 "LYS " " CD " " " 6 0 1 C2 
    1205 14 18.6741 15.6666 42.4123 80 " " " " A 2 0 0 "LYS " " CE " " " 6 0 1 C2 
    1206 40 20.0441 15.2199 42.7521 80 " " " " A 43 0 0 "LYS " " NZ " " " 7 0 1 C2 
    1207 48 16.442 19.2625 39.138 80 " " " " A 21 0 0 "LYS " " H  " " " 1 0 1 C2 
    1208 48 16.2364 17.1942 37.0047 80 " " " " A 21 0 0 "LYS " " HA " " " 1 0 1 C2 
    1209 48 18.231 16.5002 38.4438 80 " " " " A 21 0 0 "LYS " " HB3" " " 1 0 1 C2 
    1210 48 16.9923 15.3551 38.3675 80 " " " " A 21 0 0 "LYS " " HB2" " " 1 0 1 C2 
    1211 48 16.3379 15.7768 40.623 80 " " " " A 21 0 0 "LYS " " HG3" " " 1 0 1 C2 
    1212 48 17.0889 17.3817 40.6235 80 " " " " A 21 0 0 "LYS " " HG2" " " 1 0 1 C2 
    1213 48 19.2698 16.4769 40.3854 80 " " " " A 21 0 0 "LYS " " HD3" " " 1 0 1 C2 
    1214 48 18.656 14.8414 40.4632 80 " " " " A 21 0 0 "LYS " " HD2" " " 1 0 1 C2 
    1215 48 18.0367 14.8983 42.8501 80 " " " " A 21 0 0 "LYS " " HE3" " " 1 0 1 C2 
    1216 48 18.4781 16.6201 42.9027 80 " " " " A 21 0 0 "LYS " " HE2" " " 1 0 1 C2 
    1217 48 20.1967 15.3131 43.7462 80 " " " " A 21 0 0 "LYS " " HZ1" " " 1 0 1 C2 
    1218 48 20.1143 14.2881 42.3689 80 " " " " A 21 0 0 "LYS " " HZ2" " " 1 0 1 C2 
    1219 48 20.6059 15.8433 42.1901 80 " " " " A 21 0 0 "LYS " " HZ3" " " 1 0 1 C2 
    1220 40 13.9283 16.5413 38.2633 81 " " " " A 43 0 0 "VAL " " N  " " " 7 0 1 C2 
    1221 14 12.4933 16.5933 38.5208 81 " " " " A 2 0 0 "VAL " " CA " " " 6 0 1 C2 
    1222 14 12.0542 16.5855 40.0157 81 " " " " A 2 0 0 "VAL " " C  " " " 6 0 1 C2 
    1223 23 10.8964 16.8338 40.2774 81 " " " " A 70 0 0 "VAL " " O  " " " 8 0 1 C2 
    1224 14 11.7489 15.4682 37.737 81 " " " " A 2 0 0 "VAL " " CB " " " 6 0 1 C2 
    1225 14 11.9324 15.6466 36.2269 81 " " " " A 2 0 0 "VAL " " CG1" " " 6 0 1 C2 
    1226 14 11.8814 14.0128 38.0658 81 " " " " A 2 0 0 "VAL " " CG2" " " 6 0 1 C2 
    1227 48 14.3466 15.9139 37.5914 81 " " " " A 21 0 0 "VAL " " H  " " " 1 0 1 C2 
    1228 48 12.1404 17.6048 38.3199 81 " " " " A 21 0 0 "VAL " " HA " " " 1 0 1 C2 
    1229 48 10.7098 15.6424 38.0163 81 " " " " A 21 0 0 "VAL " " HB " " " 1 0 1 C2 
    1230 48 11.5194 16.6289 35.9976 81 " " " " A 21 0 0 "VAL " HG11 " " 1 0 1 C2 
    1231 48 13.0098 15.7479 36.0964 81 " " " " A 21 0 0 "VAL " HG12 " " 1 0 1 C2 
    1232 48 11.541 14.9354 35.4996 81 " " " " A 21 0 0 "VAL " HG13 " " 1 0 1 C2 
    1233 48 11.0734 13.3912 37.6801 81 " " " " A 21 0 0 "VAL " HG21 " " 1 0 1 C2 
    1234 48 12.797 13.5414 37.7084 81 " " " " A 21 0 0 "VAL " HG22 " " 1 0 1 C2 
    1235 48 11.927 13.9241 39.1513 81 " " " " A 21 0 0 "VAL " HG23 " " 1 0 1 C2 
    1236 40 12.9752 16.3928 41.0034 82 " " " " A 43 0 0 "THR " " N  " " " 7 0 1 C2 
    1237 14 12.5984 16.292 42.4328 82 " " " " A 2 0 0 "THR " " CA " " " 6 0 1 C2 
    1238 14 12.552 17.7006 43.0752 82 " " " " A 2 0 0 "THR " " C  " " " 6 0 1 C2 
    1239 23 12.1733 17.8236 44.2235 82 " " " " A 70 0 0 "THR " " O  " " " 8 0 1 C2 
    1240 14 13.6195 15.3162 43.0503 82 " " " " A 2 0 0 "THR " " CB " " " 6 0 1 C2 
    1241 23 14.9664 15.7558 43.1241 82 " " " " A 70 0 0 "THR " " OG1" " " 8 0 1 C2 
    1242 14 13.552 13.9336 42.3921 82 " " " " A 2 0 0 "THR " " CG2" " " 6 0 1 C2 
    1243 48 13.9278 16.1871 40.7382 82 " " " " A 21 0 0 "THR " " H  " " " 1 0 1 C2 
    1244 48 11.5652 15.9448 42.4366 82 " " " " A 21 0 0 "THR " " HA " " " 1 0 1 C2 
    1245 48 13.2698 15.29 44.0824 82 " " " " A 21 0 0 "THR " " HB " " " 1 0 1 C2 
    1246 48 15.4857 15.1092 43.5772 82 " " " " A 21 0 0 "THR " " HG1" " " 1 0 1 C2 
    1247 48 14.0103 14.0229 41.4072 82 " " " " A 21 0 0 "THR " HG21 " " 1 0 1 C2 
    1248 48 14.2713 13.332 42.9477 82 " " " " A 21 0 0 "THR " HG22 " " 1 0 1 C2 
    1249 48 12.6198 13.37 42.3558 82 " " " " A 21 0 0 "THR " HG23 " " 1 0 1 C2 
    1250 40 12.7001 18.8193 42.4119 83 " " " " A 43 0 0 "ASP " " N  " " " 7 0 1 C2 
    1251 14 12.5725 20.2519 42.959 83 " " " " A 2 0 0 "ASP " " CA " " " 6 0 1 C2 
    1252 14 11.1418 20.5233 43.373 83 " " " " A 2 0 0 "ASP " " C  " " " 6 0 1 C2 
    1253 23 10.3309 20.4462 42.4886 83 " " " " A 70 0 0 "ASP " " O  " " " 8 0 1 C2 
    1254 14 13.0639 21.2152 41.8834 83 " " " " A 2 0 0 "ASP " " CB " " " 6 0 1 C2 
    1255 14 12.741 22.6358 42.2537 83 " " " " A 2 0 0 "ASP " " CG " " " 6 0 1 C2 
    1256 23 12.279 23.4202 41.4273 83 " " " " A 70 0 0 "ASP " " OD1" " " 8 0 1 C2 
    1257 23 13.1613 23.0516 43.3367 83 " " " " A 70 0 0 "ASP " " OD2" " " 8 0 1 C2 
    1258 48 13.0667 18.7754 41.4718 83 " " " " A 21 0 0 "ASP " " H  " " " 1 0 1 C2 
    1259 48 13.2088 20.3836 43.8342 83 " " " " A 21 0 0 "ASP " " HA " " " 1 0 1 C2 
    1260 48 12.5605 20.9365 40.9576 83 " " " " A 21 0 0 "ASP " " HB3" " " 1 0 1 C2 
    1261 48 14.1401 21.1083 41.747 83 " " " " A 21 0 0 "ASP " " HB2" " " 1 0 1 C2 
    1262 40 10.8151 20.9188 44.6275 84 " " " " A 43 0 0 "LYS " " N  " " " 7 0 1 C2 
    1263 14 9.37819 21.0858 44.9742 84 " " " " A 2 0 0 "LYS " " CA " " " 6 0 1 C2 
    1264 14 8.80462 22.3731 44.3735 84 " " " " A 2 0 0 "LYS " " C  " " " 6 0 1 C2 
    1265 23 7.62294 22.3595 43.9527 84 " " " " A 70 0 0 "LYS " " O  " " " 8 0 1 C2 
    1266 14 9.10971 20.849 46.4109 84 " " " " A 2 0 0 "LYS " " CB " " " 6 0 1 C2 
    1267 14 7.64179 20.8991 46.8052 84 " " " " A 2 0 0 "LYS " " CG " " " 6 0 1 C2 
    1268 14 7.37041 20.7503 48.3268 84 " " " " A 2 0 0 "LYS " " CD " " " 6 0 1 C2 
    1269 14 5.8574 20.9818 48.6427 84 " " " " A 2 0 0 "LYS " " CE " " " 6 0 1 C2 
    1270 40 5.5322 20.8224 50.0567 84 " " " " A 43 0 0 "LYS " " NZ " " " 7 0 1 C2 
    1271 48 11.5091 20.7946 45.3508 84 " " " " A 21 0 0 "LYS " " H  " " " 1 0 1 C2 
    1272 48 8.7916 20.294 44.5084 84 " " " " A 21 0 0 "LYS " " HA " " " 1 0 1 C2 
    1273 48 9.64092 21.6442 46.9339 84 " " " " A 21 0 0 "LYS " " HB3" " " 1 0 1 C2 
    1274 48 9.63379 19.9517 46.7401 84 " " " " A 21 0 0 "LYS " " HB2" " " 1 0 1 C2 
    1275 48 7.22237 20.0848 46.2143 84 " " " " A 21 0 0 "LYS " " HG3" " " 1 0 1 C2 
    1276 48 7.21072 21.8171 46.4057 84 " " " " A 21 0 0 "LYS " " HG2" " " 1 0 1 C2 
    1277 48 7.97591 21.4797 48.8648 84 " " " " A 21 0 0 "LYS " " HD3" " " 1 0 1 C2 
    1278 48 7.72305 19.8217 48.7756 84 " " " " A 21 0 0 "LYS " " HD2" " " 1 0 1 C2 
    1279 48 5.15702 20.4198 48.0248 84 " " " " A 21 0 0 "LYS " " HE3" " " 1 0 1 C2 
    1280 48 5.59289 22.0123 48.4055 84 " " " " A 21 0 0 "LYS " " HE2" " " 1 0 1 C2 
    1281 48 5.65299 19.8744 50.3833 84 " " " " A 21 0 0 "LYS " " HZ1" " " 1 0 1 C2 
    1282 48 6.11626 21.3609 50.6804 84 " " " " A 21 0 0 "LYS " " HZ2" " " 1 0 1 C2 
    1283 48 4.58453 21.1492 50.1803 84 " " " " A 21 0 0 "LYS " " HZ3" " " 1 0 1 C2 
    1284 40 9.5812 23.426 44.2223 85 " " " " A 43 0 0 "ALA " " N  " " " 7 0 1 C2 
    1285 14 9.23696 24.6731 43.4885 85 " " " " A 2 0 0 "ALA " " CA " " " 6 0 1 C2 
    1286 14 8.90909 24.4505 42.0326 85 " " " " A 2 0 0 "ALA " " C  " " " 6 0 1 C2 
    1287 23 8.10795 25.2616 41.4846 85 " " " " A 70 0 0 "ALA " " O  " " " 8 0 1 C2 
    1288 14 10.4549 25.6922 43.6642 85 " " " " A 2 0 0 "ALA " " CB " " " 6 0 1 C2 
    1289 48 10.5055 23.3893 44.6277 85 " " " " A 21 0 0 "ALA " " H  " " " 1 0 1 C2 
    1290 48 8.46719 25.167 44.0814 85 " " " " A 21 0 0 "ALA " " HA " " " 1 0 1 C2 
    1291 48 10.2013 26.6072 43.129 85 " " " " A 21 0 0 "ALA " " HB1" " " 1 0 1 C2 
    1292 48 10.742 25.915 44.6919 85 " " " " A 21 0 0 "ALA " " HB2" " " 1 0 1 C2 
    1293 48 11.2859 25.1798 43.1794 85 " " " " A 21 0 0 "ALA " " HB3" " " 1 0 1 C2 
    1294 40 9.31752 23.391 41.4259 86 " " " " A 43 0 0 "TRP " " N  " " " 7 0 1 C2 
    1295 14 9.0083 22.9597 40.0252 86 " " " " A 2 0 0 "TRP " " CA " " " 6 0 1 C2 
    1296 14 7.69541 22.3025 39.8658 86 " " " " A 2 0 0 "TRP " " C  " " " 6 0 1 C2 
    1297 23 6.99921 22.5139 38.9022 86 " " " " A 70 0 0 "TRP " " O  " " " 8 0 1 C2 
    1298 14 10.062 21.9556 39.5315 86 " " " " A 2 0 0 "TRP " " CB " " " 6 0 1 C2 
    1299 14 9.901 21.5525 38.1336 86 " " " " A 2 0 0 "TRP " " CG " " " 6 0 1 C2 
    1300 14 10.1128 22.3821 37.0534 86 " " " " A 2 0 0 "TRP " " CD1" " " 6 0 1 C2 
    1301 14 9.44299 20.2709 37.6522 86 " " " " A 2 0 0 "TRP " " CD2" " " 6 0 1 C2 
    1302 40 9.93554 21.6271 35.9082 86 " " " " A 43 0 0 "TRP " " NE1" " " 7 0 1 C2 
    1303 14 9.36085 20.3621 36.2259 86 " " " " A 2 0 0 "TRP " " CE2" " " 6 0 1 C2 
    1304 14 8.8843 19.1111 38.2667 86 " " " " A 2 0 0 "TRP " " CE3" " " 6 0 1 C2 
    1305 14 8.73907 19.4215 35.4118 86 " " " " A 2 0 0 "TRP " " CZ2" " " 6 0 1 C2 
    1306 14 8.43515 17.9865 37.4434 86 " " " " A 2 0 0 "TRP " " CZ3" " " 6 0 1 C2 
    1307 14 8.44949 18.1792 36.0275 86 " " " " A 2 0 0 "TRP " " CH2" " " 6 0 1 C2 
    1308 48 10.0496 22.8865 41.9051 86 " " " " A 21 0 0 "TRP " " H  " " " 1 0 1 C2 
    1309 48 9.0843 23.8305 39.374 86 " " " " A 21 0 0 "TRP " " HA " " " 1 0 1 C2 
    1310 48 10.0795 21.0285 40.1045 86 " " " " A 21 0 0 "TRP " " HB3" " " 1 0 1 C2 
    1311 48 11.013 22.4878 39.5529 86 " " " " A 21 0 0 "TRP " " HB2" " " 1 0 1 C2 
    1312 48 10.5094 23.3836 37.1316 86 " " " " A 21 0 0 "TRP " " HD1" " " 1 0 1 C2 
    1313 48 9.92804 22.1256 35.0298 86 " " " " A 21 0 0 "TRP " " HE1" " " 1 0 1 C2 
    1314 48 8.86225 19.0913 39.3463 86 " " " " A 21 0 0 "TRP " " HE3" " " 1 0 1 C2 
    1315 48 8.53129 19.556 34.3605 86 " " " " A 21 0 0 "TRP " " HZ2" " " 1 0 1 C2 
    1316 48 8.24932 17.0347 37.9188 86 " " " " A 21 0 0 "TRP " " HZ3" " " 1 0 1 C2 
    1317 48 8.16798 17.4177 35.3152 86 " " " " A 21 0 0 "TRP " " HH2" " " 1 0 1 C2 
    1318 40 7.26309 21.4243 40.8248 87 " " " " A 43 0 0 "GLN " " N  " " " 7 0 1 C2 
    1319 14 6.07577 20.5016 40.7493 87 " " " " A 2 0 0 "GLN " " CA " " " 6 0 1 C2 
    1320 14 4.65502 21.2691 40.8209 87 " " " " A 2 0 0 "GLN " " C  " " " 6 0 1 C2 
    1321 23 3.80011 20.9363 40.067 87 " " " " A 70 0 0 "GLN " " O  " " " 8 0 1 C2 
    1322 14 6.26402 19.5633 41.9608 87 " " " " A 2 0 0 "GLN " " CB " " " 6 0 1 C2 
    1323 14 7.41024 18.5273 41.8758 87 " " " " A 2 0 0 "GLN " " CG " " " 6 0 1 C2 
    1324 14 7.65849 17.56 42.9731 87 " " " " A 2 0 0 "GLN " " CD " " " 6 0 1 C2 
    1325 23 6.90558 17.3819 43.966 87 " " " " A 70 0 0 "GLN " " OE1" " " 8 0 1 C2 
    1326 40 8.8349 16.9794 42.9494 87 " " " " A 43 0 0 "GLN " " NE2" " " 7 0 1 C2 
    1327 48 7.91135 21.3903 41.5986 87 " " " " A 21 0 0 "GLN " " H  " " " 1 0 1 C2 
    1328 48 6.00634 19.9287 39.8246 87 " " " " A 21 0 0 "GLN " " HA " " " 1 0 1 C2 
    1329 48 5.30439 19.047 41.9877 87 " " " " A 21 0 0 "GLN " " HB3" " " 1 0 1 C2 
    1330 48 6.27551 20.1195 42.8981 87 " " " " A 21 0 0 "GLN " " HB2" " " 1 0 1 C2 
    1331 48 8.40244 18.9074 41.6326 87 " " " " A 21 0 0 "GLN " " HG3" " " 1 0 1 C2 
    1332 48 7.15162 17.925 41.0049 87 " " " " A 21 0 0 "GLN " " HG2" " " 1 0 1 C2 
    1333 48 9.01279 16.3514 43.7201 87 " " " " A 21 0 0 "GLN " HE22 " " 1 0 1 C2 
    1334 48 9.51961 17.2094 42.2434 87 " " " " A 21 0 0 "GLN " HE21 " " 1 0 1 C2 
    1335 40 4.54019 22.3252 41.6339 88 " " " " A 43 0 0 "LYS " " N  " " " 7 0 1 C2 
    1336 14 3.52128 23.3224 41.5324 88 " " " " A 2 0 0 "LYS " " CA " " " 6 0 1 C2 
    1337 14 3.1968 24.044 40.1817 88 " " " " A 2 0 0 "LYS " " C  " " " 6 0 1 C2 
    1338 23 2.10422 24.4811 39.9411 88 " " " " A 70 0 0 "LYS " " O  " " " 8 0 1 C2 
    1339 14 3.82786 24.3791 42.6422 88 " " " " A 2 0 0 "LYS " " CB " " " 6 0 1 C2 
    1340 14 5.16847 25.1169 42.6281 88 " " " " A 2 0 0 "LYS " " CG " " " 6 0 1 C2 
    1341 14 5.419 26.3063 43.595 88 " " " " A 2 0 0 "LYS " " CD " " " 6 0 1 C2 
    1342 14 5.88463 27.5566 42.8638 88 " " " " A 2 0 0 "LYS " " CE " " " 6 0 1 C2 
    1343 40 6.32629 28.642 43.7255 88 " " " " A 43 0 0 "LYS " " NZ " " " 7 0 1 C2 
    1344 48 5.33548 22.5958 42.1946 88 " " " " A 21 0 0 "LYS " " H  " " " 1 0 1 C2 
    1345 48 2.56253 22.839 41.7203 88 " " " " A 21 0 0 "LYS " " HA " " " 1 0 1 C2 
    1346 48 3.83462 23.8918 43.6172 88 " " " " A 21 0 0 "LYS " " HB3" " " 1 0 1 C2 
    1347 48 3.05186 25.1272 42.8043 88 " " " " A 21 0 0 "LYS " " HB2" " " 1 0 1 C2 
    1348 48 5.45508 25.4818 41.6418 88 " " " " A 21 0 0 "LYS " " HG3" " " 1 0 1 C2 
    1349 48 5.92425 24.3475 42.7859 88 " " " " A 21 0 0 "LYS " " HG2" " " 1 0 1 C2 
    1350 48 6.10999 25.9937 44.3779 88 " " " " A 21 0 0 "LYS " " HD3" " " 1 0 1 C2 
    1351 48 4.48929 26.3996 44.1563 88 " " " " A 21 0 0 "LYS " " HD2" " " 1 0 1 C2 
    1352 48 5.17587 27.8683 42.0966 88 " " " " A 21 0 0 "LYS " " HE3" " " 1 0 1 C2 
    1353 48 6.83281 27.2708 42.4084 88 " " " " A 21 0 0 "LYS " " HE2" " " 1 0 1 C2 
    1354 48 6.7635 28.4007 44.6035 88 " " " " A 21 0 0 "LYS " " HZ1" " " 1 0 1 C2 
    1355 48 6.97548 29.2468 43.2431 88 " " " " A 21 0 0 "LYS " " HZ2" " " 1 0 1 C2 
    1356 48 5.52555 29.1511 44.0715 88 " " " " A 21 0 0 "LYS " " HZ3" " " 1 0 1 C2 
    1357 40 4.27742 24.2228 39.4092 89 " " " " A 43 0 0 "LYS " " N  " " " 7 0 1 C2 
    1358 14 4.24968 24.6576 37.9962 89 " " " " A 2 0 0 "LYS " " CA " " " 6 0 1 C2 
    1359 14 4.04536 23.5161 37.06 89 " " " " A 2 0 0 "LYS " " C  " " " 6 0 1 C2 
    1360 23 4.18907 23.7149 35.8269 89 " " " " A 70 0 0 "LYS " " O  " " " 8 0 1 C2 
    1361 14 5.55743 25.2905 37.6186 89 " " " " A 2 0 0 "LYS " " CB " " " 6 0 1 C2 
    1362 14 6.29152 26.0975 38.6586 89 " " " " A 2 0 0 "LYS " " CG " " " 6 0 1 C2 
    1363 14 7.50042 26.8714 38.0061 89 " " " " A 2 0 0 "LYS " " CD " " " 6 0 1 C2 
    1364 14 8.33471 27.4993 39.1135 89 " " " " A 2 0 0 "LYS " " CE " " " 6 0 1 C2 
    1365 40 9.31662 28.445 38.4978 89 " " " " A 43 0 0 "LYS " " NZ " " " 7 0 1 C2 
    1366 48 5.16885 23.8608 39.7165 89 " " " " A 21 0 0 "LYS " " H  " " " 1 0 1 C2 
    1367 48 3.33587 25.2007 37.7553 89 " " " " A 21 0 0 "LYS " " HA " " " 1 0 1 C2 
    1368 48 5.37865 26.0075 36.8174 89 " " " " A 21 0 0 "LYS " " HB3" " " 1 0 1 C2 
    1369 48 6.29769 24.6489 37.1406 89 " " " " A 21 0 0 "LYS " " HB2" " " 1 0 1 C2 
    1370 48 6.65202 25.4319 39.4428 89 " " " " A 21 0 0 "LYS " " HG3" " " 1 0 1 C2 
    1371 48 5.5127 26.6977 39.129 89 " " " " A 21 0 0 "LYS " " HG2" " " 1 0 1 C2 
    1372 48 7.12012 27.7248 37.4447 89 " " " " A 21 0 0 "LYS " " HD3" " " 1 0 1 C2 
    1373 48 8.13099 26.222 37.3988 89 " " " " A 21 0 0 "LYS " " HD2" " " 1 0 1 C2 
    1374 48 8.87881 26.7416 39.6774 89 " " " " A 21 0 0 "LYS " " HE3" " " 1 0 1 C2 
    1375 48 7.57305 28.026 39.6884 89 " " " " A 21 0 0 "LYS " " HE2" " " 1 0 1 C2 
    1376 48 8.96855 29.2214 37.9535 89 " " " " A 21 0 0 "LYS " " HZ1" " " 1 0 1 C2 
    1377 48 9.83807 28.9153 39.2238 89 " " " " A 21 0 0 "LYS " " HZ2" " " 1 0 1 C2 
    1378 48 9.97569 27.9625 37.9038 89 " " " " A 21 0 0 "LYS " " HZ3" " " 1 0 1 C2 
    1379 40 3.57506 22.3808 37.5847 90 " " " " A 43 0 0 "VAL " " N  " " " 7 0 1 C2 
    1380 14 2.97292 21.2518 36.8546 90 " " " " A 2 0 0 "VAL " " CA " " " 6 0 1 C2 
    1381 14 1.54175 20.8927 37.3207 90 " " " " A 2 0 0 "VAL " " C  " " " 6 0 1 C2 
    1382 23 0.646588 20.952 36.5276 90 " " " " A 70 0 0 "VAL " " O  " " " 8 0 1 C2 
    1383 14 3.95906 20.1123 36.7242 90 " " " " A 2 0 0 "VAL " " CB " " " 6 0 1 C2 
    1384 14 3.60389 19.0761 35.6367 90 " " " " A 2 0 0 "VAL " " CG1" " " 6 0 1 C2 
    1385 14 5.40234 20.5504 36.4672 90 " " " " A 2 0 0 "VAL " " CG2" " " 6 0 1 C2 
    1386 48 3.57818 22.2454 38.5856 90 " " " " A 21 0 0 "VAL " " H  " " " 1 0 1 C2 
    1387 48 2.68427 21.5087 35.8354 90 " " " " A 21 0 0 "VAL " " HA " " " 1 0 1 C2 
    1388 48 3.92071 19.6261 37.699 90 " " " " A 21 0 0 "VAL " " HB " " " 1 0 1 C2 
    1389 48 3.52867 19.4346 34.61 90 " " " " A 21 0 0 "VAL " HG11 " " 1 0 1 C2 
    1390 48 4.30519 18.2461 35.7223 90 " " " " A 21 0 0 "VAL " HG12 " " 1 0 1 C2 
    1391 48 2.60766 18.6856 35.8443 90 " " " " A 21 0 0 "VAL " HG13 " " 1 0 1 C2 
    1392 48 6.04361 19.6825 36.3136 90 " " " " A 21 0 0 "VAL " HG21 " " 1 0 1 C2 
    1393 48 5.40652 21.1615 35.5646 90 " " " " A 21 0 0 "VAL " HG22 " " 1 0 1 C2 
    1394 48 5.83485 21.2763 37.1558 90 " " " " A 21 0 0 "VAL " HG23 " " 1 0 1 C2 
    1395 40 1.39049 20.5749 38.6157 91 " " " " A 43 0 0 "THR " " N  " " " 7 0 1 C2 
    1396 14 0.305498 19.9596 39.2527 91 " " " " A 2 0 0 "THR " " CA " " " 6 0 1 C2 
    1397 14 -0.950767 20.7153 38.9016 91 " " " " A 2 0 0 "THR " " C  " " " 6 0 1 C2 
    1398 23 -1.94858 20.1724 38.3561 91 " " " " A 70 0 0 "THR " " O  " " " 8 0 1 C2 
    1399 14 0.598658 19.6524 40.7432 91 " " " " A 2 0 0 "THR " " CB " " " 6 0 1 C2 
    1400 23 0.913546 20.7944 41.5092 91 " " " " A 70 0 0 "THR " " OG1" " " 8 0 1 C2 
    1401 14 1.5756 18.4844 40.9167 91 " " " " A 2 0 0 "THR " " CG2" " " 6 0 1 C2 
    1402 48 2.18438 20.6632 39.2338 91 " " " " A 21 0 0 "THR " " H  " " " 1 0 1 C2 
    1403 48 0.196108 19.0053 38.7375 91 " " " " A 21 0 0 "THR " " HA " " " 1 0 1 C2 
    1404 48 -0.389675 19.397 41.1254 91 " " " " A 21 0 0 "THR " " HB " " " 1 0 1 C2 
    1405 48 0.0664751 21.086 41.81 91 " " " " A 21 0 0 "THR " " HG1" " " 1 0 1 C2 
    1406 48 1.42744 17.6855 40.1901 91 " " " " A 21 0 0 "THR " HG21 " " 1 0 1 C2 
    1407 48 2.60106 18.8126 40.7471 91 " " " " A 21 0 0 "THR " HG22 " " 1 0 1 C2 
    1408 48 1.42351 18.1417 41.9402 91 " " " " A 21 0 0 "THR " HG23 " " 1 0 1 C2 
    1409 40 -0.943874 22.0242 39.2598 92 " " " " A 43 0 0 "GLU " " N  " " " 7 0 1 C2 
    1410 14 -2.14637 22.8946 39.1781 92 " " " " A 2 0 0 "GLU " " CA " " " 6 0 1 C2 
    1411 14 -2.38609 23.2442 37.6828 92 " " " " A 2 0 0 "GLU " " C  " " " 6 0 1 C2 
    1412 23 -3.50369 23.3908 37.1447 92 " " " " A 70 0 0 "GLU " " O  " " " 8 0 1 C2 
    1413 14 -1.92822 24.1692 39.9358 92 " " " " A 2 0 0 "GLU " " CB " " " 6 0 1 C2 
    1414 14 -1.14111 23.9465 41.266 92 " " " " A 2 0 0 "GLU " " CG " " " 6 0 1 C2 
    1415 14 -1.89934 23.015 42.1983 92 " " " " A 2 0 0 "GLU " " CD " " " 6 0 1 C2 
    1416 23 -1.53413 21.795 42.1581 92 " " " " A 70 0 0 "GLU " " OE1" " " 8 0 1 C2 
    1417 23 -2.91561 23.3958 42.7974 92 " " " " A 70 0 0 "GLU " " OE2" " " 8 0 1 C2 
    1418 48 -0.112175 22.3597 39.7243 92 " " " " A 21 0 0 "GLU " " H  " " " 1 0 1 C2 
    1419 48 -3.05303 22.4503 39.5888 92 " " " " A 21 0 0 "GLU " " HA " " " 1 0 1 C2 
    1420 48 -2.89184 24.6671 40.0439 92 " " " " A 21 0 0 "GLU " " HB3" " " 1 0 1 C2 
    1421 48 -1.20843 24.769 39.3787 92 " " " " A 21 0 0 "GLU " " HB2" " " 1 0 1 C2 
    1422 48 -1.08862 24.9273 41.7385 92 " " " " A 21 0 0 "GLU " " HG3" " " 1 0 1 C2 
    1423 48 -0.0761717 23.7297 41.1822 92 " " " " A 21 0 0 "GLU " " HG2" " " 1 0 1 C2 
    1424 40 -1.25378 23.318 36.9267 93 " " " " A 43 0 0 "GLU " " N  " " " 7 0 1 C2 
    1425 14 -1.1662 23.6869 35.5306 93 " " " " A 2 0 0 "GLU " " CA " " " 6 0 1 C2 
    1426 14 -1.84345 22.5597 34.6897 93 " " " " A 2 0 0 "GLU " " C  " " " 6 0 1 C2 
    1427 23 -2.69613 22.8467 33.8573 93 " " " " A 70 0 0 "GLU " " O  " " " 8 0 1 C2 
    1428 14 0.308047 23.9036 35.1482 93 " " " " A 2 0 0 "GLU " " CB " " " 6 0 1 C2 
    1429 14 1.146 24.9014 36.0921 93 " " " " A 2 0 0 "GLU " " CG " " " 6 0 1 C2 
    1430 14 0.531307 26.2471 36.0274 93 " " " " A 2 0 0 "GLU " " CD " " " 6 0 1 C2 
    1431 23 0.18434 26.714 34.8983 93 " " " " A 70 0 0 "GLU " " OE1" " " 8 0 1 C2 
    1432 23 0.478123 26.8577 37.0848 93 " " " " A 70 0 0 "GLU " " OE2" " " 8 0 1 C2 
    1433 48 -0.348577 23.1341 37.3352 93 " " " " A 21 0 0 "GLU " " H  " " " 1 0 1 C2 
    1434 48 -1.83194 24.5499 35.5182 93 " " " " A 21 0 0 "GLU " " HA " " " 1 0 1 C2 
    1435 48 0.341795 24.3614 34.1596 93 " " " " A 21 0 0 "GLU " " HB3" " " 1 0 1 C2 
    1436 48 0.848633 22.9688 34.9998 93 " " " " A 21 0 0 "GLU " " HB2" " " 1 0 1 C2 
    1437 48 2.15902 25.0049 35.7033 93 " " " " A 21 0 0 "GLU " " HG3" " " 1 0 1 C2 
    1438 48 1.31338 24.5534 37.1114 93 " " " " A 21 0 0 "GLU " " HG2" " " 1 0 1 C2 
    1439 40 -1.66887 21.2966 35.0231 94 " " " " A 43 0 0 "LEU " " N  " " " 7 0 1 C2 
    1440 14 -2.35004 20.255 34.2676 94 " " " " A 2 0 0 "LEU " " CA " " " 6 0 1 C2 
    1441 14 -3.85592 20.3242 34.7695 94 " " " " A 2 0 0 "LEU " " C  " " " 6 0 1 C2 
    1442 23 -4.72793 20.4144 33.9949 94 " " " " A 70 0 0 "LEU " " O  " " " 8 0 1 C2 
    1443 14 -1.7526 18.8704 34.539 94 " " " " A 2 0 0 "LEU " " CB " " " 6 0 1 C2 
    1444 14 -0.344303 18.6064 33.9771 94 " " " " A 2 0 0 "LEU " " CG " " " 6 0 1 C2 
    1445 14 -0.096876 17.0843 34.1782 94 " " " " A 2 0 0 "LEU " " CD1" " " 6 0 1 C2 
    1446 14 -0.300253 18.9392 32.4478 94 " " " " A 2 0 0 "LEU " " CD2" " " 6 0 1 C2 
    1447 48 -1.02153 20.9514 35.7173 94 " " " " A 21 0 0 "LEU " " H  " " " 1 0 1 C2 
    1448 48 -2.31383 20.4925 33.2044 94 " " " " A 21 0 0 "LEU " " HA " " " 1 0 1 C2 
    1449 48 -2.45519 18.1455 34.1278 94 " " " " A 21 0 0 "LEU " " HB3" " " 1 0 1 C2 
    1450 48 -1.76493 18.6241 35.6007 94 " " " " A 21 0 0 "LEU " " HB2" " " 1 0 1 C2 
    1451 48 0.318123 19.2608 34.5437 94 " " " " A 21 0 0 "LEU " " HG " " " 1 0 1 C2 
    1452 48 0.915428 16.7937 33.8974 94 " " " " A 21 0 0 "LEU " HD11 " " 1 0 1 C2 
    1453 48 -0.287447 16.7622 35.202 94 " " " " A 21 0 0 "LEU " HD12 " " 1 0 1 C2 
    1454 48 -0.703138 16.4314 33.5503 94 " " " " A 21 0 0 "LEU " HD13 " " 1 0 1 C2 
    1455 48 -0.387771 20.0241 32.3907 94 " " " " A 21 0 0 "LEU " HD21 " " 1 0 1 C2 
    1456 48 0.62575 18.5583 32.017 94 " " " " A 21 0 0 "LEU " HD22 " " 1 0 1 C2 
    1457 48 -1.13242 18.575 31.8454 94 " " " " A 21 0 0 "LEU " HD23 " " 1 0 1 C2 
    1458 40 -4.17863 20.2876 36.0713 95 " " " " A 43 0 0 "ASP " " N  " " " 7 0 1 C2 
    1459 14 -5.48592 20.3931 36.7609 95 " " " " A 2 0 0 "ASP " " CA " " " 6 0 1 C2 
    1460 14 -6.51551 21.2991 36.0486 95 " " " " A 2 0 0 "ASP " " C  " " " 6 0 1 C2 
    1461 23 -7.64883 20.9491 35.7305 95 " " " " A 70 0 0 "ASP " " O  " " " 8 0 1 C2 
    1462 14 -5.32689 20.6254 38.2714 95 " " " " A 2 0 0 "ASP " " CB " " " 6 0 1 C2 
    1463 14 -6.46571 21.0998 39.0939 95 " " " " A 2 0 0 "ASP " " CG " " " 6 0 1 C2 
    1464 23 -6.60442 22.3023 39.4016 95 " " " " A 70 0 0 "ASP " " OD1" " " 8 0 1 C2 
    1465 23 -7.2918 20.2501 39.5547 95 " " " " A 70 0 0 "ASP " " OD2" " " 8 0 1 C2 
    1466 48 -3.34583 20.2024 36.6364 95 " " " " A 21 0 0 "ASP " " H  " " " 1 0 1 C2 
    1467 48 -5.98208 19.4226 36.769 95 " " " " A 21 0 0 "ASP " " HA " " " 1 0 1 C2 
    1468 48 -4.4626 21.2671 38.4426 95 " " " " A 21 0 0 "ASP " " HB3" " " 1 0 1 C2 
    1469 48 -4.95736 19.7107 38.7348 95 " " " " A 21 0 0 "ASP " " HB2" " " 1 0 1 C2 
    1470 40 -6.02113 22.4848 35.6683 96 " " " " A 43 0 0 "GLN " " N  " " " 7 0 1 C2 
    1471 14 -6.56628 23.6575 34.9934 96 " " " " A 2 0 0 "GLN " " CA " " " 6 0 1 C2 
    1472 14 -7.25455 23.3115 33.6662 96 " " " " A 2 0 0 "GLN " " C  " " " 6 0 1 C2 
    1473 23 -8.14832 24.0018 33.1894 96 " " " " A 70 0 0 "GLN " " O  " " " 8 0 1 C2 
    1474 14 -5.46181 24.7327 34.8463 96 " " " " A 2 0 0 "GLN " " CB " " " 6 0 1 C2 
    1475 14 -5.77584 25.9953 34.023 96 " " " " A 2 0 0 "GLN " " CG " " " 6 0 1 C2 
    1476 14 -7.15615 26.6659 34.4342 96 " " " " A 2 0 0 "GLN " " CD " " " 6 0 1 C2 
    1477 23 -7.46685 26.854 35.6361 96 " " " " A 70 0 0 "GLN " " OE1" " " 8 0 1 C2 
    1478 40 -8.02038 27.1871 33.5149 96 " " " " A 43 0 0 "GLN " " NE2" " " 7 0 1 C2 
    1479 48 -5.03366 22.5906 35.8522 96 " " " " A 21 0 0 "GLN " " H  " " " 1 0 1 C2 
    1480 48 -7.35993 23.9945 35.6602 96 " " " " A 21 0 0 "GLN " " HA " " " 1 0 1 C2 
    1481 48 -4.56692 24.1855 34.5499 96 " " " " A 21 0 0 "GLN " " HB3" " " 1 0 1 C2 
    1482 48 -5.28681 25.0826 35.8637 96 " " " " A 21 0 0 "GLN " " HB2" " " 1 0 1 C2 
    1483 48 -5.88044 25.6569 32.9921 96 " " " " A 21 0 0 "GLN " " HG3" " " 1 0 1 C2 
    1484 48 -4.94496 26.6882 34.1554 96 " " " " A 21 0 0 "GLN " " HG2" " " 1 0 1 C2 
    1485 48 -8.94418 27.4356 33.8388 96 " " " " A 21 0 0 "GLN " HE22 " " 1 0 1 C2 
    1486 48 -7.8226 27.0151 32.5395 96 " " " " A 21 0 0 "GLN " HE21 " " 1 0 1 C2 
    1487 40 -6.65158 22.3237 33.0348 97 " " " " A 43 0 0 "VAL " " N  " " " 7 0 1 C2 
    1488 14 -7.04104 21.9169 31.6305 97 " " " " A 2 0 0 "VAL " " CA " " " 6 0 1 C2 
    1489 14 -7.94334 20.6815 31.7331 97 " " " " A 2 0 0 "VAL " " C  " " " 6 0 1 C2 
    1490 23 -8.78043 20.5008 30.8191 97 " " " " A 70 0 0 "VAL " " O  " " " 8 0 1 C2 
    1491 14 -5.65801 21.5861 30.984 97 " " " " A 2 0 0 "VAL " " CB " " " 6 0 1 C2 
    1492 14 -5.89787 21.1226 29.5009 97 " " " " A 2 0 0 "VAL " " CG1" " " 6 0 1 C2 
    1493 14 -4.61347 22.7378 30.9518 97 " " " " A 2 0 0 "VAL " " CG2" " " 6 0 1 C2 
    1494 48 -5.77867 21.9542 33.3834 97 " " " " A 21 0 0 "VAL " " H  " " " 1 0 1 C2 
    1495 48 -7.596 22.7466 31.1926 97 " " " " A 21 0 0 "VAL " " HA " " " 1 0 1 C2 
    1496 48 -5.12836 20.8723 31.615 97 " " " " A 21 0 0 "VAL " " HB " " " 1 0 1 C2 
    1497 48 -6.40479 20.1618 29.4118 97 " " " " A 21 0 0 "VAL " HG11 " " 1 0 1 C2 
    1498 48 -6.44529 21.908 28.9797 97 " " " " A 21 0 0 "VAL " HG12 " " 1 0 1 C2 
    1499 48 -4.94268 21.0326 28.9836 97 " " " " A 21 0 0 "VAL " HG13 " " 1 0 1 C2 
    1500 48 -4.40212 23.1563 31.9358 97 " " " " A 21 0 0 "VAL " HG21 " " 1 0 1 C2 
    1501 48 -3.66055 22.5789 30.447 97 " " " " A 21 0 0 "VAL " HG22 " " 1 0 1 C2 
    1502 48 -5.03776 23.5184 30.3203 97 " " " " A 21 0 0 "VAL " HG23 " " 1 0 1 C2 
    1503 40 -7.81344 19.8629 32.8004 98 " " " " A 43 0 0 "VAL " " N  " " " 7 0 1 C2 
    1504 14 -8.58215 18.6227 32.8939 98 " " " " A 2 0 0 "VAL " " CA " " " 6 0 1 C2 
    1505 14 -9.99012 18.9718 33.4802 98 " " " " A 2 0 0 "VAL " " C  " " " 6 0 1 C2 
    1506 23 -10.9662 18.3377 33.0819 98 " " " " A 70 0 0 "VAL " " O  " " " 8 0 1 C2 
    1507 14 -7.82497 17.6419 33.7795 98 " " " " A 2 0 0 "VAL " " CB " " " 6 0 1 C2 
    1508 14 -8.47293 16.2878 34.0867 98 " " " " A 2 0 0 "VAL " " CG1" " " 6 0 1 C2 
    1509 14 -6.37243 17.2544 33.2407 98 " " " " A 2 0 0 "VAL " " CG2" " " 6 0 1 C2 
    1510 48 -7.11013 20.1578 33.4626 98 " " " " A 21 0 0 "VAL " " H  " " " 1 0 1 C2 
    1511 48 -8.7851 18.2535 31.8886 98 " " " " A 21 0 0 "VAL " " HA " " " 1 0 1 C2 
    1512 48 -7.77748 18.0452 34.791 98 " " " " A 21 0 0 "VAL " " HB " " " 1 0 1 C2 
    1513 48 -9.10557 16.2622 34.974 98 " " " " A 21 0 0 "VAL " HG11 " " 1 0 1 C2 
    1514 48 -9.19936 16.0722 33.3032 98 " " " " A 21 0 0 "VAL " HG12 " " 1 0 1 C2 
    1515 48 -7.7734 15.4529 34.046 98 " " " " A 21 0 0 "VAL " HG13 " " 1 0 1 C2 
    1516 48 -5.84918 18.0836 32.7645 98 " " " " A 21 0 0 "VAL " HG21 " " 1 0 1 C2 
    1517 48 -5.79861 16.7812 34.0375 98 " " " " A 21 0 0 "VAL " HG22 " " 1 0 1 C2 
    1518 48 -6.53468 16.4865 32.4844 98 " " " " A 21 0 0 "VAL " HG23 " " 1 0 1 C2 
    1519 40 -10.1993 20.0207 34.2949 99 " " " " A 43 0 0 "LYS " " N  " " " 7 0 1 C2 
    1520 14 -11.4552 20.5133 34.7975 99 " " " " A 2 0 0 "LYS " " CA " " " 6 0 1 C2 
    1521 14 -12.2418 21.2568 33.6947 99 " " " " A 2 0 0 "LYS " " C  " " " 6 0 1 C2 
    1522 23 -13.4538 21.439 33.8657 99 " " " " A 70 0 0 "LYS " " O  " " " 8 0 1 C2 
    1523 14 -11.1976 21.5168 35.9499 99 " " " " A 2 0 0 "LYS " " CB " " " 6 0 1 C2 
    1524 14 -10.4229 22.9089 35.7463 99 " " " " A 2 0 0 "LYS " " CG " " " 6 0 1 C2 
    1525 14 -10.1482 23.8116 36.9768 99 " " " " A 2 0 0 "LYS " " CD " " " 6 0 1 C2 
    1526 14 -9.18378 23.1894 37.9026 99 " " " " A 2 0 0 "LYS " " CE " " " 6 0 1 C2 
    1527 40 -9.08495 23.9912 39.0602 99 " " " " A 43 0 0 "LYS " " NZ " " " 7 0 1 C2 
    1528 48 -9.30494 20.3324 34.6457 99 " " " " A 21 0 0 "LYS " " H  " " " 1 0 1 C2 
    1529 48 -12.1082 19.7024 35.1204 99 " " " " A 21 0 0 "LYS " " HA " " " 1 0 1 C2 
    1530 48 -10.7972 20.8755 36.7351 99 " " " " A 21 0 0 "LYS " " HB3" " " 1 0 1 C2 
    1531 48 -12.1225 21.6917 36.4995 99 " " " " A 21 0 0 "LYS " " HB2" " " 1 0 1 C2 
    1532 48 -11.0996 23.5106 35.1396 99 " " " " A 21 0 0 "LYS " " HG3" " " 1 0 1 C2 
    1533 48 -9.51592 22.7724 35.1573 99 " " " " A 21 0 0 "LYS " " HG2" " " 1 0 1 C2 
    1534 48 -11.0262 24.1385 37.5339 99 " " " " A 21 0 0 "LYS " " HD3" " " 1 0 1 C2 
    1535 48 -9.70487 24.7415 36.6206 99 " " " " A 21 0 0 "LYS " " HD2" " " 1 0 1 C2 
    1536 48 -8.21101 23.0232 37.4397 99 " " " " A 21 0 0 "LYS " " HE3" " " 1 0 1 C2 
    1537 48 -9.53284 22.2668 38.3663 99 " " " " A 21 0 0 "LYS " " HE2" " " 1 0 1 C2 
    1538 48 -8.31179 23.7212 39.6513 99 " " " " A 21 0 0 "LYS " " HZ1" " " 1 0 1 C2 
    1539 48 -8.92603 24.9592 38.8198 99 " " " " A 21 0 0 "LYS " " HZ2" " " 1 0 1 C2 
    1540 48 -9.88401 23.9929 39.6779 99 " " " " A 21 0 0 "LYS " " HZ3" " " 1 0 1 C2 
    1541 40 -11.5522 21.7162 32.5975 100 " " " " A 43 0 0 "ASP " " N  " " " 7 0 1 C2 
    1542 14 -12.1691 22.5152 31.5315 100 " " " " A 2 0 0 "ASP " " CA " " " 6 0 1 C2 
    1543 14 -12.7203 21.616 30.3941 100 " " " " A 2 0 0 "ASP " " C  " " " 6 0 1 C2 
    1544 23 -13.9235 21.7445 30.1273 100 " " " " A 70 0 0 "ASP " " O  " " " 8 0 1 C2 
    1545 14 -11.0927 23.5421 31.1109 100 " " " " A 2 0 0 "ASP " " CB " " " 6 0 1 C2 
    1546 14 -11.4519 24.3444 29.8851 100 " " " " A 2 0 0 "ASP " " CG " " " 6 0 1 C2 
    1547 23 -12.0635 25.3949 30.0436 100 " " " " A 70 0 0 "ASP " " OD1" " " 8 0 1 C2 
    1548 23 -11.1144 23.9369 28.8 100 " " " " A 70 0 0 "ASP " " OD2" " " 8 0 1 C2 
    1549 48 -10.5673 21.5268 32.4787 100 " " " " A 21 0 0 "ASP " " H  " " " 1 0 1 C2 
    1550 48 -13.0808 22.9997 31.8811 100 " " " " A 21 0 0 "ASP " " HA " " " 1 0 1 C2 
    1551 48 -10.1607 23.0867 30.7761 100 " " " " A 21 0 0 "ASP " " HB3" " " 1 0 1 C2 
    1552 48 -10.9311 24.2721 31.9041 100 " " " " A 21 0 0 "ASP " " HB2" " " 1 0 1 C2 
    1553 40 -11.9304 20.67 29.8486 101 " " " " A 43 0 0 "HIP " " N  " " " 7 0 1 C2 
    1554 14 -12.2382 19.4783 28.9623 101 " " " " A 2 0 0 "HIP " " CA " " " 6 0 1 C2 
    1555 14 -12.3746 18.1623 29.7085 101 " " " " A 2 0 0 "HIP " " C  " " " 6 0 1 C2 
    1556 23 -11.9409 17.0589 29.3823 101 " " " " A 70 0 0 "HIP " " O  " " " 8 0 1 C2 
    1557 14 -11.0399 19.3005 28.0483 101 " " " " A 2 0 0 "HIP " " CB " " " 6 0 1 C2 
    1558 14 -10.8626 20.5279 27.1432 101 " " " " A 2 0 0 "HIP " " CG " " " 6 0 1 C2 
    1559 40 -11.8324 21.0543 26.2218 101 " " " " A 43 0 0 "HIP " " ND1" " " 7 0 1 C2 
    1560 14 -9.75414 21.3451 27.0928 101 " " " " A 2 0 0 "HIP " " CD2" " " 6 0 1 C2 
    1561 14 -11.2765 22.1308 25.7123 101 " " " " A 2 0 0 "HIP " " CE1" " " 6 0 1 C2 
    1562 40 -10.0862 22.3798 26.2361 101 " " " " A 43 0 0 "HIP " " NE2" " " 7 0 1 C2 
    1563 48 -10.9738 20.8509 30.1173 101 " " " " A 21 0 0 "HIP " " H  " " " 1 0 1 C2 
    1564 48 -13.2156 19.7061 28.5369 101 " " " " A 21 0 0 "HIP " " HA " " " 1 0 1 C2 
    1565 48 -11.0398 18.3966 27.4392 101 " " " " A 21 0 0 "HIP " " HB3" " " 1 0 1 C2 
    1566 48 -10.1901 19.1349 28.7106 101 " " " " A 21 0 0 "HIP " " HB2" " " 1 0 1 C2 
    1567 48 -12.7722 20.6904 26.1552 101 " " " " A 21 0 0 "HIP " " HD1" " " 1 0 1 C2 
    1568 48 -8.83006 21.3147 27.651 101 " " " " A 21 0 0 "HIP " " HD2" " " 1 0 1 C2 
    1569 48 -11.869 22.8103 25.1177 101 " " " " A 21 0 0 "HIP " " HE1" " " 1 0 1 C2 
    1570 40 -13.0003 18.3648 30.8103 102 " " " " A 43 0 0 "GLU " " N  " " " 7 0 1 C2 
    1571 14 -13.4871 17.3639 31.7479 102 " " " " A 2 0 0 "GLU " " CA " " " 6 0 1 C2 
    1572 14 -14.451 16.3096 31.1584 102 " " " " A 2 0 0 "GLU " " C  " " " 6 0 1 C2 
    1573 23 -14.5836 15.2028 31.6235 102 " " " " A 70 0 0 "GLU " " O  " " " 8 0 1 C2 
    1574 14 -14.1744 18.1331 32.9475 102 " " " " A 2 0 0 "GLU " " CB " " " 6 0 1 C2 
    1575 14 -15.6228 17.7918 33.3679 102 " " " " A 2 0 0 "GLU " " CG " " " 6 0 1 C2 
    1576 14 -16.669 18.3875 32.4526 102 " " " " A 2 0 0 "GLU " " CD " " " 6 0 1 C2 
    1577 23 -17.7989 17.8556 32.4067 102 " " " " A 70 0 0 "GLU " " OE1" " " 8 0 1 C2 
    1578 23 -16.4352 19.4345 31.8685 102 " " " " A 70 0 0 "GLU " " OE2" " " 8 0 1 C2 
    1579 48 -13.2976 19.3249 30.9108 102 " " " " A 21 0 0 "GLU " " H  " " " 1 0 1 C2 
    1580 48 -12.6293 16.8121 32.1323 102 " " " " A 21 0 0 "GLU " " HA " " " 1 0 1 C2 
    1581 48 -14.1134 19.1899 32.6876 102 " " " " A 21 0 0 "GLU " " HB3" " " 1 0 1 C2 
    1582 48 -13.5183 17.9998 33.8076 102 " " " " A 21 0 0 "GLU " " HB2" " " 1 0 1 C2 
    1583 48 -15.8106 18.1889 34.3655 102 " " " " A 21 0 0 "GLU " " HG3" " " 1 0 1 C2 
    1584 48 -15.8246 16.7298 33.5076 102 " " " " A 21 0 0 "GLU " " HG2" " " 1 0 1 C2 
    1585 40 -15.1502 16.7532 30.0591 103 " " " " A 43 0 0 "ASP " " N  " " " 7 0 1 C2 
    1586 14 -16.0809 15.9777 29.251 103 " " " " A 2 0 0 "ASP " " CA " " " 6 0 1 C2 
    1587 14 -15.2565 15.2137 28.2399 103 " " " " A 2 0 0 "ASP " " C  " " " 6 0 1 C2 
    1588 23 -15.8926 14.4907 27.4856 103 " " " " A 70 0 0 "ASP " " O  " " " 8 0 1 C2 
    1589 14 -17.032 16.9894 28.4708 103 " " " " A 2 0 0 "ASP " " CB " " " 6 0 1 C2 
    1590 14 -16.2956 17.8266 27.352 103 " " " " A 2 0 0 "ASP " " CG " " " 6 0 1 C2 
    1591 23 -16.7646 17.9491 26.243 103 " " " " A 70 0 0 "ASP " " OD1" " " 8 0 1 C2 
    1592 23 -15.1951 18.2687 27.6163 103 " " " " A 70 0 0 "ASP " " OD2" " " 8 0 1 C2 
    1593 48 -15.1005 17.7238 29.7841 103 " " " " A 21 0 0 "ASP " " H  " " " 1 0 1 C2 
    1594 48 -16.6312 15.2622 29.8619 103 " " " " A 21 0 0 "ASP " " HA " " " 1 0 1 C2 
    1595 48 -17.578 17.6589 29.1356 103 " " " " A 21 0 0 "ASP " " HB3" " " 1 0 1 C2 
    1596 48 -17.8905 16.4416 28.0823 103 " " " " A 21 0 0 "ASP " " HB2" " " 1 0 1 C2 
    1597 40 -13.9158 15.2983 28.1475 104 " " " " A 43 0 0 "GLN " " N  " " " 7 0 1 C2 
    1598 14 -13.1225 14.5392 27.2369 104 " " " " A 2 0 0 "GLN " " CA " " " 6 0 1 C2 
    1599 14 -11.7909 13.9635 27.724 104 " " " " A 2 0 0 "GLN " " C  " " " 6 0 1 C2 
    1600 23 -11.368 12.898 27.2845 104 " " " " A 70 0 0 "GLN " " O  " " " 8 0 1 C2 
    1601 14 -12.9712 15.2514 25.8965 104 " " " " A 2 0 0 "GLN " " CB " " " 6 0 1 C2 
    1602 14 -12.327 16.6341 25.8755 104 " " " " A 2 0 0 "GLN " " CG " " " 6 0 1 C2 
    1603 14 -12.2555 17.3493 24.4597 104 " " " " A 2 0 0 "GLN " " CD " " " 6 0 1 C2 
    1604 23 -11.7428 18.4873 24.3694 104 " " " " A 70 0 0 "GLN " " OE1" " " 8 0 1 C2 
    1605 40 -12.7115 16.7349 23.4219 104 " " " " A 43 0 0 "GLN " " NE2" " " 7 0 1 C2 
    1606 48 -13.3996 15.9935 28.6675 104 " " " " A 21 0 0 "GLN " " H  " " " 1 0 1 C2 
    1607 48 -13.6101 13.5831 27.0467 104 " " " " A 21 0 0 "GLN " " HA " " " 1 0 1 C2 
    1608 48 -13.9537 15.3785 25.4419 104 " " " " A 21 0 0 "GLN " " HB3" " " 1 0 1 C2 
    1609 48 -12.412 14.6033 25.2217 104 " " " " A 21 0 0 "GLN " " HB2" " " 1 0 1 C2 
    1610 48 -11.3051 16.4382 26.2001 104 " " " " A 21 0 0 "GLN " " HG3" " " 1 0 1 C2 
    1611 48 -12.8105 17.3047 26.5859 104 " " " " A 21 0 0 "GLN " " HG2" " " 1 0 1 C2 
    1612 48 -12.6617 17.203 22.5283 104 " " " " A 21 0 0 "GLN " HE22 " " 1 0 1 C2 
    1613 48 -13.0125 15.7766 23.5282 104 " " " " A 21 0 0 "GLN " HE21 " " 1 0 1 C2 
    1614 40 -11.2201 14.6001 28.7724 105 " " " " A 43 0 0 "ILE " " N  " " " 7 0 1 C2 
    1615 14 -10.1228 13.9832 29.5457 105 " " " " A 2 0 0 "ILE " " CA " " " 6 0 1 C2 
    1616 14 -10.7512 13.2719 30.765 105 " " " " A 2 0 0 "ILE " " C  " " " 6 0 1 C2 
    1617 23 -11.5606 13.863 31.4836 105 " " " " A 70 0 0 "ILE " " O  " " " 8 0 1 C2 
    1618 14 -9.09219 15.0724 29.8817 105 " " " " A 2 0 0 "ILE " " CB " " " 6 0 1 C2 
    1619 14 -8.525 15.7953 28.6815 105 " " " " A 2 0 0 "ILE " " CG1" " " 6 0 1 C2 
    1620 14 -8.07662 14.5279 30.8271 105 " " " " A 2 0 0 "ILE " " CG2" " " 6 0 1 C2 
    1621 14 -7.61282 16.9704 28.9822 105 " " " " A 2 0 0 "ILE " " CD1" " " 6 0 1 C2 
    1622 48 -11.6067 15.4049 29.2446 105 " " " " A 21 0 0 "ILE " " H  " " " 1 0 1 C2 
    1623 48 -9.59275 13.2245 28.97 105 " " " " A 21 0 0 "ILE " " HA " " " 1 0 1 C2 
    1624 48 -9.47434 15.919 30.452 105 " " " " A 21 0 0 "ILE " " HB " " " 1 0 1 C2 
    1625 48 -9.26085 16.1096 27.9413 105 " " " " A 21 0 0 "ILE " HG13 " " 1 0 1 C2 
    1626 48 -7.95396 15.0019 28.1993 105 " " " " A 21 0 0 "ILE " HG12 " " 1 0 1 C2 
    1627 48 -7.62721 13.6442 30.3741 105 " " " " A 21 0 0 "ILE " HG21 " " 1 0 1 C2 
    1628 48 -7.21191 15.1807 30.9466 105 " " " " A 21 0 0 "ILE " HG22 " " 1 0 1 C2 
    1629 48 -8.5906 14.3323 31.7682 105 " " " " A 21 0 0 "ILE " HG23 " " 1 0 1 C2 
    1630 48 -7.95445 17.4694 29.889 105 " " " " A 21 0 0 "ILE " HD11 " " 1 0 1 C2 
    1631 48 -6.58661 16.6236 29.1036 105 " " " " A 21 0 0 "ILE " HD12 " " 1 0 1 C2 
    1632 48 -7.55923 17.5892 28.0865 105 " " " " A 21 0 0 "ILE " HD13 " " 1 0 1 C2 
    1633 40 -10.3193 12.016 31.0727 106 " " " " A 43 0 0 "VAL " " N  " " " 7 0 1 C2 
    1634 14 -10.7412 11.1865 32.233 106 " " " " A 2 0 0 "VAL " " CA " " " 6 0 1 C2 
    1635 14 -10.0077 11.6005 33.476 106 " " " " A 2 0 0 "VAL " " C  " " " 6 0 1 C2 
    1636 23 -10.6125 11.6333 34.5598 106 " " " " A 70 0 0 "VAL " " O  " " " 8 0 1 C2 
    1637 14 -10.4251 9.70998 31.9818 106 " " " " A 2 0 0 "VAL " " CB " " " 6 0 1 C2 
    1638 14 -11.019 8.74799 32.9906 106 " " " " A 2 0 0 "VAL " " CG1" " " 6 0 1 C2 
    1639 14 -10.7777 9.16415 30.5251 106 " " " " A 2 0 0 "VAL " " CG2" " " 6 0 1 C2 
    1640 48 -9.56569 11.679 30.4908 106 " " " " A 21 0 0 "VAL " " H  " " " 1 0 1 C2 
    1641 48 -11.8017 11.3604 32.415 106 " " " " A 21 0 0 "VAL " " HA " " " 1 0 1 C2 
    1642 48 -9.34086 9.6321 32.0618 106 " " " " A 21 0 0 "VAL " " HB " " " 1 0 1 C2 
    1643 48 -10.8507 9.0484 34.0248 106 " " " " A 21 0 0 "VAL " HG11 " " 1 0 1 C2 
    1644 48 -12.0994 8.72418 32.8477 106 " " " " A 21 0 0 "VAL " HG12 " " 1 0 1 C2 
    1645 48 -10.5362 7.78529 32.8227 106 " " " " A 21 0 0 "VAL " HG13 " " 1 0 1 C2 
    1646 48 -10.4443 9.81355 29.7156 106 " " " " A 21 0 0 "VAL " HG21 " " 1 0 1 C2 
    1647 48 -10.3847 8.15361 30.4135 106 " " " " A 21 0 0 "VAL " HG22 " " 1 0 1 C2 
    1648 48 -11.8665 9.14467 30.5717 106 " " " " A 21 0 0 "VAL " HG23 " " 1 0 1 C2 
    1649 40 -8.7249 12.0211 33.401 107 " " " " A 43 0 0 "GLY " " N  " " " 7 0 1 C2 
    1650 14 -7.78176 12.1719 34.478 107 " " " " A 2 0 0 "GLY " " CA " " " 6 0 1 C2 
    1651 14 -6.43324 12.6859 33.9636 107 " " " " A 2 0 0 "GLY " " C  " " " 6 0 1 C2 
    1652 23 -6.23412 13.0018 32.8203 107 " " " " A 70 0 0 "GLY " " O  " " " 8 0 1 C2 
    1653 48 -8.31808 12.0391 32.4768 107 " " " " A 21 0 0 "GLY " " H  " " " 1 0 1 C2 
    1654 48 -7.70579 11.1888 34.9427 107 " " " " A 21 0 0 "GLY " " HA3" " " 1 0 1 C2 
    1655 48 -8.11245 12.8418 35.2717 107 " " " " A 21 0 0 "GLY " " HA2" " " 1 0 1 C2 
    1656 40 -5.57614 12.8405 34.9875 108 " " " " A 43 0 0 "TRP " " N  " " " 7 0 1 C2 
    1657 14 -4.11246 13.0673 34.8063 108 " " " " A 2 0 0 "TRP " " CA " " " 6 0 1 C2 
    1658 14 -3.37319 12.245 35.8806 108 " " " " A 2 0 0 "TRP " " C  " " " 6 0 1 C2 
    1659 23 -3.40483 12.5797 37.0499 108 " " " " A 70 0 0 "TRP " " O  " " " 8 0 1 C2 
    1660 14 -3.83686 14.5153 34.8503 108 " " " " A 2 0 0 "TRP " " CB " " " 6 0 1 C2 
    1661 14 -4.09277 15.373 36.0746 108 " " " " A 2 0 0 "TRP " " CG " " " 6 0 1 C2 
    1662 14 -5.30831 15.7929 36.4709 108 " " " " A 2 0 0 "TRP " " CD1" " " 6 0 1 C2 
    1663 14 -3.17394 15.9034 37.0173 108 " " " " A 2 0 0 "TRP " " CD2" " " 6 0 1 C2 
    1664 40 -5.2077 16.5859 37.6402 108 " " " " A 43 0 0 "TRP " " NE1" " " 7 0 1 C2 
    1665 14 -3.862 16.6835 38.0308 108 " " " " A 2 0 0 "TRP " " CE2" " " 6 0 1 C2 
    1666 14 -1.74381 15.807 37.1966 108 " " " " A 2 0 0 "TRP " " CE3" " " 6 0 1 C2 
    1667 14 -3.16456 17.2611 39.1037 108 " " " " A 2 0 0 "TRP " " CZ2" " " 6 0 1 C2 
    1668 14 -1.11937 16.2768 38.3529 108 " " " " A 2 0 0 "TRP " " CZ3" " " 6 0 1 C2 
    1669 14 -1.78495 17.0178 39.2931 108 " " " " A 2 0 0 "TRP " " CH2" " " 6 0 1 C2 
    1670 48 -5.92407 12.6687 35.92 108 " " " " A 21 0 0 "TRP " " H  " " " 1 0 1 C2 
    1671 48 -3.80547 12.6743 33.837 108 " " " " A 21 0 0 "TRP " " HA " " " 1 0 1 C2 
    1672 48 -4.35787 14.8895 33.9691 108 " " " " A 21 0 0 "TRP " " HB3" " " 1 0 1 C2 
    1673 48 -2.79663 14.707 34.5872 108 " " " " A 21 0 0 "TRP " " HB2" " " 1 0 1 C2 
    1674 48 -6.22956 15.5501 35.9623 108 " " " " A 21 0 0 "TRP " " HD1" " " 1 0 1 C2 
    1675 48 -6.02645 17.1261 37.8809 108 " " " " A 21 0 0 "TRP " " HE1" " " 1 0 1 C2 
    1676 48 -1.10685 15.2692 36.51 108 " " " " A 21 0 0 "TRP " " HE3" " " 1 0 1 C2 
    1677 48 -3.78165 17.7334 39.8537 108 " " " " A 21 0 0 "TRP " " HZ2" " " 1 0 1 C2 
    1678 48 -0.108963 16.0284 38.6423 108 " " " " A 21 0 0 "TRP " " HZ3" " " 1 0 1 C2 
    1679 48 -1.32055 17.1515 40.2589 108 " " " " A 21 0 0 "TRP " " HH2" " " 1 0 1 C2 
    1680 40 -2.7532 11.1384 35.5198 109 " " " " A 43 0 0 "VAL " " N  " " " 7 0 1 C2 
    1681 14 -2.12214 10.0927 36.3393 109 " " " " A 2 0 0 "VAL " " CA " " " 6 0 1 C2 
    1682 14 -0.60343 10.3221 36.238 109 " " " " A 2 0 0 "VAL " " C  " " " 6 0 1 C2 
    1683 23 -0.0362223 10.3202 35.2046 109 " " " " A 70 0 0 "VAL " " O  " " " 8 0 1 C2 
    1684 14 -2.51211 8.73914 35.7197 109 " " " " A 2 0 0 "VAL " " CB " " " 6 0 1 C2 
    1685 14 -2.23482 7.42453 36.5144 109 " " " " A 2 0 0 "VAL " " CG1" " " 6 0 1 C2 
    1686 14 -4.10773 8.75758 35.5097 109 " " " " A 2 0 0 "VAL " " CG2" " " 6 0 1 C2 
    1687 48 -2.61408 11.0636 34.5223 109 " " " " A 21 0 0 "VAL " " H  " " " 1 0 1 C2 
    1688 48 -2.40586 10.0865 37.3917 109 " " " " A 21 0 0 "VAL " " HA " " " 1 0 1 C2 
    1689 48 -2.11954 8.59366 34.7133 109 " " " " A 21 0 0 "VAL " " HB " " " 1 0 1 C2 
    1690 48 -1.21683 7.32174 36.8902 109 " " " " A 21 0 0 "VAL " HG11 " " 1 0 1 C2 
    1691 48 -2.86239 7.33516 37.4011 109 " " " " A 21 0 0 "VAL " HG12 " " 1 0 1 C2 
    1692 48 -2.42035 6.52049 35.9344 109 " " " " A 21 0 0 "VAL " HG13 " " 1 0 1 C2 
    1693 48 -4.54084 7.81664 35.1704 109 " " " " A 21 0 0 "VAL " HG21 " " 1 0 1 C2 
    1694 48 -4.65788 8.88334 36.4422 109 " " " " A 21 0 0 "VAL " HG22 " " 1 0 1 C2 
    1695 48 -4.42924 9.41117 34.6988 109 " " " " A 21 0 0 "VAL " HG23 " " 1 0 1 C2 
    1696 40 0.0530149 10.5642 37.3716 110 " " " " A 43 0 0 "GLY " " N  " " " 7 0 1 C2 
    1697 14 1.51561 10.679 37.5416 110 " " " " A 2 0 0 "GLY " " CA " " " 6 0 1 C2 
    1698 14 1.90037 10.3843 38.9882 110 " " " " A 2 0 0 "GLY " " C  " " " 6 0 1 C2 
    1699 23 1.07466 10.3384 39.8803 110 " " " " A 70 0 0 "GLY " " O  " " " 8 0 1 C2 
    1700 48 -0.525808 10.5466 38.1991 110 " " " " A 21 0 0 "GLY " " H  " " " 1 0 1 C2 
    1701 48 1.79095 11.6858 37.2276 110 " " " " A 21 0 0 "GLY " " HA3" " " 1 0 1 C2 
    1702 48 2.00985 9.91126 36.9463 110 " " " " A 21 0 0 "GLY " " HA2" " " 1 0 1 C2 
    1703 40 3.22097 10.3387 39.1864 111 " " " " A 43 0 0 "TRP " " N  " " " 7 0 1 C2 
    1704 14 3.81288 10.2726 40.5172 111 " " " " A 2 0 0 "TRP " " CA " " " 6 0 1 C2 
    1705 14 3.50811 11.4809 41.2636 111 " " " " A 2 0 0 "TRP " " C  " " " 6 0 1 C2 
    1706 23 3.70364 11.5564 42.4672 111 " " " " A 70 0 0 "TRP " " O  " " " 8 0 1 C2 
    1707 14 5.33189 10.0437 40.4649 111 " " " " A 2 0 0 "TRP " " CB " " " 6 0 1 C2 
    1708 14 6.15289 11.0724 39.7864 111 " " " " A 2 0 0 "TRP " " CG " " " 6 0 1 C2 
    1709 14 6.31328 11.2824 38.4639 111 " " " " A 2 0 0 "TRP " " CD1" " " 6 0 1 C2 
    1710 14 7.06324 12.0301 40.4786 111 " " " " A 2 0 0 "TRP " " CD2" " " 6 0 1 C2 
    1711 40 7.11039 12.4425 38.2699 111 " " " " A 43 0 0 "TRP " " NE1" " " 7 0 1 C2 
    1712 14 7.65521 12.8319 39.4443 111 " " " " A 2 0 0 "TRP " " CE2" " " 6 0 1 C2 
    1713 14 7.52098 12.1931 41.8075 111 " " " " A 2 0 0 "TRP " " CE3" " " 6 0 1 C2 
    1714 14 8.61423 13.8043 39.7777 111 " " " " A 2 0 0 "TRP " " CZ2" " " 6 0 1 C2 
    1715 14 8.52179 13.1728 42.0499 111 " " " " A 2 0 0 "TRP " " CZ3" " " 6 0 1 C2 
    1716 14 9.05709 13.9383 41.0759 111 " " " " A 2 0 0 "TRP " " CH2" " " 6 0 1 C2 
    1717 48 3.86143 10.4369 38.4116 111 " " " " A 21 0 0 "TRP " " H  " " " 1 0 1 C2 
    1718 48 3.39591 9.42345 41.0586 111 " " " " A 21 0 0 "TRP " " HA " " " 1 0 1 C2 
    1719 48 5.61819 9.04869 40.1241 111 " " " " A 21 0 0 "TRP " " HB3" " " 1 0 1 C2 
    1720 48 5.63651 10.0171 41.5112 111 " " " " A 21 0 0 "TRP " " HB2" " " 1 0 1 C2 
    1721 48 5.88025 10.6872 37.6735 111 " " " " A 21 0 0 "TRP " " HD1" " " 1 0 1 C2 
    1722 48 7.38664 12.7017 37.3336 111 " " " " A 21 0 0 "TRP " " HE1" " " 1 0 1 C2 
    1723 48 7.42235 11.4249 42.5602 111 " " " " A 21 0 0 "TRP " " HE3" " " 1 0 1 C2 
    1724 48 9.17932 14.3656 39.0483 111 " " " " A 21 0 0 "TRP " " HZ2" " " 1 0 1 C2 
    1725 48 8.78565 13.1406 43.0967 111 " " " " A 21 0 0 "TRP " " HZ3" " " 1 0 1 C2 
    1726 48 9.81889 14.6972 41.1763 111 " " " " A 21 0 0 "TRP " " HH2" " " 1 0 1 C2 
    1727 40 3.22555 12.6388 40.5701 112 " " " " A 43 0 0 "LEU " " N  " " " 7 0 1 C2 
    1728 14 2.94847 13.9133 41.1957 112 " " " " A 2 0 0 "LEU " " CA " " " 6 0 1 C2 
    1729 14 1.44563 14.0745 41.5652 112 " " " " A 2 0 0 "LEU " " C  " " " 6 0 1 C2 
    1730 23 1.16705 14.7123 42.6134 112 " " " " A 70 0 0 "LEU " " O  " " " 8 0 1 C2 
    1731 14 3.30663 15.1433 40.2409 112 " " " " A 2 0 0 "LEU " " CB " " " 6 0 1 C2 
    1732 14 4.70889 15.3559 39.5777 112 " " " " A 2 0 0 "LEU " " CG " " " 6 0 1 C2 
    1733 14 4.7668 16.5904 38.6395 112 " " " " A 2 0 0 "LEU " " CD1" " " 6 0 1 C2 
    1734 14 5.75044 15.4224 40.6896 112 " " " " A 2 0 0 "LEU " " CD2" " " 6 0 1 C2 
    1735 48 3.34703 12.5892 39.5687 112 " " " " A 21 0 0 "LEU " " H  " " " 1 0 1 C2 
    1736 48 3.49693 13.983 42.135 112 " " " " A 21 0 0 "LEU " " HA " " " 1 0 1 C2 
    1737 48 3.11934 16.0376 40.8353 112 " " " " A 21 0 0 "LEU " " HB3" " " 1 0 1 C2 
    1738 48 2.63228 15.204 39.3867 112 " " " " A 21 0 0 "LEU " " HB2" " " 1 0 1 C2 
    1739 48 5.01267 14.5854 38.8692 112 " " " " A 21 0 0 "LEU " " HG " " " 1 0 1 C2 
    1740 48 4.79088 17.5176 39.2119 112 " " " " A 21 0 0 "LEU " HD11 " " 1 0 1 C2 
    1741 48 5.7781 16.6442 38.2364 112 " " " " A 21 0 0 "LEU " HD12 " " 1 0 1 C2 
    1742 48 3.97311 16.7357 37.9066 112 " " " " A 21 0 0 "LEU " HD13 " " 1 0 1 C2 
    1743 48 5.65989 14.6123 41.4133 112 " " " " A 21 0 0 "LEU " HD21 " " 1 0 1 C2 
    1744 48 6.69101 15.5329 40.15 112 " " " " A 21 0 0 "LEU " HD22 " " 1 0 1 C2 
    1745 48 5.64253 16.3874 41.1847 112 " " " " A 21 0 0 "LEU " HD23 " " 1 0 1 C2 
    1746 40 0.481083 13.3904 40.8939 113 " " " " A 43 0 0 "LYS " " N  " " " 7 0 1 C2 
    1747 14 -0.871784 13.155 41.2502 113 " " " " A 2 0 0 "LYS " " CA " " " 6 0 1 C2 
    1748 14 -1.05243 12.2456 42.5079 113 " " " " A 2 0 0 "LYS " " C  " " " 6 0 1 C2 
    1749 23 -2.00093 12.4453 43.2364 113 " " " " A 70 0 0 "LYS " " O  " " " 8 0 1 C2 
    1750 14 -1.60679 12.456 40.0704 113 " " " " A 2 0 0 "LYS " " CB " " " 6 0 1 C2 
    1751 14 -3.1611 12.3886 40.1187 113 " " " " A 2 0 0 "LYS " " CG " " " 6 0 1 C2 
    1752 14 -3.81891 13.7598 39.8535 113 " " " " A 2 0 0 "LYS " " CD " " " 6 0 1 C2 
    1753 14 -5.2857 13.5747 39.7628 113 " " " " A 2 0 0 "LYS " " CE " " " 6 0 1 C2 
    1754 40 -6.12985 14.7236 39.6655 113 " " " " A 43 0 0 "LYS " " NZ " " " 7 0 1 C2 
    1755 48 0.785547 12.8806 40.0769 113 " " " " A 21 0 0 "LYS " " H  " " " 1 0 1 C2 
    1756 48 -1.41463 14.0845 41.4219 113 " " " " A 21 0 0 "LYS " " HA " " " 1 0 1 C2 
    1757 48 -1.23075 11.4427 39.9292 113 " " " " A 21 0 0 "LYS " " HB3" " " 1 0 1 C2 
    1758 48 -1.34339 12.881 39.1019 113 " " " " A 21 0 0 "LYS " " HB2" " " 1 0 1 C2 
    1759 48 -3.51183 11.9623 41.0586 113 " " " " A 21 0 0 "LYS " " HG3" " " 1 0 1 C2 
    1760 48 -3.55638 11.7246 39.3499 113 " " " " A 21 0 0 "LYS " " HG2" " " 1 0 1 C2 
    1761 48 -3.41875 14.116 38.9043 113 " " " " A 21 0 0 "LYS " " HD3" " " 1 0 1 C2 
    1762 48 -3.68122 14.4876 40.6531 113 " " " " A 21 0 0 "LYS " " HD2" " " 1 0 1 C2 
    1763 48 -5.47853 13.0981 40.7239 113 " " " " A 21 0 0 "LYS " " HE3" " " 1 0 1 C2 
    1764 48 -5.32314 12.7858 39.0116 113 " " " " A 21 0 0 "LYS " " HE2" " " 1 0 1 C2 
    1765 48 -5.95686 15.2321 40.5209 113 " " " " A 21 0 0 "LYS " " HZ1" " " 1 0 1 C2 
    1766 48 -5.71605 15.1795 38.8649 113 " " " " A 21 0 0 "LYS " " HZ2" " " 1 0 1 C2 
    1767 48 -7.12873 14.5841 39.7192 113 " " " " A 21 0 0 "LYS " " HZ3" " " 1 0 1 C2 
    1768 40 -0.0896052 11.3239 42.7784 114 " " " " A 43 0 0 "ALA " " N  " " " 7 0 1 C2 
    1769 14 -0.0206965 10.4162 43.9305 114 " " " " A 2 0 0 "ALA " " CA " " " 6 0 1 C2 
    1770 14 1.46393 9.92871 44.1307 114 " " " " A 2 0 0 "ALA " " C  " " " 6 0 1 C2 
    1771 23 2.04712 9.38994 43.1653 114 " " " " A 70 0 0 "ALA " " O  " " " 8 0 1 C2 
    1772 14 -0.910116 9.22937 43.7497 114 " " " " A 2 0 0 "ALA " " CB " " " 6 0 1 C2 
    1773 48 0.563755 11.1388 42.0308 114 " " " " A 21 0 0 "ALA " " H  " " " 1 0 1 C2 
    1774 48 -0.391208 11.0224 44.7572 114 " " " " A 21 0 0 "ALA " " HA " " " 1 0 1 C2 
    1775 48 -1.98212 9.42365 43.784 114 " " " " A 21 0 0 "ALA " " HB1" " " 1 0 1 C2 
    1776 48 -0.662275 8.82218 42.7695 114 " " " " A 21 0 0 "ALA " " HB2" " " 1 0 1 C2 
    1777 48 -0.663835 8.4389 44.4587 114 " " " " A 21 0 0 "ALA " " HB3" " " 1 0 1 C2 
    1778 40 1.99518 9.98544 45.3694 115 " " " " A 43 0 0 "PRO " " N  " " " 7 0 1 C2 
    1779 14 3.38095 9.6703 45.7819 115 " " " " A 2 0 0 "PRO " " CA " " " 6 0 1 C2 
    1780 14 4.04082 8.39121 45.2347 115 " " " " A 2 0 0 "PRO " " C  " " " 6 0 1 C2 
    1781 23 3.43246 7.34306 45.2228 115 " " " " A 70 0 0 "PRO " " O  " " " 8 0 1 C2 
    1782 14 3.34647 9.62847 47.3405 115 " " " " A 2 0 0 "PRO " " CB " " " 6 0 1 C2 
    1783 14 2.13621 10.3854 47.7937 115 " " " " A 2 0 0 "PRO " " CG " " " 6 0 1 C2 
    1784 14 1.23793 10.3391 46.5661 115 " " " " A 2 0 0 "PRO " " CD " " " 6 0 1 C2 
    1785 48 3.91846 10.5617 45.4583 115 " " " " A 21 0 0 "PRO " " HA " " " 1 0 1 C2 
    1786 48 4.30178 10.0017 47.7096 115 " " " " A 21 0 0 "PRO " " HB3" " " 1 0 1 C2 
    1787 48 3.16649 8.57687 47.5637 115 " " " " A 21 0 0 "PRO " " HB2" " " 1 0 1 C2 
    1788 48 2.31714 11.4113 48.1144 115 " " " " A 21 0 0 "PRO " " HG3" " " 1 0 1 C2 
    1789 48 1.58982 9.88468 48.5929 115 " " " " A 21 0 0 "PRO " " HG2" " " 1 0 1 C2 
    1790 48 0.399269 9.65162 46.6762 115 " " " " A 21 0 0 "PRO " " HD2" " " 1 0 1 C2 
    1791 48 0.820904 11.3403 46.4577 115 " " " " A 21 0 0 "PRO " " HD3" " " 1 0 1 C2 
    1792 40 5.35598 8.52326 44.8624 116 " " " " A 43 0 0 "ASP " " N  " " " 7 0 1 C2 
    1793 14 6.12222 7.55372 44.1167 116 " " " " A 2 0 0 "ASP " " CA " " " 6 0 1 C2 
    1794 14 6.13022 6.12997 44.7447 116 " " " " A 2 0 0 "ASP " " C  " " " 6 0 1 C2 
    1795 23 6.26433 5.0938 44.0657 116 " " " " A 70 0 0 "ASP " " O  " " " 8 0 1 C2 
    1796 14 7.52604 7.99358 43.6763 116 " " " " A 2 0 0 "ASP " " CB " " " 6 0 1 C2 
    1797 14 8.69544 7.78708 44.5761 116 " " " " A 2 0 0 "ASP " " CG " " " 6 0 1 C2 
    1798 23 9.82072 7.39479 44.009 116 " " " " A 70 0 0 "ASP " " OD1" " " 8 0 1 C2 
    1799 23 8.69429 7.88654 45.8299 116 " " " " A 70 0 0 "ASP " " OD2" " " 8 0 1 C2 
    1800 48 5.76655 9.43203 45.0226 116 " " " " A 21 0 0 "ASP " " H  " " " 1 0 1 C2 
    1801 48 5.52661 7.3287 43.232 116 " " " " A 21 0 0 "ASP " " HA " " " 1 0 1 C2 
    1802 48 7.6138 8.98949 43.242 116 " " " " A 21 0 0 "ASP " " HB3" " " 1 0 1 C2 
    1803 48 7.77161 7.39536 42.7988 116 " " " " A 21 0 0 "ASP " " HB2" " " 1 0 1 C2 
    1804 40 5.94089 6.03918 46.0726 117 " " " " A 43 0 0 "THR " " N  " " " 7 0 1 C2 
    1805 14 5.88902 4.82848 46.9466 117 " " " " A 2 0 0 "THR " " CA " " " 6 0 1 C2 
    1806 14 4.51539 4.05389 46.829 117 " " " " A 2 0 0 "THR " " C  " " " 6 0 1 C2 
    1807 23 4.44214 2.86957 47.1989 117 " " " " A 70 0 0 "THR " " O  " " " 8 0 1 C2 
    1808 14 6.0186 5.29233 48.4263 117 " " " " A 2 0 0 "THR " " CB " " " 6 0 1 C2 
    1809 23 6.20284 4.16872 49.2705 117 " " " " A 70 0 0 "THR " " OG1" " " 8 0 1 C2 
    1810 14 4.86592 6.13535 48.9581 117 " " " " A 2 0 0 "THR " " CG2" " " 6 0 1 C2 
    1811 48 5.92489 6.93212 46.5443 117 " " " " A 21 0 0 "THR " " H  " " " 1 0 1 C2 
    1812 48 6.66151 4.09949 46.7018 117 " " " " A 21 0 0 "THR " " HA " " " 1 0 1 C2 
    1813 48 6.83822 5.99783 48.5627 117 " " " " A 21 0 0 "THR " " HB " " " 1 0 1 C2 
    1814 48 6.17105 3.40886 48.7095 117 " " " " A 21 0 0 "THR " " HG1" " " 1 0 1 C2 
    1815 48 4.92043 7.10967 48.4725 117 " " " " A 21 0 0 "THR " HG21 " " 1 0 1 C2 
    1816 48 3.88523 5.67637 48.8329 117 " " " " A 21 0 0 "THR " HG22 " " 1 0 1 C2 
    1817 48 5.04013 6.26207 50.0266 117 " " " " A 21 0 0 "THR " HG23 " " 1 0 1 C2 
    1818 40 3.5378 4.637 46.1756 118 " " " " A 43 0 0 "THR " " N  " " " 7 0 1 C2 
    1819 14 2.19318 4.08439 46.2255 118 " " " " A 2 0 0 "THR " " CA " " " 6 0 1 C2 
    1820 14 1.93818 2.77864 45.3385 118 " " " " A 2 0 0 "THR " " C  " " " 6 0 1 C2 
    1821 23 1.31211 1.87859 45.8317 118 " " " " A 70 0 0 "THR " " O  " " " 8 0 1 C2 
    1822 14 1.21338 5.18834 45.839 118 " " " " A 2 0 0 "THR " " CB " " " 6 0 1 C2 
    1823 23 1.34328 5.74879 44.5123 118 " " " " A 70 0 0 "THR " " OG1" " " 8 0 1 C2 
    1824 14 0.960333 6.25903 46.9357 118 " " " " A 2 0 0 "THR " " CG2" " " 6 0 1 C2 
    1825 48 3.55132 5.60677 45.8938 118 " " " " A 21 0 0 "THR " " H  " " " 1 0 1 C2 
    1826 48 2.04257 3.77353 47.2594 118 " " " " A 21 0 0 "THR " " HA " " " 1 0 1 C2 
    1827 48 0.220438 4.73873 45.8343 118 " " " " A 21 0 0 "THR " " HB " " " 1 0 1 C2 
    1828 48 2.06821 6.34045 44.6443 118 " " " " A 21 0 0 "THR " " HG1" " " 1 0 1 C2 
    1829 48 1.7601 6.99713 46.9963 118 " " " " A 21 0 0 "THR " HG21 " " 1 0 1 C2 
    1830 48 0.127888 6.83868 46.5368 118 " " " " A 21 0 0 "THR " HG22 " " 1 0 1 C2 
    1831 48 0.881375 5.95531 47.9795 118 " " " " A 21 0 0 "THR " HG23 " " 1 0 1 C2 
    1832 40 2.59177 2.66297 44.2184 119 " " " " A 43 0 0 "ASP " " N  " " " 7 0 1 C2 
    1833 14 2.47588 1.45853 43.346 119 " " " " A 2 0 0 "ASP " " CA " " " 6 0 1 C2 
    1834 14 3.79348 1.42071 42.4078 119 " " " " A 2 0 0 "ASP " " C  " " " 6 0 1 C2 
    1835 23 4.49566 2.45297 42.3007 119 " " " " A 70 0 0 "ASP " " O  " " " 8 0 1 C2 
    1836 14 1.10714 1.43936 42.6403 119 " " " " A 2 0 0 "ASP " " CB " " " 6 0 1 C2 
    1837 14 0.970822 2.24452 41.3426 119 " " " " A 2 0 0 "ASP " " CG " " " 6 0 1 C2 
    1838 23 0.11306 3.17109 41.291 119 " " " " A 70 0 0 "ASP " " OD1" " " 8 0 1 C2 
    1839 23 1.48309 1.69756 40.3609 119 " " " " A 70 0 0 "ASP " " OD2" " " 8 0 1 C2 
    1840 48 3.18183 3.4144 43.8909 119 " " " " A 21 0 0 "ASP " " H  " " " 1 0 1 C2 
    1841 48 2.55554 0.578274 43.9839 119 " " " " A 21 0 0 "ASP " " HA " " " 1 0 1 C2 
    1842 48 0.272597 1.66511 43.3041 119 " " " " A 21 0 0 "ASP " " HB3" " " 1 0 1 C2 
    1843 48 0.85998 0.397771 42.4351 119 " " " " A 21 0 0 "ASP " " HB2" " " 1 0 1 C2 
    1844 40 4.11824 0.355984 41.6811 120 " " " " A 43 0 0 "PRO " " N  " " " 7 0 1 C2 
    1845 14 5.2777 0.243447 40.8014 120 " " " " A 2 0 0 "PRO " " CA " " " 6 0 1 C2 
    1846 14 5.20023 1.05426 39.4532 120 " " " " A 2 0 0 "PRO " " C  " " " 6 0 1 C2 
    1847 23 6.23019 1.19612 38.8273 120 " " " " A 70 0 0 "PRO " " O  " " " 8 0 1 C2 
    1848 14 5.4892 -1.25925 40.5156 120 " " " " A 2 0 0 "PRO " " CB " " " 6 0 1 C2 
    1849 14 4.13425 -1.84097 40.8043 120 " " " " A 2 0 0 "PRO " " CG " " " 6 0 1 C2 
    1850 14 3.44014 -0.928569 41.8042 120 " " " " A 2 0 0 "PRO " " CD " " " 6 0 1 C2 
    1851 48 6.17513 0.613892 41.2969 120 " " " " A 21 0 0 "PRO " " HA " " " 1 0 1 C2 
    1852 48 6.25053 -1.71302 41.1501 120 " " " " A 21 0 0 "PRO " " HB3" " " 1 0 1 C2 
    1853 48 5.7773 -1.53037 39.5 120 " " " " A 21 0 0 "PRO " " HB2" " " 1 0 1 C2 
    1854 48 4.18994 -2.84658 41.2211 120 " " " " A 21 0 0 "PRO " " HG3" " " 1 0 1 C2 
    1855 48 3.53394 -1.83261 39.8946 120 " " " " A 21 0 0 "PRO " " HG2" " " 1 0 1 C2 
    1856 48 2.36328 -0.80801 41.6862 120 " " " " A 21 0 0 "PRO " " HD2" " " 1 0 1 C2 
    1857 48 3.61807 -1.26862 42.8244 120 " " " " A 21 0 0 "PRO " " HD3" " " 1 0 1 C2 
    1858 40 4.02842 1.48333 38.9566 121 " " " " A 43 0 0 "THR " " N  " " " 7 0 1 C2 
    1859 14 3.89946 2.25637 37.7381 121 " " " " A 2 0 0 "THR " " CA " " " 6 0 1 C2 
    1860 14 4.52425 3.64727 37.9308 121 " " " " A 2 0 0 "THR " " C  " " " 6 0 1 C2 
    1861 23 5.42852 3.99347 37.248 121 " " " " A 70 0 0 "THR " " O  " " " 8 0 1 C2 
    1862 14 2.35959 2.40229 37.2828 121 " " " " A 2 0 0 "THR " " CB " " " 6 0 1 C2 
    1863 23 1.51168 3.05356 38.2045 121 " " " " A 70 0 0 "THR " " OG1" " " 8 0 1 C2 
    1864 14 1.70333 1.06765 37.0485 121 " " " " A 2 0 0 "THR " " CG2" " " 6 0 1 C2 
    1865 48 3.21379 1.33361 39.5346 121 " " " " A 21 0 0 "THR " " H  " " " 1 0 1 C2 
    1866 48 4.41808 1.70076 36.9568 121 " " " " A 21 0 0 "THR " " HA " " " 1 0 1 C2 
    1867 48 2.24339 2.92149 36.3315 121 " " " " A 21 0 0 "THR " " HB " " " 1 0 1 C2 
    1868 48 1.4406 2.48234 38.954 121 " " " " A 21 0 0 "THR " " HG1" " " 1 0 1 C2 
    1869 48 1.70948 0.459897 37.9534 121 " " " " A 21 0 0 "THR " HG21 " " 1 0 1 C2 
    1870 48 0.6863 1.0695 36.6564 121 " " " " A 21 0 0 "THR " HG22 " " 1 0 1 C2 
    1871 48 2.34836 0.491593 36.3851 121 " " " " A 21 0 0 "THR " HG23 " " 1 0 1 C2 
    1872 40 4.14512 4.34579 38.9838 122 " " " " A 43 0 0 "VAL " " N  " " " 7 0 1 C2 
    1873 14 4.53772 5.70436 39.2311 122 " " " " A 2 0 0 "VAL " " CA " " " 6 0 1 C2 
    1874 14 5.99685 5.86123 39.7218 122 " " " " A 2 0 0 "VAL " " C  " " " 6 0 1 C2 
    1875 23 6.51939 6.93973 39.559 122 " " " " A 70 0 0 "VAL " " O  " " " 8 0 1 C2 
    1876 14 3.50008 6.30083 40.2745 122 " " " " A 2 0 0 "VAL " " CB " " " 6 0 1 C2 
    1877 14 2.07716 6.38537 39.7124 122 " " " " A 2 0 0 "VAL " " CG1" " " 6 0 1 C2 
    1878 14 3.48056 5.46054 41.577 122 " " " " A 2 0 0 "VAL " " CG2" " " 6 0 1 C2 
    1879 48 3.36574 4.05561 39.557 122 " " " " A 21 0 0 "VAL " " H  " " " 1 0 1 C2 
    1880 48 4.42365 6.16378 38.2493 122 " " " " A 21 0 0 "VAL " " HA " " " 1 0 1 C2 
    1881 48 3.73722 7.31826 40.5855 122 " " " " A 21 0 0 "VAL " " HB " " " 1 0 1 C2 
    1882 48 1.58319 5.41439 39.7486 122 " " " " A 21 0 0 "VAL " HG11 " " 1 0 1 C2 
    1883 48 1.47965 7.10703 40.2694 122 " " " " A 21 0 0 "VAL " HG12 " " 1 0 1 C2 
    1884 48 2.08881 6.7304 38.6785 122 " " " " A 21 0 0 "VAL " HG13 " " 1 0 1 C2 
    1885 48 2.92679 4.53035 41.4497 122 " " " " A 21 0 0 "VAL " HG21 " " 1 0 1 C2 
    1886 48 4.52722 5.19882 41.7323 122 " " " " A 21 0 0 "VAL " HG22 " " 1 0 1 C2 
    1887 48 2.99101 6.0094 42.3815 122 " " " " A 21 0 0 "VAL " HG23 " " 1 0 1 C2 
    1888 40 6.53857 4.72685 40.2764 123 " " " " A 43 0 0 "SER " " N  " " " 7 0 1 C2 
    1889 14 7.91826 4.55127 40.4732 123 " " " " A 2 0 0 "SER " " CA " " " 6 0 1 C2 
    1890 14 8.66383 4.63511 39.1704 123 " " " " A 2 0 0 "SER " " C  " " " 6 0 1 C2 
    1891 23 9.72871 5.28994 39.1469 123 " " " " A 70 0 0 "SER " " O  " " " 8 0 1 C2 
    1892 14 8.23809 3.3536 41.3056 123 " " " " A 2 0 0 "SER " " CB " " " 6 0 1 C2 
    1893 23 8.1517 2.09447 40.6384 123 " " " " A 70 0 0 "SER " " OG " " " 8 0 1 C2 
    1894 48 5.95083 3.99092 40.6412 123 " " " " A 21 0 0 "SER " " H  " " " 1 0 1 C2 
    1895 48 8.31777 5.40213 41.0251 123 " " " " A 21 0 0 "SER " " HA " " " 1 0 1 C2 
    1896 48 7.5741 3.3399 42.1699 123 " " " " A 21 0 0 "SER " " HB3" " " 1 0 1 C2 
    1897 48 9.27547 3.4769 41.6166 123 " " " " A 21 0 0 "SER " " HB2" " " 1 0 1 C2 
    1898 48 7.37129 2.1285 40.1066 123 " " " " A 21 0 0 "SER " " HG " " " 1 0 1 C2 
    1899 40 8.12914 4.22817 38.0171 124 " " " " A 43 0 0 "ALA " " N  " " " 7 0 1 C2 
    1900 14 8.82347 4.21496 36.6906 124 " " " " A 2 0 0 "ALA " " CA " " " 6 0 1 C2 
    1901 14 8.68481 5.41441 35.7597 124 " " " " A 2 0 0 "ALA " " C  " " " 6 0 1 C2 
    1902 23 9.3774 5.61031 34.778 124 " " " " A 70 0 0 "ALA " " O  " " " 8 0 1 C2 
    1903 14 8.34844 2.9884 35.9818 124 " " " " A 2 0 0 "ALA " " CB " " " 6 0 1 C2 
    1904 48 7.32935 3.61731 38.1025 124 " " " " A 21 0 0 "ALA " " H  " " " 1 0 1 C2 
    1905 48 9.89563 4.14668 36.8748 124 " " " " A 21 0 0 "ALA " " HA " " " 1 0 1 C2 
    1906 48 8.2889 2.1979 36.7299 124 " " " " A 21 0 0 "ALA " " HB1" " " 1 0 1 C2 
    1907 48 7.37466 3.13725 35.5152 124 " " " " A 21 0 0 "ALA " " HB2" " " 1 0 1 C2 
    1908 48 9.02134 2.62366 35.2057 124 " " " " A 21 0 0 "ALA " " HB3" " " 1 0 1 C2 
    1909 40 7.8393 6.38508 36.095 125 " " " " A 43 0 0 "MET " " N  " " " 7 0 1 C2 
    1910 14 7.54433 7.60162 35.3652 125 " " " " A 2 0 0 "MET " " CA " " " 6 0 1 C2 
    1911 14 8.64231 8.69293 35.5603 125 " " " " A 2 0 0 "MET " " C  " " " 6 0 1 C2 
    1912 23 8.40186 9.86594 35.5091 125 " " " " A 70 0 0 "MET " " O  " " " 8 0 1 C2 
    1913 14 6.16343 8.18537 35.7305 125 " " " " A 2 0 0 "MET " " CB " " " 6 0 1 C2 
    1914 14 5.03224 7.41785 35.1357 125 " " " " A 2 0 0 "MET " " CG " " " 6 0 1 C2 
    1915 52 3.4961 7.67381 36.1551 125 " " " " A 13 0 0 "MET " " SD " " " 16 0 1 C2 
    1916 14 2.35416 6.62998 35.2548 125 " " " " A 2 0 0 "MET " " CE " " " 6 0 1 C2 
    1917 48 7.25476 6.24124 36.906 125 " " " " A 21 0 0 "MET " " H  " " " 1 0 1 C2 
    1918 48 7.57377 7.44505 34.2869 125 " " " " A 21 0 0 "MET " " HA " " " 1 0 1 C2 
    1919 48 6.11596 9.1959 35.3247 125 " " " " A 21 0 0 "MET " " HB3" " " 1 0 1 C2 
    1920 48 6.05937 8.19772 36.8154 125 " " " " A 21 0 0 "MET " " HB2" " " 1 0 1 C2 
    1921 48 5.05671 6.32866 35.1695 125 " " " " A 21 0 0 "MET " " HG3" " " 1 0 1 C2 
    1922 48 4.91467 7.83334 34.1349 125 " " " " A 21 0 0 "MET " " HG2" " " 1 0 1 C2 
    1923 48 2.34462 6.74205 34.1706 125 " " " " A 21 0 0 "MET " " HE1" " " 1 0 1 C2 
    1924 48 2.74296 5.63643 35.4779 125 " " " " A 21 0 0 "MET " " HE2" " " 1 0 1 C2 
    1925 48 1.36004 6.70171 35.696 125 " " " " A 21 0 0 "MET " " HE3" " " 1 0 1 C2 
    1926 40 9.93013 8.37608 35.8916 126 " " " " A 43 0 0 "LYS " " N  " " " 7 0 1 C2 
    1927 14 11.0542 9.26576 36.0611 126 " " " " A 2 0 0 "LYS " " CA " " " 6 0 1 C2 
    1928 14 12.3394 8.52331 35.6249 126 " " " " A 2 0 0 "LYS " " C  " " " 6 0 1 C2 
    1929 23 12.36 7.33431 35.9282 126 " " " " A 70 0 0 "LYS " " O  " " " 8 0 1 C2 
    1930 14 11.1742 9.93614 37.4505 126 " " " " A 2 0 0 "LYS " " CB " " " 6 0 1 C2 
    1931 14 10.8747 9.02614 38.6484 126 " " " " A 2 0 0 "LYS " " CG " " " 6 0 1 C2 
    1932 14 10.064 9.83262 39.7366 126 " " " " A 2 0 0 "LYS " " CD " " " 6 0 1 C2 
    1933 14 9.5948 9.01427 40.9228 126 " " " " A 2 0 0 "LYS " " CE " " " 6 0 1 C2 
    1934 40 10.6224 8.50637 41.7771 126 " " " " A 43 0 0 "LYS " " NZ " " " 7 0 1 C2 
    1935 48 10.0204 7.38006 36.0327 126 " " " " A 21 0 0 "LYS " " H  " " " 1 0 1 C2 
    1936 48 10.8438 10.0871 35.376 126 " " " " A 21 0 0 "LYS " " HA " " " 1 0 1 C2 
    1937 48 10.5842 10.8525 37.4314 126 " " " " A 21 0 0 "LYS " " HB3" " " 1 0 1 C2 
    1938 48 12.2115 10.2685 37.4893 126 " " " " A 21 0 0 "LYS " " HB2" " " 1 0 1 C2 
    1939 48 11.7928 8.57975 39.0306 126 " " " " A 21 0 0 "LYS " " HG3" " " 1 0 1 C2 
    1940 48 10.2739 8.19422 38.2811 126 " " " " A 21 0 0 "LYS " " HG2" " " 1 0 1 C2 
    1941 48 9.23967 10.3428 39.2382 126 " " " " A 21 0 0 "LYS " " HD3" " " 1 0 1 C2 
    1942 48 10.6452 10.6637 40.136 126 " " " " A 21 0 0 "LYS " " HD2" " " 1 0 1 C2 
    1943 48 8.92827 8.23589 40.5514 126 " " " " A 21 0 0 "LYS " " HE3" " " 1 0 1 C2 
    1944 48 8.9557 9.62609 41.5595 126 " " " " A 21 0 0 "LYS " " HE2" " " 1 0 1 C2 
    1945 48 11.2738 9.18376 42.1471 126 " " " " A 21 0 0 "LYS " " HZ1" " " 1 0 1 C2 
    1946 48 10.2877 8.00778 42.5892 126 " " " " A 21 0 0 "LYS " " HZ2" " " 1 0 1 C2 
    1947 48 11.0858 7.7441 41.3035 126 " " " " A 21 0 0 "LYS " " HZ3" " " 1 0 1 C2 
    1948 40 13.3785 9.22247 35.0834 127 " " " " A 43 0 0 "THR " " N  " " " 7 0 1 C2 
    1949 14 14.6536 8.55326 34.7345 127 " " " " A 2 0 0 "THR " " CA " " " 6 0 1 C2 
    1950 14 15.5626 8.33643 35.926 127 " " " " A 2 0 0 "THR " " C  " " " 6 0 1 C2 
    1951 23 15.2819 8.97277 36.9678 127 " " " " A 70 0 0 "THR " " O  " " " 8 0 1 C2 
    1952 14 15.2798 9.35677 33.5919 127 " " " " A 2 0 0 "THR " " CB " " " 6 0 1 C2 
    1953 23 15.5779 10.7203 33.7851 127 " " " " A 70 0 0 "THR " " OG1" " " 8 0 1 C2 
    1954 14 14.4106 9.28452 32.3084 127 " " " " A 2 0 0 "THR " " CG2" " " 6 0 1 C2 
    1955 48 13.0766 10.1363 34.7769 127 " " " " A 21 0 0 "THR " " H  " " " 1 0 1 C2 
    1956 48 14.4852 7.53721 34.3776 127 " " " " A 21 0 0 "THR " " HA " " " 1 0 1 C2 
    1957 48 16.2116 8.80052 33.4892 127 " " " " A 21 0 0 "THR " " HB " " " 1 0 1 C2 
    1958 48 16.4969 10.9267 33.8612 127 " " " " A 21 0 0 "THR " " HG1" " " 1 0 1 C2 
    1959 48 14.8931 9.6137 31.3881 127 " " " " A 21 0 0 "THR " HG21 " " 1 0 1 C2 
    1960 48 14.1417 8.28238 31.9745 127 " " " " A 21 0 0 "THR " HG22 " " 1 0 1 C2 
    1961 48 13.5032 9.84722 32.5274 127 " " " " A 21 0 0 "THR " HG23 " " 1 0 1 C2 
    1962 40 16.6148 7.57239 35.8345 128 " " " " A 43 0 0 "GLN " " N  " " " 7 0 1 C2 
    1963 14 17.763 7.52406 36.8853 128 " " " " A 2 0 0 "GLN " " CA " " " 6 0 1 C2 
    1964 14 18.3689 8.85606 37.3524 128 " " " " A 2 0 0 "GLN " " C  " " " 6 0 1 C2 
    1965 23 18.7182 9.07129 38.5339 128 " " " " A 70 0 0 "GLN " " O  " " " 8 0 1 C2 
    1966 14 18.9908 6.57076 36.5238 128 " " " " A 2 0 0 "GLN " " CB " " " 6 0 1 C2 
    1967 14 18.7627 5.0762 36.6053 128 " " " " A 2 0 0 "GLN " " CG " " " 6 0 1 C2 
    1968 14 18.3736 4.59977 37.9905 128 " " " " A 2 0 0 "GLN " " CD " " " 6 0 1 C2 
    1969 23 19.1315 4.55487 38.982 128 " " " " A 70 0 0 "GLN " " OE1" " " 8 0 1 C2 
    1970 40 17.1351 4.14783 38.1332 128 " " " " A 43 0 0 "GLN " " NE2" " " 7 0 1 C2 
    1971 48 16.7055 6.98559 35.0174 128 " " " " A 21 0 0 "GLN " " H  " " " 1 0 1 C2 
    1972 48 17.3091 7.20926 37.825 128 " " " " A 21 0 0 "GLN " " HA " " " 1 0 1 C2 
    1973 48 19.7577 6.7342 37.2809 128 " " " " A 21 0 0 "GLN " " HB3" " " 1 0 1 C2 
    1974 48 19.4859 6.94898 35.6294 128 " " " " A 21 0 0 "GLN " " HB2" " " 1 0 1 C2 
    1975 48 19.5701 4.46911 36.1958 128 " " " " A 21 0 0 "GLN " " HG3" " " 1 0 1 C2 
    1976 48 17.9086 4.94397 35.9411 128 " " " " A 21 0 0 "GLN " " HG2" " " 1 0 1 C2 
    1977 48 17.0071 3.71747 39.0379 128 " " " " A 21 0 0 "GLN " HE22 " " 1 0 1 C2 
    1978 48 16.4689 4.31858 37.3936 128 " " " " A 21 0 0 "GLN " HE21 " " 1 0 1 C2 
    1979 40 18.5428 9.72926 36.346 129 " " " " A 43 0 0 "ASP " " N  " " " 7 0 1 C2 
    1980 14 19.2353 11.0278 36.4489 129 " " " " A 2 0 0 "ASP " " CA " " " 6 0 1 C2 
    1981 14 18.1846 12.1309 36.7918 129 " " " " A 2 0 0 "ASP " " C  " " " 6 0 1 C2 
    1982 23 18.5868 13.2402 37.1954 129 " " " " A 70 0 0 "ASP " " O  " " " 8 0 1 C2 
    1983 14 19.8235 11.3328 35.0076 129 " " " " A 2 0 0 "ASP " " CB " " " 6 0 1 C2 
    1984 14 18.9749 11.4577 33.7631 129 " " " " A 2 0 0 "ASP " " CG " " " 6 0 1 C2 
    1985 23 19.2581 12.4505 33.0222 129 " " " " A 70 0 0 "ASP " " OD1" " " 8 0 1 C2 
    1986 23 18.0812 10.6429 33.5168 129 " " " " A 70 0 0 "ASP " " OD2" " " 8 0 1 C2 
    1987 48 18.1731 9.62165 35.4123 129 " " " " A 21 0 0 "ASP " " H  " " " 1 0 1 C2 
    1988 48 20.0156 10.9033 37.1996 129 " " " " A 21 0 0 "ASP " " HA " " " 1 0 1 C2 
    1989 48 20.5937 10.6237 34.7043 129 " " " " A 21 0 0 "ASP " " HB3" " " 1 0 1 C2 
    1990 48 20.3755 12.2725 34.9886 129 " " " " A 21 0 0 "ASP " " HB2" " " 1 0 1 C2 
    1991 40 16.9228 11.8223 36.4557 130 " " " " A 43 0 0 "LEU " " N  " " " 7 0 1 C2 
    1992 14 15.6905 12.4964 36.8574 130 " " " " A 2 0 0 "LEU " " CA " " " 6 0 1 C2 
    1993 14 15.5995 13.8363 36.0852 130 " " " " A 2 0 0 "LEU " " C  " " " 6 0 1 C2 
    1994 23 15.1638 14.8673 36.6262 130 " " " " A 70 0 0 "LEU " " O  " " " 8 0 1 C2 
    1995 14 15.6563 12.8516 38.4392 130 " " " " A 2 0 0 "LEU " " CB " " " 6 0 1 C2 
    1996 14 15.8334 11.6081 39.3115 130 " " " " A 2 0 0 "LEU " " CG " " " 6 0 1 C2 
    1997 14 16.8547 11.9679 40.4829 130 " " " " A 2 0 0 "LEU " " CD1" " " 6 0 1 C2 
    1998 14 14.4319 11.2578 39.8948 130 " " " " A 2 0 0 "LEU " " CD2" " " 6 0 1 C2 
    1999 48 16.7769 10.9318 36.0021 130 " " " " A 21 0 0 "LEU " " H  " " " 1 0 1 C2 
    2000 48 14.7754 11.9829 36.5625 130 " " " " A 21 0 0 "LEU " " HA " " " 1 0 1 C2 
    2001 48 14.7568 13.4192 38.6773 130 " " " " A 21 0 0 "LEU " " HB3" " " 1 0 1 C2 
    2002 48 16.4306 13.5276 38.802 130 " " " " A 21 0 0 "LEU " " HB2" " " 1 0 1 C2 
    2003 48 16.2145 10.7523 38.7543 130 " " " " A 21 0 0 "LEU " " HG " " " 1 0 1 C2 
    2004 48 17.0788 11.1541 41.1726 130 " " " " A 21 0 0 "LEU " HD11 " " 1 0 1 C2 
    2005 48 17.7582 12.361 40.0168 130 " " " " A 21 0 0 "LEU " HD12 " " 1 0 1 C2 
    2006 48 16.498 12.753 41.1496 130 " " " " A 21 0 0 "LEU " HD13 " " 1 0 1 C2 
    2007 48 14.547 10.4181 40.5802 130 " " " " A 21 0 0 "LEU " HD21 " " 1 0 1 C2 
    2008 48 14.074 12.0471 40.5559 130 " " " " A 21 0 0 "LEU " HD22 " " 1 0 1 C2 
    2009 48 13.7634 10.9034 39.1102 130 " " " " A 21 0 0 "LEU " HD23 " " 1 0 1 C2 
    2010 40 15.9546 13.9097 34.8227 131 " " " " A 43 0 0 "ARG " " N  " " " 7 0 1 C2 
    2011 14 16.0132 14.9951 33.8948 131 " " " " A 2 0 0 "ARG " " CA " " " 6 0 1 C2 
    2012 14 14.988 14.7336 32.797 131 " " " " A 2 0 0 "ARG " " C  " " " 6 0 1 C2 
    2013 23 14.8589 15.4161 31.8062 131 " " " " A 70 0 0 "ARG " " O  " " " 8 0 1 C2 
    2014 14 17.3829 15.1775 33.3321 131 " " " " A 2 0 0 "ARG " " CB " " " 6 0 1 C2 
    2015 14 18.4839 15.6253 34.3017 131 " " " " A 2 0 0 "ARG " " CG " " " 6 0 1 C2 
    2016 14 19.8326 15.9265 33.5737 131 " " " " A 2 0 0 "ARG " " CD " " " 6 0 1 C2 
    2017 40 20.2501 14.9588 32.5659 131 " " " " A 43 0 0 "ARG " " NE " " " 7 0 1 C2 
    2018 14 21.0045 15.2286 31.4937 131 " " " " A 2 0 0 "ARG " " CZ " " " 6 0 1 C2 
    2019 40 21.2848 14.2892 30.6392 131 " " " " A 43 0 0 "ARG " " NH1" " " 7 0 1 C2 
    2020 40 21.54 16.4275 31.2698 131 " " " " A 43 0 0 "ARG " " NH2" " " 7 0 1 C2 
    2021 48 16.2627 13.0266 34.4414 131 " " " " A 21 0 0 "ARG " " H  " " " 1 0 1 C2 
    2022 48 15.8318 15.9143 34.4519 131 " " " " A 21 0 0 "ARG " " HA " " " 1 0 1 C2 
    2023 48 17.3681 16.0773 32.7171 131 " " " " A 21 0 0 "ARG " " HB3" " " 1 0 1 C2 
    2024 48 17.6688 14.3696 32.6586 131 " " " " A 21 0 0 "ARG " " HB2" " " 1 0 1 C2 
    2025 48 18.6158 14.8765 35.0827 131 " " " " A 21 0 0 "ARG " " HG3" " " 1 0 1 C2 
    2026 48 18.0909 16.4744 34.861 131 " " " " A 21 0 0 "ARG " " HG2" " " 1 0 1 C2 
    2027 48 20.7434 16.0854 34.151 131 " " " " A 21 0 0 "ARG " " HD3" " " 1 0 1 C2 
    2028 48 19.7296 16.8899 33.0744 131 " " " " A 21 0 0 "ARG " " HD2" " " 1 0 1 C2 
    2029 48 20.0565 13.9807 32.7268 131 " " " " A 21 0 0 "ARG " " HE " " " 1 0 1 C2 
    2030 48 21.9834 14.2925 29.9098 131 " " " " A 21 0 0 "ARG " HH12 " " 1 0 1 C2 
    2031 48 20.9074 13.3563 30.724 131 " " " " A 21 0 0 "ARG " HH11 " " 1 0 1 C2 
    2032 48 21.8855 16.6115 30.3387 131 " " " " A 21 0 0 "ARG " HH22 " " 1 0 1 C2 
    2033 48 21.4237 17.2153 31.8911 131 " " " " A 21 0 0 "ARG " HH21 " " 1 0 1 C2 
    2034 40 14.1653 13.6976 32.9371 132 " " " " A 43 0 0 "HIE " " N  " " " 7 0 1 C2 
    2035 14 12.931 13.4714 32.221 132 " " " " A 2 0 0 "HIE " " CA " " " 6 0 1 C2 
    2036 14 11.8851 12.8501 33.1931 132 " " " " A 2 0 0 "HIE " " C  " " " 6 0 1 C2 
    2037 23 12.3373 12.1171 34.115 132 " " " " A 70 0 0 "HIE " " O  " " " 8 0 1 C2 
    2038 14 13.1034 12.5599 30.9215 132 " " " " A 2 0 0 "HIE " " CB " " " 6 0 1 C2 
    2039 14 13.5306 13.3551 29.7126 132 " " " " A 2 0 0 "HIE " " CG " " " 6 0 1 C2 
    2040 40 12.5484 13.8687 28.7698 132 " " " " A 43 0 0 "HIE " " ND1" " " 7 0 1 C2 
    2041 14 14.7849 13.6671 29.2392 132 " " " " A 2 0 0 "HIE " " CD2" " " 6 0 1 C2 
    2042 14 13.3455 14.4902 27.868 132 " " " " A 2 0 0 "HIE " " CE1" " " 6 0 1 C2 
    2043 40 14.6378 14.4552 28.1398 132 " " " " A 43 0 0 "HIE " " NE2" " " 7 0 1 C2 
    2044 48 14.2542 13.0547 33.711 132 " " " " A 21 0 0 "HIE " " H  " " " 1 0 1 C2 
    2045 48 12.3339 14.3373 31.9348 132 " " " " A 21 0 0 "HIE " " HA " " " 1 0 1 C2 
    2046 48 12.1571 12.0564 30.7235 132 " " " " A 21 0 0 "HIE " " HB3" " " 1 0 1 C2 
    2047 48 13.8887 11.8374 31.1436 132 " " " " A 21 0 0 "HIE " " HB2" " " 1 0 1 C2 
    2048 48 15.6973 13.4064 29.7549 132 " " " " A 21 0 0 "HIE " " HD2" " " 1 0 1 C2 
    2049 48 12.94 15.0014 27.0074 132 " " " " A 21 0 0 "HIE " " HE1" " " 1 0 1 C2 
    2050 40 10.5632 12.9717 32.9704 133 " " " " A 43 0 0 "THR " " N  " " " 7 0 1 C2 
    2051 14 9.49864 12.2788 33.6551 133 " " " " A 2 0 0 "THR " " CA " " " 6 0 1 C2 
    2052 14 8.38469 12.2046 32.6532 133 " " " " A 2 0 0 "THR " " C  " " " 6 0 1 C2 
    2053 23 8.54965 12.7386 31.5353 133 " " " " A 70 0 0 "THR " " O  " " " 8 0 1 C2 
    2054 14 9.16785 13.152 34.8904 133 " " " " A 2 0 0 "THR " " CB " " " 6 0 1 C2 
    2055 23 8.23394 12.5394 35.7516 133 " " " " A 70 0 0 "THR " " OG1" " " 8 0 1 C2 
    2056 14 8.67682 14.6405 34.7268 133 " " " " A 2 0 0 "THR " " CG2" " " 6 0 1 C2 
    2057 48 10.2125 13.5441 32.2158 133 " " " " A 21 0 0 "THR " " H  " " " 1 0 1 C2 
    2058 48 9.90953 11.3341 34.0113 133 " " " " A 21 0 0 "THR " " HA " " " 1 0 1 C2 
    2059 48 10.0744 13.3522 35.4616 133 " " " " A 21 0 0 "THR " " HB " " " 1 0 1 C2 
    2060 48 8.50262 11.6438 35.8883 133 " " " " A 21 0 0 "THR " " HG1" " " 1 0 1 C2 
    2061 48 8.71589 15.2035 35.6593 133 " " " " A 21 0 0 "THR " HG21 " " 1 0 1 C2 
    2062 48 9.3313 15.2043 34.0621 133 " " " " A 21 0 0 "THR " HG22 " " 1 0 1 C2 
    2063 48 7.66665 14.7012 34.3219 133 " " " " A 21 0 0 "THR " HG23 " " 1 0 1 C2 
    2064 40 7.29799 11.5203 33.0204 134 " " " " A 43 0 0 "PHE " " N  " " " 7 0 1 C2 
    2065 14 6.00794 11.5542 32.3035 134 " " " " A 2 0 0 "PHE " " CA " " " 6 0 1 C2 
    2066 14 4.77166 11.5358 33.1755 134 " " " " A 2 0 0 "PHE " " C  " " " 6 0 1 C2 
    2067 23 4.80585 10.9918 34.2896 134 " " " " A 70 0 0 "PHE " " O  " " " 8 0 1 C2 
    2068 14 6.00802 10.493 31.1598 134 " " " " A 2 0 0 "PHE " " CB " " " 6 0 1 C2 
    2069 14 5.78709 9.02676 31.4586 134 " " " " A 2 0 0 "PHE " " CG " " " 6 0 1 C2 
    2070 14 6.79471 8.15834 31.8186 134 " " " " A 2 0 0 "PHE " " CD1" " " 6 0 1 C2 
    2071 14 4.45045 8.69013 31.3106 134 " " " " A 2 0 0 "PHE " " CD2" " " 6 0 1 C2 
    2072 14 6.44764 6.77471 31.9731 134 " " " " A 2 0 0 "PHE " " CE1" " " 6 0 1 C2 
    2073 14 4.17123 7.32863 31.3976 134 " " " " A 2 0 0 "PHE " " CE2" " " 6 0 1 C2 
    2074 14 5.11158 6.35544 31.7392 134 " " " " A 2 0 0 "PHE " " CZ " " " 6 0 1 C2 
    2075 48 7.3809 11.0973 33.9338 134 " " " " A 21 0 0 "PHE " " H  " " " 1 0 1 C2 
    2076 48 6.07246 12.5429 31.8492 134 " " " " A 21 0 0 "PHE " " HA " " " 1 0 1 C2 
    2077 48 7.01521 10.6671 30.7812 134 " " " " A 21 0 0 "PHE " " HB3" " " 1 0 1 C2 
    2078 48 5.31358 10.8904 30.4196 134 " " " " A 21 0 0 "PHE " " HB2" " " 1 0 1 C2 
    2079 48 7.85221 8.37454 31.8554 134 " " " " A 21 0 0 "PHE " " HD1" " " 1 0 1 C2 
    2080 48 3.70729 9.4402 31.0837 134 " " " " A 21 0 0 "PHE " " HD2" " " 1 0 1 C2 
    2081 48 7.33127 6.22072 32.2537 134 " " " " A 21 0 0 "PHE " " HE1" " " 1 0 1 C2 
    2082 48 3.15784 6.95721 31.4361 134 " " " " A 21 0 0 "PHE " " HE2" " " 1 0 1 C2 
    2083 48 4.84725 5.3172 31.8755 134 " " " " A 21 0 0 "PHE " " HZ " " " 1 0 1 C2 
    2084 40 3.69494 12.1143 32.6337 135 " " " " A 43 0 0 "ILE " " N  " " " 7 0 1 C2 
    2085 14 2.34023 11.9868 33.1619 135 " " " " A 2 0 0 "ILE " " CA " " " 6 0 1 C2 
    2086 14 1.44931 11.3228 32.0879 135 " " " " A 2 0 0 "ILE " " C  " " " 6 0 1 C2 
    2087 23 1.85707 11.2918 30.9346 135 " " " " A 70 0 0 "ILE " " O  " " " 8 0 1 C2 
    2088 14 1.87629 13.5141 33.4097 135 " " " " A 2 0 0 "ILE " " CB " " " 6 0 1 C2 
    2089 14 2.81071 14.1733 34.4606 135 " " " " A 2 0 0 "ILE " " CG1" " " 6 0 1 C2 
    2090 14 0.471476 13.415 34.0329 135 " " " " A 2 0 0 "ILE " " CG2" " " 6 0 1 C2 
    2091 14 3.90784 15.123 34.0516 135 " " " " A 2 0 0 "ILE " " CD1" " " 6 0 1 C2 
    2092 48 3.76937 12.4428 31.6815 135 " " " " A 21 0 0 "ILE " " H  " " " 1 0 1 C2 
    2093 48 2.36816 11.4784 34.1257 135 " " " " A 21 0 0 "ILE " " HA " " " 1 0 1 C2 
    2094 48 1.88266 13.9931 32.4307 135 " " " " A 21 0 0 "ILE " " HB " " " 1 0 1 C2 
    2095 48 3.11816 13.3994 35.164 135 " " " " A 21 0 0 "ILE " HG13 " " 1 0 1 C2 
    2096 48 2.12079 14.7841 35.0429 135 " " " " A 21 0 0 "ILE " HG12 " " 1 0 1 C2 
    2097 48 0.135248 14.3783 34.4165 135 " " " " A 21 0 0 "ILE " HG21 " " 1 0 1 C2 
    2098 48 -0.325165 13.0768 33.3703 135 " " " " A 21 0 0 "ILE " HG22 " " 1 0 1 C2 
    2099 48 0.460741 12.7484 34.8953 135 " " " " A 21 0 0 "ILE " HG23 " " 1 0 1 C2 
    2100 48 4.79811 14.5937 33.712 135 " " " " A 21 0 0 "ILE " HD11 " " 1 0 1 C2 
    2101 48 3.60359 15.8168 33.2679 135 " " " " A 21 0 0 "ILE " HD12 " " 1 0 1 C2 
    2102 48 4.21367 15.5979 34.9839 135 " " " " A 21 0 0 "ILE " HD13 " " 1 0 1 C2 
    2103 40 0.348217 10.6517 32.4582 136 " " " " A 43 0 0 "SER " " N  " " " 7 0 1 C2 
    2104 14 -0.512165 10.0656 31.4767 136 " " " " A 2 0 0 "SER " " CA " " " 6 0 1 C2 
    2105 14 -1.90286 10.7059 31.6671 136 " " " " A 2 0 0 "SER " " C  " " " 6 0 1 C2 
    2106 23 -2.24001 10.904 32.8178 136 " " " " A 70 0 0 "SER " " O  " " " 8 0 1 C2 
    2107 14 -0.588812 8.61682 31.8705 136 " " " " A 2 0 0 "SER " " CB " " " 6 0 1 C2 
    2108 23 -1.44434 7.87432 31.0446 136 " " " " A 70 0 0 "SER " " OG " " " 8 0 1 C2 
    2109 48 0.0866949 10.6261 33.4334 136 " " " " A 21 0 0 "SER " " H  " " " 1 0 1 C2 
    2110 48 -0.130474 9.98383 30.459 136 " " " " A 21 0 0 "SER " " HA " " " 1 0 1 C2 
    2111 48 -0.813593 8.43506 32.9215 136 " " " " A 21 0 0 "SER " " HB3" " " 1 0 1 C2 
    2112 48 0.422566 8.22689 31.7558 136 " " " " A 21 0 0 "SER " " HB2" " " 1 0 1 C2 
    2113 48 -1.741 7.12022 31.5308 136 " " " " A 21 0 0 "SER " " HG " " " 1 0 1 C2 
    2114 40 -2.52584 11.1338 30.6079 137 " " " " A 43 0 0 "ILE " " N  " " " 7 0 1 C2 
    2115 14 -3.69507 12.0366 30.5703 137 " " " " A 2 0 0 "ILE " " CA " " " 6 0 1 C2 
    2116 14 -4.7571 11.2197 29.7799 137 " " " " A 2 0 0 "ILE " " C  " " " 6 0 1 C2 
    2117 23 -4.98655 11.4845 28.5813 137 " " " " A 70 0 0 "ILE " " O  " " " 8 0 1 C2 
    2118 14 -3.28614 13.4081 29.9275 137 " " " " A 2 0 0 "ILE " " CB " " " 6 0 1 C2 
    2119 14 -2.03859 13.996 30.5519 137 " " " " A 2 0 0 "ILE " " CG1" " " 6 0 1 C2 
    2120 14 -4.46312 14.4577 29.7261 137 " " " " A 2 0 0 "ILE " " CG2" " " 6 0 1 C2 
    2121 14 -1.51417 15.2964 29.9101 137 " " " " A 2 0 0 "ILE " " CD1" " " 6 0 1 C2 
    2122 48 -2.03942 11.0364 29.7282 137 " " " " A 21 0 0 "ILE " " H  " " " 1 0 1 C2 
    2123 48 -4.10957 12.2108 31.5633 137 " " " " A 21 0 0 "ILE " " HA " " " 1 0 1 C2 
    2124 48 -3.10422 13.1486 28.8846 137 " " " " A 21 0 0 "ILE " " HB " " " 1 0 1 C2 
    2125 48 -1.19187 13.3246 30.4087 137 " " " " A 21 0 0 "ILE " HG13 " " 1 0 1 C2 
    2126 48 -2.18365 14.0979 31.6274 137 " " " " A 21 0 0 "ILE " HG12 " " 1 0 1 C2 
    2127 48 -4.29027 14.9328 28.7604 137 " " " " A 21 0 0 "ILE " HG21 " " 1 0 1 C2 
    2128 48 -5.45154 14.0451 29.5238 137 " " " " A 21 0 0 "ILE " HG22 " " 1 0 1 C2 
    2129 48 -4.61921 15.1169 30.58 137 " " " " A 21 0 0 "ILE " HG23 " " 1 0 1 C2 
    2130 48 -2.03886 16.1728 30.2905 137 " " " " A 21 0 0 "ILE " HD11 " " 1 0 1 C2 
    2131 48 -0.478405 15.3548 30.2446 137 " " " " A 21 0 0 "ILE " HD12 " " 1 0 1 C2 
    2132 48 -1.57842 15.1397 28.8333 137 " " " " A 21 0 0 "ILE " HD13 " " 1 0 1 C2 
    2133 40 -5.46656 10.2499 30.4495 138 " " " " A 43 0 0 "PRO " " N  " " " 7 0 1 C2 
    2134 14 -6.41523 9.38276 29.7168 138 " " " " A 2 0 0 "PRO " " CA " " " 6 0 1 C2 
    2135 14 -7.55238 10.0884 29.0411 138 " " " " A 2 0 0 "PRO " " C  " " " 6 0 1 C2 
    2136 23 -8.02512 11.1028 29.5767 138 " " " " A 70 0 0 "PRO " " O  " " " 8 0 1 C2 
    2137 14 -6.80594 8.23737 30.7017 138 " " " " A 2 0 0 "PRO " " CB " " " 6 0 1 C2 
    2138 14 -6.4073 8.74491 32.0337 138 " " " " A 2 0 0 "PRO " " CG " " " 6 0 1 C2 
    2139 14 -5.29583 9.80104 31.7932 138 " " " " A 2 0 0 "PRO " " CD " " " 6 0 1 C2 
    2140 48 -5.87323 8.93885 28.8818 138 " " " " A 21 0 0 "PRO " " HA " " " 1 0 1 C2 
    2141 48 -6.23027 7.32277 30.5597 138 " " " " A 21 0 0 "PRO " " HB3" " " 1 0 1 C2 
    2142 48 -7.84519 7.91353 30.7583 138 " " " " A 21 0 0 "PRO " " HB2" " " 1 0 1 C2 
    2143 48 -5.89768 8.10909 32.7577 138 " " " " A 21 0 0 "PRO " " HG3" " " 1 0 1 C2 
    2144 48 -7.15947 9.3301 32.5628 138 " " " " A 21 0 0 "PRO " " HG2" " " 1 0 1 C2 
    2145 48 -5.34309 10.6735 32.4449 138 " " " " A 21 0 0 "PRO " " HD2" " " 1 0 1 C2 
    2146 48 -4.31349 9.35174 31.9389 138 " " " " A 21 0 0 "PRO " " HD3" " " 1 0 1 C2 
    2147 40 -8.0833 9.50756 27.9019 139 " " " " A 43 0 0 "LEU " " N  " " " 7 0 1 C2 
    2148 14 -9.13774 10.2159 27.1445 139 " " " " A 2 0 0 "LEU " " CA " " " 6 0 1 C2 
    2149 14 -10.385 9.34602 27.0454 139 " " " " A 2 0 0 "LEU " " C  " " " 6 0 1 C2 
    2150 23 -10.2905 8.1215 26.9374 139 " " " " A 70 0 0 "LEU " " O  " " " 8 0 1 C2 
    2151 14 -8.77774 10.7172 25.7231 139 " " " " A 2 0 0 "LEU " " CB " " " 6 0 1 C2 
    2152 14 -7.69095 11.6877 25.5747 139 " " " " A 2 0 0 "LEU " " CG " " " 6 0 1 C2 
    2153 14 -7.16982 11.7991 24.1487 139 " " " " A 2 0 0 "LEU " " CD1" " " 6 0 1 C2 
    2154 14 -8.17024 13.0523 26.0492 139 " " " " A 2 0 0 "LEU " " CD2" " " 6 0 1 C2 
    2155 48 -7.80547 8.61295 27.5243 139 " " " " A 21 0 0 "LEU " " H  " " " 1 0 1 C2 
    2156 48 -9.50789 11.0966 27.6694 139 " " " " A 21 0 0 "LEU " " HA " " " 1 0 1 C2 
    2157 48 -9.65999 11.1543 25.2555 139 " " " " A 21 0 0 "LEU " " HB3" " " 1 0 1 C2 
    2158 48 -8.50766 9.86592 25.0982 139 " " " " A 21 0 0 "LEU " " HB2" " " 1 0 1 C2 
    2159 48 -6.85375 11.4097 26.215 139 " " " " A 21 0 0 "LEU " " HG " " " 1 0 1 C2 
    2160 48 -6.12214 12.0992 24.1288 139 " " " " A 21 0 0 "LEU " HD11 " " 1 0 1 C2 
    2161 48 -7.16786 10.8249 23.6596 139 " " " " A 21 0 0 "LEU " HD12 " " 1 0 1 C2 
    2162 48 -7.68501 12.5125 23.5055 139 " " " " A 21 0 0 "LEU " HD13 " " 1 0 1 C2 
    2163 48 -7.33652 13.7507 26.1211 139 " " " " A 21 0 0 "LEU " HD21 " " 1 0 1 C2 
    2164 48 -8.86557 13.5675 25.3865 139 " " " " A 21 0 0 "LEU " HD22 " " 1 0 1 C2 
    2165 48 -8.63965 13.0032 27.0317 139 " " " " A 21 0 0 "LEU " HD23 " " 1 0 1 C2 
    2166 40 -11.5562 9.97068 26.8905 140 " " " " A 43 0 0 "GLN " " N  " " " 7 0 1 C2 
    2167 14 -12.8932 9.38948 26.652 140 " " " " A 2 0 0 "GLN " " CA " " " 6 0 1 C2 
    2168 14 -13.1018 8.83104 25.2518 140 " " " " A 2 0 0 "GLN " " C  " " " 6 0 1 C2 
    2169 23 -12.1875 9.03461 24.4755 140 " " " " A 70 0 0 "GLN " " O  " " " 8 0 1 C2 
    2170 14 -14.0019 10.4585 26.9925 140 " " " " A 2 0 0 "GLN " " CB " " " 6 0 1 C2 
    2171 14 -14.2784 10.86 28.3799 140 " " " " A 2 0 0 "GLN " " CG " " " 6 0 1 C2 
    2172 14 -15.0463 9.91665 29.3165 140 " " " " A 2 0 0 "GLN " " CD " " " 6 0 1 C2 
    2173 23 -15.0851 10.1641 30.4727 140 " " " " A 70 0 0 "GLN " " OE1" " " 8 0 1 C2 
    2174 40 -15.6396 8.81051 28.8533 140 " " " " A 43 0 0 "GLN " " NE2" " " 7 0 1 C2 
    2175 48 -11.4758 10.9651 27.0477 140 " " " " A 21 0 0 "GLN " " H  " " " 1 0 1 C2 
    2176 48 -13.0653 8.70195 27.4802 140 " " " " A 21 0 0 "GLN " " HA " " " 1 0 1 C2 
    2177 48 -14.9182 10.2135 26.4554 140 " " " " A 21 0 0 "GLN " " HB3" " " 1 0 1 C2 
    2178 48 -13.7946 11.3457 26.3942 140 " " " " A 21 0 0 "GLN " " HB2" " " 1 0 1 C2 
    2179 48 -14.7542 11.8405 28.3995 140 " " " " A 21 0 0 "GLN " " HG3" " " 1 0 1 C2 
    2180 48 -13.3177 11.0589 28.855 140 " " " " A 21 0 0 "GLN " " HG2" " " 1 0 1 C2 
    2181 48 -16.0516 8.30847 29.6268 140 " " " " A 21 0 0 "GLN " HE22 " " 1 0 1 C2 
    2182 48 -15.9269 8.75618 27.8866 140 " " " " A 21 0 0 "GLN " HE21 " " 1 0 1 C2 
    2183 40 -14.2481 8.20913 25.0274 141 " " " " A 43 0 0 "GLY " " N  " " " 7 0 1 C2 
    2184 14 -14.4497 7.46674 23.7726 141 " " " " A 2 0 0 "GLY " " CA " " " 6 0 1 C2 
    2185 14 -14.2196 5.99251 23.8759 141 " " " " A 2 0 0 "GLY " " C  " " " 6 0 1 C2 
    2186 23 -13.3327 5.57837 24.5657 141 " " " " A 70 0 0 "GLY " " O  " " " 8 0 1 C2 
    2187 48 -14.9146 8.00691 25.7588 141 " " " " A 21 0 0 "GLY " " H  " " " 1 0 1 C2 
    2188 48 -13.7526 7.72899 22.9768 141 " " " " A 21 0 0 "GLY " " HA3" " " 1 0 1 C2 
    2189 48 -15.369 7.76572 23.2692 141 " " " " A 21 0 0 "GLY " " HA2" " " 1 0 1 C2 
    2190 40 -14.9463 5.18833 23.0687 142 " " " " A 43 0 0 "ASP " " N  " " " 7 0 1 C2 
    2191 14 -14.9394 3.71919 23.1496 142 " " " " A 2 0 0 "ASP " " CA " " " 6 0 1 C2 
    2192 14 -14.998 3.20743 21.7012 142 " " " " A 2 0 0 "ASP " " C  " " " 6 0 1 C2 
    2193 23 -14.3382 2.21624 21.3966 142 " " " " A 70 0 0 "ASP " " O  " " " 8 0 1 C2 
    2194 14 -15.9558 3.03434 24.0849 142 " " " " A 2 0 0 "ASP " " CB " " " 6 0 1 C2 
    2195 14 -17.4324 3.20566 23.9585 142 " " " " A 2 0 0 "ASP " " CG " " " 6 0 1 C2 
    2196 23 -17.9374 4.26151 24.4425 142 " " " " A 70 0 0 "ASP " " OD1" " " 8 0 1 C2 
    2197 23 -18.0339 2.36919 23.2767 142 " " " " A 70 0 0 "ASP " " OD2" " " 8 0 1 C2 
    2198 48 -15.7768 5.61062 22.6788 142 " " " " A 21 0 0 "ASP " " H  " " " 1 0 1 C2 
    2199 48 -13.9608 3.47988 23.5658 142 " " " " A 21 0 0 "ASP " " HA " " " 1 0 1 C2 
    2200 48 -15.8153 3.57896 25.0186 142 " " " " A 21 0 0 "ASP " " HB3" " " 1 0 1 C2 
    2201 48 -15.776 2.01579 24.429 142 " " " " A 21 0 0 "ASP " " HB2" " " 1 0 1 C2 
    2202 40 -15.5588 3.99194 20.7857 143 " " " " A 43 0 0 "ASP " " N  " " " 7 0 1 C2 
    2203 14 -15.5534 3.82911 19.352 143 " " " " A 2 0 0 "ASP " " CA " " " 6 0 1 C2 
    2204 14 -14.3463 4.52181 18.7428 143 " " " " A 2 0 0 "ASP " " C  " " " 6 0 1 C2 
    2205 23 -13.9384 5.60709 19.1669 143 " " " " A 70 0 0 "ASP " " O  " " " 8 0 1 C2 
    2206 14 -16.7906 4.5407 18.766 143 " " " " A 2 0 0 "ASP " " CB " " " 6 0 1 C2 
    2207 14 -18.0873 3.78418 19.0481 143 " " " " A 2 0 0 "ASP " " CG " " " 6 0 1 C2 
    2208 23 -18.0538 2.53119 19.3311 143 " " " " A 70 0 0 "ASP " " OD1" " " 8 0 1 C2 
    2209 23 -19.0266 4.49937 19.2193 143 " " " " A 70 0 0 "ASP " " OD2" " " 8 0 1 C2 
    2210 48 -15.9681 4.81578 21.2025 143 " " " " A 21 0 0 "ASP " " H  " " " 1 0 1 C2 
    2211 48 -15.5349 2.76702 19.1076 143 " " " " A 21 0 0 "ASP " " HA " " " 1 0 1 C2 
    2212 48 -16.6796 4.62371 17.6848 143 " " " " A 21 0 0 "ASP " " HB3" " " 1 0 1 C2 
    2213 48 -16.8062 5.58692 19.0714 143 " " " " A 21 0 0 "ASP " " HB2" " " 1 0 1 C2 
    2214 40 -13.6754 3.85566 17.7919 144 " " " " A 43 0 0 "ASP " " N  " " " 7 0 1 C2 
    2215 14 -12.2161 3.92625 17.6037 144 " " " " A 2 0 0 "ASP " " CA " " " 6 0 1 C2 
    2216 14 -11.747 5.36651 17.2822 144 " " " " A 2 0 0 "ASP " " C  " " " 6 0 1 C2 
    2217 23 -10.7073 5.80317 17.786 144 " " " " A 70 0 0 "ASP " " O  " " " 8 0 1 C2 
    2218 14 -11.7711 2.89418 16.5726 144 " " " " A 2 0 0 "ASP " " CB " " " 6 0 1 C2 
    2219 14 -12.2058 3.15331 15.1523 144 " " " " A 2 0 0 "ASP " " CG " " " 6 0 1 C2 
    2220 23 -13.3529 3.27008 14.7766 144 " " " " A 70 0 0 "ASP " " OD1" " " 8 0 1 C2 
    2221 23 -11.2709 3.18904 14.2521 144 " " " " A 70 0 0 "ASP " " OD2" " " 8 0 1 C2 
    2222 48 -14.1985 3.44032 17.0343 144 " " " " A 21 0 0 "ASP " " H  " " " 1 0 1 C2 
    2223 48 -11.7853 3.61284 18.5546 144 " " " " A 21 0 0 "ASP " " HA " " " 1 0 1 C2 
    2224 48 -12.2098 1.9584 16.9189 144 " " " " A 21 0 0 "ASP " " HB3" " " 1 0 1 C2 
    2225 48 -10.6813 2.91364 16.5686 144 " " " " A 21 0 0 "ASP " " HB2" " " 1 0 1 C2 
    2226 40 -12.4777 6.1533 16.4062 145 " " " " A 43 0 0 "ASP " " N  " " " 7 0 1 C2 
    2227 14 -12.0191 7.49305 15.8984 145 " " " " A 2 0 0 "ASP " " CA " " " 6 0 1 C2 
    2228 14 -12.4877 8.70607 16.7793 145 " " " " A 2 0 0 "ASP " " C  " " " 6 0 1 C2 
    2229 23 -11.8728 9.79343 16.6852 145 " " " " A 70 0 0 "ASP " " O  " " " 8 0 1 C2 
    2230 14 -12.6679 7.86304 14.5055 145 " " " " A 2 0 0 "ASP " " CB " " " 6 0 1 C2 
    2231 14 -14.169 7.91372 14.5 145 " " " " A 2 0 0 "ASP " " CG " " " 6 0 1 C2 
    2232 23 -14.7477 8.9729 14.137 145 " " " " A 70 0 0 "ASP " " OD1" " " 8 0 1 C2 
    2233 23 -14.8513 6.9363 14.7771 145 " " " " A 70 0 0 "ASP " " OD2" " " 8 0 1 C2 
    2234 48 -13.3398 5.77009 16.0457 145 " " " " A 21 0 0 "ASP " " H  " " " 1 0 1 C2 
    2235 48 -10.9316 7.44276 15.8458 145 " " " " A 21 0 0 "ASP " " HA " " " 1 0 1 C2 
    2236 48 -12.5205 7.09578 13.7454 145 " " " " A 21 0 0 "ASP " " HB3" " " 1 0 1 C2 
    2237 48 -12.3607 8.85372 14.1704 145 " " " " A 21 0 0 "ASP " " HB2" " " 1 0 1 C2 
    2238 40 -13.4153 8.40143 17.6842 146 " " " " A 43 0 0 "GLU " " N  " " " 7 0 1 C2 
    2239 14 -13.9799 9.38059 18.665 146 " " " " A 2 0 0 "GLU " " CA " " " 6 0 1 C2 
    2240 14 -12.9289 9.59515 19.7998 146 " " " " A 2 0 0 "GLU " " C  " " " 6 0 1 C2 
    2241 23 -12.7786 10.7178 20.332 146 " " " " A 70 0 0 "GLU " " O  " " " 8 0 1 C2 
    2242 14 -15.2872 8.82186 19.2203 146 " " " " A 2 0 0 "GLU " " CB " " " 6 0 1 C2 
    2243 14 -16.3986 8.92748 18.1937 146 " " " " A 2 0 0 "GLU " " CG " " " 6 0 1 C2 
    2244 14 -16.8828 10.3393 18.0027 146 " " " " A 2 0 0 "GLU " " CD " " " 6 0 1 C2 
    2245 23 -16.5749 11.2363 18.7976 146 " " " " A 70 0 0 "GLU " " OE1" " " 8 0 1 C2 
    2246 23 -17.809 10.4395 17.1523 146 " " " " A 70 0 0 "GLU " " OE2" " " 8 0 1 C2 
    2247 48 -13.6686 7.42431 17.718 146 " " " " A 21 0 0 "GLU " " H  " " " 1 0 1 C2 
    2248 48 -14.2461 10.2329 18.0398 146 " " " " A 21 0 0 "GLU " " HA " " " 1 0 1 C2 
    2249 48 -15.5098 9.31284 20.1677 146 " " " " A 21 0 0 "GLU " " HB3" " " 1 0 1 C2 
    2250 48 -15.2651 7.7473 19.4017 146 " " " " A 21 0 0 "GLU " " HB2" " " 1 0 1 C2 
    2251 48 -17.2736 8.31529 18.4121 146 " " " " A 21 0 0 "GLU " " HG3" " " 1 0 1 C2 
    2252 48 -15.9836 8.59823 17.2411 146 " " " " A 21 0 0 "GLU " " HG2" " " 1 0 1 C2 
    2253 40 -12.1976 8.52471 20.1912 147 " " " " A 43 0 0 "ILE " " N  " " " 7 0 1 C2 
    2254 14 -11.1033 8.62615 21.1385 147 " " " " A 2 0 0 "ILE " " CA " " " 6 0 1 C2 
    2255 14 -9.92556 9.40053 20.593 147 " " " " A 2 0 0 "ILE " " C  " " " 6 0 1 C2 
    2256 23 -9.19039 10.0166 21.3094 147 " " " " A 70 0 0 "ILE " " O  " " " 8 0 1 C2 
    2257 14 -10.5252 7.21561 21.4711 147 " " " " A 2 0 0 "ILE " " CB " " " 6 0 1 C2 
    2258 14 -11.5359 6.15612 21.8943 147 " " " " A 2 0 0 "ILE " " CG1" " " 6 0 1 C2 
    2259 14 -9.43865 7.26858 22.59 147 " " " " A 2 0 0 "ILE " " CG2" " " 6 0 1 C2 
    2260 14 -11.1434 4.75813 21.4476 147 " " " " A 2 0 0 "ILE " " CD1" " " 6 0 1 C2 
    2261 48 -12.2514 7.60939 19.7676 147 " " " " A 21 0 0 "ILE " " H  " " " 1 0 1 C2 
    2262 48 -11.5307 9.10924 22.0172 147 " " " " A 21 0 0 "ILE " " HA " " " 1 0 1 C2 
    2263 48 -10.1284 6.87897 20.5133 147 " " " " A 21 0 0 "ILE " " HB " " " 1 0 1 C2 
    2264 48 -12.5043 6.18775 21.3951 147 " " " " A 21 0 0 "ILE " HG13 " " 1 0 1 C2 
    2265 48 -11.594 6.17411 22.9826 147 " " " " A 21 0 0 "ILE " HG12 " " 1 0 1 C2 
    2266 48 -9.20648 6.21079 22.7137 147 " " " " A 21 0 0 "ILE " HG21 " " 1 0 1 C2 
    2267 48 -8.44797 7.63231 22.3173 147 " " " " A 21 0 0 "ILE " HG22 " " 1 0 1 C2 
    2268 48 -9.74682 7.62331 23.5736 147 " " " " A 21 0 0 "ILE " HG23 " " 1 0 1 C2 
    2269 48 -11.9605 4.05875 21.6243 147 " " " " A 21 0 0 "ILE " HD11 " " 1 0 1 C2 
    2270 48 -10.9399 4.7069 20.378 147 " " " " A 21 0 0 "ILE " HD12 " " 1 0 1 C2 
    2271 48 -10.2911 4.42231 22.0382 147 " " " " A 21 0 0 "ILE " HD13 " " 1 0 1 C2 
    2272 40 -9.57732 9.20948 19.2998 148 " " " " A 43 0 0 "LEU " " N  " " " 7 0 1 C2 
    2273 14 -8.54919 9.95973 18.6896 148 " " " " A 2 0 0 "LEU " " CA " " " 6 0 1 C2 
    2274 14 -8.93324 11.4147 18.528 148 " " " " A 2 0 0 "LEU " " C  " " " 6 0 1 C2 
    2275 23 -8.10884 12.3174 18.7171 148 " " " " A 70 0 0 "LEU " " O  " " " 8 0 1 C2 
    2276 14 -8.26337 9.38885 17.3186 148 " " " " A 2 0 0 "LEU " " CB " " " 6 0 1 C2 
    2277 14 -7.96592 7.88348 17.1976 148 " " " " A 2 0 0 "LEU " " CG " " " 6 0 1 C2 
    2278 14 -7.56792 7.47923 15.7409 148 " " " " A 2 0 0 "LEU " " CD1" " " 6 0 1 C2 
    2279 14 -6.73754 7.61875 18.0958 148 " " " " A 2 0 0 "LEU " " CD2" " " 6 0 1 C2 
    2280 48 -10.0421 8.47063 18.7917 148 " " " " A 21 0 0 "LEU " " H  " " " 1 0 1 C2 
    2281 48 -7.65857 10.0047 19.3164 148 " " " " A 21 0 0 "LEU " " HA " " " 1 0 1 C2 
    2282 48 -7.50977 9.96254 16.7791 148 " " " " A 21 0 0 "LEU " " HB3" " " 1 0 1 C2 
    2283 48 -9.17797 9.5155 16.7394 148 " " " " A 21 0 0 "LEU " " HB2" " " 1 0 1 C2 
    2284 48 -8.87479 7.32705 17.4265 148 " " " " A 21 0 0 "LEU " " HG " " " 1 0 1 C2 
    2285 48 -7.14738 8.34209 15.2245 148 " " " " A 21 0 0 "LEU " HD11 " " 1 0 1 C2 
    2286 48 -6.81441 6.69289 15.7855 148 " " " " A 21 0 0 "LEU " HD12 " " 1 0 1 C2 
    2287 48 -8.48067 7.14481 15.2478 148 " " " " A 21 0 0 "LEU " HD13 " " 1 0 1 C2 
    2288 48 -5.96728 8.35434 17.8641 148 " " " " A 21 0 0 "LEU " HD21 " " 1 0 1 C2 
    2289 48 -7.04944 7.56879 19.1391 148 " " " " A 21 0 0 "LEU " HD22 " " 1 0 1 C2 
    2290 48 -6.25174 6.70851 17.7443 148 " " " " A 21 0 0 "LEU " HD23 " " 1 0 1 C2 
    2291 40 -10.3066 11.6895 18.2393 149 " " " " A 43 0 0 "LYS " " N  " " " 7 0 1 C2 
    2292 14 -10.9253 13.0114 18.107 149 " " " " A 2 0 0 "LYS " " CA " " " 6 0 1 C2 
    2293 14 -10.8067 13.8258 19.378 149 " " " " A 2 0 0 "LYS " " C  " " " 6 0 1 C2 
    2294 23 -10.9893 15.0808 19.3553 149 " " " " A 70 0 0 "LYS " " O  " " " 8 0 1 C2 
    2295 14 -12.3591 12.908 17.6011 149 " " " " A 2 0 0 "LYS " " CB " " " 6 0 1 C2 
    2296 14 -12.5102 13.1606 16.1292 149 " " " " A 2 0 0 "LYS " " CG " " " 6 0 1 C2 
    2297 14 -13.8493 12.5813 15.7079 149 " " " " A 2 0 0 "LYS " " CD " " " 6 0 1 C2 
    2298 14 -13.8978 12.3522 14.2258 149 " " " " A 2 0 0 "LYS " " CE " " " 6 0 1 C2 
    2299 40 -15.0911 11.5668 13.8465 149 " " " " A 43 0 0 "LYS " " NZ " " " 7 0 1 C2 
    2300 48 -10.8605 10.8717 18.0286 149 " " " " A 21 0 0 "LYS " " H  " " " 1 0 1 C2 
    2301 48 -10.3838 13.6328 17.3937 149 " " " " A 21 0 0 "LYS " " HA " " " 1 0 1 C2 
    2302 48 -12.9552 13.6875 18.0756 149 " " " " A 21 0 0 "LYS " " HB3" " " 1 0 1 C2 
    2303 48 -12.699 11.9154 17.8968 149 " " " " A 21 0 0 "LYS " " HB2" " " 1 0 1 C2 
    2304 48 -11.6138 12.7549 15.6601 149 " " " " A 21 0 0 "LYS " " HG3" " " 1 0 1 C2 
    2305 48 -12.5944 14.1749 15.7391 149 " " " " A 21 0 0 "LYS " " HG2" " " 1 0 1 C2 
    2306 48 -14.689 13.225 15.9698 149 " " " " A 21 0 0 "LYS " " HD3" " " 1 0 1 C2 
    2307 48 -13.9943 11.6068 16.1741 149 " " " " A 21 0 0 "LYS " " HD2" " " 1 0 1 C2 
    2308 48 -12.8983 12.0151 13.951 149 " " " " A 21 0 0 "LYS " " HE3" " " 1 0 1 C2 
    2309 48 -14.0229 13.3755 13.8718 149 " " " " A 21 0 0 "LYS " " HE2" " " 1 0 1 C2 
    2310 48 -14.8962 10.5776 13.9066 149 " " " " A 21 0 0 "LYS " " HZ1" " " 1 0 1 C2 
    2311 48 -15.8485 11.7485 14.4894 149 " " " " A 21 0 0 "LYS " " HZ2" " " 1 0 1 C2 
    2312 48 -15.4823 11.651 12.9191 149 " " " " A 21 0 0 "LYS " " HZ3" " " 1 0 1 C2 
    2313 40 -10.642 13.1703 20.5004 150 " " " " A 43 0 0 "ASN " " N  " " " 7 0 1 C2 
    2314 14 -10.4821 13.816 21.7956 150 " " " " A 2 0 0 "ASN " " CA " " " 6 0 1 C2 
    2315 14 -9.07491 14.3871 22.0522 150 " " " " A 2 0 0 "ASN " " C  " " " 6 0 1 C2 
    2316 23 -8.96833 15.3394 22.8413 150 " " " " A 70 0 0 "ASN " " O  " " " 8 0 1 C2 
    2317 14 -10.9297 12.9625 22.9612 150 " " " " A 2 0 0 "ASN " " CB " " " 6 0 1 C2 
    2318 14 -12.5074 12.7756 23.1265 150 " " " " A 2 0 0 "ASN " " CG " " " 6 0 1 C2 
    2319 23 -13.2808 13.7224 22.9974 150 " " " " A 70 0 0 "ASN " " OD1" " " 8 0 1 C2 
    2320 40 -12.8756 11.5242 23.4402 150 " " " " A 43 0 0 "ASN " " ND2" " " 7 0 1 C2 
    2321 48 -10.8575 12.184 20.4694 150 " " " " A 21 0 0 "ASN " " H  " " " 1 0 1 C2 
    2322 48 -11.0841 14.7238 21.8361 150 " " " " A 21 0 0 "ASN " " HA " " " 1 0 1 C2 
    2323 48 -10.6496 13.5221 23.8537 150 " " " " A 21 0 0 "ASN " " HB3" " " 1 0 1 C2 
    2324 48 -10.3743 12.0264 22.904 150 " " " " A 21 0 0 "ASN " " HB2" " " 1 0 1 C2 
    2325 48 -13.8667 11.3743 23.3171 150 " " " " A 21 0 0 "ASN " HD22 " " 1 0 1 C2 
    2326 48 -12.2296 10.7622 23.589 150 " " " " A 21 0 0 "ASN " HD21 " " 1 0 1 C2 
    2327 40 -7.98974 13.9291 21.3608 151 " " " " A 43 0 0 "TYR " " N  " " " 7 0 1 C2 
    2328 14 -6.73161 14.6465 21.3382 151 " " " " A 2 0 0 "TYR " " CA " " " 6 0 1 C2 
    2329 14 -6.69772 15.9062 20.5287 151 " " " " A 2 0 0 "TYR " " C  " " " 6 0 1 C2 
    2330 23 -5.97335 16.8878 20.7698 151 " " " " A 70 0 0 "TYR " " O  " " " 8 0 1 C2 
    2331 14 -5.61338 13.6932 20.8643 151 " " " " A 2 0 0 "TYR " " CB " " " 6 0 1 C2 
    2332 14 -4.23819 14.3682 20.782 151 " " " " A 2 0 0 "TYR " " CG " " " 6 0 1 C2 
    2333 14 -3.5544 14.7046 22.0272 151 " " " " A 2 0 0 "TYR " " CD1" " " 6 0 1 C2 
    2334 14 -3.5012 14.5098 19.5706 151 " " " " A 2 0 0 "TYR " " CD2" " " 6 0 1 C2 
    2335 14 -2.25768 15.3394 21.9671 151 " " " " A 2 0 0 "TYR " " CE1" " " 6 0 1 C2 
    2336 14 -2.26847 15.2049 19.496 151 " " " " A 2 0 0 "TYR " " CE2" " " 6 0 1 C2 
    2337 14 -1.69487 15.6118 20.7261 151 " " " " A 2 0 0 "TYR " " CZ " " " 6 0 1 C2 
    2338 23 -0.529833 16.3138 20.807 151 " " " " A 70 0 0 "TYR " " OH " " " 8 0 1 C2 
    2339 48 -8.08495 13.2775 20.595 151 " " " " A 21 0 0 "TYR " " H  " " " 1 0 1 C2 
    2340 48 -6.51829 15.0144 22.3418 151 " " " " A 21 0 0 "TYR " " HA " " " 1 0 1 C2 
    2341 48 -5.7727 13.3537 19.8408 151 " " " " A 21 0 0 "TYR " " HB3" " " 1 0 1 C2 
    2342 48 -5.50065 12.8883 21.5906 151 " " " " A 21 0 0 "TYR " " HB2" " " 1 0 1 C2 
    2343 48 -4.01685 14.6786 23.0029 151 " " " " A 21 0 0 "TYR " " HD1" " " 1 0 1 C2 
    2344 48 -3.94354 14.036 18.7068 151 " " " " A 21 0 0 "TYR " " HD2" " " 1 0 1 C2 
    2345 48 -1.73864 15.5135 22.8981 151 " " " " A 21 0 0 "TYR " " HE1" " " 1 0 1 C2 
    2346 48 -1.74637 15.2819 18.5537 151 " " " " A 21 0 0 "TYR " " HE2" " " 1 0 1 C2 
    2347 48 -0.039583 16.3991 20.0036 151 " " " " A 21 0 0 "TYR " " HH " " " 1 0 1 C2 
    2348 40 -7.45369 15.9138 19.3869 152 " " " " A 43 0 0 "GLN " " N  " " " 7 0 1 C2 
    2349 14 -7.33134 16.9863 18.4059 152 " " " " A 2 0 0 "GLN " " CA " " " 6 0 1 C2 
    2350 14 -7.76211 18.3799 18.8732 152 " " " " A 2 0 0 "GLN " " C  " " " 6 0 1 C2 
    2351 23 -7.21415 19.3759 18.3514 152 " " " " A 70 0 0 "GLN " " O  " " " 8 0 1 C2 
    2352 14 -8.16616 16.6445 17.2006 152 " " " " A 2 0 0 "GLN " " CB " " " 6 0 1 C2 
    2353 14 -7.5816 15.5287 16.348 152 " " " " A 2 0 0 "GLN " " CG " " " 6 0 1 C2 
    2354 14 -8.38904 15.0506 15.1597 152 " " " " A 2 0 0 "GLN " " CD " " " 6 0 1 C2 
    2355 23 -9.59429 14.8189 15.2698 152 " " " " A 70 0 0 "GLN " " OE1" " " 8 0 1 C2 
    2356 40 -7.87475 15.0635 13.9505 152 " " " " A 43 0 0 "GLN " " NE2" " " 7 0 1 C2 
    2357 48 -8.1667 15.2256 19.1916 152 " " " " A 21 0 0 "GLN " " H  " " " 1 0 1 C2 
    2358 48 -6.26886 17.0737 18.1788 152 " " " " A 21 0 0 "GLN " " HA " " " 1 0 1 C2 
    2359 48 -8.30484 17.5376 16.5913 152 " " " " A 21 0 0 "GLN " " HB3" " " 1 0 1 C2 
    2360 48 -9.14041 16.2743 17.5199 152 " " " " A 21 0 0 "GLN " " HB2" " " 1 0 1 C2 
    2361 48 -7.27351 14.647 16.9098 152 " " " " A 21 0 0 "GLN " " HG3" " " 1 0 1 C2 
    2362 48 -6.63069 15.8768 15.9446 152 " " " " A 21 0 0 "GLN " " HG2" " " 1 0 1 C2 
    2363 48 -8.51947 14.9237 13.1857 152 " " " " A 21 0 0 "GLN " HE22 " " 1 0 1 C2 
    2364 48 -6.92028 15.3919 13.9149 152 " " " " A 21 0 0 "GLN " HE21 " " 1 0 1 C2 
    2365 40 -8.62605 18.4633 19.9304 153 " " " " A 43 0 0 "VAL " " N  " " " 7 0 1 C2 
    2366 14 -9.03004 19.607 20.6655 153 " " " " A 2 0 0 "VAL " " CA " " " 6 0 1 C2 
    2367 14 -8.05622 19.8953 21.8236 153 " " " " A 2 0 0 "VAL " " C  " " " 6 0 1 C2 
    2368 23 -7.68486 21.0356 22.0456 153 " " " " A 70 0 0 "VAL " " O  " " " 8 0 1 C2 
    2369 14 -10.4237 19.2725 21.2377 153 " " " " A 2 0 0 "VAL " " CB " " " 6 0 1 C2 
    2370 14 -11.077 20.4386 22.0602 153 " " " " A 2 0 0 "VAL " " CG1" " " 6 0 1 C2 
    2371 14 -11.4826 18.749 20.2766 153 " " " " A 2 0 0 "VAL " " CG2" " " 6 0 1 C2 
    2372 48 -9.04946 17.5574 20.0724 153 " " " " A 21 0 0 "VAL " " H  " " " 1 0 1 C2 
    2373 48 -9.00072 20.475 20.0069 153 " " " " A 21 0 0 "VAL " " HA " " " 1 0 1 C2 
    2374 48 -10.3519 18.5427 22.0442 153 " " " " A 21 0 0 "VAL " " HB " " " 1 0 1 C2 
    2375 48 -11.0112 21.3864 21.5258 153 " " " " A 21 0 0 "VAL " HG11 " " 1 0 1 C2 
    2376 48 -12.0987 20.1606 22.3188 153 " " " " A 21 0 0 "VAL " HG12 " " 1 0 1 C2 
    2377 48 -10.5564 20.6903 22.9842 153 " " " " A 21 0 0 "VAL " HG13 " " 1 0 1 C2 
    2378 48 -11.2356 17.7824 19.8376 153 " " " " A 21 0 0 "VAL " HG21 " " 1 0 1 C2 
    2379 48 -12.4322 18.5172 20.7588 153 " " " " A 21 0 0 "VAL " HG22 " " 1 0 1 C2 
    2380 48 -11.7637 19.5251 19.5648 153 " " " " A 21 0 0 "VAL " HG23 " " 1 0 1 C2 
    2381 40 -7.73666 18.8538 22.6941 154 " " " " A 43 0 0 "VAL " " N  " " " 7 0 1 C2 
    2382 14 -6.84979 19.1719 23.8399 154 " " " " A 2 0 0 "VAL " " CA " " " 6 0 1 C2 
    2383 14 -5.32109 19.2783 23.5703 154 " " " " A 2 0 0 "VAL " " C  " " " 6 0 1 C2 
    2384 23 -4.49458 19.6122 24.431 154 " " " " A 70 0 0 "VAL " " O  " " " 8 0 1 C2 
    2385 14 -7.09977 18.191 25.028 154 " " " " A 2 0 0 "VAL " " CB " " " 6 0 1 C2 
    2386 14 -8.59347 18.1152 25.4216 154 " " " " A 2 0 0 "VAL " " CG1" " " 6 0 1 C2 
    2387 14 -6.65147 16.729 24.7909 154 " " " " A 2 0 0 "VAL " " CG2" " " 6 0 1 C2 
    2388 48 -7.98064 17.9079 22.4375 154 " " " " A 21 0 0 "VAL " " H  " " " 1 0 1 C2 
    2389 48 -7.10183 20.1212 24.3125 154 " " " " A 21 0 0 "VAL " " HA " " " 1 0 1 C2 
    2390 48 -6.56152 18.5425 25.9083 154 " " " " A 21 0 0 "VAL " " HB " " " 1 0 1 C2 
    2391 48 -9.09654 17.7991 24.5078 154 " " " " A 21 0 0 "VAL " HG11 " " 1 0 1 C2 
    2392 48 -8.70271 17.3289 26.1685 154 " " " " A 21 0 0 "VAL " HG12 " " 1 0 1 C2 
    2393 48 -9.04063 19.0373 25.793 154 " " " " A 21 0 0 "VAL " HG13 " " 1 0 1 C2 
    2394 48 -7.30451 16.2179 24.0834 154 " " " " A 21 0 0 "VAL " HG21 " " 1 0 1 C2 
    2395 48 -5.61856 16.6257 24.4584 154 " " " " A 21 0 0 "VAL " HG22 " " 1 0 1 C2 
    2396 48 -6.72298 16.1838 25.732 154 " " " " A 21 0 0 "VAL " HG23 " " 1 0 1 C2 
    2397 40 -4.90842 18.9896 22.3261 155 " " " " A 43 0 0 "GLU " " N  " " " 7 0 1 C2 
    2398 14 -3.53771 19.2648 21.8169 155 " " " " A 2 0 0 "GLU " " CA " " " 6 0 1 C2 
    2399 14 -2.85258 20.6211 22.1658 155 " " " " A 2 0 0 "GLU " " C  " " " 6 0 1 C2 
    2400 23 -1.82422 20.6254 22.7863 155 " " " " A 70 0 0 "GLU " " O  " " " 8 0 1 C2 
    2401 14 -3.47369 18.9165 20.2826 155 " " " " A 2 0 0 "GLU " " CB " " " 6 0 1 C2 
    2402 14 -2.18326 19.3251 19.4888 155 " " " " A 2 0 0 "GLU " " CG " " " 6 0 1 C2 
    2403 14 -2.10387 18.7929 18.0472 155 " " " " A 2 0 0 "GLU " " CD " " " 6 0 1 C2 
    2404 23 -0.972265 18.5085 17.5887 155 " " " " A 70 0 0 "GLU " " OE1" " " 8 0 1 C2 
    2405 23 -3.13032 18.6787 17.4096 155 " " " " A 70 0 0 "GLU " " OE2" " " 8 0 1 C2 
    2406 48 -5.58561 18.4635 21.7925 155 " " " " A 21 0 0 "GLU " " H  " " " 1 0 1 C2 
    2407 48 -2.9444 18.513 22.3375 155 " " " " A 21 0 0 "GLU " " HA " " " 1 0 1 C2 
    2408 48 -4.3944 19.1137 19.7335 155 " " " " A 21 0 0 "GLU " " HB3" " " 1 0 1 C2 
    2409 48 -3.49777 17.8289 20.2146 155 " " " " A 21 0 0 "GLU " " HB2" " " 1 0 1 C2 
    2410 48 -1.35235 18.8608 20.0199 155 " " " " A 21 0 0 "GLU " " HG3" " " 1 0 1 C2 
    2411 48 -2.09826 20.4096 19.5579 155 " " " " A 21 0 0 "GLU " " HG2" " " 1 0 1 C2 
    2412 40 -3.4049 21.8047 21.7614 156 " " " " A 43 0 0 "PRO " " N  " " " 7 0 1 C2 
    2413 14 -2.73336 23.0742 22.0442 156 " " " " A 2 0 0 "PRO " " CA " " " 6 0 1 C2 
    2414 14 -2.85136 23.5523 23.5424 156 " " " " A 2 0 0 "PRO " " C  " " " 6 0 1 C2 
    2415 23 -2.49293 24.6652 23.8922 156 " " " " A 70 0 0 "PRO " " O  " " " 8 0 1 C2 
    2416 14 -3.37518 24.116 21.1307 156 " " " " A 2 0 0 "PRO " " CB " " " 6 0 1 C2 
    2417 14 -4.70748 23.44 20.6396 156 " " " " A 2 0 0 "PRO " " CG " " " 6 0 1 C2 
    2418 14 -4.50683 21.9476 20.835 156 " " " " A 2 0 0 "PRO " " CD " " " 6 0 1 C2 
    2419 48 -1.69433 22.8945 21.7681 156 " " " " A 21 0 0 "PRO " " HA " " " 1 0 1 C2 
    2420 48 -2.75748 24.3782 20.2717 156 " " " " A 21 0 0 "PRO " " HB3" " " 1 0 1 C2 
    2421 48 -3.60542 25.0579 21.6287 156 " " " " A 21 0 0 "PRO " " HB2" " " 1 0 1 C2 
    2422 48 -4.84331 23.6944 19.5884 156 " " " " A 21 0 0 "PRO " " HG3" " " 1 0 1 C2 
    2423 48 -5.56541 23.8338 21.1845 156 " " " " A 21 0 0 "PRO " " HG2" " " 1 0 1 C2 
    2424 48 -5.41404 21.4204 21.1301 156 " " " " A 21 0 0 "PRO " " HD2" " " 1 0 1 C2 
    2425 48 -4.03536 21.5893 19.9199 156 " " " " A 21 0 0 "PRO " " HD3" " " 1 0 1 C2 
    2426 40 -3.62584 22.8509 24.4002 157 " " " " A 43 0 0 "GLU " " N  " " " 7 0 1 C2 
    2427 14 -3.7865 23.1559 25.8486 157 " " " " A 2 0 0 "GLU " " CA " " " 6 0 1 C2 
    2428 14 -2.73715 22.3635 26.6871 157 " " " " A 2 0 0 "GLU " " C  " " " 6 0 1 C2 
    2429 23 -2.88129 22.3792 27.9239 157 " " " " A 70 0 0 "GLU " " O  " " " 8 0 1 C2 
    2430 14 -5.15122 22.7483 26.3394 157 " " " " A 2 0 0 "GLU " " CB " " " 6 0 1 C2 
    2431 14 -6.31468 23.0898 25.4131 157 " " " " A 2 0 0 "GLU " " CG " " " 6 0 1 C2 
    2432 14 -7.04677 24.3594 25.8051 157 " " " " A 2 0 0 "GLU " " CD " " " 6 0 1 C2 
    2433 23 -6.38074 25.4095 25.9306 157 " " " " A 70 0 0 "GLU " " OE1" " " 8 0 1 C2 
    2434 23 -8.28417 24.321 25.9786 157 " " " " A 70 0 0 "GLU " " OE2" " " 8 0 1 C2 
    2435 48 -4.06231 21.992 24.0969 157 " " " " A 21 0 0 "GLU " " H  " " " 1 0 1 C2 
    2436 48 -3.61819 24.2287 25.9432 157 " " " " A 21 0 0 "GLU " " HA " " " 1 0 1 C2 
    2437 48 -5.26199 23.2624 27.2941 157 " " " " A 21 0 0 "GLU " " HB3" " " 1 0 1 C2 
    2438 48 -5.18874 21.6787 26.5461 157 " " " " A 21 0 0 "GLU " " HB2" " " 1 0 1 C2 
    2439 48 -7.0293 22.2783 25.5509 157 " " " " A 21 0 0 "GLU " " HG3" " " 1 0 1 C2 
    2440 48 -5.94313 23.0752 24.3884 157 " " " " A 21 0 0 "GLU " " HG2" " " 1 0 1 C2 
    2441 40 -1.85742 21.5854 26.0321 158 " " " " A 43 0 0 "LEU " " N  " " " 7 0 1 C2 
    2442 14 -0.956486 20.5523 26.6441 158 " " " " A 2 0 0 "LEU " " CA " " " 6 0 1 C2 
    2443 14 0.394026 20.3287 25.9205 158 " " " " A 2 0 0 "LEU " " C  " " " 6 0 1 C2 
    2444 23 0.979202 19.2292 26.0015 158 " " " " A 70 0 0 "LEU " " O  " " " 8 0 1 C2 
    2445 14 -1.87838 19.2262 26.5513 158 " " " " A 2 0 0 "LEU " " CB " " " 6 0 1 C2 
    2446 14 -2.99172 19.0767 27.601 158 " " " " A 2 0 0 "LEU " " CG " " " 6 0 1 C2 
    2447 14 -3.71546 17.7672 27.2231 158 " " " " A 2 0 0 "LEU " " CD1" " " 6 0 1 C2 
    2448 14 -2.48913 18.9189 29.0805 158 " " " " A 2 0 0 "LEU " " CD2" " " 6 0 1 C2 
    2449 48 -1.73423 21.7603 25.045 158 " " " " A 21 0 0 "LEU " " H  " " " 1 0 1 C2 
    2450 48 -0.674902 20.8758 27.6462 158 " " " " A 21 0 0 "LEU " " HA " " " 1 0 1 C2 
    2451 48 -1.26194 18.3338 26.659 158 " " " " A 21 0 0 "LEU " " HB3" " " 1 0 1 C2 
    2452 48 -2.16363 19.1548 25.5017 158 " " " " A 21 0 0 "LEU " " HB2" " " 1 0 1 C2 
    2453 48 -3.61922 19.9565 27.4591 158 " " " " A 21 0 0 "LEU " " HG " " " 1 0 1 C2 
    2454 48 -4.0281 17.7567 26.179 158 " " " " A 21 0 0 "LEU " HD11 " " 1 0 1 C2 
    2455 48 -3.17117 16.825 27.2857 158 " " " " A 21 0 0 "LEU " HD12 " " 1 0 1 C2 
    2456 48 -4.64029 17.73 27.7988 158 " " " " A 21 0 0 "LEU " HD13 " " 1 0 1 C2 
    2457 48 -1.64488 18.2337 29.1577 158 " " " " A 21 0 0 "LEU " HD21 " " 1 0 1 C2 
    2458 48 -2.14745 19.8877 29.4449 158 " " " " A 21 0 0 "LEU " HD22 " " 1 0 1 C2 
    2459 48 -3.27534 18.6021 29.7658 158 " " " " A 21 0 0 "LEU " HD23 " " 1 0 1 C2 
    2460 40 0.939293 21.3153 25.2687 159 " " " " A 43 0 0 "GLN " " N  " " " 7 0 1 C2 
    2461 14 2.2812 21.2425 24.5893 159 " " " " A 2 0 0 "GLN " " CA " " " 6 0 1 C2 
    2462 14 3.42944 21.7637 25.4921 159 " " " " A 2 0 0 "GLN " " C  " " " 6 0 1 C2 
    2463 23 4.57203 21.4017 25.3579 159 " " " " A 70 0 0 "GLN " " O  " " " 8 0 1 C2 
    2464 14 2.19708 22.2276 23.408 159 " " " " A 2 0 0 "GLN " " CB " " " 6 0 1 C2 
    2465 14 1.24467 21.8285 22.2993 159 " " " " A 2 0 0 "GLN " " CG " " " 6 0 1 C2 
    2466 14 1.58753 20.4159 21.7999 159 " " " " A 2 0 0 "GLN " " CD " " " 6 0 1 C2 
    2467 23 2.75727 20.1712 21.4012 159 " " " " A 70 0 0 "GLN " " OE1" " " 8 0 1 C2 
    2468 40 0.667614 19.4945 21.8799 159 " " " " A 43 0 0 "GLN " " NE2" " " 7 0 1 C2 
    2469 48 0.474734 22.1228 25.6591 159 " " " " A 21 0 0 "GLN " " H  " " " 1 0 1 C2 
    2470 48 2.54181 20.2368 24.2596 159 " " " " A 21 0 0 "GLN " " HA " " " 1 0 1 C2 
    2471 48 3.16949 22.1394 22.9235 159 " " " " A 21 0 0 "GLN " " HB3" " " 1 0 1 C2 
    2472 48 2.05203 23.2652 23.709 159 " " " " A 21 0 0 "GLN " " HB2" " " 1 0 1 C2 
    2473 48 1.22192 22.6091 21.5389 159 " " " " A 21 0 0 "GLN " " HG3" " " 1 0 1 C2 
    2474 48 0.276179 21.9327 22.7885 159 " " " " A 21 0 0 "GLN " " HG2" " " 1 0 1 C2 
    2475 48 0.861845 18.5251 21.6736 159 " " " " A 21 0 0 "GLN " HE22 " " 1 0 1 C2 
    2476 48 -0.208772 19.8713 22.2118 159 " " " " A 21 0 0 "GLN " HE21 " " 1 0 1 C2 
    2477 40 3.14001 22.6368 26.5068 160 " " " " A 43 0 0 "GLN " " N  " " " 7 0 1 C2 
    2478 14 4.02495 23.158 27.5466 160 " " " " A 2 0 0 "GLN " " CA " " " 6 0 1 C2 
    2479 14 3.18399 23.6248 28.6918 160 " " " " A 2 0 0 "GLN " " C  " " " 6 0 1 C2 
    2480 23 2.08907 24.1342 28.5384 160 " " " " A 70 0 0 "GLN " " O  " " " 8 0 1 C2 
    2481 14 5.1154 24.1628 26.9322 160 " " " " A 2 0 0 "GLN " " CB " " " 6 0 1 C2 
    2482 14 4.52217 25.5628 26.4622 160 " " " " A 2 0 0 "GLN " " CG " " " 6 0 1 C2 
    2483 14 4.62039 26.7683 27.3565 160 " " " " A 2 0 0 "GLN " " CD " " " 6 0 1 C2 
    2484 23 4.60403 27.9638 26.9749 160 " " " " A 70 0 0 "GLN " " OE1" " " 8 0 1 C2 
    2485 40 4.74139 26.6097 28.664 160 " " " " A 43 0 0 "GLN " " NE2" " " 7 0 1 C2 
    2486 48 2.17207 22.9196 26.5635 160 " " " " A 21 0 0 "GLN " " H  " " " 1 0 1 C2 
    2487 48 4.57199 22.3482 28.0294 160 " " " " A 21 0 0 "GLN " " HA " " " 1 0 1 C2 
    2488 48 5.50465 23.7135 26.0186 160 " " " " A 21 0 0 "GLN " " HB3" " " 1 0 1 C2 
    2489 48 5.90549 24.3054 27.6695 160 " " " " A 21 0 0 "GLN " " HB2" " " 1 0 1 C2 
    2490 48 3.4921 25.2707 26.258 160 " " " " A 21 0 0 "GLN " " HG3" " " 1 0 1 C2 
    2491 48 4.9816 25.7687 25.4954 160 " " " " A 21 0 0 "GLN " " HG2" " " 1 0 1 C2 
    2492 48 4.68558 27.4512 29.2197 160 " " " " A 21 0 0 "GLN " HE22 " " 1 0 1 C2 
    2493 48 4.63884 25.686 29.0594 160 " " " " A 21 0 0 "GLN " HE21 " " 1 0 1 C2 
    2494 40 3.81159 23.6425 29.8666 161 " " " " A 43 0 0 "VAL " " N  " " " 7 0 1 C2 
    2495 14 3.35088 24.1305 31.1613 161 " " " " A 2 0 0 "VAL " " CA " " " 6 0 1 C2 
    2496 14 4.38117 25.1466 31.6643 161 " " " " A 2 0 0 "VAL " " C  " " " 6 0 1 C2 
    2497 23 5.53339 25.2891 31.2635 161 " " " " A 70 0 0 "VAL " " O  " " " 8 0 1 C2 
    2498 14 2.98007 23.0312 32.1231 161 " " " " A 2 0 0 "VAL " " CB " " " 6 0 1 C2 
    2499 14 1.72376 22.4489 31.6304 161 " " " " A 2 0 0 "VAL " " CG1" " " 6 0 1 C2 
    2500 14 4.10155 21.9887 32.3628 161 " " " " A 2 0 0 "VAL " " CG2" " " 6 0 1 C2 
    2501 48 4.75619 23.2853 29.8817 161 " " " " A 21 0 0 "VAL " " H  " " " 1 0 1 C2 
    2502 48 2.39542 24.6149 30.9599 161 " " " " A 21 0 0 "VAL " " HA " " " 1 0 1 C2 
    2503 48 2.73413 23.6018 33.0186 161 " " " " A 21 0 0 "VAL " " HB " " " 1 0 1 C2 
    2504 48 1.5867 21.4583 32.0641 161 " " " " A 21 0 0 "VAL " HG11 " " 1 0 1 C2 
    2505 48 0.80859 23.0321 31.7327 161 " " " " A 21 0 0 "VAL " HG12 " " 1 0 1 C2 
    2506 48 1.68722 22.2754 30.5549 161 " " " " A 21 0 0 "VAL " HG13 " " 1 0 1 C2 
    2507 48 4.94107 22.4294 32.9006 161 " " " " A 21 0 0 "VAL " HG21 " " 1 0 1 C2 
    2508 48 3.61952 21.248 33.0008 161 " " " " A 21 0 0 "VAL " HG22 " " 1 0 1 C2 
    2509 48 4.42617 21.4179 31.4928 161 " " " " A 21 0 0 "VAL " HG23 " " 1 0 1 C2 
    2510 40 3.92601 25.9744 32.6162 162 " " " " A 43 0 0 "ASN " " N  " " " 7 0 1 C2 
    2511 14 4.735 26.8668 33.4328 162 " " " " A 2 0 0 "ASN " " CA " " " 6 0 1 C2 
    2512 14 6.07799 26.21 33.9711 162 " " " " A 2 0 0 "ASN " " C  " " " 6 0 1 C2 
    2513 23 7.01521 26.9351 34.2181 162 " " " " A 70 0 0 "ASN " " O  " " " 8 0 1 C2 
    2514 14 3.87933 27.3108 34.6232 162 " " " " A 2 0 0 "ASN " " CB " " " 6 0 1 C2 
    2515 14 4.34615 28.7607 34.9723 162 " " " " A 2 0 0 "ASN " " CG " " " 6 0 1 C2 
    2516 23 5.28498 28.9833 35.7269 162 " " " " A 70 0 0 "ASN " " OD1" " " 8 0 1 C2 
    2517 40 3.76937 29.7386 34.3425 162 " " " " A 43 0 0 "ASN " " ND2" " " 7 0 1 C2 
    2518 48 2.93448 25.9209 32.8008 162 " " " " A 21 0 0 "ASN " " H  " " " 1 0 1 C2 
    2519 48 4.93306 27.7332 32.8017 162 " " " " A 21 0 0 "ASN " " HA " " " 1 0 1 C2 
    2520 48 4.00058 26.667 35.4945 162 " " " " A 21 0 0 "ASN " " HB3" " " 1 0 1 C2 
    2521 48 2.82082 27.2477 34.3709 162 " " " " A 21 0 0 "ASN " " HB2" " " 1 0 1 C2 
    2522 48 4.18423 30.659 34.372 162 " " " " A 21 0 0 "ASN " HD22 " " 1 0 1 C2 
    2523 48 2.87037 29.5421 33.9263 162 " " " " A 21 0 0 "ASN " HD21 " " 1 0 1 C2 
    2524 40 6.08814 24.8599 34.017 163 " " " " A 43 0 0 "GLY " " N  " " " 7 0 1 C2 
    2525 14 7.13948 23.9355 34.5163 163 " " " " A 2 0 0 "GLY " " CA " " " 6 0 1 C2 
    2526 14 7.98139 23.4566 33.334 163 " " " " A 2 0 0 "GLY " " C  " " " 6 0 1 C2 
    2527 23 8.97275 22.8801 33.7191 163 " " " " A 70 0 0 "GLY " " O  " " " 8 0 1 C2 
    2528 48 5.1907 24.4064 34.1122 163 " " " " A 21 0 0 "GLY " " H  " " " 1 0 1 C2 
    2529 48 6.80963 23.0207 35.0086 163 " " " " A 21 0 0 "GLY " " HA3" " " 1 0 1 C2 
    2530 48 7.76234 24.5111 35.201 163 " " " " A 21 0 0 "GLY " " HA2" " " 1 0 1 C2 
    2531 40 7.59538 23.5771 32.0629 164 " " " " A 43 0 0 "GLY " " N  " " " 7 0 1 C2 
    2532 14 8.53778 23.2001 30.9632 164 " " " " A 2 0 0 "GLY " " CA " " " 6 0 1 C2 
    2533 14 7.75302 22.8084 29.7375 164 " " " " A 2 0 0 "GLY " " C  " " " 6 0 1 C2 
    2534 23 6.53942 22.7818 29.7631 164 " " " " A 70 0 0 "GLY " " O  " " " 8 0 1 C2 
    2535 48 6.75299 23.972 31.6698 164 " " " " A 21 0 0 "GLY " " H  " " " 1 0 1 C2 
    2536 48 9.12607 22.3209 31.2261 164 " " " " A 21 0 0 "GLY " " HA3" " " 1 0 1 C2 
    2537 48 9.26747 23.9964 30.8162 164 " " " " A 21 0 0 "GLY " " HA2" " " 1 0 1 C2 
    2538 40 8.49057 22.4317 28.6688 165 " " " " A 43 0 0 "ASP " " N  " " " 7 0 1 C2 
    2539 14 8.03975 22.0207 27.3258 165 " " " " A 2 0 0 "ASP " " CA " " " 6 0 1 C2 
    2540 14 7.85268 20.4981 27.4437 165 " " " " A 2 0 0 "ASP " " C  " " " 6 0 1 C2 
    2541 23 8.73556 19.6691 27.7548 165 " " " " A 70 0 0 "ASP " " O  " " " 8 0 1 C2 
    2542 14 9.07675 22.4629 26.2808 165 " " " " A 2 0 0 "ASP " " CB " " " 6 0 1 C2 
    2543 14 10.3287 21.6693 26.0719 165 " " " " A 2 0 0 "ASP " " CG " " " 6 0 1 C2 
    2544 23 10.7445 21.4029 24.9257 165 " " " " A 70 0 0 "ASP " " OD1" " " 8 0 1 C2 
    2545 23 11.0025 21.3686 27.0802 165 " " " " A 70 0 0 "ASP " " OD2" " " 8 0 1 C2 
    2546 48 9.49196 22.3989 28.7964 165 " " " " A 21 0 0 "ASP " " H  " " " 1 0 1 C2 
    2547 48 7.10963 22.5129 27.0417 165 " " " " A 21 0 0 "ASP " " HA " " " 1 0 1 C2 
    2548 48 9.27682 23.5327 26.2199 165 " " " " A 21 0 0 "ASP " " HB3" " " 1 0 1 C2 
    2549 48 8.63439 22.4682 25.2846 165 " " " " A 21 0 0 "ASP " " HB2" " " 1 0 1 C2 
    2550 40 6.61664 20.1193 27.2152 166 " " " " A 43 0 0 "ILE " " N  " " " 7 0 1 C2 
    2551 14 6.11806 18.7224 27.0967 166 " " " " A 2 0 0 "ILE " " CA " " " 6 0 1 C2 
    2552 14 6.28901 18.2081 25.6728 166 " " " " A 2 0 0 "ILE " " C  " " " 6 0 1 C2 
    2553 23 6.41089 18.9145 24.6488 166 " " " " A 70 0 0 "ILE " " O  " " " 8 0 1 C2 
    2554 14 4.63455 18.7769 27.5922 166 " " " " A 2 0 0 "ILE " " CB " " " 6 0 1 C2 
    2555 14 4.402 19.2482 29.0135 166 " " " " A 2 0 0 "ILE " " CG1" " " 6 0 1 C2 
    2556 14 4.05526 17.3293 27.4259 166 " " " " A 2 0 0 "ILE " " CG2" " " 6 0 1 C2 
    2557 14 2.95499 19.6771 29.2292 166 " " " " A 2 0 0 "ILE " " CD1" " " 6 0 1 C2 
    2558 48 5.9465 20.799 26.885 166 " " " " A 21 0 0 "ILE " " H  " " " 1 0 1 C2 
    2559 48 6.65477 18.0624 27.7782 166 " " " " A 21 0 0 "ILE " " HA " " " 1 0 1 C2 
    2560 48 3.99689 19.2709 26.859 166 " " " " A 21 0 0 "ILE " " HB " " " 1 0 1 C2 
    2561 48 4.94153 20.1696 29.233 166 " " " " A 21 0 0 "ILE " HG13 " " 1 0 1 C2 
    2562 48 4.78041 18.4911 29.7003 166 " " " " A 21 0 0 "ILE " HG12 " " 1 0 1 C2 
    2563 48 3.11776 17.2593 27.9776 166 " " " " A 21 0 0 "ILE " HG21 " " 1 0 1 C2 
    2564 48 3.97667 17.1315 26.3569 166 " " " " A 21 0 0 "ILE " HG22 " " 1 0 1 C2 
    2565 48 4.68152 16.5763 27.9044 166 " " " " A 21 0 0 "ILE " HG23 " " 1 0 1 C2 
    2566 48 2.74852 20.592 28.6738 166 " " " " A 21 0 0 "ILE " HD11 " " 1 0 1 C2 
    2567 48 2.15054 19.0779 28.8027 166 " " " " A 21 0 0 "ILE " HD12 " " 1 0 1 C2 
    2568 48 2.83601 19.94 30.2803 166 " " " " A 21 0 0 "ILE " HD13 " " 1 0 1 C2 
    2569 40 6.41013 16.8533 25.6022 167 " " " " A 43 0 0 "ARG " " N  " " " 7 0 1 C2 
    2570 14 6.34041 16.0657 24.4264 167 " " " " A 2 0 0 "ARG " " CA " " " 6 0 1 C2 
    2571 14 5.26899 14.9683 24.5518 167 " " " " A 2 0 0 "ARG " " C  " " " 6 0 1 C2 
    2572 23 5.04897 14.4074 25.5872 167 " " " " A 70 0 0 "ARG " " O  " " " 8 0 1 C2 
    2573 14 7.7649 15.4557 24.0177 167 " " " " A 2 0 0 "ARG " " CB " " " 6 0 1 C2 
    2574 14 8.99351 16.278 24.3273 167 " " " " A 2 0 0 "ARG " " CG " " " 6 0 1 C2 
    2575 14 10.2831 15.5808 24.2312 167 " " " " A 2 0 0 "ARG " " CD " " " 6 0 1 C2 
    2576 40 11.3094 16.3894 24.9313 167 " " " " A 43 0 0 "ARG " " NE " " " 7 0 1 C2 
    2577 14 12.6859 16.2691 24.878 167 " " " " A 2 0 0 "ARG " " CZ " " " 6 0 1 C2 
    2578 40 13.3287 15.2148 24.4241 167 " " " " A 43 0 0 "ARG " " NH1" " " 7 0 1 C2 
    2579 40 13.4107 17.2896 25.2457 167 " " " " A 43 0 0 "ARG " " NH2" " " 7 0 1 C2 
    2580 48 6.49691 16.3397 26.4675 167 " " " " A 21 0 0 "ARG " " H  " " " 1 0 1 C2 
    2581 48 5.9219 16.6783 23.6278 167 " " " " A 21 0 0 "ARG " " HA " " " 1 0 1 C2 
    2582 48 7.67411 15.2324 22.9547 167 " " " " A 21 0 0 "ARG " " HB3" " " 1 0 1 C2 
    2583 48 7.83361 14.5122 24.5592 167 " " " " A 21 0 0 "ARG " " HB2" " " 1 0 1 C2 
    2584 48 8.85469 16.675 25.3329 167 " " " " A 21 0 0 "ARG " " HG3" " " 1 0 1 C2 
    2585 48 8.91073 17.1724 23.7097 167 " " " " A 21 0 0 "ARG " " HG2" " " 1 0 1 C2 
    2586 48 10.6622 15.1394 23.3094 167 " " " " A 21 0 0 "ARG " " HD3" " " 1 0 1 C2 
    2587 48 10.1295 14.673 24.8146 167 " " " " A 21 0 0 "ARG " " HD2" " " 1 0 1 C2 
    2588 48 10.915 17.1318 25.4912 167 " " " " A 21 0 0 "ARG " " HE " " " 1 0 1 C2 
    2589 48 14.3257 15.0932 24.5303 167 " " " " A 21 0 0 "ARG " HH12 " " 1 0 1 C2 
    2590 48 12.9046 14.3876 24.0292 167 " " " " A 21 0 0 "ARG " HH11 " " 1 0 1 C2 
    2591 48 12.8342 18.0163 25.6452 167 " " " " A 21 0 0 "ARG " HH22 " " 1 0 1 C2 
    2592 48 14.3977 17.4165 25.4183 167 " " " " A 21 0 0 "ARG " HH21 " " 1 0 1 C2 
    2593 40 4.56698 14.6681 23.4801 168 " " " " A 43 0 0 "LEU " " N  " " " 7 0 1 C2 
    2594 14 3.45113 13.8365 23.4849 168 " " " " A 2 0 0 "LEU " " CA " " " 6 0 1 C2 
    2595 14 3.78022 12.5483 22.7241 168 " " " " A 2 0 0 "LEU " " C  " " " 6 0 1 C2 
    2596 23 4.43606 12.542 21.7116 168 " " " " A 70 0 0 "LEU " " O  " " " 8 0 1 C2 
    2597 14 2.35722 14.6176 22.7635 168 " " " " A 2 0 0 "LEU " " CB " " " 6 0 1 C2 
    2598 14 1.88287 15.9427 23.3562 168 " " " " A 2 0 0 "LEU " " CG " " " 6 0 1 C2 
    2599 14 1.50367 15.773 24.8281 168 " " " " A 2 0 0 "LEU " " CD1" " " 6 0 1 C2 
    2600 14 2.72889 17.1949 23.2752 168 " " " " A 2 0 0 "LEU " " CD2" " " 6 0 1 C2 
    2601 48 4.83056 15.1645 22.6409 168 " " " " A 21 0 0 "LEU " " H  " " " 1 0 1 C2 
    2602 48 3.00643 13.6198 24.4562 168 " " " " A 21 0 0 "LEU " " HA " " " 1 0 1 C2 
    2603 48 1.47811 13.9751 22.8131 168 " " " " A 21 0 0 "LEU " " HB3" " " 1 0 1 C2 
    2604 48 2.59937 14.6706 21.702 168 " " " " A 21 0 0 "LEU " " HB2" " " 1 0 1 C2 
    2605 48 1.00648 16.1445 22.7403 168 " " " " A 21 0 0 "LEU " " HG " " " 1 0 1 C2 
    2606 48 2.26417 15.4225 25.5259 168 " " " " A 21 0 0 "LEU " HD11 " " 1 0 1 C2 
    2607 48 1.17943 16.7245 25.2494 168 " " " " A 21 0 0 "LEU " HD12 " " 1 0 1 C2 
    2608 48 0.547589 15.2697 24.9723 168 " " " " A 21 0 0 "LEU " HD13 " " 1 0 1 C2 
    2609 48 2.10111 18.083 23.3484 168 " " " " A 21 0 0 "LEU " HD21 " " 1 0 1 C2 
    2610 48 3.50278 17.1918 24.0428 168 " " " " A 21 0 0 "LEU " HD22 " " 1 0 1 C2 
    2611 48 3.27887 17.1472 22.3354 168 " " " " A 21 0 0 "LEU " HD23 " " 1 0 1 C2 
    2612 40 3.39047 11.4046 23.268 169 " " " " A 43 0 0 "ALA " " N  " " " 7 0 1 C2 
    2613 14 3.55911 10.0205 22.7338 169 " " " " A 2 0 0 "ALA " " CA " " " 6 0 1 C2 
    2614 14 2.25635 9.1929 22.9379 169 " " " " A 2 0 0 "ALA " " C  " " " 6 0 1 C2 
    2615 23 1.42116 9.62676 23.7416 169 " " " " A 70 0 0 "ALA " " O  " " " 8 0 1 C2 
    2616 14 4.86629 9.37306 23.2436 169 " " " " A 2 0 0 "ALA " " CB " " " 6 0 1 C2 
    2617 48 2.69613 11.4351 24.0009 169 " " " " A 21 0 0 "ALA " " H  " " " 1 0 1 C2 
    2618 48 3.66315 10.1485 21.6563 169 " " " " A 21 0 0 "ALA " " HA " " " 1 0 1 C2 
    2619 48 4.82392 8.29701 23.075 169 " " " " A 21 0 0 "ALA " " HB1" " " 1 0 1 C2 
    2620 48 5.78154 9.73025 22.7715 169 " " " " A 21 0 0 "ALA " " HB2" " " 1 0 1 C2 
    2621 48 4.99088 9.4753 24.3216 169 " " " " A 21 0 0 "ALA " " HB3" " " 1 0 1 C2 
    2622 40 2.21909 8.03793 22.3423 170 " " " " A 43 0 0 "GLY " " N  " " " 7 0 1 C2 
    2623 14 1.24067 6.9742 22.3573 170 " " " " A 2 0 0 "GLY " " CA " " " 6 0 1 C2 
    2624 14 0.740147 6.64091 20.9132 170 " " " " A 2 0 0 "GLY " " C  " " " 6 0 1 C2 
    2625 23 1.24791 7.26576 19.99 170 " " " " A 70 0 0 "GLY " " O  " " " 8 0 1 C2 
    2626 48 3.01479 7.77916 21.7766 170 " " " " A 21 0 0 "GLY " " H  " " " 1 0 1 C2 
    2627 48 0.448549 7.11757 23.0922 170 " " " " A 21 0 0 "GLY " " HA3" " " 1 0 1 C2 
    2628 48 1.78003 6.05639 22.5914 170 " " " " A 21 0 0 "GLY " " HA2" " " 1 0 1 C2 
    2629 40 -0.197626 5.67699 20.7513 171 " " " " A 43 0 0 "LEU " " N  " " " 7 0 1 C2 
    2630 14 -0.945783 5.46259 19.4522 171 " " " " A 2 0 0 "LEU " " CA " " " 6 0 1 C2 
    2631 14 -1.86601 6.63473 19.1926 171 " " " " A 2 0 0 "LEU " " C  " " " 6 0 1 C2 
    2632 23 -1.8908 7.01629 18.0863 171 " " " " A 70 0 0 "LEU " " O  " " " 8 0 1 C2 
    2633 14 -1.65992 4.02654 19.5026 171 " " " " A 2 0 0 "LEU " " CB " " " 6 0 1 C2 
    2634 14 -2.46979 3.64856 18.2802 171 " " " " A 2 0 0 "LEU " " CG " " " 6 0 1 C2 
    2635 14 -1.63886 3.43532 17.0458 171 " " " " A 2 0 0 "LEU " " CD1" " " 6 0 1 C2 
    2636 14 -3.50297 2.57146 18.4762 171 " " " " A 2 0 0 "LEU " " CD2" " " 6 0 1 C2 
    2637 48 -0.500068 5.14921 21.5576 171 " " " " A 21 0 0 "LEU " " H  " " " 1 0 1 C2 
    2638 48 -0.196766 5.25021 18.6893 171 " " " " A 21 0 0 "LEU " " HA " " " 1 0 1 C2 
    2639 48 -2.36121 4.13017 20.3306 171 " " " " A 21 0 0 "LEU " " HB3" " " 1 0 1 C2 
    2640 48 -1.11037 3.12083 19.7591 171 " " " " A 21 0 0 "LEU " " HB2" " " 1 0 1 C2 
    2641 48 -2.97285 4.57917 18.0175 171 " " " " A 21 0 0 "LEU " " HG " " " 1 0 1 C2 
    2642 48 -0.75515 2.82405 17.2288 171 " " " " A 21 0 0 "LEU " HD11 " " 1 0 1 C2 
    2643 48 -2.23859 2.75526 16.4408 171 " " " " A 21 0 0 "LEU " HD12 " " 1 0 1 C2 
    2644 48 -1.32968 4.31292 16.478 171 " " " " A 21 0 0 "LEU " HD13 " " 1 0 1 C2 
    2645 48 -4.26648 2.7501 17.7191 171 " " " " A 21 0 0 "LEU " HD21 " " 1 0 1 C2 
    2646 48 -3.07453 1.57349 18.5688 171 " " " " A 21 0 0 "LEU " HD22 " " 1 0 1 C2 
    2647 48 -4.09871 2.74765 19.3718 171 " " " " A 21 0 0 "LEU " HD23 " " 1 0 1 C2 
    2648 40 -2.46415 7.19714 20.2296 172 " " " " A 43 0 0 "ASN " " N  " " " 7 0 1 C2 
    2649 14 -3.43245 8.3437 20.1871 172 " " " " A 2 0 0 "ASN " " CA " " " 6 0 1 C2 
    2650 14 -2.89638 9.52337 19.3612 172 " " " " A 2 0 0 "ASN " " C  " " " 6 0 1 C2 
    2651 23 -3.48103 9.73758 18.2996 172 " " " " A 70 0 0 "ASN " " O  " " " 8 0 1 C2 
    2652 14 -3.93815 8.78855 21.5791 172 " " " " A 2 0 0 "ASN " " CB " " " 6 0 1 C2 
    2653 14 -5.23186 9.52988 21.4321 172 " " " " A 2 0 0 "ASN " " CG " " " 6 0 1 C2 
    2654 23 -5.3246 10.5542 20.7379 172 " " " " A 70 0 0 "ASN " " OD1" " " 8 0 1 C2 
    2655 40 -6.28991 9.09857 22.0822 172 " " " " A 43 0 0 "ASN " " ND2" " " 7 0 1 C2 
    2656 48 -2.16043 6.86671 21.1344 172 " " " " A 21 0 0 "ASN " " H  " " " 1 0 1 C2 
    2657 48 -4.31768 8.0797 19.6085 172 " " " " A 21 0 0 "ASN " " HA " " " 1 0 1 C2 
    2658 48 -3.2014 9.31525 22.1856 172 " " " " A 21 0 0 "ASN " " HB3" " " 1 0 1 C2 
    2659 48 -4.1682 7.86751 22.1147 172 " " " " A 21 0 0 "ASN " " HB2" " " 1 0 1 C2 
    2660 48 -7.24278 9.42922 22.0292 172 " " " " A 21 0 0 "ASN " HD22 " " 1 0 1 C2 
    2661 48 -6.05187 8.37066 22.7407 172 " " " " A 21 0 0 "ASN " HD21 " " 1 0 1 C2 
    2662 40 -1.7669 10.2233 19.7039 173 " " " " A 43 0 0 "PRO " " N  " " " 7 0 1 C2 
    2663 14 -1.35655 11.3881 18.8679 173 " " " " A 2 0 0 "PRO " " CA " " " 6 0 1 C2 
    2664 14 -0.582506 10.9525 17.5864 173 " " " " A 2 0 0 "PRO " " C  " " " 6 0 1 C2 
    2665 23 -0.381655 11.7789 16.6516 173 " " " " A 70 0 0 "PRO " " O  " " " 8 0 1 C2 
    2666 14 -0.33272 12.1138 19.8451 173 " " " " A 2 0 0 "PRO " " CB " " " 6 0 1 C2 
    2667 14 0.209063 10.9337 20.7153 173 " " " " A 2 0 0 "PRO " " CG " " " 6 0 1 C2 
    2668 14 -0.909777 9.99894 20.8277 173 " " " " A 2 0 0 "PRO " " CD " " " 6 0 1 C2 
    2669 48 -2.17837 12.089 18.7212 173 " " " " A 21 0 0 "PRO " " HA " " " 1 0 1 C2 
    2670 48 -0.846132 12.818 20.4998 173 " " " " A 21 0 0 "PRO " " HB3" " " 1 0 1 C2 
    2671 48 0.454838 12.6655 19.3318 173 " " " " A 21 0 0 "PRO " " HB2" " " 1 0 1 C2 
    2672 48 0.662764 11.2256 21.6625 173 " " " " A 21 0 0 "PRO " " HG3" " " 1 0 1 C2 
    2673 48 1.093 10.5684 20.1926 173 " " " " A 21 0 0 "PRO " " HG2" " " 1 0 1 C2 
    2674 48 -0.480287 9.01175 20.9983 173 " " " " A 21 0 0 "PRO " " HD2" " " 1 0 1 C2 
    2675 48 -1.44944 10.2984 21.7261 173 " " " " A 21 0 0 "PRO " " HD3" " " 1 0 1 C2 
    2676 40 0.0192701 9.75394 17.4834 174 " " " " A 43 0 0 "LEU " " N  " " " 7 0 1 C2 
    2677 14 0.545757 9.17537 16.2315 174 " " " " A 2 0 0 "LEU " " CA " " " 6 0 1 C2 
    2678 14 -0.430321 8.8687 15.1414 174 " " " " A 2 0 0 "LEU " " C  " " " 6 0 1 C2 
    2679 23 -0.218227 8.97628 13.9517 174 " " " " A 70 0 0 "LEU " " O  " " " 8 0 1 C2 
    2680 14 1.3752 7.88147 16.6128 174 " " " " A 2 0 0 "LEU " " CB " " " 6 0 1 C2 
    2681 14 2.08598 7.1078 15.4601 174 " " " " A 2 0 0 "LEU " " CG " " " 6 0 1 C2 
    2682 14 3.16933 7.9818 14.741 174 " " " " A 2 0 0 "LEU " " CD1" " " 6 0 1 C2 
    2683 14 2.61725 5.71044 15.9478 174 " " " " A 2 0 0 "LEU " " CD2" " " 6 0 1 C2 
    2684 48 0.0736238 9.17371 18.3083 174 " " " " A 21 0 0 "LEU " " H  " " " 1 0 1 C2 
    2685 48 1.25757 9.95482 15.9597 174 " " " " A 21 0 0 "LEU " " HA " " " 1 0 1 C2 
    2686 48 0.73427 7.21742 17.1927 174 " " " " A 21 0 0 "LEU " " HB3" " " 1 0 1 C2 
    2687 48 2.05367 8.04157 17.4507 174 " " " " A 21 0 0 "LEU " " HB2" " " 1 0 1 C2 
    2688 48 1.31536 6.84066 14.737 174 " " " " A 21 0 0 "LEU " " HG " " " 1 0 1 C2 
    2689 48 2.63989 8.92296 14.5926 174 " " " " A 21 0 0 "LEU " HD11 " " 1 0 1 C2 
    2690 48 4.01653 8.129 15.4108 174 " " " " A 21 0 0 "LEU " HD12 " " 1 0 1 C2 
    2691 48 3.33364 7.39564 13.8368 174 " " " " A 21 0 0 "LEU " HD13 " " 1 0 1 C2 
    2692 48 3.10164 5.09521 15.1896 174 " " " " A 21 0 0 "LEU " HD21 " " 1 0 1 C2 
    2693 48 3.32684 5.98616 16.7279 174 " " " " A 21 0 0 "LEU " HD22 " " 1 0 1 C2 
    2694 48 1.87832 5.26882 16.6165 174 " " " " A 21 0 0 "LEU " HD23 " " 1 0 1 C2 
    2695 40 -1.68173 8.52236 15.6053 175 " " " " A 43 0 0 "ALA " " N  " " " 7 0 1 C2 
    2696 14 -2.82217 8.14673 14.7006 175 " " " " A 2 0 0 "ALA " " CA " " " 6 0 1 C2 
    2697 14 -3.27026 9.39332 13.9844 175 " " " " A 2 0 0 "ALA " " C  " " " 6 0 1 C2 
    2698 23 -3.57562 9.40865 12.7745 175 " " " " A 70 0 0 "ALA " " O  " " " 8 0 1 C2 
    2699 14 -4.03469 7.51221 15.4219 175 " " " " A 2 0 0 "ALA " " CB " " " 6 0 1 C2 
    2700 48 -1.71507 8.35254 16.6003 175 " " " " A 21 0 0 "ALA " " H  " " " 1 0 1 C2 
    2701 48 -2.48424 7.47369 13.9126 175 " " " " A 21 0 0 "ALA " " HA " " " 1 0 1 C2 
    2702 48 -4.7709 7.18674 14.687 175 " " " " A 21 0 0 "ALA " " HB1" " " 1 0 1 C2 
    2703 48 -3.61523 6.65357 15.9462 175 " " " " A 21 0 0 "ALA " " HB2" " " 1 0 1 C2 
    2704 48 -4.45135 8.12589 16.2206 175 " " " " A 21 0 0 "ALA " " HB3" " " 1 0 1 C2 
    2705 40 -3.16097 10.558 14.5977 176 " " " " A 43 0 0 "SER " " N  " " " 7 0 1 C2 
    2706 14 -3.42655 11.8525 13.9837 176 " " " " A 2 0 0 "SER " " CA " " " 6 0 1 C2 
    2707 14 -2.19541 12.5054 13.4222 176 " " " " A 2 0 0 "SER " " C  " " " 6 0 1 C2 
    2708 23 -2.28085 13.4397 12.5093 176 " " " " A 70 0 0 "SER " " O  " " " 8 0 1 C2 
    2709 14 -4.24722 12.7538 14.9128 176 " " " " A 2 0 0 "SER " " CB " " " 6 0 1 C2 
    2710 23 -3.83906 12.8554 16.2413 176 " " " " A 70 0 0 "SER " " OG " " " 8 0 1 C2 
    2711 48 -2.89119 10.616 15.5693 176 " " " " A 21 0 0 "SER " " H  " " " 1 0 1 C2 
    2712 48 -4.18074 11.7068 13.2104 176 " " " " A 21 0 0 "SER " " HA " " " 1 0 1 C2 
    2713 48 -5.21865 12.2598 14.8941 176 " " " " A 21 0 0 "SER " " HB3" " " 1 0 1 C2 
    2714 48 -4.48493 13.6968 14.4205 176 " " " " A 21 0 0 "SER " " HB2" " " 1 0 1 C2 
    2715 48 -4.19457 12.1173 16.7123 176 " " " " A 21 0 0 "SER " " HG " " " 1 0 1 C2 
    2716 40 -0.931623 12.1012 13.742 177 " " " " A 43 0 0 "GLU " " N  " " " 7 0 1 C2 
    2717 14 0.242773 12.5551 12.9572 177 " " " " A 2 0 0 "GLU " " CA " " " 6 0 1 C2 
    2718 14 0.252052 11.7776 11.5924 177 " " " " A 2 0 0 "GLU " " C  " " " 6 0 1 C2 
    2719 23 0.445133 12.4479 10.5781 177 " " " " A 70 0 0 "GLU " " O  " " " 8 0 1 C2 
    2720 14 1.49031 12.2276 13.821 177 " " " " A 2 0 0 "GLU " " CB " " " 6 0 1 C2 
    2721 14 2.70915 13.2954 13.6814 177 " " " " A 2 0 0 "GLU " " CG " " " 6 0 1 C2 
    2722 14 2.3713 14.6818 14.2144 177 " " " " A 2 0 0 "GLU " " CD " " " 6 0 1 C2 
    2723 23 1.33807 14.9565 14.834 177 " " " " A 70 0 0 "GLU " " OE1" " " 8 0 1 C2 
    2724 23 3.20853 15.5224 13.8373 177 " " " " A 70 0 0 "GLU " " OE2" " " 8 0 1 C2 
    2725 48 -0.735666 11.4377 14.4779 177 " " " " A 21 0 0 "GLU " " H  " " " 1 0 1 C2 
    2726 48 0.0811178 13.628 12.8535 177 " " " " A 21 0 0 "GLU " " HA " " " 1 0 1 C2 
    2727 48 1.79065 11.2089 13.5759 177 " " " " A 21 0 0 "GLU " " HB3" " " 1 0 1 C2 
    2728 48 1.1793 12.0838 14.8558 177 " " " " A 21 0 0 "GLU " " HB2" " " 1 0 1 C2 
    2729 48 2.91966 13.3748 12.6149 177 " " " " A 21 0 0 "GLU " " HG3" " " 1 0 1 C2 
    2730 48 3.57196 12.8083 14.1358 177 " " " " A 21 0 0 "GLU " " HG2" " " 1 0 1 C2 
    2731 40 0.148178 10.4559 11.5463 178 " " " " A 43 0 0 "LEU " " N  " " " 7 0 1 C2 
    2732 14 0.13674 9.6961 10.3226 178 " " " " A 2 0 0 "LEU " " CA " " " 6 0 1 C2 
    2733 14 -0.905666 10.1498 9.30658 178 " " " " A 2 0 0 "LEU " " C  " " " 6 0 1 C2 
    2734 23 -0.564699 10.6179 8.24849 178 " " " " A 70 0 0 "LEU " " O  " " " 8 0 1 C2 
    2735 14 -0.171526 8.19996 10.7169 178 " " " " A 2 0 0 "LEU " " CB " " " 6 0 1 C2 
    2736 14 0.888695 7.33849 11.5778 178 " " " " A 2 0 0 "LEU " " CG " " " 6 0 1 C2 
    2737 14 0.108511 6.19342 12.1946 178 " " " " A 2 0 0 "LEU " " CD1" " " 6 0 1 C2 
    2738 14 2.20242 6.8569 10.8881 178 " " " " A 2 0 0 "LEU " " CD2" " " 6 0 1 C2 
    2739 48 -0.0348356 9.94196 12.3963 178 " " " " A 21 0 0 "LEU " " H  " " " 1 0 1 C2 
    2740 48 1.1647 9.69654 9.96009 178 " " " " A 21 0 0 "LEU " " HA " " " 1 0 1 C2 
    2741 48 -0.173359 7.70628 9.74513 178 " " " " A 21 0 0 "LEU " " HB3" " " 1 0 1 C2 
    2742 48 -1.12113 8.28444 11.2453 178 " " " " A 21 0 0 "LEU " " HB2" " " 1 0 1 C2 
    2743 48 1.15493 8.06789 12.3428 178 " " " " A 21 0 0 "LEU " " HG " " " 1 0 1 C2 
    2744 48 -0.242952 5.49742 11.4329 178 " " " " A 21 0 0 "LEU " HD11 " " 1 0 1 C2 
    2745 48 0.587832 5.60299 12.9754 178 " " " " A 21 0 0 "LEU " HD12 " " 1 0 1 C2 
    2746 48 -0.83375 6.49313 12.6533 178 " " " " A 21 0 0 "LEU " HD13 " " 1 0 1 C2 
    2747 48 2.57452 7.81055 10.5137 178 " " " " A 21 0 0 "LEU " HD21 " " 1 0 1 C2 
    2748 48 2.89891 6.56113 11.6726 178 " " " " A 21 0 0 "LEU " HD22 " " 1 0 1 C2 
    2749 48 2.01155 6.02773 10.2068 178 " " " " A 21 0 0 "LEU " HD23 " " 1 0 1 C2 
    2750 40 -2.11597 10.4585 9.72104 179 " " " " A 43 0 0 "THR " " N  " " " 7 0 1 C2 
    2751 14 -3.15239 10.9402 8.78801 179 " " " " A 2 0 0 "THR " " CA " " " 6 0 1 C2 
    2752 14 -3.10166 12.4995 8.62832 179 " " " " A 2 0 0 "THR " " C  " " " 6 0 1 C2 
    2753 23 -3.79263 13.0802 7.78622 179 " " " " A 70 0 0 "THR " " O  " " " 8 0 1 C2 
    2754 14 -4.55561 10.4891 9.36214 179 " " " " A 2 0 0 "THR " " CB " " " 6 0 1 C2 
    2755 23 -4.81548 10.8777 10.6998 179 " " " " A 70 0 0 "THR " " OG1" " " 8 0 1 C2 
    2756 14 -4.80717 9.0066 9.2575 179 " " " " A 2 0 0 "THR " " CG2" " " 6 0 1 C2 
    2757 48 -2.23939 10.373 10.7198 179 " " " " A 21 0 0 "THR " " H  " " " 1 0 1 C2 
    2758 48 -2.98256 10.4459 7.83148 179 " " " " A 21 0 0 "THR " " HA " " " 1 0 1 C2 
    2759 48 -5.33232 10.9481 8.75041 179 " " " " A 21 0 0 "THR " " HB " " " 1 0 1 C2 
    2760 48 -4.37385 10.2903 11.2938 179 " " " " A 21 0 0 "THR " " HG1" " " 1 0 1 C2 
    2761 48 -4.0949 8.58012 9.96382 179 " " " " A 21 0 0 "THR " HG21 " " 1 0 1 C2 
    2762 48 -5.84784 8.81601 9.51977 179 " " " " A 21 0 0 "THR " HG22 " " 1 0 1 C2 
    2763 48 -4.67404 8.63884 8.24009 179 " " " " A 21 0 0 "THR " HG23 " " 1 0 1 C2 
    2764 40 -2.36667 13.2166 9.44283 180 " " " " A 43 0 0 "GLY " " N  " " " 7 0 1 C2 
    2765 14 -2.10329 14.6563 9.3154 180 " " " " A 2 0 0 "GLY " " CA " " " 6 0 1 C2 
    2766 14 -0.977955 14.9197 8.33453 180 " " " " A 2 0 0 "GLY " " C  " " " 6 0 1 C2 
    2767 23 -0.87459 16.0928 8.02118 180 " " " " A 70 0 0 "GLY " " O  " " " 8 0 1 C2 
    2768 48 -1.79748 12.8341 10.1843 180 " " " " A 21 0 0 "GLY " " H  " " " 1 0 1 C2 
    2769 48 -1.80935 15.0574 10.2854 180 " " " " A 21 0 0 "GLY " " HA3" " " 1 0 1 C2 
    2770 48 -2.90188 15.2972 8.94184 180 " " " " A 21 0 0 "GLY " " HA2" " " 1 0 1 C2 
    2771 40 -0.247204 13.9082 7.87642 181 " " " " A 43 0 0 "THR " " N  " " " 7 0 1 C2 
    2772 14 0.948336 14.1221 7.03179 181 " " " " A 2 0 0 "THR " " CA " " " 6 0 1 C2 
    2773 14 0.862425 13.1474 5.80042 181 " " " " A 2 0 0 "THR " " C  " " " 6 0 1 C2 
    2774 23 0.764488 13.6531 4.64893 181 " " " " A 70 0 0 "THR " " O  " " " 8 0 1 C2 
    2775 14 2.23241 13.9498 7.82004 181 " " " " A 2 0 0 "THR " " CB " " " 6 0 1 C2 
    2776 23 2.39281 12.6988 8.51486 181 " " " " A 70 0 0 "THR " " OG1" " " 8 0 1 C2 
    2777 14 2.37279 15.0003 8.95795 181 " " " " A 2 0 0 "THR " " CG2" " " 6 0 1 C2 
    2778 48 -0.6863 13.0231 8.08585 181 " " " " A 21 0 0 "THR " " H  " " " 1 0 1 C2 
    2779 48 1.04759 15.1487 6.6791 181 " " " " A 21 0 0 "THR " " HA " " " 1 0 1 C2 
    2780 48 3.06171 14.1183 7.13305 181 " " " " A 21 0 0 "THR " " HB " " " 1 0 1 C2 
    2781 48 1.68869 12.6571 9.14376 181 " " " " A 21 0 0 "THR " " HG1" " " 1 0 1 C2 
    2782 48 2.2751 16.0558 8.70404 181 " " " " A 21 0 0 "THR " HG21 " " 1 0 1 C2 
    2783 48 1.71776 14.799 9.80561 181 " " " " A 21 0 0 "THR " HG22 " " 1 0 1 C2 
    2784 48 3.39828 14.9083 9.31573 181 " " " " A 21 0 0 "THR " HG23 " " 1 0 1 C2 
    2785 40 0.804386 11.8281 6.07721 182 " " " " A 43 0 0 "ILE " " N  " " " 7 0 1 C2 
    2786 14 0.636265 10.7075 5.13717 182 " " " " A 2 0 0 "ILE " " CA " " " 6 0 1 C2 
    2787 14 -0.940058 10.6965 4.84565 182 " " " " A 2 0 0 "ILE " " C  " " " 6 0 1 C2 
    2788 23 -1.76748 10.7502 5.68321 182 " " " " A 70 0 0 "ILE " " O  " " " 8 0 1 C2 
    2789 14 1.10233 9.36354 5.73136 182 " " " " A 2 0 0 "ILE " " CB " " " 6 0 1 C2 
    2790 14 2.3371 9.52561 6.66783 182 " " " " A 2 0 0 "ILE " " CG1" " " 6 0 1 C2 
    2791 14 1.42405 8.23084 4.68442 182 " " " " A 2 0 0 "ILE " " CG2" " " 6 0 1 C2 
    2792 14 2.83845 8.25964 7.42846 182 " " " " A 2 0 0 "ILE " " CD1" " " 6 0 1 C2 
    2793 48 0.793066 11.5752 7.05497 182 " " " " A 21 0 0 "ILE " " H  " " " 1 0 1 C2 
    2794 48 1.15871 10.8759 4.19547 182 " " " " A 21 0 0 "ILE " " HA " " " 1 0 1 C2 
    2795 48 0.379433 8.93555 6.42588 182 " " " " A 21 0 0 "ILE " " HB " " " 1 0 1 C2 
    2796 48 2.20664 10.2765 7.44706 182 " " " " A 21 0 0 "ILE " HG13 " " 1 0 1 C2 
    2797 48 3.1889 9.91113 6.10755 182 " " " " A 21 0 0 "ILE " HG12 " " 1 0 1 C2 
    2798 48 2.21907 8.52037 3.99723 182 " " " " A 21 0 0 "ILE " HG21 " " 1 0 1 C2 
    2799 48 1.54191 7.17043 4.90745 182 " " " " A 21 0 0 "ILE " HG22 " " 1 0 1 C2 
    2800 48 0.566689 8.23457 4.01136 182 " " " " A 21 0 0 "ILE " HG23 " " 1 0 1 C2 
    2801 48 3.09541 7.38484 6.83113 182 " " " " A 21 0 0 "ILE " HD11 " " 1 0 1 C2 
    2802 48 3.80336 8.56783 7.83103 182 " " " " A 21 0 0 "ILE " HD12 " " 1 0 1 C2 
    2803 48 2.1457 7.87737 8.17817 182 " " " " A 21 0 0 "ILE " HD13 " " 1 0 1 C2 
    2804 40 -1.22444 10.6223 3.57297 183 " " " " A 43 0 0 "GLY " " N  " " " 7 0 1 C2 
    2805 14 -2.6077 10.6189 3.09259 183 " " " " A 2 0 0 "GLY " " CA " " " 6 0 1 C2 
    2806 14 -3.05717 12.0504 2.71465 183 " " " " A 2 0 0 "GLY " " C  " " " 6 0 1 C2 
    2807 23 -3.84371 12.252 1.84733 183 " " " " A 70 0 0 "GLY " " O  " " " 8 0 1 C2 
    2808 48 -0.445354 10.5403 2.93547 183 " " " " A 21 0 0 "GLY " " H  " " " 1 0 1 C2 
    2809 48 -3.31781 10.053 3.69555 183 " " " " A 21 0 0 "GLY " " HA3" " " 1 0 1 C2 
    2810 48 -2.62547 9.95319 2.22966 183 " " " " A 21 0 0 "GLY " " HA2" " " 1 0 1 C2 
    2811 40 -2.6103 13.0393 3.57917 184 " " " " A 43 0 0 "GLU " " N  " " " 7 0 1 C2 
    2812 14 -3.04704 14.4553 3.51467 184 " " " " A 2 0 0 "GLU " " CA " " " 6 0 1 C2 
    2813 14 -2.37095 15.1737 2.30206 184 " " " " A 2 0 0 "GLU " " C  " " " 6 0 1 C2 
    2814 23 -3.10418 15.7739 1.51482 184 " " " " A 70 0 0 "GLU " " O  " " " 8 0 1 C2 
    2815 14 -2.72789 15.1311 4.83733 184 " " " " A 2 0 0 "GLU " " CB " " " 6 0 1 C2 
    2816 14 -3.044 16.5595 5.07763 184 " " " " A 2 0 0 "GLU " " CG " " " 6 0 1 C2 
    2817 14 -4.50196 17.0911 5.06725 184 " " " " A 2 0 0 "GLU " " CD " " " 6 0 1 C2 
    2818 23 -5.36415 16.3754 4.58203 184 " " " " A 70 0 0 "GLU " " OE1" " " 8 0 1 C2 
    2819 23 -4.64518 18.1821 5.69045 184 " " " " A 70 0 0 "GLU " " OE2" " " 8 0 1 C2 
    2820 48 -2.10743 12.7405 4.40254 184 " " " " A 21 0 0 "GLU " " H  " " " 1 0 1 C2 
    2821 48 -4.13577 14.4034 3.52256 184 " " " " A 21 0 0 "GLU " " HA " " " 1 0 1 C2 
    2822 48 -1.65306 15.0167 4.97781 184 " " " " A 21 0 0 "GLU " " HB3" " " 1 0 1 C2 
    2823 48 -3.20917 14.752 5.73884 184 " " " " A 21 0 0 "GLU " " HB2" " " 1 0 1 C2 
    2824 48 -2.41523 17.1428 4.40493 184 " " " " A 21 0 0 "GLU " " HG3" " " 1 0 1 C2 
    2825 48 -2.64301 16.8892 6.03608 184 " " " " A 21 0 0 "GLU " " HG2" " " 1 0 1 C2 
    2826 40 -1.03671 15.0831 2.14346 185 " " " " A 43 0 0 "ASP " " N  " " " 7 0 1 C2 
    2827 14 -0.325537 15.572 0.956329 185 " " " " A 2 0 0 "ASP " " CA " " " 6 0 1 C2 
    2828 14 -0.57443 14.7327 -0.321701 185 " " " " A 2 0 0 "ASP " " C  " " " 6 0 1 C2 
    2829 23 -0.518925 15.3252 -1.40562 185 " " " " A 70 0 0 "ASP " " O  " " " 8 0 1 C2 
    2830 14 1.19295 15.5636 1.44669 185 " " " " A 2 0 0 "ASP " " CB " " " 6 0 1 C2 
    2831 14 2.10232 16.2397 0.366657 185 " " " " A 2 0 0 "ASP " " CG " " " 6 0 1 C2 
    2832 23 3.05484 15.5666 -0.0589599 185 " " " " A 70 0 0 "ASP " " OD1" " " 8 0 1 C2 
    2833 23 1.97934 17.433 -0.045269 185 " " " " A 70 0 0 "ASP " " OD2" " " 8 0 1 C2 
    2834 48 -0.600454 14.4296 2.77803 185 " " " " A 21 0 0 "ASP " " H  " " " 1 0 1 C2 
    2835 48 -0.74465 16.5642 0.789509 185 " " " " A 21 0 0 "ASP " " HA " " " 1 0 1 C2 
    2836 48 1.53568 14.5455 1.6313 185 " " " " A 21 0 0 "ASP " " HB3" " " 1 0 1 C2 
    2837 48 1.3834 16.029 2.41376 185 " " " " A 21 0 0 "ASP " " HB2" " " 1 0 1 C2 
    2838 40 -1.01788 13.5083 -0.18486 186 " " " " A 43 0 0 "GLN " " N  " " " 7 0 1 C2 
    2839 14 -1.21547 12.5326 -1.25807 186 " " " " A 2 0 0 "GLN " " CA " " " 6 0 1 C2 
    2840 14 -2.65117 12.5587 -1.82573 186 " " " " A 2 0 0 "GLN " " C  " " " 6 0 1 C2 
    2841 23 -2.89673 11.9013 -2.82319 186 " " " " A 70 0 0 "GLN " " O  " " " 8 0 1 C2 
    2842 14 -1.00651 11.0949 -0.69099 186 " " " " A 2 0 0 "GLN " " CB " " " 6 0 1 C2 
    2843 14 0.469864 10.6484 -0.713905 186 " " " " A 2 0 0 "GLN " " CG " " " 6 0 1 C2 
    2844 14 1.15916 11.3161 0.499344 186 " " " " A 2 0 0 "GLN " " CD " " " 6 0 1 C2 
    2845 23 0.549044 11.5853 1.53226 186 " " " " A 70 0 0 "GLN " " OE1" " " 8 0 1 C2 
    2846 40 2.42929 11.8063 0.246094 186 " " " " A 43 0 0 "GLN " " NE2" " " 7 0 1 C2 
    2847 48 -0.849115 13.1589 0.747654 186 " " " " A 21 0 0 "GLN " " H  " " " 1 0 1 C2 
    2848 48 -0.544538 12.6915 -2.10229 186 " " " " A 21 0 0 "GLN " " HA " " " 1 0 1 C2 
    2849 48 -1.47715 10.4083 -1.39466 186 " " " " A 21 0 0 "GLN " " HB3" " " 1 0 1 C2 
    2850 48 -1.41137 10.9334 0.30806 186 " " " " A 21 0 0 "GLN " " HB2" " " 1 0 1 C2 
    2851 48 0.955626 10.9157 -1.65235 186 " " " " A 21 0 0 "GLN " " HG3" " " 1 0 1 C2 
    2852 48 0.55797 9.56386 -0.649815 186 " " " " A 21 0 0 "GLN " " HG2" " " 1 0 1 C2 
    2853 48 2.95209 12.3733 0.898289 186 " " " " A 21 0 0 "GLN " HE22 " " 1 0 1 C2 
    2854 48 2.8009 11.6669 -0.682652 186 " " " " A 21 0 0 "GLN " HE21 " " 1 0 1 C2 
    2855 40 -3.66707 13.1826 -1.22481 187 " " " " A 43 0 0 "LYS " " N  " " " 7 0 1 C2 
    2856 14 -5.05689 13.3454 -1.77727 187 " " " " A 2 0 0 "LYS " " CA " " " 6 0 1 C2 
    2857 14 -5.15451 14.312 -2.96373 187 " " " " A 2 0 0 "LYS " " C  " " " 6 0 1 C2 
    2858 23 -6.15898 14.2788 -3.68466 187 " " " " A 70 0 0 "LYS " " O  " " " 8 0 1 C2 
    2859 14 -6.01112 13.8525 -0.646824 187 " " " " A 2 0 0 "LYS " " CB " " " 6 0 1 C2 
    2860 14 -5.84276 15.3306 -0.188156 187 " " " " A 2 0 0 "LYS " " CG " " " 6 0 1 C2 
    2861 14 -6.58071 15.8127 1.07231 187 " " " " A 2 0 0 "LYS " " CD " " " 6 0 1 C2 
    2862 14 -6.21576 17.2326 1.39231 187 " " " " A 2 0 0 "LYS " " CE " " " 6 0 1 C2 
    2863 40 -6.68188 17.6182 2.69244 187 " " " " A 43 0 0 "LYS " " NZ " " " 7 0 1 C2 
    2864 48 -3.42595 13.6925 -0.386955 187 " " " " A 21 0 0 "LYS " " H  " " " 1 0 1 C2 
    2865 48 -5.43948 12.3867 -2.12722 187 " " " " A 21 0 0 "LYS " " HA " " " 1 0 1 C2 
    2866 48 -5.9253 13.1194 0.155232 187 " " " " A 21 0 0 "LYS " " HB3" " " 1 0 1 C2 
    2867 48 -7.01836 13.7184 -1.04124 187 " " " " A 21 0 0 "LYS " " HB2" " " 1 0 1 C2 
    2868 48 -6.20163 16.0357 -0.937931 187 " " " " A 21 0 0 "LYS " " HG3" " " 1 0 1 C2 
    2869 48 -4.77544 15.4777 -0.0228996 187 " " " " A 21 0 0 "LYS " " HG2" " " 1 0 1 C2 
    2870 48 -6.24407 15.1797 1.89334 187 " " " " A 21 0 0 "LYS " " HD3" " " 1 0 1 C2 
    2871 48 -7.65631 15.6373 1.05151 187 " " " " A 21 0 0 "LYS " " HD2" " " 1 0 1 C2 
    2872 48 -6.67515 17.8978 0.661213 187 " " " " A 21 0 0 "LYS " " HE3" " " 1 0 1 C2 
    2873 48 -5.15937 17.4821 1.29282 187 " " " " A 21 0 0 "LYS " " HE2" " " 1 0 1 C2 
    2874 48 -6.22115 16.9417 3.28423 187 " " " " A 21 0 0 "LYS " " HZ1" " " 1 0 1 C2 
    2875 48 -6.61821 18.5882 2.96669 187 " " " " A 21 0 0 "LYS " " HZ2" " " 1 0 1 C2 
    2876 48 -7.63054 17.2847 2.78695 187 " " " " A 21 0 0 "LYS " " HZ3" " " 1 0 1 C2 
    2877 40 -4.12313 15.1247 -3.07986 188 " " " " A 43 0 0 "ARG " " N  " " " 7 0 1 C2 
    2878 14 -3.93865 16.1018 -4.09544 188 " " " " A 2 0 0 "ARG " " CA " " " 6 0 1 C2 
    2879 14 -2.99328 15.5792 -5.182 188 " " " " A 2 0 0 "ARG " " C  " " " 6 0 1 C2 
    2880 23 -2.05777 14.7538 -4.95441 188 " " " " A 70 0 0 "ARG " " O  " " " 8 0 1 C2 
    2881 14 -3.23567 17.2696 -3.35523 188 " " " " A 2 0 0 "ARG " " CB " " " 6 0 1 C2 
    2882 14 -3.70362 17.7592 -2.00798 188 " " " " A 2 0 0 "ARG " " CG " " " 6 0 1 C2 
    2883 14 -2.91026 18.9257 -1.39685 188 " " " " A 2 0 0 "ARG " " CD " " " 6 0 1 C2 
    2884 40 -3.63779 19.5889 -0.403526 188 " " " " A 43 0 0 "ARG " " NE " " " 7 0 1 C2 
    2885 14 -3.30027 19.8223 0.916351 188 " " " " A 2 0 0 "ARG " " CZ " " " 6 0 1 C2 
    2886 40 -4.27645 20.3894 1.60381 188 " " " " A 43 0 0 "ARG " " NH1" " " 7 0 1 C2 
    2887 40 -2.07438 19.6644 1.48256 188 " " " " A 43 0 0 "ARG " " NH2" " " 7 0 1 C2 
    2888 48 -3.30219 14.8937 -2.53875 188 " " " " A 21 0 0 "ARG " " H  " " " 1 0 1 C2 
    2889 48 -4.90944 16.412 -4.48202 188 " " " " A 21 0 0 "ARG " " HA " " " 1 0 1 C2 
    2890 48 -3.27616 18.1606 -3.9817 188 " " " " A 21 0 0 "ARG " " HB3" " " 1 0 1 C2 
    2891 48 -2.19243 17.003 -3.18585 188 " " " " A 21 0 0 "ARG " " HB2" " " 1 0 1 C2 
    2892 48 -3.56814 16.9095 -1.33887 188 " " " " A 21 0 0 "ARG " " HG3" " " 1 0 1 C2 
    2893 48 -4.78224 17.9073 -1.95573 188 " " " " A 21 0 0 "ARG " " HG2" " " 1 0 1 C2 
    2894 48 -2.68102 19.7194 -2.10792 188 " " " " A 21 0 0 "ARG " " HD3" " " 1 0 1 C2 
    2895 48 -1.91688 18.6053 -1.08284 188 " " " " A 21 0 0 "ARG " " HD2" " " 1 0 1 C2 
    2896 48 -4.58507 19.8437 -0.644051 188 " " " " A 21 0 0 "ARG " " HE " " " 1 0 1 C2 
    2897 48 -4.08747 20.7156 2.54082 188 " " " " A 21 0 0 "ARG " HH12 " " 1 0 1 C2 
    2898 48 -5.17128 20.5673 1.17053 188 " " " " A 21 0 0 "ARG " HH11 " " 1 0 1 C2 
    2899 48 -1.90125 20.1756 2.33627 188 " " " " A 21 0 0 "ARG " HH22 " " 1 0 1 C2 
    2900 48 -1.29497 19.5676 0.847542 188 " " " " A 21 0 0 "ARG " HH21 " " 1 0 1 C2 
    2901 40 -3.11044 16.0852 -6.36653 189 " " " " A 43 0 0 "ALA " " N  " " " 7 0 1 C2 
    2902 14 -2.20645 15.8418 -7.45464 189 " " " " A 2 0 0 "ALA " " CA " " " 6 0 1 C2 
    2903 14 -0.914491 16.7121 -7.25662 189 " " " " A 2 0 0 "ALA " " C  " " " 6 0 1 C2 
    2904 23 -1.0575 17.8008 -6.78069 189 " " " " A 70 0 0 "ALA " " O  " " " 8 0 1 C2 
    2905 14 -2.88921 16.3714 -8.73384 189 " " " " A 2 0 0 "ALA " " CB " " " 6 0 1 C2 
    2906 48 -3.62149 16.9525 -6.44798 189 " " " " A 21 0 0 "ALA " " H  " " " 1 0 1 C2 
    2907 48 -1.89276 14.7981 -7.43209 189 " " " " A 21 0 0 "ALA " " HA " " " 1 0 1 C2 
    2908 48 -3.23009 17.391 -8.55389 189 " " " " A 21 0 0 "ALA " " HB1" " " 1 0 1 C2 
    2909 48 -2.24642 16.3876 -9.61399 189 " " " " A 21 0 0 "ALA " " HB2" " " 1 0 1 C2 
    2910 48 -3.67477 15.6692 -9.01292 189 " " " " A 21 0 0 "ALA " " HB3" " " 1 0 1 C2 
    2911 40 0.329264 16.1947 -7.34589 190 " " " " A 43 0 0 "GLU " " N  " " " 7 0 1 C2 
    2912 14 1.54958 17.0161 -7.20304 190 " " " " A 2 0 0 "GLU " " CA " " " 6 0 1 C2 
    2913 14 1.58776 18.1534 -8.18008 190 " " " " A 2 0 0 "GLU " " C  " " " 6 0 1 C2 
    2914 23 1.57953 17.8737 -9.38955 190 " " " " A 70 0 0 "GLU " " O  " " " 8 0 1 C2 
    2915 14 2.88709 16.1539 -7.19522 190 " " " " A 2 0 0 "GLU " " CB " " " 6 0 1 C2 
    2916 14 2.77084 15.2385 -5.94973 190 " " " " A 2 0 0 "GLU " " CG " " " 6 0 1 C2 
    2917 14 3.06741 16.1158 -4.67558 190 " " " " A 2 0 0 "GLU " " CD " " " 6 0 1 C2 
    2918 23 2.20236 16.2273 -3.82117 190 " " " " A 70 0 0 "GLU " " OE1" " " 8 0 1 C2 
    2919 23 4.18639 16.7074 -4.5928 190 " " " " A 70 0 0 "GLU " " OE2" " " 8 0 1 C2 
    2920 48 0.41065 15.2103 -7.55672 190 " " " " A 21 0 0 "GLU " " H  " " " 1 0 1 C2 
    2921 48 1.43977 17.459 -6.21315 190 " " " " A 21 0 0 "GLU " " HA " " " 1 0 1 C2 
    2922 48 3.69084 16.89 -7.17734 190 " " " " A 21 0 0 "GLU " " HB3" " " 1 0 1 C2 
    2923 48 3.04341 15.4758 -8.03419 190 " " " " A 21 0 0 "GLU " " HB2" " " 1 0 1 C2 
    2924 48 3.60091 14.5422 -6.06887 190 " " " " A 21 0 0 "GLU " " HG3" " " 1 0 1 C2 
    2925 48 1.86519 14.6384 -5.86201 190 " " " " A 21 0 0 "GLU " " HG2" " " 1 0 1 C2 
    2926 40 1.52436 19.4252 -7.65186 191 " " " " A 43 0 0 "VAL " " N  " " " 7 0 1 C2 
    2927 14 1.73267 20.6821 -8.41998 191 " " " " A 2 0 0 "VAL " " CA " " " 6 0 1 C2 
    2928 14 3.22465 20.6762 -8.93327 191 " " " " A 2 0 0 "VAL " " C  " " " 6 0 1 C2 
    2929 23 3.52944 21.329 -9.92254 191 " " " " A 70 0 0 "VAL " " O  " " " 8 0 1 C2 
    2930 14 1.53722 21.8912 -7.56123 191 " " " " A 2 0 0 "VAL " " CB " " " 6 0 1 C2 
    2931 14 0.0155279 22.3449 -7.62685 191 " " " " A 2 0 0 "VAL " " CG1" " " 6 0 1 C2 
    2932 14 1.87766 21.6953 -6.07037 191 " " " " A 2 0 0 "VAL " " CG2" " " 6 0 1 C2 
    2933 48 1.23991 19.5209 -6.68748 191 " " " " A 21 0 0 "VAL " " H  " " " 1 0 1 C2 
    2934 48 1.08877 20.6715 -9.29939 191 " " " " A 21 0 0 "VAL " " HA " " " 1 0 1 C2 
    2935 48 2.039 22.7838 -7.93505 191 " " " " A 21 0 0 "VAL " " HB " " " 1 0 1 C2 
    2936 48 -0.344591 22.9836 -6.82028 191 " " " " A 21 0 0 "VAL " HG11 " " 1 0 1 C2 
    2937 48 -0.0333307 22.9032 -8.56178 191 " " " " A 21 0 0 "VAL " HG12 " " 1 0 1 C2 
    2938 48 -0.605297 21.4493 -7.64932 191 " " " " A 21 0 0 "VAL " HG13 " " 1 0 1 C2 
    2939 48 2.87692 21.3274 -5.83752 191 " " " " A 21 0 0 "VAL " HG21 " " 1 0 1 C2 
    2940 48 1.63568 22.5647 -5.45906 191 " " " " A 21 0 0 "VAL " HG22 " " 1 0 1 C2 
    2941 48 1.26577 20.8687 -5.70926 191 " " " " A 21 0 0 "VAL " HG23 " " 1 0 1 C2 
    2942 40 4.17524 19.999 -8.25186 192 " " " " A 43 0 0 "ALA " " N  " " " 7 0 1 C2 
    2943 14 5.51826 19.6954 -8.84529 192 " " " " A 2 0 0 "ALA " " CA " " " 6 0 1 C2 
    2944 14 5.48444 18.7399 -10.0692 192 " " " " A 2 0 0 "ALA " " C  " " " 6 0 1 C2 
    2945 23 6.47989 18.6723 -10.6825 192 " " " " A 70 0 0 "ALA " " O  " " " 8 0 1 C2 
    2946 14 6.37861 19.1493 -7.76402 192 " " " " A 2 0 0 "ALA " " CB " " " 6 0 1 C2 
    2947 48 3.8884 19.5249 -7.40745 192 " " " " A 21 0 0 "ALA " " H  " " " 1 0 1 C2 
    2948 48 5.92229 20.6741 -9.10411 192 " " " " A 21 0 0 "ALA " " HA " " " 1 0 1 C2 
    2949 48 7.39174 18.9695 -8.12364 192 " " " " A 21 0 0 "ALA " " HB1" " " 1 0 1 C2 
    2950 48 6.44689 19.8797 -6.95776 192 " " " " A 21 0 0 "ALA " " HB2" " " 1 0 1 C2 
    2951 48 5.95203 18.1982 -7.44545 192 " " " " A 21 0 0 "ALA " " HB3" " " 1 0 1 C2 
    2952 40 4.374 18.0399 -10.4489 193 " " " " A 43 0 0 "ALA " " N  " " " 7 0 1 C2 
    2953 14 4.41131 17.107 -11.535 193 " " " " A 2 0 0 "ALA " " CA " " " 6 0 1 C2 
    2954 14 3.75593 17.8483 -12.7808 193 " " " " A 2 0 0 "ALA " " C  " " " 6 0 1 C2 
    2955 23 4.2828 17.6407 -13.8532 193 " " " " A 70 0 0 "ALA " " O  " " " 8 0 1 C2 
    2956 14 3.66352 15.814 -11.2011 193 " " " " A 2 0 0 "ALA " " CB " " " 6 0 1 C2 
    2957 48 3.54302 18.3389 -9.95884 193 " " " " A 21 0 0 "ALA " " H  " " " 1 0 1 C2 
    2958 48 5.43576 16.8699 -11.8221 193 " " " " A 21 0 0 "ALA " " HA " " " 1 0 1 C2 
    2959 48 3.5823 15.1319 -12.0474 193 " " " " A 21 0 0 "ALA " " HB1" " " 1 0 1 C2 
    2960 48 4.42199 15.274 -10.6343 193 " " " " A 21 0 0 "ALA " " HB2" " " 1 0 1 C2 
    2961 48 2.74501 15.9633 -10.6335 193 " " " " A 21 0 0 "ALA " " HB3" " " 1 0 1 C2 
    2962 40 2.73178 18.7225 -12.4943 194 " " " " A 43 0 0 "ILE " " N  " " " 7 0 1 C2 
    2963 14 1.98335 19.5185 -13.422 194 " " " " A 2 0 0 "ILE " " CA " " " 6 0 1 C2 
    2964 14 2.83915 20.0994 -14.5798 194 " " " " A 2 0 0 "ILE " " C  " " " 6 0 1 C2 
    2965 23 2.49916 19.7987 -15.7489 194 " " " " A 70 0 0 "ILE " " O  " " " 8 0 1 C2 
    2966 14 0.99819 20.5584 -12.6813 194 " " " " A 2 0 0 "ILE " " CB " " " 6 0 1 C2 
    2967 14 -0.0529249 19.8019 -11.8487 194 " " " " A 2 0 0 "ILE " " CG1" " " 6 0 1 C2 
    2968 14 0.393318 21.4712 -13.7763 194 " " " " A 2 0 0 "ILE " " CG2" " " 6 0 1 C2 
    2969 14 -1.10087 20.665 -11.1942 194 " " " " A 2 0 0 "ILE " " CD1" " " 6 0 1 C2 
    2970 48 2.3897 18.7379 -11.5441 194 " " " " A 21 0 0 "ILE " " H  " " " 1 0 1 C2 
    2971 48 1.42184 18.6889 -13.8515 194 " " " " A 21 0 0 "ILE " " HA " " " 1 0 1 C2 
    2972 48 1.46001 21.2074 -11.9372 194 " " " " A 21 0 0 "ILE " " HB " " " 1 0 1 C2 
    2973 48 0.436762 19.216 -11.0709 194 " " " " A 21 0 0 "ILE " HG13 " " 1 0 1 C2 
    2974 48 -0.577459 19.0933 -12.4897 194 " " " " A 21 0 0 "ILE " HG12 " " 1 0 1 C2 
    2975 48 -0.0340422 20.9779 -14.6493 194 " " " " A 21 0 0 "ILE " HG21 " " 1 0 1 C2 
    2976 48 -0.390384 22.1483 -13.4366 194 " " " " A 21 0 0 "ILE " HG22 " " 1 0 1 C2 
    2977 48 1.07913 22.1168 -14.3248 194 " " " " A 21 0 0 "ILE " HG23 " " 1 0 1 C2 
    2978 48 -1.67802 20.1788 -10.4077 194 " " " " A 21 0 0 "ILE " HD11 " " 1 0 1 C2 
    2979 48 -0.497564 21.4399 -10.7213 194 " " " " A 21 0 0 "ILE " HD12 " " 1 0 1 C2 
    2980 48 -1.81408 21.0447 -11.9258 194 " " " " A 21 0 0 "ILE " HD13 " " 1 0 1 C2 
    2981 40 3.93253 20.8444 -14.3134 195 " " " " A 43 0 0 "PRO " " N  " " " 7 0 1 C2 
    2982 14 4.73439 21.4429 -15.335 195 " " " " A 2 0 0 "PRO " " CA " " " 6 0 1 C2 
    2983 14 5.52613 20.4389 -16.1687 195 " " " " A 2 0 0 "PRO " " C  " " " 6 0 1 C2 
    2984 23 5.83377 20.6667 -17.3454 195 " " " " A 70 0 0 "PRO " " O  " " " 8 0 1 C2 
    2985 14 5.60727 22.4471 -14.6319 195 " " " " A 2 0 0 "PRO " " CB " " " 6 0 1 C2 
    2986 14 5.76267 21.9067 -13.2712 195 " " " " A 2 0 0 "PRO " " CG " " " 6 0 1 C2 
    2987 14 4.47265 21.104 -12.9601 195 " " " " A 2 0 0 "PRO " " CD " " " 6 0 1 C2 
    2988 48 4.08639 21.9967 -16.0143 195 " " " " A 21 0 0 "PRO " " HA " " " 1 0 1 C2 
    2989 48 5.11826 23.4207 -14.5979 195 " " " " A 21 0 0 "PRO " " HB3" " " 1 0 1 C2 
    2990 48 6.58548 22.522 -15.1069 195 " " " " A 21 0 0 "PRO " " HB2" " " 1 0 1 C2 
    2991 48 5.8965 22.7004 -12.5362 195 " " " " A 21 0 0 "PRO " " HG3" " " 1 0 1 C2 
    2992 48 6.67801 21.3371 -13.1104 195 " " " " A 21 0 0 "PRO " " HG2" " " 1 0 1 C2 
    2993 48 4.699 20.2518 -12.3194 195 " " " " A 21 0 0 "PRO " " HD2" " " 1 0 1 C2 
    2994 48 3.82983 21.7359 -12.3473 195 " " " " A 21 0 0 "PRO " " HD3" " " 1 0 1 C2 
    2995 40 6.0453 19.4203 -15.4549 196 " " " " A 43 0 0 "LEU " " N  " " " 7 0 1 C2 
    2996 14 6.79919 18.3709 -16.0274 196 " " " " A 2 0 0 "LEU " " CA " " " 6 0 1 C2 
    2997 14 5.97989 17.3569 -16.7945 196 " " " " A 2 0 0 "LEU " " C  " " " 6 0 1 C2 
    2998 23 6.57376 16.6411 -17.5459 196 " " " " A 70 0 0 "LEU " " O  " " " 8 0 1 C2 
    2999 14 7.61366 17.7555 -14.8979 196 " " " " A 2 0 0 "LEU " " CB " " " 6 0 1 C2 
    3000 14 8.63513 18.7319 -14.1527 196 " " " " A 2 0 0 "LEU " " CG " " " 6 0 1 C2 
    3001 14 9.4818 18.0534 -13.1009 196 " " " " A 2 0 0 "LEU " " CD1" " " 6 0 1 C2 
    3002 14 9.53312 19.4739 -15.1297 196 " " " " A 2 0 0 "LEU " " CD2" " " 6 0 1 C2 
    3003 48 5.62482 19.2537 -14.5518 196 " " " " A 21 0 0 "LEU " " H  " " " 1 0 1 C2 
    3004 48 7.5222 18.6682 -16.787 196 " " " " A 21 0 0 "LEU " " HA " " " 1 0 1 C2 
    3005 48 8.10792 16.8619 -15.2789 196 " " " " A 21 0 0 "LEU " " HB3" " " 1 0 1 C2 
    3006 48 6.8545 17.3023 -14.2604 196 " " " " A 21 0 0 "LEU " " HB2" " " 1 0 1 C2 
    3007 48 8.03497 19.5381 -13.731 196 " " " " A 21 0 0 "LEU " " HG " " " 1 0 1 C2 
    3008 48 8.86711 17.8948 -12.2149 196 " " " " A 21 0 0 "LEU " HD11 " " 1 0 1 C2 
    3009 48 10.0072 17.1606 -13.4399 196 " " " " A 21 0 0 "LEU " HD12 " " 1 0 1 C2 
    3010 48 10.3051 18.674 -12.7469 196 " " " " A 21 0 0 "LEU " HD13 " " 1 0 1 C2 
    3011 48 10.3222 20.1043 -14.7198 196 " " " " A 21 0 0 "LEU " HD21 " " 1 0 1 C2 
    3012 48 10.0806 18.7149 -15.6886 196 " " " " A 21 0 0 "LEU " HD22 " " 1 0 1 C2 
    3013 48 8.97766 20.2088 -15.7124 196 " " " " A 21 0 0 "LEU " HD23 " " 1 0 1 C2 
    3014 40 4.66454 17.2699 -16.6639 197 " " " " A 43 0 0 "VAL " " N  " " " 7 0 1 C2 
    3015 14 3.7105 16.6158 -17.5492 197 " " " " A 2 0 0 "VAL " " CA " " " 6 0 1 C2 
    3016 14 3.56639 17.5506 -18.8105 197 " " " " A 2 0 0 "VAL " " C  " " " 6 0 1 C2 
    3017 23 3.80307 17.1247 -19.9019 197 " " " " A 70 0 0 "VAL " " O  " " " 8 0 1 C2 
    3018 14 2.3005 16.2297 -16.8778 197 " " " " A 2 0 0 "VAL " " CB " " " 6 0 1 C2 
    3019 14 1.19468 15.9272 -17.8704 197 " " " " A 2 0 0 "VAL " " CG1" " " 6 0 1 C2 
    3020 14 2.37906 15.2644 -15.7172 197 " " " " A 2 0 0 "VAL " " CG2" " " 6 0 1 C2 
    3021 48 4.16221 17.735 -15.9213 197 " " " " A 21 0 0 "VAL " " H  " " " 1 0 1 C2 
    3022 48 4.1289 15.6597 -17.8634 197 " " " " A 21 0 0 "VAL " " HA " " " 1 0 1 C2 
    3023 48 2.01604 17.2208 -16.5245 197 " " " " A 21 0 0 "VAL " " HB " " " 1 0 1 C2 
    3024 48 0.371399 15.4675 -17.3235 197 " " " " A 21 0 0 "VAL " HG11 " " 1 0 1 C2 
    3025 48 0.853066 16.8343 -18.369 197 " " " " A 21 0 0 "VAL " HG12 " " 1 0 1 C2 
    3026 48 1.52504 15.227 -18.6376 197 " " " " A 21 0 0 "VAL " HG13 " " 1 0 1 C2 
    3027 48 2.38258 14.2504 -16.1173 197 " " " " A 21 0 0 "VAL " HG21 " " 1 0 1 C2 
    3028 48 3.2655 15.5601 -15.1561 197 " " " " A 21 0 0 "VAL " HG22 " " 1 0 1 C2 
    3029 48 1.4495 15.3442 -15.1536 197 " " " " A 21 0 0 "VAL " HG23 " " 1 0 1 C2 
    3030 40 3.2089 18.7676 -18.6104 198 " " " " A 43 0 0 "ALA " " N  " " " 7 0 1 C2 
    3031 14 2.80527 19.7489 -19.6004 198 " " " " A 2 0 0 "ALA " " CA " " " 6 0 1 C2 
    3032 14 3.86334 19.9585 -20.6839 198 " " " " A 2 0 0 "ALA " " C  " " " 6 0 1 C2 
    3033 23 3.51352 19.8687 -21.8677 198 " " " " A 70 0 0 "ALA " " O  " " " 8 0 1 C2 
    3034 14 2.39944 21.1383 -19.0808 198 " " " " A 2 0 0 "ALA " " CB " " " 6 0 1 C2 
    3035 48 2.94759 18.9327 -17.6489 198 " " " " A 21 0 0 "ALA " " H  " " " 1 0 1 C2 
    3036 48 1.89589 19.3277 -20.0291 198 " " " " A 21 0 0 "ALA " " HA " " " 1 0 1 C2 
    3037 48 1.76866 21.1525 -18.192 198 " " " " A 21 0 0 "ALA " " HB1" " " 1 0 1 C2 
    3038 48 3.21849 21.714 -18.6496 198 " " " " A 21 0 0 "ALA " " HB2" " " 1 0 1 C2 
    3039 48 1.9754 21.7725 -19.8594 198 " " " " A 21 0 0 "ALA " " HB3" " " 1 0 1 C2 
    3040 40 5.06972 20.238 -20.2775 199 " " " " A 43 0 0 "VAL " " N  " " " 7 0 1 C2 
    3041 14 6.24123 20.2589 -21.2215 199 " " " " A 2 0 0 "VAL " " CA " " " 6 0 1 C2 
    3042 14 6.28722 18.9941 -22.0995 199 " " " " A 2 0 0 "VAL " " C  " " " 6 0 1 C2 
    3043 23 6.54478 19.1249 -23.263 199 " " " " A 70 0 0 "VAL " " O  " " " 8 0 1 C2 
    3044 14 7.61484 20.6158 -20.5542 199 " " " " A 2 0 0 "VAL " " CB " " " 6 0 1 C2 
    3045 14 7.62613 21.9795 -19.8686 199 " " " " A 2 0 0 "VAL " " CG1" " " 6 0 1 C2 
    3046 14 8.27295 19.515 -19.7377 199 " " " " A 2 0 0 "VAL " " CG2" " " 6 0 1 C2 
    3047 48 5.27884 20.2715 -19.29 199 " " " " A 21 0 0 "VAL " " H  " " " 1 0 1 C2 
    3048 48 6.1352 21.1138 -21.8893 199 " " " " A 21 0 0 "VAL " " HA " " " 1 0 1 C2 
    3049 48 8.30542 20.7753 -21.3823 199 " " " " A 21 0 0 "VAL " " HB " " " 1 0 1 C2 
    3050 48 6.89252 22.1299 -19.0765 199 " " " " A 21 0 0 "VAL " HG11 " " 1 0 1 C2 
    3051 48 8.62739 22.282 -19.5618 199 " " " " A 21 0 0 "VAL " HG12 " " 1 0 1 C2 
    3052 48 7.23308 22.7517 -20.5299 199 " " " " A 21 0 0 "VAL " HG13 " " 1 0 1 C2 
    3053 48 8.51318 18.5914 -20.2642 199 " " " " A 21 0 0 "VAL " HG21 " " 1 0 1 C2 
    3054 48 9.30057 19.855 -19.609 199 " " " " A 21 0 0 "VAL " HG22 " " 1 0 1 C2 
    3055 48 7.66677 19.2722 -18.8649 199 " " " " A 21 0 0 "VAL " HG23 " " 1 0 1 C2 
    3056 40 5.94029 17.8077 -21.5724 200 " " " " A 43 0 0 "VAL " " N  " " " 7 0 1 C2 
    3057 14 5.8946 16.5694 -22.3314 200 " " " " A 2 0 0 "VAL " " CA " " " 6 0 1 C2 
    3058 14 4.70019 16.5328 -23.2645 200 " " " " A 2 0 0 "VAL " " C  " " " 6 0 1 C2 
    3059 23 4.85352 16.0309 -24.3652 200 " " " " A 70 0 0 "VAL " " O  " " " 8 0 1 C2 
    3060 14 6.15332 15.3125 -21.4561 200 " " " " A 2 0 0 "VAL " " CB " " " 6 0 1 C2 
    3061 14 6.07822 14.0265 -22.237 200 " " " " A 2 0 0 "VAL " " CG1" " " 6 0 1 C2 
    3062 14 7.44947 15.6118 -20.6795 200 " " " " A 2 0 0 "VAL " " CG2" " " 6 0 1 C2 
    3063 48 5.86444 17.6998 -20.571 200 " " " " A 21 0 0 "VAL " " H  " " " 1 0 1 C2 
    3064 48 6.80348 16.6677 -22.925 200 " " " " A 21 0 0 "VAL " " HA " " " 1 0 1 C2 
    3065 48 5.43352 15.1818 -20.6481 200 " " " " A 21 0 0 "VAL " " HB " " " 1 0 1 C2 
    3066 48 6.85243 14.0314 -23.0042 200 " " " " A 21 0 0 "VAL " HG11 " " 1 0 1 C2 
    3067 48 6.25308 13.2668 -21.4752 200 " " " " A 21 0 0 "VAL " HG12 " " 1 0 1 C2 
    3068 48 5.12099 13.8612 -22.7314 200 " " " " A 21 0 0 "VAL " HG13 " " 1 0 1 C2 
    3069 48 7.57125 14.7289 -20.0521 200 " " " " A 21 0 0 "VAL " HG21 " " 1 0 1 C2 
    3070 48 8.25042 15.5786 -21.4181 200 " " " " A 21 0 0 "VAL " HG22 " " 1 0 1 C2 
    3071 48 7.47519 16.5335 -20.0981 200 " " " " A 21 0 0 "VAL " HG23 " " 1 0 1 C2 
    3072 40 3.52103 17.049 -22.8397 201 " " " " A 43 0 0 "LEU " " N  " " " 7 0 1 C2 
    3073 14 2.40091 17.0536 -23.7802 201 " " " " A 2 0 0 "LEU " " CA " " " 6 0 1 C2 
    3074 14 2.71103 18.1182 -24.9022 201 " " " " A 2 0 0 "LEU " " C  " " " 6 0 1 C2 
    3075 23 2.31929 17.8261 -26.0099 201 " " " " A 70 0 0 "LEU " " O  " " " 8 0 1 C2 
    3076 14 1.12281 17.4892 -22.9417 201 " " " " A 2 0 0 "LEU " " CB " " " 6 0 1 C2 
    3077 14 0.670685 16.4335 -21.9279 201 " " " " A 2 0 0 "LEU " " CG " " " 6 0 1 C2 
    3078 14 -0.445461 16.9311 -21.1099 201 " " " " A 2 0 0 "LEU " " CD1" " " 6 0 1 C2 
    3079 14 0.158451 15.0665 -22.6083 201 " " " " A 2 0 0 "LEU " " CD2" " " 6 0 1 C2 
    3080 48 3.48968 17.6492 -22.028 201 " " " " A 21 0 0 "LEU " " H  " " " 1 0 1 C2 
    3081 48 2.24672 16.1209 -24.3228 201 " " " " A 21 0 0 "LEU " " HA " " " 1 0 1 C2 
    3082 48 0.378367 17.8972 -23.6254 201 " " " " A 21 0 0 "LEU " " HB3" " " 1 0 1 C2 
    3083 48 1.33429 18.4382 -22.4489 201 " " " " A 21 0 0 "LEU " " HB2" " " 1 0 1 C2 
    3084 48 1.48313 16.291 -21.2153 201 " " " " A 21 0 0 "LEU " " HG " " " 1 0 1 C2 
    3085 48 -0.326771 17.9486 -20.7375 201 " " " " A 21 0 0 "LEU " HD11 " " 1 0 1 C2 
    3086 48 -1.31478 16.9461 -21.7673 201 " " " " A 21 0 0 "LEU " HD12 " " 1 0 1 C2 
    3087 48 -0.597547 16.2325 -20.2872 201 " " " " A 21 0 0 "LEU " HD13 " " 1 0 1 C2 
    3088 48 0.931938 14.3227 -22.7994 201 " " " " A 21 0 0 "LEU " HD21 " " 1 0 1 C2 
    3089 48 -0.41053 14.4274 -21.9331 201 " " " " A 21 0 0 "LEU " HD22 " " 1 0 1 C2 
    3090 48 -0.401914 15.3511 -23.4988 201 " " " " A 21 0 0 "LEU " HD23 " " 1 0 1 C2 
    3091 40 3.28766 19.2655 -24.6236 202 " " " " A 43 0 0 "PHE " " N  " " " 7 0 1 C2 
    3092 14 3.73755 20.2836 -25.5912 202 " " " " A 2 0 0 "PHE " " CA " " " 6 0 1 C2 
    3093 14 4.85627 19.8162 -26.5757 202 " " " " A 2 0 0 "PHE " " C  " " " 6 0 1 C2 
    3094 23 4.82455 20.1771 -27.7881 202 " " " " A 70 0 0 "PHE " " O  " " " 8 0 1 C2 
    3095 14 4.18943 21.5429 -24.7997 202 " " " " A 2 0 0 "PHE " " CB " " " 6 0 1 C2 
    3096 14 3.044 22.4978 -24.4205 202 " " " " A 2 0 0 "PHE " " CG " " " 6 0 1 C2 
    3097 14 2.21981 23.1148 -25.3879 202 " " " " A 2 0 0 "PHE " " CD1" " " 6 0 1 C2 
    3098 14 2.67553 22.5894 -23.0809 202 " " " " A 2 0 0 "PHE " " CD2" " " 6 0 1 C2 
    3099 14 1.02437 23.7499 -25.0036 202 " " " " A 2 0 0 "PHE " " CE1" " " 6 0 1 C2 
    3100 14 1.47698 23.2416 -22.7237 202 " " " " A 2 0 0 "PHE " " CE2" " " 6 0 1 C2 
    3101 14 0.630812 23.8357 -23.669 202 " " " " A 2 0 0 "PHE " " CZ " " " 6 0 1 C2 
    3102 48 3.52123 19.635 -23.713 202 " " " " A 21 0 0 "PHE " " H  " " " 1 0 1 C2 
    3103 48 2.84378 20.5411 -26.1596 202 " " " " A 21 0 0 "PHE " " HA " " " 1 0 1 C2 
    3104 48 4.90306 22.1321 -25.3756 202 " " " " A 21 0 0 "PHE " " HB3" " " 1 0 1 C2 
    3105 48 4.72129 21.1868 -23.9174 202 " " " " A 21 0 0 "PHE " " HB2" " " 1 0 1 C2 
    3106 48 2.40185 23.0891 -26.4522 202 " " " " A 21 0 0 "PHE " " HD1" " " 1 0 1 C2 
    3107 48 3.40636 22.184 -22.3969 202 " " " " A 21 0 0 "PHE " " HD2" " " 1 0 1 C2 
    3108 48 0.442835 24.2978 -25.7302 202 " " " " A 21 0 0 "PHE " " HE1" " " 1 0 1 C2 
    3109 48 1.17072 23.2586 -21.6882 202 " " " " A 21 0 0 "PHE " " HE2" " " 1 0 1 C2 
    3110 48 -0.238169 24.4059 -23.3756 202 " " " " A 21 0 0 "PHE " " HZ " " " 1 0 1 C2 
    3111 40 5.73277 18.9736 -26.123 203 " " " " A 43 0 0 "PHE " " N  " " " 7 0 1 C2 
    3112 14 6.7104 18.1432 -26.9022 203 " " " " A 2 0 0 "PHE " " CA " " " 6 0 1 C2 
    3113 14 6.05517 17.032 -27.7271 203 " " " " A 2 0 0 "PHE " " C  " " " 6 0 1 C2 
    3114 23 6.55993 16.6615 -28.7809 203 " " " " A 70 0 0 "PHE " " O  " " " 8 0 1 C2 
    3115 14 7.71317 17.5432 -25.9214 203 " " " " A 2 0 0 "PHE " " CB " " " 6 0 1 C2 
    3116 14 8.37341 16.2222 -26.1963 203 " " " " A 2 0 0 "PHE " " CG " " " 6 0 1 C2 
    3117 14 7.8156 14.9829 -25.7285 203 " " " " A 2 0 0 "PHE " " CD1" " " 6 0 1 C2 
    3118 14 9.4998 16.2356 -27.0311 203 " " " " A 2 0 0 "PHE " " CD2" " " 6 0 1 C2 
    3119 14 8.42652 13.8034 -26.0663 203 " " " " A 2 0 0 "PHE " " CE1" " " 6 0 1 C2 
    3120 14 10.106 14.9776 -27.3372 203 " " " " A 2 0 0 "PHE " " CE2" " " 6 0 1 C2 
    3121 14 9.6594 13.7639 -26.8288 203 " " " " A 2 0 0 "PHE " " CZ " " " 6 0 1 C2 
    3122 48 5.80915 18.7625 -25.1383 203 " " " " A 21 0 0 "PHE " " H  " " " 1 0 1 C2 
    3123 48 7.3358 18.627 -27.6525 203 " " " " A 21 0 0 "PHE " " HA " " " 1 0 1 C2 
    3124 48 7.27724 17.3 -24.9524 203 " " " " A 21 0 0 "PHE " " HB3" " " 1 0 1 C2 
    3125 48 8.39054 18.3565 -25.661 203 " " " " A 21 0 0 "PHE " " HB2" " " 1 0 1 C2 
    3126 48 6.87898 14.9379 -25.1927 203 " " " " A 21 0 0 "PHE " " HD1" " " 1 0 1 C2 
    3127 48 9.89058 17.086 -27.57 203 " " " " A 21 0 0 "PHE " " HD2" " " 1 0 1 C2 
    3128 48 7.95827 12.8735 -25.7791 203 " " " " A 21 0 0 "PHE " " HE1" " " 1 0 1 C2 
    3129 48 10.8348 14.8888 -28.1292 203 " " " " A 21 0 0 "PHE " " HE2" " " 1 0 1 C2 
    3130 48 10.0887 12.8225 -27.1383 203 " " " " A 21 0 0 "PHE " " HZ " " " 1 0 1 C2 
    3131 40 4.89418 16.509 -27.3039 204 " " " " A 43 0 0 "VAL " " N  " " " 7 0 1 C2 
    3132 14 4.10404 15.5406 -28.0916 204 " " " " A 2 0 0 "VAL " " CA " " " 6 0 1 C2 
    3133 14 3.30267 16.2613 -29.2086 204 " " " " A 2 0 0 "VAL " " C  " " " 6 0 1 C2 
    3134 23 3.57199 16.0275 -30.3863 204 " " " " A 70 0 0 "VAL " " O  " " " 8 0 1 C2 
    3135 14 3.26694 14.6346 -27.0896 204 " " " " A 2 0 0 "VAL " " CB " " " 6 0 1 C2 
    3136 14 1.91957 14.0489 -27.5821 204 " " " " A 2 0 0 "VAL " " CG1" " " 6 0 1 C2 
    3137 14 4.10514 13.3334 -26.6947 204 " " " " A 2 0 0 "VAL " " CG2" " " 6 0 1 C2 
    3138 48 4.47736 16.7453 -26.4148 204 " " " " A 21 0 0 "VAL " " H  " " " 1 0 1 C2 
    3139 48 4.78012 14.8724 -28.6251 204 " " " " A 21 0 0 "VAL " " HA " " " 1 0 1 C2 
    3140 48 3.22253 15.091 -26.1008 204 " " " " A 21 0 0 "VAL " " HB " " " 1 0 1 C2 
    3141 48 1.20545 14.8609 -27.7193 204 " " " " A 21 0 0 "VAL " HG11 " " 1 0 1 C2 
    3142 48 2.00604 13.7579 -28.6289 204 " " " " A 21 0 0 "VAL " HG12 " " 1 0 1 C2 
    3143 48 1.42582 13.3162 -26.9437 204 " " " " A 21 0 0 "VAL " HG13 " " 1 0 1 C2 
    3144 48 3.53983 12.7422 -25.9742 204 " " " " A 21 0 0 "VAL " HG21 " " 1 0 1 C2 
    3145 48 4.36296 12.7072 -27.5488 204 " " " " A 21 0 0 "VAL " HG22 " " 1 0 1 C2 
    3146 48 5.0005 13.7126 -26.2021 204 " " " " A 21 0 0 "VAL " HG23 " " 1 0 1 C2 
    3147 40 2.63489 17.3256 -28.7284 205 " " " " A 43 0 0 "PHE " " N  " " " 7 0 1 C2 
    3148 14 1.98724 18.2347 -29.7167 205 " " " " A 2 0 0 "PHE " " CA " " " 6 0 1 C2 
    3149 14 1.86292 19.6691 -29.1553 205 " " " " A 2 0 0 "PHE " " C  " " " 6 0 1 C2 
    3150 23 1.42789 19.8677 -28.0384 205 " " " " A 70 0 0 "PHE " " O  " " " 8 0 1 C2 
    3151 14 0.747095 17.6161 -30.3989 205 " " " " A 2 0 0 "PHE " " CB " " " 6 0 1 C2 
    3152 14 -0.315634 16.8064 -29.6176 205 " " " " A 2 0 0 "PHE " " CG " " " 6 0 1 C2 
    3153 14 -0.574053 17.0502 -28.2408 205 " " " " A 2 0 0 "PHE " " CD1" " " 6 0 1 C2 
    3154 14 -1.12016 15.9288 -30.3846 205 " " " " A 2 0 0 "PHE " " CD2" " " 6 0 1 C2 
    3155 14 -1.61417 16.3157 -27.623 205 " " " " A 2 0 0 "PHE " " CE1" " " 6 0 1 C2 
    3156 14 -2.11973 15.1659 -29.8103 205 " " " " A 2 0 0 "PHE " " CE2" " " 6 0 1 C2 
    3157 14 -2.35842 15.3332 -28.4163 205 " " " " A 2 0 0 "PHE " " CZ " " " 6 0 1 C2 
    3158 48 2.51608 17.5647 -27.7543 205 " " " " A 21 0 0 "PHE " " H  " " " 1 0 1 C2 
    3159 48 2.70063 18.2665 -30.5402 205 " " " " A 21 0 0 "PHE " " HA " " " 1 0 1 C2 
    3160 48 1.23715 16.9939 -31.1477 205 " " " " A 21 0 0 "PHE " " HB3" " " 1 0 1 C2 
    3161 48 0.204172 18.3207 -31.0289 205 " " " " A 21 0 0 "PHE " " HB2" " " 1 0 1 C2 
    3162 48 -0.0726736 17.846 -27.71 205 " " " " A 21 0 0 "PHE " " HD1" " " 1 0 1 C2 
    3163 48 -0.93717 15.8992 -31.4486 205 " " " " A 21 0 0 "PHE " " HD2" " " 1 0 1 C2 
    3164 48 -1.95917 16.4763 -26.6122 205 " " " " A 21 0 0 "PHE " " HE1" " " 1 0 1 C2 
    3165 48 -2.74216 14.4592 -30.339 205 " " " " A 21 0 0 "PHE " " HE2" " " 1 0 1 C2 
    3166 48 -3.02782 14.6495 -27.9155 205 " " " " A 21 0 0 "PHE " " HZ " " " 1 0 1 C2 
    3167 40 2.218 20.7421 -29.9224 206 " " " " A 43 0 0 "GLY " " N  " " " 7 0 1 C2 
    3168 14 1.94434 22.1228 -29.4016 206 " " " " A 2 0 0 "GLY " " CA " " " 6 0 1 C2 
    3169 14 0.481352 22.6031 -29.1643 206 " " " " A 2 0 0 "GLY " " C  " " " 6 0 1 C2 
    3170 23 0.213513 23.7411 -28.7385 206 " " " " A 70 0 0 "GLY " " O  " " " 8 0 1 C2 
    3171 48 2.41669 20.5645 -30.8967 206 " " " " A 21 0 0 "GLY " " H  " " " 1 0 1 C2 
    3172 48 2.20408 22.7179 -30.2771 206 " " " " A 21 0 0 "GLY " " HA3" " " 1 0 1 C2 
    3173 48 2.54567 22.4216 -28.5429 206 " " " " A 21 0 0 "GLY " " HA2" " " 1 0 1 C2 
    3174 40 -0.492525 21.8234 -29.5207 207 " " " " A 43 0 0 "THR " " N  " " " 7 0 1 C2 
    3175 14 -1.94898 22.1277 -29.3053 207 " " " " A 2 0 0 "THR " " CA " " " 6 0 1 C2 
    3176 14 -2.39383 22.0783 -27.8165 207 " " " " A 2 0 0 "THR " " C  " " " 6 0 1 C2 
    3177 23 -2.74579 20.968 -27.3352 207 " " " " A 70 0 0 "THR " " O  " " " 8 0 1 C2 
    3178 14 -2.7151 21.1332 -30.1705 207 " " " " A 2 0 0 "THR " " CB " " " 6 0 1 C2 
    3179 23 -2.17529 19.7985 -30.0454 207 " " " " A 70 0 0 "THR " " OG1" " " 8 0 1 C2 
    3180 14 -2.72849 21.5783 -31.6503 207 " " " " A 2 0 0 "THR " " CG2" " " 6 0 1 C2 
    3181 48 -0.208959 20.8825 -29.7542 207 " " " " A 21 0 0 "THR " " H  " " " 1 0 1 C2 
    3182 48 -2.10321 23.1198 -29.7295 207 " " " " A 21 0 0 "THR " " HA " " " 1 0 1 C2 
    3183 48 -3.74521 21.209 -29.8223 207 " " " " A 21 0 0 "THR " " HB " " " 1 0 1 C2 
    3184 48 -2.16859 19.7027 -29.1053 207 " " " " A 21 0 0 "THR " " HG1" " " 1 0 1 C2 
    3185 48 -3.30933 20.9493 -32.325 207 " " " " A 21 0 0 "THR " HG21 " " 1 0 1 C2 
    3186 48 -3.06822 22.6098 -31.743 207 " " " " A 21 0 0 "THR " HG22 " " 1 0 1 C2 
    3187 48 -1.70565 21.6669 -32.0164 207 " " " " A 21 0 0 "THR " HG23 " " 1 0 1 C2 
    3188 40 -2.42874 23.2503 -27.1792 208 " " " " A 43 0 0 "VAL " " N  " " " 7 0 1 C2 
    3189 14 -2.92771 23.4772 -25.7984 208 " " " " A 2 0 0 "VAL " " CA " " " 6 0 1 C2 
    3190 14 -4.24294 22.7793 -25.5113 208 " " " " A 2 0 0 "VAL " " C  " " " 6 0 1 C2 
    3191 23 -4.43694 22.1703 -24.47 208 " " " " A 70 0 0 "VAL " " O  " " " 8 0 1 C2 
    3192 14 -2.91606 24.9979 -25.4379 208 " " " " A 2 0 0 "VAL " " CB " " " 6 0 1 C2 
    3193 14 -3.78412 25.9308 -26.3727 208 " " " " A 2 0 0 "VAL " " CG1" " " 6 0 1 C2 
    3194 14 -3.10232 25.1535 -23.854 208 " " " " A 2 0 0 "VAL " " CG2" " " 6 0 1 C2 
    3195 48 -1.94317 23.9593 -27.7098 208 " " " " A 21 0 0 "VAL " " H  " " " 1 0 1 C2 
    3196 48 -2.14842 22.9902 -25.2122 208 " " " " A 21 0 0 "VAL " " HA " " " 1 0 1 C2 
    3197 48 -1.87201 25.2546 -25.6173 208 " " " " A 21 0 0 "VAL " " HB " " " 1 0 1 C2 
    3198 48 -4.81333 25.5742 -26.4133 208 " " " " A 21 0 0 "VAL " HG11 " " 1 0 1 C2 
    3199 48 -3.68151 26.9928 -26.1496 208 " " " " A 21 0 0 "VAL " HG12 " " 1 0 1 C2 
    3200 48 -3.44994 25.9224 -27.4102 208 " " " " A 21 0 0 "VAL " HG13 " " 1 0 1 C2 
    3201 48 -4.15495 24.8989 -23.7306 208 " " " " A 21 0 0 "VAL " HG21 " " 1 0 1 C2 
    3202 48 -2.53471 24.3843 -23.3304 208 " " " " A 21 0 0 "VAL " HG22 " " 1 0 1 C2 
    3203 48 -2.89918 26.1103 -23.373 208 " " " " A 21 0 0 "VAL " HG23 " " 1 0 1 C2 
    3204 40 -5.1386 22.7665 -26.5093 209 " " " " A 43 0 0 "ILE " " N  " " " 7 0 1 C2 
    3205 14 -6.4838 22.226 -26.3326 209 " " " " A 2 0 0 "ILE " " CA " " " 6 0 1 C2 
    3206 14 -6.33641 20.7001 -26.2935 209 " " " " A 2 0 0 "ILE " " C  " " " 6 0 1 C2 
    3207 23 -6.96591 20.0127 -25.4359 209 " " " " A 70 0 0 "ILE " " O  " " " 8 0 1 C2 
    3208 14 -7.30662 22.6742 -27.6276 209 " " " " A 2 0 0 "ILE " " CB " " " 6 0 1 C2 
    3209 14 -7.54476 24.2192 -27.6257 209 " " " " A 2 0 0 "ILE " " CG1" " " 6 0 1 C2 
    3210 14 -8.64963 21.8838 -27.669 209 " " " " A 2 0 0 "ILE " " CG2" " " 6 0 1 C2 
    3211 14 -8.03393 24.8845 -28.9015 209 " " " " A 2 0 0 "ILE " " CD1" " " 6 0 1 C2 
    3212 48 -4.93155 23.1877 -27.4036 209 " " " " A 21 0 0 "ILE " " H  " " " 1 0 1 C2 
    3213 48 -6.85845 22.6308 -25.3925 209 " " " " A 21 0 0 "ILE " " HA " " " 1 0 1 C2 
    3214 48 -6.80775 22.4379 -28.5675 209 " " " " A 21 0 0 "ILE " " HB " " " 1 0 1 C2 
    3215 48 -6.51771 24.5615 -27.4988 209 " " " " A 21 0 0 "ILE " HG13 " " 1 0 1 C2 
    3216 48 -8.01688 24.5482 -26.7 209 " " " " A 21 0 0 "ILE " HG12 " " 1 0 1 C2 
    3217 48 -9.37547 22.1361 -26.896 209 " " " " A 21 0 0 "ILE " HG21 " " 1 0 1 C2 
    3218 48 -9.11301 21.9774 -28.6512 209 " " " " A 21 0 0 "ILE " HG22 " " 1 0 1 C2 
    3219 48 -8.41475 20.8197 -27.6923 209 " " " " A 21 0 0 "ILE " HG23 " " 1 0 1 C2 
    3220 48 -9.0245 24.5449 -29.2041 209 " " " " A 21 0 0 "ILE " HD11 " " 1 0 1 C2 
    3221 48 -8.16429 25.9414 -28.6693 209 " " " " A 21 0 0 "ILE " HD12 " " 1 0 1 C2 
    3222 48 -7.46892 24.8543 -29.8332 209 " " " " A 21 0 0 "ILE " HD13 " " 1 0 1 C2 
    3223 40 -5.40972 20.0888 -27.0171 210 " " " " A 43 0 0 "ALA " " N  " " " 7 0 1 C2 
    3224 14 -5.21811 18.6546 -27.087 210 " " " " A 2 0 0 "ALA " " CA " " " 6 0 1 C2 
    3225 14 -4.50352 18.117 -25.8579 210 " " " " A 2 0 0 "ALA " " C  " " " 6 0 1 C2 
    3226 23 -4.85838 17.0507 -25.3624 210 " " " " A 70 0 0 "ALA " " O  " " " 8 0 1 C2 
    3227 14 -4.46507 18.2962 -28.2756 210 " " " " A 2 0 0 "ALA " " CB " " " 6 0 1 C2 
    3228 48 -4.57124 20.6284 -27.1782 210 " " " " A 21 0 0 "ALA " " H  " " " 1 0 1 C2 
    3229 48 -6.24962 18.3101 -27.1605 210 " " " " A 21 0 0 "ALA " " HA " " " 1 0 1 C2 
    3230 48 -4.9975 18.4504 -29.2141 210 " " " " A 21 0 0 "ALA " " HB1" " " 1 0 1 C2 
    3231 48 -3.44721 18.6846 -28.2408 210 " " " " A 21 0 0 "ALA " " HB2" " " 1 0 1 C2 
    3232 48 -4.32976 17.2149 -28.2509 210 " " " " A 21 0 0 "ALA " " HB3" " " 1 0 1 C2 
    3233 40 -3.64785 18.9269 -25.2365 211 " " " " A 43 0 0 "ALA " " N  " " " 7 0 1 C2 
    3234 14 -2.96598 18.5431 -23.984 211 " " " " A 2 0 0 "ALA " " CA " " " 6 0 1 C2 
    3235 14 -3.82618 18.7624 -22.7293 211 " " " " A 2 0 0 "ALA " " C  " " " 6 0 1 C2 
    3236 23 -3.61566 18.0389 -21.7301 211 " " " " A 70 0 0 "ALA " " O  " " " 8 0 1 C2 
    3237 14 -1.79647 19.5176 -23.8852 211 " " " " A 2 0 0 "ALA " " CB " " " 6 0 1 C2 
    3238 48 -3.49319 19.8358 -25.649 211 " " " " A 21 0 0 "ALA " " H  " " " 1 0 1 C2 
    3239 48 -2.42541 17.5973 -24.0198 211 " " " " A 21 0 0 "ALA " " HA " " " 1 0 1 C2 
    3240 48 -1.22923 19.4898 -24.8156 211 " " " " A 21 0 0 "ALA " " HB1" " " 1 0 1 C2 
    3241 48 -2.06338 20.5593 -23.7068 211 " " " " A 21 0 0 "ALA " " HB2" " " 1 0 1 C2 
    3242 48 -1.12605 19.2559 -23.0666 211 " " " " A 21 0 0 "ALA " " HB3" " " 1 0 1 C2 
    3243 40 -4.76609 19.6941 -22.8278 212 " " " " A 43 0 0 "ALA " " N  " " " 7 0 1 C2 
    3244 14 -5.68967 19.9689 -21.7654 212 " " " " A 2 0 0 "ALA " " CA " " " 6 0 1 C2 
    3245 14 -6.80954 18.969 -21.6471 212 " " " " A 2 0 0 "ALA " " C  " " " 6 0 1 C2 
    3246 23 -7.23296 18.7526 -20.5419 212 " " " " A 70 0 0 "ALA " " O  " " " 8 0 1 C2 
    3247 14 -6.26593 21.4558 -21.9194 212 " " " " A 2 0 0 "ALA " " CB " " " 6 0 1 C2 
    3248 48 -4.78928 20.2689 -23.6579 212 " " " " A 21 0 0 "ALA " " H  " " " 1 0 1 C2 
    3249 48 -5.03587 20.0096 -20.8942 212 " " " " A 21 0 0 "ALA " " HA " " " 1 0 1 C2 
    3250 48 -5.54351 22.2532 -21.745 212 " " " " A 21 0 0 "ALA " " HB1" " " 1 0 1 C2 
    3251 48 -6.59907 21.6538 -22.9382 212 " " " " A 21 0 0 "ALA " " HB2" " " 1 0 1 C2 
    3252 48 -7.10702 21.4569 -21.2261 212 " " " " A 21 0 0 "ALA " " HB3" " " 1 0 1 C2 
    3253 40 -7.21244 18.2864 -22.7514 213 " " " " A 43 0 0 "LEU " " N  " " " 7 0 1 C2 
    3254 14 -8.34885 17.3555 -22.6712 213 " " " " A 2 0 0 "LEU " " CA " " " 6 0 1 C2 
    3255 14 -8.09258 16.1583 -21.7262 213 " " " " A 2 0 0 "LEU " " C  " " " 6 0 1 C2 
    3256 23 -8.87986 15.8698 -20.7989 213 " " " " A 70 0 0 "LEU " " O  " " " 8 0 1 C2 
    3257 14 -8.82663 16.9877 -24.029 213 " " " " A 2 0 0 "LEU " " CB " " " 6 0 1 C2 
    3258 14 -9.95189 17.8952 -24.5533 213 " " " " A 2 0 0 "LEU " " CG " " " 6 0 1 C2 
    3259 14 -10.0617 17.6211 -26.0442 213 " " " " A 2 0 0 "LEU " " CD1" " " 6 0 1 C2 
    3260 14 -11.3328 17.7244 -23.8288 213 " " " " A 2 0 0 "LEU " " CD2" " " 6 0 1 C2 
    3261 48 -6.78058 18.3558 -23.6618 213 " " " " A 21 0 0 "LEU " " H  " " " 1 0 1 C2 
    3262 48 -9.0826 18.0505 -22.2629 213 " " " " A 21 0 0 "LEU " " HA " " " 1 0 1 C2 
    3263 48 -9.29283 16.0031 -24.0626 213 " " " " A 21 0 0 "LEU " " HB3" " " 1 0 1 C2 
    3264 48 -7.97992 16.9271 -24.7127 213 " " " " A 21 0 0 "LEU " " HB2" " " 1 0 1 C2 
    3265 48 -9.63646 18.9239 -24.3788 213 " " " " A 21 0 0 "LEU " " HG " " " 1 0 1 C2 
    3266 48 -9.1873 18.0537 -26.5304 213 " " " " A 21 0 0 "LEU " HD11 " " 1 0 1 C2 
    3267 48 -9.96316 16.5778 -26.344 213 " " " " A 21 0 0 "LEU " HD12 " " 1 0 1 C2 
    3268 48 -10.9156 18.1414 -26.4782 213 " " " " A 21 0 0 "LEU " HD13 " " 1 0 1 C2 
    3269 48 -11.9697 18.5299 -24.1941 213 " " " " A 21 0 0 "LEU " HD21 " " 1 0 1 C2 
    3270 48 -11.8986 16.8254 -24.0734 213 " " " " A 21 0 0 "LEU " HD22 " " 1 0 1 C2 
    3271 48 -11.346 17.8244 -22.7434 213 " " " " A 21 0 0 "LEU " HD23 " " 1 0 1 C2 
    3272 40 -6.95065 15.4572 -21.8649 214 " " " " A 43 0 0 "PRO " " N  " " " 7 0 1 C2 
    3273 14 -6.62908 14.3961 -20.922 214 " " " " A 2 0 0 "PRO " " CA " " " 6 0 1 C2 
    3274 14 -6.36705 14.8902 -19.5238 214 " " " " A 2 0 0 "PRO " " C  " " " 6 0 1 C2 
    3275 23 -6.80912 14.1752 -18.6688 214 " " " " A 70 0 0 "PRO " " O  " " " 8 0 1 C2 
    3276 14 -5.3075 13.7882 -21.4705 214 " " " " A 2 0 0 "PRO " " CB " " " 6 0 1 C2 
    3277 14 -4.88435 14.4778 -22.7023 214 " " " " A 2 0 0 "PRO " " CG " " " 6 0 1 C2 
    3278 14 -6.02721 15.5143 -22.9796 214 " " " " A 2 0 0 "PRO " " CD " " " 6 0 1 C2 
    3279 48 -7.42383 13.6656 -21.0729 214 " " " " A 21 0 0 "PRO " " HA " " " 1 0 1 C2 
    3280 48 -5.36955 12.7569 -21.8179 214 " " " " A 21 0 0 "PRO " " HB3" " " 1 0 1 C2 
    3281 48 -4.47403 13.9572 -20.7887 214 " " " " A 21 0 0 "PRO " " HB2" " " 1 0 1 C2 
    3282 48 -4.79304 13.8555 -23.5926 214 " " " " A 21 0 0 "PRO " " HG3" " " 1 0 1 C2 
    3283 48 -3.91836 14.9614 -22.5572 214 " " " " A 21 0 0 "PRO " " HG2" " " 1 0 1 C2 
    3284 48 -5.56068 16.4836 -23.1553 214 " " " " A 21 0 0 "PRO " " HD2" " " 1 0 1 C2 
    3285 48 -6.56777 15.3125 -23.9044 214 " " " " A 21 0 0 "PRO " " HD3" " " 1 0 1 C2 
    3286 40 -5.82164 16.1431 -19.255 215 " " " " A 43 0 0 "ALA " " N  " " " 7 0 1 C2 
    3287 14 -5.76262 16.6974 -17.9336 215 " " " " A 2 0 0 "ALA " " CA " " " 6 0 1 C2 
    3288 14 -7.07164 16.7785 -17.1948 215 " " " " A 2 0 0 "ALA " " C  " " " 6 0 1 C2 
    3289 23 -7.02474 16.6043 -15.9608 215 " " " " A 70 0 0 "ALA " " O  " " " 8 0 1 C2 
    3290 14 -5.01166 18.0532 -18.088 215 " " " " A 2 0 0 "ALA " " CB " " " 6 0 1 C2 
    3291 48 -5.5878 16.7566 -20.0225 215 " " " " A 21 0 0 "ALA " " H  " " " 1 0 1 C2 
    3292 48 -5.14196 15.9522 -17.4361 215 " " " " A 21 0 0 "ALA " " HA " " " 1 0 1 C2 
    3293 48 -3.97247 18.0322 -18.4162 215 " " " " A 21 0 0 "ALA " " HB1" " " 1 0 1 C2 
    3294 48 -5.42681 18.6559 -18.8957 215 " " " " A 21 0 0 "ALA " " HB2" " " 1 0 1 C2 
    3295 48 -5.19306 18.6414 -17.1884 215 " " " " A 21 0 0 "ALA " " HB3" " " 1 0 1 C2 
    3296 40 -8.19344 17.2375 -17.7998 216 " " " " A 43 0 0 "ILE " " N  " " " 7 0 1 C2 
    3297 14 -9.51287 17.2951 -17.1901 216 " " " " A 2 0 0 "ILE " " CA " " " 6 0 1 C2 
    3298 14 -9.95941 15.8454 -17.0097 216 " " " " A 2 0 0 "ILE " " C  " " " 6 0 1 C2 
    3299 23 -10.6551 15.5924 -16.0217 216 " " " " A 70 0 0 "ILE " " O  " " " 8 0 1 C2 
    3300 14 -10.4825 18.0751 -18.0926 216 " " " " A 2 0 0 "ILE " " CB " " " 6 0 1 C2 
    3301 14 -9.84413 19.455 -18.5953 216 " " " " A 2 0 0 "ILE " " CG1" " " 6 0 1 C2 
    3302 14 -11.7232 18.438 -17.2095 216 " " " " A 2 0 0 "ILE " " CG2" " " 6 0 1 C2 
    3303 14 -10.5628 19.9232 -19.902 216 " " " " A 2 0 0 "ILE " " CD1" " " 6 0 1 C2 
    3304 48 -8.1174 17.3891 -18.7955 216 " " " " A 21 0 0 "ILE " " H  " " " 1 0 1 C2 
    3305 48 -9.24234 17.8098 -16.2682 216 " " " " A 21 0 0 "ILE " " HA " " " 1 0 1 C2 
    3306 48 -10.8229 17.3975 -18.8756 216 " " " " A 21 0 0 "ILE " " HB " " " 1 0 1 C2 
    3307 48 -8.8062 19.3033 -18.8916 216 " " " " A 21 0 0 "ILE " HG13 " " 1 0 1 C2 
    3308 48 -9.91254 20.2317 -17.8336 216 " " " " A 21 0 0 "ILE " HG12 " " 1 0 1 C2 
    3309 48 -12.4203 19.0881 -17.7383 216 " " " " A 21 0 0 "ILE " HG21 " " 1 0 1 C2 
    3310 48 -12.2257 17.5636 -16.796 216 " " " " A 21 0 0 "ILE " HG22 " " 1 0 1 C2 
    3311 48 -11.3945 19.0123 -16.3433 216 " " " " A 21 0 0 "ILE " HG23 " " 1 0 1 C2 
    3312 48 -10.6252 19.0478 -20.5484 216 " " " " A 21 0 0 "ILE " HD11 " " 1 0 1 C2 
    3313 48 -11.5945 20.2561 -19.7878 216 " " " " A 21 0 0 "ILE " HD12 " " 1 0 1 C2 
    3314 48 -9.97634 20.7108 -20.3751 216 " " " " A 21 0 0 "ILE " HD13 " " 1 0 1 C2 
    3315 40 -9.6684 14.8591 -17.9257 217 " " " " A 43 0 0 "ILE " " N  " " " 7 0 1 C2 
    3316 14 -10.106 13.4538 -17.7268 217 " " " " A 2 0 0 "ILE " " CA " " " 6 0 1 C2 
    3317 14 -9.30487 12.9074 -16.5441 217 " " " " A 2 0 0 "ILE " " C  " " " 6 0 1 C2 
    3318 23 -9.9009 12.3345 -15.6772 217 " " " " A 70 0 0 "ILE " " O  " " " 8 0 1 C2 
    3319 14 -9.96741 12.7558 -19.0781 217 " " " " A 2 0 0 "ILE " " CB " " " 6 0 1 C2 
    3320 14 -10.893 13.294 -20.112 217 " " " " A 2 0 0 "ILE " " CG1" " " 6 0 1 C2 
    3321 14 -9.91441 11.1866 -18.9872 217 " " " " A 2 0 0 "ILE " " CG2" " " 6 0 1 C2 
    3322 14 -12.3528 12.8195 -19.9627 217 " " " " A 2 0 0 "ILE " " CD1" " " 6 0 1 C2 
    3323 48 -9.2816 15.0524 -18.8385 217 " " " " A 21 0 0 "ILE " " H  " " " 1 0 1 C2 
    3324 48 -11.1446 13.5441 -17.4087 217 " " " " A 21 0 0 "ILE " " HA " " " 1 0 1 C2 
    3325 48 -8.99846 13.072 -19.4645 217 " " " " A 21 0 0 "ILE " " HB " " " 1 0 1 C2 
    3326 48 -10.6205 12.904 -21.0927 217 " " " " A 21 0 0 "ILE " HG13 " " 1 0 1 C2 
    3327 48 -10.6756 14.3605 -20.1711 217 " " " " A 21 0 0 "ILE " HG12 " " 1 0 1 C2 
    3328 48 -10.6435 10.7607 -18.2979 217 " " " " A 21 0 0 "ILE " HG21 " " 1 0 1 C2 
    3329 48 -9.93479 10.6341 -19.9265 217 " " " " A 21 0 0 "ILE " HG22 " " 1 0 1 C2 
    3330 48 -8.97635 10.9435 -18.4881 217 " " " " A 21 0 0 "ILE " HG23 " " 1 0 1 C2 
    3331 48 -12.7231 12.8701 -18.9388 217 " " " " A 21 0 0 "ILE " HD11 " " 1 0 1 C2 
    3332 48 -12.947 13.4682 -20.6064 217 " " " " A 21 0 0 "ILE " HD12 " " 1 0 1 C2 
    3333 48 -12.5263 11.8103 -20.3363 217 " " " " A 21 0 0 "ILE " HD13 " " 1 0 1 C2 
    3334 40 -8.03849 13.2403 -16.4551 218 " " " " A 43 0 0 "GLY " " N  " " " 7 0 1 C2 
    3335 14 -7.16356 13.0695 -15.2747 218 " " " " A 2 0 0 "GLY " " CA " " " 6 0 1 C2 
    3336 14 -7.76016 13.5638 -13.9591 218 " " " " A 2 0 0 "GLY " " C  " " " 6 0 1 C2 
    3337 23 -7.86278 12.8085 -13.0105 218 " " " " A 70 0 0 "GLY " " O  " " " 8 0 1 C2 
    3338 48 -7.58653 13.6627 -17.2534 218 " " " " A 21 0 0 "GLY " " H  " " " 1 0 1 C2 
    3339 48 -6.1562 13.4555 -15.4307 218 " " " " A 21 0 0 "GLY " " HA3" " " 1 0 1 C2 
    3340 48 -7.04727 11.9979 -15.1126 218 " " " " A 21 0 0 "GLY " " HA2" " " 1 0 1 C2 
    3341 40 -8.22686 14.8466 -13.8945 219 " " " " A 43 0 0 "GLY " " N  " " " 7 0 1 C2 
    3342 14 -8.88208 15.4075 -12.6812 219 " " " " A 2 0 0 "GLY " " CA " " " 6 0 1 C2 
    3343 14 -10.3293 14.9394 -12.3306 219 " " " " A 2 0 0 "GLY " " C  " " " 6 0 1 C2 
    3344 23 -10.5899 14.8157 -11.1574 219 " " " " A 70 0 0 "GLY " " O  " " " 8 0 1 C2 
    3345 48 -7.93132 15.4954 -14.6099 219 " " " " A 21 0 0 "GLY " " H  " " " 1 0 1 C2 
    3346 48 -8.96048 16.4936 -12.7311 219 " " " " A 21 0 0 "GLY " " HA3" " " 1 0 1 C2 
    3347 48 -8.36473 15.1728 -11.751 219 " " " " A 21 0 0 "GLY " " HA2" " " 1 0 1 C2 
    3348 40 -11.1199 14.5342 -13.296 220 " " " " A 43 0 0 "LEU " " N  " " " 7 0 1 C2 
    3349 14 -12.3941 13.8343 -13.0224 220 " " " " A 2 0 0 "LEU " " CA " " " 6 0 1 C2 
    3350 14 -12.1956 12.3018 -12.5983 220 " " " " A 2 0 0 "LEU " " C  " " " 6 0 1 C2 
    3351 23 -12.9915 11.8047 -11.7929 220 " " " " A 70 0 0 "LEU " " O  " " " 8 0 1 C2 
    3352 14 -13.2343 13.8667 -14.3375 220 " " " " A 2 0 0 "LEU " " CB " " " 6 0 1 C2 
    3353 14 -13.7756 15.1605 -14.9821 220 " " " " A 2 0 0 "LEU " " CG " " " 6 0 1 C2 
    3354 14 -14.4818 14.7761 -16.298 220 " " " " A 2 0 0 "LEU " " CD1" " " 6 0 1 C2 
    3355 14 -14.6756 15.9641 -14.0867 220 " " " " A 2 0 0 "LEU " " CD2" " " 6 0 1 C2 
    3356 48 -10.8142 14.4648 -14.2561 220 " " " " A 21 0 0 "LEU " " H  " " " 1 0 1 C2 
    3357 48 -12.9627 14.2851 -12.2091 220 " " " " A 21 0 0 "LEU " " HA " " " 1 0 1 C2 
    3358 48 -14.0578 13.1526 -14.343 220 " " " " A 21 0 0 "LEU " " HB3" " " 1 0 1 C2 
    3359 48 -12.5322 13.4333 -15.0497 220 " " " " A 21 0 0 "LEU " " HB2" " " 1 0 1 C2 
    3360 48 -12.8925 15.755 -15.2162 220 " " " " A 21 0 0 "LEU " " HG " " " 1 0 1 C2 
    3361 48 -13.7717 14.3429 -17.0025 220 " " " " A 21 0 0 "LEU " HD11 " " 1 0 1 C2 
    3362 48 -15.2508 14.0434 -16.0532 220 " " " " A 21 0 0 "LEU " HD12 " " 1 0 1 C2 
    3363 48 -14.9119 15.6677 -16.7543 220 " " " " A 21 0 0 "LEU " HD13 " " 1 0 1 C2 
    3364 48 -14.846 16.9589 -14.4983 220 " " " " A 21 0 0 "LEU " HD21 " " 1 0 1 C2 
    3365 48 -15.6326 15.4423 -14.0888 220 " " " " A 21 0 0 "LEU " HD22 " " 1 0 1 C2 
    3366 48 -14.3495 15.9789 -13.0467 220 " " " " A 21 0 0 "LEU " HD23 " " 1 0 1 C2 
    3367 40 -11.0919 11.6128 -12.9878 221 " " " " A 43 0 0 "ALA " " N  " " " 7 0 1 C2 
    3368 14 -10.7151 10.2944 -12.6028 221 " " " " A 2 0 0 "ALA " " CA " " " 6 0 1 C2 
    3369 14 -9.99954 10.2507 -11.2253 221 " " " " A 2 0 0 "ALA " " C  " " " 6 0 1 C2 
    3370 23 -9.90893 9.17231 -10.6192 221 " " " " A 70 0 0 "ALA " " O  " " " 8 0 1 C2 
    3371 14 -9.75744 9.68868 -13.6523 221 " " " " A 2 0 0 "ALA " " CB " " " 6 0 1 C2 
    3372 48 -10.5309 12.1574 -13.6272 221 " " " " A 21 0 0 "ALA " " H  " " " 1 0 1 C2 
    3373 48 -11.6251 9.69455 -12.5888 221 " " " " A 21 0 0 "ALA " " HA " " " 1 0 1 C2 
    3374 48 -9.61426 8.64387 -13.3767 221 " " " " A 21 0 0 "ALA " " HB1" " " 1 0 1 C2 
    3375 48 -10.1496 9.90042 -14.647 221 " " " " A 21 0 0 "ALA " " HB2" " " 1 0 1 C2 
    3376 48 -8.72834 10.0372 -13.5652 221 " " " " A 21 0 0 "ALA " " HB3" " " 1 0 1 C2 
    3377 40 -9.59583 11.3953 -10.6744 222 " " " " A 43 0 0 "ILE " " N  " " " 7 0 1 C2 
    3378 14 -9.14916 11.6289 -9.27867 222 " " " " A 2 0 0 "ILE " " CA " " " 6 0 1 C2 
    3379 14 -10.5031 11.8174 -8.51727 222 " " " " A 2 0 0 "ILE " " C  " " " 6 0 1 C2 
    3380 23 -10.962 10.8376 -7.92199 222 " " " " A 70 0 0 "ILE " " O  " " " 8 0 1 C2 
    3381 14 -8.20919 12.8504 -9.02185 222 " " " " A 2 0 0 "ILE " " CB " " " 6 0 1 C2 
    3382 14 -6.82507 12.5108 -9.63803 222 " " " " A 2 0 0 "ILE " " CG1" " " 6 0 1 C2 
    3383 14 -7.9593 13.2621 -7.54497 222 " " " " A 2 0 0 "ILE " " CG2" " " 6 0 1 C2 
    3384 14 -5.92202 13.6594 -10.1216 222 " " " " A 2 0 0 "ILE " " CD1" " " 6 0 1 C2 
    3385 48 -9.55912 12.2142 -11.2645 222 " " " " A 21 0 0 "ILE " " H  " " " 1 0 1 C2 
    3386 48 -8.64179 10.7734 -8.83269 222 " " " " A 21 0 0 "ILE " " HA " " " 1 0 1 C2 
    3387 48 -8.4734 13.7795 -9.52692 222 " " " " A 21 0 0 "ILE " " HB " " " 1 0 1 C2 
    3388 48 -6.88096 11.7338 -10.4004 222 " " " " A 21 0 0 "ILE " HG13 " " 1 0 1 C2 
    3389 48 -6.3877 11.9255 -8.82918 222 " " " " A 21 0 0 "ILE " HG12 " " 1 0 1 C2 
    3390 48 -7.5271 12.404 -7.03021 222 " " " " A 21 0 0 "ILE " HG21 " " 1 0 1 C2 
    3391 48 -7.23281 14.0424 -7.77169 222 " " " " A 21 0 0 "ILE " HG22 " " 1 0 1 C2 
    3392 48 -8.82985 13.7161 -7.07153 222 " " " " A 21 0 0 "ILE " HG23 " " 1 0 1 C2 
    3393 48 -4.87064 13.4005 -10.2467 222 " " " " A 21 0 0 "ILE " HD11 " " 1 0 1 C2 
    3394 48 -6.29832 13.9066 -11.1142 222 " " " " A 21 0 0 "ILE " HD12 " " 1 0 1 C2 
    3395 48 -6.03703 14.5873 -9.56133 222 " " " " A 21 0 0 "ILE " HD13 " " 1 0 1 C2 
    3396 40 -11.1224 12.9802 -8.82637 223 " " " " A 43 0 0 "ALA " " N  " " " 7 0 1 C2 
    3397 14 -12.3169 13.4848 -8.15569 223 " " " " A 2 0 0 "ALA " " CA " " " 6 0 1 C2 
    3398 14 -13.5592 12.5036 -8.06139 223 " " " " A 2 0 0 "ALA " " C  " " " 6 0 1 C2 
    3399 23 -14.1782 12.3039 -7.01397 223 " " " " A 70 0 0 "ALA " " O  " " " 8 0 1 C2 
    3400 14 -12.741 14.7348 -8.94286 223 " " " " A 2 0 0 "ALA " " CB " " " 6 0 1 C2 
    3401 48 -10.675 13.6275 -9.45959 223 " " " " A 21 0 0 "ALA " " H  " " " 1 0 1 C2 
    3402 48 -12.0777 13.8632 -7.16185 223 " " " " A 21 0 0 "ALA " " HA " " " 1 0 1 C2 
    3403 48 -13.6897 15.1578 -8.61248 223 " " " " A 21 0 0 "ALA " " HB1" " " 1 0 1 C2 
    3404 48 -12.0363 15.5663 -8.9496 223 " " " " A 21 0 0 "ALA " " HB2" " " 1 0 1 C2 
    3405 48 -12.8457 14.3868 -9.97049 223 " " " " A 21 0 0 "ALA " " HB3" " " 1 0 1 C2 
    3406 40 -13.8011 11.8388 -9.1968 224 " " " " A 43 0 0 "GLY " " N  " " " 7 0 1 C2 
    3407 14 -14.9268 10.8801 -9.28669 224 " " " " A 2 0 0 "GLY " " CA " " " 6 0 1 C2 
    3408 14 -14.6086 9.5956 -8.45088 224 " " " " A 2 0 0 "GLY " " C  " " " 6 0 1 C2 
    3409 23 -15.504 9.06348 -7.72269 224 " " " " A 70 0 0 "GLY " " O  " " " 8 0 1 C2 
    3410 48 -13.1498 11.7475 -9.96337 224 " " " " A 21 0 0 "GLY " " H  " " " 1 0 1 C2 
    3411 48 -15.2036 10.6532 -10.3163 224 " " " " A 21 0 0 "GLY " " HA3" " " 1 0 1 C2 
    3412 48 -15.7719 11.3737 -8.80678 224 " " " " A 21 0 0 "GLY " " HA2" " " 1 0 1 C2 
    3413 40 -13.3606 9.1492 -8.54897 225 " " " " A 43 0 0 "ALA " " N  " " " 7 0 1 C2 
    3414 14 -12.8581 8.01154 -7.68147 225 " " " " A 2 0 0 "ALA " " CA " " " 6 0 1 C2 
    3415 14 -12.7812 8.41363 -6.13644 225 " " " " A 2 0 0 "ALA " " C  " " " 6 0 1 C2 
    3416 23 -13.178 7.53807 -5.35725 225 " " " " A 70 0 0 "ALA " " O  " " " 8 0 1 C2 
    3417 14 -11.4538 7.63282 -8.1612 225 " " " " A 2 0 0 "ALA " " CB " " " 6 0 1 C2 
    3418 48 -12.6647 9.67607 -9.05703 225 " " " " A 21 0 0 "ALA " " H  " " " 1 0 1 C2 
    3419 48 -13.4752 7.13696 -7.88736 225 " " " " A 21 0 0 "ALA " " HA " " " 1 0 1 C2 
    3420 48 -11.1048 6.72472 -7.66964 225 " " " " A 21 0 0 "ALA " " HB1" " " 1 0 1 C2 
    3421 48 -11.4619 7.44259 -9.23444 225 " " " " A 21 0 0 "ALA " " HB2" " " 1 0 1 C2 
    3422 48 -10.6381 8.33783 -8.0012 225 " " " " A 21 0 0 "ALA " " HB3" " " 1 0 1 C2 
    3423 40 -12.3848 9.67302 -5.75787 226 " " " " A 43 0 0 "LEU " " N  " " " 7 0 1 C2 
    3424 14 -12.6792 10.1414 -4.34981 226 " " " " A 2 0 0 "LEU " " CA " " " 6 0 1 C2 
    3425 14 -14.1168 9.96828 -3.84087 226 " " " " A 2 0 0 "LEU " " C  " " " 6 0 1 C2 
    3426 23 -14.3774 9.64262 -2.67367 226 " " " " A 70 0 0 "LEU " " O  " " " 8 0 1 C2 
    3427 14 -12.1264 11.584 -4.09761 226 " " " " A 2 0 0 "LEU " " CB " " " 6 0 1 C2 
    3428 14 -10.6738 11.8653 -4.6315 226 " " " " A 2 0 0 "LEU " " CG " " " 6 0 1 C2 
    3429 14 -10.2715 13.3412 -4.43027 226 " " " " A 2 0 0 "LEU " " CD1" " " 6 0 1 C2 
    3430 14 -9.69507 10.9663 -3.98014 226 " " " " A 2 0 0 "LEU " " CD2" " " 6 0 1 C2 
    3431 48 -12.2574 10.4214 -6.42404 226 " " " " A 21 0 0 "LEU " " H  " " " 1 0 1 C2 
    3432 48 -12.2032 9.43678 -3.66782 226 " " " " A 21 0 0 "LEU " " HA " " " 1 0 1 C2 
    3433 48 -12.0656 11.881 -3.05063 226 " " " " A 21 0 0 "LEU " " HB3" " " 1 0 1 C2 
    3434 48 -12.8771 12.3163 -4.39457 226 " " " " A 21 0 0 "LEU " " HB2" " " 1 0 1 C2 
    3435 48 -10.666 11.6401 -5.69796 226 " " " " A 21 0 0 "LEU " " HG " " " 1 0 1 C2 
    3436 48 -10.0182 13.524 -3.38597 226 " " " " A 21 0 0 "LEU " HD11 " " 1 0 1 C2 
    3437 48 -9.35176 13.5552 -4.97478 226 " " " " A 21 0 0 "LEU " HD12 " " 1 0 1 C2 
    3438 48 -11.0615 14.0383 -4.70972 226 " " " " A 21 0 0 "LEU " HD13 " " 1 0 1 C2 
    3439 48 -8.7257 11.2663 -4.37811 226 " " " " A 21 0 0 "LEU " HD21 " " 1 0 1 C2 
    3440 48 -9.72388 11.0768 -2.89614 226 " " " " A 21 0 0 "LEU " HD22 " " 1 0 1 C2 
    3441 48 -9.81104 9.90818 -4.21494 226 " " " " A 21 0 0 "LEU " HD23 " " 1 0 1 C2 
    3442 40 -15.1191 10.0358 -4.74636 227 " " " " A 43 0 0 "GLY " " N  " " " 7 0 1 C2 
    3443 14 -16.5812 9.82815 -4.44485 227 " " " " A 2 0 0 "GLY " " CA " " " 6 0 1 C2 
    3444 14 -16.9814 8.39354 -4.26649 227 " " " " A 2 0 0 "GLY " " C  " " " 6 0 1 C2 
    3445 23 -17.652 8.04222 -3.28313 227 " " " " A 70 0 0 "GLY " " O  " " " 8 0 1 C2 
    3446 48 -14.8578 10.3139 -5.68149 227 " " " " A 21 0 0 "GLY " " H  " " " 1 0 1 C2 
    3447 48 -17.1535 10.1357 -5.32004 227 " " " " A 21 0 0 "GLY " " HA3" " " 1 0 1 C2 
    3448 48 -16.8178 10.4004 -3.54785 227 " " " " A 21 0 0 "GLY " " HA2" " " 1 0 1 C2 
    3449 40 -16.6006 7.52955 -5.1788 228 " " " " A 43 0 0 "ILE " " N  " " " 7 0 1 C2 
    3450 14 -16.5686 6.10683 -5.02068 228 " " " " A 2 0 0 "ILE " " CA " " " 6 0 1 C2 
    3451 14 -15.8427 5.65332 -3.71588 228 " " " " A 2 0 0 "ILE " " C  " " " 6 0 1 C2 
    3452 23 -16.4353 4.93023 -2.9136 228 " " " " A 70 0 0 "ILE " " O  " " " 8 0 1 C2 
    3453 14 -16.025 5.42101 -6.26089 228 " " " " A 2 0 0 "ILE " " CB " " " 6 0 1 C2 
    3454 14 -17.0025 5.74096 -7.47382 228 " " " " A 2 0 0 "ILE " " CG1" " " 6 0 1 C2 
    3455 14 -15.8482 3.88565 -6.03281 228 " " " " A 2 0 0 "ILE " " CG2" " " 6 0 1 C2 
    3456 14 -16.4616 5.1758 -8.811 228 " " " " A 2 0 0 "ILE " " CD1" " " 6 0 1 C2 
    3457 48 -16.016 7.94635 -5.88921 228 " " " " A 21 0 0 "ILE " " H  " " " 1 0 1 C2 
    3458 48 -17.5799 5.73364 -4.85928 228 " " " " A 21 0 0 "ILE " " HA " " " 1 0 1 C2 
    3459 48 -15.0718 5.89084 -6.50352 228 " " " " A 21 0 0 "ILE " " HB " " " 1 0 1 C2 
    3460 48 -17.1822 6.81567 -7.50256 228 " " " " A 21 0 0 "ILE " HG13 " " 1 0 1 C2 
    3461 48 -17.9967 5.37585 -7.21618 228 " " " " A 21 0 0 "ILE " HG12 " " 1 0 1 C2 
    3462 48 -16.6581 3.52937 -5.3962 228 " " " " A 21 0 0 "ILE " HG21 " " 1 0 1 C2 
    3463 48 -16.096 3.36417 -6.95734 228 " " " " A 21 0 0 "ILE " HG22 " " 1 0 1 C2 
    3464 48 -14.8404 3.56789 -5.76562 228 " " " " A 21 0 0 "ILE " HG23 " " 1 0 1 C2 
    3465 48 -16.2191 4.11541 -8.88094 228 " " " " A 21 0 0 "ILE " HD11 " " 1 0 1 C2 
    3466 48 -17.038 5.54528 -9.65913 228 " " " " A 21 0 0 "ILE " HD12 " " 1 0 1 C2 
    3467 48 -15.5198 5.69873 -8.97735 228 " " " " A 21 0 0 "ILE " HD13 " " 1 0 1 C2 
    3468 40 -14.5905 5.98675 -3.42533 229 " " " " A 43 0 0 "MET " " N  " " " 7 0 1 C2 
    3469 14 -13.9211 5.61596 -2.17178 229 " " " " A 2 0 0 "MET " " CA " " " 6 0 1 C2 
    3470 14 -14.585 6.21835 -0.896137 229 " " " " A 2 0 0 "MET " " C  " " " 6 0 1 C2 
    3471 23 -14.5682 5.52606 0.118618 229 " " " " A 70 0 0 "MET " " O  " " " 8 0 1 C2 
    3472 14 -12.4318 6.01231 -2.31227 229 " " " " A 2 0 0 "MET " " CB " " " 6 0 1 C2 
    3473 14 -11.4979 5.33511 -1.18352 229 " " " " A 2 0 0 "MET " " CG " " " 6 0 1 C2 
    3474 52 -9.72222 5.28776 -1.75576 229 " " " " A 13 0 0 "MET " " SD " " " 16 0 1 C2 
    3475 14 -9.00569 6.93106 -1.43165 229 " " " " A 2 0 0 "MET " " CE " " " 6 0 1 C2 
    3476 48 -14.1302 6.50028 -4.16323 229 " " " " A 21 0 0 "MET " " H  " " " 1 0 1 C2 
    3477 48 -13.8881 4.5348 -2.03725 229 " " " " A 21 0 0 "MET " " HA " " " 1 0 1 C2 
    3478 48 -12.3478 7.09527 -2.40317 229 " " " " A 21 0 0 "MET " " HB3" " " 1 0 1 C2 
    3479 48 -11.9879 5.61676 -3.22584 229 " " " " A 21 0 0 "MET " " HB2" " " 1 0 1 C2 
    3480 48 -11.781 4.32022 -0.904354 229 " " " " A 21 0 0 "MET " " HG3" " " 1 0 1 C2 
    3481 48 -11.535 5.92351 -0.266724 229 " " " " A 21 0 0 "MET " " HG2" " " 1 0 1 C2 
    3482 48 -9.11108 7.70875 -2.18809 229 " " " " A 21 0 0 "MET " " HE1" " " 1 0 1 C2 
    3483 48 -9.39231 7.42856 -0.542202 229 " " " " A 21 0 0 "MET " " HE2" " " 1 0 1 C2 
    3484 48 -7.95666 6.66899 -1.29403 229 " " " " A 21 0 0 "MET " " HE3" " " 1 0 1 C2 
    3485 40 -15.3101 7.35012 -0.955582 230 " " " " A 43 0 0 "ARG " " N  " " " 7 0 1 C2 
    3486 14 -16.2619 7.92218 0.00625231 230 " " " " A 2 0 0 "ARG " " CA " " " 6 0 1 C2 
    3487 14 -17.4909 7.03487 0.224194 230 " " " " A 2 0 0 "ARG " " C  " " " 6 0 1 C2 
    3488 23 -18.083 7.00089 1.2585 230 " " " " A 70 0 0 "ARG " " O  " " " 8 0 1 C2 
    3489 14 -16.6536 9.38984 -0.337543 230 " " " " A 2 0 0 "ARG " " CB " " " 6 0 1 C2 
    3490 14 -17.2648 10.1552 0.876984 230 " " " " A 2 0 0 "ARG " " CG " " " 6 0 1 C2 
    3491 14 -16.3351 10.3238 2.1302 230 " " " " A 2 0 0 "ARG " " CD " " " 6 0 1 C2 
    3492 40 -16.942 9.58548 3.22867 230 " " " " A 43 0 0 "ARG " " NE " " " 7 0 1 C2 
    3493 14 -16.2381 8.93253 4.26511 230 " " " " A 2 0 0 "ARG " " CZ " " " 6 0 1 C2 
    3494 40 -14.8764 8.9384 4.39254 230 " " " " A 43 0 0 "ARG " " NH1" " " 7 0 1 C2 
    3495 40 -17.0059 8.30496 5.11195 230 " " " " A 43 0 0 "ARG " " NH2" " " 7 0 1 C2 
    3496 48 -15.2795 7.7097 -1.89891 230 " " " " A 21 0 0 "ARG " " H  " " " 1 0 1 C2 
    3497 48 -15.7777 8.05725 0.973431 230 " " " " A 21 0 0 "ARG " " HA " " " 1 0 1 C2 
    3498 48 -17.2172 9.40427 -1.2704 230 " " " " A 21 0 0 "ARG " " HB3" " " 1 0 1 C2 
    3499 48 -15.6739 9.81677 -0.551968 230 " " " " A 21 0 0 "ARG " " HB2" " " 1 0 1 C2 
    3500 48 -18.2199 9.73682 1.19452 230 " " " " A 21 0 0 "ARG " " HG3" " " 1 0 1 C2 
    3501 48 -17.5312 11.1067 0.416706 230 " " " " A 21 0 0 "ARG " " HG2" " " 1 0 1 C2 
    3502 48 -16.3798 11.3884 2.35988 230 " " " " A 21 0 0 "ARG " " HD3" " " 1 0 1 C2 
    3503 48 -15.3642 9.88518 1.89988 230 " " " " A 21 0 0 "ARG " " HD2" " " 1 0 1 C2 
    3504 48 -17.9441 9.46084 3.20885 230 " " " " A 21 0 0 "ARG " " HE " " " 1 0 1 C2 
    3505 48 -14.3755 8.51407 5.16014 230 " " " " A 21 0 0 "ARG " HH12 " " 1 0 1 C2 
    3506 48 -14.3423 9.62059 3.87339 230 " " " " A 21 0 0 "ARG " HH11 " " 1 0 1 C2 
    3507 48 -16.6621 7.76238 5.89135 230 " " " " A 21 0 0 "ARG " HH22 " " 1 0 1 C2 
    3508 48 -17.9467 8.17308 4.76886 230 " " " " A 21 0 0 "ARG " HH21 " " 1 0 1 C2 
    3509 40 -17.9888 6.39701 -0.818176 231 " " " " A 43 0 0 "LEU " " N  " " " 7 0 1 C2 
    3510 14 -19.1451 5.41654 -0.719215 231 " " " " A 2 0 0 "LEU " " CA " " " 6 0 1 C2 
    3511 14 -18.5946 4.05569 -0.176369 231 " " " " A 2 0 0 "LEU " " C  " " " 6 0 1 C2 
    3512 23 -19.3661 3.49689 0.546219 231 " " " " A 70 0 0 "LEU " " O  " " " 8 0 1 C2 
    3513 14 -19.7826 5.17223 -2.11137 231 " " " " A 2 0 0 "LEU " " CB " " " 6 0 1 C2 
    3514 14 -20.655 6.36559 -2.56141 231 " " " " A 2 0 0 "LEU " " CG " " " 6 0 1 C2 
    3515 14 -21.03 6.29099 -4.07984 231 " " " " A 2 0 0 "LEU " " CD1" " " 6 0 1 C2 
    3516 14 -21.9099 6.47813 -1.7135 231 " " " " A 2 0 0 "LEU " " CD2" " " 6 0 1 C2 
    3517 48 -17.6115 6.57709 -1.73762 231 " " " " A 21 0 0 "LEU " " H  " " " 1 0 1 C2 
    3518 48 -19.8881 5.76455 -0.00160978 231 " " " " A 21 0 0 "LEU " " HA " " " 1 0 1 C2 
    3519 48 -20.3576 4.24698 -2.07343 231 " " " " A 21 0 0 "LEU " " HB3" " " 1 0 1 C2 
    3520 48 -18.9529 5.02166 -2.80201 231 " " " " A 21 0 0 "LEU " " HB2" " " 1 0 1 C2 
    3521 48 -20.1582 7.32668 -2.42876 231 " " " " A 21 0 0 "LEU " " HG " " " 1 0 1 C2 
    3522 48 -20.2173 6.18107 -4.79792 231 " " " " A 21 0 0 "LEU " HD11 " " 1 0 1 C2 
    3523 48 -21.6288 5.39779 -4.2581 231 " " " " A 21 0 0 "LEU " HD12 " " 1 0 1 C2 
    3524 48 -21.7094 7.0622 -4.44288 231 " " " " A 21 0 0 "LEU " HD13 " " 1 0 1 C2 
    3525 48 -22.7888 6.96771 -2.13295 231 " " " " A 21 0 0 "LEU " HD21 " " 1 0 1 C2 
    3526 48 -22.2391 5.56572 -1.21627 231 " " " " A 21 0 0 "LEU " HD22 " " 1 0 1 C2 
    3527 48 -21.7103 7.17131 -0.896355 231 " " " " A 21 0 0 "LEU " HD23 " " 1 0 1 C2 
    3528 40 -17.3394 3.68938 -0.460236 232 " " " " A 43 0 0 "VAL " " N  " " " 7 0 1 C2 
    3529 14 -16.6394 2.50969 0.0506058 232 " " " " A 2 0 0 "VAL " " CA " " " 6 0 1 C2 
    3530 14 -16.3292 2.64919 1.56922 232 " " " " A 2 0 0 "VAL " " C  " " " 6 0 1 C2 
    3531 23 -16.6078 1.70275 2.37151 232 " " " " A 70 0 0 "VAL " " O  " " " 8 0 1 C2 
    3532 14 -15.2946 2.23621 -0.813587 232 " " " " A 2 0 0 "VAL " " CB " " " 6 0 1 C2 
    3533 14 -14.2264 1.2423 -0.282646 232 " " " " A 2 0 0 "VAL " " CG1" " " 6 0 1 C2 
    3534 14 -15.6068 2.0013 -2.27044 232 " " " " A 2 0 0 "VAL " " CG2" " " 6 0 1 C2 
    3535 48 -16.8997 4.165 -1.23519 232 " " " " A 21 0 0 "VAL " " H  " " " 1 0 1 C2 
    3536 48 -17.2238 1.59136 -0.00668332 232 " " " " A 21 0 0 "VAL " " HA " " " 1 0 1 C2 
    3537 48 -14.7929 3.20319 -0.776836 232 " " " " A 21 0 0 "VAL " " HB " " " 1 0 1 C2 
    3538 48 -13.8948 1.54299 0.711212 232 " " " " A 21 0 0 "VAL " HG11 " " 1 0 1 C2 
    3539 48 -14.5706 0.209279 -0.232727 232 " " " " A 21 0 0 "VAL " HG12 " " 1 0 1 C2 
    3540 48 -13.3494 1.29923 -0.927471 232 " " " " A 21 0 0 "VAL " HG13 " " 1 0 1 C2 
    3541 48 -14.8348 2.60589 -2.74644 232 " " " " A 21 0 0 "VAL " HG21 " " 1 0 1 C2 
    3542 48 -15.5109 0.947266 -2.53107 232 " " " " A 21 0 0 "VAL " HG22 " " 1 0 1 C2 
    3543 48 -16.5867 2.35561 -2.59029 232 " " " " A 21 0 0 "VAL " HG23 " " 1 0 1 C2 
    3544 40 -15.8889 3.86806 2.03464 233 " " " " A 43 0 0 "ALA " " N  " " " 7 0 1 C2 
    3545 14 -15.4042 4.29544 3.3986 233 " " " " A 2 0 0 "ALA " " CA " " " 6 0 1 C2 
    3546 14 -16.5378 4.00704 4.46087 233 " " " " A 2 0 0 "ALA " " C  " " " 6 0 1 C2 
    3547 23 -16.1665 3.76521 5.65873 233 " " " " A 70 0 0 "ALA " " O  " " " 8 0 1 C2 
    3548 14 -14.8767 5.71206 3.3013 233 " " " " A 2 0 0 "ALA " " CB " " " 6 0 1 C2 
    3549 48 -15.452 4.42574 1.31478 233 " " " " A 21 0 0 "ALA " " H  " " " 1 0 1 C2 
    3550 48 -14.5881 3.6508 3.72486 233 " " " " A 21 0 0 "ALA " " HA " " " 1 0 1 C2 
    3551 48 -13.9523 5.66638 2.72566 233 " " " " A 21 0 0 "ALA " " HB1" " " 1 0 1 C2 
    3552 48 -15.6108 6.43285 2.94114 233 " " " " A 21 0 0 "ALA " " HB2" " " 1 0 1 C2 
    3553 48 -14.6483 6.08148 4.30103 233 " " " " A 21 0 0 "ALA " " HB3" " " 1 0 1 C2 
    3554 40 -17.7953 4.05699 4.02655 234 " " " " A 43 0 0 "GLU " " N  " " " 7 0 1 C2 
    3555 14 -18.9264 3.84273 4.85973 234 " " " " A 2 0 0 "GLU " " CA " " " 6 0 1 C2 
    3556 14 -19.1212 2.39272 5.35085 234 " " " " A 2 0 0 "GLU " " C  " " " 6 0 1 C2 
    3557 23 -20.1351 2.09681 6.03075 234 " " " " A 70 0 0 "GLU " " O  " " " 8 0 1 C2 
    3558 14 -20.1896 4.38072 4.23051 234 " " " " A 2 0 0 "GLU " " CB " " " 6 0 1 C2 
    3559 14 -20.1347 5.86405 3.98122 234 " " " " A 2 0 0 "GLU " " CG " " " 6 0 1 C2 
    3560 14 -20.1674 6.71111 5.2361 234 " " " " A 2 0 0 "GLU " " CD " " " 6 0 1 C2 
    3561 23 -19.5085 7.74258 5.16255 234 " " " " A 70 0 0 "GLU " " OE1" " " 8 0 1 C2 
    3562 23 -20.938 6.48595 6.20206 234 " " " " A 70 0 0 "GLU " " OE2" " " 8 0 1 C2 
    3563 48 -17.9719 4.45309 3.11439 234 " " " " A 21 0 0 "GLU " " H  " " " 1 0 1 C2 
    3564 48 -18.7548 4.368 5.79927 234 " " " " A 21 0 0 "GLU " " HA " " " 1 0 1 C2 
    3565 48 -21.1236 4.23518 4.77321 234 " " " " A 21 0 0 "GLU " " HB3" " " 1 0 1 C2 
    3566 48 -20.4291 3.93463 3.26524 234 " " " " A 21 0 0 "GLU " " HB2" " " 1 0 1 C2 
    3567 48 -21.0393 6.18375 3.46396 234 " " " " A 21 0 0 "GLU " " HG3" " " 1 0 1 C2 
    3568 48 -19.2682 6.26302 3.45398 234 " " " " A 21 0 0 "GLU " " HG2" " " 1 0 1 C2 
    3569 40 -18.2761 1.45338 4.9225 235 " " " " A 43 0 0 "PHE " " N  " " " 7 0 1 C2 
    3570 14 -18.6204 0.0553137 5.03112 235 " " " " A 2 0 0 "PHE " " CA " " " 6 0 1 C2 
    3571 14 -17.3676 -0.750125 5.37203 235 " " " " A 2 0 0 "PHE " " C  " " " 6 0 1 C2 
    3572 23 -17.4848 -1.91934 5.66496 235 " " " " A 70 0 0 "PHE " " O  " " " 8 0 1 C2 
    3573 14 -19.2599 -0.408077 3.67805 235 " " " " A 2 0 0 "PHE " " CB " " " 6 0 1 C2 
    3574 14 -20.6348 0.211915 3.40274 235 " " " " A 2 0 0 "PHE " " CG " " " 6 0 1 C2 
    3575 14 -20.7676 0.984791 2.25088 235 " " " " A 2 0 0 "PHE " " CD1" " " 6 0 1 C2 
    3576 14 -21.7078 -0.0177034 4.27082 235 " " " " A 2 0 0 "PHE " " CD2" " " 6 0 1 C2 
    3577 14 -22.0058 1.58387 1.91349 235 " " " " A 2 0 0 "PHE " " CE1" " " 6 0 1 C2 
    3578 14 -22.951 0.563782 3.96361 235 " " " " A 2 0 0 "PHE " " CE2" " " 6 0 1 C2 
    3579 14 -23.0682 1.4464 2.83164 235 " " " " A 2 0 0 "PHE " " CZ " " " 6 0 1 C2 
    3580 48 -17.8449 1.72885 4.0517 235 " " " " A 21 0 0 "PHE " " H  " " " 1 0 1 C2 
    3581 48 -19.393 -0.148048 5.77262 235 " " " " A 21 0 0 "PHE " " HA " " " 1 0 1 C2 
    3582 48 -19.4058 -1.4863 3.74327 235 " " " " A 21 0 0 "PHE " " HB3" " " 1 0 1 C2 
    3583 48 -18.5753 -0.308635 2.8357 235 " " " " A 21 0 0 "PHE " " HB2" " " 1 0 1 C2 
    3584 48 -19.9516 1.21144 1.5807 235 " " " " A 21 0 0 "PHE " " HD1" " " 1 0 1 C2 
    3585 48 -21.5025 -0.525249 5.20177 235 " " " " A 21 0 0 "PHE " " HD2" " " 1 0 1 C2 
    3586 48 -22.0548 2.20913 1.03426 235 " " " " A 21 0 0 "PHE " " HE1" " " 1 0 1 C2 
    3587 48 -23.7937 0.429898 4.62563 235 " " " " A 21 0 0 "PHE " " HE2" " " 1 0 1 C2 
    3588 48 -24.0167 1.92349 2.63386 235 " " " " A 21 0 0 "PHE " " HZ " " " 1 0 1 C2 
    3589 40 -16.2111 -0.143192 5.30686 236 " " " " A 43 0 0 "THR " " N  " " " 7 0 1 C2 
    3590 14 -14.8654 -0.753436 5.4766 236 " " " " A 2 0 0 "THR " " CA " " " 6 0 1 C2 
    3591 14 -13.9093 0.469243 5.67703 236 " " " " A 2 0 0 "THR " " C  " " " 6 0 1 C2 
    3592 23 -13.9865 1.47701 4.95572 236 " " " " A 70 0 0 "THR " " O  " " " 8 0 1 C2 
    3593 14 -14.4994 -1.84013 4.39014 236 " " " " A 2 0 0 "THR " " CB " " " 6 0 1 C2 
    3594 23 -13.279 -2.46642 4.58818 236 " " " " A 70 0 0 "THR " " OG1" " " 8 0 1 C2 
    3595 14 -14.5127 -1.23885 2.9662 236 " " " " A 2 0 0 "THR " " CG2" " " 6 0 1 C2 
    3596 48 -16.1033 0.794297 4.94687 236 " " " " A 21 0 0 "THR " " H  " " " 1 0 1 C2 
    3597 48 -14.9495 -1.42277 6.33276 236 " " " " A 21 0 0 "THR " " HA " " " 1 0 1 C2 
    3598 48 -15.3425 -2.52548 4.47696 236 " " " " A 21 0 0 "THR " " HB " " " 1 0 1 C2 
    3599 48 -13.5679 -3.12275 5.20364 236 " " " " A 21 0 0 "THR " " HG1" " " 1 0 1 C2 
    3600 48 -14.26 -1.99908 2.22706 236 " " " " A 21 0 0 "THR " HG21 " " 1 0 1 C2 
    3601 48 -15.546 -0.921031 2.82704 236 " " " " A 21 0 0 "THR " HG22 " " 1 0 1 C2 
    3602 48 -13.977 -0.289909 2.99208 236 " " " " A 21 0 0 "THR " HG23 " " 1 0 1 C2 
    3603 40 -12.9977 0.452244 6.67838 237 " " " " A 43 0 0 "PRO " " N  " " " 7 0 1 C2 
    3604 14 -12.3278 1.70138 7.08877 237 " " " " A 2 0 0 "PRO " " CA " " " 6 0 1 C2 
    3605 14 -11.0923 1.92481 6.21101 237 " " " " A 2 0 0 "PRO " " C  " " " 6 0 1 C2 
    3606 23 -10.5045 1.01498 5.65863 237 " " " " A 70 0 0 "PRO " " O  " " " 8 0 1 C2 
    3607 14 -11.8586 1.46348 8.5406 237 " " " " A 2 0 0 "PRO " " CB " " " 6 0 1 C2 
    3608 14 -11.7493 -0.0886873 8.59571 237 " " " " A 2 0 0 "PRO " " CG " " " 6 0 1 C2 
    3609 14 -12.713 -0.645969 7.61691 237 " " " " A 2 0 0 "PRO " " CD " " " 6 0 1 C2 
    3610 48 -13.0225 2.53944 7.03302 237 " " " " A 21 0 0 "PRO " " HA " " " 1 0 1 C2 
    3611 48 -12.5593 1.80934 9.30053 237 " " " " A 21 0 0 "PRO " " HB3" " " 1 0 1 C2 
    3612 48 -10.9348 2.02918 8.66239 237 " " " " A 21 0 0 "PRO " " HB2" " " 1 0 1 C2 
    3613 48 -11.953 -0.375873 9.62727 237 " " " " A 21 0 0 "PRO " " HG3" " " 1 0 1 C2 
    3614 48 -10.7177 -0.372604 8.38741 237 " " " " A 21 0 0 "PRO " " HG2" " " 1 0 1 C2 
    3615 48 -12.3526 -1.55399 7.13346 237 " " " " A 21 0 0 "PRO " " HD2" " " 1 0 1 C2 
    3616 48 -13.6857 -0.841926 8.06804 237 " " " " A 21 0 0 "PRO " " HD3" " " 1 0 1 C2 
    3617 40 -10.7774 3.18485 5.96933 238 " " " " A 43 0 0 "VAL " " N  " " " 7 0 1 C2 
    3618 14 -9.85628 3.75693 4.93497 238 " " " " A 2 0 0 "VAL " " CA " " " 6 0 1 C2 
    3619 14 -8.49483 4.20831 5.43879 238 " " " " A 2 0 0 "VAL " " C  " " " 6 0 1 C2 
    3620 23 -8.39329 4.89368 6.458 238 " " " " A 70 0 0 "VAL " " O  " " " 8 0 1 C2 
    3621 14 -10.5984 4.81334 4.10772 238 " " " " A 2 0 0 "VAL " " CB " " " 6 0 1 C2 
    3622 14 -11.3505 5.83771 4.92724 238 " " " " A 2 0 0 "VAL " " CG1" " " 6 0 1 C2 
    3623 14 -9.72519 5.437 2.99987 238 " " " " A 2 0 0 "VAL " " CG2" " " 6 0 1 C2 
    3624 48 -11.2961 3.78856 6.59108 238 " " " " A 21 0 0 "VAL " " H  " " " 1 0 1 C2 
    3625 48 -9.77267 2.93587 4.22296 238 " " " " A 21 0 0 "VAL " " HA " " " 1 0 1 C2 
    3626 48 -11.4158 4.25426 3.65248 238 " " " " A 21 0 0 "VAL " " HB " " " 1 0 1 C2 
    3627 48 -10.5978 6.31756 5.55284 238 " " " " A 21 0 0 "VAL " HG11 " " 1 0 1 C2 
    3628 48 -11.8497 6.52626 4.24552 238 " " " " A 21 0 0 "VAL " HG12 " " 1 0 1 C2 
    3629 48 -12.122 5.37457 5.54231 238 " " " " A 21 0 0 "VAL " HG13 " " 1 0 1 C2 
    3630 48 -10.4317 6.03261 2.42176 238 " " " " A 21 0 0 "VAL " HG21 " " 1 0 1 C2 
    3631 48 -8.98362 6.11276 3.42593 238 " " " " A 21 0 0 "VAL " HG22 " " 1 0 1 C2 
    3632 48 -9.29183 4.74114 2.28149 238 " " " " A 21 0 0 "VAL " HG23 " " 1 0 1 C2 
    3633 40 -7.45479 3.61612 4.77574 239 " " " " A 43 0 0 "HIE " " N  " " " 7 0 1 C2 
    3634 14 -6.01948 3.69784 5.06006 239 " " " " A 2 0 0 "HIE " " CA " " " 6 0 1 C2 
    3635 14 -5.46613 4.73621 4.08966 239 " " " " A 2 0 0 "HIE " " C  " " " 6 0 1 C2 
    3636 23 -5.99605 4.97598 2.99931 239 " " " " A 70 0 0 "HIE " " O  " " " 8 0 1 C2 
    3637 14 -5.48407 2.3797 4.59834 239 " " " " A 2 0 0 "HIE " " CB " " " 6 0 1 C2 
    3638 14 -4.09076 2.00316 5.06138 239 " " " " A 2 0 0 "HIE " " CG " " " 6 0 1 C2 
    3639 40 -2.98146 2.64588 4.51976 239 " " " " A 43 0 0 "HIE " " ND1" " " 7 0 1 C2 
    3640 14 -3.65715 1.16988 6.0935 239 " " " " A 2 0 0 "HIE " " CD2" " " 6 0 1 C2 
    3641 14 -1.95165 2.04412 5.11895 239 " " " " A 2 0 0 "HIE " " CE1" " " 6 0 1 C2 
    3642 40 -2.27591 1.12297 6.01564 239 " " " " A 43 0 0 "HIE " " NE2" " " 7 0 1 C2 
    3643 48 -7.73864 2.93304 4.08805 239 " " " " A 21 0 0 "HIE " " H  " " " 1 0 1 C2 
    3644 48 -6.07488 3.92879 6.12387 239 " " " " A 21 0 0 "HIE " " HA " " " 1 0 1 C2 
    3645 48 -5.64923 2.25605 3.52805 239 " " " " A 21 0 0 "HIE " " HB3" " " 1 0 1 C2 
    3646 48 -6.07722 1.55973 5.00323 239 " " " " A 21 0 0 "HIE " " HB2" " " 1 0 1 C2 
    3647 48 -4.28207 0.701337 6.83939 239 " " " " A 21 0 0 "HIE " " HD2" " " 1 0 1 C2 
    3648 48 -0.906296 2.28572 4.9954 239 " " " " A 21 0 0 "HIE " " HE1" " " 1 0 1 C2 
    3649 40 -4.49496 5.51884 4.6215 240 " " " " A 43 0 0 "PHE " " N  " " " 7 0 1 C2 
    3650 14 -3.85027 6.69062 3.93607 240 " " " " A 2 0 0 "PHE " " CA " " " 6 0 1 C2 
    3651 14 -3.09442 6.39023 2.68528 240 " " " " A 2 0 0 "PHE " " C  " " " 6 0 1 C2 
    3652 23 -2.78912 7.21813 1.85968 240 " " " " A 70 0 0 "PHE " " O  " " " 8 0 1 C2 
    3653 14 -2.84137 7.27898 4.94339 240 " " " " A 2 0 0 "PHE " " CB " " " 6 0 1 C2 
    3654 14 -2.07894 6.38807 5.85477 240 " " " " A 2 0 0 "PHE " " CG " " " 6 0 1 C2 
    3655 14 -0.82616 6.03687 5.35534 240 " " " " A 2 0 0 "PHE " " CD1" " " 6 0 1 C2 
    3656 14 -2.47941 5.95534 7.12788 240 " " " " A 2 0 0 "PHE " " CD2" " " 6 0 1 C2 
    3657 14 0.0501501 5.18993 6.14611 240 " " " " A 2 0 0 "PHE " " CE1" " " 6 0 1 C2 
    3658 14 -1.59913 5.17686 7.92714 240 " " " " A 2 0 0 "PHE " " CE2" " " 6 0 1 C2 
    3659 14 -0.262174 4.91107 7.49841 240 " " " " A 2 0 0 "PHE " " CZ " " " 6 0 1 C2 
    3660 48 -4.25644 5.36874 5.59138 240 " " " " A 21 0 0 "PHE " " H  " " " 1 0 1 C2 
    3661 48 -4.58392 7.46338 3.70649 240 " " " " A 21 0 0 "PHE " " HA " " " 1 0 1 C2 
    3662 48 -3.37378 7.89748 5.66595 240 " " " " A 21 0 0 "PHE " " HB3" " " 1 0 1 C2 
    3663 48 -2.15576 7.9806 4.46825 240 " " " " A 21 0 0 "PHE " " HB2" " " 1 0 1 C2 
    3664 48 -0.446115 6.3425 4.39172 240 " " " " A 21 0 0 "PHE " " HD1" " " 1 0 1 C2 
    3665 48 -3.32073 6.4302 7.61066 240 " " " " A 21 0 0 "PHE " " HD2" " " 1 0 1 C2 
    3666 48 1.03482 4.96713 5.76247 240 " " " " A 21 0 0 "PHE " " HE1" " " 1 0 1 C2 
    3667 48 -1.87488 5.0471 8.96325 240 " " " " A 21 0 0 "PHE " " HE2" " " 1 0 1 C2 
    3668 48 0.464682 4.52084 8.19541 240 " " " " A 21 0 0 "PHE " " HZ " " " 1 0 1 C2 
    3669 40 -2.68899 5.10103 2.55197 241 " " " " A 43 0 0 "PHE " " N  " " " 7 0 1 C2 
    3670 14 -1.92321 4.62078 1.35515 241 " " " " A 2 0 0 "PHE " " CA " " " 6 0 1 C2 
    3671 14 -2.76027 4.25305 0.126621 241 " " " " A 2 0 0 "PHE " " C  " " " 6 0 1 C2 
    3672 23 -2.20538 3.8712 -0.934895 241 " " " " A 70 0 0 "PHE " " O  " " " 8 0 1 C2 
    3673 14 -1.17537 3.34736 1.83022 241 " " " " A 2 0 0 "PHE " " CB " " " 6 0 1 C2 
    3674 14 0.0990221 3.096 1.04284 241 " " " " A 2 0 0 "PHE " " CG " " " 6 0 1 C2 
    3675 14 0.965668 4.14043 0.62677 241 " " " " A 2 0 0 "PHE " " CD1" " " 6 0 1 C2 
    3676 14 0.618202 1.78164 0.945885 241 " " " " A 2 0 0 "PHE " " CD2" " " 6 0 1 C2 
    3677 14 2.25435 3.88803 0.0311547 241 " " " " A 2 0 0 "PHE " " CE1" " " 6 0 1 C2 
    3678 14 1.92943 1.55154 0.514923 241 " " " " A 2 0 0 "PHE " " CE2" " " 6 0 1 C2 
    3679 14 2.77059 2.56186 0.0251618 241 " " " " A 2 0 0 "PHE " " CZ " " " 6 0 1 C2 
    3680 48 -3.2382 4.49535 3.14495 241 " " " " A 21 0 0 "PHE " " H  " " " 1 0 1 C2 
    3681 48 -1.2826 5.43552 1.01763 241 " " " " A 21 0 0 "PHE " " HA " " " 1 0 1 C2 
    3682 48 -1.84865 2.50547 1.66895 241 " " " " A 21 0 0 "PHE " " HB3" " " 1 0 1 C2 
    3683 48 -0.925794 3.37004 2.89102 241 " " " " A 21 0 0 "PHE " " HB2" " " 1 0 1 C2 
    3684 48 0.816944 5.19008 0.833008 241 " " " " A 21 0 0 "PHE " " HD1" " " 1 0 1 C2 
    3685 48 -0.00262433 0.971635 1.29926 241 " " " " A 21 0 0 "PHE " " HD2" " " 1 0 1 C2 
    3686 48 2.82609 4.70435 -0.384941 241 " " " " A 21 0 0 "PHE " " HE1" " " 1 0 1 C2 
    3687 48 2.21419 0.521493 0.358955 241 " " " " A 21 0 0 "PHE " " HE2" " " 1 0 1 C2 
    3688 48 3.76777 2.26579 -0.265327 241 " " " " A 21 0 0 "PHE " " HZ " " " 1 0 1 C2 
    3689 40 -4.10178 4.45517 0.166714 242 " " " " A 43 0 0 "ALA " " N  " " " 7 0 1 C2 
    3690 14 -5.01997 4.46948 -0.996193 242 " " " " A 2 0 0 "ALA " " CA " " " 6 0 1 C2 
    3691 14 -5.10211 5.70348 -1.85794 242 " " " " A 2 0 0 "ALA " " C  " " " 6 0 1 C2 
    3692 23 -5.63076 5.53218 -2.93424 242 " " " " A 70 0 0 "ALA " " O  " " " 8 0 1 C2 
    3693 14 -6.33717 4.24933 -0.451317 242 " " " " A 2 0 0 "ALA " " CB " " " 6 0 1 C2 
    3694 48 -4.47103 4.83124 1.02829 242 " " " " A 21 0 0 "ALA " " H  " " " 1 0 1 C2 
    3695 48 -4.73059 3.64886 -1.65265 242 " " " " A 21 0 0 "ALA " " HA " " " 1 0 1 C2 
    3696 48 -7.06163 4.06689 -1.24503 242 " " " " A 21 0 0 "ALA " " HB1" " " 1 0 1 C2 
    3697 48 -6.46878 3.31506 0.0945168 242 " " " " A 21 0 0 "ALA " " HB2" " " 1 0 1 C2 
    3698 48 -6.78723 5.13601 -0.0048332 242 " " " " A 21 0 0 "ALA " " HB3" " " 1 0 1 C2 
    3699 40 -4.51747 6.86165 -1.39307 243 " " " " A 43 0 0 "GLN " " N  " " " 7 0 1 C2 
    3700 14 -4.6769 8.14241 -1.97712 243 " " " " A 2 0 0 "GLN " " CA " " " 6 0 1 C2 
    3701 14 -3.65596 8.24516 -3.12315 243 " " " " A 2 0 0 "GLN " " C  " " " 6 0 1 C2 
    3702 23 -4.09201 8.70629 -4.14656 243 " " " " A 70 0 0 "GLN " " O  " " " 8 0 1 C2 
    3703 14 -4.44449 9.25615 -0.986694 243 " " " " A 2 0 0 "GLN " " CB " " " 6 0 1 C2 
    3704 14 -5.38012 9.22744 0.273006 243 " " " " A 2 0 0 "GLN " " CG " " " 6 0 1 C2 
    3705 14 -6.76034 9.74034 -0.0587082 243 " " " " A 2 0 0 "GLN " " CD " " " 6 0 1 C2 
    3706 23 -7.50445 9.53583 0.892193 243 " " " " A 70 0 0 "GLN " " OE1" " " 8 0 1 C2 
    3707 40 -7.17325 10.1621 -1.26763 243 " " " " A 43 0 0 "GLN " " NE2" " " 7 0 1 C2 
    3708 48 -3.9192 6.82745 -0.580048 243 " " " " A 21 0 0 "GLN " " H  " " " 1 0 1 C2 
    3709 48 -5.63118 8.31083 -2.47619 243 " " " " A 21 0 0 "GLN " " HA " " " 1 0 1 C2 
    3710 48 -4.42522 10.2717 -1.38211 243 " " " " A 21 0 0 "GLN " " HB3" " " 1 0 1 C2 
    3711 48 -3.4713 9.07771 -0.529362 243 " " " " A 21 0 0 "GLN " " HB2" " " 1 0 1 C2 
    3712 48 -4.96101 9.98708 0.932846 243 " " " " A 21 0 0 "GLN " " HG3" " " 1 0 1 C2 
    3713 48 -5.45235 8.28079 0.808491 243 " " " " A 21 0 0 "GLN " " HG2" " " 1 0 1 C2 
    3714 48 -8.17514 10.175 -1.39473 243 " " " " A 21 0 0 "GLN " HE22 " " 1 0 1 C2 
    3715 48 -6.5778 10.5631 -1.97805 243 " " " " A 21 0 0 "GLN " HE21 " " 1 0 1 C2 
    3716 40 -2.30638 7.90923 -2.9582 244 " " " " A 43 0 0 "PRO " " N  " " " 7 0 1 C2 
    3717 14 -1.26085 8.20896 -3.97716 244 " " " " A 2 0 0 "PRO " " CA " " " 6 0 1 C2 
    3718 14 -1.4714 7.59021 -5.33955 244 " " " " A 2 0 0 "PRO " " C  " " " 6 0 1 C2 
    3719 23 -0.979235 8.05287 -6.32425 244 " " " " A 70 0 0 "PRO " " O  " " " 8 0 1 C2 
    3720 14 0.0497 7.91916 -3.35723 244 " " " " A 2 0 0 "PRO " " CB " " " 6 0 1 C2 
    3721 14 -0.231783 7.02102 -2.17515 244 " " " " A 2 0 0 "PRO " " CG " " " 6 0 1 C2 
    3722 14 -1.67799 7.23811 -1.80142 244 " " " " A 2 0 0 "PRO " " CD " " " 6 0 1 C2 
    3723 48 -1.27218 9.28881 -4.12517 244 " " " " A 21 0 0 "PRO " " HA " " " 1 0 1 C2 
    3724 48 0.564978 8.84117 -3.08802 244 " " " " A 21 0 0 "PRO " " HB3" " " 1 0 1 C2 
    3725 48 0.722769 7.34717 -3.99591 244 " " " " A 21 0 0 "PRO " " HB2" " " 1 0 1 C2 
    3726 48 0.470097 7.20478 -1.36171 244 " " " " A 21 0 0 "PRO " " HG3" " " 1 0 1 C2 
    3727 48 -0.191688 5.95734 -2.40987 244 " " " " A 21 0 0 "PRO " " HG2" " " 1 0 1 C2 
    3728 48 -2.1181 6.25979 -1.60834 244 " " " " A 21 0 0 "PRO " " HD2" " " 1 0 1 C2 
    3729 48 -1.69917 7.97723 -1.00057 244 " " " " A 21 0 0 "PRO " " HD3" " " 1 0 1 C2 
    3730 40 -2.0604 6.38395 -5.33352 245 " " " " A 43 0 0 "VAL " " N  " " " 7 0 1 C2 
    3731 14 -2.43128 5.56484 -6.51003 245 " " " " A 2 0 0 "VAL " " CA " " " 6 0 1 C2 
    3732 14 -3.5687 6.22166 -7.30748 245 " " " " A 2 0 0 "VAL " " C  " " " 6 0 1 C2 
    3733 23 -3.37799 6.38331 -8.55178 245 " " " " A 70 0 0 "VAL " " O  " " " 8 0 1 C2 
    3734 14 -2.70763 4.15839 -6.09777 245 " " " " A 2 0 0 "VAL " " CB " " " 6 0 1 C2 
    3735 14 -1.36185 3.60899 -5.50907 245 " " " " A 2 0 0 "VAL " " CG1" " " 6 0 1 C2 
    3736 14 -3.84429 3.91002 -5.08529 245 " " " " A 2 0 0 "VAL " " CG2" " " 6 0 1 C2 
    3737 48 -2.17717 5.94302 -4.43238 245 " " " " A 21 0 0 "VAL " " H  " " " 1 0 1 C2 
    3738 48 -1.58163 5.67397 -7.18405 245 " " " " A 21 0 0 "VAL " " HA " " " 1 0 1 C2 
    3739 48 -3.02353 3.51883 -6.92194 245 " " " " A 21 0 0 "VAL " " HB " " " 1 0 1 C2 
    3740 48 -0.490721 3.84673 -6.11957 245 " " " " A 21 0 0 "VAL " HG11 " " 1 0 1 C2 
    3741 48 -1.02066 3.87548 -4.50873 245 " " " " A 21 0 0 "VAL " HG12 " " 1 0 1 C2 
    3742 48 -1.27582 2.52248 -5.49513 245 " " " " A 21 0 0 "VAL " HG13 " " 1 0 1 C2 
    3743 48 -3.85816 2.82684 -4.96436 245 " " " " A 21 0 0 "VAL " HG21 " " 1 0 1 C2 
    3744 48 -3.70103 4.38606 -4.11526 245 " " " " A 21 0 0 "VAL " HG22 " " 1 0 1 C2 
    3745 48 -4.80097 4.24118 -5.48927 245 " " " " A 21 0 0 "VAL " HG23 " " 1 0 1 C2 
    3746 40 -4.55659 6.8055 -6.69408 246 " " " " A 43 0 0 "VAL " " N  " " " 7 0 1 C2 
    3747 14 -5.50402 7.71999 -7.39676 246 " " " " A 2 0 0 "VAL " " CA " " " 6 0 1 C2 
    3748 14 -4.80822 8.82041 -8.26117 246 " " " " A 2 0 0 "VAL " " C  " " " 6 0 1 C2 
    3749 23 -5.21456 9.06786 -9.44015 246 " " " " A 70 0 0 "VAL " " O  " " " 8 0 1 C2 
    3750 14 -6.57223 8.26146 -6.40532 246 " " " " A 2 0 0 "VAL " " CB " " " 6 0 1 C2 
    3751 14 -7.60705 9.16843 -6.96242 246 " " " " A 2 0 0 "VAL " " CG1" " " 6 0 1 C2 
    3752 14 -7.28959 7.13254 -5.68896 246 " " " " A 2 0 0 "VAL " " CG2" " " 6 0 1 C2 
    3753 48 -4.64151 6.69029 -5.69428 246 " " " " A 21 0 0 "VAL " " H  " " " 1 0 1 C2 
    3754 48 -6.09254 7.15451 -8.11924 246 " " " " A 21 0 0 "VAL " " HA " " " 1 0 1 C2 
    3755 48 -6.02236 8.79264 -5.6284 246 " " " " A 21 0 0 "VAL " " HB " " " 1 0 1 C2 
    3756 48 -8.32978 9.50008 -6.21692 246 " " " " A 21 0 0 "VAL " HG11 " " 1 0 1 C2 
    3757 48 -7.17529 10.0828 -7.36945 246 " " " " A 21 0 0 "VAL " HG12 " " 1 0 1 C2 
    3758 48 -8.16731 8.622 -7.72112 246 " " " " A 21 0 0 "VAL " HG13 " " 1 0 1 C2 
    3759 48 -7.79775 6.46771 -6.38744 246 " " " " A 21 0 0 "VAL " HG21 " " 1 0 1 C2 
    3760 48 -6.64357 6.43805 -5.15189 246 " " " " A 21 0 0 "VAL " HG22 " " 1 0 1 C2 
    3761 48 -7.91085 7.48945 -4.86752 246 " " " " A 21 0 0 "VAL " HG23 " " 1 0 1 C2 
    3762 40 -3.77429 9.49325 -7.71438 247 " " " " A 43 0 0 "THR " " N  " " " 7 0 1 C2 
    3763 14 -3.02131 10.586 -8.31866 247 " " " " A 2 0 0 "THR " " CA " " " 6 0 1 C2 
    3764 14 -1.98677 9.98372 -9.36217 247 " " " " A 2 0 0 "THR " " C  " " " 6 0 1 C2 
    3765 23 -1.83085 10.6732 -10.3426 247 " " " " A 70 0 0 "THR " " O  " " " 8 0 1 C2 
    3766 14 -2.48281 11.4499 -7.1717 247 " " " " A 2 0 0 "THR " " CB " " " 6 0 1 C2 
    3767 23 -2.02678 10.653 -6.10377 247 " " " " A 70 0 0 "THR " " OG1" " " 8 0 1 C2 
    3768 14 -3.63429 12.2728 -6.56786 247 " " " " A 2 0 0 "THR " " CG2" " " 6 0 1 C2 
    3769 48 -3.50631 9.21345 -6.78164 247 " " " " A 21 0 0 "THR " " H  " " " 1 0 1 C2 
    3770 48 -3.80118 11.1603 -8.81879 247 " " " " A 21 0 0 "THR " " HA " " " 1 0 1 C2 
    3771 48 -1.63897 12.0137 -7.56932 247 " " " " A 21 0 0 "THR " " HB " " " 1 0 1 C2 
    3772 48 -1.75663 11.3157 -5.48663 247 " " " " A 21 0 0 "THR " " HG1" " " 1 0 1 C2 
    3773 48 -3.41875 12.6812 -5.58052 247 " " " " A 21 0 0 "THR " HG21 " " 1 0 1 C2 
    3774 48 -3.9284 13.1477 -7.14757 247 " " " " A 21 0 0 "THR " HG22 " " 1 0 1 C2 
    3775 48 -4.50524 11.6443 -6.382 247 " " " " A 21 0 0 "THR " HG23 " " 1 0 1 C2 
    3776 40 -1.40416 8.75725 -9.12243 248 " " " " A 43 0 0 "LEU " " N  " " " 7 0 1 C2 
    3777 14 -0.416235 8.18903 -10.0518 248 " " " " A 2 0 0 "LEU " " CA " " " 6 0 1 C2 
    3778 14 -1.25884 7.70187 -11.2376 248 " " " " A 2 0 0 "LEU " " C  " " " 6 0 1 C2 
    3779 23 -0.814318 7.83143 -12.3599 248 " " " " A 70 0 0 "LEU " " O  " " " 8 0 1 C2 
    3780 14 0.294901 6.9679 -9.34548 248 " " " " A 2 0 0 "LEU " " CB " " " 6 0 1 C2 
    3781 14 1.13104 6.09757 -10.3119 248 " " " " A 2 0 0 "LEU " " CG " " " 6 0 1 C2 
    3782 14 2.37344 6.72736 -10.7935 248 " " " " A 2 0 0 "LEU " " CD1" " " 6 0 1 C2 
    3783 14 1.57699 4.93015 -9.50735 248 " " " " A 2 0 0 "LEU " " CD2" " " 6 0 1 C2 
    3784 48 -1.60587 8.30418 -8.24258 248 " " " " A 21 0 0 "LEU " " H  " " " 1 0 1 C2 
    3785 48 0.298042 8.90075 -10.4657 248 " " " " A 21 0 0 "LEU " " HA " " " 1 0 1 C2 
    3786 48 -0.484577 6.22556 -9.17389 248 " " " " A 21 0 0 "LEU " " HB3" " " 1 0 1 C2 
    3787 48 0.732958 7.15748 -8.36555 248 " " " " A 21 0 0 "LEU " " HB2" " " 1 0 1 C2 
    3788 48 0.647854 5.71183 -11.2096 248 " " " " A 21 0 0 "LEU " " HG " " " 1 0 1 C2 
    3789 48 2.95539 7.22937 -10.0206 248 " " " " A 21 0 0 "LEU " HD11 " " 1 0 1 C2 
    3790 48 3.08677 6.09229 -11.3188 248 " " " " A 21 0 0 "LEU " HD12 " " 1 0 1 C2 
    3791 48 2.16532 7.55671 -11.4695 248 " " " " A 21 0 0 "LEU " HD13 " " 1 0 1 C2 
    3792 48 2.10316 4.15252 -10.061 248 " " " " A 21 0 0 "LEU " HD21 " " 1 0 1 C2 
    3793 48 2.12909 5.31778 -8.65118 248 " " " " A 21 0 0 "LEU " HD22 " " 1 0 1 C2 
    3794 48 0.797764 4.31418 -9.05847 248 " " " " A 21 0 0 "LEU " HD23 " " 1 0 1 C2 
    3795 40 -2.46518 7.1387 -11.0634 249 " " " " A 43 0 0 "ILE " " N  " " " 7 0 1 C2 
    3796 14 -3.29103 6.61321 -12.1402 249 " " " " A 2 0 0 "ILE " " CA " " " 6 0 1 C2 
    3797 14 -4.01522 7.78289 -12.8283 249 " " " " A 2 0 0 "ILE " " C  " " " 6 0 1 C2 
    3798 23 -4.26582 7.77132 -14.0353 249 " " " " A 70 0 0 "ILE " " O  " " " 8 0 1 C2 
    3799 14 -4.23947 5.47045 -11.6571 249 " " " " A 2 0 0 "ILE " " CB " " " 6 0 1 C2 
    3800 14 -3.38836 4.29125 -11.0565 249 " " " " A 2 0 0 "ILE " " CG1" " " 6 0 1 C2 
    3801 14 -5.29275 5.02272 -12.6635 249 " " " " A 2 0 0 "ILE " " CG2" " " 6 0 1 C2 
    3802 14 -4.17014 3.28364 -10.236 249 " " " " A 2 0 0 "ILE " " CD1" " " 6 0 1 C2 
    3803 48 -2.83345 7.11533 -10.1232 249 " " " " A 21 0 0 "ILE " " H  " " " 1 0 1 C2 
    3804 48 -2.63265 6.23436 -12.9219 249 " " " " A 21 0 0 "ILE " " HA " " " 1 0 1 C2 
    3805 48 -4.87733 5.7767 -10.828 249 " " " " A 21 0 0 "ILE " " HB " " " 1 0 1 C2 
    3806 48 -2.57847 4.65045 -10.4216 249 " " " " A 21 0 0 "ILE " HG13 " " 1 0 1 C2 
    3807 48 -2.88102 3.77964 -11.8744 249 " " " " A 21 0 0 "ILE " HG12 " " 1 0 1 C2 
    3808 48 -5.64197 5.72729 -13.4183 249 " " " " A 21 0 0 "ILE " HG21 " " 1 0 1 C2 
    3809 48 -5.01624 4.25084 -13.3818 249 " " " " A 21 0 0 "ILE " HG22 " " 1 0 1 C2 
    3810 48 -6.15529 4.60664 -12.143 249 " " " " A 21 0 0 "ILE " HG23 " " 1 0 1 C2 
    3811 48 -4.56774 3.72982 -9.32446 249 " " " " A 21 0 0 "ILE " HD11 " " 1 0 1 C2 
    3812 48 -5.04735 2.80592 -10.6724 249 " " " " A 21 0 0 "ILE " HD12 " " 1 0 1 C2 
    3813 48 -3.58568 2.46597 -9.81419 249 " " " " A 21 0 0 "ILE " HD13 " " 1 0 1 C2 
    3814 40 -4.33126 8.90286 -12.0693 250 " " " " A 43 0 0 "GLY " " N  " " " 7 0 1 C2 
    3815 14 -4.94272 10.1617 -12.649 250 " " " " A 2 0 0 "GLY " " CA " " " 6 0 1 C2 
    3816 14 -4.02196 10.8782 -13.642 250 " " " " A 2 0 0 "GLY " " C  " " " 6 0 1 C2 
    3817 23 -4.38748 11.182 -14.7756 250 " " " " A 70 0 0 "GLY " " O  " " " 8 0 1 C2 
    3818 48 -4.37242 8.7576 -11.0706 250 " " " " A 21 0 0 "GLY " " H  " " " 1 0 1 C2 
    3819 48 -5.17682 10.8441 -11.8319 250 " " " " A 21 0 0 "GLY " " HA3" " " 1 0 1 C2 
    3820 48 -5.80602 9.92994 -13.2727 250 " " " " A 21 0 0 "GLY " " HA2" " " 1 0 1 C2 
    3821 40 -2.82593 11.2836 -13.2371 251 " " " " A 43 0 0 "LEU " " N  " " " 7 0 1 C2 
    3822 14 -1.74516 11.8667 -14.0403 251 " " " " A 2 0 0 "LEU " " CA " " " 6 0 1 C2 
    3823 14 -0.738235 10.9592 -14.843 251 " " " " A 2 0 0 "LEU " " C  " " " 6 0 1 C2 
    3824 23 0.0292112 11.5416 -15.6026 251 " " " " A 70 0 0 "LEU " " O  " " " 8 0 1 C2 
    3825 14 -0.829134 12.6899 -13.0893 251 " " " " A 2 0 0 "LEU " " CB " " " 6 0 1 C2 
    3826 14 -1.50774 13.5771 -12.025 251 " " " " A 2 0 0 "LEU " " CG " " " 6 0 1 C2 
    3827 14 -0.600927 13.7199 -10.8237 251 " " " " A 2 0 0 "LEU " " CD1" " " 6 0 1 C2 
    3828 14 -1.80316 14.8582 -12.7731 251 " " " " A 2 0 0 "LEU " " CD2" " " 6 0 1 C2 
    3829 48 -2.64558 10.9502 -12.3009 251 " " " " A 21 0 0 "LEU " " H  " " " 1 0 1 C2 
    3830 48 -2.25425 12.4923 -14.7735 251 " " " " A 21 0 0 "LEU " " HA " " " 1 0 1 C2 
    3831 48 -0.0645941 13.2242 -13.6533 251 " " " " A 21 0 0 "LEU " " HB3" " " 1 0 1 C2 
    3832 48 -0.253858 11.9344 -12.5542 251 " " " " A 21 0 0 "LEU " " HB2" " " 1 0 1 C2 
    3833 48 -2.43926 13.2165 -11.5887 251 " " " " A 21 0 0 "LEU " " HG " " " 1 0 1 C2 
    3834 48 -0.438749 12.8345 -10.2091 251 " " " " A 21 0 0 "LEU " HD11 " " 1 0 1 C2 
    3835 48 0.412216 13.994 -11.118 251 " " " " A 21 0 0 "LEU " HD12 " " 1 0 1 C2 
    3836 48 -0.937147 14.5414 -10.1911 251 " " " " A 21 0 0 "LEU " HD13 " " 1 0 1 C2 
    3837 48 -0.9191 15.2927 -13.2397 251 " " " " A 21 0 0 "LEU " HD21 " " 1 0 1 C2 
    3838 48 -2.42545 14.8162 -13.667 251 " " " " A 21 0 0 "LEU " HD22 " " 1 0 1 C2 
    3839 48 -2.32481 15.525 -12.0866 251 " " " " A 21 0 0 "LEU " HD23 " " 1 0 1 C2 
    3840 40 -0.687996 9.68873 -14.4821 252 " " " " A 43 0 0 "GLY " " N  " " " 7 0 1 C2 
    3841 14 0.0907289 8.74336 -15.3337 252 " " " " A 2 0 0 "GLY " " CA " " " 6 0 1 C2 
    3842 14 -0.842054 8.15006 -16.378 252 " " " " A 2 0 0 "GLY " " C  " " " 6 0 1 C2 
    3843 23 -0.926414 8.65591 -17.5447 252 " " " " A 70 0 0 "GLY " " O  " " " 8 0 1 C2 
    3844 48 -1.13766 9.31014 -13.6607 252 " " " " A 21 0 0 "GLY " " H  " " " 1 0 1 C2 
    3845 48 0.585095 7.95342 -14.7683 252 " " " " A 21 0 0 "GLY " " HA3" " " 1 0 1 C2 
    3846 48 0.870205 9.23604 -15.9149 252 " " " " A 21 0 0 "GLY " " HA2" " " 1 0 1 C2 
    3847 40 -1.74378 7.19397 -15.9936 253 " " " " A 43 0 0 "ILE " " N  " " " 7 0 1 C2 
    3848 14 -2.64295 6.35537 -16.7869 253 " " " " A 2 0 0 "ILE " " CA " " " 6 0 1 C2 
    3849 14 -3.71558 7.13301 -17.5145 253 " " " " A 2 0 0 "ILE " " C  " " " 6 0 1 C2 
    3850 23 -3.9366 6.95269 -18.7313 253 " " " " A 70 0 0 "ILE " " O  " " " 8 0 1 C2 
    3851 14 -3.0868 5.10725 -15.9735 253 " " " " A 2 0 0 "ILE " " CB " " " 6 0 1 C2 
    3852 14 -1.77455 4.3106 -15.7325 253 " " " " A 2 0 0 "ILE " " CG1" " " 6 0 1 C2 
    3853 14 -4.15418 4.24284 -16.7928 253 " " " " A 2 0 0 "ILE " " CG2" " " 6 0 1 C2 
    3854 14 -1.97549 3.08578 -14.764 253 " " " " A 2 0 0 "ILE " " CD1" " " 6 0 1 C2 
    3855 48 -1.91273 7.01792 -15.0135 253 " " " " A 21 0 0 "ILE " " H  " " " 1 0 1 C2 
    3856 48 -1.93648 6.1294 -17.5856 253 " " " " A 21 0 0 "ILE " " HA " " " 1 0 1 C2 
    3857 48 -3.45249 5.43407 -15 253 " " " " A 21 0 0 "ILE " " HB " " " 1 0 1 C2 
    3858 48 -1.18777 5.02226 -15.1517 253 " " " " A 21 0 0 "ILE " HG13 " " 1 0 1 C2 
    3859 48 -1.26618 4.07436 -16.6673 253 " " " " A 21 0 0 "ILE " HG12 " " 1 0 1 C2 
    3860 48 -4.37875 3.28852 -16.3165 253 " " " " A 21 0 0 "ILE " HG21 " " 1 0 1 C2 
    3861 48 -5.13455 4.71797 -16.8279 253 " " " " A 21 0 0 "ILE " HG22 " " 1 0 1 C2 
    3862 48 -3.82474 4.01183 -17.8059 253 " " " " A 21 0 0 "ILE " HG23 " " 1 0 1 C2 
    3863 48 -0.965519 2.77197 -14.5002 253 " " " " A 21 0 0 "ILE " HD11 " " 1 0 1 C2 
    3864 48 -2.50482 3.44957 -13.8834 253 " " " " A 21 0 0 "ILE " HD12 " " 1 0 1 C2 
    3865 48 -2.52696 2.20669 -15.0975 253 " " " " A 21 0 0 "ILE " HD13 " " 1 0 1 C2 
    3866 40 -4.51752 7.94014 -16.8006 254 " " " " A 43 0 0 "ALA " " N  " " " 7 0 1 C2 
    3867 14 -5.7742 8.61005 -17.2774 254 " " " " A 2 0 0 "ALA " " CA " " " 6 0 1 C2 
    3868 14 -5.64268 9.76481 -18.2861 254 " " " " A 2 0 0 "ALA " " C  " " " 6 0 1 C2 
    3869 23 -6.40284 9.92487 -19.2384 254 " " " " A 70 0 0 "ALA " " O  " " " 8 0 1 C2 
    3870 14 -6.65405 8.99024 -16.0976 254 " " " " A 2 0 0 "ALA " " CB " " " 6 0 1 C2 
    3871 48 -4.28053 8.00775 -15.8211 254 " " " " A 21 0 0 "ALA " " H  " " " 1 0 1 C2 
    3872 48 -6.3745 7.86739 -17.803 254 " " " " A 21 0 0 "ALA " " HA " " " 1 0 1 C2 
    3873 48 -6.97442 8.09702 -15.5613 254 " " " " A 21 0 0 "ALA " " HB1" " " 1 0 1 C2 
    3874 48 -6.04606 9.69281 -15.5277 254 " " " " A 21 0 0 "ALA " " HB2" " " 1 0 1 C2 
    3875 48 -7.58122 9.48522 -16.3865 254 " " " " A 21 0 0 "ALA " " HB3" " " 1 0 1 C2 
    3876 40 -4.41442 10.3473 -18.175 255 " " " " A 43 0 0 "ILE " " N  " " " 7 0 1 C2 
    3877 14 -3.89312 11.3115 -19.1185 255 " " " " A 2 0 0 "ILE " " CA " " " 6 0 1 C2 
    3878 14 -3.39649 10.5745 -20.3966 255 " " " " A 2 0 0 "ILE " " C  " " " 6 0 1 C2 
    3879 23 -3.59159 11.066 -21.5335 255 " " " " A 70 0 0 "ILE " " O  " " " 8 0 1 C2 
    3880 14 -2.77986 12.1909 -18.4815 255 " " " " A 2 0 0 "ILE " " CB " " " 6 0 1 C2 
    3881 14 -3.48685 13.3533 -17.8371 255 " " " " A 2 0 0 "ILE " " CG1" " " 6 0 1 C2 
    3882 14 -1.59227 12.7372 -19.3201 255 " " " " A 2 0 0 "ILE " " CG2" " " 6 0 1 C2 
    3883 14 -2.73529 14.2267 -16.8562 255 " " " " A 2 0 0 "ILE " " CD1" " " 6 0 1 C2 
    3884 48 -3.78311 9.96037 -17.4881 255 " " " " A 21 0 0 "ILE " " H  " " " 1 0 1 C2 
    3885 48 -4.65424 11.9937 -19.4972 255 " " " " A 21 0 0 "ILE " " HA " " " 1 0 1 C2 
    3886 48 -2.35506 11.6044 -17.6669 255 " " " " A 21 0 0 "ILE " " HB " " " 1 0 1 C2 
    3887 48 -4.31595 12.9657 -17.2451 255 " " " " A 21 0 0 "ILE " HG13 " " 1 0 1 C2 
    3888 48 -3.90335 13.9296 -18.6632 255 " " " " A 21 0 0 "ILE " HG12 " " 1 0 1 C2 
    3889 48 -1.86255 13.3389 -20.1878 255 " " " " A 21 0 0 "ILE " HG21 " " 1 0 1 C2 
    3890 48 -0.971103 13.3797 -18.696 255 " " " " A 21 0 0 "ILE " HG22 " " 1 0 1 C2 
    3891 48 -0.946825 11.9143 -19.6272 255 " " " " A 21 0 0 "ILE " HG23 " " 1 0 1 C2 
    3892 48 -2.57551 15.2473 -17.204 255 " " " " A 21 0 0 "ILE " HD11 " " 1 0 1 C2 
    3893 48 -3.21434 14.2914 -15.8793 255 " " " " A 21 0 0 "ILE " HD12 " " 1 0 1 C2 
    3894 48 -1.78427 13.8507 -16.479 255 " " " " A 21 0 0 "ILE " HD13 " " 1 0 1 C2 
    3895 40 -2.70952 9.42835 -20.2 256 " " " " A 43 0 0 "ASH " " N  " " " 7 0 1 C2 
    3896 14 -2.17651 8.61038 -21.2671 256 " " " " A 2 0 0 "ASH " " CA " " " 6 0 1 C2 
    3897 14 -3.31778 8.00747 -22.1599 256 " " " " A 2 0 0 "ASH " " C  " " " 6 0 1 C2 
    3898 23 -3.18447 8.08217 -23.3617 256 " " " " A 70 0 0 "ASH " " O  " " " 8 0 1 C2 
    3899 14 -1.20606 7.42855 -20.8434 256 " " " " A 2 0 0 "ASH " " CB " " " 6 0 1 C2 
    3900 14 -0.420387 6.70163 -21.8722 256 " " " " A 2 0 0 "ASH " " CG " " " 6 0 1 C2 
    3901 23 -0.183618 5.50476 -21.9734 256 " " " " A 70 0 0 "ASH " " OD1" " " 8 0 1 C2 
    3902 23 0.18025 7.50056 -22.8178 256 " " " " A 70 0 0 "ASH " " OD2" " " 8 0 1 C2 
    3903 48 -2.42372 9.10246 -19.2878 256 " " " " A 21 0 0 "ASH " " H  " " " 1 0 1 C2 
    3904 48 -1.58069 9.2723 -21.8956 256 " " " " A 21 0 0 "ASH " " HA " " " 1 0 1 C2 
    3905 48 -1.84436 6.69916 -20.3447 256 " " " " A 21 0 0 "ASH " " HB3" " " 1 0 1 C2 
    3906 48 -0.365621 7.78878 -20.2501 256 " " " " A 21 0 0 "ASH " " HB2" " " 1 0 1 C2 
    3907 40 -4.34624 7.44093 -21.5583 257 " " " " A 43 0 0 "TYR " " N  " " " 7 0 1 C2 
    3908 14 -5.65841 6.93571 -22.1206 257 " " " " A 2 0 0 "TYR " " CA " " " 6 0 1 C2 
    3909 14 -6.4372 7.99257 -22.8012 257 " " " " A 2 0 0 "TYR " " C  " " " 6 0 1 C2 
    3910 23 -6.88503 7.78588 -23.9262 257 " " " " A 70 0 0 "TYR " " O  " " " 8 0 1 C2 
    3911 14 -6.50637 6.3627 -20.9675 257 " " " " A 2 0 0 "TYR " " CB " " " 6 0 1 C2 
    3912 14 -6.32563 5.04246 -20.273 257 " " " " A 2 0 0 "TYR " " CG " " " 6 0 1 C2 
    3913 14 -5.37138 4.03662 -20.5816 257 " " " " A 2 0 0 "TYR " " CD1" " " 6 0 1 C2 
    3914 14 -7.26405 4.7302 -19.1564 257 " " " " A 2 0 0 "TYR " " CD2" " " 6 0 1 C2 
    3915 14 -5.30962 2.79801 -19.9317 257 " " " " A 2 0 0 "TYR " " CE1" " " 6 0 1 C2 
    3916 14 -7.14758 3.48019 -18.4939 257 " " " " A 2 0 0 "TYR " " CE2" " " 6 0 1 C2 
    3917 14 -6.24992 2.51041 -18.9164 257 " " " " A 2 0 0 "TYR " " CZ " " " 6 0 1 C2 
    3918 23 -6.18941 1.27134 -18.212 257 " " " " A 70 0 0 "TYR " " OH " " " 8 0 1 C2 
    3919 48 -4.24778 7.50296 -20.555 257 " " " " A 21 0 0 "TYR " " H  " " " 1 0 1 C2 
    3920 48 -5.39264 6.13022 -22.8052 257 " " " " A 21 0 0 "TYR " " HA " " " 1 0 1 C2 
    3921 48 -7.50957 6.18874 -21.3567 257 " " " " A 21 0 0 "TYR " " HB3" " " 1 0 1 C2 
    3922 48 -6.66418 7.13194 -20.2116 257 " " " " A 21 0 0 "TYR " " HB2" " " 1 0 1 C2 
    3923 48 -4.6166 4.19585 -21.3375 257 " " " " A 21 0 0 "TYR " " HD1" " " 1 0 1 C2 
    3924 48 -8.07984 5.34015 -18.7974 257 " " " " A 21 0 0 "TYR " " HD2" " " 1 0 1 C2 
    3925 48 -4.40014 2.25626 -20.1456 257 " " " " A 21 0 0 "TYR " " HE1" " " 1 0 1 C2 
    3926 48 -7.8026 3.22635 -17.6736 257 " " " " A 21 0 0 "TYR " " HE2" " " 1 0 1 C2 
    3927 48 -5.72548 0.635434 -18.7349 257 " " " " A 21 0 0 "TYR " " HH " " " 1 0 1 C2 
    3928 40 -6.48716 9.16923 -22.184 258 " " " " A 43 0 0 "GLY " " N  " " " 7 0 1 C2 
    3929 14 -7.03067 10.3727 -22.7834 258 " " " " A 2 0 0 "GLY " " CA " " " 6 0 1 C2 
    3930 14 -6.19936 10.853 -23.995 258 " " " " A 2 0 0 "GLY " " C  " " " 6 0 1 C2 
    3931 23 -6.80582 11.2821 -24.9698 258 " " " " A 70 0 0 "GLY " " O  " " " 8 0 1 C2 
    3932 48 -6.40494 9.29586 -21.1854 258 " " " " A 21 0 0 "GLY " " H  " " " 1 0 1 C2 
    3933 48 -7.11206 11.1651 -22.0394 258 " " " " A 21 0 0 "GLY " " HA3" " " 1 0 1 C2 
    3934 48 -8.06237 10.131 -23.039 258 " " " " A 21 0 0 "GLY " " HA2" " " 1 0 1 C2 
    3935 40 -4.86831 10.6284 -23.9821 259 " " " " A 43 0 0 "LEU " " N  " " " 7 0 1 C2 
    3936 14 -4.02316 11.0677 -25.0844 259 " " " " A 2 0 0 "LEU " " CA " " " 6 0 1 C2 
    3937 14 -4.24827 10.1124 -26.2762 259 " " " " A 2 0 0 "LEU " " C  " " " 6 0 1 C2 
    3938 23 -4.17231 10.5363 -27.4252 259 " " " " A 70 0 0 "LEU " " O  " " " 8 0 1 C2 
    3939 14 -2.54457 11.1313 -24.6063 259 " " " " A 2 0 0 "LEU " " CB " " " 6 0 1 C2 
    3940 14 -1.38005 11.5933 -25.565 259 " " " " A 2 0 0 "LEU " " CG " " " 6 0 1 C2 
    3941 14 -1.3865 13.117 -25.7334 259 " " " " A 2 0 0 "LEU " " CD1" " " 6 0 1 C2 
    3942 14 -0.000430881 11.1821 -24.9653 259 " " " " A 2 0 0 "LEU " " CD2" " " 6 0 1 C2 
    3943 48 -4.47093 10.288 -23.1183 259 " " " " A 21 0 0 "LEU " " H  " " " 1 0 1 C2 
    3944 48 -4.29043 12.0599 -25.448 259 " " " " A 21 0 0 "LEU " " HA " " " 1 0 1 C2 
    3945 48 -2.28302 10.1172 -24.3044 259 " " " " A 21 0 0 "LEU " " HB3" " " 1 0 1 C2 
    3946 48 -2.51315 11.7838 -23.7337 259 " " " " A 21 0 0 "LEU " " HB2" " " 1 0 1 C2 
    3947 48 -1.53869 11.1814 -26.5617 259 " " " " A 21 0 0 "LEU " " HG " " " 1 0 1 C2 
    3948 48 -2.27836 13.3368 -26.3203 259 " " " " A 21 0 0 "LEU " HD11 " " 1 0 1 C2 
    3949 48 -1.42086 13.5554 -24.7361 259 " " " " A 21 0 0 "LEU " HD12 " " 1 0 1 C2 
    3950 48 -0.520544 13.5964 -26.1899 259 " " " " A 21 0 0 "LEU " HD13 " " 1 0 1 C2 
    3951 48 0.0413496 11.377 -23.8936 259 " " " " A 21 0 0 "LEU " HD21 " " 1 0 1 C2 
    3952 48 0.192906 10.1159 -25.0835 259 " " " " A 21 0 0 "LEU " HD22 " " 1 0 1 C2 
    3953 48 0.860455 11.7289 -25.3499 259 " " " " A 21 0 0 "LEU " HD23 " " 1 0 1 C2 
    3954 40 -4.6629 8.89746 -26.0566 260 " " " " A 43 0 0 "PHE " " N  " " " 7 0 1 C2 
    3955 14 -4.77504 7.8703 -27.115 260 " " " " A 2 0 0 "PHE " " CA " " " 6 0 1 C2 
    3956 14 -6.10174 8.19844 -27.8542 260 " " " " A 2 0 0 "PHE " " C  " " " 6 0 1 C2 
    3957 23 -6.20501 8.05585 -29.1168 260 " " " " A 70 0 0 "PHE " " O  " " " 8 0 1 C2 
    3958 14 -4.87103 6.49579 -26.4207 260 " " " " A 2 0 0 "PHE " " CB " " " 6 0 1 C2 
    3959 14 -4.22561 5.36315 -27.1993 260 " " " " A 2 0 0 "PHE " " CG " " " 6 0 1 C2 
    3960 14 -4.91962 4.16999 -27.4267 260 " " " " A 2 0 0 "PHE " " CD1" " " 6 0 1 C2 
    3961 14 -2.87353 5.54511 -27.6854 260 " " " " A 2 0 0 "PHE " " CD2" " " 6 0 1 C2 
    3962 14 -4.35078 3.17693 -28.3194 260 " " " " A 2 0 0 "PHE " " CE1" " " 6 0 1 C2 
    3963 14 -2.39137 4.50623 -28.5342 260 " " " " A 2 0 0 "PHE " " CE2" " " 6 0 1 C2 
    3964 14 -3.08044 3.35744 -28.8741 260 " " " " A 2 0 0 "PHE " " CZ " " " 6 0 1 C2 
    3965 48 -4.82259 8.66996 -25.0856 260 " " " " A 21 0 0 "PHE " " H  " " " 1 0 1 C2 
    3966 48 -3.90673 7.94032 -27.7702 260 " " " " A 21 0 0 "PHE " " HA " " " 1 0 1 C2 
    3967 48 -5.91898 6.20022 -26.3703 260 " " " " A 21 0 0 "PHE " " HB3" " " 1 0 1 C2 
    3968 48 -4.54047 6.51845 -25.3823 260 " " " " A 21 0 0 "PHE " " HB2" " " 1 0 1 C2 
    3969 48 -5.83993 3.99474 -26.8894 260 " " " " A 21 0 0 "PHE " " HD1" " " 1 0 1 C2 
    3970 48 -2.12688 6.25238 -27.3557 260 " " " " A 21 0 0 "PHE " " HD2" " " 1 0 1 C2 
    3971 48 -4.88251 2.24027 -28.3991 260 " " " " A 21 0 0 "PHE " " HE1" " " 1 0 1 C2 
    3972 48 -1.35195 4.70665 -28.7483 260 " " " " A 21 0 0 "PHE " " HE2" " " 1 0 1 C2 
    3973 48 -2.63399 2.52612 -29.3994 260 " " " " A 21 0 0 "PHE " " HZ " " " 1 0 1 C2 
    3974 40 -7.11879 8.66713 -27.1279 261 " " " " A 43 0 0 "ILE " " N  " " " 7 0 1 C2 
    3975 14 -8.33646 9.00853 -27.8882 261 " " " " A 2 0 0 "ILE " " CA " " " 6 0 1 C2 
    3976 14 -8.2725 10.3481 -28.6826 261 " " " " A 2 0 0 "ILE " " C  " " " 6 0 1 C2 
    3977 23 -8.99694 10.4235 -29.7346 261 " " " " A 70 0 0 "ILE " " O  " " " 8 0 1 C2 
    3978 14 -9.41935 9.12119 -26.7747 261 " " " " A 2 0 0 "ILE " " CB " " " 6 0 1 C2 
    3979 14 -9.71209 7.91494 -25.863 261 " " " " A 2 0 0 "ILE " " CG1" " " 6 0 1 C2 
    3980 14 -10.7662 9.75166 -27.2295 261 " " " " A 2 0 0 "ILE " " CG2" " " 6 0 1 C2 
    3981 14 -10.2521 6.61343 -26.5395 261 " " " " A 2 0 0 "ILE " " CD1" " " 6 0 1 C2 
    3982 48 -7.21446 8.70129 -26.123 261 " " " " A 21 0 0 "ILE " " H  " " " 1 0 1 C2 
    3983 48 -8.56549 8.2111 -28.5951 261 " " " " A 21 0 0 "ILE " " HA " " " 1 0 1 C2 
    3984 48 -8.99261 9.92278 -26.1718 261 " " " " A 21 0 0 "ILE " " HB " " " 1 0 1 C2 
    3985 48 -10.5555 8.15226 -25.2145 261 " " " " A 21 0 0 "ILE " HG13 " " 1 0 1 C2 
    3986 48 -8.82046 7.79075 -25.2484 261 " " " " A 21 0 0 "ILE " HG12 " " 1 0 1 C2 
    3987 48 -10.8246 10.7831 -27.5772 261 " " " " A 21 0 0 "ILE " HG21 " " 1 0 1 C2 
    3988 48 -11.2386 9.19897 -28.0416 261 " " " " A 21 0 0 "ILE " HG22 " " 1 0 1 C2 
    3989 48 -11.4823 9.73179 -26.408 261 " " " " A 21 0 0 "ILE " HG23 " " 1 0 1 C2 
    3990 48 -9.33853 6.13754 -26.896 261 " " " " A 21 0 0 "ILE " HD11 " " 1 0 1 C2 
    3991 48 -10.7427 5.91271 -25.8639 261 " " " " A 21 0 0 "ILE " HD12 " " 1 0 1 C2 
    3992 48 -10.7108 6.69614 -27.5248 261 " " " " A 21 0 0 "ILE " HD13 " " 1 0 1 C2 
    3993 40 -7.38772 11.2623 -28.284 262 " " " " A 43 0 0 "VAL " " N  " " " 7 0 1 C2 
    3994 14 -7.19467 12.5018 -29.0171 262 " " " " A 2 0 0 "VAL " " CA " " " 6 0 1 C2 
    3995 14 -6.17617 12.3285 -30.1743 262 " " " " A 2 0 0 "VAL " " C  " " " 6 0 1 C2 
    3996 23 -6.33369 12.915 -31.2399 262 " " " " A 70 0 0 "VAL " " O  " " " 8 0 1 C2 
    3997 14 -6.76175 13.5155 -28.0181 262 " " " " A 2 0 0 "VAL " " CB " " " 6 0 1 C2 
    3998 14 -6.25741 14.8733 -28.5976 262 " " " " A 2 0 0 "VAL " " CG1" " " 6 0 1 C2 
    3999 14 -7.97366 13.777 -27.0278 262 " " " " A 2 0 0 "VAL " " CG2" " " 6 0 1 C2 
    4000 48 -6.75593 11.0749 -27.5186 262 " " " " A 21 0 0 "VAL " " H  " " " 1 0 1 C2 
    4001 48 -8.17825 12.8427 -29.3403 262 " " " " A 21 0 0 "VAL " " HA " " " 1 0 1 C2 
    4002 48 -5.96333 13.0842 -27.4143 262 " " " " A 21 0 0 "VAL " " HB " " " 1 0 1 C2 
    4003 48 -6.99906 15.1806 -29.3349 262 " " " " A 21 0 0 "VAL " HG11 " " 1 0 1 C2 
    4004 48 -6.26564 15.6805 -27.8652 262 " " " " A 21 0 0 "VAL " HG12 " " 1 0 1 C2 
    4005 48 -5.26533 14.8134 -29.0452 262 " " " " A 21 0 0 "VAL " HG13 " " 1 0 1 C2 
    4006 48 -8.05327 12.9936 -26.2741 262 " " " " A 21 0 0 "VAL " HG21 " " 1 0 1 C2 
    4007 48 -7.81721 14.72 -26.5039 262 " " " " A 21 0 0 "VAL " HG22 " " 1 0 1 C2 
    4008 48 -8.94441 13.9712 -27.4839 262 " " " " A 21 0 0 "VAL " HG23 " " 1 0 1 C2 
    4009 40 -5.08193 11.467 -29.9638 263 " " " " A 43 0 0 "SER " " N  " " " 7 0 1 C2 
    4010 14 -3.97954 11.1013 -30.9419 263 " " " " A 2 0 0 "SER " " CA " " " 6 0 1 C2 
    4011 14 -4.69941 10.4331 -32.1563 263 " " " " A 2 0 0 "SER " " C  " " " 6 0 1 C2 
    4012 23 -4.46831 10.816 -33.3315 263 " " " " A 70 0 0 "SER " " O  " " " 8 0 1 C2 
    4013 14 -2.82252 10.3755 -30.2635 263 " " " " A 2 0 0 "SER " " CB " " " 6 0 1 C2 
    4014 23 -1.89508 9.91688 -31.2655 263 " " " " A 70 0 0 "SER " " OG " " " 8 0 1 C2 
    4015 48 -4.92118 11.1854 -29.0073 263 " " " " A 21 0 0 "SER " " H  " " " 1 0 1 C2 
    4016 48 -3.51237 12.0469 -31.2172 263 " " " " A 21 0 0 "SER " " HA " " " 1 0 1 C2 
    4017 48 -3.23084 9.55697 -29.6708 263 " " " " A 21 0 0 "SER " " HB3" " " 1 0 1 C2 
    4018 48 -2.30152 11.0634 -29.5976 263 " " " " A 21 0 0 "SER " " HB2" " " 1 0 1 C2 
    4019 48 -1.57865 10.717 -31.6564 263 " " " " A 21 0 0 "SER " " HG " " " 1 0 1 C2 
    4020 40 -5.63855 9.45435 -31.9368 264 " " " " A 43 0 0 "ARG " " N  " " " 7 0 1 C2 
    4021 14 -6.48621 8.7589 -32.9503 264 " " " " A 2 0 0 "ARG " " CA " " " 6 0 1 C2 
    4022 14 -7.49193 9.63556 -33.6215 264 " " " " A 2 0 0 "ARG " " C  " " " 6 0 1 C2 
    4023 23 -7.53463 9.59374 -34.8621 264 " " " " A 70 0 0 "ARG " " O  " " " 8 0 1 C2 
    4024 14 -7.17565 7.5081 -32.2686 264 " " " " A 2 0 0 "ARG " " CB " " " 6 0 1 C2 
    4025 14 -7.94978 6.63739 -33.2875 264 " " " " A 2 0 0 "ARG " " CG " " " 6 0 1 C2 
    4026 14 -7.03166 5.91621 -34.3224 264 " " " " A 2 0 0 "ARG " " CD " " " 6 0 1 C2 
    4027 40 -7.29903 6.26706 -35.7073 264 " " " " A 43 0 0 "ARG " " NE " " " 7 0 1 C2 
    4028 14 -6.47024 6.49942 -36.6553 264 " " " " A 2 0 0 "ARG " " CZ " " " 6 0 1 C2 
    4029 40 -6.92745 6.71604 -37.9454 264 " " " " A 43 0 0 "ARG " " NH1" " " 7 0 1 C2 
    4030 40 -5.15859 6.48354 -36.4738 264 " " " " A 43 0 0 "ARG " " NH2" " " 7 0 1 C2 
    4031 48 -5.90473 9.31144 -30.9731 264 " " " " A 21 0 0 "ARG " " H  " " " 1 0 1 C2 
    4032 48 -5.76988 8.35738 -33.667 264 " " " " A 21 0 0 "ARG " " HA " " " 1 0 1 C2 
    4033 48 -7.97635 7.76688 -31.5758 264 " " " " A 21 0 0 "ARG " " HB3" " " 1 0 1 C2 
    4034 48 -6.48872 6.79984 -31.8053 264 " " " " A 21 0 0 "ARG " " HB2" " " 1 0 1 C2 
    4035 48 -8.8263 7.1214 -33.7183 264 " " " " A 21 0 0 "ARG " " HG3" " " 1 0 1 C2 
    4036 48 -8.40257 5.92527 -32.5976 264 " " " " A 21 0 0 "ARG " " HG2" " " 1 0 1 C2 
    4037 48 -7.0501 4.83058 -34.2265 264 " " " " A 21 0 0 "ARG " " HD3" " " 1 0 1 C2 
    4038 48 -5.98421 6.12561 -34.1054 264 " " " " A 21 0 0 "ARG " " HD2" " " 1 0 1 C2 
    4039 48 -8.27234 6.24038 -35.9758 264 " " " " A 21 0 0 "ARG " " HE " " " 1 0 1 C2 
    4040 48 -6.3295 6.87989 -38.7427 264 " " " " A 21 0 0 "ARG " HH12 " " 1 0 1 C2 
    4041 48 -7.93167 6.69021 -38.0501 264 " " " " A 21 0 0 "ARG " HH11 " " 1 0 1 C2 
    4042 48 -4.48682 6.64525 -37.2104 264 " " " " A 21 0 0 "ARG " HH22 " " 1 0 1 C2 
    4043 48 -4.75841 6.25312 -35.5755 264 " " " " A 21 0 0 "ARG " HH21 " " 1 0 1 C2 
    4044 40 -8.18961 10.4971 -32.8239 265 " " " " A 43 0 0 "PHE " " N  " " " 7 0 1 C2 
    4045 14 -9.23745 11.3682 -33.4239 265 " " " " A 2 0 0 "PHE " " CA " " " 6 0 1 C2 
    4046 14 -8.60423 12.3096 -34.4626 265 " " " " A 2 0 0 "PHE " " C  " " " 6 0 1 C2 
    4047 23 -9.10678 12.4757 -35.5671 265 " " " " A 70 0 0 "PHE " " O  " " " 8 0 1 C2 
    4048 14 -9.99811 12.121 -32.3195 265 " " " " A 2 0 0 "PHE " " CB " " " 6 0 1 C2 
    4049 14 -11.0765 13.0874 -32.8313 265 " " " " A 2 0 0 "PHE " " CG " " " 6 0 1 C2 
    4050 14 -12.2622 12.5482 -33.3264 265 " " " " A 2 0 0 "PHE " " CD1" " " 6 0 1 C2 
    4051 14 -10.8822 14.4446 -32.9738 265 " " " " A 2 0 0 "PHE " " CD2" " " 6 0 1 C2 
    4052 14 -13.2463 13.4244 -33.8838 265 " " " " A 2 0 0 "PHE " " CE1" " " 6 0 1 C2 
    4053 14 -11.7697 15.3176 -33.6036 265 " " " " A 2 0 0 "PHE " " CE2" " " 6 0 1 C2 
    4054 14 -13.0078 14.7984 -34.0077 265 " " " " A 2 0 0 "PHE " " CZ " " " 6 0 1 C2 
    4055 48 -8.24194 10.4169 -31.8184 265 " " " " A 21 0 0 "PHE " " H  " " " 1 0 1 C2 
    4056 48 -9.91634 10.7242 -33.9829 265 " " " " A 21 0 0 "PHE " " HA " " " 1 0 1 C2 
    4057 48 -9.28258 12.7145 -31.7504 265 " " " " A 21 0 0 "PHE " " HB3" " " 1 0 1 C2 
    4058 48 -10.4131 11.2794 -31.7649 265 " " " " A 21 0 0 "PHE " " HB2" " " 1 0 1 C2 
    4059 48 -12.2995 11.4694 -33.3589 265 " " " " A 21 0 0 "PHE " " HD1" " " 1 0 1 C2 
    4060 48 -9.96249 14.7345 -32.4875 265 " " " " A 21 0 0 "PHE " " HD2" " " 1 0 1 C2 
    4061 48 -14.0981 12.9201 -34.3156 265 " " " " A 21 0 0 "PHE " " HE1" " " 1 0 1 C2 
    4062 48 -11.5052 16.3376 -33.8401 265 " " " " A 21 0 0 "PHE " " HE2" " " 1 0 1 C2 
    4063 48 -13.7756 15.4293 -34.4304 265 " " " " A 21 0 0 "PHE " " HZ " " " 1 0 1 C2 
    4064 40 -7.43286 12.9249 -34.1 266 " " " " A 43 0 0 "ARG " " N  " " " 7 0 1 C2 
    4065 14 -6.52752 13.6651 -34.9599 266 " " " " A 2 0 0 "ARG " " CA " " " 6 0 1 C2 
    4066 14 -6.23677 12.9402 -36.2963 266 " " " " A 2 0 0 "ARG " " C  " " " 6 0 1 C2 
    4067 23 -6.36224 13.639 -37.3235 266 " " " " A 70 0 0 "ARG " " O  " " " 8 0 1 C2 
    4068 14 -5.22793 14.0538 -34.1088 266 " " " " A 2 0 0 "ARG " " CB " " " 6 0 1 C2 
    4069 14 -4.42375 15.2894 -34.6519 266 " " " " A 2 0 0 "ARG " " CG " " " 6 0 1 C2 
    4070 14 -5.09647 16.7021 -34.2691 266 " " " " A 2 0 0 "ARG " " CD " " " 6 0 1 C2 
    4071 40 -4.10084 17.7634 -34.3359 266 " " " " A 43 0 0 "ARG " " NE " " " 7 0 1 C2 
    4072 14 -4.24488 18.894 -34.9597 266 " " " " A 2 0 0 "ARG " " CZ " " " 6 0 1 C2 
    4073 40 -5.04073 19.0367 -36.0543 266 " " " " A 43 0 0 "ARG " " NH1" " " 7 0 1 C2 
    4074 40 -3.34116 19.8202 -34.6712 266 " " " " A 43 0 0 "ARG " " NH2" " " 7 0 1 C2 
    4075 48 -7.06216 12.6202 -33.2112 266 " " " " A 21 0 0 "ARG " " H  " " " 1 0 1 C2 
    4076 48 -7.11331 14.548 -35.2157 266 " " " " A 21 0 0 "ARG " " HA " " " 1 0 1 C2 
    4077 48 -4.58502 13.1742 -34.1407 266 " " " " A 21 0 0 "ARG " " HB3" " " 1 0 1 C2 
    4078 48 -5.64669 14.2712 -33.1262 266 " " " " A 21 0 0 "ARG " " HB2" " " 1 0 1 C2 
    4079 48 -4.31106 15.232 -35.7345 266 " " " " A 21 0 0 "ARG " " HG3" " " 1 0 1 C2 
    4080 48 -3.42976 15.2059 -34.2124 266 " " " " A 21 0 0 "ARG " " HG2" " " 1 0 1 C2 
    4081 48 -5.32159 16.6605 -33.2034 266 " " " " A 21 0 0 "ARG " " HD3" " " 1 0 1 C2 
    4082 48 -5.97138 17.0188 -34.8369 266 " " " " A 21 0 0 "ARG " " HD2" " " 1 0 1 C2 
    4083 48 -3.33304 17.7946 -33.6804 266 " " " " A 21 0 0 "ARG " " HE " " " 1 0 1 C2 
    4084 48 -5.06814 19.9964 -36.3678 266 " " " " A 21 0 0 "ARG " HH12 " " 1 0 1 C2 
    4085 48 -5.40691 18.2705 -36.6011 266 " " " " A 21 0 0 "ARG " HH11 " " 1 0 1 C2 
    4086 48 -3.34467 20.6987 -35.1696 266 " " " " A 21 0 0 "ARG " HH22 " " 1 0 1 C2 
    4087 48 -2.70696 19.7011 -33.8942 266 " " " " A 21 0 0 "ARG " HH21 " " 1 0 1 C2 
    4088 40 -5.87767 11.679 -36.3494 267 " " " " A 43 0 0 "GLU " " N  " " " 7 0 1 C2 
    4089 14 -5.62718 11.0016 -37.5215 267 " " " " A 2 0 0 "GLU " " CA " " " 6 0 1 C2 
    4090 14 -6.9197 10.6603 -38.281 267 " " " " A 2 0 0 "GLU " " C  " " " 6 0 1 C2 
    4091 23 -7.10647 11.1246 -39.3897 267 " " " " A 70 0 0 "GLU " " O  " " " 8 0 1 C2 
    4092 14 -4.87486 9.66172 -37.2758 267 " " " " A 2 0 0 "GLU " " CB " " " 6 0 1 C2 
    4093 14 -3.37973 9.89943 -36.8494 267 " " " " A 2 0 0 "GLU " " CG " " " 6 0 1 C2 
    4094 14 -2.4804 10.2027 -38.035 267 " " " " A 2 0 0 "GLU " " CD " " " 6 0 1 C2 
    4095 23 -3.0769 10.5912 -39.0695 267 " " " " A 70 0 0 "GLU " " OE1" " " 8 0 1 C2 
    4096 23 -1.22998 10.0059 -37.9834 267 " " " " A 70 0 0 "GLU " " OE2" " " 8 0 1 C2 
    4097 48 -5.75652 11.1673 -35.4871 267 " " " " A 21 0 0 "GLU " " H  " " " 1 0 1 C2 
    4098 48 -5.01678 11.6538 -38.1462 267 " " " " A 21 0 0 "GLU " " HA " " " 1 0 1 C2 
    4099 48 -4.79534 9.01486 -38.1495 267 " " " " A 21 0 0 "GLU " " HB3" " " 1 0 1 C2 
    4100 48 -5.33807 9.07182 -36.4849 267 " " " " A 21 0 0 "GLU " " HB2" " " 1 0 1 C2 
    4101 48 -3.05055 9.0393 -36.2664 267 " " " " A 21 0 0 "GLU " " HG3" " " 1 0 1 C2 
    4102 48 -3.24978 10.7944 -36.241 267 " " " " A 21 0 0 "GLU " " HG2" " " 1 0 1 C2 
    4103 40 -8.00806 10.1588 -37.6256 268 " " " " A 43 0 0 "GLU " " N  " " " 7 0 1 C2 
    4104 14 -9.40629 10.0492 -38.1843 268 " " " " A 2 0 0 "GLU " " CA " " " 6 0 1 C2 
    4105 14 -9.92882 11.3559 -38.8178 268 " " " " A 2 0 0 "GLU " " C  " " " 6 0 1 C2 
    4106 23 -10.3639 11.2798 -39.9339 268 " " " " A 70 0 0 "GLU " " O  " " " 8 0 1 C2 
    4107 14 -10.3448 9.49317 -37.0776 268 " " " " A 2 0 0 "GLU " " CB " " " 6 0 1 C2 
    4108 14 -11.0732 8.16759 -37.421 268 " " " " A 2 0 0 "GLU " " CG " " " 6 0 1 C2 
    4109 14 -10.1544 6.951 -37.3431 268 " " " " A 2 0 0 "GLU " " CD " " " 6 0 1 C2 
    4110 23 -9.4555 6.5992 -38.2947 268 " " " " A 70 0 0 "GLU " " OE1" " " 8 0 1 C2 
    4111 23 -10.1195 6.38006 -36.2276 268 " " " " A 70 0 0 "GLU " " OE2" " " 8 0 1 C2 
    4112 48 -7.69189 9.92822 -36.6945 268 " " " " A 21 0 0 "GLU " " H  " " " 1 0 1 C2 
    4113 48 -9.3077 9.32064 -38.9891 268 " " " " A 21 0 0 "GLU " " HA " " " 1 0 1 C2 
    4114 48 -11.072 10.2839 -36.8929 268 " " " " A 21 0 0 "GLU " " HB3" " " 1 0 1 C2 
    4115 48 -9.75574 9.32072 -36.1768 268 " " " " A 21 0 0 "GLU " " HB2" " " 1 0 1 C2 
    4116 48 -11.6215 8.31835 -38.3509 268 " " " " A 21 0 0 "GLU " " HG3" " " 1 0 1 C2 
    4117 48 -11.8183 7.9869 -36.6462 268 " " " " A 21 0 0 "GLU " " HG2" " " 1 0 1 C2 
    4118 40 -9.79667 12.5353 -38.141 269 " " " " A 43 0 0 "ILE " " N  " " " 7 0 1 C2 
    4119 14 -10.4034 13.7744 -38.7605 269 " " " " A 2 0 0 "ILE " " CA " " " 6 0 1 C2 
    4120 14 -9.41986 14.4583 -39.6779 269 " " " " A 2 0 0 "ILE " " C  " " " 6 0 1 C2 
    4121 23 -9.74199 15.4114 -40.4086 269 " " " " A 70 0 0 "ILE " " O  " " " 8 0 1 C2 
    4122 14 -10.8109 14.7243 -37.5487 269 " " " " A 2 0 0 "ILE " " CB " " " 6 0 1 C2 
    4123 14 -11.7997 15.7589 -38.0556 269 " " " " A 2 0 0 "ILE " " CG1" " " 6 0 1 C2 
    4124 14 -9.60246 15.4998 -36.8318 269 " " " " A 2 0 0 "ILE " " CG2" " " 6 0 1 C2 
    4125 14 -12.7544 16.3394 -37.0116 269 " " " " A 2 0 0 "ILE " " CD1" " " 6 0 1 C2 
    4126 48 -9.40192 12.5669 -37.2119 269 " " " " A 21 0 0 "ILE " " H  " " " 1 0 1 C2 
    4127 48 -11.2867 13.5487 -39.3579 269 " " " " A 21 0 0 "ILE " " HA " " " 1 0 1 C2 
    4128 48 -11.3241 14.0641 -36.8494 269 " " " " A 21 0 0 "ILE " " HB " " " 1 0 1 C2 
    4129 48 -12.387 15.4218 -38.9097 269 " " " " A 21 0 0 "ILE " HG13 " " 1 0 1 C2 
    4130 48 -11.3047 16.5918 -38.5551 269 " " " " A 21 0 0 "ILE " HG12 " " 1 0 1 C2 
    4131 48 -9.97457 15.7383 -35.8354 269 " " " " A 21 0 0 "ILE " HG21 " " 1 0 1 C2 
    4132 48 -8.66276 14.959 -36.7195 269 " " " " A 21 0 0 "ILE " HG22 " " 1 0 1 C2 
    4133 48 -9.43696 16.4628 -37.3148 269 " " " " A 21 0 0 "ILE " HG23 " " 1 0 1 C2 
    4134 48 -12.249 16.8075 -36.1669 269 " " " " A 21 0 0 "ILE " HD11 " " 1 0 1 C2 
    4135 48 -13.5191 16.9284 -37.518 269 " " " " A 21 0 0 "ILE " HD12 " " 1 0 1 C2 
    4136 48 -13.3136 15.5062 -36.5859 269 " " " " A 21 0 0 "ILE " HD13 " " 1 0 1 C2 
    4137 40 -8.19426 13.919 -39.9241 270 " " " " A 43 0 0 "ALA " " N  " " " 7 0 1 C2 
    4138 14 -7.24044 14.286 -40.9082 270 " " " " A 2 0 0 "ALA " " CA " " " 6 0 1 C2 
    4139 14 -7.28711 13.3545 -42.1183 270 " " " " A 2 0 0 "ALA " " C  " " " 6 0 1 C2 
    4140 23 -6.98569 13.8743 -43.2303 270 " " " " A 70 0 0 "ALA " " O  " " " 8 0 1 C2 
    4141 14 -5.8841 14.1724 -40.3571 270 " " " " A 2 0 0 "ALA " " CB " " " 6 0 1 C2 
    4142 48 -7.92518 13.1888 -39.2803 270 " " " " A 21 0 0 "ALA " " H  " " " 1 0 1 C2 
    4143 48 -7.39833 15.2728 -41.3434 270 " " " " A 21 0 0 "ALA " " HA " " " 1 0 1 C2 
    4144 48 -5.85246 14.9223 -39.5667 270 " " " " A 21 0 0 "ALA " " HB1" " " 1 0 1 C2 
    4145 48 -5.61055 13.2044 -39.9372 270 " " " " A 21 0 0 "ALA " " HB2" " " 1 0 1 C2 
    4146 48 -5.07526 14.5161 -41.0019 270 " " " " A 21 0 0 "ALA " " HB3" " " 1 0 1 C2 
    4147 40 -7.67607 12.071 -41.9463 271 " " " " A 43 0 0 "GLU " " N  " " " 7 0 1 C2 
    4148 14 -7.98634 11.1014 -42.9705 271 " " " " A 2 0 0 "GLU " " CA " " " 6 0 1 C2 
    4149 14 -9.26456 11.5501 -43.7352 271 " " " " A 2 0 0 "GLU " " C  " " " 6 0 1 C2 
    4150 23 -9.41224 11.0142 -44.8295 271 " " " " A 70 0 0 "GLU " " O  " " " 8 0 1 C2 
    4151 14 -8.15578 9.71497 -42.3237 271 " " " " A 2 0 0 "GLU " " CB " " " 6 0 1 C2 
    4152 14 -8.05042 8.4623 -43.2182 271 " " " " A 2 0 0 "GLU " " CG " " " 6 0 1 C2 
    4153 14 -6.6526 8.15971 -43.5762 271 " " " " A 2 0 0 "GLU " " CD " " " 6 0 1 C2 
    4154 23 -5.99934 8.8275 -44.4095 271 " " " " A 70 0 0 "GLU " " OE1" " " 8 0 1 C2 
    4155 23 -6.02003 7.33206 -42.9899 271 " " " " A 70 0 0 "GLU " " OE2" " " 8 0 1 C2 
    4156 48 -7.79072 11.737 -41 271 " " " " A 21 0 0 "GLU " " H  " " " 1 0 1 C2 
    4157 48 -7.10319 11.0378 -43.6062 271 " " " " A 21 0 0 "GLU " " HA " " " 1 0 1 C2 
    4158 48 -9.07795 9.7473 -41.7435 271 " " " " A 21 0 0 "GLU " " HB3" " " 1 0 1 C2 
    4159 48 -7.45483 9.60434 -41.4963 271 " " " " A 21 0 0 "GLU " " HB2" " " 1 0 1 C2 
    4160 48 -8.64906 8.623 -44.1148 271 " " " " A 21 0 0 "GLU " " HG3" " " 1 0 1 C2 
    4161 48 -8.46387 7.59735 -42.6995 271 " " " " A 21 0 0 "GLU " " HG2" " " 1 0 1 C2 
    4162 40 -9.96412 12.4684 -43.0811 272 " " " " A 43 0 0 "GLY " " N  " " " 7 0 1 C2 
    4163 14 -11.0923 13.2467 -43.6627 272 " " " " A 2 0 0 "GLY " " CA " " " 6 0 1 C2 
    4164 14 -12.4288 12.8613 -43.1677 272 " " " " A 2 0 0 "GLY " " C  " " " 6 0 1 C2 
    4165 23 -13.4305 13.2561 -43.7389 272 " " " " A 70 0 0 "GLY " " O  " " " 8 0 1 C2 
    4166 48 -9.78621 12.678 -42.1093 272 " " " " A 21 0 0 "GLY " " H  " " " 1 0 1 C2 
    4167 48 -11.1372 13.3025 -44.7504 272 " " " " A 21 0 0 "GLY " " HA3" " " 1 0 1 C2 
    4168 48 -11.0126 14.2529 -43.2514 272 " " " " A 21 0 0 "GLY " " HA2" " " 1 0 1 C2 
    4169 40 -12.6053 11.9184 -42.2144 273 " " " " A 43 0 0 "TYR " " N  " " " 7 0 1 C2 
    4170 14 -13.9246 11.5932 -41.6142 273 " " " " A 2 0 0 "TYR " " CA " " " 6 0 1 C2 
    4171 14 -14.5696 12.7142 -40.8262 273 " " " " A 2 0 0 "TYR " " C  " " " 6 0 1 C2 
    4172 23 -13.9276 13.5393 -40.1937 273 " " " " A 70 0 0 "TYR " " O  " " " 8 0 1 C2 
    4173 14 -13.6523 10.3575 -40.6991 273 " " " " A 2 0 0 "TYR " " CB " " " 6 0 1 C2 
    4174 14 -13.3564 8.99042 -41.4165 273 " " " " A 2 0 0 "TYR " " CG " " " 6 0 1 C2 
    4175 14 -14.3865 8.30825 -42.0573 273 " " " " A 2 0 0 "TYR " " CD1" " " 6 0 1 C2 
    4176 14 -12.0696 8.4526 -41.2425 273 " " " " A 2 0 0 "TYR " " CD2" " " 6 0 1 C2 
    4177 14 -14.0877 6.97152 -42.4879 273 " " " " A 2 0 0 "TYR " " CE1" " " 6 0 1 C2 
    4178 14 -11.7121 7.15114 -41.8129 273 " " " " A 2 0 0 "TYR " " CE2" " " 6 0 1 C2 
    4179 14 -12.7525 6.49382 -42.4976 273 " " " " A 2 0 0 "TYR " " CZ " " " 6 0 1 C2 
    4180 23 -12.4955 5.31185 -43.1317 273 " " " " A 70 0 0 "TYR " " OH " " " 8 0 1 C2 
    4181 48 -11.8878 11.7051 -41.5363 273 " " " " A 21 0 0 "TYR " " H  " " " 1 0 1 C2 
    4182 48 -14.6654 11.3352 -42.3711 273 " " " " A 21 0 0 "TYR " " HA " " " 1 0 1 C2 
    4183 48 -14.4891 10.1678 -40.0268 273 " " " " A 21 0 0 "TYR " " HB3" " " 1 0 1 C2 
    4184 48 -12.8537 10.6367 -40.0118 273 " " " " A 21 0 0 "TYR " " HB2" " " 1 0 1 C2 
    4185 48 -15.3786 8.73483 -42.0466 273 " " " " A 21 0 0 "TYR " " HD1" " " 1 0 1 C2 
    4186 48 -11.3519 9.10188 -40.7632 273 " " " " A 21 0 0 "TYR " " HD2" " " 1 0 1 C2 
    4187 48 -14.9082 6.46913 -42.9785 273 " " " " A 21 0 0 "TYR " " HE1" " " 1 0 1 C2 
    4188 48 -10.7091 6.75777 -41.7388 273 " " " " A 21 0 0 "TYR " " HE2" " " 1 0 1 C2 
    4189 48 -11.5854 5.10291 -43.2768 273 " " " " A 21 0 0 "TYR " " HH " " " 1 0 1 C2 
    4190 40 -15.8858 12.814 -40.9803 274 " " " " A 43 0 0 "ASP " " N  " " " 7 0 1 C2 
    4191 14 -16.7802 13.7995 -40.2359 274 " " " " A 2 0 0 "ASP " " CA " " " 6 0 1 C2 
    4192 14 -16.8501 13.5357 -38.7254 274 " " " " A 2 0 0 "ASP " " C  " " " 6 0 1 C2 
    4193 23 -16.3002 12.5576 -38.214 274 " " " " A 70 0 0 "ASP " " O  " " " 8 0 1 C2 
    4194 14 -18.2885 13.7146 -40.7592 274 " " " " A 2 0 0 "ASP " " CB " " " 6 0 1 C2 
    4195 14 -19.1098 12.4756 -40.3553 274 " " " " A 2 0 0 "ASP " " CG " " " 6 0 1 C2 
    4196 23 -19.402 11.6093 -41.2062 274 " " " " A 70 0 0 "ASP " " OD1" " " 8 0 1 C2 
    4197 23 -19.5445 12.399 -39.2006 274 " " " " A 70 0 0 "ASP " " OD2" " " 8 0 1 C2 
    4198 48 -16.3302 12.163 -41.6117 274 " " " " A 21 0 0 "ASP " " H  " " " 1 0 1 C2 
    4199 48 -16.4553 14.8398 -40.2515 274 " " " " A 21 0 0 "ASP " " HA " " " 1 0 1 C2 
    4200 48 -18.2211 13.7918 -41.8444 274 " " " " A 21 0 0 "ASP " " HB3" " " 1 0 1 C2 
    4201 48 -18.7959 14.5985 -40.3725 274 " " " " A 21 0 0 "ASP " " HB2" " " 1 0 1 C2 
    4202 40 -17.5636 14.4766 -38.0139 275 " " " " A 43 0 0 "THR " " N  " " " 7 0 1 C2 
    4203 14 -17.4752 14.5791 -36.5658 275 " " " " A 2 0 0 "THR " " CA " " " 6 0 1 C2 
    4204 14 -18.3447 13.5766 -35.7512 275 " " " " A 2 0 0 "THR " " C  " " " 6 0 1 C2 
    4205 23 -18.0376 13.5651 -34.5445 275 " " " " A 70 0 0 "THR " " O  " " " 8 0 1 C2 
    4206 14 -17.76 16.0034 -36.0945 275 " " " " A 2 0 0 "THR " " CB " " " 6 0 1 C2 
    4207 23 -18.9989 16.4537 -36.7168 275 " " " " A 70 0 0 "THR " " OG1" " " 8 0 1 C2 
    4208 14 -16.5985 17.0124 -36.3326 275 " " " " A 2 0 0 "THR " " CG2" " " 6 0 1 C2 
    4209 48 -18.0657 15.2437 -38.4376 275 " " " " A 21 0 0 "THR " " H  " " " 1 0 1 C2 
    4210 48 -16.4336 14.3252 -36.3694 275 " " " " A 21 0 0 "THR " " HA " " " 1 0 1 C2 
    4211 48 -17.9147 16.079 -35.0182 275 " " " " A 21 0 0 "THR " " HB " " " 1 0 1 C2 
    4212 48 -19.7545 16.2349 -36.1931 275 " " " " A 21 0 0 "THR " " HG1" " " 1 0 1 C2 
    4213 48 -16.914 18.013 -36.0369 275 " " " " A 21 0 0 "THR " HG21 " " 1 0 1 C2 
    4214 48 -15.785 16.9691 -35.6084 275 " " " " A 21 0 0 "THR " HG22 " " 1 0 1 C2 
    4215 48 -16.3325 17.0982 -37.3861 275 " " " " A 21 0 0 "THR " HG23 " " 1 0 1 C2 
    4216 40 -19.2263 12.7206 -36.3054 276 " " " " A 43 0 0 "GLU " " N  " " " 7 0 1 C2 
    4217 14 -19.7588 11.4689 -35.6318 276 " " " " A 2 0 0 "GLU " " CA " " " 6 0 1 C2 
    4218 14 -18.9114 10.2929 -36.0463 276 " " " " A 2 0 0 "GLU " " C  " " " 6 0 1 C2 
    4219 23 -18.4244 9.52613 -35.2433 276 " " " " A 70 0 0 "GLU " " O  " " " 8 0 1 C2 
    4220 14 -21.2035 11.3003 -36.2314 276 " " " " A 2 0 0 "GLU " " CB " " " 6 0 1 C2 
    4221 14 -22.029 10.1163 -35.7383 276 " " " " A 2 0 0 "GLU " " CG " " " 6 0 1 C2 
    4222 14 -21.99 8.81007 -36.5547 276 " " " " A 2 0 0 "GLU " " CD " " " 6 0 1 C2 
    4223 23 -21.8773 8.8703 -37.7729 276 " " " " A 70 0 0 "GLU " " OE1" " " 8 0 1 C2 
    4224 23 -22.2434 7.75945 -35.9837 276 " " " " A 70 0 0 "GLU " " OE2" " " 8 0 1 C2 
    4225 48 -19.4041 12.7085 -37.2996 276 " " " " A 21 0 0 "GLU " " H  " " " 1 0 1 C2 
    4226 48 -19.7125 11.7134 -34.5706 276 " " " " A 21 0 0 "GLU " " HA " " " 1 0 1 C2 
    4227 48 -21.284 11.3108 -37.3184 276 " " " " A 21 0 0 "GLU " " HB3" " " 1 0 1 C2 
    4228 48 -21.8019 12.136 -35.8687 276 " " " " A 21 0 0 "GLU " " HB2" " " 1 0 1 C2 
    4229 48 -23.0859 10.3449 -35.6017 276 " " " " A 21 0 0 "GLU " " HG3" " " 1 0 1 C2 
    4230 48 -21.7432 9.84714 -34.7214 276 " " " " A 21 0 0 "GLU " " HG2" " " 1 0 1 C2 
    4231 40 -18.5857 10.2536 -37.3077 277 " " " " A 43 0 0 "ALA " " N  " " " 7 0 1 C2 
    4232 14 -17.925 9.16637 -38.0143 277 " " " " A 2 0 0 "ALA " " CA " " " 6 0 1 C2 
    4233 14 -16.4403 8.94951 -37.6294 277 " " " " A 2 0 0 "ALA " " C  " " " 6 0 1 C2 
    4234 23 -15.9796 7.82575 -37.6855 277 " " " " A 70 0 0 "ALA " " O  " " " 8 0 1 C2 
    4235 14 -17.9842 9.45422 -39.5382 277 " " " " A 2 0 0 "ALA " " CB " " " 6 0 1 C2 
    4236 48 -19.1004 10.958 -37.8166 277 " " " " A 21 0 0 "ALA " " H  " " " 1 0 1 C2 
    4237 48 -18.5393 8.31828 -37.7117 277 " " " " A 21 0 0 "ALA " " HA " " " 1 0 1 C2 
    4238 48 -17.2969 8.82874 -40.1079 277 " " " " A 21 0 0 "ALA " " HB1" " " 1 0 1 C2 
    4239 48 -19.0025 9.54354 -39.9166 277 " " " " A 21 0 0 "ALA " " HB2" " " 1 0 1 C2 
    4240 48 -17.4941 10.4188 -39.6704 277 " " " " A 21 0 0 "ALA " " HB3" " " 1 0 1 C2 
    4241 40 -15.8173 10.0607 -37.1232 278 " " " " A 43 0 0 "ALA " " N  " " " 7 0 1 C2 
    4242 14 -14.4107 10.0738 -36.6174 278 " " " " A 2 0 0 "ALA " " CA " " " 6 0 1 C2 
    4243 14 -14.3942 9.54788 -35.1745 278 " " " " A 2 0 0 "ALA " " C  " " " 6 0 1 C2 
    4244 23 -13.5003 8.81726 -34.8292 278 " " " " A 70 0 0 "ALA " " O  " " " 8 0 1 C2 
    4245 14 -13.8977 11.5132 -36.748 278 " " " " A 2 0 0 "ALA " " CB " " " 6 0 1 C2 
    4246 48 -16.3206 10.9337 -37.1912 278 " " " " A 21 0 0 "ALA " " H  " " " 1 0 1 C2 
    4247 48 -13.7019 9.52598 -37.2384 278 " " " " A 21 0 0 "ALA " " HA " " " 1 0 1 C2 
    4248 48 -14.6218 12.1825 -36.2834 278 " " " " A 21 0 0 "ALA " " HB1" " " 1 0 1 C2 
    4249 48 -12.9308 11.552 -36.2463 278 " " " " A 21 0 0 "ALA " " HB2" " " 1 0 1 C2 
    4250 48 -13.8943 11.7558 -37.8106 278 " " " " A 21 0 0 "ALA " " HB3" " " 1 0 1 C2 
    4251 40 -15.4912 9.8303 -34.4089 279 " " " " A 43 0 0 "VAL " " N  " " " 7 0 1 C2 
    4252 14 -15.5823 9.42198 -33.019 279 " " " " A 2 0 0 "VAL " " CA " " " 6 0 1 C2 
    4253 14 -16.0134 7.93037 -32.8798 279 " " " " A 2 0 0 "VAL " " C  " " " 6 0 1 C2 
    4254 23 -15.2677 7.20587 -32.2462 279 " " " " A 70 0 0 "VAL " " O  " " " 8 0 1 C2 
    4255 14 -16.5679 10.34 -32.2694 279 " " " " A 2 0 0 "VAL " " CB " " " 6 0 1 C2 
    4256 14 -16.9234 9.83222 -30.8736 279 " " " " A 2 0 0 "VAL " " CG1" " " 6 0 1 C2 
    4257 14 -15.9883 11.776 -32.1189 279 " " " " A 2 0 0 "VAL " " CG2" " " 6 0 1 C2 
    4258 48 -16.1919 10.4793 -34.7374 279 " " " " A 21 0 0 "VAL " " H  " " " 1 0 1 C2 
    4259 48 -14.6984 9.56936 -32.3984 279 " " " " A 21 0 0 "VAL " " HA " " " 1 0 1 C2 
    4260 48 -17.5353 10.3958 -32.7687 279 " " " " A 21 0 0 "VAL " " HB " " " 1 0 1 C2 
    4261 48 -17.6676 10.4368 -30.3552 279 " " " " A 21 0 0 "VAL " HG11 " " 1 0 1 C2 
    4262 48 -17.448 8.87819 -30.9261 279 " " " " A 21 0 0 "VAL " HG12 " " 1 0 1 C2 
    4263 48 -16.0733 9.67552 -30.2096 279 " " " " A 21 0 0 "VAL " HG13 " " 1 0 1 C2 
    4264 48 -16.7412 12.3794 -31.6118 279 " " " " A 21 0 0 "VAL " HG21 " " 1 0 1 C2 
    4265 48 -15.076 11.8104 -31.5235 279 " " " " A 21 0 0 "VAL " HG22 " " 1 0 1 C2 
    4266 48 -15.8913 12.3638 -33.0317 279 " " " " A 21 0 0 "VAL " HG23 " " 1 0 1 C2 
    4267 40 -17.095 7.49379 -33.6016 280 " " " " A 43 0 0 "ARG " " N  " " " 7 0 1 C2 
    4268 14 -17.5988 6.12835 -33.7874 280 " " " " A 2 0 0 "ARG " " CA " " " 6 0 1 C2 
    4269 14 -16.4059 5.20824 -34.2159 280 " " " " A 2 0 0 "ARG " " C  " " " 6 0 1 C2 
    4270 23 -16.3211 4.14449 -33.6406 280 " " " " A 70 0 0 "ARG " " O  " " " 8 0 1 C2 
    4271 14 -18.713 6.17239 -34.9119 280 " " " " A 2 0 0 "ARG " " CB " " " 6 0 1 C2 
    4272 14 -19.4276 4.77256 -35.0316 280 " " " " A 2 0 0 "ARG " " CG " " " 6 0 1 C2 
    4273 14 -20.6302 4.69333 -35.9737 280 " " " " A 2 0 0 "ARG " " CD " " " 6 0 1 C2 
    4274 40 -20.6336 5.83107 -36.8763 280 " " " " A 43 0 0 "ARG " " NE " " " 7 0 1 C2 
    4275 14 -20.1651 5.81973 -38.1296 280 " " " " A 2 0 0 "ARG " " CZ " " " 6 0 1 C2 
    4276 40 -20.302 6.88564 -38.8643 280 " " " " A 43 0 0 "ARG " " NH1" " " 7 0 1 C2 
    4277 40 -19.5888 4.76897 -38.7651 280 " " " " A 43 0 0 "ARG " " NH2" " " 7 0 1 C2 
    4278 48 -17.4917 8.21267 -34.1897 280 " " " " A 21 0 0 "ARG " " H  " " " 1 0 1 C2 
    4279 48 -18.1696 5.97645 -32.8713 280 " " " " A 21 0 0 "ARG " " HA " " " 1 0 1 C2 
    4280 48 -18.1992 6.36277 -35.8541 280 " " " " A 21 0 0 "ARG " " HB3" " " 1 0 1 C2 
    4281 48 -19.3978 6.98956 -34.6853 280 " " " " A 21 0 0 "ARG " " HB2" " " 1 0 1 C2 
    4282 48 -19.7387 4.43271 -34.0438 280 " " " " A 21 0 0 "ARG " " HG3" " " 1 0 1 C2 
    4283 48 -18.7257 4.03965 -35.4294 280 " " " " A 21 0 0 "ARG " " HG2" " " 1 0 1 C2 
    4284 48 -21.4881 4.82037 -35.3134 280 " " " " A 21 0 0 "ARG " " HD3" " " 1 0 1 C2 
    4285 48 -20.6417 3.70677 -36.437 280 " " " " A 21 0 0 "ARG " " HD2" " " 1 0 1 C2 
    4286 48 -21.109 6.6028 -36.4308 280 " " " " A 21 0 0 "ARG " " HE " " " 1 0 1 C2 
    4287 48 -20.0824 6.95063 -39.848 280 " " " " A 21 0 0 "ARG " HH12 " " 1 0 1 C2 
    4288 48 -20.7598 7.71904 -38.5237 280 " " " " A 21 0 0 "ARG " HH11 " " 1 0 1 C2 
    4289 48 -19.2902 3.93867 -38.2737 280 " " " " A 21 0 0 "ARG " HH22 " " 1 0 1 C2 
    4290 48 -19.1892 4.95386 -39.674 280 " " " " A 21 0 0 "ARG " HH21 " " 1 0 1 C2 
    4291 40 -15.5097 5.66636 -35.1263 281 " " " " A 43 0 0 "ARG " " N  " " " 7 0 1 C2 
    4292 14 -14.3403 4.82476 -35.5859 281 " " " " A 2 0 0 "ARG " " CA " " " 6 0 1 C2 
    4293 14 -13.252 4.8318 -34.5354 281 " " " " A 2 0 0 "ARG " " C  " " " 6 0 1 C2 
    4294 23 -12.6303 3.77974 -34.2484 281 " " " " A 70 0 0 "ARG " " O  " " " 8 0 1 C2 
    4295 14 -13.8534 5.31263 -36.9501 281 " " " " A 2 0 0 "ARG " " CB " " " 6 0 1 C2 
    4296 14 -12.8636 4.35545 -37.6679 281 " " " " A 2 0 0 "ARG " " CG " " " 6 0 1 C2 
    4297 14 -12.4701 4.79443 -39.0587 281 " " " " A 2 0 0 "ARG " " CD " " " 6 0 1 C2 
    4298 40 -11.7217 3.81625 -39.7939 281 " " " " A 43 0 0 "ARG " " NE " " " 7 0 1 C2 
    4299 14 -10.6234 3.92182 -40.4615 281 " " " " A 2 0 0 "ARG " " CZ " " " 6 0 1 C2 
    4300 40 -10.3233 3.03901 -41.4107 281 " " " " A 43 0 0 "ARG " " NH1" " " 7 0 1 C2 
    4301 40 -9.7727 4.94972 -40.3031 281 " " " " A 43 0 0 "ARG " " NH2" " " 7 0 1 C2 
    4302 48 -15.9302 6.37354 -35.7121 281 " " " " A 21 0 0 "ARG " " H  " " " 1 0 1 C2 
    4303 48 -14.6486 3.7907 -35.7401 281 " " " " A 21 0 0 "ARG " " HA " " " 1 0 1 C2 
    4304 48 -13.3422 6.27488 -36.9216 281 " " " " A 21 0 0 "ARG " " HB3" " " 1 0 1 C2 
    4305 48 -14.7642 5.34355 -37.5481 281 " " " " A 21 0 0 "ARG " " HB2" " " 1 0 1 C2 
    4306 48 -13.0726 3.28939 -37.579 281 " " " " A 21 0 0 "ARG " " HG3" " " 1 0 1 C2 
    4307 48 -11.9119 4.41702 -37.14 281 " " " " A 21 0 0 "ARG " " HG2" " " 1 0 1 C2 
    4308 48 -12.007 5.77897 -39.1246 281 " " " " A 21 0 0 "ARG " " HD3" " " 1 0 1 C2 
    4309 48 -13.3657 4.98218 -39.651 281 " " " " A 21 0 0 "ARG " " HD2" " " 1 0 1 C2 
    4310 48 -12.2018 2.93739 -39.9251 281 " " " " A 21 0 0 "ARG " " HE " " " 1 0 1 C2 
    4311 48 -9.5061 3.15825 -41.9921 281 " " " " A 21 0 0 "ARG " HH12 " " 1 0 1 C2 
    4312 48 -11.0441 2.41612 -41.7462 281 " " " " A 21 0 0 "ARG " HH11 " " 1 0 1 C2 
    4313 48 -9.74764 5.67155 -39.5971 281 " " " " A 21 0 0 "ARG " HH22 " " 1 0 1 C2 
    4314 48 -9.03602 5.06113 -40.985 281 " " " " A 21 0 0 "ARG " HH21 " " 1 0 1 C2 
    4315 40 -12.9532 5.97409 -33.8743 282 " " " " A 43 0 0 "THR " " N  " " " 7 0 1 C2 
    4316 14 -12.157 6.16897 -32.5862 282 " " " " A 2 0 0 "THR " " CA " " " 6 0 1 C2 
    4317 14 -12.4467 5.13405 -31.4045 282 " " " " A 2 0 0 "THR " " C  " " " 6 0 1 C2 
    4318 23 -11.6539 4.31871 -30.979 282 " " " " A 70 0 0 "THR " " O  " " " 8 0 1 C2 
    4319 14 -11.9334 7.66708 -32.2456 282 " " " " A 2 0 0 "THR " " CB " " " 6 0 1 C2 
    4320 23 -11.0398 8.28211 -33.1567 282 " " " " A 70 0 0 "THR " " OG1" " " 8 0 1 C2 
    4321 14 -11.5535 7.99728 -30.7474 282 " " " " A 2 0 0 "THR " " CG2" " " 6 0 1 C2 
    4322 48 -13.5582 6.70091 -34.229 282 " " " " A 21 0 0 "THR " " H  " " " 1 0 1 C2 
    4323 48 -11.1843 5.75085 -32.8453 282 " " " " A 21 0 0 "THR " " HA " " " 1 0 1 C2 
    4324 48 -12.9245 8.09057 -32.4083 282 " " " " A 21 0 0 "THR " " HB " " " 1 0 1 C2 
    4325 48 -11.4573 8.03388 -33.9674 282 " " " " A 21 0 0 "THR " " HG1" " " 1 0 1 C2 
    4326 48 -11.4862 9.04179 -30.4432 282 " " " " A 21 0 0 "THR " HG21 " " 1 0 1 C2 
    4327 48 -12.3433 7.6599 -30.0762 282 " " " " A 21 0 0 "THR " HG22 " " 1 0 1 C2 
    4328 48 -10.7023 7.35299 -30.5272 282 " " " " A 21 0 0 "THR " HG23 " " 1 0 1 C2 
    4329 40 -13.7301 5.19228 -31.0219 283 " " " " A 43 0 0 "VAL " " N  " " " 7 0 1 C2 
    4330 14 -14.3974 4.34074 -30.0162 283 " " " " A 2 0 0 "VAL " " CA " " " 6 0 1 C2 
    4331 14 -14.4006 2.84106 -30.3824 283 " " " " A 2 0 0 "VAL " " C  " " " 6 0 1 C2 
    4332 23 -14.0382 2.03683 -29.5111 283 " " " " A 70 0 0 "VAL " " O  " " " 8 0 1 C2 
    4333 14 -15.8034 4.81925 -29.5849 283 " " " " A 2 0 0 "VAL " " CB " " " 6 0 1 C2 
    4334 14 -16.633 3.974 -28.6122 283 " " " " A 2 0 0 "VAL " " CG1" " " 6 0 1 C2 
    4335 14 -15.8562 6.2807 -29.0501 283 " " " " A 2 0 0 "VAL " " CG2" " " 6 0 1 C2 
    4336 48 -14.2728 5.79143 -31.6273 283 " " " " A 21 0 0 "VAL " " H  " " " 1 0 1 C2 
    4337 48 -13.7885 4.41021 -29.1148 283 " " " " A 21 0 0 "VAL " " HA " " " 1 0 1 C2 
    4338 48 -16.3686 4.80124 -30.5167 283 " " " " A 21 0 0 "VAL " " HB " " " 1 0 1 C2 
    4339 48 -17.6942 4.13805 -28.7994 283 " " " " A 21 0 0 "VAL " HG11 " " 1 0 1 C2 
    4340 48 -16.6041 2.91632 -28.874 283 " " " " A 21 0 0 "VAL " HG12 " " 1 0 1 C2 
    4341 48 -16.2883 4.07957 -27.5835 283 " " " " A 21 0 0 "VAL " HG13 " " 1 0 1 C2 
    4342 48 -15.3542 6.47504 -28.1023 283 " " " " A 21 0 0 "VAL " HG21 " " 1 0 1 C2 
    4343 48 -15.3386 6.95483 -29.7325 283 " " " " A 21 0 0 "VAL " HG22 " " 1 0 1 C2 
    4344 48 -16.8694 6.67926 -28.9978 283 " " " " A 21 0 0 "VAL " HG23 " " 1 0 1 C2 
    4345 40 -14.58 2.52279 -31.6243 284 " " " " A 43 0 0 "MET " " N  " " " 7 0 1 C2 
    4346 14 -14.4069 1.13646 -32.0825 284 " " " " A 2 0 0 "MET " " CA " " " 6 0 1 C2 
    4347 14 -12.9881 0.668053 -32.2324 284 " " " " A 2 0 0 "MET " " C  " " " 6 0 1 C2 
    4348 23 -12.8174 -0.515056 -32.5867 284 " " " " A 70 0 0 "MET " " O  " " " 8 0 1 C2 
    4349 14 -15.019 1.13002 -33.4828 284 " " " " A 2 0 0 "MET " " CB " " " 6 0 1 C2 
    4350 14 -15.4285 -0.282749 -33.9551 284 " " " " A 2 0 0 "MET " " CG " " " 6 0 1 C2 
    4351 52 -16.5647 -0.0933451 -35.4187 284 " " " " A 13 0 0 "MET " " SD " " " 16 0 1 C2 
    4352 14 -15.3743 0.0800291 -36.8006 284 " " " " A 2 0 0 "MET " " CE " " " 6 0 1 C2 
    4353 48 -15.0383 3.17831 -32.2411 284 " " " " A 21 0 0 "MET " " H  " " " 1 0 1 C2 
    4354 48 -14.8807 0.466588 -31.365 284 " " " " A 21 0 0 "MET " " HA " " " 1 0 1 C2 
    4355 48 -14.4066 1.6393 -34.227 284 " " " " A 21 0 0 "MET " " HB3" " " 1 0 1 C2 
    4356 48 -16.0032 1.59454 -33.5424 284 " " " " A 21 0 0 "MET " " HB2" " " 1 0 1 C2 
    4357 48 -15.9804 -0.752891 -33.1412 284 " " " " A 21 0 0 "MET " " HG3" " " 1 0 1 C2 
    4358 48 -14.6656 -1.01899 -34.2083 284 " " " " A 21 0 0 "MET " " HG2" " " 1 0 1 C2 
    4359 48 -14.6835 -0.740615 -36.994 284 " " " " A 21 0 0 "MET " " HE1" " " 1 0 1 C2 
    4360 48 -15.9706 0.176987 -37.7079 284 " " " " A 21 0 0 "MET " " HE2" " " 1 0 1 C2 
    4361 48 -14.7365 0.959889 -36.7164 284 " " " " A 21 0 0 "MET " " HE3" " " 1 0 1 C2 
    4362 40 -11.9514 1.425 -31.8205 285 " " " " A 43 0 0 "THR " " N  " " " 7 0 1 C2 
    4363 14 -10.5624 0.976788 -31.8663 285 " " " " A 2 0 0 "THR " " CA " " " 6 0 1 C2 
    4364 14 -9.93021 1.19671 -30.5181 285 " " " " A 2 0 0 "THR " " C  " " " 6 0 1 C2 
    4365 23 -10.0467 0.396321 -29.6391 285 " " " " A 70 0 0 "THR " " O  " " " 8 0 1 C2 
    4366 14 -9.94064 1.59879 -33.1342 285 " " " " A 2 0 0 "THR " " CB " " " 6 0 1 C2 
    4367 23 -9.94338 3.03502 -33.0507 285 " " " " A 70 0 0 "THR " " OG1" " " 8 0 1 C2 
    4368 14 -10.5572 1.11291 -34.4915 285 " " " " A 2 0 0 "THR " " CG2" " " 6 0 1 C2 
    4369 48 -12.0524 2.38608 -31.5269 285 " " " " A 21 0 0 "THR " " H  " " " 1 0 1 C2 
    4370 48 -10.6159 -0.109897 -31.9323 285 " " " " A 21 0 0 "THR " " HA " " " 1 0 1 C2 
    4371 48 -8.86336 1.43452 -33.1102 285 " " " " A 21 0 0 "THR " " HB " " " 1 0 1 C2 
    4372 48 -10.8195 3.36474 -33.1801 285 " " " " A 21 0 0 "THR " " HG1" " " 1 0 1 C2 
    4373 48 -11.5616 1.51897 -34.6108 285 " " " " A 21 0 0 "THR " HG21 " " 1 0 1 C2 
    4374 48 -9.93376 1.44871 -35.3202 285 " " " " A 21 0 0 "THR " HG22 " " 1 0 1 C2 
    4375 48 -10.6445 0.0354963 -34.6317 285 " " " " A 21 0 0 "THR " HG23 " " 1 0 1 C2 
    4376 40 -9.15983 2.30958 -30.3615 286 " " " " A 43 0 0 "SER " " N  " " " 7 0 1 C2 
    4377 14 -8.5535 2.92715 -29.1251 286 " " " " A 2 0 0 "SER " " CA " " " 6 0 1 C2 
    4378 14 -9.47735 2.6945 -27.8563 286 " " " " A 2 0 0 "SER " " C  " " " 6 0 1 C2 
    4379 23 -8.94399 2.15677 -26.8658 286 " " " " A 70 0 0 "SER " " O  " " " 8 0 1 C2 
    4380 14 -8.17842 4.37903 -29.1382 286 " " " " A 2 0 0 "SER " " CB " " " 6 0 1 C2 
    4381 23 -9.13498 5.20247 -29.7877 286 " " " " A 70 0 0 "SER " " OG " " " 8 0 1 C2 
    4382 48 -9.0065 2.72848 -31.2676 286 " " " " A 21 0 0 "SER " " H  " " " 1 0 1 C2 
    4383 48 -7.65758 2.31545 -29.019 286 " " " " A 21 0 0 "SER " " HA " " " 1 0 1 C2 
    4384 48 -7.32166 4.44237 -29.8091 286 " " " " A 21 0 0 "SER " " HB3" " " 1 0 1 C2 
    4385 48 -7.8271 4.57917 -28.126 286 " " " " A 21 0 0 "SER " " HB2" " " 1 0 1 C2 
    4386 48 -9.62528 4.73979 -30.4499 286 " " " " A 21 0 0 "SER " " HG " " " 1 0 1 C2 
    4387 40 -10.7567 2.88283 -27.9859 287 " " " " A 43 0 0 "GLY " " N  " " " 7 0 1 C2 
    4388 14 -11.7323 2.66045 -26.9215 287 " " " " A 2 0 0 "GLY " " CA " " " 6 0 1 C2 
    4389 14 -11.8581 1.20902 -26.4503 287 " " " " A 2 0 0 "GLY " " C  " " " 6 0 1 C2 
    4390 23 -12.3192 0.986916 -25.3322 287 " " " " A 70 0 0 "GLY " " O  " " " 8 0 1 C2 
    4391 48 -11.1161 3.18237 -28.881 287 " " " " A 21 0 0 "GLY " " H  " " " 1 0 1 C2 
    4392 48 -12.7107 2.97033 -27.2886 287 " " " " A 21 0 0 "GLY " " HA3" " " 1 0 1 C2 
    4393 48 -11.5583 3.16675 -25.972 287 " " " " A 21 0 0 "GLY " " HA2" " " 1 0 1 C2 
    4394 40 -11.5006 0.263356 -27.2486 288 " " " " A 43 0 0 "ARG " " N  " " " 7 0 1 C2 
    4395 14 -11.5839 -1.14303 -26.8011 288 " " " " A 2 0 0 "ARG " " CA " " " 6 0 1 C2 
    4396 14 -10.315 -1.53462 -25.9601 288 " " " " A 2 0 0 "ARG " " C  " " " 6 0 1 C2 
    4397 23 -10.4214 -2.21737 -24.9069 288 " " " " A 70 0 0 "ARG " " O  " " " 8 0 1 C2 
    4398 14 -11.4856 -2.09256 -27.9768 288 " " " " A 2 0 0 "ARG " " CB " " " 6 0 1 C2 
    4399 14 -12.4868 -1.75017 -29.0116 288 " " " " A 2 0 0 "ARG " " CG " " " 6 0 1 C2 
    4400 14 -12.4259 -2.88287 -30.0588 288 " " " " A 2 0 0 "ARG " " CD " " " 6 0 1 C2 
    4401 40 -13.5446 -2.84688 -30.9416 288 " " " " A 43 0 0 "ARG " " NE " " " 7 0 1 C2 
    4402 14 -14.6486 -3.60747 -30.7485 288 " " " " A 2 0 0 "ARG " " CZ " " " 6 0 1 C2 
    4403 40 -15.5868 -3.59946 -31.7895 288 " " " " A 43 0 0 "ARG " " NH1" " " 7 0 1 C2 
    4404 40 -15.0056 -4.16676 -29.6188 288 " " " " A 43 0 0 "ARG " " NH2" " " 7 0 1 C2 
    4405 48 -11.0184 0.488488 -28.1071 288 " " " " A 21 0 0 "ARG " " H  " " " 1 0 1 C2 
    4406 48 -12.513 -1.32976 -26.2626 288 " " " " A 21 0 0 "ARG " " HA " " " 1 0 1 C2 
    4407 48 -11.5962 -3.13737 -27.6866 288 " " " " A 21 0 0 "ARG " " HB3" " " 1 0 1 C2 
    4408 48 -10.4871 -2.03506 -28.4101 288 " " " " A 21 0 0 "ARG " " HB2" " " 1 0 1 C2 
    4409 48 -12.304 -0.769832 -29.4517 288 " " " " A 21 0 0 "ARG " " HG3" " " 1 0 1 C2 
    4410 48 -13.5003 -1.60691 -28.637 288 " " " " A 21 0 0 "ARG " " HG2" " " 1 0 1 C2 
    4411 48 -12.4807 -3.87744 -29.6161 288 " " " " A 21 0 0 "ARG " " HD3" " " 1 0 1 C2 
    4412 48 -11.4846 -2.82511 -30.6054 288 " " " " A 21 0 0 "ARG " " HD2" " " 1 0 1 C2 
    4413 48 -13.3195 -2.35024 -31.7918 288 " " " " A 21 0 0 "ARG " " HE " " " 1 0 1 C2 
    4414 48 -16.386 -4.21084 -31.7023 288 " " " " A 21 0 0 "ARG " HH12 " " 1 0 1 C2 
    4415 48 -15.439 -3.32405 -32.7499 288 " " " " A 21 0 0 "ARG " HH11 " " 1 0 1 C2 
    4416 48 -15.7735 -4.82266 -29.6004 288 " " " " A 21 0 0 "ARG " HH22 " " 1 0 1 C2 
    4417 48 -14.3192 -4.18991 -28.8783 288 " " " " A 21 0 0 "ARG " HH21 " " 1 0 1 C2 
    4418 40 -9.17455 -1.02751 -26.3802 289 " " " " A 43 0 0 "THR " " N  " " " 7 0 1 C2 
    4419 14 -7.92338 -1.3338 -25.7459 289 " " " " A 2 0 0 "THR " " CA " " " 6 0 1 C2 
    4420 14 -7.83044 -0.748279 -24.2469 289 " " " " A 2 0 0 "THR " " C  " " " 6 0 1 C2 
    4421 23 -7.23845 -1.40298 -23.3795 289 " " " " A 70 0 0 "THR " " O  " " " 8 0 1 C2 
    4422 14 -6.82472 -0.711837 -26.5662 289 " " " " A 2 0 0 "THR " " CB " " " 6 0 1 C2 
    4423 23 -6.91524 -0.89323 -27.9596 289 " " " " A 70 0 0 "THR " " OG1" " " 8 0 1 C2 
    4424 14 -5.34202 -1.27423 -26.4226 289 " " " " A 2 0 0 "THR " " CG2" " " 6 0 1 C2 
    4425 48 -9.07903 -0.395736 -27.1624 289 " " " " A 21 0 0 "THR " " H  " " " 1 0 1 C2 
    4426 48 -7.82148 -2.41751 -25.6884 289 " " " " A 21 0 0 "THR " " HA " " " 1 0 1 C2 
    4427 48 -6.83568 0.370587 -26.4384 289 " " " " A 21 0 0 "THR " " HB " " " 1 0 1 C2 
    4428 48 -6.91188 -1.83358 -28.0531 289 " " " " A 21 0 0 "THR " " HG1" " " 1 0 1 C2 
    4429 48 -4.56383 -0.767223 -26.9931 289 " " " " A 21 0 0 "THR " HG21 " " 1 0 1 C2 
    4430 48 -5.0193 -1.26004 -25.3816 289 " " " " A 21 0 0 "THR " HG22 " " 1 0 1 C2 
    4431 48 -5.41919 -2.33648 -26.6545 289 " " " " A 21 0 0 "THR " HG23 " " 1 0 1 C2 
    4432 40 -8.3125 0.488633 -24.0282 290 " " " " A 43 0 0 "VAL " " N  " " " 7 0 1 C2 
    4433 14 -8.19259 1.11958 -22.7077 290 " " " " A 2 0 0 "VAL " " CA " " " 6 0 1 C2 
    4434 14 -9.16832 0.479638 -21.5869 290 " " " " A 2 0 0 "VAL " " C  " " " 6 0 1 C2 
    4435 23 -8.73894 0.292473 -20.4379 290 " " " " A 70 0 0 "VAL " " O  " " " 8 0 1 C2 
    4436 14 -8.53256 2.62674 -22.8688 290 " " " " A 2 0 0 "VAL " " CB " " " 6 0 1 C2 
    4437 14 -7.49202 3.33537 -23.747 290 " " " " A 2 0 0 "VAL " " CG1" " " 6 0 1 C2 
    4438 14 -9.93346 3.00717 -23.3901 290 " " " " A 2 0 0 "VAL " " CG2" " " 6 0 1 C2 
    4439 48 -8.74421 0.971772 -24.803 290 " " " " A 21 0 0 "VAL " " H  " " " 1 0 1 C2 
    4440 48 -7.1944 0.988442 -22.2899 290 " " " " A 21 0 0 "VAL " " HA " " " 1 0 1 C2 
    4441 48 -8.38635 3.06009 -21.8794 290 " " " " A 21 0 0 "VAL " " HB " " " 1 0 1 C2 
    4442 48 -7.7264 2.97667 -24.7492 290 " " " " A 21 0 0 "VAL " HG11 " " 1 0 1 C2 
    4443 48 -7.60798 4.41794 -23.7988 290 " " " " A 21 0 0 "VAL " HG12 " " 1 0 1 C2 
    4444 48 -6.50743 2.98999 -23.4317 290 " " " " A 21 0 0 "VAL " HG13 " " 1 0 1 C2 
    4445 48 -10.0326 4.0591 -23.6578 290 " " " " A 21 0 0 "VAL " HG21 " " 1 0 1 C2 
    4446 48 -10.07 2.65875 -24.4138 290 " " " " A 21 0 0 "VAL " HG22 " " 1 0 1 C2 
    4447 48 -10.7451 2.61968 -22.7743 290 " " " " A 21 0 0 "VAL " HG23 " " 1 0 1 C2 
    4448 40 -10.4073 0.143803 -21.9674 291 " " " " A 43 0 0 "VAL " " N  " " " 7 0 1 C2 
    4449 14 -11.3077 -0.655547 -21.1248 291 " " " " A 2 0 0 "VAL " " CA " " " 6 0 1 C2 
    4450 14 -10.7093 -2.00088 -20.6949 291 " " " " A 2 0 0 "VAL " " C  " " " 6 0 1 C2 
    4451 23 -10.7488 -2.40876 -19.5695 291 " " " " A 70 0 0 "VAL " " O  " " " 8 0 1 C2 
    4452 14 -12.7427 -0.903026 -21.7246 291 " " " " A 2 0 0 "VAL " " CB " " " 6 0 1 C2 
    4453 14 -13.3491 0.476609 -21.8229 291 " " " " A 2 0 0 "VAL " " CG1" " " 6 0 1 C2 
    4454 14 -12.784 -1.71321 -23.114 291 " " " " A 2 0 0 "VAL " " CG2" " " 6 0 1 C2 
    4455 48 -10.683 0.470708 -22.8824 291 " " " " A 21 0 0 "VAL " " H  " " " 1 0 1 C2 
    4456 48 -11.466 -0.0711817 -20.2184 291 " " " " A 21 0 0 "VAL " " HA " " " 1 0 1 C2 
    4457 48 -13.41 -1.41722 -21.033 291 " " " " A 21 0 0 "VAL " " HB " " " 1 0 1 C2 
    4458 48 -14.417 0.354645 -22.004 291 " " " " A 21 0 0 "VAL " HG11 " " 1 0 1 C2 
    4459 48 -13.2974 1.02049 -20.8797 291 " " " " A 21 0 0 "VAL " HG12 " " 1 0 1 C2 
    4460 48 -12.9305 1.11942 -22.5973 291 " " " " A 21 0 0 "VAL " HG13 " " 1 0 1 C2 
    4461 48 -12.2509 -1.17612 -23.8985 291 " " " " A 21 0 0 "VAL " HG21 " " 1 0 1 C2 
    4462 48 -12.3656 -2.71946 -23.1371 291 " " " " A 21 0 0 "VAL " HG22 " " 1 0 1 C2 
    4463 48 -13.8073 -1.68275 -23.4881 291 " " " " A 21 0 0 "VAL " HG23 " " 1 0 1 C2 
    4464 40 -9.99948 -2.75927 -21.6131 292 " " " " A 43 0 0 "PHE " " N  " " " 7 0 1 C2 
    4465 14 -9.35112 -4.09699 -21.4222 292 " " " " A 2 0 0 "PHE " " CA " " " 6 0 1 C2 
    4466 14 -8.10916 -3.84135 -20.5559 292 " " " " A 2 0 0 "PHE " " C  " " " 6 0 1 C2 
    4467 23 -7.84515 -4.64499 -19.655 292 " " " " A 70 0 0 "PHE " " O  " " " 8 0 1 C2 
    4468 14 -9.02534 -4.77809 -22.7461 292 " " " " A 2 0 0 "PHE " " CB " " " 6 0 1 C2 
    4469 14 -8.313 -6.16223 -22.6391 292 " " " " A 2 0 0 "PHE " " CG " " " 6 0 1 C2 
    4470 14 -7.10494 -6.39741 -23.2924 292 " " " " A 2 0 0 "PHE " " CD1" " " 6 0 1 C2 
    4471 14 -8.97217 -7.20787 -21.9254 292 " " " " A 2 0 0 "PHE " " CD2" " " 6 0 1 C2 
    4472 14 -6.55346 -7.69031 -23.3482 292 " " " " A 2 0 0 "PHE " " CE1" " " 6 0 1 C2 
    4473 14 -8.35211 -8.48067 -21.8844 292 " " " " A 2 0 0 "PHE " " CE2" " " 6 0 1 C2 
    4474 14 -7.18411 -8.75496 -22.6515 292 " " " " A 2 0 0 "PHE " " CZ " " " 6 0 1 C2 
    4475 48 -10.0673 -2.42336 -22.5632 292 " " " " A 21 0 0 "PHE " " H  " " " 1 0 1 C2 
    4476 48 -10.082 -4.71397 -20.8994 292 " " " " A 21 0 0 "PHE " " HA " " " 1 0 1 C2 
    4477 48 -8.46788 -4.11255 -23.4052 292 " " " " A 21 0 0 "PHE " " HB3" " " 1 0 1 C2 
    4478 48 -10.0079 -5.02986 -23.1451 292 " " " " A 21 0 0 "PHE " " HB2" " " 1 0 1 C2 
    4479 48 -6.74726 -5.5734 -23.8919 292 " " " " A 21 0 0 "PHE " " HD1" " " 1 0 1 C2 
    4480 48 -9.92843 -7.08038 -21.4399 292 " " " " A 21 0 0 "PHE " " HD2" " " 1 0 1 C2 
    4481 48 -5.71212 -7.82848 -24.0111 292 " " " " A 21 0 0 "PHE " " HE1" " " 1 0 1 C2 
    4482 48 -8.82861 -9.27537 -21.3296 292 " " " " A 21 0 0 "PHE " " HE2" " " 1 0 1 C2 
    4483 48 -6.702 -9.72137 -22.6537 292 " " " " A 21 0 0 "PHE " " HZ " " " 1 0 1 C2 
    4484 40 -7.34651 -2.73704 -20.6446 293 " " " " A 43 0 0 "SER " " N  " " " 7 0 1 C2 
    4485 14 -6.19484 -2.48305 -19.7415 293 " " " " A 2 0 0 "SER " " CA " " " 6 0 1 C2 
    4486 14 -6.62025 -2.18385 -18.3305 293 " " " " A 2 0 0 "SER " " C  " " " 6 0 1 C2 
    4487 23 -6.00639 -2.57444 -17.3582 293 " " " " A 70 0 0 "SER " " O  " " " 8 0 1 C2 
    4488 14 -5.52474 -1.31455 -20.4402 293 " " " " A 2 0 0 "SER " " CB " " " 6 0 1 C2 
    4489 23 -4.56682 -0.533294 -19.7289 293 " " " " A 70 0 0 "SER " " OG " " " 8 0 1 C2 
    4490 48 -7.49341 -2.10718 -21.4203 293 " " " " A 21 0 0 "SER " " H  " " " 1 0 1 C2 
    4491 48 -5.47725 -3.297 -19.6383 293 " " " " A 21 0 0 "SER " " HA " " " 1 0 1 C2 
    4492 48 -6.28169 -0.634338 -20.8306 293 " " " " A 21 0 0 "SER " " HB3" " " 1 0 1 C2 
    4493 48 -4.96708 -1.68317 -21.3012 293 " " " " A 21 0 0 "SER " " HB2" " " 1 0 1 C2 
    4494 48 -3.77021 -1.04145 -19.7433 293 " " " " A 21 0 0 "SER " " HG " " " 1 0 1 C2 
    4495 40 -7.7033 -1.38786 -18.1384 294 " " " " A 43 0 0 "ALA " " N  " " " 7 0 1 C2 
    4496 14 -8.38 -1.13803 -16.8929 294 " " " " A 2 0 0 "ALA " " CA " " " 6 0 1 C2 
    4497 14 -8.67858 -2.4707 -16.1293 294 " " " " A 2 0 0 "ALA " " C  " " " 6 0 1 C2 
    4498 23 -8.21857 -2.70745 -15.0192 294 " " " " A 70 0 0 "ALA " " O  " " " 8 0 1 C2 
    4499 14 -9.54175 -0.2844 -17.2198 294 " " " " A 2 0 0 "ALA " " CB " " " 6 0 1 C2 
    4500 48 -8.06107 -0.805484 -18.882 294 " " " " A 21 0 0 "ALA " " H  " " " 1 0 1 C2 
    4501 48 -7.71749 -0.582096 -16.2295 294 " " " " A 21 0 0 "ALA " " HA " " " 1 0 1 C2 
    4502 48 -10.2786 -0.718292 -17.8957 294 " " " " A 21 0 0 "ALA " " HB1" " " 1 0 1 C2 
    4503 48 -10.0505 0.03291 -16.3095 294 " " " " A 21 0 0 "ALA " " HB2" " " 1 0 1 C2 
    4504 48 -9.2489 0.621495 -17.7505 294 " " " " A 21 0 0 "ALA " " HB3" " " 1 0 1 C2 
    4505 40 -9.50399 -3.32381 -16.8077 295 " " " " A 43 0 0 "VAL " " N  " " " 7 0 1 C2 
    4506 14 -9.83813 -4.63934 -16.2103 295 " " " " A 2 0 0 "VAL " " CA " " " 6 0 1 C2 
    4507 14 -8.66302 -5.57611 -15.7957 295 " " " " A 2 0 0 "VAL " " C  " " " 6 0 1 C2 
    4508 23 -8.62008 -6.14026 -14.7239 295 " " " " A 70 0 0 "VAL " " O  " " " 8 0 1 C2 
    4509 14 -10.9162 -5.36687 -17.0458 295 " " " " A 2 0 0 "VAL " " CB " " " 6 0 1 C2 
    4510 14 -12.282 -4.64232 -17.1531 295 " " " " A 2 0 0 "VAL " " CG1" " " 6 0 1 C2 
    4511 14 -10.4269 -5.87487 -18.3506 295 " " " " A 2 0 0 "VAL " " CG2" " " 6 0 1 C2 
    4512 48 -9.97643 -3.14103 -17.6814 295 " " " " A 21 0 0 "VAL " " H  " " " 1 0 1 C2 
    4513 48 -10.2203 -4.49358 -15.2 295 " " " " A 21 0 0 "VAL " " HA " " " 1 0 1 C2 
    4514 48 -11.2418 -6.20049 -16.4237 295 " " " " A 21 0 0 "VAL " " HB " " " 1 0 1 C2 
    4515 48 -12.7072 -5.08469 -18.0539 295 " " " " A 21 0 0 "VAL " HG11 " " 1 0 1 C2 
    4516 48 -12.9925 -4.82642 -16.3473 295 " " " " A 21 0 0 "VAL " HG12 " " 1 0 1 C2 
    4517 48 -12.1573 -3.56961 -17.3008 295 " " " " A 21 0 0 "VAL " HG13 " " 1 0 1 C2 
    4518 48 -10.3819 -4.98172 -18.9737 295 " " " " A 21 0 0 "VAL " HG21 " " 1 0 1 C2 
    4519 48 -9.3891 -6.19896 -18.2734 295 " " " " A 21 0 0 "VAL " HG22 " " 1 0 1 C2 
    4520 48 -11.1113 -6.6262 -18.7447 295 " " " " A 21 0 0 "VAL " HG23 " " 1 0 1 C2 
    4521 40 -7.5797 -5.53432 -16.5734 296 " " " " A 43 0 0 "ILE " " N  " " " 7 0 1 C2 
    4522 14 -6.40313 -6.27213 -16.2098 296 " " " " A 2 0 0 "ILE " " CA " " " 6 0 1 C2 
    4523 14 -5.70165 -5.69371 -15.0655 296 " " " " A 2 0 0 "ILE " " C  " " " 6 0 1 C2 
    4524 23 -5.19226 -6.45402 -14.2298 296 " " " " A 70 0 0 "ILE " " O  " " " 8 0 1 C2 
    4525 14 -5.44655 -6.35738 -17.4414 296 " " " " A 2 0 0 "ILE " " CB " " " 6 0 1 C2 
    4526 14 -6.12229 -7.41644 -18.3492 296 " " " " A 2 0 0 "ILE " " CG1" " " 6 0 1 C2 
    4527 14 -3.89075 -6.78403 -17.1886 296 " " " " A 2 0 0 "ILE " " CG2" " " 6 0 1 C2 
    4528 14 -5.28622 -7.79617 -19.5892 296 " " " " A 2 0 0 "ILE " " CD1" " " 6 0 1 C2 
    4529 48 -7.55934 -4.9434 -17.3922 296 " " " " A 21 0 0 "ILE " " H  " " " 1 0 1 C2 
    4530 48 -6.97028 -7.1816 -16.0115 296 " " " " A 21 0 0 "ILE " " HA " " " 1 0 1 C2 
    4531 48 -5.3673 -5.3615 -17.8773 296 " " " " A 21 0 0 "ILE " " HB " " " 1 0 1 C2 
    4532 48 -7.05407 -7.15896 -18.8528 296 " " " " A 21 0 0 "ILE " HG13 " " 1 0 1 C2 
    4533 48 -6.35589 -8.29315 -17.7451 296 " " " " A 21 0 0 "ILE " HG12 " " 1 0 1 C2 
    4534 48 -3.29564 -6.63492 -18.0896 296 " " " " A 21 0 0 "ILE " HG21 " " 1 0 1 C2 
    4535 48 -3.47762 -6.09394 -16.453 296 " " " " A 21 0 0 "ILE " HG22 " " 1 0 1 C2 
    4536 48 -3.76478 -7.72528 -16.6536 296 " " " " A 21 0 0 "ILE " HG23 " " 1 0 1 C2 
    4537 48 -5.13944 -7.03612 -20.3566 296 " " " " A 21 0 0 "ILE " HD11 " " 1 0 1 C2 
    4538 48 -4.28734 -8.07514 -19.2537 296 " " " " A 21 0 0 "ILE " HD12 " " 1 0 1 C2 
    4539 48 -5.43992 -8.73799 -20.1159 296 " " " " A 21 0 0 "ILE " HD13 " " 1 0 1 C2 
    4540 40 -5.66009 -4.38612 -14.9184 297 " " " " A 43 0 0 "ILE " " N  " " " 7 0 1 C2 
    4541 14 -5.18813 -3.69913 -13.7217 297 " " " " A 2 0 0 "ILE " " CA " " " 6 0 1 C2 
    4542 14 -6.018 -3.90357 -12.4749 297 " " " " A 2 0 0 "ILE " " C  " " " 6 0 1 C2 
    4543 23 -5.45521 -4.10274 -11.3892 297 " " " " A 70 0 0 "ILE " " O  " " " 8 0 1 C2 
    4544 14 -4.92031 -2.18242 -14.0038 297 " " " " A 2 0 0 "ILE " " CB " " " 6 0 1 C2 
    4545 14 -3.77018 -2.0592 -15.0526 297 " " " " A 2 0 0 "ILE " " CG1" " " 6 0 1 C2 
    4546 14 -4.7019 -1.24204 -12.8495 297 " " " " A 2 0 0 "ILE " " CG2" " " 6 0 1 C2 
    4547 14 -3.64829 -0.651626 -15.6691 297 " " " " A 2 0 0 "ILE " " CD1" " " 6 0 1 C2 
    4548 48 -5.94563 -3.76886 -15.6651 297 " " " " A 21 0 0 "ILE " " H  " " " 1 0 1 C2 
    4549 48 -4.20952 -4.14639 -13.5474 297 " " " " A 21 0 0 "ILE " " HA " " " 1 0 1 C2 
    4550 48 -5.82174 -1.83168 -14.5063 297 " " " " A 21 0 0 "ILE " " HB " " " 1 0 1 C2 
    4551 48 -3.89534 -2.72709 -15.9049 297 " " " " A 21 0 0 "ILE " HG13 " " 1 0 1 C2 
    4552 48 -2.83624 -2.48473 -14.6855 297 " " " " A 21 0 0 "ILE " HG12 " " 1 0 1 C2 
    4553 48 -5.52959 -1.24696 -12.1403 297 " " " " A 21 0 0 "ILE " HG21 " " 1 0 1 C2 
    4554 48 -3.71186 -1.43141 -12.4347 297 " " " " A 21 0 0 "ILE " HG22 " " 1 0 1 C2 
    4555 48 -4.69148 -0.227226 -13.2472 297 " " " " A 21 0 0 "ILE " HG23 " " 1 0 1 C2 
    4556 48 -3.13242 -0.524604 -16.6208 297 " " " " A 21 0 0 "ILE " HD11 " " 1 0 1 C2 
    4557 48 -4.67461 -0.32796 -15.8423 297 " " " " A 21 0 0 "ILE " HD12 " " 1 0 1 C2 
    4558 48 -3.25271 0.0575567 -14.942 297 " " " " A 21 0 0 "ILE " HD13 " " 1 0 1 C2 
    4559 40 -7.32221 -3.9636 -12.6308 298 " " " " A 43 0 0 "VAL " " N  " " " 7 0 1 C2 
    4560 14 -8.27674 -4.35261 -11.5868 298 " " " " A 2 0 0 "VAL " " CA " " " 6 0 1 C2 
    4561 14 -7.94949 -5.78036 -11.1057 298 " " " " A 2 0 0 "VAL " " C  " " " 6 0 1 C2 
    4562 23 -7.70856 -5.96836 -9.92572 298 " " " " A 70 0 0 "VAL " " O  " " " 8 0 1 C2 
    4563 14 -9.72493 -4.27636 -12.1677 298 " " " " A 2 0 0 "VAL " " CB " " " 6 0 1 C2 
    4564 14 -10.8178 -5.00563 -11.4105 298 " " " " A 2 0 0 "VAL " " CG1" " " 6 0 1 C2 
    4565 14 -10.091 -2.82428 -12.5436 298 " " " " A 2 0 0 "VAL " " CG2" " " 6 0 1 C2 
    4566 48 -7.62049 -3.63176 -13.5369 298 " " " " A 21 0 0 "VAL " " H  " " " 1 0 1 C2 
    4567 48 -8.20414 -3.69583 -10.7199 298 " " " " A 21 0 0 "VAL " " HA " " " 1 0 1 C2 
    4568 48 -9.59661 -4.74791 -13.142 298 " " " " A 21 0 0 "VAL " " HB " " " 1 0 1 C2 
    4569 48 -10.6077 -6.07276 -11.4823 298 " " " " A 21 0 0 "VAL " HG11 " " 1 0 1 C2 
    4570 48 -10.7424 -4.75008 -10.3536 298 " " " " A 21 0 0 "VAL " HG12 " " 1 0 1 C2 
    4571 48 -11.772 -4.80532 -11.8978 298 " " " " A 21 0 0 "VAL " HG13 " " 1 0 1 C2 
    4572 48 -10.932 -2.69037 -13.224 298 " " " " A 21 0 0 "VAL " HG21 " " 1 0 1 C2 
    4573 48 -10.3611 -2.147 -11.7333 298 " " " " A 21 0 0 "VAL " HG22 " " 1 0 1 C2 
    4574 48 -9.23223 -2.30715 -12.9715 298 " " " " A 21 0 0 "VAL " HG23 " " 1 0 1 C2 
    4575 40 -7.77038 -6.69331 -12.037 299 " " " " A 43 0 0 "ALA " " N  " " " 7 0 1 C2 
    4576 14 -7.22104 -8.05656 -11.7316 299 " " " " A 2 0 0 "ALA " " CA " " " 6 0 1 C2 
    4577 14 -5.79216 -8.16345 -11.1715 299 " " " " A 2 0 0 "ALA " " C  " " " 6 0 1 C2 
    4578 23 -5.48503 -9.22465 -10.6384 299 " " " " A 70 0 0 "ALA " " O  " " " 8 0 1 C2 
    4579 14 -7.38544 -8.84932 -12.959 299 " " " " A 2 0 0 "ALA " " CB " " " 6 0 1 C2 
    4580 48 -8.08961 -6.46757 -12.9682 299 " " " " A 21 0 0 "ALA " " H  " " " 1 0 1 C2 
    4581 48 -7.83222 -8.54217 -10.9709 299 " " " " A 21 0 0 "ALA " " HA " " " 1 0 1 C2 
    4582 48 -8.42526 -8.76622 -13.2752 299 " " " " A 21 0 0 "ALA " " HB1" " " 1 0 1 C2 
    4583 48 -6.90632 -8.37147 -13.8136 299 " " " " A 21 0 0 "ALA " " HB2" " " 1 0 1 C2 
    4584 48 -6.99607 -9.86594 -12.9045 299 " " " " A 21 0 0 "ALA " " HB3" " " 1 0 1 C2 
    4585 40 -4.96681 -7.13445 -11.257 300 " " " " A 43 0 0 "SER " " N  " " " 7 0 1 C2 
    4586 14 -3.65331 -6.85542 -10.6198 300 " " " " A 2 0 0 "SER " " CA " " " 6 0 1 C2 
    4587 14 -3.83717 -6.11449 -9.27893 300 " " " " A 2 0 0 "SER " " C  " " " 6 0 1 C2 
    4588 23 -2.83094 -5.75377 -8.65099 300 " " " " A 70 0 0 "SER " " O  " " " 8 0 1 C2 
    4589 14 -2.72559 -6.1717 -11.6118 300 " " " " A 2 0 0 "SER " " CB " " " 6 0 1 C2 
    4590 23 -2.78504 -6.80038 -12.8561 300 " " " " A 70 0 0 "SER " " OG " " " 8 0 1 C2 
    4591 48 -5.29178 -6.4067 -11.8774 300 " " " " A 21 0 0 "SER " " H  " " " 1 0 1 C2 
    4592 48 -3.18532 -7.82225 -10.4345 300 " " " " A 21 0 0 "SER " " HA " " " 1 0 1 C2 
    4593 48 -1.73505 -5.93644 -11.2225 300 " " " " A 21 0 0 "SER " " HB3" " " 1 0 1 C2 
    4594 48 -3.0983 -5.2056 -11.9522 300 " " " " A 21 0 0 "SER " " HB2" " " 1 0 1 C2 
    4595 48 -3.62678 -6.7169 -13.2775 300 " " " " A 21 0 0 "SER " " HG " " " 1 0 1 C2 
    4596 40 -5.05645 -5.86099 -8.83261 301 " " " " A 43 0 0 "SER " " N  " " " 7 0 1 C2 
    4597 14 -5.21637 -5.3442 -7.48455 301 " " " " A 2 0 0 "SER " " CA " " " 6 0 1 C2 
    4598 14 -5.97845 -6.25123 -6.50243 301 " " " " A 2 0 0 "SER " " C  " " " 6 0 1 C2 
    4599 23 -5.50087 -6.47641 -5.387 301 " " " " A 70 0 0 "SER " " O  " " " 8 0 1 C2 
    4600 14 -5.66329 -3.87039 -7.50355 301 " " " " A 2 0 0 "SER " " CB " " " 6 0 1 C2 
    4601 23 -6.78885 -3.73727 -8.33342 301 " " " " A 70 0 0 "SER " " OG " " " 8 0 1 C2 
    4602 48 -5.82615 -6.17405 -9.40676 301 " " " " A 21 0 0 "SER " " H  " " " 1 0 1 C2 
    4603 48 -4.26244 -5.30446 -6.95869 301 " " " " A 21 0 0 "SER " " HA " " " 1 0 1 C2 
    4604 48 -4.86233 -3.16396 -7.72153 301 " " " " A 21 0 0 "SER " " HB3" " " 1 0 1 C2 
    4605 48 -6.02598 -3.62793 -6.50466 301 " " " " A 21 0 0 "SER " " HB2" " " 1 0 1 C2 
    4606 48 -6.4468 -3.71092 -9.21395 301 " " " " A 21 0 0 "SER " " HG " " " 1 0 1 C2 
    4607 40 -7.03465 -6.89811 -7.08116 302 " " " " A 43 0 0 "VAL " " N  " " " 7 0 1 C2 
    4608 14 -7.74836 -7.98748 -6.52459 302 " " " " A 2 0 0 "VAL " " CA " " " 6 0 1 C2 
    4609 14 -6.91981 -9.07839 -5.68592 302 " " " " A 2 0 0 "VAL " " C  " " " 6 0 1 C2 
    4610 23 -7.45099 -9.46523 -4.63655 302 " " " " A 70 0 0 "VAL " " O  " " " 8 0 1 C2 
    4611 14 -8.6276 -8.60299 -7.63996 302 " " " " A 2 0 0 "VAL " " CB " " " 6 0 1 C2 
    4612 14 -9.02189 -10.0319 -7.44231 302 " " " " A 2 0 0 "VAL " " CG1" " " 6 0 1 C2 
    4613 14 -9.88925 -7.79029 -7.9704 302 " " " " A 2 0 0 "VAL " " CG2" " " 6 0 1 C2 
    4614 48 -7.48801 -6.51542 -7.89854 302 " " " " A 21 0 0 "VAL " " H  " " " 1 0 1 C2 
    4615 48 -8.4082 -7.58095 -5.75813 302 " " " " A 21 0 0 "VAL " " HA " " " 1 0 1 C2 
    4616 48 -8.09453 -8.65815 -8.58911 302 " " " " A 21 0 0 "VAL " " HB " " " 1 0 1 C2 
    4617 48 -9.55882 -10.3119 -8.34862 302 " " " " A 21 0 0 "VAL " HG11 " " 1 0 1 C2 
    4618 48 -8.20301 -10.7504 -7.47882 302 " " " " A 21 0 0 "VAL " HG12 " " 1 0 1 C2 
    4619 48 -9.60609 -10.1874 -6.53531 302 " " " " A 21 0 0 "VAL " HG13 " " 1 0 1 C2 
    4620 48 -10.5923 -8.26873 -8.65223 302 " " " " A 21 0 0 "VAL " HG21 " " 1 0 1 C2 
    4621 48 -10.4581 -7.55106 -7.07194 302 " " " " A 21 0 0 "VAL " HG22 " " 1 0 1 C2 
    4622 48 -9.62454 -6.78562 -8.30005 302 " " " " A 21 0 0 "VAL " HG23 " " 1 0 1 C2 
    4623 40 -5.68344 -9.47703 -5.95311 303 " " " " A 43 0 0 "PRO " " N  " " " 7 0 1 C2 
    4624 14 -4.80066 -10.325 -5.1568 303 " " " " A 2 0 0 "PRO " " CA " " " 6 0 1 C2 
    4625 14 -4.52423 -9.79707 -3.72695 303 " " " " A 2 0 0 "PRO " " C  " " " 6 0 1 C2 
    4626 23 -4.30185 -10.6953 -2.85403 303 " " " " A 70 0 0 "PRO " " O  " " " 8 0 1 C2 
    4627 14 -3.41386 -10.4408 -5.84251 303 " " " " A 2 0 0 "PRO " " CB " " " 6 0 1 C2 
    4628 14 -3.77889 -10.3237 -7.27375 303 " " " " A 2 0 0 "PRO " " CG " " " 6 0 1 C2 
    4629 14 -5.05487 -9.489 -7.24107 303 " " " " A 2 0 0 "PRO " " CD " " " 6 0 1 C2 
    4630 48 -5.16928 -11.3439 -5.03812 303 " " " " A 21 0 0 "PRO " " HA " " " 1 0 1 C2 
    4631 48 -2.96116 -11.3971 -5.5806 303 " " " " A 21 0 0 "PRO " " HB3" " " 1 0 1 C2 
    4632 48 -2.75924 -9.64645 -5.48385 303 " " " " A 21 0 0 "PRO " " HB2" " " 1 0 1 C2 
    4633 48 -3.90673 -11.2712 -7.79715 303 " " " " A 21 0 0 "PRO " " HG3" " " 1 0 1 C2 
    4634 48 -3.02528 -9.71673 -7.7755 303 " " " " A 21 0 0 "PRO " " HG2" " " 1 0 1 C2 
    4635 48 -4.80777 -8.45491 -7.48125 303 " " " " A 21 0 0 "PRO " " HD2" " " 1 0 1 C2 
    4636 48 -5.70029 -9.77946 -8.07003 303 " " " " A 21 0 0 "PRO " " HD3" " " 1 0 1 C2 
    4637 40 -4.50603 -8.48264 -3.49132 304 " " " " A 43 0 0 "LEU " " N  " " " 7 0 1 C2 
    4638 14 -4.18605 -7.99024 -2.18069 304 " " " " A 2 0 0 "LEU " " CA " " " 6 0 1 C2 
    4639 14 -5.1771 -8.41724 -1.03465 304 " " " " A 2 0 0 "LEU " " C  " " " 6 0 1 C2 
    4640 23 -4.93644 -8.20042 0.113949 304 " " " " A 70 0 0 "LEU " " O  " " " 8 0 1 C2 
    4641 14 -4.07835 -6.50113 -2.28278 304 " " " " A 2 0 0 "LEU " " CB " " " 6 0 1 C2 
    4642 14 -3.43365 -5.65675 -1.0655 304 " " " " A 2 0 0 "LEU " " CG " " " 6 0 1 C2 
    4643 14 -2.2622 -6.40227 -0.492992 304 " " " " A 2 0 0 "LEU " " CD1" " " 6 0 1 C2 
    4644 14 -3.06562 -4.25418 -1.71486 304 " " " " A 2 0 0 "LEU " " CD2" " " 6 0 1 C2 
    4645 48 -4.83677 -7.86961 -4.22269 304 " " " " A 21 0 0 "LEU " " H  " " " 1 0 1 C2 
    4646 48 -3.15804 -8.32678 -2.0464 304 " " " " A 21 0 0 "LEU " " HA " " " 1 0 1 C2 
    4647 48 -5.03467 -6.08094 -2.59421 304 " " " " A 21 0 0 "LEU " " HB3" " " 1 0 1 C2 
    4648 48 -3.60364 -6.18894 -3.21298 304 " " " " A 21 0 0 "LEU " " HB2" " " 1 0 1 C2 
    4649 48 -4.08966 -5.52677 -0.204781 304 " " " " A 21 0 0 "LEU " " HG " " " 1 0 1 C2 
    4650 48 -1.66254 -6.75992 -1.33 304 " " " " A 21 0 0 "LEU " HD11 " " 1 0 1 C2 
    4651 48 -1.68032 -5.65781 0.0504113 304 " " " " A 21 0 0 "LEU " HD12 " " 1 0 1 C2 
    4652 48 -2.54373 -7.25142 0.129738 304 " " " " A 21 0 0 "LEU " HD13 " " 1 0 1 C2 
    4653 48 -3.95046 -3.89257 -2.23869 304 " " " " A 21 0 0 "LEU " HD21 " " 1 0 1 C2 
    4654 48 -2.81152 -3.49075 -0.97953 304 " " " " A 21 0 0 "LEU " HD22 " " 1 0 1 C2 
    4655 48 -2.2862 -4.25981 -2.47681 304 " " " " A 21 0 0 "LEU " HD23 " " 1 0 1 C2 
    4656 40 -6.39625 -8.92277 -1.40796 305 " " " " A 43 0 0 "LEU " " N  " " " 7 0 1 C2 
    4657 14 -7.4024 -9.3997 -0.48798 305 " " " " A 2 0 0 "LEU " " CA " " " 6 0 1 C2 
    4658 14 -7.01877 -10.7449 0.20504 305 " " " " A 2 0 0 "LEU " " C  " " " 6 0 1 C2 
    4659 23 -7.67219 -11.198 1.08851 305 " " " " A 70 0 0 "LEU " " O  " " " 8 0 1 C2 
    4660 14 -8.72278 -9.55018 -1.26784 305 " " " " A 2 0 0 "LEU " " CB " " " 6 0 1 C2 
    4661 14 -9.24433 -8.21646 -2.03793 305 " " " " A 2 0 0 "LEU " " CG " " " 6 0 1 C2 
    4662 14 -10.4566 -8.59733 -2.95592 305 " " " " A 2 0 0 "LEU " " CD1" " " 6 0 1 C2 
    4663 14 -9.72808 -6.97959 -1.12626 305 " " " " A 2 0 0 "LEU " " CD2" " " 6 0 1 C2 
    4664 48 -6.64697 -8.9767 -2.38485 305 " " " " A 21 0 0 "LEU " " H  " " " 1 0 1 C2 
    4665 48 -7.55717 -8.69479 0.328869 305 " " " " A 21 0 0 "LEU " " HA " " " 1 0 1 C2 
    4666 48 -9.57881 -9.95473 -0.727791 305 " " " " A 21 0 0 "LEU " " HB3" " " 1 0 1 C2 
    4667 48 -8.48975 -10.3991 -1.91063 305 " " " " A 21 0 0 "LEU " " HB2" " " 1 0 1 C2 
    4668 48 -8.48627 -7.8939 -2.75166 305 " " " " A 21 0 0 "LEU " " HG " " " 1 0 1 C2 
    4669 48 -11.2333 -9.10621 -2.38508 305 " " " " A 21 0 0 "LEU " HD11 " " 1 0 1 C2 
    4670 48 -10.9552 -7.72737 -3.38331 305 " " " " A 21 0 0 "LEU " HD12 " " 1 0 1 C2 
    4671 48 -10.158 -9.14586 -3.84927 305 " " " " A 21 0 0 "LEU " HD13 " " 1 0 1 C2 
    4672 48 -10.7869 -7.08158 -0.888569 305 " " " " A 21 0 0 "LEU " HD21 " " 1 0 1 C2 
    4673 48 -9.15689 -7.00306 -0.198196 305 " " " " A 21 0 0 "LEU " HD22 " " 1 0 1 C2 
    4674 48 -9.66975 -5.97426 -1.54341 305 " " " " A 21 0 0 "LEU " HD23 " " 1 0 1 C2 
    4675 40 -5.90261 -11.3262 -0.172676 306 " " " " A 43 0 0 "LEU " " N  " " " 7 0 1 C2 
    4676 14 -5.25945 -12.539 0.445911 306 " " " " A 2 0 0 "LEU " " CA " " " 6 0 1 C2 
    4677 14 -4.66372 -12.2402 1.83566 306 " " " " A 2 0 0 "LEU " " C  " " " 6 0 1 C2 
    4678 23 -4.83346 -13.1088 2.71783 306 " " " " A 70 0 0 "LEU " " O  " " " 8 0 1 C2 
    4679 14 -4.03427 -12.8892 -0.453289 306 " " " " A 2 0 0 "LEU " " CB " " " 6 0 1 C2 
    4680 14 -3.08609 -14.0725 -0.0423469 306 " " " " A 2 0 0 "LEU " " CG " " " 6 0 1 C2 
    4681 14 -3.83185 -15.4696 -0.12809 306 " " " " A 2 0 0 "LEU " " CD1" " " 6 0 1 C2 
    4682 14 -1.78202 -14.0583 -0.801781 306 " " " " A 2 0 0 "LEU " " CD2" " " 6 0 1 C2 
    4683 48 -5.35618 -10.8085 -0.846092 306 " " " " A 21 0 0 "LEU " " H  " " " 1 0 1 C2 
    4684 48 -6.0214 -13.3025 0.288635 306 " " " " A 21 0 0 "LEU " " HA " " " 1 0 1 C2 
    4685 48 -3.40778 -12.0091 -0.598145 306 " " " " A 21 0 0 "LEU " " HB3" " " 1 0 1 C2 
    4686 48 -4.4798 -13.152 -1.41273 306 " " " " A 21 0 0 "LEU " " HB2" " " 1 0 1 C2 
    4687 48 -2.74549 -13.9722 0.988205 306 " " " " A 21 0 0 "LEU " " HG " " " 1 0 1 C2 
    4688 48 -3.18318 -16.2688 0.230434 306 " " " " A 21 0 0 "LEU " HD11 " " 1 0 1 C2 
    4689 48 -4.74137 -15.5786 0.462658 306 " " " " A 21 0 0 "LEU " HD12 " " 1 0 1 C2 
    4690 48 -4.08529 -15.6807 -1.16698 306 " " " " A 21 0 0 "LEU " HD13 " " 1 0 1 C2 
    4691 48 -1.31967 -13.0715 -0.823586 306 " " " " A 21 0 0 "LEU " HD21 " " 1 0 1 C2 
    4692 48 -1.02265 -14.6256 -0.263599 306 " " " " A 21 0 0 "LEU " HD22 " " 1 0 1 C2 
    4693 48 -1.77474 -14.3847 -1.84176 306 " " " " A 21 0 0 "LEU " HD23 " " 1 0 1 C2 
    4694 40 -4.12025 -11.0494 2.07234 307 " " " " A 43 0 0 "PHE " " N  " " " 7 0 1 C2 
    4695 14 -3.49051 -10.5126 3.26399 307 " " " " A 2 0 0 "PHE " " CA " " " 6 0 1 C2 
    4696 14 -4.63849 -10.1279 4.18651 307 " " " " A 2 0 0 "PHE " " C  " " " 6 0 1 C2 
    4697 23 -5.54254 -9.44582 3.78185 307 " " " " A 70 0 0 "PHE " " O  " " " 8 0 1 C2 
    4698 14 -2.63535 -9.28884 2.89645 307 " " " " A 2 0 0 "PHE " " CB " " " 6 0 1 C2 
    4699 14 -1.25512 -9.61509 2.35322 307 " " " " A 2 0 0 "PHE " " CG " " " 6 0 1 C2 
    4700 14 -1.10492 -9.82576 0.974762 307 " " " " A 2 0 0 "PHE " " CD1" " " 6 0 1 C2 
    4701 14 -0.112978 -9.47558 3.18387 307 " " " " A 2 0 0 "PHE " " CD2" " " 6 0 1 C2 
    4702 14 0.145016 -9.98428 0.471432 307 " " " " A 2 0 0 "PHE " " CE1" " " 6 0 1 C2 
    4703 14 1.11852 -9.39355 2.56055 307 " " " " A 2 0 0 "PHE " " CE2" " " 6 0 1 C2 
    4704 14 1.28135 -9.64454 1.19436 307 " " " " A 2 0 0 "PHE " " CZ " " " 6 0 1 C2
[truncated: 9,340,242 more chars]
