# Supplementary material for: Inhibition Mechanism of Anti-TB Drug SQ109: Allosteric Inhibition of TMM Translocation of Mycobacterium Tuberculosis MmpL3 Transporter
Source: J Chem Inf Model. 2023 Aug 17;63(16):5356–74. doi: 10.1021/acs.jcim.3c00616 (PMC10466384; doi:10.1021/acs.jcim.3c00616)
Supplement: Supplementary file 2 — ci3c00616_si_002.zip [file ci3c00616_si_002.zip › data/TM7-TM8_conformchange/6AJF_apo_traj2_712ns.mae]

{
  s_m_m2io_version
  :::
  2.0.0
}
f_m_ct {
  s_m_title
  r_chorus_box_ax
  r_chorus_box_ay
  r_chorus_box_az
  r_chorus_box_bx
  r_chorus_box_by
  r_chorus_box_bz
  r_chorus_box_cx
  r_chorus_box_cy
  r_chorus_box_cz
  :::
  ""
  90.5168
  0
  0
  0
  78.881
  0
  0
  0
  122.421
  m_atom[88624] {
    # First column is atom index #
    i_m_mmod_type
    r_m_x_coord
    r_m_y_coord
    r_m_z_coord
    i_m_residue_number
    s_m_insertion_code
    s_m_mmod_res
    s_m_chain_name
    i_m_color
    r_m_charge1
    r_m_charge2
    s_m_pdb_residue_name
    s_m_pdb_atom_name
    s_m_grow_name
    i_m_atomic_number
    i_m_formal_charge
    i_m_visibility
    s_m_pdb_segment_name
    :::
    1 40 -8.01651 17.0776 -30.5048 1 " " " " A 43 0 0 "MET " " N  " " " 7 0 1 C2 
    2 14 -7.71254 17.6536 -29.2174 1 " " " " A 2 0 0 "MET " " CA " " " 6 0 1 C2 
    3 14 -6.29625 18.1764 -29.1003 1 " " " " A 2 0 0 "MET " " C  " " " 6 0 1 C2 
    4 23 -6.05006 18.9596 -28.21 1 " " " " A 70 0 0 "MET " " O  " " " 8 0 1 C2 
    5 14 -7.95541 16.6052 -28.0771 1 " " " " A 2 0 0 "MET " " CB " " " 6 0 1 C2 
    6 14 -8.16683 17.1367 -26.6434 1 " " " " A 2 0 0 "MET " " CG " " " 6 0 1 C2 
    7 52 -8.63939 15.8913 -25.4291 1 " " " " A 13 0 0 "MET " " SD " " " 16 0 1 C2 
    8 14 -8.51528 16.9122 -23.8956 1 " " " " A 2 0 0 "MET " " CE " " " 6 0 1 C2 
    9 40 -5.38174 17.5779 -29.8906 2 " " " " A 43 0 0 "PHE " " N  " " " 7 0 1 C2 
    10 14 -3.99541 18.0341 -29.6172 2 " " " " A 2 0 0 "PHE " " CA " " " 6 0 1 C2 
    11 14 -3.27372 18.6372 -30.8453 2 " " " " A 2 0 0 "PHE " " C  " " " 6 0 1 C2 
    12 23 -2.01794 18.7716 -30.8716 2 " " " " A 70 0 0 "PHE " " O  " " " 8 0 1 C2 
    13 14 -3.11684 16.7305 -29.2956 2 " " " " A 2 0 0 "PHE " " CB " " " 6 0 1 C2 
    14 14 -3.45506 16.2764 -27.8753 2 " " " " A 2 0 0 "PHE " " CG " " " 6 0 1 C2 
    15 14 -4.22925 15.0528 -27.568 2 " " " " A 2 0 0 "PHE " " CD1" " " 6 0 1 C2 
    16 14 -3.21008 17.2335 -26.835 2 " " " " A 2 0 0 "PHE " " CD2" " " 6 0 1 C2 
    17 14 -4.65065 14.8728 -26.2494 2 " " " " A 2 0 0 "PHE " " CE1" " " 6 0 1 C2 
    18 14 -3.73616 16.9632 -25.5439 2 " " " " A 2 0 0 "PHE " " CE2" " " 6 0 1 C2 
    19 14 -4.47081 15.7882 -25.2475 2 " " " " A 2 0 0 "PHE " " CZ " " " 6 0 1 C2 
    20 40 -4.01774 18.9104 -31.8741 3 " " " " A 43 0 0 "ALA " " N  " " " 7 0 1 C2 
    21 14 -3.6224 19.5409 -33.1388 3 " " " " A 2 0 0 "ALA " " CA " " " 6 0 1 C2 
    22 14 -2.99808 20.9205 -32.8627 3 " " " " A 2 0 0 "ALA " " C  " " " 6 0 1 C2 
    23 23 -1.89977 21.1489 -33.4061 3 " " " " A 70 0 0 "ALA " " O  " " " 8 0 1 C2 
    24 14 -4.65608 19.5889 -34.2466 3 " " " " A 2 0 0 "ALA " " CB " " " 6 0 1 C2 
    25 40 -3.71978 21.7978 -32.1237 4 " " " " A 43 0 0 "TRP " " N  " " " 7 0 1 C2 
    26 14 -3.228 23.1444 -31.9163 4 " " " " A 2 0 0 "TRP " " CA " " " 6 0 1 C2 
    27 14 -2.06598 23.0317 -30.845 4 " " " " A 2 0 0 "TRP " " C  " " " 6 0 1 C2 
    28 23 -1.00526 23.721 -31.0249 4 " " " " A 70 0 0 "TRP " " O  " " " 8 0 1 C2 
    29 14 -4.33061 24.1132 -31.358 4 " " " " A 2 0 0 "TRP " " CB " " " 6 0 1 C2 
    30 14 -3.96416 25.4995 -31.0271 4 " " " " A 2 0 0 "TRP " " CG " " " 6 0 1 C2 
    31 14 -3.94706 26.5903 -31.8636 4 " " " " A 2 0 0 "TRP " " CD1" " " 6 0 1 C2 
    32 14 -3.56348 26.0528 -29.7406 4 " " " " A 2 0 0 "TRP " " CD2" " " 6 0 1 C2 
    33 40 -3.56645 27.7273 -31.1977 4 " " " " A 43 0 0 "TRP " " NE1" " " 7 0 1 C2 
    34 14 -3.38111 27.442 -29.8601 4 " " " " A 2 0 0 "TRP " " CE2" " " 6 0 1 C2 
    35 14 -3.34689 25.5071 -28.461 4 " " " " A 2 0 0 "TRP " " CE3" " " 6 0 1 C2 
    36 14 -3.14165 28.3121 -28.8308 4 " " " " A 2 0 0 "TRP " " CZ2" " " 6 0 1 C2 
    37 14 -2.93411 26.2854 -27.3783 4 " " " " A 2 0 0 "TRP " " CZ3" " " 6 0 1 C2 
    38 14 -2.72905 27.6891 -27.5678 4 " " " " A 2 0 0 "TRP " " CH2" " " 6 0 1 C2 
    39 40 -2.276 22.2233 -29.7832 5 " " " " A 43 0 0 "TRP " " N  " " " 7 0 1 C2 
    40 14 -1.21178 21.999 -28.7594 5 " " " " A 2 0 0 "TRP " " CA " " " 6 0 1 C2 
    41 14 0.206078 21.533 -29.2497 5 " " " " A 2 0 0 "TRP " " C  " " " 6 0 1 C2 
    42 23 1.21153 22.1168 -28.9102 5 " " " " A 70 0 0 "TRP " " O  " " " 8 0 1 C2 
    43 14 -1.79701 21.0221 -27.6635 5 " " " " A 2 0 0 "TRP " " CB " " " 6 0 1 C2 
    44 14 -1.05922 20.7797 -26.3586 5 " " " " A 2 0 0 "TRP " " CG " " " 6 0 1 C2 
    45 14 0.18944 20.1809 -26.2633 5 " " " " A 2 0 0 "TRP " " CD1" " " 6 0 1 C2 
    46 14 -1.43676 21.2199 -25.0224 5 " " " " A 2 0 0 "TRP " " CD2" " " 6 0 1 C2 
    47 40 0.59131 20.2196 -24.9306 5 " " " " A 43 0 0 "TRP " " NE1" " " 7 0 1 C2 
    48 14 -0.444658 20.6783 -24.1506 5 " " " " A 2 0 0 "TRP " " CE2" " " 6 0 1 C2 
    49 14 -2.44495 22.0303 -24.4803 5 " " " " A 2 0 0 "TRP " " CE3" " " 6 0 1 C2 
    50 14 -0.525861 20.73 -22.7291 5 " " " " A 2 0 0 "TRP " " CZ2" " " 6 0 1 C2 
    51 14 -2.65728 21.9029 -23.0975 5 " " " " A 2 0 0 "TRP " " CZ3" " " 6 0 1 C2 
    52 14 -1.7434 21.2865 -22.2214 5 " " " " A 2 0 0 "TRP " " CH2" " " 6 0 1 C2 
    53 40 0.12435 20.6147 -30.2105 6 " " " " A 43 0 0 "GLY " " N  " " " 7 0 1 C2 
    54 14 1.3758 20.092 -30.7753 6 " " " " A 2 0 0 "GLY " " CA " " " 6 0 1 C2 
    55 14 2.22348 21.0266 -31.7401 6 " " " " A 2 0 0 "GLY " " C  " " " 6 0 1 C2 
    56 23 3.31934 20.6017 -32.1121 6 " " " " A 70 0 0 "GLY " " O  " " " 8 0 1 C2 
    57 40 1.65713 22.198 -32.0902 7 " " " " A 43 0 0 "ARG " " N  " " " 7 0 1 C2 
    58 14 2.28929 23.2905 -32.8324 7 " " " " A 2 0 0 "ARG " " CA " " " 6 0 1 C2 
    59 14 2.89227 24.2694 -31.7964 7 " " " " A 2 0 0 "ARG " " C  " " " 6 0 1 C2 
    60 23 4.08532 24.6963 -31.8311 7 " " " " A 70 0 0 "ARG " " O  " " " 8 0 1 C2 
    61 14 1.21274 23.9715 -33.7096 7 " " " " A 2 0 0 "ARG " " CB " " " 6 0 1 C2 
    62 14 1.72508 25.1429 -34.4493 7 " " " " A 2 0 0 "ARG " " CG " " " 6 0 1 C2 
    63 14 0.980736 25.4172 -35.7773 7 " " " " A 2 0 0 "ARG " " CD " " " 6 0 1 C2 
    64 40 1.49425 24.6125 -36.8671 7 " " " " A 43 0 0 "ARG " " NE " " " 7 0 1 C2 
    65 14 1.18886 24.6041 -38.143 7 " " " " A 2 0 0 "ARG " " CZ " " " 6 0 1 C2 
    66 40 0.166 25.3822 -38.5098 7 " " " " A 43 0 0 "ARG " " NH1" " " 7 0 1 C2 
    67 40 1.85638 23.7717 -39.0183 7 " " " " A 43 0 0 "ARG " " NH2" " " 7 0 1 C2 
    68 40 2.11107 24.5257 -30.7547 8 " " " " A 43 0 0 "THR " " N  " " " 7 0 1 C2 
    69 14 2.49822 25.3738 -29.6826 8 " " " " A 2 0 0 "THR " " CA " " " 6 0 1 C2 
    70 14 3.7957 24.8807 -29.004 8 " " " " A 2 0 0 "THR " " C  " " " 6 0 1 C2 
    71 23 4.71086 25.6757 -28.81 8 " " " " A 70 0 0 "THR " " O  " " " 8 0 1 C2 
    72 14 1.27485 25.6359 -28.6688 8 " " " " A 2 0 0 "THR " " CB " " " 6 0 1 C2 
    73 23 0.282556 26.3762 -29.3359 8 " " " " A 70 0 0 "THR " " OG1" " " 8 0 1 C2 
    74 14 1.71369 26.5887 -27.5547 8 " " " " A 2 0 0 "THR " " CG2" " " 6 0 1 C2 
    75 40 4.01058 23.5457 -28.7595 9 " " " " A 43 0 0 "VAL " " N  " " " 7 0 1 C2 
    76 14 5.21189 23.1177 -28.0501 9 " " " " A 2 0 0 "VAL " " CA " " " 6 0 1 C2 
    77 14 6.52531 23.1639 -28.8541 9 " " " " A 2 0 0 "VAL " " C  " " " 6 0 1 C2 
    78 23 7.56835 23.3964 -28.2245 9 " " " " A 70 0 0 "VAL " " O  " " " 8 0 1 C2 
    79 14 5.01362 21.6095 -27.7213 9 " " " " A 2 0 0 "VAL " " CB " " " 6 0 1 C2 
    80 14 3.80562 21.4195 -26.7866 9 " " " " A 2 0 0 "VAL " " CG1" " " 6 0 1 C2 
    81 14 4.92046 20.5207 -28.8448 9 " " " " A 2 0 0 "VAL " " CG2" " " 6 0 1 C2 
    82 40 6.42265 23.0822 -30.2295 10 " " " " A 43 0 0 "TYR " " N  " " " 7 0 1 C2 
    83 14 7.55293 23.3538 -31.1486 10 " " " " A 2 0 0 "TYR " " CA " " " 6 0 1 C2 
    84 14 8.05436 24.8305 -31.0646 10 " " " " A 2 0 0 "TYR " " C  " " " 6 0 1 C2 
    85 23 9.19329 25.0567 -30.8669 10 " " " " A 70 0 0 "TYR " " O  " " " 8 0 1 C2 
    86 14 7.18926 22.837 -32.5725 10 " " " " A 2 0 0 "TYR " " CB " " " 6 0 1 C2 
    87 14 8.28487 22.956 -33.6379 10 " " " " A 2 0 0 "TYR " " CG " " " 6 0 1 C2 
    88 14 8.33872 24.1146 -34.4742 10 " " " " A 2 0 0 "TYR " " CD1" " " 6 0 1 C2 
    89 14 9.33267 22.0411 -33.6559 10 " " " " A 2 0 0 "TYR " " CD2" " " 6 0 1 C2 
    90 14 9.38572 24.2489 -35.3984 10 " " " " A 2 0 0 "TYR " " CE1" " " 6 0 1 C2 
    91 14 10.3562 22.1623 -34.6049 10 " " " " A 2 0 0 "TYR " " CE2" " " 6 0 1 C2 
    92 14 10.4013 23.2526 -35.4785 10 " " " " A 2 0 0 "TYR " " CZ " " " 6 0 1 C2 
    93 23 11.4183 23.2804 -36.4057 10 " " " " A 70 0 0 "TYR " " OH " " " 8 0 1 C2 
    94 40 7.09744 25.7557 -31.3855 11 " " " " A 43 0 0 "GLN " " N  " " " 7 0 1 C2 
    95 14 7.23449 27.2164 -31.5119 11 " " " " A 2 0 0 "GLN " " CA " " " 6 0 1 C2 
    96 14 7.80301 27.8067 -30.2999 11 " " " " A 2 0 0 "GLN " " C  " " " 6 0 1 C2 
    97 23 8.82789 28.4146 -30.3251 11 " " " " A 70 0 0 "GLN " " O  " " " 8 0 1 C2 
    98 14 5.85232 27.9142 -31.837 11 " " " " A 2 0 0 "GLN " " CB " " " 6 0 1 C2 
    99 14 5.30896 27.493 -33.2074 11 " " " " A 2 0 0 "GLN " " CG " " " 6 0 1 C2 
    100 14 3.80348 27.7405 -33.3257 11 " " " " A 2 0 0 "GLN " " CD " " " 6 0 1 C2 
    101 23 3.30209 27.6492 -34.462 11 " " " " A 70 0 0 "GLN " " OE1" " " 8 0 1 C2 
    102 40 3.1273 28.1711 -32.3169 11 " " " " A 43 0 0 "GLN " " NE2" " " 7 0 1 C2 
    103 40 7.16712 27.6053 -29.1749 12 " " " " A 43 0 0 "PHE " " N  " " " 7 0 1 C2 
    104 14 7.49665 28.3661 -27.9411 12 " " " " A 2 0 0 "PHE " " CA " " " 6 0 1 C2 
    105 14 8.27327 27.4931 -26.9868 12 " " " " A 2 0 0 "PHE " " C  " " " 6 0 1 C2 
    106 23 8.17777 27.6285 -25.7598 12 " " " " A 70 0 0 "PHE " " O  " " " 8 0 1 C2 
    107 14 6.26725 28.9594 -27.2783 12 " " " " A 2 0 0 "PHE " " CB " " " 6 0 1 C2 
    108 14 5.55221 30.0141 -28.1244 12 " " " " A 2 0 0 "PHE " " CG " " " 6 0 1 C2 
    109 14 4.39564 29.7215 -28.8948 12 " " " " A 2 0 0 "PHE " " CD1" " " 6 0 1 C2 
    110 14 6.23882 31.2004 -28.4816 12 " " " " A 2 0 0 "PHE " " CD2" " " 6 0 1 C2 
    111 14 3.95593 30.5557 -29.9198 12 " " " " A 2 0 0 "PHE " " CE1" " " 6 0 1 C2 
    112 14 5.70187 32.1323 -29.3735 12 " " " " A 2 0 0 "PHE " " CE2" " " 6 0 1 C2 
    113 14 4.54259 31.7895 -30.0947 12 " " " " A 2 0 0 "PHE " " CZ " " " 6 0 1 C2 
    114 40 9.03894 26.5861 -27.5921 13 " " " " A 43 0 0 "ARG " " N  " " " 7 0 1 C2 
    115 14 9.87306 25.5447 -27.0205 13 " " " " A 2 0 0 "ARG " " CA " " " 6 0 1 C2 
    116 14 10.5478 25.7974 -25.6904 13 " " " " A 2 0 0 "ARG " " C  " " " 6 0 1 C2 
    117 23 10.389 24.9874 -24.7439 13 " " " " A 70 0 0 "ARG " " O  " " " 8 0 1 C2 
    118 14 10.8892 24.9889 -28.0435 13 " " " " A 2 0 0 "ARG " " CB " " " 6 0 1 C2 
    119 14 11.821 25.9696 -28.8171 13 " " " " A 2 0 0 "ARG " " CG " " " 6 0 1 C2 
    120 14 12.7173 25.4665 -29.9338 13 " " " " A 2 0 0 "ARG " " CD " " " 6 0 1 C2 
    121 40 13.5913 26.4547 -30.4647 13 " " " " A 43 0 0 "ARG " " NE " " " 7 0 1 C2 
    122 14 14.5173 26.1784 -31.3428 13 " " " " A 2 0 0 "ARG " " CZ " " " 6 0 1 C2 
    123 40 14.8573 24.9879 -31.6818 13 " " " " A 43 0 0 "ARG " " NH1" " " 7 0 1 C2 
    124 40 15.1479 27.1589 -31.9426 13 " " " " A 43 0 0 "ARG " " NH2" " " 7 0 1 C2 
    125 40 11.3258 26.8801 -25.5788 14 " " " " A 43 0 0 "TYR " " N  " " " 7 0 1 C2 
    126 14 12.0615 27.1929 -24.3538 14 " " " " A 2 0 0 "TYR " " CA " " " 6 0 1 C2 
    127 14 11.1599 27.8011 -23.2704 14 " " " " A 2 0 0 "TYR " " C  " " " 6 0 1 C2 
    128 23 11.5376 27.7028 -22.0532 14 " " " " A 70 0 0 "TYR " " O  " " " 8 0 1 C2 
    129 14 13.2026 28.2167 -24.7318 14 " " " " A 2 0 0 "TYR " " CB " " " 6 0 1 C2 
    130 14 14.2863 27.6265 -25.6045 14 " " " " A 2 0 0 "TYR " " CG " " " 6 0 1 C2 
    131 14 14.7023 28.0596 -26.8893 14 " " " " A 2 0 0 "TYR " " CD1" " " 6 0 1 C2 
    132 14 15.0317 26.5629 -25.0478 14 " " " " A 2 0 0 "TYR " " CD2" " " 6 0 1 C2 
    133 14 15.8127 27.55 -27.5704 14 " " " " A 2 0 0 "TYR " " CE1" " " 6 0 1 C2 
    134 14 16.1357 26.0352 -25.7017 14 " " " " A 2 0 0 "TYR " " CE2" " " 6 0 1 C2 
    135 14 16.5757 26.532 -26.9478 14 " " " " A 2 0 0 "TYR " " CZ " " " 6 0 1 C2 
    136 23 17.7039 26.0442 -27.5655 14 " " " " A 70 0 0 "TYR " " OH " " " 8 0 1 C2 
    137 40 10.0508 28.4092 -23.6336 15 " " " " A 43 0 0 "ILE " " N  " " " 7 0 1 C2 
    138 14 9.06912 28.9646 -22.6961 15 " " " " A 2 0 0 "ILE " " CA " " " 6 0 1 C2 
    139 14 8.12762 27.7592 -22.284 15 " " " " A 2 0 0 "ILE " " C  " " " 6 0 1 C2 
    140 23 7.8977 27.5864 -21.1148 15 " " " " A 70 0 0 "ILE " " O  " " " 8 0 1 C2 
    141 14 8.32766 30.216 -23.3445 15 " " " " A 2 0 0 "ILE " " CB " " " 6 0 1 C2 
    142 14 9.27982 31.4448 -23.5694 15 " " " " A 2 0 0 "ILE " " CG1" " " 6 0 1 C2 
    143 14 7.09502 30.743 -22.4806 15 " " " " A 2 0 0 "ILE " " CG2" " " 6 0 1 C2 
    144 14 8.78923 32.3807 -24.7306 15 " " " " A 2 0 0 "ILE " " CD1" " " 6 0 1 C2 
    145 40 7.91605 26.8029 -23.1843 16 " " " " A 43 0 0 "VAL " " N  " " " 7 0 1 C2 
    146 14 7.16241 25.4952 -22.8291 16 " " " " A 2 0 0 "VAL " " CA " " " 6 0 1 C2 
    147 14 7.99969 24.6373 -21.9535 16 " " " " A 2 0 0 "VAL " " C  " " " 6 0 1 C2 
    148 23 7.441 23.8328 -21.2337 16 " " " " A 70 0 0 "VAL " " O  " " " 8 0 1 C2 
    149 14 6.64937 24.8927 -24.2144 16 " " " " A 2 0 0 "VAL " " CB " " " 6 0 1 C2 
    150 14 6.24028 23.433 -24.0054 16 " " " " A 2 0 0 "VAL " " CG1" " " 6 0 1 C2 
    151 14 5.45971 25.6949 -24.7373 16 " " " " A 2 0 0 "VAL " " CG2" " " 6 0 1 C2 
    152 40 9.34706 24.7392 -21.9403 17 " " " " A 43 0 0 "ILE " " N  " " " 7 0 1 C2 
    153 14 10.3386 23.9971 -21.1124 17 " " " " A 2 0 0 "ILE " " CA " " " 6 0 1 C2 
    154 14 10.5962 24.773 -19.7666 17 " " " " A 2 0 0 "ILE " " C  " " " 6 0 1 C2 
    155 23 10.3277 24.2706 -18.6513 17 " " " " A 70 0 0 "ILE " " O  " " " 8 0 1 C2 
    156 14 11.6476 23.7616 -21.9465 17 " " " " A 2 0 0 "ILE " " CB " " " 6 0 1 C2 
    157 14 11.4679 22.5291 -22.8413 17 " " " " A 2 0 0 "ILE " " CG1" " " 6 0 1 C2 
    158 14 12.9014 23.3919 -21.1061 17 " " " " A 2 0 0 "ILE " " CG2" " " 6 0 1 C2 
    159 14 12.4316 22.4752 -24.0066 17 " " " " A 2 0 0 "ILE " " CD1" " " 6 0 1 C2 
    160 40 10.8078 26.0729 -19.9546 18 " " " " A 43 0 0 "GLY " " N  " " " 7 0 1 C2 
    161 14 11.0226 27.1562 -18.9727 18 " " " " A 2 0 0 "GLY " " CA " " " 6 0 1 C2 
    162 14 10.0665 27.1856 -17.7693 18 " " " " A 2 0 0 "GLY " " C  " " " 6 0 1 C2 
    163 23 10.4364 26.7868 -16.6633 18 " " " " A 70 0 0 "GLY " " O  " " " 8 0 1 C2 
    164 40 8.87824 27.5136 -18.1361 19 " " " " A 43 0 0 "VAL " " N  " " " 7 0 1 C2 
    165 14 7.6905 27.5879 -17.2241 19 " " " " A 2 0 0 "VAL " " CA " " " 6 0 1 C2 
    166 14 7.45967 26.2851 -16.4254 19 " " " " A 2 0 0 "VAL " " C  " " " 6 0 1 C2 
    167 23 7.36679 26.2356 -15.1791 19 " " " " A 70 0 0 "VAL " " O  " " " 8 0 1 C2 
    168 14 6.43305 28.0691 -17.8975 19 " " " " A 2 0 0 "VAL " " CB " " " 6 0 1 C2 
    169 14 5.31616 28.381 -16.9208 19 " " " " A 2 0 0 "VAL " " CG1" " " 6 0 1 C2 
    170 14 6.64225 29.2467 -18.8283 19 " " " " A 2 0 0 "VAL " " CG2" " " 6 0 1 C2 
    171 40 7.17384 25.1753 -17.1024 20 " " " " A 43 0 0 "MET " " N  " " " 7 0 1 C2 
    172 14 6.8727 23.8784 -16.463 20 " " " " A 2 0 0 "MET " " CA " " " 6 0 1 C2 
    173 14 7.99351 23.3442 -15.5663 20 " " " " A 2 0 0 "MET " " C  " " " 6 0 1 C2 
    174 23 7.67583 22.6601 -14.5462 20 " " " " A 70 0 0 "MET " " O  " " " 8 0 1 C2 
    175 14 6.4058 22.9286 -17.5156 20 " " " " A 2 0 0 "MET " " CB " " " 6 0 1 C2 
    176 14 5.72261 21.6952 -16.9498 20 " " " " A 2 0 0 "MET " " CG " " " 6 0 1 C2 
    177 52 4.1851 22.0811 -16.05 20 " " " " A 13 0 0 "MET " " SD " " " 16 0 1 C2 
    178 14 3.99744 20.5864 -15.098 20 " " " " A 2 0 0 "MET " " CE " " " 6 0 1 C2 
    179 40 9.29051 23.6319 -15.8238 21 " " " " A 43 0 0 "VAL " " N  " " " 7 0 1 C2 
    180 14 10.435 23.2251 -14.9235 21 " " " " A 2 0 0 "VAL " " CA " " " 6 0 1 C2 
    181 14 10.4183 24.1255 -13.7121 21 " " " " A 2 0 0 "VAL " " C  " " " 6 0 1 C2 
    182 23 10.4681 23.6005 -12.6016 21 " " " " A 70 0 0 "VAL " " O  " " " 8 0 1 C2 
    183 14 11.7431 23.4307 -15.7338 21 " " " " A 2 0 0 "VAL " " CB " " " 6 0 1 C2 
    184 14 13.0551 23.6396 -15.0584 21 " " " " A 2 0 0 "VAL " " CG1" " " 6 0 1 C2 
    185 14 11.9339 22.3128 -16.838 21 " " " " A 2 0 0 "VAL " " CG2" " " 6 0 1 C2 
    186 40 10.1936 25.4265 -13.8244 22 " " " " A 43 0 0 "ALA " " N  " " " 7 0 1 C2 
    187 14 10.0022 26.4668 -12.8124 22 " " " " A 2 0 0 "ALA " " CA " " " 6 0 1 C2 
    188 14 8.97417 26.1346 -11.7857 22 " " " " A 2 0 0 "ALA " " C  " " " 6 0 1 C2 
    189 23 9.18176 26.513 -10.6505 22 " " " " A 70 0 0 "ALA " " O  " " " 8 0 1 C2 
    190 14 9.82504 27.785 -13.6156 22 " " " " A 2 0 0 "ALA " " CB " " " 6 0 1 C2 
    191 40 7.85711 25.5746 -12.1355 23 " " " " A 43 0 0 "LEU " " N  " " " 7 0 1 C2 
    192 14 6.77106 25.2367 -11.2094 23 " " " " A 2 0 0 "LEU " " CA " " " 6 0 1 C2 
    193 14 7.02466 23.8912 -10.5703 23 " " " " A 2 0 0 "LEU " " C  " " " 6 0 1 C2 
    194 23 6.56911 23.7243 -9.43176 23 " " " " A 70 0 0 "LEU " " O  " " " 8 0 1 C2 
    195 14 5.56681 24.9958 -12.1858 23 " " " " A 2 0 0 "LEU " " CB " " " 6 0 1 C2 
    196 14 4.96214 26.3403 -12.6008 23 " " " " A 2 0 0 "LEU " " CG " " " 6 0 1 C2 
    197 14 3.89822 26.0525 -13.6454 23 " " " " A 2 0 0 "LEU " " CD1" " " 6 0 1 C2 
    198 14 4.22636 26.9746 -11.3556 23 " " " " A 2 0 0 "LEU " " CD2" " " 6 0 1 C2 
    199 40 7.70815 22.9722 -11.2108 24 " " " " A 43 0 0 "CYS " " N  " " " 7 0 1 C2 
    200 14 8.04214 21.6403 -10.6241 24 " " " " A 2 0 0 "CYS " " CA " " " 6 0 1 C2 
    201 14 9.14018 21.7459 -9.53067 24 " " " " A 2 0 0 "CYS " " C  " " " 6 0 1 C2 
    202 23 9.10016 21.1572 -8.5232 24 " " " " A 70 0 0 "CYS " " O  " " " 8 0 1 C2 
    203 14 8.61302 20.6998 -11.7479 24 " " " " A 2 0 0 "CYS " " CB " " " 6 0 1 C2 
    204 52 7.1971 19.9768 -12.6997 24 " " " " A 13 0 0 "CYS " " SG " " " 16 0 1 C2 
    205 40 10.1866 22.5501 -9.8317 25 " " " " A 43 0 0 "LEU " " N  " " " 7 0 1 C2 
    206 14 11.2933 22.8688 -8.93377 25 " " " " A 2 0 0 "LEU " " CA " " " 6 0 1 C2 
    207 14 10.7829 23.8101 -7.83917 25 " " " " A 2 0 0 "LEU " " C  " " " 6 0 1 C2 
    208 23 11.148 23.5335 -6.72092 25 " " " " A 70 0 0 "LEU " " O  " " " 8 0 1 C2 
    209 14 12.5133 23.5293 -9.69782 25 " " " " A 2 0 0 "LEU " " CB " " " 6 0 1 C2 
    210 14 13.696 22.5462 -10.1217 25 " " " " A 2 0 0 "LEU " " CG " " " 6 0 1 C2 
    211 14 13.3378 22.056 -11.5345 25 " " " " A 2 0 0 "LEU " " CD1" " " 6 0 1 C2 
    212 14 15.0964 23.2146 -10.1358 25 " " " " A 2 0 0 "LEU " " CD2" " " 6 0 1 C2 
    213 40 9.86619 24.7574 -8.18754 26 " " " " A 43 0 0 "GLY " " N  " " " 7 0 1 C2 
    214 14 9.05202 25.6009 -7.28061 26 " " " " A 2 0 0 "GLY " " CA " " " 6 0 1 C2 
    215 14 8.25358 24.6502 -6.37976 26 " " " " A 2 0 0 "GLY " " C  " " " 6 0 1 C2 
    216 23 8.11782 24.9026 -5.1943 26 " " " " A 70 0 0 "GLY " " O  " " " 8 0 1 C2 
    217 40 7.57614 23.6496 -6.89477 27 " " " " A 43 0 0 "GLY " " N  " " " 7 0 1 C2 
    218 14 6.80263 22.6081 -6.26027 27 " " " " A 2 0 0 "GLY " " CA " " " 6 0 1 C2 
    219 14 7.55403 21.7891 -5.21772 27 " " " " A 2 0 0 "GLY " " C  " " " 6 0 1 C2 
    220 23 6.95687 21.397 -4.2559 27 " " " " A 70 0 0 "GLY " " O  " " " 8 0 1 C2 
    221 40 8.92075 21.6793 -5.44872 28 " " " " A 43 0 0 "GLY " " N  " " " 7 0 1 C2 
    222 14 9.81918 20.833 -4.7273 28 " " " " A 2 0 0 "GLY " " CA " " " 6 0 1 C2 
    223 14 10.3315 21.5475 -3.45337 28 " " " " A 2 0 0 "GLY " " C  " " " 6 0 1 C2 
    224 23 10.193 21.0151 -2.34095 28 " " " " A 70 0 0 "GLY " " O  " " " 8 0 1 C2 
    225 40 10.6723 22.8374 -3.65384 29 " " " " A 43 0 0 "VAL " " N  " " " 7 0 1 C2 
    226 14 10.9592 23.8019 -2.55829 29 " " " " A 2 0 0 "VAL " " CA " " " 6 0 1 C2 
    227 14 9.66366 24.1486 -1.67154 29 " " " " A 2 0 0 "VAL " " C  " " " 6 0 1 C2 
    228 23 9.80389 24.4844 -0.481707 29 " " " " A 70 0 0 "VAL " " O  " " " 8 0 1 C2 
    229 14 11.6877 25.0786 -3.06839 29 " " " " A 2 0 0 "VAL " " CB " " " 6 0 1 C2 
    230 14 13.0233 24.7574 -3.7524 29 " " " " A 2 0 0 "VAL " " CG1" " " 6 0 1 C2 
    231 14 10.8244 26.0031 -3.94698 29 " " " " A 2 0 0 "VAL " " CG2" " " 6 0 1 C2 
    232 40 8.45461 24.0049 -2.20569 30 " " " " A 43 0 0 "TYR " " N  " " " 7 0 1 C2 
    233 14 7.21694 24.3012 -1.50968 30 " " " " A 2 0 0 "TYR " " CA " " " 6 0 1 C2 
    234 14 6.76898 23.048 -0.763006 30 " " " " A 2 0 0 "TYR " " C  " " " 6 0 1 C2 
    235 23 6.78766 23.0303 0.471064 30 " " " " A 70 0 0 "TYR " " O  " " " 8 0 1 C2 
    236 14 6.12895 24.7194 -2.64902 30 " " " " A 2 0 0 "TYR " " CB " " " 6 0 1 C2 
    237 14 4.63358 24.9547 -2.16415 30 " " " " A 2 0 0 "TYR " " CG " " " 6 0 1 C2 
    238 14 4.33532 25.7174 -0.986645 30 " " " " A 2 0 0 "TYR " " CD1" " " 6 0 1 C2 
    239 14 3.59069 24.3302 -2.83314 30 " " " " A 2 0 0 "TYR " " CD2" " " 6 0 1 C2 
    240 14 3.00508 25.959 -0.638803 30 " " " " A 2 0 0 "TYR " " CE1" " " 6 0 1 C2 
    241 14 2.26446 24.4686 -2.3599 30 " " " " A 2 0 0 "TYR " " CE2" " " 6 0 1 C2 
    242 14 1.95141 25.328 -1.33269 30 " " " " A 2 0 0 "TYR " " CZ " " " 6 0 1 C2 
    243 23 0.679623 25.4805 -0.888122 30 " " " " A 70 0 0 "TYR " " OH " " " 8 0 1 C2 
    244 40 6.42988 21.964 -1.45487 31 " " " " A 43 0 0 "GLY " " N  " " " 7 0 1 C2 
    245 14 5.6278 20.8162 -1.08432 31 " " " " A 2 0 0 "GLY " " CA " " " 6 0 1 C2 
    246 14 6.02093 19.992 0.184416 31 " " " " A 2 0 0 "GLY " " C  " " " 6 0 1 C2 
    247 23 5.19274 19.3178 0.790396 31 " " " " A 70 0 0 "GLY " " O  " " " 8 0 1 C2 
    248 40 7.26007 20.1243 0.615665 32 " " " " A 43 0 0 "ILE " " N  " " " 7 0 1 C2 
    249 14 7.67762 19.5668 1.90976 32 " " " " A 2 0 0 "ILE " " CA " " " 6 0 1 C2 
    250 14 7.18585 20.4024 3.07051 32 " " " " A 2 0 0 "ILE " " C  " " " 6 0 1 C2 
    251 23 7.19448 19.9127 4.19367 32 " " " " A 70 0 0 "ILE " " O  " " " 8 0 1 C2 
    252 14 9.23573 19.4456 1.85468 32 " " " " A 2 0 0 "ILE " " CB " " " 6 0 1 C2 
    253 14 9.94917 20.7852 1.65624 32 " " " " A 2 0 0 "ILE " " CG1" " " 6 0 1 C2 
    254 14 9.74036 18.4584 0.770258 32 " " " " A 2 0 0 "ILE " " CG2" " " 6 0 1 C2 
    255 14 11.4266 20.6929 1.9731 32 " " " " A 2 0 0 "ILE " " CD1" " " 6 0 1 C2 
    256 40 6.77337 21.6349 2.85538 33 " " " " A 43 0 0 "SER " " N  " " " 7 0 1 C2 
    257 14 6.31352 22.5964 3.84249 33 " " " " A 2 0 0 "SER " " CA " " " 6 0 1 C2 
    258 14 4.87512 22.2835 4.36694 33 " " " " A 2 0 0 "SER " " C  " " " 6 0 1 C2 
    259 23 3.98596 23.145 4.40972 33 " " " " A 70 0 0 "SER " " O  " " " 8 0 1 C2 
    260 14 6.52646 24.0152 3.25149 33 " " " " A 2 0 0 "SER " " CB " " " 6 0 1 C2 
    261 23 5.54718 24.4992 2.30277 33 " " " " A 70 0 0 "SER " " OG " " " 8 0 1 C2 
    262 40 4.64869 21.0624 4.81376 34 " " " " A 43 0 0 "LEU " " N  " " " 7 0 1 C2 
    263 14 3.42749 20.5557 5.42936 34 " " " " A 2 0 0 "LEU " " CA " " " 6 0 1 C2 
    264 14 3.47638 21.0009 6.8744 34 " " " " A 2 0 0 "LEU " " C  " " " 6 0 1 C2 
    265 23 4.53942 20.7827 7.52375 34 " " " " A 70 0 0 "LEU " " O  " " " 8 0 1 C2 
    266 14 3.40231 19.0489 5.39524 34 " " " " A 2 0 0 "LEU " " CB " " " 6 0 1 C2 
    267 14 3.30769 18.4253 3.99159 34 " " " " A 2 0 0 "LEU " " CG " " " 6 0 1 C2 
    268 14 4.18481 17.1837 4.04867 34 " " " " A 2 0 0 "LEU " " CD1" " " 6 0 1 C2 
    269 14 1.76465 18.2053 3.68184 34 " " " " A 2 0 0 "LEU " " CD2" " " 6 0 1 C2 
    270 40 2.39069 21.4703 7.41561 35 " " " " A 43 0 0 "GLY " " N  " " " 7 0 1 C2 
    271 14 2.13207 21.8188 8.80491 35 " " " " A 2 0 0 "GLY " " CA " " " 6 0 1 C2 
    272 14 1.71042 20.5937 9.60785 35 " " " " A 2 0 0 "GLY " " C  " " " 6 0 1 C2 
    273 23 2.19832 19.4965 9.55926 35 " " " " A 70 0 0 "GLY " " O  " " " 8 0 1 C2 
    274 40 0.64574 20.7265 10.4222 36 " " " " A 43 0 0 "ASN " " N  " " " 7 0 1 C2 
    275 14 0.134118 19.6376 11.237 36 " " " " A 2 0 0 "ASN " " CA " " " 6 0 1 C2 
    276 14 -0.537438 18.5573 10.3177 36 " " " " A 2 0 0 "ASN " " C  " " " 6 0 1 C2 
    277 23 -0.651633 17.3772 10.7008 36 " " " " A 70 0 0 "ASN " " O  " " " 8 0 1 C2 
    278 14 -0.767158 20.1814 12.3189 36 " " " " A 2 0 0 "ASN " " CB " " " 6 0 1 C2 
    279 14 -1.11609 19.0662 13.3275 36 " " " " A 2 0 0 "ASN " " CG " " " 6 0 1 C2 
    280 23 -0.21856 18.4513 13.9518 36 " " " " A 70 0 0 "ASN " " OD1" " " 8 0 1 C2 
    281 40 -2.34609 18.742 13.4778 36 " " " " A 43 0 0 "ASN " " ND2" " " 7 0 1 C2 
    282 40 -0.94815 18.8435 9.05937 37 " " " " A 43 0 0 "HIS " " N  " " " 7 0 1 C2 
    283 14 -1.70934 17.9205 8.1597 37 " " " " A 2 0 0 "HIS " " CA " " " 6 0 1 C2 
    284 14 -1.05325 16.5818 7.6425 37 " " " " A 2 0 0 "HIS " " C  " " " 6 0 1 C2 
    285 23 -1.366 16.1285 6.47352 37 " " " " A 70 0 0 "HIS " " O  " " " 8 0 1 C2 
    286 14 -2.4441 18.7847 7.10226 37 " " " " A 2 0 0 "HIS " " CB " " " 6 0 1 C2 
    287 14 -1.58149 19.7981 6.35986 37 " " " " A 2 0 0 "HIS " " CG " " " 6 0 1 C2 
    288 40 -2.20418 20.8721 5.8574 37 " " " " A 43 0 0 "HIS " " ND1" " " 7 0 1 C2 
    289 14 -0.247138 20.0136 6.2236 37 " " " " A 2 0 0 "HIS " " CD2" " " 6 0 1 C2 
    290 14 -1.33817 21.798 5.47994 37 " " " " A 2 0 0 "HIS " " CE1" " " 6 0 1 C2 
    291 40 -0.0966245 21.3057 5.66325 37 " " " " A 43 0 0 "HIS " " NE2" " " 7 0 1 C2 
    292 40 -0.181581 15.9439 8.40972 38 " " " " A 43 0 0 "VAL " " N  " " " 7 0 1 C2 
    293 14 0.49472 14.7087 8.2429 38 " " " " A 2 0 0 "VAL " " CA " " " 6 0 1 C2 
    294 14 0.0400323 13.722 9.29712 38 " " " " A 2 0 0 "VAL " " C  " " " 6 0 1 C2 
    295 23 -0.131431 14.2088 10.4137 38 " " " " A 70 0 0 "VAL " " O  " " " 8 0 1 C2 
    296 14 2.03823 14.9721 8.34917 38 " " " " A 2 0 0 "VAL " " CB " " " 6 0 1 C2 
    297 14 2.53785 15.6759 7.11784 38 " " " " A 2 0 0 "VAL " " CG1" " " 6 0 1 C2 
    298 14 2.31707 15.7594 9.65476 38 " " " " A 2 0 0 "VAL " " CG2" " " 6 0 1 C2 
    299 40 -0.23206 12.454 8.95368 39 " " " " A 43 0 0 "THR " " N  " " " 7 0 1 C2 
    300 14 -0.792691 11.5218 9.94076 39 " " " " A 2 0 0 "THR " " CA " " " 6 0 1 C2 
    301 14 -0.497202 9.99062 9.56963 39 " " " " A 2 0 0 "THR " " C  " " " 6 0 1 C2 
    302 23 0.096546 9.70006 8.51698 39 " " " " A 70 0 0 "THR " " O  " " " 8 0 1 C2 
    303 14 -2.28438 11.9056 10.1274 39 " " " " A 2 0 0 "THR " " CB " " " 6 0 1 C2 
    304 23 -2.94858 11.3044 11.1595 39 " " " " A 70 0 0 "THR " " OG1" " " 8 0 1 C2 
    305 14 -2.9982 11.6388 8.80624 39 " " " " A 2 0 0 "THR " " CG2" " " 6 0 1 C2 
    306 40 -0.929988 9.07845 10.492 40 " " " " A 43 0 0 "GLN " " N  " " " 7 0 1 C2 
    307 14 -0.923412 7.64345 10.4313 40 " " " " A 2 0 0 "GLN " " CA " " " 6 0 1 C2 
    308 14 -2.28893 6.91932 10.5287 40 " " " " A 2 0 0 "GLN " " C  " " " 6 0 1 C2 
    309 23 -2.42404 5.7792 10.206 40 " " " " A 70 0 0 "GLN " " O  " " " 8 0 1 C2 
    310 14 0.0596779 7.14274 11.4986 40 " " " " A 2 0 0 "GLN " " CB " " " 6 0 1 C2 
    311 14 0.251375 5.64367 11.6706 40 " " " " A 2 0 0 "GLN " " CG " " " 6 0 1 C2 
    312 14 -0.511026 4.96763 12.826 40 " " " " A 2 0 0 "GLN " " CD " " " 6 0 1 C2 
    313 23 -0.371908 3.77703 12.946 40 " " " " A 70 0 0 "GLN " " OE1" " " 8 0 1 C2 
    314 40 -1.33752 5.70283 13.6391 40 " " " " A 43 0 0 "GLN " " NE2" " " 7 0 1 C2 
    315 40 -3.31639 7.71341 10.8394 41 " " " " A 43 0 0 "SER " " N  " " " 7 0 1 C2 
    316 14 -4.69778 7.42262 11.2228 41 " " " " A 2 0 0 "SER " " CA " " " 6 0 1 C2 
    317 14 -5.62792 7.23381 10.0577 41 " " " " A 2 0 0 "SER " " C  " " " 6 0 1 C2 
    318 23 -5.42343 7.79601 8.99577 41 " " " " A 70 0 0 "SER " " O  " " " 8 0 1 C2 
    319 14 -5.11873 8.73254 11.878 41 " " " " A 2 0 0 "SER " " CB " " " 6 0 1 C2 
    320 23 -4.40117 8.96148 13.0528 41 " " " " A 70 0 0 "SER " " OG " " " 8 0 1 C2 
    321 40 -6.69668 6.42002 10.2991 42 " " " " A 43 0 0 "GLY " " N  " " " 7 0 1 C2 
    322 14 -7.71887 6.01851 9.37729 42 " " " " A 2 0 0 "GLY " " CA " " " 6 0 1 C2 
    323 14 -7.44342 4.76578 8.68325 42 " " " " A 2 0 0 "GLY " " C  " " " 6 0 1 C2 
    324 23 -7.97352 4.59359 7.60045 42 " " " " A 70 0 0 "GLY " " O  " " " 8 0 1 C2 
    325 40 -6.71961 3.79648 9.30468 43 " " " " A 43 0 0 "PHE " " N  " " " 7 0 1 C2 
    326 14 -6.61858 2.38714 8.89176 43 " " " " A 2 0 0 "PHE " " CA " " " 6 0 1 C2 
    327 14 -8.02077 1.73005 9.18303 43 " " " " A 2 0 0 "PHE " " C  " " " 6 0 1 C2 
    328 23 -8.38725 0.711888 8.56254 43 " " " " A 70 0 0 "PHE " " O  " " " 8 0 1 C2 
    329 14 -5.55402 1.66077 9.65793 43 " " " " A 2 0 0 "PHE " " CB " " " 6 0 1 C2 
    330 14 -4.12206 2.09766 9.2704 43 " " " " A 2 0 0 "PHE " " CG " " " 6 0 1 C2 
    331 14 -3.10367 2.70117 10.129 43 " " " " A 2 0 0 "PHE " " CD1" " " 6 0 1 C2 
    332 14 -3.71015 1.80728 7.9347 43 " " " " A 2 0 0 "PHE " " CD2" " " 6 0 1 C2 
    333 14 -1.8153 2.85292 9.64467 43 " " " " A 2 0 0 "PHE " " CE1" " " 6 0 1 C2 
    334 14 -2.41127 1.98185 7.4993 43 " " " " A 2 0 0 "PHE " " CE2" " " 6 0 1 C2 
    335 14 -1.46896 2.50522 8.38144 43 " " " " A 2 0 0 "PHE " " CZ " " " 6 0 1 C2 
    336 40 -8.61264 2.21044 10.2676 44 " " " " A 43 0 0 "TYR " " N  " " " 7 0 1 C2 
    337 14 -9.88528 1.79613 10.7151 44 " " " " A 2 0 0 "TYR " " CA " " " 6 0 1 C2 
    338 14 -10.7984 3.01481 10.6253 44 " " " " A 2 0 0 "TYR " " C  " " " 6 0 1 C2 
    339 23 -10.4469 4.17173 10.8705 44 " " " " A 70 0 0 "TYR " " O  " " " 8 0 1 C2 
    340 14 -9.74808 1.05127 12.0226 44 " " " " A 2 0 0 "TYR " " CB " " " 6 0 1 C2 
    341 14 -8.78438 -0.127586 12.0419 44 " " " " A 2 0 0 "TYR " " CG " " " 6 0 1 C2 
    342 14 -7.44207 -0.0132037 12.3807 44 " " " " A 2 0 0 "TYR " " CD1" " " 6 0 1 C2 
    343 14 -9.26848 -1.3709 11.528 44 " " " " A 2 0 0 "TYR " " CD2" " " 6 0 1 C2 
    344 14 -6.62927 -1.16448 12.2747 44 " " " " A 2 0 0 "TYR " " CE1" " " 6 0 1 C2 
    345 14 -8.44873 -2.51677 11.4227 44 " " " " A 2 0 0 "TYR " " CE2" " " 6 0 1 C2 
    346 14 -7.07374 -2.4098 11.7598 44 " " " " A 2 0 0 "TYR " " CZ " " " 6 0 1 C2 
    347 23 -6.20169 -3.45968 11.6587 44 " " " " A 70 0 0 "TYR " " OH " " " 8 0 1 C2 
    348 40 -12.0863 2.71105 10.3773 45 " " " " A 43 0 0 "ASP " " N  " " " 7 0 1 C2 
    349 14 -13.2612 3.54418 10.4632 45 " " " " A 2 0 0 "ASP " " CA " " " 6 0 1 C2 
    350 14 -14.0923 3.04031 11.6471 45 " " " " A 2 0 0 "ASP " " C  " " " 6 0 1 C2 
    351 23 -13.9093 1.92979 12.1299 45 " " " " A 70 0 0 "ASP " " O  " " " 8 0 1 C2 
    352 14 -14.062 3.34312 9.11113 45 " " " " A 2 0 0 "ASP " " CB " " " 6 0 1 C2 
    353 14 -15.0753 2.1416 9.10352 45 " " " " A 2 0 0 "ASP " " CG " " " 6 0 1 C2 
    354 23 -16.2968 2.44403 8.93074 45 " " " " A 70 0 0 "ASP " " OD1" " " 8 0 1 C2 
    355 23 -14.6156 1.00812 9.14572 45 " " " " A 70 0 0 "ASP " " OD2" " " 8 0 1 C2 
    356 40 -15.1536 3.80951 12.1028 46 " " " " A 43 0 0 "GLU " " N  " " " 7 0 1 C2 
    357 14 -15.9985 3.44385 13.2316 46 " " " " A 2 0 0 "GLU " " CA " " " 6 0 1 C2 
    358 14 -17.3789 2.78104 12.8144 46 " " " " A 2 0 0 "GLU " " C  " " " 6 0 1 C2 
    359 23 -18.3615 2.80027 13.5612 46 " " " " A 70 0 0 "GLU " " O  " " " 8 0 1 C2 
    360 14 -16.3501 4.74221 14.0352 46 " " " " A 2 0 0 "GLU " " CB " " " 6 0 1 C2 
    361 14 -15.0968 5.64161 14.3576 46 " " " " A 2 0 0 "GLU " " CG " " " 6 0 1 C2 
    362 14 -14.9204 6.79063 13.4312 46 " " " " A 2 0 0 "GLU " " CD " " " 6 0 1 C2 
    363 23 -14.2594 7.75397 13.8134 46 " " " " A 70 0 0 "GLU " " OE1" " " 8 0 1 C2 
    364 23 -15.4982 6.75502 12.3608 46 " " " " A 70 0 0 "GLU " " OE2" " " 8 0 1 C2 
    365 40 -17.6429 2.30188 11.5881 47 " " " " A 43 0 0 "GLY " " N  " " " 7 0 1 C2 
    366 14 -18.8869 1.81306 11.0821 47 " " " " A 2 0 0 "GLY " " CA " " " 6 0 1 C2 
    367 14 -18.8645 0.316531 11.1873 47 " " " " A 2 0 0 "GLY " " C  " " " 6 0 1 C2 
    368 23 -19.7749 -0.206594 11.7499 47 " " " " A 70 0 0 "GLY " " O  " " " 8 0 1 C2 
    369 40 -17.6983 -0.366515 11.0074 48 " " " " A 43 0 0 "SER " " N  " " " 7 0 1 C2 
    370 14 -17.3413 -1.58719 11.757 48 " " " " A 2 0 0 "SER " " CA " " " 6 0 1 C2 
    371 14 -17.2957 -1.27894 13.3227 48 " " " " A 2 0 0 "SER " " C  " " " 6 0 1 C2 
    372 23 -16.7877 -0.221339 13.7405 48 " " " " A 70 0 0 "SER " " O  " " " 8 0 1 C2 
    373 14 -15.9328 -2.048 11.2741 48 " " " " A 2 0 0 "SER " " CB " " " 6 0 1 C2 
    374 23 -14.8273 -1.13831 11.6671 48 " " " " A 70 0 0 "SER " " OG " " " 8 0 1 C2 
    375 40 -17.7358 -2.2569 14.1276 49 " " " " A 43 0 0 "GLN " " N  " " " 7 0 1 C2 
    376 14 -17.7828 -2.1051 15.5533 49 " " " " A 2 0 0 "GLN " " CA " " " 6 0 1 C2 
    377 14 -16.383 -2.1977 16.163 49 " " " " A 2 0 0 "GLN " " C  " " " 6 0 1 C2 
    378 23 -16.2366 -1.89926 17.3913 49 " " " " A 70 0 0 "GLN " " O  " " " 8 0 1 C2 
    379 14 -18.6715 -3.15493 16.1275 49 " " " " A 2 0 0 "GLN " " CB " " " 6 0 1 C2 
    380 14 -20.128 -3.0673 15.6544 49 " " " " A 2 0 0 "GLN " " CG " " " 6 0 1 C2 
    381 14 -21.0268 -4.20976 16.0949 49 " " " " A 2 0 0 "GLN " " CD " " " 6 0 1 C2 
    382 23 -20.6668 -5.00432 16.9352 49 " " " " A 70 0 0 "GLN " " OE1" " " 8 0 1 C2 
    383 40 -22.2786 -4.3182 15.6423 49 " " " " A 43 0 0 "GLN " " NE2" " " 7 0 1 C2 
    384 40 -15.3351 -2.653 15.4842 50 " " " " A 43 0 0 "SER " " N  " " " 7 0 1 C2 
    385 14 -13.9052 -2.75992 15.9277 50 " " " " A 2 0 0 "SER " " CA " " " 6 0 1 C2 
    386 14 -13.2936 -1.7695 16.9778 50 " " " " A 2 0 0 "SER " " C  " " " 6 0 1 C2 
    387 23 -13.1422 -2.2113 18.1253 50 " " " " A 70 0 0 "SER " " O  " " " 8 0 1 C2 
    388 14 -13.0475 -3.13609 14.6944 50 " " " " A 2 0 0 "SER " " CB " " " 6 0 1 C2 
    389 23 -12.4975 -2.09101 13.98 50 " " " " A 70 0 0 "SER " " OG " " " 8 0 1 C2 
    390 40 -12.851 -0.546737 16.6509 51 " " " " A 43 0 0 "VAL " " N  " " " 7 0 1 C2 
    391 14 -12.2086 0.456492 17.5056 51 " " " " A 2 0 0 "VAL " " CA " " " 6 0 1 C2 
    392 14 -13.335 1.31521 18.1342 51 " " " " A 2 0 0 "VAL " " C  " " " 6 0 1 C2 
    393 23 -13.0933 1.94716 19.1672 51 " " " " A 70 0 0 "VAL " " O  " " " 8 0 1 C2 
    394 14 -11.2841 1.31761 16.7329 51 " " " " A 2 0 0 "VAL " " CB " " " 6 0 1 C2 
    395 14 -10.0944 0.477855 16.3164 51 " " " " A 2 0 0 "VAL " " CG1" " " 6 0 1 C2 
    396 14 -11.9579 2.03518 15.5316 51 " " " " A 2 0 0 "VAL " " CG2" " " 6 0 1 C2 
    397 40 -14.507 1.42987 17.5069 52 " " " " A 43 0 0 "ALA " " N  " " " 7 0 1 C2 
    398 14 -15.7183 2.11321 17.9076 52 " " " " A 2 0 0 "ALA " " CA " " " 6 0 1 C2 
    399 14 -16.0045 1.8072 19.3325 52 " " " " A 2 0 0 "ALA " " C  " " " 6 0 1 C2 
    400 23 -16.5293 2.58628 20.0507 52 " " " " A 70 0 0 "ALA " " O  " " " 8 0 1 C2 
    401 14 -16.8467 1.96018 16.8605 52 " " " " A 2 0 0 "ALA " " CB " " " 6 0 1 C2 
    402 40 -15.7338 0.567845 19.7071 53 " " " " A 43 0 0 "ALA " " N  " " " 7 0 1 C2 
    403 14 -16.0671 -0.00388063 20.9795 53 " " " " A 2 0 0 "ALA " " CA " " " 6 0 1 C2 
    404 14 -15.0701 0.460582 22.1335 53 " " " " A 2 0 0 "ALA " " C  " " " 6 0 1 C2 
    405 23 -15.4835 0.889109 23.2346 53 " " " " A 70 0 0 "ALA " " O  " " " 8 0 1 C2 
    406 14 -15.9788 -1.56928 20.7792 53 " " " " A 2 0 0 "ALA " " CB " " " 6 0 1 C2 
    407 40 -13.7335 0.414098 21.8836 54 " " " " A 43 0 0 "SER " " N  " " " 7 0 1 C2 
    408 14 -12.6985 0.951428 22.7286 54 " " " " A 2 0 0 "SER " " CA " " " 6 0 1 C2 
    409 14 -12.5062 2.45089 22.5927 54 " " " " A 2 0 0 "SER " " C  " " " 6 0 1 C2 
    410 23 -12.0392 3.07889 23.5972 54 " " " " A 70 0 0 "SER " " O  " " " 8 0 1 C2 
    411 14 -11.4907 0.0430516 22.494 54 " " " " A 2 0 0 "SER " " CB " " " 6 0 1 C2 
    412 23 -11.1001 -0.0397922 21.1403 54 " " " " A 70 0 0 "SER " " OG " " " 8 0 1 C2 
    413 40 -12.8652 3.09234 21.4469 55 " " " " A 43 0 0 "LEU " " N  " " " 7 0 1 C2 
    414 14 -12.8119 4.51371 21.2444 55 " " " " A 2 0 0 "LEU " " CA " " " 6 0 1 C2 
    415 14 -13.7831 5.2175 22.177 55 " " " " A 2 0 0 "LEU " " C  " " " 6 0 1 C2 
    416 23 -13.4218 6.2097 22.8289 55 " " " " A 70 0 0 "LEU " " O  " " " 8 0 1 C2 
    417 14 -13.2061 4.83301 19.7788 55 " " " " A 2 0 0 "LEU " " CB " " " 6 0 1 C2 
    418 14 -13.1349 6.34786 19.4399 55 " " " " A 2 0 0 "LEU " " CG " " " 6 0 1 C2 
    419 14 -11.8145 6.98745 19.8373 55 " " " " A 2 0 0 "LEU " " CD1" " " 6 0 1 C2 
    420 14 -13.521 6.72155 18.0591 55 " " " " A 2 0 0 "LEU " " CD2" " " 6 0 1 C2 
    421 40 -14.9902 4.677 22.2737 56 " " " " A 43 0 0 "ILE " " N  " " " 7 0 1 C2 
    422 14 -16.0172 4.99024 23.3294 56 " " " " A 2 0 0 "ILE " " CA " " " 6 0 1 C2 
    423 14 -15.4606 4.67662 24.7599 56 " " " " A 2 0 0 "ILE " " C  " " " 6 0 1 C2 
    424 23 -15.7214 5.45234 25.6508 56 " " " " A 70 0 0 "ILE " " O  " " " 8 0 1 C2 
    425 14 -17.3039 4.24465 23.0542 56 " " " " A 2 0 0 "ILE " " CB " " " 6 0 1 C2 
    426 14 -18.0892 4.88348 21.8239 56 " " " " A 2 0 0 "ILE " " CG1" " " 6 0 1 C2 
    427 14 -18.1942 4.14777 24.3016 56 " " " " A 2 0 0 "ILE " " CG2" " " 6 0 1 C2 
    428 14 -18.9661 6.08032 22.1494 56 " " " " A 2 0 0 "ILE " " CD1" " " 6 0 1 C2 
    429 40 -14.7935 3.57706 25.0004 57 " " " " A 43 0 0 "GLY " " N  " " " 7 0 1 C2 
    430 14 -14.2547 3.27798 26.3535 57 " " " " A 2 0 0 "GLY " " CA " " " 6 0 1 C2 
    431 14 -13.1798 4.2627 26.8349 57 " " " " A 2 0 0 "GLY " " C  " " " 6 0 1 C2 
    432 23 -13.2893 4.84156 27.9098 57 " " " " A 70 0 0 "GLY " " O  " " " 8 0 1 C2 
    433 40 -12.1591 4.48674 25.9437 58 " " " " A 43 0 0 "ASP " " N  " " " 7 0 1 C2 
    434 14 -11.1734 5.61041 26.0361 58 " " " " A 2 0 0 "ASP " " CA " " " 6 0 1 C2 
    435 14 -11.7993 6.94792 26.2747 58 " " " " A 2 0 0 "ASP " " C  " " " 6 0 1 C2 
    436 23 -11.2561 7.69375 27.1495 58 " " " " A 70 0 0 "ASP " " O  " " " 8 0 1 C2 
    437 14 -10.2952 5.68703 24.7267 58 " " " " A 2 0 0 "ASP " " CB " " " 6 0 1 C2 
    438 14 -9.14966 4.70376 24.5341 58 " " " " A 2 0 0 "ASP " " CG " " " 6 0 1 C2 
    439 23 -8.5417 4.78532 23.4755 58 " " " " A 70 0 0 "ASP " " OD1" " " 8 0 1 C2 
    440 23 -8.8406 3.97807 25.502 58 " " " " A 70 0 0 "ASP " " OD2" " " 8 0 1 C2 
    441 40 -12.8871 7.38233 25.6686 59 " " " " A 43 0 0 "GLU " " N  " " " 7 0 1 C2 
    442 14 -13.5257 8.62937 26.0014 59 " " " " A 2 0 0 "GLU " " CA " " " 6 0 1 C2 
    443 14 -14.2145 8.44273 27.3351 59 " " " " A 2 0 0 "GLU " " C  " " " 6 0 1 C2 
    444 23 -13.9981 9.23262 28.2662 59 " " " " A 70 0 0 "GLU " " O  " " " 8 0 1 C2 
    445 14 -14.5348 8.96227 24.8631 59 " " " " A 2 0 0 "GLU " " CB " " " 6 0 1 C2 
    446 14 -15.5864 10.0474 25.0777 59 " " " " A 2 0 0 "GLU " " CG " " " 6 0 1 C2 
    447 14 -15.5265 11.0506 24.0211 59 " " " " A 2 0 0 "GLU " " CD " " " 6 0 1 C2 
    448 23 -15.3057 12.2617 24.4081 59 " " " " A 70 0 0 "GLU " " OE1" " " 8 0 1 C2 
    449 23 -15.7479 10.6497 22.8614 59 " " " " A 70 0 0 "GLU " " OE2" " " 8 0 1 C2 
    450 40 -15.2199 7.52424 27.4688 60 " " " " A 43 0 0 "VAL " " N  " " " 7 0 1 C2 
    451 14 -16.1692 7.6207 28.4826 60 " " " " A 2 0 0 "VAL " " CA " " " 6 0 1 C2 
    452 14 -15.7335 7.14884 29.8935 60 " " " " A 2 0 0 "VAL " " C  " " " 6 0 1 C2 
    453 23 -15.8934 7.97041 30.8542 60 " " " " A 70 0 0 "VAL " " O  " " " 8 0 1 C2 
    454 14 -17.5271 6.93744 28.0005 60 " " " " A 2 0 0 "VAL " " CB " " " 6 0 1 C2 
    455 14 -18.5726 7.01824 29.1433 60 " " " " A 2 0 0 "VAL " " CG1" " " 6 0 1 C2 
    456 14 -18.091 7.56575 26.6598 60 " " " " A 2 0 0 "VAL " " CG2" " " 6 0 1 C2 
    457 40 -14.99 6.07241 30.0126 61 " " " " A 43 0 0 "TYR " " N  " " " 7 0 1 C2 
    458 14 -14.3034 5.49988 31.1922 61 " " " " A 2 0 0 "TYR " " CA " " " 6 0 1 C2 
    459 14 -12.8529 6.07006 31.3335 61 " " " " A 2 0 0 "TYR " " C  " " " 6 0 1 C2 
    460 23 -12.2997 6.14869 32.4079 61 " " " " A 70 0 0 "TYR " " O  " " " 8 0 1 C2 
    461 14 -14.3275 3.91364 31.1092 61 " " " " A 2 0 0 "TYR " " CB " " " 6 0 1 C2 
    462 14 -15.6405 3.31526 31.4734 61 " " " " A 2 0 0 "TYR " " CG " " " 6 0 1 C2 
    463 14 -16.7044 3.39718 30.5715 61 " " " " A 2 0 0 "TYR " " CD1" " " 6 0 1 C2 
    464 14 -15.734 2.48671 32.6183 61 " " " " A 2 0 0 "TYR " " CD2" " " 6 0 1 C2 
    465 14 -17.9338 2.80119 30.8964 61 " " " " A 2 0 0 "TYR " " CE1" " " 6 0 1 C2 
    466 14 -16.9414 1.85096 32.8932 61 " " " " A 2 0 0 "TYR " " CE2" " " 6 0 1 C2 
    467 14 -18.0845 1.98929 32.0385 61 " " " " A 2 0 0 "TYR " " CZ " " " 6 0 1 C2 
    468 23 -19.2763 1.45922 32.3092 61 " " " " A 70 0 0 "TYR " " OH " " " 8 0 1 C2 
    469 40 -12.2258 6.45034 30.2428 62 " " " " A 43 0 0 "GLY " " N  " " " 7 0 1 C2 
    470 14 -10.9222 7.15952 30.1933 62 " " " " A 2 0 0 "GLY " " CA " " " 6 0 1 C2 
    471 14 -9.83453 6.28135 29.5364 62 " " " " A 2 0 0 "GLY " " C  " " " 6 0 1 C2 
    472 23 -9.88542 5.05199 29.3858 62 " " " " A 70 0 0 "GLY " " O  " " " 8 0 1 C2 
    473 40 -8.76465 6.92386 29.2022 63 " " " " A 43 0 0 "ARG " " N  " " " 7 0 1 C2 
    474 14 -7.54335 6.31358 28.6521 63 " " " " A 2 0 0 "ARG " " CA " " " 6 0 1 C2 
    475 14 -6.76572 5.59255 29.7637 63 " " " " A 2 0 0 "ARG " " C  " " " 6 0 1 C2 
    476 23 -6.61517 6.02319 30.9068 63 " " " " A 70 0 0 "ARG " " O  " " " 8 0 1 C2 
    477 14 -6.61508 7.39676 28.0762 63 " " " " A 2 0 0 "ARG " " CB " " " 6 0 1 C2 
    478 14 -7.37056 8.0794 26.8349 63 " " " " A 2 0 0 "ARG " " CG " " " 6 0 1 C2 
    479 14 -6.69065 9.24217 26.193 63 " " " " A 2 0 0 "ARG " " CD " " " 6 0 1 C2 
    480 40 -6.13248 10.2534 27.0251 63 " " " " A 43 0 0 "ARG " " NE " " " 7 0 1 C2 
    481 14 -6.74105 11.2908 27.6311 63 " " " " A 2 0 0 "ARG " " CZ " " " 6 0 1 C2 
    482 40 -8.04132 11.589 27.4696 63 " " " " A 43 0 0 "ARG " " NH1" " " 7 0 1 C2 
    483 40 -6.06051 12.1358 28.4326 63 " " " " A 43 0 0 "ARG " " NH2" " " 7 0 1 C2 
    484 40 -6.09947 4.46913 29.3634 64 " " " " A 43 0 0 "ASP " " N  " " " 7 0 1 C2 
    485 14 -5.19763 3.71515 30.2443 64 " " " " A 2 0 0 "ASP " " CA " " " 6 0 1 C2 
    486 14 -3.81247 4.45785 30.3764 64 " " " " A 2 0 0 "ASP " " C  " " " 6 0 1 C2 
    487 23 -3.1636 4.68847 29.3439 64 " " " " A 70 0 0 "ASP " " O  " " " 8 0 1 C2 
    488 14 -4.81576 2.32124 29.6716 64 " " " " A 2 0 0 "ASP " " CB " " " 6 0 1 C2 
    489 14 -3.70528 1.55244 30.3787 64 " " " " A 2 0 0 "ASP " " CG " " " 6 0 1 C2 
    490 23 -3.67569 1.75351 31.6241 64 " " " " A 70 0 0 "ASP " " OD1" " " 8 0 1 C2 
    491 23 -3.07389 0.634675 29.8039 64 " " " " A 70 0 0 "ASP " " OD2" " " 8 0 1 C2 
    492 40 -3.29693 4.59645 31.6194 65 " " " " A 43 0 0 "ARG " " N  " " " 7 0 1 C2 
    493 14 -2.05139 5.22236 31.9251 65 " " " " A 2 0 0 "ARG " " CA " " " 6 0 1 C2 
    494 14 -1.00313 4.16495 32.2755 65 " " " " A 2 0 0 "ARG " " C  " " " 6 0 1 C2 
    495 23 0.135983 4.59008 32.573 65 " " " " A 70 0 0 "ARG " " O  " " " 8 0 1 C2 
    496 14 -2.26767 6.11287 33.1641 65 " " " " A 2 0 0 "ARG " " CB " " " 6 0 1 C2 
    497 14 -3.12206 7.32368 32.854 65 " " " " A 2 0 0 "ARG " " CG " " " 6 0 1 C2 
    498 14 -3.15798 8.36208 34.0377 65 " " " " A 2 0 0 "ARG " " CD " " " 6 0 1 C2 
    499 40 -3.8684 9.53993 33.6687 65 " " " " A 43 0 0 "ARG " " NE " " " 7 0 1 C2 
    500 14 -4.70182 10.2437 34.4081 65 " " " " A 2 0 0 "ARG " " CZ " " " 6 0 1 C2 
    501 40 -5.282 11.2856 33.8948 65 " " " " A 43 0 0 "ARG " " NH1" " " 7 0 1 C2 
    502 40 -5.07249 9.93797 35.6718 65 " " " " A 43 0 0 "ARG " " NH2" " " 7 0 1 C2 
    503 40 -1.3761 2.89959 32.413 66 " " " " A 43 0 0 "THR " " N  " " " 7 0 1 C2 
    504 14 -0.432861 1.84488 32.996 66 " " " " A 2 0 0 "THR " " CA " " " 6 0 1 C2 
    505 14 0.253174 0.939006 32.0381 66 " " " " A 2 0 0 "THR " " C  " " " 6 0 1 C2 
    506 23 1.19369 0.216201 32.4899 66 " " " " A 70 0 0 "THR " " O  " " " 8 0 1 C2 
    507 14 -1.25464 0.960732 33.9563 66 " " " " A 2 0 0 "THR " " CB " " " 6 0 1 C2 
    508 23 -2.32728 0.228843 33.3049 66 " " " " A 70 0 0 "THR " " OG1" " " 8 0 1 C2 
    509 14 -1.79757 1.7721 35.1422 66 " " " " A 2 0 0 "THR " " CG2" " " 6 0 1 C2 
    510 40 -0.125289 0.955417 30.7534 67 " " " " A 43 0 0 "SER " " N  " " " 7 0 1 C2 
    511 14 0.609161 0.409255 29.7036 67 " " " " A 2 0 0 "SER " " CA " " " 6 0 1 C2 
    512 14 0.636959 1.24524 28.4556 67 " " " " A 2 0 0 "SER " " C  " " " 6 0 1 C2 
    513 23 0.640353 0.680798 27.359 67 " " " " A 70 0 0 "SER " " O  " " " 8 0 1 C2 
    514 14 0.145743 -1.07182 29.6015 67 " " " " A 2 0 0 "SER " " CB " " " 6 0 1 C2 
    515 23 -1.21571 -1.18368 29.2037 67 " " " " A 70 0 0 "SER " " OG " " " 8 0 1 C2 
    516 40 0.712217 2.57937 28.6728 68 " " " " A 43 0 0 "HIE " " N  " " " 7 0 1 C2 
    517 14 0.521988 3.59982 27.6379 68 " " " " A 2 0 0 "HIE " " CA " " " 6 0 1 C2 
    518 14 1.66669 3.59155 26.6136 68 " " " " A 2 0 0 "HIE " " C  " " " 6 0 1 C2 
    519 23 1.55207 3.13462 25.5088 68 " " " " A 70 0 0 "HIE " " O  " " " 8 0 1 C2 
    520 14 0.28724 4.96085 28.347 68 " " " " A 2 0 0 "HIE " " CB " " " 6 0 1 C2 
    521 14 -0.316581 5.90208 27.3375 68 " " " " A 2 0 0 "HIE " " CG " " " 6 0 1 C2 
    522 40 -0.725162 7.22757 27.6139 68 " " " " A 43 0 0 "HIE " " ND1" " " 7 0 1 C2 
    523 14 -0.745152 5.57968 26.0562 68 " " " " A 2 0 0 "HIE " " CD2" " " 6 0 1 C2 
    524 14 -1.28398 7.68591 26.4712 68 " " " " A 2 0 0 "HIE " " CE1" " " 6 0 1 C2 
    525 40 -1.34508 6.75803 25.5073 68 " " " " A 43 0 0 "HIE " " NE2" " " 7 0 1 C2 
    526 40 2.76432 4.07975 27.1063 69 " " " " A 43 0 0 "VAL " " N  " " " 7 0 1 C2 
    527 14 4.06155 3.89859 26.5899 69 " " " " A 2 0 0 "VAL " " CA " " " 6 0 1 C2 
    528 14 4.76685 3.17348 27.7405 69 " " " " A 2 0 0 "VAL " " C  " " " 6 0 1 C2 
    529 23 4.88521 3.78511 28.8226 69 " " " " A 70 0 0 "VAL " " O  " " " 8 0 1 C2 
    530 14 4.6631 5.331 26.2919 69 " " " " A 2 0 0 "VAL " " CB " " " 6 0 1 C2 
    531 14 6.20806 5.34541 26.1626 69 " " " " A 2 0 0 "VAL " " CG1" " " 6 0 1 C2 
    532 14 3.98522 6.06308 25.151 69 " " " " A 2 0 0 "VAL " " CG2" " " 6 0 1 C2 
    533 40 5.03423 1.86928 27.5836 70 " " " " A 43 0 0 "VAL " " N  " " " 7 0 1 C2 
    534 14 5.68512 1.12648 28.6593 70 " " " " A 2 0 0 "VAL " " CA " " " 6 0 1 C2 
    535 14 7.16199 1.34677 28.5245 70 " " " " A 2 0 0 "VAL " " C  " " " 6 0 1 C2 
    536 23 7.72303 1.34189 27.4113 70 " " " " A 70 0 0 "VAL " " O  " " " 8 0 1 C2 
    537 14 5.30565 -0.390231 28.4907 70 " " " " A 2 0 0 "VAL " " CB " " " 6 0 1 C2 
    538 14 6.255 -1.38665 29.2495 70 " " " " A 2 0 0 "VAL " " CG1" " " 6 0 1 C2 
    539 14 3.831 -0.742681 28.7336 70 " " " " A 2 0 0 "VAL " " CG2" " " 6 0 1 C2 
    540 40 7.78989 1.47198 29.6734 71 " " " " A 43 0 0 "ALA " " N  " " " 7 0 1 C2 
    541 14 9.2261 1.59277 29.7521 71 " " " " A 2 0 0 "ALA " " CA " " " 6 0 1 C2 
    542 14 9.64791 0.477668 30.6935 71 " " " " A 2 0 0 "ALA " " C  " " " 6 0 1 C2 
    543 23 9.21656 0.542296 31.8547 71 " " " " A 70 0 0 "ALA " " O  " " " 8 0 1 C2 
    544 14 9.49557 2.98778 30.4065 71 " " " " A 2 0 0 "ALA " " CB " " " 6 0 1 C2 
    545 40 10.5078 -0.450391 30.3198 72 " " " " A 43 0 0 "ILE " " N  " " " 7 0 1 C2 
    546 14 11.0145 -1.50536 31.19 72 " " " " A 2 0 0 "ILE " " CA " " " 6 0 1 C2 
    547 14 12.4836 -1.09129 31.6054 72 " " " " A 2 0 0 "ILE " " C  " " " 6 0 1 C2 
    548 23 13.2206 -0.545245 30.767 72 " " " " A 70 0 0 "ILE " " O  " " " 8 0 1 C2 
    549 14 11.2437 -2.80331 30.3519 72 " " " " A 2 0 0 "ILE " " CB " " " 6 0 1 C2 
    550 14 9.99098 -3.28406 29.6247 72 " " " " A 2 0 0 "ILE " " CG1" " " 6 0 1 C2 
    551 14 11.933 -3.98588 31.0212 72 " " " " A 2 0 0 "ILE " " CG2" " " 6 0 1 C2 
    552 14 9.88973 -2.87843 28.1589 72 " " " " A 2 0 0 "ILE " " CD1" " " 6 0 1 C2 
    553 40 12.9274 -1.55017 32.7532 73 " " " " A 43 0 0 "LEU " " N  " " " 7 0 1 C2 
    554 14 14.2484 -1.2863 33.3739 73 " " " " A 2 0 0 "LEU " " CA " " " 6 0 1 C2 
    555 14 14.8722 -2.48744 34.0854 73 " " " " A 2 0 0 "LEU " " C  " " " 6 0 1 C2 
    556 23 13.9577 -3.19706 34.5975 73 " " " " A 70 0 0 "LEU " " O  " " " 8 0 1 C2 
    557 14 14.1508 -0.0674278 34.369 73 " " " " A 2 0 0 "LEU " " CB " " " 6 0 1 C2 
    558 14 14.0045 1.29196 33.647 73 " " " " A 2 0 0 "LEU " " CG " " " 6 0 1 C2 
    559 14 12.5722 1.69 33.5304 73 " " " " A 2 0 0 "LEU " " CD1" " " 6 0 1 C2 
    560 14 14.6272 2.51998 34.4004 73 " " " " A 2 0 0 "LEU " " CD2" " " 6 0 1 C2 
    561 40 16.2508 -2.66439 34.2408 74 " " " " A 43 0 0 "THR " " N  " " " 7 0 1 C2 
    562 14 16.8669 -3.87764 34.8251 74 " " " " A 2 0 0 "THR " " CA " " " 6 0 1 C2 
    563 14 18.262 -3.41826 35.4558 74 " " " " A 2 0 0 "THR " " C  " " " 6 0 1 C2 
    564 23 19.034 -2.96064 34.6381 74 " " " " A 70 0 0 "THR " " O  " " " 8 0 1 C2 
    565 14 16.9475 -4.96892 33.7143 74 " " " " A 2 0 0 "THR " " CB " " " 6 0 1 C2 
    566 23 17.7473 -6.1723 34.1589 74 " " " " A 70 0 0 "THR " " OG1" " " 8 0 1 C2 
    567 14 17.5061 -4.47818 32.3727 74 " " " " A 2 0 0 "THR " " CG2" " " 6 0 1 C2 
    568 40 18.5373 -3.53064 36.7636 75 " " " " A 43 0 0 "PRO " " N  " " " 7 0 1 C2 
    569 14 19.8354 -3.18919 37.3417 75 " " " " A 2 0 0 "PRO " " CA " " " 6 0 1 C2 
    570 14 21.058 -3.89607 36.7557 75 " " " " A 2 0 0 "PRO " " C  " " " 6 0 1 C2 
    571 23 20.8922 -4.88867 36.0549 75 " " " " A 70 0 0 "PRO " " O  " " " 8 0 1 C2 
    572 14 19.7405 -3.43597 38.8431 75 " " " " A 2 0 0 "PRO " " CB " " " 6 0 1 C2 
    573 14 18.4111 -4.16769 39.0274 75 " " " " A 2 0 0 "PRO " " CG " " " 6 0 1 C2 
    574 14 17.6316 -4.06448 37.7411 75 " " " " A 2 0 0 "PRO " " CD " " " 6 0 1 C2 
    575 40 22.2924 -3.48235 37.0891 76 " " " " A 43 0 0 "PRO " " N  " " " 7 0 1 C2 
    576 14 23.5398 -4.21796 36.688 76 " " " " A 2 0 0 "PRO " " CA " " " 6 0 1 C2 
    577 14 23.5941 -5.59725 37.4581 76 " " " " A 2 0 0 "PRO " " C  " " " 6 0 1 C2 
    578 23 23.2127 -5.60345 38.6035 76 " " " " A 70 0 0 "PRO " " O  " " " 8 0 1 C2 
    579 14 24.7007 -3.29927 37.0908 76 " " " " A 2 0 0 "PRO " " CB " " " 6 0 1 C2 
    580 14 24.1296 -2.27335 38.0406 76 " " " " A 2 0 0 "PRO " " CG " " " 6 0 1 C2 
    581 14 22.6123 -2.27494 37.8819 76 " " " " A 2 0 0 "PRO " " CD " " " 6 0 1 C2 
    582 40 24.1361 -6.58737 36.7521 77 " " " " A 43 0 0 "ASP " " N  " " " 7 0 1 C2 
    583 14 24.0231 -8.03772 36.9976 77 " " " " A 2 0 0 "ASP " " CA " " " 6 0 1 C2 
    584 14 24.3519 -8.60298 38.3439 77 " " " " A 2 0 0 "ASP " " C  " " " 6 0 1 C2 
    585 23 24.2378 -9.82667 38.368 77 " " " " A 70 0 0 "ASP " " O  " " " 8 0 1 C2 
    586 14 24.7409 -8.82347 35.838 77 " " " " A 2 0 0 "ASP " " CB " " " 6 0 1 C2 
    587 14 26.1823 -9.22294 35.9777 77 " " " " A 2 0 0 "ASP " " CG " " " 6 0 1 C2 
    588 23 27.1208 -8.34349 36.0023 77 " " " " A 70 0 0 "ASP " " OD1" " " 8 0 1 C2 
    589 23 26.3292 -10.4385 35.9827 77 " " " " A 70 0 0 "ASP " " OD2" " " 8 0 1 C2 
    590 40 24.8246 -7.87891 39.3716 78 " " " " A 43 0 0 "ASP " " N  " " " 7 0 1 C2 
    591 14 25.1604 -8.26308 40.7177 78 " " " " A 2 0 0 "ASP " " CA " " " 6 0 1 C2 
    592 14 24.3403 -7.44826 41.7468 78 " " " " A 2 0 0 "ASP " " C  " " " 6 0 1 C2 
    593 23 24.6881 -7.23582 42.909 78 " " " " A 70 0 0 "ASP " " O  " " " 8 0 1 C2 
    594 14 26.6569 -8.30948 40.9091 78 " " " " A 2 0 0 "ASP " " CB " " " 6 0 1 C2 
    595 14 27.3289 -6.93108 40.9609 78 " " " " A 2 0 0 "ASP " " CG " " " 6 0 1 C2 
    596 23 27.3825 -6.20414 39.9482 78 " " " " A 70 0 0 "ASP " " OD1" " " 8 0 1 C2 
    597 23 27.9033 -6.55035 41.9581 78 " " " " A 70 0 0 "ASP " " OD2" " " 8 0 1 C2 
    598 40 23.2996 -6.81909 41.2671 79 " " " " A 43 0 0 "LYS " " N  " " " 7 0 1 C2 
    599 14 22.1237 -6.30299 42.105 79 " " " " A 2 0 0 "LYS " " CA " " " 6 0 1 C2 
    600 14 20.7964 -6.52943 41.4774 79 " " " " A 2 0 0 "LYS " " C  " " " 6 0 1 C2 
    601 23 20.7104 -6.88854 40.3059 79 " " " " A 70 0 0 "LYS " " O  " " " 8 0 1 C2 
    602 14 22.4342 -4.83217 42.6715 79 " " " " A 2 0 0 "LYS " " CB " " " 6 0 1 C2 
    603 14 22.8568 -3.8531 41.4765 79 " " " " A 2 0 0 "LYS " " CG " " " 6 0 1 C2 
    604 14 22.8112 -2.36053 41.8598 79 " " " " A 2 0 0 "LYS " " CD " " " 6 0 1 C2 
    605 14 23.5927 -2.02817 43.0665 79 " " " " A 2 0 0 "LYS " " CE " " " 6 0 1 C2 
    606 40 23.4985 -0.563653 43.431 79 " " " " A 43 0 0 "LYS " " NZ " " " 7 0 1 C2 
    607 40 19.7359 -6.23144 42.2582 80 " " " " A 43 0 0 "LYS " " N  " " " 7 0 1 C2 
    608 14 18.3078 -6.46143 42.1512 80 " " " " A 2 0 0 "LYS " " CA " " " 6 0 1 C2 
    609 14 17.5253 -5.23094 42.2744 80 " " " " A 2 0 0 "LYS " " C  " " " 6 0 1 C2 
    610 23 17.9923 -4.21935 42.8712 80 " " " " A 70 0 0 "LYS " " O  " " " 8 0 1 C2 
    611 14 17.7995 -7.60966 43.0369 80 " " " " A 2 0 0 "LYS " " CB " " " 6 0 1 C2 
    612 14 18.5138 -8.89207 42.8128 80 " " " " A 2 0 0 "LYS " " CG " " " 6 0 1 C2 
    613 14 18.1357 -10.1016 43.6456 80 " " " " A 2 0 0 "LYS " " CD " " " 6 0 1 C2 
    614 14 19.0391 -11.3134 43.477 80 " " " " A 2 0 0 "LYS " " CE " " " 6 0 1 C2 
    615 40 18.697 -12.3847 44.4188 80 " " " " A 43 0 0 "LYS " " NZ " " " 7 0 1 C2 
    616 40 16.3184 -5.26456 41.7682 81 " " " " A 43 0 0 "VAL " " N  " " " 7 0 1 C2 
    617 14 15.33 -4.15864 41.5675 81 " " " " A 2 0 0 "VAL " " CA " " " 6 0 1 C2 
    618 14 14.8136 -3.56369 42.8363 81 " " " " A 2 0 0 "VAL " " C  " " " 6 0 1 C2 
    619 23 14.3111 -2.40276 42.8482 81 " " " " A 70 0 0 "VAL " " O  " " " 8 0 1 C2 
    620 14 14.1373 -4.6251 40.6892 81 " " " " A 2 0 0 "VAL " " CB " " " 6 0 1 C2 
    621 14 14.5207 -4.80933 39.1345 81 " " " " A 2 0 0 "VAL " " CG1" " " 6 0 1 C2 
    622 14 13.2695 -5.73056 41.3068 81 " " " " A 2 0 0 "VAL " " CG2" " " 6 0 1 C2 
    623 40 15.1489 -4.2623 43.9755 82 " " " " A 43 0 0 "THR " " N  " " " 7 0 1 C2 
    624 14 14.8847 -3.83352 45.307 82 " " " " A 2 0 0 "THR " " CA " " " 6 0 1 C2 
    625 14 15.9806 -2.87128 45.8923 82 " " " " A 2 0 0 "THR " " C  " " " 6 0 1 C2 
    626 23 15.8014 -2.35821 46.9516 82 " " " " A 70 0 0 "THR " " O  " " " 8 0 1 C2 
    627 14 14.7037 -5.09975 46.1063 82 " " " " A 2 0 0 "THR " " CB " " " 6 0 1 C2 
    628 23 15.7641 -6.07507 45.8855 82 " " " " A 70 0 0 "THR " " OG1" " " 8 0 1 C2 
    629 14 13.4169 -5.78144 45.8336 82 " " " " A 2 0 0 "THR " " CG2" " " 6 0 1 C2 
    630 40 17.0898 -2.73789 45.2243 83 " " " " A 43 0 0 "ASP " " N  " " " 7 0 1 C2 
    631 14 18.3295 -1.95853 45.6318 83 " " " " A 2 0 0 "ASP " " CA " " " 6 0 1 C2 
    632 14 17.9997 -0.414605 45.7045 83 " " " " A 2 0 0 "ASP " " C  " " " 6 0 1 C2 
    633 23 17.378 0.137299 44.7306 83 " " " " A 70 0 0 "ASP " " O  " " " 8 0 1 C2 
    634 14 19.5206 -2.24515 44.7509 83 " " " " A 2 0 0 "ASP " " CB " " " 6 0 1 C2 
    635 14 20.8141 -1.48445 45.096 83 " " " " A 2 0 0 "ASP " " CG " " " 6 0 1 C2 
    636 23 21.5398 -1.92841 46.057 83 " " " " A 70 0 0 "ASP " " OD1" " " 8 0 1 C2 
    637 23 21.0806 -0.46119 44.3835 83 " " " " A 70 0 0 "ASP " " OD2" " " 8 0 1 C2 
    638 40 18.2785 0.191005 46.8612 84 " " " " A 43 0 0 "LYS " " N  " " " 7 0 1 C2 
    639 14 17.7545 1.48521 47.1062 84 " " " " A 2 0 0 "LYS " " CA " " " 6 0 1 C2 
    640 14 18.7291 2.439 46.4254 84 " " " " A 2 0 0 "LYS " " C  " " " 6 0 1 C2 
    641 23 18.2553 3.4689 45.9703 84 " " " " A 70 0 0 "LYS " " O  " " " 8 0 1 C2 
    642 14 17.7441 1.63591 48.6429 84 " " " " A 2 0 0 "LYS " " CB " " " 6 0 1 C2 
    643 14 17.5021 3.06284 49.1364 84 " " " " A 2 0 0 "LYS " " CG " " " 6 0 1 C2 
    644 14 16.0414 3.60635 48.7848 84 " " " " A 2 0 0 "LYS " " CD " " " 6 0 1 C2 
    645 14 15.8714 5.00327 49.2882 84 " " " " A 2 0 0 "LYS " " CE " " " 6 0 1 C2 
    646 40 14.5344 5.44109 49.3767 84 " " " " A 43 0 0 "LYS " " NZ " " " 7 0 1 C2 
    647 40 20.0543 2.17705 46.3413 85 " " " " A 43 0 0 "ALA " " N  " " " 7 0 1 C2 
    648 14 20.9716 2.98152 45.6284 85 " " " " A 2 0 0 "ALA " " CA " " " 6 0 1 C2 
    649 14 20.5891 3.16145 44.1201 85 " " " " A 2 0 0 "ALA " " C  " " " 6 0 1 C2 
    650 23 20.3085 4.25586 43.6267 85 " " " " A 70 0 0 "ALA " " O  " " " 8 0 1 C2 
    651 14 22.3741 2.54558 45.8944 85 " " " " A 2 0 0 "ALA " " CB " " " 6 0 1 C2 
    652 40 20.5256 2.02284 43.3623 86 " " " " A 43 0 0 "TRP " " N  " " " 7 0 1 C2 
    653 14 19.884 1.92108 42.0289 86 " " " " A 2 0 0 "TRP " " CA " " " 6 0 1 C2 
    654 14 18.5061 2.62464 41.9133 86 " " " " A 2 0 0 "TRP " " C  " " " 6 0 1 C2 
    655 23 18.2708 3.23155 40.8839 86 " " " " A 70 0 0 "TRP " " O  " " " 8 0 1 C2 
    656 14 20.0424 0.492139 41.5125 86 " " " " A 2 0 0 "TRP " " CB " " " 6 0 1 C2 
    657 14 19.6022 0.342996 40.1452 86 " " " " A 2 0 0 "TRP " " CG " " " 6 0 1 C2 
    658 14 20.3732 0.642344 39.0776 86 " " " " A 2 0 0 "TRP " " CD1" " " 6 0 1 C2 
    659 14 18.3026 -0.00938905 39.6682 86 " " " " A 2 0 0 "TRP " " CD2" " " 6 0 1 C2 
    660 40 19.5688 0.44144 37.9434 86 " " " " A 43 0 0 "TRP " " NE1" " " 7 0 1 C2 
    661 14 18.287 0.0162324 38.244 86 " " " " A 2 0 0 "TRP " " CE2" " " 6 0 1 C2 
    662 14 17.126 -0.373496 40.3436 86 " " " " A 2 0 0 "TRP " " CE3" " " 6 0 1 C2 
    663 14 17.1796 -0.307368 37.529 86 " " " " A 2 0 0 "TRP " " CZ2" " " 6 0 1 C2 
    664 14 15.9401 -0.728467 39.5863 86 " " " " A 2 0 0 "TRP " " CZ3" " " 6 0 1 C2 
    665 14 15.9934 -0.671107 38.1869 86 " " " " A 2 0 0 "TRP " " CH2" " " 6 0 1 C2 
    666 40 17.619 2.561 42.9219 87 " " " " A 43 0 0 "GLN " " N  " " " 7 0 1 C2 
    667 14 16.3151 3.30507 42.9743 87 " " " " A 2 0 0 "GLN " " CA " " " 6 0 1 C2 
    668 14 16.5295 4.84169 42.5775 87 " " " " A 2 0 0 "GLN " " C  " " " 6 0 1 C2 
    669 23 15.7947 5.44084 41.7931 87 " " " " A 70 0 0 "GLN " " O  " " " 8 0 1 C2 
    670 14 15.576 3.16118 44.3149 87 " " " " A 2 0 0 "GLN " " CB " " " 6 0 1 C2 
    671 14 14.0727 2.81506 44.3082 87 " " " " A 2 0 0 "GLN " " CG " " " 6 0 1 C2 
    672 14 13.7221 1.42847 43.7741 87 " " " " A 2 0 0 "GLN " " CD " " " 6 0 1 C2 
    673 23 12.6788 1.31746 43.1695 87 " " " " A 70 0 0 "GLN " " OE1" " " 8 0 1 C2 
    674 40 14.5818 0.46326 43.7688 87 " " " " A 43 0 0 "GLN " " NE2" " " 7 0 1 C2 
    675 40 17.5813 5.4514 43.0965 88 " " " " A 43 0 0 "LYS " " N  " " " 7 0 1 C2 
    676 14 17.8406 6.89598 42.8901 88 " " " " A 2 0 0 "LYS " " CA " " " 6 0 1 C2 
    677 14 18.4054 7.21319 41.4866 88 " " " " A 2 0 0 "LYS " " C  " " " 6 0 1 C2 
    678 23 18.1657 8.29514 40.8682 88 " " " " A 70 0 0 "LYS " " O  " " " 8 0 1 C2 
    679 14 18.9206 7.34365 43.9325 88 " " " " A 2 0 0 "LYS " " CB " " " 6 0 1 C2 
    680 14 18.6173 6.95769 45.3643 88 " " " " A 2 0 0 "LYS " " CG " " " 6 0 1 C2 
    681 14 19.5883 7.50414 46.4276 88 " " " " A 2 0 0 "LYS " " CD " " " 6 0 1 C2 
    682 14 19.4813 6.98648 47.7868 88 " " " " A 2 0 0 "LYS " " CE " " " 6 0 1 C2 
    683 40 20.5832 7.49211 48.5961 88 " " " " A 43 0 0 "LYS " " NZ " " " 7 0 1 C2 
    684 40 19.117 6.2244 41.0186 89 " " " " A 43 0 0 "LYS " " N  " " " 7 0 1 C2 
    685 14 19.7705 6.21704 39.646 89 " " " " A 2 0 0 "LYS " " CA " " " 6 0 1 C2 
    686 14 18.7196 6.14525 38.4701 89 " " " " A 2 0 0 "LYS " " C  " " " 6 0 1 C2 
    687 23 19.1321 5.93811 37.3047 89 " " " " A 70 0 0 "LYS " " O  " " " 8 0 1 C2 
    688 14 20.8191 5.0587 39.4855 89 " " " " A 2 0 0 "LYS " " CB " " " 6 0 1 C2 
    689 14 21.9131 5.11465 40.5412 89 " " " " A 2 0 0 "LYS " " CG " " " 6 0 1 C2 
    690 14 22.9727 3.96224 40.3442 89 " " " " A 2 0 0 "LYS " " CD " " " 6 0 1 C2 
    691 14 23.9806 3.97064 41.4421 89 " " " " A 2 0 0 "LYS " " CE " " " 6 0 1 C2 
    692 40 24.7647 5.17073 41.4381 89 " " " " A 43 0 0 "LYS " " NZ " " " 7 0 1 C2 
    693 40 17.4113 6.00895 38.8315 90 " " " " A 43 0 0 "VAL " " N  " " " 7 0 1 C2 
    694 14 16.3412 5.59184 38.001 90 " " " " A 2 0 0 "VAL " " CA " " " 6 0 1 C2 
    695 14 15.1523 6.5631 38.1149 90 " " " " A 2 0 0 "VAL " " C  " " " 6 0 1 C2 
    696 23 14.7347 7.16669 37.1162 90 " " " " A 70 0 0 "VAL " " O  " " " 8 0 1 C2 
    697 14 16.079 4.05381 37.8638 90 " " " " A 2 0 0 "VAL " " CB " " " 6 0 1 C2 
    698 14 17.2334 3.13064 37.6014 90 " " " " A 2 0 0 "VAL " " CG1" " " 6 0 1 C2 
    699 14 15.1816 3.46027 38.9479 90 " " " " A 2 0 0 "VAL " " CG2" " " 6 0 1 C2 
    700 40 14.6633 6.83572 39.3185 91 " " " " A 43 0 0 "THR " " N  " " " 7 0 1 C2 
    701 14 13.3629 7.50781 39.5108 91 " " " " A 2 0 0 "THR " " CA " " " 6 0 1 C2 
    702 14 13.5947 9.06163 39.2806 91 " " " " A 2 0 0 "THR " " C  " " " 6 0 1 C2 
    703 23 12.771 9.75037 38.633 91 " " " " A 70 0 0 "THR " " O  " " " 8 0 1 C2 
    704 14 12.8169 7.22632 40.9362 91 " " " " A 2 0 0 "THR " " CB " " " 6 0 1 C2 
    705 23 13.8214 7.67986 41.8614 91 " " " " A 70 0 0 "THR " " OG1" " " 8 0 1 C2 
    706 14 12.374 5.78753 41.2201 91 " " " " A 2 0 0 "THR " " CG2" " " 6 0 1 C2 
    707 40 14.7772 9.58246 39.7001 92 " " " " A 43 0 0 "GLU " " N  " " " 7 0 1 C2 
    708 14 15.1885 10.9593 39.6698 92 " " " " A 2 0 0 "GLU " " CA " " " 6 0 1 C2 
    709 14 15.7924 11.4023 38.3487 92 " " " " A 2 0 0 "GLU " " C  " " " 6 0 1 C2 
    710 23 16.1003 12.5857 38.1872 92 " " " " A 70 0 0 "GLU " " O  " " " 8 0 1 C2 
    711 14 16.1179 11.177 40.8875 92 " " " " A 2 0 0 "GLU " " CB " " " 6 0 1 C2 
    712 14 15.7027 10.5047 42.1896 92 " " " " A 2 0 0 "GLU " " CG " " " 6 0 1 C2 
    713 14 14.4406 11.0447 42.8783 92 " " " " A 2 0 0 "GLU " " CD " " " 6 0 1 C2 
    714 23 13.4562 10.3137 42.9384 92 " " " " A 70 0 0 "GLU " " OE1" " " 8 0 1 C2 
    715 23 14.4446 12.1437 43.488 92 " " " " A 70 0 0 "GLU " " OE2" " " 8 0 1 C2 
    716 40 16.0298 10.4744 37.4678 93 " " " " A 43 0 0 "GLU " " N  " " " 7 0 1 C2 
    717 14 16.5789 10.6988 36.1112 93 " " " " A 2 0 0 "GLU " " CA " " " 6 0 1 C2 
    718 14 15.5079 10.8234 35.0806 93 " " " " A 2 0 0 "GLU " " C  " " " 6 0 1 C2 
    719 23 15.6147 11.6323 34.1219 93 " " " " A 70 0 0 "GLU " " O  " " " 8 0 1 C2 
    720 14 17.4724 9.49963 35.7412 93 " " " " A 2 0 0 "GLU " " CB " " " 6 0 1 C2 
    721 14 18.7071 9.39825 36.6681 93 " " " " A 2 0 0 "GLU " " CG " " " 6 0 1 C2 
    722 14 19.5823 10.6421 36.8188 93 " " " " A 2 0 0 "GLU " " CD " " " 6 0 1 C2 
    723 23 19.7438 11.1547 37.9337 93 " " " " A 70 0 0 "GLU " " OE1" " " 8 0 1 C2 
    724 23 20.0832 11.0601 35.7249 93 " " " " A 70 0 0 "GLU " " OE2" " " 8 0 1 C2 
    725 40 14.3314 10.1533 35.2404 94 " " " " A 43 0 0 "LEU " " N  " " " 7 0 1 C2 
    726 14 13.2008 10.1307 34.3494 94 " " " " A 2 0 0 "LEU " " CA " " " 6 0 1 C2 
    727 14 12.6488 11.5647 34.1022 94 " " " " A 2 0 0 "LEU " " C  " " " 6 0 1 C2 
    728 23 12.1943 11.6926 33.0083 94 " " " " A 70 0 0 "LEU " " O  " " " 8 0 1 C2 
    729 14 12.1103 9.2032 34.9028 94 " " " " A 2 0 0 "LEU " " CB " " " 6 0 1 C2 
    730 14 12.522 7.7101 34.7186 94 " " " " A 2 0 0 "LEU " " CG " " " 6 0 1 C2 
    731 14 11.7229 6.87212 35.7226 94 " " " " A 2 0 0 "LEU " " CD1" " " 6 0 1 C2 
    732 14 12.3845 7.09453 33.2129 94 " " " " A 2 0 0 "LEU " " CD2" " " 6 0 1 C2 
    733 40 12.5945 12.5545 35.06 95 " " " " A 43 0 0 "ASP " " N  " " " 7 0 1 C2 
    734 14 12.1402 13.9576 34.7473 95 " " " " A 2 0 0 "ASP " " CA " " " 6 0 1 C2 
    735 14 13.2371 14.8292 34.1106 95 " " " " A 2 0 0 "ASP " " C  " " " 6 0 1 C2 
    736 23 12.8434 15.8418 33.5787 95 " " " " A 70 0 0 "ASP " " O  " " " 8 0 1 C2 
    737 14 11.6111 14.6694 35.9279 95 " " " " A 2 0 0 "ASP " " CB " " " 6 0 1 C2 
    738 14 12.3693 14.8952 37.1644 95 " " " " A 2 0 0 "ASP " " CG " " " 6 0 1 C2 
    739 23 12.8405 16.0304 37.377 95 " " " " A 70 0 0 "ASP " " OD1" " " 8 0 1 C2 
    740 23 12.3312 14.0092 38.0083 95 " " " " A 70 0 0 "ASP " " OD2" " " 8 0 1 C2 
    741 40 14.5389 14.4927 34.2965 96 " " " " A 43 0 0 "GLN " " N  " " " 7 0 1 C2 
    742 14 15.6458 15.4646 33.9283 96 " " " " A 2 0 0 "GLN " " CA " " " 6 0 1 C2 
    743 14 16.0355 15.1954 32.4291 96 " " " " A 2 0 0 "GLN " " C  " " " 6 0 1 C2 
    744 23 16.3167 16.2253 31.7127 96 " " " " A 70 0 0 "GLN " " O  " " " 8 0 1 C2 
    745 14 16.8149 15.1966 34.8416 96 " " " " A 2 0 0 "GLN " " CB " " " 6 0 1 C2 
    746 14 16.4884 15.4086 36.3043 96 " " " " A 2 0 0 "GLN " " CG " " " 6 0 1 C2 
    747 14 16.2978 16.8406 36.6984 96 " " " " A 2 0 0 "GLN " " CD " " " 6 0 1 C2 
    748 23 17.1193 17.6524 36.464 96 " " " " A 70 0 0 "GLN " " OE1" " " 8 0 1 C2 
    749 40 15.186 17.1727 37.2645 96 " " " " A 43 0 0 "GLN " " NE2" " " 7 0 1 C2 
    750 40 15.8862 13.9788 31.8542 97 " " " " A 43 0 0 "VAL " " N  " " " 7 0 1 C2 
    751 14 16.215 13.7668 30.4756 97 " " " " A 2 0 0 "VAL " " CA " " " 6 0 1 C2 
    752 14 15.1569 14.349 29.4681 97 " " " " A 2 0 0 "VAL " " C  " " " 6 0 1 C2 
    753 23 15.4034 14.3435 28.2687 97 " " " " A 70 0 0 "VAL " " O  " " " 8 0 1 C2 
    754 14 16.4743 12.3122 30.1915 97 " " " " A 2 0 0 "VAL " " CB " " " 6 0 1 C2 
    755 14 17.7497 11.7976 30.9614 97 " " " " A 2 0 0 "VAL " " CG1" " " 6 0 1 C2 
    756 14 15.2453 11.3259 30.5331 97 " " " " A 2 0 0 "VAL " " CG2" " " 6 0 1 C2 
    757 40 14.0431 14.8058 29.9717 98 " " " " A 43 0 0 "VAL " " N  " " " 7 0 1 C2 
    758 14 12.86 15.3403 29.2166 98 " " " " A 2 0 0 "VAL " " CA " " " 6 0 1 C2 
    759 14 12.4482 16.7287 29.6646 98 " " " " A 2 0 0 "VAL " " C  " " " 6 0 1 C2 
    760 23 11.321 17.0924 29.3066 98 " " " " A 70 0 0 "VAL " " O  " " " 8 0 1 C2 
    761 14 11.7301 14.2574 29.1558 98 " " " " A 2 0 0 "VAL " " CB " " " 6 0 1 C2 
    762 14 12.1926 13.118 28.2111 98 " " " " A 2 0 0 "VAL " " CG1" " " 6 0 1 C2 
    763 14 11.2782 13.7651 30.4423 98 " " " " A 2 0 0 "VAL " " CG2" " " 6 0 1 C2 
    764 40 13.2482 17.469 30.4673 99 " " " " A 43 0 0 "LYS " " N  " " " 7 0 1 C2 
    765 14 12.7902 18.5999 31.2322 99 " " " " A 2 0 0 "LYS " " CA " " " 6 0 1 C2 
    766 14 12.3468 19.8634 30.4304 99 " " " " A 2 0 0 "LYS " " C  " " " 6 0 1 C2 
    767 23 11.7337 20.7936 30.9879 99 " " " " A 70 0 0 "LYS " " O  " " " 8 0 1 C2 
    768 14 13.9753 18.9414 32.1765 99 " " " " A 2 0 0 "LYS " " CB " " " 6 0 1 C2 
    769 14 13.4914 19.5756 33.5227 99 " " " " A 2 0 0 "LYS " " CG " " " 6 0 1 C2 
    770 14 12.9959 18.5923 34.4775 99 " " " " A 2 0 0 "LYS " " CD " " " 6 0 1 C2 
    771 14 12.7337 19.2927 35.7795 99 " " " " A 2 0 0 "LYS " " CE " " " 6 0 1 C2 
    772 40 11.9353 18.4192 36.6453 99 " " " " A 43 0 0 "LYS " " NZ " " " 7 0 1 C2 
    773 40 12.5254 19.8093 29.1074 100 " " " " A 43 0 0 "ASP " " N  " " " 7 0 1 C2 
    774 14 12.0983 20.814 28.103 100 " " " " A 2 0 0 "ASP " " CA " " " 6 0 1 C2 
    775 14 10.7672 20.3641 27.3929 100 " " " " A 2 0 0 "ASP " " C  " " " 6 0 1 C2 
    776 23 10.08 21.237 26.7893 100 " " " " A 70 0 0 "ASP " " O  " " " 8 0 1 C2 
    777 14 13.3535 21.1399 27.183 100 " " " " A 2 0 0 "ASP " " CB " " " 6 0 1 C2 
    778 14 13.7461 20.0492 26.1403 100 " " " " A 2 0 0 "ASP " " CG " " " 6 0 1 C2 
    779 23 14.7284 20.381 25.3658 100 " " " " A 70 0 0 "ASP " " OD1" " " 8 0 1 C2 
    780 23 13.2042 18.9132 26.0969 100 " " " " A 70 0 0 "ASP " " OD2" " " 8 0 1 C2 
    781 40 10.3539 19.0732 27.5428 101 " " " " A 43 0 0 "HIP " " N  " " " 7 0 1 C2 
    782 14 9.10557 18.3807 27.1219 101 " " " " A 2 0 0 "HIP " " CA " " " 6 0 1 C2 
    783 14 8.2801 17.7766 28.2818 101 " " " " A 2 0 0 "HIP " " C  " " " 6 0 1 C2 
    784 23 7.48181 16.807 28.1899 101 " " " " A 70 0 0 "HIP " " O  " " " 8 0 1 C2 
    785 14 9.47662 17.2631 26.0816 101 " " " " A 2 0 0 "HIP " " CB " " " 6 0 1 C2 
    786 14 10.1723 17.8481 24.8751 101 " " " " A 2 0 0 "HIP " " CG " " " 6 0 1 C2 
    787 40 11.522 17.4103 24.7827 101 " " " " A 43 0 0 "HIP " " ND1" " " 7 0 1 C2 
    788 14 9.84761 18.7697 23.9686 101 " " " " A 2 0 0 "HIP " " CD2" " " 6 0 1 C2 
    789 14 11.8767 18.026 23.5545 101 " " " " A 2 0 0 "HIP " " CE1" " " 6 0 1 C2 
    790 40 11.0012 18.7915 23.078 101 " " " " A 43 0 0 "HIP " " NE2" " " 7 0 1 C2 
    791 40 8.43001 18.3805 29.4552 102 " " " " A 43 0 0 "GLU " " N  " " " 7 0 1 C2 
    792 14 7.84312 17.9053 30.6934 102 " " " " A 2 0 0 "GLU " " CA " " " 6 0 1 C2 
    793 14 6.30303 18.1036 30.6715 102 " " " " A 2 0 0 "GLU " " C  " " " 6 0 1 C2 
    794 23 5.53409 17.3962 31.3314 102 " " " " A 70 0 0 "GLU " " O  " " " 8 0 1 C2 
    795 14 8.47829 18.6023 31.8892 102 " " " " A 2 0 0 "GLU " " CB " " " 6 0 1 C2 
    796 14 8.14322 18.001 33.2588 102 " " " " A 2 0 0 "GLU " " CG " " " 6 0 1 C2 
    797 14 9.1118 18.571 34.2863 102 " " " " A 2 0 0 "GLU " " CD " " " 6 0 1 C2 
    798 23 9.21739 19.783 34.4433 102 " " " " A 70 0 0 "GLU " " OE1" " " 8 0 1 C2 
    799 23 9.49347 17.8362 35.213 102 " " " " A 70 0 0 "GLU " " OE2" " " 8 0 1 C2 
    800 40 5.82184 19.0628 29.8882 103 " " " " A 43 0 0 "ASP " " N  " " " 7 0 1 C2 
    801 14 4.37534 19.326 29.7487 103 " " " " A 2 0 0 "ASP " " CA " " " 6 0 1 C2 
    802 14 3.6819 18.4171 28.7135 103 " " " " A 2 0 0 "ASP " " C  " " " 6 0 1 C2 
    803 23 2.44758 18.4936 28.6533 103 " " " " A 70 0 0 "ASP " " O  " " " 8 0 1 C2 
    804 14 4.21094 20.7834 29.2608 103 " " " " A 2 0 0 "ASP " " CB " " " 6 0 1 C2 
    805 14 4.63776 21.0089 27.7554 103 " " " " A 2 0 0 "ASP " " CG " " " 6 0 1 C2 
    806 23 3.76101 21.3138 26.9521 103 " " " " A 70 0 0 "ASP " " OD1" " " 8 0 1 C2 
    807 23 5.8241 20.8504 27.4086 103 " " " " A 70 0 0 "ASP " " OD2" " " 8 0 1 C2 
    808 40 4.436 17.5395 27.9821 104 " " " " A 43 0 0 "GLN " " N  " " " 7 0 1 C2 
    809 14 4.05717 16.564 26.9543 104 " " " " A 2 0 0 "GLN " " CA " " " 6 0 1 C2 
    810 14 3.798 15.2265 27.6031 104 " " " " A 2 0 0 "GLN " " C  " " " 6 0 1 C2 
    811 23 3.47063 14.3461 26.83 104 " " " " A 70 0 0 "GLN " " O  " " " 8 0 1 C2 
    812 14 5.14775 16.3935 25.8915 104 " " " " A 2 0 0 "GLN " " CB " " " 6 0 1 C2 
    813 14 5.78405 17.6565 25.3557 104 " " " " A 2 0 0 "GLN " " CG " " " 6 0 1 C2 
    814 14 4.9956 18.3985 24.2734 104 " " " " A 2 0 0 "GLN " " CD " " " 6 0 1 C2 
    815 23 5.3619 19.5489 24.0494 104 " " " " A 70 0 0 "GLN " " OE1" " " 8 0 1 C2 
    816 40 3.92917 17.8547 23.7628 104 " " " " A 43 0 0 "GLN " " NE2" " " 7 0 1 C2 
    817 40 4.05509 15.1037 28.912 105 " " " " A 43 0 0 "ILE " " N  " " " 7 0 1 C2 
    818 14 3.80842 13.9097 29.717 105 " " " " A 2 0 0 "ILE " " CA " " " 6 0 1 C2 
    819 14 2.9499 14.2988 30.9399 105 " " " " A 2 0 0 "ILE " " C  " " " 6 0 1 C2 
    820 23 2.97401 15.4683 31.3825 105 " " " " A 70 0 0 "ILE " " O  " " " 8 0 1 C2 
    821 14 5.10259 13.1211 29.9959 105 " " " " A 2 0 0 "ILE " " CB " " " 6 0 1 C2 
    822 14 6.05913 13.8135 30.9577 105 " " " " A 2 0 0 "ILE " " CG1" " " 6 0 1 C2 
    823 14 5.73316 12.6601 28.5945 105 " " " " A 2 0 0 "ILE " " CG2" " " 6 0 1 C2 
    824 14 7.28113 12.8728 31.328 105 " " " " A 2 0 0 "ILE " " CD1" " " 6 0 1 C2 
    825 40 2.09604 13.3985 31.3749 106 " " " " A 43 0 0 "VAL " " N  " " " 7 0 1 C2 
    826 14 1.35262 13.4753 32.6735 106 " " " " A 2 0 0 "VAL " " CA " " " 6 0 1 C2 
    827 14 2.21735 13.0029 33.8709 106 " " " " A 2 0 0 "VAL " " C  " " " 6 0 1 C2 
    828 23 1.84613 13.0248 35.0667 106 " " " " A 70 0 0 "VAL " " O  " " " 8 0 1 C2 
    829 14 0.114753 12.4357 32.5032 106 " " " " A 2 0 0 "VAL " " CB " " " 6 0 1 C2 
    830 14 -0.809147 12.5152 33.7092 106 " " " " A 2 0 0 "VAL " " CG1" " " 6 0 1 C2 
    831 14 -0.657901 12.6116 31.2448 106 " " " " A 2 0 0 "VAL " " CG2" " " 6 0 1 C2 
    832 40 3.44865 12.5234 33.5961 107 " " " " A 43 0 0 "GLY " " N  " " " 7 0 1 C2 
    833 14 4.4994 12.0212 34.4276 107 " " " " A 2 0 0 "GLY " " CA " " " 6 0 1 C2 
    834 14 4.80719 10.5473 34.1116 107 " " " " A 2 0 0 "GLY " " C  " " " 6 0 1 C2 
    835 23 4.95356 10.2634 32.9114 107 " " " " A 70 0 0 "GLY " " O  " " " 8 0 1 C2 
    836 40 4.96574 9.75136 35.2366 108 " " " " A 43 0 0 "TRP " " N  " " " 7 0 1 C2 
    837 14 5.12169 8.26326 35.148 108 " " " " A 2 0 0 "TRP " " CA " " " 6 0 1 C2 
    838 14 4.5255 7.55873 36.3606 108 " " " " A 2 0 0 "TRP " " C  " " " 6 0 1 C2 
    839 23 4.43601 8.12613 37.4553 108 " " " " A 70 0 0 "TRP " " O  " " " 8 0 1 C2 
    840 14 6.50468 7.84507 34.8482 108 " " " " A 2 0 0 "TRP " " CB " " " 6 0 1 C2 
    841 14 7.63064 8.28273 35.6971 108 " " " " A 2 0 0 "TRP " " CG " " " 6 0 1 C2 
    842 14 8.3519 9.44908 35.5815 108 " " " " A 2 0 0 "TRP " " CD1" " " 6 0 1 C2 
    843 14 8.21031 7.63018 36.859 108 " " " " A 2 0 0 "TRP " " CD2" " " 6 0 1 C2 
    844 40 9.21826 9.54215 36.6784 108 " " " " A 43 0 0 "TRP " " NE1" " " 7 0 1 C2 
    845 14 9.17338 8.45568 37.4624 108 " " " " A 2 0 0 "TRP " " CE2" " " 6 0 1 C2 
    846 14 7.9116 6.38541 37.5118 108 " " " " A 2 0 0 "TRP " " CE3" " " 6 0 1 C2 
    847 14 9.80483 8.14397 38.6596 108 " " " " A 2 0 0 "TRP " " CZ2" " " 6 0 1 C2 
    848 14 8.64252 6.02381 38.644 108 " " " " A 2 0 0 "TRP " " CZ3" " " 6 0 1 C2 
    849 14 9.60468 6.87745 39.163 108 " " " " A 2 0 0 "TRP " " CH2" " " 6 0 1 C2 
    850 40 4.05663 6.2908 36.2328 109 " " " " A 43 0 0 "VAL " " N  " " " 7 0 1 C2 
    851 14 3.44056 5.28091 37.1933 109 " " " " A 2 0 0 "VAL " " CA " " " 6 0 1 C2 
    852 14 4.08442 3.9227 37.0396 109 " " " " A 2 0 0 "VAL " " C  " " " 6 0 1 C2 
    853 23 4.62737 3.63054 35.9543 109 " " " " A 70 0 0 "VAL " " O  " " " 8 0 1 C2 
    854 14 1.89208 5.35911 37.2507 109 " " " " A 2 0 0 "VAL " " CB " " " 6 0 1 C2 
    855 14 1.45033 6.66462 37.9559 109 " " " " A 2 0 0 "VAL " " CG1" " " 6 0 1 C2 
    856 14 1.25684 5.25381 35.8178 109 " " " " A 2 0 0 "VAL " " CG2" " " 6 0 1 C2 
    857 40 4.04017 3.13548 38.0676 110 " " " " A 43 0 0 "GLY " " N  " " " 7 0 1 C2 
    858 14 4.43476 1.6901 38.0208 110 " " " " A 2 0 0 "GLY " " CA " " " 6 0 1 C2 
    859 14 5.22036 1.35576 39.2459 110 " " " " A 2 0 0 "GLY " " C  " " " 6 0 1 C2 
    860 23 5.34955 2.1872 40.1313 110 " " " " A 70 0 0 "GLY " " O  " " " 8 0 1 C2 
    861 40 5.87753 0.155488 39.2828 111 " " " " A 43 0 0 "TRP " " N  " " " 7 0 1 C2 
    862 14 6.36738 -0.463155 40.5678 111 " " " " A 2 0 0 "TRP " " CA " " " 6 0 1 C2 
    863 14 7.52254 0.348134 41.2025 111 " " " " A 2 0 0 "TRP " " C  " " " 6 0 1 C2 
    864 23 7.73978 0.348721 42.4095 111 " " " " A 70 0 0 "TRP " " O  " " " 8 0 1 C2 
    865 14 6.87536 -1.90315 40.2704 111 " " " " A 2 0 0 "TRP " " CB " " " 6 0 1 C2 
    866 14 7.33012 -2.71789 41.4184 111 " " " " A 2 0 0 "TRP " " CG " " " 6 0 1 C2 
    867 14 6.59941 -3.62887 42.1443 111 " " " " A 2 0 0 "TRP " " CD1" " " 6 0 1 C2 
    868 14 8.63918 -2.82246 42.0408 111 " " " " A 2 0 0 "TRP " " CD2" " " 6 0 1 C2 
    869 40 7.40189 -4.15354 43.1836 111 " " " " A 43 0 0 "TRP " " NE1" " " 7 0 1 C2 
    870 14 8.69132 -3.7735 43.0748 111 " " " " A 2 0 0 "TRP " " CE2" " " 6 0 1 C2 
    871 14 9.91263 -2.19929 41.7118 111 " " " " A 2 0 0 "TRP " " CE3" " " 6 0 1 C2 
    872 14 9.82072 -4.16808 43.7709 111 " " " " A 2 0 0 "TRP " " CZ2" " " 6 0 1 C2 
    873 14 11.1416 -2.63257 42.3648 111 " " " " A 2 0 0 "TRP " " CZ3" " " 6 0 1 C2 
    874 14 11.0716 -3.58555 43.3693 111 " " " " A 2 0 0 "TRP " " CH2" " " 6 0 1 C2 
    875 40 8.39493 1.02704 40.337 112 " " " " A 43 0 0 "LEU " " N  " " " 7 0 1 C2 
    876 14 9.43957 1.90791 40.8934 112 " " " " A 2 0 0 "LEU " " CA " " " 6 0 1 C2 
    877 14 8.87199 3.17909 41.4601 112 " " " " A 2 0 0 "LEU " " C  " " " 6 0 1 C2 
    878 23 9.51365 3.85623 42.2535 112 " " " " A 70 0 0 "LEU " " O  " " " 8 0 1 C2 
    879 14 10.4318 2.27731 39.7872 112 " " " " A 2 0 0 "LEU " " CB " " " 6 0 1 C2 
    880 14 11.2144 1.19671 38.9272 112 " " " " A 2 0 0 "LEU " " CG " " " 6 0 1 C2 
    881 14 11.9862 1.88925 37.7711 112 " " " " A 2 0 0 "LEU " " CD1" " " 6 0 1 C2 
    882 14 12.0636 0.340297 39.8395 112 " " " " A 2 0 0 "LEU " " CD2" " " 6 0 1 C2 
    883 40 7.5794 3.49969 41.2515 113 " " " " A 43 0 0 "LYS " " N  " " " 7 0 1 C2 
    884 14 6.98468 4.74278 41.8271 113 " " " " A 2 0 0 "LYS " " CA " " " 6 0 1 C2 
    885 14 6.36414 4.34267 43.2021 113 " " " " A 2 0 0 "LYS " " C  " " " 6 0 1 C2 
    886 23 6.52513 4.98458 44.2537 113 " " " " A 70 0 0 "LYS " " O  " " " 8 0 1 C2 
    887 14 5.93652 5.42272 40.8256 113 " " " " A 2 0 0 "LYS " " CB " " " 6 0 1 C2 
    888 14 5.44681 6.83176 41.2679 113 " " " " A 2 0 0 "LYS " " CG " " " 6 0 1 C2 
    889 14 6.32073 7.88681 40.5863 113 " " " " A 2 0 0 "LYS " " CD " " " 6 0 1 C2 
    890 14 5.81532 9.23342 40.9523 113 " " " " A 2 0 0 "LYS " " CE " " " 6 0 1 C2 
    891 40 6.53762 10.412 40.4169 113 " " " " A 43 0 0 "LYS " " NZ " " " 7 0 1 C2 
    892 40 5.63879 3.19464 43.1982 114 " " " " A 43 0 0 "ALA " " N  " " " 7 0 1 C2 
    893 14 5.14033 2.57869 44.4124 114 " " " " A 2 0 0 "ALA " " CA " " " 6 0 1 C2 
    894 14 5.13603 1.03297 44.3875 114 " " " " A 2 0 0 "ALA " " C  " " " 6 0 1 C2 
    895 23 4.43428 0.527015 43.5509 114 " " " " A 70 0 0 "ALA " " O  " " " 8 0 1 C2 
    896 14 3.76377 3.21791 44.8661 114 " " " " A 2 0 0 "ALA " " CB " " " 6 0 1 C2 
    897 40 5.87518 0.362681 45.2743 115 " " " " A 43 0 0 "PRO " " N  " " " 7 0 1 C2 
    898 14 6.18252 -1.05328 45.0668 115 " " " " A 2 0 0 "PRO " " CA " " " 6 0 1 C2 
    899 14 5.0183 -2.03225 45.4443 115 " " " " A 2 0 0 "PRO " " C  " " " 6 0 1 C2 
    900 23 4.14476 -1.67775 46.1775 115 " " " " A 70 0 0 "PRO " " O  " " " 8 0 1 C2 
    901 14 7.46647 -1.36168 45.8846 115 " " " " A 2 0 0 "PRO " " CB " " " 6 0 1 C2 
    902 14 7.31792 -0.317371 47.0045 115 " " " " A 2 0 0 "PRO " " CG " " " 6 0 1 C2 
    903 14 6.73316 0.890456 46.3192 115 " " " " A 2 0 0 "PRO " " CD " " " 6 0 1 C2 
    904 40 5.12677 -3.28206 45.0748 116 " " " " A 43 0 0 "ASP " " N  " " " 7 0 1 C2 
    905 14 4.05588 -4.30229 45.284 116 " " " " A 2 0 0 "ASP " " CA " " " 6 0 1 C2 
    906 14 3.68163 -4.6786 46.7787 116 " " " " A 2 0 0 "ASP " " C  " " " 6 0 1 C2 
    907 23 2.66965 -5.24693 46.9926 116 " " " " A 70 0 0 "ASP " " O  " " " 8 0 1 C2 
    908 14 4.39149 -5.55079 44.5055 116 " " " " A 2 0 0 "ASP " " CB " " " 6 0 1 C2 
    909 14 5.56264 -6.34602 45.0922 116 " " " " A 2 0 0 "ASP " " CG " " " 6 0 1 C2 
    910 23 5.34292 -7.47798 45.5282 116 " " " " A 70 0 0 "ASP " " OD1" " " 8 0 1 C2 
    911 23 6.71439 -5.93989 44.8372 116 " " " " A 70 0 0 "ASP " " OD2" " " 8 0 1 C2 
    912 40 4.39476 -4.07109 47.7001 117 " " " " A 43 0 0 "THR " " N  " " " 7 0 1 C2 
    913 14 3.99824 -4.00022 49.122 117 " " " " A 2 0 0 "THR " " CA " " " 6 0 1 C2 
    914 14 2.82877 -3.06289 49.3457 117 " " " " A 2 0 0 "THR " " C  " " " 6 0 1 C2 
    915 23 2.1576 -3.2598 50.4304 117 " " " " A 70 0 0 "THR " " O  " " " 8 0 1 C2 
    916 14 5.17104 -3.48689 49.9503 117 " " " " A 2 0 0 "THR " " CB " " " 6 0 1 C2 
    917 23 5.78867 -2.23027 49.5328 117 " " " " A 70 0 0 "THR " " OG1" " " 8 0 1 C2 
    918 14 6.20667 -4.59822 50.1625 117 " " " " A 2 0 0 "THR " " CG2" " " 6 0 1 C2 
    919 40 2.49488 -2.12445 48.3993 118 " " " " A 43 0 0 "THR " " N  " " " 7 0 1 C2 
    920 14 1.26788 -1.2809 48.4191 118 " " " " A 2 0 0 "THR " " CA " " " 6 0 1 C2 
    921 14 0.00100123 -2.06334 47.9523 118 " " " " A 2 0 0 "THR " " C  " " " 6 0 1 C2 
    922 23 -1.08537 -1.87034 48.4748 118 " " " " A 70 0 0 "THR " " O  " " " 8 0 1 C2 
    923 14 1.63991 -0.0832511 47.5381 118 " " " " A 2 0 0 "THR " " CB " " " 6 0 1 C2 
    924 23 1.8251 -0.423928 46.2289 118 " " " " A 70 0 0 "THR " " OG1" " " 8 0 1 C2 
    925 14 2.81392 0.775658 47.9869 118 " " " " A 2 0 0 "THR " " CG2" " " 6 0 1 C2 
    926 40 0.0829743 -3.06123 47.0087 119 " " " " A 43 0 0 "ASP " " N  " " " 7 0 1 C2 
    927 14 -1.02495 -3.91513 46.5102 119 " " " " A 2 0 0 "ASP " " CA " " " 6 0 1 C2 
    928 14 -0.217506 -5.08664 45.77 119 " " " " A 2 0 0 "ASP " " C  " " " 6 0 1 C2 
    929 23 0.730246 -4.86791 45.0563 119 " " " " A 70 0 0 "ASP " " O  " " " 8 0 1 C2 
    930 14 -2.07922 -3.13801 45.7333 119 " " " " A 2 0 0 "ASP " " CB " " " 6 0 1 C2 
    931 14 -2.45286 -3.67888 44.3284 119 " " " " A 2 0 0 "ASP " " CG " " " 6 0 1 C2 
    932 23 -2.77173 -2.7789 43.4526 119 " " " " A 70 0 0 "ASP " " OD1" " " 8 0 1 C2 
    933 23 -2.58676 -4.88824 44.1617 119 " " " " A 70 0 0 "ASP " " OD2" " " 8 0 1 C2 
    934 40 -0.689083 -6.33451 45.9314 120 " " " " A 43 0 0 "PRO " " N  " " " 7 0 1 C2 
    935 14 -0.0681144 -7.53936 45.3636 120 " " " " A 2 0 0 "PRO " " CA " " " 6 0 1 C2 
    936 14 -0.299015 -7.79997 43.8033 120 " " " " A 2 0 0 "PRO " " C  " " " 6 0 1 C2 
    937 23 0.442244 -8.58243 43.2219 120 " " " " A 70 0 0 "PRO " " O  " " " 8 0 1 C2 
    938 14 -0.762904 -8.65454 46.1679 120 " " " " A 2 0 0 "PRO " " CB " " " 6 0 1 C2 
    939 14 -2.13582 -8.21771 46.6412 120 " " " " A 2 0 0 "PRO " " CG " " " 6 0 1 C2 
    940 14 -1.9089 -6.67857 46.7439 120 " " " " A 2 0 0 "PRO " " CD " " " 6 0 1 C2 
    941 40 -1.28828 -7.09264 43.1876 121 " " " " A 43 0 0 "THR " " N  " " " 7 0 1 C2 
    942 14 -1.47338 -7.17269 41.7298 121 " " " " A 2 0 0 "THR " " CA " " " 6 0 1 C2 
    943 14 -0.345619 -6.4585 40.8976 121 " " " " A 2 0 0 "THR " " C  " " " 6 0 1 C2 
    944 23 -0.0338498 -6.78724 39.7756 121 " " " " A 70 0 0 "THR " " O  " " " 8 0 1 C2 
    945 14 -2.94562 -6.70708 41.3462 121 " " " " A 2 0 0 "THR " " CB " " " 6 0 1 C2 
    946 23 -3.23568 -5.37024 41.6664 121 " " " " A 70 0 0 "THR " " OG1" " " 8 0 1 C2 
    947 14 -4.00001 -7.62848 42.0669 121 " " " " A 2 0 0 "THR " " CG2" " " 6 0 1 C2 
    948 40 0.436257 -5.5784 41.565 122 " " " " A 43 0 0 "VAL " " N  " " " 7 0 1 C2 
    949 14 1.59972 -4.86929 41.0394 122 " " " " A 2 0 0 "VAL " " CA " " " 6 0 1 C2 
    950 14 2.81945 -5.78598 41.2208 122 " " " " A 2 0 0 "VAL " " C  " " " 6 0 1 C2 
    951 23 3.85069 -5.52984 40.5755 122 " " " " A 70 0 0 "VAL " " O  " " " 8 0 1 C2 
    952 14 1.80567 -3.49424 41.8581 122 " " " " A 2 0 0 "VAL " " CB " " " 6 0 1 C2 
    953 14 2.88407 -2.52381 41.3449 122 " " " " A 2 0 0 "VAL " " CG1" " " 6 0 1 C2 
    954 14 0.482823 -2.73112 42.1218 122 " " " " A 2 0 0 "VAL " " CG2" " " 6 0 1 C2 
    955 40 2.78565 -6.95929 41.842 123 " " " " A 43 0 0 "SER " " N  " " " 7 0 1 C2 
    956 14 3.87314 -7.96028 41.9766 123 " " " " A 2 0 0 "SER " " CA " " " 6 0 1 C2 
    957 14 4.1121 -8.77688 40.7131 123 " " " " A 2 0 0 "SER " " C  " " " 6 0 1 C2 
    958 23 5.05353 -9.61281 40.6399 123 " " " " A 70 0 0 "SER " " O  " " " 8 0 1 C2 
    959 14 3.46891 -8.94989 43.0901 123 " " " " A 2 0 0 "SER " " CB " " " 6 0 1 C2 
    960 23 4.59964 -9.67909 43.5266 123 " " " " A 70 0 0 "SER " " OG " " " 8 0 1 C2 
    961 40 3.25562 -8.5555 39.6841 124 " " " " A 43 0 0 "ALA " " N  " " " 7 0 1 C2 
    962 14 3.55599 -8.96878 38.3312 124 " " " " A 2 0 0 "ALA " " CA " " " 6 0 1 C2 
    963 14 4.32934 -7.92479 37.5488 124 " " " " A 2 0 0 "ALA " " C  " " " 6 0 1 C2 
    964 23 4.81131 -8.26113 36.4829 124 " " " " A 70 0 0 "ALA " " O  " " " 8 0 1 C2 
    965 14 2.21153 -9.15533 37.6717 124 " " " " A 2 0 0 "ALA " " CB " " " 6 0 1 C2 
    966 40 4.41078 -6.63904 38.029 125 " " " " A 43 0 0 "MET " " N  " " " 7 0 1 C2 
    967 14 5.07918 -5.51448 37.3604 125 " " " " A 2 0 0 "MET " " CA " " " 6 0 1 C2 
    968 14 6.6358 -5.65105 37.5137 125 " " " " A 2 0 0 "MET " " C  " " " 6 0 1 C2 
    969 23 7.43118 -4.88488 37.0403 125 " " " " A 70 0 0 "MET " " O  " " " 8 0 1 C2 
    970 14 4.59038 -4.1658 37.824 125 " " " " A 2 0 0 "MET " " CB " " " 6 0 1 C2 
    971 14 4.3792 -3.10577 36.8176 125 " " " " A 2 0 0 "MET " " CG " " " 6 0 1 C2 
    972 52 3.76547 -1.50604 37.397 125 " " " " A 13 0 0 "MET " " SD " " " 16 0 1 C2 
    973 14 3.67194 -0.712638 35.776 125 " " " " A 2 0 0 "MET " " CE " " " 6 0 1 C2 
    974 40 7.08383 -6.56705 38.3773 126 " " " " A 43 0 0 "LYS " " N  " " " 7 0 1 C2 
    975 14 8.52417 -6.89387 38.5707 126 " " " " A 2 0 0 "LYS " " CA " " " 6 0 1 C2 
    976 14 8.53281 -8.4105 38.0627 126 " " " " A 2 0 0 "LYS " " C  " " " 6 0 1 C2 
    977 23 7.5248 -9.1732 38.2137 126 " " " " A 70 0 0 "LYS " " O  " " " 8 0 1 C2 
    978 14 8.97867 -6.83085 40.0315 126 " " " " A 2 0 0 "LYS " " CB " " " 6 0 1 C2 
    979 14 8.16982 -7.69504 41.0074 126 " " " " A 2 0 0 "LYS " " CG " " " 6 0 1 C2 
    980 14 8.64983 -7.50397 42.4421 126 " " " " A 2 0 0 "LYS " " CD " " " 6 0 1 C2 
    981 14 8.34265 -8.59212 43.566 126 " " " " A 2 0 0 "LYS " " CE " " " 6 0 1 C2 
    982 40 8.27924 -8.12007 44.9331 126 " " " " A 43 0 0 "LYS " " NZ " " " 7 0 1 C2 
    983 40 9.65984 -8.94628 37.6502 127 " " " " A 43 0 0 "THR " " N  " " " 7 0 1 C2 
    984 14 9.82659 -10.3644 37.4153 127 " " " " A 2 0 0 "THR " " CA " " " 6 0 1 C2 
    985 14 10.0902 -11.0511 38.7851 127 " " " " A 2 0 0 "THR " " C  " " " 6 0 1 C2 
    986 23 10.2398 -10.3873 39.7858 127 " " " " A 70 0 0 "THR " " O  " " " 8 0 1 C2 
    987 14 11.0438 -10.547 36.4772 127 " " " " A 2 0 0 "THR " " CB " " " 6 0 1 C2 
    988 23 12.2439 -9.98703 36.9679 127 " " " " A 70 0 0 "THR " " OG1" " " 8 0 1 C2 
    989 14 10.7291 -9.83339 35.1661 127 " " " " A 2 0 0 "THR " " CG2" " " 6 0 1 C2 
    990 40 9.78931 -12.3249 38.7969 128 " " " " A 43 0 0 "GLN " " N  " " " 7 0 1 C2 
    991 14 9.87224 -13.101 40.0211 128 " " " " A 2 0 0 "GLN " " CA " " " 6 0 1 C2 
    992 14 11.3502 -13.2564 40.5513 128 " " " " A 2 0 0 "GLN " " C  " " " 6 0 1 C2 
    993 23 11.6344 -13.533 41.709 128 " " " " A 70 0 0 "GLN " " O  " " " 8 0 1 C2 
    994 14 9.15554 -14.47 39.7362 128 " " " " A 2 0 0 "GLN " " CB " " " 6 0 1 C2 
    995 14 10.0348 -15.5053 38.9355 128 " " " " A 2 0 0 "GLN " " CG " " " 6 0 1 C2 
    996 14 10.9576 -16.3822 39.878 128 " " " " A 2 0 0 "GLN " " CD " " " 6 0 1 C2 
    997 23 10.7324 -16.6227 41.0537 128 " " " " A 70 0 0 "GLN " " OE1" " " 8 0 1 C2 
    998 40 12.0779 -16.8345 39.3785 128 " " " " A 43 0 0 "GLN " " NE2" " " 7 0 1 C2 
    999 40 12.3576 -13.0629 39.6267 129 " " " " A 43 0 0 "ASP " " N  " " " 7 0 1 C2 
    1000 14 13.8208 -13.3127 39.8501 129 " " " " A 2 0 0 "ASP " " CA " " " 6 0 1 C2 
    1001 14 14.3998 -12.0078 40.4362 129 " " " " A 2 0 0 "ASP " " C  " " " 6 0 1 C2 
    1002 23 15.468 -11.9582 41.014 129 " " " " A 70 0 0 "ASP " " O  " " " 8 0 1 C2 
    1003 14 14.4554 -13.7715 38.5343 129 " " " " A 2 0 0 "ASP " " CB " " " 6 0 1 C2 
    1004 14 14.4665 -12.8431 37.3238 129 " " " " A 2 0 0 "ASP " " CG " " " 6 0 1 C2 
    1005 23 15.2267 -13.1521 36.3632 129 " " " " A 70 0 0 "ASP " " OD1" " " 8 0 1 C2 
    1006 23 13.6886 -11.8606 37.3442 129 " " " " A 70 0 0 "ASP " " OD2" " " 8 0 1 C2 
    1007 40 13.598 -10.935 40.4416 130 " " " " A 43 0 0 "LEU " " N  " " " 7 0 1 C2 
    1008 14 13.8345 -9.5436 40.911 130 " " " " A 2 0 0 "LEU " " CA " " " 6 0 1 C2 
    1009 14 14.8528 -8.8861 39.9402 130 " " " " A 2 0 0 "LEU " " C  " " " 6 0 1 C2 
    1010 23 15.5768 -7.99941 40.3708 130 " " " " A 70 0 0 "LEU " " O  " " " 8 0 1 C2 
    1011 14 14.1375 -9.43645 42.4026 130 " " " " A 2 0 0 "LEU " " CB " " " 6 0 1 C2 
    1012 14 13.2902 -10.1934 43.4535 130 " " " " A 2 0 0 "LEU " " CG " " " 6 0 1 C2 
    1013 14 13.6324 -9.89707 44.9472 130 " " " " A 2 0 0 "LEU " " CD1" " " 6 0 1 C2 
    1014 14 11.7395 -10.0099 43.2368 130 " " " " A 2 0 0 "LEU " " CD2" " " 6 0 1 C2 
    1015 40 14.9452 -9.34251 38.6371 131 " " " " A 43 0 0 "ARG " " N  " " " 7 0 1 C2 
    1016 14 16.0134 -8.84122 37.6957 131 " " " " A 2 0 0 "ARG " " CA " " " 6 0 1 C2 
    1017 14 15.4962 -7.96289 36.535 131 " " " " A 2 0 0 "ARG " " C  " " " 6 0 1 C2 
    1018 23 16.2223 -7.66126 35.5892 131 " " " " A 70 0 0 "ARG " " O  " " " 8 0 1 C2 
    1019 14 16.7849 -10.0294 37.2129 131 " " " " A 2 0 0 "ARG " " CB " " " 6 0 1 C2 
    1020 14 17.2751 -10.9785 38.277 131 " " " " A 2 0 0 "ARG " " CG " " " 6 0 1 C2 
    1021 14 18.4208 -11.9058 37.7168 131 " " " " A 2 0 0 "ARG " " CD " " " 6 0 1 C2 
    1022 40 17.7844 -13.0878 37.1347 131 " " " " A 43 0 0 "ARG " " NE " " " 7 0 1 C2 
    1023 14 18.4449 -14.1266 36.5378 131 " " " " A 2 0 0 "ARG " " CZ " " " 6 0 1 C2 
    1024 40 17.8378 -15.1433 35.9045 131 " " " " A 43 0 0 "ARG " " NH1" " " 7 0 1 C2 
    1025 40 19.7564 -14.1173 36.4468 131 " " " " A 43 0 0 "ARG " " NH2" " " 7 0 1 C2 
    1026 40 14.2173 -7.64423 36.4948 132 " " " " A 43 0 0 "HIE " " N  " " " 7 0 1 C2 
    1027 14 13.5503 -6.86488 35.5252 132 " " " " A 2 0 0 "HIE " " CA " " " 6 0 1 C2 
    1028 14 12.2267 -6.33308 36.1803 132 " " " " A 2 0 0 "HIE " " C  " " " 6 0 1 C2 
    1029 23 11.645 -6.95847 37.0441 132 " " " " A 70 0 0 "HIE " " O  " " " 8 0 1 C2 
    1030 14 13.2645 -7.65957 34.2791 132 " " " " A 2 0 0 "HIE " " CB " " " 6 0 1 C2 
    1031 14 14.1848 -7.31859 33.1226 132 " " " " A 2 0 0 "HIE " " CG " " " 6 0 1 C2 
    1032 40 13.8437 -6.25002 32.2912 132 " " " " A 43 0 0 "HIE " " ND1" " " 7 0 1 C2 
    1033 14 15.2616 -7.99007 32.5929 132 " " " " A 2 0 0 "HIE " " CD2" " " 6 0 1 C2 
    1034 14 14.7139 -6.39556 31.2495 132 " " " " A 2 0 0 "HIE " " CE1" " " 6 0 1 C2 
    1035 40 15.649 -7.31597 31.4975 132 " " " " A 43 0 0 "HIE " " NE2" " " 7 0 1 C2 
    1036 40 11.8624 -5.06656 35.8808 133 " " " " A 43 0 0 "THR " " N  " " " 7 0 1 C2 
    1037 14 10.6389 -4.34653 36.2462 133 " " " " A 2 0 0 "THR " " CA " " " 6 0 1 C2 
    1038 14 10.2207 -3.34863 35.1246 133 " " " " A 2 0 0 "THR " " C  " " " 6 0 1 C2 
    1039 23 11.0327 -3.11523 34.1524 133 " " " " A 70 0 0 "THR " " O  " " " 8 0 1 C2 
    1040 14 10.8363 -3.83504 37.6642 133 " " " " A 2 0 0 "THR " " CB " " " 6 0 1 C2 
    1041 23 9.61583 -3.28125 38.2585 133 " " " " A 70 0 0 "THR " " OG1" " " 8 0 1 C2 
    1042 14 11.8077 -2.64501 37.9174 133 " " " " A 2 0 0 "THR " " CG2" " " 6 0 1 C2 
    1043 40 9.02414 -2.7351 35.1498 134 " " " " A 43 0 0 "PHE " " N  " " " 7 0 1 C2 
    1044 14 8.53578 -1.72817 34.2268 134 " " " " A 2 0 0 "PHE " " CA " " " 6 0 1 C2 
    1045 14 7.77324 -0.618623 34.8937 134 " " " " A 2 0 0 "PHE " " C  " " " 6 0 1 C2 
    1046 23 7.25312 -0.782659 35.9912 134 " " " " A 70 0 0 "PHE " " O  " " " 8 0 1 C2 
    1047 14 7.84435 -2.4294 33.0393 134 " " " " A 2 0 0 "PHE " " CB " " " 6 0 1 C2 
    1048 14 6.4387 -2.94284 33.2707 134 " " " " A 2 0 0 "PHE " " CG " " " 6 0 1 C2 
    1049 14 6.25877 -4.31301 33.6329 134 " " " " A 2 0 0 "PHE " " CD1" " " 6 0 1 C2 
    1050 14 5.26788 -2.16292 32.9915 134 " " " " A 2 0 0 "PHE " " CD2" " " 6 0 1 C2 
    1051 14 5.05059 -4.95628 33.681 134 " " " " A 2 0 0 "PHE " " CE1" " " 6 0 1 C2 
    1052 14 3.96701 -2.75746 33.0601 134 " " " " A 2 0 0 "PHE " " CE2" " " 6 0 1 C2 
    1053 14 3.85033 -4.14644 33.3461 134 " " " " A 2 0 0 "PHE " " CZ " " " 6 0 1 C2 
    1054 40 7.72796 0.574817 34.2657 135 " " " " A 43 0 0 "ILE " " N  " " " 7 0 1 C2 
    1055 14 6.96297 1.69784 34.5709 135 " " " " A 2 0 0 "ILE " " CA " " " 6 0 1 C2 
    1056 14 6.26172 2.08006 33.2275 135 " " " " A 2 0 0 "ILE " " C  " " " 6 0 1 C2 
    1057 23 6.61527 1.61524 32.1379 135 " " " " A 70 0 0 "ILE " " O  " " " 8 0 1 C2 
    1058 14 7.92978 2.78112 35.2414 135 " " " " A 2 0 0 "ILE " " CB " " " 6 0 1 C2 
    1059 14 9.0915 3.09231 34.2476 135 " " " " A 2 0 0 "ILE " " CG1" " " 6 0 1 C2 
    1060 14 8.40875 2.45434 36.6767 135 " " " " A 2 0 0 "ILE " " CG2" " " 6 0 1 C2 
    1061 14 9.87426 4.42657 34.6743 135 " " " " A 2 0 0 "ILE " " CD1" " " 6 0 1 C2 
    1062 40 5.34159 3.048 33.3437 136 " " " " A 43 0 0 "SER " " N  " " " 7 0 1 C2 
    1063 14 4.61204 3.57743 32.2297 136 " " " " A 2 0 0 "SER " " CA " " " 6 0 1 C2 
    1064 14 4.87872 5.12271 32.3057 136 " " " " A 2 0 0 "SER " " C  " " " 6 0 1 C2 
    1065 23 4.80122 5.66376 33.3978 136 " " " " A 70 0 0 "SER " " O  " " " 8 0 1 C2 
    1066 14 3.16181 3.07601 32.4092 136 " " " " A 2 0 0 "SER " " CB " " " 6 0 1 C2 
    1067 23 2.29022 3.52423 31.3683 136 " " " " A 70 0 0 "SER " " OG " " " 8 0 1 C2 
    1068 40 4.98659 5.81532 31.1393 137 " " " " A 43 0 0 "ILE " " N  " " " 7 0 1 C2 
    1069 14 5.15331 7.25589 30.975 137 " " " " A 2 0 0 "ILE " " CA " " " 6 0 1 C2 
    1070 14 3.86088 7.6371 30.2371 137 " " " " A 2 0 0 "ILE " " C  " " " 6 0 1 C2 
    1071 23 3.82528 7.47489 29.0275 137 " " " " A 70 0 0 "ILE " " O  " " " 8 0 1 C2 
    1072 14 6.52599 7.49472 30.2738 137 " " " " A 2 0 0 "ILE " " CB " " " 6 0 1 C2 
    1073 14 7.60916 6.65771 30.9865 137 " " " " A 2 0 0 "ILE " " CG1" " " 6 0 1 C2 
    1074 14 6.7801 8.97445 30.3279 137 " " " " A 2 0 0 "ILE " " CG2" " " 6 0 1 C2 
    1075 14 8.94059 6.74846 30.2358 137 " " " " A 2 0 0 "ILE " " CD1" " " 6 0 1 C2 
    1076 40 2.80128 7.99935 30.9242 138 " " " " A 43 0 0 "PRO " " N  " " " 7 0 1 C2 
    1077 14 1.54467 8.53501 30.2705 138 " " " " A 2 0 0 "PRO " " CA " " " 6 0 1 C2 
    1078 14 1.77121 9.8883 29.5921 138 " " " " A 2 0 0 "PRO " " C  " " " 6 0 1 C2 
    1079 23 2.28416 10.846 30.1634 138 " " " " A 70 0 0 "PRO " " O  " " " 8 0 1 C2 
    1080 14 0.481391 8.61898 31.4149 138 " " " " A 2 0 0 "PRO " " CB " " " 6 0 1 C2 
    1081 14 1.21286 8.5022 32.694 138 " " " " A 2 0 0 "PRO " " CG " " " 6 0 1 C2 
    1082 14 2.56742 7.91114 32.3596 138 " " " " A 2 0 0 "PRO " " CD " " " 6 0 1 C2 
    1083 40 1.33336 9.95533 28.2945 139 " " " " A 43 0 0 "LEU " " N  " " " 7 0 1 C2 
    1084 14 1.53432 11.0022 27.3365 139 " " " " A 2 0 0 "LEU " " CA " " " 6 0 1 C2 
    1085 14 0.276863 11.8814 27.2569 139 " " " " A 2 0 0 "LEU " " C  " " " 6 0 1 C2 
    1086 23 -0.848434 11.562 27.7001 139 " " " " A 70 0 0 "LEU " " O  " " " 8 0 1 C2 
    1087 14 1.56147 10.4669 25.8233 139 " " " " A 2 0 0 "LEU " " CB " " " 6 0 1 C2 
    1088 14 2.81506 9.50579 25.5055 139 " " " " A 2 0 0 "LEU " " CG " " " 6 0 1 C2 
    1089 14 2.50268 8.89184 24.0911 139 " " " " A 2 0 0 "LEU " " CD1" " " 6 0 1 C2 
    1090 14 4.16967 10.0745 25.5454 139 " " " " A 2 0 0 "LEU " " CD2" " " 6 0 1 C2 
    1091 40 0.481771 13.1318 26.8357 140 " " " " A 43 0 0 "GLN " " N  " " " 7 0 1 C2 
    1092 14 -0.68315 14.0804 26.645 140 " " " " A 2 0 0 "GLN " " CA " " " 6 0 1 C2 
    1093 14 -1.28311 14.0397 25.2457 140 " " " " A 2 0 0 "GLN " " C  " " " 6 0 1 C2 
    1094 23 -0.693924 13.5038 24.2919 140 " " " " A 70 0 0 "GLN " " O  " " " 8 0 1 C2 
    1095 14 -0.140682 15.5539 26.8984 140 " " " " A 2 0 0 "GLN " " CB " " " 6 0 1 C2 
    1096 14 0.356415 15.6304 28.4037 140 " " " " A 2 0 0 "GLN " " CG " " " 6 0 1 C2 
    1097 14 -0.809758 16.0702 29.3528 140 " " " " A 2 0 0 "GLN " " CD " " " 6 0 1 C2 
    1098 23 -1.94353 16.3873 29.0014 140 " " " " A 70 0 0 "GLN " " OE1" " " 8 0 1 C2 
    1099 40 -0.339261 16.1416 30.6246 140 " " " " A 43 0 0 "GLN " " NE2" " " 7 0 1 C2 
    1100 40 -2.49372 14.68 25.2014 141 " " " " A 43 0 0 "GLY " " N  " " " 7 0 1 C2 
    1101 14 -3.38331 14.6433 24.0195 141 " " " " A 2 0 0 "GLY " " CA " " " 6 0 1 C2 
    1102 14 -4.62934 13.8001 24.3431 141 " " " " A 2 0 0 "GLY " " C  " " " 6 0 1 C2 
    1103 23 -4.5182 13.0008 25.2407 141 " " " " A 70 0 0 "GLY " " O  " " " 8 0 1 C2 
    1104 40 -5.70432 13.8371 23.5795 142 " " " " A 43 0 0 "ASP " " N  " " " 7 0 1 C2 
    1105 14 -6.92122 12.9734 23.7544 142 " " " " A 2 0 0 "ASP " " CA " " " 6 0 1 C2 
    1106 14 -7.19433 12.141 22.4592 142 " " " " A 2 0 0 "ASP " " C  " " " 6 0 1 C2 
    1107 23 -8.25279 11.5399 22.3781 142 " " " " A 70 0 0 "ASP " " O  " " " 8 0 1 C2 
    1108 14 -8.14373 13.7745 24.368 142 " " " " A 2 0 0 "ASP " " CB " " " 6 0 1 C2 
    1109 14 -9.01158 14.4809 23.28 142 " " " " A 2 0 0 "ASP " " CG " " " 6 0 1 C2 
    1110 23 -8.53357 15.3719 22.4471 142 " " " " A 70 0 0 "ASP " " OD1" " " 8 0 1 C2 
    1111 23 -10.2767 14.371 23.3728 142 " " " " A 70 0 0 "ASP " " OD2" " " 8 0 1 C2 
    1112 40 -6.32887 12.1676 21.4821 143 " " " " A 43 0 0 "ASP " " N  " " " 7 0 1 C2 
    1113 14 -6.6192 11.4939 20.1774 143 " " " " A 2 0 0 "ASP " " CA " " " 6 0 1 C2 
    1114 14 -5.31998 10.8682 19.5559 143 " " " " A 2 0 0 "ASP " " C  " " " 6 0 1 C2 
    1115 23 -4.19641 11.3093 19.7459 143 " " " " A 70 0 0 "ASP " " O  " " " 8 0 1 C2 
    1116 14 -7.44714 12.2657 19.1233 143 " " " " A 2 0 0 "ASP " " CB " " " 6 0 1 C2 
    1117 14 -6.6995 13.1984 18.2253 143 " " " " A 2 0 0 "ASP " " CG " " " 6 0 1 C2 
    1118 23 -5.95951 12.7727 17.3056 143 " " " " A 70 0 0 "ASP " " OD1" " " 8 0 1 C2 
    1119 23 -6.75493 14.4181 18.5281 143 " " " " A 70 0 0 "ASP " " OD2" " " 8 0 1 C2 
    1120 40 -5.51494 9.76043 18.7575 144 " " " " A 43 0 0 "ASP " " N  " " " 7 0 1 C2 
    1121 14 -4.65112 8.81737 18.0863 144 " " " " A 2 0 0 "ASP " " CA " " " 6 0 1 C2 
    1122 14 -3.5221 9.38173 17.279 144 " " " " A 2 0 0 "ASP " " C  " " " 6 0 1 C2 
    1123 23 -2.48308 8.71799 17.1382 144 " " " " A 70 0 0 "ASP " " O  " " " 8 0 1 C2 
    1124 14 -5.42479 7.69097 17.2434 144 " " " " A 2 0 0 "ASP " " CB " " " 6 0 1 C2 
    1125 14 -5.81078 8.05778 15.8488 144 " " " " A 2 0 0 "ASP " " CG " " " 6 0 1 C2 
    1126 23 -5.43961 7.30315 14.9752 144 " " " " A 70 0 0 "ASP " " OD1" " " 8 0 1 C2 
    1127 23 -6.56446 9.02414 15.669 144 " " " " A 70 0 0 "ASP " " OD2" " " 8 0 1 C2 
    1128 40 -3.75934 10.5469 16.74 145 " " " " A 43 0 0 "ASP " " N  " " " 7 0 1 C2 
    1129 14 -2.85409 11.2875 15.8769 145 " " " " A 2 0 0 "ASP " " CA " " " 6 0 1 C2 
    1130 14 -1.9923 12.2304 16.6123 145 " " " " A 2 0 0 "ASP " " C  " " " 6 0 1 C2 
    1131 23 -0.857906 12.4779 16.3942 145 " " " " A 70 0 0 "ASP " " O  " " " 8 0 1 C2 
    1132 14 -3.69387 11.9949 14.781 145 " " " " A 2 0 0 "ASP " " CB " " " 6 0 1 C2 
    1133 14 -2.89514 13.0136 14.0002 145 " " " " A 2 0 0 "ASP " " CG " " " 6 0 1 C2 
    1134 23 -1.93798 12.5328 13.3653 145 " " " " A 70 0 0 "ASP " " OD1" " " 8 0 1 C2 
    1135 23 -3.0761 14.2329 14.1645 145 " " " " A 70 0 0 "ASP " " OD2" " " 8 0 1 C2 
    1136 40 -2.63788 12.9024 17.564 146 " " " " A 43 0 0 "GLU " " N  " " " 7 0 1 C2 
    1137 14 -2.11713 13.9104 18.4589 146 " " " " A 2 0 0 "GLU " " CA " " " 6 0 1 C2 
    1138 14 -1.20756 13.2997 19.5813 146 " " " " A 2 0 0 "GLU " " C  " " " 6 0 1 C2 
    1139 23 -0.251397 13.9627 20.0465 146 " " " " A 70 0 0 "GLU " " O  " " " 8 0 1 C2 
    1140 14 -3.29832 14.7536 19.117 146 " " " " A 2 0 0 "GLU " " CB " " " 6 0 1 C2 
    1141 14 -2.94717 15.7738 20.2255 146 " " " " A 2 0 0 "GLU " " CG " " " 6 0 1 C2 
    1142 14 -2.18336 16.9456 19.7837 146 " " " " A 2 0 0 "GLU " " CD " " " 6 0 1 C2 
    1143 23 -1.99584 17.0736 18.5348 146 " " " " A 70 0 0 "GLU " " OE1" " " 8 0 1 C2 
    1144 23 -1.95118 17.8932 20.5692 146 " " " " A 70 0 0 "GLU " " OE2" " " 8 0 1 C2 
    1145 40 -1.53078 12.1218 20.0736 147 " " " " A 43 0 0 "ILE " " N  " " " 7 0 1 C2 
    1146 14 -0.870694 11.4199 21.1033 147 " " " " A 2 0 0 "ILE " " CA " " " 6 0 1 C2 
    1147 14 0.447551 10.7578 20.533 147 " " " " A 2 0 0 "ILE " " C  " " " 6 0 1 C2 
    1148 23 1.48302 10.731 21.2456 147 " " " " A 70 0 0 "ILE " " O  " " " 8 0 1 C2 
    1149 14 -1.76375 10.3634 21.812 147 " " " " A 2 0 0 "ILE " " CB " " " 6 0 1 C2 
    1150 14 -2.8205 11.0459 22.7369 147 " " " " A 2 0 0 "ILE " " CG1" " " 6 0 1 C2 
    1151 14 -1.07207 9.17075 22.5977 147 " " " " A 2 0 0 "ILE " " CG2" " " 6 0 1 C2 
    1152 14 -3.89307 10.0219 23.1783 147 " " " " A 2 0 0 "ILE " " CD1" " " 6 0 1 C2 
    1153 40 0.473851 10.4191 19.1958 148 " " " " A 43 0 0 "LEU " " N  " " " 7 0 1 C2 
    1154 14 1.66815 10.1288 18.3881 148 " " " " A 2 0 0 "LEU " " CA " " " 6 0 1 C2 
    1155 14 2.61674 11.2952 18.2883 148 " " " " A 2 0 0 "LEU " " C  " " " 6 0 1 C2 
    1156 23 3.81848 11.203 18.5711 148 " " " " A 70 0 0 "LEU " " O  " " " 8 0 1 C2 
    1157 14 1.18463 9.58974 16.9263 148 " " " " A 2 0 0 "LEU " " CB " " " 6 0 1 C2 
    1158 14 2.20747 8.82058 16.1443 148 " " " " A 2 0 0 "LEU " " CG " " " 6 0 1 C2 
    1159 14 2.89926 7.6877 16.9434 148 " " " " A 2 0 0 "LEU " " CD1" " " 6 0 1 C2 
    1160 14 1.68654 8.09838 14.7855 148 " " " " A 2 0 0 "LEU " " CD2" " " 6 0 1 C2 
    1161 40 2.05771 12.4809 18.0288 149 " " " " A 43 0 0 "LYS " " N  " " " 7 0 1 C2 
    1162 14 2.75067 13.6992 17.8047 149 " " " " A 2 0 0 "LYS " " CA " " " 6 0 1 C2 
    1163 14 3.32663 14.1938 19.1817 149 " " " " A 2 0 0 "LYS " " C  " " " 6 0 1 C2 
    1164 23 4.39902 14.7784 19.102 149 " " " " A 70 0 0 "LYS " " O  " " " 8 0 1 C2 
    1165 14 1.90817 14.7895 17.2043 149 " " " " A 2 0 0 "LYS " " CB " " " 6 0 1 C2 
    1166 14 1.88179 14.4878 15.7106 149 " " " " A 2 0 0 "LYS " " CG " " " 6 0 1 C2 
    1167 14 0.653963 15.0379 14.9188 149 " " " " A 2 0 0 "LYS " " CD " " " 6 0 1 C2 
    1168 14 0.517486 14.6361 13.5395 149 " " " " A 2 0 0 "LYS " " CE " " " 6 0 1 C2 
    1169 40 -0.711603 15.1418 12.8759 149 " " " " A 43 0 0 "LYS " " NZ " " " 7 0 1 C2 
    1170 40 2.61418 13.9289 20.3241 150 " " " " A 43 0 0 "ASN " " N  " " " 7 0 1 C2 
    1171 14 3.11196 14.1587 21.6869 150 " " " " A 2 0 0 "ASN " " CA " " " 6 0 1 C2 
    1172 14 4.22328 13.2386 22.0511 150 " " " " A 2 0 0 "ASN " " C  " " " 6 0 1 C2 
    1173 23 4.97041 13.6255 22.9228 150 " " " " A 70 0 0 "ASN " " O  " " " 8 0 1 C2 
    1174 14 1.88979 14.013 22.6372 150 " " " " A 2 0 0 "ASN " " CB " " " 6 0 1 C2 
    1175 14 1.35712 15.4182 22.9108 150 " " " " A 2 0 0 "ASN " " CG " " " 6 0 1 C2 
    1176 23 1.80434 16.0866 23.8815 150 " " " " A 70 0 0 "ASN " " OD1" " " 8 0 1 C2 
    1177 40 0.456038 15.897 22.0761 150 " " " " A 43 0 0 "ASN " " ND2" " " 7 0 1 C2 
    1178 40 4.29875 11.9811 21.5334 151 " " " " A 43 0 0 "TYR " " N  " " " 7 0 1 C2 
    1179 14 5.29126 10.9293 21.8046 151 " " " " A 2 0 0 "TYR " " CA " " " 6 0 1 C2 
    1180 14 6.6744 11.2695 21.1337 151 " " " " A 2 0 0 "TYR " " C  " " " 6 0 1 C2 
    1181 23 7.73172 11.2868 21.8272 151 " " " " A 70 0 0 "TYR " " O  " " " 8 0 1 C2 
    1182 14 4.76297 9.55336 21.2382 151 " " " " A 2 0 0 "TYR " " CB " " " 6 0 1 C2 
    1183 14 5.74649 8.38979 21.3629 151 " " " " A 2 0 0 "TYR " " CG " " " 6 0 1 C2 
    1184 14 6.16053 8.00549 22.6735 151 " " " " A 2 0 0 "TYR " " CD1" " " 6 0 1 C2 
    1185 14 6.20693 7.71948 20.2712 151 " " " " A 2 0 0 "TYR " " CD2" " " 6 0 1 C2 
    1186 14 7.04588 6.95147 22.9149 151 " " " " A 2 0 0 "TYR " " CE1" " " 6 0 1 C2 
    1187 14 7.19075 6.68617 20.4776 151 " " " " A 2 0 0 "TYR " " CE2" " " 6 0 1 C2 
    1188 14 7.59794 6.31304 21.808 151 " " " " A 2 0 0 "TYR " " CZ " " " 6 0 1 C2 
    1189 23 8.53472 5.29083 22.0011 151 " " " " A 70 0 0 "TYR " " OH " " " 8 0 1 C2 
    1190 40 6.65825 11.6699 19.8886 152 " " " " A 43 0 0 "GLN " " N  " " " 7 0 1 C2 
    1191 14 7.78144 12.0815 19.0002 152 " " " " A 2 0 0 "GLN " " CA " " " 6 0 1 C2 
    1192 14 8.78912 13.1554 19.5286 152 " " " " A 2 0 0 "GLN " " C  " " " 6 0 1 C2 
    1193 23 9.93032 13.1832 19.037 152 " " " " A 70 0 0 "GLN " " O  " " " 8 0 1 C2 
    1194 14 7.23286 12.5335 17.6132 152 " " " " A 2 0 0 "GLN " " CB " " " 6 0 1 C2 
    1195 14 6.72892 11.3269 16.7718 152 " " " " A 2 0 0 "GLN " " CG " " " 6 0 1 C2 
    1196 14 5.9463 11.7091 15.4932 152 " " " " A 2 0 0 "GLN " " CD " " " 6 0 1 C2 
    1197 23 5.71726 10.8913 14.6601 152 " " " " A 70 0 0 "GLN " " OE1" " " 8 0 1 C2 
    1198 40 5.67684 12.976 15.2026 152 " " " " A 43 0 0 "GLN " " NE2" " " 7 0 1 C2 
    1199 40 8.43601 13.8479 20.6292 153 " " " " A 43 0 0 "VAL " " N  " " " 7 0 1 C2 
    1200 14 9.19565 14.7932 21.3818 153 " " " " A 2 0 0 "VAL " " CA " " " 6 0 1 C2 
    1201 14 9.57711 14.3768 22.7569 153 " " " " A 2 0 0 "VAL " " C  " " " 6 0 1 C2 
    1202 23 10.1278 15.2096 23.4565 153 " " " " A 70 0 0 "VAL " " O  " " " 8 0 1 C2 
    1203 14 8.33795 16.1109 21.3313 153 " " " " A 2 0 0 "VAL " " CB " " " 6 0 1 C2 
    1204 14 8.06485 16.5387 19.9001 153 " " " " A 2 0 0 "VAL " " CG1" " " 6 0 1 C2 
    1205 14 7.03334 15.9984 22.2128 153 " " " " A 2 0 0 "VAL " " CG2" " " 6 0 1 C2 
    1206 40 9.36448 13.0794 23.0712 154 " " " " A 43 0 0 "VAL " " N  " " " 7 0 1 C2 
    1207 14 9.85612 12.3708 24.268 154 " " " " A 2 0 0 "VAL " " CA " " " 6 0 1 C2 
    1208 14 10.573 11.094 23.8602 154 " " " " A 2 0 0 "VAL " " C  " " " 6 0 1 C2 
    1209 23 11.4821 10.5912 24.5299 154 " " " " A 70 0 0 "VAL " " O  " " " 8 0 1 C2 
    1210 14 8.81495 12.5483 25.4649 154 " " " " A 2 0 0 "VAL " " CB " " " 6 0 1 C2 
    1211 14 8.76889 14.0139 26.0198 154 " " " " A 2 0 0 "VAL " " CG1" " " 6 0 1 C2 
    1212 14 7.4212 12.0964 25.1589 154 " " " " A 2 0 0 "VAL " " CG2" " " 6 0 1 C2 
    1213 40 10.1011 10.4444 22.7603 155 " " " " A 43 0 0 "GLU " " N  " " " 7 0 1 C2 
    1214 14 10.7774 9.34313 22.0143 155 " " " " A 2 0 0 "GLU " " CA " " " 6 0 1 C2 
    1215 14 12.3664 9.43306 21.9052 155 " " " " A 2 0 0 "GLU " " C  " " " 6 0 1 C2 
    1216 23 13.0571 8.57783 22.4104 155 " " " " A 70 0 0 "GLU " " O  " " " 8 0 1 C2 
    1217 14 10.0327 9.16914 20.7365 155 " " " " A 2 0 0 "GLU " " CB " " " 6 0 1 C2 
    1218 14 10.3726 7.89317 19.8506 155 " " " " A 2 0 0 "GLU " " CG " " " 6 0 1 C2 
    1219 14 11.7179 8.00204 19.0974 155 " " " " A 2 0 0 "GLU " " CD " " " 6 0 1 C2 
    1220 23 12.2115 9.10813 18.882 155 " " " " A 70 0 0 "GLU " " OE1" " " 8 0 1 C2 
    1221 23 12.1063 6.95452 18.4513 155 " " " " A 70 0 0 "GLU " " OE2" " " 8 0 1 C2 
    1222 40 12.9614 10.5465 21.404 156 " " " " A 43 0 0 "PRO " " N  " " " 7 0 1 C2 
    1223 14 14.4431 10.6486 21.2827 156 " " " " A 2 0 0 "PRO " " CA " " " 6 0 1 C2 
    1224 14 15.1898 10.8106 22.6416 156 " " " " A 2 0 0 "PRO " " C  " " " 6 0 1 C2 
    1225 23 16.3847 10.6847 22.7276 156 " " " " A 70 0 0 "PRO " " O  " " " 8 0 1 C2 
    1226 14 14.6783 11.8603 20.3589 156 " " " " A 2 0 0 "PRO " " CB " " " 6 0 1 C2 
    1227 14 13.3946 12.6253 20.4152 156 " " " " A 2 0 0 "PRO " " CG " " " 6 0 1 C2 
    1228 14 12.246 11.7169 20.8598 156 " " " " A 2 0 0 "PRO " " CD " " " 6 0 1 C2 
    1229 40 14.4392 11.086 23.6863 157 " " " " A 43 0 0 "GLU " " N  " " " 7 0 1 C2 
    1230 14 14.9415 11.4199 25.0138 157 " " " " A 2 0 0 "GLU " " CA " " " 6 0 1 C2 
    1231 14 14.6364 10.3807 26.1023 157 " " " " A 2 0 0 "GLU " " C  " " " 6 0 1 C2 
    1232 23 15.0026 10.6565 27.2185 157 " " " " A 70 0 0 "GLU " " O  " " " 8 0 1 C2 
    1233 14 14.1139 12.6705 25.3397 157 " " " " A 2 0 0 "GLU " " CB " " " 6 0 1 C2 
    1234 14 14.2932 13.8869 24.298 157 " " " " A 2 0 0 "GLU " " CG " " " 6 0 1 C2 
    1235 14 13.5769 15.13 24.773 157 " " " " A 2 0 0 "GLU " " CD " " " 6 0 1 C2 
    1236 23 12.5824 15.0481 25.406 157 " " " " A 70 0 0 "GLU " " OE1" " " 8 0 1 C2 
    1237 23 13.9852 16.1904 24.2686 157 " " " " A 70 0 0 "GLU " " OE2" " " 8 0 1 C2 
    1238 40 13.8855 9.28139 25.7217 158 " " " " A 43 0 0 "LEU " " N  " " " 7 0 1 C2 
    1239 14 13.4891 8.20281 26.7041 158 " " " " A 2 0 0 "LEU " " CA " " " 6 0 1 C2 
    1240 14 14.0901 6.87959 26.2803 158 " " " " A 2 0 0 "LEU " " C  " " " 6 0 1 C2 
    1241 23 13.454 6.01696 25.7248 158 " " " " A 70 0 0 "LEU " " O  " " " 8 0 1 C2 
    1242 14 11.9139 8.10637 26.7345 158 " " " " A 2 0 0 "LEU " " CB " " " 6 0 1 C2 
    1243 14 11.1534 9.23882 27.4096 158 " " " " A 2 0 0 "LEU " " CG " " " 6 0 1 C2 
    1244 14 9.64342 9.13388 27.1924 158 " " " " A 2 0 0 "LEU " " CD1" " " 6 0 1 C2 
    1245 14 11.4645 9.39908 28.9438 158 " " " " A 2 0 0 "LEU " " CD2" " " 6 0 1 C2 
    1246 40 15.3453 6.77432 26.457 159 " " " " A 43 0 0 "GLN " " N  " " " 7 0 1 C2 
    1247 14 16.2794 5.94083 25.8495 159 " " " " A 2 0 0 "GLN " " CA " " " 6 0 1 C2 
    1248 14 17.1635 5.43355 26.9673 159 " " " " A 2 0 0 "GLN " " C  " " " 6 0 1 C2 
    1249 23 17.4361 4.20312 26.9602 159 " " " " A 70 0 0 "GLN " " O  " " " 8 0 1 C2 
    1250 14 17.1516 6.72749 24.846 159 " " " " A 2 0 0 "GLN " " CB " " " 6 0 1 C2 
    1251 14 16.5746 7.2724 23.5009 159 " " " " A 2 0 0 "GLN " " CG " " " 6 0 1 C2 
    1252 14 15.8219 6.15905 22.8026 159 " " " " A 2 0 0 "GLN " " CD " " " 6 0 1 C2 
    1253 23 16.1972 4.9667 23.0081 159 " " " " A 70 0 0 "GLN " " OE1" " " 8 0 1 C2 
    1254 40 14.6285 6.3692 22.2512 159 " " " " A 43 0 0 "GLN " " NE2" " " 7 0 1 C2 
    1255 40 17.6201 6.25018 27.9567 160 " " " " A 43 0 0 "GLN " " N  " " " 7 0 1 C2 
    1256 14 18.5542 5.88848 29.0486 160 " " " " A 2 0 0 "GLN " " CA " " " 6 0 1 C2 
    1257 14 18.3962 6.68494 30.412 160 " " " " A 2 0 0 "GLN " " C  " " " 6 0 1 C2 
    1258 23 17.9162 7.81146 30.2998 160 " " " " A 70 0 0 "GLN " " O  " " " 8 0 1 C2 
    1259 14 19.9894 5.75117 28.5696 160 " " " " A 2 0 0 "GLN " " CB " " " 6 0 1 C2 
    1260 14 20.4904 7.05851 27.948 160 " " " " A 2 0 0 "GLN " " CG " " " 6 0 1 C2 
    1261 14 21.2564 8.0754 28.7931 160 " " " " A 2 0 0 "GLN " " CD " " " 6 0 1 C2 
    1262 23 22.1422 7.68441 29.5325 160 " " " " A 70 0 0 "GLN " " OE1" " " 8 0 1 C2 
    1263 40 20.9138 9.33207 28.6553 160 " " " " A 43 0 0 "GLN " " NE2" " " 7 0 1 C2 
    1264 40 18.8658 6.18696 31.5107 161 " " " " A 43 0 0 "VAL " " N  " " " 7 0 1 C2 
    1265 14 18.9282 6.82809 32.7854 161 " " " " A 2 0 0 "VAL " " CA " " " 6 0 1 C2 
    1266 14 20.3009 6.45832 33.332 161 " " " " A 2 0 0 "VAL " " C  " " " 6 0 1 C2 
    1267 23 21.1117 5.80785 32.6134 161 " " " " A 70 0 0 "VAL " " O  " " " 8 0 1 C2 
    1268 14 17.7352 6.42101 33.6652 161 " " " " A 2 0 0 "VAL " " CB " " " 6 0 1 C2 
    1269 14 16.4406 7.22827 33.356 161 " " " " A 2 0 0 "VAL " " CG1" " " 6 0 1 C2 
    1270 14 17.6654 4.8859 33.6911 161 " " " " A 2 0 0 "VAL " " CG2" " " 6 0 1 C2 
    1271 40 20.6981 6.99285 34.4672 162 " " " " A 43 0 0 "ASN " " N  " " " 7 0 1 C2 
    1272 14 22.0084 6.75626 35.1177 162 " " " " A 2 0 0 "ASN " " CA " " " 6 0 1 C2 
    1273 14 22.3594 5.31704 35.4658 162 " " " " A 2 0 0 "ASN " " C  " " " 6 0 1 C2 
    1274 23 23.4719 4.80715 35.2129 162 " " " " A 70 0 0 "ASN " " O  " " " 8 0 1 C2 
    1275 14 22.0658 7.75787 36.2865 162 " " " " A 2 0 0 "ASN " " CB " " " 6 0 1 C2 
    1276 14 23.4416 7.89902 37.0255 162 " " " " A 2 0 0 "ASN " " CG " " " 6 0 1 C2 
    1277 23 23.824 6.94029 37.6694 162 " " " " A 70 0 0 "ASN " " OD1" " " 8 0 1 C2 
    1278 40 24.134 9.01957 36.8619 162 " " " " A 43 0 0 "ASN " " ND2" " " 7 0 1 C2 
    1279 40 21.292 4.64873 35.8985 163 " " " " A 43 0 0 "GLY " " N  " " " 7 0 1 C2 
    1280 14 21.3715 3.28186 36.33 163 " " " " A 2 0 0 "GLY " " CA " " " 6 0 1 C2 
    1281 14 21.2064 2.24643 35.2403 163 " " " " A 2 0 0 "GLY " " C  " " " 6 0 1 C2 
    1282 23 21.0741 1.07127 35.5709 163 " " " " A 70 0 0 "GLY " " O  " " " 8 0 1 C2 
    1283 40 21.0524 2.56199 33.9398 164 " " " " A 43 0 0 "GLY " " N  " " " 7 0 1 C2 
    1284 14 20.9337 1.70507 32.8067 164 " " " " A 2 0 0 "GLY " " CA " " " 6 0 1 C2 
    1285 14 20.2631 2.37928 31.6092 164 " " " " A 2 0 0 "GLY " " C  " " " 6 0 1 C2 
    1286 23 19.9329 3.57586 31.5715 164 " " " " A 70 0 0 "GLY " " O  " " " 8 0 1 C2 
    1287 40 20.0517 1.62646 30.5587 165 " " " " A 43 0 0 "ASP " " N  " " " 7 0 1 C2 
    1288 14 19.2152 1.88323 29.3601 165 " " " " A 2 0 0 "ASP " " CA " " " 6 0 1 C2 
    1289 14 17.6747 1.73194 29.7027 165 " " " " A 2 0 0 "ASP " " C  " " " 6 0 1 C2 
    1290 23 17.3474 0.990952 30.6251 165 " " " " A 70 0 0 "ASP " " O  " " " 8 0 1 C2 
    1291 14 19.6214 0.894341 28.2762 165 " " " " A 2 0 0 "ASP " " CB " " " 6 0 1 C2 
    1292 14 19.0661 -0.561277 28.234 165 " " " " A 2 0 0 "ASP " " CG " " " 6 0 1 C2 
    1293 23 19.6129 -1.46221 28.9258 165 " " " " A 70 0 0 "ASP " " OD1" " " 8 0 1 C2 
    1294 23 18.1479 -0.913243 27.4144 165 " " " " A 70 0 0 "ASP " " OD2" " " 8 0 1 C2 
    1295 40 16.7874 2.40748 29.0539 166 " " " " A 43 0 0 "ILE " " N  " " " 7 0 1 C2 
    1296 14 15.3186 2.10637 29.0533 166 " " " " A 2 0 0 "ILE " " CA " " " 6 0 1 C2 
    1297 14 14.9462 1.2784 27.8128 166 " " " " A 2 0 0 "ILE " " C  " " " 6 0 1 C2 
    1298 23 15.4335 1.65753 26.7594 166 " " " " A 70 0 0 "ILE " " O  " " " 8 0 1 C2 
    1299 14 14.5271 3.52367 29.0152 166 " " " " A 2 0 0 "ILE " " CB " " " 6 0 1 C2 
    1300 14 14.7275 4.46011 30.2295 166 " " " " A 2 0 0 "ILE " " CG1" " " 6 0 1 C2 
    1301 14 13.0574 3.21106 28.8804 166 " " " " A 2 0 0 "ILE " " CG2" " " 6 0 1 C2 
    1302 14 14.3987 5.97478 30.0591 166 " " " " A 2 0 0 "ILE " " CD1" " " 6 0 1 C2 
    1303 40 14.2204 0.181855 27.886 167 " " " " A 43 0 0 "ARG " " N  " " " 7 0 1 C2 
    1304 14 13.6173 -0.458814 26.66 167 " " " " A 2 0 0 "ARG " " CA " " " 6 0 1 C2 
    1305 14 12.1754 0.11773 26.6791 167 " " " " A 2 0 0 "ARG " " C  " " " 6 0 1 C2 
    1306 23 11.5243 0.210355 27.7216 167 " " " " A 70 0 0 "ARG " " O  " " " 8 0 1 C2 
    1307 14 13.469 -1.96739 26.6906 167 " " " " A 2 0 0 "ARG " " CB " " " 6 0 1 C2 
    1308 14 14.8245 -2.63289 26.8163 167 " " " " A 2 0 0 "ARG " " CG " " " 6 0 1 C2 
    1309 14 15.1643 -2.89304 28.2975 167 " " " " A 2 0 0 "ARG " " CD " " " 6 0 1 C2 
    1310 40 16.6036 -2.98753 28.4487 167 " " " " A 43 0 0 "ARG " " NE " " " 7 0 1 C2 
    1311 14 17.4177 -4.03364 28.6993 167 " " " " A 2 0 0 "ARG " " CZ " " " 6 0 1 C2 
    1312 40 16.8366 -5.24651 28.7721 167 " " " " A 43 0 0 "ARG " " NH1" " " 7 0 1 C2 
    1313 40 18.7647 -3.90969 28.9434 167 " " " " A 43 0 0 "ARG " " NH2" " " 7 0 1 C2 
    1314 40 11.6393 0.457995 25.5054 168 " " " " A 43 0 0 "LEU " " N  " " " 7 0 1 C2 
    1315 14 10.2782 1.00462 25.3015 168 " " " " A 2 0 0 "LEU " " CA " " " 6 0 1 C2 
    1316 14 9.51769 -0.037614 24.494 168 " " " " A 2 0 0 "LEU " " C  " " " 6 0 1 C2 
    1317 23 10.0825 -0.703735 23.579 168 " " " " A 70 0 0 "LEU " " O  " " " 8 0 1 C2 
    1318 14 10.4065 2.37566 24.5451 168 " " " " A 2 0 0 "LEU " " CB " " " 6 0 1 C2 
    1319 14 10.8507 3.64811 25.3348 168 " " " " A 2 0 0 "LEU " " CG " " " 6 0 1 C2 
    1320 14 10.6952 5.03244 24.5407 168 " " " " A 2 0 0 "LEU " " CD1" " " 6 0 1 C2 
    1321 14 10.2055 3.71056 26.6824 168 " " " " A 2 0 0 "LEU " " CD2" " " 6 0 1 C2 
    1322 40 8.27893 -0.271072 24.8243 169 " " " " A 43 0 0 "ALA " " N  " " " 7 0 1 C2 
    1323 14 7.31751 -1.12933 24.1578 169 " " " " A 2 0 0 "ALA " " CA " " " 6 0 1 C2 
    1324 14 5.955 -0.548907 24.4197 169 " " " " A 2 0 0 "ALA " " C  " " " 6 0 1 C2 
    1325 23 5.70978 0.317143 25.272 169 " " " " A 70 0 0 "ALA " " O  " " " 8 0 1 C2 
    1326 14 7.41908 -2.58442 24.7032 169 " " " " A 2 0 0 "ALA " " CB " " " 6 0 1 C2 
    1327 40 4.99351 -1.0499 23.6508 170 " " " " A 43 0 0 "GLY " " N  " " " 7 0 1 C2 
    1328 14 3.65682 -0.450942 23.3629 170 " " " " A 2 0 0 "GLY " " CA " " " 6 0 1 C2 
    1329 14 3.40347 0.0458935 21.9746 170 " " " " A 2 0 0 "GLY " " C  " " " 6 0 1 C2 
    1330 23 4.40439 0.261416 21.2579 170 " " " " A 70 0 0 "GLY " " O  " " " 8 0 1 C2 
    1331 40 2.07559 0.272046 21.6828 171 " " " " A 43 0 0 "LEU " " N  " " " 7 0 1 C2 
    1332 14 1.53446 0.569995 20.2941 171 " " " " A 2 0 0 "LEU " " CA " " " 6 0 1 C2 
    1333 14 2.25789 1.762 19.71 171 " " " " A 2 0 0 "LEU " " C  " " " 6 0 1 C2 
    1334 23 2.83611 1.63332 18.6597 171 " " " " A 70 0 0 "LEU " " O  " " " 8 0 1 C2 
    1335 14 -0.011285 0.646186 20.3545 171 " " " " A 2 0 0 "LEU " " CB " " " 6 0 1 C2 
    1336 14 -0.586912 0.84253 18.9597 171 " " " " A 2 0 0 "LEU " " CG " " " 6 0 1 C2 
    1337 14 -0.11236 -0.257421 17.9709 171 " " " " A 2 0 0 "LEU " " CD1" " " 6 0 1 C2 
    1338 14 -2.11088 0.780761 19.0096 171 " " " " A 2 0 0 "LEU " " CD2" " " 6 0 1 C2 
    1339 40 2.12789 2.91769 20.3706 172 " " " " A 43 0 0 "ASN " " N  " " " 7 0 1 C2 
    1340 14 2.75768 4.2436 20.0368 172 " " " " A 2 0 0 "ASN " " CA " " " 6 0 1 C2 
    1341 14 4.27047 4.08072 19.7429 172 " " " " A 2 0 0 "ASN " " C  " " " 6 0 1 C2 
    1342 23 4.69012 4.60438 18.7064 172 " " " " A 70 0 0 "ASN " " O  " " " 8 0 1 C2 
    1343 14 2.3864 5.39199 21.0611 172 " " " " A 2 0 0 "ASN " " CB " " " 6 0 1 C2 
    1344 14 0.899473 5.72855 20.828 172 " " " " A 2 0 0 "ASN " " CG " " " 6 0 1 C2 
    1345 23 0.562549 6.15109 19.7183 172 " " " " A 70 0 0 "ASN " " OD1" " " 8 0 1 C2 
    1346 40 0.0707167 5.56505 21.806 172 " " " " A 43 0 0 "ASN " " ND2" " " 7 0 1 C2 
    1347 40 5.07904 3.47051 20.6104 173 " " " " A 43 0 0 "PRO " " N  " " " 7 0 1 C2 
    1348 14 6.45051 3.11055 20.2515 173 " " " " A 2 0 0 "PRO " " CA " " " 6 0 1 C2 
    1349 14 6.54919 2.41072 18.8885 173 " " " " A 2 0 0 "PRO " " C  " " " 6 0 1 C2 
    1350 23 7.31335 2.86527 18.0632 173 " " " " A 70 0 0 "PRO " " O  " " " 8 0 1 C2 
    1351 14 6.96884 2.33138 21.4098 173 " " " " A 2 0 0 "PRO " " CB " " " 6 0 1 C2 
    1352 14 6.09944 2.71883 22.6564 173 " " " " A 2 0 0 "PRO " " CG " " " 6 0 1 C2 
    1353 14 4.77491 3.26603 22.0764 173 " " " " A 2 0 0 "PRO " " CD " " " 6 0 1 C2 
    1354 40 5.80446 1.37069 18.6104 174 " " " " A 43 0 0 "LEU " " N  " " " 7 0 1 C2 
    1355 14 5.9257 0.52884 17.4215 174 " " " " A 2 0 0 "LEU " " CA " " " 6 0 1 C2 
    1356 14 5.40784 1.34611 16.2258 174 " " " " A 2 0 0 "LEU " " C  " " " 6 0 1 C2 
    1357 23 6.11393 1.35639 15.1882 174 " " " " A 70 0 0 "LEU " " O  " " " 8 0 1 C2 
    1358 14 5.00022 -0.660274 17.5135 174 " " " " A 2 0 0 "LEU " " CB " " " 6 0 1 C2 
    1359 14 5.26217 -1.75287 18.5561 174 " " " " A 2 0 0 "LEU " " CG " " " 6 0 1 C2 
    1360 14 3.95169 -2.58354 18.7518 174 " " " " A 2 0 0 "LEU " " CD1" " " 6 0 1 C2 
    1361 14 6.51064 -2.61089 18.1778 174 " " " " A 2 0 0 "LEU " " CD2" " " 6 0 1 C2 
    1362 40 4.28128 2.06792 16.324 175 " " " " A 43 0 0 "ALA " " N  " " " 7 0 1 C2 
    1363 14 3.68181 2.95662 15.2811 175 " " " " A 2 0 0 "ALA " " CA " " " 6 0 1 C2 
    1364 14 4.57095 4.19565 14.9006 175 " " " " A 2 0 0 "ALA " " C  " " " 6 0 1 C2 
    1365 23 4.59475 4.6659 13.7436 175 " " " " A 70 0 0 "ALA " " O  " " " 8 0 1 C2 
    1366 14 2.33902 3.42269 15.7531 175 " " " " A 2 0 0 "ALA " " CB " " " 6 0 1 C2 
    1367 40 5.30764 4.75138 15.8821 176 " " " " A 43 0 0 "SER " " N  " " " 7 0 1 C2 
    1368 14 6.36323 5.73543 15.6312 176 " " " " A 2 0 0 "SER " " CA " " " 6 0 1 C2 
    1369 14 7.63606 5.11234 14.8974 176 " " " " A 2 0 0 "SER " " C  " " " 6 0 1 C2 
    1370 23 8.19665 5.87496 14.1156 176 " " " " A 70 0 0 "SER " " O  " " " 8 0 1 C2 
    1371 14 6.84241 6.30347 16.953 176 " " " " A 2 0 0 "SER " " CB " " " 6 0 1 C2 
    1372 23 7.9526 7.12235 16.8711 176 " " " " A 70 0 0 "SER " " OG " " " 8 0 1 C2 
    1373 40 7.98926 3.84478 15.0358 177 " " " " A 43 0 0 "GLU " " N  " " " 7 0 1 C2 
    1374 14 9.0683 3.18107 14.3867 177 " " " " A 2 0 0 "GLU " " CA " " " 6 0 1 C2 
    1375 14 8.55779 2.74413 12.9449 177 " " " " A 2 0 0 "GLU " " C  " " " 6 0 1 C2 
    1376 23 9.3289 2.89835 11.9751 177 " " " " A 70 0 0 "GLU " " O  " " " 8 0 1 C2 
    1377 14 9.40859 1.91918 15.1286 177 " " " " A 2 0 0 "GLU " " CB " " " 6 0 1 C2 
    1378 14 10.5687 2.0511 16.1743 177 " " " " A 2 0 0 "GLU " " CG " " " 6 0 1 C2 
    1379 14 11.872 2.49451 15.582 177 " " " " A 2 0 0 "GLU " " CD " " " 6 0 1 C2 
    1380 23 12.2552 3.65398 15.8416 177 " " " " A 70 0 0 "GLU " " OE1" " " 8 0 1 C2 
    1381 23 12.3854 1.73579 14.7109 177 " " " " A 70 0 0 "GLU " " OE2" " " 8 0 1 C2 
    1382 40 7.33507 2.34929 12.8217 178 " " " " A 43 0 0 "LEU " " N  " " " 7 0 1 C2 
    1383 14 6.56216 2.13488 11.6314 178 " " " " A 2 0 0 "LEU " " CA " " " 6 0 1 C2 
    1384 14 6.72786 3.39981 10.7412 178 " " " " A 2 0 0 "LEU " " C  " " " 6 0 1 C2 
    1385 23 7.3836 3.23974 9.70179 178 " " " " A 70 0 0 "LEU " " O  " " " 8 0 1 C2 
    1386 14 5.09182 1.7983 11.8454 178 " " " " A 2 0 0 "LEU " " CB " " " 6 0 1 C2 
    1387 14 4.39842 1.15164 10.5882 178 " " " " A 2 0 0 "LEU " " CG " " " 6 0 1 C2 
    1388 14 4.55965 -0.318528 10.5285 178 " " " " A 2 0 0 "LEU " " CD1" " " 6 0 1 C2 
    1389 14 2.94753 1.5352 10.6859 178 " " " " A 2 0 0 "LEU " " CD2" " " 6 0 1 C2 
    1390 40 6.31258 4.57177 11.2022 179 " " " " A 43 0 0 "THR " " N  " " " 7 0 1 C2 
    1391 14 6.35032 5.8317 10.4949 179 " " " " A 2 0 0 "THR " " CA " " " 6 0 1 C2 
    1392 14 7.85174 6.42397 10.5052 179 " " " " A 2 0 0 "THR " " C  " " " 6 0 1 C2 
    1393 23 8.21649 7.28813 9.74188 179 " " " " A 70 0 0 "THR " " O  " " " 8 0 1 C2 
    1394 14 5.37909 6.81101 11.1481 179 " " " " A 2 0 0 "THR " " CB " " " 6 0 1 C2 
    1395 23 5.52312 6.85894 12.529 179 " " " " A 70 0 0 "THR " " OG1" " " 8 0 1 C2 
    1396 14 3.91661 6.35494 10.8538 179 " " " " A 2 0 0 "THR " " CG2" " " 6 0 1 C2 
    1397 40 8.79333 5.81765 11.2723 180 " " " " A 43 0 0 "GLY " " N  " " " 7 0 1 C2 
    1398 14 10.2009 6.13783 11.2971 180 " " " " A 2 0 0 "GLY " " CA " " " 6 0 1 C2 
    1399 14 10.9284 5.45194 10.1617 180 " " " " A 2 0 0 "GLY " " C  " " " 6 0 1 C2 
    1400 23 12.0029 5.95124 9.87694 180 " " " " A 70 0 0 "GLY " " O  " " " 8 0 1 C2 
    1401 40 10.5077 4.26946 9.6445 181 " " " " A 43 0 0 "THR " " N  " " " 7 0 1 C2 
    1402 14 11.2189 3.66531 8.55117 181 " " " " A 2 0 0 "THR " " CA " " " 6 0 1 C2 
    1403 14 11.1434 4.45512 7.25345 181 " " " " A 2 0 0 "THR " " C  " " " 6 0 1 C2 
    1404 23 11.9425 4.07895 6.3865 181 " " " " A 70 0 0 "THR " " O  " " " 8 0 1 C2 
    1405 14 10.7339 2.19608 8.32646 181 " " " " A 2 0 0 "THR " " CB " " " 6 0 1 C2 
    1406 23 9.318 2.01272 8.22672 181 " " " " A 70 0 0 "THR " " OG1" " " 8 0 1 C2 
    1407 14 11.1357 1.2976 9.54825 181 " " " " A 2 0 0 "THR " " CG2" " " 6 0 1 C2 
    1408 40 10.1636 5.37939 7.05618 182 " " " " A 43 0 0 "ILE " " N  " " " 7 0 1 C2 
    1409 14 9.82189 5.83415 5.70146 182 " " " " A 2 0 0 "ILE " " CA " " " 6 0 1 C2 
    1410 14 10.1912 7.33462 5.71497 182 " " " " A 2 0 0 "ILE " " C  " " " 6 0 1 C2 
    1411 23 9.74608 8.00277 6.59906 182 " " " " A 70 0 0 "ILE " " O  " " " 8 0 1 C2 
    1412 14 8.4393 5.4599 5.30462 182 " " " " A 2 0 0 "ILE " " CB " " " 6 0 1 C2 
    1413 14 8.27629 3.96381 5.09654 182 " " " " A 2 0 0 "ILE " " CG1" " " 6 0 1 C2 
    1414 14 7.93534 6.19587 4.06611 182 " " " " A 2 0 0 "ILE " " CG2" " " 6 0 1 C2 
    1415 14 6.77812 3.43182 4.81284 182 " " " " A 2 0 0 "ILE " " CD1" " " 6 0 1 C2 
    1416 40 11.0065 7.79902 4.69715 183 " " " " A 43 0 0 "GLY " " N  " " " 7 0 1 C2 
    1417 14 11.6333 9.11755 4.76657 183 " " " " A 2 0 0 "GLY " " CA " " " 6 0 1 C2 
    1418 14 12.9026 9.41019 4.02048 183 " " " " A 2 0 0 "GLY " " C  " " " 6 0 1 C2 
    1419 23 12.8493 9.92682 2.91581 183 " " " " A 70 0 0 "GLY " " O  " " " 8 0 1 C2 
    1420 40 14.0881 9.03838 4.52902 184 " " " " A 43 0 0 "GLU " " N  " " " 7 0 1 C2 
    1421 14 15.3572 9.43027 3.93801 184 " " " " A 2 0 0 "GLU " " CA " " " 6 0 1 C2 
    1422 14 15.6039 8.45577 2.71285 184 " " " " A 2 0 0 "GLU " " C  " " " 6 0 1 C2 
    1423 23 16.0892 8.8234 1.63674 184 " " " " A 70 0 0 "GLU " " O  " " " 8 0 1 C2 
    1424 14 16.3601 9.35192 5.1456 184 " " " " A 2 0 0 "GLU " " CB " " " 6 0 1 C2 
    1425 14 17.8358 9.6424 4.80481 184 " " " " A 2 0 0 "GLU " " CG " " " 6 0 1 C2 
    1426 14 18.0429 11.0046 4.22191 184 " " " " A 2 0 0 "GLU " " CD " " " 6 0 1 C2 
    1427 23 19.07 11.1205 3.49939 184 " " " " A 70 0 0 "GLU " " OE1" " " 8 0 1 C2 
    1428 23 17.3139 11.9581 4.5371 184 " " " " A 70 0 0 "GLU " " OE2" " " 8 0 1 C2 
    1429 40 15.2673 7.16123 2.86089 185 " " " " A 43 0 0 "ASP " " N  " " " 7 0 1 C2 
    1430 14 15.1061 6.12838 1.80213 185 " " " " A 2 0 0 "ASP " " CA " " " 6 0 1 C2 
    1431 14 14.2551 6.62585 0.583292 185 " " " " A 2 0 0 "ASP " " C  " " " 6 0 1 C2 
    1432 23 14.5922 6.21041 -0.526701 185 " " " " A 70 0 0 "ASP " " O  " " " 8 0 1 C2 
    1433 14 14.4662 4.78328 2.37753 185 " " " " A 2 0 0 "ASP " " CB " " " 6 0 1 C2 
    1434 14 13.0319 4.9112 2.83883 185 " " " " A 2 0 0 "ASP " " CG " " " 6 0 1 C2 
    1435 23 12.7574 5.7264 3.73395 185 " " " " A 70 0 0 "ASP " " OD1" " " 8 0 1 C2 
    1436 23 12.2069 4.10854 2.37403 185 " " " " A 70 0 0 "ASP " " OD2" " " 8 0 1 C2 
    1437 40 13.2497 7.46067 0.640143 186 " " " " A 43 0 0 "GLN " " N  " " " 7 0 1 C2 
    1438 14 12.3935 8.05606 -0.384994 186 " " " " A 2 0 0 "GLN " " CA " " " 6 0 1 C2 
    1439 14 13.1154 9.16112 -1.15924 186 " " " " A 2 0 0 "GLN " " C  " " " 6 0 1 C2 
    1440 23 12.7443 9.54292 -2.27292 186 " " " " A 70 0 0 "GLN " " O  " " " 8 0 1 C2 
    1441 14 11.1174 8.5299 0.426598 186 " " " " A 2 0 0 "GLN " " CB " " " 6 0 1 C2 
    1442 14 10.4123 7.41377 1.19351 186 " " " " A 2 0 0 "GLN " " CG " " " 6 0 1 C2 
    1443 14 9.95139 6.30557 0.242092 186 " " " " A 2 0 0 "GLN " " CD " " " 6 0 1 C2 
    1444 23 9.24351 6.54977 -0.699095 186 " " " " A 70 0 0 "GLN " " OE1" " " 8 0 1 C2 
    1445 40 10.2772 5.06921 0.460196 186 " " " " A 43 0 0 "GLN " " NE2" " " 7 0 1 C2 
    1446 40 14.1849 9.7292 -0.63817 187 " " " " A 43 0 0 "LYS " " N  " " " 7 0 1 C2 
    1447 14 14.9957 10.8215 -1.24905 187 " " " " A 2 0 0 "LYS " " CA " " " 6 0 1 C2 
    1448 14 15.9668 10.2474 -2.31549 187 " " " " A 2 0 0 "LYS " " C  " " " 6 0 1 C2 
    1449 23 16.4839 10.9654 -3.18076 187 " " " " A 70 0 0 "LYS " " O  " " " 8 0 1 C2 
    1450 14 15.855 11.6055 -0.174942 187 " " " " A 2 0 0 "LYS " " CB " " " 6 0 1 C2 
    1451 14 14.917 12.2558 0.845682 187 " " " " A 2 0 0 "LYS " " CG " " " 6 0 1 C2 
    1452 14 15.6709 13.09 1.85209 187 " " " " A 2 0 0 "LYS " " CD " " " 6 0 1 C2 
    1453 14 14.7558 13.4168 3.01841 187 " " " " A 2 0 0 "LYS " " CE " " " 6 0 1 C2 
    1454 40 15.5766 13.9457 4.16681 187 " " " " A 43 0 0 "LYS " " NZ " " " 7 0 1 C2 
    1455 40 16.258 8.91888 -2.17005 188 " " " " A 43 0 0 "ARG " " N  " " " 7 0 1 C2 
    1456 14 17.3531 8.29353 -2.92804 188 " " " " A 2 0 0 "ARG " " CA " " " 6 0 1 C2 
    1457 14 16.9852 7.8572 -4.33443 188 " " " " A 2 0 0 "ARG " " C  " " " 6 0 1 C2 
    1458 23 15.856 7.47001 -4.56753 188 " " " " A 70 0 0 "ARG " " O  " " " 8 0 1 C2 
    1459 14 17.7332 7.01217 -2.05849 188 " " " " A 2 0 0 "ARG " " CB " " " 6 0 1 C2 
    1460 14 18.3895 7.17871 -0.711801 188 " " " " A 2 0 0 "ARG " " CG " " " 6 0 1 C2 
    1461 14 19.9161 7.68178 -0.774118 188 " " " " A 2 0 0 "ARG " " CD " " " 6 0 1 C2 
    1462 40 20.0339 9.15751 -0.854114 188 " " " " A 43 0 0 "ARG " " NE " " " 7 0 1 C2 
    1463 14 19.7558 10.0794 0.124878 188 " " " " A 2 0 0 "ARG " " CZ " " " 6 0 1 C2 
    1464 40 19.5422 11.3312 -0.220274 188 " " " " A 43 0 0 "ARG " " NH1" " " 7 0 1 C2 
    1465 40 19.6371 9.69188 1.38436 188 " " " " A 43 0 0 "ARG " " NH2" " " 7 0 1 C2 
    1466 40 18.0001 7.92393 -5.25546 189 " " " " A 43 0 0 "ALA " " N  " " " 7 0 1 C2 
    1467 14 17.8787 7.62601 -6.68046 189 " " " " A 2 0 0 "ALA " " CA " " " 6 0 1 C2 
    1468 14 19.2574 7.38726 -7.44796 189 " " " " A 2 0 0 "ALA " " C  " " " 6 0 1 C2 
    1469 23 19.2921 6.80431 -8.52288 189 " " " " A 70 0 0 "ALA " " O  " " " 8 0 1 C2 
    1470 14 17.1697 8.85244 -7.28028 189 " " " " A 2 0 0 "ALA " " CB " " " 6 0 1 C2 
    1471 40 20.2662 8.03396 -6.8813 190 " " " " A 43 0 0 "GLU " " N  " " " 7 0 1 C2 
    1472 14 21.6332 8.06319 -7.31241 190 " " " " A 2 0 0 "GLU " " CA " " " 6 0 1 C2 
    1473 14 22.2304 6.79219 -7.95505 190 " " " " A 2 0 0 "GLU " " C  " " " 6 0 1 C2 
    1474 23 22.6905 6.87418 -9.09794 190 " " " " A 70 0 0 "GLU " " O  " " " 8 0 1 C2 
    1475 14 22.5658 8.71778 -6.20544 190 " " " " A 2 0 0 "GLU " " CB " " " 6 0 1 C2 
    1476 14 21.9359 9.91391 -5.37961 190 " " " " A 2 0 0 "GLU " " CG " " " 6 0 1 C2 
    1477 14 21.2251 9.48468 -4.10521 190 " " " " A 2 0 0 "GLU " " CD " " " 6 0 1 C2 
    1478 23 20.4451 8.52153 -4.13124 190 " " " " A 70 0 0 "GLU " " OE1" " " 8 0 1 C2 
    1479 23 21.4118 10.0828 -3.03222 190 " " " " A 70 0 0 "GLU " " OE2" " " 8 0 1 C2 
    1480 40 22.0302 5.63557 -7.3281 191 " " " " A 43 0 0 "VAL " " N  " " " 7 0 1 C2 
    1481 14 22.203 4.26757 -7.81124 191 " " " " A 2 0 0 "VAL " " CA " " " 6 0 1 C2 
    1482 14 20.9165 3.48559 -7.7061 191 " " " " A 2 0 0 "VAL " " C  " " " 6 0 1 C2 
    1483 23 20.8121 2.45289 -8.39026 191 " " " " A 70 0 0 "VAL " " O  " " " 8 0 1 C2 
    1484 14 23.4528 3.52496 -7.24966 191 " " " " A 2 0 0 "VAL " " CB " " " 6 0 1 C2 
    1485 14 24.7198 4.19351 -7.95225 191 " " " " A 2 0 0 "VAL " " CG1" " " 6 0 1 C2 
    1486 14 23.6045 3.63722 -5.70528 191 " " " " A 2 0 0 "VAL " " CG2" " " 6 0 1 C2 
    1487 40 19.9169 3.899 -6.92178 192 " " " " A 43 0 0 "ALA " " N  " " " 7 0 1 C2 
    1488 14 18.6238 3.38336 -6.5406 192 " " " " A 2 0 0 "ALA " " CA " " " 6 0 1 C2 
    1489 14 17.5598 3.56856 -7.70172 192 " " " " A 2 0 0 "ALA " " C  " " " 6 0 1 C2 
    1490 23 16.4187 3.14136 -7.52236 192 " " " " A 70 0 0 "ALA " " O  " " " 8 0 1 C2 
    1491 14 18.0517 3.96367 -5.17999 192 " " " " A 2 0 0 "ALA " " CB " " " 6 0 1 C2 
    1492 40 17.8944 4.09498 -8.85576 193 " " " " A 43 0 0 "ALA " " N  " " " 7 0 1 C2 
    1493 14 17.0218 4.39214 -9.98536 193 " " " " A 2 0 0 "ALA " " CA " " " 6 0 1 C2 
    1494 14 17.7155 4.74014 -11.2716 193 " " " " A 2 0 0 "ALA " " C  " " " 6 0 1 C2 
    1495 23 17.5806 4.10144 -12.3382 193 " " " " A 70 0 0 "ALA " " O  " " " 8 0 1 C2 
    1496 14 15.9669 5.41352 -9.68782 193 " " " " A 2 0 0 "ALA " " CB " " " 6 0 1 C2 
    1497 40 18.5091 5.84118 -11.2179 194 " " " " A 43 0 0 "ILE " " N  " " " 7 0 1 C2 
    1498 14 19.3238 6.49259 -12.2991 194 " " " " A 2 0 0 "ILE " " CA " " " 6 0 1 C2 
    1499 14 19.9876 5.5101 -13.2951 194 " " " " A 2 0 0 "ILE " " C  " " " 6 0 1 C2 
    1500 23 19.7858 5.74037 -14.5009 194 " " " " A 70 0 0 "ILE " " O  " " " 8 0 1 C2 
    1501 14 20.245 7.62677 -11.7646 194 " " " " A 2 0 0 "ILE " " CB " " " 6 0 1 C2 
    1502 14 19.3446 8.72258 -11.038 194 " " " " A 2 0 0 "ILE " " CG1" " " 6 0 1 C2 
    1503 14 21.0978 8.27705 -12.9126 194 " " " " A 2 0 0 "ILE " " CG2" " " 6 0 1 C2 
    1504 14 20.0755 9.75619 -10.2819 194 " " " " A 2 0 0 "ILE " " CD1" " " 6 0 1 C2 
    1505 40 20.9196 4.59419 -12.8979 195 " " " " A 43 0 0 "PRO " " N  " " " 7 0 1 C2 
    1506 14 21.5865 3.72766 -13.8422 195 " " " " A 2 0 0 "PRO " " CA " " " 6 0 1 C2 
    1507 14 20.5978 2.5652 -14.2289 195 " " " " A 2 0 0 "PRO " " C  " " " 6 0 1 C2 
    1508 23 20.8036 1.93541 -15.3015 195 " " " " A 70 0 0 "PRO " " O  " " " 8 0 1 C2 
    1509 14 22.7731 3.13613 -13.0752 195 " " " " A 2 0 0 "PRO " " CB " " " 6 0 1 C2 
    1510 14 22.4201 3.27381 -11.6052 195 " " " " A 2 0 0 "PRO " " CG " " " 6 0 1 C2 
    1511 14 21.3717 4.38518 -11.5348 195 " " " " A 2 0 0 "PRO " " CD " " " 6 0 1 C2 
    1512 40 19.6334 2.13291 -13.4363 196 " " " " A 43 0 0 "LEU " " N  " " " 7 0 1 C2 
    1513 14 18.8115 0.930222 -13.5407 196 " " " " A 2 0 0 "LEU " " CA " " " 6 0 1 C2 
    1514 14 17.8056 1.12368 -14.7099 196 " " " " A 2 0 0 "LEU " " C  " " " 6 0 1 C2 
    1515 23 17.4976 0.199921 -15.46 196 " " " " A 70 0 0 "LEU " " O  " " " 8 0 1 C2 
    1516 14 18.0755 0.707087 -12.22 196 " " " " A 2 0 0 "LEU " " CB " " " 6 0 1 C2 
    1517 14 18.8465 0.968549 -10.9577 196 " " " " A 2 0 0 "LEU " " CG " " " 6 0 1 C2 
    1518 14 17.8541 0.86448 -9.72337 196 " " " " A 2 0 0 "LEU " " CD1" " " 6 0 1 C2 
    1519 14 20.0306 -0.016059 -10.818 196 " " " " A 2 0 0 "LEU " " CD2" " " 6 0 1 C2 
    1520 40 17.3015 2.29947 -14.9575 197 " " " " A 43 0 0 "VAL " " N  " " " 7 0 1 C2 
    1521 14 16.386 2.56952 -16.0873 197 " " " " A 2 0 0 "VAL " " CA " " " 6 0 1 C2 
    1522 14 17.1643 2.77145 -17.3558 197 " " " " A 2 0 0 "VAL " " C  " " " 6 0 1 C2 
    1523 23 16.6389 2.40864 -18.3959 197 " " " " A 70 0 0 "VAL " " O  " " " 8 0 1 C2 
    1524 14 15.4464 3.78218 -15.7245 197 " " " " A 2 0 0 "VAL " " CB " " " 6 0 1 C2 
    1525 14 14.7403 3.50264 -14.3883 197 " " " " A 2 0 0 "VAL " " CG1" " " 6 0 1 C2 
    1526 14 16.16 5.16226 -15.7672 197 " " " " A 2 0 0 "VAL " " CG2" " " 6 0 1 C2 
    1527 40 18.4394 3.25342 -17.2384 198 " " " " A 43 0 0 "ALA " " N  " " " 7 0 1 C2 
    1528 14 19.2662 3.68122 -18.3383 198 " " " " A 2 0 0 "ALA " " CA " " " 6 0 1 C2 
    1529 14 19.857 2.50277 -19.1911 198 " " " " A 2 0 0 "ALA " " C  " " " 6 0 1 C2 
    1530 23 20.0854 2.61741 -20.3795 198 " " " " A 70 0 0 "ALA " " O  " " " 8 0 1 C2 
    1531 14 20.4208 4.49747 -17.7545 198 " " " " A 2 0 0 "ALA " " CB " " " 6 0 1 C2 
    1532 40 20.1387 1.3275 -18.5111 199 " " " " A 43 0 0 "VAL " " N  " " " 7 0 1 C2 
    1533 14 20.4402 0.0716675 -19.1647 199 " " " " A 2 0 0 "VAL " " CA " " " 6 0 1 C2 
    1534 14 19.2779 -0.481633 -20.1388 199 " " " " A 2 0 0 "VAL " " C  " " " 6 0 1 C2 
    1535 23 19.6275 -1.11453 -21.1385 199 " " " " A 70 0 0 "VAL " " O  " " " 8 0 1 C2 
    1536 14 20.9574 -0.94675 -18.0675 199 " " " " A 2 0 0 "VAL " " CB " " " 6 0 1 C2 
    1537 14 22.273 -0.600129 -17.486 199 " " " " A 2 0 0 "VAL " " CG1" " " 6 0 1 C2 
    1538 14 19.8763 -1.28238 -16.931 199 " " " " A 2 0 0 "VAL " " CG2" " " 6 0 1 C2 
    1539 40 17.9871 -0.137279 -19.7991 200 " " " " A 43 0 0 "VAL " " N  " " " 7 0 1 C2 
    1540 14 16.8177 -0.51938 -20.601 200 " " " " A 2 0 0 "VAL " " CA " " " 6 0 1 C2 
    1541 14 16.6149 0.485488 -21.7317 200 " " " " A 2 0 0 "VAL " " C  " " " 6 0 1 C2 
    1542 23 16.4166 0.253838 -22.9426 200 " " " " A 70 0 0 "VAL " " O  " " " 8 0 1 C2 
    1543 14 15.5263 -0.499795 -19.7109 200 " " " " A 2 0 0 "VAL " " CB " " " 6 0 1 C2 
    1544 14 14.2946 -1.23475 -20.3139 200 " " " " A 2 0 0 "VAL " " CG1" " " 6 0 1 C2 
    1545 14 15.7667 -1.16498 -18.2745 200 " " " " A 2 0 0 "VAL " " CG2" " " 6 0 1 C2 
    1546 40 16.8028 1.71985 -21.3988 201 " " " " A 43 0 0 "LEU " " N  " " " 7 0 1 C2 
    1547 14 16.6088 2.86087 -22.2617 201 " " " " A 2 0 0 "LEU " " CA " " " 6 0 1 C2 
    1548 14 17.7078 2.9696 -23.3703 201 " " " " A 2 0 0 "LEU " " C  " " " 6 0 1 C2 
    1549 23 17.3622 3.21535 -24.5591 201 " " " " A 70 0 0 "LEU " " O  " " " 8 0 1 C2 
    1550 14 16.5199 4.17891 -21.4232 201 " " " " A 2 0 0 "LEU " " CB " " " 6 0 1 C2 
    1551 14 15.1445 4.34157 -20.6727 201 " " " " A 2 0 0 "LEU " " CG " " " 6 0 1 C2 
    1552 14 15.3289 5.3983 -19.4908 201 " " " " A 2 0 0 "LEU " " CD1" " " 6 0 1 C2 
    1553 14 13.9834 4.73057 -21.5455 201 " " " " A 2 0 0 "LEU " " CD2" " " 6 0 1 C2 
    1554 40 18.9935 2.73888 -23.0193 202 " " " " A 43 0 0 "PHE " " N  " " " 7 0 1 C2 
    1555 14 20.0773 2.53001 -23.9867 202 " " " " A 2 0 0 "PHE " " CA " " " 6 0 1 C2 
    1556 14 19.7682 1.42799 -25.0614 202 " " " " A 2 0 0 "PHE " " C  " " " 6 0 1 C2 
    1557 23 20.047 1.70465 -26.2175 202 " " " " A 70 0 0 "PHE " " O  " " " 8 0 1 C2 
    1558 14 21.3376 2.22242 -23.2307 202 " " " " A 2 0 0 "PHE " " CB " " " 6 0 1 C2 
    1559 14 22.5894 2.02496 -24.0508 202 " " " " A 2 0 0 "PHE " " CG " " " 6 0 1 C2 
    1560 14 23.1449 0.727063 -24.2274 202 " " " " A 2 0 0 "PHE " " CD1" " " 6 0 1 C2 
    1561 14 23.2767 3.13442 -24.6218 202 " " " " A 2 0 0 "PHE " " CD2" " " 6 0 1 C2 
    1562 14 24.3915 0.511145 -24.9155 202 " " " " A 2 0 0 "PHE " " CE1" " " 6 0 1 C2 
    1563 14 24.4595 2.90162 -25.4079 202 " " " " A 2 0 0 "PHE " " CE2" " " 6 0 1 C2 
    1564 14 25.008 1.63177 -25.521 202 " " " " A 2 0 0 "PHE " " CZ " " " 6 0 1 C2 
    1565 40 19.2213 0.265422 -24.6508 203 " " " " A 43 0 0 "PHE " " N  " " " 7 0 1 C2 
    1566 14 18.7678 -0.933637 -25.4371 203 " " " " A 2 0 0 "PHE " " CA " " " 6 0 1 C2 
    1567 14 17.801 -0.72817 -26.546 203 " " " " A 2 0 0 "PHE " " C  " " " 6 0 1 C2 
    1568 23 17.7126 -1.52866 -27.4642 203 " " " " A 70 0 0 "PHE " " O  " " " 8 0 1 C2 
    1569 14 18.3725 -2.01639 -24.4368 203 " " " " A 2 0 0 "PHE " " CB " " " 6 0 1 C2 
    1570 14 18.1489 -3.3903 -25.0593 203 " " " " A 2 0 0 "PHE " " CG " " " 6 0 1 C2 
    1571 14 16.9828 -4.14945 -24.7578 203 " " " " A 2 0 0 "PHE " " CD1" " " 6 0 1 C2 
    1572 14 19.1445 -3.98934 -25.9525 203 " " " " A 2 0 0 "PHE " " CD2" " " 6 0 1 C2 
    1573 14 16.8239 -5.43742 -25.1353 203 " " " " A 2 0 0 "PHE " " CE1" " " 6 0 1 C2 
    1574 14 18.9711 -5.3889 -26.3769 203 " " " " A 2 0 0 "PHE " " CE2" " " 6 0 1 C2 
    1575 14 17.7848 -6.05897 -26.026 203 " " " " A 2 0 0 "PHE " " CZ " " " 6 0 1 C2 
    1576 40 16.9979 0.293536 -26.3232 204 " " " " A 43 0 0 "VAL " " N  " " " 7 0 1 C2 
    1577 14 15.8581 0.769774 -27.1981 204 " " " " A 2 0 0 "VAL " " CA " " " 6 0 1 C2 
    1578 14 16.4784 1.51248 -28.3986 204 " " " " A 2 0 0 "VAL " " C  " " " 6 0 1 C2 
    1579 23 16.2805 1.12852 -29.5746 204 " " " " A 70 0 0 "VAL " " O  " " " 8 0 1 C2 
    1580 14 14.7471 1.44719 -26.3822 204 " " " " A 2 0 0 "VAL " " CB " " " 6 0 1 C2 
    1581 14 13.7809 2.23206 -27.2398 204 " " " " A 2 0 0 "VAL " " CG1" " " 6 0 1 C2 
    1582 14 14.0467 0.333821 -25.608 204 " " " " A 2 0 0 "VAL " " CG2" " " 6 0 1 C2 
    1583 40 17.0394 2.69521 -28.1576 205 " " " " A 43 0 0 "PHE " " N  " " " 7 0 1 C2 
    1584 14 17.5583 3.68083 -29.0584 205 " " " " A 2 0 0 "PHE " " CA " " " 6 0 1 C2 
    1585 14 19.0085 3.4435 -29.4952 205 " " " " A 2 0 0 "PHE " " C  " " " 6 0 1 C2 
    1586 23 19.4007 3.84229 -30.5687 205 " " " " A 70 0 0 "PHE " " O  " " " 8 0 1 C2 
    1587 14 17.5058 5.04431 -28.3903 205 " " " " A 2 0 0 "PHE " " CB " " " 6 0 1 C2 
    1588 14 16.1725 5.50273 -27.8046 205 " " " " A 2 0 0 "PHE " " CG " " " 6 0 1 C2 
    1589 14 16.1873 5.51511 -26.4467 205 " " " " A 2 0 0 "PHE " " CD1" " " 6 0 1 C2 
    1590 14 15.0155 5.88414 -28.5857 205 " " " " A 2 0 0 "PHE " " CD2" " " 6 0 1 C2 
    1591 14 15.0139 5.75204 -25.7809 205 " " " " A 2 0 0 "PHE " " CE1" " " 6 0 1 C2 
    1592 14 13.8554 6.13678 -27.8869 205 " " " " A 2 0 0 "PHE " " CE2" " " 6 0 1 C2 
    1593 14 13.8708 6.06841 -26.481 205 " " " " A 2 0 0 "PHE " " CZ " " " 6 0 1 C2 
    1594 40 19.8949 2.87508 -28.6632 206 " " " " A 43 0 0 "GLY " " N  " " " 7 0 1 C2 
    1595 14 21.3397 2.70993 -28.9061 206 " " " " A 2 0 0 "GLY " " CA " " " 6 0 1 C2 
    1596 14 22.2883 3.81041 -28.3766 206 " " " " A 2 0 0 "GLY " " C  " " " 6 0 1 C2 
    1597 23 23.5142 3.61991 -28.4542 206 " " " " A 70 0 0 "GLY " " O  " " " 8 0 1 C2 
    1598 40 21.7137 4.92616 -27.8571 207 " " " " A 43 0 0 "THR " " N  " " " 7 0 1 C2 
    1599 14 22.4025 6.12195 -27.4423 207 " " " " A 2 0 0 "THR " " CA " " " 6 0 1 C2 
    1600 14 21.8207 6.60568 -26.1177 207 " " " " A 2 0 0 "THR " " C  " " " 6 0 1 C2 
    1601 23 20.5843 6.71034 -25.8842 207 " " " " A 70 0 0 "THR " " O  " " " 8 0 1 C2 
    1602 14 22.2787 7.23677 -28.5144 207 " " " " A 2 0 0 "THR " " CB " " " 6 0 1 C2 
    1603 23 23.104 8.32606 -28.1635 207 " " " " A 70 0 0 "THR " " OG1" " " 8 0 1 C2 
    1604 14 20.8919 7.7769 -28.8602 207 " " " " A 2 0 0 "THR " " CG2" " " 6 0 1 C2 
    1605 40 22.7746 6.90459 -25.1918 208 " " " " A 43 0 0 "VAL " " N  " " " 7 0 1 C2 
    1606 14 22.4921 7.66304 -23.9631 208 " " " " A 2 0 0 "VAL " " CA " " " 6 0 1 C2 
    1607 14 21.6848 9.0121 -24.1399 208 " " " " A 2 0 0 "VAL " " C  " " " 6 0 1 C2 
    1608 23 21.0053 9.43225 -23.2311 208 " " " " A 70 0 0 "VAL " " O  " " " 8 0 1 C2 
    1609 14 23.8429 7.89367 -23.2051 208 " " " " A 2 0 0 "VAL " " CB " " " 6 0 1 C2 
    1610 14 24.5284 6.51372 -22.8403 208 " " " " A 2 0 0 "VAL " " CG1" " " 6 0 1 C2 
    1611 14 24.8291 8.8725 -23.8763 208 " " " " A 2 0 0 "VAL " " CG2" " " 6 0 1 C2 
    1612 40 21.818 9.63719 -25.3054 209 " " " " A 43 0 0 "ILE " " N  " " " 7 0 1 C2 
    1613 14 21.2509 11.0258 -25.5776 209 " " " " A 2 0 0 "ILE " " CA " " " 6 0 1 C2 
    1614 14 19.682 10.9092 -25.574 209 " " " " A 2 0 0 "ILE " " C  " " " 6 0 1 C2 
    1615 23 18.9935 11.6026 -24.7969 209 " " " " A 70 0 0 "ILE " " O  " " " 8 0 1 C2 
    1616 14 21.7593 11.6645 -26.8508 209 " " " " A 2 0 0 "ILE " " CB " " " 6 0 1 C2 
    1617 14 23.3223 11.6323 -26.9892 209 " " " " A 2 0 0 "ILE " " CG1" " " 6 0 1 C2 
    1618 14 21.1978 13.1669 -26.9946 209 " " " " A 2 0 0 "ILE " " CG2" " " 6 0 1 C2 
    1619 14 24.1081 12.4925 -25.9226 209 " " " " A 2 0 0 "ILE " " CD1" " " 6 0 1 C2 
    1620 40 19.1272 9.95499 -26.4187 210 " " " " A 43 0 0 "ALA " " N  " " " 7 0 1 C2 
    1621 14 17.7139 9.64743 -26.5155 210 " " " " A 2 0 0 "ALA " " CA " " " 6 0 1 C2 
    1622 14 17.1285 8.93407 -25.2616 210 " " " " A 2 0 0 "ALA " " C  " " " 6 0 1 C2 
    1623 23 15.9532 9.19593 -24.9668 210 " " " " A 70 0 0 "ALA " " O  " " " 8 0 1 C2 
    1624 14 17.5615 8.78126 -27.7695 210 " " " " A 2 0 0 "ALA " " CB " " " 6 0 1 C2 
    1625 40 18.0137 8.33997 -24.4333 211 " " " " A 43 0 0 "ALA " " N  " " " 7 0 1 C2 
    1626 14 17.6714 7.77261 -23.1375 211 " " " " A 2 0 0 "ALA " " CA " " " 6 0 1 C2 
    1627 14 17.6092 8.77103 -21.9577 211 " " " " A 2 0 0 "ALA " " C  " " " 6 0 1 C2 
    1628 23 16.9722 8.50209 -20.9716 211 " " " " A 70 0 0 "ALA " " O  " " " 8 0 1 C2 
    1629 14 18.672 6.77237 -22.6179 211 " " " " A 2 0 0 "ALA " " CB " " " 6 0 1 C2 
    1630 40 18.1035 10.006 -22.1334 212 " " " " A 43 0 0 "ALA " " N  " " " 7 0 1 C2 
    1631 14 18.0575 11.0693 -21.1676 212 " " " " A 2 0 0 "ALA " " CA " " " 6 0 1 C2 
    1632 14 16.6927 11.7265 -21.0935 212 " " " " A 2 0 0 "ALA " " C  " " " 6 0 1 C2 
    1633 23 16.1847 11.9454 -19.9996 212 " " " " A 70 0 0 "ALA " " O  " " " 8 0 1 C2 
    1634 14 19.1073 12.1857 -21.5536 212 " " " " A 2 0 0 "ALA " " CB " " " 6 0 1 C2 
    1635 40 16.1243 11.9701 -22.2562 213 " " " " A 43 0 0 "LEU " " N  " " " 7 0 1 C2 
    1636 14 14.8245 12.6976 -22.385 213 " " " " A 2 0 0 "LEU " " CA " " " 6 0 1 C2 
    1637 14 13.7349 12.1695 -21.3565 213 " " " " A 2 0 0 "LEU " " C  " " " 6 0 1 C2 
    1638 23 13.2309 12.9892 -20.5948 213 " " " " A 70 0 0 "LEU " " O  " " " 8 0 1 C2 
    1639 14 14.3007 12.5514 -23.8457 213 " " " " A 2 0 0 "LEU " " CB " " " 6 0 1 C2 
    1640 14 15.3716 12.8668 -24.9381 213 " " " " A 2 0 0 "LEU " " CG " " " 6 0 1 C2 
    1641 14 14.8127 12.4095 -26.2915 213 " " " " A 2 0 0 "LEU " " CD1" " " 6 0 1 C2 
    1642 14 15.8526 14.3167 -24.9475 213 " " " " A 2 0 0 "LEU " " CD2" " " 6 0 1 C2 
    1643 40 13.4192 10.8723 -21.325 214 " " " " A 43 0 0 "PRO " " N  " " " 7 0 1 C2 
    1644 14 12.2525 10.4187 -20.5697 214 " " " " A 2 0 0 "PRO " " CA " " " 6 0 1 C2 
    1645 14 12.6579 10.1404 -19.1012 214 " " " " A 2 0 0 "PRO " " C  " " " 6 0 1 C2 
    1646 23 11.8502 10.3098 -18.1428 214 " " " " A 70 0 0 "PRO " " O  " " " 8 0 1 C2 
    1647 14 11.817 9.09367 -21.2097 214 " " " " A 2 0 0 "PRO " " CB " " " 6 0 1 C2 
    1648 14 13.1347 8.54744 -21.7612 214 " " " " A 2 0 0 "PRO " " CG " " " 6 0 1 C2 
    1649 14 13.996 9.74879 -22.053 214 " " " " A 2 0 0 "PRO " " CD " " " 6 0 1 C2 
    1650 40 13.9131 9.68463 -18.8765 215 " " " " A 43 0 0 "ALA " " N  " " " 7 0 1 C2 
    1651 14 14.5855 9.58699 -17.5759 215 " " " " A 2 0 0 "ALA " " CA " " " 6 0 1 C2 
    1652 14 14.6577 10.8423 -16.6536 215 " " " " A 2 0 0 "ALA " " C  " " " 6 0 1 C2 
    1653 23 14.4651 10.7201 -15.4655 215 " " " " A 70 0 0 "ALA " " O  " " " 8 0 1 C2 
    1654 14 15.9788 8.95286 -17.7908 215 " " " " A 2 0 0 "ALA " " CB " " " 6 0 1 C2 
    1655 40 15.0348 12.0353 -17.1207 216 " " " " A 43 0 0 "ILE " " N  " " " 7 0 1 C2 
    1656 14 15.1031 13.3293 -16.4201 216 " " " " A 2 0 0 "ILE " " CA " " " 6 0 1 C2 
    1657 14 13.6406 13.7459 -16.1432 216 " " " " A 2 0 0 "ILE " " C  " " " 6 0 1 C2 
    1658 23 13.3951 14.1526 -14.9898 216 " " " " A 70 0 0 "ILE " " O  " " " 8 0 1 C2 
    1659 14 15.7993 14.4405 -17.2382 216 " " " " A 2 0 0 "ILE " " CB " " " 6 0 1 C2 
    1660 14 17.2609 13.9717 -17.6216 216 " " " " A 2 0 0 "ILE " " CG1" " " 6 0 1 C2 
    1661 14 15.7568 15.7466 -16.3337 216 " " " " A 2 0 0 "ILE " " CG2" " " 6 0 1 C2 
    1662 14 17.8791 14.771 -18.7699 216 " " " " A 2 0 0 "ILE " " CD1" " " 6 0 1 C2 
    1663 40 12.6522 13.6221 -17.0069 217 " " " " A 43 0 0 "ILE " " N  " " " 7 0 1 C2 
    1664 14 11.2593 13.7706 -16.7859 217 " " " " A 2 0 0 "ILE " " CA " " " 6 0 1 C2 
    1665 14 10.7789 12.9921 -15.5771 217 " " " " A 2 0 0 "ILE " " C  " " " 6 0 1 C2 
    1666 23 10.0366 13.5633 -14.7793 217 " " " " A 70 0 0 "ILE " " O  " " " 8 0 1 C2 
    1667 14 10.4934 13.4474 -18.1524 217 " " " " A 2 0 0 "ILE " " CB " " " 6 0 1 C2 
    1668 14 10.7648 14.4502 -19.3346 217 " " " " A 2 0 0 "ILE " " CG1" " " 6 0 1 C2 
    1669 14 8.91223 13.2278 -18.0038 217 " " " " A 2 0 0 "ILE " " CG2" " " 6 0 1 C2 
    1670 14 9.99164 15.8095 -19.1147 217 " " " " A 2 0 0 "ILE " " CD1" " " 6 0 1 C2 
    1671 40 11.3024 11.7445 -15.4238 218 " " " " A 43 0 0 "GLY " " N  " " " 7 0 1 C2 
    1672 14 10.8307 10.9255 -14.3069 218 " " " " A 2 0 0 "GLY " " CA " " " 6 0 1 C2 
    1673 14 11.3035 11.5034 -12.9643 218 " " " " A 2 0 0 "GLY " " C  " " " 6 0 1 C2 
    1674 23 10.5704 11.1827 -11.9848 218 " " " " A 70 0 0 "GLY " " O  " " " 8 0 1 C2 
    1675 40 12.3207 12.3724 -12.9255 219 " " " " A 43 0 0 "GLY " " N  " " " 7 0 1 C2 
    1676 14 12.8003 12.9996 -11.6949 219 " " " " A 2 0 0 "GLY " " CA " " " 6 0 1 C2 
    1677 14 11.9026 14.2583 -11.3703 219 " " " " A 2 0 0 "GLY " " C  " " " 6 0 1 C2 
    1678 23 11.6407 14.5848 -10.2168 219 " " " " A 70 0 0 "GLY " " O  " " " 8 0 1 C2 
    1679 40 11.5154 14.9466 -12.4763 220 " " " " A 43 0 0 "LEU " " N  " " " 7 0 1 C2 
    1680 14 10.688 16.2327 -12.4975 220 " " " " A 2 0 0 "LEU " " CA " " " 6 0 1 C2 
    1681 14 9.25817 15.9529 -11.9688 220 " " " " A 2 0 0 "LEU " " C  " " " 6 0 1 C2 
    1682 23 8.64414 16.862 -11.426 220 " " " " A 70 0 0 "LEU " " O  " " " 8 0 1 C2 
    1683 14 10.6542 16.863 -13.9607 220 " " " " A 2 0 0 "LEU " " CB " " " 6 0 1 C2 
    1684 14 11.8516 17.7564 -14.3874 220 " " " " A 2 0 0 "LEU " " CG " " " 6 0 1 C2 
    1685 14 11.7611 18.1205 -15.8709 220 " " " " A 2 0 0 "LEU " " CD1" " " 6 0 1 C2 
    1686 14 12.0891 19.03 -13.567 220 " " " " A 2 0 0 "LEU " " CD2" " " 6 0 1 C2 
    1687 40 8.78264 14.7549 -12.1422 221 " " " " A 43 0 0 "ALA " " N  " " " 7 0 1 C2 
    1688 14 7.52833 14.2613 -11.7234 221 " " " " A 2 0 0 "ALA " " CA " " " 6 0 1 C2 
    1689 14 7.37823 14.0282 -10.1935 221 " " " " A 2 0 0 "ALA " " C  " " " 6 0 1 C2 
    1690 23 6.36754 14.4031 -9.65128 221 " " " " A 70 0 0 "ALA " " O  " " " 8 0 1 C2 
    1691 14 7.36784 12.8217 -12.3285 221 " " " " A 2 0 0 "ALA " " CB " " " 6 0 1 C2 
    1692 40 8.46268 13.5124 -9.47902 222 " " " " A 43 0 0 "ILE " " N  " " " 7 0 1 C2 
    1693 14 8.45108 13.4112 -7.99161 222 " " " " A 2 0 0 "ILE " " CA " " " 6 0 1 C2 
    1694 14 8.28703 14.773 -7.32987 222 " " " " A 2 0 0 "ILE " " C  " " " 6 0 1 C2 
    1695 23 7.62188 14.8662 -6.32125 222 " " " " A 70 0 0 "ILE " " O  " " " 8 0 1 C2 
    1696 14 9.74633 12.766 -7.49481 222 " " " " A 2 0 0 "ILE " " CB " " " 6 0 1 C2 
    1697 14 10.3741 11.7253 -8.4487 222 " " " " A 2 0 0 "ILE " " CG1" " " 6 0 1 C2 
    1698 14 9.67104 12.2486 -6.06454 222 " " " " A 2 0 0 "ILE " " CG2" " " 6 0 1 C2 
    1699 14 9.42467 10.5112 -8.72703 222 " " " " A 2 0 0 "ILE " " CD1" " " 6 0 1 C2 
    1700 40 8.87352 15.8084 -7.87454 223 " " " " A 43 0 0 "ALA " " N  " " " 7 0 1 C2 
    1701 14 8.94081 17.1288 -7.2268 223 " " " " A 2 0 0 "ALA " " CA " " " 6 0 1 C2 
    1702 14 7.64501 17.9024 -7.57471 223 " " " " A 2 0 0 "ALA " " C  " " " 6 0 1 C2 
    1703 23 7.07011 18.7103 -6.79632 223 " " " " A 70 0 0 "ALA " " O  " " " 8 0 1 C2 
    1704 14 10.1729 17.8451 -7.80141 223 " " " " A 2 0 0 "ALA " " CB " " " 6 0 1 C2 
    1705 40 7.10007 17.7194 -8.79319 224 " " " " A 43 0 0 "GLY " " N  " " " 7 0 1 C2 
    1706 14 5.8026 18.2883 -9.17488 224 " " " " A 2 0 0 "GLY " " CA " " " 6 0 1 C2 
    1707 14 4.59253 17.6287 -8.44002 224 " " " " A 2 0 0 "GLY " " C  " " " 6 0 1 C2 
    1708 23 3.68171 18.3915 -8.01067 224 " " " " A 70 0 0 "GLY " " O  " " " 8 0 1 C2 
    1709 40 4.61997 16.2858 -8.31323 225 " " " " A 43 0 0 "ALA " " N  " " " 7 0 1 C2 
    1710 14 3.6166 15.6035 -7.46116 225 " " " " A 2 0 0 "ALA " " CA " " " 6 0 1 C2 
    1711 14 3.61523 16.1804 -6.0173 225 " " " " A 2 0 0 "ALA " " C  " " " 6 0 1 C2 
    1712 23 2.58094 16.4402 -5.44014 225 " " " " A 70 0 0 "ALA " " O  " " " 8 0 1 C2 
    1713 14 3.768 14.1134 -7.5021 225 " " " " A 2 0 0 "ALA " " CB " " " 6 0 1 C2 
    1714 40 4.84775 16.4032 -5.51472 226 " " " " A 43 0 0 "LEU " " N  " " " 7 0 1 C2 
    1715 14 5.05587 16.8987 -4.13411 226 " " " " A 2 0 0 "LEU " " CA " " " 6 0 1 C2 
    1716 14 4.45775 18.3005 -3.87128 226 " " " " A 2 0 0 "LEU " " C  " " " 6 0 1 C2 
    1717 23 3.94652 18.5119 -2.71576 226 " " " " A 70 0 0 "LEU " " O  " " " 8 0 1 C2 
    1718 14 6.55451 16.8652 -3.94409 226 " " " " A 2 0 0 "LEU " " CB " " " 6 0 1 C2 
    1719 14 7.26177 17.5838 -2.78583 226 " " " " A 2 0 0 "LEU " " CG " " " 6 0 1 C2 
    1720 14 6.78704 17.1056 -1.47233 226 " " " " A 2 0 0 "LEU " " CD1" " " 6 0 1 C2 
    1721 14 8.79165 17.383 -2.89917 226 " " " " A 2 0 0 "LEU " " CD2" " " 6 0 1 C2 
    1722 40 4.55962 19.1692 -4.88489 227 " " " " A 43 0 0 "GLY " " N  " " " 7 0 1 C2 
    1723 14 3.9193 20.4862 -4.76898 227 " " " " A 2 0 0 "GLY " " CA " " " 6 0 1 C2 
    1724 14 2.34009 20.2896 -4.93351 227 " " " " A 2 0 0 "GLY " " C  " " " 6 0 1 C2 
    1725 23 1.6243 20.9448 -4.14629 227 " " " " A 70 0 0 "GLY " " O  " " " 8 0 1 C2 
    1726 40 1.80598 19.4768 -5.88215 228 " " " " A 43 0 0 "ILE " " N  " " " 7 0 1 C2 
    1727 14 0.362768 19.1365 -5.91817 228 " " " " A 2 0 0 "ILE " " CA " " " 6 0 1 C2 
    1728 14 -0.171151 18.6068 -4.61991 228 " " " " A 2 0 0 "ILE " " C  " " " 6 0 1 C2 
    1729 23 -1.22218 19.094 -4.20735 228 " " " " A 70 0 0 "ILE " " O  " " " 8 0 1 C2 
    1730 14 0.0469187 18.0892 -7.12292 228 " " " " A 2 0 0 "ILE " " CB " " " 6 0 1 C2 
    1731 14 0.334654 18.8198 -8.49107 228 " " " " A 2 0 0 "ILE " " CG1" " " 6 0 1 C2 
    1732 14 -1.40352 17.7168 -7.11619 228 " " " " A 2 0 0 "ILE " " CG2" " " 6 0 1 C2 
    1733 14 0.364114 17.9584 -9.72617 228 " " " " A 2 0 0 "ILE " " CD1" " " 6 0 1 C2 
    1734 40 0.585039 17.6948 -3.94522 229 " " " " A 43 0 0 "MET " " N  " " " 7 0 1 C2 
    1735 14 0.153413 17.0533 -2.69764 229 " " " " A 2 0 0 "MET " " CA " " " 6 0 1 C2 
    1736 14 -0.118075 17.9936 -1.50318 229 " " " " A 2 0 0 "MET " " C  " " " 6 0 1 C2 
    1737 23 -0.965768 17.7283 -0.665512 229 " " " " A 70 0 0 "MET " " O  " " " 8 0 1 C2 
    1738 14 1.19733 15.972 -2.38765 229 " " " " A 2 0 0 "MET " " CB " " " 6 0 1 C2 
    1739 14 0.568763 14.8429 -1.57594 229 " " " " A 2 0 0 "MET " " CG " " " 6 0 1 C2 
    1740 52 -0.453708 13.7627 -2.56749 229 " " " " A 13 0 0 "MET " " SD " " " 16 0 1 C2 
    1741 14 -1.3211 13.0708 -1.19222 229 " " " " A 2 0 0 "MET " " CE " " " 6 0 1 C2 
    1742 40 0.568413 19.0983 -1.44472 230 " " " " A 43 0 0 "ARG " " N  " " " 7 0 1 C2 
    1743 14 0.475288 20.0543 -0.347368 230 " " " " A 2 0 0 "ARG " " CA " " " 6 0 1 C2 
    1744 14 -0.823921 20.9351 -0.437252 230 " " " " A 2 0 0 "ARG " " C  " " " 6 0 1 C2 
    1745 23 -1.19423 21.5412 0.616522 230 " " " " A 70 0 0 "ARG " " O  " " " 8 0 1 C2 
    1746 14 1.67864 21.0297 -0.528463 230 " " " " A 2 0 0 "ARG " " CB " " " 6 0 1 C2 
    1747 14 1.90048 22.1862 0.495306 230 " " " " A 2 0 0 "ARG " " CG " " " 6 0 1 C2 
    1748 14 1.95567 21.677 2.02454 230 " " " " A 2 0 0 "ARG " " CD " " " 6 0 1 C2 
    1749 40 1.89479 22.8391 2.90431 230 " " " " A 43 0 0 "ARG " " NE " " " 7 0 1 C2 
    1750 14 0.80589 23.5303 3.30133 230 " " " " A 2 0 0 "ARG " " CZ " " " 6 0 1 C2 
    1751 40 -0.308609 23.3048 2.65683 230 " " " " A 43 0 0 "ARG " " NH1" " " 7 0 1 C2 
    1752 40 0.907476 24.3758 4.39234 230 " " " " A 43 0 0 "ARG " " NH2" " " 7 0 1 C2 
    1753 40 -1.44546 20.9279 -1.63343 231 " " " " A 43 0 0 "LEU " " N  " " " 7 0 1 C2 
    1754 14 -2.62325 21.6763 -1.91821 231 " " " " A 2 0 0 "LEU " " CA " " " 6 0 1 C2 
    1755 14 -3.83353 20.7944 -1.57169 231 " " " " A 2 0 0 "LEU " " C  " " " 6 0 1 C2 
    1756 23 -4.87221 21.3488 -1.24425 231 " " " " A 70 0 0 "LEU " " O  " " " 8 0 1 C2 
    1757 14 -2.71427 21.9165 -3.41142 231 " " " " A 2 0 0 "LEU " " CB " " " 6 0 1 C2 
    1758 14 -1.50235 22.5721 -4.08439 231 " " " " A 2 0 0 "LEU " " CG " " " 6 0 1 C2 
    1759 14 -1.65998 22.9023 -5.55076 231 " " " " A 2 0 0 "LEU " " CD1" " " 6 0 1 C2 
    1760 14 -1.10149 23.7952 -3.28415 231 " " " " A 2 0 0 "LEU " " CD2" " " 6 0 1 C2 
    1761 40 -3.64077 19.4803 -1.64244 232 " " " " A 43 0 0 "VAL " " N  " " " 7 0 1 C2 
    1762 14 -4.64809 18.4623 -1.27367 232 " " " " A 2 0 0 "VAL " " CA " " " 6 0 1 C2 
    1763 14 -4.84005 18.3792 0.293795 232 " " " " A 2 0 0 "VAL " " C  " " " 6 0 1 C2 
    1764 23 -5.84222 17.9975 0.807049 232 " " " " A 70 0 0 "VAL " " O  " " " 8 0 1 C2 
    1765 14 -4.19575 17.1094 -1.89342 232 " " " " A 2 0 0 "VAL " " CB " " " 6 0 1 C2 
    1766 14 -5.08635 15.9422 -1.67411 232 " " " " A 2 0 0 "VAL " " CG1" " " 6 0 1 C2 
    1767 14 -3.94411 17.2318 -3.48911 232 " " " " A 2 0 0 "VAL " " CG2" " " 6 0 1 C2 
    1768 40 -3.71059 18.734 0.924944 233 " " " " A 43 0 0 "ALA " " N  " " " 7 0 1 C2 
    1769 14 -3.46232 18.7581 2.38095 233 " " " " A 2 0 0 "ALA " " CA " " " 6 0 1 C2 
    1770 14 -4.37555 19.8839 2.99805 233 " " " " A 2 0 0 "ALA " " C  " " " 6 0 1 C2 
    1771 23 -4.81221 19.7551 4.11146 233 " " " " A 70 0 0 "ALA " " O  " " " 8 0 1 C2 
    1772 14 -2.01109 19.0616 2.71273 233 " " " " A 2 0 0 "ALA " " CB " " " 6 0 1 C2 
    1773 40 -4.71105 20.9309 2.27452 234 " " " " A 43 0 0 "GLU " " N  " " " 7 0 1 C2 
    1774 14 -5.65637 21.9429 2.60892 234 " " " " A 2 0 0 "GLU " " CA " " " 6 0 1 C2 
    1775 14 -7.15064 21.4504 2.5482 234 " " " " A 2 0 0 "GLU " " C  " " " 6 0 1 C2 
    1776 23 -7.97572 21.888 3.38597 234 " " " " A 70 0 0 "GLU " " O  " " " 8 0 1 C2 
    1777 14 -5.5389 23.1143 1.6001 234 " " " " A 2 0 0 "GLU " " CB " " " 6 0 1 C2 
    1778 14 -4.13951 23.677 1.52213 234 " " " " A 2 0 0 "GLU " " CG " " " 6 0 1 C2 
    1779 14 -3.75726 24.6019 2.73406 234 " " " " A 2 0 0 "GLU " " CD " " " 6 0 1 C2 
    1780 23 -4.65231 25.2663 3.37004 234 " " " " A 70 0 0 "GLU " " OE1" " " 8 0 1 C2 
    1781 23 -2.59806 24.5835 3.20591 234 " " " " A 70 0 0 "GLU " " OE2" " " 8 0 1 C2 
    1782 40 -7.42074 20.347 1.78399 235 " " " " A 43 0 0 "PHE " " N  " " " 7 0 1 C2 
    1783 14 -8.74429 19.6994 1.74439 235 " " " " A 2 0 0 "PHE " " CA " " " 6 0 1 C2 
    1784 14 -8.70986 18.5756 2.81034 235 " " " " A 2 0 0 "PHE " " C  " " " 6 0 1 C2 
    1785 23 -9.70603 18.3988 3.54425 235 " " " " A 70 0 0 "PHE " " O  " " " 8 0 1 C2 
    1786 14 -9.05579 19.0217 0.37447 235 " " " " A 2 0 0 "PHE " " CB " " " 6 0 1 C2 
    1787 14 -9.18189 19.9409 -0.801832 235 " " " " A 2 0 0 "PHE " " CG " " " 6 0 1 C2 
    1788 14 -8.06579 20.416 -1.4763 235 " " " " A 2 0 0 "PHE " " CD1" " " 6 0 1 C2 
    1789 14 -10.4021 20.347 -1.34019 235 " " " " A 2 0 0 "PHE " " CD2" " " 6 0 1 C2 
    1790 14 -8.07698 21.1692 -2.68793 235 " " " " A 2 0 0 "PHE " " CE1" " " 6 0 1 C2 
    1791 14 -10.4425 21.0972 -2.56547 235 " " " " A 2 0 0 "PHE " " CE2" " " 6 0 1 C2 
    1792 14 -9.30402 21.5541 -3.22407 235 " " " " A 2 0 0 "PHE " " CZ " " " 6 0 1 C2 
    1793 40 -7.69788 17.7176 2.93035 236 " " " " A 43 0 0 "THR " " N  " " " 7 0 1 C2 
    1794 14 -7.67079 16.4725 3.71231 236 " " " " A 2 0 0 "THR " " CA " " " 6 0 1 C2 
    1795 14 -6.26203 16.111 4.11075 236 " " " " A 2 0 0 "THR " " C  " " " 6 0 1 C2 
    1796 23 -5.34826 16.3715 3.30655 236 " " " " A 70 0 0 "THR " " O  " " " 8 0 1 C2 
    1797 14 -8.49277 15.4228 2.98209 236 " " " " A 2 0 0 "THR " " CB " " " 6 0 1 C2 
    1798 23 -8.6142 14.2006 3.59995 236 " " " " A 70 0 0 "THR " " OG1" " " 8 0 1 C2 
    1799 14 -8.18261 15.1858 1.5078 236 " " " " A 2 0 0 "THR " " CG2" " " 6 0 1 C2 
    1800 40 -5.9279 15.5738 5.32528 237 " " " " A 43 0 0 "PRO " " N  " " " 7 0 1 C2 
    1801 14 -4.58231 15.2958 5.72084 237 " " " " A 2 0 0 "PRO " " CA " " " 6 0 1 C2 
    1802 14 -3.98516 14.1095 5.05824 237 " " " " A 2 0 0 "PRO " " C  " " " 6 0 1 C2 
    1803 23 -4.60622 13.2871 4.4869 237 " " " " A 70 0 0 "PRO " " O  " " " 8 0 1 C2 
    1804 14 -4.5582 15.119 7.18753 237 " " " " A 2 0 0 "PRO " " CB " " " 6 0 1 C2 
    1805 14 -5.98659 14.7186 7.52485 237 " " " " A 2 0 0 "PRO " " CG " " " 6 0 1 C2 
    1806 14 -6.8612 15.2609 6.39827 237 " " " " A 2 0 0 "PRO " " CD " " " 6 0 1 C2 
    1807 40 -2.69393 14.0268 5.08733 238 " " " " A 43 0 0 "VAL " " N  " " " 7 0 1 C2 
    1808 14 -1.84379 13.1348 4.2761 238 " " " " A 2 0 0 "VAL " " CA " " " 6 0 1 C2 
    1809 14 -1.38564 12.0251 5.17701 238 " " " " A 2 0 0 "VAL " " C  " " " 6 0 1 C2 
    1810 23 -0.677539 12.1552 6.15771 238 " " " " A 70 0 0 "VAL " " O  " " " 8 0 1 C2 
    1811 14 -0.6921 13.9606 3.5125 238 " " " " A 2 0 0 "VAL " " CB " " " 6 0 1 C2 
    1812 14 0.0229586 13.0125 2.46236 238 " " " " A 2 0 0 "VAL " " CG1" " " 6 0 1 C2 
    1813 14 -1.24224 15.1916 2.83826 238 " " " " A 2 0 0 "VAL " " CG2" " " 6 0 1 C2 
    1814 40 -1.7888 10.7646 4.8316 239 " " " " A 43 0 0 "HIE " " N  " " " 7 0 1 C2 
    1815 14 -1.37069 9.44719 5.40093 239 " " " " A 2 0 0 "HIE " " CA " " " 6 0 1 C2 
    1816 14 0.0461491 9.00892 4.88424 239 " " " " A 2 0 0 "HIE " " C  " " " 6 0 1 C2 
    1817 23 0.282359 9.04688 3.68708 239 " " " " A 70 0 0 "HIE " " O  " " " 8 0 1 C2 
    1818 14 -2.44562 8.34387 5.10894 239 " " " " A 2 0 0 "HIE " " CB " " " 6 0 1 C2 
    1819 14 -2.17552 7.12566 5.93258 239 " " " " A 2 0 0 "HIE " " CG " " " 6 0 1 C2 
    1820 40 -1.24982 6.11441 5.45692 239 " " " " A 43 0 0 "HIE " " ND1" " " 7 0 1 C2 
    1821 14 -2.68639 6.78869 7.20179 239 " " " " A 2 0 0 "HIE " " CD2" " " 6 0 1 C2 
    1822 14 -1.33075 5.19391 6.41956 239 " " " " A 2 0 0 "HIE " " CE1" " " 6 0 1 C2 
    1823 40 -2.17487 5.50505 7.38406 239 " " " " A 43 0 0 "HIE " " NE2" " " 7 0 1 C2 
    1824 40 1.02361 8.70639 5.73925 240 " " " " A 43 0 0 "PHE " " N  " " " 7 0 1 C2 
    1825 14 2.43271 8.6893 5.41168 240 " " " " A 2 0 0 "PHE " " CA " " " 6 0 1 C2 
    1826 14 2.86404 7.86496 4.13916 240 " " " " A 2 0 0 "PHE " " C  " " " 6 0 1 C2 
    1827 23 3.88364 8.19502 3.43701 240 " " " " A 70 0 0 "PHE " " O  " " " 8 0 1 C2 
    1828 14 3.28307 8.34661 6.66632 240 " " " " A 2 0 0 "PHE " " CB " " " 6 0 1 C2 
    1829 14 3.37528 6.86041 7.01404 240 " " " " A 2 0 0 "PHE " " CG " " " 6 0 1 C2 
    1830 14 4.60893 6.08504 6.91193 240 " " " " A 2 0 0 "PHE " " CD1" " " 6 0 1 C2 
    1831 14 2.17596 6.22244 7.44055 240 " " " " A 2 0 0 "PHE " " CD2" " " 6 0 1 C2 
    1832 14 4.58356 4.8004 7.41458 240 " " " " A 2 0 0 "PHE " " CE1" " " 6 0 1 C2 
    1833 14 2.15408 4.83733 7.79464 240 " " " " A 2 0 0 "PHE " " CE2" " " 6 0 1 C2 
    1834 14 3.37806 4.13896 7.78731 240 " " " " A 2 0 0 "PHE " " CZ " " " 6 0 1 C2 
    1835 40 2.08747 6.79022 3.81594 241 " " " " A 43 0 0 "PHE " " N  " " " 7 0 1 C2 
    1836 14 2.41076 5.72945 2.81182 241 " " " " A 2 0 0 "PHE " " CA " " " 6 0 1 C2 
    1837 14 2.06645 6.26876 1.38486 241 " " " " A 2 0 0 "PHE " " C  " " " 6 0 1 C2 
    1838 23 2.45583 5.63123 0.40423 241 " " " " A 70 0 0 "PHE " " O  " " " 8 0 1 C2 
    1839 14 1.55685 4.45515 3.25311 241 " " " " A 2 0 0 "PHE " " CB " " " 6 0 1 C2 
    1840 14 1.98202 3.23078 2.46015 241 " " " " A 2 0 0 "PHE " " CG " " " 6 0 1 C2 
    1841 14 3.06715 2.45326 2.9166 241 " " " " A 2 0 0 "PHE " " CD1" " " 6 0 1 C2 
    1842 14 1.30999 2.8186 1.2971 241 " " " " A 2 0 0 "PHE " " CD2" " " 6 0 1 C2 
    1843 14 3.54215 1.3537 2.17751 241 " " " " A 2 0 0 "PHE " " CE1" " " 6 0 1 C2 
    1844 14 1.80738 1.78294 0.507893 241 " " " " A 2 0 0 "PHE " " CE2" " " 6 0 1 C2 
    1845 14 2.98503 1.10934 0.924755 241 " " " " A 2 0 0 "PHE " " CZ " " " 6 0 1 C2 
    1846 40 1.49719 7.46458 1.28965 242 " " " " A 43 0 0 "ALA " " N  " " " 7 0 1 C2 
    1847 14 1.56367 8.32897 0.0789929 242 " " " " A 2 0 0 "ALA " " CA " " " 6 0 1 C2 
    1848 14 2.93826 8.49657 -0.561283 242 " " " " A 2 0 0 "ALA " " C  " " " 6 0 1 C2 
    1849 23 3.02722 8.65873 -1.77158 242 " " " " A 70 0 0 "ALA " " O  " " " 8 0 1 C2 
    1850 14 1.02856 9.76866 0.505934 242 " " " " A 2 0 0 "ALA " " CB " " " 6 0 1 C2 
    1851 40 4.04243 8.51533 0.237881 243 " " " " A 43 0 0 "GLN " " N  " " " 7 0 1 C2 
    1852 14 5.45239 8.43416 -0.244827 243 " " " " A 2 0 0 "GLN " " CA " " " 6 0 1 C2 
    1853 14 5.73337 7.30583 -1.21164 243 " " " " A 2 0 0 "GLN " " C  " " " 6 0 1 C2 
    1854 23 5.95562 7.53858 -2.38709 243 " " " " A 70 0 0 "GLN " " O  " " " 8 0 1 C2 
    1855 14 6.41814 8.55169 0.947094 243 " " " " A 2 0 0 "GLN " " CB " " " 6 0 1 C2 
    1856 14 6.63835 9.97482 1.46755 243 " " " " A 2 0 0 "GLN " " CG " " " 6 0 1 C2 
    1857 14 7.13469 10.1007 2.90483 243 " " " " A 2 0 0 "GLN " " CD " " " 6 0 1 C2 
    1858 23 7.92913 10.9213 3.2051 243 " " " " A 70 0 0 "GLN " " OE1" " " 8 0 1 C2 
    1859 40 6.4215 9.42292 3.82271 243 " " " " A 43 0 0 "GLN " " NE2" " " 7 0 1 C2 
    1860 40 5.7806 6.04458 -0.722507 244 " " " " A 43 0 0 "PRO " " N  " " " 7 0 1 C2 
    1861 14 5.92994 4.88315 -1.58332 244 " " " " A 2 0 0 "PRO " " CA " " " 6 0 1 C2 
    1862 14 5.18469 4.66731 -2.90285 244 " " " " A 2 0 0 "PRO " " C  " " " 6 0 1 C2 
    1863 23 5.64581 4.06785 -3.79283 244 " " " " A 70 0 0 "PRO " " O  " " " 8 0 1 C2 
    1864 14 6.00121 3.65721 -0.666195 244 " " " " A 2 0 0 "PRO " " CB " " " 6 0 1 C2 
    1865 14 5.38368 4.02967 0.591896 244 " " " " A 2 0 0 "PRO " " CG " " " 6 0 1 C2 
    1866 14 5.54547 5.56371 0.648018 244 " " " " A 2 0 0 "PRO " " CD " " " 6 0 1 C2 
    1867 40 4.00882 5.13674 -3.02875 245 " " " " A 43 0 0 "VAL " " N  " " " 7 0 1 C2 
    1868 14 3.19872 5.05753 -4.27558 245 " " " " A 2 0 0 "VAL " " CA " " " 6 0 1 C2 
    1869 14 3.79062 6.01882 -5.40427 245 " " " " A 2 0 0 "VAL " " C  " " " 6 0 1 C2 
    1870 23 3.94983 5.59352 -6.6004 245 " " " " A 70 0 0 "VAL " " O  " " " 8 0 1 C2 
    1871 14 1.70085 5.30728 -4.08019 245 " " " " A 2 0 0 "VAL " " CB " " " 6 0 1 C2 
    1872 14 1.03614 4.09625 -3.37112 245 " " " " A 2 0 0 "VAL " " CG1" " " 6 0 1 C2 
    1873 14 1.39701 6.53495 -3.2767 245 " " " " A 2 0 0 "VAL " " CG2" " " 6 0 1 C2 
    1874 40 4.37618 7.18769 -5.05455 246 " " " " A 43 0 0 "VAL " " N  " " " 7 0 1 C2 
    1875 14 4.87655 8.19596 -6.03336 246 " " " " A 2 0 0 "VAL " " CA " " " 6 0 1 C2 
    1876 14 6.27192 7.83007 -6.40862 246 " " " " A 2 0 0 "VAL " " C  " " " 6 0 1 C2 
    1877 23 6.64027 7.98481 -7.58697 246 " " " " A 70 0 0 "VAL " " O  " " " 8 0 1 C2 
    1878 14 4.99695 9.6929 -5.4444 246 " " " " A 2 0 0 "VAL " " CB " " " 6 0 1 C2 
    1879 14 5.59641 10.699 -6.46223 246 " " " " A 2 0 0 "VAL " " CG1" " " 6 0 1 C2 
    1880 14 3.62448 10.0888 -4.99283 246 " " " " A 2 0 0 "VAL " " CG2" " " 6 0 1 C2 
    1881 40 7.06937 7.2449 -5.52499 247 " " " " A 43 0 0 "THR " " N  " " " 7 0 1 C2 
    1882 14 8.46916 7.05184 -5.70784 247 " " " " A 2 0 0 "THR " " CA " " " 6 0 1 C2 
    1883 14 8.65621 5.65748 -6.396 247 " " " " A 2 0 0 "THR " " C  " " " 6 0 1 C2 
    1884 23 9.453 5.49892 -7.36051 247 " " " " A 70 0 0 "THR " " O  " " " 8 0 1 C2 
    1885 14 9.22034 7.11932 -4.31054 247 " " " " A 2 0 0 "THR " " CB " " " 6 0 1 C2 
    1886 23 8.56934 6.45619 -3.32488 247 " " " " A 70 0 0 "THR " " OG1" " " 8 0 1 C2 
    1887 14 9.32698 8.60101 -3.89641 247 " " " " A 2 0 0 "THR " " CG2" " " 6 0 1 C2 
    1888 40 7.72222 4.69955 -6.09621 248 " " " " A 43 0 0 "LEU " " N  " " " 7 0 1 C2 
    1889 14 7.67324 3.40658 -6.7563 248 " " " " A 2 0 0 "LEU " " CA " " " 6 0 1 C2 
    1890 14 6.98224 3.58219 -8.11689 248 " " " " A 2 0 0 "LEU " " C  " " " 6 0 1 C2 
    1891 23 7.61097 3.29784 -9.14139 248 " " " " A 70 0 0 "LEU " " O  " " " 8 0 1 C2 
    1892 14 6.88566 2.3427 -5.87328 248 " " " " A 2 0 0 "LEU " " CB " " " 6 0 1 C2 
    1893 14 7.30138 0.896571 -6.01218 248 " " " " A 2 0 0 "LEU " " CG " " " 6 0 1 C2 
    1894 14 6.41811 0.151471 -4.94929 248 " " " " A 2 0 0 "LEU " " CD1" " " 6 0 1 C2 
    1895 14 7.11156 0.223626 -7.40973 248 " " " " A 2 0 0 "LEU " " CD2" " " 6 0 1 C2 
    1896 40 5.73445 4.0298 -8.16071 249 " " " " A 43 0 0 "ILE " " N  " " " 7 0 1 C2 
    1897 14 4.91954 3.84263 -9.44001 249 " " " " A 2 0 0 "ILE " " CA " " " 6 0 1 C2 
    1898 14 4.93102 5.15941 -10.2074 249 " " " " A 2 0 0 "ILE " " C  " " " 6 0 1 C2 
    1899 23 5.16276 5.14123 -11.443 249 " " " " A 70 0 0 "ILE " " O  " " " 8 0 1 C2 
    1900 14 3.41408 3.43465 -9.19903 249 " " " " A 2 0 0 "ILE " " CB " " " 6 0 1 C2 
    1901 14 3.16066 2.59552 -7.95614 249 " " " " A 2 0 0 "ILE " " CG1" " " 6 0 1 C2 
    1902 14 2.81438 2.8788 -10.4784 249 " " " " A 2 0 0 "ILE " " CG2" " " 6 0 1 C2 
    1903 14 1.72313 2.39103 -7.56093 249 " " " " A 2 0 0 "ILE " " CD1" " " 6 0 1 C2 
    1904 40 4.72908 6.2823 -9.4525 250 " " " " A 43 0 0 "GLY " " N  " " " 7 0 1 C2 
    1905 14 4.71298 7.66035 -9.94627 250 " " " " A 2 0 0 "GLY " " CA " " " 6 0 1 C2 
    1906 14 5.88667 7.98404 -10.8595 250 " " " " A 2 0 0 "GLY " " C  " " " 6 0 1 C2 
    1907 23 5.68604 8.4055 -12.0501 250 " " " " A 70 0 0 "GLY " " O  " " " 8 0 1 C2 
    1908 40 7.0796 7.60883 -10.3841 251 " " " " A 43 0 0 "LEU " " N  " " " 7 0 1 C2 
    1909 14 8.32977 7.52399 -11.0843 251 " " " " A 2 0 0 "LEU " " CA " " " 6 0 1 C2 
    1910 14 8.26568 6.68532 -12.388 251 " " " " A 2 0 0 "LEU " " C  " " " 6 0 1 C2 
    1911 23 8.65084 7.20021 -13.4466 251 " " " " A 70 0 0 "LEU " " O  " " " 8 0 1 C2 
    1912 14 9.45416 6.99006 -10.1673 251 " " " " A 2 0 0 "LEU " " CB " " " 6 0 1 C2 
    1913 14 10.9395 7.26696 -10.665 251 " " " " A 2 0 0 "LEU " " CG " " " 6 0 1 C2 
    1914 14 11.9711 7.42099 -9.45665 251 " " " " A 2 0 0 "LEU " " CD1" " " 6 0 1 C2 
    1915 14 11.3015 6.17241 -11.5986 251 " " " " A 2 0 0 "LEU " " CD2" " " 6 0 1 C2 
    1916 40 7.81843 5.46565 -12.2797 252 " " " " A 43 0 0 "GLY " " N  " " " 7 0 1 C2 
    1917 14 7.78104 4.46357 -13.2903 252 " " " " A 2 0 0 "GLY " " CA " " " 6 0 1 C2 
    1918 14 6.92056 4.8475 -14.4837 252 " " " " A 2 0 0 "GLY " " C  " " " 6 0 1 C2 
    1919 23 7.42709 4.96152 -15.5724 252 " " " " A 70 0 0 "GLY " " O  " " " 8 0 1 C2 
    1920 40 5.69979 5.23307 -14.1592 253 " " " " A 43 0 0 "ILE " " N  " " " 7 0 1 C2 
    1921 14 4.74467 5.8829 -15.0728 253 " " " " A 2 0 0 "ILE " " CA " " " 6 0 1 C2 
    1922 14 5.26533 7.08357 -15.9042 253 " " " " A 2 0 0 "ILE " " C  " " " 6 0 1 C2 
    1923 23 4.8713 7.25354 -17.0677 253 " " " " A 70 0 0 "ILE " " O  " " " 8 0 1 C2 
    1924 14 3.40315 6.15389 -14.2928 253 " " " " A 2 0 0 "ILE " " CB " " " 6 0 1 C2 
    1925 14 2.58816 4.86867 -13.993 253 " " " " A 2 0 0 "ILE " " CG1" " " 6 0 1 C2 
    1926 14 2.46922 7.14918 -14.9113 253 " " " " A 2 0 0 "ILE " " CG2" " " 6 0 1 C2 
    1927 14 2.28804 3.94523 -15.2025 253 " " " " A 2 0 0 "ILE " " CD1" " " 6 0 1 C2 
    1928 40 6.11915 7.92004 -15.3073 254 " " " " A 43 0 0 "ALA " " N  " " " 7 0 1 C2 
    1929 14 6.58904 9.16727 -15.9386 254 " " " " A 2 0 0 "ALA " " CA " " " 6 0 1 C2 
    1930 14 7.68958 8.88986 -16.9903 254 " " " " A 2 0 0 "ALA " " C  " " " 6 0 1 C2 
    1931 23 7.72231 9.51632 -18.0345 254 " " " " A 70 0 0 "ALA " " O  " " " 8 0 1 C2 
    1932 14 7.08987 10.1192 -14.7844 254 " " " " A 2 0 0 "ALA " " CB " " " 6 0 1 C2 
    1933 40 8.4553 7.82202 -16.763 255 " " " " A 43 0 0 "ILE " " N  " " " 7 0 1 C2 
    1934 14 9.39849 7.21493 -17.7853 255 " " " " A 2 0 0 "ILE " " CA " " " 6 0 1 C2 
    1935 14 8.48798 6.45738 -18.8493 255 " " " " A 2 0 0 "ILE " " C  " " " 6 0 1 C2 
    1936 23 8.76938 6.52399 -20.0304 255 " " " " A 70 0 0 "ILE " " O  " " " 8 0 1 C2 
    1937 14 10.452 6.26707 -17.2307 255 " " " " A 2 0 0 "ILE " " CB " " " 6 0 1 C2 
    1938 14 10.9624 6.68042 -15.8118 255 " " " " A 2 0 0 "ILE " " CG1" " " 6 0 1 C2 
    1939 14 11.6571 6.2476 -18.2588 255 " " " " A 2 0 0 "ILE " " CG2" " " 6 0 1 C2 
    1940 14 12.3019 6.04164 -15.4338 255 " " " " A 2 0 0 "ILE " " CD1" " " 6 0 1 C2 
    1941 40 7.5448 5.63614 -18.3899 256 " " " " A 43 0 0 "ASH " " N  " " " 7 0 1 C2 
    1942 14 6.61152 4.79879 -19.2144 256 " " " " A 2 0 0 "ASH " " CA " " " 6 0 1 C2 
    1943 14 6.03277 5.71478 -20.2738 256 " " " " A 2 0 0 "ASH " " C  " " " 6 0 1 C2 
    1944 23 6.36758 5.47012 -21.4749 256 " " " " A 70 0 0 "ASH " " O  " " " 8 0 1 C2 
    1945 14 5.48851 4.20784 -18.3259 256 " " " " A 2 0 0 "ASH " " CB " " " 6 0 1 C2 
    1946 14 4.6881 3.02893 -18.8169 256 " " " " A 2 0 0 "ASH " " CG " " " 6 0 1 C2 
    1947 23 4.55101 2.80513 -20.0094 256 " " " " A 70 0 0 "ASH " " OD1" " " 8 0 1 C2 
    1948 23 4.26211 2.14182 -17.8738 256 " " " " A 70 0 0 "ASH " " OD2" " " 8 0 1 C2 
    1949 40 5.28877 6.77667 -19.8919 257 " " " " A 43 0 0 "TYR " " N  " " " 7 0 1 C2 
    1950 14 4.50563 7.60463 -20.8017 257 " " " " A 2 0 0 "TYR " " CA " " " 6 0 1 C2 
    1951 14 5.39345 8.35137 -21.7586 257 " " " " A 2 0 0 "TYR " " C  " " " 6 0 1 C2 
    1952 23 5.06491 8.38841 -22.9318 257 " " " " A 70 0 0 "TYR " " O  " " " 8 0 1 C2 
    1953 14 3.67528 8.59814 -20.0121 257 " " " " A 2 0 0 "TYR " " CB " " " 6 0 1 C2 
    1954 14 2.501 7.98446 -19.2131 257 " " " " A 2 0 0 "TYR " " CG " " " 6 0 1 C2 
    1955 14 1.67067 8.90018 -18.4729 257 " " " " A 2 0 0 "TYR " " CD1" " " 6 0 1 C2 
    1956 14 2.04857 6.60024 -19.2777 257 " " " " A 2 0 0 "TYR " " CD2" " " 6 0 1 C2 
    1957 14 0.514102 8.45384 -17.8092 257 " " " " A 2 0 0 "TYR " " CE1" " " 6 0 1 C2 
    1958 14 0.938131 6.17697 -18.5362 257 " " " " A 2 0 0 "TYR " " CE2" " " 6 0 1 C2 
    1959 14 0.163379 7.09855 -17.823 257 " " " " A 2 0 0 "TYR " " CZ " " " 6 0 1 C2 
    1960 23 -1.03343 6.69923 -17.2497 257 " " " " A 70 0 0 "TYR " " OH " " " 8 0 1 C2 
    1961 40 6.55358 8.79506 -21.3166 258 " " " " A 43 0 0 "GLY " " N  " " " 7 0 1 C2 
    1962 14 7.53065 9.59134 -21.9774 258 " " " " A 2 0 0 "GLY " " CA " " " 6 0 1 C2 
    1963 14 8.47617 8.81542 -22.9424 258 " " " " A 2 0 0 "GLY " " C  " " " 6 0 1 C2 
    1964 23 8.87284 9.39745 -23.9404 258 " " " " A 70 0 0 "GLY " " O  " " " 8 0 1 C2 
    1965 40 8.80122 7.57178 -22.6811 259 " " " " A 43 0 0 "LEU " " N  " " " 7 0 1 C2 
    1966 14 9.41214 6.54472 -23.5483 259 " " " " A 2 0 0 "LEU " " CA " " " 6 0 1 C2 
    1967 14 8.5382 6.43962 -24.7723 259 " " " " A 2 0 0 "LEU " " C  " " " 6 0 1 C2 
    1968 23 9.07268 6.31945 -25.8969 259 " " " " A 70 0 0 "LEU " " O  " " " 8 0 1 C2 
    1969 14 9.55267 5.17621 -22.8186 259 " " " " A 2 0 0 "LEU " " CB " " " 6 0 1 C2 
    1970 14 10.1497 4.03792 -23.6909 259 " " " " A 2 0 0 "LEU " " CG " " " 6 0 1 C2 
    1971 14 11.5456 4.23212 -24.2624 259 " " " " A 2 0 0 "LEU " " CD1" " " 6 0 1 C2 
    1972 14 10.063 2.70728 -22.9083 259 " " " " A 2 0 0 "LEU " " CD2" " " 6 0 1 C2 
    1973 40 7.20238 6.48289 -24.6891 260 " " " " A 43 0 0 "PHE " " N  " " " 7 0 1 C2 
    1974 14 6.22196 6.33165 -25.7545 260 " " " " A 2 0 0 "PHE " " CA " " " 6 0 1 C2 
    1975 14 6.20005 7.45236 -26.7041 260 " " " " A 2 0 0 "PHE " " C  " " " 6 0 1 C2 
    1976 23 5.76171 7.18271 -27.8216 260 " " " " A 70 0 0 "PHE " " O  " " " 8 0 1 C2 
    1977 14 4.79869 6.23502 -25.1424 260 " " " " A 2 0 0 "PHE " " CB " " " 6 0 1 C2 
    1978 14 3.84208 5.34855 -25.934 260 " " " " A 2 0 0 "PHE " " CG " " " 6 0 1 C2 
    1979 14 4.10466 3.9875 -26.0245 260 " " " " A 2 0 0 "PHE " " CD1" " " 6 0 1 C2 
    1980 14 2.64679 5.83818 -26.4541 260 " " " " A 2 0 0 "PHE " " CD2" " " 6 0 1 C2 
    1981 14 3.1618 3.12226 -26.7059 260 " " " " A 2 0 0 "PHE " " CE1" " " 6 0 1 C2 
    1982 14 1.68705 4.99993 -27.0687 260 " " " " A 2 0 0 "PHE " " CE2" " " 6 0 1 C2 
    1983 14 1.94288 3.58784 -27.2007 260 " " " " A 2 0 0 "PHE " " CZ " " " 6 0 1 C2 
    1984 40 6.68555 8.66366 -26.2991 261 " " " " A 43 0 0 "ILE " " N  " " " 7 0 1 C2 
    1985 14 6.62295 9.84495 -27.0553 261 " " " " A 2 0 0 "ILE " " CA " " " 6 0 1 C2 
    1986 14 7.86763 9.89511 -27.9533 261 " " " " A 2 0 0 "ILE " " C  " " " 6 0 1 C2 
    1987 23 7.63487 9.90877 -29.1882 261 " " " " A 70 0 0 "ILE " " O  " " " 8 0 1 C2 
    1988 14 6.66717 11.1453 -26.1238 261 " " " " A 2 0 0 "ILE " " CB " " " 6 0 1 C2 
    1989 14 5.51706 11.1448 -25.1364 261 " " " " A 2 0 0 "ILE " " CG1" " " 6 0 1 C2 
    1990 14 6.58538 12.5186 -26.7936 261 " " " " A 2 0 0 "ILE " " CG2" " " 6 0 1 C2 
    1991 14 4.02575 11.1324 -25.6917 261 " " " " A 2 0 0 "ILE " " CD1" " " 6 0 1 C2 
    1992 40 9.1057 9.74671 -27.3798 262 " " " " A 43 0 0 "VAL " " N  " " " 7 0 1 C2 
    1993 14 10.3501 9.86538 -28.1782 262 " " " " A 2 0 0 "VAL " " CA " " " 6 0 1 C2 
    1994 14 10.616 8.73245 -29.1849 262 " " " " A 2 0 0 "VAL " " C  " " " 6 0 1 C2 
    1995 23 11.6094 8.75626 -29.8401 262 " " " " A 70 0 0 "VAL " " O  " " " 8 0 1 C2 
    1996 14 11.4873 10.1036 -27.2247 262 " " " " A 2 0 0 "VAL " " CB " " " 6 0 1 C2 
    1997 14 11.2958 11.3268 -26.3217 262 " " " " A 2 0 0 "VAL " " CG1" " " 6 0 1 C2 
    1998 14 11.7158 8.8903 -26.3453 262 " " " " A 2 0 0 "VAL " " CG2" " " 6 0 1 C2 
    1999 40 9.79784 7.65097 -29.1799 263 " " " " A 43 0 0 "SER " " N  " " " 7 0 1 C2 
    2000 14 9.93559 6.47738 -30.0126 263 " " " " A 2 0 0 "SER " " CA " " " 6 0 1 C2 
    2001 14 9.10229 6.51796 -31.2887 263 " " " " A 2 0 0 "SER " " C  " " " 6 0 1 C2 
    2002 23 9.31878 5.82758 -32.2874 263 " " " " A 70 0 0 "SER " " O  " " " 8 0 1 C2 
    2003 14 9.60963 5.25226 -29.1634 263 " " " " A 2 0 0 "SER " " CB " " " 6 0 1 C2 
    2004 23 8.37543 5.39072 -28.3489 263 " " " " A 70 0 0 "SER " " OG " " " 8 0 1 C2 
    2005 40 7.95353 7.34629 -31.2045 264 " " " " A 43 0 0 "ARG " " N  " " " 7 0 1 C2 
    2006 14 6.94537 7.47252 -32.2283 264 " " " " A 2 0 0 "ARG " " CA " " " 6 0 1 C2 
    2007 14 7.43503 8.66027 -33.1366 264 " " " " A 2 0 0 "ARG " " C  " " " 6 0 1 C2 
    2008 23 7.18504 8.66479 -34.3234 264 " " " " A 70 0 0 "ARG " " O  " " " 8 0 1 C2 
    2009 14 5.6702 7.89104 -31.5897 264 " " " " A 2 0 0 "ARG " " CB " " " 6 0 1 C2 
    2010 14 4.47652 8.26302 -32.437 264 " " " " A 2 0 0 "ARG " " CG " " " 6 0 1 C2 
    2011 14 3.87191 7.08953 -33.1752 264 " " " " A 2 0 0 "ARG " " CD " " " 6 0 1 C2 
    2012 40 3.6652 7.50731 -34.5347 264 " " " " A 43 0 0 "ARG " " NE " " " 7 0 1 C2 
    2013 14 3.37574 6.73891 -35.5513 264 " " " " A 2 0 0 "ARG " " CZ " " " 6 0 1 C2 
    2014 40 3.54749 7.16716 -36.8098 264 " " " " A 43 0 0 "ARG " " NH1" " " 7 0 1 C2 
    2015 40 2.97747 5.46782 -35.4242 264 " " " " A 43 0 0 "ARG " " NH2" " " 7 0 1 C2 
    2016 40 8.13194 9.67963 -32.6085 265 " " " " A 43 0 0 "PHE " " N  " " " 7 0 1 C2 
    2017 14 8.86365 10.7128 -33.3999 265 " " " " A 2 0 0 "PHE " " CA " " " 6 0 1 C2 
    2018 14 9.57743 10.2601 -34.7402 265 " " " " A 2 0 0 "PHE " " C  " " " 6 0 1 C2 
    2019 23 9.42322 10.9106 -35.8062 265 " " " " A 70 0 0 "PHE " " O  " " " 8 0 1 C2 
    2020 14 9.72506 11.6257 -32.526 265 " " " " A 2 0 0 "PHE " " CB " " " 6 0 1 C2 
    2021 14 10.4282 12.8242 -33.1138 265 " " " " A 2 0 0 "PHE " " CG " " " 6 0 1 C2 
    2022 14 9.8912 14.1224 -32.9893 265 " " " " A 2 0 0 "PHE " " CD1" " " 6 0 1 C2 
    2023 14 11.8061 12.6552 -33.5106 265 " " " " A 2 0 0 "PHE " " CD2" " " 6 0 1 C2 
    2024 14 10.6603 15.1589 -33.3771 265 " " " " A 2 0 0 "PHE " " CE1" " " 6 0 1 C2 
    2025 14 12.4992 13.7819 -33.9231 265 " " " " A 2 0 0 "PHE " " CE2" " " 6 0 1 C2 
    2026 14 11.9814 15.0457 -33.9168 265 " " " " A 2 0 0 "PHE " " CZ " " " 6 0 1 C2 
    2027 40 10.2836 9.19654 -34.6547 266 " " " " A 43 0 0 "ARG " " N  " " " 7 0 1 C2 
    2028 14 11.1032 8.6034 -35.7112 266 " " " " A 2 0 0 "ARG " " CA " " " 6 0 1 C2 
    2029 14 10.1612 8.01588 -36.764 266 " " " " A 2 0 0 "ARG " " C  " " " 6 0 1 C2 
    2030 23 10.5598 7.82842 -37.9454 266 " " " " A 70 0 0 "ARG " " O  " " " 8 0 1 C2 
    2031 14 11.8504 7.39907 -35.0846 266 " " " " A 2 0 0 "ARG " " CB " " " 6 0 1 C2 
    2032 14 12.9964 6.79903 -35.9087 266 " " " " A 2 0 0 "ARG " " CG " " " 6 0 1 C2 
    2033 14 14.0755 6.11125 -35.0881 266 " " " " A 2 0 0 "ARG " " CD " " " 6 0 1 C2 
    2034 40 13.8068 4.71009 -34.8612 266 " " " " A 43 0 0 "ARG " " NE " " " 7 0 1 C2 
    2035 14 14.5335 3.73904 -34.2229 266 " " " " A 2 0 0 "ARG " " CZ " " " 6 0 1 C2 
    2036 40 15.8574 4.0073 -33.881 266 " " " " A 43 0 0 "ARG " " NH1" " " 7 0 1 C2 
    2037 40 13.9857 2.51135 -33.9378 266 " " " " A 43 0 0 "ARG " " NH2" " " 7 0 1 C2 
    2038 40 8.95895 7.45937 -36.3583 267 " " " " A 43 0 0 "GLU " " N  " " " 7 0 1 C2 
    2039 14 8.00924 6.80118 -37.2552 267 " " " " A 2 0 0 "GLU " " CA " " " 6 0 1 C2 
    2040 14 7.34944 7.82858 -38.3299 267 " " " " A 2 0 0 "GLU " " C  " " " 6 0 1 C2 
    2041 23 7.12487 7.42182 -39.4456 267 " " " " A 70 0 0 "GLU " " O  " " " 8 0 1 C2 
    2042 14 6.77984 6.09746 -36.502 267 " " " " A 2 0 0 "GLU " " CB " " " 6 0 1 C2 
    2043 14 7.19481 5.1163 -35.4997 267 " " " " A 2 0 0 "GLU " " CG " " " 6 0 1 C2 
    2044 14 7.81651 3.79834 -36.0687 267 " " " " A 2 0 0 "GLU " " CD " " " 6 0 1 C2 
    2045 23 8.82482 3.35095 -35.3946 267 " " " " A 70 0 0 "GLU " " OE1" " " 8 0 1 C2 
    2046 23 7.15244 3.16494 -36.9441 267 " " " " A 70 0 0 "GLU " " OE2" " " 8 0 1 C2 
    2047 40 7.0688 9.03419 -37.836 268 " " " " A 43 0 0 "GLU " " N  " " " 7 0 1 C2 
    2048 14 6.75474 10.2029 -38.589 268 " " " " A 2 0 0 "GLU " " CA " " " 6 0 1 C2 
    2049 14 7.80527 10.6732 -39.541 268 " " " " A 2 0 0 "GLU " " C  " " " 6 0 1 C2 
    2050 23 7.50619 11.0153 -40.6621 268 " " " " A 70 0 0 "GLU " " O  " " " 8 0 1 C2 
    2051 14 6.42608 11.3722 -37.6028 268 " " " " A 2 0 0 "GLU " " CB " " " 6 0 1 C2 
    2052 14 5.46892 11.0833 -36.4686 268 " " " " A 2 0 0 "GLU " " CG " " " 6 0 1 C2 
    2053 14 4.06557 10.6415 -37.0396 268 " " " " A 2 0 0 "GLU " " CD " " " 6 0 1 C2 
    2054 23 3.57598 10.9696 -38.1133 268 " " " " A 70 0 0 "GLU " " OE1" " " 8 0 1 C2 
    2055 23 3.50319 9.76579 -36.3507 268 " " " " A 70 0 0 "GLU " " OE2" " " 8 0 1 C2 
    2056 40 8.98261 10.7718 -39.0409 269 " " " " A 43 0 0 "ILE " " N  " " " 7 0 1 C2 
    2057 14 10.1444 11.3725 -39.827 269 " " " " A 2 0 0 "ILE " " CA " " " 6 0 1 C2 
    2058 14 10.4091 10.5067 -41.1044 269 " " " " A 2 0 0 "ILE " " C  " " " 6 0 1 C2 
    2059 23 10.722 11.0744 -42.1596 269 " " " " A 70 0 0 "ILE " " O  " " " 8 0 1 C2 
    2060 14 11.4258 11.5856 -38.9078 269 " " " " A 2 0 0 "ILE " " CB " " " 6 0 1 C2 
    2061 14 11.2523 12.7418 -37.8679 269 " " " " A 2 0 0 "ILE " " CG1" " " 6 0 1 C2 
    2062 14 12.8032 11.7681 -39.6714 269 " " " " A 2 0 0 "ILE " " CG2" " " 6 0 1 C2 
    2063 14 11.3705 14.1609 -38.5548 269 " " " " A 2 0 0 "ILE " " CD1" " " 6 0 1 C2 
    2064 40 10.1784 9.20052 -40.9143 270 " " " " A 43 0 0 "ALA " " N  " " " 7 0 1 C2 
    2065 14 10.329 8.17459 -42.0068 270 " " " " A 2 0 0 "ALA " " CA " " " 6 0 1 C2 
    2066 14 9.343 8.26802 -43.1342 270 " " " " A 2 0 0 "ALA " " C  " " " 6 0 1 C2 
    2067 23 9.6519 7.89731 -44.2686 270 " " " " A 70 0 0 "ALA " " O  " " " 8 0 1 C2 
    2068 14 10.1185 6.73084 -41.4722 270 " " " " A 2 0 0 "ALA " " CB " " " 6 0 1 C2 
    2069 40 8.12894 8.722 -42.8309 271 " " " " A 43 0 0 "GLU " " N  " " " 7 0 1 C2 
    2070 14 7.0654 9.00461 -43.8119 271 " " " " A 2 0 0 "GLU " " CA " " " 6 0 1 C2 
    2071 14 7.23407 10.3982 -44.4545 271 " " " " A 2 0 0 "GLU " " C  " " " 6 0 1 C2 
    2072 23 6.51721 10.6058 -45.4925 271 " " " " A 70 0 0 "GLU " " O  " " " 8 0 1 C2 
    2073 14 5.7064 9.02452 -43.0413 271 " " " " A 2 0 0 "GLU " " CB " " " 6 0 1 C2 
    2074 14 5.18882 7.7735 -42.41 271 " " " " A 2 0 0 "GLU " " CG " " " 6 0 1 C2 
    2075 14 4.94099 6.58469 -43.4078 271 " " " " A 2 0 0 "GLU " " CD " " " 6 0 1 C2 
    2076 23 5.38335 5.45498 -43.1453 271 " " " " A 70 0 0 "GLU " " OE1" " " 8 0 1 C2 
    2077 23 4.23941 6.86266 -44.4621 271 " " " " A 70 0 0 "GLU " " OE2" " " 8 0 1 C2 
    2078 40 8.21044 11.153 -43.9822 272 " " " " A 43 0 0 "GLY " " N  " " " 7 0 1 C2 
    2079 14 8.62868 12.3322 -44.5998 272 " " " " A 2 0 0 "GLY " " CA " " " 6 0 1 C2 
    2080 14 8.05825 13.6485 -44.1153 272 " " " " A 2 0 0 "GLY " " C  " " " 6 0 1 C2 
    2081 23 8.16572 14.7128 -44.7252 272 " " " " A 70 0 0 "GLY " " O  " " " 8 0 1 C2 
    2082 40 7.30237 13.656 -42.995 273 " " " " A 43 0 0 "TYR " " N  " " " 7 0 1 C2 
    2083 14 6.6466 14.7623 -42.4194 273 " " " " A 2 0 0 "TYR " " CA " " " 6 0 1 C2 
    2084 14 7.6753 15.5601 -41.6703 273 " " " " A 2 0 0 "TYR " " C  " " " 6 0 1 C2 
    2085 23 8.50363 15.0199 -40.9376 273 " " " " A 70 0 0 "TYR " " O  " " " 8 0 1 C2 
    2086 14 5.60785 14.1235 -41.3532 273 " " " " A 2 0 0 "TYR " " CB " " " 6 0 1 C2 
    2087 14 4.50544 13.3073 -42.0387 273 " " " " A 2 0 0 "TYR " " CG " " " 6 0 1 C2 
    2088 14 4.2644 11.9509 -41.6571 273 " " " " A 2 0 0 "TYR " " CD1" " " 6 0 1 C2 
    2089 14 3.70212 13.819 -43.0738 273 " " " " A 2 0 0 "TYR " " CD2" " " 6 0 1 C2 
    2090 14 3.3353 11.1855 -42.2574 273 " " " " A 2 0 0 "TYR " " CE1" " " 6 0 1 C2 
    2091 14 2.81455 12.9786 -43.7859 273 " " " " A 2 0 0 "TYR " " CE2" " " 6 0 1 C2 
    2092 14 2.63184 11.6479 -43.3678 273 " " " " A 2 0 0 "TYR " " CZ " " " 6 0 1 C2 
    2093 23 1.74038 10.7999 -43.9925 273 " " " " A 70 0 0 "TYR " " OH " " " 8 0 1 C2 
    2094 40 7.51525 16.8895 -41.6659 274 " " " " A 43 0 0 "ASP " " N  " " " 7 0 1 C2 
    2095 14 8.55024 17.8275 -41.1515 274 " " " " A 2 0 0 "ASP " " CA " " " 6 0 1 C2 
    2096 14 8.66298 17.8519 -39.5956 274 " " " " A 2 0 0 "ASP " " C  " " " 6 0 1 C2 
    2097 23 7.98991 17.215 -38.8224 274 " " " " A 70 0 0 "ASP " " O  " " " 8 0 1 C2 
    2098 14 8.13425 19.2954 -41.6923 274 " " " " A 2 0 0 "ASP " " CB " " " 6 0 1 C2 
    2099 14 7.08533 20.0907 -40.9563 274 " " " " A 2 0 0 "ASP " " CG " " " 6 0 1 C2 
    2100 23 7.43654 20.7416 -39.9574 274 " " " " A 70 0 0 "ASP " " OD1" " " 8 0 1 C2 
    2101 23 5.91065 20.0414 -41.3917 274 " " " " A 70 0 0 "ASP " " OD2" " " 8 0 1 C2 
    2102 40 9.63484 18.6312 -39.1579 275 " " " " A 43 0 0 "THR " " N  " " " 7 0 1 C2 
    2103 14 10.1135 18.8879 -37.811 275 " " " " A 2 0 0 "THR " " CA " " " 6 0 1 C2 
    2104 14 9.1729 19.5481 -36.7796 275 " " " " A 2 0 0 "THR " " C  " " " 6 0 1 C2 
    2105 23 9.37974 19.346 -35.5547 275 " " " " A 70 0 0 "THR " " O  " " " 8 0 1 C2 
    2106 14 11.5106 19.6902 -37.7969 275 " " " " A 2 0 0 "THR " " CB " " " 6 0 1 C2 
    2107 23 11.4681 20.8323 -38.5427 275 " " " " A 70 0 0 "THR " " OG1" " " 8 0 1 C2 
    2108 14 12.5706 18.7568 -38.2546 275 " " " " A 2 0 0 "THR " " CG2" " " 6 0 1 C2 
    2109 40 8.14486 20.2854 -37.1845 276 " " " " A 43 0 0 "GLU " " N  " " " 7 0 1 C2 
    2110 14 6.96435 20.5264 -36.3773 276 " " " " A 2 0 0 "GLU " " CA " " " 6 0 1 C2 
    2111 14 5.75849 19.488 -36.579 276 " " " " A 2 0 0 "GLU " " C  " " " 6 0 1 C2 
    2112 23 5.12368 18.9881 -35.6263 276 " " " " A 70 0 0 "GLU " " O  " " " 8 0 1 C2 
    2113 14 6.57121 21.9604 -36.6584 276 " " " " A 2 0 0 "GLU " " CB " " " 6 0 1 C2 
    2114 14 5.20877 22.4319 -35.9711 276 " " " " A 2 0 0 "GLU " " CG " " " 6 0 1 C2 
    2115 14 3.91507 22.3283 -36.8311 276 " " " " A 2 0 0 "GLU " " CD " " " 6 0 1 C2 
    2116 23 3.93289 22.5092 -38.0512 276 " " " " A 70 0 0 "GLU " " OE1" " " 8 0 1 C2 
    2117 23 2.8132 22.1715 -36.23 276 " " " " A 70 0 0 "GLU " " OE2" " " 8 0 1 C2 
    2118 40 5.6459 18.9366 -37.7903 277 " " " " A 43 0 0 "ALA " " N  " " " 7 0 1 C2 
    2119 14 4.59892 17.9163 -38.1748 277 " " " " A 2 0 0 "ALA " " CA " " " 6 0 1 C2 
    2120 14 4.76192 16.5349 -37.4288 277 " " " " A 2 0 0 "ALA " " C  " " " 6 0 1 C2 
    2121 23 3.80343 16.0468 -36.8666 277 " " " " A 70 0 0 "ALA " " O  " " " 8 0 1 C2 
    2122 14 4.49951 17.5218 -39.652 277 " " " " A 2 0 0 "ALA " " CB " " " 6 0 1 C2 
    2123 40 6.02696 16.0825 -37.3156 278 " " " " A 43 0 0 "ALA " " N  " " " 7 0 1 C2 
    2124 14 6.33553 14.8911 -36.5438 278 " " " " A 2 0 0 "ALA " " CA " " " 6 0 1 C2 
    2125 14 6.02662 15.0645 -35.1289 278 " " " " A 2 0 0 "ALA " " C  " " " 6 0 1 C2 
    2126 23 5.50933 14.1789 -34.498 278 " " " " A 70 0 0 "ALA " " O  " " " 8 0 1 C2 
    2127 14 7.88046 14.6577 -36.6669 278 " " " " A 2 0 0 "ALA " " CB " " " 6 0 1 C2 
    2128 40 6.29551 16.297 -34.5897 279 " " " " A 43 0 0 "VAL " " N  " " " 7 0 1 C2 
    2129 14 6.04946 16.7248 -33.2639 279 " " " " A 2 0 0 "VAL " " CA " " " 6 0 1 C2 
    2130 14 4.59389 16.7438 -32.9708 279 " " " " A 2 0 0 "VAL " " C  " " " 6 0 1 C2 
    2131 23 4.15254 15.9436 -32.0973 279 " " " " A 70 0 0 "VAL " " O  " " " 8 0 1 C2 
    2132 14 6.80552 18.1099 -33.0117 279 " " " " A 2 0 0 "VAL " " CB " " " 6 0 1 C2 
    2133 14 6.27089 18.8584 -31.7585 279 " " " " A 2 0 0 "VAL " " CG1" " " 6 0 1 C2 
    2134 14 8.2853 17.7531 -32.6516 279 " " " " A 2 0 0 "VAL " " CG2" " " 6 0 1 C2 
    2135 40 3.81519 17.4747 -33.8112 280 " " " " A 43 0 0 "ARG " " N  " " " 7 0 1 C2 
    2136 14 2.39507 17.6465 -33.6957 280 " " " " A 2 0 0 "ARG " " CA " " " 6 0 1 C2 
    2137 14 1.63091 16.3057 -33.8293 280 " " " " A 2 0 0 "ARG " " C  " " " 6 0 1 C2 
    2138 23 0.864712 16.0221 -32.8828 280 " " " " A 70 0 0 "ARG " " O  " " " 8 0 1 C2 
    2139 14 1.99678 18.7086 -34.7272 280 " " " " A 2 0 0 "ARG " " CB " " " 6 0 1 C2 
    2140 14 0.491221 18.6896 -35.1143 280 " " " " A 2 0 0 "ARG " " CG " " " 6 0 1 C2 
    2141 14 0.155964 19.7851 -36.1262 280 " " " " A 2 0 0 "ARG " " CD " " " 6 0 1 C2 
    2142 40 1.18521 20.3143 -36.9815 280 " " " " A 43 0 0 "ARG " " NE " " " 7 0 1 C2 
    2143 14 1.35347 19.8984 -38.2171 280 " " " " A 2 0 0 "ARG " " CZ " " " 6 0 1 C2 
    2144 40 2.25582 20.5897 -38.8389 280 " " " " A 43 0 0 "ARG " " NH1" " " 7 0 1 C2 
    2145 40 0.782459 18.7848 -38.7785 280 " " " " A 43 0 0 "ARG " " NH2" " " 7 0 1 C2 
    2146 40 1.91836 15.5429 -34.8583 281 " " " " A 43 0 0 "ARG " " N  " " " 7 0 1 C2 
    2147 14 1.53223 14.1325 -35.1393 281 " " " " A 2 0 0 "ARG " " CA " " " 6 0 1 C2 
    2148 14 1.88948 13.221 -33.9484 281 " " " " A 2 0 0 "ARG " " C  " " " 6 0 1 C2 
    2149 23 1.07802 12.4419 -33.477 281 " " " " A 70 0 0 "ARG " " O  " " " 8 0 1 C2 
    2150 14 2.14017 13.5975 -36.4133 281 " " " " A 2 0 0 "ARG " " CB " " " 6 0 1 C2 
    2151 14 1.64156 14.2611 -37.6832 281 " " " " A 2 0 0 "ARG " " CG " " " 6 0 1 C2 
    2152 14 2.3277 13.8754 -38.9397 281 " " " " A 2 0 0 "ARG " " CD " " " 6 0 1 C2 
    2153 40 1.85556 12.4886 -39.1031 281 " " " " A 43 0 0 "ARG " " NE " " " 7 0 1 C2 
    2154 14 0.743089 11.9992 -39.7291 281 " " " " A 2 0 0 "ARG " " CZ " " " 6 0 1 C2 
    2155 40 0.315177 10.8042 -39.5795 281 " " " " A 43 0 0 "ARG " " NH1" " " 7 0 1 C2 
    2156 40 -0.0365135 12.9164 -40.3319 281 " " " " A 43 0 0 "ARG " " NH2" " " 7 0 1 C2 
    2157 40 3.01802 13.3899 -33.2262 282 " " " " A 43 0 0 "THR " " N  " " " 7 0 1 C2 
    2158 14 3.44956 12.6233 -32.0365 282 " " " " A 2 0 0 "THR " " CA " " " 6 0 1 C2 
    2159 14 2.5668 12.9143 -30.7936 282 " " " " A 2 0 0 "THR " " C  " " " 6 0 1 C2 
    2160 23 2.26466 12.0439 -29.913 282 " " " " A 70 0 0 "THR " " O  " " " 8 0 1 C2 
    2161 14 5.00103 12.7518 -31.7476 282 " " " " A 2 0 0 "THR " " CB " " " 6 0 1 C2 
    2162 23 5.88474 11.988 -32.5396 282 " " " " A 70 0 0 "THR " " OG1" " " 8 0 1 C2 
    2163 14 5.43911 12.3274 -30.2822 282 " " " " A 2 0 0 "THR " " CG2" " " 6 0 1 C2 
    2164 40 1.9883 14.1463 -30.7047 283 " " " " A 43 0 0 "VAL " " N  " " " 7 0 1 C2 
    2165 14 1.12718 14.4512 -29.5392 283 " " " " A 2 0 0 "VAL " " CA " " " 6 0 1 C2 
    2166 14 -0.298552 13.8488 -29.8614 283 " " " " A 2 0 0 "VAL " " C  " " " 6 0 1 C2 
    2167 23 -1.0065 13.4411 -28.9165 283 " " " " A 70 0 0 "VAL " " O  " " " 8 0 1 C2 
    2168 14 1.11612 15.9511 -29.3758 283 " " " " A 2 0 0 "VAL " " CB " " " 6 0 1 C2 
    2169 14 0.389921 16.3369 -27.9993 283 " " " " A 2 0 0 "VAL " " CG1" " " 6 0 1 C2 
    2170 14 2.59679 16.4654 -29.2488 283 " " " " A 2 0 0 "VAL " " CG2" " " 6 0 1 C2 
    2171 40 -0.779051 13.9071 -31.0884 284 " " " " A 43 0 0 "MET " " N  " " " 7 0 1 C2 
    2172 14 -2.08747 13.4338 -31.5916 284 " " " " A 2 0 0 "MET " " CA " " " 6 0 1 C2 
    2173 14 -2.18743 11.9074 -31.6329 284 " " " " A 2 0 0 "MET " " C  " " " 6 0 1 C2 
    2174 23 -3.2821 11.3317 -31.8871 284 " " " " A 70 0 0 "MET " " O  " " " 8 0 1 C2 
    2175 14 -2.22232 14.0508 -33.0204 284 " " " " A 2 0 0 "MET " " CB " " " 6 0 1 C2 
    2176 14 -2.67499 15.5176 -33.1537 284 " " " " A 2 0 0 "MET " " CG " " " 6 0 1 C2 
    2177 52 -3.0248 16.012 -34.8579 284 " " " " A 13 0 0 "MET " " SD " " " 16 0 1 C2 
    2178 14 -4.57448 15.1101 -35.2903 284 " " " " A 2 0 0 "MET " " CE " " " 6 0 1 C2 
    2179 40 -1.05601 11.2277 -31.3639 285 " " " " A 43 0 0 "THR " " N  " " " 7 0 1 C2 
    2180 14 -0.839312 9.83541 -31.284 285 " " " " A 2 0 0 "THR " " CA " " " 6 0 1 C2 
    2181 14 -0.355243 9.50248 -29.8659 285 " " " " A 2 0 0 "THR " " C  " " " 6 0 1 C2 
    2182 23 -1.17492 9.44596 -28.8761 285 " " " " A 70 0 0 "THR " " O  " " " 8 0 1 C2 
    2183 14 0.186701 9.29513 -32.3676 285 " " " " A 2 0 0 "THR " " CB " " " 6 0 1 C2 
    2184 23 1.41309 10.1058 -32.3517 285 " " " " A 70 0 0 "THR " " OG1" " " 8 0 1 C2 
    2185 14 -0.427386 9.60507 -33.8218 285 " " " " A 2 0 0 "THR " " CG2" " " 6 0 1 C2 
    2186 40 0.913845 9.19045 -29.6353 286 " " " " A 43 0 0 "SER " " N  " " " 7 0 1 C2 
    2187 14 1.5111 8.78827 -28.3432 286 " " " " A 2 0 0 "SER " " CA " " " 6 0 1 C2 
    2188 14 1.08713 9.64583 -27.1717 286 " " " " A 2 0 0 "SER " " C  " " " 6 0 1 C2 
    2189 23 0.803214 9.14731 -26.0397 286 " " " " A 70 0 0 "SER " " O  " " " 8 0 1 C2 
    2190 14 3.01482 8.73996 -28.4429 286 " " " " A 2 0 0 "SER " " CB " " " 6 0 1 C2 
    2191 23 3.41464 7.83855 -29.4559 286 " " " " A 70 0 0 "SER " " OG " " " 8 0 1 C2 
    2192 40 0.995458 10.9356 -27.3774 287 " " " " A 43 0 0 "GLY " " N  " " " 7 0 1 C2 
    2193 14 0.588076 11.8995 -26.3868 287 " " " " A 2 0 0 "GLY " " CA " " " 6 0 1 C2 
    2194 14 -0.883966 11.708 -25.8459 287 " " " " A 2 0 0 "GLY " " C  " " " 6 0 1 C2 
    2195 23 -1.13438 11.5904 -24.6527 287 " " " " A 70 0 0 "GLY " " O  " " " 8 0 1 C2 
    2196 40 -1.83181 11.6086 -26.8194 288 " " " " A 43 0 0 "ARG " " N  " " " 7 0 1 C2 
    2197 14 -3.22135 11.1915 -26.6921 288 " " " " A 2 0 0 "ARG " " CA " " " 6 0 1 C2 
    2198 14 -3.35036 9.7974 -25.9427 288 " " " " A 2 0 0 "ARG " " C  " " " 6 0 1 C2 
    2199 23 -4.29302 9.78868 -25.1261 288 " " " " A 70 0 0 "ARG " " O  " " " 8 0 1 C2 
    2200 14 -3.86019 11.0656 -28.1122 288 " " " " A 2 0 0 "ARG " " CB " " " 6 0 1 C2 
    2201 14 -5.38246 10.6789 -28.2118 288 " " " " A 2 0 0 "ARG " " CG " " " 6 0 1 C2 
    2202 14 -5.92717 10.8372 -29.6156 288 " " " " A 2 0 0 "ARG " " CD " " " 6 0 1 C2 
    2203 40 -7.34429 10.422 -29.6502 288 " " " " A 43 0 0 "ARG " " NE " " " 7 0 1 C2 
    2204 14 -8.40261 11.1761 -29.8906 288 " " " " A 2 0 0 "ARG " " CZ " " " 6 0 1 C2 
    2205 40 -9.58746 10.5692 -29.9127 288 " " " " A 43 0 0 "ARG " " NH1" " " 7 0 1 C2 
    2206 40 -8.43562 12.5105 -30.0342 288 " " " " A 43 0 0 "ARG " " NH2" " " 7 0 1 C2 
    2207 40 -2.51026 8.80677 -26.1682 289 " " " " A 43 0 0 "THR " " N  " " " 7 0 1 C2 
    2208 14 -2.59194 7.53237 -25.4935 289 " " " " A 2 0 0 "THR " " CA " " " 6 0 1 C2 
    2209 14 -2.22277 7.72154 -24.0421 289 " " " " A 2 0 0 "THR " " C  " " " 6 0 1 C2 
    2210 23 -2.83709 7.12269 -23.2294 289 " " " " A 70 0 0 "THR " " O  " " " 8 0 1 C2 
    2211 14 -1.67754 6.51245 -26.1468 289 " " " " A 2 0 0 "THR " " CB " " " 6 0 1 C2 
    2212 23 -1.7722 6.48132 -27.5655 289 " " " " A 70 0 0 "THR " " OG1" " " 8 0 1 C2 
    2213 14 -1.7452 5.09859 -25.6441 289 " " " " A 2 0 0 "THR " " CG2" " " 6 0 1 C2 
    2214 40 -1.16597 8.52632 -23.6936 290 " " " " A 43 0 0 "VAL " " N  " " " 7 0 1 C2 
    2215 14 -0.782481 8.71833 -22.305 290 " " " " A 2 0 0 "VAL " " CA " " " 6 0 1 C2 
    2216 14 -1.71693 9.67722 -21.5297 290 " " " " A 2 0 0 "VAL " " C  " " " 6 0 1 C2 
    2217 23 -1.97552 9.40247 -20.353 290 " " " " A 70 0 0 "VAL " " O  " " " 8 0 1 C2 
    2218 14 0.685521 9.12721 -22.2855 290 " " " " A 2 0 0 "VAL " " CB " " " 6 0 1 C2 
    2219 14 1.53659 8.07734 -22.9326 290 " " " " A 2 0 0 "VAL " " CG1" " " 6 0 1 C2 
    2220 14 1.03176 10.4241 -22.9916 290 " " " " A 2 0 0 "VAL " " CG2" " " 6 0 1 C2 
    2221 40 -2.29034 10.6992 -22.211 291 " " " " A 43 0 0 "VAL " " N  " " " 7 0 1 C2 
    2222 14 -3.58151 11.3463 -21.867 291 " " " " A 2 0 0 "VAL " " CA " " " 6 0 1 C2 
    2223 14 -4.59739 10.2789 -21.4735 291 " " " " A 2 0 0 "VAL " " C  " " " 6 0 1 C2 
    2224 23 -5.05063 10.2256 -20.3228 291 " " " " A 70 0 0 "VAL " " O  " " " 8 0 1 C2 
    2225 14 -4.01074 12.3522 -22.9045 291 " " " " A 2 0 0 "VAL " " CB " " " 6 0 1 C2 
    2226 14 -5.4863 12.7648 -22.9362 291 " " " " A 2 0 0 "VAL " " CG1" " " 6 0 1 C2 
    2227 14 -3.07917 13.5517 -23.1214 291 " " " " A 2 0 0 "VAL " " CG2" " " 6 0 1 C2 
    2228 40 -5.07987 9.48084 -22.3983 292 " " " " A 43 0 0 "PHE " " N  " " " 7 0 1 C2 
    2229 14 -6.12284 8.45442 -22.1443 292 " " " " A 2 0 0 "PHE " " CA " " " 6 0 1 C2 
    2230 14 -5.7573 7.33306 -21.1359 292 " " " " A 2 0 0 "PHE " " C  " " " 6 0 1 C2 
    2231 23 -6.61758 6.90171 -20.3731 292 " " " " A 70 0 0 "PHE " " O  " " " 8 0 1 C2 
    2232 14 -6.62824 7.8213 -23.3878 292 " " " " A 2 0 0 "PHE " " CB " " " 6 0 1 C2 
    2233 14 -7.88134 6.84618 -23.3178 292 " " " " A 2 0 0 "PHE " " CG " " " 6 0 1 C2 
    2234 14 -9.23914 7.26508 -23.2065 292 " " " " A 2 0 0 "PHE " " CD1" " " 6 0 1 C2 
    2235 14 -7.59483 5.48382 -23.5555 292 " " " " A 2 0 0 "PHE " " CD2" " " 6 0 1 C2 
    2236 14 -10.2956 6.33134 -23.1767 292 " " " " A 2 0 0 "PHE " " CE1" " " 6 0 1 C2 
    2237 14 -8.68611 4.6274 -23.711 292 " " " " A 2 0 0 "PHE " " CE2" " " 6 0 1 C2 
    2238 14 -10.0021 5.00805 -23.4645 292 " " " " A 2 0 0 "PHE " " CZ " " " 6 0 1 C2 
    2239 40 -4.46167 6.9844 -21.0166 293 " " " " A 43 0 0 "SER " " N  " " " 7 0 1 C2 
    2240 14 -4.01149 5.94184 -20.075 293 " " " " A 2 0 0 "SER " " CA " " " 6 0 1 C2 
    2241 14 -4.09589 6.35534 -18.583 293 " " " " A 2 0 0 "SER " " C  " " " 6 0 1 C2 
    2242 23 -4.34247 5.51116 -17.7197 293 " " " " A 70 0 0 "SER " " O  " " " 8 0 1 C2 
    2243 14 -2.46944 5.69838 -20.303 293 " " " " A 2 0 0 "SER " " CB " " " 6 0 1 C2 
    2244 23 -2.30325 5.00155 -21.5131 293 " " " " A 70 0 0 "SER " " OG " " " 8 0 1 C2 
    2245 40 -3.99569 7.6572 -18.3654 294 " " " " A 43 0 0 "ALA " " N  " " " 7 0 1 C2 
    2246 14 -4.25085 8.34359 -17.0968 294 " " " " A 2 0 0 "ALA " " CA " " " 6 0 1 C2 
    2247 14 -5.74414 8.20565 -16.7727 294 " " " " A 2 0 0 "ALA " " C  " " " 6 0 1 C2 
    2248 23 -6.08964 8.08134 -15.6213 294 " " " " A 70 0 0 "ALA " " O  " " " 8 0 1 C2 
    2249 14 -3.92448 9.92595 -17.1414 294 " " " " A 2 0 0 "ALA " " CB " " " 6 0 1 C2 
    2250 40 -6.63138 8.2205 -17.762 295 " " " " A 43 0 0 "VAL " " N  " " " 7 0 1 C2 
    2251 14 -8.1092 7.94813 -17.5309 295 " " " " A 2 0 0 "VAL " " CA " " " 6 0 1 C2 
    2252 14 -8.46116 6.48915 -17.0962 295 " " " " A 2 0 0 "VAL " " C  " " " 6 0 1 C2 
    2253 23 -9.10764 6.38646 -16.0341 295 " " " " A 70 0 0 "VAL " " O  " " " 8 0 1 C2 
    2254 14 -8.98092 8.34869 -18.8181 295 " " " " A 2 0 0 "VAL " " CB " " " 6 0 1 C2 
    2255 14 -10.4989 8.52908 -18.4422 295 " " " " A 2 0 0 "VAL " " CG1" " " 6 0 1 C2 
    2256 14 -8.64546 9.68709 -19.4133 295 " " " " A 2 0 0 "VAL " " CG2" " " 6 0 1 C2 
    2257 40 -7.96966 5.48819 -17.79 296 " " " " A 43 0 0 "ILE " " N  " " " 7 0 1 C2 
    2258 14 -8.01356 4.05064 -17.4697 296 " " " " A 2 0 0 "ILE " " CA " " " 6 0 1 C2 
    2259 14 -7.66568 3.71655 -16.0075 296 " " " " A 2 0 0 "ILE " " C  " " " 6 0 1 C2 
    2260 23 -8.37229 2.94323 -15.3869 296 " " " " A 70 0 0 "ILE " " O  " " " 8 0 1 C2 
    2261 14 -7.14561 3.28287 -18.5619 296 " " " " A 2 0 0 "ILE " " CB " " " 6 0 1 C2 
    2262 14 -7.84123 3.28565 -19.8903 296 " " " " A 2 0 0 "ILE " " CG1" " " 6 0 1 C2 
    2263 14 -6.70623 1.88892 -18.0459 296 " " " " A 2 0 0 "ILE " " CG2" " " 6 0 1 C2 
    2264 14 -8.97502 2.26782 -19.9821 296 " " " " A 2 0 0 "ILE " " CD1" " " 6 0 1 C2 
    2265 40 -6.51378 4.26256 -15.5612 297 " " " " A 43 0 0 "ILE " " N  " " " 7 0 1 C2 
    2266 14 -6.03589 4.05236 -14.2534 297 " " " " A 2 0 0 "ILE " " CA " " " 6 0 1 C2 
    2267 14 -6.92187 4.92005 -13.2152 297 " " " " A 2 0 0 "ILE " " C  " " " 6 0 1 C2 
    2268 23 -7.23702 4.42482 -12.1778 297 " " " " A 70 0 0 "ILE " " O  " " " 8 0 1 C2 
    2269 14 -4.49911 4.512 -14.2874 297 " " " " A 2 0 0 "ILE " " CB " " " 6 0 1 C2 
    2270 14 -3.62023 3.42327 -14.7913 297 " " " " A 2 0 0 "ILE " " CG1" " " 6 0 1 C2 
    2271 14 -3.97937 4.79433 -12.8168 297 " " " " A 2 0 0 "ILE " " CG2" " " 6 0 1 C2 
    2272 14 -2.1309 3.87898 -14.8559 297 " " " " A 2 0 0 "ILE " " CD1" " " 6 0 1 C2 
    2273 40 -7.24634 6.23639 -13.4771 298 " " " " A 43 0 0 "VAL " " N  " " " 7 0 1 C2 
    2274 14 -8.19383 7.02948 -12.6622 298 " " " " A 2 0 0 "VAL " " CA " " " 6 0 1 C2 
    2275 14 -9.52836 6.30929 -12.5518 298 " " " " A 2 0 0 "VAL " " C  " " " 6 0 1 C2 
    2276 23 -9.97856 6.3522 -11.4035 298 " " " " A 70 0 0 "VAL " " O  " " " 8 0 1 C2 
    2277 14 -8.34912 8.52507 -13.1175 298 " " " " A 2 0 0 "VAL " " CB " " " 6 0 1 C2 
    2278 14 -9.55617 9.22805 -12.4268 298 " " " " A 2 0 0 "VAL " " CG1" " " 6 0 1 C2 
    2279 14 -6.98051 9.3101 -12.9685 298 " " " " A 2 0 0 "VAL " " CG2" " " 6 0 1 C2 
    2280 40 -10.031 5.56225 -13.5224 299 " " " " A 43 0 0 "ALA " " N  " " " 7 0 1 C2 
    2281 14 -11.2976 4.72298 -13.4492 299 " " " " A 2 0 0 "ALA " " CA " " " 6 0 1 C2 
    2282 14 -11.1032 3.56006 -12.5546 299 " " " " A 2 0 0 "ALA " " C  " " " 6 0 1 C2 
    2283 23 -11.955 3.24181 -11.7307 299 " " " " A 70 0 0 "ALA " " O  " " " 8 0 1 C2 
    2284 14 -11.6952 4.28397 -14.8905 299 " " " " A 2 0 0 "ALA " " CB " " " 6 0 1 C2 
    2285 40 -9.82134 3.10709 -12.472 300 " " " " A 43 0 0 "SER " " N  " " " 7 0 1 C2 
    2286 14 -9.46803 1.96358 -11.5736 300 " " " " A 2 0 0 "SER " " CA " " " 6 0 1 C2 
    2287 14 -9.176 2.38678 -10.1376 300 " " " " A 2 0 0 "SER " " C  " " " 6 0 1 C2 
    2288 23 -9.2306 1.54429 -9.22443 300 " " " " A 70 0 0 "SER " " O  " " " 8 0 1 C2 
    2289 14 -8.19182 1.27136 -12.1091 300 " " " " A 2 0 0 "SER " " CB " " " 6 0 1 C2 
    2290 23 -7.85949 0.117352 -11.4125 300 " " " " A 70 0 0 "SER " " OG " " " 8 0 1 C2 
    2291 40 -8.91263 3.6701 -9.9285 301 " " " " A 43 0 0 "SER " " N  " " " 7 0 1 C2 
    2292 14 -8.36219 4.32747 -8.7556 301 " " " " A 2 0 0 "SER " " CA " " " 6 0 1 C2 
    2293 14 -9.58881 4.89489 -7.89581 301 " " " " A 2 0 0 "SER " " C  " " " 6 0 1 C2 
    2294 23 -9.49386 5.28679 -6.75616 301 " " " " A 70 0 0 "SER " " O  " " " 8 0 1 C2 
    2295 14 -7.24329 5.35233 -9.14164 301 " " " " A 2 0 0 "SER " " CB " " " 6 0 1 C2 
    2296 23 -6.21058 4.58667 -9.73526 301 " " " " A 70 0 0 "SER " " OG " " " 8 0 1 C2 
    2297 40 -10.7614 5.10618 -8.56665 302 " " " " A 43 0 0 "VAL " " N  " " " 7 0 1 C2 
    2298 14 -11.8625 5.79221 -7.98859 302 " " " " A 2 0 0 "VAL " " CA " " " 6 0 1 C2 
    2299 14 -12.705 4.93658 -6.98748 302 " " " " A 2 0 0 "VAL " " C  " " " 6 0 1 C2 
    2300 23 -13.1682 5.53989 -6.04235 302 " " " " A 70 0 0 "VAL " " O  " " " 8 0 1 C2 
    2301 14 -12.7483 6.61872 -9.05014 302 " " " " A 2 0 0 "VAL " " CB " " " 6 0 1 C2 
    2302 14 -12.0045 7.85666 -9.52197 302 " " " " A 2 0 0 "VAL " " CG1" " " 6 0 1 C2 
    2303 14 -13.3281 5.74503 -10.1475 302 " " " " A 2 0 0 "VAL " " CG2" " " 6 0 1 C2 
    2304 40 -12.8433 3.57257 -7.01747 303 " " " " A 43 0 0 "PRO " " N  " " " 7 0 1 C2 
    2305 14 -13.468 2.88953 -5.89468 303 " " " " A 2 0 0 "PRO " " CA " " " 6 0 1 C2 
    2306 14 -12.6584 2.80334 -4.56449 303 " " " " A 2 0 0 "PRO " " C  " " " 6 0 1 C2 
    2307 23 -13.3269 2.57408 -3.5585 303 " " " " A 70 0 0 "PRO " " O  " " " 8 0 1 C2 
    2308 14 -13.8173 1.45495 -6.38679 303 " " " " A 2 0 0 "PRO " " CB " " " 6 0 1 C2 
    2309 14 -13.0507 1.21113 -7.65485 303 " " " " A 2 0 0 "PRO " " CG " " " 6 0 1 C2 
    2310 14 -12.6411 2.65706 -8.14656 303 " " " " A 2 0 0 "PRO " " CD " " " 6 0 1 C2 
    2311 40 -11.3908 2.9725 -4.49043 304 " " " " A 43 0 0 "LEU " " N  " " " 7 0 1 C2 
    2312 14 -10.5612 3.07172 -3.23432 304 " " " " A 2 0 0 "LEU " " CA " " " 6 0 1 C2 
    2313 14 -11.0403 4.22541 -2.26017 304 " " " " A 2 0 0 "LEU " " C  " " " 6 0 1 C2 
    2314 23 -10.8626 4.24313 -1.05209 304 " " " " A 70 0 0 "LEU " " O  " " " 8 0 1 C2 
    2315 14 -9.12036 3.49147 -3.59675 304 " " " " A 2 0 0 "LEU " " CB " " " 6 0 1 C2 
    2316 14 -8.29248 2.41932 -4.36076 304 " " " " A 2 0 0 "LEU " " CG " " " 6 0 1 C2 
    2317 14 -7.02053 3.08919 -4.95158 304 " " " " A 2 0 0 "LEU " " CD1" " " 6 0 1 C2 
    2318 14 -7.97218 1.22997 -3.38359 304 " " " " A 2 0 0 "LEU " " CD2" " " 6 0 1 C2 
    2319 40 -11.7556 5.18853 -2.87059 305 " " " " A 43 0 0 "LEU " " N  " " " 7 0 1 C2 
    2320 14 -12.3723 6.41104 -2.259 305 " " " " A 2 0 0 "LEU " " CA " " " 6 0 1 C2 
    2321 14 -13.7478 6.09635 -1.70189 305 " " " " A 2 0 0 "LEU " " C  " " " 6 0 1 C2 
    2322 23 -14.1753 6.80057 -0.871967 305 " " " " A 70 0 0 "LEU " " O  " " " 8 0 1 C2 
    2323 14 -12.648 7.48982 -3.33705 305 " " " " A 2 0 0 "LEU " " CB " " " 6 0 1 C2 
    2324 14 -11.4437 7.97639 -4.09963 305 " " " " A 2 0 0 "LEU " " CG " " " 6 0 1 C2 
    2325 14 -11.8123 8.82856 -5.26713 305 " " " " A 2 0 0 "LEU " " CD1" " " 6 0 1 C2 
    2326 14 -10.3316 8.61779 -3.27703 305 " " " " A 2 0 0 "LEU " " CD2" " " 6 0 1 C2 
    2327 40 -14.4424 4.96989 -2.11377 306 " " " " A 43 0 0 "LEU " " N  " " " 7 0 1 C2 
    2328 14 -15.7683 4.55133 -1.68627 306 " " " " A 2 0 0 "LEU " " CA " " " 6 0 1 C2 
    2329 14 -15.6403 3.62175 -0.451582 306 " " " " A 2 0 0 "LEU " " C  " " " 6 0 1 C2 
    2330 23 -16.6301 3.04669 -0.0462646 306 " " " " A 70 0 0 "LEU " " O  " " " 8 0 1 C2 
    2331 14 -16.3815 3.81737 -2.92323 306 " " " " A 2 0 0 "LEU " " CB " " " 6 0 1 C2 
    2332 14 -17.1665 4.78993 -3.89851 306 " " " " A 2 0 0 "LEU " " CG " " " 6 0 1 C2 
    2333 14 -16.2657 5.77139 -4.69412 306 " " " " A 2 0 0 "LEU " " CD1" " " 6 0 1 C2 
    2334 14 -17.8998 3.89647 -4.95177 306 " " " " A 2 0 0 "LEU " " CD2" " " 6 0 1 C2 
    2335 40 -14.4008 3.43787 0.122492 307 " " " " A 43 0 0 "PHE " " N  " " " 7 0 1 C2 
    2336 14 -14.1496 2.86076 1.39832 307 " " " " A 2 0 0 "PHE " " CA " " " 6 0 1 C2 
    2337 14 -14.2527 3.88638 2.50459 307 " " " " A 2 0 0 "PHE " " C  " " " 6 0 1 C2 
    2338 23 -13.6746 4.9237 2.38698 307 " " " " A 70 0 0 "PHE " " O  " " " 8 0 1 C2 
    2339 14 -12.7134 2.3424 1.33476 307 " " " " A 2 0 0 "PHE " " CB " " " 6 0 1 C2 
    2340 14 -12.5995 0.997167 0.62118 307 " " " " A 2 0 0 "PHE " " CG " " " 6 0 1 C2 
    2341 14 -12.4166 0.932174 -0.759533 307 " " " " A 2 0 0 "PHE " " CD1" " " 6 0 1 C2 
    2342 14 -12.5152 -0.147054 1.37703 307 " " " " A 2 0 0 "PHE " " CD2" " " 6 0 1 C2 
    2343 14 -12.0256 -0.270906 -1.39427 307 " " " " A 2 0 0 "PHE " " CE1" " " 6 0 1 C2 
    2344 14 -12.1964 -1.33632 0.754364 307 " " " " A 2 0 0 "PHE " " CE2" " " 6 0 1 C2 
    2345 14 -11.8932 -1.3954 -0.638372 307 " " " " A 2 0 0 "PHE " " CZ " " " 6 0 1 C2 
    2346 40 -14.9019 3.62187 3.66517 308 " " " " A 43 0 0 "PRO " " N  " " " 7 0 1 C2 
    2347 14 -14.9441 4.44321 4.85679 308 " " " " A 2 0 0 "PRO " " CA " " " 6 0 1 C2 
    2348 14 -13.5676 4.55265 5.52869 308 " " " " A 2 0 0 "PRO " " C  " " " 6 0 1 C2 
    2349 23 -13.3427 5.59842 6.21931 308 " " " " A 70 0 0 "PRO " " O  " " " 8 0 1 C2 
    2350 14 -15.9867 3.94145 5.76964 308 " " " " A 2 0 0 "PRO " " CB " " " 6 0 1 C2 
    2351 14 -16.0649 2.48116 5.39112 308 " " " " A 2 0 0 "PRO " " CG " " " 6 0 1 C2 
    2352 14 -15.6262 2.37074 3.91389 308 " " " " A 2 0 0 "PRO " " CD " " " 6 0 1 C2 
    2353 40 -12.6022 3.65296 5.31559 309 " " " " A 43 0 0 "GLN " " N  " " " 7 0 1 C2 
    2354 14 -11.1678 3.67637 5.79853 309 " " " " A 2 0 0 "GLN " " CA " " " 6 0 1 C2 
    2355 14 -10.5508 4.92217 5.0892 309 " " " " A 2 0 0 "GLN " " C  " " " 6 0 1 C2 
    2356 23 -10.4458 4.89273 3.87026 309 " " " " A 70 0 0 "GLN " " O  " " " 8 0 1 C2 
    2357 14 -10.3958 2.42438 5.50976 309 " " " " A 2 0 0 "GLN " " CB " " " 6 0 1 C2 
    2358 14 -10.8017 1.11055 6.28206 309 " " " " A 2 0 0 "GLN " " CG " " " 6 0 1 C2 
    2359 14 -12.0804 0.444157 5.8237 309 " " " " A 2 0 0 "GLN " " CD " " " 6 0 1 C2 
    2360 23 -12.6848 0.736697 4.78614 309 " " " " A 70 0 0 "GLN " " OE1" " " 8 0 1 C2 
    2361 40 -12.4907 -0.566901 6.58427 309 " " " " A 43 0 0 "GLN " " NE2" " " 7 0 1 C2 
    2362 40 -10.0821 5.85515 5.9042 310 " " " " A 43 0 0 "GLY " " N  " " " 7 0 1 C2 
    2363 14 -9.56164 7.15505 5.53179 310 " " " " A 2 0 0 "GLY " " CA " " " 6 0 1 C2 
    2364 14 -8.12384 7.04862 4.93309 310 " " " " A 2 0 0 "GLY " " C  " " " 6 0 1 C2 
    2365 23 -7.89969 7.72879 3.95951 310 " " " " A 70 0 0 "GLY " " O  " " " 8 0 1 C2 
    2366 40 -7.25776 6.12498 5.4672 311 " " " " A 43 0 0 "PHE " " N  " " " 7 0 1 C2 
    2367 14 -5.88174 5.93692 4.94442 311 " " " " A 2 0 0 "PHE " " CA " " " 6 0 1 C2 
    2368 14 -5.76386 5.85127 3.42117 311 " " " " A 2 0 0 "PHE " " C  " " " 6 0 1 C2 
    2369 23 -4.88453 6.52876 2.89897 311 " " " " A 70 0 0 "PHE " " O  " " " 8 0 1 C2 
    2370 14 -5.23819 4.78319 5.62109 311 " " " " A 2 0 0 "PHE " " CB " " " 6 0 1 C2 
    2371 14 -5.15002 3.32654 5.16853 311 " " " " A 2 0 0 "PHE " " CG " " " 6 0 1 C2 
    2372 14 -3.97522 2.73266 4.74368 311 " " " " A 2 0 0 "PHE " " CD1" " " 6 0 1 C2 
    2373 14 -6.28265 2.59679 5.22437 311 " " " " A 2 0 0 "PHE " " CD2" " " 6 0 1 C2 
    2374 14 -3.98986 1.39988 4.29324 311 " " " " A 2 0 0 "PHE " " CE1" " " 6 0 1 C2 
    2375 14 -6.34844 1.23441 4.8902 311 " " " " A 2 0 0 "PHE " " CE2" " " 6 0 1 C2 
    2376 14 -5.17836 0.61242 4.41935 311 " " " " A 2 0 0 "PHE " " CZ " " " 6 0 1 C2 
    2377 40 -6.7019 5.21048 2.72648 312 " " " " A 43 0 0 "LEU " " N  " " " 7 0 1 C2 
    2378 14 -6.53505 5.06816 1.29038 312 " " " " A 2 0 0 "LEU " " CA " " " 6 0 1 C2 
    2379 14 -6.64326 6.36437 0.470715 312 " " " " A 2 0 0 "LEU " " C  " " " 6 0 1 C2 
    2380 23 -5.98934 6.56472 -0.52717 312 " " " " A 70 0 0 "LEU " " O  " " " 8 0 1 C2 
    2381 14 -7.57281 4.08646 0.646513 312 " " " " A 2 0 0 "LEU " " CB " " " 6 0 1 C2 
    2382 14 -7.44879 2.58882 1.11069 312 " " " " A 2 0 0 "LEU " " CG " " " 6 0 1 C2 
    2383 14 -8.41848 1.55615 0.423115 312 " " " " A 2 0 0 "LEU " " CD1" " " 6 0 1 C2 
    2384 14 -6.07727 1.97788 0.872545 312 " " " " A 2 0 0 "LEU " " CD2" " " 6 0 1 C2 
    2385 40 -7.4424 7.31574 0.886698 313 " " " " A 43 0 0 "LYS " " N  " " " 7 0 1 C2 
    2386 14 -7.79292 8.59714 0.16403 313 " " " " A 2 0 0 "LYS " " CA " " " 6 0 1 C2 
    2387 14 -6.61154 9.45279 -0.314814 313 " " " " A 2 0 0 "LYS " " C  " " " 6 0 1 C2 
    2388 23 -6.4403 9.72215 -1.51972 313 " " " " A 70 0 0 "LYS " " O  " " " 8 0 1 C2 
    2389 14 -8.93769 9.40131 0.927332 313 " " " " A 2 0 0 "LYS " " CB " " " 6 0 1 C2 
    2390 14 -10.1689 8.5246 1.2614 313 " " " " A 2 0 0 "LYS " " CG " " " 6 0 1 C2 
    2391 14 -11.411 9.28671 1.75314 313 " " " " A 2 0 0 "LYS " " CD " " " 6 0 1 C2 
    2392 14 -12.6872 8.72099 1.23071 313 " " " " A 2 0 0 "LYS " " CE " " " 6 0 1 C2 
    2393 40 -13.1615 7.65683 2.03627 313 " " " " A 43 0 0 "LYS " " NZ " " " 7 0 1 C2 
    2394 40 -5.74756 9.88106 0.576786 314 " " " " A 43 0 0 "SER " " N  " " " 7 0 1 C2 
    2395 14 -4.4779 10.5777 0.250193 314 " " " " A 2 0 0 "SER " " CA " " " 6 0 1 C2 
    2396 14 -3.48684 9.64826 -0.521542 314 " " " " A 2 0 0 "SER " " C  " " " 6 0 1 C2 
    2397 23 -2.6287 10.2472 -1.17198 314 " " " " A 70 0 0 "SER " " O  " " " 8 0 1 C2 
    2398 14 -3.87536 11.2865 1.52433 314 " " " " A 2 0 0 "SER " " CB " " " 6 0 1 C2 
    2399 23 -3.59636 10.4222 2.59183 314 " " " " A 70 0 0 "SER " " OG " " " 8 0 1 C2 
    2400 40 -3.62687 8.34775 -0.470081 315 " " " " A 43 0 0 "ILE " " N  " " " 7 0 1 C2 
    2401 14 -2.77947 7.29274 -1.24322 315 " " " " A 2 0 0 "ILE " " CA " " " 6 0 1 C2 
    2402 14 -3.17511 7.12487 -2.70515 315 " " " " A 2 0 0 "ILE " " C  " " " 6 0 1 C2 
    2403 23 -2.35121 7.06308 -3.60404 315 " " " " A 70 0 0 "ILE " " O  " " " 8 0 1 C2 
    2404 14 -2.71136 5.90301 -0.516928 315 " " " " A 2 0 0 "ILE " " CB " " " 6 0 1 C2 
    2405 14 -2.22996 6.02457 0.945822 315 " " " " A 2 0 0 "ILE " " CG1" " " 6 0 1 C2 
    2406 14 -1.88662 4.82445 -1.20366 315 " " " " A 2 0 0 "ILE " " CG2" " " 6 0 1 C2 
    2407 14 -2.52385 4.77936 1.76858 315 " " " " A 2 0 0 "ILE " " CD1" " " 6 0 1 C2 
    2408 40 -4.47293 7.32035 -2.89507 316 " " " " A 43 0 0 "THR " " N  " " " 7 0 1 C2 
    2409 14 -5.20353 7.25995 -4.08376 316 " " " " A 2 0 0 "THR " " CA " " " 6 0 1 C2 
    2410 14 -4.92801 8.59762 -4.83183 316 " " " " A 2 0 0 "THR " " C  " " " 6 0 1 C2 
    2411 23 -4.50842 8.60502 -5.95582 316 " " " " A 70 0 0 "THR " " O  " " " 8 0 1 C2 
    2412 14 -6.73662 7.20122 -3.8004 316 " " " " A 2 0 0 "THR " " CB " " " 6 0 1 C2 
    2413 23 -6.99005 6.09329 -2.99938 316 " " " " A 70 0 0 "THR " " OG1" " " 8 0 1 C2 
    2414 14 -7.5491 6.96513 -5.05333 316 " " " " A 2 0 0 "THR " " CG2" " " 6 0 1 C2 
    2415 40 -5.1031 9.75761 -4.11824 317 " " " " A 43 0 0 "TYR " " N  " " " 7 0 1 C2 
    2416 14 -4.71512 11.1957 -4.4693 317 " " " " A 2 0 0 "TYR " " CA " " " 6 0 1 C2 
    2417 14 -3.27566 11.2818 -4.93212 317 " " " " A 2 0 0 "TYR " " C  " " " 6 0 1 C2 
    2418 23 -3.03677 12.0328 -5.84794 317 " " " " A 70 0 0 "TYR " " O  " " " 8 0 1 C2 
    2419 14 -5.04106 12.2096 -3.3217 317 " " " " A 2 0 0 "TYR " " CB " " " 6 0 1 C2 
    2420 14 -6.50325 12.5171 -3.02219 317 " " " " A 2 0 0 "TYR " " CG " " " 6 0 1 C2 
    2421 14 -7.43524 12.5317 -4.02616 317 " " " " A 2 0 0 "TYR " " CD1" " " 6 0 1 C2 
    2422 14 -6.90107 12.6686 -1.73161 317 " " " " A 2 0 0 "TYR " " CD2" " " 6 0 1 C2 
    2423 14 -8.79237 12.577 -3.73756 317 " " " " A 2 0 0 "TYR " " CE1" " " 6 0 1 C2 
    2424 14 -8.25632 12.6607 -1.36383 317 " " " " A 2 0 0 "TYR " " CE2" " " 6 0 1 C2 
    2425 14 -9.19542 12.5984 -2.36653 317 " " " " A 2 0 0 "TYR " " CZ " " " 6 0 1 C2 
    2426 23 -10.536 12.5616 -2.13008 317 " " " " A 70 0 0 "TYR " " OH " " " 8 0 1 C2 
    2427 40 -2.40004 10.5925 -4.29189 318 " " " " A 43 0 0 "ALA " " N  " " " 7 0 1 C2 
    2428 14 -0.968794 10.6417 -4.56122 318 " " " " A 2 0 0 "ALA " " CA " " " 6 0 1 C2 
    2429 14 -0.573442 9.7636 -5.76378 318 " " " " A 2 0 0 "ALA " " C  " " " 6 0 1 C2 
    2430 23 0.343529 10.0824 -6.50906 318 " " " " A 70 0 0 "ALA " " O  " " " 8 0 1 C2 
    2431 14 -0.225434 10.0051 -3.35823 318 " " " " A 2 0 0 "ALA " " CB " " " 6 0 1 C2 
    2432 40 -1.3426 8.72569 -6.07244 319 " " " " A 43 0 0 "ILE " " N  " " " 7 0 1 C2 
    2433 14 -1.25888 7.88879 -7.27101 319 " " " " A 2 0 0 "ILE " " CA " " " 6 0 1 C2 
    2434 14 -1.82385 8.85654 -8.36972 319 " " " " A 2 0 0 "ILE " " C  " " " 6 0 1 C2 
    2435 23 -1.1497 9.12965 -9.38984 319 " " " " A 70 0 0 "ILE " " O  " " " 8 0 1 C2 
    2436 14 -2.07897 6.52888 -7.2323 319 " " " " A 2 0 0 "ILE " " CB " " " 6 0 1 C2 
    2437 14 -1.43311 5.58593 -6.18443 319 " " " " A 2 0 0 "ILE " " CG1" " " 6 0 1 C2 
    2438 14 -2.03552 5.8461 -8.62437 319 " " " " A 2 0 0 "ILE " " CG2" " " 6 0 1 C2 
    2439 14 -2.34548 4.51391 -5.7015 319 " " " " A 2 0 0 "ILE " " CD1" " " 6 0 1 C2 
    2440 40 -3.11617 9.28445 -8.21845 320 " " " " A 43 0 0 "ILE " " N  " " " 7 0 1 C2 
    2441 14 -3.85233 10.2222 -9.15477 320 " " " " A 2 0 0 "ILE " " CA " " " 6 0 1 C2 
    2442 14 -2.9439 11.4505 -9.60165 320 " " " " A 2 0 0 "ILE " " C  " " " 6 0 1 C2 
    2443 23 -2.85542 11.6368 -10.7842 320 " " " " A 70 0 0 "ILE " " O  " " " 8 0 1 C2 
    2444 14 -5.32393 10.538 -8.73119 320 " " " " A 2 0 0 "ILE " " CB " " " 6 0 1 C2 
    2445 14 -6.16952 9.27974 -8.79328 320 " " " " A 2 0 0 "ILE " " CG1" " " 6 0 1 C2 
    2446 14 -5.8866 11.5863 -9.60936 320 " " " " A 2 0 0 "ILE " " CG2" " " 6 0 1 C2 
    2447 14 -7.37117 9.42263 -7.82518 320 " " " " A 2 0 0 "ILE " " CD1" " " 6 0 1 C2 
    2448 40 -2.33523 12.1435 -8.66232 321 " " " " A 43 0 0 "ALA " " N  " " " 7 0 1 C2 
    2449 14 -1.52998 13.3472 -8.98066 321 " " " " A 2 0 0 "ALA " " CA " " " 6 0 1 C2 
    2450 14 -0.186932 13.1877 -9.76617 321 " " " " A 2 0 0 "ALA " " C  " " " 6 0 1 C2 
    2451 23 0.177146 14.1032 -10.5059 321 " " " " A 70 0 0 "ALA " " O  " " " 8 0 1 C2 
    2452 14 -1.22015 13.9706 -7.59195 321 " " " " A 2 0 0 "ALA " " CB " " " 6 0 1 C2 
    2453 40 0.560861 12.1136 -9.56508 322 " " " " A 43 0 0 "SER " " N  " " " 7 0 1 C2 
    2454 14 1.78302 11.8081 -10.3152 322 " " " " A 2 0 0 "SER " " CA " " " 6 0 1 C2 
    2455 14 1.54688 11.1409 -11.6459 322 " " " " A 2 0 0 "SER " " C  " " " 6 0 1 C2 
    2456 23 2.18027 11.5159 -12.6418 322 " " " " A 70 0 0 "SER " " O  " " " 8 0 1 C2 
    2457 14 2.63622 10.9706 -9.4195 322 " " " " A 2 0 0 "SER " " CB " " " 6 0 1 C2 
    2458 23 2.08125 9.72644 -8.97609 322 " " " " A 70 0 0 "SER " " OG " " " 8 0 1 C2 
    2459 40 0.530186 10.2877 -11.7073 323 " " " " A 43 0 0 "VAL " " N  " " " 7 0 1 C2 
    2460 14 -0.168931 9.82767 -12.9431 323 " " " " A 2 0 0 "VAL " " CA " " " 6 0 1 C2 
    2461 14 -0.837176 10.9521 -13.7797 323 " " " " A 2 0 0 "VAL " " C  " " " 6 0 1 C2 
    2462 23 -0.605684 10.939 -14.9713 323 " " " " A 70 0 0 "VAL " " O  " " " 8 0 1 C2 
    2463 14 -1.17582 8.66553 -12.5727 323 " " " " A 2 0 0 "VAL " " CB " " " 6 0 1 C2 
    2464 14 -2.16609 8.2639 -13.6194 323 " " " " A 2 0 0 "VAL " " CG1" " " 6 0 1 C2 
    2465 14 -0.442507 7.47478 -11.8289 323 " " " " A 2 0 0 "VAL " " CG2" " " 6 0 1 C2 
    2466 40 -1.49277 11.9963 -13.2045 324 " " " " A 43 0 0 "MET " " N  " " " 7 0 1 C2 
    2467 14 -1.98167 13.1748 -13.9435 324 " " " " A 2 0 0 "MET " " CA " " " 6 0 1 C2 
    2468 14 -0.814022 13.9545 -14.5799 324 " " " " A 2 0 0 "MET " " C  " " " 6 0 1 C2 
    2469 23 -0.805214 14.3385 -15.7203 324 " " " " A 70 0 0 "MET " " O  " " " 8 0 1 C2 
    2470 14 -2.78393 13.9543 -12.9084 324 " " " " A 2 0 0 "MET " " CB " " " 6 0 1 C2 
    2471 14 -3.66085 15.0656 -13.4921 324 " " " " A 2 0 0 "MET " " CG " " " 6 0 1 C2 
    2472 52 -4.86877 15.6247 -12.2851 324 " " " " A 13 0 0 "MET " " SD " " " 16 0 1 C2 
    2473 14 -5.99629 14.2446 -12.0434 324 " " " " A 2 0 0 "MET " " CE " " " 6 0 1 C2 
    2474 40 0.152481 14.2639 -13.7228 325 " " " " A 43 0 0 "LEU " " N  " " " 7 0 1 C2 
    2475 14 1.30104 15.1261 -14.0577 325 " " " " A 2 0 0 "LEU " " CA " " " 6 0 1 C2 
    2476 14 2.18236 14.5834 -15.1635 325 " " " " A 2 0 0 "LEU " " C  " " " 6 0 1 C2 
    2477 23 2.62703 15.3304 -16.0444 325 " " " " A 70 0 0 "LEU " " O  " " " 8 0 1 C2 
    2478 14 2.17833 15.3188 -12.808 325 " " " " A 2 0 0 "LEU " " CB " " " 6 0 1 C2 
    2479 14 3.53009 15.8901 -12.8723 325 " " " " A 2 0 0 "LEU " " CG " " " 6 0 1 C2 
    2480 14 3.6236 17.3975 -13.3061 325 " " " " A 2 0 0 "LEU " " CD1" " " 6 0 1 C2 
    2481 14 4.21147 15.6994 -11.5463 325 " " " " A 2 0 0 "LEU " " CD2" " " 6 0 1 C2 
    2482 40 2.41748 13.2562 -15.0978 326 " " " " A 43 0 0 "ALA " " N  " " " 7 0 1 C2 
    2483 14 3.21848 12.573 -16.0738 326 " " " " A 2 0 0 "ALA " " CA " " " 6 0 1 C2 
    2484 14 2.80316 12.79 -17.5469 326 " " " " A 2 0 0 "ALA " " C  " " " 6 0 1 C2 
    2485 23 3.63712 13.0253 -18.3663 326 " " " " A 70 0 0 "ALA " " O  " " " 8 0 1 C2 
    2486 14 3.29422 11.0784 -15.7214 326 " " " " A 2 0 0 "ALA " " CB " " " 6 0 1 C2 
    2487 40 1.51475 12.684 -17.8106 327 " " " " A 43 0 0 "ALA " " N  " " " 7 0 1 C2 
    2488 14 0.873291 13.0752 -19.139 327 " " " " A 2 0 0 "ALA " " CA " " " 6 0 1 C2 
    2489 14 1.12314 14.4261 -19.6259 327 " " " " A 2 0 0 "ALA " " C  " " " 6 0 1 C2 
    2490 23 1.42828 14.6052 -20.7804 327 " " " " A 70 0 0 "ALA " " O  " " " 8 0 1 C2 
    2491 14 -0.661771 12.8131 -19.0608 327 " " " " A 2 0 0 "ALA " " CB " " " 6 0 1 C2 
    2492 40 0.971429 15.4238 -18.7853 328 " " " " A 43 0 0 "ILE " " N  " " " 7 0 1 C2 
    2493 14 1.16157 16.8338 -19.0053 328 " " " " A 2 0 0 "ILE " " CA " " " 6 0 1 C2 
    2494 14 2.65742 17.0882 -19.411 328 " " " " A 2 0 0 "ILE " " C  " " " 6 0 1 C2 
    2495 23 2.93194 17.95 -20.2482 328 " " " " A 70 0 0 "ILE " " O  " " " 8 0 1 C2 
    2496 14 0.848199 17.5829 -17.6724 328 " " " " A 2 0 0 "ILE " " CB " " " 6 0 1 C2 
    2497 14 -0.706522 17.7959 -17.6087 328 " " " " A 2 0 0 "ILE " " CG1" " " 6 0 1 C2 
    2498 14 1.54983 18.9835 -17.5261 328 " " " " A 2 0 0 "ILE " " CG2" " " 6 0 1 C2 
    2499 14 -1.29737 18.2014 -16.2367 328 " " " " A 2 0 0 "ILE " " CD1" " " 6 0 1 C2 
    2500 40 3.69175 16.3889 -18.7817 329 " " " " A 43 0 0 "LEU " " N  " " " 7 0 1 C2 
    2501 14 5.09248 16.6572 -18.9426 329 " " " " A 2 0 0 "LEU " " CA " " " 6 0 1 C2 
    2502 14 5.52105 16.0441 -20.279 329 " " " " A 2 0 0 "LEU " " C  " " " 6 0 1 C2 
    2503 23 6.12439 16.7351 -21.1245 329 " " " " A 70 0 0 "LEU " " O  " " " 8 0 1 C2 
    2504 14 5.91474 15.947 -17.8291 329 " " " " A 2 0 0 "LEU " " CB " " " 6 0 1 C2 
    2505 14 5.88796 16.6075 -16.4194 329 " " " " A 2 0 0 "LEU " " CG " " " 6 0 1 C2 
    2506 14 6.25709 15.5376 -15.3917 329 " " " " A 2 0 0 "LEU " " CD1" " " 6 0 1 C2 
    2507 14 6.77836 17.898 -16.2547 329 " " " " A 2 0 0 "LEU " " CD2" " " 6 0 1 C2 
    2508 40 5.03848 14.7984 -20.5607 330 " " " " A 43 0 0 "SER " " N  " " " 7 0 1 C2 
    2509 14 5.16062 14.0924 -21.8543 330 " " " " A 2 0 0 "SER " " CA " " " 6 0 1 C2 
    2510 14 4.63315 14.9117 -23.0188 330 " " " " A 2 0 0 "SER " " C  " " " 6 0 1 C2 
    2511 23 5.35209 14.9619 -24.0916 330 " " " " A 70 0 0 "SER " " O  " " " 8 0 1 C2 
    2512 14 4.38383 12.7297 -21.7577 330 " " " " A 2 0 0 "SER " " CB " " " 6 0 1 C2 
    2513 23 4.87435 11.928 -20.6818 330 " " " " A 70 0 0 "SER " " OG " " " 8 0 1 C2 
    2514 40 3.53065 15.7002 -22.8678 331 " " " " A 43 0 0 "ILE " " N  " " " 7 0 1 C2 
    2515 14 3.01008 16.6267 -23.8712 331 " " " " A 2 0 0 "ILE " " CA " " " 6 0 1 C2 
    2516 14 3.47068 18.1111 -23.7624 331 " " " " A 2 0 0 "ILE " " C  " " " 6 0 1 C2 
    2517 23 2.8577 18.9693 -24.3211 331 " " " " A 70 0 0 "ILE " " O  " " " 8 0 1 C2 
    2518 14 1.43546 16.4228 -24.0923 331 " " " " A 2 0 0 "ILE " " CB " " " 6 0 1 C2 
    2519 14 0.544132 17.0808 -23.0179 331 " " " " A 2 0 0 "ILE " " CG1" " " 6 0 1 C2 
    2520 14 1.0117 15.0206 -24.4929 331 " " " " A 2 0 0 "ILE " " CG2" " " 6 0 1 C2 
    2521 14 -0.979459 17.1751 -23.3024 331 " " " " A 2 0 0 "ILE " " CD1" " " 6 0 1 C2 
    2522 40 4.52679 18.4556 -22.999 332 " " " " A 43 0 0 "THR " " N  " " " 7 0 1 C2 
    2523 14 5.13992 19.8062 -22.8305 332 " " " " A 2 0 0 "THR " " CA " " " 6 0 1 C2 
    2524 14 6.69528 19.8672 -22.9713 332 " " " " A 2 0 0 "THR " " C  " " " 6 0 1 C2 
    2525 23 7.23383 19.899 -24.1118 332 " " " " A 70 0 0 "THR " " O  " " " 8 0 1 C2 
    2526 14 4.55597 20.6423 -21.6603 332 " " " " A 2 0 0 "THR " " CB " " " 6 0 1 C2 
    2527 23 4.8481 20.1134 -20.394 332 " " " " A 70 0 0 "THR " " OG1" " " 8 0 1 C2 
    2528 14 3.0761 20.8156 -21.7352 332 " " " " A 2 0 0 "THR " " CG2" " " 6 0 1 C2 
    2529 40 7.42307 19.689 -21.8668 333 " " " " A 43 0 0 "VAL " " N  " " " 7 0 1 C2 
    2530 14 8.88753 19.7198 -21.7625 333 " " " " A 2 0 0 "VAL " " CA " " " 6 0 1 C2 
    2531 14 9.56697 18.7844 -22.7927 333 " " " " A 2 0 0 "VAL " " C  " " " 6 0 1 C2 
    2532 23 10.4329 19.137 -23.5689 333 " " " " A 70 0 0 "VAL " " O  " " " 8 0 1 C2 
    2533 14 9.27627 19.4168 -20.3523 333 " " " " A 2 0 0 "VAL " " CB " " " 6 0 1 C2 
    2534 14 10.7873 19.683 -19.9959 333 " " " " A 2 0 0 "VAL " " CG1" " " 6 0 1 C2 
    2535 14 8.35909 20.1565 -19.3745 333 " " " " A 2 0 0 "VAL " " CG2" " " 6 0 1 C2 
    2536 40 9.05171 17.5433 -22.817 334 " " " " A 43 0 0 "LEU " " N  " " " 7 0 1 C2 
    2537 14 9.6415 16.45 -23.596 334 " " " " A 2 0 0 "LEU " " CA " " " 6 0 1 C2 
    2538 14 9.19848 16.5998 -25.1019 334 " " " " A 2 0 0 "LEU " " C  " " " 6 0 1 C2 
    2539 23 9.94482 16.3579 -26.0349 334 " " " " A 70 0 0 "LEU " " O  " " " 8 0 1 C2 
    2540 14 9.0569 15.1359 -23.0306 334 " " " " A 2 0 0 "LEU " " CB " " " 6 0 1 C2 
    2541 14 9.49916 13.8278 -23.6093 334 " " " " A 2 0 0 "LEU " " CG " " " 6 0 1 C2 
    2542 14 11.0078 13.5666 -23.3901 334 " " " " A 2 0 0 "LEU " " CD1" " " 6 0 1 C2 
    2543 14 8.63369 12.738 -23.1408 334 " " " " A 2 0 0 "LEU " " CD2" " " 6 0 1 C2 
    2544 40 8.04886 17.2079 -25.3566 335 " " " " A 43 0 0 "ALA " " N  " " " 7 0 1 C2 
    2545 14 7.58611 17.3595 -26.7493 335 " " " " A 2 0 0 "ALA " " CA " " " 6 0 1 C2 
    2546 14 8.35565 18.5592 -27.3484 335 " " " " A 2 0 0 "ALA " " C  " " " 6 0 1 C2 
    2547 23 8.87079 18.5366 -28.456 335 " " " " A 70 0 0 "ALA " " O  " " " 8 0 1 C2 
    2548 14 6.05988 17.5645 -26.8917 335 " " " " A 2 0 0 "ALA " " CB " " " 6 0 1 C2 
    2549 40 8.53906 19.6208 -26.5694 336 " " " " A 43 0 0 "ALA " " N  " " " 7 0 1 C2 
    2550 14 9.29852 20.8029 -27.0012 336 " " " " A 2 0 0 "ALA " " CA " " " 6 0 1 C2 
    2551 14 10.8097 20.548 -26.9992 336 " " " " A 2 0 0 "ALA " " C  " " " 6 0 1 C2 
    2552 23 11.5212 21.3038 -27.6283 336 " " " " A 70 0 0 "ALA " " O  " " " 8 0 1 C2 
    2553 14 9.00505 21.9099 -26.0333 336 " " " " A 2 0 0 "ALA " " CB " " " 6 0 1 C2 
    2554 40 11.2406 19.3578 -26.4842 337 " " " " A 43 0 0 "ALA " " N  " " " 7 0 1 C2 
    2555 14 12.6772 19.0707 -26.312 337 " " " " A 2 0 0 "ALA " " CA " " " 6 0 1 C2 
    2556 14 13.1377 18.4509 -27.6199 337 " " " " A 2 0 0 "ALA " " C  " " " 6 0 1 C2 
    2557 23 14.1679 18.7976 -28.1236 337 " " " " A 70 0 0 "ALA " " O  " " " 8 0 1 C2 
    2558 14 12.9198 18.1214 -25.143 337 " " " " A 2 0 0 "ALA " " CB " " " 6 0 1 C2 
    2559 40 12.2081 17.735 -28.2719 338 " " " " A 43 0 0 "LEU " " N  " " " 7 0 1 C2 
    2560 14 12.3812 17.2721 -29.6506 338 " " " " A 2 0 0 "LEU " " CA " " " 6 0 1 C2 
    2561 14 12.2525 18.3448 -30.8209 338 " " " " A 2 0 0 "LEU " " C  " " " 6 0 1 C2 
    2562 23 12.5745 18.1203 -32.0053 338 " " " " A 70 0 0 "LEU " " O  " " " 8 0 1 C2 
    2563 14 11.3297 16.127 -29.8791 338 " " " " A 2 0 0 "LEU " " CB " " " 6 0 1 C2 
    2564 14 11.3937 14.8813 -29.0449 338 " " " " A 2 0 0 "LEU " " CG " " " 6 0 1 C2 
    2565 14 10.0968 14.1224 -29.0872 338 " " " " A 2 0 0 "LEU " " CD1" " " 6 0 1 C2 
    2566 14 12.6395 14.0047 -29.3744 338 " " " " A 2 0 0 "LEU " " CD2" " " 6 0 1 C2 
    2567 40 11.8731 19.5996 -30.4151 339 " " " " A 43 0 0 "ALA " " N  " " " 7 0 1 C2 
    2568 14 11.9252 20.8324 -31.1912 339 " " " " A 2 0 0 "ALA " " CA " " " 6 0 1 C2 
    2569 14 13.3222 21.5087 -31.1428 339 " " " " A 2 0 0 "ALA " " C  " " " 6 0 1 C2 
    2570 23 13.5097 22.5118 -31.8869 339 " " " " A 70 0 0 "ALA " " O  " " " 8 0 1 C2 
    2571 14 10.9353 21.8714 -30.5897 339 " " " " A 2 0 0 "ALA " " CB " " " 6 0 1 C2 
    2572 40 14.299 21.0516 -30.3082 340 " " " " A 43 0 0 "ILE " " N  " " " 7 0 1 C2 
    2573 14 15.6607 21.5929 -30.1892 340 " " " " A 2 0 0 "ILE " " CA " " " 6 0 1 C2 
    2574 14 16.6331 20.6451 -30.8281 340 " " " " A 2 0 0 "ILE " " C  " " " 6 0 1 C2 
    2575 23 17.5778 21.0356 -31.5056 340 " " " " A 70 0 0 "ILE " " O  " " " 8 0 1 C2 
    2576 14 16.0289 21.8808 -28.7833 340 " " " " A 2 0 0 "ILE " " CB " " " 6 0 1 C2 
    2577 14 15.0794 22.8698 -28.0625 340 " " " " A 2 0 0 "ILE " " CG1" " " 6 0 1 C2 
    2578 14 17.544 22.391 -28.7299 340 " " " " A 2 0 0 "ILE " " CG2" " " 6 0 1 C2 
    2579 14 15.0172 22.7674 -26.5032 340 " " " " A 2 0 0 "ILE " " CD1" " " 6 0 1 C2 
    2580 40 16.343 19.3811 -30.6139 341 " " " " A 43 0 0 "LEU " " N  " " " 7 0 1 C2 
    2581 14 17.1948 18.2035 -31.0705 341 " " " " A 2 0 0 "LEU " " CA " " " 6 0 1 C2 
    2582 14 16.7408 17.885 -32.5092 341 " " " " A 2 0 0 "LEU " " C  " " " 6 0 1 C2 
    2583 23 15.6196 18.2315 -32.9177 341 " " " " A 70 0 0 "LEU " " O  " " " 8 0 1 C2 
    2584 14 16.8836 17.1693 -29.9773 341 " " " " A 2 0 0 "LEU " " CB " " " 6 0 1 C2 
    2585 14 17.4233 17.546 -28.572 341 " " " " A 2 0 0 "LEU " " CG " " " 6 0 1 C2 
    2586 14 16.7925 16.7619 -27.3706 341 " " " " A 2 0 0 "LEU " " CD1" " " 6 0 1 C2 
    2587 14 19.0466 17.2348 -28.5526 341 " " " " A 2 0 0 "LEU " " CD2" " " 6 0 1 C2 
    2588 40 17.6581 17.3012 -33.3025 342 " " " " A 43 0 0 "GLY " " N  " " " 7 0 1 C2 
    2589 14 17.5278 16.9918 -34.7216 342 " " " " A 2 0 0 "GLY " " CA " " " 6 0 1 C2 
    2590 14 16.5009 15.8828 -34.9763 342 " " " " A 2 0 0 "GLY " " C  " " " 6 0 1 C2 
    2591 23 16.0848 15.2076 -34.0008 342 " " " " A 70 0 0 "GLY " " O  " " " 8 0 1 C2 
    2592 40 16.2157 15.5911 -36.2489 343 " " " " A 43 0 0 "PRO " " N  " " " 7 0 1 C2 
    2593 14 15.27 14.6339 -36.7837 343 " " " " A 2 0 0 "PRO " " CA " " " 6 0 1 C2 
    2594 14 15.4347 13.1077 -36.4977 343 " " " " A 2 0 0 "PRO " " C  " " " 6 0 1 C2 
    2595 23 14.4945 12.368 -36.7401 343 " " " " A 70 0 0 "PRO " " O  " " " 8 0 1 C2 
    2596 14 15.2851 14.9143 -38.3158 343 " " " " A 2 0 0 "PRO " " CB " " " 6 0 1 C2 
    2597 14 16.7095 15.3568 -38.6132 343 " " " " A 2 0 0 "PRO " " CG " " " 6 0 1 C2 
    2598 14 17.0034 16.1737 -37.3387 343 " " " " A 2 0 0 "PRO " " CD " " " 6 0 1 C2 
    2599 40 16.6413 12.6536 -36.0494 344 " " " " A 43 0 0 "ARG " " N  " " " 7 0 1 C2 
    2600 14 16.8649 11.3151 -35.6426 344 " " " " A 2 0 0 "ARG " " CA " " " 6 0 1 C2 
    2601 14 17.7208 11.2983 -34.3549 344 " " " " A 2 0 0 "ARG " " C  " " " 6 0 1 C2 
    2602 23 18.9433 11.193 -34.3246 344 " " " " A 70 0 0 "ARG " " O  " " " 8 0 1 C2 
    2603 14 17.686 10.6547 -36.8475 344 " " " " A 2 0 0 "ARG " " CB " " " 6 0 1 C2 
    2604 14 16.8165 10.2387 -38.033 344 " " " " A 2 0 0 "ARG " " CG " " " 6 0 1 C2 
    2605 14 15.8757 9.10593 -37.6687 344 " " " " A 2 0 0 "ARG " " CD " " " 6 0 1 C2 
    2606 40 16.5346 7.85604 -37.1043 344 " " " " A 43 0 0 "ARG " " NE " " " 7 0 1 C2 
    2607 14 16.9748 6.82081 -37.7484 344 " " " " A 2 0 0 "ARG " " CZ " " " 6 0 1 C2 
    2608 40 17.6185 5.90222 -37.1165 344 " " " " A 43 0 0 "ARG " " NH1" " " 7 0 1 C2 
    2609 40 16.7505 6.70307 -39.0739 344 " " " " A 43 0 0 "ARG " " NH2" " " 7 0 1 C2 
    2610 40 17.0824 11.5953 -33.2218 345 " " " " A 43 0 0 "VAL " " N  " " " 7 0 1 C2 
    2611 14 17.6333 11.793 -31.8247 345 " " " " A 2 0 0 "VAL " " CA " " " 6 0 1 C2 
    2612 14 18.3477 10.5233 -31.3194 345 " " " " A 2 0 0 "VAL " " C  " " " 6 0 1 C2 
    2613 23 19.0318 10.5737 -30.2781 345 " " " " A 70 0 0 "VAL " " O  " " " 8 0 1 C2 
    2614 14 16.5742 12.3351 -30.8189 345 " " " " A 2 0 0 "VAL " " CB " " " 6 0 1 C2 
    2615 14 16.0821 13.7684 -31.2864 345 " " " " A 2 0 0 "VAL " " CG1" " " 6 0 1 C2 
    2616 14 15.3609 11.4268 -30.6752 345 " " " " A 2 0 0 "VAL " " CG2" " " 6 0 1 C2 
    2617 40 18.128 9.3342 -31.9802 346 " " " " A 43 0 0 "ASP " " N  " " " 7 0 1 C2 
    2618 14 18.5741 7.94294 -31.6716 346 " " " " A 2 0 0 "ASP " " CA " " " 6 0 1 C2 
    2619 14 19.9141 7.6949 -32.3831 346 " " " " A 2 0 0 "ASP " " C  " " " 6 0 1 C2 
    2620 23 20.6242 6.74839 -32.0862 346 " " " " A 70 0 0 "ASP " " O  " " " 8 0 1 C2 
    2621 14 17.54 6.90176 -32.2997 346 " " " " A 2 0 0 "ASP " " CB " " " 6 0 1 C2 
    2622 14 17.3657 6.95705 -33.7923 346 " " " " A 2 0 0 "ASP " " CG " " " 6 0 1 C2 
    2623 23 17.6877 5.96582 -34.5075 346 " " " " A 70 0 0 "ASP " " OD1" " " 8 0 1 C2 
    2624 23 16.9411 8.04101 -34.2536 346 " " " " A 70 0 0 "ASP " " OD2" " " 8 0 1 C2 
    2625 40 20.3718 8.62438 -33.2088 347 " " " " A 43 0 0 "ALA " " N  " " " 7 0 1 C2 
    2626 14 21.5571 8.66261 -34.0149 347 " " " " A 2 0 0 "ALA " " CA " " " 6 0 1 C2 
    2627 14 22.6316 9.62022 -33.5746 347 " " " " A 2 0 0 "ALA " " C  " " " 6 0 1 C2 
    2628 23 23.6003 9.88633 -34.3432 347 " " " " A 70 0 0 "ALA " " O  " " " 8 0 1 C2 
    2629 14 21.2401 9.1565 -35.4304 347 " " " " A 2 0 0 "ALA " " CB " " " 6 0 1 C2 
    2630 40 22.4184 10.2923 -32.4185 348 " " " " A 43 0 0 "LEU " " N  " " " 7 0 1 C2 
    2631 14 23.2281 11.2955 -31.7135 348 " " " " A 2 0 0 "LEU " " CA " " " 6 0 1 C2 
    2632 14 24.0741 10.5422 -30.6596 348 " " " " A 2 0 0 "LEU " " C  " " " 6 0 1 C2 
    2633 23 24.0386 9.30751 -30.4743 348 " " " " A 70 0 0 "LEU " " O  " " " 8 0 1 C2 
    2634 14 22.3583 12.3841 -30.9463 348 " " " " A 2 0 0 "LEU " " CB " " " 6 0 1 C2 
    2635 14 21.3673 13.1961 -31.748 348 " " " " A 2 0 0 "LEU " " CG " " " 6 0 1 C2 
    2636 14 20.4892 13.964 -30.7911 348 " " " " A 2 0 0 "LEU " " CD1" " " 6 0 1 C2 
    2637 14 22.0595 14.197 -32.7079 348 " " " " A 2 0 0 "LEU " " CD2" " " 6 0 1 C2 
    2638 40 24.9912 11.2136 -29.9435 349 " " " " A 43 0 0 "GLY " " N  " " " 7 0 1 C2 
    2639 14 26.0131 10.6237 -29.0701 349 " " " " A 2 0 0 "GLY " " CA " " " 6 0 1 C2 
    2640 14 26.6752 11.7092 -28.2421 349 " " " " A 2 0 0 "GLY " " C  " " " 6 0 1 C2 
    2641 23 26.3483 12.8558 -28.4492 349 " " " " A 70 0 0 "GLY " " O  " " " 8 0 1 C2 
    2642 40 27.6395 11.4091 -27.4322 350 " " " " A 43 0 0 "VAL " " N  " " " 7 0 1 C2 
    2643 14 28.4788 12.2525 -26.592 350 " " " " A 2 0 0 "VAL " " CA " " " 6 0 1 C2 
    2644 14 29.8375 12.5988 -27.1946 350 " " " " A 2 0 0 "VAL " " C  " " " 6 0 1 C2 
    2645 23 30.2533 13.7047 -27.1355 350 " " " " A 70 0 0 "VAL " " O  " " " 8 0 1 C2 
    2646 14 28.8617 11.498 -25.2208 350 " " " " A 2 0 0 "VAL " " CB " " " 6 0 1 C2 
    2647 14 29.3676 12.4864 -24.2334 350 " " " " A 2 0 0 "VAL " " CG1" " " 6 0 1 C2 
    2648 14 27.7357 10.6142 -24.6354 350 " " " " A 2 0 0 "VAL " " CG2" " " 6 0 1 C2 
    2649 40 30.5165 11.6006 -27.8365 351 " " " " A 43 0 0 "THR " " N  " " " 7 0 1 C2 
    2650 14 31.782 11.7495 -28.6212 351 " " " " A 2 0 0 "THR " " CA " " " 6 0 1 C2 
    2651 14 31.5757 12.81 -29.7548 351 " " " " A 2 0 0 "THR " " C  " " " 6 0 1 C2 
    2652 23 32.3427 13.7312 -30.0288 351 " " " " A 70 0 0 "THR " " O  " " " 8 0 1 C2 
    2653 14 32.2511 10.3456 -29.1745 351 " " " " A 2 0 0 "THR " " CB " " " 6 0 1 C2 
    2654 23 31.3084 9.6228 -29.8866 351 " " " " A 70 0 0 "THR " " OG1" " " 8 0 1 C2 
    2655 14 32.7123 9.50485 -27.9933 351 " " " " A 2 0 0 "THR " " CG2" " " 6 0 1 C2 
    2656 40 30.3903 12.7192 -30.4249 352 " " " " A 43 0 0 "THR " " N  " " " 7 0 1 C2 
    2657 14 29.8881 13.4442 -31.5599 352 " " " " A 2 0 0 "THR " " CA " " " 6 0 1 C2 
    2658 14 29.4016 14.8458 -31.1339 352 " " " " A 2 0 0 "THR " " C  " " " 6 0 1 C2 
    2659 23 29.4265 15.8798 -31.8953 352 " " " " A 70 0 0 "THR " " O  " " " 8 0 1 C2 
    2660 14 28.8155 12.5839 -32.2814 352 " " " " A 2 0 0 "THR " " CB " " " 6 0 1 C2 
    2661 23 27.9644 12.0923 -31.311 352 " " " " A 70 0 0 "THR " " OG1" " " 8 0 1 C2 
    2662 14 29.3717 11.3839 -33.079 352 " " " " A 2 0 0 "THR " " CG2" " " 6 0 1 C2 
    2663 40 28.8759 14.9211 -29.937 353 " " " " A 43 0 0 "LEU " " N  " " " 7 0 1 C2 
    2664 14 28.5639 16.1022 -29.2109 353 " " " " A 2 0 0 "LEU " " CA " " " 6 0 1 C2 
    2665 14 29.8149 16.9648 -29.0291 353 " " " " A 2 0 0 "LEU " " C  " " " 6 0 1 C2 
    2666 23 29.8422 18.0538 -29.4929 353 " " " " A 70 0 0 "LEU " " O  " " " 8 0 1 C2 
    2667 14 27.8274 15.7694 -27.8904 353 " " " " A 2 0 0 "LEU " " CB " " " 6 0 1 C2 
    2668 14 27.4714 17.0034 -27.0122 353 " " " " A 2 0 0 "LEU " " CG " " " 6 0 1 C2 
    2669 14 26.8949 18.1754 -27.7977 353 " " " " A 2 0 0 "LEU " " CD1" " " 6 0 1 C2 
    2670 14 26.4849 16.4583 -25.9228 353 " " " " A 2 0 0 "LEU " " CD2" " " 6 0 1 C2 
    2671 40 30.9092 16.4507 -28.4422 354 " " " " A 43 0 0 "LEU " " N  " " " 7 0 1 C2 
    2672 14 32.2471 16.9503 -28.2556 354 " " " " A 2 0 0 "LEU " " CA " " " 6 0 1 C2 
    2673 14 33.0241 17.2385 -29.6217 354 " " " " A 2 0 0 "LEU " " C  " " " 6 0 1 C2 
    2674 23 33.9468 18.0359 -29.5811 354 " " " " A 70 0 0 "LEU " " O  " " " 8 0 1 C2 
    2675 14 33.0539 16.0052 -27.3008 354 " " " " A 2 0 0 "LEU " " CB " " " 6 0 1 C2 
    2676 14 32.5482 15.8052 -25.8416 354 " " " " A 2 0 0 "LEU " " CG " " " 6 0 1 C2 
    2677 14 32.812 14.4395 -25.1164 354 " " " " A 2 0 0 "LEU " " CD1" " " 6 0 1 C2 
    2678 14 33.1585 17.0244 -25.0041 354 " " " " A 2 0 0 "LEU " " CD2" " " 6 0 1 C2 
    2679 40 32.6141 16.6413 -30.7362 355 " " " " A 43 0 0 "LYS " " N  " " " 7 0 1 C2 
    2680 14 33.1465 16.8686 -32.0135 355 " " " " A 2 0 0 "LYS " " CA " " " 6 0 1 C2 
    2681 14 32.3907 18.2026 -32.427 355 " " " " A 2 0 0 "LYS " " C  " " " 6 0 1 C2 
    2682 23 31.4876 18.3343 -33.2698 355 " " " " A 70 0 0 "LYS " " O  " " " 8 0 1 C2 
    2683 14 32.7792 15.7651 -33.0881 355 " " " " A 2 0 0 "LYS " " CB " " " 6 0 1 C2 
    2684 14 33.4662 15.9267 -34.4848 355 " " " " A 2 0 0 "LYS " " CG " " " 6 0 1 C2 
    2685 14 32.8681 14.9235 -35.4788 355 " " " " A 2 0 0 "LYS " " CD " " " 6 0 1 C2 
    2686 14 33.6728 14.6135 -36.7933 355 " " " " A 2 0 0 "LYS " " CE " " " 6 0 1 C2 
    2687 40 33.2547 13.3073 -37.3891 355 " " " " A 43 0 0 "LYS " " NZ " " " 7 0 1 C2 
    2688 40 13.9011 -11.2705 -34.4367 388 " " " " A 43 0 0 "GLY " " N  " " " 7 0 1 C2 
    2689 14 14.4318 -11.3086 -33.0361 388 " " " " A 2 0 0 "GLY " " CA " " " 6 0 1 C2 
    2690 14 13.7977 -12.5161 -32.2115 388 " " " " A 2 0 0 "GLY " " C  " " " 6 0 1 C2 
    2691 23 12.6537 -12.8794 -32.2611 388 " " " " A 70 0 0 "GLY " " O  " " " 8 0 1 C2 
    2692 40 14.5791 -12.9735 -31.2639 389 " " " " A 43 0 0 "PHE " " N  " " " 7 0 1 C2 
    2693 14 14.2543 -14.0272 -30.2651 389 " " " " A 2 0 0 "PHE " " CA " " " 6 0 1 C2 
    2694 14 12.884 -13.8194 -29.4932 389 " " " " A 2 0 0 "PHE " " C  " " " 6 0 1 C2 
    2695 23 12.2042 -14.8217 -29.3283 389 " " " " A 70 0 0 "PHE " " O  " " " 8 0 1 C2 
    2696 14 15.4247 -14.0107 -29.2794 389 " " " " A 2 0 0 "PHE " " CB " " " 6 0 1 C2 
    2697 14 15.3668 -15.0582 -28.1233 389 " " " " A 2 0 0 "PHE " " CG " " " 6 0 1 C2 
    2698 14 14.722 -14.7456 -26.8845 389 " " " " A 2 0 0 "PHE " " CD1" " " 6 0 1 C2 
    2699 14 15.8329 -16.4019 -28.3521 389 " " " " A 2 0 0 "PHE " " CD2" " " 6 0 1 C2 
    2700 14 14.6842 -15.7416 -25.907 389 " " " " A 2 0 0 "PHE " " CE1" " " 6 0 1 C2 
    2701 14 15.731 -17.3924 -27.3594 389 " " " " A 2 0 0 "PHE " " CE2" " " 6 0 1 C2 
    2702 14 15.1766 -17.0673 -26.1228 389 " " " " A 2 0 0 "PHE " " CZ " " " 6 0 1 C2 
    2703 40 12.4472 -12.6385 -29.0345 390 " " " " A 43 0 0 "TRP " " N  " " " 7 0 1 C2 
    2704 14 11.1761 -12.4244 -28.2007 390 " " " " A 2 0 0 "TRP " " CA " " " 6 0 1 C2 
    2705 14 9.87444 -12.6792 -29.0215 390 " " " " A 2 0 0 "TRP " " C  " " " 6 0 1 C2 
    2706 23 8.79536 -12.7806 -28.3813 390 " " " " A 70 0 0 "TRP " " O  " " " 8 0 1 C2 
    2707 14 11.1409 -11.0667 -27.4417 390 " " " " A 2 0 0 "TRP " " CB " " " 6 0 1 C2 
    2708 14 10.2414 -10.9654 -26.2529 390 " " " " A 2 0 0 "TRP " " CG " " " 6 0 1 C2 
    2709 14 9.12455 -10.2027 -26.1734 390 " " " " A 2 0 0 "TRP " " CD1" " " 6 0 1 C2 
    2710 14 10.1753 -11.8111 -25.1285 390 " " " " A 2 0 0 "TRP " " CD2" " " 6 0 1 C2 
    2711 40 8.42137 -10.558 -25.0657 390 " " " " A 43 0 0 "TRP " " NE1" " " 7 0 1 C2 
    2712 14 9.02677 -11.5778 -24.4106 390 " " " " A 2 0 0 "TRP " " CE2" " " 6 0 1 C2 
    2713 14 11.0634 -12.8 -24.6863 390 " " " " A 2 0 0 "TRP " " CE3" " " 6 0 1 C2 
    2714 14 8.6157 -12.3547 -23.3464 390 " " " " A 2 0 0 "TRP " " CZ2" " " 6 0 1 C2 
    2715 14 10.6683 -13.6064 -23.6023 390 " " " " A 2 0 0 "TRP " " CZ3" " " 6 0 1 C2 
    2716 14 9.48571 -13.3889 -22.9343 390 " " " " A 2 0 0 "TRP " " CH2" " " 6 0 1 C2 
    2717 40 9.97189 -12.7558 -30.3571 391 " " " " A 43 0 0 "GLY " " N  " " " 7 0 1 C2 
    2718 14 8.92054 -12.97 -31.4061 391 " " " " A 2 0 0 "GLY " " CA " " " 6 0 1 C2 
    2719 14 8.86926 -14.4455 -31.8533 391 " " " " A 2 0 0 "GLY " " C  " " " 6 0 1 C2 
    2720 23 8.05159 -14.6963 -32.7924 391 " " " " A 70 0 0 "GLY " " O  " " " 8 0 1 C2 
    2721 40 9.68855 -15.344 -31.2752 392 " " " " A 43 0 0 "ARG " " N  " " " 7 0 1 C2 
    2722 14 9.86618 -16.6901 -31.7604 392 " " " " A 2 0 0 "ARG " " CA " " " 6 0 1 C2 
    2723 14 9.42533 -17.7521 -30.6854 392 " " " " A 2 0 0 "ARG " " C  " " " 6 0 1 C2 
    2724 23 9.85705 -18.9008 -30.696 392 " " " " A 70 0 0 "ARG " " O  " " " 8 0 1 C2 
    2725 14 11.4112 -16.8606 -32.03 392 " " " " A 2 0 0 "ARG " " CB " " " 6 0 1 C2 
    2726 14 11.8642 -16.2506 -33.3469 392 " " " " A 2 0 0 "ARG " " CG " " " 6 0 1 C2 
    2727 14 13.3545 -16.4893 -33.5032 392 " " " " A 2 0 0 "ARG " " CD " " " 6 0 1 C2 
    2728 40 14.0286 -15.4757 -34.3781 392 " " " " A 43 0 0 "ARG " " NE " " " 7 0 1 C2 
    2729 14 15.4092 -15.2986 -34.5311 392 " " " " A 2 0 0 "ARG " " CZ " " " 6 0 1 C2 
    2730 40 16.332 -15.6834 -33.717 392 " " " " A 43 0 0 "ARG " " NH1" " " 7 0 1 C2 
    2731 40 15.8395 -14.6169 -35.5914 392 " " " " A 43 0 0 "ARG " " NH2" " " 7 0 1 C2 
    2732 40 8.47303 -17.3194 -29.7744 393 " " " " A 43 0 0 "LEU " " N  " " " 7 0 1 C2 
    2733 14 7.98135 -18.1597 -28.6802 393 " " " " A 2 0 0 "LEU " " CA " " " 6 0 1 C2 
    2734 14 6.4472 -18.3049 -28.5291 393 " " " " A 2 0 0 "LEU " " C  " " " 6 0 1 C2 
    2735 23 5.99545 -19.3443 -27.9433 393 " " " " A 70 0 0 "LEU " " O  " " " 8 0 1 C2 
    2736 14 8.52478 -17.5105 -27.3591 393 " " " " A 2 0 0 "LEU " " CB " " " 6 0 1 C2 
    2737 14 10.0411 -17.2205 -27.2285 393 " " " " A 2 0 0 "LEU " " CG " " " 6 0 1 C2 
    2738 14 10.455 -16.494 -25.9655 393 " " " " A 2 0 0 "LEU " " CD1" " " 6 0 1 C2 
    2739 14 10.983 -18.3563 -27.5155 393 " " " " A 2 0 0 "LEU " " CD2" " " 6 0 1 C2 
    2740 40 5.609 -17.4643 -29.1469 394 " " " " A 43 0 0 "VAL " " N  " " " 7 0 1 C2 
    2741 14 4.19685 -17.5843 -29.1697 394 " " " " A 2 0 0 "VAL " " CA " " " 6 0 1 C2 
    2742 14 3.72739 -18.4373 -30.407 394 " " " " A 2 0 0 "VAL " " C  " " " 6 0 1 C2 
    2743 23 2.61777 -18.865 -30.5224 394 " " " " A 70 0 0 "VAL " " O  " " " 8 0 1 C2 
    2744 14 3.69055 -16.084 -29.2872 394 " " " " A 2 0 0 "VAL " " CB " " " 6 0 1 C2 
    2745 14 3.91627 -15.2396 -28.0052 394 " " " " A 2 0 0 "VAL " " CG1" " " 6 0 1 C2 
    2746 14 4.2006 -15.2811 -30.5335 394 " " " " A 2 0 0 "VAL " " CG2" " " 6 0 1 C2 
    2747 40 4.57724 -18.6312 -31.4231 395 " " " " A 43 0 0 "ASN " " N  " " " 7 0 1 C2 
    2748 14 4.28779 -19.3404 -32.7111 395 " " " " A 2 0 0 "ASN " " CA " " " 6 0 1 C2 
    2749 14 4.35846 -20.8344 -32.4796 395 " " " " A 2 0 0 "ASN " " C  " " " 6 0 1 C2 
    2750 23 3.53313 -21.5521 -33.0306 395 " " " " A 70 0 0 "ASN " " O  " " " 8 0 1 C2 
    2751 14 5.20066 -18.849 -33.8607 395 " " " " A 2 0 0 "ASN " " CB " " " 6 0 1 C2 
    2752 14 6.70819 -18.8029 -33.451 395 " " " " A 2 0 0 "ASN " " CG " " " 6 0 1 C2 
    2753 23 7.07089 -18.0805 -32.5189 395 " " " " A 70 0 0 "ASN " " OD1" " " 8 0 1 C2 
    2754 40 7.58177 -19.6388 -34.0631 395 " " " " A 43 0 0 "ASN " " ND2" " " 7 0 1 C2 
    2755 40 5.19371 -21.3469 -31.5539 396 " " " " A 43 0 0 "VAL " " N  " " " 7 0 1 C2 
    2756 14 5.52273 -22.6993 -31.1014 396 " " " " A 2 0 0 "VAL " " CA " " " 6 0 1 C2 
    2757 14 4.27545 -23.1361 -30.3057 396 " " " " A 2 0 0 "VAL " " C  " " " 6 0 1 C2 
    2758 23 3.64566 -24.0455 -30.7022 396 " " " " A 70 0 0 "VAL " " O  " " " 8 0 1 C2 
    2759 14 6.80336 -22.5967 -30.2358 396 " " " " A 2 0 0 "VAL " " CB " " " 6 0 1 C2 
    2760 14 7.42061 -23.9309 -30.1009 396 " " " " A 2 0 0 "VAL " " CG1" " " 6 0 1 C2 
    2761 14 7.91285 -21.6325 -30.7474 396 " " " " A 2 0 0 "VAL " " CG2" " " 6 0 1 C2 
    2762 40 3.69699 -22.3505 -29.3972 397 " " " " A 43 0 0 "VAL " " N  " " " 7 0 1 C2 
    2763 14 2.45564 -22.626 -28.7062 397 " " " " A 2 0 0 "VAL " " CA " " " 6 0 1 C2 
    2764 14 1.22253 -22.4967 -29.6401 397 " " " " A 2 0 0 "VAL " " C  " " " 6 0 1 C2 
    2765 23 0.156678 -22.9919 -29.1775 397 " " " " A 70 0 0 "VAL " " O  " " " 8 0 1 C2 
    2766 14 2.38666 -21.6693 -27.5135 397 " " " " A 2 0 0 "VAL " " CB " " " 6 0 1 C2 
    2767 14 1.04867 -21.9261 -26.6581 397 " " " " A 2 0 0 "VAL " " CG1" " " 6 0 1 C2 
    2768 14 3.59455 -21.8759 -26.4481 397 " " " " A 2 0 0 "VAL " " CG2" " " 6 0 1 C2 
    2769 40 1.39826 -21.8882 -30.8562 398 " " " " A 43 0 0 "MET " " N  " " " 7 0 1 C2 
    2770 14 0.25952 -21.8212 -31.8027 398 " " " " A 2 0 0 "MET " " CA " " " 6 0 1 C2 
    2771 14 0.198205 -23.0855 -32.6081 398 " " " " A 2 0 0 "MET " " C  " " " 6 0 1 C2 
    2772 23 -0.873843 -23.3781 -33.066 398 " " " " A 70 0 0 "MET " " O  " " " 8 0 1 C2 
    2773 14 0.498458 -20.6099 -32.7085 398 " " " " A 2 0 0 "MET " " CB " " " 6 0 1 C2 
    2774 14 -0.71916 -19.6847 -32.7091 398 " " " " A 2 0 0 "MET " " CG " " " 6 0 1 C2 
    2775 52 -0.709478 -18.062 -33.4127 398 " " " " A 13 0 0 "MET " " SD " " " 16 0 1 C2 
    2776 14 -0.41613 -16.982 -32.0016 398 " " " " A 2 0 0 "MET " " CE " " " 6 0 1 C2 
    2777 40 1.27321 -23.8453 -32.7922 399 " " " " A 43 0 0 "LYS " " N  " " " 7 0 1 C2 
    2778 14 1.39787 -25.1571 -33.3444 399 " " " " A 2 0 0 "LYS " " CA " " " 6 0 1 C2 
    2779 14 0.959381 -26.2203 -32.3127 399 " " " " A 2 0 0 "LYS " " C  " " " 6 0 1 C2 
    2780 23 0.181013 -27.0826 -32.6631 399 " " " " A 70 0 0 "LYS " " O  " " " 8 0 1 C2 
    2781 14 2.89882 -25.3984 -33.8805 399 " " " " A 2 0 0 "LYS " " CB " " " 6 0 1 C2 
    2782 14 3.01186 -26.553 -34.8962 399 " " " " A 2 0 0 "LYS " " CG " " " 6 0 1 C2 
    2783 14 4.37054 -26.5757 -35.7035 399 " " " " A 2 0 0 "LYS " " CD " " " 6 0 1 C2 
    2784 14 4.29483 -27.4963 -36.9188 399 " " " " A 2 0 0 "LYS " " CE " " " 6 0 1 C2 
    2785 40 5.601 -27.6985 -37.5428 399 " " " " A 43 0 0 "LYS " " NZ " " " 7 0 1 C2 
    2786 40 1.45935 -26.1528 -31.0217 400 " " " " A 43 0 0 "ARG " " N  " " " 7 0 1 C2 
    2787 14 1.16664 -27.072 -29.9166 400 " " " " A 2 0 0 "ARG " " CA " " " 6 0 1 C2 
    2788 14 0.560257 -26.2924 -28.7241 400 " " " " A 2 0 0 "ARG " " C  " " " 6 0 1 C2 
    2789 23 1.29468 -25.9423 -27.8345 400 " " " " A 70 0 0 "ARG " " O  " " " 8 0 1 C2 
    2790 14 2.46544 -27.804 -29.5599 400 " " " " A 2 0 0 "ARG " " CB " " " 6 0 1 C2 
    2791 14 3.00845 -28.8852 -30.5284 400 " " " " A 2 0 0 "ARG " " CG " " " 6 0 1 C2 
    2792 14 4.19431 -29.7297 -29.9557 400 " " " " A 2 0 0 "ARG " " CD " " " 6 0 1 C2 
    2793 40 4.7367 -30.557 -31.0127 400 " " " " A 43 0 0 "ARG " " NE " " " 7 0 1 C2 
    2794 14 4.70776 -31.914 -31.1739 400 " " " " A 2 0 0 "ARG " " CZ " " " 6 0 1 C2 
    2795 40 4.35799 -32.7178 -30.1686 400 " " " " A 43 0 0 "ARG " " NH1" " " 7 0 1 C2 
    2796 40 5.32741 -32.4047 -32.2307 400 " " " " A 43 0 0 "ARG " " NH2" " " 7 0 1 C2 
    2797 40 -0.802379 -26.0085 -28.6908 401 " " " " A 43 0 0 "PRO " " N  " " " 7 0 1 C2 
    2798 14 -1.40508 -25.1851 -27.657 401 " " " " A 2 0 0 "PRO " " CA " " " 6 0 1 C2 
    2799 14 -1.39143 -25.9292 -26.2856 401 " " " " A 2 0 0 "PRO " " C  " " " 6 0 1 C2 
    2800 23 -0.845792 -25.3666 -25.3292 401 " " " " A 70 0 0 "PRO " " O  " " " 8 0 1 C2 
    2801 14 -2.7869 -24.864 -28.2799 401 " " " " A 2 0 0 "PRO " " CB " " " 6 0 1 C2 
    2802 14 -3.09068 -26.0458 -29.2367 401 " " " " A 2 0 0 "PRO " " CG " " " 6 0 1 C2 
    2803 14 -1.72781 -26.4582 -29.765 401 " " " " A 2 0 0 "PRO " " CD " " " 6 0 1 C2 
    2804 40 -2.02272 -27.125 -26.1765 402 " " " " A 43 0 0 "ILE " " N  " " " 7 0 1 C2 
    2805 14 -2.39745 -27.7735 -24.8519 402 " " " " A 2 0 0 "ILE " " CA " " " 6 0 1 C2 
    2806 14 -1.11449 -28.3023 -24.2235 402 " " " " A 2 0 0 "ILE " " C  " " " 6 0 1 C2 
    2807 23 -0.83271 -28.138 -23.075 402 " " " " A 70 0 0 "ILE " " O  " " " 8 0 1 C2 
    2808 14 -3.49634 -28.9352 -25.0073 402 " " " " A 2 0 0 "ILE " " CB " " " 6 0 1 C2 
    2809 14 -4.65298 -28.5474 -25.943 402 " " " " A 2 0 0 "ILE " " CG1" " " 6 0 1 C2 
    2810 14 -3.99873 -29.3894 -23.6018 402 " " " " A 2 0 0 "ILE " " CG2" " " 6 0 1 C2 
    2811 14 -5.71572 -29.6696 -26.0751 402 " " " " A 2 0 0 "ILE " " CD1" " " 6 0 1 C2 
    2812 40 -0.242384 -28.8258 -25.0172 403 " " " " A 43 0 0 "ALA " " N  " " " 7 0 1 C2 
    2813 14 1.0323 -29.2871 -24.6245 403 " " " " A 2 0 0 "ALA " " CA " " " 6 0 1 C2 
    2814 14 1.92047 -28.2674 -23.9036 403 " " " " A 2 0 0 "ALA " " C  " " " 6 0 1 C2 
    2815 23 2.56746 -28.6665 -22.9592 403 " " " " A 70 0 0 "ALA " " O  " " " 8 0 1 C2 
    2816 14 1.78254 -29.8385 -25.9198 403 " " " " A 2 0 0 "ALA " " CB " " " 6 0 1 C2 
    2817 40 1.90392 -26.9671 -24.358 404 " " " " A 43 0 0 "PHE " " N  " " " 7 0 1 C2 
    2818 14 2.75116 -25.8864 -23.7692 404 " " " " A 2 0 0 "PHE " " CA " " " 6 0 1 C2 
    2819 14 1.93785 -24.9599 -22.7804 404 " " " " A 2 0 0 "PHE " " C  " " " 6 0 1 C2 
    2820 23 2.47931 -24.2914 -21.8823 404 " " " " A 70 0 0 "PHE " " O  " " " 8 0 1 C2 
    2821 14 3.31424 -24.9778 -24.8737 404 " " " " A 2 0 0 "PHE " " CB " " " 6 0 1 C2 
    2822 14 4.58845 -25.3565 -25.6136 404 " " " " A 2 0 0 "PHE " " CG " " " 6 0 1 C2 
    2823 14 5.83864 -24.9478 -25.1365 404 " " " " A 2 0 0 "PHE " " CD1" " " 6 0 1 C2 
    2824 14 4.47574 -26.3729 -26.5829 404 " " " " A 2 0 0 "PHE " " CD2" " " 6 0 1 C2 
    2825 14 7.01566 -25.3755 -25.8457 404 " " " " A 2 0 0 "PHE " " CE1" " " 6 0 1 C2 
    2826 14 5.71301 -26.9268 -27.1932 404 " " " " A 2 0 0 "PHE " " CE2" " " 6 0 1 C2 
    2827 14 6.96325 -26.309 -26.8911 404 " " " " A 2 0 0 "PHE " " CZ " " " 6 0 1 C2 
    2828 40 0.588783 -25.109 -22.8544 405 " " " " A 43 0 0 "ALA " " N  " " " 7 0 1 C2 
    2829 14 -0.198506 -24.4283 -21.8733 405 " " " " A 2 0 0 "ALA " " CA " " " 6 0 1 C2 
    2830 14 -0.33981 -25.178 -20.5657 405 " " " " A 2 0 0 "ALA " " C  " " " 6 0 1 C2 
    2831 23 -0.167231 -24.5351 -19.536 405 " " " " A 70 0 0 "ALA " " O  " " " 8 0 1 C2 
    2832 14 -1.67386 -24.3955 -22.2989 405 " " " " A 2 0 0 "ALA " " CB " " " 6 0 1 C2 
    2833 40 -0.397641 -26.4889 -20.6032 406 " " " " A 43 0 0 "ALA " " N  " " " 7 0 1 C2 
    2834 14 -0.609964 -27.502 -19.6189 406 " " " " A 2 0 0 "ALA " " CA " " " 6 0 1 C2 
    2835 14 0.375826 -27.4544 -18.4661 406 " " " " A 2 0 0 "ALA " " C  " " " 6 0 1 C2 
    2836 23 -0.0592233 -27.2673 -17.3368 406 " " " " A 70 0 0 "ALA " " O  " " " 8 0 1 C2 
    2837 14 -0.803199 -28.8828 -20.1488 406 " " " " A 2 0 0 "ALA " " CB " " " 6 0 1 C2 
    2838 40 1.74302 -27.2979 -18.7401 407 " " " " A 43 0 0 "PRO " " N  " " " 7 0 1 C2 
    2839 14 2.77568 -26.9556 -17.742 407 " " " " A 2 0 0 "PRO " " CA " " " 6 0 1 C2 
    2840 14 2.58713 -25.6683 -16.9308 407 " " " " A 2 0 0 "PRO " " C  " " " 6 0 1 C2 
    2841 23 3.13163 -25.5866 -15.8694 407 " " " " A 70 0 0 "PRO " " O  " " " 8 0 1 C2 
    2842 14 4.12585 -26.9332 -18.5568 407 " " " " A 2 0 0 "PRO " " CB " " " 6 0 1 C2 
    2843 14 3.88591 -27.5373 -19.9183 407 " " " " A 2 0 0 "PRO " " CG " " " 6 0 1 C2 
    2844 14 2.34727 -27.5648 -20.0383 407 " " " " A 2 0 0 "PRO " " CD " " " 6 0 1 C2 
    2845 40 1.83647 -24.6427 -17.3846 408 " " " " A 43 0 0 "ILE " " N  " " " 7 0 1 C2 
    2846 14 1.61277 -23.3425 -16.799 408 " " " " A 2 0 0 "ILE " " CA " " " 6 0 1 C2 
    2847 14 0.253465 -23.3222 -16.0596 408 " " " " A 2 0 0 "ILE " " C  " " " 6 0 1 C2 
    2848 23 -0.0727359 -22.6661 -15.0478 408 " " " " A 70 0 0 "ILE " " O  " " " 8 0 1 C2 
    2849 14 1.54168 -22.2576 -17.9105 408 " " " " A 2 0 0 "ILE " " CB " " " 6 0 1 C2 
    2850 14 2.82809 -22.2118 -18.8058 408 " " " " A 2 0 0 "ILE " " CG1" " " 6 0 1 C2 
    2851 14 1.14355 -20.8989 -17.4192 408 " " " " A 2 0 0 "ILE " " CG2" " " 6 0 1 C2 
    2852 14 4.03369 -21.9626 -17.9571 408 " " " " A 2 0 0 "ILE " " CD1" " " 6 0 1 C2 
    2853 40 -0.61204 -24.263 -16.4357 409 " " " " A 43 0 0 "LEU " " N  " " " 7 0 1 C2 
    2854 14 -1.88782 -24.498 -15.8545 409 " " " " A 2 0 0 "LEU " " CA " " " 6 0 1 C2 
    2855 14 -1.86734 -25.3784 -14.6074 409 " " " " A 2 0 0 "LEU " " C  " " " 6 0 1 C2 
    2856 23 -2.57883 -25.086 -13.637 409 " " " " A 70 0 0 "LEU " " O  " " " 8 0 1 C2 
    2857 14 -2.87462 -25.2238 -16.8479 409 " " " " A 2 0 0 "LEU " " CB " " " 6 0 1 C2 
    2858 14 -3.28249 -24.2171 -17.9494 409 " " " " A 2 0 0 "LEU " " CG " " " 6 0 1 C2 
    2859 14 -4.059 -25.0288 -19.013 409 " " " " A 2 0 0 "LEU " " CD1" " " 6 0 1 C2 
    2860 14 -4.3195 -23.1551 -17.4748 409 " " " " A 2 0 0 "LEU " " CD2" " " 6 0 1 C2 
    2861 40 -1.00983 -26.3901 -14.5417 410 " " " " A 43 0 0 "VAL " " N  " " " 7 0 1 C2 
    2862 14 -0.981699 -27.3875 -13.4685 410 " " " " A 2 0 0 "VAL " " CA " " " 6 0 1 C2 
    2863 14 -0.399491 -26.7006 -12.2067 410 " " " " A 2 0 0 "VAL " " C  " " " 6 0 1 C2 
    2864 23 -0.926912 -26.933 -11.1177 410 " " " " A 70 0 0 "VAL " " O  " " " 8 0 1 C2 
    2865 14 -0.18275 -28.6455 -13.9131 410 " " " " A 2 0 0 "VAL " " CB " " " 6 0 1 C2 
    2866 14 1.33425 -28.387 -14.2163 410 " " " " A 2 0 0 "VAL " " CG1" " " 6 0 1 C2 
    2867 14 -0.456753 -29.889 -13.0952 410 " " " " A 2 0 0 "VAL " " CG2" " " 6 0 1 C2 
    2868 40 0.597443 -25.8051 -12.4448 411 " " " " A 43 0 0 "VAL " " N  " " " 7 0 1 C2 
    2869 14 1.09639 -24.9819 -11.3916 411 " " " " A 2 0 0 "VAL " " CA " " " 6 0 1 C2 
    2870 14 0.145627 -23.9139 -10.7877 411 " " " " A 2 0 0 "VAL " " C  " " " 6 0 1 C2 
    2871 23 0.25289 -23.4619 -9.62271 411 " " " " A 70 0 0 "VAL " " O  " " " 8 0 1 C2 
    2872 14 2.52921 -24.5046 -11.6983 411 " " " " A 2 0 0 "VAL " " CB " " " 6 0 1 C2 
    2873 14 3.4151 -25.7421 -11.8622 411 " " " " A 2 0 0 "VAL " " CG1" " " 6 0 1 C2 
    2874 14 2.52645 -23.7114 -12.9757 411 " " " " A 2 0 0 "VAL " " CG2" " " 6 0 1 C2 
    2875 40 -0.716143 -23.4126 -11.7115 412 " " " " A 43 0 0 "MET " " N  " " " 7 0 1 C2 
    2876 14 -1.70345 -22.2985 -11.5304 412 " " " " A 2 0 0 "MET " " CA " " " 6 0 1 C2 
    2877 14 -2.85851 -22.6588 -10.6197 412 " " " " A 2 0 0 "MET " " C  " " " 6 0 1 C2 
    2878 23 -3.25363 -21.9205 -9.75953 412 " " " " A 70 0 0 "MET " " O  " " " 8 0 1 C2 
    2879 14 -2.18338 -21.9154 -12.9651 412 " " " " A 2 0 0 "MET " " CB " " " 6 0 1 C2 
    2880 14 -3.37542 -20.892 -13.0844 412 " " " " A 2 0 0 "MET " " CG " " " 6 0 1 C2 
    2881 52 -3.64872 -20.1803 -14.7183 412 " " " " A 13 0 0 "MET " " SD " " " 16 0 1 C2 
    2882 14 -2.27917 -19.0103 -14.7679 412 " " " " A 2 0 0 "MET " " CE " " " 6 0 1 C2 
    2883 40 -3.37223 -23.9253 -10.7807 413 " " " " A 43 0 0 "VAL " " N  " " " 7 0 1 C2 
    2884 14 -4.39299 -24.5221 -9.88033 413 " " " " A 2 0 0 "VAL " " CA " " " 6 0 1 C2 
    2885 14 -3.88045 -24.836 -8.46389 413 " " " " A 2 0 0 "VAL " " C  " " " 6 0 1 C2 
    2886 23 -4.69295 -25.114 -7.65493 413 " " " " A 70 0 0 "VAL " " O  " " " 8 0 1 C2 
    2887 14 -4.9599 -25.7942 -10.5539 413 " " " " A 2 0 0 "VAL " " CB " " " 6 0 1 C2 
    2888 14 -5.70532 -25.4605 -11.8788 413 " " " " A 2 0 0 "VAL " " CG1" " " 6 0 1 C2 
    2889 14 -3.92005 -26.8865 -10.7816 413 " " " " A 2 0 0 "VAL " " CG2" " " 6 0 1 C2 
    2890 40 -2.55389 -24.8117 -8.17606 414 " " " " A 43 0 0 "LEU " " N  " " " 7 0 1 C2 
    2891 14 -2.02841 -25.0228 -6.84731 414 " " " " A 2 0 0 "LEU " " CA " " " 6 0 1 C2 
    2892 14 -1.8581 -23.6261 -6.22379 414 " " " " A 2 0 0 "LEU " " C  " " " 6 0 1 C2 
    2893 23 -2.17075 -23.4175 -5.07983 414 " " " " A 70 0 0 "LEU " " O  " " " 8 0 1 C2 
    2894 14 -0.562003 -25.5482 -6.93666 414 " " " " A 2 0 0 "LEU " " CB " " " 6 0 1 C2 
    2895 14 -0.280358 -26.7876 -7.72586 414 " " " " A 2 0 0 "LEU " " CG " " " 6 0 1 C2 
    2896 14 1.22006 -26.9906 -8.07549 414 " " " " A 2 0 0 "LEU " " CD1" " " 6 0 1 C2 
    2897 14 -0.871278 -27.9611 -7.03177 414 " " " " A 2 0 0 "LEU " " CD2" " " 6 0 1 C2 
    2898 40 -1.53884 -22.5226 -6.96679 415 " " " " A 43 0 0 "LEU " " N  " " " 7 0 1 C2 
    2899 14 -1.50248 -21.1519 -6.26727 415 " " " " A 2 0 0 "LEU " " CA " " " 6 0 1 C2 
    2900 14 -2.92009 -20.5823 -5.87841 415 " " " " A 2 0 0 "LEU " " C  " " " 6 0 1 C2 
    2901 23 -3.05707 -19.5868 -5.12755 415 " " " " A 70 0 0 "LEU " " O  " " " 8 0 1 C2 
    2902 14 -0.797333 -20.138 -7.16589 415 " " " " A 2 0 0 "LEU " " CB " " " 6 0 1 C2 
    2903 14 0.75221 -20.3198 -7.18311 415 " " " " A 2 0 0 "LEU " " CG " " " 6 0 1 C2 
    2904 14 1.31963 -19.701 -8.40044 415 " " " " A 2 0 0 "LEU " " CD1" " " 6 0 1 C2 
    2905 14 1.31878 -19.6203 -5.86329 415 " " " " A 2 0 0 "LEU " " CD2" " " 6 0 1 C2 
    2906 40 -3.9325 -21.3612 -6.27826 416 " " " " A 43 0 0 "ILE " " N  " " " 7 0 1 C2 
    2907 14 -5.25403 -21.1922 -5.87338 416 " " " " A 2 0 0 "ILE " " CA " " " 6 0 1 C2 
    2908 14 -5.52266 -21.5663 -4.45786 416 " " " " A 2 0 0 "ILE " " C  " " " 6 0 1 C2 
    2909 23 -6.38008 -20.8453 -3.9143 416 " " " " A 70 0 0 "ILE " " O  " " " 8 0 1 C2 
    2910 14 -6.10046 -22.023 -6.85207 416 " " " " A 2 0 0 "ILE " " CB " " " 6 0 1 C2 
    2911 14 -7.30474 -21.1847 -7.42739 416 " " " " A 2 0 0 "ILE " " CG1" " " 6 0 1 C2 
    2912 14 -6.75169 -23.345 -6.33668 416 " " " " A 2 0 0 "ILE " " CG2" " " 6 0 1 C2 
    2913 14 -8.13275 -21.8015 -8.58476 416 " " " " A 2 0 0 "ILE " " CD1" " " 6 0 1 C2 
    2914 40 -4.78652 -22.5189 -3.88623 417 " " " " A 43 0 0 "ILE " " N  " " " 7 0 1 C2 
    2915 14 -4.67754 -23.0198 -2.46638 417 " " " " A 2 0 0 "ILE " " CA " " " 6 0 1 C2 
    2916 14 -4.76981 -22.0099 -1.31787 417 " " " " A 2 0 0 "ILE " " C  " " " 6 0 1 C2 
    2917 23 -5.78454 -22.0479 -0.659841 417 " " " " A 70 0 0 "ILE " " O  " " " 8 0 1 C2 
    2918 14 -3.55618 -24.0765 -2.363 417 " " " " A 2 0 0 "ILE " " CB " " " 6 0 1 C2 
    2919 14 -4.07305 -25.2901 -3.14838 417 " " " " A 2 0 0 "ILE " " CG1" " " 6 0 1 C2 
    2920 14 -3.21091 -24.5213 -0.928364 417 " " " " A 2 0 0 "ILE " " CG2" " " 6 0 1 C2 
    2921 14 -3.10982 -26.4741 -3.42938 417 " " " " A 2 0 0 "ILE " " CD1" " " 6 0 1 C2 
    2922 40 -3.75934 -21.1243 -1.13044 418 " " " " A 43 0 0 "PRO " " N  " " " 7 0 1 C2 
    2923 14 -3.8337 -20.1339 -0.0202998 418 " " " " A 2 0 0 "PRO " " CA " " " 6 0 1 C2 
    2924 14 -4.88615 -19.0187 -0.3006 418 " " " " A 2 0 0 "PRO " " C  " " " 6 0 1 C2 
    2925 23 -5.34657 -18.3535 0.662745 418 " " " " A 70 0 0 "PRO " " O  " " " 8 0 1 C2 
    2926 14 -2.39282 -19.6199 0.0711442 418 " " " " A 2 0 0 "PRO " " CB " " " 6 0 1 C2 
    2927 14 -1.72602 -19.854 -1.31356 418 " " " " A 2 0 0 "PRO " " CG " " " 6 0 1 C2 
    2928 14 -2.52308 -21.0545 -1.84152 418 " " " " A 2 0 0 "PRO " " CD " " " 6 0 1 C2 
    2929 40 -5.32817 -18.8309 -1.55055 419 " " " " A 43 0 0 "LEU " " N  " " " 7 0 1 C2 
    2930 14 -6.37222 -17.8055 -1.93775 419 " " " " A 2 0 0 "LEU " " CA " " " 6 0 1 C2 
    2931 14 -7.78022 -18.2728 -1.50228 419 " " " " A 2 0 0 "LEU " " C  " " " 6 0 1 C2 
    2932 23 -8.62549 -17.4554 -1.08496 419 " " " " A 70 0 0 "LEU " " O  " " " 8 0 1 C2 
    2933 14 -6.35107 -17.6455 -3.44613 419 " " " " A 2 0 0 "LEU " " CB " " " 6 0 1 C2 
    2934 14 -7.14332 -16.4248 -4.08121 419 " " " " A 2 0 0 "LEU " " CG " " " 6 0 1 C2 
    2935 14 -6.45222 -15.1039 -3.77879 419 " " " " A 2 0 0 "LEU " " CD1" " " 6 0 1 C2 
    2936 14 -7.22373 -16.6546 -5.63963 419 " " " " A 2 0 0 "LEU " " CD2" " " 6 0 1 C2 
    2937 40 -7.95162 -19.6329 -1.41564 420 " " " " A 43 0 0 "GLY " " N  " " " 7 0 1 C2 
    2938 14 -9.21518 -20.2137 -0.922539 420 " " " " A 2 0 0 "GLY " " CA " " " 6 0 1 C2 
    2939 14 -9.39264 -20.2224 0.66452 420 " " " " A 2 0 0 "GLY " " C  " " " 6 0 1 C2 
    2940 23 -10.445 -20.6246 1.18553 420 " " " " A 70 0 0 "GLY " " O  " " " 8 0 1 C2 
    2941 40 -8.33462 -19.8626 1.37168 421 " " " " A 43 0 0 "GLN " " N  " " " 7 0 1 C2 
    2942 14 -8.33538 -19.6793 2.82587 421 " " " " A 2 0 0 "GLN " " CA " " " 6 0 1 C2 
    2943 14 -7.70608 -18.346 3.2147 421 " " " " A 2 0 0 "GLN " " C  " " " 6 0 1 C2 
    2944 23 -6.70278 -18.3816 3.95684 421 " " " " A 70 0 0 "GLN " " O  " " " 8 0 1 C2 
    2945 14 -7.83565 -20.9831 3.46639 421 " " " " A 2 0 0 "GLN " " CB " " " 6 0 1 C2 
    2946 14 -6.52446 -21.4173 2.8062 421 " " " " A 2 0 0 "GLN " " CG " " " 6 0 1 C2 
    2947 14 -6.13978 -22.8527 3.08786 421 " " " " A 2 0 0 "GLN " " CD " " " 6 0 1 C2 
    2948 23 -6.99677 -23.6761 3.53498 421 " " " " A 70 0 0 "GLN " " OE1" " " 8 0 1 C2 
    2949 40 -4.88807 -23.2538 2.76314 421 " " " " A 43 0 0 "GLN " " NE2" " " 7 0 1 C2 
    2950 40 -8.18244 -17.2486 2.53296 422 " " " " A 43 0 0 "LEU " " N  " " " 7 0 1 C2 
    2951 14 -7.74399 -15.8497 2.53273 422 " " " " A 2 0 0 "LEU " " CA " " " 6 0 1 C2 
    2952 14 -7.55616 -15.2675 3.98741 422 " " " " A 2 0 0 "LEU " " C  " " " 6 0 1 C2 
    2953 23 -8.53925 -14.9498 4.68363 422 " " " " A 70 0 0 "LEU " " O  " " " 8 0 1 C2 
    2954 14 -8.78803 -15.0485 1.75221 422 " " " " A 2 0 0 "LEU " " CB " " " 6 0 1 C2 
    2955 14 -8.47983 -13.5908 1.30092 422 " " " " A 2 0 0 "LEU " " CG " " " 6 0 1 C2 
    2956 14 -8.22805 -12.5836 2.37419 422 " " " " A 2 0 0 "LEU " " CD1" " " 6 0 1 C2 
    2957 14 -7.31908 -13.6088 0.253758 422 " " " " A 2 0 0 "LEU " " CD2" " " 6 0 1 C2 
    2958 40 -6.32469 -15.2783 4.43605 423 " " " " A 43 0 0 "SER " " N  " " " 7 0 1 C2 
    2959 14 -5.87657 -14.6892 5.68029 423 " " " " A 2 0 0 "SER " " CA " " " 6 0 1 C2 
    2960 14 -5.6505 -13.1671 5.60098 423 " " " " A 2 0 0 "SER " " C  " " " 6 0 1 C2 
    2961 23 -4.70064 -12.7021 5.05364 423 " " " " A 70 0 0 "SER " " O  " " " 8 0 1 C2 
    2962 14 -4.49705 -15.3539 5.96777 423 " " " " A 2 0 0 "SER " " CB " " " 6 0 1 C2 
    2963 23 -4.70785 -16.7587 6.21012 423 " " " " A 70 0 0 "SER " " OG " " " 8 0 1 C2 
    2964 40 -6.55725 -12.3635 6.20315 424 " " " " A 43 0 0 "LEU " " N  " " " 7 0 1 C2 
    2965 14 -6.48736 -10.9788 6.56759 424 " " " " A 2 0 0 "LEU " " CA " " " 6 0 1 C2 
    2966 14 -5.68186 -10.8621 7.89383 424 " " " " A 2 0 0 "LEU " " C  " " " 6 0 1 C2 
    2967 23 -5.41933 -11.8673 8.55412 424 " " " " A 70 0 0 "LEU " " O  " " " 8 0 1 C2 
    2968 14 -7.88649 -10.3871 6.75583 424 " " " " A 2 0 0 "LEU " " CB " " " 6 0 1 C2 
    2969 14 -8.85801 -10.4116 5.49891 424 " " " " A 2 0 0 "LEU " " CG " " " 6 0 1 C2 
    2970 14 -10.1926 -9.81403 5.91197 424 " " " " A 2 0 0 "LEU " " CD1" " " 6 0 1 C2 
    2971 14 -8.28913 -9.58469 4.35029 424 " " " " A 2 0 0 "LEU " " CD2" " " 6 0 1 C2 
    2972 40 -4.9979 -9.76746 8.16385 425 " " " " A 43 0 0 "GLY " " N  " " " 7 0 1 C2 
    2973 14 -4.16124 -9.47741 9.31589 425 " " " " A 2 0 0 "GLY " " CA " " " 6 0 1 C2 
    2974 14 -4.1136 -7.99087 9.63552 425 " " " " A 2 0 0 "GLY " " C  " " " 6 0 1 C2 
    2975 23 -4.15118 -7.12433 8.75722 425 " " " " A 70 0 0 "GLY " " O  " " " 8 0 1 C2 
    2976 40 -4.08808 -7.63073 10.8885 426 " " " " A 43 0 0 "GLY " " N  " " " 7 0 1 C2 
    2977 14 -3.79225 -6.27876 11.4303 426 " " " " A 2 0 0 "GLY " " CA " " " 6 0 1 C2 
    2978 14 -2.28221 -6.07702 11.7472 426 " " " " A 2 0 0 "GLY " " C  " " " 6 0 1 C2 
    2979 23 -1.35504 -6.89197 11.6932 426 " " " " A 70 0 0 "GLY " " O  " " " 8 0 1 C2 
    2980 40 -2.00105 -4.78677 12.1657 427 " " " " A 43 0 0 "ILE " " N  " " " 7 0 1 C2 
    2981 14 -0.633731 -4.28806 12.2608 427 " " " " A 2 0 0 "ILE " " CA " " " 6 0 1 C2 
    2982 14 -0.062936 -4.59631 13.5675 427 " " " " A 2 0 0 "ILE " " C  " " " 6 0 1 C2 
    2983 23 -0.728739 -4.43798 14.5492 427 " " " " A 70 0 0 "ILE " " O  " " " 8 0 1 C2 
    2984 14 -0.682902 -2.68642 11.9878 427 " " " " A 2 0 0 "ILE " " CB " " " 6 0 1 C2 
    2985 14 -1.49888 -2.36742 10.7413 427 " " " " A 2 0 0 "ILE " " CG1" " " 6 0 1 C2 
    2986 14 0.71263 -2.02777 11.9515 427 " " " " A 2 0 0 "ILE " " CG2" " " 6 0 1 C2 
    2987 14 -1.44311 -0.824926 10.3674 427 " " " " A 2 0 0 "ILE " " CD1" " " 6 0 1 C2 
    2988 40 1.16954 -5.15818 13.5088 428 " " " " A 43 0 0 "SER " " N  " " " 7 0 1 C2 
    2989 14 1.88533 -5.7549 14.6885 428 " " " " A 2 0 0 "SER " " CA " " " 6 0 1 C2 
    2990 14 3.3871 -5.37187 14.6621 428 " " " " A 2 0 0 "SER " " C  " " " 6 0 1 C2 
    2991 23 3.86631 -5.17003 13.5486 428 " " " " A 70 0 0 "SER " " O  " " " 8 0 1 C2 
    2992 14 1.40555 -7.1532 15.0061 428 " " " " A 2 0 0 "SER " " CB " " " 6 0 1 C2 
    2993 23 1.58964 -8.08352 13.9227 428 " " " " A 70 0 0 "SER " " OG " " " 8 0 1 C2 
    2994 40 4.18439 -5.6216 15.7395 429 " " " " A 43 0 0 "GLU " " N  " " " 7 0 1 C2 
    2995 14 5.67799 -5.6127 15.8863 429 " " " " A 2 0 0 "GLU " " CA " " " 6 0 1 C2 
    2996 14 6.47085 -6.35759 14.7949 429 " " " " A 2 0 0 "GLU " " C  " " " 6 0 1 C2 
    2997 23 7.55984 -5.90723 14.4978 429 " " " " A 70 0 0 "GLU " " O  " " " 8 0 1 C2 
    2998 14 6.12733 -6.0223 17.3381 429 " " " " A 2 0 0 "GLU " " CB " " " 6 0 1 C2 
    2999 14 5.9434 -7.41281 17.901 429 " " " " A 2 0 0 "GLU " " CG " " " 6 0 1 C2 
    3000 14 4.5628 -7.76067 18.3473 429 " " " " A 2 0 0 "GLU " " CD " " " 6 0 1 C2 
    3001 23 4.24456 -8.91718 18.2161 429 " " " " A 70 0 0 "GLU " " OE1" " " 8 0 1 C2 
    3002 23 3.78809 -6.91496 18.6729 429 " " " " A 70 0 0 "GLU " " OE2" " " 8 0 1 C2 
    3003 40 5.87832 -7.38918 14.1779 430 " " " " A 43 0 0 "LYS " " N  " " " 7 0 1 C2 
    3004 14 6.25466 -8.12658 13.0359 430 " " " " A 2 0 0 "LYS " " CA " " " 6 0 1 C2 
    3005 14 6.3659 -7.33881 11.7402 430 " " " " A 2 0 0 "LYS " " C  " " " 6 0 1 C2 
    3006 23 6.99996 -7.82947 10.801 430 " " " " A 70 0 0 "LYS " " O  " " " 8 0 1 C2 
    3007 14 5.21531 -9.31028 12.6769 430 " " " " A 2 0 0 "LYS " " CB " " " 6 0 1 C2 
    3008 14 5.48448 -10.5249 13.6044 430 " " " " A 2 0 0 "LYS " " CG " " " 6 0 1 C2 
    3009 14 5.14227 -10.3282 15.0714 430 " " " " A 2 0 0 "LYS " " CD " " " 6 0 1 C2 
    3010 14 5.12283 -11.5242 15.9249 430 " " " " A 2 0 0 "LYS " " CE " " " 6 0 1 C2 
    3011 40 4.8738 -11.291 17.3345 430 " " " " A 43 0 0 "LYS " " NZ " " " 7 0 1 C2 
    3012 40 5.7712 -6.11808 11.5666 431 " " " " A 43 0 0 "TYR " " N  " " " 7 0 1 C2 
    3013 14 6.03256 -5.30485 10.3996 431 " " " " A 2 0 0 "TYR " " CA " " " 6 0 1 C2 
    3014 14 7.3445 -4.58679 10.5727 431 " " " " A 2 0 0 "TYR " " C  " " " 6 0 1 C2 
    3015 23 7.89156 -4.0908 9.56367 431 " " " " A 70 0 0 "TYR " " O  " " " 8 0 1 C2 
    3016 14 4.91334 -4.309 10.1878 431 " " " " A 2 0 0 "TYR " " CB " " " 6 0 1 C2 
    3017 14 3.5857 -4.81815 9.59608 431 " " " " A 2 0 0 "TYR " " CG " " " 6 0 1 C2 
    3018 14 2.59728 -3.91895 9.05398 431 " " " " A 2 0 0 "TYR " " CD1" " " 6 0 1 C2 
    3019 14 3.26557 -6.21049 9.63758 431 " " " " A 2 0 0 "TYR " " CD2" " " 6 0 1 C2 
    3020 14 1.25824 -4.33742 8.80882 431 " " " " A 2 0 0 "TYR " " CE1" " " 6 0 1 C2 
    3021 14 1.94013 -6.62881 9.31346 431 " " " " A 2 0 0 "TYR " " CE2" " " 6 0 1 C2 
    3022 14 0.938834 -5.70128 8.89628 431 " " " " A 2 0 0 "TYR " " CZ " " " 6 0 1 C2 
    3023 23 -0.312809 -6.18374 8.62032 431 " " " " A 70 0 0 "TYR " " OH " " " 8 0 1 C2 
    3024 40 7.99464 -4.46647 11.736 432 " " " " A 43 0 0 "LEU " " N  " " " 7 0 1 C2 
    3025 14 9.20932 -3.8208 11.9623 432 " " " " A 2 0 0 "LEU " " CA " " " 6 0 1 C2 
    3026 14 10.3628 -4.82153 11.9457 432 " " " " A 2 0 0 "LEU " " C  " " " 6 0 1 C2 
    3027 23 9.99102 -5.96878 12.1972 432 " " " " A 70 0 0 "LEU " " O  " " " 8 0 1 C2 
    3028 14 9.23716 -2.99369 13.28 432 " " " " A 2 0 0 "LEU " " CB " " " 6 0 1 C2 
    3029 14 7.93108 -2.26605 13.6985 432 " " " " A 2 0 0 "LEU " " CG " " " 6 0 1 C2 
    3030 14 8.13441 -1.69677 15.0991 432 " " " " A 2 0 0 "LEU " " CD1" " " 6 0 1 C2 
    3031 14 7.48263 -1.19548 12.67 432 " " " " A 2 0 0 "LEU " " CD2" " " 6 0 1 C2 
    3032 40 11.6539 -4.45788 11.6202 433 " " " " A 43 0 0 "PRO " " N  " " " 7 0 1 C2 
    3033 14 12.7983 -5.41508 11.434 433 " " " " A 2 0 0 "PRO " " CA " " " 6 0 1 C2 
    3034 14 13.1244 -6.32773 12.6066 433 " " " " A 2 0 0 "PRO " " C  " " " 6 0 1 C2 
    3035 23 12.9334 -5.92521 13.7292 433 " " " " A 70 0 0 "PRO " " O  " " " 8 0 1 C2 
    3036 14 13.9491 -4.5373 10.9515 433 " " " " A 2 0 0 "PRO " " CB " " " 6 0 1 C2 
    3037 14 13.5054 -3.09135 10.9101 433 " " " " A 2 0 0 "PRO " " CG " " " 6 0 1 C2 
    3038 14 11.9665 -3.03488 11.211 433 " " " " A 2 0 0 "PRO " " CD " " " 6 0 1 C2 
    3039 40 13.5825 -7.6012 12.4662 434 " " " " A 43 0 0 "PRO " " N  " " " 7 0 1 C2 
    3040 14 13.5772 -8.67654 13.5252 434 " " " " A 2 0 0 "PRO " " CA " " " 6 0 1 C2 
    3041 14 14.6501 -8.47205 14.618 434 " " " " A 2 0 0 "PRO " " C  " " " 6 0 1 C2 
    3042 23 14.6063 -9.27027 15.6115 434 " " " " A 70 0 0 "PRO " " O  " " " 8 0 1 C2 
    3043 14 13.7696 -10.0467 12.7646 434 " " " " A 2 0 0 "PRO " " CB " " " 6 0 1 C2 
    3044 14 14.3848 -9.64136 11.4458 434 " " " " A 2 0 0 "PRO " " CG " " " 6 0 1 C2 
    3045 14 13.972 -8.22491 11.2422 434 " " " " A 2 0 0 "PRO " " CD " " " 6 0 1 C2 
    3046 40 15.4998 -7.48616 14.5192 435 " " " " A 43 0 0 "ASP " " N  " " " 7 0 1 C2 
    3047 14 16.4753 -7.01863 15.5153 435 " " " " A 2 0 0 "ASP " " CA " " " 6 0 1 C2 
    3048 14 16.2104 -5.55363 15.8885 435 " " " " A 2 0 0 "ASP " " C  " " " 6 0 1 C2 
    3049 23 17.0688 -4.84139 16.4274 435 " " " " A 70 0 0 "ASP " " O  " " " 8 0 1 C2 
    3050 14 17.9167 -7.34615 15.0885 435 " " " " A 2 0 0 "ASP " " CB " " " 6 0 1 C2 
    3051 14 18.4857 -6.58492 13.8462 435 " " " " A 2 0 0 "ASP " " CG " " " 6 0 1 C2 
    3052 23 17.7719 -6.28145 12.8707 435 " " " " A 70 0 0 "ASP " " OD1" " " 8 0 1 C2 
    3053 23 19.679 -6.32426 13.8071 435 " " " " A 70 0 0 "ASP " " OD2" " " 8 0 1 C2 
    3054 40 14.9688 -5.10832 15.6667 436 " " " " A 43 0 0 "ASN " " N  " " " 7 0 1 C2 
    3055 14 14.4151 -3.78953 16.1002 436 " " " " A 2 0 0 "ASN " " CA " " " 6 0 1 C2 
    3056 14 14.142 -3.83422 17.5793 436 " " " " A 2 0 0 "ASN " " C  " " " 6 0 1 C2 
    3057 23 13.5871 -4.791 18.0716 436 " " " " A 70 0 0 "ASN " " O  " " " 8 0 1 C2 
    3058 14 13.0389 -3.50391 15.4285 436 " " " " A 2 0 0 "ASN " " CB " " " 6 0 1 C2 
    3059 14 12.2462 -2.23466 15.877 436 " " " " A 2 0 0 "ASN " " CG " " " 6 0 1 C2 
    3060 23 11.6811 -2.32346 16.9674 436 " " " " A 70 0 0 "ASN " " OD1" " " 8 0 1 C2 
    3061 40 12.2528 -1.16358 15.0562 436 " " " " A 43 0 0 "ASN " " ND2" " " 7 0 1 C2 
    3062 40 14.6692 -2.81894 18.3097 437 " " " " A 43 0 0 "ALA " " N  " " " 7 0 1 C2 
    3063 14 14.7159 -2.69165 19.7635 437 " " " " A 2 0 0 "ALA " " CA " " " 6 0 1 C2 
    3064 14 13.3764 -2.69238 20.4998 437 " " " " A 2 0 0 "ALA " " C  " " " 6 0 1 C2 
    3065 23 13.141 -3.30388 21.5025 437 " " " " A 70 0 0 "ALA " " O  " " " 8 0 1 C2 
    3066 14 15.4531 -1.31188 19.9508 437 " " " " A 2 0 0 "ALA " " CB " " " 6 0 1 C2 
    3067 40 12.456 -1.97093 19.9214 438 " " " " A 43 0 0 "VAL " " N  " " " 7 0 1 C2 
    3068 14 11.0952 -1.86908 20.4437 438 " " " " A 2 0 0 "VAL " " CA " " " 6 0 1 C2 
    3069 14 10.4515 -3.1987 20.1757 438 " " " " A 2 0 0 "VAL " " C  " " " 6 0 1 C2 
    3070 23 9.99465 -3.73359 21.1853 438 " " " " A 70 0 0 "VAL " " O  " " " 8 0 1 C2 
    3071 14 10.2765 -0.733327 19.7273 438 " " " " A 2 0 0 "VAL " " CB " " " 6 0 1 C2 
    3072 14 8.8856 -0.712247 20.3048 438 " " " " A 2 0 0 "VAL " " CG1" " " 6 0 1 C2 
    3073 14 11.0434 0.669131 19.884 438 " " " " A 2 0 0 "VAL " " CG2" " " 6 0 1 C2 
    3074 40 10.3921 -3.71422 18.914 439 " " " " A 43 0 0 "ARG " " N  " " " 7 0 1 C2 
    3075 14 9.85404 -5.06379 18.5893 439 " " " " A 2 0 0 "ARG " " CA " " " 6 0 1 C2 
    3076 14 10.2901 -6.15314 19.5607 439 " " " " A 2 0 0 "ARG " " C  " " " 6 0 1 C2 
    3077 23 9.48485 -6.83226 20.171 439 " " " " A 70 0 0 "ARG " " O  " " " 8 0 1 C2 
    3078 14 10.1468 -5.49098 17.13 439 " " " " A 2 0 0 "ARG " " CB " " " 6 0 1 C2 
    3079 14 9.85146 -6.95087 16.8077 439 " " " " A 2 0 0 "ARG " " CG " " " 6 0 1 C2 
    3080 14 10.2636 -7.31148 15.3569 439 " " " " A 2 0 0 "ARG " " CD " " " 6 0 1 C2 
    3081 40 10.0848 -8.76661 15.0841 439 " " " " A 43 0 0 "ARG " " NE " " " 7 0 1 C2 
    3082 14 9.93412 -9.32096 13.8748 439 " " " " A 2 0 0 "ARG " " CZ " " " 6 0 1 C2 
    3083 40 9.8204 -10.6152 13.8075 439 " " " " A 43 0 0 "ARG " " NH1" " " 7 0 1 C2 
    3084 40 9.89626 -8.56305 12.7437 439 " " " " A 43 0 0 "ARG " " NH2" " " 7 0 1 C2 
    3085 40 11.6161 -6.36796 19.6299 440 " " " " A 43 0 0 "GLN " " N  " " " 7 0 1 C2 
    3086 14 12.3477 -7.33986 20.3953 440 " " " " A 2 0 0 "GLN " " CA " " " 6 0 1 C2 
    3087 14 12.0737 -7.32873 21.9177 440 " " " " A 2 0 0 "GLN " " C  " " " 6 0 1 C2 
    3088 23 12.0883 -8.41388 22.5411 440 " " " " A 70 0 0 "GLN " " O  " " " 8 0 1 C2 
    3089 14 13.8447 -7.21179 20.1141 440 " " " " A 2 0 0 "GLN " " CB " " " 6 0 1 C2 
    3090 14 14.4445 -8.12189 19.0204 440 " " " " A 2 0 0 "GLN " " CG " " " 6 0 1 C2 
    3091 14 14.3123 -9.58669 19.2907 440 " " " " A 2 0 0 "GLN " " CD " " " 6 0 1 C2 
    3092 23 14.0218 -10.0448 20.3413 440 " " " " A 70 0 0 "GLN " " OE1" " " 8 0 1 C2 
    3093 40 14.5641 -10.3984 18.222 440 " " " " A 43 0 0 "GLN " " NE2" " " 7 0 1 C2 
    3094 40 11.7962 -6.17741 22.4992 441 " " " " A 43 0 0 "SER " " N  " " " 7 0 1 C2 
    3095 14 11.5401 -6.04297 23.9176 441 " " " " A 2 0 0 "SER " " CA " " " 6 0 1 C2 
    3096 14 10.0486 -6.38976 24.2039 441 " " " " A 2 0 0 "SER " " C  " " " 6 0 1 C2 
    3097 23 9.7833 -6.9329 25.1904 441 " " " " A 70 0 0 "SER " " O  " " " 8 0 1 C2 
    3098 14 11.5768 -4.5323 24.2938 441 " " " " A 2 0 0 "SER " " CB " " " 6 0 1 C2 
    3099 23 12.806 -3.92225 23.9975 441 " " " " A 70 0 0 "SER " " OG " " " 8 0 1 C2 
    3100 40 9.18334 -5.93608 23.2881 442 " " " " A 43 0 0 "GLN " " N  " " " 7 0 1 C2 
    3101 14 7.78152 -6.2248 23.2475 442 " " " " A 2 0 0 "GLN " " CA " " " 6 0 1 C2 
    3102 14 7.5591 -7.76306 23.167 442 " " " " A 2 0 0 "GLN " " C  " " " 6 0 1 C2 
    3103 23 6.82416 -8.2887 23.982 442 " " " " A 70 0 0 "GLN " " O  " " " 8 0 1 C2 
    3104 14 7.23076 -5.40539 22.1516 442 " " " " A 2 0 0 "GLN " " CB " " " 6 0 1 C2 
    3105 14 5.74305 -5.62505 21.7885 442 " " " " A 2 0 0 "GLN " " CG " " " 6 0 1 C2 
    3106 14 4.67934 -4.92055 22.722 442 " " " " A 2 0 0 "GLN " " CD " " " 6 0 1 C2 
    3107 23 4.95985 -3.88974 23.3416 442 " " " " A 70 0 0 "GLN " " OE1" " " 8 0 1 C2 
    3108 40 3.49641 -5.45656 22.7759 442 " " " " A 43 0 0 "GLN " " NE2" " " 7 0 1 C2 
    3109 40 8.24914 -8.456 22.2578 443 " " " " A 43 0 0 "GLU " " N  " " " 7 0 1 C2 
    3110 14 8.19746 -9.93703 22.0731 443 " " " " A 2 0 0 "GLU " " CA " " " 6 0 1 C2 
    3111 14 8.59032 -10.8025 23.242 443 " " " " A 2 0 0 "GLU " " C  " " " 6 0 1 C2 
    3112 23 8.49466 -12.0456 23.1916 443 " " " " A 70 0 0 "GLU " " O  " " " 8 0 1 C2 
    3113 14 9.01443 -10.2793 20.8697 443 " " " " A 2 0 0 "GLU " " CB " " " 6 0 1 C2 
    3114 14 8.42969 -9.65514 19.5831 443 " " " " A 2 0 0 "GLU " " CG " " " 6 0 1 C2 
    3115 14 7.67324 -10.6679 18.7659 443 " " " " A 2 0 0 "GLU " " CD " " " 6 0 1 C2 
    3116 23 7.83066 -10.7749 17.5511 443 " " " " A 70 0 0 "GLU " " OE1" " " 8 0 1 C2 
    3117 23 6.76702 -11.4218 19.27 443 " " " " A 70 0 0 "GLU " " OE2" " " 8 0 1 C2 
    3118 40 8.97416 -10.1294 24.3131 444 " " " " A 43 0 0 "GLN " " N  " " " 7 0 1 C2 
    3119 14 9.52787 -10.7583 25.4618 444 " " " " A 2 0 0 "GLN " " CA " " " 6 0 1 C2 
    3120 14 8.83176 -10.2242 26.7166 444 " " " " A 2 0 0 "GLN " " C  " " " 6 0 1 C2 
    3121 23 9.27014 -10.6182 27.7931 444 " " " " A 70 0 0 "GLN " " O  " " " 8 0 1 C2 
    3122 14 11.0675 -10.4845 25.2992 444 " " " " A 2 0 0 "GLN " " CB " " " 6 0 1 C2 
    3123 14 11.9903 -10.8146 26.4848 444 " " " " A 2 0 0 "GLN " " CG " " " 6 0 1 C2 
    3124 14 12.3218 -12.2898 26.6242 444 " " " " A 2 0 0 "GLN " " CD " " " 6 0 1 C2 
    3125 23 12.8681 -12.6328 27.6726 444 " " " " A 70 0 0 "GLN " " OE1" " " 8 0 1 C2 
    3126 40 12.001 -13.2076 25.7451 444 " " " " A 43 0 0 "GLN " " NE2" " " 7 0 1 C2 
    3127 40 7.84551 -9.27942 26.5257 445 " " " " A 43 0 0 "PHE " " N  " " " 7 0 1 C2 
    3128 14 7.04681 -8.64211 27.6085 445 " " " " A 2 0 0 "PHE " " CA " " " 6 0 1 C2 
    3129 14 6.06944 -9.66919 28.2821 445 " " " " A 2 0 0 "PHE " " C  " " " 6 0 1 C2 
    3130 23 6.07684 -9.78667 29.4905 445 " " " " A 70 0 0 "PHE " " O  " " " 8 0 1 C2 
    3131 14 6.28676 -7.52144 26.9291 445 " " " " A 2 0 0 "PHE " " CB " " " 6 0 1 C2 
    3132 14 5.64782 -6.57507 27.9167 445 " " " " A 2 0 0 "PHE " " CG " " " 6 0 1 C2 
    3133 14 6.39973 -5.86805 28.9254 445 " " " " A 2 0 0 "PHE " " CD1" " " 6 0 1 C2 
    3134 14 4.27738 -6.32244 27.89 445 " " " " A 2 0 0 "PHE " " CD2" " " 6 0 1 C2 
    3135 14 5.72982 -5.00484 29.8442 445 " " " " A 2 0 0 "PHE " " CE1" " " 6 0 1 C2 
    3136 14 3.59829 -5.47605 28.7824 445 " " " " A 2 0 0 "PHE " " CE2" " " 6 0 1 C2 
    3137 14 4.33131 -4.78553 29.7409 445 " " " " A 2 0 0 "PHE " " CZ " " " 6 0 1 C2 
    3138 40 5.41326 -10.6295 27.6248 446 " " " " A 43 0 0 "ASP " " N  " " " 7 0 1 C2 
    3139 14 4.67811 -11.8484 28.0219 446 " " " " A 2 0 0 "ASP " " CA " " " 6 0 1 C2 
    3140 14 5.56048 -12.7552 28.903 446 " " " " A 2 0 0 "ASP " " C  " " " 6 0 1 C2 
    3141 23 5.1233 -13.3339 29.9241 446 " " " " A 70 0 0 "ASP " " O  " " " 8 0 1 C2 
    3142 14 4.00179 -12.5071 26.7643 446 " " " " A 2 0 0 "ASP " " CB " " " 6 0 1 C2 
    3143 14 4.96358 -12.9155 25.691 446 " " " " A 2 0 0 "ASP " " CG " " " 6 0 1 C2 
    3144 23 5.7128 -11.9888 25.2778 446 " " " " A 70 0 0 "ASP " " OD1" " " 8 0 1 C2 
    3145 23 4.79711 -14.0764 25.1851 446 " " " " A 70 0 0 "ASP " " OD2" " " 8 0 1 C2 
    3146 40 6.84596 -12.8245 28.5335 447 " " " " A 43 0 0 "LYS " " N  " " " 7 0 1 C2 
    3147 14 7.72372 -13.884 29.0561 447 " " " " A 2 0 0 "LYS " " CA " " " 6 0 1 C2 
    3148 14 8.50303 -13.5627 30.3581 447 " " " " A 2 0 0 "LYS " " C  " " " 6 0 1 C2 
    3149 23 9.13913 -14.4442 31.0054 447 " " " " A 70 0 0 "LYS " " O  " " " 8 0 1 C2 
    3150 14 8.61671 -14.1519 27.9093 447 " " " " A 2 0 0 "LYS " " CB " " " 6 0 1 C2 
    3151 14 7.92632 -14.7031 26.6193 447 " " " " A 2 0 0 "LYS " " CG " " " 6 0 1 C2 
    3152 14 8.82057 -15.0634 25.4524 447 " " " " A 2 0 0 "LYS " " CD " " " 6 0 1 C2 
    3153 14 7.99014 -15.3962 24.2376 447 " " " " A 2 0 0 "LYS " " CE " " " 6 0 1 C2 
    3154 40 7.04672 -14.3523 23.8416 447 " " " " A 43 0 0 "LYS " " NZ " " " 7 0 1 C2 
    3155 40 8.66762 -12.2614 30.5316 448 " " " " A 43 0 0 "LEU " " N  " " " 7 0 1 C2 
    3156 14 9.16906 -11.657 31.7382 448 " " " " A 2 0 0 "LEU " " CA " " " 6 0 1 C2 
    3157 14 7.99964 -11.5462 32.7178 448 " " " " A 2 0 0 "LEU " " C  " " " 6 0 1 C2 
    3158 23 8.04272 -11.9941 33.8518 448 " " " " A 70 0 0 "LEU " " O  " " " 8 0 1 C2 
    3159 14 9.69328 -10.2032 31.4377 448 " " " " A 2 0 0 "LEU " " CB " " " 6 0 1 C2 
    3160 14 10.9962 -10.3804 30.6679 448 " " " " A 2 0 0 "LEU " " CG " " " 6 0 1 C2 
    3161 14 11.7808 -9.01135 30.5366 448 " " " " A 2 0 0 "LEU " " CD1" " " 6 0 1 C2 
    3162 14 12.0493 -11.3042 31.3383 448 " " " " A 2 0 0 "LEU " " CD2" " " 6 0 1 C2 
    3163 40 6.98906 -10.7846 32.3334 449 " " " " A 43 0 0 "PHE " " N  " " " 7 0 1 C2 
    3164 14 5.96387 -10.3071 33.2979 449 " " " " A 2 0 0 "PHE " " CA " " " 6 0 1 C2 
    3165 14 4.67222 -11.0717 33.0275 449 " " " " A 2 0 0 "PHE " " C  " " " 6 0 1 C2 
    3166 23 4.13334 -10.9131 31.923 449 " " " " A 70 0 0 "PHE " " O  " " " 8 0 1 C2 
    3167 14 5.7529 -8.8024 33.0249 449 " " " " A 2 0 0 "PHE " " CB " " " 6 0 1 C2 
    3168 14 7.00954 -8.00978 33.0909 449 " " " " A 2 0 0 "PHE " " CG " " " 6 0 1 C2 
    3169 14 7.61599 -7.76365 34.3443 449 " " " " A 2 0 0 "PHE " " CD1" " " 6 0 1 C2 
    3170 14 7.57477 -7.45595 31.9263 449 " " " " A 2 0 0 "PHE " " CD2" " " 6 0 1 C2 
    3171 14 8.7829 -6.97638 34.4605 449 " " " " A 2 0 0 "PHE " " CE1" " " 6 0 1 C2 
    3172 14 8.73032 -6.62732 32.055 449 " " " " A 2 0 0 "PHE " " CE2" " " 6 0 1 C2 
    3173 14 9.38989 -6.43572 33.3211 449 " " " " A 2 0 0 "PHE " " CZ " " " 6 0 1 C2 
    3174 40 4.13773 -11.8676 34.0183 450 " " " " A 43 0 0 "PRO " " N  " " " 7 0 1 C2 
    3175 14 2.96822 -12.7353 33.74 450 " " " " A 2 0 0 "PRO " " CA " " " 6 0 1 C2 
    3176 14 1.70465 -12.0062 33.2041 450 " " " " A 2 0 0 "PRO " " C  " " " 6 0 1 C2 
    3177 23 1.28701 -11.0042 33.8288 450 " " " " A 70 0 0 "PRO " " O  " " " 8 0 1 C2 
    3178 14 2.78847 -13.5576 35.0394 450 " " " " A 2 0 0 "PRO " " CB " " " 6 0 1 C2 
    3179 14 3.30527 -12.6765 36.0733 450 " " " " A 2 0 0 "PRO " " CG " " " 6 0 1 C2 
    3180 14 4.35091 -11.8213 35.4361 450 " " " " A 2 0 0 "PRO " " CD " " " 6 0 1 C2 
    3181 40 1.07389 -12.4844 32.1199 451 " " " " A 43 0 0 "GLY " " N  " " " 7 0 1 C2 
    3182 14 -0.287211 -12.2132 31.7925 451 " " " " A 2 0 0 "GLY " " CA " " " 6 0 1 C2 
    3183 14 -0.503097 -10.9448 30.9619 451 " " " " A 2 0 0 "GLY " " C  " " " 6 0 1 C2 
    3184 23 -1.56195 -10.7639 30.3477 451 " " " " A 70 0 0 "GLY " " O  " " " 8 0 1 C2 
    3185 40 0.590626 -10.1608 30.9004 452 " " " " A 43 0 0 "PHE " " N  " " " 7 0 1 C2 
    3186 14 0.664963 -8.84117 30.2038 452 " " " " A 2 0 0 "PHE " " CA " " " 6 0 1 C2 
    3187 14 0.848454 -9.22955 28.7478 452 " " " " A 2 0 0 "PHE " " C  " " " 6 0 1 C2 
    3188 23 1.65422 -10.1545 28.5036 452 " " " " A 70 0 0 "PHE " " O  " " " 8 0 1 C2 
    3189 14 1.79727 -8.0146 30.8213 452 " " " " A 2 0 0 "PHE " " CB " " " 6 0 1 C2 
    3190 14 1.43983 -7.28467 32.0907 452 " " " " A 2 0 0 "PHE " " CG " " " 6 0 1 C2 
    3191 14 0.54608 -6.17741 32.1194 452 " " " " A 2 0 0 "PHE " " CD1" " " 6 0 1 C2 
    3192 14 2.16517 -7.53678 33.2852 452 " " " " A 2 0 0 "PHE " " CD2" " " 6 0 1 C2 
    3193 14 0.364131 -5.50124 33.3839 452 " " " " A 2 0 0 "PHE " " CE1" " " 6 0 1 C2 
    3194 14 1.90421 -6.85906 34.4779 452 " " " " A 2 0 0 "PHE " " CE2" " " 6 0 1 C2 
    3195 14 0.950828 -5.91719 34.5569 452 " " " " A 2 0 0 "PHE " " CZ " " " 6 0 1 C2 
    3196 40 0.217536 -8.68637 27.737 453 " " " " A 43 0 0 "ARG " " N  " " " 7 0 1 C2 
    3197 14 0.406672 -8.80287 26.3144 453 " " " " A 2 0 0 "ARG " " CA " " " 6 0 1 C2 
    3198 14 -0.78676 -9.63482 25.7155 453 " " " " A 2 0 0 "ARG " " C  " " " 6 0 1 C2 
    3199 23 -0.655106 -10.2314 24.6531 453 " " " " A 70 0 0 "ARG " " O  " " " 8 0 1 C2 
    3200 14 1.83117 -9.20381 25.8363 453 " " " " A 2 0 0 "ARG " " CB " " " 6 0 1 C2 
    3201 14 2.16183 -9.12182 24.3391 453 " " " " A 2 0 0 "ARG " " CG " " " 6 0 1 C2 
    3202 14 3.58615 -9.6068 24.1039 453 " " " " A 2 0 0 "ARG " " CD " " " 6 0 1 C2 
    3203 40 3.87335 -9.67995 22.6142 453 " " " " A 43 0 0 "ARG " " NE " " " 7 0 1 C2 
    3204 14 4.65237 -10.5201 22.0062 453 " " " " A 2 0 0 "ARG " " CZ " " " 6 0 1 C2 
    3205 40 5.20851 -11.5072 22.6992 453 " " " " A 43 0 0 "ARG " " NH1" " " 7 0 1 C2 
    3206 40 4.86662 -10.434 20.6958 453 " " " " A 43 0 0 "ARG " " NH2" " " 7 0 1 C2 
    3207 40 -1.9496 -9.62952 26.4216 454 " " " " A 43 0 0 "THR " " N  " " " 7 0 1 C2 
    3208 14 -3.22234 -10.3208 26.0711 454 " " " " A 2 0 0 "THR " " CA " " " 6 0 1 C2 
    3209 14 -4.42966 -9.38401 25.9653 454 " " " " A 2 0 0 "THR " " C  " " " 6 0 1 C2 
    3210 23 -5.43435 -9.61801 26.6464 454 " " " " A 70 0 0 "THR " " O  " " " 8 0 1 C2 
    3211 14 -3.40011 -11.5757 26.8635 454 " " " " A 2 0 0 "THR " " CB " " " 6 0 1 C2 
    3212 23 -3.24077 -11.419 28.2716 454 " " " " A 70 0 0 "THR " " OG1" " " 8 0 1 C2 
    3213 14 -2.50868 -12.7058 26.2987 454 " " " " A 2 0 0 "THR " " CG2" " " 6 0 1 C2 
    3214 40 -4.30217 -8.30204 25.1734 455 " " " " A 43 0 0 "GLU " " N  " " " 7 0 1 C2 
    3215 14 -5.29848 -7.21616 25.099 455 " " " " A 2 0 0 "GLU " " CA " " " 6 0 1 C2 
    3216 14 -6.77121 -7.6701 24.9043 455 " " " " A 2 0 0 "GLU " " C  " " " 6 0 1 C2 
    3217 23 -7.02637 -8.36127 23.8887 455 " " " " A 70 0 0 "GLU " " O  " " " 8 0 1 C2 
    3218 14 -4.94609 -6.08936 24.094 455 " " " " A 2 0 0 "GLU " " CB " " " 6 0 1 C2 
    3219 14 -3.62081 -5.49532 24.4156 455 " " " " A 2 0 0 "GLU " " CG " " " 6 0 1 C2 
    3220 14 -2.48677 -6.23961 23.6382 455 " " " " A 2 0 0 "GLU " " CD " " " 6 0 1 C2 
    3221 23 -2.23924 -5.94885 22.4736 455 " " " " A 70 0 0 "GLU " " OE1" " " 8 0 1 C2 
    3222 23 -1.65568 -6.92878 24.2311 455 " " " " A 70 0 0 "GLU " " OE2" " " 8 0 1 C2 
    3223 40 -7.78623 -7.2328 25.6865 456 " " " " A 43 0 0 "PRO " " N  " " " 7 0 1 C2 
    3224 14 -9.15779 -7.82672 25.7762 456 " " " " A 2 0 0 "PRO " " CA " " " 6 0 1 C2 
    3225 14 -10.0014 -7.37035 24.6199 456 " " " " A 2 0 0 "PRO " " C  " " " 6 0 1 C2 
    3226 23 -9.75436 -6.37879 24.0237 456 " " " " A 70 0 0 "PRO " " O  " " " 8 0 1 C2 
    3227 14 -9.75265 -7.41656 27.1306 456 " " " " A 2 0 0 "PRO " " CB " " " 6 0 1 C2 
    3228 14 -9.08976 -6.08904 27.4167 456 " " " " A 2 0 0 "PRO " " CG " " " 6 0 1 C2 
    3229 14 -7.72506 -6.21397 26.6798 456 " " " " A 2 0 0 "PRO " " CD " " " 6 0 1 C2 
    3230 40 -10.9987 -8.17287 24.1812 457 " " " " A 43 0 0 "LEU " " N  " " " 7 0 1 C2 
    3231 14 -12.1966 -7.81908 23.496 457 " " " " A 2 0 0 "LEU " " CA " " " 6 0 1 C2 
    3232 14 -13.0898 -7.04379 24.5705 457 " " " " A 2 0 0 "LEU " " C  " " " 6 0 1 C2 
    3233 23 -13.1191 -7.4491 25.7635 457 " " " " A 70 0 0 "LEU " " O  " " " 8 0 1 C2 
    3234 14 -12.9337 -9.15421 23.0925 457 " " " " A 2 0 0 "LEU " " CB " " " 6 0 1 C2 
    3235 14 -14.1379 -9.03657 22.0881 457 " " " " A 2 0 0 "LEU " " CG " " " 6 0 1 C2 
    3236 14 -13.733 -8.65172 20.6238 457 " " " " A 2 0 0 "LEU " " CD1" " " 6 0 1 C2 
    3237 14 -14.8836 -10.3645 21.9983 457 " " " " A 2 0 0 "LEU " " CD2" " " 6 0 1 C2 
    3238 40 -13.9398 -6.11436 24.1082 458 " " " " A 43 0 0 "THR " " N  " " " 7 0 1 C2 
    3239 14 -14.7696 -5.20472 24.8501 458 " " " " A 2 0 0 "THR " " CA " " " 6 0 1 C2 
    3240 14 -16.1332 -5.09067 24.2474 458 " " " " A 2 0 0 "THR " " C  " " " 6 0 1 C2 
    3241 23 -16.2855 -5.35162 23.0319 458 " " " " A 70 0 0 "THR " " O  " " " 8 0 1 C2 
    3242 14 -13.915 -3.96905 25.1207 458 " " " " A 2 0 0 "THR " " CB " " " 6 0 1 C2 
    3243 23 -14.454 -3.11781 26.1225 458 " " " " A 70 0 0 "THR " " OG1" " " 8 0 1 C2 
    3244 14 -13.7645 -3.05098 23.8738 458 " " " " A 2 0 0 "THR " " CG2" " " 6 0 1 C2 
    3245 40 -17.0895 -5.00372 25.1259 459 " " " " A 43 0 0 "LEU " " N  " " " 7 0 1 C2 
    3246 14 -18.5085 -4.92339 24.8536 459 " " " " A 2 0 0 "LEU " " CA " " " 6 0 1 C2 
    3247 14 -19.0029 -3.63199 25.3034 459 " " " " A 2 0 0 "LEU " " C  " " " 6 0 1 C2 
    3248 23 -18.6482 -3.11524 26.3955 459 " " " " A 70 0 0 "LEU " " O  " " " 8 0 1 C2 
    3249 14 -19.2505 -6.06444 25.6244 459 " " " " A 2 0 0 "LEU " " CB " " " 6 0 1 C2 
    3250 14 -20.6912 -6.26093 25.0039 459 " " " " A 2 0 0 "LEU " " CG " " " 6 0 1 C2 
    3251 14 -21.0462 -7.78008 24.8932 459 " " " " A 2 0 0 "LEU " " CD1" " " 6 0 1 C2 
    3252 14 -21.75 -5.46321 25.7561 459 " " " " A 2 0 0 "LEU " " CD2" " " 6 0 1 C2 
    3253 40 -19.8565 -2.97731 24.5132 460 " " " " A 43 0 0 "VAL " " N  " " " 7 0 1 C2 
    3254 14 -20.4462 -1.72348 24.7951 460 " " " " A 2 0 0 "VAL " " CA " " " 6 0 1 C2 
    3255 14 -21.9407 -1.98508 24.7522 460 " " " " A 2 0 0 "VAL " " C  " " " 6 0 1 C2 
    3256 23 -22.4688 -2.5337 23.7726 460 " " " " A 70 0 0 "VAL " " O  " " " 8 0 1 C2 
    3257 14 -19.9799 -0.604106 23.7924 460 " " " " A 2 0 0 "VAL " " CB " " " 6 0 1 C2 
    3258 14 -20.6149 0.781989 24.1409 460 " " " " A 2 0 0 "VAL " " CG1" " " 6 0 1 C2 
    3259 14 -18.454 -0.453214 23.8586 460 " " " " A 2 0 0 "VAL " " CG2" " " 6 0 1 C2 
    3260 40 -22.5489 -1.40426 25.7984 461 " " " " A 43 0 0 "MET " " N  " " " 7 0 1 C2 
    3261 14 -24.0257 -1.31522 26.0377 461 " " " " A 2 0 0 "MET " " CA " " " 6 0 1 C2 
    3262 14 -24.3189 0.225257 26.154 461 " " " " A 2 0 0 "MET " " C  " " " 6 0 1 C2 
    3263 23 -23.829 0.917481 27.0813 461 " " " " A 70 0 0 "MET " " O  " " " 8 0 1 C2 
    3264 14 -24.3006 -1.96179 27.429 461 " " " " A 2 0 0 "MET " " CB " " " 6 0 1 C2 
    3265 14 -24.3564 -3.47139 27.306 461 " " " " A 2 0 0 "MET " " CG " " " 6 0 1 C2 
    3266 52 -24.9816 -4.48419 28.6382 461 " " " " A 13 0 0 "MET " " SD " " " 16 0 1 C2 
    3267 14 -24.9788 -6.11201 27.7613 461 " " " " A 2 0 0 "MET " " CE " " " 6 0 1 C2 
    3268 40 -25.0774 0.791663 25.2568 462 " " " " A 43 0 0 "LYS " " N  " " " 7 0 1 C2 
    3269 14 -25.4387 2.21871 25.2181 462 " " " " A 2 0 0 "LYS " " CA " " " 6 0 1 C2 
    3270 14 -26.9527 2.24079 25.1342 462 " " " " A 2 0 0 "LYS " " C  " " " 6 0 1 C2 
    3271 23 -27.4912 1.55175 24.2758 462 " " " " A 70 0 0 "LYS " " O  " " " 8 0 1 C2 
    3272 14 -24.9123 2.64873 23.8415 462 " " " " A 2 0 0 "LYS " " CB " " " 6 0 1 C2 
    3273 14 -24.8932 4.21903 23.7742 462 " " " " A 2 0 0 "LYS " " CG " " " 6 0 1 C2 
    3274 14 -24.6444 4.58045 22.3176 462 " " " " A 2 0 0 "LYS " " CD " " " 6 0 1 C2 
    3275 14 -24.6495 6.10958 21.9766 462 " " " " A 2 0 0 "LYS " " CE " " " 6 0 1 C2 
    3276 40 -25.0875 6.42061 20.5874 462 " " " " A 43 0 0 "LYS " " NZ " " " 7 0 1 C2 
    3277 40 -27.6827 2.96795 25.9629 463 " " " " A 43 0 0 "ARG " " N  " " " 7 0 1 C2 
    3278 14 -29.0762 3.38827 25.8014 463 " " " " A 2 0 0 "ARG " " CA " " " 6 0 1 C2 
    3279 14 -29.1676 4.75567 25.029 463 " " " " A 2 0 0 "ARG " " C  " " " 6 0 1 C2 
    3280 23 -28.3126 5.58838 25.1401 463 " " " " A 70 0 0 "ARG " " O  " " " 8 0 1 C2 
    3281 14 -29.8269 3.50643 27.157 463 " " " " A 2 0 0 "ARG " " CB " " " 6 0 1 C2 
    3282 14 -30.2334 2.08861 27.6667 463 " " " " A 2 0 0 "ARG " " CG " " " 6 0 1 C2 
    3283 14 -31.1318 2.00971 28.9059 463 " " " " A 2 0 0 "ARG " " CD " " " 6 0 1 C2 
    3284 40 -32.5483 2.2409 28.5946 463 " " " " A 43 0 0 "ARG " " NE " " " 7 0 1 C2 
    3285 14 -33.6145 1.61059 29.0921 463 " " " " A 2 0 0 "ARG " " CZ " " " 6 0 1 C2 
    3286 40 -34.7474 2.05573 28.6111 463 " " " " A 43 0 0 "ARG " " NH1" " " 7 0 1 C2 
    3287 40 -33.5774 0.632174 29.9736 463 " " " " A 43 0 0 "ARG " " NH2" " " 7 0 1 C2 
    3288 40 -30.2067 4.86551 24.2208 464 " " " " A 43 0 0 "GLU " " N  " " " 7 0 1 C2 
    3289 14 -30.4933 6.1246 23.4985 464 " " " " A 2 0 0 "GLU " " CA " " " 6 0 1 C2 
    3290 14 -31.5633 6.93426 24.1144 464 " " " " A 2 0 0 "GLU " " C  " " " 6 0 1 C2 
    3291 23 -31.7871 8.03582 23.626 464 " " " " A 70 0 0 "GLU " " O  " " " 8 0 1 C2 
    3292 14 -30.8395 5.70889 21.9992 464 " " " " A 2 0 0 "GLU " " CB " " " 6 0 1 C2 
    3293 14 -29.8032 4.83408 21.2883 464 " " " " A 2 0 0 "GLU " " CG " " " 6 0 1 C2 
    3294 14 -28.493 5.5922 20.9508 464 " " " " A 2 0 0 "GLU " " CD " " " 6 0 1 C2 
    3295 23 -27.4102 4.93181 20.8393 464 " " " " A 70 0 0 "GLU " " OE1" " " 8 0 1 C2 
    3296 23 -28.5807 6.86023 20.7619 464 " " " " A 70 0 0 "GLU " " OE2" " " 8 0 1 C2 
    3297 40 -32.4057 6.35879 25.0229 465 " " " " A 43 0 0 "ASP " " N  " " " 7 0 1 C2 
    3298 14 -33.7531 6.84565 25.4359 465 " " " " A 2 0 0 "ASP " " CA " " " 6 0 1 C2 
    3299 14 -33.6529 7.68077 26.7231 465 " " " " A 2 0 0 "ASP " " C  " " " 6 0 1 C2 
    3300 23 -34.6889 8.14887 27.216 465 " " " " A 70 0 0 "ASP " " O  " " " 8 0 1 C2 
    3301 14 -34.722 5.64794 25.522 465 " " " " A 2 0 0 "ASP " " CB " " " 6 0 1 C2 
    3302 14 -34.3965 4.67746 26.5816 465 " " " " A 2 0 0 "ASP " " CG " " " 6 0 1 C2 
    3303 23 -35.2645 4.49937 27.4745 465 " " " " A 70 0 0 "ASP " " OD1" " " 8 0 1 C2 
    3304 23 -33.2813 4.09697 26.5653 465 " " " " A 70 0 0 "ASP " " OD2" " " 8 0 1 C2 
    3305 40 -32.4171 7.96948 27.0807 466 " " " " A 43 0 0 "GLY " " N  " " " 7 0 1 C2 
    3306 14 -31.9615 8.90761 28.0489 466 " " " " A 2 0 0 "GLY " " CA " " " 6 0 1 C2 
    3307 14 -31.9091 8.35994 29.466 466 " " " " A 2 0 0 "GLY " " C  " " " 6 0 1 C2 
    3308 23 -31.592 9.13861 30.4371 466 " " " " A 70 0 0 "GLY " " O  " " " 8 0 1 C2 
    3309 40 -32.1862 7.09129 29.578 467 " " " " A 43 0 0 "GLU " " N  " " " 7 0 1 C2 
    3310 14 -32.2744 6.24344 30.8203 467 " " " " A 2 0 0 "GLU " " CA " " " 6 0 1 C2 
    3311 14 -30.9287 5.52868 31.1185 467 " " " " A 2 0 0 "GLU " " C  " " " 6 0 1 C2 
    3312 23 -30.1521 5.30071 30.1834 467 " " " " A 70 0 0 "GLU " " O  " " " 8 0 1 C2 
    3313 14 -33.3052 5.09194 30.523 467 " " " " A 2 0 0 "GLU " " CB " " " 6 0 1 C2 
    3314 14 -34.7699 5.57718 30.3477 467 " " " " A 2 0 0 "GLU " " CG " " " 6 0 1 C2 
    3315 14 -35.3426 6.12969 31.6883 467 " " " " A 2 0 0 "GLU " " CD " " " 6 0 1 C2 
    3316 23 -36.0013 7.21105 31.6207 467 " " " " A 70 0 0 "GLU " " OE1" " " 8 0 1 C2 
    3317 23 -35.0744 5.52679 32.7545 467 " " " " A 70 0 0 "GLU " " OE2" " " 8 0 1 C2 
    3318 40 -30.6588 5.03897 32.3873 468 " " " " A 43 0 0 "PRO " " N  " " " 7 0 1 C2 
    3319 14 -29.4411 4.40102 32.8636 468 " " " " A 2 0 0 "PRO " " CA " " " 6 0 1 C2 
    3320 14 -29.4918 2.91876 32.3368 468 " " " " A 2 0 0 "PRO " " C  " " " 6 0 1 C2 
    3321 23 -30.4947 2.36992 31.8674 468 " " " " A 70 0 0 "PRO " " O  " " " 8 0 1 C2 
    3322 14 -29.5033 4.37606 34.3703 468 " " " " A 2 0 0 "PRO " " CB " " " 6 0 1 C2 
    3323 14 -30.9361 4.46668 34.7165 468 " " " " A 2 0 0 "PRO " " CG " " " 6 0 1 C2 
    3324 14 -31.5873 5.20775 33.5697 468 " " " " A 2 0 0 "PRO " " CD " " " 6 0 1 C2 
    3325 40 -28.4154 2.12964 32.5072 469 " " " " A 43 0 0 "ILE " " N  " " " 7 0 1 C2 
    3326 14 -28.4452 0.685286 32.3995 469 " " " " A 2 0 0 "ILE " " CA " " " 6 0 1 C2 
    3327 14 -28.1799 0.15249 33.8392 469 " " " " A 2 0 0 "ILE " " C  " " " 6 0 1 C2 
    3328 23 -27.1703 0.537675 34.4936 469 " " " " A 70 0 0 "ILE " " O  " " " 8 0 1 C2 
    3329 14 -27.3034 0.27926 31.4699 469 " " " " A 2 0 0 "ILE " " CB " " " 6 0 1 C2 
    3330 14 -27.3988 1.02326 30.1214 469 " " " " A 2 0 0 "ILE " " CG1" " " 6 0 1 C2 
    3331 14 -27.2649 -1.26934 31.2939 469 " " " " A 2 0 0 "ILE " " CG2" " " 6 0 1 C2 
    3332 14 -26.6665 0.370345 28.9211 469 " " " " A 2 0 0 "ILE " " CD1" " " 6 0 1 C2 
    3333 40 -29.1411 -0.623933 34.3745 470 " " " " A 43 0 0 "THR " " N  " " " 7 0 1 C2 
    3334 14 -28.9643 -1.37333 35.5713 470 " " " " A 2 0 0 "THR " " CA " " " 6 0 1 C2 
    3335 14 -27.8549 -2.39249 35.3339 470 " " " " A 2 0 0 "THR " " C  " " " 6 0 1 C2 
    3336 23 -27.7706 -2.9666 34.2716 470 " " " " A 70 0 0 "THR " " O  " " " 8 0 1 C2 
    3337 14 -30.2821 -1.91963 36.0654 470 " " " " A 2 0 0 "THR " " CB " " " 6 0 1 C2 
    3338 23 -30.0544 -2.6188 37.3235 470 " " " " A 70 0 0 "THR " " OG1" " " 8 0 1 C2 
    3339 14 -31.0858 -2.83453 35.1002 470 " " " " A 2 0 0 "THR " " CG2" " " 6 0 1 C2 
    3340 40 -26.9544 -2.64459 36.2539 471 " " " " A 43 0 0 "ASP " " N  " " " 7 0 1 C2 
    3341 14 -25.876 -3.6143 36.0776 471 " " " " A 2 0 0 "ASP " " CA " " " 6 0 1 C2 
    3342 14 -26.4237 -5.05648 36.1725 471 " " " " A 2 0 0 "ASP " " C  " " " 6 0 1 C2 
    3343 23 -25.7142 -6.04017 36.023 471 " " " " A 70 0 0 "ASP " " O  " " " 8 0 1 C2 
    3344 14 -24.8024 -3.40342 37.1744 471 " " " " A 2 0 0 "ASP " " CB " " " 6 0 1 C2 
    3345 14 -25.1344 -3.79108 38.6236 471 " " " " A 2 0 0 "ASP " " CG " " " 6 0 1 C2 
    3346 23 -26.1416 -3.26302 39.0978 471 " " " " A 70 0 0 "ASP " " OD1" " " 8 0 1 C2 
    3347 23 -24.2484 -4.38188 39.275 471 " " " " A 70 0 0 "ASP " " OD2" " " 8 0 1 C2 
    3348 40 -27.6996 -5.20308 36.519 472 " " " " A 43 0 0 "ALA " " N  " " " 7 0 1 C2 
    3349 14 -28.4292 -6.42128 36.3233 472 " " " " A 2 0 0 "ALA " " CA " " " 6 0 1 C2 
    3350 14 -28.5793 -6.85888 34.8078 472 " " " " A 2 0 0 "ALA " " C  " " " 6 0 1 C2 
    3351 23 -28.6685 -8.05366 34.5439 472 " " " " A 70 0 0 "ALA " " O  " " " 8 0 1 C2 
    3352 14 -29.7592 -6.31359 36.9291 472 " " " " A 2 0 0 "ALA " " CB " " " 6 0 1 C2 
    3353 40 -28.4837 -5.90754 33.8407 473 " " " " A 43 0 0 "GLN " " N  " " " 7 0 1 C2 
    3354 14 -28.4734 -6.291 32.4054 473 " " " " A 2 0 0 "GLN " " CA " " " 6 0 1 C2 
    3355 14 -27.1393 -6.9886 31.9625 473 " " " " A 2 0 0 "GLN " " C  " " " 6 0 1 C2 
    3356 23 -27.0844 -7.8628 31.0246 473 " " " " A 70 0 0 "GLN " " O  " " " 8 0 1 C2 
    3357 14 -28.8406 -5.08622 31.5828 473 " " " " A 2 0 0 "GLN " " CB " " " 6 0 1 C2 
    3358 14 -30.1681 -4.30651 31.9045 473 " " " " A 2 0 0 "GLN " " CG " " " 6 0 1 C2 
    3359 14 -31.4713 -5.00657 31.6513 473 " " " " A 2 0 0 "GLN " " CD " " " 6 0 1 C2 
    3360 23 -31.5157 -6.14309 31.1663 473 " " " " A 70 0 0 "GLN " " OE1" " " 8 0 1 C2 
    3361 40 -32.5345 -4.41495 32.1143 473 " " " " A 43 0 0 "GLN " " NE2" " " 7 0 1 C2 
    3362 40 -26.0309 -6.49907 32.4901 474 " " " " A 43 0 0 "ILE " " N  " " " 7 0 1 C2 
    3363 14 -24.722 -7.0712 32.352 474 " " " " A 2 0 0 "ILE " " CA " " " 6 0 1 C2 
    3364 14 -24.6291 -8.51474 32.8862 474 " " " " A 2 0 0 "ILE " " C  " " " 6 0 1 C2 
    3365 23 -24.3175 -9.4258 32.086 474 " " " " A 70 0 0 "ILE " " O  " " " 8 0 1 C2 
    3366 14 -23.6293 -6.22522 32.9654 474 " " " " A 2 0 0 "ILE " " CB " " " 6 0 1 C2 
    3367 14 -23.7215 -4.71395 32.7234 474 " " " " A 2 0 0 "ILE " " CG1" " " 6 0 1 C2 
    3368 14 -22.1432 -6.70811 32.7173 474 " " " " A 2 0 0 "ILE " " CG2" " " 6 0 1 C2 
    3369 14 -22.722 -3.8331 33.5086 474 " " " " A 2 0 0 "ILE " " CD1" " " 6 0 1 C2 
    3370 40 -24.9737 -8.76504 34.151 475 " " " " A 43 0 0 "ALA " " N  " " " 7 0 1 C2 
    3371 14 -25.2326 -10.0675 34.8624 475 " " " " A 2 0 0 "ALA " " CA " " " 6 0 1 C2 
    3372 14 -26.2162 -10.9512 34.0933 475 " " " " A 2 0 0 "ALA " " C  " " " 6 0 1 C2 
    3373 23 -25.8566 -12.1164 33.7371 475 " " " " A 70 0 0 "ALA " " O  " " " 8 0 1 C2 
    3374 14 -25.7363 -9.71148 36.3066 475 " " " " A 2 0 0 "ALA " " CB " " " 6 0 1 C2 
    3375 40 -27.3179 -10.3928 33.5902 476 " " " " A 43 0 0 "ASP " " N  " " " 7 0 1 C2 
    3376 14 -28.2948 -11.1075 32.8157 476 " " " " A 2 0 0 "ASP " " CA " " " 6 0 1 C2 
    3377 14 -27.7134 -11.761 31.55 476 " " " " A 2 0 0 "ASP " " C  " " " 6 0 1 C2 
    3378 23 -27.8357 -12.9408 31.3169 476 " " " " A 70 0 0 "ASP " " O  " " " 8 0 1 C2 
    3379 14 -29.5867 -10.3301 32.4905 476 " " " " A 2 0 0 "ASP " " CB " " " 6 0 1 C2 
    3380 14 -30.4947 -11.0084 31.4692 476 " " " " A 2 0 0 "ASP " " CG " " " 6 0 1 C2 
    3381 23 -31.1542 -11.918 31.9418 476 " " " " A 70 0 0 "ASP " " OD1" " " 8 0 1 C2 
    3382 23 -30.4215 -10.8051 30.2526 476 " " " " A 70 0 0 "ASP " " OD2" " " 8 0 1 C2 
    3383 40 -26.9782 -10.9752 30.7293 477 " " " " A 43 0 0 "MET " " N  " " " 7 0 1 C2 
    3384 14 -26.3049 -11.4523 29.5705 477 " " " " A 2 0 0 "MET " " CA " " " 6 0 1 C2 
    3385 14 -25.0387 -12.3538 29.7504 477 " " " " A 2 0 0 "MET " " C  " " " 6 0 1 C2 
    3386 23 -24.8501 -13.316 28.9728 477 " " " " A 70 0 0 "MET " " O  " " " 8 0 1 C2 
    3387 14 -25.9134 -10.2242 28.6172 477 " " " " A 2 0 0 "MET " " CB " " " 6 0 1 C2 
    3388 14 -25.1526 -10.699 27.3233 477 " " " " A 2 0 0 "MET " " CG " " " 6 0 1 C2 
    3389 52 -24.5978 -9.17295 26.4044 477 " " " " A 13 0 0 "MET " " SD " " " 16 0 1 C2 
    3390 14 -25.0001 -9.83245 24.7577 477 " " " " A 2 0 0 "MET " " CE " " " 6 0 1 C2 
    3391 40 -24.3066 -12.1083 30.8401 478 " " " " A 43 0 0 "ARG " " N  " " " 7 0 1 C2 
    3392 14 -23.0963 -12.8469 31.2545 478 " " " " A 2 0 0 "ARG " " CA " " " 6 0 1 C2 
    3393 14 -23.3688 -14.3448 31.4589 478 " " " " A 2 0 0 "ARG " " C  " " " 6 0 1 C2 
    3394 23 -22.5569 -15.1821 31.1323 478 " " " " A 70 0 0 "ARG " " O  " " " 8 0 1 C2 
    3395 14 -22.6799 -12.1698 32.6045 478 " " " " A 2 0 0 "ARG " " CB " " " 6 0 1 C2 
    3396 14 -21.4077 -12.7851 33.3245 478 " " " " A 2 0 0 "ARG " " CG " " " 6 0 1 C2 
    3397 14 -21.2355 -12.3159 34.8128 478 " " " " A 2 0 0 "ARG " " CD " " " 6 0 1 C2 
    3398 40 -20.516 -10.989 34.9592 478 " " " " A 43 0 0 "ARG " " NE " " " 7 0 1 C2 
    3399 14 -20.7957 -9.91434 35.6854 478 " " " " A 2 0 0 "ARG " " CZ " " " 6 0 1 C2 
    3400 40 -21.8212 -9.90217 36.5286 478 " " " " A 43 0 0 "ARG " " NH1" " " 7 0 1 C2 
    3401 40 -20.0158 -8.83321 35.5119 478 " " " " A 43 0 0 "ARG " " NH2" " " 7 0 1 C2 
    3402 40 -24.6059 -14.6697 32.0379 479 " " " " A 43 0 0 "ALA " " N  " " " 7 0 1 C2 
    3403 14 -24.9856 -16.0464 32.3331 479 " " " " A 2 0 0 "ALA " " CA " " " 6 0 1 C2 
    3404 14 -25.252 -16.8729 30.9859 479 " " " " A 2 0 0 "ALA " " C  " " " 6 0 1 C2 
    3405 23 -25.2622 -18.1343 31.1085 479 " " " " A 70 0 0 "ALA " " O  " " " 8 0 1 C2 
    3406 14 -26.3052 -16.0064 33.1812 479 " " " " A 2 0 0 "ALA " " CB " " " 6 0 1 C2 
    3407 40 -25.4847 -16.2475 29.8552 480 " " " " A 43 0 0 "LYS " " N  " " " 7 0 1 C2 
    3408 14 -25.851 -16.925 28.6282 480 " " " " A 2 0 0 "LYS " " CA " " " 6 0 1 C2 
    3409 14 -24.7325 -16.9658 27.531 480 " " " " A 2 0 0 "LYS " " C  " " " 6 0 1 C2 
    3410 23 -24.6161 -17.9415 26.7489 480 " " " " A 70 0 0 "LYS " " O  " " " 8 0 1 C2 
    3411 14 -27.0159 -16.1692 27.9336 480 " " " " A 2 0 0 "LYS " " CB " " " 6 0 1 C2 
    3412 14 -28.0716 -15.6787 28.8796 480 " " " " A 2 0 0 "LYS " " CG " " " 6 0 1 C2 
    3413 14 -29.1289 -14.7434 28.1192 480 " " " " A 2 0 0 "LYS " " CD " " " 6 0 1 C2 
    3414 14 -30.1565 -14.0577 29.0656 480 " " " " A 2 0 0 "LYS " " CE " " " 6 0 1 C2 
    3415 40 -30.6407 -12.7806 28.5028 480 " " " " A 43 0 0 "LYS " " NZ " " " 7 0 1 C2 
    3416 40 -23.8933 -15.8987 27.593 481 " " " " A 43 0 0 "ALA " " N  " " " 7 0 1 C2 
    3417 14 -22.6237 -15.7621 26.8701 481 " " " " A 2 0 0 "ALA " " CA " " " 6 0 1 C2 
    3418 14 -21.4481 -16.4523 27.557 481 " " " " A 2 0 0 "ALA " " C  " " " 6 0 1 C2 
    3419 23 -20.3433 -16.3041 26.9939 481 " " " " A 70 0 0 "ALA " " O  " " " 8 0 1 C2 
    3420 14 -22.3534 -14.1564 26.9321 481 " " " " A 2 0 0 "ALA " " CB " " " 6 0 1 C2 
    3421 40 -21.7489 -17.3257 28.5265 482 " " " " A 43 0 0 "LEU " " N  " " " 7 0 1 C2 
    3422 14 -20.8944 -18.3283 29.2633 482 " " " " A 2 0 0 "LEU " " CA " " " 6 0 1 C2 
    3423 14 -20.2483 -19.2587 28.1948 482 " " " " A 2 0 0 "LEU " " C  " " " 6 0 1 C2 
    3424 23 -19.0422 -19.0743 27.877 482 " " " " A 70 0 0 "LEU " " O  " " " 8 0 1 C2 
    3425 14 -21.749 -18.99 30.3061 482 " " " " A 2 0 0 "LEU " " CB " " " 6 0 1 C2 
    3426 14 -20.9419 -19.9674 31.2163 482 " " " " A 2 0 0 "LEU " " CG " " " 6 0 1 C2 
    3427 14 -19.9231 -19.33 32.2325 482 " " " " A 2 0 0 "LEU " " CD1" " " 6 0 1 C2 
    3428 14 -21.9966 -20.7343 31.9678 482 " " " " A 2 0 0 "LEU " " CD2" " " 6 0 1 C2 
    3429 40 -20.8894 -20.3208 27.6982 483 " " " " A 43 0 0 "THR " " N  " " " 7 0 1 C2 
    3430 14 -20.2585 -21.5481 27.1638 483 " " " " A 2 0 0 "THR " " CA " " " 6 0 1 C2 
    3431 14 -19.8988 -21.3094 25.6927 483 " " " " A 2 0 0 "THR " " C  " " " 6 0 1 C2 
    3432 23 -20.0223 -22.151 24.831 483 " " " " A 70 0 0 "THR " " O  " " " 8 0 1 C2 
    3433 14 -21.4032 -22.6634 27.2697 483 " " " " A 2 0 0 "THR " " CB " " " 6 0 1 C2 
    3434 23 -22.6863 -22.6461 26.5922 483 " " " " A 70 0 0 "THR " " OG1" " " 8 0 1 C2 
    3435 14 -21.6842 -23.0782 28.7241 483 " " " " A 2 0 0 "THR " " CG2" " " 6 0 1 C2 
    3436 40 -19.4512 -20.0948 25.3735 484 " " " " A 43 0 0 "VAL " " N  " " " 7 0 1 C2 
    3437 14 -18.9677 -19.6391 24.0626 484 " " " " A 2 0 0 "VAL " " CA " " " 6 0 1 C2 
    3438 14 -17.5006 -20.0049 23.9086 484 " " " " A 2 0 0 "VAL " " C  " " " 6 0 1 C2 
    3439 23 -16.7839 -19.7944 24.9076 484 " " " " A 70 0 0 "VAL " " O  " " " 8 0 1 C2 
    3440 14 -19.1548 -18.1264 24.0352 484 " " " " A 2 0 0 "VAL " " CB " " " 6 0 1 C2 
    3441 14 -18.5357 -17.5176 22.7603 484 " " " " A 2 0 0 "VAL " " CG1" " " 6 0 1 C2 
    3442 14 -20.5809 -17.8268 24.0456 484 " " " " A 2 0 0 "VAL " " CG2" " " 6 0 1 C2 
    3443 40 -17.1415 -20.5181 22.707 485 " " " " A 43 0 0 "SER " " N  " " " 7 0 1 C2 
    3444 14 -15.8133 -20.8806 22.2101 485 " " " " A 2 0 0 "SER " " CA " " " 6 0 1 C2 
    3445 14 -14.918 -19.6055 22.1758 485 " " " " A 2 0 0 "SER " " C  " " " 6 0 1 C2 
    3446 23 -15.372 -18.527 21.8799 485 " " " " A 70 0 0 "SER " " O  " " " 8 0 1 C2 
    3447 14 -15.9754 -21.4044 20.8117 485 " " " " A 2 0 0 "SER " " CB " " " 6 0 1 C2 
    3448 23 -14.799 -22.158 20.3261 485 " " " " A 70 0 0 "SER " " OG " " " 8 0 1 C2 
    3449 40 -13.5776 -19.711 22.4356 486 " " " " A 43 0 0 "GLY " " N  " " " 7 0 1 C2 
    3450 14 -12.6367 -18.6435 22.3066 486 " " " " A 2 0 0 "GLY " " CA " " " 6 0 1 C2 
    3451 14 -12.4251 -17.8228 23.6244 486 " " " " A 2 0 0 "GLY " " C  " " " 6 0 1 C2 
    3452 23 -11.7399 -16.8067 23.5855 486 " " " " A 70 0 0 "GLY " " O  " " " 8 0 1 C2 
    3453 40 -12.8108 -18.3392 24.786 487 " " " " A 43 0 0 "PHE " " N  " " " 7 0 1 C2 
    3454 14 -12.7513 -17.7069 26.1065 487 " " " " A 2 0 0 "PHE " " CA " " " 6 0 1 C2 
    3455 14 -12.4328 -18.7153 27.2028 487 " " " " A 2 0 0 "PHE " " C  " " " 6 0 1 C2 
    3456 23 -12.4984 -19.9246 26.9703 487 " " " " A 70 0 0 "PHE " " O  " " " 8 0 1 C2 
    3457 14 -14.1466 -17.091 26.4283 487 " " " " A 2 0 0 "PHE " " CB " " " 6 0 1 C2 
    3458 14 -14.4832 -15.9354 25.4811 487 " " " " A 2 0 0 "PHE " " CG " " " 6 0 1 C2 
    3459 14 -15.3743 -16.0399 24.3908 487 " " " " A 2 0 0 "PHE " " CD1" " " 6 0 1 C2 
    3460 14 -14.1221 -14.6131 25.9239 487 " " " " A 2 0 0 "PHE " " CD2" " " 6 0 1 C2 
    3461 14 -15.8669 -14.8571 23.7998 487 " " " " A 2 0 0 "PHE " " CE1" " " 6 0 1 C2 
    3462 14 -14.4867 -13.4625 25.2495 487 " " " " A 2 0 0 "PHE " " CE2" " " 6 0 1 C2 
    3463 14 -15.4151 -13.5657 24.217 487 " " " " A 2 0 0 "PHE " " CZ " " " 6 0 1 C2 
    3464 40 -12.1039 -18.2684 28.4047 488 " " " " A 43 0 0 "THR " " N  " " " 7 0 1 C2 
    3465 14 -12.0437 -19.0304 29.639 488 " " " " A 2 0 0 "THR " " CA " " " 6 0 1 C2 
    3466 14 -13.4272 -18.8024 30.3513 488 " " " " A 2 0 0 "THR " " C  " " " 6 0 1 C2 
    3467 23 -14.114 -17.7843 30.3231 488 " " " " A 70 0 0 "THR " " O  " " " 8 0 1 C2 
    3468 14 -10.8876 -18.6079 30.6614 488 " " " " A 2 0 0 "THR " " CB " " " 6 0 1 C2 
    3469 23 -10.8334 -17.2082 30.915 488 " " " " A 70 0 0 "THR " " OG1" " " 8 0 1 C2 
    3470 14 -9.45646 -18.9698 30.1241 488 " " " " A 2 0 0 "THR " " CG2" " " 6 0 1 C2 
    3471 40 -13.8134 -19.8882 31.0831 489 " " " " A 43 0 0 "ASP " " N  " " " 7 0 1 C2 
    3472 14 -15.0108 -19.9818 31.9119 489 " " " " A 2 0 0 "ASP " " CA " " " 6 0 1 C2 
    3473 14 -14.5962 -19.5549 33.3753 489 " " " " A 2 0 0 "ASP " " C  " " " 6 0 1 C2 
    3474 23 -13.4739 -19.8701 33.7914 489 " " " " A 70 0 0 "ASP " " O  " " " 8 0 1 C2 
    3475 14 -15.4613 -21.4652 31.9615 489 " " " " A 2 0 0 "ASP " " CB " " " 6 0 1 C2 
    3476 14 -14.4728 -22.4969 32.5389 489 " " " " A 2 0 0 "ASP " " CG " " " 6 0 1 C2 
    3477 23 -13.4555 -22.5884 31.9405 489 " " " " A 70 0 0 "ASP " " OD1" " " 8 0 1 C2 
    3478 23 -14.6034 -23.2106 33.594 489 " " " " A 70 0 0 "ASP " " OD2" " " 8 0 1 C2 
    3479 40 -15.4387 -18.806 34.1431 490 " " " " A 43 0 0 "PRO " " N  " " " 7 0 1 C2 
    3480 14 -15.0015 -18.2706 35.4117 490 " " " " A 2 0 0 "PRO " " CA " " " 6 0 1 C2 
    3481 14 -14.9774 -19.2342 36.6368 490 " " " " A 2 0 0 "PRO " " C  " " " 6 0 1 C2 
    3482 23 -15.9084 -19.9688 36.9106 490 " " " " A 70 0 0 "PRO " " O  " " " 8 0 1 C2 
    3483 14 -15.9295 -17.0801 35.6618 490 " " " " A 2 0 0 "PRO " " CB " " " 6 0 1 C2 
    3484 14 -17.2841 -17.617 35.0793 490 " " " " A 2 0 0 "PRO " " CG " " " 6 0 1 C2 
    3485 14 -16.8398 -18.5255 33.9325 490 " " " " A 2 0 0 "PRO " " CD " " " 6 0 1 C2 
    3486 40 -13.8454 -19.1267 37.3113 491 " " " " A 43 0 0 "ASP " " N  " " " 7 0 1 C2 
    3487 14 -13.5549 -19.8224 38.5305 491 " " " " A 2 0 0 "ASP " " CA " " " 6 0 1 C2 
    3488 14 -13.8367 -18.8127 39.701 491 " " " " A 2 0 0 "ASP " " C  " " " 6 0 1 C2 
    3489 23 -13.76 -17.5347 39.5964 491 " " " " A 70 0 0 "ASP " " O  " " " 8 0 1 C2 
    3490 14 -12.0934 -20.2405 38.533 491 " " " " A 2 0 0 "ASP " " CB " " " 6 0 1 C2 
    3491 14 -11.0909 -19.0627 38.4641 491 " " " " A 2 0 0 "ASP " " CG " " " 6 0 1 C2 
    3492 23 -11.1055 -18.164 37.5607 491 " " " " A 70 0 0 "ASP " " OD1" " " 8 0 1 C2 
    3493 23 -10.1943 -19.1007 39.3723 491 " " " " A 70 0 0 "ASP " " OD2" " " 8 0 1 C2 
    3494 40 -14.2918 -19.349 40.8068 492 " " " " A 43 0 0 "ASN " " N  " " " 7 0 1 C2 
    3495 14 -14.5493 -18.7315 42.1295 492 " " " " A 2 0 0 "ASN " " CA " " " 6 0 1 C2 
    3496 14 -15.9905 -18.2089 42.1683 492 " " " " A 2 0 0 "ASN " " C  " " " 6 0 1 C2 
    3497 23 -16.8382 -18.6299 43.0127 492 " " " " A 70 0 0 "ASN " " O  " " " 8 0 1 C2 
    3498 14 -13.5921 -17.6846 42.6548 492 " " " " A 2 0 0 "ASN " " CB " " " 6 0 1 C2 
    3499 14 -13.736 -17.3148 44.1209 492 " " " " A 2 0 0 "ASN " " CG " " " 6 0 1 C2 
    3500 23 -14.6607 -16.6779 44.5751 492 " " " " A 70 0 0 "ASN " " OD1" " " 8 0 1 C2 
    3501 40 -12.7745 -17.7499 44.9023 492 " " " " A 43 0 0 "ASN " " ND2" " " 7 0 1 C2 
    3502 40 -16.3055 -17.2332 41.2658 493 " " " " A 43 0 0 "ASP " " N  " " " 7 0 1 C2 
    3503 14 -17.5763 -16.6314 41.1232 493 " " " " A 2 0 0 "ASP " " CA " " " 6 0 1 C2 
    3504 14 -17.8772 -16.1799 39.6852 493 " " " " A 2 0 0 "ASP " " C  " " " 6 0 1 C2 
    3505 23 -16.9988 -16.1395 38.8041 493 " " " " A 70 0 0 "ASP " " O  " " " 8 0 1 C2 
    3506 14 -17.7878 -15.6237 42.1846 493 " " " " A 2 0 0 "ASP " " CB " " " 6 0 1 C2 
    3507 14 -17.3828 -14.1665 41.9347 493 " " " " A 2 0 0 "ASP " " CG " " " 6 0 1 C2 
    3508 23 -16.1719 -13.9154 41.6823 493 " " " " A 70 0 0 "ASP " " OD1" " " 8 0 1 C2 
    3509 23 -18.2209 -13.2544 42.0999 493 " " " " A 70 0 0 "ASP " " OD2" " " 8 0 1 C2 
    3510 40 -19.1346 -15.9001 39.219 494 " " " " A 43 0 0 "PRO " " N  " " " 7 0 1 C2 
    3511 14 -19.4076 -15.6747 37.7833 494 " " " " A 2 0 0 "PRO " " CA " " " 6 0 1 C2 
    3512 14 -18.9039 -14.3171 37.3029 494 " " " " A 2 0 0 "PRO " " C  " " " 6 0 1 C2 
    3513 23 -18.5707 -14.2139 36.122 494 " " " " A 70 0 0 "PRO " " O  " " " 8 0 1 C2 
    3514 14 -20.9048 -15.7486 37.666 494 " " " " A 2 0 0 "PRO " " CB " " " 6 0 1 C2 
    3515 14 -21.4622 -15.3147 38.9983 494 " " " " A 2 0 0 "PRO " " CG " " " 6 0 1 C2 
    3516 14 -20.3784 -15.8381 39.9572 494 " " " " A 2 0 0 "PRO " " CD " " " 6 0 1 C2 
    3517 40 -18.8119 -13.296 38.1337 495 " " " " A 43 0 0 "GLU " " N  " " " 7 0 1 C2 
    3518 14 -18.4538 -11.9239 37.7478 495 " " " " A 2 0 0 "GLU " " CA " " " 6 0 1 C2 
    3519 14 -16.9117 -11.7894 37.4473 495 " " " " A 2 0 0 "GLU " " C  " " " 6 0 1 C2 
    3520 23 -16.3782 -10.6526 37.4622 495 " " " " A 70 0 0 "GLU " " O  " " " 8 0 1 C2 
    3521 14 -18.8459 -10.9844 38.8958 495 " " " " A 2 0 0 "GLU " " CB " " " 6 0 1 C2 
    3522 14 -20.116 -11.2976 39.7165 495 " " " " A 2 0 0 "GLU " " CG " " " 6 0 1 C2 
    3523 14 -20.5933 -10.1517 40.6425 495 " " " " A 2 0 0 "GLU " " CD " " " 6 0 1 C2 
    3524 23 -21.7954 -9.84476 40.5809 495 " " " " A 70 0 0 "GLU " " OE1" " " 8 0 1 C2 
    3525 23 -19.7074 -9.57795 41.333 495 " " " " A 70 0 0 "GLU " " OE2" " " 8 0 1 C2 
    3526 40 -16.1675 -12.8608 37.1825 496 " " " " A 43 0 0 "LYS " " N  " " " 7 0 1 C2 
    3527 14 -14.7835 -12.8792 36.6893 496 " " " " A 2 0 0 "LYS " " CA " " " 6 0 1 C2 
    3528 14 -14.8466 -12.7208 35.1562 496 " " " " A 2 0 0 "LYS " " C  " " " 6 0 1 C2 
    3529 23 -13.9699 -12.1504 34.4653 496 " " " " A 70 0 0 "LYS " " O  " " " 8 0 1 C2 
    3530 14 -14.0415 -14.1751 37.0483 496 " " " " A 2 0 0 "LYS " " CB " " " 6 0 1 C2 
    3531 14 -12.436 -13.9007 37.2837 496 " " " " A 2 0 0 "LYS " " CG " " " 6 0 1 C2 
    3532 14 -11.6235 -15.1914 37.1875 496 " " " " A 2 0 0 "LYS " " CD " " " 6 0 1 C2 
    3533 14 -10.1486 -14.9149 37.3746 496 " " " " A 2 0 0 "LYS " " CE " " " 6 0 1 C2 
    3534 40 -9.39418 -16.1609 37.637 496 " " " " A 43 0 0 "LYS " " NZ " " " 7 0 1 C2 
    3535 40 -15.9943 -13.1318 34.512 497 " " " " A 43 0 0 "MET " " N  " " " 7 0 1 C2 
    3536 14 -16.1666 -13.116 33.0697 497 " " " " A 2 0 0 "MET " " CA " " " 6 0 1 C2 
    3537 14 -17.1901 -12.0154 32.7594 497 " " " " A 2 0 0 "MET " " C  " " " 6 0 1 C2 
    3538 23 -18.2742 -11.9369 33.3325 497 " " " " A 70 0 0 "MET " " O  " " " 8 0 1 C2 
    3539 14 -16.8066 -14.4052 32.6868 497 " " " " A 2 0 0 "MET " " CB " " " 6 0 1 C2 
    3540 14 -16.8641 -14.541 31.1784 497 " " " " A 2 0 0 "MET " " CG " " " 6 0 1 C2 
    3541 52 -17.7491 -16.0291 30.7736 497 " " " " A 13 0 0 "MET " " SD " " " 16 0 1 C2 
    3542 14 -17.6968 -15.8344 28.956 497 " " " " A 2 0 0 "MET " " CE " " " 6 0 1 C2 
    3543 40 -16.6972 -11.0176 32.0049 498 " " " " A 43 0 0 "TRP " " N  " " " 7 0 1 C2 
    3544 14 -17.3409 -9.75258 31.6096 498 " " " " A 2 0 0 "TRP " " CA " " " 6 0 1 C2 
    3545 14 -17.4064 -8.82512 32.8458 498 " " " " A 2 0 0 "TRP " " C  " " " 6 0 1 C2 
    3546 23 -18.4663 -8.85015 33.4458 498 " " " " A 70 0 0 "TRP " " O  " " " 8 0 1 C2 
    3547 14 -18.6788 -9.95709 30.8396 498 " " " " A 2 0 0 "TRP " " CB " " " 6 0 1 C2 
    3548 14 -18.4515 -10.5254 29.4479 498 " " " " A 2 0 0 "TRP " " CG " " " 6 0 1 C2 
    3549 14 -18.6653 -11.813 29.1014 498 " " " " A 2 0 0 "TRP " " CD1" " " 6 0 1 C2 
    3550 14 -17.7789 -10.0193 28.28 498 " " " " A 2 0 0 "TRP " " CD2" " " 6 0 1 C2 
    3551 40 -18.3656 -12.0339 27.7892 498 " " " " A 43 0 0 "TRP " " NE1" " " 7 0 1 C2 
    3552 14 -17.6607 -10.9911 27.3185 498 " " " " A 2 0 0 "TRP " " CE2" " " 6 0 1 C2 
    3553 14 -17.1476 -8.77441 28.0261 498 " " " " A 2 0 0 "TRP " " CE3" " " 6 0 1 C2 
    3554 14 -16.9962 -10.7937 26.0629 498 " " " " A 2 0 0 "TRP " " CZ2" " " 6 0 1 C2 
    3555 14 -16.4058 -8.52157 26.8493 498 " " " " A 2 0 0 "TRP " " CZ3" " " 6 0 1 C2 
    3556 14 -16.4873 -9.4844 25.8375 498 " " " " A 2 0 0 "TRP " " CH2" " " 6 0 1 C2 
    3557 40 -16.3598 -8.02452 33.1632 499 " " " " A 43 0 0 "LYS " " N  " " " 7 0 1 C2 
    3558 14 -16.2926 -7.0197 34.1716 499 " " " " A 2 0 0 "LYS " " CA " " " 6 0 1 C2 
    3559 14 -16.2549 -5.65586 33.562 499 " " " " A 2 0 0 "LYS " " C  " " " 6 0 1 C2 
    3560 23 -15.752 -5.46975 32.4609 499 " " " " A 70 0 0 "LYS " " O  " " " 8 0 1 C2 
    3561 14 -15.0933 -7.37741 35.0626 499 " " " " A 2 0 0 "LYS " " CB " " " 6 0 1 C2 
    3562 14 -13.7793 -7.43571 34.3035 499 " " " " A 2 0 0 "LYS " " CG " " " 6 0 1 C2 
    3563 14 -12.5916 -7.67892 35.1778 499 " " " " A 2 0 0 "LYS " " CD " " " 6 0 1 C2 
    3564 14 -11.2736 -7.44977 34.4371 499 " " " " A 2 0 0 "LYS " " CE " " " 6 0 1 C2 
    3565 40 -10.0399 -7.97104 35.0898 499 " " " " A 43 0 0 "LYS " " NZ " " " 7 0 1 C2 
    3566 40 -16.9891 -4.66546 34.135 500 " " " " A 43 0 0 "GLU " " N  " " " 7 0 1 C2 
    3567 14 -17.1274 -3.25148 33.7371 500 " " " " A 2 0 0 "GLU " " CA " " " 6 0 1 C2 
    3568 14 -15.6742 -2.63978 33.7893 500 " " " " A 2 0 0 "GLU " " C  " " " 6 0 1 C2 
    3569 23 -15.0088 -2.87222 34.8354 500 " " " " A 70 0 0 "GLU " " O  " " " 8 0 1 C2 
    3570 14 -18.1345 -2.58096 34.6493 500 " " " " A 2 0 0 "GLU " " CB " " " 6 0 1 C2 
    3571 14 -18.382 -1.0678 34.4444 500 " " " " A 2 0 0 "GLU " " CG " " " 6 0 1 C2 
    3572 14 -19.7009 -0.557103 35.0825 500 " " " " A 2 0 0 "GLU " " CD " " " 6 0 1 C2 
    3573 23 -20.2468 0.435273 34.5053 500 " " " " A 70 0 0 "GLU " " OE1" " " 8 0 1 C2 
    3574 23 -20.0432 -0.924874 36.25 500 " " " " A 70 0 0 "GLU " " OE2" " " 8 0 1 C2 
    3575 40 -15.2726 -1.91147 32.7168 501 " " " " A 43 0 0 "ARG " " N  " " " 7 0 1 C2 
    3576 14 -13.9513 -1.28337 32.5163 501 " " " " A 2 0 0 "ARG " " CA " " " 6 0 1 C2 
    3577 14 -13.526 -0.467902 33.7711 501 " " " " A 2 0 0 "ARG " " C  " " " 6 0 1 C2 
    3578 23 -14.3937 0.126307 34.4504 501 " " " " A 70 0 0 "ARG " " O  " " " 8 0 1 C2 
    3579 14 -14.0264 -0.406236 31.1861 501 " " " " A 2 0 0 "ARG " " CB " " " 6 0 1 C2 
    3580 14 -12.7088 0.297931 30.6796 501 " " " " A 2 0 0 "ARG " " CG " " " 6 0 1 C2 
    3581 14 -12.699 0.807338 29.2653 501 " " " " A 2 0 0 "ARG " " CD " " " 6 0 1 C2 
    3582 40 -11.6295 1.81618 29.0151 501 " " " " A 43 0 0 "ARG " " NE " " " 7 0 1 C2 
    3583 14 -10.9953 2.09284 27.8429 501 " " " " A 2 0 0 "ARG " " CZ " " " 6 0 1 C2 
    3584 40 -11.2802 1.35886 26.7494 501 " " " " A 43 0 0 "ARG " " NH1" " " 7 0 1 C2 
    3585 40 -10.085 3.01706 27.8669 501 " " " " A 43 0 0 "ARG " " NH2" " " 7 0 1 C2 
    3586 40 -12.2476 -0.527677 34.1768 502 " " " " A 43 0 0 "PRO " " N  " " " 7 0 1 C2 
    3587 14 -11.7232 0.365508 35.2751 502 " " " " A 2 0 0 "PRO " " CA " " " 6 0 1 C2 
    3588 14 -11.5798 1.81823 34.7334 502 " " " " A 2 0 0 "PRO " " C  " " " 6 0 1 C2 
    3589 23 -11.1247 2.0064 33.6334 502 " " " " A 70 0 0 "PRO " " O  " " " 8 0 1 C2 
    3590 14 -10.3901 -0.268392 35.6401 502 " " " " A 2 0 0 "PRO " " CB " " " 6 0 1 C2 
    3591 14 -9.87515 -1.03744 34.3749 502 " " " " A 2 0 0 "PRO " " CG " " " 6 0 1 C2 
    3592 14 -11.2087 -1.39135 33.6558 502 " " " " A 2 0 0 "PRO " " CD " " " 6 0 1 C2 
    3593 40 -12.0266 2.85801 35.5204 503 " " " " A 43 0 0 "ALA " " N  " " " 7 0 1 C2 
    3594 14 -12.1267 4.23938 35.1659 503 " " " " A 2 0 0 "ALA " " CA " " " 6 0 1 C2 
    3595 14 -11.0428 5.17172 35.7554 503 " " " " A 2 0 0 "ALA " " C  " " " 6 0 1 C2 
    3596 23 -10.3519 4.75462 36.6982 503 " " " " A 70 0 0 "ALA " " O  " " " 8 0 1 C2 
    3597 14 -13.5085 4.71182 35.4314 503 " " " " A 2 0 0 "ALA " " CB " " " 6 0 1 C2 
    3598 40 -10.9346 6.33185 35.0857 504 " " " " A 43 0 0 "ASN " " N  " " " 7 0 1 C2 
    3599 14 -10.1785 7.47373 35.6434 504 " " " " A 2 0 0 "ASN " " CA " " " 6 0 1 C2 
    3600 14 -10.7509 8.83524 35.2847 504 " " " " A 2 0 0 "ASN " " C  " " " 6 0 1 C2 
    3601 23 -11.921 8.90837 34.7902 504 " " " " A 70 0 0 "ASN " " O  " " " 8 0 1 C2 
    3602 14 -8.68895 7.36795 35.3694 504 " " " " A 2 0 0 "ASN " " CB " " " 6 0 1 C2 
    3603 14 -8.22144 7.64995 33.9391 504 " " " " A 2 0 0 "ASN " " CG " " " 6 0 1 C2 
    3604 23 -8.05295 8.81748 33.6604 504 " " " " A 70 0 0 "ASN " " OD1" " " 8 0 1 C2 
    3605 40 -7.94925 6.5576 33.261 504 " " " " A 43 0 0 "ASN " " ND2" " " 7 0 1 C2 
    3606 40 -10.007 9.97894 35.5332 505 " " " " A 43 0 0 "ASP " " N  " " " 7 0 1 C2 
    3607 14 -10.2529 11.4032 35.3502 505 " " " " A 2 0 0 "ASP " " CA " " " 6 0 1 C2 
    3608 14 -10.1128 11.9346 33.927 505 " " " " A 2 0 0 "ASP " " C  " " " 6 0 1 C2 
    3609 23 -10.6394 13.0532 33.6362 505 " " " " A 70 0 0 "ASP " " O  " " " 8 0 1 C2 
    3610 14 -9.39907 12.2325 36.2873 505 " " " " A 2 0 0 "ASP " " CB " " " 6 0 1 C2 
    3611 14 -7.85317 11.9824 36.1056 505 " " " " A 2 0 0 "ASP " " CG " " " 6 0 1 C2 
    3612 23 -7.24706 11.0536 36.764 505 " " " " A 70 0 0 "ASP " " OD1" " " 8 0 1 C2 
    3613 23 -7.21799 12.5479 35.1985 505 " " " " A 70 0 0 "ASP " " OD2" " " 8 0 1 C2 
    3614 40 -9.51096 11.161 33.0437 506 " " " " A 43 0 0 "SER " " N  " " " 7 0 1 C2 
    3615 14 -9.7484 11.4075 31.6412 506 " " " " A 2 0 0 "SER " " CA " " " 6 0 1 C2 
    3616 14 -11.1919 10.9697 31.1732 506 " " " " A 2 0 0 "SER " " C  " " " 6 0 1 C2 
    3617 23 -11.559 11.0864 29.9713 506 " " " " A 70 0 0 "SER " " O  " " " 8 0 1 C2 
    3618 14 -8.75613 10.6628 30.7346 506 " " " " A 2 0 0 "SER " " CB " " " 6 0 1 C2 
    3619 23 -8.35118 9.35767 31.1468 506 " " " " A 70 0 0 "SER " " OG " " " 8 0 1 C2 
    3620 40 -12.0389 10.4474 32.0709 507 " " " " A 43 0 0 "GLY " " N  " " " 7 0 1 C2 
    3621 14 -13.3838 9.99234 31.8428 507 " " " " A 2 0 0 "GLY " " CA " " " 6 0 1 C2 
    3622 14 -14.5114 11.0875 31.8958 507 " " " " A 2 0 0 "GLY " " C  " " " 6 0 1 C2 
    3623 23 -14.2223 12.2298 32.2759 507 " " " " A 70 0 0 "GLY " " O  " " " 8 0 1 C2 
    3624 40 -15.7018 10.804 31.5661 508 " " " " A 43 0 0 "SER " " N  " " " 7 0 1 C2 
    3625 14 -16.9443 11.5667 31.6913 508 " " " " A 2 0 0 "SER " " CA " " " 6 0 1 C2 
    3626 14 -18.0952 10.5846 31.6037 508 " " " " A 2 0 0 "SER " " C  " " " 6 0 1 C2 
    3627 23 -18.9201 10.5601 30.6686 508 " " " " A 70 0 0 "SER " " O  " " " 8 0 1 C2 
    3628 14 -16.8746 12.7866 30.7428 508 " " " " A 2 0 0 "SER " " CB " " " 6 0 1 C2 
    3629 23 -16.6057 12.4743 29.4041 508 " " " " A 70 0 0 "SER " " OG " " " 8 0 1 C2 
    3630 40 -18.1244 9.67771 32.5771 509 " " " " A 43 0 0 "LYS " " N  " " " 7 0 1 C2 
    3631 14 -19.0082 8.47838 32.6717 509 " " " " A 2 0 0 "LYS " " CA " " " 6 0 1 C2 
    3632 14 -20.4216 8.96163 33.132 509 " " " " A 2 0 0 "LYS " " C  " " " 6 0 1 C2 
    3633 23 -20.5644 9.83684 33.9813 509 " " " " A 70 0 0 "LYS " " O  " " " 8 0 1 C2 
    3634 14 -18.5776 7.59069 33.8385 509 " " " " A 2 0 0 "LYS " " CB " " " 6 0 1 C2 
    3635 14 -17.4234 6.73772 33.4225 509 " " " " A 2 0 0 "LYS " " CG " " " 6 0 1 C2 
    3636 14 -16.9062 5.77663 34.5318 509 " " " " A 2 0 0 "LYS " " CD " " " 6 0 1 C2 
    3637 14 -17.9043 4.75214 34.7784 509 " " " " A 2 0 0 "LYS " " CE " " " 6 0 1 C2 
    3638 40 -17.5782 3.96034 36.0246 509 " " " " A 43 0 0 "LYS " " NZ " " " 7 0 1 C2 
    3639 40 -21.4292 8.2428 32.5915 510 " " " " A 43 0 0 "ASP " " N  " " " 7 0 1 C2 
    3640 14 -22.8612 8.30805 32.9642 510 " " " " A 2 0 0 "ASP " " CA " " " 6 0 1 C2 
    3641 14 -23.443 6.901 32.7094 510 " " " " A 2 0 0 "ASP " " C  " " " 6 0 1 C2 
    3642 23 -22.8417 6.15581 31.882 510 " " " " A 70 0 0 "ASP " " O  " " " 8 0 1 C2 
    3643 14 -23.5446 9.56769 32.2456 510 " " " " A 2 0 0 "ASP " " CB " " " 6 0 1 C2 
    3644 14 -23.955 9.34339 30.861 510 " " " " A 2 0 0 "ASP " " CG " " " 6 0 1 C2 
    3645 23 -24.8954 8.50014 30.6719 510 " " " " A 70 0 0 "ASP " " OD1" " " 8 0 1 C2 
    3646 23 -23.451 9.99758 29.8977 510 " " " " A 70 0 0 "ASP " " OD2" " " 8 0 1 C2 
    3647 40 -24.5265 6.43712 33.3144 511 " " " " A 43 0 0 "PRO " " N  " " " 7 0 1 C2 
    3648 14 -25.0038 5.06588 33.1609 511 " " " " A 2 0 0 "PRO " " CA " " " 6 0 1 C2 
    3649 14 -25.7712 4.83732 31.852 511 " " " " A 2 0 0 "PRO " " C  " " " 6 0 1 C2 
    3650 23 -26.3113 3.68452 31.8531 511 " " " " A 70 0 0 "PRO " " O  " " " 8 0 1 C2 
    3651 14 -25.8845 4.90316 34.3888 511 " " " " A 2 0 0 "PRO " " CB " " " 6 0 1 C2 
    3652 14 -26.4405 6.32245 34.6932 511 " " " " A 2 0 0 "PRO " " CG " " " 6 0 1 C2 
    3653 14 -25.2714 7.24928 34.2794 511 " " " " A 2 0 0 "PRO " " CD " " " 6 0 1 C2 
    3654 40 -25.9835 5.70536 30.8772 512 " " " " A 43 0 0 "SER " " N  " " " 7 0 1 C2 
    3655 14 -26.5888 5.28376 29.548 512 " " " " A 2 0 0 "SER " " CA " " " 6 0 1 C2 
    3656 14 -25.5413 4.52326 28.6669 512 " " " " A 2 0 0 "SER " " C  " " " 6 0 1 C2 
    3657 23 -25.958 3.94883 27.6882 512 " " " " A 70 0 0 "SER " " O  " " " 8 0 1 C2 
    3658 14 -27.1136 6.55522 28.8072 512 " " " " A 2 0 0 "SER " " CB " " " 6 0 1 C2 
    3659 23 -26.0253 7.3915 28.4684 512 " " " " A 70 0 0 "SER " " OG " " " 8 0 1 C2 
    3660 40 -24.2366 4.61584 29.0024 513 " " " " A 43 0 0 "VAL " " N  " " " 7 0 1 C2 
    3661 14 -23.2399 4.14414 28.122 513 " " " " A 2 0 0 "VAL " " CA " " " 6 0 1 C2 
    3662 14 -22.1965 3.567 29.1411 513 " " " " A 2 0 0 "VAL " " C  " " " 6 0 1 C2 
    3663 23 -21.4737 4.22976 29.95 513 " " " " A 70 0 0 "VAL " " O  " " " 8 0 1 C2 
    3664 14 -22.7184 5.21886 27.1135 513 " " " " A 2 0 0 "VAL " " CB " " " 6 0 1 C2 
    3665 14 -22.4782 6.56962 27.7155 513 " " " " A 2 0 0 "VAL " " CG1" " " 6 0 1 C2 
    3666 14 -21.4509 4.6394 26.3683 513 " " " " A 2 0 0 "VAL " " CG2" " " 6 0 1 C2 
    3667 40 -22.162 2.24427 29.0285 514 " " " " A 43 0 0 "ARG " " N  " " " 7 0 1 C2 
    3668 14 -21.4472 1.31307 29.9445 514 " " " " A 2 0 0 "ARG " " CA " " " 6 0 1 C2 
    3669 14 -20.6022 0.368253 29.0879 514 " " " " A 2 0 0 "ARG " " C  " " " 6 0 1 C2 
    3670 23 -21.0656 -0.259978 28.1606 514 " " " " A 70 0 0 "ARG " " O  " " " 8 0 1 C2 
    3671 14 -22.4187 0.58289 30.9027 514 " " " " A 2 0 0 "ARG " " CB " " " 6 0 1 C2 
    3672 14 -22.9484 1.38341 32.1046 514 " " " " A 2 0 0 "ARG " " CG " " " 6 0 1 C2 
    3673 14 -23.8378 0.648812 33.1166 514 " " " " A 2 0 0 "ARG " " CD " " " 6 0 1 C2 
    3674 40 -23.0134 0.328706 34.3263 514 " " " " A 43 0 0 "ARG " " NE " " " 7 0 1 C2 
    3675 14 -23.4813 0.160369 35.6143 514 " " " " A 2 0 0 "ARG " " CZ " " " 6 0 1 C2 
    3676 40 -24.7374 0.539641 35.8853 514 " " " " A 43 0 0 "ARG " " NH1" " " 7 0 1 C2 
    3677 40 -22.6111 -0.197671 36.6712 514 " " " " A 43 0 0 "ARG " " NH2" " " 7 0 1 C2 
    3678 40 -19.2773 0.348975 29.4638 515 " " " " A 43 0 0 "VAL " " N  " " " 7 0 1 C2 
    3679 14 -18.3218 -0.477256 28.7599 515 " " " " A 2 0 0 "VAL " " CA " " " 6 0 1 C2 
    3680 14 -17.7851 -1.59435 29.6527 515 " " " " A 2 0 0 "VAL " " C  " " " 6 0 1 C2 
    3681 23 -17.4389 -1.42906 30.8088 515 " " " " A 70 0 0 "VAL " " O  " " " 8 0 1 C2 
    3682 14 -17.1294 0.433104 28.2247 515 " " " " A 2 0 0 "VAL " " CB " " " 6 0 1 C2 
    3683 14 -16.0755 -0.493602 27.4846 515 " " " " A 2 0 0 "VAL " " CG1" " " 6 0 1 C2 
    3684 14 -17.7556 1.62292 27.3929 515 " " " " A 2 0 0 "VAL " " CG2" " " 6 0 1 C2 
    3685 40 -17.7228 -2.83586 29.0873 516 " " " " A 43 0 0 "ILE " " N  " " " 7 0 1 C2 
    3686 14 -17.4558 -4.1212 29.7626 516 " " " " A 2 0 0 "ILE " " CA " " " 6 0 1 C2 
    3687 14 -16.3339 -4.80477 28.9229 516 " " " " A 2 0 0 "ILE " " C  " " " 6 0 1 C2 
    3688 23 -16.3947 -4.7893 27.6818 516 " " " " A 70 0 0 "ILE " " O  " " " 8 0 1 C2 
    3689 14 -18.7557 -4.8765 29.8431 516 " " " " A 2 0 0 "ILE " " CB " " " 6 0 1 C2 
    3690 14 -20.0123 -4.00329 30.2374 516 " " " " A 2 0 0 "ILE " " CG1" " " 6 0 1 C2 
    3691 14 -18.6739 -6.00543 30.8075 516 " " " " A 2 0 0 "ILE " " CG2" " " 6 0 1 C2 
    3692 14 -20.7967 -3.62466 28.9993 516 " " " " A 2 0 0 "ILE " " CD1" " " 6 0 1 C2 
    3693 40 -15.3686 -5.52012 29.5451 517 " " " " A 43 0 0 "GLN " " N  " " " 7 0 1 C2 
    3694 14 -14.1221 -6.10792 28.9873 517 " " " " A 2 0 0 "GLN " " CA " " " 6 0 1 C2 
    3695 14 -13.7353 -7.40202 29.6352 517 " " " " A 2 0 0 "GLN " " C  " " " 6 0 1 C2 
    3696 23 -13.9957 -7.6679 30.8297 517 " " " " A 70 0 0 "GLN " " O  " " " 8 0 1 C2 
    3697 14 -13.009 -5.03202 28.9752 517 " " " " A 2 0 0 "GLN " " CB " " " 6 0 1 C2 
    3698 14 -12.4082 -4.79257 30.3678 517 " " " " A 2 0 0 "GLN " " CG " " " 6 0 1 C2 
    3699 14 -11.436 -3.55472 30.253 517 " " " " A 2 0 0 "GLN " " CD " " " 6 0 1 C2 
    3700 23 -11.7077 -2.57748 29.5686 517 " " " " A 70 0 0 "GLN " " OE1" " " 8 0 1 C2 
    3701 40 -10.389 -3.53655 31.0498 517 " " " " A 43 0 0 "GLN " " NE2" " " 7 0 1 C2 
    3702 40 -13.2791 -8.30137 28.7702 518 " " " " A 43 0 0 "ASN " " N  " " " 7 0 1 C2 
    3703 14 -13.012 -9.6951 29.0289 518 " " " " A 2 0 0 "ASN " " CA " " " 6 0 1 C2 
    3704 14 -11.8795 -10.2128 28.0496 518 " " " " A 2 0 0 "ASN " " C  " " " 6 0 1 C2 
    3705 23 -12.081 -10.0549 26.8504 518 " " " " A 70 0 0 "ASN " " O  " " " 8 0 1 C2 
    3706 14 -14.3282 -10.4683 28.8388 518 " " " " A 2 0 0 "ASN " " CB " " " 6 0 1 C2 
    3707 14 -14.1956 -11.8329 29.5907 518 " " " " A 2 0 0 "ASN " " CG " " " 6 0 1 C2 
    3708 23 -14.083 -11.9037 30.7976 518 " " " " A 70 0 0 "ASN " " OD1" " " 8 0 1 C2 
    3709 40 -13.9975 -12.9128 28.8204 518 " " " " A 43 0 0 "ASN " " ND2" " " 7 0 1 C2 
    3710 40 -10.8013 -10.8062 28.6381 519 " " " " A 43 0 0 "GLY " " N  " " " 7 0 1 C2 
    3711 14 -9.72965 -11.4603 27.8605 519 " " " " A 2 0 0 "GLY " " CA " " " 6 0 1 C2 
    3712 14 -10.2914 -12.6075 26.8871 519 " " " " A 2 0 0 "GLY " " C  " " " 6 0 1 C2 
    3713 23 -11.0957 -13.448 27.2646 519 " " " " A 70 0 0 "GLY " " O  " " " 8 0 1 C2 
    3714 40 -9.73365 -12.7255 25.691 520 " " " " A 43 0 0 "LEU " " N  " " " 7 0 1 C2 
    3715 14 -10.068 -13.6666 24.6021 520 " " " " A 2 0 0 "LEU " " CA " " " 6 0 1 C2 
    3716 14 -8.8821 -14.5878 24.3281 520 " " " " A 2 0 0 "LEU " " C  " " " 6 0 1 C2 
    3717 23 -7.76161 -14.1276 24.2221 520 " " " " A 70 0 0 "LEU " " O  " " " 8 0 1 C2 
    3718 14 -10.6817 -12.9283 23.4488 520 " " " " A 2 0 0 "LEU " " CB " " " 6 0 1 C2 
    3719 14 -11.2197 -13.6988 22.2253 520 " " " " A 2 0 0 "LEU " " CG " " " 6 0 1 C2 
    3720 14 -12.7334 -13.951 22.3632 520 " " " " A 2 0 0 "LEU " " CD1" " " 6 0 1 C2 
    3721 14 -10.8877 -13.0237 20.8357 520 " " " " A 2 0 0 "LEU " " CD2" " " 6 0 1 C2 
    3722 40 -9.23741 -15.9082 24.1166 521 " " " " A 43 0 0 "GLU " " N  " " " 7 0 1 C2 
    3723 14 -8.19497 -16.869 23.8998 521 " " " " A 2 0 0 "GLU " " CA " " " 6 0 1 C2 
    3724 14 -8.3077 -17.393 22.4201 521 " " " " A 2 0 0 "GLU " " C  " " " 6 0 1 C2 
    3725 23 -8.59127 -18.5763 22.1658 521 " " " " A 70 0 0 "GLU " " O  " " " 8 0 1 C2 
    3726 14 -8.44566 -18.1525 24.8922 521 " " " " A 2 0 0 "GLU " " CB " " " 6 0 1 C2 
    3727 14 -8.47818 -17.8656 26.4146 521 " " " " A 2 0 0 "GLU " " CG " " " 6 0 1 C2 
    3728 14 -7.50677 -16.8244 27.0131 521 " " " " A 2 0 0 "GLU " " CD " " " 6 0 1 C2 
    3729 23 -8.04957 -15.7925 27.5434 521 " " " " A 70 0 0 "GLU " " OE1" " " 8 0 1 C2 
    3730 23 -6.31234 -17.0622 26.9619 521 " " " " A 70 0 0 "GLU " " OE2" " " 8 0 1 C2 
    3731 40 -8.17384 -16.4486 21.4815 522 " " " " A 43 0 0 "ASN " " N  " " " 7 0 1 C2 
    3732 14 -8.33232 -16.5946 20.0958 522 " " " " A 2 0 0 "ASN " " CA " " " 6 0 1 C2 
    3733 14 -7.64309 -15.2793 19.6097 522 " " " " A 2 0 0 "ASN " " C  " " " 6 0 1 C2 
    3734 23 -7.41578 -14.2708 20.3467 522 " " " " A 70 0 0 "ASN " " O  " " " 8 0 1 C2 
    3735 14 -9.81886 -16.6611 19.7214 522 " " " " A 2 0 0 "ASN " " CB " " " 6 0 1 C2 
    3736 14 -10.0263 -17.1955 18.3388 522 " " " " A 2 0 0 "ASN " " CG " " " 6 0 1 C2 
    3737 23 -9.78763 -16.5052 17.3254 522 " " " " A 70 0 0 "ASN " " OD1" " " 8 0 1 C2 
    3738 40 -10.3544 -18.4244 18.1736 522 " " " " A 43 0 0 "ASN " " ND2" " " 7 0 1 C2 
    3739 40 -7.39685 -15.3164 18.2739 523 " " " " A 43 0 0 "ARG " " N  " " " 7 0 1 C2 
    3740 14 -7.23895 -14.1608 17.4465 523 " " " " A 2 0 0 "ARG " " CA " " " 6 0 1 C2 
    3741 14 -7.48029 -14.5295 15.9621 523 " " " " A 2 0 0 "ARG " " C  " " " 6 0 1 C2 
    3742 23 -7.91646 -13.7841 15.09 523 " " " " A 70 0 0 "ARG " " O  " " " 8 0 1 C2 
    3743 14 -5.9557 -13.3778 17.631 523 " " " " A 2 0 0 "ARG " " CB " " " 6 0 1 C2 
    3744 14 -5.82109 -12.2057 16.6731 523 " " " " A 2 0 0 "ARG " " CG " " " 6 0 1 C2 
    3745 14 -4.69424 -11.2304 17.1145 523 " " " " A 2 0 0 "ARG " " CD " " " 6 0 1 C2 
    3746 40 -4.35518 -10.2889 16.0728 523 " " " " A 43 0 0 "ARG " " NE " " " 7 0 1 C2 
    3747 14 -4.18141 -8.95815 16.1458 523 " " " " A 2 0 0 "ARG " " CZ " " " 6 0 1 C2 
    3748 40 -3.9251 -8.35839 15.0267 523 " " " " A 43 0 0 "ARG " " NH1" " " 7 0 1 C2 
    3749 40 -4.42426 -8.32644 17.3137 523 " " " " A 43 0 0 "ARG " " NH2" " " 7 0 1 C2 
    3750 40 -7.19476 -15.8287 15.5901 524 " " " " A 43 0 0 "ASN " " N  " " " 7 0 1 C2 
    3751 14 -6.88329 -16.2403 14.232 524 " " " " A 2 0 0 "ASN " " CA " " " 6 0 1 C2 
    3752 14 -8.12459 -16.6625 13.4381 524 " " " " A 2 0 0 "ASN " " C  " " " 6 0 1 C2 
    3753 23 -8.03436 -17.1153 12.3026 524 " " " " A 70 0 0 "ASN " " O  " " " 8 0 1 C2 
    3754 14 -5.87333 -17.4304 14.1974 524 " " " " A 2 0 0 "ASN " " CB " " " 6 0 1 C2 
    3755 14 -5.10203 -17.6337 12.9479 524 " " " " A 2 0 0 "ASN " " CG " " " 6 0 1 C2 
    3756 23 -5.27108 -18.6639 12.322 524 " " " " A 70 0 0 "ASN " " OD1" " " 8 0 1 C2 
    3757 40 -4.32552 -16.6706 12.4945 524 " " " " A 43 0 0 "ASN " " ND2" " " 7 0 1 C2 
    3758 40 -9.29779 -16.4853 14.0093 525 " " " " A 43 0 0 "ASP " " N  " " " 7 0 1 C2 
    3759 14 -10.5976 -16.7535 13.5008 525 " " " " A 2 0 0 "ASP " " CA " " " 6 0 1 C2 
    3760 14 -11.5866 -16.1179 14.5249 525 " " " " A 2 0 0 "ASP " " C  " " " 6 0 1 C2 
    3761 23 -12.7391 -16.4856 14.6884 525 " " " " A 70 0 0 "ASP " " O  " " " 8 0 1 C2 
    3762 14 -10.9212 -18.2609 13.2043 525 " " " " A 2 0 0 "ASP " " CB " " " 6 0 1 C2 
    3763 14 -11.1218 -19.3271 14.2898 525 " " " " A 2 0 0 "ASP " " CG " " " 6 0 1 C2 
    3764 23 -10.7929 -19.0776 15.4853 525 " " " " A 70 0 0 "ASP " " OD1" " " 8 0 1 C2 
    3765 23 -11.6193 -20.4032 13.9576 525 " " " " A 70 0 0 "ASP " " OD2" " " 8 0 1 C2 
    3766 40 -11.1902 -14.9855 15.1856 526 " " " " A 43 0 0 "ALA " " N  " " " 7 0 1 C2 
    3767 14 -11.909 -14.316 16.2649 526 " " " " A 2 0 0 "ALA " " CA " " " 6 0 1 C2 
    3768 14 -13.2351 -13.6768 15.7796 526 " " " " A 2 0 0 "ALA " " C  " " " 6 0 1 C2 
    3769 23 -14.136 -13.6406 16.6336 526 " " " " A 70 0 0 "ALA " " O  " " " 8 0 1 C2 
    3770 14 -10.9732 -13.1987 16.8045 526 " " " " A 2 0 0 "ALA " " CB " " " 6 0 1 C2 
    3771 40 -13.3099 -13.2961 14.5273 527 " " " " A 43 0 0 "ALA " " N  " " " 7 0 1 C2 
    3772 14 -14.5293 -12.8118 13.9675 527 " " " " A 2 0 0 "ALA " " CA " " " 6 0 1 C2 
    3773 14 -15.7651 -13.7899 14.1418 527 " " " " A 2 0 0 "ALA " " C  " " " 6 0 1 C2 
    3774 23 -16.8706 -13.4526 14.4515 527 " " " " A 70 0 0 "ALA " " O  " " " 8 0 1 C2 
    3775 14 -14.4141 -12.5694 12.4664 527 " " " " A 2 0 0 "ALA " " CB " " " 6 0 1 C2 
    3776 40 -15.5473 -15.1007 13.873 528 " " " " A 43 0 0 "LYS " " N  " " " 7 0 1 C2 
    3777 14 -16.5074 -16.166 14.1501 528 " " " " A 2 0 0 "LYS " " CA " " " 6 0 1 C2 
    3778 14 -17.0345 -16.2362 15.5074 528 " " " " A 2 0 0 "LYS " " C  " " " 6 0 1 C2 
    3779 23 -18.2445 -16.4638 15.6526 528 " " " " A 70 0 0 "LYS " " O  " " " 8 0 1 C2 
    3780 14 -15.9108 -17.5444 13.7411 528 " " " " A 2 0 0 "LYS " " CB " " " 6 0 1 C2 
    3781 14 -15.4236 -17.5983 12.2298 528 " " " " A 2 0 0 "LYS " " CG " " " 6 0 1 C2 
    3782 14 -14.9232 -18.943 11.6764 528 " " " " A 2 0 0 "LYS " " CD " " " 6 0 1 C2 
    3783 14 -15.102 -19.0798 10.1653 528 " " " " A 2 0 0 "LYS " " CE " " " 6 0 1 C2 
    3784 40 -13.9462 -18.458 9.48766 528 " " " " A 43 0 0 "LYS " " NZ " " " 7 0 1 C2 
    3785 40 -16.2651 -15.9253 16.5338 529 " " " " A 43 0 0 "LYS " " N  " " " 7 0 1 C2 
    3786 14 -16.664 -15.9486 17.9801 529 " " " " A 2 0 0 "LYS " " CA " " " 6 0 1 C2 
    3787 14 -17.3094 -14.6449 18.4359 529 " " " " A 2 0 0 "LYS " " C  " " " 6 0 1 C2 
    3788 23 -18.1059 -14.6947 19.4074 529 " " " " A 70 0 0 "LYS " " O  " " " 8 0 1 C2 
    3789 14 -15.2654 -16.0605 18.745 529 " " " " A 2 0 0 "LYS " " CB " " " 6 0 1 C2 
    3790 14 -14.7559 -17.5144 18.7938 529 " " " " A 2 0 0 "LYS " " CG " " " 6 0 1 C2 
    3791 14 -14.023 -18.1384 17.5544 529 " " " " A 2 0 0 "LYS " " CD " " " 6 0 1 C2 
    3792 14 -13.5337 -19.5922 17.8054 529 " " " " A 2 0 0 "LYS " " CE " " " 6 0 1 C2 
    3793 40 -12.7565 -20.1597 16.7059 529 " " " " A 43 0 0 "LYS " " NZ " " " 7 0 1 C2 
    3794 40 -16.992 -13.5184 17.8112 530 " " " " A 43 0 0 "ILE " " N  " " " 7 0 1 C2 
    3795 14 -17.6919 -12.3002 18.1973 530 " " " " A 2 0 0 "ILE " " CA " " " 6 0 1 C2 
    3796 14 -19.077 -12.212 17.4938 530 " " " " A 2 0 0 "ILE " " C  " " " 6 0 1 C2 
    3797 23 -20.0087 -11.6373 18.0378 530 " " " " A 70 0 0 "ILE " " O  " " " 8 0 1 C2 
    3798 14 -16.7968 -11.0611 17.7564 530 " " " " A 2 0 0 "ILE " " CB " " " 6 0 1 C2 
    3799 14 -15.4174 -11.0659 18.3522 530 " " " " A 2 0 0 "ILE " " CG1" " " 6 0 1 C2 
    3800 14 -17.4763 -9.63431 17.8812 530 " " " " A 2 0 0 "ILE " " CG2" " " 6 0 1 C2 
    3801 14 -14.4072 -10.3055 17.4924 530 " " " " A 2 0 0 "ILE " " CD1" " " 6 0 1 C2 
    3802 40 -19.2465 -12.6567 16.2685 531 " " " " A 43 0 0 "ASP " " N  " " " 7 0 1 C2 
    3803 14 -20.4948 -12.8938 15.5235 531 " " " " A 2 0 0 "ASP " " CA " " " 6 0 1 C2 
    3804 14 -21.5896 -13.5621 16.4253 531 " " " " A 2 0 0 "ASP " " C  " " " 6 0 1 C2 
    3805 23 -22.7063 -13.0119 16.586 531 " " " " A 70 0 0 "ASP " " O  " " " 8 0 1 C2 
    3806 14 -20.2377 -13.6956 14.1924 531 " " " " A 2 0 0 "ASP " " CB " " " 6 0 1 C2 
    3807 14 -21.4156 -14.252 13.4039 531 " " " " A 2 0 0 "ASP " " CG " " " 6 0 1 C2 
    3808 23 -21.6443 -15.4599 13.2531 531 " " " " A 70 0 0 "ASP " " OD1" " " 8 0 1 C2 
    3809 23 -22.0925 -13.4056 12.7832 531 " " " " A 70 0 0 "ASP " " OD2" " " 8 0 1 C2 
    3810 40 -21.1677 -14.5866 17.1424 532 " " " " A 43 0 0 "GLU " " N  " " " 7 0 1 C2 
    3811 14 -21.919 -15.3266 18.1275 532 " " " " A 2 0 0 "GLU " " CA " " " 6 0 1 C2 
    3812 14 -22.4001 -14.5345 19.3469 532 " " " " A 2 0 0 "GLU " " C  " " " 6 0 1 C2 
    3813 23 -23.4961 -14.8664 19.8834 532 " " " " A 70 0 0 "GLU " " O  " " " 8 0 1 C2 
    3814 14 -21.0614 -16.4971 18.6707 532 " " " " A 2 0 0 "GLU " " CB " " " 6 0 1 C2 
    3815 14 -20.6759 -17.6537 17.7021 532 " " " " A 2 0 0 "GLU " " CG " " " 6 0 1 C2 
    3816 14 -21.7632 -18.6764 17.4934 532 " " " " A 2 0 0 "GLU " " CD " " " 6 0 1 C2 
    3817 23 -22.7063 -18.804 18.318 532 " " " " A 70 0 0 "GLU " " OE1" " " 8 0 1 C2 
    3818 23 -21.7233 -19.2751 16.4171 532 " " " " A 70 0 0 "GLU " " OE2" " " 8 0 1 C2 
    3819 40 -21.6786 -13.5456 19.7574 533 " " " " A 43 0 0 "LEU " " N  " " " 7 0 1 C2 
    3820 14 -22.0833 -12.6265 20.8357 533 " " " " A 2 0 0 "LEU " " CA " " " 6 0 1 C2 
    3821 14 -22.9931 -11.4858 20.3883 533 " " " " A 2 0 0 "LEU " " C  " " " 6 0 1 C2 
    3822 23 -23.943 -10.9971 21.0782 533 " " " " A 70 0 0 "LEU " " O  " " " 8 0 1 C2 
    3823 14 -20.778 -11.9532 21.3708 533 " " " " A 2 0 0 "LEU " " CB " " " 6 0 1 C2 
    3824 14 -19.7704 -12.8853 22.0834 533 " " " " A 2 0 0 "LEU " " CG " " " 6 0 1 C2 
    3825 14 -18.4843 -12.2301 22.5067 533 " " " " A 2 0 0 "LEU " " CD1" " " 6 0 1 C2 
    3826 14 -20.4012 -13.6345 23.2694 533 " " " " A 2 0 0 "LEU " " CD2" " " 6 0 1 C2 
    3827 40 -22.9589 -11.14 19.1068 534 " " " " A 43 0 0 "ARG " " N  " " " 7 0 1 C2 
    3828 14 -23.8279 -10.2075 18.4196 534 " " " " A 2 0 0 "ARG " " CA " " " 6 0 1 C2 
    3829 14 -25.0439 -10.8394 17.7939 534 " " " " A 2 0 0 "ARG " " C  " " " 6 0 1 C2 
    3830 23 -26.0375 -10.2091 17.3274 534 " " " " A 70 0 0 "ARG " " O  " " " 8 0 1 C2 
    3831 14 -23.0933 -9.69188 17.125 534 " " " " A 2 0 0 "ARG " " CB " " " 6 0 1 C2 
    3832 14 -21.8468 -8.81656 17.3906 534 " " " " A 2 0 0 "ARG " " CG " " " 6 0 1 C2 
    3833 14 -21.1186 -8.48098 16.0288 534 " " " " A 2 0 0 "ARG " " CD " " " 6 0 1 C2 
    3834 40 -19.9081 -7.65503 16.1393 534 " " " " A 43 0 0 "ARG " " NE " " " 7 0 1 C2 
    3835 14 -18.7067 -7.92348 15.5224 534 " " " " A 2 0 0 "ARG " " CZ " " " 6 0 1 C2 
    3836 40 -18.4726 -8.88685 14.6639 534 " " " " A 43 0 0 "ARG " " NH1" " " 7 0 1 C2 
    3837 40 -17.7377 -7.12908 15.8296 534 " " " " A 43 0 0 "ARG " " NH2" " " 7 0 1 C2 
    3838 40 -25.0728 -12.1824 17.8529 535 " " " " A 43 0 0 "ALA " " N  " " " 7 0 1 C2 
    3839 14 -26.2117 -13.1001 17.4685 535 " " " " A 2 0 0 "ALA " " CA " " " 6 0 1 C2 
    3840 14 -26.9934 -13.4864 18.7686 535 " " " " A 2 0 0 "ALA " " C  " " " 6 0 1 C2 
    3841 23 -28.0828 -13.992 18.5958 535 " " " " A 70 0 0 "ALA " " O  " " " 8 0 1 C2 
    3842 14 -25.6892 -14.3409 16.7535 535 " " " " A 2 0 0 "ALA " " CB " " " 6 0 1 C2 
    3843 40 -26.3866 -13.3042 19.9264 536 " " " " A 43 0 0 "LEU " " N  " " " 7 0 1 C2 
    3844 14 -27.0567 -13.5786 21.2027 536 " " " " A 2 0 0 "LEU " " CA " " " 6 0 1 C2 
    3845 14 -27.9896 -12.3252 21.3454 536 " " " " A 2 0 0 "LEU " " C  " " " 6 0 1 C2 
    3846 23 -27.6552 -11.2217 21.0186 536 " " " " A 70 0 0 "LEU " " O  " " " 8 0 1 C2 
    3847 14 -25.967 -13.567 22.3401 536 " " " " A 2 0 0 "LEU " " CB " " " 6 0 1 C2 
    3848 14 -26.4202 -13.7955 23.8182 536 " " " " A 2 0 0 "LEU " " CG " " " 6 0 1 C2 
    3849 14 -27.1773 -15.1615 23.8167 536 " " " " A 2 0 0 "LEU " " CD1" " " 6 0 1 C2 
    3850 14 -25.1528 -13.841 24.8143 536 " " " " A 2 0 0 "LEU " " CD2" " " 6 0 1 C2 
    3851 40 -29.2178 -12.5979 21.8072 537 " " " " A 43 0 0 "GLN " " N  " " " 7 0 1 C2 
    3852 14 -30.2623 -11.551 22.0175 537 " " " " A 2 0 0 "GLN " " CA " " " 6 0 1 C2 
    3853 14 -29.9365 -10.4523 23.1146 537 " " " " A 2 0 0 "GLN " " C  " " " 6 0 1 C2 
    3854 23 -29.7214 -10.7778 24.324 537 " " " " A 70 0 0 "GLN " " O  " " " 8 0 1 C2 
    3855 14 -31.5892 -12.2648 22.351 537 " " " " A 2 0 0 "GLN " " CB " " " 6 0 1 C2 
    3856 14 -32.808 -11.4873 22.8588 537 " " " " A 2 0 0 "GLN " " CG " " " 6 0 1 C2 
    3857 14 -33.4209 -10.5262 21.9636 537 " " " " A 2 0 0 "GLN " " CD " " " 6 0 1 C2 
    3858 23 -33.7133 -10.7877 20.7958 537 " " " " A 70 0 0 "GLN " " OE1" " " 8 0 1 C2 
    3859 40 -33.6445 -9.33769 22.5104 537 " " " " A 43 0 0 "GLN " " NE2" " " 7 0 1 C2 
    3860 40 -29.9938 -9.16114 22.7121 538 " " " " A 43 0 0 "PRO " " N  " " " 7 0 1 C2 
    3861 14 -29.765 -8.06903 23.6494 538 " " " " A 2 0 0 "PRO " " CA " " " 6 0 1 C2 
    3862 14 -30.9153 -7.91869 24.6655 538 " " " " A 2 0 0 "PRO " " C  " " " 6 0 1 C2 
    3863 23 -32.0617 -8.35582 24.5223 538 " " " " A 70 0 0 "PRO " " O  " " " 8 0 1 C2 
    3864 14 -29.6442 -6.77358 22.8369 538 " " " " A 2 0 0 "PRO " " CB " " " 6 0 1 C2 
    3865 14 -30.3474 -7.21318 21.498 538 " " " " A 2 0 0 "PRO " " CG " " " 6 0 1 C2 
    3866 14 -30.2645 -8.65538 21.3853 538 " " " " A 2 0 0 "PRO " " CD " " " 6 0 1 C2 
    3867 40 -30.6896 -7.08791 25.7645 539 " " " " A 43 0 0 "PRO " " N  " " " 7 0 1 C2 
    3868 14 -31.8077 -6.608 26.685 539 " " " " A 2 0 0 "PRO " " CA " " " 6 0 1 C2 
    3869 14 -32.5608 -5.47214 25.9516 539 " " " " A 2 0 0 "PRO " " C  " " " 6 0 1 C2 
    3870 23 -32.106 -5.00404 24.9152 539 " " " " A 70 0 0 "PRO " " O  " " " 8 0 1 C2 
    3871 14 -31.0504 -6.06533 27.9567 539 " " " " A 2 0 0 "PRO " " CB " " " 6 0 1 C2 
    3872 14 -29.5878 -5.87854 27.4824 539 " " " " A 2 0 0 "PRO " " CG " " " 6 0 1 C2 
    3873 14 -29.3627 -6.65358 26.2284 539 " " " " A 2 0 0 "PRO " " CD " " " 6 0 1 C2 
    3874 40 -33.7394 -5.10852 26.3829 540 " " " " A 43 0 0 "HIS " " N  " " " 7 0 1 C2 
    3875 14 -34.602 -4.16523 25.6321 540 " " " " A 2 0 0 "HIS " " CA " " " 6 0 1 C2 
    3876 14 -34.0652 -2.75698 25.8327 540 " " " " A 2 0 0 "HIS " " C  " " " 6 0 1 C2 
    3877 23 -33.6754 -2.29554 26.9184 540 " " " " A 70 0 0 "HIS " " O  " " " 8 0 1 C2 
    3878 14 -36.0595 -4.1852 26.1332 540 " " " " A 2 0 0 "HIS " " CB " " " 6 0 1 C2 
    3879 14 -36.8217 -5.46626 25.9868 540 " " " " A 2 0 0 "HIS " " CG " " " 6 0 1 C2 
    3880 40 -37.2461 -5.96429 24.8377 540 " " " " A 43 0 0 "HIS " " ND1" " " 7 0 1 C2 
    3881 14 -37.427 -6.25044 26.9746 540 " " " " A 2 0 0 "HIS " " CD2" " " 6 0 1 C2 
    3882 14 -37.9542 -7.05575 25.1206 540 " " " " A 2 0 0 "HIS " " CE1" " " 6 0 1 C2 
    3883 40 -38.0908 -7.34043 26.4283 540 " " " " A 43 0 0 "HIS " " NE2" " " 7 0 1 C2 
    3884 40 -34.2145 -1.99857 24.7869 541 " " " " A 43 0 0 "GLY " " N  " " " 7 0 1 C2 
    3885 14 -33.8275 -0.617381 24.4886 541 " " " " A 2 0 0 "GLY " " CA " " " 6 0 1 C2 
    3886 14 -32.3214 -0.454858 24.5017 541 " " " " A 2 0 0 "GLY " " C  " " " 6 0 1 C2 
    3887 23 -31.8843 0.609658 24.1236 541 " " " " A 70 0 0 "GLY " " O  " " " 8 0 1 C2 
    3888 40 -31.5336 -1.41428 24.8446 542 " " " " A 43 0 0 "ILE " " N  " " " 7 0 1 C2 
    3889 14 -30.0592 -1.29289 24.8968 542 " " " " A 2 0 0 "ILE " " CA " " " 6 0 1 C2 
    3890 14 -29.5172 -1.6131 23.4882 542 " " " " A 2 0 0 "ILE " " C  " " " 6 0 1 C2 
    3891 23 -29.7826 -2.68779 22.9344 542 " " " " A 70 0 0 "ILE " " O  " " " 8 0 1 C2 
    3892 14 -29.4869 -2.21899 26.056 542 " " " " A 2 0 0 "ILE " " CB " " " 6 0 1 C2 
    3893 14 -29.9769 -1.56976 27.3617 542 " " " " A 2 0 0 "ILE " " CG1" " " 6 0 1 C2 
    3894 14 -28.0119 -2.39683 25.856 542 " " " " A 2 0 0 "ILE " " CG2" " " 6 0 1 C2 
    3895 14 -29.8924 -2.54332 28.587 542 " " " " A 2 0 0 "ILE " " CD1" " " 6 0 1 C2 
    3896 40 -28.5905 -0.822711 22.9528 543 " " " " A 43 0 0 "GLU " " N  " " " 7 0 1 C2 
    3897 14 -27.841 -0.989331 21.7134 543 " " " " A 2 0 0 "GLU " " CA " " " 6 0 1 C2 
    3898 14 -26.5263 -1.56435 22.1917 543 " " " " A 2 0 0 "GLU " " C  " " " 6 0 1 C2 
    3899 23 -25.9728 -0.882117 23.0997 543 " " " " A 70 0 0 "GLU " " O  " " " 8 0 1 C2 
    3900 14 -27.7406 0.404616 21.1505 543 " " " " A 2 0 0 "GLU " " CB " " " 6 0 1 C2 
    3901 14 -28.975 1.06098 20.5322 543 " " " " A 2 0 0 "GLU " " CG " " " 6 0 1 C2 
    3902 14 -29.5201 0.342582 19.4148 543 " " " " A 2 0 0 "GLU " " CD " " " 6 0 1 C2 
    3903 23 -28.8718 0.299804 18.3035 543 " " " " A 70 0 0 "GLU " " OE1" " " 8 0 1 C2 
    3904 23 -30.614 -0.309932 19.5665 543 " " " " A 70 0 0 "GLU " " OE2" " " 8 0 1 C2 
    3905 40 -26.2077 -2.77555 21.6216 544 " " " " A 43 0 0 "VAL " " N  " " " 7 0 1 C2 
    3906 14 -25.033 -3.689 21.8195 544 " " " " A 2 0 0 "VAL " " CA " " " 6 0 1 C2 
    3907 14 -24.0982 -3.68169 20.6697 544 " " " " A 2 0 0 "VAL " " C  " " " 6 0 1 C2 
    3908 23 -24.5365 -3.73326 19.481 544 " " " " A 70 0 0 "VAL " " O  " " " 8 0 1 C2 
    3909 14 -25.5185 -5.1809 22.2223 544 " " " " A 2 0 0 "VAL " " CB " " " 6 0 1 C2 
    3910 14 -24.3698 -6.16959 22.3699 544 " " " " A 2 0 0 "VAL " " CG1" " " 6 0 1 C2 
    3911 14 -26.3088 -5.20388 23.5552 544 " " " " A 2 0 0 "VAL " " CG2" " " 6 0 1 C2 
    3912 40 -22.8165 -3.68354 20.9252 545 " " " " A 43 0 0 "PHE " " N  " " " 7 0 1 C2 
    3913 14 -21.7401 -3.74102 19.8955 545 " " " " A 2 0 0 "PHE " " CA " " " 6 0 1 C2 
    3914 14 -20.4662 -4.10279 20.5883 545 " " " " A 2 0 0 "PHE " " C  " " " 6 0 1 C2 
    3915 23 -20.1887 -3.82273 21.7603 545 " " " " A 70 0 0 "PHE " " O  " " " 8 0 1 C2 
    3916 14 -21.6704 -2.47033 18.9734 545 " " " " A 2 0 0 "PHE " " CB " " " 6 0 1 C2 
    3917 14 -21.463 -1.07374 19.6455 545 " " " " A 2 0 0 "PHE " " CG " " " 6 0 1 C2 
    3918 14 -22.4653 -0.421573 20.3781 545 " " " " A 2 0 0 "PHE " " CD1" " " 6 0 1 C2 
    3919 14 -20.1929 -0.381757 19.5231 545 " " " " A 2 0 0 "PHE " " CD2" " " 6 0 1 C2 
    3920 14 -22.2348 0.780276 21.0104 545 " " " " A 2 0 0 "PHE " " CE1" " " 6 0 1 C2 
    3921 14 -19.9941 0.897141 20.0954 545 " " " " A 2 0 0 "PHE " " CE2" " " 6 0 1 C2 
    3922 14 -21.0049 1.48833 20.8597 545 " " " " A 2 0 0 "PHE " " CZ " " " 6 0 1 C2 
    3923 40 -19.7192 -4.92115 19.842 546 " " " " A 43 0 0 "VAL " " N  " " " 7 0 1 C2 
    3924 14 -18.718 -5.81743 20.425 546 " " " " A 2 0 0 "VAL " " CA " " " 6 0 1 C2 
    3925 14 -17.5112 -5.68411 19.5658 546 " " " " A 2 0 0 "VAL " " C  " " " 6 0 1 C2 
    3926 23 -17.6308 -5.89892 18.3533 546 " " " " A 70 0 0 "VAL " " O  " " " 8 0 1 C2 
    3927 14 -19.2472 -7.26408 20.5277 546 " " " " A 2 0 0 "VAL " " CB " " " 6 0 1 C2 
    3928 14 -18.5091 -8.06101 21.7042 546 " " " " A 2 0 0 "VAL " " CG1" " " 6 0 1 C2 
    3929 14 -20.7732 -7.45251 20.7111 546 " " " " A 2 0 0 "VAL " " CG2" " " 6 0 1 C2 
    3930 40 -16.3708 -5.19344 20.0849 547 " " " " A 43 0 0 "GLY " " N  " " " 7 0 1 C2 
    3931 14 -15.221 -4.87123 19.3127 547 " " " " A 2 0 0 "GLY " " CA " " " 6 0 1 C2 
    3932 14 -13.9726 -4.92727 20.2614 547 " " " " A 2 0 0 "GLY " " C  " " " 6 0 1 C2 
    3933 23 -14.0638 -5.56892 21.3033 547 " " " " A 70 0 0 "GLY " " O  " " " 8 0 1 C2 
    3934 40 -12.9102 -4.22845 19.9023 548 " " " " A 43 0 0 "GLY " " N  " " " 7 0 1 C2 
    3935 14 -11.6578 -4.30387 20.7092 548 " " " " A 2 0 0 "GLY " " CA " " " 6 0 1 C2 
    3936 14 -10.5006 -4.93912 19.9167 548 " " " " A 2 0 0 "GLY " " C  " " " 6 0 1 C2 
    3937 23 -10.6976 -5.35224 18.7938 548 " " " " A 70 0 0 "GLY " " O  " " " 8 0 1 C2 
    3938 40 -9.30322 -4.94224 20.5159 549 " " " " A 43 0 0 "THR " " N  " " " 7 0 1 C2 
    3939 14 -8.00745 -5.26067 19.889 549 " " " " A 2 0 0 "THR " " CA " " " 6 0 1 C2 
    3940 14 -7.90938 -6.50311 18.9294 549 " " " " A 2 0 0 "THR " " C  " " " 6 0 1 C2 
    3941 23 -7.31718 -6.35797 17.8696 549 " " " " A 70 0 0 "THR " " O  " " " 8 0 1 C2 
    3942 14 -6.98411 -5.26042 21.025 549 " " " " A 2 0 0 "THR " " CB " " " 6 0 1 C2 
    3943 23 -7.41185 -5.40038 22.3896 549 " " " " A 70 0 0 "THR " " OG1" " " 8 0 1 C2 
    3944 14 -6.02906 -4.07864 21.0112 549 " " " " A 2 0 0 "THR " " CG2" " " 6 0 1 C2 
    3945 40 -8.39653 -7.73218 19.3042 550 " " " " A 43 0 0 "PRO " " N  " " " 7 0 1 C2 
    3946 14 -8.37838 -8.90323 18.4209 550 " " " " A 2 0 0 "PRO " " CA " " " 6 0 1 C2 
    3947 14 -9.49792 -8.87536 17.3174 550 " " " " A 2 0 0 "PRO " " C  " " " 6 0 1 C2 
    3948 23 -9.44871 -9.63225 16.3328 550 " " " " A 70 0 0 "PRO " " O  " " " 8 0 1 C2 
    3949 14 -8.38009 -10.157 19.3483 550 " " " " A 2 0 0 "PRO " " CB " " " 6 0 1 C2 
    3950 14 -8.86471 -9.59119 20.6891 550 " " " " A 2 0 0 "PRO " " CG " " " 6 0 1 C2 
    3951 14 -8.65082 -8.07399 20.7248 550 " " " " A 2 0 0 "PRO " " CD " " " 6 0 1 C2 
    3952 40 -10.3517 -7.84033 17.3191 551 " " " " A 43 0 0 "ALA " " N  " " " 7 0 1 C2 
    3953 14 -11.3319 -7.5312 16.2365 551 " " " " A 2 0 0 "ALA " " CA " " " 6 0 1 C2 
    3954 14 -10.5955 -6.8681 14.9983 551 " " " " A 2 0 0 "ALA " " C  " " " 6 0 1 C2 
    3955 23 -11.1585 -6.70119 13.8695 551 " " " " A 70 0 0 "ALA " " O  " " " 8 0 1 C2 
    3956 14 -12.4612 -6.60769 16.6226 551 " " " " A 2 0 0 "ALA " " CB " " " 6 0 1 C2 
    3957 40 -9.34363 -6.45908 15.1353 552 " " " " A 43 0 0 "LEU " " N  " " " 7 0 1 C2 
    3958 14 -8.59574 -5.75668 14.1423 552 " " " " A 2 0 0 "LEU " " CA " " " 6 0 1 C2 
    3959 14 -7.8041 -6.74135 13.2204 552 " " " " A 2 0 0 "LEU " " C  " " " 6 0 1 C2 
    3960 23 -7.03237 -6.25643 12.431 552 " " " " A 70 0 0 "LEU " " O  " " " 8 0 1 C2 
    3961 14 -7.67717 -4.78734 14.8809 552 " " " " A 2 0 0 "LEU " " CB " " " 6 0 1 C2 
    3962 14 -8.25294 -3.86886 16.0373 552 " " " " A 2 0 0 "LEU " " CG " " " 6 0 1 C2 
    3963 14 -7.20257 -3.03611 16.8171 552 " " " " A 2 0 0 "LEU " " CD1" " " 6 0 1 C2 
    3964 14 -9.47191 -3.03138 15.8023 552 " " " " A 2 0 0 "LEU " " CD2" " " 6 0 1 C2 
    3965 40 -7.9484 -8.11729 13.2905 553 " " " " A 43 0 0 "GLU " " N  " " " 7 0 1 C2 
    3966 14 -7.16644 -9.03699 12.4835 553 " " " " A 2 0 0 "GLU " " CA " " " 6 0 1 C2 
    3967 14 -8.14818 -9.28763 11.2401 553 " " " " A 2 0 0 "GLU " " C  " " " 6 0 1 C2 
    3968 23 -7.75899 -9.05366 10.0603 553 " " " " A 70 0 0 "GLU " " O  " " " 8 0 1 C2 
    3969 14 -6.74857 -10.3865 13.2286 553 " " " " A 2 0 0 "GLU " " CB " " " 6 0 1 C2 
    3970 14 -5.63723 -11.2013 12.5583 553 " " " " A 2 0 0 "GLU " " CG " " " 6 0 1 C2 
    3971 14 -4.24684 -10.7643 12.9755 553 " " " " A 2 0 0 "GLU " " CD " " " 6 0 1 C2 
    3972 23 -3.57552 -11.5432 13.7375 553 " " " " A 70 0 0 "GLU " " OE1" " " 8 0 1 C2 
    3973 23 -3.9339 -9.58633 12.7292 553 " " " " A 70 0 0 "GLU " " OE2" " " 8 0 1 C2 
    3974 40 -9.38061 -9.72129 11.4567 554 " " " " A 43 0 0 "GLN " " N  " " " 7 0 1 C2 
    3975 14 -10.2637 -10.0262 10.3392 554 " " " " A 2 0 0 "GLN " " CA " " " 6 0 1 C2 
    3976 14 -11.7064 -9.59291 10.5219 554 " " " " A 2 0 0 "GLN " " C  " " " 6 0 1 C2 
    3977 23 -12.5329 -9.8284 9.65899 554 " " " " A 70 0 0 "GLN " " O  " " " 8 0 1 C2 
    3978 14 -10.1405 -11.4712 9.79296 554 " " " " A 2 0 0 "GLN " " CB " " " 6 0 1 C2 
    3979 14 -10.6848 -12.6287 10.6114 554 " " " " A 2 0 0 "GLN " " CG " " " 6 0 1 C2 
    3980 14 -10.0538 -13.1143 11.9229 554 " " " " A 2 0 0 "GLN " " CD " " " 6 0 1 C2 
    3981 23 -10.6294 -13.0746 12.9933 554 " " " " A 70 0 0 "GLN " " OE1" " " 8 0 1 C2 
    3982 40 -8.79665 -13.6051 11.7851 554 " " " " A 43 0 0 "GLN " " NE2" " " 7 0 1 C2 
    3983 40 -12.1796 -9.17902 11.7211 555 " " " " A 43 0 0 "ASP " " N  " " " 7 0 1 C2 
    3984 14 -13.575 -8.80925 11.9936 555 " " " " A 2 0 0 "ASP " " CA " " " 6 0 1 C2 
    3985 14 -13.9369 -7.33398 11.5681 555 " " " " A 2 0 0 "ASP " " C  " " " 6 0 1 C2 
    3986 23 -15.0852 -6.94638 11.5027 555 " " " " A 70 0 0 "ASP " " O  " " " 8 0 1 C2 
    3987 14 -13.7446 -8.87264 13.5044 555 " " " " A 2 0 0 "ASP " " CB " " " 6 0 1 C2 
    3988 14 -15.1203 -8.67139 14.0742 555 " " " " A 2 0 0 "ASP " " CG " " " 6 0 1 C2 
    3989 23 -15.3352 -7.74719 14.8616 555 " " " " A 70 0 0 "ASP " " OD1" " " 8 0 1 C2 
    3990 23 -16.0104 -9.37733 13.6311 555 " " " " A 70 0 0 "ASP " " OD2" " " 8 0 1 C2 
    3991 40 -12.9428 -6.54179 11.3368 556 " " " " A 43 0 0 "SER " " N  " " " 7 0 1 C2 
    3992 14 -13.0084 -5.09333 11.0905 556 " " " " A 2 0 0 "SER " " CA " " " 6 0 1 C2 
    3993 14 -13.7092 -4.62575 9.82908 556 " " " " A 2 0 0 "SER " " C  " " " 6 0 1 C2 
    3994 23 -13.7823 -3.37499 9.51772 556 " " " " A 70 0 0 "SER " " O  " " " 8 0 1 C2 
    3995 14 -11.4744 -4.53413 11.131 556 " " " " A 2 0 0 "SER " " CB " " " 6 0 1 C2 
    3996 23 -10.6524 -5.28634 10.1726 556 " " " " A 70 0 0 "SER " " OG " " " 8 0 1 C2 
    3997 40 -14.2485 -5.54886 8.99774 557 " " " " A 43 0 0 "ILE " " N  " " " 7 0 1 C2 
    3998 14 -14.8182 -5.34285 7.71267 557 " " " " A 2 0 0 "ILE " " CA " " " 6 0 1 C2 
    3999 14 -16.1031 -6.1242 7.65956 557 " " " " A 2 0 0 "ILE " " C  " " " 6 0 1 C2 
    4000 23 -16.5757 -6.3469 6.53978 557 " " " " A 70 0 0 "ILE " " O  " " " 8 0 1 C2 
    4001 14 -13.7991 -5.50736 6.65995 557 " " " " A 2 0 0 "ILE " " CB " " " 6 0 1 C2 
    4002 14 -13.0548 -6.84771 6.64876 557 " " " " A 2 0 0 "ILE " " CG1" " " 6 0 1 C2 
    4003 14 -12.93 -4.28507 6.46484 557 " " " " A 2 0 0 "ILE " " CG2" " " 6 0 1 C2 
    4004 14 -13.7836 -8.11208 6.05291 557 " " " " A 2 0 0 "ILE " " CD1" " " 6 0 1 C2 
    4005 40 -16.7022 -6.48391 8.79461 558 " " " " A 43 0 0 "HIS " " N  " " " 7 0 1 C2 
    4006 14 -17.7074 -7.4549 8.92044 558 " " " " A 2 0 0 "HIS " " CA " " " 6 0 1 C2 
    4007 14 -19.0875 -6.92154 8.35366 558 " " " " A 2 0 0 "HIS " " C  " " " 6 0 1 C2 
    4008 23 -19.9855 -7.78623 8.22545 558 " " " " A 70 0 0 "HIS " " O  " " " 8 0 1 C2 
    4009 14 -17.9463 -7.74804 10.4101 558 " " " " A 2 0 0 "HIS " " CB " " " 6 0 1 C2 
    4010 14 -18.3545 -6.56833 11.2683 558 " " " " A 2 0 0 "HIS " " CG " " " 6 0 1 C2 
    4011 40 -19.3808 -6.66103 12.194 558 " " " " A 43 0 0 "HIS " " ND1" " " 7 0 1 C2 
    4012 14 -17.8725 -5.30984 11.4292 558 " " " " A 2 0 0 "HIS " " CD2" " " 6 0 1 C2 
    4013 14 -19.4306 -5.51925 12.877 558 " " " " A 2 0 0 "HIS " " CE1" " " 6 0 1 C2 
    4014 40 -18.5211 -4.67084 12.4744 558 " " " " A 43 0 0 "HIS " " NE2" " " 7 0 1 C2 
    4015 40 -19.2583 -5.65815 7.92988 559 " " " " A 43 0 0 "SER " " N  " " " 7 0 1 C2 
    4016 14 -20.3958 -5.06805 7.22907 559 " " " " A 2 0 0 "SER " " CA " " " 6 0 1 C2 
    4017 14 -20.0101 -4.2572 5.96601 559 " " " " A 2 0 0 "SER " " C  " " " 6 0 1 C2 
    4018 23 -20.898 -3.67176 5.38064 559 " " " " A 70 0 0 "SER " " O  " " " 8 0 1 C2 
    4019 14 -21.2841 -4.34381 8.25454 559 " " " " A 2 0 0 "SER " " CB " " " 6 0 1 C2 
    4020 23 -20.6155 -3.17966 8.87251 559 " " " " A 70 0 0 "SER " " OG " " " 8 0 1 C2 
    4021 40 -18.7162 -4.36773 5.58004 560 " " " " A 43 0 0 "LEU " " N  " " " 7 0 1 C2 
    4022 14 -18.2644 -4.029 4.22785 560 " " " " A 2 0 0 "LEU " " CA " " " 6 0 1 C2 
    4023 14 -18.1228 -5.33315 3.42405 560 " " " " A 2 0 0 "LEU " " C  " " " 6 0 1 C2 
    4024 23 -18.0848 -5.3025 2.16797 560 " " " " A 70 0 0 "LEU " " O  " " " 8 0 1 C2 
    4025 14 -16.9233 -3.21628 4.2605 560 " " " " A 2 0 0 "LEU " " CB " " " 6 0 1 C2 
    4026 14 -16.4947 -2.45629 2.95134 560 " " " " A 2 0 0 "LEU " " CG " " " 6 0 1 C2 
    4027 14 -17.3835 -1.21064 2.92803 560 " " " " A 2 0 0 "LEU " " CD1" " " 6 0 1 C2 
    4028 14 -15.0457 -1.99771 3.09024 560 " " " " A 2 0 0 "LEU " " CD2" " " 6 0 1 C2 
    4029 40 -18.2656 -6.53443 4.02184 561 " " " " A 43 0 0 "PHE " " N  " " " 7 0 1 C2 
    4030 14 -17.9744 -7.8331 3.58666 561 " " " " A 2 0 0 "PHE " " CA " " " 6 0 1 C2 
    4031 14 -18.7094 -8.2224 2.24883 561 " " " " A 2 0 0 "PHE " " C  " " " 6 0 1 C2 
    4032 23 -18.16 -8.73168 1.34998 561 " " " " A 70 0 0 "PHE " " O  " " " 8 0 1 C2 
    4033 14 -18.3327 -8.86895 4.68307 561 " " " " A 2 0 0 "PHE " " CB " " " 6 0 1 C2 
    4034 14 -17.7194 -10.2361 4.43747 561 " " " " A 2 0 0 "PHE " " CG " " " 6 0 1 C2 
    4035 14 -18.3209 -11.2638 3.67453 561 " " " " A 2 0 0 "PHE " " CD1" " " 6 0 1 C2 
    4036 14 -16.6988 -10.6744 5.31006 561 " " " " A 2 0 0 "PHE " " CD2" " " 6 0 1 C2 
    4037 14 -17.7902 -12.5844 3.57813 561 " " " " A 2 0 0 "PHE " " CE1" " " 6 0 1 C2 
    4038 14 -16.3147 -12.0345 5.40838 561 " " " " A 2 0 0 "PHE " " CE2" " " 6 0 1 C2 
    4039 14 -16.7652 -12.9579 4.46561 561 " " " " A 2 0 0 "PHE " " CZ " " " 6 0 1 C2 
    4040 40 -20.0453 -7.88244 2.29981 562 " " " " A 43 0 0 "ASP " " N  " " " 7 0 1 C2 
    4041 14 -21.0281 -8.19549 1.20914 562 " " " " A 2 0 0 "ASP " " CA " " " 6 0 1 C2 
    4042 14 -21.2062 -6.99308 0.277039 562 " " " " A 2 0 0 "ASP " " C  " " " 6 0 1 C2 
    4043 23 -21.7461 -7.12671 -0.76425 562 " " " " A 70 0 0 "ASP " " O  " " " 8 0 1 C2 
    4044 14 -22.3603 -8.5513 1.87546 562 " " " " A 2 0 0 "ASP " " CB " " " 6 0 1 C2 
    4045 14 -22.9671 -7.49199 2.77081 562 " " " " A 2 0 0 "ASP " " CG " " " 6 0 1 C2 
    4046 23 -22.3776 -6.83603 3.65236 562 " " " " A 70 0 0 "ASP " " OD1" " " 8 0 1 C2 
    4047 23 -24.1697 -7.28456 2.5862 562 " " " " A 70 0 0 "ASP " " OD2" " " 8 0 1 C2 
    4048 40 -20.6097 -5.80194 0.572441 563 " " " " A 43 0 0 "LYS " " N  " " " 7 0 1 C2 
    4049 14 -20.4913 -4.61705 -0.29492 563 " " " " A 2 0 0 "LYS " " CA " " " 6 0 1 C2 
    4050 14 -19.2301 -4.8581 -1.1908 563 " " " " A 2 0 0 "LYS " " C  " " " 6 0 1 C2 
    4051 23 -19.2816 -4.55881 -2.40193 563 " " " " A 70 0 0 "LYS " " O  " " " 8 0 1 C2 
    4052 14 -20.4725 -3.2235 0.411604 563 " " " " A 2 0 0 "LYS " " CB " " " 6 0 1 C2 
    4053 14 -21.7681 -2.79625 1.14069 563 " " " " A 2 0 0 "LYS " " CG " " " 6 0 1 C2 
    4054 14 -22.0401 -3.55767 2.48667 563 " " " " A 2 0 0 "LYS " " CD " " " 6 0 1 C2 
    4055 14 -23.5459 -3.75614 2.75756 563 " " " " A 2 0 0 "LYS " " CE " " " 6 0 1 C2 
    4056 40 -23.6689 -4.60978 3.98993 563 " " " " A 43 0 0 "LYS " " NZ " " " 7 0 1 C2 
    4057 40 -18.1317 -5.46305 -0.731838 564 " " " " A 43 0 0 "LEU " " N  " " " 7 0 1 C2 
    4058 14 -16.9021 -5.7111 -1.50983 564 " " " " A 2 0 0 "LEU " " CA " " " 6 0 1 C2 
    4059 14 -17.0863 -6.52652 -2.84664 564 " " " " A 2 0 0 "LEU " " C  " " " 6 0 1 C2 
    4060 23 -16.5517 -6.08013 -3.88261 564 " " " " A 70 0 0 "LEU " " O  " " " 8 0 1 C2 
    4061 14 -15.8317 -6.27197 -0.609232 564 " " " " A 2 0 0 "LEU " " CB " " " 6 0 1 C2 
    4062 14 -15.2001 -5.25143 0.344862 564 " " " " A 2 0 0 "LEU " " CG " " " 6 0 1 C2 
    4063 14 -14.5833 -5.96853 1.55889 564 " " " " A 2 0 0 "LEU " " CD1" " " 6 0 1 C2 
    4064 14 -14.0948 -4.43451 -0.383697 564 " " " " A 2 0 0 "LEU " " CD2" " " 6 0 1 C2 
    4065 40 -18.0105 -7.52022 -2.94785 565 " " " " A 43 0 0 "PRO " " N  " " " 7 0 1 C2 
    4066 14 -18.5717 -8.02708 -4.20786 565 " " " " A 2 0 0 "PRO " " CA " " " 6 0 1 C2 
    4067 14 -19.313 -7.00568 -5.10907 565 " " " " A 2 0 0 "PRO " " C  " " " 6 0 1 C2 
    4068 23 -19.4369 -7.26085 -6.31808 565 " " " " A 70 0 0 "PRO " " O  " " " 8 0 1 C2 
    4069 14 -19.648 -9.07331 -3.82164 565 " " " " A 2 0 0 "PRO " " CB " " " 6 0 1 C2 
    4070 14 -19.3927 -9.54873 -2.36929 565 " " " " A 2 0 0 "PRO " " CG " " " 6 0 1 C2 
    4071 14 -18.5962 -8.3044 -1.82946 565 " " " " A 2 0 0 "PRO " " CD " " " 6 0 1 C2 
    4072 40 -19.907 -5.90645 -4.60406 566 " " " " A 43 0 0 "LEU " " N  " " " 7 0 1 C2 
    4073 14 -20.6375 -4.91108 -5.46762 566 " " " " A 2 0 0 "LEU " " CA " " " 6 0 1 C2 
    4074 14 -19.7419 -3.76222 -5.82071 566 " " " " A 2 0 0 "LEU " " C  " " " 6 0 1 C2 
    4075 23 -19.6949 -3.30766 -6.97385 566 " " " " A 70 0 0 "LEU " " O  " " " 8 0 1 C2 
    4076 14 -21.7891 -4.2759 -4.59141 566 " " " " A 2 0 0 "LEU " " CB " " " 6 0 1 C2 
    4077 14 -22.9746 -5.22194 -4.37123 566 " " " " A 2 0 0 "LEU " " CG " " " 6 0 1 C2 
    4078 14 -24.1673 -4.61028 -3.62397 566 " " " " A 2 0 0 "LEU " " CD1" " " 6 0 1 C2 
    4079 14 -23.6012 -6.05705 -5.56724 566 " " " " A 2 0 0 "LEU " " CD2" " " 6 0 1 C2 
    4080 40 -18.8275 -3.38932 -4.94172 567 " " " " A 43 0 0 "MET " " N  " " " 7 0 1 C2 
    4081 14 -17.7549 -2.41005 -5.14956 567 " " " " A 2 0 0 "MET " " CA " " " 6 0 1 C2 
    4082 14 -16.6943 -2.85315 -6.16681 567 " " " " A 2 0 0 "MET " " C  " " " 6 0 1 C2 
    4083 23 -16.0094 -2.08193 -6.83968 567 " " " " A 70 0 0 "MET " " O  " " " 8 0 1 C2 
    4084 14 -17.0612 -1.95312 -3.86347 567 " " " " A 2 0 0 "MET " " CB " " " 6 0 1 C2 
    4085 14 -17.9357 -1.46176 -2.71801 567 " " " " A 2 0 0 "MET " " CG " " " 6 0 1 C2 
    4086 52 -17.0827 -1.47675 -1.04048 567 " " " " A 13 0 0 "MET " " SD " " " 16 0 1 C2 
    4087 14 -15.635 -0.376289 -1.42497 567 " " " " A 2 0 0 "MET " " CE " " " 6 0 1 C2 
    4088 40 -16.6281 -4.15441 -6.33962 568 " " " " A 43 0 0 "ALA " " N  " " " 7 0 1 C2 
    4089 14 -15.9006 -4.91116 -7.40806 568 " " " " A 2 0 0 "ALA " " CA " " " 6 0 1 C2 
    4090 14 -16.4227 -4.58575 -8.8447 568 " " " " A 2 0 0 "ALA " " C  " " " 6 0 1 C2 
    4091 23 -15.6399 -4.30992 -9.76008 568 " " " " A 70 0 0 "ALA " " O  " " " 8 0 1 C2 
    4092 14 -16.1368 -6.4126 -7.15629 568 " " " " A 2 0 0 "ALA " " CB " " " 6 0 1 C2 
    4093 40 -17.7885 -4.49851 -8.93029 569 " " " " A 43 0 0 "LEU " " N  " " " 7 0 1 C2 
    4094 14 -18.4867 -4.2061 -10.1699 569 " " " " A 2 0 0 "LEU " " CA " " " 6 0 1 C2 
    4095 14 -18.4076 -2.67044 -10.5664 569 " " " " A 2 0 0 "LEU " " C  " " " 6 0 1 C2 
    4096 23 -18.7498 -2.41813 -11.7113 569 " " " " A 70 0 0 "LEU " " O  " " " 8 0 1 C2 
    4097 14 -19.9337 -4.58203 -9.99349 569 " " " " A 2 0 0 "LEU " " CB " " " 6 0 1 C2 
    4098 14 -20.2203 -6.08818 -9.84137 569 " " " " A 2 0 0 "LEU " " CG " " " 6 0 1 C2 
    4099 14 -21.6883 -6.24272 -9.35129 569 " " " " A 2 0 0 "LEU " " CD1" " " 6 0 1 C2 
    4100 14 -20.0947 -6.78745 -11.21 569 " " " " A 2 0 0 "LEU " " CD2" " " 6 0 1 C2 
    4101 40 -17.9016 -1.79865 -9.68777 570 " " " " A 43 0 0 "ILE " " N  " " " 7 0 1 C2 
    4102 14 -17.4578 -0.490031 -10.1464 570 " " " " A 2 0 0 "ILE " " CA " " " 6 0 1 C2 
    4103 14 -16.1099 -0.618077 -10.8591 570 " " " " A 2 0 0 "ILE " " C  " " " 6 0 1 C2 
    4104 23 -15.8094 -0.0394031 -11.9551 570 " " " " A 70 0 0 "ILE " " O  " " " 8 0 1 C2 
    4105 14 -17.2794 0.595746 -8.96185 570 " " " " A 2 0 0 "ILE " " CB " " " 6 0 1 C2 
    4106 14 -18.6888 0.781281 -8.36332 570 " " " " A 2 0 0 "ILE " " CG1" " " 6 0 1 C2 
    4107 14 -16.596 1.8534 -9.44767 570 " " " " A 2 0 0 "ILE " " CG2" " " 6 0 1 C2 
    4108 14 -18.6517 1.55635 -7.04243 570 " " " " A 2 0 0 "ILE " " CD1" " " 6 0 1 C2 
    4109 40 -15.1619 -1.4392 -10.2661 571 " " " " A 43 0 0 "LEU " " N  " " " 7 0 1 C2 
    4110 14 -13.8113 -1.4557 -10.8152 571 " " " " A 2 0 0 "LEU " " CA " " " 6 0 1 C2 
    4111 14 -13.7789 -2.21807 -12.0775 571 " " " " A 2 0 0 "LEU " " C  " " " 6 0 1 C2 
    4112 23 -12.993 -1.8263 -12.9241 571 " " " " A 70 0 0 "LEU " " O  " " " 8 0 1 C2 
    4113 14 -12.9617 -2.16065 -9.80169 571 " " " " A 2 0 0 "LEU " " CB " " " 6 0 1 C2 
    4114 14 -11.407 -2.25016 -10.0725 571 " " " " A 2 0 0 "LEU " " CG " " " 6 0 1 C2 
    4115 14 -10.475 -1.9373 -8.80849 571 " " " " A 2 0 0 "LEU " " CD1" " " 6 0 1 C2 
    4116 14 -11.0055 -3.66069 -10.4553 571 " " " " A 2 0 0 "LEU " " CD2" " " 6 0 1 C2 
    4117 40 -14.5857 -3.30679 -12.2559 572 " " " " A 43 0 0 "ILE " " N  " " " 7 0 1 C2 
    4118 14 -14.7025 -3.93976 -13.5842 572 " " " " A 2 0 0 "ILE " " CA " " " 6 0 1 C2 
    4119 14 -15.3875 -2.97522 -14.5944 572 " " " " A 2 0 0 "ILE " " C  " " " 6 0 1 C2 
    4120 23 -14.7764 -2.75856 -15.6284 572 " " " " A 70 0 0 "ILE " " O  " " " 8 0 1 C2 
    4121 14 -15.4905 -5.19114 -13.4868 572 " " " " A 2 0 0 "ILE " " CB " " " 6 0 1 C2 
    4122 14 -14.7626 -6.26551 -12.5726 572 " " " " A 2 0 0 "ILE " " CG1" " " 6 0 1 C2 
    4123 14 -15.7212 -5.83038 -14.9134 572 " " " " A 2 0 0 "ILE " " CG2" " " 6 0 1 C2 
    4124 14 -15.7553 -7.22918 -11.9149 572 " " " " A 2 0 0 "ILE " " CD1" " " 6 0 1 C2 
    4125 40 -16.6164 -2.44574 -14.3099 573 " " " " A 43 0 0 "VAL " " N  " " " 7 0 1 C2 
    4126 14 -17.3844 -1.65852 -15.246 573 " " " " A 2 0 0 "VAL " " CA " " " 6 0 1 C2 
    4127 14 -16.6551 -0.342876 -15.7495 573 " " " " A 2 0 0 "VAL " " C  " " " 6 0 1 C2 
    4128 23 -16.7146 -0.00198281 -16.9297 573 " " " " A 70 0 0 "VAL " " O  " " " 8 0 1 C2 
    4129 14 -18.8975 -1.4823 -14.709 573 " " " " A 2 0 0 "VAL " " CB " " " 6 0 1 C2 
    4130 14 -19.8546 -0.766532 -15.7264 573 " " " " A 2 0 0 "VAL " " CG1" " " 6 0 1 C2 
    4131 14 -19.4899 -2.87931 -14.4799 573 " " " " A 2 0 0 "VAL " " CG2" " " 6 0 1 C2 
    4132 40 -15.9874 0.417163 -14.8217 574 " " " " A 43 0 0 "THR " " N  " " " 7 0 1 C2 
    4133 14 -15.3907 1.66134 -15.2853 574 " " " " A 2 0 0 "THR " " CA " " " 6 0 1 C2 
    4134 14 -14.1712 1.41523 -16.1115 574 " " " " A 2 0 0 "THR " " C  " " " 6 0 1 C2 
    4135 23 -13.7916 2.25762 -16.8537 574 " " " " A 70 0 0 "THR " " O  " " " 8 0 1 C2 
    4136 14 -15.1894 2.62688 -14.064 574 " " " " A 2 0 0 "THR " " CB " " " 6 0 1 C2 
    4137 23 -14.3145 1.99832 -13.0908 574 " " " " A 70 0 0 "THR " " OG1" " " 8 0 1 C2 
    4138 14 -16.426 3.2011 -13.5087 574 " " " " A 2 0 0 "THR " " CG2" " " 6 0 1 C2 
    4139 40 -13.4574 0.261388 -15.9688 575 " " " " A 43 0 0 "THR " " N  " " " 7 0 1 C2 
    4140 14 -12.245 0.0308045 -16.8673 575 " " " " A 2 0 0 "THR " " CA " " " 6 0 1 C2 
    4141 14 -12.6565 -0.600639 -18.2034 575 " " " " A 2 0 0 "THR " " C  " " " 6 0 1 C2 
    4142 23 -12.0843 -0.365958 -19.288 575 " " " " A 70 0 0 "THR " " O  " " " 8 0 1 C2 
    4143 14 -11.2766 -0.971294 -16.1998 575 " " " " A 2 0 0 "THR " " CB " " " 6 0 1 C2 
    4144 23 -12.0338 -2.08795 -15.6921 575 " " " " A 70 0 0 "THR " " OG1" " " 8 0 1 C2 
    4145 14 -10.5086 -0.260707 -15.1281 575 " " " " A 2 0 0 "THR " " CG2" " " 6 0 1 C2 
    4146 40 -13.6948 -1.40942 -18.156 576 " " " " A 43 0 0 "THR " " N  " " " 7 0 1 C2 
    4147 14 -14.2497 -2.09411 -19.4148 576 " " " " A 2 0 0 "THR " " CA " " " 6 0 1 C2 
    4148 14 -15.0601 -1.20806 -20.3005 576 " " " " A 2 0 0 "THR " " C  " " " 6 0 1 C2 
    4149 23 -14.9578 -1.28614 -21.5405 576 " " " " A 70 0 0 "THR " " O  " " " 8 0 1 C2 
    4150 14 -14.9468 -3.43641 -18.9977 576 " " " " A 2 0 0 "THR " " CB " " " 6 0 1 C2 
    4151 23 -15.9948 -3.1487 -18.1128 576 " " " " A 70 0 0 "THR " " OG1" " " 8 0 1 C2 
    4152 14 -13.9103 -4.3254 -18.2418 576 " " " " A 2 0 0 "THR " " CG2" " " 6 0 1 C2 
    4153 40 -15.9357 -0.169459 -19.8609 577 " " " " A 43 0 0 "VAL " " N  " " " 7 0 1 C2 
    4154 14 -16.678 0.605258 -20.8537 577 " " " " A 2 0 0 "VAL " " CA " " " 6 0 1 C2 
    4155 14 -15.7947 1.65587 -21.6097 577 " " " " A 2 0 0 "VAL " " C  " " " 6 0 1 C2 
    4156 23 -16.0292 1.90206 -22.8225 577 " " " " A 70 0 0 "VAL " " O  " " " 8 0 1 C2 
    4157 14 -17.8187 1.34768 -20.1228 577 " " " " A 2 0 0 "VAL " " CB " " " 6 0 1 C2 
    4158 14 -18.9118 0.415261 -19.5981 577 " " " " A 2 0 0 "VAL " " CG1" " " 6 0 1 C2 
    4159 14 -17.2906 2.29226 -19.0674 577 " " " " A 2 0 0 "VAL " " CG2" " " 6 0 1 C2 
    4160 40 -14.6888 2.0509 -20.9687 578 " " " " A 43 0 0 "LEU " " N  " " " 7 0 1 C2 
    4161 14 -13.6881 2.80739 -21.6411 578 " " " " A 2 0 0 "LEU " " CA " " " 6 0 1 C2 
    4162 14 -13.1191 2.01567 -22.8366 578 " " " " A 2 0 0 "LEU " " C  " " " 6 0 1 C2 
    4163 23 -12.7169 2.58144 -23.8744 578 " " " " A 70 0 0 "LEU " " O  " " " 8 0 1 C2 
    4164 14 -12.5978 3.10904 -20.6011 578 " " " " A 2 0 0 "LEU " " CB " " " 6 0 1 C2 
    4165 14 -12.7063 4.29851 -19.6181 578 " " " " A 2 0 0 "LEU " " CG " " " 6 0 1 C2 
    4166 14 -11.6415 4.34168 -18.6192 578 " " " " A 2 0 0 "LEU " " CD1" " " 6 0 1 C2 
    4167 14 -12.6875 5.66834 -20.305 578 " " " " A 2 0 0 "LEU " " CD2" " " 6 0 1 C2 
    4168 40 -12.8969 0.706767 -22.812 579 " " " " A 43 0 0 "MET " " N  " " " 7 0 1 C2 
    4169 14 -12.4001 -0.125432 -23.8956 579 " " " " A 2 0 0 "MET " " CA " " " 6 0 1 C2 
    4170 14 -13.4016 -0.285329 -25.0662 579 " " " " A 2 0 0 "MET " " C  " " " 6 0 1 C2 
    4171 23 -12.9933 -0.312616 -26.2653 579 " " " " A 70 0 0 "MET " " O  " " " 8 0 1 C2 
    4172 14 -11.994 -1.54478 -23.384 579 " " " " A 2 0 0 "MET " " CB " " " 6 0 1 C2 
    4173 14 -10.7873 -1.43636 -22.4404 579 " " " " A 2 0 0 "MET " " CG " " " 6 0 1 C2 
    4174 52 -9.51084 -2.722 -22.8199 579 " " " " A 13 0 0 "MET " " SD " " " 16 0 1 C2 
    4175 14 -8.37425 -2.2168 -21.4953 579 " " " " A 2 0 0 "MET " " CE " " " 6 0 1 C2 
    4176 40 -14.6528 -0.299493 -24.6653 580 " " " " A 43 0 0 "PHE " " N  " " " 7 0 1 C2 
    4177 14 -15.6517 -0.401754 -25.6956 580 " " " " A 2 0 0 "PHE " " CA " " " 6 0 1 C2 
    4178 14 -15.9119 1.00068 -26.3974 580 " " " " A 2 0 0 "PHE " " C  " " " 6 0 1 C2 
    4179 23 -16.0601 1.02492 -27.613 580 " " " " A 70 0 0 "PHE " " O  " " " 8 0 1 C2 
    4180 14 -16.9432 -1.0255 -25.1048 580 " " " " A 2 0 0 "PHE " " CB " " " 6 0 1 C2 
    4181 14 -18.2178 -0.904212 -25.9497 580 " " " " A 2 0 0 "PHE " " CG " " " 6 0 1 C2 
    4182 14 -18.2522 -1.34585 -27.2903 580 " " " " A 2 0 0 "PHE " " CD1" " " 6 0 1 C2 
    4183 14 -19.4317 -0.335187 -25.4474 580 " " " " A 2 0 0 "PHE " " CD2" " " 6 0 1 C2 
    4184 14 -19.3922 -1.33542 -28.0636 580 " " " " A 2 0 0 "PHE " " CE1" " " 6 0 1 C2 
    4185 14 -20.5754 -0.254529 -26.2529 580 " " " " A 2 0 0 "PHE " " CE2" " " 6 0 1 C2 
    4186 14 -20.5864 -0.823466 -27.5463 580 " " " " A 2 0 0 "PHE " " CZ " " " 6 0 1 C2 
    4187 40 -15.8897 2.07545 -25.565 581 " " " " A 43 0 0 "LEU " " N  " " " 7 0 1 C2 
    4188 14 -15.9434 3.45609 -25.9645 581 " " " " A 2 0 0 "LEU " " CA " " " 6 0 1 C2 
    4189 14 -14.8626 3.82572 -27.0068 581 " " " " A 2 0 0 "LEU " " C  " " " 6 0 1 C2 
    4190 23 -15.094 4.59628 -27.9643 581 " " " " A 70 0 0 "LEU " " O  " " " 8 0 1 C2 
    4191 14 -15.7953 4.24565 -24.7 581 " " " " A 2 0 0 "LEU " " CB " " " 6 0 1 C2 
    4192 14 -15.7908 5.78648 -24.8463 581 " " " " A 2 0 0 "LEU " " CG " " " 6 0 1 C2 
    4193 14 -16.9136 6.45028 -25.7221 581 " " " " A 2 0 0 "LEU " " CD1" " " 6 0 1 C2 
    4194 14 -15.8819 6.35103 -23.3792 581 " " " " A 2 0 0 "LEU " " CD2" " " 6 0 1 C2 
    4195 40 -13.6424 3.23638 -26.8498 582 " " " " A 43 0 0 "ALA " " N  " " " 7 0 1 C2 
    4196 14 -12.5267 3.52542 -27.7521 582 " " " " A 2 0 0 "ALA " " CA " " " 6 0 1 C2 
    4197 14 -12.3203 2.67607 -29.0558 582 " " " " A 2 0 0 "ALA " " C  " " " 6 0 1 C2 
    4198 23 -12.1672 3.20224 -30.1717 582 " " " " A 70 0 0 "ALA " " O  " " " 8 0 1 C2 
    4199 14 -11.1252 3.32273 -26.9916 582 " " " " A 2 0 0 "ALA " " CB " " " 6 0 1 C2 
    4200 40 -12.3897 1.38308 -28.7877 583 " " " " A 43 0 0 "PHE " " N  " " " 7 0 1 C2 
    4201 14 -11.9124 0.277879 -29.667 583 " " " " A 2 0 0 "PHE " " CA " " " 6 0 1 C2 
    4202 14 -13.1135 -0.452598 -30.3619 583 " " " " A 2 0 0 "PHE " " C  " " " 6 0 1 C2 
    4203 23 -12.824 -1.40553 -31.0661 583 " " " " A 70 0 0 "PHE " " O  " " " 8 0 1 C2 
    4204 14 -11.0717 -0.723634 -28.9324 583 " " " " A 2 0 0 "PHE " " CB " " " 6 0 1 C2 
    4205 14 -9.8392 -0.185855 -28.3247 583 " " " " A 2 0 0 "PHE " " CG " " " 6 0 1 C2 
    4206 14 -9.5278 -0.485852 -26.9914 583 " " " " A 2 0 0 "PHE " " CD1" " " 6 0 1 C2 
    4207 14 -8.93658 0.648169 -28.9675 583 " " " " A 2 0 0 "PHE " " CD2" " " 6 0 1 C2 
    4208 14 -8.36534 -0.0210048 -26.3568 583 " " " " A 2 0 0 "PHE " " CE1" " " 6 0 1 C2 
    4209 14 -7.78851 1.15408 -28.3522 583 " " " " A 2 0 0 "PHE " " CE2" " " 6 0 1 C2 
    4210 14 -7.51964 0.849501 -26.9872 583 " " " " A 2 0 0 "PHE " " CZ " " " 6 0 1 C2 
    4211 40 -14.3268 -0.0142738 -30.1719 584 " " " " A 43 0 0 "GLY " " N  " " " 7 0 1 C2 
    4212 14 -15.5958 -0.468253 -30.8244 584 " " " " A 2 0 0 "GLY " " CA " " " 6 0 1 C2 
    4213 14 -16.078 -1.85755 -30.3973 584 " " " " A 2 0 0 "GLY " " C  " " " 6 0 1 C2 
    4214 23 -17.245 -2.16008 -30.518 584 " " " " A 70 0 0 "GLY " " O  " " " 8 0 1 C2 
    4215 40 -15.2206 -2.70046 -29.8647 585 " " " " A 43 0 0 "SER " " N  " " " 7 0 1 C2 
    4216 14 -15.3151 -4.06107 -29.63 585 " " " " A 2 0 0 "SER " " CA " " " 6 0 1 C2 
    4217 14 -15.9445 -4.24673 -28.2039 585 " " " " A 2 0 0 "SER " " C  " " " 6 0 1 C2 
    4218 23 -15.6079 -3.65531 -27.2219 585 " " " " A 70 0 0 "SER " " O  " " " 8 0 1 C2 
    4219 14 -13.868 -4.60244 -29.5304 585 " " " " A 2 0 0 "SER " " CB " " " 6 0 1 C2 
    4220 23 -13.888 -5.98594 -29.4907 585 " " " " A 70 0 0 "SER " " OG " " " 8 0 1 C2 
    4221 40 -16.7781 -5.2861 -28.1011 586 " " " " A 43 0 0 "VAL " " N  " " " 7 0 1 C2 
    4222 14 -17.4238 -5.72943 -26.8454 586 " " " " A 2 0 0 "VAL " " CA " " " 6 0 1 C2 
    4223 14 -16.4825 -6.77135 -26.2106 586 " " " " A 2 0 0 "VAL " " C  " " " 6 0 1 C2 
    4224 23 -16.1708 -6.65916 -25.0202 586 " " " " A 70 0 0 "VAL " " O  " " " 8 0 1 C2 
    4225 14 -18.7785 -6.3742 -27.2233 586 " " " " A 2 0 0 "VAL " " CB " " " 6 0 1 C2 
    4226 14 -19.5467 -6.88594 -25.9704 586 " " " " A 2 0 0 "VAL " " CG1" " " 6 0 1 C2 
    4227 14 -19.7055 -5.45218 -28.105 586 " " " " A 2 0 0 "VAL " " CG2" " " 6 0 1 C2 
    4228 40 -16.0352 -7.80214 -26.9801 587 " " " " A 43 0 0 "VAL " " N  " " " 7 0 1 C2 
    4229 14 -15.2654 -8.98908 -26.6003 587 " " " " A 2 0 0 "VAL " " CA " " " 6 0 1 C2 
    4230 14 -13.9641 -8.60342 -25.9086 587 " " " " A 2 0 0 "VAL " " C  " " " 6 0 1 C2 
    4231 23 -13.7435 -9.09463 -24.7905 587 " " " " A 70 0 0 "VAL " " O  " " " 8 0 1 C2 
    4232 14 -15.0253 -9.88891 -27.8797 587 " " " " A 2 0 0 "VAL " " CB " " " 6 0 1 C2 
    4233 14 -16.2662 -10.7615 -28.1922 587 " " " " A 2 0 0 "VAL " " CG1" " " 6 0 1 C2 
    4234 14 -14.6939 -9.17061 -29.2055 587 " " " " A 2 0 0 "VAL " " CG2" " " 6 0 1 C2 
    4235 40 -13.1987 -7.71481 -26.5238 588 " " " " A 43 0 0 "LEU " " N  " " " 7 0 1 C2 
    4236 14 -11.9931 -7.10765 -25.9608 588 " " " " A 2 0 0 "LEU " " CA " " " 6 0 1 C2 
    4237 14 -12.0435 -6.78289 -24.4232 588 " " " " A 2 0 0 "LEU " " C  " " " 6 0 1 C2 
    4238 23 -11.2334 -7.42037 -23.7243 588 " " " " A 70 0 0 "LEU " " O  " " " 8 0 1 C2 
    4239 14 -11.3873 -6.08454 -26.9769 588 " " " " A 2 0 0 "LEU " " CB " " " 6 0 1 C2 
    4240 14 -9.93381 -5.56012 -26.5469 588 " " " " A 2 0 0 "LEU " " CG " " " 6 0 1 C2 
    4241 14 -8.8574 -6.48805 -27.1098 588 " " " " A 2 0 0 "LEU " " CD1" " " 6 0 1 C2 
    4242 14 -9.80494 -4.14575 -27.1881 588 " " " " A 2 0 0 "LEU " " CD2" " " 6 0 1 C2 
    4243 40 -12.8475 -5.80831 -23.8992 589 " " " " A 43 0 0 "PRO " " N  " " " 7 0 1 C2 
    4244 14 -13.0381 -5.54314 -22.4828 589 " " " " A 2 0 0 "PRO " " CA " " " 6 0 1 C2 
    4245 14 -13.2951 -6.79023 -21.5863 589 " " " " A 2 0 0 "PRO " " C  " " " 6 0 1 C2 
    4246 23 -12.8145 -6.83045 -20.4515 589 " " " " A 70 0 0 "PRO " " O  " " " 8 0 1 C2 
    4247 14 -14.0985 -4.43997 -22.407 589 " " " " A 2 0 0 "PRO " " CB " " " 6 0 1 C2 
    4248 14 -14.4175 -4.10909 -23.9127 589 " " " " A 2 0 0 "PRO " " CG " " " 6 0 1 C2 
    4249 14 -13.5208 -4.91562 -24.7846 589 " " " " A 2 0 0 "PRO " " CD " " " 6 0 1 C2 
    4250 40 -14.0974 -7.68904 -22.1112 590 " " " " A 43 0 0 "ILE " " N  " " " 7 0 1 C2 
    4251 14 -14.4361 -8.95197 -21.4252 590 " " " " A 2 0 0 "ILE " " CA " " " 6 0 1 C2 
    4252 14 -13.1555 -9.86386 -21.4343 590 " " " " A 2 0 0 "ILE " " C  " " " 6 0 1 C2 
    4253 23 -12.9054 -10.5971 -20.4445 590 " " " " A 70 0 0 "ILE " " O  " " " 8 0 1 C2 
    4254 14 -15.7413 -9.62601 -22.1246 590 " " " " A 2 0 0 "ILE " " CB " " " 6 0 1 C2 
    4255 14 -16.8846 -8.60186 -22.177 590 " " " " A 2 0 0 "ILE " " CG1" " " 6 0 1 C2 
    4256 14 -16.2815 -10.9791 -21.4859 590 " " " " A 2 0 0 "ILE " " CG2" " " 6 0 1 C2 
    4257 14 -18.1022 -9.00642 -23.0712 590 " " " " A 2 0 0 "ILE " " CD1" " " 6 0 1 C2 
    4258 40 -12.3963 -9.95049 -22.6091 591 " " " " A 43 0 0 "LYS " " N  " " " 7 0 1 C2 
    4259 14 -11.1273 -10.6002 -22.764 591 " " " " A 2 0 0 "LYS " " CA " " " 6 0 1 C2 
    4260 14 -10.1022 -10.0839 -21.7177 591 " " " " A 2 0 0 "LYS " " C  " " " 6 0 1 C2 
    4261 23 -9.40032 -10.926 -21.1188 591 " " " " A 70 0 0 "LYS " " O  " " " 8 0 1 C2 
    4262 14 -10.6491 -10.5788 -24.2612 591 " " " " A 2 0 0 "LYS " " CB " " " 6 0 1 C2 
    4263 14 -9.30162 -11.2031 -24.5291 591 " " " " A 2 0 0 "LYS " " CG " " " 6 0 1 C2 
    4264 14 -8.21877 -10.1339 -24.7789 591 " " " " A 2 0 0 "LYS " " CD " " " 6 0 1 C2 
    4265 14 -6.78133 -10.6256 -24.7251 591 " " " " A 2 0 0 "LYS " " CE " " " 6 0 1 C2 
    4266 40 -5.82492 -9.51707 -24.588 591 " " " " A 43 0 0 "LYS " " NZ " " " 7 0 1 C2 
    4267 40 -10.0133 -8.79041 -21.5573 592 " " " " A 43 0 0 "ALA " " N  " " " 7 0 1 C2 
    4268 14 -9.05821 -8.04712 -20.7197 592 " " " " A 2 0 0 "ALA " " CA " " " 6 0 1 C2 
    4269 14 -9.37222 -8.16574 -19.2854 592 " " " " A 2 0 0 "ALA " " C  " " " 6 0 1 C2 
    4270 23 -8.4495 -8.3361 -18.4926 592 " " " " A 70 0 0 "ALA " " O  " " " 8 0 1 C2 
    4271 14 -9.0249 -6.53671 -21.1596 592 " " " " A 2 0 0 "ALA " " CB " " " 6 0 1 C2 
    4272 40 -10.669 -8.10472 -18.8243 593 " " " " A 43 0 0 "ALA " " N  " " " 7 0 1 C2 
    4273 14 -11.0578 -8.36876 -17.4261 593 " " " " A 2 0 0 "ALA " " CA " " " 6 0 1 C2 
    4274 14 -10.6659 -9.78453 -17.0223 593 " " " " A 2 0 0 "ALA " " C  " " " 6 0 1 C2 
    4275 23 -9.99443 -9.98711 -16.003 593 " " " " A 70 0 0 "ALA " " O  " " " 8 0 1 C2 
    4276 14 -12.5645 -8.1712 -17.2385 593 " " " " A 2 0 0 "ALA " " CB " " " 6 0 1 C2 
    4277 40 -11.0463 -10.8479 -17.8699 594 " " " " A 43 0 0 "LEU " " N  " " " 7 0 1 C2 
    4278 14 -10.6688 -12.218 -17.5879 594 " " " " A 2 0 0 "LEU " " CA " " " 6 0 1 C2 
    4279 14 -9.15394 -12.4769 -17.6652 594 " " " " A 2 0 0 "LEU " " C  " " " 6 0 1 C2 
    4280 23 -8.7072 -13.2482 -16.8567 594 " " " " A 70 0 0 "LEU " " O  " " " 8 0 1 C2 
    4281 14 -11.2465 -13.1601 -18.6592 594 " " " " A 2 0 0 "LEU " " CB " " " 6 0 1 C2 
    4282 14 -12.7851 -13.5286 -18.5165 594 " " " " A 2 0 0 "LEU " " CG " " " 6 0 1 C2 
    4283 14 -13.3777 -14.2652 -19.6799 594 " " " " A 2 0 0 "LEU " " CD1" " " 6 0 1 C2 
    4284 14 -13.1406 -14.3053 -17.1987 594 " " " " A 2 0 0 "LEU " " CD2" " " 6 0 1 C2 
    4285 40 -8.42442 -11.845 -18.6082 595 " " " " A 43 0 0 "MET " " N  " " " 7 0 1 C2 
    4286 14 -6.97109 -11.9239 -18.7255 595 " " " " A 2 0 0 "MET " " CA " " " 6 0 1 C2 
    4287 14 -6.29 -11.3085 -17.5394 595 " " " " A 2 0 0 "MET " " C  " " " 6 0 1 C2 
    4288 23 -5.45975 -11.9648 -16.8986 595 " " " " A 70 0 0 "MET " " O  " " " 8 0 1 C2 
    4289 14 -6.43128 -11.3226 -20.0168 595 " " " " A 2 0 0 "MET " " CB " " " 6 0 1 C2 
    4290 14 -4.8985 -11.6155 -20.2689 595 " " " " A 2 0 0 "MET " " CG " " " 6 0 1 C2 
    4291 52 -4.45433 -11.1208 -21.9736 595 " " " " A 13 0 0 "MET " " SD " " " 16 0 1 C2 
    4292 14 -2.69088 -11.1388 -21.7986 595 " " " " A 2 0 0 "MET " " CE " " " 6 0 1 C2 
    4293 40 -6.67667 -10.0769 -17.1187 596 " " " " A 43 0 0 "SER " " N  " " " 7 0 1 C2 
    4294 14 -6.2142 -9.40358 -15.9216 596 " " " " A 2 0 0 "SER " " CA " " " 6 0 1 C2 
    4295 14 -6.5105 -10.1934 -14.6445 596 " " " " A 2 0 0 "SER " " C  " " " 6 0 1 C2 
    4296 23 -5.6184 -10.1896 -13.8285 596 " " " " A 70 0 0 "SER " " O  " " " 8 0 1 C2 
    4297 14 -6.80474 -8.01807 -15.8768 596 " " " " A 2 0 0 "SER " " CB " " " 6 0 1 C2 
    4298 23 -6.48596 -7.19399 -16.9101 596 " " " " A 70 0 0 "SER " " OG " " " 8 0 1 C2 
    4299 40 -7.74046 -10.7547 -14.5185 597 " " " " A 43 0 0 "ALA " " N  " " " 7 0 1 C2 
    4300 14 -8.02783 -11.5891 -13.3071 597 " " " " A 2 0 0 "ALA " " CA " " " 6 0 1 C2 
    4301 14 -7.09374 -12.8158 -13.238 597 " " " " A 2 0 0 "ALA " " C  " " " 6 0 1 C2 
    4302 23 -6.72366 -13.1974 -12.1026 597 " " " " A 70 0 0 "ALA " " O  " " " 8 0 1 C2 
    4303 14 -9.45879 -12.0812 -13.4644 597 " " " " A 2 0 0 "ALA " " CB " " " 6 0 1 C2 
    4304 40 -6.64458 -13.4351 -14.3297 598 " " " " A 43 0 0 "LEU " " N  " " " 7 0 1 C2 
    4305 14 -5.5755 -14.5007 -14.316 598 " " " " A 2 0 0 "LEU " " CA " " " 6 0 1 C2 
    4306 14 -4.22215 -14.0622 -13.6846 598 " " " " A 2 0 0 "LEU " " C  " " " 6 0 1 C2 
    4307 23 -3.79977 -14.6521 -12.6305 598 " " " " A 70 0 0 "LEU " " O  " " " 8 0 1 C2 
    4308 14 -5.43568 -15.1662 -15.7072 598 " " " " A 2 0 0 "LEU " " CB " " " 6 0 1 C2 
    4309 14 -6.65963 -16.058 -15.9482 598 " " " " A 2 0 0 "LEU " " CG " " " 6 0 1 C2 
    4310 14 -6.86513 -16.2826 -17.495 598 " " " " A 2 0 0 "LEU " " CD1" " " 6 0 1 C2 
    4311 14 -6.49227 -17.4716 -15.4542 598 " " " " A 2 0 0 "LEU " " CD2" " " 6 0 1 C2 
    4312 40 -3.59116 -13.0117 -14.2661 599 " " " " A 43 0 0 "THR " " N  " " " 7 0 1 C2 
    4313 14 -2.4226 -12.2593 -13.7692 599 " " " " A 2 0 0 "THR " " CA " " " 6 0 1 C2 
    4314 14 -2.53549 -11.9362 -12.3012 599 " " " " A 2 0 0 "THR " " C  " " " 6 0 1 C2 
    4315 23 -1.67773 -12.2826 -11.5636 599 " " " " A 70 0 0 "THR " " O  " " " 8 0 1 C2 
    4316 14 -2.26587 -11.1099 -14.77 599 " " " " A 2 0 0 "THR " " CB " " " 6 0 1 C2 
    4317 23 -1.86043 -11.6468 -16.0003 599 " " " " A 70 0 0 "THR " " OG1" " " 8 0 1 C2 
    4318 14 -1.31394 -10.0497 -14.3246 599 " " " " A 2 0 0 "THR " " CG2" " " 6 0 1 C2 
    4319 40 -3.64456 -11.3616 -11.8974 600 " " " " A 43 0 0 "LEU " " N  " " " 7 0 1 C2 
    4320 14 -4.00793 -11.1046 -10.5324 600 " " " " A 2 0 0 "LEU " " CA " " " 6 0 1 C2 
    4321 14 -4.25421 -12.257 -9.54258 600 " " " " A 2 0 0 "LEU " " C  " " " 6 0 1 C2 
    4322 23 -3.61928 -12.2466 -8.48794 600 " " " " A 70 0 0 "LEU " " O  " " " 8 0 1 C2 
    4323 14 -5.27445 -10.2142 -10.5294 600 " " " " A 2 0 0 "LEU " " CB " " " 6 0 1 C2 
    4324 14 -5.8856 -9.55013 -9.3133 600 " " " " A 2 0 0 "LEU " " CG " " " 6 0 1 C2 
    4325 14 -4.825 -8.54626 -8.72669 600 " " " " A 2 0 0 "LEU " " CD1" " " 6 0 1 C2 
    4326 14 -7.21238 -8.82184 -9.67355 600 " " " " A 2 0 0 "LEU " " CD2" " " 6 0 1 C2 
    4327 40 -4.98548 -13.2945 -9.93739 601 " " " " A 43 0 0 "GLY " " N  " " " 7 0 1 C2 
    4328 14 -5.15833 -14.4912 -9.14117 601 " " " " A 2 0 0 "GLY " " CA " " " 6 0 1 C2 
    4329 14 -3.82561 -15.1696 -8.88446 601 " " " " A 2 0 0 "GLY " " C  " " " 6 0 1 C2 
    4330 23 -3.46444 -15.5438 -7.75502 601 " " " " A 70 0 0 "GLY " " O  " " " 8 0 1 C2 
    4331 40 -3.08133 -15.4264 -9.95888 602 " " " " A 43 0 0 "SER " " N  " " " 7 0 1 C2 
    4332 14 -1.68376 -15.8776 -9.86793 602 " " " " A 2 0 0 "SER " " CA " " " 6 0 1 C2 
    4333 14 -0.731748 -14.9354 -9.0022 602 " " " " A 2 0 0 "SER " " C  " " " 6 0 1 C2 
    4334 23 -0.00169576 -15.42 -8.14499 602 " " " " A 70 0 0 "SER " " O  " " " 8 0 1 C2 
    4335 14 -1.10058 -16.2591 -11.2814 602 " " " " A 2 0 0 "SER " " CB " " " 6 0 1 C2 
    4336 23 -1.25863 -15.2002 -12.2126 602 " " " " A 70 0 0 "SER " " OG " " " 8 0 1 C2 
    4337 40 -0.861766 -13.5972 -9.05337 603 " " " " A 43 0 0 "THR " " N  " " " 7 0 1 C2 
    4338 14 -0.113536 -12.6715 -8.12726 603 " " " " A 2 0 0 "THR " " CA " " " 6 0 1 C2 
    4339 14 -0.505842 -12.8739 -6.6704 603 " " " " A 2 0 0 "THR " " C  " " " 6 0 1 C2 
    4340 23 0.310091 -12.8814 -5.67438 603 " " " " A 70 0 0 "THR " " O  " " " 8 0 1 C2 
    4341 14 -0.277127 -11.2197 -8.61042 603 " " " " A 2 0 0 "THR " " CB " " " 6 0 1 C2 
    4342 23 0.00816046 -11.1465 -10.0367 603 " " " " A 70 0 0 "THR " " OG1" " " 8 0 1 C2 
    4343 14 0.568114 -10.1836 -7.87232 603 " " " " A 2 0 0 "THR " " CG2" " " 6 0 1 C2 
    4344 40 -1.7928 -12.8729 -6.46464 604 " " " " A 43 0 0 "MET " " N  " " " 7 0 1 C2 
    4345 14 -2.4689 -12.7571 -5.18095 604 " " " " A 2 0 0 "MET " " CA " " " 6 0 1 C2 
    4346 14 -2.5074 -14.1055 -4.40308 604 " " " " A 2 0 0 "MET " " C  " " " 6 0 1 C2 
    4347 23 -2.43055 -14.1762 -3.17489 604 " " " " A 70 0 0 "MET " " O  " " " 8 0 1 C2 
    4348 14 -3.83346 -12.3279 -5.38309 604 " " " " A 2 0 0 "MET " " CB " " " 6 0 1 C2 
    4349 14 -4.49294 -11.7482 -4.14055 604 " " " " A 2 0 0 "MET " " CG " " " 6 0 1 C2 
    4350 52 -3.99561 -10.0677 -3.78046 604 " " " " A 13 0 0 "MET " " SD " " " 16 0 1 C2 
    4351 14 -3.39895 -10.3246 -2.12557 604 " " " " A 2 0 0 "MET " " CE " " " 6 0 1 C2 
    4352 40 -2.27233 -15.2383 -5.14911 605 " " " " A 43 0 0 "GLY " " N  " " " 7 0 1 C2 
    4353 14 -1.92823 -16.5537 -4.66787 605 " " " " A 2 0 0 "GLY " " CA " " " 6 0 1 C2 
    4354 14 -0.440894 -16.7928 -4.31444 605 " " " " A 2 0 0 "GLY " " C  " " " 6 0 1 C2 
    4355 23 -0.0342761 -17.647 -3.5118 605 " " " " A 70 0 0 "GLY " " O  " " " 8 0 1 C2 
    4356 40 0.453045 -15.9734 -4.84276 606 " " " " A 43 0 0 "ILE " " N  " " " 7 0 1 C2 
    4357 14 1.87294 -15.8181 -4.29718 606 " " " " A 2 0 0 "ILE " " CA " " " 6 0 1 C2 
    4358 14 1.89446 -14.8948 -3.08818 606 " " " " A 2 0 0 "ILE " " C  " " " 6 0 1 C2 
    4359 23 2.45653 -15.2443 -2.0321 606 " " " " A 70 0 0 "ILE " " O  " " " 8 0 1 C2 
    4360 14 2.87025 -15.3428 -5.38047 606 " " " " A 2 0 0 "ILE " " CB " " " 6 0 1 C2 
    4361 14 2.81869 -16.4013 -6.48507 606 " " " " A 2 0 0 "ILE " " CG1" " " 6 0 1 C2 
    4362 14 4.30697 -15.0048 -4.96301 606 " " " " A 2 0 0 "ILE " " CG2" " " 6 0 1 C2 
    4363 14 3.56484 -16.1793 -7.8579 606 " " " " A 2 0 0 "ILE " " CD1" " " 6 0 1 C2 
    4364 40 1.17512 -13.7917 -3.1867 607 " " " " A 43 0 0 "LEU " " N  " " " 7 0 1 C2 
    4365 14 1.10787 -12.8519 -2.01063 607 " " " " A 2 0 0 "LEU " " CA " " " 6 0 1 C2 
    4366 14 0.480404 -13.4935 -0.789421 607 " " " " A 2 0 0 "LEU " " C  " " " 6 0 1 C2 
    4367 23 0.895148 -13.1856 0.285437 607 " " " " A 70 0 0 "LEU " " O  " " " 8 0 1 C2 
    4368 14 0.361238 -11.5478 -2.32784 607 " " " " A 2 0 0 "LEU " " CB " " " 6 0 1 C2 
    4369 14 0.97667 -10.431 -3.24544 607 " " " " A 2 0 0 "LEU " " CG " " " 6 0 1 C2 
    4370 14 -0.0282136 -9.38823 -3.75676 607 " " " " A 2 0 0 "LEU " " CD1" " " 6 0 1 C2 
    4371 14 2.11119 -9.70308 -2.51848 607 " " " " A 2 0 0 "LEU " " CD2" " " 6 0 1 C2 
    4372 40 -0.524802 -14.3622 -0.880911 608 " " " " A 43 0 0 "THR " " N  " " " 7 0 1 C2 
    4373 14 -1.1639 -15.0909 0.282921 608 " " " " A 2 0 0 "THR " " CA " " " 6 0 1 C2 
    4374 14 -0.258495 -16.3191 0.817553 608 " " " " A 2 0 0 "THR " " C  " " " 6 0 1 C2 
    4375 23 -0.549798 -16.8554 1.87204 608 " " " " A 70 0 0 "THR " " O  " " " 8 0 1 C2 
    4376 14 -2.58114 -15.5839 -0.0101928 608 " " " " A 2 0 0 "THR " " CB " " " 6 0 1 C2 
    4377 23 -2.59107 -16.1327 -1.24554 608 " " " " A 70 0 0 "THR " " OG1" " " 8 0 1 C2 
    4378 14 -3.65844 -14.5241 0.0533143 608 " " " " A 2 0 0 "THR " " CG2" " " 6 0 1 C2 
    4379 40 0.828446 -16.7431 0.123699 609 " " " " A 43 0 0 "TRP " " N  " " " 7 0 1 C2 
    4380 14 1.88202 -17.7453 0.510214 609 " " " " A 2 0 0 "TRP " " CA " " " 6 0 1 C2 
    4381 14 3.05119 -17.03 1.23021 609 " " " " A 2 0 0 "TRP " " C  " " " 6 0 1 C2 
    4382 23 3.32839 -17.2168 2.41674 609 " " " " A 70 0 0 "TRP " " O  " " " 8 0 1 C2 
    4383 14 2.32548 -18.4972 -0.771877 609 " " " " A 2 0 0 "TRP " " CB " " " 6 0 1 C2 
    4384 14 3.52555 -19.2592 -0.857571 609 " " " " A 2 0 0 "TRP " " CG " " " 6 0 1 C2 
    4385 14 4.08868 -19.8762 0.193537 609 " " " " A 2 0 0 "TRP " " CD1" " " 6 0 1 C2 
    4386 14 4.28209 -19.7502 -2.02382 609 " " " " A 2 0 0 "TRP " " CD2" " " 6 0 1 C2 
    4387 40 5.0932 -20.668 -0.184765 609 " " " " A 43 0 0 "TRP " " NE1" " " 7 0 1 C2 
    4388 14 5.28402 -20.7312 -1.54342 609 " " " " A 2 0 0 "TRP " " CE2" " " 6 0 1 C2 
    4389 14 4.18202 -19.5224 -3.40644 609 " " " " A 2 0 0 "TRP " " CE3" " " 6 0 1 C2 
    4390 14 6.19644 -21.3096 -2.4117 609 " " " " A 2 0 0 "TRP " " CZ2" " " 6 0 1 C2 
    4391 14 5.22646 -20.0277 -4.25383 609 " " " " A 2 0 0 "TRP " " CZ3" " " 6 0 1 C2 
    4392 14 6.27557 -20.9101 -3.73184 609 " " " " A 2 0 0 "TRP " " CH2" " " 6 0 1 C2 
    4393 40 3.64003 -16.0933 0.462534 610 " " " " A 43 0 0 "MET " " N  " " " 7 0 1 C2 
    4394 14 4.85663 -15.3162 0.786556 610 " " " " A 2 0 0 "MET " " CA " " " 6 0 1 C2 
    4395 14 4.7193 -14.3337 1.94768 610 " " " " A 2 0 0 "MET " " C  " " " 6 0 1 C2 
    4396 23 5.6535 -13.9359 2.61645 610 " " " " A 70 0 0 "MET " " O  " " " 8 0 1 C2 
    4397 14 5.26273 -14.5742 -0.427105 610 " " " " A 2 0 0 "MET " " CB " " " 6 0 1 C2 
    4398 14 5.94533 -15.3449 -1.54597 610 " " " " A 2 0 0 "MET " " CG " " " 6 0 1 C2 
    4399 52 7.50443 -16.2454 -1.1911 610 " " " " A 13 0 0 "MET " " SD " " " 16 0 1 C2 
    4400 14 7.40016 -17.3567 -2.63858 610 " " " " A 2 0 0 "MET " " CE " " " 6 0 1 C2 
    4401 40 3.4876 -13.9276 2.24732 611 " " " " A 43 0 0 "PHE " " N  " " " 7 0 1 C2 
    4402 14 3.13801 -12.9998 3.29952 611 " " " " A 2 0 0 "PHE " " CA " " " 6 0 1 C2 
    4403 14 2.21779 -13.5422 4.31059 611 " " " " A 2 0 0 "PHE " " C  " " " 6 0 1 C2 
    4404 23 1.60995 -12.7644 5.0188 611 " " " " A 70 0 0 "PHE " " O  " " " 8 0 1 C2 
    4405 14 2.76948 -11.6549 2.62512 611 " " " " A 2 0 0 "PHE " " CB " " " 6 0 1 C2 
    4406 14 3.84995 -10.9964 1.93799 611 " " " " A 2 0 0 "PHE " " CG " " " 6 0 1 C2 
    4407 14 4.75738 -10.1584 2.6002 611 " " " " A 2 0 0 "PHE " " CD1" " " 6 0 1 C2 
    4408 14 4.0166 -11.3027 0.522841 611 " " " " A 2 0 0 "PHE " " CD2" " " 6 0 1 C2 
    4409 14 5.82371 -9.60587 1.85805 611 " " " " A 2 0 0 "PHE " " CE1" " " 6 0 1 C2 
    4410 14 5.10757 -10.7413 -0.176418 611 " " " " A 2 0 0 "PHE " " CE2" " " 6 0 1 C2 
    4411 14 5.96275 -9.84085 0.491844 611 " " " " A 2 0 0 "PHE " " CZ " " " 6 0 1 C2 
    4412 40 2.18069 -14.8809 4.59882 612 " " " " A 43 0 0 "VAL " " N  " " " 7 0 1 C2 
    4413 14 1.50479 -15.5948 5.69405 612 " " " " A 2 0 0 "VAL " " CA " " " 6 0 1 C2 
    4414 14 2.42617 -16.7393 6.11938 612 " " " " A 2 0 0 "VAL " " C  " " " 6 0 1 C2 
    4415 23 2.76799 -16.7989 7.27249 612 " " " " A 70 0 0 "VAL " " O  " " " 8 0 1 C2 
    4416 14 0.00388228 -15.8844 5.37016 612 " " " " A 2 0 0 "VAL " " CB " " " 6 0 1 C2 
    4417 14 -0.764053 -16.4322 6.56642 612 " " " " A 2 0 0 "VAL " " CG1" " " 6 0 1 C2 
    4418 14 -0.809376 -14.7143 4.7424 612 " " " " A 2 0 0 "VAL " " CG2" " " 6 0 1 C2 
    4419 40 2.81838 -17.719 5.30055 613 " " " " A 43 0 0 "ASP " " N  " " " 7 0 1 C2 
    4420 14 3.74848 -18.7969 5.73703 613 " " " " A 2 0 0 "ASP " " CA " " " 6 0 1 C2 
    4421 14 5.20338 -18.3966 5.47182 613 " " " " A 2 0 0 "ASP " " C  " " " 6 0 1 C2 
    4422 23 6.05716 -18.6565 6.32193 613 " " " " A 70 0 0 "ASP " " O  " " " 8 0 1 C2 
    4423 14 3.53939 -20.0587 4.76481 613 " " " " A 2 0 0 "ASP " " CB " " " 6 0 1 C2 
    4424 14 2.30959 -20.8859 5.15059 613 " " " " A 2 0 0 "ASP " " CG " " " 6 0 1 C2 
    4425 23 1.59192 -21.2682 4.24651 613 " " " " A 70 0 0 "ASP " " OD1" " " 8 0 1 C2 
    4426 23 2.19495 -21.2022 6.34722 613 " " " " A 70 0 0 "ASP " " OD2" " " 8 0 1 C2 
    4427 40 5.33469 -17.7086 4.34284 614 " " " " A 43 0 0 "GLY " " N  " " " 7 0 1 C2 
    4428 14 6.67757 -17.396 3.66812 614 " " " " A 2 0 0 "GLY " " CA " " " 6 0 1 C2 
    4429 14 7.21354 -18.6045 2.89782 614 " " " " A 2 0 0 "GLY " " C  " " " 6 0 1 C2 
    4430 23 6.802 -19.7708 2.9773 614 " " " " A 70 0 0 "GLY " " O  " " " 8 0 1 C2 
    4431 40 8.2921 -18.3925 2.19001 615 " " " " A 43 0 0 "HIS " " N  " " " 7 0 1 C2 
    4432 14 9.13951 -19.2851 1.47353 615 " " " " A 2 0 0 "HIS " " CA " " " 6 0 1 C2 
    4433 14 10.2546 -18.3608 0.94153 615 " " " " A 2 0 0 "HIS " " C  " " " 6 0 1 C2 
    4434 23 10.0097 -17.4773 0.101597 615 " " " " A 70 0 0 "HIS " " O  " " " 8 0 1 C2 
    4435 14 8.38208 -19.85 0.279682 615 " " " " A 2 0 0 "HIS " " CB " " " 6 0 1 C2 
    4436 14 9.19894 -20.829 -0.48852 615 " " " " A 2 0 0 "HIS " " CG " " " 6 0 1 C2 
    4437 40 9.50547 -22.0993 -0.0249309 615 " " " " A 43 0 0 "HIS " " ND1" " " 7 0 1 C2 
    4438 14 9.75415 -20.6465 -1.70798 615 " " " " A 2 0 0 "HIS " " CD2" " " 6 0 1 C2 
    4439 14 10.2435 -22.6283 -1.01423 615 " " " " A 2 0 0 "HIS " " CE1" " " 6 0 1 C2 
    4440 40 10.4478 -21.7931 -2.08407 615 " " " " A 43 0 0 "HIS " " NE2" " " 7 0 1 C2 
    4441 40 11.4371 -18.547 1.49729 616 " " " " A 43 0 0 "GLY " " N  " " " 7 0 1 C2 
    4442 14 12.4271 -17.4579 1.35701 616 " " " " A 2 0 0 "GLY " " CA " " " 6 0 1 C2 
    4443 14 12.3929 -16.365 2.42209 616 " " " " A 2 0 0 "GLY " " C  " " " 6 0 1 C2 
    4444 23 13.2834 -15.5238 2.37839 616 " " " " A 70 0 0 "GLY " " O  " " " 8 0 1 C2 
    4445 40 11.4366 -16.3787 3.37746 617 " " " " A 43 0 0 "SER " " N  " " " 7 0 1 C2 
    4446 14 11.1967 -15.2344 4.3079 617 " " " " A 2 0 0 "SER " " CA " " " 6 0 1 C2 
    4447 14 12.3626 -15.1087 5.29923 617 " " " " A 2 0 0 "SER " " C  " " " 6 0 1 C2 
    4448 23 12.6227 -14.0321 5.82091 617 " " " " A 70 0 0 "SER " " O  " " " 8 0 1 C2 
    4449 14 9.81059 -15.4774 4.95422 617 " " " " A 2 0 0 "SER " " CB " " " 6 0 1 C2 
    4450 23 9.83023 -16.5962 5.90044 617 " " " " A 70 0 0 "SER " " OG " " " 8 0 1 C2 
    4451 40 13.1107 -16.1611 5.56398 618 " " " " A 43 0 0 "GLY " " N  " " " 7 0 1 C2 
    4452 14 14.3938 -16.19 6.26607 618 " " " " A 2 0 0 "GLY " " CA " " " 6 0 1 C2 
    4453 14 15.4946 -15.5273 5.45313 618 " " " " A 2 0 0 "GLY " " C  " " " 6 0 1 C2 
    4454 23 16.0725 -14.5311 5.86214 618 " " " " A 70 0 0 "GLY " " O  " " " 8 0 1 C2 
    4455 40 15.7927 -16.0967 4.25306 619 " " " " A 43 0 0 "LEU " " N  " " " 7 0 1 C2 
    4456 14 16.7899 -15.5295 3.32762 619 " " " " A 2 0 0 "LEU " " CA " " " 6 0 1 C2 
    4457 14 16.438 -14.0934 2.83461 619 " " " " A 2 0 0 "LEU " " C  " " " 6 0 1 C2 
    4458 23 17.3765 -13.3025 2.70855 619 " " " " A 70 0 0 "LEU " " O  " " " 8 0 1 C2 
    4459 14 16.8934 -16.5824 2.15298 619 " " " " A 2 0 0 "LEU " " CB " " " 6 0 1 C2 
    4460 14 17.904 -16.3417 0.961973 619 " " " " A 2 0 0 "LEU " " CG " " " 6 0 1 C2 
    4461 14 19.332 -16.0247 1.4291 619 " " " " A 2 0 0 "LEU " " CD1" " " 6 0 1 C2 
    4462 14 17.9627 -17.5826 0.0738793 619 " " " " A 2 0 0 "LEU " " CD2" " " 6 0 1 C2 
    4463 40 15.1269 -13.6759 2.73418 620 " " " " A 43 0 0 "MET " " N  " " " 7 0 1 C2 
    4464 14 14.7249 -12.3178 2.35413 620 " " " " A 2 0 0 "MET " " CA " " " 6 0 1 C2 
    4465 14 14.6648 -11.4864 3.61961 620 " " " " A 2 0 0 "MET " " C  " " " 6 0 1 C2 
    4466 23 14.4372 -10.2668 3.57167 620 " " " " A 70 0 0 "MET " " O  " " " 8 0 1 C2 
    4467 14 13.424 -12.2623 1.57269 620 " " " " A 2 0 0 "MET " " CB " " " 6 0 1 C2 
    4468 14 13.5949 -12.9261 0.22535 620 " " " " A 2 0 0 "MET " " CG " " " 6 0 1 C2 
    4469 52 12.143 -12.7843 -0.721125 620 " " " " A 13 0 0 "MET " " SD " " " 16 0 1 C2 
    4470 14 11.1753 -14.1881 -0.247824 620 " " " " A 2 0 0 "MET " " CE " " " 6 0 1 C2 
    4471 40 14.9493 -12.0722 4.75324 621 " " " " A 43 0 0 "ASN " " N  " " " 7 0 1 C2 
    4472 14 14.8045 -11.5659 6.13821 621 " " " " A 2 0 0 "ASN " " CA " " " 6 0 1 C2 
    4473 14 13.6159 -10.693 6.51037 621 " " " " A 2 0 0 "ASN " " C  " " " 6 0 1 C2 
    4474 23 13.6897 -9.44297 6.5219 621 " " " " A 70 0 0 "ASN " " O  " " " 8 0 1 C2 
    4475 14 16.07 -10.7138 6.40422 621 " " " " A 2 0 0 "ASN " " CB " " " 6 0 1 C2 
    4476 14 16.316 -10.3098 7.8399 621 " " " " A 2 0 0 "ASN " " CG " " " 6 0 1 C2 
    4477 23 16.462 -11.0805 8.81617 621 " " " " A 70 0 0 "ASN " " OD1" " " 8 0 1 C2 
    4478 40 16.3851 -8.95362 8.09624 621 " " " " A 43 0 0 "ASN " " ND2" " " 7 0 1 C2 
    4479 40 12.4507 -11.2763 6.7528 622 " " " " A 43 0 0 "TYR " " N  " " " 7 0 1 C2 
    4480 14 11.3381 -10.5942 7.25697 622 " " " " A 2 0 0 "TYR " " CA " " " 6 0 1 C2 
    4481 14 10.518 -11.709 7.94172 622 " " " " A 2 0 0 "TYR " " C  " " " 6 0 1 C2 
    4482 23 10.6782 -12.8739 7.74387 622 " " " " A 70 0 0 "TYR " " O  " " " 8 0 1 C2 
    4483 14 10.5373 -9.78503 6.23418 622 " " " " A 2 0 0 "TYR " " CB " " " 6 0 1 C2 
    4484 14 9.95067 -10.5163 5.02408 622 " " " " A 2 0 0 "TYR " " CG " " " 6 0 1 C2 
    4485 14 8.52891 -10.6357 4.95753 622 " " " " A 2 0 0 "TYR " " CD1" " " 6 0 1 C2 
    4486 14 10.7324 -11.118 4.04704 622 " " " " A 2 0 0 "TYR " " CD2" " " 6 0 1 C2 
    4487 14 7.93824 -11.4457 4.0166 622 " " " " A 2 0 0 "TYR " " CE1" " " 6 0 1 C2 
    4488 14 10.1023 -11.8034 2.94366 622 " " " " A 2 0 0 "TYR " " CE2" " " 6 0 1 C2 
    4489 14 8.72018 -12.0589 3.03594 622 " " " " A 2 0 0 "TYR " " CZ " " " 6 0 1 C2 
    4490 23 8.18348 -12.8211 2.09225 622 " " " " A 70 0 0 "TYR " " OH " " " 8 0 1 C2 
    4491 40 9.54186 -11.3612 8.7492 623 " " " " A 43 0 0 "THR " " N  " " " 7 0 1 C2 
    4492 14 8.58361 -12.2828 9.24602 623 " " " " A 2 0 0 "THR " " CA " " " 6 0 1 C2 
    4493 14 7.34451 -11.9595 8.31995 623 " " " " A 2 0 0 "THR " " C  " " " 6 0 1 C2 
    4494 23 6.95461 -10.824 8.11679 623 " " " " A 70 0 0 "THR " " O  " " " 8 0 1 C2 
    4495 14 8.12142 -11.9167 10.6307 623 " " " " A 2 0 0 "THR " " CB " " " 6 0 1 C2 
    4496 23 9.27745 -12.0516 11.3926 623 " " " " A 70 0 0 "THR " " OG1" " " 8 0 1 C2 
    4497 14 7.05508 -12.7779 11.1886 623 " " " " A 2 0 0 "THR " " CG2" " " 6 0 1 C2 
    4498 40 6.64625 -13.0421 7.80766 624 " " " " A 43 0 0 "PRO " " N  " " " 7 0 1 C2 
    4499 14 5.45555 -12.9896 6.93769 624 " " " " A 2 0 0 "PRO " " CA " " " 6 0 1 C2 
    4500 14 4.18283 -12.892 7.8423 624 " " " " A 2 0 0 "PRO " " C  " " " 6 0 1 C2 
    4501 23 3.82304 -13.7232 8.62683 624 " " " " A 70 0 0 "PRO " " O  " " " 8 0 1 C2 
    4502 14 5.55015 -14.3315 6.17281 624 " " " " A 2 0 0 "PRO " " CB " " " 6 0 1 C2 
    4503 14 6.12289 -15.2546 7.16713 624 " " " " A 2 0 0 "PRO " " CG " " " 6 0 1 C2 
    4504 14 7.08145 -14.452 7.9571 624 " " " " A 2 0 0 "PRO " " CD " " " 6 0 1 C2 
    4505 40 3.6133 -11.6864 7.70302 625 " " " " A 43 0 0 "GLN " " N  " " " 7 0 1 C2 
    4506 14 2.37536 -11.2915 8.40475 625 " " " " A 2 0 0 "GLN " " CA " " " 6 0 1 C2 
    4507 14 1.29504 -10.6843 7.45854 625 " " " " A 2 0 0 "GLN " " C  " " " 6 0 1 C2 
    4508 23 1.62692 -9.7334 6.70538 625 " " " " A 70 0 0 "GLN " " O  " " " 8 0 1 C2 
    4509 14 2.85247 -10.2247 9.45374 625 " " " " A 2 0 0 "GLN " " CB " " " 6 0 1 C2 
    4510 14 1.86691 -10.0761 10.6278 625 " " " " A 2 0 0 "GLN " " CG " " " 6 0 1 C2 
    4511 14 1.83909 -11.2596 11.6127 625 " " " " A 2 0 0 "GLN " " CD " " " 6 0 1 C2 
    4512 23 2.82135 -12.0347 11.702 625 " " " " A 70 0 0 "GLN " " OE1" " " 8 0 1 C2 
    4513 40 0.713736 -11.5572 12.161 625 " " " " A 43 0 0 "GLN " " NE2" " " 7 0 1 C2 
    4514 40 0.097988 -11.2338 7.39119 626 " " " " A 43 0 0 "PRO " " N  " " " 7 0 1 C2 
    4515 14 -0.942549 -10.6927 6.4674 626 " " " " A 2 0 0 "PRO " " CA " " " 6 0 1 C2 
    4516 14 -1.36382 -9.22551 6.7045 626 " " " " A 2 0 0 "PRO " " C  " " " 6 0 1 C2 
    4517 23 -1.23831 -8.82077 7.82467 626 " " " " A 70 0 0 "PRO " " O  " " " 8 0 1 C2 
    4518 14 -2.05729 -11.7157 6.56493 626 " " " " A 2 0 0 "PRO " " CB " " " 6 0 1 C2 
    4519 14 -1.88357 -12.4903 7.86709 626 " " " " A 2 0 0 "PRO " " CG " " " 6 0 1 C2 
    4520 14 -0.41879 -12.2763 8.29821 626 " " " " A 2 0 0 "PRO " " CD " " " 6 0 1 C2 
    4521 40 -1.77816 -8.59826 5.57677 627 " " " " A 43 0 0 "LEU " " N  " " " 7 0 1 C2 
    4522 14 -2.24701 -7.26587 5.46057 627 " " " " A 2 0 0 "LEU " " CA " " " 6 0 1 C2 
    4523 14 -3.73555 -7.28557 5.39912 627 " " " " A 2 0 0 "LEU " " C  " " " 6 0 1 C2 
    4524 23 -4.33035 -8.33041 5.16569 627 " " " " A 70 0 0 "LEU " " O  " " " 8 0 1 C2 
    4525 14 -1.64019 -6.56984 4.19775 627 " " " " A 2 0 0 "LEU " " CB " " " 6 0 1 C2 
    4526 14 -0.265211 -5.91424 4.2667 627 " " " " A 2 0 0 "LEU " " CG " " " 6 0 1 C2 
    4527 14 -0.261736 -4.73488 5.21628 627 " " " " A 2 0 0 "LEU " " CD1" " " 6 0 1 C2 
    4528 14 0.775538 -6.99566 4.70331 627 " " " " A 2 0 0 "LEU " " CD2" " " 6 0 1 C2 
    4529 40 -4.36367 -6.13514 5.65916 628 " " " " A 43 0 0 "MET " " N  " " " 7 0 1 C2 
    4530 14 -5.84072 -5.94286 5.87403 628 " " " " A 2 0 0 "MET " " CA " " " 6 0 1 C2 
    4531 14 -6.57625 -5.83782 4.57631 628 " " " " A 2 0 0 "MET " " C  " " " 6 0 1 C2 
    4532 23 -5.95285 -5.36591 3.61372 628 " " " " A 70 0 0 "MET " " O  " " " 8 0 1 C2 
    4533 14 -6.05219 -4.75564 6.742 628 " " " " A 2 0 0 "MET " " CB " " " 6 0 1 C2 
    4534 14 -5.49989 -3.3987 6.28713 628 " " " " A 2 0 0 "MET " " CG " " " 6 0 1 C2 
    4535 52 -5.83031 -1.85827 7.19926 628 " " " " A 13 0 0 "MET " " SD " " " 16 0 1 C2 
    4536 14 -4.66257 -2.0782 8.56592 628 " " " " A 2 0 0 "MET " " CE " " " 6 0 1 C2 
    4537 40 -7.86078 -6.13843 4.59496 629 " " " " A 43 0 0 "ALA " " N  " " " 7 0 1 C2 
    4538 14 -8.75748 -5.92161 3.44714 629 " " " " A 2 0 0 "ALA " " CA " " " 6 0 1 C2 
    4539 14 -8.51489 -4.62371 2.49797 629 " " " " A 2 0 0 "ALA " " C  " " " 6 0 1 C2 
    4540 23 -8.18872 -4.77165 1.34914 629 " " " " A 70 0 0 "ALA " " O  " " " 8 0 1 C2 
    4541 14 -10.2297 -6.16904 4.00459 629 " " " " A 2 0 0 "ALA " " CB " " " 6 0 1 C2 
    4542 40 -8.57763 -3.42627 3.0779 630 " " " " A 43 0 0 "PRO " " N  " " " 7 0 1 C2 
    4543 14 -8.24647 -2.15968 2.3539 630 " " " " A 2 0 0 "PRO " " CA " " " 6 0 1 C2 
    4544 14 -6.85553 -2.1887 1.6566 630 " " " " A 2 0 0 "PRO " " C  " " " 6 0 1 C2 
    4545 23 -6.73658 -1.7374 0.533386 630 " " " " A 70 0 0 "PRO " " O  " " " 8 0 1 C2 
    4546 14 -8.39593 -0.995843 3.22512 630 " " " " A 2 0 0 "PRO " " CB " " " 6 0 1 C2 
    4547 14 -9.03794 -1.54535 4.50224 630 " " " " A 2 0 0 "PRO " " CG " " " 6 0 1 C2 
    4548 14 -9.00451 -3.12773 4.43818 630 " " " " A 2 0 0 "PRO " " CD " " " 6 0 1 C2 
    4549 40 -5.862 -2.78897 2.19766 631 " " " " A 43 0 0 "MET " " N  " " " 7 0 1 C2 
    4550 14 -4.5613 -2.95734 1.55974 631 " " " " A 2 0 0 "MET " " CA " " " 6 0 1 C2 
    4551 14 -4.60605 -3.90894 0.333178 631 " " " " A 2 0 0 "MET " " C  " " " 6 0 1 C2 
    4552 23 -4.28588 -3.5869 -0.771341 631 " " " " A 70 0 0 "MET " " O  " " " 8 0 1 C2 
    4553 14 -3.44995 -3.30049 2.61593 631 " " " " A 2 0 0 "MET " " CB " " " 6 0 1 C2 
    4554 14 -2.01238 -3.40151 2.05894 631 " " " " A 2 0 0 "MET " " CG " " " 6 0 1 C2 
    4555 52 -1.20154 -1.81627 1.69772 631 " " " " A 13 0 0 "MET " " SD " " " 16 0 1 C2 
    4556 14 -0.402753 -2.07746 0.0750619 631 " " " " A 2 0 0 "MET " " CE " " " 6 0 1 C2 
    4557 40 -5.23054 -5.07985 0.54563 632 " " " " A 43 0 0 "ILE " " N  " " " 7 0 1 C2 
    4558 14 -5.65074 -5.96546 -0.478939 632 " " " " A 2 0 0 "ILE " " CA " " " 6 0 1 C2 
    4559 14 -6.46141 -5.28203 -1.62686 632 " " " " A 2 0 0 "ILE " " C  " " " 6 0 1 C2 
    4560 23 -6.25026 -5.56879 -2.77645 632 " " " " A 70 0 0 "ILE " " O  " " " 8 0 1 C2 
    4561 14 -6.3389 -7.20428 0.080679 632 " " " " A 2 0 0 "ILE " " CB " " " 6 0 1 C2 
    4562 14 -5.38102 -7.91486 0.918629 632 " " " " A 2 0 0 "ILE " " CG1" " " 6 0 1 C2 
    4563 14 -6.89396 -8.12453 -1.04843 632 " " " " A 2 0 0 "ILE " " CG2" " " 6 0 1 C2 
    4564 14 -5.95158 -9.27841 1.46775 632 " " " " A 2 0 0 "ILE " " CD1" " " 6 0 1 C2 
    4565 40 -7.42644 -4.44315 -1.27263 633 " " " " A 43 0 0 "GLY " " N  " " " 7 0 1 C2 
    4566 14 -8.17677 -3.48326 -2.10619 633 " " " " A 2 0 0 "GLY " " CA " " " 6 0 1 C2 
    4567 14 -7.34379 -2.52565 -2.96365 633 " " " " A 2 0 0 "GLY " " C  " " " 6 0 1 C2 
    4568 23 -7.55273 -2.38996 -4.16095 633 " " " " A 70 0 0 "GLY " " O  " " " 8 0 1 C2 
    4569 40 -6.28273 -1.98236 -2.3126 634 " " " " A 43 0 0 "LEU " " N  " " " 7 0 1 C2 
    4570 14 -5.26189 -1.23285 -3.06296 634 " " " " A 2 0 0 "LEU " " CA " " " 6 0 1 C2 
    4571 14 -4.47693 -2.03962 -4.08149 634 " " " " A 2 0 0 "LEU " " C  " " " 6 0 1 C2 
    4572 23 -4.22051 -1.62716 -5.19215 634 " " " " A 70 0 0 "LEU " " O  " " " 8 0 1 C2 
    4573 14 -4.40372 -0.456231 -2.01863 634 " " " " A 2 0 0 "LEU " " CB " " " 6 0 1 C2 
    4574 14 -3.40888 0.543574 -2.69623 634 " " " " A 2 0 0 "LEU " " CG " " " 6 0 1 C2 
    4575 14 -4.08551 1.79211 -3.27534 634 " " " " A 2 0 0 "LEU " " CD1" " " 6 0 1 C2 
    4576 14 -2.44035 1.16647 -1.66624 634 " " " " A 2 0 0 "LEU " " CD2" " " 6 0 1 C2 
    4577 40 -4.07362 -3.25739 -3.74869 635 " " " " A 43 0 0 "ILE " " N  " " " 7 0 1 C2 
    4578 14 -3.24882 -4.17398 -4.55001 635 " " " " A 2 0 0 "ILE " " CA " " " 6 0 1 C2 
    4579 14 -3.96715 -4.55175 -5.83829 635 " " " " A 2 0 0 "ILE " " C  " " " 6 0 1 C2 
    4580 23 -3.36065 -4.43562 -6.92018 635 " " " " A 70 0 0 "ILE " " O  " " " 8 0 1 C2 
    4581 14 -2.76843 -5.46489 -3.68345 635 " " " " A 2 0 0 "ILE " " CB " " " 6 0 1 C2 
    4582 14 -1.87385 -5.14625 -2.49381 635 " " " " A 2 0 0 "ILE " " CG1" " " 6 0 1 C2 
    4583 14 -2.17471 -6.52747 -4.58905 635 " " " " A 2 0 0 "ILE " " CG2" " " 6 0 1 C2 
    4584 14 -0.515395 -4.60427 -2.73967 635 " " " " A 2 0 0 "ILE " " CD1" " " 6 0 1 C2 
    4585 40 -5.31244 -4.86506 -5.72628 636 " " " " A 43 0 0 "ILE " " N  " " " 7 0 1 C2 
    4586 14 -6.20974 -5.06891 -6.82449 636 " " " " A 2 0 0 "ILE " " CA " " " 6 0 1 C2 
    4587 14 -6.23885 -3.88005 -7.78241 636 " " " " A 2 0 0 "ILE " " C  " " " 6 0 1 C2 
    4588 23 -6.32185 -3.97924 -9.03337 636 " " " " A 70 0 0 "ILE " " O  " " " 8 0 1 C2 
    4589 14 -7.66741 -5.39728 -6.31455 636 " " " " A 2 0 0 "ILE " " CB " " " 6 0 1 C2 
    4590 14 -7.64902 -6.87251 -5.8542 636 " " " " A 2 0 0 "ILE " " CG1" " " 6 0 1 C2 
    4591 14 -8.91477 -5.16612 -7.25344 636 " " " " A 2 0 0 "ILE " " CG2" " " 6 0 1 C2 
    4592 14 -8.8328 -7.36599 -4.99609 636 " " " " A 2 0 0 "ILE " " CD1" " " 6 0 1 C2 
    4593 40 -6.36377 -2.70099 -7.14608 637 " " " " A 43 0 0 "ALA " " N  " " " 7 0 1 C2 
    4594 14 -6.57913 -1.45379 -7.86448 637 " " " " A 2 0 0 "ALA " " CA " " " 6 0 1 C2 
    4595 14 -5.38835 -0.95004 -8.7221 637 " " " " A 2 0 0 "ALA " " C  " " " 6 0 1 C2 
    4596 23 -5.50975 -0.19093 -9.74658 637 " " " " A 70 0 0 "ALA " " O  " " " 8 0 1 C2 
    4597 14 -6.79941 -0.37588 -6.83041 637 " " " " A 2 0 0 "ALA " " CB " " " 6 0 1 C2 
    4598 40 -4.15775 -1.21793 -8.26172 638 " " " " A 43 0 0 "VAL " " N  " " " 7 0 1 C2 
    4599 14 -2.97143 -0.785901 -8.88469 638 " " " " A 2 0 0 "VAL " " CA " " " 6 0 1 C2 
    4600 14 -2.49153 -1.78323 -9.98633 638 " " " " A 2 0 0 "VAL " " C  " " " 6 0 1 C2 
    4601 23 -1.98703 -1.33408 -11.0149 638 " " " " A 70 0 0 "VAL " " O  " " " 8 0 1 C2 
    4602 14 -1.85773 -0.482112 -7.83086 638 " " " " A 2 0 0 "VAL " " CB " " " 6 0 1 C2 
    4603 14 -2.24232 0.781428 -7.05108 638 " " " " A 2 0 0 "VAL " " CG1" " " 6 0 1 C2 
    4604 14 -1.36565 -1.66945 -6.95465 638 " " " " A 2 0 0 "VAL " " CG2" " " 6 0 1 C2 
    4605 40 -2.7423 -3.06615 -9.75483 639 " " " " A 43 0 0 "ILE " " N  " " " 7 0 1 C2 
    4606 14 -2.35784 -4.16699 -10.7146 639 " " " " A 2 0 0 "ILE " " CA " " " 6 0 1 C2 
    4607 14 -3.40004 -4.13604 -11.8677 639 " " " " A 2 0 0 "ILE " " C  " " " 6 0 1 C2 
    4608 23 -2.91964 -4.24711 -13.0264 639 " " " " A 70 0 0 "ILE " " O  " " " 8 0 1 C2 
    4609 14 -2.34361 -5.59277 -10.0243 639 " " " " A 2 0 0 "ILE " " CB " " " 6 0 1 C2 
    4610 14 -1.2758 -5.88876 -8.89696 639 " " " " A 2 0 0 "ILE " " CG1" " " 6 0 1 C2 
    4611 14 -2.14817 -6.70405 -11.0734 639 " " " " A 2 0 0 "ILE " " CG2" " " 6 0 1 C2 
    4612 14 -1.56014 -7.05346 -8.03524 639 " " " " A 2 0 0 "ILE " " CD1" " " 6 0 1 C2 
    4613 40 -4.74301 -4.02862 -11.6067 640 " " " " A 43 0 0 "TRP " " N  " " " 7 0 1 C2 
    4614 14 -5.74611 -3.93068 -12.6407 640 " " " " A 2 0 0 "TRP " " CA " " " 6 0 1 C2 
    4615 14 -5.58981 -2.71571 -13.5585 640 " " " " A 2 0 0 "TRP " " C  " " " 6 0 1 C2 
    4616 23 -5.69161 -2.83074 -14.7998 640 " " " " A 70 0 0 "TRP " " O  " " " 8 0 1 C2 
    4617 14 -7.13608 -3.89119 -11.9964 640 " " " " A 2 0 0 "TRP " " CB " " " 6 0 1 C2 
    4618 14 -8.3012 -4.14037 -12.9155 640 " " " " A 2 0 0 "TRP " " CG " " " 6 0 1 C2 
    4619 14 -8.98149 -3.17258 -13.5619 640 " " " " A 2 0 0 "TRP " " CD1" " " 6 0 1 C2 
    4620 14 -8.98894 -5.35877 -13.141 640 " " " " A 2 0 0 "TRP " " CD2" " " 6 0 1 C2 
    4621 40 -10.0134 -3.66985 -14.337 640 " " " " A 43 0 0 "TRP " " NE1" " " 7 0 1 C2 
    4622 14 -10.0825 -5.03199 -14.0541 640 " " " " A 2 0 0 "TRP " " CE2" " " 6 0 1 C2 
    4623 14 -8.98416 -6.62174 -12.5876 640 " " " " A 2 0 0 "TRP " " CE3" " " 6 0 1 C2 
    4624 14 -10.9901 -6.00593 -14.4295 640 " " " " A 2 0 0 "TRP " " CZ2" " " 6 0 1 C2 
    4625 14 -9.8534 -7.62908 -12.9942 640 " " " " A 2 0 0 "TRP " " CZ3" " " 6 0 1 C2 
    4626 14 -10.8808 -7.31737 -13.9678 640 " " " " A 2 0 0 "TRP " " CH2" " " 6 0 1 C2 
    4627 40 -5.23076 -1.55137 -12.8844 641 " " " " A 43 0 0 "GLY " " N  " " " 7 0 1 C2 
    4628 14 -5.01875 -0.248548 -13.3383 641 " " " " A 2 0 0 "GLY " " CA " " " 6 0 1 C2 
    4629 14 -3.88401 -0.287316 -14.4521 641 " " " " A 2 0 0 "GLY " " C  " " " 6 0 1 C2 
    4630 23 -4.03704 0.171245 -15.6203 641 " " " " A 70 0 0 "GLY " " O  " " " 8 0 1 C2 
    4631 40 -2.78159 -0.894458 -14.1571 642 " " " " A 43 0 0 "LEU " " N  " " " 7 0 1 C2 
    4632 14 -1.58965 -1.06096 -14.9572 642 " " " " A 2 0 0 "LEU " " CA " " " 6 0 1 C2 
    4633 14 -1.83088 -2.19322 -15.985 642 " " " " A 2 0 0 "LEU " " C  " " " 6 0 1 C2 
    4634 23 -1.2356 -2.0389 -17.0059 642 " " " " A 70 0 0 "LEU " " O  " " " 8 0 1 C2 
    4635 14 -0.428921 -1.46439 -14.0287 642 " " " " A 2 0 0 "LEU " " CB " " " 6 0 1 C2 
    4636 14 0.199586 -0.437095 -13.1172 642 " " " " A 2 0 0 "LEU " " CG " " " 6 0 1 C2 
    4637 14 1.24003 -1.03414 -12.054 642 " " " " A 2 0 0 "LEU " " CD1" " " 6 0 1 C2 
    4638 14 0.831727 0.735349 -13.9852 642 " " " " A 2 0 0 "LEU " " CD2" " " 6 0 1 C2 
    4639 40 -2.59252 -3.30047 -15.72 643 " " " " A 43 0 0 "SER " " N  " " " 7 0 1 C2 
    4640 14 -2.59753 -4.41083 -16.6409 643 " " " " A 2 0 0 "SER " " CA " " " 6 0 1 C2 
    4641 14 -3.49397 -4.12539 -17.7984 643 " " " " A 2 0 0 "SER " " C  " " " 6 0 1 C2 
    4642 23 -3.17841 -4.31745 -18.9679 643 " " " " A 70 0 0 "SER " " O  " " " 8 0 1 C2 
    4643 14 -3.056 -5.66251 -15.9145 643 " " " " A 2 0 0 "SER " " CB " " " 6 0 1 C2 
    4644 23 -3.01243 -6.77573 -16.7656 643 " " " " A 70 0 0 "SER " " OG " " " 8 0 1 C2 
    4645 40 -4.651 -3.46961 -17.5956 644 " " " " A 43 0 0 "THR " " N  " " " 7 0 1 C2 
    4646 14 -5.53942 -2.92456 -18.6005 644 " " " " A 2 0 0 "THR " " CA " " " 6 0 1 C2 
    4647 14 -4.85049 -1.85527 -19.4592 644 " " " " A 2 0 0 "THR " " C  " " " 6 0 1 C2 
    4648 23 -4.92494 -1.91451 -20.6863 644 " " " " A 70 0 0 "THR " " O  " " " 8 0 1 C2 
    4649 14 -6.88683 -2.51276 -17.9601 644 " " " " A 2 0 0 "THR " " CB " " " 6 0 1 C2 
    4650 23 -6.80097 -1.52156 -16.9166 644 " " " " A 70 0 0 "THR " " OG1" " " 8 0 1 C2 
    4651 14 -7.63249 -3.76233 -17.3293 644 " " " " A 2 0 0 "THR " " CG2" " " 6 0 1 C2 
    4652 40 -4.15211 -0.900558 -18.8376 645 " " " " A 43 0 0 "ASH " " N  " " " 7 0 1 C2 
    4653 14 -3.48516 0.219838 -19.5707 645 " " " " A 2 0 0 "ASH " " CA " " " 6 0 1 C2 
    4654 14 -2.36684 -0.239371 -20.537 645 " " " " A 2 0 0 "ASH " " C  " " " 6 0 1 C2 
    4655 23 -2.14216 0.47103 -21.5284 645 " " " " A 70 0 0 "ASH " " O  " " " 8 0 1 C2 
    4656 14 -2.87406 1.27019 -18.5488 645 " " " " A 2 0 0 "ASH " " CB " " " 6 0 1 C2 
    4657 14 -2.32844 2.47031 -19.2894 645 " " " " A 2 0 0 "ASH " " CG " " " 6 0 1 C2 
    4658 23 -1.28586 3.05265 -19.0244 645 " " " " A 70 0 0 "ASH " " OD1" " " 8 0 1 C2 
    4659 23 -3.2399 2.9426 -20.1439 645 " " " " A 70 0 0 "ASH " " OD2" " " 8 0 1 C2 
    4660 40 -1.74054 -1.39214 -20.3079 646 " " " " A 43 0 0 "TYR " " N  " " " 7 0 1 C2 
    4661 14 -0.636588 -1.99351 -21.085 646 " " " " A 2 0 0 "TYR " " CA " " " 6 0 1 C2 
    4662 14 -1.25455 -2.57884 -22.3767 646 " " " " A 2 0 0 "TYR " " C  " " " 6 0 1 C2 
    4663 23 -0.510988 -2.58119 -23.3416 646 " " " " A 70 0 0 "TYR " " O  " " " 8 0 1 C2 
    4664 14 -0.0939208 -3.17783 -20.244 646 " " " " A 2 0 0 "TYR " " CB " " " 6 0 1 C2 
    4665 14 1.17347 -3.84157 -20.6745 646 " " " " A 2 0 0 "TYR " " CG " " " 6 0 1 C2 
    4666 14 1.09517 -5.19395 -21.1248 646 " " " " A 2 0 0 "TYR " " CD1" " " 6 0 1 C2 
    4667 14 2.40608 -3.17315 -20.5868 646 " " " " A 2 0 0 "TYR " " CD2" " " 6 0 1 C2 
    4668 14 2.34207 -5.92278 -21.3033 646 " " " " A 2 0 0 "TYR " " CE1" " " 6 0 1 C2 
    4669 14 3.57387 -3.89496 -20.8106 646 " " " " A 2 0 0 "TYR " " CE2" " " 6 0 1 C2 
    4670 14 3.52568 -5.21529 -21.2925 646 " " " " A 2 0 0 "TYR " " CZ " " " 6 0 1 C2 
    4671 23 4.66572 -5.94083 -21.4423 646 " " " " A 70 0 0 "TYR " " OH " " " 8 0 1 C2 
    4672 40 -2.52303 -3.06876 -22.339 647 " " " " A 43 0 0 "GLU " " N  " " " 7 0 1 C2 
    4673 14 -3.26271 -3.58136 -23.4873 647 " " " " A 2 0 0 "GLU " " CA " " " 6 0 1 C2 
    4674 14 -3.55836 -2.416 -24.3741 647 " " " " A 2 0 0 "GLU " " C  " " " 6 0 1 C2 
    4675 23 -3.40774 -2.41679 -25.5886 647 " " " " A 70 0 0 "GLU " " O  " " " 8 0 1 C2 
    4676 14 -4.60845 -4.22666 -22.9988 647 " " " " A 2 0 0 "GLU " " CB " " " 6 0 1 C2 
    4677 14 -5.20618 -5.21909 -24.0152 647 " " " " A 2 0 0 "GLU " " CG " " " 6 0 1 C2 
    4678 14 -4.22192 -6.32781 -24.5257 647 " " " " A 2 0 0 "GLU " " CD " " " 6 0 1 C2 
    4679 23 -3.7865 -6.28426 -25.667 647 " " " " A 70 0 0 "GLU " " OE1" " " 8 0 1 C2 
    4680 23 -3.9221 -7.28711 -23.8157 647 " " " " A 70 0 0 "GLU " " OE2" " " 8 0 1 C2 
    4681 40 -4.03439 -1.28526 -23.7896 648 " " " " A 43 0 0 "VAL " " N  " " " 7 0 1 C2 
    4682 14 -4.28828 -0.0191146 -24.4815 648 " " " " A 2 0 0 "VAL " " CA " " " 6 0 1 C2 
    4683 14 -3.12895 0.391091 -25.4037 648 " " " " A 2 0 0 "VAL " " C  " " " 6 0 1 C2 
    4684 23 -3.4092 0.583766 -26.6195 648 " " " " A 70 0 0 "VAL " " O  " " " 8 0 1 C2 
    4685 14 -4.66206 1.18048 -23.5099 648 " " " " A 2 0 0 "VAL " " CB " " " 6 0 1 C2 
    4686 14 -4.61152 2.63643 -24.0419 648 " " " " A 2 0 0 "VAL " " CG1" " " 6 0 1 C2 
    4687 14 -6.06792 0.956742 -22.8943 648 " " " " A 2 0 0 "VAL " " CG2" " " 6 0 1 C2 
    4688 40 -1.88299 0.407969 -24.9037 649 " " " " A 43 0 0 "PHE " " N  " " " 7 0 1 C2 
    4689 14 -0.698982 0.600518 -25.7286 649 " " " " A 2 0 0 "PHE " " CA " " " 6 0 1 C2 
    4690 14 -0.53197 -0.419307 -26.8515 649 " " " " A 2 0 0 "PHE " " C  " " " 6 0 1 C2 
    4691 23 -0.07467 0.0207165 -27.879 649 " " " " A 70 0 0 "PHE " " O  " " " 8 0 1 C2
[truncated: 11,590,216 more chars]
