# Supplementary material for: Inhibition Mechanism of Anti-TB Drug SQ109: Allosteric Inhibition of TMM Translocation of Mycobacterium Tuberculosis MmpL3 Transporter
Source: J Chem Inf Model. 2023 Aug 17;63(16):5356–74. doi: 10.1021/acs.jcim.3c00616 (PMC10466384; doi:10.1021/acs.jcim.3c00616)
Supplement: Supplementary file 2 — ci3c00616_si_002.zip [file ci3c00616_si_002.zip › data/TM7-TM8_conformchange/6AJG_holo_traj3_590ns.mae]

{
  s_m_m2io_version
  :::
  2.0.0
}
f_m_ct {
  s_m_title
  r_chorus_box_ax
  r_chorus_box_ay
  r_chorus_box_az
  r_chorus_box_bx
  r_chorus_box_by
  r_chorus_box_bz
  r_chorus_box_cx
  r_chorus_box_cy
  r_chorus_box_cz
  :::
  ""
  73.1531
  0
  0
  0
  80.2133
  0
  0
  0
  120.981
  m_atom[72043] {
    # First column is atom index #
    i_m_mmod_type
    r_m_x_coord
    r_m_y_coord
    r_m_z_coord
    i_m_residue_number
    s_m_insertion_code
    s_m_mmod_res
    s_m_chain_name
    i_m_color
    r_m_charge1
    r_m_charge2
    s_m_pdb_residue_name
    s_m_pdb_atom_name
    s_m_grow_name
    i_m_atomic_number
    i_m_formal_charge
    i_m_visibility
    s_m_pdb_segment_name
    :::
    1 14 -21.9322 -6.35671 -31.1505 0 " " " " A 2 0 0 "ACE " " CH3" " " 6 0 1 C2 
    2 14 -22.4758 -5.25639 -30.1712 0 " " " " A 2 0 0 "ACE " " C  " " " 6 0 1 C2 
    3 23 -23.4123 -4.56677 -30.578 0 " " " " A 70 0 0 "ACE " " O  " " " 8 0 1 C2 
    4 48 -22.1192 -7.36202 -30.7731 0 " " " " A 21 0 0 "ACE " " 1H " " " 1 0 1 C2 
    5 48 -22.4329 -6.23879 -32.1114 0 " " " " A 21 0 0 "ACE " " 2H " " " 1 0 1 C2 
    6 48 -20.8752 -6.20664 -31.3706 0 " " " " A 21 0 0 "ACE " " 3H " " " 1 0 1 C2 
    7 40 -21.8956 -5.08691 -29.0009 1 " " " " A 43 0 0 "MET " " N  " " " 7 0 1 C2 
    8 14 -22.2511 -4.04258 -28.0581 1 " " " " A 2 0 0 "MET " " CA " " " 6 0 1 C2 
    9 14 -21.4897 -2.73499 -28.1662 1 " " " " A 2 0 0 "MET " " C  " " " 6 0 1 C2 
    10 23 -22.1342 -1.66609 -28.0998 1 " " " " A 70 0 0 "MET " " O  " " " 8 0 1 C2 
    11 14 -21.9953 -4.64649 -26.5794 1 " " " " A 2 0 0 "MET " " CB " " " 6 0 1 C2 
    12 14 -22.5053 -6.07234 -26.354 1 " " " " A 2 0 0 "MET " " CG " " " 6 0 1 C2 
    13 52 -22.4129 -6.65362 -24.6526 1 " " " " A 13 0 0 "MET " " SD " " " 16 0 1 C2 
    14 14 -20.7351 -6.28272 -24.2677 1 " " " " A 2 0 0 "MET " " CE " " " 6 0 1 C2 
    15 48 -21.0915 -5.65324 -28.7711 1 " " " " A 21 0 0 "MET " " H1 " " " 1 0 1 C2 
    16 48 -23.3009 -3.76352 -28.1476 1 " " " " A 21 0 0 "MET " " HA " " " 1 0 1 C2 
    17 48 -22.4225 -3.97309 -25.8363 1 " " " " A 21 0 0 "MET " " HB3" " " 1 0 1 C2 
    18 48 -20.9356 -4.63148 -26.3248 1 " " " " A 21 0 0 "MET " " HB2" " " 1 0 1 C2 
    19 48 -21.8738 -6.70182 -26.9809 1 " " " " A 21 0 0 "MET " " HG3" " " 1 0 1 C2 
    20 48 -23.5392 -6.19343 -26.6771 1 " " " " A 21 0 0 "MET " " HG2" " " 1 0 1 C2 
    21 48 -20.7027 -5.22169 -24.0201 1 " " " " A 21 0 0 "MET " " HE1" " " 1 0 1 C2 
    22 48 -20.3599 -6.69081 -23.3292 1 " " " " A 21 0 0 "MET " " HE2" " " 1 0 1 C2 
    23 48 -19.9732 -6.37222 -25.042 1 " " " " A 21 0 0 "MET " " HE3" " " 1 0 1 C2 
    24 40 -20.2238 -2.73625 -28.487 2 " " " " A 43 0 0 "PHE " " N  " " " 7 0 1 C2 
    25 14 -19.5839 -1.44882 -28.7989 2 " " " " A 2 0 0 "PHE " " CA " " " 6 0 1 C2 
    26 14 -19.9842 -0.756461 -30.1349 2 " " " " A 2 0 0 "PHE " " C  " " " 6 0 1 C2 
    27 23 -20.1886 0.481744 -30.2167 2 " " " " A 70 0 0 "PHE " " O  " " " 8 0 1 C2 
    28 14 -18.063 -1.61698 -28.7647 2 " " " " A 2 0 0 "PHE " " CB " " " 6 0 1 C2 
    29 14 -17.5133 -1.99322 -27.4141 2 " " " " A 2 0 0 "PHE " " CG " " " 6 0 1 C2 
    30 14 -16.8887 -1.04089 -26.6217 2 " " " " A 2 0 0 "PHE " " CD1" " " 6 0 1 C2 
    31 14 -17.4367 -3.33375 -26.9863 2 " " " " A 2 0 0 "PHE " " CD2" " " 6 0 1 C2 
    32 14 -16.2465 -1.42295 -25.4749 2 " " " " A 2 0 0 "PHE " " CE1" " " 6 0 1 C2 
    33 14 -16.9129 -3.74343 -25.7554 2 " " " " A 2 0 0 "PHE " " CE2" " " 6 0 1 C2 
    34 14 -16.2517 -2.75341 -25.0459 2 " " " " A 2 0 0 "PHE " " CZ " " " 6 0 1 C2 
    35 48 -19.8596 -3.65663 -28.688 2 " " " " A 21 0 0 "PHE " " H  " " " 1 0 1 C2 
    36 48 -19.8203 -0.755677 -27.9915 2 " " " " A 21 0 0 "PHE " " HA " " " 1 0 1 C2 
    37 48 -17.6453 -0.641978 -29.0158 2 " " " " A 21 0 0 "PHE " " HB3" " " 1 0 1 C2 
    38 48 -17.6819 -2.3754 -29.4486 2 " " " " A 21 0 0 "PHE " " HB2" " " 1 0 1 C2 
    39 48 -16.7658 -0.00649171 -26.9068 2 " " " " A 21 0 0 "PHE " " HD1" " " 1 0 1 C2 
    40 48 -17.9568 -4.07339 -27.5769 2 " " " " A 21 0 0 "PHE " " HD2" " " 1 0 1 C2 
    41 48 -15.7169 -0.733857 -24.8338 2 " " " " A 21 0 0 "PHE " " HE1" " " 1 0 1 C2 
    42 48 -16.9045 -4.78175 -25.4583 2 " " " " A 21 0 0 "PHE " " HE2" " " 1 0 1 C2 
    43 48 -15.9043 -3.0935 -24.0815 2 " " " " A 21 0 0 "PHE " " HZ " " " 1 0 1 C2 
    44 40 -20.0792 -1.62305 -31.1428 3 " " " " A 43 0 0 "ALA " " N  " " " 7 0 1 C2 
    45 14 -20.7522 -1.38154 -32.4302 3 " " " " A 2 0 0 "ALA " " CA " " " 6 0 1 C2 
    46 14 -22.1791 -0.754994 -32.3992 3 " " " " A 2 0 0 "ALA " " C  " " " 6 0 1 C2 
    47 23 -22.3444 0.322165 -32.9957 3 " " " " A 70 0 0 "ALA " " O  " " " 8 0 1 C2 
    48 14 -20.7587 -2.66026 -33.2291 3 " " " " A 2 0 0 "ALA " " CB " " " 6 0 1 C2 
    49 48 -19.805 -2.58142 -30.9802 3 " " " " A 21 0 0 "ALA " " H  " " " 1 0 1 C2 
    50 48 -20.2027 -0.61011 -32.9697 3 " " " " A 21 0 0 "ALA " " HA " " " 1 0 1 C2 
    51 48 -19.9032 -3.25019 -32.9003 3 " " " " A 21 0 0 "ALA " " HB1" " " 1 0 1 C2 
    52 48 -21.6446 -3.28493 -33.1144 3 " " " " A 21 0 0 "ALA " " HB2" " " 1 0 1 C2 
    53 48 -20.7553 -2.4726 -34.3028 3 " " " " A 21 0 0 "ALA " " HB3" " " 1 0 1 C2 
    54 40 -23.1022 -1.23868 -31.5944 4 " " " " A 43 0 0 "TRP " " N  " " " 7 0 1 C2 
    55 14 -24.4645 -0.768771 -31.3121 4 " " " " A 2 0 0 "TRP " " CA " " " 6 0 1 C2 
    56 14 -24.3782 0.540605 -30.5115 4 " " " " A 2 0 0 "TRP " " C  " " " 6 0 1 C2 
    57 23 -24.9927 1.58169 -30.8981 4 " " " " A 70 0 0 "TRP " " O  " " " 8 0 1 C2 
    58 14 -25.2669 -1.97073 -30.486 4 " " " " A 2 0 0 "TRP " " CB " " " 6 0 1 C2 
    59 14 -26.5969 -1.61166 -30.022 4 " " " " A 2 0 0 "TRP " " CG " " " 6 0 1 C2 
    60 14 -27.7705 -1.88449 -30.6436 4 " " " " A 2 0 0 "TRP " " CD1" " " 6 0 1 C2 
    61 14 -27.0001 -1.09582 -28.7249 4 " " " " A 2 0 0 "TRP " " CD2" " " 6 0 1 C2 
    62 40 -28.8079 -1.33838 -30.0197 4 " " " " A 43 0 0 "TRP " " NE1" " " 7 0 1 C2 
    63 14 -28.4138 -0.817123 -28.7945 4 " " " " A 2 0 0 "TRP " " CE2" " " 6 0 1 C2 
    64 14 -26.373 -0.746936 -27.4581 4 " " " " A 2 0 0 "TRP " " CE3" " " 6 0 1 C2 
    65 14 -29.1278 -0.252687 -27.6959 4 " " " " A 2 0 0 "TRP " " CZ2" " " 6 0 1 C2 
    66 14 -27.043 -0.148604 -26.371 4 " " " " A 2 0 0 "TRP " " CZ3" " " 6 0 1 C2 
    67 14 -28.4441 0.055459 -26.4797 4 " " " " A 2 0 0 "TRP " " CH2" " " 6 0 1 C2 
    68 48 -22.6696 -1.98558 -31.07 4 " " " " A 21 0 0 "TRP " " H  " " " 1 0 1 C2 
    69 48 -25.0504 -0.593459 -32.2144 4 " " " " A 21 0 0 "TRP " " HA " " " 1 0 1 C2 
    70 48 -24.6099 -2.18327 -29.6426 4 " " " " A 21 0 0 "TRP " " HB3" " " 1 0 1 C2 
    71 48 -25.3608 -2.86172 -31.1068 4 " " " " A 21 0 0 "TRP " " HB2" " " 1 0 1 C2 
    72 48 -27.73 -2.47946 -31.5441 4 " " " " A 21 0 0 "TRP " " HD1" " " 1 0 1 C2 
    73 48 -29.7688 -1.53427 -30.2614 4 " " " " A 21 0 0 "TRP " " HE1" " " 1 0 1 C2 
    74 48 -25.3112 -0.936313 -27.4013 4 " " " " A 21 0 0 "TRP " " HE3" " " 1 0 1 C2 
    75 48 -30.206 -0.226146 -27.6393 4 " " " " A 21 0 0 "TRP " " HZ2" " " 1 0 1 C2 
    76 48 -26.4841 0.151067 -25.4968 4 " " " " A 21 0 0 "TRP " " HZ3" " " 1 0 1 C2 
    77 48 -28.9811 0.474219 -25.6414 4 " " " " A 21 0 0 "TRP " " HH2" " " 1 0 1 C2 
    78 40 -23.5875 0.592009 -29.4479 5 " " " " A 43 0 0 "TRP " " N  " " " 7 0 1 C2 
    79 14 -23.5146 1.73061 -28.495 5 " " " " A 2 0 0 "TRP " " CA " " " 6 0 1 C2 
    80 14 -22.9304 3.0226 -29.1445 5 " " " " A 2 0 0 "TRP " " C  " " " 6 0 1 C2 
    81 23 -23.3195 4.16234 -28.8836 5 " " " " A 70 0 0 "TRP " " O  " " " 8 0 1 C2 
    82 14 -22.6888 1.27915 -27.3152 5 " " " " A 2 0 0 "TRP " " CB " " " 6 0 1 C2 
    83 14 -22.6685 2.33546 -26.2312 5 " " " " A 2 0 0 "TRP " " CG " " " 6 0 1 C2 
    84 14 -21.5595 2.94909 -25.8384 5 " " " " A 2 0 0 "TRP " " CD1" " " 6 0 1 C2 
    85 14 -23.733 2.87995 -25.4732 5 " " " " A 2 0 0 "TRP " " CD2" " " 6 0 1 C2 
    86 40 -21.8441 3.88899 -24.901 5 " " " " A 43 0 0 "TRP " " NE1" " " 7 0 1 C2 
    87 14 -23.2048 3.87035 -24.5709 5 " " " " A 2 0 0 "TRP " " CE2" " " 6 0 1 C2 
    88 14 -25.1031 2.62339 -25.4035 5 " " " " A 2 0 0 "TRP " " CE3" " " 6 0 1 C2 
    89 14 -24.0518 4.54375 -23.6971 5 " " " " A 2 0 0 "TRP " " CZ2" " " 6 0 1 C2 
    90 14 -25.8865 3.20449 -24.3941 5 " " " " A 2 0 0 "TRP " " CZ3" " " 6 0 1 C2 
    91 14 -25.4311 4.23532 -23.5693 5 " " " " A 2 0 0 "TRP " " CH2" " " 6 0 1 C2 
    92 48 -23.1493 -0.272307 -29.1633 5 " " " " A 21 0 0 "TRP " " H  " " " 1 0 1 C2 
    93 48 -24.5193 1.99841 -28.1677 5 " " " " A 21 0 0 "TRP " " HA " " " 1 0 1 C2 
    94 48 -21.6628 1.08403 -27.627 5 " " " " A 21 0 0 "TRP " " HB3" " " 1 0 1 C2 
    95 48 -22.9494 0.340386 -26.8264 5 " " " " A 21 0 0 "TRP " " HB2" " " 1 0 1 C2 
    96 48 -20.5335 2.82511 -26.152 5 " " " " A 21 0 0 "TRP " " HD1" " " 1 0 1 C2 
    97 48 -21.0447 4.42964 -24.6031 5 " " " " A 21 0 0 "TRP " " HE1" " " 1 0 1 C2 
    98 48 -25.5672 1.91647 -26.0753 5 " " " " A 21 0 0 "TRP " " HE3" " " 1 0 1 C2 
    99 48 -23.6822 5.37232 -23.1112 5 " " " " A 21 0 0 "TRP " " HZ2" " " 1 0 1 C2 
    100 48 -26.9427 2.99309 -24.3157 5 " " " " A 21 0 0 "TRP " " HZ3" " " 1 0 1 C2 
    101 48 -26.0744 4.78283 -22.8964 5 " " " " A 21 0 0 "TRP " " HH2" " " 1 0 1 C2 
    102 40 -22.008 2.84704 -30.1243 6 " " " " A 43 0 0 "GLY " " N  " " " 7 0 1 C2 
    103 14 -21.4364 3.92613 -30.9543 6 " " " " A 2 0 0 "GLY " " CA " " " 6 0 1 C2 
    104 14 -22.5025 4.695 -31.708 6 " " " " A 2 0 0 "GLY " " C  " " " 6 0 1 C2 
    105 23 -22.3075 5.77409 -32.1722 6 " " " " A 70 0 0 "GLY " " O  " " " 8 0 1 C2 
    106 48 -21.6936 1.90088 -30.2857 6 " " " " A 21 0 0 "GLY " " H  " " " 1 0 1 C2 
    107 48 -20.7396 3.36799 -31.5797 6 " " " " A 21 0 0 "GLY " " HA3" " " 1 0 1 C2 
    108 48 -20.9063 4.53968 -30.2258 6 " " " " A 21 0 0 "GLY " " HA2" " " 1 0 1 C2 
    109 40 -23.7416 4.12388 -31.8452 7 " " " " A 43 0 0 "ARG " " N  " " " 7 0 1 C2 
    110 14 -24.9184 4.73249 -32.5221 7 " " " " A 2 0 0 "ARG " " CA " " " 6 0 1 C2 
    111 14 -25.8322 5.45832 -31.4593 7 " " " " A 2 0 0 "ARG " " C  " " " 6 0 1 C2 
    112 23 -25.9676 6.70549 -31.5158 7 " " " " A 70 0 0 "ARG " " O  " " " 8 0 1 C2 
    113 14 -25.7602 3.60572 -33.1933 7 " " " " A 2 0 0 "ARG " " CB " " " 6 0 1 C2 
    114 14 -24.9586 2.6097 -34.1014 7 " " " " A 2 0 0 "ARG " " CG " " " 6 0 1 C2 
    115 14 -25.8799 1.52167 -34.6406 7 " " " " A 2 0 0 "ARG " " CD " " " 6 0 1 C2 
    116 40 -25.0563 0.587274 -35.5157 7 " " " " A 43 0 0 "ARG " " NE " " " 7 0 1 C2 
    117 14 -24.7059 0.754119 -36.7974 7 " " " " A 2 0 0 "ARG " " CZ " " " 6 0 1 C2 
    118 40 -25.0122 1.82222 -37.528 7 " " " " A 43 0 0 "ARG " " NH1" " " 7 0 1 C2 
    119 40 -23.8669 -0.111466 -37.2698 7 " " " " A 43 0 0 "ARG " " NH2" " " 7 0 1 C2 
    120 48 -23.8763 3.19294 -31.4774 7 " " " " A 21 0 0 "ARG " " H  " " " 1 0 1 C2 
    121 48 -24.676 5.5497 -33.2015 7 " " " " A 21 0 0 "ARG " " HA " " " 1 0 1 C2 
    122 48 -26.519 4.05692 -33.8326 7 " " " " A 21 0 0 "ARG " " HB3" " " 1 0 1 C2 
    123 48 -26.3367 3.06348 -32.4438 7 " " " " A 21 0 0 "ARG " " HB2" " " 1 0 1 C2 
    124 48 -24.1504 2.09465 -33.5821 7 " " " " A 21 0 0 "ARG " " HG3" " " 1 0 1 C2 
    125 48 -24.5347 3.14985 -34.9479 7 " " " " A 21 0 0 "ARG " " HG2" " " 1 0 1 C2 
    126 48 -26.6305 2.07217 -35.2077 7 " " " " A 21 0 0 "ARG " " HD3" " " 1 0 1 C2 
    127 48 -26.3417 0.830502 -33.9355 7 " " " " A 21 0 0 "ARG " " HD2" " " 1 0 1 C2 
    128 48 -24.5906 -0.124957 -34.9717 7 " " " " A 21 0 0 "ARG " " HE " " " 1 0 1 C2 
    129 48 -24.8887 1.84427 -38.5302 7 " " " " A 21 0 0 "ARG " HH12 " " 1 0 1 C2 
    130 48 -25.3287 2.67006 -37.0795 7 " " " " A 21 0 0 "ARG " HH11 " " 1 0 1 C2 
    131 48 -23.542 -0.224147 -38.2194 7 " " " " A 21 0 0 "ARG " HH22 " " 1 0 1 C2 
    132 48 -23.6293 -0.876987 -36.6553 7 " " " " A 21 0 0 "ARG " HH21 " " 1 0 1 C2 
    133 40 -26.2068 4.72822 -30.3691 8 " " " " A 43 0 0 "THR " " N  " " " 7 0 1 C2 
    134 14 -26.9226 5.21094 -29.2183 8 " " " " A 2 0 0 "THR " " CA " " " 6 0 1 C2 
    135 14 -26.2809 6.50327 -28.5757 8 " " " " A 2 0 0 "THR " " C  " " " 6 0 1 C2 
    136 23 -27.1112 7.36667 -28.2854 8 " " " " A 70 0 0 "THR " " O  " " " 8 0 1 C2 
    137 14 -27.037 4.04461 -28.2496 8 " " " " A 2 0 0 "THR " " CB " " " 6 0 1 C2 
    138 23 -27.4044 2.86939 -28.957 8 " " " " A 70 0 0 "THR " " OG1" " " 8 0 1 C2 
    139 14 -28.0712 4.29822 -27.2009 8 " " " " A 2 0 0 "THR " " CG2" " " 6 0 1 C2 
    140 48 -25.9129 3.77106 -30.2364 8 " " " " A 21 0 0 "THR " " H  " " " 1 0 1 C2 
    141 48 -27.8807 5.54543 -29.6162 8 " " " " A 21 0 0 "THR " " HA " " " 1 0 1 C2 
    142 48 -26.0715 3.85603 -27.7802 8 " " " " A 21 0 0 "THR " " HB " " " 1 0 1 C2 
    143 48 -28.2637 3.01329 -29.3228 8 " " " " A 21 0 0 "THR " " HG1" " " 1 0 1 C2 
    144 48 -27.8985 3.58517 -26.3948 8 " " " " A 21 0 0 "THR " HG21 " " 1 0 1 C2 
    145 48 -28.0401 5.25394 -26.6777 8 " " " " A 21 0 0 "THR " HG22 " " 1 0 1 C2 
    146 48 -29.1182 4.19783 -27.4868 8 " " " " A 21 0 0 "THR " HG23 " " 1 0 1 C2 
    147 40 -24.9178 6.61333 -28.4035 9 " " " " A 43 0 0 "VAL " " N  " " " 7 0 1 C2 
    148 14 -24.252 7.83041 -27.8716 9 " " " " A 2 0 0 "VAL " " CA " " " 6 0 1 C2 
    149 14 -24.2557 9.00163 -28.8776 9 " " " " A 2 0 0 "VAL " " C  " " " 6 0 1 C2 
    150 23 -24.1896 10.1476 -28.3454 9 " " " " A 70 0 0 "VAL " " O  " " " 8 0 1 C2 
    151 14 -22.7188 7.51028 -27.5485 9 " " " " A 2 0 0 "VAL " " CB " " " 6 0 1 C2 
    152 14 -22.5246 6.44411 -26.4848 9 " " " " A 2 0 0 "VAL " " CG1" " " 6 0 1 C2 
    153 14 -21.9074 7.20771 -28.8192 9 " " " " A 2 0 0 "VAL " " CG2" " " 6 0 1 C2 
    154 48 -24.3478 5.87355 -28.788 9 " " " " A 21 0 0 "VAL " " H  " " " 1 0 1 C2 
    155 48 -24.7755 8.27416 -27.0247 9 " " " " A 21 0 0 "VAL " " HA " " " 1 0 1 C2 
    156 48 -22.1913 8.33571 -27.0704 9 " " " " A 21 0 0 "VAL " " HB " " " 1 0 1 C2 
    157 48 -22.6855 5.43213 -26.8565 9 " " " " A 21 0 0 "VAL " HG11 " " 1 0 1 C2 
    158 48 -21.4558 6.39373 -26.277 9 " " " " A 21 0 0 "VAL " HG12 " " 1 0 1 C2 
    159 48 -23.017 6.629 -25.5301 9 " " " " A 21 0 0 "VAL " HG13 " " 1 0 1 C2 
    160 48 -20.9994 6.63991 -28.6161 9 " " " " A 21 0 0 "VAL " HG21 " " 1 0 1 C2 
    161 48 -22.5057 6.6672 -29.5527 9 " " " " A 21 0 0 "VAL " HG22 " " 1 0 1 C2 
    162 48 -21.6767 8.1103 -29.3851 9 " " " " A 21 0 0 "VAL " HG23 " " 1 0 1 C2 
    163 40 -24.4424 8.78332 -30.2305 10 " " " " A 43 0 0 "TYR " " N  " " " 7 0 1 C2 
    164 14 -24.5664 9.87423 -31.2378 10 " " " " A 2 0 0 "TYR " " CA " " " 6 0 1 C2 
    165 14 -26.0691 10.2889 -31.3446 10 " " " " A 2 0 0 "TYR " " C  " " " 6 0 1 C2 
    166 23 -26.4046 11.3952 -31.7099 10 " " " " A 70 0 0 "TYR " " O  " " " 8 0 1 C2 
    167 14 -24.1835 9.40618 -32.6544 10 " " " " A 2 0 0 "TYR " " CB " " " 6 0 1 C2 
    168 14 -23.8188 10.5017 -33.6338 10 " " " " A 2 0 0 "TYR " " CG " " " 6 0 1 C2 
    169 14 -22.6434 11.2616 -33.4425 10 " " " " A 2 0 0 "TYR " " CD1" " " 6 0 1 C2 
    170 14 -24.6789 10.9008 -34.6657 10 " " " " A 2 0 0 "TYR " " CD2" " " 6 0 1 C2 
    171 14 -22.355 12.4093 -34.1978 10 " " " " A 2 0 0 "TYR " " CE1" " " 6 0 1 C2 
    172 14 -24.4442 12.1098 -35.3874 10 " " " " A 2 0 0 "TYR " " CE2" " " 6 0 1 C2 
    173 14 -23.2542 12.8059 -35.232 10 " " " " A 2 0 0 "TYR " " CZ " " " 6 0 1 C2 
    174 23 -22.936 13.8752 -36.0326 10 " " " " A 70 0 0 "TYR " " OH " " " 8 0 1 C2 
    175 48 -24.7748 7.86847 -30.5001 10 " " " " A 21 0 0 "TYR " " H  " " " 1 0 1 C2 
    176 48 -23.9328 10.6698 -30.8458 10 " " " " A 21 0 0 "TYR " " HA " " " 1 0 1 C2 
    177 48 -24.9315 8.72062 -33.0526 10 " " " " A 21 0 0 "TYR " " HB3" " " 1 0 1 C2 
    178 48 -23.3585 8.70969 -32.5046 10 " " " " A 21 0 0 "TYR " " HB2" " " 1 0 1 C2 
    179 48 -21.9184 10.9739 -32.6955 10 " " " " A 21 0 0 "TYR " " HD1" " " 1 0 1 C2 
    180 48 -25.5604 10.3667 -34.9882 10 " " " " A 21 0 0 "TYR " " HD2" " " 1 0 1 C2 
    181 48 -21.481 13.0039 -33.9765 10 " " " " A 21 0 0 "TYR " " HE1" " " 1 0 1 C2 
    182 48 -25.1964 12.409 -36.1023 10 " " " " A 21 0 0 "TYR " " HE2" " " 1 0 1 C2 
    183 48 -22.987 13.6535 -36.9498 10 " " " " A 21 0 0 "TYR " " HH " " " 1 0 1 C2 
    184 40 -26.9834 9.46503 -30.8909 11 " " " " A 43 0 0 "GLN " " N  " " " 7 0 1 C2 
    185 14 -28.436 9.67795 -31.0173 11 " " " " A 2 0 0 "GLN " " CA " " " 6 0 1 C2 
    186 14 -28.8482 10.5347 -29.8432 11 " " " " A 2 0 0 "GLN " " C  " " " 6 0 1 C2 
    187 23 -29.7152 11.357 -30.0253 11 " " " " A 70 0 0 "GLN " " O  " " " 8 0 1 C2 
    188 14 -29.2185 8.2905 -31.0097 11 " " " " A 2 0 0 "GLN " " CB " " " 6 0 1 C2 
    189 14 -29.3224 7.63941 -32.3448 11 " " " " A 2 0 0 "GLN " " CG " " " 6 0 1 C2 
    190 14 -30.0161 6.26767 -32.2062 11 " " " " A 2 0 0 "GLN " " CD " " " 6 0 1 C2 
    191 23 -29.4112 5.22788 -32.0922 11 " " " " A 70 0 0 "GLN " " OE1" " " 8 0 1 C2 
    192 40 -31.335 6.26001 -32.1868 11 " " " " A 43 0 0 "GLN " " NE2" " " 7 0 1 C2 
    193 48 -26.7113 8.58271 -30.4815 11 " " " " A 21 0 0 "GLN " " H  " " " 1 0 1 C2 
    194 48 -28.7248 10.3223 -31.8476 11 " " " " A 21 0 0 "GLN " " HA " " " 1 0 1 C2 
    195 48 -30.2444 8.41896 -30.6648 11 " " " " A 21 0 0 "GLN " " HB3" " " 1 0 1 C2 
    196 48 -28.7924 7.67863 -30.2146 11 " " " " A 21 0 0 "GLN " " HB2" " " 1 0 1 C2 
    197 48 -28.3339 7.48809 -32.7784 11 " " " " A 21 0 0 "GLN " " HG3" " " 1 0 1 C2 
    198 48 -29.7807 8.33035 -33.0524 11 " " " " A 21 0 0 "GLN " " HG2" " " 1 0 1 C2 
    199 48 -31.7857 5.37586 -31.9992 11 " " " " A 21 0 0 "GLN " HE22 " " 1 0 1 C2 
    200 48 -31.7578 7.14775 -32.4175 11 " " " " A 21 0 0 "GLN " HE21 " " 1 0 1 C2 
    201 40 -28.4638 10.313 -28.5681 12 " " " " A 43 0 0 "PHE " " N  " " " 7 0 1 C2 
    202 14 -28.9373 10.7942 -27.2668 12 " " " " A 2 0 0 "PHE " " CA " " " 6 0 1 C2 
    203 14 -27.792 11.3854 -26.4552 12 " " " " A 2 0 0 "PHE " " C  " " " 6 0 1 C2 
    204 23 -27.5902 10.9992 -25.3748 12 " " " " A 70 0 0 "PHE " " O  " " " 8 0 1 C2 
    205 14 -29.6453 9.58697 -26.4941 12 " " " " A 2 0 0 "PHE " " CB " " " 6 0 1 C2 
    206 14 -30.6161 8.79304 -27.2935 12 " " " " A 2 0 0 "PHE " " CG " " " 6 0 1 C2 
    207 14 -30.248 7.49922 -27.7049 12 " " " " A 2 0 0 "PHE " " CD1" " " 6 0 1 C2 
    208 14 -31.8528 9.34873 -27.6603 12 " " " " A 2 0 0 "PHE " " CD2" " " 6 0 1 C2 
    209 14 -31.2118 6.66257 -28.4032 12 " " " " A 2 0 0 "PHE " " CE1" " " 6 0 1 C2 
    210 14 -32.7538 8.57155 -28.4118 12 " " " " A 2 0 0 "PHE " " CE2" " " 6 0 1 C2 
    211 14 -32.4334 7.21168 -28.7776 12 " " " " A 2 0 0 "PHE " " CZ " " " 6 0 1 C2 
    212 48 -27.8139 9.55501 -28.4162 12 " " " " A 21 0 0 "PHE " " H  " " " 1 0 1 C2 
    213 48 -29.6996 11.5268 -27.532 12 " " " " A 21 0 0 "PHE " " HA " " " 1 0 1 C2 
    214 48 -30.0949 9.91916 -25.5583 12 " " " " A 21 0 0 "PHE " " HB3" " " 1 0 1 C2 
    215 48 -28.9269 8.79271 -26.2912 12 " " " " A 21 0 0 "PHE " " HB2" " " 1 0 1 C2 
    216 48 -29.3258 7.02974 -27.3958 12 " " " " A 21 0 0 "PHE " " HD1" " " 1 0 1 C2 
    217 48 -32.1217 10.3565 -27.3803 12 " " " " A 21 0 0 "PHE " " HD2" " " 1 0 1 C2 
    218 48 -31.0237 5.63164 -28.6643 12 " " " " A 21 0 0 "PHE " " HE1" " " 1 0 1 C2 
    219 48 -33.6202 9.1128 -28.7622 12 " " " " A 21 0 0 "PHE " " HE2" " " 1 0 1 C2 
    220 48 -33.2591 6.66373 -29.207 12 " " " " A 21 0 0 "PHE " " HZ " " " 1 0 1 C2 
    221 40 -27.1024 12.3066 -26.9785 13 " " " " A 43 0 0 "ARG " " N  " " " 7 0 1 C2 
    222 14 -25.7868 12.7506 -26.5249 13 " " " " A 2 0 0 "ARG " " CA " " " 6 0 1 C2 
    223 14 -25.767 13.3728 -25.0803 13 " " " " A 2 0 0 "ARG " " C  " " " 6 0 1 C2 
    224 23 -25.1949 12.9196 -24.1107 13 " " " " A 70 0 0 "ARG " " O  " " " 8 0 1 C2 
    225 14 -25.3179 13.8732 -27.4877 13 " " " " A 2 0 0 "ARG " " CB " " " 6 0 1 C2 
    226 14 -25.1291 13.2356 -28.8874 13 " " " " A 2 0 0 "ARG " " CG " " " 6 0 1 C2 
    227 14 -24.9154 14.501 -29.6869 13 " " " " A 2 0 0 "ARG " " CD " " " 6 0 1 C2 
    228 40 -26.0755 15.3645 -29.9171 13 " " " " A 43 0 0 "ARG " " NE " " " 7 0 1 C2 
    229 14 -26.031 16.589 -30.5341 13 " " " " A 2 0 0 "ARG " " CZ " " " 6 0 1 C2 
    230 40 -24.8561 17.0195 -31.0438 13 " " " " A 43 0 0 "ARG " " NH1" " " 7 0 1 C2 
    231 40 -27.0858 17.4032 -30.5418 13 " " " " A 43 0 0 "ARG " " NH2" " " 7 0 1 C2 
    232 48 -27.5329 12.7716 -27.765 13 " " " " A 21 0 0 "ARG " " H  " " " 1 0 1 C2 
    233 48 -25.1031 11.9036 -26.5816 13 " " " " A 21 0 0 "ARG " " HA " " " 1 0 1 C2 
    234 48 -24.3315 14.227 -27.1877 13 " " " " A 21 0 0 "ARG " " HB3" " " 1 0 1 C2 
    235 48 -26.0611 14.6696 -27.5236 13 " " " " A 21 0 0 "ARG " " HB2" " " 1 0 1 C2 
    236 48 -25.9529 12.5658 -29.134 13 " " " " A 21 0 0 "ARG " " HG3" " " 1 0 1 C2 
    237 48 -24.2567 12.5841 -28.9381 13 " " " " A 21 0 0 "ARG " " HG2" " " 1 0 1 C2 
    238 48 -24.575 14.0996 -30.6415 13 " " " " A 21 0 0 "ARG " " HD3" " " 1 0 1 C2 
    239 48 -24.0643 15.0792 -29.3273 13 " " " " A 21 0 0 "ARG " " HD2" " " 1 0 1 C2 
    240 48 -26.9481 14.9311 -29.6509 13 " " " " A 21 0 0 "ARG " " HE " " " 1 0 1 C2 
    241 48 -24.8804 17.8183 -31.6614 13 " " " " A 21 0 0 "ARG " HH12 " " 1 0 1 C2 
    242 48 -24.063 16.4101 -31.1834 13 " " " " A 21 0 0 "ARG " HH11 " " 1 0 1 C2 
    243 48 -27.0667 18.3395 -30.92 13 " " " " A 21 0 0 "ARG " HH22 " " 1 0 1 C2 
    244 48 -27.9714 17.1451 -30.1303 13 " " " " A 21 0 0 "ARG " HH21 " " 1 0 1 C2 
    245 40 -26.722 14.2726 -24.8636 14 " " " " A 43 0 0 "TYR " " N  " " " 7 0 1 C2 
    246 14 -26.9772 15.1172 -23.7074 14 " " " " A 2 0 0 "TYR " " CA " " " 6 0 1 C2 
    247 14 -27.7026 14.2826 -22.5696 14 " " " " A 2 0 0 "TYR " " C  " " " 6 0 1 C2 
    248 23 -27.4505 14.6231 -21.373 14 " " " " A 70 0 0 "TYR " " O  " " " 8 0 1 C2 
    249 14 -27.8707 16.2714 -24.149 14 " " " " A 2 0 0 "TYR " " CB " " " 6 0 1 C2 
    250 14 -27.341 17.4797 -24.9177 14 " " " " A 2 0 0 "TYR " " CG " " " 6 0 1 C2 
    251 14 -27.6615 17.6293 -26.2736 14 " " " " A 2 0 0 "TYR " " CD1" " " 6 0 1 C2 
    252 14 -26.529 18.4305 -24.2278 14 " " " " A 2 0 0 "TYR " " CD2" " " 6 0 1 C2 
    253 14 -27.2276 18.8338 -26.9427 14 " " " " A 2 0 0 "TYR " " CE1" " " 6 0 1 C2 
    254 14 -25.9985 19.5624 -24.872 14 " " " " A 2 0 0 "TYR " " CE2" " " 6 0 1 C2 
    255 14 -26.3886 19.7693 -26.2205 14 " " " " A 2 0 0 "TYR " " CZ " " " 6 0 1 C2 
    256 23 -25.8225 20.8032 -26.8791 14 " " " " A 70 0 0 "TYR " " OH " " " 8 0 1 C2 
    257 48 -27.2658 14.5402 -25.6716 14 " " " " A 21 0 0 "TYR " " H  " " " 1 0 1 C2 
    258 48 -26.0145 15.402 -23.2829 14 " " " " A 21 0 0 "TYR " " HA " " " 1 0 1 C2 
    259 48 -28.3569 16.7176 -23.2814 14 " " " " A 21 0 0 "TYR " " HB3" " " 1 0 1 C2 
    260 48 -28.7409 15.8614 -24.6615 14 " " " " A 21 0 0 "TYR " " HB2" " " 1 0 1 C2 
    261 48 -28.2662 16.9251 -26.8257 14 " " " " A 21 0 0 "TYR " " HD1" " " 1 0 1 C2 
    262 48 -26.3251 18.2465 -23.1834 14 " " " " A 21 0 0 "TYR " " HD2" " " 1 0 1 C2 
    263 48 -27.4875 18.8787 -27.99 14 " " " " A 21 0 0 "TYR " " HE1" " " 1 0 1 C2 
    264 48 -25.5585 20.3497 -24.2778 14 " " " " A 21 0 0 "TYR " " HE2" " " 1 0 1 C2 
    265 48 -25.9729 20.7941 -27.812 14 " " " " A 21 0 0 "TYR " " HH " " " 1 0 1 C2 
    266 40 -28.4367 13.1765 -22.9706 15 " " " " A 43 0 0 "ILE " " N  " " " 7 0 1 C2 
    267 14 -29.0174 12.24 -22.0326 15 " " " " A 2 0 0 "ILE " " CA " " " 6 0 1 C2 
    268 14 -27.9867 11.3019 -21.4986 15 " " " " A 2 0 0 "ILE " " C  " " " 6 0 1 C2 
    269 23 -27.9084 11.1021 -20.3132 15 " " " " A 70 0 0 "ILE " " O  " " " 8 0 1 C2 
    270 14 -30.1782 11.4016 -22.6253 15 " " " " A 2 0 0 "ILE " " CB " " " 6 0 1 C2 
    271 14 -31.19 12.2064 -23.3673 15 " " " " A 2 0 0 "ILE " " CG1" " " 6 0 1 C2 
    272 14 -30.8192 10.4383 -21.5707 15 " " " " A 2 0 0 "ILE " " CG2" " " 6 0 1 C2 
    273 14 -32.4019 11.4819 -23.9643 15 " " " " A 2 0 0 "ILE " " CD1" " " 6 0 1 C2 
    274 48 -28.6068 13.0623 -23.9596 15 " " " " A 21 0 0 "ILE " " H  " " " 1 0 1 C2 
    275 48 -29.4244 12.8504 -21.2265 15 " " " " A 21 0 0 "ILE " " HA " " " 1 0 1 C2 
    276 48 -29.7096 10.7171 -23.3324 15 " " " " A 21 0 0 "ILE " " HB " " " 1 0 1 C2 
    277 48 -30.6765 12.5634 -24.2601 15 " " " " A 21 0 0 "ILE " HG13 " " 1 0 1 C2 
    278 48 -31.4184 13.1062 -22.7961 15 " " " " A 21 0 0 "ILE " HG12 " " 1 0 1 C2 
    279 48 -30.8179 10.9705 -20.6194 15 " " " " A 21 0 0 "ILE " HG21 " " 1 0 1 C2 
    280 48 -31.8348 10.0491 -21.6431 15 " " " " A 21 0 0 "ILE " HG22 " " 1 0 1 C2 
    281 48 -30.1833 9.58452 -21.3367 15 " " " " A 21 0 0 "ILE " HG23 " " 1 0 1 C2 
    282 48 -32.3029 10.5013 -24.4297 15 " " " " A 21 0 0 "ILE " HD11 " " 1 0 1 C2 
    283 48 -33.2387 11.3432 -23.2797 15 " " " " A 21 0 0 "ILE " HD12 " " 1 0 1 C2 
    284 48 -32.7836 12.0204 -24.8318 15 " " " " A 21 0 0 "ILE " HD13 " " 1 0 1 C2 
    285 40 -27.1887 10.6695 -22.3512 16 " " " " A 43 0 0 "VAL " " N  " " " 7 0 1 C2 
    286 14 -25.9572 9.91616 -22.0168 16 " " " " A 2 0 0 "VAL " " CA " " " 6 0 1 C2 
    287 14 -25.0475 10.6603 -21.0662 16 " " " " A 2 0 0 "VAL " " C  " " " 6 0 1 C2 
    288 23 -24.7964 10.2308 -19.9702 16 " " " " A 70 0 0 "VAL " " O  " " " 8 0 1 C2 
    289 14 -25.1734 9.27528 -23.292 16 " " " " A 2 0 0 "VAL " " CB " " " 6 0 1 C2 
    290 14 -23.6692 8.77751 -22.9728 16 " " " " A 2 0 0 "VAL " " CG1" " " 6 0 1 C2 
    291 14 -26.0655 8.1191 -23.9157 16 " " " " A 2 0 0 "VAL " " CG2" " " 6 0 1 C2 
    292 48 -27.1903 11.1296 -23.2503 16 " " " " A 21 0 0 "VAL " " H  " " " 1 0 1 C2 
    293 48 -26.3446 9.08076 -21.4336 16 " " " " A 21 0 0 "VAL " " HA " " " 1 0 1 C2 
    294 48 -25.009 10.1303 -23.9478 16 " " " " A 21 0 0 "VAL " " HB " " " 1 0 1 C2 
    295 48 -23.0093 9.64432 -22.9366 16 " " " " A 21 0 0 "VAL " HG11 " " 1 0 1 C2 
    296 48 -23.6913 8.27995 -22.0033 16 " " " " A 21 0 0 "VAL " HG12 " " 1 0 1 C2 
    297 48 -23.2743 8.09091 -23.7216 16 " " " " A 21 0 0 "VAL " HG13 " " 1 0 1 C2 
    298 48 -26.3876 7.4164 -23.1473 16 " " " " A 21 0 0 "VAL " HG21 " " 1 0 1 C2 
    299 48 -26.9297 8.61545 -24.3572 16 " " " " A 21 0 0 "VAL " HG22 " " 1 0 1 C2 
    300 48 -25.5795 7.50148 -24.671 16 " " " " A 21 0 0 "VAL " HG23 " " 1 0 1 C2 
    301 40 -24.6449 11.8949 -21.36 17 " " " " A 43 0 0 "ILE " " N  " " " 7 0 1 C2 
    302 14 -23.9519 12.7723 -20.3101 17 " " " " A 2 0 0 "ILE " " CA " " " 6 0 1 C2 
    303 14 -24.7644 13.1839 -19.0373 17 " " " " A 2 0 0 "ILE " " C  " " " 6 0 1 C2 
    304 23 -24.1918 12.9741 -17.9764 17 " " " " A 70 0 0 "ILE " " O  " " " 8 0 1 C2 
    305 14 -23.5037 14.0452 -21.0525 17 " " " " A 2 0 0 "ILE " " CB " " " 6 0 1 C2 
    306 14 -22.4268 13.85 -22.2331 17 " " " " A 2 0 0 "ILE " " CG1" " " 6 0 1 C2 
    307 14 -22.8869 15.0929 -20.1127 17 " " " " A 2 0 0 "ILE " " CG2" " " 6 0 1 C2 
    308 14 -22.0775 15.1266 -23.1588 17 " " " " A 2 0 0 "ILE " " CD1" " " 6 0 1 C2 
    309 48 -25.0618 12.3634 -22.1517 17 " " " " A 21 0 0 "ILE " " H  " " " 1 0 1 C2 
    310 48 -22.9988 12.304 -20.0645 17 " " " " A 21 0 0 "ILE " " HA " " " 1 0 1 C2 
    311 48 -24.3587 14.3882 -21.635 17 " " " " A 21 0 0 "ILE " " HB " " " 1 0 1 C2 
    312 48 -22.6753 12.9486 -22.7933 17 " " " " A 21 0 0 "ILE " HG13 " " 1 0 1 C2 
    313 48 -21.4536 13.5534 -21.8418 17 " " " " A 21 0 0 "ILE " HG12 " " 1 0 1 C2 
    314 48 -22.2069 15.7646 -20.6366 17 " " " " A 21 0 0 "ILE " HG21 " " 1 0 1 C2 
    315 48 -23.7799 15.6537 -19.8367 17 " " " " A 21 0 0 "ILE " HG22 " " 1 0 1 C2 
    316 48 -22.4842 14.6696 -19.1925 17 " " " " A 21 0 0 "ILE " HG23 " " 1 0 1 C2 
    317 48 -21.3596 15.7763 -22.6582 17 " " " " A 21 0 0 "ILE " HD11 " " 1 0 1 C2 
    318 48 -21.6374 14.8347 -24.1123 17 " " " " A 21 0 0 "ILE " HD12 " " 1 0 1 C2 
    319 48 -22.9767 15.6916 -23.4046 17 " " " " A 21 0 0 "ILE " HD13 " " 1 0 1 C2 
    320 40 -26.0014 13.5867 -19.1464 18 " " " " A 43 0 0 "GLY " " N  " " " 7 0 1 C2 
    321 14 -26.8622 14.0341 -18.008 18 " " " " A 2 0 0 "GLY " " CA " " " 6 0 1 C2 
    322 14 -27.0661 12.925 -16.933 18 " " " " A 2 0 0 "GLY " " C  " " " 6 0 1 C2 
    323 23 -26.9383 13.1339 -15.7766 18 " " " " A 70 0 0 "GLY " " O  " " " 8 0 1 C2 
    324 48 -26.4097 13.621 -20.0695 18 " " " " A 21 0 0 "GLY " " H  " " " 1 0 1 C2 
    325 48 -27.817 14.3493 -18.4288 18 " " " " A 21 0 0 "GLY " " HA3" " " 1 0 1 C2 
    326 48 -26.5206 14.9235 -17.4785 18 " " " " A 21 0 0 "GLY " " HA2" " " 1 0 1 C2 
    327 40 -27.2428 11.7392 -17.3837 19 " " " " A 43 0 0 "VAL " " N  " " " 7 0 1 C2 
    328 14 -27.4823 10.5415 -16.5725 19 " " " " A 2 0 0 "VAL " " CA " " " 6 0 1 C2 
    329 14 -26.1886 10.2304 -15.8974 19 " " " " A 2 0 0 "VAL " " C  " " " 6 0 1 C2 
    330 23 -26.1107 10.0239 -14.6868 19 " " " " A 70 0 0 "VAL " " O  " " " 8 0 1 C2 
    331 14 -27.964 9.41683 -17.5365 19 " " " " A 2 0 0 "VAL " " CB " " " 6 0 1 C2 
    332 14 -27.9767 8.00424 -16.8736 19 " " " " A 2 0 0 "VAL " " CG1" " " 6 0 1 C2 
    333 14 -29.422 9.69342 -18.0611 19 " " " " A 2 0 0 "VAL " " CG2" " " 6 0 1 C2 
    334 48 -27.2636 11.5756 -18.3802 19 " " " " A 21 0 0 "VAL " " H  " " " 1 0 1 C2 
    335 48 -28.2632 10.7381 -15.838 19 " " " " A 21 0 0 "VAL " " HA " " " 1 0 1 C2 
    336 48 -27.2563 9.2869 -18.3552 19 " " " " A 21 0 0 "VAL " " HB " " " 1 0 1 C2 
    337 48 -28.5437 7.21634 -17.3694 19 " " " " A 21 0 0 "VAL " HG11 " " 1 0 1 C2 
    338 48 -27.0033 7.53607 -16.7271 19 " " " " A 21 0 0 "VAL " HG12 " " 1 0 1 C2 
    339 48 -28.4429 7.95059 -15.8898 19 " " " " A 21 0 0 "VAL " HG13 " " 1 0 1 C2 
    340 48 -29.3379 9.25952 -19.0575 19 " " " " A 21 0 0 "VAL " HG21 " " 1 0 1 C2 
    341 48 -30.1915 9.21886 -17.4522 19 " " " " A 21 0 0 "VAL " HG22 " " 1 0 1 C2 
    342 48 -29.6782 10.7421 -18.2117 19 " " " " A 21 0 0 "VAL " HG23 " " 1 0 1 C2 
    343 40 -25.076 10.1613 -16.6823 20 " " " " A 43 0 0 "MET " " N  " " " 7 0 1 C2 
    344 14 -23.7938 9.69221 -16.273 20 " " " " A 2 0 0 "MET " " CA " " " 6 0 1 C2 
    345 14 -23.1511 10.6825 -15.1712 20 " " " " A 2 0 0 "MET " " C  " " " 6 0 1 C2 
    346 23 -22.5298 10.2923 -14.2036 20 " " " " A 70 0 0 "MET " " O  " " " 8 0 1 C2 
    347 14 -22.8503 9.45478 -17.502 20 " " " " A 2 0 0 "MET " " CB " " " 6 0 1 C2 
    348 14 -23.0097 8.20332 -18.3988 20 " " " " A 2 0 0 "MET " " CG " " " 6 0 1 C2 
    349 52 -22.6534 6.75072 -17.3932 20 " " " " A 13 0 0 "MET " " SD " " " 16 0 1 C2 
    350 14 -21.0872 7.17282 -16.6375 20 " " " " A 2 0 0 "MET " " CE " " " 6 0 1 C2 
    351 48 -24.9808 10.5715 -17.6004 20 " " " " A 21 0 0 "MET " " H  " " " 1 0 1 C2 
    352 48 -23.8649 8.83652 -15.6016 20 " " " " A 21 0 0 "MET " " HA " " " 1 0 1 C2 
    353 48 -21.8038 9.45777 -17.1972 20 " " " " A 21 0 0 "MET " " HB3" " " 1 0 1 C2 
    354 48 -23.0278 10.3247 -18.1343 20 " " " " A 21 0 0 "MET " " HB2" " " 1 0 1 C2 
    355 48 -22.3531 8.27396 -19.266 20 " " " " A 21 0 0 "MET " " HG3" " " 1 0 1 C2 
    356 48 -24.06 8.18379 -18.6895 20 " " " " A 21 0 0 "MET " " HG2" " " 1 0 1 C2 
    357 48 -20.4773 7.49316 -17.4821 20 " " " " A 21 0 0 "MET " " HE1" " " 1 0 1 C2 
    358 48 -21.1714 7.80727 -15.7551 20 " " " " A 21 0 0 "MET " " HE2" " " 1 0 1 C2 
    359 48 -20.6665 6.23905 -16.2644 20 " " " " A 21 0 0 "MET " " HE3" " " 1 0 1 C2 
    360 40 -23.3672 12.0198 -15.4015 21 " " " " A 43 0 0 "VAL " " N  " " " 7 0 1 C2 
    361 14 -22.7477 13.0348 -14.5324 21 " " " " A 2 0 0 "VAL " " CA " " " 6 0 1 C2 
    362 14 -23.622 13.2071 -13.3139 21 " " " " A 2 0 0 "VAL " " C  " " " 6 0 1 C2 
    363 23 -23.1199 13.5498 -12.224 21 " " " " A 70 0 0 "VAL " " O  " " " 8 0 1 C2 
    364 14 -22.471 14.4206 -15.2609 21 " " " " A 2 0 0 "VAL " " CB " " " 6 0 1 C2 
    365 14 -21.9481 15.5454 -14.3758 21 " " " " A 2 0 0 "VAL " " CG1" " " 6 0 1 C2 
    366 14 -21.4852 14.2694 -16.4647 21 " " " " A 2 0 0 "VAL " " CG2" " " 6 0 1 C2 
    367 48 -23.9055 12.3934 -16.1701 21 " " " " A 21 0 0 "VAL " " H  " " " 1 0 1 C2 
    368 48 -21.7555 12.7145 -14.2146 21 " " " " A 21 0 0 "VAL " " HA " " " 1 0 1 C2 
    369 48 -23.4703 14.6295 -15.6429 21 " " " " A 21 0 0 "VAL " " HB " " " 1 0 1 C2 
    370 48 -21.0065 15.3345 -13.8689 21 " " " " A 21 0 0 "VAL " HG11 " " 1 0 1 C2 
    371 48 -21.6207 16.2408 -15.1487 21 " " " " A 21 0 0 "VAL " HG12 " " 1 0 1 C2 
    372 48 -22.8057 16.0236 -13.9025 21 " " " " A 21 0 0 "VAL " HG13 " " 1 0 1 C2 
    373 48 -21.4659 15.1291 -17.1344 21 " " " " A 21 0 0 "VAL " HG21 " " 1 0 1 C2 
    374 48 -20.4393 14.0368 -16.2644 21 " " " " A 21 0 0 "VAL " HG22 " " 1 0 1 C2 
    375 48 -21.7998 13.413 -17.0611 21 " " " " A 21 0 0 "VAL " HG23 " " 1 0 1 C2 
    376 40 -24.9604 13.093 -13.3376 22 " " " " A 43 0 0 "ALA " " N  " " " 7 0 1 C2 
    377 14 -25.832 13.0812 -12.1718 22 " " " " A 2 0 0 "ALA " " CA " " " 6 0 1 C2 
    378 14 -25.643 11.8475 -11.2965 22 " " " " A 2 0 0 "ALA " " C  " " " 6 0 1 C2 
    379 23 -25.9066 11.8622 -10.0883 22 " " " " A 70 0 0 "ALA " " O  " " " 8 0 1 C2 
    380 14 -27.2882 13.3188 -12.5937 22 " " " " A 2 0 0 "ALA " " CB " " " 6 0 1 C2 
    381 48 -25.3987 12.8617 -14.2176 22 " " " " A 21 0 0 "ALA " " H  " " " 1 0 1 C2 
    382 48 -25.5409 14.0062 -11.674 22 " " " " A 21 0 0 "ALA " " HA " " " 1 0 1 C2 
    383 48 -27.2644 13.7139 -13.6093 22 " " " " A 21 0 0 "ALA " " HB1" " " 1 0 1 C2 
    384 48 -27.8655 12.3948 -12.6262 22 " " " " A 21 0 0 "ALA " " HB2" " " 1 0 1 C2 
    385 48 -27.777 14.0121 -11.9091 22 " " " " A 21 0 0 "ALA " " HB3" " " 1 0 1 C2 
    386 40 -25.1146 10.7392 -11.8315 23 " " " " A 43 0 0 "LEU " " N  " " " 7 0 1 C2 
    387 14 -24.7154 9.61465 -11.0778 23 " " " " A 2 0 0 "LEU " " CA " " " 6 0 1 C2 
    388 14 -23.37 9.91829 -10.4723 23 " " " " A 2 0 0 "LEU " " C  " " " 6 0 1 C2 
    389 23 -23.2313 9.9151 -9.21722 23 " " " " A 70 0 0 "LEU " " O  " " " 8 0 1 C2 
    390 14 -24.5612 8.42729 -12.0057 23 " " " " A 2 0 0 "LEU " " CB " " " 6 0 1 C2 
    391 14 -25.8604 7.7571 -12.4033 23 " " " " A 2 0 0 "LEU " " CG " " " 6 0 1 C2 
    392 14 -25.8302 6.81909 -13.61 23 " " " " A 2 0 0 "LEU " " CD1" " " 6 0 1 C2 
    393 14 -26.576 6.99781 -11.2508 23 " " " " A 2 0 0 "LEU " " CD2" " " 6 0 1 C2 
    394 48 -25.1175 10.5877 -12.8301 23 " " " " A 21 0 0 "LEU " " H  " " " 1 0 1 C2 
    395 48 -25.4353 9.23942 -10.3505 23 " " " " A 21 0 0 "LEU " " HA " " " 1 0 1 C2 
    396 48 -23.7668 7.74573 -11.7016 23 " " " " A 21 0 0 "LEU " " HB3" " " 1 0 1 C2 
    397 48 -24.1637 8.91783 -12.8942 23 " " " " A 21 0 0 "LEU " " HB2" " " 1 0 1 C2 
    398 48 -26.5479 8.56991 -12.6373 23 " " " " A 21 0 0 "LEU " " HG " " " 1 0 1 C2 
    399 48 -25.5885 7.43301 -14.4776 23 " " " " A 21 0 0 "LEU " HD11 " " 1 0 1 C2 
    400 48 -25.0008 6.11265 -13.5761 23 " " " " A 21 0 0 "LEU " HD12 " " 1 0 1 C2 
    401 48 -26.7283 6.30233 -13.9484 23 " " " " A 21 0 0 "LEU " HD13 " " 1 0 1 C2 
    402 48 -26.969 7.74883 -10.5655 23 " " " " A 21 0 0 "LEU " HD21 " " 1 0 1 C2 
    403 48 -27.2926 6.26344 -11.6187 23 " " " " A 21 0 0 "LEU " HD22 " " 1 0 1 C2 
    404 48 -25.92 6.43326 -10.5882 23 " " " " A 21 0 0 "LEU " HD23 " " 1 0 1 C2 
    405 40 -22.3418 10.3671 -11.2361 24 " " " " A 43 0 0 "CYS " " N  " " " 7 0 1 C2 
    406 14 -20.9689 10.5341 -10.6944 24 " " " " A 2 0 0 "CYS " " CA " " " 6 0 1 C2 
    407 14 -20.7846 11.681 -9.7061 24 " " " " A 2 0 0 "CYS " " C  " " " 6 0 1 C2 
    408 23 -20.0532 11.5271 -8.76577 24 " " " " A 70 0 0 "CYS " " O  " " " 8 0 1 C2 
    409 14 -19.9907 10.7242 -11.8396 24 " " " " A 2 0 0 "CYS " " CB " " " 6 0 1 C2 
    410 52 -19.712 9.12924 -12.7632 24 " " " " A 13 0 0 "CYS " " SG " " " 16 0 1 C2 
    411 48 -22.4802 10.3063 -12.2347 24 " " " " A 21 0 0 "CYS " " H  " " " 1 0 1 C2 
    412 48 -20.8214 9.51878 -10.3262 24 " " " " A 21 0 0 "CYS " " HA " " " 1 0 1 C2 
    413 48 -19.0189 10.9957 -11.4274 24 " " " " A 21 0 0 "CYS " " HB3" " " 1 0 1 C2 
    414 48 -20.2785 11.4561 -12.5943 24 " " " " A 21 0 0 "CYS " " HB2" " " 1 0 1 C2 
    415 48 -21.0209 8.98164 -12.9863 24 " " " " A 21 0 0 "CYS " " HG " " " 1 0 1 C2 
    416 40 -21.5032 12.7804 -9.89484 25 " " " " A 43 0 0 "LEU " " N  " " " 7 0 1 C2 
    417 14 -21.4301 13.8432 -8.87925 25 " " " " A 2 0 0 "LEU " " CA " " " 6 0 1 C2 
    418 14 -22.4009 13.564 -7.71751 25 " " " " A 2 0 0 "LEU " " C  " " " 6 0 1 C2 
    419 23 -22.0529 13.9539 -6.61615 25 " " " " A 70 0 0 "LEU " " O  " " " 8 0 1 C2 
    420 14 -21.8863 15.097 -9.64007 25 " " " " A 2 0 0 "LEU " " CB " " " 6 0 1 C2 
    421 14 -20.8545 15.7033 -10.6904 25 " " " " A 2 0 0 "LEU " " CG " " " 6 0 1 C2 
    422 14 -21.3115 16.9985 -11.2968 25 " " " " A 2 0 0 "LEU " " CD1" " " 6 0 1 C2 
    423 14 -19.4123 15.8589 -10.0889 25 " " " " A 2 0 0 "LEU " " CD2" " " 6 0 1 C2 
    424 48 -21.9641 12.8963 -10.7861 25 " " " " A 21 0 0 "LEU " " H  " " " 1 0 1 C2 
    425 48 -20.4615 14.0466 -8.42261 25 " " " " A 21 0 0 "LEU " " HA " " " 1 0 1 C2 
    426 48 -22.0331 15.8871 -8.90366 25 " " " " A 21 0 0 "LEU " " HB3" " " 1 0 1 C2 
    427 48 -22.887 14.9409 -10.0428 25 " " " " A 21 0 0 "LEU " " HB2" " " 1 0 1 C2 
    428 48 -20.6928 14.9688 -11.4793 25 " " " " A 21 0 0 "LEU " " HG " " " 1 0 1 C2 
    429 48 -21.3626 17.8781 -10.6552 25 " " " " A 21 0 0 "LEU " HD11 " " 1 0 1 C2 
    430 48 -20.8071 17.351 -12.1965 25 " " " " A 21 0 0 "LEU " HD12 " " 1 0 1 C2 
    431 48 -22.3705 16.8717 -11.5218 25 " " " " A 21 0 0 "LEU " HD13 " " 1 0 1 C2 
    432 48 -19.2876 16.4558 -9.1855 25 " " " " A 21 0 0 "LEU " HD21 " " 1 0 1 C2 
    433 48 -19.0749 14.8387 -9.90575 25 " " " " A 21 0 0 "LEU " HD22 " " 1 0 1 C2 
    434 48 -18.7201 16.2739 -10.8215 25 " " " " A 21 0 0 "LEU " HD23 " " 1 0 1 C2 
    435 40 -23.5316 12.8842 -7.88589 26 " " " " A 43 0 0 "GLY " " N  " " " 7 0 1 C2 
    436 14 -24.4129 12.3177 -6.8583 26 " " " " A 2 0 0 "GLY " " CA " " " 6 0 1 C2 
    437 14 -23.6611 11.5037 -5.78799 26 " " " " A 2 0 0 "GLY " " C  " " " 6 0 1 C2 
    438 23 -23.7882 11.6317 -4.60036 26 " " " " A 70 0 0 "GLY " " O  " " " 8 0 1 C2 
    439 48 -23.7511 12.6457 -8.84248 26 " " " " A 21 0 0 "GLY " " H  " " " 1 0 1 C2 
    440 48 -25.2219 11.7077 -7.26008 26 " " " " A 21 0 0 "GLY " " HA3" " " 1 0 1 C2 
    441 48 -24.8069 13.067 -6.17166 26 " " " " A 21 0 0 "GLY " " HA2" " " 1 0 1 C2 
    442 40 -22.8623 10.5991 -6.37269 27 " " " " A 43 0 0 "GLY " " N  " " " 7 0 1 C2 
    443 14 -21.8413 9.75921 -5.70914 27 " " " " A 2 0 0 "GLY " " CA " " " 6 0 1 C2 
    444 14 -20.6896 10.657 -5.15518 27 " " " " A 2 0 0 "GLY " " C  " " " 6 0 1 C2 
    445 23 -20.3318 10.3984 -4.01577 27 " " " " A 70 0 0 "GLY " " O  " " " 8 0 1 C2 
    446 48 -23.0095 10.5321 -7.36965 27 " " " " A 21 0 0 "GLY " " H  " " " 1 0 1 C2 
    447 48 -21.3987 9.26801 -6.57565 27 " " " " A 21 0 0 "GLY " " HA3" " " 1 0 1 C2 
    448 48 -22.237 9.02722 -5.00506 27 " " " " A 21 0 0 "GLY " " HA2" " " 1 0 1 C2 
    449 40 -20.1214 11.6197 -5.87778 28 " " " " A 43 0 0 "GLY " " N  " " " 7 0 1 C2 
    450 14 -19.106 12.6044 -5.36214 28 " " " " A 2 0 0 "GLY " " CA " " " 6 0 1 C2 
    451 14 -19.5384 13.2707 -4.02946 28 " " " " A 2 0 0 "GLY " " C  " " " 6 0 1 C2 
    452 23 -18.7648 13.3573 -3.03951 28 " " " " A 70 0 0 "GLY " " O  " " " 8 0 1 C2 
    453 48 -20.2489 11.6794 -6.87792 28 " " " " A 21 0 0 "GLY " " H  " " " 1 0 1 C2 
    454 48 -19.0117 13.4096 -6.09072 28 " " " " A 21 0 0 "GLY " " HA3" " " 1 0 1 C2 
    455 48 -18.2414 11.9908 -5.10912 28 " " " " A 21 0 0 "GLY " " HA2" " " 1 0 1 C2 
    456 40 -20.8102 13.6935 -4.12769 29 " " " " A 43 0 0 "VAL " " N  " " " 7 0 1 C2 
    457 14 -21.3399 14.4281 -2.99281 29 " " " " A 2 0 0 "VAL " " CA " " " 6 0 1 C2 
    458 14 -21.9283 13.5802 -1.86533 29 " " " " A 2 0 0 "VAL " " C  " " " 6 0 1 C2 
    459 23 -22.1208 14.1091 -0.785733 29 " " " " A 70 0 0 "VAL " " O  " " " 8 0 1 C2 
    460 14 -22.3473 15.6244 -3.29537 29 " " " " A 2 0 0 "VAL " " CB " " " 6 0 1 C2 
    461 14 -21.7817 16.8059 -4.05671 29 " " " " A 2 0 0 "VAL " " CG1" " " 6 0 1 C2 
    462 14 -23.6581 15.1049 -3.84238 29 " " " " A 2 0 0 "VAL " " CG2" " " 6 0 1 C2 
    463 48 -21.2819 13.7691 -5.01757 29 " " " " A 21 0 0 "VAL " " H  " " " 1 0 1 C2 
    464 48 -20.4924 14.8732 -2.47152 29 " " " " A 21 0 0 "VAL " " HA " " " 1 0 1 C2 
    465 48 -22.6889 15.9658 -2.31824 29 " " " " A 21 0 0 "VAL " " HB " " " 1 0 1 C2 
    466 48 -22.5876 17.5384 -4.09944 29 " " " " A 21 0 0 "VAL " HG11 " " 1 0 1 C2 
    467 48 -20.9364 17.3139 -3.59238 29 " " " " A 21 0 0 "VAL " HG12 " " 1 0 1 C2 
    468 48 -21.5531 16.5759 -5.09736 29 " " " " A 21 0 0 "VAL " HG13 " " 1 0 1 C2 
    469 48 -24.4427 15.8546 -3.73947 29 " " " " A 21 0 0 "VAL " HG21 " " 1 0 1 C2 
    470 48 -23.6623 14.9059 -4.91404 29 " " " " A 21 0 0 "VAL " HG22 " " 1 0 1 C2 
    471 48 -24.0854 14.2671 -3.29134 29 " " " " A 21 0 0 "VAL " HG23 " " 1 0 1 C2 
    472 40 -21.9987 12.2276 -2.01468 30 " " " " A 43 0 0 "TYR " " N  " " " 7 0 1 C2 
    473 14 -22.259 11.2128 -0.985704 30 " " " " A 2 0 0 "TYR " " CA " " " 6 0 1 C2 
    474 14 -20.9212 10.5512 -0.544922 30 " " " " A 2 0 0 "TYR " " C  " " " 6 0 1 C2 
    475 23 -20.8693 9.91858 0.456581 30 " " " " A 70 0 0 "TYR " " O  " " " 8 0 1 C2 
    476 14 -23.2448 10.1833 -1.71635 30 " " " " A 2 0 0 "TYR " " CB " " " 6 0 1 C2 
    477 14 -23.7006 8.98589 -0.83654 30 " " " " A 2 0 0 "TYR " " CG " " " 6 0 1 C2 
    478 14 -23.691 7.6363 -1.18183 30 " " " " A 2 0 0 "TYR " " CD1" " " 6 0 1 C2 
    479 14 -24.1311 9.32969 0.499492 30 " " " " A 2 0 0 "TYR " " CD2" " " 6 0 1 C2 
    480 14 -24.2072 6.65036 -0.33761 30 " " " " A 2 0 0 "TYR " " CE1" " " 6 0 1 C2 
    481 14 -24.5998 8.34363 1.34953 30 " " " " A 2 0 0 "TYR " " CE2" " " 6 0 1 C2 
    482 14 -24.6529 7.00831 0.945135 30 " " " " A 2 0 0 "TYR " " CZ " " " 6 0 1 C2 
    483 23 -25.167 6.05846 1.81721 30 " " " " A 70 0 0 "TYR " " OH " " " 8 0 1 C2 
    484 48 -21.6817 11.8408 -2.89218 30 " " " " A 21 0 0 "TYR " " H  " " " 1 0 1 C2 
    485 48 -22.6691 11.7127 -0.108224 30 " " " " A 21 0 0 "TYR " " HA " " " 1 0 1 C2 
    486 48 -22.6236 9.76186 -2.50666 30 " " " " A 21 0 0 "TYR " " HB3" " " 1 0 1 C2 
    487 48 -24.1351 10.6674 -2.11774 30 " " " " A 21 0 0 "TYR " " HB2" " " 1 0 1 C2 
    488 48 -23.399 7.22369 -2.13623 30 " " " " A 21 0 0 "TYR " " HD1" " " 1 0 1 C2 
    489 48 -23.9064 10.34 0.807916 30 " " " " A 21 0 0 "TYR " " HD2" " " 1 0 1 C2 
    490 48 -24.2231 5.6222 -0.667816 30 " " " " A 21 0 0 "TYR " " HE1" " " 1 0 1 C2 
    491 48 -25.0057 8.59322 2.3187 30 " " " " A 21 0 0 "TYR " " HE2" " " 1 0 1 C2 
    492 48 -24.857 5.18263 1.64442 30 " " " " A 21 0 0 "TYR " " HH " " " 1 0 1 C2 
    493 40 -19.8054 10.7251 -1.2239 31 " " " " A 43 0 0 "GLY " " N  " " " 7 0 1 C2 
    494 14 -18.4895 10.2462 -0.83617 31 " " " " A 2 0 0 "GLY " " CA " " " 6 0 1 C2 
    495 14 -17.6643 11.1906 0.0529327 31 " " " " A 2 0 0 "GLY " " C  " " " 6 0 1 C2 
    496 23 -16.4989 10.8726 0.290857 31 " " " " A 70 0 0 "GLY " " O  " " " 8 0 1 C2 
    497 48 -19.7625 11.3423 -2.0222 31 " " " " A 21 0 0 "GLY " " H  " " " 1 0 1 C2 
    498 48 -17.9863 10.2386 -1.80302 31 " " " " A 21 0 0 "GLY " " HA3" " " 1 0 1 C2 
    499 48 -18.5716 9.2788 -0.340702 31 " " " " A 21 0 0 "GLY " " HA2" " " 1 0 1 C2 
    500 40 -18.2207 12.3642 0.510144 32 " " " " A 43 0 0 "ILE " " N  " " " 7 0 1 C2 
    501 14 -17.5701 13.4858 1.27168 32 " " " " A 2 0 0 "ILE " " CA " " " 6 0 1 C2 
    502 14 -16.8857 12.9216 2.54371 32 " " " " A 2 0 0 "ILE " " C  " " " 6 0 1 C2 
    503 23 -15.6586 13.1504 2.78456 32 " " " " A 70 0 0 "ILE " " O  " " " 8 0 1 C2 
    504 14 -18.6052 14.6589 1.59937 32 " " " " A 2 0 0 "ILE " " CB " " " 6 0 1 C2 
    505 14 -19.1707 15.3749 0.428547 32 " " " " A 2 0 0 "ILE " " CG1" " " 6 0 1 C2 
    506 14 -18.0247 15.6761 2.66958 32 " " " " A 2 0 0 "ILE " " CG2" " " 6 0 1 C2 
    507 14 -20.2971 16.3698 0.767335 32 " " " " A 2 0 0 "ILE " " CD1" " " 6 0 1 C2 
    508 48 -19.167 12.5849 0.23439 32 " " " " A 21 0 0 "ILE " " H  " " " 1 0 1 C2 
    509 48 -16.8307 13.9391 0.611491 32 " " " " A 21 0 0 "ILE " " HA " " " 1 0 1 C2 
    510 48 -19.4452 14.089 1.99669 32 " " " " A 21 0 0 "ILE " " HB " " " 1 0 1 C2 
    511 48 -19.4667 14.579 -0.25488 32 " " " " A 21 0 0 "ILE " HG13 " " 1 0 1 C2 
    512 48 -18.3364 15.8083 -0.123099 32 " " " " A 21 0 0 "ILE " HG12 " " 1 0 1 C2 
    513 48 -17.861 15.1526 3.61153 32 " " " " A 21 0 0 "ILE " HG21 " " 1 0 1 C2 
    514 48 -17.0176 16.0819 2.5731 32 " " " " A 21 0 0 "ILE " HG22 " " 1 0 1 C2 
    515 48 -18.6557 16.5552 2.80064 32 " " " " A 21 0 0 "ILE " HG23 " " 1 0 1 C2 
    516 48 -19.8514 17.2433 1.24305 32 " " " " A 21 0 0 "ILE " HD11 " " 1 0 1 C2 
    517 48 -20.7588 16.6926 -0.165771 32 " " " " A 21 0 0 "ILE " HD12 " " 1 0 1 C2 
    518 48 -21.0859 16.0111 1.42859 32 " " " " A 21 0 0 "ILE " HD13 " " 1 0 1 C2 
    519 40 -17.6366 12.1211 3.28835 33 " " " " A 43 0 0 "SER " " N  " " " 7 0 1 C2 
    520 14 -17.1983 11.4739 4.47992 33 " " " " A 2 0 0 "SER " " CA " " " 6 0 1 C2 
    521 14 -15.9097 10.7117 4.37607 33 " " " " A 2 0 0 "SER " " C  " " " 6 0 1 C2 
    522 23 -15.203 10.5601 5.43924 33 " " " " A 70 0 0 "SER " " O  " " " 8 0 1 C2 
    523 14 -18.3178 10.5009 4.91144 33 " " " " A 2 0 0 "SER " " CB " " " 6 0 1 C2 
    524 23 -18.7013 9.61408 3.88399 33 " " " " A 70 0 0 "SER " " OG " " " 8 0 1 C2 
    525 48 -18.6358 12.084 3.14572 33 " " " " A 21 0 0 "SER " " H  " " " 1 0 1 C2 
    526 48 -17.2343 12.2233 5.27066 33 " " " " A 21 0 0 "SER " " HA " " " 1 0 1 C2 
    527 48 -19.2402 11.0163 5.17908 33 " " " " A 21 0 0 "SER " " HB3" " " 1 0 1 C2 
    528 48 -18.0459 9.95997 5.81782 33 " " " " A 21 0 0 "SER " " HB2" " " 1 0 1 C2 
    529 48 -19.2783 10.1569 3.3687 33 " " " " A 21 0 0 "SER " " HG " " " 1 0 1 C2 
    530 40 -15.5785 10.1857 3.19221 34 " " " " A 43 0 0 "LEU " " N  " " " 7 0 1 C2 
    531 14 -14.3659 9.37747 3.1164 34 " " " " A 2 0 0 "LEU " " CA " " " 6 0 1 C2 
    532 14 -13.0448 10.225 3.33875 34 " " " " A 2 0 0 "LEU " " C  " " " 6 0 1 C2 
    533 23 -11.9603 9.69713 3.65427 34 " " " " A 70 0 0 "LEU " " O  " " " 8 0 1 C2 
    534 14 -14.5618 8.75197 1.73667 34 " " " " A 2 0 0 "LEU " " CB " " " 6 0 1 C2 
    535 14 -15.7656 7.87082 1.49254 34 " " " " A 2 0 0 "LEU " " CG " " " 6 0 1 C2 
    536 14 -15.9933 7.73703 0.0114526 34 " " " " A 2 0 0 "LEU " " CD1" " " 6 0 1 C2 
    537 14 -15.5113 6.51692 2.16466 34 " " " " A 2 0 0 "LEU " " CD2" " " 6 0 1 C2 
    538 48 -16.1276 10.3679 2.36432 34 " " " " A 21 0 0 "LEU " " H  " " " 1 0 1 C2 
    539 48 -14.5569 8.54938 3.79898 34 " " " " A 21 0 0 "LEU " " HA " " " 1 0 1 C2 
    540 48 -13.625 8.28978 1.42547 34 " " " " A 21 0 0 "LEU " " HB3" " " 1 0 1 C2 
    541 48 -14.6416 9.55173 1.00037 34 " " " " A 21 0 0 "LEU " " HB2" " " 1 0 1 C2 
    542 48 -16.6483 8.34261 1.9242 34 " " " " A 21 0 0 "LEU " " HG " " " 1 0 1 C2 
    543 48 -15.1476 7.27471 -0.497737 34 " " " " A 21 0 0 "LEU " HD11 " " 1 0 1 C2 
    544 48 -16.8282 7.04606 -0.10464 34 " " " " A 21 0 0 "LEU " HD12 " " 1 0 1 C2 
    545 48 -16.2708 8.58356 -0.616612 34 " " " " A 21 0 0 "LEU " HD13 " " 1 0 1 C2 
    546 48 -14.4782 6.20752 2.00619 34 " " " " A 21 0 0 "LEU " HD21 " " 1 0 1 C2 
    547 48 -15.5396 6.48085 3.2537 34 " " " " A 21 0 0 "LEU " HD22 " " 1 0 1 C2 
    548 48 -16.0317 5.68347 1.69283 34 " " " " A 21 0 0 "LEU " HD23 " " 1 0 1 C2 
    549 40 -13.1232 11.5586 3.02088 35 " " " " A 43 0 0 "GLY " " N  " " " 7 0 1 C2 
    550 14 -12.1218 12.584 3.26604 35 " " " " A 2 0 0 "GLY " " CA " " " 6 0 1 C2 
    551 14 -12.1685 13.138 4.7203 35 " " " " A 2 0 0 "GLY " " C  " " " 6 0 1 C2 
    552 23 -11.4217 14.0195 5.02788 35 " " " " A 70 0 0 "GLY " " O  " " " 8 0 1 C2 
    553 48 -13.9707 12.0346 2.74681 35 " " " " A 21 0 0 "GLY " " H  " " " 1 0 1 C2 
    554 48 -12.3892 13.3813 2.57248 35 " " " " A 21 0 0 "GLY " " HA3" " " 1 0 1 C2 
    555 48 -11.1369 12.1837 3.02545 35 " " " " A 21 0 0 "GLY " " HA2" " " 1 0 1 C2 
    556 40 -13.0713 12.6244 5.6095 36 " " " " A 43 0 0 "ASN " " N  " " " 7 0 1 C2 
    557 14 -13.2753 12.916 7.01545 36 " " " " A 2 0 0 "ASN " " CA " " " 6 0 1 C2 
    558 14 -12.897 11.6835 7.93694 36 " " " " A 2 0 0 "ASN " " C  " " " 6 0 1 C2 
    559 23 -12.809 11.7976 9.14229 36 " " " " A 70 0 0 "ASN " " O  " " " 8 0 1 C2 
    560 14 -14.7633 13.2729 7.33492 36 " " " " A 2 0 0 "ASN " " CB " " " 6 0 1 C2 
    561 14 -14.8185 14.1624 8.59917 36 " " " " A 2 0 0 "ASN " " CG " " " 6 0 1 C2 
    562 23 -14.2529 15.2348 8.46603 36 " " " " A 70 0 0 "ASN " " OD1" " " 8 0 1 C2 
    563 40 -15.4746 13.7529 9.58806 36 " " " " A 43 0 0 "ASN " " ND2" " " 7 0 1 C2 
    564 48 -13.6458 11.8683 5.26557 36 " " " " A 21 0 0 "ASN " " H  " " " 1 0 1 C2 
    565 48 -12.7122 13.817 7.259 36 " " " " A 21 0 0 "ASN " " HA " " " 1 0 1 C2 
    566 48 -15.4008 12.4027 7.49118 36 " " " " A 21 0 0 "ASN " " HB3" " " 1 0 1 C2 
    567 48 -15.1813 13.7968 6.47533 36 " " " " A 21 0 0 "ASN " " HB2" " " 1 0 1 C2 
    568 48 -15.3073 14.2003 10.478 36 " " " " A 21 0 0 "ASN " HD22 " " 1 0 1 C2 
    569 48 -16.008 12.8953 9.58183 36 " " " " A 21 0 0 "ASN " HD21 " " 1 0 1 C2 
    570 40 -12.596 10.5797 7.27603 37 " " " " A 43 0 0 "HIS " " N  " " " 7 0 1 C2 
    571 14 -12.1011 9.34239 7.90874 37 " " " " A 2 0 0 "HIS " " CA " " " 6 0 1 C2 
    572 14 -10.5851 9.5035 8.23613 37 " " " " A 2 0 0 "HIS " " C  " " " 6 0 1 C2 
    573 23 -9.83792 10.1596 7.52456 37 " " " " A 70 0 0 "HIS " " O  " " " 8 0 1 C2 
    574 14 -12.3619 8.05928 6.97346 37 " " " " A 2 0 0 "HIS " " CB " " " 6 0 1 C2 
    575 14 -12.365 6.8717 7.73886 37 " " " " A 2 0 0 "HIS " " CG " " " 6 0 1 C2 
    576 40 -11.193 6.11887 7.96821 37 " " " " A 43 0 0 "HIS " " ND1" " " 7 0 1 C2 
    577 14 -13.3729 6.15539 8.3536 37 " " " " A 2 0 0 "HIS " " CD2" " " 6 0 1 C2 
    578 14 -11.5456 5.04506 8.68007 37 " " " " A 2 0 0 "HIS " " CE1" " " 6 0 1 C2 
    579 40 -12.8434 4.94609 8.79099 37 " " " " A 43 0 0 "HIS " " NE2" " " 7 0 1 C2 
    580 48 -12.4274 10.7453 6.29408 37 " " " " A 21 0 0 "HIS " " H  " " " 1 0 1 C2 
    581 48 -12.5962 9.21766 8.8718 37 " " " " A 21 0 0 "HIS " " HA " " " 1 0 1 C2 
    582 48 -11.5906 7.92429 6.21519 37 " " " " A 21 0 0 "HIS " " HB3" " " 1 0 1 C2 
    583 48 -13.3614 8.13985 6.54603 37 " " " " A 21 0 0 "HIS " " HB2" " " 1 0 1 C2 
    584 48 -10.2929 6.40329 7.60896 37 " " " " A 21 0 0 "HIS " " HD1" " " 1 0 1 C2 
    585 48 -14.4331 6.34763 8.42723 37 " " " " A 21 0 0 "HIS " " HD2" " " 1 0 1 C2 
    586 48 -10.9348 4.25307 9.08749 37 " " " " A 21 0 0 "HIS " " HE1" " " 1 0 1 C2 
    587 40 -10.2782 8.965 9.40849 38 " " " " A 43 0 0 "VAL " " N  " " " 7 0 1 C2 
    588 14 -8.93455 8.96136 9.98763 38 " " " " A 2 0 0 "VAL " " CA " " " 6 0 1 C2 
    589 14 -8.78585 7.64789 10.8523 38 " " " " A 2 0 0 "VAL " " C  " " " 6 0 1 C2 
    590 23 -9.79374 7.03303 11.1638 38 " " " " A 70 0 0 "VAL " " O  " " " 8 0 1 C2 
    591 14 -8.61793 10.3344 10.7947 38 " " " " A 2 0 0 "VAL " " CB " " " 6 0 1 C2 
    592 14 -8.49655 11.5858 9.90495 38 " " " " A 2 0 0 "VAL " " CG1" " " 6 0 1 C2 
    593 14 -9.60053 10.6375 12.0035 38 " " " " A 2 0 0 "VAL " " CG2" " " 6 0 1 C2 
    594 48 -10.8727 8.3156 9.90345 38 " " " " A 21 0 0 "VAL " " H  " " " 1 0 1 C2 
    595 48 -8.25966 8.91218 9.13311 38 " " " " A 21 0 0 "VAL " " HA " " " 1 0 1 C2 
    596 48 -7.64976 10.0824 11.2274 38 " " " " A 21 0 0 "VAL " " HB " " " 1 0 1 C2 
    597 48 -8.01571 11.2825 8.97495 38 " " " " A 21 0 0 "VAL " HG11 " " 1 0 1 C2 
    598 48 -9.52637 11.9198 9.77852 38 " " " " A 21 0 0 "VAL " HG12 " " 1 0 1 C2 
    599 48 -7.96271 12.4734 10.2445 38 " " " " A 21 0 0 "VAL " HG13 " " 1 0 1 C2 
    600 48 -10.6555 10.7731 11.7651 38 " " " " A 21 0 0 "VAL " HG21 " " 1 0 1 C2 
    601 48 -9.48532 9.75098 12.6271 38 " " " " A 21 0 0 "VAL " HG22 " " 1 0 1 C2 
    602 48 -9.2212 11.4144 12.6673 38 " " " " A 21 0 0 "VAL " HG23 " " 1 0 1 C2 
    603 40 -7.57886 7.18271 11.1175 39 " " " " A 43 0 0 "THR " " N  " " " 7 0 1 C2 
    604 14 -7.38734 5.83328 11.6237 39 " " " " A 2 0 0 "THR " " CA " " " 6 0 1 C2 
    605 14 -6.04907 5.70417 12.3825 39 " " " " A 2 0 0 "THR " " C  " " " 6 0 1 C2 
    606 23 -5.10461 6.33325 11.9932 39 " " " " A 70 0 0 "THR " " O  " " " 8 0 1 C2 
    607 14 -7.66463 4.78883 10.4616 39 " " " " A 2 0 0 "THR " " CB " " " 6 0 1 C2 
    608 23 -7.41815 3.52142 10.9038 39 " " " " A 70 0 0 "THR " " OG1" " " 8 0 1 C2 
    609 14 -6.82554 5.03383 9.22031 39 " " " " A 2 0 0 "THR " " CG2" " " 6 0 1 C2 
    610 48 -6.71492 7.6328 10.8508 39 " " " " A 21 0 0 "THR " " H  " " " 1 0 1 C2 
    611 48 -8.23613 5.61656 12.2723 39 " " " " A 21 0 0 "THR " " HA " " " 1 0 1 C2 
    612 48 -8.68216 4.68246 10.0856 39 " " " " A 21 0 0 "THR " " HB " " " 1 0 1 C2 
    613 48 -7.6944 3.35372 11.7919 39 " " " " A 21 0 0 "THR " " HG1" " " 1 0 1 C2 
    614 48 -7.05612 5.92588 8.63792 39 " " " " A 21 0 0 "THR " HG21 " " 1 0 1 C2 
    615 48 -5.80724 5.19375 9.5747 39 " " " " A 21 0 0 "THR " HG22 " " 1 0 1 C2 
    616 48 -6.81139 4.16996 8.55577 39 " " " " A 21 0 0 "THR " HG23 " " 1 0 1 C2 
    617 40 -6.05483 4.64772 13.2744 40 " " " " A 43 0 0 "GLN " " N  " " " 7 0 1 C2 
    618 14 -4.83135 4.00955 13.6925 40 " " " " A 2 0 0 "GLN " " CA " " " 6 0 1 C2 
    619 14 -4.84311 2.50065 13.491 40 " " " " A 2 0 0 "GLN " " C  " " " 6 0 1 C2 
    620 23 -3.74244 1.93039 13.3583 40 " " " " A 70 0 0 "GLN " " O  " " " 8 0 1 C2 
    621 14 -4.54916 4.21539 15.2083 40 " " " " A 2 0 0 "GLN " " CB " " " 6 0 1 C2 
    622 14 -4.56327 5.74406 15.64 40 " " " " A 2 0 0 "GLN " " CG " " " 6 0 1 C2 
    623 14 -4.13694 6.04134 17.1073 40 " " " " A 2 0 0 "GLN " " CD " " " 6 0 1 C2 
    624 23 -4.1961 7.13902 17.7068 40 " " " " A 70 0 0 "GLN " " OE1" " " 8 0 1 C2 
    625 40 -3.74515 4.97198 17.8659 40 " " " " A 43 0 0 "GLN " " NE2" " " 7 0 1 C2 
    626 48 -6.92162 4.13095 13.3161 40 " " " " A 21 0 0 "GLN " " H  " " " 1 0 1 C2 
    627 48 -3.99341 4.49334 13.1906 40 " " " " A 21 0 0 "GLN " " HA " " " 1 0 1 C2 
    628 48 -3.64648 3.70174 15.5391 40 " " " " A 21 0 0 "GLN " " HB3" " " 1 0 1 C2 
    629 48 -5.27094 3.64065 15.7886 40 " " " " A 21 0 0 "GLN " " HB2" " " 1 0 1 C2 
    630 48 -5.56687 6.12001 15.4411 40 " " " " A 21 0 0 "GLN " " HG3" " " 1 0 1 C2 
    631 48 -3.85685 6.16888 14.9268 40 " " " " A 21 0 0 "GLN " " HG2" " " 1 0 1 C2 
    632 48 -3.62343 5.00741 18.8679 40 " " " " A 21 0 0 "GLN " HE22 " " 1 0 1 C2 
    633 48 -3.8368 4.01763 17.5482 40 " " " " A 21 0 0 "GLN " HE21 " " 1 0 1 C2 
    634 40 -6.00768 1.85763 13.3517 41 " " " " A 43 0 0 "SER " " N  " " " 7 0 1 C2 
    635 14 -6.08309 0.407378 13.0229 41 " " " " A 2 0 0 "SER " " CA " " " 6 0 1 C2 
    636 14 -5.43972 0.0629072 11.6807 41 " " " " A 2 0 0 "SER " " C  " " " 6 0 1 C2 
    637 23 -4.89544 -1.04623 11.5231 41 " " " " A 70 0 0 "SER " " O  " " " 8 0 1 C2 
    638 14 -7.51333 -0.0660468 13.1734 41 " " " " A 2 0 0 "SER " " CB " " " 6 0 1 C2 
    639 23 -8.39106 0.630155 12.315 41 " " " " A 70 0 0 "SER " " OG " " " 8 0 1 C2 
    640 48 -6.90453 2.31163 13.4499 41 " " " " A 21 0 0 "SER " " H  " " " 1 0 1 C2 
    641 48 -5.49724 -0.168372 13.7394 41 " " " " A 21 0 0 "SER " " HA " " " 1 0 1 C2 
    642 48 -7.83974 0.115691 14.1974 41 " " " " A 21 0 0 "SER " " HB3" " " 1 0 1 C2 
    643 48 -7.62573 -1.12871 12.9585 41 " " " " A 21 0 0 "SER " " HB2" " " 1 0 1 C2 
    644 48 -8.41354 1.46593 12.7554 41 " " " " A 21 0 0 "SER " " HG " " " 1 0 1 C2 
    645 40 -5.34194 1.00594 10.7877 42 " " " " A 43 0 0 "GLY " " N  " " " 7 0 1 C2 
    646 14 -4.59637 0.912515 9.50479 42 " " " " A 2 0 0 "GLY " " CA " " " 6 0 1 C2 
    647 14 -3.13134 0.430673 9.50747 42 " " " " A 2 0 0 "GLY " " C  " " " 6 0 1 C2 
    648 23 -2.64004 0.309104 8.3629 42 " " " " A 70 0 0 "GLY " " O  " " " 8 0 1 C2 
    649 48 -5.79499 1.88953 10.9724 42 " " " " A 21 0 0 "GLY " " H  " " " 1 0 1 C2 
    650 48 -4.61227 1.89382 9.03056 42 " " " " A 21 0 0 "GLY " " HA3" " " 1 0 1 C2 
    651 48 -5.11171 0.162377 8.90494 42 " " " " A 21 0 0 "GLY " " HA2" " " 1 0 1 C2 
    652 40 -2.46295 0.131478 10.6208 43 " " " " A 43 0 0 "PHE " " N  " " " 7 0 1 C2 
    653 14 -1.22326 -0.702369 10.6551 43 " " " " A 2 0 0 "PHE " " CA " " " 6 0 1 C2 
    654 14 -1.11897 -1.78501 11.7442 43 " " " " A 2 0 0 "PHE " " C  " " " 6 0 1 C2 
    655 23 -0.0942642 -2.42932 11.9709 43 " " " " A 70 0 0 "PHE " " O  " " " 8 0 1 C2 
    656 14 -0.00786416 0.199359 10.4255 43 " " " " A 2 0 0 "PHE " " CB " " " 6 0 1 C2 
    657 14 0.311095 1.19628 11.5415 43 " " " " A 2 0 0 "PHE " " CG " " " 6 0 1 C2 
    658 14 0.169812 2.6298 11.3836 43 " " " " A 2 0 0 "PHE " " CD1" " " 6 0 1 C2 
    659 14 0.723484 0.703502 12.8359 43 " " " " A 2 0 0 "PHE " " CD2" " " 6 0 1 C2 
    660 14 0.657092 3.50674 12.3513 43 " " " " A 2 0 0 "PHE " " CE1" " " 6 0 1 C2 
    661 14 1.14783 1.66331 13.8073 43 " " " " A 2 0 0 "PHE " " CE2" " " 6 0 1 C2 
    662 14 1.04733 3.0194 13.5931 43 " " " " A 2 0 0 "PHE " " CZ " " " 6 0 1 C2 
    663 48 -2.87897 0.360328 11.5122 43 " " " " A 21 0 0 "PHE " " H  " " " 1 0 1 C2 
    664 48 -1.32585 -1.29963 9.74908 43 " " " " A 21 0 0 "PHE " " HA " " " 1 0 1 C2 
    665 48 -0.144532 0.621139 9.42973 43 " " " " A 21 0 0 "PHE " " HB3" " " 1 0 1 C2 
    666 48 0.8941 -0.40758 10.3468 43 " " " " A 21 0 0 "PHE " " HB2" " " 1 0 1 C2 
    667 48 -0.175791 3.00626 10.4322 43 " " " " A 21 0 0 "PHE " " HD1" " " 1 0 1 C2 
    668 48 0.778313 -0.328935 13.1481 43 " " " " A 21 0 0 "PHE " " HD2" " " 1 0 1 C2 
    669 48 0.501969 4.57006 12.2431 43 " " " " A 21 0 0 "PHE " " HE1" " " 1 0 1 C2 
    670 48 1.49894 1.39858 14.7937 43 " " " " A 21 0 0 "PHE " " HE2" " " 1 0 1 C2 
    671 48 1.17073 3.69204 14.429 43 " " " " A 21 0 0 "PHE " " HZ " " " 1 0 1 C2 
    672 40 -2.20362 -2.04916 12.4991 44 " " " " A 43 0 0 "TYR " " N  " " " 7 0 1 C2 
    673 14 -2.26078 -3.00665 13.5877 44 " " " " A 2 0 0 "TYR " " CA " " " 6 0 1 C2 
    674 14 -3.74045 -3.44011 13.7697 44 " " " " A 2 0 0 "TYR " " C  " " " 6 0 1 C2 
    675 23 -4.24085 -3.35839 14.8994 44 " " " " A 70 0 0 "TYR " " O  " " " 8 0 1 C2 
    676 14 -1.46533 -2.53502 14.7851 44 " " " " A 2 0 0 "TYR " " CB " " " 6 0 1 C2 
    677 14 -1.87637 -1.34942 15.5833 44 " " " " A 2 0 0 "TYR " " CG " " " 6 0 1 C2 
    678 14 -2.26642 -1.50251 16.9426 44 " " " " A 2 0 0 "TYR " " CD1" " " 6 0 1 C2 
    679 14 -1.98519 -0.0629397 15.0625 44 " " " " A 2 0 0 "TYR " " CD2" " " 6 0 1 C2 
    680 14 -2.65418 -0.410655 17.7094 44 " " " " A 2 0 0 "TYR " " CE1" " " 6 0 1 C2 
    681 14 -2.2888 1.09196 15.8295 44 " " " " A 2 0 0 "TYR " " CE2" " " 6 0 1 C2 
    682 14 -2.72215 0.903493 17.156 44 " " " " A 2 0 0 "TYR " " CZ " " " 6 0 1 C2 
    683 23 -3.26462 2.01176 17.8073 44 " " " " A 70 0 0 "TYR " " OH " " " 8 0 1 C2 
    684 48 -3.05042 -1.51999 12.3474 44 " " " " A 21 0 0 "TYR " " H  " " " 1 0 1 C2 
    685 48 -1.81459 -3.88932 13.1296 44 " " " " A 21 0 0 "TYR " " HA " " " 1 0 1 C2 
    686 48 -0.383726 -2.66602 14.7524 44 " " " " A 21 0 0 "TYR " " HB3" " " 1 0 1 C2 
    687 48 -1.66212 -3.43342 15.3701 44 " " " " A 21 0 0 "TYR " " HB2" " " 1 0 1 C2 
    688 48 -2.25525 -2.45577 17.4502 44 " " " " A 21 0 0 "TYR " " HD1" " " 1 0 1 C2 
    689 48 -1.72642 0.0111284 14.0165 44 " " " " A 21 0 0 "TYR " " HD2" " " 1 0 1 C2 
    690 48 -2.9436 -0.621999 18.7282 44 " " " " A 21 0 0 "TYR " " HE1" " " 1 0 1 C2 
    691 48 -2.35159 2.08567 15.4112 44 " " " " A 21 0 0 "TYR " " HE2" " " 1 0 1 C2 
    692 48 -3.45441 1.85275 18.7192 44 " " " " A 21 0 0 "TYR " " HH " " " 1 0 1 C2 
    693 40 -4.34988 -3.92121 12.7275 45 " " " " A 43 0 0 "ASP " " N  " " " 7 0 1 C2 
    694 14 -5.57412 -4.72291 12.7455 45 " " " " A 2 0 0 "ASP " " CA " " " 6 0 1 C2 
    695 14 -5.45977 -6.25273 13.0571 45 " " " " A 2 0 0 "ASP " " C  " " " 6 0 1 C2 
    696 23 -4.43732 -6.81864 13.0257 45 " " " " A 70 0 0 "ASP " " O  " " " 8 0 1 C2 
    697 14 -6.43031 -4.46738 11.4756 45 " " " " A 2 0 0 "ASP " " CB " " " 6 0 1 C2 
    698 14 -6.299 -5.47874 10.2627 45 " " " " A 2 0 0 "ASP " " CG " " " 6 0 1 C2 
    699 23 -5.22592 -6.10173 10.0759 45 " " " " A 70 0 0 "ASP " " OD1" " " 8 0 1 C2 
    700 23 -7.25988 -5.59204 9.48002 45 " " " " A 70 0 0 "ASP " " OD2" " " 8 0 1 C2 
    701 48 -3.9309 -3.84851 11.8114 45 " " " " A 21 0 0 "ASP " " H  " " " 1 0 1 C2 
    702 48 -6.25585 -4.28814 13.4765 45 " " " " A 21 0 0 "ASP " " HA " " " 1 0 1 C2 
    703 48 -6.31321 -3.4499 11.1026 45 " " " " A 21 0 0 "ASP " " HB3" " " 1 0 1 C2 
    704 48 -7.48507 -4.58541 11.7239 45 " " " " A 21 0 0 "ASP " " HB2" " " 1 0 1 C2 
    705 40 -6.65659 -6.88795 13.1813 46 " " " " A 43 0 0 "GLU " " N  " " " 7 0 1 C2 
    706 14 -6.84256 -8.26577 13.526 46 " " " " A 2 0 0 "GLU " " CA " " " 6 0 1 C2 
    707 14 -6.43821 -9.20765 12.44 46 " " " " A 2 0 0 "GLU " " C  " " " 6 0 1 C2 
    708 23 -6.52114 -10.4163 12.6628 46 " " " " A 70 0 0 "GLU " " O  " " " 8 0 1 C2 
    709 14 -8.32503 -8.54139 13.9712 46 " " " " A 2 0 0 "GLU " " CB " " " 6 0 1 C2 
    710 14 -8.88289 -7.39978 14.8741 46 " " " " A 2 0 0 "GLU " " CG " " " 6 0 1 C2 
    711 14 -9.72742 -6.34052 14.2061 46 " " " " A 2 0 0 "GLU " " CD " " " 6 0 1 C2 
    712 23 -9.22553 -5.74681 13.2643 46 " " " " A 70 0 0 "GLU " " OE1" " " 8 0 1 C2 
    713 23 -10.8506 -6.04688 14.6278 46 " " " " A 70 0 0 "GLU " " OE2" " " 8 0 1 C2 
    714 48 -7.4643 -6.28612 13.2554 46 " " " " A 21 0 0 "GLU " " H  " " " 1 0 1 C2 
    715 48 -6.18676 -8.38821 14.388 46 " " " " A 21 0 0 "GLU " " HA " " " 1 0 1 C2 
    716 48 -8.27831 -9.54273 14.3993 46 " " " " A 21 0 0 "GLU " " HB3" " " 1 0 1 C2 
    717 48 -8.96255 -8.7501 13.1121 46 " " " " A 21 0 0 "GLU " " HB2" " " 1 0 1 C2 
    718 48 -8.22969 -6.84492 15.5475 46 " " " " A 21 0 0 "GLU " " HG3" " " 1 0 1 C2 
    719 48 -9.50944 -7.98726 15.5452 46 " " " " A 21 0 0 "GLU " " HG2" " " 1 0 1 C2 
    720 40 -5.98563 -8.72671 11.2584 47 " " " " A 43 0 0 "GLY " " N  " " " 7 0 1 C2 
    721 14 -5.20178 -9.62833 10.3572 47 " " " " A 2 0 0 "GLY " " CA " " " 6 0 1 C2 
    722 14 -3.76309 -10.1463 10.7467 47 " " " " A 2 0 0 "GLY " " C  " " " 6 0 1 C2 
    723 23 -3.33287 -11.2003 10.2955 47 " " " " A 70 0 0 "GLY " " O  " " " 8 0 1 C2 
    724 48 -5.99312 -7.72354 11.1413 47 " " " " A 21 0 0 "GLY " " H  " " " 1 0 1 C2 
    725 48 -5.16281 -9.08438 9.41344 47 " " " " A 21 0 0 "GLY " " HA3" " " 1 0 1 C2 
    726 48 -5.85328 -10.4878 10.1994 47 " " " " A 21 0 0 "GLY " " HA2" " " 1 0 1 C2 
    727 40 -3.26163 -9.5085 11.835 48 " " " " A 43 0 0 "SER " " N  " " " 7 0 1 C2 
    728 14 -2.10782 -9.92226 12.6068 48 " " " " A 2 0 0 "SER " " CA " " " 6 0 1 C2 
    729 14 -2.56342 -10.9084 13.6953 48 " " " " A 2 0 0 "SER " " C  " " " 6 0 1 C2 
    730 23 -3.57028 -10.6874 14.3861 48 " " " " A 70 0 0 "SER " " O  " " " 8 0 1 C2 
    731 14 -1.55637 -8.67822 13.4441 48 " " " " A 2 0 0 "SER " " CB " " " 6 0 1 C2 
    732 23 -0.665873 -8.98743 14.5335 48 " " " " A 70 0 0 "SER " " OG " " " 8 0 1 C2 
    733 48 -3.81768 -8.82086 12.3229 48 " " " " A 21 0 0 "SER " " H  " " " 1 0 1 C2 
    734 48 -1.30934 -10.2898 11.9623 48 " " " " A 21 0 0 "SER " " HA " " " 1 0 1 C2 
    735 48 -2.43314 -8.20939 13.8908 48 " " " " A 21 0 0 "SER " " HB3" " " 1 0 1 C2 
    736 48 -1.15679 -7.92698 12.7628 48 " " " " A 21 0 0 "SER " " HB2" " " 1 0 1 C2 
    737 48 0.204235 -8.99792 14.1649 48 " " " " A 21 0 0 "SER " " HG " " " 1 0 1 C2 
    738 40 -1.70902 -11.9557 13.9319 49 " " " " A 43 0 0 "GLN " " N  " " " 7 0 1 C2 
    739 14 -2.07638 -12.9099 14.9917 49 " " " " A 2 0 0 "GLN " " CA " " " 6 0 1 C2 
    740 14 -1.68455 -12.4119 16.3782 49 " " " " A 2 0 0 "GLN " " C  " " " 6 0 1 C2 
    741 23 -2.34917 -12.8439 17.3634 49 " " " " A 70 0 0 "GLN " " O  " " " 8 0 1 C2 
    742 14 -1.43747 -14.2554 14.6195 49 " " " " A 2 0 0 "GLN " " CB " " " 6 0 1 C2 
    743 14 -1.76815 -15.4373 15.5542 49 " " " " A 2 0 0 "GLN " " CG " " " 6 0 1 C2 
    744 14 -0.900602 -15.6553 16.8268 49 " " " " A 2 0 0 "GLN " " CD " " " 6 0 1 C2 
    745 23 -1.38096 -16.3516 17.7463 49 " " " " A 70 0 0 "GLN " " OE1" " " 8 0 1 C2 
    746 40 0.186396 -14.9554 17.0333 49 " " " " A 43 0 0 "GLN " " NE2" " " 7 0 1 C2 
    747 48 -0.803106 -11.9474 13.4854 49 " " " " A 21 0 0 "GLN " " H  " " " 1 0 1 C2 
    748 48 -3.16186 -13.0002 15.0327 49 " " " " A 21 0 0 "GLN " " HA " " " 1 0 1 C2 
    749 48 -0.396027 -14.0834 14.3476 49 " " " " A 21 0 0 "GLN " " HB3" " " 1 0 1 C2 
    750 48 -1.75185 -14.4869 13.6018 49 " " " " A 21 0 0 "GLN " " HB2" " " 1 0 1 C2 
    751 48 -1.73127 -16.3435 14.9497 49 " " " " A 21 0 0 "GLN " " HG3" " " 1 0 1 C2 
    752 48 -2.79135 -15.2363 15.8716 49 " " " " A 21 0 0 "GLN " " HG2" " " 1 0 1 C2 
    753 48 0.528704 -15.0209 17.9812 49 " " " " A 21 0 0 "GLN " HE22 " " 1 0 1 C2 
    754 48 0.534652 -14.2202 16.4347 49 " " " " A 21 0 0 "GLN " HE21 " " 1 0 1 C2 
    755 40 -0.787626 -11.3488 16.4853 50 " " " " A 43 0 0 "SER " " N  " " " 7 0 1 C2 
    756 14 -0.375453 -10.8798 17.8037 50 " " " " A 2 0 0 "SER " " CA " " " 6 0 1 C2 
    757 14 -1.34646 -9.77397 18.3069 50 " " " " A 2 0 0 "SER " " C  " " " 6 0 1 C2 
    758 23 -1.53945 -9.6206 19.4887 50 " " " " A 70 0 0 "SER " " O  " " " 8 0 1 C2 
    759 14 1.03018 -10.3036 17.786 50 " " " " A 2 0 0 "SER " " CB " " " 6 0 1 C2 
    760 23 2.03485 -11.289 17.9721 50 " " " " A 70 0 0 "SER " " OG " " " 8 0 1 C2 
    761 48 -0.486821 -10.9093 15.6271 50 " " " " A 21 0 0 "SER " " H  " " " 1 0 1 C2 
    762 48 -0.357877 -11.7037 18.5171 50 " " " " A 21 0 0 "SER " " HA " " " 1 0 1 C2 
    763 48 1.16149 -9.59505 18.6038 50 " " " " A 21 0 0 "SER " " HB3" " " 1 0 1 C2 
    764 48 1.31052 -9.75478 16.8869 50 " " " " A 21 0 0 "SER " " HB2" " " 1 0 1 C2 
    765 48 1.97937 -11.9689 17.3182 50 " " " " A 21 0 0 "SER " " HG " " " 1 0 1 C2 
    766 40 -1.96454 -9.01815 17.3576 51 " " " " A 43 0 0 "VAL " " N  " " " 7 0 1 C2 
    767 14 -3.18108 -8.22184 17.5897 51 " " " " A 2 0 0 "VAL " " CA " " " 6 0 1 C2 
    768 14 -4.40021 -8.98441 18.1335 51 " " " " A 2 0 0 "VAL " " C  " " " 6 0 1 C2 
    769 23 -4.98633 -8.60092 19.1742 51 " " " " A 70 0 0 "VAL " " O  " " " 8 0 1 C2 
    770 14 -3.51146 -7.33755 16.4261 51 " " " " A 2 0 0 "VAL " " CB " " " 6 0 1 C2 
    771 14 -4.84341 -6.49641 16.5845 51 " " " " A 2 0 0 "VAL " " CG1" " " 6 0 1 C2 
    772 14 -2.48997 -6.28703 15.9983 51 " " " " A 2 0 0 "VAL " " CG2" " " 6 0 1 C2 
    773 48 -1.78209 -9.16024 16.3744 51 " " " " A 21 0 0 "VAL " " H  " " " 1 0 1 C2 
    774 48 -2.84151 -7.50154 18.334 51 " " " " A 21 0 0 "VAL " " HA " " " 1 0 1 C2 
    775 48 -3.72188 -7.89694 15.5145 51 " " " " A 21 0 0 "VAL " " HB " " " 1 0 1 C2 
    776 48 -5.05953 -5.91917 17.4835 51 " " " " A 21 0 0 "VAL " HG11 " " 1 0 1 C2 
    777 48 -4.9307 -5.77236 15.7744 51 " " " " A 21 0 0 "VAL " HG12 " " 1 0 1 C2 
    778 48 -5.6598 -7.21027 16.4749 51 " " " " A 21 0 0 "VAL " HG13 " " 1 0 1 C2 
    779 48 -1.48301 -6.70427 16.0052 51 " " " " A 21 0 0 "VAL " HG21 " " 1 0 1 C2 
    780 48 -2.83481 -5.77116 15.1022 51 " " " " A 21 0 0 "VAL " HG22 " " 1 0 1 C2 
    781 48 -2.32005 -5.50055 16.7336 51 " " " " A 21 0 0 "VAL " HG23 " " 1 0 1 C2 
    782 40 -4.62146 -10.1288 17.598 52 " " " " A 43 0 0 "ALA " " N  " " " 7 0 1 C2 
    783 14 -5.67704 -11.0594 17.9881 52 " " " " A 2 0 0 "ALA " " CA " " " 6 0 1 C2 
    784 14 -5.3895 -11.6672 19.3281 52 " " " " A 2 0 0 "ALA " " C  " " " 6 0 1 C2 
    785 23 -6.17218 -11.6911 20.2421 52 " " " " A 70 0 0 "ALA " " O  " " " 8 0 1 C2 
    786 14 -6.02586 -12.0396 16.9029 52 " " " " A 2 0 0 "ALA " " CB " " " 6 0 1 C2 
    787 48 -4.03831 -10.2165 16.7781 52 " " " " A 21 0 0 "ALA " " H  " " " 1 0 1 C2 
    788 48 -6.56989 -10.4523 18.1377 52 " " " " A 21 0 0 "ALA " " HA " " " 1 0 1 C2 
    789 48 -5.15541 -12.6537 16.6721 52 " " " " A 21 0 0 "ALA " " HB1" " " 1 0 1 C2 
    790 48 -6.74951 -12.6537 17.439 52 " " " " A 21 0 0 "ALA " " HB2" " " 1 0 1 C2 
    791 48 -6.48355 -11.7081 15.9709 52 " " " " A 21 0 0 "ALA " " HB3" " " 1 0 1 C2 
    792 40 -4.15599 -12.1363 19.5368 53 " " " " A 43 0 0 "ALA " " N  " " " 7 0 1 C2 
    793 14 -3.52066 -12.4477 20.884 53 " " " " A 2 0 0 "ALA " " CA " " " 6 0 1 C2 
    794 14 -3.33647 -11.3114 21.8466 53 " " " " A 2 0 0 "ALA " " C  " " " 6 0 1 C2 
    795 23 -2.50873 -11.3903 22.7897 53 " " " " A 70 0 0 "ALA " " O  " " " 8 0 1 C2 
    796 14 -2.18162 -13.1139 20.5831 53 " " " " A 2 0 0 "ALA " " CB " " " 6 0 1 C2 
    797 48 -3.5424 -12.2544 18.7433 53 " " " " A 21 0 0 "ALA " " H  " " " 1 0 1 C2 
    798 48 -4.21847 -13.1164 21.388 53 " " " " A 21 0 0 "ALA " " HA " " " 1 0 1 C2 
    799 48 -1.37236 -12.3841 20.5579 53 " " " " A 21 0 0 "ALA " " HB1" " " 1 0 1 C2 
    800 48 -1.9159 -13.8148 21.3744 53 " " " " A 21 0 0 "ALA " " HB2" " " 1 0 1 C2 
    801 48 -2.20029 -13.619 19.6174 53 " " " " A 21 0 0 "ALA " " HB3" " " 1 0 1 C2 
    802 40 -4.03341 -10.1743 21.6353 54 " " " " A 43 0 0 "SER " " N  " " " 7 0 1 C2 
    803 14 -3.98566 -8.9937 22.5063 54 " " " " A 2 0 0 "SER " " CA " " " 6 0 1 C2 
    804 14 -5.40186 -8.5207 22.7834 54 " " " " A 2 0 0 "SER " " C  " " " 6 0 1 C2 
    805 23 -5.89129 -8.55817 23.8799 54 " " " " A 70 0 0 "SER " " O  " " " 8 0 1 C2 
    806 14 -2.97985 -7.94663 21.9126 54 " " " " A 2 0 0 "SER " " CB " " " 6 0 1 C2 
    807 23 -2.69362 -7.05553 23.0291 54 " " " " A 70 0 0 "SER " " OG " " " 8 0 1 C2 
    808 48 -4.38508 -10.0043 20.7039 54 " " " " A 21 0 0 "SER " " H  " " " 1 0 1 C2 
    809 48 -3.68268 -9.38215 23.4786 54 " " " " A 21 0 0 "SER " " HA " " " 1 0 1 C2 
    810 48 -3.37375 -7.37234 21.0741 54 " " " " A 21 0 0 "SER " " HB3" " " 1 0 1 C2 
    811 48 -2.03199 -8.27936 21.4896 54 " " " " A 21 0 0 "SER " " HB2" " " 1 0 1 C2 
    812 48 -2.36917 -7.60505 23.7261 54 " " " " A 21 0 0 "SER " " HG " " " 1 0 1 C2 
    813 40 -6.21073 -8.45526 21.6807 55 " " " " A 43 0 0 "LEU " " N  " " " 7 0 1 C2 
    814 14 -7.59437 -8.04829 21.7 55 " " " " A 2 0 0 "LEU " " CA " " " 6 0 1 C2 
    815 14 -8.48523 -9.20948 22.3282 55 " " " " A 2 0 0 "LEU " " C  " " " 6 0 1 C2 
    816 23 -9.44056 -8.80605 23.0107 55 " " " " A 70 0 0 "LEU " " O  " " " 8 0 1 C2 
    817 14 -8.06244 -7.84118 20.2432 55 " " " " A 2 0 0 "LEU " " CB " " " 6 0 1 C2 
    818 14 -7.67413 -6.58987 19.4677 55 " " " " A 2 0 0 "LEU " " CG " " " 6 0 1 C2 
    819 14 -8.20671 -6.5647 18.0597 55 " " " " A 2 0 0 "LEU " " CD1" " " 6 0 1 C2 
    820 14 -8.24478 -5.29918 20.1512 55 " " " " A 2 0 0 "LEU " " CD2" " " 6 0 1 C2 
    821 48 -5.88793 -8.53441 20.727 55 " " " " A 21 0 0 "LEU " " H  " " " 1 0 1 C2 
    822 48 -7.83221 -7.1684 22.2977 55 " " " " A 21 0 0 "LEU " " HA " " " 1 0 1 C2 
    823 48 -9.14447 -7.93308 20.149 55 " " " " A 21 0 0 "LEU " " HB3" " " 1 0 1 C2 
    824 48 -7.74803 -8.63153 19.5616 55 " " " " A 21 0 0 "LEU " " HB2" " " 1 0 1 C2 
    825 48 -6.58827 -6.61318 19.3756 55 " " " " A 21 0 0 "LEU " " HG " " " 1 0 1 C2 
    826 48 -9.26664 -6.42894 17.8447 55 " " " " A 21 0 0 "LEU " HD11 " " 1 0 1 C2 
    827 48 -7.76367 -5.70763 17.5525 55 " " " " A 21 0 0 "LEU " HD12 " " 1 0 1 C2 
    828 48 -7.8855 -7.43643 17.4896 55 " " " " A 21 0 0 "LEU " HD13 " " 1 0 1 C2 
    829 48 -9.29317 -5.26233 19.8552 55 " " " " A 21 0 0 "LEU " HD21 " " 1 0 1 C2 
    830 48 -8.0844 -5.28656 21.2293 55 " " " " A 21 0 0 "LEU " HD22 " " 1 0 1 C2 
    831 48 -7.91352 -4.3303 19.7775 55 " " " " A 21 0 0 "LEU " HD23 " " 1 0 1 C2 
    832 40 -8.16571 -10.4727 22.118 56 " " " " A 43 0 0 "ILE " " N  " " " 7 0 1 C2 
    833 14 -8.81487 -11.6172 22.7944 56 " " " " A 2 0 0 "ILE " " CA " " " 6 0 1 C2 
    834 14 -8.22474 -11.8579 24.2107 56 " " " " A 2 0 0 "ILE " " C  " " " 6 0 1 C2 
    835 23 -8.99812 -12.2331 25.0933 56 " " " " A 70 0 0 "ILE " " O  " " " 8 0 1 C2 
    836 14 -8.61654 -12.9621 22.0133 56 " " " " A 2 0 0 "ILE " " CB " " " 6 0 1 C2 
    837 14 -8.95847 -12.8693 20.4773 56 " " " " A 2 0 0 "ILE " " CG1" " " 6 0 1 C2 
    838 14 -9.36273 -14.1684 22.5775 56 " " " " A 2 0 0 "ILE " " CG2" " " 6 0 1 C2 
    839 14 -8.44558 -14.0192 19.6884 56 " " " " A 2 0 0 "ILE " " CD1" " " 6 0 1 C2 
    840 48 -7.39759 -10.7344 21.5167 56 " " " " A 21 0 0 "ILE " " H  " " " 1 0 1 C2 
    841 48 -9.88959 -11.4369 22.8186 56 " " " " A 21 0 0 "ILE " " HA " " " 1 0 1 C2 
    842 48 -7.55141 -13.1932 22.0253 56 " " " " A 21 0 0 "ILE " " HB " " " 1 0 1 C2 
    843 48 -8.5838 -11.9645 19.9987 56 " " " " A 21 0 0 "ILE " HG13 " " 1 0 1 C2 
    844 48 -10.0462 -12.7986 20.479 56 " " " " A 21 0 0 "ILE " HG12 " " 1 0 1 C2 
    845 48 -10.4201 -14.0718 22.3311 56 " " " " A 21 0 0 "ILE " HG21 " " 1 0 1 C2 
    846 48 -8.90767 -15.0542 22.1344 56 " " " " A 21 0 0 "ILE " HG22 " " 1 0 1 C2 
    847 48 -9.28415 -14.3279 23.6529 56 " " " " A 21 0 0 "ILE " HG23 " " 1 0 1 C2 
    848 48 -7.38587 -14.1184 19.9235 56 " " " " A 21 0 0 "ILE " HD11 " " 1 0 1 C2 
    849 48 -9.00366 -14.9483 19.8044 56 " " " " A 21 0 0 "ILE " HD12 " " 1 0 1 C2 
    850 48 -8.51263 -13.7729 18.6287 56 " " " " A 21 0 0 "ILE " HD13 " " 1 0 1 C2 
    851 40 -6.94953 -11.5009 24.4588 57 " " " " A 43 0 0 "GLY " " N  " " " 7 0 1 C2 
    852 14 -6.27372 -11.6937 25.733 57 " " " " A 2 0 0 "GLY " " CA " " " 6 0 1 C2 
    853 14 -6.27619 -10.4994 26.6551 57 " " " " A 2 0 0 "GLY " " C  " " " 6 0 1 C2 
    854 23 -7.30114 -10.2687 27.3311 57 " " " " A 70 0 0 "GLY " " O  " " " 8 0 1 C2 
    855 48 -6.5639 -11.0838 23.6237 57 " " " " A 21 0 0 "GLY " " H  " " " 1 0 1 C2 
    856 48 -5.24849 -11.993 25.5152 57 " " " " A 21 0 0 "GLY " " HA3" " " 1 0 1 C2 
    857 48 -6.72229 -12.4746 26.3471 57 " " " " A 21 0 0 "GLY " " HA2" " " 1 0 1 C2 
    858 40 -5.22067 -9.73791 26.6308 58 " " " " A 43 0 0 "ASP " " N  " " " 7 0 1 C2 
    859 14 -4.92311 -8.71736 27.7181 58 " " " " A 2 0 0 "ASP " " CA " " " 6 0 1 C2 
    860 14 -5.94178 -7.49266 27.748 58 " " " " A 2 0 0 "ASP " " C  " " " 6 0 1 C2 
    861 23 -6.08926 -6.80923 28.7591 58 " " " " A 70 0 0 "ASP " " O  " " " 8 0 1 C2 
    862 14 -3.46042 -8.30179 27.6521 58 " " " " A 2 0 0 "ASP " " CB " " " 6 0 1 C2 
    863 14 -2.99063 -7.58634 26.4015 58 " " " " A 2 0 0 "ASP " " CG " " " 6 0 1 C2 
    864 23 -3.31036 -6.35939 26.3011 58 " " " " A 70 0 0 "ASP " " OD1" " " 8 0 1 C2 
    865 23 -2.40799 -8.29691 25.5427 58 " " " " A 70 0 0 "ASP " " OD2" " " 8 0 1 C2 
    866 48 -4.53572 -9.91452 25.9099 58 " " " " A 21 0 0 "ASP " " H  " " " 1 0 1 C2 
    867 48 -5.01758 -9.24252 28.6686 58 " " " " A 21 0 0 "ASP " " HA " " " 1 0 1 C2 
    868 48 -2.90284 -9.22783 27.7923 58 " " " " A 21 0 0 "ASP " " HB3" " " 1 0 1 C2 
    869 48 -3.22997 -7.61439 28.4661 58 " " " " A 21 0 0 "ASP " " HB2" " " 1 0 1 C2 
    870 40 -6.82985 -7.3648 26.742 59 " " " " A 43 0 0 "GLU " " N  " " " 7 0 1 C2 
    871 14 -7.8482 -6.36333 26.6485 59 " " " " A 2 0 0 "GLU " " CA " " " 6 0 1 C2 
    872 14 -8.88219 -6.49529 27.7718 59 " " " " A 2 0 0 "GLU " " C  " " " 6 0 1 C2 
    873 23 -9.08527 -5.53983 28.5143 59 " " " " A 70 0 0 "GLU " " O  " " " 8 0 1 C2 
    874 14 -8.61456 -6.53178 25.2249 59 " " " " A 2 0 0 "GLU " " CB " " " 6 0 1 C2 
    875 14 -9.98973 -5.87956 25.0679 59 " " " " A 2 0 0 "GLU " " CG " " " 6 0 1 C2 
    876 14 -10.1749 -4.37108 25.1734 59 " " " " A 2 0 0 "GLU " " CD " " " 6 0 1 C2 
    877 23 -11.3401 -3.97911 25.0838 59 " " " " A 70 0 0 "GLU " " OE1" " " 8 0 1 C2 
    878 23 -9.20512 -3.63758 25.4375 59 " " " " A 70 0 0 "GLU " " OE2" " " 8 0 1 C2 
    879 48 -6.62921 -8.00846 25.99 59 " " " " A 21 0 0 "GLU " " H  " " " 1 0 1 C2 
    880 48 -7.49546 -5.34405 26.8058 59 " " " " A 21 0 0 "GLU " " HA " " " 1 0 1 C2 
    881 48 -8.84722 -7.59409 25.2987 59 " " " " A 21 0 0 "GLU " " HB3" " " 1 0 1 C2 
    882 48 -7.84122 -6.27562 24.5007 59 " " " " A 21 0 0 "GLU " " HB2" " " 1 0 1 C2 
    883 48 -10.5603 -6.32048 25.8853 59 " " " " A 21 0 0 "GLU " " HG3" " " 1 0 1 C2 
    884 48 -10.4248 -6.28765 24.1556 59 " " " " A 21 0 0 "GLU " " HG2" " " 1 0 1 C2 
    885 40 -9.38801 -7.73765 27.9265 60 " " " " A 43 0 0 "VAL " " N  " " " 7 0 1 C2 
    886 14 -10.5312 -7.9842 28.7997 60 " " " " A 2 0 0 "VAL " " CA " " " 6 0 1 C2 
    887 14 -10.0758 -8.04788 30.3049 60 " " " " A 2 0 0 "VAL " " C  " " " 6 0 1 C2 
    888 23 -10.8299 -7.59893 31.1795 60 " " " " A 70 0 0 "VAL " " O  " " " 8 0 1 C2 
    889 14 -11.3719 -9.19641 28.3398 60 " " " " A 2 0 0 "VAL " " CB " " " 6 0 1 C2 
    890 14 -12.331 -8.8689 27.0867 60 " " " " A 2 0 0 "VAL " " CG1" " " 6 0 1 C2 
    891 14 -10.496 -10.4791 28.1299 60 " " " " A 2 0 0 "VAL " " CG2" " " 6 0 1 C2 
    892 48 -8.99794 -8.45102 27.3273 60 " " " " A 21 0 0 "VAL " " H  " " " 1 0 1 C2 
    893 48 -11.2282 -7.14623 28.8146 60 " " " " A 21 0 0 "VAL " " HA " " " 1 0 1 C2 
    894 48 -12.0409 -9.30939 29.1929 60 " " " " A 21 0 0 "VAL " " HB " " " 1 0 1 C2 
    895 48 -12.952 -8.06251 27.4769 60 " " " " A 21 0 0 "VAL " HG11 " " 1 0 1 C2 
    896 48 -11.8562 -8.49006 26.1817 60 " " " " A 21 0 0 "VAL " HG12 " " 1 0 1 C2 
    897 48 -13.086 -9.61665 26.8438 60 " " " " A 21 0 0 "VAL " HG13 " " 1 0 1 C2 
    898 48 -11.0368 -11.4246 28.0899 60 " " " " A 21 0 0 "VAL " HG21 " " 1 0 1 C2 
    899 48 -9.87382 -10.4505 27.2354 60 " " " " A 21 0 0 "VAL " HG22 " " 1 0 1 C2 
    900 48 -9.815 -10.6091 28.971 60 " " " " A 21 0 0 "VAL " HG23 " " 1 0 1 C2 
    901 40 -8.8599 -8.5383 30.554 61 " " " " A 43 0 0 "TYR " " N  " " " 7 0 1 C2 
    902 14 -8.14759 -8.33594 31.7945 61 " " " " A 2 0 0 "TYR " " CA " " " 6 0 1 C2 
    903 14 -7.90671 -6.81449 32.1243 61 " " " " A 2 0 0 "TYR " " C  " " " 6 0 1 C2 
    904 23 -7.33984 -6.52287 33.1559 61 " " " " A 70 0 0 "TYR " " O  " " " 8 0 1 C2 
    905 14 -6.80527 -9.15781 31.7151 61 " " " " A 2 0 0 "TYR " " CB " " " 6 0 1 C2 
    906 14 -6.95714 -10.6696 31.8481 61 " " " " A 2 0 0 "TYR " " CG " " " 6 0 1 C2 
    907 14 -6.73952 -11.1831 33.112 61 " " " " A 2 0 0 "TYR " " CD1" " " 6 0 1 C2 
    908 14 -7.21671 -11.4713 30.7564 61 " " " " A 2 0 0 "TYR " " CD2" " " 6 0 1 C2 
    909 14 -6.84837 -12.5469 33.3061 61 " " " " A 2 0 0 "TYR " " CE1" " " 6 0 1 C2 
    910 14 -7.22566 -12.8955 30.8965 61 " " " " A 2 0 0 "TYR " " CE2" " " 6 0 1 C2 
    911 14 -7.11544 -13.3912 32.2307 61 " " " " A 2 0 0 "TYR " " CZ " " " 6 0 1 C2 
    912 23 -7.21797 -14.7051 32.3208 61 " " " " A 70 0 0 "TYR " " OH " " " 8 0 1 C2 
    913 48 -8.27899 -8.81828 29.7766 61 " " " " A 21 0 0 "TYR " " H  " " " 1 0 1 C2 
    914 48 -8.75449 -8.58454 32.6651 61 " " " " A 21 0 0 "TYR " " HA " " " 1 0 1 C2 
    915 48 -6.01943 -8.88048 32.4177 61 " " " " A 21 0 0 "TYR " " HB3" " " 1 0 1 C2 
    916 48 -6.36979 -8.86397 30.76 61 " " " " A 21 0 0 "TYR " " HB2" " " 1 0 1 C2 
    917 48 -6.43782 -10.5431 33.9279 61 " " " " A 21 0 0 "TYR " " HD1" " " 1 0 1 C2 
    918 48 -7.46635 -10.9753 29.8301 61 " " " " A 21 0 0 "TYR " " HD2" " " 1 0 1 C2 
    919 48 -6.60869 -12.9722 34.2695 61 " " " " A 21 0 0 "TYR " " HE1" " " 1 0 1 C2 
    920 48 -7.4305 -13.4666 30.003 61 " " " " A 21 0 0 "TYR " " HE2" " " 1 0 1 C2 
    921 48 -7.13789 -15.0058 33.2131 61 " " " " A 21 0 0 "TYR " " HH " " " 1 0 1 C2 
    922 40 -8.28859 -5.83659 31.2909 62 " " " " A 43 0 0 "GLY " " N  " " " 7 0 1 C2 
    923 14 -8.33795 -4.4548 31.6126 62 " " " " A 2 0 0 "GLY " " CA " " " 6 0 1 C2 
    924 14 -7.08022 -3.7469 31.0284 62 " " " " A 2 0 0 "GLY " " C  " " " 6 0 1 C2 
    925 23 -6.00637 -4.36007 30.9827 62 " " " " A 70 0 0 "GLY " " O  " " " 8 0 1 C2 
    926 48 -8.565 -6.04561 30.3423 62 " " " " A 21 0 0 "GLY " " H  " " " 1 0 1 C2 
    927 48 -8.39445 -4.22043 32.6756 62 " " " " A 21 0 0 "GLY " " HA3" " " 1 0 1 C2 
    928 48 -9.15045 -3.98106 31.0616 62 " " " " A 21 0 0 "GLY " " HA2" " " 1 0 1 C2 
    929 40 -7.20864 -2.4658 30.6594 63 " " " " A 43 0 0 "ARG " " N  " " " 7 0 1 C2 
    930 14 -6.26845 -1.82295 29.8085 63 " " " " A 2 0 0 "ARG " " CA " " " 6 0 1 C2 
    931 14 -5.27299 -1.05301 30.6599 63 " " " " A 2 0 0 "ARG " " C  " " " 6 0 1 C2 
    932 23 -5.6092 -0.500571 31.6955 63 " " " " A 70 0 0 "ARG " " O  " " " 8 0 1 C2 
    933 14 -6.99795 -0.825599 28.9288 63 " " " " A 2 0 0 "ARG " " CB " " " 6 0 1 C2 
    934 14 -7.82492 -1.48664 27.8882 63 " " " " A 2 0 0 "ARG " " CG " " " 6 0 1 C2 
    935 14 -8.59678 -0.504302 27.0213 63 " " " " A 2 0 0 "ARG " " CD " " " 6 0 1 C2 
    936 40 -9.63985 -1.13832 26.2863 63 " " " " A 43 0 0 "ARG " " NE " " " 7 0 1 C2 
    937 14 -10.8343 -0.548289 26.0498 63 " " " " A 2 0 0 "ARG " " CZ " " " 6 0 1 C2 
    938 40 -11.7676 -1.32581 25.4366 63 " " " " A 43 0 0 "ARG " " NH1" " " 7 0 1 C2 
    939 40 -11.1261 0.662017 26.4215 63 " " " " A 43 0 0 "ARG " " NH2" " " 7 0 1 C2 
    940 48 -7.9587 -1.88153 31.0002 63 " " " " A 21 0 0 "ARG " " H  " " " 1 0 1 C2 
    941 48 -5.7152 -2.47045 29.1283 63 " " " " A 21 0 0 "ARG " " HA " " " 1 0 1 C2 
    942 48 -6.25359 -0.254985 28.3734 63 " " " " A 21 0 0 "ARG " " HB3" " " 1 0 1 C2 
    943 48 -7.59767 -0.14796 29.5364 63 " " " " A 21 0 0 "ARG " " HB2" " " 1 0 1 C2 
    944 48 -8.46315 -2.22782 28.3692 63 " " " " A 21 0 0 "ARG " " HG3" " " 1 0 1 C2 
    945 48 -7.24943 -2.15427 27.2469 63 " " " " A 21 0 0 "ARG " " HG2" " " 1 0 1 C2 
    946 48 -7.89954 0.066863 26.4084 63 " " " " A 21 0 0 "ARG " " HD3" " " 1 0 1 C2 
    947 48 -9.07576 0.213769 27.6869 63 " " " " A 21 0 0 "ARG " " HD2" " " 1 0 1 C2 
    948 48 -9.53319 -2.11157 26.0382 63 " " " " A 21 0 0 "ARG " " HE " " " 1 0 1 C2 
    949 48 -12.6771 -0.999097 25.1429 63 " " " " A 21 0 0 "ARG " HH12 " " 1 0 1 C2 
    950 48 -11.4397 -2.23684 25.1492 63 " " " " A 21 0 0 "ARG " HH11 " " 1 0 1 C2 
    951 48 -12.0863 0.953498 26.3067 63 " " " " A 21 0 0 "ARG " HH22 " " 1 0 1 C2 
    952 48 -10.4259 1.3133 26.7465 63 " " " " A 21 0 0 "ARG " HH21 " " 1 0 1 C2 
    953 40 -4.05758 -1.09631 30.1411 64 " " " " A 43 0 0 "ASP " " N  " " " 7 0 1 C2 
    954 14 -2.98109 -0.158477 30.4132 64 " " " " A 2 0 0 "ASP " " CA " " " 6 0 1 C2 
    955 14 -3.41551 1.21797 29.9627 64 " " " " A 2 0 0 "ASP " " C  " " " 6 0 1 C2 
    956 23 -4.2351 1.41204 29.0369 64 " " " " A 70 0 0 "ASP " " O  " " " 8 0 1 C2 
    957 14 -1.67339 -0.671668 29.7502 64 " " " " A 2 0 0 "ASP " " CB " " " 6 0 1 C2 
    958 14 -1.60425 -0.428165 28.292 64 " " " " A 2 0 0 "ASP " " CG " " " 6 0 1 C2 
    959 23 -2.12179 -1.30789 27.5843 64 " " " " A 70 0 0 "ASP " " OD1" " " 8 0 1 C2 
    960 23 -0.879496 0.474973 27.7598 64 " " " " A 70 0 0 "ASP " " OD2" " " 8 0 1 C2 
    961 48 -4.01523 -1.71068 29.3406 64 " " " " A 21 0 0 "ASP " " H  " " " 1 0 1 C2 
    962 48 -2.79877 -0.243672 31.4845 64 " " " " A 21 0 0 "ASP " " HA " " " 1 0 1 C2 
    963 48 -1.47813 -1.73768 29.8667 64 " " " " A 21 0 0 "ASP " " HB3" " " 1 0 1 C2 
    964 48 -0.745314 -0.257182 30.1438 64 " " " " A 21 0 0 "ASP " " HB2" " " 1 0 1 C2 
    965 40 -2.82329 2.20337 30.6098 65 " " " " A 43 0 0 "ARG " " N  " " " 7 0 1 C2 
    966 14 -2.96231 3.66257 30.3592 65 " " " " A 2 0 0 "ARG " " CA " " " 6 0 1 C2 
    967 14 -1.76234 4.23747 29.5907 65 " " " " A 2 0 0 "ARG " " C  " " " 6 0 1 C2 
    968 23 -1.74934 5.44163 29.285 65 " " " " A 70 0 0 "ARG " " O  " " " 8 0 1 C2 
    969 14 -3.13058 4.3665 31.7794 65 " " " " A 2 0 0 "ARG " " CB " " " 6 0 1 C2 
    970 14 -4.54786 4.41438 32.2585 65 " " " " A 2 0 0 "ARG " " CG " " " 6 0 1 C2 
    971 14 -4.94919 3.16024 33.0656 65 " " " " A 2 0 0 "ARG " " CD " " " 6 0 1 C2 
    972 40 -6.28497 3.34486 33.6565 65 " " " " A 43 0 0 "ARG " " NE " " " 7 0 1 C2 
    973 14 -6.93483 2.6408 34.6132 65 " " " " A 2 0 0 "ARG " " CZ " " " 6 0 1 C2 
    974 40 -8.13752 3.02151 35.0863 65 " " " " A 43 0 0 "ARG " " NH1" " " 7 0 1 C2 
    975 40 -6.47276 1.5503 35.1182 65 " " " " A 43 0 0 "ARG " " NH2" " " 7 0 1 C2 
    976 48 -2.14541 1.94131 31.3112 65 " " " " A 21 0 0 "ARG " " H  " " " 1 0 1 C2 
    977 48 -3.76883 3.82872 29.645 65 " " " " A 21 0 0 "ARG " " HA " " " 1 0 1 C2 
    978 48 -2.86799 5.41597 31.6462 65 " " " " A 21 0 0 "ARG " " HB3" " " 1 0 1 C2 
    979 48 -2.56192 3.88997 32.578 65 " " " " A 21 0 0 "ARG " " HB2" " " 1 0 1 C2 
    980 48 -5.25631 4.81048 31.531 65 " " " " A 21 0 0 "ARG " " HG3" " " 1 0 1 C2 
    981 48 -4.49928 5.14582 33.0652 65 " " " " A 21 0 0 "ARG " " HG2" " " 1 0 1 C2 
    982 48 -4.30055 2.84609 33.8833 65 " " " " A 21 0 0 "ARG " " HD3" " " 1 0 1 C2 
    983 48 -4.93631 2.24751 32.4699 65 " " " " A 21 0 0 "ARG " " HD2" " " 1 0 1 C2 
    984 48 -6.6445 4.20566 33.2694 65 " " " " A 21 0 0 "ARG " " HE " " " 1 0 1 C2 
    985 48 -8.70776 2.48455 35.7239 65 " " " " A 21 0 0 "ARG " HH12 " " 1 0 1 C2 
    986 48 -8.60669 3.85787 34.7693 65 " " " " A 21 0 0 "ARG " HH11 " " 1 0 1 C2 
    987 48 -7.09065 1.00572 35.7028 65 " " " " A 21 0 0 "ARG " HH22 " " 1 0 1 C2 
    988 48 -5.63186 1.15304 34.7243 65 " " " " A 21 0 0 "ARG " HH21 " " 1 0 1 C2 
    989 40 -0.761072 3.3538 29.2539 66 " " " " A 43 0 0 "THR " " N  " " " 7 0 1 C2 
    990 14 0.46729 3.74855 28.6248 66 " " " " A 2 0 0 "THR " " CA " " " 6 0 1 C2 
    991 14 0.372123 3.77159 27.1106 66 " " " " A 2 0 0 "THR " " C  " " " 6 0 1 C2 
    992 23 1.0948 4.56402 26.4875 66 " " " " A 70 0 0 "THR " " O  " " " 8 0 1 C2 
    993 14 1.65509 2.91234 29.1199 66 " " " " A 2 0 0 "THR " " CB " " " 6 0 1 C2 
    994 23 1.29247 1.58498 29.5156 66 " " " " A 70 0 0 "THR " " OG1" " " 8 0 1 C2 
    995 14 2.45625 3.55067 30.2134 66 " " " " A 2 0 0 "THR " " CG2" " " 6 0 1 C2 
    996 48 -0.785351 2.41117 29.6158 66 " " " " A 21 0 0 "THR " " H  " " " 1 0 1 C2 
    997 48 0.721975 4.78231 28.8584 66 " " " " A 21 0 0 "THR " " HA " " " 1 0 1 C2 
    998 48 2.32663 2.78928 28.2702 66 " " " " A 21 0 0 "THR " " HB " " " 1 0 1 C2 
    999 48 0.941516 1.11106 28.7772 66 " " " " A 21 0 0 "THR " " HG1" " " 1 0 1 C2 
    1000 48 1.85819 3.71972 31.1088 66 " " " " A 21 0 0 "THR " HG21 " " 1 0 1 C2 
    1001 48 3.31008 2.98187 30.5815 66 " " " " A 21 0 0 "THR " HG22 " " 1 0 1 C2 
    1002 48 2.9608 4.48963 29.9856 66 " " " " A 21 0 0 "THR " HG23 " " 1 0 1 C2 
    1003 40 -0.585504 3.11812 26.4954 67 " " " " A 43 0 0 "SER " " N  " " " 7 0 1 C2 
    1004 14 -0.737107 3.10434 25.0067 67 " " " " A 2 0 0 "SER " " CA " " " 6 0 1 C2 
    1005 14 -1.22157 4.40225 24.3371 67 " " " " A 2 0 0 "SER " " C  " " " 6 0 1 C2 
    1006 23 -1.33532 4.47261 23.0893 67 " " " " A 70 0 0 "SER " " O  " " " 8 0 1 C2 
    1007 14 -1.75025 2.05825 24.7043 67 " " " " A 2 0 0 "SER " " CB " " " 6 0 1 C2 
    1008 23 -1.19122 0.762233 25.0728 67 " " " " A 70 0 0 "SER " " OG " " " 8 0 1 C2 
    1009 48 -1.05869 2.3587 26.9639 67 " " " " A 21 0 0 "SER " " H  " " " 1 0 1 C2 
    1010 48 0.171407 2.75058 24.5193 67 " " " " A 21 0 0 "SER " " HA " " " 1 0 1 C2 
    1011 48 -2.06725 2.05901 23.6614 67 " " " " A 21 0 0 "SER " " HB3" " " 1 0 1 C2 
    1012 48 -2.59846 2.17852 25.3782 67 " " " " A 21 0 0 "SER " " HB2" " " 1 0 1 C2 
    1013 48 -1.15413 0.711764 26.0157 67 " " " " A 21 0 0 "SER " " HG " " " 1 0 1 C2 
    1014 40 -1.69811 5.36587 25.1933 68 " " " " A 43 0 0 "HIE " " N  " " " 7 0 1 C2 
    1015 14 -1.99028 6.7552 24.7887 68 " " " " A 2 0 0 "HIE " " CA " " " 6 0 1 C2 
    1016 14 -0.682407 7.53821 25.0148 68 " " " " A 2 0 0 "HIE " " C  " " " 6 0 1 C2 
    1017 23 0.360547 6.99669 24.6665 68 " " " " A 70 0 0 "HIE " " O  " " " 8 0 1 C2 
    1018 14 -3.10385 7.34562 25.6921 68 " " " " A 2 0 0 "HIE " " CB " " " 6 0 1 C2 
    1019 14 -4.35136 6.52888 25.7154 68 " " " " A 2 0 0 "HIE " " CG " " " 6 0 1 C2 
    1020 40 -5.49414 6.89343 24.9758 68 " " " " A 43 0 0 "HIE " " ND1" " " 7 0 1 C2 
    1021 14 -4.64562 5.38153 26.4607 68 " " " " A 2 0 0 "HIE " " CD2" " " 6 0 1 C2 
    1022 14 -6.49446 6.18104 25.4649 68 " " " " A 2 0 0 "HIE " " CE1" " " 6 0 1 C2 
    1023 40 -6.07909 5.20523 26.2964 68 " " " " A 43 0 0 "HIE " " NE2" " " 7 0 1 C2 
    1024 48 -1.29781 5.29015 26.1175 68 " " " " A 21 0 0 "HIE " " H  " " " 1 0 1 C2 
    1025 48 -2.23927 6.66547 23.7313 68 " " " " A 21 0 0 "HIE " " HA " " " 1 0 1 C2 
    1026 48 -3.39214 8.29519 25.2412 68 " " " " A 21 0 0 "HIE " " HB3" " " 1 0 1 C2 
    1027 48 -2.84414 7.59976 26.7198 68 " " " " A 21 0 0 "HIE " " HB2" " " 1 0 1 C2 
    1028 48 -4.06082 4.87656 27.2153 68 " " " " A 21 0 0 "HIE " " HD2" " " 1 0 1 C2 
    1029 48 -7.52048 6.15228 25.129 68 " " " " A 21 0 0 "HIE " " HE1" " " 1 0 1 C2 
    1030 40 -0.767021 8.82514 25.4106 69 " " " " A 43 0 0 "VAL " " N  " " " 7 0 1 C2 
    1031 14 0.343886 9.83519 25.4088 69 " " " " A 2 0 0 "VAL " " CA " " " 6 0 1 C2 
    1032 14 1.29259 9.62403 26.5949 69 " " " " A 2 0 0 "VAL " " C  " " " 6 0 1 C2 
    1033 23 0.87893 9.70812 27.719 69 " " " " A 70 0 0 "VAL " " O  " " " 8 0 1 C2 
    1034 14 -0.400009 11.1506 25.5706 69 " " " " A 2 0 0 "VAL " " CB " " " 6 0 1 C2 
    1035 14 0.548264 12.3691 25.7075 69 " " " " A 2 0 0 "VAL " " CG1" " " 6 0 1 C2 
    1036 14 -1.37659 11.4698 24.4209 69 " " " " A 2 0 0 "VAL " " CG2" " " 6 0 1 C2 
    1037 48 -1.62153 9.14619 25.8429 69 " " " " A 21 0 0 "VAL " " H  " " " 1 0 1 C2 
    1038 48 0.879862 9.75969 24.4627 69 " " " " A 21 0 0 "VAL " " HA " " " 1 0 1 C2 
    1039 48 -0.989648 11.114 26.4866 69 " " " " A 21 0 0 "VAL " " HB " " " 1 0 1 C2 
    1040 48 0.17207 13.3901 25.6442 69 " " " " A 21 0 0 "VAL " HG11 " " 1 0 1 C2 
    1041 48 1.18547 12.3649 26.5918 69 " " " " A 21 0 0 "VAL " HG12 " " 1 0 1 C2 
    1042 48 1.16799 12.4296 24.8128 69 " " " " A 21 0 0 "VAL " HG13 " " 1 0 1 C2 
    1043 48 -0.991154 11.6178 23.4121 69 " " " " A 21 0 0 "VAL " HG21 " " 1 0 1 C2 
    1044 48 -2.10275 10.6613 24.3365 69 " " " " A 21 0 0 "VAL " HG22 " " 1 0 1 C2 
    1045 48 -2.02223 12.2988 24.7105 69 " " " " A 21 0 0 "VAL " HG23 " " 1 0 1 C2 
    1046 40 2.64984 9.4042 26.3704 70 " " " " A 43 0 0 "VAL " " N  " " " 7 0 1 C2 
    1047 14 3.66864 9.36006 27.3749 70 " " " " A 2 0 0 "VAL " " CA " " " 6 0 1 C2 
    1048 14 4.33759 10.7207 27.1851 70 " " " " A 2 0 0 "VAL " " C  " " " 6 0 1 C2 
    1049 23 4.93834 10.8718 26.128 70 " " " " A 70 0 0 "VAL " " O  " " " 8 0 1 C2 
    1050 14 4.65219 8.16183 27.0567 70 " " " " A 2 0 0 "VAL " " CB " " " 6 0 1 C2 
    1051 14 5.89846 8.06885 27.9968 70 " " " " A 2 0 0 "VAL " " CG1" " " 6 0 1 C2 
    1052 14 3.75194 6.91086 27.0747 70 " " " " A 2 0 0 "VAL " " CG2" " " 6 0 1 C2 
    1053 48 3.01259 9.50679 25.4334 70 " " " " A 21 0 0 "VAL " " H  " " " 1 0 1 C2 
    1054 48 3.23343 9.23274 28.3661 70 " " " " A 21 0 0 "VAL " " HA " " " 1 0 1 C2 
    1055 48 5.19621 8.19465 26.1127 70 " " " " A 21 0 0 "VAL " " HB " " " 1 0 1 C2 
    1056 48 6.4518 9.00665 27.9472 70 " " " " A 21 0 0 "VAL " HG11 " " 1 0 1 C2 
    1057 48 5.71781 8.00973 29.0701 70 " " " " A 21 0 0 "VAL " HG12 " " 1 0 1 C2 
    1058 48 6.56818 7.28195 27.6499 70 " " " " A 21 0 0 "VAL " HG13 " " 1 0 1 C2 
    1059 48 3.43241 6.80628 28.1116 70 " " " " A 21 0 0 "VAL " HG21 " " 1 0 1 C2 
    1060 48 2.82047 7.00662 26.5168 70 " " " " A 21 0 0 "VAL " HG22 " " 1 0 1 C2 
    1061 48 4.24609 6.01356 26.7022 70 " " " " A 21 0 0 "VAL " HG23 " " 1 0 1 C2 
    1062 40 4.08622 11.6608 28.1446 71 " " " " A 43 0 0 "ALA " " N  " " " 7 0 1 C2 
    1063 14 4.89815 12.9418 28.1156 71 " " " " A 2 0 0 "ALA " " CA " " " 6 0 1 C2 
    1064 14 6.15 12.6105 28.982 71 " " " " A 2 0 0 "ALA " " C  " " " 6 0 1 C2 
    1065 23 6.08925 12.3468 30.1371 71 " " " " A 70 0 0 "ALA " " O  " " " 8 0 1 C2 
    1066 14 3.97263 13.9435 28.8152 71 " " " " A 2 0 0 "ALA " " CB " " " 6 0 1 C2 
    1067 48 3.50231 11.443 28.9394 71 " " " " A 21 0 0 "ALA " " H  " " " 1 0 1 C2 
    1068 48 5.1509 13.2705 27.1075 71 " " " " A 21 0 0 "ALA " " HA " " " 1 0 1 C2 
    1069 48 3.8367 13.6676 29.8609 71 " " " " A 21 0 0 "ALA " " HB1" " " 1 0 1 C2 
    1070 48 4.4602 14.9167 28.7573 71 " " " " A 21 0 0 "ALA " " HB2" " " 1 0 1 C2 
    1071 48 3.04586 13.9318 28.2415 71 " " " " A 21 0 0 "ALA " " HB3" " " 1 0 1 C2 
    1072 40 7.31742 12.7382 28.3374 72 " " " " A 43 0 0 "ILE " " N  " " " 7 0 1 C2 
    1073 14 8.68957 12.7089 28.9168 72 " " " " A 2 0 0 "ILE " " CA " " " 6 0 1 C2 
    1074 14 9.11184 14.1644 29.2592 72 " " " " A 2 0 0 "ILE " " C  " " " 6 0 1 C2 
    1075 23 8.97142 15.1087 28.482 72 " " " " A 70 0 0 "ILE " " O  " " " 8 0 1 C2 
    1076 14 9.65263 12.0936 27.8604 72 " " " " A 2 0 0 "ILE " " CB " " " 6 0 1 C2 
    1077 14 9.16886 10.7069 27.5407 72 " " " " A 2 0 0 "ILE " " CG1" " " 6 0 1 C2 
    1078 14 11.1395 12.1786 28.2192 72 " " " " A 2 0 0 "ILE " " CG2" " " 6 0 1 C2 
    1079 14 9.82397 9.9396 26.379 72 " " " " A 2 0 0 "ILE " " CD1" " " 6 0 1 C2 
    1080 48 7.41685 12.8919 27.3441 72 " " " " A 21 0 0 "ILE " " H  " " " 1 0 1 C2 
    1081 48 8.6737 12.2505 29.9056 72 " " " " A 21 0 0 "ILE " " HA " " " 1 0 1 C2 
    1082 48 9.39647 12.786 27.0584 72 " " " " A 21 0 0 "ILE " " HB " " " 1 0 1 C2 
    1083 48 8.12525 10.5947 27.2469 72 " " " " A 21 0 0 "ILE " HG13 " " 1 0 1 C2 
    1084 48 9.32391 10.1533 28.4668 72 " " " " A 21 0 0 "ILE " HG12 " " 1 0 1 C2 
    1085 48 11.4685 11.4888 28.9964 72 " " " " A 21 0 0 "ILE " HG21 " " 1 0 1 C2 
    1086 48 11.7782 11.8572 27.3965 72 " " " " A 21 0 0 "ILE " HG22 " " 1 0 1 C2 
    1087 48 11.5107 13.1389 28.5772 72 " " " " A 21 0 0 "ILE " HG23 " " 1 0 1 C2 
    1088 48 9.80515 10.5609 25.4836 72 " " " " A 21 0 0 "ILE " HD11 " " 1 0 1 C2 
    1089 48 10.8566 9.60653 26.483 72 " " " " A 21 0 0 "ILE " HD12 " " 1 0 1 C2 
    1090 48 9.21536 9.04121 26.2761 72 " " " " A 21 0 0 "ILE " HD13 " " 1 0 1 C2 
    1091 40 9.61534 14.3989 30.4663 73 " " " " A 43 0 0 "LEU " " N  " " " 7 0 1 C2 
    1092 14 9.97169 15.7378 31.0611 73 " " " " A 2 0 0 "LEU " " CA " " " 6 0 1 C2 
    1093 14 11.1321 15.641 32.1042 73 " " " " A 2 0 0 "LEU " " C  " " " 6 0 1 C2 
    1094 23 11.4668 14.6035 32.7004 73 " " " " A 70 0 0 "LEU " " O  " " " 8 0 1 C2 
    1095 14 8.66923 16.4829 31.4729 73 " " " " A 2 0 0 "LEU " " CB " " " 6 0 1 C2 
    1096 14 7.90965 16.0331 32.686 73 " " " " A 2 0 0 "LEU " " CG " " " 6 0 1 C2 
    1097 14 7.31923 17.0291 33.6247 73 " " " " A 2 0 0 "LEU " " CD1" " " 6 0 1 C2 
    1098 14 6.86379 14.9232 32.3582 73 " " " " A 2 0 0 "LEU " " CD2" " " 6 0 1 C2 
    1099 48 9.69234 13.6173 31.1014 73 " " " " A 21 0 0 "LEU " " H  " " " 1 0 1 C2 
    1100 48 10.4251 16.3179 30.2574 73 " " " " A 21 0 0 "LEU " " HA " " " 1 0 1 C2 
    1101 48 8.06868 16.6098 30.5721 73 " " " " A 21 0 0 "LEU " " HB3" " " 1 0 1 C2 
    1102 48 9.07591 17.4744 31.6719 73 " " " " A 21 0 0 "LEU " " HB2" " " 1 0 1 C2 
    1103 48 8.63381 15.4386 33.243 73 " " " " A 21 0 0 "LEU " " HG " " " 1 0 1 C2 
    1104 48 6.65389 16.6219 34.386 73 " " " " A 21 0 0 "LEU " HD11 " " 1 0 1 C2 
    1105 48 8.11497 17.5986 34.105 73 " " " " A 21 0 0 "LEU " HD12 " " 1 0 1 C2 
    1106 48 6.64808 17.6164 32.998 73 " " " " A 21 0 0 "LEU " HD13 " " 1 0 1 C2 
    1107 48 6.37268 15.2185 31.431 73 " " " " A 21 0 0 "LEU " HD21 " " 1 0 1 C2 
    1108 48 7.38719 13.9902 32.1491 73 " " " " A 21 0 0 "LEU " HD22 " " 1 0 1 C2 
    1109 48 6.22393 14.5913 33.1758 73 " " " " A 21 0 0 "LEU " HD23 " " 1 0 1 C2 
    1110 40 11.7905 16.8385 32.2054 74 " " " " A 43 0 0 "THR " " N  " " " 7 0 1 C2 
    1111 14 12.9302 17.0466 32.9598 74 " " " " A 2 0 0 "THR " " CA " " " 6 0 1 C2 
    1112 14 12.9933 18.4685 33.6227 74 " " " " A 2 0 0 "THR " " C  " " " 6 0 1 C2 
    1113 23 12.4796 19.4354 32.987 74 " " " " A 70 0 0 "THR " " O  " " " 8 0 1 C2 
    1114 14 14.1263 16.5512 32.0857 74 " " " " A 2 0 0 "THR " " CB " " " 6 0 1 C2 
    1115 23 15.4017 16.5701 32.6584 74 " " " " A 70 0 0 "THR " " OG1" " " 8 0 1 C2 
    1116 14 14.2584 17.1048 30.6839 74 " " " " A 2 0 0 "THR " " CG2" " " 6 0 1 C2 
    1117 48 11.4932 17.6184 31.6368 74 " " " " A 21 0 0 "THR " " H  " " " 1 0 1 C2 
    1118 48 12.7864 16.3932 33.8203 74 " " " " A 21 0 0 "THR " " HA " " " 1 0 1 C2 
    1119 48 14.0364 15.4662 32.0342 74 " " " " A 21 0 0 "THR " " HB " " " 1 0 1 C2 
    1120 48 15.3805 15.9658 33.3847 74 " " " " A 21 0 0 "THR " " HG1" " " 1 0 1 C2 
    1121 48 15.1565 16.6375 30.2801 74 " " " " A 21 0 0 "THR " HG21 " " 1 0 1 C2 
    1122 48 13.4002 17.0028 30.0197 74 " " " " A 21 0 0 "THR " HG22 " " 1 0 1 C2 
    1123 48 14.4603 18.1544 30.8975 74 " " " " A 21 0 0 "THR " HG23 " " 1 0 1 C2 
    1124 40 13.5615 18.6285 34.8755 75 " " " " A 43 0 0 "PRO " " N  " " " 7 0 1 C2 
    1125 14 13.7212 19.9059 35.6653 75 " " " " A 2 0 0 "PRO " " CA " " " 6 0 1 C2 
    1126 14 15.0046 20.6875 35.172 75 " " " " A 2 0 0 "PRO " " C  " " " 6 0 1 C2 
    1127 23 16.0139 20.0599 34.7475 75 " " " " A 70 0 0 "PRO " " O  " " " 8 0 1 C2 
    1128 14 13.8983 19.5283 37.1494 75 " " " " A 2 0 0 "PRO " " CB " " " 6 0 1 C2 
    1129 14 14.3367 18.097 37.1243 75 " " " " A 2 0 0 "PRO " " CG " " " 6 0 1 C2 
    1130 14 13.7721 17.4941 35.8345 75 " " " " A 2 0 0 "PRO " " CD " " " 6 0 1 C2 
    1131 48 12.8399 20.514 35.4615 75 " " " " A 21 0 0 "PRO " " HA " " " 1 0 1 C2 
    1132 48 12.9381 19.6593 37.6484 75 " " " " A 21 0 0 "PRO " " HB3" " " 1 0 1 C2 
    1133 48 14.6821 20.1253 37.6155 75 " " " " A 21 0 0 "PRO " " HB2" " " 1 0 1 C2 
    1134 48 13.8954 17.6855 38.0321 75 " " " " A 21 0 0 "PRO " " HG3" " " 1 0 1 C2 
    1135 48 15.4121 17.926 37.0761 75 " " " " A 21 0 0 "PRO " " HG2" " " 1 0 1 C2 
    1136 48 14.4527 16.7092 35.5047 75 " " " " A 21 0 0 "PRO " " HD2" " " 1 0 1 C2 
    1137 48 12.7259 17.2049 35.9349 75 " " " " A 21 0 0 "PRO " " HD3" " " 1 0 1 C2 
    1138 40 15.0593 22.0268 35.4404 76 " " " " A 43 0 0 "PRO " " N  " " " 7 0 1 C2 
    1139 14 16.3106 22.8225 35.5664 76 " " " " A 2 0 0 "PRO " " CA " " " 6 0 1 C2 
    1140 14 17.4565 22.23 36.4362 76 " " " " A 2 0 0 "PRO " " C  " " " 6 0 1 C2 
    1141 23 17.1794 21.5002 37.4154 76 " " " " A 70 0 0 "PRO " " O  " " " 8 0 1 C2 
    1142 14 15.8858 24.1291 36.2878 76 " " " " A 2 0 0 "PRO " " CB " " " 6 0 1 C2 
    1143 14 14.3931 24.1942 36.0552 76 " " " " A 2 0 0 "PRO " " CG " " " 6 0 1 C2 
    1144 14 13.8841 22.8317 35.7699 76 " " " " A 2 0 0 "PRO " " CD " " " 6 0 1 C2 
    1145 48 16.6732 23.0021 34.5543 76 " " " " A 21 0 0 "PRO " " HA " " " 1 0 1 C2 
    1146 48 16.3058 24.9693 35.735 76 " " " " A 21 0 0 "PRO " " HB3" " " 1 0 1 C2 
    1147 48 16.2416 24.2243 37.3137 76 " " " " A 21 0 0 "PRO " " HB2" " " 1 0 1 C2 
    1148 48 14.2091 24.9168 35.2602 76 " " " " A 21 0 0 "PRO " " HG3" " " 1 0 1 C2 
    1149 48 13.9649 24.6809 36.9314 76 " " " " A 21 0 0 "PRO " " HG2" " " 1 0 1 C2 
    1150 48 13.4471 22.4796 36.7043 76 " " " " A 21 0 0 "PRO " " HD2" " " 1 0 1 C2 
    1151 48 13.2884 22.9732 34.868 76 " " " " A 21 0 0 "PRO " " HD3" " " 1 0 1 C2 
    1152 40 18.6758 22.6086 36.1118 77 " " " " A 43 0 0 "ASP " " N  " " " 7 0 1 C2 
    1153 14 19.8741 21.7535 36.3466 77 " " " " A 2 0 0 "ASP " " CA " " " 6 0 1 C2 
    1154 14 20.4064 21.855 37.7807 77 " " " " A 2 0 0 "ASP " " C  " " " 6 0 1 C2 
    1155 23 21.1805 20.9964 38.156 77 " " " " A 70 0 0 "ASP " " O  " " " 8 0 1 C2 
    1156 14 21.0191 22.0362 35.2669 77 " " " " A 2 0 0 "ASP " " CB " " " 6 0 1 C2 
    1157 14 21.6697 23.3635 35.1435 77 " " " " A 2 0 0 "ASP " " CG " " " 6 0 1 C2 
    1158 23 20.8672 24.3239 35.3417 77 " " " " A 70 0 0 "ASP " " OD1" " " 8 0 1 C2 
    1159 23 22.8087 23.4257 34.643 77 " " " " A 70 0 0 "ASP " " OD2" " " 8 0 1 C2 
    1160 48 18.8576 23.4687 35.6145 77 " " " " A 21 0 0 "ASP " " H  " " " 1 0 1 C2 
    1161 48 19.4549 20.7517 36.2534 77 " " " " A 21 0 0 "ASP " " HA " " " 1 0 1 C2 
    1162 48 20.5705 21.6699 34.3435 77 " " " " A 21 0 0 "ASP " " HB3" " " 1 0 1 C2 
    1163 48 21.9047 21.422 35.4296 77 " " " " A 21 0 0 "ASP " " HB2" " " 1 0 1 C2 
    1164 40 19.8283 22.7831 38.5835 78 " " " " A 43 0 0 "ASP " " N  " " " 7 0 1 C2 
    1165 14 20.0141 22.8658 40.0445 78 " " " " A 2 0 0 "ASP " " CA " " " 6 0 1 C2 
    1166 14 19.0057 22.1241 40.8551 78 " " " " A 2 0 0 "ASP " " C  " " " 6 0 1 C2 
    1167 23 19.0376 22.1833 42.1292 78 " " " " A 70 0 0 "ASP " " O  " " " 8 0 1 C2 
    1168 14 20.164 24.3179 40.572 78 " " " " A 2 0 0 "ASP " " CB " " " 6 0 1 C2 
    1169 14 19.0195 25.3187 40.3447 78 " " " " A 2 0 0 "ASP " " CG " " " 6 0 1 C2 
    1170 23 18.5382 25.3969 39.1823 78 " " " " A 70 0 0 "ASP " " OD1" " " 8 0 1 C2 
    1171 23 18.5987 25.8758 41.3436 78 " " " " A 70 0 0 "ASP " " OD2" " " 8 0 1 C2 
    1172 48 19.1346 23.3741 38.1479 78 " " " " A 21 0 0 "ASP " " H  " " " 1 0 1 C2 
    1173 48 20.8812 22.2539 40.2934 78 " " " " A 21 0 0 "ASP " " HA " " " 1 0 1 C2 
    1174 48 20.961 24.7079 39.939 78 " " " " A 21 0 0 "ASP " " HB3" " " 1 0 1 C2 
    1175 48 20.6073 24.3665 41.5666 78 " " " " A 21 0 0 "ASP " " HB2" " " 1 0 1 C2 
    1176 40 18.0611 21.5471 40.1951 79 " " " " A 43 0 0 "LYS " " N  " " " 7 0 1 C2 
    1177 14 17.1015 20.7063 40.8302 79 " " " " A 2 0 0 "LYS " " CA " " " 6 0 1 C2 
    1178 14 17.006 19.3975 39.9803 79 " " " " A 2 0 0 "LYS " " C  " " " 6 0 1 C2 
    1179 23 17.7281 19.1149 38.9824 79 " " " " A 70 0 0 "LYS " " O  " " " 8 0 1 C2 
    1180 14 15.7621 21.4204 41.14 79 " " " " A 2 0 0 "LYS " " CB " " " 6 0 1 C2 
    1181 14 15.0609 22.1157 39.9887 79 " " " " A 2 0 0 "LYS " " CG " " " 6 0 1 C2 
    1182 14 13.6224 22.5234 40.4115 79 " " " " A 2 0 0 "LYS " " CD " " " 6 0 1 C2 
    1183 14 13.3787 23.8065 41.3921 79 " " " " A 2 0 0 "LYS " " CE " " " 6 0 1 C2 
    1184 40 12.0402 23.8801 41.8448 79 " " " " A 43 0 0 "LYS " " NZ " " " 7 0 1 C2 
    1185 48 18.0839 21.5227 39.1857 79 " " " " A 21 0 0 "LYS " " H  " " " 1 0 1 C2 
    1186 48 17.5054 20.2648 41.7413 79 " " " " A 21 0 0 "LYS " " HA " " " 1 0 1 C2 
    1187 48 15.9474 22.1817 41.8977 79 " " " " A 21 0 0 "LYS " " HB3" " " 1 0 1 C2 
    1188 48 15.078 20.7686 41.6833 79 " " " " A 21 0 0 "LYS " " HB2" " " 1 0 1 C2 
    1189 48 14.9903 21.3686 39.1982 79 " " " " A 21 0 0 "LYS " " HG3" " " 1 0 1 C2 
    1190 48 15.6903 22.8934 39.556 79 " " " " A 21 0 0 "LYS " " HG2" " " 1 0 1 C2 
    1191 48 13.098 21.6418 40.78 79 " " " " A 21 0 0 "LYS " " HD3" " " 1 0 1 C2 
    1192 48 13.2308 22.8165 39.4374 79 " " " " A 21 0 0 "LYS " " HD2" " " 1 0 1 C2 
    1193 48 13.5864 24.7605 40.9076 79 " " " " A 21 0 0 "LYS " " HE3" " " 1 0 1 C2 
    1194 48 14.0485 23.7164 42.2473 79 " " " " A 21 0 0 "LYS " " HE2" " " 1 0 1 C2 
    1195 48 11.8149 23.1077 42.4553 79 " " " " A 21 0 0 "LYS " " HZ1" " " 1 0 1 C2 
    1196 48 11.7838 24.6927 42.387 79 " " " " A 21 0 0 "LYS " " HZ2" " " 1 0 1 C2 
    1197 48 11.3501 23.8667 41.1074 79 " " " " A 21 0 0 "LYS " " HZ3" " " 1 0 1 C2 
    1198 40 16.1907 18.5372 40.5138 80 " " " " A 43 0 0 "LYS " " N  " " " 7 0 1 C2 
    1199 14 15.9674 17.124 40.127 80 " " " " A 2 0 0 "LYS " " CA " " " 6 0 1 C2 
    1200 14 14.5615 16.7588 40.5305 80 " " " " A 2 0 0 "LYS " " C  " " " 6 0 1 C2 
    1201 23 13.8914 17.5787 41.118 80 " " " " A 70 0 0 "LYS " " O  " " " 8 0 1 C2 
    1202 14 17.0841 16.2008 40.6534 80 " " " " A 2 0 0 "LYS " " CB " " " 6 0 1 C2 
    1203 14 17.5453 16.4992 42.113 80 " " " " A 2 0 0 "LYS " " CG " " " 6 0 1 C2 
    1204 14 18.3643 15.33 42.7325 80 " " " " A 2 0 0 "LYS " " CD " " " 6 0 1 C2 
    1205 14 18.9965 15.8253 44.0494 80 " " " " A 2 0 0 "LYS " " CE " " " 6 0 1 C2 
    1206 40 19.7308 14.689 44.6808 80 " " " " A 43 0 0 "LYS " " NZ " " " 7 0 1 C2 
    1207 48 15.5071 18.9414 41.1378 80 " " " " A 21 0 0 "LYS " " H  " " " 1 0 1 C2 
    1208 48 15.9317 17.0774 39.0386 80 " " " " A 21 0 0 "LYS " " HA " " " 1 0 1 C2 
    1209 48 17.9943 16.256 40.0562 80 " " " " A 21 0 0 "LYS " " HB3" " " 1 0 1 C2 
    1210 48 16.7609 15.171 40.5018 80 " " " " A 21 0 0 "LYS " " HB2" " " 1 0 1 C2 
    1211 48 16.6606 16.5118 42.7496 80 " " " " A 21 0 0 "LYS " " HG3" " " 1 0 1 C2 
    1212 48 18.1107 17.4216 42.2453 80 " " " " A 21 0 0 "LYS " " HG2" " " 1 0 1 C2 
    1213 48 19.1787 14.9361 42.1244 80 " " " " A 21 0 0 "LYS " " HD3" " " 1 0 1 C2 
    1214 48 17.6883 14.4886 42.8848 80 " " " " A 21 0 0 "LYS " " HD2" " " 1 0 1 C2 
    1215 48 18.3238 16.136 44.8488 80 " " " " A 21 0 0 "LYS " " HE3" " " 1 0 1 C2 
    1216 48 19.7845 16.5725 43.955 80 " " " " A 21 0 0 "LYS " " HE2" " " 1 0 1 C2 
    1217 48 19.1691 13.9077 44.9875 80 " " " " A 21 0 0 "LYS " " HZ1" " " 1 0 1 C2 
    1218 48 20.4609 14.3802 44.0549 80 " " " " A 21 0 0 "LYS " " HZ2" " " 1 0 1 C2 
    1219 48 20.3208 15.0934 45.3939 80 " " " " A 21 0 0 "LYS " " HZ3" " " 1 0 1 C2 
    1220 40 13.9046 15.6447 40.0531 81 " " " " A 43 0 0 "VAL " " N  " " " 7 0 1 C2 
    1221 14 12.5082 15.2267 40.1933 81 " " " " A 2 0 0 "VAL " " CA " " " 6 0 1 C2 
    1222 14 11.957 15.1468 41.6245 81 " " " " A 2 0 0 "VAL " " C  " " " 6 0 1 C2 
    1223 23 10.7735 15.0988 41.924 81 " " " " A 70 0 0 "VAL " " O  " " " 8 0 1 C2 
    1224 14 12.2398 14.1027 39.2555 81 " " " " A 2 0 0 "VAL " " CB " " " 6 0 1 C2 
    1225 14 12.8723 14.3098 37.8872 81 " " " " A 2 0 0 "VAL " " CG1" " " 6 0 1 C2 
    1226 14 12.7441 12.7899 39.821 81 " " " " A 2 0 0 "VAL " " CG2" " " 6 0 1 C2 
    1227 48 14.4636 14.984 39.5323 81 " " " " A 21 0 0 "VAL " " H  " " " 1 0 1 C2 
    1228 48 11.9104 16.0448 39.7915 81 " " " " A 21 0 0 "VAL " " HA " " " 1 0 1 C2 
    1229 48 11.1795 13.9472 39.0564 81 " " " " A 21 0 0 "VAL " " HB " " " 1 0 1 C2 
    1230 48 12.7725 15.319 37.4878 81 " " " " A 21 0 0 "VAL " HG11 " " 1 0 1 C2 
    1231 48 13.8969 13.9562 37.7715 81 " " " " A 21 0 0 "VAL " HG12 " " 1 0 1 C2 
    1232 48 12.2964 13.7693 37.136 81 " " " " A 21 0 0 "VAL " HG13 " " 1 0 1 C2 
    1233 48 12.0663 11.9637 39.6064 81 " " " " A 21 0 0 "VAL " HG21 " " 1 0 1 C2 
    1234 48 13.6616 12.468 39.3286 81 " " " " A 21 0 0 "VAL " HG22 " " 1 0 1 C2 
    1235 48 12.9656 12.6871 40.8833 81 " " " " A 21 0 0 "VAL " HG23 " " 1 0 1 C2 
    1236 40 12.9522 14.9717 42.4949 82 " " " " A 43 0 0 "THR " " N  " " " 7 0 1 C2 
    1237 14 12.7867 14.8793 43.9204 82 " " " " A 2 0 0 "THR " " CA " " " 6 0 1 C2 
    1238 14 12.6086 16.2368 44.7199 82 " " " " A 2 0 0 "THR " " C  " " " 6 0 1 C2 
    1239 23 12.138 16.2883 45.8395 82 " " " " A 70 0 0 "THR " " O  " " " 8 0 1 C2 
    1240 14 14.0642 14.2027 44.433 82 " " " " A 2 0 0 "THR " " CB " " " 6 0 1 C2 
    1241 23 15.3576 14.6591 44.0433 82 " " " " A 70 0 0 "THR " " OG1" " " 8 0 1 C2 
    1242 14 13.9354 12.6752 44.0271 82 " " " " A 2 0 0 "THR " " CG2" " " 6 0 1 C2 
    1243 48 13.9205 15.0437 42.2166 82 " " " " A 21 0 0 "THR " " H  " " " 1 0 1 C2 
    1244 48 12.0226 14.1674 44.2326 82 " " " " A 21 0 0 "THR " " HA " " " 1 0 1 C2 
    1245 48 14.0895 14.2378 45.5221 82 " " " " A 21 0 0 "THR " " HB " " " 1 0 1 C2 
    1246 48 16.0402 14.2256 44.5323 82 " " " " A 21 0 0 "THR " " HG1" " " 1 0 1 C2 
    1247 48 14.3473 12.4272 43.0488 82 " " " " A 21 0 0 "THR " HG21 " " 1 0 1 C2 
    1248 48 14.5531 12.0122 44.6329 82 " " " " A 21 0 0 "THR " HG22 " " 1 0 1 C2 
    1249 48 12.9293 12.2611 44.0927 82 " " " " A 21 0 0 "THR " HG23 " " 1 0 1 C2 
    1250 40 12.8694 17.3851 44.1035 83 " " " " A 43 0 0 "ASP " " N  " " " 7 0 1 C2 
    1251 14 12.5133 18.7363 44.547 83 " " " " A 2 0 0 "ASP " " CA " " " 6 0 1 C2 
    1252 14 11.0098 18.8925 44.7278 83 " " " " A 2 0 0 "ASP " " C  " " " 6 0 1 C2 
    1253 23 10.2273 18.6804 43.7866 83 " " " " A 70 0 0 "ASP " " O  " " " 8 0 1 C2 
    1254 14 13.1838 19.7973 43.6502 83 " " " " A 2 0 0 "ASP " " CB " " " 6 0 1 C2 
    1255 14 12.6738 21.23 44.029 83 " " " " A 2 0 0 "ASP " " CG " " " 6 0 1 C2 
    1256 23 11.759 21.8182 43.3502 83 " " " " A 70 0 0 "ASP " " OD1" " " 8 0 1 C2 
    1257 23 13.1462 21.7787 45.064 83 " " " " A 70 0 0 "ASP " " OD2" " " 8 0 1 C2 
    1258 48 13.1925 17.3025 43.1501 83 " " " " A 21 0 0 "ASP " " H  " " " 1 0 1 C2 
    1259 48 12.9855 18.936 45.5089 83 " " " " A 21 0 0 "ASP " " HA " " " 1 0 1 C2 
    1260 48 12.982 19.6326 42.5918 83 " " " " A 21 0 0 "ASP " " HB3" " " 1 0 1 C2 
    1261 48 14.2599 19.6457 43.7339 83 " " " " A 21 0 0 "ASP " " HB2" " " 1 0 1 C2 
    1262 40 10.479 18.9952 45.9598 84 " " " " A 43 0 0 "LYS " " N  " " " 7 0 1 C2 
    1263 14 9.0399 18.9463 46.2424 84 " " " " A 2 0 0 "LYS " " CA " " " 6 0 1 C2 
    1264 14 8.22286 20.1521 45.7072 84 " " " " A 2 0 0 "LYS " " C  " " " 6 0 1 C2 
    1265 23 7.11368 20.0256 45.241 84 " " " " A 70 0 0 "LYS " " O  " " " 8 0 1 C2 
    1266 14 8.95572 18.8792 47.7878 84 " " " " A 2 0 0 "LYS " " CB " " " 6 0 1 C2 
    1267 14 9.85132 17.8019 48.4711 84 " " " " A 2 0 0 "LYS " " CG " " " 6 0 1 C2 
    1268 14 9.65836 17.7299 49.9479 84 " " " " A 2 0 0 "LYS " " CD " " " 6 0 1 C2 
    1269 14 10.7813 16.7683 50.5393 84 " " " " A 2 0 0 "LYS " " CE " " " 6 0 1 C2 
    1270 40 10.4202 16.4328 51.9066 84 " " " " A 43 0 0 "LYS " " NZ " " " 7 0 1 C2 
    1271 48 11.0963 18.9222 46.7559 84 " " " " A 21 0 0 "LYS " " H  " " " 1 0 1 C2 
    1272 48 8.59831 18.0205 45.8737 84 " " " " A 21 0 0 "LYS " " HA " " " 1 0 1 C2 
    1273 48 7.87632 18.7281 47.7997 84 " " " " A 21 0 0 "LYS " " HB3" " " 1 0 1 C2 
    1274 48 9.08865 19.8349 48.2948 84 " " " " A 21 0 0 "LYS " " HB2" " " 1 0 1 C2 
    1275 48 10.9013 18.0779 48.3733 84 " " " " A 21 0 0 "LYS " " HG3" " " 1 0 1 C2 
    1276 48 9.74082 16.7755 48.1212 84 " " " " A 21 0 0 "LYS " " HG2" " " 1 0 1 C2 
    1277 48 8.69024 17.2643 50.1323 84 " " " " A 21 0 0 "LYS " " HD3" " " 1 0 1 C2 
    1278 48 9.61671 18.72 50.4021 84 " " " " A 21 0 0 "LYS " " HD2" " " 1 0 1 C2 
    1279 48 11.7133 17.3181 50.6705 84 " " " " A 21 0 0 "LYS " " HE3" " " 1 0 1 C2 
    1280 48 11.0042 15.9104 49.9049 84 " " " " A 21 0 0 "LYS " " HE2" " " 1 0 1 C2 
    1281 48 10.3617 17.2761 52.4594 84 " " " " A 21 0 0 "LYS " " HZ1" " " 1 0 1 C2 
    1282 48 9.53805 15.949 51.8178 84 " " " " A 21 0 0 "LYS " " HZ2" " " 1 0 1 C2 
    1283 48 11.0893 15.8009 52.3226 84 " " " " A 21 0 0 "LYS " " HZ3" " " 1 0 1 C2 
    1284 40 8.85648 21.2788 45.6702 85 " " " " A 43 0 0 "ALA " " N  " " " 7 0 1 C2 
    1285 14 8.45027 22.477 44.9815 85 " " " " A 2 0 0 "ALA " " CA " " " 6 0 1 C2 
    1286 14 8.1149 22.2497 43.5004 85 " " " " A 2 0 0 "ALA " " C  " " " 6 0 1 C2 
    1287 23 7.17278 22.7859 42.9903 85 " " " " A 70 0 0 "ALA " " O  " " " 8 0 1 C2 
    1288 14 9.48497 23.605 45.1022 85 " " " " A 2 0 0 "ALA " " CB " " " 6 0 1 C2 
    1289 48 9.73954 21.3646 46.1528 85 " " " " A 21 0 0 "ALA " " H  " " " 1 0 1 C2 
    1290 48 7.59264 22.8531 45.5393 85 " " " " A 21 0 0 "ALA " " HA " " " 1 0 1 C2 
    1291 48 9.61259 23.6625 46.1832 85 " " " " A 21 0 0 "ALA " " HB1" " " 1 0 1 C2 
    1292 48 10.4919 23.4365 44.7204 85 " " " " A 21 0 0 "ALA " " HB2" " " 1 0 1 C2 
    1293 48 9.1432 24.5217 44.6217 85 " " " " A 21 0 0 "ALA " " HB3" " " 1 0 1 C2 
    1294 40 8.96783 21.5027 42.8026 86 " " " " A 43 0 0 "TRP " " N  " " " 7 0 1 C2 
    1295 14 8.8645 21.2028 41.3646 86 " " " " A 2 0 0 "TRP " " CA " " " 6 0 1 C2 
    1296 14 7.67233 20.2543 41.1464 86 " " " " A 2 0 0 "TRP " " C  " " " 6 0 1 C2 
    1297 23 6.94552 20.3352 40.1663 86 " " " " A 70 0 0 "TRP " " O  " " " 8 0 1 C2 
    1298 14 10.0948 20.5041 40.8975 86 " " " " A 2 0 0 "TRP " " CB " " " 6 0 1 C2 
    1299 14 10.1996 20.2333 39.4549 86 " " " " A 2 0 0 "TRP " " CG " " " 6 0 1 C2 
    1300 14 10.3155 21.2592 38.5753 86 " " " " A 2 0 0 "TRP " " CD1" " " 6 0 1 C2 
    1301 14 10.2155 19.0324 38.7627 86 " " " " A 2 0 0 "TRP " " CD2" " " 6 0 1 C2 
    1302 40 10.3516 20.6998 37.3332 86 " " " " A 43 0 0 "TRP " " NE1" " " 7 0 1 C2 
    1303 14 10.2475 19.3731 37.3746 86 " " " " A 2 0 0 "TRP " " CE2" " " 6 0 1 C2 
    1304 14 9.94822 17.6841 39.0575 86 " " " " A 2 0 0 "TRP " " CE3" " " 6 0 1 C2 
    1305 14 10.2255 18.3837 36.3629 86 " " " " A 2 0 0 "TRP " " CZ2" " " 6 0 1 C2 
    1306 14 9.83929 16.6764 38.0762 86 " " " " A 2 0 0 "TRP " " CZ3" " " 6 0 1 C2 
    1307 14 10.0238 17.0159 36.7383 86 " " " " A 2 0 0 "TRP " " CH2" " " 6 0 1 C2 
    1308 48 9.75518 21.1217 43.3076 86 " " " " A 21 0 0 "TRP " " H  " " " 1 0 1 C2 
    1309 48 8.6389 22.1118 40.807 86 " " " " A 21 0 0 "TRP " " HA " " " 1 0 1 C2 
    1310 48 10.4334 19.6036 41.4098 86 " " " " A 21 0 0 "TRP " " HB3" " " 1 0 1 C2 
    1311 48 10.8917 21.195 41.1726 86 " " " " A 21 0 0 "TRP " " HB2" " " 1 0 1 C2 
    1312 48 10.3806 22.3364 38.6164 86 " " " " A 21 0 0 "TRP " " HD1" " " 1 0 1 C2 
    1313 48 10.4379 21.3116 36.5343 86 " " " " A 21 0 0 "TRP " " HE1" " " 1 0 1 C2 
    1314 48 9.90269 17.4254 40.1051 86 " " " " A 21 0 0 "TRP " " HE3" " " 1 0 1 C2 
    1315 48 10.4427 18.6051 35.3284 86 " " " " A 21 0 0 "TRP " " HZ2" " " 1 0 1 C2 
    1316 48 9.58079 15.6503 38.2925 86 " " " " A 21 0 0 "TRP " " HZ3" " " 1 0 1 C2 
    1317 48 10.026 16.3707 35.8722 86 " " " " A 21 0 0 "TRP " " HH2" " " 1 0 1 C2 
    1318 40 7.52538 19.2452 42.0014 87 " " " " A 43 0 0 "GLN " " N  " " " 7 0 1 C2 
    1319 14 6.42496 18.2964 41.8934 87 " " " " A 2 0 0 "GLN " " CA " " " 6 0 1 C2 
    1320 14 5.09924 19.0324 42.0344 87 " " " " A 2 0 0 "GLN " " C  " " " 6 0 1 C2 
    1321 23 4.14882 18.7414 41.3212 87 " " " " A 70 0 0 "GLN " " O  " " " 8 0 1 C2 
    1322 14 6.5577 17.3061 43.0619 87 " " " " A 2 0 0 "GLN " " CB " " " 6 0 1 C2 
    1323 14 7.86392 16.4522 43.0432 87 " " " " A 2 0 0 "GLN " " CG " " " 6 0 1 C2 
    1324 14 7.80144 15.3978 44.11 87 " " " " A 2 0 0 "GLN " " CD " " " 6 0 1 C2 
    1325 23 6.86737 15.3161 44.8997 87 " " " " A 70 0 0 "GLN " " OE1" " " 8 0 1 C2 
    1326 40 8.78257 14.5398 44.1996 87 " " " " A 43 0 0 "GLN " " NE2" " " 7 0 1 C2 
    1327 48 8.05888 19.2478 42.859 87 " " " " A 21 0 0 "GLN " " H  " " " 1 0 1 C2 
    1328 48 6.40306 17.8356 40.9058 87 " " " " A 21 0 0 "GLN " " HA " " " 1 0 1 C2 
    1329 48 5.66851 16.6811 42.9795 87 " " " " A 21 0 0 "GLN " " HB3" " " 1 0 1 C2 
    1330 48 6.40429 17.7233 44.0571 87 " " " " A 21 0 0 "GLN " " HB2" " " 1 0 1 C2 
    1331 48 8.69029 17.1348 43.2416 87 " " " " A 21 0 0 "GLN " " HG3" " " 1 0 1 C2 
    1332 48 8.06652 15.919 42.1144 87 " " " " A 21 0 0 "GLN " " HG2" " " 1 0 1 C2 
    1333 48 8.56879 13.7959 44.8484 87 " " " " A 21 0 0 "GLN " HE22 " " 1 0 1 C2 
    1334 48 9.54156 14.4539 43.5388 87 " " " " A 21 0 0 "GLN " HE21 " " 1 0 1 C2 
    1335 40 5.05063 19.9347 42.9818 88 " " " " A 43 0 0 "LYS " " N  " " " 7 0 1 C2 
    1336 14 3.8949 20.7842 43.2763 88 " " " " A 2 0 0 "LYS " " CA " " " 6 0 1 C2 
    1337 14 3.48342 21.7719 42.2129 88 " " " " A 2 0 0 "LYS " " C  " " " 6 0 1 C2 
    1338 23 2.30489 22.139 42.0816 88 " " " " A 70 0 0 "LYS " " O  " " " 8 0 1 C2 
    1339 14 4.13047 21.4716 44.6692 88 " " " " A 2 0 0 "LYS " " CB " " " 6 0 1 C2 
    1340 14 4.10553 20.516 45.8703 88 " " " " A 2 0 0 "LYS " " CG " " " 6 0 1 C2 
    1341 14 4.4005 21.2213 47.2088 88 " " " " A 2 0 0 "LYS " " CD " " " 6 0 1 C2 
    1342 14 4.16352 20.3118 48.4047 88 " " " " A 2 0 0 "LYS " " CE " " " 6 0 1 C2 
    1343 40 4.98727 19.11 48.495 88 " " " " A 43 0 0 "LYS " " NZ " " " 7 0 1 C2 
    1344 48 5.8957 20.0157 43.529 88 " " " " A 21 0 0 "LYS " " H  " " " 1 0 1 C2 
    1345 48 3.1023 20.0386 43.2128 88 " " " " A 21 0 0 "LYS " " HA " " " 1 0 1 C2 
    1346 48 3.42869 22.2959 44.7966 88 " " " " A 21 0 0 "LYS " " HB3" " " 1 0 1 C2 
    1347 48 5.09335 21.9824 44.6588 88 " " " " A 21 0 0 "LYS " " HB2" " " 1 0 1 C2 
    1348 48 4.8023 19.6913 45.7206 88 " " " " A 21 0 0 "LYS " " HG3" " " 1 0 1 C2 
    1349 48 3.1913 19.9316 45.974 88 " " " " A 21 0 0 "LYS " " HG2" " " 1 0 1 C2 
    1350 48 3.57356 21.9297 47.1598 88 " " " " A 21 0 0 "LYS " " HD3" " " 1 0 1 C2 
    1351 48 5.33477 21.7783 47.1379 88 " " " " A 21 0 0 "LYS " " HD2" " " 1 0 1 C2 
    1352 48 3.17023 19.863 48.4027 88 " " " " A 21 0 0 "LYS " " HE3" " " 1 0 1 C2 
    1353 48 4.34675 20.8463 49.3369 88 " " " " A 21 0 0 "LYS " " HE2" " " 1 0 1 C2 
    1354 48 5.92915 19.4724 48.455 88 " " " " A 21 0 0 "LYS " " HZ1" " " 1 0 1 C2 
    1355 48 4.869 18.7622 49.4358 88 " " " " A 21 0 0 "LYS " " HZ2" " " 1 0 1 C2 
    1356 48 4.84637 18.3813 47.8099 88 " " " " A 21 0 0 "LYS " " HZ3" " " 1 0 1 C2 
    1357 40 4.48609 22.185 41.3989 89 " " " " A 43 0 0 "LYS " " N  " " " 7 0 1 C2 
    1358 14 4.31987 23.0562 40.2409 89 " " " " A 2 0 0 "LYS " " CA " " " 6 0 1 C2 
    1359 14 3.80636 22.1671 39.0949 89 " " " " A 2 0 0 "LYS " " C  " " " 6 0 1 C2 
    1360 23 2.89357 22.5549 38.4554 89 " " " " A 70 0 0 "LYS " " O  " " " 8 0 1 C2 
    1361 14 5.69491 23.7289 39.9165 89 " " " " A 2 0 0 "LYS " " CB " " " 6 0 1 C2 
    1362 14 5.6031 25.0703 39.2387 89 " " " " A 2 0 0 "LYS " " CG " " " 6 0 1 C2 
    1363 14 5.49041 25.0764 37.7654 89 " " " " A 2 0 0 "LYS " " CD " " " 6 0 1 C2 
    1364 14 5.4749 26.5224 37.1408 89 " " " " A 2 0 0 "LYS " " CE " " " 6 0 1 C2 
    1365 40 5.11195 26.5492 35.7459 89 " " " " A 43 0 0 "LYS " " NZ " " " 7 0 1 C2 
    1366 48 5.3707 21.7601 41.6376 89 " " " " A 21 0 0 "LYS " " H  " " " 1 0 1 C2 
    1367 48 3.70584 23.86 40.6473 89 " " " " A 21 0 0 "LYS " " HA " " " 1 0 1 C2 
    1368 48 6.42225 23.0433 39.4817 89 " " " " A 21 0 0 "LYS " " HB3" " " 1 0 1 C2 
    1369 48 6.12822 23.9341 40.8954 89 " " " " A 21 0 0 "LYS " " HB2" " " 1 0 1 C2 
    1370 48 6.46241 25.6522 39.5719 89 " " " " A 21 0 0 "LYS " " HG3" " " 1 0 1 C2 
    1371 48 4.83503 25.7525 39.603 89 " " " " A 21 0 0 "LYS " " HG2" " " 1 0 1 C2 
    1372 48 4.56732 24.5492 37.5244 89 " " " " A 21 0 0 "LYS " " HD3" " " 1 0 1 C2 
    1373 48 6.27237 24.4992 37.2719 89 " " " " A 21 0 0 "LYS " " HD2" " " 1 0 1 C2 
    1374 48 6.49267 26.8928 37.2635 89 " " " " A 21 0 0 "LYS " " HE3" " " 1 0 1 C2 
    1375 48 4.79374 27.2492 37.5835 89 " " " " A 21 0 0 "LYS " " HE2" " " 1 0 1 C2 
    1376 48 5.55093 27.255 35.172 89 " " " " A 21 0 0 "LYS " " HZ1" " " 1 0 1 C2 
    1377 48 5.36835 25.7428 35.1946 89 " " " " A 21 0 0 "LYS " " HZ2" " " 1 0 1 C2 
    1378 48 4.14351 26.806 35.6182 89 " " " " A 21 0 0 "LYS " " HZ3" " " 1 0 1 C2 
    1379 40 4.4675 21.1059 38.7533 90 " " " " A 43 0 0 "VAL " " N  " " " 7 0 1 C2 
    1380 14 4.22784 20.4408 37.4629 90 " " " " A 2 0 0 "VAL " " CA " " " 6 0 1 C2 
    1381 14 2.85714 19.7247 37.4674 90 " " " " A 2 0 0 "VAL " " C  " " " 6 0 1 C2 
    1382 23 2.22978 19.7469 36.4526 90 " " " " A 70 0 0 "VAL " " O  " " " 8 0 1 C2 
    1383 14 5.44088 19.5403 36.9879 90 " " " " A 2 0 0 "VAL " " CB " " " 6 0 1 C2 
    1384 14 6.76084 20.3676 36.7622 90 " " " " A 2 0 0 "VAL " " CG1" " " 6 0 1 C2 
    1385 14 5.74063 18.3942 37.9431 90 " " " " A 2 0 0 "VAL " " CG2" " " 6 0 1 C2 
    1386 48 5.32996 20.7954 39.1774 90 " " " " A 21 0 0 "VAL " " H  " " " 1 0 1 C2 
    1387 48 3.98844 21.1656 36.6848 90 " " " " A 21 0 0 "VAL " " HA " " " 1 0 1 C2 
    1388 48 5.09199 19.1552 36.0297 90 " " " " A 21 0 0 "VAL " " HB " " " 1 0 1 C2 
    1389 48 7.2747 20.529 37.7099 90 " " " " A 21 0 0 "VAL " HG11 " " 1 0 1 C2 
    1390 48 7.46821 19.9725 36.0331 90 " " " " A 21 0 0 "VAL " HG12 " " 1 0 1 C2 
    1391 48 6.5958 21.4005 36.4559 90 " " " " A 21 0 0 "VAL " HG13 " " 1 0 1 C2 
    1392 48 6.6978 17.9505 37.6691 90 " " " " A 21 0 0 "VAL " HG21 " " 1 0 1 C2 
    1393 48 5.66457 18.7717 38.9628 90 " " " " A 21 0 0 "VAL " HG22 " " 1 0 1 C2 
    1394 48 4.95605 17.6673 37.7327 90 " " " " A 21 0 0 "VAL " HG23 " " 1 0 1 C2 
    1395 40 2.46242 19.0292 38.6009 91 " " " " A 43 0 0 "THR " " N  " " " 7 0 1 C2 
    1396 14 1.17493 18.4068 38.754 91 " " " " A 2 0 0 "THR " " CA " " " 6 0 1 C2 
    1397 14 0.0051554 19.4482 38.7264 91 " " " " A 2 0 0 "THR " " C  " " " 6 0 1 C2 
    1398 23 -1.01085 19.1929 38.1042 91 " " " " A 70 0 0 "THR " " O  " " " 8 0 1 C2 
    1399 14 1.14525 17.5353 40.0355 91 " " " " A 2 0 0 "THR " " CB " " " 6 0 1 C2 
    1400 23 1.23585 18.2147 41.3356 91 " " " " A 70 0 0 "THR " " OG1" " " 8 0 1 C2 
    1401 14 2.18742 16.3254 39.9069 91 " " " " A 2 0 0 "THR " " CG2" " " 6 0 1 C2 
    1402 48 3.01922 19.0882 39.4415 91 " " " " A 21 0 0 "THR " " H  " " " 1 0 1 C2 
    1403 48 1.07293 17.6357 37.9904 91 " " " " A 21 0 0 "THR " " HA " " " 1 0 1 C2 
    1404 48 0.134631 17.1419 40.1449 91 " " " " A 21 0 0 "THR " " HB " " " 1 0 1 C2 
    1405 48 2.07531 18.6215 41.4867 91 " " " " A 21 0 0 "THR " " HG1" " " 1 0 1 C2 
    1406 48 2.28987 15.9647 40.9303 91 " " " " A 21 0 0 "THR " HG21 " " 1 0 1 C2 
    1407 48 1.94543 15.5672 39.1622 91 " " " " A 21 0 0 "THR " HG22 " " 1 0 1 C2 
    1408 48 3.15266 16.6055 39.485 91 " " " " A 21 0 0 "THR " HG23 " " 1 0 1 C2 
    1409 40 0.17444 20.5764 39.3453 92 " " " " A 43 0 0 "GLU " " N  " " " 7 0 1 C2 
    1410 14 -0.799321 21.6251 39.3658 92 " " " " A 2 0 0 "GLU " " CA " " " 6 0 1 C2 
    1411 14 -1.11103 22.2858 38.0279 92 " " " " A 2 0 0 "GLU " " C  " " " 6 0 1 C2 
    1412 23 -2.23553 22.6213 37.6922 92 " " " " A 70 0 0 "GLU " " O  " " " 8 0 1 C2 
    1413 14 -0.615753 22.6139 40.5119 92 " " " " A 2 0 0 "GLU " " CB " " " 6 0 1 C2 
    1414 14 -1.77087 23.6452 40.8659 92 " " " " A 2 0 0 "GLU " " CG " " " 6 0 1 C2 
    1415 14 -2.8323 23.1247 41.8122 92 " " " " A 2 0 0 "GLU " " CD " " " 6 0 1 C2 
    1416 23 -2.67044 22.0356 42.4226 92 " " " " A 70 0 0 "GLU " " OE1" " " 8 0 1 C2 
    1417 23 -3.86731 23.7924 41.8588 92 " " " " A 70 0 0 "GLU " " OE2" " " 8 0 1 C2 
    1418 48 1.11578 20.8055 39.6307 92 " " " " A 21 0 0 "GLU " " H  " " " 1 0 1 C2 
    1419 48 -1.77469 21.1574 39.4998 92 " " " " A 21 0 0 "GLU " " HA " " " 1 0 1 C2 
    1420 48 0.301361 23.1245 40.2182 92 " " " " A 21 0 0 "GLU " " HB3" " " 1 0 1 C2 
    1421 48 -0.524496 21.932 41.3574 92 " " " " A 21 0 0 "GLU " " HB2" " " 1 0 1 C2 
    1422 48 -2.07724 24.2696 40.0266 92 " " " " A 21 0 0 "GLU " " HG3" " " 1 0 1 C2 
    1423 48 -1.27939 24.423 41.4504 92 " " " " A 21 0 0 "GLU " " HG2" " " 1 0 1 C2 
    1424 40 -0.0721323 22.2815 37.1888 93 " " " " A 43 0 0 "GLU " " N  " " " 7 0 1 C2 
    1425 14 -0.139593 22.6605 35.8144 93 " " " " A 2 0 0 "GLU " " CA " " " 6 0 1 C2 
    1426 14 -0.807136 21.6991 34.8103 93 " " " " A 2 0 0 "GLU " " C  " " " 6 0 1 C2 
    1427 23 -1.5837 22.238 33.9936 93 " " " " A 70 0 0 "GLU " " O  " " " 8 0 1 C2 
    1428 14 1.28752 22.9711 35.3436 93 " " " " A 2 0 0 "GLU " " CB " " " 6 0 1 C2 
    1429 14 1.90838 24.2766 35.9568 93 " " " " A 2 0 0 "GLU " " CG " " " 6 0 1 C2 
    1430 14 1.6839 25.6318 35.298 93 " " " " A 2 0 0 "GLU " " CD " " " 6 0 1 C2 
    1431 23 2.55275 26.5412 35.3783 93 " " " " A 70 0 0 "GLU " " OE1" " " 8 0 1 C2 
    1432 23 0.714231 25.6718 34.5377 93 " " " " A 70 0 0 "GLU " " OE2" " " 8 0 1 C2 
    1433 48 0.765035 21.8818 37.5881 93 " " " " A 21 0 0 "GLU " " H  " " " 1 0 1 C2 
    1434 48 -0.79498 23.5314 35.827 93 " " " " A 21 0 0 "GLU " " HA " " " 1 0 1 C2 
    1435 48 1.29214 23.1143 34.2631 93 " " " " A 21 0 0 "GLU " " HB3" " " 1 0 1 C2 
    1436 48 1.96389 22.1262 35.4731 93 " " " " A 21 0 0 "GLU " " HB2" " " 1 0 1 C2 
    1437 48 2.99388 24.2101 36.03 93 " " " " A 21 0 0 "GLU " " HG3" " " 1 0 1 C2 
    1438 48 1.54799 24.3017 36.9852 93 " " " " A 21 0 0 "GLU " " HG2" " " 1 0 1 C2 
    1439 40 -0.60933 20.4101 34.9808 94 " " " " A 43 0 0 "LEU " " N  " " " 7 0 1 C2 
    1440 14 -1.2522 19.2484 34.2891 94 " " " " A 2 0 0 "LEU " " CA " " " 6 0 1 C2 
    1441 14 -2.71159 19.0569 34.7839 94 " " " " A 2 0 0 "LEU " " C  " " " 6 0 1 C2 
    1442 23 -3.54813 18.8113 33.9031 94 " " " " A 70 0 0 "LEU " " O  " " " 8 0 1 C2 
    1443 14 -0.417201 17.9545 34.4877 94 " " " " A 2 0 0 "LEU " " CB " " " 6 0 1 C2 
    1444 14 -0.944873 16.8252 33.6152 94 " " " " A 2 0 0 "LEU " " CG " " " 6 0 1 C2 
    1445 14 -0.879115 17.0417 32.103 94 " " " " A 2 0 0 "LEU " " CD1" " " 6 0 1 C2 
    1446 14 -0.172301 15.5191 34.0532 94 " " " " A 2 0 0 "LEU " " CD2" " " 6 0 1 C2 
    1447 48 0.0127619 20.2798 35.7658 94 " " " " A 21 0 0 "LEU " " H  " " " 1 0 1 C2 
    1448 48 -1.35364 19.535 33.2423 94 " " " " A 21 0 0 "LEU " " HA " " " 1 0 1 C2 
    1449 48 -0.403855 17.6247 35.5265 94 " " " " A 21 0 0 "LEU " " HB3" " " 1 0 1 C2 
    1450 48 0.612588 18.174 34.2058 94 " " " " A 21 0 0 "LEU " " HB2" " " 1 0 1 C2 
    1451 48 -2.01005 16.7268 33.8245 94 " " " " A 21 0 0 "LEU " " HG " " " 1 0 1 C2 
    1452 48 -1.10683 16.1341 31.544 94 " " " " A 21 0 0 "LEU " HD11 " " 1 0 1 C2 
    1453 48 -1.51759 17.8778 31.818 94 " " " " A 21 0 0 "LEU " HD12 " " 1 0 1 C2 
    1454 48 0.145808 17.3458 31.8906 94 " " " " A 21 0 0 "LEU " HD13 " " 1 0 1 C2 
    1455 48 0.910311 15.553 33.9311 94 " " " " A 21 0 0 "LEU " HD21 " " 1 0 1 C2 
    1456 48 -0.369902 15.2866 35.0996 94 " " " " A 21 0 0 "LEU " HD22 " " 1 0 1 C2 
    1457 48 -0.507196 14.6279 33.5224 94 " " " " A 21 0 0 "LEU " HD23 " " 1 0 1 C2 
    1458 40 -2.96914 19.158 36.0848 95 " " " " A 43 0 0 "ASP " " N  " " " 7 0 1 C2 
    1459 14 -4.34369 19.134 36.7301 95 " " " " A 2 0 0 "ASP " " CA " " " 6 0 1 C2 
    1460 14 -5.3372 19.9996 35.9213 95 " " " " A 2 0 0 "ASP " " C  " " " 6 0 1 C2 
    1461 23 -6.3499 19.4513 35.5756 95 " " " " A 70 0 0 "ASP " " O  " " " 8 0 1 C2 
    1462 14 -4.25987 19.5947 38.2291 95 " " " " A 2 0 0 "ASP " " CB " " " 6 0 1 C2 
    1463 14 -5.61908 19.703 38.8815 95 " " " " A 2 0 0 "ASP " " CG " " " 6 0 1 C2 
    1464 23 -6.10251 20.8181 39.0682 95 " " " " A 70 0 0 "ASP " " OD1" " " 8 0 1 C2 
    1465 23 -6.12285 18.6233 39.1801 95 " " " " A 70 0 0 "ASP " " OD2" " " 8 0 1 C2 
    1466 48 -2.15314 19.1639 36.68 95 " " " " A 21 0 0 "ASP " " H  " " " 1 0 1 C2 
    1467 48 -4.77096 18.1313 36.7138 95 " " " " A 21 0 0 "ASP " " HA " " " 1 0 1 C2 
    1468 48 -3.71579 20.5122 38.4532 95 " " " " A 21 0 0 "ASP " " HB3" " " 1 0 1 C2 
    1469 48 -3.70863 18.8911 38.853 95 " " " " A 21 0 0 "ASP " " HB2" " " 1 0 1 C2 
    1470 40 -5.01419 21.29 35.6685 96 " " " " A 43 0 0 "GLN " " N  " " " 7 0 1 C2 
    1471 14 -5.68919 22.277 34.9139 96 " " " " A 2 0 0 "GLN " " CA " " " 6 0 1 C2 
    1472 14 -6.04881 21.7465 33.4857 96 " " " " A 2 0 0 "GLN " " C  " " " 6 0 1 C2 
    1473 23 -7.23326 21.6569 33.1307 96 " " " " A 70 0 0 "GLN " " O  " " " 8 0 1 C2 
    1474 14 -4.89782 23.5827 34.944 96 " " " " A 2 0 0 "GLN " " CB " " " 6 0 1 C2 
    1475 14 -4.80265 24.4825 33.6413 96 " " " " A 2 0 0 "GLN " " CG " " " 6 0 1 C2 
    1476 14 -6.08117 25.1715 33.1971 96 " " " " A 2 0 0 "GLN " " CD " " " 6 0 1 C2 
    1477 23 -6.20685 25.6607 32.0972 96 " " " " A 70 0 0 "GLN " " OE1" " " 8 0 1 C2 
    1478 40 -7.12123 25.0914 34.0023 96 " " " " A 43 0 0 "GLN " " NE2" " " 7 0 1 C2 
    1479 48 -4.15564 21.6701 36.0406 96 " " " " A 21 0 0 "GLN " " H  " " " 1 0 1 C2 
    1480 48 -6.68261 22.467 35.3202 96 " " " " A 21 0 0 "GLN " " HA " " " 1 0 1 C2 
    1481 48 -3.90408 23.5149 35.3868 96 " " " " A 21 0 0 "GLN " " HB3" " " 1 0 1 C2 
    1482 48 -5.43404 24.164 35.6941 96 " " " " A 21 0 0 "GLN " " HB2" " " 1 0 1 C2 
    1483 48 -4.52809 23.8285 32.8136 96 " " " " A 21 0 0 "GLN " " HG3" " " 1 0 1 C2 
    1484 48 -4.13216 25.3172 33.8456 96 " " " " A 21 0 0 "GLN " " HG2" " " 1 0 1 C2 
    1485 48 -8.04127 25.4288 33.7578 96 " " " " A 21 0 0 "GLN " HE22 " " 1 0 1 C2 
    1486 48 -7.0714 24.5958 34.881 96 " " " " A 21 0 0 "GLN " HE21 " " 1 0 1 C2 
    1487 40 -5.07786 21.2442 32.6668 97 " " " " A 43 0 0 "VAL " " N  " " " 7 0 1 C2 
    1488 14 -5.27229 20.927 31.2644 97 " " " " A 2 0 0 "VAL " " CA " " " 6 0 1 C2 
    1489 14 -6.24598 19.6662 31.0837 97 " " " " A 2 0 0 "VAL " " C  " " " 6 0 1 C2 
    1490 23 -6.94668 19.6022 30.0702 97 " " " " A 70 0 0 "VAL " " O  " " " 8 0 1 C2 
    1491 14 -3.93602 20.7874 30.4153 97 " " " " A 2 0 0 "VAL " " CB " " " 6 0 1 C2 
    1492 14 -4.0581 20.298 29.0137 97 " " " " A 2 0 0 "VAL " " CG1" " " 6 0 1 C2 
    1493 14 -3.15551 22.0781 30.5594 97 " " " " A 2 0 0 "VAL " " CG2" " " 6 0 1 C2 
    1494 48 -4.2699 20.8975 33.1639 97 " " " " A 21 0 0 "VAL " " H  " " " 1 0 1 C2 
    1495 48 -5.82839 21.7444 30.8053 97 " " " " A 21 0 0 "VAL " " HA " " " 1 0 1 C2 
    1496 48 -3.29974 20.0649 30.9264 97 " " " " A 21 0 0 "VAL " " HB " " " 1 0 1 C2 
    1497 48 -3.11378 20.0875 28.5117 97 " " " " A 21 0 0 "VAL " HG11 " " 1 0 1 C2 
    1498 48 -4.69067 19.4549 28.7359 97 " " " " A 21 0 0 "VAL " HG12 " " 1 0 1 C2 
    1499 48 -4.47791 21.1821 28.534 97 " " " " A 21 0 0 "VAL " HG13 " " 1 0 1 C2 
    1500 48 -3.80115 22.9474 30.4341 97 " " " " A 21 0 0 "VAL " HG21 " " 1 0 1 C2 
    1501 48 -2.73839 22.1063 31.566 97 " " " " A 21 0 0 "VAL " HG22 " " 1 0 1 C2 
    1502 48 -2.33732 22.2244 29.8542 97 " " " " A 21 0 0 "VAL " HG23 " " 1 0 1 C2 
    1503 40 -6.29194 18.8102 32.1009 98 " " " " A 43 0 0 "VAL " " N  " " " 7 0 1 C2 
    1504 14 -7.08106 17.5479 32.0812 98 " " " " A 2 0 0 "VAL " " CA " " " 6 0 1 C2 
    1505 14 -8.50864 17.6828 32.6629 98 " " " " A 2 0 0 "VAL " " C  " " " 6 0 1 C2 
    1506 23 -9.37031 16.8868 32.4384 98 " " " " A 70 0 0 "VAL " " O  " " " 8 0 1 C2 
    1507 14 -6.30557 16.3523 32.7655 98 " " " " A 2 0 0 "VAL " " CB " " " 6 0 1 C2 
    1508 14 -4.86837 16.1766 32.1848 98 " " " " A 2 0 0 "VAL " " CG1" " " 6 0 1 C2 
    1509 14 -6.2929 16.3774 34.3675 98 " " " " A 2 0 0 "VAL " " CG2" " " 6 0 1 C2 
    1510 48 -5.5411 18.9341 32.7649 98 " " " " A 21 0 0 "VAL " " H  " " " 1 0 1 C2 
    1511 48 -7.29756 17.2744 31.0485 98 " " " " A 21 0 0 "VAL " " HA " " " 1 0 1 C2 
    1512 48 -6.88362 15.4811 32.4573 98 " " " " A 21 0 0 "VAL " " HB " " " 1 0 1 C2 
    1513 48 -4.65459 15.132 32.4108 98 " " " " A 21 0 0 "VAL " HG11 " " 1 0 1 C2 
    1514 48 -4.76566 16.2583 31.1027 98 " " " " A 21 0 0 "VAL " HG12 " " 1 0 1 C2 
    1515 48 -4.03263 16.7856 32.5295 98 " " " " A 21 0 0 "VAL " HG13 " " 1 0 1 C2 
    1516 48 -5.4472 17.0151 34.6251 98 " " " " A 21 0 0 "VAL " HG21 " " 1 0 1 C2 
    1517 48 -7.17134 16.8775 34.7755 98 " " " " A 21 0 0 "VAL " HG22 " " 1 0 1 C2 
    1518 48 -6.04893 15.4354 34.8586 98 " " " " A 21 0 0 "VAL " HG23 " " 1 0 1 C2 
    1519 40 -8.71599 18.7899 33.3702 99 " " " " A 43 0 0 "LYS " " N  " " " 7 0 1 C2 
    1520 14 -9.9431 19.3505 33.8596 99 " " " " A 2 0 0 "LYS " " CA " " " 6 0 1 C2 
    1521 14 -10.5477 20.2741 32.8511 99 " " " " A 2 0 0 "LYS " " C  " " " 6 0 1 C2 
    1522 23 -11.7748 20.2389 32.5883 99 " " " " A 70 0 0 "LYS " " O  " " " 8 0 1 C2 
    1523 14 -9.69368 20.1553 35.2083 99 " " " " A 2 0 0 "LYS " " CB " " " 6 0 1 C2 
    1524 14 -9.40607 19.1975 36.4041 99 " " " " A 2 0 0 "LYS " " CG " " " 6 0 1 C2 
    1525 14 -9.0489 19.9877 37.6991 99 " " " " A 2 0 0 "LYS " " CD " " " 6 0 1 C2 
    1526 14 -9.0365 19.0625 38.8835 99 " " " " A 2 0 0 "LYS " " CE " " " 6 0 1 C2 
    1527 40 -8.68178 19.7723 40.1415 99 " " " " A 43 0 0 "LYS " " NZ " " " 7 0 1 C2 
    1528 48 -7.86403 19.1941 33.732 99 " " " " A 21 0 0 "LYS " " H  " " " 1 0 1 C2 
    1529 48 -10.6041 18.5496 34.1906 99 " " " " A 21 0 0 "LYS " " HA " " " 1 0 1 C2 
    1530 48 -10.5106 20.8487 35.4079 99 " " " " A 21 0 0 "LYS " " HB3" " " 1 0 1 C2 
    1531 48 -8.84148 20.8124 35.035 99 " " " " A 21 0 0 "LYS " " HB2" " " 1 0 1 C2 
    1532 48 -8.66346 18.4123 36.2625 99 " " " " A 21 0 0 "LYS " " HG3" " " 1 0 1 C2 
    1533 48 -10.3479 18.6785 36.5823 99 " " " " A 21 0 0 "LYS " " HG2" " " 1 0 1 C2 
    1534 48 -9.61393 20.9075 37.8502 99 " " " " A 21 0 0 "LYS " " HD3" " " 1 0 1 C2 
    1535 48 -8.0212 20.3485 37.741 99 " " " " A 21 0 0 "LYS " " HD2" " " 1 0 1 C2 
    1536 48 -8.38167 18.2321 38.6195 99 " " " " A 21 0 0 "LYS " " HE3" " " 1 0 1 C2 
    1537 48 -10.0814 18.7977 39.0452 99 " " " " A 21 0 0 "LYS " " HE2" " " 1 0 1 C2 
    1538 48 -9.11461 20.6587 40.3586 99 " " " " A 21 0 0 "LYS " " HZ1" " " 1 0 1 C2 
    1539 48 -8.99769 19.1117 40.8371 99 " " " " A 21 0 0 "LYS " " HZ2" " " 1 0 1 C2 
    1540 48 -7.68872 19.9279 40.0428 99 " " " " A 21 0 0 "LYS " " HZ3" " " 1 0 1 C2 
    1541 40 -9.76778 21.1376 32.1976 100 " " " " A 43 0 0 "ASP " " N  " " " 7 0 1 C2 
    1542 14 -10.1836 22.0729 31.2126 100 " " " " A 2 0 0 "ASP " " CA " " " 6 0 1 C2 
    1543 14 -10.5665 21.349 29.8487 100 " " " " A 2 0 0 "ASP " " C  " " " 6 0 1 C2 
    1544 23 -11.3463 21.8649 29.0291 100 " " " " A 70 0 0 "ASP " " O  " " " 8 0 1 C2 
    1545 14 -9.03343 23.0644 31.0092 100 " " " " A 2 0 0 "ASP " " CB " " " 6 0 1 C2 
    1546 14 -9.26177 24.144 29.9743 100 " " " " A 2 0 0 "ASP " " CG " " " 6 0 1 C2 
    1547 23 -8.76672 24.0889 28.8165 100 " " " " A 70 0 0 "ASP " " OD1" " " 8 0 1 C2 
    1548 23 -9.88862 25.1574 30.3245 100 " " " " A 70 0 0 "ASP " " OD2" " " 8 0 1 C2 
    1549 48 -8.858 21.4259 32.5282 100 " " " " A 21 0 0 "ASP " " H  " " " 1 0 1 C2 
    1550 48 -11.0825 22.6483 31.434 100 " " " " A 21 0 0 "ASP " " HA " " " 1 0 1 C2 
    1551 48 -8.08238 22.6179 30.7189 100 " " " " A 21 0 0 "ASP " " HB3" " " 1 0 1 C2 
    1552 48 -8.76655 23.5614 31.9419 100 " " " " A 21 0 0 "ASP " " HB2" " " 1 0 1 C2 
    1553 40 -9.9925 20.2438 29.6218 101 " " " " A 43 0 0 "HIP " " N  " " " 7 0 1 C2 
    1554 14 -10.2486 19.3296 28.5341 101 " " " " A 2 0 0 "HIP " " CA " " " 6 0 1 C2 
    1555 14 -10.572 17.9314 29.0983 101 " " " " A 2 0 0 "HIP " " C  " " " 6 0 1 C2 
    1556 23 -10.0868 16.9256 28.6168 101 " " " " A 70 0 0 "HIP " " O  " " " 8 0 1 C2 
    1557 14 -9.03449 19.2818 27.6589 101 " " " " A 2 0 0 "HIP " " CB " " " 6 0 1 C2 
    1558 14 -8.54908 20.552 27.0715 101 " " " " A 2 0 0 "HIP " " CG " " " 6 0 1 C2 
    1559 40 -8.94628 21.0196 25.7952 101 " " " " A 43 0 0 "HIP " " ND1" " " 7 0 1 C2 
    1560 14 -7.61764 21.4207 27.5285 101 " " " " A 2 0 0 "HIP " " CD2" " " 6 0 1 C2 
    1561 14 -8.30795 22.1425 25.6353 101 " " " " A 2 0 0 "HIP " " CE1" " " 6 0 1 C2 
    1562 40 -7.48249 22.4045 26.6036 101 " " " " A 43 0 0 "HIP " " NE2" " " 7 0 1 C2 
    1563 48 -9.40024 19.8814 30.3553 101 " " " " A 21 0 0 "HIP " " H  " " " 1 0 1 C2 
    1564 48 -11.0447 19.7123 27.8955 101 " " " " A 21 0 0 "HIP " " HA " " " 1 0 1 C2 
    1565 48 -9.21999 18.6437 26.7948 101 " " " " A 21 0 0 "HIP " " HB3" " " 1 0 1 C2 
    1566 48 -8.24429 18.7796 28.217 101 " " " " A 21 0 0 "HIP " " HB2" " " 1 0 1 C2 
    1567 48 -9.7211 20.6271 25.2798 101 " " " " A 21 0 0 "HIP " " HD1" " " 1 0 1 C2 
    1568 48 -6.96264 21.5119 28.3824 101 " " " " A 21 0 0 "HIP " " HD2" " " 1 0 1 C2 
    1569 48 -8.33181 22.7044 24.7133 101 " " " " A 21 0 0 "HIP " " HE1" " " 1 0 1 C2 
    1570 40 -11.5155 18.0257 30.0509 102 " " " " A 43 0 0 "GLU " " N  " " " 7 0 1 C2 
    1571 14 -12.1202 16.8543 30.6331 102 " " " " A 2 0 0 "GLU " " CA " " " 6 0 1 C2 
    1572 14 -12.9404 15.9426 29.7075 102 " " " " A 2 0 0 "GLU " " C  " " " 6 0 1 C2 
    1573 23 -13.1369 14.7868 29.9163 102 " " " " A 70 0 0 "GLU " " O  " " " 8 0 1 C2 
    1574 14 -12.8517 17.3506 31.8751 102 " " " " A 2 0 0 "GLU " " CB " " " 6 0 1 C2 
    1575 14 -14.0968 16.6925 32.439 102 " " " " A 2 0 0 "GLU " " CG " " " 6 0 1 C2 
    1576 14 -15.2703 17.0863 31.5398 102 " " " " A 2 0 0 "GLU " " CD " " " 6 0 1 C2 
    1577 23 -16.1436 16.239 31.3001 102 " " " " A 70 0 0 "GLU " " OE1" " " 8 0 1 C2 
    1578 23 -15.3676 18.2231 31.0575 102 " " " " A 70 0 0 "GLU " " OE2" " " 8 0 1 C2 
    1579 48 -11.6415 18.9856 30.3386 102 " " " " A 21 0 0 "GLU " " H  " " " 1 0 1 C2 
    1580 48 -11.2249 16.3051 30.9245 102 " " " " A 21 0 0 "GLU " " HA " " " 1 0 1 C2 
    1581 48 -13.0271 18.4108 31.6928 102 " " " " A 21 0 0 "GLU " " HB3" " " 1 0 1 C2 
    1582 48 -12.1097 17.3544 32.6736 102 " " " " A 21 0 0 "GLU " " HB2" " " 1 0 1 C2 
    1583 48 -14.331 17.0421 33.4445 102 " " " " A 21 0 0 "GLU " " HG3" " " 1 0 1 C2 
    1584 48 -13.9883 15.6128 32.5421 102 " " " " A 21 0 0 "GLU " " HG2" " " 1 0 1 C2 
    1585 40 -13.3156 16.495 28.5924 103 " " " " A 43 0 0 "ASP " " N  " " " 7 0 1 C2 
    1586 14 -14.052 16.0053 27.3478 103 " " " " A 2 0 0 "ASP " " CA " " " 6 0 1 C2 
    1587 14 -13.0638 15.2664 26.4262 103 " " " " A 2 0 0 "ASP " " C  " " " 6 0 1 C2 
    1588 23 -13.5018 14.3347 25.7759 103 " " " " A 70 0 0 "ASP " " O  " " " 8 0 1 C2 
    1589 14 -14.6778 17.35 26.6734 103 " " " " A 2 0 0 "ASP " " CB " " " 6 0 1 C2 
    1590 14 -13.8052 18.4695 26.1438 103 " " " " A 2 0 0 "ASP " " CG " " " 6 0 1 C2 
    1591 23 -13.9384 18.9012 24.9741 103 " " " " A 70 0 0 "ASP " " OD1" " " 8 0 1 C2 
    1592 23 -12.9965 19.0067 26.8726 103 " " " " A 70 0 0 "ASP " " OD2" " " 8 0 1 C2 
    1593 48 -13.1411 17.4755 28.4242 103 " " " " A 21 0 0 "ASP " " H  " " " 1 0 1 C2 
    1594 48 -14.8359 15.3312 27.6931 103 " " " " A 21 0 0 "ASP " " HA " " " 1 0 1 C2 
    1595 48 -15.2909 17.9395 27.3551 103 " " " " A 21 0 0 "ASP " " HB3" " " 1 0 1 C2 
    1596 48 -15.1442 17.1565 25.7074 103 " " " " A 21 0 0 "ASP " " HB2" " " 1 0 1 C2 
    1597 40 -11.746 15.5055 26.5537 104 " " " " A 43 0 0 "GLN " " N  " " " 7 0 1 C2 
    1598 14 -10.6768 14.8269 25.778 104 " " " " A 2 0 0 "GLN " " CA " " " 6 0 1 C2 
    1599 14 -9.82613 13.883 26.6682 104 " " " " A 2 0 0 "GLN " " C  " " " 6 0 1 C2 
    1600 23 -9.55467 12.6971 26.3659 104 " " " " A 70 0 0 "GLN " " O  " " " 8 0 1 C2 
    1601 14 -9.79346 15.81 24.9459 104 " " " " A 2 0 0 "GLN " " CB " " " 6 0 1 C2 
    1602 14 -10.6969 16.8644 24.2394 104 " " " " A 2 0 0 "GLN " " CG " " " 6 0 1 C2 
    1603 14 -11.688 16.3666 23.1966 104 " " " " A 2 0 0 "GLN " " CD " " " 6 0 1 C2 
    1604 23 -11.521 15.3328 22.5813 104 " " " " A 70 0 0 "GLN " " OE1" " " 8 0 1 C2 
    1605 40 -12.8779 16.9045 23.3352 104 " " " " A 43 0 0 "GLN " " NE2" " " 7 0 1 C2 
    1606 48 -11.5169 16.1376 27.3074 104 " " " " A 21 0 0 "GLN " " H  " " " 1 0 1 C2 
    1607 48 -11.1413 14.0116 25.2233 104 " " " " A 21 0 0 "GLN " " HA " " " 1 0 1 C2 
    1608 48 -9.20374 15.3042 24.1813 104 " " " " A 21 0 0 "GLN " " HB3" " " 1 0 1 C2 
    1609 48 -9.15578 16.2796 25.6947 104 " " " " A 21 0 0 "GLN " " HB2" " " 1 0 1 C2 
    1610 48 -10.0389 17.6285 23.8256 104 " " " " A 21 0 0 "GLN " " HG3" " " 1 0 1 C2 
    1611 48 -11.1561 17.4942 25.0013 104 " " " " A 21 0 0 "GLN " " HG2" " " 1 0 1 C2 
    1612 48 -13.5166 16.6826 22.5849 104 " " " " A 21 0 0 "GLN " HE22 " " 1 0 1 C2 
    1613 48 -13.0087 17.711 23.9289 104 " " " " A 21 0 0 "GLN " HE21 " " 1 0 1 C2 
    1614 40 -9.55247 14.2406 27.8893 105 " " " " A 43 0 0 "ILE " " N  " " " 7 0 1 C2 
    1615 14 -8.50885 13.6346 28.7996 105 " " " " A 2 0 0 "ILE " " CA " " " 6 0 1 C2 
    1616 14 -9.26824 12.974 30.0202 105 " " " " A 2 0 0 "ILE " " C  " " " 6 0 1 C2 
    1617 23 -10.0342 13.6471 30.6323 105 " " " " A 70 0 0 "ILE " " O  " " " 8 0 1 C2 
    1618 14 -7.39867 14.6454 29.1379 105 " " " " A 2 0 0 "ILE " " CB " " " 6 0 1 C2 
    1619 14 -6.90534 15.5143 27.9629 105 " " " " A 2 0 0 "ILE " " CG1" " " 6 0 1 C2 
    1620 14 -6.29954 13.7376 29.7172 105 " " " " A 2 0 0 "ILE " " CG2" " " 6 0 1 C2 
    1621 14 -5.71498 16.4633 28.3397 105 " " " " A 2 0 0 "ILE " " CD1" " " 6 0 1 C2 
    1622 48 -9.88822 15.1171 28.2624 105 " " " " A 21 0 0 "ILE " " H  " " " 1 0 1 C2 
    1623 48 -7.99359 12.811 28.3052 105 " " " " A 21 0 0 "ILE " " HA " " " 1 0 1 C2 
    1624 48 -7.78921 15.2067 29.9868 105 " " " " A 21 0 0 "ILE " " HB " " " 1 0 1 C2 
    1625 48 -7.68693 16.2054 27.6473 105 " " " " A 21 0 0 "ILE " HG13 " " 1 0 1 C2 
    1626 48 -6.75132 15.0334 26.997 105 " " " " A 21 0 0 "ILE " HG12 " " 1 0 1 C2 
    1627 48 -6.08347 12.9323 29.0152 105 " " " " A 21 0 0 "ILE " HG21 " " 1 0 1 C2 
    1628 48 -5.35517 14.2627 29.8605 105 " " " " A 21 0 0 "ILE " HG22 " " 1 0 1 C2 
    1629 48 -6.43481 13.2569 30.6861 105 " " " " A 21 0 0 "ILE " HG23 " " 1 0 1 C2 
    1630 48 -6.07531 17.0359 29.1943 105 " " " " A 21 0 0 "ILE " HD11 " " 1 0 1 C2 
    1631 48 -4.76446 16.0461 28.6723 105 " " " " A 21 0 0 "ILE " HD12 " " 1 0 1 C2 
    1632 48 -5.43722 17.1236 27.5181 105 " " " " A 21 0 0 "ILE " HD13 " " 1 0 1 C2 
    1633 40 -8.97653 11.7138 30.4701 106 " " " " A 43 0 0 "VAL " " N  " " " 7 0 1 C2 
    1634 14 -9.57413 10.9752 31.5637 106 " " " " A 2 0 0 "VAL " " CA " " " 6 0 1 C2 
    1635 14 -8.75141 11.3499 32.8326 106 " " " " A 2 0 0 "VAL " " C  " " " 6 0 1 C2 
    1636 23 -9.26866 10.9771 33.8981 106 " " " " A 70 0 0 "VAL " " O  " " " 8 0 1 C2 
    1637 14 -9.57787 9.43359 31.3293 106 " " " " A 2 0 0 "VAL " " CB " " " 6 0 1 C2 
    1638 14 -10.6012 8.74199 32.238 106 " " " " A 2 0 0 "VAL " " CG1" " " 6 0 1 C2 
    1639 14 -9.67923 8.99548 29.8214 106 " " " " A 2 0 0 "VAL " " CG2" " " 6 0 1 C2 
    1640 48 -8.3311 11.1592 29.9261 106 " " " " A 21 0 0 "VAL " " H  " " " 1 0 1 C2 
    1641 48 -10.6239 11.2681 31.5811 106 " " " " A 21 0 0 "VAL " " HA " " " 1 0 1 C2 
    1642 48 -8.62485 9.00515 31.6396 106 " " " " A 21 0 0 "VAL " " HB " " " 1 0 1 C2 
    1643 48 -10.6356 7.68197 31.9865 106 " " " " A 21 0 0 "VAL " HG11 " " 1 0 1 C2 
    1644 48 -10.3666 8.95896 33.2802 106 " " " " A 21 0 0 "VAL " HG12 " " 1 0 1 C2 
    1645 48 -11.6119 9.11759 32.0788 106 " " " " A 21 0 0 "VAL " HG13 " " 1 0 1 C2 
    1646 48 -10.6795 9.32166 29.5363 106 " " " " A 21 0 0 "VAL " HG21 " " 1 0 1 C2 
    1647 48 -8.9691 9.36233 29.0803 106 " " " " A 21 0 0 "VAL " HG22 " " 1 0 1 C2 
    1648 48 -9.79532 7.9194 29.6922 106 " " " " A 21 0 0 "VAL " HG23 " " 1 0 1 C2 
    1649 40 -7.60429 11.9493 32.6968 107 " " " " A 43 0 0 "GLY " " N  " " " 7 0 1 C2 
    1650 14 -6.7702 12.443 33.769 107 " " " " A 2 0 0 "GLY " " CA " " " 6 0 1 C2 
    1651 14 -5.26786 12.1659 33.4692 107 " " " " A 2 0 0 "GLY " " C  " " " 6 0 1 C2 
    1652 23 -4.83005 12.511 32.4011 107 " " " " A 70 0 0 "GLY " " O  " " " 8 0 1 C2 
    1653 48 -7.36609 12.2295 31.7561 107 " " " " A 21 0 0 "GLY " " H  " " " 1 0 1 C2 
    1654 48 -7.16865 12.0964 34.7225 107 " " " " A 21 0 0 "GLY " " HA3" " " 1 0 1 C2 
    1655 48 -6.99024 13.5097 33.727 107 " " " " A 21 0 0 "GLY " " HA2" " " 1 0 1 C2 
    1656 40 -4.53189 11.6188 34.4491 108 " " " " A 43 0 0 "TRP " " N  " " " 7 0 1 C2 
    1657 14 -3.16071 11.1359 34.3117 108 " " " " A 2 0 0 "TRP " " CA " " " 6 0 1 C2 
    1658 14 -2.89471 9.89758 35.204 108 " " " " A 2 0 0 "TRP " " C  " " " 6 0 1 C2 
    1659 23 -3.51594 9.6574 36.2445 108 " " " " A 70 0 0 "TRP " " O  " " " 8 0 1 C2 
    1660 14 -2.15439 12.2823 34.3596 108 " " " " A 2 0 0 "TRP " " CB " " " 6 0 1 C2 
    1661 14 -2.03213 13.0057 35.6516 108 " " " " A 2 0 0 "TRP " " CG " " " 6 0 1 C2 
    1662 14 -2.79049 14.0884 36.0023 108 " " " " A 2 0 0 "TRP " " CD1" " " 6 0 1 C2 
    1663 14 -1.02905 12.8905 36.7564 108 " " " " A 2 0 0 "TRP " " CD2" " " 6 0 1 C2 
    1664 40 -2.37336 14.584 37.2528 108 " " " " A 43 0 0 "TRP " " NE1" " " 7 0 1 C2 
    1665 14 -1.27629 13.9528 37.7206 108 " " " " A 2 0 0 "TRP " " CE2" " " 6 0 1 C2 
    1666 14 -0.0423576 12.0264 37.1027 108 " " " " A 2 0 0 "TRP " " CE3" " " 6 0 1 C2 
    1667 14 -0.521069 14.0832 38.9337 108 " " " " A 2 0 0 "TRP " " CZ2" " " 6 0 1 C2 
    1668 14 0.746341 12.1092 38.2733 108 " " " " A 2 0 0 "TRP " " CZ3" " " 6 0 1 C2 
    1669 14 0.52011 13.1769 39.1246 108 " " " " A 2 0 0 "TRP " " CH2" " " 6 0 1 C2 
    1670 48 -5.19419 11.1278 35.0324 108 " " " " A 21 0 0 "TRP " " H  " " " 1 0 1 C2 
    1671 48 -3.06963 10.6575 33.3365 108 " " " " A 21 0 0 "TRP " " HA " " " 1 0 1 C2 
    1672 48 -2.21008 12.9139 33.473 108 " " " " A 21 0 0 "TRP " " HB3" " " 1 0 1 C2 
    1673 48 -1.19806 11.7757 34.2295 108 " " " " A 21 0 0 "TRP " " HB2" " " 1 0 1 C2 
    1674 48 -3.61351 14.4363 35.3957 108 " " " " A 21 0 0 "TRP " " HD1" " " 1 0 1 C2 
    1675 48 -2.88343 15.4065 37.5416 108 " " " " A 21 0 0 "TRP " " HE1" " " 1 0 1 C2 
    1676 48 0.148093 11.2268 36.4021 108 " " " " A 21 0 0 "TRP " " HE3" " " 1 0 1 C2 
    1677 48 -0.595649 14.8343 39.7062 108 " " " " A 21 0 0 "TRP " " HZ2" " " 1 0 1 C2 
    1678 48 1.597 11.4525 38.3803 108 " " " " A 21 0 0 "TRP " " HZ3" " " 1 0 1 C2 
    1679 48 1.13674 13.3841 39.9867 108 " " " " A 21 0 0 "TRP " " HH2" " " 1 0 1 C2 
    1680 40 -1.87284 9.08086 34.7871 109 " " " " A 43 0 0 "VAL " " N  " " " 7 0 1 C2 
    1681 14 -1.33097 7.96652 35.628 109 " " " " A 2 0 0 "VAL " " CA " " " 6 0 1 C2 
    1682 14 0.231129 8.34616 35.7279 109 " " " " A 2 0 0 "VAL " " C  " " " 6 0 1 C2 
    1683 23 0.994135 8.39938 34.7335 109 " " " " A 70 0 0 "VAL " " O  " " " 8 0 1 C2 
    1684 14 -1.77744 6.57614 35.0845 109 " " " " A 2 0 0 "VAL " " CB " " " 6 0 1 C2 
    1685 14 -0.92949 5.34688 35.4241 109 " " " " A 2 0 0 "VAL " " CG1" " " 6 0 1 C2 
    1686 14 -3.16576 6.31376 35.4221 109 " " " " A 2 0 0 "VAL " " CG2" " " 6 0 1 C2 
    1687 48 -1.35193 9.35377 33.966 109 " " " " A 21 0 0 "VAL " " H  " " " 1 0 1 C2 
    1688 48 -1.62078 8.00785 36.6779 109 " " " " A 21 0 0 "VAL " " HA " " " 1 0 1 C2 
    1689 48 -1.69902 6.68387 34.0027 109 " " " " A 21 0 0 "VAL " " HB " " " 1 0 1 C2 
    1690 48 0.144384 5.50137 35.319 109 " " " " A 21 0 0 "VAL " HG11 " " 1 0 1 C2 
    1691 48 -1.12795 5.15297 36.4782 109 " " " " A 21 0 0 "VAL " HG12 " " 1 0 1 C2 
    1692 48 -1.25375 4.43323 34.9259 109 " " " " A 21 0 0 "VAL " HG13 " " 1 0 1 C2 
    1693 48 -3.8265 7.07369 35.0049 109 " " " " A 21 0 0 "VAL " HG21 " " 1 0 1 C2 
    1694 48 -3.46876 5.39048 34.9283 109 " " " " A 21 0 0 "VAL " HG22 " " 1 0 1 C2 
    1695 48 -3.2777 6.29416 36.5061 109 " " " " A 21 0 0 "VAL " HG23 " " 1 0 1 C2 
    1696 40 0.777393 8.72844 36.8656 110 " " " " A 43 0 0 "GLY " " N  " " " 7 0 1 C2 
    1697 14 2.17811 8.87143 37.0841 110 " " " " A 2 0 0 "GLY " " CA " " " 6 0 1 C2 
    1698 14 2.49518 8.58416 38.5445 110 " " " " A 2 0 0 "GLY " " C  " " " 6 0 1 C2 
    1699 23 1.59093 8.85322 39.3719 110 " " " " A 70 0 0 "GLY " " O  " " " 8 0 1 C2 
    1700 48 0.24072 8.60203 37.7119 110 " " " " A 21 0 0 "GLY " " H  " " " 1 0 1 C2 
    1701 48 2.46409 9.84292 36.681 110 " " " " A 21 0 0 "GLY " " HA3" " " 1 0 1 C2 
    1702 48 2.73967 8.18317 36.4524 110 " " " " A 21 0 0 "GLY " " HA2" " " 1 0 1 C2 
    1703 40 3.75205 8.3206 38.8891 111 " " " " A 43 0 0 "TRP " " N  " " " 7 0 1 C2 
    1704 14 4.36171 8.13666 40.2615 111 " " " " A 2 0 0 "TRP " " CA " " " 6 0 1 C2 
    1705 14 4.19986 9.36908 41.2482 111 " " " " A 2 0 0 "TRP " " C  " " " 6 0 1 C2 
    1706 23 4.30049 9.10163 42.3872 111 " " " " A 70 0 0 "TRP " " O  " " " 8 0 1 C2 
    1707 14 5.88839 7.72719 40.1457 111 " " " " A 2 0 0 "TRP " " CB " " " 6 0 1 C2 
    1708 14 6.78751 8.79637 39.6793 111 " " " " A 2 0 0 "TRP " " CG " " " 6 0 1 C2 
    1709 14 7.01959 9.20605 38.3943 111 " " " " A 2 0 0 "TRP " " CD1" " " 6 0 1 C2 
    1710 14 7.53862 9.76388 40.498 111 " " " " A 2 0 0 "TRP " " CD2" " " 6 0 1 C2 
    1711 40 7.94618 10.2115 38.3426 111 " " " " A 43 0 0 "TRP " " NE1" " " 7 0 1 C2 
    1712 14 8.21913 10.6491 39.5919 111 " " " " A 2 0 0 "TRP " " CE2" " " 6 0 1 C2 
    1713 14 7.79834 9.8897 41.8947 111 " " " " A 2 0 0 "TRP " " CE3" " " 6 0 1 C2 
    1714 14 9.08404 11.6609 40.0547 111 " " " " A 2 0 0 "TRP " " CZ2" " " 6 0 1 C2 
    1715 14 8.61771 10.9474 42.3723 111 " " " " A 2 0 0 "TRP " " CZ3" " " 6 0 1 C2 
    1716 14 9.17092 11.8344 41.4418 111 " " " " A 2 0 0 "TRP " " CH2" " " 6 0 1 C2 
    1717 48 4.44818 8.18016 38.1709 111 " " " " A 21 0 0 "TRP " " H  " " " 1 0 1 C2 
    1718 48 3.8272 7.25977 40.6269 111 " " " " A 21 0 0 "TRP " " HA " " " 1 0 1 C2 
    1719 48 5.88627 6.84529 39.5052 111 " " " " A 21 0 0 "TRP " " HB3" " " 1 0 1 C2 
    1720 48 6.27365 7.41033 41.1149 111 " " " " A 21 0 0 "TRP " " HB2" " " 1 0 1 C2 
    1721 48 6.69795 8.70697 37.4921 111 " " " " A 21 0 0 "TRP " " HD1" " " 1 0 1 C2 
    1722 48 8.43417 10.531 37.5181 111 " " " " A 21 0 0 "TRP " " HE1" " " 1 0 1 C2 
    1723 48 7.54548 9.14728 42.6371 111 " " " " A 21 0 0 "TRP " " HE3" " " 1 0 1 C2 
    1724 48 9.61296 12.3644 39.4287 111 " " " " A 21 0 0 "TRP " " HZ2" " " 1 0 1 C2 
    1725 48 8.6454 11.1009 43.4409 111 " " " " A 21 0 0 "TRP " " HZ3" " " 1 0 1 C2 
    1726 48 9.74491 12.6557 41.8448 111 " " " " A 21 0 0 "TRP " " HH2" " " 1 0 1 C2 
    1727 40 3.81807 10.5313 40.7038 112 " " " " A 43 0 0 "LEU " " N  " " " 7 0 1 C2 
    1728 14 3.70135 11.8357 41.4102 112 " " " " A 2 0 0 "LEU " " CA " " " 6 0 1 C2 
    1729 14 2.30189 11.9168 42.0201 112 " " " " A 2 0 0 "LEU " " C  " " " 6 0 1 C2 
    1730 23 1.93229 12.9726 42.6051 112 " " " " A 70 0 0 "LEU " " O  " " " 8 0 1 C2 
    1731 14 3.9141 12.9499 40.3853 112 " " " " A 2 0 0 "LEU " " CB " " " 6 0 1 C2 
    1732 14 5.31941 12.9562 39.7632 112 " " " " A 2 0 0 "LEU " " CG " " " 6 0 1 C2 
    1733 14 5.41836 13.781 38.5352 112 " " " " A 2 0 0 "LEU " " CD1" " " 6 0 1 C2 
    1734 14 6.33839 13.4019 40.8749 112 " " " " A 2 0 0 "LEU " " CD2" " " 6 0 1 C2 
    1735 48 3.57031 10.5529 39.7249 112 " " " " A 21 0 0 "LEU " " H  " " " 1 0 1 C2 
    1736 48 4.38951 11.9707 42.2447 112 " " " " A 21 0 0 "LEU " " HA " " " 1 0 1 C2 
    1737 48 3.74397 13.8885 40.9127 112 " " " " A 21 0 0 "LEU " " HB3" " " 1 0 1 C2 
    1738 48 3.11939 12.7751 39.66 112 " " " " A 21 0 0 "LEU " " HB2" " " 1 0 1 C2 
    1739 48 5.5764 11.9282 39.5078 112 " " " " A 21 0 0 "LEU " " HG " " " 1 0 1 C2 
    1740 48 4.97263 14.7512 38.7547 112 " " " " A 21 0 0 "LEU " HD11 " " 1 0 1 C2 
    1741 48 6.46331 13.7801 38.2251 112 " " " " A 21 0 0 "LEU " HD12 " " 1 0 1 C2 
    1742 48 4.86713 13.4761 37.6457 112 " " " " A 21 0 0 "LEU " HD13 " " 1 0 1 C2 
    1743 48 7.30653 13.6287 40.4284 112 " " " " A 21 0 0 "LEU " HD21 " " 1 0 1 C2 
    1744 48 5.91868 14.2284 41.4482 112 " " " " A 21 0 0 "LEU " HD22 " " 1 0 1 C2 
    1745 48 6.53745 12.5738 41.5551 112 " " " " A 21 0 0 "LEU " HD23 " " 1 0 1 C2 
    1746 40 1.38769 10.907 41.8991 113 " " " " A 43 0 0 "LYS " " N  " " " 7 0 1 C2 
    1747 14 0.102444 10.8085 42.6515 113 " " " " A 2 0 0 "LYS " " CA " " " 6 0 1 C2 
    1748 14 -0.30486 9.36605 43.1251 113 " " " " A 2 0 0 "LYS " " C  " " " 6 0 1 C2 
    1749 23 -1.43955 9.22422 43.584 113 " " " " A 70 0 0 "LYS " " O  " " " 8 0 1 C2 
    1750 14 -1.03423 11.7191 42.1389 113 " " " " A 2 0 0 "LYS " " CB " " " 6 0 1 C2 
    1751 14 -1.6021 11.0967 40.8167 113 " " " " A 2 0 0 "LYS " " CG " " " 6 0 1 C2 
    1752 14 -2.88399 11.8257 40.3269 113 " " " " A 2 0 0 "LYS " " CD " " " 6 0 1 C2 
    1753 14 -3.32691 11.415 38.8839 113 " " " " A 2 0 0 "LYS " " CE " " " 6 0 1 C2 
    1754 40 -4.31899 10.3066 38.8822 113 " " " " A 43 0 0 "LYS " " NZ " " " 7 0 1 C2 
    1755 48 1.75764 10.0653 41.481 113 " " " " A 21 0 0 "LYS " " H  " " " 1 0 1 C2 
    1756 48 0.360558 11.2524 43.613 113 " " " " A 21 0 0 "LYS " " HA " " " 1 0 1 C2 
    1757 48 -0.635487 12.7102 41.9225 113 " " " " A 21 0 0 "LYS " " HB3" " " 1 0 1 C2 
    1758 48 -1.8854 11.872 42.8024 113 " " " " A 21 0 0 "LYS " " HB2" " " 1 0 1 C2 
    1759 48 -1.82692 10.0396 40.9586 113 " " " " A 21 0 0 "LYS " " HG3" " " 1 0 1 C2 
    1760 48 -0.807862 11.2317 40.0825 113 " " " " A 21 0 0 "LYS " " HG2" " " 1 0 1 C2 
    1761 48 -2.74595 12.9053 40.3853 113 " " " " A 21 0 0 "LYS " " HD3" " " 1 0 1 C2 
    1762 48 -3.69866 11.5977 41.0142 113 " " " " A 21 0 0 "LYS " " HD2" " " 1 0 1 C2 
    1763 48 -2.44674 11.1483 38.2989 113 " " " " A 21 0 0 "LYS " " HE3" " " 1 0 1 C2 
    1764 48 -3.77509 12.1494 38.2146 113 " " " " A 21 0 0 "LYS " " HE2" " " 1 0 1 C2 
    1765 48 -4.54451 9.96307 37.9596 113 " " " " A 21 0 0 "LYS " " HZ1" " " 1 0 1 C2 
    1766 48 -3.87984 9.51804 39.3355 113 " " " " A 21 0 0 "LYS " " HZ2" " " 1 0 1 C2 
    1767 48 -5.12148 10.5683 39.4368 113 " " " " A 21 0 0 "LYS " " HZ3" " " 1 0 1 C2 
    1768 40 0.672123 8.42154 43.0658 114 " " " " A 43 0 0 "ALA " " N  " " " 7 0 1 C2 
    1769 14 0.654845 7.09674 43.6394 114 " " " " A 2 0 0 "ALA " " CA " " " 6 0 1 C2 
    1770 14 1.85906 6.9148 44.6001 114 " " " " A 2 0 0 "ALA " " C  " " " 6 0 1 C2 
    1771 23 2.89186 7.59637 44.3326 114 " " " " A 70 0 0 "ALA " " O  " " " 8 0 1 C2 
    1772 14 0.573554 6.15315 42.5126 114 " " " " A 2 0 0 "ALA " " CB " " " 6 0 1 C2 
    1773 48 1.62369 8.62655 42.7964 114 " " " " A 21 0 0 "ALA " " H  " " " 1 0 1 C2 
    1774 48 -0.218585 6.88154 44.2549 114 " " " " A 21 0 0 "ALA " " HA " " " 1 0 1 C2 
    1775 48 0.837166 5.14639 42.8367 114 " " " " A 21 0 0 "ALA " " HB1" " " 1 0 1 C2 
    1776 48 -0.443933 6.08182 42.1282 114 " " " " A 21 0 0 "ALA " " HB2" " " 1 0 1 C2 
    1777 48 1.37417 6.47216 41.8453 114 " " " " A 21 0 0 "ALA " " HB3" " " 1 0 1 C2 
    1778 40 1.70264 5.91948 45.5227 115 " " " " A 43 0 0 "PRO " " N  " " " 7 0 1 C2 
    1779 14 2.73778 5.41997 46.4584 115 " " " " A 2 0 0 "PRO " " CA " " " 6 0 1 C2 
    1780 14 3.65947 4.4209 45.7103 115 " " " " A 2 0 0 "PRO " " C  " " " 6 0 1 C2 
    1781 23 3.525 3.19964 45.8682 115 " " " " A 70 0 0 "PRO " " O  " " " 8 0 1 C2 
    1782 14 2.09861 4.65382 47.6281 115 " " " " A 2 0 0 "PRO " " CB " " " 6 0 1 C2 
    1783 14 0.70738 4.33531 47.101 115 " " " " A 2 0 0 "PRO " " CG " " " 6 0 1 C2 
    1784 14 0.448301 5.29466 45.9833 115 " " " " A 2 0 0 "PRO " " CD " " " 6 0 1 C2 
    1785 48 3.38194 6.1467 46.9534 115 " " " " A 21 0 0 "PRO " " HA " " " 1 0 1 C2 
    1786 48 1.92748 5.24343 48.5287 115 " " " " A 21 0 0 "PRO " " HB3" " " 1 0 1 C2 
    1787 48 2.65788 3.80479 48.0211 115 " " " " A 21 0 0 "PRO " " HB2" " " 1 0 1 C2 
    1788 48 -0.0277931 4.44394 47.8984 115 " " " " A 21 0 0 "PRO " " HG3" " " 1 0 1 C2 
    1789 48 0.802812 3.30874 46.7473 115 " " " " A 21 0 0 "PRO " " HG2" " " 1 0 1 C2 
    1790 48 -0.0186083 4.68602 45.2089 115 " " " " A 21 0 0 "PRO " " HD2" " " 1 0 1 C2 
    1791 48 -0.272376 6.03289 46.3351 115 " " " " A 21 0 0 "PRO " " HD3" " " 1 0 1 C2 
    1792 40 4.62313 4.95584 44.8882 116 " " " " A 43 0 0 "ASP " " N  " " " 7 0 1 C2 
    1793 14 5.34673 4.35427 43.8107 116 " " " " A 2 0 0 "ASP " " CA " " " 6 0 1 C2 
    1794 14 6.39156 3.36208 44.2515 116 " " " " A 2 0 0 "ASP " " C  " " " 6 0 1 C2 
    1795 23 6.61136 2.35403 43.6167 116 " " " " A 70 0 0 "ASP " " O  " " " 8 0 1 C2 
    1796 14 6.03553 5.50086 42.9963 116 " " " " A 2 0 0 "ASP " " CB " " " 6 0 1 C2 
    1797 14 6.98177 6.32687 43.7862 116 " " " " A 2 0 0 "ASP " " CG " " " 6 0 1 C2 
    1798 23 6.52934 7.13632 44.6723 116 " " " " A 70 0 0 "ASP " " OD1" " " 8 0 1 C2 
    1799 23 8.16028 6.23337 43.4228 116 " " " " A 70 0 0 "ASP " " OD2" " " 8 0 1 C2 
    1800 48 4.67864 5.96425 44.899 116 " " " " A 21 0 0 "ASP " " H  " " " 1 0 1 C2 
    1801 48 4.62344 3.75429 43.2585 116 " " " " A 21 0 0 "ASP " " HA " " " 1 0 1 C2 
    1802 48 5.25508 6.14257 42.5874 116 " " " " A 21 0 0 "ASP " " HB3" " " 1 0 1 C2 
    1803 48 6.50777 4.99296 42.1554 116 " " " " A 21 0 0 "ASP " " HB2" " " 1 0 1 C2 
    1804 40 6.97286 3.53235 45.4557 117 " " " " A 43 0 0 "THR " " N  " " " 7 0 1 C2 
    1805 14 7.92704 2.66097 46.1298 117 " " " " A 2 0 0 "THR " " CA " " " 6 0 1 C2 
    1806 14 7.22088 1.31901 46.6109 117 " " " " A 2 0 0 "THR " " C  " " " 6 0 1 C2 
    1807 23 7.86539 0.526336 47.2087 117 " " " " A 70 0 0 "THR " " O  " " " 8 0 1 C2 
    1808 14 8.46898 3.56144 47.2082 117 " " " " A 2 0 0 "THR " " CB " " " 6 0 1 C2 
    1809 23 7.47183 4.06901 48.0471 117 " " " " A 70 0 0 "THR " " OG1" " " 8 0 1 C2 
    1810 14 9.37835 4.72517 46.7615 117 " " " " A 2 0 0 "THR " " CG2" " " 6 0 1 C2 
    1811 48 6.73359 4.40304 45.9082 117 " " " " A 21 0 0 "THR " " H  " " " 1 0 1 C2 
    1812 48 8.7488 2.28471 45.5205 117 " " " " A 21 0 0 "THR " " HA " " " 1 0 1 C2 
    1813 48 9.09763 2.92877 47.8348 117 " " " " A 21 0 0 "THR " " HB " " " 1 0 1 C2 
    1814 48 7.23168 4.94439 47.7843 117 " " " " A 21 0 0 "THR " " HG1" " " 1 0 1 C2 
    1815 48 9.77986 5.19383 47.6599 117 " " " " A 21 0 0 "THR " HG21 " " 1 0 1 C2 
    1816 48 10.2825 4.42104 46.2342 117 " " " " A 21 0 0 "THR " HG22 " " 1 0 1 C2 
    1817 48 8.84129 5.49971 46.214 117 " " " " A 21 0 0 "THR " HG23 " " 1 0 1 C2 
    1818 40 5.8995 1.1323 46.3261 118 " " " " A 43 0 0 "THR " " N  " " " 7 0 1 C2 
    1819 14 5.22108 -0.214711 46.505 118 " " " " A 2 0 0 "THR " " CA " " " 6 0 1 C2 
    1820 14 5.11499 -0.945352 45.0843 118 " " " " A 2 0 0 "THR " " C  " " " 6 0 1 C2 
    1821 23 4.51454 -2.03766 44.9938 118 " " " " A 70 0 0 "THR " " O  " " " 8 0 1 C2 
    1822 14 3.89169 0.0299692 47.2984 118 " " " " A 2 0 0 "THR " " CB " " " 6 0 1 C2 
    1823 23 2.85837 0.573432 46.4676 118 " " " " A 70 0 0 "THR " " OG1" " " 8 0 1 C2 
    1824 14 4.17498 0.918611 48.6155 118 " " " " A 2 0 0 "THR " " CG2" " " 6 0 1 C2 
    1825 48 5.3305 1.91798 46.045 118 " " " " A 21 0 0 "THR " " H  " " " 1 0 1 C2 
    1826 48 5.994 -0.857534 46.9263 118 " " " " A 21 0 0 "THR " " HA " " " 1 0 1 C2 
    1827 48 3.48469 -0.952725 47.5366 118 " " " " A 21 0 0 "THR " " HB " " " 1 0 1 C2 
    1828 48 3.15421 1.43134 46.204 118 " " " " A 21 0 0 "THR " " HG1" " " 1 0 1 C2 
    1829 48 4.92829 0.522963 49.2967 118 " " " " A 21 0 0 "THR " HG21 " " 1 0 1 C2 
    1830 48 4.31158 1.97255 48.3733 118 " " " " A 21 0 0 "THR " HG22 " " 1 0 1 C2 
    1831 48 3.26555 0.951243 49.2155 118 " " " " A 21 0 0 "THR " HG23 " " 1 0 1 C2 
    1832 40 5.66786 -0.445287 43.9757 119 " " " " A 43 0 0 "ASP " " N  " " " 7 0 1 C2 
    1833 14 5.52784 -0.986304 42.6405 119 " " " " A 2 0 0 "ASP " " CA " " " 6 0 1 C2 
    1834 14 6.76193 -0.75966 41.8421 119 " " " " A 2 0 0 "ASP " " C  " " " 6 0 1 C2 
    1835 23 7.17974 0.406806 41.6428 119 " " " " A 70 0 0 "ASP " " O  " " " 8 0 1 C2 
    1836 14 4.23935 -0.440528 41.9941 119 " " " " A 2 0 0 "ASP " " CB " " " 6 0 1 C2 
    1837 14 3.95404 -1.32226 40.7706 119 " " " " A 2 0 0 "ASP " " CG " " " 6 0 1 C2 
    1838 23 2.94772 -2.05226 40.8113 119 " " " " A 70 0 0 "ASP " " OD1" " " 8 0 1 C2 
    1839 23 4.75404 -1.38543 39.8518 119 " " " " A 70 0 0 "ASP " " OD2" " " 8 0 1 C2 
    1840 48 6.1239 0.445599 44.1116 119 " " " " A 21 0 0 "ASP " " H  " " " 1 0 1 C2 
    1841 48 5.41152 -2.06262 42.7675 119 " " " " A 21 0 0 "ASP " " HA " " " 1 0 1 C2 
    1842 48 4.38898 0.533462 41.5282 119 " " " " A 21 0 0 "ASP " " HB3" " " 1 0 1 C2 
    1843 48 3.40334 -0.372886 42.6902 119 " " " " A 21 0 0 "ASP " " HB2" " " 1 0 1 C2 
    1844 40 7.40112 -1.82324 41.2848 120 " " " " A 43 0 0 "PRO " " N  " " " 7 0 1 C2 
    1845 14 8.64876 -1.63398 40.4857 120 " " " " A 2 0 0 "PRO " " CA " " " 6 0 1 C2 
    1846 14 8.48536 -1.14427 39.0537 120 " " " " A 2 0 0 "PRO " " C  " " " 6 0 1 C2 
    1847 23 9.37611 -0.539039 38.4645 120 " " " " A 70 0 0 "PRO " " O  " " " 8 0 1 C2 
    1848 14 9.26958 -3.03202 40.4165 120 " " " " A 2 0 0 "PRO " " CB " " " 6 0 1 C2 
    1849 14 8.14882 -4.00849 40.7316 120 " " " " A 2 0 0 "PRO " " CG " " " 6 0 1 C2 
    1850 14 7.09203 -3.22131 41.4948 120 " " " " A 2 0 0 "PRO " " CD " " " 6 0 1 C2 
    1851 48 9.22038 -0.887679 41.0374 120 " " " " A 21 0 0 "PRO " " HA " " " 1 0 1 C2 
    1852 48 9.9701 -3.12172 41.2467 120 " " " " A 21 0 0 "PRO " " HB3" " " 1 0 1 C2 
    1853 48 9.77731 -3.31991 39.4959 120 " " " " A 21 0 0 "PRO " " HB2" " " 1 0 1 C2 
    1854 48 8.49604 -4.86985 41.3022 120 " " " " A 21 0 0 "PRO " " HG3" " " 1 0 1 C2 
    1855 48 7.72479 -4.50626 39.8596 120 " " " " A 21 0 0 "PRO " " HG2" " " 1 0 1 C2 
    1856 48 6.13188 -3.55366 41.1002 120 " " " " A 21 0 0 "PRO " " HD2" " " 1 0 1 C2 
    1857 48 7.07919 -3.47024 42.556 120 " " " " A 21 0 0 "PRO " " HD3" " " 1 0 1 C2 
    1858 40 7.32341 -1.30937 38.4729 121 " " " " A 43 0 0 "THR " " N  " " " 7 0 1 C2 
    1859 14 6.96352 -0.811517 37.1785 121 " " " " A 2 0 0 "THR " " CA " " " 6 0 1 C2 
    1860 14 6.60255 0.740277 37.2791 121 " " " " A 2 0 0 "THR " " C  " " " 6 0 1 C2 
    1861 23 6.98646 1.43291 36.3793 121 " " " " A 70 0 0 "THR " " O  " " " 8 0 1 C2 
    1862 14 5.74947 -1.63442 36.6253 121 " " " " A 2 0 0 "THR " " CB " " " 6 0 1 C2 
    1863 23 4.59842 -1.36054 37.3542 121 " " " " A 70 0 0 "THR " " OG1" " " 8 0 1 C2 
    1864 14 6.10261 -3.20632 36.4572 121 " " " " A 2 0 0 "THR " " CG2" " " 6 0 1 C2 
    1865 48 6.57312 -1.80447 38.9333 121 " " " " A 21 0 0 "THR " " H  " " " 1 0 1 C2 
    1866 48 7.8443 -0.871165 36.5392 121 " " " " A 21 0 0 "THR " " HA " " " 1 0 1 C2 
    1867 48 5.58368 -1.17148 35.6525 121 " " " " A 21 0 0 "THR " " HB " " " 1 0 1 C2 
    1868 48 4.75014 -1.43861 38.2837 121 " " " " A 21 0 0 "THR " " HG1" " " 1 0 1 C2 
    1869 48 5.56721 -3.80957 37.1904 121 " " " " A 21 0 0 "THR " HG21 " " 1 0 1 C2 
    1870 48 5.89657 -3.50656 35.4299 121 " " " " A 21 0 0 "THR " HG22 " " 1 0 1 C2 
    1871 48 7.17104 -3.27266 36.6625 121 " " " " A 21 0 0 "THR " HG23 " " 1 0 1 C2 
    1872 40 5.91574 1.28688 38.3511 122 " " " " A 43 0 0 "VAL " " N  " " " 7 0 1 C2 
    1873 14 5.70302 2.72532 38.5929 122 " " " " A 2 0 0 "VAL " " CA " " " 6 0 1 C2 
    1874 14 6.99942 3.31827 38.9926 122 " " " " A 2 0 0 "VAL " " C  " " " 6 0 1 C2 
    1875 23 7.24228 4.44124 38.6565 122 " " " " A 70 0 0 "VAL " " O  " " " 8 0 1 C2 
    1876 14 4.575 2.86152 39.6609 122 " " " " A 2 0 0 "VAL " " CB " " " 6 0 1 C2 
    1877 14 4.17756 4.25603 39.8718 122 " " " " A 2 0 0 "VAL " " CG1" " " 6 0 1 C2 
    1878 14 3.34053 2.02554 39.2642 122 " " " " A 2 0 0 "VAL " " CG2" " " 6 0 1 C2 
    1879 48 5.43991 0.710484 39.0304 122 " " " " A 21 0 0 "VAL " " H  " " " 1 0 1 C2 
    1880 48 5.38132 3.22261 37.6778 122 " " " " A 21 0 0 "VAL " " HA " " " 1 0 1 C2 
    1881 48 5.03133 2.49804 40.5817 122 " " " " A 21 0 0 "VAL " " HB " " " 1 0 1 C2 
    1882 48 5.08935 4.80296 40.1118 122 " " " " A 21 0 0 "VAL " HG11 " " 1 0 1 C2 
    1883 48 3.77651 4.75447 38.9893 122 " " " " A 21 0 0 "VAL " HG12 " " 1 0 1 C2 
    1884 48 3.4107 4.43355 40.6258 122 " " " " A 21 0 0 "VAL " HG13 " " 1 0 1 C2 
    1885 48 2.54745 2.17269 39.9974 122 " " " " A 21 0 0 "VAL " HG21 " " 1 0 1 C2 
    1886 48 2.92808 2.15544 38.2637 122 " " " " A 21 0 0 "VAL " HG22 " " 1 0 1 C2 
    1887 48 3.48031 0.94501 39.2959 122 " " " " A 21 0 0 "VAL " HG23 " " 1 0 1 C2 
    1888 40 7.98093 2.67474 39.6126 123 " " " " A 43 0 0 "SER " " N  " " " 7 0 1 C2 
    1889 14 9.22252 3.25059 40.06 123 " " " " A 2 0 0 "SER " " CA " " " 6 0 1 C2 
    1890 14 10.1153 3.49496 38.7646 123 " " " " A 2 0 0 "SER " " C  " " " 6 0 1 C2 
    1891 23 11.0516 4.22995 38.904 123 " " " " A 70 0 0 "SER " " O  " " " 8 0 1 C2 
    1892 14 9.90107 2.26086 40.9892 123 " " " " A 2 0 0 "SER " " CB " " " 6 0 1 C2 
    1893 23 9.23208 2.15693 42.2487 123 " " " " A 70 0 0 "SER " " OG " " " 8 0 1 C2 
    1894 48 7.75768 1.70369 39.7779 123 " " " " A 21 0 0 "SER " " H  " " " 1 0 1 C2 
    1895 48 8.94367 4.14141 40.6228 123 " " " " A 21 0 0 "SER " " HA " " " 1 0 1 C2 
    1896 48 10.9039 2.63246 41.1997 123 " " " " A 21 0 0 "SER " " HB3" " " 1 0 1 C2 
    1897 48 9.97851 1.29018 40.4994 123 " " " " A 21 0 0 "SER " " HB2" " " 1 0 1 C2 
    1898 48 8.4831 1.5864 42.1678 123 " " " " A 21 0 0 "SER " " HG " " " 1 0 1 C2 
    1899 40 9.80493 2.99396 37.567 124 " " " " A 43 0 0 "ALA " " N  " " " 7 0 1 C2 
    1900 14 10.5588 2.99358 36.3917 124 " " " " A 2 0 0 "ALA " " CA " " " 6 0 1 C2 
    1901 14 10.1846 4.13779 35.4479 124 " " " " A 2 0 0 "ALA " " C  " " " 6 0 1 C2 
    1902 23 10.8516 4.34228 34.4247 124 " " " " A 70 0 0 "ALA " " O  " " " 8 0 1 C2 
    1903 14 10.325 1.71554 35.6635 124 " " " " A 2 0 0 "ALA " " CB " " " 6 0 1 C2 
    1904 48 9.00199 2.38205 37.5362 124 " " " " A 21 0 0 "ALA " " H  " " " 1 0 1 C2 
    1905 48 11.6407 3.09154 36.481 124 " " " " A 21 0 0 "ALA " " HA " " " 1 0 1 C2 
    1906 48 9.338 1.74761 35.2021 124 " " " " A 21 0 0 "ALA " " HB1" " " 1 0 1 C2 
    1907 48 11.0691 1.54536 34.8854 124 " " " " A 21 0 0 "ALA " " HB2" " " 1 0 1 C2 
    1908 48 10.4814 0.931109 36.404 124 " " " " A 21 0 0 "ALA " " HB3" " " 1 0 1 C2 
    1909 40 9.06275 4.82243 35.8022 125 " " " " A 43 0 0 "MET " " N  " " " 7 0 1 C2 
    1910 14 8.61635 6.17843 35.2118 125 " " " " A 2 0 0 "MET " " CA " " " 6 0 1 C2 
    1911 14 9.59275 7.33717 35.5068 125 " " " " A 2 0 0 "MET " " C  " " " 6 0 1 C2 
    1912 23 9.27625 8.44936 35.0595 125 " " " " A 70 0 0 "MET " " O  " " " 8 0 1 C2 
    1913 14 7.30341 6.50437 35.9494 125 " " " " A 2 0 0 "MET " " CB " " " 6 0 1 C2 
    1914 14 6.19684 5.48571 35.5303 125 " " " " A 2 0 0 "MET " " CG " " " 6 0 1 C2 
    1915 52 4.61465 5.67892 36.3162 125 " " " " A 13 0 0 "MET " " SD " " " 16 0 1 C2 
    1916 14 3.5473 4.50725 35.4146 125 " " " " A 2 0 0 "MET " " CE " " " 6 0 1 C2 
    1917 48 8.5248 4.73827 36.6529 125 " " " " A 21 0 0 "MET " " H  " " " 1 0 1 C2 
    1918 48 8.54985 6.14508 34.1243 125 " " " " A 21 0 0 "MET " " HA " " " 1 0 1 C2 
    1919 48 6.93307 7.44007 35.5306 125 " " " " A 21 0 0 "MET " " HB3" " " 1 0 1 C2 
    1920 48 7.49756 6.69462 37.0049 125 " " " " A 21 0 0 "MET " " HB2" " " 1 0 1 C2 
    1921 48 6.48506 4.44667 35.6898 125 " " " " A 21 0 0 "MET " " HG3" " " 1 0 1 C2 
    1922 48 5.9685 5.63493 34.475 125 " " " " A 21 0 0 "MET " " HG2" " " 1 0 1 C2 
    1923 48 3.61653 4.6403 34.3349 125 " " " " A 21 0 0 "MET " " HE1" " " 1 0 1 C2 
    1924 48 3.63875 3.45832 35.6965 125 " " " " A 21 0 0 "MET " " HE2" " " 1 0 1 C2 
    1925 48 2.58644 4.94677 35.6823 125 " " " " A 21 0 0 "MET " " HE3" " " 1 0 1 C2 
    1926 40 10.6809 6.97466 36.1778 126 " " " " A 43 0 0 "LYS " " N  " " " 7 0 1 C2 
    1927 14 11.7288 7.76833 36.7007 126 " " " " A 2 0 0 "LYS " " CA " " " 6 0 1 C2 
    1928 14 13.0902 7.06429 36.524 126 " " " " A 2 0 0 "LYS " " C  " " " 6 0 1 C2 
    1929 23 13.2153 5.86752 36.8732 126 " " " " A 70 0 0 "LYS " " O  " " " 8 0 1 C2 
    1930 14 11.4966 8.38713 38.1141 126 " " " " A 2 0 0 "LYS " " CB " " " 6 0 1 C2 
    1931 14 10.9248 7.46334 39.1779 126 " " " " A 2 0 0 "LYS " " CG " " " 6 0 1 C2 
    1932 14 10.8029 8.04246 40.5171 126 " " " " A 2 0 0 "LYS " " CD " " " 6 0 1 C2 
    1933 14 10.2125 7.11167 41.5685 126 " " " " A 2 0 0 "LYS " " CE " " " 6 0 1 C2 
    1934 40 10.4422 7.6486 42.9276 126 " " " " A 43 0 0 "LYS " " NZ " " " 7 0 1 C2 
    1935 48 10.7613 5.9982 36.4231 126 " " " " A 21 0 0 "LYS " " H  " " " 1 0 1 C2 
    1936 48 11.744 8.57989 35.9732 126 " " " " A 21 0 0 "LYS " " HA " " " 1 0 1 C2 
    1937 48 10.9443 9.32675 38.1278 126 " " " " A 21 0 0 "LYS " " HB3" " " 1 0 1 C2 
    1938 48 12.4699 8.60037 38.5562 126 " " " " A 21 0 0 "LYS " " HB2" " " 1 0 1 C2 
    1939 48 11.5692 6.59543 39.3176 126 " " " " A 21 0 0 "LYS " " HG3" " " 1 0 1 C2 
    1940 48 9.90475 7.172 38.9274 126 " " " " A 21 0 0 "LYS " " HG2" " " 1 0 1 C2 
    1941 48 10.133 8.90008 40.5784 126 " " " " A 21 0 0 "LYS " " HD3" " " 1 0 1 C2 
    1942 48 11.7841 8.37807 40.8529 126 " " " " A 21 0 0 "LYS " " HD2" " " 1 0 1 C2 
    1943 48 10.6894 6.14258 41.4218 126 " " " " A 21 0 0 "LYS " " HE3" " " 1 0 1 C2 
    1944 48 9.13025 7.03818 41.4613 126 " " " " A 21 0 0 "LYS " " HE2" " " 1 0 1 C2 
    1945 48 9.58515 7.55233 43.4532 126 " " " " A 21 0 0 "LYS " " HZ1" " " 1 0 1 C2 
    1946 48 11.0685 6.99553 43.3763 126 " " " " A 21 0 0 "LYS " " HZ2" " " 1 0 1 C2 
    1947 48 10.8626 8.56364 43.0057 126 " " " " A 21 0 0 "LYS " " HZ3" " " 1 0 1 C2 
    1948 40 14.1567 7.8331 36.2013 127 " " " " A 43 0 0 "THR " " N  " " " 7 0 1 C2 
    1949 14 15.5783 7.4657 36.2001 127 " " " " A 2 0 0 "THR " " CA " " " 6 0 1 C2 
    1950 14 16.2039 7.32042 37.6081 127 " " " " A 2 0 0 "THR " " C  " " " 6 0 1 C2 
    1951 23 15.6234 7.74619 38.5982 127 " " " " A 70 0 0 "THR " " O  " " " 8 0 1 C2 
    1952 14 16.2245 8.50109 35.3097 127 " " " " A 2 0 0 "THR " " CB " " " 6 0 1 C2 
    1953 23 16.2666 9.80935 35.7766 127 " " " " A 70 0 0 "THR " " OG1" " " 8 0 1 C2 
    1954 14 15.6244 8.56609 33.8914 127 " " " " A 2 0 0 "THR " " CG2" " " 6 0 1 C2 
    1955 48 14.0533 8.83041 36.3229 127 " " " " A 21 0 0 "THR " " H  " " " 1 0 1 C2 
    1956 48 15.6985 6.44946 35.8248 127 " " " " A 21 0 0 "THR " " HA " " " 1 0 1 C2 
    1957 48 17.2726 8.20719 35.2524 127 " " " " A 21 0 0 "THR " " HB " " " 1 0 1 C2 
    1958 48 17.1398 9.98298 36.0934 127 " " " " A 21 0 0 "THR " " HG1" " " 1 0 1 C2 
    1959 48 16.1986 9.22812 33.2432 127 " " " " A 21 0 0 "THR " HG21 " " 1 0 1 C2 
    1960 48 15.4696 7.57057 33.4753 127 " " " " A 21 0 0 "THR " HG22 " " 1 0 1 C2 
    1961 48 14.5953 8.92239 33.9383 127 " " " " A 21 0 0 "THR " HG23 " " 1 0 1 C2 
    1962 40 17.3694 6.66689 37.692 128 " " " " A 43 0 0 "GLN " " N  " " " 7 0 1 C2 
    1963 14 18.0924 6.38558 38.915 128 " " " " A 2 0 0 "GLN " " CA " " " 6 0 1 C2 
    1964 14 18.7837 7.64129 39.511 128 " " " " A 2 0 0 "GLN " " C  " " " 6 0 1 C2 
    1965 23 18.909 7.88276 40.6851 128 " " " " A 70 0 0 "GLN " " O  " " " 8 0 1 C2 
    1966 14 19.0721 5.23076 38.6305 128 " " " " A 2 0 0 "GLN " " CB " " " 6 0 1 C2 
    1967 14 18.3204 3.86117 38.5221 128 " " " " A 2 0 0 "GLN " " CG " " " 6 0 1 C2 
    1968 14 17.7794 3.30813 39.8045 128 " " " " A 2 0 0 "GLN " " CD " " " 6 0 1 C2 
    1969 23 18.464 3.22423 40.8745 128 " " " " A 70 0 0 "GLN " " OE1" " " 8 0 1 C2 
    1970 40 16.4962 2.98322 39.7865 128 " " " " A 43 0 0 "GLN " " NE2" " " 7 0 1 C2 
    1971 48 17.7678 6.24984 36.8629 128 " " " " A 21 0 0 "GLN " " H  " " " 1 0 1 C2 
    1972 48 17.3339 6.13067 39.6552 128 " " " " A 21 0 0 "GLN " " HA " " " 1 0 1 C2 
    1973 48 19.7344 5.12262 39.4894 128 " " " " A 21 0 0 "GLN " " HB3" " " 1 0 1 C2 
    1974 48 19.596 5.37795 37.686 128 " " " " A 21 0 0 "GLN " " HB2" " " 1 0 1 C2 
    1975 48 18.9987 3.0976 38.1413 128 " " " " A 21 0 0 "GLN " " HG3" " " 1 0 1 C2 
    1976 48 17.5272 3.85346 37.7745 128 " " " " A 21 0 0 "GLN " " HG2" " " 1 0 1 C2 
    1977 48 16.0345 2.71308 40.6432 128 " " " " A 21 0 0 "GLN " HE22 " " 1 0 1 C2 
    1978 48 15.9887 3.18346 38.9366 128 " " " " A 21 0 0 "GLN " HE21 " " 1 0 1 C2 
    1979 40 19.264 8.44598 38.5915 129 " " " " A 43 0 0 "ASP " " N  " " " 7 0 1 C2 
    1980 14 19.9958 9.66046 38.9302 129 " " " " A 2 0 0 "ASP " " CA " " " 6 0 1 C2 
    1981 14 18.8824 10.7344 39.0934 129 " " " " A 2 0 0 "ASP " " C  " " " 6 0 1 C2 
    1982 23 19.2474 11.8163 39.5434 129 " " " " A 70 0 0 "ASP " " O  " " " 8 0 1 C2 
    1983 14 20.86 9.95129 37.6609 129 " " " " A 2 0 0 "ASP " " CB " " " 6 0 1 C2 
    1984 14 20.174 10.4804 36.4036 129 " " " " A 2 0 0 "ASP " " CG " " " 6 0 1 C2 
    1985 23 20.8968 11.1139 35.6051 129 " " " " A 70 0 0 "ASP " " OD1" " " 8 0 1 C2 
    1986 23 18.999 10.2611 36.1759 129 " " " " A 70 0 0 "ASP " " OD2" " " 8 0 1 C2 
    1987 48 19.1537 8.11564 37.6434 129 " " " " A 21 0 0 "ASP " " H  " " " 1 0 1 C2 
    1988 48 20.3871 9.61161 39.9464 129 " " " " A 21 0 0 "ASP " " HA " " " 1 0 1 C2 
    1989 48 21.3555 8.99447 37.4966 129 " " " " A 21 0 0 "ASP " " HB3" " " 1 0 1 C2 
    1990 48 21.6087 10.7184 37.8583 129 " " " " A 21 0 0 "ASP " " HB2" " " 1 0 1 C2 
    1991 40 17.6273 10.4913 38.6806 130 " " " " A 43 0 0 "LEU " " N  " " " 7 0 1 C2 
    1992 14 16.451 11.2886 38.9986 130 " " " " A 2 0 0 "LEU " " CA " " " 6 0 1 C2 
    1993 14 16.5927 12.6489 38.3391 130 " " " " A 2 0 0 "LEU " " C  " " " 6 0 1 C2 
    1994 23 15.9485 13.6211 38.752 130 " " " " A 70 0 0 "LEU " " O  " " " 8 0 1 C2 
    1995 14 16.1423 11.2837 40.5064 130 " " " " A 2 0 0 "LEU " " CB " " " 6 0 1 C2 
    1996 14 15.8033 10.0078 41.1507 130 " " " " A 2 0 0 "LEU " " CG " " " 6 0 1 C2 
    1997 14 16.3701 10.0091 42.6211 130 " " " " A 2 0 0 "LEU " " CD1" " " 6 0 1 C2 
    1998 14 14.3305 9.68395 41.0697 130 " " " " A 2 0 0 "LEU " " CD2" " " 6 0 1 C2 
    1999 48 17.5354 9.63786 38.1484 130 " " " " A 21 0 0 "LEU " " H  " " " 1 0 1 C2 
    2000 48 15.6889 10.7585 38.4275 130 " " " " A 21 0 0 "LEU " " HA " " " 1 0 1 C2 
    2001 48 15.4342 12.0428 40.8387 130 " " " " A 21 0 0 "LEU " " HB3" " " 1 0 1 C2 
    2002 48 17.011 11.723 40.9968 130 " " " " A 21 0 0 "LEU " " HB2" " " 1 0 1 C2 
    2003 48 16.3123 9.28852 40.5091 130 " " " " A 21 0 0 "LEU " " HG " " " 1 0 1 C2 
    2004 48 17.4579 9.99743 42.553 130 " " " " A 21 0 0 "LEU " HD11 " " 1 0 1 C2 
    2005 48 16.0309 10.8882 43.169 130 " " " " A 21 0 0 "LEU " HD12 " " 1 0 1 C2 
    2006 48 15.9718 9.18081 43.207 130 " " " " A 21 0 0 "LEU " HD13 " " 1 0 1 C2 
    2007 48 14.077 8.716 41.502 130 " " " " A 21 0 0 "LEU " HD21 " " 1 0 1 C2 
    2008 48 13.7901 10.3694 41.7226 130 " " " " A 21 0 0 "LEU " HD22 " " 1 0 1 C2 
    2009 48 13.9685 9.64571 40.0423 130 " " " " A 21 0 0 "LEU " HD23 " " 1 0 1 C2 
    2010 40 17.2396 12.5959 37.1793 131 " " " " A 43 0 0 "ARG " " N  " " " 7 0 1 C2 
    2011 14 17.2441 13.6762 36.1299 131 " " " " A 2 0 0 "ARG " " CA " " " 6 0 1 C2 
    2012 14 15.9555 13.7268 35.3021 131 " " " " A 2 0 0 "ARG " " C  " " " 6 0 1 C2 
    2013 23 15.7346 14.7255 34.6971 131 " " " " A 70 0 0 "ARG " " O  " " " 8 0 1 C2 
    2014 14 18.419 13.3022 35.0926 131 " " " " A 2 0 0 "ARG " " CB " " " 6 0 1 C2 
    2015 14 18.7604 14.0866 33.8041 131 " " " " A 2 0 0 "ARG " " CG " " " 6 0 1 C2 
    2016 14 19.1362 15.5182 33.9872 131 " " " " A 2 0 0 "ARG " " CD " " " 6 0 1 C2 
    2017 40 20.4901 15.6452 34.6121 131 " " " " A 43 0 0 "ARG " " NE " " " 7 0 1 C2 
    2018 14 20.9585 16.2451 35.7076 131 " " " " A 2 0 0 "ARG " " CZ " " " 6 0 1 C2 
    2019 40 22.2615 16.1012 36.0261 131 " " " " A 43 0 0 "ARG " " NH1" " " 7 0 1 C2 
    2020 40 20.1211 16.9038 36.4708 131 " " " " A 43 0 0 "ARG " " NH2" " " 7 0 1 C2 
    2021 48 17.9146 11.8569 37.0439 131 " " " " A 21 0 0 "ARG " " H  " " " 1 0 1 C2 
    2022 48 17.5139 14.6739 36.4762 131 " " " " A 21 0 0 "ARG " " HA " " " 1 0 1 C2 
    2023 48 18.227 12.2506 34.8794 131 " " " " A 21 0 0 "ARG " " HB3" " " 1 0 1 C2 
    2024 48 19.3333 13.3643 35.6828 131 " " " " A 21 0 0 "ARG " " HB2" " " 1 0 1 C2 
    2025 48 17.9458 13.9302 33.0969 131 " " " " A 21 0 0 "ARG " " HG3" " " 1 0 1 C2 
    2026 48 19.4463 13.46 33.2342 131 " " " " A 21 0 0 "ARG " " HG2" " " 1 0 1 C2 
    2027 48 18.4121 15.9202 34.6958 131 " " " " A 21 0 0 "ARG " " HD3" " " 1 0 1 C2 
    2028 48 19.0086 16.0715 33.0568 131 " " " " A 21 0 0 "ARG " " HD2" " " 1 0 1 C2 
    2029 48 21.2453 15.2532 34.068 131 " " " " A 21 0 0 "ARG " " HE " " " 1 0 1 C2 
    2030 48 22.6719 16.5094 36.8537 131 " " " " A 21 0 0 "ARG " HH12 " " 1 0 1 C2 
    2031 48 22.9415 15.6851 35.4059 131 " " " " A 21 0 0 "ARG " HH11 " " 1 0 1 C2 
    2032 48 20.2967 17.2122 37.4164 131 " " " " A 21 0 0 "ARG " HH22 " " 1 0 1 C2 
    2033 48 19.2322 17.3068 36.211 131 " " " " A 21 0 0 "ARG " HH21 " " 1 0 1 C2 
    2034 40 15.1431 12.578 35.1983 132 " " " " A 43 0 0 "HIE " " N  " " " 7 0 1 C2 
    2035 14 14.0068 12.4029 34.2525 132 " " " " A 2 0 0 "HIE " " CA " " " 6 0 1 C2 
    2036 14 12.7296 11.8901 34.8622 132 " " " " A 2 0 0 "HIE " " C  " " " 6 0 1 C2 
    2037 23 12.7696 11.1792 35.8692 132 " " " " A 70 0 0 "HIE " " O  " " " 8 0 1 C2 
    2038 14 14.3872 11.7315 32.9588 132 " " " " A 2 0 0 "HIE " " CB " " " 6 0 1 C2 
    2039 14 14.5075 12.6269 31.7553 132 " " " " A 2 0 0 "HIE " " CG " " " 6 0 1 C2 
    2040 40 13.4826 12.8677 30.817 132 " " " " A 43 0 0 "HIE " " ND1" " " 7 0 1 C2 
    2041 14 15.6641 13.1919 31.3386 132 " " " " A 2 0 0 "HIE " " CD2" " " 6 0 1 C2 
    2042 14 14.0516 13.6634 29.936 132 " " " " A 2 0 0 "HIE " " CE1" " " 6 0 1 C2 
    2043 40 15.3602 13.7888 30.0845 132 " " " " A 43 0 0 "HIE " " NE2" " " 7 0 1 C2 
    2044 48 15.5844 11.8086 35.6815 132 " " " " A 21 0 0 "HIE " " H  " " " 1 0 1 C2 
    2045 48 13.672 13.4066 33.9906 132 " " " " A 21 0 0 "HIE " " HA " " " 1 0 1 C2 
    2046 48 13.7751 10.866 32.7051 132 " " " " A 21 0 0 "HIE " " HB3" " " 1 0 1 C2 
    2047 48 15.3954 11.3208 33.013 132 " " " " A 21 0 0 "HIE " " HB2" " " 1 0 1 C2 
    2048 48 16.6899 13.2358 31.6736 132 " " " " A 21 0 0 "HIE " " HD2" " " 1 0 1 C2 
    2049 48 13.6134 14.0297 29.0194 132 " " " " A 21 0 0 "HIE " " HE1" " " 1 0 1 C2 
    2050 40 11.5671 12.2219 34.3206 133 " " " " A 43 0 0 "THR " " N  " " " 7 0 1 C2 
    2051 14 10.2768 11.6392 34.6131 133 " " " " A 2 0 0 "THR " " CA " " " 6 0 1 C2 
    2052 14 9.47589 11.4191 33.3447 133 " " " " A 2 0 0 "THR " " C  " " " 6 0 1 C2 
    2053 23 9.73246 12.1606 32.3815 133 " " " " A 70 0 0 "THR " " O  " " " 8 0 1 C2 
    2054 14 9.63511 12.4379 35.8353 133 " " " " A 2 0 0 "THR " " CB " " " 6 0 1 C2 
    2055 23 10.1485 11.8289 36.9882 133 " " " " A 70 0 0 "THR " " OG1" " " 8 0 1 C2 
    2056 14 8.10686 12.4907 35.8345 133 " " " " A 2 0 0 "THR " " CG2" " " 6 0 1 C2 
    2057 48 11.6354 12.8479 33.5309 133 " " " " A 21 0 0 "THR " " H  " " " 1 0 1 C2 
    2058 48 10.3303 10.5694 34.8149 133 " " " " A 21 0 0 "THR " " HA " " " 1 0 1 C2 
    2059 48 10.0367 13.4506 35.7999 133 " " " " A 21 0 0 "THR " " HB " " " 1 0 1 C2 
    2060 48 11.065 11.6562 36.8359 133 " " " " A 21 0 0 "THR " " HG1" " " 1 0 1 C2 
    2061 48 7.67696 12.9974 36.6985 133 " " " " A 21 0 0 "THR " HG21 " " 1 0 1 C2 
    2062 48 7.68436 12.9435 34.9375 133 " " " " A 21 0 0 "THR " HG22 " " 1 0 1 C2 
    2063 48 7.69454 11.4818 35.8502 133 " " " " A 21 0 0 "THR " HG23 " " 1 0 1 C2 
    2064 40 8.43977 10.5664 33.3918 134 " " " " A 43 0 0 "PHE " " N  " " " 7 0 1 C2 
    2065 14 7.32759 10.6423 32.4219 134 " " " " A 2 0 0 "PHE " " CA " " " 6 0 1 C2 
    2066 14 6.00307 10.5002 33.0353 134 " " " " A 2 0 0 "PHE " " C  " " " 6 0 1 C2 
    2067 23 5.88655 10.2417 34.2599 134 " " " " A 70 0 0 "PHE " " O  " " " 8 0 1 C2 
    2068 14 7.57677 9.7033 31.1608 134 " " " " A 2 0 0 "PHE " " CB " " " 6 0 1 C2 
    2069 14 7.5006 8.21675 31.4709 134 " " " " A 2 0 0 "PHE " " CG " " " 6 0 1 C2 
    2070 14 8.64792 7.43091 31.5091 134 " " " " A 2 0 0 "PHE " " CD1" " " 6 0 1 C2 
    2071 14 6.24961 7.58938 31.5991 134 " " " " A 2 0 0 "PHE " " CD2" " " 6 0 1 C2 
    2072 14 8.57485 6.05632 31.5597 134 " " " " A 2 0 0 "PHE " " CE1" " " 6 0 1 C2 
    2073 14 6.09426 6.19459 31.7753 134 " " " " A 2 0 0 "PHE " " CE2" " " 6 0 1 C2 
    2074 14 7.30609 5.47596 31.75 134 " " " " A 2 0 0 "PHE " " CZ " " " 6 0 1 C2 
    2075 48 8.38626 9.90077 34.1495 134 " " " " A 21 0 0 "PHE " " H  " " " 1 0 1 C2 
    2076 48 7.41872 11.6794 32.0991 134 " " " " A 21 0 0 "PHE " " HA " " " 1 0 1 C2 
    2077 48 8.50487 9.89951 30.6239 134 " " " " A 21 0 0 "PHE " " HB3" " " 1 0 1 C2 
    2078 48 6.86729 9.95796 30.3735 134 " " " " A 21 0 0 "PHE " " HB2" " " 1 0 1 C2 
    2079 48 9.62362 7.85216 31.3169 134 " " " " A 21 0 0 "PHE " " HD1" " " 1 0 1 C2 
    2080 48 5.43898 8.24519 31.3177 134 " " " " A 21 0 0 "PHE " " HD2" " " 1 0 1 C2 
    2081 48 9.45059 5.45933 31.7673 134 " " " " A 21 0 0 "PHE " " HE1" " " 1 0 1 C2 
    2082 48 5.11707 5.75079 31.896 134 " " " " A 21 0 0 "PHE " " HE2" " " 1 0 1 C2 
    2083 48 7.22827 4.42832 32.0006 134 " " " " A 21 0 0 "PHE " " HZ " " " 1 0 1 C2 
    2084 40 4.9602 10.9046 32.2539 135 " " " " A 43 0 0 "ILE " " N  " " " 7 0 1 C2 
    2085 14 3.62681 10.7127 32.752 135 " " " " A 2 0 0 "ILE " " CA " " " 6 0 1 C2 
    2086 14 2.87488 10.0811 31.616 135 " " " " A 2 0 0 "ILE " " C  " " " 6 0 1 C2 
    2087 23 2.96067 10.6203 30.5052 135 " " " " A 70 0 0 "ILE " " O  " " " 8 0 1 C2 
    2088 14 2.97469 12.0976 33.1612 135 " " " " A 2 0 0 "ILE " " CB " " " 6 0 1 C2 
    2089 14 3.93081 12.7553 34.1276 135 " " " " A 2 0 0 "ILE " " CG1" " " 6 0 1 C2 
    2090 14 1.58786 11.8802 33.7048 135 " " " " A 2 0 0 "ILE " " CG2" " " 6 0 1 C2 
    2091 14 3.51471 14.1671 34.6203 135 " " " " A 2 0 0 "ILE " " CD1" " " 6 0 1 C2 
    2092 48 5.05667 11.2709 31.3177 135 " " " " A 21 0 0 "ILE " " H  " " " 1 0 1 C2 
    2093 48 3.48455 9.98214 33.5484 135 " " " " A 21 0 0 "ILE " " HA " " " 1 0 1 C2 
    2094 48 2.90676 12.8296 32.3564 135 " " " " A 21 0 0 "ILE " " HB " " " 1 0 1 C2 
    2095 48 4.98156 12.8596 33.8571 135 " " " " A 21 0 0 "ILE " HG13 " " 1 0 1 C2 
    2096 48 3.9627 12.2517 35.0937 135 " " " " A 21 0 0 "ILE " HG12 " " 1 0 1 C2 
    2097 48 1.03758 12.7494 34.065 135 " " " " A 21 0 0 "ILE " HG21 " " 1 0 1 C2 
    2098 48 0.883621 11.327 33.0834 135 " " " " A 21 0 0 "ILE " HG22 " " 1 0 1 C2 
    2099 48 1.6643 11.2269 34.574 135 " " " " A 21 0 0 "ILE " HG23 " " 1 0 1 C2 
    2100 48 3.54795 14.9468 33.8593 135 " " " " A 21 0 0 "ILE " HD11 " " 1 0 1 C2 
    2101 48 2.58914 14.3217 35.1748 135 " " " " A 21 0 0 "ILE " HD12 " " 1 0 1 C2 
    2102 48 4.20806 14.5173 35.3849 135 " " " " A 21 0 0 "ILE " HD13 " " 1 0 1 C2 
    2103 40 2.04641 9.05515 31.925 136 " " " " A 43 0 0 "SER " " N  " " " 7 0 1 C2 
    2104 14 1.09818 8.43029 30.942 136 " " " " A 2 0 0 "SER " " CA " " " 6 0 1 C2 
    2105 14 -0.315437 9.21385 31.1735 136 " " " " A 2 0 0 "SER " " C  " " " 6 0 1 C2 
    2106 23 -0.691029 9.48758 32.2877 136 " " " " A 70 0 0 "SER " " O  " " " 8 0 1 C2 
    2107 14 1.04201 6.92424 31.3427 136 " " " " A 2 0 0 "SER " " CB " " " 6 0 1 C2 
    2108 23 0.43801 6.63568 32.5846 136 " " " " A 70 0 0 "SER " " OG " " " 8 0 1 C2 
    2109 48 1.84305 8.69379 32.846 136 " " " " A 21 0 0 "SER " " H  " " " 1 0 1 C2 
    2110 48 1.49134 8.46574 29.926 136 " " " " A 21 0 0 "SER " " HA " " " 1 0 1 C2 
    2111 48 2.0202 6.46455 31.4839 136 " " " " A 21 0 0 "SER " " HB3" " " 1 0 1 C2 
    2112 48 0.52648 6.26419 30.6451 136 " " " " A 21 0 0 "SER " " HB2" " " 1 0 1 C2 
    2113 48 0.546932 7.33052 33.2157 136 " " " " A 21 0 0 "SER " " HG " " " 1 0 1 C2 
    2114 40 -0.951754 9.59501 30.0488 137 " " " " A 43 0 0 "ILE " " N  " " " 7 0 1 C2 
    2115 14 -2.10521 10.5035 30.03 137 " " " " A 2 0 0 "ILE " " CA " " " 6 0 1 C2 
    2116 14 -3.21629 9.84926 29.1625 137 " " " " A 2 0 0 "ILE " " C  " " " 6 0 1 C2 
    2117 23 -3.25512 10.0216 27.9676 137 " " " " A 70 0 0 "ILE " " O  " " " 8 0 1 C2 
    2118 14 -1.68249 11.8933 29.5569 137 " " " " A 2 0 0 "ILE " " CB " " " 6 0 1 C2 
    2119 14 -0.50309 12.454 30.3706 137 " " " " A 2 0 0 "ILE " " CG1" " " 6 0 1 C2 
    2120 14 -2.77222 12.8968 29.6546 137 " " " " A 2 0 0 "ILE " " CG2" " " 6 0 1 C2 
    2121 14 0.149751 13.7417 29.9347 137 " " " " A 2 0 0 "ILE " " CD1" " " 6 0 1 C2 
    2122 48 -0.496497 9.22404 29.2271 137 " " " " A 21 0 0 "ILE " " H  " " " 1 0 1 C2 
    2123 48 -2.54339 10.5069 31.0281 137 " " " " A 21 0 0 "ILE " " HA " " " 1 0 1 C2 
    2124 48 -1.22805 11.8577 28.5668 137 " " " " A 21 0 0 "ILE " " HB " " " 1 0 1 C2 
    2125 48 0.22721 11.6448 30.3743 137 " " " " A 21 0 0 "ILE " HG13 " " 1 0 1 C2 
    2126 48 -0.675926 12.5965 31.4373 137 " " " " A 21 0 0 "ILE " HG12 " " 1 0 1 C2 
    2127 48 -3.64611 12.5342 29.1134 137 " " " " A 21 0 0 "ILE " HG21 " " 1 0 1 C2 
    2128 48 -3.05352 13.0341 30.6987 137 " " " " A 21 0 0 "ILE " HG22 " " 1 0 1 C2 
    2129 48 -2.46372 13.8913 29.3323 137 " " " " A 21 0 0 "ILE " HG23 " " 1 0 1 C2 
    2130 48 -0.485756 14.6081 30.1176 137 " " " " A 21 0 0 "ILE " HD11 " " 1 0 1 C2 
    2131 48 1.13473 13.8038 30.3974 137 " " " " A 21 0 0 "ILE " HD12 " " 1 0 1 C2 
    2132 48 0.491045 13.7823 28.9003 137 " " " " A 21 0 0 "ILE " HD13 " " 1 0 1 C2 
    2133 40 -4.18128 9.11508 29.7196 138 " " " " A 43 0 0 "PRO " " N  " " " 7 0 1 C2 
    2134 14 -5.22548 8.46434 28.8851 138 " " " " A 2 0 0 "PRO " " CA " " " 6 0 1 C2 
    2135 14 -6.2967 9.51264 28.3666 138 " " " " A 2 0 0 "PRO " " C  " " " 6 0 1 C2 
    2136 23 -6.80951 10.4071 29.0516 138 " " " " A 70 0 0 "PRO " " O  " " " 8 0 1 C2 
    2137 14 -5.93692 7.45891 29.7888 138 " " " " A 2 0 0 "PRO " " CB " " " 6 0 1 C2 
    2138 14 -5.56852 7.89536 31.2416 138 " " " " A 2 0 0 "PRO " " CG " " " 6 0 1 C2 
    2139 14 -4.34995 8.80633 31.1579 138 " " " " A 2 0 0 "PRO " " CD " " " 6 0 1 C2 
    2140 48 -4.67595 7.94356 28.1009 138 " " " " A 21 0 0 "PRO " " HA " " " 1 0 1 C2 
    2141 48 -5.41701 6.51252 29.64 138 " " " " A 21 0 0 "PRO " " HB3" " " 1 0 1 C2 
    2142 48 -6.99522 7.27426 29.6044 138 " " " " A 21 0 0 "PRO " " HB2" " " 1 0 1 C2 
    2143 48 -5.45773 7.05738 31.9298 138 " " " " A 21 0 0 "PRO " " HG3" " " 1 0 1 C2 
    2144 48 -6.33277 8.56831 31.6304 138 " " " " A 21 0 0 "PRO " " HG2" " " 1 0 1 C2 
    2145 48 -4.45934 9.6741 31.8084 138 " " " " A 21 0 0 "PRO " " HD2" " " 1 0 1 C2 
    2146 48 -3.48472 8.1917 31.4063 138 " " " " A 21 0 0 "PRO " " HD3" " " 1 0 1 C2 
    2147 40 -6.64182 9.31209 27.1073 139 " " " " A 43 0 0 "LEU " " N  " " " 7 0 1 C2 
    2148 14 -7.70177 9.96168 26.4059 139 " " " " A 2 0 0 "LEU " " CA " " " 6 0 1 C2 
    2149 14 -9.01444 9.12381 26.4414 139 " " " " A 2 0 0 "LEU " " C  " " " 6 0 1 C2 
    2150 23 -9.04659 7.89131 26.4947 139 " " " " A 70 0 0 "LEU " " O  " " " 8 0 1 C2 
    2151 14 -7.32089 10.1335 24.9013 139 " " " " A 2 0 0 "LEU " " CB " " " 6 0 1 C2 
    2152 14 -5.97552 10.9783 24.6913 139 " " " " A 2 0 0 "LEU " " CG " " " 6 0 1 C2 
    2153 14 -5.42705 11.04 23.2406 139 " " " " A 2 0 0 "LEU " " CD1" " " 6 0 1 C2 
    2154 14 -5.95727 12.302 25.3898 139 " " " " A 2 0 0 "LEU " " CD2" " " 6 0 1 C2 
    2155 48 -6.20791 8.56614 26.5825 139 " " " " A 21 0 0 "LEU " " H  " " " 1 0 1 C2 
    2156 48 -8.05387 10.9092 26.8137 139 " " " " A 21 0 0 "LEU " " HA " " " 1 0 1 C2 
    2157 48 -8.17652 10.5845 24.3987 139 " " " " A 21 0 0 "LEU " " HB3" " " 1 0 1 C2 
    2158 48 -7.2313 9.11023 24.5366 139 " " " " A 21 0 0 "LEU " " HB2" " " 1 0 1 C2 
    2159 48 -5.2051 10.4434 25.2467 139 " " " " A 21 0 0 "LEU " " HG " " " 1 0 1 C2 
    2160 48 -4.42099 11.4542 23.1744 139 " " " " A 21 0 0 "LEU " HD11 " " 1 0 1 C2 
    2161 48 -5.46123 10.0826 22.7207 139 " " " " A 21 0 0 "LEU " HD12 " " 1 0 1 C2 
    2162 48 -6.04669 11.766 22.7142 139 " " " " A 21 0 0 "LEU " HD13 " " 1 0 1 C2 
    2163 48 -6.72532 12.9575 24.9793 139 " " " " A 21 0 0 "LEU " HD21 " " 1 0 1 C2 
    2164 48 -6.2821 12.0148 26.3899 139 " " " " A 21 0 0 "LEU " HD22 " " 1 0 1 C2 
    2165 48 -4.96847 12.7558 25.4569 139 " " " " A 21 0 0 "LEU " HD23 " " 1 0 1 C2 
    2166 40 -10.2018 9.78303 26.4783 140 " " " " A 43 0 0 "GLN " " N  " " " 7 0 1 C2 
    2167 14 -11.5453 9.20712 26.6141 140 " " " " A 2 0 0 "GLN " " CA " " " 6 0 1 C2 
    2168 14 -11.8756 8.14075 25.5283 140 " " " " A 2 0 0 "GLN " " C  " " " 6 0 1 C2 
    2169 23 -12.6739 7.23123 25.8067 140 " " " " A 70 0 0 "GLN " " O  " " " 8 0 1 C2 
    2170 14 -12.586 10.3528 26.6343 140 " " " " A 2 0 0 "GLN " " CB " " " 6 0 1 C2 
    2171 14 -12.4612 11.4105 27.762 140 " " " " A 2 0 0 "GLN " " CG " " " 6 0 1 C2 
    2172 14 -12.9926 10.9516 29.1076 140 " " " " A 2 0 0 "GLN " " CD " " " 6 0 1 C2 
    2173 23 -13.2725 9.77773 29.304 140 " " " " A 70 0 0 "GLN " " OE1" " " 8 0 1 C2 
    2174 40 -12.8983 11.8858 30.0493 140 " " " " A 43 0 0 "GLN " " NE2" " " 7 0 1 C2 
    2175 48 -10.0612 10.7568 26.25 140 " " " " A 21 0 0 "GLN " " H  " " " 1 0 1 C2 
    2176 48 -11.5848 8.72441 27.5906 140 " " " " A 21 0 0 "GLN " " HA " " " 1 0 1 C2 
    2177 48 -13.6321 10.0469 26.6384 140 " " " " A 21 0 0 "GLN " " HB3" " " 1 0 1 C2 
    2178 48 -12.5631 10.8807 25.6809 140 " " " " A 21 0 0 "GLN " " HB2" " " 1 0 1 C2 
    2179 48 -12.9367 12.3881 27.6822 140 " " " " A 21 0 0 "GLN " " HG3" " " 1 0 1 C2 
    2180 48 -11.4072 11.5797 27.9825 140 " " " " A 21 0 0 "GLN " " HG2" " " 1 0 1 C2 
    2181 48 -13.1457 11.6342 30.9957 140 " " " " A 21 0 0 "GLN " HE22 " " 1 0 1 C2 
    2182 48 -12.3763 12.6832 29.715 140 " " " " A 21 0 0 "GLN " HE21 " " 1 0 1 C2 
    2183 40 -11.3501 8.30715 24.315 141 " " " " A 43 0 0 "GLY " " N  " " " 7 0 1 C2 
    2184 14 -11.6029 7.48614 23.1571 141 " " " " A 2 0 0 "GLY " " CA " " " 6 0 1 C2 
    2185 14 -11.157 6.03729 23.275 141 " " " " A 2 0 0 "GLY " " C  " " " 6 0 1 C2 
    2186 23 -10.1446 5.8557 23.9406 141 " " " " A 70 0 0 "GLY " " O  " " " 8 0 1 C2 
    2187 48 -10.7814 9.08658 24.0163 141 " " " " A 21 0 0 "GLY " " H  " " " 1 0 1 C2 
    2188 48 -11.1368 7.92953 22.2772 141 " " " " A 21 0 0 "GLY " " HA3" " " 1 0 1 C2 
    2189 48 -12.6736 7.47461 22.9532 141 " " " " A 21 0 0 "GLY " " HA2" " " 1 0 1 C2 
    2190 40 -11.7377 5.14304 22.514 142 " " " " A 43 0 0 "ASP " " N  " " " 7 0 1 C2 
    2191 14 -11.6002 3.68144 22.4462 142 " " " " A 2 0 0 "ASP " " CA " " " 6 0 1 C2 
    2192 14 -11.8508 3.16479 21.0029 142 " " " " A 2 0 0 "ASP " " C  " " " 6 0 1 C2 
    2193 23 -11.3381 2.11516 20.6 142 " " " " A 70 0 0 "ASP " " O  " " " 8 0 1 C2 
    2194 14 -12.4227 3.00379 23.6443 142 " " " " A 2 0 0 "ASP " " CB " " " 6 0 1 C2 
    2195 14 -13.902 2.91614 23.4574 142 " " " " A 2 0 0 "ASP " " CG " " " 6 0 1 C2 
    2196 23 -14.6055 3.95219 23.5688 142 " " " " A 70 0 0 "ASP " " OD1" " " 8 0 1 C2 
    2197 23 -14.3717 1.80444 23.2404 142 " " " " A 70 0 0 "ASP " " OD2" " " 8 0 1 C2 
    2198 48 -12.52 5.38085 21.921 142 " " " " A 21 0 0 "ASP " " H  " " " 1 0 1 C2 
    2199 48 -10.5615 3.37975 22.581 142 " " " " A 21 0 0 "ASP " " HA " " " 1 0 1 C2 
    2200 48 -12.1147 3.38715 24.6171 142 " " " " A 21 0 0 "ASP " " HB3" " " 1 0 1 C2 
    2201 48 -12.0946 1.97616 23.8004 142 " " " " A 21 0 0 "ASP " " HB2" " " 1 0 1 C2 
    2202 40 -12.6161 3.92198 20.1785 143 " " " " A 43 0 0 "ASP " " N  " " " 7 0 1 C2 
    2203 14 -12.5512 3.73328 18.7511 143 " " " " A 2 0 0 "ASP " " CA " " " 6 0 1 C2 
    2204 14 -11.2188 4.31879 18.2583 143 " " " " A 2 0 0 "ASP " " C  " " " 6 0 1 C2 
    2205 23 -10.6164 5.21324 18.9379 143 " " " " A 70 0 0 "ASP " " O  " " " 8 0 1 C2 
    2206 14 -13.647 4.49146 17.9797 143 " " " " A 2 0 0 "ASP " " CB " " " 6 0 1 C2 
    2207 14 -15.0991 4.18013 18.4415 143 " " " " A 2 0 0 "ASP " " CG " " " 6 0 1 C2 
    2208 23 -15.8502 5.08752 18.7537 143 " " " " A 70 0 0 "ASP " " OD1" " " 8 0 1 C2 
    2209 23 -15.3964 2.97627 18.4225 143 " " " " A 70 0 0 "ASP " " OD2" " " 8 0 1 C2 
    2210 48 -13.1307 4.71225 20.5401 143 " " " " A 21 0 0 "ASP " " H  " " " 1 0 1 C2 
    2211 48 -12.6308 2.68635 18.4583 143 " " " " A 21 0 0 "ASP " " HA " " " 1 0 1 C2 
    2212 48 -13.644 4.09533 16.9642 143 " " " " A 21 0 0 "ASP " " HB3" " " 1 0 1 C2 
    2213 48 -13.4605 5.56085 17.8813 143 " " " " A 21 0 0 "ASP " " HB2" " " 1 0 1 C2 
    2214 40 -10.5388 3.79153 17.1897 144 " " " " A 43 0 0 "ASP " " N  " " " 7 0 1 C2 
    2215 14 -9.21461 4.22853 16.7671 144 " " " " A 2 0 0 "ASP " " CA " " " 6 0 1 C2 
    2216 14 -9.16481 5.63488 16.1211 144 " " " " A 2 0 0 "ASP " " C  " " " 6 0 1 C2 
    2217 23 -8.11967 6.25929 16.0878 144 " " " " A 70 0 0 "ASP " " O  " " " 8 0 1 C2 
    2218 14 -8.76369 3.085 15.7925 144 " " " " A 2 0 0 "ASP " " CB " " " 6 0 1 C2 
    2219 14 -9.2849 3.16894 14.3529 144 " " " " A 2 0 0 "ASP " " CG " " " 6 0 1 C2 
    2220 23 -8.47977 3.07315 13.4012 144 " " " " A 70 0 0 "ASP " " OD1" " " 8 0 1 C2 
    2221 23 -10.4765 3.15277 14.1294 144 " " " " A 70 0 0 "ASP " " OD2" " " 8 0 1 C2 
    2222 48 -10.9158 2.98265 16.7168 144 " " " " A 21 0 0 "ASP " " H  " " " 1 0 1 C2 
    2223 48 -8.46138 4.19562 17.5542 144 " " " " A 21 0 0 "ASP " " HA " " " 1 0 1 C2 
    2224 48 -8.72202 2.10219 16.262 144 " " " " A 21 0 0 "ASP " " HB3" " " 1 0 1 C2 
    2225 48 -7.70179 3.26146 15.6212 144 " " " " A 21 0 0 "ASP " " HB2" " " 1 0 1 C2 
    2226 40 -10.2763 6.19285 15.6763 145 " " " " A 43 0 0 "ASP " " N  " " " 7 0 1 C2 
    2227 14 -10.4467 7.52571 15.1727 145 " " " " A 2 0 0 "ASP " " CA " " " 6 0 1 C2 
    2228 14 -10.5853 8.58163 16.3322 145 " " " " A 2 0 0 "ASP " " C  " " " 6 0 1 C2 
    2229 23 -10.028 9.66489 16.2583 145 " " " " A 70 0 0 "ASP " " O  " " " 8 0 1 C2 
    2230 14 -11.6003 7.64673 14.191 145 " " " " A 2 0 0 "ASP " " CB " " " 6 0 1 C2 
    2231 14 -13.024 7.45598 14.7036 145 " " " " A 2 0 0 "ASP " " CG " " " 6 0 1 C2 
    2232 23 -13.7798 8.43004 14.7311 145 " " " " A 70 0 0 "ASP " " OD1" " " 8 0 1 C2 
    2233 23 -13.3383 6.38121 15.2764 145 " " " " A 70 0 0 "ASP " " OD2" " " 8 0 1 C2 
    2234 48 -11.0912 5.59751 15.6362 145 " " " " A 21 0 0 "ASP " " H  " " " 1 0 1 C2 
    2235 48 -9.51369 7.73771 14.6506 145 " " " " A 21 0 0 "ASP " " HA " " " 1 0 1 C2 
    2236 48 -11.5579 7.03328 13.2911 145 " " " " A 21 0 0 "ASP " " HB3" " " 1 0 1 C2 
    2237 48 -11.611 8.69223 13.883 145 " " " " A 21 0 0 "ASP " " HB2" " " 1 0 1 C2 
    2238 40 -11.4215 8.1697 17.3207 146 " " " " A 43 0 0 "GLU " " N  " " " 7 0 1 C2 
    2239 14 -11.693 8.86151 18.6081 146 " " " " A 2 0 0 "GLU " " CA " " " 6 0 1 C2 
    2240 14 -10.4386 9.4909 19.2259 146 " " " " A 2 0 0 "GLU " " C  " " " 6 0 1 C2 
    2241 23 -10.2792 10.6754 19.4996 146 " " " " A 70 0 0 "GLU " " O  " " " 8 0 1 C2 
    2242 14 -12.6999 8.06683 19.5131 146 " " " " A 2 0 0 "GLU " " CB " " " 6 0 1 C2 
    2243 14 -13.3673 8.88178 20.6679 146 " " " " A 2 0 0 "GLU " " CG " " " 6 0 1 C2 
    2244 14 -14.4303 9.80476 20.1268 146 " " " " A 2 0 0 "GLU " " CD " " " 6 0 1 C2 
    2245 23 -15.1328 9.49864 19.1732 146 " " " " A 70 0 0 "GLU " " OE1" " " 8 0 1 C2 
    2246 23 -14.5778 10.9021 20.6751 146 " " " " A 70 0 0 "GLU " " OE2" " " 8 0 1 C2 
    2247 48 -11.6797 7.19541 17.2559 146 " " " " A 21 0 0 "GLU " " H  " " " 1 0 1 C2 
    2248 48 -12.3227 9.74193 18.4796 146 " " " " A 21 0 0 "GLU " " HA " " " 1 0 1 C2 
    2249 48 -12.1964 7.21611 19.9723 146 " " " " A 21 0 0 "GLU " " HB3" " " 1 0 1 C2 
    2250 48 -13.5387 7.64464 18.9597 146 " " " " A 21 0 0 "GLU " " HB2" " " 1 0 1 C2 
    2251 48 -12.6393 9.46817 21.2286 146 " " " " A 21 0 0 "GLU " " HG3" " " 1 0 1 C2 
    2252 48 -14.0379 8.23762 21.2367 146 " " " " A 21 0 0 "GLU " " HG2" " " 1 0 1 C2 
    2253 40 -9.5078 8.52504 19.4584 147 " " " " A 43 0 0 "ILE " " N  " " " 7 0 1 C2 
    2254 14 -8.22407 8.81073 20.1962 147 " " " " A 2 0 0 "ILE " " CA " " " 6 0 1 C2 
    2255 14 -7.2597 9.71122 19.3859 147 " " " " A 2 0 0 "ILE " " C  " " " 6 0 1 C2 
    2256 23 -6.44667 10.4355 19.9938 147 " " " " A 70 0 0 "ILE " " O  " " " 8 0 1 C2 
    2257 14 -7.55602 7.38524 20.5486 147 " " " " A 2 0 0 "ILE " " CB " " " 6 0 1 C2 
    2258 14 -7.32371 6.39316 19.375 147 " " " " A 2 0 0 "ILE " " CG1" " " 6 0 1 C2 
    2259 14 -8.32075 6.71308 21.6895 147 " " " " A 2 0 0 "ILE " " CG2" " " 6 0 1 C2 
    2260 14 -6.44495 5.18284 19.7997 147 " " " " A 2 0 0 "ILE " " CD1" " " 6 0 1 C2 
    2261 48 -9.70758 7.64701 19.001 147 " " " " A 21 0 0 "ILE " " H  " " " 1 0 1 C2 
    2262 48 -8.19277 9.35044 21.1426 147 " " " " A 21 0 0 "ILE " " HA " " " 1 0 1 C2 
    2263 48 -6.5305 7.61492 20.8379 147 " " " " A 21 0 0 "ILE " " HB " " " 1 0 1 C2 
    2264 48 -6.97215 6.8981 18.4753 147 " " " " A 21 0 0 "ILE " HG13 " " 1 0 1 C2 
    2265 48 -8.33886 6.05442 19.1681 147 " " " " A 21 0 0 "ILE " HG12 " " 1 0 1 C2 
    2266 48 -8.5975 7.33303 22.5423 147 " " " " A 21 0 0 "ILE " HG21 " " 1 0 1 C2 
    2267 48 -9.14883 6.06822 21.3953 147 " " " " A 21 0 0 "ILE " HG22 " " 1 0 1 C2 
    2268 48 -7.60317 6.03235 22.1476 147 " " " " A 21 0 0 "ILE " HG23 " " 1 0 1 C2 
    2269 48 -5.64969 5.42244 20.5056 147 " " " " A 21 0 0 "ILE " HD11 " " 1 0 1 C2 
    2270 48 -7.17384 4.52569 20.274 147 " " " " A 21 0 0 "ILE " HD12 " " 1 0 1 C2 
    2271 48 -6.21884 4.58077 18.9196 147 " " " " A 21 0 0 "ILE " HD13 " " 1 0 1 C2 
    2272 40 -7.38309 9.73372 18.0431 148 " " " " A 43 0 0 "LEU " " N  " " " 7 0 1 C2 
    2273 14 -6.67688 10.5987 17.1672 148 " " " " A 2 0 0 "LEU " " CA " " " 6 0 1 C2 
    2274 14 -7.28968 12.0334 17.1597 148 " " " " A 2 0 0 "LEU " " C  " " " 6 0 1 C2 
    2275 23 -6.5984 13.0389 17.325 148 " " " " A 70 0 0 "LEU " " O  " " " 8 0 1 C2 
    2276 14 -6.776 9.9755 15.7165 148 " " " " A 2 0 0 "LEU " " CB " " " 6 0 1 C2 
    2277 14 -5.5818 10.1659 14.8352 148 " " " " A 2 0 0 "LEU " " CG " " " 6 0 1 C2 
    2278 14 -5.59511 9.13483 13.6705 148 " " " " A 2 0 0 "LEU " " CD1" " " 6 0 1 C2 
    2279 14 -5.24319 11.5713 14.3066 148 " " " " A 2 0 0 "LEU " " CD2" " " 6 0 1 C2 
    2280 48 -8.07186 9.05531 17.7507 148 " " " " A 21 0 0 "LEU " " H  " " " 1 0 1 C2 
    2281 48 -5.65775 10.8034 17.4952 148 " " " " A 21 0 0 "LEU " " HA " " " 1 0 1 C2 
    2282 48 -7.63905 10.3465 15.1637 148 " " " " A 21 0 0 "LEU " " HB3" " " 1 0 1 C2 
    2283 48 -7.04008 8.91833 15.7439 148 " " " " A 21 0 0 "LEU " " HB2" " " 1 0 1 C2 
    2284 48 -4.78277 9.92436 15.5361 148 " " " " A 21 0 0 "LEU " " HG " " " 1 0 1 C2 
    2285 48 -6.45653 9.11751 13.0029 148 " " " " A 21 0 0 "LEU " HD11 " " 1 0 1 C2 
    2286 48 -4.75199 9.4373 13.0494 148 " " " " A 21 0 0 "LEU " HD12 " " 1 0 1 C2 
    2287 48 -5.3701 8.12783 14.0219 148 " " " " A 21 0 0 "LEU " HD13 " " 1 0 1 C2 
    2288 48 -5.06521 12.3167 15.0818 148 " " " " A 21 0 0 "LEU " HD21 " " 1 0 1 C2 
    2289 48 -4.30544 11.6359 13.7548 148 " " " " A 21 0 0 "LEU " HD22 " " 1 0 1 C2 
    2290 48 -5.97764 12.0101 13.6313 148 " " " " A 21 0 0 "LEU " HD23 " " 1 0 1 C2 
    2291 40 -8.62917 12.1255 17.0649 149 " " " " A 43 0 0 "LYS " " N  " " " 7 0 1 C2 
    2292 14 -9.30025 13.4421 17.1434 149 " " " " A 2 0 0 "LYS " " CA " " " 6 0 1 C2 
    2293 14 -9.26889 14.1226 18.5055 149 " " " " A 2 0 0 "LYS " " C  " " " 6 0 1 C2 
    2294 23 -9.28781 15.3697 18.6131 149 " " " " A 70 0 0 "LYS " " O  " " " 8 0 1 C2 
    2295 14 -10.7453 13.2484 16.8115 149 " " " " A 2 0 0 "LYS " " CB " " " 6 0 1 C2 
    2296 14 -10.9923 12.8259 15.4029 149 " " " " A 2 0 0 "LYS " " CG " " " 6 0 1 C2 
    2297 14 -12.4281 12.1841 15.3314 149 " " " " A 2 0 0 "LYS " " CD " " " 6 0 1 C2 
    2298 14 -12.8863 11.8101 13.8993 149 " " " " A 2 0 0 "LYS " " CE " " " 6 0 1 C2 
    2299 40 -14.0457 10.9386 13.8492 149 " " " " A 43 0 0 "LYS " " NZ " " " 7 0 1 C2 
    2300 48 -9.20264 11.3073 17.2121 149 " " " " A 21 0 0 "LYS " " H  " " " 1 0 1 C2 
    2301 48 -8.81029 14.1438 16.4684 149 " " " " A 21 0 0 "LYS " " HA " " " 1 0 1 C2 
    2302 48 -11.3243 14.1295 17.088 149 " " " " A 21 0 0 "LYS " " HB3" " " 1 0 1 C2 
    2303 48 -11.1455 12.4092 17.3806 149 " " " " A 21 0 0 "LYS " " HB2" " " 1 0 1 C2 
    2304 48 -10.2752 12.0297 15.2034 149 " " " " A 21 0 0 "LYS " " HG3" " " 1 0 1 C2 
    2305 48 -10.848 13.6912 14.756 149 " " " " A 21 0 0 "LYS " " HG2" " " 1 0 1 C2 
    2306 48 -13.1818 12.8258 15.7878 149 " " " " A 21 0 0 "LYS " " HD3" " " 1 0 1 C2 
    2307 48 -12.4714 11.2552 15.8999 149 " " " " A 21 0 0 "LYS " " HD2" " " 1 0 1 C2 
    2308 48 -12.0221 11.404 13.3736 149 " " " " A 21 0 0 "LYS " " HE3" " " 1 0 1 C2 
    2309 48 -13.0909 12.6672 13.2578 149 " " " " A 21 0 0 "LYS " " HE2" " " 1 0 1 C2 
    2310 48 -13.7964 10.0116 14.1633 149 " " " " A 21 0 0 "LYS " " HZ1" " " 1 0 1 C2 
    2311 48 -14.7902 11.2669 14.4476 149 " " " " A 21 0 0 "LYS " " HZ2" " " 1 0 1 C2 
    2312 48 -14.2679 10.7694 12.8785 149 " " " " A 21 0 0 "LYS " " HZ3" " " 1 0 1 C2 
    2313 40 -9.16077 13.3294 19.5859 150 " " " " A 43 0 0 "ASN " " N  " " " 7 0 1 C2 
    2314 14 -8.82521 13.6696 20.9411 150 " " " " A 2 0 0 "ASN " " CA " " " 6 0 1 C2 
    2315 14 -7.45636 14.305 21.0184 150 " " " " A 2 0 0 "ASN " " C  " " " 6 0 1 C2 
    2316 23 -7.36258 15.4852 21.3978 150 " " " " A 70 0 0 "ASN " " O  " " " 8 0 1 C2 
    2317 14 -8.86697 12.5332 21.9916 150 " " " " A 2 0 0 "ASN " " CB " " " 6 0 1 C2 
    2318 14 -10.1691 11.8334 22.4934 150 " " " " A 2 0 0 "ASN " " CG " " " 6 0 1 C2 
    2319 23 -10.016 10.7054 22.995 150 " " " " A 70 0 0 "ASN " " OD1" " " 8 0 1 C2 
    2320 40 -11.3043 12.4882 22.5856 150 " " " " A 43 0 0 "ASN " " ND2" " " 7 0 1 C2 
    2321 48 -9.01503 12.3308 19.5433 150 " " " " A 21 0 0 "ASN " " H  " " " 1 0 1 C2 
    2322 48 -9.67552 14.3116 21.1712 150 " " " " A 21 0 0 "ASN " " HA " " " 1 0 1 C2 
    2323 48 -8.63354 12.9681 22.9634 150 " " " " A 21 0 0 "ASN " " HB3" " " 1 0 1 C2 
    2324 48 -8.10541 11.7716 21.8239 150 " " " " A 21 0 0 "ASN " " HB2" " " 1 0 1 C2 
    2325 48 -12.1677 12.0882 22.9241 150 " " " " A 21 0 0 "ASN " HD22 " " 1 0 1 C2 
    2326 48 -11.359 13.4431 22.2612 150 " " " " A 21 0 0 "ASN " HD21 " " 1 0 1 C2 
    2327 40 -6.44712 13.4816 20.6621 151 " " " " A 43 0 0 "TYR " " N  " " " 7 0 1 C2 
    2328 14 -5.06316 13.9552 20.6051 151 " " " " A 2 0 0 "TYR " " CA " " " 6 0 1 C2 
    2329 14 -4.78574 15.2645 19.8132 151 " " " " A 2 0 0 "TYR " " C  " " " 6 0 1 C2 
    2330 23 -4.04167 16.1132 20.2375 151 " " " " A 70 0 0 "TYR " " O  " " " 8 0 1 C2 
    2331 14 -4.20431 12.7059 20.1678 151 " " " " A 2 0 0 "TYR " " CB " " " 6 0 1 C2 
    2332 14 -2.70244 13.0458 20.2975 151 " " " " A 2 0 0 "TYR " " CG " " " 6 0 1 C2 
    2333 14 -2.18999 13.3639 21.5855 151 " " " " A 2 0 0 "TYR " " CD1" " " 6 0 1 C2 
    2334 14 -1.92446 13.4363 19.2243 151 " " " " A 2 0 0 "TYR " " CD2" " " 6 0 1 C2 
    2335 14 -0.848324 13.8425 21.7454 151 " " " " A 2 0 0 "TYR " " CE1" " " 6 0 1 C2 
    2336 14 -0.626148 14.0228 19.3376 151 " " " " A 2 0 0 "TYR " " CE2" " " 6 0 1 C2 
    2337 14 -0.105752 14.2154 20.6223 151 " " " " A 2 0 0 "TYR " " CZ " " " 6 0 1 C2 
    2338 23 1.12457 14.6931 20.8321 151 " " " " A 70 0 0 "TYR " " OH " " " 8 0 1 C2 
    2339 48 -6.6287 12.5085 20.4616 151 " " " " A 21 0 0 "TYR " " H  " " " 1 0 1 C2 
    2340 48 -4.82417 14.0863 21.6604 151 " " " " A 21 0 0 "TYR " " HA " " " 1 0 1 C2 
    2341 48 -4.50834 12.4371 19.1562 151 " " " " A 21 0 0 "TYR " " HB3" " " 1 0 1 C2 
    2342 48 -4.53986 11.9506 20.8785 151 " " " " A 21 0 0 "TYR " " HB2" " " 1 0 1 C2 
    2343 48 -2.78999 13.1738 22.4632 151 " " " " A 21 0 0 "TYR " " HD1" " " 1 0 1 C2 
    2344 48 -2.17117 13.2545 18.1886 151 " " " " A 21 0 0 "TYR " " HD2" " " 1 0 1 C2 
    2345 48 -0.576066 14.09 22.7608 151 " " " " A 21 0 0 "TYR " " HE1" " " 1 0 1 C2 
    2346 48 -0.160398 14.3015 18.4039 151 " " " " A 21 0 0 "TYR " " HE2" " " 1 0 1 C2 
    2347 48 1.21164 15.5688 20.4876 151 " " " " A 21 0 0 "TYR " " HH " " " 1 0 1 C2 
    2348 40 -5.45581 15.4342 18.6809 152 " " " " A 43 0 0 "GLN " " N  " " " 7 0 1 C2 
    2349 14 -5.22885 16.5225 17.7679 152 " " " " A 2 0 0 "GLN " " CA " " " 6 0 1 C2 
    2350 14 -5.83548 17.8869 18.2351 152 " " " " A 2 0 0 "GLN " " C  " " " 6 0 1 C2 
    2351 23 -5.59048 18.9251 17.6722 152 " " " " A 70 0 0 "GLN " " O  " " " 8 0 1 C2 
    2352 14 -5.71524 16.1309 16.3211 152 " " " " A 2 0 0 "GLN " " CB " " " 6 0 1 C2 
    2353 14 -4.77005 15.1026 15.6582 152 " " " " A 2 0 0 "GLN " " CG " " " 6 0 1 C2 
    2354 14 -3.35516 15.4484 15.365 152 " " " " A 2 0 0 "GLN " " CD " " " 6 0 1 C2 
    2355 23 -2.6673 14.5724 14.9091 152 " " " " A 70 0 0 "GLN " " OE1" " " 8 0 1 C2 
    2356 40 -2.93485 16.6548 15.7094 152 " " " " A 43 0 0 "GLN " " NE2" " " 7 0 1 C2 
    2357 48 -6.00837 14.6519 18.3604 152 " " " " A 21 0 0 "GLN " " H  " " " 1 0 1 C2 
    2358 48 -4.1734 16.7929 17.7997 152 " " " " A 21 0 0 "GLN " " HA " " " 1 0 1 C2 
    2359 48 -5.82486 17.0288 15.713 152 " " " " A 21 0 0 "GLN " " HB3" " " 1 0 1 C2 
    2360 48 -6.75247 15.8058 16.24 152 " " " " A 21 0 0 "GLN " " HB2" " " 1 0 1 C2 
    2361 48 -5.02066 14.7336 14.6637 152 " " " " A 21 0 0 "GLN " " HG3" " " 1 0 1 C2 
    2362 48 -4.71806 14.202 16.27 152 " " " " A 21 0 0 "GLN " " HG2" " " 1 0 1 C2 
    2363 48 -1.9759 16.9286 15.5496 152 " " " " A 21 0 0 "GLN " HE22 " " 1 0 1 C2 
    2364 48 -3.64081 17.3643 15.8448 152 " " " " A 21 0 0 "GLN " HE21 " " 1 0 1 C2 
    2365 40 -6.6499 17.8471 19.3267 153 " " " " A 43 0 0 "VAL " " N  " " " 7 0 1 C2 
    2366 14 -7.03917 19.1042 19.9675 153 " " " " A 2 0 0 "VAL " " CA " " " 6 0 1 C2 
    2367 14 -6.36617 19.2853 21.4076 153 " " " " A 2 0 0 "VAL " " C  " " " 6 0 1 C2 
    2368 23 -6.73707 20.21 22.1168 153 " " " " A 70 0 0 "VAL " " O  " " " 8 0 1 C2 
    2369 14 -8.58417 19.261 20.0311 153 " " " " A 2 0 0 "VAL " " CB " " " 6 0 1 C2 
    2370 14 -9.25218 19.3337 18.755 153 " " " " A 2 0 0 "VAL " " CG1" " " 6 0 1 C2 
    2371 14 -9.31972 18.1702 20.9029 153 " " " " A 2 0 0 "VAL " " CG2" " " 6 0 1 C2 
    2372 48 -7.13086 17.0255 19.6641 153 " " " " A 21 0 0 "VAL " " H  " " " 1 0 1 C2 
    2373 48 -6.63331 20.0111 19.5192 153 " " " " A 21 0 0 "VAL " " HA " " " 1 0 1 C2 
    2374 48 -8.74738 20.2592 20.4375 153 " " " " A 21 0 0 "VAL " " HB " " " 1 0 1 C2 
    2375 48 -9.31163 18.4531 18.1154 153 " " " " A 21 0 0 "VAL " HG11 " " 1 0 1 C2 
    2376 48 -10.2499 19.7543 18.8805 153 " " " " A 21 0 0 "VAL " HG12 " " 1 0 1 C2 
    2377 48 -8.6428 20.0517 18.2061 153 " " " " A 21 0 0 "VAL " HG13 " " 1 0 1 C2 
    2378 48 -9.1988 17.1879 20.4462 153 " " " " A 21 0 0 "VAL " HG21 " " 1 0 1 C2 
    2379 48 -8.93557 18.0329 21.9136 153 " " " " A 21 0 0 "VAL " HG22 " " 1 0 1 C2 
    2380 48 -10.3879 18.3817 20.9507 153 " " " " A 21 0 0 "VAL " HG23 " " 1 0 1 C2 
    2381 40 -5.47073 18.3832 21.8282 154 " " " " A 43 0 0 "VAL " " N  " " " 7 0 1 C2 
    2382 14 -4.72322 18.3297 23.0593 154 " " " " A 2 0 0 "VAL " " CA " " " 6 0 1 C2 
    2383 14 -3.24773 18.7844 22.7617 154 " " " " A 2 0 0 "VAL " " C  " " " 6 0 1 C2 
    2384 23 -2.64163 19.4885 23.5751 154 " " " " A 70 0 0 "VAL " " O  " " " 8 0 1 C2 
    2385 14 -4.76841 16.9229 23.6787 154 " " " " A 2 0 0 "VAL " " CB " " " 6 0 1 C2 
    2386 14 -3.71107 16.5845 24.8203 154 " " " " A 2 0 0 "VAL " " CG1" " " 6 0 1 C2 
    2387 14 -6.1548 16.4808 24.1802 154 " " " " A 2 0 0 "VAL " " CG2" " " 6 0 1 C2 
    2388 48 -5.24745 17.5403 21.3185 154 " " " " A 21 0 0 "VAL " " H  " " " 1 0 1 C2 
    2389 48 -5.12365 19.0141 23.8072 154 " " " " A 21 0 0 "VAL " " HA " " " 1 0 1 C2 
    2390 48 -4.4617 16.1894 22.933 154 " " " " A 21 0 0 "VAL " " HB " " " 1 0 1 C2 
    2391 48 -3.85151 15.5673 25.1857 154 " " " " A 21 0 0 "VAL " HG11 " " 1 0 1 C2 
    2392 48 -2.6975 16.6284 24.4218 154 " " " " A 21 0 0 "VAL " HG12 " " 1 0 1 C2 
    2393 48 -3.78631 17.2636 25.6696 154 " " " " A 21 0 0 "VAL " HG13 " " 1 0 1 C2 
    2394 48 -6.89153 16.868 23.4763 154 " " " " A 21 0 0 "VAL " HG21 " " 1 0 1 C2 
    2395 48 -6.11661 15.4014 24.3271 154 " " " " A 21 0 0 "VAL " HG22 " " 1 0 1 C2 
    2396 48 -6.42403 16.9722 25.1152 154 " " " " A 21 0 0 "VAL " HG23 " " 1 0 1 C2 
    2397 40 -2.67481 18.3075 21.7044 155 " " " " A 43 0 0 "GLU " " N  " " " 7 0 1 C2 
    2398 14 -1.29849 18.6119 21.2632 155 " " " " A 2 0 0 "GLU " " CA " " " 6 0 1 C2 
    2399 14 -0.61572 19.9408 21.6357 155 " " " " A 2 0 0 "GLU " " C  " " " 6 0 1 C2 
    2400 23 0.415483 19.9593 22.2492 155 " " " " A 70 0 0 "GLU " " O  " " " 8 0 1 C2 
    2401 14 -1.17342 18.2548 19.6924 155 " " " " A 2 0 0 "GLU " " CB " " " 6 0 1 C2 
    2402 14 0.00125773 18.7031 18.7838 155 " " " " A 2 0 0 "GLU " " CG " " " 6 0 1 C2 
    2403 14 1.38411 18.0973 19.2378 155 " " " " A 2 0 0 "GLU " " CD " " " 6 0 1 C2 
    2404 23 2.39033 18.8306 19.136 155 " " " " A 70 0 0 "GLU " " OE1" " " 8 0 1 C2 
    2405 23 1.47735 16.876 19.5405 155 " " " " A 70 0 0 "GLU " " OE2" " " 8 0 1 C2 
    2406 48 -3.16443 17.6061 21.1673 155 " " " " A 21 0 0 "GLU " " H  " " " 1 0 1 C2 
    2407 48 -0.600156 17.9224 21.7376 155 " " " " A 21 0 0 "GLU " " HA " " " 1 0 1 C2 
    2408 48 -2.05489 18.5297 19.1131 155 " " " " A 21 0 0 "GLU " " HB3" " " 1 0 1 C2 
    2409 48 -1.22401 17.1906 19.4625 155 " " " " A 21 0 0 "GLU " " HB2" " " 1 0 1 C2 
    2410 48 0.0481079 19.7912 18.7407 155 " " " " A 21 0 0 "GLU " " HG3" " " 1 0 1 C2 
    2411 48 -0.0969841 18.3505 17.757 155 " " " " A 21 0 0 "GLU " " HG2" " " 1 0 1 C2 
    2412 40 -1.15428 21.0906 21.273 156 " " " " A 43 0 0 "PRO " " N  " " " 7 0 1 C2 
    2413 14 -0.550661 22.3697 21.5396 156 " " " " A 2 0 0 "PRO " " CA " " " 6 0 1 C2 
    2414 14 -0.820705 22.9544 23.0064 156 " " " " A 2 0 0 "PRO " " C  " " " 6 0 1 C2 
    2415 23 0.0630444 23.6951 23.5002 156 " " " " A 70 0 0 "PRO " " O  " " " 8 0 1 C2 
    2416 14 -1.2478 23.3368 20.524 156 " " " " A 2 0 0 "PRO " " CB " " " 6 0 1 C2 
    2417 14 -2.63356 22.7291 20.2598 156 " " " " A 2 0 0 "PRO " " CG " " " 6 0 1 C2 
    2418 14 -2.40486 21.2669 20.4548 156 " " " " A 2 0 0 "PRO " " CD " " " 6 0 1 C2 
    2419 48 0.512628 22.3101 21.3073 156 " " " " A 21 0 0 "PRO " " HA " " " 1 0 1 C2 
    2420 48 -0.584934 23.4314 19.6639 156 " " " " A 21 0 0 "PRO " " HB3" " " 1 0 1 C2 
    2421 48 -1.32543 24.3321 20.9616 156 " " " " A 21 0 0 "PRO " " HB2" " " 1 0 1 C2 
    2422 48 -3.08635 22.9073 19.2845 156 " " " " A 21 0 0 "PRO " " HG3" " " 1 0 1 C2 
    2423 48 -3.36091 23.0695 20.9969 156 " " " " A 21 0 0 "PRO " " HG2" " " 1 0 1 C2 
    2424 48 -3.2759 20.8046 20.9191 156 " " " " A 21 0 0 "PRO " " HD2" " " 1 0 1 C2 
    2425 48 -2.35203 20.8263 19.4592 156 " " " " A 21 0 0 "PRO " " HD3" " " 1 0 1 C2 
    2426 40 -1.87275 22.4755 23.65 157 " " " " A 43 0 0 "GLU " " N  " " " 7 0 1 C2 
    2427 14 -2.31373 22.8125 25.0204 157 " " " " A 2 0 0 "GLU " " CA " " " 6 0 1 C2 
    2428 14 -1.41257 22.034 26.0342 157 " " " " A 2 0 0 "GLU " " C  " " " 6 0 1 C2 
    2429 23 -1.19615 22.515 27.1279 157 " " " " A 70 0 0 "GLU " " O  " " " 8 0 1 C2 
    2430 14 -3.81373 22.4393 25.228 157 " " " " A 2 0 0 "GLU " " CB " " " 6 0 1 C2 
    2431 14 -4.68234 23.2811 24.3059 157 " " " " A 2 0 0 "GLU " " CG " " " 6 0 1 C2 
    2432 14 -5.12036 24.5456 24.9455 157 " " " " A 2 0 0 "GLU " " CD " " " 6 0 1 C2 
    2433 23 -4.37268 25.5279 25.0769 157 " " " " A 70 0 0 "GLU " " OE1" " " 8 0 1 C2 
    2434 23 -6.3069 24.5849 25.3858 157 " " " " A 70 0 0 "GLU " " OE2" " " 8 0 1 C2 
    2435 48 -2.38402 21.7106 23.2333 157 " " " " A 21 0 0 "GLU " " H  " " " 1 0 1 C2 
    2436 48 -2.2348 23.8977 25.0841 157 " " " " A 21 0 0 "GLU " " HA " " " 1 0 1 C2 
    2437 48 -4.01132 22.5422 26.295 157 " " " " A 21 0 0 "GLU " " HB3" " " 1 0 1 C2 
    2438 48 -4.0343 21.3925 25.0188 157 " " " " A 21 0 0 "GLU " " HB2" " " 1 0 1 C2 
    2439 48 -5.56652 22.6441 24.2819 157 " " " " A 21 0 0 "GLU " " HG3" " " 1 0 1 C2 
    2440 48 -4.14674 23.5846 23.4064 157 " " " " A 21 0 0 "GLU " " HG2" " " 1 0 1 C2 
    2441 40 -0.967336 20.83 25.6908 158 " " " " A 43 0 0 "LEU " " N  " " " 7 0 1 C2 
    2442 14 -0.141795 19.9917 26.5759 158 " " " " A 2 0 0 "LEU " " CA " " " 6 0 1 C2 
    2443 14 1.35111 20.4134 26.4408 158 " " " " A 2 0 0 "LEU " " C  " " " 6 0 1 C2 
    2444 23 2.1947 19.6954 26.9473 158 " " " " A 70 0 0 "LEU " " O  " " " 8 0 1 C2 
    2445 14 -0.434272 18.4971 26.1018 158 " " " " A 2 0 0 "LEU " " CB " " " 6 0 1 C2 
    2446 14 0.155383 17.3238 26.999 158 " " " " A 2 0 0 "LEU " " CG " " " 6 0 1 C2 
    2447 14 0.12216 17.619 28.437 158 " " " " A 2 0 0 "LEU " " CD1" " " 6 0 1 C2 
    2448 14 -0.450001 15.9631 26.5016 158 " " " " A 2 0 0 "LEU " " CD2" " " 6 0 1 C2 
    2449 48 -1.38197 20.5497 24.8135 158 " " " " A 21 0 0 "LEU " " H  " " " 1 0 1 C2 
    2450 48 -0.448268 20.1275 27.6131 158 " " " " A 21 0 0 "LEU " " HA " " " 1 0 1 C2 
    2451 48 -0.158579 18.3459 25.0582 158 " " " " A 21 0 0 "LEU " " HB3" " " 1 0 1 C2 
    2452 48 -1.51534 18.3812 26.0246 158 " " " " A 21 0 0 "LEU " " HB2" " " 1 0 1 C2 
    2453 48 1.19507 17.3209 26.6717 158 " " " " A 21 0 0 "LEU " " HG " " " 1 0 1 C2 
    2454 48 0.665786 18.4629 28.8617 158 " " " " A 21 0 0 "LEU " HD11 " " 1 0 1 C2 
    2455 48 -0.857244 17.5478 28.9101 158 " " " " A 21 0 0 "LEU " HD12 " " 1 0 1 C2 
    2456 48 0.654458 16.7847 28.894 158 " " " " A 21 0 0 "LEU " HD13 " " 1 0 1 C2 
    2457 48 -0.414839 15.7715 25.4292 158 " " " " A 21 0 0 "LEU " HD21 " " 1 0 1 C2 
    2458 48 -0.091181 15.085 27.0384 158 " " " " A 21 0 0 "LEU " HD22 " " 1 0 1 C2 
    2459 48 -1.50703 16.0694 26.7456 158 " " " " A 21 0 0 "LEU " HD23 " " 1 0 1 C2 
    2460 40 1.67075 21.6006 25.88 159 " " " " A 43 0 0 "GLN " " N  " " " 7 0 1 C2 
    2461 14 2.99504 22.1802 25.7036 159 " " " " A 2 0 0 "GLN " " CA " " " 6 0 1 C2 
    2462 14 3.22074 23.1141 26.8622 159 " " " " A 2 0 0 "GLN " " C  " " " 6 0 1 C2 
    2463 23 4.33214 23.5027 27.121 159 " " " " A 70 0 0 "GLN " " O  " " " 8 0 1 C2 
    2464 14 3.13468 22.8591 24.3522 159 " " " " A 2 0 0 "GLN " " CB " " " 6 0 1 C2 
    2465 14 3.10271 22.0521 23.0753 159 " " " " A 2 0 0 "GLN " " CG " " " 6 0 1 C2 
    2466 14 3.71717 20.6783 23.2518 159 " " " " A 2 0 0 "GLN " " CD " " " 6 0 1 C2 
    2467 23 4.8139 20.5375 23.7332 159 " " " " A 70 0 0 "GLN " " OE1" " " 8 0 1 C2 
    2468 40 3.05037 19.5727 23.0375 159 " " " " A 43 0 0 "GLN " " NE2" " " 7 0 1 C2 
    2469 48 1.00582 22.0957 25.3031 159 " " " " A 21 0 0 "GLN " " H  " " " 1 0 1 C2 
    2470 48 3.72694 21.4296 26.002 159 " " " " A 21 0 0 "GLN " " HA " " " 1 0 1 C2 
    2471 48 4.04886 23.452 24.3818 159 " " " " A 21 0 0 "GLN " " HB3" " " 1 0 1 C2 
    2472 48 2.33083 23.5933 24.2982 159 " " " " A 21 0 0 "GLN " " HB2" " " 1 0 1 C2 
    2473 48 3.61556 22.471 22.2095 159 " " " " A 21 0 0 "GLN " " HG3" " " 1 0 1 C2 
    2474 48 2.08076 21.9535 22.7093 159 " " " " A 21 0 0 "GLN " " HG2" " " 1 0 1 C2 
    2475 48 3.39677 18.7241 23.4617 159 " " " " A 21 0 0 "GLN " HE22 " " 1 0 1 C2 
    2476 48 2.14316 19.736 22.6247 159 " " " " A 21 0 0 "GLN " HE21 " " 1 0 1 C2 
    2477 40 2.12883 23.6254 27.5168 160 " " " " A 43 0 0 "GLN " " N  " " " 7 0 1 C2 
    2478 14 2.07866 24.7037 28.5256 160 " " " " A 2 0 0 "GLN " " CA " " " 6 0 1 C2 
    2479 14 2.20864 24.2306 29.9949 160 " " " " A 2 0 0 "GLN " " C  " " " 6 0 1 C2 
    2480 23 2.20504 25.052 30.9314 160 " " " " A 70 0 0 "GLN " " O  " " " 8 0 1 C2 
    2481 14 0.647469 25.2613 28.3772 160 " " " " A 2 0 0 "GLN " " CB " " " 6 0 1 C2 
    2482 14 0.110143 25.7733 27.0084 160 " " " " A 2 0 0 "GLN " " CG " " " 6 0 1 C2 
    2483 14 0.984993 26.9927 26.5044 160 " " " " A 2 0 0 "GLN " " CD " " " 6 0 1 C2 
    2484 23 2.18168 26.8639 26.1883 160 " " " " A 70 0 0 "GLN " " OE1" " " 8 0 1 C2 
    2485 40 0.389887 28.1717 26.4037 160 " " " " A 43 0 0 "GLN " " NE2" " " 7 0 1 C2 
    2486 48 1.24935 23.3248 27.1216 160 " " " " A 21 0 0 "GLN " " H  " " " 1 0 1 C2 
    2487 48 2.80218 25.5059 28.3806 160 " " " " A 21 0 0 "GLN " " HA " " " 1 0 1 C2 
    2488 48 0.569196 26.006 29.1692 160 " " " " A 21 0 0 "GLN " " HB3" " " 1 0 1 C2 
    2489 48 -0.0808984 24.4795 28.5925 160 " " " " A 21 0 0 "GLN " " HB2" " " 1 0 1 C2 
    2490 48 -0.939886 26.0619 26.9607 160 " " " " A 21 0 0 "GLN " " HG3" " " 1 0 1 C2 
    2491 48 0.282576 25.0411 26.2197 160 " " " " A 21 0 0 "GLN " " HG2" " " 1 0 1 C2 
    2492 48 0.970784 28.9803 26.2339 160 " " " " A 21 0 0 "GLN " HE22 " " 1 0 1 C2 
    2493 48 -0.582645 28.258 26.6623 160 " " " " A 21 0 0 "GLN " HE21 " " 1 0 1 C2 
    2494 40 2.31176 22.9245 30.1826 161 " " " " A 43 0 0 "VAL " " N  " " " 7 0 1 C2 
    2495 14 2.35594 22.3747 31.543 161 " " " " A 2 0 0 "VAL " " CA " " " 6 0 1 C2 
    2496 14 3.84096 22.2128 32.0724 161 " " " " A 2 0 0 "VAL " " C  " " " 6 0 1 C2 
    2497 23 3.96441 22.4801 33.2579 161 " " " " A 70 0 0 "VAL " " O  " " " 8 0 1 C2 
    2498 14 1.70147 20.9831 31.6093 161 " " " " A 2 0 0 "VAL " " CB " " " 6 0 1 C2 
    2499 14 0.314263 21.0578 30.9903 161 " " " " A 2 0 0 "VAL " " CG1" " " 6 0 1 C2 
    2500 14 2.37555 19.8299 30.8447 161 " " " " A 2 0 0 "VAL " " CG2" " " 6 0 1 C2 
    2501 48 2.48147 22.3905 29.3423 161 " " " " A 21 0 0 "VAL " " H  " " " 1 0 1 C2 
    2502 48 1.80234 23.0759 32.1674 161 " " " " A 21 0 0 "VAL " " HA " " " 1 0 1 C2 
    2503 48 1.56324 20.6596 32.641 161 " " " " A 21 0 0 "VAL " " HB " " " 1 0 1 C2 
    2504 48 0.398292 21.4179 29.9649 161 " " " " A 21 0 0 "VAL " HG11 " " 1 0 1 C2 
    2505 48 -0.33314 20.1813 30.9625 161 " " " " A 21 0 0 "VAL " HG12 " " 1 0 1 C2 
    2506 48 -0.290067 21.8787 31.3762 161 " " " " A 21 0 0 "VAL " HG13 " " 1 0 1 C2 
    2507 48 2.46296 20.1248 29.7991 161 " " " " A 21 0 0 "VAL " HG21 " " 1 0 1 C2 
    2508 48 3.30716 19.479 31.2887 161 " " " " A 21 0 0 "VAL " HG22 " " 1 0 1 C2 
    2509 48 1.69793 18.9766 30.8138 161 " " " " A 21 0 0 "VAL " HG23 " " 1 0 1 C2 
    2510 40 4.91195 22.1096 31.2413 162 " " " " A 43 0 0 "ASN " " N  " " " 7 0 1 C2 
    2511 14 6.31098 21.9505 31.5928 162 " " " " A 2 0 0 "ASN " " CA " " " 6 0 1 C2 
    2512 14 7.16239 23.0984 30.9568 162 " " " " A 2 0 0 "ASN " " C  " " " 6 0 1 C2 
    2513 23 7.07874 23.3324 29.7304 162 " " " " A 70 0 0 "ASN " " O  " " " 8 0 1 C2 
    2514 14 6.81728 20.5481 31.3604 162 " " " " A 2 0 0 "ASN " " CB " " " 6 0 1 C2 
    2515 14 8.16701 20.3122 31.9906 162 " " " " A 2 0 0 "ASN " " CG " " " 6 0 1 C2 
    2516 23 8.31208 20.3545 33.2384 162 " " " " A 70 0 0 "ASN " " OD1" " " 8 0 1 C2 
    2517 40 9.24663 20.2072 31.1859 162 " " " " A 43 0 0 "ASN " " ND2" " " 7 0 1 C2 
    2518 48 4.63368 21.8953 30.2943 162 " " " " A 21 0 0 "ASN " " H  " " " 1 0 1 C2 
    2519 48 6.44495 22.1127 32.6623 162 " " " " A 21 0 0 "ASN " " HA " " " 1 0 1 C2 
    2520 48 6.74526 20.4289 30.2794 162 " " " " A 21 0 0 "ASN " " HB3" " " 1 0 1 C2 
    2521 48 6.21586 19.7478 31.7917 162 " " " " A 21 0 0 "ASN " " HB2" " " 1 0 1 C2 
    2522 48 10.1526 20.404 31.5867 162 " " " " A 21 0 0 "ASN " HD22 " " 1 0 1 C2 
    2523 48 9.1494 20.2361 30.181 162 " " " " A 21 0 0 "ASN " HD21 " " 1 0 1 C2 
    2524 40 8.03763 23.6994 31.7213 163 " " " " A 43 0 0 "GLY " " N  " " " 7 0 1 C2 
    2525 14 9.0839 24.6365 31.2668 163 " " " " A 2 0 0 "GLY " " CA " " " 6 0 1 C2 
    2526 14 10.1887 24.0709 30.3202 163 " " " " A 2 0 0 "GLY " " C  " " " 6 0 1 C2 
    2527 23 10.6883 22.9357 30.5077 163 " " " " A 70 0 0 "GLY " " O  " " " 8 0 1 C2 
    2528 48 8.01053 23.4356 32.6959 163 " " " " A 21 0 0 "GLY " " H  " " " 1 0 1 C2 
    2529 48 9.54202 25.1343 32.1214 163 " " " " A 21 0 0 "GLY " " HA3" " " 1 0 1 C2 
    2530 48 8.68879 25.3512 30.5448 163 " " " " A 21 0 0 "GLY " " HA2" " " 1 0 1 C2 
    2531 40 10.6401 24.9001 29.4127 164 " " " " A 43 0 0 "GLY " " N  " " " 7 0 1 C2 
    2532 14 11.6433 24.344 28.4752 164 " " " " A 2 0 0 "GLY " " CA " " " 6 0 1 C2 
    2533 14 10.9999 23.6154 27.3041 164 " " " " A 2 0 0 "GLY " " C  " " " 6 0 1 C2 
    2534 23 10.6593 24.1961 26.3123 164 " " " " A 70 0 0 "GLY " " O  " " " 8 0 1 C2 
    2535 48 10.1953 25.7843 29.2115 164 " " " " A 21 0 0 "GLY " " H  " " " 1 0 1 C2 
    2536 48 12.4502 23.8497 29.0161 164 " " " " A 21 0 0 "GLY " " HA3" " " 1 0 1 C2 
    2537 48 12.1358 25.2393 28.0957 164 " " " " A 21 0 0 "GLY " " HA2" " " 1 0 1 C2 
    2538 40 10.8061 22.3538 27.4261 165 " " " " A 43 0 0 "ASP " " N  " " " 7 0 1 C2 
    2539 14 9.88256 21.5123 26.5851 165 " " " " A 2 0 0 "ASP " " CA " " " 6 0 1 C2 
    2540 14 9.17519 20.419 27.3578 165 " " " " A 2 0 0 "ASP " " C  " " " 6 0 1 C2 
    2541 23 9.4157 20.2321 28.5791 165 " " " " A 70 0 0 "ASP " " O  " " " 8 0 1 C2 
    2542 14 10.6232 21.0394 25.2947 165 " " " " A 2 0 0 "ASP " " CB " " " 6 0 1 C2 
    2543 14 11.8478 20.0566 25.5122 165 " " " " A 2 0 0 "ASP " " CG " " " 6 0 1 C2 
    2544 23 12.5638 20.1532 26.5216 165 " " " " A 70 0 0 "ASP " " OD1" " " 8 0 1 C2 
    2545 23 12.2315 19.2122 24.6393 165 " " " " A 70 0 0 "ASP " " OD2" " " 8 0 1 C2 
    2546 48 11.0622 21.8188 28.2436 165 " " " " A 21 0 0 "ASP " " H  " " " 1 0 1 C2 
    2547 48 9.13212 22.1771 26.1573 165 " " " " A 21 0 0 "ASP " " HA " " " 1 0 1 C2 
    2548 48 10.7772 21.8086 24.538 165 " " " " A 21 0 0 "ASP " " HB3" " " 1 0 1 C2 
    2549 48 9.96563 20.3011 24.8358 165 " " " " A 21 0 0 "ASP " " HB2" " " 1 0 1 C2 
    2550 40 8.34669 19.6388 26.5847 166 " " " " A 43 0 0 "ILE " " N  " " " 7 0 1 C2 
    2551 14 7.85153 18.3188 26.9763 166 " " " " A 2 0 0 "ILE " " CA " " " 6 0 1 C2 
    2552 14 7.69313 17.4106 25.7203 166 " " " " A 2 0 0 "ILE " " C  " " " 6 0 1 C2 
    2553 23 7.17077 17.8928 24.705 166 " " " " A 70 0 0 "ILE " " O  " " " 8 0 1 C2 
    2554 14 6.65646 18.5258 27.9977 166 " " " " A 2 0 0 "ILE " " CB " " " 6 0 1 C2 
    2555 14 6.08836 17.2072 28.6268 166 " " " " A 2 0 0 "ILE " " CG1" " " 6 0 1 C2 
    2556 14 5.47647 19.2937 27.2805 166 " " " " A 2 0 0 "ILE " " CG2" " " 6 0 1 C2 
    2557 14 4.9915 17.3337 29.7153 166 " " " " A 2 0 0 "ILE " " CD1" " " 6 0 1 C2 
    2558 48 8.13202 19.8365 25.6177 166 " " " " A 21 0 0 "ILE " " H  " " " 1 0 1 C2 
    2559 48 8.56635 17.7057 27.5251 166 " " " " A 21 0 0 "ILE " " HA " " " 1 0 1 C2 
    2560 48 6.96762 19.1701 28.82 166 " " " " A 21 0 0 "ILE " " HB " " " 1 0 1 C2 
    2561 48 6.94594 16.6595 29.0175 166 " " " " A 21 0 0 "ILE " HG13 " " 1 0 1 C2 
    2562 48 5.80658 16.5225 27.8268 166 " " " " A 21 0 0 "ILE " HG12 " " 1 0 1 C2 
    2563 48 5.32005 18.9334 26.2637 166 " " " " A 21 0 0 "ILE " HG21 " " 1 0 1 C2 
    2564 48 4.52999 19.2103 27.8147 166 " " " " A 21 0 0 "ILE " HG22 " " 1 0 1 C2 
    2565 48 5.67171 20.3637 27.209 166 " " " " A 21 0 0 "ILE " HG23 " " 1 0 1 C2 
    2566 48 5.26854 18.1244 30.4126 166 " " " " A 21 0 0 "ILE " HD11 " " 1 0 1 C2 
    2567 48 4.06675 17.4945 29.1611 166 " " " " A 21 0 0 "ILE " HD12 " " 1 0 1 C2 
    2568 48 4.96025 16.412 30.2963 166 " " " " A 21 0 0 "ILE " HD13 " " 1 0 1 C2 
    2569 40 8.20664 16.175 25.6863 167 " " " " A 43 0 0 "ARG " " N  " " " 7 0 1 C2 
    2570 14 8.31086 15.3153 24.4866 167 " " " " A 2 0 0 "ARG " " CA " " " 6 0 1 C2 
    2571 14 7.2256 14.2744 24.6581 167 " " " " A 2 0 0 "ARG " " C  " " " 6 0 1 C2 
    2572 23 7.40218 13.3255 25.5321 167 " " " " A 70 0 0 "ARG " " O  " " " 8 0 1 C2 
    2573 14 9.72189 14.6871 24.5144 167 " " " " A 2 0 0 "ARG " " CB " " " 6 0 1 C2 
    2574 14 10.9463 15.6967 24.6775 167 " " " " A 2 0 0 "ARG " " CG " " " 6 0 1 C2 
    2575 14 11.6489 15.6423 26.0139 167 " " " " A 2 0 0 "ARG " " CD " " " 6 0 1 C2 
    2576 40 12.6198 16.747 26.0732 167 " " " " A 43 0 0 "ARG " " NE " " " 7 0 1 C2 
    2577 14 13.7972 16.7871 26.6014 167 " " " " A 2 0 0 "ARG " " CZ " " " 6 0 1 C2 
    2578 40 14.5621 15.7571 26.8142 167 " " " " A 43 0 0 "ARG " " NH1" " " 7 0 1 C2 
    2579 40 14.2886 17.986 26.9318 167 " " " " A 43 0 0 "ARG " " NH2" " " 7 0 1 C2 
    2580 48 8.51993 15.7656 26.5549 167 " " " " A 21 0 0 "ARG " " H  " " " 1 0 1 C2 
    2581 48 8.08939 15.8439 23.5595 167 " " " " A 21 0 0 "ARG " " HA " " " 1 0 1 C2 
    2582 48 9.82322 14.1422 23.5759 167 " " " " A 21 0 0 "ARG " " HB3" " " 1 0 1 C2 
    2583 48 9.83816 13.8632 25.2186 167 " " " " A 21 0 0 "ARG " " HB2" " " 1 0 1 C2 
    2584 48 10.7356 16.7279 24.3941 167 " " " " A 21 0 0 "ARG " " HG3" " " 1 0 1 C2 
    2585 48 11.5893 15.3521 23.8676 167 " " " " A 21 0 0 "ARG " " HG2" " " 1 0 1 C2 
    2586 48 12.1264 14.6688 26.1242 167 " " " " A 21 0 0 "ARG " " HD3" " " 1 0 1 C2 
    2587 48 10.9751 15.681 26.8699 167 " " " " A 21 0 0 "ARG " " HD2" " " 1 0 1 C2 
    2588 48 12.369 17.6136 25.6191 167 " " " " A 21 0 0 "ARG " " HE " " " 1 0 1 C2 
    2589 48 15.4948 15.7686 27.2014 167 " " " " A 21 0 0 "ARG " HH12 " " 1 0 1 C2 
    2590 48 14.3392 14.877 26.3716 167 " " " " A 21 0 0 "ARG " HH11 " " 1 0 1 C2 
    2591 48 13.6881 18.7979 26.9463 167 " " " " A 21 0 0 "ARG " HH22 " " 1 0 1 C2 
    2592 48 15.1894 18.0905 27.3764 167 " " " " A 21 0 0 "ARG " HH21 " " 1 0 1 C2 
    2593 40 6.19489 14.3036 23.7399 168 " " " " A 43 0 0 "LEU " " N  " " " 7 0 1 C2 
    2594 14 5.01929 13.4472 23.7222 168 " " " " A 2 0 0 "LEU " " CA " " " 6 0 1 C2 
    2595 14 5.24194 12.254 22.8221 168 " " " " A 2 0 0 "LEU " " C  " " " 6 0 1 C2 
    2596 23 5.37263 12.3137 21.5949 168 " " " " A 70 0 0 "LEU " " O  " " " 8 0 1 C2 
    2597 14 3.85494 14.3254 23.1959 168 " " " " A 2 0 0 "LEU " " CB " " " 6 0 1 C2 
    2598 14 3.55637 15.588 24.0426 168 " " " " A 2 0 0 "LEU " " CG " " " 6 0 1 C2 
    2599 14 2.25824 16.0952 23.5484 168 " " " " A 2 0 0 "LEU " " CD1" " " 6 0 1 C2 
    2600 14 3.52272 15.3318 25.5772 168 " " " " A 2 0 0 "LEU " " CD2" " " 6 0 1 C2 
    2601 48 6.15718 15.0372 23.0467 168 " " " " A 21 0 0 "LEU " " H  " " " 1 0 1 C2 
    2602 48 4.76405 13.0312 24.6968 168 " " " " A 21 0 0 "LEU " " HA " " " 1 0 1 C2 
    2603 48 3.02318 13.6237 23.1329 168 " " " " A 21 0 0 "LEU " " HB3" " " 1 0 1 C2 
    2604 48 3.99431 14.6176 22.1551 168 " " " " A 21 0 0 "LEU " " HB2" " " 1 0 1 C2 
    2605 48 4.26803 16.3749 23.7927 168 " " " " A 21 0 0 "LEU " " HG " " " 1 0 1 C2 
    2606 48 2.26323 16.2767 22.4736 168 " " " " A 21 0 0 "LEU " HD11 " " 1 0 1 C2 
    2607 48 1.50979 15.3672 23.8612 168 " " " " A 21 0 0 "LEU " HD12 " " 1 0 1 C2 
    2608 48 2.14387 17.0261 24.1039 168 " " " " A 21 0 0 "LEU " HD13 " " 1 0 1 C2 
    2609 48 2.80052 14.5647 25.8566 168 " " " " A 21 0 0 "LEU " HD21 " " 1 0 1 C2 
    2610 48 4.45182 15.0584 26.0773 168 " " " " A 21 0 0 "LEU " HD22 " " 1 0 1 C2 
    2611 48 3.16509 16.2508 26.0416 168 " " " " A 21 0 0 "LEU " HD23 " " 1 0 1 C2 
    2612 40 5.49284 11.0965 23.4746 169 " " " " A 43 0 0 "ALA " " N  " " " 7 0 1 C2 
    2613 14 5.83531 9.81119 22.863 169 " " " " A 2 0 0 "ALA " " CA " " " 6 0 1 C2 
    2614 14 4.6675 8.81522 23.0433 169 " " " " A 2 0 0 "ALA " " C  " " " 6 0 1 C2 
    2615 23 3.68047 9.2228 23.6463 169 " " " " A 70 0 0 "ALA " " O  " " " 8 0 1 C2 
    2616 14 7.0746 9.16463 23.6518 169 " " " " A 2 0 0 "ALA " " CB " " " 6 0 1 C2 
    2617 48 5.40804 11.1004 24.481 169 " " " " A 21 0 0 "ALA " " H  " " " 1 0 1 C2 
    2618 48 6.06435 10.0309 21.8203 169 " " " " A 21 0 0 "ALA " " HA " " " 1 0 1 C2 
    2619 48 6.73977 9.0014 24.6762 169 " " " " A 21 0 0 "ALA " " HB1" " " 1 0 1 C2 
    2620 48 7.53684 8.26765 23.2396 169 " " " " A 21 0 0 "ALA " " HB2" " " 1 0 1 C2 
    2621 48 7.93462 9.83399 23.6728 169 " " " " A 21 0 0 "ALA " " HB3" " " 1 0 1 C2 
    2622 40 4.81893 7.52235 22.7539 170 " " " " A 43 0 0 "GLY " " N  " " " 7 0 1 C2 
    2623 14 3.86054 6.49553 22.8718 170 " " " " A 2 0 0 "GLY " " CA " " " 6 0 1 C2 
    2624 14 3.11281 6.22898 21.5914 170 " " " " A 2 0 0 "GLY " " C  " " " 6 0 1 C2 
    2625 23 3.11109 7.03079 20.656 170 " " " " A 70 0 0 "GLY " " O  " " " 8 0 1 C2 
    2626 48 5.62574 7.2685 22.2019 170 " " " " A 21 0 0 "GLY " " H  " " " 1 0 1 C2 
    2627 48 3.2132 6.71305 23.7213 170 " " " " A 21 0 0 "GLY " " HA3" " " 1 0 1 C2 
    2628 48 4.48655 5.6492 23.1545 170 " " " " A 21 0 0 "GLY " " HA2" " " 1 0 1 C2 
    2629 40 2.3736 5.15383 21.6002 171 " " " " A 43 0 0 "LEU " " N  " " " 7 0 1 C2 
    2630 14 1.64137 4.59517 20.4587 171 " " " " A 2 0 0 "LEU " " CA " " " 6 0 1 C2 
    2631 14 0.600427 5.54779 19.8551 171 " " " " A 2 0 0 "LEU " " C  " " " 6 0 1 C2 
    2632 23 0.675081 5.71222 18.6342 171 " " " " A 70 0 0 "LEU " " O  " " " 8 0 1 C2 
    2633 14 1.03659 3.2129 20.8438 171 " " " " A 2 0 0 "LEU " " CB " " " 6 0 1 C2 
    2634 14 -0.0657713 2.49983 20.0059 171 " " " " A 2 0 0 "LEU " " CG " " " 6 0 1 C2 
    2635 14 0.374984 2.3865 18.5717 171 " " " " A 2 0 0 "LEU " " CD1" " " 6 0 1 C2 
    2636 14 -0.248062 1.14277 20.6624 171 " " " " A 2 0 0 "LEU " " CD2" " " 6 0 1 C2 
    2637 48 2.3683 4.53887 22.4014 171 " " " " A 21 0 0 "LEU " " H  " " " 1 0 1 C2 
    2638 48 2.40976 4.54771 19.687 171 " " " " A 21 0 0 "LEU " " HA " " " 1 0 1 C2 
    2639 48 0.67308 3.40159 21.8539 171 " " " " A 21 0 0 "LEU " " HB3" " " 1 0 1 C2 
    2640 48 1.8244 2.47213 20.9805 171 " " " " A 21 0 0 "LEU " " HB2" " " 1 0 1 C2 
    2641 48 -1.03253 2.99713 20.0844 171 " " " " A 21 0 0 "LEU " " HG " " " 1 0 1 C2 
    2642 48 0.452288 3.28479 17.9591 171 " " " " A 21 0 0 "LEU " HD11 " " 1 0 1 C2 
    2643 48 1.36723 1.93638 18.541 171 " " " " A 21 0 0 "LEU " HD12 " " 1 0 1 C2 
    2644 48 -0.108737 1.58203 18.0176 171 " " " " A 21 0 0 "LEU " HD13 " " 1 0 1 C2 
    2645 48 0.711842 0.646491 20.8052 171 " " " " A 21 0 0 "LEU " HD21 " " 1 0 1 C2 
    2646 48 -0.647581 1.30087 21.6642 171 " " " " A 21 0 0 "LEU " HD22 " " 1 0 1 C2 
    2647 48 -0.977728 0.506627 20.1614 171 " " " " A 21 0 0 "LEU " HD23 " " 1 0 1 C2 
    2648 40 -0.274678 6.21816 20.5597 172 " " " " A 43 0 0 "ASN " " N  " " " 7 0 1 C2 
    2649 14 -1.23614 7.23807 20.1371 172 " " " " A 2 0 0 "ASN " " CA " " " 6 0 1 C2 
    2650 14 -0.500847 8.48106 19.4623 172 " " " " A 2 0 0 "ASN " " C  " " " 6 0 1 C2 
    2651 23 -0.694357 8.65609 18.26 172 " " " " A 70 0 0 "ASN " " O  " " " 8 0 1 C2 
    2652 14 -2.24541 7.55233 21.2239 172 " " " " A 2 0 0 "ASN " " CB " " " 6 0 1 C2 
    2653 14 -3.15856 8.7388 20.9775 172 " " " " A 2 0 0 "ASN " " CG " " " 6 0 1 C2 
    2654 23 -3.16378 9.6931 21.7205 172 " " " " A 70 0 0 "ASN " " OD1" " " 8 0 1 C2 
    2655 40 -3.95274 8.78907 19.8382 172 " " " " A 43 0 0 "ASN " " ND2" " " 7 0 1 C2 
    2656 48 -0.218364 6.07239 21.5575 172 " " " " A 21 0 0 "ASN " " H  " " " 1 0 1 C2 
    2657 48 -1.72487 6.88584 19.2287 172 " " " " A 21 0 0 "ASN " " HA " " " 1 0 1 C2 
    2658 48 -1.72031 7.79691 22.1472 172 " " " " A 21 0 0 "ASN " " HB3" " " 1 0 1 C2 
    2659 48 -2.94145 6.71525 21.2779 172 " " " " A 21 0 0 "ASN " " HB2" " " 1 0 1 C2 
    2660 48 -4.5728 9.58287 19.764 172 " " " " A 21 0 0 "ASN " HD22 " " 1 0 1 C2 
    2661 48 -4.09631 8.02335 19.1955 172 " " " " A 21 0 0 "ASN " HD21 " " 1 0 1 C2 
    2662 40 0.279079 9.36373 20.108 173 " " " " A 43 0 0 "PRO " " N  " " " 7 0 1 C2 
    2663 14 1.07904 10.3471 19.4536 173 " " " " A 2 0 0 "PRO " " CA " " " 6 0 1 C2 
    2664 14 1.89111 9.77808 18.1687 173 " " " " A 2 0 0 "PRO " " C  " " " 6 0 1 C2 
    2665 23 1.89687 10.3897 17.0949 173 " " " " A 70 0 0 "PRO " " O  " " " 8 0 1 C2 
    2666 14 2.05625 10.9052 20.4733 173 " " " " A 2 0 0 "PRO " " CB " " " 6 0 1 C2 
    2667 14 1.30446 10.6519 21.8145 173 " " " " A 2 0 0 "PRO " " CG " " " 6 0 1 C2 
    2668 14 0.417355 9.45644 21.5157 173 " " " " A 2 0 0 "PRO " " CD " " " 6 0 1 C2 
    2669 48 0.417272 11.1539 19.1387 173 " " " " A 21 0 0 "PRO " " HA " " " 1 0 1 C2 
    2670 48 2.28714 11.9697 20.4322 173 " " " " A 21 0 0 "PRO " " HB3" " " 1 0 1 C2 
    2671 48 3.0235 10.4047 20.5182 173 " " " " A 21 0 0 "PRO " " HB2" " " 1 0 1 C2 
    2672 48 0.602586 11.4855 21.8372 173 " " " " A 21 0 0 "PRO " " HG3" " " 1 0 1 C2 
    2673 48 1.87706 10.6149 22.7412 173 " " " " A 21 0 0 "PRO " " HG2" " " 1 0 1 C2 
    2674 48 0.955203 8.54469 21.7756 173 " " " " A 21 0 0 "PRO " " HD2" " " 1 0 1 C2 
    2675 48 -0.574939 9.50629 21.964 173 " " " " A 21 0 0 "PRO " " HD3" " " 1 0 1 C2 
    2676 40 2.50316 8.59431 18.3254 174 " " " " A 43 0 0 "LEU " " N  " " " 7 0 1 C2 
    2677 14 3.1871 7.98918 17.1963 174 " " " " A 2 0 0 "LEU " " CA " " " 6 0 1 C2 
    2678 14 2.17641 7.72337 16.0144 174 " " " " A 2 0 0 "LEU " " C  " " " 6 0 1 C2 
    2679 23 2.43323 8.16852 14.8566 174 " " " " A 70 0 0 "LEU " " O  " " " 8 0 1 C2 
    2680 14 4.10201 6.83411 17.6214 174 " " " " A 2 0 0 "LEU " " CB " " " 6 0 1 C2 
    2681 14 4.66733 6.0005 16.4428 174 " " " " A 2 0 0 "LEU " " CG " " " 6 0 1 C2 
    2682 14 5.7784 6.80326 15.7125 174 " " " " A 2 0 0 "LEU " " CD1" " " 6 0 1 C2 
    2683 14 5.24399 4.58247 16.8111 174 " " " " A 2 0 0 "LEU " " CD2" " " 6 0 1 C2 
    2684 48 2.41386 8.0813 19.1908 174 " " " " A 21 0 0 "LEU " " H  " " " 1 0 1 C2 
    2685 48 3.83156 8.8112 16.8848 174 " " " " A 21 0 0 "LEU " " HA " " " 1 0 1 C2 
    2686 48 3.66033 6.11887 18.3153 174 " " " " A 21 0 0 "LEU " " HB3" " " 1 0 1 C2 
    2687 48 4.9749 7.22785 18.1421 174 " " " " A 21 0 0 "LEU " " HB2" " " 1 0 1 C2 
    2688 48 3.90075 5.70178 15.7278 174 " " " " A 21 0 0 "LEU " " HG " " " 1 0 1 C2 
    2689 48 6.73194 6.83153 16.2398 174 " " " " A 21 0 0 "LEU " HD11 " " 1 0 1 C2 
    2690 48 5.97862 6.40901 14.7163 174 " " " " A 21 0 0 "LEU " HD12 " " 1 0 1 C2 
    2691 48 5.53198 7.80524 15.3612 174 " " " " A 21 0 0 "LEU " HD13 " " 1 0 1 C2 
    2692 48 5.95671 4.67866 17.6301 174 " " " " A 21 0 0 "LEU " HD21 " " 1 0 1 C2 
    2693 48 4.41542 3.92389 17.0715 174 " " " " A 21 0 0 "LEU " HD22 " " 1 0 1 C2 
    2694 48 5.74281 4.10173 15.9695 174 " " " " A 21 0 0 "LEU " HD23 " " 1 0 1 C2 
    2695 40 1.12349 6.95142 16.3204 175 " " " " A 43 0 0 "ALA " " N  " " " 7 0 1 C2 
    2696 14 0.25479 6.41005 15.3057 175 " " " " A 2 0 0 "ALA " " CA " " " 6 0 1 C2 
    2697 14 -0.525664 7.47793 14.5681 175 " " " " A 2 0 0 "ALA " " C  " " " 6 0 1 C2 
    2698 23 -0.618632 7.31881 13.3501 175 " " " " A 70 0 0 "ALA " " O  " " " 8 0 1 C2 
    2699 14 -0.854265 5.5091 16.0668 175 " " " " A 2 0 0 "ALA " " CB " " " 6 0 1 C2 
    2700 48 1.00926 6.70385 17.2929 175 " " " " A 21 0 0 "ALA " " H  " " " 1 0 1 C2 
    2701 48 0.822623 5.89389 14.5316 175 " " " " A 21 0 0 "ALA " " HA " " " 1 0 1 C2 
    2702 48 -0.260527 4.67034 16.4302 175 " " " " A 21 0 0 "ALA " " HB1" " " 1 0 1 C2 
    2703 48 -1.32594 5.99102 16.9232 175 " " " " A 21 0 0 "ALA " " HB2" " " 1 0 1 C2 
    2704 48 -1.55049 5.05266 15.3632 175 " " " " A 21 0 0 "ALA " " HB3" " " 1 0 1 C2 
    2705 40 -0.943457 8.53178 15.2828 176 " " " " A 43 0 0 "SER " " N  " " " 7 0 1 C2 
    2706 14 -1.48594 9.72404 14.6572 176 " " " " A 2 0 0 "SER " " CA " " " 6 0 1 C2 
    2707 14 -0.519931 10.4576 13.7144 176 " " " " A 2 0 0 "SER " " C  " " " 6 0 1 C2 
    2708 23 -1.02138 10.9839 12.714 176 " " " " A 70 0 0 "SER " " O  " " " 8 0 1 C2 
    2709 14 -1.88015 10.5538 15.8617 176 " " " " A 2 0 0 "SER " " CB " " " 6 0 1 C2 
    2710 23 -0.790971 11.1728 16.5864 176 " " " " A 70 0 0 "SER " " OG " " " 8 0 1 C2 
    2711 48 -0.929238 8.58338 16.2914 176 " " " " A 21 0 0 "SER " " H  " " " 1 0 1 C2 
    2712 48 -2.40378 9.53807 14.0994 176 " " " " A 21 0 0 "SER " " HA " " " 1 0 1 C2 
    2713 48 -2.40271 9.97208 16.6211 176 " " " " A 21 0 0 "SER " " HB3" " " 1 0 1 C2 
    2714 48 -2.58743 11.3027 15.5053 176 " " " " A 21 0 0 "SER " " HB2" " " 1 0 1 C2 
    2715 48 -0.369384 10.5437 17.1517 176 " " " " A 21 0 0 "SER " " HG " " " 1 0 1 C2 
    2716 40 0.792468 10.5551 13.9827 177 " " " " A 43 0 0 "GLU " " N  " " " 7 0 1 C2 
    2717 14 1.7501 10.9641 12.9956 177 " " " " A 2 0 0 "GLU " " CA " " " 6 0 1 C2 
    2718 14 1.89157 10.05 11.743 177 " " " " A 2 0 0 "GLU " " C  " " " 6 0 1 C2 
    2719 23 1.7867 10.5793 10.6301 177 " " " " A 70 0 0 "GLU " " O  " " " 8 0 1 C2 
    2720 14 3.15677 11.1261 13.6809 177 " " " " A 2 0 0 "GLU " " CB " " " 6 0 1 C2 
    2721 14 4.31975 11.8442 12.9228 177 " " " " A 2 0 0 "GLU " " CG " " " 6 0 1 C2 
    2722 14 4.17939 13.316 12.6125 177 " " " " A 2 0 0 "GLU " " CD " " " 6 0 1 C2 
    2723 23 5.15339 13.8071 12.0076 177 " " " " A 70 0 0 "GLU " " OE1" " " 8 0 1 C2 
    2724 23 3.15176 13.9867 12.8093 177 " " " " A 70 0 0 "GLU " " OE2" " " 8 0 1 C2 
    2725 48 1.12462 10.1382 14.8406 177 " " " " A 21 0 0 "GLU " " H  " " " 1 0 1 C2 
    2726 48 1.51856 11.9567 12.6096 177 " " " " A 21 0 0 "GLU " " HA " " " 1 0 1 C2 
    2727 48 3.51591 10.1037 13.7984 177 " " " " A 21 0 0 "GLU " " HB3" " " 1 0 1 C2 
    2728 48 3.16889 11.622 14.6515 177 " " " " A 21 0 0 "GLU " " HB2" " " 1 0 1 C2 
    2729 48 4.45933 11.3132 11.9812 177 " " " " A 21 0 0 "GLU " " HG3" " " 1 0 1 C2 
    2730 48 5.27707 11.802 13.4423 177 " " " " A 21 0 0 "GLU " " HG2" " " 1 0 1 C2 
    2731 40 2.1177 8.78183 11.9753 178 " " " " A 43 0 0 "LEU " " N  " " " 7 0 1 C2 
    2732 14 2.31435 7.79585 10.9152 178 " " " " A 2 0 0 "LEU " " CA " " " 6 0 1 C2 
    2733 14 1.13413 7.68433 9.93489 178 " " " " A 2 0 0 "LEU " " C  " " " 6 0 1 C2 
    2734 23 1.43095 7.66709 8.72115 178 " " " " A 70 0 0 "LEU " " O  " " " 8 0 1 C2 
    2735 14 2.9099 6.43918 11.4254 178 " " " " A 2 0 0 "LEU " " CB " " " 6 0 1 C2 
    2736 14 4.29186 6.30184 12.104 178 " " " " A 2 0 0 "LEU " " CG " " " 6 0 1 C2 
    2737 14 4.48279 4.91364 12.7267 178 " " " " A 2 0 0 "LEU " " CD1" " " 6 0 1 C2 
    2738 14 5.46668 6.64659 11.1472 178 " " " " A 2 0 0 "LEU " " CD2" " " 6 0 1 C2 
    2739 48 2.14892 8.44951 12.9286 178 " " " " A 21 0 0 "LEU " " H  " " " 1 0 1 C2 
    2740 48 3.08879 8.12467 10.2222 178 " " " " A 21 0 0 "LEU " " HA " " " 1 0 1 C2 
    2741 48 2.72051 5.68536 10.6612 178 " " " " A 21 0 0 "LEU " " HB3" " " 1 0 1 C2 
    2742 48 2.18365 6.08424 12.1566 178 " " " " A 21 0 0 "LEU " " HB2" " " 1 0 1 C2 
    2743 48 4.22525 7.02057 12.9207 178 " " " " A 21 0 0 "LEU " " HG " " " 1 0 1 C2 
    2744 48 3.75065 4.72506 13.5119 178 " " " " A 21 0 0 "LEU " HD11 " " 1 0 1 C2 
    2745 48 4.52045 4.10953 11.9918 178 " " " " A 21 0 0 "LEU " HD12 " " 1 0 1 C2 
    2746 48 5.42301 4.89288 13.2778 178 " " " " A 21 0 0 "LEU " HD13 " " 1 0 1 C2 
    2747 48 6.47332 6.56826 11.5579 178 " " " " A 21 0 0 "LEU " HD21 " " 1 0 1 C2 
    2748 48 5.5302 6.0367 10.2461 178 " " " " A 21 0 0 "LEU " HD22 " " 1 0 1 C2 
    2749 48 5.38761 7.70184 10.8859 178 " " " " A 21 0 0 "LEU " HD23 " " 1 0 1 C2 
    2750 40 -0.10079 7.70081 10.3997 179 " " " " A 43 0 0 "THR " " N  " " " 7 0 1 C2 
    2751 14 -1.35056 7.83013 9.61102 179 " " " " A 2 0 0 "THR " " CA " " " 6 0 1 C2 
    2752 14 -1.63985 9.30876 9.18762 179 " " " " A 2 0 0 "THR " " C  " " " 6 0 1 C2 
    2753 23 -2.29193 9.53192 8.20276 179 " " " " A 70 0 0 "THR " " O  " " " 8 0 1 C2 
    2754 14 -2.42695 7.19222 10.4874 179 " " " " A 2 0 0 "THR " " CB " " " 6 0 1 C2 
    2755 23 -2.8648 7.89765 11.6716 179 " " " " A 70 0 0 "THR " " OG1" " " 8 0 1 C2 
    2756 14 -2.01083 5.73247 10.8674 179 " " " " A 2 0 0 "THR " " CG2" " " 6 0 1 C2 
    2757 48 -0.254053 7.68491 11.3979 179 " " " " A 21 0 0 "THR " " H  " " " 1 0 1 C2 
    2758 48 -1.18174 7.25942 8.69785 179 " " " " A 21 0 0 "THR " " HA " " " 1 0 1 C2 
    2759 48 -3.28996 7.10535 9.82728 179 " " " " A 21 0 0 "THR " " HB " " " 1 0 1 C2 
    2760 48 -3.5115 7.35643 12.0981 179 " " " " A 21 0 0 "THR " " HG1" " " 1 0 1 C2 
    2761 48 -2.96612 5.21269 10.9405 179 " " " " A 21 0 0 "THR " HG21 " " 1 0 1 C2 
    2762 48 -1.44106 5.16671 10.1302 179 " " " " A 21 0 0 "THR " HG22 " " 1 0 1 C2 
    2763 48 -1.57798 5.78106 11.8665 179 " " " " A 21 0 0 "THR " HG23 " " 1 0 1 C2 
    2764 40 -1.24758 10.2363 10.0172 180 " " " " A 43 0 0 "GLY " " N  " " " 7 0 1 C2 
    2765 14 -1.19444 11.6833 9.69783 180 " " " " A 2 0 0 "GLY " " CA " " " 6 0 1 C2 
    2766 14 -0.422056 12.0539 8.45159 180 " " " " A 2 0 0 "GLY " " C  " " " 6 0 1 C2 
    2767 23 -0.912737 12.7962 7.6475 180 " " " " A 70 0 0 "GLY " " O  " " " 8 0 1 C2 
    2768 48 -0.99463 9.89168 10.9323 180 " " " " A 21 0 0 "GLY " " H  " " " 1 0 1 C2 
    2769 48 -0.813397 12.255 10.544 180 " " " " A 21 0 0 "GLY " " HA3" " " 1 0 1 C2 
    2770 48 -2.20925 12.0067 9.46618 180 " " " " A 21 0 0 "GLY " " HA2" " " 1 0 1 C2 
    2771 40 0.785809 11.6084 8.28172 181 " " " " A 43 0 0 "THR " " N  " " " 7 0 1 C2 
    2772 14 1.75121 12.0631 7.25582 181 " " " " A 2 0 0 "THR " " CA " " " 6 0 1 C2 
    2773 14 1.41261 11.6074 5.8053 181 " " " " A 2 0 0 "THR " " C  " " " 6 0 1 C2 
    2774 23 1.77156 12.2904 4.86826 181 " " " " A 70 0 0 "THR " " O  " " " 8 0 1 C2 
    2775 14 3.13003 11.3888 7.56708 181 " " " " A 2 0 0 "THR " " CB " " " 6 0 1 C2 
    2776 23 3.52871 11.7466 8.83271 181 " " " " A 70 0 0 "THR " " OG1" " " 8 0 1 C2 
    2777 14 4.20946 11.9872 6.73641 181 " " " " A 2 0 0 "THR " " CG2" " " 6 0 1 C2 
    2778 48 1.19531 11.0116 8.98617 181 " " " " A 21 0 0 "THR " " H  " " " 1 0 1 C2 
    2779 48 1.78355 13.1526 7.2457 181 " " " " A 21 0 0 "THR " " HA " " " 1 0 1 C2 
    2780 48 3.07076 10.3084 7.4353 181 " " " " A 21 0 0 "THR " " HB " " " 1 0 1 C2 
    2781 48 3.08032 11.2741 9.51735 181 " " " " A 21 0 0 "THR " " HG1" " " 1 0 1 C2 
    2782 48 5.22106 11.6182 6.90545 181 " " " " A 21 0 0 "THR " HG21 " " 1 0 1 C2 
    2783 48 4.07712 11.7603 5.67855 181 " " " " A 21 0 0 "THR " HG22 " " 1 0 1 C2 
    2784 48 4.27387 13.0729 6.80842 181 " " " " A 21 0 0 "THR " HG23 " " 1 0 1 C2 
    2785 40 0.620083 10.5121 5.6163 182 " " " " A 43 0 0 "ILE " " N  " " " 7 0 1 C2 
    2786 14 0.0215596 10.0035 4.42303 182 " " " " A 2 0 0 "ILE " " CA " " " 6 0 1 C2 
    2787 14 -1.44599 10.3681 4.43852 182 " " " " A 2 0 0 "ILE " " C  " " " 6 0 1 C2 
    2788 23 -2.10139 10.4879 5.50377 182 " " " " A 70 0 0 "ILE " " O  " " " 8 0 1 C2 
    2789 14 0.328106 8.5029 4.33844 182 " " " " A 2 0 0 "ILE " " CB " " " 6 0 1 C2 
    2790 14 -0.381785 7.69422 3.2609 182 " " " " A 2 0 0 "ILE " " CG1" " " 6 0 1 C2 
    2791 14 0.191449 7.75769 5.66744 182 " " " " A 2 0 0 "ILE " " CG2" " " 6 0 1 C2 
    2792 14 0.291765 7.98309 1.92809 182 " " " " A 2 0 0 "ILE " " CD1" " " 6 0 1 C2 
    2793 48 0.372846 10.0457 6.47739 182 " " " " A 21 0 0 "ILE " " H  " " " 1 0 1 C2 
    2794 48 0.534437 10.373 3.53506 182 " " " " A 21 0 0 "ILE " " HA " " " 1 0 1 C2 
    2795 48 1.38307 8.35482 4.10773 182 " " " " A 21 0 0 "ILE " " HB " " " 1 0 1 C2 
    2796 48 -1.42507 7.93661 3.05867 182 " " " " A 21 0 0 "ILE " HG13 " " 1 0 1 C2 
    2797 48 -0.334258 6.61098 3.37242 182 " " " " A 21 0 0 "ILE " HG12 " " 1 0 1 C2 
    2798 48 0.811057 8.20987 6.44186 182 " " " " A 21 0 0 "ILE " HG21 " " 1 0 1 C2 
    2799 48 -0.852277 7.73121 5.98055 182 " " " " A 21 0 0 "ILE " HG22 " " 1 0 1 C2 
    2800 48 0.555365 6.73625 5.55643 182 " " " " A 21 0 0 "ILE " HG23 " " 1 0 1 C2 
    2801 48 -0.122251 7.28911 1.19659 182 " " " " A 21 0 0 "ILE " HD11 " " 1 0 1 C2 
    2802 48 0.139532 8.99844 1.56204 182 " " " " A 21 0 0 "ILE " HD12 " " 1 0 1 C2 
    2803 48 1.36129 7.77471 1.95626 182 " " " " A 21 0 0 "ILE " HD13 " " 1 0 1 C2 
    2804 40 -2.07541 10.3498 3.26987 183 " " " " A 43 0 0 "GLY " " N  " " " 7 0 1 C2 
    2805 14 -3.54995 10.3632 2.97126 183 " " " " A 2 0 0 "GLY " " CA " " " 6 0 1 C2 
    2806 14 -4.05654 11.8028 3.06446 183 " " " " A 2 0 0 "GLY " " C  " " " 6 0 1 C2 
    2807 23 -4.97412 12.0964 2.31652 183 " " " " A 70 0 0 "GLY " " O  " " " 8 0 1 C2 
    2808 48 -1.49876 10.3565 2.4407 183 " " " " A 21 0 0 "GLY " " H  " " " 1 0 1 C2 
    2809 48 -4.09031 9.61935 3.55674 183 " " " " A 21 0 0 "GLY " " HA3" " " 1 0 1 C2 
    2810 48 -3.64928 10.0338 1.937 183 " " " " A 21 0 0 "GLY " " HA2" " " 1 0 1 C2 
    2811 40 -3.54357 12.7302 3.93334 184 " " " " A 43 0 0 "GLU " " N  " " " 7 0 1 C2 
    2812 14 -4.07827 14.0311 4.17466 184 " " " " A 2 0 0 "GLU " " CA " " " 6 0 1 C2 
    2813 14 -3.74844 14.9934 3.00773 184 " " " " A 2 0 0 "GLU " " C  " " " 6 0 1 C2 
    2814 23 -4.64707 15.7434 2.65389 184 " " " " A 70 0 0 "GLU " " O  " " " 8 0 1 C2 
    2815 14 -3.66626 14.6006 5.54667 184 " " " " A 2 0 0 "GLU " " CB " " " 6 0 1 C2 
    2816 14 -4.03593 13.704 6.79012 184 " " " " A 2 0 0 "GLU " " CG " " " 6 0 1 C2 
    2817 14 -5.49102 13.5044 6.97394 184 " " " " A 2 0 0 "GLU " " CD " " " 6 0 1 C2 
    2818 23 -6.2565 14.5165 7.16084 184 " " " " A 70 0 0 "GLU " " OE1" " " 8 0 1 C2 
    2819 23 -5.92376 12.3809 6.74365 184 " " " " A 70 0 0 "GLU " " OE2" " " 8 0 1 C2 
    2820 48 -2.74765 12.3713 4.44111 184 " " " " A 21 0 0 "GLU " " H  " " " 1 0 1 C2 
    2821 48 -5.16752 14.0667 4.19395 184 " " " " A 21 0 0 "GLU " " HA " " " 1 0 1 C2 
    2822 48 -3.99283 15.6187 5.75853 184 " " " " A 21 0 0 "GLU " " HB3" " " 1 0 1 C2 
    2823 48 -2.60728 14.814 5.69204 184 " " " " A 21 0 0 "GLU " " HB2" " " 1 0 1 C2 
    2824 48 -3.6718 14.1227 7.7283 184 " " " " A 21 0 0 "GLU " " HG3" " " 1 0 1 C2 
    2825 48 -3.62011 12.6975 6.74431 184 " " " " A 21 0 0 "GLU " " HG2" " " 1 0 1 C2 
    2826 40 -2.48205 14.9473 2.49586 185 " " " " A 43 0 0 "ASP " " N  " " " 7 0 1 C2 
    2827 14 -2.1678 15.8256 1.34132 185 " " " " A 2 0 0 "ASP " " CA " " " 6 0 1 C2 
    2828 14 -2.76394 15.3232 0.0434827 185 " " " " A 2 0 0 "ASP " " C  " " " 6 0 1 C2 
    2829 23 -3.05095 16.0814 -0.840628 185 " " " " A 70 0 0 "ASP " " O  " " " 8 0 1 C2 
    2830 14 -0.639122 15.9421 1.19167 185 " " " " A 2 0 0 "ASP " " CB " " " 6 0 1 C2 
    2831 14 0.06546 16.8153 2.14828 185 " " " " A 2 0 0 "ASP " " CG " " " 6 0 1 C2 
    2832 23 -0.105711 18.0379 1.96674 185 " " " " A 70 0 0 "ASP " " OD1" " " 8 0 1 C2 
    2833 23 0.660497 16.3933 3.12662 185 " " " " A 70 0 0 "ASP " " OD2" " " 8 0 1 C2 
    2834 48 -1.75833 14.3675 2.8961 185 " " " " A 21 0 0 "ASP " " H  " " " 1 0 1 C2 
    2835 48 -2.57745 16.8216 1.50975 185 " " " " A 21 0 0 "ASP " " HA " " " 1 0 1 C2 
    2836 48 -0.4359 16.3478 0.200585 185 " " " " A 21 0 0 "ASP " " HB3" " " 1 0 1 C2 
    2837 48 -0.0986511 14.9957 1.20948 185 " " " " A 21 0 0 "ASP " " HB2" " " 1 0 1 C2 
    2838 40 -3.17905 14.0827 0.014408 186 " " " " A 43 0 0 "GLN " " N  " " " 7 0 1 C2 
    2839 14 -3.78515 13.4919 -1.14564 186 " " " " A 2 0 0 "GLN " " CA " " " 6 0 1 C2 
    2840 14 -5.34217 13.4407 -1.07678 186 " " " " A 2 0 0 "GLN " " C  " " " 6 0 1 C2 
    2841 23 -6.01494 13.0825 -2.05046 186 " " " " A 70 0 0 "GLN " " O  " " " 8 0 1 C2 
    2842 14 -3.43597 11.9537 -1.17705 186 " " " " A 2 0 0 "GLN " " CB " " " 6 0 1 C2 
    2843 14 -1.91813 11.7456 -1.6527 186 " " " " A 2 0 0 "GLN " " CG " " " 6 0 1 C2 
    2844 14 -1.04173 11.6416 -0.432201 186 " " " " A 2 0 0 "GLN " " CD " " " 6 0 1 C2 
    2845 23 -1.18063 10.7666 0.377394 186 " " " " A 70 0 0 "GLN " " OE1" " " 8 0 1 C2 
    2846 40 -0.0873625 12.5534 -0.320348 186 " " " " A 43 0 0 "GLN " " NE2" " " 7 0 1 C2 
    2847 48 -3.09264 13.5646 0.87705 186 " " " " A 21 0 0 "GLN " " H  " " " 1 0 1 C2 
    2848 48 -3.49454 14.031 -2.04733 186 " " " " A 21 0 0 "GLN " " HA " " " 1 0 1 C2 
    2849 48 -4.02621 11.5544 -2.00187 186 " " " " A 21 0 0 "GLN " " HB3" " " 1 0 1 C2 
    2850 48 -3.64225 11.4026 -0.259504 186 " " " " A 21 0 0 "GLN " " HB2" " " 1 0 1 C2 
    2851 48 -1.59866 12.6345 -2.19665 186 " " " " A 21 0 0 "GLN " " HG3" " " 1 0 1 C2 
    2852 48 -1.79781 10.8469 -2.25752 186 " " " " A 21 0 0 "GLN " " HG2" " " 1 0 1 C2 
    2853 48 0.541817 12.4032 0.455329 186 " " " " A 21 0 0 "GLN " HE22 " " 1 0 1 C2 
    2854 48 0.00120719 13.3867 -0.884123 186 " " " " A 21 0 0 "GLN " HE21 " " 1 0 1 C2 
    2855 40 -5.93556 13.8027 0.136198 187 " " " " A 43 0 0 "LYS " " N  " " " 7 0 1 C2 
    2856 14 -7.34755 14.0479 0.325425 187 " " " " A 2 0 0 "LYS " " CA " " " 6 0 1 C2 
    2857 14 -7.7556 15.3474 -0.365403 187 " " " " A 2 0 0 "LYS " " C  " " " 6 0 1 C2 
    2858 23 -8.97781 15.4531 -0.567769 187 " " " " A 70 0 0 "LYS " " O  " " " 8 0 1 C2 
    2859 14 -7.70894 14.1796 1.88673 187 " " " " A 2 0 0 "LYS " " CB " " " 6 0 1 C2 
    2860 14 -7.9988 12.9148 2.65002 187 " " " " A 2 0 0 "LYS " " CG " " " 6 0 1 C2 
    2861 14 -8.03274 13.1397 4.20059 187 " " " " A 2 0 0 "LYS " " CD " " " 6 0 1 C2 
    2862 14 -8.4526 11.8192 4.91286 187 " " " " A 2 0 0 "LYS " " CE " " " 6 0 1 C2 
    2863 40 -8.51421 12.1304 6.38183 187 " " " " A 43 0 0 "LYS " " NZ " " " 7 0 1 C2 
    2864 48 -5.3235 13.6088 0.915884 187 " " " " A 21 0 0 "LYS " " H  " " " 1 0 1 C2 
    2865 48 -7.99792 13.2854 -0.103168 187 " " " " A 21 0 0 "LYS " " HA " " " 1 0 1 C2 
    2866 48 -8.64913 14.7289 1.93587 187 " " " " A 21 0 0 "LYS " " HB3" " " 1 0 1 C2 
    2867 48 -7.01169 14.7803 2.47078 187 " " " " A 21 0 0 "LYS " " HB2" " " 1 0 1 C2 
    2868 48 -7.21282 12.2052 2.39168 187 " " " " A 21 0 0 "LYS " " HG3" " " 1 0 1 C2 
    2869 48 -8.84419 12.3243 2.29689 187 " " " " A 21 0 0 "LYS " " HG2" " " 1 0 1 C2 
    2870 48 -8.66251 14.0117 4.37687 187 " " " " A 21 0 0 "LYS " " HD3" " " 1 0 1 C2 
    2871 48 -7.03232 13.2996 4.60271 187 " " " " A 21 0 0 "LYS " " HD2" " " 1 0 1 C2 
    2872 48 -7.69969 11.031 4.91096 187 " " " " A 21 0 0 "LYS " " HE3" " " 1 0 1 C2 
    2873 48 -9.45433 11.5086 4.61592 187 " " " " A 21 0 0 "LYS " " HE2" " " 1 0 1 C2 
    2874 48 -9.14502 12.8848 6.61192 187 " " " " A 21 0 0 "LYS " " HZ1" " " 1 0 1 C2 
    2875 48 -8.72588 11.415 7.06271 187 " " " " A 21 0 0 "LYS " " HZ2" " " 1 0 1 C2 
    2876 48 -7.64227 12.436 6.78972 187 " " " " A 21 0 0 "LYS " " HZ3" " " 1 0 1 C2 
    2877 40 -6.80718 16.2677 -0.717496 188 " " " " A 43 0 0 "ARG " " N  " " " 7 0 1 C2 
    2878 14 -6.99428 17.5281 -1.42995 188 " " " " A 2 0 0 "ARG " " CA " " " 6 0 1 C2 
    2879 14 -6.69687 17.1217 -2.90439 188 " " " " A 2 0 0 "ARG " " C  " " " 6 0 1 C2 
    2880 23 -5.60746 16.5239 -3.0899 188 " " " " A 70 0 0 "ARG " " O  " " " 8 0 1 C2 
    2881 14 -6.0555 18.6194 -0.909669 188 " " " " A 2 0 0 "ARG " " CB " " " 6 0 1 C2 
    2882 14 -6.26685 19.0517 0.527698 188 " " " " A 2 0 0 "ARG " " CG " " " 6 0 1 C2 
    2883 14 -5.5484 20.3084 0.906018 188 " " " " A 2 0 0 "ARG " " CD " " " 6 0 1 C2 
    2884 40 -4.11337 20.1802 0.538911 188 " " " " A 43 0 0 "ARG " " NE " " " 7 0 1 C2 
    2885 14 -3.15652 19.6807 1.33866 188 " " " " A 2 0 0 "ARG " " CZ " " " 6 0 1 C2 
    2886 40 -1.93365 19.5916 0.853427 188 " " " " A 43 0 0 "ARG " " NH1" " " 7 0 1 C2 
    2887 40 -3.30261 19.3907 2.6151 188 " " " " A 43 0 0 "ARG " " NH2" " " 7 0 1 C2 
    2888 48 -5.89732 15.8596 -0.557194 188 " " " " A 21 0 0 "ARG " " H  " " " 1 0 1 C2 
    2889 48 -7.99921 17.921 -1.27545 188 " " " " A 21 0 0 "ARG " " HA " " " 1 0 1 C2 
    2890 48 -5.92459 19.512 -1.52147 188 " " " " A 21 0 0 "ARG " " HB3" " " 1 0 1 C2 
    2891 48 -5.02756 18.3236 -1.11924 188 " " " " A 21 0 0 "ARG " " HB2" " " 1 0 1 C2 
    2892 48 -6.05299 18.2823 1.26964 188 " " " " A 21 0 0 "ARG " " HG3" " " 1 0 1 C2 
    2893 48 -7.32536 19.2834 0.645834 188 " " " " A 21 0 0 "ARG " " HG2" " " 1 0 1 C2 
    2894 48 -5.57364 20.6642 1.93602 188 " " " " A 21 0 0 "ARG " " HD3" " " 1 0 1 C2 
    2895 48 -6.05741 21.0173 0.252889 188 " " " " A 21 0 0 "ARG " " HD2" " " 1 0 1 C2 
    2896 48 -3.815 20.5698 -0.343864 188 " " " " A 21 0 0 "ARG " " HE " " " 1 0 1 C2 
    2897 48 -1.16499 19.161 1.34728 188 " " " " A 21 0 0 "ARG " HH12 " " 1 0 1 C2 
    2898 48 -1.90441 19.7232 -0.147541 188 " " " " A 21 0 0 "ARG " HH11 " " 1 0 1 C2 
    2899 48 -2.41087 19.2733 3.07458 188 " " " " A 21 0 0 "ARG " HH22 " " 1 0 1 C2 
    2900 48 -4.15665 19.1213 3.08217 188 " " " " A 21 0 0 "ARG " HH21 " " 1 0 1 C2 
    2901 40 -7.66834 17.3283 -3.78475 189 " " " " A 43 0 0 "ALA " " N  " " " 7 0 1 C2 
    2902 14 -7.65008 17.2137 -5.26468 189 " " " " A 2 0 0 "ALA " " CA " " " 6 0 1 C2 
    2903 14 -8.29962 18.428 -5.86691 189 " " " " A 2 0 0 "ALA " " C  " " " 6 0 1 C2 
    2904 23 -7.85503 18.749 -6.93917 189 " " " " A 70 0 0 "ALA " " O  " " " 8 0 1 C2 
    2905 14 -8.12212 15.8626 -5.85373 189 " " " " A 2 0 0 "ALA " " CB " " " 6 0 1 C2 
    2906 48 -8.42177 17.9095 -3.44608 189 " " " " A 21 0 0 "ALA " " H  " " " 1 0 1 C2 
    2907 48 -6.61174 17.4147 -5.52836 189 " " " " A 21 0 0 "ALA " " HA " " " 1 0 1 C2 
    2908 48 -9.20367 15.7308 -5.82272 189 " " " " A 21 0 0 "ALA " " HB1" " " 1 0 1 C2 
    2909 48 -7.89083 15.7489 -6.91283 189 " " " " A 21 0 0 "ALA " " HB2" " " 1 0 1 C2 
    2910 48 -7.79729 14.9078 -5.44027 189 " " " " A 21 0 0 "ALA " " HB3" " " 1 0 1 C2 
    2911 40 -9.28009 19.1422 -5.25532 190 " " " " A 43 0 0 "GLU " " N  " " " 7 0 1 C2 
    2912 14 -10.0866 20.2542 -5.79503 190 " " " " A 2 0 0 "GLU " " CA " " " 6 0 1 C2 
    2913 14 -9.4157 21.3812 -6.60723 190 " " " " A 2 0 0 "GLU " " C  " " " 6 0 1 C2 
    2914 23 -9.97788 21.8942 -7.57566 190 " " " " A 70 0 0 "GLU " " O  " " " 8 0 1 C2 
    2915 14 -11.1651 20.7853 -4.81018 190 " " " " A 2 0 0 "GLU " " CB " " " 6 0 1 C2 
    2916 14 -12.0763 19.836 -4.06784 190 " " " " A 2 0 0 "GLU " " CG " " " 6 0 1 C2 
    2917 14 -11.4387 18.9964 -2.94249 190 " " " " A 2 0 0 "GLU " " CD " " " 6 0 1 C2 
    2918 23 -11.735 19.2077 -1.72294 190 " " " " A 70 0 0 "GLU " " OE1" " " 8 0 1 C2 
    2919 23 -10.6161 18.1163 -3.16172 190 " " " " A 70 0 0 "GLU " " OE2" " " 8 0 1 C2 
    2920 48 -9.71418 18.6692 -4.47564 190 " " " " A 21 0 0 "GLU " " H  " " " 1 0 1 C2 
    2921 48 -10.6238 19.7447 -6.59496 190 " " " " A 21 0 0 "GLU " " HA " " " 1 0 1 C2 
    2922 48 -11.7474 21.5498 -5.32448 190 " " " " A 21 0 0 "GLU " " HB3" " " 1 0 1 C2 
    2923 48 -10.7285 21.351 -3.98703 190 " " " " A 21 0 0 "GLU " " HB2" " " 1 0 1 C2 
    2924 48 -12.5092 19.1426 -4.78884 190 " " " " A 21 0 0 "GLU " " HG3" " " 1 0 1 C2 
    2925 48 -12.9501 20.3662 -3.68916 190 " " " " A 21 0 0 "GLU " " HG2" " " 1 0 1 C2 
    2926 40 -8.16494 21.7118 -6.335 191 " " " " A 43 0 0 "VAL " " N  " " " 7 0 1 C2 
    2927 14 -7.24842 22.5826 -7.05316 191 " " " " A 2 0 0 "VAL " " CA " " " 6 0 1 C2 
    2928 14 -5.87544 21.9449 -7.20145 191 " " " " A 2 0 0 "VAL " " C  " " " 6 0 1 C2 
    2929 23 -5.08479 22.1804 -8.12827 191 " " " " A 70 0 0 "VAL " " O  " " " 8 0 1 C2 
    2930 14 -7.23589 24.0194 -6.5768 191 " " " " A 2 0 0 "VAL " " CB " " " 6 0 1 C2 
    2931 14 -8.67392 24.5931 -6.62944 191 " " " " A 2 0 0 "VAL " " CG1" " " 6 0 1 C2 
    2932 14 -6.70878 24.1239 -5.13156 191 " " " " A 2 0 0 "VAL " " CG2" " " 6 0 1 C2 
    2933 48 -7.86319 21.2183 -5.50708 191 " " " " A 21 0 0 "VAL " " H  " " " 1 0 1 C2 
    2934 48 -7.56286 22.576 -8.0968 191 " " " " A 21 0 0 "VAL " " HA " " " 1 0 1 C2 
    2935 48 -6.56413 24.5617 -7.24226 191 " " " " A 21 0 0 "VAL " " HB " " " 1 0 1 C2 
    2936 48 -9.3065 24.2004 -5.8334 191 " " " " A 21 0 0 "VAL " HG11 " " 1 0 1 C2 
    2937 48 -8.77719 25.6732 -6.5253 191 " " " " A 21 0 0 "VAL " HG12 " " 1 0 1 C2 
    2938 48 -9.07747 24.2386 -7.57788 191 " " " " A 21 0 0 "VAL " HG13 " " 1 0 1 C2 
    2939 48 -7.6089 23.8867 -4.56444 191 " " " " A 21 0 0 "VAL " HG21 " " 1 0 1 C2 
    2940 48 -5.84692 23.5225 -4.84226 191 " " " " A 21 0 0 "VAL " HG22 " " 1 0 1 C2 
    2941 48 -6.4486 25.1727 -4.98905 191 " " " " A 21 0 0 "VAL " HG23 " " 1 0 1 C2 
    2942 40 -5.57612 21.0371 -6.25682 192 " " " " A 43 0 0 "ALA " " N  " " " 7 0 1 C2 
    2943 14 -4.19288 20.5185 -6.02594 192 " " " " A 2 0 0 "ALA " " CA " " " 6 0 1 C2 
    2944 14 -3.66433 19.5422 -6.99171 192 " " " " A 2 0 0 "ALA " " C  " " " 6 0 1 C2 
    2945 23 -2.48073 19.3078 -7.04007 192 " " " " A 70 0 0 "ALA " " O  " " " 8 0 1 C2 
    2946 14 -4.26312 19.6904 -4.72385 192 " " " " A 2 0 0 "ALA " " CB " " " 6 0 1 C2 
    2947 48 -6.19692 20.8243 -5.4891 192 " " " " A 21 0 0 "ALA " " H  " " " 1 0 1 C2 
    2948 48 -3.51134 21.3689 -6.04698 192 " " " " A 21 0 0 "ALA " " HA " " " 1 0 1 C2 
    2949 48 -4.13476 20.4092 -3.91454 192 " " " " A 21 0 0 "ALA " " HB1" " " 1 0 1 C2 
    2950 48 -5.24336 19.2496 -4.54247 192 " " " " A 21 0 0 "ALA " " HB2" " " 1 0 1 C2 
    2951 48 -3.46047 18.953 -4.71426 192 " " " " A 21 0 0 "ALA " " HB3" " " 1 0 1 C2 
    2952 40 -4.55677 18.9172 -7.74706 193 " " " " A 43 0 0 "ALA " " N  " " " 7 0 1 C2 
    2953 14 -4.19607 18.152 -9.0067 193 " " " " A 2 0 0 "ALA " " CA " " " 6 0 1 C2 
    2954 14 -4.17406 19.0366 -10.2281 193 " " " " A 2 0 0 "ALA " " C  " " " 6 0 1 C2 
    2955 23 -3.40673 18.6753 -11.1262 193 " " " " A 70 0 0 "ALA " " O  " " " 8 0 1 C2 
    2956 14 -5.33149 17.1343 -9.1901 193 " " " " A 2 0 0 "ALA " " CB " " " 6 0 1 C2 
    2957 48 -5.54155 19.1012 -7.61877 193 " " " " A 21 0 0 "ALA " " H  " " " 1 0 1 C2 
    2958 48 -3.26419 17.5987 -8.89034 193 " " " " A 21 0 0 "ALA " " HA " " " 1 0 1 C2 
    2959 48 -6.31832 17.586 -9.29171 193 " " " " A 21 0 0 "ALA " " HB1" " " 1 0 1 C2 
    2960 48 -5.16125 16.673 -10.1629 193 " " " " A 21 0 0 "ALA " " HB2" " " 1 0 1 C2 
    2961 48 -5.29936 16.3635 -8.42013 193 " " " " A 21 0 0 "ALA " " HB3" " " 1 0 1 C2 
    2962 40 -5.01935 20.0996 -10.3571 194 " " " " A 43 0 0 "ILE " " N  " " " 7 0 1 C2 
    2963 14 -5.01652 21.0126 -11.5827 194 " " " " A 2 0 0 "ILE " " CA " " " 6 0 1 C2 
    2964 14 -3.68068 21.3169 -12.2979 194 " " " " A 2 0 0 "ILE " " C  " " " 6 0 1 C2 
    2965 23 -3.63105 21.0997 -13.5247 194 " " " " A 70 0 0 "ILE " " O  " " " 8 0 1 C2 
    2966 14 -5.90233 22.3093 -11.2626 194 " " " " A 2 0 0 "ILE " " CB " " " 6 0 1 C2 
    2967 14 -7.37302 22.008 -10.9281 194 " " " " A 2 0 0 "ILE " " CG1" " " 6 0 1 C2 
    2968 14 -5.82482 23.3643 -12.3666 194 " " " " A 2 0 0 "ILE " " CG2" " " 6 0 1 C2 
    2969 14 -8.26376 23.1773 -10.6003 194 " " " " A 2 0 0 "ILE " " CD1" " " 6 0 1 C2 
    2970 48 -5.58594 20.3784 -9.56883 194 " " " " A 21 0 0 "ILE " " H  " " " 1 0 1 C2 
    2971 48 -5.65006 20.4968 -12.3043 194 " " " " A 21 0 0 "ILE " " HA " " " 1 0 1 C2 
    2972 48 -5.43491 22.7004 -10.359 194 " " " " A 21 0 0 "ILE " " HB " " " 1 0 1 C2 
    2973 48 -7.40944 21.3106 -10.0912 194 " " " " A 21 0 0 "ILE " HG13 " " 1 0 1 C2 
    2974 48 -7.81561 21.4666 -11.7643 194 " " " " A 21 0 0 "ILE " HG12 " " 1 0 1 C2 
    2975 48 -4.80309 23.7206 -12.498 194 " " " " A 21 0 0 "ILE " HG21 " " 1 0 1 C2 
    2976 48 -6.1883 23.0719 -13.3518 194 " " " " A 21 0 0 "ILE " HG22 " " 1 0 1 C2 
    2977 48 -6.36598 24.2476 -12.0274 194 " " " " A 21 0 0 "ILE " HG23 " " 1 0 1 C2 
    2978 48 -9.24209 23.0671 -10.1325 194 " " " " A 21 0 0 "ILE " HD11 " " 1 0 1 C2 
    2979 48 -7.7716 23.9684 -10.0345 194 " " " " A 21 0 0 "ILE " HD12 " " 1 0 1 C2 
    2980 48 -8.48736 23.6596 -11.5519 194 " " " " A 21 0 0 "ILE " HD13 " " 1 0 1 C2 
    2981 40 -2.65815 21.9081 -11.722 195 " " " " A 43 0 0 "PRO " " N  " " " 7 0 1 C2 
    2982 14 -1.30792 22.2564 -12.3658 195 " " " " A 2 0 0 "PRO " " CA " " " 6 0 1 C2 
    2983 14 -0.383558 21.0152 -12.6755 195 " " " " A 2 0 0 "PRO " " C  " " " 6 0 1 C2 
    2984 23 0.507124 21.2485 -13.4905 195 " " " " A 70 0 0 "PRO " " O  " " " 8 0 1 C2 
    2985 14 -0.587017 23.1197 -11.3912 195 " " " " A 2 0 0 "PRO " " CB " " " 6 0 1 C2 
    2986 14 -1.09187 22.6329 -10.063 195 " " " " A 2 0 0 "PRO " " CG " " " 6 0 1 C2 
    2987 14 -2.53781 22.2528 -10.3114 195 " " " " A 2 0 0 "PRO " " CD " " " 6 0 1 C2 
    2988 48 -1.32795 22.9106 -13.2375 195 " " " " A 21 0 0 "PRO " " HA " " " 1 0 1 C2 
    2989 48 -0.895438 24.1621 -11.4712 195 " " " " A 21 0 0 "PRO " " HB3" " " 1 0 1 C2 
    2990 48 0.502721 23.1197 -11.4151 195 " " " " A 21 0 0 "PRO " " HB2" " " 1 0 1 C2 
    2991 48 -0.955513 23.3596 -9.26217 195 " " " " A 21 0 0 "PRO " " HG3" " " 1 0 1 C2 
    2992 48 -0.523616 21.7322 -9.83075 195 " " " " A 21 0 0 "PRO " " HG2" " " 1 0 1 C2 
    2993 48 -2.89675 21.5143 -9.59457 195 " " " " A 21 0 0 "PRO " " HD2" " " 1 0 1 C2 
    2994 48 -3.14873 23.1275 -10.0882 195 " " " " A 21 0 0 "PRO " " HD3" " " 1 0 1 C2 
    2995 40 -0.631361 19.8916 -12.0822 196 " " " " A 43 0 0 "LEU " " N  " " " 7 0 1 C2 
    2996 14 0.34008 18.7478 -12.3583 196 " " " " A 2 0 0 "LEU " " CA " " " 6 0 1 C2 
    2997 14 0.14789 18.2142 -13.7141 196 " " " " A 2 0 0 "LEU " " C  " " " 6 0 1 C2 
    2998 23 1.10654 17.7847 -14.3862 196 " " " " A 70 0 0 "LEU " " O  " " " 8 0 1 C2 
    2999 14 0.0550841 17.6585 -11.2629 196 " " " " A 2 0 0 "LEU " " CB " " " 6 0 1 C2 
    3000 14 0.349969 18.12 -9.79565 196 " " " " A 2 0 0 "LEU " " CG " " " 6 0 1 C2 
    3001 14 -0.18885 17.0666 -8.7291 196 " " " " A 2 0 0 "LEU " " CD1" " " 6 0 1 C2 
    3002 14 1.84861 18.3961 -9.61748 196 " " " " A 2 0 0 "LEU " " CD2" " " 6 0 1 C2 
    3003 48 -1.16085 19.8633 -11.2226 196 " " " " A 21 0 0 "LEU " " H  " " " 1 0 1 C2 
    3004 48 1.36891 19.0809 -12.2219 196 " " " " A 21 0 0 "LEU " " HA " " " 1 0 1 C2 
    3005 48 0.707632 16.8026 -11.4351 196 " " " " A 21 0 0 "LEU " " HB3" " " 1 0 1 C2 
    3006 48 -0.978993 17.315 -11.2345 196 " " " " A 21 0 0 "LEU " " HB2" " " 1 0 1 C2 
    3007 48 -0.109257 19.0987 -9.6563 196 " " " " A 21 0 0 "LEU " " HG " " " 1 0 1 C2 
    3008 48 -1.25918 16.8876 -8.83131 196 " " " " A 21 0 0 "LEU " HD11 " " 1 0 1 C2 
    3009 48 0.286989 16.1041 -8.91676 196 " " " " A 21 0 0 "LEU " HD12 " " 1 0 1 C2 
    3010 48 -0.0113422 17.2973 -7.67869 196 " " " " A 21 0 0 "LEU " HD13 " " 1 0 1 C2 
    3011 48 2.01476 18.7866 -8.6135 196 " " " " A 21 0 0 "LEU " HD21 " " 1 0 1 C2 
    3012 48 2.31541 17.442 -9.86244 196 " " " " A 21 0 0 "LEU " HD22 " " 1 0 1 C2 
    3013 48 2.2831 19.1105 -10.3167 196 " " " " A 21 0 0 "LEU " HD23 " " 1 0 1 C2 
    3014 40 -1.07252 18.1025 -14.2484 197 " " " " A 43 0 0 "VAL " " N  " " " 7 0 1 C2 
    3015 14 -1.33826 17.5274 -15.5088 197 " " " " A 2 0 0 "VAL " " CA " " " 6 0 1 C2 
    3016 14 -1.14147 18.5832 -16.5665 197 " " " " A 2 0 0 "VAL " " C  " " " 6 0 1 C2 
    3017 23 -0.683012 18.244 -17.7253 197 " " " " A 70 0 0 "VAL " " O  " " " 8 0 1 C2 
    3018 14 -2.84261 17.1474 -15.5249 197 " " " " A 2 0 0 "VAL " " CB " " " 6 0 1 C2 
    3019 14 -3.19105 15.9777 -14.5215 197 " " " " A 2 0 0 "VAL " " CG1" " " 6 0 1 C2 
    3020 14 -3.85319 18.3842 -15.477 197 " " " " A 2 0 0 "VAL " " CG2" " " 6 0 1 C2 
    3021 48 -1.8108 18.4503 -13.6534 197 " " " " A 21 0 0 "VAL " " H  " " " 1 0 1 C2 
    3022 48 -0.721792 16.6747 -15.7933 197 " " " " A 21 0 0 "VAL " " HA " " " 1 0 1 C2 
    3023 48 -2.96048 16.7162 -16.519 197 " " " " A 21 0 0 "VAL " " HB " " " 1 0 1 C2 
    3024 48 -2.53667 15.1483 -14.7898 197 " " " " A 21 0 0 "VAL " HG11 " " 1 0 1 C2 
    3025 48 -2.83983 16.2107 -13.5163 197 " " " " A 21 0 0 "VAL " HG12 " " 1 0 1 C2 
    3026 48 -4.26265 15.7784 -14.5135 197 " " " " A 21 0 0 "VAL " HG13 " " 1 0 1 C2 
    3027 48 -3.69178 19.1429 -16.2428 197 " " " " A 21 0 0 "VAL " HG21 " " 1 0 1 C2 
    3028 48 -4.82238 17.9411 -15.7061 197 " " " " A 21 0 0 "VAL " HG22 " " 1 0 1 C2 
    3029 48 -3.84031 18.9894 -14.5706 197 " " " " A 21 0 0 "VAL " HG23 " " 1 0 1 C2 
    3030 40 -1.25522 19.8215 -16.2399 198 " " " " A 43 0 0 "ALA " " N  " " " 7 0 1 C2 
    3031 14 -1.15818 20.9991 -17.0744 198 " " " " A 2 0 0 "ALA " " CA " " " 6 0 1 C2 
    3032 14 0.0434683 21.1066 -17.9827 198 " " " " A 2 0 0 "ALA " " C  " " " 6 0 1 C2 
    3033 23 -0.168245 21.3153 -19.1233 198 " " " " A 70 0 0 "ALA " " O  " " " 8 0 1 C2 
    3034 14 -1.30584 22.2769 -16.1659 198 " " " " A 2 0 0 "ALA " " CB " " " 6 0 1 C2 
    3035 48 -1.53472 19.943 -15.277 198 " " " " A 21 0 0 "ALA " " H  " " " 1 0 1 C2 
    3036 48 -2.07184 20.9049 -17.6613 198 " " " " A 21 0 0 "ALA " " HA " " " 1 0 1 C2 
    3037 48 -1.52507 23.1302 -16.8077 198 " " " " A 21 0 0 "ALA " " HB1" " " 1 0 1 C2 
    3038 48 -2.22787 22.197 -15.5901 198 " " " " A 21 0 0 "ALA " " HB2" " " 1 0 1 C2 
    3039 48 -0.378215 22.4577 -15.6229 198 " " " " A 21 0 0 "ALA " " HB3" " " 1 0 1 C2 
    3040 40 1.23517 20.6958 -17.5448 199 " " " " A 43 0 0 "VAL " " N  " " " 7 0 1 C2 
    3041 14 2.41234 20.7042 -18.3859 199 " " " " A 2 0 0 "VAL " " CA " " " 6 0 1 C2 
    3042 14 2.53199 19.5154 -19.4226 199 " " " " A 2 0 0 "VAL " " C  " " " 6 0 1 C2 
    3043 23 3.44741 19.519 -20.2551 199 " " " " A 70 0 0 "VAL " " O  " " " 8 0 1 C2 
    3044 14 3.68118 20.5621 -17.4713 199 " " " " A 2 0 0 "VAL " " CB " " " 6 0 1 C2 
    3045 14 3.92535 21.7627 -16.519 199 " " " " A 2 0 0 "VAL " " CG1" " " 6 0 1 C2 
    3046 14 3.72994 19.2569 -16.6593 199 " " " " A 2 0 0 "VAL " " CG2" " " 6 0 1 C2 
    3047 48 1.32476 20.3665 -16.5942 199 " " " " A 21 0 0 "VAL " " H  " " " 1 0 1 C2 
    3048 48 2.39642 21.676 -18.8793 199 " " " " A 21 0 0 "VAL " " HA " " " 1 0 1 C2 
    3049 48 4.60624 20.5856 -18.0473 199 " " " " A 21 0 0 "VAL " " HB " " " 1 0 1 C2 
    3050 48 4.71269 21.6703 -15.7709 199 " " " " A 21 0 0 "VAL " HG11 " " 1 0 1 C2 
    3051 48 3.98648 22.7483 -16.9804 199 " " " " A 21 0 0 "VAL " HG12 " " 1 0 1 C2 
    3052 48 3.04982 21.9683 -15.9032 199 " " " " A 21 0 0 "VAL " HG13 " " 1 0 1 C2 
    3053 48 2.85179 19.0552 -16.0458 199 " " " " A 21 0 0 "VAL " HG21 " " 1 0 1 C2 
    3054 48 3.81193 18.3395 -17.2422 199 " " " " A 21 0 0 "VAL " HG22 " " 1 0 1 C2 
    3055 48 4.64451 19.3738 -16.0779 199 " " " " A 21 0 0 "VAL " HG23 " " 1 0 1 C2 
    3056 40 1.63396 18.5686 -19.3223 200 " " " " A 43 0 0 "VAL " " N  " " " 7 0 1 C2 
    3057 14 1.64217 17.379 -20.0645 200 " " " " A 2 0 0 "VAL " " CA " " " 6 0 1 C2 
    3058 14 0.477726 17.5957 -21.1106 200 " " " " A 2 0 0 "VAL " " C  " " " 6 0 1 C2 
    3059 23 0.717205 17.5499 -22.3328 200 " " " " A 70 0 0 "VAL " " O  " " " 8 0 1 C2 
    3060 14 1.47499 16.1954 -19.1137 200 " " " " A 2 0 0 "VAL " " CB " " " 6 0 1 C2 
    3061 14 1.79747 14.8623 -19.7676 200 " " " " A 2 0 0 "VAL " " CG1" " " 6 0 1 C2 
    3062 14 1.97391 16.3383 -17.6799 200 " " " " A 2 0 0 "VAL " " CG2" " " 6 0 1 C2 
    3063 48 1.04947 18.7313 -18.5149 200 " " " " A 21 0 0 "VAL " " H  " " " 1 0 1 C2 
    3064 48 2.52982 17.2746 -20.6884 200 " " " " A 21 0 0 "VAL " " HA " " " 1 0 1 C2 
    3065 48 0.389199 16.1688 -19.0218 200 " " " " A 21 0 0 "VAL " " HB " " " 1 0 1 C2 
    3066 48 1.91951 14.9302 -20.8486 200 " " " " A 21 0 0 "VAL " HG11 " " 1 0 1 C2 
    3067 48 2.62727 14.4133 -19.2217 200 " " " " A 21 0 0 "VAL " HG12 " " 1 0 1 C2 
    3068 48 0.973045 14.1571 -19.6618 200 " " " " A 21 0 0 "VAL " HG13 " " 1 0 1 C2 
    3069 48 3.05884 16.2432 -17.6354 200 " " " " A 21 0 0 "VAL " HG21 " " 1 0 1 C2 
    3070 48 1.75788 17.2985 -17.2114 200 " " " " A 21 0 0 "VAL " HG22 " " 1 0 1 C2 
    3071 48 1.57493 15.5689 -17.0189 200 " " " " A 21 0 0 "VAL " HG23 " " 1 0 1 C2 
    3072 40 -0.719433 18.0269 -20.6654 201 " " " " A 43 0 0 "LEU " " N  " " " 7 0 1 C2 
    3073 14 -1.91499 18.3362 -21.4216 201 " " " " A 2 0 0 "LEU " " CA " " " 6 0 1 C2 
    3074 14 -1.6701 19.5736 -22.2817 201 " " " " A 2 0 0 "LEU " " C  " " " 6 0 1 C2 
    3075 23 -1.75349 19.6097 -23.5272 201 " " " " A 70 0 0 "LEU " " O  " " " 8 0 1 C2 
    3076 14 -3.02395 18.593 -20.4667 201 " " " " A 2 0 0 "LEU " " CB " " " 6 0 1 C2 
    3077 14 -3.63611 17.3103 -19.8075 201 " " " " A 2 0 0 "LEU " " CG " " " 6 0 1 C2 
    3078 14 -4.8696 17.6988 -19.0501 201 " " " " A 2 0 0 "LEU " " CD1" " " 6 0 1 C2 
    3079 14 -3.85379 16.2108 -20.828 201 " " " " A 2 0 0 "LEU " " CD2" " " 6 0 1 C2 
    3080 48 -0.667875 18.074 -19.6579 201 " " " " A 21 0 0 "LEU " " H  " " " 1 0 1 C2 
    3081 48 -2.05458 17.4346 -22.018 201 " " " " A 21 0 0 "LEU " " HA " " " 1 0 1 C2 
    3082 48 -3.87459 19.0338 -20.9864 201 " " " " A 21 0 0 "LEU " " HB3" " " 1 0 1 C2 
    3083 48 -2.71021 19.2012 -19.6183 201 " " " " A 21 0 0 "LEU " " HB2" " " 1 0 1 C2 
    3084 48 -3.01342 16.9877 -18.973 201 " " " " A 21 0 0 "LEU " " HG " " " 1 0 1 C2 
    3085 48 -5.51663 18.4051 -19.5702 201 " " " " A 21 0 0 "LEU " HD11 " " 1 0 1 C2 
    3086 48 -5.33266 16.8069 -18.6279 201 " " " " A 21 0 0 "LEU " HD12 " " 1 0 1 C2 
    3087 48 -4.51681 18.3627 -18.2609 201 " " " " A 21 0 0 "LEU " HD13 " " 1 0 1 C2 
    3088 48 -2.99428 15.5906 -21.0826 201 " " " " A 21 0 0 "LEU " HD21 " " 1 0 1 C2 
    3089 48 -4.62387 15.4779 -20.5871 201 " " " " A 21 0 0 "LEU " HD22 " " 1 0 1 C2 
    3090 48 -4.19742 16.6131 -21.781 201 " " " " A 21 0 0 "LEU " HD23 " " 1 0 1 C2 
    3091 40 -1.18052 20.6201 -21.6859 202 " " " " A 43 0 0 "PHE " " N  " " " 7 0 1 C2 
    3092 14 -1.04652 21.9594 -22.4508 202 " " " " A 2 0 0 "PHE " " CA " " " 6 0 1 C2 
    3093 14 0.200363 22.001 -23.3251 202 " " " " A 2 0 0 "PHE " " C  " " " 6 0 1 C2 
    3094 23 0.371291 22.9163 -24.0548 202 " " " " A 70 0 0 "PHE " " O  " " " 8 0 1 C2 
    3095 14 -1.22676 23.2359 -21.5478 202 " " " " A 2 0 0 "PHE " " CB " " " 6 0 1 C2 
    3096 14 -2.54464 23.2875 -20.7165 202 " " " " A 2 0 0 "PHE " " CG " " " 6 0 1 C2 
    3097 14 -3.78552 22.7803 -21.2429 202 " " " " A 2 0 0 "PHE " " CD1" " " 6 0 1 C2 
    3098 14 -2.39234 23.8467 -19.4158 202 " " " " A 2 0 0 "PHE " " CD2" " " 6 0 1 C2 
    3099 14 -4.86989 22.7589 -20.3535 202 " " " " A 2 0 0 "PHE " " CE1" " " 6 0 1 C2 
    3100 14 -3.55445 23.8841 -18.619 202 " " " " A 2 0 0 "PHE " " CE2" " " 6 0 1 C2 
    3101 14 -4.78936 23.3413 -19.1308 202 " " " " A 2 0 0 "PHE " " CZ " " " 6 0 1 C2 
    3102 48 -0.933981 20.6041 -20.7066 202 " " " " A 21 0 0 "PHE " " H  " " " 1 0 1 C2 
    3103 48 -1.83849 21.9735 -23.1996 202 " " " " A 21 0 0 "PHE " " HA " " " 1 0 1 C2 
    3104 48 -1.21933 24.1055 -22.2049 202 " " " " A 21 0 0 "PHE " " HB3" " " 1 0 1 C2 
    3105 48 -0.295091 23.1875 -20.9841 202 " " " " A 21 0 0 "PHE " " HB2" " " 1 0 1 C2 
    3106 48 -3.92072 22.4054 -22.2467 202 " " " " A 21 0 0 "PHE " " HD1" " " 1 0 1 C2 
    3107 48 -1.53275 24.3188 -18.9634 202 " " " " A 21 0 0 "PHE " " HD2" " " 1 0 1 C2 
    3108 48 -5.83755 22.3468 -20.5988 202 " " " " A 21 0 0 "PHE " " HE1" " " 1 0 1 C2 
    3109 48 -3.55615 24.3641 -17.6515 202 " " " " A 21 0 0 "PHE " " HE2" " " 1 0 1 C2 
    3110 48 -5.67525 23.4955 -18.5326 202 " " " " A 21 0 0 "PHE " " HZ " " " 1 0 1 C2 
    3111 40 0.99072 20.9752 -23.4405 203 " " " " A 43 0 0 "PHE " " N  " " " 7 0 1 C2 
    3112 14 2.15866 20.799 -24.3308 203 " " " " A 2 0 0 "PHE " " CA " " " 6 0 1 C2 
    3113 14 1.73486 19.8861 -25.56 203 " " " " A 2 0 0 "PHE " " C  " " " 6 0 1 C2 
    3114 23 2.1155 20.1333 -26.7092 203 " " " " A 70 0 0 "PHE " " O  " " " 8 0 1 C2 
    3115 14 3.28708 20.0525 -23.5793 203 " " " " A 2 0 0 "PHE " " CB " " " 6 0 1 C2 
    3116 14 4.57484 19.6661 -24.277 203 " " " " A 2 0 0 "PHE " " CG " " " 6 0 1 C2 
    3117 14 5.09955 18.3772 -24.2351 203 " " " " A 2 0 0 "PHE " " CD1" " " 6 0 1 C2 
    3118 14 5.24992 20.7191 -24.9943 203 " " " " A 2 0 0 "PHE " " CD2" " " 6 0 1 C2 
    3119 14 6.23397 18.0257 -24.9512 203 " " " " A 2 0 0 "PHE " " CE1" " " 6 0 1 C2 
    3120 14 6.41955 20.3696 -25.6854 203 " " " " A 2 0 0 "PHE " " CE2" " " 6 0 1 C2 
    3121 14 6.8933 19.0607 -25.6306 203 " " " " A 2 0 0 "PHE " " CZ " " " 6 0 1 C2 
    3122 48 0.731322 20.1932 -22.8562 203 " " " " A 21 0 0 "PHE " " H  " " " 1 0 1 C2 
    3123 48 2.37733 21.8442 -24.5495 203 " " " " A 21 0 0 "PHE " " HA " " " 1 0 1 C2 
    3124 48 2.7906 19.2284 -23.067 203 " " " " A 21 0 0 "PHE " " HB3" " " 1 0 1 C2 
    3125 48 3.64668 20.5733 -22.6919 203 " " " " A 21 0 0 "PHE " " HB2" " " 1 0 1 C2 
    3126 48 4.56466 17.6602 -23.6299 203 " " " " A 21 0 0 "PHE " " HD1" " " 1 0 1 C2 
    3127 48 4.82116 21.708 -24.9258 203 " " " " A 21 0 0 "PHE " " HD2" " " 1 0 1 C2 
    3128 48 6.54667 16.992 -24.9587 203 " " " " A 21 0 0 "PHE " " HE1" " " 1 0 1 C2 
    3129 48 7.01263 21.0659 -26.2596 203 " " " " A 21 0 0 "PHE " " HE2" " " 1 0 1 C2 
    3130 48 7.7353 18.8798 -26.2823 203 " " " " A 21 0 0 "PHE " " HZ " " " 1 0 1 C2 
    3131 40 0.938501 18.841 -25.3153 204 " " " " A 43 0 0 "VAL " " N  " " " 7 0 1 C2 
    3132 14 0.409598 17.9499 -26.4412 204 " " " " A 2 0 0 "VAL " " CA " " " 6 0 1 C2 
    3133 14 -0.791702 18.6099 -27.0684 204 " " " " A 2 0 0 "VAL " " C  " " " 6 0 1 C2 
    3134 23 -0.839879 18.634 -28.2659 204 " " " " A 70 0 0 "VAL " " O  " " " 8 0 1 C2 
    3135 14 0.0771187 16.4271 -25.9167 204 " " " " A 2 0 0 "VAL " " CB " " " 6 0 1 C2 
    3136 14 1.34404 15.7757 -25.3515 204 " " " " A 2 0 0 "VAL " " CG1" " " 6 0 1 C2 
    3137 14 -1.17167 16.4129 -25.0558 204 " " " " A 2 0 0 "VAL " " CG2" " " 6 0 1 C2 
    3138 48 0.653574 18.563 -24.3871 204 " " " " A 21 0 0 "VAL " " H  " " " 1 0 1 C2 
    3139 48 1.18203 17.9206 -27.2097 204 " " " " A 21 0 0 "VAL " " HA " " " 1 0 1 C2 
    3140 48 -0.207614 15.8157 -26.7729 204 " " " " A 21 0 0 "VAL " " HB " " " 1 0 1 C2 
    3141 48 2.03948 15.5895 -26.1699 204 " " " " A 21 0 0 "VAL " HG11 " " 1 0 1 C2 
    3142 48 1.83245 16.4001 -24.6034 204 " " " " A 21 0 0 "VAL " HG12 " " 1 0 1 C2 
    3143 48 1.11495 14.7839 -24.9617 204 " " " " A 21 0 0 "VAL " HG13 " " 1 0 1 C2 
    3144 48 -1.08352 17.2556 -24.3701 204 " " " " A 21 0 0 "VAL " HG21 " " 1 0 1 C2 
    3145 48 -2.07934 16.6175 -25.6236 204 " " " " A 21 0 0 "VAL " HG22 " " 1 0 1 C2 
    3146 48 -1.37551 15.5298 -24.4504 204 " " " " A 21 0 0 "VAL " HG23 " " 1 0 1 C2 
    3147 40 -1.6669 19.2435 -26.1897 205 " " " " A 43 0 0 "PHE " " N  " " " 7 0 1 C2 
    3148 14 -2.86703 19.9305 -26.6266 205 " " " " A 2 0 0 "PHE " " CA " " " 6 0 1 C2 
    3149 14 -2.93247 21.3131 -25.9032 205 " " " " A 2 0 0 "PHE " " C  " " " 6 0 1 C2 
    3150 23 -3.60768 21.3398 -24.9281 205 " " " " A 70 0 0 "PHE " " O  " " " 8 0 1 C2 
    3151 14 -4.08064 19.0772 -26.3341 205 " " " " A 2 0 0 "PHE " " CB " " " 6 0 1 C2 
    3152 14 -4.53749 18.1272 -27.4295 205 " " " " A 2 0 0 "PHE " " CG " " " 6 0 1 C2 
    3153 14 -5.31426 18.6456 -28.4704 205 " " " " A 2 0 0 "PHE " " CD1" " " 6 0 1 C2 
    3154 14 -4.36871 16.7615 -27.2986 205 " " " " A 2 0 0 "PHE " " CD2" " " 6 0 1 C2 
    3155 14 -5.96139 17.7588 -29.3556 205 " " " " A 2 0 0 "PHE " " CE1" " " 6 0 1 C2 
    3156 14 -5.03365 15.8485 -28.1629 205 " " " " A 2 0 0 "PHE " " CE2" " " 6 0 1 C2 
    3157 14 -5.89478 16.3548 -29.1678 205 " " " " A 2 0 0 "PHE " " CZ " " " 6 0 1 C2 
    3158 48 -1.55448 19.3452 -25.1911 205 " " " " A 21 0 0 "PHE " " H  " " " 1 0 1 C2 
    3159 48 -2.94624 20.317 -27.6427 205 " " " " A 21 0 0 "PHE " " HA " " " 1 0 1 C2 
    3160 48 -4.84987 19.838 -26.2017 205 " " " " A 21 0 0 "PHE " " HB3" " " 1 0 1 C2 
    3161 48 -4.13175 18.482 -25.4224 205 " " " " A 21 0 0 "PHE " " HB2" " " 1 0 1 C2 
    3162 48 -5.54245 19.6986 -28.5449 205 " " " " A 21 0 0 "PHE " " HD1" " " 1 0 1 C2 
    3163 48 -3.83167 16.3212 -26.4715 205 " " " " A 21 0 0 "PHE " " HD2" " " 1 0 1 C2 
    3164 48 -6.70614 18.2618 -29.9546 205 " " " " A 21 0 0 "PHE " " HE1" " " 1 0 1 C2 
    3165 48 -4.85407 14.7863 -28.0861 205 " " " " A 21 0 0 "PHE " " HE2" " " 1 0 1 C2 
    3166 48 -6.46018 15.663 -29.7744 205 " " " " A 21 0 0 "PHE " " HZ " " " 1 0 1 C2 
    3167 40 -2.28275 22.3409 -26.38 206 " " " " A 43 0 0 "GLY " " N  " " " 7 0 1 C2 
    3168 14 -2.53661 23.7089 -25.8615 206 " " " " A 2 0 0 "GLY " " CA " " " 6 0 1 C2 
    3169 14 -3.91213 24.3224 -26.2154 206 " " " " A 2 0 0 "GLY " " C  " " " 6 0 1 C2 
    3170 23 -4.36268 25.2901 -25.5631 206 " " " " A 70 0 0 "GLY " " O  " " " 8 0 1 C2 
    3171 48 -1.71926 22.2379 -27.2118 206 " " " " A 21 0 0 "GLY " " H  " " " 1 0 1 C2 
    3172 48 -1.70481 24.2401 -26.3241 206 " " " " A 21 0 0 "GLY " " HA3" " " 1 0 1 C2 
    3173 48 -2.4733 23.7518 -24.7741 206 " " " " A 21 0 0 "GLY " " HA2" " " 1 0 1 C2 
    3174 40 -4.59036 23.834 -27.2371 207 " " " " A 43 0 0 "THR " " N  " " " 7 0 1 C2 
    3175 14 -5.98371 24.0437 -27.4499 207 " " " " A 2 0 0 "THR " " CA " " " 6 0 1 C2 
    3176 14 -6.70114 23.3756 -26.2976 207 " " " " A 2 0 0 "THR " " C  " " " 6 0 1 C2 
    3177 23 -6.9706 22.1607 -26.257 207 " " " " A 70 0 0 "THR " " O  " " " 8 0 1 C2 
    3178 14 -6.43823 23.6659 -28.8682 207 " " " " A 2 0 0 "THR " " CB " " " 6 0 1 C2 
    3179 23 -6.29978 22.259 -29.0315 207 " " " " A 70 0 0 "THR " " OG1" " " 8 0 1 C2 
    3180 14 -5.49644 24.4507 -29.859 207 " " " " A 2 0 0 "THR " " CG2" " " 6 0 1 C2 
    3181 48 -4.11886 23.0358 -27.6378 207 " " " " A 21 0 0 "THR " " H  " " " 1 0 1 C2 
    3182 48 -6.13624 25.0892 -27.1819 207 " " " " A 21 0 0 "THR " " HA " " " 1 0 1 C2 
    3183 48 -7.48212 23.9712 -28.796 207 " " " " A 21 0 0 "THR " " HB " " " 1 0 1 C2 
    3184 48 -6.42948 21.8201 -28.2047 207 " " " " A 21 0 0 "THR " " HG1" " " 1 0 1 C2 
    3185 48 -5.43524 25.5339 -29.7545 207 " " " " A 21 0 0 "THR " HG21 " " 1 0 1 C2 
    3186 48 -4.45361 24.1428 -29.9355 207 " " " " A 21 0 0 "THR " HG22 " " 1 0 1 C2 
    3187 48 -5.87356 24.3028 -30.8709 207 " " " " A 21 0 0 "THR " HG23 " " 1 0 1 C2 
    3188 40 -7.20035 24.2168 -25.4283 208 " " " " A 43 0 0 "VAL " " N  " " " 7 0 1 C2 
    3189 14 -7.53806 23.8821 -24.0207 208 " " " " A 2 0 0 "VAL " " CA " " " 6 0 1 C2 
    3190 14 -8.68846 22.8252 -23.9213 208 " " " " A 2 0 0 "VAL " " C  " " " 6 0 1 C2 
    3191 23 -8.6178 21.8443 -23.221 208 " " " " A 70 0 0 "VAL " " O  " " " 8 0 1 C2 
    3192 14 -7.82566 25.2512 -23.3281 208 " " " " A 2 0 0 "VAL " " CB " " " 6 0 1 C2 
    3193 14 -8.3676 25.031 -21.9009 208 " " " " A 2 0 0 "VAL " " CG1" " " 6 0 1 C2 
    3194 14 -6.60659 26.2225 -23.3084 208 " " " " A 2 0 0 "VAL " " CG2" " " 6 0 1 C2 
    3195 48 -7.08063 25.2178 -25.3673 208 " " " " A 21 0 0 "VAL " " H  " " " 1 0 1 C2 
    3196 48 -6.63528 23.4213 -23.6197 208 " " " " A 21 0 0 "VAL " " HA " " " 1 0 1 C2 
    3197 48 -8.7022 25.6872 -23.8074 208 " " " " A 21 0 0 "VAL " " HB " " " 1 0 1 C2 
    3198 48 -9.33023 24.5203 -21.9262 208 " " " " A 21 0 0 "VAL " HG11 " " 1 0 1 C2 
    3199 48 -7.75866 24.2594 -21.4299 208 " " " " A 21 0 0 "VAL " HG12 " " 1 0 1 C2 
    3200 48 -8.36317 25.9194 -21.2694 208 " " " " A 21 0 0 "VAL " HG13 " " 1 0 1 C2 
    3201 48 -6.79103 27.2014 -22.8658 208 " " " " A 21 0 0 "VAL " HG21 " " 1 0 1 C2 
    3202 48 -5.72971 25.8277 -22.7952 208 " " " " A 21 0 0 "VAL " HG22 " " 1 0 1 C2 
    3203 48 -6.12278 26.4471 -24.259 208 " " " " A 21 0 0 "VAL " HG23 " " 1 0 1 C2 
    3204 40 -9.76084 23.1005 -24.7205 209 " " " " A 43 0 0 "ILE " " N  " " " 7 0 1 C2 
    3205 14 -10.9383 22.2754 -24.6268 209 " " " " A 2 0 0 "ILE " " CA " " " 6 0 1 C2 
    3206 14 -10.6629 20.8133 -25.0769 209 " " " " A 2 0 0 "ILE " " C  " " " 6 0 1 C2 
    3207 23 -11.2883 19.8688 -24.6945 209 " " " " A 70 0 0 "ILE " " O  " " " 8 0 1 C2 
    3208 14 -12.1414 22.9186 -25.3833 209 " " " " A 2 0 0 "ILE " " CB " " " 6 0 1 C2 
    3209 14 -12.5703 24.1453 -24.4535 209 " " " " A 2 0 0 "ILE " " CG1" " " 6 0 1 C2 
    3210 14 -13.3762 21.9791 -25.5301 209 " " " " A 2 0 0 "ILE " " CG2" " " 6 0 1 C2 
    3211 14 -13.632 25.061 -25.1823 209 " " " " A 2 0 0 "ILE " " CD1" " " 6 0 1 C2 
    3212 48 -9.79645 23.8241 -25.4243 209 " " " " A 21 0 0 "ILE " " H  " " " 1 0 1 C2 
    3213 48 -11.1933 22.2062 -23.5693 209 " " " " A 21 0 0 "ILE " " HA " " " 1 0 1 C2 
    3214 48 -11.7623 23.2547 -26.3484 209 " " " " A 21 0 0 "ILE " " HB " " " 1 0 1 C2 
    3215 48 -11.7112 24.7847 -24.2506 209 " " " " A 21 0 0 "ILE " HG13 " " 1 0 1 C2 
    3216 48 -12.9302 23.6618 -23.5454 209 " " " " A 21 0 0 "ILE " HG12 " " 1 0 1 C2 
    3217 48 -13.9126 21.6962 -24.6244 209 " " " " A 21 0 0 "ILE " HG21 " " 1 0 1 C2 
    3218 48 -14.0682 22.5619 -26.138 209 " " " " A 21 0 0 "ILE " HG22 " " 1 0 1 C2 
    3219 48 -13.1417 21.0663 -26.0776 209 " " " " A 21 0 0 "ILE " HG23 " " 1 0 1 C2 
    3220 48 -14.6389 24.6667 -25.3195 209 " " " " A 21 0 0 "ILE " HD11 " " 1 0 1 C2 
    3221 48 -13.762 26.0062 -24.6551 209 " " " " A 21 0 0 "ILE " HD12 " " 1 0 1 C2 
    3222 48 -13.3463 25.3955 -26.1796 209 " " " " A 21 0 0 "ILE " HD13 " " 1 0 1 C2 
    3223 40 -9.73008 20.5899 -26.0223 210 " " " " A 43 0 0 "ALA " " N  " " " 7 0 1 C2 
    3224 14 -9.35401 19.2048 -26.4371 210 " " " " A 2 0 0 "ALA " " CA " " " 6 0 1 C2 
    3225 14 -8.65583 18.4275 -25.2853 210 " " " " A 2 0 0 "ALA " " C  " " " 6 0 1 C2 
    3226 23 -8.98447 17.2479 -25.2897 210 " " " " A 70 0 0 "ALA " " O  " " " 8 0 1 C2 
    3227 14 -8.39808 19.3251 -27.6562 210 " " " " A 2 0 0 "ALA " " CB " " " 6 0 1 C2 
    3228 48 -9.29317 21.401 -26.4361 210 " " " " A 21 0 0 "ALA " " H  " " " 1 0 1 C2 
    3229 48 -10.1673 18.5997 -26.8377 210 " " " " A 21 0 0 "ALA " " HA " " " 1 0 1 C2 
    3230 48 -8.76999 19.9216 -28.4892 210 " " " " A 21 0 0 "ALA " " HB1" " " 1 0 1 C2 
    3231 48 -7.4543 19.7764 -27.35 210 " " " " A 21 0 0 "ALA " " HB2" " " 1 0 1 C2 
    3232 48 -8.06196 18.3229 -27.9218 210 " " " " A 21 0 0 "ALA " " HB3" " " 1 0 1 C2 
    3233 40 -7.86027 19.0266 -24.4378 211 " " " " A 43 0 0 "ALA " " N  " " " 7 0 1 C2 
    3234 14 -7.33201 18.357 -23.2035 211 " " " " A 2 0 0 "ALA " " CA " " " 6 0 1 C2 
    3235 14 -8.3643 18.3673 -22.0886 211 " " " " A 2 0 0 "ALA " " C  " " " 6 0 1 C2 
    3236 23 -8.55696 17.4063 -21.4238 211 " " " " A 70 0 0 "ALA " " O  " " " 8 0 1 C2 
    3237 14 -6.17376 19.1607 -22.6823 211 " " " " A 2 0 0 "ALA " " CB " " " 6 0 1 C2 
    3238 48 -7.65191 20.0144 -24.4667 211 " " " " A 21 0 0 "ALA " " H  " " " 1 0 1 C2 
    3239 48 -7.07937 17.4027 -23.6657 211 " " " " A 21 0 0 "ALA " " HA " " " 1 0 1 C2 
    3240 48 -5.35297 19.2301 -23.3962 211 " " " " A 21 0 0 "ALA " " HB1" " " 1 0 1 C2 
    3241 48 -6.34012 20.1863 -22.3528 211 " " " " A 21 0 0 "ALA " " HB2" " " 1 0 1 C2 
    3242 48 -5.70118 18.581 -21.8894 211 " " " " A 21 0 0 "ALA " " HB3" " " 1 0 1 C2 
    3243 40 -9.01414 19.5523 -21.8351 212 " " " " A 43 0 0 "ALA " " N  " " " 7 0 1 C2 
    3244 14 -10.004 19.6184 -20.6995 212 " " " " A 2 0 0 "ALA " " CA " " " 6 0 1 C2 
    3245 14 -11.2798 18.6612 -20.694 212 " " " " A 2 0 0 "ALA " " C  " " " 6 0 1 C2 
    3246 23 -11.6704 18.2119 -19.6377 212 " " " " A 70 0 0 "ALA " " O  " " " 8 0 1 C2 
    3247 14 -10.5874 21.0483 -20.52 212 " " " " A 2 0 0 "ALA " " CB " " " 6 0 1 C2 
    3248 48 -8.69258 20.3966 -22.2865 212 " " " " A 21 0 0 "ALA " " H  " " " 1 0 1 C2 
    3249 48 -9.34048 19.3704 -19.8711 212 " " " " A 21 0 0 "ALA " " HA " " " 1 0 1 C2 
    3250 48 -9.76038 21.7583 -20.5234 212 " " " " A 21 0 0 "ALA " " HB1" " " 1 0 1 C2 
    3251 48 -11.4316 21.221 -21.1875 212 " " " " A 21 0 0 "ALA " " HB2" " " 1 0 1 C2 
    3252 48 -10.8872 21.1756 -19.4798 212 " " " " A 21 0 0 "ALA " " HB3" " " 1 0 1 C2 
    3253 40 -11.7071 18.1244 -21.8779 213 " " " " A 43 0 0 "LEU " " N  " " " 7 0 1 C2 
    3254 14 -12.7377 17.0329 -21.9917 213 " " " " A 2 0 0 "LEU " " CA " " " 6 0 1 C2 
    3255 14 -12.2358 15.7178 -21.3689 213 " " " " A 2 0 0 "LEU " " C  " " " 6 0 1 C2 
    3256 23 -12.87 15.3037 -20.367 213 " " " " A 70 0 0 "LEU " " O  " " " 8 0 1 C2 
    3257 14 -13.2094 16.9381 -23.4648 213 " " " " A 2 0 0 "LEU " " CB " " " 6 0 1 C2 
    3258 14 -14.2986 18.0065 -24.0184 213 " " " " A 2 0 0 "LEU " " CG " " " 6 0 1 C2 
    3259 14 -14.6039 18.0234 -25.5019 213 " " " " A 2 0 0 "LEU " " CD1" " " 6 0 1 C2 
    3260 14 -15.6411 18.0113 -23.2125 213 " " " " A 2 0 0 "LEU " " CD2" " " 6 0 1 C2 
    3261 48 -11.1779 18.3413 -22.7104 213 " " " " A 21 0 0 "LEU " " H  " " " 1 0 1 C2 
    3262 48 -13.5904 17.3374 -21.3848 213 " " " " A 21 0 0 "LEU " " HA " " " 1 0 1 C2 
    3263 48 -13.6957 15.9647 -23.5287 213 " " " " A 21 0 0 "LEU " " HB3" " " 1 0 1 C2 
    3264 48 -12.4007 17.0871 -24.1803 213 " " " " A 21 0 0 "LEU " " HB2" " " 1 0 1 C2 
    3265 48 -13.8282 18.9357 -23.6967 213 " " " " A 21 0 0 "LEU " " HG " " " 1 0 1 C2 
    3266 48 -13.6703 18.1118 -26.0575 213 " " " " A 21 0 0 "LEU " HD11 " " 1 0 1 C2 
    3267 48 -15.1679 17.167 -25.8714 213 " " " " A 21 0 0 "LEU " HD12 " " 1 0 1 C2 
    3268 48 -15.3027 18.8105 -25.7852 213 " " " " A 21 0 0 "LEU " HD13 " " 1 0 1 C2 
    3269 48 -15.7121 16.9785 -22.8713 213 " " " " A 21 0 0 "LEU " HD21 " " 1 0 1 C2 
    3270 48 -15.5778 18.6985 -22.3688 213 " " " " A 21 0 0 "LEU " HD22 " " 1 0 1 C2 
    3271 48 -16.5154 18.2894 -23.8009 213 " " " " A 21 0 0 "LEU " HD23 " " 1 0 1 C2 
    3272 40 -11.1511 15.0617 -21.7247 214 " " " " A 43 0 0 "PRO " " N  " " " 7 0 1 C2 
    3273 14 -10.353 14.0938 -20.9412 214 " " " " A 2 0 0 "PRO " " CA " " " 6 0 1 C2 
    3274 14 -10.1005 14.4933 -19.4654 214 " " " " A 2 0 0 "PRO " " C  " " " 6 0 1 C2 
    3275 23 -10.3075 13.5779 -18.6475 214 " " " " A 70 0 0 "PRO " " O  " " " 8 0 1 C2 
    3276 14 -9.00363 13.8701 -21.7628 214 " " " " A 2 0 0 "PRO " " CB " " " 6 0 1 C2 
    3277 14 -9.39577 14.2284 -23.1757 214 " " " " A 2 0 0 "PRO " " CG " " " 6 0 1 C2 
    3278 14 -10.5606 15.296 -23.063 214 " " " " A 2 0 0 "PRO " " CD " " " 6 0 1 C2 
    3279 48 -10.9695 13.1973 -20.8749 214 " " " " A 21 0 0 "PRO " " HA " " " 1 0 1 C2 
    3280 48 -8.5352 12.886 -21.7792 214 " " " " A 21 0 0 "PRO " " HB3" " " 1 0 1 C2 
    3281 48 -8.37541 14.6413 -21.3171 214 " " " " A 21 0 0 "PRO " " HB2" " " 1 0 1 C2 
    3282 48 -9.73659 13.3434 -23.713 214 " " " " A 21 0 0 "PRO " " HG3" " " 1 0 1 C2 
    3283 48 -8.48525 14.56 -23.6748 214 " " " " A 21 0 0 "PRO " " HG2" " " 1 0 1 C2 
    3284 48 -10.0945 16.2758 -23.1675 214 " " " " A 21 0 0 "PRO " " HD2" " " 1 0 1 C2 
    3285 48 -11.2567 15.2098 -23.8973 214 " " " " A 21 0 0 "PRO " " HD3" " " 1 0 1 C2 
    3286 40 -9.70714 15.68 -19.0528 215 " " " " A 43 0 0 "ALA " " N  " " " 7 0 1 C2 
    3287 14 -9.60266 15.9977 -17.585 215 " " " " A 2 0 0 "ALA " " CA " " " 6 0 1 C2 
    3288 14 -10.9058 16.0332 -16.8155 215 " " " " A 2 0 0 "ALA " " C  " " " 6 0 1 C2 
    3289 23 -10.874 15.6367 -15.6549 215 " " " " A 70 0 0 "ALA " " O  " " " 8 0 1 C2 
    3290 14 -8.96282 17.3738 -17.3581 215 " " " " A 2 0 0 "ALA " " CB " " " 6 0 1 C2 
    3291 48 -9.34089 16.3091 -19.753 215 " " " " A 21 0 0 "ALA " " H  " " " 1 0 1 C2 
    3292 48 -8.97897 15.1985 -17.1845 215 " " " " A 21 0 0 "ALA " " HA " " " 1 0 1 C2 
    3293 48 -8.07538 17.6603 -17.9224 215 " " " " A 21 0 0 "ALA " " HB1" " " 1 0 1 C2 
    3294 48 -9.66581 18.1295 -17.7086 215 " " " " A 21 0 0 "ALA " " HB2" " " 1 0 1 C2 
    3295 48 -8.6807 17.5482 -16.3198 215 " " " " A 21 0 0 "ALA " " HB3" " " 1 0 1 C2 
    3296 40 -11.9832 16.281 -17.4813 216 " " " " A 43 0 0 "ILE " " N  " " " 7 0 1 C2 
    3297 14 -13.3495 16.0821 -16.8469 216 " " " " A 2 0 0 "ILE " " CA " " " 6 0 1 C2 
    3298 14 -13.6487 14.5977 -16.6923 216 " " " " A 2 0 0 "ILE " " C  " " " 6 0 1 C2 
    3299 23 -14.228 14.2885 -15.6609 216 " " " " A 70 0 0 "ILE " " O  " " " 8 0 1 C2 
    3300 14 -14.4381 16.8536 -17.7006 216 " " " " A 2 0 0 "ILE " " CB " " " 6 0 1 C2 
    3301 14 -14.2659 18.4081 -17.6625 216 " " " " A 2 0 0 "ILE " " CG1" " " 6 0 1 C2 
    3302 14 -15.8707 16.5659 -17.3041 216 " " " " A 2 0 0 "ILE " " CG2" " " 6 0 1 C2 
    3303 14 -15.1151 19.2647 -18.6614 216 " " " " A 2 0 0 "ILE " " CD1" " " 6 0 1 C2 
    3304 48 -12.0238 16.5707 -18.448 216 " " " " A 21 0 0 "ILE " " H  " " " 1 0 1 C2 
    3305 48 -13.4222 16.5179 -15.8505 216 " " " " A 21 0 0 "ILE " " HA " " " 1 0 1 C2 
    3306 48 -14.2606 16.5306 -18.7264 216 " " " " A 21 0 0 "ILE " " HB " " " 1 0 1 C2 
    3307 48 -13.1812 18.509 -17.6977 216 " " " " A 21 0 0 "ILE " HG13 " " 1 0 1 C2 
    3308 48 -14.486 18.6913 -16.6332 216 " " " " A 21 0 0 "ILE " HG12 " " 1 0 1 C2 
    3309 48 -16.553 17.0725 -17.9867 216 " " " " A 21 0 0 "ILE " HG21 " " 1 0 1 C2 
    3310 48 -16.0427 15.5219 -17.5659 216 " " " " A 21 0 0 "ILE " HG22 " " 1 0 1 C2 
    3311 48 -16.1324 16.6463 -16.249 216 " " " " A 21 0 0 "ILE " HG23 " " 1 0 1 C2 
    3312 48 -16.11 19.4026 -18.2382 216 " " " " A 21 0 0 "ILE " HD11 " " 1 0 1 C2 
    3313 48 -14.6748 20.2471 -18.8321 216 " " " " A 21 0 0 "ILE " HD12 " " 1 0 1 C2 
    3314 48 -15.0195 18.6606 -19.5637 216 " " " " A 21 0 0 "ILE " HD13 " " 1 0 1 C2 
    3315 40 -13.2454 13.636 -17.5527 217 " " " " A 43 0 0 "ILE " " N  " " " 7 0 1 C2 
    3316 14 -13.1868 12.2044 -17.2247 217 " " " " A 2 0 0 "ILE " " CA " " " 6 0 1 C2 
    3317 14 -12.3588 11.8815 -15.9796 217 " " " " A 2 0 0 "ILE " " C  " " " 6 0 1 C2 
    3318 23 -12.7967 11.0806 -15.211 217 " " " " A 70 0 0 "ILE " " O  " " " 8 0 1 C2 
    3319 14 -12.8118 11.3862 -18.4925 217 " " " " A 2 0 0 "ILE " " CB " " " 6 0 1 C2 
    3320 14 -13.4907 11.7503 -19.835 217 " " " " A 2 0 0 "ILE " " CG1" " " 6 0 1 C2 
    3321 14 -12.8782 9.9245 -18.2248 217 " " " " A 2 0 0 "ILE " " CG2" " " 6 0 1 C2 
    3322 14 -15.0373 11.6145 -19.8623 217 " " " " A 2 0 0 "ILE " " CD1" " " 6 0 1 C2 
    3323 48 -12.7206 13.9261 -18.3655 217 " " " " A 21 0 0 "ILE " " H  " " " 1 0 1 C2 
    3324 48 -14.1687 11.8833 -16.8771 217 " " " " A 21 0 0 "ILE " " HA " " " 1 0 1 C2 
    3325 48 -11.766 11.4175 -18.7981 217 " " " " A 21 0 0 "ILE " " HB " " " 1 0 1 C2 
    3326 48 -12.9132 11.1752 -20.5587 217 " " " " A 21 0 0 "ILE " HG13 " " 1 0 1 C2 
    3327 48 -13.2523 12.7613 -20.1653 217 " " " " A 21 0 0 "ILE " HG12 " " 1 0 1 C2 
    3328 48 -13.0276 9.3432 -19.1347 217 " " " " A 21 0 0 "ILE " HG21 " " 1 0 1 C2 
    3329 48 -12.0663 9.52694 -17.6158 217 " " " " A 21 0 0 "ILE " HG22 " " 1 0 1 C2 
    3330 48 -13.7873 9.78742 -17.6392 217 " " " " A 21 0 0 "ILE " HG23 " " 1 0 1 C2 
    3331 48 -15.5752 11.9611 -18.9799 217 " " " " A 21 0 0 "ILE " HD11 " " 1 0 1 C2 
    3332 48 -15.3784 12.2292 -20.6953 217 " " " " A 21 0 0 "ILE " HD12 " " 1 0 1 C2 
    3333 48 -15.3251 10.6212 -20.2065 217 " " " " A 21 0 0 "ILE " HD13 " " 1 0 1 C2 
    3334 40 -11.1668 12.4275 -15.731 218 " " " " A 43 0 0 "GLY " " N  " " " 7 0 1 C2 
    3335 14 -10.3115 12.3261 -14.5562 218 " " " " A 2 0 0 "GLY " " CA " " " 6 0 1 C2 
    3336 14 -11.0092 12.7949 -13.2901 218 " " " " A 2 0 0 "GLY " " C  " " " 6 0 1 C2 
    3337 23 -10.9205 12.0802 -12.2407 218 " " " " A 70 0 0 "GLY " " O  " " " 8 0 1 C2 
    3338 48 -10.9152 13.0408 -16.493 218 " " " " A 21 0 0 "GLY " " H  " " " 1 0 1 C2 
    3339 48 -9.41407 12.9335 -14.6732 218 " " " " A 21 0 0 "GLY " " HA3" " " 1 0 1 C2 
    3340 48 -9.9683 11.3166 -14.3294 218 " " " " A 21 0 0 "GLY " " HA2" " " 1 0 1 C2 
    3341 40 -11.6808 13.9606 -13.3492 219 " " " " A 43 0 0 "GLY " " N  " " " 7 0 1 C2 
    3342 14 -12.4325 14.5137 -12.1837 219 " " " " A 2 0 0 "GLY " " CA " " " 6 0 1 C2 
    3343 14 -13.6716 13.6189 -11.8616 219 " " " " A 2 0 0 "GLY " " C  " " " 6 0 1 C2 
    3344 23 -14.1469 13.6772 -10.735 219 " " " " A 70 0 0 "GLY " " O  " " " 8 0 1 C2 
    3345 48 -11.6578 14.5572 -14.1638 219 " " " " A 21 0 0 "GLY " " H  " " " 1 0 1 C2 
    3346 48 -12.6417 15.5779 -12.2926 219 " " " " A 21 0 0 "GLY " " HA3" " " 1 0 1 C2 
    3347 48 -11.7925 14.4939 -11.3016 219 " " " " A 21 0 0 "GLY " " HA2" " " 1 0 1 C2 
    3348 40 -14.278 12.8986 -12.8609 220 " " " " A 43 0 0 "LEU " " N  " " " 7 0 1 C2 
    3349 14 -15.5031 12.096 -12.7598 220 " " " " A 2 0 0 "LEU " " CA " " " 6 0 1 C2 
    3350 14 -15.0894 10.6806 -12.3366 220 " " " " A 2 0 0 "LEU " " C  " " " 6 0 1 C2 
    3351 23 -15.7709 10.019 -11.5475 220 " " " " A 70 0 0 "LEU " " O  " " " 8 0 1 C2 
    3352 14 -16.3326 11.9752 -14.0769 220 " " " " A 2 0 0 "LEU " " CB " " " 6 0 1 C2 
    3353 14 -16.9481 13.3189 -14.519 220 " " " " A 2 0 0 "LEU " " CG " " " 6 0 1 C2 
    3354 14 -17.3677 13.2085 -16.1302 220 " " " " A 2 0 0 "LEU " " CD1" " " 6 0 1 C2 
    3355 14 -18.0615 13.8227 -13.6186 220 " " " " A 2 0 0 "LEU " " CD2" " " 6 0 1 C2 
    3356 48 -13.9722 13.0671 -13.8086 220 " " " " A 21 0 0 "LEU " " H  " " " 1 0 1 C2 
    3357 48 -16.1521 12.4963 -11.9809 220 " " " " A 21 0 0 "LEU " " HA " " " 1 0 1 C2 
    3358 48 -17.1192 11.2252 -13.9943 220 " " " " A 21 0 0 "LEU " " HB3" " " 1 0 1 C2 
    3359 48 -15.7625 11.6379 -14.9425 220 " " " " A 21 0 0 "LEU " " HB2" " " 1 0 1 C2 
    3360 48 -16.1861 14.0979 -14.5434 220 " " " " A 21 0 0 "LEU " " HG " " " 1 0 1 C2 
    3361 48 -16.6604 12.7188 -16.7995 220 " " " " A 21 0 0 "LEU " HD11 " " 1 0 1 C2 
    3362 48 -18.1535 12.4713 -16.2948 220 " " " " A 21 0 0 "LEU " HD12 " " 1 0 1 C2 
    3363 48 -17.6474 14.1504 -16.6021 220 " " " " A 21 0 0 "LEU " HD13 " " 1 0 1 C2 
    3364 48 -18.4961 14.7935 -13.857 220 " " " " A 21 0 0 "LEU " HD21 " " 1 0 1 C2 
    3365 48 -18.9192 13.1548 -13.54 220 " " " " A 21 0 0 "LEU " HD22 " " 1 0 1 C2 
    3366 48 -17.6919 13.9242 -12.5981 220 " " " " A 21 0 0 "LEU " HD23 " " 1 0 1 C2 
    3367 40 -13.9882 10.1385 -12.9042 221 " " " " A 43 0 0 "ALA " " N  " " " 7 0 1 C2 
    3368 14 -13.3018 8.87733 -12.5637 221 " " " " A 2 0 0 "ALA " " CA " " " 6 0 1 C2 
    3369 14 -12.9258 8.77266 -11.0968 221 " " " " A 2 0 0 "ALA " " C  " " " 6 0 1 C2 
    3370 23 -12.6789 7.66484 -10.6382 221 " " " " A 70 0 0 "ALA " " O  " " " 8 0 1 C2 
    3371 14 -12.0299 8.57459 -13.447 221 " " " " A 2 0 0 "ALA " " CB " " " 6 0 1 C2 
    3372 48 -13.5627 10.7521 -13.5844 221 " " " " A 21 0 0 "ALA " " H  " " " 1 0 1 C2 
    3373 48 -14.0524 8.16577 -12.9079 221 " " " " A 21 0 0 "ALA " " HA " " " 1 0 1 C2 
    3374 48 -12.3889 8.29859 -14.4385 221 " " " " A 21 0 0 "ALA " " HB1" " " 1 0 1 C2 
    3375 48 -11.299 9.37831 -13.5357 221 " " " " A 21 0 0 "ALA " " HB2" " " 1 0 1 C2 
    3376 48 -11.4499 7.71095 -13.1217 221 " " " " A 21 0 0 "ALA " " HB3" " " 1 0 1 C2 
    3377 40 -12.8488 9.94021 -10.4281 222 " " " " A 43 0 0 "ILE " " N  " " " 7 0 1 C2 
    3378 14 -12.7227 10.0632 -8.9962 222 " " " " A 2 0 0 "ILE " " CA " " " 6 0 1 C2 
    3379 14 -14.1525 10.1783 -8.35393 222 " " " " A 2 0 0 "ILE " " C  " " " 6 0 1 C2 
    3380 23 -14.4529 9.47245 -7.36384 222 " " " " A 70 0 0 "ILE " " O  " " " 8 0 1 C2 
    3381 14 -11.8858 11.4435 -8.78219 222 " " " " A 2 0 0 "ILE " " CB " " " 6 0 1 C2 
    3382 14 -10.3754 11.3504 -9.25966 222 " " " " A 2 0 0 "ILE " " CG1" " " 6 0 1 C2 
    3383 14 -11.9442 11.8829 -7.27364 222 " " " " A 2 0 0 "ILE " " CG2" " " 6 0 1 C2 
    3384 14 -9.70732 12.6958 -9.38713 222 " " " " A 2 0 0 "ILE " " CD1" " " 6 0 1 C2 
    3385 48 -13.15 10.7801 -10.9013 222 " " " " A 21 0 0 "ILE " " H  " " " 1 0 1 C2 
    3386 48 -12.1399 9.25914 -8.54684 222 " " " " A 21 0 0 "ILE " " HA " " " 1 0 1 C2 
    3387 48 -12.3857 12.2317 -9.34509 222 " " " " A 21 0 0 "ILE " " HB " " " 1 0 1 C2 
    3388 48 -10.4083 10.8552 -10.2301 222 " " " " A 21 0 0 "ILE " HG13 " " 1 0 1 C2 
    3389 48 -9.9007 10.6551 -8.56731 222 " " " " A 21 0 0 "ILE " HG12 " " 1 0 1 C2 
    3390 48 -11.4959 12.8747 -7.21487 222 " " " " A 21 0 0 "ILE " HG21 " " 1 0 1 C2 
    3391 48 -12.9361 12.1257 -6.89241 222 " " " " A 21 0 0 "ILE " HG22 " " 1 0 1 C2 
    3392 48 -11.4086 11.09 -6.7516 222 " " " " A 21 0 0 "ILE " HG23 " " 1 0 1 C2 
    3393 48 -10.1054 13.4328 -10.0846 222 " " " " A 21 0 0 "ILE " HD11 " " 1 0 1 C2 
    3394 48 -9.62893 13.177 -8.41228 222 " " " " A 21 0 0 "ILE " HD12 " " 1 0 1 C2 
    3395 48 -8.67259 12.4906 -9.66163 222 " " " " A 21 0 0 "ILE " HD13 " " 1 0 1 C2 
    3396 40 -15.0072 11.0846 -8.88977 223 " " " " A 43 0 0 "ALA " " N  " " " 7 0 1 C2 
    3397 14 -16.3629 11.3776 -8.30565 223 " " " " A 2 0 0 "ALA " " CA " " " 6 0 1 C2 
    3398 14 -17.2681 10.1204 -8.25051 223 " " " " A 2 0 0 "ALA " " C  " " " 6 0 1 C2 
    3399 23 -17.8941 9.97443 -7.21353 223 " " " " A 70 0 0 "ALA " " O  " " " 8 0 1 C2 
    3400 14 -17.0807 12.5613 -9.02909 223 " " " " A 2 0 0 "ALA " " CB " " " 6 0 1 C2 
    3401 48 -14.7606 11.6136 -9.71409 223 " " " " A 21 0 0 "ALA " " H  " " " 1 0 1 C2 
    3402 48 -16.1942 11.6869 -7.27416 223 " " " " A 21 0 0 "ALA " " HA " " " 1 0 1 C2 
    3403 48 -16.5096 13.4821 -9.14827 223 " " " " A 21 0 0 "ALA " " HB1" " " 1 0 1 C2 
    3404 48 -17.5747 12.3637 -9.98042 223 " " " " A 21 0 0 "ALA " " HB2" " " 1 0 1 C2 
    3405 48 -17.8945 12.899 -8.38736 223 " " " " A 21 0 0 "ALA " " HB3" " " 1 0 1 C2 
    3406 40 -17.3673 9.27213 -9.3256 224 " " " " A 43 0 0 "GLY " " N  " " " 7 0 1 C2 
    3407 14 -18.135 8.02144 -9.13926 224 " " " " A 2 0 0 "GLY " " CA " " " 6 0 1 C2 
    3408 14 -17.3536 6.9456 -8.37716 224 " " " " A 2 0 0 "GLY " " C  " " " 6 0 1 C2 
    3409 23 -18.0236 6.11011 -7.8538 224 " " " " A 70 0 0 "GLY " " O  " " " 8 0 1 C2 
    3410 48 -16.6138 9.43478 -9.97812 224 " " " " A 21 0 0 "GLY " " H  " " " 1 0 1 C2 
    3411 48 -18.4982 7.70847 -10.1182 224 " " " " A 21 0 0 "GLY " " HA3" " " 1 0 1 C2 
    3412 48 -19.0066 8.28779 -8.54136 224 " " " " A 21 0 0 "GLY " " HA2" " " 1 0 1 C2 
    3413 40 -15.9883 7.0889 -8.18934 225 " " " " A 43 0 0 "ALA " " N  " " " 7 0 1 C2 
    3414 14 -15.2488 6.20037 -7.27128 225 " " " " A 2 0 0 "ALA " " CA " " " 6 0 1 C2 
    3415 14 -15.5638 6.56298 -5.8226 225 " " " " A 2 0 0 "ALA " " C  " " " 6 0 1 C2 
    3416 23 -15.6691 5.67963 -4.98396 225 " " " " A 70 0 0 "ALA " " O  " " " 8 0 1 C2 
    3417 14 -13.6433 6.26215 -7.39929 225 " " " " A 2 0 0 "ALA " " CB " " " 6 0 1 C2 
    3418 48 -15.5469 7.94751 -8.48598 225 " " " " A 21 0 0 "ALA " " H  " " " 1 0 1 C2 
    3419 48 -15.5636 5.18632 -7.51769 225 " " " " A 21 0 0 "ALA " " HA " " " 1 0 1 C2 
    3420 48 -13.1396 7.22098 -7.27678 225 " " " " A 21 0 0 "ALA " " HB1" " " 1 0 1 C2 
    3421 48 -13.2199 5.63419 -6.61544 225 " " " " A 21 0 0 "ALA " " HB2" " " 1 0 1 C2 
    3422 48 -13.3173 5.77842 -8.32006 225 " " " " A 21 0 0 "ALA " " HB3" " " 1 0 1 C2 
    3423 40 -15.6295 7.87378 -5.47074 226 " " " " A 43 0 0 "LEU " " N  " " " 7 0 1 C2 
    3424 14 -16.0533 8.3728 -4.20352 226 " " " " A 2 0 0 "LEU " " CA " " " 6 0 1 C2 
    3425 14 -17.4829 7.9993 -3.94787 226 " " " " A 2 0 0 "LEU " " C  " " " 6 0 1 C2 
    3426 23 -17.9259 7.73884 -2.84654 226 " " " " A 70 0 0 "LEU " " O  " " " 8 0 1 C2 
    3427 14 -15.7557 9.89257 -4.0868 226 " " " " A 2 0 0 "LEU " " CB " " " 6 0 1 C2 
    3428 14 -14.2743 10.3345 -4.1852 226 " " " " A 2 0 0 "LEU " " CG " " " 6 0 1 C2 
    3429 14 -14.2197 11.8477 -4.29872 226 " " " " A 2 0 0 "LEU " " CD1" " " 6 0 1 C2 
    3430 14 -13.5426 9.72395 -2.95001 226 " " " " A 2 0 0 "LEU " " CD2" " " 6 0 1 C2 
    3431 48 -15.2566 8.56904 -6.10135 226 " " " " A 21 0 0 "LEU " " H  " " " 1 0 1 C2 
    3432 48 -15.5275 7.82101 -3.42431 226 " " " " A 21 0 0 "LEU " " HA " " " 1 0 1 C2 
    3433 48 -16.3018 10.3779 -3.27787 226 " " " " A 21 0 0 "LEU " " HB3" " " 1 0 1 C2 
    3434 48 -16.2449 10.3764 -4.93219 226 " " " " A 21 0 0 "LEU " " HB2" " " 1 0 1 C2 
    3435 48 -13.8624 9.86988 -5.08108 226 " " " " A 21 0 0 "LEU " " HG " " " 1 0 1 C2 
    3436 48 -15.0324 12.3004 -4.86663 226 " " " " A 21 0 0 "LEU " HD11 " " 1 0 1 C2 
    3437 48 -14.2454 12.3437 -3.32847 226 " " " " A 21 0 0 "LEU " HD12 " " 1 0 1 C2 
    3438 48 -13.293 12.1374 -4.79413 226 " " " " A 21 0 0 "LEU " HD13 " " 1 0 1 C2 
    3439 48 -13.5503 8.63458 -2.9139 226 " " " " A 21 0 0 "LEU " HD21 " " 1 0 1 C2 
    3440 48 -12.502 10.0468 -2.91849 226 " " " " A 21 0 0 "LEU " HD22 " " 1 0 1 C2 
    3441 48 -14.0518 9.98626 -2.02263 226 " " " " A 21 0 0 "LEU " HD23 " " 1 0 1 C2 
    3442 40 -18.2922 7.82341 -4.97913 227 " " " " A 43 0 0 "GLY " " N  " " " 7 0 1 C2 
    3443 14 -19.6961 7.31867 -4.98636 227 " " " " A 2 0 0 "GLY " " CA " " " 6 0 1 C2 
    3444 14 -19.7143 5.90246 -4.48643 227 " " " " A 2 0 0 "GLY " " C  " " " 6 0 1 C2 
    3445 23 -20.3859 5.60798 -3.49847 227 " " " " A 70 0 0 "GLY " " O  " " " 8 0 1 C2 
    3446 48 -17.9189 8.11709 -5.87048 227 " " " " A 21 0 0 "GLY " " H  " " " 1 0 1 C2 
    3447 48 -20.2365 7.45258 -5.92345 227 " " " " A 21 0 0 "GLY " " HA3" " " 1 0 1 C2 
    3448 48 -20.2622 7.82562 -4.20489 227 " " " " A 21 0 0 "GLY " " HA2" " " 1 0 1 C2 
    3449 40 -19.0428 5.02155 -5.12915 228 " " " " A 43 0 0 "ILE " " N  " " " 7 0 1 C2 
    3450 14 -18.9231 3.56019 -4.90687 228 " " " " A 2 0 0 "ILE " " CA " " " 6 0 1 C2 
    3451 14 -18.2437 3.32137 -3.57434 228 " " " " A 2 0 0 "ILE " " C  " " " 6 0 1 C2 
    3452 23 -18.6448 2.40707 -2.82234 228 " " " " A 70 0 0 "ILE " " O  " " " 8 0 1 C2 
    3453 14 -18.2989 2.82787 -6.16601 228 " " " " A 2 0 0 "ILE " " CB " " " 6 0 1 C2 
    3454 14 -19.1261 2.98707 -7.43799 228 " " " " A 2 0 0 "ILE " " CG1" " " 6 0 1 C2 
    3455 14 -18.1054 1.35306 -5.82149 228 " " " " A 2 0 0 "ILE " " CG2" " " 6 0 1 C2 
    3456 14 -18.4704 2.51461 -8.73535 228 " " " " A 2 0 0 "ILE " " CD1" " " 6 0 1 C2 
    3457 48 -18.6748 5.36264 -6.00566 228 " " " " A 21 0 0 "ILE " " H  " " " 1 0 1 C2 
    3458 48 -19.8489 3.03644 -4.66874 228 " " " " A 21 0 0 "ILE " " HA " " " 1 0 1 C2 
    3459 48 -17.3368 3.32478 -6.29093 228 " " " " A 21 0 0 "ILE " " HB " " " 1 0 1 C2 
    3460 48 -19.1212 4.03932 -7.7223 228 " " " " A 21 0 0 "ILE " HG13 " " 1 0 1 C2 
    3461 48 -20.178 2.75497 -7.27129 228 " " " " A 21 0 0 "ILE " HG12 " " 1 0 1 C2 
    3462 48 -19.0975 0.926255 -5.67435 228 " " " " A 21 0 0 "ILE " HG21 " " 1 0 1 C2 
    3463 48 -17.7997 0.74783 -6.67493 228 " " " " A 21 0 0 "ILE " HG22 " " 1 0 1 C2 
    3464 48 -17.4792 1.20253 -4.9421 228 " " " " A 21 0 0 "ILE " HG23 " " 1 0 1 C2 
    3465 48 -19.1686 2.4521 -9.56997 228 " " " " A 21 0 0 "ILE " HD11 " " 1 0 1 C2 
    3466 48 -17.6269 3.18492 -8.90067 228 " " " " A 21 0 0 "ILE " HD12 " " 1 0 1 C2 
    3467 48 -18.0567 1.50617 -8.73915 228 " " " " A 21 0 0 "ILE " HD13 " " 1 0 1 C2 
    3468 40 -17.2828 4.20697 -3.15019 229 " " " " A 43 0 0 "MET " " N  " " " 7 0 1 C2 
    3469 14 -16.4981 4.06507 -1.87712 229 " " " " A 2 0 0 "MET " " CA " " " 6 0 1 C2 
    3470 14 -17.3726 4.13104 -0.608351 229 " " " " A 2 0 0 "MET " " C  " " " 6 0 1 C2 
    3471 23 -17.0589 3.51565 0.370062 229 " " " " A 70 0 0 "MET " " O  " " " 8 0 1 C2 
    3472 14 -15.2975 5.04562 -1.73536 229 " " " " A 2 0 0 "MET " " CB " " " 6 0 1 C2 
    3473 14 -14.012 4.65677 -2.41413 229 " " " " A 2 0 0 "MET " " CG " " " 6 0 1 C2 
    3474 52 -12.6527 5.85518 -2.33501 229 " " " " A 13 0 0 "MET " " SD " " " 16 0 1 C2 
    3475 14 -12.1893 5.71432 -0.583565 229 " " " " A 2 0 0 "MET " " CE " " " 6 0 1 C2 
    3476 48 -16.9282 4.83358 -3.8585 229 " " " " A 21 0 0 "MET " " H  " " " 1 0 1 C2 
    3477 48 -16.0362 3.07858 -1.9177 229 " " " " A 21 0 0 "MET " " HA " " " 1 0 1 C2 
    3478 48 -15.0521 5.0809 -0.673933 229 " " " " A 21 0 0 "MET " " HB3" " " 1 0 1 C2 
    3479 48 -15.6363 6.03621 -2.03879 229 " " " " A 21 0 0 "MET " " HB2" " " 1 0 1 C2 
    3480 48 -14.1887 4.47549 -3.47433 229 " " " " A 21 0 0 "MET " " HG3" " " 1 0 1 C2 
    3481 48 -13.6377 3.6743 -2.12638 229 " " " " A 21 0 0 "MET " " HG2" " " 1 0 1 C2 
    3482 48 -11.3356 6.38348 -0.475793 229 " " " " A 21 0 0 "MET " " HE1" " " 1 0 1 C2 
    3483 48 -13.0684 5.78648 0.0568389 229 " " " " A 21 0 0 "MET " " HE2" " " 1 0 1 C2 
    3484 48 -11.7418 4.72661 -0.472733 229 " " " " A 21 0 0 "MET " " HE3" " " 1 0 1 C2 
    3485 40 -18.4882 4.77193 -0.740416 230 " " " " A 43 0 0 "ARG " " N  " " " 7 0 1 C2 
    3486 14 -19.3594 4.99901 0.342199 230 " " " " A 2 0 0 "ARG " " CA " " " 6 0 1 C2 
    3487 14 -20.1224 3.77849 0.650981 230 " " " " A 2 0 0 "ARG " " C  " " " 6 0 1 C2 
    3488 23 -20.336 3.5808 1.82931 230 " " " " A 70 0 0 "ARG " " O  " " " 8 0 1 C2 
    3489 14 -20.1764 6.2067 0.183771 230 " " " " A 2 0 0 "ARG " " CB " " " 6 0 1 C2 
    3490 14 -21.1706 6.44371 1.28279 230 " " " " A 2 0 0 "ARG " " CG " " " 6 0 1 C2 
    3491 14 -20.4769 6.94286 2.54389 230 " " " " A 2 0 0 "ARG " " CD " " " 6 0 1 C2 
    3492 40 -20.3343 5.78575 3.52726 230 " " " " A 43 0 0 "ARG " " NE " " " 7 0 1 C2 
    3493 14 -19.5628 5.74866 4.59297 230 " " " " A 2 0 0 "ARG " " CZ " " " 6 0 1 C2 
    3494 40 -18.7182 6.7752 4.74636 230 " " " " A 43 0 0 "ARG " " NH1" " " 7 0 1 C2 
    3495 40 -19.6278 4.83325 5.51524 230 " " " " A 43 0 0 "ARG " " NH2" " " 7 0 1 C2 
    3496 48 -18.7518 5.15835 -1.63557 230 " " " " A 21 0 0 "ARG " " H  " " " 1 0 1 C2 
    3497 48 -18.7217 5.11014 1.21914 230 " " " " A 21 0 0 "ARG " " HA " " " 1 0 1 C2 
    3498 48 -20.7194 6.1783 -0.760931 230 " " " " A 21 0 0 "ARG " " HB3" " " 1 0 1 C2 
    3499 48 -19.508 7.03795 -0.0408297 230 " " " " A 21 0 0 "ARG " " HB2" " " 1 0 1 C2 
    3500 48 -21.6984 5.52729 1.54677 230 " " " " A 21 0 0 "ARG " " HG3" " " 1 0 1 C2 
    3501 48 -21.9134 7.1556 0.922795 230 " " " " A 21 0 0 "ARG " " HG2" " " 1 0 1 C2 
    3502 48 -21.0781 7.6276 3.14209 230 " " " " A 21 0 0 "ARG " " HD3" " " 1 0 1 C2 
    3503 48 -19.5316 7.39036 2.23695 230 " " " " A 21 0 0 "ARG " " HD2" " " 1 0 1 C2 
    3504 48 -20.9508 4.99654 3.39657 230 " " " " A 21 0 0 "ARG " " HE " " " 1 0 1 C2 
    3505 48 -18.0594 6.81923 5.5106 230 " " " " A 21 0 0 "ARG " HH12 " " 1 0 1 C2 
    3506 48 -18.569 7.47974 4.03824 230 " " " " A 21 0 0 "ARG " HH11 " " 1 0 1 C2 
    3507 48 -18.9806 4.97487 6.2776 230 " " " " A 21 0 0 "ARG " HH22 " " 1 0 1 C2 
    3508 48 -20.2359 4.02805 5.55969 230 " " " " A 21 0 0 "ARG " HH21 " " 1 0 1 C2 
    3509 40 -20.4245 2.92804 -0.332458 231 " " " " A 43 0 0 "LEU " " N  " " " 7 0 1 C2 
    3510 14 -21.2269 1.73002 -0.203332 231 " " " " A 2 0 0 "LEU " " CA " " " 6 0 1 C2 
    3511 14 -20.4366 0.60529 0.498022 231 " " " " A 2 0 0 "LEU " " C  " " " 6 0 1 C2 
    3512 23 -21.072 -0.238603 1.20062 231 " " " " A 70 0 0 "LEU " " O  " " " 8 0 1 C2 
    3513 14 -21.5994 1.23619 -1.66257 231 " " " " A 2 0 0 "LEU " " CB " " " 6 0 1 C2 
    3514 14 -22.2691 2.24596 -2.58448 231 " " " " A 2 0 0 "LEU " " CG " " " 6 0 1 C2 
    3515 14 -22.3549 1.82902 -4.06297 231 " " " " A 2 0 0 "LEU " " CD1" " " 6 0 1 C2 
    3516 14 -23.6684 2.6646 -2.10736 231 " " " " A 2 0 0 "LEU " " CD2" " " 6 0 1 C2 
    3517 48 -20.2633 3.19967 -1.2918 231 " " " " A 21 0 0 "LEU " " H  " " " 1 0 1 C2 
    3518 48 -22.1856 1.92875 0.27558 231 " " " " A 21 0 0 "LEU " " HA " " " 1 0 1 C2 
    3519 48 -22.3104 0.418389 -1.54511 231 " " " " A 21 0 0 "LEU " " HB3" " " 1 0 1 C2 
    3520 48 -20.7391 0.78926 -2.16087 231 " " " " A 21 0 0 "LEU " " HB2" " " 1 0 1 C2 
    3521 48 -21.7215 3.18836 -2.59646 231 " " " " A 21 0 0 "LEU " " HG " " " 1 0 1 C2 
    3522 48 -23.0995 1.05031 -4.2285 231 " " " " A 21 0 0 "LEU " HD11 " " 1 0 1 C2 
    3523 48 -22.8754 2.58934 -4.64533 231 " " " " A 21 0 0 "LEU " HD12 " " 1 0 1 C2 
    3524 48 -21.4481 1.65038 -4.64076 231 " " " " A 21 0 0 "LEU " HD13 " " 1 0 1 C2 
    3525 48 -24.3809 1.88065 -2.36418 231 " " " " A 21 0 0 "LEU " HD21 " " 1 0 1 C2 
    3526 48 -23.7792 2.85523 -1.03989 231 " " " " A 21 0 0 "LEU " HD22 " " 1 0 1 C2 
    3527 48 -23.9554 3.52842 -2.707 231 " " " " A 21 0 0 "LEU " HD23 " " 1 0 1 C2 
    3528 40 -19.1056 0.551862 0.225339 232 " " " " A 43 0 0 "VAL " " N  " " " 7 0 1 C2 
    3529 14 -18.0888 -0.244388 0.804932 232 " " " " A 2 0 0 "VAL " " CA " " " 6 0 1 C2 
    3530 14 -17.9118 0.131391 2.26934 232 " " " " A 2 0 0 "VAL " " C  " " " 6 0 1 C2 
    3531 23 -18.0305 -0.767205 3.07991 232 " " " " A 70 0 0 "VAL " " O  " " " 8 0 1 C2 
    3532 14 -16.7122 0.0346212 0.015026 232 " " " " A 2 0 0 "VAL " " CB " " " 6 0 1 C2 
    3533 14 -15.5644 -0.705133 0.752123 232 " " " " A 2 0 0 "VAL " " CG1" " " 6 0 1 C2 
    3534 14 -16.8001 -0.289567 -1.47286 232 " " " " A 2 0 0 "VAL " " CG2" " " 6 0 1 C2 
    3535 48 -18.7578 1.39475 -0.209047 232 " " " " A 21 0 0 "VAL " " H  " " " 1 0 1 C2 
    3536 48 -18.3874 -1.28908 0.71827 232 " " " " A 21 0 0 "VAL " " HA " " " 1 0 1 C2 
    3537 48 -16.4872 1.08809 0.181342 232 " " " " A 21 0 0 "VAL " " HB " " " 1 0 1 C2 
    3538 48 -15.4041 -0.280465 1.74311 232 " " " " A 21 0 0 "VAL " HG11 " " 1 0 1 C2 
    3539 48 -15.6455 -1.7816 0.90294 232 " " " " A 21 0 0 "VAL " HG12 " " 1 0 1 C2 
    3540 48 -14.6334 -0.409829 0.268321 232 " " " " A 21 0 0 "VAL " HG13 " " 1 0 1 C2 
    3541 48 -16.0131 0.16719 -2.07288 232 " " " " A 21 0 0 "VAL " HG21 " " 1 0 1 C2 
    3542 48 -16.8037 -1.35732 -1.69192 232 " " " " A 21 0 0 "VAL " HG22 " " 1 0 1 C2 
    3543 48 -17.7934 0.0509786 -1.76554 232 " " " " A 21 0 0 "VAL " HG23 " " 1 0 1 C2 
    3544 40 -17.7365 1.41594 2.49355 233 " " " " A 43 0 0 "ALA " " N  " " " 7 0 1 C2 
    3545 14 -17.4002 1.89771 3.87238 233 " " " " A 2 0 0 "ALA " " CA " " " 6 0 1 C2 
    3546 14 -18.5049 1.67273 4.99562 233 " " " " A 2 0 0 "ALA " " C  " " " 6 0 1 C2 
    3547 23 -18.3137 1.90124 6.19775 233 " " " " A 70 0 0 "ALA " " O  " " " 8 0 1 C2 
    3548 14 -17.07 3.47826 3.84247 233 " " " " A 2 0 0 "ALA " " CB " " " 6 0 1 C2 
    3549 48 -17.8286 2.05614 1.71781 233 " " " " A 21 0 0 "ALA " " H  " " " 1 0 1 C2 
    3550 48 -16.4832 1.40631 4.19743 233 " " " " A 21 0 0 "ALA " " HA " " " 1 0 1 C2 
    3551 48 -16.6896 3.80344 4.81078 233 " " " " A 21 0 0 "ALA " " HB1" " " 1 0 1 C2 
    3552 48 -16.1419 3.67453 3.30575 233 " " " " A 21 0 0 "ALA " " HB2" " " 1 0 1 C2 
    3553 48 -17.9278 4.05589 3.49793 233 " " " " A 21 0 0 "ALA " " HB3" " " 1 0 1 C2 
    3554 40 -19.632 1.0408 4.60261 234 " " " " A 43 0 0 "GLU " " N  " " " 7 0 1 C2 
    3555 14 -20.6381 0.448609 5.43362 234 " " " " A 2 0 0 "GLU " " CA " " " 6 0 1 C2 
    3556 14 -20.2501 -0.890119 6.00452 234 " " " " A 2 0 0 "GLU " " C  " " " 6 0 1 C2 
    3557 23 -20.9766 -1.45031 6.85573 234 " " " " A 70 0 0 "GLU " " O  " " " 8 0 1 C2 
    3558 14 -22.0976 0.411082 4.85411 234 " " " " A 2 0 0 "GLU " " CB " " " 6 0 1 C2 
    3559 14 -22.4677 1.66711 3.95815 234 " " " " A 2 0 0 "GLU " " CG " " " 6 0 1 C2 
    3560 14 -22.426 3.02482 4.63765 234 " " " " A 2 0 0 "GLU " " CD " " " 6 0 1 C2 
    3561 23 -22.6066 4.06969 4.0414 234 " " " " A 70 0 0 "GLU " " OE1" " " 8 0 1 C2 
    3562 23 -22.1715 3.07497 5.86047 234 " " " " A 70 0 0 "GLU " " OE2" " " 8 0 1 C2 
    3563 48 -19.5898 0.845729 3.61253 234 " " " " A 21 0 0 "GLU " " H  " " " 1 0 1 C2 
    3564 48 -20.7248 1.01614 6.36017 234 " " " " A 21 0 0 "GLU " " HA " " " 1 0 1 C2 
    3565 48 -22.7296 0.271424 5.73117 234 " " " " A 21 0 0 "GLU " " HB3" " " 1 0 1 C2 
    3566 48 -22.4405 -0.452846 4.28478 234 " " " " A 21 0 0 "GLU " " HB2" " " 1 0 1 C2 
    3567 48 -23.3971 1.41808 3.44591 234 " " " " A 21 0 0 "GLU " " HG3" " " 1 0 1 C2 
    3568 48 -21.7221 1.82739 3.17935 234 " " " " A 21 0 0 "GLU " " HG2" " " 1 0 1 C2 
    3569 40 -19.1466 -1.558 5.57619 235 " " " " A 43 0 0 "PHE " " N  " " " 7 0 1 C2 
    3570 14 -18.8076 -2.90542 5.89276 235 " " " " A 2 0 0 "PHE " " CA " " " 6 0 1 C2 
    3571 14 -17.278 -3.15256 5.99554 235 " " " " A 2 0 0 "PHE " " C  " " " 6 0 1 C2 
    3572 23 -16.8989 -4.20129 6.38063 235 " " " " A 70 0 0 "PHE " " O  " " " 8 0 1 C2 
    3573 14 -19.445 -3.99462 4.9081 235 " " " " A 2 0 0 "PHE " " CB " " " 6 0 1 C2 
    3574 14 -19.0662 -4.01837 3.45291 235 " " " " A 2 0 0 "PHE " " CG " " " 6 0 1 C2 
    3575 14 -17.8294 -4.65058 3.05021 235 " " " " A 2 0 0 "PHE " " CD1" " " 6 0 1 C2 
    3576 14 -19.9822 -3.60801 2.5094 235 " " " " A 2 0 0 "PHE " " CD2" " " 6 0 1 C2 
    3577 14 -17.4511 -4.75345 1.70833 235 " " " " A 2 0 0 "PHE " " CE1" " " 6 0 1 C2 
    3578 14 -19.7033 -3.78225 1.17689 235 " " " " A 2 0 0 "PHE " " CE2" " " 6 0 1 C2 
    3579 14 -18.4434 -4.34884 0.770627 235 " " " " A 2 0 0 "PHE " " CZ " " " 6 0 1 C2 
    3580 48 -18.6204 -1.15179 4.81581 235 " " " " A 21 0 0 "PHE " " H  " " " 1 0 1 C2 
    3581 48 -19.073 -3.1547 6.92016 235 " " " " A 21 0 0 "PHE " " HA " " " 1 0 1 C2 
    3582 48 -20.5337 -4.04322 4.92515 235 " " " " A 21 0 0 "PHE " " HB3" " " 1 0 1 C2 
    3583 48 -19.2323 -4.97655 5.33083 235 " " " " A 21 0 0 "PHE " " HB2" " " 1 0 1 C2 
    3584 48 -17.3376 -5.15507 3.86877 235 " " " " A 21 0 0 "PHE " " HD1" " " 1 0 1 C2 
    3585 48 -20.8961 -3.1149 2.80629 235 " " " " A 21 0 0 "PHE " " HD2" " " 1 0 1 C2 
    3586 48 -16.5073 -5.17422 1.39435 235 " " " " A 21 0 0 "PHE " " HE1" " " 1 0 1 C2 
    3587 48 -20.4174 -3.41735 0.453473 235 " " " " A 21 0 0 "PHE " " HE2" " " 1 0 1 C2 
    3588 48 -18.2407 -4.46381 -0.283942 235 " " " " A 21 0 0 "PHE " " HZ " " " 1 0 1 C2 
    3589 40 -16.4458 -2.14173 5.92245 236 " " " " A 43 0 0 "THR " " N  " " " 7 0 1 C2 
    3590 14 -14.9857 -2.2902 6.01457 236 " " " " A 2 0 0 "THR " " CA " " " 6 0 1 C2 
    3591 14 -14.3669 -0.855643 6.20826 236 " " " " A 2 0 0 "THR " " C  " " " 6 0 1 C2 
    3592 23 -14.9599 0.108893 5.75498 236 " " " " A 70 0 0 "THR " " O  " " " 8 0 1 C2 
    3593 14 -14.4526 -3.14891 4.88604 236 " " " " A 2 0 0 "THR " " CB " " " 6 0 1 C2 
    3594 23 -13.0951 -3.47991 5.00426 236 " " " " A 70 0 0 "THR " " OG1" " " 8 0 1 C2 
    3595 14 -14.6994 -2.44484 3.59858 236 " " " " A 2 0 0 "THR " " CG2" " " 6 0 1 C2 
    3596 48 -16.8533 -1.21925 5.86697 236 " " " " A 21 0 0 "THR " " H  " " " 1 0 1 C2 
    3597 48 -14.7215 -2.839 6.91851 236 " " " " A 21 0 0 "THR " " HA " " " 1 0 1 C2 
    3598 48 -14.9958 -4.09371 4.86664 236 " " " " A 21 0 0 "THR " " HB " " " 1 0 1 C2 
    3599 48 -13.0266 -4.15953 5.65729 236 " " " " A 21 0 0 "THR " " HG1" " " 1 0 1 C2 
    3600 48 -14.3813 -3.11561 2.80046 236 " " " " A 21 0 0 "THR " HG21 " " 1 0 1 C2 
    3601 48 -15.7311 -2.12027 3.46353 236 " " " " A 21 0 0 "THR " HG22 " " 1 0 1 C2 
    3602 48 -13.9617 -1.64347 3.55621 236 " " " " A 21 0 0 "THR " HG23 " " 1 0 1 C2 
    3603 40 -13.192 -0.781503 6.95568 237 " " " " A 43 0 0 "PRO " " N  " " " 7 0 1 C2 
    3604 14 -12.584 0.441112 7.21959 237 " " " " A 2 0 0 "PRO " " CA " " " 6 0 1 C2 
    3605 14 -11.881 1.09204 6.01781 237 " " " " A 2 0 0 "PRO " " C  " " " 6 0 1 C2 
    3606 23 -11.1981 0.392405 5.26857 237 " " " " A 70 0 0 "PRO " " O  " " " 8 0 1 C2 
    3607 14 -11.613 0.273721 8.31844 237 " " " " A 2 0 0 "PRO " " CB " " " 6 0 1 C2 
    3608 14 -11.2103 -1.15206 8.29523 237 " " " " A 2 0 0 "PRO " " CG " " " 6 0 1 C2 
    3609 14 -12.3401 -1.85546 7.60276 237 " " " " A 2 0 0 "PRO " " CD " " " 6 0 1 C2 
    3610 48 -13.3862 1.06772 7.60955 237 " " " " A 21 0 0 "PRO " " HA " " " 1 0 1 C2 
    3611 48 -12.0754 0.57548 9.25821 237 " " " " A 21 0 0 "PRO " " HB3" " " 1 0 1 C2 
    3612 48 -10.7598 0.946364 8.23098 237 " " " " A 21 0 0 "PRO " " HB2" " " 1 0 1 C2 
    3613 48 -10.8326 -1.56603 9.23016 237 " " " " A 21 0 0 "PRO " " HG3" " " 1 0 1 C2 
    3614 48 -10.2643 -1.22686 7.75902 237 " " " " A 21 0 0 "PRO " " HG2" " " 1 0 1 C2 
    3615 48 -11.9032 -2.42447 6.78214 237 " " " " A 21 0 0 "PRO " " HD2" " " 1 0 1 C2 
    3616 48 -12.9389 -2.46335 8.28101 237 " " " " A 21 0 0 "PRO " " HD3" " " 1 0 1 C2 
    3617 40 -11.9904 2.45468 5.93964 238 " " " " A 43 0 0 "VAL " " N  " " " 7 0 1 C2 
    3618 14 -11.179 3.23058 4.9654 238 " " " " A 2 0 0 "VAL " " CA " " " 6 0 1 C2 
    3619 14 -9.7991 3.42503 5.58435 238 " " " " A 2 0 0 "VAL " " C  " " " 6 0 1 C2 
    3620 23 -9.55154 3.57084 6.79177 238 " " " " A 70 0 0 "VAL " " O  " " " 8 0 1 C2 
    3621 14 -11.9516 4.53924 4.67556 238 " " " " A 2 0 0 "VAL " " CB " " " 6 0 1 C2 
    3622 14 -11.4784 5.25486 3.40459 238 " " " " A 2 0 0 "VAL " " CG1" " " 6 0 1 C2 
    3623 14 -13.544 4.29258 4.53902 238 " " " " A 2 0 0 "VAL " " CG2" " " 6 0 1 C2 
    3624 48 -12.5389 2.99944 6.58965 238 " " " " A 21 0 0 "VAL " " H  " " " 1 0 1 C2 
    3625 48 -11.0573 2.79977 3.97157 238 " " " " A 21 0 0 "VAL " " HA " " " 1 0 1 C2 
    3626 48 -11.7319 5.25413 5.46851 238 " " " " A 21 0 0 "VAL " " HB " " " 1 0 1 C2 
    3627 48 -12.0424 6.17922 3.27989 238 " " " " A 21 0 0 "VAL " HG11 " " 1 0 1 C2 
    3628 48 -10.4444 5.58121 3.51615 238 " " " " A 21 0 0 "VAL " HG12 " " 1 0 1 C2 
    3629 48 -11.4539 4.66129 2.49072 238 " " " " A 21 0 0 "VAL " HG13 " " 1 0 1 C2 
    3630 48 -14.0379 5.19082 4.1684 238 " " " " A 21 0 0 "VAL " HG21 " " 1 0 1 C2 
    3631 48 -13.7725 3.43747 3.90287 238 " " " " A 21 0 0 "VAL " HG22 " " 1 0 1 C2 
    3632 48 -13.9877 4.11527 5.51872 238 " " " " A 21 0 0 "VAL " HG23 " " 1 0 1 C2 
    3633 40 -8.7834 3.38537 4.66426 239 " " " " A 43 0 0 "HIE " " N  " " " 7 0 1 C2 
    3634 14 -7.3645 3.44152 4.92295 239 " " " " A 2 0 0 "HIE " " CA " " " 6 0 1 C2 
    3635 14 -6.75553 4.75832 4.27976 239 " " " " A 2 0 0 "HIE " " C  " " " 6 0 1 C2 
    3636 23 -7.50435 5.42909 3.51858 239 " " " " A 70 0 0 "HIE " " O  " " " 8 0 1 C2 
    3637 14 -6.7228 2.18694 4.28568 239 " " " " A 2 0 0 "HIE " " CB " " " 6 0 1 C2 
    3638 14 -5.35101 1.84067 4.79359 239 " " " " A 2 0 0 "HIE " " CG " " " 6 0 1 C2 
    3639 40 -4.14753 2.06157 4.06597 239 " " " " A 43 0 0 "HIE " " ND1" " " 7 0 1 C2 
    3640 14 -5.03417 1.21288 5.94174 239 " " " " A 2 0 0 "HIE " " CD2" " " 6 0 1 C2 
    3641 14 -3.20308 1.42254 4.82402 239 " " " " A 2 0 0 "HIE " " CE1" " " 6 0 1 C2 
    3642 40 -3.70589 0.897555 5.961 239 " " " " A 43 0 0 "HIE " " NE2" " " 7 0 1 C2 
    3643 48 -9.08863 3.52741 3.71202 239 " " " " A 21 0 0 "HIE " " H  " " " 1 0 1 C2 
    3644 48 -7.2774 3.44999 6.00943 239 " " " " A 21 0 0 "HIE " " HA " " " 1 0 1 C2 
    3645 48 -6.69172 2.18672 3.19612 239 " " " " A 21 0 0 "HIE " " HB3" " " 1 0 1 C2 
    3646 48 -7.30177 1.30291 4.55286 239 " " " " A 21 0 0 "HIE " " HB2" " " 1 0 1 C2 
    3647 48 -5.64225 0.93813 6.79095 239 " " " " A 21 0 0 "HIE " " HD2" " " 1 0 1 C2 
    3648 48 -2.13871 1.31007 4.67955 239 " " " " A 21 0 0 "HIE " " HE1" " " 1 0 1 C2 
    3649 40 -5.53246 5.03579 4.64835 240 " " " " A 43 0 0 "PHE " " N  " " " 7 0 1 C2 
    3650 14 -4.76496 6.17366 4.19502 240 " " " " A 2 0 0 "PHE " " CA " " " 6 0 1 C2 
    3651 14 -4.06396 5.9607 2.80694 240 " " " " A 2 0 0 "PHE " " C  " " " 6 0 1 C2 
    3652 23 -3.87096 7.00196 2.11362 240 " " " " A 70 0 0 "PHE " " O  " " " 8 0 1 C2 
    3653 14 -3.69226 6.59593 5.22531 240 " " " " A 2 0 0 "PHE " " CB " " " 6 0 1 C2 
    3654 14 -3.09446 5.64088 6.13687 240 " " " " A 2 0 0 "PHE " " CG " " " 6 0 1 C2 
    3655 14 -2.01358 4.91363 5.70564 240 " " " " A 2 0 0 "PHE " " CD1" " " 6 0 1 C2 
    3656 14 -3.70629 5.28963 7.36133 240 " " " " A 2 0 0 "PHE " " CD2" " " 6 0 1 C2 
    3657 14 -1.40809 3.97421 6.56935 240 " " " " A 2 0 0 "PHE " " CE1" " " 6 0 1 C2 
    3658 14 -3.12887 4.37484 8.24654 240 " " " " A 2 0 0 "PHE " " CE2" " " 6 0 1 C2 
    3659 14 -1.92714 3.7342 7.87836 240 " " " " A 2 0 0 "PHE " " CZ " " " 6 0 1 C2 
    3660 48 -5.02505 4.48856 5.32892 240 " " " " A 21 0 0 "PHE " " H  " " " 1 0 1 C2 
    3661 48 -5.40064 7.03675 3.99734 240 " " " " A 21 0 0 "PHE " " HA " " " 1 0 1 C2 
    3662 48 -4.17783 7.31317 5.88705 240 " " " " A 21 0 0 "PHE " " HB3" " " 1 0 1 C2 
    3663 48 -2.88183 7.12609 4.72508 240 " " " " A 21 0 0 "PHE " " HB2" " " 1 0 1 C2 
    3664 48 -1.54008 5.14084 4.76193 240 " " " " A 21 0 0 "PHE " " HD1" " " 1 0 1 C2 
    3665 48 -4.60063 5.82916 7.63606 240 " " " " A 21 0 0 "PHE " " HD2" " " 1 0 1 C2 
    3666 48 -0.507693 3.54374 6.15658 240 " " " " A 21 0 0 "PHE " " HE1" " " 1 0 1 C2 
    3667 48 -3.6251 4.20736 9.19105 240 " " " " A 21 0 0 "PHE " " HE2" " " 1 0 1 C2 
    3668 48 -1.34815 3.02352 8.44941 240 " " " " A 21 0 0 "PHE " " HZ " " " 1 0 1 C2 
    3669 40 -3.79862 4.78469 2.33743 241 " " " " A 43 0 0 "PHE " " N  " " " 7 0 1 C2 
    3670 14 -3.31759 4.54999 0.946821 241 " " " " A 2 0 0 "PHE " " CA " " " 6 0 1 C2 
    3671 14 -4.50519 4.39726 -0.0220834 241 " " " " A 2 0 0 "PHE " " C  " " " 6 0 1 C2 
    3672 23 -4.26564 4.13297 -1.22371 241 " " " " A 70 0 0 "PHE " " O  " " " 8 0 1 C2 
    3673 14 -2.39956 3.36576 0.965094 241 " " " " A 2 0 0 "PHE " " CB " " " 6 0 1 C2 
    3674 14 -0.95991 3.69049 1.33995 241 " " " " A 2 0 0 "PHE " " CG " " " 6 0 1 C2 
    3675 14 0.0224026 4.13665 0.441452 241 " " " " A 2 0 0 "PHE " " CD1" " " 6 0 1 C2 
    3676 14 -0.615086 3.68162 2.71686 241 " " " " A 2 0 0 "PHE " " CD2" " " 6 0 1 C2 
    3677 14 1.35352 4.47775 0.838309 241 " " " " A 2 0 0 "PHE " " CE1" " " 6 0 1 C2 
    3678 14 0.735857 4.00197 3.12431 241 " " " " A 2 0 0 "PHE " " CE2" " " 6 0 1 C2 
    3679 14 1.68262 4.36976 2.20573 241 " " " " A 2 0 0 "PHE " " CZ " " " 6 0 1 C2 
    3680 48 -4.11209 4.06417 2.97202 241 " " " " A 21 0 0 "PHE " " H  " " " 1 0 1 C2 
    3681 48 -2.81899 5.44872 0.583793 241 " " " " A 21 0 0 "PHE " " HA " " " 1 0 1 C2 
    3682 48 -2.34711 3.05996 -0.0798159 241 " " " " A 21 0 0 "PHE " " HB3" " " 1 0 1 C2 
    3683 48 -2.68632 2.61005 1.69637 241 " " " " A 21 0 0 "PHE " " HB2" " " 1 0 1 C2 
    3684 48 -0.379218 4.2906 -0.549206 241 " " " " A 21 0 0 "PHE " " HD1" " " 1 0 1 C2 
    3685 48 -1.42016 3.60249 3.4324 241 " " " " A 21 0 0 "PHE " " HD2" " " 1 0 1 C2 
    3686 48 2.08492 4.79637 0.110341 241 " " " " A 21 0 0 "PHE " " HE1" " " 1 0 1 C2 
    3687 48 1.05859 4.01204 4.15491 241 " " " " A 21 0 0 "PHE " " HE2" " " 1 0 1 C2 
    3688 48 2.66873 4.5998 2.58133 241 " " " " A 21 0 0 "PHE " " HZ " " " 1 0 1 C2 
    3689 40 -5.74751 4.65326 0.418919 242 " " " " A 43 0 0 "ALA " " N  " " " 7 0 1 C2 
    3690 14 -6.91179 4.63554 -0.45194 242 " " " " A 2 0 0 "ALA " " CA " " " 6 0 1 C2 
    3691 14 -6.92388 5.91873 -1.29761 242 " " " " A 2 0 0 "ALA " " C  " " " 6 0 1 C2 
    3692 23 -7.20472 5.94297 -2.4955 242 " " " " A 70 0 0 "ALA " " O  " " " 8 0 1 C2 
    3693 14 -8.23419 4.71669 0.298277 242 " " " " A 2 0 0 "ALA " " CB " " " 6 0 1 C2 
    3694 48 -5.93226 4.72289 1.40943 242 " " " " A 21 0 0 "ALA " " H  " " " 1 0 1 C2 
    3695 48 -6.9008 3.74876 -1.08566 242 " " " " A 21 0 0 "ALA " " HA " " " 1 0 1 C2 
    3696 48 -8.44601 3.82858 0.893663 242 " " " " A 21 0 0 "ALA " " HB1" " " 1 0 1 C2 
    3697 48 -8.31652 5.61724 0.906835 242 " " " " A 21 0 0 "ALA " " HB2" " " 1 0 1 C2 
    3698 48 -9.01259 4.71541 -0.464742 242 " " " " A 21 0 0 "ALA " " HB3" " " 1 0 1 C2 
    3699 40 -6.63341 7.06286 -0.648501 243 " " " " A 43 0 0 "GLN " " N  " " " 7 0 1 C2 
    3700 14 -6.68665 8.34657 -1.33928 243 " " " " A 2 0 0 "GLN " " CA " " " 6 0 1 C2 
    3701 14 -5.62354 8.53097 -2.49792 243 " " " " A 2 0 0 "GLN " " C  " " " 6 0 1 C2 
    3702 23 -5.94463 8.98875 -3.5854 243 " " " " A 70 0 0 "GLN " " O  " " " 8 0 1 C2 
    3703 14 -6.68446 9.46296 -0.330955 243 " " " " A 2 0 0 "GLN " " CB " " " 6 0 1 C2 
    3704 14 -8.03443 9.969 0.0911741 243 " " " " A 2 0 0 "GLN " " CG " " " 6 0 1 C2 
    3705 14 -8.96727 9.08443 0.968454 243 " " " " A 2 0 0 "GLN " " CD " " " 6 0 1 C2 
    3706 23 -8.52458 8.15972 1.67513 243 " " " " A 70 0 0 "GLN " " OE1" " " 8 0 1 C2 
    3707 40 -10.2939 9.16388 0.879605 243 " " " " A 43 0 0 "GLN " " NE2" " " 7 0 1 C2 
    3708 48 -6.43958 7.00574 0.341079 243 " " " " A 21 0 0 "GLN " " H  " " " 1 0 1 C2 
    3709 48 -7.58744 8.47673 -1.93905 243 " " " " A 21 0 0 "GLN " " HA " " " 1 0 1 C2 
    3710 48 -6.17782 10.2747 -0.852919 243 " " " " A 21 0 0 "GLN " " HB3" " " 1 0 1 C2 
    3711 48 -5.99967 9.32795 0.506266 243 " " " " A 21 0 0 "GLN " " HB2" " " 1 0 1 C2 
    3712 48 -8.59152 10.4633 -0.704701 243 " " " " A 21 0 0 "GLN " " HG3" " " 1 0 1 C2 
    3713 48 -7.73079 10.8057 0.720385 243 " " " " A 21 0 0 "GLN " " HG2" " " 1 0 1 C2 
    3714 48 -10.9239 8.48205 1.27755 243 " " " " A 21 0 0 "GLN " HE22 " " 1 0 1 C2 
    3715 48 -10.7538 9.89423 0.355049 243 " " " " A 21 0 0 "GLN " HE21 " " 1 0 1 C2 
    3716 40 -4.35892 8.11555 -2.29326 244 " " " " A 43 0 0 "PRO " " N  " " " 7 0 1 C2 
    3717 14 -3.34632 7.994 -3.37476 244 " " " " A 2 0 0 "PRO " " CA " " " 6 0 1 C2 
    3718 14 -3.67951 7.21607 -4.63493 244 " " " " A 2 0 0 "PRO " " C  " " " 6 0 1 C2 
    3719 23 -3.14444 7.50972 -5.63744 244 " " " " A 70 0 0 "PRO " " O  " " " 8 0 1 C2 
    3720 14 -2.19475 7.21637 -2.66325 244 " " " " A 2 0 0 "PRO " " CB " " " 6 0 1 C2 
    3721 14 -2.21253 7.82479 -1.25836 244 " " " " A 2 0 0 "PRO " " CG " " " 6 0 1 C2 
    3722 14 -3.70023 8.03911 -1.01165 244 " " " " A 2 0 0 "PRO " " CD " " " 6 0 1 C2 
    3723 48 -3.1528 9.03742 -3.62362 244 " " " " A 21 0 0 "PRO " " HA " " " 1 0 1 C2 
    3724 48 -1.19969 7.39919 -3.06889 244 " " " " A 21 0 0 "PRO " " HB3" " " 1 0 1 C2 
    3725 48 -2.3006 6.14284 -2.50697 244 " " " " A 21 0 0 "PRO " " HB2" " " 1 0 1 C2 
    3726 48 -1.80142 8.83373 -1.29201 244 " " " " A 21 0 0 "PRO " " HG3" " " 1 0 1 C2 
    3727 48 -1.62936 7.19132 -0.58998 244 " " " " A 21 0 0 "PRO " " HG2" " " 1 0 1 C2 
    3728 48 -4.12393 7.17311 -0.503118 244 " " " " A 21 0 0 "PRO " " HD2" " " 1 0 1 C2 
    3729 48 -3.83303 8.90306 -0.360449 244 " " " " A 21 0 0 "PRO " " HD3" " " 1 0 1 C2 
    3730 40 -4.54759 6.15688 -4.65269 245 " " " " A 43 0 0 "VAL " " N  " " " 7 0 1 C2 
    3731 14 -4.70705 5.28423 -5.83366 245 " " " " A 2 0 0 "VAL " " CA " " " 6 0 1 C2 
    3732 14 -5.93504 5.80502 -6.67656 245 " " " " A 2 0 0 "VAL " " C  " " " 6 0 1 C2 
    3733 23 -5.80166 5.71253 -7.87396 245 " " " " A 70 0 0 "VAL " " O  " " " 8 0 1 C2 
    3734 14 -4.87576 3.88832 -5.27021 245 " " " " A 2 0 0 "VAL " " CB " " " 6 0 1 C2 
    3735 14 -3.52982 3.29936 -4.82344 245 " " " " A 2 0 0 "VAL " " CG1" " " 6 0 1 C2 
    3736 14 -6.07019 3.6096 -4.35778 245 " " " " A 2 0 0 "VAL " " CG2" " " 6 0 1 C2 
    3737 48 -4.99357 5.8279 -3.80831 245 " " " " A 21 0 0 "VAL " " H  " " " 1 0 1 C2 
    3738 48 -3.75506 5.32213 -6.36317 245 " " " " A 21 0 0 "VAL " " HA " " " 1 0 1 C2 
    3739 48 -5.16637 3.29487 -6.13708 245 " " " " A 21 0 0 "VAL " " HB " " " 1 0 1 C2 
    3740 48 -3.49668 2.22139 -4.66535 245 " " " " A 21 0 0 "VAL " HG11 " " 1 0 1 C2 
    3741 48 -2.73207 3.44036 -5.55269 245 " " " " A 21 0 0 "VAL " HG12 " " 1 0 1 C2 
    3742 48 -3.22172 3.76526 -3.88743 245 " " " " A 21 0 0 "VAL " HG13 " " 1 0 1 C2 
    3743 48 -6.95168 4.19498 -4.61934 245 " " " " A 21 0 0 "VAL " HG21 " " 1 0 1 C2 
    3744 48 -6.36549 2.56065 -4.38202 245 " " " " A 21 0 0 "VAL " HG22 " " 1 0 1 C2 
    3745 48 -5.86072 3.87147 -3.32064 245 " " " " A 21 0 0 "VAL " HG23 " " 1 0 1 C2 
    3746 40 -6.90764 6.44517 -6.02489 246 " " " " A 43 0 0 "VAL " " N  " " " 7 0 1 C2 
    3747 14 -8.00482 7.07898 -6.73465 246 " " " " A 2 0 0 "VAL " " CA " " " 6 0 1 C2 
    3748 14 -7.46164 8.39867 -7.39075 246 " " " " A 2 0 0 "VAL " " C  " " " 6 0 1 C2 
    3749 23 -7.93768 8.87962 -8.42319 246 " " " " A 70 0 0 "VAL " " O  " " " 8 0 1 C2 
    3750 14 -9.24421 7.32193 -5.79163 246 " " " " A 2 0 0 "VAL " " CB " " " 6 0 1 C2 
    3751 14 -10.4087 8.05453 -6.47784 246 " " " " A 2 0 0 "VAL " " CG1" " " 6 0 1 C2 
    3752 14 -9.7708 6.08975 -5.14458 246 " " " " A 2 0 0 "VAL " " CG2" " " 6 0 1 C2 
    3753 48 -6.77394 6.57076 -5.03169 246 " " " " A 21 0 0 "VAL " " H  " " " 1 0 1 C2 
    3754 48 -8.36782 6.43678 -7.5371 246 " " " " A 21 0 0 "VAL " " HA " " " 1 0 1 C2 
    3755 48 -8.97693 8.01762 -4.99621 246 " " " " A 21 0 0 "VAL " " HB " " " 1 0 1 C2 
    3756 48 -10.0747 9.05769 -6.74289 246 " " " " A 21 0 0 "VAL " HG11 " " 1 0 1 C2 
    3757 48 -10.6994 7.56047 -7.40492 246 " " " " A 21 0 0 "VAL " HG12 " " 1 0 1 C2 
    3758 48 -11.2717 8.23944 -5.83831 246 " " " " A 21 0 0 "VAL " HG13 " " 1 0 1 C2 
    3759 48 -8.96703 5.50886 -4.69223 246 " " " " A 21 0 0 "VAL " HG21 " " 1 0 1 C2 
    3760 48 -10.463 6.19049 -4.30866 246 " " " " A 21 0 0 "VAL " HG22 " " 1 0 1 C2 
    3761 48 -9.92604 5.39943 -5.97371 246 " " " " A 21 0 0 "VAL " HG23 " " 1 0 1 C2 
    3762 40 -6.54699 9.05711 -6.68207 247 " " " " A 43 0 0 "THR " " N  " " " 7 0 1 C2 
    3763 14 -5.74227 10.2243 -7.19395 247 " " " " A 2 0 0 "THR " " CA " " " 6 0 1 C2 
    3764 14 -4.8899 9.82345 -8.41119 247 " " " " A 2 0 0 "THR " " C  " " " 6 0 1 C2 
    3765 23 -5.0775 10.3423 -9.51097 247 " " " " A 70 0 0 "THR " " O  " " " 8 0 1 C2 
    3766 14 -4.85588 10.6849 -5.9971 247 " " " " A 2 0 0 "THR " " CB " " " 6 0 1 C2 
    3767 23 -5.67641 11.2334 -4.99789 247 " " " " A 70 0 0 "THR " " OG1" " " 8 0 1 C2 
    3768 14 -3.97868 11.8482 -6.38474 247 " " " " A 2 0 0 "THR " " CG2" " " 6 0 1 C2 
    3769 48 -6.13052 8.42846 -6.01016 247 " " " " A 21 0 0 "THR " " H  " " " 1 0 1 C2 
    3770 48 -6.4047 11.0502 -7.45314 247 " " " " A 21 0 0 "THR " " HA " " " 1 0 1 C2 
    3771 48 -4.23447 9.91927 -5.53258 247 " " " " A 21 0 0 "THR " " HB " " " 1 0 1 C2 
    3772 48 -5.94649 10.5548 -4.3982 247 " " " " A 21 0 0 "THR " " HG1" " " 1 0 1 C2 
    3773 48 -3.24544 11.6068 -7.15428 247 " " " " A 21 0 0 "THR " HG21 " " 1 0 1 C2 
    3774 48 -4.51071 12.7863 -6.54233 247 " " " " A 21 0 0 "THR " HG22 " " 1 0 1 C2 
    3775 48 -3.34653 12.1096 -5.53614 247 " " " " A 21 0 0 "THR " HG23 " " 1 0 1 C2 
    3776 40 -4.0122 8.81991 -8.27791 248 " " " " A 43 0 0 "LEU " " N  " " " 7 0 1 C2 
    3777 14 -3.11031 8.32051 -9.30406 248 " " " " A 2 0 0 "LEU " " CA " " " 6 0 1 C2 
    3778 14 -3.85172 7.80741 -10.5259 248 " " " " A 2 0 0 "LEU " " C  " " " 6 0 1 C2 
    3779 23 -3.53193 8.15576 -11.6624 248 " " " " A 70 0 0 "LEU " " O  " " " 8 0 1 C2 
    3780 14 -2.18971 7.2684 -8.63773 248 " " " " A 2 0 0 "LEU " " CB " " " 6 0 1 C2 
    3781 14 -1.04044 6.70875 -9.51151 248 " " " " A 2 0 0 "LEU " " CG " " " 6 0 1 C2 
    3782 14 -0.0777504 7.9255 -9.75613 248 " " " " A 2 0 0 "LEU " " CD1" " " 6 0 1 C2 
    3783 14 -0.347034 5.47343 -8.86674 248 " " " " A 2 0 0 "LEU " " CD2" " " 6 0 1 C2 
    3784 48 -3.81695 8.3714 -7.39427 248 " " " " A 21 0 0 "LEU " " H  " " " 1 0 1 C2 
    3785 48 -2.43069 9.08967 -9.67093 248 " " " " A 21 0 0 "LEU " " HA " " " 1 0 1 C2 
    3786 48 -2.8554 6.49602 -8.25251 248 " " " " A 21 0 0 "LEU " " HB3" " " 1 0 1 C2 
    3787 48 -1.7172 7.75201 -7.78276 248 " " " " A 21 0 0 "LEU " " HB2" " " 1 0 1 C2 
    3788 48 -1.55177 6.44625 -10.4376 248 " " " " A 21 0 0 "LEU " " HG " " " 1 0 1 C2 
    3789 48 -0.530303 8.71555 -10.3554 248 " " " " A 21 0 0 "LEU " HD11 " " 1 0 1 C2 
    3790 48 0.29007 8.27354 -8.79089 248 " " " " A 21 0 0 "LEU " HD12 " " 1 0 1 C2 
    3791 48 0.744353 7.58385 -10.385 248 " " " " A 21 0 0 "LEU " HD13 " " 1 0 1 C2 
    3792 48 0.458875 5.32042 -9.58452 248 " " " " A 21 0 0 "LEU " HD21 " " 1 0 1 C2 
    3793 48 0.0884255 5.7321 -7.90157 248 " " " " A 21 0 0 "LEU " HD22 " " 1 0 1 C2 
    3794 48 -1.04092 4.64286 -8.73724 248 " " " " A 21 0 0 "LEU " HD23 " " 1 0 1 C2 
    3795 40 -4.86512 6.94648 -10.3854 249 " " " " A 43 0 0 "ILE " " N  " " " 7 0 1 C2 
    3796 14 -5.67589 6.3476 -11.4465 249 " " " " A 2 0 0 "ILE " " CA " " " 6 0 1 C2 
    3797 14 -6.57373 7.47521 -12.1014 249 " " " " A 2 0 0 "ILE " " C  " " " 6 0 1 C2 
    3798 23 -6.84181 7.52918 -13.3321 249 " " " " A 70 0 0 "ILE " " O  " " " 8 0 1 C2 
    3799 14 -6.56805 5.13325 -10.9961 249 " " " " A 2 0 0 "ILE " " CB " " " 6 0 1 C2 
    3800 14 -5.59021 3.93887 -10.5555 249 " " " " A 2 0 0 "ILE " " CG1" " " 6 0 1 C2 
    3801 14 -7.6268 4.6815 -12.0993 249 " " " " A 2 0 0 "ILE " " CG2" " " 6 0 1 C2 
    3802 14 -6.20097 2.46908 -10.5249 249 " " " " A 2 0 0 "ILE " " CD1" " " 6 0 1 C2 
    3803 48 -5.02904 6.70155 -9.41933 249 " " " " A 21 0 0 "ILE " " H  " " " 1 0 1 C2 
    3804 48 -5.11083 6.02781 -12.3221 249 " " " " A 21 0 0 "ILE " " HA " " " 1 0 1 C2 
    3805 48 -7.12856 5.31944 -10.08 249 " " " " A 21 0 0 "ILE " " HB " " " 1 0 1 C2 
    3806 48 -5.37492 4.31694 -9.55614 249 " " " " A 21 0 0 "ILE " HG13 " " 1 0 1 C2 
    3807 48 -4.7279 3.9353 -11.2223 249 " " " " A 21 0 0 "ILE " HG12 " " 1 0 1 C2 
    3808 48 -7.13145 4.56563 -13.0633 249 " " " " A 21 0 0 "ILE " HG21 " " 1 0 1 C2 
    3809 48 -8.19904 3.78767 -11.8509 249 " " " " A 21 0 0 "ILE " HG22 " " 1 0 1 C2 
    3810 48 -8.42357 5.4252 -12.0864 249 " " " " A 21 0 0 "ILE " HG23 " " 1 0 1 C2 
    3811 48 -7.05848 2.48242 -9.85212 249 " " " " A 21 0 0 "ILE " HD11 " " 1 0 1 C2 
    3812 48 -6.41534 2.20833 -11.5613 249 " " " " A 21 0 0 "ILE " HD12 " " 1 0 1 C2 
    3813 48 -5.503 1.72945 -10.1326 249 " " " " A 21 0 0 "ILE " HD13 " " 1 0 1 C2 
    3814 40 -6.88241 8.47881 -11.3311 250 " " " " A 43 0 0 "GLY " " N  " " " 7 0 1 C2 
    3815 14 -7.80575 9.55681 -11.698 250 " " " " A 2 0 0 "GLY " " CA " " " 6 0 1 C2 
    3816 14 -7.1152 10.6576 -12.5503 250 " " " " A 2 0 0 "GLY " " C  " " " 6 0 1 C2 
    3817 23 -7.68254 11.1872 -13.5291 250 " " " " A 70 0 0 "GLY " " O  " " " 8 0 1 C2 
    3818 48 -6.72052 8.47545 -10.3342 250 " " " " A 21 0 0 "GLY " " H  " " " 1 0 1 C2 
    3819 48 -8.26425 10.0782 -10.8578 250 " " " " A 21 0 0 "GLY " " HA3" " " 1 0 1 C2 
    3820 48 -8.56822 9.14415 -12.3587 250 " " " " A 21 0 0 "GLY " " HA2" " " 1 0 1 C2 
    3821 40 -5.88823 11.0049 -12.2002 251 " " " " A 43 0 0 "LEU " " N  " " " 7 0 1 C2 
    3822 14 -5.07451 12.0066 -12.8986 251 " " " " A 2 0 0 "LEU " " CA " " " 6 0 1 C2 
    3823 14 -4.22347 11.3255 -13.9552 251 " " " " A 2 0 0 "LEU " " C  " " " 6 0 1 C2 
    3824 23 -3.94209 11.9219 -14.9921 251 " " " " A 70 0 0 "LEU " " O  " " " 8 0 1 C2 
    3825 14 -4.07991 12.6901 -11.8776 251 " " " " A 2 0 0 "LEU " " CB " " " 6 0 1 C2 
    3826 14 -4.63611 13.8293 -11.0143 251 " " " " A 2 0 0 "LEU " " CG " " " 6 0 1 C2 
    3827 14 -6.09217 13.5787 -10.6273 251 " " " " A 2 0 0 "LEU " " CD1" " " 6 0 1 C2 
    3828 14 -3.76292 13.8188 -9.77165 251 " " " " A 2 0 0 "LEU " " CD2" " " 6 0 1 C2 
    3829 48 -5.51175 10.7004 -11.3139 251 " " " " A 21 0 0 "LEU " " H  " " " 1 0 1 C2 
    3830 48 -5.65879 12.8047 -13.3566 251 " " " " A 21 0 0 "LEU " " HA " " " 1 0 1 C2 
    3831 48 -3.21616 13.1677 -12.3401 251 " " " " A 21 0 0 "LEU " " HB3" " " 1 0 1 C2 
    3832 48 -3.70407 11.87 -11.2657 251 " " " " A 21 0 0 "LEU " " HB2" " " 1 0 1 C2 
    3833 48 -4.48903 14.7265 -11.6156 251 " " " " A 21 0 0 "LEU " " HG " " " 1 0 1 C2 
    3834 48 -6.21224 12.5523 -10.2803 251 " " " " A 21 0 0 "LEU " HD11 " " 1 0 1 C2 
    3835 48 -6.47046 14.2711 -9.8753 251 " " " " A 21 0 0 "LEU " HD12 " " 1 0 1 C2 
    3836 48 -6.73778 13.6857 -11.499 251 " " " " A 21 0 0 "LEU " HD13 " " 1 0 1 C2 
    3837 48 -3.96714 14.6817 -9.13769 251 " " " " A 21 0 0 "LEU " HD21 " " 1 0 1 C2 
    3838 48 -3.72676 12.8965 -9.19188 251 " " " " A 21 0 0 "LEU " HD22 " " 1 0 1 C2 
    3839 48 -2.74241 14.0154 -10.1003 251 " " " " A 21 0 0 "LEU " HD23 " " 1 0 1 C2 
    3840 40 -3.74149 10.1118 -13.722 252 " " " " A 43 0 0 "GLY " " N  " " " 7 0 1 C2 
    3841 14 -2.7864 9.50435 -14.6185 252 " " " " A 2 0 0 "GLY " " CA " " " 6 0 1 C2 
    3842 14 -3.34337 8.59971 -15.68 252 " " " " A 2 0 0 "GLY " " C  " " " 6 0 1 C2 
    3843 23 -2.96392 8.71088 -16.8245 252 " " " " A 70 0 0 "GLY " " O  " " " 8 0 1 C2 
    3844 48 -4.17238 9.49768 -13.0458 252 " " " " A 21 0 0 "GLY " " H  " " " 1 0 1 C2 
    3845 48 -2.14219 8.94476 -13.9403 252 " " " " A 21 0 0 "GLY " " HA3" " " 1 0 1 C2 
    3846 48 -2.09543 10.1888 -15.1106 252 " " " " A 21 0 0 "GLY " " HA2" " " 1 0 1 C2 
    3847 40 -4.29404 7.73158 -15.2895 253 " " " " A 43 0 0 "ILE " " N  " " " 7 0 1 C2 
    3848 14 -4.75055 6.66413 -16.2186 253 " " " " A 2 0 0 "ILE " " CA " " " 6 0 1 C2 
    3849 14 -6.00053 7.23818 -16.9468 253 " " " " A 2 0 0 "ILE " " C  " " " 6 0 1 C2 
    3850 23 -5.95219 7.23664 -18.1591 253 " " " " A 70 0 0 "ILE " " O  " " " 8 0 1 C2 
    3851 14 -5.16685 5.43493 -15.4553 253 " " " " A 2 0 0 "ILE " " CB " " " 6 0 1 C2 
    3852 14 -3.99727 4.97476 -14.5949 253 " " " " A 2 0 0 "ILE " " CG1" " " 6 0 1 C2 
    3853 14 -5.50466 4.29726 -16.4831 253 " " " " A 2 0 0 "ILE " " CG2" " " 6 0 1 C2 
    3854 14 -4.04631 3.54435 -13.892 253 " " " " A 2 0 0 "ILE " " CD1" " " 6 0 1 C2 
    3855 48 -4.5907 7.67001 -14.326 253 " " " " A 21 0 0 "ILE " " H  " " " 1 0 1 C2 
    3856 48 -3.97912 6.38443 -16.9361 253 " " " " A 21 0 0 "ILE " " HA " " " 1 0 1 C2 
    3857 48 -6.07336 5.66399 -14.8951 253 " " " " A 21 0 0 "ILE " " HB " " " 1 0 1 C2 
    3858 48 -3.81557 5.6544 -13.7623 253 " " " " A 21 0 0 "ILE " HG13 " " 1 0 1 C2 
    3859 48 -3.12519 5.00941 -15.2478 253 " " " " A 21 0 0 "ILE " HG12 " " 1 0 1 C2 
    3860 48 -6.11175 4.62015 -17.3289 253 " " " " A 21 0 0 "ILE " HG21 " " 1 0 1 C2 
    3861 48 -4.55901 3.98968 -16.9295 253 " " " " A 21 0 0 "ILE " HG22 " " 1 0 1 C2 
    3862 48 -5.89023 3.3733 -16.0522 253 " " " " A 21 0 0 "ILE " HG23 " " 1 0 1 C2 
    3863 48 -3.49849 3.54308 -12.9497 253 " " " " A 21 0 0 "ILE " HD11 " " 1 0 1 C2 
    3864 48 -5.06869 3.22396 -13.6915 253 " " " " A 21 0 0 "ILE " HD12 " " 1 0 1 C2 
    3865 48 -3.64182 2.77985 -14.5553 253 " " " " A 21 0 0 "ILE " HD13 " " 1 0 1 C2 
    3866 40 -6.97854 7.82929 -16.1933 254 " " " " A 43 0 0 "ALA " " N  " " " 7 0 1 C2 
    3867 14 -8.3169 8.20967 -16.7331 254 " " " " A 2 0 0 "ALA " " CA " " " 6 0 1 C2 
    3868 14 -8.23352 9.16232 -17.8997 254 " " " " A 2 0 0 "ALA " " C  " " " 6 0 1 C2 
    3869 23 -8.95717 9.07684 -18.8794 254 " " " " A 70 0 0 "ALA " " O  " " " 8 0 1 C2 
    3870 14 -9.03361 8.86175 -15.6073 254 " " " " A 2 0 0 "ALA " " CB " " " 6 0 1 C2 
    3871 48 -6.99142 7.79061 -15.1841 254 " " " " A 21 0 0 "ALA " " H  " " " 1 0 1 C2 
    3872 48 -8.78288 7.29045 -17.0881 254 " " " " A 21 0 0 "ALA " " HA " " " 1 0 1 C2 
    3873 48 -10.0414 9.25615 -15.7377 254 " " " " A 21 0 0 "ALA " " HB1" " " 1 0 1 C2 
    3874 48 -9.28028 8.1529 -14.8169 254 " " " " A 21 0 0 "ALA " " HB2" " " 1 0 1 C2 
    3875 48 -8.4059 9.65766 -15.2066 254 " " " " A 21 0 0 "ALA " " HB3" " " 1 0 1 C2 
    3876 40 -7.39496 10.1351 -17.8084 255 " " " " A 43 0 0 "ILE " " N  " " " 7 0 1 C2 
    3877 14 -7.10033 11.2028 -18.7263 255 " " " " A 2 0 0 "ILE " " CA " " " 6 0 1 C2 
    3878 14 -6.37601 10.564 -19.9522 255 " " " " A 2 0 0 "ILE " " C  " " " 6 0 1 C2 
    3879 23 -6.68384 10.9961 -21.0246 255 " " " " A 70 0 0 "ILE " " O  " " " 8 0 1 C2 
    3880 14 -6.32948 12.3529 -18.0652 255 " " " " A 2 0 0 "ILE " " CB " " " 6 0 1 C2 
    3881 14 -7.02284 12.7947 -16.7825 255 " " " " A 2 0 0 "ILE " " CG1" " " 6 0 1 C2 
    3882 14 -6.26027 13.5272 -19.1868 255 " " " " A 2 0 0 "ILE " " CG2" " " 6 0 1 C2 
    3883 14 -6.27959 14.0467 -16.1711 255 " " " " A 2 0 0 "ILE " " CD1" " " 6 0 1 C2 
    3884 48 -6.8815 10.1579 -16.939 255 " " " " A 21 0 0 "ILE " " H  " " " 1 0 1 C2 
    3885 48 -8.08012 11.5378 -19.0667 255 " " " " A 21 0 0 "ILE " " HA " " " 1 0 1 C2 
    3886 48 -5.27679 12.1968 -17.8294 255 " " " " A 21 0 0 "ILE " " HB " " " 1 0 1 C2 
    3887 48 -6.889 12.0028 -16.0456 255 " " " " A 21 0 0 "ILE " HG13 " " 1 0 1 C2 
    3888 48 -8.07601 13.0513 -16.8968 255 " " " " A 21 0 0 "ILE " HG12 " " 1 0 1 C2 
    3889 48 -5.60786 14.3568 -18.9143 255 " " " " A 21 0 0 "ILE " HG21 " " 1 0 1 C2 
    3890 48 -6.06303 13.2034 -20.2088 255 " " " " A 21 0 0 "ILE " HG22 " " 1 0 1 C2 
    3891 48 -7.31412 13.7836 -19.2953 255 " " " " A 21 0 0 "ILE " HG23 " " 1 0 1 C2 
    3892 48 -6.40936 14.9739 -16.7291 255 " " " " A 21 0 0 "ILE " HD11 " " 1 0 1 C2 
    3893 48 -6.45502 14.1538 -15.1006 255 " " " " A 21 0 0 "ILE " HD12 " " 1 0 1 C2 
    3894 48 -5.19339 13.9561 -16.1631 255 " " " " A 21 0 0 "ILE " HD13 " " 1 0 1 C2 
    3895 40 -5.49246 9.57362 -19.7566 256 " " " " A 43 0 0 "ASH " " N  " " " 7 0 1 C2 
    3896 14 -4.83536 8.84186 -20.8789 256 " " " " A 2 0 0 "ASH " " CA " " " 6 0 1 C2 
    3897 14 -5.79502 7.91306 -21.6551 256 " " " " A 2 0 0 "ASH " " C  " " " 6 0 1 C2 
    3898 23 -5.87402 7.92721 -22.8704 256 " " " " A 70 0 0 "ASH " " O  " " " 8 0 1 C2 
    3899 14 -3.63404 8.11562 -20.3183 256 " " " " A 2 0 0 "ASH " " CB " " " 6 0 1 C2 
    3900 14 -2.82642 7.36284 -21.4299 256 " " " " A 2 0 0 "ASH " " CG " " " 6 0 1 C2 
    3901 23 -2.56153 6.20347 -21.3615 256 " " " " A 70 0 0 "ASH " " OD1" " " 8 0 1 C2 
    3902 23 -2.31955 8.15821 -22.409 256 " " " " A 70 0 0 "ASH " " OD2" " " 8 0 1 C2 
    3903 48 -5.49461 9.27207 -18.7927 256 " " " " A 21 0 0 "ASH " " H  " " " 1 0 1 C2 
    3904 48 -4.64091 9.61401 -21.6233 256 " " " " A 21 0 0 "ASH " " HA " " " 1 0 1 C2 
    3905 48 -3.927 7.41375 -19.5375 256 " " " " A 21 0 0 "ASH " " HB3" " " 1 0 1 C2 
    3906 48 -3.02637 8.94912 -19.966 256 " " " " A 21 0 0 "ASH " " HB2" " " 1 0 1 C2 
    3907 40 -6.71614 7.25428 -20.9239 257 " " " " A 43 0 0 "TYR " " N  " " " 7 0 1 C2 
    3908 14 -7.75593 6.41222 -21.4903 257 " " " " A 2 0 0 "TYR " " CA " " " 6 0 1 C2 
    3909 14 -8.58543 7.28606 -22.4623 257 " " " " A 2 0 0 "TYR " " C  " " " 6 0 1 C2 
    3910 23 -8.95102 6.85776 -23.5754 257 " " " " A 70 0 0 "TYR " " O  " " " 8 0 1 C2 
    3911 14 -8.7164 5.82415 -20.3749 257 " " " " A 2 0 0 "TYR " " CB " " " 6 0 1 C2 
    3912 14 -8.18166 4.5512 -19.701 257 " " " " A 2 0 0 "TYR " " CG " " " 6 0 1 C2 
    3913 14 -6.88339 4.1214 -19.8547 257 " " " " A 2 0 0 "TYR " " CD1" " " 6 0 1 C2 
    3914 14 -9.0262 3.7823 -18.8964 257 " " " " A 2 0 0 "TYR " " CD2" " " 6 0 1 C2 
    3915 14 -6.40515 2.98945 -19.2741 257 " " " " A 2 0 0 "TYR " " CE1" " " 6 0 1 C2 
    3916 14 -8.53153 2.68292 -18.1529 257 " " " " A 2 0 0 "TYR " " CE2" " " 6 0 1 C2 
    3917 14 -7.26706 2.24346 -18.4173 257 " " " " A 2 0 0 "TYR " " CZ " " " 6 0 1 C2 
    3918 23 -6.89188 1.08591 -17.8016 257 " " " " A 70 0 0 "TYR " " OH " " " 8 0 1 C2 
    3919 48 -6.65702 7.32976 -19.9184 257 " " " " A 21 0 0 "TYR " " H  " " " 1 0 1 C2 
    3920 48 -7.36805 5.64882 -22.1648 257 " " " " A 21 0 0 "TYR " " HA " " " 1 0 1 C2 
    3921 48 -9.74157 5.68232 -20.717 257 " " " " A 21 0 0 "TYR " " HB3" " " 1 0 1 C2 
    3922 48 -8.8275 6.54087 -19.5612 257 " " " " A 21 0 0 "TYR " " HB2" " " 1 0 1 C2 
    3923 48 -6.1545 4.78344 -20.2983 257 " " " " A 21 0 0 "TYR " " HD1" " " 1 0 1 C2 
    3924 48 -10.0652 4.03418 -18.7432 257 " " " " A 21 0 0 "TYR " " HD2" " " 1 0 1 C2 
    3925 48 -5.37536 2.68436 -19.3874 257 " " " " A 21 0 0 "TYR " " HE1" " " 1 0 1 C2 
    3926 48 -9.22933 2.15734 -17.5179 257 " " " " A 21 0 0 "TYR " " HE2" " " 1 0 1 C2 
    3927 48 -6.15229 0.663436 -18.2109 257 " " " " A 21 0 0 "TYR " " HH " " " 1 0 1 C2 
    3928 40 -8.73407 8.62367 -22.0994 258 " " " " A 43 0 0 "GLY " " N  " " " 7 0 1 C2 
    3929 14 -9.39334 9.6802 -22.8229 258 " " " " A 2 0 0 "GLY " " CA " " " 6 0 1 C2 
    3930 14 -8.56483 10.1447 -24.0245 258 " " " " A 2 0 0 "GLY " " C  " " " 6 0 1 C2 
    3931 23 -9.10182 10.025 -25.0894 258 " " " " A 70 0 0 "GLY " " O  " " " 8 0 1 C2 
    3932 48 -8.27554 9.02859 -21.2958 258 " " " " A 21 0 0 "GLY " " H  " " " 1 0 1 C2 
    3933 48 -9.5374 10.5523 -22.1851 258 " " " " A 21 0 0 "GLY " " HA3" " " 1 0 1 C2 
    3934 48 -10.422 9.46115 -23.109 258 " " " " A 21 0 0 "GLY " " HA2" " " 1 0 1 C2 
    3935 40 -7.35086 10.7287 -23.8096 259 " " " " A 43 0 0 "LEU " " N  " " " 7 0 1 C2 
    3936 14 -6.57848 11.2704 -25.0152 259 " " " " A 2 0 0 "LEU " " CA " " " 6 0 1 C2 
    3937 14 -6.36547 10.2105 -26.1269 259 " " " " A 2 0 0 "LEU " " C  " " " 6 0 1 C2 
    3938 23 -6.3808 10.501 -27.2873 259 " " " " A 70 0 0 "LEU " " O  " " " 8 0 1 C2 
    3939 14 -5.20422 11.7094 -24.5511 259 " " " " A 2 0 0 "LEU " " CB " " " 6 0 1 C2 
    3940 14 -5.18454 12.8212 -23.4722 259 " " " " A 2 0 0 "LEU " " CG " " " 6 0 1 C2 
    3941 14 -3.94812 12.7105 -22.5637 259 " " " " A 2 0 0 "LEU " " CD1" " " 6 0 1 C2 
    3942 14 -5.34519 14.2798 -24.0948 259 " " " " A 2 0 0 "LEU " " CD2" " " 6 0 1 C2 
    3943 48 -6.95117 10.7332 -22.8821 259 " " " " A 21 0 0 "LEU " " H  " " " 1 0 1 C2 
    3944 48 -7.16819 12.0878 -25.43 259 " " " " A 21 0 0 "LEU " " HA " " " 1 0 1 C2 
    3945 48 -4.74851 12.1859 -25.4191 259 " " " " A 21 0 0 "LEU " " HB3" " " 1 0 1 C2 
    3946 48 -4.70272 10.7752 -24.2982 259 " " " " A 21 0 0 "LEU " " HB2" " " 1 0 1 C2 
    3947 48 -6.07971 12.7341 -22.8565 259 " " " " A 21 0 0 "LEU " " HG " " " 1 0 1 C2 
    3948 48 -4.0699 11.8094 -21.9626 259 " " " " A 21 0 0 "LEU " HD11 " " 1 0 1 C2 
    3949 48 -3.00878 12.5053 -23.0771 259 " " " " A 21 0 0 "LEU " HD12 " " 1 0 1 C2 
    3950 48 -3.86629 13.5714 -21.9002 259 " " " " A 21 0 0 "LEU " HD13 " " 1 0 1 C2 
    3951 48 -6.08116 14.4253 -24.8855 259 " " " " A 21 0 0 "LEU " HD21 " " 1 0 1 C2 
    3952 48 -5.48729 14.96 -23.255 259 " " " " A 21 0 0 "LEU " HD22 " " 1 0 1 C2 
    3953 48 -4.41871 14.5182 -24.6172 259 " " " " A 21 0 0 "LEU " HD23 " " 1 0 1 C2 
    3954 40 -6.13896 8.95594 -25.6944 260 " " " " A 43 0 0 "PHE " " N  " " " 7 0 1 C2 
    3955 14 -6.17097 7.78826 -26.5839 260 " " " " A 2 0 0 "PHE " " CA " " " 6 0 1 C2 
    3956 14 -7.4175 7.74754 -27.5565 260 " " " " A 2 0 0 "PHE " " C  " " " 6 0 1 C2 
    3957 23 -7.2058 7.66077 -28.7494 260 " " " " A 70 0 0 "PHE " " O  " " " 8 0 1 C2 
    3958 14 -5.92406 6.44687 -25.8363 260 " " " " A 2 0 0 "PHE " " CB " " " 6 0 1 C2 
    3959 14 -5.61442 5.2345 -26.7119 260 " " " " A 2 0 0 "PHE " " CG " " " 6 0 1 C2 
    3960 14 -6.61056 4.32365 -27.0013 260 " " " " A 2 0 0 "PHE " " CD1" " " 6 0 1 C2 
    3961 14 -4.31713 5.05899 -27.1375 260 " " " " A 2 0 0 "PHE " " CD2" " " 6 0 1 C2 
    3962 14 -6.31178 3.30193 -27.9242 260 " " " " A 2 0 0 "PHE " " CE1" " " 6 0 1 C2 
    3963 14 -3.97308 4.04469 -28.047 260 " " " " A 2 0 0 "PHE " " CE2" " " 6 0 1 C2 
    3964 14 -5.01971 3.2128 -28.4557 260 " " " " A 2 0 0 "PHE " " CZ " " " 6 0 1 C2 
    3965 48 -6.12227 8.77688 -24.7006 260 " " " " A 21 0 0 "PHE " " H  " " " 1 0 1 C2 
    3966 48 -5.33585 7.98594 -27.2559 260 " " " " A 21 0 0 "PHE " " HA " " " 1 0 1 C2 
    3967 48 -6.66123 6.11414 -25.1056 260 " " " " A 21 0 0 "PHE " " HB3" " " 1 0 1 C2 
    3968 48 -5.05557 6.50164 -25.18 260 " " " " A 21 0 0 "PHE " " HB2" " " 1 0 1 C2 
    3969 48 -7.55735 4.35135 -26.4825 260 " " " " A 21 0 0 "PHE " " HD1" " " 1 0 1 C2 
    3970 48 -3.51182 5.69928 -26.809 260 " " " " A 21 0 0 "PHE " " HD2" " " 1 0 1 C2 
    3971 48 -7.07718 2.58439 -28.1805 260 " " " " A 21 0 0 "PHE " " HE1" " " 1 0 1 C2 
    3972 48 -2.98605 3.88822 -28.4565 260 " " " " A 21 0 0 "PHE " " HE2" " " 1 0 1 C2 
    3973 48 -4.89685 2.54364 -29.2944 260 " " " " A 21 0 0 "PHE " " HZ " " " 1 0 1 C2 
    3974 40 -8.62177 8.06996 -27.0923 261 " " " " A 43 0 0 "ILE " " N  " " " 7 0 1 C2 
    3975 14 -9.93785 8.20358 -27.9273 261 " " " " A 2 0 0 "ILE " " CA " " " 6 0 1 C2 
    3976 14 -9.81256 9.4197 -28.7844 261 " " " " A 2 0 0 "ILE " " C  " " " 6 0 1 C2 
    3977 23 -9.96867 9.28718 -30.0005 261 " " " " A 70 0 0 "ILE " " O  " " " 8 0 1 C2 
    3978 14 -11.1638 8.26404 -27.0077 261 " " " " A 2 0 0 "ILE " " CB " " " 6 0 1 C2 
    3979 14 -11.3232 7.17328 -25.9215 261 " " " " A 2 0 0 "ILE " " CG1" " " 6 0 1 C2 
    3980 14 -12.4558 8.2886 -27.8388 261 " " " " A 2 0 0 "ILE " " CG2" " " 6 0 1 C2 
    3981 14 -11.209 5.70785 -26.3291 261 " " " " A 2 0 0 "ILE " " CD1" " " 6 0 1 C2 
    3982 48 -8.6574 8.4223 -26.1464 261 " " " " A 21 0 0 "ILE " " H  " " " 1 0 1 C2 
    3983 48 -10.0045 7.3502 -28.6022 261 " " " " A 21 0 0 "ILE " " HA " " " 1 0 1 C2 
    3984 48 -11.086 9.20247 -26.4586 261 " " " " A 21 0 0 "ILE " " HB " " " 1 0 1 C2 
    3985 48 -12.2705 7.2957 -25.3965 261 " " " " A 21 0 0 "ILE " HG13 " " 1 0 1 C2 
    3986 48 -10.6285 7.39552 -25.1115 261 " " " " A 21 0 0 "ILE " HG12 " " 1 0 1 C2 
    3987 48 -12.3204 9.0643 -28.5925 261 " " " " A 21 0 0 "ILE " HG21 " " 1 0 1 C2 
    3988 48 -12.7993 7.33412 -28.2377 261 " " " " A 21 0 0 "ILE " HG22 " " 1 0 1 C2 
    3989 48 -13.2572 8.60699 -27.1721 261 " " " " A 21 0 0 "ILE " HG23 " " 1 0 1 C2 
    3990 48 -10.1316 5.58525 -26.4397 261 " " " " A 21 0 0 "ILE " HD11 " " 1 0 1 C2 
    3991 48 -11.5817 5.06231 -25.5338 261 " " " " A 21 0 0 "ILE " HD12 " " 1 0 1 C2 
    3992 48 -11.5832 5.47463 -27.3259 261 " " " " A 21 0 0 "ILE " HD13 " " 1 0 1 C2 
    3993 40 -9.53145 10.5563 -28.189 262 " " " " A 43 0 0 "VAL " " N  " " " 7 0 1 C2 
    3994 14 -9.46623 11.8096 -28.9489 262 " " " " A 2 0 0 "VAL " " CA " " " 6 0 1 C2 
    3995 14 -8.41779 11.8452 -30.126 262 " " " " A 2 0 0 "VAL " " C  " " " 6 0 1 C2 
    3996 23 -8.73808 12.2251 -31.3024 262 " " " " A 70 0 0 "VAL " " O  " " " 8 0 1 C2 
    3997 14 -9.13514 12.9981 -27.9275 262 " " " " A 2 0 0 "VAL " " CB " " " 6 0 1 C2 
    3998 14 -9.0138 14.3805 -28.6201 262 " " " " A 2 0 0 "VAL " " CG1" " " 6 0 1 C2 
    3999 14 -10.1664 13.1822 -26.8052 262 " " " " A 2 0 0 "VAL " " CG2" " " 6 0 1 C2 
    4000 48 -9.34565 10.5255 -27.1967 262 " " " " A 21 0 0 "VAL " " H  " " " 1 0 1 C2 
    4001 48 -10.4014 12.0772 -29.4407 262 " " " " A 21 0 0 "VAL " " HA " " " 1 0 1 C2 
    4002 48 -8.21783 12.782 -27.3798 262 " " " " A 21 0 0 "VAL " " HB " " " 1 0 1 C2 
    4003 48 -8.19333 14.2944 -29.3325 262 " " " " A 21 0 0 "VAL " HG11 " " 1 0 1 C2 
    4004 48 -9.94129 14.7593 -29.0496 262 " " " " A 21 0 0 "VAL " HG12 " " 1 0 1 C2 
    4005 48 -8.84203 15.1801 -27.8995 262 " " " " A 21 0 0 "VAL " HG13 " " 1 0 1 C2 
    4006 48 -9.99686 14.0787 -26.2088 262 " " " " A 21 0 0 "VAL " HG21 " " 1 0 1 C2 
    4007 48 -11.1595 13.2984 -27.2392 262 " " " " A 21 0 0 "VAL " HG22 " " 1 0 1 C2 
    4008 48 -10.1799 12.3435 -26.1091 262 " " " " A 21 0 0 "VAL " HG23 " " 1 0 1 C2 
    4009 40 -7.23797 11.4215 -29.8205 263 " " " " A 43 0 0 "SER " " N  " " " 7 0 1 C2 
    4010 14 -6.17492 11.2501 -30.8094 263 " " " " A 2 0 0 "SER " " CA " " " 6 0 1 C2 
    4011 14 -6.69628 10.4386 -32.0039 263 " " " " A 2 0 0 "SER " " C  " " " 6 0 1 C2 
    4012 23 -6.58365 10.7934 -33.1426 263 " " " " A 70 0 0 "SER " " O  " " " 8 0 1 C2 
    4013 14 -4.85699 10.6945 -30.2827 263 " " " " A 2 0 0 "SER " " CB " " " 6 0 1 C2 
    4014 23 -4.94812 9.55651 -29.503 263 " " " " A 70 0 0 "SER " " OG " " " 8 0 1 C2 
    4015 48 -7.11608 11.2305 -28.8362 263 " " " " A 21 0 0 "SER " " H  " " " 1 0 1 C2 
    4016 48 -6.03137 12.2137 -31.2983 263 " " " " A 21 0 0 "SER " " HA " " " 1 0 1 C2 
    4017 48 -4.33813 11.419 -29.655 263 " " " " A 21 0 0 "SER " " HB3" " " 1 0 1 C2 
    4018 48 -4.14986 10.3921 -31.0551 263 " " " " A 21 0 0 "SER " " HB2" " " 1 0 1 C2 
    4019 48 -5.7613 9.57703 -29.0221 263 " " " " A 21 0 0 "SER " " HG " " " 1 0 1 C2 
    4020 40 -7.35047 9.25756 -31.7497 264 " " " " A 43 0 0 "ARG " " N  " " " 7 0 1 C2 
    4021 14 -7.88937 8.3531 -32.7952 264 " " " " A 2 0 0 "ARG " " CA " " " 6 0 1 C2 
    4022 14 -9.12091 8.96722 -33.4863 264 " " " " A 2 0 0 "ARG " " C  " " " 6 0 1 C2 
    4023 23 -9.20988 8.80695 -34.6817 264 " " " " A 70 0 0 "ARG " " O  " " " 8 0 1 C2 
    4024 14 -8.19094 6.96053 -32.2134 264 " " " " A 2 0 0 "ARG " " CB " " " 6 0 1 C2 
    4025 14 -8.95536 5.98578 -33.1557 264 " " " " A 2 0 0 "ARG " " CG " " " 6 0 1 C2 
    4026 14 -8.1212 5.50885 -34.3783 264 " " " " A 2 0 0 "ARG " " CD " " " 6 0 1 C2 
    4027 40 -8.90948 5.50333 -35.6539 264 " " " " A 43 0 0 "ARG " " NE " " " 7 0 1 C2 
    4028 14 -8.45117 5.37786 -36.8531 264 " " " " A 2 0 0 "ARG " " CZ " " " 6 0 1 C2 
    4029 40 -9.22876 5.53108 -37.9184 264 " " " " A 43 0 0 "ARG " " NH1" " " 7 0 1 C2 
    4030 40 -7.13973 5.28328 -37.0245 264 " " " " A 43 0 0 "ARG " " NH2" " " 7 0 1 C2 
    4031 48 -7.29796 8.93466 -30.7941 264 " " " " A 21 0 0 "ARG " " H  " " " 1 0 1 C2 
    4032 48 -7.12487 8.20317 -33.5575 264 " " " " A 21 0 0 "ARG " " HA " " " 1 0 1 C2 
    4033 48 -8.77645 7.01405 -31.2956 264 " " " " A 21 0 0 "ARG " " HB3" " " 1 0 1 C2 
    4034 48 -7.33257 6.40758 -31.8319 264 " " " " A 21 0 0 "ARG " " HB2" " " 1 0 1 C2 
    4035 48 -9.94788 6.31045 -33.4681 264 " " " " A 21 0 0 "ARG " " HG3" " " 1 0 1 C2 
    4036 48 -9.22759 5.08585 -32.6042 264 " " " " A 21 0 0 "ARG " " HG2" " " 1 0 1 C2 
    4037 48 -7.59555 4.57502 -34.1789 264 " " " " A 21 0 0 "ARG " " HD3" " " 1 0 1 C2 
    4038 48 -7.31269 6.19362 -34.6342 264 " " " " A 21 0 0 "ARG " " HD2" " " 1 0 1 C2 
    4039 48 -9.89375 5.72987 -35.6516 264 " " " " A 21 0 0 "ARG " " HE " " " 1 0 1 C2 
    4040 48 -8.98 5.59925 -38.8949 264 " " " " A 21 0 0 "ARG " HH12 " " 1 0 1 C2 
    4041 48 -10.2178 5.73402 -37.8931 264 " " " " A 21 0 0 "ARG " HH11 " " 1 0 1 C2 
    4042 48 -6.76101 5.16242 -37.953 264 " " " " A 21 0 0 "ARG " HH22 " " 1 0 1 C2 
    4043 48 -6.55464 4.87585 -36.3091 264 " " " " A 21 0 0 "ARG " HH21 " " 1 0 1 C2 
    4044 40 -9.87926 9.91367 -32.8645 265 " " " " A 43 0 0 "PHE " " N  " " " 7 0 1 C2 
    4045 14 -10.9688 10.6422 -33.454 265 " " " " A 2 0 0 "PHE " " CA " " " 6 0 1 C2 
    4046 14 -10.5042 11.5639 -34.517 265 " " " " A 2 0 0 "PHE " " C  " " " 6 0 1 C2 
    4047 23 -11.2122 11.8342 -35.4728 265 " " " " A 70 0 0 "PHE " " O  " " " 8 0 1 C2 
    4048 14 -11.6722 11.4373 -32.3434 265 " " " " A 2 0 0 "PHE " " CB " " " 6 0 1 C2 
    4049 14 -13.1217 11.8122 -32.7418 265 " " " " A 2 0 0 "PHE " " CG " " " 6 0 1 C2 
    4050 14 -14.2215 11.0404 -32.2293 265 " " " " A 2 0 0 "PHE " " CD1" " " 6 0 1 C2 
    4051 14 -13.2788 13.0142 -33.4538 265 " " " " A 2 0 0 "PHE " " CD2" " " 6 0 1 C2 
    4052 14 -15.5851 11.468 -32.5223 265 " " " " A 2 0 0 "PHE " " CE1" " " 6 0 1 C2 
    4053 14 -14.6131 13.4991 -33.6548 265 " " " " A 2 0 0 "PHE " " CE2" " " 6 0 1 C2 
    4054 14 -15.7295 12.7264 -33.2053 265 " " " " A 2 0 0 "PHE " " CZ " " " 6 0 1 C2 
    4055 48 -9.56271 10.04 -31.9138 265 " " " " A 21 0 0 "PHE " " H  " " " 1 0 1 C2 
    4056 48 -11.7752 10.0871 -33.9332 265 " " " " A 21 0 0 "PHE " " HA " " " 1 0 1 C2 
    4057 48 -11.0814 12.3375 -32.174 265 " " " " A 21 0 0 "PHE " " HB3" " " 1 0 1 C2 
    4058 48 -11.6393 10.931 -31.3787 265 " " " " A 21 0 0 "PHE " " HB2" " " 1 0 1 C2 
    4059 48 -14.0524 10.0941 -31.737 265 " " " " A 21 0 0 "PHE " " HD1" " " 1 0 1 C2 
    4060 48 -12.3983 13.4948 -33.854 265 " " " " A 21 0 0 "PHE " " HD2" " " 1 0 1 C2 
    4061 48 -16.4261 10.8638 -32.2158 265 " " " " A 21 0 0 "PHE " " HE1" " " 1 0 1 C2 
    4062 48 -14.6752 14.4915 -34.0764 265 " " " " A 21 0 0 "PHE " " HE2" " " 1 0 1 C2 
    4063 48 -16.7334 13.1225 -33.246 265 " " " " A 21 0 0 "PHE " " HZ " " " 1 0 1 C2 
    4064 40 -9.23576 12.0496 -34.4394 266 " " " " A 43 0 0 "ARG " " N  " " " 7 0 1 C2 
    4065 14 -8.60653 12.8577 -35.4483 266 " " " " A 2 0 0 "ARG " " CA " " " 6 0 1 C2 
    4066 14 -8.45682 12.0862 -36.7647 266 " " " " A 2 0 0 "ARG " " C  " " " 6 0 1 C2 
    4067 23 -8.71468 12.6157 -37.8091 266 " " " " A 70 0 0 "ARG " " O  " " " 8 0 1 C2 
    4068 14 -7.25421 13.369 -35.0298 266 " " " " A 2 0 0 "ARG " " CB " " " 6 0 1 C2 
    4069 14 -7.22836 14.4092 -33.9036 266 " " " " A 2 0 0 "ARG " " CG " " " 6 0 1 C2 
    4070 14 -6.09288 15.4409 -33.8443 266 " " " " A 2 0 0 "ARG " " CD " " " 6 0 1 C2 
    4071 40 -5.04727 14.8906 -32.9279 266 " " " " A 43 0 0 "ARG " " NE " " " 7 0 1 C2 
    4072 14 -4.24669 15.6494 -32.1088 266 " " " " A 2 0 0 "ARG " " CZ " " " 6 0 1 C2 
    4073 40 -4.40433 16.9784 -31.9361 266 " " " " A 43 0 0 "ARG " " NH1" " " 7 0 1 C2 
    4074 40 -3.29699 15.0796 -31.3279 266 " " " " A 43 0 0 "ARG " " NH2" " " 7 0 1 C2 
    4075 48 -8.70458 11.7936 -33.6194 266 " " " " A 21 0 0 "ARG " " H  " " " 1 0 1 C2 
    4076 48 -9.38697 13.5879 -35.6626 266 " " " " A 21 0 0 "ARG " " HA " " " 1 0 1 C2 
    4077 48 -6.72366 13.8166 -35.8702 266 " " " " A 21 0 0 "ARG " " HB3" " " 1 0 1 C2 
    4078 48 -6.61967 12.6081 -34.5754 266 " " " " A 21 0 0 "ARG " " HB2" " " 1 0 1 C2 
    4079 48 -7.2924 13.8727 -32.9569 266 " " " " A 21 0 0 "ARG " " HG3" " " 1 0 1 C2 
    4080 48 -8.17011 14.9544 -33.9662 266 " " " " A 21 0 0 "ARG " " HG2" " " 1 0 1 C2 
    4081 48 -6.41749 16.4259 -33.509 266 " " " " A 21 0 0 "ARG " " HD3" " " 1 0 1 C2 
    4082 48 -5.63791 15.6915 -34.8025 266 " " " " A 21 0 0 "ARG " " HD2" " " 1 0 1 C2 
    4083 48 -4.59248 14.0111 -33.1274 266 " " " " A 21 0 0 "ARG " " HE " " " 1 0 1 C2 
    4084 48 -3.65615 17.5499 -31.5704 266 " " " " A 21 0 0 "ARG " HH12 " " 1 0 1 C2 
    4085 48 -5.15853 17.5256 -32.3259 266 " " " " A 21 0 0 "ARG " HH11 " " 1 0 1 C2 
    4086 48 -2.94515 15.5532 -30.5082 266 " " " " A 21 0 0 "ARG " HH22 " " 1 0 1 C2 
    4087 48 -3.01534 14.1102 -31.2931 266 " " " " A 21 0 0 "ARG " HH21 " " 1 0 1 C2 
    4088 40 -8.14831 10.7932 -36.607 267 " " " " A 43 0 0 "GLU " " N  " " " 7 0 1 C2 
    4089 14 -7.80007 9.96714 -37.6532 267 " " " " A 2 0 0 "GLU " " CA " " " 6 0 1 C2 
    4090 14 -9.04292 9.48674 -38.3916 267 " " " " A 2 0 0 "GLU " " C  " " " 6 0 1 C2 
    4091 23 -8.94185 9.39922 -39.6051 267 " " " " A 70 0 0 "GLU " " O  " " " 8 0 1 C2 
    4092 14 -7.0449 8.77421 -37.0578 267 " " " " A 2 0 0 "GLU " " CB " " " 6 0 1 C2 
    4093 14 -5.82137 9.03255 -36.1335 267 " " " " A 2 0 0 "GLU " " CG " " " 6 0 1 C2 
    4094 14 -4.56092 9.50008 -36.8871 267 " " " " A 2 0 0 "GLU " " CD " " " 6 0 1 C2 
    4095 23 -4.35856 9.21632 -38.1427 267 " " " " A 70 0 0 "GLU " " OE1" " " 8 0 1 C2 
    4096 23 -3.68738 10.1149 -36.2701 267 " " " " A 70 0 0 "GLU " " OE2" " " 8 0 1 C2 
    4097 48 -8.07704 10.3463 -35.7041 267 " " " " A 21 0 0 "GLU " " H  " " " 1 0 1 C2 
    4098 48 -7.21245 10.6062 -38.3124 267 " " " " A 21 0 0 "GLU " " HA " " " 1 0 1 C2 
    4099 48 -6.77414 8.06516 -37.8401 267 " " " " A 21 0 0 "GLU " " HB3" " " 1 0 1 C2 
    4100 48 -7.82228 8.23954 -36.512 267 " " " " A 21 0 0 "GLU " " HB2" " " 1 0 1 C2 
    4101 48 -5.56845 8.07278 -35.683 267 " " " " A 21 0 0 "GLU " " HG3" " " 1 0 1 C2 
    4102 48 -6.01634 9.74907 -35.3356 267 " " " " A 21 0 0 "GLU " " HG2" " " 1 0 1 C2 
    4103 40 -10.2288 9.28414 -37.7525 268 " " " " A 43 0 0 "GLU " " N  " " " 7 0 1 C2 
    4104 14 -11.5202 9.04399 -38.5209 268 " " " " A 2 0 0 "GLU " " CA " " " 6 0 1 C2 
    4105 14 -11.8643 10.1709 -39.5665 268 " " " " A 2 0 0 "GLU " " C  " " " 6 0 1 C2 
    4106 23 -12.1279 9.93667 -40.7531 268 " " " " A 70 0 0 "GLU " " O  " " " 8 0 1 C2 
    4107 14 -12.6017 8.83856 -37.535 268 " " " " A 2 0 0 "GLU " " CB " " " 6 0 1 C2 
    4108 14 -12.4205 7.97324 -36.3193 268 " " " " A 2 0 0 "GLU " " CG " " " 6 0 1 C2 
    4109 14 -11.9736 6.53935 -36.5167 268 " " " " A 2 0 0 "GLU " " CD " " " 6 0 1 C2 
    4110 23 -11.9236 5.83327 -35.5139 268 " " " " A 70 0 0 "GLU " " OE1" " " 8 0 1 C2 
    4111 23 -11.9011 6.14931 -37.6563 268 " " " " A 70 0 0 "GLU " " OE2" " " 8 0 1 C2 
    4112 48 -10.1394 9.394 -36.7525 268 " " " " A 21 0 0 "GLU " " H  " " " 1 0 1 C2 
    4113 48 -11.4125 8.13234 -39.1086 268 " " " " A 21 0 0 "GLU " " HA " " " 1 0 1 C2 
    4114 48 -13.4764 8.49244 -38.0856 268 " " " " A 21 0 0 "GLU " " HB3" " " 1 0 1 C2 
    4115 48 -12.664 9.84481 -37.1206 268 " " " " A 21 0 0 "GLU " " HB2" " " 1 0 1 C2 
    4116 48 -13.1841 8.02555 -35.5432 268 " " " " A 21 0 0 "GLU " " HG3" " " 1 0 1 C2 
    4117 48 -11.5941 8.37265 -35.7314 268 " " " " A 21 0 0 "GLU " " HG2" " " 1 0 1 C2 
    4118 40 -11.7053 11.416 -39.1188 269 " " " " A 43 0 0 "ILE " " N  " " " 7 0 1 C2 
    4119 14 -11.9224 12.6745 -39.8484 269 " " " " A 2 0 0 "ILE " " CA " " " 6 0 1 C2 
    4120 14 -10.896 12.8431 -40.9453 269 " " " " A 2 0 0 "ILE " " C  " " " 6 0 1 C2 
    4121 23 -11.2295 13.2106 -42.0784 269 " " " " A 70 0 0 "ILE " " O  " " " 8 0 1 C2 
    4122 14 -12.0554 13.9031 -38.8929 269 " " " " A 2 0 0 "ILE " " CB " " " 6 0 1 C2 
    4123 14 -12.878 13.7305 -37.7054 269 " " " " A 2 0 0 "ILE " " CG1" " " 6 0 1 C2 
    4124 14 -12.6108 15.0005 -39.8815 269 " " " " A 2 0 0 "ILE " " CG2" " " 6 0 1 C2 
    4125 14 -14.3401 13.5769 -38.0193 269 " " " " A 2 0 0 "ILE " " CD1" " " 6 0 1 C2 
    4126 48 -11.3391 11.6891 -38.218 269 " " " " A 21 0 0 "ILE " " H  " " " 1 0 1 C2 
    4127 48 -12.9408 12.6455 -40.2357 269 " " " " A 21 0 0 "ILE " " HA " " " 1 0 1 C2 
    4128 48 -11.0721 14.2489 -38.574 269 " " " " A 21 0 0 "ILE " " HB " " " 1 0 1 C2 
    4129 48 -12.8676 14.5719 -37.0125 269 " " " " A 21 0 0 "ILE " HG13 " " 1 0 1 C2 
    4130 48 -12.5016 12.844 -37.195 269 " " " " A 21 0 0 "ILE " HG12 " " 1 0 1 C2 
    4131 48 -11.8103 15.3107 -40.5531 269 " " " " A 21 0 0 "ILE " HG21 " " 1 0 1 C2 
    4132 48 -13.4353 14.5444 -40.4295 269 " " " " A 21 0 0 "ILE " HG22 " " 1 0 1 C2 
    4133 48 -12.9229 15.8835 -39.3239 269 " " " " A 21 0 0 "ILE " HG23 " " 1 0 1 C2 
    4134 48 -14.8489 13.2994 -37.0962 269 " " " " A 21 0 0 "ILE " HD11 " " 1 0 1 C2 
    4135 48 -14.8107 14.4975 -38.3645 269 " " " " A 21 0 0 "ILE " HD12 " " 1 0 1 C2 
    4136 48 -14.4686 12.8676 -38.837 269 " " " " A 21 0 0 "ILE " HD13 " " 1 0 1 C2 
    4137 40 -9.67308 12.4414 -40.7446 270 " " " " A 43 0 0 "ALA " " N  " " " 7 0 1 C2 
    4138 14 -8.58752 12.2735 -41.6974 270 " " " " A 2 0 0 "ALA " " CA " " " 6 0 1 C2 
    4139 14 -8.79025 11.1811 -42.7118 270 " " " " A 2 0 0 "ALA " " C  " " " 6 0 1 C2 
    4140 23 -8.39498 11.2855 -43.8593 270 " " " " A 70 0 0 "ALA " " O  " " " 8 0 1 C2 
    4141 14 -7.29829 11.9988 -41.005 270 " " " " A 2 0 0 "ALA " " CB " " " 6 0 1 C2 
    4142 48 -9.54041 12.1565 -39.7847 270 " " " " A 21 0 0 "ALA " " H  " " " 1 0 1 C2 
    4143 48 -8.50338 13.2507 -42.1729 270 " " " " A 21 0 0 "ALA " " HA " " " 1 0 1 C2 
    4144 48 -7.26573 11.0056 -40.5571 270 " " " " A 21 0 0 "ALA " " HB1" " " 1 0 1 C2 
    4145 48 -6.45343 12.0529 -41.6915 270 " " " " A 21 0 0 "ALA " " HB2" " " 1 0 1 C2 
    4146 48 -7.07086 12.6837 -40.1881 270 " " " " A 21 0 0 "ALA " " HB3" " " 1 0 1 C2 
    4147 40 -9.46228 10.1561 -42.3241 271 " " " " A 43 0 0 "GLU " " N  " " " 7 0 1 C2 
    4148 14 -9.91833 8.98315 -43.1686 271 " " " " A 2 0 0 "GLU " " CA " " " 6 0 1 C2 
    4149 14 -11.1995 9.30054 -43.9942 271 " " " " A 2 0 0 "GLU " " C  " " " 6 0 1 C2 
    4150 23 -11.7559 8.44299 -44.6414 271 " " " " A 70 0 0 "GLU " " O  " " " 8 0 1 C2 
    4151 14 -9.92963 7.66328 -42.3987 271 " " " " A 2 0 0 "GLU " " CB " " " 6 0 1 C2 
    4152 14 -8.52555 7.22739 -41.8866 271 " " " " A 2 0 0 "GLU " " CG " " " 6 0 1 C2 
    4153 14 -8.48866 6.01091 -40.9479 271 " " " " A 2 0 0 "GLU " " CD " " " 6 0 1 C2 
    4154 23 -9.46118 5.31751 -40.5924 271 " " " " A 70 0 0 "GLU " " OE1" " " 8 0 1 C2 
    4155 23 -7.35249 5.7867 -40.3923 271 " " " " A 70 0 0 "GLU " " OE2" " " 8 0 1 C2 
    4156 48 -9.63373 10.1442 -41.3288 271 " " " " A 21 0 0 "GLU " " H  " " " 1 0 1 C2 
    4157 48 -9.06846 8.97873 -43.8511 271 " " " " A 21 0 0 "GLU " " HA " " " 1 0 1 C2 
    4158 48 -10.4282 6.88518 -42.9767 271 " " " " A 21 0 0 "GLU " " HB3" " " 1 0 1 C2 
    4159 48 -10.5408 7.74625 -41.5 271 " " " " A 21 0 0 "GLU " " HB2" " " 1 0 1 C2 
    4160 48 -7.93456 8.00154 -41.3972 271 " " " " A 21 0 0 "GLU " " HG3" " " 1 0 1 C2 
    4161 48 -7.86859 6.99592 -42.725 271 " " " " A 21 0 0 "GLU " " HG2" " " 1 0 1 C2 
    4162 40 -11.6284 10.5474 -44.1433 272 " " " " A 43 0 0 "GLY " " N  " " " 7 0 1 C2 
    4163 14 -12.6133 10.909 -45.1554 272 " " " " A 2 0 0 "GLY " " CA " " " 6 0 1 C2 
    4164 14 -14.0722 10.9188 -44.6562 272 " " " " A 2 0 0 "GLY " " C  " " " 6 0 1 C2 
    4165 23 -14.9804 11.3262 -45.3947 272 " " " " A 70 0 0 "GLY " " O  " " " 8 0 1 C2 
    4166 48 -11.2534 11.3444 -43.6489 272 " " " " A 21 0 0 "GLY " " H  " " " 1 0 1 C2 
    4167 48 -12.6211 10.2133 -45.9945 272 " " " " A 21 0 0 "GLY " " HA3" " " 1 0 1 C2 
    4168 48 -12.3315 11.9204 -45.4479 272 " " " " A 21 0 0 "GLY " " HA2" " " 1 0 1 C2 
    4169 40 -14.2774 10.3362 -43.4773 273 " " " " A 43 0 0 "TYR " " N  " " " 7 0 1 C2 
    4170 14 -15.6014 10.1323 -42.9179 273 " " " " A 2 0 0 "TYR " " CA " " " 6 0 1 C2 
    4171 14 -16.0776 11.3719 -42.1274 273 " " " " A 2 0 0 "TYR " " C  " " " 6 0 1 C2 
    4172 23 -15.2773 12.355 -41.9953 273 " " " " A 70 0 0 "TYR " " O  " " " 8 0 1 C2 
    4173 14 -15.5483 8.93256 -41.9726 273 " " " " A 2 0 0 "TYR " " CB " " " 6 0 1 C2 
    4174 14 -15.1868 7.60717 -42.6656 273 " " " " A 2 0 0 "TYR " " CG " " " 6 0 1 C2 
    4175 14 -13.8791 7.07706 -42.6428 273 " " " " A 2 0 0 "TYR " " CD1" " " 6 0 1 C2 
    4176 14 -16.2015 6.80904 -43.2365 273 " " " " A 2 0 0 "TYR " " CD2" " " 6 0 1 C2 
    4177 14 -13.5758 5.79507 -43.0442 273 " " " " A 2 0 0 "TYR " " CE1" " " 6 0 1 C2 
    4178 14 -15.892 5.49943 -43.6547 273 " " " " A 2 0 0 "TYR " " CE2" " " 6 0 1 C2 
    4179 14 -14.5961 4.96456 -43.5725 273 " " " " A 2 0 0 "TYR " " CZ " " " 6 0 1 C2 
    4180 23 -14.285 3.74186 -44.1649 273 " " " " A 70 0 0 "TYR " " OH " " " 8 0 1 C2 
    4181 48 -13.5029 9.90342 -42.9946 273 " " " " A 21 0 0 "TYR " " H  " " " 1 0 1 C2 
    4182 48 -16.3196 9.86196 -43.6919 273 " " " " A 21 0 0 "TYR " " HA " " " 1 0 1 C2 
    4183 48 -16.5461 8.81928 -41.5487 273 " " " " A 21 0 0 "TYR " " HB3" " " 1 0 1 C2 
    4184 48 -14.8651 9.19785 -41.1658 273 " " " " A 21 0 0 "TYR " " HB2" " " 1 0 1 C2 
    4185 48 -12.997 7.57992 -42.2749 273 " " " " A 21 0 0 "TYR " " HD1" " " 1 0 1 C2 
    4186 48 -17.2138 7.18334 -43.2762 273 " " " " A 21 0 0 "TYR " " HD2" " " 1 0 1 C2 
    4187 48 -12.592 5.36432 -42.9305 273 " " " " A 21 0 0 "TYR " " HE1" " " 1 0 1 C2 
    4188 48 -16.6159 4.79528 -44.0377 273 " " " " A 21 0 0 "TYR " " HE2" " " 1 0 1 C2 
    4189 48 -13.3966 3.44314 -44.0437 273 " " " " A 21 0 0 "TYR " " HH " " " 1 0 1 C2 
    4190 40 -17.368 11.3447 -41.6723 274 " " " " A 43 0 0 "ASP " " N  " " " 7 0 1 C2 
    4191 14 -18.042 12.3916 -40.9209 274 " " " " A 2 0 0 "ASP " " CA " " " 6 0 1 C2 
    4192 14 -18.1939 11.8254 -39.4312 274 " " " " A 2 0 0 "ASP " " C  " " " 6 0 1 C2 
    4193 23 -17.7801 10.7088 -39.0987 274 " " " " A 70 0 0 "ASP " " O  " " " 8 0 1 C2 
    4194 14 -19.4512 12.6253 -41.464 274 " " " " A 2 0 0 "ASP " " CB " " " 6 0 1 C2 
    4195 14 -20.5571 11.5273 -41.3133 274 " " " " A 2 0 0 "ASP " " CG " " " 6 0 1 C2 
    4196 23 -21.6246 11.8974 -40.8569 274 " " " " A 70 0 0 "ASP " " OD1" " " 8 0 1 C2 
    4197 23 -20.3593 10.445 -41.9103 274 " " " " A 70 0 0 "ASP " " OD2" " " 8 0 1 C2 
    4198 48 -17.8888 10.4843 -41.7649 274 " " " " A 21 0 0 "ASP " " H  " " " 1 0 1 C2 
    4199 48 -17.3772 13.2496 -41.0213 274 " " " " A 21 0 0 "ASP " " HA " " " 1 0 1 C2 
    4200 48 -19.3933 12.9593 -42.4999 274 " " " " A 21 0 0 "ASP " " HB3" " " 1 0 1 C2 
    4201 48 -19.7954 13.492 -40.8997 274 " " " " A 21 0 0 "ASP " " HB2" " " 1 0 1 C2 
    4202 40 -18.8568 12.6381 -38.5952 275 " " " " A 43 0 0 "THR " " N  " " " 7 0 1 C2 
    4203 14 -18.8234 12.3992 -37.1593 275 " " " " A 2 0 0 "THR " " CA " " " 6 0 1 C2 
    4204 14 -19.7469 11.233 -36.7032 275 " " " " A 2 0 0 "THR " " C  " " " 6 0 1 C2 
    4205 23 -19.453 10.542 -35.7265 275 " " " " A 70 0 0 "THR " " O  " " " 8 0 1 C2 
    4206 14 -19.2503 13.6286 -36.398 275 " " " " A 2 0 0 "THR " " CB " " " 6 0 1 C2 
    4207 23 -20.1491 14.4655 -37.1916 275 " " " " A 70 0 0 "THR " " OG1" " " 8 0 1 C2 
    4208 14 -18.0281 14.532 -36.2215 275 " " " " A 2 0 0 "THR " " CG2" " " 6 0 1 C2 
    4209 48 -19.2323 13.5626 -38.7514 275 " " " " A 21 0 0 "THR " " H  " " " 1 0 1 C2 
    4210 48 -17.8718 12.0044 -36.8034 275 " " " " A 21 0 0 "THR " " HA " " " 1 0 1 C2 
    4211 48 -19.645 13.5291 -35.3869 275 " " " " A 21 0 0 "THR " " HB " " " 1 0 1 C2 
    4212 48 -21.0343 14.1347 -37.2038 275 " " " " A 21 0 0 "THR " " HG1" " " 1 0 1 C2 
    4213 48 -17.1183 14.0053 -35.9334 275 " " " " A 21 0 0 "THR " HG21 " " 1 0 1 C2 
    4214 48 -17.7648 14.8395 -37.2336 275 " " " " A 21 0 0 "THR " HG22 " " 1 0 1 C2 
    4215 48 -18.1756 15.3869 -35.5616 275 " " " " A 21 0 0 "THR " HG23 " " 1 0 1 C2 
    4216 40 -20.8462 10.9406 -37.4351 276 " " " " A 43 0 0 "GLU " " N  " " " 7 0 1 C2 
    4217 14 -21.6526 9.69897 -37.2952 276 " " " " A 2 0 0 "GLU " " CA " " " 6 0 1 C2 
    4218 14 -20.8198 8.43099 -37.509 276 " " " " A 2 0 0 "GLU " " C  " " " 6 0 1 C2 
    4219 23 -21.0074 7.48109 -36.7578 276 " " " " A 70 0 0 "GLU " " O  " " " 8 0 1 C2 
    4220 14 -22.8863 9.70961 -38.247 276 " " " " A 2 0 0 "GLU " " CB " " " 6 0 1 C2 
    4221 14 -24.0892 8.82284 -37.8985 276 " " " " A 2 0 0 "GLU " " CG " " " 6 0 1 C2 
    4222 14 -25.4177 9.24126 -38.5663 276 " " " " A 2 0 0 "GLU " " CD " " " 6 0 1 C2 
    4223 23 -26.3191 8.4329 -38.6581 276 " " " " A 70 0 0 "GLU " " OE1" " " 8 0 1 C2 
    4224 23 -25.5885 10.4035 -38.9972 276 " " " " A 70 0 0 "GLU " " OE2" " " 8 0 1 C2 
    4225 48 -20.98 11.5826 -38.2032 276 " " " " A 21 0 0 "GLU " " H  " " " 1 0 1 C2 
    4226 48 -21.9857 9.79749 -36.262 276 " " " " A 21 0 0 "GLU " " HA " " " 1 0 1 C2 
    4227 48 -22.5333 9.55619 -39.2667 276 " " " " A 21 0 0 "GLU " " HB3" " " 1 0 1 C2 
    4228 48 -23.1 10.7748 -38.1591 276 " " " " A 21 0 0 "GLU " " HB2" " " 1 0 1 C2 
    4229 48 -24.1964 8.66874 -36.8248 276 " " " " A 21 0 0 "GLU " " HG3" " " 1 0 1 C2 
    4230 48 -23.8672 7.8532 -38.3442 276 " " " " A 21 0 0 "GLU " " HG2" " " 1 0 1 C2 
    4231 40 -19.9109 8.3848 -38.4891 277 " " " " A 43 0 0 "ALA " " N  " " " 7 0 1 C2 
    4232 14 -18.9148 7.22348 -38.5591 277 " " " " A 2 0 0 "ALA " " CA " " " 6 0 1 C2 
    4233 14 -17.8953 7.25054 -37.3658 277 " " " " A 2 0 0 "ALA " " C  " " " 6 0 1 C2 
    4234 23 -17.617 6.23543 -36.7733 277 " " " " A 70 0 0 "ALA " " O  " " " 8 0 1 C2 
    4235 14 -18.0773 7.33765 -39.8839 277 " " " " A 2 0 0 "ALA " " CB " " " 6 0 1 C2 
    4236 48 -19.9004 9.11755 -39.1842 277 " " " " A 21 0 0 "ALA " " H  " " " 1 0 1 C2 
    4237 48 -19.4201 6.258 -38.5845 277 " " " " A 21 0 0 "ALA " " HA " " " 1 0 1 C2 
    4238 48 -17.4042 8.16468 -39.6578 277 " " " " A 21 0 0 "ALA " " HB1" " " 1 0 1 C2 
    4239 48 -17.4861 6.42318 -39.9322 277 " " " " A 21 0 0 "ALA " " HB2" " " 1 0 1 C2 
    4240 48 -18.6905 7.58588 -40.7502 277 " " " " A 21 0 0 "ALA " " HB3" " " 1 0 1 C2 
    4241 40 -17.4487 8.42235 -36.9952 278 " " " " A 43 0 0 "ALA " " N  " " " 7 0 1 C2 
    4242 14 -16.2069 8.68578 -36.2093 278 " " " " A 2 0 0 "ALA " " CA " " " 6 0 1 C2 
    4243 14 -16.4393 8.28281 -34.7409 278 " " " " A 2 0 0 "ALA " " C  " " " 6 0 1 C2 
    4244 23 -15.6349 7.68223 -34.0545 278 " " " " A 70 0 0 "ALA " " O  " " " 8 0 1 C2 
    4245 14 -15.8471 10.1821 -36.3271 278 " " " " A 2 0 0 "ALA " " CB " " " 6 0 1 C2 
    4246 48 -17.591 9.17964 -37.6481 278 " " " " A 21 0 0 "ALA " " H  " " " 1 0 1 C2 
    4247 48 -15.3994 8.068 -36.6023 278 " " " " A 21 0 0 "ALA " " HA " " " 1 0 1 C2 
    4248 48 -15.7622 10.4722 -37.3744 278 " " " " A 21 0 0 "ALA " " HB1" " " 1 0 1 C2 
    4249 48 -16.5784 10.7694 -35.7719 278 " " " " A 21 0 0 "ALA " " HB2" " " 1 0 1 C2 
    4250 48 -14.8733 10.4917 -35.9478 278 " " " " A 21 0 0 "ALA " " HB3" " " 1 0 1 C2 
    4251 40 -17.6435 8.66795 -34.2293 279 " " " " A 43 0 0 "VAL " " N  " " " 7 0 1 C2 
    4252 14 -18.1562 8.48684 -32.9003 279 " " " " A 2 0 0 "VAL " " CA " " " 6 0 1 C2 
    4253 14 -18.4652 6.99221 -32.6514 279 " " " " A 2 0 0 "VAL " " C  " " " 6 0 1 C2 
    4254 23 -18.1227 6.46963 -31.5926 279 " " " " A 70 0 0 "VAL " " O  " " " 8 0 1 C2 
    4255 14 -19.4211 9.40861 -32.627 279 " " " " A 2 0 0 "VAL " " CB " " " 6 0 1 C2 
    4256 14 -20.1268 9.34955 -31.2516 279 " " " " A 2 0 0 "VAL " " CG1" " " 6 0 1 C2 
    4257 14 -18.9801 10.8687 -32.6573 279 " " " " A 2 0 0 "VAL " " CG2" " " 6 0 1 C2 
    4258 48 -18.3556 9.17102 -34.7391 279 " " " " A 21 0 0 "VAL " " H  " " " 1 0 1 C2 
    4259 48 -17.2582 8.69801 -32.3196 279 " " " " A 21 0 0 "VAL " " HA " " " 1 0 1 C2 
    4260 48 -20.0835 9.27689 -33.4825 279 " " " " A 21 0 0 "VAL " " HB " " " 1 0 1 C2 
    4261 48 -20.9657 10.0179 -31.0578 279 " " " " A 21 0 0 "VAL " HG11 " " 1 0 1 C2 
    4262 48 -20.4094 8.33274 -30.9789 279 " " " " A 21 0 0 "VAL " HG12 " " 1 0 1 C2 
    4263 48 -19.3679 9.59238 -30.5077 279 " " " " A 21 0 0 "VAL " HG13 " " 1 0 1 C2 
    4264 48 -18.4611 11.2663 -31.7852 279 " " " " A 21 0 0 "VAL " HG21 " " 1 0 1 C2 
    4265 48 -18.3659 11.0445 -33.5404 279 " " " " A 21 0 0 "VAL " HG22 " " 1 0 1 C2 
    4266 48 -19.8575 11.5052 -32.7724 279 " " " " A 21 0 0 "VAL " HG23 " " 1 0 1 C2 
    4267 40 -18.9263 6.29729 -33.7102 280 " " " " A 43 0 0 "ARG " " N  " " " 7 0 1 C2 
    4268 14 -19.0948 4.86579 -33.764 280 " " " " A 2 0 0 "ARG " " CA " " " 6 0 1 C2 
    4269 14 -17.6524 4.26244 -33.8582 280 " " " " A 2 0 0 "ARG " " C  " " " 6 0 1 C2 
    4270 23 -17.338 3.42241 -33.0236 280 " " " " A 70 0 0 "ARG " " O  " " " 8 0 1 C2 
    4271 14 -19.8882 4.56189 -35.0924 280 " " " " A 2 0 0 "ARG " " CB " " " 6 0 1 C2 
    4272 14 -20.13 3.03308 -35.4934 280 " " " " A 2 0 0 "ARG " " CG " " " 6 0 1 C2 
    4273 14 -20.935 2.7337 -36.7886 280 " " " " A 2 0 0 "ARG " " CD " " " 6 0 1 C2 
    4274 40 -20.2398 3.22126 -37.9864 280 " " " " A 43 0 0 "ARG " " NE " " " 7 0 1 C2 
    4275 14 -20.6998 3.95465 -38.9607 280 " " " " A 2 0 0 "ARG " " CZ " " " 6 0 1 C2 
    4276 40 -19.9434 4.03492 -40.0426 280 " " " " A 43 0 0 "ARG " " NH1" " " 7 0 1 C2 
    4277 40 -21.8257 4.66372 -38.8992 280 " " " " A 43 0 0 "ARG " " NH2" " " 7 0 1 C2 
    4278 48 -19.2414 6.78321 -34.5376 280 " " " " A 21 0 0 "ARG " " H  " " " 1 0 1 C2 
    4279 48 -19.6571 4.5698 -32.8784 280 " " " " A 21 0 0 "ARG " " HA " " " 1 0 1 C2 
    4280 48 -19.4567 5.08793 -35.9439 280 " " " " A 21 0 0 "ARG " " HB3" " " 1 0 1 C2 
    4281 48 -20.8513 5.06567 -35.0103 280 " " " " A 21 0 0 "ARG " " HB2" " " 1 0 1 C2 
    4282 48 -20.6494 2.61273 -34.6322 280 " " " " A 21 0 0 "ARG " " HG3" " " 1 0 1 C2 
    4283 48 -19.1735 2.5175 -35.5796 280 " " " " A 21 0 0 "ARG " " HG2" " " 1 0 1 C2 
    4284 48 -21.9513 3.09307 -36.6272 280 " " " " A 21 0 0 "ARG " " HD3" " " 1 0 1 C2 
    4285 48 -20.9615 1.65141 -36.9152 280 " " " " A 21 0 0 "ARG " " HD2" " " 1 0 1 C2 
    4286 48 -19.2901 2.89515 -38.0951 280 " " " " A 21 0 0 "ARG " " HE " " " 1 0 1 C2 
    4287 48 -20.0059 4.76176 -40.7411 280 " " " " A 21 0 0 "ARG " HH12 " " 1 0 1 C2 
    4288 48 -19.1609 3.39662 -40.0619 280 " " " " A 21 0 0 "ARG " HH11 " " 1 0 1 C2 
    4289 48 -22.3839 4.63818 -38.0579 280 " " " " A 21 0 0 "ARG " HH22 " " 1 0 1 C2 
    4290 48 -22.1937 5.26779 -39.6202 280 " " " " A 21 0 0 "ARG " HH21 " " 1 0 1 C2 
    4291 40 -16.8454 4.58489 -34.8602 281 " " " " A 43 0 0 "ARG " " N  " " " 7 0 1 C2 
    4292 14 -15.567 3.82121 -35.1427 281 " " " " A 2 0 0 "ARG " " CA " " " 6 0 1 C2 
    4293 14 -14.6696 3.84431 -33.929 281 " " " " A 2 0 0 "ARG " " C  " " " 6 0 1 C2 
    4294 23 -14.2048 2.78749 -33.5247 281 " " " " A 70 0 0 "ARG " " O  " " " 8 0 1 C2 
    4295 14 -14.782 4.39889 -36.3813 281 " " " " A 2 0 0 "ARG " " CB " " " 6 0 1 C2 
    4296 14 -15.4652 4.08991 -37.7554 281 " " " " A 2 0 0 "ARG " " CG " " " 6 0 1 C2 
    4297 14 -14.7798 4.67399 -38.9659 281 " " " " A 2 0 0 "ARG " " CD " " " 6 0 1 C2 
    4298 40 -14.0049 3.69585 -39.6132 281 " " " " A 43 0 0 "ARG " " NE " " " 7 0 1 C2 
    4299 14 -12.8069 3.81088 -40.1524 281 " " " " A 2 0 0 "ARG " " CZ " " " 6 0 1 C2 
    4300 40 -12.3975 2.97478 -41.121 281 " " " " A 43 0 0 "ARG " " NH1" " " 7 0 1 C2 
    4301 40 -11.9732 4.74945 -39.7923 281 " " " " A 43 0 0 "ARG " " NH2" " " 7 0 1 C2 
    4302 48 -17.196 5.16973 -35.6053 281 " " " " A 21 0 0 "ARG " " H  " " " 1 0 1 C2 
    4303 48 -15.8385 2.77379 -35.2744 281 " " " " A 21 0 0 "ARG " " HA " " " 1 0 1 C2 
    4304 48 -13.843 3.84536 -36.3777 281 " " " " A 21 0 0 "ARG " " HB3" " " 1 0 1 C2 
    4305 48 -14.6952 5.48174 -36.2918 281 " " " " A 21 0 0 "ARG " " HB2" " " 1 0 1 C2 
    4306 48 -16.5365 4.28972 -37.7782 281 " " " " A 21 0 0 "ARG " " HG3" " " 1 0 1 C2 
    4307 48 -15.4519 3.0232 -37.9791 281 " " " " A 21 0 0 "ARG " " HG2" " " 1 0 1 C2 
    4308 48 -14.0501 5.42441 -38.6615 281 " " " " A 21 0 0 "ARG " " HD3" " " 1 0 1 C2 
    4309 48 -15.478 4.97732 -39.746 281 " " " " A 21 0 0 "ARG " " HD2" " " 1 0 1 C2 
    4310 48 -14.5951 2.90063 -39.8115 281 " " " " A 21 0 0 "ARG " " HE " " " 1 0 1 C2 
    4311 48 -11.4535 3.17917 -41.4163 281 " " " " A 21 0 0 "ARG " HH12 " " 1 0 1 C2 
    4312 48 -12.893 2.11245 -41.2968 281 " " " " A 21 0 0 "ARG " HH11 " " 1 0 1 C2 
    4313 48 -12.0891 5.26661 -38.9325 281 " " " " A 21 0 0 "ARG " HH22 " " 1 0 1 C2 
    4314 48 -11.074 4.89155 -40.2298 281 " " " " A 21 0 0 "ARG " HH21 " " 1 0 1 C2 
    4315 40 -14.5039 4.9909 -33.2963 282 " " " " A 43 0 0 "THR " " N  " " " 7 0 1 C2 
    4316 14 -13.7271 5.03013 -32.0011 282 " " " " A 2 0 0 "THR " " CA " " " 6 0 1 C2 
    4317 14 -14.2245 4.18773 -30.8258 282 " " " " A 2 0 0 "THR " " C  " " " 6 0 1 C2 
    4318 23 -13.4352 3.53962 -30.1793 282 " " " " A 70 0 0 "THR " " O  " " " 8 0 1 C2 
    4319 14 -13.5129 6.51358 -31.4532 282 " " " " A 2 0 0 "THR " " CB " " " 6 0 1 C2 
    4320 23 -14.7783 7.13692 -31.4313 282 " " " " A 70 0 0 "THR " " OG1" " " 8 0 1 C2 
    4321 14 -12.5096 7.36442 -32.2516 282 " " " " A 2 0 0 "THR " " CG2" " " 6 0 1 C2 
    4322 48 -15.1662 5.70894 -33.5528 282 " " " " A 21 0 0 "THR " " H  " " " 1 0 1 C2 
    4323 48 -12.7793 4.54248 -32.2291 282 " " " " A 21 0 0 "THR " " HA " " " 1 0 1 C2 
    4324 48 -13.21 6.4728 -30.4069 282 " " " " A 21 0 0 "THR " " HB " " " 1 0 1 C2 
    4325 48 -15.121 7.37352 -32.2796 282 " " " " A 21 0 0 "THR " " HG1" " " 1 0 1 C2 
    4326 48 -12.5729 8.42649 -32.0148 282 " " " " A 21 0 0 "THR " HG21 " " 1 0 1 C2 
    4327 48 -11.4729 7.11284 -32.0281 282 " " " " A 21 0 0 "THR " HG22 " " 1 0 1 C2 
    4328 48 -12.6707 7.19232 -33.3158 282 " " " " A 21 0 0 "THR " HG23 " " 1 0 1 C2 
    4329 40 -15.4973 4.15085 -30.5053 283 " " " " A 43 0 0 "VAL " " N  " " " 7 0 1 C2 
    4330 14 -16.1776 3.22061 -29.4518 283 " " " " A 2 0 0 "VAL " " CA " " " 6 0 1 C2 
    4331 14 -15.98 1.79802 -29.8584 283 " " " " A 2 0 0 "VAL " " C  " " " 6 0 1 C2 
    4332 23 -15.5026 1.06227 -29.0264 283 " " " " A 70 0 0 "VAL " " O  " " " 8 0 1 C2 
    4333 14 -17.7386 3.69419 -29.1947 283 " " " " A 2 0 0 "VAL " " CB " " " 6 0 1 C2 
    4334 14 -18.5478 2.73849 -28.3057 283 " " " " A 2 0 0 "VAL " " CG1" " " 6 0 1 C2 
    4335 14 -17.9007 5.19982 -28.8373 283 " " " " A 2 0 0 "VAL " " CG2" " " 6 0 1 C2 
    4336 48 -16.1058 4.75626 -31.0376 283 " " " " A 21 0 0 "VAL " " H  " " " 1 0 1 C2 
    4337 48 -15.6709 3.46126 -28.5171 283 " " " " A 21 0 0 "VAL " " HA " " " 1 0 1 C2 
    4338 48 -18.1939 3.65712 -30.1843 283 " " " " A 21 0 0 "VAL " " HB " " " 1 0 1 C2 
    4339 48 -18.0603 2.70239 -27.3315 283 " " " " A 21 0 0 "VAL " HG11 " " 1 0 1 C2 
    4340 48 -19.4535 3.30641 -28.0932 283 " " " " A 21 0 0 "VAL " HG12 " " 1 0 1 C2 
    4341 48 -18.7666 1.70652 -28.58 283 " " " " A 21 0 0 "VAL " HG13 " " 1 0 1 C2 
    4342 48 -18.7956 5.61063 -29.3047 283 " " " " A 21 0 0 "VAL " HG21 " " 1 0 1 C2 
    4343 48 -18.1094 5.31838 -27.774 283 " " " " A 21 0 0 "VAL " HG22 " " 1 0 1 C2 
    4344 48 -17.0629 5.82357 -29.1489 283 " " " " A 21 0 0 "VAL " HG23 " " 1 0 1 C2 
    4345 40 -16.1933 1.41574 -31.1588 284 " " " " A 43 0 0 "MET " " N  " " " 7 0 1 C2 
    4346 14 -15.9558 0.11209 -31.7476 284 " " " " A 2 0 0 "MET " " CA " " " 6 0 1 C2 
    4347 14 -14.4968 -0.0486918 -32.2091 284 " " " " A 2 0 0 "MET " " C  " " " 6 0 1 C2 
    4348 23 -14.186 -0.957097 -33.0154 284 " " " " A 70 0 0 "MET " " O  " " " 8 0 1 C2 
    4349 14 -16.9737 -0.0703783 -32.9619 284 " " " " A 2 0 0 "MET " " CB " " " 6 0 1 C2 
    4350 14 -17.2052 -1.52041 -33.4616 284 " " " " A 2 0 0 "MET " " CG " " " 6 0 1 C2 
    4351 52 -17.9776 -1.39524 -35.068 284 " " " " A 13 0 0 "MET " " SD " " " 16 0 1 C2 
    4352 14 -16.6562 -1.18145 -36.2592 284 " " " " A 2 0 0 "MET " " CE " " " 6 0 1 C2 
    4353 48 -16.5212 2.20138 -31.7022 284 " " " " A 21 0 0 "MET " " H  " " " 1 0 1 C2 
    4354 48 -16.0812 -0.683976 -31.0136 284 " " " " A 21 0 0 "MET " " HA " " " 1 0 1 C2 
    4355 48 -16.5319 0.517747 -33.7662 284 " " " " A 21 0 0 "MET " " HB3" " " 1 0 1 C2 
    4356 48 -17.953 0.355971 -32.7442 284 " " " " A 21 0 0 "MET " " HB2" " " 1 0 1 C2 
    4357 48 -17.8336 -2.04896 -32.7448 284 " " " " A 21 0 0 "MET " " HG3" " " 1 0 1 C2 
    4358 48 -16.2595 -2.04216 -33.6085 284 " " " " A 21 0 0 "MET " " HG2" " " 1 0 1 C2 
    4359 48 -16.032 -0.29235 -36.1692 284 " " " " A 21 0 0 "MET " " HE1" " " 1 0 1 C2 
    4360 48 -15.9645 -2.02243 -36.3094 284 " " " " A 21 0 0 "MET " " HE2" " " 1 0 1 C2 
    4361 48 -17.1621 -1.00553 -37.2084 284 " " " " A 21 0 0 "MET " " HE3" " " 1 0 1 C2 
    4362 40 -13.4845 0.78534 -31.7504 285 " " " " A 43 0 0 "THR " " N  " " " 7 0 1 C2 
    4363 14 -12.1013 0.533034 -31.9302 285 " " " " A 2 0 0 "THR " " CA " " " 6 0 1 C2 
    4364 14 -11.3892 0.863543 -30.6365 285 " " " " A 2 0 0 "THR " " C  " " " 6 0 1 C2 
    4365 23 -11.2323 -0.00821214 -29.7588 285 " " " " A 70 0 0 "THR " " O  " " " 8 0 1 C2 
    4366 14 -11.4042 0.922484 -33.264 285 " " " " A 2 0 0 "THR " " CB " " " 6 0 1 C2 
    4367 23 -11.6566 2.31442 -33.5089 285 " " " " A 70 0 0 "THR " " OG1" " " 8 0 1 C2 
    4368 14 -11.6606 0.0576009 -34.5109 285 " " " " A 2 0 0 "THR " " CG2" " " 6 0 1 C2 
    4369 48 -13.7452 1.70334 -31.4197 285 " " " " A 21 0 0 "THR " " H  " " " 1 0 1 C2 
    4370 48 -11.9279 -0.543086 -31.929 285 " " " " A 21 0 0 "THR " " HA " " " 1 0 1 C2 
    4371 48 -10.3339 0.930871 -33.0578 285 " " " " A 21 0 0 "THR " " HB " " " 1 0 1 C2 
    4372 48 -12.5892 2.3482 -33.6574 285 " " " " A 21 0 0 "THR " " HG1" " " 1 0 1 C2 
    4373 48 -12.6085 0.323527 -34.9789 285 " " " " A 21 0 0 "THR " HG21 " " 1 0 1 C2 
    4374 48 -10.7859 0.272571 -35.1247 285 " " " " A 21 0 0 "THR " HG22 " " 1 0 1 C2 
    4375 48 -11.6487 -0.995414 -34.2296 285 " " " " A 21 0 0 "THR " HG23 " " 1 0 1 C2 
    4376 40 -10.8795 2.09997 -30.4959 286 " " " " A 43 0 0 "SER " " N  " " " 7 0 1 C2 
    4377 14 -10.2165 2.61418 -29.2815 286 " " " " A 2 0 0 "SER " " CA " " " 6 0 1 C2 
    4378 14 -10.9906 2.40277 -27.9855 286 " " " " A 2 0 0 "SER " " C  " " " 6 0 1 C2 
    4379 23 -10.3482 2.28809 -26.9418 286 " " " " A 70 0 0 "SER " " O  " " " 8 0 1 C2 
    4380 14 -9.84842 4.08498 -29.591 286 " " " " A 2 0 0 "SER " " CB " " " 6 0 1 C2 
    4381 23 -10.9586 4.78119 -30.0089 286 " " " " A 70 0 0 "SER " " OG " " " 8 0 1 C2 
    4382 48 -10.916 2.74093 -31.2756 286 " " " " A 21 0 0 "SER " " H  " " " 1 0 1 C2 
    4383 48 -9.33257 1.99331 -29.1358 286 " " " " A 21 0 0 "SER " " HA " " " 1 0 1 C2 
    4384 48 -9.03012 4.13994 -30.3089 286 " " " " A 21 0 0 "SER " " HB3" " " 1 0 1 C2 
    4385 48 -9.46806 4.48197 -28.6498 286 " " " " A 21 0 0 "SER " " HB2" " " 1 0 1 C2 
    4386 48 -11.7505 4.33116 -29.7572 286 " " " " A 21 0 0 "SER " " HG " " " 1 0 1 C2 
    4387 40 -12.2972 2.45577 -28.0036 287 " " " " A 43 0 0 "GLY " " N  " " " 7 0 1 C2 
    4388 14 -13.1336 2.16672 -26.7957 287 " " " " A 2 0 0 "GLY " " CA " " " 6 0 1 C2 
    4389 14 -12.9627 0.764937 -26.2295 287 " " " " A 2 0 0 "GLY " " C  " " " 6 0 1 C2 
    4390 23 -13.3544 0.593247 -25.0896 287 " " " " A 70 0 0 "GLY " " O  " " " 8 0 1 C2 
    4391 48 -12.728 2.58856 -28.9075 287 " " " " A 21 0 0 "GLY " " H  " " " 1 0 1 C2 
    4392 48 -14.1783 2.27726 -27.0862 287 " " " " A 21 0 0 "GLY " " HA3" " " 1 0 1 C2 
    4393 48 -12.9273 2.89539 -26.0117 287 " " " " A 21 0 0 "GLY " " HA2" " " 1 0 1 C2 
    4394 40 -12.6167 -0.264607 -27.0018 288 " " " " A 43 0 0 "ARG " " N  " " " 7 0 1 C2 
    4395 14 -12.517 -1.67402 -26.5733 288 " " " " A 2 0 0 "ARG " " CA " " " 6 0 1 C2 
    4396 14 -11.158 -1.86502 -25.8895 288 " " " " A 2 0 0 "ARG " " C  " " " 6 0 1 C2 
    4397 23 -11.0342 -2.56728 -24.8733 288 " " " " A 70 0 0 "ARG " " O  " " " 8 0 1 C2 
    4398 14 -12.4921 -2.52236 -27.8567 288 " " " " A 2 0 0 "ARG " " CB " " " 6 0 1 C2 
    4399 14 -13.7007 -2.16794 -28.6719 288 " " " " A 2 0 0 "ARG " " CG " " " 6 0 1 C2 
    4400 14 -14.1392 -3.31334 -29.5991 288 " " " " A 2 0 0 "ARG " " CD " " " 6 0 1 C2 
    4401 40 -13.0997 -3.64786 -30.589 288 " " " " A 43 0 0 "ARG " " NE " " " 7 0 1 C2 
    4402 14 -13.2061 -4.10837 -31.8564 288 " " " " A 2 0 0 "ARG " " CZ " " " 6 0 1 C2 
    4403 40 -12.1098 -4.36724 -32.537 288 " " " " A 43 0 0 "ARG " " NH1" " " 7 0 1 C2 
    4404 40 -14.4357 -4.16449 -32.3898 288 " " " " A 43 0 0 "ARG " " NH2" " " 7 0 1 C2 
    4405 48 -12.2338 -0.0340472 -27.9075 288 " " " " A 21 0 0 "ARG " " H  " " " 1 0 1 C2 
    4406 48 -13.3548 -1.93928 -25.9286 288 " " " " A 21 0 0 "ARG " " HA " " " 1 0 1 C2 
    4407 48 -12.4591 -3.574 -27.572 288 " " " " A 21 0 0 "ARG " " HB3" " " 1 0 1 C2 
    4408 48 -11.7068 -2.2247 -28.5516 288 " " " " A 21 0 0 "ARG " " HB2" " " 1 0 1 C2 
    4409 48 -13.5994 -1.18281 -29.1273 288 " " " " A 21 0 0 "ARG " " HG3" " " 1 0 1 C2 
    4410 48 -14.5431 -2.05017 -27.9902 288 " " " " A 21 0 0 "ARG " " HG2" " " 1 0 1 C2 
    4411 48 -15.1152 -3.10598 -30.0378 288 " " " " A 21 0 0 "ARG " " HD3" " " 1 0 1 C2 
    4412 48 -14.4389 -4.18763 -29.0213 288 " " " " A 21 0 0 "ARG " " HD2" " " 1 0 1 C2 
    4413 48 -12.1478 -3.65034 -30.2513 288 " " " " A 21 0 0 "ARG " " HE " " " 1 0 1 C2 
    4414 48 -11.9741 -4.50957 -33.5277 288 " " " " A 21 0 0 "ARG " HH12 " " 1 0 1 C2 
    4415 48 -11.2663 -4.03939 -32.0885 288 " " " " A 21 0 0 "ARG " HH11 " " 1 0 1 C2 
    4416 48 -14.5607 -3.96786 -33.3726 288 " " " " A 21 0 0 "ARG " HH22 " " 1 0 1 C2 
    4417 48 -15.2679 -4.21041 -31.8194 288 " " " " A 21 0 0 "ARG " HH21 " " 1 0 1 C2 
    4418 40 -10.1441 -1.23814 -26.4768 289 " " " " A 43 0 0 "THR " " N  " " " 7 0 1 C2 
    4419 14 -8.7195 -1.10598 -25.9854 289 " " " " A 2 0 0 "THR " " CA " " " 6 0 1 C2 
    4420 14 -8.6633 -0.602332 -24.5429 289 " " " " A 2 0 0 "THR " " C  " " " 6 0 1 C2 
    4421 23 -7.91395 -1.19115 -23.7063 289 " " " " A 70 0 0 "THR " " O  " " " 8 0 1 C2 
    4422 14 -7.93947 -0.216229 -27.0616 289 " " " " A 2 0 0 "THR " " CB " " " 6 0 1 C2 
    4423 23 -8.30367 -0.407785 -28.4479 289 " " " " A 70 0 0 "THR " " OG1" " " 8 0 1 C2 
    4424 14 -6.42565 -0.548711 -27.0127 289 " " " " A 2 0 0 "THR " " CG2" " " 6 0 1 C2 
    4425 48 -10.2941 -0.620517 -27.2617 289 " " " " A 21 0 0 "THR " " H  " " " 1 0 1 C2 
    4426 48 -8.27798 -2.09317 -25.8489 289 " " " " A 21 0 0 "THR " " HA " " " 1 0 1 C2 
    4427 48 -8.15812 0.823687 -26.8189 289 " " " " A 21 0 0 "THR " " HB " " " 1 0 1 C2 
    4428 48 -8.29231 -1.31809 -28.7014 289 " " " " A 21 0 0 "THR " " HG1" " " 1 0 1 C2 
    4429 48 -5.99267 -0.287433 -26.0472 289 " " " " A 21 0 0 "THR " HG21 " " 1 0 1 C2 
    4430 48 -6.14333 -1.56548 -27.2858 289 " " " " A 21 0 0 "THR " HG22 " " 1 0 1 C2 
    4431 48 -5.84797 0.13918 -27.6301 289 " " " " A 21 0 0 "THR " HG23 " " 1 0 1 C2 
    4432 40 -9.31622 0.526473 -24.2371 290 " " " " A 43 0 0 "VAL " " N  " " " 7 0 1 C2 
    4433 14 -9.30142 1.06393 -22.898 290 " " " " A 2 0 0 "VAL " " CA " " " 6 0 1 C2 
    4434 14 -9.96877 0.185599 -21.7953 290 " " " " A 2 0 0 "VAL " " C  " " " 6 0 1 C2 
    4435 23 -9.61834 0.219357 -20.6039 290 " " " " A 70 0 0 "VAL " " O  " " " 8 0 1 C2 
    4436 14 -9.8934 2.48372 -22.8968 290 " " " " A 2 0 0 "VAL " " CB " " " 6 0 1 C2 
    4437 14 -9.09841 3.48884 -23.7437 290 " " " " A 2 0 0 "VAL " " CG1" " " 6 0 1 C2 
    4438 14 -11.3957 2.58308 -23.203 290 " " " " A 2 0 0 "VAL " " CG2" " " 6 0 1 C2 
    4439 48 -9.76124 1.03677 -24.9866 290 " " " " A 21 0 0 "VAL " " H  " " " 1 0 1 C2 
    4440 48 -8.26165 1.13938 -22.5798 290 " " " " A 21 0 0 "VAL " " HA " " " 1 0 1 C2 
    4441 48 -9.83815 2.92055 -21.8997 290 " " " " A 21 0 0 "VAL " " HB " " " 1 0 1 C2 
    4442 48 -9.49222 4.49154 -23.9098 290 " " " " A 21 0 0 "VAL " HG11 " " 1 0 1 C2 
    4443 48 -8.06072 3.55303 -23.4163 290 " " " " A 21 0 0 "VAL " HG12 " " 1 0 1 C2 
    4444 48 -8.99504 3.04708 -24.7348 290 " " " " A 21 0 0 "VAL " HG13 " " 1 0 1 C2 
    4445 48 -12.0018 1.85104 -22.6694 290 " " " " A 21 0 0 "VAL " HG21 " " 1 0 1 C2 
    4446 48 -11.7678 3.55141 -22.8684 290 " " " " A 21 0 0 "VAL " HG22 " " 1 0 1 C2 
    4447 48 -11.5532 2.5826 -24.2816 290 " " " " A 21 0 0 "VAL " HG23 " " 1 0 1 C2 
    4448 40 -10.9066 -0.642047 -22.1966 291 " " " " A 43 0 0 "VAL " " N  " " " 7 0 1 C2 
    4449 14 -11.465 -1.70129 -21.413 291 " " " " A 2 0 0 "VAL " " CA " " " 6 0 1 C2 
    4450 14 -10.4897 -2.85134 -21.1654 291 " " " " A 2 0 0 "VAL " " C  " " " 6 0 1 C2 
    4451 23 -10.3998 -3.2097 -20.0438 291 " " " " A 70 0 0 "VAL " " O  " " " 8 0 1 C2 
    4452 14 -12.847 -2.22536 -22.0011 291 " " " " A 2 0 0 "VAL " " CB " " " 6 0 1 C2 
    4453 14 -13.3874 -3.43276 -21.2444 291 " " " " A 2 0 0 "VAL " " CG1" " " 6 0 1 C2 
    4454 14 -13.9773 -1.21476 -21.9884 291 " " " " A 2 0 0 "VAL " " CG2" " " 6 0 1 C2 
    4455 48 -11.2872 -0.602143 -23.1313 291 " " " " A 21 0 0 "VAL " " H  " " " 1 0 1 C2 
    4456 48 -11.7511 -1.28243 -20.4483 291 " " " " A 21 0 0 "VAL " " HA " " " 1 0 1 C2 
    4457 48 -12.7852 -2.43304 -23.0694 291 " " " " A 21 0 0 "VAL " " HB " " " 1 0 1 C2 
    4458 48 -14.3451 -3.82584 -21.5854 291 " " " " A 21 0 0 "VAL " HG11 " " 1 0 1 C2 
    4459 48 -12.6334 -4.21975 -21.2595 291 " " " " A 21 0 0 "VAL " HG12 " " 1 0 1 C2 
    4460 48 -13.543 -3.166 -20.199 291 " " " " A 21 0 0 "VAL " HG13 " " 1 0 1 C2 
    4461 48 -14.313 -0.872096 -21.0096 291 " " " " A 21 0 0 "VAL " HG21 " " 1 0 1 C2 
    4462 48 -13.6395 -0.340087 -22.5442 291 " " " " A 21 0 0 "VAL " HG22 " " 1 0 1 C2 
    4463 48 -14.9234 -1.52951 -22.4289 291 " " " " A 21 0 0 "VAL " HG23 " " 1 0 1 C2 
    4464 40 -9.82349 -3.44518 -22.1573 292 " " " " A 43 0 0 "PHE " " N  " " " 7 0 1 C2 
    4465 14 -8.6113 -4.3165 -21.9271 292 " " " " A 2 0 0 "PHE " " CA " " " 6 0 1 C2 
    4466 14 -7.60254 -3.84586 -20.9031 292 " " " " A 2 0 0 "PHE " " C  " " " 6 0 1 C2 
    4467 23 -7.1496 -4.74909 -20.1787 292 " " " " A 70 0 0 "PHE " " O  " " " 8 0 1 C2 
    4468 14 -8.04962 -4.73884 -23.303 292 " " " " A 2 0 0 "PHE " " CB " " " 6 0 1 C2 
    4469 14 -7.35995 -6.0667 -23.3916 292 " " " " A 2 0 0 "PHE " " CG " " " 6 0 1 C2 
    4470 14 -6.11501 -6.38303 -23.8765 292 " " " " A 2 0 0 "PHE " " CD1" " " 6 0 1 C2 
    4471 14 -8.07238 -7.1642 -22.8543 292 " " " " A 2 0 0 "PHE " " CD2" " " 6 0 1 C2 
    4472 14 -5.63113 -7.68753 -24.059 292 " " " " A 2 0 0 "PHE " " CE1" " " 6 0 1 C2 
    4473 14 -7.58775 -8.54147 -22.9241 292 " " " " A 2 0 0 "PHE " " CE2" " " 6 0 1 C2 
    4474 14 -6.36846 -8.77486 -23.5653 292 " " " " A 2 0 0 "PHE " " CZ " " " 6 0 1 C2 
    4475 48 -10.1335 -3.15724 -23.0744 292 " " " " A 21 0 0 "PHE " " H  " " " 1 0 1 C2 
    4476 48 -9.0852 -5.16272 -21.4297 292 " " " " A 21 0 0 "PHE " " HA " " " 1 0 1 C2 
    4477 48 -7.36819 -4.03448 -23.7801 292 " " " " A 21 0 0 "PHE " " HB3" " " 1 0 1 C2 
    4478 48 -8.86372 -4.84243 -24.0204 292 " " " " A 21 0 0 "PHE " " HB2" " " 1 0 1 C2 
    4479 48 -5.55489 -5.63125 -24.4127 292 " " " " A 21 0 0 "PHE " " HD1" " " 1 0 1 C2 
    4480 48 -9.03518 -6.99945 -22.3936 292 " " " " A 21 0 0 "PHE " " HD2" " " 1 0 1 C2 
    4481 48 -4.64285 -7.85668 -24.4604 292 " " " " A 21 0 0 "PHE " " HE1" " " 1 0 1 C2 
    4482 48 -8.23935 -9.2763 -22.4748 292 " " " " A 21 0 0 "PHE " " HE2" " " 1 0 1 C2 
    4483 48 -5.82344 -9.70398 -23.6434 292 " " " " A 21 0 0 "PHE " " HZ " " " 1 0 1 C2 
    4484 40 -7.22763 -2.56159 -20.8818 293 " " " " A 43 0 0 "SER " " N  " " " 7 0 1 C2 
    4485 14 -6.22888 -2.02586 -19.9026 293 " " " " A 2 0 0 "SER " " CA " " " 6 0 1 C2 
    4486 14 -6.92079 -2.03536 -18.4943 293 " " " " A 2 0 0 "SER " " C  " " " 6 0 1 C2 
    4487 23 -6.3787 -2.61503 -17.5709 293 " " " " A 70 0 0 "SER " " O  " " " 8 0 1 C2 
    4488 14 -5.84148 -0.518886 -20.3021 293 " " " " A 2 0 0 "SER " " CB " " " 6 0 1 C2 
    4489 23 -4.86524 -0.123441 -19.4787 293 " " " " A 70 0 0 "SER " " OG " " " 8 0 1 C2 
    4490 48 -7.62043 -1.98258 -21.6102 293 " " " " A 21 0 0 "SER " " H  " " " 1 0 1 C2 
    4491 48 -5.37966 -2.70789 -19.8607 293 " " " " A 21 0 0 "SER " " HA " " " 1 0 1 C2 
    4492 48 -6.6509 0.195191 -20.1503 293 " " " " A 21 0 0 "SER " " HB3" " " 1 0 1 C2 
    4493 48 -5.50971 -0.398532 -21.3334 293 " " " " A 21 0 0 "SER " " HB2" " " 1 0 1 C2 
    4494 48 -4.1116 -0.633779 -19.7329 293 " " " " A 21 0 0 "SER " " HG " " " 1 0 1 C2 
    4495 40 -8.19815 -1.56693 -18.3786 294 " " " " A 43 0 0 "ALA " " N  " " " 7 0 1 C2 
    4496 14 -8.85824 -1.49355 -17.073 294 " " " " A 2 0 0 "ALA " " CA " " " 6 0 1 C2 
    4497 14 -9.08397 -2.88116 -16.5251 294 " " " " A 2 0 0 "ALA " " C  " " " 6 0 1 C2 
    4498 23 -8.67356 -3.06823 -15.3408 294 " " " " A 70 0 0 "ALA " " O  " " " 8 0 1 C2 
    4499 14 -10.3064 -0.940673 -17.2335 294 " " " " A 2 0 0 "ALA " " CB " " " 6 0 1 C2 
    4500 48 -8.77823 -1.27316 -19.1515 294 " " " " A 21 0 0 "ALA " " H  " " " 1 0 1 C2 
    4501 48 -8.25037 -0.915744 -16.3768 294 " " " " A 21 0 0 "ALA " " HA " " " 1 0 1 C2 
    4502 48 -10.9306 -1.63612 -17.7946 294 " " " " A 21 0 0 "ALA " " HB1" " " 1 0 1 C2 
    4503 48 -10.7785 -0.737128 -16.2723 294 " " " " A 21 0 0 "ALA " " HB2" " " 1 0 1 C2 
    4504 48 -10.4165 0.0811872 -17.5965 294 " " " " A 21 0 0 "ALA " " HB3" " " 1 0 1 C2 
    4505 40 -9.58184 -3.88419 -17.2957 295 " " " " A 43 0 0 "VAL " " N  " " " 7 0 1 C2 
    4506 14 -9.86259 -5.27436 -16.8249 295 " " " " A 2 0 0 "VAL " " CA " " " 6 0 1 C2 
    4507 14 -8.6172 -6.01264 -16.2466 295 " " " " A 2 0 0 "VAL " " C  " " " 6 0 1 C2 
    4508 23 -8.75135 -6.87324 -15.4196 295 " " " " A 70 0 0 "VAL " " O  " " " 8 0 1 C2 
    4509 14 -10.6923 -6.095 -17.8611 295 " " " " A 2 0 0 "VAL " " CB " " " 6 0 1 C2 
    4510 14 -12.0919 -5.41452 -18.0643 295 " " " " A 2 0 0 "VAL " " CG1" " " 6 0 1 C2 
    4511 14 -9.85948 -6.28138 -19.1341 295 " " " " A 2 0 0 "VAL " " CG2" " " 6 0 1 C2 
    4512 48 -9.7974 -3.64403 -18.2528 295 " " " " A 21 0 0 "VAL " " H  " " " 1 0 1 C2 
    4513 48 -10.4991 -5.13834 -15.9505 295 " " " " A 21 0 0 "VAL " " HA " " " 1 0 1 C2 
    4514 48 -10.8841 -7.07645 -17.4275 295 " " " " A 21 0 0 "VAL " " HB " " " 1 0 1 C2 
    4515 48 -12.0189 -4.51005 -18.6682 295 " " " " A 21 0 0 "VAL " HG11 " " 1 0 1 C2 
    4516 48 -12.777 -6.04657 -18.6293 295 " " " " A 21 0 0 "VAL " HG12 " " 1 0 1 C2 
    4517 48 -12.5311 -5.02491 -17.1459 295 " " " " A 21 0 0 "VAL " HG13 " " 1 0 1 C2 
    4518 48 -10.4502 -6.65034 -19.9726 295 " " " " A 21 0 0 "VAL " HG21 " " 1 0 1 C2 
    4519 48 -9.37233 -5.34551 -19.4079 295 " " " " A 21 0 0 "VAL " HG22 " " 1 0 1 C2 
    4520 48 -9.09475 -7.02587 -18.9127 295 " " " " A 21 0 0 "VAL " HG23 " " 1 0 1 C2 
    4521 40 -7.45769 -5.60571 -16.746 296 " " " " A 43 0 0 "ILE " " N  " " " 7 0 1 C2 
    4522 14 -6.24966 -6.19577 -16.2749 296 " " " " A 2 0 0 "ILE " " CA " " " 6 0 1 C2 
    4523 14 -5.79615 -5.49323 -14.9861 296 " " " " A 2 0 0 "ILE " " C  " " " 6 0 1 C2 
    4524 23 -5.40235 -6.15837 -14.0335 296 " " " " A 70 0 0 "ILE " " O  " " " 8 0 1 C2 
    4525 14 -5.13443 -5.9691 -17.3006 296 " " " " A 2 0 0 "ILE " " CB " " " 6 0 1 C2 
    4526 14 -5.52942 -6.91418 -18.5282 296 " " " " A 2 0 0 "ILE " " CG1" " " 6 0 1 C2 
    4527 14 -3.65397 -6.10965 -16.9248 296 " " " " A 2 0 0 "ILE " " CG2" " " 6 0 1 C2 
    4528 14 -4.69033 -6.92265 -19.9138 296 " " " " A 2 0 0 "ILE " " CD1" " " 6 0 1 C2 
    4529 48 -7.41585 -4.89338 -17.4608 296 " " " " A 21 0 0 "ILE " " H  " " " 1 0 1 C2 
    4530 48 -6.39598 -7.27072 -16.1691 296 " " " " A 21 0 0 "ILE " " HA " " " 1 0 1 C2 
    4531 48 -5.16254 -4.95772 -17.706 296 " " " " A 21 0 0 "ILE " " HB " " " 1 0 1 C2 
    4532 48 -6.58427 -6.78576 -18.7709 296 " " " " A 21 0 0 "ILE " HG13 " " 1 0 1 C2 
    4533 48 -5.47197 -7.93049 -18.1385 296 " " " " A 21 0 0 "ILE " HG12 " " 1 0 1 C2 
    4534 48 -3.50862 -7.09876 -16.4905 296 " " " " A 21 0 0 "ILE " HG21 " " 1 0 1 C2 
    4535 48 -2.95844 -5.84824 -17.7223 296 " " " " A 21 0 0 "ILE " HG22 " " 1 0 1 C2 
    4536 48 -3.3452 -5.53642 -16.0507 296 " " " " A 21 0 0 "ILE " HG23 " " 1 0 1 C2 
    4537 48 -3.78682 -7.50819 -19.7437 296 " " " " A 21 0 0 "ILE " HD11 " " 1 0 1 C2 
    4538 48 -5.16642 -7.44231 -20.7453 296 " " " " A 21 0 0 "ILE " HD12 " " 1 0 1 C2 
    4539 48 -4.37933 -5.9292 -20.237 296 " " " " A 21 0 0 "ILE " HD13 " " 1 0 1 C2 
    4540 40 -5.93016 -4.17331 -14.9455 297 " " " " A 43 0 0 "ILE " " N  " " " 7 0 1 C2 
    4541 14 -5.77027 -3.40779 -13.7053 297 " " " " A 2 0 0 "ILE " " CA " " " 6 0 1 C2 
    4542 14 -6.71444 -3.90405 -12.6163 297 " " " " A 2 0 0 "ILE " " C  " " " 6 0 1 C2 
    4543 23 -6.32805 -3.83507 -11.4834 297 " " " " A 70 0 0 "ILE " " O  " " " 8 0 1 C2 
    4544 14 -5.678 -1.88842 -13.9082 297 " " " " A 2 0 0 "ILE " " CB " " " 6 0 1 C2 
    4545 14 -4.52845 -1.66764 -14.8846 297 " " " " A 2 0 0 "ILE " " CG1" " " 6 0 1 C2 
    4546 14 -5.5219 -1.11245 -12.5697 297 " " " " A 2 0 0 "ILE " " CG2" " " 6 0 1 C2 
    4547 14 -4.53556 -0.254258 -15.4299 297 " " " " A 2 0 0 "ILE " " CD1" " " 6 0 1 C2 
    4548 48 -6.38683 -3.70588 -15.7156 297 " " " " A 21 0 0 "ILE " " H  " " " 1 0 1 C2 
    4549 48 -4.84152 -3.7723 -13.2663 297 " " " " A 21 0 0 "ILE " " HA " " " 1 0 1 C2 
    4550 48 -6.58275 -1.64331 -14.4645 297 " " " " A 21 0 0 "ILE " " HB " " " 1 0 1 C2 
    4551 48 -4.59481 -2.38808 -15.6999 297 " " " " A 21 0 0 "ILE " HG13 " " 1 0 1 C2 
    4552 48 -3.60092 -1.70413 -14.3132 297 " " " " A 21 0 0 "ILE " HG12 " " 1 0 1 C2 
    4553 48 -4.75955 -1.45806 -11.8715 297 " " " " A 21 0 0 "ILE " HG21 " " 1 0 1 C2 
    4554 48 -5.29408 -0.0614253 -12.7473 297 " " " " A 21 0 0 "ILE " HG22 " " 1 0 1 C2 
    4555 48 -6.42485 -1.09406 -11.9594 297 " " " " A 21 0 0 "ILE " HG23 " " 1 0 1 C2 
    4556 48 -5.33173 -0.16394 -16.1689 297 " " " " A 21 0 0 "ILE " HD11 " " 1 0 1 C2 
    4557 48 -4.6169 0.596457 -14.7533 297 " " " " A 21 0 0 "ILE " HD12 " " 1 0 1 C2 
    4558 48 -3.53268 -0.0697279 -15.815 297 " " " " A 21 0 0 "ILE " HD13 " " 1 0 1 C2 
    4559 40 -7.93794 -4.29929 -12.8116 298 " " " " A 43 0 0 "VAL " " N  " " " 7 0 1 C2 
    4560 14 -8.8479 -4.94012 -11.886 298 " " " " A 2 0 0 "VAL " " CA " " " 6 0 1 C2 
    4561 14 -8.34778 -6.29091 -11.4477 298 " " " " A 2 0 0 "VAL " " C  " " " 6 0 1 C2 
    4562 23 -8.16758 -6.38523 -10.2181 298 " " " " A 70 0 0 "VAL " " O  " " " 8 0 1 C2 
    4563 14 -10.2745 -4.98354 -12.5862 298 " " " " A 2 0 0 "VAL " " CB " " " 6 0 1 C2 
    4564 14 -11.3135 -5.90124 -11.7649 298 " " " " A 2 0 0 "VAL " " CG1" " " 6 0 1 C2 
    4565 14 -10.8861 -3.61019 -12.8525 298 " " " " A 2 0 0 "VAL " " CG2" " " 6 0 1 C2 
    4566 48 -8.2337 -4.16977 -13.7686 298 " " " " A 21 0 0 "VAL " " H  " " " 1 0 1 C2 
    4567 48 -8.92867 -4.32215 -10.9917 298 " " " " A 21 0 0 "VAL " " HA " " " 1 0 1 C2 
    4568 48 -10.1631 -5.52081 -13.528 298 " " " " A 21 0 0 "VAL " " HB " " " 1 0 1 C2 
    4569 48 -11.047 -6.95779 -11.7367 298 " " " " A 21 0 0 "VAL " HG11 " " 1 0 1 C2 
    4570 48 -11.5571 -5.57544 -10.7537 298 " " " " A 21 0 0 "VAL " HG12 " " 1 0 1 C2 
    4571 48 -12.2182 -5.89493 -12.3729 298 " " " " A 21 0 0 "VAL " HG13 " " 1 0 1 C2 
    4572 48 -10.7019 -2.97081 -11.9892 298 " " " " A 21 0 0 "VAL " HG21 " " 1 0 1 C2 
    4573 48 -10.747 -3.16942 -13.8397 298 " " " " A 21 0 0 "VAL " HG22 " " 1 0 1 C2 
    4574 48 -11.9375 -3.86574 -12.9841 298 " " " " A 21 0 0 "VAL " HG23 " " 1 0 1 C2 
    4575 40 -7.97457 -7.21849 -12.293 299 " " " " A 43 0 0 "ALA " " N  " " " 7 0 1 C2 
    4576 14 -7.25916 -8.4604 -12.061 299 " " " " A 2 0 0 "ALA " " CA " " " 6 0 1 C2 
    4577 14 -5.92667 -8.37873 -11.322 299 " " " " A 2 0 0 "ALA " " C  " " " 6 0 1 C2 
    4578 23 -5.61109 -9.26326 -10.5768 299 " " " " A 70 0 0 "ALA " " O  " " " 8 0 1 C2 
    4579 14 -7.10654 -9.32624 -13.2883 299 " " " " A 2 0 0 "ALA " " CB " " " 6 0 1 C2 
    4580 48 -8.17803 -6.9663 -13.2496 299 " " " " A 21 0 0 "ALA " " H  " " " 1 0 1 C2 
    4581 48 -7.81223 -9.03113 -11.315 299 " " " " A 21 0 0 "ALA " " HA " " " 1 0 1 C2 
    4582 48 -6.5831 -8.71963 -14.0273 299 " " " " A 21 0 0 "ALA " " HB1" " " 1 0 1 C2 
    4583 48 -6.57505 -10.2456 -13.0426 299 " " " " A 21 0 0 "ALA " " HB2" " " 1 0 1 C2 
    4584 48 -8.08179 -9.50094 -13.7427 299 " " " " A 21 0 0 "ALA " " HB3" " " 1 0 1 C2 
    4585 40 -5.14894 -7.24694 -11.4411 300 " " " " A 43 0 0 "SER " " N  " " " 7 0 1 C2 
    4586 14 -3.87834 -7.0072 -10.76 300 " " " " A 2 0 0 "SER " " CA " " " 6 0 1 C2 
    4587 14 -4.0824 -6.41563 -9.29786 300 " " " " A 2 0 0 "SER " " C  " " " 6 0 1 C2 
    4588 23 -3.10695 -6.42892 -8.54521 300 " " " " A 70 0 0 "SER " " O  " " " 8 0 1 C2 
    4589 14 -2.98937 -5.93777 -11.577 300 " " " " A 2 0 0 "SER " " CB " " " 6 0 1 C2 
    4590 23 -2.65996 -6.32923 -12.8388 300 " " " " A 70 0 0 "SER " " OG " " " 8 0 1 C2 
    4591 48 -5.44061 -6.603 -12.1624 300 " " " " A 21 0 0 "SER " " H  " " " 1 0 1 C2 
    4592 48 -3.34968 -7.96003 -10.7325 300 " " " " A 21 0 0 "SER " " HA " " " 1 0 1 C2 
    4593 48 -2.0766 -5.81855 -10.9932 300 " " " " A 21 0 0 "SER " " HB3" " " 1 0 1 C2 
    4594 48 -3.53291 -4.99524 -11.6427 300 " " " " A 21 0 0 "SER " " HB2" " " 1 0 1 C2 
    4595 48 -3.45417 -6.60056 -13.2731 300 " " " " A 21 0 0 "SER " " HG " " " 1 0 1 C2 
    4596 40 -5.28645 -5.86812 -9.00623 301 " " " " A 43 0 0 "SER " " N  " " " 7 0 1 C2 
    4597 14 -5.69551 -5.47436 -7.68265 301 " " " " A 2 0 0 "SER " " CA " " " 6 0 1 C2 
    4598 14 -6.34316 -6.65015 -6.91082 301 " " " " A 2 0 0 "SER " " C  " " " 6 0 1 C2 
    4599 23 -5.83483 -6.98103 -5.81515 301 " " " " A 70 0 0 "SER " " O  " " " 8 0 1 C2 
    4600 14 -6.44154 -4.17542 -7.78893 301 " " " " A 2 0 0 "SER " " CB " " " 6 0 1 C2 
    4601 23 -7.38676 -4.23663 -8.73222 301 " " " " A 70 0 0 "SER " " OG " " " 8 0 1 C2 
    4602 48 -6.00354 -5.80307 -9.71449 301 " " " " A 21 0 0 "SER " " H  " " " 1 0 1 C2 
    4603 48 -4.91494 -5.26475 -6.95129 301 " " " " A 21 0 0 "SER " " HA " " " 1 0 1 C2 
    4604 48 -5.69382 -3.3995 -7.95316 301 " " " " A 21 0 0 "SER " " HB3" " " 1 0 1 C2 
    4605 48 -6.94497 -3.75503 -6.91833 301 " " " " A 21 0 0 "SER " " HB2" " " 1 0 1 C2 
    4606 48 -6.95 -4.24535 -9.57018 301 " " " " A 21 0 0 "SER " " HG " " " 1 0 1 C2 
    4607 40 -7.28464 -7.41777 -7.51556 302 " " " " A 43 0 0 "VAL " " N  " " " 7 0 1 C2 
    4608 14 -7.93265 -8.62418 -6.85057 302 " " " " A 2 0 0 "VAL " " CA " " " 6 0 1 C2 
    4609 14 -7.03115 -9.48078 -5.89373 302 " " " " A 2 0 0 "VAL " " C  " " " 6 0 1 C2 
    4610 23 -7.44301 -9.65096 -4.74564 302 " " " " A 70 0 0 "VAL " " O  " " " 8 0 1 C2 
    4611 14 -8.94925 -9.40197 -7.72738 302 " " " " A 2 0 0 "VAL " " CB " " " 6 0 1 C2 
    4612 14 -10.0858 -8.39746 -8.20794 302 " " " " A 2 0 0 "VAL " " CG1" " " 6 0 1 C2 
    4613 14 -8.4021 -10.2755 -8.85127 302 " " " " A 2 0 0 "VAL " " CG2" " " 6 0 1 C2 
    4614 48 -7.68998 -7.10454 -8.38601 302 " " " " A 21 0 0 "VAL " " H  " " " 1 0 1 C2 
    4615 48 -8.59868 -8.13489 -6.13987 302 " " " " A 21 0 0 "VAL " " HA " " " 1 0 1 C2 
    4616 48 -9.51243 -9.95641 -6.97671 302 " " " " A 21 0 0 "VAL " " HB " " " 1 0 1 C2 
    4617 48 -10.9661 -9.03586 -8.2837 302 " " " " A 21 0 0 "VAL " HG11 " " 1 0 1 C2 
    4618 48 -10.2996 -7.53985 -7.57004 302 " " " " A 21 0 0 "VAL " HG12 " " 1 0 1 C2 
    4619 48 -9.83113 -7.99162 -9.18698 302 " " " " A 21 0 0 "VAL " HG13 " " 1 0 1 C2 
    4620 48 -7.66489 -9.65534 -9.3612 302 " " " " A 21 0 0 "VAL " HG21 " " 1 0 1 C2 
    4621 48 -7.88961 -11.1421 -8.43355 302 " " " " A 21 0 0 "VAL " HG22 " " 1 0 1 C2 
    4622 48 -9.19825 -10.5291 -9.55123 302 " " " " A 21 0 0 "VAL " HG23 " " 1 0 1 C2 
    4623 40 -5.80907 -9.94442 -6.12046 303 " " " " A 43 0 0 "PRO " " N  " " " 7 0 1 C2 
    4624 14 -5.03136 -10.6871 -5.14318 303 " " " " A 2 0 0 "PRO " " CA " " " 6 0 1 C2 
    4625 14 -4.51916 -9.85878 -3.88212 303 " " " " A 2 0 0 "PRO " " C  " " " 6 0 1 C2 
    4626 23 -4.07215 -10.4692 -2.93946 303 " " " " A 70 0 0 "PRO " " O  " " " 8 0 1 C2 
    4627 14 -3.80182 -11.324 -5.87367 303 " " " " A 2 0 0 "PRO " " CB " " " 6 0 1 C2 
    4628 14 -3.74655 -10.5238 -7.17125 303 " " " " A 2 0 0 "PRO " " CG " " " 6 0 1 C2 
    4629 14 -5.11854 -9.88007 -7.45192 303 " " " " A 2 0 0 "PRO " " CD " " " 6 0 1 C2 
    4630 48 -5.65145 -11.5507 -4.90267 303 " " " " A 21 0 0 "PRO " " HA " " " 1 0 1 C2 
    4631 48 -4.06641 -12.3578 -6.09572 303 " " " " A 21 0 0 "PRO " " HB3" " " 1 0 1 C2 
    4632 48 -2.83155 -11.3528 -5.37782 303 " " " " A 21 0 0 "PRO " " HB2" " " 1 0 1 C2 
    4633 48 -3.37173 -11.115 -8.00674 303 " " " " A 21 0 0 "PRO " " HG3" " " 1 0 1 C2 
    4634 48 -2.97117 -9.75772 -7.16484 303 " " " " A 21 0 0 "PRO " " HG2" " " 1 0 1 C2 
    4635 48 -5.07974 -8.94833 -8.01623 303 " " " " A 21 0 0 "PRO " " HD2" " " 1 0 1 C2 
    4636 48 -5.7123 -10.5718 -8.0495 303 " " " " A 21 0 0 "PRO " " HD3" " " 1 0 1 C2 
    4637 40 -4.7468 -8.52572 -3.75881 304 " " " " A 43 0 0 "LEU " " N  " " " 7 0 1 C2 
    4638 14 -4.78009 -7.76735 -2.50746 304 " " " " A 2 0 0 "LEU " " CA " " " 6 0 1 C2 
    4639 14 -5.86646 -8.19459 -1.4852 304 " " " " A 2 0 0 "LEU " " C  " " " 6 0 1 C2 
    4640 23 -5.47956 -8.22403 -0.323279 304 " " " " A 70 0 0 "LEU " " O  " " " 8 0 1 C2 
    4641 14 -4.89714 -6.22207 -2.78421 304 " " " " A 2 0 0 "LEU " " CB " " " 6 0 1 C2 
    4642 14 -3.6346 -5.55618 -3.31531 304 " " " " A 2 0 0 "LEU " " CG " " " 6 0 1 C2 
    4643 14 -3.86449 -4.12962 -3.80897 304 " " " " A 2 0 0 "LEU " " CD1" " " 6 0 1 C2 
    4644 14 -2.5004 -5.47422 -2.30302 304 " " " " A 2 0 0 "LEU " " CD2" " " 6 0 1 C2 
    4645 48 -5.17808 -8.13464 -4.58413 304 " " " " A 21 0 0 "LEU " " H  " " " 1 0 1 C2 
    4646 48 -3.80173 -7.84468 -2.03321 304 " " " " A 21 0 0 "LEU " " HA " " " 1 0 1 C2 
    4647 48 -5.09557 -5.77276 -1.81114 304 " " " " A 21 0 0 "LEU " " HB3" " " 1 0 1 C2 
    4648 48 -5.73007 -5.9465 -3.43104 304 " " " " A 21 0 0 "LEU " " HB2" " " 1 0 1 C2 
    4649 48 -3.19894 -6.16121 -4.11044 304 " " " " A 21 0 0 "LEU " " HG " " " 1 0 1 C2 
    4650 48 -4.58167 -4.19565 -4.62713 304 " " " " A 21 0 0 "LEU " HD11 " " 1 0 1 C2 
    4651 48 -4.27025 -3.36277 -3.14912 304 " " " " A 21 0 0 "LEU " HD12 " " 1 0 1 C2 
    4652 48 -2.98635 -3.67564 -4.26819 304 " " " " A 21 0 0 "LEU " HD13 " " 1 0 1 C2 
    4653 48 -1.75473 -4.74559 -2.62112 304 " " " " A 21 0 0 "LEU " HD21 " " 1 0 1 C2 
    4654 48 -2.82931 -5.02378 -1.36652 304 " " " " A 21 0 0 "LEU " HD22 " " 1 0 1 C2 
    4655 48 -2.16318 -6.47699 -2.04067 304 " " " " A 21 0 0 "LEU " HD23 " " 1 0 1 C2 
    4656 40 -7.0565 -8.72619 -1.92897 305 " " " " A 43 0 0 "LEU " " N  " " " 7 0 1 C2 
    4657 14 -8.20311 -9.16881 -1.13217 305 " " " " A 2 0 0 "LEU " " CA " " " 6 0 1 C2 
    4658 14 -7.87382 -10.5304 -0.476018 305 " " " " A 2 0 0 "LEU " " C  " " " 6 0 1 C2 
    4659 23 -8.50004 -10.9401 0.479925 305 " " " " A 70 0 0 "LEU " " O  " " " 8 0 1 C2 
    4660 14 -9.4466 -9.47404 -2.00092 305 " " " " A 2 0 0 "LEU " " CB " " " 6 0 1 C2 
    4661 14 -10.0032 -8.22487 -2.81569 305 " " " " A 2 0 0 "LEU " " CG " " " 6 0 1 C2 
    4662 14 -11.2525 -8.79064 -3.57961 305 " " " " A 2 0 0 "LEU " " CD1" " " 6 0 1 C2 
    4663 14 -10.3916 -7.03035 -1.97354 305 " " " " A 2 0 0 "LEU " " CD2" " " 6 0 1 C2 
    4664 48 -7.18268 -8.74451 -2.93089 305 " " " " A 21 0 0 "LEU " " H  " " " 1 0 1 C2 
    4665 48 -8.48671 -8.35739 -0.461901 305 " " " " A 21 0 0 "LEU " " HA " " " 1 0 1 C2 
    4666 48 -10.2675 -9.86017 -1.39672 305 " " " " A 21 0 0 "LEU " " HB3" " " 1 0 1 C2 
    4667 48 -9.33689 -10.3562 -2.63166 305 " " " " A 21 0 0 "LEU " " HB2" " " 1 0 1 C2 
    4668 48 -9.26329 -7.99197 -3.58147 305 " " " " A 21 0 0 "LEU " " HG " " " 1 0 1 C2 
    4669 48 -11.9094 -9.37881 -2.93875 305 " " " " A 21 0 0 "LEU " HD11 " " 1 0 1 C2 
    4670 48 -11.8756 -7.95627 -3.90166 305 " " " " A 21 0 0 "LEU " HD12 " " 1 0 1 C2 
    4671 48 -10.9506 -9.45142 -4.3922 305 " " " " A 21 0 0 "LEU " HD13 " " 1 0 1 C2 
    4672 48 -11.3436 -7.25028 -1.4905 305 " " " " A 21 0 0 "LEU " HD21 " " 1 0 1 C2 
    4673 48 -9.60488 -6.56706 -1.37811 305 " " " " A 21 0 0 "LEU " HD22 " " 1 0 1 C2 
    4674 48 -10.6103 -6.32513 -2.77538 305 " " " " A 21 0 0 "LEU " HD23 " " 1 0 1 C2 
    4675 40 -6.82473 -11.2902 -0.984579 306 " " " " A 43 0 0 "LEU " " N  " " " 7 0 1 C2 
    4676 14 -6.34143 -12.5552 -0.467259 306 " " " " A 2 0 0 "LEU " " CA " " " 6 0 1 C2 
    4677 14 -5.66076 -12.3345 0.884901 306 " " " " A 2 0 0 "LEU " " C  " " " 6 0 1 C2 
    4678 23 -5.58876 -13.3303 1.62663 306 " " " " A 70 0 0 "LEU " " O  " " " 8 0 1 C2 
    4679 14 -5.35496 -13.202 -1.50123 306 " " " " A 2 0 0 "LEU " " CB " " " 6 0 1 C2 
    4680 14 -5.88101 -13.7121 -2.82281 306 " " " " A 2 0 0 "LEU " " CG " " " 6 0 1 C2 
    4681 14 -4.68648 -14.4025 -3.5958 306 " " " " A 2 0 0 "LEU " " CD1" " " 6 0 1 C2 
    4682 14 -6.9456 -14.7919 -2.71543 306 " " " " A 2 0 0 "LEU " " CD2" " " 6 0 1 C2 
    4683 48 -6.21078 -10.8613 -1.66223 306 " " " " A 21 0 0 "LEU " " H  " " " 1 0 1 C2 
    4684 48 -7.18614 -13.2086 -0.249037 306 " " " " A 21 0 0 "LEU " " HA " " " 1 0 1 C2 
    4685 48 -4.97904 -14.0637 -0.94966 306 " " " " A 21 0 0 "LEU " " HB3" " " 1 0 1 C2 
    4686 48 -4.5226 -12.5114 -1.63661 306 " " " " A 21 0 0 "LEU " " HB2" " " 1 0 1 C2 
    4687 48 -6.25913 -12.9427 -3.49594 306 " " " " A 21 0 0 "LEU " " HG " " " 1 0 1 C2 
    4688 48 -3.89613 -13.7147 -3.89649 306 " " " " A 21 0 0 "LEU " HD11 " " 1 0 1 C2 
    4689 48 -4.20868 -15.1457 -2.95739 306 " " " " A 21 0 0 "LEU " HD12 " " 1 0 1 C2 
    4690 48 -5.00763 -15.0801 -4.38691 306 " " " " A 21 0 0 "LEU " HD13 " " 1 0 1 C2 
    4691 48 -7.42453 -15.0118 -3.66957 306 " " " " A 21 0 0 "LEU " HD21 " " 1 0 1 C2 
    4692 48 -6.49315 -15.6716 -2.25776 306 " " " " A 21 0 0 "LEU " HD22 " " 1 0 1 C2 
    4693 48 -7.71927 -14.366 -2.07655 306 " " " " A 21 0 0 "LEU " HD23 " " 1 0 1 C2 
    4694 40 -5.12447 -11.1477 1.15798 307 " " " " A 43 0 0 "PHE " " N  " " " 7 0 1 C2 
    4695 14 -4.42492 -10.814 2.40981 307 " " " " A 2 0 0 "PHE " " CA " " " 6 0 1 C2 
    4696 14 -5.48341 -10.8527 3.50967 307 " " " " A 2 0 0 "PHE " " C  " " " 6 0 1 C2 
    4697 23 -6.62608 -10.4753 3.2196 307 " " " " A 70 0 0 "PHE " " O  " " " 8 0 1 C2 
    4698 14 -3.87945 -9.34476 2.34006 307 " " " " A 2 0 0 "PHE " " CB " " " 6 0 1 C2 
    4699 14 -2.55405 -9.19709 1.70729 307 " " " " A 2 0 0 "PHE " " CG " " " 6 0 1 C2 
    4700 14 -1.39677 -9.02614 2.49429 307 " " " " A 2 0 0 "PHE " " CD1" " " 6 0 1 C2 
    4701 14 -2.3806 -9.13169 0.297334 307 " " " " A 2 0 0 "PHE " " CD2" " " 6 0 1 C2
[truncated: 9,340,543 more chars]
