# Supplementary material for: Inhibition Mechanism of Anti-TB Drug SQ109: Allosteric Inhibition of TMM Translocation of Mycobacterium Tuberculosis MmpL3 Transporter
Source: J Chem Inf Model. 2023 Aug 17;63(16):5356–74. doi: 10.1021/acs.jcim.3c00616 (PMC10466384; doi:10.1021/acs.jcim.3c00616)
Supplement: Supplementary file 2 — ci3c00616_si_002.zip [file ci3c00616_si_002.zip › data/TM7-TM8_conformchange/6AJF_apo_traj3_42ns.mae]

{
  s_m_m2io_version
  :::
  2.0.0
}
f_m_ct {
  s_m_title
  r_chorus_box_ax
  r_chorus_box_ay
  r_chorus_box_az
  r_chorus_box_bx
  r_chorus_box_by
  r_chorus_box_bz
  r_chorus_box_cx
  r_chorus_box_cy
  r_chorus_box_cz
  :::
  ""
  90.5119
  0
  0
  0
  78.8767
  0
  0
  0
  122.414
  m_atom[88624] {
    # First column is atom index #
    i_m_mmod_type
    r_m_x_coord
    r_m_y_coord
    r_m_z_coord
    i_m_residue_number
    s_m_insertion_code
    s_m_mmod_res
    s_m_chain_name
    i_m_color
    r_m_charge1
    r_m_charge2
    s_m_pdb_residue_name
    s_m_pdb_atom_name
    s_m_grow_name
    i_m_atomic_number
    i_m_formal_charge
    i_m_visibility
    s_m_pdb_segment_name
    :::
    1 40 -10.7013 15.7434 -34.3559 1 " " " " A 43 0 0 "MET " " N  " " " 7 0 1 C2 
    2 14 -10.2311 16.3233 -33.0938 1 " " " " A 2 0 0 "MET " " CA " " " 6 0 1 C2 
    3 14 -8.76485 16.039 -32.9792 1 " " " " A 2 0 0 "MET " " C  " " " 6 0 1 C2 
    4 23 -7.96554 17.0206 -32.8338 1 " " " " A 70 0 0 "MET " " O  " " " 8 0 1 C2 
    5 14 -10.9821 15.7306 -31.9298 1 " " " " A 2 0 0 "MET " " CB " " " 6 0 1 C2 
    6 14 -10.8567 16.6753 -30.6848 1 " " " " A 2 0 0 "MET " " CG " " " 6 0 1 C2 
    7 52 -12.0262 16.1658 -29.3409 1 " " " " A 13 0 0 "MET " " SD " " " 16 0 1 C2 
    8 14 -11.3748 14.6341 -28.6651 1 " " " " A 2 0 0 "MET " " CE " " " 6 0 1 C2 
    9 40 -8.34233 14.7917 -32.9214 2 " " " " A 43 0 0 "PHE " " N  " " " 7 0 1 C2 
    10 14 -6.96679 14.4516 -32.392 2 " " " " A 2 0 0 "PHE " " CA " " " 6 0 1 C2 
    11 14 -5.90316 14.9007 -33.3466 2 " " " " A 2 0 0 "PHE " " C  " " " 6 0 1 C2 
    12 23 -4.9091 15.4527 -32.9219 2 " " " " A 70 0 0 "PHE " " O  " " " 8 0 1 C2 
    13 14 -6.86891 12.9201 -32.1598 2 " " " " A 2 0 0 "PHE " " CB " " " 6 0 1 C2 
    14 14 -7.56614 12.475 -30.8368 2 " " " " A 2 0 0 "PHE " " CG " " " 6 0 1 C2 
    15 14 -6.8213 12.5994 -29.6364 2 " " " " A 2 0 0 "PHE " " CD1" " " 6 0 1 C2 
    16 14 -8.82911 11.8534 -30.899 2 " " " " A 2 0 0 "PHE " " CD2" " " 6 0 1 C2 
    17 14 -7.35601 11.9869 -28.4662 2 " " " " A 2 0 0 "PHE " " CE1" " " 6 0 1 C2 
    18 14 -9.37115 11.3898 -29.6255 2 " " " " A 2 0 0 "PHE " " CE2" " " 6 0 1 C2 
    19 14 -8.66113 11.4232 -28.4799 2 " " " " A 2 0 0 "PHE " " CZ " " " 6 0 1 C2 
    20 40 -6.00321 14.7529 -34.7174 3 " " " " A 43 0 0 "ALA " " N  " " " 7 0 1 C2 
    21 14 -5.06914 15.2386 -35.6525 3 " " " " A 2 0 0 "ALA " " CA " " " 6 0 1 C2 
    22 14 -5.00799 16.8088 -35.6763 3 " " " " A 2 0 0 "ALA " " C  " " " 6 0 1 C2 
    23 23 -3.89233 17.3657 -35.9203 3 " " " " A 70 0 0 "ALA " " O  " " " 8 0 1 C2 
    24 14 -5.45228 14.7729 -37.0175 3 " " " " A 2 0 0 "ALA " " CB " " " 6 0 1 C2 
    25 40 -6.0082 17.5276 -35.2072 4 " " " " A 43 0 0 "TRP " " N  " " " 7 0 1 C2 
    26 14 -5.95324 19.0113 -34.9819 4 " " " " A 2 0 0 "TRP " " CA " " " 6 0 1 C2 
    27 14 -5.06545 19.3546 -33.7943 4 " " " " A 2 0 0 "TRP " " C  " " " 6 0 1 C2 
    28 23 -4.26515 20.2228 -33.9041 4 " " " " A 70 0 0 "TRP " " O  " " " 8 0 1 C2 
    29 14 -7.37939 19.6308 -34.6179 4 " " " " A 2 0 0 "TRP " " CB " " " 6 0 1 C2 
    30 14 -7.64007 21.0752 -34.5656 4 " " " " A 2 0 0 "TRP " " CG " " " 6 0 1 C2 
    31 14 -8.09993 21.7685 -35.6517 4 " " " " A 2 0 0 "TRP " " CD1" " " 6 0 1 C2 
    32 14 -7.75222 22.0422 -33.5091 4 " " " " A 2 0 0 "TRP " " CD2" " " 6 0 1 C2 
    33 40 -8.4242 23.0605 -35.3943 4 " " " " A 43 0 0 "TRP " " NE1" " " 7 0 1 C2 
    34 14 -8.22758 23.3095 -34.0862 4 " " " " A 2 0 0 "TRP " " CE2" " " 6 0 1 C2 
    35 14 -7.48181 22.0539 -32.1178 4 " " " " A 2 0 0 "TRP " " CE3" " " 6 0 1 C2 
    36 14 -8.40069 24.4711 -33.2879 4 " " " " A 2 0 0 "TRP " " CZ2" " " 6 0 1 C2 
    37 14 -7.66196 23.2518 -31.3842 4 " " " " A 2 0 0 "TRP " " CZ3" " " 6 0 1 C2 
    38 14 -8.12828 24.4169 -31.9171 4 " " " " A 2 0 0 "TRP " " CH2" " " 6 0 1 C2 
    39 40 -5.13741 18.531 -32.6676 5 " " " " A 43 0 0 "TRP " " N  " " " 7 0 1 C2 
    40 14 -4.22296 18.7042 -31.527 5 " " " " A 2 0 0 "TRP " " CA " " " 6 0 1 C2 
    41 14 -2.75477 18.269 -31.9348 5 " " " " A 2 0 0 "TRP " " C  " " " 6 0 1 C2 
    42 23 -1.81792 18.9277 -31.5186 5 " " " " A 70 0 0 "TRP " " O  " " " 8 0 1 C2 
    43 14 -4.69334 17.8369 -30.3127 5 " " " " A 2 0 0 "TRP " " CB " " " 6 0 1 C2 
    44 14 -3.96158 18.2344 -29.0753 5 " " " " A 2 0 0 "TRP " " CG " " " 6 0 1 C2 
    45 14 -3.10739 17.3692 -28.4837 5 " " " " A 2 0 0 "TRP " " CD1" " " 6 0 1 C2 
    46 14 -3.81448 19.4875 -28.283 5 " " " " A 2 0 0 "TRP " " CD2" " " 6 0 1 C2 
    47 40 -2.43288 18.0265 -27.4661 5 " " " " A 43 0 0 "TRP " " NE1" " " 7 0 1 C2 
    48 14 -2.78795 19.3098 -27.2971 5 " " " " A 2 0 0 "TRP " " CE2" " " 6 0 1 C2 
    49 14 -4.38983 20.7553 -28.3653 5 " " " " A 2 0 0 "TRP " " CE3" " " 6 0 1 C2 
    50 14 -2.33283 20.4191 -26.4963 5 " " " " A 2 0 0 "TRP " " CZ2" " " 6 0 1 C2 
    51 14 -3.91731 21.8725 -27.618 5 " " " " A 2 0 0 "TRP " " CZ3" " " 6 0 1 C2 
    52 14 -2.95141 21.6727 -26.6631 5 " " " " A 2 0 0 "TRP " " CH2" " " 6 0 1 C2 
    53 40 -2.72216 17.2885 -32.8825 6 " " " " A 43 0 0 "GLY " " N  " " " 7 0 1 C2 
    54 14 -1.54511 16.8119 -33.5854 6 " " " " A 2 0 0 "GLY " " CA " " " 6 0 1 C2 
    55 14 -0.795106 17.8453 -34.4373 6 " " " " A 2 0 0 "GLY " " C  " " " 6 0 1 C2 
    56 23 0.399694 17.6545 -34.6462 6 " " " " A 70 0 0 "GLY " " O  " " " 8 0 1 C2 
    57 40 -1.38152 18.9704 -34.8393 7 " " " " A 43 0 0 "ARG " " N  " " " 7 0 1 C2 
    58 14 -0.77266 20.1061 -35.4242 7 " " " " A 2 0 0 "ARG " " CA " " " 6 0 1 C2 
    59 14 -0.49425 21.1929 -34.4379 7 " " " " A 2 0 0 "ARG " " C  " " " 6 0 1 C2 
    60 23 0.594066 21.8066 -34.4955 7 " " " " A 70 0 0 "ARG " " O  " " " 8 0 1 C2 
    61 14 -1.65924 20.683 -36.5313 7 " " " " A 2 0 0 "ARG " " CB " " " 6 0 1 C2 
    62 14 -1.98174 19.5542 -37.5348 7 " " " " A 2 0 0 "ARG " " CG " " " 6 0 1 C2 
    63 14 -2.45243 20.0425 -38.8983 7 " " " " A 2 0 0 "ARG " " CD " " " 6 0 1 C2 
    64 40 -1.33965 20.1637 -39.918 7 " " " " A 43 0 0 "ARG " " NE " " " 7 0 1 C2 
    65 14 -1.41934 20.7468 -41.1092 7 " " " " A 2 0 0 "ARG " " CZ " " " 6 0 1 C2 
    66 40 -2.58328 21.1907 -41.6529 7 " " " " A 43 0 0 "ARG " " NH1" " " 7 0 1 C2 
    67 40 -0.296839 20.7897 -41.8243 7 " " " " A 43 0 0 "ARG " " NH2" " " 7 0 1 C2 
    68 40 -1.37051 21.417 -33.4378 8 " " " " A 43 0 0 "THR " " N  " " " 7 0 1 C2 
    69 14 -1.17661 22.3139 -32.2378 8 " " " " A 2 0 0 "THR " " CA " " " 6 0 1 C2 
    70 14 0.153526 22.1071 -31.4605 8 " " " " A 2 0 0 "THR " " C  " " " 6 0 1 C2 
    71 23 0.986434 23.003 -31.3718 8 " " " " A 70 0 0 "THR " " O  " " " 8 0 1 C2 
    72 14 -2.45696 22.2435 -31.2312 8 " " " " A 2 0 0 "THR " " CB " " " 6 0 1 C2 
    73 23 -3.67683 22.4445 -31.9747 8 " " " " A 70 0 0 "THR " " OG1" " " 8 0 1 C2 
    74 14 -2.37064 23.4561 -30.2324 8 " " " " A 2 0 0 "THR " " CG2" " " 6 0 1 C2 
    75 40 0.519443 20.866 -30.9985 9 " " " " A 43 0 0 "VAL " " N  " " " 7 0 1 C2 
    76 14 1.79544 20.4794 -30.2804 9 " " " " A 2 0 0 "VAL " " CA " " " 6 0 1 C2 
    77 14 3.03902 20.6971 -31.0936 9 " " " " A 2 0 0 "VAL " " C  " " " 6 0 1 C2 
    78 23 4.20905 20.5674 -30.6024 9 " " " " A 70 0 0 "VAL " " O  " " " 8 0 1 C2 
    79 14 1.70476 18.9596 -29.8401 9 " " " " A 2 0 0 "VAL " " CB " " " 6 0 1 C2 
    80 14 0.712852 18.7147 -28.6289 9 " " " " A 2 0 0 "VAL " " CG1" " " 6 0 1 C2 
    81 14 1.44895 18.0388 -31.0258 9 " " " " A 2 0 0 "VAL " " CG2" " " 6 0 1 C2 
    82 40 2.86972 20.9992 -32.3666 10 " " " " A 43 0 0 "TYR " " N  " " " 7 0 1 C2 
    83 14 3.92203 21.3522 -33.2604 10 " " " " A 2 0 0 "TYR " " CA " " " 6 0 1 C2 
    84 14 3.96875 22.9057 -33.3621 10 " " " " A 2 0 0 "TYR " " C  " " " 6 0 1 C2 
    85 23 5.00269 23.5462 -33.0327 10 " " " " A 70 0 0 "TYR " " O  " " " 8 0 1 C2 
    86 14 3.65824 20.5819 -34.5844 10 " " " " A 2 0 0 "TYR " " CB " " " 6 0 1 C2 
    87 14 4.52574 21.0461 -35.7429 10 " " " " A 2 0 0 "TYR " " CG " " " 6 0 1 C2 
    88 14 5.68098 20.2947 -35.9836 10 " " " " A 2 0 0 "TYR " " CD1" " " 6 0 1 C2 
    89 14 4.2947 22.1745 -36.5352 10 " " " " A 2 0 0 "TYR " " CD2" " " 6 0 1 C2 
    90 14 6.69206 20.7019 -36.9328 10 " " " " A 2 0 0 "TYR " " CE1" " " 6 0 1 C2 
    91 14 5.23601 22.5909 -37.4981 10 " " " " A 2 0 0 "TYR " " CE2" " " 6 0 1 C2 
    92 14 6.43291 21.8865 -37.6133 10 " " " " A 2 0 0 "TYR " " CZ " " " 6 0 1 C2 
    93 23 7.29115 22.34 -38.5707 10 " " " " A 70 0 0 "TYR " " OH " " " 8 0 1 C2 
    94 40 2.88573 23.5919 -33.8014 11 " " " " A 43 0 0 "GLN " " N  " " " 7 0 1 C2 
    95 14 2.82607 25.0317 -34.0882 11 " " " " A 2 0 0 "GLN " " CA " " " 6 0 1 C2 
    96 14 3.07124 25.8863 -32.8566 11 " " " " A 2 0 0 "GLN " " C  " " " 6 0 1 C2 
    97 23 3.4471 27.0118 -33.0325 11 " " " " A 70 0 0 "GLN " " O  " " " 8 0 1 C2 
    98 14 1.42332 25.3628 -34.6228 11 " " " " A 2 0 0 "GLN " " CB " " " 6 0 1 C2 
    99 14 1.2394 25.0986 -36.1557 11 " " " " A 2 0 0 "GLN " " CG " " " 6 0 1 C2 
    100 14 2.25447 25.7583 -37.1252 11 " " " " A 2 0 0 "GLN " " CD " " " 6 0 1 C2 
    101 23 3.24804 25.0837 -37.5674 11 " " " " A 70 0 0 "GLN " " OE1" " " 8 0 1 C2 
    102 40 2.08795 27.0242 -37.3941 11 " " " " A 43 0 0 "GLN " " NE2" " " 7 0 1 C2 
    103 40 2.7881 25.3892 -31.6502 12 " " " " A 43 0 0 "PHE " " N  " " " 7 0 1 C2 
    104 14 2.89594 26.1354 -30.4185 12 " " " " A 2 0 0 "PHE " " CA " " " 6 0 1 C2 
    105 14 3.62093 25.3939 -29.361 12 " " " " A 2 0 0 "PHE " " C  " " " 6 0 1 C2 
    106 23 3.20922 25.3822 -28.1805 12 " " " " A 70 0 0 "PHE " " O  " " " 8 0 1 C2 
    107 14 1.49856 26.5378 -30.0748 12 " " " " A 2 0 0 "PHE " " CB " " " 6 0 1 C2 
    108 14 0.624742 27.1239 -31.1264 12 " " " " A 2 0 0 "PHE " " CG " " " 6 0 1 C2 
    109 14 0.671062 28.5094 -31.4195 12 " " " " A 2 0 0 "PHE " " CD1" " " 6 0 1 C2 
    110 14 -0.229943 26.3704 -31.9504 12 " " " " A 2 0 0 "PHE " " CD2" " " 6 0 1 C2 
    111 14 -0.0479589 29.096 -32.3991 12 " " " " A 2 0 0 "PHE " " CE1" " " 6 0 1 C2 
    112 14 -1.01253 26.9462 -32.9843 12 " " " " A 2 0 0 "PHE " " CE2" " " 6 0 1 C2 
    113 14 -0.793812 28.2971 -33.2709 12 " " " " A 2 0 0 "PHE " " CZ " " " 6 0 1 C2 
    114 40 4.79114 24.7836 -29.7079 13 " " " " A 43 0 0 "ARG " " N  " " " 7 0 1 C2 
    115 14 5.6021 23.8426 -28.9234 13 " " " " A 2 0 0 "ARG " " CA " " " 6 0 1 C2 
    116 14 6.27981 24.3704 -27.6354 13 " " " " A 2 0 0 "ARG " " C  " " " 6 0 1 C2 
    117 23 6.20665 23.6767 -26.5982 13 " " " " A 70 0 0 "ARG " " O  " " " 8 0 1 C2 
    118 14 6.71262 23.1938 -29.8146 13 " " " " A 2 0 0 "ARG " " CB " " " 6 0 1 C2 
    119 14 7.57139 24.1141 -30.7448 13 " " " " A 2 0 0 "ARG " " CG " " " 6 0 1 C2 
    120 14 8.10263 23.3681 -31.9625 13 " " " " A 2 0 0 "ARG " " CD " " " 6 0 1 C2 
    121 40 8.83025 24.2598 -32.8965 13 " " " " A 43 0 0 "ARG " " NE " " " 7 0 1 C2 
    122 14 8.32353 24.9028 -34.003 13 " " " " A 2 0 0 "ARG " " CZ " " " 6 0 1 C2 
    123 40 7.01112 24.7417 -34.3014 13 " " " " A 43 0 0 "ARG " " NH1" " " 7 0 1 C2 
    124 40 9.13296 25.4846 -34.8699 13 " " " " A 43 0 0 "ARG " " NH2" " " 7 0 1 C2 
    125 40 6.67029 25.6831 -27.6077 14 " " " " A 43 0 0 "TYR " " N  " " " 7 0 1 C2 
    126 14 7.45705 26.1969 -26.5356 14 " " " " A 2 0 0 "TYR " " CA " " " 6 0 1 C2 
    127 14 6.41436 26.7239 -25.5483 14 " " " " A 2 0 0 "TYR " " C  " " " 6 0 1 C2 
    128 23 6.66129 26.6475 -24.315 14 " " " " A 70 0 0 "TYR " " O  " " " 8 0 1 C2 
    129 14 8.39654 27.3488 -27.0559 14 " " " " A 2 0 0 "TYR " " CB " " " 6 0 1 C2 
    130 14 9.44195 26.8997 -28.0642 14 " " " " A 2 0 0 "TYR " " CG " " " 6 0 1 C2 
    131 14 9.34608 27.2961 -29.4046 14 " " " " A 2 0 0 "TYR " " CD1" " " 6 0 1 C2 
    132 14 10.58 26.2525 -27.6497 14 " " " " A 2 0 0 "TYR " " CD2" " " 6 0 1 C2 
    133 14 10.3589 26.8906 -30.3011 14 " " " " A 2 0 0 "TYR " " CE1" " " 6 0 1 C2 
    134 14 11.6235 25.9151 -28.4608 14 " " " " A 2 0 0 "TYR " " CE2" " " 6 0 1 C2 
    135 14 11.5433 26.18 -29.8401 14 " " " " A 2 0 0 "TYR " " CZ " " " 6 0 1 C2 
    136 23 12.5045 25.6324 -30.635 14 " " " " A 70 0 0 "TYR " " OH " " " 8 0 1 C2 
    137 40 5.22943 27.1697 -25.9962 15 " " " " A 43 0 0 "ILE " " N  " " " 7 0 1 C2 
    138 14 4.20174 27.5608 -25.0361 15 " " " " A 2 0 0 "ILE " " CA " " " 6 0 1 C2 
    139 14 3.61687 26.3088 -24.3693 15 " " " " A 2 0 0 "ILE " " C  " " " 6 0 1 C2 
    140 23 3.39858 26.2986 -23.1184 15 " " " " A 70 0 0 "ILE " " O  " " " 8 0 1 C2 
    141 14 3.01763 28.3667 -25.6872 15 " " " " A 2 0 0 "ILE " " CB " " " 6 0 1 C2 
    142 14 3.6886 29.6057 -26.4468 15 " " " " A 2 0 0 "ILE " " CG1" " " 6 0 1 C2 
    143 14 1.82358 28.6647 -24.751 15 " " " " A 2 0 0 "ILE " " CG2" " " 6 0 1 C2 
    144 14 2.67619 30.6787 -26.8789 15 " " " " A 2 0 0 "ILE " " CD1" " " 6 0 1 C2 
    145 40 3.39951 25.265 -25.1452 16 " " " " A 43 0 0 "VAL " " N  " " " 7 0 1 C2 
    146 14 2.6863 24.0569 -24.6332 16 " " " " A 2 0 0 "VAL " " CA " " " 6 0 1 C2 
    147 14 3.50482 23.2737 -23.5763 16 " " " " A 2 0 0 "VAL " " C  " " " 6 0 1 C2 
    148 23 2.96566 22.736 -22.623 16 " " " " A 70 0 0 "VAL " " O  " " " 8 0 1 C2 
    149 14 2.36072 23.1208 -25.8704 16 " " " " A 2 0 0 "VAL " " CB " " " 6 0 1 C2 
    150 14 2.15836 21.6791 -25.5075 16 " " " " A 2 0 0 "VAL " " CG1" " " 6 0 1 C2 
    151 14 1.08501 23.7466 -26.4722 16 " " " " A 2 0 0 "VAL " " CG2" " " 6 0 1 C2 
    152 40 4.856 23.3674 -23.7142 17 " " " " A 43 0 0 "ILE " " N  " " " 7 0 1 C2 
    153 14 5.69532 22.8112 -22.6825 17 " " " " A 2 0 0 "ILE " " CA " " " 6 0 1 C2 
    154 14 5.68385 23.7168 -21.4844 17 " " " " A 2 0 0 "ILE " " C  " " " 6 0 1 C2 
    155 23 5.23949 23.3499 -20.407 17 " " " " A 70 0 0 "ILE " " O  " " " 8 0 1 C2 
    156 14 7.06821 22.5403 -23.2488 17 " " " " A 2 0 0 "ILE " " CB " " " 6 0 1 C2 
    157 14 6.93745 21.378 -24.2109 17 " " " " A 2 0 0 "ILE " " CG1" " " 6 0 1 C2 
    158 14 8.18466 22.3469 -22.2034 17 " " " " A 2 0 0 "ILE " " CG2" " " 6 0 1 C2 
    159 14 8.225 21.2255 -25.0131 17 " " " " A 2 0 0 "ILE " " CD1" " " 6 0 1 C2 
    160 40 6.10093 25.0012 -21.623 18 " " " " A 43 0 0 "GLY " " N  " " " 7 0 1 C2 
    161 14 6.2277 25.9878 -20.5968 18 " " " " A 2 0 0 "GLY " " CA " " " 6 0 1 C2 
    162 14 5.08538 26.1096 -19.5945 18 " " " " A 2 0 0 "GLY " " C  " " " 6 0 1 C2 
    163 23 5.28364 25.8837 -18.3713 18 " " " " A 70 0 0 "GLY " " O  " " " 8 0 1 C2 
    164 40 3.81053 26.3569 -20.0262 19 " " " " A 43 0 0 "VAL " " N  " " " 7 0 1 C2 
    165 14 2.60119 26.4951 -19.243 19 " " " " A 2 0 0 "VAL " " CA " " " 6 0 1 C2 
    166 14 2.32507 25.2308 -18.3618 19 " " " " A 2 0 0 "VAL " " C  " " " 6 0 1 C2 
    167 23 2.09603 25.4022 -17.1755 19 " " " " A 70 0 0 "VAL " " O  " " " 8 0 1 C2 
    168 14 1.42812 26.947 -20.1807 19 " " " " A 2 0 0 "VAL " " CB " " " 6 0 1 C2 
    169 14 1.75474 28.2263 -20.9585 19 " " " " A 2 0 0 "VAL " " CG1" " " 6 0 1 C2 
    170 14 0.889682 25.8957 -21.1193 19 " " " " A 2 0 0 "VAL " " CG2" " " 6 0 1 C2 
    171 40 2.38852 24.0114 -18.9248 20 " " " " A 43 0 0 "MET " " N  " " " 7 0 1 C2 
    172 14 2.18315 22.6776 -18.2124 20 " " " " A 2 0 0 "MET " " CA " " " 6 0 1 C2 
    173 14 3.21973 22.449 -17.1843 20 " " " " A 2 0 0 "MET " " C  " " " 6 0 1 C2 
    174 23 2.92852 22.301 -15.9857 20 " " " " A 70 0 0 "MET " " O  " " " 8 0 1 C2 
    175 14 2.28247 21.5701 -19.2931 20 " " " " A 2 0 0 "MET " " CB " " " 6 0 1 C2 
    176 14 1.12941 21.5589 -20.3379 20 " " " " A 2 0 0 "MET " " CG " " " 6 0 1 C2 
    177 52 -0.585547 21.5985 -19.7694 20 " " " " A 13 0 0 "MET " " SD " " " 16 0 1 C2 
    178 14 -0.918681 19.8401 -19.4459 20 " " " " A 2 0 0 "MET " " CE " " " 6 0 1 C2 
    179 40 4.51518 22.5478 -17.5481 21 " " " " A 43 0 0 "VAL " " N  " " " 7 0 1 C2 
    180 14 5.70681 22.3857 -16.7492 21 " " " " A 2 0 0 "VAL " " CA " " " 6 0 1 C2 
    181 14 5.77826 23.3652 -15.5122 21 " " " " A 2 0 0 "VAL " " C  " " " 6 0 1 C2 
    182 23 6.10404 22.889 -14.4319 21 " " " " A 70 0 0 "VAL " " O  " " " 8 0 1 C2 
    183 14 6.9989 22.4514 -17.6197 21 " " " " A 2 0 0 "VAL " " CB " " " 6 0 1 C2 
    184 14 8.29461 22.5604 -16.8096 21 " " " " A 2 0 0 "VAL " " CG1" " " 6 0 1 C2 
    185 14 7.04855 21.2431 -18.5829 21 " " " " A 2 0 0 "VAL " " CG2" " " 6 0 1 C2 
    186 40 5.42743 24.627 -15.7473 22 " " " " A 43 0 0 "ALA " " N  " " " 7 0 1 C2 
    187 14 5.24841 25.6464 -14.6776 22 " " " " A 2 0 0 "ALA " " CA " " " 6 0 1 C2 
    188 14 4.29552 25.3361 -13.4832 22 " " " " A 2 0 0 "ALA " " C  " " " 6 0 1 C2 
    189 23 4.62785 25.5563 -12.3342 22 " " " " A 70 0 0 "ALA " " O  " " " 8 0 1 C2 
    190 14 4.88778 26.994 -15.4941 22 " " " " A 2 0 0 "ALA " " CB " " " 6 0 1 C2 
    191 40 3.15598 24.7172 -13.7678 23 " " " " A 43 0 0 "LEU " " N  " " " 7 0 1 C2 
    192 14 2.17033 24.3982 -12.8475 23 " " " " A 2 0 0 "LEU " " CA " " " 6 0 1 C2 
    193 14 2.59425 23.0539 -12.1361 23 " " " " A 2 0 0 "LEU " " C  " " " 6 0 1 C2 
    194 23 2.412 22.8916 -10.925 23 " " " " A 70 0 0 "LEU " " O  " " " 8 0 1 C2 
    195 14 0.900678 24.0373 -13.601 23 " " " " A 2 0 0 "LEU " " CB " " " 6 0 1 C2 
    196 14 0.297767 25.3089 -14.1524 23 " " " " A 2 0 0 "LEU " " CG " " " 6 0 1 C2 
    197 14 -0.379111 25.0761 -15.4661 23 " " " " A 2 0 0 "LEU " " CD1" " " 6 0 1 C2 
    198 14 -0.566042 25.9421 -13.0631 23 " " " " A 2 0 0 "LEU " " CD2" " " 6 0 1 C2 
    199 40 3.28425 22.2084 -12.846 24 " " " " A 43 0 0 "CYS " " N  " " " 7 0 1 C2 
    200 14 3.91869 20.985 -12.1857 24 " " " " A 2 0 0 "CYS " " CA " " " 6 0 1 C2 
    201 14 5.08315 21.2864 -11.2021 24 " " " " A 2 0 0 "CYS " " C  " " " 6 0 1 C2 
    202 23 4.87859 21.0232 -10.0009 24 " " " " A 70 0 0 "CYS " " O  " " " 8 0 1 C2 
    203 14 4.51487 20.1676 -13.2322 24 " " " " A 2 0 0 "CYS " " CB " " " 6 0 1 C2 
    204 52 3.30717 19.5358 -14.4112 24 " " " " A 13 0 0 "CYS " " SG " " " 16 0 1 C2 
    205 40 6.08267 22.0575 -11.636 25 " " " " A 43 0 0 "LEU " " N  " " " 7 0 1 C2 
    206 14 7.1881 22.6184 -10.7561 25 " " " " A 2 0 0 "LEU " " CA " " " 6 0 1 C2 
    207 14 6.58784 23.4752 -9.6284 25 " " " " A 2 0 0 "LEU " " C  " " " 6 0 1 C2 
    208 23 7.09021 23.3829 -8.47056 25 " " " " A 70 0 0 "LEU " " O  " " " 8 0 1 C2 
    209 14 8.13989 23.4307 -11.6797 25 " " " " A 2 0 0 "LEU " " CB " " " 6 0 1 C2 
    210 14 9.20055 22.7264 -12.5667 25 " " " " A 2 0 0 "LEU " " CG " " " 6 0 1 C2 
    211 14 9.98576 23.7396 -13.4454 25 " " " " A 2 0 0 "LEU " " CD1" " " 6 0 1 C2 
    212 14 10.2344 21.9722 -11.7196 25 " " " " A 2 0 0 "LEU " " CD2" " " 6 0 1 C2 
    213 40 5.58332 24.2345 -9.88397 26 " " " " A 43 0 0 "GLY " " N  " " " 7 0 1 C2 
    214 14 4.83128 25.1149 -8.98402 26 " " " " A 2 0 0 "GLY " " CA " " " 6 0 1 C2 
    215 14 4.09841 24.3982 -7.86353 26 " " " " A 2 0 0 "GLY " " C  " " " 6 0 1 C2 
    216 23 3.82595 25.0118 -6.82625 26 " " " " A 70 0 0 "GLY " " O  " " " 8 0 1 C2 
    217 40 3.74145 23.1175 -8.10756 27 " " " " A 43 0 0 "GLY " " N  " " " 7 0 1 C2 
    218 14 3.16352 22.2343 -7.16066 27 " " " " A 2 0 0 "GLY " " CA " " " 6 0 1 C2 
    219 14 4.182 21.3896 -6.38026 27 " " " " A 2 0 0 "GLY " " C  " " " 6 0 1 C2 
    220 23 4.00656 21.1032 -5.17314 27 " " " " A 70 0 0 "GLY " " O  " " " 8 0 1 C2 
    221 40 5.25655 20.9938 -6.96957 28 " " " " A 43 0 0 "GLY " " N  " " " 7 0 1 C2 
    222 14 6.50858 20.4605 -6.427 28 " " " " A 2 0 0 "GLY " " CA " " " 6 0 1 C2 
    223 14 7.0079 21.2916 -5.19783 28 " " " " A 2 0 0 "GLY " " C  " " " 6 0 1 C2 
    224 23 7.17583 20.7761 -4.08512 28 " " " " A 70 0 0 "GLY " " O  " " " 8 0 1 C2 
    225 40 7.22506 22.582 -5.42139 29 " " " " A 43 0 0 "VAL " " N  " " " 7 0 1 C2 
    226 14 7.66452 23.5503 -4.38108 29 " " " " A 2 0 0 "VAL " " CA " " " 6 0 1 C2 
    227 14 6.57115 23.6813 -3.26935 29 " " " " A 2 0 0 "VAL " " C  " " " 6 0 1 C2 
    228 23 6.90849 24.0927 -2.11445 29 " " " " A 70 0 0 "VAL " " O  " " " 8 0 1 C2 
    229 14 8.13055 24.91 -4.98155 29 " " " " A 2 0 0 "VAL " " CB " " " 6 0 1 C2 
    230 14 9.46255 24.6725 -5.65356 29 " " " " A 2 0 0 "VAL " " CG1" " " 6 0 1 C2 
    231 14 7.13915 25.7036 -5.89904 29 " " " " A 2 0 0 "VAL " " CG2" " " 6 0 1 C2 
    232 40 5.27856 23.4744 -3.48335 30 " " " " A 43 0 0 "TYR " " N  " " " 7 0 1 C2 
    233 14 4.1668 23.5744 -2.58463 30 " " " " A 2 0 0 "TYR " " CA " " " 6 0 1 C2 
    234 14 4.24239 22.2887 -1.69511 30 " " " " A 2 0 0 "TYR " " C  " " " 6 0 1 C2 
    235 23 3.943 22.3605 -0.537233 30 " " " " A 70 0 0 "TYR " " O  " " " 8 0 1 C2 
    236 14 2.8645 23.5144 -3.39858 30 " " " " A 2 0 0 "TYR " " CB " " " 6 0 1 C2 
    237 14 1.57368 23.8121 -2.65408 30 " " " " A 2 0 0 "TYR " " CG " " " 6 0 1 C2 
    238 14 1.40463 24.5551 -1.41544 30 " " " " A 2 0 0 "TYR " " CD1" " " 6 0 1 C2 
    239 14 0.370628 23.477 -3.35352 30 " " " " A 2 0 0 "TYR " " CD2" " " 6 0 1 C2 
    240 14 0.149263 24.8905 -0.939394 30 " " " " A 2 0 0 "TYR " " CE1" " " 6 0 1 C2 
    241 14 -0.87584 23.9567 -2.89314 30 " " " " A 2 0 0 "TYR " " CE2" " " 6 0 1 C2 
    242 14 -1.07646 24.5515 -1.62546 30 " " " " A 2 0 0 "TYR " " CZ " " " 6 0 1 C2 
    243 23 -2.31377 25.057 -1.17178 30 " " " " A 70 0 0 "TYR " " OH " " " 8 0 1 C2 
    244 40 4.77112 21.1466 -2.19539 31 " " " " A 43 0 0 "GLY " " N  " " " 7 0 1 C2 
    245 14 4.86336 19.878 -1.46635 31 " " " " A 2 0 0 "GLY " " CA " " " 6 0 1 C2 
    246 14 5.984 19.7582 -0.435831 31 " " " " A 2 0 0 "GLY " " C  " " " 6 0 1 C2 
    247 23 6.09414 18.8019 0.243695 31 " " " " A 70 0 0 "GLY " " O  " " " 8 0 1 C2 
    248 40 6.90059 20.7516 -0.416253 32 " " " " A 43 0 0 "ILE " " N  " " " 7 0 1 C2 
    249 14 8.02822 20.834 0.46156 32 " " " " A 2 0 0 "ILE " " CA " " " 6 0 1 C2 
    250 14 7.47486 20.9083 1.94615 32 " " " " A 2 0 0 "ILE " " C  " " " 6 0 1 C2 
    251 23 7.69217 19.9889 2.7621 32 " " " " A 70 0 0 "ILE " " O  " " " 8 0 1 C2 
    252 14 9.00281 21.9286 -0.0279056 32 " " " " A 2 0 0 "ILE " " CB " " " 6 0 1 C2 
    253 14 9.51563 21.805 -1.50821 32 " " " " A 2 0 0 "ILE " " CG1" " " 6 0 1 C2 
    254 14 10.2063 22.1075 0.883261 32 " " " " A 2 0 0 "ILE " " CG2" " " 6 0 1 C2 
    255 14 10.3172 22.9497 -2.16986 32 " " " " A 2 0 0 "ILE " " CD1" " " 6 0 1 C2 
    256 40 6.61731 21.8715 2.13369 33 " " " " A 43 0 0 "SER " " N  " " " 7 0 1 C2 
    257 14 5.79151 22.0618 3.3187 33 " " " " A 2 0 0 "SER " " CA " " " 6 0 1 C2 
    258 14 4.89738 20.9263 3.7207 33 " " " " A 2 0 0 "SER " " C  " " " 6 0 1 C2 
    259 23 4.61334 20.8664 4.94468 33 " " " " A 70 0 0 "SER " " O  " " " 8 0 1 C2 
    260 14 4.96205 23.3899 3.16922 33 " " " " A 2 0 0 "SER " " CB " " " 6 0 1 C2 
    261 23 4.17412 23.4765 2.05384 33 " " " " A 70 0 0 "SER " " OG " " " 8 0 1 C2 
    262 40 4.4773 20.0244 2.85374 34 " " " " A 43 0 0 "LEU " " N  " " " 7 0 1 C2 
    263 14 3.60624 18.8947 3.22328 34 " " " " A 2 0 0 "LEU " " CA " " " 6 0 1 C2 
    264 14 4.25236 17.9959 4.31282 34 " " " " A 2 0 0 "LEU " " C  " " " 6 0 1 C2 
    265 23 3.5072 17.3124 4.98365 34 " " " " A 70 0 0 "LEU " " O  " " " 8 0 1 C2 
    266 14 3.26774 18.087 1.95814 34 " " " " A 2 0 0 "LEU " " CB " " " 6 0 1 C2 
    267 14 2.31242 16.8775 2.11117 34 " " " " A 2 0 0 "LEU " " CG " " " 6 0 1 C2 
    268 14 0.992635 17.1003 2.77736 34 " " " " A 2 0 0 "LEU " " CD1" " " 6 0 1 C2 
    269 14 2.18183 16.0064 0.788094 34 " " " " A 2 0 0 "LEU " " CD2" " " 6 0 1 C2 
    270 40 5.54512 18.0051 4.55116 35 " " " " A 43 0 0 "GLY " " N  " " " 7 0 1 C2 
    271 14 6.21857 17.1978 5.55644 35 " " " " A 2 0 0 "GLY " " CA " " " 6 0 1 C2 
    272 14 6.014 17.7632 6.94981 35 " " " " A 2 0 0 "GLY " " C  " " " 6 0 1 C2 
    273 23 6.47767 17.1505 7.8943 35 " " " " A 70 0 0 "GLY " " O  " " " 8 0 1 C2 
    274 40 5.3557 18.8989 7.07214 36 " " " " A 43 0 0 "ASN " " N  " " " 7 0 1 C2 
    275 14 4.87259 19.5488 8.34147 36 " " " " A 2 0 0 "ASN " " CA " " " 6 0 1 C2 
    276 14 3.49468 18.9497 8.72986 36 " " " " A 2 0 0 "ASN " " C  " " " 6 0 1 C2 
    277 23 3.14045 18.7448 9.86954 36 " " " " A 70 0 0 "ASN " " O  " " " 8 0 1 C2 
    278 14 4.59987 21.0303 8.01122 36 " " " " A 2 0 0 "ASN " " CB " " " 6 0 1 C2 
    279 14 4.76954 21.955 9.16962 36 " " " " A 2 0 0 "ASN " " CG " " " 6 0 1 C2 
    280 23 5.82202 22.5684 9.32438 36 " " " " A 70 0 0 "ASN " " OD1" " " 8 0 1 C2 
    281 40 3.7821 22.0897 10.0797 36 " " " " A 43 0 0 "ASN " " ND2" " " 7 0 1 C2 
    282 40 2.68811 18.727 7.72316 37 " " " " A 43 0 0 "HIS " " N  " " " 7 0 1 C2 
    283 14 1.33225 18.1675 7.77947 37 " " " " A 2 0 0 "HIS " " CA " " " 6 0 1 C2 
    284 14 1.36448 16.6199 7.69488 37 " " " " A 2 0 0 "HIS " " C  " " " 6 0 1 C2 
    285 23 1.02287 16.0765 6.64083 37 " " " " A 70 0 0 "HIS " " O  " " " 8 0 1 C2 
    286 14 0.507879 18.8412 6.61284 37 " " " " A 2 0 0 "HIS " " CB " " " 6 0 1 C2 
    287 14 0.728706 20.3062 6.4004 37 " " " " A 2 0 0 "HIS " " CG " " " 6 0 1 C2 
    288 40 0.683231 21.2445 7.42164 37 " " " " A 43 0 0 "HIS " " ND1" " " 7 0 1 C2 
    289 14 1.05652 21.0665 5.29003 37 " " " " A 2 0 0 "HIS " " CD2" " " 6 0 1 C2 
    290 14 0.962564 22.4475 6.87779 37 " " " " A 2 0 0 "HIS " " CE1" " " 6 0 1 C2 
    291 40 1.09069 22.4043 5.57435 37 " " " " A 43 0 0 "HIS " " NE2" " " 7 0 1 C2 
    292 40 1.70581 16.0396 8.81559 38 " " " " A 43 0 0 "VAL " " N  " " " 7 0 1 C2 
    293 14 1.82757 14.6073 8.99527 38 " " " " A 2 0 0 "VAL " " CA " " " 6 0 1 C2 
    294 14 0.676145 14.0493 9.92048 38 " " " " A 2 0 0 "VAL " " C  " " " 6 0 1 C2 
    295 23 0.368347 14.6635 10.9453 38 " " " " A 70 0 0 "VAL " " O  " " " 8 0 1 C2 
    296 14 3.18289 14.2863 9.61141 38 " " " " A 2 0 0 "VAL " " CB " " " 6 0 1 C2 
    297 14 3.51708 12.8176 9.59134 38 " " " " A 2 0 0 "VAL " " CG1" " " 6 0 1 C2 
    298 14 4.4756 15.0205 9.06097 38 " " " " A 2 0 0 "VAL " " CG2" " " 6 0 1 C2 
    299 40 0.159847 12.8306 9.55202 39 " " " " A 43 0 0 "THR " " N  " " " 7 0 1 C2 
    300 14 -0.694668 12.0422 10.4249 39 " " " " A 2 0 0 "THR " " CA " " " 6 0 1 C2 
    301 14 -0.399582 10.5751 10.1168 39 " " " " A 2 0 0 "THR " " C  " " " 6 0 1 C2 
    302 23 -0.484562 10.1936 8.95644 39 " " " " A 70 0 0 "THR " " O  " " " 8 0 1 C2 
    303 14 -2.11571 12.4991 10.6098 39 " " " " A 2 0 0 "THR " " CB " " " 6 0 1 C2 
    304 23 -2.8229 11.6291 11.5469 39 " " " " A 70 0 0 "THR " " OG1" " " 8 0 1 C2 
    305 14 -2.98263 12.5569 9.3778 39 " " " " A 2 0 0 "THR " " CG2" " " 6 0 1 C2 
    306 40 -0.0926081 9.72102 11.1335 40 " " " " A 43 0 0 "GLN " " N  " " " 7 0 1 C2 
    307 14 0.01127 8.25438 10.9807 40 " " " " A 2 0 0 "GLN " " CA " " " 6 0 1 C2 
    308 14 -1.24317 7.58728 11.5103 40 " " " " A 2 0 0 "GLN " " C  " " " 6 0 1 C2 
    309 23 -1.39228 6.41781 11.247 40 " " " " A 70 0 0 "GLN " " O  " " " 8 0 1 C2 
    310 14 1.24416 7.68925 11.6622 40 " " " " A 2 0 0 "GLN " " CB " " " 6 0 1 C2 
    311 14 2.56167 8.19688 11.1176 40 " " " " A 2 0 0 "GLN " " CG " " " 6 0 1 C2 
    312 14 3.08859 9.53152 11.5412 40 " " " " A 2 0 0 "GLN " " CD " " " 6 0 1 C2 
    313 23 4.18144 9.85992 11.0736 40 " " " " A 70 0 0 "GLN " " OE1" " " 8 0 1 C2 
    314 40 2.54337 10.2627 12.5471 40 " " " " A 43 0 0 "GLN " " NE2" " " 7 0 1 C2 
    315 40 -2.09384 8.29573 12.2296 41 " " " " A 43 0 0 "SER " " N  " " " 7 0 1 C2 
    316 14 -3.445 7.86252 12.5042 41 " " " " A 2 0 0 "SER " " CA " " " 6 0 1 C2 
    317 14 -4.26921 7.90405 11.2445 41 " " " " A 2 0 0 "SER " " C  " " " 6 0 1 C2 
    318 23 -4.2142 8.87319 10.509 41 " " " " A 70 0 0 "SER " " O  " " " 8 0 1 C2 
    319 14 -4.00322 8.88698 13.5934 41 " " " " A 2 0 0 "SER " " CB " " " 6 0 1 C2 
    320 23 -3.10512 8.78785 14.7432 41 " " " " A 70 0 0 "SER " " OG " " " 8 0 1 C2 
    321 40 -5.02315 6.80533 11.0229 42 " " " " A 43 0 0 "GLY " " N  " " " 7 0 1 C2 
    322 14 -5.8527 6.65672 9.85771 42 " " " " A 2 0 0 "GLY " " CA " " " 6 0 1 C2 
    323 14 -5.7313 5.26442 9.20864 42 " " " " A 2 0 0 "GLY " " C  " " " 6 0 1 C2 
    324 23 -6.20581 5.05995 8.13861 42 " " " " A 70 0 0 "GLY " " O  " " " 8 0 1 C2 
    325 40 -5.24225 4.1629 9.8441 43 " " " " A 43 0 0 "PHE " " N  " " " 7 0 1 C2 
    326 14 -5.20765 2.84739 9.29043 43 " " " " A 2 0 0 "PHE " " CA " " " 6 0 1 C2 
    327 14 -6.6387 2.24616 9.33566 43 " " " " A 2 0 0 "PHE " " C  " " " 6 0 1 C2 
    328 23 -7.06597 1.41004 8.51476 43 " " " " A 70 0 0 "PHE " " O  " " " 8 0 1 C2 
    329 14 -4.30239 1.94561 10.1581 43 " " " " A 2 0 0 "PHE " " CB " " " 6 0 1 C2 
    330 14 -2.80521 2.17418 10.1169 43 " " " " A 2 0 0 "PHE " " CG " " " 6 0 1 C2 
    331 14 -2.14076 2.12667 8.85009 43 " " " " A 2 0 0 "PHE " " CD1" " " 6 0 1 C2 
    332 14 -2.13648 2.24701 11.3229 43 " " " " A 2 0 0 "PHE " " CD2" " " 6 0 1 C2 
    333 14 -0.701037 2.11133 8.91323 43 " " " " A 2 0 0 "PHE " " CE1" " " 6 0 1 C2 
    334 14 -0.720246 2.22176 11.2663 43 " " " " A 2 0 0 "PHE " " CE2" " " 6 0 1 C2 
    335 14 -0.00211772 2.11964 10.132 43 " " " " A 2 0 0 "PHE " " CZ " " " 6 0 1 C2 
    336 40 -7.21416 2.57711 10.4445 44 " " " " A 43 0 0 "TYR " " N  " " " 7 0 1 C2 
    337 14 -8.5233 2.09447 10.888 44 " " " " A 2 0 0 "TYR " " CA " " " 6 0 1 C2 
    338 14 -9.41792 3.37083 10.8419 44 " " " " A 2 0 0 "TYR " " C  " " " 6 0 1 C2 
    339 23 -8.91184 4.47253 11.2117 44 " " " " A 70 0 0 "TYR " " O  " " " 8 0 1 C2 
    340 14 -8.45531 1.56165 12.2925 44 " " " " A 2 0 0 "TYR " " CB " " " 6 0 1 C2 
    341 14 -7.72372 0.195986 12.5219 44 " " " " A 2 0 0 "TYR " " CG " " " 6 0 1 C2 
    342 14 -6.83781 0.14979 13.5917 44 " " " " A 2 0 0 "TYR " " CD1" " " 6 0 1 C2 
    343 14 -7.91318 -0.954409 11.7297 44 " " " " A 2 0 0 "TYR " " CD2" " " 6 0 1 C2 
    344 14 -6.27658 -1.12457 13.9415 44 " " " " A 2 0 0 "TYR " " CE1" " " 6 0 1 C2 
    345 14 -7.32717 -2.18707 12.0288 44 " " " " A 2 0 0 "TYR " " CE2" " " 6 0 1 C2 
    346 14 -6.4974 -2.26115 13.1226 44 " " " " A 2 0 0 "TYR " " CZ " " " 6 0 1 C2 
    347 23 -6.01388 -3.53708 13.5275 44 " " " " A 70 0 0 "TYR " " OH " " " 8 0 1 C2 
    348 40 -10.6984 3.22712 10.4468 45 " " " " A 43 0 0 "ASP " " N  " " " 7 0 1 C2 
    349 14 -11.6295 4.29098 10.2313 45 " " " " A 2 0 0 "ASP " " CA " " " 6 0 1 C2 
    350 14 -12.3859 4.61505 11.5482 45 " " " " A 2 0 0 "ASP " " C  " " " 6 0 1 C2 
    351 23 -12.6254 3.80422 12.4261 45 " " " " A 70 0 0 "ASP " " O  " " " 8 0 1 C2 
    352 14 -12.6886 3.88769 9.1296 45 " " " " A 2 0 0 "ASP " " CB " " " 6 0 1 C2 
    353 14 -14.0004 3.26028 9.63578 45 " " " " A 2 0 0 "ASP " " CG " " " 6 0 1 C2 
    354 23 -14.9547 4.09472 9.79542 45 " " " " A 70 0 0 "ASP " " OD1" " " 8 0 1 C2 
    355 23 -14.103 2.07049 9.9156 45 " " " " A 70 0 0 "ASP " " OD2" " " 8 0 1 C2 
    356 40 -12.8217 5.9094 11.6264 46 " " " " A 43 0 0 "GLU " " N  " " " 7 0 1 C2 
    357 14 -13.3924 6.56639 12.8292 46 " " " " A 2 0 0 "GLU " " CA " " " 6 0 1 C2 
    358 14 -14.7507 6.02117 13.261 46 " " " " A 2 0 0 "GLU " " C  " " " 6 0 1 C2 
    359 23 -15.1286 6.30744 14.3729 46 " " " " A 70 0 0 "GLU " " O  " " " 8 0 1 C2 
    360 14 -13.697 8.02646 12.4494 46 " " " " A 2 0 0 "GLU " " CB " " " 6 0 1 C2 
    361 14 -12.4127 8.78986 12.1336 46 " " " " A 2 0 0 "GLU " " CG " " " 6 0 1 C2 
    362 14 -11.7824 8.59931 10.8094 46 " " " " A 2 0 0 "GLU " " CD " " " 6 0 1 C2 
    363 23 -10.5624 8.83855 10.6885 46 " " " " A 70 0 0 "GLU " " OE1" " " 8 0 1 C2 
    364 23 -12.4273 8.19722 9.7982 46 " " " " A 70 0 0 "GLU " " OE2" " " 8 0 1 C2 
    365 40 -15.4588 5.37719 12.3131 47 " " " " A 43 0 0 "GLY " " N  " " " 7 0 1 C2 
    366 14 -16.8179 5.02013 12.4014 47 " " " " A 2 0 0 "GLY " " CA " " " 6 0 1 C2 
    367 14 -16.932 3.67485 13.0616 47 " " " " A 2 0 0 "GLY " " C  " " " 6 0 1 C2 
    368 23 -17.7875 3.51946 13.9124 47 " " " " A 70 0 0 "GLY " " O  " " " 8 0 1 C2 
    369 40 -16.0532 2.7464 12.75 48 " " " " A 43 0 0 "SER " " N  " " " 7 0 1 C2 
    370 14 -15.6173 1.58398 13.5991 48 " " " " A 2 0 0 "SER " " CA " " " 6 0 1 C2 
    371 14 -15.5757 1.95706 15.0791 48 " " " " A 2 0 0 "SER " " C  " " " 6 0 1 C2 
    372 23 -14.7839 2.83134 15.4686 48 " " " " A 70 0 0 "SER " " O  " " " 8 0 1 C2 
    373 14 -14.4852 0.881204 12.994 48 " " " " A 2 0 0 "SER " " CB " " " 6 0 1 C2 
    374 23 -14.6973 0.223303 11.7431 48 " " " " A 70 0 0 "SER " " OG " " " 8 0 1 C2 
    375 40 -16.3886 1.28269 15.8537 49 " " " " A 43 0 0 "GLN " " N  " " " 7 0 1 C2 
    376 14 -16.6385 1.56285 17.217 49 " " " " A 2 0 0 "GLN " " CA " " " 6 0 1 C2 
    377 14 -15.354 1.35422 18.1328 49 " " " " A 2 0 0 "GLN " " C  " " " 6 0 1 C2 
    378 23 -15.2519 2.10168 19.1208 49 " " " " A 70 0 0 "GLN " " O  " " " 8 0 1 C2 
    379 14 -17.7296 0.615247 17.7653 49 " " " " A 2 0 0 "GLN " " CB " " " 6 0 1 C2 
    380 14 -18.2275 0.981649 19.2187 49 " " " " A 2 0 0 "GLN " " CG " " " 6 0 1 C2 
    381 14 -19.4348 0.149549 19.7382 49 " " " " A 2 0 0 "GLN " " CD " " " 6 0 1 C2 
    382 23 -19.4435 -0.32078 20.8753 49 " " " " A 70 0 0 "GLN " " OE1" " " 8 0 1 C2 
    383 40 -20.4795 0.159322 19.0498 49 " " " " A 43 0 0 "GLN " " NE2" " " 7 0 1 C2 
    384 40 -14.4539 0.469351 17.7613 50 " " " " A 43 0 0 "SER " " N  " " " 7 0 1 C2 
    385 14 -13.0847 0.307787 18.2155 50 " " " " A 2 0 0 "SER " " CA " " " 6 0 1 C2 
    386 14 -12.3366 1.62238 18.3752 50 " " " " A 2 0 0 "SER " " C  " " " 6 0 1 C2 
    387 23 -11.8684 1.93363 19.4418 50 " " " " A 70 0 0 "SER " " O  " " " 8 0 1 C2 
    388 14 -12.3614 -0.739584 17.348 50 " " " " A 2 0 0 "SER " " CB " " " 6 0 1 C2 
    389 23 -12.405 -0.334097 15.9995 50 " " " " A 70 0 0 "SER " " OG " " " 8 0 1 C2 
    390 40 -12.3199 2.33615 17.2713 51 " " " " A 43 0 0 "VAL " " N  " " " 7 0 1 C2 
    391 14 -11.7427 3.63651 17.0328 51 " " " " A 2 0 0 "VAL " " CA " " " 6 0 1 C2 
    392 14 -12.5152 4.78804 17.7508 51 " " " " A 2 0 0 "VAL " " C  " " " 6 0 1 C2 
    393 23 -11.9859 5.66759 18.3579 51 " " " " A 70 0 0 "VAL " " O  " " " 8 0 1 C2 
    394 14 -11.4579 3.86349 15.5792 51 " " " " A 2 0 0 "VAL " " CB " " " 6 0 1 C2 
    395 14 -10.3359 4.91085 15.3469 51 " " " " A 2 0 0 "VAL " " CG1" " " 6 0 1 C2 
    396 14 -11.2147 2.55771 14.7888 51 " " " " A 2 0 0 "VAL " " CG2" " " 6 0 1 C2 
    397 40 -13.8521 4.69646 17.6385 52 " " " " A 43 0 0 "ALA " " N  " " " 7 0 1 C2 
    398 14 -14.6388 5.8809 18.0394 52 " " " " A 2 0 0 "ALA " " CA " " " 6 0 1 C2 
    399 14 -14.728 6.07753 19.5584 52 " " " " A 2 0 0 "ALA " " C  " " " 6 0 1 C2 
    400 23 -14.897 7.18728 20.119 52 " " " " A 70 0 0 "ALA " " O  " " " 8 0 1 C2 
    401 14 -16.1337 5.67325 17.6247 52 " " " " A 2 0 0 "ALA " " CB " " " 6 0 1 C2 
    402 40 -14.5977 4.86982 20.1863 53 " " " " A 43 0 0 "ALA " " N  " " " 7 0 1 C2 
    403 14 -14.4474 4.71226 21.6159 53 " " " " A 2 0 0 "ALA " " CA " " " 6 0 1 C2 
    404 14 -13.2882 5.47245 22.1658 53 " " " " A 2 0 0 "ALA " " C  " " " 6 0 1 C2 
    405 23 -13.5236 6.33449 23.0486 53 " " " " A 70 0 0 "ALA " " O  " " " 8 0 1 C2 
    406 14 -14.23 3.21197 21.8515 53 " " " " A 2 0 0 "ALA " " CB " " " 6 0 1 C2 
    407 40 -12.1466 5.28584 21.5436 54 " " " " A 43 0 0 "SER " " N  " " " 7 0 1 C2 
    408 14 -10.8349 5.90483 21.7173 54 " " " " A 2 0 0 "SER " " CA " " " 6 0 1 C2 
    409 14 -11.0047 7.42407 21.438 54 " " " " A 2 0 0 "SER " " C  " " " 6 0 1 C2 
    410 23 -10.4789 8.22648 22.1755 54 " " " " A 70 0 0 "SER " " O  " " " 8 0 1 C2 
    411 14 -9.86125 5.27743 20.712 54 " " " " A 2 0 0 "SER " " CB " " " 6 0 1 C2 
    412 23 -8.95531 4.37338 21.2942 54 " " " " A 70 0 0 "SER " " OG " " " 8 0 1 C2 
    413 40 -11.7392 7.86549 20.3754 55 " " " " A 43 0 0 "LEU " " N  " " " 7 0 1 C2 
    414 14 -12.0859 9.27281 20.0567 55 " " " " A 2 0 0 "LEU " " CA " " " 6 0 1 C2 
    415 14 -12.9664 10.0658 21.0423 55 " " " " A 2 0 0 "LEU " " C  " " " 6 0 1 C2 
    416 23 -12.9632 11.3294 21.0006 55 " " " " A 70 0 0 "LEU " " O  " " " 8 0 1 C2 
    417 14 -12.689 9.40888 18.6249 55 " " " " A 2 0 0 "LEU " " CB " " " 6 0 1 C2 
    418 14 -11.7135 9.05285 17.5217 55 " " " " A 2 0 0 "LEU " " CG " " " 6 0 1 C2 
    419 14 -12.2578 8.71069 16.1149 55 " " " " A 2 0 0 "LEU " " CD1" " " 6 0 1 C2 
    420 14 -10.6842 10.1673 17.3182 55 " " " " A 2 0 0 "LEU " " CD2" " " 6 0 1 C2 
    421 40 -13.4797 9.36979 22.0817 56 " " " " A 43 0 0 "ILE " " N  " " " 7 0 1 C2 
    422 14 -14.104 9.94275 23.2549 56 " " " " A 2 0 0 "ILE " " CA " " " 6 0 1 C2 
    423 14 -13.2527 9.6245 24.4989 56 " " " " A 2 0 0 "ILE " " C  " " " 6 0 1 C2 
    424 23 -12.7288 10.566 25.1377 56 " " " " A 70 0 0 "ILE " " O  " " " 8 0 1 C2 
    425 14 -15.6419 9.7285 23.2856 56 " " " " A 2 0 0 "ILE " " CB " " " 6 0 1 C2 
    426 14 -16.4239 10.4314 24.4186 56 " " " " A 2 0 0 "ILE " " CG1" " " 6 0 1 C2 
    427 14 -16.0192 8.24142 23.235 56 " " " " A 2 0 0 "ILE " " CG2" " " 6 0 1 C2 
    428 14 -16.7541 11.929 24.1591 56 " " " " A 2 0 0 "ILE " " CD1" " " 6 0 1 C2 
    429 40 -12.9564 8.34873 24.8188 57 " " " " A 43 0 0 "GLY " " N  " " " 7 0 1 C2 
    430 14 -12.4202 7.87327 25.9885 57 " " " " A 2 0 0 "GLY " " CA " " " 6 0 1 C2 
    431 14 -10.9898 8.3271 26.1785 57 " " " " A 2 0 0 "GLY " " C  " " " 6 0 1 C2 
    432 23 -10.586 8.69166 27.2909 57 " " " " A 70 0 0 "GLY " " O  " " " 8 0 1 C2 
    433 40 -10.1326 8.37787 25.0942 58 " " " " A 43 0 0 "ASP " " N  " " " 7 0 1 C2 
    434 14 -8.77377 8.81652 25.2039 58 " " " " A 2 0 0 "ASP " " CA " " " 6 0 1 C2 
    435 14 -8.65147 10.319 25.1059 58 " " " " A 2 0 0 "ASP " " C  " " " 6 0 1 C2 
    436 23 -7.55992 10.8584 25.4 58 " " " " A 70 0 0 "ASP " " O  " " " 8 0 1 C2 
    437 14 -7.92018 8.1515 24.1049 58 " " " " A 2 0 0 "ASP " " CB " " " 6 0 1 C2 
    438 14 -7.90311 6.61622 24.1883 58 " " " " A 2 0 0 "ASP " " CG " " " 6 0 1 C2 
    439 23 -7.9645 5.90531 23.1299 58 " " " " A 70 0 0 "ASP " " OD1" " " 8 0 1 C2 
    440 23 -7.76008 6.08639 25.2998 58 " " " " A 70 0 0 "ASP " " OD2" " " 8 0 1 C2 
    441 40 -9.6913 11.0086 24.5966 59 " " " " A 43 0 0 "GLU " " N  " " " 7 0 1 C2 
    442 14 -9.6177 12.4397 24.4109 59 " " " " A 2 0 0 "GLU " " CA " " " 6 0 1 C2 
    443 14 -10.0866 13.1677 25.6912 59 " " " " A 2 0 0 "GLU " " C  " " " 6 0 1 C2 
    444 23 -9.54547 14.2188 26.048 59 " " " " A 70 0 0 "GLU " " O  " " " 8 0 1 C2 
    445 14 -10.5365 12.7409 23.2297 59 " " " " A 2 0 0 "GLU " " CB " " " 6 0 1 C2 
    446 14 -10.0141 12.1172 21.927 59 " " " " A 2 0 0 "GLU " " CG " " " 6 0 1 C2 
    447 14 -8.86998 12.8826 21.2616 59 " " " " A 2 0 0 "GLU " " CD " " " 6 0 1 C2 
    448 23 -9.11153 13.9255 20.693 59 " " " " A 70 0 0 "GLU " " OE1" " " 8 0 1 C2 
    449 23 -7.74295 12.375 21.3365 59 " " " " A 70 0 0 "GLU " " OE2" " " 8 0 1 C2 
    450 40 -11.1925 12.728 26.2774 60 " " " " A 43 0 0 "VAL " " N  " " " 7 0 1 C2 
    451 14 -11.7447 13.3651 27.4611 60 " " " " A 2 0 0 "VAL " " CA " " " 6 0 1 C2 
    452 14 -11.1108 12.7351 28.7807 60 " " " " A 2 0 0 "VAL " " C  " " " 6 0 1 C2 
    453 23 -10.708 13.5219 29.6851 60 " " " " A 70 0 0 "VAL " " O  " " " 8 0 1 C2 
    454 14 -13.3311 13.1758 27.3184 60 " " " " A 2 0 0 "VAL " " CB " " " 6 0 1 C2 
    455 14 -14.0824 13.6107 28.5875 60 " " " " A 2 0 0 "VAL " " CG1" " " 6 0 1 C2 
    456 14 -13.9827 13.839 26.0336 60 " " " " A 2 0 0 "VAL " " CG2" " " 6 0 1 C2 
    457 40 -10.9495 11.4158 28.9047 61 " " " " A 43 0 0 "TYR " " N  " " " 7 0 1 C2 
    458 14 -10.4311 10.756 30.1227 61 " " " " A 2 0 0 "TYR " " CA " " " 6 0 1 C2 
    459 14 -8.95154 10.3714 29.9144 61 " " " " A 2 0 0 "TYR " " C  " " " 6 0 1 C2 
    460 23 -8.34327 9.72465 30.7207 61 " " " " A 70 0 0 "TYR " " O  " " " 8 0 1 C2 
    461 14 -11.2869 9.44919 30.4286 61 " " " " A 2 0 0 "TYR " " CB " " " 6 0 1 C2 
    462 14 -11.6331 9.32509 31.9044 61 " " " " A 2 0 0 "TYR " " CG " " " 6 0 1 C2 
    463 14 -12.3169 10.3343 32.5705 61 " " " " A 2 0 0 "TYR " " CD1" " " 6 0 1 C2 
    464 14 -11.3396 8.12756 32.5269 61 " " " " A 2 0 0 "TYR " " CD2" " " 6 0 1 C2 
    465 14 -12.6831 10.096 33.9201 61 " " " " A 2 0 0 "TYR " " CE1" " " 6 0 1 C2 
    466 14 -11.7936 7.88002 33.8012 61 " " " " A 2 0 0 "TYR " " CE2" " " 6 0 1 C2 
    467 14 -12.418 8.89551 34.5913 61 " " " " A 2 0 0 "TYR " " CZ " " " 6 0 1 C2 
    468 23 -12.8107 8.67858 35.889 61 " " " " A 70 0 0 "TYR " " OH " " " 8 0 1 C2 
    469 40 -8.36511 10.9522 28.788 62 " " " " A 43 0 0 "GLY " " N  " " " 7 0 1 C2 
    470 14 -6.95073 10.8949 28.4827 62 " " " " A 2 0 0 "GLY " " CA " " " 6 0 1 C2 
    471 14 -6.52747 9.4955 28.0881 62 " " " " A 2 0 0 "GLY " " C  " " " 6 0 1 C2 
    472 23 -7.27881 8.529 28.2961 62 " " " " A 70 0 0 "GLY " " O  " " " 8 0 1 C2 
    473 40 -5.32677 9.37536 27.4449 63 " " " " A 43 0 0 "ARG " " N  " " " 7 0 1 C2 
    474 14 -4.67885 8.26306 26.8382 63 " " " " A 2 0 0 "ARG " " CA " " " 6 0 1 C2 
    475 14 -4.01745 7.51647 27.9746 63 " " " " A 2 0 0 "ARG " " C  " " " 6 0 1 C2 
    476 23 -3.6878 8.12073 28.9834 63 " " " " A 70 0 0 "ARG " " O  " " " 8 0 1 C2 
    477 14 -3.61413 8.837 25.859 63 " " " " A 2 0 0 "ARG " " CB " " " 6 0 1 C2 
    478 14 -4.23854 9.17247 24.4995 63 " " " " A 2 0 0 "ARG " " CG " " " 6 0 1 C2 
    479 14 -3.31465 9.83114 23.4966 63 " " " " A 2 0 0 "ARG " " CD " " " 6 0 1 C2 
    480 40 -3.80938 9.53616 22.1552 63 " " " " A 43 0 0 "ARG " " NE " " " 7 0 1 C2 
    481 14 -4.79146 10.1554 21.4814 63 " " " " A 2 0 0 "ARG " " CZ " " " 6 0 1 C2 
    482 40 -5.58955 11.0751 21.9879 63 " " " " A 43 0 0 "ARG " " NH1" " " 7 0 1 C2 
    483 40 -5.09953 9.7557 20.2566 63 " " " " A 43 0 0 "ARG " " NH2" " " 7 0 1 C2 
    484 40 -3.85628 6.20517 27.8707 64 " " " " A 43 0 0 "ASP " " N  " " " 7 0 1 C2 
    485 14 -3.15585 5.40498 28.7536 64 " " " " A 2 0 0 "ASP " " CA " " " 6 0 1 C2 
    486 14 -1.70658 5.40111 28.3608 64 " " " " A 2 0 0 "ASP " " C  " " " 6 0 1 C2 
    487 23 -1.32931 5.41636 27.1783 64 " " " " A 70 0 0 "ASP " " O  " " " 8 0 1 C2 
    488 14 -3.5464 3.87309 28.6288 64 " " " " A 2 0 0 "ASP " " CB " " " 6 0 1 C2 
    489 14 -2.62848 2.82334 29.3367 64 " " " " A 2 0 0 "ASP " " CG " " " 6 0 1 C2 
    490 23 -2.13047 3.15158 30.4229 64 " " " " A 70 0 0 "ASP " " OD1" " " 8 0 1 C2 
    491 23 -2.32455 1.80207 28.7073 64 " " " " A 70 0 0 "ASP " " OD2" " " 8 0 1 C2 
    492 40 -0.797944 5.4556 29.3898 65 " " " " A 43 0 0 "ARG " " N  " " " 7 0 1 C2 
    493 14 0.604066 5.77183 29.3372 65 " " " " A 2 0 0 "ARG " " CA " " " 6 0 1 C2 
    494 14 1.40663 4.74692 30.2296 65 " " " " A 2 0 0 "ARG " " C  " " " 6 0 1 C2 
    495 23 2.6033 4.97567 30.3828 65 " " " " A 70 0 0 "ARG " " O  " " " 8 0 1 C2 
    496 14 0.891973 7.24195 29.7449 65 " " " " A 2 0 0 "ARG " " CB " " " 6 0 1 C2 
    497 14 0.158458 8.33417 28.9968 65 " " " " A 2 0 0 "ARG " " CG " " " 6 0 1 C2 
    498 14 0.729774 9.75676 28.9842 65 " " " " A 2 0 0 "ARG " " CD " " " 6 0 1 C2 
    499 40 0.634506 10.3262 30.3595 65 " " " " A 43 0 0 "ARG " " NE " " " 7 0 1 C2 
    500 14 0.495548 11.6161 30.7535 65 " " " " A 2 0 0 "ARG " " CZ " " " 6 0 1 C2 
    501 40 0.273298 11.8166 32.0549 65 " " " " A 43 0 0 "ARG " " NH1" " " 7 0 1 C2 
    502 40 0.495254 12.6898 29.905 65 " " " " A 43 0 0 "ARG " " NH2" " " 7 0 1 C2 
    503 40 0.81925 3.68217 30.7574 66 " " " " A 43 0 0 "THR " " N  " " " 7 0 1 C2 
    504 14 1.54251 2.58287 31.4069 66 " " " " A 2 0 0 "THR " " CA " " " 6 0 1 C2 
    505 14 2.38881 1.75202 30.4032 66 " " " " A 2 0 0 "THR " " C  " " " 6 0 1 C2 
    506 23 3.28587 1.01974 30.8161 66 " " " " A 70 0 0 "THR " " O  " " " 8 0 1 C2 
    507 14 0.427768 1.69607 32.1209 66 " " " " A 2 0 0 "THR " " CB " " " 6 0 1 C2 
    508 23 -0.531319 1.19046 31.1835 66 " " " " A 70 0 0 "THR " " OG1" " " 8 0 1 C2 
    509 14 -0.421353 2.37213 33.1559 66 " " " " A 2 0 0 "THR " " CG2" " " 6 0 1 C2 
    510 40 2.17076 1.975 29.0937 67 " " " " A 43 0 0 "SER " " N  " " " 7 0 1 C2 
    511 14 2.72783 1.16932 28.0574 67 " " " " A 2 0 0 "SER " " CA " " " 6 0 1 C2 
    512 14 3.17212 1.91866 26.764 67 " " " " A 2 0 0 "SER " " C  " " " 6 0 1 C2 
    513 23 3.56362 1.39192 25.6709 67 " " " " A 70 0 0 "SER " " O  " " " 8 0 1 C2 
    514 14 1.88457 -0.0740111 27.8141 67 " " " " A 2 0 0 "SER " " CB " " " 6 0 1 C2 
    515 23 0.757017 0.244466 26.9601 67 " " " " A 70 0 0 "SER " " OG " " " 8 0 1 C2 
    516 40 3.24621 3.24819 27.0036 68 " " " " A 43 0 0 "HIE " " N  " " " 7 0 1 C2 
    517 14 3.74573 4.32041 26.1453 68 " " " " A 2 0 0 "HIE " " CA " " " 6 0 1 C2 
    518 14 5.11313 4.01961 25.4999 68 " " " " A 2 0 0 "HIE " " C  " " " 6 0 1 C2 
    519 23 5.34737 4.0651 24.3316 68 " " " " A 70 0 0 "HIE " " O  " " " 8 0 1 C2 
    520 14 3.65537 5.76933 26.8776 68 " " " " A 2 0 0 "HIE " " CB " " " 6 0 1 C2 
    521 14 2.65088 6.81024 26.3491 68 " " " " A 2 0 0 "HIE " " CG " " " 6 0 1 C2 
    522 40 2.81586 8.18406 26.5367 68 " " " " A 43 0 0 "HIE " " ND1" " " 7 0 1 C2 
    523 14 1.47975 6.58661 25.6981 68 " " " " A 2 0 0 "HIE " " CD2" " " 6 0 1 C2 
    524 14 1.71861 8.69398 25.9179 68 " " " " A 2 0 0 "HIE " " CE1" " " 6 0 1 C2 
    525 40 0.902399 7.78879 25.4474 68 " " " " A 43 0 0 "HIE " " NE2" " " 7 0 1 C2 
    526 40 6.13168 4.022 26.3714 69 " " " " A 43 0 0 "VAL " " N  " " " 7 0 1 C2 
    527 14 7.53961 3.56901 26.1304 69 " " " " A 2 0 0 "VAL " " CA " " " 6 0 1 C2 
    528 14 7.84557 2.73709 27.4136 69 " " " " A 2 0 0 "VAL " " C  " " " 6 0 1 C2 
    529 23 7.58348 3.21197 28.5333 69 " " " " A 70 0 0 "VAL " " O  " " " 8 0 1 C2 
    530 14 8.50384 4.83997 26.0401 69 " " " " A 2 0 0 "VAL " " CB " " " 6 0 1 C2 
    531 14 10.0046 4.43046 25.7502 69 " " " " A 2 0 0 "VAL " " CG1" " " 6 0 1 C2 
    532 14 8.1747 5.79046 24.9818 69 " " " " A 2 0 0 "VAL " " CG2" " " 6 0 1 C2 
    533 40 8.42675 1.53271 27.3656 70 " " " " A 43 0 0 "VAL " " N  " " " 7 0 1 C2 
    534 14 8.83071 0.686983 28.5 70 " " " " A 2 0 0 "VAL " " CA " " " 6 0 1 C2 
    535 14 10.3305 0.294096 28.2768 70 " " " " A 2 0 0 "VAL " " C  " " " 6 0 1 C2 
    536 23 10.7656 -0.105887 27.1603 70 " " " " A 70 0 0 "VAL " " O  " " " 8 0 1 C2 
    537 14 7.9903 -0.642203 28.5231 70 " " " " A 2 0 0 "VAL " " CB " " " 6 0 1 C2 
    538 14 8.35178 -1.56674 29.7305 70 " " " " A 2 0 0 "VAL " " CG1" " " 6 0 1 C2 
    539 14 6.40001 -0.40761 28.6179 70 " " " " A 2 0 0 "VAL " " CG2" " " 6 0 1 C2 
    540 40 11.0966 0.615099 29.2989 71 " " " " A 43 0 0 "ALA " " N  " " " 7 0 1 C2 
    541 14 12.4733 0.112219 29.5446 71 " " " " A 2 0 0 "ALA " " CA " " " 6 0 1 C2 
    542 14 12.327 -1.18434 30.3355 71 " " " " A 2 0 0 "ALA " " C  " " " 6 0 1 C2 
    543 23 11.5325 -1.2372 31.3203 71 " " " " A 70 0 0 "ALA " " O  " " " 8 0 1 C2 
    544 14 13.2364 1.13433 30.3685 71 " " " " A 2 0 0 "ALA " " CB " " " 6 0 1 C2 
    545 40 13.0531 -2.26684 29.9081 72 " " " " A 43 0 0 "ILE " " N  " " " 7 0 1 C2 
    546 14 13.0891 -3.4466 30.7212 72 " " " " A 2 0 0 "ILE " " CA " " " 6 0 1 C2 
    547 14 14.5826 -3.61101 31.0126 72 " " " " A 2 0 0 "ILE " " C  " " " 6 0 1 C2 
    548 23 15.3616 -3.73767 30.106 72 " " " " A 70 0 0 "ILE " " O  " " " 8 0 1 C2 
    549 14 12.594 -4.6588 29.8796 72 " " " " A 2 0 0 "ILE " " CB " " " 6 0 1 C2 
    550 14 11.2935 -4.3396 29.1183 72 " " " " A 2 0 0 "ILE " " CG1" " " 6 0 1 C2 
    551 14 12.355 -5.90081 30.7023 72 " " " " A 2 0 0 "ILE " " CG2" " " 6 0 1 C2 
    552 14 10.8694 -5.4038 28.116 72 " " " " A 2 0 0 "ILE " " CD1" " " 6 0 1 C2 
    553 40 14.8891 -3.66072 32.2983 73 " " " " A 43 0 0 "LEU " " N  " " " 7 0 1 C2 
    554 14 16.1735 -3.76462 32.8777 73 " " " " A 2 0 0 "LEU " " CA " " " 6 0 1 C2 
    555 14 16.3818 -5.0734 33.504 73 " " " " A 2 0 0 "LEU " " C  " " " 6 0 1 C2 
    556 23 15.4219 -5.64688 34.081 73 " " " " A 70 0 0 "LEU " " O  " " " 8 0 1 C2 
    557 14 16.3166 -2.74285 34.0066 73 " " " " A 2 0 0 "LEU " " CB " " " 6 0 1 C2 
    558 14 15.8519 -1.34027 33.6126 73 " " " " A 2 0 0 "LEU " " CG " " " 6 0 1 C2 
    559 14 14.4131 -1.03794 33.9882 73 " " " " A 2 0 0 "LEU " " CD1" " " 6 0 1 C2 
    560 14 16.7321 -0.311228 34.2667 73 " " " " A 2 0 0 "LEU " " CD2" " " 6 0 1 C2 
    561 40 17.57 -5.72134 33.297 74 " " " " A 43 0 0 "THR " " N  " " " 7 0 1 C2 
    562 14 17.8502 -7.08122 33.7769 74 " " " " A 2 0 0 "THR " " CA " " " 6 0 1 C2 
    563 14 19.3759 -7.16066 34.2228 74 " " " " A 2 0 0 "THR " " C  " " " 6 0 1 C2 
    564 23 20.1866 -6.51073 33.5636 74 " " " " A 70 0 0 "THR " " O  " " " 8 0 1 C2 
    565 14 17.4009 -8.07579 32.7907 74 " " " " A 2 0 0 "THR " " CB " " " 6 0 1 C2 
    566 23 17.7628 -9.38963 33.0795 74 " " " " A 70 0 0 "THR " " OG1" " " 8 0 1 C2 
    567 14 17.9317 -7.87524 31.4434 74 " " " " A 2 0 0 "THR " " CG2" " " 6 0 1 C2 
    568 40 19.6985 -7.90953 35.3215 75 " " " " A 43 0 0 "PRO " " N  " " " 7 0 1 C2 
    569 14 21.0419 -7.92609 35.8778 75 " " " " A 2 0 0 "PRO " " CA " " " 6 0 1 C2 
    570 14 22.0266 -8.80061 35.0625 75 " " " " A 2 0 0 "PRO " " C  " " " 6 0 1 C2 
    571 23 21.6285 -9.63048 34.2365 75 " " " " A 70 0 0 "PRO " " O  " " " 8 0 1 C2 
    572 14 20.9316 -8.51514 37.293 75 " " " " A 2 0 0 "PRO " " CB " " " 6 0 1 C2 
    573 14 19.6068 -9.28591 37.3532 75 " " " " A 2 0 0 "PRO " " CG " " " 6 0 1 C2 
    574 14 18.789 -8.693 36.1444 75 " " " " A 2 0 0 "PRO " " CD " " " 6 0 1 C2 
    575 40 23.3729 -8.63486 35.2465 76 " " " " A 43 0 0 "PRO " " N  " " " 7 0 1 C2 
    576 14 24.3875 -9.65657 35.0823 76 " " " " A 2 0 0 "PRO " " CA " " " 6 0 1 C2 
    577 14 24.1195 -11.0094 35.7255 76 " " " " A 2 0 0 "PRO " " C  " " " 6 0 1 C2 
    578 23 23.3782 -11.0934 36.7566 76 " " " " A 70 0 0 "PRO " " O  " " " 8 0 1 C2 
    579 14 25.72 -9.0332 35.5273 76 " " " " A 2 0 0 "PRO " " CB " " " 6 0 1 C2 
    580 14 25.469 -7.5157 35.5616 76 " " " " A 2 0 0 "PRO " " CG " " " 6 0 1 C2 
    581 14 23.9294 -7.34981 35.6275 76 " " " " A 2 0 0 "PRO " " CD " " " 6 0 1 C2 
    582 40 24.783 -12.0289 35.214 77 " " " " A 43 0 0 "ASP " " N  " " " 7 0 1 C2 
    583 14 24.5058 -13.4369 35.5895 77 " " " " A 2 0 0 "ASP " " CA " " " 6 0 1 C2 
    584 14 24.8046 -13.7997 37.0409 77 " " " " A 2 0 0 "ASP " " C  " " " 6 0 1 C2 
    585 23 24.5235 -14.9445 37.4237 77 " " " " A 70 0 0 "ASP " " O  " " " 8 0 1 C2 
    586 14 25.2158 -14.3737 34.6116 77 " " " " A 2 0 0 "ASP " " CB " " " 6 0 1 C2 
    587 14 26.6903 -14.6938 34.9424 77 " " " " A 2 0 0 "ASP " " CG " " " 6 0 1 C2 
    588 23 26.9717 -15.7749 35.5296 77 " " " " A 70 0 0 "ASP " " OD1" " " 8 0 1 C2 
    589 23 27.5767 -13.9208 34.5424 77 " " " " A 70 0 0 "ASP " " OD2" " " 8 0 1 C2 
    590 40 25.6589 -12.9827 37.8049 78 " " " " A 43 0 0 "ASP " " N  " " " 7 0 1 C2 
    591 14 26.1451 -13.4776 39.1308 78 " " " " A 2 0 0 "ASP " " CA " " " 6 0 1 C2 
    592 14 25.6179 -12.4525 40.1691 78 " " " " A 2 0 0 "ASP " " C  " " " 6 0 1 C2 
    593 23 26.0794 -12.4992 41.324 78 " " " " A 70 0 0 "ASP " " O  " " " 8 0 1 C2 
    594 14 27.6982 -13.6313 39.1094 78 " " " " A 2 0 0 "ASP " " CB " " " 6 0 1 C2 
    595 14 28.4896 -12.3222 38.9678 78 " " " " A 2 0 0 "ASP " " CG " " " 6 0 1 C2 
    596 23 29.529 -12.0538 39.6368 78 " " " " A 70 0 0 "ASP " " OD1" " " 8 0 1 C2 
    597 23 28.0673 -11.5381 38.0931 78 " " " " A 70 0 0 "ASP " " OD2" " " 8 0 1 C2 
    598 40 24.5664 -11.7355 39.8334 79 " " " " A 43 0 0 "LYS " " N  " " " 7 0 1 C2 
    599 14 23.883 -10.8492 40.7236 79 " " " " A 2 0 0 "LYS " " CA " " " 6 0 1 C2 
    600 14 22.4103 -10.8399 40.4195 79 " " " " A 2 0 0 "LYS " " C  " " " 6 0 1 C2 
    601 23 21.9239 -11.7453 39.6865 79 " " " " A 70 0 0 "LYS " " O  " " " 8 0 1 C2 
    602 14 24.6617 -9.54305 40.9224 79 " " " " A 2 0 0 "LYS " " CB " " " 6 0 1 C2 
    603 14 25.0052 -8.85659 39.5571 79 " " " " A 2 0 0 "LYS " " CG " " " 6 0 1 C2 
    604 14 25.0977 -7.35831 39.7105 79 " " " " A 2 0 0 "LYS " " CD " " " 6 0 1 C2 
    605 14 26.4063 -6.89143 40.4407 79 " " " " A 2 0 0 "LYS " " CE " " " 6 0 1 C2 
    606 40 26.56 -5.45746 40.3863 79 " " " " A 43 0 0 "LYS " " NZ " " " 7 0 1 C2 
    607 40 21.6894 -9.92494 41.0257 80 " " " " A 43 0 0 "LYS " " N  " " " 7 0 1 C2 
    608 14 20.2 -9.74813 40.9116 80 " " " " A 2 0 0 "LYS " " CA " " " 6 0 1 C2 
    609 14 19.8332 -8.24836 40.844 80 " " " " A 2 0 0 "LYS " " C  " " " 6 0 1 C2 
    610 23 20.7732 -7.43112 41.1202 80 " " " " A 70 0 0 "LYS " " O  " " " 8 0 1 C2 
    611 14 19.4146 -10.4257 42.0422 80 " " " " A 2 0 0 "LYS " " CB " " " 6 0 1 C2 
    612 14 19.9693 -11.7379 42.5147 80 " " " " A 2 0 0 "LYS " " CG " " " 6 0 1 C2 
    613 14 19.2099 -12.5518 43.6329 80 " " " " A 2 0 0 "LYS " " CD " " " 6 0 1 C2 
    614 14 19.976 -13.809 43.8615 80 " " " " A 2 0 0 "LYS " " CE " " " 6 0 1 C2 
    615 40 19.2347 -14.696 44.6891 80 " " " " A 43 0 0 "LYS " " NZ " " " 7 0 1 C2 
    616 40 18.5712 -7.91751 40.5285 81 " " " " A 43 0 0 "VAL " " N  " " " 7 0 1 C2 
    617 14 17.9589 -6.56108 40.6288 81 " " " " A 2 0 0 "VAL " " CA " " " 6 0 1 C2 
    618 14 18.1663 -5.86787 42.0414 81 " " " " A 2 0 0 "VAL " " C  " " " 6 0 1 C2 
    619 23 18.0957 -4.62537 42.0706 81 " " " " A 70 0 0 "VAL " " O  " " " 8 0 1 C2 
    620 14 16.5354 -6.41044 39.9894 81 " " " " A 2 0 0 "VAL " " CB " " " 6 0 1 C2 
    621 14 16.4628 -6.63658 38.4902 81 " " " " A 2 0 0 "VAL " " CG1" " " 6 0 1 C2 
    622 14 15.5616 -7.26248 40.8011 81 " " " " A 2 0 0 "VAL " " CG2" " " 6 0 1 C2 
    623 40 18.2831 -6.63902 43.1188 82 " " " " A 43 0 0 "THR " " N  " " " 7 0 1 C2 
    624 14 18.4538 -6.22741 44.4971 82 " " " " A 2 0 0 "THR " " CA " " " 6 0 1 C2 
    625 14 19.8584 -5.74692 44.9428 82 " " " " A 2 0 0 "THR " " C  " " " 6 0 1 C2 
    626 23 20.0291 -5.29875 46.0165 82 " " " " A 70 0 0 "THR " " O  " " " 8 0 1 C2 
    627 14 18.101 -7.44782 45.3858 82 " " " " A 2 0 0 "THR " " CB " " " 6 0 1 C2 
    628 23 18.5239 -8.73569 44.9617 82 " " " " A 70 0 0 "THR " " OG1" " " 8 0 1 C2 
    629 14 16.6569 -7.60895 45.3963 82 " " " " A 2 0 0 "THR " " CG2" " " 6 0 1 C2 
    630 40 20.8507 -5.8708 44.0768 83 " " " " A 43 0 0 "ASP " " N  " " " 7 0 1 C2 
    631 14 22.1118 -5.30413 44.211 83 " " " " A 2 0 0 "ASP " " CA " " " 6 0 1 C2 
    632 14 22.1184 -3.75775 44.1326 83 " " " " A 2 0 0 "ASP " " C  " " " 6 0 1 C2 
    633 23 21.6858 -3.14438 43.1727 83 " " " " A 70 0 0 "ASP " " O  " " " 8 0 1 C2 
    634 14 23.0614 -5.85976 43.1081 83 " " " " A 2 0 0 "ASP " " CB " " " 6 0 1 C2 
    635 14 24.5246 -5.28609 43.2017 83 " " " " A 2 0 0 "ASP " " CG " " " 6 0 1 C2 
    636 23 25.2276 -5.56851 44.2297 83 " " " " A 70 0 0 "ASP " " OD1" " " 8 0 1 C2 
    637 23 24.888 -4.61009 42.2225 83 " " " " A 70 0 0 "ASP " " OD2" " " 8 0 1 C2 
    638 40 22.6114 -3.17182 45.2116 84 " " " " A 43 0 0 "LYS " " N  " " " 7 0 1 C2 
    639 14 22.642 -1.84394 45.5131 84 " " " " A 2 0 0 "LYS " " CA " " " 6 0 1 C2 
    640 14 23.6388 -0.961462 44.7078 84 " " " " A 2 0 0 "LYS " " C  " " " 6 0 1 C2 
    641 23 23.5575 0.287267 44.755 84 " " " " A 70 0 0 "LYS " " O  " " " 8 0 1 C2 
    642 14 22.9636 -1.73072 47.0464 84 " " " " A 2 0 0 "LYS " " CB " " " 6 0 1 C2 
    643 14 22.1077 -2.42422 48.119 84 " " " " A 2 0 0 "LYS " " CG " " " 6 0 1 C2 
    644 14 20.6424 -2.2737 47.8913 84 " " " " A 2 0 0 "LYS " " CD " " " 6 0 1 C2 
    645 14 19.6923 -3.05535 48.8872 84 " " " " A 2 0 0 "LYS " " CE " " " 6 0 1 C2 
    646 40 19.9661 -4.50971 49.0089 84 " " " " A 43 0 0 "LYS " " NZ " " " 7 0 1 C2 
    647 40 24.604 -1.57005 44.0256 85 " " " " A 43 0 0 "ALA " " N  " " " 7 0 1 C2 
    648 14 25.49 -0.902708 43.0221 85 " " " " A 2 0 0 "ALA " " CA " " " 6 0 1 C2 
    649 14 24.7332 -0.877856 41.7039 85 " " " " A 2 0 0 "ALA " " C  " " " 6 0 1 C2 
    650 23 24.4791 0.177904 41.2481 85 " " " " A 70 0 0 "ALA " " O  " " " 8 0 1 C2 
    651 14 26.7965 -1.68587 42.774 85 " " " " A 2 0 0 "ALA " " CB " " " 6 0 1 C2 
    652 40 24.2694 -2.09398 41.2819 86 " " " " A 43 0 0 "TRP " " N  " " " 7 0 1 C2 
    653 14 23.479 -2.27758 39.9625 86 " " " " A 2 0 0 "TRP " " CA " " " 6 0 1 C2 
    654 14 22.3231 -1.28182 39.8758 86 " " " " A 2 0 0 "TRP " " C  " " " 6 0 1 C2 
    655 23 22.3238 -0.416895 39.0207 86 " " " " A 70 0 0 "TRP " " O  " " " 8 0 1 C2 
    656 14 22.9827 -3.70773 39.7211 86 " " " " A 2 0 0 "TRP " " CB " " " 6 0 1 C2 
    657 14 22.352 -4.00004 38.4531 86 " " " " A 2 0 0 "TRP " " CG " " " 6 0 1 C2 
    658 14 23.0076 -4.27446 37.3108 86 " " " " A 2 0 0 "TRP " " CD1" " " 6 0 1 C2 
    659 14 20.969 -3.86651 38.099 86 " " " " A 2 0 0 "TRP " " CD2" " " 6 0 1 C2 
    660 40 22.108 -4.19273 36.2787 86 " " " " A 43 0 0 "TRP " " NE1" " " 7 0 1 C2 
    661 14 20.8434 -4.09357 36.6951 86 " " " " A 2 0 0 "TRP " " CE2" " " 6 0 1 C2 
    662 14 19.7923 -3.6073 38.839 86 " " " " A 2 0 0 "TRP " " CE3" " " 6 0 1 C2 
    663 14 19.5979 -4.03114 36.0301 86 " " " " A 2 0 0 "TRP " " CZ2" " " 6 0 1 C2 
    664 14 18.4994 -3.63898 38.2295 86 " " " " A 2 0 0 "TRP " " CZ3" " " 6 0 1 C2 
    665 14 18.4313 -3.73738 36.8255 86 " " " " A 2 0 0 "TRP " " CH2" " " 6 0 1 C2 
    666 40 21.4219 -1.26849 40.8651 87 " " " " A 43 0 0 "GLN " " N  " " " 7 0 1 C2 
    667 14 20.1564 -0.499422 40.7152 87 " " " " A 2 0 0 "GLN " " CA " " " 6 0 1 C2 
    668 14 20.447 1.01257 40.6954 87 " " " " A 2 0 0 "GLN " " C  " " " 6 0 1 C2 
    669 23 19.8228 1.65254 39.8463 87 " " " " A 70 0 0 "GLN " " O  " " " 8 0 1 C2 
    670 14 19.1937 -0.926562 41.9017 87 " " " " A 2 0 0 "GLN " " CB " " " 6 0 1 C2 
    671 14 19.6737 -0.624884 43.3164 87 " " " " A 2 0 0 "GLN " " CG " " " 6 0 1 C2 
    672 14 18.8839 -1.29202 44.4232 87 " " " " A 2 0 0 "GLN " " CD " " " 6 0 1 C2 
    673 23 18.8615 -0.848364 45.5557 87 " " " " A 70 0 0 "GLN " " OE1" " " 8 0 1 C2 
    674 40 18.2917 -2.44384 44.2008 87 " " " " A 43 0 0 "GLN " " NE2" " " 7 0 1 C2 
    675 40 21.4073 1.49545 41.4785 88 " " " " A 43 0 0 "LYS " " N  " " " 7 0 1 C2 
    676 14 21.8407 2.86993 41.6256 88 " " " " A 2 0 0 "LYS " " CA " " " 6 0 1 C2 
    677 14 22.6299 3.30291 40.4757 88 " " " " A 2 0 0 "LYS " " C  " " " 6 0 1 C2 
    678 23 22.541 4.51845 40.1712 88 " " " " A 70 0 0 "LYS " " O  " " " 8 0 1 C2 
    679 14 22.6496 2.94442 42.9242 88 " " " " A 2 0 0 "LYS " " CB " " " 6 0 1 C2 
    680 14 23.366 4.2593 43.292 88 " " " " A 2 0 0 "LYS " " CG " " " 6 0 1 C2 
    681 14 22.4081 5.30792 43.7957 88 " " " " A 2 0 0 "LYS " " CD " " " 6 0 1 C2 
    682 14 22.0609 6.3089 42.6098 88 " " " " A 2 0 0 "LYS " " CE " " " 6 0 1 C2 
    683 40 21.3523 7.4829 43.0959 88 " " " " A 43 0 0 "LYS " " NZ " " " 7 0 1 C2 
    684 40 23.2923 2.44762 39.6372 89 " " " " A 43 0 0 "LYS " " N  " " " 7 0 1 C2 
    685 14 23.8319 2.77294 38.3466 89 " " " " A 2 0 0 "LYS " " CA " " " 6 0 1 C2 
    686 14 22.6845 2.96395 37.3809 89 " " " " A 2 0 0 "LYS " " C  " " " 6 0 1 C2 
    687 23 22.561 4.09062 36.9643 89 " " " " A 70 0 0 "LYS " " O  " " " 8 0 1 C2 
    688 14 24.7542 1.60482 37.8074 89 " " " " A 2 0 0 "LYS " " CB " " " 6 0 1 C2 
    689 14 25.7741 2.00173 36.6418 89 " " " " A 2 0 0 "LYS " " CG " " " 6 0 1 C2 
    690 14 26.2963 0.741808 35.9905 89 " " " " A 2 0 0 "LYS " " CD " " " 6 0 1 C2 
    691 14 27.4523 0.999853 35.015 89 " " " " A 2 0 0 "LYS " " CE " " " 6 0 1 C2 
    692 40 27.0157 1.52892 33.7284 89 " " " " A 43 0 0 "LYS " " NZ " " " 7 0 1 C2 
    693 40 21.944 1.87998 37.0824 90 " " " " A 43 0 0 "VAL " " N  " " " 7 0 1 C2 
    694 14 21.174 1.7519 35.8029 90 " " " " A 2 0 0 "VAL " " CA " " " 6 0 1 C2 
    695 14 20.0788 2.80234 35.7885 90 " " " " A 2 0 0 "VAL " " C  " " " 6 0 1 C2 
    696 23 19.6601 3.24328 34.6861 90 " " " " A 70 0 0 "VAL " " O  " " " 8 0 1 C2 
    697 14 20.6806 0.319429 35.6113 90 " " " " A 2 0 0 "VAL " " CB " " " 6 0 1 C2 
    698 14 21.8549 -0.714537 35.4155 90 " " " " A 2 0 0 "VAL " " CG1" " " 6 0 1 C2 
    699 14 19.6428 -0.142397 36.6428 90 " " " " A 2 0 0 "VAL " " CG2" " " 6 0 1 C2 
    700 40 19.4855 3.25512 36.8852 91 " " " " A 43 0 0 "THR " " N  " " " 7 0 1 C2 
    701 14 18.4103 4.22433 36.8535 91 " " " " A 2 0 0 "THR " " CA " " " 6 0 1 C2 
    702 14 18.8516 5.6643 36.4841 91 " " " " A 2 0 0 "THR " " C  " " " 6 0 1 C2 
    703 23 18.0662 6.42003 36.0238 91 " " " " A 70 0 0 "THR " " O  " " " 8 0 1 C2 
    704 14 17.8483 4.16283 38.3004 91 " " " " A 2 0 0 "THR " " CB " " " 6 0 1 C2 
    705 23 18.8318 4.25824 39.2885 91 " " " " A 70 0 0 "THR " " OG1" " " 8 0 1 C2 
    706 14 16.9935 2.88249 38.5102 91 " " " " A 2 0 0 "THR " " CG2" " " 6 0 1 C2 
    707 40 20.0996 6.02273 36.7763 92 " " " " A 43 0 0 "GLU " " N  " " " 7 0 1 C2 
    708 14 20.555 7.38286 36.6191 92 " " " " A 2 0 0 "GLU " " CA " " " 6 0 1 C2 
    709 14 21.1337 7.49074 35.1391 92 " " " " A 2 0 0 "GLU " " C  " " " 6 0 1 C2 
    710 23 21.047 8.62092 34.5495 92 " " " " A 70 0 0 "GLU " " O  " " " 8 0 1 C2 
    711 14 21.7879 7.55166 37.5738 92 " " " " A 2 0 0 "GLU " " CB " " " 6 0 1 C2 
    712 14 21.3682 7.3179 39.0511 92 " " " " A 2 0 0 "GLU " " CG " " " 6 0 1 C2 
    713 14 20.5887 8.50998 39.6302 92 " " " " A 2 0 0 "GLU " " CD " " " 6 0 1 C2 
    714 23 20.248 8.3649 40.8645 92 " " " " A 70 0 0 "GLU " " OE1" " " 8 0 1 C2 
    715 23 20.3213 9.5465 38.9444 92 " " " " A 70 0 0 "GLU " " OE2" " " 8 0 1 C2 
    716 40 21.545 6.32932 34.5066 93 " " " " A 43 0 0 "GLU " " N  " " " 7 0 1 C2 
    717 14 21.8629 6.04527 33.1695 93 " " " " A 2 0 0 "GLU " " CA " " " 6 0 1 C2 
    718 14 20.5141 6.0481 32.3693 93 " " " " A 2 0 0 "GLU " " C  " " " 6 0 1 C2 
    719 23 20.5755 6.1564 31.1213 93 " " " " A 70 0 0 "GLU " " O  " " " 8 0 1 C2 
    720 14 22.5838 4.65347 32.9813 93 " " " " A 2 0 0 "GLU " " CB " " " 6 0 1 C2 
    721 14 23.8291 4.29643 33.9311 93 " " " " A 2 0 0 "GLU " " CG " " " 6 0 1 C2 
    722 14 25.1893 4.6377 33.2879 93 " " " " A 2 0 0 "GLU " " CD " " " 6 0 1 C2 
    723 23 26.2828 4.11273 33.7929 93 " " " " A 70 0 0 "GLU " " OE1" " " 8 0 1 C2 
    724 23 25.2245 5.45334 32.3275 93 " " " " A 70 0 0 "GLU " " OE2" " " 8 0 1 C2 
    725 40 19.4004 5.96989 33.0162 94 " " " " A 43 0 0 "LEU " " N  " " " 7 0 1 C2 
    726 14 18.0402 6.14869 32.4639 94 " " " " A 2 0 0 "LEU " " CA " " " 6 0 1 C2 
    727 14 17.675 7.61343 32.6354 94 " " " " A 2 0 0 "LEU " " C  " " " 6 0 1 C2 
    728 23 17.4871 8.33317 31.6593 94 " " " " A 70 0 0 "LEU " " O  " " " 8 0 1 C2 
    729 14 17.0852 5.11881 33.2594 94 " " " " A 2 0 0 "LEU " " CB " " " 6 0 1 C2 
    730 14 15.7391 4.68484 32.5079 94 " " " " A 2 0 0 "LEU " " CG " " " 6 0 1 C2 
    731 14 15.0481 3.73713 33.4855 94 " " " " A 2 0 0 "LEU " " CD1" " " 6 0 1 C2 
    732 14 14.7841 5.87929 32.179 94 " " " " A 2 0 0 "LEU " " CD2" " " 6 0 1 C2 
    733 40 17.5195 8.11186 33.9014 95 " " " " A 43 0 0 "ASP " " N  " " " 7 0 1 C2 
    734 14 17.0898 9.46029 34.339 95 " " " " A 2 0 0 "ASP " " CA " " " 6 0 1 C2 
    735 14 17.8234 10.5684 33.5627 95 " " " " A 2 0 0 "ASP " " C  " " " 6 0 1 C2 
    736 23 17.2863 11.5941 33.3425 95 " " " " A 70 0 0 "ASP " " O  " " " 8 0 1 C2 
    737 14 17.1536 9.57559 35.9027 95 " " " " A 2 0 0 "ASP " " CB " " " 6 0 1 C2 
    738 14 16.2344 10.6815 36.396 95 " " " " A 2 0 0 "ASP " " CG " " " 6 0 1 C2 
    739 23 15.0117 10.4083 36.523 95 " " " " A 70 0 0 "ASP " " OD1" " " 8 0 1 C2 
    740 23 16.7981 11.6715 36.9125 95 " " " " A 70 0 0 "ASP " " OD2" " " 8 0 1 C2 
    741 40 19.0257 10.3172 33.0067 96 " " " " A 43 0 0 "GLN " " N  " " " 7 0 1 C2 
    742 14 19.8573 11.3021 32.3288 96 " " " " A 2 0 0 "GLN " " CA " " " 6 0 1 C2 
    743 14 19.2182 11.8385 31.0117 96 " " " " A 2 0 0 "GLN " " C  " " " 6 0 1 C2 
    744 23 19.5735 12.8941 30.5227 96 " " " " A 70 0 0 "GLN " " O  " " " 8 0 1 C2 
    745 14 21.2673 10.6818 32.0314 96 " " " " A 2 0 0 "GLN " " CB " " " 6 0 1 C2 
    746 14 21.2297 9.56705 30.9703 96 " " " " A 2 0 0 "GLN " " CG " " " 6 0 1 C2 
    747 14 22.5755 8.99932 30.5695 96 " " " " A 2 0 0 "GLN " " CD " " " 6 0 1 C2 
    748 23 22.7424 8.23338 29.6081 96 " " " " A 70 0 0 "GLN " " OE1" " " 8 0 1 C2 
    749 40 23.6461 9.29348 31.3263 96 " " " " A 43 0 0 "GLN " " NE2" " " 7 0 1 C2 
    750 40 18.3869 10.9977 30.3865 97 " " " " A 43 0 0 "VAL " " N  " " " 7 0 1 C2 
    751 14 17.5507 11.2585 29.2555 97 " " " " A 2 0 0 "VAL " " CA " " " 6 0 1 C2 
    752 14 16.2272 11.8558 29.6417 97 " " " " A 2 0 0 "VAL " " C  " " " 6 0 1 C2 
    753 23 15.7061 12.6792 28.8413 97 " " " " A 70 0 0 "VAL " " O  " " " 8 0 1 C2 
    754 14 17.3116 9.90296 28.4952 97 " " " " A 2 0 0 "VAL " " CB " " " 6 0 1 C2 
    755 14 16.5446 10.11 27.2205 97 " " " " A 2 0 0 "VAL " " CG1" " " 6 0 1 C2 
    756 14 18.6173 9.06823 28.283 97 " " " " A 2 0 0 "VAL " " CG2" " " 6 0 1 C2 
    757 40 15.7211 11.5808 30.8458 98 " " " " A 43 0 0 "VAL " " N  " " " 7 0 1 C2 
    758 14 14.486 12.2098 31.2774 98 " " " " A 2 0 0 "VAL " " CA " " " 6 0 1 C2 
    759 14 14.65 13.7095 31.7786 98 " " " " A 2 0 0 "VAL " " C  " " " 6 0 1 C2 
    760 23 13.8217 14.5188 31.3848 98 " " " " A 70 0 0 "VAL " " O  " " " 8 0 1 C2 
    761 14 13.9523 11.3147 32.4688 98 " " " " A 2 0 0 "VAL " " CB " " " 6 0 1 C2 
    762 14 12.7769 12.0589 33.2942 98 " " " " A 2 0 0 "VAL " " CG1" " " 6 0 1 C2 
    763 14 13.4787 9.94552 31.897 98 " " " " A 2 0 0 "VAL " " CG2" " " 6 0 1 C2 
    764 40 15.7498 14.0259 32.47 99 " " " " A 43 0 0 "LYS " " N  " " " 7 0 1 C2 
    765 14 16.0365 15.1885 33.3152 99 " " " " A 2 0 0 "LYS " " CA " " " 6 0 1 C2 
    766 14 15.9379 16.5476 32.7194 99 " " " " A 2 0 0 "LYS " " C  " " " 6 0 1 C2 
    767 23 15.6757 17.5037 33.4679 99 " " " " A 70 0 0 "LYS " " O  " " " 8 0 1 C2 
    768 14 17.3808 15.0906 34.0503 99 " " " " A 2 0 0 "LYS " " CB " " " 6 0 1 C2 
    769 14 18.7063 14.8862 33.254 99 " " " " A 2 0 0 "LYS " " CG " " " 6 0 1 C2 
    770 14 19.1491 16.1446 32.5303 99 " " " " A 2 0 0 "LYS " " CD " " " 6 0 1 C2 
    771 14 20.6719 16.2009 32.3467 99 " " " " A 2 0 0 "LYS " " CE " " " 6 0 1 C2 
    772 40 20.9493 17.5116 31.6834 99 " " " " A 43 0 0 "LYS " " NZ " " " 7 0 1 C2 
    773 40 16.0587 16.7178 31.4022 100 " " " " A 43 0 0 "ASP " " N  " " " 7 0 1 C2 
    774 14 16.096 17.9521 30.6632 100 " " " " A 2 0 0 "ASP " " CA " " " 6 0 1 C2 
    775 14 15.2048 17.8342 29.4448 100 " " " " A 2 0 0 "ASP " " C  " " " 6 0 1 C2 
    776 23 15.2835 18.6955 28.6093 100 " " " " A 70 0 0 "ASP " " O  " " " 8 0 1 C2 
    777 14 17.5262 18.3578 30.3451 100 " " " " A 2 0 0 "ASP " " CB " " " 6 0 1 C2 
    778 14 18.3314 17.6073 29.2202 100 " " " " A 2 0 0 "ASP " " CG " " " 6 0 1 C2 
    779 23 19.5573 17.7142 29.2559 100 " " " " A 70 0 0 "ASP " " OD1" " " 8 0 1 C2 
    780 23 17.7551 16.9706 28.2738 100 " " " " A 70 0 0 "ASP " " OD2" " " 8 0 1 C2 
    781 40 14.3636 16.8269 29.3739 101 " " " " A 43 0 0 "HIP " " N  " " " 7 0 1 C2 
    782 14 13.5213 16.5734 28.2027 101 " " " " A 2 0 0 "HIP " " CA " " " 6 0 1 C2 
    783 14 12.045 16.6448 28.6636 101 " " " " A 2 0 0 "HIP " " C  " " " 6 0 1 C2 
    784 23 11.302 15.7856 28.2058 101 " " " " A 70 0 0 "HIP " " O  " " " 8 0 1 C2 
    785 14 13.9424 15.2521 27.588 101 " " " " A 2 0 0 "HIP " " CB " " " 6 0 1 C2 
    786 14 15.2849 15.1506 26.7938 101 " " " " A 2 0 0 "HIP " " CG " " " 6 0 1 C2 
    787 40 16.0819 16.3236 26.5157 101 " " " " A 43 0 0 "HIP " " ND1" " " 7 0 1 C2 
    788 14 15.9125 14.0568 26.2539 101 " " " " A 2 0 0 "HIP " " CD2" " " 6 0 1 C2 
    789 14 17.2004 15.7667 25.7476 101 " " " " A 2 0 0 "HIP " " CE1" " " 6 0 1 C2 
    790 40 17.132 14.5164 25.5837 101 " " " " A 43 0 0 "HIP " " NE2" " " 7 0 1 C2 
    791 40 11.6889 17.4911 29.6393 102 " " " " A 43 0 0 "GLU " " N  " " " 7 0 1 C2 
    792 14 10.3726 17.5446 30.3113 102 " " " " A 2 0 0 "GLU " " CA " " " 6 0 1 C2 
    793 14 9.18397 18.1413 29.418 102 " " " " A 2 0 0 "GLU " " C  " " " 6 0 1 C2 
    794 23 8.00991 18.1047 29.773 102 " " " " A 70 0 0 "GLU " " O  " " " 8 0 1 C2 
    795 14 10.5022 18.4623 31.5243 102 " " " " A 2 0 0 "GLU " " CB " " " 6 0 1 C2 
    796 14 11.9427 18.3219 32.2032 102 " " " " A 2 0 0 "GLU " " CG " " " 6 0 1 C2 
    797 14 12.0855 19.2677 33.4205 102 " " " " A 2 0 0 "GLU " " CD " " " 6 0 1 C2 
    798 23 11.5 18.9219 34.4738 102 " " " " A 70 0 0 "GLU " " OE1" " " 8 0 1 C2 
    799 23 12.6884 20.3479 33.3153 102 " " " " A 70 0 0 "GLU " " OE2" " " 8 0 1 C2 
    800 40 9.54891 18.6383 28.2585 103 " " " " A 43 0 0 "ASP " " N  " " " 7 0 1 C2 
    801 14 8.64208 19.0975 27.322 103 " " " " A 2 0 0 "ASP " " CA " " " 6 0 1 C2 
    802 14 8.32216 17.9439 26.2722 103 " " " " A 2 0 0 "ASP " " C  " " " 6 0 1 C2 
    803 23 7.38006 17.9968 25.4705 103 " " " " A 70 0 0 "ASP " " O  " " " 8 0 1 C2 
    804 14 9.30978 20.3316 26.6173 103 " " " " A 2 0 0 "ASP " " CB " " " 6 0 1 C2 
    805 14 10.5581 20.0246 25.8584 103 " " " " A 2 0 0 "ASP " " CG " " " 6 0 1 C2 
    806 23 10.4943 19.984 24.5777 103 " " " " A 70 0 0 "ASP " " OD1" " " 8 0 1 C2 
    807 23 11.6103 19.984 26.5067 103 " " " " A 70 0 0 "ASP " " OD2" " " 8 0 1 C2 
    808 40 9.07185 16.7909 26.3329 104 " " " " A 43 0 0 "GLN " " N  " " " 7 0 1 C2 
    809 14 8.77008 15.5518 25.4924 104 " " " " A 2 0 0 "GLN " " CA " " " 6 0 1 C2 
    810 14 8.30198 14.4108 26.3546 104 " " " " A 2 0 0 "GLN " " C  " " " 6 0 1 C2 
    811 23 7.32548 13.727 26.0159 104 " " " " A 70 0 0 "GLN " " O  " " " 8 0 1 C2 
    812 14 10.0472 15.144 24.7576 104 " " " " A 2 0 0 "GLN " " CB " " " 6 0 1 C2 
    813 14 10.5782 16.2596 23.9023 104 " " " " A 2 0 0 "GLN " " CG " " " 6 0 1 C2 
    814 14 12.0561 16.5602 24.1895 104 " " " " A 2 0 0 "GLN " " CD " " " 6 0 1 C2 
    815 23 12.8705 15.6677 23.9789 104 " " " " A 70 0 0 "GLN " " OE1" " " 8 0 1 C2 
    816 40 12.3962 17.7738 24.5902 104 " " " " A 43 0 0 "GLN " " NE2" " " 7 0 1 C2 
    817 40 8.92449 14.2648 27.4464 105 " " " " A 43 0 0 "ILE " " N  " " " 7 0 1 C2 
    818 14 8.71043 13.1564 28.3825 105 " " " " A 2 0 0 "ILE " " CA " " " 6 0 1 C2 
    819 14 7.96746 13.7857 29.5962 105 " " " " A 2 0 0 "ILE " " C  " " " 6 0 1 C2 
    820 23 8.12945 14.9069 29.9803 105 " " " " A 70 0 0 "ILE " " O  " " " 8 0 1 C2 
    821 14 10.1242 12.5928 28.8397 105 " " " " A 2 0 0 "ILE " " CB " " " 6 0 1 C2 
    822 14 10.979 12.1088 27.6282 105 " " " " A 2 0 0 "ILE " " CG1" " " 6 0 1 C2 
    823 14 10.0538 11.5328 29.9195 105 " " " " A 2 0 0 "ILE " " CG2" " " 6 0 1 C2 
    824 14 12.3816 11.6207 27.92 105 " " " " A 2 0 0 "ILE " " CD1" " " 6 0 1 C2 
    825 40 7.1995 12.983 30.3338 106 " " " " A 43 0 0 "VAL " " N  " " " 7 0 1 C2 
    826 14 6.51176 13.4043 31.5498 106 " " " " A 2 0 0 "VAL " " CA " " " 6 0 1 C2 
    827 14 7.41122 13.0098 32.7853 106 " " " " A 2 0 0 "VAL " " C  " " " 6 0 1 C2 
    828 23 7.52205 13.7996 33.6694 106 " " " " A 70 0 0 "VAL " " O  " " " 8 0 1 C2 
    829 14 5.07085 12.6345 31.5762 106 " " " " A 2 0 0 "VAL " " CB " " " 6 0 1 C2 
    830 14 4.33196 12.7246 32.9703 106 " " " " A 2 0 0 "VAL " " CG1" " " 6 0 1 C2 
    831 14 4.15042 13.1129 30.4544 106 " " " " A 2 0 0 "VAL " " CG2" " " 6 0 1 C2 
    832 40 8.04491 11.8441 32.8621 107 " " " " A 43 0 0 "GLY " " N  " " " 7 0 1 C2 
    833 14 8.9751 11.3544 33.859 107 " " " " A 2 0 0 "GLY " " CA " " " 6 0 1 C2 
    834 14 9.12462 9.80123 33.7178 107 " " " " A 2 0 0 "GLY " " C  " " " 6 0 1 C2 
    835 23 9.07453 9.3539 32.5879 107 " " " " A 70 0 0 "GLY " " O  " " " 8 0 1 C2 
    836 40 9.25653 9 34.7827 108 " " " " A 43 0 0 "TRP " " N  " " " 7 0 1 C2 
    837 14 9.11394 7.50906 34.8791 108 " " " " A 2 0 0 "TRP " " CA " " " 6 0 1 C2 
    838 14 8.51223 6.91618 36.2073 108 " " " " A 2 0 0 "TRP " " C  " " " 6 0 1 C2 
    839 23 8.51286 7.55345 37.1918 108 " " " " A 70 0 0 "TRP " " O  " " " 8 0 1 C2 
    840 14 10.4956 6.88599 34.6166 108 " " " " A 2 0 0 "TRP " " CB " " " 6 0 1 C2 
    841 14 11.649 7.3308 35.5528 108 " " " " A 2 0 0 "TRP " " CG " " " 6 0 1 C2 
    842 14 12.3454 8.41066 35.3384 108 " " " " A 2 0 0 "TRP " " CD1" " " 6 0 1 C2 
    843 14 12.3218 6.56848 36.6438 108 " " " " A 2 0 0 "TRP " " CD2" " " 6 0 1 C2 
    844 40 13.4263 8.46247 36.1296 108 " " " " A 43 0 0 "TRP " " NE1" " " 7 0 1 C2 
    845 14 13.5125 7.31679 36.918 108 " " " " A 2 0 0 "TRP " " CE2" " " 6 0 1 C2 
    846 14 12.0454 5.43226 37.3628 108 " " " " A 2 0 0 "TRP " " CE3" " " 6 0 1 C2 
    847 14 14.4745 6.86147 37.8836 108 " " " " A 2 0 0 "TRP " " CZ2" " " 6 0 1 C2 
    848 14 12.9164 5.05432 38.4003 108 " " " " A 2 0 0 "TRP " " CZ3" " " 6 0 1 C2 
    849 14 14.1174 5.73945 38.6462 108 " " " " A 2 0 0 "TRP " " CH2" " " 6 0 1 C2 
    850 40 8.09044 5.63176 36.2668 109 " " " " A 43 0 0 "VAL " " N  " " " 7 0 1 C2 
    851 14 7.6684 4.97645 37.474 109 " " " " A 2 0 0 "VAL " " CA " " " 6 0 1 C2 
    852 14 7.95751 3.41949 37.3296 109 " " " " A 2 0 0 "VAL " " C  " " " 6 0 1 C2 
    853 23 7.89774 2.83404 36.2095 109 " " " " A 70 0 0 "VAL " " O  " " " 8 0 1 C2 
    854 14 6.14614 5.3515 37.7052 109 " " " " A 2 0 0 "VAL " " CB " " " 6 0 1 C2 
    855 14 5.21817 4.82758 36.6296 109 " " " " A 2 0 0 "VAL " " CG1" " " 6 0 1 C2 
    856 14 5.69135 4.90833 39.0909 109 " " " " A 2 0 0 "VAL " " CG2" " " 6 0 1 C2 
    857 40 8.28748 2.7256 38.4108 110 " " " " A 43 0 0 "GLY " " N  " " " 7 0 1 C2 
    858 14 8.54221 1.2993 38.5324 110 " " " " A 2 0 0 "GLY " " CA " " " 6 0 1 C2 
    859 14 9.16395 0.98625 39.9054 110 " " " " A 2 0 0 "GLY " " C  " " " 6 0 1 C2 
    860 23 9.40065 1.85077 40.7368 110 " " " " A 70 0 0 "GLY " " O  " " " 8 0 1 C2 
    861 40 9.54637 -0.33576 40.0105 111 " " " " A 43 0 0 "TRP " " N  " " " 7 0 1 C2 
    862 14 10.0862 -0.95011 41.2055 111 " " " " A 2 0 0 "TRP " " CA " " " 6 0 1 C2 
    863 14 11.4195 -0.309855 41.7263 111 " " " " A 2 0 0 "TRP " " C  " " " 6 0 1 C2 
    864 23 11.7963 -0.379957 42.899 111 " " " " A 70 0 0 "TRP " " O  " " " 8 0 1 C2 
    865 14 10.3033 -2.4337 40.9206 111 " " " " A 2 0 0 "TRP " " CB " " " 6 0 1 C2 
    866 14 10.6679 -3.25208 42.135 111 " " " " A 2 0 0 "TRP " " CG " " " 6 0 1 C2 
    867 14 9.87922 -3.65644 43.1663 111 " " " " A 2 0 0 "TRP " " CD1" " " 6 0 1 C2 
    868 14 12.0388 -3.7674 42.4023 111 " " " " A 2 0 0 "TRP " " CD2" " " 6 0 1 C2 
    869 40 10.6629 -4.26529 44.0725 111 " " " " A 43 0 0 "TRP " " NE1" " " 7 0 1 C2 
    870 14 11.9441 -4.37881 43.6705 111 " " " " A 2 0 0 "TRP " " CE2" " " 6 0 1 C2 
    871 14 13.3252 -3.73706 41.7518 111 " " " " A 2 0 0 "TRP " " CE3" " " 6 0 1 C2 
    872 14 13.1127 -4.72471 44.389 111 " " " " A 2 0 0 "TRP " " CZ2" " " 6 0 1 C2 
    873 14 14.522 -4.08841 42.4867 111 " " " " A 2 0 0 "TRP " " CZ3" " " 6 0 1 C2 
    874 14 14.3757 -4.52878 43.8205 111 " " " " A 2 0 0 "TRP " " CH2" " " 6 0 1 C2 
    875 40 12.1974 0.140772 40.7785 112 " " " " A 43 0 0 "LEU " " N  " " " 7 0 1 C2 
    876 14 13.462 0.871385 40.965 112 " " " " A 2 0 0 "LEU " " CA " " " 6 0 1 C2 
    877 14 13.3542 2.3577 41.2928 112 " " " " A 2 0 0 "LEU " " C  " " " 6 0 1 C2 
    878 23 14.4089 2.8776 41.6711 112 " " " " A 70 0 0 "LEU " " O  " " " 8 0 1 C2 
    879 14 14.3754 0.622053 39.7554 112 " " " " A 2 0 0 "LEU " " CB " " " 6 0 1 C2 
    880 14 14.7774 -0.832232 39.4903 112 " " " " A 2 0 0 "LEU " " CG " " " 6 0 1 C2 
    881 14 15.4653 -1.12118 38.1476 112 " " " " A 2 0 0 "LEU " " CD1" " " 6 0 1 C2 
    882 14 15.5879 -1.41767 40.6038 112 " " " " A 2 0 0 "LEU " " CD2" " " 6 0 1 C2 
    883 40 12.1907 2.96045 41.1615 113 " " " " A 43 0 0 "LYS " " N  " " " 7 0 1 C2 
    884 14 11.8703 4.34296 41.5964 113 " " " " A 2 0 0 "LYS " " CA " " " 6 0 1 C2 
    885 14 11.8494 4.3187 43.1548 113 " " " " A 2 0 0 "LYS " " C  " " " 6 0 1 C2 
    886 23 12.6175 4.96632 43.8886 113 " " " " A 70 0 0 "LYS " " O  " " " 8 0 1 C2 
    887 14 10.5636 4.8946 41.0255 113 " " " " A 2 0 0 "LYS " " CB " " " 6 0 1 C2 
    888 14 10.2741 6.38634 41.3387 113 " " " " A 2 0 0 "LYS " " CG " " " 6 0 1 C2 
    889 14 10.9996 7.41551 40.4586 113 " " " " A 2 0 0 "LYS " " CD " " " 6 0 1 C2 
    890 14 11.015 8.80555 40.9465 113 " " " " A 2 0 0 "LYS " " CE " " " 6 0 1 C2 
    891 40 11.7123 9.70669 39.975 113 " " " " A 43 0 0 "LYS " " NZ " " " 7 0 1 C2 
    892 40 10.8944 3.60963 43.7277 114 " " " " A 43 0 0 "ALA " " N  " " " 7 0 1 C2 
    893 14 10.8194 3.19166 45.1193 114 " " " " A 2 0 0 "ALA " " CA " " " 6 0 1 C2 
    894 14 10.0301 1.85343 45.0263 114 " " " " A 2 0 0 "ALA " " C  " " " 6 0 1 C2 
    895 23 9.08348 1.76318 44.2649 114 " " " " A 70 0 0 "ALA " " O  " " " 8 0 1 C2 
    896 14 10.1521 4.31566 45.9408 114 " " " " A 2 0 0 "ALA " " CB " " " 6 0 1 C2 
    897 40 10.4125 0.80517 45.771 115 " " " " A 43 0 0 "PRO " " N  " " " 7 0 1 C2 
    898 14 9.90576 -0.555826 45.4624 115 " " " " A 2 0 0 "PRO " " CA " " " 6 0 1 C2 
    899 14 8.43413 -0.795832 45.9069 115 " " " " A 2 0 0 "PRO " " C  " " " 6 0 1 C2 
    900 23 7.69816 -1.77973 45.5269 115 " " " " A 70 0 0 "PRO " " O  " " " 8 0 1 C2 
    901 14 10.8293 -1.52326 46.1563 115 " " " " A 2 0 0 "PRO " " CB " " " 6 0 1 C2 
    902 14 11.3426 -0.658911 47.3649 115 " " " " A 2 0 0 "PRO " " CG " " " 6 0 1 C2 
    903 14 11.3589 0.814733 46.9114 115 " " " " A 2 0 0 "PRO " " CD " " " 6 0 1 C2 
    904 40 7.82685 0.114298 46.6884 116 " " " " A 43 0 0 "ASP " " N  " " " 7 0 1 C2 
    905 14 6.47704 0.213155 47.0106 116 " " " " A 2 0 0 "ASP " " CA " " " 6 0 1 C2 
    906 14 6.12263 1.71679 46.9751 116 " " " " A 2 0 0 "ASP " " C  " " " 6 0 1 C2 
    907 23 6.99477 2.64597 47.0933 116 " " " " A 70 0 0 "ASP " " O  " " " 8 0 1 C2 
    908 14 6.08306 -0.507056 48.3827 116 " " " " A 2 0 0 "ASP " " CB " " " 6 0 1 C2 
    909 14 6.40744 0.304582 49.6352 116 " " " " A 2 0 0 "ASP " " CG " " " 6 0 1 C2 
    910 23 7.56172 0.408491 50.1144 116 " " " " A 70 0 0 "ASP " " OD1" " " 8 0 1 C2 
    911 23 5.42669 0.712053 50.2318 116 " " " " A 70 0 0 "ASP " " OD2" " " 8 0 1 C2 
    912 40 4.87608 2.06924 46.6547 117 " " " " A 43 0 0 "THR " " N  " " " 7 0 1 C2 
    913 14 4.29109 3.36497 46.5464 117 " " " " A 2 0 0 "THR " " CA " " " 6 0 1 C2 
    914 14 2.80863 3.48268 46.9691 117 " " " " A 2 0 0 "THR " " C  " " " 6 0 1 C2 
    915 23 2.2906 2.61646 47.6909 117 " " " " A 70 0 0 "THR " " O  " " " 8 0 1 C2 
    916 14 4.73475 3.94574 45.2031 117 " " " " A 2 0 0 "THR " " CB " " " 6 0 1 C2 
    917 23 4.56987 5.34298 45.151 117 " " " " A 70 0 0 "THR " " OG1" " " 8 0 1 C2 
    918 14 4.0214 3.41535 43.9606 117 " " " " A 2 0 0 "THR " " CG2" " " 6 0 1 C2 
    919 40 2.13871 4.50289 46.5265 118 " " " " A 43 0 0 "THR " " N  " " " 7 0 1 C2 
    920 14 0.766599 4.87555 46.8915 118 " " " " A 2 0 0 "THR " " CA " " " 6 0 1 C2 
    921 14 -0.279852 3.90578 46.4075 118 " " " " A 2 0 0 "THR " " C  " " " 6 0 1 C2 
    922 23 -1.39212 3.89205 46.9562 118 " " " " A 70 0 0 "THR " " O  " " " 8 0 1 C2 
    923 14 0.485153 6.36692 46.4438 118 " " " " A 2 0 0 "THR " " CB " " " 6 0 1 C2 
    924 23 0.765058 6.53395 45.0752 118 " " " " A 70 0 0 "THR " " OG1" " " 8 0 1 C2 
    925 14 1.46259 7.21853 47.1992 118 " " " " A 2 0 0 "THR " " CG2" " " 6 0 1 C2 
    926 40 0.029756 3.05298 45.4746 119 " " " " A 43 0 0 "ASP " " N  " " " 7 0 1 C2 
    927 14 -0.746958 1.92717 44.8944 119 " " " " A 2 0 0 "ASP " " CA " " " 6 0 1 C2 
    928 14 0.341833 0.782068 44.6299 119 " " " " A 2 0 0 "ASP " " C  " " " 6 0 1 C2 
    929 23 1.5338 1.07844 44.598 119 " " " " A 70 0 0 "ASP " " O  " " " 8 0 1 C2 
    930 14 -1.47858 2.4411 43.6643 119 " " " " A 2 0 0 "ASP " " CB " " " 6 0 1 C2 
    931 14 -0.86476 2.1283 42.2253 119 " " " " A 2 0 0 "ASP " " CG " " " 6 0 1 C2 
    932 23 -0.698985 3.08101 41.4903 119 " " " " A 70 0 0 "ASP " " OD1" " " 8 0 1 C2 
    933 23 -0.717488 0.926618 41.9047 119 " " " " A 70 0 0 "ASP " " OD2" " " 8 0 1 C2 
    934 40 0.00748197 -0.487635 44.6055 120 " " " " A 43 0 0 "PRO " " N  " " " 7 0 1 C2 
    935 14 0.998935 -1.58341 44.4943 120 " " " " A 2 0 0 "PRO " " CA " " " 6 0 1 C2 
    936 14 1.51068 -1.84231 43.0175 120 " " " " A 2 0 0 "PRO " " C  " " " 6 0 1 C2 
    937 23 2.45046 -2.67071 42.8731 120 " " " " A 70 0 0 "PRO " " O  " " " 8 0 1 C2 
    938 14 0.167663 -2.72508 45.0042 120 " " " " A 2 0 0 "PRO " " CB " " " 6 0 1 C2 
    939 14 -1.21854 -2.52175 44.5429 120 " " " " A 2 0 0 "PRO " " CG " " " 6 0 1 C2 
    940 14 -1.35192 -1.02152 44.6325 120 " " " " A 2 0 0 "PRO " " CD " " " 6 0 1 C2 
    941 40 1.01193 -1.25771 41.8825 121 " " " " A 43 0 0 "THR " " N  " " " 7 0 1 C2 
    942 14 1.40655 -1.66204 40.5195 121 " " " " A 2 0 0 "THR " " CA " " " 6 0 1 C2 
    943 14 2.9218 -1.82115 40.2229 121 " " " " A 2 0 0 "THR " " C  " " " 6 0 1 C2 
    944 23 3.30725 -2.84078 39.6417 121 " " " " A 70 0 0 "THR " " O  " " " 8 0 1 C2 
    945 14 0.688617 -0.675059 39.4959 121 " " " " A 2 0 0 "THR " " CB " " " 6 0 1 C2 
    946 23 -0.731539 -0.521593 39.8683 121 " " " " A 70 0 0 "THR " " OG1" " " 8 0 1 C2 
    947 14 0.721107 -1.10613 38.0145 121 " " " " A 2 0 0 "THR " " CG2" " " 6 0 1 C2 
    948 40 3.81794 -1.10391 40.9289 122 " " " " A 43 0 0 "VAL " " N  " " " 7 0 1 C2 
    949 14 5.31185 -1.32308 40.9637 122 " " " " A 2 0 0 "VAL " " CA " " " 6 0 1 C2 
    950 14 5.76603 -2.64453 41.4172 122 " " " " A 2 0 0 "VAL " " C  " " " 6 0 1 C2 
    951 23 6.85075 -3.13592 40.9972 122 " " " " A 70 0 0 "VAL " " O  " " " 8 0 1 C2 
    952 14 6.00254 -0.256396 41.8909 122 " " " " A 2 0 0 "VAL " " CB " " " 6 0 1 C2 
    953 14 5.79298 1.23265 41.4218 122 " " " " A 2 0 0 "VAL " " CG1" " " 6 0 1 C2 
    954 14 5.552 -0.364474 43.3369 122 " " " " A 2 0 0 "VAL " " CG2" " " 6 0 1 C2 
    955 40 5.0199 -3.24748 42.2984 123 " " " " A 43 0 0 "SER " " N  " " " 7 0 1 C2 
    956 14 5.26064 -4.60741 42.8667 123 " " " " A 2 0 0 "SER " " CA " " " 6 0 1 C2 
    957 14 5.27056 -5.84878 41.9415 123 " " " " A 2 0 0 "SER " " C  " " " 6 0 1 C2 
    958 23 5.92357 -6.86101 42.2699 123 " " " " A 70 0 0 "SER " " O  " " " 8 0 1 C2 
    959 14 4.29628 -4.88539 43.9996 123 " " " " A 2 0 0 "SER " " CB " " " 6 0 1 C2 
    960 23 5.01919 -5.67216 44.9579 123 " " " " A 70 0 0 "SER " " OG " " " 8 0 1 C2 
    961 40 4.47685 -5.60712 40.8577 124 " " " " A 43 0 0 "ALA " " N  " " " 7 0 1 C2 
    962 14 4.28738 -6.57967 39.8202 124 " " " " A 2 0 0 "ALA " " CA " " " 6 0 1 C2 
    963 14 5.08727 -6.36209 38.5204 124 " " " " A 2 0 0 "ALA " " C  " " " 6 0 1 C2 
    964 23 4.905 -7.08159 37.5519 124 " " " " A 70 0 0 "ALA " " O  " " " 8 0 1 C2 
    965 14 2.823 -6.54307 39.4785 124 " " " " A 2 0 0 "ALA " " CB " " " 6 0 1 C2 
    966 40 5.92755 -5.36033 38.4999 125 " " " " A 43 0 0 "MET " " N  " " " 7 0 1 C2 
    967 14 6.86359 -4.97394 37.4076 125 " " " " A 2 0 0 "MET " " CA " " " 6 0 1 C2 
    968 14 8.2575 -5.65435 37.6344 125 " " " " A 2 0 0 "MET " " C  " " " 6 0 1 C2 
    969 23 9.26749 -5.00843 37.3564 125 " " " " A 70 0 0 "MET " " O  " " " 8 0 1 C2 
    970 14 7.07317 -3.3829 37.4783 125 " " " " A 2 0 0 "MET " " CB " " " 6 0 1 C2 
    971 14 5.76895 -2.67194 37.1237 125 " " " " A 2 0 0 "MET " " CG " " " 6 0 1 C2 
    972 52 6.14665 -0.951418 36.7275 125 " " " " A 13 0 0 "MET " " SD " " " 16 0 1 C2 
    973 14 4.5214 -0.476412 36.0573 125 " " " " A 2 0 0 "MET " " CE " " " 6 0 1 C2 
    974 40 8.36864 -6.8291 38.1864 126 " " " " A 43 0 0 "LYS " " N  " " " 7 0 1 C2 
    975 14 9.5774 -7.5897 38.3625 126 " " " " A 2 0 0 "LYS " " CA " " " 6 0 1 C2 
    976 14 9.14249 -9.09532 38.5304 126 " " " " A 2 0 0 "LYS " " C  " " " 6 0 1 C2 
    977 23 7.97842 -9.4056 38.7531 126 " " " " A 70 0 0 "LYS " " O  " " " 8 0 1 C2 
    978 14 10.4413 -6.93429 39.527 126 " " " " A 2 0 0 "LYS " " CB " " " 6 0 1 C2 
    979 14 9.74857 -6.5069 40.8719 126 " " " " A 2 0 0 "LYS " " CG " " " 6 0 1 C2 
    980 14 9.59407 -7.70724 41.7615 126 " " " " A 2 0 0 "LYS " " CD " " " 6 0 1 C2 
    981 14 9.08126 -7.3381 43.1238 126 " " " " A 2 0 0 "LYS " " CE " " " 6 0 1 C2 
    982 40 8.67126 -8.48331 43.781 126 " " " " A 43 0 0 "LYS " " NZ " " " 7 0 1 C2 
    983 40 10.1598 -9.89252 38.3431 127 " " " " A 43 0 0 "THR " " N  " " " 7 0 1 C2 
    984 14 9.95771 -11.3093 38.5474 127 " " " " A 2 0 0 "THR " " CA " " " 6 0 1 C2 
    985 14 10.5926 -11.721 39.821 127 " " " " A 2 0 0 "THR " " C  " " " 6 0 1 C2 
    986 23 11.4578 -11.0535 40.3496 127 " " " " A 70 0 0 "THR " " O  " " " 8 0 1 C2 
    987 14 10.567 -12.0528 37.2853 127 " " " " A 2 0 0 "THR " " CB " " " 6 0 1 C2 
    988 23 11.9362 -11.7477 37.0468 127 " " " " A 70 0 0 "THR " " OG1" " " 8 0 1 C2 
    989 14 9.88143 -11.7199 35.9556 127 " " " " A 2 0 0 "THR " " CG2" " " 6 0 1 C2 
    990 40 10.0937 -12.7479 40.4905 128 " " " " A 43 0 0 "GLN " " N  " " " 7 0 1 C2 
    991 14 10.3556 -13.1378 41.8854 128 " " " " A 2 0 0 "GLN " " CA " " " 6 0 1 C2 
    992 14 11.6778 -13.9 42.0755 128 " " " " A 2 0 0 "GLN " " C  " " " 6 0 1 C2 
    993 23 12.0718 -14.2482 43.2251 128 " " " " A 70 0 0 "GLN " " O  " " " 8 0 1 C2 
    994 14 9.17147 -14.0075 42.4372 128 " " " " A 2 0 0 "GLN " " CB " " " 6 0 1 C2 
    995 14 7.83277 -13.2817 42.3177 128 " " " " A 2 0 0 "GLN " " CG " " " 6 0 1 C2 
    996 14 7.60058 -12.1111 43.1255 128 " " " " A 2 0 0 "GLN " " CD " " " 6 0 1 C2 
    997 23 8.31904 -11.1492 43.0794 128 " " " " A 70 0 0 "GLN " " OE1" " " 8 0 1 C2 
    998 40 6.52891 -12.1275 43.8659 128 " " " " A 43 0 0 "GLN " " NE2" " " 7 0 1 C2 
    999 40 12.3045 -14.1192 40.967 129 " " " " A 43 0 0 "ASP " " N  " " " 7 0 1 C2 
    1000 14 13.6476 -14.7093 40.9596 129 " " " " A 2 0 0 "ASP " " CA " " " 6 0 1 C2 
    1001 14 14.7072 -13.5898 41.0556 129 " " " " A 2 0 0 "ASP " " C  " " " 6 0 1 C2 
    1002 23 15.8955 -13.8812 41.3188 129 " " " " A 70 0 0 "ASP " " O  " " " 8 0 1 C2 
    1003 14 13.8241 -15.4778 39.5405 129 " " " " A 2 0 0 "ASP " " CB " " " 6 0 1 C2 
    1004 14 13.8327 -14.7908 38.2023 129 " " " " A 2 0 0 "ASP " " CG " " " 6 0 1 C2 
    1005 23 13.6094 -13.5611 38.1762 129 " " " " A 70 0 0 "ASP " " OD1" " " 8 0 1 C2 
    1006 23 14.0511 -15.4911 37.1684 129 " " " " A 70 0 0 "ASP " " OD2" " " 8 0 1 C2 
    1007 40 14.2075 -12.3619 40.8385 130 " " " " A 43 0 0 "LEU " " N  " " " 7 0 1 C2 
    1008 14 14.8664 -11.0621 40.9884 130 " " " " A 2 0 0 "LEU " " CA " " " 6 0 1 C2 
    1009 14 15.7671 -10.6709 39.7512 130 " " " " A 2 0 0 "LEU " " C  " " " 6 0 1 C2 
    1010 23 16.6833 -9.92872 39.8304 130 " " " " A 70 0 0 "LEU " " O  " " " 8 0 1 C2 
    1011 14 15.7197 -11.0179 42.2809 130 " " " " A 2 0 0 "LEU " " CB " " " 6 0 1 C2 
    1012 14 14.8569 -11.1664 43.5704 130 " " " " A 2 0 0 "LEU " " CG " " " 6 0 1 C2 
    1013 14 15.842 -11.2756 44.7024 130 " " " " A 2 0 0 "LEU " " CD1" " " 6 0 1 C2 
    1014 14 13.9213 -9.9447 43.7898 130 " " " " A 2 0 0 "LEU " " CD2" " " 6 0 1 C2 
    1015 40 15.5152 -11.3517 38.6678 131 " " " " A 43 0 0 "ARG " " N  " " " 7 0 1 C2 
    1016 14 16.2792 -11.321 37.3741 131 " " " " A 2 0 0 "ARG " " CA " " " 6 0 1 C2 
    1017 14 15.6694 -10.4837 36.2996 131 " " " " A 2 0 0 "ARG " " C  " " " 6 0 1 C2 
    1018 23 16.2397 -10.4054 35.2304 131 " " " " A 70 0 0 "ARG " " O  " " " 8 0 1 C2 
    1019 14 16.5561 -12.7383 36.8826 131 " " " " A 2 0 0 "ARG " " CB " " " 6 0 1 C2 
    1020 14 17.2096 -13.5626 37.9178 131 " " " " A 2 0 0 "ARG " " CG " " " 6 0 1 C2 
    1021 14 17.781 -14.9116 37.4045 131 " " " " A 2 0 0 "ARG " " CD " " " 6 0 1 C2 
    1022 40 18.8081 -15.3641 38.406 131 " " " " A 43 0 0 "ARG " " NE " " " 7 0 1 C2 
    1023 14 18.6519 -16.3559 39.2594 131 " " " " A 2 0 0 "ARG " " CZ " " " 6 0 1 C2 
    1024 40 19.498 -16.5254 40.2601 131 " " " " A 43 0 0 "ARG " " NH1" " " 7 0 1 C2 
    1025 40 17.5594 -17.0498 39.2583 131 " " " " A 43 0 0 "ARG " " NH2" " " 7 0 1 C2 
    1026 40 14.5071 -9.86031 36.4522 132 " " " " A 43 0 0 "HIE " " N  " " " 7 0 1 C2 
    1027 14 13.8769 -8.95546 35.5614 132 " " " " A 2 0 0 "HIE " " CA " " " 6 0 1 C2 
    1028 14 13.0313 -7.89769 36.2836 132 " " " " A 2 0 0 "HIE " " C  " " " 6 0 1 C2 
    1029 23 12.4312 -8.19601 37.2717 132 " " " " A 70 0 0 "HIE " " O  " " " 8 0 1 C2 
    1030 14 13.0951 -9.7375 34.4658 132 " " " " A 2 0 0 "HIE " " CB " " " 6 0 1 C2 
    1031 14 13.8057 -9.98298 33.1467 132 " " " " A 2 0 0 "HIE " " CG " " " 6 0 1 C2 
    1032 40 13.733 -9.14308 32.1077 132 " " " " A 43 0 0 "HIE " " ND1" " " 7 0 1 C2 
    1033 14 14.5184 -11.1313 32.8348 132 " " " " A 2 0 0 "HIE " " CD2" " " 6 0 1 C2 
    1034 14 14.2862 -9.79009 31.0648 132 " " " " A 2 0 0 "HIE " " CE1" " " 6 0 1 C2 
    1035 40 14.8085 -10.9904 31.4531 132 " " " " A 43 0 0 "HIE " " NE2" " " 7 0 1 C2 
    1036 40 13.0842 -6.63162 35.759 133 " " " " A 43 0 0 "THR " " N  " " " 7 0 1 C2 
    1037 14 12.1924 -5.51546 36.2094 133 " " " " A 2 0 0 "THR " " CA " " " 6 0 1 C2 
    1038 14 11.973 -4.65919 34.9204 133 " " " " A 2 0 0 "THR " " C  " " " 6 0 1 C2 
    1039 23 12.6781 -4.68056 33.9015 133 " " " " A 70 0 0 "THR " " O  " " " 8 0 1 C2 
    1040 14 12.7533 -4.77081 37.4134 133 " " " " A 2 0 0 "THR " " CB " " " 6 0 1 C2 
    1041 23 11.7963 -3.88272 38.0517 133 " " " " A 70 0 0 "THR " " OG1" " " 8 0 1 C2 
    1042 14 14.1852 -4.17554 37.1781 133 " " " " A 2 0 0 "THR " " CG2" " " 6 0 1 C2 
    1043 40 10.9183 -3.83772 35.0001 134 " " " " A 43 0 0 "PHE " " N  " " " 7 0 1 C2 
    1044 14 10.4351 -2.81394 34.0708 134 " " " " A 2 0 0 "PHE " " CA " " " 6 0 1 C2 
    1045 14 10.1372 -1.47069 34.7044 134 " " " " A 2 0 0 "PHE " " C  " " " 6 0 1 C2 
    1046 23 9.72349 -1.39479 35.8515 134 " " " " A 70 0 0 "PHE " " O  " " " 8 0 1 C2 
    1047 14 9.4637 -3.45014 33.0207 134 " " " " A 2 0 0 "PHE " " CB " " " 6 0 1 C2 
    1048 14 7.91627 -3.56206 33.3758 134 " " " " A 2 0 0 "PHE " " CG " " " 6 0 1 C2 
    1049 14 7.30817 -4.71823 33.815 134 " " " " A 2 0 0 "PHE " " CD1" " " 6 0 1 C2 
    1050 14 7.07359 -2.51118 32.9326 134 " " " " A 2 0 0 "PHE " " CD2" " " 6 0 1 C2 
    1051 14 5.89772 -4.88454 33.8044 134 " " " " A 2 0 0 "PHE " " CE1" " " 6 0 1 C2 
    1052 14 5.66667 -2.61829 32.8824 134 " " " " A 2 0 0 "PHE " " CE2" " " 6 0 1 C2 
    1053 14 5.09094 -3.80103 33.4223 134 " " " " A 2 0 0 "PHE " " CZ " " " 6 0 1 C2 
    1054 40 10.3967 -0.399016 33.9557 135 " " " " A 43 0 0 "ILE " " N  " " " 7 0 1 C2 
    1055 14 10.2184 1.02265 34.2259 135 " " " " A 2 0 0 "ILE " " CA " " " 6 0 1 C2 
    1056 14 9.25477 1.4558 33.1303 135 " " " " A 2 0 0 "ILE " " C  " " " 6 0 1 C2 
    1057 23 9.48208 1.17997 31.9566 135 " " " " A 70 0 0 "ILE " " O  " " " 8 0 1 C2 
    1058 14 11.5238 1.78105 34.4438 135 " " " " A 2 0 0 "ILE " " CB " " " 6 0 1 C2 
    1059 14 12.1345 1.47121 35.8434 135 " " " " A 2 0 0 "ILE " " CG1" " " 6 0 1 C2 
    1060 14 11.2473 3.26399 34.2993 135 " " " " A 2 0 0 "ILE " " CG2" " " 6 0 1 C2 
    1061 14 13.4736 2.10083 35.9884 135 " " " " A 2 0 0 "ILE " " CD1" " " 6 0 1 C2 
    1062 40 8.11147 2.12467 33.5093 136 " " " " A 43 0 0 "SER " " N  " " " 7 0 1 C2 
    1063 14 7.14907 2.69054 32.5649 136 " " " " A 2 0 0 "SER " " CA " " " 6 0 1 C2 
    1064 14 7.60663 4.16135 32.3945 136 " " " " A 2 0 0 "SER " " C  " " " 6 0 1 C2 
    1065 23 7.95391 4.76735 33.3872 136 " " " " A 70 0 0 "SER " " O  " " " 8 0 1 C2 
    1066 14 5.78153 2.68441 33.373 136 " " " " A 2 0 0 "SER " " CB " " " 6 0 1 C2 
    1067 23 4.64288 2.94676 32.6114 136 " " " " A 70 0 0 "SER " " OG " " " 8 0 1 C2 
    1068 40 7.56652 4.67941 31.1654 137 " " " " A 43 0 0 "ILE " " N  " " " 7 0 1 C2 
    1069 14 7.89152 6.09776 30.9048 137 " " " " A 2 0 0 "ILE " " CA " " " 6 0 1 C2 
    1070 14 6.69483 6.72235 30.0445 137 " " " " A 2 0 0 "ILE " " C  " " " 6 0 1 C2 
    1071 23 6.63821 6.4644 28.8307 137 " " " " A 70 0 0 "ILE " " O  " " " 8 0 1 C2 
    1072 14 9.21888 6.03869 30.0293 137 " " " " A 2 0 0 "ILE " " CB " " " 6 0 1 C2 
    1073 14 10.4396 5.60795 30.8792 137 " " " " A 2 0 0 "ILE " " CG1" " " 6 0 1 C2 
    1074 14 9.6185 7.43895 29.4045 137 " " " " A 2 0 0 "ILE " " CG2" " " 6 0 1 C2 
    1075 14 10.9732 4.25258 30.5066 137 " " " " A 2 0 0 "ILE " " CD1" " " 6 0 1 C2 
    1076 40 5.87595 7.61247 30.6877 138 " " " " A 43 0 0 "PRO " " N  " " " 7 0 1 C2 
    1077 14 4.87582 8.39459 29.9185 138 " " " " A 2 0 0 "PRO " " CA " " " 6 0 1 C2 
    1078 14 5.47862 9.51502 28.9821 138 " " " " A 2 0 0 "PRO " " C  " " " 6 0 1 C2 
    1079 23 6.47492 10.134 29.4332 138 " " " " A 70 0 0 "PRO " " O  " " " 8 0 1 C2 
    1080 14 3.95311 9.0399 30.9769 138 " " " " A 2 0 0 "PRO " " CB " " " 6 0 1 C2 
    1081 14 4.6475 8.84623 32.3131 138 " " " " A 2 0 0 "PRO " " CG " " " 6 0 1 C2 
    1082 14 5.817 7.89043 32.1436 138 " " " " A 2 0 0 "PRO " " CD " " " 6 0 1 C2 
    1083 40 4.963 9.83507 27.8321 139 " " " " A 43 0 0 "LEU " " N  " " " 7 0 1 C2 
    1084 14 5.36218 10.9525 26.8911 139 " " " " A 2 0 0 "LEU " " CA " " " 6 0 1 C2 
    1085 14 4.23478 12.0177 26.8292 139 " " " " A 2 0 0 "LEU " " C  " " " 6 0 1 C2 
    1086 23 3.07018 11.8348 27.1516 139 " " " " A 70 0 0 "LEU " " O  " " " 8 0 1 C2 
    1087 14 5.49407 10.4711 25.4876 139 " " " " A 2 0 0 "LEU " " CB " " " 6 0 1 C2 
    1088 14 6.65598 9.48562 25.1487 139 " " " " A 2 0 0 "LEU " " CG " " " 6 0 1 C2 
    1089 14 6.56067 9.00957 23.6966 139 " " " " A 2 0 0 "LEU " " CD1" " " 6 0 1 C2 
    1090 14 8.04831 10.0268 25.4017 139 " " " " A 2 0 0 "LEU " " CD2" " " 6 0 1 C2 
    1091 40 4.59256 13.2254 26.4753 140 " " " " A 43 0 0 "GLN " " N  " " " 7 0 1 C2 
    1092 14 3.69062 14.3743 26.4722 140 " " " " A 2 0 0 "GLN " " CA " " " 6 0 1 C2 
    1093 14 2.74602 14.3671 25.1679 140 " " " " A 2 0 0 "GLN " " C  " " " 6 0 1 C2 
    1094 23 3.11733 13.7954 24.1641 140 " " " " A 70 0 0 "GLN " " O  " " " 8 0 1 C2 
    1095 14 4.5397 15.6039 26.4971 140 " " " " A 2 0 0 "GLN " " CB " " " 6 0 1 C2 
    1096 14 5.39915 15.8317 27.7788 140 " " " " A 2 0 0 "GLN " " CG " " " 6 0 1 C2 
    1097 14 4.74326 16.5028 28.9228 140 " " " " A 2 0 0 "GLN " " CD " " " 6 0 1 C2 
    1098 23 3.54722 16.6587 29.0335 140 " " " " A 70 0 0 "GLN " " OE1" " " 8 0 1 C2 
    1099 40 5.51008 16.7129 29.9818 140 " " " " A 43 0 0 "GLN " " NE2" " " 7 0 1 C2 
    1100 40 1.68001 15.205 25.1569 141 " " " " A 43 0 0 "GLY " " N  " " " 7 0 1 C2 
    1101 14 0.754789 15.5077 24.0244 141 " " " " A 2 0 0 "GLY " " CA " " " 6 0 1 C2 
    1102 14 -0.656249 14.8998 24.2727 141 " " " " A 2 0 0 "GLY " " C  " " " 6 0 1 C2 
    1103 23 -1.04051 14.6377 25.4169 141 " " " " A 70 0 0 "GLY " " O  " " " 8 0 1 C2 
    1104 40 -1.43722 14.904 23.236 142 " " " " A 43 0 0 "ASP " " N  " " " 7 0 1 C2 
    1105 14 -2.8789 14.7776 23.285 142 " " " " A 2 0 0 "ASP " " CA " " " 6 0 1 C2 
    1106 14 -3.37312 14.2886 21.8769 142 " " " " A 2 0 0 "ASP " " C  " " " 6 0 1 C2 
    1107 23 -4.51479 14.3146 21.6417 142 " " " " A 70 0 0 "ASP " " O  " " " 8 0 1 C2 
    1108 14 -3.61272 15.9823 23.9221 142 " " " " A 2 0 0 "ASP " " CB " " " 6 0 1 C2 
    1109 14 -3.74487 17.2182 23.022 142 " " " " A 2 0 0 "ASP " " CG " " " 6 0 1 C2 
    1110 23 -2.71182 17.825 22.7006 142 " " " " A 70 0 0 "ASP " " OD1" " " 8 0 1 C2 
    1111 23 -4.8875 17.6246 22.7512 142 " " " " A 70 0 0 "ASP " " OD2" " " 8 0 1 C2 
    1112 40 -2.5078 13.7718 20.9898 143 " " " " A 43 0 0 "ASP " " N  " " " 7 0 1 C2 
    1113 14 -2.81334 13.1247 19.7001 143 " " " " A 2 0 0 "ASP " " CA " " " 6 0 1 C2 
    1114 14 -1.72742 12.13 19.5105 143 " " " " A 2 0 0 "ASP " " C  " " " 6 0 1 C2 
    1115 23 -0.621516 12.2749 20.0354 143 " " " " A 70 0 0 "ASP " " O  " " " 8 0 1 C2 
    1116 14 -3.04613 14.0766 18.5341 143 " " " " A 2 0 0 "ASP " " CB " " " 6 0 1 C2 
    1117 14 -1.77846 14.7699 17.9504 143 " " " " A 2 0 0 "ASP " " CG " " " 6 0 1 C2 
    1118 23 -1.07806 14.0789 17.1437 143 " " " " A 70 0 0 "ASP " " OD1" " " 8 0 1 C2 
    1119 23 -1.63809 15.9731 18.1656 143 " " " " A 70 0 0 "ASP " " OD2" " " 8 0 1 C2 
    1120 40 -1.99 11.0079 18.8501 144 " " " " A 43 0 0 "ASP " " N  " " " 7 0 1 C2 
    1121 14 -1.03951 9.80557 18.9287 144 " " " " A 2 0 0 "ASP " " CA " " " 6 0 1 C2 
    1122 14 0.130306 10.1073 18.0535 144 " " " " A 2 0 0 "ASP " " C  " " " 6 0 1 C2 
    1123 23 1.22065 9.59569 18.3514 144 " " " " A 70 0 0 "ASP " " O  " " " 8 0 1 C2 
    1124 14 -1.66773 8.5316 18.369 144 " " " " A 2 0 0 "ASP " " CB " " " 6 0 1 C2 
    1125 14 -2.84602 7.94012 19.1222 144 " " " " A 2 0 0 "ASP " " CG " " " 6 0 1 C2 
    1126 23 -2.73054 7.66046 20.3123 144 " " " " A 70 0 0 "ASP " " OD1" " " 8 0 1 C2 
    1127 23 -3.94313 7.70347 18.5924 144 " " " " A 70 0 0 "ASP " " OD2" " " 8 0 1 C2 
    1128 40 0.0146307 10.9999 17.0545 145 " " " " A 43 0 0 "ASP " " N  " " " 7 0 1 C2 
    1129 14 1.08276 11.4219 16.2603 145 " " " " A 2 0 0 "ASP " " CA " " " 6 0 1 C2 
    1130 14 2.07984 12.3673 16.9347 145 " " " " A 2 0 0 "ASP " " C  " " " 6 0 1 C2 
    1131 23 3.26467 12.394 16.6527 145 " " " " A 70 0 0 "ASP " " O  " " " 8 0 1 C2 
    1132 14 0.497777 11.9142 14.9265 145 " " " " A 2 0 0 "ASP " " CB " " " 6 0 1 C2 
    1133 14 -0.276646 10.9417 14.1479 145 " " " " A 2 0 0 "ASP " " CG " " " 6 0 1 C2 
    1134 23 0.253299 9.91168 13.8997 145 " " " " A 70 0 0 "ASP " " OD1" " " 8 0 1 C2 
    1135 23 -1.29472 11.3908 13.5921 145 " " " " A 70 0 0 "ASP " " OD2" " " 8 0 1 C2 
    1136 40 1.62846 13.1615 17.8861 146 " " " " A 43 0 0 "GLU " " N  " " " 7 0 1 C2 
    1137 14 2.47486 14.1332 18.5898 146 " " " " A 2 0 0 "GLU " " CA " " " 6 0 1 C2 
    1138 14 3.25751 13.2796 19.7009 146 " " " " A 2 0 0 "GLU " " C  " " " 6 0 1 C2 
    1139 23 4.39772 13.6004 20.0596 146 " " " " A 70 0 0 "GLU " " O  " " " 8 0 1 C2 
    1140 14 1.61761 15.1629 19.3699 146 " " " " A 2 0 0 "GLU " " CB " " " 6 0 1 C2 
    1141 14 2.29126 16.4924 19.789 146 " " " " A 2 0 0 "GLU " " CG " " " 6 0 1 C2 
    1142 14 3.00602 17.2733 18.6672 146 " " " " A 2 0 0 "GLU " " CD " " " 6 0 1 C2 
    1143 23 3.89034 18.1002 19.0005 146 " " " " A 70 0 0 "GLU " " OE1" " " 8 0 1 C2 
    1144 23 2.65786 17.0822 17.4349 146 " " " " A 70 0 0 "GLU " " OE2" " " 8 0 1 C2 
    1145 40 2.7291 12.1542 20.177 147 " " " " A 43 0 0 "ILE " " N  " " " 7 0 1 C2 
    1146 14 3.28253 11.155 21.1467 147 " " " " A 2 0 0 "ILE " " CA " " " 6 0 1 C2 
    1147 14 4.33264 10.2666 20.4351 147 " " " " A 2 0 0 "ILE " " C  " " " 6 0 1 C2 
    1148 23 5.37367 9.95005 21.0188 147 " " " " A 70 0 0 "ILE " " O  " " " 8 0 1 C2 
    1149 14 2.12787 10.3475 21.733 147 " " " " A 2 0 0 "ILE " " CB " " " 6 0 1 C2 
    1150 14 1.36013 11.3177 22.7276 147 " " " " A 2 0 0 "ILE " " CG1" " " 6 0 1 C2 
    1151 14 2.60063 9.15438 22.4818 147 " " " " A 2 0 0 "ILE " " CG2" " " 6 0 1 C2 
    1152 14 -0.0147711 10.7243 23.0445 147 " " " " A 2 0 0 "ILE " " CD1" " " 6 0 1 C2 
    1153 40 4.10672 10.0543 19.098 148 " " " " A 43 0 0 "LEU " " N  " " " 7 0 1 C2 
    1154 14 5.15688 9.4698 18.3128 148 " " " " A 2 0 0 "LEU " " CA " " " 6 0 1 C2 
    1155 14 6.35873 10.461 18.0962 148 " " " " A 2 0 0 "LEU " " C  " " " 6 0 1 C2 
    1156 23 7.50397 10.0749 18.1388 148 " " " " A 70 0 0 "LEU " " O  " " " 8 0 1 C2 
    1157 14 4.68054 8.84794 16.9373 148 " " " " A 2 0 0 "LEU " " CB " " " 6 0 1 C2 
    1158 14 5.65023 8.05224 16.0155 148 " " " " A 2 0 0 "LEU " " CG " " " 6 0 1 C2 
    1159 14 5.991 6.60114 16.6032 148 " " " " A 2 0 0 "LEU " " CD1" " " 6 0 1 C2 
    1160 14 4.98392 7.91718 14.6376 148 " " " " A 2 0 0 "LEU " " CD2" " " 6 0 1 C2 
    1161 40 6.08266 11.771 17.8368 149 " " " " A 43 0 0 "LYS " " N  " " " 7 0 1 C2 
    1162 14 7.12685 12.7415 17.557 149 " " " " A 2 0 0 "LYS " " CA " " " 6 0 1 C2 
    1163 14 7.8838 12.9365 18.92 149 " " " " A 2 0 0 "LYS " " C  " " " 6 0 1 C2 
    1164 23 9.12081 13.0313 18.9856 149 " " " " A 70 0 0 "LYS " " O  " " " 8 0 1 C2 
    1165 14 6.57454 14.09 17.1347 149 " " " " A 2 0 0 "LYS " " CB " " " 6 0 1 C2 
    1166 14 6.09665 14.252 15.6805 149 " " " " A 2 0 0 "LYS " " CG " " " 6 0 1 C2 
    1167 14 5.03404 15.3628 15.4676 149 " " " " A 2 0 0 "LYS " " CD " " " 6 0 1 C2 
    1168 14 5.54225 16.783 15.7181 149 " " " " A 2 0 0 "LYS " " CE " " " 6 0 1 C2 
    1169 40 4.51022 17.725 15.4242 149 " " " " A 43 0 0 "LYS " " NZ " " " 7 0 1 C2 
    1170 40 7.22732 12.8818 20.0465 150 " " " " A 43 0 0 "ASN " " N  " " " 7 0 1 C2 
    1171 14 7.74755 12.9944 21.4616 150 " " " " A 2 0 0 "ASN " " CA " " " 6 0 1 C2 
    1172 14 8.58551 11.7253 21.7712 150 " " " " A 2 0 0 "ASN " " C  " " " 6 0 1 C2 
    1173 23 9.21137 11.6854 22.8502 150 " " " " A 70 0 0 "ASN " " O  " " " 8 0 1 C2 
    1174 14 6.7085 13.3149 22.4813 150 " " " " A 2 0 0 "ASN " " CB " " " 6 0 1 C2 
    1175 14 6.32006 14.7404 22.4595 150 " " " " A 2 0 0 "ASN " " CG " " " 6 0 1 C2 
    1176 23 7.18196 15.5905 22.4607 150 " " " " A 70 0 0 "ASN " " OD1" " " 8 0 1 C2 
    1177 40 5.02568 15.0633 22.3499 150 " " " " A 43 0 0 "ASN " " ND2" " " 7 0 1 C2 
    1178 40 8.65841 10.6619 20.9831 151 " " " " A 43 0 0 "TYR " " N  " " " 7 0 1 C2 
    1179 14 9.52915 9.51099 21.0601 151 " " " " A 2 0 0 "TYR " " CA " " " 6 0 1 C2 
    1180 14 10.6547 9.74592 20.0611 151 " " " " A 2 0 0 "TYR " " C  " " " 6 0 1 C2 
    1181 23 11.8444 9.66944 20.363 151 " " " " A 70 0 0 "TYR " " O  " " " 8 0 1 C2 
    1182 14 8.85854 8.16452 20.7192 151 " " " " A 2 0 0 "TYR " " CB " " " 6 0 1 C2 
    1183 14 9.75948 6.99445 20.5555 151 " " " " A 2 0 0 "TYR " " CG " " " 6 0 1 C2 
    1184 14 10.3093 6.47699 21.7587 151 " " " " A 2 0 0 "TYR " " CD1" " " 6 0 1 C2 
    1185 14 10.1425 6.52245 19.3152 151 " " " " A 2 0 0 "TYR " " CD2" " " 6 0 1 C2 
    1186 14 11.378 5.62964 21.64 151 " " " " A 2 0 0 "TYR " " CE1" " " 6 0 1 C2 
    1187 14 11.2058 5.62196 19.2068 151 " " " " A 2 0 0 "TYR " " CE2" " " 6 0 1 C2 
    1188 14 11.8683 5.19703 20.3881 151 " " " " A 2 0 0 "TYR " " CZ " " " 6 0 1 C2 
    1189 23 12.9195 4.33989 20.2751 151 " " " " A 70 0 0 "TYR " " OH " " " 8 0 1 C2 
    1190 40 10.2394 10.1051 18.8347 152 " " " " A 43 0 0 "GLN " " N  " " " 7 0 1 C2 
    1191 14 11.1849 10.2648 17.7143 152 " " " " A 2 0 0 "GLN " " CA " " " 6 0 1 C2 
    1192 14 12.2079 11.392 17.8086 152 " " " " A 2 0 0 "GLN " " C  " " " 6 0 1 C2 
    1193 23 13.1939 11.3697 17.1202 152 " " " " A 70 0 0 "GLN " " O  " " " 8 0 1 C2 
    1194 14 10.2992 10.2508 16.4472 152 " " " " A 2 0 0 "GLN " " CB " " " 6 0 1 C2 
    1195 14 10.0133 8.84922 15.9765 152 " " " " A 2 0 0 "GLN " " CG " " " 6 0 1 C2 
    1196 14 9.23129 8.57643 14.6212 152 " " " " A 2 0 0 "GLN " " CD " " " 6 0 1 C2 
    1197 23 9.05298 7.41266 14.2041 152 " " " " A 70 0 0 "GLN " " OE1" " " 8 0 1 C2 
    1198 40 8.89689 9.59945 13.9223 152 " " " " A 43 0 0 "GLN " " NE2" " " 7 0 1 C2 
    1199 40 12.0444 12.2822 18.7403 153 " " " " A 43 0 0 "VAL " " N  " " " 7 0 1 C2 
    1200 14 13.1056 13.3418 18.9622 153 " " " " A 2 0 0 "VAL " " CA " " " 6 0 1 C2 
    1201 14 13.9649 12.7404 20.173 153 " " " " A 2 0 0 "VAL " " C  " " " 6 0 1 C2 
    1202 23 14.8838 13.3503 20.6819 153 " " " " A 70 0 0 "VAL " " O  " " " 8 0 1 C2 
    1203 14 12.3588 14.6689 19.2902 153 " " " " A 2 0 0 "VAL " " CB " " " 6 0 1 C2 
    1204 14 11.6097 15.4359 18.087 153 " " " " A 2 0 0 "VAL " " CG1" " " 6 0 1 C2 
    1205 14 11.5034 14.5391 20.6478 153 " " " " A 2 0 0 "VAL " " CG2" " " 6 0 1 C2 
    1206 40 13.6944 11.5785 20.6811 154 " " " " A 43 0 0 "VAL " " N  " " " 7 0 1 C2 
    1207 14 14.424 11.0022 21.8258 154 " " " " A 2 0 0 "VAL " " CA " " " 6 0 1 C2 
    1208 14 15.0238 9.65829 21.3635 154 " " " " A 2 0 0 "VAL " " C  " " " 6 0 1 C2 
    1209 23 15.9976 9.24806 21.9887 154 " " " " A 70 0 0 "VAL " " O  " " " 8 0 1 C2 
    1210 14 13.5062 11.0714 23.0375 154 " " " " A 2 0 0 "VAL " " CB " " " 6 0 1 C2 
    1211 14 14.2218 10.674 24.3378 154 " " " " A 2 0 0 "VAL " " CG1" " " 6 0 1 C2 
    1212 14 12.8369 12.4358 23.2361 154 " " " " A 2 0 0 "VAL " " CG2" " " 6 0 1 C2 
    1213 40 14.5065 8.99344 20.312 155 " " " " A 43 0 0 "GLU " " N  " " " 7 0 1 C2 
    1214 14 14.9631 7.83074 19.5616 155 " " " " A 2 0 0 "GLU " " CA " " " 6 0 1 C2 
    1215 14 16.5487 7.58085 19.7385 155 " " " " A 2 0 0 "GLU " " C  " " " 6 0 1 C2 
    1216 23 16.7887 6.60405 20.448 155 " " " " A 70 0 0 "GLU " " O  " " " 8 0 1 C2 
    1217 14 14.1813 7.5638 18.1641 155 " " " " A 2 0 0 "GLU " " CB " " " 6 0 1 C2 
    1218 14 14.9937 6.66813 17.1627 155 " " " " A 2 0 0 "GLU " " CG " " " 6 0 1 C2 
    1219 14 14.3719 6.37625 15.8203 155 " " " " A 2 0 0 "GLU " " CD " " " 6 0 1 C2 
    1220 23 13.6888 7.2367 15.2321 155 " " " " A 70 0 0 "GLU " " OE1" " " 8 0 1 C2 
    1221 23 14.7381 5.34392 15.2297 155 " " " " A 70 0 0 "GLU " " OE2" " " 8 0 1 C2 
    1222 40 17.4998 8.38701 19.3069 156 " " " " A 43 0 0 "PRO " " N  " " " 7 0 1 C2 
    1223 14 18.9506 8.15687 19.4161 156 " " " " A 2 0 0 "PRO " " CA " " " 6 0 1 C2 
    1224 14 19.4281 8.01002 20.8743 156 " " " " A 2 0 0 "PRO " " C  " " " 6 0 1 C2 
    1225 23 20.3181 7.21313 21.1428 156 " " " " A 70 0 0 "PRO " " O  " " " 8 0 1 C2 
    1226 14 19.6425 9.19377 18.5193 156 " " " " A 2 0 0 "PRO " " CB " " " 6 0 1 C2 
    1227 14 18.5483 10.2483 18.2105 156 " " " " A 2 0 0 "PRO " " CG " " " 6 0 1 C2 
    1228 14 17.2402 9.55903 18.4849 156 " " " " A 2 0 0 "PRO " " CD " " " 6 0 1 C2 
    1229 40 18.8707 8.80174 21.7959 157 " " " " A 43 0 0 "GLU " " N  " " " 7 0 1 C2 
    1230 14 19.2275 8.89529 23.2317 157 " " " " A 2 0 0 "GLU " " CA " " " 6 0 1 C2 
    1231 14 18.6168 7.73327 24.0632 157 " " " " A 2 0 0 "GLU " " C  " " " 6 0 1 C2 
    1232 23 19.224 7.20587 24.997 157 " " " " A 70 0 0 "GLU " " O  " " " 8 0 1 C2 
    1233 14 18.7565 10.2599 23.8458 157 " " " " A 2 0 0 "GLU " " CB " " " 6 0 1 C2 
    1234 14 19.3809 11.3679 22.9915 157 " " " " A 2 0 0 "GLU " " CG " " " 6 0 1 C2 
    1235 14 19.4301 12.7051 23.7031 157 " " " " A 2 0 0 "GLU " " CD " " " 6 0 1 C2 
    1236 23 18.5682 12.7893 24.5958 157 " " " " A 70 0 0 "GLU " " OE1" " " 8 0 1 C2 
    1237 23 20.2869 13.5409 23.4607 157 " " " " A 70 0 0 "GLU " " OE2" " " 8 0 1 C2 
    1238 40 17.3524 7.36051 23.6445 158 " " " " A 43 0 0 "LEU " " N  " " " 7 0 1 C2 
    1239 14 16.7385 6.12638 24.1651 158 " " " " A 2 0 0 "LEU " " CA " " " 6 0 1 C2 
    1240 14 17.4558 4.84902 23.6416 158 " " " " A 2 0 0 "LEU " " C  " " " 6 0 1 C2 
    1241 23 17.5761 3.82004 24.3485 158 " " " " A 70 0 0 "LEU " " O  " " " 8 0 1 C2 
    1242 14 15.2384 6.15748 23.8072 158 " " " " A 2 0 0 "LEU " " CB " " " 6 0 1 C2 
    1243 14 14.3204 6.79207 24.88 158 " " " " A 2 0 0 "LEU " " CG " " " 6 0 1 C2 
    1244 14 13.0252 7.28994 24.2301 158 " " " " A 2 0 0 "LEU " " CD1" " " 6 0 1 C2 
    1245 14 14.0474 5.89288 26.1436 158 " " " " A 2 0 0 "LEU " " CD2" " " 6 0 1 C2 
    1246 40 18.1791 4.80336 22.4818 159 " " " " A 43 0 0 "GLN " " N  " " " 7 0 1 C2 
    1247 14 19.079 3.72825 22.1075 159 " " " " A 2 0 0 "GLN " " CA " " " 6 0 1 C2 
    1248 14 20.4151 3.63901 22.8767 159 " " " " A 2 0 0 "GLN " " C  " " " 6 0 1 C2 
    1249 23 21.3413 2.8784 22.4819 159 " " " " A 70 0 0 "GLN " " O  " " " 8 0 1 C2 
    1250 14 19.4263 3.81421 20.5975 159 " " " " A 2 0 0 "GLN " " CB " " " 6 0 1 C2 
    1251 14 18.3415 3.5373 19.5958 159 " " " " A 2 0 0 "GLN " " CG " " " 6 0 1 C2 
    1252 14 17.9615 2.1306 19.3845 159 " " " " A 2 0 0 "GLN " " CD " " " 6 0 1 C2 
    1253 23 18.1452 1.27497 20.2269 159 " " " " A 70 0 0 "GLN " " OE1" " " 8 0 1 C2 
    1254 40 17.423 1.81653 18.1756 159 " " " " A 43 0 0 "GLN " " NE2" " " 7 0 1 C2 
    1255 40 20.6741 4.47698 23.8839 160 " " " " A 43 0 0 "GLN " " N  " " " 7 0 1 C2 
    1256 14 21.9776 4.62291 24.5846 160 " " " " A 2 0 0 "GLN " " CA " " " 6 0 1 C2 
    1257 14 21.941 4.37012 26.1184 160 " " " " A 2 0 0 "GLN " " C  " " " 6 0 1 C2 
    1258 23 22.9694 4.53998 26.7833 160 " " " " A 70 0 0 "GLN " " O  " " " 8 0 1 C2 
    1259 14 22.7254 5.95735 24.1609 160 " " " " A 2 0 0 "GLN " " CB " " " 6 0 1 C2 
    1260 14 23.3317 5.85149 22.7116 160 " " " " A 2 0 0 "GLN " " CG " " " 6 0 1 C2 
    1261 14 24.3049 4.75108 22.4389 160 " " " " A 2 0 0 "GLN " " CD " " " 6 0 1 C2 
    1262 23 24.4292 4.44241 21.2598 160 " " " " A 70 0 0 "GLN " " OE1" " " 8 0 1 C2 
    1263 40 25.0215 4.28319 23.4442 160 " " " " A 43 0 0 "GLN " " NE2" " " 7 0 1 C2 
    1264 40 20.7878 4.15755 26.6874 161 " " " " A 43 0 0 "VAL " " N  " " " 7 0 1 C2 
    1265 14 20.6639 4.17573 28.1512 161 " " " " A 2 0 0 "VAL " " CA " " " 6 0 1 C2 
    1266 14 21.3519 2.91361 28.7008 161 " " " " A 2 0 0 "VAL " " C  " " " 6 0 1 C2 
    1267 23 21.0634 1.7639 28.3792 161 " " " " A 70 0 0 "VAL " " O  " " " 8 0 1 C2 
    1268 14 19.09 4.12139 28.4218 161 " " " " A 2 0 0 "VAL " " CB " " " 6 0 1 C2 
    1269 14 18.5512 5.53814 28.3629 161 " " " " A 2 0 0 "VAL " " CG1" " " 6 0 1 C2 
    1270 14 18.3424 3.22399 27.4734 161 " " " " A 2 0 0 "VAL " " CG2" " " 6 0 1 C2 
    1271 40 22.472 3.08284 29.4053 162 " " " " A 43 0 0 "ASN " " N  " " " 7 0 1 C2 
    1272 14 23.4518 2.05628 29.9464 162 " " " " A 2 0 0 "ASN " " CA " " " 6 0 1 C2 
    1273 14 24.1187 1.34807 28.7346 162 " " " " A 2 0 0 "ASN " " C  " " " 6 0 1 C2 
    1274 23 24.121 0.112097 28.64 162 " " " " A 70 0 0 "ASN " " O  " " " 8 0 1 C2 
    1275 14 22.7435 1.22164 31.0054 162 " " " " A 2 0 0 "ASN " " CB " " " 6 0 1 C2 
    1276 14 23.6783 0.482736 31.9039 162 " " " " A 2 0 0 "ASN " " CG " " " 6 0 1 C2 
    1277 23 24.4896 1.13183 32.5764 162 " " " " A 70 0 0 "ASN " " OD1" " " 8 0 1 C2 
    1278 40 23.5788 -0.871886 32.1374 162 " " " " A 43 0 0 "ASN " " ND2" " " 7 0 1 C2 
    1279 40 24.6515 1.99429 27.7152 163 " " " " A 43 0 0 "GLY " " N  " " " 7 0 1 C2 
    1280 14 25.2462 1.41487 26.505 163 " " " " A 2 0 0 "GLY " " CA " " " 6 0 1 C2 
    1281 14 24.1907 0.589029 25.656 163 " " " " A 2 0 0 "GLY " " C  " " " 6 0 1 C2 
    1282 23 24.5502 -0.155356 24.7682 163 " " " " A 70 0 0 "GLY " " O  " " " 8 0 1 C2 
    1283 40 22.9008 0.830858 25.8468 164 " " " " A 43 0 0 "GLY " " N  " " " 7 0 1 C2 
    1284 14 21.736 0.210142 25.2231 164 " " " " A 2 0 0 "GLY " " CA " " " 6 0 1 C2 
    1285 14 21.4328 -1.17535 25.8152 164 " " " " A 2 0 0 "GLY " " C  " " " 6 0 1 C2 
    1286 23 20.8891 -2.01237 25.0946 164 " " " " A 70 0 0 "GLY " " O  " " " 8 0 1 C2 
    1287 40 21.9218 -1.46575 27.0412 165 " " " " A 43 0 0 "ASP " " N  " " " 7 0 1 C2 
    1288 14 21.6107 -2.61773 27.8196 165 " " " " A 2 0 0 "ASP " " CA " " " 6 0 1 C2 
    1289 14 20.1537 -2.67835 28.3843 165 " " " " A 2 0 0 "ASP " " C  " " " 6 0 1 C2 
    1290 23 19.5753 -3.75169 28.4506 165 " " " " A 70 0 0 "ASP " " O  " " " 8 0 1 C2 
    1291 14 22.6263 -2.75978 28.9362 165 " " " " A 2 0 0 "ASP " " CB " " " 6 0 1 C2 
    1292 14 22.4533 -4.06992 29.7673 165 " " " " A 2 0 0 "ASP " " CG " " " 6 0 1 C2 
    1293 23 21.7003 -3.87641 30.7994 165 " " " " A 70 0 0 "ASP " " OD1" " " 8 0 1 C2 
    1294 23 22.7756 -5.13263 29.2495 165 " " " " A 70 0 0 "ASP " " OD2" " " 8 0 1 C2 
    1295 40 19.6457 -1.46885 28.682 166 " " " " A 43 0 0 "ILE " " N  " " " 7 0 1 C2 
    1296 14 18.3039 -1.18614 29.1058 166 " " " " A 2 0 0 "ILE " " CA " " " 6 0 1 C2 
    1297 14 17.434 -1.30638 27.8758 166 " " " " A 2 0 0 "ILE " " C  " " " 6 0 1 C2 
    1298 23 17.4659 -0.490561 26.9588 166 " " " " A 70 0 0 "ILE " " O  " " " 8 0 1 C2 
    1299 14 18.27 0.228037 29.8425 166 " " " " A 2 0 0 "ILE " " CB " " " 6 0 1 C2 
    1300 14 19.1849 0.205435 31.1087 166 " " " " A 2 0 0 "ILE " " CG1" " " 6 0 1 C2 
    1301 14 16.8155 0.722322 30.1314 166 " " " " A 2 0 0 "ILE " " CG2" " " 6 0 1 C2 
    1302 14 19.3167 1.618 31.7595 166 " " " " A 2 0 0 "ILE " " CD1" " " 6 0 1 C2 
    1303 40 16.6752 -2.39462 27.7761 167 " " " " A 43 0 0 "ARG " " N  " " " 7 0 1 C2 
    1304 14 15.9764 -2.76766 26.5132 167 " " " " A 2 0 0 "ARG " " CA " " " 6 0 1 C2 
    1305 14 14.7009 -1.91703 26.3876 167 " " " " A 2 0 0 "ARG " " C  " " " 6 0 1 C2 
    1306 23 14.0289 -1.65534 27.4033 167 " " " " A 70 0 0 "ARG " " O  " " " 8 0 1 C2 
    1307 14 15.5019 -4.24264 26.6349 167 " " " " A 2 0 0 "ARG " " CB " " " 6 0 1 C2 
    1308 14 16.597 -5.21453 27.0318 167 " " " " A 2 0 0 "ARG " " CG " " " 6 0 1 C2 
    1309 14 16.2608 -6.64272 26.7461 167 " " " " A 2 0 0 "ARG " " CD " " " 6 0 1 C2 
    1310 40 17.1972 -7.56157 27.3783 167 " " " " A 43 0 0 "ARG " " NE " " " 7 0 1 C2 
    1311 14 17.0589 -8.8821 27.5028 167 " " " " A 2 0 0 "ARG " " CZ " " " 6 0 1 C2 
    1312 40 15.9975 -9.54238 27.156 167 " " " " A 43 0 0 "ARG " " NH1" " " 7 0 1 C2 
    1313 40 18.0418 -9.60368 28.0809 167 " " " " A 43 0 0 "ARG " " NH2" " " 7 0 1 C2 
    1314 40 14.3405 -1.49106 25.1768 168 " " " " A 43 0 0 "LEU " " N  " " " 7 0 1 C2 
    1315 14 13.1013 -0.798708 24.7298 168 " " " " A 2 0 0 "LEU " " CA " " " 6 0 1 C2 
    1316 14 12.0307 -1.81722 24.3058 168 " " " " A 2 0 0 "LEU " " C  " " " 6 0 1 C2 
    1317 23 12.2953 -2.87319 23.7393 168 " " " " A 70 0 0 "LEU " " O  " " " 8 0 1 C2 
    1318 14 13.4311 0.191114 23.5524 168 " " " " A 2 0 0 "LEU " " CB " " " 6 0 1 C2 
    1319 14 14.4984 1.32819 23.8658 168 " " " " A 2 0 0 "LEU " " CG " " " 6 0 1 C2 
    1320 14 14.6272 2.34894 22.7762 168 " " " " A 2 0 0 "LEU " " CD1" " " 6 0 1 C2 
    1321 14 14.0607 2.02284 25.2029 168 " " " " A 2 0 0 "LEU " " CD2" " " 6 0 1 C2 
    1322 40 10.7769 -1.4959 24.6972 169 " " " " A 43 0 0 "ALA " " N  " " " 7 0 1 C2 
    1323 14 9.472 -2.16844 24.3677 169 " " " " A 2 0 0 "ALA " " CA " " " 6 0 1 C2 
    1324 14 8.41349 -1.06076 24.5192 169 " " " " A 2 0 0 "ALA " " C  " " " 6 0 1 C2 
    1325 23 8.73445 0.0533921 24.9674 169 " " " " A 70 0 0 "ALA " " O  " " " 8 0 1 C2 
    1326 14 9.28797 -3.52799 25.0514 169 " " " " A 2 0 0 "ALA " " CB " " " 6 0 1 C2 
    1327 40 7.1224 -1.45714 24.3116 170 " " " " A 43 0 0 "GLY " " N  " " " 7 0 1 C2 
    1328 14 5.9485 -0.708792 24.4695 170 " " " " A 2 0 0 "GLY " " CA " " " 6 0 1 C2 
    1329 14 5.34396 -0.35898 23.0567 170 " " " " A 2 0 0 "GLY " " C  " " " 6 0 1 C2 
    1330 23 5.74536 -0.89847 22.0403 170 " " " " A 70 0 0 "GLY " " O  " " " 8 0 1 C2 
    1331 40 4.41532 0.628107 23.1614 171 " " " " A 43 0 0 "LEU " " N  " " " 7 0 1 C2 
    1332 14 3.82333 1.3546 22.0841 171 " " " " A 2 0 0 "LEU " " CA " " " 6 0 1 C2 
    1333 14 4.76408 2.08319 21.126 171 " " " " A 2 0 0 "LEU " " C  " " " 6 0 1 C2 
    1334 23 4.91379 1.68878 19.978 171 " " " " A 70 0 0 "LEU " " O  " " " 8 0 1 C2 
    1335 14 2.75541 2.29546 22.5556 171 " " " " A 2 0 0 "LEU " " CB " " " 6 0 1 C2 
    1336 14 1.71181 2.87472 21.5304 171 " " " " A 2 0 0 "LEU " " CG " " " 6 0 1 C2 
    1337 14 0.924774 1.74125 20.782 171 " " " " A 2 0 0 "LEU " " CD1" " " 6 0 1 C2 
    1338 14 0.882162 3.95669 22.1626 171 " " " " A 2 0 0 "LEU " " CD2" " " 6 0 1 C2 
    1339 40 5.58458 3.01488 21.5434 172 " " " " A 43 0 0 "ASN " " N  " " " 7 0 1 C2 
    1340 14 6.21887 3.8949 20.5448 172 " " " " A 2 0 0 "ASN " " CA " " " 6 0 1 C2 
    1341 14 7.58657 3.44207 19.9758 172 " " " " A 2 0 0 "ASN " " C  " " " 6 0 1 C2 
    1342 23 7.80887 3.58401 18.7687 172 " " " " A 70 0 0 "ASN " " O  " " " 8 0 1 C2 
    1343 14 6.39193 5.27761 20.984 172 " " " " A 2 0 0 "ASN " " CB " " " 6 0 1 C2 
    1344 14 5.07557 6.05342 20.9556 172 " " " " A 2 0 0 "ASN " " CG " " " 6 0 1 C2 
    1345 23 4.57859 6.40233 19.9343 172 " " " " A 70 0 0 "ASN " " OD1" " " 8 0 1 C2 
    1346 40 4.41414 6.18742 22.1239 172 " " " " A 43 0 0 "ASN " " ND2" " " 7 0 1 C2 
    1347 40 8.47737 2.77538 20.6996 173 " " " " A 43 0 0 "PRO " " N  " " " 7 0 1 C2 
    1348 14 9.45674 1.98669 19.9673 173 " " " " A 2 0 0 "PRO " " CA " " " 6 0 1 C2 
    1349 14 9.01411 0.879549 18.9875 173 " " " " A 2 0 0 "PRO " " C  " " " 6 0 1 C2 
    1350 23 9.67416 0.809477 17.9784 173 " " " " A 70 0 0 "PRO " " O  " " " 8 0 1 C2 
    1351 14 10.2332 1.24445 21.1271 173 " " " " A 2 0 0 "PRO " " CB " " " 6 0 1 C2 
    1352 14 9.95359 2.07318 22.3499 173 " " " " A 2 0 0 "PRO " " CG " " " 6 0 1 C2 
    1353 14 8.58054 2.72594 22.1343 173 " " " " A 2 0 0 "PRO " " CD " " " 6 0 1 C2 
    1354 40 7.81064 0.241724 19.1495 174 " " " " A 43 0 0 "LEU " " N  " " " 7 0 1 C2 
    1355 14 7.2817 -0.689509 18.1858 174 " " " " A 2 0 0 "LEU " " CA " " " 6 0 1 C2 
    1356 14 6.59481 0.0161454 17.0437 174 " " " " A 2 0 0 "LEU " " C  " " " 6 0 1 C2 
    1357 23 6.78374 -0.305888 15.8427 174 " " " " A 70 0 0 "LEU " " O  " " " 8 0 1 C2 
    1358 14 6.23362 -1.63479 18.9016 174 " " " " A 2 0 0 "LEU " " CB " " " 6 0 1 C2 
    1359 14 5.69825 -2.78238 18.0052 174 " " " " A 2 0 0 "LEU " " CG " " " 6 0 1 C2 
    1360 14 6.78266 -3.66718 17.3616 174 " " " " A 2 0 0 "LEU " " CD1" " " 6 0 1 C2 
    1361 14 4.74808 -3.71842 18.7436 174 " " " " A 2 0 0 "LEU " " CD2" " " 6 0 1 C2 
    1362 40 5.91721 1.09839 17.3989 175 " " " " A 43 0 0 "ALA " " N  " " " 7 0 1 C2 
    1363 14 5.13452 1.85438 16.4647 175 " " " " A 2 0 0 "ALA " " CA " " " 6 0 1 C2 
    1364 14 5.98427 2.78494 15.5768 175 " " " " A 2 0 0 "ALA " " C  " " " 6 0 1 C2 
    1365 23 5.69561 2.84546 14.3795 175 " " " " A 70 0 0 "ALA " " O  " " " 8 0 1 C2 
    1366 14 4.24682 2.78459 17.303 175 " " " " A 2 0 0 "ALA " " CB " " " 6 0 1 C2 
    1367 40 7.12213 3.32307 16.0088 176 " " " " A 43 0 0 "SER " " N  " " " 7 0 1 C2 
    1368 14 8.23395 3.85692 15.2175 176 " " " " A 2 0 0 "SER " " CA " " " 6 0 1 C2 
    1369 14 8.84978 2.85002 14.3524 176 " " " " A 2 0 0 "SER " " C  " " " 6 0 1 C2 
    1370 23 9.36906 3.22076 13.316 176 " " " " A 70 0 0 "SER " " O  " " " 8 0 1 C2 
    1371 14 9.34 4.44302 16.1643 176 " " " " A 2 0 0 "SER " " CB " " " 6 0 1 C2 
    1372 23 10.5397 4.93086 15.6107 176 " " " " A 70 0 0 "SER " " OG " " " 8 0 1 C2 
    1373 40 8.91953 1.59033 14.7458 177 " " " " A 43 0 0 "GLU " " N  " " " 7 0 1 C2 
    1374 14 9.50538 0.552194 13.9171 177 " " " " A 2 0 0 "GLU " " CA " " " 6 0 1 C2 
    1375 14 8.51517 0.140959 12.8147 177 " " " " A 2 0 0 "GLU " " C  " " " 6 0 1 C2 
    1376 23 8.907 -0.182383 11.6886 177 " " " " A 70 0 0 "GLU " " O  " " " 8 0 1 C2 
    1377 14 9.86648 -0.722048 14.7685 177 " " " " A 2 0 0 "GLU " " CB " " " 6 0 1 C2 
    1378 14 10.8948 -1.70795 14.1769 177 " " " " A 2 0 0 "GLU " " CG " " " 6 0 1 C2 
    1379 14 12.3629 -1.32238 14.3376 177 " " " " A 2 0 0 "GLU " " CD " " " 6 0 1 C2 
    1380 23 12.6454 -0.0680182 14.6077 177 " " " " A 70 0 0 "GLU " " OE1" " " 8 0 1 C2 
    1381 23 13.2146 -2.14088 14.032 177 " " " " A 70 0 0 "GLU " " OE2" " " 8 0 1 C2 
    1382 40 7.23698 0.0622384 13.1319 178 " " " " A 43 0 0 "LEU " " N  " " " 7 0 1 C2 
    1383 14 6.13179 -0.387499 12.2063 178 " " " " A 2 0 0 "LEU " " CA " " " 6 0 1 C2 
    1384 14 5.90147 0.639223 11.1587 178 " " " " A 2 0 0 "LEU " " C  " " " 6 0 1 C2 
    1385 23 5.80082 0.302553 9.99065 178 " " " " A 70 0 0 "LEU " " O  " " " 8 0 1 C2 
    1386 14 4.88129 -0.589087 13.031 178 " " " " A 2 0 0 "LEU " " CB " " " 6 0 1 C2 
    1387 14 3.60017 -1.28219 12.3156 178 " " " " A 2 0 0 "LEU " " CG " " " 6 0 1 C2 
    1388 14 2.83819 -0.20056 11.5205 178 " " " " A 2 0 0 "LEU " " CD1" " " 6 0 1 C2 
    1389 14 3.97907 -2.4789 11.445 178 " " " " A 2 0 0 "LEU " " CD2" " " 6 0 1 C2 
    1390 40 5.77047 1.94781 11.511 179 " " " " A 43 0 0 "THR " " N  " " " 7 0 1 C2 
    1391 14 5.68192 3.02583 10.5677 179 " " " " A 2 0 0 "THR " " CA " " " 6 0 1 C2 
    1392 14 7.00644 3.22041 9.86022 179 " " " " A 2 0 0 "THR " " C  " " " 6 0 1 C2 
    1393 23 6.96817 3.65521 8.68915 179 " " " " A 70 0 0 "THR " " O  " " " 8 0 1 C2 
    1394 14 5.05596 4.29427 11.2661 179 " " " " A 2 0 0 "THR " " CB " " " 6 0 1 C2 
    1395 23 5.99964 4.57126 12.3203 179 " " " " A 70 0 0 "THR " " OG1" " " 8 0 1 C2 
    1396 14 3.67094 4.02836 11.8711 179 " " " " A 2 0 0 "THR " " CG2" " " 6 0 1 C2 
    1397 40 8.17615 2.92908 10.4908 180 " " " " A 43 0 0 "GLY " " N  " " " 7 0 1 C2 
    1398 14 9.53454 3.1064 10.0262 180 " " " " A 2 0 0 "GLY " " CA " " " 6 0 1 C2 
    1399 14 10.0438 2.31985 8.81741 180 " " " " A 2 0 0 "GLY " " C  " " " 6 0 1 C2 
    1400 23 11.0012 2.69554 8.17282 180 " " " " A 70 0 0 "GLY " " O  " " " 8 0 1 C2 
    1401 40 9.31101 1.27592 8.4913 181 " " " " A 43 0 0 "THR " " N  " " " 7 0 1 C2 
    1402 14 9.56576 0.426679 7.29642 181 " " " " A 2 0 0 "THR " " CA " " " 6 0 1 C2 
    1403 14 9.61304 1.18405 5.9919 181 " " " " A 2 0 0 "THR " " C  " " " 6 0 1 C2 
    1404 23 10.7178 1.39693 5.4791 181 " " " " A 70 0 0 "THR " " O  " " " 8 0 1 C2 
    1405 14 8.40055 -0.656016 7.31827 181 " " " " A 2 0 0 "THR " " CB " " " 6 0 1 C2 
    1406 23 7.08275 -0.0208724 7.48966 181 " " " " A 70 0 0 "THR " " OG1" " " 8 0 1 C2 
    1407 14 8.53773 -1.70759 8.40088 181 " " " " A 2 0 0 "THR " " CG2" " " 6 0 1 C2 
    1408 40 8.48124 1.51921 5.40014 182 " " " " A 43 0 0 "ILE " " N  " " " 7 0 1 C2 
    1409 14 8.25814 2.39926 4.2499 182 " " " " A 2 0 0 "ILE " " CA " " " 6 0 1 C2 
    1410 14 8.64581 3.84222 4.46918 182 " " " " A 2 0 0 "ILE " " C  " " " 6 0 1 C2 
    1411 23 8.49497 4.68179 3.61522 182 " " " " A 70 0 0 "ILE " " O  " " " 8 0 1 C2 
    1412 14 6.80909 2.31778 3.68316 182 " " " " A 2 0 0 "ILE " " CB " " " 6 0 1 C2 
    1413 14 5.62077 2.25194 4.67608 182 " " " " A 2 0 0 "ILE " " CG1" " " 6 0 1 C2 
    1414 14 6.78565 0.948919 2.88727 182 " " " " A 2 0 0 "ILE " " CG2" " " 6 0 1 C2 
    1415 14 5.27108 3.5169 5.50022 182 " " " " A 2 0 0 "ILE " " CD1" " " 6 0 1 C2 
    1416 40 9.18967 4.2096 5.62263 183 " " " " A 43 0 0 "GLY " " N  " " " 7 0 1 C2 
    1417 14 9.94765 5.46453 5.74299 183 " " " " A 2 0 0 "GLY " " CA " " " 6 0 1 C2 
    1418 14 11.3298 5.28253 5.21711 183 " " " " A 2 0 0 "GLY " " C  " " " 6 0 1 C2 
    1419 23 11.6638 5.83687 4.16602 183 " " " " A 70 0 0 "GLY " " O  " " " 8 0 1 C2 
    1420 40 12.1442 4.36084 5.7989 184 " " " " A 43 0 0 "GLU " " N  " " " 7 0 1 C2 
    1421 14 13.4621 3.95236 5.40206 184 " " " " A 2 0 0 "GLU " " CA " " " 6 0 1 C2 
    1422 14 13.6373 3.42291 3.94018 184 " " " " A 2 0 0 "GLU " " C  " " " 6 0 1 C2 
    1423 23 14.6873 3.65516 3.38881 184 " " " " A 70 0 0 "GLU " " O  " " " 8 0 1 C2 
    1424 14 13.9846 2.95876 6.49036 184 " " " " A 2 0 0 "GLU " " CB " " " 6 0 1 C2 
    1425 14 13.9899 3.68283 7.88484 184 " " " " A 2 0 0 "GLU " " CG " " " 6 0 1 C2 
    1426 14 14.9438 4.8227 8.13108 184 " " " " A 2 0 0 "GLU " " CD " " " 6 0 1 C2 
    1427 23 16.0228 4.84419 7.49031 184 " " " " A 70 0 0 "GLU " " OE1" " " 8 0 1 C2 
    1428 23 14.6759 5.64947 9.00234 184 " " " " A 70 0 0 "GLU " " OE2" " " 8 0 1 C2 
    1429 40 12.6053 2.74837 3.45273 185 " " " " A 43 0 0 "ASP " " N  " " " 7 0 1 C2 
    1430 14 12.5562 2.20322 2.11155 185 " " " " A 2 0 0 "ASP " " CA " " " 6 0 1 C2 
    1431 14 12.529 3.29674 1.05758 185 " " " " A 2 0 0 "ASP " " C  " " " 6 0 1 C2 
    1432 23 13.2088 3.29814 -0.000616185 185 " " " " A 70 0 0 "ASP " " O  " " " 8 0 1 C2 
    1433 14 11.4866 1.07171 1.77012 185 " " " " A 2 0 0 "ASP " " CB " " " 6 0 1 C2 
    1434 14 11.2436 -0.0700477 2.78479 185 " " " " A 2 0 0 "ASP " " CG " " " 6 0 1 C2 
    1435 23 10.114 -0.510485 2.92338 185 " " " " A 70 0 0 "ASP " " OD1" " " 8 0 1 C2 
    1436 23 12.2982 -0.560183 3.22557 185 " " " " A 70 0 0 "ASP " " OD2" " " 8 0 1 C2 
    1437 40 11.7596 4.38513 1.30796 186 " " " " A 43 0 0 "GLN " " N  " " " 7 0 1 C2 
    1438 14 11.7178 5.60494 0.59355 186 " " " " A 2 0 0 "GLN " " CA " " " 6 0 1 C2 
    1439 14 13.1129 6.26309 0.529501 186 " " " " A 2 0 0 "GLN " " C  " " " 6 0 1 C2 
    1440 23 13.5512 6.77067 -0.480016 186 " " " " A 70 0 0 "GLN " " O  " " " 8 0 1 C2 
    1441 14 10.6862 6.56603 1.27476 186 " " " " A 2 0 0 "GLN " " CB " " " 6 0 1 C2 
    1442 14 10.3344 7.74507 0.407093 186 " " " " A 2 0 0 "GLN " " CG " " " 6 0 1 C2 
    1443 14 9.25732 7.5044 -0.647587 186 " " " " A 2 0 0 "GLN " " CD " " " 6 0 1 C2 
    1444 23 8.12698 7.24705 -0.286629 186 " " " " A 70 0 0 "GLN " " OE1" " " 8 0 1 C2 
    1445 40 9.52497 7.75501 -1.93086 186 " " " " A 43 0 0 "GLN " " NE2" " " 7 0 1 C2 
    1446 40 13.9038 6.22822 1.63175 187 " " " " A 43 0 0 "LYS " " N  " " " 7 0 1 C2 
    1447 14 15.1798 6.94124 1.74077 187 " " " " A 2 0 0 "LYS " " CA " " " 6 0 1 C2 
    1448 14 16.2007 6.24291 0.811231 187 " " " " A 2 0 0 "LYS " " C  " " " 6 0 1 C2 
    1449 23 17.0385 6.81827 0.176918 187 " " " " A 70 0 0 "LYS " " O  " " " 8 0 1 C2 
    1450 14 15.655 6.97417 3.21123 187 " " " " A 2 0 0 "LYS " " CB " " " 6 0 1 C2 
    1451 14 14.5383 7.43371 4.14243 187 " " " " A 2 0 0 "LYS " " CG " " " 6 0 1 C2 
    1452 14 15.0525 7.84405 5.54442 187 " " " " A 2 0 0 "LYS " " CD " " " 6 0 1 C2 
    1453 14 13.8333 8.09151 6.47684 187 " " " " A 2 0 0 "LYS " " CE " " " 6 0 1 C2 
    1454 40 14.2161 7.98783 7.8828 187 " " " " A 43 0 0 "LYS " " NZ " " " 7 0 1 C2 
    1455 40 16.1684 4.87613 0.81785 188 " " " " A 43 0 0 "ARG " " N  " " " 7 0 1 C2 
    1456 14 16.981 3.94025 0.0398463 188 " " " " A 2 0 0 "ARG " " CA " " " 6 0 1 C2 
    1457 14 16.6337 4.04563 -1.49333 188 " " " " A 2 0 0 "ARG " " C  " " " 6 0 1 C2 
    1458 23 17.5256 4.13905 -2.31634 188 " " " " A 70 0 0 "ARG " " O  " " " 8 0 1 C2 
    1459 14 16.7712 2.56055 0.609271 188 " " " " A 2 0 0 "ARG " " CB " " " 6 0 1 C2 
    1460 14 17.752 1.44014 0.233045 188 " " " " A 2 0 0 "ARG " " CG " " " 6 0 1 C2 
    1461 14 17.6102 0.232042 1.17216 188 " " " " A 2 0 0 "ARG " " CD " " " 6 0 1 C2 
    1462 40 16.3102 -0.354952 0.947359 188 " " " " A 43 0 0 "ARG " " NE " " " 7 0 1 C2 
    1463 14 15.3658 -0.523581 1.85607 188 " " " " A 2 0 0 "ARG " " CZ " " " 6 0 1 C2 
    1464 40 14.2267 -1.07812 1.45919 188 " " " " A 43 0 0 "ARG " " NH1" " " 7 0 1 C2 
    1465 40 15.4628 -0.0961097 3.07574 188 " " " " A 43 0 0 "ARG " " NH2" " " 7 0 1 C2 
    1466 40 15.3568 4.13786 -1.87126 189 " " " " A 43 0 0 "ALA " " N  " " " 7 0 1 C2 
    1467 14 14.8554 4.52574 -3.21248 189 " " " " A 2 0 0 "ALA " " CA " " " 6 0 1 C2 
    1468 14 15.6638 5.56515 -3.98489 189 " " " " A 2 0 0 "ALA " " C  " " " 6 0 1 C2 
    1469 23 16.0288 5.34973 -5.102 189 " " " " A 70 0 0 "ALA " " O  " " " 8 0 1 C2 
    1470 14 13.386 4.78116 -3.25507 189 " " " " A 2 0 0 "ALA " " CB " " " 6 0 1 C2 
    1471 40 15.9866 6.73335 -3.43727 190 " " " " A 43 0 0 "GLU " " N  " " " 7 0 1 C2 
    1472 14 17.0155 7.69346 -3.8223 190 " " " " A 2 0 0 "GLU " " CA " " " 6 0 1 C2 
    1473 14 18.3823 7.23107 -4.38499 190 " " " " A 2 0 0 "GLU " " C  " " " 6 0 1 C2 
    1474 23 18.9357 7.96125 -5.17611 190 " " " " A 70 0 0 "GLU " " O  " " " 8 0 1 C2 
    1475 14 17.1358 8.89317 -2.85974 190 " " " " A 2 0 0 "GLU " " CB " " " 6 0 1 C2 
    1476 14 15.8828 9.28206 -2.09364 190 " " " " A 2 0 0 "GLU " " CG " " " 6 0 1 C2 
    1477 14 16.0407 10.4596 -1.19585 190 " " " " A 2 0 0 "GLU " " CD " " " 6 0 1 C2 
    1478 23 17.0496 11.2115 -1.32689 190 " " " " A 70 0 0 "GLU " " OE1" " " 8 0 1 C2 
    1479 23 15.1174 10.7387 -0.362648 190 " " " " A 70 0 0 "GLU " " OE2" " " 8 0 1 C2 
    1480 40 18.8772 5.9886 -4.05937 191 " " " " A 43 0 0 "VAL " " N  " " " 7 0 1 C2 
    1481 14 20.0018 5.38925 -4.65515 191 " " " " A 2 0 0 "VAL " " CA " " " 6 0 1 C2 
    1482 14 19.5614 4.06716 -5.31068 191 " " " " A 2 0 0 "VAL " " C  " " " 6 0 1 C2 
    1483 23 20.1815 3.67847 -6.30168 191 " " " " A 70 0 0 "VAL " " O  " " " 8 0 1 C2 
    1484 14 21.2399 5.29224 -3.7111 191 " " " " A 2 0 0 "VAL " " CB " " " 6 0 1 C2 
    1485 14 21.9407 6.62961 -3.50874 191 " " " " A 2 0 0 "VAL " " CG1" " " 6 0 1 C2 
    1486 14 20.8266 4.57926 -2.34283 191 " " " " A 2 0 0 "VAL " " CG2" " " 6 0 1 C2 
    1487 40 18.6464 3.30157 -4.73216 192 " " " " A 43 0 0 "ALA " " N  " " " 7 0 1 C2 
    1488 14 18.5499 1.89689 -4.97988 192 " " " " A 2 0 0 "ALA " " CA " " " 6 0 1 C2 
    1489 14 17.4094 1.6069 -5.97095 192 " " " " A 2 0 0 "ALA " " C  " " " 6 0 1 C2 
    1490 23 17.2429 0.510648 -6.35208 192 " " " " A 70 0 0 "ALA " " O  " " " 8 0 1 C2 
    1491 14 18.161 1.20587 -3.66724 192 " " " " A 2 0 0 "ALA " " CB " " " 6 0 1 C2 
    1492 40 16.6201 2.6225 -6.30902 193 " " " " A 43 0 0 "ALA " " N  " " " 7 0 1 C2 
    1493 14 15.5178 2.43052 -7.17762 193 " " " " A 2 0 0 "ALA " " CA " " " 6 0 1 C2 
    1494 14 15.2386 3.57184 -8.173 193 " " " " A 2 0 0 "ALA " " C  " " " 6 0 1 C2 
    1495 23 15.5566 3.45292 -9.39048 193 " " " " A 70 0 0 "ALA " " O  " " " 8 0 1 C2 
    1496 14 14.196 2.04489 -6.40807 193 " " " " A 2 0 0 "ALA " " CB " " " 6 0 1 C2 
    1497 40 14.7756 4.73783 -7.71333 194 " " " " A 43 0 0 "ILE " " N  " " " 7 0 1 C2 
    1498 14 14.4949 5.98237 -8.47795 194 " " " " A 2 0 0 "ILE " " CA " " " 6 0 1 C2 
    1499 14 15.6567 6.3447 -9.51686 194 " " " " A 2 0 0 "ILE " " C  " " " 6 0 1 C2 
    1500 23 15.357 6.92526 -10.5642 194 " " " " A 70 0 0 "ILE " " O  " " " 8 0 1 C2 
    1501 14 14.0813 7.21098 -7.51684 194 " " " " A 2 0 0 "ILE " " CB " " " 6 0 1 C2 
    1502 14 12.8837 6.74919 -6.57902 194 " " " " A 2 0 0 "ILE " " CG1" " " 6 0 1 C2 
    1503 14 13.6548 8.50121 -8.1774 194 " " " " A 2 0 0 "ILE " " CG2" " " 6 0 1 C2 
    1504 14 12.6652 7.67123 -5.4132 194 " " " " A 2 0 0 "ILE " " CD1" " " 6 0 1 C2 
    1505 40 16.9946 6.36222 -9.15967 195 " " " " A 43 0 0 "PRO " " N  " " " 7 0 1 C2 
    1506 14 17.992 6.73472 -10.1841 195 " " " " A 2 0 0 "PRO " " CA " " " 6 0 1 C2 
    1507 14 18.4102 5.59347 -11.1477 195 " " " " A 2 0 0 "PRO " " C  " " " 6 0 1 C2 
    1508 23 18.9773 5.89823 -12.2188 195 " " " " A 70 0 0 "PRO " " O  " " " 8 0 1 C2 
    1509 14 19.1859 7.29205 -9.41897 195 " " " " A 2 0 0 "PRO " " CB " " " 6 0 1 C2 
    1510 14 19.2077 6.38443 -8.21212 195 " " " " A 2 0 0 "PRO " " CG " " " 6 0 1 C2 
    1511 14 17.6837 6.26466 -7.8576 195 " " " " A 2 0 0 "PRO " " CD " " " 6 0 1 C2 
    1512 40 18.0969 4.30491 -10.8934 196 " " " " A 43 0 0 "LEU " " N  " " " 7 0 1 C2 
    1513 14 18.4277 3.13586 -11.7046 196 " " " " A 2 0 0 "LEU " " CA " " " 6 0 1 C2 
    1514 14 17.478 3.15136 -12.8991 196 " " " " A 2 0 0 "LEU " " C  " " " 6 0 1 C2 
    1515 23 17.6596 2.27579 -13.6903 196 " " " " A 70 0 0 "LEU " " O  " " " 8 0 1 C2 
    1516 14 18.3587 1.79864 -10.8128 196 " " " " A 2 0 0 "LEU " " CB " " " 6 0 1 C2 
    1517 14 19.3653 1.42333 -9.69892 196 " " " " A 2 0 0 "LEU " " CG " " " 6 0 1 C2 
    1518 14 19.0545 0.053621 -9.0972 196 " " " " A 2 0 0 "LEU " " CD1" " " 6 0 1 C2 
    1519 14 20.7696 1.41558 -10.2361 196 " " " " A 2 0 0 "LEU " " CD2" " " 6 0 1 C2 
    1520 40 16.4621 4.02869 -13.061 197 " " " " A 43 0 0 "VAL " " N  " " " 7 0 1 C2 
    1521 14 15.5722 4.04226 -14.287 197 " " " " A 2 0 0 "VAL " " CA " " " 6 0 1 C2 
    1522 14 16.3804 4.54262 -15.5059 197 " " " " A 2 0 0 "VAL " " C  " " " 6 0 1 C2 
    1523 23 15.9555 4.19621 -16.6286 197 " " " " A 70 0 0 "VAL " " O  " " " 8 0 1 C2 
    1524 14 14.4629 5.07022 -14.0694 197 " " " " A 2 0 0 "VAL " " CB " " " 6 0 1 C2 
    1525 14 13.6081 4.78821 -12.8534 197 " " " " A 2 0 0 "VAL " " CG1" " " 6 0 1 C2 
    1526 14 14.9908 6.57026 -13.9555 197 " " " " A 2 0 0 "VAL " " CG2" " " 6 0 1 C2 
    1527 40 17.523 5.24258 -15.2323 198 " " " " A 43 0 0 "ALA " " N  " " " 7 0 1 C2 
    1528 14 18.4073 5.78916 -16.2224 198 " " " " A 2 0 0 "ALA " " CA " " " 6 0 1 C2 
    1529 14 19.153 4.68117 -17.0331 198 " " " " A 2 0 0 "ALA " " C  " " " 6 0 1 C2 
    1530 23 19.5383 4.89312 -18.203 198 " " " " A 70 0 0 "ALA " " O  " " " 8 0 1 C2 
    1531 14 19.4796 6.64689 -15.5231 198 " " " " A 2 0 0 "ALA " " CB " " " 6 0 1 C2 
    1532 40 19.2633 3.53175 -16.3921 199 " " " " A 43 0 0 "VAL " " N  " " " 7 0 1 C2 
    1533 14 20.0452 2.37162 -16.8516 199 " " " " A 2 0 0 "VAL " " CA " " " 6 0 1 C2 
    1534 14 19.3489 1.68204 -18.0098 199 " " " " A 2 0 0 "VAL " " C  " " " 6 0 1 C2 
    1535 23 19.9464 1.46297 -19.0744 199 " " " " A 70 0 0 "VAL " " O  " " " 8 0 1 C2 
    1536 14 20.1563 1.33925 -15.601 199 " " " " A 2 0 0 "VAL " " CB " " " 6 0 1 C2 
    1537 14 20.9375 0.0449006 -15.818 199 " " " " A 2 0 0 "VAL " " CG1" " " 6 0 1 C2 
    1538 14 20.6854 1.99125 -14.313 199 " " " " A 2 0 0 "VAL " " CG2" " " 6 0 1 C2 
    1539 40 18.053 1.39172 -17.9703 200 " " " " A 43 0 0 "VAL " " N  " " " 7 0 1 C2 
    1540 14 17.3571 0.830774 -19.0402 200 " " " " A 2 0 0 "VAL " " CA " " " 6 0 1 C2 
    1541 14 17.1332 1.84546 -20.1695 200 " " " " A 2 0 0 "VAL " " C  " " " 6 0 1 C2 
    1542 23 17.1242 1.52114 -21.3658 200 " " " " A 70 0 0 "VAL " " O  " " " 8 0 1 C2 
    1543 14 16.0082 0.245386 -18.5526 200 " " " " A 2 0 0 "VAL " " CB " " " 6 0 1 C2 
    1544 14 15.0947 -0.338766 -19.71 200 " " " " A 2 0 0 "VAL " " CG1" " " 6 0 1 C2 
    1545 14 16.0598 -0.866896 -17.4508 200 " " " " A 2 0 0 "VAL " " CG2" " " 6 0 1 C2 
    1546 40 17.0167 3.12102 -19.8284 201 " " " " A 43 0 0 "LEU " " N  " " " 7 0 1 C2 
    1547 14 16.9534 4.23385 -20.7578 201 " " " " A 2 0 0 "LEU " " CA " " " 6 0 1 C2 
    1548 14 18.2199 4.55429 -21.5434 201 " " " " A 2 0 0 "LEU " " C  " " " 6 0 1 C2 
    1549 23 18.2295 5.31444 -22.5626 201 " " " " A 70 0 0 "LEU " " O  " " " 8 0 1 C2 
    1550 14 16.4261 5.51725 -19.9638 201 " " " " A 2 0 0 "LEU " " CB " " " 6 0 1 C2 
    1551 14 14.9483 5.48983 -19.3174 201 " " " " A 2 0 0 "LEU " " CG " " " 6 0 1 C2 
    1552 14 14.7296 6.72835 -18.4074 201 " " " " A 2 0 0 "LEU " " CD1" " " 6 0 1 C2 
    1553 14 13.8114 5.42521 -20.3413 201 " " " " A 2 0 0 "LEU " " CD2" " " 6 0 1 C2 
    1554 40 19.3144 3.99878 -21.1028 202 " " " " A 43 0 0 "PHE " " N  " " " 7 0 1 C2 
    1555 14 20.576 4.04992 -21.7292 202 " " " " A 2 0 0 "PHE " " CA " " " 6 0 1 C2 
    1556 14 20.6179 3.13862 -22.9242 202 " " " " A 2 0 0 "PHE " " C  " " " 6 0 1 C2 
    1557 23 21.3288 3.56672 -23.8647 202 " " " " A 70 0 0 "PHE " " O  " " " 8 0 1 C2 
    1558 14 21.6648 3.70138 -20.6761 202 " " " " A 2 0 0 "PHE " " CB " " " 6 0 1 C2 
    1559 14 23.0523 4.34127 -20.8812 202 " " " " A 2 0 0 "PHE " " CG " " " 6 0 1 C2 
    1560 14 24.1 3.63841 -21.5032 202 " " " " A 2 0 0 "PHE " " CD1" " " 6 0 1 C2 
    1561 14 23.1875 5.70292 -20.4701 202 " " " " A 2 0 0 "PHE " " CD2" " " 6 0 1 C2 
    1562 14 25.349 4.29202 -21.7401 202 " " " " A 2 0 0 "PHE " " CE1" " " 6 0 1 C2 
    1563 14 24.4627 6.3434 -20.6754 202 " " " " A 2 0 0 "PHE " " CE2" " " 6 0 1 C2 
    1564 14 25.5333 5.60777 -21.3208 202 " " " " A 2 0 0 "PHE " " CZ " " " 6 0 1 C2 
    1565 40 19.8555 2.02001 -22.9952 203 " " " " A 43 0 0 "PHE " " N  " " " 7 0 1 C2 
    1566 14 20.0275 1.06447 -24.0511 203 " " " " A 2 0 0 "PHE " " CA " " " 6 0 1 C2 
    1567 14 18.7044 0.689523 -24.7755 203 " " " " A 2 0 0 "PHE " " C  " " " 6 0 1 C2 
    1568 23 18.6251 -0.383055 -25.3972 203 " " " " A 70 0 0 "PHE " " O  " " " 8 0 1 C2 
    1569 14 20.9498 -0.0857909 -23.6291 203 " " " " A 2 0 0 "PHE " " CB " " " 6 0 1 C2 
    1570 14 20.5034 -0.843962 -22.4368 203 " " " " A 2 0 0 "PHE " " CG " " " 6 0 1 C2 
    1571 14 21.2539 -0.698153 -21.2035 203 " " " " A 2 0 0 "PHE " " CD1" " " 6 0 1 C2 
    1572 14 19.5257 -1.83027 -22.5441 203 " " " " A 2 0 0 "PHE " " CD2" " " 6 0 1 C2 
    1573 14 20.9883 -1.61798 -20.115 203 " " " " A 2 0 0 "PHE " " CE1" " " 6 0 1 C2 
    1574 14 19.3115 -2.71734 -21.4522 203 " " " " A 2 0 0 "PHE " " CE2" " " 6 0 1 C2 
    1575 14 20.0327 -2.62882 -20.2674 203 " " " " A 2 0 0 "PHE " " CZ " " " 6 0 1 C2 
    1576 40 17.6099 1.48907 -24.697 204 " " " " A 43 0 0 "VAL " " N  " " " 7 0 1 C2 
    1577 14 16.3105 1.18023 -25.3351 204 " " " " A 2 0 0 "VAL " " CA " " " 6 0 1 C2 
    1578 14 16.4482 1.45069 -26.826 204 " " " " A 2 0 0 "VAL " " C  " " " 6 0 1 C2 
    1579 23 15.9311 0.666624 -27.6355 204 " " " " A 70 0 0 "VAL " " O  " " " 8 0 1 C2 
    1580 14 15.2259 2.08796 -24.7139 204 " " " " A 2 0 0 "VAL " " CB " " " 6 0 1 C2 
    1581 14 14.4648 1.29735 -23.6052 204 " " " " A 2 0 0 "VAL " " CG1" " " 6 0 1 C2 
    1582 14 15.6976 3.50236 -24.286 204 " " " " A 2 0 0 "VAL " " CG2" " " 6 0 1 C2 
    1583 40 17.1739 2.47331 -27.3524 205 " " " " A 43 0 0 "PHE " " N  " " " 7 0 1 C2 
    1584 14 17.33 2.83561 -28.7862 205 " " " " A 2 0 0 "PHE " " CA " " " 6 0 1 C2 
    1585 14 18.738 3.31142 -29.1585 205 " " " " A 2 0 0 "PHE " " C  " " " 6 0 1 C2 
    1586 23 19.065 3.45633 -30.3576 205 " " " " A 70 0 0 "PHE " " O  " " " 8 0 1 C2 
    1587 14 16.0128 3.52145 -29.3932 205 " " " " A 2 0 0 "PHE " " CB " " " 6 0 1 C2 
    1588 14 15.4496 4.64286 -28.5521 205 " " " " A 2 0 0 "PHE " " CG " " " 6 0 1 C2 
    1589 14 14.2279 4.44385 -27.8934 205 " " " " A 2 0 0 "PHE " " CD1" " " 6 0 1 C2 
    1590 14 16.2006 5.80066 -28.0971 205 " " " " A 2 0 0 "PHE " " CD2" " " 6 0 1 C2 
    1591 14 13.6016 5.44288 -27.2095 205 " " " " A 2 0 0 "PHE " " CE1" " " 6 0 1 C2 
    1592 14 15.5821 6.89351 -27.3926 205 " " " " A 2 0 0 "PHE " " CE2" " " 6 0 1 C2 
    1593 14 14.2462 6.66693 -26.9497 205 " " " " A 2 0 0 "PHE " " CZ " " " 6 0 1 C2 
    1594 40 19.6084 3.47846 -28.155 206 " " " " A 43 0 0 "GLY " " N  " " " 7 0 1 C2 
    1595 14 21.0482 3.67811 -28.2521 206 " " " " A 2 0 0 "GLY " " CA " " " 6 0 1 C2 
    1596 14 21.5275 5.12045 -28.2158 206 " " " " A 2 0 0 "GLY " " C  " " " 6 0 1 C2 
    1597 23 22.7098 5.42095 -28.4911 206 " " " " A 70 0 0 "GLY " " O  " " " 8 0 1 C2 
    1598 40 20.605 6.03557 -27.9886 207 " " " " A 43 0 0 "THR " " N  " " " 7 0 1 C2 
    1599 14 20.6382 7.48517 -28.0102 207 " " " " A 2 0 0 "THR " " CA " " " 6 0 1 C2 
    1600 14 19.8412 7.92669 -26.8077 207 " " " " A 2 0 0 "THR " " C  " " " 6 0 1 C2 
    1601 23 18.8089 7.31874 -26.427 207 " " " " A 70 0 0 "THR " " O  " " " 8 0 1 C2 
    1602 14 20.2179 7.9913 -29.4608 207 " " " " A 2 0 0 "THR " " CB " " " 6 0 1 C2 
    1603 23 20.3557 9.3736 -29.426 207 " " " " A 70 0 0 "THR " " OG1" " " 8 0 1 C2 
    1604 14 18.8581 7.52794 -30.0588 207 " " " " A 2 0 0 "THR " " CG2" " " 6 0 1 C2 
    1605 40 20.1695 9.0323 -26.1623 208 " " " " A 43 0 0 "VAL " " N  " " " 7 0 1 C2 
    1606 14 19.813 9.38403 -24.8105 208 " " " " A 2 0 0 "VAL " " CA " " " 6 0 1 C2 
    1607 14 18.9315 10.6567 -24.8156 208 " " " " A 2 0 0 "VAL " " C  " " " 6 0 1 C2 
    1608 23 18.1406 10.8116 -23.8963 208 " " " " A 70 0 0 "VAL " " O  " " " 8 0 1 C2 
    1609 14 20.8879 9.2567 -23.7865 208 " " " " A 2 0 0 "VAL " " CB " " " 6 0 1 C2 
    1610 14 21.5325 7.88619 -23.7583 208 " " " " A 2 0 0 "VAL " " CG1" " " 6 0 1 C2 
    1611 14 21.9454 10.3647 -23.8463 208 " " " " A 2 0 0 "VAL " " CG2" " " 6 0 1 C2 
    1612 40 19.1041 11.5768 -25.7151 209 " " " " A 43 0 0 "ILE " " N  " " " 7 0 1 C2 
    1613 14 18.3009 12.7797 -25.8556 209 " " " " A 2 0 0 "ILE " " CA " " " 6 0 1 C2 
    1614 14 16.7803 12.492 -25.7634 209 " " " " A 2 0 0 "ILE " " C  " " " 6 0 1 C2 
    1615 23 16.0585 13.2751 -25.2106 209 " " " " A 70 0 0 "ILE " " O  " " " 8 0 1 C2 
    1616 14 18.7047 13.6234 -27.0349 209 " " " " A 2 0 0 "ILE " " CB " " " 6 0 1 C2 
    1617 14 20.2262 13.9252 -27.1555 209 " " " " A 2 0 0 "ILE " " CG1" " " 6 0 1 C2 
    1618 14 17.8627 14.931 -27.0292 209 " " " " A 2 0 0 "ILE " " CG2" " " 6 0 1 C2 
    1619 14 20.545 14.6528 -28.4615 209 " " " " A 2 0 0 "ILE " " CD1" " " 6 0 1 C2 
    1620 40 16.3077 11.3738 -26.3772 210 " " " " A 43 0 0 "ALA " " N  " " " 7 0 1 C2 
    1621 14 14.9335 11.0032 -26.3556 210 " " " " A 2 0 0 "ALA " " CA " " " 6 0 1 C2 
    1622 14 14.4744 10.0842 -25.2663 210 " " " " A 2 0 0 "ALA " " C  " " " 6 0 1 C2 
    1623 23 13.3077 9.97082 -25.0468 210 " " " " A 70 0 0 "ALA " " O  " " " 8 0 1 C2 
    1624 14 14.479 10.2691 -27.6134 210 " " " " A 2 0 0 "ALA " " CB " " " 6 0 1 C2 
    1625 40 15.5094 9.45334 -24.6258 211 " " " " A 43 0 0 "ALA " " N  " " " 7 0 1 C2 
    1626 14 15.3039 8.49743 -23.5477 211 " " " " A 2 0 0 "ALA " " CA " " " 6 0 1 C2 
    1627 14 15.4706 9.18441 -22.1607 211 " " " " A 2 0 0 "ALA " " C  " " " 6 0 1 C2 
    1628 23 14.8472 8.65533 -21.229 211 " " " " A 70 0 0 "ALA " " O  " " " 8 0 1 C2 
    1629 14 16.4089 7.44124 -23.5069 211 " " " " A 2 0 0 "ALA " " CB " " " 6 0 1 C2 
    1630 40 16.0923 10.3954 -21.9766 212 " " " " A 43 0 0 "ALA " " N  " " " 7 0 1 C2 
    1631 14 16.0517 11.1103 -20.7471 212 " " " " A 2 0 0 "ALA " " CA " " " 6 0 1 C2 
    1632 14 14.6872 11.9002 -20.5974 212 " " " " A 2 0 0 "ALA " " C  " " " 6 0 1 C2 
    1633 23 14.1968 12.0328 -19.4685 212 " " " " A 70 0 0 "ALA " " O  " " " 8 0 1 C2 
    1634 14 17.2376 12.0623 -20.6025 212 " " " " A 2 0 0 "ALA " " CB " " " 6 0 1 C2 
    1635 40 14.079 12.2603 -21.7304 213 " " " " A 43 0 0 "LEU " " N  " " " 7 0 1 C2 
    1636 14 12.6139 12.7219 -21.7724 213 " " " " A 2 0 0 "LEU " " CA " " " 6 0 1 C2 
    1637 14 11.5249 12.011 -20.9176 213 " " " " A 2 0 0 "LEU " " C  " " " 6 0 1 C2 
    1638 23 11.0133 12.677 -20.0167 213 " " " " A 70 0 0 "LEU " " O  " " " 8 0 1 C2 
    1639 14 12.0933 13.0124 -23.1679 213 " " " " A 2 0 0 "LEU " " CB " " " 6 0 1 C2 
    1640 14 12.7685 14.1736 -23.9044 213 " " " " A 2 0 0 "LEU " " CG " " " 6 0 1 C2 
    1641 14 12.4102 14.206 -25.3824 213 " " " " A 2 0 0 "LEU " " CD1" " " 6 0 1 C2 
    1642 14 12.3846 15.5566 -23.3043 213 " " " " A 2 0 0 "LEU " " CD2" " " 6 0 1 C2 
    1643 40 11.1686 10.729 -21.1135 214 " " " " A 43 0 0 "PRO " " N  " " " 7 0 1 C2 
    1644 14 10.3096 9.85552 -20.2287 214 " " " " A 2 0 0 "PRO " " CA " " " 6 0 1 C2 
    1645 14 10.6342 9.78838 -18.7418 214 " " " " A 2 0 0 "PRO " " C  " " " 6 0 1 C2 
    1646 23 9.75217 9.76573 -17.8636 214 " " " " A 70 0 0 "PRO " " O  " " " 8 0 1 C2 
    1647 14 10.2544 8.44649 -20.8052 214 " " " " A 2 0 0 "PRO " " CB " " " 6 0 1 C2 
    1648 14 11.1297 8.47301 -22.0436 214 " " " " A 2 0 0 "PRO " " CG " " " 6 0 1 C2 
    1649 14 11.6129 9.93011 -22.1979 214 " " " " A 2 0 0 "PRO " " CD " " " 6 0 1 C2 
    1650 40 11.8835 9.9419 -18.2947 215 " " " " A 43 0 0 "ALA " " N  " " " 7 0 1 C2 
    1651 14 12.2787 10.0564 -16.932 215 " " " " A 2 0 0 "ALA " " CA " " " 6 0 1 C2 
    1652 14 11.7178 11.5415 -16.466 215 " " " " A 2 0 0 "ALA " " C  " " " 6 0 1 C2 
    1653 23 11.3362 11.7388 -15.2887 215 " " " " A 70 0 0 "ALA " " O  " " " 8 0 1 C2 
    1654 14 13.8298 9.89185 -16.791 215 " " " " A 2 0 0 "ALA " " CB " " " 6 0 1 C2 
    1655 40 11.9184 12.5923 -17.3338 216 " " " " A 43 0 0 "ILE " " N  " " " 7 0 1 C2 
    1656 14 11.4695 13.9923 -16.9859 216 " " " " A 2 0 0 "ILE " " CA " " " 6 0 1 C2 
    1657 14 9.8694 14.0163 -16.8915 216 " " " " A 2 0 0 "ILE " " C  " " " 6 0 1 C2 
    1658 23 9.32099 14.623 -15.9475 216 " " " " A 70 0 0 "ILE " " O  " " " 8 0 1 C2 
    1659 14 12.0975 14.9916 -17.9143 216 " " " " A 2 0 0 "ILE " " CB " " " 6 0 1 C2 
    1660 14 13.5792 15.1439 -17.5942 216 " " " " A 2 0 0 "ILE " " CG1" " " 6 0 1 C2 
    1661 14 11.4446 16.3738 -17.8832 216 " " " " A 2 0 0 "ILE " " CG2" " " 6 0 1 C2 
    1662 14 14.574 15.6467 -18.7076 216 " " " " A 2 0 0 "ILE " " CD1" " " 6 0 1 C2 
    1663 40 9.191 13.3648 -17.8277 217 " " " " A 43 0 0 "ILE " " N  " " " 7 0 1 C2 
    1664 14 7.73821 13.1842 -17.8855 217 " " " " A 2 0 0 "ILE " " CA " " " 6 0 1 C2 
    1665 14 7.22291 12.5463 -16.5805 217 " " " " A 2 0 0 "ILE " " C  " " " 6 0 1 C2 
    1666 23 6.26081 13.0154 -16.0157 217 " " " " A 70 0 0 "ILE " " O  " " " 8 0 1 C2 
    1667 14 7.25997 12.4287 -19.203 217 " " " " A 2 0 0 "ILE " " CB " " " 6 0 1 C2 
    1668 14 7.77439 13.1977 -20.4855 217 " " " " A 2 0 0 "ILE " " CG1" " " 6 0 1 C2 
    1669 14 5.73319 12.1486 -19.3147 217 " " " " A 2 0 0 "ILE " " CG2" " " 6 0 1 C2 
    1670 14 7.21601 14.6359 -20.7757 217 " " " " A 2 0 0 "ILE " " CD1" " " 6 0 1 C2 
    1671 40 7.83765 11.4433 -16.1347 218 " " " " A 43 0 0 "GLY " " N  " " " 7 0 1 C2 
    1672 14 7.61808 10.6458 -14.8662 218 " " " " A 2 0 0 "GLY " " CA " " " 6 0 1 C2 
    1673 14 7.73484 11.5662 -13.5987 218 " " " " A 2 0 0 "GLY " " C  " " " 6 0 1 C2 
    1674 23 6.82196 11.5406 -12.8189 218 " " " " A 70 0 0 "GLY " " O  " " " 8 0 1 C2 
    1675 40 8.82645 12.3709 -13.5196 219 " " " " A 43 0 0 "GLY " " N  " " " 7 0 1 C2 
    1676 14 8.96592 13.3955 -12.4749 219 " " " " A 2 0 0 "GLY " " CA " " " 6 0 1 C2 
    1677 14 7.84365 14.4893 -12.5309 219 " " " " A 2 0 0 "GLY " " C  " " " 6 0 1 C2 
    1678 23 7.22645 14.9388 -11.5681 219 " " " " A 70 0 0 "GLY " " O  " " " 8 0 1 C2 
    1679 40 7.48695 14.913 -13.7303 220 " " " " A 43 0 0 "LEU " " N  " " " 7 0 1 C2 
    1680 14 6.43383 15.9223 -13.8099 220 " " " " A 2 0 0 "LEU " " CA " " " 6 0 1 C2 
    1681 14 5.07047 15.3612 -13.3878 220 " " " " A 2 0 0 "LEU " " C  " " " 6 0 1 C2 
    1682 23 4.27753 16.089 -12.7072 220 " " " " A 70 0 0 "LEU " " O  " " " 8 0 1 C2 
    1683 14 6.33133 16.5737 -15.2416 220 " " " " A 2 0 0 "LEU " " CB " " " 6 0 1 C2 
    1684 14 7.46566 17.4712 -15.6407 220 " " " " A 2 0 0 "LEU " " CG " " " 6 0 1 C2 
    1685 14 7.55592 17.4941 -17.1803 220 " " " " A 2 0 0 "LEU " " CD1" " " 6 0 1 C2 
    1686 14 7.36223 18.8762 -15.1782 220 " " " " A 2 0 0 "LEU " " CD2" " " 6 0 1 C2 
    1687 40 4.86092 14.038 -13.5883 221 " " " " A 43 0 0 "ALA " " N  " " " 7 0 1 C2 
    1688 14 3.74262 13.3091 -12.9612 221 " " " " A 2 0 0 "ALA " " CA " " " 6 0 1 C2 
    1689 14 3.71206 13.2801 -11.4203 221 " " " " A 2 0 0 "ALA " " C  " " " 6 0 1 C2 
    1690 23 2.63701 13.3121 -10.7703 221 " " " " A 70 0 0 "ALA " " O  " " " 8 0 1 C2 
    1691 14 3.61735 11.9503 -13.6668 221 " " " " A 2 0 0 "ALA " " CB " " " 6 0 1 C2 
    1692 40 4.92021 13.1433 -10.8112 222 " " " " A 43 0 0 "ILE " " N  " " " 7 0 1 C2 
    1693 14 5.10727 13.1226 -9.31638 222 " " " " A 2 0 0 "ILE " " CA " " " 6 0 1 C2 
    1694 14 5.06244 14.5973 -8.76821 222 " " " " A 2 0 0 "ILE " " C  " " " 6 0 1 C2 
    1695 23 4.37645 14.8248 -7.80587 222 " " " " A 70 0 0 "ILE " " O  " " " 8 0 1 C2 
    1696 14 6.4115 12.4193 -8.83131 222 " " " " A 2 0 0 "ILE " " CB " " " 6 0 1 C2 
    1697 14 6.59064 10.9883 -9.32381 222 " " " " A 2 0 0 "ILE " " CG1" " " 6 0 1 C2 
    1698 14 6.61675 12.4466 -7.2666 222 " " " " A 2 0 0 "ILE " " CG2" " " 6 0 1 C2 
    1699 14 8.0163 10.4377 -9.18846 222 " " " " A 2 0 0 "ILE " " CD1" " " 6 0 1 C2 
    1700 40 5.73376 15.6234 -9.39952 223 " " " " A 43 0 0 "ALA " " N  " " " 7 0 1 C2 
    1701 14 5.74192 17.0013 -8.90746 223 " " " " A 2 0 0 "ALA " " CA " " " 6 0 1 C2 
    1702 14 4.39661 17.7209 -8.95173 223 " " " " A 2 0 0 "ALA " " C  " " " 6 0 1 C2 
    1703 23 4.04679 18.4836 -8.0773 223 " " " " A 70 0 0 "ALA " " O  " " " 8 0 1 C2 
    1704 14 6.82084 17.8634 -9.67418 223 " " " " A 2 0 0 "ALA " " CB " " " 6 0 1 C2 
    1705 40 3.63387 17.2859 -10.0091 224 " " " " A 43 0 0 "GLY " " N  " " " 7 0 1 C2 
    1706 14 2.25762 17.6273 -10.228 224 " " " " A 2 0 0 "GLY " " CA " " " 6 0 1 C2 
    1707 14 1.43684 16.9987 -9.07991 224 " " " " A 2 0 0 "GLY " " C  " " " 6 0 1 C2 
    1708 23 0.745084 17.7129 -8.3647 224 " " " " A 70 0 0 "GLY " " O  " " " 8 0 1 C2 
    1709 40 1.5509 15.7105 -8.81729 225 " " " " A 43 0 0 "ALA " " N  " " " 7 0 1 C2 
    1710 14 0.844726 14.9591 -7.78905 225 " " " " A 2 0 0 "ALA " " CA " " " 6 0 1 C2 
    1711 14 1.18473 15.5591 -6.39826 225 " " " " A 2 0 0 "ALA " " C  " " " 6 0 1 C2 
    1712 23 0.271877 15.748 -5.5957 225 " " " " A 70 0 0 "ALA " " O  " " " 8 0 1 C2 
    1713 14 1.07807 13.4905 -7.92222 225 " " " " A 2 0 0 "ALA " " CB " " " 6 0 1 C2 
    1714 40 2.39642 15.9934 -6.17135 226 " " " " A 43 0 0 "LEU " " N  " " " 7 0 1 C2 
    1715 14 2.81384 16.6575 -4.95551 226 " " " " A 2 0 0 "LEU " " CA " " " 6 0 1 C2 
    1716 14 2.00192 17.9243 -4.7588 226 " " " " A 2 0 0 "LEU " " C  " " " 6 0 1 C2 
    1717 23 1.3984 18.1337 -3.71318 226 " " " " A 70 0 0 "LEU " " O  " " " 8 0 1 C2 
    1718 14 4.37309 16.9776 -4.87564 226 " " " " A 2 0 0 "LEU " " CB " " " 6 0 1 C2 
    1719 14 5.26247 16.0237 -4.00439 226 " " " " A 2 0 0 "LEU " " CG " " " 6 0 1 C2 
    1720 14 5.30794 14.6171 -4.6751 226 " " " " A 2 0 0 "LEU " " CD1" " " 6 0 1 C2 
    1721 14 6.74894 16.478 -3.96324 226 " " " " A 2 0 0 "LEU " " CD2" " " 6 0 1 C2 
    1722 40 1.8146 18.7061 -5.84072 227 " " " " A 43 0 0 "GLY " " N  " " " 7 0 1 C2 
    1723 14 0.954067 19.8431 -5.87352 227 " " " " A 2 0 0 "GLY " " CA " " " 6 0 1 C2 
    1724 14 -0.565302 19.576 -5.67019 227 " " " " A 2 0 0 "GLY " " C  " " " 6 0 1 C2 
    1725 23 -1.3008 20.3238 -4.99404 227 " " " " A 70 0 0 "GLY " " O  " " " 8 0 1 C2 
    1726 40 -1.00786 18.368 -6.08138 228 " " " " A 43 0 0 "ILE " " N  " " " 7 0 1 C2 
    1727 14 -2.38087 17.9748 -5.84602 228 " " " " A 2 0 0 "ILE " " CA " " " 6 0 1 C2 
    1728 14 -2.52114 17.5036 -4.38928 228 " " " " A 2 0 0 "ILE " " C  " " " 6 0 1 C2 
    1729 23 -3.60529 17.7241 -3.83294 228 " " " " A 70 0 0 "ILE " " O  " " " 8 0 1 C2 
    1730 14 -2.75492 16.905 -6.88339 228 " " " " A 2 0 0 "ILE " " CB " " " 6 0 1 C2 
    1731 14 -2.53248 17.4739 -8.363 228 " " " " A 2 0 0 "ILE " " CG1" " " 6 0 1 C2 
    1732 14 -4.25055 16.4748 -6.70231 228 " " " " A 2 0 0 "ILE " " CG2" " " 6 0 1 C2 
    1733 14 -2.45035 16.3985 -9.48551 228 " " " " A 2 0 0 "ILE " " CD1" " " 6 0 1 C2 
    1734 40 -1.51234 16.805 -3.9114 229 " " " " A 43 0 0 "MET " " N  " " " 7 0 1 C2 
    1735 14 -1.50768 16.0763 -2.59193 229 " " " " A 2 0 0 "MET " " CA " " " 6 0 1 C2 
    1736 14 -1.53742 17.1304 -1.51156 229 " " " " A 2 0 0 "MET " " C  " " " 6 0 1 C2 
    1737 23 -2.48426 17.1661 -0.697971 229 " " " " A 70 0 0 "MET " " O  " " " 8 0 1 C2 
    1738 14 -0.300381 15.1084 -2.51857 229 " " " " A 2 0 0 "MET " " CB " " " 6 0 1 C2 
    1739 14 -0.265689 14.0591 -1.40534 229 " " " " A 2 0 0 "MET " " CG " " " 6 0 1 C2 
    1740 52 1.40721 13.3763 -1.36473 229 " " " " A 13 0 0 "MET " " SD " " " 16 0 1 C2 
    1741 14 1.54705 12.3162 -2.92942 229 " " " " A 2 0 0 "MET " " CE " " " 6 0 1 C2 
    1742 40 -0.722313 18.1671 -1.62264 230 " " " " A 43 0 0 "ARG " " N  " " " 7 0 1 C2 
    1743 14 -0.514029 19.2549 -0.758278 230 " " " " A 2 0 0 "ARG " " CA " " " 6 0 1 C2 
    1744 14 -1.7849 20.1097 -0.625647 230 " " " " A 2 0 0 "ARG " " C  " " " 6 0 1 C2 
    1745 23 -2.21424 20.5506 0.419856 230 " " " " A 70 0 0 "ARG " " O  " " " 8 0 1 C2 
    1746 14 0.759006 20.027 -1.1748 230 " " " " A 2 0 0 "ARG " " CB " " " 6 0 1 C2 
    1747 14 0.932065 21.3724 -0.462606 230 " " " " A 2 0 0 "ARG " " CG " " " 6 0 1 C2 
    1748 14 1.19375 21.1713 1.01241 230 " " " " A 2 0 0 "ARG " " CD " " " 6 0 1 C2 
    1749 40 1.03832 22.4858 1.74655 230 " " " " A 43 0 0 "ARG " " NE " " " 7 0 1 C2 
    1750 14 -0.0234571 23.2062 2.07878 230 " " " " A 2 0 0 "ARG " " CZ " " " 6 0 1 C2 
    1751 40 -1.2313 22.6987 2.12646 230 " " " " A 43 0 0 "ARG " " NH1" " " 7 0 1 C2 
    1752 40 0.186561 24.4314 2.41146 230 " " " " A 43 0 0 "ARG " " NH2" " " 7 0 1 C2 
    1753 40 -2.44783 20.3879 -1.77843 231 " " " " A 43 0 0 "LEU " " N  " " " 7 0 1 C2 
    1754 14 -3.64115 21.2298 -1.9001 231 " " " " A 2 0 0 "LEU " " CA " " " 6 0 1 C2 
    1755 14 -4.77341 20.4132 -1.19125 231 " " " " A 2 0 0 "LEU " " C  " " " 6 0 1 C2 
    1756 23 -5.37743 20.9889 -0.256565 231 " " " " A 70 0 0 "LEU " " O  " " " 8 0 1 C2 
    1757 14 -3.78826 21.4676 -3.38144 231 " " " " A 2 0 0 "LEU " " CB " " " 6 0 1 C2 
    1758 14 -4.89843 22.2768 -4.04288 231 " " " " A 2 0 0 "LEU " " CG " " " 6 0 1 C2 
    1759 14 -5.01214 23.7263 -3.49494 231 " " " " A 2 0 0 "LEU " " CD1" " " 6 0 1 C2 
    1760 14 -4.75046 22.2865 -5.58943 231 " " " " A 2 0 0 "LEU " " CD2" " " 6 0 1 C2 
    1761 40 -5.01589 19.1317 -1.48988 232 " " " " A 43 0 0 "VAL " " N  " " " 7 0 1 C2 
    1762 14 -6.08143 18.2998 -0.879453 232 " " " " A 2 0 0 "VAL " " CA " " " 6 0 1 C2 
    1763 14 -6.00801 18.2711 0.671556 232 " " " " A 2 0 0 "VAL " " C  " " " 6 0 1 C2 
    1764 23 -7.06298 18.1437 1.34744 232 " " " " A 70 0 0 "VAL " " O  " " " 8 0 1 C2 
    1765 14 -6.19156 16.8993 -1.60655 232 " " " " A 2 0 0 "VAL " " CB " " " 6 0 1 C2 
    1766 14 -6.94418 15.8114 -0.80637 232 " " " " A 2 0 0 "VAL " " CG1" " " 6 0 1 C2 
    1767 14 -6.93862 16.9367 -2.91458 232 " " " " A 2 0 0 "VAL " " CG2" " " 6 0 1 C2 
    1768 40 -4.80362 18.4953 1.2407 233 " " " " A 43 0 0 "ALA " " N  " " " 7 0 1 C2 
    1769 14 -4.41531 18.4849 2.64895 233 " " " " A 2 0 0 "ALA " " CA " " " 6 0 1 C2 
    1770 14 -5.01239 19.6782 3.48778 233 " " " " A 2 0 0 "ALA " " C  " " " 6 0 1 C2 
    1771 23 -5.04009 19.571 4.72916 233 " " " " A 70 0 0 "ALA " " O  " " " 8 0 1 C2 
    1772 14 -2.90634 18.5406 2.71777 233 " " " " A 2 0 0 "ALA " " CB " " " 6 0 1 C2 
    1773 40 -5.51381 20.6947 2.75118 234 " " " " A 43 0 0 "GLU " " N  " " " 7 0 1 C2 
    1774 14 -6.35826 21.7558 3.437 234 " " " " A 2 0 0 "GLU " " CA " " " 6 0 1 C2 
    1775 14 -7.67965 21.2022 3.93043 234 " " " " A 2 0 0 "GLU " " C  " " " 6 0 1 C2 
    1776 23 -7.9879 21.3158 5.13084 234 " " " " A 70 0 0 "GLU " " O  " " " 8 0 1 C2 
    1777 14 -6.57451 23.0339 2.54717 234 " " " " A 2 0 0 "GLU " " CB " " " 6 0 1 C2 
    1778 14 -5.25013 23.5334 2.05546 234 " " " " A 2 0 0 "GLU " " CG " " " 6 0 1 C2 
    1779 14 -4.40678 24.2168 3.08298 234 " " " " A 2 0 0 "GLU " " CD " " " 6 0 1 C2 
    1780 23 -4.91752 24.9599 4.00589 234 " " " " A 70 0 0 "GLU " " OE1" " " 8 0 1 C2 
    1781 23 -3.15723 24.1034 3.05049 234 " " " " A 70 0 0 "GLU " " OE2" " " 8 0 1 C2 
    1782 40 -8.4905 20.6631 3.05013 235 " " " " A 43 0 0 "PHE " " N  " " " 7 0 1 C2 
    1783 14 -9.85956 20.265 3.25166 235 " " " " A 2 0 0 "PHE " " CA " " " 6 0 1 C2 
    1784 14 -10.0514 18.8759 3.85491 235 " " " " A 2 0 0 "PHE " " C  " " " 6 0 1 C2 
    1785 23 -11.0303 18.5624 4.53092 235 " " " " A 70 0 0 "PHE " " O  " " " 8 0 1 C2 
    1786 14 -10.5699 20.1898 1.81252 235 " " " " A 2 0 0 "PHE " " CB " " " 6 0 1 C2 
    1787 14 -10.1568 21.299 0.829434 235 " " " " A 2 0 0 "PHE " " CG " " " 6 0 1 C2 
    1788 14 -9.6214 20.9692 -0.442138 235 " " " " A 2 0 0 "PHE " " CD1" " " 6 0 1 C2 
    1789 14 -10.3973 22.6621 1.14028 235 " " " " A 2 0 0 "PHE " " CD2" " " 6 0 1 C2 
    1790 14 -9.19159 22.0884 -1.30569 235 " " " " A 2 0 0 "PHE " " CE1" " " 6 0 1 C2 
    1791 14 -10.0075 23.6887 0.242514 235 " " " " A 2 0 0 "PHE " " CE2" " " 6 0 1 C2 
    1792 14 -9.35194 23.3891 -0.941348 235 " " " " A 2 0 0 "PHE " " CZ " " " 6 0 1 C2 
    1793 40 -9.08303 17.9933 3.69065 236 " " " " A 43 0 0 "THR " " N  " " " 7 0 1 C2 
    1794 14 -9.00956 16.6534 4.2346 236 " " " " A 2 0 0 "THR " " CA " " " 6 0 1 C2 
    1795 14 -7.57355 16.2318 4.52529 236 " " " " A 2 0 0 "THR " " C  " " " 6 0 1 C2 
    1796 23 -6.71261 16.7056 3.8294 236 " " " " A 70 0 0 "THR " " O  " " " 8 0 1 C2 
    1797 14 -9.81891 15.6761 3.31425 236 " " " " A 2 0 0 "THR " " CB " " " 6 0 1 C2 
    1798 23 -10.1982 14.4614 3.94315 236 " " " " A 70 0 0 "THR " " OG1" " " 8 0 1 C2 
    1799 14 -9.11109 15.3244 2.02982 236 " " " " A 2 0 0 "THR " " CG2" " " 6 0 1 C2 
    1800 40 -7.26647 15.3226 5.49867 237 " " " " A 43 0 0 "PRO " " N  " " " 7 0 1 C2 
    1801 14 -5.82119 15.0058 5.70733 237 " " " " A 2 0 0 "PRO " " CA " " " 6 0 1 C2 
    1802 14 -5.38805 13.8527 4.79515 237 " " " " A 2 0 0 "PRO " " C  " " " 6 0 1 C2 
    1803 23 -6.23986 13.1642 4.19605 237 " " " " A 70 0 0 "PRO " " O  " " " 8 0 1 C2 
    1804 14 -5.66979 14.5608 7.18173 237 " " " " A 2 0 0 "PRO " " CB " " " 6 0 1 C2 
    1805 14 -7.0882 14.2889 7.66003 237 " " " " A 2 0 0 "PRO " " CG " " " 6 0 1 C2 
    1806 14 -8.06135 15.0625 6.6982 237 " " " " A 2 0 0 "PRO " " CD " " " 6 0 1 C2 
    1807 40 -4.05303 13.6176 4.63331 238 " " " " A 43 0 0 "VAL " " N  " " " 7 0 1 C2 
    1808 14 -3.52273 12.6358 3.61111 238 " " " " A 2 0 0 "VAL " " CA " " " 6 0 1 C2 
    1809 14 -2.35123 11.7683 4.19891 238 " " " " A 2 0 0 "VAL " " C  " " " 6 0 1 C2 
    1810 23 -1.39199 12.3449 4.64355 238 " " " " A 70 0 0 "VAL " " O  " " " 8 0 1 C2 
    1811 14 -3.31599 13.3531 2.2455 238 " " " " A 2 0 0 "VAL " " CB " " " 6 0 1 C2 
    1812 14 -2.3709 14.5426 2.27951 238 " " " " A 2 0 0 "VAL " " CG1" " " 6 0 1 C2 
    1813 14 -3.02491 12.3622 1.08263 238 " " " " A 2 0 0 "VAL " " CG2" " " 6 0 1 C2 
    1814 40 -2.54717 10.4738 4.44412 239 " " " " A 43 0 0 "HIE " " N  " " " 7 0 1 C2 
    1815 14 -1.69938 9.5271 5.2285 239 " " " " A 2 0 0 "HIE " " CA " " " 6 0 1 C2 
    1816 14 -0.411519 9.34817 4.45282 239 " " " " A 2 0 0 "HIE " " C  " " " 6 0 1 C2 
    1817 23 -0.413846 9.09024 3.24094 239 " " " " A 70 0 0 "HIE " " O  " " " 8 0 1 C2 
    1818 14 -2.52804 8.23102 5.44086 239 " " " " A 2 0 0 "HIE " " CB " " " 6 0 1 C2 
    1819 14 -2.04147 7.38088 6.55171 239 " " " " A 2 0 0 "HIE " " CG " " " 6 0 1 C2 
    1820 40 -1.23098 6.24856 6.30119 239 " " " " A 43 0 0 "HIE " " ND1" " " 7 0 1 C2 
    1821 14 -2.42436 7.36812 7.92025 239 " " " " A 2 0 0 "HIE " " CD2" " " 6 0 1 C2 
    1822 14 -1.2065 5.6232 7.45463 239 " " " " A 2 0 0 "HIE " " CE1" " " 6 0 1 C2 
    1823 40 -1.8379 6.19747 8.4284 239 " " " " A 43 0 0 "HIE " " NE2" " " 7 0 1 C2 
    1824 40 0.740961 9.31758 5.15589 240 " " " " A 43 0 0 "PHE " " N  " " " 7 0 1 C2 
    1825 14 2.08854 9.0069 4.68903 240 " " " " A 2 0 0 "PHE " " CA " " " 6 0 1 C2 
    1826 14 2.34519 7.85694 3.67659 240 " " " " A 2 0 0 "PHE " " C  " " " 6 0 1 C2 
    1827 23 3.25025 7.83102 2.90372 240 " " " " A 70 0 0 "PHE " " O  " " " 8 0 1 C2 
    1828 14 3.15612 8.98179 5.8287 240 " " " " A 2 0 0 "PHE " " CB " " " 6 0 1 C2 
    1829 14 3.12854 7.74713 6.71521 240 " " " " A 2 0 0 "PHE " " CG " " " 6 0 1 C2 
    1830 14 1.96466 7.42569 7.45982 240 " " " " A 2 0 0 "PHE " " CD1" " " 6 0 1 C2 
    1831 14 4.32785 6.95315 6.77474 240 " " " " A 2 0 0 "PHE " " CD2" " " 6 0 1 C2 
    1832 14 2.00193 6.30646 8.34059 240 " " " " A 2 0 0 "PHE " " CE1" " " 6 0 1 C2 
    1833 14 4.37835 5.83075 7.66479 240 " " " " A 2 0 0 "PHE " " CE2" " " 6 0 1 C2 
    1834 14 3.28062 5.63913 8.50315 240 " " " " A 2 0 0 "PHE " " CZ " " " 6 0 1 C2 
    1835 40 1.35295 6.85575 3.62859 241 " " " " A 43 0 0 "PHE " " N  " " " 7 0 1 C2 
    1836 14 1.39003 5.71293 2.6739 241 " " " " A 2 0 0 "PHE " " CA " " " 6 0 1 C2 
    1837 14 1.02375 6.24424 1.21818 241 " " " " A 2 0 0 "PHE " " C  " " " 6 0 1 C2 
    1838 23 1.09749 5.46161 0.29473 241 " " " " A 70 0 0 "PHE " " O  " " " 8 0 1 C2 
    1839 14 0.250516 4.66586 3.00619 241 " " " " A 2 0 0 "PHE " " CB " " " 6 0 1 C2 
    1840 14 0.841955 3.54389 3.84181 241 " " " " A 2 0 0 "PHE " " CG " " " 6 0 1 C2 
    1841 14 1.32343 3.91188 5.1357 241 " " " " A 2 0 0 "PHE " " CD1" " " 6 0 1 C2 
    1842 14 0.684732 2.19529 3.48348 241 " " " " A 2 0 0 "PHE " " CD2" " " 6 0 1 C2 
    1843 14 1.73066 2.81216 5.94575 241 " " " " A 2 0 0 "PHE " " CE1" " " 6 0 1 C2 
    1844 14 1.04801 1.18185 4.38155 241 " " " " A 2 0 0 "PHE " " CE2" " " 6 0 1 C2 
    1845 14 1.60435 1.46807 5.63295 241 " " " " A 2 0 0 "PHE " " CZ " " " 6 0 1 C2 
    1846 40 0.49308 7.50982 1.04374 242 " " " " A 43 0 0 "ALA " " N  " " " 7 0 1 C2 
    1847 14 0.274425 8.26555 -0.236475 242 " " " " A 2 0 0 "ALA " " CA " " " 6 0 1 C2 
    1848 14 1.64695 8.47244 -0.960754 242 " " " " A 2 0 0 "ALA " " C  " " " 6 0 1 C2 
    1849 23 1.752 8.61884 -2.14176 242 " " " " A 70 0 0 "ALA " " O  " " " 8 0 1 C2 
    1850 14 -0.47073 9.52568 0.105183 242 " " " " A 2 0 0 "ALA " " CB " " " 6 0 1 C2 
    1851 40 2.71 8.55951 -0.146251 243 " " " " A 43 0 0 "GLN " " N  " " " 7 0 1 C2 
    1852 14 4.07391 8.95555 -0.650225 243 " " " " A 2 0 0 "GLN " " CA " " " 6 0 1 C2 
    1853 14 4.73084 7.82287 -1.4777 243 " " " " A 2 0 0 "GLN " " C  " " " 6 0 1 C2 
    1854 23 5.12016 8.1719 -2.54838 243 " " " " A 70 0 0 "GLN " " O  " " " 8 0 1 C2 
    1855 14 5.03764 9.30636 0.4928 243 " " " " A 2 0 0 "GLN " " CB " " " 6 0 1 C2 
    1856 14 4.70684 10.5726 1.32609 243 " " " " A 2 0 0 "GLN " " CG " " " 6 0 1 C2 
    1857 14 5.83152 10.923 2.28492 243 " " " " A 2 0 0 "GLN " " CD " " " 6 0 1 C2 
    1858 23 5.86892 12.0067 2.83955 243 " " " " A 70 0 0 "GLN " " OE1" " " 8 0 1 C2 
    1859 40 6.80555 10.0762 2.53421 243 " " " " A 43 0 0 "GLN " " NE2" " " 7 0 1 C2 
    1860 40 4.93576 6.526 -1.06394 244 " " " " A 43 0 0 "PRO " " N  " " " 7 0 1 C2 
    1861 14 5.68099 5.56463 -1.91633 244 " " " " A 2 0 0 "PRO " " CA " " " 6 0 1 C2 
    1862 14 5.01305 5.1057 -3.1987 244 " " " " A 2 0 0 "PRO " " C  " " " 6 0 1 C2 
    1863 23 5.69208 4.69129 -4.19685 244 " " " " A 70 0 0 "PRO " " O  " " " 8 0 1 C2 
    1864 14 6.15166 4.49787 -1.01583 244 " " " " A 2 0 0 "PRO " " CB " " " 6 0 1 C2 
    1865 14 5.16301 4.52064 0.120534 244 " " " " A 2 0 0 "PRO " " CG " " " 6 0 1 C2 
    1866 14 4.75712 5.94502 0.317666 244 " " " " A 2 0 0 "PRO " " CD " " " 6 0 1 C2 
    1867 40 3.63656 5.18767 -3.20594 245 " " " " A 43 0 0 "VAL " " N  " " " 7 0 1 C2 
    1868 14 2.77755 4.74391 -4.3257 245 " " " " A 2 0 0 "VAL " " CA " " " 6 0 1 C2 
    1869 14 3.02882 5.54898 -5.65312 245 " " " " A 2 0 0 "VAL " " C  " " " 6 0 1 C2 
    1870 23 2.84617 5.09108 -6.75697 245 " " " " A 70 0 0 "VAL " " O  " " " 8 0 1 C2 
    1871 14 1.36472 4.69645 -3.93685 245 " " " " A 2 0 0 "VAL " " CB " " " 6 0 1 C2 
    1872 14 1.02995 3.78853 -2.75185 245 " " " " A 2 0 0 "VAL " " CG1" " " 6 0 1 C2 
    1873 14 0.64838 6.06927 -3.85249 245 " " " " A 2 0 0 "VAL " " CG2" " " 6 0 1 C2 
    1874 40 3.43977 6.82378 -5.53984 246 " " " " A 43 0 0 "VAL " " N  " " " 7 0 1 C2 
    1875 14 3.72821 7.66117 -6.76381 246 " " " " A 2 0 0 "VAL " " CA " " " 6 0 1 C2 
    1876 14 5.13098 7.37089 -7.27373 246 " " " " A 2 0 0 "VAL " " C  " " " 6 0 1 C2 
    1877 23 5.33163 7.44986 -8.44227 246 " " " " A 70 0 0 "VAL " " O  " " " 8 0 1 C2 
    1878 14 3.53326 9.19917 -6.49833 246 " " " " A 2 0 0 "VAL " " CB " " " 6 0 1 C2 
    1879 14 2.06847 9.55202 -6.43686 246 " " " " A 2 0 0 "VAL " " CG1" " " 6 0 1 C2 
    1880 14 4.15632 9.60441 -5.09558 246 " " " " A 2 0 0 "VAL " " CG2" " " 6 0 1 C2 
    1881 40 6.06354 7.06845 -6.40649 247 " " " " A 43 0 0 "THR " " N  " " " 7 0 1 C2 
    1882 14 7.42242 6.52601 -6.66208 247 " " " " A 2 0 0 "THR " " CA " " " 6 0 1 C2 
    1883 14 7.38148 4.99619 -6.91094 247 " " " " A 2 0 0 "THR " " C  " " " 6 0 1 C2 
    1884 23 8.27347 4.29338 -6.50566 247 " " " " A 70 0 0 "THR " " O  " " " 8 0 1 C2 
    1885 14 8.44665 6.97556 -5.53833 247 " " " " A 2 0 0 "THR " " CB " " " 6 0 1 C2 
    1886 23 7.94012 6.76983 -4.25047 247 " " " " A 70 0 0 "THR " " OG1" " " 8 0 1 C2 
    1887 14 8.80048 8.48759 -5.56035 247 " " " " A 2 0 0 "THR " " CG2" " " 6 0 1 C2 
    1888 40 6.29351 4.51065 -7.39511 248 " " " " A 43 0 0 "LEU " " N  " " " 7 0 1 C2 
    1889 14 6.1054 3.10832 -7.6926 248 " " " " A 2 0 0 "LEU " " CA " " " 6 0 1 C2 
    1890 14 5.11933 3.12444 -8.89706 248 " " " " A 2 0 0 "LEU " " C  " " " 6 0 1 C2 
    1891 23 5.48288 3.21242 -10.0345 248 " " " " A 70 0 0 "LEU " " O  " " " 8 0 1 C2 
    1892 14 5.73022 2.24393 -6.41476 248 " " " " A 2 0 0 "LEU " " CB " " " 6 0 1 C2 
    1893 14 5.47919 0.724939 -6.65218 248 " " " " A 2 0 0 "LEU " " CG " " " 6 0 1 C2 
    1894 14 6.79065 -0.0155242 -6.77504 248 " " " " A 2 0 0 "LEU " " CD1" " " 6 0 1 C2 
    1895 14 4.67174 0.0452249 -5.53129 248 " " " " A 2 0 0 "LEU " " CD2" " " 6 0 1 C2 
    1896 40 3.84108 2.97142 -8.57776 249 " " " " A 43 0 0 "ILE " " N  " " " 7 0 1 C2 
    1897 14 2.72374 2.74732 -9.47081 249 " " " " A 2 0 0 "ILE " " CA " " " 6 0 1 C2 
    1898 14 2.57309 3.92332 -10.4324 249 " " " " A 2 0 0 "ILE " " C  " " " 6 0 1 C2 
    1899 23 2.17021 3.69459 -11.5678 249 " " " " A 70 0 0 "ILE " " O  " " " 8 0 1 C2 
    1900 14 1.31403 2.43477 -8.78361 249 " " " " A 2 0 0 "ILE " " CB " " " 6 0 1 C2 
    1901 14 1.32834 1.20541 -7.84912 249 " " " " A 2 0 0 "ILE " " CG1" " " 6 0 1 C2 
    1902 14 0.118665 2.32612 -9.75916 249 " " " " A 2 0 0 "ILE " " CG2" " " 6 0 1 C2 
    1903 14 0.461677 1.49571 -6.54905 249 " " " " A 2 0 0 "ILE " " CD1" " " 6 0 1 C2 
    1904 40 2.81836 5.20846 -10.0627 250 " " " " A 43 0 0 "GLY " " N  " " " 7 0 1 C2 
    1905 14 2.65055 6.30122 -10.9984 250 " " " " A 2 0 0 "GLY " " CA " " " 6 0 1 C2 
    1906 14 3.87175 6.64393 -11.9056 250 " " " " A 2 0 0 "GLY " " C  " " " 6 0 1 C2 
    1907 23 3.70137 6.9113 -13.0819 250 " " " " A 70 0 0 "GLY " " O  " " " 8 0 1 C2 
    1908 40 5.0447 6.61686 -11.2985 251 " " " " A 43 0 0 "LEU " " N  " " " 7 0 1 C2 
    1909 14 6.32083 6.72631 -12.0478 251 " " " " A 2 0 0 "LEU " " CA " " " 6 0 1 C2 
    1910 14 6.35163 5.66261 -13.1572 251 " " " " A 2 0 0 "LEU " " C  " " " 6 0 1 C2 
    1911 23 6.61756 5.98625 -14.3055 251 " " " " A 70 0 0 "LEU " " O  " " " 8 0 1 C2 
    1912 14 7.50102 6.59826 -11.0699 251 " " " " A 2 0 0 "LEU " " CB " " " 6 0 1 C2 
    1913 14 8.88047 6.72601 -11.7037 251 " " " " A 2 0 0 "LEU " " CG " " " 6 0 1 C2 
    1914 14 9.09416 8.07946 -12.3954 251 " " " " A 2 0 0 "LEU " " CD1" " " 6 0 1 C2 
    1915 14 9.99491 6.47561 -10.6427 251 " " " " A 2 0 0 "LEU " " CD2" " " 6 0 1 C2 
    1916 40 6.01383 4.42786 -12.784 252 " " " " A 43 0 0 "GLY " " N  " " " 7 0 1 C2 
    1917 14 5.91935 3.16987 -13.5709 252 " " " " A 2 0 0 "GLY " " CA " " " 6 0 1 C2 
    1918 14 5.03464 3.34756 -14.8484 252 " " " " A 2 0 0 "GLY " " C  " " " 6 0 1 C2 
    1919 23 5.54476 3.23283 -15.9606 252 " " " " A 70 0 0 "GLY " " O  " " " 8 0 1 C2 
    1920 40 3.7328 3.56543 -14.5898 253 " " " " A 43 0 0 "ILE " " N  " " " 7 0 1 C2 
    1921 14 2.78533 3.76887 -15.6886 253 " " " " A 2 0 0 "ILE " " CA " " " 6 0 1 C2 
    1922 14 3.02567 5.11622 -16.4877 253 " " " " A 2 0 0 "ILE " " C  " " " 6 0 1 C2 
    1923 23 2.87261 5.18952 -17.7497 253 " " " " A 70 0 0 "ILE " " O  " " " 8 0 1 C2 
    1924 14 1.41122 3.72947 -14.9653 253 " " " " A 2 0 0 "ILE " " CB " " " 6 0 1 C2 
    1925 14 1.19537 2.33209 -14.3349 253 " " " " A 2 0 0 "ILE " " CG1" " " 6 0 1 C2 
    1926 14 0.155227 4.05561 -15.7899 253 " " " " A 2 0 0 "ILE " " CG2" " " 6 0 1 C2 
    1927 14 -0.111678 2.23527 -13.4961 253 " " " " A 2 0 0 "ILE " " CD1" " " 6 0 1 C2 
    1928 40 3.63172 6.07801 -15.809 254 " " " " A 43 0 0 "ALA " " N  " " " 7 0 1 C2 
    1929 14 4.10507 7.30819 -16.54 254 " " " " A 2 0 0 "ALA " " CA " " " 6 0 1 C2 
    1930 14 5.27005 7.21687 -17.5316 254 " " " " A 2 0 0 "ALA " " C  " " " 6 0 1 C2 
    1931 23 5.11705 7.70518 -18.6492 254 " " " " A 70 0 0 "ALA " " O  " " " 8 0 1 C2 
    1932 14 4.41422 8.3795 -15.5588 254 " " " " A 2 0 0 "ALA " " CB " " " 6 0 1 C2 
    1933 40 6.39992 6.57189 -17.0619 255 " " " " A 43 0 0 "ILE " " N  " " " 7 0 1 C2 
    1934 14 7.46811 6.08465 -17.8659 255 " " " " A 2 0 0 "ILE " " CA " " " 6 0 1 C2 
    1935 14 6.98501 5.25986 -19.063 255 " " " " A 2 0 0 "ILE " " C  " " " 6 0 1 C2 
    1936 23 7.25957 5.58095 -20.2419 255 " " " " A 70 0 0 "ILE " " O  " " " 8 0 1 C2 
    1937 14 8.48492 5.32312 -16.9308 255 " " " " A 2 0 0 "ILE " " CB " " " 6 0 1 C2 
    1938 14 9.28361 6.37144 -16.0331 255 " " " " A 2 0 0 "ILE " " CG1" " " 6 0 1 C2 
    1939 14 9.50819 4.26353 -17.4667 255 " " " " A 2 0 0 "ILE " " CG2" " " 6 0 1 C2 
    1940 14 10.2277 5.74297 -15.0073 255 " " " " A 2 0 0 "ILE " " CD1" " " 6 0 1 C2 
    1941 40 6.31196 4.15605 -18.7829 256 " " " " A 43 0 0 "ASH " " N  " " " 7 0 1 C2 
    1942 14 5.68592 3.21892 -19.6534 256 " " " " A 2 0 0 "ASH " " CA " " " 6 0 1 C2 
    1943 14 4.83557 3.85621 -20.7966 256 " " " " A 2 0 0 "ASH " " C  " " " 6 0 1 C2 
    1944 23 4.98844 3.59266 -21.9753 256 " " " " A 70 0 0 "ASH " " O  " " " 8 0 1 C2 
    1945 14 4.98819 2.10635 -18.8925 256 " " " " A 2 0 0 "ASH " " CB " " " 6 0 1 C2 
    1946 14 4.5039 0.859285 -19.6091 256 " " " " A 2 0 0 "ASH " " CG " " " 6 0 1 C2 
    1947 23 4.73198 0.546278 -20.7632 256 " " " " A 70 0 0 "ASH " " OD1" " " 8 0 1 C2 
    1948 23 3.68201 0.201109 -18.7045 256 " " " " A 70 0 0 "ASH " " OD2" " " 8 0 1 C2 
    1949 40 3.92141 4.78788 -20.4369 257 " " " " A 43 0 0 "TYR " " N  " " " 7 0 1 C2 
    1950 14 3.15847 5.52895 -21.3635 257 " " " " A 2 0 0 "TYR " " CA " " " 6 0 1 C2 
    1951 14 3.86145 6.44854 -22.3014 257 " " " " A 2 0 0 "TYR " " C  " " " 6 0 1 C2 
    1952 23 3.4453 6.5737 -23.4532 257 " " " " A 70 0 0 "TYR " " O  " " " 8 0 1 C2 
    1953 14 1.97073 6.35492 -20.7063 257 " " " " A 2 0 0 "TYR " " CB " " " 6 0 1 C2 
    1954 14 0.701839 5.66545 -20.3383 257 " " " " A 2 0 0 "TYR " " CG " " " 6 0 1 C2 
    1955 14 0.041839 4.93667 -21.3144 257 " " " " A 2 0 0 "TYR " " CD1" " " 6 0 1 C2 
    1956 14 0.084907 5.85636 -19.0913 257 " " " " A 2 0 0 "TYR " " CD2" " " 6 0 1 C2 
    1957 14 -1.20515 4.4518 -21.0725 257 " " " " A 2 0 0 "TYR " " CE1" " " 6 0 1 C2 
    1958 14 -1.20666 5.3867 -18.8278 257 " " " " A 2 0 0 "TYR " " CE2" " " 6 0 1 C2 
    1959 14 -1.81547 4.71415 -19.846 257 " " " " A 2 0 0 "TYR " " CZ " " " 6 0 1 C2 
    1960 23 -3.06464 4.19302 -19.5985 257 " " " " A 70 0 0 "TYR " " OH " " " 8 0 1 C2 
    1961 40 4.986 7.05498 -21.8048 258 " " " " A 43 0 0 "GLY " " N  " " " 7 0 1 C2 
    1962 14 5.72613 8.10668 -22.405 258 " " " " A 2 0 0 "GLY " " CA " " " 6 0 1 C2 
    1963 14 6.40268 7.48324 -23.578 258 " " " " A 2 0 0 "GLY " " C  " " " 6 0 1 C2 
    1964 23 6.2057 7.79256 -24.7332 258 " " " " A 70 0 0 "GLY " " O  " " " 8 0 1 C2 
    1965 40 7.23082 6.50685 -23.2202 259 " " " " A 43 0 0 "LEU " " N  " " " 7 0 1 C2 
    1966 14 7.93251 5.52764 -24.0715 259 " " " " A 2 0 0 "LEU " " CA " " " 6 0 1 C2 
    1967 14 7.0144 4.87152 -25.1394 259 " " " " A 2 0 0 "LEU " " C  " " " 6 0 1 C2 
    1968 23 7.61249 4.35412 -26.0828 259 " " " " A 70 0 0 "LEU " " O  " " " 8 0 1 C2 
    1969 14 8.66978 4.50231 -23.1732 259 " " " " A 2 0 0 "LEU " " CB " " " 6 0 1 C2 
    1970 14 9.90011 5.11702 -22.5168 259 " " " " A 2 0 0 "LEU " " CG " " " 6 0 1 C2 
    1971 14 10.1825 4.22306 -21.2167 259 " " " " A 2 0 0 "LEU " " CD1" " " 6 0 1 C2 
    1972 14 11.0528 5.09087 -23.5382 259 " " " " A 2 0 0 "LEU " " CD2" " " 6 0 1 C2 
    1973 40 5.66627 4.78552 -24.9822 260 " " " " A 43 0 0 "PHE " " N  " " " 7 0 1 C2 
    1974 14 4.78028 4.23383 -25.9886 260 " " " " A 2 0 0 "PHE " " CA " " " 6 0 1 C2 
    1975 14 4.62653 5.22667 -27.107 260 " " " " A 2 0 0 "PHE " " C  " " " 6 0 1 C2 
    1976 23 4.5538 4.8671 -28.2865 260 " " " " A 70 0 0 "PHE " " O  " " " 8 0 1 C2 
    1977 14 3.37727 3.90127 -25.2743 260 " " " " A 2 0 0 "PHE " " CB " " " 6 0 1 C2 
    1978 14 2.32544 3.08794 -26.0592 260 " " " " A 2 0 0 "PHE " " CG " " " 6 0 1 C2 
    1979 14 1.50917 3.7144 -27.0228 260 " " " " A 2 0 0 "PHE " " CD1" " " 6 0 1 C2 
    1980 14 2.11422 1.75596 -25.717 260 " " " " A 2 0 0 "PHE " " CD2" " " 6 0 1 C2 
    1981 14 0.44985 3.00663 -27.555 260 " " " " A 2 0 0 "PHE " " CE1" " " 6 0 1 C2 
    1982 14 1.08412 1.0367 -26.2893 260 " " " " A 2 0 0 "PHE " " CE2" " " 6 0 1 C2 
    1983 14 0.32286 1.65985 -27.2826 260 " " " " A 2 0 0 "PHE " " CZ " " " 6 0 1 C2 
    1984 40 4.54439 6.50286 -26.7908 261 " " " " A 43 0 0 "ILE " " N  " " " 7 0 1 C2 
    1985 14 4.49823 7.63933 -27.7341 261 " " " " A 2 0 0 "ILE " " CA " " " 6 0 1 C2 
    1986 14 5.85002 7.76273 -28.5471 261 " " " " A 2 0 0 "ILE " " C  " " " 6 0 1 C2 
    1987 23 5.79893 7.79746 -29.7463 261 " " " " A 70 0 0 "ILE " " O  " " " 8 0 1 C2 
    1988 14 4.16901 8.96757 -26.9424 261 " " " " A 2 0 0 "ILE " " CB " " " 6 0 1 C2 
    1989 14 2.82089 8.92478 -26.1826 261 " " " " A 2 0 0 "ILE " " CG1" " " 6 0 1 C2 
    1990 14 4.25454 10.2109 -27.7371 261 " " " " A 2 0 0 "ILE " " CG2" " " 6 0 1 C2 
    1991 14 1.57642 8.72602 -27.0938 261 " " " " A 2 0 0 "ILE " " CD1" " " 6 0 1 C2 
    1992 40 6.98539 7.72915 -27.8074 262 " " " " A 43 0 0 "VAL " " N  " " " 7 0 1 C2 
    1993 14 8.35411 7.54062 -28.2944 262 " " " " A 2 0 0 "VAL " " CA " " " 6 0 1 C2 
    1994 14 8.50233 6.4052 -29.3228 262 " " " " A 2 0 0 "VAL " " C  " " " 6 0 1 C2 
    1995 23 8.99881 6.65989 -30.4225 262 " " " " A 70 0 0 "VAL " " O  " " " 8 0 1 C2 
    1996 14 9.51211 7.64548 -27.1852 262 " " " " A 2 0 0 "VAL " " CB " " " 6 0 1 C2 
    1997 14 10.8408 7.79458 -27.903 262 " " " " A 2 0 0 "VAL " " CG1" " " 6 0 1 C2 
    1998 14 9.34353 8.92462 -26.285 262 " " " " A 2 0 0 "VAL " " CG2" " " 6 0 1 C2 
    1999 40 7.99212 5.24061 -28.9324 263 " " " " A 43 0 0 "SER " " N  " " " 7 0 1 C2 
    2000 14 8.10699 3.90691 -29.6915 263 " " " " A 2 0 0 "SER " " CA " " " 6 0 1 C2 
    2001 14 7.21099 3.8533 -30.937 263 " " " " A 2 0 0 "SER " " C  " " " 6 0 1 C2 
    2002 23 7.50242 3.12009 -31.9006 263 " " " " A 70 0 0 "SER " " O  " " " 8 0 1 C2 
    2003 14 7.86645 2.70144 -28.7283 263 " " " " A 2 0 0 "SER " " CB " " " 6 0 1 C2 
    2004 23 7.81517 1.3632 -29.2717 263 " " " " A 70 0 0 "SER " " OG " " " 8 0 1 C2 
    2005 40 6.32595 4.78294 -31.149 264 " " " " A 43 0 0 "ARG " " N  " " " 7 0 1 C2 
    2006 14 5.46192 4.84328 -32.3131 264 " " " " A 2 0 0 "ARG " " CA " " " 6 0 1 C2 
    2007 14 6.13938 5.8339 -33.2916 264 " " " " A 2 0 0 "ARG " " C  " " " 6 0 1 C2 
    2008 23 6.40607 5.52286 -34.441 264 " " " " A 70 0 0 "ARG " " O  " " " 8 0 1 C2 
    2009 14 4.05616 5.38898 -31.8879 264 " " " " A 2 0 0 "ARG " " CB " " " 6 0 1 C2 
    2010 14 3.02992 5.65479 -32.9893 264 " " " " A 2 0 0 "ARG " " CG " " " 6 0 1 C2 
    2011 14 2.66225 4.31884 -33.7146 264 " " " " A 2 0 0 "ARG " " CD " " " 6 0 1 C2 
    2012 40 2.04546 4.64401 -35.0162 264 " " " " A 43 0 0 "ARG " " NE " " " 7 0 1 C2 
    2013 14 0.909637 4.22468 -35.6162 264 " " " " A 2 0 0 "ARG " " CZ " " " 6 0 1 C2 
    2014 40 0.794918 4.62739 -36.8597 264 " " " " A 43 0 0 "ARG " " NH1" " " 7 0 1 C2 
    2015 40 -0.0190969 3.47943 -34.9442 264 " " " " A 43 0 0 "ARG " " NH2" " " 7 0 1 C2 
    2016 40 6.4313 7.04296 -32.8722 265 " " " " A 43 0 0 "PHE " " N  " " " 7 0 1 C2 
    2017 14 7.12883 8.13975 -33.4976 265 " " " " A 2 0 0 "PHE " " CA " " " 6 0 1 C2 
    2018 14 8.36002 7.67176 -34.2643 265 " " " " A 2 0 0 "PHE " " C  " " " 6 0 1 C2 
    2019 23 8.49259 8.16847 -35.3583 265 " " " " A 70 0 0 "PHE " " O  " " " 8 0 1 C2 
    2020 14 7.48873 9.31086 -32.5129 265 " " " " A 2 0 0 "PHE " " CB " " " 6 0 1 C2 
    2021 14 8.23064 10.5028 -33.1088 265 " " " " A 2 0 0 "PHE " " CG " " " 6 0 1 C2 
    2022 14 7.57835 11.3937 -33.9829 265 " " " " A 2 0 0 "PHE " " CD1" " " 6 0 1 C2 
    2023 14 9.58736 10.7305 -32.7707 265 " " " " A 2 0 0 "PHE " " CD2" " " 6 0 1 C2 
    2024 14 8.25827 12.5 -34.5508 265 " " " " A 2 0 0 "PHE " " CE1" " " 6 0 1 C2 
    2025 14 10.2439 11.8271 -33.3896 265 " " " " A 2 0 0 "PHE " " CE2" " " 6 0 1 C2 
    2026 14 9.6422 12.7132 -34.2995 265 " " " " A 2 0 0 "PHE " " CZ " " " 6 0 1 C2 
    2027 40 9.13274 6.66026 -33.733 266 " " " " A 43 0 0 "ARG " " N  " " " 7 0 1 C2 
    2028 14 10.2037 5.82859 -34.3417 266 " " " " A 2 0 0 "ARG " " CA " " " 6 0 1 C2 
    2029 14 9.99634 5.30424 -35.6968 266 " " " " A 2 0 0 "ARG " " C  " " " 6 0 1 C2 
    2030 23 10.9504 5.09679 -36.4033 266 " " " " A 70 0 0 "ARG " " O  " " " 8 0 1 C2 
    2031 14 10.5638 4.71384 -33.3405 266 " " " " A 2 0 0 "ARG " " CB " " " 6 0 1 C2 
    2032 14 11.2575 5.22442 -32.0109 266 " " " " A 2 0 0 "ARG " " CG " " " 6 0 1 C2 
    2033 14 12.7017 4.74726 -31.745 266 " " " " A 2 0 0 "ARG " " CD " " " 6 0 1 C2 
    2034 40 12.8084 3.25102 -31.6612 266 " " " " A 43 0 0 "ARG " " NE " " " 7 0 1 C2 
    2035 14 13.812 2.51728 -32.195 266 " " " " A 2 0 0 "ARG " " CZ " " " 6 0 1 C2 
    2036 40 14.9352 3.10388 -32.6708 266 " " " " A 43 0 0 "ARG " " NH1" " " 7 0 1 C2 
    2037 40 13.6248 1.21509 -32.2768 266 " " " " A 43 0 0 "ARG " " NH2" " " 7 0 1 C2 
    2038 40 8.74008 4.89159 -35.9443 267 " " " " A 43 0 0 "GLU " " N  " " " 7 0 1 C2 
    2039 14 8.1776 4.34365 -37.1588 267 " " " " A 2 0 0 "GLU " " CA " " " 6 0 1 C2 
    2040 14 7.77064 5.55346 -38.1097 267 " " " " A 2 0 0 "GLU " " C  " " " 6 0 1 C2 
    2041 23 8.0162 5.54867 -39.343 267 " " " " A 70 0 0 "GLU " " O  " " " 8 0 1 C2 
    2042 14 6.95023 3.42612 -36.9043 267 " " " " A 2 0 0 "GLU " " CB " " " 6 0 1 C2 
    2043 14 7.09145 2.29231 -35.881 267 " " " " A 2 0 0 "GLU " " CG " " " 6 0 1 C2 
    2044 14 6.01775 1.16767 -36.1456 267 " " " " A 2 0 0 "GLU " " CD " " " 6 0 1 C2 
    2045 23 4.82656 1.54965 -36.1987 267 " " " " A 70 0 0 "GLU " " OE1" " " 8 0 1 C2 
    2046 23 6.39058 -0.0308288 -36.3662 267 " " " " A 70 0 0 "GLU " " OE2" " " 8 0 1 C2 
    2047 40 7.09891 6.53938 -37.5625 268 " " " " A 43 0 0 "GLU " " N  " " " 7 0 1 C2 
    2048 14 6.56463 7.71409 -38.237 268 " " " " A 2 0 0 "GLU " " CA " " " 6 0 1 C2 
    2049 14 7.60817 8.72854 -38.8074 268 " " " " A 2 0 0 "GLU " " C  " " " 6 0 1 C2 
    2050 23 7.48846 9.0678 -39.9561 268 " " " " A 70 0 0 "GLU " " O  " " " 8 0 1 C2 
    2051 14 5.583 8.43164 -37.3473 268 " " " " A 2 0 0 "GLU " " CB " " " 6 0 1 C2 
    2052 14 4.67764 7.54511 -36.4758 268 " " " " A 2 0 0 "GLU " " CG " " " 6 0 1 C2 
    2053 14 3.65105 6.84478 -37.3599 268 " " " " A 2 0 0 "GLU " " CD " " " 6 0 1 C2 
    2054 23 3.0785 7.40033 -38.3378 268 " " " " A 70 0 0 "GLU " " OE1" " " 8 0 1 C2 
    2055 23 3.355 5.68749 -37.0815 268 " " " " A 70 0 0 "GLU " " OE2" " " 8 0 1 C2 
    2056 40 8.56304 9.17254 -37.9931 269 " " " " A 43 0 0 "ILE " " N  " " " 7 0 1 C2 
    2057 14 9.6594 9.86962 -38.5276 269 " " " " A 2 0 0 "ILE " " CA " " " 6 0 1 C2 
    2058 14 10.579 8.94406 -39.4352 269 " " " " A 2 0 0 "ILE " " C  " " " 6 0 1 C2 
    2059 23 11.2519 9.49328 -40.3178 269 " " " " A 70 0 0 "ILE " " O  " " " 8 0 1 C2 
    2060 14 10.4527 10.5505 -37.3011 269 " " " " A 2 0 0 "ILE " " CB " " " 6 0 1 C2 
    2061 14 11.2164 11.8393 -37.5792 269 " " " " A 2 0 0 "ILE " " CG1" " " 6 0 1 C2 
    2062 14 11.299 9.52523 -36.5734 269 " " " " A 2 0 0 "ILE " " CG2" " " 6 0 1 C2 
    2063 14 10.4618 13.0443 -37.8738 269 " " " " A 2 0 0 "ILE " " CD1" " " 6 0 1 C2 
    2064 40 10.5062 7.63186 -39.345 270 " " " " A 43 0 0 "ALA " " N  " " " 7 0 1 C2 
    2065 14 11.2941 6.7869 -40.2735 270 " " " " A 2 0 0 "ALA " " CA " " " 6 0 1 C2 
    2066 14 10.5038 6.57576 -41.586 270 " " " " A 2 0 0 "ALA " " C  " " " 6 0 1 C2 
    2067 23 10.9282 5.69818 -42.4181 270 " " " " A 70 0 0 "ALA " " O  " " " 8 0 1 C2 
    2068 14 11.6277 5.45104 -39.5679 270 " " " " A 2 0 0 "ALA " " CB " " " 6 0 1 C2 
    2069 40 9.41722 7.31 -41.7481 271 " " " " A 43 0 0 "GLU " " N  " " " 7 0 1 C2 
    2070 14 8.52375 7.17352 -42.8631 271 " " " " A 2 0 0 "GLU " " CA " " " 6 0 1 C2 
    2071 14 8.27512 8.51311 -43.4919 271 " " " " A 2 0 0 "GLU " " C  " " " 6 0 1 C2 
    2072 23 8.21849 8.70714 -44.6849 271 " " " " A 70 0 0 "GLU " " O  " " " 8 0 1 C2 
    2073 14 7.27944 6.37517 -42.3571 271 " " " " A 2 0 0 "GLU " " CB " " " 6 0 1 C2 
    2074 14 6.12874 6.23761 -43.3984 271 " " " " A 2 0 0 "GLU " " CG " " " 6 0 1 C2 
    2075 14 6.32732 4.95606 -44.2704 271 " " " " A 2 0 0 "GLU " " CD " " " 6 0 1 C2 
    2076 23 5.26431 4.29453 -44.3757 271 " " " " A 70 0 0 "GLU " " OE1" " " 8 0 1 C2 
    2077 23 7.44456 4.64015 -44.7399 271 " " " " A 70 0 0 "GLU " " OE2" " " 8 0 1 C2 
    2078 40 8.0928 9.51059 -42.69 272 " " " " A 43 0 0 "GLY " " N  " " " 7 0 1 C2 
    2079 14 7.85086 10.8575 -42.9641 272 " " " " A 2 0 0 "GLY " " CA " " " 6 0 1 C2 
    2080 14 8.91234 11.6863 -43.6334 272 " " " " A 2 0 0 "GLY " " C  " " " 6 0 1 C2 
    2081 23 10.1037 11.4093 -43.4677 272 " " " " A 70 0 0 "GLY " " O  " " " 8 0 1 C2 
    2082 40 8.52108 12.7978 -44.315 273 " " " " A 43 0 0 "TYR " " N  " " " 7 0 1 C2 
    2083 14 9.47241 13.787 -44.9136 273 " " " " A 2 0 0 "TYR " " CA " " " 6 0 1 C2 
    2084 14 9.68155 15.0915 -43.9287 273 " " " " A 2 0 0 "TYR " " C  " " " 6 0 1 C2 
    2085 23 10.5539 15.9381 -44.1784 273 " " " " A 70 0 0 "TYR " " O  " " " 8 0 1 C2 
    2086 14 8.81979 14.3167 -46.213 273 " " " " A 2 0 0 "TYR " " CB " " " 6 0 1 C2 
    2087 14 8.35093 13.1564 -47.099 273 " " " " A 2 0 0 "TYR " " CG " " " 6 0 1 C2 
    2088 14 6.95813 13.0354 -47.4142 273 " " " " A 2 0 0 "TYR " " CD1" " " 6 0 1 C2 
    2089 14 9.25288 12.3484 -47.8589 273 " " " " A 2 0 0 "TYR " " CD2" " " 6 0 1 C2 
    2090 14 6.48633 12.0376 -48.3538 273 " " " " A 2 0 0 "TYR " " CE1" " " 6 0 1 C2 
    2091 14 8.79525 11.2657 -48.6512 273 " " " " A 2 0 0 "TYR " " CE2" " " 6 0 1 C2 
    2092 14 7.39619 11.1986 -48.9498 273 " " " " A 2 0 0 "TYR " " CZ " " " 6 0 1 C2 
    2093 23 6.94844 10.2348 -49.8187 273 " " " " A 70 0 0 "TYR " " OH " " " 8 0 1 C2 
    2094 40 8.75186 15.1862 -42.9718 274 " " " " A 43 0 0 "ASP " " N  " " " 7 0 1 C2 
    2095 14 8.6912 16.3168 -41.9316 274 " " " " A 2 0 0 "ASP " " CA " " " 6 0 1 C2 
    2096 14 8.32944 15.7994 -40.5585 274 " " " " A 2 0 0 "ASP " " C  " " " 6 0 1 C2 
    2097 23 7.90914 14.6217 -40.3711 274 " " " " A 70 0 0 "ASP " " O  " " " 8 0 1 C2 
    2098 14 7.70719 17.395 -42.4726 274 " " " " A 2 0 0 "ASP " " CB " " " 6 0 1 C2 
    2099 14 6.20215 16.9801 -42.4629 274 " " " " A 2 0 0 "ASP " " CG " " " 6 0 1 C2 
    2100 23 5.72223 16.2193 -43.3419 274 " " " " A 70 0 0 "ASP " " OD1" " " 8 0 1 C2 
    2101 23 5.45826 17.6217 -41.6298 274 " " " " A 70 0 0 "ASP " " OD2" " " 8 0 1 C2 
    2102 40 8.44402 16.7175 -39.5222 275 " " " " A 43 0 0 "THR " " N  " " " 7 0 1 C2 
    2103 14 8.13103 16.3046 -38.1482 275 " " " " A 2 0 0 "THR " " CA " " " 6 0 1 C2 
    2104 14 6.67641 16.5706 -37.7948 275 " " " " A 2 0 0 "THR " " C  " " " 6 0 1 C2 
    2105 23 6.17674 15.9494 -36.8461 275 " " " " A 70 0 0 "THR " " O  " " " 8 0 1 C2 
    2106 14 9.2318 16.9877 -37.2461 275 " " " " A 2 0 0 "THR " " CB " " " 6 0 1 C2 
    2107 23 10.5031 16.4857 -37.618 275 " " " " A 70 0 0 "THR " " OG1" " " 8 0 1 C2 
    2108 14 9.16225 16.7973 -35.7637 275 " " " " A 2 0 0 "THR " " CG2" " " 6 0 1 C2 
    2109 40 5.97325 17.429 -38.4795 276 " " " " A 43 0 0 "GLU " " N  " " " 7 0 1 C2 
    2110 14 4.51023 17.7958 -38.2435 276 " " " " A 2 0 0 "GLU " " CA " " " 6 0 1 C2 
    2111 14 3.65908 16.5726 -38.6083 276 " " " " A 2 0 0 "GLU " " C  " " " 6 0 1 C2 
    2112 23 2.99857 16.1073 -37.7249 276 " " " " A 70 0 0 "GLU " " O  " " " 8 0 1 C2 
    2113 14 4.20935 19.1585 -39.0639 276 " " " " A 2 0 0 "GLU " " CB " " " 6 0 1 C2 
    2114 14 2.78483 19.7604 -38.8056 276 " " " " A 2 0 0 "GLU " " CG " " " 6 0 1 C2 
    2115 14 1.81282 19.4413 -39.8205 276 " " " " A 2 0 0 "GLU " " CD " " " 6 0 1 C2 
    2116 23 0.765211 18.7822 -39.5531 276 " " " " A 70 0 0 "GLU " " OE1" " " 8 0 1 C2 
    2117 23 2.10351 19.7827 -40.9824 276 " " " " A 70 0 0 "GLU " " OE2" " " 8 0 1 C2 
    2118 40 3.75587 15.9332 -39.8422 277 " " " " A 43 0 0 "ALA " " N  " " " 7 0 1 C2 
    2119 14 3.06568 14.6025 -40.0817 277 " " " " A 2 0 0 "ALA " " CA " " " 6 0 1 C2 
    2120 14 3.44072 13.5359 -39.0249 277 " " " " A 2 0 0 "ALA " " C  " " " 6 0 1 C2 
    2121 23 2.53813 12.7784 -38.6283 277 " " " " A 70 0 0 "ALA " " O  " " " 8 0 1 C2 
    2122 14 3.60138 14.147 -41.5017 277 " " " " A 2 0 0 "ALA " " CB " " " 6 0 1 C2 
    2123 40 4.70063 13.469 -38.6249 278 " " " " A 43 0 0 "ALA " " N  " " " 7 0 1 C2 
    2124 14 5.1223 12.4302 -37.6933 278 " " " " A 2 0 0 "ALA " " CA " " " 6 0 1 C2 
    2125 14 4.55457 12.5797 -36.2686 278 " " " " A 2 0 0 "ALA " " C  " " " 6 0 1 C2 
    2126 23 3.98767 11.5931 -35.6841 278 " " " " A 70 0 0 "ALA " " O  " " " 8 0 1 C2 
    2127 14 6.6477 12.3535 -37.6458 278 " " " " A 2 0 0 "ALA " " CB " " " 6 0 1 C2 
    2128 40 4.56228 13.7842 -35.6604 279 " " " " A 43 0 0 "VAL " " N  " " " 7 0 1 C2 
    2129 14 3.86778 14.0491 -34.3737 279 " " " " A 2 0 0 "VAL " " CA " " " 6 0 1 C2 
    2130 14 2.35431 14.027 -34.5574 279 " " " " A 2 0 0 "VAL " " C  " " " 6 0 1 C2 
    2131 23 1.67117 13.5791 -33.5983 279 " " " " A 70 0 0 "VAL " " O  " " " 8 0 1 C2 
    2132 14 4.34722 15.27 -33.6928 279 " " " " A 2 0 0 "VAL " " CB " " " 6 0 1 C2 
    2133 14 5.84457 15.203 -33.3746 279 " " " " A 2 0 0 "VAL " " CG1" " " 6 0 1 C2 
    2134 14 4.0506 16.5273 -34.587 279 " " " " A 2 0 0 "VAL " " CG2" " " 6 0 1 C2 
    2135 40 1.80676 14.4187 -35.6886 280 " " " " A 43 0 0 "ARG " " N  " " " 7 0 1 C2 
    2136 14 0.367565 14.4474 -35.9658 280 " " " " A 2 0 0 "ARG " " CA " " " 6 0 1 C2 
    2137 14 -0.121285 13.0159 -35.9338 280 " " " " A 2 0 0 "ARG " " C  " " " 6 0 1 C2 
    2138 23 -1.0709 12.7115 -35.1933 280 " " " " A 70 0 0 "ARG " " O  " " " 8 0 1 C2 
    2139 14 0.227662 15.205 -37.3095 280 " " " " A 2 0 0 "ARG " " CB " " " 6 0 1 C2 
    2140 14 -1.21988 15.2335 -37.891 280 " " " " A 2 0 0 "ARG " " CG " " " 6 0 1 C2 
    2141 14 -1.36133 16.1667 -39.1104 280 " " " " A 2 0 0 "ARG " " CD " " " 6 0 1 C2 
    2142 40 -1.29753 15.5925 -40.3991 280 " " " " A 43 0 0 "ARG " " NE " " " 7 0 1 C2 
    2143 14 -0.349303 15.6925 -41.3615 280 " " " " A 2 0 0 "ARG " " CZ " " " 6 0 1 C2 
    2144 40 -0.443974 15.0097 -42.48 280 " " " " A 43 0 0 "ARG " " NH1" " " 7 0 1 C2 
    2145 40 0.699687 16.5593 -41.2174 280 " " " " A 43 0 0 "ARG " " NH2" " " 7 0 1 C2 
    2146 40 0.540103 12.0963 -36.7495 281 " " " " A 43 0 0 "ARG " " N  " " " 7 0 1 C2 
    2147 14 0.188793 10.686 -36.8171 281 " " " " A 2 0 0 "ARG " " CA " " " 6 0 1 C2 
    2148 14 0.253814 10.0063 -35.427 281 " " " " A 2 0 0 "ARG " " C  " " " 6 0 1 C2 
    2149 23 -0.709111 9.34952 -35.079 281 " " " " A 70 0 0 "ARG " " O  " " " 8 0 1 C2 
    2150 14 1.04753 9.91257 -37.907 281 " " " " A 2 0 0 "ARG " " CB " " " 6 0 1 C2 
    2151 14 0.713302 10.4286 -39.3154 281 " " " " A 2 0 0 "ARG " " CG " " " 6 0 1 C2 
    2152 14 1.77783 10.042 -40.3433 281 " " " " A 2 0 0 "ARG " " CD " " " 6 0 1 C2 
    2153 40 1.22353 10.3609 -41.6388 281 " " " " A 43 0 0 "ARG " " NE " " " 7 0 1 C2 
    2154 14 1.98442 10.5636 -42.6955 281 " " " " A 2 0 0 "ARG " " CZ " " " 6 0 1 C2 
    2155 40 1.40648 11.232 -43.7265 281 " " " " A 43 0 0 "ARG " " NH1" " " 7 0 1 C2 
    2156 40 3.33267 10.4056 -42.8273 281 " " " " A 43 0 0 "ARG " " NH2" " " 7 0 1 C2 
    2157 40 1.30504 10.198 -34.5503 282 " " " " A 43 0 0 "THR " " N  " " " 7 0 1 C2 
    2158 14 1.49832 9.65068 -33.1587 282 " " " " A 2 0 0 "THR " " CA " " " 6 0 1 C2 
    2159 14 0.27464 10.0805 -32.3792 282 " " " " A 2 0 0 "THR " " C  " " " 6 0 1 C2 
    2160 23 -0.249352 9.21156 -31.6597 282 " " " " A 70 0 0 "THR " " O  " " " 8 0 1 C2 
    2161 14 2.76687 10.242 -32.4812 282 " " " " A 2 0 0 "THR " " CB " " " 6 0 1 C2 
    2162 23 3.84306 9.97841 -33.2895 282 " " " " A 70 0 0 "THR " " OG1" " " 8 0 1 C2 
    2163 14 3.1532 9.58784 -31.1239 282 " " " " A 2 0 0 "THR " " CG2" " " 6 0 1 C2 
    2164 40 -0.114852 11.3478 -32.3399 283 " " " " A 43 0 0 "VAL " " N  " " " 7 0 1 C2 
    2165 14 -1.20235 11.8526 -31.5938 283 " " " " A 2 0 0 "VAL " " CA " " " 6 0 1 C2 
    2166 14 -2.60051 11.5158 -32.0596 283 " " " " A 2 0 0 "VAL " " C  " " " 6 0 1 C2 
    2167 23 -3.5249 11.2547 -31.2681 283 " " " " A 70 0 0 "VAL " " O  " " " 8 0 1 C2 
    2168 14 -1.09517 13.4254 -31.5217 283 " " " " A 2 0 0 "VAL " " CB " " " 6 0 1 C2 
    2169 14 -2.30659 14.2351 -30.9687 283 " " " " A 2 0 0 "VAL " " CG1" " " 6 0 1 C2 
    2170 14 0.166574 13.9299 -30.8317 283 " " " " A 2 0 0 "VAL " " CG2" " " 6 0 1 C2 
    2171 40 -2.80574 11.2857 -33.3449 284 " " " " A 43 0 0 "MET " " N  " " " 7 0 1 C2 
    2172 14 -3.99788 10.7665 -33.984 284 " " " " A 2 0 0 "MET " " CA " " " 6 0 1 C2 
    2173 14 -4.16186 9.27358 -33.6437 284 " " " " A 2 0 0 "MET " " C  " " " 6 0 1 C2 
    2174 23 -5.26895 8.94517 -33.2713 284 " " " " A 70 0 0 "MET " " O  " " " 8 0 1 C2 
    2175 14 -3.81832 11.0318 -35.5235 284 " " " " A 2 0 0 "MET " " CB " " " 6 0 1 C2 
    2176 14 -4.91365 10.3267 -36.2659 284 " " " " A 2 0 0 "MET " " CG " " " 6 0 1 C2 
    2177 52 -5.19476 10.9657 -37.9408 284 " " " " A 13 0 0 "MET " " SD " " " 16 0 1 C2 
    2178 14 -3.53542 10.4948 -38.7152 284 " " " " A 2 0 0 "MET " " CE " " " 6 0 1 C2 
    2179 40 -3.10606 8.535 -33.6592 285 " " " " A 43 0 0 "THR " " N  " " " 7 0 1 C2 
    2180 14 -3.03155 7.14649 -33.3222 285 " " " " A 2 0 0 "THR " " CA " " " 6 0 1 C2 
    2181 14 -2.96536 6.95822 -31.7823 285 " " " " A 2 0 0 "THR " " C  " " " 6 0 1 C2 
    2182 23 -3.99967 6.80876 -31.1629 285 " " " " A 70 0 0 "THR " " O  " " " 8 0 1 C2 
    2183 14 -1.79428 6.44372 -33.9988 285 " " " " A 2 0 0 "THR " " CB " " " 6 0 1 C2 
    2184 23 -0.50421 7.00105 -33.6515 285 " " " " A 70 0 0 "THR " " OG1" " " 8 0 1 C2 
    2185 14 -1.88567 6.40785 -35.4783 285 " " " " A 2 0 0 "THR " " CG2" " " 6 0 1 C2 
    2186 40 -1.74197 6.7736 -31.227 286 " " " " A 43 0 0 "SER " " N  " " " 7 0 1 C2 
    2187 14 -1.49099 6.42245 -29.8404 286 " " " " A 2 0 0 "SER " " CA " " " 6 0 1 C2 
    2188 14 -2.18472 7.4256 -28.8701 286 " " " " A 2 0 0 "SER " " C  " " " 6 0 1 C2 
    2189 23 -2.331 7.08105 -27.676 286 " " " " A 70 0 0 "SER " " O  " " " 8 0 1 C2 
    2190 14 0.0527796 6.22469 -29.7278 286 " " " " A 2 0 0 "SER " " CB " " " 6 0 1 C2 
    2191 23 0.55068 7.52426 -29.8331 286 " " " " A 70 0 0 "SER " " OG " " " 8 0 1 C2 
    2192 40 -2.26052 8.73488 -29.2623 287 " " " " A 43 0 0 "GLY " " N  " " " 7 0 1 C2 
    2193 14 -2.81469 9.82612 -28.4713 287 " " " " A 2 0 0 "GLY " " CA " " " 6 0 1 C2 
    2194 14 -4.28703 9.64655 -28.0274 287 " " " " A 2 0 0 "GLY " " C  " " " 6 0 1 C2 
    2195 23 -4.68598 10.1727 -26.9848 287 " " " " A 70 0 0 "GLY " " O  " " " 8 0 1 C2 
    2196 40 -5.03268 8.7782 -28.7181 288 " " " " A 43 0 0 "ARG " " N  " " " 7 0 1 C2 
    2197 14 -6.22799 8.11701 -28.26 288 " " " " A 2 0 0 "ARG " " CA " " " 6 0 1 C2 
    2198 14 -5.94749 7.06287 -27.1708 288 " " " " A 2 0 0 "ARG " " C  " " " 6 0 1 C2 
    2199 23 -6.32947 7.20954 -25.9757 288 " " " " A 70 0 0 "ARG " " O  " " " 8 0 1 C2 
    2200 14 -6.81633 7.4274 -29.4646 288 " " " " A 2 0 0 "ARG " " CB " " " 6 0 1 C2 
    2201 14 -7.29474 8.25622 -30.5916 288 " " " " A 2 0 0 "ARG " " CG " " " 6 0 1 C2 
    2202 14 -7.44586 7.41625 -31.9377 288 " " " " A 2 0 0 "ARG " " CD " " " 6 0 1 C2 
    2203 40 -8.57597 6.46476 -31.7918 288 " " " " A 43 0 0 "ARG " " NE " " " 7 0 1 C2 
    2204 14 -9.84163 6.7413 -32.0073 288 " " " " A 2 0 0 "ARG " " CZ " " " 6 0 1 C2 
    2205 40 -10.6683 5.78088 -31.9363 288 " " " " A 43 0 0 "ARG " " NH1" " " 7 0 1 C2 
    2206 40 -10.2908 7.96377 -32.2877 288 " " " " A 43 0 0 "ARG " " NH2" " " 7 0 1 C2 
    2207 40 -5.18596 6.00906 -27.5239 289 " " " " A 43 0 0 "THR " " N  " " " 7 0 1 C2 
    2208 14 -4.83968 4.81208 -26.713 289 " " " " A 2 0 0 "THR " " CA " " " 6 0 1 C2 
    2209 14 -4.32534 5.21076 -25.3141 289 " " " " A 2 0 0 "THR " " C  " " " 6 0 1 C2 
    2210 23 -4.70239 4.48689 -24.4132 289 " " " " A 70 0 0 "THR " " O  " " " 8 0 1 C2 
    2211 14 -3.80017 4.09426 -27.5595 289 " " " " A 2 0 0 "THR " " CB " " " 6 0 1 C2 
    2212 23 -4.29831 3.90507 -28.9171 289 " " " " A 70 0 0 "THR " " OG1" " " 8 0 1 C2 
    2213 14 -3.23067 2.71551 -27.0393 289 " " " " A 2 0 0 "THR " " CG2" " " 6 0 1 C2 
    2214 40 -3.4985 6.31111 -25.0986 290 " " " " A 43 0 0 "VAL " " N  " " " 7 0 1 C2 
    2215 14 -2.85618 6.8382 -23.8451 290 " " " " A 2 0 0 "VAL " " CA " " " 6 0 1 C2 
    2216 14 -3.9733 7.34479 -22.8649 290 " " " " A 2 0 0 "VAL " " C  " " " 6 0 1 C2 
    2217 23 -3.90339 6.96086 -21.7236 290 " " " " A 70 0 0 "VAL " " O  " " " 8 0 1 C2 
    2218 14 -1.78923 7.92804 -24.2693 290 " " " " A 2 0 0 "VAL " " CB " " " 6 0 1 C2 
    2219 14 -2.31642 9.15591 -24.9265 290 " " " " A 2 0 0 "VAL " " CG1" " " 6 0 1 C2 
    2220 14 -0.822007 8.23024 -23.0697 290 " " " " A 2 0 0 "VAL " " CG2" " " 6 0 1 C2 
    2221 40 -4.98638 8.10249 -23.3611 291 " " " " A 43 0 0 "VAL " " N  " " " 7 0 1 C2 
    2222 14 -6.10794 8.62939 -22.5503 291 " " " " A 2 0 0 "VAL " " CA " " " 6 0 1 C2 
    2223 14 -7.24661 7.57958 -22.5115 291 " " " " A 2 0 0 "VAL " " C  " " " 6 0 1 C2 
    2224 23 -7.8526 7.58272 -21.4885 291 " " " " A 70 0 0 "VAL " " O  " " " 8 0 1 C2 
    2225 14 -6.69965 9.96523 -23.1676 291 " " " " A 2 0 0 "VAL " " CB " " " 6 0 1 C2 
    2226 14 -5.59099 10.9994 -23.2078 291 " " " " A 2 0 0 "VAL " " CG1" " " 6 0 1 C2 
    2227 14 -7.47724 9.99459 -24.5233 291 " " " " A 2 0 0 "VAL " " CG2" " " 6 0 1 C2 
    2228 40 -7.39588 6.55433 -23.341 292 " " " " A 43 0 0 "PHE " " N  " " " 7 0 1 C2 
    2229 14 -8.4717 5.50583 -23.3971 292 " " " " A 2 0 0 "PHE " " CA " " " 6 0 1 C2 
    2230 14 -8.20416 4.25876 -22.5903 292 " " " " A 2 0 0 "PHE " " C  " " " 6 0 1 C2 
    2231 23 -9.12076 3.62614 -22.0963 292 " " " " A 70 0 0 "PHE " " O  " " " 8 0 1 C2 
    2232 14 -8.52219 4.95499 -24.8835 292 " " " " A 2 0 0 "PHE " " CB " " " 6 0 1 C2 
    2233 14 -9.2731 5.68405 -26.0079 292 " " " " A 2 0 0 "PHE " " CG " " " 6 0 1 C2 
    2234 14 -9.32835 5.0854 -27.3108 292 " " " " A 2 0 0 "PHE " " CD1" " " 6 0 1 C2 
    2235 14 -9.82416 6.97265 -25.8702 292 " " " " A 2 0 0 "PHE " " CD2" " " 6 0 1 C2 
    2236 14 -10.0122 5.64905 -28.4031 292 " " " " A 2 0 0 "PHE " " CE1" " " 6 0 1 C2 
    2237 14 -10.4787 7.58674 -26.9613 292 " " " " A 2 0 0 "PHE " " CE2" " " 6 0 1 C2 
    2238 14 -10.694 6.85314 -28.167 292 " " " " A 2 0 0 "PHE " " CZ " " " 6 0 1 C2 
    2239 40 -6.94424 4.12271 -22.1371 293 " " " " A 43 0 0 "SER " " N  " " " 7 0 1 C2 
    2240 14 -6.52642 3.20044 -21.0734 293 " " " " A 2 0 0 "SER " " CA " " " 6 0 1 C2 
    2241 14 -6.41339 3.96459 -19.7432 293 " " " " A 2 0 0 "SER " " C  " " " 6 0 1 C2 
    2242 23 -6.74485 3.34033 -18.7119 293 " " " " A 70 0 0 "SER " " O  " " " 8 0 1 C2 
    2243 14 -5.20315 2.61327 -21.5875 293 " " " " A 2 0 0 "SER " " CB " " " 6 0 1 C2 
    2244 23 -4.26032 3.62988 -21.907 293 " " " " A 70 0 0 "SER " " OG " " " 8 0 1 C2 
    2245 40 -6.07752 5.26101 -19.7535 294 " " " " A 43 0 0 "ALA " " N  " " " 7 0 1 C2 
    2246 14 -5.77646 5.95716 -18.5259 294 " " " " A 2 0 0 "ALA " " CA " " " 6 0 1 C2 
    2247 14 -6.95494 6.25694 -17.5975 294 " " " " A 2 0 0 "ALA " " C  " " " 6 0 1 C2 
    2248 23 -6.7521 6.27463 -16.3826 294 " " " " A 70 0 0 "ALA " " O  " " " 8 0 1 C2 
    2249 14 -5.06411 7.25382 -18.807 294 " " " " A 2 0 0 "ALA " " CB " " " 6 0 1 C2 
    2250 40 -8.13851 6.28991 -18.1885 295 " " " " A 43 0 0 "VAL " " N  " " " 7 0 1 C2 
    2251 14 -9.3464 6.46433 -17.4465 295 " " " " A 2 0 0 "VAL " " CA " " " 6 0 1 C2 
    2252 14 -9.86463 5.12515 -16.8294 295 " " " " A 2 0 0 "VAL " " C  " " " 6 0 1 C2 
    2253 23 -10.5381 5.13533 -15.8428 295 " " " " A 70 0 0 "VAL " " O  " " " 8 0 1 C2 
    2254 14 -10.4338 6.9933 -18.5043 295 " " " " A 2 0 0 "VAL " " CB " " " 6 0 1 C2 
    2255 14 -10.2954 8.50685 -18.8636 295 " " " " A 2 0 0 "VAL " " CG1" " " 6 0 1 C2 
    2256 14 -10.635 6.27894 -19.855 295 " " " " A 2 0 0 "VAL " " CG2" " " 6 0 1 C2 
    2257 40 -9.47825 3.95215 -17.399 296 " " " " A 43 0 0 "ILE " " N  " " " 7 0 1 C2 
    2258 14 -9.80563 2.62025 -16.9085 296 " " " " A 2 0 0 "ILE " " CA " " " 6 0 1 C2 
    2259 14 -8.94743 2.38079 -15.6082 296 " " " " A 2 0 0 "ILE " " C  " " " 6 0 1 C2 
    2260 23 -9.29778 1.65361 -14.756 296 " " " " A 70 0 0 "ILE " " O  " " " 8 0 1 C2 
    2261 14 -9.52114 1.55491 -18.0567 296 " " " " A 2 0 0 "ILE " " CB " " " 6 0 1 C2 
    2262 14 -9.77271 2.14566 -19.4517 296 " " " " A 2 0 0 "ILE " " CG1" " " 6 0 1 C2 
    2263 14 -10.3172 0.287683 -17.7724 296 " " " " A 2 0 0 "ILE " " CG2" " " 6 0 1 C2 
    2264 14 -9.55768 0.998514 -20.4654 296 " " " " A 2 0 0 "ILE " " CD1" " " 6 0 1 C2 
    2265 40 -7.76516 3.02139 -15.4912 297 " " " " A 43 0 0 "ILE " " N  " " " 7 0 1 C2 
    2266 14 -6.78966 2.85743 -14.362 297 " " " " A 2 0 0 "ILE " " CA " " " 6 0 1 C2 
    2267 14 -7.50216 3.62606 -13.2652 297 " " " " A 2 0 0 "ILE " " C  " " " 6 0 1 C2 
    2268 23 -7.61983 3.10013 -12.1319 297 " " " " A 70 0 0 "ILE " " O  " " " 8 0 1 C2 
    2269 14 -5.45243 3.4395 -14.7795 297 " " " " A 2 0 0 "ILE " " CB " " " 6 0 1 C2 
    2270 14 -4.88118 2.5726 -15.9117 297 " " " " A 2 0 0 "ILE " " CG1" " " 6 0 1 C2 
    2271 14 -4.43719 3.50454 -13.6409 297 " " " " A 2 0 0 "ILE " " CG2" " " 6 0 1 C2 
    2272 14 -3.36429 2.69781 -16.1965 297 " " " " A 2 0 0 "ILE " " CD1" " " 6 0 1 C2 
    2273 40 -7.95689 4.86081 -13.3792 298 " " " " A 43 0 0 "VAL " " N  " " " 7 0 1 C2 
    2274 14 -8.85352 5.54783 -12.3726 298 " " " " A 2 0 0 "VAL " " CA " " " 6 0 1 C2 
    2275 14 -10.1305 4.68654 -12.0435 298 " " " " A 2 0 0 "VAL " " C  " " " 6 0 1 C2 
    2276 23 -10.331 4.44053 -10.8563 298 " " " " A 70 0 0 "VAL " " O  " " " 8 0 1 C2 
    2277 14 -9.18669 6.93096 -12.7763 298 " " " " A 2 0 0 "VAL " " CB " " " 6 0 1 C2 
    2278 14 -10.0317 7.63058 -11.6881 298 " " " " A 2 0 0 "VAL " " CG1" " " 6 0 1 C2 
    2279 14 -7.83101 7.7761 -12.8854 298 " " " " A 2 0 0 "VAL " " CG2" " " 6 0 1 C2 
    2280 40 -10.8862 4.23559 -13.0434 299 " " " " A 43 0 0 "ALA " " N  " " " 7 0 1 C2 
    2281 14 -12.0314 3.27684 -12.8467 299 " " " " A 2 0 0 "ALA " " CA " " " 6 0 1 C2 
    2282 14 -11.7114 1.93128 -12.1385 299 " " " " A 2 0 0 "ALA " " C  " " " 6 0 1 C2 
    2283 23 -12.5732 1.198 -11.6236 299 " " " " A 70 0 0 "ALA " " O  " " " 8 0 1 C2 
    2284 14 -12.629 3.04117 -14.2226 299 " " " " A 2 0 0 "ALA " " CB " " " 6 0 1 C2 
    2285 40 -10.4213 1.59912 -12.0033 300 " " " " A 43 0 0 "SER " " N  " " " 7 0 1 C2 
    2286 14 -9.88976 0.350435 -11.3754 300 " " " " A 2 0 0 "SER " " CA " " " 6 0 1 C2 
    2287 14 -9.46217 0.629621 -9.94313 300 " " " " A 2 0 0 "SER " " C  " " " 6 0 1 C2 
    2288 23 -9.14236 -0.348959 -9.23847 300 " " " " A 70 0 0 "SER " " O  " " " 8 0 1 C2 
    2289 14 -8.6008 -0.192469 -12.1918 300 " " " " A 2 0 0 "SER " " CB " " " 6 0 1 C2 
    2290 23 -8.93107 -0.719527 -13.4429 300 " " " " A 70 0 0 "SER " " OG " " " 8 0 1 C2 
    2291 40 -9.38395 1.85695 -9.50735 301 " " " " A 43 0 0 "SER " " N  " " " 7 0 1 C2 
    2292 14 -8.78344 2.29593 -8.25696 301 " " " " A 2 0 0 "SER " " CA " " " 6 0 1 C2 
    2293 14 -9.74815 3.06328 -7.38335 301 " " " " A 2 0 0 "SER " " C  " " " 6 0 1 C2 
    2294 23 -9.90358 2.89325 -6.1899 301 " " " " A 70 0 0 "SER " " O  " " " 8 0 1 C2 
    2295 14 -7.48167 3.11308 -8.50726 301 " " " " A 2 0 0 "SER " " CB " " " 6 0 1 C2 
    2296 23 -7.46389 4.21163 -9.44028 301 " " " " A 70 0 0 "SER " " OG " " " 8 0 1 C2 
    2297 40 -10.5523 3.83146 -8.02273 302 " " " " A 43 0 0 "VAL " " N  " " " 7 0 1 C2 
    2298 14 -11.8349 4.48127 -7.51815 302 " " " " A 2 0 0 "VAL " " CA " " " 6 0 1 C2 
    2299 14 -12.7946 3.61319 -6.58487 302 " " " " A 2 0 0 "VAL " " C  " " " 6 0 1 C2 
    2300 23 -13.3286 4.1797 -5.63594 302 " " " " A 70 0 0 "VAL " " O  " " " 8 0 1 C2 
    2301 14 -12.6007 5.20065 -8.66991 302 " " " " A 2 0 0 "VAL " " CB " " " 6 0 1 C2 
    2302 14 -14.0615 5.74402 -8.40216 302 " " " " A 2 0 0 "VAL " " CG1" " " 6 0 1 C2 
    2303 14 -11.8008 6.36862 -9.14642 302 " " " " A 2 0 0 "VAL " " CG2" " " 6 0 1 C2 
    2304 40 -13.0901 2.31287 -6.89063 303 " " " " A 43 0 0 "PRO " " N  " " " 7 0 1 C2 
    2305 14 -13.8635 1.34467 -6.02011 303 " " " " A 2 0 0 "PRO " " CA " " " 6 0 1 C2 
    2306 14 -13.2537 1.12663 -4.64701 303 " " " " A 2 0 0 "PRO " " C  " " " 6 0 1 C2 
    2307 23 -13.8666 0.622099 -3.74335 303 " " " " A 70 0 0 "PRO " " O  " " " 8 0 1 C2 
    2308 14 -13.7584 0.0419557 -6.84069 303 " " " " A 2 0 0 "PRO " " CB " " " 6 0 1 C2 
    2309 14 -13.9133 0.52413 -8.23225 303 " " " " A 2 0 0 "PRO " " CG " " " 6 0 1 C2 
    2310 14 -13.073 1.80746 -8.29751 303 " " " " A 2 0 0 "PRO " " CD " " " 6 0 1 C2 
    2311 40 -11.9864 1.52371 -4.39471 304 " " " " A 43 0 0 "LEU " " N  " " " 7 0 1 C2 
    2312 14 -11.2858 1.4298 -3.10107 304 " " " " A 2 0 0 "LEU " " CA " " " 6 0 1 C2 
    2313 14 -11.8197 2.59002 -2.24284 304 " " " " A 2 0 0 "LEU " " C  " " " 6 0 1 C2 
    2314 23 -11.8094 2.3649 -1.04675 304 " " " " A 70 0 0 "LEU " " O  " " " 8 0 1 C2 
    2315 14 -9.72061 1.64176 -3.24405 304 " " " " A 2 0 0 "LEU " " CB " " " 6 0 1 C2 
    2316 14 -9.01289 0.628889 -4.15435 304 " " " " A 2 0 0 "LEU " " CG " " " 6 0 1 C2 
    2317 14 -7.50416 1.15186 -4.33427 304 " " " " A 2 0 0 "LEU " " CD1" " " 6 0 1 C2 
    2318 14 -9.02384 -0.767412 -3.63973 304 " " " " A 2 0 0 "LEU " " CD2" " " 6 0 1 C2 
    2319 40 -12.5252 3.66275 -2.70965 305 " " " " A 43 0 0 "LEU " " N  " " " 7 0 1 C2 
    2320 14 -13.2204 4.68418 -1.93668 305 " " " " A 2 0 0 "LEU " " CA " " " 6 0 1 C2 
    2321 14 -14.5485 4.19782 -1.37595 305 " " " " A 2 0 0 "LEU " " C  " " " 6 0 1 C2 
    2322 23 -15.2621 4.89214 -0.70304 305 " " " " A 70 0 0 "LEU " " O  " " " 8 0 1 C2 
    2323 14 -13.5097 5.86679 -2.79902 305 " " " " A 2 0 0 "LEU " " CB " " " 6 0 1 C2 
    2324 14 -12.3014 6.55307 -3.49575 305 " " " " A 2 0 0 "LEU " " CG " " " 6 0 1 C2 
    2325 14 -12.9741 7.63424 -4.4227 305 " " " " A 2 0 0 "LEU " " CD1" " " 6 0 1 C2 
    2326 14 -11.1938 7.10574 -2.62666 305 " " " " A 2 0 0 "LEU " " CD2" " " 6 0 1 C2 
    2327 40 -14.9116 2.94256 -1.59797 306 " " " " A 43 0 0 "LEU " " N  " " " 7 0 1 C2 
    2328 14 -16.0476 2.28541 -1.02904 306 " " " " A 2 0 0 "LEU " " CA " " " 6 0 1 C2 
    2329 14 -15.8399 1.80603 0.402826 306 " " " " A 2 0 0 "LEU " " C  " " " 6 0 1 C2 
    2330 23 -16.7514 1.82888 1.23703 306 " " " " A 70 0 0 "LEU " " O  " " " 8 0 1 C2 
    2331 14 -16.245 1.01563 -1.81023 306 " " " " A 2 0 0 "LEU " " CB " " " 6 0 1 C2 
    2332 14 -17.6091 0.261793 -1.66893 306 " " " " A 2 0 0 "LEU " " CG " " " 6 0 1 C2 
    2333 14 -18.7255 0.95006 -2.47108 306 " " " " A 2 0 0 "LEU " " CD1" " " 6 0 1 C2 
    2334 14 -17.4696 -1.18917 -2.09175 306 " " " " A 2 0 0 "LEU " " CD2" " " 6 0 1 C2 
    2335 40 -14.5878 1.60574 0.805718 307 " " " " A 43 0 0 "PHE " " N  " " " 7 0 1 C2 
    2336 14 -14.1629 1.32144 2.13713 307 " " " " A 2 0 0 "PHE " " CA " " " 6 0 1 C2 
    2337 14 -13.8383 2.71049 2.77161 307 " " " " A 2 0 0 "PHE " " C  " " " 6 0 1 C2 
    2338 23 -13.3796 3.59858 2.051 307 " " " " A 70 0 0 "PHE " " O  " " " 8 0 1 C2 
    2339 14 -12.7959 0.512666 2.02961 307 " " " " A 2 0 0 "PHE " " CB " " " 6 0 1 C2 
    2340 14 -12.7429 -0.754839 1.17259 307 " " " " A 2 0 0 "PHE " " CG " " " 6 0 1 C2 
    2341 14 -11.8527 -0.90909 0.127039 307 " " " " A 2 0 0 "PHE " " CD1" " " 6 0 1 C2 
    2342 14 -13.5896 -1.82181 1.63067 307 " " " " A 2 0 0 "PHE " " CD2" " " 6 0 1 C2 
    2343 14 -11.8603 -2.14245 -0.545354 307 " " " " A 2 0 0 "PHE " " CE1" " " 6 0 1 C2 
    2344 14 -13.5849 -3.08399 0.945041 307 " " " " A 2 0 0 "PHE " " CE2" " " 6 0 1 C2 
    2345 14 -12.6612 -3.24112 -0.12797 307 " " " " A 2 0 0 "PHE " " CZ " " " 6 0 1 C2 
    2346 40 -14.2607 2.96553 4.11854 308 " " " " A 43 0 0 "PRO " " N  " " " 7 0 1 C2 
    2347 14 -14.1707 4.23755 4.82005 308 " " " " A 2 0 0 "PRO " " CA " " " 6 0 1 C2 
    2348 14 -12.7134 4.52288 5.3645 308 " " " " A 2 0 0 "PRO " " C  " " " 6 0 1 C2 
    2349 23 -12.5444 5.49668 6.07331 308 " " " " A 70 0 0 "PRO " " O  " " " 8 0 1 C2 
    2350 14 -15.1615 4.14806 6.02668 308 " " " " A 2 0 0 "PRO " " CB " " " 6 0 1 C2 
    2351 14 -15.1911 2.71279 6.41028 308 " " " " A 2 0 0 "PRO " " CG " " " 6 0 1 C2 
    2352 14 -14.8901 1.99285 5.04919 308 " " " " A 2 0 0 "PRO " " CD " " " 6 0 1 C2 
    2353 40 -11.613 3.80652 5.10411 309 " " " " A 43 0 0 "GLN " " N  " " " 7 0 1 C2 
    2354 14 -10.3827 3.95674 5.78989 309 " " " " A 2 0 0 "GLN " " CA " " " 6 0 1 C2 
    2355 14 -9.52441 5.06912 5.071 309 " " " " A 2 0 0 "GLN " " C  " " " 6 0 1 C2 
    2356 23 -9.28226 5.09881 3.88937 309 " " " " A 70 0 0 "GLN " " O  " " " 8 0 1 C2 
    2357 14 -9.52417 2.61475 5.64261 309 " " " " A 2 0 0 "GLN " " CB " " " 6 0 1 C2 
    2358 14 -9.87438 1.31988 6.52611 309 " " " " A 2 0 0 "GLN " " CG " " " 6 0 1 C2 
    2359 14 -11.2146 0.775369 6.3609 309 " " " " A 2 0 0 "GLN " " CD " " " 6 0 1 C2 
    2360 23 -11.5214 0.424951 5.2582 309 " " " " A 70 0 0 "GLN " " OE1" " " 8 0 1 C2 
    2361 40 -12.0313 0.630438 7.44011 309 " " " " A 43 0 0 "GLN " " NE2" " " 7 0 1 C2 
    2362 40 -8.84286 5.88093 5.89198 310 " " " " A 43 0 0 "GLY " " N  " " " 7 0 1 C2 
    2363 14 -8.04699 7.0493 5.5412 310 " " " " A 2 0 0 "GLY " " CA " " " 6 0 1 C2 
    2364 14 -6.87181 6.74395 4.58754 310 " " " " A 2 0 0 "GLY " " C  " " " 6 0 1 C2 
    2365 23 -6.7013 7.35514 3.5449 310 " " " " A 70 0 0 "GLY " " O  " " " 8 0 1 C2 
    2366 40 -5.95825 5.85704 5.05252 311 " " " " A 43 0 0 "PHE " " N  " " " 7 0 1 C2 
    2367 14 -4.6873 5.53251 4.42343 311 " " " " A 2 0 0 "PHE " " CA " " " 6 0 1 C2 
    2368 14 -4.87499 4.96042 3.04231 311 " " " " A 2 0 0 "PHE " " C  " " " 6 0 1 C2 
    2369 23 -4.18202 5.26675 2.07339 311 " " " " A 70 0 0 "PHE " " O  " " " 8 0 1 C2 
    2370 14 -3.87162 4.62327 5.3191 311 " " " " A 2 0 0 "PHE " " CB " " " 6 0 1 C2 
    2371 14 -4.09872 3.14342 5.40544 311 " " " " A 2 0 0 "PHE " " CG " " " 6 0 1 C2 
    2372 14 -3.04682 2.27159 5.12295 311 " " " " A 2 0 0 "PHE " " CD1" " " 6 0 1 C2 
    2373 14 -5.3307 2.63358 5.68538 311 " " " " A 2 0 0 "PHE " " CD2" " " 6 0 1 C2 
    2374 14 -3.31119 0.85948 4.97377 311 " " " " A 2 0 0 "PHE " " CE1" " " 6 0 1 C2 
    2375 14 -5.57291 1.25008 5.53962 311 " " " " A 2 0 0 "PHE " " CE2" " " 6 0 1 C2 
    2376 14 -4.61529 0.327268 5.15762 311 " " " " A 2 0 0 "PHE " " CZ " " " 6 0 1 C2 
    2377 40 -5.92002 4.10889 2.89271 312 " " " " A 43 0 0 "LEU " " N  " " " 7 0 1 C2 
    2378 14 -6.32874 3.49363 1.65333 312 " " " " A 2 0 0 "LEU " " CA " " " 6 0 1 C2 
    2379 14 -6.79552 4.43722 0.556551 312 " " " " A 2 0 0 "LEU " " C  " " " 6 0 1 C2 
    2380 23 -6.35412 4.42282 -0.573773 312 " " " " A 70 0 0 "LEU " " O  " " " 8 0 1 C2 
    2381 14 -7.24903 2.33307 1.97815 312 " " " " A 2 0 0 "LEU " " CB " " " 6 0 1 C2 
    2382 14 -7.72141 1.43841 0.764238 312 " " " " A 2 0 0 "LEU " " CG " " " 6 0 1 C2 
    2383 14 -6.50553 1.02769 -0.144281 312 " " " " A 2 0 0 "LEU " " CD1" " " 6 0 1 C2 
    2384 14 -8.37182 0.11466 1.2353 312 " " " " A 2 0 0 "LEU " " CD2" " " 6 0 1 C2 
    2385 40 -7.64907 5.40796 0.948417 313 " " " " A 43 0 0 "LYS " " N  " " " 7 0 1 C2 
    2386 14 -8.10889 6.62531 0.275275 313 " " " " A 2 0 0 "LYS " " CA " " " 6 0 1 C2 
    2387 14 -7.0265 7.58501 -0.0984098 313 " " " " A 2 0 0 "LYS " " C  " " " 6 0 1 C2 
    2388 23 -7.01709 7.94986 -1.26063 313 " " " " A 70 0 0 "LYS " " O  " " " 8 0 1 C2 
    2389 14 -9.19478 7.17772 1.22091 313 " " " " A 2 0 0 "LYS " " CB " " " 6 0 1 C2 
    2390 14 -10.557 6.45324 1.2255 313 " " " " A 2 0 0 "LYS " " CG " " " 6 0 1 C2 
    2391 14 -11.6578 7.45022 1.61249 313 " " " " A 2 0 0 "LYS " " CD " " " 6 0 1 C2 
    2392 14 -13.0034 6.78951 1.53324 313 " " " " A 2 0 0 "LYS " " CE " " " 6 0 1 C2 
    2393 40 -14.0231 7.77651 1.89332 313 " " " " A 43 0 0 "LYS " " NZ " " " 7 0 1 C2 
    2394 40 -6.05587 7.83091 0.850774 314 " " " " A 43 0 0 "SER " " N  " " " 7 0 1 C2 
    2395 14 -4.84485 8.65055 0.510409 314 " " " " A 2 0 0 "SER " " CA " " " 6 0 1 C2 
    2396 14 -4.00997 8.01466 -0.56023 314 " " " " A 2 0 0 "SER " " C  " " " 6 0 1 C2 
    2397 23 -3.46911 8.73516 -1.4026 314 " " " " A 70 0 0 "SER " " O  " " " 8 0 1 C2 
    2398 14 -4.09026 8.85402 1.85618 314 " " " " A 2 0 0 "SER " " CB " " " 6 0 1 C2 
    2399 23 -4.85436 9.53977 2.79266 314 " " " " A 70 0 0 "SER " " OG " " " 8 0 1 C2 
    2400 40 -3.82051 6.68934 -0.606392 315 " " " " A 43 0 0 "ILE " " N  " " " 7 0 1 C2 
    2401 14 -3.14423 5.99685 -1.69567 315 " " " " A 2 0 0 "ILE " " CA " " " 6 0 1 C2 
    2402 14 -3.87536 6.13727 -3.04673 315 " " " " A 2 0 0 "ILE " " C  " " " 6 0 1 C2 
    2403 23 -3.25753 6.46945 -4.07635 315 " " " " A 70 0 0 "ILE " " O  " " " 8 0 1 C2 
    2404 14 -3.10911 4.52817 -1.28066 315 " " " " A 2 0 0 "ILE " " CB " " " 6 0 1 C2 
    2405 14 -2.0438 4.31692 -0.161172 315 " " " " A 2 0 0 "ILE " " CG1" " " 6 0 1 C2 
    2406 14 -2.91945 3.53892 -2.50879 315 " " " " A 2 0 0 "ILE " " CG2" " " 6 0 1 C2 
    2407 14 -2.06353 2.93155 0.512583 315 " " " " A 2 0 0 "ILE " " CD1" " " 6 0 1 C2 
    2408 40 -5.18247 5.97567 -3.07261 316 " " " " A 43 0 0 "THR " " N  " " " 7 0 1 C2 
    2409 14 -6.07427 6.21254 -4.18396 316 " " " " A 2 0 0 "THR " " CA " " " 6 0 1 C2 
    2410 14 -6.00429 7.56628 -4.76381 316 " " " " A 2 0 0 "THR " " C  " " " 6 0 1 C2 
    2411 23 -5.92525 7.59174 -6.00716 316 " " " " A 70 0 0 "THR " " O  " " " 8 0 1 C2 
    2412 14 -7.48598 5.81809 -3.8534 316 " " " " A 2 0 0 "THR " " CB " " " 6 0 1 C2 
    2413 23 -7.39478 4.48891 -3.29451 316 " " " " A 70 0 0 "THR " " OG1" " " 8 0 1 C2 
    2414 14 -8.41093 5.69097 -5.02486 316 " " " " A 2 0 0 "THR " " CG2" " " 6 0 1 C2 
    2415 40 -5.95465 8.6863 -3.94955 317 " " " " A 43 0 0 "TYR " " N  " " " 7 0 1 C2 
    2416 14 -5.94161 10.0747 -4.51736 317 " " " " A 2 0 0 "TYR " " CA " " " 6 0 1 C2 
    2417 14 -4.5353 10.4534 -4.97102 317 " " " " A 2 0 0 "TYR " " C  " " " 6 0 1 C2 
    2418 23 -4.41645 11.3356 -5.76933 317 " " " " A 70 0 0 "TYR " " O  " " " 8 0 1 C2 
    2419 14 -6.38198 11.1787 -3.45789 317 " " " " A 2 0 0 "TYR " " CB " " " 6 0 1 C2 
    2420 14 -7.7784 11.1462 -2.85072 317 " " " " A 2 0 0 "TYR " " CG " " " 6 0 1 C2 
    2421 14 -8.89148 10.7314 -3.59765 317 " " " " A 2 0 0 "TYR " " CD1" " " 6 0 1 C2 
    2422 14 -7.98064 11.426 -1.48216 317 " " " " A 2 0 0 "TYR " " CD2" " " 6 0 1 C2 
    2423 14 -10.1973 10.5039 -2.9485 317 " " " " A 2 0 0 "TYR " " CE1" " " 6 0 1 C2 
    2424 14 -9.17757 11.0488 -0.776225 317 " " " " A 2 0 0 "TYR " " CE2" " " 6 0 1 C2 
    2425 14 -10.3141 10.5833 -1.55567 317 " " " " A 2 0 0 "TYR " " CZ " " " 6 0 1 C2 
    2426 23 -11.5144 10.2501 -0.976273 317 " " " " A 70 0 0 "TYR " " OH " " " 8 0 1 C2 
    2427 40 -3.51252 9.80538 -4.42195 318 " " " " A 43 0 0 "ALA " " N  " " " 7 0 1 C2 
    2428 14 -2.05052 9.98308 -4.96992 318 " " " " A 2 0 0 "ALA " " CA " " " 6 0 1 C2 
    2429 14 -1.8393 9.23006 -6.25525 318 " " " " A 2 0 0 "ALA " " C  " " " 6 0 1 C2 
    2430 23 -1.27247 9.71889 -7.18499 318 " " " " A 70 0 0 "ALA " " O  " " " 8 0 1 C2 
    2431 14 -1.10314 9.46164 -3.91999 318 " " " " A 2 0 0 "ALA " " CB " " " 6 0 1 C2 
    2432 40 -2.36134 7.97354 -6.34563 319 " " " " A 43 0 0 "ILE " " N  " " " 7 0 1 C2 
    2433 14 -2.39246 7.16456 -7.56932 319 " " " " A 2 0 0 "ILE " " CA " " " 6 0 1 C2 
    2434 14 -2.96397 7.94919 -8.75209 319 " " " " A 2 0 0 "ILE " " C  " " " 6 0 1 C2 
    2435 23 -2.20079 8.12215 -9.70183 319 " " " " A 70 0 0 "ILE " " O  " " " 8 0 1 C2 
    2436 14 -3.09896 5.7994 -7.26797 319 " " " " A 2 0 0 "ILE " " CB " " " 6 0 1 C2 
    2437 14 -2.15783 4.81545 -6.47369 319 " " " " A 2 0 0 "ILE " " CG1" " " 6 0 1 C2 
    2438 14 -3.50596 5.07363 -8.50492 319 " " " " A 2 0 0 "ILE " " CG2" " " 6 0 1 C2 
    2439 14 -2.67986 3.5296 -5.95181 319 " " " " A 2 0 0 "ILE " " CD1" " " 6 0 1 C2 
    2440 40 -4.27278 8.33907 -8.7311 320 " " " " A 43 0 0 "ILE " " N  " " " 7 0 1 C2 
    2441 14 -5.04306 9.11684 -9.71564 320 " " " " A 2 0 0 "ILE " " CA " " " 6 0 1 C2 
    2442 14 -4.31733 10.3855 -10.1443 320 " " " " A 2 0 0 "ILE " " C  " " " 6 0 1 C2 
    2443 23 -4.2359 10.6841 -11.358 320 " " " " A 70 0 0 "ILE " " O  " " " 8 0 1 C2 
    2444 14 -6.48337 9.46144 -9.1605 320 " " " " A 2 0 0 "ILE " " CB " " " 6 0 1 C2 
    2445 14 -7.39991 8.30591 -8.80182 320 " " " " A 2 0 0 "ILE " " CG1" " " 6 0 1 C2 
    2446 14 -7.18599 10.476 -10.1664 320 " " " " A 2 0 0 "ILE " " CG2" " " 6 0 1 C2 
    2447 14 -8.49372 8.8298 -7.79162 320 " " " " A 2 0 0 "ILE " " CD1" " " 6 0 1 C2 
    2448 40 -3.74529 11.1751 -9.19489 321 " " " " A 43 0 0 "ALA " " N  " " " 7 0 1 C2 
    2449 14 -3.07628 12.434 -9.31202 321 " " " " A 2 0 0 "ALA " " CA " " " 6 0 1 C2 
    2450 14 -1.80565 12.3359 -10.2605 321 " " " " A 2 0 0 "ALA " " C  " " " 6 0 1 C2 
    2451 23 -1.41135 13.3079 -10.8617 321 " " " " A 70 0 0 "ALA " " O  " " " 8 0 1 C2 
    2452 14 -2.70317 13.0098 -7.9511 321 " " " " A 2 0 0 "ALA " " CB " " " 6 0 1 C2 
    2453 40 -1.20088 11.1537 -10.4024 322 " " " " A 43 0 0 "SER " " N  " " " 7 0 1 C2 
    2454 14 0.0384707 10.9021 -11.0821 322 " " " " A 2 0 0 "SER " " CA " " " 6 0 1 C2 
    2455 14 -0.286866 10.2264 -12.4177 322 " " " " A 2 0 0 "SER " " C  " " " 6 0 1 C2 
    2456 23 0.0249342 10.7589 -13.488 322 " " " " A 70 0 0 "SER " " O  " " " 8 0 1 C2 
    2457 14 0.970291 10.0997 -10.2006 322 " " " " A 2 0 0 "SER " " CB " " " 6 0 1 C2 
    2458 23 2.19702 10.0217 -10.8154 322 " " " " A 70 0 0 "SER " " OG " " " 8 0 1 C2 
    2459 40 -0.954896 9.10848 -12.4112 323 " " " " A 43 0 0 "VAL " " N  " " " 7 0 1 C2 
    2460 14 -1.32142 8.22823 -13.5384 323 " " " " A 2 0 0 "VAL " " CA " " " 6 0 1 C2 
    2461 14 -2.10879 8.94428 -14.6245 323 " " " " A 2 0 0 "VAL " " C  " " " 6 0 1 C2 
    2462 23 -1.87288 8.86086 -15.8467 323 " " " " A 70 0 0 "VAL " " O  " " " 8 0 1 C2 
    2463 14 -1.98471 6.9636 -13.0107 323 " " " " A 2 0 0 "VAL " " CB " " " 6 0 1 C2 
    2464 14 -1.06319 6.02596 -12.0465 323 " " " " A 2 0 0 "VAL " " CG1" " " 6 0 1 C2 
    2465 14 -3.40882 7.29442 -12.4339 323 " " " " A 2 0 0 "VAL " " CG2" " " 6 0 1 C2 
    2466 40 -3.11862 9.79288 -14.2155 324 " " " " A 43 0 0 "MET " " N  " " " 7 0 1 C2 
    2467 14 -4.02571 10.4561 -15.1736 324 " " " " A 2 0 0 "MET " " CA " " " 6 0 1 C2 
    2468 14 -3.37405 11.7434 -15.7056 324 " " " " A 2 0 0 "MET " " C  " " " 6 0 1 C2 
    2469 23 -3.70651 12.0873 -16.8411 324 " " " " A 70 0 0 "MET " " O  " " " 8 0 1 C2 
    2470 14 -5.28691 10.8644 -14.3153 324 " " " " A 2 0 0 "MET " " CB " " " 6 0 1 C2 
    2471 14 -6.36315 11.3586 -15.2408 324 " " " " A 2 0 0 "MET " " CG " " " 6 0 1 C2 
    2472 52 -7.72849 12.0399 -14.3419 324 " " " " A 13 0 0 "MET " " SD " " " 16 0 1 C2 
    2473 14 -9.1634 11.2984 -15.1789 324 " " " " A 2 0 0 "MET " " CE " " " 6 0 1 C2 
    2474 40 -2.47839 12.3227 -14.958 325 " " " " A 43 0 0 "LEU " " N  " " " 7 0 1 C2 
    2475 14 -1.58805 13.3905 -15.378 325 " " " " A 2 0 0 "LEU " " CA " " " 6 0 1 C2 
    2476 14 -0.55164 12.9205 -16.3301 325 " " " " A 2 0 0 "LEU " " C  " " " 6 0 1 C2 
    2477 23 -0.255265 13.7346 -17.1812 325 " " " " A 70 0 0 "LEU " " O  " " " 8 0 1 C2 
    2478 14 -1.08742 14.0332 -14.1721 325 " " " " A 2 0 0 "LEU " " CB " " " 6 0 1 C2 
    2479 14 -0.275748 15.2883 -14.3354 325 " " " " A 2 0 0 "LEU " " CG " " " 6 0 1 C2 
    2480 14 -1.17501 16.4313 -14.8087 325 " " " " A 2 0 0 "LEU " " CD1" " " 6 0 1 C2 
    2481 14 0.193584 15.7705 -12.9372 325 " " " " A 2 0 0 "LEU " " CD2" " " 6 0 1 C2 
    2482 40 -0.11134 11.6545 -16.3268 326 " " " " A 43 0 0 "ALA " " N  " " " 7 0 1 C2 
    2483 14 0.958011 11.1934 -17.158 326 " " " " A 2 0 0 "ALA " " CA " " " 6 0 1 C2 
    2484 14 0.37681 10.9751 -18.559 326 " " " " A 2 0 0 "ALA " " C  " " " 6 0 1 C2 
    2485 23 1.1362 11.3144 -19.5662 326 " " " " A 70 0 0 "ALA " " O  " " " 8 0 1 C2 
    2486 14 1.57261 9.89451 -16.7621 326 " " " " A 2 0 0 "ALA " " CB " " " 6 0 1 C2 
    2487 40 -0.948166 10.6603 -18.6294 327 " " " " A 43 0 0 "ALA " " N  " " " 7 0 1 C2 
    2488 14 -1.73589 10.6783 -19.8507 327 " " " " A 2 0 0 "ALA " " CA " " " 6 0 1 C2 
    2489 14 -1.87878 12.032 -20.5765 327 " " " " A 2 0 0 "ALA " " C  " " " 6 0 1 C2 
    2490 23 -1.73866 12.1474 -21.7828 327 " " " " A 70 0 0 "ALA " " O  " " " 8 0 1 C2 
    2491 14 -3.12762 10.0829 -19.6224 327 " " " " A 2 0 0 "ALA " " CB " " " 6 0 1 C2 
    2492 40 -2.07608 13.105 -19.7697 328 " " " " A 43 0 0 "ILE " " N  " " " 7 0 1 C2 
    2493 14 -2.167 14.4954 -20.1159 328 " " " " A 2 0 0 "ILE " " CA " " " 6 0 1 C2 
    2494 14 -0.850104 15.0442 -20.5708 328 " " " " A 2 0 0 "ILE " " C  " " " 6 0 1 C2 
    2495 23 -0.662962 15.6597 -21.6197 328 " " " " A 70 0 0 "ILE " " O  " " " 8 0 1 C2 
    2496 14 -2.84472 15.3846 -19.0571 328 " " " " A 2 0 0 "ILE " " CB " " " 6 0 1 C2 
    2497 14 -4.26123 14.8376 -18.783 328 " " " " A 2 0 0 "ILE " " CG1" " " 6 0 1 C2 
    2498 14 -2.91107 16.8827 -19.4548 328 " " " " A 2 0 0 "ILE " " CG2" " " 6 0 1 C2 
    2499 14 -5.09526 15.6263 -17.7147 328 " " " " A 2 0 0 "ILE " " CD1" " " 6 0 1 C2 
    2500 40 0.236707 14.7947 -19.8539 329 " " " " A 43 0 0 "LEU " " N  " " " 7 0 1 C2 
    2501 14 1.67712 15.1763 -20.188 329 " " " " A 2 0 0 "LEU " " CA " " " 6 0 1 C2 
    2502 14 2.14528 14.5333 -21.4552 329 " " " " A 2 0 0 "LEU " " C  " " " 6 0 1 C2 
    2503 23 2.82948 15.1107 -22.3262 329 " " " " A 70 0 0 "LEU " " O  " " " 8 0 1 C2 
    2504 14 2.66723 14.775 -19.0579 329 " " " " A 2 0 0 "LEU " " CB " " " 6 0 1 C2 
    2505 14 2.39757 15.4916 -17.7198 329 " " " " A 2 0 0 "LEU " " CG " " " 6 0 1 C2 
    2506 14 3.30281 14.9242 -16.5765 329 " " " " A 2 0 0 "LEU " " CD1" " " 6 0 1 C2 
    2507 14 2.69008 17.0142 -17.9079 329 " " " " A 2 0 0 "LEU " " CD2" " " 6 0 1 C2 
    2508 40 1.68804 13.3127 -21.6786 330 " " " " A 43 0 0 "SER " " N  " " " 7 0 1 C2 
    2509 14 1.97341 12.5229 -22.8217 330 " " " " A 2 0 0 "SER " " CA " " " 6 0 1 C2 
    2510 14 1.42089 13.0195 -24.1264 330 " " " " A 2 0 0 "SER " " C  " " " 6 0 1 C2 
    2511 23 1.93162 12.6877 -25.0977 330 " " " " A 70 0 0 "SER " " O  " " " 8 0 1 C2 
    2512 14 1.51546 11.0913 -22.5843 330 " " " " A 2 0 0 "SER " " CB " " " 6 0 1 C2 
    2513 23 2.43375 10.3179 -21.6776 330 " " " " A 70 0 0 "SER " " OG " " " 8 0 1 C2 
    2514 40 0.515033 13.8909 -24.0626 331 " " " " A 43 0 0 "ILE " " N  " " " 7 0 1 C2 
    2515 14 -0.169606 14.4373 -25.2445 331 " " " " A 2 0 0 "ILE " " CA " " " 6 0 1 C2 
    2516 14 -0.0139757 15.9618 -25.3042 331 " " " " A 2 0 0 "ILE " " C  " " " 6 0 1 C2 
    2517 23 -0.674702 16.6744 -26.1036 331 " " " " A 70 0 0 "ILE " " O  " " " 8 0 1 C2 
    2518 14 -1.63257 13.9673 -25.5054 331 " " " " A 2 0 0 "ILE " " CB " " " 6 0 1 C2 
    2519 14 -2.73596 14.3572 -24.4471 331 " " " " A 2 0 0 "ILE " " CG1" " " 6 0 1 C2 
    2520 14 -1.50509 12.5039 -25.9498 331 " " " " A 2 0 0 "ILE " " CG2" " " 6 0 1 C2 
    2521 14 -4.15819 14.2927 -24.938 331 " " " " A 2 0 0 "ILE " " CD1" " " 6 0 1 C2 
    2522 40 0.861846 16.4749 -24.4704 332 " " " " A 43 0 0 "THR " " N  " " " 7 0 1 C2 
    2523 14 1.16365 17.8588 -24.3874 332 " " " " A 2 0 0 "THR " " CA " " " 6 0 1 C2 
    2524 14 2.73281 18.0849 -24.4186 332 " " " " A 2 0 0 "THR " " C  " " " 6 0 1 C2 
    2525 23 3.23742 18.3867 -25.5108 332 " " " " A 70 0 0 "THR " " O  " " " 8 0 1 C2 
    2526 14 0.483341 18.6474 -23.2396 332 " " " " A 2 0 0 "THR " " CB " " " 6 0 1 C2 
    2527 23 0.84007 17.9382 -22.0681 332 " " " " A 70 0 0 "THR " " OG1" " " 8 0 1 C2 
    2528 14 -1.07736 18.5518 -23.3965 332 " " " " A 2 0 0 "THR " " CG2" " " 6 0 1 C2 
    2529 40 3.30884 17.8443 -23.2665 333 " " " " A 43 0 0 "VAL " " N  " " " 7 0 1 C2 
    2530 14 4.70715 18.278 -23.0099 333 " " " " A 2 0 0 "VAL " " CA " " " 6 0 1 C2 
    2531 14 5.65368 17.2821 -23.7032 333 " " " " A 2 0 0 "VAL " " C  " " " 6 0 1 C2 
    2532 23 6.63478 17.788 -24.2674 333 " " " " A 70 0 0 "VAL " " O  " " " 8 0 1 C2 
    2533 14 5.0463 18.1614 -21.4781 333 " " " " A 2 0 0 "VAL " " CB " " " 6 0 1 C2 
    2534 14 6.45041 18.7423 -21.1852 333 " " " " A 2 0 0 "VAL " " CG1" " " 6 0 1 C2 
    2535 14 4.04741 18.8348 -20.5758 333 " " " " A 2 0 0 "VAL " " CG2" " " 6 0 1 C2 
    2536 40 5.27033 15.9859 -23.8056 334 " " " " A 43 0 0 "LEU " " N  " " " 7 0 1 C2 
    2537 14 6.13569 15.0478 -24.4434 334 " " " " A 2 0 0 "LEU " " CA " " " 6 0 1 C2 
    2538 14 5.94553 15.1731 -25.9972 334 " " " " A 2 0 0 "LEU " " C  " " " 6 0 1 C2 
    2539 23 6.95176 15.2443 -26.7607 334 " " " " A 70 0 0 "LEU " " O  " " " 8 0 1 C2 
    2540 14 5.7819 13.6579 -24.0839 334 " " " " A 2 0 0 "LEU " " CB " " " 6 0 1 C2 
    2541 14 6.55488 12.4669 -24.6994 334 " " " " A 2 0 0 "LEU " " CG " " " 6 0 1 C2 
    2542 14 8.07244 12.6034 -24.4933 334 " " " " A 2 0 0 "LEU " " CD1" " " 6 0 1 C2 
    2543 14 6.07271 11.1215 -24.0984 334 " " " " A 2 0 0 "LEU " " CD2" " " 6 0 1 C2 
    2544 40 4.68124 15.2136 -26.4062 335 " " " " A 43 0 0 "ALA " " N  " " " 7 0 1 C2 
    2545 14 4.25443 15.4572 -27.7814 335 " " " " A 2 0 0 "ALA " " CA " " " 6 0 1 C2 
    2546 14 5.07426 16.5531 -28.467 335 " " " " A 2 0 0 "ALA " " C  " " " 6 0 1 C2 
    2547 23 5.63421 16.3482 -29.5423 335 " " " " A 70 0 0 "ALA " " O  " " " 8 0 1 C2 
    2548 14 2.71755 15.7398 -27.8259 335 " " " " A 2 0 0 "ALA " " CB " " " 6 0 1 C2 
    2549 40 5.11046 17.7548 -27.9139 336 " " " " A 43 0 0 "ALA " " N  " " " 7 0 1 C2 
    2550 14 5.70934 18.9685 -28.578 336 " " " " A 2 0 0 "ALA " " CA " " " 6 0 1 C2 
    2551 14 7.26948 19.0094 -28.3192 336 " " " " A 2 0 0 "ALA " " C  " " " 6 0 1 C2 
    2552 23 8.02474 19.6039 -29.0673 336 " " " " A 70 0 0 "ALA " " O  " " " 8 0 1 C2 
    2553 14 5.19794 20.3315 -27.8855 336 " " " " A 2 0 0 "ALA " " CB " " " 6 0 1 C2 
    2554 40 7.75449 18.2918 -27.2907 337 " " " " A 43 0 0 "ALA " " N  " " " 7 0 1 C2 
    2555 14 9.21315 18.0202 -27.0458 337 " " " " A 2 0 0 "ALA " " CA " " " 6 0 1 C2 
    2556 14 9.75583 17.0729 -28.1634 337 " " " " A 2 0 0 "ALA " " C  " " " 6 0 1 C2 
    2557 23 10.9242 17.1605 -28.5926 337 " " " " A 70 0 0 "ALA " " O  " " " 8 0 1 C2 
    2558 14 9.60127 17.3541 -25.7196 337 " " " " A 2 0 0 "ALA " " CB " " " 6 0 1 C2 
    2559 40 8.89131 16.1351 -28.6806 338 " " " " A 43 0 0 "LEU " " N  " " " 7 0 1 C2 
    2560 14 9.25828 15.3848 -29.8705 338 " " " " A 2 0 0 "LEU " " CA " " " 6 0 1 C2 
    2561 14 9.19677 16.2758 -31.1069 338 " " " " A 2 0 0 "LEU " " C  " " " 6 0 1 C2 
    2562 23 9.93674 15.9568 -32.0066 338 " " " " A 70 0 0 "LEU " " O  " " " 8 0 1 C2 
    2563 14 8.36787 14.1859 -30.1811 338 " " " " A 2 0 0 "LEU " " CB " " " 6 0 1 C2 
    2564 14 8.44468 13.126 -28.9929 338 " " " " A 2 0 0 "LEU " " CG " " " 6 0 1 C2 
    2565 14 7.43503 11.9402 -29.2329 338 " " " " A 2 0 0 "LEU " " CD1" " " 6 0 1 C2 
    2566 14 9.80281 12.4575 -28.7998 338 " " " " A 2 0 0 "LEU " " CD2" " " 6 0 1 C2 
    2567 40 8.49761 17.3869 -31.1573 339 " " " " A 43 0 0 "ALA " " N  " " " 7 0 1 C2 
    2568 14 8.43619 18.1643 -32.3495 339 " " " " A 2 0 0 "ALA " " CA " " " 6 0 1 C2 
    2569 14 9.60422 19.0695 -32.5622 339 " " " " A 2 0 0 "ALA " " C  " " " 6 0 1 C2 
    2570 23 9.8493 19.4841 -33.6966 339 " " " " A 70 0 0 "ALA " " O  " " " 8 0 1 C2 
    2571 14 7.18254 18.9531 -32.2333 339 " " " " A 2 0 0 "ALA " " CB " " " 6 0 1 C2 
    2572 40 10.2235 19.4653 -31.5059 340 " " " " A 43 0 0 "ILE " " N  " " " 7 0 1 C2 
    2573 14 11.5209 20.1958 -31.4574 340 " " " " A 2 0 0 "ILE " " CA " " " 6 0 1 C2 
    2574 14 12.6323 19.1865 -31.7719 340 " " " " A 2 0 0 "ILE " " C  " " " 6 0 1 C2 
    2575 23 13.6948 19.4764 -32.301 340 " " " " A 70 0 0 "ILE " " O  " " " 8 0 1 C2 
    2576 14 11.6719 20.8559 -29.9782 340 " " " " A 2 0 0 "ILE " " CB " " " 6 0 1 C2 
    2577 14 10.469 21.8702 -29.702 340 " " " " A 2 0 0 "ILE " " CG1" " " 6 0 1 C2 
    2578 14 12.9893 21.5579 -29.8126 340 " " " " A 2 0 0 "ILE " " CG2" " " 6 0 1 C2 
    2579 14 10.1574 22.1747 -28.2737 340 " " " " A 2 0 0 "ILE " " CD1" " " 6 0 1 C2 
    2580 40 12.4856 17.887 -31.3247 341 " " " " A 43 0 0 "LEU " " N  " " " 7 0 1 C2 
    2581 14 13.4377 16.8411 -31.4928 341 " " " " A 2 0 0 "LEU " " CA " " " 6 0 1 C2 
    2582 14 13.6362 16.4481 -32.9911 341 " " " " A 2 0 0 "LEU " " C  " " " 6 0 1 C2 
    2583 23 14.6324 16.7731 -33.6205 341 " " " " A 70 0 0 "LEU " " O  " " " 8 0 1 C2 
    2584 14 13.0106 15.6252 -30.6041 341 " " " " A 2 0 0 "LEU " " CB " " " 6 0 1 C2 
    2585 14 13.9353 14.395 -30.4704 341 " " " " A 2 0 0 "LEU " " CG " " " 6 0 1 C2 
    2586 14 15.0975 14.7325 -29.508 341 " " " " A 2 0 0 "LEU " " CD1" " " 6 0 1 C2 
    2587 14 13.1041 13.2079 -29.8483 341 " " " " A 2 0 0 "LEU " " CD2" " " 6 0 1 C2 
    2588 40 12.6325 15.7641 -33.5516 342 " " " " A 43 0 0 "GLY " " N  " " " 7 0 1 C2 
    2589 14 12.7828 15.2969 -34.9362 342 " " " " A 2 0 0 "GLY " " CA " " " 6 0 1 C2 
    2590 14 13.4648 13.8689 -35.0796 342 " " " " A 2 0 0 "GLY " " C  " " " 6 0 1 C2 
    2591 23 13.2552 12.9143 -34.2371 342 " " " " A 70 0 0 "GLY " " O  " " " 8 0 1 C2 
    2592 40 14.3381 13.6206 -36.0619 343 " " " " A 43 0 0 "PRO " " N  " " " 7 0 1 C2 
    2593 14 14.8793 12.2824 -36.3841 343 " " " " A 2 0 0 "PRO " " CA " " " 6 0 1 C2 
    2594 14 16.1321 12.0238 -35.4373 343 " " " " A 2 0 0 "PRO " " C  " " " 6 0 1 C2 
    2595 23 17.3002 12.1062 -35.7932 343 " " " " A 70 0 0 "PRO " " O  " " " 8 0 1 C2 
    2596 14 15.2205 12.2636 -37.8516 343 " " " " A 2 0 0 "PRO " " CB " " " 6 0 1 C2 
    2597 14 15.5214 13.7466 -38.1954 343 " " " " A 2 0 0 "PRO " " CG " " " 6 0 1 C2 
    2598 14 14.6626 14.5368 -37.2083 343 " " " " A 2 0 0 "PRO " " CD " " " 6 0 1 C2 
    2599 40 15.8961 11.8248 -34.1571 344 " " " " A 43 0 0 "ARG " " N  " " " 7 0 1 C2 
    2600 14 16.8167 11.6581 -33.0445 344 " " " " A 2 0 0 "ARG " " CA " " " 6 0 1 C2 
    2601 14 16.3585 10.5435 -32.0395 344 " " " " A 2 0 0 "ARG " " C  " " " 6 0 1 C2 
    2602 23 16.4527 10.6349 -30.8209 344 " " " " A 70 0 0 "ARG " " O  " " " 8 0 1 C2 
    2603 14 17.1712 12.9824 -32.3195 344 " " " " A 2 0 0 "ARG " " CB " " " 6 0 1 C2 
    2604 14 18.2646 13.8254 -33.0029 344 " " " " A 2 0 0 "ARG " " CG " " " 6 0 1 C2 
    2605 14 18.9064 14.8018 -32.0303 344 " " " " A 2 0 0 "ARG " " CD " " " 6 0 1 C2 
    2606 40 19.5068 15.7238 -32.8938 344 " " " " A 43 0 0 "ARG " " NE " " " 7 0 1 C2 
    2607 14 20.7895 15.7492 -33.2571 344 " " " " A 2 0 0 "ARG " " CZ " " " 6 0 1 C2 
    2608 40 21.1896 16.811 -34.039 344 " " " " A 43 0 0 "ARG " " NH1" " " 7 0 1 C2 
    2609 40 21.6502 14.7904 -32.9637 344 " " " " A 43 0 0 "ARG " " NH2" " " 7 0 1 C2 
    2610 40 15.9464 9.44323 -32.6418 345 " " " " A 43 0 0 "VAL " " N  " " " 7 0 1 C2 
    2611 14 15.4668 8.2154 -31.9418 345 " " " " A 2 0 0 "VAL " " CA " " " 6 0 1 C2 
    2612 14 16.1511 6.90259 -32.357 345 " " " " A 2 0 0 "VAL " " C  " " " 6 0 1 C2 
    2613 23 15.5851 5.84438 -32.1678 345 " " " " A 70 0 0 "VAL " " O  " " " 8 0 1 C2 
    2614 14 13.962 8.34508 -31.8748 345 " " " " A 2 0 0 "VAL " " CB " " " 6 0 1 C2 
    2615 14 13.4361 9.31981 -30.8482 345 " " " " A 2 0 0 "VAL " " CG1" " " 6 0 1 C2 
    2616 14 13.3106 8.5287 -33.276 345 " " " " A 2 0 0 "VAL " " CG2" " " 6 0 1 C2 
    2617 40 17.246 7.0062 -33.0321 346 " " " " A 43 0 0 "ASP " " N  " " " 7 0 1 C2 
    2618 14 17.8905 5.81856 -33.6329 346 " " " " A 2 0 0 "ASP " " CA " " " 6 0 1 C2 
    2619 14 19.3599 6.0232 -33.4862 346 " " " " A 2 0 0 "ASP " " C  " " " 6 0 1 C2 
    2620 23 19.8837 7.13998 -33.3609 346 " " " " A 70 0 0 "ASP " " O  " " " 8 0 1 C2 
    2621 14 17.3379 5.54141 -35.0829 346 " " " " A 2 0 0 "ASP " " CB " " " 6 0 1 C2 
    2622 14 18.2383 6.18541 -36.2118 346 " " " " A 2 0 0 "ASP " " CG " " " 6 0 1 C2 
    2623 23 19.2015 5.57097 -36.6441 346 " " " " A 70 0 0 "ASP " " OD1" " " 8 0 1 C2 
    2624 23 18.1172 7.45189 -36.3627 346 " " " " A 70 0 0 "ASP " " OD2" " " 8 0 1 C2 
    2625 40 20.1038 4.90131 -33.5603 347 " " " " A 43 0 0 "ALA " " N  " " " 7 0 1 C2 
    2626 14 21.5349 4.92495 -33.3365 347 " " " " A 2 0 0 "ALA " " CA " " " 6 0 1 C2 
    2627 14 22.3645 3.87843 -34.0978 347 " " " " A 2 0 0 "ALA " " C  " " " 6 0 1 C2 
    2628 23 21.8952 2.80078 -34.4444 347 " " " " A 70 0 0 "ALA " " O  " " " 8 0 1 C2 
    2629 14 21.8929 4.86081 -31.8531 347 " " " " A 2 0 0 "ALA " " CB " " " 6 0 1 C2 
    2630 40 23.6599 4.14902 -34.3431 348 " " " " A 43 0 0 "LEU " " N  " " " 7 0 1 C2 
    2631 14 24.6313 3.23602 -34.9559 348 " " " " A 2 0 0 "LEU " " CA " " " 6 0 1 C2 
    2632 14 25.2922 2.36313 -33.8884 348 " " " " A 2 0 0 "LEU " " C  " " " 6 0 1 C2 
    2633 23 26.5177 2.08347 -34.0553 348 " " " " A 70 0 0 "LEU " " O  " " " 8 0 1 C2 
    2634 14 25.6469 4.0412 -35.8497 348 " " " " A 2 0 0 "LEU " " CB " " " 6 0 1 C2 
    2635 14 25.0838 5.12727 -36.7702 348 " " " " A 2 0 0 "LEU " " CG " " " 6 0 1 C2 
    2636 14 26.1085 6.23103 -37.1106 348 " " " " A 2 0 0 "LEU " " CD1" " " 6 0 1 C2 
    2637 14 24.491 4.47077 -37.9973 348 " " " " A 2 0 0 "LEU " " CD2" " " 6 0 1 C2 
    2638 40 24.6336 2.00294 -32.8183 349 " " " " A 43 0 0 "GLY " " N  " " " 7 0 1 C2 
    2639 14 25.2309 1.17486 -31.8358 349 " " " " A 2 0 0 "GLY " " CA " " " 6 0 1 C2 
    2640 14 24.5421 1.4812 -30.5708 349 " " " " A 2 0 0 "GLY " " C  " " " 6 0 1 C2 
    2641 23 23.4187 1.94987 -30.5377 349 " " " " A 70 0 0 "GLY " " O  " " " 8 0 1 C2 
    2642 40 25.1999 1.1819 -29.4263 350 " " " " A 43 0 0 "VAL " " N  " " " 7 0 1 C2 
    2643 14 24.91 1.53652 -28.0939 350 " " " " A 2 0 0 "VAL " " CA " " " 6 0 1 C2 
    2644 14 26.225 1.85571 -27.2918 350 " " " " A 2 0 0 "VAL " " C  " " " 6 0 1 C2 
    2645 23 26.2903 2.60639 -26.3404 350 " " " " A 70 0 0 "VAL " " O  " " " 8 0 1 C2 
    2646 14 23.9143 0.538061 -27.4638 350 " " " " A 2 0 0 "VAL " " CB " " " 6 0 1 C2 
    2647 14 24.403 -0.970507 -27.4722 350 " " " " A 2 0 0 "VAL " " CG1" " " 6 0 1 C2 
    2648 14 23.3725 1.07179 -26.0939 350 " " " " A 2 0 0 "VAL " " CG2" " " 6 0 1 C2 
    2649 40 27.3884 1.23234 -27.7245 351 " " " " A 43 0 0 "THR " " N  " " " 7 0 1 C2 
    2650 14 28.7575 1.53365 -27.1855 351 " " " " A 2 0 0 "THR " " CA " " " 6 0 1 C2 
    2651 14 29.1814 2.97034 -27.5241 351 " " " " A 2 0 0 "THR " " C  " " " 6 0 1 C2 
    2652 23 30.06 3.51821 -26.9376 351 " " " " A 70 0 0 "THR " " O  " " " 8 0 1 C2 
    2653 14 29.8004 0.46607 -27.6313 351 " " " " A 2 0 0 "THR " " CB " " " 6 0 1 C2 
    2654 23 29.951 0.467226 -29.0058 351 " " " " A 70 0 0 "THR " " OG1" " " 8 0 1 C2 
    2655 14 29.3792 -0.888235 -27.0945 351 " " " " A 2 0 0 "THR " " CG2" " " 6 0 1 C2 
    2656 40 28.4564 3.53789 -28.4729 352 " " " " A 43 0 0 "THR " " N  " " " 7 0 1 C2 
    2657 14 28.6556 4.79515 -29.1016 352 " " " " A 2 0 0 "THR " " CA " " " 6 0 1 C2 
    2658 14 28.2107 6.03547 -28.3519 352 " " " " A 2 0 0 "THR " " C  " " " 6 0 1 C2 
    2659 23 28.4251 7.17163 -28.813 352 " " " " A 70 0 0 "THR " " O  " " " 8 0 1 C2 
    2660 14 27.8533 4.65918 -30.3952 352 " " " " A 2 0 0 "THR " " CB " " " 6 0 1 C2 
    2661 23 26.5971 4.14372 -30.0696 352 " " " " A 70 0 0 "THR " " OG1" " " 8 0 1 C2 
    2662 14 28.6025 3.731 -31.2801 352 " " " " A 2 0 0 "THR " " CG2" " " 6 0 1 C2 
    2663 40 27.619 5.80276 -27.142 353 " " " " A 43 0 0 "LEU " " N  " " " 7 0 1 C2 
    2664 14 27.3868 6.83905 -26.1736 353 " " " " A 2 0 0 "LEU " " CA " " " 6 0 1 C2 
    2665 14 28.6597 7.01093 -25.263 353 " " " " A 2 0 0 "LEU " " C  " " " 6 0 1 C2 
    2666 23 28.7433 8.05351 -24.6217 353 " " " " A 70 0 0 "LEU " " O  " " " 8 0 1 C2 
    2667 14 26.2891 6.27191 -25.1915 353 " " " " A 2 0 0 "LEU " " CB " " " 6 0 1 C2 
    2668 14 24.9006 5.9499 -25.7569 353 " " " " A 2 0 0 "LEU " " CG " " " 6 0 1 C2 
    2669 14 24.105 5.25992 -24.6445 353 " " " " A 2 0 0 "LEU " " CD1" " " 6 0 1 C2 
    2670 14 24.2226 7.217 -26.2023 353 " " " " A 2 0 0 "LEU " " CD2" " " 6 0 1 C2 
    2671 40 29.6255 6.1249 -25.1238 354 " " " " A 43 0 0 "LEU " " N  " " " 7 0 1 C2 
    2672 14 30.8402 6.15539 -24.2976 354 " " " " A 2 0 0 "LEU " " CA " " " 6 0 1 C2 
    2673 14 32.1144 6.14618 -25.1353 354 " " " " A 2 0 0 "LEU " " C  " " " 6 0 1 C2 
    2674 23 33.2228 6.29899 -24.5726 354 " " " " A 70 0 0 "LEU " " O  " " " 8 0 1 C2 
    2675 14 30.7133 4.97165 -23.3014 354 " " " " A 2 0 0 "LEU " " CB " " " 6 0 1 C2 
    2676 14 29.4108 4.94685 -22.4051 354 " " " " A 2 0 0 "LEU " " CG " " " 6 0 1 C2 
    2677 14 29.3575 3.62686 -21.6728 354 " " " " A 2 0 0 "LEU " " CD1" " " 6 0 1 C2 
    2678 14 29.2829 6.16244 -21.4895 354 " " " " A 2 0 0 "LEU " " CD2" " " 6 0 1 C2 
    2679 40 31.9393 5.99628 -26.4402 355 " " " " A 43 0 0 "LYS " " N  " " " 7 0 1 C2 
    2680 14 32.9607 6.0856 -27.4701 355 " " " " A 2 0 0 "LYS " " CA " " " 6 0 1 C2 
    2681 14 32.4129 6.87988 -28.6867 355 " " " " A 2 0 0 "LYS " " C  " " " 6 0 1 C2 
    2682 23 31.2423 7.13401 -28.9037 355 " " " " A 70 0 0 "LYS " " O  " " " 8 0 1 C2 
    2683 14 33.5826 4.75221 -27.8577 355 " " " " A 2 0 0 "LYS " " CB " " " 6 0 1 C2 
    2684 14 32.8485 3.98846 -28.8386 355 " " " " A 2 0 0 "LYS " " CG " " " 6 0 1 C2 
    2685 14 33.4761 2.62848 -29.2006 355 " " " " A 2 0 0 "LYS " " CD " " " 6 0 1 C2 
    2686 14 32.7514 2.05766 -30.4373 355 " " " " A 2 0 0 "LYS " " CE " " " 6 0 1 C2 
    2687 40 33.103 0.671209 -30.6078 355 " " " " A 43 0 0 "LYS " " NZ " " " 7 0 1 C2 
    2688 40 13.03 -8.00129 -31.2246 388 " " " " A 43 0 0 "GLY " " N  " " " 7 0 1 C2 
    2689 14 11.7861 -8.89058 -31.4135 388 " " " " A 2 0 0 "GLY " " CA " " " 6 0 1 C2 
    2690 14 11.9092 -10.1779 -30.5584 388 " " " " A 2 0 0 "GLY " " C  " " " 6 0 1 C2 
    2691 23 11.3315 -11.2491 -30.858 388 " " " " A 70 0 0 "GLY " " O  " " " 8 0 1 C2 
    2692 40 12.7787 -10.0923 -29.5438 389 " " " " A 43 0 0 "PHE " " N  " " " 7 0 1 C2 
    2693 14 13.2366 -11.2653 -28.7293 389 " " " " A 2 0 0 "PHE " " CA " " " 6 0 1 C2 
    2694 14 12.185 -12.3032 -28.2293 389 " " " " A 2 0 0 "PHE " " C  " " " 6 0 1 C2 
    2695 23 12.434 -13.5052 -28.43 389 " " " " A 70 0 0 "PHE " " O  " " " 8 0 1 C2 
    2696 14 14.1086 -10.6949 -27.5423 389 " " " " A 2 0 0 "PHE " " CB " " " 6 0 1 C2 
    2697 14 14.8303 -11.7267 -26.6894 389 " " " " A 2 0 0 "PHE " " CG " " " 6 0 1 C2 
    2698 14 16.0028 -12.2578 -27.1898 389 " " " " A 2 0 0 "PHE " " CD1" " " 6 0 1 C2 
    2699 14 14.1941 -12.2047 -25.5513 389 " " " " A 2 0 0 "PHE " " CD2" " " 6 0 1 C2 
    2700 14 16.6444 -13.2893 -26.3707 389 " " " " A 2 0 0 "PHE " " CE1" " " 6 0 1 C2 
    2701 14 14.8426 -13.1321 -24.7221 389 " " " " A 2 0 0 "PHE " " CE2" " " 6 0 1 C2 
    2702 14 16.0288 -13.7138 -25.2054 389 " " " " A 2 0 0 "PHE " " CZ " " " 6 0 1 C2 
    2703 40 11.0093 -11.9645 -27.7934 390 " " " " A 43 0 0 "TRP " " N  " " " 7 0 1 C2 
    2704 14 9.92269 -12.8546 -27.3554 390 " " " " A 2 0 0 "TRP " " CA " " " 6 0 1 C2 
    2705 14 9.00719 -13.1326 -28.5777 390 " " " " A 2 0 0 "TRP " " C  " " " 6 0 1 C2 
    2706 23 8.20496 -14.0363 -28.5941 390 " " " " A 70 0 0 "TRP " " O  " " " 8 0 1 C2 
    2707 14 9.13598 -12.2213 -26.2244 390 " " " " A 2 0 0 "TRP " " CB " " " 6 0 1 C2 
    2708 14 9.93687 -11.7595 -25.0395 390 " " " " A 2 0 0 "TRP " " CG " " " 6 0 1 C2 
    2709 14 10.0631 -10.4205 -24.7157 390 " " " " A 2 0 0 "TRP " " CD1" " " 6 0 1 C2 
    2710 14 10.4322 -12.4616 -23.8475 390 " " " " A 2 0 0 "TRP " " CD2" " " 6 0 1 C2 
    2711 40 10.5985 -10.3412 -23.4725 390 " " " " A 43 0 0 "TRP " " NE1" " " 7 0 1 C2 
    2712 14 10.86 -11.5652 -22.8415 390 " " " " A 2 0 0 "TRP " " CE2" " " 6 0 1 C2 
    2713 14 10.5452 -13.817 -23.5071 390 " " " " A 2 0 0 "TRP " " CE3" " " 6 0 1 C2 
    2714 14 11.3944 -12.0057 -21.6071 390 " " " " A 2 0 0 "TRP " " CZ2" " " 6 0 1 C2 
    2715 14 11.1776 -14.3223 -22.3927 390 " " " " A 2 0 0 "TRP " " CZ3" " " 6 0 1 C2 
    2716 14 11.5129 -13.4441 -21.3603 390 " " " " A 2 0 0 "TRP " " CH2" " " 6 0 1 C2 
    2717 40 9.22074 -12.428 -29.6583 391 " " " " A 43 0 0 "GLY " " N  " " " 7 0 1 C2 
    2718 14 8.39411 -12.5872 -30.8591 391 " " " " A 2 0 0 "GLY " " CA " " " 6 0 1 C2 
    2719 14 8.89685 -13.6219 -31.8101 391 " " " " A 2 0 0 "GLY " " C  " " " 6 0 1 C2 
    2720 23 8.37273 -13.7544 -32.9142 391 " " " " A 70 0 0 "GLY " " O  " " " 8 0 1 C2 
    2721 40 9.82063 -14.4868 -31.3523 392 " " " " A 43 0 0 "ARG " " N  " " " 7 0 1 C2 
    2722 14 10.4518 -15.5772 -32.0862 392 " " " " A 2 0 0 "ARG " " CA " " " 6 0 1 C2 
    2723 14 9.6192 -16.8126 -31.7982 392 " " " " A 2 0 0 "ARG " " C  " " " 6 0 1 C2 
    2724 23 9.8471 -17.8533 -32.3925 392 " " " " A 70 0 0 "ARG " " O  " " " 8 0 1 C2 
    2725 14 11.9213 -15.7606 -31.5055 392 " " " " A 2 0 0 "ARG " " CB " " " 6 0 1 C2 
    2726 14 12.6318 -14.4311 -31.7107 392 " " " " A 2 0 0 "ARG " " CG " " " 6 0 1 C2 
    2727 14 14.1015 -14.4904 -31.35 392 " " " " A 2 0 0 "ARG " " CD " " " 6 0 1 C2 
    2728 40 14.7289 -13.1569 -31.4183 392 " " " " A 43 0 0 "ARG " " NE " " " 7 0 1 C2 
    2729 14 15.8901 -12.8038 -30.8773 392 " " " " A 2 0 0 "ARG " " CZ " " " 6 0 1 C2 
    2730 40 16.6008 -13.7498 -30.2465 392 " " " " A 43 0 0 "ARG " " NH1" " " 7 0 1 C2 
    2731 40 16.3226 -11.5043 -31.0619 392 " " " " A 43 0 0 "ARG " " NH2" " " 7 0 1 C2 
    2732 40 8.68328 -16.7337 -30.8044 393 " " " " A 43 0 0 "LEU " " N  " " " 7 0 1 C2 
    2733 14 7.80532 -17.8773 -30.4946 393 " " " " A 2 0 0 "LEU " " CA " " " 6 0 1 C2 
    2734 14 6.42392 -17.8472 -31.1405 393 " " " " A 2 0 0 "LEU " " C  " " " 6 0 1 C2 
    2735 23 5.84789 -18.8151 -31.5375 393 " " " " A 70 0 0 "LEU " " O  " " " 8 0 1 C2 
    2736 14 7.56573 -17.9948 -28.9608 393 " " " " A 2 0 0 "LEU " " CB " " " 6 0 1 C2 
    2737 14 8.72073 -18.8518 -28.3612 393 " " " " A 2 0 0 "LEU " " CG " " " 6 0 1 C2 
    2738 14 10.1167 -18.2435 -28.4519 393 " " " " A 2 0 0 "LEU " " CD1" " " 6 0 1 C2 
    2739 14 8.30095 -19.252 -26.9546 393 " " " " A 2 0 0 "LEU " " CD2" " " 6 0 1 C2 
    2740 40 5.87427 -16.6254 -31.2774 394 " " " " A 43 0 0 "VAL " " N  " " " 7 0 1 C2 
    2741 14 4.41407 -16.4425 -31.6428 394 " " " " A 2 0 0 "VAL " " CA " " " 6 0 1 C2 
    2742 14 3.98281 -17.0564 -32.9682 394 " " " " A 2 0 0 "VAL " " C  " " " 6 0 1 C2 
    2743 23 2.88043 -17.6649 -33.1024 394 " " " " A 70 0 0 "VAL " " O  " " " 8 0 1 C2 
    2744 14 4.0927 -14.9497 -31.6013 394 " " " " A 2 0 0 "VAL " " CB " " " 6 0 1 C2 
    2745 14 4.32748 -14.2521 -30.1746 394 " " " " A 2 0 0 "VAL " " CG1" " " 6 0 1 C2 
    2746 14 4.81952 -14.0814 -32.7189 394 " " " " A 2 0 0 "VAL " " CG2" " " 6 0 1 C2 
    2747 40 4.96954 -16.9961 -33.9073 395 " " " " A 43 0 0 "ASN " " N  " " " 7 0 1 C2 
    2748 14 5.03016 -17.6268 -35.1999 395 " " " " A 2 0 0 "ASN " " CA " " " 6 0 1 C2 
    2749 14 4.75972 -19.1289 -35.1665 395 " " " " A 2 0 0 "ASN " " C  " " " 6 0 1 C2 
    2750 23 3.98468 -19.5105 -36.0589 395 " " " " A 70 0 0 "ASN " " O  " " " 8 0 1 C2 
    2751 14 6.26246 -17.2788 -36.1091 395 " " " " A 2 0 0 "ASN " " CB " " " 6 0 1 C2 
    2752 14 7.52861 -17.6307 -35.3253 395 " " " " A 2 0 0 "ASN " " CG " " " 6 0 1 C2 
    2753 23 7.90335 -16.756 -34.4942 395 " " " " A 70 0 0 "ASN " " OD1" " " 8 0 1 C2 
    2754 40 8.19928 -18.7391 -35.499 395 " " " " A 43 0 0 "ASN " " ND2" " " 7 0 1 C2 
    2755 40 5.22736 -19.9992 -34.254 396 " " " " A 43 0 0 "VAL " " N  " " " 7 0 1 C2 
    2756 14 4.77314 -21.361 -34.3482 396 " " " " A 2 0 0 "VAL " " CA " " " 6 0 1 C2 
    2757 14 3.61039 -21.6607 -33.3735 396 " " " " A 2 0 0 "VAL " " C  " " " 6 0 1 C2 
    2758 23 2.92008 -22.6315 -33.5509 396 " " " " A 70 0 0 "VAL " " O  " " " 8 0 1 C2 
    2759 14 5.95779 -22.3514 -33.8312 396 " " " " A 2 0 0 "VAL " " CB " " " 6 0 1 C2 
    2760 14 7.07989 -22.5422 -34.8304 396 " " " " A 2 0 0 "VAL " " CG1" " " 6 0 1 C2 
    2761 14 6.61286 -21.7954 -32.5242 396 " " " " A 2 0 0 "VAL " " CG2" " " 6 0 1 C2 
    2762 40 3.33697 -20.7377 -32.4334 397 " " " " A 43 0 0 "VAL " " N  " " " 7 0 1 C2 
    2763 14 2.23177 -20.8336 -31.4912 397 " " " " A 2 0 0 "VAL " " CA " " " 6 0 1 C2 
    2764 14 0.957372 -20.5731 -32.4115 397 " " " " A 2 0 0 "VAL " " C  " " " 6 0 1 C2 
    2765 23 -0.0317331 -21.2441 -32.2249 397 " " " " A 70 0 0 "VAL " " O  " " " 8 0 1 C2 
    2766 14 2.33163 -19.9065 -30.2349 397 " " " " A 2 0 0 "VAL " " CB " " " 6 0 1 C2 
    2767 14 1.01465 -20.0627 -29.4038 397 " " " " A 2 0 0 "VAL " " CG1" " " 6 0 1 C2 
    2768 14 3.57479 -20.1995 -29.3535 397 " " " " A 2 0 0 "VAL " " CG2" " " 6 0 1 C2 
    2769 40 1.01788 -19.7274 -33.4287 398 " " " " A 43 0 0 "MET " " N  " " " 7 0 1 C2 
    2770 14 -0.132084 -19.6252 -34.3819 398 " " " " A 2 0 0 "MET " " CA " " " 6 0 1 C2 
    2771 14 -0.13799 -20.7208 -35.4373 398 " " " " A 2 0 0 "MET " " C  " " " 6 0 1 C2 
    2772 23 -1.14974 -20.8934 -36.1079 398 " " " " A 70 0 0 "MET " " O  " " " 8 0 1 C2 
    2773 14 -0.0986811 -18.2519 -35.0744 398 " " " " A 2 0 0 "MET " " CB " " " 6 0 1 C2 
    2774 14 -0.731211 -17.1541 -34.1875 398 " " " " A 2 0 0 "MET " " CG " " " 6 0 1 C2 
    2775 52 -0.78209 -15.5753 -34.9283 398 " " " " A 13 0 0 "MET " " SD " " " 16 0 1 C2 
    2776 14 0.990066 -15.1003 -34.912 398 " " " " A 2 0 0 "MET " " CE " " " 6 0 1 C2 
    2777 40 0.94589 -21.5504 -35.5598 399 " " " " A 43 0 0 "LYS " " N  " " " 7 0 1 C2 
    2778 14 0.912958 -22.6544 -36.4668 399 " " " " A 2 0 0 "LYS " " CA " " " 6 0 1 C2 
    2779 14 0.462436 -24.0237 -35.8045 399 " " " " A 2 0 0 "LYS " " C  " " " 6 0 1 C2 
    2780 23 -0.124707 -24.8596 -36.4995 399 " " " " A 70 0 0 "LYS " " O  " " " 8 0 1 C2 
    2781 14 2.28064 -22.7924 -37.105 399 " " " " A 2 0 0 "LYS " " CB " " " 6 0 1 C2 
    2782 14 2.31433 -23.9279 -38.1758 399 " " " " A 2 0 0 "LYS " " CG " " " 6 0 1 C2 
    2783 14 3.67899 -23.8431 -38.9418 399 " " " " A 2 0 0 "LYS " " CD " " " 6 0 1 C2 
    2784 14 3.60793 -24.7454 -40.1983 399 " " " " A 2 0 0 "LYS " " CE " " " 6 0 1 C2 
    2785 40 4.85509 -24.9258 -40.88 399 " " " " A 43 0 0 "LYS " " NZ " " " 7 0 1 C2 
    2786 40 0.678579 -24.1855 -34.4803 400 " " " " A 43 0 0 "ARG " " N  " " " 7 0 1 C2 
    2787 14 0.16707 -25.3238 -33.6796 400 " " " " A 2 0 0 "ARG " " CA " " " 6 0 1 C2 
    2788 14 -0.637692 -24.8144 -32.4522 400 " " " " A 2 0 0 "ARG " " C  " " " 6 0 1 C2 
    2789 23 -0.113778 -24.7582 -31.3638 400 " " " " A 70 0 0 "ARG " " O  " " " 8 0 1 C2 
    2790 14 1.3133 -26.3375 -33.3315 400 " " " " A 2 0 0 "ARG " " CB " " " 6 0 1 C2 
    2791 14 1.96599 -26.9339 -34.5463 400 " " " " A 2 0 0 "ARG " " CG " " " 6 0 1 C2 
    2792 14 3.33021 -27.5393 -34.1461 400 " " " " A 2 0 0 "ARG " " CD " " " 6 0 1 C2 
    2793 40 3.19321 -28.9747 -33.9055 400 " " " " A 43 0 0 "ARG " " NE " " " 7 0 1 C2 
    2794 14 4.07258 -29.8827 -34.2279 400 " " " " A 2 0 0 "ARG " " CZ " " " 6 0 1 C2 
    2795 40 5.31381 -29.5139 -34.6114 400 " " " " A 43 0 0 "ARG " " NH1" " " 7 0 1 C2 
    2796 40 3.66494 -31.1707 -33.9722 400 " " " " A 43 0 0 "ARG " " NH2" " " 7 0 1 C2 
    2797 40 -1.83448 -24.2064 -32.6062 401 " " " " A 43 0 0 "PRO " " N  " " " 7 0 1 C2 
    2798 14 -2.50026 -23.5057 -31.5289 401 " " " " A 2 0 0 "PRO " " CA " " " 6 0 1 C2 
    2799 14 -3.02815 -24.2857 -30.299 401 " " " " A 2 0 0 "PRO " " C  " " " 6 0 1 C2 
    2800 23 -3.14261 -23.7725 -29.1756 401 " " " " A 70 0 0 "PRO " " O  " " " 8 0 1 C2 
    2801 14 -3.60951 -22.6811 -32.1495 401 " " " " A 2 0 0 "PRO " " CB " " " 6 0 1 C2 
    2802 14 -3.81037 -23.3217 -33.4832 401 " " " " A 2 0 0 "PRO " " CG " " " 6 0 1 C2 
    2803 14 -2.56189 -24.1087 -33.8441 401 " " " " A 2 0 0 "PRO " " CD " " " 6 0 1 C2 
    2804 40 -3.45454 -25.5321 -30.4889 402 " " " " A 43 0 0 "ILE " " N  " " " 7 0 1 C2 
    2805 14 -3.99303 -26.4164 -29.4737 402 " " " " A 2 0 0 "ILE " " CA " " " 6 0 1 C2 
    2806 14 -2.82366 -26.9121 -28.5211 402 " " " " A 2 0 0 "ILE " " C  " " " 6 0 1 C2 
    2807 23 -2.9196 -26.8759 -27.3012 402 " " " " A 70 0 0 "ILE " " O  " " " 8 0 1 C2 
    2808 14 -5.00238 -27.5188 -29.9178 402 " " " " A 2 0 0 "ILE " " CB " " " 6 0 1 C2 
    2809 14 -6.13849 -26.8724 -30.5866 402 " " " " A 2 0 0 "ILE " " CG1" " " 6 0 1 C2 
    2810 14 -5.4473 -28.4302 -28.6942 402 " " " " A 2 0 0 "ILE " " CG2" " " 6 0 1 C2 
    2811 14 -7.16069 -27.9282 -31.1657 402 " " " " A 2 0 0 "ILE " " CD1" " " 6 0 1 C2 
    2812 40 -1.70621 -27.2448 -29.1194 403 " " " " A 43 0 0 "ALA " " N  " " " 7 0 1 C2 
    2813 14 -0.553023 -27.7574 -28.577 403 " " " " A 2 0 0 "ALA " " CA " " " 6 0 1 C2 
    2814 14 0.199014 -26.7142 -27.7654 403 " " " " A 2 0 0 "ALA " " C  " " " 6 0 1 C2 
    2815 23 0.678794 -27.0977 -26.7377 403 " " " " A 70 0 0 "ALA " " O  " " " 8 0 1 C2 
    2816 14 0.438745 -28.1751 -29.7006 403 " " " " A 2 0 0 "ALA " " CB " " " 6 0 1 C2 
    2817 40 0.363216 -25.4619 -28.1695 404 " " " " A 43 0 0 "PHE " " N  " " " 7 0 1 C2 
    2818 14 1.09741 -24.4737 -27.3557 404 " " " " A 2 0 0 "PHE " " CA " " " 6 0 1 C2 
    2819 14 0.13062 -23.764 -26.3267 404 " " " " A 2 0 0 "PHE " " C  " " " 6 0 1 C2 
    2820 23 0.289518 -22.5865 -25.9846 404 " " " " A 70 0 0 "PHE " " O  " " " 8 0 1 C2 
    2821 14 1.81209 -23.5266 -28.3124 404 " " " " A 2 0 0 "PHE " " CB " " " 6 0 1 C2 
    2822 14 3.10876 -24.1291 -28.9103 404 " " " " A 2 0 0 "PHE " " CG " " " 6 0 1 C2 
    2823 14 3.04241 -24.7465 -30.2122 404 " " " " A 2 0 0 "PHE " " CD1" " " 6 0 1 C2 
    2824 14 4.35373 -23.8544 -28.2759 404 " " " " A 2 0 0 "PHE " " CD2" " " 6 0 1 C2 
    2825 14 4.27245 -25.0087 -30.8577 404 " " " " A 2 0 0 "PHE " " CE1" " " 6 0 1 C2 
    2826 14 5.56934 -24.172 -28.9238 404 " " " " A 2 0 0 "PHE " " CE2" " " 6 0 1 C2 
    2827 14 5.52003 -24.7102 -30.2022 404 " " " " A 2 0 0 "PHE " " CZ " " " 6 0 1 C2 
    2828 40 -0.952014 -24.4362 -25.886 405 " " " " A 43 0 0 "ALA " " N  " " " 7 0 1 C2 
    2829 14 -2.05969 -23.9833 -24.9896 405 " " " " A 2 0 0 "ALA " " CA " " " 6 0 1 C2 
    2830 14 -2.36597 -25.0862 -23.9067 405 " " " " A 2 0 0 "ALA " " C  " " " 6 0 1 C2 
    2831 23 -2.33178 -24.8184 -22.7063 405 " " " " A 70 0 0 "ALA " " O  " " " 8 0 1 C2 
    2832 14 -3.33151 -23.6167 -25.7831 405 " " " " A 2 0 0 "ALA " " CB " " " 6 0 1 C2 
    2833 40 -2.63228 -26.2659 -24.3994 406 " " " " A 43 0 0 "ALA " " N  " " " 7 0 1 C2 
    2834 14 -3.24863 -27.4263 -23.7137 406 " " " " A 2 0 0 "ALA " " CA " " " 6 0 1 C2 
    2835 14 -2.39076 -27.7486 -22.4237 406 " " " " A 2 0 0 "ALA " " C  " " " 6 0 1 C2 
    2836 23 -2.87619 -27.526 -21.3269 406 " " " " A 70 0 0 "ALA " " O  " " " 8 0 1 C2 
    2837 14 -3.45079 -28.6433 -24.6531 406 " " " " A 2 0 0 "ALA " " CB " " " 6 0 1 C2 
    2838 40 -1.14056 -28.1884 -22.5431 407 " " " " A 43 0 0 "PRO " " N  " " " 7 0 1 C2 
    2839 14 -0.224412 -28.5603 -21.4551 407 " " " " A 2 0 0 "PRO " " CA " " " 6 0 1 C2 
    2840 14 0.367345 -27.2895 -20.7222 407 " " " " A 2 0 0 "PRO " " C  " " " 6 0 1 C2 
    2841 23 1.2615 -27.5018 -19.8371 407 " " " " A 70 0 0 "PRO " " O  " " " 8 0 1 C2 
    2842 14 0.927278 -29.3986 -22.1219 407 " " " " A 2 0 0 "PRO " " CB " " " 6 0 1 C2 
    2843 14 0.904083 -28.8045 -23.4852 407 " " " " A 2 0 0 "PRO " " CG " " " 6 0 1 C2 
    2844 14 -0.459088 -28.328 -23.8506 407 " " " " A 2 0 0 "PRO " " CD " " " 6 0 1 C2 
    2845 40 0.0624994 -26.0565 -21.0889 408 " " " " A 43 0 0 "ILE " " N  " " " 7 0 1 C2 
    2846 14 0.515977 -24.762 -20.4634 408 " " " " A 2 0 0 "ILE " " CA " " " 6 0 1 C2 
    2847 14 -0.622649 -24.2517 -19.4974 408 " " " " A 2 0 0 "ILE " " C  " " " 6 0 1 C2 
    2848 23 -0.320338 -23.6899 -18.4941 408 " " " " A 70 0 0 "ILE " " O  " " " 8 0 1 C2 
    2849 14 0.862831 -23.7118 -21.6044 408 " " " " A 2 0 0 "ILE " " CB " " " 6 0 1 C2 
    2850 14 1.75634 -24.2221 -22.7249 408 " " " " A 2 0 0 "ILE " " CG1" " " 6 0 1 C2 
    2851 14 1.49782 -22.4154 -21.0779 408 " " " " A 2 0 0 "ILE " " CG2" " " 6 0 1 C2 
    2852 14 3.07854 -24.8444 -22.1986 408 " " " " A 2 0 0 "ILE " " CD1" " " 6 0 1 C2 
    2853 40 -1.88329 -24.4983 -19.8223 409 " " " " A 43 0 0 "LEU " " N  " " " 7 0 1 C2 
    2854 14 -3.06022 -24.1677 -19.0158 409 " " " " A 2 0 0 "LEU " " CA " " " 6 0 1 C2 
    2855 14 -3.1898 -25.0914 -17.7913 409 " " " " A 2 0 0 "LEU " " C  " " " 6 0 1 C2 
    2856 23 -3.4294 -24.6145 -16.6344 409 " " " " A 70 0 0 "LEU " " O  " " " 8 0 1 C2 
    2857 14 -4.31642 -24.1587 -19.8792 409 " " " " A 2 0 0 "LEU " " CB " " " 6 0 1 C2 
    2858 14 -5.51304 -23.4946 -19.2326 409 " " " " A 2 0 0 "LEU " " CG " " " 6 0 1 C2 
    2859 14 -5.33603 -21.967 -18.8749 409 " " " " A 2 0 0 "LEU " " CD1" " " 6 0 1 C2 
    2860 14 -6.81509 -23.5852 -20.0085 409 " " " " A 2 0 0 "LEU " " CD2" " " 6 0 1 C2 
    2861 40 -2.92246 -26.4004 -17.9454 410 " " " " A 43 0 0 "VAL " " N  " " " 7 0 1 C2 
    2862 14 -3.16303 -27.4672 -16.9224 410 " " " " A 2 0 0 "VAL " " CA " " " 6 0 1 C2 
    2863 14 -2.31667 -27.3992 -15.6164 410 " " " " A 2 0 0 "VAL " " C  " " " 6 0 1 C2 
    2864 23 -2.68776 -28.0473 -14.6399 410 " " " " A 70 0 0 "VAL " " O  " " " 8 0 1 C2 
    2865 14 -2.92103 -28.777 -17.6808 410 " " " " A 2 0 0 "VAL " " CB " " " 6 0 1 C2 
    2866 14 -3.92836 -29.1515 -18.7347 410 " " " " A 2 0 0 "VAL " " CG1" " " 6 0 1 C2 
    2867 14 -1.49876 -29.017 -18.084 410 " " " " A 2 0 0 "VAL " " CG2" " " 6 0 1 C2 
    2868 40 -1.23864 -26.63 -15.669 411 " " " " A 43 0 0 "VAL " " N  " " " 7 0 1 C2 
    2869 14 -0.339238 -26.3023 -14.5997 411 " " " " A 2 0 0 "VAL " " CA " " " 6 0 1 C2 
    2870 14 -0.529057 -24.8693 -14.1505 411 " " " " A 2 0 0 "VAL " " C  " " " 6 0 1 C2 
    2871 23 0.0762171 -24.567 -13.116 411 " " " " A 70 0 0 "VAL " " O  " " " 8 0 1 C2 
    2872 14 1.13939 -26.4915 -15.0852 411 " " " " A 2 0 0 "VAL " " CB " " " 6 0 1 C2 
    2873 14 1.5508 -27.948 -15.0545 411 " " " " A 2 0 0 "VAL " " CG1" " " 6 0 1 C2 
    2874 14 1.40599 -25.7914 -16.4793 411 " " " " A 2 0 0 "VAL " " CG2" " " 6 0 1 C2 
    2875 40 -1.37893 -24.0297 -14.7507 412 " " " " A 43 0 0 "MET " " N  " " " 7 0 1 C2 
    2876 14 -1.60558 -22.6765 -14.4062 412 " " " " A 2 0 0 "MET " " CA " " " 6 0 1 C2 
    2877 14 -2.85022 -22.6646 -13.5194 412 " " " " A 2 0 0 "MET " " C  " " " 6 0 1 C2 
    2878 23 -2.85386 -21.8282 -12.5891 412 " " " " A 70 0 0 "MET " " O  " " " 8 0 1 C2 
    2879 14 -1.84541 -21.8607 -15.7185 412 " " " " A 2 0 0 "MET " " CB " " " 6 0 1 C2 
    2880 14 -1.89967 -20.3415 -15.5109 412 " " " " A 2 0 0 "MET " " CG " " " 6 0 1 C2 
    2881 52 -2.10001 -19.2799 -16.9866 412 " " " " A 13 0 0 "MET " " SD " " " 16 0 1 C2 
    2882 14 -0.528346 -19.6606 -17.8778 412 " " " " A 2 0 0 "MET " " CE " " " 6 0 1 C2 
    2883 40 -3.8981 -23.5063 -13.6882 413 " " " " A 43 0 0 "VAL " " N  " " " 7 0 1 C2 
    2884 14 -5.0796 -23.5077 -12.8462 413 " " " " A 2 0 0 "VAL " " CA " " " 6 0 1 C2 
    2885 14 -4.82101 -23.8847 -11.4129 413 " " " " A 2 0 0 "VAL " " C  " " " 6 0 1 C2 
    2886 23 -5.56301 -23.3817 -10.5145 413 " " " " A 70 0 0 "VAL " " O  " " " 8 0 1 C2 
    2887 14 -6.22094 -24.3301 -13.5305 413 " " " " A 2 0 0 "VAL " " CB " " " 6 0 1 C2 
    2888 14 -6.55089 -23.778 -14.8964 413 " " " " A 2 0 0 "VAL " " CG1" " " 6 0 1 C2 
    2889 14 -6.02496 -25.8628 -13.5249 413 " " " " A 2 0 0 "VAL " " CG2" " " 6 0 1 C2 
    2890 40 -3.7091 -24.5431 -11.1378 414 " " " " A 43 0 0 "LEU " " N  " " " 7 0 1 C2 
    2891 14 -3.33184 -24.9319 -9.79433 414 " " " " A 2 0 0 "LEU " " CA " " " 6 0 1 C2 
    2892 14 -2.88762 -23.754 -8.91323 414 " " " " A 2 0 0 "LEU " " C  " " " 6 0 1 C2 
    2893 23 -2.82278 -23.8848 -7.66147 414 " " " " A 70 0 0 "LEU " " O  " " " 8 0 1 C2 
    2894 14 -2.07543 -25.9476 -9.95637 414 " " " " A 2 0 0 "LEU " " CB " " " 6 0 1 C2 
    2895 14 -2.20386 -27.0317 -11.0088 414 " " " " A 2 0 0 "LEU " " CG " " " 6 0 1 C2 
    2896 14 -0.925934 -27.8774 -11.15 414 " " " " A 2 0 0 "LEU " " CD1" " " 6 0 1 C2 
    2897 14 -3.44133 -27.9825 -10.7612 414 " " " " A 2 0 0 "LEU " " CD2" " " 6 0 1 C2 
    2898 40 -2.60082 -22.6165 -9.49652 415 " " " " A 43 0 0 "LEU " " N  " " " 7 0 1 C2 
    2899 14 -1.92154 -21.4525 -8.86657 415 " " " " A 2 0 0 "LEU " " CA " " " 6 0 1 C2 
    2900 14 -2.92952 -20.5457 -8.06996 415 " " " " A 2 0 0 "LEU " " C  " " " 6 0 1 C2 
    2901 23 -2.42964 -19.7547 -7.21968 415 " " " " A 70 0 0 "LEU " " O  " " " 8 0 1 C2 
    2902 14 -1.22135 -20.6021 -10.0079 415 " " " " A 2 0 0 "LEU " " CB " " " 6 0 1 C2 
    2903 14 -0.122775 -21.2743 -10.8839 415 " " " " A 2 0 0 "LEU " " CG " " " 6 0 1 C2 
    2904 14 0.355197 -20.3167 -11.9507 415 " " " " A 2 0 0 "LEU " " CD1" " " 6 0 1 C2 
    2905 14 1.03112 -21.7728 -10.0057 415 " " " " A 2 0 0 "LEU " " CD2" " " 6 0 1 C2 
    2906 40 -4.27229 -20.6934 -8.32125 416 " " " " A 43 0 0 "ILE " " N  " " " 7 0 1 C2 
    2907 14 -5.43764 -20.0435 -7.64296 416 " " " " A 2 0 0 "ILE " " CA " " " 6 0 1 C2 
    2908 14 -5.80259 -20.8089 -6.32452 416 " " " " A 2 0 0 "ILE " " C  " " " 6 0 1 C2 
    2909 23 -6.45201 -20.1831 -5.45076 416 " " " " A 70 0 0 "ILE " " O  " " " 8 0 1 C2 
    2910 14 -6.65381 -20.0314 -8.68633 416 " " " " A 2 0 0 "ILE " " CB " " " 6 0 1 C2 
    2911 14 -6.16602 -19.582 -10.0912 416 " " " " A 2 0 0 "ILE " " CG1" " " 6 0 1 C2 
    2912 14 -7.89918 -19.2815 -8.23888 416 " " " " A 2 0 0 "ILE " " CG2" " " 6 0 1 C2 
    2913 14 -7.18344 -19.351 -11.2549 416 " " " " A 2 0 0 "ILE " " CD1" " " 6 0 1 C2 
    2914 40 -5.54711 -22.1473 -6.20931 417 " " " " A 43 0 0 "ILE " " N  " " " 7 0 1 C2 
    2915 14 -5.65389 -22.9743 -4.98093 417 " " " " A 2 0 0 "ILE " " CA " " " 6 0 1 C2 
    2916 14 -5.1802 -22.1889 -3.70616 417 " " " " A 2 0 0 "ILE " " C  " " " 6 0 1 C2 
    2917 23 -6.00887 -21.9915 -2.86424 417 " " " " A 70 0 0 "ILE " " O  " " " 8 0 1 C2 
    2918 14 -4.96427 -24.4265 -5.08669 417 " " " " A 2 0 0 "ILE " " CB " " " 6 0 1 C2 
    2919 14 -5.38187 -25.1835 -6.38874 417 " " " " A 2 0 0 "ILE " " CG1" " " 6 0 1 C2 
    2920 14 -5.10072 -25.3007 -3.84876 417 " " " " A 2 0 0 "ILE " " CG2" " " 6 0 1 C2 
    2921 14 -6.86656 -25.5432 -6.49901 417 " " " " A 2 0 0 "ILE " " CD1" " " 6 0 1 C2 
    2922 40 -3.95606 -21.7231 -3.46433 418 " " " " A 43 0 0 "PRO " " N  " " " 7 0 1 C2 
    2923 14 -3.59684 -20.946 -2.28399 418 " " " " A 2 0 0 "PRO " " CA " " " 6 0 1 C2 
    2924 14 -4.28397 -19.5527 -2.09174 418 " " " " A 2 0 0 "PRO " " C  " " " 6 0 1 C2 
    2925 23 -4.10639 -18.953 -1.00538 418 " " " " A 70 0 0 "PRO " " O  " " " 8 0 1 C2 
    2926 14 -2.06239 -20.6566 -2.38754 418 " " " " A 2 0 0 "PRO " " CB " " " 6 0 1 C2 
    2927 14 -1.63721 -21.173 -3.79039 418 " " " " A 2 0 0 "PRO " " CG " " " 6 0 1 C2 
    2928 14 -2.84232 -21.9524 -4.32413 418 " " " " A 2 0 0 "PRO " " CD " " " 6 0 1 C2 
    2929 40 -5.25628 -19.1028 -2.93344 419 " " " " A 43 0 0 "LEU " " N  " " " 7 0 1 C2 
    2930 14 -6.14409 -17.9866 -2.68163 419 " " " " A 2 0 0 "LEU " " CA " " " 6 0 1 C2 
    2931 14 -7.03678 -18.208 -1.48196 419 " " " " A 2 0 0 "LEU " " C  " " " 6 0 1 C2 
    2932 23 -7.51404 -17.2376 -0.837406 419 " " " " A 70 0 0 "LEU " " O  " " " 8 0 1 C2 
    2933 14 -6.97433 -17.7665 -3.95139 419 " " " " A 2 0 0 "LEU " " CB " " " 6 0 1 C2 
    2934 14 -7.87562 -16.47 -3.99053 419 " " " " A 2 0 0 "LEU " " CG " " " 6 0 1 C2 
    2935 14 -7.0522 -15.2044 -3.71107 419 " " " " A 2 0 0 "LEU " " CD1" " " 6 0 1 C2 
    2936 14 -8.70344 -16.4562 -5.37479 419 " " " " A 2 0 0 "LEU " " CD2" " " 6 0 1 C2 
    2937 40 -7.31157 -19.4849 -1.08858 420 " " " " A 43 0 0 "GLY " " N  " " " 7 0 1 C2 
    2938 14 -8.14422 -19.779 0.0523375 420 " " " " A 2 0 0 "GLY " " CA " " " 6 0 1 C2 
    2939 14 -7.42524 -19.5984 1.42447 420 " " " " A 2 0 0 "GLY " " C  " " " 6 0 1 C2 
    2940 23 -8.08771 -19.5906 2.46347 420 " " " " A 70 0 0 "GLY " " O  " " " 8 0 1 C2 
    2941 40 -6.05898 -19.4969 1.33634 421 " " " " A 43 0 0 "GLN " " N  " " " 7 0 1 C2 
    2942 14 -5.12199 -19.3456 2.4366 421 " " " " A 2 0 0 "GLN " " CA " " " 6 0 1 C2 
    2943 14 -4.88289 -17.8899 2.72659 421 " " " " A 2 0 0 "GLN " " C  " " " 6 0 1 C2 
    2944 23 -3.99761 -17.4711 3.39157 421 " " " " A 70 0 0 "GLN " " O  " " " 8 0 1 C2 
    2945 14 -3.74735 -20.0677 2.10438 421 " " " " A 2 0 0 "GLN " " CB " " " 6 0 1 C2 
    2946 14 -3.75197 -21.5768 1.83618 421 " " " " A 2 0 0 "GLN " " CG " " " 6 0 1 C2 
    2947 14 -3.97002 -22.4476 3.03984 421 " " " " A 2 0 0 "GLN " " CD " " " 6 0 1 C2 
    2948 23 -5.09526 -22.6411 3.51349 421 " " " " A 70 0 0 "GLN " " OE1" " " 8 0 1 C2 
    2949 40 -2.92623 -22.9522 3.66986 421 " " " " A 43 0 0 "GLN " " NE2" " " 7 0 1 C2 
    2950 40 -5.74341 -17.0228 2.12539 422 " " " " A 43 0 0 "LEU " " N  " " " 7 0 1 C2 
    2951 14 -6.09672 -15.6976 2.6279 422 " " " " A 2 0 0 "LEU " " CA " " " 6 0 1 C2 
    2952 14 -6.7894 -15.878 3.93229 422 " " " " A 2 0 0 "LEU " " C  " " " 6 0 1 C2 
    2953 23 -7.4189 -16.883 4.21023 422 " " " " A 70 0 0 "LEU " " O  " " " 8 0 1 C2 
    2954 14 -6.90361 -14.9242 1.65513 422 " " " " A 2 0 0 "LEU " " CB " " " 6 0 1 C2 
    2955 14 -6.96003 -13.3484 1.8763 422 " " " " A 2 0 0 "LEU " " CG " " " 6 0 1 C2 
    2956 14 -5.74972 -12.6501 1.30031 422 " " " " A 2 0 0 "LEU " " CD1" " " 6 0 1 C2 
    2957 14 -8.37717 -12.7493 1.44755 422 " " " " A 2 0 0 "LEU " " CD2" " " 6 0 1 C2 
    2958 40 -6.69189 -14.8082 4.76604 423 " " " " A 43 0 0 "SER " " N  " " " 7 0 1 C2 
    2959 14 -7.35856 -14.6027 6.05512 423 " " " " A 2 0 0 "SER " " CA " " " 6 0 1 C2 
    2960 14 -7.29895 -13.1061 6.13981 423 " " " " A 2 0 0 "SER " " C  " " " 6 0 1 C2 
    2961 23 -6.26556 -12.5326 5.82683 423 " " " " A 70 0 0 "SER " " O  " " " 8 0 1 C2 
    2962 14 -6.60041 -15.4911 7.2042 423 " " " " A 2 0 0 "SER " " CB " " " 6 0 1 C2 
    2963 23 -7.35767 -15.1788 8.3451 423 " " " " A 70 0 0 "SER " " OG " " " 8 0 1 C2 
    2964 40 -8.43927 -12.4861 6.47873 424 " " " " A 43 0 0 "LEU " " N  " " " 7 0 1 C2 
    2965 14 -8.46404 -11.0824 6.65208 424 " " " " A 2 0 0 "LEU " " CA " " " 6 0 1 C2 
    2966 14 -8.1237 -10.5843 8.09875 424 " " " " A 2 0 0 "LEU " " C  " " " 6 0 1 C2 
    2967 23 -8.80558 -10.8038 9.05552 424 " " " " A 70 0 0 "LEU " " O  " " " 8 0 1 C2 
    2968 14 -9.91074 -10.656 6.30407 424 " " " " A 2 0 0 "LEU " " CB " " " 6 0 1 C2 
    2969 14 -10.5367 -11.1641 5.01094 424 " " " " A 2 0 0 "LEU " " CG " " " 6 0 1 C2 
    2970 14 -12.0189 -10.7447 4.95156 424 " " " " A 2 0 0 "LEU " " CD1" " " 6 0 1 C2 
    2971 14 -9.78697 -10.4629 3.90343 424 " " " " A 2 0 0 "LEU " " CD2" " " 6 0 1 C2 
    2972 40 -7.02873 -9.85048 8.16372 425 " " " " A 43 0 0 "GLY " " N  " " " 7 0 1 C2 
    2973 14 -6.55085 -9.20403 9.39933 425 " " " " A 2 0 0 "GLY " " CA " " " 6 0 1 C2 
    2974 14 -6.5674 -7.68262 9.54935 425 " " " " A 2 0 0 "GLY " " C  " " " 6 0 1 C2 
    2975 23 -6.94144 -6.92011 8.68142 425 " " " " A 70 0 0 "GLY " " O  " " " 8 0 1 C2 
    2976 40 -6.1655 -7.32208 10.7882 426 " " " " A 43 0 0 "GLY " " N  " " " 7 0 1 C2 
    2977 14 -5.7117 -6.00364 11.2646 426 " " " " A 2 0 0 "GLY " " CA " " " 6 0 1 C2 
    2978 14 -4.23672 -5.91058 11.2794 426 " " " " A 2 0 0 "GLY " " C  " " " 6 0 1 C2 
    2979 23 -3.56479 -6.85872 10.9441 426 " " " " A 70 0 0 "GLY " " O  " " " 8 0 1 C2 
    2980 40 -3.74227 -4.81776 11.8139 427 " " " " A 43 0 0 "ILE " " N  " " " 7 0 1 C2 
    2981 14 -2.41091 -4.46581 12.133 427 " " " " A 2 0 0 "ILE " " CA " " " 6 0 1 C2 
    2982 14 -2.02751 -5.33408 13.3432 427 " " " " A 2 0 0 "ILE " " C  " " " 6 0 1 C2 
    2983 23 -2.82155 -5.50662 14.285 427 " " " " A 70 0 0 "ILE " " O  " " " 8 0 1 C2 
    2984 14 -2.36604 -2.88001 12.4563 427 " " " " A 2 0 0 "ILE " " CB " " " 6 0 1 C2 
    2985 14 -2.94472 -1.84439 11.4144 427 " " " " A 2 0 0 "ILE " " CG1" " " 6 0 1 C2 
    2986 14 -0.9679 -2.37881 12.9101 427 " " " " A 2 0 0 "ILE " " CG2" " " 6 0 1 C2 
    2987 14 -2.37827 -1.94566 10.0144 427 " " " " A 2 0 0 "ILE " " CD1" " " 6 0 1 C2 
    2988 40 -0.796921 -5.92448 13.3707 428 " " " " A 43 0 0 "SER " " N  " " " 7 0 1 C2 
    2989 14 -0.126345 -6.62284 14.4713 428 " " " " A 2 0 0 "SER " " CA " " " 6 0 1 C2 
    2990 14 1.35922 -6.39046 14.3618 428 " " " " A 2 0 0 "SER " " C  " " " 6 0 1 C2 
    2991 23 1.87019 -5.74697 13.4789 428 " " " " A 70 0 0 "SER " " O  " " " 8 0 1 C2 
    2992 14 -0.63159 -8.0967 14.5186 428 " " " " A 2 0 0 "SER " " CB " " " 6 0 1 C2 
    2993 23 -0.26089 -8.81987 13.3415 428 " " " " A 70 0 0 "SER " " OG " " " 8 0 1 C2 
    2994 40 2.11872 -6.81379 15.3517 429 " " " " A 43 0 0 "GLU " " N  " " " 7 0 1 C2 
    2995 14 3.58477 -6.77449 15.4486 429 " " " " A 2 0 0 "GLU " " CA " " " 6 0 1 C2 
    2996 14 4.17608 -7.75947 14.4211 429 " " " " A 2 0 0 "GLU " " C  " " " 6 0 1 C2 
    2997 23 5.27093 -7.52667 13.9272 429 " " " " A 70 0 0 "GLU " " O  " " " 8 0 1 C2 
    2998 14 4.02823 -7.09346 16.9507 429 " " " " A 2 0 0 "GLU " " CB " " " 6 0 1 C2 
    2999 14 3.96378 -8.58117 17.3057 429 " " " " A 2 0 0 "GLU " " CG " " " 6 0 1 C2 
    3000 14 2.60824 -9.16378 17.6944 429 " " " " A 2 0 0 "GLU " " CD " " " 6 0 1 C2 
    3001 23 1.61059 -8.72248 17.0681 429 " " " " A 70 0 0 "GLU " " OE1" " " 8 0 1 C2 
    3002 23 2.62872 -10.0613 18.5835 429 " " " " A 70 0 0 "GLU " " OE2" " " 8 0 1 C2 
    3003 40 3.37725 -8.79987 13.9902 430 " " " " A 43 0 0 "LYS " " N  " " " 7 0 1 C2 
    3004 14 3.63342 -9.79169 12.9619 430 " " " " A 2 0 0 "LYS " " CA " " " 6 0 1 C2 
    3005 14 4.08563 -9.30436 11.5422 430 " " " " A 2 0 0 "LYS " " C  " " " 6 0 1 C2 
    3006 23 4.66994 -10.0645 10.7512 430 " " " " A 70 0 0 "LYS " " O  " " " 8 0 1 C2 
    3007 14 2.56197 -10.8752 12.8866 430 " " " " A 2 0 0 "LYS " " CB " " " 6 0 1 C2 
    3008 14 1.98116 -11.4353 14.1833 430 " " " " A 2 0 0 "LYS " " CG " " " 6 0 1 C2 
    3009 14 3.01988 -11.9438 15.2183 430 " " " " A 2 0 0 "LYS " " CD " " " 6 0 1 C2 
    3010 14 2.31461 -12.736 16.3697 430 " " " " A 2 0 0 "LYS " " CE " " " 6 0 1 C2 
    3011 40 3.0019 -12.5962 17.7208 430 " " " " A 43 0 0 "LYS " " NZ " " " 7 0 1 C2 
    3012 40 3.7803 -8.03821 11.2919 431 " " " " A 43 0 0 "TYR " " N  " " " 7 0 1 C2 
    3013 14 4.14478 -7.25054 10.1512 431 " " " " A 2 0 0 "TYR " " CA " " " 6 0 1 C2 
    3014 14 5.67775 -6.96292 10.1092 431 " " " " A 2 0 0 "TYR " " C  " " " 6 0 1 C2 
    3015 23 6.15508 -6.34801 9.16152 431 " " " " A 70 0 0 "TYR " " O  " " " 8 0 1 C2 
    3016 14 3.37611 -5.90724 10.1934 431 " " " " A 2 0 0 "TYR " " CB " " " 6 0 1 C2 
    3017 14 1.79608 -5.87847 9.86401 431 " " " " A 2 0 0 "TYR " " CG " " " 6 0 1 C2 
    3018 14 0.892168 -6.85001 10.3848 431 " " " " A 2 0 0 "TYR " " CD1" " " 6 0 1 C2 
    3019 14 1.271 -4.75905 9.18686 431 " " " " A 2 0 0 "TYR " " CD2" " " 6 0 1 C2 
    3020 14 -0.488574 -6.83426 9.94958 431 " " " " A 2 0 0 "TYR " " CE1" " " 6 0 1 C2 
    3021 14 -0.0219503 -4.82837 8.66653 431 " " " " A 2 0 0 "TYR " " CE2" " " 6 0 1 C2 
    3022 14 -0.897917 -5.82707 9.10155 431 " " " " A 2 0 0 "TYR " " CZ " " " 6 0 1 C2 
    3023 23 -2.22034 -5.78841 8.62102 431 " " " " A 70 0 0 "TYR " " OH " " " 8 0 1 C2 
    3024 40 6.43652 -7.27353 11.2079 432 " " " " A 43 0 0 "LEU " " N  " " " 7 0 1 C2 
    3025 14 7.8202 -7.00735 11.3154 432 " " " " A 2 0 0 "LEU " " CA " " " 6 0 1 C2 
    3026 14 8.55084 -8.35161 11.463 432 " " " " A 2 0 0 "LEU " " C  " " " 6 0 1 C2 
    3027 23 7.91754 -9.34119 11.8714 432 " " " " A 70 0 0 "LEU " " O  " " " 8 0 1 C2 
    3028 14 8.17491 -6.19582 12.5278 432 " " " " A 2 0 0 "LEU " " CB " " " 6 0 1 C2 
    3029 14 7.87674 -4.65715 12.4377 432 " " " " A 2 0 0 "LEU " " CG " " " 6 0 1 C2 
    3030 14 7.8055 -4.01053 13.7947 432 " " " " A 2 0 0 "LEU " " CD1" " " 6 0 1 C2 
    3031 14 8.99297 -4.02588 11.5796 432 " " " " A 2 0 0 "LEU " " CD2" " " 6 0 1 C2 
    3032 40 9.82944 -8.46462 11.1148 433 " " " " A 43 0 0 "PRO " " N  " " " 7 0 1 C2 
    3033 14 10.4315 -9.81621 11.1096 433 " " " " A 2 0 0 "PRO " " CA " " " 6 0 1 C2 
    3034 14 10.6003 -10.413 12.5359 433 " " " " A 2 0 0 "PRO " " C  " " " 6 0 1 C2 
    3035 23 10.5416 -9.70926 13.5222 433 " " " " A 70 0 0 "PRO " " O  " " " 8 0 1 C2 
    3036 14 11.7392 -9.63903 10.3512 433 " " " " A 2 0 0 "PRO " " CB " " " 6 0 1 C2 
    3037 14 12.0734 -8.21698 10.5127 433 " " " " A 2 0 0 "PRO " " CG " " " 6 0 1 C2 
    3038 14 10.7757 -7.46451 10.6267 433 " " " " A 2 0 0 "PRO " " CD " " " 6 0 1 C2 
    3039 40 10.8132 -11.7138 12.6644 434 " " " " A 43 0 0 "PRO " " N  " " " 7 0 1 C2 
    3040 14 10.7456 -12.4233 13.9118 434 " " " " A 2 0 0 "PRO " " CA " " " 6 0 1 C2 
    3041 14 11.9364 -12.2733 14.7908 434 " " " " A 2 0 0 "PRO " " C  " " " 6 0 1 C2 
    3042 23 11.8594 -12.658 15.9607 434 " " " " A 70 0 0 "PRO " " O  " " " 8 0 1 C2 
    3043 14 10.6293 -13.9515 13.67 434 " " " " A 2 0 0 "PRO " " CB " " " 6 0 1 C2 
    3044 14 11.1973 -14.1581 12.1991 434 " " " " A 2 0 0 "PRO " " CG " " " 6 0 1 C2 
    3045 14 11.0171 -12.7555 11.5573 434 " " " " A 2 0 0 "PRO " " CD " " " 6 0 1 C2 
    3046 40 13.0917 -11.8175 14.2793 435 " " " " A 43 0 0 "ASP " " N  " " " 7 0 1 C2 
    3047 14 14.3322 -11.5692 15.0272 435 " " " " A 2 0 0 "ASP " " CA " " " 6 0 1 C2 
    3048 14 14.4878 -10.0537 15.2876 435 " " " " A 2 0 0 "ASP " " C  " " " 6 0 1 C2 
    3049 23 15.5577 -9.75487 15.8573 435 " " " " A 70 0 0 "ASP " " O  " " " 8 0 1 C2 
    3050 14 15.6258 -12.0854 14.2445 435 " " " " A 2 0 0 "ASP " " CB " " " 6 0 1 C2 
    3051 14 15.8935 -11.4703 12.8812 435 " " " " A 2 0 0 "ASP " " CG " " " 6 0 1 C2 
    3052 23 17.0346 -11.0837 12.5755 435 " " " " A 70 0 0 "ASP " " OD1" " " 8 0 1 C2 
    3053 23 14.9122 -11.4242 12.0472 435 " " " " A 70 0 0 "ASP " " OD2" " " 8 0 1 C2 
    3054 40 13.4818 -9.21366 15.1143 436 " " " " A 43 0 0 "ASN " " N  " " " 7 0 1 C2 
    3055 14 13.4956 -7.82607 15.4937 436 " " " " A 2 0 0 "ASN " " CA " " " 6 0 1 C2 
    3056 14 13.5345 -7.64102 17.0564 436 " " " " A 2 0 0 "ASN " " C  " " " 6 0 1 C2 
    3057 23 12.5305 -8.06923 17.6431 436 " " " " A 70 0 0 "ASN " " O  " " " 8 0 1 C2 
    3058 14 12.1928 -7.16485 14.8844 436 " " " " A 2 0 0 "ASN " " CB " " " 6 0 1 C2 
    3059 14 12.1479 -5.66131 15.0027 436 " " " " A 2 0 0 "ASN " " CG " " " 6 0 1 C2 
    3060 23 11.6006 -5.14638 16.0417 436 " " " " A 70 0 0 "ASN " " OD1" " " 8 0 1 C2 
    3061 40 12.6924 -4.97887 14.0528 436 " " " " A 43 0 0 "ASN " " ND2" " " 7 0 1 C2 
    3062 40 14.5218 -6.92994 17.6026 437 " " " " A 43 0 0 "ALA " " N  " " " 7 0 1 C2 
    3063 14 14.7158 -6.74911 19.0328 437 " " " " A 2 0 0 "ALA " " CA " " " 6 0 1 C2 
    3064 14 13.5169 -6.28216 19.856 437 " " " " A 2 0 0 "ALA " " C  " " " 6 0 1 C2 
    3065 23 13.2363 -6.87036 20.9086 437 " " " " A 70 0 0 "ALA " " O  " " " 8 0 1 C2 
    3066 14 15.8422 -5.74216 19.0799 437 " " " " A 2 0 0 "ALA " " CB " " " 6 0 1 C2 
    3067 40 12.8427 -5.27351 19.2909 438 " " " " A 43 0 0 "VAL " " N  " " " 7 0 1 C2 
    3068 14 11.6862 -4.71497 19.9593 438 " " " " A 2 0 0 "VAL " " CA " " " 6 0 1 C2 
    3069 14 10.4198 -5.58708 19.7339 438 " " " " A 2 0 0 "VAL " " C  " " " 6 0 1 C2 
    3070 23 9.69498 -5.75346 20.7131 438 " " " " A 70 0 0 "VAL " " O  " " " 8 0 1 C2 
    3071 14 11.425 -3.288 19.4856 438 " " " " A 2 0 0 "VAL " " CB " " " 6 0 1 C2 
    3072 14 10.1977 -2.55433 20.1415 438 " " " " A 2 0 0 "VAL " " CG1" " " 6 0 1 C2 
    3073 14 12.7155 -2.41842 19.5321 438 " " " " A 2 0 0 "VAL " " CG2" " " 6 0 1 C2 
    3074 40 10.2586 -6.28185 18.6023 439 " " " " A 43 0 0 "ARG " " N  " " " 7 0 1 C2 
    3075 14 9.20907 -7.26389 18.3865 439 " " " " A 2 0 0 "ARG " " CA " " " 6 0 1 C2 
    3076 14 9.41189 -8.45711 19.3245 439 " " " " A 2 0 0 "ARG " " C  " " " 6 0 1 C2 
    3077 23 8.47888 -8.88883 19.8978 439 " " " " A 70 0 0 "ARG " " O  " " " 8 0 1 C2 
    3078 14 8.9874 -7.69876 16.853 439 " " " " A 2 0 0 "ARG " " CB " " " 6 0 1 C2 
    3079 14 7.77968 -8.58686 16.5354 439 " " " " A 2 0 0 "ARG " " CG " " " 6 0 1 C2 
    3080 14 8.03234 -9.58275 15.4297 439 " " " " A 2 0 0 "ARG " " CD " " " 6 0 1 C2 
    3081 40 7.18142 -10.7267 15.7442 439 " " " " A 43 0 0 "ARG " " NE " " " 7 0 1 C2 
    3082 14 6.72255 -11.6375 14.8866 439 " " " " A 2 0 0 "ARG " " CZ " " " 6 0 1 C2 
    3083 40 6.12725 -12.7222 15.3462 439 " " " " A 43 0 0 "ARG " " NH1" " " 7 0 1 C2 
    3084 40 6.87498 -11.4395 13.5735 439 " " " " A 43 0 0 "ARG " " NH2" " " 7 0 1 C2 
    3085 40 10.6537 -8.95831 19.5888 440 " " " " A 43 0 0 "GLN " " N  " " " 7 0 1 C2 
    3086 14 11.0802 -10.09 20.4215 440 " " " " A 2 0 0 "GLN " " CA " " " 6 0 1 C2 
    3087 14 10.8919 -9.75409 21.8933 440 " " " " A 2 0 0 "GLN " " C  " " " 6 0 1 C2 
    3088 23 10.5519 -10.6084 22.6873 440 " " " " A 70 0 0 "GLN " " O  " " " 8 0 1 C2 
    3089 14 12.5685 -10.4293 20.0717 440 " " " " A 2 0 0 "GLN " " CB " " " 6 0 1 C2 
    3090 14 12.8223 -11.4652 18.9203 440 " " " " A 2 0 0 "GLN " " CG " " " 6 0 1 C2 
    3091 14 12.6245 -12.9647 19.3148 440 " " " " A 2 0 0 "GLN " " CD " " " 6 0 1 C2 
    3092 23 12.4328 -13.9114 18.5354 440 " " " " A 70 0 0 "GLN " " OE1" " " 8 0 1 C2 
    3093 40 12.5028 -13.2049 20.6084 440 " " " " A 43 0 0 "GLN " " NE2" " " 7 0 1 C2 
    3094 40 11.159 -8.47843 22.2259 441 " " " " A 43 0 0 "SER " " N  " " " 7 0 1 C2 
    3095 14 10.9484 -8.02547 23.6042 441 " " " " A 2 0 0 "SER " " CA " " " 6 0 1 C2 
    3096 14 9.44572 -7.87069 23.8992 441 " " " " A 2 0 0 "SER " " C  " " " 6 0 1 C2 
    3097 23 9.05615 -8.37717 24.9336 441 " " " " A 70 0 0 "SER " " O  " " " 8 0 1 C2 
    3098 14 11.7631 -6.69362 23.8343 441 " " " " A 2 0 0 "SER " " CB " " " 6 0 1 C2 
    3099 23 13.0843 -6.99122 23.9447 441 " " " " A 70 0 0 "SER " " OG " " " 8 0 1 C2 
    3100 40 8.61479 -7.3641 22.9807 442 " " " " A 43 0 0 "GLN " " N  " " " 7 0 1 C2 
    3101 14 7.14959 -7.24403 23.1194 442 " " " " A 2 0 0 "GLN " " CA " " " 6 0 1 C2 
    3102 14 6.42165 -8.55932 23.2976 442 " " " " A 2 0 0 "GLN " " C  " " " 6 0 1 C2 
    3103 23 5.54037 -8.65239 24.1033 442 " " " " A 70 0 0 "GLN " " O  " " " 8 0 1 C2 
    3104 14 6.55935 -6.39332 21.9856 442 " " " " A 2 0 0 "GLN " " CB " " " 6 0 1 C2 
    3105 14 5.20088 -5.75627 22.3979 442 " " " " A 2 0 0 "GLN " " CG " " " 6 0 1 C2 
    3106 14 5.31371 -4.96354 23.7235 442 " " " " A 2 0 0 "GLN " " CD " " " 6 0 1 C2 
    3107 23 6.20972 -4.18771 23.946 442 " " " " A 70 0 0 "GLN " " OE1" " " 8 0 1 C2 
    3108 40 4.35599 -5.19683 24.6349 442 " " " " A 43 0 0 "GLN " " NE2" " " 7 0 1 C2 
    3109 40 6.85159 -9.58754 22.5408 443 " " " " A 43 0 0 "GLU " " N  " " " 7 0 1 C2 
    3110 14 6.28964 -10.9776 22.5145 443 " " " " A 2 0 0 "GLU " " CA " " " 6 0 1 C2 
    3111 14 6.88846 -11.8059 23.6376 443 " " " " A 2 0 0 "GLU " " C  " " " 6 0 1 C2 
    3112 23 6.35809 -12.865 23.9678 443 " " " " A 70 0 0 "GLU " " O  " " " 8 0 1 C2 
    3113 14 6.75301 -11.5679 21.1449 443 " " " " A 2 0 0 "GLU " " CB " " " 6 0 1 C2 
    3114 14 6.0668 -11.0578 19.9463 443 " " " " A 2 0 0 "GLU " " CG " " " 6 0 1 C2 
    3115 14 6.47596 -11.9163 18.7048 443 " " " " A 2 0 0 "GLU " " CD " " " 6 0 1 C2 
    3116 23 5.57681 -12.5346 18.107 443 " " " " A 70 0 0 "GLU " " OE1" " " 8 0 1 C2 
    3117 23 7.61472 -11.742 18.1662 443 " " " " A 70 0 0 "GLU " " OE2" " " 8 0 1 C2 
    3118 40 7.96078 -11.3238 24.2836 444 " " " " A 43 0 0 "GLN " " N  " " " 7 0 1 C2 
    3119 14 8.42475 -11.9837 25.5096 444 " " " " A 2 0 0 "GLN " " CA " " " 6 0 1 C2 
    3120 14 7.76013 -11.3409 26.7283 444 " " " " A 2 0 0 "GLN " " C  " " " 6 0 1 C2 
    3121 23 7.84745 -11.8635 27.8185 444 " " " " A 70 0 0 "GLN " " O  " " " 8 0 1 C2 
    3122 14 9.95115 -11.6877 25.5698 444 " " " " A 2 0 0 "GLN " " CB " " " 6 0 1 C2 
    3123 14 10.6762 -12.4445 26.7611 444 " " " " A 2 0 0 "GLN " " CG " " " 6 0 1 C2 
    3124 14 10.7111 -13.9454 26.5286 444 " " " " A 2 0 0 "GLN " " CD " " " 6 0 1 C2 
    3125 23 11.1202 -14.6851 27.3611 444 " " " " A 70 0 0 "GLN " " OE1" " " 8 0 1 C2 
    3126 40 10.4004 -14.5001 25.3615 444 " " " " A 43 0 0 "GLN " " NE2" " " 7 0 1 C2 
    3127 40 7.00851 -10.2183 26.6401 445 " " " " A 43 0 0 "PHE " " N  " " " 7 0 1 C2 
    3128 14 6.56058 -9.43301 27.8377 445 " " " " A 2 0 0 "PHE " " CA " " " 6 0 1 C2 
    3129 14 5.62226 -10.1715 28.7966 445 " " " " A 2 0 0 "PHE " " C  " " " 6 0 1 C2 
    3130 23 5.80635 -10.0627 29.9943 445 " " " " A 70 0 0 "PHE " " O  " " " 8 0 1 C2 
    3131 14 5.98079 -8.13836 27.311 445 " " " " A 2 0 0 "PHE " " CB " " " 6 0 1 C2 
    3132 14 5.97317 -6.97468 28.3117 445 " " " " A 2 0 0 "PHE " " CG " " " 6 0 1 C2 
    3133 14 7.12874 -6.20887 28.4214 445 " " " " A 2 0 0 "PHE " " CD1" " " 6 0 1 C2 
    3134 14 4.81031 -6.67708 29.109 445 " " " " A 2 0 0 "PHE " " CD2" " " 6 0 1 C2 
    3135 14 7.19273 -5.1351 29.2995 445 " " " " A 2 0 0 "PHE " " CE1" " " 6 0 1 C2 
    3136 14 4.90208 -5.6275 30.029 445 " " " " A 2 0 0 "PHE " " CE2" " " 6 0 1 C2 
    3137 14 6.13513 -4.92286 30.1504 445 " " " " A 2 0 0 "PHE " " CZ " " " 6 0 1 C2 
    3138 40 4.78432 -10.9938 28.2312 446 " " " " A 43 0 0 "ASP " " N  " " " 7 0 1 C2 
    3139 14 3.83553 -11.8996 28.8239 446 " " " " A 2 0 0 "ASP " " CA " " " 6 0 1 C2 
    3140 14 4.49224 -13.1669 29.2685 446 " " " " A 2 0 0 "ASP " " C  " " " 6 0 1 C2 
    3141 23 3.95076 -13.9231 30.1007 446 " " " " A 70 0 0 "ASP " " O  " " " 8 0 1 C2 
    3142 14 2.68542 -12.3087 27.8443 446 " " " " A 2 0 0 "ASP " " CB " " " 6 0 1 C2 
    3143 14 3.04267 -13.0901 26.5742 446 " " " " A 2 0 0 "ASP " " CG " " " 6 0 1 C2 
    3144 23 2.72695 -14.3166 26.4194 446 " " " " A 70 0 0 "ASP " " OD1" " " 8 0 1 C2 
    3145 23 3.51789 -12.4071 25.6695 446 " " " " A 70 0 0 "ASP " " OD2" " " 8 0 1 C2 
    3146 40 5.68884 -13.4789 28.7959 447 " " " " A 43 0 0 "LYS " " N  " " " 7 0 1 C2 
    3147 14 6.4294 -14.654 29.269 447 " " " " A 2 0 0 "LYS " " CA " " " 6 0 1 C2 
    3148 14 7.18062 -14.3198 30.5044 447 " " " " A 2 0 0 "LYS " " C  " " " 6 0 1 C2 
    3149 23 7.75445 -15.2245 31.132 447 " " " " A 70 0 0 "LYS " " O  " " " 8 0 1 C2 
    3150 14 7.52401 -14.9266 28.0966 447 " " " " A 2 0 0 "LYS " " CB " " " 6 0 1 C2 
    3151 14 6.92553 -15.0768 26.7023 447 " " " " A 2 0 0 "LYS " " CG " " " 6 0 1 C2 
    3152 14 5.83779 -16.2272 26.4178 447 " " " " A 2 0 0 "LYS " " CD " " " 6 0 1 C2 
    3153 14 5.22498 -16.1711 24.9969 447 " " " " A 2 0 0 "LYS " " CE " " " 6 0 1 C2 
    3154 40 4.61017 -14.9032 24.6526 447 " " " " A 43 0 0 "LYS " " NZ " " " 7 0 1 C2 
    3155 40 7.36808 -13.0397 30.7096 448 " " " " A 43 0 0 "LEU " " N  " " " 7 0 1 C2 
    3156 14 8.10161 -12.5216 31.8973 448 " " " " A 2 0 0 "LEU " " CA " " " 6 0 1 C2 
    3157 14 7.12228 -12.3038 33.0563 448 " " " " A 2 0 0 "LEU " " C  " " " 6 0 1 C2 
    3158 23 7.29521 -12.7274 34.181 448 " " " " A 70 0 0 "LEU " " O  " " " 8 0 1 C2 
    3159 14 8.78332 -11.153 31.6023 448 " " " " A 2 0 0 "LEU " " CB " " " 6 0 1 C2 
    3160 14 9.92815 -11.1791 30.6114 448 " " " " A 2 0 0 "LEU " " CG " " " 6 0 1 C2 
    3161 14 10.3443 -9.71106 30.2895 448 " " " " A 2 0 0 "LEU " " CD1" " " 6 0 1 C2 
    3162 14 11.1265 -11.9855 31.0043 448 " " " " A 2 0 0 "LEU " " CD2" " " 6 0 1 C2 
    3163 40 6.15515 -11.4233 32.8685 449 " " " " A 43 0 0 "PHE " " N  " " " 7 0 1 C2 
    3164 14 5.39092 -10.6541 33.8995 449 " " " " A 2 0 0 "PHE " " CA " " " 6 0 1 C2 
    3165 14 3.9147 -11.139 33.996 449 " " " " A 2 0 0 "PHE " " C  " " " 6 0 1 C2 
    3166 23 3.08648 -10.7306 33.2313 449 " " " " A 70 0 0 "PHE " " O  " " " 8 0 1 C2 
    3167 14 5.4905 -9.16658 33.5958 449 " " " " A 2 0 0 "PHE " " CB " " " 6 0 1 C2 
    3168 14 6.92641 -8.53703 33.5271 449 " " " " A 2 0 0 "PHE " " CG " " " 6 0 1 C2 
    3169 14 7.73795 -8.63724 34.6831 449 " " " " A 2 0 0 "PHE " " CD1" " " 6 0 1 C2 
    3170 14 7.45046 -7.86262 32.4492 449 " " " " A 2 0 0 "PHE " " CD2" " " 6 0 1 C2 
    3171 14 9.07597 -8.21905 34.6705 449 " " " " A 2 0 0 "PHE " " CE1" " " 6 0 1 C2 
    3172 14 8.77555 -7.38539 32.4232 449 " " " " A 2 0 0 "PHE " " CE2" " " 6 0 1 C2 
    3173 14 9.55847 -7.59231 33.5549 449 " " " " A 2 0 0 "PHE " " CZ " " " 6 0 1 C2 
    3174 40 3.60138 -12.1939 34.844 450 " " " " A 43 0 0 "PRO " " N  " " " 7 0 1 C2 
    3175 14 2.19766 -12.7538 34.8804 450 " " " " A 2 0 0 "PRO " " CA " " " 6 0 1 C2 
    3176 14 1.17436 -11.6852 35.42 450 " " " " A 2 0 0 "PRO " " C  " " " 6 0 1 C2 
    3177 23 0.000319871 -11.9622 35.2178 450 " " " " A 70 0 0 "PRO " " O  " " " 8 0 1 C2 
    3178 14 2.22958 -13.8689 35.9063 450 " " " " A 2 0 0 "PRO " " CB " " " 6 0 1 C2 
    3179 14 3.63997 -13.8468 36.6114 450 " " " " A 2 0 0 "PRO " " CG " " " 6 0 1 C2 
    3180 14 4.46612 -12.8287 35.8371 450 " " " " A 2 0 0 "PRO " " CD " " " 6 0 1 C2 
    3181 40 1.52006 -10.6105 36.102 451 " " " " A 43 0 0 "GLY " " N  " " " 7 0 1 C2 
    3182 14 0.627723 -9.48337 36.4579 451 " " " " A 2 0 0 "GLY " " CA " " " 6 0 1 C2 
    3183 14 0.489816 -8.54667 35.2453 451 " " " " A 2 0 0 "GLY " " C  " " " 6 0 1 C2 
    3184 23 -0.307416 -7.57587 35.3622 451 " " " " A 70 0 0 "GLY " " O  " " " 8 0 1 C2 
    3185 40 1.01205 -8.84201 34.0382 452 " " " " A 43 0 0 "PHE " " N  " " " 7 0 1 C2 
    3186 14 1.15884 -7.94136 32.8886 452 " " " " A 2 0 0 "PHE " " CA " " " 6 0 1 C2 
    3187 14 1.35273 -8.80048 31.6469 452 " " " " A 2 0 0 "PHE " " C  " " " 6 0 1 C2 
    3188 23 2.38652 -8.77483 30.9474 452 " " " " A 70 0 0 "PHE " " O  " " " 8 0 1 C2 
    3189 14 2.28211 -6.95853 33.1374 452 " " " " A 2 0 0 "PHE " " CB " " " 6 0 1 C2 
    3190 14 1.90201 -5.80575 34.0198 452 " " " " A 2 0 0 "PHE " " CG " " " 6 0 1 C2 
    3191 14 1.06506 -4.79692 33.5887 452 " " " " A 2 0 0 "PHE " " CD1" " " 6 0 1 C2 
    3192 14 2.58588 -5.707 35.279 452 " " " " A 2 0 0 "PHE " " CD2" " " 6 0 1 C2 
    3193 14 0.857311 -3.64074 34.395 452 " " " " A 2 0 0 "PHE " " CE1" " " 6 0 1 C2 
    3194 14 2.41463 -4.53269 36.0502 452 " " " " A 2 0 0 "PHE " " CE2" " " 6 0 1 C2 
    3195 14 1.55259 -3.58669 35.6221 452 " " " " A 2 0 0 "PHE " " CZ " " " 6 0 1 C2 
    3196 40 0.335679 -9.53961 31.3466 453 " " " " A 43 0 0 "ARG " " N  " " " 7 0 1 C2 
    3197 14 0.194564 -10.5214 30.2479 453 " " " " A 2 0 0 "ARG " " CA " " " 6 0 1 C2 
    3198 14 -1.13553 -10.5492 29.4176 453 " " " " A 2 0 0 "ARG " " C  " " " 6 0 1 C2 
    3199 23 -1.21759 -11.3723 28.5178 453 " " " " A 70 0 0 "ARG " " O  " " " 8 0 1 C2 
    3200 14 0.474914 -11.9424 30.8447 453 " " " " A 2 0 0 "ARG " " CB " " " 6 0 1 C2 
    3201 14 -0.610793 -12.4856 31.8538 453 " " " " A 2 0 0 "ARG " " CG " " " 6 0 1 C2 
    3202 14 -0.530528 -14.0357 32.2098 453 " " " " A 2 0 0 "ARG " " CD " " " 6 0 1 C2 
    3203 40 -1.38953 -14.4117 33.386 453 " " " " A 43 0 0 "ARG " " NE " " " 7 0 1 C2 
    3204 14 -2.51017 -15.0902 33.3885 453 " " " " A 2 0 0 "ARG " " CZ " " " 6 0 1 C2 
    3205 40 -3.20897 -15.5518 32.3611 453 " " " " A 43 0 0 "ARG " " NH1" " " 7 0 1 C2 
    3206 40 -3.02822 -15.252 34.5866 453 " " " " A 43 0 0 "ARG " " NH2" " " 7 0 1 C2 
    3207 40 -2.12888 -9.72133 29.6986 454 " " " " A 43 0 0 "THR " " N  " " " 7 0 1 C2 
    3208 14 -3.46137 -9.65851 28.9804 454 " " " " A 2 0 0 "THR " " CA " " " 6 0 1 C2 
    3209 14 -3.77512 -8.28821 28.4528 454 " " " " A 2 0 0 "THR " " C  " " " 6 0 1 C2 
    3210 23 -3.45113 -7.29068 29.1468 454 " " " " A 70 0 0 "THR " " O  " " " 8 0 1 C2 
    3211 14 -4.587 -10.2723 29.9158 454 " " " " A 2 0 0 "THR " " CB " " " 6 0 1 C2 
    3212 23 -4.56391 -9.75352 31.2073 454 " " " " A 70 0 0 "THR " " OG1" " " 8 0 1 C2 
    3213 14 -4.4326 -11.7598 30.1579 454 " " " " A 2 0 0 "THR " " CG2" " " 6 0 1 C2 
    3214 40 -4.41862 -8.2284 27.2669 455 " " " " A 43 0 0 "GLU " " N  " " " 7 0 1 C2 
    3215 14 -4.90817 -7.01774 26.7225 455 " " " " A 2 0 0 "GLU " " CA " " " 6 0 1 C2 
    3216 14 -6.21153 -6.6235 27.4251 455 " " " " A 2 0 0 "GLU " " C  " " " 6 0 1 C2 
    3217 23 -7.17192 -7.36251 27.3098 455 " " " " A 70 0 0 "GLU " " O  " " " 8 0 1 C2 
    3218 14 -5.2334 -7.23735 25.2362 455 " " " " A 2 0 0 "GLU " " CB " " " 6 0 1 C2 
    3219 14 -4.07311 -7.59587 24.3039 455 " " " " A 2 0 0 "GLU " " CG " " " 6 0 1 C2 
    3220 14 -2.8501 -6.78843 24.3403 455 " " " " A 2 0 0 "GLU " " CD " " " 6 0 1 C2 
    3221 23 -2.73554 -5.72444 25.0148 455 " " " " A 70 0 0 "GLU " " OE1" " " 8 0 1 C2 
    3222 23 -1.81831 -7.32059 23.911 455 " " " " A 70 0 0 "GLU " " OE2" " " 8 0 1 C2 
    3223 40 -6.33042 -5.44894 28.0774 456 " " " " A 43 0 0 "PRO " " N  " " " 7 0 1 C2 
    3224 14 -7.59213 -5.01796 28.7784 456 " " " " A 2 0 0 "PRO " " CA " " " 6 0 1 C2 
    3225 14 -8.66721 -4.4928 27.8157 456 " " " " A 2 0 0 "PRO " " C  " " " 6 0 1 C2 
    3226 23 -8.48863 -3.62861 27.0226 456 " " " " A 70 0 0 "PRO " " O  " " " 8 0 1 C2 
    3227 14 -7.20308 -3.85906 29.6991 456 " " " " A 2 0 0 "PRO " " CB " " " 6 0 1 C2 
    3228 14 -6.04198 -3.18591 29.0389 456 " " " " A 2 0 0 "PRO " " CG " " " 6 0 1 C2 
    3229 14 -5.37923 -4.39098 28.1666 456 " " " " A 2 0 0 "PRO " " CD " " " 6 0 1 C2 
    3230 40 -9.88197 -5.0601 27.9593 457 " " " " A 43 0 0 "LEU " " N  " " " 7 0 1 C2 
    3231 14 -11.0537 -4.65805 27.1992 457 " " " " A 2 0 0 "LEU " " CA " " " 6 0 1 C2 
    3232 14 -11.6588 -3.33888 27.7979 457 " " " " A 2 0 0 "LEU " " C  " " " 6 0 1 C2 
    3233 23 -12.3381 -3.46115 28.8227 457 " " " " A 70 0 0 "LEU " " O  " " " 8 0 1 C2 
    3234 14 -12.0759 -5.87586 27.1461 457 " " " " A 2 0 0 "LEU " " CB " " " 6 0 1 C2 
    3235 14 -13.1269 -5.63142 26.072 457 " " " " A 2 0 0 "LEU " " CG " " " 6 0 1 C2 
    3236 14 -13.7178 -6.89065 25.3713 457 " " " " A 2 0 0 "LEU " " CD1" " " 6 0 1 C2 
    3237 14 -14.3086 -4.73918 26.521 457 " " " " A 2 0 0 "LEU " " CD2" " " 6 0 1 C2 
    3238 40 -11.5755 -2.16646 27.1544 458 " " " " A 43 0 0 "THR " " N  " " " 7 0 1 C2 
    3239 14 -12.1926 -0.922373 27.5842 458 " " " " A 2 0 0 "THR " " CA " " " 6 0 1 C2 
    3240 14 -13.6982 -0.817457 27.2271 458 " " " " A 2 0 0 "THR " " C  " " " 6 0 1 C2 
    3241 23 -14.0197 -0.739283 25.996 458 " " " " A 70 0 0 "THR " " O  " " " 8 0 1 C2 
    3242 14 -11.4091 0.286359 27.0317 458 " " " " A 2 0 0 "THR " " CB " " " 6 0 1 C2 
    3243 23 -11.5231 0.459825 25.6068 458 " " " " A 70 0 0 "THR " " OG1" " " 8 0 1 C2 
    3244 14 -9.93566 0.369886 27.5156 458 " " " " A 2 0 0 "THR " " CG2" " " 6 0 1 C2 
    3245 40 -14.5987 -0.744906 28.2221 459 " " " " A 43 0 0 "LEU " " N  " " " 7 0 1 C2 
    3246 14 -15.9943 -0.282164 28.1903 459 " " " " A 2 0 0 "LEU " " CA " " " 6 0 1 C2 
    3247 14 -15.7966 1.25382 28.3295 459 " " " " A 2 0 0 "LEU " " C  " " " 6 0 1 C2 
    3248 23 -15.5272 1.71254 29.385 459 " " " " A 70 0 0 "LEU " " O  " " " 8 0 1 C2 
    3249 14 -16.7359 -0.842642 29.3974 459 " " " " A 2 0 0 "LEU " " CB " " " 6 0 1 C2 
    3250 14 -17.06 -2.42432 29.3639 459 " " " " A 2 0 0 "LEU " " CG " " " 6 0 1 C2 
    3251 14 -17.7498 -2.82739 30.7118 459 " " " " A 2 0 0 "LEU " " CD1" " " 6 0 1 C2 
    3252 14 -17.956 -2.91008 28.2636 459 " " " " A 2 0 0 "LEU " " CD2" " " 6 0 1 C2 
    3253 40 -15.7829 2.014 27.2508 460 " " " " A 43 0 0 "VAL " " N  " " " 7 0 1 C2 
    3254 14 -15.6993 3.49789 27.2893 460 " " " " A 2 0 0 "VAL " " CA " " " 6 0 1 C2 
    3255 14 -17.0909 3.98103 27.4094 460 " " " " A 2 0 0 "VAL " " C  " " " 6 0 1 C2 
    3256 23 -17.8944 3.76813 26.4972 460 " " " " A 70 0 0 "VAL " " O  " " " 8 0 1 C2 
    3257 14 -14.9443 4.02639 25.9738 460 " " " " A 2 0 0 "VAL " " CB " " " 6 0 1 C2 
    3258 14 -15.0508 5.57884 25.9058 460 " " " " A 2 0 0 "VAL " " CG1" " " 6 0 1 C2 
    3259 14 -13.4795 3.50238 25.9908 460 " " " " A 2 0 0 "VAL " " CG2" " " 6 0 1 C2 
    3260 40 -17.3644 4.64814 28.5137 461 " " " " A 43 0 0 "MET " " N  " " " 7 0 1 C2 
    3261 14 -18.6343 5.28863 28.8178 461 " " " " A 2 0 0 "MET " " CA " " " 6 0 1 C2 
    3262 14 -18.6486 6.7699 28.4203 461 " " " " A 2 0 0 "MET " " C  " " " 6 0 1 C2 
    3263 23 -17.6268 7.50764 28.4448 461 " " " " A 70 0 0 "MET " " O  " " " 8 0 1 C2 
    3264 14 -18.7891 5.35531 30.4001 461 " " " " A 2 0 0 "MET " " CB " " " 6 0 1 C2 
    3265 14 -18.6882 3.98001 31.0459 461 " " " " A 2 0 0 "MET " " CG " " " 6 0 1 C2 
    3266 52 -19.3808 3.90097 32.7579 461 " " " " A 13 0 0 "MET " " SD " " " 16 0 1 C2 
    3267 14 -20.4372 2.44269 32.5924 461 " " " " A 2 0 0 "MET " " CE " " " 6 0 1 C2 
    3268 40 -19.8816 7.23016 27.9475 462 " " " " A 43 0 0 "LYS " " N  " " " 7 0 1 C2 
    3269 14 -20.1673 8.66263 27.7228 462 " " " " A 2 0 0 "LYS " " CA " " " 6 0 1 C2 
    3270 14 -21.5487 8.936 28.3276 462 " " " " A 2 0 0 "LYS " " C  " " " 6 0 1 C2 
    3271 23 -22.3545 7.98805 28.3051 462 " " " " A 70 0 0 "LYS " " O  " " " 8 0 1 C2 
    3272 14 -19.9971 8.8597 26.1726 462 " " " " A 2 0 0 "LYS " " CB " " " 6 0 1 C2 
    3273 14 -19.9141 10.3266 25.8546 462 " " " " A 2 0 0 "LYS " " CG " " " 6 0 1 C2 
    3274 14 -20.171 10.6672 24.3758 462 " " " " A 2 0 0 "LYS " " CD " " " 6 0 1 C2 
    3275 14 -20.2493 12.2013 24.1455 462 " " " " A 2 0 0 "LYS " " CE " " " 6 0 1 C2 
    3276 40 -20.5587 12.5599 22.7537 462 " " " " A 43 0 0 "LYS " " NZ " " " 7 0 1 C2 
    3277 40 -21.8824 10.1149 28.8331 463 " " " " A 43 0 0 "ARG " " N  " " " 7 0 1 C2 
    3278 14 -23.2322 10.6835 28.8169 463 " " " " A 2 0 0 "ARG " " CA " " " 6 0 1 C2 
    3279 14 -23.195 11.8726 27.8535 463 " " " " A 2 0 0 "ARG " " C  " " " 6 0 1 C2 
    3280 23 -22.4829 12.8285 28.1313 463 " " " " A 70 0 0 "ARG " " O  " " " 8 0 1 C2 
    3281 14 -23.491 11.2187 30.2191 463 " " " " A 2 0 0 "ARG " " CB " " " 6 0 1 C2 
    3282 14 -23.7298 10.1713 31.1886 463 " " " " A 2 0 0 "ARG " " CG " " " 6 0 1 C2 
    3283 14 -24.3425 10.7334 32.4692 463 " " " " A 2 0 0 "ARG " " CD " " " 6 0 1 C2 
    3284 40 -25.6074 11.4088 32.2507 463 " " " " A 43 0 0 "ARG " " NE " " " 7 0 1 C2 
    3285 14 -26.6111 11.4354 33.1318 463 " " " " A 2 0 0 "ARG " " CZ " " " 6 0 1 C2 
    3286 40 -27.7143 12.0097 32.7302 463 " " " " A 43 0 0 "ARG " " NH1" " " 7 0 1 C2 
    3287 40 -26.573 10.8147 34.2974 463 " " " " A 43 0 0 "ARG " " NH2" " " 7 0 1 C2 
    3288 40 -23.9415 11.7876 26.7771 464 " " " " A 43 0 0 "GLU " " N  " " " 7 0 1 C2 
    3289 14 -24.176 12.822 25.7903 464 " " " " A 2 0 0 "GLU " " CA " " " 6 0 1 C2 
    3290 14 -24.7048 14.2318 26.2912 464 " " " " A 2 0 0 "GLU " " C  " " " 6 0 1 C2 
    3291 23 -24.3061 15.3192 25.8819 464 " " " " A 70 0 0 "GLU " " O  " " " 8 0 1 C2 
    3292 14 -24.8559 12.2504 24.5578 464 " " " " A 2 0 0 "GLU " " CB " " " 6 0 1 C2 
    3293 14 -25.1211 13.1835 23.3472 464 " " " " A 2 0 0 "GLU " " CG " " " 6 0 1 C2 
    3294 14 -23.8059 13.4869 22.6321 464 " " " " A 2 0 0 "GLU " " CD " " " 6 0 1 C2 
    3295 23 -23.0611 12.5727 22.2857 464 " " " " A 70 0 0 "GLU " " OE1" " " 8 0 1 C2 
    3296 23 -23.4843 14.6835 22.4646 464 " " " " A 70 0 0 "GLU " " OE2" " " 8 0 1 C2 
    3297 40 -25.6124 14.0883 27.2972 465 " " " " A 43 0 0 "ASP " " N  " " " 7 0 1 C2 
    3298 14 -26.1453 15.1531 28.1379 465 " " " " A 2 0 0 "ASP " " CA " " " 6 0 1 C2 
    3299 14 -25.1727 15.8328 29.1442 465 " " " " A 2 0 0 "ASP " " C  " " " 6 0 1 C2 
    3300 23 -25.5197 16.8645 29.7635 465 " " " " A 70 0 0 "ASP " " O  " " " 8 0 1 C2 
    3301 14 -27.4155 14.7198 28.8895 465 " " " " A 2 0 0 "ASP " " CB " " " 6 0 1 C2 
    3302 14 -27.1941 13.974 30.2145 465 " " " " A 2 0 0 "ASP " " CG " " " 6 0 1 C2 
    3303 23 -26.4996 12.9225 30.2966 465 " " " " A 70 0 0 "ASP " " OD1" " " 8 0 1 C2 
    3304 23 -27.9303 14.3941 31.1749 465 " " " " A 70 0 0 "ASP " " OD2" " " 8 0 1 C2 
    3305 40 -23.916 15.2989 29.2174 466 " " " " A 43 0 0 "GLY " " N  " " " 7 0 1 C2 
    3306 14 -22.7338 16.0373 29.758 466 " " " " A 2 0 0 "GLY " " CA " " " 6 0 1 C2 
    3307 14 -22.5875 16.0968 31.2748 466 " " " " A 2 0 0 "GLY " " C  " " " 6 0 1 C2 
    3308 23 -21.6451 16.6728 31.8682 466 " " " " A 70 0 0 "GLY " " O  " " " 8 0 1 C2 
    3309 40 -23.4307 15.3462 32.0018 467 " " " " A 43 0 0 "GLU " " N  " " " 7 0 1 C2 
    3310 14 -23.3296 15.3474 33.4669 467 " " " " A 2 0 0 "GLU " " CA " " " 6 0 1 C2 
    3311 14 -22.3226 14.2717 33.9472 467 " " " " A 2 0 0 "GLU " " C  " " " 6 0 1 C2 
    3312 23 -22.0838 13.3161 33.1977 467 " " " " A 70 0 0 "GLU " " O  " " " 8 0 1 C2 
    3313 14 -24.7129 14.7872 33.959 467 " " " " A 2 0 0 "GLU " " CB " " " 6 0 1 C2 
    3314 14 -25.9773 15.5947 33.5204 467 " " " " A 2 0 0 "GLU " " CG " " " 6 0 1 C2 
    3315 14 -26.2966 16.8297 34.2723 467 " " " " A 2 0 0 "GLU " " CD " " " 6 0 1 C2 
    3316 23 -26.8716 17.8039 33.7061 467 " " " " A 70 0 0 "GLU " " OE1" " " 8 0 1 C2 
    3317 23 -26.0252 16.8638 35.4912 467 " " " " A 70 0 0 "GLU " " OE2" " " 8 0 1 C2 
    3318 40 -21.7472 14.3648 35.1275 468 " " " " A 43 0 0 "PRO " " N  " " " 7 0 1 C2 
    3319 14 -20.8482 13.3404 35.605 468 " " " " A 2 0 0 "PRO " " CA " " " 6 0 1 C2 
    3320 14 -21.5029 11.901 35.6159 468 " " " " A 2 0 0 "PRO " " C  " " " 6 0 1 C2 
    3321 23 -22.6351 11.7775 36.1221 468 " " " " A 70 0 0 "PRO " " O  " " " 8 0 1 C2 
    3322 14 -20.3316 13.7676 36.9996 468 " " " " A 2 0 0 "PRO " " CB " " " 6 0 1 C2 
    3323 14 -21.3734 14.6779 37.4421 468 " " " " A 2 0 0 "PRO " " CG " " " 6 0 1 C2 
    3324 14 -22.0755 15.3455 36.2162 468 " " " " A 2 0 0 "PRO " " CD " " " 6 0 1 C2 
    3325 40 -20.6977 10.8891 35.2285 469 " " " " A 43 0 0 "ILE " " N  " " " 7 0 1 C2 
    3326 14 -21.0099 9.46806 35.497 469 " " " " A 2 0 0 "ILE " " CA " " " 6 0 1 C2 
    3327 14 -20.562 9.0841 36.9169 469 " " " " A 2 0 0 "ILE " " C  " " " 6 0 1 C2 
    3328 23 -19.4801 9.37644 37.3598 469 " " " " A 70 0 0 "ILE " " O  " " " 8 0 1 C2 
    3329 14 -20.141 8.6761 34.435 469 " " " " A 2 0 0 "ILE " " CB " " " 6 0 1 C2 
    3330 14 -20.478 9.20926 33.0124 469 " " " " A 2 0 0 "ILE " " CG1" " " 6 0 1 C2 
    3331 14 -20.4263 7.11948 34.5625 469 " " " " A 2 0 0 "ILE " " CG2" " " 6 0 1 C2 
    3332 14 -20.1088 8.39157 31.7811 469 " " " " A 2 0 0 "ILE " " CD1" " " 6 0 1 C2 
    3333 40 -21.3633 8.33626 37.7274 470 " " " " A 43 0 0 "THR " " N  " " " 7 0 1 C2 
    3334 14 -21.0345 7.92123 39.0986 470 " " " " A 2 0 0 "THR " " CA " " " 6 0 1 C2 
    3335 14 -20.9086 6.43234 39.1474 470 " " " " A 2 0 0 "THR " " C  " " " 6 0 1 C2 
    3336 23 -20.8112 5.74822 38.1053 470 " " " " A 70 0 0 "THR " " O  " " " 8 0 1 C2 
    3337 14 -22.0286 8.65069 40.0386 470 " " " " A 2 0 0 "THR " " CB " " " 6 0 1 C2 
    3338 23 -23.2674 8.03887 39.9999 470 " " " " A 70 0 0 "THR " " OG1" " " 8 0 1 C2 
    3339 14 -22.3103 10.1147 39.7429 470 " " " " A 2 0 0 "THR " " CG2" " " 6 0 1 C2 
    3340 40 -20.6985 5.82602 40.3777 471 " " " " A 43 0 0 "ASP " " N  " " " 7 0 1 C2 
    3341 14 -20.523 4.393 40.6689 471 " " " " A 2 0 0 "ASP " " CA " " " 6 0 1 C2 
    3342 14 -21.7606 3.53993 40.35 471 " " " " A 2 0 0 "ASP " " C  " " " 6 0 1 C2 
    3343 23 -21.6372 2.40323 39.8788 471 " " " " A 70 0 0 "ASP " " O  " " " 8 0 1 C2 
    3344 14 -20.0303 4.13414 42.1679 471 " " " " A 2 0 0 "ASP " " CB " " " 6 0 1 C2 
    3345 14 -21.0267 3.98282 43.233 471 " " " " A 2 0 0 "ASP " " CG " " " 6 0 1 C2 
    3346 23 -20.8353 3.00321 44.0649 471 " " " " A 70 0 0 "ASP " " OD1" " " 8 0 1 C2 
    3347 23 -22.0176 4.67451 43.2731 471 " " " " A 70 0 0 "ASP " " OD2" " " 8 0 1 C2 
    3348 40 -22.9452 4.19165 40.2767 472 " " " " A 43 0 0 "ALA " " N  " " " 7 0 1 C2 
    3349 14 -24.1509 3.5605 39.9575 472 " " " " A 2 0 0 "ALA " " CA " " " 6 0 1 C2 
    3350 14 -24.3516 3.05107 38.5222 472 " " " " A 2 0 0 "ALA " " C  " " " 6 0 1 C2 
    3351 23 -25.3128 2.37215 38.2333 472 " " " " A 70 0 0 "ALA " " O  " " " 8 0 1 C2 
    3352 14 -25.319 4.45251 40.3646 472 " " " " A 2 0 0 "ALA " " CB " " " 6 0 1 C2 
    3353 40 -23.5124 3.44562 37.5293 473 " " " " A 43 0 0 "GLN " " N  " " " 7 0 1 C2 
    3354 14 -23.5631 2.97735 36.1788 473 " " " " A 2 0 0 "GLN " " CA " " " 6 0 1 C2 
    3355 14 -22.4938 1.87091 36.1559 473 " " " " A 2 0 0 "GLN " " C  " " " 6 0 1 C2 
    3356 23 -22.6586 0.9377 35.4782 473 " " " " A 70 0 0 "GLN " " O  " " " 8 0 1 C2 
    3357 14 -23.1233 4.07341 35.2467 473 " " " " A 2 0 0 "GLN " " CB " " " 6 0 1 C2 
    3358 14 -24.145 5.18454 34.9472 473 " " " " A 2 0 0 "GLN " " CG " " " 6 0 1 C2 
    3359 14 -24.2824 6.26063 36.0153 473 " " " " A 2 0 0 "GLN " " CD " " " 6 0 1 C2 
    3360 23 -23.2866 6.89689 36.4265 473 " " " " A 70 0 0 "GLN " " OE1" " " 8 0 1 C2 
    3361 40 -25.5615 6.44072 36.4583 473 " " " " A 43 0 0 "GLN " " NE2" " " 7 0 1 C2 
    3362 40 -21.3661 2.08246 36.8297 474 " " " " A 43 0 0 "ILE " " N  " " " 7 0 1 C2 
    3363 14 -20.203 1.15272 36.8938 474 " " " " A 2 0 0 "ILE " " CA " " " 6 0 1 C2 
    3364 14 -20.5356 -0.225985 37.5493 474 " " " " A 2 0 0 "ILE " " C  " " " 6 0 1 C2 
    3365 23 -20.3269 -1.29413 36.9785 474 " " " " A 70 0 0 "ILE " " O  " " " 8 0 1 C2 
    3366 14 -19.0111 1.8843 37.6032 474 " " " " A 2 0 0 "ILE " " CB " " " 6 0 1 C2 
    3367 14 -18.6624 3.34247 36.8951 474 " " " " A 2 0 0 "ILE " " CG1" " " 6 0 1 C2 
    3368 14 -17.7778 1.02536 37.434 474 " " " " A 2 0 0 "ILE " " CG2" " " 6 0 1 C2 
    3369 14 -17.5021 4.20884 37.4758 474 " " " " A 2 0 0 "ILE " " CD1" " " 6 0 1 C2 
    3370 40 -21.1726 -0.152304 38.6757 475 " " " " A 43 0 0 "ALA " " N  " " " 7 0 1 C2 
    3371 14 -21.7255 -1.36896 39.3212 475 " " " " A 2 0 0 "ALA " " CA " " " 6 0 1 C2 
    3372 14 -22.7466 -2.16339 38.4692 475 " " " " A 2 0 0 "ALA " " C  " " " 6 0 1 C2 
    3373 23 -22.7583 -3.40167 38.6367 475 " " " " A 70 0 0 "ALA " " O  " " " 8 0 1 C2 
    3374 14 -22.386 -0.942862 40.5922 475 " " " " A 2 0 0 "ALA " " CB " " " 6 0 1 C2 
    3375 40 -23.6733 -1.50235 37.7607 476 " " " " A 43 0 0 "ASP " " N  " " " 7 0 1 C2 
    3376 14 -24.7245 -2.10353 36.9754 476 " " " " A 2 0 0 "ASP " " CA " " " 6 0 1 C2 
    3377 14 -24.2591 -2.70553 35.6891 476 " " " " A 2 0 0 "ASP " " C  " " " 6 0 1 C2 
    3378 23 -24.7025 -3.79162 35.3964 476 " " " " A 70 0 0 "ASP " " O  " " " 8 0 1 C2 
    3379 14 -25.786 -0.974425 36.7309 476 " " " " A 2 0 0 "ASP " " CB " " " 6 0 1 C2 
    3380 14 -26.9724 -1.27458 35.7875 476 " " " " A 2 0 0 "ASP " " CG " " " 6 0 1 C2 
    3381 23 -26.8756 -1.14059 34.551 476 " " " " A 70 0 0 "ASP " " OD1" " " 8 0 1 C2 
    3382 23 -27.9768 -1.54939 36.4391 476 " " " " A 70 0 0 "ASP " " OD2" " " 8 0 1 C2 
    3383 40 -23.3201 -2.05033 34.9721 477 " " " " A 43 0 0 "MET " " N  " " " 7 0 1 C2 
    3384 14 -22.5307 -2.61516 33.8773 477 " " " " A 2 0 0 "MET " " CA " " " 6 0 1 C2 
    3385 14 -21.6197 -3.8243 34.3014 477 " " " " A 2 0 0 "MET " " C  " " " 6 0 1 C2 
    3386 23 -21.719 -4.81255 33.5726 477 " " " " A 70 0 0 "MET " " O  " " " 8 0 1 C2 
    3387 14 -21.7317 -1.44177 33.1471 477 " " " " A 2 0 0 "MET " " CB " " " 6 0 1 C2 
    3388 14 -21.5995 -1.66682 31.6568 477 " " " " A 2 0 0 "MET " " CG " " " 6 0 1 C2 
    3389 52 -23.0704 -1.56 30.5807 477 " " " " A 13 0 0 "MET " " SD " " " 16 0 1 C2 
    3390 14 -22.6141 -2.489 29.093 477 " " " " A 2 0 0 "MET " " CE " " " 6 0 1 C2 
    3391 40 -20.882 -3.66856 35.412 478 " " " " A 43 0 0 "ARG " " N  " " " 7 0 1 C2 
    3392 14 -20.1545 -4.72164 36.1202 478 " " " " A 2 0 0 "ARG " " CA " " " 6 0 1 C2 
    3393 14 -21.0075 -6.01657 36.3384 478 " " " " A 2 0 0 "ARG " " C  " " " 6 0 1 C2 
    3394 23 -20.708 -7.12385 35.9772 478 " " " " A 70 0 0 "ARG " " O  " " " 8 0 1 C2 
    3395 14 -19.4426 -4.29374 37.4191 478 " " " " A 2 0 0 "ARG " " CB " " " 6 0 1 C2 
    3396 14 -18.7296 -5.51946 38.1016 478 " " " " A 2 0 0 "ARG " " CG " " " 6 0 1 C2 
    3397 14 -18.1813 -5.10431 39.4499 478 " " " " A 2 0 0 "ARG " " CD " " " 6 0 1 C2 
    3398 40 -17.0323 -4.16675 39.2993 478 " " " " A 43 0 0 "ARG " " NE " " " 7 0 1 C2 
    3399 14 -16.6916 -3.12388 40.0411 478 " " " " A 2 0 0 "ARG " " CZ " " " 6 0 1 C2 
    3400 40 -17.5361 -2.71337 40.959 478 " " " " A 43 0 0 "ARG " " NH1" " " 7 0 1 C2 
    3401 40 -15.5182 -2.41292 39.8481 478 " " " " A 43 0 0 "ARG " " NH2" " " 7 0 1 C2 
    3402 40 -22.2219 -5.85314 36.8181 479 " " " " A 43 0 0 "ALA " " N  " " " 7 0 1 C2 
    3403 14 -23.2262 -6.90875 37.1707 479 " " " " A 2 0 0 "ALA " " CA " " " 6 0 1 C2 
    3404 14 -23.8489 -7.64663 36.0176 479 " " " " A 2 0 0 "ALA " " C  " " " 6 0 1 C2 
    3405 23 -24.0714 -8.83941 36.0536 479 " " " " A 70 0 0 "ALA " " O  " " " 8 0 1 C2 
    3406 14 -24.3842 -6.27537 37.9652 479 " " " " A 2 0 0 "ALA " " CB " " " 6 0 1 C2 
    3407 40 -23.8933 -6.97185 34.838 480 " " " " A 43 0 0 "LYS " " N  " " " 7 0 1 C2 
    3408 14 -24.377 -7.45007 33.527 480 " " " " A 2 0 0 "LYS " " CA " " " 6 0 1 C2 
    3409 14 -23.3179 -8.14564 32.6881 480 " " " " A 2 0 0 "LYS " " C  " " " 6 0 1 C2 
    3410 23 -23.6517 -9.07745 31.9595 480 " " " " A 70 0 0 "LYS " " O  " " " 8 0 1 C2 
    3411 14 -24.8508 -6.26863 32.6271 480 " " " " A 2 0 0 "LYS " " CB " " " 6 0 1 C2 
    3412 14 -26.2221 -5.68221 33.0546 480 " " " " A 2 0 0 "LYS " " CG " " " 6 0 1 C2 
    3413 14 -26.3796 -4.24127 32.5754 480 " " " " A 2 0 0 "LYS " " CD " " " 6 0 1 C2 
    3414 14 -27.8944 -3.81796 32.6369 480 " " " " A 2 0 0 "LYS " " CE " " " 6 0 1 C2 
    3415 40 -27.9848 -2.37561 32.675 480 " " " " A 43 0 0 "LYS " " NZ " " " 7 0 1 C2 
    3416 40 -21.9935 -7.6806 32.7283 481 " " " " A 43 0 0 "ALA " " N  " " " 7 0 1 C2 
    3417 14 -20.8647 -8.34924 32.1343 481 " " " " A 2 0 0 "ALA " " CA " " " 6 0 1 C2 
    3418 14 -20.582 -9.75378 32.6647 481 " " " " A 2 0 0 "ALA " " C  " " " 6 0 1 C2 
    3419 23 -19.865 -10.4582 31.9936 481 " " " " A 70 0 0 "ALA " " O  " " " 8 0 1 C2 
    3420 14 -19.6085 -7.40006 32.1969 481 " " " " A 2 0 0 "ALA " " CB " " " 6 0 1 C2 
    3421 40 -21.1579 -10.1399 33.8276 482 " " " " A 43 0 0 "LEU " " N  " " " 7 0 1 C2 
    3422 14 -20.8484 -11.4702 34.3762 482 " " " " A 2 0 0 "LEU " " CA " " " 6 0 1 C2 
    3423 14 -21.5846 -12.6092 33.5765 482 " " " " A 2 0 0 "LEU " " C  " " " 6 0 1 C2 
    3424 23 -21.3308 -13.7763 33.7144 482 " " " " A 70 0 0 "LEU " " O  " " " 8 0 1 C2 
    3425 14 -21.1031 -11.5879 35.8796 482 " " " " A 2 0 0 "LEU " " CB " " " 6 0 1 C2 
    3426 14 -20.6445 -10.3783 36.7425 482 " " " " A 2 0 0 "LEU " " CG " " " 6 0 1 C2 
    3427 14 -21.0685 -10.5002 38.1636 482 " " " " A 2 0 0 "LEU " " CD1" " " 6 0 1 C2 
    3428 14 -19.1336 -10.0947 36.5705 482 " " " " A 2 0 0 "LEU " " CD2" " " 6 0 1 C2 
    3429 40 -22.3811 -12.2371 32.5909 483 " " " " A 43 0 0 "THR " " N  " " " 7 0 1 C2 
    3430 14 -23.0091 -13.1363 31.6189 483 " " " " A 2 0 0 "THR " " CA " " " 6 0 1 C2 
    3431 14 -22.1444 -13.1992 30.3199 483 " " " " A 2 0 0 "THR " " C  " " " 6 0 1 C2 
    3432 23 -22.6458 -13.6836 29.3223 483 " " " " A 70 0 0 "THR " " O  " " " 8 0 1 C2 
    3433 14 -24.4631 -12.6024 31.4104 483 " " " " A 2 0 0 "THR " " CB " " " 6 0 1 C2 
    3434 23 -24.3501 -11.3043 30.7835 483 " " " " A 70 0 0 "THR " " OG1" " " 8 0 1 C2 
    3435 14 -25.3058 -12.4071 32.6018 483 " " " " A 2 0 0 "THR " " CG2" " " 6 0 1 C2 
    3436 40 -20.9092 -12.7551 30.4316 484 " " " " A 43 0 0 "VAL " " N  " " " 7 0 1 C2 
    3437 14 -19.8595 -12.8458 29.4548 484 " " " " A 2 0 0 "VAL " " CA " " " 6 0 1 C2 
    3438 14 -18.5843 -13.3167 30.1583 484 " " " " A 2 0 0 "VAL " " C  " " " 6 0 1 C2 
    3439 23 -18.5029 -13.1468 31.4091 484 " " " " A 70 0 0 "VAL " " O  " " " 8 0 1 C2 
    3440 14 -19.7591 -11.5139 28.5953 484 " " " " A 2 0 0 "VAL " " CB " " " 6 0 1 C2 
    3441 14 -18.7377 -11.7411 27.3943 484 " " " " A 2 0 0 "VAL " " CG1" " " 6 0 1 C2 
    3442 14 -21.0945 -10.9654 28.1032 484 " " " " A 2 0 0 "VAL " " CG2" " " 6 0 1 C2 
    3443 40 -17.7377 -14.0352 29.476 485 " " " " A 43 0 0 "SER " " N  " " " 7 0 1 C2 
    3444 14 -16.6625 -14.8086 30.0993 485 " " " " A 2 0 0 "SER " " CA " " " 6 0 1 C2 
    3445 14 -15.3129 -14.5311 29.4093 485 " " " " A 2 0 0 "SER " " C  " " " 6 0 1 C2 
    3446 23 -15.2767 -14.0209 28.2323 485 " " " " A 70 0 0 "SER " " O  " " " 8 0 1 C2 
    3447 14 -17.1311 -16.2464 30.0707 485 " " " " A 2 0 0 "SER " " CB " " " 6 0 1 C2 
    3448 23 -17.3974 -16.7502 28.7899 485 " " " " A 70 0 0 "SER " " OG " " " 8 0 1 C2 
    3449 40 -14.2069 -14.9938 29.9943 486 " " " " A 43 0 0 "GLY " " N  " " " 7 0 1 C2 
    3450 14 -12.8355 -14.978 29.4234 486 " " " " A 2 0 0 "GLY " " CA " " " 6 0 1 C2 
    3451 14 -11.8551 -14.1961 30.2344 486 " " " " A 2 0 0 "GLY " " C  " " " 6 0 1 C2 
    3452 23 -10.6595 -14.1013 29.8525 486 " " " " A 70 0 0 "GLY " " O  " " " 8 0 1 C2 
    3453 40 -12.3421 -13.6796 31.3771 487 " " " " A 43 0 0 "PHE " " N  " " " 7 0 1 C2 
    3454 14 -11.7349 -12.5497 32.1151 487 " " " " A 2 0 0 "PHE " " CA " " " 6 0 1 C2 
    3455 14 -10.7542 -13.0786 33.1363 487 " " " " A 2 0 0 "PHE " " C  " " " 6 0 1 C2 
    3456 23 -11.0294 -13.9895 33.9005 487 " " " " A 70 0 0 "PHE " " O  " " " 8 0 1 C2 
    3457 14 -12.9342 -11.8407 32.7865 487 " " " " A 2 0 0 "PHE " " CB " " " 6 0 1 C2 
    3458 14 -13.8107 -11.1566 31.7782 487 " " " " A 2 0 0 "PHE " " CG " " " 6 0 1 C2 
    3459 14 -13.322 -9.89979 31.3136 487 " " " " A 2 0 0 "PHE " " CD1" " " 6 0 1 C2 
    3460 14 -15.0111 -11.6128 31.2947 487 " " " " A 2 0 0 "PHE " " CD2" " " 6 0 1 C2 
    3461 14 -14.0308 -9.18096 30.3151 487 " " " " A 2 0 0 "PHE " " CE1" " " 6 0 1 C2 
    3462 14 -15.7276 -10.8574 30.3123 487 " " " " A 2 0 0 "PHE " " CE2" " " 6 0 1 C2 
    3463 14 -15.245 -9.64127 29.841 487 " " " " A 2 0 0 "PHE " " CZ " " " 6 0 1 C2 
    3464 40 -9.52411 -12.4579 33.3178 488 " " " " A 43 0 0 "THR " " N  " " " 7 0 1 C2 
    3465 14 -8.73949 -12.6118 34.5123 488 " " " " A 2 0 0 "THR " " CA " " " 6 0 1 C2 
    3466 14 -9.57365 -12.217 35.8024 488 " " " " A 2 0 0 "THR " " C  " " " 6 0 1 C2 
    3467 23 -10.3284 -11.1706 35.8203 488 " " " " A 70 0 0 "THR " " O  " " " 8 0 1 C2 
    3468 14 -7.44388 -11.7896 34.2982 488 " " " " A 2 0 0 "THR " " CB " " " 6 0 1 C2 
    3469 23 -7.79671 -10.5238 33.9391 488 " " " " A 70 0 0 "THR " " OG1" " " 8 0 1 C2 
    3470 14 -6.69261 -12.2475 33.054 488 " " " " A 2 0 0 "THR " " CG2" " " 6 0 1 C2 
    3471 40 -9.29727 -12.9921 36.8393 489 " " " " A 43 0 0 "ASP " " N  " " " 7 0 1 C2 
    3472 14 -9.81586 -12.7793 38.1644 489 " " " " A 2 0 0 "ASP " " CA " " " 6 0 1 C2 
    3473 14 -9.08049 -11.5047 38.7775 489 " " " " A 2 0 0 "ASP " " C  " " " 6 0 1 C2 
    3474 23 -7.93568 -11.2868 38.4354 489 " " " " A 70 0 0 "ASP " " O  " " " 8 0 1 C2 
    3475 14 -9.62388 -14.0047 39.0873 489 " " " " A 2 0 0 "ASP " " CB " " " 6 0 1 C2 
    3476 14 -8.26138 -14.4805 39.6611 489 " " " " A 2 0 0 "ASP " " CG " " " 6 0 1 C2 
    3477 23 -7.22791 -14.6788 38.9258 489 " " " " A 70 0 0 "ASP " " OD1" " " 8 0 1 C2 
    3478 23 -8.22452 -14.7536 40.8961 489 " " " " A 70 0 0 "ASP " " OD2" " " 8 0 1 C2 
    3479 40 -9.7988 -10.7631 39.6607 490 " " " " A 43 0 0 "PRO " " N  " " " 7 0 1 C2 
    3480 14 -9.30348 -9.53702 40.2484 490 " " " " A 2 0 0 "PRO " " CA " " " 6 0 1 C2 
    3481 14 -8.34021 -9.89724 41.4673 490 " " " " A 2 0 0 "PRO " " C  " " " 6 0 1 C2 
    3482 23 -8.42997 -11.0218 42.0097 490 " " " " A 70 0 0 "PRO " " O  " " " 8 0 1 C2 
    3483 14 -10.4769 -8.79646 40.7808 490 " " " " A 2 0 0 "PRO " " CB " " " 6 0 1 C2 
    3484 14 -11.5311 -9.8968 41.009 490 " " " " A 2 0 0 "PRO " " CG " " " 6 0 1 C2 
    3485 14 -11.2251 -10.934 39.9467 490 " " " " A 2 0 0 "PRO " " CD " " " 6 0 1 C2 
    3486 40 -7.53407 -9.0227 41.9948 491 " " " " A 43 0 0 "ASP " " N  " " " 7 0 1 C2 
    3487 14 -6.61761 -9.21377 43.163 491 " " " " A 2 0 0 "ASP " " CA " " " 6 0 1 C2 
    3488 14 -7.41852 -9.51457 44.4988 491 " " " " A 2 0 0 "ASP " " C  " " " 6 0 1 C2 
    3489 23 -6.79999 -9.77831 45.4989 491 " " " " A 70 0 0 "ASP " " O  " " " 8 0 1 C2 
    3490 14 -5.65257 -7.96684 43.409 491 " " " " A 2 0 0 "ASP " " CB " " " 6 0 1 C2 
    3491 14 -6.3284 -6.64298 43.9265 491 " " " " A 2 0 0 "ASP " " CG " " " 6 0 1 C2 
    3492 23 -6.30509 -6.34197 45.1246 491 " " " " A 70 0 0 "ASP " " OD1" " " 8 0 1 C2 
    3493 23 -6.77742 -5.8614 43.0747 491 " " " " A 70 0 0 "ASP " " OD2" " " 8 0 1 C2 
    3494 40 -8.80083 -9.57569 44.5087 492 " " " " A 43 0 0 "ASN " " N  " " " 7 0 1 C2 
    3495 14 -9.67185 -9.81566 45.599 492 " " " " A 2 0 0 "ASN " " CA " " " 6 0 1 C2 
    3496 14 -10.9014 -10.6913 45.2054 492 " " " " A 2 0 0 "ASN " " C  " " " 6 0 1 C2 
    3497 23 -10.8201 -11.4372 44.2517 492 " " " " A 70 0 0 "ASN " " O  " " " 8 0 1 C2 
    3498 14 -10.0262 -8.505 46.4354 492 " " " " A 2 0 0 "ASN " " CB " " " 6 0 1 C2 
    3499 14 -10.2196 -8.76171 47.9023 492 " " " " A 2 0 0 "ASN " " CG " " " 6 0 1 C2 
    3500 23 -11.1348 -9.42293 48.2539 492 " " " " A 70 0 0 "ASN " " OD1" " " 8 0 1 C2 
    3501 40 -9.37879 -8.34085 48.7847 492 " " " " A 43 0 0 "ASN " " ND2" " " 7 0 1 C2 
    3502 40 -12.0348 -10.5746 45.8611 493 " " " " A 43 0 0 "ASP " " N  " " " 7 0 1 C2 
    3503 14 -13.3383 -11.1964 45.726 493 " " " " A 2 0 0 "ASP " " CA " " " 6 0 1 C2 
    3504 14 -13.8671 -10.7168 44.3344 493 " " " " A 2 0 0 "ASP " " C  " " " 6 0 1 C2 
    3505 23 -13.5297 -9.52315 43.9865 493 " " " " A 70 0 0 "ASP " " O  " " " 8 0 1 C2 
    3506 14 -14.2688 -11.0477 46.9342 493 " " " " A 2 0 0 "ASP " " CB " " " 6 0 1 C2 
    3507 14 -15.2596 -9.93887 46.8952 493 " " " " A 2 0 0 "ASP " " CG " " " 6 0 1 C2 
    3508 23 -15.133 -8.84645 47.5286 493 " " " " A 70 0 0 "ASP " " OD1" " " 8 0 1 C2 
    3509 23 -16.3054 -10.1653 46.2265 493 " " " " A 70 0 0 "ASP " " OD2" " " 8 0 1 C2 
    3510 40 -14.7344 -11.4957 43.6109 494 " " " " A 43 0 0 "PRO " " N  " " " 7 0 1 C2 
    3511 14 -15.314 -11.137 42.3307 494 " " " " A 2 0 0 "PRO " " CA " " " 6 0 1 C2 
    3512 14 -16.0543 -9.79086 42.2228 494 " " " " A 2 0 0 "PRO " " C  " " " 6 0 1 C2 
    3513 23 -16.1735 -9.18329 41.1287 494 " " " " A 70 0 0 "PRO " " O  " " " 8 0 1 C2 
    3514 14 -16.2966 -12.2825 42.046 494 " " " " A 2 0 0 "PRO " " CB " " " 6 0 1 C2 
    3515 14 -15.721 -13.5089 42.7764 494 " " " " A 2 0 0 "PRO " " CG " " " 6 0 1 C2 
    3516 14 -14.9887 -12.8844 43.9205 494 " " " " A 2 0 0 "PRO " " CD " " " 6 0 1 C2 
    3517 40 -16.4987 -9.12861 43.2889 495 " " " " A 43 0 0 "GLU " " N  " " " 7 0 1 C2 
    3518 14 -16.9967 -7.74541 43.3608 495 " " " " A 2 0 0 "GLU " " CA " " " 6 0 1 C2 
    3519 14 -16.0201 -6.66632 42.8396 495 " " " " A 2 0 0 "GLU " " C  " " " 6 0 1 C2 
    3520 23 -16.4928 -5.57603 42.4955 495 " " " " A 70 0 0 "GLU " " O  " " " 8 0 1 C2 
    3521 14 -17.3673 -7.47634 44.8141 495 " " " " A 2 0 0 "GLU " " CB " " " 6 0 1 C2 
    3522 14 -18.0522 -6.17947 45.1993 495 " " " " A 2 0 0 "GLU " " CG " " " 6 0 1 C2 
    3523 14 -19.3475 -5.85126 44.4998 495 " " " " A 2 0 0 "GLU " " CD " " " 6 0 1 C2 
    3524 23 -19.703 -4.65182 44.5494 495 " " " " A 70 0 0 "GLU " " OE1" " " 8 0 1 C2 
    3525 23 -20.0533 -6.83415 44.0713 495 " " " " A 70 0 0 "GLU " " OE2" " " 8 0 1 C2 
    3526 40 -14.6869 -6.83689 42.9939 496 " " " " A 43 0 0 "LYS " " N  " " " 7 0 1 C2 
    3527 14 -13.6325 -5.97381 42.5886 496 " " " " A 2 0 0 "LYS " " CA " " " 6 0 1 C2 
    3528 14 -13.2019 -6.35187 41.1233 496 " " " " A 2 0 0 "LYS " " C  " " " 6 0 1 C2 
    3529 23 -12.2229 -5.84933 40.6261 496 " " " " A 70 0 0 "LYS " " O  " " " 8 0 1 C2 
    3530 14 -12.3284 -6.23737 43.4961 496 " " " " A 2 0 0 "LYS " " CB " " " 6 0 1 C2 
    3531 14 -11.4362 -5.01002 43.5934 496 " " " " A 2 0 0 "LYS " " CG " " " 6 0 1 C2 
    3532 14 -10.1573 -5.28435 44.3566 496 " " " " A 2 0 0 "LYS " " CD " " " 6 0 1 C2 
    3533 14 -9.20802 -4.09387 44.5463 496 " " " " A 2 0 0 "LYS " " CE " " " 6 0 1 C2 
    3534 40 -8.12592 -4.29824 45.5476 496 " " " " A 43 0 0 "LYS " " NZ " " " 7 0 1 C2 
    3535 40 -13.9805 -7.21396 40.3515 497 " " " " A 43 0 0 "MET " " N  " " " 7 0 1 C2 
    3536 14 -13.6827 -7.5214 38.9678 497 " " " " A 2 0 0 "MET " " CA " " " 6 0 1 C2 
    3537 14 -14.2798 -6.45135 37.995 497 " " " " A 2 0 0 "MET " " C  " " " 6 0 1 C2 
    3538 23 -15.4361 -6.01896 38.1746 497 " " " " A 70 0 0 "MET " " O  " " " 8 0 1 C2 
    3539 14 -14.3536 -8.8729 38.631 497 " " " " A 2 0 0 "MET " " CB " " " 6 0 1 C2 
    3540 14 -13.6993 -9.54236 37.4059 497 " " " " A 2 0 0 "MET " " CG " " " 6 0 1 C2 
    3541 52 -14.0083 -11.3245 37.1144 497 " " " " A 13 0 0 "MET " " SD " " " 16 0 1 C2 
    3542 14 -15.7173 -11.3304 36.5046 497 " " " " A 2 0 0 "MET " " CE " " " 6 0 1 C2 
    3543 40 -13.3961 -5.99297 37.0554 498 " " " " A 43 0 0 "TRP " " N  " " " 7 0 1 C2 
    3544 14 -13.4927 -4.63499 36.4616 498 " " " " A 2 0 0 "TRP " " CA " " " 6 0 1 C2 
    3545 14 -12.8709 -3.48529 37.3405 498 " " " " A 2 0 0 "TRP " " C  " " " 6 0 1 C2 
    3546 23 -13.1113 -3.45011 38.5162 498 " " " " A 70 0 0 "TRP " " O  " " " 8 0 1 C2 
    3547 14 -14.9524 -4.26929 35.9212 498 " " " " A 2 0 0 "TRP " " CB " " " 6 0 1 C2 
    3548 14 -15.4886 -5.24586 34.8614 498 " " " " A 2 0 0 "TRP " " CG " " " 6 0 1 C2 
    3549 14 -16.1707 -6.41112 35.0832 498 " " " " A 2 0 0 "TRP " " CD1" " " 6 0 1 C2 
    3550 14 -15.4011 -5.17674 33.4043 498 " " " " A 2 0 0 "TRP " " CD2" " " 6 0 1 C2 
    3551 40 -16.3461 -7.12853 33.9254 498 " " " " A 43 0 0 "TRP " " NE1" " " 7 0 1 C2 
    3552 14 -15.9595 -6.37522 32.8772 498 " " " " A 2 0 0 "TRP " " CE2" " " 6 0 1 C2 
    3553 14 -14.8395 -4.2523 32.5175 498 " " " " A 2 0 0 "TRP " " CE3" " " 6 0 1 C2 
    3554 14 -16.053 -6.58903 31.4969 498 " " " " A 2 0 0 "TRP " " CZ2" " " 6 0 1 C2 
    3555 14 -14.8763 -4.47646 31.1416 498 " " " " A 2 0 0 "TRP " " CZ3" " " 6 0 1 C2 
    3556 14 -15.5739 -5.62533 30.6108 498 " " " " A 2 0 0 "TRP " " CH2" " " 6 0 1 C2 
    3557 40 -12.1062 -2.66641 36.6586 499 " " " " A 43 0 0 "LYS " " N  " " " 7 0 1 C2 
    3558 14 -11.1683 -1.63978 37.193 499 " " " " A 2 0 0 "LYS " " CA " " " 6 0 1 C2 
    3559 14 -11.364 -0.387171 36.3587 499 " " " " A 2 0 0 "LYS " " C  " " " 6 0 1 C2 
    3560 23 -11.4979 -0.624205 35.157 499 " " " " A 70 0 0 "LYS " " O  " " " 8 0 1 C2 
    3561 14 -9.75226 -2.10766 37.3904 499 " " " " A 2 0 0 "LYS " " CB " " " 6 0 1 C2 
    3562 14 -9.00583 -1.12326 38.3102 499 " " " " A 2 0 0 "LYS " " CG " " " 6 0 1 C2 
    3563 14 -7.45252 -1.47846 38.5009 499 " " " " A 2 0 0 "LYS " " CD " " " 6 0 1 C2 
    3564 14 -7.07462 -0.802004 39.795 499 " " " " A 2 0 0 "LYS " " CE " " " 6 0 1 C2 
    3565 40 -5.68752 -1.12612 40.2076 499 " " " " A 43 0 0 "LYS " " NZ " " " 7 0 1 C2 
    3566 40 -11.4226 0.833074 36.8901 500 " " " " A 43 0 0 "GLU " " N  " " " 7 0 1 C2 
    3567 14 -11.4089 2.05049 36.0994 500 " " " " A 2 0 0 "GLU " " CA " " " 6 0 1 C2 
    3568 14 -9.90357 2.51328 35.9602 500 " " " " A 2 0 0 "GLU " " C  " " " 6 0 1 C2 
    3569 23 -9.11386 2.51114 36.9195 500 " " " " A 70 0 0 "GLU " " O  " " " 8 0 1 C2 
    3570 14 -12.3243 3.0541 36.745 500 " " " " A 2 0 0 "GLU " " CB " " " 6 0 1 C2 
    3571 14 -12.1418 4.57694 36.5154 500 " " " " A 2 0 0 "GLU " " CG " " " 6 0 1 C2 
    3572 14 -13.2796 5.41197 37.0163 500 " " " " A 2 0 0 "GLU " " CD " " " 6 0 1 C2 
    3573 23 -13.7599 5.25108 38.1558 500 " " " " A 70 0 0 "GLU " " OE1" " " 8 0 1 C2 
    3574 23 -13.6775 6.29899 36.2438 500 " " " " A 70 0 0 "GLU " " OE2" " " 8 0 1 C2 
    3575 40 -9.63025 2.98282 34.7487 501 " " " " A 43 0 0 "ARG " " N  " " " 7 0 1 C2 
    3576 14 -8.33922 3.64423 34.405 501 " " " " A 2 0 0 "ARG " " CA " " " 6 0 1 C2 
    3577 14 -8.48193 5.13148 34.7457 501 " " " " A 2 0 0 "ARG " " C  " " " 6 0 1 C2 
    3578 23 -9.4545 5.79136 34.3165 501 " " " " A 70 0 0 "ARG " " O  " " " 8 0 1 C2 
    3579 14 -8.28141 3.46662 32.8475 501 " " " " A 2 0 0 "ARG " " CB " " " 6 0 1 C2 
    3580 14 -6.92941 3.59213 32.1814 501 " " " " A 2 0 0 "ARG " " CG " " " 6 0 1 C2 
    3581 14 -6.89865 3.36848 30.7309 501 " " " " A 2 0 0 "ARG " " CD " " " 6 0 1 C2 
    3582 40 -7.19913 4.60504 29.9765 501 " " " " A 43 0 0 "ARG " " NE " " " 7 0 1 C2 
    3583 14 -7.3251 4.64922 28.6144 501 " " " " A 2 0 0 "ARG " " CZ " " " 6 0 1 C2 
    3584 40 -7.15905 3.55033 27.8574 501 " " " " A 43 0 0 "ARG " " NH1" " " 7 0 1 C2 
    3585 40 -7.53222 5.85259 28.007 501 " " " " A 43 0 0 "ARG " " NH2" " " 7 0 1 C2 
    3586 40 -7.50393 5.59874 35.5561 502 " " " " A 43 0 0 "PRO " " N  " " " 7 0 1 C2 
    3587 14 -7.44874 7.04194 35.9828 502 " " " " A 2 0 0 "PRO " " CA " " " 6 0 1 C2 
    3588 14 -7.25173 7.98195 34.8104 502 " " " " A 2 0 0 "PRO " " C  " " " 6 0 1 C2 
    3589 23 -6.47649 7.81508 33.8623 502 " " " " A 70 0 0 "PRO " " O  " " " 8 0 1 C2 
    3590 14 -6.25977 7.23617 36.9709 502 " " " " A 2 0 0 "PRO " " CB " " " 6 0 1 C2 
    3591 14 -5.89585 5.78479 37.3013 502 " " " " A 2 0 0 "PRO " " CG " " " 6 0 1 C2 
    3592 14 -6.46277 4.90332 36.2284 502 " " " " A 2 0 0 "PRO " " CD " " " 6 0 1 C2 
    3593 40 -7.92354 9.15871 34.9077 503 " " " " A 43 0 0 "ALA " " N  " " " 7 0 1 C2 
    3594 14 -7.77761 10.4021 34.094 503 " " " " A 2 0 0 "ALA " " CA " " " 6 0 1 C2 
    3595 14 -6.41367 11.0694 34.288 503 " " " " A 2 0 0 "ALA " " C  " " " 6 0 1 C2 
    3596 23 -5.77673 10.9256 35.3085 503 " " " " A 70 0 0 "ALA " " O  " " " 8 0 1 C2 
    3597 14 -8.82813 11.4316 34.6062 503 " " " " A 2 0 0 "ALA " " CB " " " 6 0 1 C2 
    3598 40 -5.94135 11.764 33.2782 504 " " " " A 43 0 0 "ASN " " N  " " " 7 0 1 C2 
    3599 14 -4.62852 12.3612 33.2062 504 " " " " A 2 0 0 "ASN " " CA " " " 6 0 1 C2 
    3600 14 -4.55696 13.4495 32.1595 504 " " " " A 2 0 0 "ASN " " C  " " " 6 0 1 C2 
    3601 23 -5.42321 13.4233 31.2894 504 " " " " A 70 0 0 "ASN " " O  " " " 8 0 1 C2 
    3602 14 -3.48486 11.2656 33.0983 504 " " " " A 2 0 0 "ASN " " CB " " " 6 0 1 C2 
    3603 14 -3.42712 10.5292 31.7424 504 " " " " A 2 0 0 "ASN " " CG " " " 6 0 1 C2 
    3604 23 -3.18812 11.193 30.7494 504 " " " " A 70 0 0 "ASN " " OD1" " " 8 0 1 C2 
    3605 40 -3.45628 9.19145 31.5789 504 " " " " A 43 0 0 "ASN " " ND2" " " 7 0 1 C2 
    3606 40 -3.52485 14.2807 32.2762 505 " " " " A 43 0 0 "ASP " " N  " " " 7 0 1 C2 
    3607 14 -3.06252 15.5767 31.645 505 " " " " A 2 0 0 "ASP " " CA " " " 6 0 1 C2 
    3608 14 -3.15755 15.5753 30.0605 505 " " " " A 2 0 0 "ASP " " C  " " " 6 0 1 C2 
    3609 23 -2.876 16.5743 29.3531 505 " " " " A 70 0 0 "ASP " " O  " " " 8 0 1 C2 
    3610 14 -1.73822 16.055 32.207 505 " " " " A 2 0 0 "ASP " " CB " " " 6 0 1 C2 
    3611 14 -0.567706 15.1185 32.1375 505 " " " " A 2 0 0 "ASP " " CG " " " 6 0 1 C2 
    3612 23 -0.523352 14.3082 33.0892 505 " " " " A 70 0 0 "ASP " " OD1" " " 8 0 1 C2 
    3613 23 0.176536 15.0731 31.1271 505 " " " " A 70 0 0 "ASP " " OD2" " " 8 0 1 C2 
    3614 40 -3.40512 14.4563 29.4116 506 " " " " A 43 0 0 "SER " " N  " " " 7 0 1 C2 
    3615 14 -3.70878 14.2274 27.9843 506 " " " " A 2 0 0 "SER " " CA " " " 6 0 1 C2 
    3616 14 -5.14678 14.4795 27.7027 506 " " " " A 2 0 0 "SER " " C  " " " 6 0 1 C2 
    3617 23 -5.54746 14.6389 26.5545 506 " " " " A 70 0 0 "SER " " O  " " " 8 0 1 C2 
    3618 14 -3.34001 12.796 27.5134 506 " " " " A 2 0 0 "SER " " CB " " " 6 0 1 C2 
    3619 23 -4.00127 11.6771 28.1271 506 " " " " A 70 0 0 "SER " " OG " " " 8 0 1 C2 
    3620 40 -6.03564 14.3917 28.7263 507 " " " " A 43 0 0 "GLY " " N  " " " 7 0 1 C2 
    3621 14 -7.45853 14.5852 28.574 507 " " " " A 2 0 0 "GLY " " CA " " " 6 0 1 C2 
    3622 14 -7.83745 15.802 29.4147 507 " " " " A 2 0 0 "GLY " " C  " " " 6 0 1 C2 
    3623 23 -7.01874 16.2031 30.2511 507 " " " " A 70 0 0 "GLY " " O  " " " 8 0 1 C2 
    3624 40 -9.00062 16.3874 29.1004 508 " " " " A 43 0 0 "SER " " N  " " " 7 0 1 C2 
    3625 14 -9.70486 17.4465 29.8904 508 " " " " A 2 0 0 "SER " " CA " " " 6 0 1 C2 
    3626 14 -9.99613 16.9457 31.3206 508 " " " " A 2 0 0 "SER " " C  " " " 6 0 1 C2 
    3627 23 -10.2493 17.7063 32.1951 508 " " " " A 70 0 0 "SER " " O  " " " 8 0 1 C2 
    3628 14 -11.0457 17.9911 29.1096 508 " " " " A 2 0 0 "SER " " CB " " " 6 0 1 C2 
    3629 23 -11.8367 16.9315 28.6317 508 " " " " A 70 0 0 "SER " " OG " " " 8 0 1 C2 
    3630 40 -9.96262 15.6045 31.4595 509 " " " " A 43 0 0 "LYS " " N  " " " 7 0 1 C2 
    3631 14 -10.2979 14.8014 32.6031 509 " " " " A 2 0 0 "LYS " " CA " " " 6 0 1 C2 
    3632 14 -11.84 14.7505 32.9776 509 " " " " A 2 0 0 "LYS " " C  " " " 6 0 1 C2 
    3633 23 -12.1564 13.9669 33.8665 509 " " " " A 70 0 0 "LYS " " O  " " " 8 0 1 C2 
    3634 14 -9.37052 15.0382 33.8513 509 " " " " A 2 0 0 "LYS " " CB " " " 6 0 1 C2 
    3635 14 -7.88657 14.7851 33.579 509 " " " " A 2 0 0 "LYS " " CG " " " 6 0 1 C2 
    3636 14 -6.9403 14.8809 34.7463 509 " " " " A 2 0 0 "LYS " " CD " " " 6 0 1 C2 
    3637 14 -7.17487 16.1171 35.6751 509 " " " " A 2 0 0 "LYS " " CE " " " 6 0 1 C2 
    3638 40 -6.21429 16.1565 36.8215 509 " " " " A 43 0 0 "LYS " " NZ " " " 7 0 1 C2 
    3639 40 -12.7215 15.539 32.2897 510 " " " " A 43 0 0 "ASP " " N  " " " 7 0 1 C2 
    3640 14 -14.1741 15.6109 32.6271 510 " " " " A 2 0 0 "ASP " " CA " " " 6 0 1 C2 
    3641 14 -14.948 14.2827 32.8056 510 " " " " A 2 0 0 "ASP " " C  " " " 6 0 1 C2 
    3642 23 -14.9702 13.5776 31.7997 510 " " " " A 70 0 0 "ASP " " O  " " " 8 0 1 C2 
    3643 14 -14.8561 16.4678 31.5584 510 " " " " A 2 0 0 "ASP " " CB " " " 6 0 1 C2 
    3644 14 -16.1803 17.0387 31.923 510 " " " " A 2 0 0 "ASP " " CG " " " 6 0 1 C2 
    3645 23 -16.4086 18.1924 31.5045 510 " " " " A 70 0 0 "ASP " " OD1" " " 8 0 1 C2 
    3646 23 -17.0674 16.294 32.394 510 " " " " A 70 0 0 "ASP " " OD2" " " 8 0 1 C2 
    3647 40 -15.4001 13.8478 34.0609 511 " " " " A 43 0 0 "PRO " " N  " " " 7 0 1 C2 
    3648 14 -15.9856 12.5128 34.3258 511 " " " " A 2 0 0 "PRO " " CA " " " 6 0 1 C2 
    3649 14 -17.4732 12.4134 33.879 511 " " " " A 2 0 0 "PRO " " C  " " " 6 0 1 C2 
    3650 23 -18.1455 11.4583 34.3021 511 " " " " A 70 0 0 "PRO " " O  " " " 8 0 1 C2 
    3651 14 -15.9183 12.4055 35.8004 511 " " " " A 2 0 0 "PRO " " CB " " " 6 0 1 C2 
    3652 14 -16.0059 13.835 36.3301 511 " " " " A 2 0 0 "PRO " " CG " " " 6 0 1 C2 
    3653 14 -15.4118 14.6717 35.2545 511 " " " " A 2 0 0 "PRO " " CD " " " 6 0 1 C2 
    3654 40 -17.8415 13.1492 32.8315 512 " " " " A 43 0 0 "SER " " N  " " " 7 0 1 C2 
    3655 14 -18.9541 12.8476 31.9031 512 " " " " A 2 0 0 "SER " " CA " " " 6 0 1 C2 
    3656 14 -18.6454 11.7069 30.8963 512 " " " " A 2 0 0 "SER " " C  " " " 6 0 1 C2 
    3657 23 -19.4773 11.1395 30.2244 512 " " " " A 70 0 0 "SER " " O  " " " 8 0 1 C2 
    3658 14 -19.3885 14.2078 31.3744 512 " " " " A 2 0 0 "SER " " CB " " " 6 0 1 C2 
    3659 23 -18.4632 14.9488 30.5218 512 " " " " A 70 0 0 "SER " " OG " " " 8 0 1 C2 
    3660 40 -17.3527 11.365 30.7947 513 " " " " A 43 0 0 "VAL " " N  " " " 7 0 1 C2 
    3661 14 -16.76 10.2238 30.1303 513 " " " " A 2 0 0 "VAL " " CA " " " 6 0 1 C2 
    3662 14 -16.0624 9.41823 31.2875 513 " " " " A 2 0 0 "VAL " " C  " " " 6 0 1 C2 
    3663 23 -15.3571 10.0112 32.0795 513 " " " " A 70 0 0 "VAL " " O  " " " 8 0 1 C2 
    3664 14 -15.8764 10.6508 28.9858 513 " " " " A 2 0 0 "VAL " " CB " " " 6 0 1 C2 
    3665 14 -14.889 9.53208 28.3543 513 " " " " A 2 0 0 "VAL " " CG1" " " 6 0 1 C2 
    3666 14 -16.7626 11.1654 27.7425 513 " " " " A 2 0 0 "VAL " " CG2" " " 6 0 1 C2 
    3667 40 -16.0432 8.04231 31.3184 514 " " " " A 43 0 0 "ARG " " N  " " " 7 0 1 C2 
    3668 14 -15.1395 7.31059 32.1336 514 " " " " A 2 0 0 "ARG " " CA " " " 6 0 1 C2 
    3669 14 -14.8363 6.07458 31.3862 514 " " " " A 2 0 0 "ARG " " C  " " " 6 0 1 C2 
    3670 23 -15.6821 5.65448 30.5941 514 " " " " A 70 0 0 "ARG " " O  " " " 8 0 1 C2 
    3671 14 -15.7753 6.89763 33.518 514 " " " " A 2 0 0 "ARG " " CB " " " 6 0 1 C2 
    3672 14 -16.0699 8.10044 34.4474 514 " " " " A 2 0 0 "ARG " " CG " " " 6 0 1 C2 
    3673 14 -16.8575 7.84948 35.6825 514 " " " " A 2 0 0 "ARG " " CD " " " 6 0 1 C2 
    3674 40 -15.9788 7.49295 36.7791 514 " " " " A 43 0 0 "ARG " " NE " " " 7 0 1 C2 
    3675 14 -16.0502 7.75226 38.0688 514 " " " " A 2 0 0 "ARG " " CZ " " " 6 0 1 C2 
    3676 40 -17.0246 8.45971 38.7007 514 " " " " A 43 0 0 "ARG " " NH1" " " 7 0 1 C2 
    3677 40 -15.169 7.2431 38.8773 514 " " " " A 43 0 0 "ARG " " NH2" " " 7 0 1 C2 
    3678 40 -13.7602 5.2974 31.7239 515 " " " " A 43 0 0 "VAL " " N  " " " 7 0 1 C2 
    3679 14 -13.1562 4.16237 31.0872 515 " " " " A 2 0 0 "VAL " " CA " " " 6 0 1 C2 
    3680 14 -13.034 3.03216 32.0789 515 " " " " A 2 0 0 "VAL " " C  " " " 6 0 1 C2 
    3681 23 -12.4596 3.21361 33.1566 515 " " " " A 70 0 0 "VAL " " O  " " " 8 0 1 C2 
    3682 14 -11.8178 4.60607 30.3596 515 " " " " A 2 0 0 "VAL " " CB " " " 6 0 1 C2 
    3683 14 -10.9845 3.45412 29.6692 515 " " " " A 2 0 0 "VAL " " CG1" " " 6 0 1 C2 
    3684 14 -12.2009 5.6528 29.2901 515 " " " " A 2 0 0 "VAL " " CG2" " " 6 0 1 C2 
    3685 40 -13.5757 1.86601 31.7206 516 " " " " A 43 0 0 "ILE " " N  " " " 7 0 1 C2 
    3686 14 -13.8163 0.697488 32.5961 516 " " " " A 2 0 0 "ILE " " CA " " " 6 0 1 C2 
    3687 14 -13.2394 -0.527129 31.8011 516 " " " " A 2 0 0 "ILE " " C  " " " 6 0 1 C2 
    3688 23 -13.6137 -0.774706 30.6952 516 " " " " A 70 0 0 "ILE " " O  " " " 8 0 1 C2 
    3689 14 -15.2671 0.517523 33.0824 516 " " " " A 2 0 0 "ILE " " CB " " " 6 0 1 C2 
    3690 14 -16.0225 1.88576 33.5087 516 " " " " A 2 0 0 "ILE " " CG1" " " 6 0 1 C2 
    3691 14 -15.5604 -0.456118 34.2387 516 " " " " A 2 0 0 "ILE " " CG2" " " 6 0 1 C2 
    3692 14 -15.4199 2.64638 34.6942 516 " " " " A 2 0 0 "ILE " " CD1" " " 6 0 1 C2 
    3693 40 -12.4229 -1.33895 32.5219 517 " " " " A 43 0 0 "GLN " " N  " " " 7 0 1 C2 
    3694 14 -11.6272 -2.32669 31.9539 517 " " " " A 2 0 0 "GLN " " CA " " " 6 0 1 C2 
    3695 14 -11.3158 -3.53287 32.8244 517 " " " " A 2 0 0 "GLN " " C  " " " 6 0 1 C2 
    3696 23 -11.1574 -3.42657 34.035 517 " " " " A 70 0 0 "GLN " " O  " " " 8 0 1 C2 
    3697 14 -10.3876 -1.66573 31.2983 517 " " " " A 2 0 0 "GLN " " CB " " " 6 0 1 C2 
    3698 14 -9.34849 -1.06069 32.1972 517 " " " " A 2 0 0 "GLN " " CG " " " 6 0 1 C2 
    3699 14 -8.09214 -0.689463 31.3278 517 " " " " A 2 0 0 "GLN " " CD " " " 6 0 1 C2 
    3700 23 -8.19298 -0.226774 30.1855 517 " " " " A 70 0 0 "GLN " " OE1" " " 8 0 1 C2 
    3701 40 -6.89345 -0.989687 31.7983 517 " " " " A 43 0 0 "GLN " " NE2" " " 7 0 1 C2 
    3702 40 -11.1576 -4.72527 32.2155 518 " " " " A 43 0 0 "ASN " " N  " " " 7 0 1 C2 
    3703 14 -10.6293 -6.022 32.7355 518 " " " " A 2 0 0 "ASN " " CA " " " 6 0 1 C2 
    3704 14 -9.82141 -6.70754 31.5975 518 " " " " A 2 0 0 "ASN " " C  " " " 6 0 1 C2 
    3705 23 -10.1932 -6.50826 30.4651 518 " " " " A 70 0 0 "ASN " " O  " " " 8 0 1 C2 
    3706 14 -11.7287 -6.95516 33.1119 518 " " " " A 2 0 0 "ASN " " CB " " " 6 0 1 C2 
    3707 14 -11.3773 -8.03014 34.2185 518 " " " " A 2 0 0 "ASN " " CG " " " 6 0 1 C2 
    3708 23 -11.7612 -7.88018 35.3909 518 " " " " A 70 0 0 "ASN " " OD1" " " 8 0 1 C2 
    3709 40 -10.5783 -9.12118 34.0365 518 " " " " A 43 0 0 "ASN " " ND2" " " 7 0 1 C2 
    3710 40 -8.8235 -7.51789 31.9806 519 " " " " A 43 0 0 "GLY " " N  " " " 7 0 1 C2 
    3711 14 -8.05197 -8.26573 30.9659 519 " " " " A 2 0 0 "GLY " " CA " " " 6 0 1 C2 
    3712 14 -8.78957 -9.56508 30.501 519 " " " " A 2 0 0 "GLY " " C  " " " 6 0 1 C2 
    3713 23 -9.60252 -10.1336 31.2191 519 " " " " A 70 0 0 "GLY " " O  " " " 8 0 1 C2 
    3714 40 -8.33077 -10.1218 29.377 520 " " " " A 43 0 0 "LEU " " N  " " " 7 0 1 C2 
    3715 14 -8.81401 -11.4354 28.951 520 " " " " A 2 0 0 "LEU " " CA " " " 6 0 1 C2 
    3716 14 -7.6833 -12.2621 28.4479 520 " " " " A 2 0 0 "LEU " " C  " " " 6 0 1 C2 
    3717 23 -6.73616 -11.8493 27.812 520 " " " " A 70 0 0 "LEU " " O  " " " 8 0 1 C2 
    3718 14 -9.91094 -11.4129 27.7766 520 " " " " A 2 0 0 "LEU " " CB " " " 6 0 1 C2 
    3719 14 -11.2512 -10.7781 28.1279 520 " " " " A 2 0 0 "LEU " " CG " " " 6 0 1 C2 
    3720 14 -11.461 -9.23033 27.8837 520 " " " " A 2 0 0 "LEU " " CD1" " " 6 0 1 C2 
    3721 14 -12.314 -11.5116 27.3249 520 " " " " A 2 0 0 "LEU " " CD2" " " 6 0 1 C2 
    3722 40 -7.77775 -13.5798 28.8177 521 " " " " A 43 0 0 "GLU " " N  " " " 7 0 1 C2 
    3723 14 -6.68303 -14.5383 28.8547 521 " " " " A 2 0 0 "GLU " " CA " " " 6 0 1 C2 
    3724 14 -6.10834 -14.9981 27.5104 521 " " " " A 2 0 0 "GLU " " C  " " " 6 0 1 C2 
    3725 23 -5.18355 -15.8664 27.4738 521 " " " " A 70 0 0 "GLU " " O  " " " 8 0 1 C2 
    3726 14 -7.10787 -15.8118 29.6096 521 " " " " A 2 0 0 "GLU " " CB " " " 6 0 1 C2 
    3727 14 -7.71681 -15.4834 31.0071 521 " " " " A 2 0 0 "GLU " " CG " " " 6 0 1 C2 
    3728 14 -7.60089 -16.7808 31.8247 521 " " " " A 2 0 0 "GLU " " CD " " " 6 0 1 C2 
    3729 23 -6.47989 -17.0842 32.2651 521 " " " " A 70 0 0 "GLU " " OE1" " " 8 0 1 C2 
    3730 23 -8.59233 -17.5873 31.7926 521 " " " " A 70 0 0 "GLU " " OE2" " " 8 0 1 C2 
    3731 40 -6.71107 -14.5721 26.4331 522 " " " " A 43 0 0 "ASN " " N  " " " 7 0 1 C2 
    3732 14 -6.38747 -15.089 25.1107 522 " " " " A 2 0 0 "ASN " " CA " " " 6 0 1 C2 
    3733 14 -6.83063 -13.995 24.0778 522 " " " " A 2 0 0 "ASN " " C  " " " 6 0 1 C2 
    3734 23 -7.88156 -13.354 24.2893 522 " " " " A 70 0 0 "ASN " " O  " " " 8 0 1 C2 
    3735 14 -7.1597 -16.5349 24.9177 522 " " " " A 2 0 0 "ASN " " CB " " " 6 0 1 C2 
    3736 14 -7.03073 -17.0254 23.5452 522 " " " " A 2 0 0 "ASN " " CG " " " 6 0 1 C2 
    3737 23 -7.47766 -16.4023 22.6113 522 " " " " A 70 0 0 "ASN " " OD1" " " 8 0 1 C2 
    3738 40 -6.70561 -18.2632 23.5177 522 " " " " A 43 0 0 "ASN " " ND2" " " 7 0 1 C2 
    3739 40 -5.95319 -13.7246 23.0689 523 " " " " A 43 0 0 "ARG " " N  " " " 7 0 1 C2 
    3740 14 -6.03909 -12.7073 22.1131 523 " " " " A 2 0 0 "ARG " " CA " " " 6 0 1 C2 
    3741 14 -7.06182 -13.1106 21.056 523 " " " " A 2 0 0 "ARG " " C  " " " 6 0 1 C2 
    3742 23 -7.83276 -12.3055 20.5132 523 " " " " A 70 0 0 "ARG " " O  " " " 8 0 1 C2 
    3743 14 -4.65633 -12.5894 21.3321 523 " " " " A 2 0 0 "ARG " " CB " " " 6 0 1 C2 
    3744 14 -3.45988 -12.3345 22.2927 523 " " " " A 2 0 0 "ARG " " CG " " " 6 0 1 C2 
    3745 14 -2.26072 -11.7461 21.5841 523 " " " " A 2 0 0 "ARG " " CD " " " 6 0 1 C2 
    3746 40 -2.19275 -10.2732 21.7732 523 " " " " A 43 0 0 "ARG " " NE " " " 7 0 1 C2 
    3747 14 -2.19011 -9.27526 20.8814 523 " " " " A 2 0 0 "ARG " " CZ " " " 6 0 1 C2 
    3748 40 -1.76004 -8.11529 21.3631 523 " " " " A 43 0 0 "ARG " " NH1" " " 7 0 1 C2 
    3749 40 -2.61919 -9.34835 19.6703 523 " " " " A 43 0 0 "ARG " " NH2" " " 7 0 1 C2 
    3750 40 -7.15622 -14.4001 20.6864 524 " " " " A 43 0 0 "ASN " " N  " " " 7 0 1 C2 
    3751 14 -8.12387 -14.9739 19.7738 524 " " " " A 2 0 0 "ASN " " CA " " " 6 0 1 C2 
    3752 14 -9.57673 -14.9376 20.2955 524 " " " " A 2 0 0 "ASN " " C  " " " 6 0 1 C2 
    3753 23 -10.4789 -14.538 19.5689 524 " " " " A 70 0 0 "ASN " " O  " " " 8 0 1 C2 
    3754 14 -7.73781 -16.4775 19.4544 524 " " " " A 2 0 0 "ASN " " CB " " " 6 0 1 C2 
    3755 14 -8.67216 -17.1664 18.3734 524 " " " " A 2 0 0 "ASN " " CG " " " 6 0 1 C2 
    3756 23 -9.61392 -17.8096 18.7767 524 " " " " A 70 0 0 "ASN " " OD1" " " 8 0 1 C2 
    3757 40 -8.50283 -17.0429 17.0243 524 " " " " A 43 0 0 "ASN " " ND2" " " 7 0 1 C2 
    3758 40 -9.66981 -15.363 21.5278 525 " " " " A 43 0 0 "ASP " " N  " " " 7 0 1 C2 
    3759 14 -10.8936 -15.5545 22.2976 525 " " " " A 2 0 0 "ASP " " CA " " " 6 0 1 C2 
    3760 14 -11.6494 -14.2077 22.4247 525 " " " " A 2 0 0 "ASP " " C  " " " 6 0 1 C2 
    3761 23 -12.8355 -14.1841 22.1066 525 " " " " A 70 0 0 "ASP " " O  " " " 8 0 1 C2 
    3762 14 -10.4525 -16.085 23.6533 525 " " " " A 2 0 0 "ASP " " CB " " " 6 0 1 C2 
    3763 14 -11.6156 -16.3464 24.6567 525 " " " " A 2 0 0 "ASP " " CG " " " 6 0 1 C2 
    3764 23 -11.7471 -15.6419 25.6844 525 " " " " A 70 0 0 "ASP " " OD1" " " 8 0 1 C2 
    3765 23 -12.4319 -17.2796 24.4082 525 " " " " A 70 0 0 "ASP " " OD2" " " 8 0 1 C2 
    3766 40 -11.0351 -13.0842 22.8938 526 " " " " A 43 0 0 "ALA " " N  " " " 7 0 1 C2 
    3767 14 -11.667 -11.7574 23.2087 526 " " " " A 2 0 0 "ALA " " CA " " " 6 0 1 C2 
    3768 14 -12.1687 -11.0571 21.9287 526 " " " " A 2 0 0 "ALA " " C  " " " 6 0 1 C2 
    3769 23 -13.2646 -10.4507 21.9086 526 " " " " A 70 0 0 "ALA " " O  " " " 8 0 1 C2 
    3770 14 -10.729 -10.8599 23.963 526 " " " " A 2 0 0 "ALA " " CB " " " 6 0 1 C2 
    3771 40 -11.3764 -11.1952 20.8757 527 " " " " A 43 0 0 "ALA " " N  " " " 7 0 1 C2 
    3772 14 -11.4878 -10.6201 19.5662 527 " " " " A 2 0 0 "ALA " " CA " " " 6 0 1 C2 
    3773 14 -12.6895 -11.0021 18.7822 527 " " " " A 2 0 0 "ALA " " C  " " " 6 0 1 C2 
    3774 23 -12.8559 -10.4754 17.7048 527 " " " " A 70 0 0 "ALA " " O  " " " 8 0 1 C2 
    3775 14 -10.1523 -10.8044 18.7699 527 " " " " A 2 0 0 "ALA " " CB " " " 6 0 1 C2 
    3776 40 -13.4114 -12.0107 19.3006 528 " " " " A 43 0 0 "LYS " " N  " " " 7 0 1 C2 
    3777 14 -14.7664 -12.3103 18.8004 528 " " " " A 2 0 0 "LYS " " CA " " " 6 0 1 C2 
    3778 14 -15.753 -12.5013 19.9524 528 " " " " A 2 0 0 "LYS " " C  " " " 6 0 1 C2 
    3779 23 -16.7538 -13.2335 19.818 528 " " " " A 70 0 0 "LYS " " O  " " " 8 0 1 C2 
    3780 14 -14.6648 -13.4744 17.8615 528 " " " " A 2 0 0 "LYS " " CB " " " 6 0 1 C2 
    3781 14 -14.0275 -14.7408 18.5349 528 " " " " A 2 0 0 "LYS " " CG " " " 6 0 1 C2 
    3782 14 -13.7812 -15.9076 17.5671 528 " " " " A 2 0 0 "LYS " " CD " " " 6 0 1 C2 
    3783 14 -12.7445 -16.8529 18.0483 528 " " " " A 2 0 0 "LYS " " CE " " " 6 0 1 C2 
    3784 40 -12.4681 -17.9119 17.0655 528 " " " " A 43 0 0 "LYS " " NZ " " " 7 0 1 C2 
    3785 40 -15.602 -11.7858 21.0968 529 " " " " A 43 0 0 "LYS " " N  " " " 7 0 1 C2 
    3786 14 -16.6719 -11.4865 22.0063 529 " " " " A 2 0 0 "LYS " " CA " " " 6 0 1 C2 
    3787 14 -16.755 -10.0023 22.1846 529 " " " " A 2 0 0 "LYS " " C  " " " 6 0 1 C2 
    3788 23 -17.2952 -9.56552 23.2164 529 " " " " A 70 0 0 "LYS " " O  " " " 8 0 1 C2 
    3789 14 -16.4894 -12.3084 23.2439 529 " " " " A 2 0 0 "LYS " " CB " " " 6 0 1 C2 
    3790 14 -16.5282 -13.8591 23.204 529 " " " " A 2 0 0 "LYS " " CG " " " 6 0 1 C2 
    3791 14 -16.2813 -14.4222 24.6166 529 " " " " A 2 0 0 "LYS " " CD " " " 6 0 1 C2 
    3792 14 -14.7568 -14.6755 24.8769 529 " " " " A 2 0 0 "LYS " " CE " " " 6 0 1 C2 
    3793 40 -14.476 -15.6947 25.9175 529 " " " " A 43 0 0 "LYS " " NZ " " " 7 0 1 C2 
    3794 40 -16.355 -9.13371 21.2475 530 " " " " A 43 0 0 "ILE " " N  " " " 7 0 1 C2 
    3795 14 -16.4683 -7.68886 21.4059 530 " " " " A 2 0 0 "ILE " " CA " " " 6 0 1 C2 
    3796 14 -17.9621 -7.26151 21.3062 530 " " " " A 2 0 0 "ILE " " C  " " " 6 0 1 C2 
    3797 23 -18.5047 -6.48614 22.141 530 " " " " A 70 0 0 "ILE " " O  " " " 8 0 1 C2 
    3798 14 -15.7149 -7.04792 20.2132 530 " " " " A 2 0 0 "ILE " " CB " " " 6 0 1 C2 
    3799 14 -14.2161 -7.50701 20.0885 530 " " " " A 2 0 0 "ILE " " CG1" " " 6 0 1 C2 
    3800 14 -15.8771 -5.55547 20.3118 530 " " " " A 2 0 0 "ILE " " CG2" " " 6 0 1 C2 
    3801 14 -13.2844 -7.32436 21.3093 530 " " " " A 2 0 0 "ILE " " CD1" " " 6 0 1 C2 
    3802 40 -18.5927 -7.89701 20.2977 531 " " " " A 43 0 0 "ASP " " N  " " " 7 0 1 C2 
    3803 14 -19.9678 -7.81926 19.8895 531 " " " " A 2 0 0 "ASP " " CA " " " 6 0 1 C2 
    3804 14 -20.9118 -8.29323 21.0107 531 " " " " A 2 0 0 "ASP " " C  " " " 6 0 1 C2 
    3805 23 -22.0516 -7.86879 21.1426 531 " " " " A 70 0 0 "ASP " " O  " " " 8 0 1 C2 
    3806 14 -20.2526 -8.59783 18.5705 531 " " " " A 2 0 0 "ASP " " CB " " " 6 0 1 C2 
    3807 14 -20.307 -10.0751 18.5222 531 " " " " A 2 0 0 "ASP " " CG " " " 6 0 1 C2 
    3808 23 -21.4238 -10.6231 18.443 531 " " " " A 70 0 0 "ASP " " OD1" " " 8 0 1 C2 
    3809 23 -19.2108 -10.687 18.5955 531 " " " " A 70 0 0 "ASP " " OD2" " " 8 0 1 C2 
    3810 40 -20.4463 -9.31124 21.7767 532 " " " " A 43 0 0 "GLU " " N  " " " 7 0 1 C2 
    3811 14 -21.2925 -9.92181 22.7786 532 " " " " A 2 0 0 "GLU " " CA " " " 6 0 1 C2 
    3812 14 -21.437 -8.9407 23.9882 532 " " " " A 2 0 0 "GLU " " C  " " " 6 0 1 C2 
    3813 23 -22.4478 -8.9723 24.7179 532 " " " " A 70 0 0 "GLU " " O  " " " 8 0 1 C2 
    3814 14 -20.4486 -11.1604 23.2365 532 " " " " A 2 0 0 "GLU " " CB " " " 6 0 1 C2 
    3815 14 -21.1313 -12.0334 24.2863 532 " " " " A 2 0 0 "GLU " " CG " " " 6 0 1 C2 
    3816 14 -22.53 -12.5642 24.0202 532 " " " " A 2 0 0 "GLU " " CD " " " 6 0 1 C2 
    3817 23 -23.0696 -13.0071 25.0335 532 " " " " A 70 0 0 "GLU " " OE1" " " 8 0 1 C2 
    3818 23 -22.9036 -12.6774 22.8181 532 " " " " A 70 0 0 "GLU " " OE2" " " 8 0 1 C2 
    3819 40 -20.4039 -8.07633 24.2467 533 " " " " A 43 0 0 "LEU " " N  " " " 7 0 1 C2 
    3820 14 -20.4865 -6.99046 25.355 533 " " " " A 2 0 0 "LEU " " CA " " " 6 0 1 C2 
    3821 14 -21.1459 -5.67628 24.8088 533 " " " " A 2 0 0 "LEU " " C  " " " 6 0 1 C2 
    3822 23 -21.5387 -4.82242 25.5662 533 " " " " A 70 0 0 "LEU " " O  " " " 8 0 1 C2 
    3823 14 -19.029 -6.61824 25.6831 533 " " " " A 2 0 0 "LEU " " CB " " " 6 0 1 C2 
    3824 14 -18.1548 -7.70689 26.3137 533 " " " " A 2 0 0 "LEU " " CG " " " 6 0 1 C2 
    3825 14 -16.6793 -7.36077 26.1705 533 " " " " A 2 0 0 "LEU " " CD1" " " 6 0 1 C2 
    3826 14 -18.3984 -8.07054 27.7985 533 " " " " A 2 0 0 "LEU " " CD2" " " 6 0 1 C2 
    3827 40 -21.4642 -5.57575 23.4699 534 " " " " A 43 0 0 "ARG " " N  " " " 7 0 1 C2 
    3828 14 -22.4215 -4.58324 22.9273 534 " " " " A 2 0 0 "ARG " " CA " " " 6 0 1 C2 
    3829 14 -23.8753 -5.00728 22.9921 534 " " " " A 2 0 0 "ARG " " C  " " " 6 0 1 C2 
    3830 23 -24.6872 -4.11135 22.8494 534 " " " " A 70 0 0 "ARG " " O  " " " 8 0 1 C2 
    3831 14 -22.0409 -4.37554 21.4585 534 " " " " A 2 0 0 "ARG " " CB " " " 6 0 1 C2 
    3832 14 -20.7656 -3.56318 21.2969 534 " " " " A 2 0 0 "ARG " " CG " " " 6 0 1 C2 
    3833 14 -20.3677 -3.38122 19.7881 534 " " " " A 2 0 0 "ARG " " CD " " " 6 0 1 C2 
    3834 40 -18.9777 -2.94116 19.6648 534 " " " " A 43 0 0 "ARG " " NE " " " 7 0 1 C2 
    3835 14 -18.0399 -3.18083 18.7902 534 " " " " A 2 0 0 "ARG " " CZ " " " 6 0 1 C2 
    3836 40 -18.2425 -4.13013 17.8628 534 " " " " A 43 0 0 "ARG " " NH1" " " 7 0 1 C2 
    3837 40 -16.7858 -2.73297 18.9857 534 " " " " A 43 0 0 "ARG " " NH2" " " 7 0 1 C2 
    3838 40 -24.1998 -6.30831 23.137 535 " " " " A 43 0 0 "ALA " " N  " " " 7 0 1 C2 
    3839 14 -25.582 -6.71613 23.263 535 " " " " A 2 0 0 "ALA " " CA " " " 6 0 1 C2 
    3840 14 -26.0483 -6.41006 24.6577 535 " " " " A 2 0 0 "ALA " " C  " " " 6 0 1 C2 
    3841 23 -27.2384 -6.1884 24.8777 535 " " " " A 70 0 0 "ALA " " O  " " " 8 0 1 C2 
    3842 14 -25.8171 -8.2 23.1104 535 " " " " A 2 0 0 "ALA " " CB " " " 6 0 1 C2 
    3843 40 -25.1388 -6.30574 25.6687 536 " " " " A 43 0 0 "LEU " " N  " " " 7 0 1 C2 
    3844 14 -25.468 -5.83885 27.0007 536 " " " " A 2 0 0 "LEU " " CA " " " 6 0 1 C2 
    3845 14 -26.0355 -4.44586 26.9813 536 " " " " A 2 0 0 "LEU " " C  " " " 6 0 1 C2 
    3846 23 -25.5222 -3.60887 26.2805 536 " " " " A 70 0 0 "LEU " " O  " " " 8 0 1 C2 
    3847 14 -24.199 -5.92526 27.9095 536 " " " " A 2 0 0 "LEU " " CB " " " 6 0 1 C2 
    3848 14 -23.5388 -7.34471 28.0931 536 " " " " A 2 0 0 "LEU " " CG " " " 6 0 1 C2 
    3849 14 -22.3959 -7.17442 29.1163 536 " " " " A 2 0 0 "LEU " " CD1" " " 6 0 1 C2 
    3850 14 -24.5411 -8.40734 28.6718 536 " " " " A 2 0 0 "LEU " " CD2" " " 6 0 1 C2 
    3851 40 -27.0576 -4.18951 27.7955 537 " " " " A 43 0 0 "GLN " " N  " " " 7 0 1 C2 
    3852 14 -27.8687 -3.07456 27.8972 537 " " " " A 2 0 0 "GLN " " CA " " " 6 0 1 C2 
    3853 14 -27.1779 -1.9972 28.8443 537 " " " " A 2 0 0 "GLN " " C  " " " 6 0 1 C2 
    3854 23 -26.9789 -2.27378 30.0574 537 " " " " A 70 0 0 "GLN " " O  " " " 8 0 1 C2 
    3855 14 -29.2731 -3.39023 28.5641 537 " " " " A 2 0 0 "GLN " " CB " " " 6 0 1 C2 
    3856 14 -30.2785 -2.23304 28.747 537 " " " " A 2 0 0 "GLN " " CG " " " 6 0 1 C2 
    3857 14 -30.5659 -1.31994 27.5572 537 " " " " A 2 0 0 "GLN " " CD " " " 6 0 1 C2 
    3858 23 -30.5331 -1.79715 26.4571 537 " " " " A 70 0 0 "GLN " " OE1" " " 8 0 1 C2 
    3859 40 -30.8854 -0.0320151 27.7261 537 " " " " A 43 0 0 "GLN " " NE2" " " 7 0 1 C2 
    3860 40 -26.7273 -0.816435 28.2769 538 " " " " A 43 0 0 "PRO " " N  " " " 7 0 1 C2 
    3861 14 -26.1447 0.198827 29.1853 538 " " " " A 2 0 0 "PRO " " CA " " " 6 0 1 C2 
    3862 14 -27.2405 0.964399 30.0335 538 " " " " A 2 0 0 "PRO " " C  " " " 6 0 1 C2 
    3863 23 -28.369 1.1658 29.6249 538 " " " " A 70 0 0 "PRO " " O  " " " 8 0 1 C2 
    3864 14 -25.4537 1.07929 28.2597 538 " " " " A 2 0 0 "PRO " " CB " " " 6 0 1 C2 
    3865 14 -26.2215 0.978849 26.9036 538 " " " " A 2 0 0 "PRO " " CG " " " 6 0 1 C2 
    3866 14 -26.7721 -0.446921 26.9382 538 " " " " A 2 0 0 "PRO " " CD " " " 6 0 1 C2 
    3867 40 -26.8601 1.431 31.2322 539 " " " " A 43 0 0 "PRO " " N  " " " 7 0 1 C2 
    3868 14 -27.7101 2.17071 32.1485 539 " " " " A 2 0 0 "PRO " " CA " " " 6 0 1 C2 
    3869 14 -28.4083 3.39876 31.5376 539 " " " " A 2 0 0 "PRO " " C  " " " 6 0 1 C2 
    3870 23 -28.0142 3.93747 30.5314 539 " " " " A 70 0 0 "PRO " " O  " " " 8 0 1 C2 
    3871 14 -26.8676 2.47037 33.4226 539 " " " " A 2 0 0 "PRO " " CB " " " 6 0 1 C2 
    3872 14 -25.4586 2.15398 32.9426 539 " " " " A 2 0 0 "PRO " " CG " " " 6 0 1 C2 
    3873 14 -25.5387 1.15126 31.7688 539 " " " " A 2 0 0 "PRO " " CD " " " 6 0 1 C2 
    3874 40 -29.578 3.81284 32.1248 540 " " " " A 43 0 0 "HIS " " N  " " " 7 0 1 C2 
    3875 14 -30.439 4.74302 31.488 540 " " " " A 2 0 0 "HIS " " CA " " " 6 0 1 C2 
    3876 14 -29.7252 6.12528 31.2729 540 " " " " A 2 0 0 "HIS " " C  " " " 6 0 1 C2 
    3877 23 -29.2623 6.61386 32.299 540 " " " " A 70 0 0 "HIS " " O  " " " 8 0 1 C2 
    3878 14 -31.7032 4.84595 32.3644 540 " " " " A 2 0 0 "HIS " " CB " " " 6 0 1 C2 
    3879 14 -32.9133 5.70538 31.8933 540 " " " " A 2 0 0 "HIS " " CG " " " 6 0 1 C2 
    3880 40 -33.1579 5.86063 30.5306 540 " " " " A 43 0 0 "HIS " " ND1" " " 7 0 1 C2 
    3881 14 -33.9078 6.31148 32.5716 540 " " " " A 2 0 0 "HIS " " CD2" " " 6 0 1 C2 
    3882 14 -34.3577 6.40544 30.4763 540 " " " " A 2 0 0 "HIS " " CE1" " " 6 0 1 C2 
    3883 40 -34.8654 6.68644 31.6642 540 " " " " A 43 0 0 "HIS " " NE2" " " 7 0 1 C2 
    3884 40 -29.6828 6.66291 30.049 541 " " " " A 43 0 0 "GLY " " N  " " " 7 0 1 C2 
    3885 14 -29.1445 7.98633 29.7602 541 " " " " A 2 0 0 "GLY " " CA " " " 6 0 1 C2 
    3886 14 -27.6385 7.97019 29.4551 541 " " " " A 2 0 0 "GLY " " C  " " " 6 0 1 C2 
    3887 23 -27.0509 9.02795 29.2408 541 " " " " A 70 0 0 "GLY " " O  " " " 8 0 1 C2 
    3888 40 -26.9676 6.83901 29.4274 542 " " " " A 43 0 0 "ILE " " N  " " " 7 0 1 C2 
    3889 14 -25.5452 6.52412 29.1735 542 " " " " A 2 0 0 "ILE " " CA " " " 6 0 1 C2 
    3890 14 -25.4067 5.9755 27.7645 542 " " " " A 2 0 0 "ILE " " C  " " " 6 0 1 C2 
    3891 23 -26.4031 5.38944 27.254 542 " " " " A 70 0 0 "ILE " " O  " " " 8 0 1 C2 
    3892 14 -25.054 5.52802 30.2403 542 " " " " A 2 0 0 "ILE " " CB " " " 6 0 1 C2 
    3893 14 -25.6144 5.85472 31.6002 542 " " " " A 2 0 0 "ILE " " CG1" " " 6 0 1 C2 
    3894 14 -23.4727 5.54982 30.2493 542 " " " " A 2 0 0 "ILE " " CG2" " " 6 0 1 C2 
    3895 14 -25.2395 7.1908 32.2422 542 " " " " A 2 0 0 "ILE " " CD1" " " 6 0 1 C2 
    3896 40 -24.2167 6.0881 27.1328 543 " " " " A 43 0 0 "GLU " " N  " " " 7 0 1 C2 
    3897 14 -23.7869 5.39293 25.8949 543 " " " " A 2 0 0 "GLU " " CA " " " 6 0 1 C2 
    3898 14 -22.4952 4.71657 26.1991 543 " " " " A 2 0 0 "GLU " " C  " " " 6 0 1 C2 
    3899 23 -21.7511 5.41031 26.8891 543 " " " " A 70 0 0 "GLU " " O  " " " 8 0 1 C2 
    3900 14 -23.5457 6.38386 24.7707 543 " " " " A 2 0 0 "GLU " " CB " " " 6 0 1 C2 
    3901 14 -23.302 5.7801 23.3933 543 " " " " A 2 0 0 "GLU " " CG " " " 6 0 1 C2 
    3902 14 -24.5455 5.50908 22.681 543 " " " " A 2 0 0 "GLU " " CD " " " 6 0 1 C2 
    3903 23 -24.4025 4.65737 21.7697 543 " " " " A 70 0 0 "GLU " " OE1" " " 8 0 1 C2 
    3904 23 -25.5953 6.11217 22.9346 543 " " " " A 70 0 0 "GLU " " OE2" " " 8 0 1 C2 
    3905 40 -22.2639 3.46182 25.8252 544 " " " " A 43 0 0 "VAL " " N  " " " 7 0 1 C2 
    3906 14 -21.049 2.70651 26.149 544 " " " " A 2 0 0 "VAL " " CA " " " 6 0 1 C2 
    3907 14 -20.6503 2.22106 24.7995 544 " " " " A 2 0 0 "VAL " " C  " " " 6 0 1 C2 
    3908 23 -21.4878 1.70714 24.0691 544 " " " " A 70 0 0 "VAL " " O  " " " 8 0 1 C2 
    3909 14 -21.4041 1.64958 27.2778 544 " " " " A 2 0 0 "VAL " " CB " " " 6 0 1 C2 
    3910 14 -20.1099 0.856916 27.8319 544 " " " " A 2 0 0 "VAL " " CG1" " " 6 0 1 C2 
    3911 14 -22.0744 2.2612 28.5711 544 " " " " A 2 0 0 "VAL " " CG2" " " 6 0 1 C2 
    3912 40 -19.4218 2.5184 24.4636 545 " " " " A 43 0 0 "PHE " " N  " " " 7 0 1 C2 
    3913 14 -18.8055 2.13313 23.2391 545 " " " " A 2 0 0 "PHE " " CA " " " 6 0 1 C2 
    3914 14 -17.7674 1.0612 23.7121 545 " " " " A 2 0 0 "PHE " " C  " " " 6 0 1 C2 
    3915 23 -16.9925 1.32302 24.6336 545 " " " " A 70 0 0 "PHE " " O  " " " 8 0 1 C2 
    3916 14 -17.9851 3.39949 22.8124 545 " " " " A 2 0 0 "PHE " " CB " " " 6 0 1 C2 
    3917 14 -18.7181 4.67041 22.4968 545 " " " " A 2 0 0 "PHE " " CG " " " 6 0 1 C2 
    3918 14 -19.3035 4.78235 21.2106 545 " " " " A 2 0 0 "PHE " " CD1" " " 6 0 1 C2 
    3919 14 -18.8717 5.72895 23.4647 545 " " " " A 2 0 0 "PHE " " CD2" " " 6 0 1 C2 
    3920 14 -20.1576 5.84824 21.0272 545 " " " " A 2 0 0 "PHE " " CE1" " " 6 0 1 C2 
    3921 14 -19.642 6.83486 23.1647 545 " " " " A 2 0 0 "PHE " " CE2" " " 6 0 1 C2 
    3922 14 -20.2404 6.927 21.9126 545 " " " " A 2 0 0 "PHE " " CZ " " " 6 0 1 C2 
    3923 40 -17.7707 -0.104014 23.1142 546 " " " " A 43 0 0 "VAL " " N  " " " 7 0 1 C2 
    3924 14 -16.9125 -1.23812 23.5857 546 " " " " A 2 0 0 "VAL " " CA " " " 6 0 1 C2 
    3925 14 -15.7689 -1.35012 22.463 546 " " " " A 2 0 0 "VAL " " C  " " " 6 0 1 C2 
    3926 23 -16.1343 -1.45905 21.2495 546 " " " " A 70 0 0 "VAL " " O  " " " 8 0 1 C2 
    3927 14 -17.7226 -2.55101 23.449 546 " " " " A 2 0 0 "VAL " " CB " " " 6 0 1 C2 
    3928 14 -17.0407 -3.79386 24.1014 546 " " " " A 2 0 0 "VAL " " CG1" " " 6 0 1 C2 
    3929 14 -19.1401 -2.3728 24.0919 546 " " " " A 2 0 0 "VAL " " CG2" " " 6 0 1 C2 
    3930 40 -14.5872 -1.30994 22.983 547 " " " " A 43 0 0 "GLY " " N  " " " 7 0 1 C2 
    3931 14 -13.3753 -1.24728 22.1579 547 " " " " A 2 0 0 "GLY " " CA " " " 6 0 1 C2 
    3932 14 -12.0889 -1.69203 22.9525 547 " " " " A 2 0 0 "GLY " " C  " " " 6 0 1 C2 
    3933 23 -12.1301 -2.71615 23.608 547 " " " " A 70 0 0 "GLY " " O  " " " 8 0 1 C2 
    3934 40 -11.0118 -0.925104 22.7823 548 " " " " A 43 0 0 "GLY " " N  " " " 7 0 1 C2 
    3935 14 -9.67825 -1.21302 23.2488 548 " " " " A 2 0 0 "GLY " " CA " " " 6 0 1 C2 
    3936 14 -8.83424 -1.90974 22.2313 548 " " " " A 2 0 0 "GLY " " C  " " " 6 0 1 C2 
    3937 23 -9.26804 -2.25274 21.1109 548 " " " " A 70 0 0 "GLY " " O  " " " 8 0 1 C2 
    3938 40 -7.64482 -2.22095 22.7251 549 " " " " A 43 0 0 "THR " " N  " " " 7 0 1 C2 
    3939 14 -6.61832 -3.08195 22.0562 549 " " " " A 2 0 0 "THR " " CA " " " 6 0 1 C2 
    3940 14 -7.02257 -4.56042 21.6127 549 " " " " A 2 0 0 "THR " " C  " " " 6 0 1 C2 
    3941 23 -6.36528 -5.10287 20.6708 549 " " " " A 70 0 0 "THR " " O  " " " 8 0 1 C2 
    3942 14 -5.30636 -2.96168 22.8628 549 " " " " A 2 0 0 "THR " " CB " " " 6 0 1 C2 
    3943 23 -5.32961 -3.43825 24.1834 549 " " " " A 70 0 0 "THR " " OG1" " " 8 0 1 C2 
    3944 14 -4.83421 -1.5329 23.0436 549 " " " " A 2 0 0 "THR " " CG2" " " 6 0 1 C2 
    3945 40 -7.94046 -5.28586 22.2413 550 " " " " A 43 0 0 "PRO " " N  " " " 7 0 1 C2 
    3946 14 -8.46352 -6.5672 21.6475 550 " " " " A 2 0 0 "PRO " " CA " " " 6 0 1 C2 
    3947 14 -9.64048 -6.30199 20.6731 550 " " " " A 2 0 0 "PRO " " C  " " " 6 0 1 C2 
    3948 23 -10.0522 -7.19931 19.9761 550 " " " " A 70 0 0 "PRO " " O  " " " 8 0 1 C2 
    3949 14 -8.89504 -7.32886 22.9089 550 " " " " A 2 0 0 "PRO " " CB " " " 6 0 1 C2 
    3950 14 -9.29934 -6.27301 23.9408 550 " " " " A 2 0 0 "PRO " " CG " " " 6 0 1 C2 
    3951 14 -8.43126 -5.02838 23.5552 550 " " " " A 2 0 0 "PRO " " CD " " " 6 0 1 C2 
    3952 40 -10.1433 -5.06581 20.4918 551 " " " " A 43 0 0 "ALA " " N  " " " 7 0 1 C2 
    3953 14 -11.0309 -4.64027 19.3832 551 " " " " A 2 0 0 "ALA " " CA " " " 6 0 1 C2 
    3954 14 -10.3608 -3.87386 18.2642 551 " " " " A 2 0 0 "ALA " " C  " " " 6 0 1 C2 
    3955 23 -10.7357 -4.01855 17.1163 551 " " " " A 70 0 0 "ALA " " O  " " " 8 0 1 C2 
    3956 14 -12.0523 -3.68309 19.8994 551 " " " " A 2 0 0 "ALA " " CB " " " 6 0 1 C2 
    3957 40 -9.18861 -3.27072 18.4886 552 " " " " A 43 0 0 "LEU " " N  " " " 7 0 1 C2 
    3958 14 -8.24033 -2.88553 17.4123 552 " " " " A 2 0 0 "LEU " " CA " " " 6 0 1 C2 
    3959 14 -7.31582 -4.09119 17.2246 552 " " " " A 2 0 0 "LEU " " C  " " " 6 0 1 C2 
    3960 23 -6.2189 -4.21283 17.7536 552 " " " " A 70 0 0 "LEU " " O  " " " 8 0 1 C2 
    3961 14 -7.35169 -1.6154 17.9666 552 " " " " A 2 0 0 "LEU " " CB " " " 6 0 1 C2 
    3962 14 -8.24937 -0.37512 18.0995 552 " " " " A 2 0 0 "LEU " " CG " " " 6 0 1 C2 
    3963 14 -7.6045 0.624754 19.0682 552 " " " " A 2 0 0 "LEU " " CD1" " " 6 0 1 C2 
    3964 14 -8.77409 0.267511 16.824 552 " " " " A 2 0 0 "LEU " " CD2" " " 6 0 1 C2 
    3965 40 -7.83927 -5.06581 16.477 553 " " " " A 43 0 0 "GLU " " N  " " " 7 0 1 C2 
    3966 14 -7.28729 -6.35697 16.213 553 " " " " A 2 0 0 "GLU " " CA " " " 6 0 1 C2 
    3967 14 -7.99795 -6.85095 14.9045 553 " " " " A 2 0 0 "GLU " " C  " " " 6 0 1 C2 
    3968 23 -7.37039 -6.91168 13.8579 553 " " " " A 70 0 0 "GLU " " O  " " " 8 0 1 C2 
    3969 14 -7.3957 -7.23389 17.502 553 " " " " A 2 0 0 "GLU " " CB " " " 6 0 1 C2 
    3970 14 -7.21941 -8.7739 17.498 553 " " " " A 2 0 0 "GLU " " CG " " " 6 0 1 C2 
    3971 14 -5.87102 -9.23828 16.8419 553 " " " " A 2 0 0 "GLU " " CD " " " 6 0 1 C2 
    3972 23 -5.5311 -10.4056 16.6192 553 " " " " A 70 0 0 "GLU " " OE1" " " 8 0 1 C2 
    3973 23 -5.07203 -8.33452 16.5252 553 " " " " A 70 0 0 "GLU " " OE2" " " 8 0 1 C2 
    3974 40 -9.33269 -7.01448 15.0582 554 " " " " A 43 0 0 "GLN " " N  " " " 7 0 1 C2 
    3975 14 -10.2713 -7.66059 14.1762 554 " " " " A 2 0 0 "GLN " " CA " " " 6 0 1 C2 
    3976 14 -11.5577 -6.86433 13.9844 554 " " " " A 2 0 0 "GLN " " C  " " " 6 0 1 C2 
    3977 23 -11.9486 -6.54305 12.8161 554 " " " " A 70 0 0 "GLN " " O  " " " 8 0 1 C2 
    3978 14 -10.3877 -9.13552 14.3684 554 " " " " A 2 0 0 "GLN " " CB " " " 6 0 1 C2 
    3979 14 -11.4953 -9.98103 13.6712 554 " " " " A 2 0 0 "GLN " " CG " " " 6 0 1 C2 
    3980 14 -11.2545 -10.3575 12.2394 554 " " " " A 2 0 0 "GLN " " CD " " " 6 0 1 C2 
    3981 23 -12.0192 -11.104 11.6522 554 " " " " A 70 0 0 "GLN " " OE1" " " 8 0 1 C2 
    3982 40 -10.1216 -10.0182 11.6735 554 " " " " A 43 0 0 "GLN " " NE2" " " 7 0 1 C2 
    3983 40 -12.2963 -6.48078 15.0717 555 " " " " A 43 0 0 "ASP " " N  " " " 7 0 1 C2 
    3984 14 -13.5875 -5.83209 15.1117 555 " " " " A 2 0 0 "ASP " " CA " " " 6 0 1 C2 
    3985 14 -13.5788 -4.57709 14.2454 555 " " " " A 2 0 0 "ASP " " C  " " " 6 0 1 C2 
    3986 23 -14.4784 -4.34983 13.4266 555 " " " " A 70 0 0 "ASP " " O  " " " 8 0 1 C2 
    3987 14 -13.9691 -5.66723 16.5596 555 " " " " A 2 0 0 "ASP " " CB " " " 6 0 1 C2 
    3988 14 -15.1798 -4.7815 16.7124 555 " " " " A 2 0 0 "ASP " " CG " " " 6 0 1 C2 
    3989 23 -16.3523 -5.13644 16.2696 555 " " " " A 70 0 0 "ASP " " OD1" " " 8 0 1 C2 
    3990 23 -15.102 -3.66241 17.279 555 " " " " A 70 0 0 "ASP " " OD2" " " 8 0 1 C2 
    3991 40 -12.5067 -3.79747 14.4516 556 " " " " A 43 0 0 "SER " " N  " " " 7 0 1 C2 
    3992 14 -12.0634 -2.60187 13.7363 556 " " " " A 2 0 0 "SER " " CA " " " 6 0 1 C2 
    3993 14 -12.2246 -2.65512 12.1969 556 " " " " A 2 0 0 "SER " " C  " " " 6 0 1 C2 
    3994 23 -12.2755 -1.6604 11.6024 556 " " " " A 70 0 0 "SER " " O  " " " 8 0 1 C2 
    3995 14 -10.5835 -2.37585 14.1865 556 " " " " A 2 0 0 "SER " " CB " " " 6 0 1 C2 
    3996 23 -9.70553 -3.53133 13.9273 556 " " " " A 70 0 0 "SER " " OG " " " 8 0 1 C2 
    3997 40 -12.1765 -3.83911 11.5886 557 " " " " A 43 0 0 "ILE " " N  " " " 7 0 1 C2 
    3998 14 -12.1569 -4.10224 10.149 557 " " " " A 2 0 0 "ILE " " CA " " " 6 0 1 C2 
    3999 14 -13.2111 -5.12221 9.75895 557 " " " " A 2 0 0 "ILE " " C  " " " 6 0 1 C2 
    4000 23 -13.2091 -5.61639 8.62589 557 " " " " A 70 0 0 "ILE " " O  " " " 8 0 1 C2 
    4001 14 -10.7277 -4.37363 9.57333 557 " " " " A 2 0 0 "ILE " " CB " " " 6 0 1 C2 
    4002 14 -9.8713 -5.33924 10.4044 557 " " " " A 2 0 0 "ILE " " CG1" " " 6 0 1 C2 
    4003 14 -9.96689 -3.02848 9.36068 557 " " " " A 2 0 0 "ILE " " CG2" " " 6 0 1 C2 
    4004 14 -10.2645 -6.79854 10.2412 557 " " " " A 2 0 0 "ILE " " CD1" " " 6 0 1 C2 
    4005 40 -14.1998 -5.44631 10.6137 558 " " " " A 43 0 0 "HIS " " N  " " " 7 0 1 C2 
    4006 14 -15.1881 -6.51857 10.2703 558 " " " " A 2 0 0 "HIS " " CA " " " 6 0 1 C2 
    4007 14 -16.3075 -6.07597 9.28559 558 " " " " A 2 0 0 "HIS " " C  " " " 6 0 1 C2 
    4008 23 -16.8118 -6.86249 8.46881 558 " " " " A 70 0 0 "HIS " " O  " " " 8 0 1 C2 
    4009 14 -15.8022 -6.9295 11.6392 558 " " " " A 2 0 0 "HIS " " CB " " " 6 0 1 C2 
    4010 14 -16.4039 -8.3015 11.7939 558 " " " " A 2 0 0 "HIS " " CG " " " 6 0 1 C2 
    4011 40 -16.9129 -8.7217 13.0179 558 " " " " A 43 0 0 "HIS " " ND1" " " 7 0 1 C2 
    4012 14 -16.4442 -9.39048 10.9434 558 " " " " A 2 0 0 "HIS " " CD2" " " 6 0 1 C2 
    4013 14 -17.2958 -9.98774 12.8569 558 " " " " A 2 0 0 "HIS " " CE1" " " 6 0 1 C2 
    4014 40 -17.1347 -10.4228 11.6234 558 " " " " A 43 0 0 "HIS " " NE2" " " 7 0 1 C2 
    4015 40 -16.7026 -4.80124 9.46097 559 " " " " A 43 0 0 "SER " " N  " " " 7 0 1 C2 
    4016 14 -17.8446 -4.25469 8.70717 559 " " " " A 2 0 0 "SER " " CA " " " 6 0 1 C2 
    4017 14 -17.4916 -3.85227 7.20678 559 " " " " A 2 0 0 "SER " " C  " " " 6 0 1 C2 
    4018 23 -18.295 -3.23094 6.5351 559 " " " " A 70 0 0 "SER " " O  " " " 8 0 1 C2 
    4019 14 -18.3541 -3.084 9.55573 559 " " " " A 2 0 0 "SER " " CB " " " 6 0 1 C2 
    4020 23 -17.5224 -2.03905 9.80687 559 " " " " A 70 0 0 "SER " " OG " " " 8 0 1 C2 
    4021 40 -16.314 -4.2286 6.63285 560 " " " " A 43 0 0 "LEU " " N  " " " 7 0 1 C2 
    4022 14 -16.1054 -4.22547 5.20091 560 " " " " A 2 0 0 "LEU " " CA " " " 6 0 1 C2 
    4023 14 -16.1073 -5.63161 4.5864 560 " " " " A 2 0 0 "LEU " " C  " " " 6 0 1 C2 
    4024 23 -15.6475 -5.73641 3.41289 560 " " " " A 70 0 0 "LEU " " O  " " " 8 0 1 C2 
    4025 14 -14.7626 -3.45267 4.88371 560 " " " " A 2 0 0 "LEU " " CB " " " 6 0 1 C2 
    4026 14 -13.4051 -3.94663 5.53866 560 " " " " A 2 0 0 "LEU " " CG " " " 6 0 1 C2 
    4027 14 -12.7023 -5.07974 4.72106 560 " " " " A 2 0 0 "LEU " " CD1" " " 6 0 1 C2 
    4028 14 -12.522 -2.68735 5.85021 560 " " " " A 2 0 0 "LEU " " CD2" " " 6 0 1 C2 
    4029 40 -16.4895 -6.6822 5.34718 561 " " " " A 43 0 0 "PHE " " N  " " " 7 0 1 C2 
    4030 14 -16.3999 -8.14118 4.96627 561 " " " " A 2 0 0 "PHE " " CA " " " 6 0 1 C2 
    4031 14 -17.4285 -8.41783 3.85417 561 " " " " A 2 0 0 "PHE " " C  " " " 6 0 1 C2 
    4032 23 -17.3464 -9.28226 2.93613 561 " " " " A 70 0 0 "PHE " " O  " " " 8 0 1 C2 
    4033 14 -16.633 -9.10744 6.19033 561 " " " " A 2 0 0 "PHE " " CB " " " 6 0 1 C2 
    4034 14 -15.3312 -9.44997 6.88679 561 " " " " A 2 0 0 "PHE " " CG " " " 6 0 1 C2 
    4035 14 -14.2206 -8.48594 7.04101 561 " " " " A 2 0 0 "PHE " " CD1" " " 6 0 1 C2 
    4036 14 -15.1884 -10.7541 7.48122 561 " " " " A 2 0 0 "PHE " " CD2" " " 6 0 1 C2 
    4037 14 -13.078 -8.84936 7.79388 561 " " " " A 2 0 0 "PHE " " CE1" " " 6 0 1 C2 
    4038 14 -14.052 -11.0145 8.37255 561 " " " " A 2 0 0 "PHE " " CE2" " " 6 0 1 C2 
    4039 14 -13.0088 -10.1075 8.4414 561 " " " " A 2 0 0 "PHE " " CZ " " " 6 0 1 C2 
    4040 40 -18.5268 -7.67079 3.92115 562 " " " " A 43 0 0 "ASP " " N  " " " 7 0 1 C2 
    4041 14 -19.6018 -7.67833 2.97367 562 " " " " A 2 0 0 "ASP " " CA " " " 6 0 1 C2 
    4042 14 -19.335 -6.75733 1.70652 562 " " " " A 2 0 0 "ASP " " C  " " " 6 0 1 C2 
    4043 23 -20.1335 -6.85161 0.694755 562 " " " " A 70 0 0 "ASP " " O  " " " 8 0 1 C2 
    4044 14 -20.9058 -7.26382 3.69625 562 " " " " A 2 0 0 "ASP " " CB " " " 6 0 1 C2 
    4045 14 -21.0688 -5.76974 3.99107 562 " " " " A 2 0 0 "ASP " " CG " " " 6 0 1 C2 
    4046 23 -22.1533 -5.19694 3.6914 562 " " " " A 70 0 0 "ASP " " OD1" " " 8 0 1 C2 
    4047 23 -20.1277 -5.15653 4.56057 562 " " " " A 70 0 0 "ASP " " OD2" " " 8 0 1 C2 
    4048 40 -18.3423 -5.83795 1.79541 563 " " " " A 43 0 0 "LYS " " N  " " " 7 0 1 C2 
    4049 14 -17.9774 -4.94458 0.694632 563 " " " " A 2 0 0 "LYS " " CA " " " 6 0 1 C2 
    4050 14 -16.7702 -5.54669 -0.0274316 563 " " " " A 2 0 0 "LYS " " C  " " " 6 0 1 C2 
    4051 23 -16.6777 -5.15061 -1.14555 563 " " " " A 70 0 0 "LYS " " O  " " " 8 0 1 C2 
    4052 14 -17.7124 -3.44948 1.16055 563 " " " " A 2 0 0 "LYS " " CB " " " 6 0 1 C2 
    4053 14 -18.8485 -2.32042 1.08591 563 " " " " A 2 0 0 "LYS " " CG " " " 6 0 1 C2 
    4054 14 -20.0978 -2.56196 1.90359 563 " " " " A 2 0 0 "LYS " " CD " " " 6 0 1 C2 
    4055 14 -19.6168 -2.32586 3.36863 563 " " " " A 2 0 0 "LYS " " CE " " " 6 0 1 C2 
    4056 40 -20.6806 -2.53123 4.33452 563 " " " " A 43 0 0 "LYS " " NZ " " " 7 0 1 C2 
    4057 40 -15.863 -6.39374 0.498853 564 " " " " A 43 0 0 "LEU " " N  " " " 7 0 1 C2 
    4058 14 -14.6865 -6.94953 -0.202631 564 " " " " A 2 0 0 "LEU " " CA " " " 6 0 1 C2 
    4059 14 -15.1681 -7.61363 -1.57893 564 " " " " A 2 0 0 "LEU " " C  " " " 6 0 1 C2 
    4060 23 -14.638 -7.17713 -2.63311 564 " " " " A 70 0 0 "LEU " " O  " " " 8 0 1 C2 
    4061 14 -13.8604 -7.93271 0.739308 564 " " " " A 2 0 0 "LEU " " CB " " " 6 0 1 C2 
    4062 14 -12.8331 -7.12405 1.60139 564 " " " " A 2 0 0 "LEU " " CG " " " 6 0 1 C2 
    4063 14 -12.3644 -7.90126 2.82896 564 " " " " A 2 0 0 "LEU " " CD1" " " 6 0 1 C2 
    4064 14 -11.5644 -6.7583 0.79536 564 " " " " A 2 0 0 "LEU " " CD2" " " 6 0 1 C2 
    4065 40 -16.1082 -8.56086 -1.65653 565 " " " " A 43 0 0 "PRO " " N  " " " 7 0 1 C2 
    4066 14 -16.6596 -9.12241 -2.89797 565 " " " " A 2 0 0 "PRO " " CA " " " 6 0 1 C2 
    4067 14 -17.3793 -8.06395 -3.73185 565 " " " " A 2 0 0 "PRO " " C  " " " 6 0 1 C2 
    4068 23 -17.1193 -8.09217 -4.93922 565 " " " " A 70 0 0 "PRO " " O  " " " 8 0 1 C2 
    4069 14 -17.5385 -10.3326 -2.47063 565 " " " " A 2 0 0 "PRO " " CB " " " 6 0 1 C2 
    4070 14 -17.8136 -10.0964 -1.0417 565 " " " " A 2 0 0 "PRO " " CG " " " 6 0 1 C2 
    4071 14 -16.7002 -9.2563 -0.515704 565 " " " " A 2 0 0 "PRO " " CD " " " 6 0 1 C2 
    4072 40 -18.1406 -7.16014 -3.10601 566 " " " " A 43 0 0 "LEU " " N  " " " 7 0 1 C2 
    4073 14 -18.7024 -5.95071 -3.82661 566 " " " " A 2 0 0 "LEU " " CA " " " 6 0 1 C2 
    4074 14 -17.7641 -5.04761 -4.56489 566 " " " " A 2 0 0 "LEU " " C  " " " 6 0 1 C2 
    4075 23 -18.0997 -4.57213 -5.6832 566 " " " " A 70 0 0 "LEU " " O  " " " 8 0 1 C2 
    4076 14 -19.5277 -5.09312 -2.79852 566 " " " " A 2 0 0 "LEU " " CB " " " 6 0 1 C2 
    4077 14 -20.6219 -4.13759 -3.29755 566 " " " " A 2 0 0 "LEU " " CG " " " 6 0 1 C2 
    4078 14 -21.8409 -4.91786 -3.82866 566 " " " " A 2 0 0 "LEU " " CD1" " " 6 0 1 C2 
    4079 14 -21.1519 -3.23625 -2.13562 566 " " " " A 2 0 0 "LEU " " CD2" " " 6 0 1 C2 
    4080 40 -16.6093 -4.72281 -4.03298 567 " " " " A 43 0 0 "MET " " N  " " " 7 0 1 C2 
    4081 14 -15.4559 -4.00785 -4.53689 567 " " " " A 2 0 0 "MET " " CA " " " 6 0 1 C2 
    4082 14 -14.8747 -4.68773 -5.78269 567 " " " " A 2 0 0 "MET " " C  " " " 6 0 1 C2 
    4083 23 -14.6695 -4.02679 -6.79368 567 " " " " A 70 0 0 "MET " " O  " " " 8 0 1 C2 
    4084 14 -14.3619 -3.68155 -3.45094 567 " " " " A 2 0 0 "MET " " CB " " " 6 0 1 C2 
    4085 14 -13.0947 -2.9103 -3.91744 567 " " " " A 2 0 0 "MET " " CG " " " 6 0 1 C2 
    4086 52 -11.607 -3.88365 -4.46236 567 " " " " A 13 0 0 "MET " " SD " " " 16 0 1 C2 
    4087 14 -11.2994 -3.22687 -6.04536 567 " " " " A 2 0 0 "MET " " CE " " " 6 0 1 C2 
    4088 40 -14.6462 -6.06542 -5.77754 568 " " " " A 43 0 0 "ALA " " N  " " " 7 0 1 C2 
    4089 14 -14.1286 -6.84096 -6.93631 568 " " " " A 2 0 0 "ALA " " CA " " " 6 0 1 C2 
    4090 14 -15.258 -6.91741 -8.04033 568 " " " " A 2 0 0 "ALA " " C  " " " 6 0 1 C2 
    4091 23 -14.9701 -6.67474 -9.23474 568 " " " " A 70 0 0 "ALA " " O  " " " 8 0 1 C2 
    4092 14 -13.7254 -8.2861 -6.50008 568 " " " " A 2 0 0 "ALA " " CB " " " 6 0 1 C2 
    4093 40 -16.5574 -7.03447 -7.67596 569 " " " " A 43 0 0 "LEU " " N  " " " 7 0 1 C2 
    4094 14 -17.7683 -7.0945 -8.49385 569 " " " " A 2 0 0 "LEU " " CA " " " 6 0 1 C2 
    4095 14 -17.9863 -5.80928 -9.36035 569 " " " " A 2 0 0 "LEU " " C  " " " 6 0 1 C2 
    4096 23 -18.4228 -5.86879 -10.4917 569 " " " " A 70 0 0 "LEU " " O  " " " 8 0 1 C2 
    4097 14 -18.9688 -7.3662 -7.55948 569 " " " " A 2 0 0 "LEU " " CB " " " 6 0 1 C2 
    4098 14 -20.4564 -7.22906 -8.20778 569 " " " " A 2 0 0 "LEU " " CG " " " 6 0 1 C2 
    4099 14 -20.6624 -8.29709 -9.37434 569 " " " " A 2 0 0 "LEU " " CD1" " " 6 0 1 C2 
    4100 14 -21.4926 -7.33629 -7.10522 569 " " " " A 2 0 0 "LEU " " CD2" " " 6 0 1 C2 
    4101 40 -17.7307 -4.62473 -8.74752 570 " " " " A 43 0 0 "ILE " " N  " " " 7 0 1 C2 
    4102 14 -17.8681 -3.28143 -9.26275 570 " " " " A 2 0 0 "ILE " " CA " " " 6 0 1 C2 
    4103 14 -16.8376 -3.06941 -10.376 570 " " " " A 2 0 0 "ILE " " C  " " " 6 0 1 C2 
    4104 23 -17.1723 -2.50954 -11.4159 570 " " " " A 70 0 0 "ILE " " O  " " " 8 0 1 C2 
    4105 14 -17.7868 -2.16345 -8.21452 570 " " " " A 2 0 0 "ILE " " CB " " " 6 0 1 C2 
    4106 14 -19.0371 -2.18577 -7.32435 570 " " " " A 2 0 0 "ILE " " CG1" " " 6 0 1 C2 
    4107 14 -17.3879 -0.796694 -8.82402 570 " " " " A 2 0 0 "ILE " " CG2" " " 6 0 1 C2 
    4108 14 -18.8644 -1.45904 -5.94905 570 " " " " A 2 0 0 "ILE " " CD1" " " 6 0 1 C2 
    4109 40 -15.548 -3.44044 -10.0529 571 " " " " A 43 0 0 "LEU " " N  " " " 7 0 1 C2 
    4110 14 -14.2875 -3.29757 -10.8214 571 " " " " A 2 0 0 "LEU " " CA " " " 6 0 1 C2 
    4111 14 -14.4242 -4.00333 -12.1807 571 " " " " A 2 0 0 "LEU " " C  " " " 6 0 1 C2 
    4112 23 -14.0433 -3.52202 -13.2356 571 " " " " A 70 0 0 "LEU " " O  " " " 8 0 1 C2 
    4113 14 -13.0888 -3.77802 -10.0008 571 " " " " A 2 0 0 "LEU " " CB " " " 6 0 1 C2 
    4114 14 -11.7321 -3.90716 -10.6213 571 " " " " A 2 0 0 "LEU " " CG " " " 6 0 1 C2 
    4115 14 -10.6975 -3.08703 -9.81837 571 " " " " A 2 0 0 "LEU " " CD1" " " 6 0 1 C2 
    4116 14 -11.3063 -5.40199 -10.7702 571 " " " " A 2 0 0 "LEU " " CD2" " " 6 0 1 C2 
    4117 40 -15.1402 -5.12888 -12.1582 572 " " " " A 43 0 0 "ILE " " N  " " " 7 0 1 C2 
    4118 14 -15.2601 -5.99816 -13.3791 572 " " " " A 2 0 0 "ILE " " CA " " " 6 0 1 C2 
    4119 14 -16.2452 -5.43422 -14.4636 572 " " " " A 2 0 0 "ILE " " C  " " " 6 0 1 C2 
    4120 23 -15.8495 -5.47655 -15.6266 572 " " " " A 70 0 0 "ILE " " O  " " " 8 0 1 C2 
    4121 14 -15.4671 -7.50285 -12.9211 572 " " " " A 2 0 0 "ILE " " CB " " " 6 0 1 C2 
    4122 14 -14.2145 -8.01301 -12.1484 572 " " " " A 2 0 0 "ILE " " CG1" " " 6 0 1 C2 
    4123 14 -15.7415 -8.39036 -14.1973 572 " " " " A 2 0 0 "ILE " " CG2" " " 6 0 1 C2 
    4124 14 -14.4585 -9.34959 -11.3677 572 " " " " A 2 0 0 "ILE " " CD1" " " 6 0 1 C2 
    4125 40 -17.3537 -4.8173 -14.0676 573 " " " " A 43 0 0 "VAL " " N  " " " 7 0 1 C2 
    4126 14 -18.2866 -4.0982 -14.9649 573 " " " " A 2 0 0 "VAL " " CA " " " 6 0 1 C2 
    4127 14 -17.7938 -2.67864 -15.333 573 " " " " A 2 0 0 "VAL " " C  " " " 6 0 1 C2 
    4128 23 -18.0785 -2.21569 -16.4581 573 " " " " A 70 0 0 "VAL " " O  " " " 8 0 1 C2 
    4129 14 -19.7264 -4.038 -14.375 573 " " " " A 2 0 0 "VAL " " CB " " " 6 0 1 C2 
    4130 14 -20.314 -5.42587 -14.2898 573 " " " " A 2 0 0 "VAL " " CG1" " " 6 0 1 C2 
    4131 14 -19.9472 -3.27341 -13.0389 573 " " " " A 2 0 0 "VAL " " CG2" " " 6 0 1 C2 
    4132 40 -17.1448 -1.86687 -14.4859 574 " " " " A 43 0 0 "THR " " N  " " " 7 0 1 C2 
    4133 14 -16.8645 -0.399824 -14.7825 574 " " " " A 2 0 0 "THR " " CA " " " 6 0 1 C2 
    4134 14 -15.6454 -0.1295 -15.5956 574 " " " " A 2 0 0 "THR " " C  " " " 6 0 1 C2 
    4135 23 -15.5598 0.909185 -16.2183 574 " " " " A 70 0 0 "THR " " O  " " " 8 0 1 C2 
    4136 14 -16.7229 0.321035 -13.3605 574 " " " " A 2 0 0 "THR " " CB " " " 6 0 1 C2 
    4137 23 -15.8615 -0.446631 -12.5892 574 " " " " A 70 0 0 "THR " " OG1" " " 8 0 1 C2 
    4138 14 -17.9964 0.612508 -12.5528 574 " " " " A 2 0 0 "THR " " CG2" " " 6 0 1 C2 
    4139 40 -14.6527 -1.00539 -15.5843 575 " " " " A 43 0 0 "THR " " N  " " " 7 0 1 C2 
    4140 14 -13.4291 -0.895155 -16.3364 575 " " " " A 2 0 0 "THR " " CA " " " 6 0 1 C2 
    4141 14 -13.7151 -1.30144 -17.8536 575 " " " " A 2 0 0 "THR " " C  " " " 6 0 1 C2 
    4142 23 -13.3169 -0.720129 -18.8534 575 " " " " A 70 0 0 "THR " " O  " " " 8 0 1 C2 
    4143 14 -12.4302 -1.74634 -15.5457 575 " " " " A 2 0 0 "THR " " CB " " " 6 0 1 C2 
    4144 23 -12.8366 -3.16596 -15.5429 575 " " " " A 70 0 0 "THR " " OG1" " " 8 0 1 C2 
    4145 14 -12.1368 -1.30626 -14.1488 575 " " " " A 2 0 0 "THR " " CG2" " " 6 0 1 C2 
    4146 40 -14.5188 -2.41157 -18.0871 576 " " " " A 43 0 0 "THR " " N  " " " 7 0 1 C2 
    4147 14 -14.8795 -2.99872 -19.3513 576 " " " " A 2 0 0 "THR " " CA " " " 6 0 1 C2 
    4148 14 -15.8099 -2.06266 -20.1891 576 " " " " A 2 0 0 "THR " " C  " " " 6 0 1 C2 
    4149 23 -15.7058 -2.10139 -21.464 576 " " " " A 70 0 0 "THR " " O  " " " 8 0 1 C2 
    4150 14 -15.4976 -4.37706 -19.0641 576 " " " " A 2 0 0 "THR " " CB " " " 6 0 1 C2 
    4151 23 -16.5915 -4.18844 -18.2657 576 " " " " A 70 0 0 "THR " " OG1" " " 8 0 1 C2 
    4152 14 -14.6375 -5.52999 -18.6582 576 " " " " A 2 0 0 "THR " " CG2" " " 6 0 1 C2 
    4153 40 -16.5675 -1.16532 -19.5721 577 " " " " A 43 0 0 "VAL " " N  " " " 7 0 1 C2 
    4154 14 -17.434 -0.290411 -20.3833 577 " " " " A 2 0 0 "VAL " " CA " " " 6 0 1 C2 
    4155 14 -16.7011 0.926141 -20.9253 577 " " " " A 2 0 0 "VAL " " C  " " " 6 0 1 C2 
    4156 23 -17.1313 1.48249 -21.9424 577 " " " " A 70 0 0 "VAL " " O  " " " 8 0 1 C2 
    4157 14 -18.651 0.152506 -19.5377 577 " " " " A 2 0 0 "VAL " " CB " " " 6 0 1 C2 
    4158 14 -19.6262 -1.08732 -19.4165 577 " " " " A 2 0 0 "VAL " " CG1" " " 6 0 1 C2 
    4159 14 -18.4448 0.780618 -18.1975 577 " " " " A 2 0 0 "VAL " " CG2" " " 6 0 1 C2 
    4160 40 -15.524 1.33942 -20.418 578 " " " " A 43 0 0 "LEU " " N  " " " 7 0 1 C2 
    4161 14 -14.7005 2.4033 -21.0279 578 " " " " A 2 0 0 "LEU " " CA " " " 6 0 1 C2 
    4162 14 -13.8975 1.69375 -22.1214 578 " " " " A 2 0 0 "LEU " " C  " " " 6 0 1 C2 
    4163 23 -13.6185 2.42241 -23.0712 578 " " " " A 70 0 0 "LEU " " O  " " " 8 0 1 C2 
    4164 14 -13.7034 2.86624 -19.9085 578 " " " " A 2 0 0 "LEU " " CB " " " 6 0 1 C2 
    4165 14 -14.4491 3.4113 -18.7392 578 " " " " A 2 0 0 "LEU " " CG " " " 6 0 1 C2 
    4166 14 -13.5041 3.54775 -17.5715 578 " " " " A 2 0 0 "LEU " " CD1" " " 6 0 1 C2 
    4167 14 -15.1054 4.79597 -18.9797 578 " " " " A 2 0 0 "LEU " " CD2" " " 6 0 1 C2 
    4168 40 -13.5625 0.420908 -22.0165 579 " " " " A 43 0 0 "MET " " N  " " " 7 0 1 C2 
    4169 14 -12.9213 -0.29175 -23.1016 579 " " " " A 2 0 0 "MET " " CA " " " 6 0 1 C2 
    4170 14 -13.8621 -0.735068 -24.2828 579 " " " " A 2 0 0 "MET " " C  " " " 6 0 1 C2 
    4171 23 -13.4672 -1.0458 -25.3922 579 " " " " A 70 0 0 "MET " " O  " " " 8 0 1 C2 
    4172 14 -12.2014 -1.56294 -22.5363 579 " " " " A 2 0 0 "MET " " CB " " " 6 0 1 C2 
    4173 14 -11.232 -2.24343 -23.48 579 " " " " A 2 0 0 "MET " " CG " " " 6 0 1 C2 
    4174 52 -10.6888 -3.96984 -23.0457 579 " " " " A 13 0 0 "MET " " SD " " " 16 0 1 C2 
    4175 14 -10.0589 -3.58187 -21.3822 579 " " " " A 2 0 0 "MET " " CE " " " 6 0 1 C2 
    4176 40 -15.153 -0.835375 -24.0535 580 " " " " A 43 0 0 "PHE " " N  " " " 7 0 1 C2 
    4177 14 -16.2077 -0.802378 -25.0527 580 " " " " A 2 0 0 "PHE " " CA " " " 6 0 1 C2 
    4178 14 -16.3129 0.579603 -25.6722 580 " " " " A 2 0 0 "PHE " " C  " " " 6 0 1 C2 
    4179 23 -16.2524 0.661447 -26.9225 580 " " " " A 70 0 0 "PHE " " O  " " " 8 0 1 C2 
    4180 14 -17.4543 -1.24176 -24.349 580 " " " " A 2 0 0 "PHE " " CB " " " 6 0 1 C2 
    4181 14 -18.7757 -0.789236 -24.9963 580 " " " " A 2 0 0 "PHE " " CG " " " 6 0 1 C2 
    4182 14 -19.0965 -1.06587 -26.3609 580 " " " " A 2 0 0 "PHE " " CD1" " " 6 0 1 C2 
    4183 14 -19.5823 0.05607 -24.2226 580 " " " " A 2 0 0 "PHE " " CD2" " " 6 0 1 C2 
    4184 14 -20.3617 -0.623549 -26.8297 580 " " " " A 2 0 0 "PHE " " CE1" " " 6 0 1 C2 
    4185 14 -20.814 0.461454 -24.7472 580 " " " " A 2 0 0 "PHE " " CE2" " " 6 0 1 C2 
    4186 14 -21.1709 0.149481 -26.0354 580 " " " " A 2 0 0 "PHE " " CZ " " " 6 0 1 C2 
    4187 40 -16.3079 1.65289 -24.897 581 " " " " A 43 0 0 "LEU " " N  " " " 7 0 1 C2 
    4188 14 -16.3 3.01484 -25.5092 581 " " " " A 2 0 0 "LEU " " CA " " " 6 0 1 C2 
    4189 14 -15.0154 3.45203 -26.228 581 " " " " A 2 0 0 "LEU " " C  " " " 6 0 1 C2 
    4190 23 -14.9987 4.31888 -27.0384 581 " " " " A 70 0 0 "LEU " " O  " " " 8 0 1 C2 
    4191 14 -16.7808 4.05877 -24.4788 581 " " " " A 2 0 0 "LEU " " CB " " " 6 0 1 C2 
    4192 14 -18.2779 3.90309 -24.1255 581 " " " " A 2 0 0 "LEU " " CG " " " 6 0 1 C2 
    4193 14 -18.5641 5.14685 -23.2301 581 " " " " A 2 0 0 "LEU " " CD1" " " 6 0 1 C2 
    4194 14 -19.2015 3.87767 -25.3656 581 " " " " A 2 0 0 "LEU " " CD2" " " 6 0 1 C2 
    4195 40 -13.8413 2.81837 -26.003 582 " " " " A 43 0 0 "ALA " " N  " " " 7 0 1 C2 
    4196 14 -12.5905 3.02307 -26.7144 582 " " " " A 2 0 0 "ALA " " CA " " " 6 0 1 C2 
    4197 14 -12.553 2.32227 -28.1071 582 " " " " A 2 0 0 "ALA " " C  " " " 6 0 1 C2 
    4198 23 -11.7731 2.80459 -28.9387 582 " " " " A 70 0 0 "ALA " " O  " " " 8 0 1 C2 
    4199 14 -11.4693 2.41829 -25.8455 582 " " " " A 2 0 0 "ALA " " CB " " " 6 0 1 C2 
    4200 40 -13.2957 1.2441 -28.3602 583 " " " " A 43 0 0 "PHE " " N  " " " 7 0 1 C2 
    4201 14 -13.2044 0.432218 -29.5398 583 " " " " A 2 0 0 "PHE " " CA " " " 6 0 1 C2 
    4202 14 -14.6319 0.27022 -30.2038 583 " " " " A 2 0 0 "PHE " " C  " " " 6 0 1 C2 
    4203 23 -14.6831 -0.187334 -31.4157 583 " " " " A 70 0 0 "PHE " " O  " " " 8 0 1 C2 
    4204 14 -12.4962 -0.937529 -29.2267 583 " " " " A 2 0 0 "PHE " " CB " " " 6 0 1 C2 
    4205 14 -11.0988 -0.774924 -28.6734 583 " " " " A 2 0 0 "PHE " " CG " " " 6 0 1 C2 
    4206 14 -10.1869 -0.223715 -29.5314 583 " " " " A 2 0 0 "PHE " " CD1" " " 6 0 1 C2 
    4207 14 -10.7821 -1.0377 -27.3813 583 " " " " A 2 0 0 "PHE " " CD2" " " 6 0 1 C2 
    4208 14 -8.88112 -0.0377753 -29.1381 583 " " " " A 2 0 0 "PHE " " CE1" " " 6 0 1 C2 
    4209 14 -9.44789 -0.919298 -26.9208 583 " " " " A 2 0 0 "PHE " " CE2" " " 6 0 1 C2 
    4210 14 -8.471 -0.35145 -27.8135 583 " " " " A 2 0 0 "PHE " " CZ " " " 6 0 1 C2 
    4211 40 -15.7246 0.482343 -29.474 584 " " " " A 43 0 0 "GLY " " N  " " " 7 0 1 C2 
    4212 14 -17.0757 0.391382 -30.0322 584 " " " " A 2 0 0 "GLY " " CA " " " 6 0 1 C2 
    4213 14 -17.7685 -0.973788 -29.9202 584 " " " " A 2 0 0 "GLY " " C  " " " 6 0 1 C2 
    4214 23 -18.9481 -1.07945 -30.2981 584 " " " " A 70 0 0 "GLY " " O  " " " 8 0 1 C2 
    4215 40 -17.1526 -2.06344 -29.4286 585 " " " " A 43 0 0 "SER " " N  " " " 7 0 1 C2 
    4216 14 -17.7639 -3.39731 -29.4338 585 " " " " A 2 0 0 "SER " " CA " " " 6 0 1 C2 
    4217 14 -17.3498 -4.15245 -28.2208 585 " " " " A 2 0 0 "SER " " C  " " " 6 0 1 C2 
    4218 23 -16.1836 -4.22417 -27.8568 585 " " " " A 70 0 0 "SER " " O  " " " 8 0 1 C2 
    4219 14 -17.3879 -4.04248 -30.836 585 " " " " A 2 0 0 "SER " " CB " " " 6 0 1 C2 
    4220 23 -17.9009 -5.32146 -31.0395 585 " " " " A 70 0 0 "SER " " OG " " " 8 0 1 C2 
    4221 40 -18.2942 -4.88277 -27.6865 586 " " " " A 43 0 0 "VAL " " N  " " " 7 0 1 C2 
    4222 14 -18.1468 -5.54646 -26.3418 586 " " " " A 2 0 0 "VAL " " CA " " " 6 0 1 C2 
    4223 14 -17.0957 -6.68964 -26.3029 586 " " " " A 2 0 0 "VAL " " C  " " " 6 0 1 C2 
    4224 23 -16.5167 -6.97086 -25.2447 586 " " " " A 70 0 0 "VAL " " O  " " " 8 0 1 C2 
    4225 14 -19.5789 -6.05884 -26.0252 586 " " " " A 2 0 0 "VAL " " CB " " " 6 0 1 C2 
    4226 14 -20.5774 -4.90446 -25.792 586 " " " " A 2 0 0 "VAL " " CG1" " " 6 0 1 C2 
    4227 14 -20.1323 -7.13817 -27.0001 586 " " " " A 2 0 0 "VAL " " CG2" " " 6 0 1 C2 
    4228 40 -16.8061 -7.36743 -27.4741 587 " " " " A 43 0 0 "VAL " " N  " " " 7 0 1 C2 
    4229 14 -15.8935 -8.54887 -27.6567 587 " " " " A 2 0 0 "VAL " " CA " " " 6 0 1 C2 
    4230 14 -14.5623 -8.43509 -26.9791 587 " " " " A 2 0 0 "VAL " " C  " " " 6 0 1 C2 
    4231 23 -14.1344 -9.2894 -26.1736 587 " " " " A 70 0 0 "VAL " " O  " " " 8 0 1 C2 
    4232 14 -15.7556 -8.89396 -29.2322 587 " " " " A 2 0 0 "VAL " " CB " " " 6 0 1 C2 
    4233 14 -17.0974 -9.4378 -29.82 587 " " " " A 2 0 0 "VAL " " CG1" " " 6 0 1 C2 
    4234 14 -15.296 -7.7086 -30.1334 587 " " " " A 2 0 0 "VAL " " CG2" " " 6 0 1 C2 
    4235 40 -13.8489 -7.31289 -27.2879 588 " " " " A 43 0 0 "LEU " " N  " " " 7 0 1 C2 
    4236 14 -12.4673 -7.04841 -26.7887 588 " " " " A 2 0 0 "LEU " " CA " " " 6 0 1 C2 
    4237 14 -12.4894 -6.88861 -25.1478 588 " " " " A 2 0 0 "LEU " " C  " " " 6 0 1 C2 
    4238 23 -11.799 -7.69351 -24.4989 588 " " " " A 70 0 0 "LEU " " O  " " " 8 0 1 C2 
    4239 14 -11.6311 -5.91142 -27.4747 588 " " " " A 2 0 0 "LEU " " CB " " " 6 0 1 C2 
    4240 14 -12.1604 -5.69913 -28.9161 588 " " " " A 2 0 0 "LEU " " CG " " " 6 0 1 C2 
    4241 14 -13.4222 -4.85185 -29.0367 588 " " " " A 2 0 0 "LEU " " CD1" " " 6 0 1 C2 
    4242 14 -11.0257 -4.9716 -29.7258 588 " " " " A 2 0 0 "LEU " " CD2" " " 6 0 1 C2 
    4243 40 -13.3781 -6.11165 -24.4845 589 " " " " A 43 0 0 "PRO " " N  " " " 7 0 1 C2 
    4244 14 -13.6629 -6.22377 -23.0659 589 " " " " A 2 0 0 "PRO " " CA " " " 6 0 1 C2 
    4245 14 -14.0849 -7.64289 -22.6029 589 " " " " A 2 0 0 "PRO " " C  " " " 6 0 1 C2 
    4246 23 -13.6244 -8.04294 -21.5604 589 " " " " A 70 0 0 "PRO " " O  " " " 8 0 1 C2 
    4247 14 -14.8379 -5.25407 -22.8586 589 " " " " A 2 0 0 "PRO " " CB " " " 6 0 1 C2 
    4248 14 -14.6444 -4.23264 -23.8966 589 " " " " A 2 0 0 "PRO " " CG " " " 6 0 1 C2 
    4249 14 -13.9612 -4.92838 -25.066 589 " " " " A 2 0 0 "PRO " " CD " " " 6 0 1 C2 
    4250 40 -15.0391 -8.4293 -23.2529 590 " " " " A 43 0 0 "ILE " " N  " " " 7 0 1 C2 
    4251 14 -15.3024 -9.85761 -22.8176 590 " " " " A 2 0 0 "ILE " " CA " " " 6 0 1 C2 
    4252 14 -14.0684 -10.7185 -22.7824 590 " " " " A 2 0 0 "ILE " " C  " " " 6 0 1 C2 
    4253 23 -13.9168 -11.372 -21.749 590 " " " " A 70 0 0 "ILE " " O  " " " 8 0 1 C2 
    4254 14 -16.4456 -10.5045 -23.6052 590 " " " " A 2 0 0 "ILE " " CB " " " 6 0 1 C2 
    4255 14 -17.7445 -9.60507 -23.2901 590 " " " " A 2 0 0 "ILE " " CG1" " " 6 0 1 C2 
    4256 14 -16.6417 -12.005 -23.2725 590 " " " " A 2 0 0 "ILE " " CG2" " " 6 0 1 C2 
    4257 14 -18.9902 -9.80808 -24.2808 590 " " " " A 2 0 0 "ILE " " CD1" " " 6 0 1 C2 
    4258 40 -13.2223 -10.6416 -23.8462 591 " " " " A 43 0 0 "LYS " " N  " " " 7 0 1 C2 
    4259 14 -11.928 -11.2856 -23.9993 591 " " " " A 2 0 0 "LYS " " CA " " " 6 0 1 C2 
    4260 14 -11.0129 -10.8554 -22.8454 591 " " " " A 2 0 0 "LYS " " C  " " " 6 0 1 C2 
    4261 23 -10.3505 -11.7021 -22.2795 591 " " " " A 70 0 0 "LYS " " O  " " " 8 0 1 C2 
    4262 14 -11.2729 -10.9521 -25.3902 591 " " " " A 2 0 0 "LYS " " CB " " " 6 0 1 C2 
    4263 14 -10.3147 -12.0193 -25.9833 591 " " " " A 2 0 0 "LYS " " CG " " " 6 0 1 C2 
    4264 14 -8.97723 -12.2468 -25.1679 591 " " " " A 2 0 0 "LYS " " CD " " " 6 0 1 C2 
    4265 14 -8.16034 -11.042 -24.8273 591 " " " " A 2 0 0 "LYS " " CE " " " 6 0 1 C2 
    4266 40 -7.73279 -10.2026 -25.9107 591 " " " " A 43 0 0 "LYS " " NZ " " " 7 0 1 C2 
    4267 40 -10.8779 -9.59799 -22.4966 592 " " " " A 43 0 0 "ALA " " N  " " " 7 0 1 C2 
    4268 14 -10.0979 -8.98864 -21.3723 592 " " " " A 2 0 0 "ALA " " CA " " " 6 0 1 C2 
    4269 14 -10.6253 -9.38264 -20.0071 592 " " " " A 2 0 0 "ALA " " C  " " " 6 0 1 C2 
    4270 23 -9.85439 -9.64938 -19.1208 592 " " " " A 70 0 0 "ALA " " O  " " " 8 0 1 C2 
    4271 14 -10.2839 -7.45788 -21.4121 592 " " " " A 2 0 0 "ALA " " CB " " " 6 0 1 C2 
    4272 40 -11.9465 -9.52484 -19.8823 593 " " " " A 43 0 0 "ALA " " N  " " " 7 0 1 C2 
    4273 14 -12.4533 -9.77413 -18.5093 593 " " " " A 2 0 0 "ALA " " CA " " " 6 0 1 C2 
    4274 14 -12.1998 -11.2598 -18.0207 593 " " " " A 2 0 0 "ALA " " C  " " " 6 0 1 C2 
    4275 23 -11.8912 -11.493 -16.864 593 " " " " A 70 0 0 "ALA " " O  " " " 8 0 1 C2 
    4276 14 -13.9056 -9.54036 -18.5468 593 " " " " A 2 0 0 "ALA " " CB " " " 6 0 1 C2 
    4277 40 -12.2214 -12.2424 -18.9178 594 " " " " A 43 0 0 "LEU " " N  " " " 7 0 1 C2 
    4278 14 -11.944 -13.6567 -18.7531 594 " " " " A 2 0 0 "LEU " " CA " " " 6 0 1 C2 
    4279 14 -10.5013 -13.9106 -18.9166 594 " " " " A 2 0 0 "LEU " " C  " " " 6 0 1 C2 
    4280 23 -10.1062 -14.9447 -18.3991 594 " " " " A 70 0 0 "LEU " " O  " " " 8 0 1 C2 
    4281 14 -12.7425 -14.2691 -19.9289 594 " " " " A 2 0 0 "LEU " " CB " " " 6 0 1 C2 
    4282 14 -14.2625 -14.0392 -19.7541 594 " " " " A 2 0 0 "LEU " " CG " " " 6 0 1 C2 
    4283 14 -15.0094 -14.5574 -21.0036 594 " " " " A 2 0 0 "LEU " " CD1" " " 6 0 1 C2 
    4284 14 -14.7381 -14.8103 -18.502 594 " " " " A 2 0 0 "LEU " " CD2" " " 6 0 1 C2 
    4285 40 -9.73531 -12.9986 -19.4836 595 " " " " A 43 0 0 "MET " " N  " " " 7 0 1 C2 
    4286 14 -8.26317 -13.0539 -19.4221 595 " " " " A 2 0 0 "MET " " CA " " " 6 0 1 C2 
    4287 14 -7.73869 -12.6271 -17.9687 595 " " " " A 2 0 0 "MET " " C  " " " 6 0 1 C2 
    4288 23 -7.10735 -13.3443 -17.2074 595 " " " " A 70 0 0 "MET " " O  " " " 8 0 1 C2 
    4289 14 -7.64072 -12.1191 -20.4646 595 " " " " A 2 0 0 "MET " " CB " " " 6 0 1 C2 
    4290 14 -6.0623 -12.3714 -20.4169 595 " " " " A 2 0 0 "MET " " CG " " " 6 0 1 C2 
    4291 52 -5.10907 -11.2519 -21.4848 595 " " " " A 13 0 0 "MET " " SD " " " 16 0 1 C2 
    4292 14 -4.5314 -9.92531 -20.2998 595 " " " " A 2 0 0 "MET " " CE " " " 6 0 1 C2 
    4293 40 -8.13282 -11.3777 -17.6038 596 " " " " A 43 0 0 "SER " " N  " " " 7 0 1 C2 
    4294 14 -7.69795 -10.7177 -16.3849 596 " " " " A 2 0 0 "SER " " CA " " " 6 0 1 C2 
    4295 14 -8.27139 -11.3719 -15.0741 596 " " " " A 2 0 0 "SER " " C  " " " 6 0 1 C2 
    4296 23 -7.78593 -11.1327 -14.0029 596 " " " " A 70 0 0 "SER " " O  " " " 8 0 1 C2 
    4297 14 -8.15287 -9.25291 -16.543 596 " " " " A 2 0 0 "SER " " CB " " " 6 0 1 C2 
    4298 23 -7.5295 -8.71852 -17.6801 596 " " " " A 70 0 0 "SER " " OG " " " 8 0 1 C2 
    4299 40 -9.18606 -12.3463 -15.1523 597 " " " " A 43 0 0 "ALA " " N  " " " 7 0 1 C2 
    4300 14 -9.75844 -13.2192 -14.1459 597 " " " " A 2 0 0 "ALA " " CA " " " 6 0 1 C2 
    4301 14 -8.75252 -14.315 -13.8355 597 " " " " A 2 0 0 "ALA " " C  " " " 6 0 1 C2 
    4302 23 -8.36425 -14.4306 -12.6765 597 " " " " A 70 0 0 "ALA " " O  " " " 8 0 1 C2 
    4303 14 -11.1025 -13.7296 -14.7112 597 " " " " A 2 0 0 "ALA " " CB " " " 6 0 1 C2 
    4304 40 -8.25045 -14.9629 -14.8521 598 " " " " A 43 0 0 "LEU " " N  " " " 7 0 1 C2 
    4305 14 -7.13085 -15.915 -14.7753 598 " " " " A 2 0 0 "LEU " " CA " " " 6 0 1 C2 
    4306 14 -5.87084 -15.3182 -14.2364 598 " " " " A 2 0 0 "LEU " " C  " " " 6 0 1 C2 
    4307 23 -5.28922 -15.8948 -13.3026 598 " " " " A 70 0 0 "LEU " " O  " " " 8 0 1 C2 
    4308 14 -6.85634 -16.5574 -16.1986 598 " " " " A 2 0 0 "LEU " " CB " " " 6 0 1 C2 
    4309 14 -5.82348 -17.6153 -16.3336 598 " " " " A 2 0 0 "LEU " " CG " " " 6 0 1 C2 
    4310 14 -6.30941 -18.9413 -15.7151 598 " " " " A 2 0 0 "LEU " " CD1" " " 6 0 1 C2 
    4311 14 -5.37133 -17.7201 -17.8429 598 " " " " A 2 0 0 "LEU " " CD2" " " 6 0 1 C2 
    4312 40 -5.3786 -14.2395 -14.8753 599 " " " " A 43 0 0 "THR " " N  " " " 7 0 1 C2 
    4313 14 -4.04693 -13.6471 -14.5732 599 " " " " A 2 0 0 "THR " " CA " " " 6 0 1 C2 
    4314 14 -3.88901 -13.2049 -13.1159 599 " " " " A 2 0 0 "THR " " C  " " " 6 0 1 C2 
    4315 23 -3.02053 -13.6491 -12.3637 599 " " " " A 70 0 0 "THR " " O  " " " 8 0 1 C2 
    4316 14 -3.55489 -12.6212 -15.5939 599 " " " " A 2 0 0 "THR " " CB " " " 6 0 1 C2 
    4317 23 -4.38145 -11.4725 -15.5699 599 " " " " A 70 0 0 "THR " " OG1" " " 8 0 1 C2 
    4318 14 -3.54657 -13.0984 -17.0954 599 " " " " A 2 0 0 "THR " " CG2" " " 6 0 1 C2 
    4319 40 -4.84034 -12.3206 -12.696 600 " " " " A 43 0 0 "LEU " " N  " " " 7 0 1 C2 
    4320 14 -4.90834 -11.7153 -11.3584 600 " " " " A 2 0 0 "LEU " " CA " " " 6 0 1 C2 
    4321 14 -5.14043 -12.9106 -10.3858 600 " " " " A 2 0 0 "LEU " " C  " " " 6 0 1 C2 
    4322 23 -4.3889 -13.0921 -9.42886 600 " " " " A 70 0 0 "LEU " " O  " " " 8 0 1 C2 
    4323 14 -6.12449 -10.7158 -11.3733 600 " " " " A 2 0 0 "LEU " " CB " " " 6 0 1 C2 
    4324 14 -6.32291 -9.6443 -10.2552 600 " " " " A 2 0 0 "LEU " " CG " " " 6 0 1 C2 
    4325 14 -7.54948 -8.75231 -10.5678 600 " " " " A 2 0 0 "LEU " " CD1" " " 6 0 1 C2 
    4326 14 -6.30379 -10.3087 -8.8684 600 " " " " A 2 0 0 "LEU " " CD2" " " 6 0 1 C2 
    4327 40 -6.05597 -13.8961 -10.7104 601 " " " " A 43 0 0 "GLY " " N  " " " 7 0 1 C2 
    4328 14 -6.46428 -14.9791 -9.8772 601 " " " " A 2 0 0 "GLY " " CA " " " 6 0 1 C2 
    4329 14 -5.32151 -15.9935 -9.6315 601 " " " " A 2 0 0 "GLY " " C  " " " 6 0 1 C2 
    4330 23 -5.20968 -16.4988 -8.53791 601 " " " " A 70 0 0 "GLY " " O  " " " 8 0 1 C2 
    4331 40 -4.45381 -16.269 -10.5785 602 " " " " A 43 0 0 "SER " " N  " " " 7 0 1 C2 
    4332 14 -3.14354 -16.9893 -10.3972 602 " " " " A 2 0 0 "SER " " CA " " " 6 0 1 C2 
    4333 14 -2.1613 -16.1288 -9.53094 602 " " " " A 2 0 0 "SER " " C  " " " 6 0 1 C2 
    4334 23 -1.57861 -16.6546 -8.60762 602 " " " " A 70 0 0 "SER " " O  " " " 8 0 1 C2 
    4335 14 -2.68604 -17.6093 -11.6569 602 " " " " A 2 0 0 "SER " " CB " " " 6 0 1 C2 
    4336 23 -2.65304 -16.8021 -12.7999 602 " " " " A 70 0 0 "SER " " OG " " " 8 0 1 C2 
    4337 40 -2.01679 -14.8717 -9.89079 603 " " " " A 43 0 0 "THR " " N  " " " 7 0 1 C2 
    4338 14 -0.947083 -13.9526 -9.36999 603 " " " " A 2 0 0 "THR " " CA " " " 6 0 1 C2 
    4339 14 -1.29969 -13.5862 -7.90161 603 " " " " A 2 0 0 "THR " " C  " " " 6 0 1 C2 
    4340 23 -0.394242 -13.6822 -7.04978 603 " " " " A 70 0 0 "THR " " O  " " " 8 0 1 C2 
    4341 14 -0.85845 -12.6936 -10.2809 603 " " " " A 2 0 0 "THR " " CB " " " 6 0 1 C2 
    4342 23 -0.544158 -13.0988 -11.5965 603 " " " " A 70 0 0 "THR " " OG1" " " 8 0 1 C2 
    4343 14 0.178159 -11.6468 -9.90388 603 " " " " A 2 0 0 "THR " " CG2" " " 6 0 1 C2 
    4344 40 -2.59588 -13.3892 -7.43002 604 " " " " A 43 0 0 "MET " " N  " " " 7 0 1 C2 
    4345 14 -2.98098 -13.1926 -6.08265 604 " " " " A 2 0 0 "MET " " CA " " " 6 0 1 C2 
    4346 14 -2.88707 -14.4795 -5.25153 604 " " " " A 2 0 0 "MET " " C  " " " 6 0 1 C2 
    4347 23 -2.59499 -14.3287 -4.03089 604 " " " " A 70 0 0 "MET " " O  " " " 8 0 1 C2 
    4348 14 -4.44553 -12.656 -6.08457 604 " " " " A 2 0 0 "MET " " CB " " " 6 0 1 C2 
    4349 14 -4.89452 -12.1535 -4.69146 604 " " " " A 2 0 0 "MET " " CG " " " 6 0 1 C2 
    4350 52 -6.48614 -11.3555 -4.87514 604 " " " " A 13 0 0 "MET " " SD " " " 16 0 1 C2 
    4351 14 -6.79709 -10.8689 -3.1278 604 " " " " A 2 0 0 "MET " " CE " " " 6 0 1 C2 
    4352 40 -3.06245 -15.6606 -5.88142 605 " " " " A 43 0 0 "GLY " " N  " " " 7 0 1 C2 
    4353 14 -2.74213 -16.9757 -5.33888 605 " " " " A 2 0 0 "GLY " " CA " " " 6 0 1 C2 
    4354 14 -1.23036 -17.1133 -5.05903 605 " " " " A 2 0 0 "GLY " " C  " " " 6 0 1 C2 
    4355 23 -1.02161 -17.321 -3.85521 605 " " " " A 70 0 0 "GLY " " O  " " " 8 0 1 C2 
    4356 40 -0.311387 -16.9116 -5.98331 606 " " " " A 43 0 0 "ILE " " N  " " " 7 0 1 C2 
    4357 14 1.13983 -16.9477 -5.75986 606 " " " " A 2 0 0 "ILE " " CA " " " 6 0 1 C2 
    4358 14 1.63764 -16.0309 -4.64816 606 " " " " A 2 0 0 "ILE " " C  " " " 6 0 1 C2 
    4359 23 2.38304 -16.4929 -3.82694 606 " " " " A 70 0 0 "ILE " " O  " " " 8 0 1 C2 
    4360 14 1.88088 -16.6748 -7.15108 606 " " " " A 2 0 0 "ILE " " CB " " " 6 0 1 C2 
    4361 14 1.58079 -17.7923 -8.19098 606 " " " " A 2 0 0 "ILE " " CG1" " " 6 0 1 C2 
    4362 14 3.45025 -16.5752 -7.12287 606 " " " " A 2 0 0 "ILE " " CG2" " " 6 0 1 C2 
    4363 14 1.57258 -17.2816 -9.57918 606 " " " " A 2 0 0 "ILE " " CD1" " " 6 0 1 C2 
    4364 40 1.13076 -14.8035 -4.5027 607 " " " " A 43 0 0 "LEU " " N  " " " 7 0 1 C2 
    4365 14 1.40712 -13.7718 -3.47063 607 " " " " A 2 0 0 "LEU " " CA " " " 6 0 1 C2 
    4366 14 0.830293 -14.2531 -2.11318 607 " " " " A 2 0 0 "LEU " " C  " " " 6 0 1 C2 
    4367 23 1.6132 -14.1288 -1.19822 607 " " " " A 70 0 0 "LEU " " O  " " " 8 0 1 C2 
    4368 14 0.648523 -12.4597 -3.86007 607 " " " " A 2 0 0 "LEU " " CB " " " 6 0 1 C2 
    4369 14 1.13381 -11.5873 -4.92437 607 " " " " A 2 0 0 "LEU " " CG " " " 6 0 1 C2 
    4370 14 0.0562586 -10.5085 -5.27373 607 " " " " A 2 0 0 "LEU " " CD1" " " 6 0 1 C2 
    4371 14 2.59082 -11.0647 -4.6139 607 " " " " A 2 0 0 "LEU " " CD2" " " 6 0 1 C2 
    4372 40 -0.386786 -14.8212 -2.0692 608 " " " " A 43 0 0 "THR " " N  " " " 7 0 1 C2 
    4373 14 -0.997929 -15.3784 -0.852342 608 " " " " A 2 0 0 "THR " " CA " " " 6 0 1 C2 
    4374 14 -0.301375 -16.7124 -0.45224 608 " " " " A 2 0 0 "THR " " C  " " " 6 0 1 C2 
    4375 23 -0.275685 -17.0467 0.766132 608 " " " " A 70 0 0 "THR " " O  " " " 8 0 1 C2 
    4376 14 -2.53277 -15.5666 -0.979509 608 " " " " A 2 0 0 "THR " " CB " " " 6 0 1 C2 
    4377 23 -3.17838 -14.4158 -1.44996 608 " " " " A 70 0 0 "THR " " OG1" " " 8 0 1 C2 
    4378 14 -3.31062 -15.9461 0.302115 608 " " " " A 2 0 0 "THR " " CG2" " " 6 0 1 C2 
    4379 40 0.244106 -17.4585 -1.45369 609 " " " " A 43 0 0 "TRP " " N  " " " 7 0 1 C2 
    4380 14 1.02562 -18.6286 -1.19271 609 " " " " A 2 0 0 "TRP " " CA " " " 6 0 1 C2 
    4381 14 2.33186 -18.1941 -0.395988 609 " " " " A 2 0 0 "TRP " " C  " " " 6 0 1 C2 
    4382 23 2.80264 -18.8984 0.511886 609 " " " " A 70 0 0 "TRP " " O  " " " 8 0 1 C2 
    4383 14 1.40479 -19.1879 -2.60786 609 " " " " A 2 0 0 "TRP " " CB " " " 6 0 1 C2 
    4384 14 1.99071 -20.5835 -2.60333 609 " " " " A 2 0 0 "TRP " " CG " " " 6 0 1 C2 
    4385 14 1.75528 -21.5258 -1.65917 609 " " " " A 2 0 0 "TRP " " CD1" " " 6 0 1 C2 
    4386 14 2.91664 -21.2076 -3.56861 609 " " " " A 2 0 0 "TRP " " CD2" " " 6 0 1 C2 
    4387 40 2.44172 -22.6527 -1.99411 609 " " " " A 43 0 0 "TRP " " NE1" " " 7 0 1 C2 
    4388 14 3.10423 -22.5868 -3.13698 609 " " " " A 2 0 0 "TRP " " CE2" " " 6 0 1 C2 
    4389 14 3.5218 -20.8738 -4.81885 609 " " " " A 2 0 0 "TRP " " CE3" " " 6 0 1 C2 
    4390 14 3.89501 -23.4705 -3.89761 609 " " " " A 2 0 0 "TRP " " CZ2" " " 6 0 1 C2 
    4391 14 4.29947 -21.7831 -5.5502 609 " " " " A 2 0 0 "TRP " " CZ3" " " 6 0 1 C2 
    4392 14 4.49807 -23.0935 -5.15567 609 " " " " A 2 0 0 "TRP " " CH2" " " 6 0 1 C2 
    4393 40 2.98198 -17.096 -0.818267 610 " " " " A 43 0 0 "MET " " N  " " " 7 0 1 C2 
    4394 14 4.23987 -16.6757 -0.280998 610 " " " " A 2 0 0 "MET " " CA " " " 6 0 1 C2 
    4395 14 3.9815 -15.8764 1.09441 610 " " " " A 2 0 0 "MET " " C  " " " 6 0 1 C2 
    4396 23 4.62065 -16.1002 2.04889 610 " " " " A 70 0 0 "MET " " O  " " " 8 0 1 C2 
    4397 14 4.87082 -15.7198 -1.27547 610 " " " " A 2 0 0 "MET " " CB " " " 6 0 1 C2 
    4398 14 5.8579 -16.1959 -2.38812 610 " " " " A 2 0 0 "MET " " CG " " " 6 0 1 C2 
    4399 52 6.71327 -14.8642 -3.19944 610 " " " " A 13 0 0 "MET " " SD " " " 16 0 1 C2 
    4400 14 5.36243 -14.5923 -4.50487 610 " " " " A 2 0 0 "MET " " CE " " " 6 0 1 C2 
    4401 40 3.08398 -14.9145 1.06237 611 " " " " A 43 0 0 "PHE " " N  " " " 7 0 1 C2 
    4402 14 2.97141 -13.9198 2.08645 611 " " " " A 2 0 0 "PHE " " CA " " " 6 0 1 C2 
    4403 14 1.85261 -14.2043 3.11026 611 " " " " A 2 0 0 "PHE " " C  " " " 6 0 1 C2 
    4404 23 1.94875 -13.635 4.19076 611 " " " " A 70 0 0 "PHE " " O  " " " 8 0 1 C2 
    4405 14 2.85993 -12.5196 1.40365 611 " " " " A 2 0 0 "PHE " " CB " " " 6 0 1 C2 
    4406 14 4.06615 -12.1341 0.555716 611 " " " " A 2 0 0 "PHE " " CG " " " 6 0 1 C2 
    4407 14 5.3284 -12.0673 1.17276 611 " " " " A 2 0 0 "PHE " " CD1" " " 6 0 1 C2 
    4408 14 3.96375 -11.8184 -0.799782 611 " " " " A 2 0 0 "PHE " " CD2" " " 6 0 1 C2 
    4409 14 6.4712 -11.6837 0.471656 611 " " " " A 2 0 0 "PHE " " CE1" " " 6 0 1 C2 
    4410 14 5.14966 -11.5744 -1.58302 611 " " " " A 2 0 0 "PHE " " CE2" " " 6 0 1 C2 
    4411 14 6.39129 -11.5873 -0.93204 611 " " " " A 2 0 0 "PHE " " CZ " " " 6 0 1 C2 
    4412 40 1.00922 -15.2247 2.94314 612 " " " " A 43 0 0 "VAL " " N  " " " 7 0 1 C2 
    4413 14 0.040357 -15.7046 3.96167 612 " " " " A 2 0 0 "VAL " " CA " " " 6 0 1 C2 
    4414 14 0.138025 -17.2711 4.2561 612 " " " " A 2 0 0 "VAL " " C  " " " 6 0 1 C2 
    4415 23 -0.0182024 -17.6339 5.42664 612 " " " " A 70 0 0 "VAL " " O  " " " 8 0 1 C2 
    4416 14 -1.39135 -15.1781 3.67877 612 " " " " A 2 0 0 "VAL " " CB " " " 6 0 1 C2 
    4417 14 -2.17304 -15.1301 4.99575 612 " " " " A 2 0 0 "VAL " " CG1" " " 6 0 1 C2 
    4418 14 -1.49303 -13.8223 3.06096 612 " " " " A 2 0 0 "VAL " " CG2" " " 6 0 1 C2 
    4419 40 0.507881 -18.1581 3.26831 613 " " " " A 43 0 0 "ASP " " N  " " " 7 0 1 C2 
    4420 14 0.633274 -19.5726 3.58789 613 " " " " A 2 0 0 "ASP " " CA " " " 6 0 1 C2 
    4421 14 2.08363 -19.7681 4.24992 613 " " " " A 2 0 0 "ASP " " C  " " " 6 0 1 C2 
    4422 23 2.32559 -20.5105 5.17397 613 " " " " A 70 0 0 "ASP " " O  " " " 8 0 1 C2 
    4423 14 0.467304 -20.6058 2.36442 613 " " " " A 2 0 0 "ASP " " CB " " " 6 0 1 C2 
    4424 14 0.714908 -22.1014 2.72688 613 " " " " A 2 0 0 "ASP " " CG " " " 6 0 1 C2 
    4425 23 -0.349927 -22.6812 2.97334 613 " " " " A 70 0 0 "ASP " " OD1" " " 8 0 1 C2 
    4426 23 1.8674 -22.5749 2.55654 613 " " " " A 70 0 0 "ASP " " OD2" " " 8 0 1 C2 
    4427 40 3.04943 -19.0021 3.67996 614 " " " " A 43 0 0 "GLY " " N  " " " 7 0 1 C2 
    4428 14 4.41074 -18.9176 4.23461 614 " " " " A 2 0 0 "GLY " " CA " " " 6 0 1 C2 
    4429 14 5.46994 -19.4177 3.32692 614 " " " " A 2 0 0 "GLY " " C  " " " 6 0 1 C2 
    4430 23 6.56019 -19.5596 3.80624 614 " " " " A 70 0 0 "GLY " " O  " " " 8 0 1 C2 
    4431 40 5.22622 -19.7733 2.0885 615 " " " " A 43 0 0 "HIS " " N  " " " 7 0 1 C2 
    4432 14 6.10775 -20.501 1.23429 615 " " " " A 2 0 0 "HIS " " CA " " " 6 0 1 C2 
    4433 14 7.15611 -19.459 0.778529 615 " " " " A 2 0 0 "HIS " " C  " " " 6 0 1 C2 
    4434 23 6.84567 -18.7434 -0.213009 615 " " " " A 70 0 0 "HIS " " O  " " " 8 0 1 C2 
    4435 14 5.31321 -21.1889 0.0160216 615 " " " " A 2 0 0 "HIS " " CB " " " 6 0 1 C2 
    4436 14 5.0091 -22.6193 0.26575 615 " " " " A 2 0 0 "HIS " " CG " " " 6 0 1 C2 
    4437 40 4.20123 -23.0208 1.30401 615 " " " " A 43 0 0 "HIS " " ND1" " " 7 0 1 C2 
    4438 14 5.51653 -23.7733 -0.286811 615 " " " " A 2 0 0 "HIS " " CD2" " " 6 0 1 C2 
    4439 14 4.34006 -24.3683 1.35101 615 " " " " A 2 0 0 "HIS " " CE1" " " 6 0 1 C2 
    4440 40 4.98565 -24.8949 0.316531 615 " " " " A 43 0 0 "HIS " " NE2" " " 7 0 1 C2 
    4441 40 8.36387 -19.5447 1.34497 616 " " " " A 43 0 0 "GLY " " N  " " " 7 0 1 C2 
    4442 14 9.48194 -18.659 1.04697 616 " " " " A 2 0 0 "GLY " " CA " " " 6 0 1 C2 
    4443 14 9.74201 -17.6604 2.11494 616 " " " " A 2 0 0 "GLY " " C  " " " 6 0 1 C2 
    4444 23 10.7024 -16.9333 2.05771 616 " " " " A 70 0 0 "GLY " " O  " " " 8 0 1 C2 
    4445 40 8.96994 -17.7317 3.14073 617 " " " " A 43 0 0 "SER " " N  " " " 7 0 1 C2 
    4446 14 8.97988 -16.8219 4.29343 617 " " " " A 2 0 0 "SER " " CA " " " 6 0 1 C2 
    4447 14 10.2937 -16.8405 5.19754 617 " " " " A 2 0 0 "SER " " C  " " " 6 0 1 C2 
    4448 23 10.6347 -15.7919 5.71135 617 " " " " A 70 0 0 "SER " " O  " " " 8 0 1 C2 
    4449 14 7.66598 -16.9972 5.04386 617 " " " " A 2 0 0 "SER " " CB " " " 6 0 1 C2 
    4450 23 7.63102 -18.1741 5.79195 617 " " " " A 70 0 0 "SER " " OG " " " 8 0 1 C2 
    4451 40 10.9307 -17.9937 5.39276 618 " " " " A 43 0 0 "GLY " " N  " " " 7 0 1 C2 
    4452 14 12.1144 -18.2075 6.23296 618 " " " " A 2 0 0 "GLY " " CA " " " 6 0 1 C2 
    4453 14 13.4455 -17.9386 5.57173 618 " " " " A 2 0 0 "GLY " " C  " " " 6 0 1 C2 
    4454 23 14.4586 -17.644 6.19004 618 " " " " A 70 0 0 "GLY " " O  " " " 8 0 1 C2 
    4455 40 13.3757 -17.931 4.23456 619 " " " " A 43 0 0 "LEU " " N  " " " 7 0 1 C2 
    4456 14 14.4165 -17.6667 3.25906 619 " " " " A 2 0 0 "LEU " " CA " " " 6 0 1 C2 
    4457 14 14.4081 -16.2586 2.90478 619 " " " " A 2 0 0 "LEU " " C  " " " 6 0 1 C2 
    4458 23 15.4736 -15.7035 2.75253 619 " " " " A 70 0 0 "LEU " " O  " " " 8 0 1 C2 
    4459 14 14.103 -18.505 2.02015 619 " " " " A 2 0 0 "LEU " " CB " " " 6 0 1 C2 
    4460 14 13.9464 -20.0441 2.16977 619 " " " " A 2 0 0 "LEU " " CG " " " 6 0 1 C2 
    4461 14 15.1277 -20.5881 3.12347 619 " " " " A 2 0 0 "LEU " " CD1" " " 6 0 1 C2 
    4462 14 12.5804 -20.5439 2.58026 619 " " " " A 2 0 0 "LEU " " CD2" " " 6 0 1 C2 
    4463 40 13.2416 -15.5827 2.9559 620 " " " " A 43 0 0 "MET " " N  " " " 7 0 1 C2 
    4464 14 13.1257 -14.0832 2.79046 620 " " " " A 2 0 0 "MET " " CA " " " 6 0 1 C2 
    4465 14 13.1661 -13.3455 4.11608 620 " " " " A 2 0 0 "MET " " C  " " " 6 0 1 C2 
    4466 23 13.3549 -12.0921 4.04421 620 " " " " A 70 0 0 "MET " " O  " " " 8 0 1 C2 
    4467 14 11.7527 -13.6583 2.08054 620 " " " " A 2 0 0 "MET " " CB " " " 6 0 1 C2 
    4468 14 12.0207 -13.2874 0.559687 620 " " " " A 2 0 0 "MET " " CG " " " 6 0 1 C2 
    4469 52 10.4809 -13.1123 -0.455203 620 " " " " A 13 0 0 "MET " " SD " " " 16 0 1 C2 
    4470 14 10.4928 -14.7922 -1.04937 620 " " " " A 2 0 0 "MET " " CE " " " 6 0 1 C2 
    4471 40 12.8609 -14.0221 5.26756 621 " " " " A 43 0 0 "ASN " " N  " " " 7 0 1 C2 
    4472 14 12.9429 -13.5216 6.6816 621 " " " " A 2 0 0 "ASN " " CA " " " 6 0 1 C2 
    4473 14 11.8144 -12.581 7.12736 621 " " " " A 2 0 0 "ASN " " C  " " " 6 0 1 C2 
    4474 23 12.0606 -11.4948 7.5487 621 " " " " A 70 0 0 "ASN " " O  " " " 8 0 1 C2 
    4475 14 14.3663 -13.0264 7.02277 621 " " " " A 2 0 0 "ASN " " CB " " " 6 0 1 C2 
    4476 14 14.7248 -13.3676 8.49367 621 " " " " A 2 0 0 "ASN " " CG " " " 6 0 1 C2 
    4477 23 14.6626 -14.5206 8.98099 621 " " " " A 70 0 0 "ASN " " OD1" " " 8 0 1 C2 
    4478 40 15.0259 -12.3267 9.24696 621 " " " " A 43 0 0 "ASN " " ND2" " " 7 0 1 C2 
    4479 40 10.5092 -13.0164 7.06896 622 " " " " A 43 0 0 "TYR " " N  " " " 7 0 1 C2 
    4480 14 9.25075 -12.3949 7.49925 622 " " " " A 2 0 0 "TYR " " CA " " " 6 0 1 C2 
    4481 14 8.40406 -13.5414 8.10815 622 " " " " A 2 0 0 "TYR " " C  " " " 6 0 1 C2 
    4482 23 8.54377 -14.7269 7.72704 622 " " " " A 70 0 0 "TYR " " O  " " " 8 0 1 C2 
    4483 14 8.46468 -11.6503 6.31952 622 " " " " A 2 0 0 "TYR " " CB " " " 6 0 1 C2 
    4484 14 7.98142 -12.4072 5.10748 622 " " " " A 2 0 0 "TYR " " CG " " " 6 0 1 C2 
    4485 14 6.73007 -13.1319 5.13347 622 " " " " A 2 0 0 "TYR " " CD1" " " 6 0 1 C2 
    4486 14 8.72474 -12.311 3.9481 622 " " " " A 2 0 0 "TYR " " CD2" " " 6 0 1 C2 
    4487 14 6.44628 -13.9775 4.08653 622 " " " " A 2 0 0 "TYR " " CE1" " " 6 0 1 C2 
    4488 14 8.4877 -13.2344 2.96324 622 " " " " A 2 0 0 "TYR " " CE2" " " 6 0 1 C2 
    4489 14 7.34714 -13.9954 3.00377 622 " " " " A 2 0 0 "TYR " " CZ " " " 6 0 1 C2 
    4490 23 7.21051 -14.9326 2.03044 622 " " " " A 70 0 0 "TYR " " OH " " " 8 0 1 C2 
    4491 40 7.46611 -13.2487 9.01176 623 " " " " A 43 0 0 "THR " " N  " " " 7 0 1 C2 
    4492 14 6.44486 -14.2092 9.50792 623 " " " " A 2 0 0 "THR " " CA " " " 6 0 1 C2 
    4493 14 5.23319 -13.9969 8.48735 623 " " " " A 2 0 0 "THR " " C  " " " 6 0 1 C2 
    4494 23 4.9374 -12.8563 8.20537 623 " " " " A 70 0 0 "THR " " O  " " " 8 0 1 C2 
    4495 14 6.14533 -13.926 10.9324 623 " " " " A 2 0 0 "THR " " CB " " " 6 0 1 C2 
    4496 23 6.31795 -12.5679 11.309 623 " " " " A 70 0 0 "THR " " OG1" " " 8 0 1 C2 
    4497 14 7.11001 -14.7438 11.826 623 " " " " A 2 0 0 "THR " " CG2" " " 6 0 1 C2 
    4498 40 4.5112 -15.0499 8.04051 624 " " " " A 43 0 0 "PRO " " N  " " " 7 0 1 C2 
    4499 14 3.24358 -14.7783 7.30893 624 " " " " A 2 0 0 "PRO " " CA " " " 6 0 1 C2 
    4500 14 2.14842 -14.435 8.29803 624 " " " " A 2 0 0 "PRO " " C  " " " 6 0 1 C2 
    4501 23 2.09147 -15.0133 9.35356 624 " " " " A 70 0 0 "PRO " " O  " " " 8 0 1 C2 
    4502 14 2.94826 -16.1188 6.65841 624 " " " " A 2 0 0 "PRO " " CB " " " 6 0 1 C2 
    4503 14 3.57679 -17.1483 7.53829 624 " " " " A 2 0 0 "PRO " " CG " " " 6 0 1 C2 
    4504 14 4.76098 -16.4528 8.16384 624 " " " " A 2 0 0 "PRO " " CD " " " 6 0 1 C2 
    4505 40 1.34759 -13.4069 7.90893 625 " " " " A 43 0 0 "GLN " " N  " " " 7 0 1 C2 
    4506 14 0.297075 -12.9035 8.76272 625 " " " " A 2 0 0 "GLN " " CA " " " 6 0 1 C2 
    4507 14 -1.02218 -12.6837 7.92649 625 " " " " A 2 0 0 "GLN " " C  " " " 6 0 1 C2 
    4508 23 -0.804078 -12.5128 6.76164 625 " " " " A 70 0 0 "GLN " " O  " " " 8 0 1 C2 
    4509 14 0.705459 -11.6881 9.68793 625 " " " " A 2 0 0 "GLN " " CB " " " 6 0 1 C2 
    4510 14 0.773458 -10.2712 9.06573 625 " " " " A 2 0 0 "GLN " " CG " " " 6 0 1 C2 
    4511 14 2.06145 -9.9582 8.2673 625 " " " " A 2 0 0 "GLN " " CD " " " 6 0 1 C2 
    4512 23 2.11539 -8.96101 7.57856 625 " " " " A 70 0 0 "GLN " " OE1" " " 8 0 1 C2 
    4513 40 3.02552 -10.8299 8.42342 625 " " " " A 43 0 0 "GLN " " NE2" " " 7 0 1 C2 
    4514 40 -2.23392 -12.6438 8.56338 626 " " " " A 43 0 0 "PRO " " N  " " " 7 0 1 C2 
    4515 14 -3.48744 -12.1035 7.99439 626 " " " " A 2 0 0 "PRO " " CA " " " 6 0 1 C2 
    4516 14 -3.32073 -10.5485 7.85549 626 " " " " A 2 0 0 "PRO " " C  " " " 6 0 1 C2 
    4517 23 -3.2402 -9.81669 8.78152 626 " " " " A 70 0 0 "PRO " " O  " " " 8 0 1 C2 
    4518 14 -4.59517 -12.5109 8.93032 626 " " " " A 2 0 0 "PRO " " CB " " " 6 0 1 C2 
    4519 14 -4.00339 -12.7338 10.2723 626 " " " " A 2 0 0 "PRO " " CG " " " 6 0 1 C2 
    4520 14 -2.58758 -13.1183 9.88499 626 " " " " A 2 0 0 "PRO " " CD " " " 6 0 1 C2 
    4521 40 -2.94469 -10.2603 6.63314 627 " " " " A 43 0 0 "LEU " " N  " " " 7 0 1 C2 
    4522 14 -2.6814 -8.92073 6.08885 627 " " " " A 2 0 0 "LEU " " CA " " " 6 0 1 C2 
    4523 14 -3.93606 -7.96285 6.2276 627 " " " " A 2 0 0 "LEU " " C  " " " 6 0 1 C2 
    4524 23 -5.07846 -8.45674 6.40333 627 " " " " A 70 0 0 "LEU " " O  " " " 8 0 1 C2 
    4525 14 -2.25584 -9.02269 4.66407 627 " " " " A 2 0 0 "LEU " " CB " " " 6 0 1 C2 
    4526 14 -1.06169 -9.77027 4.28307 627 " " " " A 2 0 0 "LEU " " CG " " " 6 0 1 C2 
    4527 14 -0.78249 -9.89595 2.73584 627 " " " " A 2 0 0 "LEU " " CD1" " " 6 0 1 C2 
    4528 14 0.242664 -9.30608 4.97422 627 " " " " A 2 0 0 "LEU " " CD2" " " 6 0 1 C2 
    4529 40 -3.6991 -6.68148 6.12454 628 " " " " A 43 0 0 "MET " " N  " " " 7 0 1 C2 
    4530 14 -4.69085 -5.64065 6.36479 628 " " " " A 2 0 0 "MET " " CA " " " 6 0 1 C2 
    4531 14 -5.8568 -5.68804 5.36997 628 " " " " A 2 0 0 "MET " " C  " " " 6 0 1 C2 
    4532 23 -5.79276 -5.3379 4.21412 628 " " " " A 70 0 0 "MET " " O  " " " 8 0 1 C2 
    4533 14 -3.91788 -4.35061 6.20382 628 " " " " A 2 0 0 "MET " " CB " " " 6 0 1 C2 
    4534 14 -4.66856 -3.09821 6.48036 628 " " " " A 2 0 0 "MET " " CG " " " 6 0 1 C2 
    4535 52 -5.35412 -3.02946 8.10996 628 " " " " A 13 0 0 "MET " " SD " " " 16 0 1 C2 
    4536 14 -6.01916 -1.34186 8.10005 628 " " " " A 2 0 0 "MET " " CE " " " 6 0 1 C2 
    4537 40 -6.99771 -6.0026 5.99848 629 " " " " A 43 0 0 "ALA " " N  " " " 7 0 1 C2 
    4538 14 -8.29423 -6.35039 5.39061 629 " " " " A 2 0 0 "ALA " " CA " " " 6 0 1 C2 
    4539 14 -8.78584 -5.64205 4.10084 629 " " " " A 2 0 0 "ALA " " C  " " " 6 0 1 C2 
    4540 23 -9.00068 -6.37711 3.14477 629 " " " " A 70 0 0 "ALA " " O  " " " 8 0 1 C2 
    4541 14 -9.30527 -6.45688 6.49808 629 " " " " A 2 0 0 "ALA " " CB " " " 6 0 1 C2 
    4542 40 -8.86069 -4.31714 3.95769 630 " " " " A 43 0 0 "PRO " " N  " " " 7 0 1 C2 
    4543 14 -9.23596 -3.66305 2.65455 630 " " " " A 2 0 0 "PRO " " CA " " " 6 0 1 C2 
    4544 14 -8.01333 -3.46479 1.67228 630 " " " " A 2 0 0 "PRO " " C  " " " 6 0 1 C2 
    4545 23 -8.18358 -3.51234 0.462759 630 " " " " A 70 0 0 "PRO " " O  " " " 8 0 1 C2 
    4546 14 -9.83928 -2.36248 3.1473 630 " " " " A 2 0 0 "PRO " " CB " " " 6 0 1 C2 
    4547 14 -9.06809 -1.99096 4.38936 630 " " " " A 2 0 0 "PRO " " CG " " " 6 0 1 C2 
    4548 14 -8.72872 -3.3831 5.08244 630 " " " " A 2 0 0 "PRO " " CD " " " 6 0 1 C2 
    4549 40 -6.7495 -3.34609 2.20776 631 " " " " A 43 0 0 "MET " " N  " " " 7 0 1 C2 
    4550 14 -5.49995 -3.13593 1.52891 631 " " " " A 2 0 0 "MET " " CA " " " 6 0 1 C2 
    4551 14 -5.16879 -4.42522 0.630195 631 " " " " A 2 0 0 "MET " " C  " " " 6 0 1 C2 
    4552 23 -4.39797 -4.41719 -0.326022 631 " " " " A 70 0 0 "MET " " O  " " " 8 0 1 C2 
    4553 14 -4.25027 -2.59844 2.25754 631 " " " " A 2 0 0 "MET " " CB " " " 6 0 1 C2 
    4554 14 -3.05272 -2.26313 1.3255 631 " " " " A 2 0 0 "MET " " CG " " " 6 0 1 C2 
    4555 52 -1.96991 -1.25124 2.22668 631 " " " " A 13 0 0 "MET " " SD " " " 16 0 1 C2 
    4556 14 -0.651974 -0.933478 0.948708 631 " " " " A 2 0 0 "MET " " CE " " " 6 0 1 C2 
    4557 40 -5.88222 -5.54113 0.864815 632 " " " " A 43 0 0 "ILE " " N  " " " 7 0 1 C2 
    4558 14 -5.92878 -6.74694 0.00737847 632 " " " " A 2 0 0 "ILE " " CA " " " 6 0 1 C2 
    4559 14 -6.56942 -6.35898 -1.30554 632 " " " " A 2 0 0 "ILE " " C  " " " 6 0 1 C2 
    4560 23 -6.04633 -6.70452 -2.35722 632 " " " " A 70 0 0 "ILE " " O  " " " 8 0 1 C2 
    4561 14 -6.53934 -7.91639 0.763119 632 " " " " A 2 0 0 "ILE " " CB " " " 6 0 1 C2 
    4562 14 -5.71565 -8.31174 2.03925 632 " " " " A 2 0 0 "ILE " " CG1" " " 6 0 1 C2 
    4563 14 -6.8327 -9.12125 -0.1484 632 " " " " A 2 0 0 "ILE " " CG2" " " 6 0 1 C2 
    4564 14 -6.58494 -9.07003 2.99361 632 " " " " A 2 0 0 "ILE " " CD1" " " 6 0 1 C2 
    4565 40 -7.58952 -5.50084 -1.27009 633 " " " " A 43 0 0 "GLY " " N  " " " 7 0 1 C2 
    4566 14 -8.29194 -5.04475 -2.42004 633 " " " " A 2 0 0 "GLY " " CA " " " 6 0 1 C2 
    4567 14 -7.42739 -4.1366 -3.30904 633 " " " " A 2 0 0 "GLY " " C  " " " 6 0 1 C2 
    4568 23 -7.71944 -3.95288 -4.48064 633 " " " " A 70 0 0 "GLY " " O  " " " 8 0 1 C2 
    4569 40 -6.37952 -3.52104 -2.67842 634 " " " " A 43 0 0 "LEU " " N  " " " 7 0 1 C2 
    4570 14 -5.35472 -2.71881 -3.38504 634 " " " " A 2 0 0 "LEU " " CA " " " 6 0 1 C2 
    4571 14 -4.69391 -3.56151 -4.57701 634 " " " " A 2 0 0 "LEU " " C  " " " 6 0 1 C2 
    4572 23 -4.54853 -3.05435 -5.68103 634 " " " " A 70 0 0 "LEU " " O  " " " 8 0 1 C2 
    4573 14 -4.36441 -1.92417 -2.54408 634 " " " " A 2 0 0 "LEU " " CB " " " 6 0 1 C2 
    4574 14 -3.3776 -1.03196 -3.24313 634 " " " " A 2 0 0 "LEU " " CG " " " 6 0 1 C2 
    4575 14 -4.02512 0.269132 -3.72322 634 " " " " A 2 0 0 "LEU " " CD1" " " 6 0 1 C2 
    4576 14 -2.15335 -0.728522 -2.41827 634 " " " " A 2 0 0 "LEU " " CD2" " " 6 0 1 C2 
    4577 40 -4.40218 -4.79909 -4.23001 635 " " " " A 43 0 0 "ILE " " N  " " " 7 0 1 C2 
    4578 14 -3.77193 -5.82138 -5.06145 635 " " " " A 2 0 0 "ILE " " CA " " " 6 0 1 C2 
    4579 14 -4.67568 -6.41933 -6.13374 635 " " " " A 2 0 0 "ILE " " C  " " " 6 0 1 C2 
    4580 23 -4.20155 -6.93312 -7.16275 635 " " " " A 70 0 0 "ILE " " O  " " " 8 0 1 C2 
    4581 14 -3.07808 -6.96557 -4.24369 635 " " " " A 2 0 0 "ILE " " CB " " " 6 0 1 C2 
    4582 14 -1.61892 -6.61537 -3.85693 635 " " " " A 2 0 0 "ILE " " CG1" " " 6 0 1 C2 
    4583 14 -3.07898 -8.42311 -4.84726 635 " " " " A 2 0 0 "ILE " " CG2" " " 6 0 1 C2 
    4584 14 -1.69711 -5.56051 -2.82666 635 " " " " A 2 0 0 "ILE " " CD1" " " 6 0 1 C2 
    4585 40 -5.96667 -6.16032 -6.08169 636 " " " " A 43 0 0 "ILE " " N  " " " 7 0 1 C2 
    4586 14 -6.91701 -6.42386 -7.12757 636 " " " " A 2 0 0 "ILE " " CA " " " 6 0 1 C2 
    4587 14 -6.84081 -5.19952 -8.07207 636 " " " " A 2 0 0 "ILE " " C  " " " 6 0 1 C2 
    4588 23 -6.58142 -5.32025 -9.32782 636 " " " " A 70 0 0 "ILE " " O  " " " 8 0 1 C2 
    4589 14 -8.37795 -6.52361 -6.58594 636 " " " " A 2 0 0 "ILE " " CB " " " 6 0 1 C2 
    4590 14 -8.5999 -7.56491 -5.47048 636 " " " " A 2 0 0 "ILE " " CG1" " " 6 0 1 C2 
    4591 14 -9.50698 -6.72432 -7.65439 636 " " " " A 2 0 0 "ILE " " CG2" " " 6 0 1 C2 
    4592 14 -9.9573 -7.58094 -4.72864 636 " " " " A 2 0 0 "ILE " " CD1" " " 6 0 1 C2 
    4593 40 -7.02372 -4.02451 -7.46695 637 " " " " A 43 0 0 "ALA " " N  " " " 7 0 1 C2 
    4594 14 -7.03578 -2.67805 -8.08665 637 " " " " A 2 0 0 "ALA " " CA " " " 6 0 1 C2 
    4595 14 -5.83704 -2.28712 -8.97199 637 " " " " A 2 0 0 "ALA " " C  " " " 6 0 1 C2 
    4596 23 -6.09285 -1.86661 -10.0949 637 " " " " A 70 0 0 "ALA " " O  " " " 8 0 1 C2 
    4597 14 -7.23019 -1.67129 -6.96388 637 " " " " A 2 0 0 "ALA " " CB " " " 6 0 1 C2 
    4598 40 -4.56622 -2.43633 -8.54431 638 " " " " A 43 0 0 "VAL " " N  " " " 7 0 1 C2 
    4599 14 -3.4231 -2.0403 -9.34262 638 " " " " A 2 0 0 "VAL " " CA " " " 6 0 1 C2 
    4600 14 -3.22319 -3.08565 -10.5093 638 " " " " A 2 0 0 "VAL " " C  " " " 6 0 1 C2 
    4601 23 -2.86894 -2.71411 -11.6127 638 " " " " A 70 0 0 "VAL " " O  " " " 8 0 1 C2 
    4602 14 -2.21473 -2.05976 -8.46535 638 " " " " A 2 0 0 "VAL " " CB " " " 6 0 1 C2 
    4603 14 -0.849055 -1.87251 -9.22169 638 " " " " A 2 0 0 "VAL " " CG1" " " 6 0 1 C2 
    4604 14 -2.37741 -1.06162 -7.27643 638 " " " " A 2 0 0 "VAL " " CG2" " " 6 0 1 C2 
    4605 40 -3.56419 -4.39885 -10.2457 639 " " " " A 43 0 0 "ILE " " N  " " " 7 0 1 C2 
    4606 14 -3.12323 -5.53504 -11.1346 639 " " " " A 2 0 0 "ILE " " CA " " " 6 0 1 C2 
    4607 14 -4.15039 -5.74321 -12.2966 639 " " " " A 2 0 0 "ILE " " C  " " " 6 0 1 C2 
    4608 23 -3.76575 -6.04482 -13.454 639 " " " " A 70 0 0 "ILE " " O  " " " 8 0 1 C2 
    4609 14 -2.82367 -6.79234 -10.2466 639 " " " " A 2 0 0 "ILE " " CB " " " 6 0 1 C2 
    4610 14 -1.8282 -6.50011 -9.14375 639 " " " " A 2 0 0 "ILE " " CG1" " " 6 0 1 C2 
    4611 14 -2.3788 -8.09555 -10.9201 639 " " " " A 2 0 0 "ILE " " CG2" " " 6 0 1 C2 
    4612 14 -0.417729 -5.98753 -9.55289 639 " " " " A 2 0 0 "ILE " " CD1" " " 6 0 1 C2 
    4613 40 -5.40758 -5.40872 -11.9953 640 " " " " A 43 0 0 "TRP " " N  " " " 7 0 1 C2 
    4614 14 -6.49962 -5.28713 -12.9895 640 " " " " A 2 0 0 "TRP " " CA " " " 6 0 1 C2 
    4615 14 -6.30509 -4.01391 -13.8342 640 " " " " A 2 0 0 "TRP " " C  " " " 6 0 1 C2 
    4616 23 -6.50052 -4.11878 -15.0808 640 " " " " A 70 0 0 "TRP " " O  " " " 8 0 1 C2 
    4617 14 -7.91117 -5.33845 -12.342 640 " " " " A 2 0 0 "TRP " " CB " " " 6 0 1 C2 
    4618 14 -9.08948 -5.47494 -13.2986 640 " " " " A 2 0 0 "TRP " " CG " " " 6 0 1 C2 
    4619 14 -9.63172 -4.39644 -13.8709 640 " " " " A 2 0 0 "TRP " " CD1" " " 6 0 1 C2 
    4620 14 -9.79698 -6.64675 -13.7213 640 " " " " A 2 0 0 "TRP " " CD2" " " 6 0 1 C2 
    4621 40 -10.6604 -4.80787 -14.6773 640 " " " " A 43 0 0 "TRP " " NE1" " " 7 0 1 C2 
    4622 14 -10.8842 -6.163 -14.5715 640 " " " " A 2 0 0 "TRP " " CE2" " " 6 0 1 C2 
    4623 14 -9.82165 -8.0171 -13.6001 640 " " " " A 2 0 0 "TRP " " CE3" " " 6 0 1 C2 
    4624 14 -11.8002 -7.017 -15.2354 640 " " " " A 2 0 0 "TRP " " CZ2" " " 6 0 1 C2 
    4625 14 -10.7756 -8.86994 -14.1686 640 " " " " A 2 0 0 "TRP " " CZ3" " " 6 0 1 C2 
    4626 14 -11.8049 -8.37007 -15.0066 640 " " " " A 2 0 0 "TRP " " CH2" " " 6 0 1 C2 
    4627 40 -5.87175 -2.84417 -13.2231 641 " " " " A 43 0 0 "GLY " " N  " " " 7 0 1 C2 
    4628 14 -5.4111 -1.62914 -13.942 641 " " " " A 2 0 0 "GLY " " CA " " " 6 0 1 C2 
    4629 14 -4.26489 -1.9487 -14.9276 641 " " " " A 2 0 0 "GLY " " C  " " " 6 0 1 C2 
    4630 23 -4.47359 -1.56626 -16.0316 641 " " " " A 70 0 0 "GLY " " O  " " " 8 0 1 C2 
    4631 40 -3.20791 -2.71105 -14.5618 642 " " " " A 43 0 0 "LEU " " N  " " " 7 0 1 C2 
    4632 14 -2.21393 -3.21388 -15.4894 642 " " " " A 2 0 0 "LEU " " CA " " " 6 0 1 C2 
    4633 14 -2.81779 -4.08542 -16.607 642 " " " " A 2 0 0 "LEU " " C  " " " 6 0 1 C2 
    4634 23 -2.62266 -3.74821 -17.7822 642 " " " " A 70 0 0 "LEU " " O  " " " 8 0 1 C2 
    4635 14 -1.05542 -3.98388 -14.7976 642 " " " " A 2 0 0 "LEU " " CB " " " 6 0 1 C2 
    4636 14 -0.173504 -3.03203 -13.9434 642 " " " " A 2 0 0 "LEU " " CG " " " 6 0 1 C2 
    4637 14 0.620706 -3.87828 -12.9501 642 " " " " A 2 0 0 "LEU " " CD1" " " 6 0 1 C2 
    4638 14 0.808834 -2.1617 -14.749 642 " " " " A 2 0 0 "LEU " " CD2" " " 6 0 1 C2 
    4639 40 -3.4279 -5.24531 -16.3004 643 " " " " A 43 0 0 "SER " " N  " " " 7 0 1 C2 
    4640 14 -3.96516 -6.235 -17.2384 643 " " " " A 2 0 0 "SER " " CA " " " 6 0 1 C2 
    4641 14 -4.92364 -5.68579 -18.3151 643 " " " " A 2 0 0 "SER " " C  " " " 6 0 1 C2 
    4642 23 -4.72037 -5.93213 -19.5233 643 " " " " A 70 0 0 "SER " " O  " " " 8 0 1 C2 
    4643 14 -4.66447 -7.35971 -16.443 643 " " " " A 2 0 0 "SER " " CB " " " 6 0 1 C2 
    4644 23 -4.6025 -8.51908 -17.1381 643 " " " " A 70 0 0 "SER " " OG " " " 8 0 1 C2 
    4645 40 -5.9066 -4.83058 -17.9058 644 " " " " A 43 0 0 "THR " " N  " " " 7 0 1 C2 
    4646 14 -6.80399 -4.06218 -18.6816 644 " " " " A 2 0 0 "THR " " CA " " " 6 0 1 C2 
    4647 14 -6.03529 -3.00058 -19.5214 644 " " " " A 2 0 0 "THR " " C  " " " 6 0 1 C2 
    4648 23 -6.316 -2.98198 -20.7335 644 " " " " A 70 0 0 "THR " " O  " " " 8 0 1 C2 
    4649 14 -7.93678 -3.59712 -17.7115 644 " " " " A 2 0 0 "THR " " CB " " " 6 0 1 C2 
    4650 23 -9.14737 -3.69027 -18.3948 644 " " " " A 70 0 0 "THR " " OG1" " " 8 0 1 C2 
    4651 14 -7.89516 -2.12608 -17.1913 644 " " " " A 2 0 0 "THR " " CG2" " " 6 0 1 C2 
    4652 40 -4.92926 -2.26036 -19.0259 645 " " " " A 43 0 0 "ASH " " N  " " " 7 0 1 C2 
    4653 14 -4.0316 -1.55347 -19.9295 645 " " " " A 2 0 0 "ASH " " CA " " " 6 0 1 C2 
    4654 14 -3.19364 -2.39266 -20.9699 645 " " " " A 2 0 0 "ASH " " C  " " " 6 0 1 C2 
    4655 23 -3.06985 -1.91209 -22.079 645 " " " " A 70 0 0 "ASH " " O  " " " 8 0 1 C2 
    4656 14 -3.1542 -0.629675 -19.0287 645 " " " " A 2 0 0 "ASH " " CB " " " 6 0 1 C2 
    4657 14 -2.27456 0.489553 -19.7331 645 " " " " A 2 0 0 "ASH " " CG " " " 6 0 1 C2 
    4658 23 -2.61273 0.958509 -20.784 645 " " " " A 70 0 0 "ASH " " OD1" " " 8 0 1 C2 
    4659 23 -1.20459 0.860605 -18.9491 645 " " " " A 70 0 0 "ASH " " OD2" " " 8 0 1 C2 
    4660 40 -2.7146 -3.58678 -20.5911 646 " " " " A 43 0 0 "TYR " " N  " " " 7 0 1 C2 
    4661 14 -2.04405 -4.46186 -21.4707 646 " " " " A 2 0 0 "TYR " " CA " " " 6 0 1 C2 
    4662 14 -2.82004 -4.98998 -22.6406 646 " " " " A 2 0 0 "TYR " " C  " " " 6 0 1 C2 
    4663 23 -2.38398 -5.10243 -23.7816 646 " " " " A 70 0 0 "TYR " " O  " " " 8 0 1 C2 
    4664 14 -1.41476 -5.58686 -20.6894 646 " " " " A 2 0 0 "TYR " " CB " " " 6 0 1 C2 
    4665 14 -0.116774 -5.47101 -19.9508 646 " " " " A 2 0 0 "TYR " " CG " " " 6 0 1 C2 
    4666 14 0.979711 -4.95076 -20.6456 646 " " " " A 2 0 0 "TYR " " CD1" " " 6 0 1 C2 
    4667 14 0.0316424 -5.84467 -18.6413 646 " " " " A 2 0 0 "TYR " " CD2" " " 6 0 1 C2 
    4668 14 2.22417 -4.81215 -19.9963 646 " " " " A 2 0 0 "TYR " " CE1" " " 6 0 1 C2 
    4669 14 1.28953 -5.75686 -17.9452 646 " " " " A 2 0 0 "TYR " " CE2" " " 6 0 1 C2 
    4670 14 2.37418 -5.18249 -18.6276 646 " " " " A 2 0 0 "TYR " " CZ " " " 6 0 1 C2 
    4671 23 3.62915 -5.06586 -18.0823 646 " " " " A 70 0 0 "TYR " " OH " " " 8 0 1 C2 
    4672 40 -4.17369 -5.21657 -22.3994 647 " " " " A 43 0 0 "GLU " " N  " " " 7 0 1 C2 
    4673 14 -5.18746 -5.54182 -23.4619 647 " " " " A 2 0 0 "GLU " " CA " " " 6 0 1 C2 
    4674 14 -5.2403 -4.39192 -24.5534 647 " " " " A 2 0 0 "GLU " " C  " " " 6 0 1 C2 
    4675 23 -5.14914 -4.67209 -25.7668 647 " " " " A 70 0 0 "GLU " " O  " " " 8 0 1 C2 
    4676 14 -6.60753 -5.81278 -22.8726 647 " " " " A 2 0 0 "GLU " " CB " " " 6 0 1 C2 
    4677 14 -7.67031 -5.97829 -23.9673 647 " " " " A 2 0 0 "GLU " " CG " " " 6 0 1 C2 
    4678 14 -7.66299 -7.31188 -24.7365 647 " " " " A 2 0 0 "GLU " " CD " " " 6 0 1 C2 
    4679 23 -8.54585 -7.61217 -25.5492 647 " " " " A 70 0 0 "GLU " " OE1" " " 8 0 1 C2 
    4680 23 -6.71305 -8.10968 -24.5804 647 " " " " A 70 0 0 "GLU " " OE2" " " 8 0 1 C2 
    4681 40 -5.32171 -3.1525 -24.0215 648 " " " " A 43 0 0 "VAL " " N  " " " 7 0 1 C2 
    4682 14 -5.4763 -1.94528 -24.8632 648 " " " " A 2 0 0 "VAL " " CA " " " 6 0 1 C2 
    4683 14 -4.18753 -1.67139 -25.6566 648 " " " " A 2 0 0 "VAL " " C  " " " 6 0 1 C2 
    4684 23 -4.27383 -1.41564 -26.8645 648 " " " " A 70 0 0 "VAL " " O  " " " 8 0 1 C2 
    4685 14 -5.89678 -0.731272 -24.0465 648 " " " " A 2 0 0 "VAL " " CB " " " 6 0 1 C2 
    4686 14 -5.98129 0.645612 -24.7221 648 " " " " A 2 0 0 "VAL " " CG1" " " 6 0 1 C2 
    4687 14 -7.23733 -1.01545 -23.3127 648 " " " " A 2 0 0 "VAL " " CG2" " " 6 0 1 C2 
    4688 40 -3.01571 -1.84773 -25.0651 649 " " " " A 43 0 0 "PHE " " N  " " " 7 0 1 C2 
    4689 14 -1.71199 -2.02915 -25.6667 649 " " " " A 2 0 0 "PHE " " CA " " " 6 0 1 C2 
    4690 14 -1.67835 -3.06338 -26.8094 649 " " " " A 2 0 0 "PHE " " C  " " " 6 0 1 C2 
    4691 23 -1.07784 -2.78391 -27.8324 649 " " " " A 70 0 0 "PHE " " O  " " " 8 0 1 C2 
    4692 14 -0.660698 -2.2261 -24.5415 649 " " " " A 2 0 0 "PHE " " CB " " " 6 0 1 C2
[truncated: 11,589,476 more chars]
