# Supplementary material for: Inhibition Mechanism of Anti-TB Drug SQ109: Allosteric Inhibition of TMM Translocation of Mycobacterium Tuberculosis MmpL3 Transporter
Source: J Chem Inf Model. 2023 Aug 17;63(16):5356–74. doi: 10.1021/acs.jcim.3c00616 (PMC10466384; doi:10.1021/acs.jcim.3c00616)
Supplement: Supplementary file 2 — ci3c00616_si_002.zip [file ci3c00616_si_002.zip › data/TM7-TM8_conformchange/6AJF_apo_traj2_93ns.mae]

{
  s_m_m2io_version
  :::
  2.0.0
}
f_m_ct {
  s_m_title
  r_chorus_box_ax
  r_chorus_box_ay
  r_chorus_box_az
  r_chorus_box_bx
  r_chorus_box_by
  r_chorus_box_bz
  r_chorus_box_cx
  r_chorus_box_cy
  r_chorus_box_cz
  :::
  ""
  90.5288
  0
  0
  0
  78.8914
  0
  0
  0
  122.437
  m_atom[88624] {
    # First column is atom index #
    i_m_mmod_type
    r_m_x_coord
    r_m_y_coord
    r_m_z_coord
    i_m_residue_number
    s_m_insertion_code
    s_m_mmod_res
    s_m_chain_name
    i_m_color
    r_m_charge1
    r_m_charge2
    s_m_pdb_residue_name
    s_m_pdb_atom_name
    s_m_grow_name
    i_m_atomic_number
    i_m_formal_charge
    i_m_visibility
    s_m_pdb_segment_name
    :::
    1 40 -5.04776 19.9589 -31.5177 1 " " " " A 43 0 0 "MET " " N  " " " 7 0 1 C2 
    2 14 -4.05122 20.9966 -31.3057 1 " " " " A 2 0 0 "MET " " CA " " " 6 0 1 C2 
    3 14 -2.70125 20.4526 -30.8281 1 " " " " A 2 0 0 "MET " " C  " " " 6 0 1 C2 
    4 23 -1.88217 21.3175 -30.3852 1 " " " " A 70 0 0 "MET " " O  " " " 8 0 1 C2 
    5 14 -4.66088 22.0916 -30.3606 1 " " " " A 2 0 0 "MET " " CB " " " 6 0 1 C2 
    6 14 -4.77586 23.4555 -31.0145 1 " " " " A 2 0 0 "MET " " CG " " " 6 0 1 C2 
    7 52 -5.29679 24.6263 -29.8239 1 " " " " A 13 0 0 "MET " " SD " " " 16 0 1 C2 
    8 14 -5.35343 26.0684 -30.8447 1 " " " " A 2 0 0 "MET " " CE " " " 6 0 1 C2 
    9 40 -2.38541 19.1857 -30.8357 2 " " " " A 43 0 0 "PHE " " N  " " " 7 0 1 C2 
    10 14 -1.10945 18.7942 -30.2812 2 " " " " A 2 0 0 "PHE " " CA " " " 6 0 1 C2 
    11 14 0.178134 19.2265 -31.17 2 " " " " A 2 0 0 "PHE " " C  " " " 6 0 1 C2 
    12 23 1.2194 19.6035 -30.6616 2 " " " " A 70 0 0 "PHE " " O  " " " 8 0 1 C2 
    13 14 -1.08718 17.2785 -30.0881 2 " " " " A 2 0 0 "PHE " " CB " " " 6 0 1 C2 
    14 14 -1.79701 16.7515 -28.9088 2 " " " " A 2 0 0 "PHE " " CG " " " 6 0 1 C2 
    15 14 -1.19643 16.5883 -27.5969 2 " " " " A 2 0 0 "PHE " " CD1" " " 6 0 1 C2 
    16 14 -3.08161 16.2731 -29.0757 2 " " " " A 2 0 0 "PHE " " CD2" " " 6 0 1 C2 
    17 14 -1.86646 16.0504 -26.5062 2 " " " " A 2 0 0 "PHE " " CE1" " " 6 0 1 C2 
    18 14 -3.8256 15.8314 -27.9668 2 " " " " A 2 0 0 "PHE " " CE2" " " 6 0 1 C2 
    19 14 -3.2236 15.7307 -26.6834 2 " " " " A 2 0 0 "PHE " " CZ " " " 6 0 1 C2 
    20 40 -0.135874 19.4524 -32.5202 3 " " " " A 43 0 0 "ALA " " N  " " " 7 0 1 C2 
    21 14 0.857006 19.9956 -33.403 3 " " " " A 2 0 0 "ALA " " CA " " " 6 0 1 C2 
    22 14 1.16263 21.508 -33.2518 3 " " " " A 2 0 0 "ALA " " C  " " " 6 0 1 C2 
    23 23 2.26293 21.9711 -33.5114 3 " " " " A 70 0 0 "ALA " " O  " " " 8 0 1 C2 
    24 14 0.364618 19.7713 -34.8641 3 " " " " A 2 0 0 "ALA " " CB " " " 6 0 1 C2 
    25 40 0.126274 22.1897 -32.8185 4 " " " " A 43 0 0 "TRP " " N  " " " 7 0 1 C2 
    26 14 0.230913 23.6445 -32.4463 4 " " " " A 2 0 0 "TRP " " CA " " " 6 0 1 C2 
    27 14 1.01845 23.8166 -31.1481 4 " " " " A 2 0 0 "TRP " " C  " " " 6 0 1 C2 
    28 23 1.94951 24.6573 -31.1467 4 " " " " A 70 0 0 "TRP " " O  " " " 8 0 1 C2 
    29 14 -1.13002 24.3493 -32.2281 4 " " " " A 2 0 0 "TRP " " CB " " " 6 0 1 C2 
    30 14 -1.13291 25.7898 -31.8804 4 " " " " A 2 0 0 "TRP " " CG " " " 6 0 1 C2 
    31 14 -1.17821 26.8091 -32.7527 4 " " " " A 2 0 0 "TRP " " CD1" " " 6 0 1 C2 
    32 14 -1.04743 26.4811 -30.623 4 " " " " A 2 0 0 "TRP " " CD2" " " 6 0 1 C2 
    33 40 -1.11789 28.0803 -32.1932 4 " " " " A 43 0 0 "TRP " " NE1" " " 7 0 1 C2 
    34 14 -1.00915 27.8767 -30.8585 4 " " " " A 2 0 0 "TRP " " CE2" " " 6 0 1 C2 
    35 14 -1.10169 26.0889 -29.2559 4 " " " " A 2 0 0 "TRP " " CE3" " " 6 0 1 C2 
    36 14 -0.968405 28.8468 -29.8352 4 " " " " A 2 0 0 "TRP " " CZ2" " " 6 0 1 C2 
    37 14 -0.914528 27.0636 -28.2284 4 " " " " A 2 0 0 "TRP " " CZ3" " " 6 0 1 C2 
    38 14 -0.825565 28.4317 -28.5286 4 " " " " A 2 0 0 "TRP " " CH2" " " 6 0 1 C2 
    39 40 0.760968 22.937 -30.1939 5 " " " " A 43 0 0 "TRP " " N  " " " 7 0 1 C2 
    40 14 1.54936 22.7685 -28.9578 5 " " " " A 2 0 0 "TRP " " CA " " " 6 0 1 C2 
    41 14 3.06179 22.3999 -29.2851 5 " " " " A 2 0 0 "TRP " " C  " " " 6 0 1 C2 
    42 23 4.04749 22.964 -28.7215 5 " " " " A 70 0 0 "TRP " " O  " " " 8 0 1 C2 
    43 14 0.931128 21.8052 -27.9052 5 " " " " A 2 0 0 "TRP " " CB " " " 6 0 1 C2 
    44 14 1.49933 21.8456 -26.5073 5 " " " " A 2 0 0 "TRP " " CG " " " 6 0 1 C2 
    45 14 1.96737 20.7059 -25.9149 5 " " " " A 2 0 0 "TRP " " CD1" " " 6 0 1 C2 
    46 14 1.75471 22.956 -25.664 5 " " " " A 2 0 0 "TRP " " CD2" " " 6 0 1 C2 
    47 40 2.39374 21.0922 -24.7007 5 " " " " A 43 0 0 "TRP " " NE1" " " 7 0 1 C2 
    48 14 2.38047 22.4828 -24.5063 5 " " " " A 2 0 0 "TRP " " CE2" " " 6 0 1 C2 
    49 14 1.60362 24.3419 -25.7639 5 " " " " A 2 0 0 "TRP " " CE3" " " 6 0 1 C2 
    50 14 2.76857 23.3678 -23.4988 5 " " " " A 2 0 0 "TRP " " CZ2" " " 6 0 1 C2 
    51 14 1.93423 25.1801 -24.7643 5 " " " " A 2 0 0 "TRP " " CZ3" " " 6 0 1 C2 
    52 14 2.51491 24.7628 -23.5816 5 " " " " A 2 0 0 "TRP " " CH2" " " 6 0 1 C2 
    53 40 3.30086 21.549 -30.2602 6 " " " " A 43 0 0 "GLY " " N  " " " 7 0 1 C2 
    54 14 4.56927 21.0699 -30.6935 6 " " " " A 2 0 0 "GLY " " CA " " " 6 0 1 C2 
    55 14 5.46807 22.1859 -31.2345 6 " " " " A 2 0 0 "GLY " " C  " " " 6 0 1 C2 
    56 23 6.6751 22.158 -31.0278 6 " " " " A 70 0 0 "GLY " " O  " " " 8 0 1 C2 
    57 40 4.8581 23.099 -31.9726 7 " " " " A 43 0 0 "ARG " " N  " " " 7 0 1 C2 
    58 14 5.43377 24.2969 -32.4912 7 " " " " A 2 0 0 "ARG " " CA " " " 6 0 1 C2 
    59 14 5.64562 25.2808 -31.3395 7 " " " " A 2 0 0 "ARG " " C  " " " 6 0 1 C2 
    60 23 6.77563 25.7941 -31.1833 7 " " " " A 70 0 0 "ARG " " O  " " " 8 0 1 C2 
    61 14 4.57643 24.8365 -33.6545 7 " " " " A 2 0 0 "ARG " " CB " " " 6 0 1 C2 
    62 14 5.12316 26.1524 -34.1558 7 " " " " A 2 0 0 "ARG " " CG " " " 6 0 1 C2 
    63 14 4.59009 26.5248 -35.541 7 " " " " A 2 0 0 "ARG " " CD " " " 6 0 1 C2 
    64 40 5.5487 26.2385 -36.5501 7 " " " " A 43 0 0 "ARG " " NE " " " 7 0 1 C2 
    65 14 5.5992 26.7402 -37.8287 7 " " " " A 2 0 0 "ARG " " CZ " " " 6 0 1 C2 
    66 40 4.62915 27.5292 -38.1741 7 " " " " A 43 0 0 "ARG " " NH1" " " 7 0 1 C2 
    67 40 6.67221 26.3775 -38.5918 7 " " " " A 43 0 0 "ARG " " NH2" " " 7 0 1 C2 
    68 40 4.60392 25.478 -30.5501 8 " " " " A 43 0 0 "THR " " N  " " " 7 0 1 C2 
    69 14 4.59054 26.4585 -29.4301 8 " " " " A 2 0 0 "THR " " CA " " " 6 0 1 C2 
    70 14 5.72735 26.1474 -28.4036 8 " " " " A 2 0 0 "THR " " C  " " " 6 0 1 C2 
    71 23 6.3687 27.1114 -27.9911 8 " " " " A 70 0 0 "THR " " O  " " " 8 0 1 C2 
    72 14 3.18461 26.4728 -28.8804 8 " " " " A 2 0 0 "THR " " CB " " " 6 0 1 C2 
    73 23 2.18373 26.8245 -29.7334 8 " " " " A 70 0 0 "THR " " OG1" " " 8 0 1 C2 
    74 14 3.01825 27.48 -27.674 8 " " " " A 2 0 0 "THR " " CG2" " " 6 0 1 C2 
    75 40 5.92647 24.9007 -27.9865 9 " " " " A 43 0 0 "VAL " " N  " " " 7 0 1 C2 
    76 14 7.00934 24.4973 -27.1343 9 " " " " A 2 0 0 "VAL " " CA " " " 6 0 1 C2 
    77 14 8.40096 24.5096 -27.9633 9 " " " " A 2 0 0 "VAL " " C  " " " 6 0 1 C2 
    78 23 9.37687 24.0195 -27.4047 9 " " " " A 70 0 0 "VAL " " O  " " " 8 0 1 C2 
    79 14 6.71167 23.1138 -26.3948 9 " " " " A 2 0 0 "VAL " " CB " " " 6 0 1 C2 
    80 14 5.5472 23.2021 -25.4667 9 " " " " A 2 0 0 "VAL " " CG1" " " 6 0 1 C2 
    81 14 6.80515 21.7949 -27.2537 9 " " " " A 2 0 0 "VAL " " CG2" " " 6 0 1 C2 
    82 40 8.56425 25.1495 -29.1297 10 " " " " A 43 0 0 "TYR " " N  " " " 7 0 1 C2 
    83 14 9.93727 25.4429 -29.6706 10 " " " " A 2 0 0 "TYR " " CA " " " 6 0 1 C2 
    84 14 10.0447 26.9499 -29.6721 10 " " " " A 2 0 0 "TYR " " C  " " " 6 0 1 C2 
    85 23 11.033 27.5804 -29.2566 10 " " " " A 70 0 0 "TYR " " O  " " " 8 0 1 C2 
    86 14 10.0547 24.8376 -31.1127 10 " " " " A 2 0 0 "TYR " " CB " " " 6 0 1 C2 
    87 14 11.3877 25.2292 -31.8146 10 " " " " A 2 0 0 "TYR " " CG " " " 6 0 1 C2 
    88 14 12.542 24.3816 -31.835 10 " " " " A 2 0 0 "TYR " " CD1" " " 6 0 1 C2 
    89 14 11.4328 26.3848 -32.6015 10 " " " " A 2 0 0 "TYR " " CD2" " " 6 0 1 C2 
    90 14 13.703 24.803 -32.4836 10 " " " " A 2 0 0 "TYR " " CE1" " " 6 0 1 C2 
    91 14 12.5368 26.8003 -33.241 10 " " " " A 2 0 0 "TYR " " CE2" " " 6 0 1 C2 
    92 14 13.7276 26.0359 -33.2408 10 " " " " A 2 0 0 "TYR " " CZ " " " 6 0 1 C2 
    93 23 14.8436 26.5419 -33.811 10 " " " " A 70 0 0 "TYR " " OH " " " 8 0 1 C2 
    94 40 9.01537 27.6075 -30.1993 11 " " " " A 43 0 0 "GLN " " N  " " " 7 0 1 C2 
    95 14 8.93654 29.0994 -30.3595 11 " " " " A 2 0 0 "GLN " " CA " " " 6 0 1 C2 
    96 14 9.0781 29.8507 -29.0912 11 " " " " A 2 0 0 "GLN " " C  " " " 6 0 1 C2 
    97 23 9.59243 30.9526 -29.0436 11 " " " " A 70 0 0 "GLN " " O  " " " 8 0 1 C2 
    98 14 7.6899 29.5721 -31.1218 11 " " " " A 2 0 0 "GLN " " CB " " " 6 0 1 C2 
    99 14 7.69939 28.9454 -32.5557 11 " " " " A 2 0 0 "GLN " " CG " " " 6 0 1 C2 
    100 14 6.51945 29.5793 -33.4087 11 " " " " A 2 0 0 "GLN " " CD " " " 6 0 1 C2 
    101 23 5.47164 29.8729 -32.8509 11 " " " " A 70 0 0 "GLN " " OE1" " " 8 0 1 C2 
    102 40 6.79937 29.7628 -34.7023 11 " " " " A 43 0 0 "GLN " " NE2" " " 7 0 1 C2 
    103 40 8.71774 29.1719 -27.9838 12 " " " " A 43 0 0 "PHE " " N  " " " 7 0 1 C2 
    104 14 8.65644 29.7018 -26.6307 12 " " " " A 2 0 0 "PHE " " CA " " " 6 0 1 C2 
    105 14 9.1492 28.6864 -25.5959 12 " " " " A 2 0 0 "PHE " " C  " " " 6 0 1 C2 
    106 23 8.66084 28.6438 -24.4624 12 " " " " A 70 0 0 "PHE " " O  " " " 8 0 1 C2 
    107 14 7.22523 30.164 -26.3276 12 " " " " A 2 0 0 "PHE " " CB " " " 6 0 1 C2 
    108 14 6.64187 31.1966 -27.288 12 " " " " A 2 0 0 "PHE " " CG " " " 6 0 1 C2 
    109 14 7.26776 32.4432 -27.2979 12 " " " " A 2 0 0 "PHE " " CD1" " " 6 0 1 C2 
    110 14 5.69376 30.8317 -28.2805 12 " " " " A 2 0 0 "PHE " " CD2" " " 6 0 1 C2 
    111 14 6.94065 33.3865 -28.2901 12 " " " " A 2 0 0 "PHE " " CE1" " " 6 0 1 C2 
    112 14 5.38059 31.8071 -29.218 12 " " " " A 2 0 0 "PHE " " CE2" " " 6 0 1 C2 
    113 14 6.06288 33.0246 -29.3507 12 " " " " A 2 0 0 "PHE " " CZ " " " 6 0 1 C2 
    114 40 10.1392 27.8548 -25.9463 13 " " " " A 43 0 0 "ARG " " N  " " " 7 0 1 C2 
    115 14 10.7976 26.7307 -25.27 13 " " " " A 2 0 0 "ARG " " CA " " " 6 0 1 C2 
    116 14 11.178 26.902 -23.7848 13 " " " " A 2 0 0 "ARG " " C  " " " 6 0 1 C2 
    117 23 10.8908 26.0527 -22.9047 13 " " " " A 70 0 0 "ARG " " O  " " " 8 0 1 C2 
    118 14 11.9511 26.1178 -26.0843 13 " " " " A 2 0 0 "ARG " " CB " " " 6 0 1 C2 
    119 14 13.254 26.9802 -26.267 13 " " " " A 2 0 0 "ARG " " CG " " " 6 0 1 C2 
    120 14 14.1062 26.4371 -27.4698 13 " " " " A 2 0 0 "ARG " " CD " " " 6 0 1 C2 
    121 40 14.9777 27.4657 -28.0266 13 " " " " A 43 0 0 "ARG " " NE " " " 7 0 1 C2 
    122 14 15.8771 27.3508 -29.014 13 " " " " A 2 0 0 "ARG " " CZ " " " 6 0 1 C2 
    123 40 16.1528 26.1162 -29.4633 13 " " " " A 43 0 0 "ARG " " NH1" " " 7 0 1 C2 
    124 40 16.6171 28.3504 -29.4356 13 " " " " A 43 0 0 "ARG " " NH2" " " 7 0 1 C2 
    125 40 11.8535 28.0274 -23.4808 14 " " " " A 43 0 0 "TYR " " N  " " " 7 0 1 C2 
    126 14 12.5186 28.1633 -22.254 14 " " " " A 2 0 0 "TYR " " CA " " " 6 0 1 C2 
    127 14 11.6513 28.4853 -21.0323 14 " " " " A 2 0 0 "TYR " " C  " " " 6 0 1 C2 
    128 23 12.0603 28.2354 -19.8909 14 " " " " A 70 0 0 "TYR " " O  " " " 8 0 1 C2 
    129 14 13.6452 29.2077 -22.4554 14 " " " " A 2 0 0 "TYR " " CB " " " 6 0 1 C2 
    130 14 14.8206 28.8637 -23.3434 14 " " " " A 2 0 0 "TYR " " CG " " " 6 0 1 C2 
    131 14 15.7407 27.8347 -22.9273 14 " " " " A 2 0 0 "TYR " " CD1" " " 6 0 1 C2 
    132 14 15.1339 29.6516 -24.4882 14 " " " " A 2 0 0 "TYR " " CD2" " " 6 0 1 C2 
    133 14 16.7715 27.4119 -23.7642 14 " " " " A 2 0 0 "TYR " " CE1" " " 6 0 1 C2 
    134 14 16.2602 29.3134 -25.2529 14 " " " " A 2 0 0 "TYR " " CE2" " " 6 0 1 C2 
    135 14 17.1193 28.2215 -24.9012 14 " " " " A 2 0 0 "TYR " " CZ " " " 6 0 1 C2 
    136 23 18.0652 27.7792 -25.7839 14 " " " " A 70 0 0 "TYR " " OH " " " 8 0 1 C2 
    137 40 10.4124 28.8915 -21.3061 15 " " " " A 43 0 0 "ILE " " N  " " " 7 0 1 C2 
    138 14 9.39656 29.4021 -20.4151 15 " " " " A 2 0 0 "ILE " " CA " " " 6 0 1 C2 
    139 14 8.49919 28.1667 -19.9954 15 " " " " A 2 0 0 "ILE " " C  " " " 6 0 1 C2 
    140 23 7.96693 28.1881 -18.8887 15 " " " " A 70 0 0 "ILE " " O  " " " 8 0 1 C2 
    141 14 8.64385 30.4523 -21.1663 15 " " " " A 2 0 0 "ILE " " CB " " " 6 0 1 C2 
    142 14 9.56627 31.6824 -21.6271 15 " " " " A 2 0 0 "ILE " " CG1" " " 6 0 1 C2 
    143 14 7.57845 31.0816 -20.2368 15 " " " " A 2 0 0 "ILE " " CG2" " " 6 0 1 C2 
    144 14 9.05019 32.6448 -22.6802 15 " " " " A 2 0 0 "ILE " " CD1" " " 6 0 1 C2 
    145 40 8.35687 27.1108 -20.8032 16 " " " " A 43 0 0 "VAL " " N  " " " 7 0 1 C2 
    146 14 7.48847 25.9142 -20.6234 16 " " " " A 2 0 0 "VAL " " CA " " " 6 0 1 C2 
    147 14 8.02916 25.0222 -19.5351 16 " " " " A 2 0 0 "VAL " " C  " " " 6 0 1 C2 
    148 23 7.32 24.3399 -18.7602 16 " " " " A 70 0 0 "VAL " " O  " " " 8 0 1 C2 
    149 14 7.47812 25.1167 -21.9814 16 " " " " A 2 0 0 "VAL " " CB " " " 6 0 1 C2 
    150 14 6.2755 24.0836 -21.9851 16 " " " " A 2 0 0 "VAL " " CG1" " " 6 0 1 C2 
    151 14 7.33834 25.9804 -23.1892 16 " " " " A 2 0 0 "VAL " " CG2" " " 6 0 1 C2 
    152 40 9.39918 24.8055 -19.6032 17 " " " " A 43 0 0 "ILE " " N  " " " 7 0 1 C2 
    153 14 10.2344 24.332 -18.5398 17 " " " " A 2 0 0 "ILE " " CA " " " 6 0 1 C2 
    154 14 10.1534 25.2492 -17.3429 17 " " " " A 2 0 0 "ILE " " C  " " " 6 0 1 C2 
    155 23 9.66893 24.8924 -16.2531 17 " " " " A 70 0 0 "ILE " " O  " " " 8 0 1 C2 
    156 14 11.7402 24.2804 -19.0996 17 " " " " A 2 0 0 "ILE " " CB " " " 6 0 1 C2 
    157 14 11.8756 23.4466 -20.3917 17 " " " " A 2 0 0 "ILE " " CG1" " " 6 0 1 C2 
    158 14 12.7902 23.8282 -18.0613 17 " " " " A 2 0 0 "ILE " " CG2" " " 6 0 1 C2 
    159 14 13.2567 23.4718 -21.0643 17 " " " " A 2 0 0 "ILE " " CD1" " " 6 0 1 C2 
    160 40 10.5898 26.4828 -17.473 18 " " " " A 43 0 0 "GLY " " N  " " " 7 0 1 C2 
    161 14 11.0028 27.3655 -16.3976 18 " " " " A 2 0 0 "GLY " " CA " " " 6 0 1 C2 
    162 14 9.97787 27.7618 -15.2938 18 " " " " A 2 0 0 "GLY " " C  " " " 6 0 1 C2 
    163 23 10.3101 27.683 -14.1142 18 " " " " A 70 0 0 "GLY " " O  " " " 8 0 1 C2 
    164 40 8.70803 27.993 -15.5885 19 " " " " A 43 0 0 "VAL " " N  " " " 7 0 1 C2 
    165 14 7.70587 28.172 -14.58 19 " " " " A 2 0 0 "VAL " " CA " " " 6 0 1 C2 
    166 14 7.28417 26.7957 -13.9506 19 " " " " A 2 0 0 "VAL " " C  " " " 6 0 1 C2 
    167 23 6.96806 26.7971 -12.765 19 " " " " A 70 0 0 "VAL " " O  " " " 8 0 1 C2 
    168 14 6.53694 28.9821 -15.2773 19 " " " " A 2 0 0 "VAL " " CB " " " 6 0 1 C2 
    169 14 6.90443 30.4463 -15.7855 19 " " " " A 2 0 0 "VAL " " CG1" " " 6 0 1 C2 
    170 14 5.67945 28.231 -16.2556 19 " " " " A 2 0 0 "VAL " " CG2" " " 6 0 1 C2 
    171 40 7.14353 25.6871 -14.7407 20 " " " " A 43 0 0 "MET " " N  " " " 7 0 1 C2 
    172 14 6.7117 24.3809 -14.3332 20 " " " " A 2 0 0 "MET " " CA " " " 6 0 1 C2 
    173 14 7.68497 23.6852 -13.3698 20 " " " " A 2 0 0 "MET " " C  " " " 6 0 1 C2 
    174 23 7.28003 23.0255 -12.441 20 " " " " A 70 0 0 "MET " " O  " " " 8 0 1 C2 
    175 14 6.50856 23.6397 -15.6264 20 " " " " A 2 0 0 "MET " " CB " " " 6 0 1 C2 
    176 14 5.84156 22.2518 -15.3792 20 " " " " A 2 0 0 "MET " " CG " " " 6 0 1 C2 
    177 52 4.30766 22.3499 -14.5014 20 " " " " A 13 0 0 "MET " " SD " " " 16 0 1 C2 
    178 14 3.08429 22.5582 -15.8291 20 " " " " A 2 0 0 "MET " " CE " " " 6 0 1 C2 
    179 40 8.98577 23.9038 -13.6168 21 " " " " A 43 0 0 "VAL " " N  " " " 7 0 1 C2 
    180 14 9.97474 23.5453 -12.6698 21 " " " " A 2 0 0 "VAL " " CA " " " 6 0 1 C2 
    181 14 9.74839 24.2828 -11.2835 21 " " " " A 2 0 0 "VAL " " C  " " " 6 0 1 C2 
    182 23 9.5843 23.6219 -10.2129 21 " " " " A 70 0 0 "VAL " " O  " " " 8 0 1 C2 
    183 14 11.3888 23.7214 -13.2666 21 " " " " A 2 0 0 "VAL " " CB " " " 6 0 1 C2 
    184 14 12.5769 23.6755 -12.2706 21 " " " " A 2 0 0 "VAL " " CG1" " " 6 0 1 C2 
    185 14 11.6886 22.8302 -14.5636 21 " " " " A 2 0 0 "VAL " " CG2" " " 6 0 1 C2 
    186 40 9.46494 25.6491 -11.3456 22 " " " " A 43 0 0 "ALA " " N  " " " 7 0 1 C2 
    187 14 9.20672 26.5145 -10.1628 22 " " " " A 2 0 0 "ALA " " CA " " " 6 0 1 C2 
    188 14 7.87614 26.1438 -9.45771 22 " " " " A 2 0 0 "ALA " " C  " " " 6 0 1 C2 
    189 23 7.89828 26.0723 -8.22187 22 " " " " A 70 0 0 "ALA " " O  " " " 8 0 1 C2 
    190 14 9.24574 27.9485 -10.5872 22 " " " " A 2 0 0 "ALA " " CB " " " 6 0 1 C2 
    191 40 6.85639 25.6642 -10.2295 23 " " " " A 43 0 0 "LEU " " N  " " " 7 0 1 C2 
    192 14 5.46353 25.332 -9.87336 23 " " " " A 2 0 0 "LEU " " CA " " " 6 0 1 C2 
    193 14 5.60767 23.9159 -9.27206 23 " " " " A 2 0 0 "LEU " " C  " " " 6 0 1 C2 
    194 23 5.14019 23.7564 -8.09284 23 " " " " A 70 0 0 "LEU " " O  " " " 8 0 1 C2 
    195 14 4.57261 25.3287 -11.1069 23 " " " " A 2 0 0 "LEU " " CB " " " 6 0 1 C2 
    196 14 3.0616 24.9326 -10.8344 23 " " " " A 2 0 0 "LEU " " CG " " " 6 0 1 C2 
    197 14 2.49306 25.8387 -9.69616 23 " " " " A 2 0 0 "LEU " " CD1" " " 6 0 1 C2 
    198 14 2.05406 24.9425 -12.0244 23 " " " " A 2 0 0 "LEU " " CD2" " " 6 0 1 C2 
    199 40 6.39376 23.044 -9.82314 24 " " " " A 43 0 0 "CYS " " N  " " " 7 0 1 C2 
    200 14 6.65527 21.7632 -9.27352 24 " " " " A 2 0 0 "CYS " " CA " " " 6 0 1 C2 
    201 14 7.31454 21.7282 -7.90383 24 " " " " A 2 0 0 "CYS " " C  " " " 6 0 1 C2 
    202 23 6.7488 21.1233 -7.00514 24 " " " " A 70 0 0 "CYS " " O  " " " 8 0 1 C2 
    203 14 7.46795 20.8683 -10.2052 24 " " " " A 2 0 0 "CYS " " CB " " " 6 0 1 C2 
    204 52 6.41988 20.2778 -11.537 24 " " " " A 13 0 0 "CYS " " SG " " " 16 0 1 C2 
    205 40 8.55666 22.2851 -7.73966 25 " " " " A 43 0 0 "LEU " " N  " " " 7 0 1 C2 
    206 14 9.30085 22.4338 -6.51467 25 " " " " A 2 0 0 "LEU " " CA " " " 6 0 1 C2 
    207 14 8.65006 23.3484 -5.55079 25 " " " " A 2 0 0 "LEU " " C  " " " 6 0 1 C2 
    208 23 8.80764 23.1576 -4.36585 25 " " " " A 70 0 0 "LEU " " O  " " " 8 0 1 C2 
    209 14 10.7872 22.8741 -6.75556 25 " " " " A 2 0 0 "LEU " " CB " " " 6 0 1 C2 
    210 14 11.6244 21.7532 -7.54074 25 " " " " A 2 0 0 "LEU " " CG " " " 6 0 1 C2 
    211 14 12.5372 22.3581 -8.61945 25 " " " " A 2 0 0 "LEU " " CD1" " " 6 0 1 C2 
    212 14 12.4061 20.822 -6.59451 25 " " " " A 2 0 0 "LEU " " CD2" " " 6 0 1 C2 
    213 40 7.80754 24.1937 -6.13512 26 " " " " A 43 0 0 "GLY " " N  " " " 7 0 1 C2 
    214 14 6.76211 24.958 -5.46266 26 " " " " A 2 0 0 "GLY " " CA " " " 6 0 1 C2 
    215 14 5.83632 24.1109 -4.57362 26 " " " " A 2 0 0 "GLY " " C  " " " 6 0 1 C2 
    216 23 5.69734 24.3018 -3.3786 26 " " " " A 70 0 0 "GLY " " O  " " " 8 0 1 C2 
    217 40 5.41782 22.9733 -5.20473 27 " " " " A 43 0 0 "GLY " " N  " " " 7 0 1 C2 
    218 14 4.73228 21.9542 -4.53763 27 " " " " A 2 0 0 "GLY " " CA " " " 6 0 1 C2 
    219 14 5.55456 21.1064 -3.55682 27 " " " " A 2 0 0 "GLY " " C  " " " 6 0 1 C2 
    220 23 4.96099 20.6133 -2.6171 27 " " " " A 70 0 0 "GLY " " O  " " " 8 0 1 C2 
    221 40 6.88644 21.1181 -3.61467 28 " " " " A 43 0 0 "GLY " " N  " " " 7 0 1 C2 
    222 14 7.74337 20.2568 -2.73424 28 " " " " A 2 0 0 "GLY " " CA " " " 6 0 1 C2 
    223 14 7.78847 20.9365 -1.35274 28 " " " " A 2 0 0 "GLY " " C  " " " 6 0 1 C2 
    224 23 7.458 20.2108 -0.408958 28 " " " " A 70 0 0 "GLY " " O  " " " 8 0 1 C2 
    225 40 8.09785 22.2326 -1.18955 29 " " " " A 43 0 0 "VAL " " N  " " " 7 0 1 C2 
    226 14 8.12007 22.9957 0.0552597 29 " " " " A 2 0 0 "VAL " " CA " " " 6 0 1 C2 
    227 14 6.70745 23.2409 0.70211 29 " " " " A 2 0 0 "VAL " " C  " " " 6 0 1 C2 
    228 23 6.54508 23.4261 1.91687 29 " " " " A 70 0 0 "VAL " " O  " " " 8 0 1 C2 
    229 14 8.78097 24.3381 -0.154577 29 " " " " A 2 0 0 "VAL " " CB " " " 6 0 1 C2 
    230 14 10.2921 24.2855 -0.320558 29 " " " " A 2 0 0 "VAL " " CG1" " " 6 0 1 C2 
    231 14 8.20782 25.2406 -1.33476 29 " " " " A 2 0 0 "VAL " " CG2" " " 6 0 1 C2 
    232 40 5.6602 23.1378 -0.108024 30 " " " " A 43 0 0 "TYR " " N  " " " 7 0 1 C2 
    233 14 4.28848 23.1288 0.382348 30 " " " " A 2 0 0 "TYR " " CA " " " 6 0 1 C2 
    234 14 3.96453 21.8653 1.27274 30 " " " " A 2 0 0 "TYR " " C  " " " 6 0 1 C2 
    235 23 3.11697 21.9262 2.2184 30 " " " " A 70 0 0 "TYR " " O  " " " 8 0 1 C2 
    236 14 3.33767 23.3109 -0.849104 30 " " " " A 2 0 0 "TYR " " CB " " " 6 0 1 C2 
    237 14 1.95201 23.9622 -0.799095 30 " " " " A 2 0 0 "TYR " " CG " " " 6 0 1 C2 
    238 14 1.41866 24.5896 0.309133 30 " " " " A 2 0 0 "TYR " " CD1" " " 6 0 1 C2 
    239 14 1.10438 23.7894 -1.90527 30 " " " " A 2 0 0 "TYR " " CD2" " " 6 0 1 C2 
    240 14 0.0836298 25.0211 0.370639 30 " " " " A 2 0 0 "TYR " " CE1" " " 6 0 1 C2 
    241 14 -0.269935 24.1527 -1.87914 30 " " " " A 2 0 0 "TYR " " CE2" " " 6 0 1 C2 
    242 14 -0.743435 24.8577 -0.759662 30 " " " " A 2 0 0 "TYR " " CZ " " " 6 0 1 C2 
    243 23 -2.02075 25.2503 -0.833297 30 " " " " A 70 0 0 "TYR " " OH " " " 8 0 1 C2 
    244 40 4.55778 20.6594 0.87576 31 " " " " A 43 0 0 "GLY " " N  " " " 7 0 1 C2 
    245 14 4.30279 19.3435 1.37945 31 " " " " A 2 0 0 "GLY " " CA " " " 6 0 1 C2 
    246 14 5.07298 19.033 2.64963 31 " " " " A 2 0 0 "GLY " " C  " " " 6 0 1 C2 
    247 23 4.92419 17.9115 3.17984 31 " " " " A 70 0 0 "GLY " " O  " " " 8 0 1 C2 
    248 40 5.93397 19.8964 3.21281 32 " " " " A 43 0 0 "ILE " " N  " " " 7 0 1 C2 
    249 14 6.73419 19.6061 4.37992 32 " " " " A 2 0 0 "ILE " " CA " " " 6 0 1 C2 
    250 14 5.72627 19.6402 5.56699 32 " " " " A 2 0 0 "ILE " " C  " " " 6 0 1 C2 
    251 23 5.80195 18.7888 6.44412 32 " " " " A 70 0 0 "ILE " " O  " " " 8 0 1 C2 
    252 14 7.87503 20.6307 4.60339 32 " " " " A 2 0 0 "ILE " " CB " " " 6 0 1 C2 
    253 14 8.73356 20.8261 3.30269 32 " " " " A 2 0 0 "ILE " " CG1" " " 6 0 1 C2 
    254 14 8.90306 20.3893 5.72045 32 " " " " A 2 0 0 "ILE " " CG2" " " 6 0 1 C2 
    255 14 10.0251 21.6856 3.15914 32 " " " " A 2 0 0 "ILE " " CD1" " " 6 0 1 C2 
    256 40 4.73014 20.568 5.5179 33 " " " " A 43 0 0 "SER " " N  " " " 7 0 1 C2 
    257 14 3.55233 20.5992 6.42335 33 " " " " A 2 0 0 "SER " " CA " " " 6 0 1 C2 
    258 14 2.60572 19.3968 6.43914 33 " " " " A 2 0 0 "SER " " C  " " " 6 0 1 C2 
    259 23 1.77252 19.2591 7.32144 33 " " " " A 70 0 0 "SER " " O  " " " 8 0 1 C2 
    260 14 2.79811 21.9432 6.16884 33 " " " " A 2 0 0 "SER " " CB " " " 6 0 1 C2 
    261 23 2.36145 21.9361 4.85301 33 " " " " A 70 0 0 "SER " " OG " " " 8 0 1 C2 
    262 40 2.8235 18.3953 5.52793 34 " " " " A 43 0 0 "LEU " " N  " " " 7 0 1 C2 
    263 14 2.36374 16.9906 5.59831 34 " " " " A 2 0 0 "LEU " " CA " " " 6 0 1 C2 
    264 14 3.31003 16.2033 6.58556 34 " " " " A 2 0 0 "LEU " " C  " " " 6 0 1 C2 
    265 23 3.2362 14.9947 6.62355 34 " " " " A 70 0 0 "LEU " " O  " " " 8 0 1 C2 
    266 14 2.3181 16.2325 4.21744 34 " " " " A 2 0 0 "LEU " " CB " " " 6 0 1 C2 
    267 14 1.41847 16.9679 3.22883 34 " " " " A 2 0 0 "LEU " " CG " " " 6 0 1 C2 
    268 14 1.80434 16.6664 1.83133 34 " " " " A 2 0 0 "LEU " " CD1" " " 6 0 1 C2 
    269 14 0.0241694 16.3351 3.40892 34 " " " " A 2 0 0 "LEU " " CD2" " " 6 0 1 C2 
    270 40 4.11356 16.8792 7.3784 35 " " " " A 43 0 0 "GLY " " N  " " " 7 0 1 C2 
    271 14 4.68089 16.2316 8.58577 35 " " " " A 2 0 0 "GLY " " CA " " " 6 0 1 C2 
    272 14 3.84109 16.4943 9.85203 35 " " " " A 2 0 0 "GLY " " C  " " " 6 0 1 C2 
    273 23 4.08317 16.1272 10.9998 35 " " " " A 70 0 0 "GLY " " O  " " " 8 0 1 C2 
    274 40 2.7004 17.1398 9.70796 36 " " " " A 43 0 0 "ASN " " N  " " " 7 0 1 C2 
    275 14 1.8176 17.7002 10.7227 36 " " " " A 2 0 0 "ASN " " CA " " " 6 0 1 C2 
    276 14 0.409181 17.467 10.2094 36 " " " " A 2 0 0 "ASN " " C  " " " 6 0 1 C2 
    277 23 -0.443475 16.7938 10.8779 36 " " " " A 70 0 0 "ASN " " O  " " " 8 0 1 C2 
    278 14 2.27469 19.1299 11.3482 36 " " " " A 2 0 0 "ASN " " CB " " " 6 0 1 C2 
    279 14 2.73414 20.1215 10.2355 36 " " " " A 2 0 0 "ASN " " CG " " " 6 0 1 C2 
    280 23 3.75498 19.9239 9.59018 36 " " " " A 70 0 0 "ASN " " OD1" " " 8 0 1 C2 
    281 40 1.9747 21.228 9.95191 36 " " " " A 43 0 0 "ASN " " ND2" " " 7 0 1 C2 
    282 40 0.109218 17.9478 9.01385 37 " " " " A 43 0 0 "HIS " " N  " " " 7 0 1 C2 
    283 14 -1.20628 17.9426 8.32822 37 " " " " A 2 0 0 "HIS " " CA " " " 6 0 1 C2 
    284 14 -1.30083 16.5584 7.63403 37 " " " " A 2 0 0 "HIS " " C  " " " 6 0 1 C2 
    285 23 -1.62679 16.5227 6.41493 37 " " " " A 70 0 0 "HIS " " O  " " " 8 0 1 C2 
    286 14 -1.50971 19.114 7.36019 37 " " " " A 2 0 0 "HIS " " CB " " " 6 0 1 C2 
    287 14 -1.34696 20.4855 7.92255 37 " " " " A 2 0 0 "HIS " " CG " " " 6 0 1 C2 
    288 40 -1.98165 20.9011 9.13076 37 " " " " A 43 0 0 "HIS " " ND1" " " 7 0 1 C2 
    289 14 -0.713476 21.6587 7.52734 37 " " " " A 2 0 0 "HIS " " CD2" " " 6 0 1 C2 
    290 14 -1.72613 22.166 9.30999 37 " " " " A 2 0 0 "HIS " " CE1" " " 6 0 1 C2 
    291 40 -0.901684 22.6528 8.42884 37 " " " " A 43 0 0 "HIS " " NE2" " " 7 0 1 C2 
    292 40 -1.06722 15.4815 8.38283 38 " " " " A 43 0 0 "VAL " " N  " " " 7 0 1 C2 
    293 14 -1.38315 14.1447 7.99903 38 " " " " A 2 0 0 "VAL " " CA " " " 6 0 1 C2 
    294 14 -1.85008 13.4796 9.24759 38 " " " " A 2 0 0 "VAL " " C  " " " 6 0 1 C2 
    295 23 -1.50222 13.9065 10.3302 38 " " " " A 70 0 0 "VAL " " O  " " " 8 0 1 C2 
    296 14 -0.225586 13.3914 7.30228 38 " " " " A 2 0 0 "VAL " " CB " " " 6 0 1 C2 
    297 14 0.0733162 13.9641 5.92102 38 " " " " A 2 0 0 "VAL " " CG1" " " 6 0 1 C2 
    298 14 1.00982 13.3098 8.20136 38 " " " " A 2 0 0 "VAL " " CG2" " " 6 0 1 C2 
    299 40 -2.72556 12.5497 9.02496 39 " " " " A 43 0 0 "THR " " N  " " " 7 0 1 C2 
    300 14 -3.29798 11.7229 10.151 39 " " " " A 2 0 0 "THR " " CA " " " 6 0 1 C2 
    301 14 -2.67495 10.282 10.0469 39 " " " " A 2 0 0 "THR " " C  " " " 6 0 1 C2 
    302 23 -2.10626 9.90864 9.03765 39 " " " " A 70 0 0 "THR " " O  " " " 8 0 1 C2 
    303 14 -4.86055 11.6981 9.98789 39 " " " " A 2 0 0 "THR " " CB " " " 6 0 1 C2 
    304 23 -5.51333 11.2814 11.1803 39 " " " " A 70 0 0 "THR " " OG1" " " 8 0 1 C2 
    305 14 -5.44644 10.9502 8.74426 39 " " " " A 2 0 0 "THR " " CG2" " " 6 0 1 C2 
    306 40 -2.89953 9.43197 11.08 40 " " " " A 43 0 0 "GLN " " N  " " " 7 0 1 C2 
    307 14 -2.67657 7.99193 11.1603 40 " " " " A 2 0 0 "GLN " " CA " " " 6 0 1 C2 
    308 14 -4.0405 7.26442 11.3922 40 " " " " A 2 0 0 "GLN " " C  " " " 6 0 1 C2 
    309 23 -4.08801 6.05326 11.3163 40 " " " " A 70 0 0 "GLN " " O  " " " 8 0 1 C2 
    310 14 -1.80487 7.70476 12.371 40 " " " " A 2 0 0 "GLN " " CB " " " 6 0 1 C2 
    311 14 -1.55387 6.21968 12.8245 40 " " " " A 2 0 0 "GLN " " CG " " " 6 0 1 C2 
    312 14 -0.726838 5.32817 11.897 40 " " " " A 2 0 0 "GLN " " CD " " " 6 0 1 C2 
    313 23 -0.593846 5.59714 10.7202 40 " " " " A 70 0 0 "GLN " " OE1" " " 8 0 1 C2 
    314 40 -0.262529 4.19825 12.3873 40 " " " " A 43 0 0 "GLN " " NE2" " " 7 0 1 C2 
    315 40 -5.14386 7.9753 11.7446 41 " " " " A 43 0 0 "SER " " N  " " " 7 0 1 C2 
    316 14 -6.4595 7.37082 11.8694 41 " " " " A 2 0 0 "SER " " CA " " " 6 0 1 C2 
    317 14 -7.04761 7.34055 10.3731 41 " " " " A 2 0 0 "SER " " C  " " " 6 0 1 C2 
    318 23 -7.12665 8.38811 9.76682 41 " " " " A 70 0 0 "SER " " O  " " " 8 0 1 C2 
    319 14 -7.39858 8.23396 12.747 41 " " " " A 2 0 0 "SER " " CB " " " 6 0 1 C2 
    320 23 -6.95148 8.53174 14.071 41 " " " " A 70 0 0 "SER " " OG " " " 8 0 1 C2 
    321 40 -7.4429 6.16816 9.8737 42 " " " " A 43 0 0 "GLY " " N  " " " 7 0 1 C2 
    322 14 -8.01989 5.86538 8.52649 42 " " " " A 2 0 0 "GLY " " CA " " " 6 0 1 C2 
    323 14 -8.11916 4.37789 8.34062 42 " " " " A 2 0 0 "GLY " " C  " " " 6 0 1 C2 
    324 23 -8.25767 4.02345 7.17762 42 " " " " A 70 0 0 "GLY " " O  " " " 8 0 1 C2 
    325 40 -8.00269 3.5421 9.41388 43 " " " " A 43 0 0 "PHE " " N  " " " 7 0 1 C2 
    326 14 -7.89742 2.09794 9.18579 43 " " " " A 2 0 0 "PHE " " CA " " " 6 0 1 C2 
    327 14 -9.2686 1.47123 9.465 43 " " " " A 2 0 0 "PHE " " C  " " " 6 0 1 C2 
    328 23 -9.3971 0.334083 9.12514 43 " " " " A 70 0 0 "PHE " " O  " " " 8 0 1 C2 
    329 14 -6.83614 1.65844 10.1893 43 " " " " A 2 0 0 "PHE " " CB " " " 6 0 1 C2 
    330 14 -5.37385 2.1239 9.98786 43 " " " " A 2 0 0 "PHE " " CG " " " 6 0 1 C2 
    331 14 -4.72736 1.91719 8.74954 43 " " " " A 2 0 0 "PHE " " CD1" " " 6 0 1 C2 
    332 14 -4.79251 2.73661 11.1118 43 " " " " A 2 0 0 "PHE " " CD2" " " 6 0 1 C2 
    333 14 -3.35492 2.13476 8.77645 43 " " " " A 2 0 0 "PHE " " CE1" " " 6 0 1 C2 
    334 14 -3.39607 2.88782 11.1285 43 " " " " A 2 0 0 "PHE " " CE2" " " 6 0 1 C2 
    335 14 -2.64375 2.53581 9.98882 43 " " " " A 2 0 0 "PHE " " CZ " " " 6 0 1 C2 
    336 40 -10.169 2.20684 10.0603 44 " " " " A 43 0 0 "TYR " " N  " " " 7 0 1 C2 
    337 14 -11.6116 1.87361 10.2518 44 " " " " A 2 0 0 "TYR " " CA " " " 6 0 1 C2 
    338 14 -12.4984 3.10103 9.91793 44 " " " " A 2 0 0 "TYR " " C  " " " 6 0 1 C2 
    339 23 -11.995 4.22696 9.81948 44 " " " " A 70 0 0 "TYR " " O  " " " 8 0 1 C2 
    340 14 -11.7682 1.4622 11.7266 44 " " " " A 2 0 0 "TYR " " CB " " " 6 0 1 C2 
    341 14 -11.1421 0.131286 12.0675 44 " " " " A 2 0 0 "TYR " " CG " " " 6 0 1 C2 
    342 14 -11.7855 -0.99541 11.6491 44 " " " " A 2 0 0 "TYR " " CD1" " " 6 0 1 C2 
    343 14 -9.84067 0.0322493 12.5552 44 " " " " A 2 0 0 "TYR " " CD2" " " 6 0 1 C2 
    344 14 -10.9704 -2.23766 11.4835 44 " " " " A 2 0 0 "TYR " " CE1" " " 6 0 1 C2 
    345 14 -9.13547 -1.22654 12.7044 44 " " " " A 2 0 0 "TYR " " CE2" " " 6 0 1 C2 
    346 14 -9.69109 -2.35177 12.0279 44 " " " " A 2 0 0 "TYR " " CZ " " " 6 0 1 C2 
    347 23 -8.93908 -3.49123 11.9722 44 " " " " A 70 0 0 "TYR " " OH " " " 8 0 1 C2 
    348 40 -13.8279 2.9695 9.91685 45 " " " " A 43 0 0 "ASP " " N  " " " 7 0 1 C2 
    349 14 -14.7936 4.1048 9.78662 45 " " " " A 2 0 0 "ASP " " CA " " " 6 0 1 C2 
    350 14 -15.8388 3.93408 10.9255 45 " " " " A 2 0 0 "ASP " " C  " " " 6 0 1 C2 
    351 23 -16.4334 2.84527 11.0024 45 " " " " A 70 0 0 "ASP " " O  " " " 8 0 1 C2 
    352 14 -15.3911 4.1388 8.32417 45 " " " " A 2 0 0 "ASP " " CB " " " 6 0 1 C2 
    353 14 -16.694 4.77764 8.20096 45 " " " " A 2 0 0 "ASP " " CG " " " 6 0 1 C2 
    354 23 -16.9131 5.918 8.62637 45 " " " " A 70 0 0 "ASP " " OD1" " " 8 0 1 C2 
    355 23 -17.4648 4.13311 7.46063 45 " " " " A 70 0 0 "ASP " " OD2" " " 8 0 1 C2 
    356 40 -16.1583 5.10352 11.5597 46 " " " " A 43 0 0 "GLU " " N  " " " 7 0 1 C2 
    357 14 -17.1729 5.2453 12.6036 46 " " " " A 2 0 0 "GLU " " CA " " " 6 0 1 C2 
    358 14 -18.6411 4.94208 12.1409 46 " " " " A 2 0 0 "GLU " " C  " " " 6 0 1 C2 
    359 23 -19.5588 4.96555 12.9908 46 " " " " A 70 0 0 "GLU " " O  " " " 8 0 1 C2 
    360 14 -17.0743 6.65377 13.2508 46 " " " " A 2 0 0 "GLU " " CB " " " 6 0 1 C2 
    361 14 -15.6042 7.05391 13.6192 46 " " " " A 2 0 0 "GLU " " CG " " " 6 0 1 C2 
    362 14 -14.9509 7.99802 12.6401 46 " " " " A 2 0 0 "GLU " " CD " " " 6 0 1 C2 
    363 23 -14.708 7.59352 11.4897 46 " " " " A 70 0 0 "GLU " " OE1" " " 8 0 1 C2 
    364 23 -14.6875 9.18738 13.0665 46 " " " " A 70 0 0 "GLU " " OE2" " " 8 0 1 C2 
    365 40 -18.9064 4.81085 10.8442 47 " " " " A 43 0 0 "GLY " " N  " " " 7 0 1 C2 
    366 14 -20.2361 4.38312 10.2927 47 " " " " A 2 0 0 "GLY " " CA " " " 6 0 1 C2 
    367 14 -20.4386 2.85417 10.2873 47 " " " " A 2 0 0 "GLY " " C  " " " 6 0 1 C2 
    368 23 -21.6043 2.44781 10.0688 47 " " " " A 70 0 0 "GLY " " O  " " " 8 0 1 C2 
    369 40 -19.385 2.06373 10.5161 48 " " " " A 43 0 0 "SER " " N  " " " 7 0 1 C2 
    370 14 -19.473 0.642854 10.7631 48 " " " " A 2 0 0 "SER " " CA " " " 6 0 1 C2 
    371 14 -20.0291 0.502239 12.2528 48 " " " " A 2 0 0 "SER " " C  " " " 6 0 1 C2 
    372 23 -19.4404 0.988835 13.1691 48 " " " " A 70 0 0 "SER " " O  " " " 8 0 1 C2 
    373 14 -18.0676 0.00678048 10.6709 48 " " " " A 2 0 0 "SER " " CB " " " 6 0 1 C2 
    374 23 -18.1549 -1.4236 10.9609 48 " " " " A 70 0 0 "SER " " OG " " " 8 0 1 C2 
    375 40 -21.1569 -0.220215 12.4209 49 " " " " A 43 0 0 "GLN " " N  " " " 7 0 1 C2 
    376 14 -21.8329 -0.56681 13.6614 49 " " " " A 2 0 0 "GLN " " CA " " " 6 0 1 C2 
    377 14 -20.9645 -1.24322 14.6484 49 " " " " A 2 0 0 "GLN " " C  " " " 6 0 1 C2 
    378 23 -21.0394 -0.925597 15.8492 49 " " " " A 70 0 0 "GLN " " O  " " " 8 0 1 C2 
    379 14 -23.136 -1.35695 13.5127 49 " " " " A 2 0 0 "GLN " " CB " " " 6 0 1 C2 
    380 14 -24.2081 -1.45208 14.5402 49 " " " " A 2 0 0 "GLN " " CG " " " 6 0 1 C2 
    381 14 -24.8704 -0.19418 14.9356 49 " " " " A 2 0 0 "GLN " " CD " " " 6 0 1 C2 
    382 23 -24.8102 0.931066 14.3843 49 " " " " A 70 0 0 "GLN " " OE1" " " 8 0 1 C2 
    383 40 -25.6841 -0.356492 16.0092 49 " " " " A 43 0 0 "GLN " " NE2" " " 7 0 1 C2 
    384 40 -20.008 -2.13622 14.2495 50 " " " " A 43 0 0 "SER " " N  " " " 7 0 1 C2 
    385 14 -19.0886 -2.84749 15.1434 50 " " " " A 2 0 0 "SER " " CA " " " 6 0 1 C2 
    386 14 -17.9675 -1.95429 15.6781 50 " " " " A 2 0 0 "SER " " C  " " " 6 0 1 C2 
    387 23 -17.3867 -2.18085 16.7607 50 " " " " A 70 0 0 "SER " " O  " " " 8 0 1 C2 
    388 14 -18.4495 -4.09001 14.345 50 " " " " A 2 0 0 "SER " " CB " " " 6 0 1 C2 
    389 23 -17.6333 -3.48479 13.3708 50 " " " " A 70 0 0 "SER " " OG " " " 8 0 1 C2 
    390 40 -17.6505 -0.93552 14.8695 51 " " " " A 43 0 0 "VAL " " N  " " " 7 0 1 C2 
    391 14 -16.7362 0.159493 15.3174 51 " " " " A 2 0 0 "VAL " " CA " " " 6 0 1 C2 
    392 14 -17.5264 1.17177 16.2097 51 " " " " A 2 0 0 "VAL " " C  " " " 6 0 1 C2 
    393 23 -17.0561 1.54711 17.2464 51 " " " " A 70 0 0 "VAL " " O  " " " 8 0 1 C2 
    394 14 -16.0302 0.915542 14.0766 51 " " " " A 2 0 0 "VAL " " CB " " " 6 0 1 C2 
    395 14 -15.0787 2.00387 14.5983 51 " " " " A 2 0 0 "VAL " " CG1" " " 6 0 1 C2 
    396 14 -15.2699 -0.0598103 13.1406 51 " " " " A 2 0 0 "VAL " " CG2" " " 6 0 1 C2 
    397 40 -18.8252 1.54016 15.8489 52 " " " " A 43 0 0 "ALA " " N  " " " 7 0 1 C2 
    398 14 -19.7316 2.44348 16.6231 52 " " " " A 2 0 0 "ALA " " CA " " " 6 0 1 C2 
    399 14 -20.003 1.92626 18.0381 52 " " " " A 2 0 0 "ALA " " C  " " " 6 0 1 C2 
    400 23 -19.9817 2.62866 19.0114 52 " " " " A 70 0 0 "ALA " " O  " " " 8 0 1 C2 
    401 14 -20.9755 2.55544 15.759 52 " " " " A 2 0 0 "ALA " " CB " " " 6 0 1 C2 
    402 40 -20.0147 0.589775 18.1548 53 " " " " A 43 0 0 "ALA " " N  " " " 7 0 1 C2 
    403 14 -19.9903 -0.109385 19.4573 53 " " " " A 2 0 0 "ALA " " CA " " " 6 0 1 C2 
    404 14 -18.8083 0.322865 20.3778 53 " " " " A 2 0 0 "ALA " " C  " " " 6 0 1 C2 
    405 23 -19.0246 0.475494 21.583 53 " " " " A 70 0 0 "ALA " " O  " " " 8 0 1 C2 
    406 14 -19.8116 -1.5509 19.0799 53 " " " " A 2 0 0 "ALA " " CB " " " 6 0 1 C2 
    407 40 -17.5752 0.436799 19.8017 54 " " " " A 43 0 0 "SER " " N  " " " 7 0 1 C2 
    408 14 -16.3634 0.621955 20.4946 54 " " " " A 2 0 0 "SER " " CA " " " 6 0 1 C2 
    409 14 -16.255 2.07185 21.0246 54 " " " " A 2 0 0 "SER " " C  " " " 6 0 1 C2 
    410 23 -15.8097 2.3572 22.159 54 " " " " A 70 0 0 "SER " " O  " " " 8 0 1 C2 
    411 14 -15.1402 0.287495 19.6279 54 " " " " A 2 0 0 "SER " " CB " " " 6 0 1 C2 
    412 23 -14.1618 -0.454321 20.3367 54 " " " " A 70 0 0 "SER " " OG " " " 8 0 1 C2 
    413 40 -16.656 3.04853 20.1549 55 " " " " A 43 0 0 "LEU " " N  " " " 7 0 1 C2 
    414 14 -16.6841 4.46613 20.3493 55 " " " " A 2 0 0 "LEU " " CA " " " 6 0 1 C2 
    415 14 -17.7773 4.88968 21.3349 55 " " " " A 2 0 0 "LEU " " C  " " " 6 0 1 C2 
    416 23 -17.4819 5.7655 22.1328 55 " " " " A 70 0 0 "LEU " " O  " " " 8 0 1 C2 
    417 14 -16.9226 5.2033 19.0429 55 " " " " A 2 0 0 "LEU " " CB " " " 6 0 1 C2 
    418 14 -15.9148 4.83535 17.9459 55 " " " " A 2 0 0 "LEU " " CG " " " 6 0 1 C2 
    419 14 -16.4194 5.36779 16.5884 55 " " " " A 2 0 0 "LEU " " CD1" " " 6 0 1 C2 
    420 14 -14.5705 5.38675 18.2638 55 " " " " A 2 0 0 "LEU " " CD2" " " 6 0 1 C2 
    421 40 -18.9651 4.26101 21.3211 56 " " " " A 43 0 0 "ILE " " N  " " " 7 0 1 C2 
    422 14 -20.0301 4.40058 22.2895 56 " " " " A 2 0 0 "ILE " " CA " " " 6 0 1 C2 
    423 14 -19.4205 3.83087 23.6282 56 " " " " A 2 0 0 "ILE " " C  " " " 6 0 1 C2 
    424 23 -19.6814 4.42817 24.6389 56 " " " " A 70 0 0 "ILE " " O  " " " 8 0 1 C2 
    425 14 -21.2792 3.58571 21.9188 56 " " " " A 2 0 0 "ILE " " CB " " " 6 0 1 C2 
    426 14 -22.0566 4.1466 20.7351 56 " " " " A 2 0 0 "ILE " " CG1" " " 6 0 1 C2 
    427 14 -22.212 3.24185 23.1419 56 " " " " A 2 0 0 "ILE " " CG2" " " 6 0 1 C2 
    428 14 -22.9349 3.06876 20.142 56 " " " " A 2 0 0 "ILE " " CD1" " " 6 0 1 C2 
    429 40 -18.6535 2.71143 23.6215 57 " " " " A 43 0 0 "GLY " " N  " " " 7 0 1 C2 
    430 14 -17.8883 2.07995 24.7627 57 " " " " A 2 0 0 "GLY " " CA " " " 6 0 1 C2 
    431 14 -16.9518 3.04986 25.3947 57 " " " " A 2 0 0 "GLY " " C  " " " 6 0 1 C2 
    432 23 -17.1143 3.35124 26.5709 57 " " " " A 70 0 0 "GLY " " O  " " " 8 0 1 C2 
    433 40 -15.9989 3.62235 24.6471 58 " " " " A 43 0 0 "ASP " " N  " " " 7 0 1 C2 
    434 14 -14.975 4.59902 25.0303 58 " " " " A 2 0 0 "ASP " " CA " " " 6 0 1 C2 
    435 14 -15.5813 5.92425 25.4778 58 " " " " A 2 0 0 "ASP " " C  " " " 6 0 1 C2 
    436 23 -15.0053 6.63713 26.3033 58 " " " " A 70 0 0 "ASP " " O  " " " 8 0 1 C2 
    437 14 -13.9461 4.74001 23.8426 58 " " " " A 2 0 0 "ASP " " CB " " " 6 0 1 C2 
    438 14 -13.1498 3.53189 23.5554 58 " " " " A 2 0 0 "ASP " " CG " " " 6 0 1 C2 
    439 23 -13.3937 2.45542 24.1933 58 " " " " A 70 0 0 "ASP " " OD1" " " 8 0 1 C2 
    440 23 -12.0483 3.75818 23.0369 58 " " " " A 70 0 0 "ASP " " OD2" " " 8 0 1 C2 
    441 40 -16.8045 6.25847 24.9605 59 " " " " A 43 0 0 "GLU " " N  " " " 7 0 1 C2 
    442 14 -17.5588 7.48096 25.2332 59 " " " " A 2 0 0 "GLU " " CA " " " 6 0 1 C2 
    443 14 -18.2659 7.4392 26.6922 59 " " " " A 2 0 0 "GLU " " C  " " " 6 0 1 C2 
    444 23 -18.2106 8.34447 27.4913 59 " " " " A 70 0 0 "GLU " " O  " " " 8 0 1 C2 
    445 14 -18.6917 7.78861 24.1504 59 " " " " A 2 0 0 "GLU " " CB " " " 6 0 1 C2 
    446 14 -19.4845 9.09734 24.3885 59 " " " " A 2 0 0 "GLU " " CG " " " 6 0 1 C2 
    447 14 -18.6025 10.2966 24.264 59 " " " " A 2 0 0 "GLU " " CD " " " 6 0 1 C2 
    448 23 -18.5051 11.0768 25.2547 59 " " " " A 70 0 0 "GLU " " OE1" " " 8 0 1 C2 
    449 23 -18.0538 10.5664 23.1935 59 " " " " A 70 0 0 "GLU " " OE2" " " 8 0 1 C2 
    450 40 -19.0598 6.31248 26.8495 60 " " " " A 43 0 0 "VAL " " N  " " " 7 0 1 C2 
    451 14 -20.076 6.07556 27.8787 60 " " " " A 2 0 0 "VAL " " CA " " " 6 0 1 C2 
    452 14 -19.3082 5.70101 29.1483 60 " " " " A 2 0 0 "VAL " " C  " " " 6 0 1 C2 
    453 23 -19.4214 6.44115 30.1038 60 " " " " A 70 0 0 "VAL " " O  " " " 8 0 1 C2 
    454 14 -21.2502 5.11549 27.4758 60 " " " " A 2 0 0 "VAL " " CB " " " 6 0 1 C2 
    455 14 -22.2627 4.888 28.6061 60 " " " " A 2 0 0 "VAL " " CG1" " " 6 0 1 C2 
    456 14 -22.0989 5.72815 26.3287 60 " " " " A 2 0 0 "VAL " " CG2" " " 6 0 1 C2 
    457 40 -18.3832 4.72639 29.0457 61 " " " " A 43 0 0 "TYR " " N  " " " 7 0 1 C2 
    458 14 -17.5937 4.03633 30.049 61 " " " " A 2 0 0 "TYR " " CA " " " 6 0 1 C2 
    459 14 -16.0414 4.42881 30.1459 61 " " " " A 2 0 0 "TYR " " C  " " " 6 0 1 C2 
    460 23 -15.4527 3.92732 31.0735 61 " " " " A 70 0 0 "TYR " " O  " " " 8 0 1 C2 
    461 14 -17.7817 2.49841 29.7781 61 " " " " A 2 0 0 "TYR " " CB " " " 6 0 1 C2 
    462 14 -19.0733 1.75296 30.0874 61 " " " " A 2 0 0 "TYR " " CG " " " 6 0 1 C2 
    463 14 -20.1243 1.68448 29.1765 61 " " " " A 2 0 0 "TYR " " CD1" " " 6 0 1 C2 
    464 14 -19.2747 1.22103 31.3603 61 " " " " A 2 0 0 "TYR " " CD2" " " 6 0 1 C2 
    465 14 -21.359 1.14328 29.5656 61 " " " " A 2 0 0 "TYR " " CE1" " " 6 0 1 C2 
    466 14 -20.4284 0.517277 31.7106 61 " " " " A 2 0 0 "TYR " " CE2" " " 6 0 1 C2 
    467 14 -21.4742 0.550192 30.825 61 " " " " A 2 0 0 "TYR " " CZ " " " 6 0 1 C2 
    468 23 -22.6173 -0.0638138 31.122 61 " " " " A 70 0 0 "TYR " " OH " " " 8 0 1 C2 
    469 40 -15.5573 5.28769 29.2447 62 " " " " A 43 0 0 "GLY " " N  " " " 7 0 1 C2 
    470 14 -14.1888 5.80542 29.1553 62 " " " " A 2 0 0 "GLY " " CA " " " 6 0 1 C2 
    471 14 -13.1223 4.81821 28.6816 62 " " " " A 2 0 0 "GLY " " C  " " " 6 0 1 C2 
    472 23 -13.3126 3.65486 28.4249 62 " " " " A 70 0 0 "GLY " " O  " " " 8 0 1 C2 
    473 40 -11.8655 5.32114 28.5834 63 " " " " A 43 0 0 "ARG " " N  " " " 7 0 1 C2 
    474 14 -10.6868 4.58726 28.1693 63 " " " " A 2 0 0 "ARG " " CA " " " 6 0 1 C2 
    475 14 -9.80964 4.30075 29.4165 63 " " " " A 2 0 0 "ARG " " C  " " " 6 0 1 C2 
    476 23 -9.55302 5.24946 30.1999 63 " " " " A 70 0 0 "ARG " " O  " " " 8 0 1 C2 
    477 14 -9.8305 5.50958 27.3227 63 " " " " A 2 0 0 "ARG " " CB " " " 6 0 1 C2 
    478 14 -10.3656 5.84935 25.9128 63 " " " " A 2 0 0 "ARG " " CG " " " 6 0 1 C2 
    479 14 -9.39091 6.63424 25.0226 63 " " " " A 2 0 0 "ARG " " CD " " " 6 0 1 C2 
    480 40 -9.97363 7.24638 23.8205 63 " " " " A 43 0 0 "ARG " " NE " " " 7 0 1 C2 
    481 14 -9.50127 7.15105 22.5789 63 " " " " A 2 0 0 "ARG " " CZ " " " 6 0 1 C2 
    482 40 -8.70041 6.17395 22.2046 63 " " " " A 43 0 0 "ARG " " NH1" " " 7 0 1 C2 
    483 40 -9.87676 8.1298 21.7518 63 " " " " A 43 0 0 "ARG " " NH2" " " 7 0 1 C2 
    484 40 -9.35137 3.0459 29.6455 64 " " " " A 43 0 0 "ASP " " N  " " " 7 0 1 C2 
    485 14 -8.88707 2.35868 30.9231 64 " " " " A 2 0 0 "ASP " " CA " " " 6 0 1 C2 
    486 14 -7.61865 3.08275 31.3179 64 " " " " A 2 0 0 "ASP " " C  " " " 6 0 1 C2 
    487 23 -6.68689 3.17939 30.5409 64 " " " " A 70 0 0 "ASP " " O  " " " 8 0 1 C2 
    488 14 -8.49701 0.917694 30.5769 64 " " " " A 2 0 0 "ASP " " CB " " " 6 0 1 C2 
    489 14 -7.85603 0.15934 31.6797 64 " " " " A 2 0 0 "ASP " " CG " " " 6 0 1 C2 
    490 23 -8.13598 0.370127 32.8207 64 " " " " A 70 0 0 "ASP " " OD1" " " 8 0 1 C2 
    491 23 -6.99806 -0.697873 31.3656 64 " " " " A 70 0 0 "ASP " " OD2" " " 8 0 1 C2 
    492 40 -7.51751 3.35048 32.6335 65 " " " " A 43 0 0 "ARG " " N  " " " 7 0 1 C2 
    493 14 -6.2995 3.95094 33.2007 65 " " " " A 2 0 0 "ARG " " CA " " " 6 0 1 C2 
    494 14 -5.36858 2.9618 33.832 65 " " " " A 2 0 0 "ARG " " C  " " " 6 0 1 C2 
    495 23 -4.28129 3.40811 34.246 65 " " " " A 70 0 0 "ARG " " O  " " " 8 0 1 C2 
    496 14 -6.63257 5.03431 34.2626 65 " " " " A 2 0 0 "ARG " " CB " " " 6 0 1 C2 
    497 14 -7.87573 6.00408 34.07 65 " " " " A 2 0 0 "ARG " " CG " " " 6 0 1 C2 
    498 14 -7.77611 6.74118 32.7794 65 " " " " A 2 0 0 "ARG " " CD " " " 6 0 1 C2 
    499 40 -8.44436 8.03447 32.9665 65 " " " " A 43 0 0 "ARG " " NE " " " 7 0 1 C2 
    500 14 -8.26672 9.11404 32.2528 65 " " " " A 2 0 0 "ARG " " CZ " " " 6 0 1 C2 
    501 40 -8.75479 10.2758 32.6755 65 " " " " A 43 0 0 "ARG " " NH1" " " 7 0 1 C2 
    502 40 -7.68506 9.1159 31.0691 65 " " " " A 43 0 0 "ARG " " NH2" " " 7 0 1 C2 
    503 40 -5.70671 1.64583 33.8417 66 " " " " A 43 0 0 "THR " " N  " " " 7 0 1 C2 
    504 14 -4.84248 0.727488 34.5217 66 " " " " A 2 0 0 "THR " " CA " " " 6 0 1 C2 
    505 14 -3.85702 0.0426978 33.4891 66 " " " " A 2 0 0 "THR " " C  " " " 6 0 1 C2 
    506 23 -2.99104 -0.733148 33.9532 66 " " " " A 70 0 0 "THR " " O  " " " 8 0 1 C2 
    507 14 -5.78761 -0.260013 35.2912 66 " " " " A 2 0 0 "THR " " CB " " " 6 0 1 C2 
    508 23 -6.64522 -1.10338 34.5106 66 " " " " A 70 0 0 "THR " " OG1" " " 8 0 1 C2 
    509 14 -6.64875 0.293407 36.4286 66 " " " " A 2 0 0 "THR " " CG2" " " 6 0 1 C2 
    510 40 -4.09439 0.211895 32.1765 67 " " " " A 43 0 0 "SER " " N  " " " 7 0 1 C2 
    511 14 -3.32852 -0.418725 31.1961 67 " " " " A 2 0 0 "SER " " CA " " " 6 0 1 C2 
    512 14 -3.33866 0.310172 29.8609 67 " " " " A 2 0 0 "SER " " C  " " " 6 0 1 C2 
    513 23 -3.35901 -0.294876 28.7839 67 " " " " A 70 0 0 "SER " " O  " " " 8 0 1 C2 
    514 14 -3.52411 -1.9458 31.257 67 " " " " A 2 0 0 "SER " " CB " " " 6 0 1 C2 
    515 23 -4.80654 -2.32509 30.8409 67 " " " " A 70 0 0 "SER " " OG " " " 8 0 1 C2 
    516 40 -3.36243 1.65362 29.8044 68 " " " " A 43 0 0 "HIE " " N  " " " 7 0 1 C2 
    517 14 -3.51422 2.47988 28.6512 68 " " " " A 2 0 0 "HIE " " CA " " " 6 0 1 C2 
    518 14 -2.31574 2.32983 27.6816 68 " " " " A 2 0 0 "HIE " " C  " " " 6 0 1 C2 
    519 23 -2.46314 2.07457 26.4743 68 " " " " A 70 0 0 "HIE " " O  " " " 8 0 1 C2 
    520 14 -3.64492 3.94893 29.1229 68 " " " " A 2 0 0 "HIE " " CB " " " 6 0 1 C2 
    521 14 -3.80204 5.0152 28.0166 68 " " " " A 2 0 0 "HIE " " CG " " " 6 0 1 C2 
    522 40 -4.18396 6.33385 28.3991 68 " " " " A 43 0 0 "HIE " " ND1" " " 7 0 1 C2 
    523 14 -3.84555 4.95538 26.6574 68 " " " " A 2 0 0 "HIE " " CD2" " " 6 0 1 C2 
    524 14 -4.49726 6.93868 27.3015 68 " " " " A 2 0 0 "HIE " " CE1" " " 6 0 1 C2 
    525 40 -4.22489 6.20785 26.1893 68 " " " " A 43 0 0 "HIE " " NE2" " " 7 0 1 C2 
    526 40 -1.14578 2.62233 28.1819 69 " " " " A 43 0 0 "VAL " " N  " " " 7 0 1 C2 
    527 14 0.188637 2.47537 27.6477 69 " " " " A 2 0 0 "VAL " " CA " " " 6 0 1 C2 
    528 14 1.02403 2.02685 28.9281 69 " " " " A 2 0 0 "VAL " " C  " " " 6 0 1 C2 
    529 23 0.951454 2.70014 29.9712 69 " " " " A 70 0 0 "VAL " " O  " " " 8 0 1 C2 
    530 14 0.852098 3.78413 27.0782 69 " " " " A 2 0 0 "VAL " " CB " " " 6 0 1 C2 
    531 14 2.23588 3.639 26.5624 69 " " " " A 2 0 0 "VAL " " CG1" " " 6 0 1 C2 
    532 14 -0.0951567 4.28431 25.9473 69 " " " " A 2 0 0 "VAL " " CG2" " " 6 0 1 C2 
    533 40 1.6078 0.797116 28.9082 70 " " " " A 43 0 0 "VAL " " N  " " " 7 0 1 C2 
    534 14 2.20786 0.0957244 30.0757 70 " " " " A 2 0 0 "VAL " " CA " " " 6 0 1 C2 
    535 14 3.78244 0.150967 29.8023 70 " " " " A 2 0 0 "VAL " " C  " " " 6 0 1 C2 
    536 23 4.28446 -0.316795 28.8082 70 " " " " A 70 0 0 "VAL " " O  " " " 8 0 1 C2 
    537 14 1.66469 -1.39232 30.0378 70 " " " " A 2 0 0 "VAL " " CB " " " 6 0 1 C2 
    538 14 0.21265 -1.52845 30.3606 70 " " " " A 2 0 0 "VAL " " CG1" " " 6 0 1 C2 
    539 14 1.96078 -2.15214 28.6561 70 " " " " A 2 0 0 "VAL " " CG2" " " 6 0 1 C2 
    540 40 4.50737 0.921855 30.6057 71 " " " " A 43 0 0 "ALA " " N  " " " 7 0 1 C2 
    541 14 5.9092 1.24378 30.6137 71 " " " " A 2 0 0 "ALA " " CA " " " 6 0 1 C2 
    542 14 6.58457 0.22754 31.5333 71 " " " " A 2 0 0 "ALA " " C  " " " 6 0 1 C2 
    543 23 6.35647 0.291137 32.7761 71 " " " " A 70 0 0 "ALA " " O  " " " 8 0 1 C2 
    544 14 6.09112 2.62458 31.2317 71 " " " " A 2 0 0 "ALA " " CB " " " 6 0 1 C2 
    545 40 7.10372 -0.920447 30.9224 72 " " " " A 43 0 0 "ILE " " N  " " " 7 0 1 C2 
    546 14 7.45788 -2.10191 31.6265 72 " " " " A 2 0 0 "ILE " " CA " " " 6 0 1 C2 
    547 14 8.98687 -2.01238 31.9528 72 " " " " A 2 0 0 "ILE " " C  " " " 6 0 1 C2 
    548 23 9.77594 -1.65062 31.0872 72 " " " " A 70 0 0 "ILE " " O  " " " 8 0 1 C2 
    549 14 7.17636 -3.34532 30.7206 72 " " " " A 2 0 0 "ILE " " CB " " " 6 0 1 C2 
    550 14 5.73786 -3.34653 30.2449 72 " " " " A 2 0 0 "ILE " " CG1" " " 6 0 1 C2 
    551 14 7.6496 -4.65831 31.3044 72 " " " " A 2 0 0 "ILE " " CG2" " " 6 0 1 C2 
    552 14 5.47566 -4.08301 28.8896 72 " " " " A 2 0 0 "ILE " " CD1" " " 6 0 1 C2 
    553 40 9.36717 -2.39471 33.186 73 " " " " A 43 0 0 "LEU " " N  " " " 7 0 1 C2 
    554 14 10.7208 -2.23551 33.6429 73 " " " " A 2 0 0 "LEU " " CA " " " 6 0 1 C2 
    555 14 11.1181 -3.34508 34.5568 73 " " " " A 2 0 0 "LEU " " C  " " " 6 0 1 C2 
    556 23 10.2855 -4.08734 35.0994 73 " " " " A 70 0 0 "LEU " " O  " " " 8 0 1 C2 
    557 14 10.8989 -0.798766 34.2423 73 " " " " A 2 0 0 "LEU " " CB " " " 6 0 1 C2 
    558 14 10.239 -0.510516 35.6469 73 " " " " A 2 0 0 "LEU " " CG " " " 6 0 1 C2 
    559 14 10.9992 0.629887 36.3643 73 " " " " A 2 0 0 "LEU " " CD1" " " 6 0 1 C2 
    560 14 8.83895 -0.0457045 35.3877 73 " " " " A 2 0 0 "LEU " " CD2" " " 6 0 1 C2 
    561 40 12.3996 -3.55447 34.8002 74 " " " " A 43 0 0 "THR " " N  " " " 7 0 1 C2 
    562 14 12.9509 -4.72224 35.4518 74 " " " " A 2 0 0 "THR " " CA " " " 6 0 1 C2 
    563 14 14.0605 -4.20218 36.4077 74 " " " " A 2 0 0 "THR " " C  " " " 6 0 1 C2 
    564 23 14.6974 -3.2086 36.068 74 " " " " A 70 0 0 "THR " " O  " " " 8 0 1 C2 
    565 14 13.2903 -5.71008 34.2641 74 " " " " A 2 0 0 "THR " " CB " " " 6 0 1 C2 
    566 23 13.7678 -6.98651 34.6404 74 " " " " A 70 0 0 "THR " " OG1" " " 8 0 1 C2 
    567 14 14.2605 -5.11566 33.2214 74 " " " " A 2 0 0 "THR " " CG2" " " 6 0 1 C2 
    568 40 14.213 -4.72114 37.6368 75 " " " " A 43 0 0 "PRO " " N  " " " 7 0 1 C2 
    569 14 15.3719 -4.31182 38.4989 75 " " " " A 2 0 0 "PRO " " CA " " " 6 0 1 C2 
    570 14 16.6878 -4.97585 37.9825 75 " " " " A 2 0 0 "PRO " " C  " " " 6 0 1 C2 
    571 23 16.5381 -5.85276 37.0981 75 " " " " A 70 0 0 "PRO " " O  " " " 8 0 1 C2 
    572 14 15.0123 -4.82083 39.9085 75 " " " " A 2 0 0 "PRO " " CB " " " 6 0 1 C2 
    573 14 14.1702 -6.1184 39.6167 75 " " " " A 2 0 0 "PRO " " CG " " " 6 0 1 C2 
    574 14 13.5183 -5.80878 38.2683 75 " " " " A 2 0 0 "PRO " " CD " " " 6 0 1 C2 
    575 40 17.8564 -4.82047 38.677 76 " " " " A 43 0 0 "PRO " " N  " " " 7 0 1 C2 
    576 14 19.0723 -5.53278 38.2667 76 " " " " A 2 0 0 "PRO " " CA " " " 6 0 1 C2 
    577 14 18.962 -6.95425 38.691 76 " " " " A 2 0 0 "PRO " " C  " " " 6 0 1 C2 
    578 23 18.1059 -7.32237 39.5408 76 " " " " A 70 0 0 "PRO " " O  " " " 8 0 1 C2 
    579 14 20.2657 -4.73424 38.9625 76 " " " " A 2 0 0 "PRO " " CB " " " 6 0 1 C2 
    580 14 19.6283 -3.84971 40.0631 76 " " " " A 2 0 0 "PRO " " CG " " " 6 0 1 C2 
    581 14 18.1227 -3.71236 39.7213 76 " " " " A 2 0 0 "PRO " " CD " " " 6 0 1 C2 
    582 40 19.8604 -7.80424 38.09 77 " " " " A 43 0 0 "ASP " " N  " " " 7 0 1 C2 
    583 14 19.87 -9.29584 38.0433 77 " " " " A 2 0 0 "ASP " " CA " " " 6 0 1 C2 
    584 14 19.9708 -9.87489 39.4182 77 " " " " A 2 0 0 "ASP " " C  " " " 6 0 1 C2 
    585 23 19.6106 -11.0429 39.5188 77 " " " " A 70 0 0 "ASP " " O  " " " 8 0 1 C2 
    586 14 21.0306 -9.94496 36.9749 77 " " " " A 2 0 0 "ASP " " CB " " " 6 0 1 C2 
    587 14 22.3722 -9.74078 37.6151 77 " " " " A 2 0 0 "ASP " " CG " " " 6 0 1 C2 
    588 23 22.9183 -10.7427 38.1035 77 " " " " A 70 0 0 "ASP " " OD1" " " 8 0 1 C2 
    589 23 22.9493 -8.66397 37.4438 77 " " " " A 70 0 0 "ASP " " OD2" " " 8 0 1 C2 
    590 40 20.3892 -9.17599 40.4846 78 " " " " A 43 0 0 "ASP " " N  " " " 7 0 1 C2 
    591 14 20.7117 -9.75665 41.8083 78 " " " " A 2 0 0 "ASP " " CA " " " 6 0 1 C2 
    592 14 19.841 -9.22576 42.8622 78 " " " " A 2 0 0 "ASP " " C  " " " 6 0 1 C2 
    593 23 19.968 -9.5942 44.0394 78 " " " " A 70 0 0 "ASP " " O  " " " 8 0 1 C2 
    594 14 22.2298 -9.53623 42.2473 78 " " " " A 2 0 0 "ASP " " CB " " " 6 0 1 C2 
    595 14 22.8117 -8.10708 42.2617 78 " " " " A 2 0 0 "ASP " " CG " " " 6 0 1 C2 
    596 23 22.2696 -7.1487 41.5726 78 " " " " A 70 0 0 "ASP " " OD1" " " 8 0 1 C2 
    597 23 23.8671 -7.92061 42.9515 78 " " " " A 70 0 0 "ASP " " OD2" " " 8 0 1 C2 
    598 40 18.7534 -8.46278 42.5499 79 " " " " A 43 0 0 "LYS " " N  " " " 7 0 1 C2 
    599 14 17.7206 -8.12827 43.5162 79 " " " " A 2 0 0 "LYS " " CA " " " 6 0 1 C2 
    600 14 16.4457 -8.23464 42.8248 79 " " " " A 2 0 0 "LYS " " C  " " " 6 0 1 C2 
    601 23 16.2847 -8.45615 41.6248 79 " " " " A 70 0 0 "LYS " " O  " " " 8 0 1 C2 
    602 14 17.9315 -6.67785 44.0529 79 " " " " A 2 0 0 "LYS " " CB " " " 6 0 1 C2 
    603 14 17.9833 -5.56318 43.0412 79 " " " " A 2 0 0 "LYS " " CG " " " 6 0 1 C2 
    604 14 17.6843 -4.11269 43.6163 79 " " " " A 2 0 0 "LYS " " CD " " " 6 0 1 C2 
    605 14 18.7838 -3.60466 44.6167 79 " " " " A 2 0 0 "LYS " " CE " " " 6 0 1 C2 
    606 40 18.4393 -2.35061 45.3418 79 " " " " A 43 0 0 "LYS " " NZ " " " 7 0 1 C2 
    607 40 15.3588 -8.17016 43.6216 80 " " " " A 43 0 0 "LYS " " N  " " " 7 0 1 C2 
    608 14 13.9873 -8.39189 43.1733 80 " " " " A 2 0 0 "LYS " " CA " " " 6 0 1 C2 
    609 14 13.1026 -7.14411 43.3573 80 " " " " A 2 0 0 "LYS " " C  " " " 6 0 1 C2 
    610 23 13.4643 -6.20394 44.0549 80 " " " " A 70 0 0 "LYS " " O  " " " 8 0 1 C2 
    611 14 13.35 -9.55464 43.9685 80 " " " " A 2 0 0 "LYS " " CB " " " 6 0 1 C2 
    612 14 14.0866 -10.9926 43.8238 80 " " " " A 2 0 0 "LYS " " CG " " " 6 0 1 C2 
    613 14 14.0746 -11.481 42.4084 80 " " " " A 2 0 0 "LYS " " CD " " " 6 0 1 C2 
    614 14 14.499 -12.8891 42.1883 80 " " " " A 2 0 0 "LYS " " CE " " " 6 0 1 C2 
    615 40 14.4269 -13.3157 40.7771 80 " " " " A 43 0 0 "LYS " " NZ " " " 7 0 1 C2 
    616 40 11.9568 -7.06124 42.6812 81 " " " " A 43 0 0 "VAL " " N  " " " 7 0 1 C2 
    617 14 11.08 -5.89533 42.6708 81 " " " " A 2 0 0 "VAL " " CA " " " 6 0 1 C2 
    618 14 10.6522 -5.35296 44.0221 81 " " " " A 2 0 0 "VAL " " C  " " " 6 0 1 C2 
    619 23 10.4014 -4.19837 44.1498 81 " " " " A 70 0 0 "VAL " " O  " " " 8 0 1 C2 
    620 14 9.80436 -6.21372 41.7791 81 " " " " A 2 0 0 "VAL " " CB " " " 6 0 1 C2 
    621 14 8.78823 -5.13542 41.6579 81 " " " " A 2 0 0 "VAL " " CG1" " " 6 0 1 C2 
    622 14 10.156 -6.57725 40.2825 81 " " " " A 2 0 0 "VAL " " CG2" " " 6 0 1 C2 
    623 40 10.4945 -6.23396 45.0521 82 " " " " A 43 0 0 "THR " " N  " " " 7 0 1 C2 
    624 14 10.1594 -6.00691 46.4249 82 " " " " A 2 0 0 "THR " " CA " " " 6 0 1 C2 
    625 14 11.1605 -5.13183 47.2023 82 " " " " A 2 0 0 "THR " " C  " " " 6 0 1 C2 
    626 23 10.8073 -4.76102 48.3454 82 " " " " A 70 0 0 "THR " " O  " " " 8 0 1 C2 
    627 14 9.79126 -7.38308 47.1157 82 " " " " A 2 0 0 "THR " " CB " " " 6 0 1 C2 
    628 23 10.7984 -8.33422 46.7394 82 " " " " A 70 0 0 "THR " " OG1" " " 8 0 1 C2 
    629 14 8.41184 -7.99749 46.57 82 " " " " A 2 0 0 "THR " " CG2" " " 6 0 1 C2 
    630 40 12.4205 -4.9422 46.7017 83 " " " " A 43 0 0 "ASP " " N  " " " 7 0 1 C2 
    631 14 13.491 -4.09617 47.3257 83 " " " " A 2 0 0 "ASP " " CA " " " 6 0 1 C2 
    632 14 13.134 -2.6295 47.5133 83 " " " " A 2 0 0 "ASP " " C  " " " 6 0 1 C2 
    633 23 12.8708 -1.9587 46.5637 83 " " " " A 70 0 0 "ASP " " O  " " " 8 0 1 C2 
    634 14 14.8235 -4.2656 46.4894 83 " " " " A 2 0 0 "ASP " " CB " " " 6 0 1 C2 
    635 14 15.9973 -3.56225 47.1622 83 " " " " A 2 0 0 "ASP " " CG " " " 6 0 1 C2 
    636 23 16.5999 -4.10161 48.0809 83 " " " " A 70 0 0 "ASP " " OD1" " " 8 0 1 C2 
    637 23 16.349 -2.48205 46.6207 83 " " " " A 70 0 0 "ASP " " OD2" " " 8 0 1 C2 
    638 40 13.2463 -2.09443 48.7272 84 " " " " A 43 0 0 "LYS " " N  " " " 7 0 1 C2 
    639 14 12.7701 -0.699161 49.085 84 " " " " A 2 0 0 "LYS " " CA " " " 6 0 1 C2 
    640 14 13.7239 0.323983 48.4357 84 " " " " A 2 0 0 "LYS " " C  " " " 6 0 1 C2 
    641 23 13.2886 1.414 48.0997 84 " " " " A 70 0 0 "LYS " " O  " " " 8 0 1 C2 
    642 14 12.7831 -0.474445 50.6011 84 " " " " A 2 0 0 "LYS " " CB " " " 6 0 1 C2 
    643 14 11.9344 -1.39004 51.5097 84 " " " " A 2 0 0 "LYS " " CG " " " 6 0 1 C2 
    644 14 10.5055 -1.53896 51.0086 84 " " " " A 2 0 0 "LYS " " CD " " " 6 0 1 C2 
    645 14 9.64732 -0.264335 50.7916 84 " " " " A 2 0 0 "LYS " " CE " " " 6 0 1 C2 
    646 40 8.41919 -0.42745 50.0768 84 " " " " A 43 0 0 "LYS " " NZ " " " 7 0 1 C2 
    647 40 15.0028 0.0317586 48.1427 85 " " " " A 43 0 0 "ALA " " N  " " " 7 0 1 C2 
    648 14 16.0036 1.02519 47.6447 85 " " " " A 2 0 0 "ALA " " CA " " " 6 0 1 C2 
    649 14 15.7354 1.19824 46.1093 85 " " " " A 2 0 0 "ALA " " C  " " " 6 0 1 C2 
    650 23 15.8492 2.31303 45.6036 85 " " " " A 70 0 0 "ALA " " O  " " " 8 0 1 C2 
    651 14 17.4104 0.494138 47.8642 85 " " " " A 2 0 0 "ALA " " CB " " " 6 0 1 C2 
    652 40 15.3919 0.118194 45.3875 86 " " " " A 43 0 0 "TRP " " N  " " " 7 0 1 C2 
    653 14 15.1204 0.184756 43.9974 86 " " " " A 2 0 0 "TRP " " CA " " " 6 0 1 C2 
    654 14 13.8441 1.03009 43.6431 86 " " " " A 2 0 0 "TRP " " C  " " " 6 0 1 C2 
    655 23 13.9911 1.86828 42.7542 86 " " " " A 70 0 0 "TRP " " O  " " " 8 0 1 C2 
    656 14 15.0635 -1.22763 43.4174 86 " " " " A 2 0 0 "TRP " " CB " " " 6 0 1 C2 
    657 14 14.9046 -1.29963 41.8899 86 " " " " A 2 0 0 "TRP " " CG " " " 6 0 1 C2 
    658 14 15.8716 -1.09457 40.9874 86 " " " " A 2 0 0 "TRP " " CD1" " " 6 0 1 C2 
    659 14 13.653 -1.53534 41.1519 86 " " " " A 2 0 0 "TRP " " CD2" " " 6 0 1 C2 
    660 40 15.3076 -0.991026 39.7361 86 " " " " A 43 0 0 "TRP " " NE1" " " 7 0 1 C2 
    661 14 13.9502 -1.26961 39.7274 86 " " " " A 2 0 0 "TRP " " CE2" " " 6 0 1 C2 
    662 14 12.3196 -1.92907 41.3953 86 " " " " A 2 0 0 "TRP " " CE3" " " 6 0 1 C2 
    663 14 13.0444 -1.43218 38.7105 86 " " " " A 2 0 0 "TRP " " CZ2" " " 6 0 1 C2 
    664 14 11.375 -2.03776 40.4108 86 " " " " A 2 0 0 "TRP " " CZ3" " " 6 0 1 C2 
    665 14 11.688 -1.75813 39.0531 86 " " " " A 2 0 0 "TRP " " CH2" " " 6 0 1 C2 
    666 40 12.7349 0.796204 44.3948 87 " " " " A 43 0 0 "GLN " " N  " " " 7 0 1 C2 
    667 14 11.4721 1.57348 44.4002 87 " " " " A 2 0 0 "GLN " " CA " " " 6 0 1 C2 
    668 14 11.7474 3.06425 44.584 87 " " " " A 2 0 0 "GLN " " C  " " " 6 0 1 C2 
    669 23 11.5271 3.86973 43.6227 87 " " " " A 70 0 0 "GLN " " O  " " " 8 0 1 C2 
    670 14 10.5241 1.06844 45.4826 87 " " " " A 2 0 0 "GLN " " CB " " " 6 0 1 C2 
    671 14 9.88021 -0.249872 45.1413 87 " " " " A 2 0 0 "GLN " " CG " " " 6 0 1 C2 
    672 14 9.52891 -1.08824 46.3965 87 " " " " A 2 0 0 "GLN " " CD " " " 6 0 1 C2 
    673 23 9.39444 -0.533895 47.4855 87 " " " " A 70 0 0 "GLN " " OE1" " " 8 0 1 C2 
    674 40 9.40816 -2.40289 46.2796 87 " " " " A 43 0 0 "GLN " " NE2" " " 7 0 1 C2 
    675 40 12.5132 3.428 45.6854 88 " " " " A 43 0 0 "LYS " " N  " " " 7 0 1 C2 
    676 14 13.0138 4.71141 45.9495 88 " " " " A 2 0 0 "LYS " " CA " " " 6 0 1 C2 
    677 14 13.7758 5.38292 44.8778 88 " " " " A 2 0 0 "LYS " " C  " " " 6 0 1 C2 
    678 23 13.9917 6.59808 44.9412 88 " " " " A 70 0 0 "LYS " " O  " " " 8 0 1 C2 
    679 14 13.6303 4.77625 47.4378 88 " " " " A 2 0 0 "LYS " " CB " " " 6 0 1 C2 
    680 14 13.5814 6.12437 48.2977 88 " " " " A 2 0 0 "LYS " " CG " " " 6 0 1 C2 
    681 14 12.386 7.01242 48.0143 88 " " " " A 2 0 0 "LYS " " CD " " " 6 0 1 C2 
    682 14 12.4932 8.27414 48.8585 88 " " " " A 2 0 0 "LYS " " CE " " " 6 0 1 C2 
    683 40 11.3446 9.16638 48.748 88 " " " " A 43 0 0 "LYS " " NZ " " " 7 0 1 C2 
    684 40 14.4582 4.69908 43.9538 89 " " " " A 43 0 0 "LYS " " N  " " " 7 0 1 C2 
    685 14 15.386 5.19227 42.8816 89 " " " " A 2 0 0 "LYS " " CA " " " 6 0 1 C2 
    686 14 14.5492 5.57391 41.6221 89 " " " " A 2 0 0 "LYS " " C  " " " 6 0 1 C2 
    687 23 14.4827 6.71999 41.2229 89 " " " " A 70 0 0 "LYS " " O  " " " 8 0 1 C2 
    688 14 16.378 4.05051 42.5272 89 " " " " A 2 0 0 "LYS " " CB " " " 6 0 1 C2 
    689 14 17.4062 4.29132 41.4574 89 " " " " A 2 0 0 "LYS " " CG " " " 6 0 1 C2 
    690 14 17.9232 2.91037 41.0667 89 " " " " A 2 0 0 "LYS " " CD " " " 6 0 1 C2 
    691 14 19.0848 3.00071 39.9168 89 " " " " A 2 0 0 "LYS " " CE " " " 6 0 1 C2 
    692 40 19.822 1.7761 39.7963 89 " " " " A 43 0 0 "LYS " " NZ " " " 7 0 1 C2 
    693 40 13.7666 4.60567 41.088 90 " " " " A 43 0 0 "VAL " " N  " " " 7 0 1 C2 
    694 14 12.9222 4.71566 39.9103 90 " " " " A 2 0 0 "VAL " " CA " " " 6 0 1 C2 
    695 14 11.8115 5.73953 40.0592 90 " " " " A 2 0 0 "VAL " " C  " " " 6 0 1 C2 
    696 23 11.5758 6.48447 39.1469 90 " " " " A 70 0 0 "VAL " " O  " " " 8 0 1 C2 
    697 14 12.3566 3.26737 39.4392 90 " " " " A 2 0 0 "VAL " " CB " " " 6 0 1 C2 
    698 14 13.499 2.34354 39.0133 90 " " " " A 2 0 0 "VAL " " CG1" " " 6 0 1 C2 
    699 14 11.3832 2.42462 40.3687 90 " " " " A 2 0 0 "VAL " " CG2" " " 6 0 1 C2 
    700 40 11.1498 5.77344 41.2359 91 " " " " A 43 0 0 "THR " " N  " " " 7 0 1 C2 
    701 14 9.88663 6.52289 41.4387 91 " " " " A 2 0 0 "THR " " CA " " " 6 0 1 C2 
    702 14 10.0675 8.05257 41.6082 91 " " " " A 2 0 0 "THR " " C  " " " 6 0 1 C2 
    703 23 9.22332 8.82289 41.1101 91 " " " " A 70 0 0 "THR " " O  " " " 8 0 1 C2 
    704 14 8.99863 6.057 42.6369 91 " " " " A 2 0 0 "THR " " CB " " " 6 0 1 C2 
    705 23 9.75985 6.04456 43.8493 91 " " " " A 70 0 0 "THR " " OG1" " " 8 0 1 C2 
    706 14 8.42393 4.68314 42.3124 91 " " " " A 2 0 0 "THR " " CG2" " " 6 0 1 C2 
    707 40 11.2511 8.51753 42.0791 92 " " " " A 43 0 0 "GLU " " N  " " " 7 0 1 C2 
    708 14 11.6637 9.88216 42.1881 92 " " " " A 2 0 0 "GLU " " CA " " " 6 0 1 C2 
    709 14 11.9501 10.4089 40.7669 92 " " " " A 2 0 0 "GLU " " C  " " " 6 0 1 C2 
    710 23 11.7002 11.5658 40.5281 92 " " " " A 70 0 0 "GLU " " O  " " " 8 0 1 C2 
    711 14 12.8794 9.99736 43.0996 92 " " " " A 2 0 0 "GLU " " CB " " " 6 0 1 C2 
    712 14 12.7687 9.4355 44.5764 92 " " " " A 2 0 0 "GLU " " CG " " " 6 0 1 C2 
    713 14 11.9744 10.3928 45.4424 92 " " " " A 2 0 0 "GLU " " CD " " " 6 0 1 C2 
    714 23 12.4504 11.5435 45.5662 92 " " " " A 70 0 0 "GLU " " OE1" " " 8 0 1 C2 
    715 23 11.0716 9.96194 46.1913 92 " " " " A 70 0 0 "GLU " " OE2" " " 8 0 1 C2 
    716 40 12.4844 9.58917 39.8154 93 " " " " A 43 0 0 "GLU " " N  " " " 7 0 1 C2 
    717 14 12.9953 9.96927 38.4589 93 " " " " A 2 0 0 "GLU " " CA " " " 6 0 1 C2 
    718 14 11.7689 9.94137 37.5084 93 " " " " A 2 0 0 "GLU " " C  " " " 6 0 1 C2 
    719 23 11.6175 10.59 36.457 93 " " " " A 70 0 0 "GLU " " O  " " " 8 0 1 C2 
    720 14 13.993 8.91236 37.9056 93 " " " " A 2 0 0 "GLU " " CB " " " 6 0 1 C2 
    721 14 15.2975 9.07949 38.7277 93 " " " " A 2 0 0 "GLU " " CG " " " 6 0 1 C2 
    722 14 16.2426 10.0447 38.066 93 " " " " A 2 0 0 "GLU " " CD " " " 6 0 1 C2 
    723 23 16.3277 10.0713 36.8127 93 " " " " A 70 0 0 "GLU " " OE1" " " 8 0 1 C2 
    724 23 16.9817 10.7109 38.7863 93 " " " " A 70 0 0 "GLU " " OE2" " " 8 0 1 C2 
    725 40 10.7233 9.16353 37.8679 94 " " " " A 43 0 0 "LEU " " N  " " " 7 0 1 C2 
    726 14 9.39552 9.19739 37.2786 94 " " " " A 2 0 0 "LEU " " CA " " " 6 0 1 C2 
    727 14 8.70557 10.498 37.6825 94 " " " " A 2 0 0 "LEU " " C  " " " 6 0 1 C2 
    728 23 8.25854 11.2299 36.8612 94 " " " " A 70 0 0 "LEU " " O  " " " 8 0 1 C2 
    729 14 8.57557 7.97354 37.5996 94 " " " " A 2 0 0 "LEU " " CB " " " 6 0 1 C2 
    730 14 7.14282 7.95409 37.0366 94 " " " " A 2 0 0 "LEU " " CG " " " 6 0 1 C2 
    731 14 7.12259 8.05359 35.5057 94 " " " " A 2 0 0 "LEU " " CD1" " " 6 0 1 C2 
    732 14 6.44543 6.58847 37.4124 94 " " " " A 2 0 0 "LEU " " CD2" " " 6 0 1 C2 
    733 40 8.69668 10.7753 38.9976 95 " " " " A 43 0 0 "ASP " " N  " " " 7 0 1 C2 
    734 14 7.98274 11.9748 39.5527 95 " " " " A 2 0 0 "ASP " " CA " " " 6 0 1 C2 
    735 14 8.51539 13.2928 38.8929 95 " " " " A 2 0 0 "ASP " " C  " " " 6 0 1 C2 
    736 23 7.75834 14.2355 38.6255 95 " " " " A 70 0 0 "ASP " " O  " " " 8 0 1 C2 
    737 14 7.97887 12.006 41.0727 95 " " " " A 2 0 0 "ASP " " CB " " " 6 0 1 C2 
    738 14 7.9262 13.2785 41.8493 95 " " " " A 2 0 0 "ASP " " CG " " " 6 0 1 C2 
    739 23 9.00488 13.7461 42.1664 95 " " " " A 70 0 0 "ASP " " OD1" " " 8 0 1 C2 
    740 23 6.865 13.797 42.1429 95 " " " " A 70 0 0 "ASP " " OD2" " " 8 0 1 C2 
    741 40 9.76867 13.1926 38.5057 96 " " " " A 43 0 0 "GLN " " N  " " " 7 0 1 C2 
    742 14 10.5633 14.2422 37.9178 96 " " " " A 2 0 0 "GLN " " CA " " " 6 0 1 C2 
    743 14 10.1029 14.6858 36.5525 96 " " " " A 2 0 0 "GLN " " C  " " " 6 0 1 C2 
    744 23 10.3413 15.8704 36.2629 96 " " " " A 70 0 0 "GLN " " O  " " " 8 0 1 C2 
    745 14 12.051 13.7977 37.9122 96 " " " " A 2 0 0 "GLN " " CB " " " 6 0 1 C2 
    746 14 13.0594 14.8961 37.5097 96 " " " " A 2 0 0 "GLN " " CG " " " 6 0 1 C2 
    747 14 13.1506 16.0984 38.4362 96 " " " " A 2 0 0 "GLN " " CD " " " 6 0 1 C2 
    748 23 13.7275 17.1031 37.9885 96 " " " " A 70 0 0 "GLN " " OE1" " " 8 0 1 C2 
    749 40 12.4204 16.1155 39.5536 96 " " " " A 43 0 0 "GLN " " NE2" " " 7 0 1 C2 
    750 40 9.33417 13.8873 35.7556 97 " " " " A 43 0 0 "VAL " " N  " " " 7 0 1 C2 
    751 14 8.71262 14.1323 34.466 97 " " " " A 2 0 0 "VAL " " CA " " " 6 0 1 C2 
    752 14 7.21665 14.1542 34.5951 97 " " " " A 2 0 0 "VAL " " C  " " " 6 0 1 C2 
    753 23 6.54681 14.2041 33.5591 97 " " " " A 70 0 0 "VAL " " O  " " " 8 0 1 C2 
    754 14 9.24826 13.2185 33.3081 97 " " " " A 2 0 0 "VAL " " CB " " " 6 0 1 C2 
    755 14 10.7386 13.4134 33.1771 97 " " " " A 2 0 0 "VAL " " CG1" " " 6 0 1 C2 
    756 14 8.94377 11.6664 33.5345 97 " " " " A 2 0 0 "VAL " " CG2" " " 6 0 1 C2 
    757 40 6.52399 14.1484 35.7456 98 " " " " A 43 0 0 "VAL " " N  " " " 7 0 1 C2 
    758 14 5.05286 14.1653 35.9531 98 " " " " A 2 0 0 "VAL " " CA " " " 6 0 1 C2 
    759 14 4.75144 15.4314 36.6463 98 " " " " A 2 0 0 "VAL " " C  " " " 6 0 1 C2 
    760 23 3.8853 16.161 36.0863 98 " " " " A 70 0 0 "VAL " " O  " " " 8 0 1 C2 
    761 14 4.55692 12.9179 36.6978 98 " " " " A 2 0 0 "VAL " " CB " " " 6 0 1 C2 
    762 14 3.06408 12.9507 37.0758 98 " " " " A 2 0 0 "VAL " " CG1" " " 6 0 1 C2 
    763 14 4.69811 11.6296 35.8159 98 " " " " A 2 0 0 "VAL " " CG2" " " 6 0 1 C2 
    764 40 5.52382 15.849 37.6497 99 " " " " A 43 0 0 "LYS " " N  " " " 7 0 1 C2 
    765 14 5.35274 17.1338 38.4182 99 " " " " A 2 0 0 "LYS " " CA " " " 6 0 1 C2 
    766 14 5.56538 18.4201 37.6098 99 " " " " A 2 0 0 "LYS " " C  " " " 6 0 1 C2 
    767 23 5.52834 19.4891 38.263 99 " " " " A 70 0 0 "LYS " " O  " " " 8 0 1 C2 
    768 14 6.34997 17.0271 39.6029 99 " " " " A 2 0 0 "LYS " " CB " " " 6 0 1 C2 
    769 14 7.81283 17.466 39.3686 99 " " " " A 2 0 0 "LYS " " CG " " " 6 0 1 C2 
    770 14 8.73889 16.9104 40.5054 99 " " " " A 2 0 0 "LYS " " CD " " " 6 0 1 C2 
    771 14 8.19489 17.1007 41.9664 99 " " " " A 2 0 0 "LYS " " CE " " " 6 0 1 C2 
    772 40 8.9581 16.3228 42.9205 99 " " " " A 43 0 0 "LYS " " NZ " " " 7 0 1 C2 
    773 40 5.78103 18.4261 36.3321 100 " " " " A 43 0 0 "ASP " " N  " " " 7 0 1 C2 
    774 14 5.64266 19.5254 35.4129 100 " " " " A 2 0 0 "ASP " " CA " " " 6 0 1 C2 
    775 14 4.83435 19.1355 34.145 100 " " " " A 2 0 0 "ASP " " C  " " " 6 0 1 C2 
    776 23 4.76811 19.9678 33.2511 100 " " " " A 70 0 0 "ASP " " O  " " " 8 0 1 C2 
    777 14 6.97872 20.1776 35.1128 100 " " " " A 2 0 0 "ASP " " CB " " " 6 0 1 C2 
    778 14 7.98909 19.3718 34.2918 100 " " " " A 2 0 0 "ASP " " CG " " " 6 0 1 C2 
    779 23 9.2083 19.4171 34.5459 100 " " " " A 70 0 0 "ASP " " OD1" " " 8 0 1 C2 
    780 23 7.61283 18.5671 33.4386 100 " " " " A 70 0 0 "ASP " " OD2" " " 8 0 1 C2 
    781 40 4.35674 17.9192 33.9673 101 " " " " A 43 0 0 "HIP " " N  " " " 7 0 1 C2 
    782 14 3.65319 17.4247 32.8082 101 " " " " A 2 0 0 "HIP " " CA " " " 6 0 1 C2 
    783 14 2.17553 16.9276 33.1748 101 " " " " A 2 0 0 "HIP " " C  " " " 6 0 1 C2 
    784 23 1.56357 16.051 32.5614 101 " " " " A 70 0 0 "HIP " " O  " " " 8 0 1 C2 
    785 14 4.43789 16.3743 32.1042 101 " " " " A 2 0 0 "HIP " " CB " " " 6 0 1 C2 
    786 14 5.76606 16.7538 31.4138 101 " " " " A 2 0 0 "HIP " " CG " " " 6 0 1 C2 
    787 40 6.1652 18.2108 31.1863 101 " " " " A 43 0 0 "HIP " " ND1" " " 7 0 1 C2 
    788 14 6.80197 15.9159 31.0167 101 " " " " A 2 0 0 "HIP " " CD2" " " 6 0 1 C2 
    789 14 7.45206 18.0607 30.5682 101 " " " " A 2 0 0 "HIP " " CE1" " " 6 0 1 C2 
    790 40 7.8549 16.8083 30.5593 101 " " " " A 43 0 0 "HIP " " NE2" " " 7 0 1 C2 
    791 40 1.56284 17.639 34.1158 102 " " " " A 43 0 0 "GLU " " N  " " " 7 0 1 C2 
    792 14 0.214428 17.4507 34.6012 102 " " " " A 2 0 0 "GLU " " CA " " " 6 0 1 C2 
    793 14 -0.840818 17.8499 33.5695 102 " " " " A 2 0 0 "GLU " " C  " " " 6 0 1 C2 
    794 23 -1.99208 17.4689 33.6402 102 " " " " A 70 0 0 "GLU " " O  " " " 8 0 1 C2 
    795 14 0.0880786 18.3466 35.8426 102 " " " " A 2 0 0 "GLU " " CB " " " 6 0 1 C2 
    796 14 1.1138 17.9432 36.8978 102 " " " " A 2 0 0 "GLU " " CG " " " 6 0 1 C2 
    797 14 0.749617 18.6601 38.1843 102 " " " " A 2 0 0 "GLU " " CD " " " 6 0 1 C2 
    798 23 1.50362 19.4306 38.7909 102 " " " " A 70 0 0 "GLU " " OE1" " " 8 0 1 C2 
    799 23 -0.451354 18.5681 38.5305 102 " " " " A 70 0 0 "GLU " " OE2" " " 8 0 1 C2 
    800 40 -0.519113 18.7843 32.6729 103 " " " " A 43 0 0 "ASP " " N  " " " 7 0 1 C2 
    801 14 -1.16067 19.2625 31.4784 103 " " " " A 2 0 0 "ASP " " CA " " " 6 0 1 C2 
    802 14 -1.02232 18.3528 30.2412 103 " " " " A 2 0 0 "ASP " " C  " " " 6 0 1 C2 
    803 23 -1.60964 18.6579 29.2078 103 " " " " A 70 0 0 "ASP " " O  " " " 8 0 1 C2 
    804 14 -0.494099 20.6267 31.0078 103 " " " " A 2 0 0 "ASP " " CB " " " 6 0 1 C2 
    805 14 1.02001 20.7041 30.7057 103 " " " " A 2 0 0 "ASP " " CG " " " 6 0 1 C2 
    806 23 1.38207 21.4645 29.7945 103 " " " " A 70 0 0 "ASP " " OD1" " " 8 0 1 C2 
    807 23 1.75612 20.096 31.4941 103 " " " " A 70 0 0 "ASP " " OD2" " " 8 0 1 C2 
    808 40 -0.403489 17.1618 30.3293 104 " " " " A 43 0 0 "GLN " " N  " " " 7 0 1 C2 
    809 14 -0.285129 16.1592 29.204 104 " " " " A 2 0 0 "GLN " " CA " " " 6 0 1 C2 
    810 14 -0.316628 14.6673 29.6764 104 " " " " A 2 0 0 "GLN " " C  " " " 6 0 1 C2 
    811 23 -0.443141 13.7931 28.7758 104 " " " " A 70 0 0 "GLN " " O  " " " 8 0 1 C2 
    812 14 0.892973 16.5211 28.2357 104 " " " " A 2 0 0 "GLN " " CB " " " 6 0 1 C2 
    813 14 2.24017 16.4884 28.9517 104 " " " " A 2 0 0 "GLN " " CG " " " 6 0 1 C2 
    814 14 3.49329 17.0292 28.2364 104 " " " " A 2 0 0 "GLN " " CD " " " 6 0 1 C2 
    815 23 4.58586 16.7463 28.6993 104 " " " " A 70 0 0 "GLN " " OE1" " " 8 0 1 C2 
    816 40 3.41947 17.6986 27.1427 104 " " " " A 43 0 0 "GLN " " NE2" " " 7 0 1 C2 
    817 40 -0.0508728 14.4669 30.9717 105 " " " " A 43 0 0 "ILE " " N  " " " 7 0 1 C2 
    818 14 -0.292647 13.1633 31.6165 105 " " " " A 2 0 0 "ILE " " CA " " " 6 0 1 C2 
    819 14 -1.36932 13.2151 32.6535 105 " " " " A 2 0 0 "ILE " " C  " " " 6 0 1 C2 
    820 23 -1.43027 14.2226 33.3516 105 " " " " A 70 0 0 "ILE " " O  " " " 8 0 1 C2 
    821 14 1.06435 12.748 32.2677 105 " " " " A 2 0 0 "ILE " " CB " " " 6 0 1 C2 
    822 14 2.28591 12.842 31.3034 105 " " " " A 2 0 0 "ILE " " CG1" " " 6 0 1 C2 
    823 14 1.08741 11.2934 32.8507 105 " " " " A 2 0 0 "ILE " " CG2" " " 6 0 1 C2 
    824 14 3.66077 12.4923 31.9082 105 " " " " A 2 0 0 "ILE " " CD1" " " 6 0 1 C2 
    825 40 -2.3037 12.2239 32.6361 106 " " " " A 43 0 0 "VAL " " N  " " " 7 0 1 C2 
    826 14 -3.37582 12.0478 33.6533 106 " " " " A 2 0 0 "VAL " " CA " " " 6 0 1 C2 
    827 14 -2.81641 11.5723 35.0234 106 " " " " A 2 0 0 "VAL " " C  " " " 6 0 1 C2 
    828 23 -3.3391 11.8599 36.0373 106 " " " " A 70 0 0 "VAL " " O  " " " 8 0 1 C2 
    829 14 -4.32519 11.0516 33.0038 106 " " " " A 2 0 0 "VAL " " CB " " " 6 0 1 C2 
    830 14 -5.40074 10.4145 33.9965 106 " " " " A 2 0 0 "VAL " " CG1" " " 6 0 1 C2 
    831 14 -5.04653 11.5784 31.7825 106 " " " " A 2 0 0 "VAL " " CG2" " " 6 0 1 C2 
    832 40 -1.59705 10.9665 35.0075 107 " " " " A 43 0 0 "GLY " " N  " " " 7 0 1 C2 
    833 14 -0.986218 10.4035 36.1826 107 " " " " A 2 0 0 "GLY " " CA " " " 6 0 1 C2 
    834 14 -0.25418 9.09925 35.9693 107 " " " " A 2 0 0 "GLY " " C  " " " 6 0 1 C2 
    835 23 0.4063 9.06283 34.8791 107 " " " " A 70 0 0 "GLY " " O  " " " 8 0 1 C2 
    836 40 -0.302506 8.18321 36.8465 108 " " " " A 43 0 0 "TRP " " N  " " " 7 0 1 C2 
    837 14 0.194072 6.83598 36.7024 108 " " " " A 2 0 0 "TRP " " CA " " " 6 0 1 C2 
    838 14 -0.560195 5.83656 37.5767 108 " " " " A 2 0 0 "TRP " " C  " " " 6 0 1 C2 
    839 23 -1.22721 6.27466 38.55 108 " " " " A 70 0 0 "TRP " " O  " " " 8 0 1 C2 
    840 14 1.71981 6.78203 36.9109 108 " " " " A 2 0 0 "TRP " " CB " " " 6 0 1 C2 
    841 14 2.5008 7.33747 38.0763 108 " " " " A 2 0 0 "TRP " " CG " " " 6 0 1 C2 
    842 14 2.85719 8.656 38.2237 108 " " " " A 2 0 0 "TRP " " CD1" " " 6 0 1 C2 
    843 14 3.2558 6.62951 39.1139 108 " " " " A 2 0 0 "TRP " " CD2" " " 6 0 1 C2 
    844 40 3.70598 8.82309 39.2748 108 " " " " A 43 0 0 "TRP " " NE1" " " 7 0 1 C2 
    845 14 3.89962 7.62214 39.8962 108 " " " " A 2 0 0 "TRP " " CE2" " " 6 0 1 C2 
    846 14 3.46001 5.29307 39.5561 108 " " " " A 2 0 0 "TRP " " CE3" " " 6 0 1 C2 
    847 14 4.69682 7.2707 41.0795 108 " " " " A 2 0 0 "TRP " " CZ2" " " 6 0 1 C2 
    848 14 4.15331 4.95398 40.78 108 " " " " A 2 0 0 "TRP " " CZ3" " " 6 0 1 C2 
    849 14 4.77538 5.93845 41.5545 108 " " " " A 2 0 0 "TRP " " CH2" " " 6 0 1 C2 
    850 40 -0.444892 4.56344 37.1825 109 " " " " A 43 0 0 "VAL " " N  " " " 7 0 1 C2 
    851 14 -1.02485 3.45642 37.8857 109 " " " " A 2 0 0 "VAL " " CA " " " 6 0 1 C2 
    852 14 -0.00995877 2.31788 37.9058 109 " " " " A 2 0 0 "VAL " " C  " " " 6 0 1 C2 
    853 23 0.288307 1.80462 36.8314 109 " " " " A 70 0 0 "VAL " " O  " " " 8 0 1 C2 
    854 14 -2.45356 3.08106 37.3878 109 " " " " A 2 0 0 "VAL " " CB " " " 6 0 1 C2 
    855 14 -3.12941 1.96757 38.1457 109 " " " " A 2 0 0 "VAL " " CG1" " " 6 0 1 C2 
    856 14 -3.43526 4.2489 37.1993 109 " " " " A 2 0 0 "VAL " " CG2" " " 6 0 1 C2 
    857 40 0.569324 1.95239 39.012 110 " " " " A 43 0 0 "GLY " " N  " " " 7 0 1 C2 
    858 14 1.58421 0.913127 38.9997 110 " " " " A 2 0 0 "GLY " " CA " " " 6 0 1 C2 
    859 14 1.58602 0.44471 40.4933 110 " " " " A 2 0 0 "GLY " " C  " " " 6 0 1 C2 
    860 23 1.42347 1.21619 41.454 110 " " " " A 70 0 0 "GLY " " O  " " " 8 0 1 C2 
    861 40 2.0287 -0.79717 40.7093 111 " " " " A 43 0 0 "TRP " " N  " " " 7 0 1 C2 
    862 14 2.25596 -1.39057 42.0108 111 " " " " A 2 0 0 "TRP " " CA " " " 6 0 1 C2 
    863 14 3.22654 -0.682409 43.0651 111 " " " " A 2 0 0 "TRP " " C  " " " 6 0 1 C2 
    864 23 2.80562 -0.344928 44.1631 111 " " " " A 70 0 0 "TRP " " O  " " " 8 0 1 C2 
    865 14 2.66717 -2.88095 41.9503 111 " " " " A 2 0 0 "TRP " " CB " " " 6 0 1 C2 
    866 14 2.61586 -3.68164 43.1878 111 " " " " A 2 0 0 "TRP " " CG " " " 6 0 1 C2 
    867 14 1.42425 -3.9544 43.7686 111 " " " " A 2 0 0 "TRP " " CD1" " " 6 0 1 C2 
    868 14 3.70733 -4.24074 44.0274 111 " " " " A 2 0 0 "TRP " " CD2" " " 6 0 1 C2 
    869 40 1.67791 -4.71305 44.911 111 " " " " A 43 0 0 "TRP " " NE1" " " 7 0 1 C2 
    870 14 3.09575 -4.89115 45.1383 111 " " " " A 2 0 0 "TRP " " CE2" " " 6 0 1 C2 
    871 14 5.08985 -4.31979 43.9457 111 " " " " A 2 0 0 "TRP " " CE3" " " 6 0 1 C2 
    872 14 3.84336 -5.57627 46.0954 111 " " " " A 2 0 0 "TRP " " CZ2" " " 6 0 1 C2 
    873 14 5.84937 -5.0385 44.8905 111 " " " " A 2 0 0 "TRP " " CZ3" " " 6 0 1 C2 
    874 14 5.21113 -5.66242 45.9509 111 " " " " A 2 0 0 "TRP " " CH2" " " 6 0 1 C2 
    875 40 4.40454 -0.23506 42.5714 112 " " " " A 43 0 0 "LEU " " N  " " " 7 0 1 C2 
    876 14 5.32665 0.652271 43.2081 112 " " " " A 2 0 0 "LEU " " CA " " " 6 0 1 C2 
    877 14 4.76164 1.94496 43.8094 112 " " " " A 2 0 0 "LEU " " C  " " " 6 0 1 C2 
    878 23 5.38165 2.38675 44.7623 112 " " " " A 70 0 0 "LEU " " O  " " " 8 0 1 C2 
    879 14 6.54249 0.935582 42.2726 112 " " " " A 2 0 0 "LEU " " CB " " " 6 0 1 C2 
    880 14 7.10033 -0.214804 41.4338 112 " " " " A 2 0 0 "LEU " " CG " " " 6 0 1 C2 
    881 14 8.19242 0.364581 40.5288 112 " " " " A 2 0 0 "LEU " " CD1" " " 6 0 1 C2 
    882 14 7.65423 -1.33651 42.344 112 " " " " A 2 0 0 "LEU " " CD2" " " 6 0 1 C2 
    883 40 3.57546 2.33824 43.3995 113 " " " " A 43 0 0 "LYS " " N  " " " 7 0 1 C2 
    884 14 2.91859 3.54865 43.8822 113 " " " " A 2 0 0 "LYS " " CA " " " 6 0 1 C2 
    885 14 2.40803 3.27525 45.3635 113 " " " " A 2 0 0 "LYS " " C  " " " 6 0 1 C2 
    886 23 2.34471 4.16671 46.2276 113 " " " " A 70 0 0 "LYS " " O  " " " 8 0 1 C2 
    887 14 1.68669 3.91476 42.9453 113 " " " " A 2 0 0 "LYS " " CB " " " 6 0 1 C2 
    888 14 1.40254 5.48776 42.8845 113 " " " " A 2 0 0 "LYS " " CG " " " 6 0 1 C2 
    889 14 0.125759 5.80651 42.0359 113 " " " " A 2 0 0 "LYS " " CD " " " 6 0 1 C2 
    890 14 -0.110359 7.27533 41.5086 113 " " " " A 2 0 0 "LYS " " CE " " " 6 0 1 C2 
    891 40 -1.55417 7.45455 41.2166 113 " " " " A 43 0 0 "LYS " " NZ " " " 7 0 1 C2 
    892 40 2.02192 2.01025 45.6796 114 " " " " A 43 0 0 "ALA " " N  " " " 7 0 1 C2 
    893 14 1.46951 1.468 46.8916 114 " " " " A 2 0 0 "ALA " " CA " " " 6 0 1 C2 
    894 14 1.58504 -0.120452 46.9681 114 " " " " A 2 0 0 "ALA " " C  " " " 6 0 1 C2 
    895 23 0.620774 -0.826108 46.8959 114 " " " " A 70 0 0 "ALA " " O  " " " 8 0 1 C2 
    896 14 0.00909683 1.91191 47.0841 114 " " " " A 2 0 0 "ALA " " CB " " " 6 0 1 C2 
    897 40 2.84918 -0.661478 47.0749 115 " " " " A 43 0 0 "PRO " " N  " " " 7 0 1 C2 
    898 14 3.1459 -2.06801 47.0054 115 " " " " A 2 0 0 "PRO " " CA " " " 6 0 1 C2 
    899 14 2.68021 -2.89495 48.2694 115 " " " " A 2 0 0 "PRO " " C  " " " 6 0 1 C2 
    900 23 3.29223 -3.8674 48.7792 115 " " " " A 70 0 0 "PRO " " O  " " " 8 0 1 C2 
    901 14 4.66097 -2.23182 46.8241 115 " " " " A 2 0 0 "PRO " " CB " " " 6 0 1 C2 
    902 14 5.22507 -0.935444 47.2893 115 " " " " A 2 0 0 "PRO " " CG " " " 6 0 1 C2 
    903 14 4.09646 0.0810455 47.3312 115 " " " " A 2 0 0 "PRO " " CD " " " 6 0 1 C2 
    904 40 1.55359 -2.46912 48.8611 116 " " " " A 43 0 0 "ASP " " N  " " " 7 0 1 C2 
    905 14 0.830049 -3.03433 50.0184 116 " " " " A 2 0 0 "ASP " " CA " " " 6 0 1 C2 
    906 14 -0.652964 -3.1401 49.7346 116 " " " " A 2 0 0 "ASP " " C  " " " 6 0 1 C2 
    907 23 -1.39457 -3.71728 50.5214 116 " " " " A 70 0 0 "ASP " " O  " " " 8 0 1 C2 
    908 14 1.114 -2.24599 51.3099 116 " " " " A 2 0 0 "ASP " " CB " " " 6 0 1 C2 
    909 14 0.441056 -0.923967 51.4775 116 " " " " A 2 0 0 "ASP " " CG " " " 6 0 1 C2 
    910 23 0.293659 -0.165074 50.4429 116 " " " " A 70 0 0 "ASP " " OD1" " " 8 0 1 C2 
    911 23 0.0336108 -0.586399 52.6437 116 " " " " A 70 0 0 "ASP " " OD2" " " 8 0 1 C2 
    912 40 -1.11799 -2.45941 48.6685 117 " " " " A 43 0 0 "THR " " N  " " " 7 0 1 C2 
    913 14 -2.4095 -2.45621 48.0802 117 " " " " A 2 0 0 "THR " " CA " " " 6 0 1 C2 
    914 14 -3.01772 -3.8465 47.9496 117 " " " " A 2 0 0 "THR " " C  " " " 6 0 1 C2 
    915 23 -2.27895 -4.83755 47.758 117 " " " " A 70 0 0 "THR " " O  " " " 8 0 1 C2 
    916 14 -2.42469 -1.53323 46.8383 117 " " " " A 2 0 0 "THR " " CB " " " 6 0 1 C2 
    917 23 -3.69848 -1.09575 46.4445 117 " " " " A 70 0 0 "THR " " OG1" " " 8 0 1 C2 
    918 14 -1.89957 -2.1688 45.5545 117 " " " " A 2 0 0 "THR " " CG2" " " 6 0 1 C2 
    919 40 -4.33135 -3.94648 48.2596 118 " " " " A 43 0 0 "THR " " N  " " " 7 0 1 C2 
    920 14 -5.06078 -5.16451 48.3368 118 " " " " A 2 0 0 "THR " " CA " " " 6 0 1 C2 
    921 14 -5.79222 -5.28707 47.0067 118 " " " " A 2 0 0 "THR " " C  " " " 6 0 1 C2 
    922 23 -6.6225 -6.16487 46.9501 118 " " " " A 70 0 0 "THR " " O  " " " 8 0 1 C2 
    923 14 -6.06801 -5.03253 49.4692 118 " " " " A 2 0 0 "THR " " CB " " " 6 0 1 C2 
    924 23 -6.817 -3.81459 49.2899 118 " " " " A 70 0 0 "THR " " OG1" " " 8 0 1 C2 
    925 14 -5.31983 -5.05781 50.8289 118 " " " " A 2 0 0 "THR " " CG2" " " 6 0 1 C2 
    926 40 -5.62512 -4.42645 46.0309 119 " " " " A 43 0 0 "ASP " " N  " " " 7 0 1 C2 
    927 14 -6.3228 -4.48723 44.7474 119 " " " " A 2 0 0 "ASP " " CA " " " 6 0 1 C2 
    928 14 -5.81034 -5.69097 43.8355 119 " " " " A 2 0 0 "ASP " " C  " " " 6 0 1 C2 
    929 23 -4.57206 -5.7279 43.6349 119 " " " " A 70 0 0 "ASP " " O  " " " 8 0 1 C2 
    930 14 -6.13875 -3.14706 44.0099 119 " " " " A 2 0 0 "ASP " " CB " " " 6 0 1 C2 
    931 14 -6.83485 -2.96038 42.6708 119 " " " " A 2 0 0 "ASP " " CG " " " 6 0 1 C2 
    932 23 -6.56545 -3.78117 41.7584 119 " " " " A 70 0 0 "ASP " " OD1" " " 8 0 1 C2 
    933 23 -7.80383 -2.14813 42.5984 119 " " " " A 70 0 0 "ASP " " OD2" " " 8 0 1 C2 
    934 40 -6.67577 -6.5472 43.2856 120 " " " " A 43 0 0 "PRO " " N  " " " 7 0 1 C2 
    935 14 -6.26494 -7.80379 42.5045 120 " " " " A 2 0 0 "PRO " " CA " " " 6 0 1 C2 
    936 14 -5.59648 -7.45076 41.1556 120 " " " " A 2 0 0 "PRO " " C  " " " 6 0 1 C2 
    937 23 -4.74083 -8.23887 40.7364 120 " " " " A 70 0 0 "PRO " " O  " " " 8 0 1 C2 
    938 14 -7.41221 -8.75563 42.4757 120 " " " " A 2 0 0 "PRO " " CB " " " 6 0 1 C2 
    939 14 -8.58414 -7.72037 42.507 120 " " " " A 2 0 0 "PRO " " CG " " " 6 0 1 C2 
    940 14 -8.13096 -6.4866 43.361 120 " " " " A 2 0 0 "PRO " " CD " " " 6 0 1 C2 
    941 40 -6.02691 -6.35136 40.5443 121 " " " " A 43 0 0 "THR " " N  " " " 7 0 1 C2 
    942 14 -5.45074 -5.95191 39.1751 121 " " " " A 2 0 0 "THR " " CA " " " 6 0 1 C2 
    943 14 -4.0663 -5.23021 39.4079 121 " " " " A 2 0 0 "THR " " C  " " " 6 0 1 C2 
    944 23 -3.06874 -5.54523 38.7025 121 " " " " A 70 0 0 "THR " " O  " " " 8 0 1 C2 
    945 14 -6.5246 -5.05141 38.4589 121 " " " " A 2 0 0 "THR " " CB " " " 6 0 1 C2 
    946 23 -6.72754 -3.78945 39.1441 121 " " " " A 70 0 0 "THR " " OG1" " " 8 0 1 C2 
    947 14 -7.86871 -5.69503 37.9781 121 " " " " A 2 0 0 "THR " " CG2" " " 6 0 1 C2 
    948 40 -3.94364 -4.38065 40.4322 122 " " " " A 43 0 0 "VAL " " N  " " " 7 0 1 C2 
    949 14 -2.76334 -3.56609 40.6938 122 " " " " A 2 0 0 "VAL " " CA " " " 6 0 1 C2 
    950 14 -1.73342 -4.53266 41.2586 122 " " " " A 2 0 0 "VAL " " C  " " " 6 0 1 C2 
    951 23 -0.53812 -4.45234 40.9026 122 " " " " A 70 0 0 "VAL " " O  " " " 8 0 1 C2 
    952 14 -3.10459 -2.31328 41.6972 122 " " " " A 2 0 0 "VAL " " CB " " " 6 0 1 C2 
    953 14 -1.8177 -1.41266 41.8611 122 " " " " A 2 0 0 "VAL " " CG1" " " 6 0 1 C2 
    954 14 -4.14171 -1.36865 41.0206 122 " " " " A 2 0 0 "VAL " " CG2" " " 6 0 1 C2 
    955 40 -2.14366 -5.49749 42.1047 123 " " " " A 43 0 0 "SER " " N  " " " 7 0 1 C2 
    956 14 -1.15067 -6.49732 42.5245 123 " " " " A 2 0 0 "SER " " CA " " " 6 0 1 C2 
    957 14 -0.500245 -7.37585 41.4515 123 " " " " A 2 0 0 "SER " " C  " " " 6 0 1 C2 
    958 23 0.492365 -8.05906 41.7064 123 " " " " A 70 0 0 "SER " " O  " " " 8 0 1 C2 
    959 14 -1.78791 -7.37135 43.5439 123 " " " " A 2 0 0 "SER " " CB " " " 6 0 1 C2 
    960 23 -2.10255 -6.76493 44.7722 123 " " " " A 70 0 0 "SER " " OG " " " 8 0 1 C2 
    961 40 -1.01624 -7.31291 40.1805 124 " " " " A 43 0 0 "ALA " " N  " " " 7 0 1 C2 
    962 14 -0.599297 -8.20444 39.1896 124 " " " " A 2 0 0 "ALA " " CA " " " 6 0 1 C2 
    963 14 0.270549 -7.41251 38.1052 124 " " " " A 2 0 0 "ALA " " C  " " " 6 0 1 C2 
    964 23 0.720626 -8.0003 37.1169 124 " " " " A 70 0 0 "ALA " " O  " " " 8 0 1 C2 
    965 14 -1.86956 -8.94276 38.665 124 " " " " A 2 0 0 "ALA " " CB " " " 6 0 1 C2 
    966 40 0.547636 -6.0818 38.4355 125 " " " " A 43 0 0 "MET " " N  " " " 7 0 1 C2 
    967 14 1.5327 -5.31374 37.6359 125 " " " " A 2 0 0 "MET " " CA " " " 6 0 1 C2 
    968 14 2.98221 -5.71451 38.1398 125 " " " " A 2 0 0 "MET " " C  " " " 6 0 1 C2 
    969 23 3.8825 -4.87565 38.1555 125 " " " " A 70 0 0 "MET " " O  " " " 8 0 1 C2 
    970 14 1.32995 -3.80786 37.8811 125 " " " " A 2 0 0 "MET " " CB " " " 6 0 1 C2 
    971 14 -0.1228 -3.42283 37.3645 125 " " " " A 2 0 0 "MET " " CG " " " 6 0 1 C2 
    972 52 -0.37975 -1.63659 37.4227 125 " " " " A 13 0 0 "MET " " SD " " " 16 0 1 C2 
    973 14 -2.07147 -1.45088 36.9236 125 " " " " A 2 0 0 "MET " " CE " " " 6 0 1 C2 
    974 40 3.23873 -7.00783 38.4742 126 " " " " A 43 0 0 "LYS " " N  " " " 7 0 1 C2 
    975 14 4.57169 -7.56374 38.7137 126 " " " " A 2 0 0 "LYS " " CA " " " 6 0 1 C2 
    976 14 4.51931 -9.06495 38.3874 126 " " " " A 2 0 0 "LYS " " C  " " " 6 0 1 C2 
    977 23 3.45071 -9.61344 38.2395 126 " " " " A 70 0 0 "LYS " " O  " " " 8 0 1 C2 
    978 14 4.96061 -7.25931 40.1892 126 " " " " A 2 0 0 "LYS " " CB " " " 6 0 1 C2 
    979 14 3.91761 -7.72148 41.1982 126 " " " " A 2 0 0 "LYS " " CG " " " 6 0 1 C2 
    980 14 4.57617 -7.91021 42.6013 126 " " " " A 2 0 0 "LYS " " CD " " " 6 0 1 C2 
    981 14 3.36167 -8.04595 43.5129 126 " " " " A 2 0 0 "LYS " " CE " " " 6 0 1 C2 
    982 40 2.53346 -9.26939 43.4684 126 " " " " A 43 0 0 "LYS " " NZ " " " 7 0 1 C2 
    983 40 5.69184 -9.70437 38.0956 127 " " " " A 43 0 0 "THR " " N  " " " 7 0 1 C2 
    984 14 5.68505 -11.1445 37.8646 127 " " " " A 2 0 0 "THR " " CA " " " 6 0 1 C2 
    985 14 5.95235 -11.9128 39.1375 127 " " " " A 2 0 0 "THR " " C  " " " 6 0 1 C2 
    986 23 6.4686 -11.2983 40.1282 127 " " " " A 70 0 0 "THR " " O  " " " 8 0 1 C2 
    987 14 6.80051 -11.3646 36.8177 127 " " " " A 2 0 0 "THR " " CB " " " 6 0 1 C2 
    988 23 8.16595 -11.2355 37.312 127 " " " " A 70 0 0 "THR " " OG1" " " 8 0 1 C2 
    989 14 6.63738 -10.6002 35.5499 127 " " " " A 2 0 0 "THR " " CG2" " " 6 0 1 C2 
    990 40 5.59044 -13.1864 39.107 128 " " " " A 43 0 0 "GLN " " N  " " " 7 0 1 C2 
    991 14 5.62104 -14.1924 40.1719 128 " " " " A 2 0 0 "GLN " " CA " " " 6 0 1 C2 
    992 14 7.08138 -14.4624 40.6235 128 " " " " A 2 0 0 "GLN " " C  " " " 6 0 1 C2 
    993 23 7.33744 -14.4975 41.7967 128 " " " " A 70 0 0 "GLN " " O  " " " 8 0 1 C2 
    994 14 4.88839 -15.4926 39.7887 128 " " " " A 2 0 0 "GLN " " CB " " " 6 0 1 C2 
    995 14 5.48727 -16.5168 38.7851 128 " " " " A 2 0 0 "GLN " " CG " " " 6 0 1 C2 
    996 14 5.78116 -16.1033 37.3491 128 " " " " A 2 0 0 "GLN " " CD " " " 6 0 1 C2 
    997 23 5.55711 -14.9874 36.8614 128 " " " " A 70 0 0 "GLN " " OE1" " " 8 0 1 C2 
    998 40 6.19364 -17.0813 36.5066 128 " " " " A 43 0 0 "GLN " " NE2" " " 7 0 1 C2 
    999 40 8.09541 -14.5443 39.6958 129 " " " " A 43 0 0 "ASP " " N  " " " 7 0 1 C2 
    1000 14 9.54644 -14.5313 40.0123 129 " " " " A 2 0 0 "ASP " " CA " " " 6 0 1 C2 
    1001 14 10.2035 -13.2328 40.4458 129 " " " " A 2 0 0 "ASP " " C  " " " 6 0 1 C2 
    1002 23 11.3029 -13.2172 40.9409 129 " " " " A 70 0 0 "ASP " " O  " " " 8 0 1 C2 
    1003 14 10.3491 -15.1108 38.8175 129 " " " " A 2 0 0 "ASP " " CB " " " 6 0 1 C2 
    1004 14 10.3321 -14.346 37.5578 129 " " " " A 2 0 0 "ASP " " CG " " " 6 0 1 C2 
    1005 23 9.44352 -13.486 37.2874 129 " " " " A 70 0 0 "ASP " " OD1" " " 8 0 1 C2 
    1006 23 11.1831 -14.6812 36.6864 129 " " " " A 70 0 0 "ASP " " OD2" " " 8 0 1 C2 
    1007 40 9.46141 -12.155 40.3701 130 " " " " A 43 0 0 "LEU " " N  " " " 7 0 1 C2 
    1008 14 9.72762 -10.7802 40.8556 130 " " " " A 2 0 0 "LEU " " CA " " " 6 0 1 C2 
    1009 14 10.8176 -10.1723 39.9577 130 " " " " A 2 0 0 "LEU " " C  " " " 6 0 1 C2 
    1010 23 11.5879 -9.44622 40.4887 130 " " " " A 70 0 0 "LEU " " O  " " " 8 0 1 C2 
    1011 14 10.1428 -10.736 42.3472 130 " " " " A 2 0 0 "LEU " " CB " " " 6 0 1 C2 
    1012 14 9.10798 -11.2063 43.3669 130 " " " " A 2 0 0 "LEU " " CG " " " 6 0 1 C2 
    1013 14 9.73621 -11.3749 44.749 130 " " " " A 2 0 0 "LEU " " CD1" " " 6 0 1 C2 
    1014 14 7.92226 -10.2224 43.4742 130 " " " " A 2 0 0 "LEU " " CD2" " " 6 0 1 C2 
    1015 40 10.7512 -10.4528 38.6559 131 " " " " A 43 0 0 "ARG " " N  " " " 7 0 1 C2 
    1016 14 11.7636 -10.0571 37.6897 131 " " " " A 2 0 0 "ARG " " CA " " " 6 0 1 C2 
    1017 14 11.3117 -8.85342 36.8178 131 " " " " A 2 0 0 "ARG " " C  " " " 6 0 1 C2 
    1018 23 12.1006 -8.46874 35.9639 131 " " " " A 70 0 0 "ARG " " O  " " " 8 0 1 C2 
    1019 14 11.9966 -11.283 36.7965 131 " " " " A 2 0 0 "ARG " " CB " " " 6 0 1 C2 
    1020 14 13.3031 -11.315 35.8508 131 " " " " A 2 0 0 "ARG " " CG " " " 6 0 1 C2 
    1021 14 13.6096 -12.7084 35.2859 131 " " " " A 2 0 0 "ARG " " CD " " " 6 0 1 C2 
    1022 40 12.3401 -13.2852 34.754 131 " " " " A 43 0 0 "ARG " " NE " " " 7 0 1 C2 
    1023 14 12.0493 -13.7239 33.5199 131 " " " " A 2 0 0 "ARG " " CZ " " " 6 0 1 C2 
    1024 40 10.8032 -14.1078 33.2874 131 " " " " A 43 0 0 "ARG " " NH1" " " 7 0 1 C2 
    1025 40 12.8796 -13.6736 32.5299 131 " " " " A 43 0 0 "ARG " " NH2" " " 7 0 1 C2 
    1026 40 10.0386 -8.47454 36.8962 132 " " " " A 43 0 0 "HIE " " N  " " " 7 0 1 C2 
    1027 14 9.41366 -7.62908 35.8834 132 " " " " A 2 0 0 "HIE " " CA " " " 6 0 1 C2 
    1028 14 8.21145 -6.83576 36.575 132 " " " " A 2 0 0 "HIE " " C  " " " 6 0 1 C2 
    1029 23 7.73512 -7.37595 37.6277 132 " " " " A 70 0 0 "HIE " " O  " " " 8 0 1 C2 
    1030 14 8.94146 -8.47965 34.673 132 " " " " A 2 0 0 "HIE " " CB " " " 6 0 1 C2 
    1031 14 9.67574 -8.06991 33.4311 132 " " " " A 2 0 0 "HIE " " CG " " " 6 0 1 C2 
    1032 40 9.26132 -7.00524 32.6612 132 " " " " A 43 0 0 "HIE " " ND1" " " 7 0 1 C2 
    1033 14 10.7714 -8.61543 32.8095 132 " " " " A 2 0 0 "HIE " " CD2" " " 6 0 1 C2 
    1034 14 10.1549 -6.91622 31.5621 132 " " " " A 2 0 0 "HIE " " CE1" " " 6 0 1 C2 
    1035 40 10.9277 -7.986 31.6253 132 " " " " A 43 0 0 "HIE " " NE2" " " 7 0 1 C2 
    1036 40 7.85874 -5.7025 36.026 133 " " " " A 43 0 0 "THR " " N  " " " 7 0 1 C2 
    1037 14 6.76663 -4.93994 36.4934 133 " " " " A 2 0 0 "THR " " CA " " " 6 0 1 C2 
    1038 14 6.43922 -3.92928 35.3976 133 " " " " A 2 0 0 "THR " " C  " " " 6 0 1 C2 
    1039 23 7.18594 -3.71718 34.4306 133 " " " " A 70 0 0 "THR " " O  " " " 8 0 1 C2 
    1040 14 7.23015 -4.39178 37.929 133 " " " " A 2 0 0 "THR " " CB " " " 6 0 1 C2 
    1041 23 6.19086 -3.72582 38.6341 133 " " " " A 70 0 0 "THR " " OG1" " " 8 0 1 C2 
    1042 14 8.30602 -3.28376 37.833 133 " " " " A 2 0 0 "THR " " CG2" " " 6 0 1 C2 
    1043 40 5.28915 -3.25805 35.5204 134 " " " " A 43 0 0 "PHE " " N  " " " 7 0 1 C2 
    1044 14 4.97518 -2.04859 34.79 134 " " " " A 2 0 0 "PHE " " CA " " " 6 0 1 C2 
    1045 14 4.29512 -0.992034 35.6612 134 " " " " A 2 0 0 "PHE " " C  " " " 6 0 1 C2 
    1046 23 3.88764 -1.25785 36.7359 134 " " " " A 70 0 0 "PHE " " O  " " " 8 0 1 C2 
    1047 14 4.20468 -2.50312 33.5504 134 " " " " A 2 0 0 "PHE " " CB " " " 6 0 1 C2 
    1048 14 2.77845 -2.8973 33.7959 134 " " " " A 2 0 0 "PHE " " CG " " " 6 0 1 C2 
    1049 14 2.48111 -4.24375 34.0244 134 " " " " A 2 0 0 "PHE " " CD1" " " 6 0 1 C2 
    1050 14 1.7704 -1.9618 33.512 134 " " " " A 2 0 0 "PHE " " CD2" " " 6 0 1 C2 
    1051 14 1.18338 -4.6492 34.0469 134 " " " " A 2 0 0 "PHE " " CE1" " " 6 0 1 C2 
    1052 14 0.424895 -2.32357 33.7105 134 " " " " A 2 0 0 "PHE " " CE2" " " 6 0 1 C2 
    1053 14 0.15065 -3.68503 33.9665 134 " " " " A 2 0 0 "PHE " " CZ " " " 6 0 1 C2 
    1054 40 4.3377 0.178228 35.1262 135 " " " " A 43 0 0 "ILE " " N  " " " 7 0 1 C2 
    1055 14 3.58605 1.38703 35.4717 135 " " " " A 2 0 0 "ILE " " CA " " " 6 0 1 C2 
    1056 14 2.71231 1.53934 34.2251 135 " " " " A 2 0 0 "ILE " " C  " " " 6 0 1 C2 
    1057 23 3.24183 1.37311 33.0686 135 " " " " A 70 0 0 "ILE " " O  " " " 8 0 1 C2 
    1058 14 4.61592 2.60634 35.556 135 " " " " A 2 0 0 "ILE " " CB " " " 6 0 1 C2 
    1059 14 5.87847 2.46519 36.4321 135 " " " " A 2 0 0 "ILE " " CG1" " " 6 0 1 C2 
    1060 14 3.85007 3.93403 35.799 135 " " " " A 2 0 0 "ILE " " CG2" " " 6 0 1 C2 
    1061 14 5.55945 2.29134 37.8759 135 " " " " A 2 0 0 "ILE " " CD1" " " 6 0 1 C2 
    1062 40 1.44129 1.84492 34.3997 136 " " " " A 43 0 0 "SER " " N  " " " 7 0 1 C2 
    1063 14 0.524462 2.28808 33.3447 136 " " " " A 2 0 0 "SER " " CA " " " 6 0 1 C2 
    1064 14 0.604362 3.84231 33.4596 136 " " " " A 2 0 0 "SER " " C  " " " 6 0 1 C2 
    1065 23 0.498757 4.37162 34.5634 136 " " " " A 70 0 0 "SER " " O  " " " 8 0 1 C2 
    1066 14 -0.914425 1.70837 33.4951 136 " " " " A 2 0 0 "SER " " CB " " " 6 0 1 C2 
    1067 23 -1.92112 2.38601 32.7903 136 " " " " A 70 0 0 "SER " " OG " " " 8 0 1 C2 
    1068 40 0.746821 4.4596 32.3378 137 " " " " A 43 0 0 "ILE " " N  " " " 7 0 1 C2 
    1069 14 0.769031 5.9017 32.134 137 " " " " A 2 0 0 "ILE " " CA " " " 6 0 1 C2 
    1070 14 -0.438786 6.38087 31.3659 137 " " " " A 2 0 0 "ILE " " C  " " " 6 0 1 C2 
    1071 23 -0.406467 6.30094 30.1298 137 " " " " A 70 0 0 "ILE " " O  " " " 8 0 1 C2 
    1072 14 2.10112 6.38843 31.4797 137 " " " " A 2 0 0 "ILE " " CB " " " 6 0 1 C2 
    1073 14 3.39197 5.97264 32.248 137 " " " " A 2 0 0 "ILE " " CG1" " " 6 0 1 C2 
    1074 14 2.08661 7.88721 31.2098 137 " " " " A 2 0 0 "ILE " " CG2" " " 6 0 1 C2 
    1075 14 3.70503 6.81828 33.52 137 " " " " A 2 0 0 "ILE " " CD1" " " 6 0 1 C2 
    1076 40 -1.49323 6.78341 32.068 138 " " " " A 43 0 0 "PRO " " N  " " " 7 0 1 C2 
    1077 14 -2.65919 7.31884 31.3542 138 " " " " A 2 0 0 "PRO " " CA " " " 6 0 1 C2 
    1078 14 -2.29801 8.7018 30.6819 138 " " " " A 2 0 0 "PRO " " C  " " " 6 0 1 C2 
    1079 23 -1.90862 9.7181 31.3503 138 " " " " A 70 0 0 "PRO " " O  " " " 8 0 1 C2 
    1080 14 -3.83345 7.36154 32.3333 138 " " " " A 2 0 0 "PRO " " CB " " " 6 0 1 C2 
    1081 14 -3.08565 7.45394 33.6428 138 " " " " A 2 0 0 "PRO " " CG " " " 6 0 1 C2 
    1082 14 -1.76712 6.77228 33.4562 138 " " " " A 2 0 0 "PRO " " CD " " " 6 0 1 C2 
    1083 40 -2.37686 8.74989 29.3395 139 " " " " A 43 0 0 "LEU " " N  " " " 7 0 1 C2 
    1084 14 -2.16619 9.96496 28.5778 139 " " " " A 2 0 0 "LEU " " CA " " " 6 0 1 C2 
    1085 14 -3.4346 10.8391 28.6413 139 " " " " A 2 0 0 "LEU " " C  " " " 6 0 1 C2 
    1086 23 -4.58201 10.3146 28.7076 139 " " " " A 70 0 0 "LEU " " O  " " " 8 0 1 C2 
    1087 14 -1.91572 9.64757 27.1054 139 " " " " A 2 0 0 "LEU " " CB " " " 6 0 1 C2 
    1088 14 -0.76719 8.73153 26.948 139 " " " " A 2 0 0 "LEU " " CG " " " 6 0 1 C2 
    1089 14 -0.73533 8.3847 25.4555 139 " " " " A 2 0 0 "LEU " " CD1" " " 6 0 1 C2 
    1090 14 0.516437 9.45133 27.526 139 " " " " A 2 0 0 "LEU " " CD2" " " 6 0 1 C2 
    1091 40 -3.25458 12.1828 28.6518 140 " " " " A 43 0 0 "GLN " " N  " " " 7 0 1 C2 
    1092 14 -4.31578 13.1942 28.4473 140 " " " " A 2 0 0 "GLN " " CA " " " 6 0 1 C2 
    1093 14 -4.88012 13.1877 26.9969 140 " " " " A 2 0 0 "GLN " " C  " " " 6 0 1 C2 
    1094 23 -4.34193 12.5935 26.0523 140 " " " " A 70 0 0 "GLN " " O  " " " 8 0 1 C2 
    1095 14 -3.80626 14.5015 28.9229 140 " " " " A 2 0 0 "GLN " " CB " " " 6 0 1 C2 
    1096 14 -4.82667 15.6692 29.2548 140 " " " " A 2 0 0 "GLN " " CG " " " 6 0 1 C2 
    1097 14 -6.18509 15.1135 29.7811 140 " " " " A 2 0 0 "GLN " " CD " " " 6 0 1 C2 
    1098 23 -7.07171 14.7395 29.0855 140 " " " " A 70 0 0 "GLN " " OE1" " " 8 0 1 C2 
    1099 40 -6.36769 15.0811 31.0697 140 " " " " A 43 0 0 "GLN " " NE2" " " 7 0 1 C2 
    1100 40 -6.01887 13.8581 26.8 141 " " " " A 43 0 0 "GLY " " N  " " " 7 0 1 C2 
    1101 14 -6.81004 13.8581 25.528 141 " " " " A 2 0 0 "GLY " " CA " " " 6 0 1 C2 
    1102 14 -8.11358 13.0149 25.5612 141 " " " " A 2 0 0 "GLY " " C  " " " 6 0 1 C2 
    1103 23 -8.43216 12.491 26.5973 141 " " " " A 70 0 0 "GLY " " O  " " " 8 0 1 C2 
    1104 40 -8.87808 13.08 24.461 142 " " " " A 43 0 0 "ASP " " N  " " " 7 0 1 C2 
    1105 14 -10.1208 12.3077 24.2343 142 " " " " A 2 0 0 "ASP " " CA " " " 6 0 1 C2 
    1106 14 -10.1173 11.8622 22.7737 142 " " " " A 2 0 0 "ASP " " C  " " " 6 0 1 C2 
    1107 23 -10.6635 10.7927 22.5528 142 " " " " A 70 0 0 "ASP " " O  " " " 8 0 1 C2 
    1108 14 -11.3784 13.1162 24.6109 142 " " " " A 2 0 0 "ASP " " CB " " " 6 0 1 C2 
    1109 14 -11.9508 14.0721 23.5432 142 " " " " A 2 0 0 "ASP " " CG " " " 6 0 1 C2 
    1110 23 -13.0963 13.7921 23.1977 142 " " " " A 70 0 0 "ASP " " OD1" " " 8 0 1 C2 
    1111 23 -11.4579 15.217 23.3277 142 " " " " A 70 0 0 "ASP " " OD2" " " 8 0 1 C2 
    1112 40 -9.63854 12.6967 21.8554 143 " " " " A 43 0 0 "ASP " " N  " " " 7 0 1 C2 
    1113 14 -9.60672 12.3467 20.4445 143 " " " " A 2 0 0 "ASP " " CA " " " 6 0 1 C2 
    1114 14 -8.21977 11.7659 20.0527 143 " " " " A 2 0 0 "ASP " " C  " " " 6 0 1 C2 
    1115 23 -7.2762 12.304 20.4992 143 " " " " A 70 0 0 "ASP " " O  " " " 8 0 1 C2 
    1116 14 -9.82437 13.7137 19.6657 143 " " " " A 2 0 0 "ASP " " CB " " " 6 0 1 C2 
    1117 14 -9.63712 13.7071 18.1784 143 " " " " A 2 0 0 "ASP " " CG " " " 6 0 1 C2 
    1118 23 -9.81299 12.6087 17.6218 143 " " " " A 70 0 0 "ASP " " OD1" " " 8 0 1 C2 
    1119 23 -9.20579 14.7624 17.5824 143 " " " " A 70 0 0 "ASP " " OD2" " " 8 0 1 C2 
    1120 40 -8.197 10.6869 19.2224 144 " " " " A 43 0 0 "ASP " " N  " " " 7 0 1 C2 
    1121 14 -7.01764 9.7839 19.2598 144 " " " " A 2 0 0 "ASP " " CA " " " 6 0 1 C2 
    1122 14 -5.69387 10.5242 18.8331 144 " " " " A 2 0 0 "ASP " " C  " " " 6 0 1 C2 
    1123 23 -4.54889 10.2603 19.2679 144 " " " " A 70 0 0 "ASP " " O  " " " 8 0 1 C2 
    1124 14 -7.30712 8.55187 18.4429 144 " " " " A 2 0 0 "ASP " " CB " " " 6 0 1 C2 
    1125 14 -8.33565 7.56992 19.0321 144 " " " " A 2 0 0 "ASP " " CG " " " 6 0 1 C2 
    1126 23 -9.56799 7.95136 19.0767 144 " " " " A 70 0 0 "ASP " " OD1" " " 8 0 1 C2 
    1127 23 -7.99772 6.3914 19.3173 144 " " " " A 70 0 0 "ASP " " OD2" " " 8 0 1 C2 
    1128 40 -5.7973 11.5143 17.8691 145 " " " " A 43 0 0 "ASP " " N  " " " 7 0 1 C2 
    1129 14 -4.80099 12.5315 17.3821 145 " " " " A 2 0 0 "ASP " " CA " " " 6 0 1 C2 
    1130 14 -4.14043 13.3747 18.4657 145 " " " " A 2 0 0 "ASP " " C  " " " 6 0 1 C2 
    1131 23 -2.93635 13.4906 18.513 145 " " " " A 70 0 0 "ASP " " O  " " " 8 0 1 C2 
    1132 14 -5.39498 13.3707 16.2509 145 " " " " A 2 0 0 "ASP " " CB " " " 6 0 1 C2 
    1133 14 -4.46552 14.4749 15.7656 145 " " " " A 2 0 0 "ASP " " CG " " " 6 0 1 C2 
    1134 23 -3.54039 14.1967 14.9822 145 " " " " A 70 0 0 "ASP " " OD1" " " 8 0 1 C2 
    1135 23 -4.85098 15.6946 15.9125 145 " " " " A 70 0 0 "ASP " " OD2" " " 8 0 1 C2 
    1136 40 -5.02113 13.7429 19.3697 146 " " " " A 43 0 0 "GLU " " N  " " " 7 0 1 C2 
    1137 14 -4.7881 14.5542 20.5929 146 " " " " A 2 0 0 "GLU " " CA " " " 6 0 1 C2 
    1138 14 -4.30958 13.6716 21.749 146 " " " " A 2 0 0 "GLU " " C  " " " 6 0 1 C2 
    1139 23 -3.65026 14.1154 22.6851 146 " " " " A 70 0 0 "GLU " " O  " " " 8 0 1 C2 
    1140 14 -6.10295 15.2149 21.0421 146 " " " " A 2 0 0 "GLU " " CB " " " 6 0 1 C2 
    1141 14 -6.6667 16.2935 20.0401 146 " " " " A 2 0 0 "GLU " " CG " " " 6 0 1 C2 
    1142 14 -5.88023 17.6809 20.1326 146 " " " " A 2 0 0 "GLU " " CD " " " 6 0 1 C2 
    1143 23 -5.07761 17.7809 19.2359 146 " " " " A 70 0 0 "GLU " " OE1" " " 8 0 1 C2 
    1144 23 -6.12346 18.4221 21.1337 146 " " " " A 70 0 0 "GLU " " OE2" " " 8 0 1 C2 
    1145 40 -4.45961 12.3172 21.6562 147 " " " " A 43 0 0 "ILE " " N  " " " 7 0 1 C2 
    1146 14 -3.84102 11.3299 22.5302 147 " " " " A 2 0 0 "ILE " " CA " " " 6 0 1 C2 
    1147 14 -2.44772 11.1342 21.9859 147 " " " " A 2 0 0 "ILE " " C  " " " 6 0 1 C2 
    1148 23 -1.55107 11.202 22.774 147 " " " " A 70 0 0 "ILE " " O  " " " 8 0 1 C2 
    1149 14 -4.71662 10.0642 22.7991 147 " " " " A 2 0 0 "ILE " " CB " " " 6 0 1 C2 
    1150 14 -6.08575 10.4728 23.43 147 " " " " A 2 0 0 "ILE " " CG1" " " 6 0 1 C2 
    1151 14 -4.00591 9.09298 23.6531 147 " " " " A 2 0 0 "ILE " " CG2" " " 6 0 1 C2 
    1152 14 -7.04545 9.26897 23.6501 147 " " " " A 2 0 0 "ILE " " CD1" " " 6 0 1 C2 
    1153 40 -2.16634 11.1111 20.6883 148 " " " " A 43 0 0 "LEU " " N  " " " 7 0 1 C2 
    1154 14 -0.913425 10.8105 20.0272 148 " " " " A 2 0 0 "LEU " " CA " " " 6 0 1 C2 
    1155 14 0.0415622 12.0261 20.2525 148 " " " " A 2 0 0 "LEU " " C  " " " 6 0 1 C2 
    1156 23 1.19854 11.8185 20.4659 148 " " " " A 70 0 0 "LEU " " O  " " " 8 0 1 C2 
    1157 14 -1.08776 10.3572 18.5504 148 " " " " A 2 0 0 "LEU " " CB " " " 6 0 1 C2 
    1158 14 0.176473 9.62444 18.0614 148 " " " " A 2 0 0 "LEU " " CG " " " 6 0 1 C2 
    1159 14 0.190252 8.18247 18.597 148 " " " " A 2 0 0 "LEU " " CD1" " " 6 0 1 C2 
    1160 14 0.211934 9.58374 16.5106 148 " " " " A 2 0 0 "LEU " " CD2" " " 6 0 1 C2 
    1161 40 -0.444444 13.2858 20.2068 149 " " " " A 43 0 0 "LYS " " N  " " " 7 0 1 C2 
    1162 14 0.3356 14.5664 20.44 149 " " " " A 2 0 0 "LYS " " CA " " " 6 0 1 C2 
    1163 14 0.940137 14.5676 21.8681 149 " " " " A 2 0 0 "LYS " " C  " " " 6 0 1 C2 
    1164 23 2.07315 14.9726 22.0789 149 " " " " A 70 0 0 "LYS " " O  " " " 8 0 1 C2 
    1165 14 -0.648991 15.7926 20.24 149 " " " " A 2 0 0 "LYS " " CB " " " 6 0 1 C2 
    1166 14 -0.792226 16.1645 18.7398 149 " " " " A 2 0 0 "LYS " " CG " " " 6 0 1 C2 
    1167 14 -2.15259 16.919 18.5915 149 " " " " A 2 0 0 "LYS " " CD " " " 6 0 1 C2 
    1168 14 -2.40067 17.5534 17.2293 149 " " " " A 2 0 0 "LYS " " CE " " " 6 0 1 C2 
    1169 40 -3.80296 17.8095 16.9284 149 " " " " A 43 0 0 "LYS " " NZ " " " 7 0 1 C2 
    1170 40 0.149861 13.9996 22.7818 150 " " " " A 43 0 0 "ASN " " N  " " " 7 0 1 C2 
    1171 14 0.496354 13.803 24.0955 150 " " " " A 2 0 0 "ASN " " CA " " " 6 0 1 C2 
    1172 14 1.46207 12.6859 24.2938 150 " " " " A 2 0 0 "ASN " " C  " " " 6 0 1 C2 
    1173 23 2.27427 12.7682 25.2072 150 " " " " A 70 0 0 "ASN " " O  " " " 8 0 1 C2 
    1174 14 -0.745648 13.6041 24.9442 150 " " " " A 2 0 0 "ASN " " CB " " " 6 0 1 C2 
    1175 14 -1.4699 14.8959 25.314 150 " " " " A 2 0 0 "ASN " " CG " " " 6 0 1 C2 
    1176 23 -0.801978 15.9427 25.4309 150 " " " " A 70 0 0 "ASN " " OD1" " " 8 0 1 C2 
    1177 40 -2.80131 14.9609 25.3248 150 " " " " A 43 0 0 "ASN " " ND2" " " 7 0 1 C2 
    1178 40 1.44873 11.5681 23.5729 151 " " " " A 43 0 0 "TYR " " N  " " " 7 0 1 C2 
    1179 14 2.42852 10.4806 23.6827 151 " " " " A 2 0 0 "TYR " " CA " " " 6 0 1 C2 
    1180 14 3.82254 11.0132 23.277 151 " " " " A 2 0 0 "TYR " " C  " " " 6 0 1 C2 
    1181 23 4.81178 10.5833 23.9427 151 " " " " A 70 0 0 "TYR " " O  " " " 8 0 1 C2 
    1182 14 2.00905 9.23373 22.8817 151 " " " " A 2 0 0 "TYR " " CB " " " 6 0 1 C2 
    1183 14 2.91864 7.97375 23.1007 151 " " " " A 2 0 0 "TYR " " CG " " " 6 0 1 C2 
    1184 14 3.02892 7.27892 24.3454 151 " " " " A 2 0 0 "TYR " " CD1" " " 6 0 1 C2 
    1185 14 3.75526 7.66247 22.0297 151 " " " " A 2 0 0 "TYR " " CD2" " " 6 0 1 C2 
    1186 14 4.12636 6.44264 24.5298 151 " " " " A 2 0 0 "TYR " " CE1" " " 6 0 1 C2 
    1187 14 4.76459 6.7157 22.2078 151 " " " " A 2 0 0 "TYR " " CE2" " " 6 0 1 C2 
    1188 14 5.04345 6.13191 23.4406 151 " " " " A 2 0 0 "TYR " " CZ " " " 6 0 1 C2 
    1189 23 6.01438 5.15674 23.6632 151 " " " " A 70 0 0 "TYR " " OH " " " 8 0 1 C2 
    1190 40 4.0211 11.7921 22.2274 152 " " " " A 43 0 0 "GLN " " N  " " " 7 0 1 C2 
    1191 14 5.35368 11.7482 21.4878 152 " " " " A 2 0 0 "GLN " " CA " " " 6 0 1 C2 
    1192 14 6.2488 12.7414 22.2658 152 " " " " A 2 0 0 "GLN " " C  " " " 6 0 1 C2 
    1193 23 7.4788 12.6132 22.1529 152 " " " " A 70 0 0 "GLN " " O  " " " 8 0 1 C2 
    1194 14 5.09655 12.1936 20.0333 152 " " " " A 2 0 0 "GLN " " CB " " " 6 0 1 C2 
    1195 14 4.47982 13.6085 19.7208 152 " " " " A 2 0 0 "GLN " " CG " " " 6 0 1 C2 
    1196 14 3.87378 13.8334 18.3115 152 " " " " A 2 0 0 "GLN " " CD " " " 6 0 1 C2 
    1197 23 3.45275 14.9314 17.9384 152 " " " " A 70 0 0 "GLN " " OE1" " " 8 0 1 C2 
    1198 40 3.91764 12.7911 17.428 152 " " " " A 43 0 0 "GLN " " NE2" " " 7 0 1 C2 
    1199 40 5.69133 13.7152 23.0222 153 " " " " A 43 0 0 "VAL " " N  " " " 7 0 1 C2 
    1200 14 6.47916 14.5623 23.9105 153 " " " " A 2 0 0 "VAL " " CA " " " 6 0 1 C2 
    1201 14 6.65841 13.9318 25.2685 153 " " " " A 2 0 0 "VAL " " C  " " " 6 0 1 C2 
    1202 23 7.72805 14.2121 25.8509 153 " " " " A 70 0 0 "VAL " " O  " " " 8 0 1 C2 
    1203 14 5.69737 15.9066 23.9862 153 " " " " A 2 0 0 "VAL " " CB " " " 6 0 1 C2 
    1204 14 5.54285 16.6073 22.598 153 " " " " A 2 0 0 "VAL " " CG1" " " 6 0 1 C2 
    1205 14 4.35294 15.7577 24.6914 153 " " " " A 2 0 0 "VAL " " CG2" " " 6 0 1 C2 
    1206 40 5.9418 12.9552 25.8506 154 " " " " A 43 0 0 "VAL " " N  " " " 7 0 1 C2 
    1207 14 6.38444 12.2546 27.0836 154 " " " " A 2 0 0 "VAL " " CA " " " 6 0 1 C2 
    1208 14 7.2817 11.1175 26.7767 154 " " " " A 2 0 0 "VAL " " C  " " " 6 0 1 C2 
    1209 23 8.13425 10.8763 27.655 154 " " " " A 70 0 0 "VAL " " O  " " " 8 0 1 C2 
    1210 14 5.0872 11.8012 27.8328 154 " " " " A 2 0 0 "VAL " " CB " " " 6 0 1 C2 
    1211 14 4.27593 13.1304 28.1726 154 " " " " A 2 0 0 "VAL " " CG1" " " 6 0 1 C2 
    1212 14 4.19216 10.6701 27.1437 154 " " " " A 2 0 0 "VAL " " CG2" " " 6 0 1 C2 
    1213 40 7.27848 10.4819 25.5809 155 " " " " A 43 0 0 "GLU " " N  " " " 7 0 1 C2 
    1214 14 8.0134 9.26023 25.2531 155 " " " " A 2 0 0 "GLU " " CA " " " 6 0 1 C2 
    1215 14 9.51263 9.24491 25.6509 155 " " " " A 2 0 0 "GLU " " C  " " " 6 0 1 C2 
    1216 23 9.94285 8.41958 26.3839 155 " " " " A 70 0 0 "GLU " " O  " " " 8 0 1 C2 
    1217 14 7.79642 8.98189 23.7071 155 " " " " A 2 0 0 "GLU " " CB " " " 6 0 1 C2 
    1218 14 8.36005 7.65131 23.0548 155 " " " " A 2 0 0 "GLU " " CG " " " 6 0 1 C2 
    1219 14 9.74065 7.93283 22.396 155 " " " " A 2 0 0 "GLU " " CD " " " 6 0 1 C2 
    1220 23 10.7031 7.22508 22.7531 155 " " " " A 70 0 0 "GLU " " OE1" " " 8 0 1 C2 
    1221 23 9.85112 8.7373 21.4414 155 " " " " A 70 0 0 "GLU " " OE2" " " 8 0 1 C2 
    1222 40 10.2693 10.3209 25.29 156 " " " " A 43 0 0 "PRO " " N  " " " 7 0 1 C2 
    1223 14 11.696 10.4343 25.7162 156 " " " " A 2 0 0 "PRO " " CA " " " 6 0 1 C2 
    1224 14 11.9644 10.7117 27.2249 156 " " " " A 2 0 0 "PRO " " C  " " " 6 0 1 C2 
    1225 23 12.9553 10.1685 27.7585 156 " " " " A 70 0 0 "PRO " " O  " " " 8 0 1 C2 
    1226 14 12.2893 11.5061 24.7988 156 " " " " A 2 0 0 "PRO " " CB " " " 6 0 1 C2 
    1227 14 11.1147 12.3857 24.4738 156 " " " " A 2 0 0 "PRO " " CG " " " 6 0 1 C2 
    1228 14 9.89554 11.4796 24.3919 156 " " " " A 2 0 0 "PRO " " CD " " " 6 0 1 C2 
    1229 40 10.9524 11.3587 27.8555 157 " " " " A 43 0 0 "GLU " " N  " " " 7 0 1 C2 
    1230 14 11.0102 11.6386 29.3106 157 " " " " A 2 0 0 "GLU " " CA " " " 6 0 1 C2 
    1231 14 10.7403 10.3812 30.1448 157 " " " " A 2 0 0 "GLU " " C  " " " 6 0 1 C2 
    1232 23 11.375 10.1372 31.147 157 " " " " A 70 0 0 "GLU " " O  " " " 8 0 1 C2 
    1233 14 9.90408 12.6164 29.6098 157 " " " " A 2 0 0 "GLU " " CB " " " 6 0 1 C2 
    1234 14 9.81069 13.8643 28.7403 157 " " " " A 2 0 0 "GLU " " CG " " " 6 0 1 C2 
    1235 14 10.6172 14.9814 29.2375 157 " " " " A 2 0 0 "GLU " " CD " " " 6 0 1 C2 
    1236 23 11.8819 14.9077 29.3364 157 " " " " A 70 0 0 "GLU " " OE1" " " 8 0 1 C2 
    1237 23 9.94938 16.0005 29.5135 157 " " " " A 70 0 0 "GLU " " OE2" " " 8 0 1 C2 
    1238 40 9.81198 9.55867 29.6623 158 " " " " A 43 0 0 "LEU " " N  " " " 7 0 1 C2 
    1239 14 9.50528 8.24348 30.2001 158 " " " " A 2 0 0 "LEU " " CA " " " 6 0 1 C2 
    1240 14 10.5925 7.2354 29.948 158 " " " " A 2 0 0 "LEU " " C  " " " 6 0 1 C2 
    1241 23 10.9531 6.44543 30.839 158 " " " " A 70 0 0 "LEU " " O  " " " 8 0 1 C2 
    1242 14 8.13354 7.73776 29.5277 158 " " " " A 2 0 0 "LEU " " CB " " " 6 0 1 C2 
    1243 14 6.93677 8.51987 29.9672 158 " " " " A 2 0 0 "LEU " " CG " " " 6 0 1 C2 
    1244 14 5.6668 8.22565 29.1536 158 " " " " A 2 0 0 "LEU " " CD1" " " 6 0 1 C2 
    1245 14 6.52093 8.43476 31.4184 158 " " " " A 2 0 0 "LEU " " CD2" " " 6 0 1 C2 
    1246 40 11.2547 7.23041 28.8151 159 " " " " A 43 0 0 "GLN " " N  " " " 7 0 1 C2 
    1247 14 12.4269 6.55459 28.2795 159 " " " " A 2 0 0 "GLN " " CA " " " 6 0 1 C2 
    1248 14 13.7794 6.89878 29.0075 159 " " " " A 2 0 0 "GLN " " C  " " " 6 0 1 C2 
    1249 23 14.8123 6.49835 28.4886 159 " " " " A 70 0 0 "GLN " " O  " " " 8 0 1 C2 
    1250 14 12.5184 6.57275 26.7762 159 " " " " A 2 0 0 "GLN " " CB " " " 6 0 1 C2 
    1251 14 11.4928 5.70194 26.0901 159 " " " " A 2 0 0 "GLN " " CG " " " 6 0 1 C2 
    1252 14 11.8566 4.22018 25.8196 159 " " " " A 2 0 0 "GLN " " CD " " " 6 0 1 C2 
    1253 23 10.9351 3.4028 25.7126 159 " " " " A 70 0 0 "GLN " " OE1" " " 8 0 1 C2 
    1254 40 13.0996 3.80327 25.8823 159 " " " " A 43 0 0 "GLN " " NE2" " " 7 0 1 C2 
    1255 40 13.7712 7.5651 30.1048 160 " " " " A 43 0 0 "GLN " " N  " " " 7 0 1 C2 
    1256 14 14.9555 7.85163 30.9352 160 " " " " A 2 0 0 "GLN " " CA " " " 6 0 1 C2 
    1257 14 14.6868 7.51141 32.411 160 " " " " A 2 0 0 "GLN " " C  " " " 6 0 1 C2 
    1258 23 15.5532 7.74506 33.1988 160 " " " " A 70 0 0 "GLN " " O  " " " 8 0 1 C2 
    1259 14 15.5248 9.28515 30.6402 160 " " " " A 2 0 0 "GLN " " CB " " " 6 0 1 C2 
    1260 14 16.2917 9.52197 29.3435 160 " " " " A 2 0 0 "GLN " " CG " " " 6 0 1 C2 
    1261 14 17.7269 9.14153 29.2966 160 " " " " A 2 0 0 "GLN " " CD " " " 6 0 1 C2 
    1262 23 18.3031 9.10096 28.2019 160 " " " " A 70 0 0 "GLN " " OE1" " " 8 0 1 C2 
    1263 40 18.3444 8.69052 30.3424 160 " " " " A 43 0 0 "GLN " " NE2" " " 7 0 1 C2 
    1264 40 13.5843 6.88091 32.8141 161 " " " " A 43 0 0 "VAL " " N  " " " 7 0 1 C2 
    1265 14 13.3516 6.14361 34.1318 161 " " " " A 2 0 0 "VAL " " CA " " " 6 0 1 C2 
    1266 14 14.1717 4.80633 34.1397 161 " " " " A 2 0 0 "VAL " " C  " " " 6 0 1 C2 
    1267 23 14.2851 4.16629 33.1215 161 " " " " A 70 0 0 "VAL " " O  " " " 8 0 1 C2 
    1268 14 11.7421 5.99483 34.3557 161 " " " " A 2 0 0 "VAL " " CB " " " 6 0 1 C2 
    1269 14 11.3988 5.35061 35.7087 161 " " " " A 2 0 0 "VAL " " CG1" " " 6 0 1 C2 
    1270 14 10.9068 7.26118 34.2582 161 " " " " A 2 0 0 "VAL " " CG2" " " 6 0 1 C2 
    1271 40 14.8734 4.50984 35.2218 162 " " " " A 43 0 0 "ASN " " N  " " " 7 0 1 C2 
    1272 14 15.6099 3.25638 35.4379 162 " " " " A 2 0 0 "ASN " " CA " " " 6 0 1 C2 
    1273 14 16.9646 3.26665 34.5874 162 " " " " A 2 0 0 "ASN " " C  " " " 6 0 1 C2 
    1274 23 17.5441 2.19749 34.3042 162 " " " " A 70 0 0 "ASN " " O  " " " 8 0 1 C2 
    1275 14 14.7629 2.02152 35.1525 162 " " " " A 2 0 0 "ASN " " CB " " " 6 0 1 C2 
    1276 14 15.1783 0.698716 35.8336 162 " " " " A 2 0 0 "ASN " " CG " " " 6 0 1 C2 
    1277 23 15.9184 0.649349 36.8116 162 " " " " A 70 0 0 "ASN " " OD1" " " 8 0 1 C2 
    1278 40 14.6248 -0.357514 35.2804 162 " " " " A 43 0 0 "ASN " " ND2" " " 7 0 1 C2 
    1279 40 17.5079 4.41083 34.2372 163 " " " " A 43 0 0 "GLY " " N  " " " 7 0 1 C2 
    1280 14 18.5858 4.56365 33.239 163 " " " " A 2 0 0 "GLY " " CA " " " 6 0 1 C2 
    1281 14 18.2117 4.57134 31.75 163 " " " " A 2 0 0 "GLY " " C  " " " 6 0 1 C2 
    1282 23 18.9554 4.96165 30.874 163 " " " " A 70 0 0 "GLY " " O  " " " 8 0 1 C2 
    1283 40 17.0362 4.10579 31.4732 164 " " " " A 43 0 0 "GLY " " N  " " " 7 0 1 C2 
    1284 14 16.5508 3.64962 30.1396 164 " " " " A 2 0 0 "GLY " " CA " " " 6 0 1 C2 
    1285 14 16.4942 2.13583 30.1372 164 " " " " A 2 0 0 "GLY " " C  " " " 6 0 1 C2 
    1286 23 16.2326 1.70822 29.0303 164 " " " " A 70 0 0 "GLY " " O  " " " 8 0 1 C2 
    1287 40 16.6218 1.37931 31.2513 165 " " " " A 43 0 0 "ASP " " N  " " " 7 0 1 C2 
    1288 14 16.1622 -0.0508782 31.4453 165 " " " " A 2 0 0 "ASP " " CA " " " 6 0 1 C2 
    1289 14 14.5866 0.0261825 31.5323 165 " " " " A 2 0 0 "ASP " " C  " " " 6 0 1 C2 
    1290 23 14.0339 -0.282146 32.5975 165 " " " " A 70 0 0 "ASP " " O  " " " 8 0 1 C2 
    1291 14 16.7914 -0.823963 32.6026 165 " " " " A 2 0 0 "ASP " " CB " " " 6 0 1 C2 
    1292 14 18.1665 -1.4349 32.4923 165 " " " " A 2 0 0 "ASP " " CG " " " 6 0 1 C2 
    1293 23 18.8151 -1.57645 33.5096 165 " " " " A 70 0 0 "ASP " " OD1" " " 8 0 1 C2 
    1294 23 18.6899 -1.79672 31.3883 165 " " " " A 70 0 0 "ASP " " OD2" " " 8 0 1 C2 
    1295 40 13.9766 0.427802 30.4168 166 " " " " A 43 0 0 "ILE " " N  " " " 7 0 1 C2 
    1296 14 12.5152 0.651587 30.3266 166 " " " " A 2 0 0 "ILE " " CA " " " 6 0 1 C2 
    1297 14 12.1964 0.649895 28.8045 166 " " " " A 2 0 0 "ILE " " C  " " " 6 0 1 C2 
    1298 23 13.0587 1.07805 27.9755 166 " " " " A 70 0 0 "ILE " " O  " " " 8 0 1 C2 
    1299 14 12.0369 1.95234 31.1023 166 " " " " A 2 0 0 "ILE " " CB " " " 6 0 1 C2 
    1300 14 10.5098 2.001 31.2599 166 " " " " A 2 0 0 "ILE " " CG1" " " 6 0 1 C2 
    1301 14 12.383 3.2382 30.2704 166 " " " " A 2 0 0 "ILE " " CG2" " " 6 0 1 C2 
    1302 14 9.89297 3.0375 32.3115 166 " " " " A 2 0 0 "ILE " " CD1" " " 6 0 1 C2 
    1303 40 11.0342 0.109167 28.4577 167 " " " " A 43 0 0 "ARG " " N  " " " 7 0 1 C2 
    1304 14 10.3259 0.0408376 27.1889 167 " " " " A 2 0 0 "ARG " " CA " " " 6 0 1 C2 
    1305 14 8.85564 0.195844 27.4153 167 " " " " A 2 0 0 "ARG " " C  " " " 6 0 1 C2 
    1306 23 8.33658 -0.599906 28.155 167 " " " " A 70 0 0 "ARG " " O  " " " 8 0 1 C2 
    1307 14 10.6496 -1.3341 26.5634 167 " " " " A 2 0 0 "ARG " " CB " " " 6 0 1 C2 
    1308 14 12.0804 -1.65186 25.9809 167 " " " " A 2 0 0 "ARG " " CG " " " 6 0 1 C2 
    1309 14 12.6251 -0.760157 24.8257 167 " " " " A 2 0 0 "ARG " " CD " " " 6 0 1 C2 
    1310 40 14.0526 -0.756852 24.7198 167 " " " " A 43 0 0 "ARG " " NE " " " 7 0 1 C2 
    1311 14 14.8017 0.300307 24.4218 167 " " " " A 2 0 0 "ARG " " CZ " " " 6 0 1 C2 
    1312 40 14.2724 1.46702 23.9961 167 " " " " A 43 0 0 "ARG " " NH1" " " 7 0 1 C2 
    1313 40 16.1292 0.212655 24.4937 167 " " " " A 43 0 0 "ARG " " NH2" " " 7 0 1 C2 
    1314 40 8.25482 1.07598 26.6301 168 " " " " A 43 0 0 "LEU " " N  " " " 7 0 1 C2 
    1315 14 6.8471 1.36186 26.5813 168 " " " " A 2 0 0 "LEU " " CA " " " 6 0 1 C2 
    1316 14 6.08521 0.483185 25.5722 168 " " " " A 2 0 0 "LEU " " C  " " " 6 0 1 C2 
    1317 23 6.56324 0.385549 24.4248 168 " " " " A 70 0 0 "LEU " " O  " " " 8 0 1 C2 
    1318 14 6.73411 2.84857 26.1842 168 " " " " A 2 0 0 "LEU " " CB " " " 6 0 1 C2 
    1319 14 7.32545 3.85393 27.1779 168 " " " " A 2 0 0 "LEU " " CG " " " 6 0 1 C2 
    1320 14 7.89396 5.09142 26.4609 168 " " " " A 2 0 0 "LEU " " CD1" " " 6 0 1 C2 
    1321 14 6.13363 4.36709 28.0083 168 " " " " A 2 0 0 "LEU " " CD2" " " 6 0 1 C2 
    1322 40 4.95617 -0.0295998 25.9784 169 " " " " A 43 0 0 "ALA " " N  " " " 7 0 1 C2 
    1323 14 4.14151 -0.848202 25.1574 169 " " " " A 2 0 0 "ALA " " CA " " " 6 0 1 C2 
    1324 14 2.62366 -0.33883 25.2744 169 " " " " A 2 0 0 "ALA " " C  " " " 6 0 1 C2 
    1325 23 2.33384 0.314496 26.2871 169 " " " " A 70 0 0 "ALA " " O  " " " 8 0 1 C2 
    1326 14 4.45582 -2.3485 25.4418 169 " " " " A 2 0 0 "ALA " " CB " " " 6 0 1 C2 
    1327 40 1.85055 -0.538554 24.2079 170 " " " " A 43 0 0 "GLY " " N  " " " 7 0 1 C2 
    1328 14 0.461879 -0.216922 23.8222 170 " " " " A 2 0 0 "GLY " " CA " " " 6 0 1 C2 
    1329 14 0.582061 0.320921 22.4087 170 " " " " A 2 0 0 "GLY " " C  " " " 6 0 1 C2 
    1330 23 1.6768 0.368734 21.8306 170 " " " " A 70 0 0 "GLY " " O  " " " 8 0 1 C2 
    1331 40 -0.554558 0.731551 21.7822 171 " " " " A 43 0 0 "LEU " " N  " " " 7 0 1 C2 
    1332 14 -0.74202 1.11068 20.338 171 " " " " A 2 0 0 "LEU " " CA " " " 6 0 1 C2 
    1333 14 -0.0797524 2.4752 20.0397 171 " " " " A 2 0 0 "LEU " " C  " " " 6 0 1 C2 
    1334 23 0.460064 2.7671 18.9772 171 " " " " A 70 0 0 "LEU " " O  " " " 8 0 1 C2 
    1335 14 -2.26542 1.27622 20.0622 171 " " " " A 2 0 0 "LEU " " CB " " " 6 0 1 C2 
    1336 14 -2.74418 1.5909 18.6333 171 " " " " A 2 0 0 "LEU " " CG " " " 6 0 1 C2 
    1337 14 -3.95874 0.777279 18.2051 171 " " " " A 2 0 0 "LEU " " CD1" " " 6 0 1 C2 
    1338 14 -2.93115 3.08047 18.3945 171 " " " " A 2 0 0 "LEU " " CD2" " " 6 0 1 C2 
    1339 40 -0.0870637 3.39966 21.0496 172 " " " " A 43 0 0 "ASN " " N  " " " 7 0 1 C2 
    1340 14 0.56805 4.73714 20.9878 172 " " " " A 2 0 0 "ASN " " CA " " " 6 0 1 C2 
    1341 14 2.07067 4.57875 20.4902 172 " " " " A 2 0 0 "ASN " " C  " " " 6 0 1 C2 
    1342 23 2.42808 5.10992 19.4409 172 " " " " A 70 0 0 "ASN " " O  " " " 8 0 1 C2 
    1343 14 0.368249 5.49274 22.3558 172 " " " " A 2 0 0 "ASN " " CB " " " 6 0 1 C2 
    1344 14 -0.969626 6.28366 22.4979 172 " " " " A 2 0 0 "ASN " " CG " " " 6 0 1 C2 
    1345 23 -1.19159 7.43215 22.0818 172 " " " " A 70 0 0 "ASN " " OD1" " " 8 0 1 C2 
    1346 40 -1.9008 5.58665 22.9989 172 " " " " A 43 0 0 "ASN " " ND2" " " 7 0 1 C2 
    1347 40 2.98546 3.86702 21.2125 173 " " " " A 43 0 0 "PRO " " N  " " " 7 0 1 C2 
    1348 14 4.25713 3.46739 20.7291 173 " " " " A 2 0 0 "PRO " " CA " " " 6 0 1 C2 
    1349 14 4.29622 2.85346 19.313 173 " " " " A 2 0 0 "PRO " " C  " " " 6 0 1 C2 
    1350 23 5.10291 3.25036 18.4207 173 " " " " A 70 0 0 "PRO " " O  " " " 8 0 1 C2 
    1351 14 4.80095 2.43119 21.749 173 " " " " A 2 0 0 "PRO " " CB " " " 6 0 1 C2 
    1352 14 4.06214 2.72302 23.0353 173 " " " " A 2 0 0 "PRO " " CG " " " 6 0 1 C2 
    1353 14 2.775 3.42178 22.5885 173 " " " " A 2 0 0 "PRO " " CD " " " 6 0 1 C2 
    1354 40 3.4318 1.81594 19.0585 174 " " " " A 43 0 0 "LEU " " N  " " " 7 0 1 C2 
    1355 14 3.42594 1.14639 17.7552 174 " " " " A 2 0 0 "LEU " " CA " " " 6 0 1 C2 
    1356 14 3.16996 2.00415 16.5483 174 " " " " A 2 0 0 "LEU " " C  " " " 6 0 1 C2 
    1357 23 3.90075 1.76619 15.5758 174 " " " " A 70 0 0 "LEU " " O  " " " 8 0 1 C2 
    1358 14 2.41477 -0.0228063 17.7867 174 " " " " A 2 0 0 "LEU " " CB " " " 6 0 1 C2 
    1359 14 2.90159 -1.15651 18.8309 174 " " " " A 2 0 0 "LEU " " CG " " " 6 0 1 C2 
    1360 14 1.81075 -2.22382 19.0759 174 " " " " A 2 0 0 "LEU " " CD1" " " 6 0 1 C2 
    1361 14 4.17888 -1.84457 18.4077 174 " " " " A 2 0 0 "LEU " " CD2" " " 6 0 1 C2 
    1362 40 2.15149 2.87012 16.647 175 " " " " A 43 0 0 "ALA " " N  " " " 7 0 1 C2 
    1363 14 1.607 3.74195 15.5735 175 " " " " A 2 0 0 "ALA " " CA " " " 6 0 1 C2 
    1364 14 2.60274 4.90523 15.2389 175 " " " " A 2 0 0 "ALA " " C  " " " 6 0 1 C2 
    1365 23 2.82342 5.17131 14.0779 175 " " " " A 70 0 0 "ALA " " O  " " " 8 0 1 C2 
    1366 14 0.414097 4.54606 16.2246 175 " " " " A 2 0 0 "ALA " " CB " " " 6 0 1 C2 
    1367 40 3.32195 5.32974 16.2808 176 " " " " A 43 0 0 "SER " " N  " " " 7 0 1 C2 
    1368 14 4.43188 6.32503 16.3218 176 " " " " A 2 0 0 "SER " " CA " " " 6 0 1 C2 
    1369 14 5.7027 5.73986 15.7093 176 " " " " A 2 0 0 "SER " " C  " " " 6 0 1 C2 
    1370 23 6.59483 6.44725 15.2387 176 " " " " A 70 0 0 "SER " " O  " " " 8 0 1 C2 
    1371 14 4.64275 6.74711 17.7499 176 " " " " A 2 0 0 "SER " " CB " " " 6 0 1 C2 
    1372 23 3.52867 7.33856 18.3608 176 " " " " A 70 0 0 "SER " " OG " " " 8 0 1 C2 
    1373 40 5.82495 4.40352 15.6906 177 " " " " A 43 0 0 "GLU " " N  " " " 7 0 1 C2 
    1374 14 6.93901 3.70435 15.0592 177 " " " " A 2 0 0 "GLU " " CA " " " 6 0 1 C2 
    1375 14 6.63622 3.26067 13.6418 177 " " " " A 2 0 0 "GLU " " C  " " " 6 0 1 C2 
    1376 23 7.48328 3.26817 12.7519 177 " " " " A 70 0 0 "GLU " " O  " " " 8 0 1 C2 
    1377 14 7.2299 2.35169 15.7622 177 " " " " A 2 0 0 "GLU " " CB " " " 6 0 1 C2 
    1378 14 8.55172 1.65115 15.4076 177 " " " " A 2 0 0 "GLU " " CG " " " 6 0 1 C2 
    1379 14 9.75268 2.17811 16.162 177 " " " " A 2 0 0 "GLU " " CD " " " 6 0 1 C2 
    1380 23 10.7985 1.49705 15.9686 177 " " " " A 70 0 0 "GLU " " OE1" " " 8 0 1 C2 
    1381 23 9.69134 3.09755 16.9335 177 " " " " A 70 0 0 "GLU " " OE2" " " 8 0 1 C2 
    1382 40 5.35437 2.79431 13.4482 178 " " " " A 43 0 0 "LEU " " N  " " " 7 0 1 C2 
    1383 14 4.81658 2.4915 12.1437 178 " " " " A 2 0 0 "LEU " " CA " " " 6 0 1 C2 
    1384 14 4.70208 3.70405 11.2231 178 " " " " A 2 0 0 "LEU " " C  " " " 6 0 1 C2 
    1385 23 4.71201 3.46748 10.0247 178 " " " " A 70 0 0 "LEU " " O  " " " 8 0 1 C2 
    1386 14 3.39233 1.94095 12.2634 178 " " " " A 2 0 0 "LEU " " CB " " " 6 0 1 C2 
    1387 14 3.18695 0.419628 12.4389 178 " " " " A 2 0 0 "LEU " " CG " " " 6 0 1 C2 
    1388 14 1.78692 0.0330046 13.1237 178 " " " " A 2 0 0 "LEU " " CD1" " " 6 0 1 C2 
    1389 14 3.38707 -0.301372 11.0676 178 " " " " A 2 0 0 "LEU " " CD2" " " 6 0 1 C2 
    1390 40 4.66461 4.93051 11.7856 179 " " " " A 43 0 0 "THR " " N  " " " 7 0 1 C2 
    1391 14 4.78356 6.14831 10.9759 179 " " " " A 2 0 0 "THR " " CA " " " 6 0 1 C2 
    1392 14 6.27344 6.55975 11.0015 179 " " " " A 2 0 0 "THR " " C  " " " 6 0 1 C2 
    1393 23 6.90308 6.79325 9.94222 179 " " " " A 70 0 0 "THR " " O  " " " 8 0 1 C2 
    1394 14 3.85849 7.19967 11.5829 179 " " " " A 2 0 0 "THR " " CB " " " 6 0 1 C2 
    1395 23 4.00894 7.37783 13.0038 179 " " " " A 70 0 0 "THR " " OG1" " " 8 0 1 C2 
    1396 14 2.39765 6.84084 11.204 179 " " " " A 2 0 0 "THR " " CG2" " " 6 0 1 C2 
    1397 40 6.94094 6.63043 12.1863 180 " " " " A 43 0 0 "GLY " " N  " " " 7 0 1 C2 
    1398 14 8.21175 7.33238 12.356 180 " " " " A 2 0 0 "GLY " " CA " " " 6 0 1 C2 
    1399 14 9.44471 6.68887 11.6988 180 " " " " A 2 0 0 "GLY " " C  " " " 6 0 1 C2 
    1400 23 10.5198 7.33526 11.6404 180 " " " " A 70 0 0 "GLY " " O  " " " 8 0 1 C2 
    1401 40 9.40156 5.4151 11.3476 181 " " " " A 43 0 0 "THR " " N  " " " 7 0 1 C2 
    1402 14 10.4859 4.71511 10.6879 181 " " " " A 2 0 0 "THR " " CA " " " 6 0 1 C2 
    1403 14 10.3753 4.75278 9.18022 181 " " " " A 2 0 0 "THR " " C  " " " 6 0 1 C2 
    1404 23 11.2275 4.22219 8.44826 181 " " " " A 70 0 0 "THR " " O  " " " 8 0 1 C2 
    1405 14 10.5351 3.21113 11.2181 181 " " " " A 2 0 0 "THR " " CB " " " 6 0 1 C2 
    1406 23 9.41487 2.47857 10.9514 181 " " " " A 70 0 0 "THR " " OG1" " " 8 0 1 C2 
    1407 14 10.7432 3.22275 12.7262 181 " " " " A 2 0 0 "THR " " CG2" " " 6 0 1 C2 
    1408 40 9.37976 5.43571 8.57926 182 " " " " A 43 0 0 "ILE " " N  " " " 7 0 1 C2 
    1409 14 9.27747 5.53027 7.09456 182 " " " " A 2 0 0 "ILE " " CA " " " 6 0 1 C2 
    1410 14 10.2927 6.56677 6.55819 182 " " " " A 2 0 0 "ILE " " C  " " " 6 0 1 C2 
    1411 23 10.8425 6.2997 5.52081 182 " " " " A 70 0 0 "ILE " " O  " " " 8 0 1 C2 
    1412 14 7.79244 5.77285 6.70959 182 " " " " A 2 0 0 "ILE " " CB " " " 6 0 1 C2 
    1413 14 6.76034 4.69392 7.27178 182 " " " " A 2 0 0 "ILE " " CG1" " " 6 0 1 C2 
    1414 14 7.46511 5.8015 5.2235 182 " " " " A 2 0 0 "ILE " " CG2" " " 6 0 1 C2 
    1415 14 5.22817 4.83197 6.9439 182 " " " " A 2 0 0 "ILE " " CD1" " " 6 0 1 C2 
    1416 40 10.4699 7.79584 7.11294 183 " " " " A 43 0 0 "GLY " " N  " " " 7 0 1 C2 
    1417 14 11.461 8.75243 6.64827 183 " " " " A 2 0 0 "GLY " " CA " " " 6 0 1 C2 
    1418 14 12.8866 8.18795 6.80986 183 " " " " A 2 0 0 "GLY " " C  " " " 6 0 1 C2 
    1419 23 13.7518 8.50823 5.97978 183 " " " " A 70 0 0 "GLY " " O  " " " 8 0 1 C2 
    1420 40 13.1762 7.33795 7.8186 184 " " " " A 43 0 0 "GLU " " N  " " " 7 0 1 C2 
    1421 14 14.4958 6.69629 8.02134 184 " " " " A 2 0 0 "GLU " " CA " " " 6 0 1 C2 
    1422 14 14.7083 5.50309 7.01602 184 " " " " A 2 0 0 "GLU " " C  " " " 6 0 1 C2 
    1423 23 15.8617 5.22533 6.70341 184 " " " " A 70 0 0 "GLU " " O  " " " 8 0 1 C2 
    1424 14 14.5626 6.16972 9.43776 184 " " " " A 2 0 0 "GLU " " CB " " " 6 0 1 C2 
    1425 14 14.9693 7.21667 10.4343 184 " " " " A 2 0 0 "GLU " " CG " " " 6 0 1 C2 
    1426 14 16.4052 7.76615 10.4546 184 " " " " A 2 0 0 "GLU " " CD " " " 6 0 1 C2 
    1427 23 17.3461 6.97626 10.6411 184 " " " " A 70 0 0 "GLU " " OE1" " " 8 0 1 C2 
    1428 23 16.6403 8.96687 10.1392 184 " " " " A 70 0 0 "GLU " " OE2" " " 8 0 1 C2 
    1429 40 13.6327 4.92153 6.42425 185 " " " " A 43 0 0 "ASP " " N  " " " 7 0 1 C2 
    1430 14 13.7473 3.89294 5.34748 185 " " " " A 2 0 0 "ASP " " CA " " " 6 0 1 C2 
    1431 14 13.8829 4.48518 3.95795 185 " " " " A 2 0 0 "ASP " " C  " " " 6 0 1 C2 
    1432 23 14.4623 3.92397 3.01882 185 " " " " A 70 0 0 "ASP " " O  " " " 8 0 1 C2 
    1433 14 12.448 3.07586 5.27179 185 " " " " A 2 0 0 "ASP " " CB " " " 6 0 1 C2 
    1434 14 12.5772 1.79196 4.50316 185 " " " " A 2 0 0 "ASP " " CG " " " 6 0 1 C2 
    1435 23 13.3795 0.935056 4.9459 185 " " " " A 70 0 0 "ASP " " OD1" " " 8 0 1 C2 
    1436 23 11.9139 1.58858 3.48081 185 " " " " A 70 0 0 "ASP " " OD2" " " 8 0 1 C2 
    1437 40 13.3646 5.71056 3.83151 186 " " " " A 43 0 0 "GLN " " N  " " " 7 0 1 C2 
    1438 14 13.4767 6.55272 2.61885 186 " " " " A 2 0 0 "GLN " " CA " " " 6 0 1 C2 
    1439 14 14.868 6.83235 2.14183 186 " " " " A 2 0 0 "GLN " " C  " " " 6 0 1 C2 
    1440 23 15.1553 6.63029 0.995984 186 " " " " A 70 0 0 "GLN " " O  " " " 8 0 1 C2 
    1441 14 12.6304 7.76395 2.91983 186 " " " " A 2 0 0 "GLN " " CB " " " 6 0 1 C2 
    1442 14 12.384 8.70459 1.71067 186 " " " " A 2 0 0 "GLN " " CG " " " 6 0 1 C2 
    1443 14 11.8098 8.15375 0.467392 186 " " " " A 2 0 0 "GLN " " CD " " " 6 0 1 C2 
    1444 23 11.9917 8.77322 -0.573736 186 " " " " A 70 0 0 "GLN " " OE1" " " 8 0 1 C2 
    1445 40 11.0963 7.01417 0.50943 186 " " " " A 43 0 0 "GLN " " NE2" " " 7 0 1 C2 
    1446 40 15.8233 6.9038 3.1253 187 " " " " A 43 0 0 "LYS " " N  " " " 7 0 1 C2 
    1447 14 17.2727 7.14605 2.98268 187 " " " " A 2 0 0 "LYS " " CA " " " 6 0 1 C2 
    1448 14 18.0579 6.12963 2.1361 187 " " " " A 2 0 0 "LYS " " C  " " " 6 0 1 C2 
    1449 23 19.1371 6.44967 1.72477 187 " " " " A 70 0 0 "LYS " " O  " " " 8 0 1 C2 
    1450 14 17.8631 7.21816 4.35794 187 " " " " A 2 0 0 "LYS " " CB " " " 6 0 1 C2 
    1451 14 17.2815 8.36175 5.24579 187 " " " " A 2 0 0 "LYS " " CG " " " 6 0 1 C2 
    1452 14 18.1995 8.71246 6.47685 187 " " " " A 2 0 0 "LYS " " CD " " " 6 0 1 C2 
    1453 14 17.6794 9.99096 7.15946 187 " " " " A 2 0 0 "LYS " " CE " " " 6 0 1 C2 
    1454 40 18.1545 10.2176 8.5865 187 " " " " A 43 0 0 "LYS " " NZ " " " 7 0 1 C2 
    1455 40 17.46 4.96842 1.95214 188 " " " " A 43 0 0 "ARG " " N  " " " 7 0 1 C2 
    1456 14 17.9117 3.93609 1.14054 188 " " " " A 2 0 0 "ARG " " CA " " " 6 0 1 C2 
    1457 14 17.8565 4.32806 -0.348139 188 " " " " A 2 0 0 "ARG " " C  " " " 6 0 1 C2 
    1458 23 18.7916 4.21377 -1.08697 188 " " " " A 70 0 0 "ARG " " O  " " " 8 0 1 C2 
    1459 14 17.1643 2.6038 1.31598 188 " " " " A 2 0 0 "ARG " " CB " " " 6 0 1 C2 
    1460 14 17.4488 1.62624 0.108719 188 " " " " A 2 0 0 "ARG " " CG " " " 6 0 1 C2 
    1461 14 17.0845 0.209188 0.540754 188 " " " " A 2 0 0 "ARG " " CD " " " 6 0 1 C2 
    1462 40 15.5979 0.196046 0.602035 188 " " " " A 43 0 0 "ARG " " NE " " " 7 0 1 C2 
    1463 14 14.8261 0.385652 1.71395 188 " " " " A 2 0 0 "ARG " " CZ " " " 6 0 1 C2 
    1464 40 13.6454 0.773335 1.47696 188 " " " " A 43 0 0 "ARG " " NH1" " " 7 0 1 C2 
    1465 40 15.1626 0.397481 3.02475 188 " " " " A 43 0 0 "ARG " " NH2" " " 7 0 1 C2 
    1466 40 16.671 4.82932 -0.831661 189 " " " " A 43 0 0 "ALA " " N  " " " 7 0 1 C2 
    1467 14 16.4903 5.25462 -2.25631 189 " " " " A 2 0 0 "ALA " " CA " " " 6 0 1 C2 
    1468 14 17.2871 6.47383 -2.70294 189 " " " " A 2 0 0 "ALA " " C  " " " 6 0 1 C2 
    1469 23 17.574 6.60836 -3.90617 189 " " " " A 70 0 0 "ALA " " O  " " " 8 0 1 C2 
    1470 14 14.9529 5.28374 -2.43238 189 " " " " A 2 0 0 "ALA " " CB " " " 6 0 1 C2 
    1471 40 17.8252 7.24069 -1.77769 190 " " " " A 43 0 0 "GLU " " N  " " " 7 0 1 C2 
    1472 14 18.7905 8.35047 -1.98615 190 " " " " A 2 0 0 "GLU " " CA " " " 6 0 1 C2 
    1473 14 20.1547 7.83852 -2.25279 190 " " " " A 2 0 0 "GLU " " C  " " " 6 0 1 C2 
    1474 23 20.9863 8.5429 -2.83924 190 " " " " A 70 0 0 "GLU " " O  " " " 8 0 1 C2 
    1475 14 18.7842 9.17112 -0.765841 190 " " " " A 2 0 0 "GLU " " CB " " " 6 0 1 C2 
    1476 14 17.4269 9.89997 -0.429787 190 " " " " A 2 0 0 "GLU " " CG " " " 6 0 1 C2 
    1477 14 17.2359 11.09 -1.35097 190 " " " " A 2 0 0 "GLU " " CD " " " 6 0 1 C2 
    1478 23 17.8756 11.2859 -2.43425 190 " " " " A 70 0 0 "GLU " " OE1" " " 8 0 1 C2 
    1479 23 16.4445 11.9245 -0.821122 190 " " " " A 70 0 0 "GLU " " OE2" " " 8 0 1 C2 
    1480 40 20.4584 6.56495 -2.09645 191 " " " " A 43 0 0 "VAL " " N  " " " 7 0 1 C2 
    1481 14 21.6961 5.91648 -2.56601 191 " " " " A 2 0 0 "VAL " " CA " " " 6 0 1 C2 
    1482 14 21.3368 4.79236 -3.5655 191 " " " " A 2 0 0 "VAL " " C  " " " 6 0 1 C2 
    1483 23 22.2661 4.3544 -4.27847 191 " " " " A 70 0 0 "VAL " " O  " " " 8 0 1 C2 
    1484 14 22.4953 5.5606 -1.30995 191 " " " " A 2 0 0 "VAL " " CB " " " 6 0 1 C2 
    1485 14 23.0079 6.79016 -0.435171 191 " " " " A 2 0 0 "VAL " " CG1" " " 6 0 1 C2 
    1486 14 21.6234 4.66298 -0.372166 191 " " " " A 2 0 0 "VAL " " CG2" " " 6 0 1 C2 
    1487 40 20.0939 4.3137 -3.64295 192 " " " " A 43 0 0 "ALA " " N  " " " 7 0 1 C2 
    1488 14 19.6555 3.04825 -4.32743 192 " " " " A 2 0 0 "ALA " " CA " " " 6 0 1 C2 
    1489 14 18.6367 3.17721 -5.40713 192 " " " " A 2 0 0 "ALA " " C  " " " 6 0 1 C2 
    1490 23 18.3234 2.1498 -5.96865 192 " " " " A 70 0 0 "ALA " " O  " " " 8 0 1 C2 
    1491 14 19.4203 1.90956 -3.32811 192 " " " " A 2 0 0 "ALA " " CB " " " 6 0 1 C2 
    1492 40 18.0711 4.35204 -5.65797 193 " " " " A 43 0 0 "ALA " " N  " " " 7 0 1 C2 
    1493 14 17.0211 4.53292 -6.70999 193 " " " " A 2 0 0 "ALA " " CA " " " 6 0 1 C2 
    1494 14 17.2844 5.72529 -7.57403 193 " " " " A 2 0 0 "ALA " " C  " " " 6 0 1 C2 
    1495 23 17.4643 5.49395 -8.80387 193 " " " " A 70 0 0 "ALA " " O  " " " 8 0 1 C2 
    1496 14 15.6071 4.64673 -6.00544 193 " " " " A 2 0 0 "ALA " " CB " " " 6 0 1 C2 
    1497 40 17.413 6.85335 -6.88339 194 " " " " A 43 0 0 "ILE " " N  " " " 7 0 1 C2 
    1498 14 17.9241 8.1015 -7.31604 194 " " " " A 2 0 0 "ILE " " CA " " " 6 0 1 C2 
    1499 14 18.9223 8.0595 -8.45229 194 " " " " A 2 0 0 "ILE " " C  " " " 6 0 1 C2 
    1500 23 18.5914 8.69786 -9.51882 194 " " " " A 70 0 0 "ILE " " O  " " " 8 0 1 C2 
    1501 14 18.2286 8.94201 -6.10552 194 " " " " A 2 0 0 "ILE " " CB " " " 6 0 1 C2 
    1502 14 17.0044 9.47384 -5.32984 194 " " " " A 2 0 0 "ILE " " CG1" " " 6 0 1 C2 
    1503 14 19.1809 10.1526 -6.36586 194 " " " " A 2 0 0 "ILE " " CG2" " " 6 0 1 C2 
    1504 14 16.0793 10.6383 -5.95661 194 " " " " A 2 0 0 "ILE " " CD1" " " 6 0 1 C2 
    1505 40 20.111 7.39135 -8.40477 195 " " " " A 43 0 0 "PRO " " N  " " " 7 0 1 C2 
    1506 14 21.0399 7.42373 -9.58255 195 " " " " A 2 0 0 "PRO " " CA " " " 6 0 1 C2 
    1507 14 20.6587 6.31286 -10.6379 195 " " " " A 2 0 0 "PRO " " C  " " " 6 0 1 C2 
    1508 23 21.1524 6.44463 -11.7486 195 " " " " A 70 0 0 "PRO " " O  " " " 8 0 1 C2 
    1509 14 22.4079 6.95753 -8.90393 195 " " " " A 2 0 0 "PRO " " CB " " " 6 0 1 C2 
    1510 14 21.9851 6.0846 -7.7545 195 " " " " A 2 0 0 "PRO " " CG " " " 6 0 1 C2 
    1511 14 20.6243 6.60647 -7.3261 195 " " " " A 2 0 0 "PRO " " CD " " " 6 0 1 C2 
    1512 40 19.9125 5.24097 -10.2871 196 " " " " A 43 0 0 "LEU " " N  " " " 7 0 1 C2 
    1513 14 19.9645 3.98949 -11.0371 196 " " " " A 2 0 0 "LEU " " CA " " " 6 0 1 C2 
    1514 14 19.0784 4.1124 -12.2868 196 " " " " A 2 0 0 "LEU " " C  " " " 6 0 1 C2 
    1515 23 19.4367 3.55527 -13.2786 196 " " " " A 70 0 0 "LEU " " O  " " " 8 0 1 C2 
    1516 14 19.5127 2.84594 -10.1352 196 " " " " A 2 0 0 "LEU " " CB " " " 6 0 1 C2 
    1517 14 20.6676 2.35323 -9.20024 196 " " " " A 2 0 0 "LEU " " CG " " " 6 0 1 C2 
    1518 14 20.1364 1.11519 -8.43563 196 " " " " A 2 0 0 "LEU " " CD1" " " 6 0 1 C2 
    1519 14 22.0006 1.89706 -9.84996 196 " " " " A 2 0 0 "LEU " " CD2" " " 6 0 1 C2 
    1520 40 18.1015 5.04719 -12.2405 197 " " " " A 43 0 0 "VAL " " N  " " " 7 0 1 C2 
    1521 14 17.2407 5.53718 -13.3416 197 " " " " A 2 0 0 "VAL " " CA " " " 6 0 1 C2 
    1522 14 18.0224 6.12654 -14.4922 197 " " " " A 2 0 0 "VAL " " C  " " " 6 0 1 C2 
    1523 23 17.5051 6.05553 -15.6141 197 " " " " A 70 0 0 "VAL " " O  " " " 8 0 1 C2 
    1524 14 16.1203 6.46211 -12.6771 197 " " " " A 2 0 0 "VAL " " CB " " " 6 0 1 C2 
    1525 14 15.1843 5.68262 -11.6657 197 " " " " A 2 0 0 "VAL " " CG1" " " 6 0 1 C2 
    1526 14 16.6378 7.67592 -11.9467 197 " " " " A 2 0 0 "VAL " " CG2" " " 6 0 1 C2 
    1527 40 19.2134 6.62421 -14.2358 198 " " " " A 43 0 0 "ALA " " N  " " " 7 0 1 C2 
    1528 14 20.0181 7.08045 -15.3464 198 " " " " A 2 0 0 "ALA " " CA " " " 6 0 1 C2 
    1529 14 20.761 5.89103 -15.9401 198 " " " " A 2 0 0 "ALA " " C  " " " 6 0 1 C2 
    1530 23 20.7112 5.72766 -17.1257 198 " " " " A 70 0 0 "ALA " " O  " " " 8 0 1 C2 
    1531 14 20.9701 8.12137 -14.7826 198 " " " " A 2 0 0 "ALA " " CB " " " 6 0 1 C2 
    1532 40 21.5111 5.14846 -15.0598 199 " " " " A 43 0 0 "VAL " " N  " " " 7 0 1 C2 
    1533 14 22.2135 3.91491 -15.3767 199 " " " " A 2 0 0 "VAL " " CA " " " 6 0 1 C2 
    1534 14 21.4209 3.04164 -16.3461 199 " " " " A 2 0 0 "VAL " " C  " " " 6 0 1 C2 
    1535 23 21.9178 2.78884 -17.4587 199 " " " " A 70 0 0 "VAL " " O  " " " 8 0 1 C2 
    1536 14 22.5625 3.12438 -14.1006 199 " " " " A 2 0 0 "VAL " " CB " " " 6 0 1 C2 
    1537 14 23.2486 1.74059 -14.3806 199 " " " " A 2 0 0 "VAL " " CG1" " " 6 0 1 C2 
    1538 14 23.5683 3.92092 -13.1993 199 " " " " A 2 0 0 "VAL " " CG2" " " 6 0 1 C2 
    1539 40 20.1992 2.58398 -16.0049 200 " " " " A 43 0 0 "VAL " " N  " " " 7 0 1 C2 
    1540 14 19.4554 1.73071 -16.8984 200 " " " " A 2 0 0 "VAL " " CA " " " 6 0 1 C2 
    1541 14 19.009 2.28648 -18.2864 200 " " " " A 2 0 0 "VAL " " C  " " " 6 0 1 C2 
    1542 23 18.7727 1.49308 -19.2657 200 " " " " A 70 0 0 "VAL " " O  " " " 8 0 1 C2 
    1543 14 18.194 1.04197 -16.1912 200 " " " " A 2 0 0 "VAL " " CB " " " 6 0 1 C2 
    1544 14 18.4851 -0.0103685 -15.1392 200 " " " " A 2 0 0 "VAL " " CG1" " " 6 0 1 C2 
    1545 14 17.1103 2.00809 -15.8571 200 " " " " A 2 0 0 "VAL " " CG2" " " 6 0 1 C2 
    1546 40 18.963 3.59286 -18.4839 201 " " " " A 43 0 0 "LEU " " N  " " " 7 0 1 C2 
    1547 14 18.7232 4.2241 -19.7346 201 " " " " A 2 0 0 "LEU " " CA " " " 6 0 1 C2 
    1548 14 19.9857 4.14264 -20.6529 201 " " " " A 2 0 0 "LEU " " C  " " " 6 0 1 C2 
    1549 23 19.8115 3.93903 -21.8822 201 " " " " A 70 0 0 "LEU " " O  " " " 8 0 1 C2 
    1550 14 18.4791 5.71578 -19.5371 201 " " " " A 2 0 0 "LEU " " CB " " " 6 0 1 C2 
    1551 14 17.0044 6.09752 -19.1311 201 " " " " A 2 0 0 "LEU " " CG " " " 6 0 1 C2 
    1552 14 16.9916 7.54047 -18.4226 201 " " " " A 2 0 0 "LEU " " CD1" " " 6 0 1 C2 
    1553 14 16.122 6.06251 -20.3256 201 " " " " A 2 0 0 "LEU " " CD2" " " 6 0 1 C2 
    1554 40 21.2255 4.10908 -20.1322 202 " " " " A 43 0 0 "PHE " " N  " " " 7 0 1 C2 
    1555 14 22.4453 3.78335 -20.8793 202 " " " " A 2 0 0 "PHE " " CA " " " 6 0 1 C2 
    1556 14 22.2134 2.42077 -21.641 202 " " " " A 2 0 0 "PHE " " C  " " " 6 0 1 C2 
    1557 23 22.4609 2.32713 -22.8424 202 " " " " A 70 0 0 "PHE " " O  " " " 8 0 1 C2 
    1558 14 23.6992 3.69841 -19.9596 202 " " " " A 2 0 0 "PHE " " CB " " " 6 0 1 C2 
    1559 14 25.005 3.38468 -20.7459 202 " " " " A 2 0 0 "PHE " " CG " " " 6 0 1 C2 
    1560 14 25.5039 4.38295 -21.6093 202 " " " " A 2 0 0 "PHE " " CD1" " " 6 0 1 C2 
    1561 14 25.6273 2.16726 -20.626 202 " " " " A 2 0 0 "PHE " " CD2" " " 6 0 1 C2 
    1562 14 26.6627 4.08346 -22.3794 202 " " " " A 2 0 0 "PHE " " CE1" " " 6 0 1 C2 
    1563 14 26.7451 1.87503 -21.4945 202 " " " " A 2 0 0 "PHE " " CE2" " " 6 0 1 C2 
    1564 14 27.1498 2.78546 -22.4828 202 " " " " A 2 0 0 "PHE " " CZ " " " 6 0 1 C2 
    1565 40 21.8943 1.42177 -20.8479 203 " " " " A 43 0 0 "PHE " " N  " " " 7 0 1 C2 
    1566 14 21.8441 0.0865873 -21.4121 203 " " " " A 2 0 0 "PHE " " CA " " " 6 0 1 C2 
    1567 14 20.6621 -0.147846 -22.3726 203 " " " " A 2 0 0 "PHE " " C  " " " 6 0 1 C2 
    1568 23 20.6356 -1.21943 -22.9988 203 " " " " A 70 0 0 "PHE " " O  " " " 8 0 1 C2 
    1569 14 21.6475 -0.943252 -20.2314 203 " " " " A 2 0 0 "PHE " " CB " " " 6 0 1 C2 
    1570 14 22.8945 -0.990748 -19.3352 203 " " " " A 2 0 0 "PHE " " CG " " " 6 0 1 C2 
    1571 14 23.9497 -1.89618 -19.6476 203 " " " " A 2 0 0 "PHE " " CD1" " " 6 0 1 C2 
    1572 14 23.0739 -0.133774 -18.2825 203 " " " " A 2 0 0 "PHE " " CD2" " " 6 0 1 C2 
    1573 14 25.1149 -1.9141 -18.9261 203 " " " " A 2 0 0 "PHE " " CE1" " " 6 0 1 C2 
    1574 14 24.2565 -0.128217 -17.4617 203 " " " " A 2 0 0 "PHE " " CE2" " " 6 0 1 C2 
    1575 14 25.2803 -0.986496 -17.7744 203 " " " " A 2 0 0 "PHE " " CZ " " " 6 0 1 C2 
    1576 40 19.7984 0.879162 -22.6789 204 " " " " A 43 0 0 "VAL " " N  " " " 7 0 1 C2 
    1577 14 18.7914 0.835531 -23.7458 204 " " " " A 2 0 0 "VAL " " CA " " " 6 0 1 C2 
    1578 14 19.0071 1.97673 -24.84 204 " " " " A 2 0 0 "VAL " " C  " " " 6 0 1 C2 
    1579 23 18.0343 2.14711 -25.6314 204 " " " " A 70 0 0 "VAL " " O  " " " 8 0 1 C2 
    1580 14 17.3612 0.765788 -23.1699 204 " " " " A 2 0 0 "VAL " " CB " " " 6 0 1 C2 
    1581 14 17.0173 -0.654286 -22.574 204 " " " " A 2 0 0 "VAL " " CG1" " " 6 0 1 C2 
    1582 14 16.9319 1.93643 -22.2969 204 " " " " A 2 0 0 "VAL " " CG2" " " 6 0 1 C2 
    1583 40 20.1282 2.76595 -24.8475 205 " " " " A 43 0 0 "PHE " " N  " " " 7 0 1 C2 
    1584 14 20.2851 3.90284 -25.6935 205 " " " " A 2 0 0 "PHE " " CA " " " 6 0 1 C2 
    1585 14 21.7044 3.99858 -26.1006 205 " " " " A 2 0 0 "PHE " " C  " " " 6 0 1 C2 
    1586 23 21.8346 4.31255 -27.2536 205 " " " " A 70 0 0 "PHE " " O  " " " 8 0 1 C2 
    1587 14 19.828 5.30246 -25.0994 205 " " " " A 2 0 0 "PHE " " CB " " " 6 0 1 C2 
    1588 14 18.3239 5.71554 -25.1886 205 " " " " A 2 0 0 "PHE " " CG " " " 6 0 1 C2 
    1589 14 17.8061 6.53189 -26.2426 205 " " " " A 2 0 0 "PHE " " CD1" " " 6 0 1 C2 
    1590 14 17.5312 5.35979 -24.0893 205 " " " " A 2 0 0 "PHE " " CD2" " " 6 0 1 C2 
    1591 14 16.4856 6.87125 -26.2198 205 " " " " A 2 0 0 "PHE " " CE1" " " 6 0 1 C2 
    1592 14 16.2056 5.71101 -24.0962 205 " " " " A 2 0 0 "PHE " " CE2" " " 6 0 1 C2 
    1593 14 15.6502 6.42003 -25.1526 205 " " " " A 2 0 0 "PHE " " CZ " " " 6 0 1 C2 
    1594 40 22.6645 3.71283 -25.201 206 " " " " A 43 0 0 "GLY " " N  " " " 7 0 1 C2 
    1595 14 24.0989 3.6572 -25.5589 206 " " " " A 2 0 0 "GLY " " CA " " " 6 0 1 C2 
    1596 14 24.7036 5.00586 -25.3073 206 " " " " A 2 0 0 "GLY " " C  " " " 6 0 1 C2 
    1597 23 25.8485 5.22369 -25.6366 206 " " " " A 70 0 0 "GLY " " O  " " " 8 0 1 C2 
    1598 40 23.9003 6.06225 -24.8999 207 " " " " A 43 0 0 "THR " " N  " " " 7 0 1 C2 
    1599 14 24.3625 7.5086 -24.9193 207 " " " " A 2 0 0 "THR " " CA " " " 6 0 1 C2 
    1600 14 23.8335 8.27624 -23.6973 207 " " " " A 2 0 0 "THR " " C  " " " 6 0 1 C2 
    1601 23 22.7277 8.01425 -23.2861 207 " " " " A 70 0 0 "THR " " O  " " " 8 0 1 C2 
    1602 14 24.362 8.08311 -26.3693 207 " " " " A 2 0 0 "THR " " CB " " " 6 0 1 C2 
    1603 23 24.9881 9.31323 -26.4198 207 " " " " A 70 0 0 "THR " " OG1" " " 8 0 1 C2 
    1604 14 22.9421 8.25042 -26.9226 207 " " " " A 2 0 0 "THR " " CG2" " " 6 0 1 C2 
    1605 40 24.5368 9.38059 -23.389 208 " " " " A 43 0 0 "VAL " " N  " " " 7 0 1 C2 
    1606 14 24.4854 9.76082 -21.9487 208 " " " " A 2 0 0 "VAL " " CA " " " 6 0 1 C2 
    1607 14 23.5207 11.0132 -21.6346 208 " " " " A 2 0 0 "VAL " " C  " " " 6 0 1 C2 
    1608 23 23.3013 11.3534 -20.4284 208 " " " " A 70 0 0 "VAL " " O  " " " 8 0 1 C2 
    1609 14 25.964 10.0993 -21.5098 208 " " " " A 2 0 0 "VAL " " CB " " " 6 0 1 C2 
    1610 14 26.8147 8.86967 -21.5638 208 " " " " A 2 0 0 "VAL " " CG1" " " 6 0 1 C2 
    1611 14 26.4665 11.4074 -22.231 208 " " " " A 2 0 0 "VAL " " CG2" " " 6 0 1 C2 
    1612 40 23.07 11.72 -22.6668 209 " " " " A 43 0 0 "ILE " " N  " " " 7 0 1 C2 
    1613 14 22.067 12.9046 -22.4907 209 " " " " A 2 0 0 "ILE " " CA " " " 6 0 1 C2 
    1614 14 20.631 12.3551 -22.7823 209 " " " " A 2 0 0 "ILE " " C  " " " 6 0 1 C2 
    1615 23 19.6031 12.7789 -22.2988 209 " " " " A 70 0 0 "ILE " " O  " " " 8 0 1 C2 
    1616 14 22.2934 14.063 -23.5232 209 " " " " A 2 0 0 "ILE " " CB " " " 6 0 1 C2 
    1617 14 23.7415 14.5191 -23.6509 209 " " " " A 2 0 0 "ILE " " CG1" " " 6 0 1 C2 
    1618 14 21.3622 15.303 -23.2194 209 " " " " A 2 0 0 "ILE " " CG2" " " 6 0 1 C2 
    1619 14 23.9958 15.4027 -24.8789 209 " " " " A 2 0 0 "ILE " " CD1" " " 6 0 1 C2 
    1620 40 20.5668 11.2969 -23.5671 210 " " " " A 43 0 0 "ALA " " N  " " " 7 0 1 C2 
    1621 14 19.4151 10.4636 -23.7695 210 " " " " A 2 0 0 "ALA " " CA " " " 6 0 1 C2 
    1622 14 19.0064 9.75856 -22.4432 210 " " " " A 2 0 0 "ALA " " C  " " " 6 0 1 C2 
    1623 23 17.8514 9.67817 -22.1282 210 " " " " A 70 0 0 "ALA " " O  " " " 8 0 1 C2 
    1624 14 19.774 9.34918 -24.7926 210 " " " " A 2 0 0 "ALA " " CB " " " 6 0 1 C2 
    1625 40 20.0432 9.41814 -21.6533 211 " " " " A 43 0 0 "ALA " " N  " " " 7 0 1 C2 
    1626 14 20.0615 8.84503 -20.2385 211 " " " " A 2 0 0 "ALA " " CA " " " 6 0 1 C2 
    1627 14 19.8019 9.89712 -19.1825 211 " " " " A 2 0 0 "ALA " " C  " " " 6 0 1 C2 
    1628 23 19.5192 9.55907 -18.0685 211 " " " " A 70 0 0 "ALA " " O  " " " 8 0 1 C2 
    1629 14 21.4549 8.18461 -20.0568 211 " " " " A 2 0 0 "ALA " " CB " " " 6 0 1 C2 
    1630 40 19.8593 11.1755 -19.4544 212 " " " " A 43 0 0 "ALA " " N  " " " 7 0 1 C2 
    1631 14 19.506 12.2425 -18.5844 212 " " " " A 2 0 0 "ALA " " CA " " " 6 0 1 C2 
    1632 14 18.0093 12.6469 -18.8136 212 " " " " A 2 0 0 "ALA " " C  " " " 6 0 1 C2 
    1633 23 17.3645 13.0239 -17.8366 212 " " " " A 70 0 0 "ALA " " O  " " " 8 0 1 C2 
    1634 14 20.388 13.4715 -18.8934 212 " " " " A 2 0 0 "ALA " " CB " " " 6 0 1 C2 
    1635 40 17.6509 12.715 -20.0962 213 " " " " A 43 0 0 "LEU " " N  " " " 7 0 1 C2 
    1636 14 16.445 13.4125 -20.5468 213 " " " " A 2 0 0 "LEU " " CA " " " 6 0 1 C2 
    1637 14 15.1256 13.0089 -19.8119 213 " " " " A 2 0 0 "LEU " " C  " " " 6 0 1 C2 
    1638 23 14.5262 13.9469 -19.2763 213 " " " " A 70 0 0 "LEU " " O  " " " 8 0 1 C2 
    1639 14 16.2807 13.2382 -22.0855 213 " " " " A 2 0 0 "LEU " " CB " " " 6 0 1 C2 
    1640 14 16.9187 14.3227 -22.888 213 " " " " A 2 0 0 "LEU " " CG " " " 6 0 1 C2 
    1641 14 17.093 13.8297 -24.4138 213 " " " " A 2 0 0 "LEU " " CD1" " " 6 0 1 C2 
    1642 14 16.0999 15.6028 -22.7431 213 " " " " A 2 0 0 "LEU " " CD2" " " 6 0 1 C2 
    1643 40 14.7357 11.7201 -19.7154 214 " " " " A 43 0 0 "PRO " " N  " " " 7 0 1 C2 
    1644 14 13.5507 11.4384 -18.9836 214 " " " " A 2 0 0 "PRO " " CA " " " 6 0 1 C2 
    1645 14 13.6929 11.4152 -17.4339 214 " " " " A 2 0 0 "PRO " " C  " " " 6 0 1 C2 
    1646 23 12.6701 11.3785 -16.7676 214 " " " " A 70 0 0 "PRO " " O  " " " 8 0 1 C2 
    1647 14 13.0675 10.0272 -19.5779 214 " " " " A 2 0 0 "PRO " " CB " " " 6 0 1 C2 
    1648 14 14.3647 9.30923 -20.0243 214 " " " " A 2 0 0 "PRO " " CG " " " 6 0 1 C2 
    1649 14 15.306 10.5664 -20.4481 214 " " " " A 2 0 0 "PRO " " CD " " " 6 0 1 C2 
    1650 40 14.9221 11.3204 -16.942 215 " " " " A 43 0 0 "ALA " " N  " " " 7 0 1 C2 
    1651 14 15.3134 11.1446 -15.5886 215 " " " " A 2 0 0 "ALA " " CA " " " 6 0 1 C2 
    1652 14 15.0134 12.4275 -14.6984 215 " " " " A 2 0 0 "ALA " " C  " " " 6 0 1 C2 
    1653 23 14.4661 12.2754 -13.6144 215 " " " " A 70 0 0 "ALA " " O  " " " 8 0 1 C2 
    1654 14 16.8477 10.6926 -15.7108 215 " " " " A 2 0 0 "ALA " " CB " " " 6 0 1 C2 
    1655 40 15.294 13.6344 -15.1838 216 " " " " A 43 0 0 "ILE " " N  " " " 7 0 1 C2 
    1656 14 15.0133 14.9172 -14.4756 216 " " " " A 2 0 0 "ILE " " CA " " " 6 0 1 C2 
    1657 14 13.4939 15.1885 -14.2018 216 " " " " A 2 0 0 "ILE " " C  " " " 6 0 1 C2 
    1658 23 13.1223 15.8239 -13.2179 216 " " " " A 70 0 0 "ILE " " O  " " " 8 0 1 C2 
    1659 14 15.7733 16.0174 -15.3673 216 " " " " A 2 0 0 "ILE " " CB " " " 6 0 1 C2 
    1660 14 15.2355 16.1742 -16.8223 216 " " " " A 2 0 0 "ILE " " CG1" " " 6 0 1 C2 
    1661 14 17.2908 15.8222 -15.2581 216 " " " " A 2 0 0 "ILE " " CG2" " " 6 0 1 C2 
    1662 14 16.3225 16.6281 -17.8674 216 " " " " A 2 0 0 "ILE " " CD1" " " 6 0 1 C2 
    1663 40 12.6657 14.6332 -15.1143 217 " " " " A 43 0 0 "ILE " " N  " " " 7 0 1 C2 
    1664 14 11.1889 14.7221 -15.1209 217 " " " " A 2 0 0 "ILE " " CA " " " 6 0 1 C2 
    1665 14 10.5755 13.9172 -13.9473 217 " " " " A 2 0 0 "ILE " " C  " " " 6 0 1 C2 
    1666 23 9.64528 14.3718 -13.2829 217 " " " " A 70 0 0 "ILE " " O  " " " 8 0 1 C2 
    1667 14 10.743 14.1045 -16.422 217 " " " " A 2 0 0 "ILE " " CB " " " 6 0 1 C2 
    1668 14 11.5115 14.7302 -17.628 217 " " " " A 2 0 0 "ILE " " CG1" " " 6 0 1 C2 
    1669 14 9.19004 14.022 -16.6983 217 " " " " A 2 0 0 "ILE " " CG2" " " 6 0 1 C2 
    1670 14 11.3101 16.2574 -17.7836 217 " " " " A 2 0 0 "ILE " " CD1" " " 6 0 1 C2 
    1671 40 11.1564 12.7432 -13.5844 218 " " " " A 43 0 0 "GLY " " N  " " " 7 0 1 C2 
    1672 14 10.7976 11.9442 -12.4722 218 " " " " A 2 0 0 "GLY " " CA " " " 6 0 1 C2 
    1673 14 11.1136 12.6479 -11.1466 218 " " " " A 2 0 0 "GLY " " C  " " " 6 0 1 C2 
    1674 23 10.3406 12.5344 -10.1765 218 " " " " A 70 0 0 "GLY " " O  " " " 8 0 1 C2 
    1675 40 12.27 13.3653 -11.1113 219 " " " " A 43 0 0 "GLY " " N  " " " 7 0 1 C2 
    1676 14 12.7251 14.3107 -10.1017 219 " " " " A 2 0 0 "GLY " " CA " " " 6 0 1 C2 
    1677 14 11.7168 15.4383 -9.81467 219 " " " " A 2 0 0 "GLY " " C  " " " 6 0 1 C2 
    1678 23 11.5633 15.8751 -8.68452 219 " " " " A 70 0 0 "GLY " " O  " " " 8 0 1 C2 
    1679 40 10.955 15.8048 -10.8711 220 " " " " A 43 0 0 "LEU " " N  " " " 7 0 1 C2 
    1680 14 10.0465 16.9149 -10.8415 220 " " " " A 2 0 0 "LEU " " CA " " " 6 0 1 C2 
    1681 14 8.6915 16.4562 -10.2912 220 " " " " A 2 0 0 "LEU " " C  " " " 6 0 1 C2 
    1682 23 8.08778 17.1119 -9.46061 220 " " " " A 70 0 0 "LEU " " O  " " " 8 0 1 C2 
    1683 14 9.94348 17.6342 -12.1544 220 " " " " A 2 0 0 "LEU " " CB " " " 6 0 1 C2 
    1684 14 11.1602 18.6235 -12.4888 220 " " " " A 2 0 0 "LEU " " CG " " " 6 0 1 C2 
    1685 14 10.8704 18.961 -13.9737 220 " " " " A 2 0 0 "LEU " " CD1" " " 6 0 1 C2 
    1686 14 11.1541 19.9177 -11.6993 220 " " " " A 2 0 0 "LEU " " CD2" " " 6 0 1 C2 
    1687 40 8.23798 15.2681 -10.7442 221 " " " " A 43 0 0 "ALA " " N  " " " 7 0 1 C2 
    1688 14 6.94514 14.666 -10.4865 221 " " " " A 2 0 0 "ALA " " CA " " " 6 0 1 C2 
    1689 14 6.70126 14.4434 -8.92017 221 " " " " A 2 0 0 "ALA " " C  " " " 6 0 1 C2 
    1690 23 5.58613 14.6788 -8.38242 221 " " " " A 70 0 0 "ALA " " O  " " " 8 0 1 C2 
    1691 14 6.93686 13.3441 -11.2045 221 " " " " A 2 0 0 "ALA " " CB " " " 6 0 1 C2 
    1692 40 7.70559 13.9233 -8.22874 222 " " " " A 43 0 0 "ILE " " N  " " " 7 0 1 C2 
    1693 14 7.73697 13.5559 -6.76845 222 " " " " A 2 0 0 "ILE " " CA " " " 6 0 1 C2 
    1694 14 7.37871 14.7288 -5.85824 222 " " " " A 2 0 0 "ILE " " C  " " " 6 0 1 C2 
    1695 23 6.73404 14.5747 -4.84896 222 " " " " A 70 0 0 "ILE " " O  " " " 8 0 1 C2 
    1696 14 9.03627 12.7542 -6.34804 222 " " " " A 2 0 0 "ILE " " CB " " " 6 0 1 C2 
    1697 14 10.3951 13.466 -6.56455 222 " " " " A 2 0 0 "ILE " " CG1" " " 6 0 1 C2 
    1698 14 9.09895 11.4331 -7.09293 222 " " " " A 2 0 0 "ILE " " CG2" " " 6 0 1 C2 
    1699 14 11.6843 12.9564 -5.78926 222 " " " " A 2 0 0 "ILE " " CD1" " " 6 0 1 C2 
    1700 40 7.59997 15.934 -6.37081 223 " " " " A 43 0 0 "ALA " " N  " " " 7 0 1 C2 
    1701 14 7.28923 17.2334 -5.71235 223 " " " " A 2 0 0 "ALA " " CA " " " 6 0 1 C2 
    1702 14 5.9171 17.726 -6.16081 223 " " " " A 2 0 0 "ALA " " C  " " " 6 0 1 C2 
    1703 23 5.06745 18.0376 -5.34142 223 " " " " A 70 0 0 "ALA " " O  " " " 8 0 1 C2 
    1704 14 8.29032 18.2874 -6.22 223 " " " " A 2 0 0 "ALA " " CB " " " 6 0 1 C2 
    1705 40 5.61472 17.6019 -7.46362 224 " " " " A 43 0 0 "GLY " " N  " " " 7 0 1 C2 
    1706 14 4.41725 17.8581 -8.12866 224 " " " " A 2 0 0 "GLY " " CA " " " 6 0 1 C2 
    1707 14 3.16624 17.1667 -7.466 224 " " " " A 2 0 0 "GLY " " C  " " " 6 0 1 C2 
    1708 23 2.16467 17.7584 -7.18634 224 " " " " A 70 0 0 "GLY " " O  " " " 8 0 1 C2 
    1709 40 3.33934 15.8946 -7.25343 225 " " " " A 43 0 0 "ALA " " N  " " " 7 0 1 C2 
    1710 14 2.30976 14.9125 -6.84219 225 " " " " A 2 0 0 "ALA " " CA " " " 6 0 1 C2 
    1711 14 2.06366 15.0456 -5.33941 225 " " " " A 2 0 0 "ALA " " C  " " " 6 0 1 C2 
    1712 23 0.905897 14.9203 -4.80293 225 " " " " A 70 0 0 "ALA " " O  " " " 8 0 1 C2 
    1713 14 2.72051 13.4253 -7.17386 225 " " " " A 2 0 0 "ALA " " CB " " " 6 0 1 C2 
    1714 40 3.09305 15.4955 -4.55195 226 " " " " A 43 0 0 "LEU " " N  " " " 7 0 1 C2 
    1715 14 2.98647 15.7631 -3.1192 226 " " " " A 2 0 0 "LEU " " CA " " " 6 0 1 C2 
    1716 14 2.2592 17.1266 -2.99585 226 " " " " A 2 0 0 "LEU " " C  " " " 6 0 1 C2 
    1717 23 1.56228 17.2315 -2.00571 226 " " " " A 70 0 0 "LEU " " O  " " " 8 0 1 C2 
    1718 14 4.42265 15.9369 -2.52887 226 " " " " A 2 0 0 "LEU " " CB " " " 6 0 1 C2 
    1719 14 4.55949 15.9266 -0.996766 226 " " " " A 2 0 0 "LEU " " CG " " " 6 0 1 C2 
    1720 14 3.98479 14.6643 -0.303104 226 " " " " A 2 0 0 "LEU " " CD1" " " 6 0 1 C2 
    1721 14 5.94515 16.2921 -0.424867 226 " " " " A 2 0 0 "LEU " " CD2" " " 6 0 1 C2 
    1722 40 2.41644 18.0528 -3.91168 227 " " " " A 43 0 0 "GLY " " N  " " " 7 0 1 C2 
    1723 14 1.711 19.3149 -4.00604 227 " " " " A 2 0 0 "GLY " " CA " " " 6 0 1 C2 
    1724 14 0.167572 19.1933 -4.18082 227 " " " " A 2 0 0 "GLY " " C  " " " 6 0 1 C2 
    1725 23 -0.60961 19.6673 -3.39995 227 " " " " A 70 0 0 "GLY " " O  " " " 8 0 1 C2 
    1726 40 -0.345135 18.4106 -5.19486 228 " " " " A 43 0 0 "ILE " " N  " " " 7 0 1 C2 
    1727 14 -1.64513 17.8005 -5.25584 228 " " " " A 2 0 0 "ILE " " CA " " " 6 0 1 C2 
    1728 14 -2.11778 17.2181 -3.94847 228 " " " " A 2 0 0 "ILE " " C  " " " 6 0 1 C2 
    1729 23 -3.29869 17.4201 -3.61831 228 " " " " A 70 0 0 "ILE " " O  " " " 8 0 1 C2 
    1730 14 -1.74866 16.863 -6.51132 228 " " " " A 2 0 0 "ILE " " CB " " " 6 0 1 C2 
    1731 14 -1.52628 17.4414 -7.91204 228 " " " " A 2 0 0 "ILE " " CG1" " " 6 0 1 C2 
    1732 14 -3.14382 16.1796 -6.55258 228 " " " " A 2 0 0 "ILE " " CG2" " " 6 0 1 C2 
    1733 14 -1.23266 16.2991 -8.94188 228 " " " " A 2 0 0 "ILE " " CD1" " " 6 0 1 C2 
    1734 40 -1.36053 16.507 -3.10182 229 " " " " A 43 0 0 "MET " " N  " " " 7 0 1 C2 
    1735 14 -1.76473 15.9387 -1.7954 229 " " " " A 2 0 0 "MET " " CA " " " 6 0 1 C2 
    1736 14 -1.92636 17.0709 -0.781892 229 " " " " A 2 0 0 "MET " " C  " " " 6 0 1 C2 
    1737 23 -2.70514 16.9246 0.121104 229 " " " " A 70 0 0 "MET " " O  " " " 8 0 1 C2 
    1738 14 -0.790788 14.9824 -1.23882 229 " " " " A 2 0 0 "MET " " CB " " " 6 0 1 C2 
    1739 14 -0.828064 13.5211 -1.91593 229 " " " " A 2 0 0 "MET " " CG " " " 6 0 1 C2 
    1740 52 -0.47514 12.1687 -0.703103 229 " " " " A 13 0 0 "MET " " SD " " " 16 0 1 C2 
    1741 14 1.14144 12.7017 -0.0427461 229 " " " " A 2 0 0 "MET " " CE " " " 6 0 1 C2 
    1742 40 -1.10963 18.1092 -0.81368 230 " " " " A 43 0 0 "ARG " " N  " " " 7 0 1 C2 
    1743 14 -1.16631 19.1358 0.227439 230 " " " " A 2 0 0 "ARG " " CA " " " 6 0 1 C2 
    1744 14 -2.45151 20.0355 -0.0409432 230 " " " " A 2 0 0 "ARG " " C  " " " 6 0 1 C2 
    1745 23 -2.97776 20.417 0.966567 230 " " " " A 70 0 0 "ARG " " O  " " " 8 0 1 C2 
    1746 14 0.0651539 20.1024 0.0639262 230 " " " " A 2 0 0 "ARG " " CB " " " 6 0 1 C2 
    1747 14 0.16157 21.2222 1.04996 230 " " " " A 2 0 0 "ARG " " CG " " " 6 0 1 C2 
    1748 14 0.0696441 20.816 2.56444 230 " " " " A 2 0 0 "ARG " " CD " " " 6 0 1 C2 
    1749 40 -0.125125 21.9877 3.46821 230 " " " " A 43 0 0 "ARG " " NE " " " 7 0 1 C2 
    1750 14 -1.29676 22.5434 3.79238 230 " " " " A 2 0 0 "ARG " " CZ " " " 6 0 1 C2 
    1751 40 -2.50948 22.126 3.32156 230 " " " " A 43 0 0 "ARG " " NH1" " " 7 0 1 C2 
    1752 40 -1.1475 23.6174 4.51433 230 " " " " A 43 0 0 "ARG " " NH2" " " 7 0 1 C2 
    1753 40 -3.02091 20.1115 -1.29595 231 " " " " A 43 0 0 "LEU " " N  " " " 7 0 1 C2 
    1754 14 -4.32023 20.7198 -1.65844 231 " " " " A 2 0 0 "LEU " " CA " " " 6 0 1 C2 
    1755 14 -5.50682 19.8342 -1.26421 231 " " " " A 2 0 0 "LEU " " C  " " " 6 0 1 C2 
    1756 23 -6.5613 20.3012 -0.914706 231 " " " " A 70 0 0 "LEU " " O  " " " 8 0 1 C2 
    1757 14 -4.35498 20.8507 -3.18669 231 " " " " A 2 0 0 "LEU " " CB " " " 6 0 1 C2 
    1758 14 -3.42371 22.0162 -3.68107 231 " " " " A 2 0 0 "LEU " " CG " " " 6 0 1 C2 
    1759 14 -3.23526 21.9993 -5.18887 231 " " " " A 2 0 0 "LEU " " CD1" " " 6 0 1 C2 
    1760 14 -3.88317 23.3647 -3.14037 231 " " " " A 2 0 0 "LEU " " CD2" " " 6 0 1 C2 
    1761 40 -5.40395 18.4732 -1.19655 232 " " " " A 43 0 0 "VAL " " N  " " " 7 0 1 C2 
    1762 14 -6.44141 17.5005 -0.883939 232 " " " " A 2 0 0 "VAL " " CA " " " 6 0 1 C2 
    1763 14 -6.72963 17.5137 0.635863 232 " " " " A 2 0 0 "VAL " " C  " " " 6 0 1 C2 
    1764 23 -7.8539 17.432 1.12956 232 " " " " A 70 0 0 "VAL " " O  " " " 8 0 1 C2 
    1765 14 -5.89581 16.1479 -1.4182 232 " " " " A 2 0 0 "VAL " " CB " " " 6 0 1 C2 
    1766 14 -6.65819 14.8949 -0.902725 232 " " " " A 2 0 0 "VAL " " CG1" " " 6 0 1 C2 
    1767 14 -5.90042 16.1191 -2.93374 232 " " " " A 2 0 0 "VAL " " CG2" " " 6 0 1 C2 
    1768 40 -5.56625 17.6251 1.35068 233 " " " " A 43 0 0 "ALA " " N  " " " 7 0 1 C2 
    1769 14 -5.37477 17.7164 2.81603 233 " " " " A 2 0 0 "ALA " " CA " " " 6 0 1 C2 
    1770 14 -6.14726 18.9035 3.45555 233 " " " " A 2 0 0 "ALA " " C  " " " 6 0 1 C2 
    1771 23 -6.38095 18.864 4.63204 233 " " " " A 70 0 0 "ALA " " O  " " " 8 0 1 C2 
    1772 14 -3.89429 17.8301 3.11879 233 " " " " A 2 0 0 "ALA " " CB " " " 6 0 1 C2 
    1773 40 -6.71141 19.9427 2.77071 234 " " " " A 43 0 0 "GLU " " N  " " " 7 0 1 C2 
    1774 14 -7.63234 20.9451 3.31974 234 " " " " A 2 0 0 "GLU " " CA " " " 6 0 1 C2 
    1775 14 -9.08377 20.3835 3.17567 234 " " " " A 2 0 0 "GLU " " C  " " " 6 0 1 C2 
    1776 23 -10.0081 20.9739 3.73962 234 " " " " A 70 0 0 "GLU " " O  " " " 8 0 1 C2 
    1777 14 -7.49486 22.2535 2.55571 234 " " " " A 2 0 0 "GLU " " CB " " " 6 0 1 C2 
    1778 14 -6.10199 22.9075 2.70114 234 " " " " A 2 0 0 "GLU " " CG " " " 6 0 1 C2 
    1779 14 -5.83941 23.4543 4.11305 234 " " " " A 2 0 0 "GLU " " CD " " " 6 0 1 C2 
    1780 23 -4.97115 22.8373 4.78968 234 " " " " A 70 0 0 "GLU " " OE1" " " 8 0 1 C2 
    1781 23 -6.65142 24.3058 4.57336 234 " " " " A 70 0 0 "GLU " " OE2" " " 8 0 1 C2 
    1782 40 -9.30641 19.278 2.4475 235 " " " " A 43 0 0 "PHE " " N  " " " 7 0 1 C2 
    1783 14 -10.6479 18.7901 2.29126 235 " " " " A 2 0 0 "PHE " " CA " " " 6 0 1 C2 
    1784 14 -10.7864 17.4869 3.16323 235 " " " " A 2 0 0 "PHE " " C  " " " 6 0 1 C2 
    1785 23 -11.5644 17.4178 4.05001 235 " " " " A 70 0 0 "PHE " " O  " " " 8 0 1 C2 
    1786 14 -11.0291 18.3613 0.831072 235 " " " " A 2 0 0 "PHE " " CB " " " 6 0 1 C2 
    1787 14 -11.2204 19.4868 -0.200313 235 " " " " A 2 0 0 "PHE " " CG " " " 6 0 1 C2 
    1788 14 -10.1748 20.438 -0.524376 235 " " " " A 2 0 0 "PHE " " CD1" " " 6 0 1 C2 
    1789 14 -12.4277 19.6276 -0.901375 235 " " " " A 2 0 0 "PHE " " CD2" " " 6 0 1 C2 
    1790 14 -10.3753 21.473 -1.47453 235 " " " " A 2 0 0 "PHE " " CE1" " " 6 0 1 C2 
    1791 14 -12.642 20.6843 -1.79623 235 " " " " A 2 0 0 "PHE " " CE2" " " 6 0 1 C2 
    1792 14 -11.6025 21.5735 -2.13496 235 " " " " A 2 0 0 "PHE " " CZ " " " 6 0 1 C2 
    1793 40 -9.89208 16.5005 2.98079 236 " " " " A 43 0 0 "THR " " N  " " " 7 0 1 C2 
    1794 14 -9.94353 15.2234 3.61472 236 " " " " A 2 0 0 "THR " " CA " " " 6 0 1 C2 
    1795 14 -8.60796 14.8892 4.24093 236 " " " " A 2 0 0 "THR " " C  " " " 6 0 1 C2 
    1796 23 -7.56097 14.868 3.53025 236 " " " " A 70 0 0 "THR " " O  " " " 8 0 1 C2 
    1797 14 -10.5164 14.1706 2.66767 236 " " " " A 2 0 0 "THR " " CB " " " 6 0 1 C2 
    1798 23 -10.4984 12.9101 3.29215 236 " " " " A 70 0 0 "THR " " OG1" " " 8 0 1 C2 
    1799 14 -9.67195 14.0851 1.39179 236 " " " " A 2 0 0 "THR " " CG2" " " 6 0 1 C2 
    1800 40 -8.48992 14.448 5.5406 237 " " " " A 43 0 0 "PRO " " N  " " " 7 0 1 C2 
    1801 14 -7.26702 14.1986 6.30284 237 " " " " A 2 0 0 "PRO " " CA " " " 6 0 1 C2 
    1802 14 -6.40048 13.0589 5.66002 237 " " " " A 2 0 0 "PRO " " C  " " " 6 0 1 C2 
    1803 23 -6.79164 11.9247 5.69044 237 " " " " A 70 0 0 "PRO " " O  " " " 8 0 1 C2 
    1804 14 -7.61562 14.0102 7.73814 237 " " " " A 2 0 0 "PRO " " CB " " " 6 0 1 C2 
    1805 14 -8.99093 13.439 7.67525 237 " " " " A 2 0 0 "PRO " " CG " " " 6 0 1 C2 
    1806 14 -9.63614 14.0691 6.39142 237 " " " " A 2 0 0 "PRO " " CD " " " 6 0 1 C2 
    1807 40 -5.35534 13.4317 4.98748 238 " " " " A 43 0 0 "VAL " " N  " " " 7 0 1 C2 
    1808 14 -4.57818 12.4991 4.19262 238 " " " " A 2 0 0 "VAL " " CA " " " 6 0 1 C2 
    1809 14 -3.67971 11.662 5.17736 238 " " " " A 2 0 0 "VAL " " C  " " " 6 0 1 C2 
    1810 23 -3.10222 12.2415 6.16011 238 " " " " A 70 0 0 "VAL " " O  " " " 8 0 1 C2 
    1811 14 -3.71102 13.3446 3.22627 238 " " " " A 2 0 0 "VAL " " CB " " " 6 0 1 C2 
    1812 14 -2.80567 12.5261 2.28188 238 " " " " A 2 0 0 "VAL " " CG1" " " 6 0 1 C2 
    1813 14 -4.54902 14.2801 2.3065 238 " " " " A 2 0 0 "VAL " " CG2" " " 6 0 1 C2 
    1814 40 -3.6001 10.2915 4.98567 239 " " " " A 43 0 0 "HIE " " N  " " " 7 0 1 C2 
    1815 14 -2.81803 9.3882 5.85516 239 " " " " A 2 0 0 "HIE " " CA " " " 6 0 1 C2 
    1816 14 -1.32447 9.34023 5.52065 239 " " " " A 2 0 0 "HIE " " C  " " " 6 0 1 C2 
    1817 23 -0.869053 9.40896 4.393 239 " " " " A 70 0 0 "HIE " " O  " " " 8 0 1 C2 
    1818 14 -3.38318 7.93895 5.61102 239 " " " " A 2 0 0 "HIE " " CB " " " 6 0 1 C2 
    1819 14 -3.15297 6.92878 6.71306 239 " " " " A 2 0 0 "HIE " " CG " " " 6 0 1 C2 
    1820 40 -2.04443 6.15082 6.85311 239 " " " " A 43 0 0 "HIE " " ND1" " " 7 0 1 C2 
    1821 14 -4.076 6.48265 7.68084 239 " " " " A 2 0 0 "HIE " " CD2" " " 6 0 1 C2 
    1822 14 -2.2252 5.39034 7.9274 239 " " " " A 2 0 0 "HIE " " CE1" " " 6 0 1 C2 
    1823 40 -3.44755 5.53637 8.41976 239 " " " " A 43 0 0 "HIE " " NE2" " " 7 0 1 C2 
    1824 40 -0.499388 9.21281 6.60778 240 " " " " A 43 0 0 "PHE " " N  " " " 7 0 1 C2 
    1825 14 0.87204 8.87107 6.48438 240 " " " " A 2 0 0 "PHE " " CA " " " 6 0 1 C2 
    1826 14 1.28463 7.75405 5.47978 240 " " " " A 2 0 0 "PHE " " C  " " " 6 0 1 C2 
    1827 23 2.29709 7.93847 4.80148 240 " " " " A 70 0 0 "PHE " " O  " " " 8 0 1 C2 
    1828 14 1.43783 8.65306 7.87549 240 " " " " A 2 0 0 "PHE " " CB " " " 6 0 1 C2 
    1829 14 2.89507 9.06388 8.18589 240 " " " " A 2 0 0 "PHE " " CG " " " 6 0 1 C2 
    1830 14 3.99378 8.61534 7.42055 240 " " " " A 2 0 0 "PHE " " CD1" " " 6 0 1 C2 
    1831 14 3.15195 10.0655 9.17821 240 " " " " A 2 0 0 "PHE " " CD2" " " 6 0 1 C2 
    1832 14 5.33317 9.01231 7.66222 240 " " " " A 2 0 0 "PHE " " CE1" " " 6 0 1 C2 
    1833 14 4.46748 10.51 9.46276 240 " " " " A 2 0 0 "PHE " " CE2" " " 6 0 1 C2 
    1834 14 5.52184 10.027 8.63486 240 " " " " A 2 0 0 "PHE " " CZ " " " 6 0 1 C2 
    1835 40 0.576105 6.58132 5.34852 241 " " " " A 43 0 0 "PHE " " N  " " " 7 0 1 C2 
    1836 14 0.85708 5.46159 4.43713 241 " " " " A 2 0 0 "PHE " " CA " " " 6 0 1 C2 
    1837 14 0.910827 5.92638 2.94275 241 " " " " A 2 0 0 "PHE " " C  " " " 6 0 1 C2 
    1838 23 1.22352 5.07808 2.09253 241 " " " " A 70 0 0 "PHE " " O  " " " 8 0 1 C2 
    1839 14 0.000347467 4.14338 4.585 241 " " " " A 2 0 0 "PHE " " CB " " " 6 0 1 C2 
    1840 14 0.112733 3.36698 5.845 241 " " " " A 2 0 0 "PHE " " CG " " " 6 0 1 C2 
    1841 14 0.763596 3.78356 7.01739 241 " " " " A 2 0 0 "PHE " " CD1" " " 6 0 1 C2 
    1842 14 -0.444496 2.02606 5.861 241 " " " " A 2 0 0 "PHE " " CD2" " " 6 0 1 C2 
    1843 14 0.918823 3.01838 8.18087 241 " " " " A 2 0 0 "PHE " " CE1" " " 6 0 1 C2 
    1844 14 -0.257142 1.18731 7.0077 241 " " " " A 2 0 0 "PHE " " CE2" " " 6 0 1 C2 
    1845 14 0.462832 1.69946 8.15809 241 " " " " A 2 0 0 "PHE " " CZ " " " 6 0 1 C2 
    1846 40 0.450563 7.15473 2.66031 242 " " " " A 43 0 0 "ALA " " N  " " " 7 0 1 C2 
    1847 14 0.618922 7.69318 1.36765 242 " " " " A 2 0 0 "ALA " " CA " " " 6 0 1 C2 
    1848 14 2.00189 8.12436 0.989588 242 " " " " A 2 0 0 "ALA " " C  " " " 6 0 1 C2 
    1849 23 2.41786 7.98065 -0.178438 242 " " " " A 70 0 0 "ALA " " O  " " " 8 0 1 C2 
    1850 14 -0.402155 8.80263 1.1359 242 " " " " A 2 0 0 "ALA " " CB " " " 6 0 1 C2 
    1851 40 2.77624 8.62255 1.9655 243 " " " " A 43 0 0 "GLN " " N  " " " 7 0 1 C2 
    1852 14 4.10949 9.19405 1.73349 243 " " " " A 2 0 0 "GLN " " CA " " " 6 0 1 C2 
    1853 14 5.07585 8.48863 0.760704 243 " " " " A 2 0 0 "GLN " " C  " " " 6 0 1 C2 
    1854 23 5.50699 9.17322 -0.171471 243 " " " " A 70 0 0 "GLN " " O  " " " 8 0 1 C2 
    1855 14 4.74614 9.62567 3.0198 243 " " " " A 2 0 0 "GLN " " CB " " " 6 0 1 C2 
    1856 14 3.98984 10.8771 3.59706 243 " " " " A 2 0 0 "GLN " " CG " " " 6 0 1 C2 
    1857 14 4.77033 12.1369 3.29936 243 " " " " A 2 0 0 "GLN " " CD " " " 6 0 1 C2 
    1858 23 5.25348 12.3346 2.14724 243 " " " " A 70 0 0 "GLN " " OE1" " " 8 0 1 C2 
    1859 40 4.90224 12.9732 4.23211 243 " " " " A 43 0 0 "GLN " " NE2" " " 7 0 1 C2 
    1860 40 5.36498 7.19515 1.00721 244 " " " " A 43 0 0 "PRO " " N  " " " 7 0 1 C2 
    1861 14 6.3519 6.52663 0.198074 244 " " " " A 2 0 0 "PRO " " CA " " " 6 0 1 C2 
    1862 14 5.93131 6.10432 -1.17647 244 " " " " A 2 0 0 "PRO " " C  " " " 6 0 1 C2 
    1863 23 6.78498 5.94754 -2.07255 244 " " " " A 70 0 0 "PRO " " O  " " " 8 0 1 C2 
    1864 14 6.76216 5.33904 1.00978 244 " " " " A 2 0 0 "PRO " " CB " " " 6 0 1 C2 
    1865 14 5.56981 4.93528 1.80457 244 " " " " A 2 0 0 "PRO " " CG " " " 6 0 1 C2 
    1866 14 4.77432 6.22579 2.00542 244 " " " " A 2 0 0 "PRO " " CD " " " 6 0 1 C2 
    1867 40 4.64407 5.90649 -1.45217 245 " " " " A 43 0 0 "VAL " " N  " " " 7 0 1 C2 
    1868 14 3.99737 5.60687 -2.72302 245 " " " " A 2 0 0 "VAL " " CA " " " 6 0 1 C2 
    1869 14 4.28029 6.74715 -3.7594 245 " " " " A 2 0 0 "VAL " " C  " " " 6 0 1 C2 
    1870 23 4.22042 6.50437 -4.94365 245 " " " " A 70 0 0 "VAL " " O  " " " 8 0 1 C2 
    1871 14 2.50304 5.37607 -2.51893 245 " " " " A 2 0 0 "VAL " " CB " " " 6 0 1 C2 
    1872 14 1.62047 5.33471 -3.79048 245 " " " " A 2 0 0 "VAL " " CG1" " " 6 0 1 C2 
    1873 14 2.2812 4.08598 -1.68128 245 " " " " A 2 0 0 "VAL " " CG2" " " 6 0 1 C2 
    1874 40 4.6151 7.94377 -3.32801 246 " " " " A 43 0 0 "VAL " " N  " " " 7 0 1 C2 
    1875 14 4.99358 9.11676 -4.19368 246 " " " " A 2 0 0 "VAL " " CA " " " 6 0 1 C2 
    1876 14 6.43826 8.87854 -4.62711 246 " " " " A 2 0 0 "VAL " " C  " " " 6 0 1 C2 
    1877 23 6.68889 8.8465 -5.8343 246 " " " " A 70 0 0 "VAL " " O  " " " 8 0 1 C2 
    1878 14 4.88592 10.3479 -3.33181 246 " " " " A 2 0 0 "VAL " " CB " " " 6 0 1 C2 
    1879 14 5.02914 11.6161 -4.31583 246 " " " " A 2 0 0 "VAL " " CG1" " " 6 0 1 C2 
    1880 14 3.58097 10.4741 -2.59553 246 " " " " A 2 0 0 "VAL " " CG2" " " 6 0 1 C2 
    1881 40 7.37128 8.73569 -3.70157 247 " " " " A 43 0 0 "THR " " N  " " " 7 0 1 C2 
    1882 14 8.77894 8.53246 -4.05432 247 " " " " A 2 0 0 "THR " " CA " " " 6 0 1 C2 
    1883 14 9.10503 7.27121 -4.85351 247 " " " " A 2 0 0 "THR " " C  " " " 6 0 1 C2 
    1884 23 10.1522 7.11833 -5.48163 247 " " " " A 70 0 0 "THR " " O  " " " 8 0 1 C2 
    1885 14 9.59599 8.81823 -2.79604 247 " " " " A 2 0 0 "THR " " CB " " " 6 0 1 C2 
    1886 23 8.91434 8.28507 -1.62329 247 " " " " A 70 0 0 "THR " " OG1" " " 8 0 1 C2 
    1887 14 9.68778 10.3936 -2.62776 247 " " " " A 2 0 0 "THR " " CG2" " " 6 0 1 C2 
    1888 40 8.17834 6.31879 -4.84424 248 " " " " A 43 0 0 "LEU " " N  " " " 7 0 1 C2 
    1889 14 8.14734 5.10137 -5.61282 248 " " " " A 2 0 0 "LEU " " CA " " " 6 0 1 C2 
    1890 14 7.53211 5.35206 -7.02084 248 " " " " A 2 0 0 "LEU " " C  " " " 6 0 1 C2 
    1891 23 8.28592 5.51963 -7.95913 248 " " " " A 70 0 0 "LEU " " O  " " " 8 0 1 C2 
    1892 14 7.2194 4.14681 -4.73673 248 " " " " A 2 0 0 "LEU " " CB " " " 6 0 1 C2 
    1893 14 7.17617 2.65411 -5.31356 248 " " " " A 2 0 0 "LEU " " CG " " " 6 0 1 C2 
    1894 14 8.48985 1.88184 -5.04764 248 " " " " A 2 0 0 "LEU " " CD1" " " 6 0 1 C2 
    1895 14 5.97141 1.90173 -4.61435 248 " " " " A 2 0 0 "LEU " " CD2" " " 6 0 1 C2 
    1896 40 6.18369 5.41527 -7.14624 249 " " " " A 43 0 0 "ILE " " N  " " " 7 0 1 C2 
    1897 14 5.48178 5.53341 -8.45806 249 " " " " A 2 0 0 "ILE " " CA " " " 6 0 1 C2 
    1898 14 5.78089 6.85651 -9.22726 249 " " " " A 2 0 0 "ILE " " C  " " " 6 0 1 C2 
    1899 23 5.99209 6.82063 -10.443 249 " " " " A 70 0 0 "ILE " " O  " " " 8 0 1 C2 
    1900 14 4.02681 5.23132 -8.21558 249 " " " " A 2 0 0 "ILE " " CB " " " 6 0 1 C2 
    1901 14 3.81197 3.79701 -7.71262 249 " " " " A 2 0 0 "ILE " " CG1" " " 6 0 1 C2 
    1902 14 3.08627 5.43744 -9.44135 249 " " " " A 2 0 0 "ILE " " CG2" " " 6 0 1 C2 
    1903 14 2.40325 3.46231 -7.37047 249 " " " " A 2 0 0 "ILE " " CD1" " " 6 0 1 C2 
    1904 40 6.04505 7.94223 -8.44917 250 " " " " A 43 0 0 "GLY " " N  " " " 7 0 1 C2 
    1905 14 6.40077 9.24069 -8.89269 250 " " " " A 2 0 0 "GLY " " CA " " " 6 0 1 C2 
    1906 14 7.6898 9.20622 -9.67891 250 " " " " A 2 0 0 "GLY " " C  " " " 6 0 1 C2 
    1907 23 7.77133 9.79982 -10.746 250 " " " " A 70 0 0 "GLY " " O  " " " 8 0 1 C2 
    1908 40 8.74201 8.60563 -9.16069 251 " " " " A 43 0 0 "LEU " " N  " " " 7 0 1 C2 
    1909 14 10.0277 8.47581 -9.79973 251 " " " " A 2 0 0 "LEU " " CA " " " 6 0 1 C2 
    1910 14 9.97459 7.49671 -10.9328 251 " " " " A 2 0 0 "LEU " " C  " " " 6 0 1 C2 
    1911 23 10.8422 7.49021 -11.9069 251 " " " " A 70 0 0 "LEU " " O  " " " 8 0 1 C2 
    1912 14 11.099 8.05108 -8.74685 251 " " " " A 2 0 0 "LEU " " CB " " " 6 0 1 C2 
    1913 14 12.562 8.12925 -9.0858 251 " " " " A 2 0 0 "LEU " " CG " " " 6 0 1 C2 
    1914 14 12.959 9.56083 -9.36315 251 " " " " A 2 0 0 "LEU " " CD1" " " 6 0 1 C2 
    1915 14 13.4623 7.42654 -8.11432 251 " " " " A 2 0 0 "LEU " " CD2" " " 6 0 1 C2 
    1916 40 8.96103 6.60492 -10.922 252 " " " " A 43 0 0 "GLY " " N  " " " 7 0 1 C2 
    1917 14 8.85659 5.53281 -11.8946 252 " " " " A 2 0 0 "GLY " " CA " " " 6 0 1 C2 
    1918 14 8.1461 5.99156 -13.1908 252 " " " " A 2 0 0 "GLY " " C  " " " 6 0 1 C2 
    1919 23 8.79419 6.11352 -14.2008 252 " " " " A 70 0 0 "GLY " " O  " " " 8 0 1 C2 
    1920 40 6.82398 6.03779 -13.1631 253 " " " " A 43 0 0 "ILE " " N  " " " 7 0 1 C2 
    1921 14 5.9093 6.10408 -14.2732 253 " " " " A 2 0 0 "ILE " " CA " " " 6 0 1 C2 
    1922 14 6.20334 7.39991 -15.0961 253 " " " " A 2 0 0 "ILE " " C  " " " 6 0 1 C2 
    1923 23 5.9943 7.35811 -16.3043 253 " " " " A 70 0 0 "ILE " " O  " " " 8 0 1 C2 
    1924 14 4.42211 5.97593 -13.7613 253 " " " " A 2 0 0 "ILE " " CB " " " 6 0 1 C2 
    1925 14 4.24623 4.91888 -12.6876 253 " " " " A 2 0 0 "ILE " " CG1" " " 6 0 1 C2 
    1926 14 3.47503 5.65926 -14.8947 253 " " " " A 2 0 0 "ILE " " CG2" " " 6 0 1 C2 
    1927 14 4.54462 3.42259 -12.9674 253 " " " " A 2 0 0 "ILE " " CD1" " " 6 0 1 C2 
    1928 40 6.86534 8.44913 -14.5093 254 " " " " A 43 0 0 "ALA " " N  " " " 7 0 1 C2 
    1929 14 7.16042 9.61393 -15.2745 254 " " " " A 2 0 0 "ALA " " CA " " " 6 0 1 C2 
    1930 14 8.52625 9.44255 -16.0577 254 " " " " A 2 0 0 "ALA " " C  " " " 6 0 1 C2 
    1931 23 8.61601 9.89895 -17.1579 254 " " " " A 70 0 0 "ALA " " O  " " " 8 0 1 C2 
    1932 14 7.34302 10.7802 -14.2591 254 " " " " A 2 0 0 "ALA " " CB " " " 6 0 1 C2 
    1933 40 9.51778 8.60853 -15.631 255 " " " " A 43 0 0 "ILE " " N  " " " 7 0 1 C2 
    1934 14 10.7547 8.36814 -16.4356 255 " " " " A 2 0 0 "ILE " " CA " " " 6 0 1 C2 
    1935 14 10.3346 7.24917 -17.4335 255 " " " " A 2 0 0 "ILE " " C  " " " 6 0 1 C2 
    1936 23 10.6336 7.39934 -18.6144 255 " " " " A 70 0 0 "ILE " " O  " " " 8 0 1 C2 
    1937 14 11.8962 7.93747 -15.4696 255 " " " " A 2 0 0 "ILE " " CB " " " 6 0 1 C2 
    1938 14 12.1828 9.00299 -14.2867 255 " " " " A 2 0 0 "ILE " " CG1" " " 6 0 1 C2 
    1939 14 13.2075 7.60437 -16.2891 255 " " " " A 2 0 0 "ILE " " CG2" " " 6 0 1 C2 
    1940 14 13.3428 8.60021 -13.3087 255 " " " " A 2 0 0 "ILE " " CD1" " " 6 0 1 C2 
    1941 40 9.50328 6.2332 -17.0094 256 " " " " A 43 0 0 "ASH " " N  " " " 7 0 1 C2 
    1942 14 8.93717 5.20615 -17.8568 256 " " " " A 2 0 0 "ASH " " CA " " " 6 0 1 C2 
    1943 14 8.14124 5.80993 -19.0075 256 " " " " A 2 0 0 "ASH " " C  " " " 6 0 1 C2 
    1944 23 8.36358 5.46787 -20.1714 256 " " " " A 70 0 0 "ASH " " O  " " " 8 0 1 C2 
    1945 14 7.99076 4.36707 -17.0277 256 " " " " A 2 0 0 "ASH " " CB " " " 6 0 1 C2 
    1946 14 7.5139 3.0535 -17.5165 256 " " " " A 2 0 0 "ASH " " CG " " " 6 0 1 C2 
    1947 23 7.85034 2.58487 -18.5627 256 " " " " A 70 0 0 "ASH " " OD1" " " 8 0 1 C2 
    1948 23 6.62268 2.45842 -16.7341 256 " " " " A 70 0 0 "ASH " " OD2" " " 8 0 1 C2 
    1949 40 7.17884 6.70405 -18.7446 257 " " " " A 43 0 0 "TYR " " N  " " " 7 0 1 C2 
    1950 14 6.38438 7.43767 -19.7279 257 " " " " A 2 0 0 "TYR " " CA " " " 6 0 1 C2 
    1951 14 7.31735 8.39797 -20.5332 257 " " " " A 2 0 0 "TYR " " C  " " " 6 0 1 C2 
    1952 23 6.87992 8.75908 -21.6197 257 " " " " A 70 0 0 "TYR " " O  " " " 8 0 1 C2 
    1953 14 5.21104 8.19177 -19.1076 257 " " " " A 2 0 0 "TYR " " CB " " " 6 0 1 C2 
    1954 14 3.9404 7.44657 -18.6811 257 " " " " A 2 0 0 "TYR " " CG " " " 6 0 1 C2 
    1955 14 3.95614 6.05941 -18.6924 257 " " " " A 2 0 0 "TYR " " CD1" " " 6 0 1 C2 
    1956 14 2.76407 8.15714 -18.3837 257 " " " " A 2 0 0 "TYR " " CD2" " " 6 0 1 C2 
    1957 14 2.72443 5.46285 -18.4026 257 " " " " A 2 0 0 "TYR " " CE1" " " 6 0 1 C2 
    1958 14 1.57097 7.58283 -18.137 257 " " " " A 2 0 0 "TYR " " CE2" " " 6 0 1 C2 
    1959 14 1.58391 6.17162 -18.0647 257 " " " " A 2 0 0 "TYR " " CZ " " " 6 0 1 C2 
    1960 23 0.457874 5.47076 -17.6264 257 " " " " A 70 0 0 "TYR " " OH " " " 8 0 1 C2 
    1961 40 8.49868 8.8063 -20.0514 258 " " " " A 43 0 0 "GLY " " N  " " " 7 0 1 C2 
    1962 14 9.26955 9.80879 -20.8275 258 " " " " A 2 0 0 "GLY " " CA " " " 6 0 1 C2 
    1963 14 10.0908 9.12365 -21.9107 258 " " " " A 2 0 0 "GLY " " C  " " " 6 0 1 C2 
    1964 23 10.3603 9.85536 -22.8503 258 " " " " A 70 0 0 "GLY " " O  " " " 8 0 1 C2 
    1965 40 10.2731 7.81612 -21.7482 259 " " " " A 43 0 0 "LEU " " N  " " " 7 0 1 C2 
    1966 14 11.0731 6.89045 -22.5982 259 " " " " A 2 0 0 "LEU " " CA " " " 6 0 1 C2 
    1967 14 10.7154 7.04817 -24.0782 259 " " " " A 2 0 0 "LEU " " C  " " " 6 0 1 C2 
    1968 23 11.5812 7.14352 -24.9697 259 " " " " A 70 0 0 "LEU " " O  " " " 8 0 1 C2 
    1969 14 10.7414 5.44939 -22.1582 259 " " " " A 2 0 0 "LEU " " CB " " " 6 0 1 C2 
    1970 14 11.6956 4.32769 -22.6783 259 " " " " A 2 0 0 "LEU " " CG " " " 6 0 1 C2 
    1971 14 13.0353 4.3025 -22.0487 259 " " " " A 2 0 0 "LEU " " CD1" " " 6 0 1 C2 
    1972 14 11.0064 2.92317 -22.4744 259 " " " " A 2 0 0 "LEU " " CD2" " " 6 0 1 C2 
    1973 40 9.41451 7.08786 -24.2981 260 " " " " A 43 0 0 "PHE " " N  " " " 7 0 1 C2 
    1974 14 8.80692 7.04742 -25.6026 260 " " " " A 2 0 0 "PHE " " CA " " " 6 0 1 C2 
    1975 14 8.90771 8.44653 -26.2864 260 " " " " A 2 0 0 "PHE " " C  " " " 6 0 1 C2 
    1976 23 8.9368 8.50827 -27.4878 260 " " " " A 70 0 0 "PHE " " O  " " " 8 0 1 C2 
    1977 14 7.36047 6.51879 -25.4149 260 " " " " A 2 0 0 "PHE " " CB " " " 6 0 1 C2 
    1978 14 7.39538 5.08755 -24.9225 260 " " " " A 2 0 0 "PHE " " CG " " " 6 0 1 C2 
    1979 14 7.46257 4.06559 -25.8898 260 " " " " A 2 0 0 "PHE " " CD1" " " 6 0 1 C2 
    1980 14 7.33493 4.80651 -23.521 260 " " " " A 2 0 0 "PHE " " CD2" " " 6 0 1 C2 
    1981 14 7.2985 2.72237 -25.4419 260 " " " " A 2 0 0 "PHE " " CE1" " " 6 0 1 C2 
    1982 14 7.23792 3.4442 -23.0923 260 " " " " A 2 0 0 "PHE " " CE2" " " 6 0 1 C2 
    1983 14 7.1874 2.40102 -24.0395 260 " " " " A 2 0 0 "PHE " " CZ " " " 6 0 1 C2 
    1984 40 9.12211 9.55323 -25.6181 261 " " " " A 43 0 0 "ILE " " N  " " " 7 0 1 C2 
    1985 14 9.18098 10.8583 -26.1864 261 " " " " A 2 0 0 "ILE " " CA " " " 6 0 1 C2 
    1986 14 10.6347 11.1703 -26.5455 261 " " " " A 2 0 0 "ILE " " C  " " " 6 0 1 C2 
    1987 23 10.9572 11.717 -27.648 261 " " " " A 70 0 0 "ILE " " O  " " " 8 0 1 C2 
    1988 14 8.89073 11.959 -25.0968 261 " " " " A 2 0 0 "ILE " " CB " " " 6 0 1 C2 
    1989 14 7.72867 11.6318 -24.1608 261 " " " " A 2 0 0 "ILE " " CG1" " " 6 0 1 C2 
    1990 14 8.6256 13.356 -25.6925 261 " " " " A 2 0 0 "ILE " " CG2" " " 6 0 1 C2 
    1991 14 6.28459 11.3847 -24.8212 261 " " " " A 2 0 0 "ILE " " CD1" " " 6 0 1 C2 
    1992 40 11.5658 10.7801 -25.6918 262 " " " " A 43 0 0 "VAL " " N  " " " 7 0 1 C2 
    1993 14 12.9979 11.0798 -25.9475 262 " " " " A 2 0 0 "VAL " " CA " " " 6 0 1 C2 
    1994 14 13.6352 10.1775 -26.9921 262 " " " " A 2 0 0 "VAL " " C  " " " 6 0 1 C2 
    1995 23 14.7608 10.4672 -27.4203 262 " " " " A 70 0 0 "VAL " " O  " " " 8 0 1 C2 
    1996 14 13.8132 10.9877 -24.6364 262 " " " " A 2 0 0 "VAL " " CB " " " 6 0 1 C2 
    1997 14 13.3692 12.1106 -23.7447 262 " " " " A 2 0 0 "VAL " " CG1" " " 6 0 1 C2 
    1998 14 13.7702 9.60826 -23.9459 262 " " " " A 2 0 0 "VAL " " CG2" " " 6 0 1 C2 
    1999 40 12.9521 9.11762 -27.4572 263 " " " " A 43 0 0 "SER " " N  " " " 7 0 1 C2 
    2000 14 13.3852 8.22865 -28.5424 263 " " " " A 2 0 0 "SER " " CA " " " 6 0 1 C2 
    2001 14 12.6726 8.574 -29.8869 263 " " " " A 2 0 0 "SER " " C  " " " 6 0 1 C2 
    2002 23 13.3311 8.51459 -30.921 263 " " " " A 70 0 0 "SER " " O  " " " 8 0 1 C2 
    2003 14 13.0803 6.74857 -28.1255 263 " " " " A 2 0 0 "SER " " CB " " " 6 0 1 C2 
    2004 23 11.7485 6.40524 -27.8533 263 " " " " A 70 0 0 "SER " " OG " " " 8 0 1 C2 
    2005 40 11.3672 8.9117 -29.8564 264 " " " " A 43 0 0 "ARG " " N  " " " 7 0 1 C2 
    2006 14 10.5599 9.50331 -30.9938 264 " " " " A 2 0 0 "ARG " " CA " " " 6 0 1 C2 
    2007 14 11.2128 10.7287 -31.6206 264 " " " " A 2 0 0 "ARG " " C  " " " 6 0 1 C2 
    2008 23 11.1015 10.8251 -32.8272 264 " " " " A 70 0 0 "ARG " " O  " " " 8 0 1 C2 
    2009 14 9.10753 9.8172 -30.5037 264 " " " " A 2 0 0 "ARG " " CB " " " 6 0 1 C2 
    2010 14 8.18971 10.2735 -31.6543 264 " " " " A 2 0 0 "ARG " " CG " " " 6 0 1 C2 
    2011 14 7.93951 9.24751 -32.7747 264 " " " " A 2 0 0 "ARG " " CD " " " 6 0 1 C2 
    2012 40 8.53606 9.73598 -34.0215 264 " " " " A 43 0 0 "ARG " " NE " " " 7 0 1 C2 
    2013 14 9.09095 9.06468 -35.0235 264 " " " " A 2 0 0 "ARG " " CZ " " " 6 0 1 C2 
    2014 40 9.63738 9.79279 -35.9986 264 " " " " A 43 0 0 "ARG " " NH1" " " 7 0 1 C2 
    2015 40 9.16137 7.72053 -34.9493 264 " " " " A 43 0 0 "ARG " " NH2" " " 7 0 1 C2 
    2016 40 11.8607 11.6121 -30.8905 265 " " " " A 43 0 0 "PHE " " N  " " " 7 0 1 C2 
    2017 14 12.701 12.7161 -31.4837 265 " " " " A 2 0 0 "PHE " " CA " " " 6 0 1 C2 
    2018 14 13.9173 12.2793 -32.3535 265 " " " " A 2 0 0 "PHE " " C  " " " 6 0 1 C2 
    2019 23 14.1971 12.7575 -33.4223 265 " " " " A 70 0 0 "PHE " " O  " " " 8 0 1 C2 
    2020 14 13.112 13.6693 -30.3397 265 " " " " A 2 0 0 "PHE " " CB " " " 6 0 1 C2 
    2021 14 13.3651 15.0929 -30.726 265 " " " " A 2 0 0 "PHE " " CG " " " 6 0 1 C2 
    2022 14 12.3524 15.9496 -31.1521 265 " " " " A 2 0 0 "PHE " " CD1" " " 6 0 1 C2 
    2023 14 14.7107 15.6252 -30.6658 265 " " " " A 2 0 0 "PHE " " CD2" " " 6 0 1 C2 
    2024 14 12.5642 17.3152 -31.3856 265 " " " " A 2 0 0 "PHE " " CE1" " " 6 0 1 C2 
    2025 14 14.93 16.9554 -30.9148 265 " " " " A 2 0 0 "PHE " " CE2" " " 6 0 1 C2 
    2026 14 13.8451 17.83 -31.2574 265 " " " " A 2 0 0 "PHE " " CZ " " " 6 0 1 C2 
    2027 40 14.7263 11.2934 -31.8503 266 " " " " A 43 0 0 "ARG " " N  " " " 7 0 1 C2 
    2028 14 15.9634 10.8888 -32.4215 266 " " " " A 2 0 0 "ARG " " CA " " " 6 0 1 C2 
    2029 14 15.7058 10.212 -33.8278 266 " " " " A 2 0 0 "ARG " " C  " " " 6 0 1 C2 
    2030 23 16.579 10.2695 -34.7027 266 " " " " A 70 0 0 "ARG " " O  " " " 8 0 1 C2 
    2031 14 16.6547 9.88438 -31.5457 266 " " " " A 2 0 0 "ARG " " CB " " " 6 0 1 C2 
    2032 14 17.1353 10.309 -30.18 266 " " " " A 2 0 0 "ARG " " CG " " " 6 0 1 C2 
    2033 14 17.956 9.25582 -29.3596 266 " " " " A 2 0 0 "ARG " " CD " " " 6 0 1 C2 
    2034 40 19.2208 8.84222 -30.023 266 " " " " A 43 0 0 "ARG " " NE " " " 7 0 1 C2 
    2035 14 19.7873 7.60033 -30.1042 266 " " " " A 2 0 0 "ARG " " CZ " " " 6 0 1 C2 
    2036 40 19.1139 6.516 -29.7433 266 " " " " A 43 0 0 "ARG " " NH1" " " 7 0 1 C2 
    2037 40 20.9849 7.55271 -30.632 266 " " " " A 43 0 0 "ARG " " NH2" " " 7 0 1 C2 
    2038 40 14.4928 9.72408 -33.9899 267 " " " " A 43 0 0 "GLU " " N  " " " 7 0 1 C2 
    2039 14 13.9421 9.24809 -35.2578 267 " " " " A 2 0 0 "GLU " " CA " " " 6 0 1 C2 
    2040 14 13.6367 10.4175 -36.2495 267 " " " " A 2 0 0 "GLU " " C  " " " 6 0 1 C2 
    2041 23 13.9875 10.2808 -37.472 267 " " " " A 70 0 0 "GLU " " O  " " " 8 0 1 C2 
    2042 14 12.689 8.42981 -34.975 267 " " " " A 2 0 0 "GLU " " CB " " " 6 0 1 C2 
    2043 14 12.7656 7.18862 -34.0349 267 " " " " A 2 0 0 "GLU " " CG " " " 6 0 1 C2 
    2044 14 13.4913 5.95887 -34.6947 267 " " " " A 2 0 0 "GLU " " CD " " " 6 0 1 C2 
    2045 23 13.9914 5.05492 -33.936 267 " " " " A 70 0 0 "GLU " " OE1" " " 8 0 1 C2 
    2046 23 13.4487 5.78964 -35.9392 267 " " " " A 70 0 0 "GLU " " OE2" " " 8 0 1 C2 
    2047 40 12.9341 11.5579 -35.8919 268 " " " " A 43 0 0 "GLU " " N  " " " 7 0 1 C2 
    2048 14 12.547 12.6134 -36.7621 268 " " " " A 2 0 0 "GLU " " CA " " " 6 0 1 C2 
    2049 14 13.7561 13.2827 -37.4793 268 " " " " A 2 0 0 "GLU " " C  " " " 6 0 1 C2 
    2050 23 13.5458 13.6664 -38.6158 268 " " " " A 70 0 0 "GLU " " O  " " " 8 0 1 C2 
    2051 14 11.9028 13.7707 -35.9117 268 " " " " A 2 0 0 "GLU " " CB " " " 6 0 1 C2 
    2052 14 10.7834 13.4627 -34.889 268 " " " " A 2 0 0 "GLU " " CG " " " 6 0 1 C2 
    2053 14 9.52907 12.8016 -35.3527 268 " " " " A 2 0 0 "GLU " " CD " " " 6 0 1 C2 
    2054 23 8.65247 12.4939 -34.5023 268 " " " " A 70 0 0 "GLU " " OE1" " " 8 0 1 C2 
    2055 23 9.4147 12.4825 -36.5402 268 " " " " A 70 0 0 "GLU " " OE2" " " 8 0 1 C2 
    2056 40 14.9549 13.3415 -36.922 269 " " " " A 43 0 0 "ILE " " N  " " " 7 0 1 C2 
    2057 14 16.1328 13.9161 -37.3957 269 " " " " A 2 0 0 "ILE " " CA " " " 6 0 1 C2 
    2058 14 16.7071 12.8736 -38.4233 269 " " " " A 2 0 0 "ILE " " C  " " " 6 0 1 C2 
    2059 23 17.2339 13.2791 -39.5119 269 " " " " A 70 0 0 "ILE " " O  " " " 8 0 1 C2 
    2060 14 17.1957 14.0213 -36.3149 269 " " " " A 2 0 0 "ILE " " CB " " " 6 0 1 C2 
    2061 14 16.7079 14.8648 -35.0402 269 " " " " A 2 0 0 "ILE " " CG1" " " 6 0 1 C2 
    2062 14 18.4961 14.7639 -36.828 269 " " " " A 2 0 0 "ILE " " CG2" " " 6 0 1 C2 
    2063 14 15.9164 16.1777 -35.4409 269 " " " " A 2 0 0 "ILE " " CD1" " " 6 0 1 C2 
    2064 40 16.6173 11.5663 -38.1825 270 " " " " A 43 0 0 "ALA " " N  " " " 7 0 1 C2 
    2065 14 17.072 10.5234 -39.1741 270 " " " " A 2 0 0 "ALA " " CA " " " 6 0 1 C2 
    2066 14 16.1554 10.3961 -40.4189 270 " " " " A 2 0 0 "ALA " " C  " " " 6 0 1 C2 
    2067 23 16.7243 10.2403 -41.5064 270 " " " " A 70 0 0 "ALA " " O  " " " 8 0 1 C2 
    2068 14 17.083 9.15878 -38.4013 270 " " " " A 2 0 0 "ALA " " CB " " " 6 0 1 C2 
    2069 40 14.8246 10.4786 -40.2584 271 " " " " A 43 0 0 "GLU " " N  " " " 7 0 1 C2 
    2070 14 13.7648 10.6546 -41.252 271 " " " " A 2 0 0 "GLU " " CA " " " 6 0 1 C2 
    2071 14 13.9211 11.9667 -42.0281 271 " " " " A 2 0 0 "GLU " " C  " " " 6 0 1 C2 
    2072 23 13.5768 12.0526 -43.2001 271 " " " " A 70 0 0 "GLU " " O  " " " 8 0 1 C2 
    2073 14 12.358 10.6466 -40.6211 271 " " " " A 2 0 0 "GLU " " CB " " " 6 0 1 C2 
    2074 14 12.0063 9.27524 -40.028 271 " " " " A 2 0 0 "GLU " " CG " " " 6 0 1 C2 
    2075 14 10.6232 9.29064 -39.3361 271 " " " " A 2 0 0 "GLU " " CD " " " 6 0 1 C2 
    2076 23 10.3674 8.80158 -38.2389 271 " " " " A 70 0 0 "GLU " " OE1" " " 8 0 1 C2 
    2077 23 9.6972 9.89011 -40.011 271 " " " " A 70 0 0 "GLU " " OE2" " " 8 0 1 C2 
    2078 40 14.6166 12.9565 -41.4806 272 " " " " A 43 0 0 "GLY " " N  " " " 7 0 1 C2 
    2079 14 15.1646 14.0856 -42.2458 272 " " " " A 2 0 0 "GLY " " CA " " " 6 0 1 C2 
    2080 14 14.4644 15.3953 -41.9972 272 " " " " A 2 0 0 "GLY " " C  " " " 6 0 1 C2 
    2081 23 14.399 16.293 -42.8266 272 " " " " A 70 0 0 "GLY " " O  " " " 8 0 1 C2 
    2082 40 13.7545 15.484 -40.8239 273 " " " " A 43 0 0 "TYR " " N  " " " 7 0 1 C2 
    2083 14 12.9713 16.6311 -40.4507 273 " " " " A 2 0 0 "TYR " " CA " " " 6 0 1 C2 
    2084 14 13.8789 17.5964 -39.6474 273 " " " " A 2 0 0 "TYR " " C  " " " 6 0 1 C2 
    2085 23 14.836 17.118 -39.0033 273 " " " " A 70 0 0 "TYR " " O  " " " 8 0 1 C2 
    2086 14 11.7612 16.2758 -39.6375 273 " " " " A 2 0 0 "TYR " " CB " " " 6 0 1 C2 
    2087 14 10.8113 15.6744 -40.6222 273 " " " " A 2 0 0 "TYR " " CG " " " 6 0 1 C2 
    2088 14 9.93551 16.5185 -41.3533 273 " " " " A 2 0 0 "TYR " " CD1" " " 6 0 1 C2 
    2089 14 10.7948 14.2786 -40.8919 273 " " " " A 2 0 0 "TYR " " CD2" " " 6 0 1 C2 
    2090 14 9.04657 15.9942 -42.3134 273 " " " " A 2 0 0 "TYR " " CE1" " " 6 0 1 C2 
    2091 14 9.99416 13.7813 -41.9372 273 " " " " A 2 0 0 "TYR " " CE2" " " 6 0 1 C2 
    2092 14 9.07709 14.6054 -42.6553 273 " " " " A 2 0 0 "TYR " " CZ " " " 6 0 1 C2 
    2093 23 8.16492 14.0271 -43.4772 273 " " " " A 70 0 0 "TYR " " OH " " " 8 0 1 C2 
    2094 40 13.5392 18.8634 -39.5821 274 " " " " A 43 0 0 "ASP " " N  " " " 7 0 1 C2 
    2095 14 14.3093 19.8681 -38.9445 274 " " " " A 2 0 0 "ASP " " CA " " " 6 0 1 C2 
    2096 14 14.0483 20.0597 -37.4769 274 " " " " A 2 0 0 "ASP " " C  " " " 6 0 1 C2 
    2097 23 13.0256 19.7779 -36.8458 274 " " " " A 70 0 0 "ASP " " O  " " " 8 0 1 C2 
    2098 14 14.2561 21.2463 -39.7149 274 " " " " A 2 0 0 "ASP " " CB " " " 6 0 1 C2 
    2099 14 12.953 22.0486 -39.6643 274 " " " " A 2 0 0 "ASP " " CG " " " 6 0 1 C2 
    2100 23 12.6376 22.6062 -38.5895 274 " " " " A 70 0 0 "ASP " " OD1" " " 8 0 1 C2 
    2101 23 12.3313 22.0978 -40.7302 274 " " " " A 70 0 0 "ASP " " OD2" " " 8 0 1 C2 
    2102 40 15.0486 20.7762 -36.8846 275 " " " " A 43 0 0 "THR " " N  " " " 7 0 1 C2 
    2103 14 14.9752 21.372 -35.5258 275 " " " " A 2 0 0 "THR " " CA " " " 6 0 1 C2 
    2104 14 13.6609 21.9883 -34.9276 275 " " " " A 2 0 0 "THR " " C  " " " 6 0 1 C2 
    2105 23 13.5334 22.0439 -33.6693 275 " " " " A 70 0 0 "THR " " O  " " " 8 0 1 C2 
    2106 14 16.1825 22.2596 -35.1756 275 " " " " A 2 0 0 "THR " " CB " " " 6 0 1 C2 
    2107 23 16.3776 22.286 -33.7682 275 " " " " A 70 0 0 "THR " " OG1" " " 8 0 1 C2 
    2108 14 16.1824 23.5758 -35.8163 275 " " " " A 2 0 0 "THR " " CG2" " " 6 0 1 C2 
    2109 40 12.6986 22.46 -35.6746 276 " " " " A 43 0 0 "GLU " " N  " " " 7 0 1 C2 
    2110 14 11.3203 22.8951 -35.324 276 " " " " A 2 0 0 "GLU " " CA " " " 6 0 1 C2 
    2111 14 10.3103 21.8898 -35.7981 276 " " " " A 2 0 0 "GLU " " C  " " " 6 0 1 C2 
    2112 23 9.48455 21.4632 -35.0145 276 " " " " A 70 0 0 "GLU " " O  " " " 8 0 1 C2 
    2113 14 11.082 24.2016 -36.1638 276 " " " " A 2 0 0 "GLU " " CB " " " 6 0 1 C2 
    2114 14 9.92583 25.0491 -35.6419 276 " " " " A 2 0 0 "GLU " " CG " " " 6 0 1 C2 
    2115 14 8.66159 24.9473 -36.4091 276 " " " " A 2 0 0 "GLU " " CD " " " 6 0 1 C2 
    2116 23 8.77228 24.9527 -37.6793 276 " " " " A 70 0 0 "GLU " " OE1" " " 8 0 1 C2 
    2117 23 7.51496 24.6661 -35.9219 276 " " " " A 70 0 0 "GLU " " OE2" " " 8 0 1 C2 
    2118 40 10.3172 21.5027 -37.078 277 " " " " A 43 0 0 "ALA " " N  " " " 7 0 1 C2 
    2119 14 9.59711 20.3006 -37.669 277 " " " " A 2 0 0 "ALA " " CA " " " 6 0 1 C2 
    2120 14 9.53413 19.0524 -36.7459 277 " " " " A 2 0 0 "ALA " " C  " " " 6 0 1 C2 
    2121 23 8.4296 18.5658 -36.5727 277 " " " " A 70 0 0 "ALA " " O  " " " 8 0 1 C2 
    2122 14 10.105 20.0141 -39.0414 277 " " " " A 2 0 0 "ALA " " CB " " " 6 0 1 C2 
    2123 40 10.7136 18.6127 -36.2161 278 " " " " A 43 0 0 "ALA " " N  " " " 7 0 1 C2 
    2124 14 10.8187 17.4217 -35.3371 278 " " " " A 2 0 0 "ALA " " CA " " " 6 0 1 C2 
    2125 14 9.90546 17.5119 -34.0945 278 " " " " A 2 0 0 "ALA " " C  " " " 6 0 1 C2 
    2126 23 9.24579 16.4896 -33.8398 278 " " " " A 70 0 0 "ALA " " O  " " " 8 0 1 C2 
    2127 14 12.3457 17.2775 -35.0955 278 " " " " A 2 0 0 "ALA " " CB " " " 6 0 1 C2 
    2128 40 9.82458 18.6325 -33.3818 279 " " " " A 43 0 0 "VAL " " N  " " " 7 0 1 C2 
    2129 14 9.02841 18.8108 -32.1811 279 " " " " A 2 0 0 "VAL " " CA " " " 6 0 1 C2 
    2130 14 7.48984 18.8726 -32.5688 279 " " " " A 2 0 0 "VAL " " C  " " " 6 0 1 C2 
    2131 23 6.64816 18.4057 -31.7817 279 " " " " A 70 0 0 "VAL " " O  " " " 8 0 1 C2 
    2132 14 9.39236 20.1071 -31.4788 279 " " " " A 2 0 0 "VAL " " CB " " " 6 0 1 C2 
    2133 14 8.92054 20.1744 -30.0092 279 " " " " A 2 0 0 "VAL " " CG1" " " 6 0 1 C2 
    2134 14 10.8177 20.5813 -31.5513 279 " " " " A 2 0 0 "VAL " " CG2" " " 6 0 1 C2 
    2135 40 7.14164 19.2555 -33.7877 280 " " " " A 43 0 0 "ARG " " N  " " " 7 0 1 C2 
    2136 14 5.80037 19.249 -34.2809 280 " " " " A 2 0 0 "ARG " " CA " " " 6 0 1 C2 
    2137 14 5.25514 17.8459 -34.4827 280 " " " " A 2 0 0 "ARG " " C  " " " 6 0 1 C2 
    2138 23 4.04109 17.6456 -34.1726 280 " " " " A 70 0 0 "ARG " " O  " " " 8 0 1 C2 
    2139 14 5.64162 19.92 -35.6136 280 " " " " A 2 0 0 "ARG " " CB " " " 6 0 1 C2 
    2140 14 5.53515 21.4478 -35.3829 280 " " " " A 2 0 0 "ARG " " CG " " " 6 0 1 C2 
    2141 14 5.1689 22.1776 -36.6735 280 " " " " A 2 0 0 "ARG " " CD " " " 6 0 1 C2 
    2142 40 6.44402 22.6358 -37.294 280 " " " " A 43 0 0 "ARG " " NE " " " 7 0 1 C2 
    2143 14 6.91638 22.2808 -38.5042 280 " " " " A 2 0 0 "ARG " " CZ " " " 6 0 1 C2 
    2144 40 8.0184 22.9187 -38.9155 280 " " " " A 43 0 0 "ARG " " NH1" " " 7 0 1 C2 
    2145 40 6.40105 21.2831 -39.2045 280 " " " " A 43 0 0 "ARG " " NH2" " " 7 0 1 C2 
    2146 40 6.04855 16.8685 -34.9976 281 " " " " A 43 0 0 "ARG " " N  " " " 7 0 1 C2 
    2147 14 5.8173 15.4812 -35.2873 281 " " " " A 2 0 0 "ARG " " CA " " " 6 0 1 C2 
    2148 14 5.66267 14.6573 -34.0361 281 " " " " A 2 0 0 "ARG " " C  " " " 6 0 1 C2 
    2149 23 4.7457 13.88 -33.8482 281 " " " " A 70 0 0 "ARG " " O  " " " 8 0 1 C2 
    2150 14 6.98833 14.9041 -36.1878 281 " " " " A 2 0 0 "ARG " " CB " " " 6 0 1 C2 
    2151 14 6.96495 15.5398 -37.5642 281 " " " " A 2 0 0 "ARG " " CG " " " 6 0 1 C2 
    2152 14 7.95032 14.9107 -38.5471 281 " " " " A 2 0 0 "ARG " " CD " " " 6 0 1 C2 
    2153 40 7.25769 14.028 -39.5579 281 " " " " A 43 0 0 "ARG " " NE " " " 7 0 1 C2 
    2154 14 7.492 12.7095 -39.7919 281 " " " " A 2 0 0 "ARG " " CZ " " " 6 0 1 C2 
    2155 40 6.84844 12.1268 -40.8318 281 " " " " A 43 0 0 "ARG " " NH1" " " 7 0 1 C2 
    2156 40 8.38669 12.0505 -39.0789 281 " " " " A 43 0 0 "ARG " " NH2" " " 7 0 1 C2 
    2157 40 6.63762 14.7917 -33.0922 282 " " " " A 43 0 0 "THR " " N  " " " 7 0 1 C2 
    2158 14 6.85546 13.9749 -31.8747 282 " " " " A 2 0 0 "THR " " CA " " " 6 0 1 C2 
    2159 14 5.64342 14.0863 -30.8688 282 " " " " A 2 0 0 "THR " " C  " " " 6 0 1 C2 
    2160 23 5.07791 13.1116 -30.3745 282 " " " " A 70 0 0 "THR " " O  " " " 8 0 1 C2 
    2161 14 8.1801 14.5357 -31.3232 282 " " " " A 2 0 0 "THR " " CB " " " 6 0 1 C2 
    2162 23 9.30097 14.1336 -32.0235 282 " " " " A 70 0 0 "THR " " OG1" " " 8 0 1 C2 
    2163 14 8.55162 13.9752 -29.929 282 " " " " A 2 0 0 "THR " " CG2" " " 6 0 1 C2 
    2164 40 5.22076 15.3356 -30.6958 283 " " " " A 43 0 0 "VAL " " N  " " " 7 0 1 C2 
    2165 14 4.10858 15.6856 -29.7979 283 " " " " A 2 0 0 "VAL " " CA " " " 6 0 1 C2 
    2166 14 2.73732 15.3524 -30.3627 283 " " " " A 2 0 0 "VAL " " C  " " " 6 0 1 C2 
    2167 23 1.81476 14.9095 -29.6237 283 " " " " A 70 0 0 "VAL " " O  " " " 8 0 1 C2 
    2168 14 4.19389 17.2382 -29.4648 283 " " " " A 2 0 0 "VAL " " CB " " " 6 0 1 C2 
    2169 14 3.23587 17.9098 -28.492 283 " " " " A 2 0 0 "VAL " " CG1" " " 6 0 1 C2 
    2170 14 5.55729 17.6531 -28.9765 283 " " " " A 2 0 0 "VAL " " CG2" " " 6 0 1 C2 
    2171 40 2.63417 15.3415 -31.6914 284 " " " " A 43 0 0 "MET " " N  " " " 7 0 1 C2 
    2172 14 1.45402 14.9304 -32.4281 284 " " " " A 2 0 0 "MET " " CA " " " 6 0 1 C2 
    2173 14 1.67295 13.4377 -32.8108 284 " " " " A 2 0 0 "MET " " C  " " " 6 0 1 C2 
    2174 23 0.891841 13.0201 -33.6633 284 " " " " A 70 0 0 "MET " " O  " " " 8 0 1 C2 
    2175 14 1.36509 15.7768 -33.7464 284 " " " " A 2 0 0 "MET " " CB " " " 6 0 1 C2 
    2176 14 0.0765767 15.7654 -34.6136 284 " " " " A 2 0 0 "MET " " CG " " " 6 0 1 C2 
    2177 52 -1.45553 16.2665 -33.8227 284 " " " " A 13 0 0 "MET " " SD " " " 16 0 1 C2 
    2178 14 -2.54616 16.139 -35.3176 284 " " " " A 2 0 0 "MET " " CE " " " 6 0 1 C2 
    2179 40 2.59524 12.6331 -32.1748 285 " " " " A 43 0 0 "THR " " N  " " " 7 0 1 C2 
    2180 14 2.6329 11.2165 -32.2155 285 " " " " A 2 0 0 "THR " " CA " " " 6 0 1 C2 
    2181 14 2.55898 10.734 -30.7481 285 " " " " A 2 0 0 "THR " " C  " " " 6 0 1 C2 
    2182 23 1.49459 10.898 -30.1335 285 " " " " A 70 0 0 "THR " " O  " " " 8 0 1 C2 
    2183 14 3.74957 10.6409 -33.1591 285 " " " " A 2 0 0 "THR " " CB " " " 6 0 1 C2 
    2184 23 4.91697 11.4009 -33.064 285 " " " " A 70 0 0 "THR " " OG1" " " 8 0 1 C2 
    2185 14 3.36156 10.5961 -34.6354 285 " " " " A 2 0 0 "THR " " CG2" " " 6 0 1 C2 
    2186 40 3.70585 10.4407 -30.091 286 " " " " A 43 0 0 "SER " " N  " " " 7 0 1 C2 
    2187 14 3.92917 10.0951 -28.6909 286 " " " " A 2 0 0 "SER " " CA " " " 6 0 1 C2 
    2188 14 3.15698 10.9015 -27.6356 286 " " " " A 2 0 0 "SER " " C  " " " 6 0 1 C2 
    2189 23 2.58675 10.3884 -26.6804 286 " " " " A 70 0 0 "SER " " O  " " " 8 0 1 C2 
    2190 14 5.46646 10.1167 -28.4404 286 " " " " A 2 0 0 "SER " " CB " " " 6 0 1 C2 
    2191 23 6.08451 11.3573 -28.516 286 " " " " A 70 0 0 "SER " " OG " " " 8 0 1 C2 
    2192 40 3.00935 12.1896 -27.9472 287 " " " " A 43 0 0 "GLY " " N  " " " 7 0 1 C2 
    2193 14 2.36187 13.1882 -26.9765 287 " " " " A 2 0 0 "GLY " " CA " " " 6 0 1 C2 
    2194 14 0.856378 13.0488 -26.8842 287 " " " " A 2 0 0 "GLY " " C  " " " 6 0 1 C2 
    2195 23 0.205857 13.5541 -25.896 287 " " " " A 70 0 0 "GLY " " O  " " " 8 0 1 C2 
    2196 40 0.273627 12.3727 -27.8837 288 " " " " A 43 0 0 "ARG " " N  " " " 7 0 1 C2 
    2197 14 -1.1592 12.176 -27.8783 288 " " " " A 2 0 0 "ARG " " CA " " " 6 0 1 C2 
    2198 14 -1.45605 10.7948 -27.1869 288 " " " " A 2 0 0 "ARG " " C  " " " 6 0 1 C2 
    2199 23 -2.48769 10.5845 -26.681 288 " " " " A 70 0 0 "ARG " " O  " " " 8 0 1 C2 
    2200 14 -1.68092 12.1454 -29.2921 288 " " " " A 2 0 0 "ARG " " CB " " " 6 0 1 C2 
    2201 14 -1.06471 13.156 -30.3105 288 " " " " A 2 0 0 "ARG " " CG " " " 6 0 1 C2 
    2202 14 -1.6116 12.8948 -31.718 288 " " " " A 2 0 0 "ARG " " CD " " " 6 0 1 C2 
    2203 40 -3.04836 13.0231 -31.9031 288 " " " " A 43 0 0 "ARG " " NE " " " 7 0 1 C2 
    2204 14 -3.87386 12.1461 -32.4186 288 " " " " A 2 0 0 "ARG " " CZ " " " 6 0 1 C2 
    2205 40 -5.07594 12.584 -32.7715 288 " " " " A 43 0 0 "ARG " " NH1" " " 7 0 1 C2 
    2206 40 -3.56989 10.8556 -32.5622 288 " " " " A 43 0 0 "ARG " " NH2" " " 7 0 1 C2 
    2207 40 -0.541791 9.8457 -27.1521 289 " " " " A 43 0 0 "THR " " N  " " " 7 0 1 C2 
    2208 14 -0.703707 8.55924 -26.4418 289 " " " " A 2 0 0 "THR " " CA " " " 6 0 1 C2 
    2209 14 -0.355156 8.64846 -25.0167 289 " " " " A 2 0 0 "THR " " C  " " " 6 0 1 C2 
    2210 23 -1.1439 8.15015 -24.2282 289 " " " " A 70 0 0 "THR " " O  " " " 8 0 1 C2 
    2211 14 0.249367 7.48717 -27.1666 289 " " " " A 2 0 0 "THR " " CB " " " 6 0 1 C2 
    2212 23 1.52328 7.91944 -27.6162 289 " " " " A 70 0 0 "THR " " OG1" " " 8 0 1 C2 
    2213 14 -0.465666 6.91563 -28.4646 289 " " " " A 2 0 0 "THR " " CG2" " " 6 0 1 C2 
    2214 40 0.74689 9.34447 -24.5601 290 " " " " A 43 0 0 "VAL " " N  " " " 7 0 1 C2 
    2215 14 1.18996 9.45777 -23.1047 290 " " " " A 2 0 0 "VAL " " CA " " " 6 0 1 C2 
    2216 14 0.0921883 10.0119 -22.1397 290 " " " " A 2 0 0 "VAL " " C  " " " 6 0 1 C2 
    2217 23 0.097522 9.68392 -20.9553 290 " " " " A 70 0 0 "VAL " " O  " " " 8 0 1 C2 
    2218 14 2.48 10.3203 -23.0012 290 " " " " A 2 0 0 "VAL " " CB " " " 6 0 1 C2 
    2219 14 2.3701 11.8392 -23.4004 290 " " " " A 2 0 0 "VAL " " CG1" " " 6 0 1 C2 
    2220 14 3.17851 10.1361 -21.5973 290 " " " " A 2 0 0 "VAL " " CG2" " " 6 0 1 C2 
    2221 40 -0.761843 10.8505 -22.5713 291 " " " " A 43 0 0 "VAL " " N  " " " 7 0 1 C2 
    2222 14 -1.9054 11.4876 -21.7464 291 " " " " A 2 0 0 "VAL " " CA " " " 6 0 1 C2 
    2223 14 -3.12295 10.5183 -21.6835 291 " " " " A 2 0 0 "VAL " " C  " " " 6 0 1 C2 
    2224 23 -3.84586 10.492 -20.7191 291 " " " " A 70 0 0 "VAL " " O  " " " 8 0 1 C2 
    2225 14 -2.41757 12.8161 -22.3924 291 " " " " A 2 0 0 "VAL " " CB " " " 6 0 1 C2 
    2226 14 -1.50943 14.0803 -22.1266 291 " " " " A 2 0 0 "VAL " " CG1" " " 6 0 1 C2 
    2227 14 -2.86956 12.774 -23.909 291 " " " " A 2 0 0 "VAL " " CG2" " " 6 0 1 C2 
    2228 40 -3.24875 9.59719 -22.6873 292 " " " " A 43 0 0 "PHE " " N  " " " 7 0 1 C2 
    2229 14 -4.33621 8.57296 -22.8749 292 " " " " A 2 0 0 "PHE " " CA " " " 6 0 1 C2 
    2230 14 -3.89601 7.38627 -22.0057 292 " " " " A 2 0 0 "PHE " " C  " " " 6 0 1 C2 
    2231 23 -4.68693 6.80126 -21.2767 292 " " " " A 70 0 0 "PHE " " O  " " " 8 0 1 C2 
    2232 14 -4.5142 8.18305 -24.3874 292 " " " " A 2 0 0 "PHE " " CB " " " 6 0 1 C2 
    2233 14 -5.72202 7.26521 -24.5776 292 " " " " A 2 0 0 "PHE " " CG " " " 6 0 1 C2 
    2234 14 -6.88542 7.85249 -25.1999 292 " " " " A 2 0 0 "PHE " " CD1" " " 6 0 1 C2 
    2235 14 -5.66493 5.9001 -24.3431 292 " " " " A 2 0 0 "PHE " " CD2" " " 6 0 1 C2 
    2236 14 -8.04009 7.01644 -25.552 292 " " " " A 2 0 0 "PHE " " CE1" " " 6 0 1 C2 
    2237 14 -6.79891 5.07278 -24.6004 292 " " " " A 2 0 0 "PHE " " CE2" " " 6 0 1 C2 
    2238 14 -7.93541 5.63139 -25.2676 292 " " " " A 2 0 0 "PHE " " CZ " " " 6 0 1 C2 
    2239 40 -2.59506 6.97873 -22.1533 293 " " " " A 43 0 0 "SER " " N  " " " 7 0 1 C2 
    2240 14 -1.93161 5.92147 -21.331 293 " " " " A 2 0 0 "SER " " CA " " " 6 0 1 C2 
    2241 14 -2.07815 6.05862 -19.7825 293 " " " " A 2 0 0 "SER " " C  " " " 6 0 1 C2 
    2242 23 -2.2758 5.09942 -19.0965 293 " " " " A 70 0 0 "SER " " O  " " " 8 0 1 C2 
    2243 14 -0.424479 5.69991 -21.7188 293 " " " " A 2 0 0 "SER " " CB " " " 6 0 1 C2 
    2244 23 -0.35855 5.14142 -23.0158 293 " " " " A 70 0 0 "SER " " OG " " " 8 0 1 C2 
    2245 40 -2.02809 7.35029 -19.2687 294 " " " " A 43 0 0 "ALA " " N  " " " 7 0 1 C2 
    2246 14 -2.21903 7.70638 -17.8641 294 " " " " A 2 0 0 "ALA " " CA " " " 6 0 1 C2 
    2247 14 -3.66249 7.38968 -17.3483 294 " " " " A 2 0 0 "ALA " " C  " " " 6 0 1 C2 
    2248 23 -3.82269 7.2715 -16.1058 294 " " " " A 70 0 0 "ALA " " O  " " " 8 0 1 C2 
    2249 14 -1.97227 9.16122 -17.7361 294 " " " " A 2 0 0 "ALA " " CB " " " 6 0 1 C2 
    2250 40 -4.63443 7.41082 -18.2358 295 " " " " A 43 0 0 "VAL " " N  " " " 7 0 1 C2 
    2251 14 -6.06082 7.11811 -17.8334 295 " " " " A 2 0 0 "VAL " " CA " " " 6 0 1 C2 
    2252 14 -6.24716 5.64586 -17.5656 295 " " " " A 2 0 0 "VAL " " C  " " " 6 0 1 C2 
    2253 23 -7.12796 5.31009 -16.7969 295 " " " " A 70 0 0 "VAL " " O  " " " 8 0 1 C2 
    2254 14 -6.96139 7.67722 -19.0177 295 " " " " A 2 0 0 "VAL " " CB " " " 6 0 1 C2 
    2255 14 -8.44271 7.78825 -18.7237 295 " " " " A 2 0 0 "VAL " " CG1" " " 6 0 1 C2 
    2256 14 -6.59315 9.15036 -19.3734 295 " " " " A 2 0 0 "VAL " " CG2" " " 6 0 1 C2 
    2257 40 -5.51992 4.7489 -18.2462 296 " " " " A 43 0 0 "ILE " " N  " " " 7 0 1 C2 
    2258 14 -5.54725 3.31117 -17.9745 296 " " " " A 2 0 0 "ILE " " CA " " " 6 0 1 C2 
    2259 14 -5.18118 2.95474 -16.4899 296 " " " " A 2 0 0 "ILE " " C  " " " 6 0 1 C2 
    2260 23 -5.84544 2.13668 -15.8034 296 " " " " A 70 0 0 "ILE " " O  " " " 8 0 1 C2 
    2261 14 -4.60968 2.56817 -18.9559 296 " " " " A 2 0 0 "ILE " " CB " " " 6 0 1 C2 
    2262 14 -5.13556 2.73558 -20.4115 296 " " " " A 2 0 0 "ILE " " CG1" " " 6 0 1 C2 
    2263 14 -4.44547 1.09537 -18.4779 296 " " " " A 2 0 0 "ILE " " CG2" " " 6 0 1 C2 
    2264 14 -4.03486 2.39039 -21.4457 296 " " " " A 2 0 0 "ILE " " CD1" " " 6 0 1 C2 
    2265 40 -4.1421 3.61074 -15.9705 297 " " " " A 43 0 0 "ILE " " N  " " " 7 0 1 C2 
    2266 14 -3.57894 3.30602 -14.6588 297 " " " " A 2 0 0 "ILE " " CA " " " 6 0 1 C2 
    2267 14 -4.35923 4.06847 -13.6076 297 " " " " A 2 0 0 "ILE " " C  " " " 6 0 1 C2 
    2268 23 -4.66292 3.43104 -12.5735 297 " " " " A 70 0 0 "ILE " " O  " " " 8 0 1 C2 
    2269 14 -2.10143 3.75518 -14.6592 297 " " " " A 2 0 0 "ILE " " CB " " " 6 0 1 C2 
    2270 14 -1.30631 3.03634 -15.8054 297 " " " " A 2 0 0 "ILE " " CG1" " " 6 0 1 C2 
    2271 14 -1.33752 3.68685 -13.337 297 " " " " A 2 0 0 "ILE " " CG2" " " 6 0 1 C2 
    2272 14 0.15004 2.65147 -15.5634 297 " " " " A 2 0 0 "ILE " " CD1" " " 6 0 1 C2 
    2273 40 -4.83442 5.30143 -13.8015 298 " " " " A 43 0 0 "VAL " " N  " " " 7 0 1 C2 
    2274 14 -5.79244 6.04947 -12.9415 298 " " " " A 2 0 0 "VAL " " CA " " " 6 0 1 C2 
    2275 14 -7.18719 5.37725 -12.8262 298 " " " " A 2 0 0 "VAL " " C  " " " 6 0 1 C2 
    2276 23 -7.76318 5.23987 -11.7425 298 " " " " A 70 0 0 "VAL " " O  " " " 8 0 1 C2 
    2277 14 -5.84202 7.5357 -13.4425 298 " " " " A 2 0 0 "VAL " " CB " " " 6 0 1 C2 
    2278 14 -6.82626 8.43158 -12.689 298 " " " " A 2 0 0 "VAL " " CG1" " " 6 0 1 C2 
    2279 14 -4.54368 8.30824 -13.206 298 " " " " A 2 0 0 "VAL " " CG2" " " 6 0 1 C2 
    2280 40 -7.68217 4.78377 -13.9232 299 " " " " A 43 0 0 "ALA " " N  " " " 7 0 1 C2 
    2281 14 -8.96924 4.05559 -14.012 299 " " " " A 2 0 0 "ALA " " CA " " " 6 0 1 C2 
    2282 14 -8.92764 2.7836 -13.216 299 " " " " A 2 0 0 "ALA " " C  " " " 6 0 1 C2 
    2283 23 -10.0111 2.31029 -12.789 299 " " " " A 70 0 0 "ALA " " O  " " " 8 0 1 C2 
    2284 14 -9.45252 3.84483 -15.4875 299 " " " " A 2 0 0 "ALA " " CB " " " 6 0 1 C2 
    2285 40 -7.74641 2.11712 -13.0691 300 " " " " A 43 0 0 "SER " " N  " " " 7 0 1 C2 
    2286 14 -7.65814 0.9479 -12.2457 300 " " " " A 2 0 0 "SER " " CA " " " 6 0 1 C2 
    2287 14 -7.55973 1.42753 -10.7828 300 " " " " A 2 0 0 "SER " " C  " " " 6 0 1 C2 
    2288 23 -7.68769 0.648644 -9.85288 300 " " " " A 70 0 0 "SER " " O  " " " 8 0 1 C2 
    2289 14 -6.34265 0.241918 -12.5649 300 " " " " A 2 0 0 "SER " " CB " " " 6 0 1 C2 
    2290 23 -6.3102 -0.205937 -13.892 300 " " " " A 70 0 0 "SER " " OG " " " 8 0 1 C2 
    2291 40 -7.20979 2.72218 -10.4938 301 " " " " A 43 0 0 "SER " " N  " " " 7 0 1 C2 
    2292 14 -6.83988 3.1352 -9.16033 301 " " " " A 2 0 0 "SER " " CA " " " 6 0 1 C2 
    2293 14 -8.07022 3.81482 -8.50862 301 " " " " A 2 0 0 "SER " " C  " " " 6 0 1 C2 
    2294 23 -8.31079 3.49135 -7.31832 301 " " " " A 70 0 0 "SER " " O  " " " 8 0 1 C2 
    2295 14 -5.70287 4.13369 -9.37449 301 " " " " A 2 0 0 "SER " " CB " " " 6 0 1 C2 
    2296 23 -4.61535 3.349 -9.75619 301 " " " " A 70 0 0 "SER " " OG " " " 8 0 1 C2 
    2297 40 -8.89231 4.662 -9.18172 302 " " " " A 43 0 0 "VAL " " N  " " " 7 0 1 C2 
    2298 14 -10.0924 5.2469 -8.74703 302 " " " " A 2 0 0 "VAL " " CA " " " 6 0 1 C2 
    2299 14 -11.03 4.27381 -8.02427 302 " " " " A 2 0 0 "VAL " " C  " " " 6 0 1 C2 
    2300 23 -11.4487 4.67054 -6.90557 302 " " " " A 70 0 0 "VAL " " O  " " " 8 0 1 C2 
    2301 14 -10.7752 6.25676 -9.6912 302 " " " " A 2 0 0 "VAL " " CB " " " 6 0 1 C2 
    2302 14 -9.89806 7.52002 -9.82605 302 " " " " A 2 0 0 "VAL " " CG1" " " 6 0 1 C2 
    2303 14 -11.2544 5.68055 -11.0891 302 " " " " A 2 0 0 "VAL " " CG2" " " 6 0 1 C2 
    2304 40 -11.4738 3.02872 -8.47705 303 " " " " A 43 0 0 "PRO " " N  " " " 7 0 1 C2 
    2305 14 -12.5571 2.32347 -7.8745 303 " " " " A 2 0 0 "PRO " " CA " " " 6 0 1 C2 
    2306 14 -12.1867 1.64833 -6.53338 303 " " " " A 2 0 0 "PRO " " C  " " " 6 0 1 C2 
    2307 23 -12.9887 1.07847 -5.81606 303 " " " " A 70 0 0 "PRO " " O  " " " 8 0 1 C2 
    2308 14 -12.9342 1.24125 -8.86955 303 " " " " A 2 0 0 "PRO " " CB " " " 6 0 1 C2 
    2309 14 -11.7428 1.03873 -9.81092 303 " " " " A 2 0 0 "PRO " " CG " " " 6 0 1 C2 
    2310 14 -10.9179 2.26423 -9.57356 303 " " " " A 2 0 0 "PRO " " CD " " " 6 0 1 C2 
    2311 40 -10.9511 1.88082 -6.05121 304 " " " " A 43 0 0 "LEU " " N  " " " 7 0 1 C2 
    2312 14 -10.4326 1.66665 -4.66439 304 " " " " A 2 0 0 "LEU " " CA " " " 6 0 1 C2 
    2313 14 -11.1145 2.6197 -3.71119 304 " " " " A 2 0 0 "LEU " " C  " " " 6 0 1 C2 
    2314 23 -11.2611 2.30705 -2.55089 304 " " " " A 70 0 0 "LEU " " O  " " " 8 0 1 C2 
    2315 14 -8.86873 1.86694 -4.61971 304 " " " " A 2 0 0 "LEU " " CB " " " 6 0 1 C2 
    2316 14 -8.09319 0.716463 -5.25544 304 " " " " A 2 0 0 "LEU " " CG " " " 6 0 1 C2 
    2317 14 -6.61264 1.00015 -5.2973 304 " " " " A 2 0 0 "LEU " " CD1" " " 6 0 1 C2 
    2318 14 -8.27297 -0.68117 -4.48683 304 " " " " A 2 0 0 "LEU " " CD2" " " 6 0 1 C2 
    2319 40 -11.5334 3.80627 -4.14447 305 " " " " A 43 0 0 "LEU " " N  " " " 7 0 1 C2 
    2320 14 -12.293 4.72948 -3.25307 305 " " " " A 2 0 0 "LEU " " CA " " " 6 0 1 C2 
    2321 14 -13.7201 4.18863 -2.89625 305 " " " " A 2 0 0 "LEU " " C  " " " 6 0 1 C2 
    2322 23 -14.3885 4.80613 -2.0991 305 " " " " A 70 0 0 "LEU " " O  " " " 8 0 1 C2 
    2323 14 -12.3621 6.08127 -4.01257 305 " " " " A 2 0 0 "LEU " " CB " " " 6 0 1 C2 
    2324 14 -10.9852 6.79282 -4.26631 305 " " " " A 2 0 0 "LEU " " CG " " " 6 0 1 C2 
    2325 14 -11.136 7.84036 -5.4061 305 " " " " A 2 0 0 "LEU " " CD1" " " 6 0 1 C2 
    2326 14 -10.4397 7.58358 -3.08734 305 " " " " A 2 0 0 "LEU " " CD2" " " 6 0 1 C2 
    2327 40 -14.0859 2.98525 -3.44558 306 " " " " A 43 0 0 "LEU " " N  " " " 7 0 1 C2 
    2328 14 -15.2715 2.21324 -2.95626 306 " " " " A 2 0 0 "LEU " " CA " " " 6 0 1 C2 
    2329 14 -15.0755 1.59827 -1.55106 306 " " " " A 2 0 0 "LEU " " C  " " " 6 0 1 C2 
    2330 23 -16.1126 1.36116 -0.837632 306 " " " " A 70 0 0 "LEU " " O  " " " 8 0 1 C2 
    2331 14 -15.6348 1.14668 -3.96226 306 " " " " A 2 0 0 "LEU " " CB " " " 6 0 1 C2 
    2332 14 -17.0061 0.363743 -3.70656 306 " " " " A 2 0 0 "LEU " " CG " " " 6 0 1 C2 
    2333 14 -18.1997 1.23782 -3.49599 306 " " " " A 2 0 0 "LEU " " CD1" " " 6 0 1 C2 
    2334 14 -17.3236 -0.704298 -4.79681 306 " " " " A 2 0 0 "LEU " " CD2" " " 6 0 1 C2 
    2335 40 -13.7991 1.32718 -1.19703 307 " " " " A 43 0 0 "PHE " " N  " " " 7 0 1 C2 
    2336 14 -13.4547 0.746357 0.0230593 307 " " " " A 2 0 0 "PHE " " CA " " " 6 0 1 C2 
    2337 14 -13.3312 1.82215 1.16706 307 " " " " A 2 0 0 "PHE " " C  " " " 6 0 1 C2 
    2338 23 -12.4036 2.64117 1.11199 307 " " " " A 70 0 0 "PHE " " O  " " " 8 0 1 C2 
    2339 14 -12.0626 0.0600852 -0.0463214 307 " " " " A 2 0 0 "PHE " " CB " " " 6 0 1 C2 
    2340 14 -12.0787 -1.27629 -0.857401 307 " " " " A 2 0 0 "PHE " " CG " " " 6 0 1 C2 
    2341 14 -11.1813 -1.39598 -1.94417 307 " " " " A 2 0 0 "PHE " " CD1" " " 6 0 1 C2 
    2342 14 -12.8381 -2.42604 -0.551686 307 " " " " A 2 0 0 "PHE " " CD2" " " 6 0 1 C2 
    2343 14 -11.1116 -2.57909 -2.61147 307 " " " " A 2 0 0 "PHE " " CE1" " " 6 0 1 C2 
    2344 14 -12.7358 -3.64313 -1.25323 307 " " " " A 2 0 0 "PHE " " CE2" " " 6 0 1 C2 
    2345 14 -11.8362 -3.68536 -2.24572 307 " " " " A 2 0 0 "PHE " " CZ " " " 6 0 1 C2 
    2346 40 -14.2211 1.8187 2.18274 308 " " " " A 43 0 0 "PRO " " N  " " " 7 0 1 C2 
    2347 14 -14.5142 2.92677 3.1253 308 " " " " A 2 0 0 "PRO " " CA " " " 6 0 1 C2 
    2348 14 -13.3036 3.4222 3.85533 308 " " " " A 2 0 0 "PRO " " C  " " " 6 0 1 C2 
    2349 23 -13.3003 4.56605 4.26765 308 " " " " A 70 0 0 "PRO " " O  " " " 8 0 1 C2 
    2350 14 -15.5824 2.40517 4.1168 308 " " " " A 2 0 0 "PRO " " CB " " " 6 0 1 C2 
    2351 14 -16.0384 1.05282 3.61328 308 " " " " A 2 0 0 "PRO " " CG " " " 6 0 1 C2 
    2352 14 -15.1178 0.677536 2.41643 308 " " " " A 2 0 0 "PRO " " CD " " " 6 0 1 C2 
    2353 40 -12.2789 2.57374 4.16786 309 " " " " A 43 0 0 "GLN " " N  " " " 7 0 1 C2 
    2354 14 -11.1099 2.86485 4.9872 309 " " " " A 2 0 0 "GLN " " CA " " " 6 0 1 C2 
    2355 14 -10.166 3.86888 4.30793 309 " " " " A 2 0 0 "GLN " " C  " " " 6 0 1 C2 
    2356 23 -9.55936 3.64334 3.26626 309 " " " " A 70 0 0 "GLN " " O  " " " 8 0 1 C2 
    2357 14 -10.3054 1.60841 5.26769 309 " " " " A 2 0 0 "GLN " " CB " " " 6 0 1 C2 
    2358 14 -10.9833 0.560156 6.12619 309 " " " " A 2 0 0 "GLN " " CG " " " 6 0 1 C2 
    2359 14 -11.7779 -0.477219 5.39518 309 " " " " A 2 0 0 "GLN " " CD " " " 6 0 1 C2 
    2360 23 -12.3993 -0.145635 4.40934 309 " " " " A 70 0 0 "GLN " " OE1" " " 8 0 1 C2 
    2361 40 -11.7161 -1.70443 5.98342 309 " " " " A 43 0 0 "GLN " " NE2" " " 7 0 1 C2 
    2362 40 -10.0015 5.06137 4.93662 310 " " " " A 43 0 0 "GLY " " N  " " " 7 0 1 C2 
    2363 14 -9.33949 6.26076 4.55062 310 " " " " A 2 0 0 "GLY " " CA " " " 6 0 1 C2 
    2364 14 -7.88758 6.22327 4.24999 310 " " " " A 2 0 0 "GLY " " C  " " " 6 0 1 C2 
    2365 23 -7.30155 7.04783 3.50197 310 " " " " A 70 0 0 "GLY " " O  " " " 8 0 1 C2 
    2366 40 -7.14558 5.25307 4.89005 311 " " " " A 43 0 0 "PHE " " N  " " " 7 0 1 C2 
    2367 14 -5.72548 5.0855 4.45761 311 " " " " A 2 0 0 "PHE " " CA " " " 6 0 1 C2 
    2368 14 -5.64588 4.73059 2.92892 311 " " " " A 2 0 0 "PHE " " C  " " " 6 0 1 C2 
    2369 23 -4.69711 5.18356 2.3631 311 " " " " A 70 0 0 "PHE " " O  " " " 8 0 1 C2 
    2370 14 -4.94932 4.12715 5.36893 311 " " " " A 2 0 0 "PHE " " CB " " " 6 0 1 C2 
    2371 14 -4.9749 2.6699 4.90341 311 " " " " A 2 0 0 "PHE " " CG " " " 6 0 1 C2 
    2372 14 -3.84025 1.99723 4.41053 311 " " " " A 2 0 0 "PHE " " CD1" " " 6 0 1 C2 
    2373 14 -6.1337 1.84733 5.16818 311 " " " " A 2 0 0 "PHE " " CD2" " " 6 0 1 C2 
    2374 14 -3.92708 0.649899 4.10339 311 " " " " A 2 0 0 "PHE " " CE1" " " 6 0 1 C2 
    2375 14 -6.20616 0.456194 4.89269 311 " " " " A 2 0 0 "PHE " " CE2" " " 6 0 1 C2 
    2376 14 -5.11773 -0.116279 4.24527 311 " " " " A 2 0 0 "PHE " " CZ " " " 6 0 1 C2 
    2377 40 -6.48925 3.84328 2.41435 312 " " " " A 43 0 0 "LEU " " N  " " " 7 0 1 C2 
    2378 14 -6.46048 3.38306 1.00019 312 " " " " A 2 0 0 "LEU " " CA " " " 6 0 1 C2 
    2379 14 -6.98737 4.57252 0.128262 312 " " " " A 2 0 0 "LEU " " C  " " " 6 0 1 C2 
    2380 23 -6.5531 4.71851 -1.00148 312 " " " " A 70 0 0 "LEU " " O  " " " 8 0 1 C2 
    2381 14 -7.24388 2.03929 0.910391 312 " " " " A 2 0 0 "LEU " " CB " " " 6 0 1 C2 
    2382 14 -6.92551 1.12126 -0.279632 312 " " " " A 2 0 0 "LEU " " CG " " " 6 0 1 C2 
    2383 14 -5.67526 0.30168 -0.0809508 312 " " " " A 2 0 0 "LEU " " CD1" " " 6 0 1 C2 
    2384 14 -8.10002 0.192456 -0.523987 312 " " " " A 2 0 0 "LEU " " CD2" " " 6 0 1 C2 
    2385 40 -7.82692 5.44877 0.721455 313 " " " " A 43 0 0 "LYS " " N  " " " 7 0 1 C2 
    2386 14 -8.33713 6.58495 -0.00227504 313 " " " " A 2 0 0 "LYS " " CA " " " 6 0 1 C2 
    2387 14 -7.10863 7.5794 -0.21814 313 " " " " A 2 0 0 "LYS " " C  " " " 6 0 1 C2 
    2388 23 -6.72863 7.92626 -1.31704 313 " " " " A 70 0 0 "LYS " " O  " " " 8 0 1 C2 
    2389 14 -9.46127 7.23909 0.793574 313 " " " " A 2 0 0 "LYS " " CB " " " 6 0 1 C2 
    2390 14 -10.6603 6.28451 0.918227 313 " " " " A 2 0 0 "LYS " " CG " " " 6 0 1 C2 
    2391 14 -11.9694 6.98874 1.19169 313 " " " " A 2 0 0 "LYS " " CD " " " 6 0 1 C2 
    2392 14 -13.1276 6.00515 1.07333 313 " " " " A 2 0 0 "LYS " " CE " " " 6 0 1 C2 
    2393 40 -14.3744 6.76444 0.827215 313 " " " " A 43 0 0 "LYS " " NZ " " " 7 0 1 C2 
    2394 40 -6.49364 7.9545 0.85346 314 " " " " A 43 0 0 "SER " " N  " " " 7 0 1 C2 
    2395 14 -5.1849 8.62968 0.841993 314 " " " " A 2 0 0 "SER " " CA " " " 6 0 1 C2 
    2396 14 -4.17071 8.05137 -0.183212 314 " " " " A 2 0 0 "SER " " C  " " " 6 0 1 C2 
    2397 23 -3.7328 8.74476 -1.0889 314 " " " " A 70 0 0 "SER " " O  " " " 8 0 1 C2 
    2398 14 -4.60808 8.72626 2.22126 314 " " " " A 2 0 0 "SER " " CB " " " 6 0 1 C2 
    2399 23 -5.54857 9.43571 3.00814 314 " " " " A 70 0 0 "SER " " OG " " " 8 0 1 C2 
    2400 40 -3.77773 6.73017 -0.169174 315 " " " " A 43 0 0 "ILE " " N  " " " 7 0 1 C2 
    2401 14 -2.88841 6.06656 -1.08925 315 " " " " A 2 0 0 "ILE " " CA " " " 6 0 1 C2 
    2402 14 -3.43289 6.19255 -2.54211 315 " " " " A 2 0 0 "ILE " " C  " " " 6 0 1 C2 
    2403 23 -2.60938 6.62454 -3.37035 315 " " " " A 70 0 0 "ILE " " O  " " " 8 0 1 C2 
    2404 14 -2.68271 4.54383 -0.555558 315 " " " " A 2 0 0 "ILE " " CB " " " 6 0 1 C2 
    2405 14 -1.91571 4.60113 0.729567 315 " " " " A 2 0 0 "ILE " " CG1" " " 6 0 1 C2 
    2406 14 -2.08167 3.61273 -1.56963 315 " " " " A 2 0 0 "ILE " " CG2" " " 6 0 1 C2 
    2407 14 -1.80724 3.265 1.43675 315 " " " " A 2 0 0 "ILE " " CD1" " " 6 0 1 C2 
    2408 40 -4.71935 6.04792 -2.85814 316 " " " " A 43 0 0 "THR " " N  " " " 7 0 1 C2 
    2409 14 -5.21854 6.22612 -4.19702 316 " " " " A 2 0 0 "THR " " CA " " " 6 0 1 C2 
    2410 14 -4.99611 7.67317 -4.69813 316 " " " " A 2 0 0 "THR " " C  " " " 6 0 1 C2 
    2411 23 -4.62447 7.89268 -5.82907 316 " " " " A 70 0 0 "THR " " O  " " " 8 0 1 C2 
    2412 14 -6.73031 5.8387 -4.27263 316 " " " " A 2 0 0 "THR " " CB " " " 6 0 1 C2 
    2413 23 -7.02285 4.60793 -3.72117 316 " " " " A 70 0 0 "THR " " OG1" " " 8 0 1 C2 
    2414 14 -7.27905 5.87144 -5.71878 316 " " " " A 2 0 0 "THR " " CG2" " " 6 0 1 C2 
    2415 40 -5.24585 8.74544 -3.92057 317 " " " " A 43 0 0 "TYR " " N  " " " 7 0 1 C2 
    2416 14 -4.98914 10.1191 -4.28527 317 " " " " A 2 0 0 "TYR " " CA " " " 6 0 1 C2 
    2417 14 -3.468 10.3917 -4.68687 317 " " " " A 2 0 0 "TYR " " C  " " " 6 0 1 C2 
    2418 23 -3.1532 10.9502 -5.80141 317 " " " " A 70 0 0 "TYR " " O  " " " 8 0 1 C2 
    2419 14 -5.45285 11.1505 -3.26209 317 " " " " A 2 0 0 "TYR " " CB " " " 6 0 1 C2 
    2420 14 -6.89722 11.116 -2.75722 317 " " " " A 2 0 0 "TYR " " CG " " " 6 0 1 C2 
    2421 14 -7.15515 10.9796 -1.39278 317 " " " " A 2 0 0 "TYR " " CD1" " " 6 0 1 C2 
    2422 14 -7.98283 11.1998 -3.64907 317 " " " " A 2 0 0 "TYR " " CD2" " " 6 0 1 C2 
    2423 14 -8.4426 10.848 -0.87147 317 " " " " A 2 0 0 "TYR " " CE1" " " 6 0 1 C2 
    2424 14 -9.33554 11.1131 -3.16635 317 " " " " A 2 0 0 "TYR " " CE2" " " 6 0 1 C2 
    2425 14 -9.547 10.9187 -1.7892 317 " " " " A 2 0 0 "TYR " " CZ " " " 6 0 1 C2 
    2426 23 -10.8467 10.7097 -1.34131 317 " " " " A 70 0 0 "TYR " " OH " " " 8 0 1 C2 
    2427 40 -2.54988 9.68646 -3.96503 318 " " " " A 43 0 0 "ALA " " N  " " " 7 0 1 C2 
    2428 14 -1.10273 9.76259 -4.24693 318 " " " " A 2 0 0 "ALA " " CA " " " 6 0 1 C2 
    2429 14 -0.593205 8.97493 -5.45343 318 " " " " A 2 0 0 "ALA " " C  " " " 6 0 1 C2 
    2430 23 0.413581 9.28129 -6.07325 318 " " " " A 70 0 0 "ALA " " O  " " " 8 0 1 C2 
    2431 14 -0.392215 9.28989 -2.98144 318 " " " " A 2 0 0 "ALA " " CB " " " 6 0 1 C2 
    2432 40 -1.40588 8.00356 -5.92686 319 " " " " A 43 0 0 "ILE " " N  " " " 7 0 1 C2 
    2433 14 -1.19832 7.1419 -7.11845 319 " " " " A 2 0 0 "ILE " " CA " " " 6 0 1 C2 
    2434 14 -1.66495 8.07712 -8.33712 319 " " " " A 2 0 0 "ILE " " C  " " " 6 0 1 C2 
    2435 23 -0.877051 8.30595 -9.21411 319 " " " " A 70 0 0 "ILE " " O  " " " 8 0 1 C2 
    2436 14 -1.8381 5.73243 -7.04876 319 " " " " A 2 0 0 "ILE " " CB " " " 6 0 1 C2 
    2437 14 -1.18599 4.81481 -5.98255 319 " " " " A 2 0 0 "ILE " " CG1" " " 6 0 1 C2 
    2438 14 -1.96485 5.01882 -8.44059 319 " " " " A 2 0 0 "ILE " " CG2" " " 6 0 1 C2 
    2439 14 -1.96536 3.52802 -5.63756 319 " " " " A 2 0 0 "ILE " " CD1" " " 6 0 1 C2 
    2440 40 -2.88459 8.6209 -8.25656 320 " " " " A 43 0 0 "ILE " " N  " " " 7 0 1 C2 
    2441 14 -3.51955 9.50249 -9.20492 320 " " " " A 2 0 0 "ILE " " CA " " " 6 0 1 C2 
    2442 14 -2.67237 10.8429 -9.42671 320 " " " " A 2 0 0 "ILE " " C  " " " 6 0 1 C2 
    2443 23 -2.47057 11.3157 -10.5639 320 " " " " A 70 0 0 "ILE " " O  " " " 8 0 1 C2 
    2444 14 -5.04582 9.86257 -8.86869 320 " " " " A 2 0 0 "ILE " " CB " " " 6 0 1 C2 
    2445 14 -5.8985 8.64281 -8.76183 320 " " " " A 2 0 0 "ILE " " CG1" " " 6 0 1 C2 
    2446 14 -5.69415 10.811 -9.93748 320 " " " " A 2 0 0 "ILE " " CG2" " " 6 0 1 C2 
    2447 14 -7.27246 8.99678 -8.04171 320 " " " " A 2 0 0 "ILE " " CD1" " " 6 0 1 C2 
    2448 40 -2.20078 11.4412 -8.28133 321 " " " " A 43 0 0 "ALA " " N  " " " 7 0 1 C2 
    2449 14 -1.38317 12.5911 -8.25996 321 " " " " A 2 0 0 "ALA " " CA " " " 6 0 1 C2 
    2450 14 0.0553769 12.3099 -8.83776 321 " " " " A 2 0 0 "ALA " " C  " " " 6 0 1 C2 
    2451 23 0.500897 13.2561 -9.42829 321 " " " " A 70 0 0 "ALA " " O  " " " 8 0 1 C2 
    2452 14 -1.24213 13.042 -6.84832 321 " " " " A 2 0 0 "ALA " " CB " " " 6 0 1 C2 
    2453 40 0.662805 11.1506 -8.71392 322 " " " " A 43 0 0 "SER " " N  " " " 7 0 1 C2 
    2454 14 1.90115 10.7797 -9.39361 322 " " " " A 2 0 0 "SER " " CA " " " 6 0 1 C2 
    2455 14 1.74714 10.6116 -10.9356 322 " " " " A 2 0 0 "SER " " C  " " " 6 0 1 C2 
    2456 23 2.52795 11.0897 -11.742 322 " " " " A 70 0 0 "SER " " O  " " " 8 0 1 C2 
    2457 14 2.54082 9.52217 -8.83475 322 " " " " A 2 0 0 "SER " " CB " " " 6 0 1 C2 
    2458 23 2.95933 9.86007 -7.47444 322 " " " " A 70 0 0 "SER " " OG " " " 8 0 1 C2 
    2459 40 0.637125 9.94134 -11.3228 323 " " " " A 43 0 0 "VAL " " N  " " " 7 0 1 C2 
    2460 14 0.381445 9.50724 -12.716 323 " " " " A 2 0 0 "VAL " " CA " " " 6 0 1 C2 
    2461 14 -0.0177398 10.7783 -13.519 323 " " " " A 2 0 0 "VAL " " C  " " " 6 0 1 C2 
    2462 23 0.367132 10.9073 -14.6821 323 " " " " A 70 0 0 "VAL " " O  " " " 8 0 1 C2 
    2463 14 -0.649933 8.28925 -12.6327 323 " " " " A 2 0 0 "VAL " " CB " " " 6 0 1 C2 
    2464 14 -1.12364 7.70205 -13.9629 323 " " " " A 2 0 0 "VAL " " CG1" " " 6 0 1 C2 
    2465 14 -0.00445762 7.05963 -11.9017 323 " " " " A 2 0 0 "VAL " " CG2" " " 6 0 1 C2 
    2466 40 -0.795474 11.7434 -12.9571 324 " " " " A 43 0 0 "MET " " N  " " " 7 0 1 C2 
    2467 14 -1.18353 12.9869 -13.6318 324 " " " " A 2 0 0 "MET " " CA " " " 6 0 1 C2 
    2468 14 0.0720472 13.7828 -13.9967 324 " " " " A 2 0 0 "MET " " C  " " " 6 0 1 C2 
    2469 23 0.227095 14.3875 -15.0662 324 " " " " A 70 0 0 "MET " " O  " " " 8 0 1 C2 
    2470 14 -2.23279 13.7658 -12.8241 324 " " " " A 2 0 0 "MET " " CB " " " 6 0 1 C2 
    2471 14 -3.61783 13.1834 -12.7496 324 " " " " A 2 0 0 "MET " " CG " " " 6 0 1 C2 
    2472 52 -4.81451 13.8922 -11.5796 324 " " " " A 13 0 0 "MET " " SD " " " 16 0 1 C2 
    2473 14 -5.89081 15.1047 -12.5291 324 " " " " A 2 0 0 "MET " " CE " " " 6 0 1 C2 
    2474 40 1.05809 13.7605 -13.089 325 " " " " A 43 0 0 "LEU " " N  " " " 7 0 1 C2 
    2475 14 2.4609 14.2176 -13.4312 325 " " " " A 2 0 0 "LEU " " CA " " " 6 0 1 C2 
    2476 14 3.27125 13.4149 -14.4744 325 " " " " A 2 0 0 "LEU " " C  " " " 6 0 1 C2 
    2477 23 4.07778 14.0051 -15.1282 325 " " " " A 70 0 0 "LEU " " O  " " " 8 0 1 C2 
    2478 14 3.30478 14.4712 -12.128 325 " " " " A 2 0 0 "LEU " " CB " " " 6 0 1 C2 
    2479 14 3.18775 15.8422 -11.3911 325 " " " " A 2 0 0 "LEU " " CG " " " 6 0 1 C2 
    2480 14 3.71809 17.0058 -12.2231 325 " " " " A 2 0 0 "LEU " " CD1" " " 6 0 1 C2 
    2481 14 1.80799 16.1926 -10.7579 325 " " " " A 2 0 0 "LEU " " CD2" " " 6 0 1 C2 
    2482 40 3.09433 12.1193 -14.7344 326 " " " " A 43 0 0 "ALA " " N  " " " 7 0 1 C2 
    2483 14 3.85429 11.3971 -15.7074 326 " " " " A 2 0 0 "ALA " " CA " " " 6 0 1 C2 
    2484 14 3.43268 11.8138 -17.1211 326 " " " " A 2 0 0 "ALA " " C  " " " 6 0 1 C2 
    2485 23 4.19502 11.8896 -18.1101 326 " " " " A 70 0 0 "ALA " " O  " " " 8 0 1 C2 
    2486 14 3.5214 9.9066 -15.6693 326 " " " " A 2 0 0 "ALA " " CB " " " 6 0 1 C2 
    2487 40 2.12392 12.1012 -17.2584 327 " " " " A 43 0 0 "ALA " " N  " " " 7 0 1 C2 
    2488 14 1.51607 12.6017 -18.5054 327 " " " " A 2 0 0 "ALA " " CA " " " 6 0 1 C2 
    2489 14 1.80284 14.0202 -18.7824 327 " " " " A 2 0 0 "ALA " " C  " " " 6 0 1 C2 
    2490 23 2.41888 14.3311 -19.8203 327 " " " " A 70 0 0 "ALA " " O  " " " 8 0 1 C2 
    2491 14 -0.0115624 12.5287 -18.2891 327 " " " " A 2 0 0 "ALA " " CB " " " 6 0 1 C2 
    2492 40 1.48435 14.9624 -17.8107 328 " " " " A 43 0 0 "ILE " " N  " " " 7 0 1 C2 
    2493 14 1.79964 16.4158 -17.8184 328 " " " " A 2 0 0 "ILE " " CA " " " 6 0 1 C2 
    2494 14 3.25213 16.6733 -18.2028 328 " " " " A 2 0 0 "ILE " " C  " " " 6 0 1 C2 
    2495 23 3.49376 17.4454 -19.2065 328 " " " " A 70 0 0 "ILE " " O  " " " 8 0 1 C2 
    2496 14 1.26175 17.176 -16.5646 328 " " " " A 2 0 0 "ILE " " CB " " " 6 0 1 C2 
    2497 14 -0.314356 17.2666 -16.4125 328 " " " " A 2 0 0 "ILE " " CG1" " " 6 0 1 C2 
    2498 14 1.99746 18.5761 -16.4669 328 " " " " A 2 0 0 "ILE " " CG2" " " 6 0 1 C2 
    2499 14 -0.749862 17.4146 -14.9477 328 " " " " A 2 0 0 "ILE " " CD1" " " 6 0 1 C2 
    2500 40 4.26605 16.1646 -17.4748 329 " " " " A 43 0 0 "LEU " " N  " " " 7 0 1 C2 
    2501 14 5.61245 16.6966 -17.7078 329 " " " " A 2 0 0 "LEU " " CA " " " 6 0 1 C2 
    2502 14 6.24824 16.0852 -18.9957 329 " " " " A 2 0 0 "LEU " " C  " " " 6 0 1 C2 
    2503 23 7.13772 16.7756 -19.5226 329 " " " " A 70 0 0 "LEU " " O  " " " 8 0 1 C2 
    2504 14 6.48248 16.2902 -16.5089 329 " " " " A 2 0 0 "LEU " " CB " " " 6 0 1 C2 
    2505 14 5.96792 16.8229 -15.1999 329 " " " " A 2 0 0 "LEU " " CG " " " 6 0 1 C2 
    2506 14 6.90985 16.1694 -14.0854 329 " " " " A 2 0 0 "LEU " " CD1" " " 6 0 1 C2 
    2507 14 6.02583 18.3807 -14.9256 329 " " " " A 2 0 0 "LEU " " CD2" " " 6 0 1 C2 
    2508 40 5.67976 15.0091 -19.6028 330 " " " " A 43 0 0 "SER " " N  " " " 7 0 1 C2 
    2509 14 5.94974 14.5711 -20.9798 330 " " " " A 2 0 0 "SER " " CA " " " 6 0 1 C2 
    2510 14 5.53559 15.6031 -22.0676 330 " " " " A 2 0 0 "SER " " C  " " " 6 0 1 C2 
    2511 23 6.38754 15.9431 -22.9338 330 " " " " A 70 0 0 "SER " " O  " " " 8 0 1 C2 
    2512 14 5.34742 13.2632 -21.2508 330 " " " " A 2 0 0 "SER " " CB " " " 6 0 1 C2 
    2513 23 5.82725 12.2805 -20.3123 330 " " " " A 70 0 0 "SER " " OG " " " 8 0 1 C2 
    2514 40 4.31368 16.0936 -21.9302 331 " " " " A 43 0 0 "ILE " " N  " " " 7 0 1 C2 
    2515 14 3.75805 17.1745 -22.8671 331 " " " " A 2 0 0 "ILE " " CA " " " 6 0 1 C2 
    2516 14 4.05143 18.587 -22.4116 331 " " " " A 2 0 0 "ILE " " C  " " " 6 0 1 C2 
    2517 23 3.29256 19.4271 -22.9073 331 " " " " A 70 0 0 "ILE " " O  " " " 8 0 1 C2 
    2518 14 2.25847 16.9046 -23.201 331 " " " " A 2 0 0 "ILE " " CB " " " 6 0 1 C2 
    2519 14 1.28978 17.175 -22.062 331 " " " " A 2 0 0 "ILE " " CG1" " " 6 0 1 C2 
    2520 14 2.01187 15.4451 -23.7701 331 " " " " A 2 0 0 "ILE " " CG2" " " 6 0 1 C2 
    2521 14 -0.0844234 17.6253 -22.5659 331 " " " " A 2 0 0 "ILE " " CD1" " " 6 0 1 C2 
    2522 40 5.01794 18.902 -21.5086 332 " " " " A 43 0 0 "THR " " N  " " " 7 0 1 C2 
    2523 14 5.43942 20.164 -21.127 332 " " " " A 2 0 0 "THR " " CA " " " 6 0 1 C2 
    2524 14 6.9748 20.3205 -21.0428 332 " " " " A 2 0 0 "THR " " C  " " " 6 0 1 C2 
    2525 23 7.59706 20.6726 -22.0388 332 " " " " A 70 0 0 "THR " " O  " " " 8 0 1 C2 
    2526 14 4.64461 20.7638 -19.86 332 " " " " A 2 0 0 "THR " " CB " " " 6 0 1 C2 
    2527 23 4.8176 19.8234 -18.8141 332 " " " " A 70 0 0 "THR " " OG1" " " 8 0 1 C2 
    2528 14 3.15856 21.0031 -19.9405 332 " " " " A 2 0 0 "THR " " CG2" " " 6 0 1 C2 
    2529 40 7.57664 20.1957 -19.8728 333 " " " " A 43 0 0 "VAL " " N  " " " 7 0 1 C2 
    2530 14 9.06104 20.3228 -19.5872 333 " " " " A 2 0 0 "VAL " " CA " " " 6 0 1 C2 
    2531 14 9.9255 19.3889 -20.5148 333 " " " " A 2 0 0 "VAL " " C  " " " 6 0 1 C2 
    2532 23 10.9918 19.8074 -20.9964 333 " " " " A 70 0 0 "VAL " " O  " " " 8 0 1 C2 
    2533 14 9.33261 20.1541 -18.0735 333 " " " " A 2 0 0 "VAL " " CB " " " 6 0 1 C2 
    2534 14 10.7874 20.0996 -17.6508 333 " " " " A 2 0 0 "VAL " " CG1" " " 6 0 1 C2 
    2535 14 8.48538 21.182 -17.2493 333 " " " " A 2 0 0 "VAL " " CG2" " " 6 0 1 C2 
    2536 40 9.45942 18.162 -20.7452 334 " " " " A 43 0 0 "LEU " " N  " " " 7 0 1 C2 
    2537 14 10.3184 17.2431 -21.4393 334 " " " " A 2 0 0 "LEU " " CA " " " 6 0 1 C2 
    2538 14 10.3032 17.5683 -22.9183 334 " " " " A 2 0 0 "LEU " " C  " " " 6 0 1 C2 
    2539 23 11.3807 17.6849 -23.5572 334 " " " " A 70 0 0 "LEU " " O  " " " 8 0 1 C2 
    2540 14 9.74673 15.7945 -21.2173 334 " " " " A 2 0 0 "LEU " " CB " " " 6 0 1 C2 
    2541 14 10.5439 14.5633 -21.726 334 " " " " A 2 0 0 "LEU " " CG " " " 6 0 1 C2 
    2542 14 12.0668 14.7654 -21.4887 334 " " " " A 2 0 0 "LEU " " CD1" " " 6 0 1 C2 
    2543 14 9.84386 13.2809 -21.2059 334 " " " " A 2 0 0 "LEU " " CD2" " " 6 0 1 C2 
    2544 40 9.1472 17.6795 -23.615 335 " " " " A 43 0 0 "ALA " " N  " " " 7 0 1 C2 
    2545 14 9.14467 18.0342 -25.0186 335 " " " " A 2 0 0 "ALA " " CA " " " 6 0 1 C2 
    2546 14 9.88309 19.3562 -25.3804 335 " " " " A 2 0 0 "ALA " " C  " " " 6 0 1 C2 
    2547 23 10.4039 19.4886 -26.4673 335 " " " " A 70 0 0 "ALA " " O  " " " 8 0 1 C2 
    2548 14 7.65924 18.179 -25.528 335 " " " " A 2 0 0 "ALA " " CB " " " 6 0 1 C2 
    2549 40 9.9739 20.2856 -24.4094 336 " " " " A 43 0 0 "ALA " " N  " " " 7 0 1 C2 
    2550 14 10.4445 21.692 -24.6411 336 " " " " A 2 0 0 "ALA " " CA " " " 6 0 1 C2 
    2551 14 11.9799 21.6665 -24.2968 336 " " " " A 2 0 0 "ALA " " C  " " " 6 0 1 C2 
    2552 23 12.6439 22.557 -24.7341 336 " " " " A 70 0 0 "ALA " " O  " " " 8 0 1 C2 
    2553 14 9.80142 22.7731 -23.7272 336 " " " " A 2 0 0 "ALA " " CB " " " 6 0 1 C2 
    2554 40 12.4963 20.5857 -23.6131 337 " " " " A 43 0 0 "ALA " " N  " " " 7 0 1 C2 
    2555 14 13.9667 20.3894 -23.3931 337 " " " " A 2 0 0 "ALA " " CA " " " 6 0 1 C2 
    2556 14 14.5122 19.6808 -24.6168 337 " " " " A 2 0 0 "ALA " " C  " " " 6 0 1 C2 
    2557 23 15.6008 20.0453 -24.9124 337 " " " " A 70 0 0 "ALA " " O  " " " 8 0 1 C2 
    2558 14 14.2016 19.5305 -22.1026 337 " " " " A 2 0 0 "ALA " " CB " " " 6 0 1 C2 
    2559 40 13.8221 18.7637 -25.3513 338 " " " " A 43 0 0 "LEU " " N  " " " 7 0 1 C2 
    2560 14 14.348 18.2847 -26.5888 338 " " " " A 2 0 0 "LEU " " CA " " " 6 0 1 C2 
    2561 14 14.6567 19.3831 -27.6428 338 " " " " A 2 0 0 "LEU " " C  " " " 6 0 1 C2 
    2562 23 15.7317 19.4352 -28.1921 338 " " " " A 70 0 0 "LEU " " O  " " " 8 0 1 C2 
    2563 14 13.4573 17.1593 -27.1993 338 " " " " A 2 0 0 "LEU " " CB " " " 6 0 1 C2 
    2564 14 13.4541 15.8911 -26.3177 338 " " " " A 2 0 0 "LEU " " CG " " " 6 0 1 C2 
    2565 14 12.0247 15.1978 -26.2463 338 " " " " A 2 0 0 "LEU " " CD1" " " 6 0 1 C2 
    2566 14 14.5539 14.9757 -26.7844 338 " " " " A 2 0 0 "LEU " " CD2" " " 6 0 1 C2 
    2567 40 13.756 20.3422 -27.7901 339 " " " " A 43 0 0 "ALA " " N  " " " 7 0 1 C2 
    2568 14 13.8213 21.4345 -28.6551 339 " " " " A 2 0 0 "ALA " " CA " " " 6 0 1 C2 
    2569 14 14.9356 22.4786 -28.5145 339 " " " " A 2 0 0 "ALA " " C  " " " 6 0 1 C2 
    2570 23 15.0323 23.4826 -29.2661 339 " " " " A 70 0 0 "ALA " " O  " " " 8 0 1 C2 
    2571 14 12.4569 22.0844 -28.5107 339 " " " " A 2 0 0 "ALA " " CB " " " 6 0 1 C2 
    2572 40 15.7943 22.3512 -27.4973 340 " " " " A 43 0 0 "ILE " " N  " " " 7 0 1 C2 
    2573 14 16.9587 23.1705 -27.1481 340 " " " " A 2 0 0 "ILE " " CA " " " 6 0 1 C2 
    2574 14 18.2472 22.4809 -27.7302 340 " " " " A 2 0 0 "ILE " " C  " " " 6 0 1 C2 
    2575 23 18.9708 23.1412 -28.4902 340 " " " " A 70 0 0 "ILE " " O  " " " 8 0 1 C2 
    2576 14 16.9728 23.2689 -25.5529 340 " " " " A 2 0 0 "ILE " " CB " " " 6 0 1 C2 
    2577 14 15.7424 24.0115 -25.0184 340 " " " " A 2 0 0 "ILE " " CG1" " " 6 0 1 C2 
    2578 14 18.2692 23.9485 -25.0061 340 " " " " A 2 0 0 "ILE " " CG2" " " 6 0 1 C2 
    2579 14 15.6359 24.0402 -23.5155 340 " " " " A 2 0 0 "ILE " " CD1" " " 6 0 1 C2 
    2580 40 18.3332 21.1706 -27.509 341 " " " " A 43 0 0 "LEU " " N  " " " 7 0 1 C2 
    2581 14 19.308 20.3658 -28.0819 341 " " " " A 2 0 0 "LEU " " CA " " " 6 0 1 C2 
    2582 14 19.1798 20.2116 -29.6318 341 " " " " A 2 0 0 "LEU " " C  " " " 6 0 1 C2 
    2583 23 20.1181 20.3747 -30.3859 341 " " " " A 70 0 0 "LEU " " O  " " " 8 0 1 C2 
    2584 14 19.0739 18.9865 -27.4547 341 " " " " A 2 0 0 "LEU " " CB " " " 6 0 1 C2 
    2585 14 19.2193 18.7318 -25.9391 341 " " " " A 2 0 0 "LEU " " CG " " " 6 0 1 C2 
    2586 14 19.0092 17.2999 -25.6335 341 " " " " A 2 0 0 "LEU " " CD1" " " 6 0 1 C2 
    2587 14 20.5742 19.0965 -25.1666 341 " " " " A 2 0 0 "LEU " " CD2" " " 6 0 1 C2 
    2588 40 18.0346 19.794 -30.0838 342 " " " " A 43 0 0 "GLY " " N  " " " 7 0 1 C2 
    2589 14 17.5797 19.6581 -31.4396 342 " " " " A 2 0 0 "GLY " " CA " " " 6 0 1 C2 
    2590 14 18.414 18.4764 -32.0359 342 " " " " A 2 0 0 "GLY " " C  " " " 6 0 1 C2 
    2591 23 18.4863 17.4252 -31.4219 342 " " " " A 70 0 0 "GLY " " O  " " " 8 0 1 C2 
    2592 40 19.1098 18.5488 -33.2261 343 " " " " A 43 0 0 "PRO " " N  " " " 7 0 1 C2 
    2593 14 20.0462 17.534 -33.6822 343 " " " " A 2 0 0 "PRO " " CA " " " 6 0 1 C2 
    2594 14 21.3364 17.5472 -32.8026 343 " " " " A 2 0 0 "PRO " " C  " " " 6 0 1 C2 
    2595 23 22.4345 17.7528 -33.3049 343 " " " " A 70 0 0 "PRO " " O  " " " 8 0 1 C2 
    2596 14 20.2718 18.0121 -35.1419 343 " " " " A 2 0 0 "PRO " " CB " " " 6 0 1 C2 
    2597 14 20.2724 19.5389 -35.0676 343 " " " " A 2 0 0 "PRO " " CG " " " 6 0 1 C2 
    2598 14 19.1582 19.7207 -34.058 343 " " " " A 2 0 0 "PRO " " CD " " " 6 0 1 C2 
    2599 40 21.2217 17.3073 -31.4912 344 " " " " A 43 0 0 "ARG " " N  " " " 7 0 1 C2 
    2600 14 22.3812 17.1891 -30.6668 344 " " " " A 2 0 0 "ARG " " CA " " " 6 0 1 C2 
    2601 14 22.1151 16.4127 -29.4001 344 " " " " A 2 0 0 "ARG " " C  " " " 6 0 1 C2 
    2602 23 22.4593 16.8391 -28.3541 344 " " " " A 70 0 0 "ARG " " O  " " " 8 0 1 C2 
    2603 14 23.1567 18.5984 -30.514 344 " " " " A 2 0 0 "ARG " " CB " " " 6 0 1 C2 
    2604 14 24.6193 18.6253 -30.7624 344 " " " " A 2 0 0 "ARG " " CG " " " 6 0 1 C2 
    2605 14 25.1549 20.0652 -30.7362 344 " " " " A 2 0 0 "ARG " " CD " " " 6 0 1 C2 
    2606 40 26.5438 20.2198 -31.2235 344 " " " " A 43 0 0 "ARG " " NE " " " 7 0 1 C2 
    2607 14 27.2876 21.3111 -31.0094 344 " " " " A 2 0 0 "ARG " " CZ " " " 6 0 1 C2 
    2608 40 28.4896 21.3827 -31.6442 344 " " " " A 43 0 0 "ARG " " NH1" " " 7 0 1 C2 
    2609 40 26.8268 22.3374 -30.3508 344 " " " " A 43 0 0 "ARG " " NH2" " " 7 0 1 C2 
    2610 40 21.3626 15.3455 -29.5058 345 " " " " A 43 0 0 "VAL " " N  " " " 7 0 1 C2 
    2611 14 21.0274 14.5003 -28.4282 345 " " " " A 2 0 0 "VAL " " CA " " " 6 0 1 C2 
    2612 14 22.2775 13.5948 -28.1571 345 " " " " A 2 0 0 "VAL " " C  " " " 6 0 1 C2 
    2613 23 22.5034 13.1173 -27.062 345 " " " " A 70 0 0 "VAL " " O  " " " 8 0 1 C2 
    2614 14 19.8228 13.5517 -28.8139 345 " " " " A 2 0 0 "VAL " " CB " " " 6 0 1 C2 
    2615 14 19.0978 12.8426 -27.664 345 " " " " A 2 0 0 "VAL " " CG1" " " 6 0 1 C2 
    2616 14 18.7833 14.2136 -29.6655 345 " " " " A 2 0 0 "VAL " " CG2" " " 6 0 1 C2 
    2617 40 23.1258 13.2642 -29.2021 346 " " " " A 43 0 0 "ASP " " N  " " " 7 0 1 C2 
    2618 14 24.2296 12.2924 -29.0764 346 " " " " A 2 0 0 "ASP " " CA " " " 6 0 1 C2 
    2619 14 25.4528 12.5648 -29.9098 346 " " " " A 2 0 0 "ASP " " C  " " " 6 0 1 C2 
    2620 23 26.0356 11.6612 -30.5498 346 " " " " A 70 0 0 "ASP " " O  " " " 8 0 1 C2 
    2621 14 23.7309 10.8089 -29.1923 346 " " " " A 2 0 0 "ASP " " CB " " " 6 0 1 C2 
    2622 14 23.1323 10.3922 -30.5896 346 " " " " A 2 0 0 "ASP " " CG " " " 6 0 1 C2 
    2623 23 22.8815 11.2486 -31.4254 346 " " " " A 70 0 0 "ASP " " OD1" " " 8 0 1 C2 
    2624 23 23.0808 9.1757 -30.828 346 " " " " A 70 0 0 "ASP " " OD2" " " 8 0 1 C2 
    2625 40 25.8951 13.7739 -29.8945 347 " " " " A 43 0 0 "ALA " " N  " " " 7 0 1 C2 
    2626 14 27.1083 14.1125 -30.5703 347 " " " " A 2 0 0 "ALA " " CA " " " 6 0 1 C2 
    2627 14 28.2981 13.7892 -29.596 347 " " " " A 2 0 0 "ALA " " C  " " " 6 0 1 C2 
    2628 23 29.3574 13.2985 -30.0293 347 " " " " A 70 0 0 "ALA " " O  " " " 8 0 1 C2 
    2629 14 27.1095 15.5695 -30.9215 347 " " " " A 2 0 0 "ALA " " CB " " " 6 0 1 C2 
    2630 40 28.0671 14.0715 -28.268 348 " " " " A 43 0 0 "LEU " " N  " " " 7 0 1 C2 
    2631 14 28.9722 13.8363 -27.1474 348 " " " " A 2 0 0 "LEU " " CA " " " 6 0 1 C2 
    2632 14 29.137 12.3175 -26.8301 348 " " " " A 2 0 0 "LEU " " C  " " " 6 0 1 C2 
    2633 23 28.1103 11.589 -26.6797 348 " " " " A 70 0 0 "LEU " " O  " " " 8 0 1 C2 
    2634 14 28.4279 14.5634 -25.9513 348 " " " " A 2 0 0 "LEU " " CB " " " 6 0 1 C2 
    2635 14 29.0549 14.4068 -24.5789 348 " " " " A 2 0 0 "LEU " " CG " " " 6 0 1 C2 
    2636 14 30.5373 14.9384 -24.6149 348 " " " " A 2 0 0 "LEU " " CD1" " " 6 0 1 C2 
    2637 14 28.3258 15.1945 -23.5483 348 " " " " A 2 0 0 "LEU " " CD2" " " 6 0 1 C2 
    2638 40 30.3186 11.783 -26.6022 349 " " " " A 43 0 0 "GLY " " N  " " " 7 0 1 C2 
    2639 14 30.5988 10.4019 -26.1818 349 " " " " A 2 0 0 "GLY " " CA " " " 6 0 1 C2 
    2640 14 31.7852 10.4999 -25.1951 349 " " " " A 2 0 0 "GLY " " C  " " " 6 0 1 C2 
    2641 23 32.0167 11.5736 -24.6153 349 " " " " A 70 0 0 "GLY " " O  " " " 8 0 1 C2 
    2642 40 32.4457 9.34228 -25.0495 350 " " " " A 43 0 0 "VAL " " N  " " " 7 0 1 C2 
    2643 14 33.7188 9.17742 -24.2788 350 " " " " A 2 0 0 "VAL " " CA " " " 6 0 1 C2 
    2644 14 34.908 8.80156 -25.1995 350 " " " " A 2 0 0 "VAL " " C  " " " 6 0 1 C2 
    2645 23 36.0297 8.97144 -24.8096 350 " " " " A 70 0 0 "VAL " " O  " " " 8 0 1 C2 
    2646 14 33.5302 8.1157 -23.1915 350 " " " " A 2 0 0 "VAL " " CB " " " 6 0 1 C2 
    2647 14 32.6106 8.40201 -22.0482 350 " " " " A 2 0 0 "VAL " " CG1" " " 6 0 1 C2 
    2648 14 33.0395 6.73658 -23.8465 350 " " " " A 2 0 0 "VAL " " CG2" " " 6 0 1 C2 
    2649 40 34.6363 8.29988 -26.4046 351 " " " " A 43 0 0 "THR " " N  " " " 7 0 1 C2 
    2650 14 35.5854 8.10478 -27.498 351 " " " " A 2 0 0 "THR " " CA " " " 6 0 1 C2 
    2651 14 35.9343 9.42822 -28.1519 351 " " " " A 2 0 0 "THR " " C  " " " 6 0 1 C2 
    2652 23 36.9471 9.48187 -28.8446 351 " " " " A 70 0 0 "THR " " O  " " " 8 0 1 C2 
    2653 14 34.9994 7.09553 -28.5629 351 " " " " A 2 0 0 "THR " " CB " " " 6 0 1 C2 
    2654 23 33.7633 7.70447 -29.0013 351 " " " " A 70 0 0 "THR " " OG1" " " 8 0 1 C2 
    2655 14 34.7469 5.70037 -27.9262 351 " " " " A 2 0 0 "THR " " CG2" " " 6 0 1 C2 
    2656 40 35.1248 10.516 -28.0872 352 " " " " A 43 0 0 "THR " " N  " " " 7 0 1 C2 
    2657 14 35.175 11.7482 -28.7821 352 " " " " A 2 0 0 "THR " " CA " " " 6 0 1 C2 
    2658 14 36.3828 12.6151 -28.3323 352 " " " " A 2 0 0 "THR " " C  " " " 6 0 1 C2 
    2659 23 36.6715 13.5744 -28.9644 352 " " " " A 70 0 0 "THR " " O  " " " 8 0 1 C2 
    2660 14 33.8069 12.4919 -28.636 352 " " " " A 2 0 0 "THR " " CB " " " 6 0 1 C2 
    2661 23 33.2724 12.6055 -27.3396 352 " " " " A 70 0 0 "THR " " OG1" " " 8 0 1 C2 
    2662 14 32.618 11.8073 -29.35 352 " " " " A 2 0 0 "THR " " CG2" " " 6 0 1 C2 
    2663 40 37.153 12.181 -27.3759 353 " " " " A 43 0 0 "LEU " " N  " " " 7 0 1 C2 
    2664 14 38.4703 12.6427 -26.9918 353 " " " " A 2 0 0 "LEU " " CA " " " 6 0 1 C2 
    2665 14 39.6666 12.0159 -27.7853 353 " " " " A 2 0 0 "LEU " " C  " " " 6 0 1 C2 
    2666 23 40.5853 12.7432 -28.1256 353 " " " " A 70 0 0 "LEU " " O  " " " 8 0 1 C2 
    2667 14 38.6251 12.2478 -25.4718 353 " " " " A 2 0 0 "LEU " " CB " " " 6 0 1 C2 
    2668 14 39.8295 12.8854 -24.7728 353 " " " " A 2 0 0 "LEU " " CG " " " 6 0 1 C2 
    2669 14 39.3064 13.6461 -23.4927 353 " " " " A 2 0 0 "LEU " " CD1" " " 6 0 1 C2 
    2670 14 40.8365 11.8419 -24.2412 353 " " " " A 2 0 0 "LEU " " CD2" " " 6 0 1 C2 
    2671 40 39.4396 10.7585 -28.3425 354 " " " " A 43 0 0 "LEU " " N  " " " 7 0 1 C2 
    2672 14 40.4289 10.0929 -29.1928 354 " " " " A 2 0 0 "LEU " " CA " " " 6 0 1 C2 
    2673 14 40.1627 10.2352 -30.6642 354 " " " " A 2 0 0 "LEU " " C  " " " 6 0 1 C2 
    2674 23 40.5691 9.40556 -31.4916 354 " " " " A 70 0 0 "LEU " " O  " " " 8 0 1 C2 
    2675 14 40.5681 8.58388 -28.8161 354 " " " " A 2 0 0 "LEU " " CB " " " 6 0 1 C2 
    2676 14 40.322 8.21432 -27.27 354 " " " " A 2 0 0 "LEU " " CG " " " 6 0 1 C2 
    2677 14 39.9569 6.76113 -26.8625 354 " " " " A 2 0 0 "LEU " " CD1" " " 6 0 1 C2 
    2678 14 41.572 8.71184 -26.4547 354 " " " " A 2 0 0 "LEU " " CD2" " " 6 0 1 C2 
    2679 40 39.2177 11.1477 -31.0337 355 " " " " A 43 0 0 "LYS " " N  " " " 7 0 1 C2 
    2680 14 38.6983 11.31 -32.3529 355 " " " " A 2 0 0 "LYS " " CA " " " 6 0 1 C2 
    2681 14 39.4565 12.3267 -33.1155 355 " " " " A 2 0 0 "LYS " " C  " " " 6 0 1 C2 
    2682 23 39.3138 13.5786 -33.0886 355 " " " " A 70 0 0 "LYS " " O  " " " 8 0 1 C2 
    2683 14 37.2392 11.8941 -32.2207 355 " " " " A 2 0 0 "LYS " " CB " " " 6 0 1 C2 
    2684 14 36.503 12.2678 -33.4452 355 " " " " A 2 0 0 "LYS " " CG " " " 6 0 1 C2 
    2685 14 35.0232 12.2074 -33.3157 355 " " " " A 2 0 0 "LYS " " CD " " " 6 0 1 C2 
    2686 14 34.2456 12.8471 -34.5092 355 " " " " A 2 0 0 "LYS " " CE " " " 6 0 1 C2 
    2687 40 32.8012 12.8138 -34.149 355 " " " " A 43 0 0 "LYS " " NZ " " " 7 0 1 C2 
    2688 40 24.2718 -9.98799 -32.1733 388 " " " " A 43 0 0 "GLY " " N  " " " 7 0 1 C2 
    2689 14 22.8913 -9.98392 -32.0618 388 " " " " A 2 0 0 "GLY " " CA " " " 6 0 1 C2 
    2690 14 22.3006 -11.3933 -31.9571 388 " " " " A 2 0 0 "GLY " " C  " " " 6 0 1 C2 
    2691 23 22.9237 -12.368 -32.3959 388 " " " " A 70 0 0 "GLY " " O  " " " 8 0 1 C2 
    2692 40 21.2267 -11.5951 -31.282 389 " " " " A 43 0 0 "PHE " " N  " " " 7 0 1 C2 
    2693 14 20.3613 -12.8611 -31.2303 389 " " " " A 2 0 0 "PHE " " CA " " " 6 0 1 C2 
    2694 14 18.902 -12.5721 -31.0006 389 " " " " A 2 0 0 "PHE " " C  " " " 6 0 1 C2 
    2695 23 18.07 -13.4215 -31.1985 389 " " " " A 70 0 0 "PHE " " O  " " " 8 0 1 C2 
    2696 14 20.9363 -13.8536 -30.2393 389 " " " " A 2 0 0 "PHE " " CB " " " 6 0 1 C2 
    2697 14 20.4065 -15.2607 -30.3953 389 " " " " A 2 0 0 "PHE " " CG " " " 6 0 1 C2 
    2698 14 20.8883 -16.1077 -31.4576 389 " " " " A 2 0 0 "PHE " " CD1" " " 6 0 1 C2 
    2699 14 19.4186 -15.7676 -29.5373 389 " " " " A 2 0 0 "PHE " " CD2" " " 6 0 1 C2 
    2700 14 20.1871 -17.3356 -31.7121 389 " " " " A 2 0 0 "PHE " " CE1" " " 6 0 1 C2 
    2701 14 18.7474 -17.0018 -29.8165 389 " " " " A 2 0 0 "PHE " " CE2" " " 6 0 1 C2 
    2702 14 19.187 -17.8207 -30.8662 389 " " " " A 2 0 0 "PHE " " CZ " " " 6 0 1 C2 
    2703 40 18.6072 -11.3285 -30.6569 390 " " " " A 43 0 0 "TRP " " N  " " " 7 0 1 C2 
    2704 14 17.2799 -10.8787 -30.3092 390 " " " " A 2 0 0 "TRP " " CA " " " 6 0 1 C2 
    2705 14 16.3709 -10.9104 -31.5815 390 " " " " A 2 0 0 "TRP " " C  " " " 6 0 1 C2 
    2706 23 15.2763 -11.4505 -31.6351 390 " " " " A 70 0 0 "TRP " " O  " " " 8 0 1 C2 
    2707 14 17.2617 -9.42494 -29.7944 390 " " " " A 2 0 0 "TRP " " CB " " " 6 0 1 C2 
    2708 14 15.9046 -8.91542 -29.4131 390 " " " " A 2 0 0 "TRP " " CG " " " 6 0 1 C2 
    2709 14 15.1303 -8.16753 -30.2148 390 " " " " A 2 0 0 "TRP " " CD1" " " 6 0 1 C2 
    2710 14 15.1878 -9.02205 -28.1398 390 " " " " A 2 0 0 "TRP " " CD2" " " 6 0 1 C2 
    2711 40 13.9654 -7.90657 -29.556 390 " " " " A 43 0 0 "TRP " " NE1" " " 7 0 1 C2 
    2712 14 13.8418 -8.57917 -28.3652 390 " " " " A 2 0 0 "TRP " " CE2" " " 6 0 1 C2 
    2713 14 15.4863 -9.69023 -26.9202 390 " " " " A 2 0 0 "TRP " " CE3" " " 6 0 1 C2 
    2714 14 12.7763 -8.93995 -27.471 390 " " " " A 2 0 0 "TRP " " CZ2" " " 6 0 1 C2 
    2715 14 14.4851 -9.95058 -25.9643 390 " " " " A 2 0 0 "TRP " " CZ3" " " 6 0 1 C2 
    2716 14 13.156 -9.55438 -26.2638 390 " " " " A 2 0 0 "TRP " " CH2" " " 6 0 1 C2 
    2717 40 16.9477 -10.5641 -32.724 391 " " " " A 43 0 0 "GLY " " N  " " " 7 0 1 C2 
    2718 14 16.4549 -10.5814 -34.1297 391 " " " " A 2 0 0 "GLY " " CA " " " 6 0 1 C2 
    2719 14 16.2521 -11.9843 -34.6915 391 " " " " A 2 0 0 "GLY " " C  " " " 6 0 1 C2 
    2720 23 15.5535 -12.0529 -35.7174 391 " " " " A 70 0 0 "GLY " " O  " " " 8 0 1 C2 
    2721 40 16.7964 -13.0661 -34.0722 392 " " " " A 43 0 0 "ARG " " N  " " " 7 0 1 C2 
    2722 14 16.4509 -14.4467 -34.3399 392 " " " " A 2 0 0 "ARG " " CA " " " 6 0 1 C2 
    2723 14 15.4059 -14.9362 -33.289 392 " " " " A 2 0 0 "ARG " " C  " " " 6 0 1 C2 
    2724 23 14.3825 -15.486 -33.7051 392 " " " " A 70 0 0 "ARG " " O  " " " 8 0 1 C2 
    2725 14 17.7361 -15.2852 -34.1831 392 " " " " A 2 0 0 "ARG " " CB " " " 6 0 1 C2 
    2726 14 18.6786 -15.0615 -35.4305 392 " " " " A 2 0 0 "ARG " " CG " " " 6 0 1 C2 
    2727 14 20.1718 -15.4969 -35.2138 392 " " " " A 2 0 0 "ARG " " CD " " " 6 0 1 C2 
    2728 40 20.2645 -16.9702 -35.2163 392 " " " " A 43 0 0 "ARG " " NE " " " 7 0 1 C2 
    2729 14 21.3904 -17.6488 -34.9617 392 " " " " A 2 0 0 "ARG " " CZ " " " 6 0 1 C2 
    2730 40 22.5382 -17.0845 -34.5811 392 " " " " A 43 0 0 "ARG " " NH1" " " 7 0 1 C2 
    2731 40 21.4085 -18.9518 -35.1809 392 " " " " A 43 0 0 "ARG " " NH2" " " 7 0 1 C2 
    2732 40 15.5594 -14.6256 -31.9654 393 " " " " A 43 0 0 "LEU " " N  " " " 7 0 1 C2 
    2733 14 14.6705 -14.969 -30.8107 393 " " " " A 2 0 0 "LEU " " CA " " " 6 0 1 C2 
    2734 14 13.2082 -14.5672 -31.1025 393 " " " " A 2 0 0 "LEU " " C  " " " 6 0 1 C2 
    2735 23 12.264 -15.1835 -30.5656 393 " " " " A 70 0 0 "LEU " " O  " " " 8 0 1 C2 
    2736 14 15.1797 -14.2938 -29.543 393 " " " " A 2 0 0 "LEU " " CB " " " 6 0 1 C2 
    2737 14 14.3808 -14.479 -28.2246 393 " " " " A 2 0 0 "LEU " " CG " " " 6 0 1 C2 
    2738 14 14.1045 -15.8372 -27.7207 393 " " " " A 2 0 0 "LEU " " CD1" " " 6 0 1 C2 
    2739 14 15.0465 -13.5649 -27.1703 393 " " " " A 2 0 0 "LEU " " CD2" " " 6 0 1 C2 
    2740 40 12.9743 -13.5052 -31.8205 394 " " " " A 43 0 0 "VAL " " N  " " " 7 0 1 C2 
    2741 14 11.5484 -13.0808 -31.9256 394 " " " " A 2 0 0 "VAL " " CA " " " 6 0 1 C2 
    2742 14 10.8162 -13.8268 -33.1094 394 " " " " A 2 0 0 "VAL " " C  " " " 6 0 1 C2 
    2743 23 9.64837 -13.6017 -33.3263 394 " " " " A 70 0 0 "VAL " " O  " " " 8 0 1 C2 
    2744 14 11.522 -11.5952 -32.3519 394 " " " " A 2 0 0 "VAL " " CB " " " 6 0 1 C2 
    2745 14 11.7862 -10.7627 -31.0622 394 " " " " A 2 0 0 "VAL " " CG1" " " 6 0 1 C2 
    2746 14 12.1573 -11.0734 -33.6244 394 " " " " A 2 0 0 "VAL " " CG2" " " 6 0 1 C2 
    2747 40 11.6097 -14.6521 -33.8473 395 " " " " A 43 0 0 "ASN " " N  " " " 7 0 1 C2 
    2748 14 11.2353 -15.6708 -34.7861 395 " " " " A 2 0 0 "ASN " " CA " " " 6 0 1 C2 
    2749 14 10.938 -16.9714 -34.0772 395 " " " " A 2 0 0 "ASN " " C  " " " 6 0 1 C2 
    2750 23 10.0395 -17.681 -34.5157 395 " " " " A 70 0 0 "ASN " " O  " " " 8 0 1 C2 
    2751 14 12.3303 -15.9511 -35.8511 395 " " " " A 2 0 0 "ASN " " CB " " " 6 0 1 C2 
    2752 14 11.7546 -16.6031 -37.06 395 " " " " A 2 0 0 "ASN " " CG " " " 6 0 1 C2 
    2753 23 11.1518 -15.9581 -37.9089 395 " " " " A 70 0 0 "ASN " " OD1" " " 8 0 1 C2 
    2754 40 11.9957 -17.9385 -37.1302 395 " " " " A 43 0 0 "ASN " " ND2" " " 7 0 1 C2 
    2755 40 11.7094 -17.2608 -32.9898 396 " " " " A 43 0 0 "VAL " " N  " " " 7 0 1 C2 
    2756 14 11.5904 -18.5162 -32.1974 396 " " " " A 2 0 0 "VAL " " CA " " " 6 0 1 C2 
    2757 14 10.3099 -18.7551 -31.4954 396 " " " " A 2 0 0 "VAL " " C  " " " 6 0 1 C2 
    2758 23 9.72967 -19.8221 -31.5408 396 " " " " A 70 0 0 "VAL " " O  " " " 8 0 1 C2 
    2759 14 12.8632 -18.6801 -31.2985 396 " " " " A 2 0 0 "VAL " " CB " " " 6 0 1 C2 
    2760 14 12.954 -19.9721 -30.3992 396 " " " " A 2 0 0 "VAL " " CG1" " " 6 0 1 C2 
    2761 14 14.2204 -18.5467 -32.0669 396 " " " " A 2 0 0 "VAL " " CG2" " " 6 0 1 C2 
    2762 40 9.67667 -17.6639 -31.1015 397 " " " " A 43 0 0 "VAL " " N  " " " 7 0 1 C2 
    2763 14 8.27153 -17.5866 -30.5987 397 " " " " A 2 0 0 "VAL " " CA " " " 6 0 1 C2 
    2764 14 7.1936 -17.5828 -31.773 397 " " " " A 2 0 0 "VAL " " C  " " " 6 0 1 C2 
    2765 23 6.0891 -17.1444 -31.576 397 " " " " A 70 0 0 "VAL " " O  " " " 8 0 1 C2 
    2766 14 8.12893 -16.3954 -29.5867 397 " " " " A 2 0 0 "VAL " " CB " " " 6 0 1 C2 
    2767 14 8.84577 -16.5801 -28.2168 397 " " " " A 2 0 0 "VAL " " CG1" " " 6 0 1 C2 
    2768 14 8.40856 -14.9583 -30.1069 397 " " " " A 2 0 0 "VAL " " CG2" " " 6 0 1 C2 
    2769 40 7.48875 -18.1173 -32.9819 398 " " " " A 43 0 0 "MET " " N  " " " 7 0 1 C2 
    2770 14 6.59594 -18.3874 -34.1474 398 " " " " A 2 0 0 "MET " " CA " " " 6 0 1 C2 
    2771 14 6.99931 -19.6876 -34.8887 398 " " " " A 2 0 0 "MET " " C  " " " 6 0 1 C2 
    2772 23 6.15966 -20.476 -35.2784 398 " " " " A 70 0 0 "MET " " O  " " " 8 0 1 C2 
    2773 14 6.39048 -17.2114 -35.1129 398 " " " " A 2 0 0 "MET " " CB " " " 6 0 1 C2 
    2774 14 5.74089 -15.9442 -34.4337 398 " " " " A 2 0 0 "MET " " CG " " " 6 0 1 C2 
    2775 52 5.34178 -14.4425 -35.4672 398 " " " " A 13 0 0 "MET " " SD " " " 16 0 1 C2 
    2776 14 7.0659 -13.9915 -35.8691 398 " " " " A 2 0 0 "MET " " CE " " " 6 0 1 C2 
    2777 40 8.28549 -19.9237 -34.9933 399 " " " " A 43 0 0 "LYS " " N  " " " 7 0 1 C2 
    2778 14 8.85828 -21.1906 -35.3168 399 " " " " A 2 0 0 "LYS " " CA " " " 6 0 1 C2 
    2779 14 8.65766 -22.3587 -34.2895 399 " " " " A 2 0 0 "LYS " " C  " " " 6 0 1 C2 
    2780 23 8.35674 -23.4499 -34.7312 399 " " " " A 70 0 0 "LYS " " O  " " " 8 0 1 C2 
    2781 14 10.3847 -21.0353 -35.5445 399 " " " " A 2 0 0 "LYS " " CB " " " 6 0 1 C2 
    2782 14 11.1315 -22.2441 -36.1367 399 " " " " A 2 0 0 "LYS " " CG " " " 6 0 1 C2 
    2783 14 12.7183 -21.8987 -36.2107 399 " " " " A 2 0 0 "LYS " " CD " " " 6 0 1 C2 
    2784 14 13.4403 -22.036 -34.8608 399 " " " " A 2 0 0 "LYS " " CE " " " 6 0 1 C2 
    2785 40 14.8229 -21.5256 -35.0063 399 " " " " A 43 0 0 "LYS " " NZ " " " 7 0 1 C2 
    2786 40 8.5565 -22.032 -33.0059 400 " " " " A 43 0 0 "ARG " " N  " " " 7 0 1 C2 
    2787 14 8.12081 -22.963 -31.9558 400 " " " " A 2 0 0 "ARG " " CA " " " 6 0 1 C2 
    2788 14 7.3406 -22.0364 -30.9626 400 " " " " A 2 0 0 "ARG " " C  " " " 6 0 1 C2 
    2789 23 7.93468 -21.4429 -30.0803 400 " " " " A 70 0 0 "ARG " " O  " " " 8 0 1 C2 
    2790 14 9.21123 -23.7716 -31.4051 400 " " " " A 2 0 0 "ARG " " CB " " " 6 0 1 C2 
    2791 14 9.82904 -24.9434 -32.3014 400 " " " " A 2 0 0 "ARG " " CG " " " 6 0 1 C2 
    2792 14 10.3912 -26.1708 -31.5409 400 " " " " A 2 0 0 "ARG " " CD " " " 6 0 1 C2 
    2793 40 9.41058 -27.1122 -31.0527 400 " " " " A 43 0 0 "ARG " " NE " " " 7 0 1 C2 
    2794 14 9.75063 -28.414 -30.687 400 " " " " A 2 0 0 "ARG " " CZ " " " 6 0 1 C2 
    2795 40 10.9868 -28.9194 -30.6753 400 " " " " A 43 0 0 "ARG " " NH1" " " 7 0 1 C2 
    2796 40 8.79062 -29.1709 -30.1725 400 " " " " A 43 0 0 "ARG " " NH2" " " 7 0 1 C2 
    2797 40 5.99891 -21.844 -31.1643 401 " " " " A 43 0 0 "PRO " " N  " " " 7 0 1 C2 
    2798 14 5.25369 -20.9383 -30.3021 401 " " " " A 2 0 0 "PRO " " CA " " " 6 0 1 C2 
    2799 14 4.77241 -21.5691 -28.9626 401 " " " " A 2 0 0 "PRO " " C  " " " 6 0 1 C2 
    2800 23 4.66644 -20.7905 -27.9665 401 " " " " A 70 0 0 "PRO " " O  " " " 8 0 1 C2 
    2801 14 4.0391 -20.6576 -31.2438 401 " " " " A 2 0 0 "PRO " " CB " " " 6 0 1 C2 
    2802 14 3.79673 -21.8318 -32.1223 401 " " " " A 2 0 0 "PRO " " CG " " " 6 0 1 C2 
    2803 14 5.19613 -22.3266 -32.3144 401 " " " " A 2 0 0 "PRO " " CD " " " 6 0 1 C2 
    2804 40 4.70509 -22.914 -28.8717 402 " " " " A 43 0 0 "ILE " " N  " " " 7 0 1 C2 
    2805 14 4.12541 -23.5608 -27.6232 402 " " " " A 2 0 0 "ILE " " CA " " " 6 0 1 C2 
    2806 14 5.24432 -24.1712 -26.8027 402 " " " " A 2 0 0 "ILE " " C  " " " 6 0 1 C2 
    2807 23 5.24274 -24.1726 -25.5654 402 " " " " A 70 0 0 "ILE " " O  " " " 8 0 1 C2 
    2808 14 2.98509 -24.5266 -27.9529 402 " " " " A 2 0 0 "ILE " " CB " " " 6 0 1 C2 
    2809 14 1.8574 -23.6951 -28.4631 402 " " " " A 2 0 0 "ILE " " CG1" " " 6 0 1 C2 
    2810 14 2.67032 -25.4334 -26.8055 402 " " " " A 2 0 0 "ILE " " CG2" " " 6 0 1 C2 
    2811 14 1.06515 -24.4781 -29.5641 402 " " " " A 2 0 0 "ILE " " CD1" " " 6 0 1 C2 
    2812 40 6.27176 -24.5869 -27.4719 403 " " " " A 43 0 0 "ALA " " N  " " " 7 0 1 C2 
    2813 14 7.42154 -25.3044 -26.8218 403 " " " " A 2 0 0 "ALA " " CA " " " 6 0 1 C2 
    2814 14 8.19911 -24.5193 -25.7392 403 " " " " A 2 0 0 "ALA " " C  " " " 6 0 1 C2 
    2815 23 8.7372 -25.0663 -24.7474 403 " " " " A 70 0 0 "ALA " " O  " " " 8 0 1 C2 
    2816 14 8.29688 -25.864 -27.9039 403 " " " " A 2 0 0 "ALA " " CB " " " 6 0 1 C2 
    2817 40 8.37709 -23.2702 -26.1455 404 " " " " A 43 0 0 "PHE " " N  " " " 7 0 1 C2 
    2818 14 9.07335 -22.3244 -25.3133 404 " " " " A 2 0 0 "PHE " " CA " " " 6 0 1 C2 
    2819 14 8.15427 -21.8712 -24.1484 404 " " " " A 2 0 0 "PHE " " C  " " " 6 0 1 C2 
    2820 23 8.63086 -21.447 -23.0919 404 " " " " A 70 0 0 "PHE " " O  " " " 8 0 1 C2 
    2821 14 9.53207 -21.087 -26.1576 404 " " " " A 2 0 0 "PHE " " CB " " " 6 0 1 C2 
    2822 14 10.3573 -19.9799 -25.5071 404 " " " " A 2 0 0 "PHE " " CG " " " 6 0 1 C2 
    2823 14 9.67507 -19.0347 -24.7439 404 " " " " A 2 0 0 "PHE " " CD1" " " 6 0 1 C2 
    2824 14 11.7562 -19.8657 -25.6893 404 " " " " A 2 0 0 "PHE " " CD2" " " 6 0 1 C2 
    2825 14 10.2974 -17.8951 -24.1862 404 " " " " A 2 0 0 "PHE " " CE1" " " 6 0 1 C2 
    2826 14 12.3909 -18.7495 -25.1709 404 " " " " A 2 0 0 "PHE " " CE2" " " 6 0 1 C2 
    2827 14 11.6789 -17.8329 -24.3125 404 " " " " A 2 0 0 "PHE " " CZ " " " 6 0 1 C2 
    2828 40 6.80781 -22.0141 -24.2757 405 " " " " A 43 0 0 "ALA " " N  " " " 7 0 1 C2 
    2829 14 5.82694 -21.6962 -23.3055 405 " " " " A 2 0 0 "ALA " " CA " " " 6 0 1 C2 
    2830 14 5.60242 -22.8909 -22.3181 405 " " " " A 2 0 0 "ALA " " C  " " " 6 0 1 C2 
    2831 23 5.57337 -22.69 -21.0931 405 " " " " A 70 0 0 "ALA " " O  " " " 8 0 1 C2 
    2832 14 4.49032 -21.3142 -23.985 405 " " " " A 2 0 0 "ALA " " CB " " " 6 0 1 C2 
    2833 40 5.49046 -24.1421 -22.7584 406 " " " " A 43 0 0 "ALA " " N  " " " 7 0 1 C2 
    2834 14 5.50265 -25.4226 -22.0391 406 " " " " A 2 0 0 "ALA " " CA " " " 6 0 1 C2 
    2835 14 6.16306 -25.5141 -20.5937 406 " " " " A 2 0 0 "ALA " " C  " " " 6 0 1 C2 
    2836 23 5.47152 -25.8419 -19.6518 406 " " " " A 70 0 0 "ALA " " O  " " " 8 0 1 C2 
    2837 14 5.80339 -26.5264 -22.9836 406 " " " " A 2 0 0 "ALA " " CB " " " 6 0 1 C2 
    2838 40 7.49621 -25.2844 -20.4345 407 " " " " A 43 0 0 "PRO " " N  " " " 7 0 1 C2 
    2839 14 8.16814 -25.3088 -19.1619 407 " " " " A 2 0 0 "PRO " " CA " " " 6 0 1 C2 
    2840 14 7.96546 -24.0305 -18.2838 407 " " " " A 2 0 0 "PRO " " C  " " " 6 0 1 C2 
    2841 23 8.36679 -24.04 -17.1516 407 " " " " A 70 0 0 "PRO " " O  " " " 8 0 1 C2 
    2842 14 9.66598 -25.4204 -19.5648 407 " " " " A 2 0 0 "PRO " " CB " " " 6 0 1 C2 
    2843 14 9.84354 -24.8541 -20.9109 407 " " " " A 2 0 0 "PRO " " CG " " " 6 0 1 C2 
    2844 14 8.4432 -25.0334 -21.4827 407 " " " " A 2 0 0 "PRO " " CD " " " 6 0 1 C2 
    2845 40 7.23004 -22.968 -18.6835 408 " " " " A 43 0 0 "ILE " " N  " " " 7 0 1 C2 
    2846 14 6.91505 -21.7715 -17.9038 408 " " " " A 2 0 0 "ILE " " CA " " " 6 0 1 C2 
    2847 14 5.46913 -21.9271 -17.4072 408 " " " " A 2 0 0 "ILE " " C  " " " 6 0 1 C2 
    2848 23 5.205 -21.7526 -16.2426 408 " " " " A 70 0 0 "ILE " " O  " " " 8 0 1 C2 
    2849 14 7.07381 -20.465 -18.8567 408 " " " " A 2 0 0 "ILE " " CB " " " 6 0 1 C2 
    2850 14 8.40762 -20.345 -19.4748 408 " " " " A 2 0 0 "ILE " " CG1" " " 6 0 1 C2 
    2851 14 6.67081 -19.0714 -18.1294 408 " " " " A 2 0 0 "ILE " " CG2" " " 6 0 1 C2 
    2852 14 8.52085 -19.1339 -20.4834 408 " " " " A 2 0 0 "ILE " " CD1" " " 6 0 1 C2 
    2853 40 4.53618 -22.1359 -18.3586 409 " " " " A 43 0 0 "LEU " " N  " " " 7 0 1 C2 
    2854 14 3.07303 -22.03 -18.1269 409 " " " " A 2 0 0 "LEU " " CA " " " 6 0 1 C2 
    2855 14 2.62239 -23.0177 -16.973 409 " " " " A 2 0 0 "LEU " " C  " " " 6 0 1 C2 
    2856 23 1.83434 -22.5966 -16.1794 409 " " " " A 70 0 0 "LEU " " O  " " " 8 0 1 C2 
    2857 14 2.20968 -22.2196 -19.3838 409 " " " " A 2 0 0 "LEU " " CB " " " 6 0 1 C2 
    2858 14 2.22508 -21.0393 -20.3827 409 " " " " A 2 0 0 "LEU " " CG " " " 6 0 1 C2 
    2859 14 1.57978 -21.4068 -21.736 409 " " " " A 2 0 0 "LEU " " CD1" " " 6 0 1 C2 
    2860 14 1.53426 -19.7741 -19.7101 409 " " " " A 2 0 0 "LEU " " CD2" " " 6 0 1 C2 
    2861 40 3.19775 -24.2949 -16.9436 410 " " " " A 43 0 0 "VAL " " N  " " " 7 0 1 C2 
    2862 14 2.99414 -25.3203 -15.9128 410 " " " " A 2 0 0 "VAL " " CA " " " 6 0 1 C2 
    2863 14 3.25206 -24.8303 -14.4863 410 " " " " A 2 0 0 "VAL " " C  " " " 6 0 1 C2 
    2864 23 2.55374 -25.01 -13.5138 410 " " " " A 70 0 0 "VAL " " O  " " " 8 0 1 C2 
    2865 14 3.93119 -26.5533 -16.2867 410 " " " " A 2 0 0 "VAL " " CB " " " 6 0 1 C2 
    2866 14 3.4522 -27.2932 -17.5317 410 " " " " A 2 0 0 "VAL " " CG1" " " 6 0 1 C2 
    2867 14 5.47217 -26.2897 -16.3195 410 " " " " A 2 0 0 "VAL " " CG2" " " 6 0 1 C2 
    2868 40 4.32819 -24.0191 -14.4224 411 " " " " A 43 0 0 "VAL " " N  " " " 7 0 1 C2 
    2869 14 4.79878 -23.3787 -13.0956 411 " " " " A 2 0 0 "VAL " " CA " " " 6 0 1 C2 
    2870 14 3.81793 -22.229 -12.8381 411 " " " " A 2 0 0 "VAL " " C  " " " 6 0 1 C2 
    2871 23 3.37672 -22.0799 -11.7074 411 " " " " A 70 0 0 "VAL " " O  " " " 8 0 1 C2 
    2872 14 6.22523 -22.7802 -13.2602 411 " " " " A 2 0 0 "VAL " " CB " " " 6 0 1 C2 
    2873 14 6.76897 -22.398 -11.8674 411 " " " " A 2 0 0 "VAL " " CG1" " " 6 0 1 C2 
    2874 14 7.18643 -23.7459 -14.0636 411 " " " " A 2 0 0 "VAL " " CG2" " " 6 0 1 C2 
    2875 40 3.46943 -21.4769 -13.8814 412 " " " " A 43 0 0 "MET " " N  " " " 7 0 1 C2 
    2876 14 2.45154 -20.3668 -13.7979 412 " " " " A 2 0 0 "MET " " CA " " " 6 0 1 C2 
    2877 14 1.07938 -20.7909 -13.1737 412 " " " " A 2 0 0 "MET " " C  " " " 6 0 1 C2 
    2878 23 0.658478 -20.113 -12.2496 412 " " " " A 70 0 0 "MET " " O  " " " 8 0 1 C2 
    2879 14 2.17987 -19.6611 -15.1946 412 " " " " A 2 0 0 "MET " " CB " " " 6 0 1 C2 
    2880 14 1.73443 -18.2133 -14.9554 412 " " " " A 2 0 0 "MET " " CG " " " 6 0 1 C2 
    2881 52 1.36342 -17.3458 -16.5726 412 " " " " A 13 0 0 "MET " " SD " " " 16 0 1 C2 
    2882 14 1.18225 -15.7572 -15.8282 412 " " " " A 2 0 0 "MET " " CE " " " 6 0 1 C2 
    2883 40 0.460859 -21.8188 -13.6999 413 " " " " A 43 0 0 "VAL " " N  " " " 7 0 1 C2 
    2884 14 -0.793326 -22.301 -13.2536 413 " " " " A 2 0 0 "VAL " " CA " " " 6 0 1 C2 
    2885 14 -0.650936 -23.0288 -11.922 413 " " " " A 2 0 0 "VAL " " C  " " " 6 0 1 C2 
    2886 23 -1.63323 -23.117 -11.2335 413 " " " " A 70 0 0 "VAL " " O  " " " 8 0 1 C2 
    2887 14 -1.40817 -23.1546 -14.3715 413 " " " " A 2 0 0 "VAL " " CB " " " 6 0 1 C2 
    2888 14 -1.93292 -22.2644 -15.5187 413 " " " " A 2 0 0 "VAL " " CG1" " " 6 0 1 C2 
    2889 14 -0.634794 -24.3999 -14.8439 413 " " " " A 2 0 0 "VAL " " CG2" " " 6 0 1 C2 
    2890 40 0.431882 -23.5862 -11.4223 414 " " " " A 43 0 0 "LEU " " N  " " " 7 0 1 C2 
    2891 14 0.522658 -24.3836 -10.1891 414 " " " " A 2 0 0 "LEU " " CA " " " 6 0 1 C2 
    2892 14 0.780927 -23.3679 -9.03304 414 " " " " A 2 0 0 "LEU " " C  " " " 6 0 1 C2 
    2893 23 0.289315 -23.5944 -7.93501 414 " " " " A 70 0 0 "LEU " " O  " " " 8 0 1 C2 
    2894 14 1.78574 -25.3453 -10.3003 414 " " " " A 2 0 0 "LEU " " CB " " " 6 0 1 C2 
    2895 14 2.02967 -26.3849 -9.24209 414 " " " " A 2 0 0 "LEU " " CG " " " 6 0 1 C2 
    2896 14 0.825102 -27.3161 -8.95441 414 " " " " A 2 0 0 "LEU " " CD1" " " 6 0 1 C2 
    2897 14 3.15644 -27.2992 -9.57345 414 " " " " A 2 0 0 "LEU " " CD2" " " 6 0 1 C2 
    2898 40 1.37793 -22.2355 -9.331 415 " " " " A 43 0 0 "LEU " " N  " " " 7 0 1 C2 
    2899 14 1.66389 -21.1403 -8.36369 415 " " " " A 2 0 0 "LEU " " CA " " " 6 0 1 C2 
    2900 14 0.42258 -20.3165 -7.92803 415 " " " " A 2 0 0 "LEU " " C  " " " 6 0 1 C2 
    2901 23 0.501768 -19.381 -7.07993 415 " " " " A 70 0 0 "LEU " " O  " " " 8 0 1 C2 
    2902 14 2.65516 -20.1427 -9.00415 415 " " " " A 2 0 0 "LEU " " CB " " " 6 0 1 C2 
    2903 14 4.12177 -20.5441 -8.77448 415 " " " " A 2 0 0 "LEU " " CG " " " 6 0 1 C2 
    2904 14 5.18756 -19.6742 -9.53202 415 " " " " A 2 0 0 "LEU " " CD1" " " 6 0 1 C2 
    2905 14 4.53194 -20.6244 -7.30571 415 " " " " A 2 0 0 "LEU " " CD2" " " 6 0 1 C2 
    2906 40 -0.720855 -20.7516 -8.41707 416 " " " " A 43 0 0 "ILE " " N  " " " 7 0 1 C2 
    2907 14 -2.0879 -20.2553 -8.042 416 " " " " A 2 0 0 "ILE " " CA " " " 6 0 1 C2 
    2908 14 -2.58022 -21.2047 -6.8966 416 " " " " A 2 0 0 "ILE " " C  " " " 6 0 1 C2 
    2909 23 -3.52382 -20.8047 -6.29262 416 " " " " A 70 0 0 "ILE " " O  " " " 8 0 1 C2 
    2910 14 -2.99248 -20.2431 -9.31771 416 " " " " A 2 0 0 "ILE " " CB " " " 6 0 1 C2 
    2911 14 -2.47637 -19.4627 -10.58 416 " " " " A 2 0 0 "ILE " " CG1" " " 6 0 1 C2 
    2912 14 -4.25865 -19.5944 -8.90132 416 " " " " A 2 0 0 "ILE " " CG2" " " 6 0 1 C2 
    2913 14 -3.24896 -19.4451 -11.8857 416 " " " " A 2 0 0 "ILE " " CD1" " " 6 0 1 C2 
    2914 40 -2.01729 -22.4089 -6.663 417 " " " " A 43 0 0 "ILE " " N  " " " 7 0 1 C2 
    2915 14 -2.34452 -23.1519 -5.43244 417 " " " " A 2 0 0 "ILE " " CA " " " 6 0 1 C2 
    2916 14 -2.4425 -22.3046 -4.13048 417 " " " " A 2 0 0 "ILE " " C  " " " 6 0 1 C2 
    2917 23 -3.50711 -22.2476 -3.55018 417 " " " " A 70 0 0 "ILE " " O  " " " 8 0 1 C2 
    2918 14 -1.6201 -24.6035 -5.30414 417 " " " " A 2 0 0 "ILE " " CB " " " 6 0 1 C2 
    2919 14 -2.29659 -25.5902 -6.20974 417 " " " " A 2 0 0 "ILE " " CG1" " " 6 0 1 C2 
    2920 14 -1.49153 -25.143 -3.79611 417 " " " " A 2 0 0 "ILE " " CG2" " " 6 0 1 C2 
    2921 14 -1.52281 -26.875 -6.49166 417 " " " " A 2 0 0 "ILE " " CD1" " " 6 0 1 C2 
    2922 40 -1.33286 -21.6084 -3.76602 418 " " " " A 43 0 0 "PRO " " N  " " " 7 0 1 C2 
    2923 14 -1.30051 -20.6503 -2.63884 418 " " " " A 2 0 0 "PRO " " CA " " " 6 0 1 C2 
    2924 14 -2.04457 -19.268 -2.85233 418 " " " " A 2 0 0 "PRO " " C  " " " 6 0 1 C2 
    2925 23 -2.16101 -18.5686 -1.82776 418 " " " " A 70 0 0 "PRO " " O  " " " 8 0 1 C2 
    2926 14 0.11406 -20.3729 -2.21632 418 " " " " A 2 0 0 "PRO " " CB " " " 6 0 1 C2 
    2927 14 0.84474 -20.6262 -3.59127 418 " " " " A 2 0 0 "PRO " " CG " " " 6 0 1 C2 
    2928 14 -0.0515951 -21.6774 -4.36063 418 " " " " A 2 0 0 "PRO " " CD " " " 6 0 1 C2 
    2929 40 -2.71098 -19.0803 -3.98065 419 " " " " A 43 0 0 "LEU " " N  " " " 7 0 1 C2 
    2930 14 -3.79795 -18.041 -3.9337 419 " " " " A 2 0 0 "LEU " " CA " " " 6 0 1 C2 
    2931 14 -4.97112 -18.4553 -2.97309 419 " " " " A 2 0 0 "LEU " " C  " " " 6 0 1 C2 
    2932 23 -5.70268 -17.5916 -2.50009 419 " " " " A 70 0 0 "LEU " " O  " " " 8 0 1 C2 
    2933 14 -4.41709 -17.7215 -5.3096 419 " " " " A 2 0 0 "LEU " " CB " " " 6 0 1 C2 
    2934 14 -5.34762 -16.5162 -5.41937 419 " " " " A 2 0 0 "LEU " " CG " " " 6 0 1 C2 
    2935 14 -4.79867 -15.0891 -4.99514 419 " " " " A 2 0 0 "LEU " " CD1" " " 6 0 1 C2 
    2936 14 -5.86299 -16.26 -6.85852 419 " " " " A 2 0 0 "LEU " " CD2" " " 6 0 1 C2 
    2937 40 -5.18257 -19.7701 -2.75186 420 " " " " A 43 0 0 "GLY " " N  " " " 7 0 1 C2 
    2938 14 -6.25788 -20.2737 -1.94126 420 " " " " A 2 0 0 "GLY " " CA " " " 6 0 1 C2 
    2939 14 -5.90711 -20.3194 -0.499505 420 " " " " A 2 0 0 "GLY " " C  " " " 6 0 1 C2 
    2940 23 -6.79443 -20.4661 0.300252 420 " " " " A 70 0 0 "GLY " " O  " " " 8 0 1 C2 
    2941 40 -4.63688 -20.2975 -0.146872 421 " " " " A 43 0 0 "GLN " " N  " " " 7 0 1 C2 
    2942 14 -4.15864 -20.0577 1.2004 421 " " " " A 2 0 0 "GLN " " CA " " " 6 0 1 C2 
    2943 14 -4.27928 -18.5075 1.77198 421 " " " " A 2 0 0 "GLN " " C  " " " 6 0 1 C2 
    2944 23 -3.95681 -18.2289 2.92839 421 " " " " A 70 0 0 "GLN " " O  " " " 8 0 1 C2 
    2945 14 -2.71266 -20.5832 1.18607 421 " " " " A 2 0 0 "GLN " " CB " " " 6 0 1 C2 
    2946 14 -1.74488 -20.2467 2.30667 421 " " " " A 2 0 0 "GLN " " CG " " " 6 0 1 C2 
    2947 14 -2.16841 -20.9444 3.60685 421 " " " " A 2 0 0 "GLN " " CD " " " 6 0 1 C2 
    2948 23 -3.36281 -21.1406 3.83021 421 " " " " A 70 0 0 "GLN " " OE1" " " 8 0 1 C2 
    2949 40 -1.24693 -21.3797 4.4162 421 " " " " A 43 0 0 "GLN " " NE2" " " 7 0 1 C2 
    2950 40 -4.9944 -17.5824 1.12072 422 " " " " A 43 0 0 "LEU " " N  " " " 7 0 1 C2 
    2951 14 -5.19011 -16.2219 1.5674 422 " " " " A 2 0 0 "LEU " " CA " " " 6 0 1 C2 
    2952 14 -5.95742 -16.1091 2.93125 422 " " " " A 2 0 0 "LEU " " C  " " " 6 0 1 C2 
    2953 23 -6.80844 -16.9724 3.20925 422 " " " " A 70 0 0 "LEU " " O  " " " 8 0 1 C2 
    2954 14 -5.79254 -15.3206 0.480859 422 " " " " A 2 0 0 "LEU " " CB " " " 6 0 1 C2 
    2955 14 -5.5874 -13.7633 0.682887 422 " " " " A 2 0 0 "LEU " " CG " " " 6 0 1 C2 
    2956 14 -4.26178 -13.1613 1.1339 422 " " " " A 2 0 0 "LEU " " CD1" " " 6 0 1 C2 
    2957 14 -5.98539 -13.0866 -0.584804 422 " " " " A 2 0 0 "LEU " " CD2" " " 6 0 1 C2 
    2958 40 -5.57981 -15.1266 3.76387 423 " " " " A 43 0 0 "SER " " N  " " " 7 0 1 C2 
    2959 14 -6.11216 -14.8029 5.08785 423 " " " " A 2 0 0 "SER " " CA " " " 6 0 1 C2 
    2960 14 -5.97406 -13.3189 5.38821 423 " " " " A 2 0 0 "SER " " C  " " " 6 0 1 C2 
    2961 23 -4.98198 -12.6946 5.0137 423 " " " " A 70 0 0 "SER " " O  " " " 8 0 1 C2 
    2962 14 -5.5433 -15.7267 6.19684 423 " " " " A 2 0 0 "SER " " CB " " " 6 0 1 C2 
    2963 23 -6.45271 -15.8967 7.25644 423 " " " " A 70 0 0 "SER " " OG " " " 8 0 1 C2 
    2964 40 -6.95495 -12.8047 6.14051 424 " " " " A 43 0 0 "LEU " " N  " " " 7 0 1 C2 
    2965 14 -7.1974 -11.3668 6.29771 424 " " " " A 2 0 0 "LEU " " CA " " " 6 0 1 C2 
    2966 14 -7.27861 -10.9764 7.8068 424 " " " " A 2 0 0 "LEU " " C  " " " 6 0 1 C2 
    2967 23 -7.72987 -11.9032 8.5034 424 " " " " A 70 0 0 "LEU " " O  " " " 8 0 1 C2 
    2968 14 -8.34736 -10.7611 5.51607 424 " " " " A 2 0 0 "LEU " " CB " " " 6 0 1 C2 
    2969 14 -8.14769 -10.9268 3.9448 424 " " " " A 2 0 0 "LEU " " CG " " " 6 0 1 C2 
    2970 14 -9.28798 -10.3178 3.25054 424 " " " " A 2 0 0 "LEU " " CD1" " " 6 0 1 C2 
    2971 14 -7.00084 -10.1877 3.38507 424 " " " " A 2 0 0 "LEU " " CD2" " " 6 0 1 C2 
    2972 40 -6.87266 -9.73789 8.07595 425 " " " " A 43 0 0 "GLY " " N  " " " 7 0 1 C2 
    2973 14 -6.87449 -9.33114 9.44086 425 " " " " A 2 0 0 "GLY " " CA " " " 6 0 1 C2 
    2974 14 -6.95261 -7.85062 9.62639 425 " " " " A 2 0 0 "GLY " " C  " " " 6 0 1 C2 
    2975 23 -7.45848 -7.26671 8.64858 425 " " " " A 70 0 0 "GLY " " O  " " " 8 0 1 C2 
    2976 40 -6.50586 -7.35834 10.863 426 " " " " A 43 0 0 "GLY " " N  " " " 7 0 1 C2 
    2977 14 -6.41771 -5.9431 11.1977 426 " " " " A 2 0 0 "GLY " " CA " " " 6 0 1 C2 
    2978 14 -4.98556 -5.41416 11.0797 426 " " " " A 2 0 0 "GLY " " C  " " " 6 0 1 C2 
    2979 23 -4.20163 -5.8123 10.1824 426 " " " " A 70 0 0 "GLY " " O  " " " 8 0 1 C2 
    2980 40 -4.60975 -4.42398 11.9071 427 " " " " A 43 0 0 "ILE " " N  " " " 7 0 1 C2 
    2981 14 -3.35101 -3.79646 11.8973 427 " " " " A 2 0 0 "ILE " " CA " " " 6 0 1 C2 
    2982 14 -2.61768 -4.50849 13.1402 427 " " " " A 2 0 0 "ILE " " C  " " " 6 0 1 C2 
    2983 23 -3.31768 -5.08825 14.0049 427 " " " " A 70 0 0 "ILE " " O  " " " 8 0 1 C2 
    2984 14 -3.49488 -2.23112 12.0407 427 " " " " A 2 0 0 "ILE " " CB " " " 6 0 1 C2 
    2985 14 -4.50439 -1.42989 11.1608 427 " " " " A 2 0 0 "ILE " " CG1" " " 6 0 1 C2 
    2986 14 -2.09658 -1.65928 11.8482 427 " " " " A 2 0 0 "ILE " " CG2" " " 6 0 1 C2 
    2987 14 -4.03779 -1.17316 9.73664 427 " " " " A 2 0 0 "ILE " " CD1" " " 6 0 1 C2 
    2988 40 -1.27713 -4.49088 13.1813 428 " " " " A 43 0 0 "SER " " N  " " " 7 0 1 C2 
    2989 14 -0.471352 -5.32067 14.0747 428 " " " " A 2 0 0 "SER " " CA " " " 6 0 1 C2 
    2990 14 0.919907 -4.74381 14.2416 428 " " " " A 2 0 0 "SER " " C  " " " 6 0 1 C2 
    2991 23 1.46097 -4.01311 13.3674 428 " " " " A 70 0 0 "SER " " O  " " " 8 0 1 C2 
    2992 14 -0.506408 -6.74746 13.441 428 " " " " A 2 0 0 "SER " " CB " " " 6 0 1 C2 
    2993 23 0.123064 -7.77726 14.161 428 " " " " A 70 0 0 "SER " " OG " " " 8 0 1 C2 
    2994 40 1.50711 -5.13384 15.3633 429 " " " " A 43 0 0 "GLU " " N  " " " 7 0 1 C2 
    2995 14 2.88255 -5.09117 15.8332 429 " " " " A 2 0 0 "GLU " " CA " " " 6 0 1 C2 
    2996 14 3.74614 -6.04695 15.0506 429 " " " " A 2 0 0 "GLU " " C  " " " 6 0 1 C2 
    2997 23 4.9378 -5.6614 14.9314 429 " " " " A 70 0 0 "GLU " " O  " " " 8 0 1 C2 
    2998 14 2.84903 -5.56273 17.2897 429 " " " " A 2 0 0 "GLU " " CB " " " 6 0 1 C2 
    2999 14 3.00001 -7.06811 17.6943 429 " " " " A 2 0 0 "GLU " " CG " " " 6 0 1 C2 
    3000 14 1.85701 -8.0052 17.3077 429 " " " " A 2 0 0 "GLU " " CD " " " 6 0 1 C2 
    3001 23 1.95725 -9.13771 17.6323 429 " " " " A 70 0 0 "GLU " " OE1" " " 8 0 1 C2 
    3002 23 0.831592 -7.5809 16.6443 429 " " " " A 70 0 0 "GLU " " OE2" " " 8 0 1 C2 
    3003 40 3.20455 -7.05624 14.3135 430 " " " " A 43 0 0 "LYS " " N  " " " 7 0 1 C2 
    3004 14 4.05431 -7.99769 13.4734 430 " " " " A 2 0 0 "LYS " " CA " " " 6 0 1 C2 
    3005 14 4.59378 -7.35223 12.1603 430 " " " " A 2 0 0 "LYS " " C  " " " 6 0 1 C2 
    3006 23 5.26874 -8.0052 11.3399 430 " " " " A 70 0 0 "LYS " " O  " " " 8 0 1 C2 
    3007 14 3.37876 -9.3739 13.2471 430 " " " " A 2 0 0 "LYS " " CB " " " 6 0 1 C2 
    3008 14 2.91053 -10.0321 14.5774 430 " " " " A 2 0 0 "LYS " " CG " " " 6 0 1 C2 
    3009 14 2.41312 -11.4928 14.2714 430 " " " " A 2 0 0 "LYS " " CD " " " 6 0 1 C2 
    3010 14 1.89613 -12.0924 15.6545 430 " " " " A 2 0 0 "LYS " " CE " " " 6 0 1 C2 
    3011 40 0.970635 -11.2124 16.3799 430 " " " " A 43 0 0 "LYS " " NZ " " " 7 0 1 C2 
    3012 40 4.24179 -6.05581 11.9665 431 " " " " A 43 0 0 "TYR " " N  " " " 7 0 1 C2 
    3013 14 4.55965 -5.23763 10.7302 431 " " " " A 2 0 0 "TYR " " CA " " " 6 0 1 C2 
    3014 14 5.85946 -4.48876 11.0654 431 " " " " A 2 0 0 "TYR " " C  " " " 6 0 1 C2 
    3015 23 6.55083 -4.12457 10.098 431 " " " " A 70 0 0 "TYR " " O  " " " 8 0 1 C2 
    3016 14 3.46059 -4.11947 10.5565 431 " " " " A 2 0 0 "TYR " " CB " " " 6 0 1 C2 
    3017 14 2.03505 -4.3508 10.247 431 " " " " A 2 0 0 "TYR " " CG " " " 6 0 1 C2 
    3018 14 1.24573 -3.32721 9.66822 431 " " " " A 2 0 0 "TYR " " CD1" " " 6 0 1 C2 
    3019 14 1.44241 -5.61004 10.5501 431 " " " " A 2 0 0 "TYR " " CD2" " " 6 0 1 C2 
    3020 14 0.0336355 -3.63475 9.09678 431 " " " " A 2 0 0 "TYR " " CE1" " " 6 0 1 C2 
    3021 14 0.0895738 -5.86489 10.1672 431 " " " " A 2 0 0 "TYR " " CE2" " " 6 0 1 C2 
    3022 14 -0.57841 -4.91951 9.32886 431 " " " " A 2 0 0 "TYR " " CZ " " " 6 0 1 C2 
    3023 23 -1.78252 -5.32129 8.92405 431 " " " " A 70 0 0 "TYR " " OH " " " 8 0 1 C2 
    3024 40 6.2609 -4.38879 12.3225 432 " " " " A 43 0 0 "LEU " " N  " " " 7 0 1 C2 
    3025 14 7.56521 -3.89878 12.7533 432 " " " " A 2 0 0 "LEU " " CA " " " 6 0 1 C2 
    3026 14 8.68136 -4.99035 12.703 432 " " " " A 2 0 0 "LEU " " C  " " " 6 0 1 C2 
    3027 23 8.29634 -6.18707 12.7622 432 " " " " A 70 0 0 "LEU " " O  " " " 8 0 1 C2 
    3028 14 7.42222 -3.40265 14.2322 432 " " " " A 2 0 0 "LEU " " CB " " " 6 0 1 C2 
    3029 14 6.48748 -2.22835 14.4652 432 " " " " A 2 0 0 "LEU " " CG " " " 6 0 1 C2 
    3030 14 6.66968 -1.54686 15.841 432 " " " " A 2 0 0 "LEU " " CD1" " " 6 0 1 C2 
    3031 14 6.79387 -1.10992 13.4436 432 " " " " A 2 0 0 "LEU " " CD2" " " 6 0 1 C2 
    3032 40 10.0046 -4.72029 12.4705 433 " " " " A 43 0 0 "PRO " " N  " " " 7 0 1 C2 
    3033 14 10.9588 -5.81489 12.3931 433 " " " " A 2 0 0 "PRO " " CA " " " 6 0 1 C2 
    3034 14 11.2223 -6.64622 13.693 433 " " " " A 2 0 0 "PRO " " C  " " " 6 0 1 C2 
    3035 23 10.9727 -6.23163 14.8416 433 " " " " A 70 0 0 "PRO " " O  " " " 8 0 1 C2 
    3036 14 12.2903 -5.15595 11.9122 433 " " " " A 2 0 0 "PRO " " CB " " " 6 0 1 C2 
    3037 14 12.1016 -3.67751 12.2646 433 " " " " A 2 0 0 "PRO " " CG " " " 6 0 1 C2 
    3038 14 10.5878 -3.44373 12.3417 433 " " " " A 2 0 0 "PRO " " CD " " " 6 0 1 C2 
    3039 40 11.6859 -7.92543 13.5748 434 " " " " A 43 0 0 "PRO " " N  " " " 7 0 1 C2 
    3040 14 11.9426 -8.76558 14.7557 434 " " " " A 2 0 0 "PRO " " CA " " " 6 0 1 C2 
    3041 14 12.8338 -8.31414 15.9537 434 " " " " A 2 0 0 "PRO " " C  " " " 6 0 1 C2 
    3042 23 12.4817 -8.80303 17.0195 434 " " " " A 70 0 0 "PRO " " O  " " " 8 0 1 C2 
    3043 14 12.6787 -10.0092 14.2349 434 " " " " A 2 0 0 "PRO " " CB " " " 6 0 1 C2 
    3044 14 12.2763 -10.0891 12.716 434 " " " " A 2 0 0 "PRO " " CG " " " 6 0 1 C2 
    3045 14 11.9808 -8.66159 12.3734 434 " " " " A 2 0 0 "PRO " " CD " " " 6 0 1 C2 
    3046 40 13.9414 -7.57747 15.8255 435 " " " " A 43 0 0 "ASP " " N  " " " 7 0 1 C2 
    3047 14 14.6134 -7.01956 17.0043 435 " " " " A 2 0 0 "ASP " " CA " " " 6 0 1 C2 
    3048 14 14.043 -5.61052 17.4022 435 " " " " A 2 0 0 "ASP " " C  " " " 6 0 1 C2 
    3049 23 14.7134 -4.88854 18.1907 435 " " " " A 70 0 0 "ASP " " O  " " " 8 0 1 C2 
    3050 14 16.1039 -6.81945 16.7573 435 " " " " A 2 0 0 "ASP " " CB " " " 6 0 1 C2 
    3051 14 16.5987 -5.87634 15.6365 435 " " " " A 2 0 0 "ASP " " CG " " " 6 0 1 C2 
    3052 23 17.671 -5.24372 15.7762 435 " " " " A 70 0 0 "ASP " " OD1" " " 8 0 1 C2 
    3053 23 15.8874 -5.77343 14.5837 435 " " " " A 70 0 0 "ASP " " OD2" " " 8 0 1 C2 
    3054 40 12.9422 -5.07037 16.7726 436 " " " " A 43 0 0 "ASN " " N  " " " 7 0 1 C2 
    3055 14 12.3763 -3.79976 17.2219 436 " " " " A 2 0 0 "ASN " " CA " " " 6 0 1 C2 
    3056 14 11.9909 -3.93016 18.6949 436 " " " " A 2 0 0 "ASN " " C  " " " 6 0 1 C2 
    3057 23 11.2611 -4.86321 18.9954 436 " " " " A 70 0 0 "ASN " " O  " " " 8 0 1 C2 
    3058 14 11.1075 -3.62861 16.4502 436 " " " " A 2 0 0 "ASN " " CB " " " 6 0 1 C2 
    3059 14 10.3259 -2.45259 16.7235 436 " " " " A 2 0 0 "ASN " " CG " " " 6 0 1 C2 
    3060 23 9.37921 -2.47558 17.5424 436 " " " " A 70 0 0 "ASN " " OD1" " " 8 0 1 C2 
    3061 40 10.443 -1.47117 15.8452 436 " " " " A 43 0 0 "ASN " " ND2" " " 7 0 1 C2 
    3062 40 12.3734 -2.9404 19.4928 437 " " " " A 43 0 0 "ALA " " N  " " " 7 0 1 C2 
    3063 14 12.3217 -3.15012 20.9439 437 " " " " A 2 0 0 "ALA " " CA " " " 6 0 1 C2 
    3064 14 10.8455 -2.9641 21.4011 437 " " " " A 2 0 0 "ALA " " C  " " " 6 0 1 C2 
    3065 23 10.4863 -3.49113 22.4452 437 " " " " A 70 0 0 "ALA " " O  " " " 8 0 1 C2 
    3066 14 13.1608 -2.01606 21.6057 437 " " " " A 2 0 0 "ALA " " CB " " " 6 0 1 C2 
    3067 40 10.1239 -2.14297 20.678 438 " " " " A 43 0 0 "VAL " " N  " " " 7 0 1 C2 
    3068 14 8.76102 -1.84372 20.8763 438 " " " " A 2 0 0 "VAL " " CA " " " 6 0 1 C2 
    3069 14 7.83854 -3.08062 20.7239 438 " " " " A 2 0 0 "VAL " " C  " " " 6 0 1 C2 
    3070 23 7.25753 -3.59279 21.7333 438 " " " " A 70 0 0 "VAL " " O  " " " 8 0 1 C2 
    3071 14 8.23577 -0.648309 20.043 438 " " " " A 2 0 0 "VAL " " CB " " " 6 0 1 C2 
    3072 14 6.9548 -0.121407 20.591 438 " " " " A 2 0 0 "VAL " " CG1" " " 6 0 1 C2 
    3073 14 9.24693 0.537027 19.8623 438 " " " " A 2 0 0 "VAL " " CG2" " " 6 0 1 C2 
    3074 40 7.82372 -3.73454 19.5475 439 " " " " A 43 0 0 "ARG " " N  " " " 7 0 1 C2 
    3075 14 7.00193 -4.9243 19.2206 439 " " " " A 2 0 0 "ARG " " CA " " " 6 0 1 C2 
    3076 14 7.18382 -5.99223 20.2406 439 " " " " A 2 0 0 "ARG " " C  " " " 6 0 1 C2 
    3077 23 6.30437 -6.83847 20.4722 439 " " " " A 70 0 0 "ARG " " O  " " " 8 0 1 C2 
    3078 14 7.4886 -5.42881 17.8321 439 " " " " A 2 0 0 "ARG " " CB " " " 6 0 1 C2 
    3079 14 7.18509 -6.98885 17.4587 439 " " " " A 2 0 0 "ARG " " CG " " " 6 0 1 C2 
    3080 14 7.65208 -7.30196 16.0205 439 " " " " A 2 0 0 "ARG " " CD " " " 6 0 1 C2 
    3081 40 7.0573 -8.60434 15.7444 439 " " " " A 43 0 0 "ARG " " NE " " " 7 0 1 C2 
    3082 14 7.04906 -9.27146 14.5825 439 " " " " A 2 0 0 "ARG " " CZ " " " 6 0 1 C2 
    3083 40 6.61081 -10.5408 14.5836 439 " " " " A 43 0 0 "ARG " " NH1" " " 7 0 1 C2 
    3084 40 7.52805 -8.77665 13.4042 439 " " " " A 43 0 0 "ARG " " NH2" " " 7 0 1 C2 
    3085 40 8.39907 -6.17211 20.6785 440 " " " " A 43 0 0 "GLN " " N  " " " 7 0 1 C2 
    3086 14 8.86291 -7.31758 21.4791 440 " " " " A 2 0 0 "GLN " " CA " " " 6 0 1 C2 
    3087 14 8.59601 -7.06296 22.9236 440 " " " " A 2 0 0 "GLN " " C  " " " 6 0 1 C2 
    3088 23 8.5249 -7.99626 23.6802 440 " " " " A 70 0 0 "GLN " " O  " " " 8 0 1 C2 
    3089 14 10.3367 -7.50949 21.2359 440 " " " " A 2 0 0 "GLN " " CB " " " 6 0 1 C2 
    3090 14 10.6655 -8.01599 19.8457 440 " " " " A 2 0 0 "GLN " " CG " " " 6 0 1 C2 
    3091 14 10.1635 -9.42401 19.6171 440 " " " " A 2 0 0 "GLN " " CD " " " 6 0 1 C2 
    3092 23 9.64769 -10.1454 20.508 440 " " " " A 70 0 0 "GLN " " OE1" " " 8 0 1 C2 
    3093 40 10.3112 -9.92285 18.3863 440 " " " " A 43 0 0 "GLN " " NE2" " " 7 0 1 C2 
    3094 40 8.46898 -5.82236 23.3623 441 " " " " A 43 0 0 "SER " " N  " " " 7 0 1 C2 
    3095 14 7.92615 -5.50513 24.6774 441 " " " " A 2 0 0 "SER " " CA " " " 6 0 1 C2 
    3096 14 6.45087 -5.61858 24.7184 441 " " " " A 2 0 0 "SER " " C  " " " 6 0 1 C2 
    3097 23 5.94786 -6.02864 25.74 441 " " " " A 70 0 0 "SER " " O  " " " 8 0 1 C2 
    3098 14 8.43066 -4.16202 25.0617 441 " " " " A 2 0 0 "SER " " CB " " " 6 0 1 C2 
    3099 23 9.72725 -4.34594 25.6854 441 " " " " A 70 0 0 "SER " " OG " " " 8 0 1 C2 
    3100 40 5.76594 -5.5018 23.5107 442 " " " " A 43 0 0 "GLN " " N  " " " 7 0 1 C2 
    3101 14 4.38855 -5.75372 23.4098 442 " " " " A 2 0 0 "GLN " " CA " " " 6 0 1 C2 
    3102 14 4.10224 -7.22677 23.4798 442 " " " " A 2 0 0 "GLN " " C  " " " 6 0 1 C2 
    3103 23 3.2236 -7.60198 24.2483 442 " " " " A 70 0 0 "GLN " " O  " " " 8 0 1 C2 
    3104 14 3.90934 -5.10934 22.034 442 " " " " A 2 0 0 "GLN " " CB " " " 6 0 1 C2 
    3105 14 2.39775 -5.27597 21.7331 442 " " " " A 2 0 0 "GLN " " CG " " " 6 0 1 C2 
    3106 14 1.44219 -4.48433 22.6376 442 " " " " A 2 0 0 "GLN " " CD " " " 6 0 1 C2 
    3107 23 1.86497 -3.60118 23.3752 442 " " " " A 70 0 0 "GLN " " OE1" " " 8 0 1 C2 
    3108 40 0.144215 -4.5738 22.3276 442 " " " " A 43 0 0 "GLN " " NE2" " " 7 0 1 C2 
    3109 40 4.77344 -8.13843 22.7787 443 " " " " A 43 0 0 "GLU " " N  " " " 7 0 1 C2 
    3110 14 4.51544 -9.5344 22.8058 443 " " " " A 2 0 0 "GLU " " CA " " " 6 0 1 C2 
    3111 14 4.78237 -10.0951 24.1693 443 " " " " A 2 0 0 "GLU " " C  " " " 6 0 1 C2 
    3112 23 4.12679 -11.0196 24.5186 443 " " " " A 70 0 0 "GLU " " O  " " " 8 0 1 C2 
    3113 14 5.4578 -10.2147 21.7536 443 " " " " A 2 0 0 "GLU " " CB " " " 6 0 1 C2 
    3114 14 5.58334 -11.7725 21.8068 443 " " " " A 2 0 0 "GLU " " CG " " " 6 0 1 C2 
    3115 14 4.33431 -12.4967 21.3373 443 " " " " A 2 0 0 "GLU " " CD " " " 6 0 1 C2 
    3116 23 3.39427 -12.0189 20.6993 443 " " " " A 70 0 0 "GLU " " OE1" " " 8 0 1 C2 
    3117 23 4.45772 -13.75 21.485 443 " " " " A 70 0 0 "GLU " " OE2" " " 8 0 1 C2 
    3118 40 5.89527 -9.64161 24.865 444 " " " " A 43 0 0 "GLN " " N  " " " 7 0 1 C2 
    3119 14 6.34717 -10.2066 26.1332 444 " " " " A 2 0 0 "GLN " " CA " " " 6 0 1 C2 
    3120 14 5.29163 -9.98676 27.2664 444 " " " " A 2 0 0 "GLN " " C  " " " 6 0 1 C2 
    3121 23 5.21805 -10.6902 28.2588 444 " " " " A 70 0 0 "GLN " " O  " " " 8 0 1 C2 
    3122 14 7.73011 -9.72368 26.5027 444 " " " " A 2 0 0 "GLN " " CB " " " 6 0 1 C2 
    3123 14 8.88899 -10.7176 26.2042 444 " " " " A 2 0 0 "GLN " " CG " " " 6 0 1 C2 
    3124 14 8.83893 -12.0962 26.9021 444 " " " " A 2 0 0 "GLN " " CD " " " 6 0 1 C2 
    3125 23 9.46857 -13.0625 26.5312 444 " " " " A 70 0 0 "GLN " " OE1" " " 8 0 1 C2 
    3126 40 8.04119 -12.2174 27.9625 444 " " " " A 43 0 0 "GLN " " NE2" " " 7 0 1 C2 
    3127 40 4.56918 -8.80712 27.1522 445 " " " " A 43 0 0 "PHE " " N  " " " 7 0 1 C2 
    3128 14 3.61311 -8.34757 28.1142 445 " " " " A 2 0 0 "PHE " " CA " " " 6 0 1 C2 
    3129 14 2.64096 -9.35534 28.7074 445 " " " " A 2 0 0 "PHE " " C  " " " 6 0 1 C2 
    3130 23 2.84859 -9.85526 29.8393 445 " " " " A 70 0 0 "PHE " " O  " " " 8 0 1 C2 
    3131 14 2.86047 -7.13484 27.5175 445 " " " " A 2 0 0 "PHE " " CB " " " 6 0 1 C2 
    3132 14 1.88076 -6.32464 28.3247 445 " " " " A 2 0 0 "PHE " " CG " " " 6 0 1 C2 
    3133 14 2.27614 -5.71689 29.5165 445 " " " " A 2 0 0 "PHE " " CD1" " " 6 0 1 C2 
    3134 14 0.523456 -6.52807 28.0769 445 " " " " A 2 0 0 "PHE " " CD2" " " 6 0 1 C2 
    3135 14 1.34556 -5.14831 30.3649 445 " " " " A 2 0 0 "PHE " " CE1" " " 6 0 1 C2 
    3136 14 -0.448745 -5.89913 28.8887 445 " " " " A 2 0 0 "PHE " " CE2" " " 6 0 1 C2 
    3137 14 -0.0253855 -5.21365 30.0507 445 " " " " A 2 0 0 "PHE " " CZ " " " 6 0 1 C2 
    3138 40 1.85125 -9.98002 27.8242 446 " " " " A 43 0 0 "ASP " " N  " " " 7 0 1 C2 
    3139 14 0.825038 -11.0249 28.1373 446 " " " " A 2 0 0 "ASP " " CA " " " 6 0 1 C2 
    3140 14 1.49938 -12.3932 28.5619 446 " " " " A 2 0 0 "ASP " " C  " " " 6 0 1 C2 
    3141 23 0.863201 -13.2562 29.0723 446 " " " " A 70 0 0 "ASP " " O  " " " 8 0 1 C2 
    3142 14 -0.110105 -11.1843 26.8519 446 " " " " A 2 0 0 "ASP " " CB " " " 6 0 1 C2 
    3143 14 0.436298 -11.989 25.6734 446 " " " " A 2 0 0 "ASP " " CG " " " 6 0 1 C2 
    3144 23 0.657912 -11.3545 24.6614 446 " " " " A 70 0 0 "ASP " " OD1" " " 8 0 1 C2 
    3145 23 0.375635 -13.2449 25.722 446 " " " " A 70 0 0 "ASP " " OD2" " " 8 0 1 C2 
    3146 40 2.83485 -12.5273 28.297 447 " " " " A 43 0 0 "LYS " " N  " " " 7 0 1 C2 
    3147 14 3.5637 -13.7959 28.7637 447 " " " " A 2 0 0 "LYS " " CA " " " 6 0 1 C2 
    3148 14 3.99329 -13.5998 30.2811 447 " " " " A 2 0 0 "LYS " " C  " " " 6 0 1 C2 
    3149 23 4.02115 -14.5372 31.0498 447 " " " " A 70 0 0 "LYS " " O  " " " 8 0 1 C2 
    3150 14 4.8827 -14.0616 28.0693 447 " " " " A 2 0 0 "LYS " " CB " " " 6 0 1 C2 
    3151 14 4.83453 -14.2959 26.5104 447 " " " " A 2 0 0 "LYS " " CG " " " 6 0 1 C2 
    3152 14 3.52068 -14.8267 26.0413 447 " " " " A 2 0 0 "LYS " " CD " " " 6 0 1 C2 
    3153 14 3.40292 -14.6355 24.5384 447 " " " " A 2 0 0 "LYS " " CE " " " 6 0 1 C2 
    3154 40 2.00449 -14.785 24.3087 447 " " " " A 43 0 0 "LYS " " NZ " " " 7 0 1 C2 
    3155 40 4.25287 -12.3961 30.7011 448 " " " " A 43 0 0 "LEU " " N  " " " 7 0 1 C2 
    3156 14 4.82285 -12.0359 32.0024 448 " " " " A 2 0 0 "LEU " " CA " " " 6 0 1 C2 
    3157 14 3.64642 -11.8016 32.9115 448 " " " " A 2 0 0 "LEU " " C  " " " 6 0 1 C2 
    3158 23 3.59716 -12.3697 33.9959 448 " " " " A 70 0 0 "LEU " " O  " " " 8 0 1 C2 
    3159 14 5.52844 -10.6617 31.7375 448 " " " " A 2 0 0 "LEU " " CB " " " 6 0 1 C2 
    3160 14 6.85703 -10.818 30.9674 448 " " " " A 2 0 0 "LEU " " CG " " " 6 0 1 C2 
    3161 14 7.18148 -9.46374 30.3848 448 " " " " A 2 0 0 "LEU " " CD1" " " 6 0 1 C2 
    3162 14 8.00702 -11.336 31.7716 448 " " " " A 2 0 0 "LEU " " CD2" " " 6 0 1 C2 
    3163 40 2.68751 -11.0295 32.5291 449 " " " " A 43 0 0 "PHE " " N  " " " 7 0 1 C2 
    3164 14 1.60909 -10.4783 33.4171 449 " " " " A 2 0 0 "PHE " " CA " " " 6 0 1 C2 
    3165 14 0.32587 -11.1736 33.0379 449 " " " " A 2 0 0 "PHE " " C  " " " 6 0 1 C2 
    3166 23 -0.101573 -11.2138 31.8832 449 " " " " A 70 0 0 "PHE " " O  " " " 8 0 1 C2 
    3167 14 1.41937 -8.94292 33.1968 449 " " " " A 2 0 0 "PHE " " CB " " " 6 0 1 C2 
    3168 14 2.7721 -8.18546 33.3363 449 " " " " A 2 0 0 "PHE " " CG " " " 6 0 1 C2 
    3169 14 3.37095 -8.04068 34.6053 449 " " " " A 2 0 0 "PHE " " CD1" " " 6 0 1 C2 
    3170 14 3.52597 -7.66618 32.2295 449 " " " " A 2 0 0 "PHE " " CD2" " " 6 0 1 C2 
    3171 14 4.5916 -7.4017 34.7503 449 " " " " A 2 0 0 "PHE " " CE1" " " 6 0 1 C2 
    3172 14 4.72756 -6.93345 32.3979 449 " " " " A 2 0 0 "PHE " " CE2" " " 6 0 1 C2 
    3173 14 5.30927 -6.78219 33.6932 449 " " " " A 2 0 0 "PHE " " CZ " " " 6 0 1 C2 
    3174 40 -0.473747 -11.6961 33.9904 450 " " " " A 43 0 0 "PRO " " N  " " " 7 0 1 C2 
    3175 14 -1.69174 -12.4617 33.7313 450 " " " " A 2 0 0 "PRO " " CA " " " 6 0 1 C2 
    3176 14 -2.94519 -11.5963 33.619 450 " " " " A 2 0 0 "PRO " " C  " " " 6 0 1 C2 
    3177 23 -3.03025 -10.6238 34.3643 450 " " " " A 70 0 0 "PRO " " O  " " " 8 0 1 C2 
    3178 14 -1.82541 -13.4223 34.9417 450 " " " " A 2 0 0 "PRO " " CB " " " 6 0 1 C2 
    3179 14 -1.30619 -12.6224 35.9906 450 " " " " A 2 0 0 "PRO " " CG " " " 6 0 1 C2 
    3180 14 -0.111172 -11.7901 35.3864 450 " " " " A 2 0 0 "PRO " " CD " " " 6 0 1 C2 
    3181 40 -3.75411 -11.8421 32.6178 451 " " " " A 43 0 0 "GLY " " N  " " " 7 0 1 C2 
    3182 14 -5.07689 -11.3297 32.4397 451 " " " " A 2 0 0 "GLY " " CA " " " 6 0 1 C2 
    3183 14 -5.31272 -9.84308 32.1056 451 " " " " A 2 0 0 "GLY " " C  " " " 6 0 1 C2 
    3184 23 -6.45742 -9.38131 32.3501 451 " " " " A 70 0 0 "GLY " " O  " " " 8 0 1 C2 
    3185 40 -4.37454 -9.24221 31.4347 452 " " " " A 43 0 0 "PHE " " N  " " " 7 0 1 C2 
    3186 14 -4.44176 -7.82906 30.9657 452 " " " " A 2 0 0 "PHE " " CA " " " 6 0 1 C2 
    3187 14 -4.62523 -7.76473 29.3874 452 " " " " A 2 0 0 "PHE " " C  " " " 6 0 1 C2 
    3188 23 -5.27436 -6.78424 28.9399 452 " " " " A 70 0 0 "PHE " " O  " " " 8 0 1 C2 
    3189 14 -3.13747 -7.02969 31.2416 452 " " " " A 2 0 0 "PHE " " CB " " " 6 0 1 C2 
    3190 14 -2.90693 -6.69826 32.6557 452 " " " " A 2 0 0 "PHE " " CG " " " 6 0 1 C2 
    3191 14 -3.45353 -5.53579 33.1357 452 " " " " A 2 0 0 "PHE " " CD1" " " 6 0 1 C2 
    3192 14 -2.24489 -7.56264 33.5182 452 " " " " A 2 0 0 "PHE " " CD2" " " 6 0 1 C2 
    3193 14 -3.13691 -5.10745 34.4871 452 " " " " A 2 0 0 "PHE " " CE1" " " 6 0 1 C2 
    3194 14 -1.96439 -7.229 34.8944 452 " " " " A 2 0 0 "PHE " " CE2" " " 6 0 1 C2 
    3195 14 -2.40798 -5.95266 35.4169 452 " " " " A 2 0 0 "PHE " " CZ " " " 6 0 1 C2 
    3196 40 -4.27349 -8.85045 28.6925 453 " " " " A 43 0 0 "ARG " " N  " " " 7 0 1 C2 
    3197 14 -4.68442 -9.00982 27.2912 453 " " " " A 2 0 0 "ARG " " CA " " " 6 0 1 C2 
    3198 14 -5.75747 -10.1816 27.3768 453 " " " " A 2 0 0 "ARG " " C  " " " 6 0 1 C2 
    3199 23 -5.43222 -11.3143 27.7859 453 " " " " A 70 0 0 "ARG " " O  " " " 8 0 1 C2 
    3200 14 -3.45928 -9.33889 26.4485 453 " " " " A 2 0 0 "ARG " " CB " " " 6 0 1 C2 
    3201 14 -3.69221 -9.67242 25.013 453 " " " " A 2 0 0 "ARG " " CG " " " 6 0 1 C2 
    3202 14 -2.4699 -10.3061 24.2973 453 " " " " A 2 0 0 "ARG " " CD " " " 6 0 1 C2 
    3203 40 -2.7357 -10.1596 22.8162 453 " " " " A 43 0 0 "ARG " " NE " " " 7 0 1 C2 
    3204 14 -1.79486 -10.2307 21.8892 453 " " " " A 2 0 0 "ARG " " CZ " " " 6 0 1 C2 
    3205 40 -0.5716 -10.6006 22.209 453 " " " " A 43 0 0 "ARG " " NH1" " " 7 0 1 C2 
    3206 40 -2.10447 -9.95869 20.5955 453 " " " " A 43 0 0 "ARG " " NH2" " " 7 0 1 C2 
    3207 40 -7.02901 -9.92264 27.142 454 " " " " A 43 0 0 "THR " " N  " " " 7 0 1 C2 
    3208 14 -8.05736 -11.0324 27.0425 454 " " " " A 2 0 0 "THR " " CA " " " 6 0 1 C2 
    3209 14 -8.7824 -11.1481 25.6607 454 " " " " A 2 0 0 "THR " " C  " " " 6 0 1 C2 
    3210 23 -9.56386 -12.1196 25.4028 454 " " " " A 70 0 0 "THR " " O  " " " 8 0 1 C2 
    3211 14 -8.9828 -10.8661 28.244 454 " " " " A 2 0 0 "THR " " CB " " " 6 0 1 C2 
    3212 23 -9.90793 -9.7292 28.135 454 " " " " A 70 0 0 "THR " " OG1" " " 8 0 1 C2 
    3213 14 -8.17612 -10.7295 29.5723 454 " " " " A 2 0 0 "THR " " CG2" " " 6 0 1 C2 
    3214 40 -8.47943 -10.2094 24.7512 455 " " " " A 43 0 0 "GLU " " N  " " " 7 0 1 C2 
    3215 14 -9.07998 -9.94996 23.4894 455 " " " " A 2 0 0 "GLU " " CA " " " 6 0 1 C2 
    3216 14 -10.6674 -9.83341 23.6389 455 " " " " A 2 0 0 "GLU " " C  " " " 6 0 1 C2 
    3217 23 -11.3683 -10.7488 23.2685 455 " " " " A 70 0 0 "GLU " " O  " " " 8 0 1 C2 
    3218 14 -8.54029 -11.0743 22.6315 455 " " " " A 2 0 0 "GLU " " CB " " " 6 0 1 C2 
    3219 14 -6.97313 -11.2857 22.4144 455 " " " " A 2 0 0 "GLU " " CG " " " 6 0 1 C2 
    3220 14 -6.37292 -10.2366 21.4344 455 " " " " A 2 0 0 "GLU " " CD " " " 6 0 1 C2 
    3221 23 -6.99374 -9.65834 20.6016 455 " " " " A 70 0 0 "GLU " " OE1" " " 8 0 1 C2 
    3222 23 -5.19911 -9.94344 21.6853 455 " " " " A 70 0 0 "GLU " " OE2" " " 8 0 1 C2 
    3223 40 -11.1542 -8.72163 24.147 456 " " " " A 43 0 0 "PRO " " N  " " " 7 0 1 C2 
    3224 14 -12.5658 -8.55566 24.5053 456 " " " " A 2 0 0 "PRO " " CA " " " 6 0 1 C2 
    3225 14 -13.2972 -8.0236 23.2372 456 " " " " A 2 0 0 "PRO " " C  " " " 6 0 1 C2 
    3226 23 -13.2369 -6.89425 22.7346 456 " " " " A 70 0 0 "PRO " " O  " " " 8 0 1 C2 
    3227 14 -12.6918 -7.427 25.5356 456 " " " " A 2 0 0 "PRO " " CB " " " 6 0 1 C2 
    3228 14 -11.4922 -6.64612 25.2907 456 " " " " A 2 0 0 "PRO " " CG " " " 6 0 1 C2 
    3229 14 -10.3976 -7.64375 24.838 456 " " " " A 2 0 0 "PRO " " CD " " " 6 0 1 C2 
    3230 40 -14.2086 -8.9424 22.8714 457 " " " " A 43 0 0 "LEU " " N  " " " 7 0 1 C2 
    3231 14 -15.3641 -8.68352 22.0222 457 " " " " A 2 0 0 "LEU " " CA " " " 6 0 1 C2 
    3232 14 -16.4143 -7.99632 22.9386 457 " " " " A 2 0 0 "LEU " " C  " " " 6 0 1 C2 
    3233 23 -16.4344 -8.15004 24.1551 457 " " " " A 70 0 0 "LEU " " O  " " " 8 0 1 C2 
    3234 14 -15.9387 -9.99703 21.55 457 " " " " A 2 0 0 "LEU " " CB " " " 6 0 1 C2 
    3235 14 -17.2119 -9.97156 20.7041 457 " " " " A 2 0 0 "LEU " " CG " " " 6 0 1 C2 
    3236 14 -17.2022 -11.0805 19.6319 457 " " " " A 2 0 0 "LEU " " CD1" " " 6 0 1 C2 
    3237 14 -18.4222 -10.1977 21.5829 457 " " " " A 2 0 0 "LEU " " CD2" " " 6 0 1 C2 
    3238 40 -17.309 -7.19359 22.3942 458 " " " " A 43 0 0 "THR " " N  " " " 7 0 1 C2 
    3239 14 -18.0954 -6.23436 23.1183 458 " " " " A 2 0 0 "THR " " CA " " " 6 0 1 C2 
    3240 14 -19.4845 -6.51271 22.527 458 " " " " A 2 0 0 "THR " " C  " " " 6 0 1 C2 
    3241 23 -19.6295 -6.57608 21.2833 458 " " " " A 70 0 0 "THR " " O  " " " 8 0 1 C2 
    3242 14 -17.5338 -4.78383 22.8523 458 " " " " A 2 0 0 "THR " " CB " " " 6 0 1 C2 
    3243 23 -16.4157 -4.60305 23.7535 458 " " " " A 70 0 0 "THR " " OG1" " " 8 0 1 C2 
    3244 14 -18.4275 -3.60454 23.2531 458 " " " " A 2 0 0 "THR " " CG2" " " 6 0 1 C2 
    3245 40 -20.477 -6.62621 23.4175 459 " " " " A 43 0 0 "LEU " " N  " " " 7 0 1 C2 
    3246 14 -21.8794 -6.5826 23.0627 459 " " " " A 2 0 0 "LEU " " CA " " " 6 0 1 C2 
    3247 14 -22.4372 -5.33289 23.8292 459 " " " " A 2 0 0 "LEU " " C  " " " 6 0 1 C2 
    3248 23 -22.1839 -5.16304 25.0491 459 " " " " A 70 0 0 "LEU " " O  " " " 8 0 1 C2 
    3249 14 -22.6672 -7.8714 23.5647 459 " " " " A 2 0 0 "LEU " " CB " " " 6 0 1 C2 
    3250 14 -22.3925 -9.18389 22.762 459 " " " " A 2 0 0 "LEU " " CG " " " 6 0 1 C2 
    3251 14 -22.61 -10.3193 23.7286 459 " " " " A 2 0 0 "LEU " " CD1" " " 6 0 1 C2 
    3252 14 -23.1176 -9.14198 21.4194 459 " " " " A 2 0 0 "LEU " " CD2" " " 6 0 1 C2 
    3253 40 -23.0072 -4.42875 23.0876 460 " " " " A 43 0 0 "VAL " " N  " " " 7 0 1 C2 
    3254 14 -23.6968 -3.29269 23.6037 460 " " " " A 2 0 0 "VAL " " CA " " " 6 0 1 C2 
    3255 14 -25.1866 -3.61282 23.6427 460 " " " " A 2 0 0 "VAL " " C  " " " 6 0 1 C2 
    3256 23 -25.7323 -4.34344 22.8157 460 " " " " A 70 0 0 "VAL " " O  " " " 8 0 1 C2 
    3257 14 -23.5203 -2.11661 22.5954 460 " " " " A 2 0 0 "VAL " " CB " " " 6 0 1 C2 
    3258 14 -24.3204 -0.848776 22.8447 460 " " " " A 2 0 0 "VAL " " CG1" " " 6 0 1 C2 
    3259 14 -21.9528 -1.86956 22.3948 460 " " " " A 2 0 0 "VAL " " CG2" " " 6 0 1 C2 
    3260 40 -25.8953 -3.12886 24.7531 461 " " " " A 43 0 0 "MET " " N  " " " 7 0 1 C2 
    3261 14 -27.2707 -3.21466 24.9421 461 " " " " A 2 0 0 "MET " " CA " " " 6 0 1 C2 
    3262 14 -27.5677 -1.68287 24.9363 461 " " " " A 2 0 0 "MET " " C  " " " 6 0 1 C2 
    3263 23 -27.0834 -0.964232 25.8392 461 " " " " A 70 0 0 "MET " " O  " " " 8 0 1 C2 
    3264 14 -27.5337 -3.77948 26.2508 461 " " " " A 2 0 0 "MET " " CB " " " 6 0 1 C2 
    3265 14 -27.1208 -5.25208 26.2911 461 " " " " A 2 0 0 "MET " " CG " " " 6 0 1 C2 
    3266 52 -27.8466 -6.14179 27.6697 461 " " " " A 13 0 0 "MET " " SD " " " 16 0 1 C2 
    3267 14 -29.4931 -6.28738 27.1033 461 " " " " A 2 0 0 "MET " " CE " " " 6 0 1 C2 
    3268 40 -28.5082 -1.21109 24.0483 462 " " " " A 43 0 0 "LYS " " N  " " " 7 0 1 C2 
    3269 14 -28.8706 0.15686 23.9473 462 " " " " A 2 0 0 "LYS " " CA " " " 6 0 1 C2 
    3270 14 -30.3161 0.419555 23.6328 462 " " " " A 2 0 0 "LYS " " C  " " " 6 0 1 C2 
    3271 23 -30.9134 -0.223879 22.7448 462 " " " " A 70 0 0 "LYS " " O  " " " 8 0 1 C2 
    3272 14 -27.8888 0.786386 22.8861 462 " " " " A 2 0 0 "LYS " " CB " " " 6 0 1 C2 
    3273 14 -27.9152 2.33764 22.6377 462 " " " " A 2 0 0 "LYS " " CG " " " 6 0 1 C2 
    3274 14 -26.6899 2.7576 21.7783 462 " " " " A 2 0 0 "LYS " " CD " " " 6 0 1 C2 
    3275 14 -26.7542 4.17632 21.2387 462 " " " " A 2 0 0 "LYS " " CE " " " 6 0 1 C2 
    3276 40 -27.8694 4.3772 20.3645 462 " " " " A 43 0 0 "LYS " " NZ " " " 7 0 1 C2 
    3277 40 -30.8912 1.3598 24.4543 463 " " " " A 43 0 0 "ARG " " N  " " " 7 0 1 C2 
    3278 14 -32.259 1.80318 24.4179 463 " " " " A 2 0 0 "ARG " " CA " " " 6 0 1 C2 
    3279 14 -32.4201 3.15287 23.6775 463 " " " " A 2 0 0 "ARG " " C  " " " 6 0 1 C2 
    3280 23 -31.6459 4.04406 23.8522 463 " " " " A 70 0 0 "ARG " " O  " " " 8 0 1 C2 
    3281 14 -32.8414 1.85142 25.9325 463 " " " " A 2 0 0 "ARG " " CB " " " 6 0 1 C2 
    3282 14 -33.3532 0.544196 26.4759 463 " " " " A 2 0 0 "ARG " " CG " " " 6 0 1 C2 
    3283 14 -34.3246 0.745771 27.5774 463 " " " " A 2 0 0 "ARG " " CD " " " 6 0 1 C2 
    3284 40 -35.7323 0.911714 27.1495 463 " " " " A 43 0 0 "ARG " " NE " " " 7 0 1 C2 
    3285 14 -36.7886 0.200217 27.5742 463 " " " " A 2 0 0 "ARG " " CZ " " " 6 0 1 C2 
    3286 40 -37.9778 0.808427 27.4209 463 " " " " A 43 0 0 "ARG " " NH1" " " 7 0 1 C2 
    3287 40 -36.6942 -0.915641 28.2333 463 " " " " A 43 0 0 "ARG " " NH2" " " 7 0 1 C2 
    3288 40 -33.4634 3.347 22.8371 464 " " " " A 43 0 0 "GLU " " N  " " " 7 0 1 C2 
    3289 14 -33.7813 4.56425 22.117 464 " " " " A 2 0 0 "GLU " " CA " " " 6 0 1 C2 
    3290 14 -34.5723 5.55394 23.1085 464 " " " " A 2 0 0 "GLU " " C  " " " 6 0 1 C2 
    3291 23 -34.6528 6.76607 22.9284 464 " " " " A 70 0 0 "GLU " " O  " " " 8 0 1 C2 
    3292 14 -34.537 4.09233 20.8639 464 " " " " A 2 0 0 "GLU " " CB " " " 6 0 1 C2 
    3293 14 -33.6274 3.30396 19.8571 464 " " " " A 2 0 0 "GLU " " CG " " " 6 0 1 C2 
    3294 14 -32.3215 4.04338 19.5609 464 " " " " A 2 0 0 "GLU " " CD " " " 6 0 1 C2 
    3295 23 -31.2181 3.44958 19.4575 464 " " " " A 70 0 0 "GLU " " OE1" " " 8 0 1 C2 
    3296 23 -32.4039 5.22384 19.2489 464 " " " " A 70 0 0 "GLU " " OE2" " " 8 0 1 C2 
    3297 40 -35.0655 5.04887 24.263 465 " " " " A 43 0 0 "ASP " " N  " " " 7 0 1 C2 
    3298 14 -35.7933 5.7464 25.3319 465 " " " " A 2 0 0 "ASP " " CA " " " 6 0 1 C2 
    3299 14 -34.9303 5.7722 26.6258 465 " " " " A 2 0 0 "ASP " " C  " " " 6 0 1 C2 
    3300 23 -33.9635 5.03366 26.7026 465 " " " " A 70 0 0 "ASP " " O  " " " 8 0 1 C2 
    3301 14 -37.2146 5.1625 25.3904 465 " " " " A 2 0 0 "ASP " " CB " " " 6 0 1 C2 
    3302 14 -37.4537 3.82506 26.025 465 " " " " A 2 0 0 "ASP " " CG " " " 6 0 1 C2 
    3303 23 -38.4863 3.63372 26.6555 465 " " " " A 70 0 0 "ASP " " OD1" " " 8 0 1 C2 
    3304 23 -36.4136 3.05581 26.0326 465 " " " " A 70 0 0 "ASP " " OD2" " " 8 0 1 C2 
    3305 40 -35.3114 6.63759 27.553 466 " " " " A 43 0 0 "GLY " " N  " " " 7 0 1 C2 
    3306 14 -34.644 7.01803 28.7769 466 " " " " A 2 0 0 "GLY " " CA " " " 6 0 1 C2 
    3307 14 -34.6547 6.05376 29.9292 466 " " " " A 2 0 0 "GLY " " C  " " " 6 0 1 C2 
    3308 23 -34.3625 6.40109 31.0741 466 " " " " A 70 0 0 "GLY " " O  " " " 8 0 1 C2 
    3309 40 -35.076 4.80544 29.7039 467 " " " " A 43 0 0 "GLU " " N  " " " 7 0 1 C2 
    3310 14 -35.4062 3.78817 30.6766 467 " " " " A 2 0 0 "GLU " " CA " " " 6 0 1 C2 
    3311 14 -34.1295 3.03831 31.0668 467 " " " " A 2 0 0 "GLU " " C  " " " 6 0 1 C2 
    3312 23 -33.3529 2.6819 30.1721 467 " " " " A 70 0 0 "GLU " " O  " " " 8 0 1 C2 
    3313 14 -36.5172 2.92504 30.0715 467 " " " " A 2 0 0 "GLU " " CB " " " 6 0 1 C2 
    3314 14 -36.8062 1.69445 30.9929 467 " " " " A 2 0 0 "GLU " " CG " " " 6 0 1 C2 
    3315 14 -37.539 2.17723 32.1599 467 " " " " A 2 0 0 "GLU " " CD " " " 6 0 1 C2 
    3316 23 -37.2994 1.64739 33.2727 467 " " " " A 70 0 0 "GLU " " OE1" " " 8 0 1 C2 
    3317 23 -38.2916 3.1314 32.0962 467 " " " " A 70 0 0 "GLU " " OE2" " " 8 0 1 C2 
    3318 40 -33.7714 2.9652 32.3209 468 " " " " A 43 0 0 "PRO " " N  " " " 7 0 1 C2 
    3319 14 -32.7309 2.11884 32.8701 468 " " " " A 2 0 0 "PRO " " CA " " " 6 0 1 C2 
    3320 14 -32.7469 0.586743 32.5586 468 " " " " A 2 0 0 "PRO " " C  " " " 6 0 1 C2 
    3321 23 -33.7774 0.0109514 32.6952 468 " " " " A 70 0 0 "PRO " " O  " " " 8 0 1 C2 
    3322 14 -32.7462 2.33761 34.4391 468 " " " " A 2 0 0 "PRO " " CB " " " 6 0 1 C2 
    3323 14 -33.5328 3.58184 34.6148 468 " " " " A 2 0 0 "PRO " " CG " " " 6 0 1 C2 
    3324 14 -34.3866 3.72772 33.4305 468 " " " " A 2 0 0 "PRO " " CD " " " 6 0 1 C2 
    3325 40 -31.7344 -0.055565 31.9669 469 " " " " A 43 0 0 "ILE " " N  " " " 7 0 1 C2 
    3326 14 -31.7094 -1.52734 31.6095 469 " " " " A 2 0 0 "ILE " " CA " " " 6 0 1 C2 
    3327 14 -31.4244 -2.32314 32.903 469 " " " " A 2 0 0 "ILE " " C  " " " 6 0 1 C2 
    3328 23 -30.4738 -1.94511 33.5581 469 " " " " A 70 0 0 "ILE " " O  " " " 8 0 1 C2 
    3329 14 -30.655 -1.7591 30.4815 469 " " " " A 2 0 0 "ILE " " CB " " " 6 0 1 C2 
    3330 14 -30.9991 -0.797964 29.264 469 " " " " A 2 0 0 "ILE " " CG1" " " 6 0 1 C2 
    3331 14 -30.3009 -3.22936 30.1586 469 " " " " A 2 0 0 "ILE " " CG2" " " 6 0 1 C2 
    3332 14 -29.8443 -0.644503 28.2117 469 " " " " A 2 0 0 "ILE " " CD1" " " 6 0 1 C2 
    3333 40 -32.2167 -3.30118 33.2133 470 " " " " A 43 0 0 "THR " " N  " " " 7 0 1 C2 
    3334 14 -32.1104 -4.08933 34.4266 470 " " " " A 2 0 0 "THR " " CA " " " 6 0 1 C2 
    3335 14 -31.2742 -5.32488 34.1972 470 " " " " A 2 0 0 "THR " " C  " " " 6 0 1 C2 
    3336 23 -31.1213 -5.86537 33.0928 470 " " " " A 70 0 0 "THR " " O  " " " 8 0 1 C2 
    3337 14 -33.5387 -4.42815 34.9836 470 " " " " A 2 0 0 "THR " " CB " " " 6 0 1 C2 
    3338 23 -34.2511 -5.09556 33.9526 470 " " " " A 70 0 0 "THR " " OG1" " " 8 0 1 C2 
    3339 14 -34.474 -3.26106 35.4679 470 " " " " A 2 0 0 "THR " " CG2" " " 6 0 1 C2 
    3340 40 -30.7524 -5.78695 35.3287 471 " " " " A 43 0 0 "ASP " " N  " " " 7 0 1 C2 
    3341 14 -29.9851 -7.09475 35.5537 471 " " " " A 2 0 0 "ASP " " CA " " " 6 0 1 C2 
    3342 14 -30.6684 -8.35585 34.9444 471 " " " " A 2 0 0 "ASP " " C  " " " 6 0 1 C2 
    3343 23 -30.0394 -9.20266 34.3738 471 " " " " A 70 0 0 "ASP " " O  " " " 8 0 1 C2 
    3344 14 -29.3597 -7.23385 36.9861 471 " " " " A 2 0 0 "ASP " " CB " " " 6 0 1 C2 
    3345 14 -29.9809 -8.32878 37.8787 471 " " " " A 2 0 0 "ASP " " CG " " " 6 0 1 C2 
    3346 23 -30.7712 -7.94229 38.796 471 " " " " A 70 0 0 "ASP " " OD1" " " 8 0 1 C2 
    3347 23 -29.7461 -9.54146 37.6166 471 " " " " A 70 0 0 "ASP " " OD2" " " 8 0 1 C2 
    3348 40 -32 -8.28866 35.0042 472 " " " " A 43 0 0 "ALA " " N  " " " 7 0 1 C2 
    3349 14 -32.9336 -9.30619 34.6087 472 " " " " A 2 0 0 "ALA " " CA " " " 6 0 1 C2 
    3350 14 -32.9785 -9.47477 33.0882 472 " " " " A 2 0 0 "ALA " " C  " " " 6 0 1 C2 
    3351 23 -33.4384 -10.4895 32.5791 472 " " " " A 70 0 0 "ALA " " O  " " " 8 0 1 C2 
    3352 14 -34.3401 -8.94876 35.0457 472 " " " " A 2 0 0 "ALA " " CB " " " 6 0 1 C2 
    3353 40 -32.4203 -8.51423 32.3021 473 " " " " A 43 0 0 "GLN " " N  " " " 7 0 1 C2 
    3354 14 -32.1974 -8.4962 30.8129 473 " " " " A 2 0 0 "GLN " " CA " " " 6 0 1 C2 
    3355 14 -30.7633 -8.90855 30.504 473 " " " " A 2 0 0 "GLN " " C  " " " 6 0 1 C2 
    3356 23 -30.5533 -9.62274 29.5608 473 " " " " A 70 0 0 "GLN " " O  " " " 8 0 1 C2 
    3357 14 -32.5219 -7.06292 30.2826 473 " " " " A 2 0 0 "GLN " " CB " " " 6 0 1 C2 
    3358 14 -33.8834 -6.47408 30.756 473 " " " " A 2 0 0 "GLN " " CG " " " 6 0 1 C2 
    3359 14 -35.1392 -7.27345 30.4475 473 " " " " A 2 0 0 "GLN " " CD " " " 6 0 1 C2 
    3360 23 -35.2938 -7.88737 29.3482 473 " " " " A 70 0 0 "GLN " " OE1" " " 8 0 1 C2 
    3361 40 -36.1096 -7.3107 31.3841 473 " " " " A 43 0 0 "GLN " " NE2" " " 7 0 1 C2 
    3362 40 -29.7669 -8.32954 31.2457 474 " " " " A 43 0 0 "ILE " " N  " " " 7 0 1 C2 
    3363 14 -28.3363 -8.56346 31.1084 474 " " " " A 2 0 0 "ILE " " CA " " " 6 0 1 C2 
    3364 14 -28.0477 -10.031 31.4565 474 " " " " A 2 0 0 "ILE " " C  " " " 6 0 1 C2 
    3365 23 -27.2668 -10.6122 30.6932 474 " " " " A 70 0 0 "ILE " " O  " " " 8 0 1 C2 
    3366 14 -27.4276 -7.57281 31.9444 474 " " " " A 2 0 0 "ILE " " CB " " " 6 0 1 C2 
    3367 14 -27.6228 -6.07953 31.5528 474 " " " " A 2 0 0 "ILE " " CG1" " " 6 0 1 C2 
    3368 14 -25.9578 -7.94091 31.7956 474 " " " " A 2 0 0 "ILE " " CG2" " " 6 0 1 C2 
    3369 14 -26.9975 -5.23072 32.6578 474 " " " " A 2 0 0 "ILE " " CD1" " " 6 0 1 C2 
    3370 40 -28.6561 -10.6496 32.496 475 " " " " A 43 0 0 "ALA " " N  " " " 7 0 1 C2 
    3371 14 -28.444 -12.0013 32.8338 475 " " " " A 2 0 0 "ALA " " CA " " " 6 0 1 C2 
    3372 14 -28.9629 -12.9703 31.74 475 " " " " A 2 0 0 "ALA " " C  " " " 6 0 1 C2 
    3373 23 -28.2987 -13.9719 31.3852 475 " " " " A 70 0 0 "ALA " " O  " " " 8 0 1 C2 
    3374 14 -29.2361 -12.3475 34.0916 475 " " " " A 2 0 0 "ALA " " CB " " " 6 0 1 C2 
    3375 40 -30.1671 -12.672 31.2647 476 " " " " A 43 0 0 "ASP " " N  " " " 7 0 1 C2 
    3376 14 -30.7784 -13.2884 30.1582 476 " " " " A 2 0 0 "ASP " " CA " " " 6 0 1 C2 
    3377 14 -29.8877 -13.3504 28.9092 476 " " " " A 2 0 0 "ASP " " C  " " " 6 0 1 C2 
    3378 23 -29.7605 -14.3756 28.3139 476 " " " " A 70 0 0 "ASP " " O  " " " 8 0 1 C2 
    3379 14 -32.2441 -12.8201 30.0016 476 " " " " A 2 0 0 "ASP " " CB " " " 6 0 1 C2 
    3380 14 -32.8673 -12.8537 28.6721 476 " " " " A 2 0 0 "ASP " " CG " " " 6 0 1 C2 
    3381 23 -32.8034 -13.9095 28.0046 476 " " " " A 70 0 0 "ASP " " OD1" " " 8 0 1 C2 
    3382 23 -33.3222 -11.8128 28.1469 476 " " " " A 70 0 0 "ASP " " OD2" " " 8 0 1 C2 
    3383 40 -29.235 -12.2293 28.5128 477 " " " " A 43 0 0 "MET " " N  " " " 7 0 1 C2 
    3384 14 -28.3163 -12.0832 27.3809 477 " " " " A 2 0 0 "MET " " CA " " " 6 0 1 C2 
    3385 14 -26.971 -12.7563 27.7638 477 " " " " A 2 0 0 "MET " " C  " " " 6 0 1 C2 
    3386 23 -26.402 -13.3469 26.8921 477 " " " " A 70 0 0 "MET " " O  " " " 8 0 1 C2 
    3387 14 -28.029 -10.5907 27.0449 477 " " " " A 2 0 0 "MET " " CB " " " 6 0 1 C2 
    3388 14 -27.5428 -10.4127 25.5708 477 " " " " A 2 0 0 "MET " " CG " " " 6 0 1 C2 
    3389 52 -27.0639 -8.82363 25.0352 477 " " " " A 13 0 0 "MET " " SD " " " 16 0 1 C2 
    3390 14 -25.6102 -8.59763 26.0666 477 " " " " A 2 0 0 "MET " " CE " " " 6 0 1 C2 
    3391 40 -26.4859 -12.6325 29.0009 478 " " " " A 43 0 0 "ARG " " N  " " " 7 0 1 C2 
    3392 14 -25.4455 -13.4259 29.5162 478 " " " " A 2 0 0 "ARG " " CA " " " 6 0 1 C2 
    3393 14 -25.7175 -14.9662 29.3203 478 " " " " A 2 0 0 "ARG " " C  " " " 6 0 1 C2 
    3394 23 -24.9551 -15.6471 28.6034 478 " " " " A 70 0 0 "ARG " " O  " " " 8 0 1 C2 
    3395 14 -25.0087 -13.0817 30.8905 478 " " " " A 2 0 0 "ARG " " CB " " " 6 0 1 C2 
    3396 14 -24.2676 -14.1668 31.7474 478 " " " " A 2 0 0 "ARG " " CG " " " 6 0 1 C2 
    3397 14 -23.7624 -13.5086 33.0633 478 " " " " A 2 0 0 "ARG " " CD " " " 6 0 1 C2 
    3398 40 -24.7886 -13.6219 34.1119 478 " " " " A 43 0 0 "ARG " " NE " " " 7 0 1 C2 
    3399 14 -25.4884 -12.6315 34.6851 478 " " " " A 2 0 0 "ARG " " CZ " " " 6 0 1 C2 
    3400 40 -25.3243 -11.3652 34.273 478 " " " " A 43 0 0 "ARG " " NH1" " " 7 0 1 C2 
    3401 40 -26.3712 -12.8635 35.6729 478 " " " " A 43 0 0 "ARG " " NH2" " " 7 0 1 C2 
    3402 40 -26.846 -15.461 29.8054 479 " " " " A 43 0 0 "ALA " " N  " " " 7 0 1 C2 
    3403 14 -27.2508 -16.8129 29.6469 479 " " " " A 2 0 0 "ALA " " CA " " " 6 0 1 C2 
    3404 14 -27.4178 -17.319 28.1884 479 " " " " A 2 0 0 "ALA " " C  " " " 6 0 1 C2 
    3405 23 -27.027 -18.4815 27.9267 479 " " " " A 70 0 0 "ALA " " O  " " " 8 0 1 C2 
    3406 14 -28.6609 -16.9823 30.2392 479 " " " " A 2 0 0 "ALA " " CB " " " 6 0 1 C2 
    3407 40 -28.0687 -16.5663 27.2695 480 " " " " A 43 0 0 "LYS " " N  " " " 7 0 1 C2 
    3408 14 -28.0143 -16.7401 25.8357 480 " " " " A 2 0 0 "LYS " " CA " " " 6 0 1 C2 
    3409 14 -26.558 -16.7236 25.3211 480 " " " " A 2 0 0 "LYS " " C  " " " 6 0 1 C2 
    3410 23 -26.1484 -17.6316 24.5789 480 " " " " A 70 0 0 "LYS " " O  " " " 8 0 1 C2 
    3411 14 -28.8431 -15.7177 25.1063 480 " " " " A 2 0 0 "LYS " " CB " " " 6 0 1 C2 
    3412 14 -30.3405 -15.825 25.327 480 " " " " A 2 0 0 "LYS " " CG " " " 6 0 1 C2 
    3413 14 -31.1125 -15.1803 24.1391 480 " " " " A 2 0 0 "LYS " " CD " " " 6 0 1 C2 
    3414 14 -32.5771 -14.8462 24.6008 480 " " " " A 2 0 0 "LYS " " CE " " " 6 0 1 C2 
    3415 40 -32.6731 -13.6259 25.4008 480 " " " " A 43 0 0 "LYS " " NZ " " " 7 0 1 C2 
    3416 40 -25.7481 -15.7143 25.6817 481 " " " " A 43 0 0 "ALA " " N  " " " 7 0 1 C2 
    3417 14 -24.3423 -15.6103 25.2623 481 " " " " A 2 0 0 "ALA " " CA " " " 6 0 1 C2 
    3418 14 -23.4895 -16.8636 25.6482 481 " " " " A 2 0 0 "ALA " " C  " " " 6 0 1 C2 
    3419 23 -22.6361 -17.2826 24.8887 481 " " " " A 70 0 0 "ALA " " O  " " " 8 0 1 C2 
    3420 14 -23.6135 -14.3617 25.7972 481 " " " " A 2 0 0 "ALA " " CB " " " 6 0 1 C2 
    3421 40 -23.7627 -17.5056 26.7834 482 " " " " A 43 0 0 "LEU " " N  " " " 7 0 1 C2 
    3422 14 -23.246 -18.8328 27.2093 482 " " " " A 2 0 0 "LEU " " CA " " " 6 0 1 C2 
    3423 14 -23.5601 -20.0424 26.2731 482 " " " " A 2 0 0 "LEU " " C  " " " 6 0 1 C2 
    3424 23 -22.9863 -21.115 26.511 482 " " " " A 70 0 0 "LEU " " O  " " " 8 0 1 C2 
    3425 14 -23.7196 -19.0483 28.5749 482 " " " " A 2 0 0 "LEU " " CB " " " 6 0 1 C2 
    3426 14 -22.8007 -18.3567 29.6541 482 " " " " A 2 0 0 "LEU " " CG " " " 6 0 1 C2 
    3427 14 -23.5402 -18.113 30.9485 482 " " " " A 2 0 0 "LEU " " CD1" " " 6 0 1 C2 
    3428 14 -21.4626 -19.0289 29.9628 482 " " " " A 2 0 0 "LEU " " CD2" " " 6 0 1 C2 
    3429 40 -24.3384 -19.9256 25.239 483 " " " " A 43 0 0 "THR " " N  " " " 7 0 1 C2 
    3430 14 -24.7788 -21.0847 24.3938 483 " " " " A 2 0 0 "THR " " CA " " " 6 0 1 C2 
    3431 14 -23.7668 -21.4102 23.2109 483 " " " " A 2 0 0 "THR " " C  " " " 6 0 1 C2 
    3432 23 -23.8254 -22.575 22.7267 483 " " " " A 70 0 0 "THR " " O  " " " 8 0 1 C2 
    3433 14 -26.1684 -20.858 23.8347 483 " " " " A 2 0 0 "THR " " CB " " " 6 0 1 C2 
    3434 23 -26.2247 -19.6948 23.0261 483 " " " " A 70 0 0 "THR " " OG1" " " 8 0 1 C2 
    3435 14 -27.3295 -20.8537 24.9145 483 " " " " A 2 0 0 "THR " " CG2" " " 6 0 1 C2 
    3436 40 -22.8736 -20.5039 22.9891 484 " " " " A 43 0 0 "VAL " " N  " " " 7 0 1 C2 
    3437 14 -21.8296 -20.4062 22.0076 484 " " " " A 2 0 0 "VAL " " CA " " " 6 0 1 C2 
    3438 14 -20.4353 -20.5316 22.5962 484 " " " " A 2 0 0 "VAL " " C  " " " 6 0 1 C2 
    3439 23 -20.0615 -19.6747 23.3616 484 " " " " A 70 0 0 "VAL " " O  " " " 8 0 1 C2 
    3440 14 -22.0632 -19.0079 21.2841 484 " " " " A 2 0 0 "VAL " " CB " " " 6 0 1 C2 
    3441 14 -21.1621 -19.0911 19.9724 484 " " " " A 2 0 0 "VAL " " CG1" " " 6 0 1 C2 
    3442 14 -23.4653 -18.7677 20.8863 484 " " " " A 2 0 0 "VAL " " CG2" " " 6 0 1 C2 
    3443 40 -19.6675 -21.5708 22.1642 485 " " " " A 43 0 0 "SER " " N  " " " 7 0 1 C2 
    3444 14 -18.2308 -21.7552 22.5518 485 " " " " A 2 0 0 "SER " " CA " " " 6 0 1 C2 
    3445 14 -17.1819 -20.8607 21.8918 485 " " " " A 2 0 0 "SER " " C  " " " 6 0 1 C2 
    3446 23 -17.4282 -20.2096 20.9203 485 " " " " A 70 0 0 "SER " " O  " " " 8 0 1 C2 
    3447 14 -17.9461 -23.3048 22.4274 485 " " " " A 2 0 0 "SER " " CB " " " 6 0 1 C2 
    3448 23 -18.0442 -23.5777 21.058 485 " " " " A 70 0 0 "SER " " OG " " " 8 0 1 C2 
    3449 40 -15.9308 -20.8413 22.4042 486 " " " " A 43 0 0 "GLY " " N  " " " 7 0 1 C2 
    3450 14 -14.6681 -20.118 22.0277 486 " " " " A 2 0 0 "GLY " " CA " " " 6 0 1 C2 
    3451 14 -14.4499 -18.8181 22.8591 486 " " " " A 2 0 0 "GLY " " C  " " " 6 0 1 C2 
    3452 23 -13.9343 -17.8544 22.3394 486 " " " " A 70 0 0 "GLY " " O  " " " 8 0 1 C2 
    3453 40 -14.8887 -18.9284 24.105 487 " " " " A 43 0 0 "PHE " " N  " " " 7 0 1 C2 
    3454 14 -14.8936 -17.7769 24.9818 487 " " " " A 2 0 0 "PHE " " CA " " " 6 0 1 C2 
    3455 14 -14.2379 -18.1279 26.3625 487 " " " " A 2 0 0 "PHE " " C  " " " 6 0 1 C2 
    3456 23 -14.6208 -19.1059 27.0299 487 " " " " A 70 0 0 "PHE " " O  " " " 8 0 1 C2 
    3457 14 -16.36 -17.2195 25.1496 487 " " " " A 2 0 0 "PHE " " CB " " " 6 0 1 C2 
    3458 14 -16.6992 -16.4183 23.8932 487 " " " " A 2 0 0 "PHE " " CG " " " 6 0 1 C2 
    3459 14 -16.2111 -15.082 23.7431 487 " " " " A 2 0 0 "PHE " " CD1" " " 6 0 1 C2 
    3460 14 -17.3496 -17.0298 22.7833 487 " " " " A 2 0 0 "PHE " " CD2" " " 6 0 1 C2 
    3461 14 -16.3462 -14.3997 22.4599 487 " " " " A 2 0 0 "PHE " " CE1" " " 6 0 1 C2 
    3462 14 -17.427 -16.3656 21.5692 487 " " " " A 2 0 0 "PHE " " CE2" " " 6 0 1 C2 
    3463 14 -16.9342 -15.0643 21.4183 487 " " " " A 2 0 0 "PHE " " CZ " " " 6 0 1 C2 
    3464 40 -13.1735 -17.3642 26.7858 488 " " " " A 43 0 0 "THR " " N  " " " 7 0 1 C2 
    3465 14 -12.4253 -17.5956 27.9492 488 " " " " A 2 0 0 "THR " " CA " " " 6 0 1 C2 
    3466 14 -13.2505 -17.3572 29.273 488 " " " " A 2 0 0 "THR " " C  " " " 6 0 1 C2 
    3467 23 -14.0016 -16.3485 29.3062 488 " " " " A 70 0 0 "THR " " O  " " " 8 0 1 C2 
    3468 14 -11.1747 -16.6481 27.8364 488 " " " " A 2 0 0 "THR " " CB " " " 6 0 1 C2 
    3469 23 -10.1096 -17.0912 28.6163 488 " " " " A 70 0 0 "THR " " OG1" " " 8 0 1 C2 
    3470 14 -11.5313 -15.146 28.2363 488 " " " " A 2 0 0 "THR " " CG2" " " 6 0 1 C2 
    3471 40 -13.2043 -18.2106 30.31 489 " " " " A 43 0 0 "ASP " " N  " " " 7 0 1 C2 
    3472 14 -14.0845 -18.2778 31.4686 489 " " " " A 2 0 0 "ASP " " CA " " " 6 0 1 C2 
    3473 14 -13.3698 -17.8253 32.7473 489 " " " " A 2 0 0 "ASP " " C  " " " 6 0 1 C2 
    3474 23 -12.1591 -18.0122 32.8368 489 " " " " A 70 0 0 "ASP " " O  " " " 8 0 1 C2 
    3475 14 -14.7034 -19.7281 31.5225 489 " " " " A 2 0 0 "ASP " " CB " " " 6 0 1 C2 
    3476 14 -13.8911 -20.7535 32.266 489 " " " " A 2 0 0 "ASP " " CG " " " 6 0 1 C2 
    3477 23 -12.6737 -20.8551 32.088 489 " " " " A 70 0 0 "ASP " " OD1" " " 8 0 1 C2 
    3478 23 -14.438 -21.5472 33.0818 489 " " " " A 70 0 0 "ASP " " OD2" " " 8 0 1 C2 
    3479 40 -14.0749 -17.3886 33.7847 490 " " " " A 43 0 0 "PRO " " N  " " " 7 0 1 C2 
    3480 14 -13.511 -16.9178 35.0118 490 " " " " A 2 0 0 "PRO " " CA " " " 6 0 1 C2 
    3481 14 -13.0975 -18.1906 35.8491 490 " " " " A 2 0 0 "PRO " " C  " " " 6 0 1 C2 
    3482 23 -13.6434 -19.2744 35.6645 490 " " " " A 70 0 0 "PRO " " O  " " " 8 0 1 C2 
    3483 14 -14.7255 -16.09 35.6796 490 " " " " A 2 0 0 "PRO " " CB " " " 6 0 1 C2 
    3484 14 -15.9425 -16.7237 35.1557 490 " " " " A 2 0 0 "PRO " " CG " " " 6 0 1 C2 
    3485 14 -15.5655 -17.2497 33.7663 490 " " " " A 2 0 0 "PRO " " CD " " " 6 0 1 C2 
    3486 40 -12.1526 -18.0377 36.7985 491 " " " " A 43 0 0 "ASP " " N  " " " 7 0 1 C2 
    3487 14 -11.7641 -19.0843 37.7831 491 " " " " A 2 0 0 "ASP " " CA " " " 6 0 1 C2 
    3488 14 -12.7685 -18.9953 38.9851 491 " " " " A 2 0 0 "ASP " " C  " " " 6 0 1 C2 
    3489 23 -12.3096 -19.3972 40.0769 491 " " " " A 70 0 0 "ASP " " O  " " " 8 0 1 C2 
    3490 14 -10.2788 -18.8787 38.2775 491 " " " " A 2 0 0 "ASP " " CB " " " 6 0 1 C2 
    3491 14 -9.82302 -17.5599 38.8113 491 " " " " A 2 0 0 "ASP " " CG " " " 6 0 1 C2 
    3492 23 -10.2496 -16.5313 38.207 491 " " " " A 70 0 0 "ASP " " OD1" " " 8 0 1 C2 
    3493 23 -9.02078 -17.4803 39.8141 491 " " " " A 70 0 0 "ASP " " OD2" " " 8 0 1 C2 
    3494 40 -14.0322 -18.552 38.8425 492 " " " " A 43 0 0 "ASN " " N  " " " 7 0 1 C2 
    3495 14 -14.9578 -18.3375 39.9377 492 " " " " A 2 0 0 "ASN " " CA " " " 6 0 1 C2 
    3496 14 -16.2812 -18.8094 39.2887 492 " " " " A 2 0 0 "ASN " " C  " " " 6 0 1 C2 
    3497 23 -16.2126 -19.7592 38.5254 492 " " " " A 70 0 0 "ASN " " O  " " " 8 0 1 C2 
    3498 14 -14.9979 -16.8883 40.4362 492 " " " " A 2 0 0 "ASN " " CB " " " 6 0 1 C2 
    3499 14 -15.5129 -16.5597 41.7993 492 " " " " A 2 0 0 "ASN " " CG " " " 6 0 1 C2 
    3500 23 -16.7485 -16.4387 41.9296 492 " " " " A 70 0 0 "ASN " " OD1" " " 8 0 1 C2 
    3501 40 -14.6875 -16.4053 42.8369 492 " " " " A 43 0 0 "ASN " " ND2" " " 7 0 1 C2 
    3502 40 -17.4859 -18.3598 39.7454 493 " " " " A 43 0 0 "ASP " " N  " " " 7 0 1 C2 
    3503 14 -18.8161 -18.7914 39.2481 493 " " " " A 2 0 0 "ASP " " CA " " " 6 0 1 C2 
    3504 14 -19.146 -18.1861 37.8452 493 " " " " A 2 0 0 "ASP " " C  " " " 6 0 1 C2 
    3505 23 -18.5921 -17.1594 37.4983 493 " " " " A 70 0 0 "ASP " " O  " " " 8 0 1 C2 
    3506 14 -19.9007 -18.3296 40.3264 493 " " " " A 2 0 0 "ASP " " CB " " " 6 0 1 C2 
    3507 14 -20.8701 -17.223 40.0118 493 " " " " A 2 0 0 "ASP " " CG " " " 6 0 1 C2 
    3508 23 -21.1144 -16.4237 40.9504 493 " " " " A 70 0 0 "ASP " " OD1" " " 8 0 1 C2 
    3509 23 -21.5939 -17.3738 39.0945 493 " " " " A 70 0 0 "ASP " " OD2" " " 8 0 1 C2 
    3510 40 -19.874 -18.8879 37.0031 494 " " " " A 43 0 0 "PRO " " N  " " " 7 0 1 C2 
    3511 14 -19.9751 -18.7346 35.5196 494 " " " " A 2 0 0 "PRO " " CA " " " 6 0 1 C2 
    3512 14 -20.801 -17.4736 35.1848 494 " " " " A 2 0 0 "PRO " " C  " " " 6 0 1 C2 
    3513 23 -20.6664 -17.0516 34.0569 494 " " " " A 70 0 0 "PRO " " O  " " " 8 0 1 C2 
    3514 14 -20.5395 -20.0469 34.9053 494 " " " " A 2 0 0 "PRO " " CB " " " 6 0 1 C2 
    3515 14 -21.4595 -20.4845 35.9993 494 " " " " A 2 0 0 "PRO " " CG " " " 6 0 1 C2 
    3516 14 -20.6775 -20.0436 37.2949 494 " " " " A 2 0 0 "PRO " " CD " " " 6 0 1 C2 
    3517 40 -21.4835 -16.8848 36.1718 495 " " " " A 43 0 0 "GLU " " N  " " " 7 0 1 C2 
    3518 14 -22.2956 -15.6483 36.1077 495 " " " " A 2 0 0 "GLU " " CA " " " 6 0 1 C2 
    3519 14 -21.3469 -14.364 35.9897 495 " " " " A 2 0 0 "GLU " " C  " " " 6 0 1 C2 
    3520 23 -21.7871 -13.303 35.5024 495 " " " " A 70 0 0 "GLU " " O  " " " 8 0 1 C2 
    3521 14 -23.2939 -15.4349 37.2574 495 " " " " A 2 0 0 "GLU " " CB " " " 6 0 1 C2 
    3522 14 -24.4804 -16.3992 37.3566 495 " " " " A 2 0 0 "GLU " " CG " " " 6 0 1 C2 
    3523 14 -25.6534 -15.9431 36.4721 495 " " " " A 2 0 0 "GLU " " CD " " " 6 0 1 C2 
    3524 23 -26.5131 -15.1955 36.9371 495 " " " " A 70 0 0 "GLU " " OE1" " " 8 0 1 C2 
    3525 23 -25.7005 -16.2719 35.2627 495 " " " " A 70 0 0 "GLU " " OE2" " " 8 0 1 C2 
    3526 40 -20.0573 -14.5489 36.3053 496 " " " " A 43 0 0 "LYS " " N  " " " 7 0 1 C2 
    3527 14 -18.9109 -13.6007 36.1176 496 " " " " A 2 0 0 "LYS " " CA " " " 6 0 1 C2 
    3528 14 -18.2862 -13.8194 34.7145 496 " " " " A 2 0 0 "LYS " " C  " " " 6 0 1 C2 
    3529 23 -17.1812 -13.3667 34.3631 496 " " " " A 70 0 0 "LYS " " O  " " " 8 0 1 C2 
    3530 14 -17.8708 -13.8758 37.2029 496 " " " " A 2 0 0 "LYS " " CB " " " 6 0 1 C2 
    3531 14 -18.1981 -13.3121 38.5992 496 " " " " A 2 0 0 "LYS " " CG " " " 6 0 1 C2 
    3532 14 -18.4282 -14.4079 39.6622 496 " " " " A 2 0 0 "LYS " " CD " " " 6 0 1 C2 
    3533 14 -18.8111 -13.9413 41.0487 496 " " " " A 2 0 0 "LYS " " CE " " " 6 0 1 C2 
    3534 40 -19.127 -15.1452 41.8557 496 " " " " A 43 0 0 "LYS " " NZ " " " 7 0 1 C2 
    3535 40 -18.9558 -14.5366 33.7907 497 " " " " A 43 0 0 "MET " " N  " " " 7 0 1 C2 
    3536 14 -18.6364 -14.5494 32.3571 497 " " " " A 2 0 0 "MET " " CA " " " 6 0 1 C2 
    3537 14 -19.6867 -13.6394 31.7397 497 " " " " A 2 0 0 "MET " " C  " " " 6 0 1 C2 
    3538 23 -20.8976 -13.6683 32.0577 497 " " " " A 70 0 0 "MET " " O  " " " 8 0 1 C2 
    3539 14 -18.8225 -15.9963 31.8255 497 " " " " A 2 0 0 "MET " " CB " " " 6 0 1 C2 
    3540 14 -18.08 -16.3263 30.5218 497 " " " " A 2 0 0 "MET " " CG " " " 6 0 1 C2 
    3541 52 -17.8307 -18.0897 30.2097 497 " " " " A 13 0 0 "MET " " SD " " " 16 0 1 C2 
    3542 14 -17.2827 -18.1037 28.5454 497 " " " " A 2 0 0 "MET " " CE " " " 6 0 1 C2 
    3543 40 -19.2582 -12.7951 30.8001 498 " " " " A 43 0 0 "TRP " " N  " " " 7 0 1 C2 
    3544 14 -20.1263 -11.8305 30.0934 498 " " " " A 2 0 0 "TRP " " CA " " " 6 0 1 C2 
    3545 14 -20.4298 -10.63 31.018 498 " " " " A 2 0 0 "TRP " " C  " " " 6 0 1 C2 
    3546 23 -21.5879 -10.2988 31.3663 498 " " " " A 70 0 0 "TRP " " O  " " " 8 0 1 C2 
    3547 14 -21.3629 -12.4374 29.3303 498 " " " " A 2 0 0 "TRP " " CB " " " 6 0 1 C2 
    3548 14 -21.0183 -13.5945 28.3774 498 " " " " A 2 0 0 "TRP " " CG " " " 6 0 1 C2 
    3549 14 -20.9183 -14.8604 28.6429 498 " " " " A 2 0 0 "TRP " " CD1" " " 6 0 1 C2 
    3550 14 -20.5304 -13.4073 27.0145 498 " " " " A 2 0 0 "TRP " " CD2" " " 6 0 1 C2 
    3551 40 -20.4299 -15.5671 27.5535 498 " " " " A 43 0 0 "TRP " " NE1" " " 7 0 1 C2 
    3552 14 -20.1499 -14.753 26.5238 498 " " " " A 2 0 0 "TRP " " CE2" " " 6 0 1 C2 
    3553 14 -20.2588 -12.2777 26.2273 498 " " " " A 2 0 0 "TRP " " CE3" " " 6 0 1 C2 
    3554 14 -19.6229 -14.9052 25.2561 498 " " " " A 2 0 0 "TRP " " CZ2" " " 6 0 1 C2 
    3555 14 -19.6067 -12.468 24.9499 498 " " " " A 2 0 0 "TRP " " CZ3" " " 6 0 1 C2 
    3556 14 -19.3111 -13.7756 24.4631 498 " " " " A 2 0 0 "TRP " " CH2" " " 6 0 1 C2 
    3557 40 -19.354 -10.1365 31.615 499 " " " " A 43 0 0 "LYS " " N  " " " 7 0 1 C2 
    3558 14 -19.4034 -9.02066 32.5846 499 " " " " A 2 0 0 "LYS " " CA " " " 6 0 1 C2 
    3559 14 -19.6516 -7.67379 31.852 499 " " " " A 2 0 0 "LYS " " C  " " " 6 0 1 C2 
    3560 23 -19.1814 -7.40301 30.7511 499 " " " " A 70 0 0 "LYS " " O  " " " 8 0 1 C2 
    3561 14 -17.9748 -8.76986 33.2579 499 " " " " A 2 0 0 "LYS " " CB " " " 6 0 1 C2 
    3562 14 -17.6152 -9.92959 34.1657 499 " " " " A 2 0 0 "LYS " " CG " " " 6 0 1 C2 
    3563 14 -16.2795 -9.62942 34.9016 499 " " " " A 2 0 0 "LYS " " CD " " " 6 0 1 C2 
    3564 14 -15.914 -10.71 35.871 499 " " " " A 2 0 0 "LYS " " CE " " " 6 0 1 C2 
    3565 40 -14.6935 -10.575 36.5112 499 " " " " A 43 0 0 "LYS " " NZ " " " 7 0 1 C2 
    3566 40 -20.4048 -6.795 32.5414 500 " " " " A 43 0 0 "GLU " " N  " " " 7 0 1 C2 
    3567 14 -20.4761 -5.36919 32.1734 500 " " " " A 2 0 0 "GLU " " CA " " " 6 0 1 C2 
    3568 14 -19.1336 -4.68006 32.3241 500 " " " " A 2 0 0 "GLU " " C  " " " 6 0 1 C2 
    3569 23 -18.2869 -5.13635 33.1373 500 " " " " A 70 0 0 "GLU " " O  " " " 8 0 1 C2 
    3570 14 -21.5397 -4.72046 33.1171 500 " " " " A 2 0 0 "GLU " " CB " " " 6 0 1 C2 
    3571 14 -21.7991 -3.2275 32.7965 500 " " " " A 2 0 0 "GLU " " CG " " " 6 0 1 C2 
    3572 14 -22.9686 -2.59967 33.5597 500 " " " " A 2 0 0 "GLU " " CD " " " 6 0 1 C2 
    3573 23 -23.1896 -3.00467 34.7115 500 " " " " A 70 0 0 "GLU " " OE1" " " 8 0 1 C2 
    3574 23 -23.6334 -1.73171 33.0709 500 " " " " A 70 0 0 "GLU " " OE2" " " 8 0 1 C2 
    3575 40 -18.8027 -3.70945 31.4691 501 " " " " A 43 0 0 "ARG " " N  " " " 7 0 1 C2 
    3576 14 -17.5472 -2.99752 31.3185 501 " " " " A 2 0 0 "ARG " " CA " " " 6 0 1 C2 
    3577 14 -17.2134 -2.2012 32.5701 501 " " " " A 2 0 0 "ARG " " C  " " " 6 0 1 C2 
    3578 23 -18.1294 -1.6114 33.1804 501 " " " " A 70 0 0 "ARG " " O  " " " 8 0 1 C2 
    3579 14 -17.6549 -2.07354 30.061 501 " " " " A 2 0 0 "ARG " " CB " " " 6 0 1 C2 
    3580 14 -16.3728 -1.23405 29.6952 501 " " " " A 2 0 0 "ARG " " CG " " " 6 0 1 C2 
    3581 14 -16.3726 -0.932789 28.2101 501 " " " " A 2 0 0 "ARG " " CD " " " 6 0 1 C2 
    3582 40 -15.2759 -0.0115816 27.9039 501 " " " " A 43 0 0 "ARG " " NE " " " 7 0 1 C2 
    3583 14 -14.8804 0.398136 26.6764 501 " " " " A 2 0 0 "ARG " " CZ " " " 6 0 1 C2 
    3584 40 -15.1776 -0.252471 25.5978 501 " " " " A 43 0 0 "ARG " " NH1" " " 7 0 1 C2 
    3585 40 -14.0001 1.38582 26.5561 501 " " " " A 43 0 0 "ARG " " NH2" " " 7 0 1 C2 
    3586 40 -16.0069 -2.1686 33.1729 502 " " " " A 43 0 0 "PRO " " N  " " " 7 0 1 C2 
    3587 14 -15.6267 -1.25369 34.2714 502 " " " " A 2 0 0 "PRO " " CA " " " 6 0 1 C2 
    3588 14 -15.4894 0.141294 33.7155 502 " " " " A 2 0 0 "PRO " " C  " " " 6 0 1 C2 
    3589 23 -14.6846 0.344347 32.7928 502 " " " " A 70 0 0 "PRO " " O  " " " 8 0 1 C2 
    3590 14 -14.2772 -1.819 34.8555 502 " " " " A 2 0 0 "PRO " " CB " " " 6 0 1 C2 
    3591 14 -13.7841 -2.59839 33.6357 502 " " " " A 2 0 0 "PRO " " CG " " " 6 0 1 C2 
    3592 14 -14.9184 -3.05681 32.7663 502 " " " " A 2 0 0 "PRO " " CD " " " 6 0 1 C2 
    3593 40 -16.3514 0.996724 34.2839 503 " " " " A 43 0 0 "ALA " " N  " " " 7 0 1 C2 
    3594 14 -16.2367 2.48935 34.1139 503 " " " " A 2 0 0 "ALA " " CA " " " 6 0 1 C2 
    3595 14 -15.0616 3.10348 34.908 503 " " " " A 2 0 0 "ALA " " C  " " " 6 0 1 C2 
    3596 23 -14.5734 2.59865 35.9289 503 " " " " A 70 0 0 "ALA " " O  " " " 8 0 1 C2 
    3597 14 -17.5164 3.26936 34.5708 503 " " " " A 2 0 0 "ALA " " CB " " " 6 0 1 C2 
    3598 40 -14.6759 4.34913 34.4341 504 " " " " A 43 0 0 "ASN " " N  " " " 7 0 1 C2 
    3599 14 -13.5578 5.13933 34.9114 504 " " " " A 2 0 0 "ASN " " CA " " " 6 0 1 C2 
    3600 14 -13.7602 6.64408 34.589 504 " " " " A 2 0 0 "ASN " " C  " " " 6 0 1 C2 
    3601 23 -14.7355 7.0053 33.8691 504 " " " " A 70 0 0 "ASN " " O  " " " 8 0 1 C2 
    3602 14 -12.1697 4.61945 34.477 504 " " " " A 2 0 0 "ASN " " CB " " " 6 0 1 C2 
    3603 14 -11.7217 4.84087 32.9969 504 " " " " A 2 0 0 "ASN " " CG " " " 6 0 1 C2 
    3604 23 -11.7411 5.99664 32.6012 504 " " " " A 70 0 0 "ASN " " OD1" " " 8 0 1 C2 
    3605 40 -11.5375 3.85556 32.1441 504 " " " " A 43 0 0 "ASN " " ND2" " " 7 0 1 C2 
    3606 40 -12.9822 7.50469 35.2568 505 " " " " A 43 0 0 "ASP " " N  " " " 7 0 1 C2 
    3607 14 -13.096 8.9624 35.1511 505 " " " " A 2 0 0 "ASP " " CA " " " 6 0 1 C2 
    3608 14 -13.1884 9.42645 33.7411 505 " " " " A 2 0 0 "ASP " " C  " " " 6 0 1 C2 
    3609 23 -13.7024 10.5567 33.5992 505 " " " " A 70 0 0 "ASP " " O  " " " 8 0 1 C2 
    3610 14 -11.972 9.70226 35.9485 505 " " " " A 2 0 0 "ASP " " CB " " " 6 0 1 C2 
    3611 14 -10.6086 9.72331 35.2321 505 " " " " A 2 0 0 "ASP " " CG " " " 6 0 1 C2 
    3612 23 -10.0849 10.8214 34.9249 505 " " " " A 70 0 0 "ASP " " OD1" " " 8 0 1 C2 
    3613 23 -10.0138 8.67008 35.0781 505 " " " " A 70 0 0 "ASP " " OD2" " " 8 0 1 C2 
    3614 40 -12.6791 8.83255 32.6701 506 " " " " A 43 0 0 "SER " " N  " " " 7 0 1 C2 
    3615 14 -12.9689 9.33141 31.303 506 " " " " A 2 0 0 "SER " " CA " " " 6 0 1 C2 
    3616 14 -14.3905 8.91045 30.6795 506 " " " " A 2 0 0 "SER " " C  " " " 6 0 1 C2 
    3617 23 -14.7031 9.23904 29.506 506 " " " " A 70 0 0 "SER " " O  " " " 8 0 1 C2 
    3618 14 -11.8961 9.08432 30.1988 506 " " " " A 2 0 0 "SER " " CB " " " 6 0 1 C2 
    3619 23 -11.5482 7.71149 30.2511 506 " " " " A 70 0 0 "SER " " OG " " " 8 0 1 C2 
    3620 40 -15.2033 8.26165 31.4319 507 " " " " A 43 0 0 "GLY " " N  " " " 7 0 1 C2 
    3621 14 -16.6838 8.02428 31.1952 507 " " " " A 2 0 0 "GLY " " CA " " " 6 0 1 C2 
    3622 14 -17.5241 8.82838 32.1229 507 " " " " A 2 0 0 "GLY " " C  " " " 6 0 1 C2 
    3623 23 -17.0152 9.50516 33.0379 507 " " " " A 70 0 0 "GLY " " O  " " " 8 0 1 C2 
    3624 40 -18.7943 8.91893 31.7625 508 " " " " A 43 0 0 "SER " " N  " " " 7 0 1 C2 
    3625 14 -19.8232 9.76869 32.3321 508 " " " " A 2 0 0 "SER " " CA " " " 6 0 1 C2 
    3626 14 -21.194 9.07554 32.2755 508 " " " " A 2 0 0 "SER " " C  " " " 6 0 1 C2 
    3627 23 -22.1981 9.78072 32.4667 508 " " " " A 70 0 0 "SER " " O  " " " 8 0 1 C2 
    3628 14 -19.6838 11.2706 31.9831 508 " " " " A 2 0 0 "SER " " CB " " " 6 0 1 C2 
    3629 23 -19.7337 11.6052 30.6081 508 " " " " A 70 0 0 "SER " " OG " " " 8 0 1 C2 
    3630 40 -21.2311 7.74035 32.0361 509 " " " " A 43 0 0 "LYS " " N  " " " 7 0 1 C2 
    3631 14 -22.43 6.88075 31.8793 509 " " " " A 2 0 0 "LYS " " CA " " " 6 0 1 C2 
    3632 14 -23.7272 7.21422 32.615 509 " " " " A 2 0 0 "LYS " " C  " " " 6 0 1 C2 
    3633 23 -23.6808 7.70554 33.7464 509 " " " " A 70 0 0 "LYS " " O  " " " 8 0 1 C2 
    3634 14 -22.0112 5.3792 31.9952 509 " " " " A 2 0 0 "LYS " " CB " " " 6 0 1 C2 
    3635 14 -21.5895 4.99834 33.4276 509 " " " " A 2 0 0 "LYS " " CG " " " 6 0 1 C2 
    3636 14 -21.4608 3.48646 33.8065 509 " " " " A 2 0 0 "LYS " " CD " " " 6 0 1 C2 
    3637 14 -21.1909 3.36857 35.3378 509 " " " " A 2 0 0 "LYS " " CE " " " 6 0 1 C2 
    3638 40 -21.2185 1.89789 35.68 509 " " " " A 43 0 0 "LYS " " NZ " " " 7 0 1 C2 
    3639 40 -24.8386 6.92986 31.9389 510 " " " " A 43 0 0 "ASP " " N  " " " 7 0 1 C2 
    3640 14 -26.1755 6.65321 32.5573 510 " " " " A 2 0 0 "ASP " " CA " " " 6 0 1 C2 
    3641 14 -26.5445 5.13457 32.1928 510 " " " " A 2 0 0 "ASP " " C  " " " 6 0 1 C2 
    3642 23 -26.125 4.71069 31.0805 510 " " " " A 70 0 0 "ASP " " O  " " " 8 0 1 C2 
    3643 14 -27.2086 7.78223 32.0853 510 " " " " A 2 0 0 "ASP " " CB " " " 6 0 1 C2 
    3644 14 -28.163 7.426 30.9249 510 " " " " A 2 0 0 "ASP " " CG " " " 6 0 1 C2 
    3645 23 -27.9397 8.06696 29.8669 510 " " " " A 70 0 0 "ASP " " OD1" " " 8 0 1 C2 
    3646 23 -29.0418 6.55238 31.1213 510 " " " " A 70 0 0 "ASP " " OD2" " " 8 0 1 C2 
    3647 40 -27.4383 4.41683 32.9232 511 " " " " A 43 0 0 "PRO " " N  " " " 7 0 1 C2 
    3648 14 -27.852 3.00968 32.6739 511 " " " " A 2 0 0 "PRO " " CA " " " 6 0 1 C2 
    3649 14 -28.839 2.76927 31.505 511 " " " " A 2 0 0 "PRO " " C  " " " 6 0 1 C2 
    3650 23 -29.3149 1.63535 31.2883 511 " " " " A 70 0 0 "PRO " " O  " " " 8 0 1 C2 
    3651 14 -28.4228 2.55759 34.0736 511 " " " " A 2 0 0 "PRO " " CB " " " 6 0 1 C2 
    3652 14 -28.9907 3.82913 34.6427 511 " " " " A 2 0 0 "PRO " " CG " " " 6 0 1 C2 
    3653 14 -28.0895 4.95096 34.1366 511 " " " " A 2 0 0 "PRO " " CD " " " 6 0 1 C2 
    3654 40 -29.1826 3.77557 30.6648 512 " " " " A 43 0 0 "SER " " N  " " " 7 0 1 C2 
    3655 14 -29.9757 3.53673 29.4596 512 " " " " A 2 0 0 "SER " " CA " " " 6 0 1 C2 
    3656 14 -29.0857 3.2285 28.2539 512 " " " " A 2 0 0 "SER " " C  " " " 6 0 1 C2 
    3657 23 -29.6091 3.05277 27.1307 512 " " " " A 70 0 0 "SER " " O  " " " 8 0 1 C2 
    3658 14 -31.0595 4.62779 29.2527 512 " " " " A 2 0 0 "SER " " CB " " " 6 0 1 C2 
    3659 23 -30.5204 5.91459 28.8961 512 " " " " A 70 0 0 "SER " " OG " " " 8 0 1 C2 
    3660 40 -27.7875 3.08192 28.5054 513 " " " " A 43 0 0 "VAL " " N  " " " 7 0 1 C2 
    3661 14 -26.8088 2.40733 27.6602 513 " " " " A 2 0 0 "VAL " " CA " " " 6 0 1 C2 
    3662 14 -26.0633 1.47831 28.5904 513 " " " " A 2 0 0 "VAL " " C  " " " 6 0 1 C2 
    3663 23 -25.6532 1.90343 29.686 513 " " " " A 70 0 0 "VAL " " O  " " " 8 0 1 C2 
    3664 14 -25.9541 3.40614 26.8414 513 " " " " A 2 0 0 "VAL " " CB " " " 6 0 1 C2 
    3665 14 -25.4371 2.73669 25.5438 513 " " " " A 2 0 0 "VAL " " CG1" " " 6 0 1 C2 
    3666 14 -26.8355 4.66156 26.3429 513 " " " " A 2 0 0 "VAL " " CG2" " " 6 0 1 C2 
    3667 40 -25.9008 0.174705 28.2214 514 " " " " A 43 0 0 "ARG " " N  " " " 7 0 1 C2 
    3668 14 -25.1181 -0.768663 28.9593 514 " " " " A 2 0 0 "ARG " " CA " " " 6 0 1 C2 
    3669 14 -24.2426 -1.51248 27.9233 514 " " " " A 2 0 0 "ARG " " C  " " " 6 0 1 C2 
    3670 23 -24.6488 -1.71166 26.7225 514 " " " " A 70 0 0 "ARG " " O  " " " 8 0 1 C2 
    3671 14 -25.9235 -1.60001 29.9745 514 " " " " A 2 0 0 "ARG " " CB " " " 6 0 1 C2 
    3672 14 -26.5556 -0.764899 31.1328 514 " " " " A 2 0 0 "ARG " " CG " " " 6 0 1 C2 
    3673 14 -27.2307 -1.72368 32.1445 514 " " " " A 2 0 0 "ARG " " CD " " " 6 0 1 C2 
    3674 40 -26.3394 -2.00132 33.3089 514 " " " " A 43 0 0 "ARG " " NE " " " 7 0 1 C2 
    3675 14 -26.6777 -2.45608 34.5056 514 " " " " A 2 0 0 "ARG " " CZ " " " 6 0 1 C2 
    3676 40 -27.9592 -2.5387 34.7665 514 " " " " A 43 0 0 "ARG " " NH1" " " 7 0 1 C2 
    3677 40 -25.6509 -2.63949 35.369 514 " " " " A 43 0 0 "ARG " " NH2" " " 7 0 1 C2 
    3678 40 -23.0277 -1.78377 28.4084 515 " " " " A 43 0 0 "VAL " " N  " " " 7 0 1 C2 
    3679 14 -22.0372 -2.41415 27.5594 515 " " " " A 2 0 0 "VAL " " CA " " " 6 0 1 C2 
    3680 14 -21.4003 -3.6087 28.3052 515 " " " " A 2 0 0 "VAL " " C  " " " 6 0 1 C2 
    3681 23 -20.8249 -3.37761 29.4025 515 " " " " A 70 0 0 "VAL " " O  " " " 8 0 1 C2 
    3682 14 -20.9643 -1.32414 26.9558 515 " " " " A 2 0 0 "VAL " " CB " " " 6 0 1 C2 
    3683 14 -19.9285 -1.9626 26.1307 515 " " " " A 2 0 0 "VAL " " CG1" " " 6 0 1 C2 
    3684 14 -21.7343 -0.24026 26.1072 515 " " " " A 2 0 0 "VAL " " CG2" " " 6 0 1 C2 
    3685 40 -21.4254 -4.80415 27.6668 516 " " " " A 43 0 0 "ILE " " N  " " " 7 0 1 C2 
    3686 14 -21.0451 -6.12701 28.1638 516 " " " " A 2 0 0 "ILE " " CA " " " 6 0 1 C2 
    3687 14 -20.0098 -6.78268 27.278 516 " " " " A 2 0 0 "ILE " " C  " " " 6 0 1 C2 
    3688 23 -19.9946 -6.52177 26.0702 516 " " " " A 70 0 0 "ILE " " O  " " " 8 0 1 C2 
    3689 14 -22.3763 -6.99792 28.2591 516 " " " " A 2 0 0 "ILE " " CB " " " 6 0 1 C2 
    3690 14 -23.6804 -6.20154 28.4769 516 " " " " A 2 0 0 "ILE " " CG1" " " 6 0 1 C2 
    3691 14 -22.3033 -8.28312 29.0451 516 " " " " A 2 0 0 "ILE " " CG2" " " 6 0 1 C2 
    3692 14 -23.8077 -5.49364 29.8206 516 " " " " A 2 0 0 "ILE " " CD1" " " 6 0 1 C2 
    3693 40 -19.0118 -7.50158 27.8552 517 " " " " A 43 0 0 "GLN " " N  " " " 7 0 1 C2 
    3694 14 -17.8256 -7.99138 27.193 517 " " " " A 2 0 0 "GLN " " CA " " " 6 0 1 C2 
    3695 14 -17.4157 -9.38427 27.6508 517 " " " " A 2 0 0 "GLN " " C  " " " 6 0 1 C2 
    3696 23 -17.8126 -9.76987 28.7104 517 " " " " A 70 0 0 "GLN " " O  " " " 8 0 1 C2 
    3697 14 -16.6504 -6.93125 27.2536 517 " " " " A 2 0 0 "GLN " " CB " " " 6 0 1 C2 
    3698 14 -16.4291 -6.1202 28.5169 517 " " " " A 2 0 0 "GLN " " CG " " " 6 0 1 C2 
    3699 14 -15.2314 -5.23738 28.4119 517 " " " " A 2 0 0 "GLN " " CD " " " 6 0 1 C2 
    3700 23 -14.9527 -4.71418 27.3765 517 " " " " A 70 0 0 "GLN " " OE1" " " 8 0 1 C2 
    3701 40 -14.4716 -5.04544 29.5379 517 " " " " A 43 0 0 "GLN " " NE2" " " 7 0 1 C2 
    3702 40 -16.7539 -10.1198 26.7233 518 " " " " A 43 0 0 "ASN " " N  " " " 7 0 1 C2 
    3703 14 -15.9894 -11.3368 27.149 518 " " " " A 2 0 0 "ASN " " CA " " " 6 0 1 C2 
    3704 14 -14.8039 -11.5022 26.2011 518 " " " " A 2 0 0 "ASN " " C  " " " 6 0 1 C2 
    3705 23 -14.9161 -11.1921 25.0057 518 " " " " A 70 0 0 "ASN " " O  " " " 8 0 1 C2 
    3706 14 -16.8758 -12.6153 27.0595 518 " " " " A 2 0 0 "ASN " " CB " " " 6 0 1 C2 
    3707 14 -16.3546 -13.6798 28.0966 518 " " " " A 2 0 0 "ASN " " CG " " " 6 0 1 C2 
    3708 23 -16.7679 -13.4781 29.2235 518 " " " " A 70 0 0 "ASN " " OD1" " " 8 0 1 C2 
    3709 40 -15.5793 -14.6292 27.7088 518 " " " " A 43 0 0 "ASN " " ND2" " " 7 0 1 C2 
    3710 40 -13.7146 -12.1086 26.685 519 " " " " A 43 0 0 "GLY " " N  " " " 7 0 1 C2 
    3711 14 -12.5411 -12.559 25.8744 519 " " " " A 2 0 0 "GLY " " CA " " " 6 0 1 C2 
    3712 14 -12.8169 -13.822 24.9927 519 " " " " A 2 0 0 "GLY " " C  " " " 6 0 1 C2 
    3713 23 -13.5191 -14.7665 25.3852 519 " " " " A 70 0 0 "GLY " " O  " " " 8 0 1 C2 
    3714 40 -12.1819 -13.8252 23.7818 520 " " " " A 43 0 0 "LEU " " N  " " " 7 0 1 C2 
    3715 14 -11.9956 -15.0362 22.955 520 " " " " A 2 0 0 "LEU " " CA " " " 6 0 1 C2 
    3716 14 -10.9885 -16.0325 23.6223 520 " " " " A 2 0 0 "LEU " " C  " " " 6 0 1 C2 
    3717 23 -10.0587 -15.6446 24.39 520 " " " " A 70 0 0 "LEU " " O  " " " 8 0 1 C2 
    3718 14 -11.3881 -14.7053 21.5666 520 " " " " A 2 0 0 "LEU " " CB " " " 6 0 1 C2 
    3719 14 -12.4233 -14.2551 20.5452 520 " " " " A 2 0 0 "LEU " " CG " " " 6 0 1 C2 
    3720 14 -13.2358 -12.9438 20.9869 520 " " " " A 2 0 0 "LEU " " CD1" " " 6 0 1 C2 
    3721 14 -11.7815 -13.8842 19.1711 520 " " " " A 2 0 0 "LEU " " CD2" " " 6 0 1 C2 
    3722 40 -11.2224 -17.3001 23.4325 521 " " " " A 43 0 0 "GLU " " N  " " " 7 0 1 C2 
    3723 14 -10.1033 -18.2808 23.5031 521 " " " " A 2 0 0 "GLU " " CA " " " 6 0 1 C2 
    3724 14 -9.40381 -18.3139 22.1175 521 " " " " A 2 0 0 "GLU " " C  " " " 6 0 1 C2 
    3725 23 -9.99316 -18.4257 21.0703 521 " " " " A 70 0 0 "GLU " " O  " " " 8 0 1 C2 
    3726 14 -10.6199 -19.7178 23.8256 521 " " " " A 2 0 0 "GLU " " CB " " " 6 0 1 C2 
    3727 14 -10.8622 -19.8733 25.3737 521 " " " " A 2 0 0 "GLU " " CG " " " 6 0 1 C2 
    3728 14 -9.4879 -19.9663 26.0947 521 " " " " A 2 0 0 "GLU " " CD " " " 6 0 1 C2 
    3729 23 -8.65365 -20.7815 25.6279 521 " " " " A 70 0 0 "GLU " " OE1" " " 8 0 1 C2 
    3730 23 -9.27369 -19.292 27.1497 521 " " " " A 70 0 0 "GLU " " OE2" " " 8 0 1 C2 
    3731 40 -8.06737 -18.326 22.2234 522 " " " " A 43 0 0 "ASN " " N  " " " 7 0 1 C2 
    3732 14 -7.13625 -18.6956 21.1089 522 " " " " A 2 0 0 "ASN " " CA " " " 6 0 1 C2 
    3733 14 -6.62943 -17.432 20.3794 522 " " " " A 2 0 0 "ASN " " C  " " " 6 0 1 C2 
    3734 23 -5.42599 -17.145 20.2783 522 " " " " A 70 0 0 "ASN " " O  " " " 8 0 1 C2 
    3735 14 -7.59372 -19.9214 20.2542 522 " " " " A 2 0 0 "ASN " " CB " " " 6 0 1 C2 
    3736 14 -6.44905 -20.5335 19.4638 522 " " " " A 2 0 0 "ASN " " CG " " " 6 0 1 C2 
    3737 23 -6.31649 -20.1759 18.323 522 " " " " A 70 0 0 "ASN " " OD1" " " 8 0 1 C2 
    3738 40 -5.60371 -21.3935 20.0459 522 " " " " A 43 0 0 "ASN " " ND2" " " 7 0 1 C2 
    3739 40 -7.59522 -16.7582 19.7289 523 " " " " A 43 0 0 "ARG " " N  " " " 7 0 1 C2 
    3740 14 -7.4355 -15.4417 19.0356 523 " " " " A 2 0 0 "ARG " " CA " " " 6 0 1 C2 
    3741 14 -6.93277 -15.7893 17.618 523 " " " " A 2 0 0 "ARG " " C  " " " 6 0 1 C2 
    3742 23 -5.81607 -15.4239 17.1427 523 " " " " A 70 0 0 "ARG " " O  " " " 8 0 1 C2 
    3743 14 -6.56958 -14.4242 19.8423 523 " " " " A 2 0 0 "ARG " " CB " " " 6 0 1 C2 
    3744 14 -6.39633 -13.1088 19.1344 523 " " " " A 2 0 0 "ARG " " CG " " " 6 0 1 C2 
    3745 14 -7.72345 -12.3455 18.7906 523 " " " " A 2 0 0 "ARG " " CD " " " 6 0 1 C2 
    3746 40 -7.49705 -10.9363 18.3447 523 " " " " A 43 0 0 "ARG " " NE " " " 7 0 1 C2 
    3747 14 -7.46066 -10.4267 17.0854 523 " " " " A 2 0 0 "ARG " " CZ " " " 6 0 1 C2 
    3748 40 -7.26417 -9.09871 16.8235 523 " " " " A 43 0 0 "ARG " " NH1" " " 7 0 1 C2 
    3749 40 -7.5921 -11.29 16.0938 523 " " " " A 43 0 0 "ARG " " NH2" " " 7 0 1 C2 
    3750 40 -7.66041 -16.6019 16.8572 524 " " " " A 43 0 0 "ASN " " N  " " " 7 0 1 C2 
    3751 14 -7.40621 -17.0291 15.4768 524 " " " " A 2 0 0 "ASN " " CA " " " 6 0 1 C2 
    3752 14 -8.6999 -17.2348 14.6541 524 " " " " A 2 0 0 "ASN " " C  " " " 6 0 1 C2 
    3753 23 -8.65587 -17.7175 13.5342 524 " " " " A 70 0 0 "ASN " " O  " " " 8 0 1 C2 
    3754 14 -6.42681 -18.2728 15.4336 524 " " " " A 2 0 0 "ASN " " CB " " " 6 0 1 C2 
    3755 14 -5.6538 -18.3672 14.0685 524 " " " " A 2 0 0 "ASN " " CG " " " 6 0 1 C2 
    3756 23 -5.2168 -17.3035 13.5348 524 " " " " A 70 0 0 "ASN " " OD1" " " 8 0 1 C2 
    3757 40 -5.36972 -19.5744 13.5826 524 " " " " A 43 0 0 "ASN " " ND2" " " 7 0 1 C2 
    3758 40 -9.82091 -16.9611 15.2744 525 " " " " A 43 0 0 "ASP " " N  " " " 7 0 1 C2 
    3759 14 -11.0582 -17.0722 14.6009 525 " " " " A 2 0 0 "ASP " " CA " " " 6 0 1 C2 
    3760 14 -12.1414 -16.2855 15.4219 525 " " " " A 2 0 0 "ASP " " C  " " " 6 0 1 C2 
    3761 23 -12.0418 -16.2613 16.6218 525 " " " " A 70 0 0 "ASP " " O  " " " 8 0 1 C2 
    3762 14 -11.4616 -18.5551 14.3894 525 " " " " A 2 0 0 "ASP " " CB " " " 6 0 1 C2 
    3763 14 -12.0748 -19.3194 15.5525 525 " " " " A 2 0 0 "ASP " " CG " " " 6 0 1 C2 
    3764 23 -13.2264 -19.651 15.3793 525 " " " " A 70 0 0 "ASP " " OD1" " " 8 0 1 C2 
    3765 23 -11.4315 -19.7493 16.5433 525 " " " " A 70 0 0 "ASP " " OD2" " " 8 0 1 C2 
    3766 40 -13.1842 -15.9559 14.673 526 " " " " A 43 0 0 "ALA " " N  " " " 7 0 1 C2 
    3767 14 -14.5045 -15.504 15.0893 526 " " " " A 2 0 0 "ALA " " CA " " " 6 0 1 C2 
    3768 14 -15.6448 -15.5293 14.0632 526 " " " " A 2 0 0 "ALA " " C  " " " 6 0 1 C2 
    3769 23 -16.7627 -15.2521 14.4403 526 " " " " A 70 0 0 "ALA " " O  " " " 8 0 1 C2 
    3770 14 -14.4733 -14.1295 15.8142 526 " " " " A 2 0 0 "ALA " " CB " " " 6 0 1 C2 
    3771 40 -15.4222 -15.7663 12.7766 527 " " " " A 43 0 0 "ALA " " N  " " " 7 0 1 C2 
    3772 14 -16.3409 -15.8673 11.6487 527 " " " " A 2 0 0 "ALA " " CA " " " 6 0 1 C2 
    3773 14 -17.7734 -16.3366 12.0327 527 " " " " A 2 0 0 "ALA " " C  " " " 6 0 1 C2 
    3774 23 -18.6967 -15.5376 12.0954 527 " " " " A 70 0 0 "ALA " " O  " " " 8 0 1 C2 
    3775 14 -15.8125 -16.7832 10.5227 527 " " " " A 2 0 0 "ALA " " CB " " " 6 0 1 C2 
    3776 40 -17.9077 -17.6149 12.3362 528 " " " " A 43 0 0 "LYS " " N  " " " 7 0 1 C2 
    3777 14 -19.1541 -18.2574 12.7056 528 " " " " A 2 0 0 "LYS " " CA " " " 6 0 1 C2 
    3778 14 -19.5897 -17.9438 14.1419 528 " " " " A 2 0 0 "LYS " " C  " " " 6 0 1 C2 
    3779 23 -20.7572 -18.0009 14.3972 528 " " " " A 70 0 0 "LYS " " O  " " " 8 0 1 C2 
    3780 14 -19.0138 -19.8076 12.6138 528 " " " " A 2 0 0 "LYS " " CB " " " 6 0 1 C2 
    3781 14 -20.4268 -20.5696 12.7063 528 " " " " A 2 0 0 "LYS " " CG " " " 6 0 1 C2 
    3782 14 -21.3919 -20.2406 11.5567 528 " " " " A 2 0 0 "LYS " " CD " " " 6 0 1 C2 
    3783 14 -22.6861 -20.9877 11.7523 528 " " " " A 2 0 0 "LYS " " CE " " " 6 0 1 C2 
    3784 40 -23.8427 -20.2268 11.1993 528 " " " " A 43 0 0 "LYS " " NZ " " " 7 0 1 C2 
    3785 40 -18.7155 -17.5426 15.0772 529 " " " " A 43 0 0 "LYS " " N  " " " 7 0 1 C2 
    3786 14 -19.079 -17.1596 16.4369 529 " " " " A 2 0 0 "LYS " " CA " " " 6 0 1 C2 
    3787 14 -19.7923 -15.7298 16.5284 529 " " " " A 2 0 0 "LYS " " C  " " " 6 0 1 C2 
    3788 23 -20.7926 -15.5643 17.1883 529 " " " " A 70 0 0 "LYS " " O  " " " 8 0 1 C2 
    3789 14 -17.8029 -17.1977 17.4031 529 " " " " A 2 0 0 "LYS " " CB " " " 6 0 1 C2 
    3790 14 -17.3302 -18.6555 17.6245 529 " " " " A 2 0 0 "LYS " " CG " " " 6 0 1 C2 
    3791 14 -15.8528 -18.7852 17.9705 529 " " " " A 2 0 0 "LYS " " CD " " " 6 0 1 C2 
    3792 14 -15.2624 -20.1854 17.9955 529 " " " " A 2 0 0 "LYS " " CE " " " 6 0 1 C2 
    3793 40 -13.7606 -20.1534 18.024 529 " " " " A 43 0 0 "LYS " " NZ " " " 7 0 1 C2 
    3794 40 -19.292 -14.7504 15.8148 530 " " " " A 43 0 0 "ILE " " N  " " " 7 0 1 C2 
    3795 14 -19.9766 -13.492 15.4925 530 " " " " A 2 0 0 "ILE " " CA " " " 6 0 1 C2 
    3796 14 -21.3517 -13.6744 14.9389 530 " " " " A 2 0 0 "ILE " " C  " " " 6 0 1 C2 
    3797 23 -22.3513 -13.1933 15.4515 530 " " " " A 70 0 0 "ILE " " O  " " " 8 0 1 C2 
    3798 14 -19.008 -12.6183 14.4629 530 " " " " A 2 0 0 "ILE " " CB " " " 6 0 1 C2 
    3799 14 -17.6251 -12.2841 15.1157 530 " " " " A 2 0 0 "ILE " " CG1" " " 6 0 1 C2 
    3800 14 -19.5428 -11.3488 13.7689 530 " " " " A 2 0 0 "ILE " " CG2" " " 6 0 1 C2 
    3801 14 -17.6905 -11.4473 16.3981 530 " " " " A 2 0 0 "ILE " " CD1" " " 6 0 1 C2 
    3802 40 -21.41 -14.5149 13.9169 531 " " " " A 43 0 0 "ASP " " N  " " " 7 0 1 C2 
    3803 14 -22.7017 -15 13.3058 531 " " " " A 2 0 0 "ASP " " CA " " " 6 0 1 C2 
    3804 14 -23.6248 -15.5247 14.4371 531 " " " " A 2 0 0 "ASP " " C  " " " 6 0 1 C2 
    3805 23 -24.684 -14.9204 14.614 531 " " " " A 70 0 0 "ASP " " O  " " " 8 0 1 C2 
    3806 14 -22.3323 -16.0509 12.154 531 " " " " A 2 0 0 "ASP " " CB " " " 6 0 1 C2 
    3807 14 -23.4464 -16.4743 11.1984 531 " " " " A 2 0 0 "ASP " " CG " " " 6 0 1 C2 
    3808 23 -23.5395 -15.9388 10.1078 531 " " " " A 70 0 0 "ASP " " OD1" " " 8 0 1 C2 
    3809 23 -24.016 -17.549 11.3612 531 " " " " A 70 0 0 "ASP " " OD2" " " 8 0 1 C2 
    3810 40 -23.1818 -16.555 15.1466 532 " " " " A 43 0 0 "GLU " " N  " " " 7 0 1 C2 
    3811 14 -23.9049 -17.1943 16.2219 532 " " " " A 2 0 0 "GLU " " CA " " " 6 0 1 C2 
    3812 14 -24.2986 -16.3144 17.3836 532 " " " " A 2 0 0 "GLU " " C  " " " 6 0 1 C2 
    3813 23 -25.2174 -16.6889 18.1592 532 " " " " A 70 0 0 "GLU " " O  " " " 8 0 1 C2 
    3814 14 -23.0696 -18.4157 16.7721 532 " " " " A 2 0 0 "GLU " " CB " " " 6 0 1 C2 
    3815 14 -22.9085 -19.5938 15.7372 532 " " " " A 2 0 0 "GLU " " CG " " " 6 0 1 C2 
    3816 14 -24.0215 -20.5382 15.747 532 " " " " A 2 0 0 "GLU " " CD " " " 6 0 1 C2 
    3817 23 -23.75 -21.7703 15.6333 532 " " " " A 70 0 0 "GLU " " OE1" " " 8 0 1 C2 
    3818 23 -25.1793 -20.2321 16.1294 532 " " " " A 70 0 0 "GLU " " OE2" " " 8 0 1 C2 
    3819 40 -23.7063 -15.1086 17.5748 533 " " " " A 43 0 0 "LEU " " N  " " " 7 0 1 C2 
    3820 14 -24.0551 -14.0581 18.5846 533 " " " " A 2 0 0 "LEU " " CA " " " 6 0 1 C2 
    3821 14 -25.0366 -13.0005 18.0204 533 " " " " A 2 0 0 "LEU " " C  " " " 6 0 1 C2 
    3822 23 -25.8886 -12.5401 18.8006 533 " " " " A 70 0 0 "LEU " " O  " " " 8 0 1 C2 
    3823 14 -22.76 -13.2683 18.8489 533 " " " " A 2 0 0 "LEU " " CB " " " 6 0 1 C2 
    3824 14 -21.7573 -13.8976 19.7658 533 " " " " A 2 0 0 "LEU " " CG " " " 6 0 1 C2 
    3825 14 -20.6611 -12.8176 20.0411 533 " " " " A 2 0 0 "LEU " " CD1" " " 6 0 1 C2 
    3826 14 -22.3967 -14.3336 21.0889 533 " " " " A 2 0 0 "LEU " " CD2" " " 6 0 1 C2 
    3827 40 -25.0229 -12.6949 16.7036 534 " " " " A 43 0 0 "ARG " " N  " " " 7 0 1 C2 
    3828 14 -26.073 -11.8821 16.1502 534 " " " " A 2 0 0 "ARG " " CA " " " 6 0 1 C2 
    3829 14 -27.4291 -12.6641 16.0729 534 " " " " A 2 0 0 "ARG " " C  " " " 6 0 1 C2 
    3830 23 -28.526 -12.168 16.2516 534 " " " " A 70 0 0 "ARG " " O  " " " 8 0 1 C2 
    3831 14 -25.6885 -11.5276 14.72 534 " " " " A 2 0 0 "ARG " " CB " " " 6 0 1 C2 
    3832 14 -24.5917 -10.4816 14.8143 534 " " " " A 2 0 0 "ARG " " CG " " " 6 0 1 C2 
    3833 14 -23.8957 -10.3776 13.4837 534 " " " " A 2 0 0 "ARG " " CD " " " 6 0 1 C2 
    3834 40 -23.1302 -9.14287 13.3039 534 " " " " A 43 0 0 "ARG " " NE " " " 7 0 1 C2 
    3835 14 -22.1779 -8.76179 12.4103 534 " " " " A 2 0 0 "ARG " " CZ " " " 6 0 1 C2 
    3836 40 -21.9939 -9.62611 11.3968 534 " " " " A 43 0 0 "ARG " " NH1" " " 7 0 1 C2 
    3837 40 -21.6013 -7.57021 12.4609 534 " " " " A 43 0 0 "ARG " " NH2" " " 7 0 1 C2 
    3838 40 -27.2707 -13.9413 15.8645 535 " " " " A 43 0 0 "ALA " " N  " " " 7 0 1 C2 
    3839 14 -28.2492 -15.0181 15.7227 535 " " " " A 2 0 0 "ALA " " CA " " " 6 0 1 C2 
    3840 14 -29.0467 -15.4332 16.9848 535 " " " " A 2 0 0 "ALA " " C  " " " 6 0 1 C2 
    3841 23 -29.9644 -16.206 16.9274 535 " " " " A 70 0 0 "ALA " " O  " " " 8 0 1 C2 
    3842 14 -27.5515 -16.2583 15.1551 535 " " " " A 2 0 0 "ALA " " CB " " " 6 0 1 C2 
    3843 40 -28.6744 -14.8718 18.1775 536 " " " " A 43 0 0 "LEU " " N  " " " 7 0 1 C2 
    3844 14 -29.4334 -14.9397 19.4504 536 " " " " A 2 0 0 "LEU " " CA " " " 6 0 1 C2 
    3845 14 -30.491 -13.8976 19.5149 536 " " " " A 2 0 0 "LEU " " C  " " " 6 0 1 C2 
    3846 23 -30.2509 -12.6865 19.292 536 " " " " A 70 0 0 "LEU " " O  " " " 8 0 1 C2 
    3847 14 -28.3648 -14.534 20.5126 536 " " " " A 2 0 0 "LEU " " CB " " " 6 0 1 C2 
    3848 14 -27.1371 -15.4453 20.6382 536 " " " " A 2 0 0 "LEU " " CG " " " 6 0 1 C2 
    3849 14 -26.315 -15.0338 21.8006 536 " " " " A 2 0 0 "LEU " " CD1" " " 6 0 1 C2 
    3850 14 -27.4521 -16.9775 20.8071 536 " " " " A 2 0 0 "LEU " " CD2" " " 6 0 1 C2 
    3851 40 -31.6422 -14.3277 20.0076 537 " " " " A 43 0 0 "GLN " " N  " " " 7 0 1 C2 
    3852 14 -32.9307 -13.606 20.2311 537 " " " " A 2 0 0 "GLN " " CA " " " 6 0 1 C2 
    3853 14 -32.6753 -12.5952 21.3092 537 " " " " A 2 0 0 "GLN " " C  " " " 6 0 1 C2 
    3854 23 -32.427 -12.95 22.4503 537 " " " " A 70 0 0 "GLN " " O  " " " 8 0 1 C2 
    3855 14 -34.0181 -14.6772 20.6864 537 " " " " A 2 0 0 "GLN " " CB " " " 6 0 1 C2 
    3856 14 -35.4405 -14.1849 20.9524 537 " " " " A 2 0 0 "GLN " " CG " " " 6 0 1 C2 
    3857 14 -36.2495 -13.7368 19.7684 537 " " " " A 2 0 0 "GLN " " CD " " " 6 0 1 C2 
    3858 23 -37.4256 -13.3165 19.9626 537 " " " " A 70 0 0 "GLN " " OE1" " " 8 0 1 C2 
    3859 40 -35.7976 -13.8352 18.5525 537 " " " " A 43 0 0 "GLN " " NE2" " " 7 0 1 C2 
    3860 40 -32.8179 -11.294 20.964 538 " " " " A 43 0 0 "PRO " " N  " " " 7 0 1 C2 
    3861 14 -32.6743 -10.1461 21.9144 538 " " " " A 2 0 0 "PRO " " CA " " " 6 0 1 C2 
    3862 14 -33.816 -9.94354 22.961 538 " " " " A 2 0 0 "PRO " " C  " " " 6 0 1 C2 
    3863 23 -34.9073 -10.5483 22.8267 538 " " " " A 70 0 0 "PRO " " O  " " " 8 0 1 C2 
    3864 14 -32.4285 -8.89414 21.0329 538 " " " " A 2 0 0 "PRO " " CB " " " 6 0 1 C2 
    3865 14 -33.2315 -9.20236 19.7799 538 " " " " A 2 0 0 "PRO " " CG " " " 6 0 1 C2 
    3866 14 -33.0945 -10.739 19.6193 538 " " " " A 2 0 0 "PRO " " CD " " " 6 0 1 C2 
    3867 40 -33.5811 -9.24986 24.0877 539 " " " " A 43 0 0 "PRO " " N  " " " 7 0 1 C2 
    3868 14 -34.6937 -8.61475 24.8857 539 " " " " A 2 0 0 "PRO " " CA " " " 6 0 1 C2 
    3869 14 -35.383 -7.50089 24.1042 539 " " " " A 2 0 0 "PRO " " C  " " " 6 0 1 C2 
    3870 23 -34.8244 -6.93242 23.1256 539 " " " " A 70 0 0 "PRO " " O  " " " 8 0 1 C2 
    3871 14 -33.9164 -8.09059 26.1129 539 " " " " A 2 0 0 "PRO " " CB " " " 6 0 1 C2 
    3872 14 -32.5587 -7.75072 25.538 539 " " " " A 2 0 0 "PRO " " CG " " " 6 0 1 C2 
    3873 14 -32.2727 -8.83426 24.528 539 " " " " A 2 0 0 "PRO " " CD " " " 6 0 1 C2 
    3874 40 -36.6261 -7.21672 24.4753 540 " " " " A 43 0 0 "HIS " " N  " " " 7 0 1 C2 
    3875 14 -37.6078 -6.32269 23.9148 540 " " " " A 2 0 0 "HIS " " CA " " " 6 0 1 C2 
    3876 14 -37.2999 -4.83138 24.2215 540 " " " " A 2 0 0 "HIS " " C  " " " 6 0 1 C2 
    3877 23 -36.8385 -4.48677 25.3223 540 " " " " A 70 0 0 "HIS " " O  " " " 8 0 1 C2 
    3878 14 -39.0225 -6.64678 24.377 540 " " " " A 2 0 0 "HIS " " CB " " " 6 0 1 C2 
    3879 14 -39.4952 -8.02256 24.0146 540 " " " " A 2 0 0 "HIS " " CG " " " 6 0 1 C2 
    3880 40 -39.4449 -8.57137 22.758 540 " " " " A 43 0 0 "HIS " " ND1" " " 7 0 1 C2 
    3881 14 -39.9996 -9.05655 24.8256 540 " " " " A 2 0 0 "HIS " " CD2" " " 6 0 1 C2 
    3882 14 -39.9866 -9.76635 22.8197 540 " " " " A 2 0 0 "HIS " " CE1" " " 6 0 1 C2 
    3883 40 -40.261 -10.1611 24.0412 540 " " " " A 43 0 0 "HIS " " NE2" " " 7 0 1 C2 
    3884 40 -37.351 -4.01443 23.1958 541 " " " " A 43 0 0 "GLY " " N  " " " 7 0 1 C2 
    3885 14 -37.0936 -2.57114 23.2917 541 " " " " A 2 0 0 "GLY " " CA " " " 6 0 1 C2 
    3886 14 -35.5559 -2.25454 23.2699 541 " " " " A 2 0 0 "GLY " " C  " " " 6 0 1 C2 
    3887 23 -35.2169 -1.10689 23.5653 541 " " " " A 70 0 0 "GLY " " O  " " " 8 0 1 C2 
    3888 40 -34.6451 -3.16917 22.9509 542 " " " " A 43 0 0 "ILE " " N  " " " 7 0 1 C2 
    3889 14 -33.1419 -3.07089 23.0664 542 " " " " A 2 0 0 "ILE " " CA " " " 6 0 1 C2 
    3890 14 -32.5167 -3.31514 21.687 542 " " " " A 2 0 0 "ILE " " C  " " " 6 0 1 C2 
    3891 23 -32.8914 -4.28215 21.0505 542 " " " " A 70 0 0 "ILE " " O  " " " 8 0 1 C2 
    3892 14 -32.5228 -3.86445 24.2628 542 " " " " A 2 0 0 "ILE " " CB " " " 6 0 1 C2 
    3893 14 -33.1411 -3.64412 25.635 542 " " " " A 2 0 0 "ILE " " CG1" " " 6 0 1 C2 
    3894 14 -30.9515 -3.84832 24.2938 542 " " " " A 2 0 0 "ILE " " CG2" " " 6 0 1 C2 
    3895 14 -32.4574 -4.25894 26.7985 542 " " " " A 2 0 0 "ILE " " CD1" " " 6 0 1 C2 
    3896 40 -31.5243 -2.5417 21.2957 543 " " " " A 43 0 0 "GLU " " N  " " " 7 0 1 C2 
    3897 14 -30.5922 -2.79569 20.1968 543 " " " " A 2 0 0 "GLU " " CA " " " 6 0 1 C2 
    3898 14 -29.3974 -3.53594 20.7737 543 " " " " A 2 0 0 "GLU " " C  " " " 6 0 1 C2 
    3899 23 -28.8942 -3.03888 21.7405 543 " " " " A 70 0 0 "GLU " " O  " " " 8 0 1 C2 
    3900 14 -30.2381 -1.43118 19.5607 543 " " " " A 2 0 0 "GLU " " CB " " " 6 0 1 C2 
    3901 14 -29.3837 -1.53344 18.218 543 " " " " A 2 0 0 "GLU " " CG " " " 6 0 1 C2 
    3902 14 -30.2575 -1.63015 16.9474 543 " " " " A 2 0 0 "GLU " " CD " " " 6 0 1 C2 
    3903 23 -31.5057 -1.62429 17.1171 543 " " " " A 70 0 0 "GLU " " OE1" " " 8 0 1 C2 
    3904 23 -29.6905 -1.78296 15.8142 543 " " " " A 70 0 0 "GLU " " OE2" " " 8 0 1 C2 
    3905 40 -28.9895 -4.59351 20.1167 544 " " " " A 43 0 0 "VAL " " N  " " " 7 0 1 C2 
    3906 14 -27.8861 -5.52132 20.4906 544 " " " " A 2 0 0 "VAL " " CA " " " 6 0 1 C2 
    3907 14 -27.099 -5.65738 19.1632 544 " " " " A 2 0 0 "VAL " " C  " " " 6 0 1 C2 
    3908 23 -27.6722 -5.97082 18.0815 544 " " " " A 70 0 0 "VAL " " O  " " " 8 0 1 C2 
    3909 14 -28.4274 -6.90456 21.0773 544 " " " " A 2 0 0 "VAL " " CB " " " 6 0 1 C2 
    3910 14 -27.408 -7.88331 21.596 544 " " " " A 2 0 0 "VAL " " CG1" " " 6 0 1 C2 
    3911 14 -29.5962 -6.72835 22.0902 544 " " " " A 2 0 0 "VAL " " CG2" " " 6 0 1 C2 
    3912 40 -25.7951 -5.36708 19.293 545 " " " " A 43 0 0 "PHE " " N  " " " 7 0 1 C2 
    3913 14 -24.8913 -5.42305 18.1682 545 " " " " A 2 0 0 "PHE " " CA " " " 6 0 1 C2 
    3914 14 -23.4862 -5.8683 18.6878 545 " " " " A 2 0 0 "PHE " " C  " " " 6 0 1 C2 
    3915 23 -23.0848 -5.57757 19.8273 545 " " " " A 70 0 0 "PHE " " O  " " " 8 0 1 C2 
    3916 14 -24.9453 -4.09451 17.4106 545 " " " " A 2 0 0 "PHE " " CB " " " 6 0 1 C2 
    3917 14 -24.79 -2.75323 18.1418 545 " " " " A 2 0 0 "PHE " " CG " " " 6 0 1 C2 
    3918 14 -25.8794 -2.14733 18.8205 545 " " " " A 2 0 0 "PHE " " CD1" " " 6 0 1 C2 
    3919 14 -23.5497 -2.04493 18.0895 545 " " " " A 2 0 0 "PHE " " CD2" " " 6 0 1 C2 
    3920 14 -25.6882 -0.88861 19.4124 545 " " " " A 2 0 0 "PHE " " CE1" " " 6 0 1 C2 
    3921 14 -23.3721 -0.808276 18.7426 545 " " " " A 2 0 0 "PHE " " CE2" " " 6 0 1 C2 
    3922 14 -24.4514 -0.175768 19.3212 545 " " " " A 2 0 0 "PHE " " CZ " " " 6 0 1 C2 
    3923 40 -22.8054 -6.67357 17.87 546 " " " " A 43 0 0 "VAL " " N  " " " 7 0 1 C2 
    3924 14 -21.4392 -7.03929 18.0784 546 " " " " A 2 0 0 "VAL " " CA " " " 6 0 1 C2 
    3925 14 -20.4423 -5.82985 17.9293 546 " " " " A 2 0 0 "VAL " " C  " " " 6 0 1 C2 
    3926 23 -20.5646 -5.19162 16.8638 546 " " " " A 70 0 0 "VAL " " O  " " " 8 0 1 C2 
    3927 14 -20.926 -8.28236 17.2865 546 " " " " A 2 0 0 "VAL " " CB " " " 6 0 1 C2 
    3928 14 -21.7186 -9.59238 17.569 546 " " " " A 2 0 0 "VAL " " CG1" " " 6 0 1 C2 
    3929 14 -20.7516 -8.00768 15.8041 546 " " " " A 2 0 0 "VAL " " CG2" " " 6 0 1 C2 
    3930 40 -19.3231 -5.69513 18.7359 547 " " " " A 43 0 0 "GLY " " N  " " " 7 0 1 C2 
    3931 14 -18.2575 -4.82964 18.293 547 " " " " A 2 0 0 "GLY " " CA " " " 6 0 1 C2 
    3932 14 -17.0498 -5.16613 19.0818 547 " " " " A 2 0 0 "GLY " " C  " " " 6 0 1 C2 
    3933 23 -16.9601 -6.16397 19.7621 547 " " " " A 70 0 0 "GLY " " O  " " " 8 0 1 C2 
    3934 40 -16.0712 -4.23381 19.1062 548 " " " " A 43 0 0 "GLY " " N  " " " 7 0 1 C2 
    3935 14 -14.8043 -4.34597 19.8554 548 " " " " A 2 0 0 "GLY " " CA " " " 6 0 1 C2 
    3936 14 -13.6508 -4.79037 19.0259 548 " " " " A 2 0 0 "GLY " " C  " " " 6 0 1 C2 
    3937 23 -13.8501 -5.30591 17.9508 548 " " " " A 70 0 0 "GLY " " O  " " " 8 0 1 C2 
    3938 40 -12.4674 -4.49443 19.5231 549 " " " " A 43 0 0 "THR " " N  " " " 7 0 1 C2 
    3939 14 -11.1647 -4.91718 18.952 549 " " " " A 2 0 0 "THR " " CA " " " 6 0 1 C2 
    3940 14 -10.9613 -6.18126 17.9329 549 " " " " A 2 0 0 "THR " " C  " " " 6 0 1 C2 
    3941 23 -10.5227 -5.99274 16.7716 549 " " " " A 70 0 0 "THR " " O  " " " 8 0 1 C2 
    3942 14 -10.0012 -4.54589 19.8692 549 " " " " A 2 0 0 "THR " " CB " " " 6 0 1 C2 
    3943 23 -10.0538 -5.18911 21.0805 549 " " " " A 70 0 0 "THR " " OG1" " " 8 0 1 C2 
    3944 14 -10.0081 -3.00886 20.1749 549 " " " " A 2 0 0 "THR " " CG2" " " 6 0 1 C2 
    3945 40 -11.3202 -7.40931 18.3644 550 " " " " A 43 0 0 "PRO " " N  " " " 7 0 1 C2 
    3946 14 -11.281 -8.60646 17.5131 550 " " " " A 2 0 0 "PRO " " CA " " " 6 0 1 C2 
    3947 14 -12.4936 -8.7889 16.6385 550 " " " " A 2 0 0 "PRO " " C  " " " 6 0 1 C2 
    3948 23 -12.3775 -9.27485 15.5228 550 " " " " A 70 0 0 "PRO " " O  " " " 8 0 1 C2 
    3949 14 -11.3313 -9.86571 18.4373 550 " " " " A 2 0 0 "PRO " " CB " " " 6 0 1 C2 
    3950 14 -12.1705 -9.33019 19.5876 550 " " " " A 2 0 0 "PRO " " CG " " " 6 0 1 C2 
    3951 14 -11.8041 -7.79905 19.6701 550 " " " " A 2 0 0 "PRO " " CD " " " 6 0 1 C2 
    3952 40 -13.601 -8.17968 17.073 551 " " " " A 43 0 0 "ALA " " N  " " " 7 0 1 C2 
    3953 14 -14.8822 -8.31401 16.3557 551 " " " " A 2 0 0 "ALA " " CA " " " 6 0 1 C2 
    3954 14 -15.0343 -7.2878 15.2083 551 " " " " A 2 0 0 "ALA " " C  " " " 6 0 1 C2 
    3955 23 -15.4625 -7.65895 14.11 551 " " " " A 70 0 0 "ALA " " O  " " " 8 0 1 C2 
    3956 14 -16.043 -8.198 17.3631 551 " " " " A 2 0 0 "ALA " " CB " " " 6 0 1 C2 
    3957 40 -14.5848 -6.06504 15.3911 552 " " " " A 43 0 0 "LEU " " N  " " " 7 0 1 C2 
    3958 14 -14.6503 -5.02011 14.3288 552 " " " " A 2 0 0 "LEU " " CA " " " 6 0 1 C2 
    3959 14 -13.58 -5.1207 13.2308 552 " " " " A 2 0 0 "LEU " " C  " " " 6 0 1 C2 
    3960 23 -13.692 -4.61405 12.0871 552 " " " " A 70 0 0 "LEU " " O  " " " 8 0 1 C2 
    3961 14 -14.6431 -3.61819 14.9791 552 " " " " A 2 0 0 "LEU " " CB " " " 6 0 1 C2 
    3962 14 -13.278 -3.10128 15.6967 552 " " " " A 2 0 0 "LEU " " CG " " " 6 0 1 C2 
    3963 14 -12.1441 -2.64237 14.7226 552 " " " " A 2 0 0 "LEU " " CD1" " " 6 0 1 C2 
    3964 14 -13.546 -1.97571 16.7303 552 " " " " A 2 0 0 "LEU " " CD2" " " 6 0 1 C2 
    3965 40 -12.5797 -5.96762 13.4966 553 " " " " A 43 0 0 "GLU " " N  " " " 7 0 1 C2 
    3966 14 -11.5091 -6.56487 12.6731 553 " " " " A 2 0 0 "GLU " " CA " " " 6 0 1 C2 
    3967 14 -12.1606 -7.60781 11.7083 553 " " " " A 2 0 0 "GLU " " C  " " " 6 0 1 C2 
    3968 23 -12.1677 -7.36073 10.5167 553 " " " " A 70 0 0 "GLU " " O  " " " 8 0 1 C2 
    3969 14 -10.4145 -7.08263 13.6062 553 " " " " A 2 0 0 "GLU " " CB " " " 6 0 1 C2 
    3970 14 -9.41914 -7.95908 12.9104 553 " " " " A 2 0 0 "GLU " " CG " " " 6 0 1 C2 
    3971 14 -8.44893 -8.66823 13.8293 553 " " " " A 2 0 0 "GLU " " CD " " " 6 0 1 C2 
    3972 23 -8.36973 -9.91701 13.7458 553 " " " " A 70 0 0 "GLU " " OE1" " " 8 0 1 C2 
    3973 23 -7.60642 -8.03128 14.4717 553 " " " " A 70 0 0 "GLU " " OE2" " " 8 0 1 C2 
    3974 40 -12.7562 -8.69312 12.278 554 " " " " A 43 0 0 "GLN " " N  " " " 7 0 1 C2 
    3975 14 -13.5779 -9.65916 11.7065 554 " " " " A 2 0 0 "GLN " " CA " " " 6 0 1 C2 
    3976 14 -14.6229 -9.16402 10.7045 554 " " " " A 2 0 0 "GLN " " C  " " " 6 0 1 C2 
    3977 23 -14.6231 -9.57543 9.54294 554 " " " " A 70 0 0 "GLN " " O  " " " 8 0 1 C2 
    3978 14 -14.0271 -10.5669 12.8598 554 " " " " A 2 0 0 "GLN " " CB " " " 6 0 1 C2 
    3979 14 -14.8548 -11.8774 12.486 554 " " " " A 2 0 0 "GLN " " CG " " " 6 0 1 C2 
    3980 14 -13.9818 -13.0303 11.9125 554 " " " " A 2 0 0 "GLN " " CD " " " 6 0 1 C2 
    3981 23 -13.1276 -13.5502 12.5778 554 " " " " A 70 0 0 "GLN " " OE1" " " 8 0 1 C2 
    3982 40 -14.0969 -13.2381 10.6133 554 " " " " A 43 0 0 "GLN " " NE2" " " 7 0 1 C2 
    3983 40 -15.5091 -8.28492 11.2278 555 " " " " A 43 0 0 "ASP " " N  " " " 7 0 1 C2 
    3984 14 -16.5844 -7.56798 10.5044 555 " " " " A 2 0 0 "ASP " " CA " " " 6 0 1 C2 
    3985 14 -16.1424 -6.84799 9.14642 555 " " " " A 2 0 0 "ASP " " C  " " " 6 0 1 C2 
    3986 23 -16.806 -6.91586 8.13826 555 " " " " A 70 0 0 "ASP " " O  " " " 8 0 1 C2 
    3987 14 -17.1941 -6.52376 11.5051 555 " " " " A 2 0 0 "ASP " " CB " " " 6 0 1 C2 
    3988 14 -18.5423 -5.91719 11.172 555 " " " " A 2 0 0 "ASP " " CG " " " 6 0 1 C2 
    3989 23 -19.5949 -6.55321 10.956 555 " " " " A 70 0 0 "ASP " " OD1" " " 8 0 1 C2 
    3990 23 -18.7032 -4.63968 11.1617 555 " " " " A 70 0 0 "ASP " " OD2" " " 8 0 1 C2 
    3991 40 -14.883 -6.2795 9.13256 556 " " " " A 43 0 0 "SER " " N  " " " 7 0 1 C2 
    3992 14 -14.4584 -5.45344 7.97357 556 " " " " A 2 0 0 "SER " " CA " " " 6 0 1 C2 
    3993 14 -14.1297 -6.39102 6.82923 556 " " " " A 2 0 0 "SER " " C  " " " 6 0 1 C2 
    3994 23 -14.2227 -6.03022 5.6918 556 " " " " A 70 0 0 "SER " " O  " " " 8 0 1 C2 
    3995 14 -13.2585 -4.63618 8.39063 556 " " " " A 2 0 0 "SER " " CB " " " 6 0 1 C2 
    3996 23 -12.0953 -5.37525 8.6965 556 " " " " A 70 0 0 "SER " " OG " " " 8 0 1 C2 
    3997 40 -13.8155 -7.65669 7.09232 557 " " " " A 43 0 0 "ILE " " N  " " " 7 0 1 C2 
    3998 14 -13.5592 -8.68635 6.19349 557 " " " " A 2 0 0 "ILE " " CA " " " 6 0 1 C2 
    3999 14 -14.8386 -9.22354 5.60305 557 " " " " A 2 0 0 "ILE " " C  " " " 6 0 1 C2 
    4000 23 -14.8645 -9.46336 4.44963 557 " " " " A 70 0 0 "ILE " " O  " " " 8 0 1 C2 
    4001 14 -12.7806 -9.87607 6.85613 557 " " " " A 2 0 0 "ILE " " CB " " " 6 0 1 C2 
    4002 14 -11.4664 -9.30281 7.52579 557 " " " " A 2 0 0 "ILE " " CG1" " " 6 0 1 C2 
    4003 14 -12.3477 -10.9477 5.80973 557 " " " " A 2 0 0 "ILE " " CG2" " " 6 0 1 C2 
    4004 14 -10.7758 -10.3256 8.48086 557 " " " " A 2 0 0 "ILE " " CD1" " " 6 0 1 C2 
    4005 40 -15.9053 -9.32761 6.41691 558 " " " " A 43 0 0 "HIS " " N  " " " 7 0 1 C2 
    4006 14 -17.2367 -9.7239 5.93428 558 " " " " A 2 0 0 "HIS " " CA " " " 6 0 1 C2 
    4007 14 -17.8681 -8.66133 5.05587 558 " " " " A 2 0 0 "HIS " " C  " " " 6 0 1 C2 
    4008 23 -18.7114 -8.847 4.21137 558 " " " " A 70 0 0 "HIS " " O  " " " 8 0 1 C2 
    4009 14 -18.1256 -10.0756 7.09652 558 " " " " A 2 0 0 "HIS " " CB " " " 6 0 1 C2 
    4010 14 -17.6996 -11.3366 7.80398 558 " " " " A 2 0 0 "HIS " " CG " " " 6 0 1 C2 
    4011 40 -17.7401 -12.6318 7.20057 558 " " " " A 43 0 0 "HIS " " ND1" " " 7 0 1 C2 
    4012 14 -17.2091 -11.6659 9.0695 558 " " " " A 2 0 0 "HIS " " CD2" " " 6 0 1 C2 
    4013 14 -17.4503 -13.5485 8.12624 558 " " " " A 2 0 0 "HIS " " CE1" " " 6 0 1 C2 
    4014 40 -17.0818 -13.0575 9.30341 558 " " " " A 43 0 0 "HIS " " NE2" " " 7 0 1 C2 
    4015 40 -17.4567 -7.42413 5.31603 559 " " " " A 43 0 0 "SER " " N  " " " 7 0 1 C2 
    4016 14 -17.9042 -6.27411 4.52103 559 " " " " A 2 0 0 "SER " " CA " " " 6 0 1 C2 
    4017 14 -17.026 -5.91113 3.32905 559 " " " " A 2 0 0 "SER " " C  " " " 6 0 1 C2 
    4018 23 -17.1639 -4.82037 2.78861 559 " " " " A 70 0 0 "SER " " O  " " " 8 0 1 C2 
    4019 14 -18.0491 -5.1118 5.45822 559 " " " " A 2 0 0 "SER " " CB " " " 6 0 1 C2 
    4020 23 -18.9839 -5.41507 6.51916 559 " " " " A 70 0 0 "SER " " OG " " " 8 0 1 C2 
    4021 40 -16.0864 -6.74267 2.90383 560 " " " " A 43 0 0 "LEU " " N  " " " 7 0 1 C2 
    4022 14 -15.2905 -6.54431 1.75459 560 " " " " A 2 0 0 "LEU " " CA " " " 6 0 1 C2 
    4023 14 -16.1058 -7.02584 0.514883 560 " " " " A 2 0 0 "LEU " " C  " " " 6 0 1 C2 
    4024 23 -16.148 -6.41387 -0.499941 560 " " " " A 70 0 0 "LEU " " O  " " " 8 0 1 C2 
    4025 14 -13.9961 -7.48671 1.91245 560 " " " " A 2 0 0 "LEU " " CB " " " 6 0 1 C2 
    4026 14 -12.9105 -7.32766 0.833177 560 " " " " A 2 0 0 "LEU " " CG " " " 6 0 1 C2 
    4027 14 -12.0262 -6.09595 1.11201 560 " " " " A 2 0 0 "LEU " " CD1" " " 6 0 1 C2 
    4028 14 -12.0227 -8.6229 0.728014 560 " " " " A 2 0 0 "LEU " " CD2" " " 6 0 1 C2 
    4029 40 -16.895 -8.11123 0.656855 561 " " " " A 43 0 0 "PHE " " N  " " " 7 0 1 C2 
    4030 14 -17.458 -8.88126 -0.448484 561 " " " " A 2 0 0 "PHE " " CA " " " 6 0 1 C2 
    4031 14 -18.6605 -8.18998 -1.13689 561 " " " " A 2 0 0 "PHE " " C  " " " 6 0 1 C2 
    4032 23 -18.9436 -8.54567 -2.29329 561 " " " " A 70 0 0 "PHE " " O  " " " 8 0 1 C2 
    4033 14 -17.9856 -10.1986 0.117569 561 " " " " A 2 0 0 "PHE " " CB " " " 6 0 1 C2 
    4034 14 -16.9318 -10.9647 0.920914 561 " " " " A 2 0 0 "PHE " " CG " " " 6 0 1 C2 
    4035 14 -17.2158 -11.5052 2.22062 561 " " " " A 2 0 0 "PHE " " CD1" " " 6 0 1 C2 
    4036 14 -15.6082 -11.0383 0.408464 561 " " " " A 2 0 0 "PHE " " CD2" " " 6 0 1 C2 
    4037 14 -16.178 -12.1384 2.94778 561 " " " " A 2 0 0 "PHE " " CE1" " " 6 0 1 C2 
    4038 14 -14.5715 -11.5758 1.1973 561 " " " " A 2 0 0 "PHE " " CE2" " " 6 0 1 C2 
    4039 14 -14.8593 -12.151 2.3889 561 " " " " A 2 0 0 "PHE " " CZ " " " 6 0 1 C2 
    4040 40 -19.1467 -6.97184 -0.666503 562 " " " " A 43 0 0 "ASP " " N  " " " 7 0 1 C2 
    4041 14 -20.1189 -6.08336 -1.40399 562 " " " " A 2 0 0 "ASP " " CA " " " 6 0 1 C2 
    4042 14 -19.4068 -4.85138 -2.0188 562 " " " " A 2 0 0 "ASP " " C  " " " 6 0 1 C2 
    4043 23 -20.0891 -4.07102 -2.61454 562 " " " " A 70 0 0 "ASP " " O  " " " 8 0 1 C2 
    4044 14 -21.2501 -5.61944 -0.394089 562 " " " " A 2 0 0 "ASP " " CB " " " 6 0 1 C2 
    4045 14 -20.8286 -4.76113 0.773482 562 " " " " A 2 0 0 "ASP " " CG " " " 6 0 1 C2 
    4046 23 -19.9191 -5.10982 1.58194 562 " " " " A 70 0 0 "ASP " " OD1" " " 8 0 1 C2 
    4047 23 -21.3322 -3.60611 0.8196 562 " " " " A 70 0 0 "ASP " " OD2" " " 8 0 1 C2 
    4048 40 -18.089 -4.62946 -1.83402 563 " " " " A 43 0 0 "LYS " " N  " " " 7 0 1 C2 
    4049 14 -17.306 -3.67746 -2.56491 563 " " " " A 2 0 0 "LYS " " CA " " " 6 0 1 C2 
    4050 14 -16.4744 -4.31835 -3.61682 563 " " " " A 2 0 0 "LYS " " C  " " " 6 0 1 C2 
    4051 23 -16.2157 -3.81261 -4.73123 563 " " " " A 70 0 0 "LYS " " O  " " " 8 0 1 C2 
    4052 14 -16.3214 -2.91489 -1.56126 563 " " " " A 2 0 0 "LYS " " CB " " " 6 0 1 C2 
    4053 14 -16.9805 -1.87874 -0.61785 563 " " " " A 2 0 0 "LYS " " CG " " " 6 0 1 C2 
    4054 14 -17.5624 -2.59239 0.734571 563 " " " " A 2 0 0 "LYS " " CD " " " 6 0 1 C2 
    4055 14 -18.4667 -1.76151 1.73981 563 " " " " A 2 0 0 "LYS " " CE " " " 6 0 1 C2 
    4056 40 -18.8938 -2.80186 2.731 563 " " " " A 43 0 0 "LYS " " NZ " " " 7 0 1 C2 
    4057 40 -15.8315 -5.4824 -3.26538 564 " " " " A 43 0 0 "LEU " " N  " " " 7 0 1 C2 
    4058 14 -14.8953 -6.21556 -4.14043 564 " " " " A 2 0 0 "LEU " " CA " " " 6 0 1 C2 
    4059 14 -15.2595 -6.61038 -5.54754 564 " " " " A 2 0 0 "LEU " " C  " " " 6 0 1 C2 
    4060 23 -14.3755 -6.45695 -6.38583 564 " " " " A 70 0 0 "LEU " " O  " " " 8 0 1 C2 
    4061 14 -14.4566 -7.38782 -3.28013 564 " " " " A 2 0 0 "LEU " " CB " " " 6 0 1 C2 
    4062 14 -13.2319 -8.23663 -3.78434 564 " " " " A 2 0 0 "LEU " " CG " " " 6 0 1 C2 
    4063 14 -11.8217 -7.62755 -3.57082 564 " " " " A 2 0 0 "LEU " " CD1" " " 6 0 1 C2 
    4064 14 -13.2506 -9.64171 -3.06317 564 " " " " A 2 0 0 "LEU " " CD2" " " 6 0 1 C2 
    4065 40 -16.462 -7.0908 -5.80133 565 " " " " A 43 0 0 "PRO " " N  " " " 7 0 1 C2 
    4066 14 -16.8207 -7.54839 -7.09589 565 " " " " A 2 0 0 "PRO " " CA " " " 6 0 1 C2 
    4067 14 -17.2159 -6.31463 -8.01759 565 " " " " A 2 0 0 "PRO " " C  " " " 6 0 1 C2 
    4068 23 -17.023 -6.40617 -9.25158 565 " " " " A 70 0 0 "PRO " " O  " " " 8 0 1 C2 
    4069 14 -17.9825 -8.52739 -6.88443 565 " " " " A 2 0 0 "PRO " " CB " " " 6 0 1 C2 
    4070 14 -18.6822 -7.98177 -5.64625 565 " " " " A 2 0 0 "PRO " " CG " " " 6 0 1 C2 
    4071 14 -17.5153 -7.61561 -4.85837 565 " " " " A 2 0 0 "PRO " " CD " " " 6 0 1 C2 
    4072 40 -17.6731 -5.16209 -7.46658 566 " " " " A 43 0 0 "LEU " " N  " " " 7 0 1 C2 
    4073 14 -17.8835 -3.81523 -8.08762 566 " " " " A 2 0 0 "LEU " " CA " " " 6 0 1 C2 
    4074 14 -16.4572 -3.22161 -8.4233 566 " " " " A 2 0 0 "LEU " " C  " " " 6 0 1 C2 
    4075 23 -16.3475 -2.64111 -9.52131 566 " " " " A 70 0 0 "LEU " " O  " " " 8 0 1 C2 
    4076 14 -18.622 -2.90293 -7.10994 566 " " " " A 2 0 0 "LEU " " CB " " " 6 0 1 C2 
    4077 14 -20.0629 -3.3781 -6.90972 566 " " " " A 2 0 0 "LEU " " CG " " " 6 0 1 C2 
    4078 14 -20.771 -2.8809 -5.68017 566 " " " " A 2 0 0 "LEU " " CD1" " " 6 0 1 C2 
    4079 14 -20.8911 -2.7647 -8.15642 566 " " " " A 2 0 0 "LEU " " CD2" " " 6 0 1 C2 
    4080 40 -15.3958 -3.37437 -7.57392 567 " " " " A 43 0 0 "MET " " N  " " " 7 0 1 C2 
    4081 14 -14.061 -2.89206 -7.77231 567 " " " " A 2 0 0 "MET " " CA " " " 6 0 1 C2 
    4082 14 -13.4062 -3.58611 -9.03718 567 " " " " A 2 0 0 "MET " " C  " " " 6 0 1 C2 
    4083 23 -12.8463 -3.01904 -9.98426 567 " " " " A 70 0 0 "MET " " O  " " " 8 0 1 C2 
    4084 14 -13.3011 -3.12447 -6.44173 567 " " " " A 2 0 0 "MET " " CB " " " 6 0 1 C2 
    4085 14 -11.9576 -2.35654 -6.37862 567 " " " " A 2 0 0 "MET " " CG " " " 6 0 1 C2 
    4086 52 -10.4101 -3.37138 -6.45603 567 " " " " A 13 0 0 "MET " " SD " " " 16 0 1 C2 
    4087 14 -9.27211 -2.43863 -7.54392 567 " " " " A 2 0 0 "MET " " CE " " " 6 0 1 C2 
    4088 40 -13.5868 -4.8911 -9.04184 568 " " " " A 43 0 0 "ALA " " N  " " " 7 0 1 C2 
    4089 14 -13.1616 -5.8639 -10.0357 568 " " " " A 2 0 0 "ALA " " CA " " " 6 0 1 C2 
    4090 14 -13.8156 -5.63982 -11.4627 568 " " " " A 2 0 0 "ALA " " C  " " " 6 0 1 C2 
    4091 23 -13.2893 -5.82526 -12.5638 568 " " " " A 70 0 0 "ALA " " O  " " " 8 0 1 C2 
    4092 14 -13.325 -7.36455 -9.51166 568 " " " " A 2 0 0 "ALA " " CB " " " 6 0 1 C2 
    4093 40 -15.1535 -5.41256 -11.4588 569 " " " " A 43 0 0 "LEU " " N  " " " 7 0 1 C2 
    4094 14 -16.0515 -5.15562 -12.593 569 " " " " A 2 0 0 "LEU " " CA " " " 6 0 1 C2 
    4095 14 -15.6655 -3.79122 -13.2569 569 " " " " A 2 0 0 "LEU " " C  " " " 6 0 1 C2 
    4096 23 -15.485 -3.80104 -14.4558 569 " " " " A 70 0 0 "LEU " " O  " " " 8 0 1 C2 
    4097 14 -17.5006 -5.10309 -12.0618 569 " " " " A 2 0 0 "LEU " " CB " " " 6 0 1 C2 
    4098 14 -18.5918 -4.67497 -13.0687 569 " " " " A 2 0 0 "LEU " " CG " " " 6 0 1 C2 
    4099 14 -18.8352 -5.87766 -14.074 569 " " " " A 2 0 0 "LEU " " CD1" " " 6 0 1 C2 
    4100 14 -19.9375 -4.37974 -12.4427 569 " " " " A 2 0 0 "LEU " " CD2" " " 6 0 1 C2 
    4101 40 -15.6263 -2.64612 -12.5109 570 " " " " A 43 0 0 "ILE " " N  " " " 7 0 1 C2 
    4102 14 -15.296 -1.31344 -13.0643 570 " " " " A 2 0 0 "ILE " " CA " " " 6 0 1 C2 
    4103 14 -13.7846 -1.1383 -13.4716 570 " " " " A 2 0 0 "ILE " " C  " " " 6 0 1 C2 
    4104 23 -13.4822 -0.431016 -14.4526 570 " " " " A 70 0 0 "ILE " " O  " " " 8 0 1 C2 
    4105 14 -15.7619 -0.260724 -11.9323 570 " " " " A 2 0 0 "ILE " " CB " " " 6 0 1 C2 
    4106 14 -17.3209 -0.207615 -11.8777 570 " " " " A 2 0 0 "ILE " " CG1" " " 6 0 1 C2 
    4107 14 -15.2254 1.1716 -12.1398 570 " " " " A 2 0 0 "ILE " " CG2" " " 6 0 1 C2 
    4108 14 -17.975 0.605006 -12.9277 570 " " " " A 2 0 0 "ILE " " CD1" " " 6 0 1 C2 
    4109 40 -12.9507 -2.06401 -12.9801 571 " " " " A 43 0 0 "LEU " " N  " " " 7 0 1 C2 
    4110 14 -11.5232 -2.1772 -13.3159 571 " " " " A 2 0 0 "LEU " " CA " " " 6 0 1 C2 
    4111 14 -11.4132 -2.77663 -14.7051 571 " " " " A 2 0 0 "LEU " " C  " " " 6 0 1 C2 
    4112 23 -10.6705 -2.24159 -15.5394 571 " " " " A 70 0 0 "LEU " " O  " " " 8 0 1 C2 
    4113 14 -10.8288 -3.14219 -12.3611 571 " " " " A 2 0 0 "LEU " " CB " " " 6 0 1 C2 
    4114 14 -9.37107 -3.51213 -12.6267 571 " " " " A 2 0 0 "LEU " " CG " " " 6 0 1 C2 
    4115 14 -8.45102 -3.08732 -11.4956 571 " " " " A 2 0 0 "LEU " " CD1" " " 6 0 1 C2 
    4116 14 -9.29945 -5.00246 -12.8867 571 " " " " A 2 0 0 "LEU " " CD2" " " 6 0 1 C2 
    4117 40 -12.1452 -3.81566 -15.0213 572 " " " " A 43 0 0 "ILE " " N  " " " 7 0 1 C2 
    4118 14 -12.2166 -4.4179 -16.3497 572 " " " " A 2 0 0 "ILE " " CA " " " 6 0 1 C2 
    4119 14 -12.8606 -3.38246 -17.3903 572 " " " " A 2 0 0 "ILE " " C  " " " 6 0 1 C2 
    4120 23 -12.1597 -2.99868 -18.3187 572 " " " " A 70 0 0 "ILE " " O  " " " 8 0 1 C2 
    4121 14 -13.0023 -5.81627 -16.3651 572 " " " " A 2 0 0 "ILE " " CB " " " 6 0 1 C2 
    4122 14 -12.2247 -6.86653 -15.4716 572 " " " " A 2 0 0 "ILE " " CG1" " " 6 0 1 C2 
    4123 14 -13.191 -6.36557 -17.7339 572 " " " " A 2 0 0 "ILE " " CG2" " " 6 0 1 C2 
    4124 14 -12.947 -8.12205 -15.0661 572 " " " " A 2 0 0 "ILE " " CD1" " " 6 0 1 C2 
    4125 40 -14.0701 -2.93783 -17.1194 573 " " " " A 43 0 0 "VAL " " N  " " " 7 0 1 C2 
    4126 14 -14.907 -2.27703 -18.1512 573 " " " " A 2 0 0 "VAL " " CA " " " 6 0 1 C2 
    4127 14 -14.3806 -0.883712 -18.5279 573 " " " " A 2 0 0 "VAL " " C  " " " 6 0 1 C2 
    4128 23 -14.6522 -0.432097 -19.6269 573 " " " " A 70 0 0 "VAL " " O  " " " 8 0 1 C2 
    4129 14 -16.4051 -2.26481 -17.8613 573 " " " " A 2 0 0 "VAL " " CB " " " 6 0 1 C2 
    4130 14 -16.9422 -3.72486 -17.6372 573 " " " " A 2 0 0 "VAL " " CG1" " " 6 0 1 C2 
    4131 14 -16.8156 -1.30853 -16.6609 573 " " " " A 2 0 0 "VAL " " CG2" " " 6 0 1 C2 
    4132 40 -13.6331 -0.16796 -17.6563 574 " " " " A 43 0 0 "THR " " N  " " " 7 0 1 C2 
    4133 14 -12.8836 1.06963 -17.9946 574 " " " " A 2 0 0 "THR " " CA " " " 6 0 1 C2 
    4134 14 -11.7232 0.720991 -18.9786 574 " " " " A 2 0 0 "THR " " C  " " " 6 0 1 C2 
    4135 23 -11.6515 1.29209 -20.064 574 " " " " A 70 0 0 "THR " " O  " " " 8 0 1 C2 
    4136 14 -12.4166 1.73802 -16.693 574 " " " " A 2 0 0 "THR " " CB " " " 6 0 1 C2 
    4137 23 -11.6628 0.791169 -15.9055 574 " " " " A 70 0 0 "THR " " OG1" " " 8 0 1 C2 
    4138 14 -13.6226 2.35619 -15.9512 574 " " " " A 2 0 0 "THR " " CG2" " " 6 0 1 C2 
    4139 40 -10.7452 -0.0345475 -18.5142 575 " " " " A 43 0 0 "THR " " N  " " " 7 0 1 C2 
    4140 14 -9.52749 -0.439815 -19.2535 575 " " " " A 2 0 0 "THR " " CA " " " 6 0 1 C2 
    4141 14 -9.80953 -1.16266 -20.6011 575 " " " " A 2 0 0 "THR " " C  " " " 6 0 1 C2 
    4142 23 -9.05613 -0.910403 -21.566 575 " " " " A 70 0 0 "THR " " O  " " " 8 0 1 C2 
    4143 14 -8.57943 -1.13364 -18.2579 575 " " " " A 2 0 0 "THR " " CB " " " 6 0 1 C2 
    4144 23 -9.06952 -2.34215 -17.7274 575 " " " " A 70 0 0 "THR " " OG1" " " 8 0 1 C2 
    4145 14 -8.18382 -0.187084 -17.1091 575 " " " " A 2 0 0 "THR " " CG2" " " 6 0 1 C2 
    4146 40 -10.6868 -2.10976 -20.644 576 " " " " A 43 0 0 "THR " " N  " " " 7 0 1 C2 
    4147 14 -10.9586 -2.84159 -21.8471 576 " " " " A 2 0 0 "THR " " CA " " " 6 0 1 C2 
    4148 14 -11.6898 -1.96059 -22.9212 576 " " " " A 2 0 0 "THR " " C  " " " 6 0 1 C2 
    4149 23 -11.2604 -2.03309 -24.0836 576 " " " " A 70 0 0 "THR " " O  " " " 8 0 1 C2 
    4150 14 -11.6633 -4.13593 -21.5512 576 " " " " A 2 0 0 "THR " " CB " " " 6 0 1 C2 
    4151 23 -12.7923 -3.95373 -20.8123 576 " " " " A 70 0 0 "THR " " OG1" " " 8 0 1 C2 
    4152 14 -10.789 -5.1812 -20.7474 576 " " " " A 2 0 0 "THR " " CG2" " " 6 0 1 C2 
    4153 40 -12.6596 -1.05952 -22.6001 577 " " " " A 43 0 0 "VAL " " N  " " " 7 0 1 C2 
    4154 14 -13.1288 0.0537971 -23.4656 577 " " " " A 2 0 0 "VAL " " CA " " " 6 0 1 C2 
    4155 14 -11.9925 1.00619 -23.9331 577 " " " " A 2 0 0 "VAL " " C  " " " 6 0 1 C2 
    4156 23 -11.9299 1.38244 -25.0642 577 " " " " A 70 0 0 "VAL " " O  " " " 8 0 1 C2 
    4157 14 -14.3538 0.720951 -22.813 577 " " " " A 2 0 0 "VAL " " CB " " " 6 0 1 C2 
    4158 14 -14.9681 1.89963 -23.6953 577 " " " " A 2 0 0 "VAL " " CG1" " " 6 0 1 C2 
    4159 14 -15.4527 -0.244757 -22.4009 577 " " " " A 2 0 0 "VAL " " CG2" " " 6 0 1 C2 
    4160 40 -11.0856 1.39358 -23.0089 578 " " " " A 43 0 0 "LEU " " N  " " " 7 0 1 C2 
    4161 14 -9.97008 2.15988 -23.3579 578 " " " " A 2 0 0 "LEU " " CA " " " 6 0 1 C2 
    4162 14 -9.03838 1.5007 -24.3633 578 " " " " A 2 0 0 "LEU " " C  " " " 6 0 1 C2 
    4163 23 -8.60783 2.14266 -25.3314 578 " " " " A 70 0 0 "LEU " " O  " " " 8 0 1 C2 
    4164 14 -9.25804 2.62449 -22.0825 578 " " " " A 2 0 0 "LEU " " CB " " " 6 0 1 C2 
    4165 14 -9.88846 3.86737 -21.3597 578 " " " " A 2 0 0 "LEU " " CG " " " 6 0 1 C2 
    4166 14 -9.24133 3.9855 -19.8971 578 " " " " A 2 0 0 "LEU " " CD1" " " 6 0 1 C2 
    4167 14 -9.44737 5.15851 -22.0489 578 " " " " A 2 0 0 "LEU " " CD2" " " 6 0 1 C2 
    4168 40 -8.68538 0.211737 -24.1618 579 " " " " A 43 0 0 "MET " " N  " " " 7 0 1 C2 
    4169 14 -7.81244 -0.46184 -25.1565 579 " " " " A 2 0 0 "MET " " CA " " " 6 0 1 C2 
    4170 14 -8.49176 -0.687038 -26.539 579 " " " " A 2 0 0 "MET " " C  " " " 6 0 1 C2 
    4171 23 -7.82454 -0.600541 -27.5456 579 " " " " A 70 0 0 "MET " " O  " " " 8 0 1 C2 
    4172 14 -7.49863 -1.83638 -24.5937 579 " " " " A 2 0 0 "MET " " CB " " " 6 0 1 C2 
    4173 14 -6.34232 -1.80013 -23.6287 579 " " " " A 2 0 0 "MET " " CG " " " 6 0 1 C2 
    4174 52 -5.695 -3.46874 -23.2583 579 " " " " A 13 0 0 "MET " " SD " " " 16 0 1 C2 
    4175 14 -7.14954 -4.08207 -22.3522 579 " " " " A 2 0 0 "MET " " CE " " " 6 0 1 C2 
    4176 40 -9.78509 -0.884481 -26.5188 580 " " " " A 43 0 0 "PHE " " N  " " " 7 0 1 C2 
    4177 14 -10.7386 -1.00845 -27.6675 580 " " " " A 2 0 0 "PHE " " CA " " " 6 0 1 C2 
    4178 14 -10.7134 0.148199 -28.6642 580 " " " " A 2 0 0 "PHE " " C  " " " 6 0 1 C2 
    4179 23 -10.6058 -0.0806052 -29.8647 580 " " " " A 70 0 0 "PHE " " O  " " " 8 0 1 C2 
    4180 14 -12.2283 -1.41496 -27.2751 580 " " " " A 2 0 0 "PHE " " CB " " " 6 0 1 C2 
    4181 14 -13.3911 -0.908526 -28.117 580 " " " " A 2 0 0 "PHE " " CG " " " 6 0 1 C2 
    4182 14 -14.4029 -0.151066 -27.4992 580 " " " " A 2 0 0 "PHE " " CD1" " " 6 0 1 C2 
    4183 14 -13.5619 -1.25257 -29.5208 580 " " " " A 2 0 0 "PHE " " CD2" " " 6 0 1 C2 
    4184 14 -15.4917 0.249242 -28.2848 580 " " " " A 2 0 0 "PHE " " CE1" " " 6 0 1 C2 
    4185 14 -14.6781 -0.908143 -30.316 580 " " " " A 2 0 0 "PHE " " CE2" " " 6 0 1 C2 
    4186 14 -15.7284 -0.148942 -29.6324 580 " " " " A 2 0 0 "PHE " " CZ " " " 6 0 1 C2 
    4187 40 -10.795 1.38961 -28.1995 581 " " " " A 43 0 0 "LEU " " N  " " " 7 0 1 C2 
    4188 14 -10.5358 2.50934 -29.0758 581 " " " " A 2 0 0 "LEU " " CA " " " 6 0 1 C2 
    4189 14 -9.12494 2.81026 -29.5555 581 " " " " A 2 0 0 "LEU " " C  " " " 6 0 1 C2 
    4190 23 -8.85913 3.20561 -30.6817 581 " " " " A 70 0 0 "LEU " " O  " " " 8 0 1 C2 
    4191 14 -10.8965 3.82053 -28.465 581 " " " " A 2 0 0 "LEU " " CB " " " 6 0 1 C2 
    4192 14 -12.3834 3.85409 -27.9536 581 " " " " A 2 0 0 "LEU " " CG " " " 6 0 1 C2 
    4193 14 -12.5652 4.84307 -26.7842 581 " " " " A 2 0 0 "LEU " " CD1" " " 6 0 1 C2 
    4194 14 -13.4542 4.05136 -29.0674 581 " " " " A 2 0 0 "LEU " " CD2" " " 6 0 1 C2 
    4195 40 -8.09751 2.41044 -28.7313 582 " " " " A 43 0 0 "ALA " " N  " " " 7 0 1 C2 
    4196 14 -6.60548 2.62458 -28.9465 582 " " " " A 2 0 0 "ALA " " CA " " " 6 0 1 C2 
    4197 14 -6.15584 1.85514 -30.2238 582 " " " " A 2 0 0 "ALA " " C  " " " 6 0 1 C2 
    4198 23 -5.35471 2.25026 -31.0973 582 " " " " A 70 0 0 "ALA " " O  " " " 8 0 1 C2 
    4199 14 -5.85254 2.22936 -27.7147 582 " " " " A 2 0 0 "ALA " " CB " " " 6 0 1 C2 
    4200 40 -6.82101 0.721612 -30.3927 583 " " " " A 43 0 0 "PHE " " N  " " " 7 0 1 C2 
    4201 14 -6.54176 -0.249159 -31.4366 583 " " " " A 2 0 0 "PHE " " CA " " " 6 0 1 C2 
    4202 14 -7.59924 -0.198034 -32.547 583 " " " " A 2 0 0 "PHE " " C  " " " 6 0 1 C2 
    4203 23 -7.20488 -0.549046 -33.6636 583 " " " " A 70 0 0 "PHE " " O  " " " 8 0 1 C2 
    4204 14 -6.64538 -1.69227 -30.934 583 " " " " A 2 0 0 "PHE " " CB " " " 6 0 1 C2 
    4205 14 -5.70619 -2.11957 -29.8645 583 " " " " A 2 0 0 "PHE " " CG " " " 6 0 1 C2 
    4206 14 -4.37214 -1.66927 -29.8903 583 " " " " A 2 0 0 "PHE " " CD1" " " 6 0 1 C2 
    4207 14 -6.14216 -2.94232 -28.8307 583 " " " " A 2 0 0 "PHE " " CD2" " " 6 0 1 C2 
    4208 14 -3.42896 -2.1442 -28.8928 583 " " " " A 2 0 0 "PHE " " CE1" " " 6 0 1 C2 
    4209 14 -5.27401 -3.36385 -27.7948 583 " " " " A 2 0 0 "PHE " " CE2" " " 6 0 1 C2 
    4210 14 -3.91687 -2.91307 -27.858 583 " " " " A 2 0 0 "PHE " " CZ " " " 6 0 1 C2 
    4211 40 -8.90849 0.211445 -32.2892 584 " " " " A 43 0 0 "GLY " " N  " " " 7 0 1 C2 
    4212 14 -10.0053 0.0937541 -33.2934 584 " " " " A 2 0 0 "GLY " " CA " " " 6 0 1 C2 
    4213 14 -10.298 -1.42253 -33.4962 584 " " " " A 2 0 0 "GLY " " C  " " " 6 0 1 C2 
    4214 23 -10.5224 -1.89085 -34.644 584 " " " " A 70 0 0 "GLY " " O  " " " 8 0 1 C2 
    4215 40 -10.3147 -2.22551 -32.4098 585 " " " " A 43 0 0 "SER " " N  " " " 7 0 1 C2 
    4216 14 -10.6399 -3.64296 -32.5034 585 " " " " A 2 0 0 "SER " " CA " " " 6 0 1 C2 
    4217 14 -11.0932 -4.14469 -31.1543 585 " " " " A 2 0 0 "SER " " C  " " " 6 0 1 C2 
    4218 23 -10.6444 -3.69116 -30.1123 585 " " " " A 70 0 0 "SER " " O  " " " 8 0 1 C2 
    4219 14 -9.31643 -4.38653 -32.9057 585 " " " " A 2 0 0 "SER " " CB " " " 6 0 1 C2 
    4220 23 -9.30997 -5.83761 -32.8424 585 " " " " A 70 0 0 "SER " " OG " " " 8 0 1 C2 
    4221 40 -11.9666 -5.12764 -31.1658 586 " " " " A 43 0 0 "VAL " " N  " " " 7 0 1 C2 
    4222 14 -12.5225 -5.77989 -29.9591 586 " " " " A 2 0 0 "VAL " " CA " " " 6 0 1 C2 
    4223 14 -11.8624 -7.05767 -29.5768 586 " " " " A 2 0 0 "VAL " " C  " " " 6 0 1 C2 
    4224 23 -12.0806 -7.42908 -28.437 586 " " " " A 70 0 0 "VAL " " O  " " " 8 0 1 C2 
    4225 14 -13.9915 -6.04412 -30.1368 586 " " " " A 2 0 0 "VAL " " CB " " " 6 0 1 C2 
    4226 14 -14.8362 -4.74612 -30.0478 586 " " " " A 2 0 0 "VAL " " CG1" " " 6 0 1 C2 
    4227 14 -14.3882 -6.78545 -31.4218 586 " " " " A 2 0 0 "VAL " " CG2" " " 6 0 1 C2 
    4228 40 -11.1014 -7.69236 -30.469 587 " " " " A 43 0 0 "VAL " " N  " " " 7 0 1 C2 
    4229 14 -10.4815 -8.98243 -30.2254 587 " " " " A 2 0 0 "VAL " " CA " " " 6 0 1 C2 
    4230 14 -9.12443 -8.82536 -29.4389 587 " " " " A 2 0 0 "VAL " " C  " " " 6 0 1 C2 
    4231 23 -8.97692 -9.35955 -28.331 587 " " " " A 70 0 0 "VAL " " O  " " " 8 0 1 C2 
    4232 14 -10.3457 -9.75512 -31.5187 587 " " " " A 2 0 0 "VAL " " CB " " " 6 0 1 C2 
    4233 14 -11.6454 -10.4178 -31.9463 587 " " " " A 2 0 0 "VAL " " CG1" " " 6 0 1 C2 
    4234 14 -9.88581 -8.93218 -32.6725 587 " " " " A 2 0 0 "VAL " " CG2" " " 6 0 1 C2 
    4235 40 -8.22227 -7.94981 -29.9252 588 " " " " A 43 0 0 "LEU " " N  " " " 7 0 1 C2 
    4236 14 -7.00448 -7.5173 -29.2177 588 " " " " A 2 0 0 "LEU " " CA " " " 6 0 1 C2 
    4237 14 -7.05575 -7.29857 -27.6458 588 " " " " A 2 0 0 "LEU " " C  " " " 6 0 1 C2 
    4238 23 -6.24721 -7.75762 -26.928 588 " " " " A 70 0 0 "LEU " " O  " " " 8 0 1 C2 
    4239 14 -6.36055 -6.31737 -29.9885 588 " " " " A 2 0 0 "LEU " " CB " " " 6 0 1 C2 
    4240 14 -5.67206 -6.66516 -31.3025 588 " " " " A 2 0 0 "LEU " " CG " " " 6 0 1 C2 
    4241 14 -5.43878 -5.44711 -32.1568 588 " " " " A 2 0 0 "LEU " " CD1" " " 6 0 1 C2 
    4242 14 -4.47379 -7.4854 -31.019 588 " " " " A 2 0 0 "LEU " " CD2" " " 6 0 1 C2 
    4243 40 -8.03477 -6.50423 -27.1437 589 " " " " A 43 0 0 "PRO " " N  " " " 7 0 1 C2 
    4244 14 -8.29201 -6.21044 -25.7394 589 " " " " A 2 0 0 "PRO " " CA " " " 6 0 1 C2 
    4245 14 -8.64781 -7.43636 -24.8677 589 " " " " A 2 0 0 "PRO " " C  " " " 6 0 1 C2 
    4246 23 -8.1974 -7.54076 -23.7179 589 " " " " A 70 0 0 "PRO " " O  " " " 8 0 1 C2 
    4247 14 -9.39167 -5.15004 -25.6332 589 " " " " A 2 0 0 "PRO " " CB " " " 6 0 1 C2 
    4248 14 -9.59027 -4.59222 -27.008 589 " " " " A 2 0 0 "PRO " " CG " " " 6 0 1 C2 
    4249 14 -9.02975 -5.67846 -27.9381 589 " " " " A 2 0 0 "PRO " " CD " " " 6 0 1 C2 
    4250 40 -9.40831 -8.40772 -25.3759 590 " " " " A 43 0 0 "ILE " " N  " " " 7 0 1 C2 
    4251 14 -9.60947 -9.68927 -24.6984 590 " " " " A 2 0 0 "ILE " " CA " " " 6 0 1 C2 
    4252 14 -8.32085 -10.454 -24.3886 590 " " " " A 2 0 0 "ILE " " C  " " " 6 0 1 C2 
    4253 23 -8.05966 -10.96 -23.2905 590 " " " " A 70 0 0 "ILE " " O  " " " 8 0 1 C2 
    4254 14 -10.6165 -10.518 -25.5181 590 " " " " A 2 0 0 "ILE " " CB " " " 6 0 1 C2 
    4255 14 -11.8706 -9.75919 -25.8008 590 " " " " A 2 0 0 "ILE " " CG1" " " 6 0 1 C2 
    4256 14 -10.9399 -11.8572 -24.9067 590 " " " " A 2 0 0 "ILE " " CG2" " " 6 0 1 C2 
    4257 14 -12.8152 -10.3897 -26.8591 590 " " " " A 2 0 0 "ILE " " CD1" " " 6 0 1 C2 
    4258 40 -7.39924 -10.5438 -25.3733 591 " " " " A 43 0 0 "LYS " " N  " " " 7 0 1 C2 
    4259 14 -5.96382 -11.0105 -25.3918 591 " " " " A 2 0 0 "LYS " " CA " " " 6 0 1 C2 
    4260 14 -5.0797 -10.2424 -24.4439 591 " " " " A 2 0 0 "LYS " " C  " " " 6 0 1 C2 
    4261 23 -4.09775 -10.8385 -24.0281 591 " " " " A 70 0 0 "LYS " " O  " " " 8 0 1 C2 
    4262 14 -5.41381 -11.0502 -26.8079 591 " " " " A 2 0 0 "LYS " " CB " " " 6 0 1 C2 
    4263 14 -4.05377 -11.7377 -26.96 591 " " " " A 2 0 0 "LYS " " CG " " " 6 0 1 C2 
    4264 14 -2.86842 -10.834 -27.5127 591 " " " " A 2 0 0 "LYS " " CD " " " 6 0 1 C2 
    4265 14 -2.51907 -9.55827 -26.7488 591 " " " " A 2 0 0 "LYS " " CE " " " 6 0 1 C2 
    4266 40 -2.00981 -9.69875 -25.3692 591 " " " " A 43 0 0 "LYS " " NZ " " " 7 0 1 C2 
    4267 40 -5.36018 -8.95331 -24.147 592 " " " " A 43 0 0 "ALA " " N  " " " 7 0 1 C2 
    4268 14 -4.6806 -8.23756 -23.1431 592 " " " " A 2 0 0 "ALA " " CA " " " 6 0 1 C2 
    4269 14 -5.39884 -8.70551 -21.8726 592 " " " " A 2 0 0 "ALA " " C  " " " 6 0 1 C2 
    4270 23 -4.66214 -9.21744 -20.9867 592 " " " " A 70 0 0 "ALA " " O  " " " 8 0 1 C2 
    4271 14 -4.94682 -6.78121 -23.3315 592 " " " " A 2 0 0 "ALA " " CB " " " 6 0 1 C2 
    4272 40 -6.70758 -8.55964 -21.727 593 " " " " A 43 0 0 "ALA " " N  " " " 7 0 1 C2 
    4273 14 -7.39964 -8.6707 -20.4054 593 " " " " A 2 0 0 "ALA " " CA " " " 6 0 1 C2 
    4274 14 -7.13084 -9.99959 -19.7234 593 " " " " A 2 0 0 "ALA " " C  " " " 6 0 1 C2 
    4275 23 -6.84669 -10.1034 -18.5247 593 " " " " A 70 0 0 "ALA " " O  " " " 8 0 1 C2 
    4276 14 -8.93042 -8.47098 -20.5253 593 " " " " A 2 0 0 "ALA " " CB " " " 6 0 1 C2 
    4277 40 -7.2459 -11.0717 -20.551 594 " " " " A 43 0 0 "LEU " " N  " " " 7 0 1 C2 
    4278 14 -7.04401 -12.4747 -20.1303 594 " " " " A 2 0 0 "LEU " " CA " " " 6 0 1 C2 
    4279 14 -5.62225 -12.7329 -19.6945 594 " " " " A 2 0 0 "LEU " " C  " " " 6 0 1 C2 
    4280 23 -5.45458 -13.4705 -18.7329 594 " " " " A 70 0 0 "LEU " " O  " " " 8 0 1 C2 
    4281 14 -7.41138 -13.5254 -21.2112 594 " " " " A 2 0 0 "LEU " " CB " " " 6 0 1 C2 
    4282 14 -8.9556 -13.5639 -21.5708 594 " " " " A 2 0 0 "LEU " " CG " " " 6 0 1 C2 
    4283 14 -9.1375 -14.5869 -22.7317 594 " " " " A 2 0 0 "LEU " " CD1" " " 6 0 1 C2 
    4284 14 -9.82097 -14.0774 -20.4812 594 " " " " A 2 0 0 "LEU " " CD2" " " 6 0 1 C2 
    4285 40 -4.65632 -12.075 -20.3257 595 " " " " A 43 0 0 "MET " " N  " " " 7 0 1 C2 
    4286 14 -3.25727 -12.1531 -19.8958 595 " " " " A 2 0 0 "MET " " CA " " " 6 0 1 C2 
    4287 14 -3.08641 -11.4719 -18.553 595 " " " " A 2 0 0 "MET " " C  " " " 6 0 1 C2 
    4288 23 -2.75989 -12.1415 -17.6082 595 " " " " A 70 0 0 "MET " " O  " " " 8 0 1 C2 
    4289 14 -2.35641 -11.5989 -21.0149 595 " " " " A 2 0 0 "MET " " CB " " " 6 0 1 C2 
    4290 14 -0.873693 -11.2426 -20.6346 595 " " " " A 2 0 0 "MET " " CG " " " 6 0 1 C2 
    4291 52 0.0849896 -10.5447 -22.0139 595 " " " " A 13 0 0 "MET " " SD " " " 16 0 1 C2 
    4292 14 1.71574 -10.1406 -21.363 595 " " " " A 2 0 0 "MET " " CE " " " 6 0 1 C2 
    4293 40 -3.38611 -10.143 -18.5129 596 " " " " A 43 0 0 "SER " " N  " " " 7 0 1 C2 
    4294 14 -3.48659 -9.33281 -17.3217 596 " " " " A 2 0 0 "SER " " CA " " " 6 0 1 C2 
    4295 14 -4.10581 -9.9249 -16.0667 596 " " " " A 2 0 0 "SER " " C  " " " 6 0 1 C2 
    4296 23 -3.77828 -9.57222 -14.9291 596 " " " " A 70 0 0 "SER " " O  " " " 8 0 1 C2 
    4297 14 -4.18021 -8.06655 -17.715 596 " " " " A 2 0 0 "SER " " CB " " " 6 0 1 C2 
    4298 23 -3.54059 -7.46032 -18.8793 596 " " " " A 70 0 0 "SER " " OG " " " 8 0 1 C2 
    4299 40 -5.0241 -10.9096 -16.2301 597 " " " " A 43 0 0 "ALA " " N  " " " 7 0 1 C2 
    4300 14 -5.72183 -11.6111 -15.1939 597 " " " " A 2 0 0 "ALA " " CA " " " 6 0 1 C2 
    4301 14 -4.84541 -12.7101 -14.5465 597 " " " " A 2 0 0 "ALA " " C  " " " 6 0 1 C2 
    4302 23 -4.93565 -12.8104 -13.3081 597 " " " " A 70 0 0 "ALA " " O  " " " 8 0 1 C2 
    4303 14 -6.90238 -12.2747 -15.8947 597 " " " " A 2 0 0 "ALA " " CB " " " 6 0 1 C2 
    4304 40 -4.14308 -13.4794 -15.2962 598 " " " " A 43 0 0 "LEU " " N  " " " 7 0 1 C2 
    4305 14 -3.35781 -14.5764 -14.8756 598 " " " " A 2 0 0 "LEU " " CA " " " 6 0 1 C2 
    4306 14 -1.96107 -14.1448 -14.4863 598 " " " " A 2 0 0 "LEU " " C  " " " 6 0 1 C2 
    4307 23 -1.33919 -14.8127 -13.7021 598 " " " " A 70 0 0 "LEU " " O  " " " 8 0 1 C2 
    4308 14 -3.19242 -15.5594 -16.0442 598 " " " " A 2 0 0 "LEU " " CB " " " 6 0 1 C2 
    4309 14 -2.63158 -16.9938 -15.7954 598 " " " " A 2 0 0 "LEU " " CG " " " 6 0 1 C2 
    4310 14 -3.78947 -17.9466 -15.2884 598 " " " " A 2 0 0 "LEU " " CD1" " " 6 0 1 C2 
    4311 14 -1.86099 -17.5971 -16.9723 598 " " " " A 2 0 0 "LEU " " CD2" " " 6 0 1 C2 
    4312 40 -1.48229 -13.0214 -14.9352 599 " " " " A 43 0 0 "THR " " N  " " " 7 0 1 C2 
    4313 14 -0.246584 -12.347 -14.4414 599 " " " " A 2 0 0 "THR " " CA " " " 6 0 1 C2 
    4314 14 -0.464501 -11.9179 -13.0239 599 " " " " A 2 0 0 "THR " " C  " " " 6 0 1 C2 
    4315 23 0.402108 -12.2573 -12.1978 599 " " " " A 70 0 0 "THR " " O  " " " 8 0 1 C2 
    4316 14 0.12564 -11.231 -15.4787 599 " " " " A 2 0 0 "THR " " CB " " " 6 0 1 C2 
    4317 23 -0.916398 -10.3411 -15.5434 599 " " " " A 70 0 0 "THR " " OG1" " " 8 0 1 C2 
    4318 14 0.495032 -11.6244 -16.9153 599 " " " " A 2 0 0 "THR " " CG2" " " 6 0 1 C2 
    4319 40 -1.57682 -11.3435 -12.7058 600 " " " " A 43 0 0 "LEU " " N  " " " 7 0 1 C2 
    4320 14 -2.12733 -11.0461 -11.3239 600 " " " " A 2 0 0 "LEU " " CA " " " 6 0 1 C2 
    4321 14 -2.25883 -12.3244 -10.5062 600 " " " " A 2 0 0 "LEU " " C  " " " 6 0 1 C2 
    4322 23 -1.53355 -12.5089 -9.5546 600 " " " " A 70 0 0 "LEU " " O  " " " 8 0 1 C2 
    4323 14 -3.49399 -10.3421 -11.5002 600 " " " " A 2 0 0 "LEU " " CB " " " 6 0 1 C2 
    4324 14 -4.40182 -10.1993 -10.257 600 " " " " A 2 0 0 "LEU " " CG " " " 6 0 1 C2 
    4325 14 -3.65026 -9.51473 -9.04399 600 " " " " A 2 0 0 "LEU " " CD1" " " 6 0 1 C2 
    4326 14 -5.62582 -9.3532 -10.4875 600 " " " " A 2 0 0 "LEU " " CD2" " " 6 0 1 C2 
    4327 40 -3.11438 -13.2944 -10.8801 601 " " " " A 43 0 0 "GLY " " N  " " " 7 0 1 C2 
    4328 14 -3.45296 -14.5342 -10.1736 601 " " " " A 2 0 0 "GLY " " CA " " " 6 0 1 C2 
    4329 14 -2.31833 -15.3621 -9.53488 601 " " " " A 2 0 0 "GLY " " C  " " " 6 0 1 C2 
    4330 23 -2.32 -15.5229 -8.31958 601 " " " " A 70 0 0 "GLY " " O  " " " 8 0 1 C2 
    4331 40 -1.33298 -15.655 -10.3795 602 " " " " A 43 0 0 "SER " " N  " " " 7 0 1 C2 
    4332 14 -0.150155 -16.371 -10.0403 602 " " " " A 2 0 0 "SER " " CA " " " 6 0 1 C2 
    4333 14 0.804961 -15.5142 -9.18756 602 " " " " A 2 0 0 "SER " " C  " " " 6 0 1 C2 
    4334 23 1.16854 -16.0101 -8.10859 602 " " " " A 70 0 0 "SER " " O  " " " 8 0 1 C2 
    4335 14 0.443185 -16.8044 -11.3645 602 " " " " A 2 0 0 "SER " " CB " " " 6 0 1 C2 
    4336 23 0.863239 -15.7305 -12.2193 602 " " " " A 70 0 0 "SER " " OG " " " 8 0 1 C2 
    4337 40 1.1906 -14.249 -9.52978 603 " " " " A 43 0 0 "THR " " N  " " " 7 0 1 C2 
    4338 14 1.97816 -13.2977 -8.64651 603 " " " " A 2 0 0 "THR " " CA " " " 6 0 1 C2 
    4339 14 1.32875 -12.943 -7.23365 603 " " " " A 2 0 0 "THR " " C  " " " 6 0 1 C2 
    4340 23 2.06615 -12.9194 -6.21238 603 " " " " A 70 0 0 "THR " " O  " " " 8 0 1 C2 
    4341 14 2.23109 -11.972 -9.54331 603 " " " " A 2 0 0 "THR " " CB " " " 6 0 1 C2 
    4342 23 2.76731 -12.3862 -10.7991 603 " " " " A 70 0 0 "THR " " OG1" " " 8 0 1 C2 
    4343 14 3.20042 -10.8818 -8.90039 603 " " " " A 2 0 0 "THR " " CG2" " " 6 0 1 C2 
    4344 40 0.033347 -12.8778 -7.1147 604 " " " " A 43 0 0 "MET " " N  " " " 7 0 1 C2 
    4345 14 -0.818306 -12.7708 -5.94643 604 " " " " A 2 0 0 "MET " " CA " " " 6 0 1 C2 
    4346 14 -0.798189 -14.1162 -5.08749 604 " " " " A 2 0 0 "MET " " C  " " " 6 0 1 C2 
    4347 23 -1.01093 -13.9907 -3.90873 604 " " " " A 70 0 0 "MET " " O  " " " 8 0 1 C2 
    4348 14 -2.32904 -12.4135 -6.3066 604 " " " " A 2 0 0 "MET " " CB " " " 6 0 1 C2 
    4349 14 -3.02782 -11.6484 -5.19793 604 " " " " A 2 0 0 "MET " " CG " " " 6 0 1 C2 
    4350 52 -4.8208 -11.5009 -5.60636 604 " " " " A 13 0 0 "MET " " SD " " " 16 0 1 C2 
    4351 14 -5.40668 -10.2538 -4.38067 604 " " " " A 2 0 0 "MET " " CE " " " 6 0 1 C2 
    4352 40 -0.722263 -15.3515 -5.70561 605 " " " " A 43 0 0 "GLY " " N  " " " 7 0 1 C2 
    4353 14 -0.426173 -16.6269 -5.00202 605 " " " " A 2 0 0 "GLY " " CA " " " 6 0 1 C2 
    4354 14 0.984972 -16.5703 -4.48532 605 " " " " A 2 0 0 "GLY " " C  " " " 6 0 1 C2 
    4355 23 1.18902 -16.9932 -3.36534 605 " " " " A 70 0 0 "GLY " " O  " " " 8 0 1 C2 
    4356 40 1.99936 -16.0726 -5.2739 606 " " " " A 43 0 0 "ILE " " N  " " " 7 0 1 C2 
    4357 14 3.38362 -15.9084 -4.75296 606 " " " " A 2 0 0 "ILE " " CA " " " 6 0 1 C2 
    4358 14 3.44456 -14.8892 -3.53382 606 " " " " A 2 0 0 "ILE " " C  " " " 6 0 1 C2 
    4359 23 4.0841 -15.2581 -2.53419 606 " " " " A 70 0 0 "ILE " " O  " " " 8 0 1 C2 
    4360 14 4.3549 -15.3251 -5.79396 606 " " " " A 2 0 0 "ILE " " CB " " " 6 0 1 C2 
    4361 14 4.51692 -16.4049 -6.90216 606 " " " " A 2 0 0 "ILE " " CG1" " " 6 0 1 C2 
    4362 14 5.76024 -15.0391 -5.17859 606 " " " " A 2 0 0 "ILE " " CG2" " " 6 0 1 C2 
    4363 14 5.21857 -15.9145 -8.19569 606 " " " " A 2 0 0 "ILE " " CD1" " " 6 0 1 C2 
    4364 40 2.77884 -13.7044 -3.57547 607 " " " " A 43 0 0 "LEU " " N  " " " 7 0 1 C2 
    4365 14 2.74793 -12.7444 -2.4812 607 " " " " A 2 0 0 "LEU " " CA " " " 6 0 1 C2 
    4366 14 1.97966 -13.2621 -1.30697 607 " " " " A 2 0 0 "LEU " " C  " " " 6 0 1 C2 
    4367 23 2.40291 -13.0025 -0.149572 607 " " " " A 70 0 0 "LEU " " O  " " " 8 0 1 C2 
    4368 14 2.00937 -11.5195 -3.0442 607 " " " " A 2 0 0 "LEU " " CB " " " 6 0 1 C2 
    4369 14 2.78945 -10.5316 -3.8977 607 " " " " A 2 0 0 "LEU " " CG " " " 6 0 1 C2 
    4370 14 1.90841 -9.64381 -4.7918 607 " " " " A 2 0 0 "LEU " " CD1" " " 6 0 1 C2 
    4371 14 3.7561 -9.72409 -3.04874 607 " " " " A 2 0 0 "LEU " " CD2" " " 6 0 1 C2 
    4372 40 0.823947 -13.9555 -1.4484 608 " " " " A 43 0 0 "THR " " N  " " " 7 0 1 C2 
    4373 14 0.144797 -14.6725 -0.352711 608 " " " " A 2 0 0 "THR " " CA " " " 6 0 1 C2 
    4374 14 1.05246 -15.7167 0.393932 608 " " " " A 2 0 0 "THR " " C  " " " 6 0 1 C2 
    4375 23 1.03104 -15.8398 1.61448 608 " " " " A 70 0 0 "THR " " O  " " " 8 0 1 C2 
    4376 14 -1.0592 -15.3256 -0.878457 608 " " " " A 2 0 0 "THR " " CB " " " 6 0 1 C2 
    4377 23 -1.8833 -14.3705 -1.515 608 " " " " A 70 0 0 "THR " " OG1" " " 8 0 1 C2 
    4378 14 -1.88993 -16.1957 0.153488 608 " " " " A 2 0 0 "THR " " CG2" " " 6 0 1 C2 
    4379 40 1.8967 -16.4082 -0.401981 609 " " " " A 43 0 0 "TRP " " N  " " " 7 0 1 C2 
    4380 14 2.72355 -17.4569 0.157418 609 " " " " A 2 0 0 "TRP " " CA " " " 6 0 1 C2 
    4381 14 3.86611 -16.7919 0.948829 609 " " " " A 2 0 0 "TRP " " C  " " " 6 0 1 C2 
    4382 23 4.13679 -17.197 2.05926 609 " " " " A 70 0 0 "TRP " " O  " " " 8 0 1 C2 
    4383 14 3.35045 -18.3656 -1.00892 609 " " " " A 2 0 0 "TRP " " CB " " " 6 0 1 C2 
    4384 14 3.69532 -19.7793 -0.734516 609 " " " " A 2 0 0 "TRP " " CG " " " 6 0 1 C2 
    4385 14 3.44516 -20.4818 0.341765 609 " " " " A 2 0 0 "TRP " " CD1" " " 6 0 1 C2 
    4386 14 4.51434 -20.6885 -1.61109 609 " " " " A 2 0 0 "TRP " " CD2" " " 6 0 1 C2 
    4387 40 4.05433 -21.7887 0.267571 609 " " " " A 43 0 0 "TRP " " NE1" " " 7 0 1 C2 
    4388 14 4.64986 -21.9758 -0.969449 609 " " " " A 2 0 0 "TRP " " CE2" " " 6 0 1 C2 
    4389 14 5.0608 -20.6086 -2.92601 609 " " " " A 2 0 0 "TRP " " CE3" " " 6 0 1 C2 
    4390 14 5.30339 -23.0537 -1.52417 609 " " " " A 2 0 0 "TRP " " CZ2" " " 6 0 1 C2 
    4391 14 5.66552 -21.7861 -3.53709 609 " " " " A 2 0 0 "TRP " " CZ3" " " 6 0 1 C2 
    4392 14 5.7387 -23.0071 -2.85714 609 " " " " A 2 0 0 "TRP " " CH2" " " 6 0 1 C2 
    4393 40 4.52243 -15.8241 0.38962 610 " " " " A 43 0 0 "MET " " N  " " " 7 0 1 C2 
    4394 14 5.58747 -15.099 1.10592 610 " " " " A 2 0 0 "MET " " CA " " " 6 0 1 C2 
    4395 14 5.04155 -14.1975 2.24124 610 " " " " A 2 0 0 "MET " " C  " " " 6 0 1 C2 
    4396 23 5.63106 -14.2675 3.35454 610 " " " " A 70 0 0 "MET " " O  " " " 8 0 1 C2 
    4397 14 6.24842 -14.1551 0.114193 610 " " " " A 2 0 0 "MET " " CB " " " 6 0 1 C2 
    4398 14 7.38925 -14.8165 -0.640617 610 " " " " A 2 0 0 "MET " " CG " " " 6 0 1 C2 
    4399 52 8.39496 -13.544 -1.41655 610 " " " " A 13 0 0 "MET " " SD " " " 16 0 1 C2 
    4400 14 7.46758 -13.0548 -2.84496 610 " " " " A 2 0 0 "MET " " CE " " " 6 0 1 C2 
    4401 40 3.94625 -13.4957 2.11786 611 " " " " A 43 0 0 "PHE " " N  " " " 7 0 1 C2 
    4402 14 3.48863 -12.4865 3.08834 611 " " " " A 2 0 0 "PHE " " CA " " " 6 0 1 C2 
    4403 14 2.45005 -12.9025 4.15078 611 " " " " A 2 0 0 "PHE " " C  " " " 6 0 1 C2 
    4404 23 2.26924 -12.1941 5.1171 611 " " " " A 70 0 0 "PHE " " O  " " " 8 0 1 C2 
    4405 14 3.02624 -11.2271 2.40137 611 " " " " A 2 0 0 "PHE " " CB " " " 6 0 1 C2 
    4406 14 4.26051 -10.4502 1.92895 611 " " " " A 2 0 0 "PHE " " CG " " " 6 0 1 C2 
    4407 14 4.76586 -9.49485 2.80391 611 " " " " A 2 0 0 "PHE " " CD1" " " 6 0 1 C2 
    4408 14 4.9368 -10.8126 0.752391 611 " " " " A 2 0 0 "PHE " " CD2" " " 6 0 1 C2 
    4409 14 5.9203 -8.76589 2.4159 611 " " " " A 2 0 0 "PHE " " CE1" " " 6 0 1 C2 
    4410 14 6.11095 -10.14 0.417524 611 " " " " A 2 0 0 "PHE " " CE2" " " 6 0 1 C2 
    4411 14 6.53913 -9.10187 1.22378 611 " " " " A 2 0 0 "PHE " " CZ " " " 6 0 1 C2 
    4412 40 1.98271 -14.1313 4.09926 612 " " " " A 43 0 0 "VAL " " N  " " " 7 0 1 C2 
    4413 14 0.903246 -14.657 4.95663 612 " " " " A 2 0 0 "VAL " " CA " " " 6 0 1 C2 
    4414 14 1.31348 -16.0341 5.57512 612 " " " " A 2 0 0 "VAL " " C  " " " 6 0 1 C2 
    4415 23 1.38899 -16.209 6.8061 612 " " " " A 70 0 0 "VAL " " O  " " " 8 0 1 C2 
    4416 14 -0.534966 -14.7355 4.20056 612 " " " " A 2 0 0 "VAL " " CB " " " 6 0 1 C2 
    4417 14 -1.48745 -15.0098 5.3215 612 " " " " A 2 0 0 "VAL " " CG1" " " 6 0 1 C2 
    4418 14 -1.01848 -13.4601 3.3607 612 " " " " A 2 0 0 "VAL " " CG2" " " 6 0 1 C2 
    4419 40 1.68679 -16.9234 4.68969 613 " " " " A 43 0 0 "ASP " " N  " " " 7 0 1 C2 
    4420 14 2.32233 -18.2726 5.03013 613 " " " " A 2 0 0 "ASP " " CA " " " 6 0 1 C2 
    4421 14 3.8066 -18.1425 5.55632 613 " " " " A 2 0 0 "ASP " " C  " " " 6 0 1 C2 
    4422 23 4.25162 -18.7074 6.58474 613 " " " " A 70 0 0 "ASP " " O  " " " 8 0 1 C2 
    4423 14 2.21364 -19.2276 3.79826 613 " " " " A 2 0 0 "ASP " " CB " " " 6 0 1 C2 
    4424 14 2.46591 -20.6696 4.30641 613 " " " " A 2 0 0 "ASP " " CG " " " 6 0 1 C2 
    4425 23 3.59181 -20.9544 4.71936 613 " " " " A 70 0 0 "ASP " " OD1" " " 8 0 1 C2 
    4426 23 1.50422 -21.4464 4.11673 613 " " " " A 70 0 0 "ASP " " OD2" " " 8 0 1 C2 
    4427 40 4.60043 -17.233 4.94495 614 " " " " A 43 0 0 "GLY " " N  " " " 7 0 1 C2 
    4428 14 5.89881 -16.8321 5.49266 614 " " " " A 2 0 0 "GLY " " CA " " " 6 0 1 C2 
    4429 14 7.09067 -17.516 4.78542 614 " " " " A 2 0 0 "GLY " " C  " " " 6 0 1 C2 
    4430 23 8.12536 -17.6697 5.40424 614 " " " " A 70 0 0 "GLY " " O  " " " 8 0 1 C2 
    4431 40 6.93827 -17.9601 3.51431 615 " " " " A 43 0 0 "HIS " " N  " " " 7 0 1 C2 
    4432 14 7.87238 -18.6508 2.70551 615 " " " " A 2 0 0 "HIS " " CA " " " 6 0 1 C2 
    4433 14 9.08721 -17.7578 2.40145 615 " " " " A 2 0 0 "HIS " " C  " " " 6 0 1 C2 
    4434 23 8.83868 -16.6761 1.84713 615 " " " " A 70 0 0 "HIS " " O  " " " 8 0 1 C2 
    4435 14 7.07929 -19.2435 1.59564 615 " " " " A 2 0 0 "HIS " " CB " " " 6 0 1 C2 
    4436 14 7.85599 -19.9375 0.559158 615 " " " " A 2 0 0 "HIS " " CG " " " 6 0 1 C2 
    4437 40 8.17962 -21.2592 0.829046 615 " " " " A 43 0 0 "HIS " " ND1" " " 7 0 1 C2 
    4438 14 8.09693 -19.7712 -0.78748 615 " " " " A 2 0 0 "HIS " " CD2" " " 6 0 1 C2 
    4439 14 8.83057 -21.7273 -0.302517 615 " " " " A 2 0 0 "HIS " " CE1" " " 6 0 1 C2 
    4440 40 8.8145 -20.8737 -1.30425 615 " " " " A 43 0 0 "HIS " " NE2" " " 7 0 1 C2 
    4441 40 10.2772 -18.1653 2.9296 616 " " " " A 43 0 0 "GLY " " N  " " " 7 0 1 C2 
    4442 14 11.4731 -17.3083 2.7858 616 " " " " A 2 0 0 "GLY " " CA " " " 6 0 1 C2 
    4443 14 11.4728 -16.0858 3.68588 616 " " " " A 2 0 0 "GLY " " C  " " " 6 0 1 C2 
    4444 23 12.3734 -15.2595 3.56697 616 " " " " A 70 0 0 "GLY " " O  " " " 8 0 1 C2 
    4445 40 10.4209 -15.8742 4.52484 617 " " " " A 43 0 0 "SER " " N  " " " 7 0 1 C2 
    4446 14 10.2779 -14.7945 5.51787 617 " " " " A 2 0 0 "SER " " CA " " " 6 0 1 C2 
    4447 14 11.5162 -14.7851 6.43305 617 " " " " A 2 0 0 "SER " " C  " " " 6 0 1 C2 
    4448 23 11.992 -13.6222 6.61099 617 " " " " A 70 0 0 "SER " " O  " " " 8 0 1 C2 
    4449 14 8.90232 -14.7255 6.17599 617 " " " " A 2 0 0 "SER " " CB " " " 6 0 1 C2 
    4450 23 8.7282 -15.7443 7.16338 617 " " " " A 70 0 0 "SER " " OG " " " 8 0 1 C2 
    4451 40 12.0339 -15.8742 7.02442 618 " " " " A 43 0 0 "GLY " " N  " " " 7 0 1 C2 
    4452 14 13.1532 -15.8709 7.93521 618 " " " " A 2 0 0 "GLY " " CA " " " 6 0 1 C2 
    4453 14 14.4271 -15.4899 7.22836 618 " " " " A 2 0 0 "GLY " " C  " " " 6 0 1 C2 
    4454 23 15.2663 -14.7884 7.85328 618 " " " " A 70 0 0 "GLY " " O  " " " 8 0 1 C2 
    4455 40 14.592 -15.8193 5.92313 619 " " " " A 43 0 0 "LEU " " N  " " " 7 0 1 C2 
    4456 14 15.7844 -15.458 5.23685 619 " " " " A 2 0 0 "LEU " " CA " " " 6 0 1 C2 
    4457 14 15.9172 -13.9435 4.9583 619 " " " " A 2 0 0 "LEU " " C  " " " 6 0 1 C2 
    4458 23 16.9803 -13.3765 4.86565 619 " " " " A 70 0 0 "LEU " " O  " " " 8 0 1 C2 
    4459 14 15.8726 -16.2509 3.95469 619 " " " " A 2 0 0 "LEU " " CB " " " 6 0 1 C2 
    4460 14 17.3245 -16.5905 3.48192 619 " " " " A 2 0 0 "LEU " " CG " " " 6 0 1 C2 
    4461 14 18.0269 -17.7947 4.28035 619 " " " " A 2 0 0 "LEU " " CD1" " " 6 0 1 C2 
    4462 14 17.3146 -16.924 1.97263 619 " " " " A 2 0 0 "LEU " " CD2" " " 6 0 1 C2 
    4463 40 14.7861 -13.3264 4.65888 620 " " " " A 43 0 0 "MET " " N  " " " 7 0 1 C2 
    4464 14 14.6868 -11.9054 4.23945 620 " " " " A 2 0 0 "MET " " CA " " " 6 0 1 C2 
    4465 14 14.7345 -11.0304 5.50915 620 " " " " A 2 0 0 "MET " " C  " " " 6 0 1 C2 
    4466 23 15.1397 -9.88973 5.47921 620 " " " " A 70 0 0 "MET " " O  " " " 8 0 1 C2 
    4467 14 13.3711 -11.8594 3.40694 620 " " " " A 2 0 0 "MET " " CB " " " 6 0 1 C2 
    4468 14 13.4387 -12.4519 2.04538 620 " " " " A 2 0 0 "MET " " CG " " " 6 0 1 C2 
    4469 52 12.0149 -12.1809 0.932144 620 " " " " A 13 0 0 "MET " " SD " " " 16 0 1 C2 
    4470 14 10.9644 -13.6776 1.29685 620 " " " " A 2 0 0 "MET " " CE " " " 6 0 1 C2 
    4471 40 14.1979 -11.6231 6.56678 621 " " " " A 43 0 0 "ASN " " N  " " " 7 0 1 C2 
    4472 14 14.2751 -11.1918 7.99584 621 " " " " A 2 0 0 "ASN " " CA " " " 6 0 1 C2 
    4473 14 13.0263 -10.3449 8.28835 621 " " " " A 2 0 0 "ASN " " C  " " " 6 0 1 C2 
    4474 23 13.0375 -9.17917 8.69384 621 " " " " A 70 0 0 "ASN " " O  " " " 8 0 1 C2 
    4475 14 15.5778 -10.3948 8.31402 621 " " " " A 2 0 0 "ASN " " CB " " " 6 0 1 C2 
    4476 14 15.8027 -10.2328 9.82025 621 " " " " A 2 0 0 "ASN " " CG " " " 6 0 1 C2 
    4477 23 16.5351 -10.9853 10.4292 621 " " " " A 70 0 0 "ASN " " OD1" " " 8 0 1 C2 
    4478 40 15.4358 -9.09901 10.3952 621 " " " " A 43 0 0 "ASN " " ND2" " " 7 0 1 C2 
    4479 40 11.8851 -10.9525 7.92932 622 " " " " A 43 0 0 "TYR " " N  " " " 7 0 1 C2 
    4480 14 10.5822 -10.3378 8.3494 622 " " " " A 2 0 0 "TYR " " CA " " " 6 0 1 C2 
    4481 14 9.6574 -11.4813 8.89491 622 " " " " A 2 0 0 "TYR " " C  " " " 6 0 1 C2 
    4482 23 10.0852 -12.6003 8.87032 622 " " " " A 70 0 0 "TYR " " O  " " " 8 0 1 C2 
    4483 14 10.0045 -9.53921 7.13872 622 " " " " A 2 0 0 "TYR " " CB " " " 6 0 1 C2 
    4484 14 9.37291 -10.2539 5.99931 622 " " " " A 2 0 0 "TYR " " CG " " " 6 0 1 C2 
    4485 14 8.02538 -10.5128 5.98918 622 " " " " A 2 0 0 "TYR " " CD1" " " 6 0 1 C2 
    4486 14 10.1675 -10.6396 4.90108 622 " " " " A 2 0 0 "TYR " " CD2" " " 6 0 1 C2 
    4487 14 7.39787 -11.1074 4.88807 622 " " " " A 2 0 0 "TYR " " CE1" " " 6 0 1 C2 
    4488 14 9.57968 -11.1545 3.76984 622 " " " " A 2 0 0 "TYR " " CE2" " " 6 0 1 C2 
    4489 14 8.18658 -11.4223 3.76545 622 " " " " A 2 0 0 "TYR " " CZ " " " 6 0 1 C2 
    4490 23 7.68743 -12.1868 2.738 622 " " " " A 70 0 0 "TYR " " OH " " " 8 0 1 C2 
    4491 40 8.53528 -11.1954 9.44727 623 " " " " A 43 0 0 "THR " " N  " " " 7 0 1 C2 
    4492 14 7.57923 -12.2099 9.87162 623 " " " " A 2 0 0 "THR " " CA " " " 6 0 1 C2 
    4493 14 6.20128 -12.0095 9.12986 623 " " " " A 2 0 0 "THR " " C  " " " 6 0 1 C2 
    4494 23 5.78032 -10.8585 8.92181 623 " " " " A 70 0 0 "THR " " O  " " " 8 0 1 C2 
    4495 14 7.36295 -12.1298 11.4303 623 " " " " A 2 0 0 "THR " " CB " " " 6 0 1 C2 
    4496 23 6.70998 -10.9346 11.8536 623 " " " " A 70 0 0 "THR " " OG1" " " 8 0 1 C2 
    4497 14 8.5974 -12.1927 12.2612 623 " " " " A 2 0 0 "THR " " CG2" " " 6 0 1 C2 
    4498 40 5.37644 -12.9902 8.82846 624 " " " " A 43 0 0 "PRO " " N  " " " 7 0 1 C2 
    4499 14 4.07323 -12.9166 8.13517 624 " " " " A 2 0 0 "PRO " " CA " " " 6 0 1 C2 
    4500 14 2.95872 -12.2638 8.98118 624 " " " " A 2 0 0 "PRO " " C  " " " 6 0 1 C2 
    4501 23 3.06533 -11.9163 10.1456 624 " " " " A 70 0 0 "PRO " " O  " " " 8 0 1 C2 
    4502 14 3.70506 -14.352 7.86622 624 " " " " A 2 0 0 "PRO " " CB " " " 6 0 1 C2 
    4503 14 4.27807 -15.1205 9.01029 624 " " " " A 2 0 0 "PRO " " CG " " " 6 0 1 C2 
    4504 14 5.6013 -14.3277 9.3201 624 " " " " A 2 0 0 "PRO " " CD " " " 6 0 1 C2 
    4505 40 1.76968 -12.1166 8.38962 625 " " " " A 43 0 0 "GLN " " N  " " " 7 0 1 C2 
    4506 14 0.556217 -11.8781 9.07305 625 " " " " A 2 0 0 "GLN " " CA " " " 6 0 1 C2 
    4507 14 -0.709312 -12.2632 8.14592 625 " " " " A 2 0 0 "GLN " " C  " " " 6 0 1 C2 
    4508 23 -0.452969 -12.2152 6.92393 625 " " " " A 70 0 0 "GLN " " O  " " " 8 0 1 C2 
    4509 14 0.376556 -10.4606 9.61498 625 " " " " A 2 0 0 "GLN " " CB " " " 6 0 1 C2 
    4510 14 0.441932 -9.27174 8.63255 625 " " " " A 2 0 0 "GLN " " CG " " " 6 0 1 C2 
    4511 14 1.74666 -8.61667 8.23282 625 " " " " A 2 0 0 "GLN " " CD " " " 6 0 1 C2 
    4512 23 1.73284 -7.68239 7.44276 625 " " " " A 70 0 0 "GLN " " OE1" " " 8 0 1 C2 
    4513 40 2.8773 -9.15697 8.70519 625 " " " " A 43 0 0 "GLN " " NE2" " " 7 0 1 C2 
    4514 40 -1.94244 -12.6093 8.67852 626 " " " " A 43 0 0 "PRO " " N  " " " 7 0 1 C2 
    4515 14 -3.13665 -12.3341 7.9119 626 " " " " A 2 0 0 "PRO " " CA " " " 6 0 1 C2 
    4516 14 -3.26306 -10.7825 7.73273 626 " " " " A 2 0 0 "PRO " " C  " " " 6 0 1 C2 
    4517 23 -3.36167 -10.0469 8.70524 626 " " " " A 70 0 0 "PRO " " O  " " " 8 0 1 C2 
    4518 14 -4.22589 -13.0345 8.7238 626 " " " " A 2 0 0 "PRO " " CB " " " 6 0 1 C2 
    4519 14 -3.68936 -12.9792 10.1552 626 " " " " A 2 0 0 "PRO " " CG " " " 6 0 1 C2 
    4520 14 -2.18532 -13.0614 10.0144 626 " " " " A 2 0 0 "PRO " " CD " " " 6 0 1 C2 
    4521 40 -3.18349 -10.3374 6.50199 627 " " " " A 43 0 0 "LEU " " N  " " " 7 0 1 C2 
    4522 14 -2.98659 -8.98562 6.13134 627 " " " " A 2 0 0 "LEU " " CA " " " 6 0 1 C2 
    4523 14 -4.1703 -8.0345 6.27202 627 " " " " A 2 0 0 "LEU " " C  " " " 6 0 1 C2 
    4524 23 -5.26 -8.44028 5.94649 627 " " " " A 70 0 0 "LEU " " O  " " " 8 0 1 C2 
    4525 14 -2.63403 -8.7792 4.63843 627 " " " " A 2 0 0 "LEU " " CB " " " 6 0 1 C2 
    4526 14 -1.24755 -9.37445 4.23705 627 " " " " A 2 0 0 "LEU " " CG " " " 6 0 1 C2 
    4527 14 -1.13937 -9.53437 2.66161 627 " " " " A 2 0 0 "LEU " " CD1" " " 6 0 1 C2 
    4528 14 -0.08334 -8.53829 4.72608 627 " " " " A 2 0 0 "LEU " " CD2" " " 6 0 1 C2 
    4529 40 -3.94941 -6.70872 6.62239 628 " " " " A 43 0 0 "MET " " N  " " " 7 0 1 C2 
    4530 14 -4.98324 -5.69758 6.5095 628 " " " " A 2 0 0 "MET " " CA " " " 6 0 1 C2 
    4531 14 -5.98805 -5.89988 5.35946 628 " " " " A 2 0 0 "MET " " C  " " " 6 0 1 C2 
    4532 23 -5.65713 -5.73849 4.18852 628 " " " " A 70 0 0 "MET " " O  " " " 8 0 1 C2 
    4533 14 -4.25273 -4.30568 6.55845 628 " " " " A 2 0 0 "MET " " CB " " " 6 0 1 C2 
    4534 14 -5.11148 -3.06147 6.595 628 " " " " A 2 0 0 "MET " " CG " " " 6 0 1 C2 
    4535 52 -5.94832 -3.0813 8.21746 628 " " " " A 13 0 0 "MET " " SD " " " 16 0 1 C2 
    4536 14 -7.13555 -1.7507 7.77567 628 " " " " A 2 0 0 "MET " " CE " " " 6 0 1 C2 
    4537 40 -7.2524 -6.17568 5.74087 629 " " " " A 43 0 0 "ALA " " N  " " " 7 0 1 C2 
    4538 14 -8.46411 -6.34042 4.96277 629 " " " " A 2 0 0 "ALA " " CA " " " 6 0 1 C2 
    4539 14 -8.60178 -5.98196 3.42225 629 " " " " A 2 0 0 "ALA " " C  " " " 6 0 1 C2 
    4540 23 -8.41807 -6.78812 2.50933 629 " " " " A 70 0 0 "ALA " " O  " " " 8 0 1 C2 
    4541 14 -9.78759 -6.17716 5.76549 629 " " " " A 2 0 0 "ALA " " CB " " " 6 0 1 C2 
    4542 40 -8.91006 -4.63809 3.17322 630 " " " " A 43 0 0 "PRO " " N  " " " 7 0 1 C2 
    4543 14 -9.0026 -4.10013 1.74893 630 " " " " A 2 0 0 "PRO " " CA " " " 6 0 1 C2 
    4544 14 -7.59745 -3.96725 1.01539 630 " " " " A 2 0 0 "PRO " " C  " " " 6 0 1 C2 
    4545 23 -7.51085 -3.73799 -0.229188 630 " " " " A 70 0 0 "PRO " " O  " " " 8 0 1 C2 
    4546 14 -9.7202 -2.78029 1.91386 630 " " " " A 2 0 0 "PRO " " CB " " " 6 0 1 C2 
    4547 14 -9.30004 -2.23699 3.3216 630 " " " " A 2 0 0 "PRO " " CG " " " 6 0 1 C2 
    4548 14 -9.02433 -3.52689 4.17755 630 " " " " A 2 0 0 "PRO " " CD " " " 6 0 1 C2 
    4549 40 -6.47943 -4.04292 1.81545 631 " " " " A 43 0 0 "MET " " N  " " " 7 0 1 C2 
    4550 14 -5.15548 -3.66315 1.42896 631 " " " " A 2 0 0 "MET " " CA " " " 6 0 1 C2 
    4551 14 -4.55967 -4.53888 0.286713 631 " " " " A 2 0 0 "MET " " C  " " " 6 0 1 C2 
    4552 23 -3.77492 -4.02188 -0.541282 631 " " " " A 70 0 0 "MET " " O  " " " 8 0 1 C2 
    4553 14 -4.20171 -3.6346 2.57713 631 " " " " A 2 0 0 "MET " " CB " " " 6 0 1 C2 
    4554 14 -2.98488 -2.7832 2.40883 631 " " " " A 2 0 0 "MET " " CG " " " 6 0 1 C2 
    4555 52 -1.98003 -2.74151 3.90983 631 " " " " A 13 0 0 "MET " " SD " " " 16 0 1 C2 
    4556 14 -0.958076 -4.27162 3.56587 631 " " " " A 2 0 0 "MET " " CE " " " 6 0 1 C2 
    4557 40 -4.8574 -5.84493 0.271357 632 " " " " A 43 0 0 "ILE " " N  " " " 7 0 1 C2 
    4558 14 -4.57193 -6.73674 -0.801913 632 " " " " A 2 0 0 "ILE " " CA " " " 6 0 1 C2 
    4559 14 -5.22549 -6.25376 -2.17147 632 " " " " A 2 0 0 "ILE " " C  " " " 6 0 1 C2 
    4560 23 -4.80825 -6.66074 -3.2463 632 " " " " A 70 0 0 "ILE " " O  " " " 8 0 1 C2 
    4561 14 -4.98476 -8.20128 -0.309963 632 " " " " A 2 0 0 "ILE " " CB " " " 6 0 1 C2 
    4562 14 -6.49252 -8.39457 -0.0448819 632 " " " " A 2 0 0 "ILE " " CG1" " " 6 0 1 C2 
    4563 14 -4.19049 -8.56682 0.930177 632 " " " " A 2 0 0 "ILE " " CG2" " " 6 0 1 C2 
    4564 14 -7.39618 -8.74164 -1.25147 632 " " " " A 2 0 0 "ILE " " CD1" " " 6 0 1 C2 
    4565 40 -6.26261 -5.4371 -2.12446 633 " " " " A 43 0 0 "GLY " " N  " " " 7 0 1 C2 
    4566 14 -6.9602 -4.83877 -3.24399 633 " " " " A 2 0 0 "GLY " " CA " " " 6 0 1 C2 
    4567 14 -6.12019 -3.98193 -4.13792 633 " " " " A 2 0 0 "GLY " " C  " " " 6 0 1 C2 
    4568 23 -6.44929 -3.69288 -5.28127 633 " " " " A 70 0 0 "GLY " " O  " " " 8 0 1 C2 
    4569 40 -4.92197 -3.54023 -3.68682 634 " " " " A 43 0 0 "LEU " " N  " " " 7 0 1 C2 
    4570 14 -4.02039 -2.63717 -4.302 634 " " " " A 2 0 0 "LEU " " CA " " " 6 0 1 C2 
    4571 14 -3.27517 -3.32757 -5.42745 634 " " " " A 2 0 0 "LEU " " C  " " " 6 0 1 C2 
    4572 23 -3.00228 -2.66377 -6.40167 634 " " " " A 70 0 0 "LEU " " O  " " " 8 0 1 C2 
    4573 14 -2.99087 -2.41643 -3.16318 634 " " " " A 2 0 0 "LEU " " CB " " " 6 0 1 C2 
    4574 14 -2.04913 -1.16464 -3.37548 634 " " " " A 2 0 0 "LEU " " CG " " " 6 0 1 C2 
    4575 14 -2.82603 0.105535 -3.42509 634 " " " " A 2 0 0 "LEU " " CD1" " " 6 0 1 C2 
    4576 14 -0.921536 -1.17142 -2.32807 634 " " " " A 2 0 0 "LEU " " CD2" " " 6 0 1 C2 
    4577 40 -2.92251 -4.60013 -5.2554 635 " " " " A 43 0 0 "ILE " " N  " " " 7 0 1 C2 
    4578 14 -2.08746 -5.30477 -6.23717 635 " " " " A 2 0 0 "ILE " " CA " " " 6 0 1 C2 
    4579 14 -2.85363 -5.60555 -7.52102 635 " " " " A 2 0 0 "ILE " " C  " " " 6 0 1 C2 
    4580 23 -2.3205 -5.64256 -8.58997 635 " " " " A 70 0 0 "ILE " " O  " " " 8 0 1 C2 
    4581 14 -1.64156 -6.66819 -5.63859 635 " " " " A 2 0 0 "ILE " " CB " " " 6 0 1 C2 
    4582 14 -0.878224 -6.46565 -4.30605 635 " " " " A 2 0 0 "ILE " " CG1" " " 6 0 1 C2 
    4583 14 -0.920392 -7.67196 -6.57543 635 " " " " A 2 0 0 "ILE " " CG2" " " 6 0 1 C2 
    4584 14 0.383179 -5.6637 -4.53091 635 " " " " A 2 0 0 "ILE " " CD1" " " 6 0 1 C2 
    4585 40 -4.20796 -5.66881 -7.41266 636 " " " " A 43 0 0 "ILE " " N  " " " 7 0 1 C2 
    4586 14 -5.15177 -5.7762 -8.53025 636 " " " " A 2 0 0 "ILE " " CA " " " 6 0 1 C2 
    4587 14 -5.20412 -4.4332 -9.3057 636 " " " " A 2 0 0 "ILE " " C  " " " 6 0 1 C2 
    4588 23 -5.18452 -4.42973 -10.5445 636 " " " " A 70 0 0 "ILE " " O  " " " 8 0 1 C2 
    4589 14 -6.59505 -6.2043 -7.95167 636 " " " " A 2 0 0 "ILE " " CB " " " 6 0 1 C2 
    4590 14 -6.65029 -7.39263 -6.93103 636 " " " " A 2 0 0 "ILE " " CG1" " " 6 0 1 C2 
    4591 14 -7.67587 -6.53113 -9.156 636 " " " " A 2 0 0 "ILE " " CG2" " " 6 0 1 C2 
    4592 14 -8.01197 -7.66273 -6.32269 636 " " " " A 2 0 0 "ILE " " CD1" " " 6 0 1 C2 
    4593 40 -5.03428 -3.23878 -8.65114 637 " " " " A 43 0 0 "ALA " " N  " " " 7 0 1 C2 
    4594 14 -4.8734 -1.9435 -9.3439 637 " " " " A 2 0 0 "ALA " " CA " " " 6 0 1 C2 
    4595 14 -3.53138 -1.86118 -10.0966 637 " " " " A 2 0 0 "ALA " " C  " " " 6 0 1 C2 
    4596 23 -3.51022 -1.82063 -11.3208 637 " " " " A 70 0 0 "ALA " " O  " " " 8 0 1 C2 
    4597 14 -4.97962 -0.756821 -8.37008 637 " " " " A 2 0 0 "ALA " " CB " " " 6 0 1 C2 
    4598 40 -2.41778 -1.8474 -9.32896 638 " " " " A 43 0 0 "VAL " " N  " " " 7 0 1 C2 
    4599 14 -1.0881 -1.73711 -9.91513 638 " " " " A 2 0 0 "VAL " " CA " " " 6 0 1 C2 
    4600 14 -0.748664 -2.71567 -11.1105 638 " " " " A 2 0 0 "VAL " " C  " " " 6 0 1 C2 
    4601 23 -0.430252 -2.24451 -12.2122 638 " " " " A 70 0 0 "VAL " " O  " " " 8 0 1 C2 
    4602 14 -0.0516156 -1.49713 -8.83171 638 " " " " A 2 0 0 "VAL " " CB " " " 6 0 1 C2 
    4603 14 1.36625 -1.35694 -9.27888 638 " " " " A 2 0 0 "VAL " " CG1" " " 6 0 1 C2 
    4604 14 -0.48629 -0.308737 -7.96371 638 " " " " A 2 0 0 "VAL " " CG2" " " 6 0 1 C2 
    4605 40 -0.92296 -4.03324 -10.8825 639 " " " " A 43 0 0 "ILE " " N  " " " 7 0 1 C2 
    4606 14 -0.513535 -5.02901 -11.8904 639 " " " " A 2 0 0 "ILE " " CA " " " 6 0 1 C2 
    4607 14 -1.52291 -5.00521 -13.0665 639 " " " " A 2 0 0 "ILE " " C  " " " 6 0 1 C2 
    4608 23 -0.95071 -5.03121 -14.186 639 " " " " A 70 0 0 "ILE " " O  " " " 8 0 1 C2 
    4609 14 -0.395878 -6.42035 -11.3043 639 " " " " A 2 0 0 "ILE " " CB " " " 6 0 1 C2 
    4610 14 0.635241 -6.46005 -10.1717 639 " " " " A 2 0 0 "ILE " " CG1" " " 6 0 1 C2 
    4611 14 -0.0841658 -7.49398 -12.3031 639 " " " " A 2 0 0 "ILE " " CG2" " " 6 0 1 C2 
    4612 14 0.976709 -7.87958 -9.59611 639 " " " " A 2 0 0 "ILE " " CD1" " " 6 0 1 C2 
    4613 40 -2.85998 -4.79816 -12.8267 640 " " " " A 43 0 0 "TRP " " N  " " " 7 0 1 C2 
    4614 14 -3.67137 -4.75721 -14.1008 640 " " " " A 2 0 0 "TRP " " CA " " " 6 0 1 C2 
    4615 14 -3.48849 -3.51658 -14.9163 640 " " " " A 2 0 0 "TRP " " C  " " " 6 0 1 C2 
    4616 23 -3.69231 -3.42015 -16.1448 640 " " " " A 70 0 0 "TRP " " O  " " " 8 0 1 C2 
    4617 14 -5.1857 -4.80346 -13.7119 640 " " " " A 2 0 0 "TRP " " CB " " " 6 0 1 C2 
    4618 14 -6.26765 -4.80683 -14.7692 640 " " " " A 2 0 0 "TRP " " CG " " " 6 0 1 C2 
    4619 14 -6.82966 -3.67172 -15.3041 640 " " " " A 2 0 0 "TRP " " CD1" " " 6 0 1 C2 
    4620 14 -6.95231 -5.95089 -15.3518 640 " " " " A 2 0 0 "TRP " " CD2" " " 6 0 1 C2 
    4621 40 -7.73803 -4.14993 -16.2607 640 " " " " A 43 0 0 "TRP " " NE1" " " 7 0 1 C2 
    4622 14 -7.86297 -5.47311 -16.2963 640 " " " " A 2 0 0 "TRP " " CE2" " " 6 0 1 C2 
    4623 14 -6.96102 -7.33788 -15.0515 640 " " " " A 2 0 0 "TRP " " CE3" " " 6 0 1 C2 
    4624 14 -8.57026 -6.32156 -17.1015 640 " " " " A 2 0 0 "TRP " " CZ2" " " 6 0 1 C2 
    4625 14 -7.70385 -8.26873 -15.8419 640 " " " " A 2 0 0 "TRP " " CZ3" " " 6 0 1 C2 
    4626 14 -8.48019 -7.73908 -16.8507 640 " " " " A 2 0 0 "TRP " " CH2" " " 6 0 1 C2 
    4627 40 -3.22635 -2.42529 -14.159 641 " " " " A 43 0 0 "GLY " " N  " " " 7 0 1 C2 
    4628 14 -2.9277 -1.07409 -14.6811 641 " " " " A 2 0 0 "GLY " " CA " " " 6 0 1 C2 
    4629 14 -1.67741 -1.15151 -15.5519 641 " " " " A 2 0 0 "GLY " " C  " " " 6 0 1 C2 
    4630 23 -1.7647 -0.727732 -16.6995 641 " " " " A 70 0 0 "GLY " " O  " " " 8 0 1 C2 
    4631 40 -0.549532 -1.55881 -14.9675 642 " " " " A 43 0 0 "LEU " " N  " " " 7 0 1 C2 
    4632 14 0.741849 -1.64987 -15.6464 642 " " " " A 2 0 0 "LEU " " CA " " " 6 0 1 C2 
    4633 14 0.762743 -2.68632 -16.777 642 " " " " A 2 0 0 "LEU " " C  " " " 6 0 1 C2 
    4634 23 1.35196 -2.3431 -17.7928 642 " " " " A 70 0 0 "LEU " " O  " " " 8 0 1 C2 
    4635 14 1.90271 -2.05758 -14.6622 642 " " " " A 2 0 0 "LEU " " CB " " " 6 0 1 C2 
    4636 14 2.28203 -1.05066 -13.5269 642 " " " " A 2 0 0 "LEU " " CG " " " 6 0 1 C2 
    4637 14 3.37694 -1.71316 -12.6505 642 " " " " A 2 0 0 "LEU " " CD1" " " 6 0 1 C2 
    4638 14 2.84326 0.303322 -14.0571 642 " " " " A 2 0 0 "LEU " " CD2" " " 6 0 1 C2 
    4639 40 0.0236393 -3.75397 -16.6509 643 " " " " A 43 0 0 "SER " " N  " " " 7 0 1 C2 
    4640 14 -0.151962 -4.69355 -17.6944 643 " " " " A 2 0 0 "SER " " CA " " " 6 0 1 C2 
    4641 14 -1.00356 -4.11947 -18.9272 643 " " " " A 2 0 0 "SER " " C  " " " 6 0 1 C2 
    4642 23 -0.496083 -4.14936 -20.0439 643 " " " " A 70 0 0 "SER " " O  " " " 8 0 1 C2 
    4643 14 -0.947664 -5.79821 -17.0354 643 " " " " A 2 0 0 "SER " " CB " " " 6 0 1 C2 
    4644 23 -1.05762 -6.92969 -17.8973 643 " " " " A 70 0 0 "SER " " OG " " " 8 0 1 C2 
    4645 40 -2.25671 -3.68141 -18.8294 644 " " " " A 43 0 0 "THR " " N  " " " 7 0 1 C2 
    4646 14 -3.04348 -3.2125 -20.0476 644 " " " " A 2 0 0 "THR " " CA " " " 6 0 1 C2 
    4647 14 -2.39948 -1.93971 -20.7274 644 " " " " A 2 0 0 "THR " " C  " " " 6 0 1 C2 
    4648 23 -2.52908 -1.83953 -21.9474 644 " " " " A 70 0 0 "THR " " O  " " " 8 0 1 C2 
    4649 14 -4.51901 -3.04986 -19.6735 644 " " " " A 2 0 0 "THR " " CB " " " 6 0 1 C2 
    4650 23 -4.81433 -2.3036 -18.5152 644 " " " " A 70 0 0 "THR " " OG1" " " 8 0 1 C2 
    4651 14 -5.28931 -4.29101 -19.4542 644 " " " " A 2 0 0 "THR " " CG2" " " 6 0 1 C2 
    4652 40 -1.67844 -1.09222 -19.9757 645 " " " " A 43 0 0 "ASH " " N  " " " 7 0 1 C2 
    4653 14 -0.689391 -0.0627414 -20.4158 645 " " " " A 2 0 0 "ASH " " CA " " " 6 0 1 C2 
    4654 14 0.415793 -0.576503 -21.2896 645 " " " " A 2 0 0 "ASH " " C  " " " 6 0 1 C2 
    4655 23 0.746225 0.0191496 -22.3171 645 " " " " A 70 0 0 "ASH " " O  " " " 8 0 1 C2 
    4656 14 -0.132729 0.706021 -19.1191 645 " " " " A 2 0 0 "ASH " " CB " " " 6 0 1 C2 
    4657 14 0.606567 1.99322 -19.4901 645 " " " " A 2 0 0 "ASH " " CG " " " 6 0 1 C2 
    4658 23 0.182679 3.1205 -19.3545 645 " " " " A 70 0 0 "ASH " " OD1" " " 8 0 1 C2 
    4659 23 1.86904 1.83945 -19.9331 645 " " " " A 70 0 0 "ASH " " OD2" " " 8 0 1 C2 
    4660 40 0.939351 -1.76251 -20.9867 646 " " " " A 43 0 0 "TYR " " N  " " " 7 0 1 C2 
    4661 14 2.11861 -2.27435 -21.6679 646 " " " " A 2 0 0 "TYR " " CA " " " 6 0 1 C2 
    4662 14 1.73654 -2.73288 -23.0304 646 " " " " A 2 0 0 "TYR " " C  " " " 6 0 1 C2 
    4663 23 2.49592 -2.72461 -23.9826 646 " " " " A 70 0 0 "TYR " " O  " " " 8 0 1 C2 
    4664 14 2.69786 -3.42715 -20.7877 646 " " " " A 2 0 0 "TYR " " CB " " " 6 0 1 C2 
    4665 14 4.2169 -3.28096 -20.7607 646 " " " " A 2 0 0 "TYR " " CG " " " 6 0 1 C2 
    4666 14 4.93982 -3.82687 -21.8221 646 " " " " A 2 0 0 "TYR " " CD1" " " 6 0 1 C2 
    4667 14 4.91114 -2.69015 -19.6791 646 " " " " A 2 0 0 "TYR " " CD2" " " 6 0 1 C2 
    4668 14 6.34052 -3.86777 -21.7178 646 " " " " A 2 0 0 "TYR " " CE1" " " 6 0 1 C2 
    4669 14 6.32582 -2.62151 -19.6387 646 " " " " A 2 0 0 "TYR " " CE2" " " 6 0 1 C2 
    4670 14 7.03341 -3.28099 -20.5913 646 " " " " A 2 0 0 "TYR " " CZ " " " 6 0 1 C2 
    4671 23 8.38772 -3.32078 -20.4443 646 " " " " A 70 0 0 "TYR " " OH " " " 8 0 1 C2 
    4672 40 0.446897 -3.17378 -23.1479 647 " " " " A 43 0 0 "GLU " " N  " " " 7 0 1 C2 
    4673 14 -0.075274 -3.76974 -24.3696 647 " " " " A 2 0 0 "GLU " " CA " " " 6 0 1 C2 
    4674 14 -0.254215 -2.69209 -25.4862 647 " " " " A 2 0 0 "GLU " " C  " " " 6 0 1 C2 
    4675 23 0.181844 -2.85138 -26.5961 647 " " " " A 70 0 0 "GLU " " O  " " " 8 0 1 C2 
    4676 14 -1.37307 -4.44722 -24.0411 647 " " " " A 2 0 0 "GLU " " CB " " " 6 0 1 C2 
    4677 14 -1.37487 -5.68653 -23.2122 647 " " " " A 2 0 0 "GLU " " CG " " " 6 0 1 C2 
    4678 14 -0.920554 -6.96324 -23.8617 647 " " " " A 2 0 0 "GLU " " CD " " " 6 0 1 C2 
    4679 23 -1.5377 -7.30105 -24.8567 647 " " " " A 70 0 0 "GLU " " OE1" " " 8 0 1 C2 
    4680 23 0.187566 -7.38753 -23.5856 647 " " " " A 70 0 0 "GLU " " OE2" " " 8 0 1 C2 
    4681 40 -0.814 -1.57015 -25.1056 648 " " " " A 43 0 0 "VAL " " N  " " " 7 0 1 C2 
    4682 14 -0.966393 -0.401529 -25.9961 648 " " " " A 2 0 0 "VAL " " CA " " " 6 0 1 C2 
    4683 14 0.390343 0.407932 -26.1789 648 " " " " A 2 0 0 "VAL " " C  " " " 6 0 1 C2 
    4684 23 0.480578 1.64074 -26.1577 648 " " " " A 70 0 0 "VAL " " O  " " " 8 0 1 C2 
    4685 14 -2.07165 0.577346 -25.5053 648 " " " " A 2 0 0 "VAL " " CB " " " 6 0 1 C2 
    4686 14 -3.43356 -0.055812 -25.6426 648 " " " " A 2 0 0 "VAL " " CG1" " " 6 0 1 C2 
    4687 14 -1.88546 1.01951 -24.0057 648 " " " " A 2 0 0 "VAL " " CG2" " " 6 0 1 C2 
    4688 40 1.48384 -0.313924 -26.3851 649 " " " " A 43 0 0 "PHE " " N  " " " 7 0 1 C2 
    4689 14 2.64616 0.21222 -27.0225 649 " " " " A 2 0 0 "PHE " " CA " " " 6 0 1 C2 
    4690 14 3.27576 -0.923796 -27.9268 649 " " " " A 2 0 0 "PHE " " C  " " " 6 0 1 C2
[truncated: 11,590,126 more chars]
