# Supplementary material for: Inhibition Mechanism of Anti-TB Drug SQ109: Allosteric Inhibition of TMM Translocation of Mycobacterium Tuberculosis MmpL3 Transporter
Source: J Chem Inf Model. 2023 Aug 17;63(16):5356–74. doi: 10.1021/acs.jcim.3c00616 (PMC10466384; doi:10.1021/acs.jcim.3c00616)
Supplement: Supplementary file 2 — ci3c00616_si_002.zip [file ci3c00616_si_002.zip › data/TM7-TM8_conformchange/6AJG_holo_traj2_1000ns.mae]

{
  s_m_m2io_version
  :::
  2.0.0
}
f_m_ct {
  s_m_title
  r_chorus_box_ax
  r_chorus_box_ay
  r_chorus_box_az
  r_chorus_box_bx
  r_chorus_box_by
  r_chorus_box_bz
  r_chorus_box_cx
  r_chorus_box_cy
  r_chorus_box_cz
  :::
  ""
  73.1269
  0
  0
  0
  80.1845
  0
  0
  0
  120.937
  m_atom[72043] {
    # First column is atom index #
    i_m_mmod_type
    r_m_x_coord
    r_m_y_coord
    r_m_z_coord
    i_m_residue_number
    s_m_insertion_code
    s_m_mmod_res
    s_m_chain_name
    i_m_color
    r_m_charge1
    r_m_charge2
    s_m_pdb_residue_name
    s_m_pdb_atom_name
    s_m_grow_name
    i_m_atomic_number
    i_m_formal_charge
    i_m_visibility
    s_m_pdb_segment_name
    :::
    1 14 -19.6187 0.522632 -33.222 0 " " " " A 2 0 0 "ACE " " CH3" " " 6 0 1 C2 
    2 14 -20.2264 1.36286 -32.0921 0 " " " " A 2 0 0 "ACE " " C  " " " 6 0 1 C2 
    3 23 -20.6998 2.44957 -32.2516 0 " " " " A 70 0 0 "ACE " " O  " " " 8 0 1 C2 
    4 48 -19.2472 1.10302 -34.0666 0 " " " " A 21 0 0 "ACE " " 1H " " " 1 0 1 C2 
    5 48 -18.7986 -0.154137 -32.9822 0 " " " " A 21 0 0 "ACE " " 2H " " " 1 0 1 C2 
    6 48 -20.4128 -0.0946925 -33.642 0 " " " " A 21 0 0 "ACE " " 3H " " " 1 0 1 C2 
    7 40 -20.09 0.814129 -30.9058 1 " " " " A 43 0 0 "MET " " N  " " " 7 0 1 C2 
    8 14 -20.5067 1.58141 -29.7349 1 " " " " A 2 0 0 "MET " " CA " " " 6 0 1 C2 
    9 14 -19.5314 2.6829 -29.3052 1 " " " " A 2 0 0 "MET " " C  " " " 6 0 1 C2 
    10 23 -19.9769 3.69124 -28.8164 1 " " " " A 70 0 0 "MET " " O  " " " 8 0 1 C2 
    11 14 -20.5479 0.54359 -28.5775 1 " " " " A 2 0 0 "MET " " CB " " " 6 0 1 C2 
    12 14 -21.7009 0.804817 -27.5578 1 " " " " A 2 0 0 "MET " " CG " " " 6 0 1 C2 
    13 52 -21.9705 -0.387352 -26.1164 1 " " " " A 13 0 0 "MET " " SD " " " 16 0 1 C2 
    14 14 -21.7275 -2.06475 -26.7093 1 " " " " A 2 0 0 "MET " " CE " " " 6 0 1 C2 
    15 48 -19.6538 -0.0843528 -30.7555 1 " " " " A 21 0 0 "MET " " H1 " " " 1 0 1 C2 
    16 48 -21.5332 1.9224 -29.87 1 " " " " A 21 0 0 "MET " " HA " " " 1 0 1 C2 
    17 48 -19.5655 0.391771 -28.1303 1 " " " " A 21 0 0 "MET " " HB3" " " 1 0 1 C2 
    18 48 -20.7583 -0.405783 -29.07 1 " " " " A 21 0 0 "MET " " HB2" " " 1 0 1 C2 
    19 48 -22.5846 0.780641 -28.1955 1 " " " " A 21 0 0 "MET " " HG3" " " 1 0 1 C2 
    20 48 -21.5697 1.79354 -27.1181 1 " " " " A 21 0 0 "MET " " HG2" " " 1 0 1 C2 
    21 48 -22.4863 -2.35978 -27.4341 1 " " " " A 21 0 0 "MET " " HE1" " " 1 0 1 C2 
    22 48 -20.737 -2.14882 -27.1566 1 " " " " A 21 0 0 "MET " " HE2" " " 1 0 1 C2 
    23 48 -21.7833 -2.70671 -25.8302 1 " " " " A 21 0 0 "MET " " HE3" " " 1 0 1 C2 
    24 40 -18.2578 2.56672 -29.5568 2 " " " " A 43 0 0 "PHE " " N  " " " 7 0 1 C2 
    25 14 -17.329 3.72677 -29.2863 2 " " " " A 2 0 0 "PHE " " CA " " " 6 0 1 C2 
    26 14 -17.4798 4.75425 -30.337 2 " " " " A 2 0 0 "PHE " " C  " " " 6 0 1 C2 
    27 23 -17.5811 5.94383 -29.9995 2 " " " " A 70 0 0 "PHE " " O  " " " 8 0 1 C2 
    28 14 -15.875 3.19807 -29.2747 2 " " " " A 2 0 0 "PHE " " CB " " " 6 0 1 C2 
    29 14 -15.3396 2.86077 -27.8229 2 " " " " A 2 0 0 "PHE " " CG " " " 6 0 1 C2 
    30 14 -14.7566 3.91127 -27.1146 2 " " " " A 2 0 0 "PHE " " CD1" " " 6 0 1 C2 
    31 14 -15.6043 1.60636 -27.1844 2 " " " " A 2 0 0 "PHE " " CD2" " " 6 0 1 C2 
    32 14 -14.3741 3.72486 -25.7526 2 " " " " A 2 0 0 "PHE " " CE1" " " 6 0 1 C2 
    33 14 -15.3324 1.45054 -25.8148 2 " " " " A 2 0 0 "PHE " " CE2" " " 6 0 1 C2 
    34 14 -14.731 2.49991 -25.1392 2 " " " " A 2 0 0 "PHE " " CZ " " " 6 0 1 C2 
    35 48 -17.8524 1.77004 -30.027 2 " " " " A 21 0 0 "PHE " " H  " " " 1 0 1 C2 
    36 48 -17.5728 4.19352 -28.3319 2 " " " " A 21 0 0 "PHE " " HA " " " 1 0 1 C2 
    37 48 -15.1713 3.9748 -29.5739 2 " " " " A 21 0 0 "PHE " " HB3" " " 1 0 1 C2 
    38 48 -15.7143 2.34866 -29.9386 2 " " " " A 21 0 0 "PHE " " HB2" " " 1 0 1 C2 
    39 48 -14.8913 4.89847 -27.5313 2 " " " " A 21 0 0 "PHE " " HD1" " " 1 0 1 C2 
    40 48 -16.0474 0.730138 -27.6342 2 " " " " A 21 0 0 "PHE " " HD2" " " 1 0 1 C2 
    41 48 -14.0193 4.55119 -25.1546 2 " " " " A 21 0 0 "PHE " " HE1" " " 1 0 1 C2 
    42 48 -15.5746 0.573648 -25.2327 2 " " " " A 21 0 0 "PHE " " HE2" " " 1 0 1 C2 
    43 48 -14.5818 2.44261 -24.0711 2 " " " " A 21 0 0 "PHE " " HZ " " " 1 0 1 C2 
    44 40 -17.6517 4.36863 -31.6689 3 " " " " A 43 0 0 "ALA " " N  " " " 7 0 1 C2 
    45 14 -18.2131 5.22172 -32.7441 3 " " " " A 2 0 0 "ALA " " CA " " " 6 0 1 C2 
    46 14 -19.5016 6.0322 -32.3836 3 " " " " A 2 0 0 "ALA " " C  " " " 6 0 1 C2 
    47 23 -19.7116 7.15833 -32.8655 3 " " " " A 70 0 0 "ALA " " O  " " " 8 0 1 C2 
    48 14 -18.4402 4.4151 -34.0109 3 " " " " A 2 0 0 "ALA " " CB " " " 6 0 1 C2 
    49 48 -17.3607 3.44517 -31.9563 3 " " " " A 21 0 0 "ALA " " H  " " " 1 0 1 C2 
    50 48 -17.5218 6.03792 -32.9538 3 " " " " A 21 0 0 "ALA " " HA " " " 1 0 1 C2 
    51 48 -18.0032 3.42281 -33.8992 3 " " " " A 21 0 0 "ALA " " HB1" " " 1 0 1 C2 
    52 48 -19.4841 4.19735 -34.2365 3 " " " " A 21 0 0 "ALA " " HB2" " " 1 0 1 C2 
    53 48 -18.0415 4.95735 -34.8683 3 " " " " A 21 0 0 "ALA " " HB3" " " 1 0 1 C2 
    54 40 -20.4867 5.38023 -31.6707 4 " " " " A 43 0 0 "TRP " " N  " " " 7 0 1 C2 
    55 14 -21.6897 5.98529 -31.1222 4 " " " " A 2 0 0 "TRP " " CA " " " 6 0 1 C2 
    56 14 -21.3491 6.96444 -29.9955 4 " " " " A 2 0 0 "TRP " " C  " " " 6 0 1 C2 
    57 23 -21.7415 8.13748 -30.1138 4 " " " " A 70 0 0 "TRP " " O  " " " 8 0 1 C2 
    58 14 -22.6461 4.83728 -30.607 4 " " " " A 2 0 0 "TRP " " CB " " " 6 0 1 C2 
    59 14 -23.7489 5.29618 -29.7158 4 " " " " A 2 0 0 "TRP " " CG " " " 6 0 1 C2 
    60 14 -24.739 6.12604 -30.1108 4 " " " " A 2 0 0 "TRP " " CD1" " " 6 0 1 C2 
    61 14 -23.944 5.1182 -28.2904 4 " " " " A 2 0 0 "TRP " " CD2" " " 6 0 1 C2 
    62 40 -25.4558 6.54186 -29.0181 4 " " " " A 43 0 0 "TRP " " NE1" " " 7 0 1 C2 
    63 14 -25.1185 5.85319 -27.876 4 " " " " A 2 0 0 "TRP " " CE2" " " 6 0 1 C2 
    64 14 -23.2769 4.40443 -27.3321 4 " " " " A 2 0 0 "TRP " " CE3" " " 6 0 1 C2 
    65 14 -25.5495 5.84796 -26.5696 4 " " " " A 2 0 0 "TRP " " CZ2" " " 6 0 1 C2 
    66 14 -23.6509 4.40901 -25.9846 4 " " " " A 2 0 0 "TRP " " CZ3" " " 6 0 1 C2 
    67 14 -24.8035 5.11269 -25.5928 4 " " " " A 2 0 0 "TRP " " CH2" " " 6 0 1 C2 
    68 48 -20.1731 4.44954 -31.435 4 " " " " A 21 0 0 "TRP " " H  " " " 1 0 1 C2 
    69 48 -22.0624 6.43081 -32.0446 4 " " " " A 21 0 0 "TRP " " HA " " " 1 0 1 C2 
    70 48 -22.0442 4.14852 -30.0141 4 " " " " A 21 0 0 "TRP " " HB3" " " 1 0 1 C2 
    71 48 -23.0248 4.37092 -31.5165 4 " " " " A 21 0 0 "TRP " " HB2" " " 1 0 1 C2 
    72 48 -24.9915 6.52012 -31.0841 4 " " " " A 21 0 0 "TRP " " HD1" " " 1 0 1 C2 
    73 48 -26.3068 7.08471 -28.9829 4 " " " " A 21 0 0 "TRP " " HE1" " " 1 0 1 C2 
    74 48 -22.3389 3.96161 -27.6326 4 " " " " A 21 0 0 "TRP " " HE3" " " 1 0 1 C2 
    75 48 -26.4256 6.4189 -26.2996 4 " " " " A 21 0 0 "TRP " " HZ2" " " 1 0 1 C2 
    76 48 -23.1257 3.96601 -25.1513 4 " " " " A 21 0 0 "TRP " " HZ3" " " 1 0 1 C2 
    77 48 -25.1539 5.11948 -24.5712 4 " " " " A 21 0 0 "TRP " " HH2" " " 1 0 1 C2 
    78 40 -20.5635 6.57798 -28.9764 5 " " " " A 43 0 0 "TRP " " N  " " " 7 0 1 C2 
    79 14 -19.9877 7.43631 -27.9711 5 " " " " A 2 0 0 "TRP " " CA " " " 6 0 1 C2 
    80 14 -19.1668 8.53341 -28.5769 5 " " " " A 2 0 0 "TRP " " C  " " " 6 0 1 C2 
    81 23 -19.1781 9.60694 -28.0286 5 " " " " A 70 0 0 "TRP " " O  " " " 8 0 1 C2 
    82 14 -19.1362 6.55823 -26.9696 5 " " " " A 2 0 0 "TRP " " CB " " " 6 0 1 C2 
    83 14 -18.8853 7.28576 -25.6752 5 " " " " A 2 0 0 "TRP " " CG " " " 6 0 1 C2 
    84 14 -17.6857 7.66176 -25.1553 5 " " " " A 2 0 0 "TRP " " CD1" " " 6 0 1 C2 
    85 14 -19.833 7.70837 -24.6396 5 " " " " A 2 0 0 "TRP " " CD2" " " 6 0 1 C2 
    86 40 -17.8886 8.27774 -23.8805 5 " " " " A 43 0 0 "TRP " " NE1" " " 7 0 1 C2 
    87 14 -19.1691 8.31074 -23.5373 5 " " " " A 2 0 0 "TRP " " CE2" " " 6 0 1 C2 
    88 14 -21.265 7.6197 -24.5426 5 " " " " A 2 0 0 "TRP " " CE3" " " 6 0 1 C2 
    89 14 -19.8687 8.98905 -22.5022 5 " " " " A 2 0 0 "TRP " " CZ2" " " 6 0 1 C2 
    90 14 -21.9738 8.24503 -23.4807 5 " " " " A 2 0 0 "TRP " " CZ3" " " 6 0 1 C2 
    91 14 -21.2729 8.97701 -22.4491 5 " " " " A 2 0 0 "TRP " " CH2" " " 6 0 1 C2 
    92 48 -20.2413 5.62151 -28.9384 5 " " " " A 21 0 0 "TRP " " H  " " " 1 0 1 C2 
    93 48 -20.7781 7.92093 -27.3979 5 " " " " A 21 0 0 "TRP " " HA " " " 1 0 1 C2 
    94 48 -18.1987 6.33354 -27.4783 5 " " " " A 21 0 0 "TRP " " HB3" " " 1 0 1 C2 
    95 48 -19.5866 5.60796 -26.6828 5 " " " " A 21 0 0 "TRP " " HB2" " " 1 0 1 C2 
    96 48 -16.7567 7.46602 -25.67 5 " " " " A 21 0 0 "TRP " " HD1" " " 1 0 1 C2 
    97 48 -17.173 8.72836 -23.3283 5 " " " " A 21 0 0 "TRP " " HE1" " " 1 0 1 C2 
    98 48 -21.8451 7.02951 -25.2366 5 " " " " A 21 0 0 "TRP " " HE3" " " 1 0 1 C2 
    99 48 -19.2298 9.47571 -21.7802 5 " " " " A 21 0 0 "TRP " " HZ2" " " 1 0 1 C2 
    100 48 -23.0479 8.21807 -23.3713 5 " " " " A 21 0 0 "TRP " " HZ3" " " 1 0 1 C2 
    101 48 -21.7846 9.48012 -21.6419 5 " " " " A 21 0 0 "TRP " " HH2" " " 1 0 1 C2 
    102 40 -18.5879 8.4072 -29.7327 6 " " " " A 43 0 0 "GLY " " N  " " " 7 0 1 C2 
    103 14 -17.7219 9.38543 -30.3562 6 " " " " A 2 0 0 "GLY " " CA " " " 6 0 1 C2 
    104 14 -18.6074 10.4335 -31.0788 6 " " " " A 2 0 0 "GLY " " C  " " " 6 0 1 C2 
    105 23 -18.0283 11.435 -31.4174 6 " " " " A 70 0 0 "GLY " " O  " " " 8 0 1 C2 
    106 48 -18.4055 7.45381 -30.0117 6 " " " " A 21 0 0 "GLY " " H  " " " 1 0 1 C2 
    107 48 -16.9627 8.8402 -30.9171 6 " " " " A 21 0 0 "GLY " " HA3" " " 1 0 1 C2 
    108 48 -17.2277 9.85449 -29.5054 6 " " " " A 21 0 0 "GLY " " HA2" " " 1 0 1 C2 
    109 40 -19.9099 10.2048 -31.337 7 " " " " A 43 0 0 "ARG " " N  " " " 7 0 1 C2 
    110 14 -20.8071 11.2287 -31.7531 7 " " " " A 2 0 0 "ARG " " CA " " " 6 0 1 C2 
    111 14 -21.3774 11.8918 -30.5329 7 " " " " A 2 0 0 "ARG " " C  " " " 6 0 1 C2 
    112 23 -21.5668 13.1535 -30.4809 7 " " " " A 70 0 0 "ARG " " O  " " " 8 0 1 C2 
    113 14 -22.0204 10.6806 -32.3993 7 " " " " A 2 0 0 "ARG " " CB " " " 6 0 1 C2 
    114 14 -21.9429 9.76885 -33.6866 7 " " " " A 2 0 0 "ARG " " CG " " " 6 0 1 C2 
    115 14 -22.9235 10.021 -34.7629 7 " " " " A 2 0 0 "ARG " " CD " " " 6 0 1 C2 
    116 40 -22.4088 10.8868 -35.8112 7 " " " " A 43 0 0 "ARG " " NE " " " 7 0 1 C2 
    117 14 -23.1192 11.2622 -36.9036 7 " " " " A 2 0 0 "ARG " " CZ " " " 6 0 1 C2 
    118 40 -24.3594 10.8974 -37.1244 7 " " " " A 43 0 0 "ARG " " NH1" " " 7 0 1 C2 
    119 40 -22.4107 12.0545 -37.7703 7 " " " " A 43 0 0 "ARG " " NH2" " " 7 0 1 C2 
    120 48 -20.2559 9.28437 -31.1064 7 " " " " A 21 0 0 "ARG " " H  " " " 1 0 1 C2 
    121 48 -20.3809 12.0858 -32.2744 7 " " " " A 21 0 0 "ARG " " HA " " " 1 0 1 C2 
    122 48 -22.5291 11.5375 -32.8408 7 " " " " A 21 0 0 "ARG " " HB3" " " 1 0 1 C2 
    123 48 -22.7511 10.2195 -31.7349 7 " " " " A 21 0 0 "ARG " " HB2" " " 1 0 1 C2 
    124 48 -21.8666 8.68589 -33.5892 7 " " " " A 21 0 0 "ARG " " HG3" " " 1 0 1 C2 
    125 48 -20.9679 10.0332 -34.0959 7 " " " " A 21 0 0 "ARG " " HG2" " " 1 0 1 C2 
    126 48 -23.8232 10.3872 -34.2684 7 " " " " A 21 0 0 "ARG " " HD3" " " 1 0 1 C2 
    127 48 -23.1401 9.00923 -35.1058 7 " " " " A 21 0 0 "ARG " " HD2" " " 1 0 1 C2 
    128 48 -21.5234 11.3528 -35.673 7 " " " " A 21 0 0 "ARG " " HE " " " 1 0 1 C2 
    129 48 -24.8169 11.0675 -38.0087 7 " " " " A 21 0 0 "ARG " HH12 " " 1 0 1 C2 
    130 48 -24.842 10.2002 -36.5758 7 " " " " A 21 0 0 "ARG " HH11 " " 1 0 1 C2 
    131 48 -22.8353 12.6176 -38.4934 7 " " " " A 21 0 0 "ARG " HH22 " " 1 0 1 C2 
    132 48 -21.4868 12.426 -37.6014 7 " " " " A 21 0 0 "ARG " HH21 " " 1 0 1 C2 
    133 40 -21.6695 11.104 -29.471 8 " " " " A 43 0 0 "THR " " N  " " " 7 0 1 C2 
    134 14 -22.3943 11.5102 -28.2598 8 " " " " A 2 0 0 "THR " " CA " " " 6 0 1 C2 
    135 14 -21.5897 12.4442 -27.4061 8 " " " " A 2 0 0 "THR " " C  " " " 6 0 1 C2 
    136 23 -22.1594 13.2861 -26.607 8 " " " " A 70 0 0 "THR " " O  " " " 8 0 1 C2 
    137 14 -22.7853 10.2794 -27.3843 8 " " " " A 2 0 0 "THR " " CB " " " 6 0 1 C2 
    138 23 -23.6856 9.52519 -28.1906 8 " " " " A 70 0 0 "THR " " OG1" " " 8 0 1 C2 
    139 14 -23.4692 10.5769 -25.9886 8 " " " " A 2 0 0 "THR " " CG2" " " 6 0 1 C2 
    140 48 -21.7516 10.1917 -29.8967 8 " " " " A 21 0 0 "THR " " H  " " " 1 0 1 C2 
    141 48 -23.3591 11.9432 -28.524 8 " " " " A 21 0 0 "THR " " HA " " " 1 0 1 C2 
    142 48 -21.9396 9.66879 -27.0679 8 " " " " A 21 0 0 "THR " " HB " " " 1 0 1 C2 
    143 48 -23.1177 9.0125 -28.7453 8 " " " " A 21 0 0 "THR " " HG1" " " 1 0 1 C2 
    144 48 -23.7169 9.65756 -25.458 8 " " " " A 21 0 0 "THR " HG21 " " 1 0 1 C2 
    145 48 -22.8634 11.2162 -25.3464 8 " " " " A 21 0 0 "THR " HG22 " " 1 0 1 C2 
    146 48 -24.3264 11.2397 -26.1067 8 " " " " A 21 0 0 "THR " HG23 " " 1 0 1 C2 
    147 40 -20.2965 12.4558 -27.5274 9 " " " " A 43 0 0 "VAL " " N  " " " 7 0 1 C2 
    148 14 -19.44 13.4201 -26.7762 9 " " " " A 2 0 0 "VAL " " CA " " " 6 0 1 C2 
    149 14 -19.566 14.8358 -27.4595 9 " " " " A 2 0 0 "VAL " " C  " " " 6 0 1 C2 
    150 23 -19.5751 15.884 -26.857 9 " " " " A 70 0 0 "VAL " " O  " " " 8 0 1 C2 
    151 14 -17.9808 12.9418 -26.6448 9 " " " " A 2 0 0 "VAL " " CB " " " 6 0 1 C2 
    152 14 -17.928 11.7588 -25.5734 9 " " " " A 2 0 0 "VAL " " CG1" " " 6 0 1 C2 
    153 14 -17.4356 12.4918 -28.009 9 " " " " A 2 0 0 "VAL " " CG2" " " 6 0 1 C2 
    154 48 -19.8955 11.7077 -28.0749 9 " " " " A 21 0 0 "VAL " " H  " " " 1 0 1 C2 
    155 48 -19.7611 13.5184 -25.7392 9 " " " " A 21 0 0 "VAL " " HA " " " 1 0 1 C2 
    156 48 -17.3303 13.7676 -26.3565 9 " " " " A 21 0 0 "VAL " " HB " " " 1 0 1 C2 
    157 48 -18.1155 11.9673 -24.52 9 " " " " A 21 0 0 "VAL " HG11 " " 1 0 1 C2 
    158 48 -18.6607 11.0151 -25.8867 9 " " " " A 21 0 0 "VAL " HG12 " " 1 0 1 C2 
    159 48 -16.9649 11.2601 -25.6823 9 " " " " A 21 0 0 "VAL " HG13 " " 1 0 1 C2 
    160 48 -17.9338 11.6859 -28.5479 9 " " " " A 21 0 0 "VAL " HG21 " " 1 0 1 C2 
    161 48 -17.5285 13.3812 -28.6323 9 " " " " A 21 0 0 "VAL " HG22 " " 1 0 1 C2 
    162 48 -16.3723 12.2522 -27.9962 9 " " " " A 21 0 0 "VAL " HG23 " " 1 0 1 C2 
    163 40 -19.7082 14.8816 -28.8084 10 " " " " A 43 0 0 "TYR " " N  " " " 7 0 1 C2 
    164 14 -20.1672 16.0096 -29.5991 10 " " " " A 2 0 0 "TYR " " CA " " " 6 0 1 C2 
    165 14 -21.701 16.3579 -29.3439 10 " " " " A 2 0 0 "TYR " " C  " " " 6 0 1 C2 
    166 23 -22.0124 17.3033 -28.6948 10 " " " " A 70 0 0 "TYR " " O  " " " 8 0 1 C2 
    167 14 -19.8382 15.8388 -31.1383 10 " " " " A 2 0 0 "TYR " " CB " " " 6 0 1 C2 
    168 14 -19.9972 16.9745 -32.1063 10 " " " " A 2 0 0 "TYR " " CG " " " 6 0 1 C2 
    169 14 -18.8738 17.7798 -32.5185 10 " " " " A 2 0 0 "TYR " " CD1" " " 6 0 1 C2 
    170 14 -21.2729 17.337 -32.6331 10 " " " " A 2 0 0 "TYR " " CD2" " " 6 0 1 C2 
    171 14 -19.007 18.6769 -33.6078 10 " " " " A 2 0 0 "TYR " " CE1" " " 6 0 1 C2 
    172 14 -21.3524 18.2372 -33.6841 10 " " " " A 2 0 0 "TYR " " CE2" " " 6 0 1 C2 
    173 14 -20.2023 18.9753 -34.1393 10 " " " " A 2 0 0 "TYR " " CZ " " " 6 0 1 C2 
    174 23 -20.2761 19.9761 -35.0944 10 " " " " A 70 0 0 "TYR " " OH " " " 8 0 1 C2 
    175 48 -19.5669 13.9784 -29.2377 10 " " " " A 21 0 0 "TYR " " H  " " " 1 0 1 C2 
    176 48 -19.6369 16.9557 -29.4911 10 " " " " A 21 0 0 "TYR " " HA " " " 1 0 1 C2 
    177 48 -20.3779 14.9746 -31.5257 10 " " " " A 21 0 0 "TYR " " HB3" " " 1 0 1 C2 
    178 48 -18.8419 15.3965 -31.1364 10 " " " " A 21 0 0 "TYR " " HB2" " " 1 0 1 C2 
    179 48 -17.8956 17.5337 -32.1326 10 " " " " A 21 0 0 "TYR " " HD1" " " 1 0 1 C2 
    180 48 -22.0945 16.6932 -32.3557 10 " " " " A 21 0 0 "TYR " " HD2" " " 1 0 1 C2 
    181 48 -18.0708 19.1222 -33.9107 10 " " " " A 21 0 0 "TYR " " HE1" " " 1 0 1 C2 
    182 48 -22.3011 18.479 -34.1401 10 " " " " A 21 0 0 "TYR " " HE2" " " 1 0 1 C2 
    183 48 -19.3888 20.0695 -35.4059 10 " " " " A 21 0 0 "TYR " " HH " " " 1 0 1 C2 
    184 40 -22.679 15.5597 -29.8198 11 " " " " A 43 0 0 "GLN " " N  " " " 7 0 1 C2 
    185 14 -24.1309 15.6811 -29.7405 11 " " " " A 2 0 0 "GLN " " CA " " " 6 0 1 C2 
    186 14 -24.7546 15.5953 -28.352 11 " " " " A 2 0 0 "GLN " " C  " " " 6 0 1 C2 
    187 23 -25.8979 15.2709 -28.1329 11 " " " " A 70 0 0 "GLN " " O  " " " 8 0 1 C2 
    188 14 -24.6143 14.5181 -30.5728 11 " " " " A 2 0 0 "GLN " " CB " " " 6 0 1 C2 
    189 14 -24.2408 14.5544 -32.0348 11 " " " " A 2 0 0 "GLN " " CG " " " 6 0 1 C2 
    190 14 -24.6019 13.3878 -32.8333 11 " " " " A 2 0 0 "GLN " " CD " " " 6 0 1 C2 
    191 23 -24.5573 13.4647 -34.051 11 " " " " A 70 0 0 "GLN " " OE1" " " 8 0 1 C2 
    192 40 -25.0753 12.2886 -32.2738 11 " " " " A 43 0 0 "GLN " " NE2" " " 7 0 1 C2 
    193 48 -22.4426 14.735 -30.3529 11 " " " " A 21 0 0 "GLN " " H  " " " 1 0 1 C2 
    194 48 -24.4434 16.6 -30.2366 11 " " " " A 21 0 0 "GLN " " HA " " " 1 0 1 C2 
    195 48 -25.6982 14.4606 -30.4728 11 " " " " A 21 0 0 "GLN " " HB3" " " 1 0 1 C2 
    196 48 -24.1655 13.6241 -30.1399 11 " " " " A 21 0 0 "GLN " " HB2" " " 1 0 1 C2 
    197 48 -23.1543 14.5405 -32.1217 11 " " " " A 21 0 0 "GLN " " HG3" " " 1 0 1 C2 
    198 48 -24.6159 15.4731 -32.4856 11 " " " " A 21 0 0 "GLN " " HG2" " " 1 0 1 C2 
    199 48 -25.3995 11.5655 -32.9001 11 " " " " A 21 0 0 "GLN " HE22 " " 1 0 1 C2 
    200 48 -25.4266 12.1385 -31.3388 11 " " " " A 21 0 0 "GLN " HE21 " " 1 0 1 C2 
    201 40 -23.9102 15.7131 -27.3202 12 " " " " A 43 0 0 "PHE " " N  " " " 7 0 1 C2 
    202 14 -24.2786 15.9285 -25.9312 12 " " " " A 2 0 0 "PHE " " CA " " " 6 0 1 C2 
    203 14 -23.1431 16.8208 -25.3096 12 " " " " A 2 0 0 "PHE " " C  " " " 6 0 1 C2 
    204 23 -23.0271 16.8372 -24.1003 12 " " " " A 70 0 0 "PHE " " O  " " " 8 0 1 C2 
    205 14 -24.7342 14.6119 -25.2889 12 " " " " A 2 0 0 "PHE " " CB " " " 6 0 1 C2 
    206 14 -26.0145 14.5355 -24.5436 12 " " " " A 2 0 0 "PHE " " CG " " " 6 0 1 C2 
    207 14 -25.8972 13.5869 -23.4539 12 " " " " A 2 0 0 "PHE " " CD1" " " 6 0 1 C2 
    208 14 -27.1481 15.3193 -24.7949 12 " " " " A 2 0 0 "PHE " " CD2" " " 6 0 1 C2 
    209 14 -27.1044 13.2866 -22.733 12 " " " " A 2 0 0 "PHE " " CE1" " " 6 0 1 C2 
    210 14 -28.2779 15.0986 -23.9353 12 " " " " A 2 0 0 "PHE " " CE2" " " 6 0 1 C2 
    211 14 -28.2217 14.0956 -22.9419 12 " " " " A 2 0 0 "PHE " " CZ " " " 6 0 1 C2 
    212 48 -23.0037 15.9923 -27.6674 12 " " " " A 21 0 0 "PHE " " H  " " " 1 0 1 C2 
    213 48 -25.0104 16.7364 -25.9299 12 " " " " A 21 0 0 "PHE " " HA " " " 1 0 1 C2 
    214 48 -23.8853 14.1434 -24.7908 12 " " " " A 21 0 0 "PHE " " HB3" " " 1 0 1 C2 
    215 48 -25.0055 13.9554 -26.1157 12 " " " " A 21 0 0 "PHE " " HB2" " " 1 0 1 C2 
    216 48 -24.9229 13.1432 -23.3116 12 " " " " A 21 0 0 "PHE " " HD1" " " 1 0 1 C2 
    217 48 -27.2376 16.0478 -25.5871 12 " " " " A 21 0 0 "PHE " " HD2" " " 1 0 1 C2 
    218 48 -27.0879 12.5984 -21.9008 12 " " " " A 21 0 0 "PHE " " HE1" " " 1 0 1 C2 
    219 48 -29.2246 15.5443 -24.203 12 " " " " A 21 0 0 "PHE " " HE2" " " 1 0 1 C2 
    220 48 -29.0331 13.7105 -22.3421 12 " " " " A 21 0 0 "PHE " " HZ " " " 1 0 1 C2 
    221 40 -22.3284 17.532 -26.0671 13 " " " " A 43 0 0 "ARG " " N  " " " 7 0 1 C2 
    222 14 -21.0885 18.1915 -25.5143 13 " " " " A 2 0 0 "ARG " " CA " " " 6 0 1 C2 
    223 14 -21.2831 19.1214 -24.3003 13 " " " " A 2 0 0 "ARG " " C  " " " 6 0 1 C2 
    224 23 -20.4625 18.966 -23.3984 13 " " " " A 70 0 0 "ARG " " O  " " " 8 0 1 C2 
    225 14 -20.4387 19.0461 -26.7111 13 " " " " A 2 0 0 "ARG " " CB " " " 6 0 1 C2 
    226 14 -21.3487 20.1857 -27.4742 13 " " " " A 2 0 0 "ARG " " CG " " " 6 0 1 C2 
    227 14 -20.6654 20.8412 -28.7021 13 " " " " A 2 0 0 "ARG " " CD " " " 6 0 1 C2 
    228 40 -21.4898 21.8405 -29.3966 13 " " " " A 43 0 0 "ARG " " NE " " " 7 0 1 C2 
    229 14 -21.1541 22.9097 -30.1838 13 " " " " A 2 0 0 "ARG " " CZ " " " 6 0 1 C2 
    230 40 -19.9265 23.1053 -30.6385 13 " " " " A 43 0 0 "ARG " " NH1" " " 7 0 1 C2 
    231 40 -22.0657 23.8436 -30.4057 13 " " " " A 43 0 0 "ARG " " NH2" " " 7 0 1 C2 
    232 48 -22.3558 17.4523 -27.0736 13 " " " " A 21 0 0 "ARG " " H  " " " 1 0 1 C2 
    233 48 -20.319 17.4513 -25.2948 13 " " " " A 21 0 0 "ARG " " HA " " " 1 0 1 C2 
    234 48 -20.0912 18.3501 -27.4747 13 " " " " A 21 0 0 "ARG " " HB3" " " 1 0 1 C2 
    235 48 -19.5919 19.6131 -26.3244 13 " " " " A 21 0 0 "ARG " " HB2" " " 1 0 1 C2 
    236 48 -21.5426 20.9503 -26.7219 13 " " " " A 21 0 0 "ARG " " HG3" " " 1 0 1 C2 
    237 48 -22.3302 19.7852 -27.7277 13 " " " " A 21 0 0 "ARG " " HG2" " " 1 0 1 C2 
    238 48 -20.3665 20.0424 -29.3808 13 " " " " A 21 0 0 "ARG " " HD3" " " 1 0 1 C2 
    239 48 -19.7239 21.2819 -28.3744 13 " " " " A 21 0 0 "ARG " " HD2" " " 1 0 1 C2 
    240 48 -22.4341 21.8054 -29.0401 13 " " " " A 21 0 0 "ARG " " HE " " " 1 0 1 C2 
    241 48 -19.784 23.9676 -31.1447 13 " " " " A 21 0 0 "ARG " HH12 " " 1 0 1 C2 
    242 48 -19.1273 22.5326 -30.4075 13 " " " " A 21 0 0 "ARG " HH11 " " 1 0 1 C2 
    243 48 -21.7404 24.7097 -30.8109 13 " " " " A 21 0 0 "ARG " HH22 " " 1 0 1 C2 
    244 48 -23.0676 23.8029 -30.2848 13 " " " " A 21 0 0 "ARG " HH21 " " 1 0 1 C2 
    245 40 -22.2928 20.0479 -24.225 14 " " " " A 43 0 0 "TYR " " N  " " " 7 0 1 C2 
    246 14 -22.4152 20.847 -22.9873 14 " " " " A 2 0 0 "TYR " " CA " " " 6 0 1 C2 
    247 14 -22.9004 20.0833 -21.7507 14 " " " " A 2 0 0 "TYR " " C  " " " 6 0 1 C2 
    248 23 -22.5973 20.4936 -20.6205 14 " " " " A 70 0 0 "TYR " " O  " " " 8 0 1 C2 
    249 14 -23.404 22.0288 -23.2396 14 " " " " A 2 0 0 "TYR " " CB " " " 6 0 1 C2 
    250 14 -22.75 23.2121 -23.9539 14 " " " " A 2 0 0 "TYR " " CG " " " 6 0 1 C2 
    251 14 -21.9965 24.1142 -23.1946 14 " " " " A 2 0 0 "TYR " " CD1" " " 6 0 1 C2 
    252 14 -22.695 23.3995 -25.3455 14 " " " " A 2 0 0 "TYR " " CD2" " " 6 0 1 C2 
    253 14 -21.362 25.2682 -23.6605 14 " " " " A 2 0 0 "TYR " " CE1" " " 6 0 1 C2 
    254 14 -21.965 24.4859 -25.9142 14 " " " " A 2 0 0 "TYR " " CE2" " " 6 0 1 C2 
    255 14 -21.2448 25.4212 -25.0751 14 " " " " A 2 0 0 "TYR " " CZ " " " 6 0 1 C2 
    256 23 -20.6325 26.4123 -25.7082 14 " " " " A 70 0 0 "TYR " " OH " " " 8 0 1 C2 
    257 48 -22.9445 19.9942 -24.9948 14 " " " " A 21 0 0 "TYR " " H  " " " 1 0 1 C2 
    258 48 -21.4931 21.3747 -22.7437 14 " " " " A 21 0 0 "TYR " " HA " " " 1 0 1 C2 
    259 48 -23.8889 22.3589 -22.3209 14 " " " " A 21 0 0 "TYR " " HB3" " " 1 0 1 C2 
    260 48 -24.1902 21.6751 -23.9066 14 " " " " A 21 0 0 "TYR " " HB2" " " 1 0 1 C2 
    261 48 -21.9951 23.9073 -22.1346 14 " " " " A 21 0 0 "TYR " " HD1" " " 1 0 1 C2 
    262 48 -23.1296 22.6008 -25.9283 14 " " " " A 21 0 0 "TYR " " HD2" " " 1 0 1 C2 
    263 48 -20.9425 26.0387 -23.0308 14 " " " " A 21 0 0 "TYR " " HE1" " " 1 0 1 C2 
    264 48 -21.7664 24.5552 -26.9735 14 " " " " A 21 0 0 "TYR " " HE2" " " 1 0 1 C2 
    265 48 -21.0121 26.5419 -26.5638 14 " " " " A 21 0 0 "TYR " " HH " " " 1 0 1 C2 
    266 40 -23.6353 18.9838 -21.9186 15 " " " " A 43 0 0 "ILE " " N  " " " 7 0 1 C2 
    267 14 -24.2915 18.2159 -20.942 15 " " " " A 2 0 0 "ILE " " CA " " " 6 0 1 C2 
    268 14 -23.26 17.2104 -20.4011 15 " " " " A 2 0 0 "ILE " " C  " " " 6 0 1 C2 
    269 23 -23.1727 17.0253 -19.1918 15 " " " " A 70 0 0 "ILE " " O  " " " 8 0 1 C2 
    270 14 -25.4612 17.4792 -21.7283 15 " " " " A 2 0 0 "ILE " " CB " " " 6 0 1 C2 
    271 14 -26.3429 18.4332 -22.6243 15 " " " " A 2 0 0 "ILE " " CG1" " " 6 0 1 C2 
    272 14 -26.3072 16.6825 -20.6398 15 " " " " A 2 0 0 "ILE " " CG2" " " 6 0 1 C2 
    273 14 -27.0143 19.6146 -21.9114 15 " " " " A 2 0 0 "ILE " " CD1" " " 6 0 1 C2 
    274 48 -23.642 18.7106 -22.8909 15 " " " " A 21 0 0 "ILE " " H  " " " 1 0 1 C2 
    275 48 -24.7158 18.8038 -20.1281 15 " " " " A 21 0 0 "ILE " " HA " " " 1 0 1 C2 
    276 48 -25.053 16.6988 -22.3706 15 " " " " A 21 0 0 "ILE " " HB " " " 1 0 1 C2 
    277 48 -27.1391 17.8578 -23.0967 15 " " " " A 21 0 0 "ILE " HG13 " " 1 0 1 C2 
    278 48 -25.9232 18.9472 -23.489 15 " " " " A 21 0 0 "ILE " HG12 " " 1 0 1 C2 
    279 48 -25.851 15.7326 -20.3611 15 " " " " A 21 0 0 "ILE " HG21 " " 1 0 1 C2 
    280 48 -26.3658 17.3092 -19.7499 15 " " " " A 21 0 0 "ILE " HG22 " " 1 0 1 C2 
    281 48 -27.2659 16.3566 -21.0431 15 " " " " A 21 0 0 "ILE " HG23 " " 1 0 1 C2 
    282 48 -26.1869 20.2471 -21.5899 15 " " " " A 21 0 0 "ILE " HD11 " " 1 0 1 C2 
    283 48 -27.64 20.2876 -22.4976 15 " " " " A 21 0 0 "ILE " HD12 " " 1 0 1 C2 
    284 48 -27.6524 19.3514 -21.0678 15 " " " " A 21 0 0 "ILE " HD13 " " 1 0 1 C2 
    285 40 -22.3965 16.7487 -21.3075 16 " " " " A 43 0 0 "VAL " " N  " " " 7 0 1 C2 
    286 14 -21.2199 15.8909 -21.0691 16 " " " " A 2 0 0 "VAL " " CA " " " 6 0 1 C2 
    287 14 -20.0794 16.714 -20.4481 16 " " " " A 2 0 0 "VAL " " C  " " " 6 0 1 C2 
    288 23 -19.2378 16.0708 -19.8316 16 " " " " A 70 0 0 "VAL " " O  " " " 8 0 1 C2 
    289 14 -20.7743 15.1997 -22.4325 16 " " " " A 2 0 0 "VAL " " CB " " " 6 0 1 C2 
    290 14 -19.4965 14.3827 -22.3256 16 " " " " A 2 0 0 "VAL " " CG1" " " 6 0 1 C2 
    291 14 -21.8068 14.1187 -22.8587 16 " " " " A 2 0 0 "VAL " " CG2" " " 6 0 1 C2 
    292 48 -22.4603 17.0249 -22.277 16 " " " " A 21 0 0 "VAL " " H  " " " 1 0 1 C2 
    293 48 -21.5552 15.0578 -20.4513 16 " " " " A 21 0 0 "VAL " " HA " " " 1 0 1 C2 
    294 48 -20.713 15.9929 -23.1776 16 " " " " A 21 0 0 "VAL " " HB " " " 1 0 1 C2 
    295 48 -18.6631 15.0254 -22.0419 16 " " " " A 21 0 0 "VAL " HG11 " " 1 0 1 C2 
    296 48 -19.5427 13.6674 -21.5045 16 " " " " A 21 0 0 "VAL " HG12 " " 1 0 1 C2 
    297 48 -19.3038 13.9096 -23.2885 16 " " " " A 21 0 0 "VAL " HG13 " " 1 0 1 C2 
    298 48 -21.8708 13.3287 -22.1105 16 " " " " A 21 0 0 "VAL " HG21 " " 1 0 1 C2 
    299 48 -22.7824 14.6014 -22.9165 16 " " " " A 21 0 0 "VAL " HG22 " " 1 0 1 C2 
    300 48 -21.4972 13.6021 -23.7671 16 " " " " A 21 0 0 "VAL " HG23 " " 1 0 1 C2 
    301 40 -20.0721 18.0871 -20.5128 17 " " " " A 43 0 0 "ILE " " N  " " " 7 0 1 C2 
    302 14 -19.224 18.9113 -19.6398 17 " " " " A 2 0 0 "ILE " " CA " " " 6 0 1 C2 
    303 14 -19.9869 18.9162 -18.2669 17 " " " " A 2 0 0 "ILE " " C  " " " 6 0 1 C2 
    304 23 -19.4673 18.3302 -17.2765 17 " " " " A 70 0 0 "ILE " " O  " " " 8 0 1 C2 
    305 14 -18.9754 20.32 -20.2982 17 " " " " A 2 0 0 "ILE " " CB " " " 6 0 1 C2 
    306 14 -17.7676 20.1468 -21.2505 17 " " " " A 2 0 0 "ILE " " CG1" " " 6 0 1 C2 
    307 14 -18.8402 21.4649 -19.2538 17 " " " " A 2 0 0 "ILE " " CG2" " " 6 0 1 C2 
    308 14 -16.4903 19.6387 -20.4832 17 " " " " A 2 0 0 "ILE " " CD1" " " 6 0 1 C2 
    309 48 -20.7623 18.5233 -21.1072 17 " " " " A 21 0 0 "ILE " " H  " " " 1 0 1 C2 
    310 48 -18.3695 18.2536 -19.4804 17 " " " " A 21 0 0 "ILE " " HA " " " 1 0 1 C2 
    311 48 -19.8064 20.5272 -20.9725 17 " " " " A 21 0 0 "ILE " " HB " " " 1 0 1 C2 
    312 48 -17.4341 21.0829 -21.6985 17 " " " " A 21 0 0 "ILE " HG13 " " 1 0 1 C2 
    313 48 -17.9386 19.457 -22.077 17 " " " " A 21 0 0 "ILE " HG12 " " 1 0 1 C2 
    314 48 -18.2877 21.0303 -18.4207 17 " " " " A 21 0 0 "ILE " HG21 " " 1 0 1 C2 
    315 48 -18.2035 22.2802 -19.5973 17 " " " " A 21 0 0 "ILE " HG22 " " 1 0 1 C2 
    316 48 -19.7751 21.8914 -18.8903 17 " " " " A 21 0 0 "ILE " HG23 " " 1 0 1 C2 
    317 48 -15.5349 19.8154 -20.9772 17 " " " " A 21 0 0 "ILE " HD11 " " 1 0 1 C2 
    318 48 -16.4104 20.0324 -19.47 17 " " " " A 21 0 0 "ILE " HD12 " " 1 0 1 C2 
    319 48 -16.5709 18.5517 -20.473 17 " " " " A 21 0 0 "ILE " HD13 " " 1 0 1 C2 
    320 40 -21.2102 19.4775 -18.2781 18 " " " " A 43 0 0 "GLY " " N  " " " 7 0 1 C2 
    321 14 -21.7624 19.9841 -17.0253 18 " " " " A 2 0 0 "GLY " " CA " " " 6 0 1 C2 
    322 14 -22.0116 18.8978 -15.9367 18 " " " " A 2 0 0 "GLY " " C  " " " 6 0 1 C2 
    323 23 -21.8828 19.2945 -14.7713 18 " " " " A 70 0 0 "GLY " " O  " " " 8 0 1 C2 
    324 48 -21.5226 19.8814 -19.1495 18 " " " " A 21 0 0 "GLY " " H  " " " 1 0 1 C2 
    325 48 -22.7973 20.2916 -17.1757 18 " " " " A 21 0 0 "GLY " " HA3" " " 1 0 1 C2 
    326 48 -21.234 20.8824 -16.7061 18 " " " " A 21 0 0 "GLY " " HA2" " " 1 0 1 C2 
    327 40 -22.5063 17.694 -16.2273 19 " " " " A 43 0 0 "VAL " " N  " " " 7 0 1 C2 
    328 14 -22.8962 16.5733 -15.3632 19 " " " " A 2 0 0 "VAL " " CA " " " 6 0 1 C2 
    329 14 -21.6677 15.9708 -14.6993 19 " " " " A 2 0 0 "VAL " " C  " " " 6 0 1 C2 
    330 23 -21.5951 15.7951 -13.5169 19 " " " " A 70 0 0 "VAL " " O  " " " 8 0 1 C2 
    331 14 -23.8483 15.5714 -16.142 19 " " " " A 2 0 0 "VAL " " CB " " " 6 0 1 C2 
    332 14 -24.2822 14.3453 -15.3603 19 " " " " A 2 0 0 "VAL " " CG1" " " 6 0 1 C2 
    333 14 -25.0959 16.2676 -16.6416 19 " " " " A 2 0 0 "VAL " " CG2" " " 6 0 1 C2 
    334 48 -22.4076 17.4797 -17.2093 19 " " " " A 21 0 0 "VAL " " H  " " " 1 0 1 C2 
    335 48 -23.4231 16.9341 -14.4798 19 " " " " A 21 0 0 "VAL " " HA " " " 1 0 1 C2 
    336 48 -23.3327 15.209 -17.0313 19 " " " " A 21 0 0 "VAL " " HB " " " 1 0 1 C2 
    337 48 -24.6289 14.6498 -14.3728 19 " " " " A 21 0 0 "VAL " HG11 " " 1 0 1 C2 
    338 48 -25.0709 13.8391 -15.9169 19 " " " " A 21 0 0 "VAL " HG12 " " 1 0 1 C2 
    339 48 -23.4098 13.7118 -15.1999 19 " " " " A 21 0 0 "VAL " HG13 " " 1 0 1 C2 
    340 48 -25.6794 16.5764 -15.7743 19 " " " " A 21 0 0 "VAL " HG21 " " 1 0 1 C2 
    341 48 -24.8769 17.2179 -17.1284 19 " " " " A 21 0 0 "VAL " HG22 " " 1 0 1 C2 
    342 48 -25.7333 15.7358 -17.3481 19 " " " " A 21 0 0 "VAL " HG23 " " 1 0 1 C2 
    343 40 -20.7211 15.5506 -15.5623 20 " " " " A 43 0 0 "MET " " N  " " " 7 0 1 C2 
    344 14 -19.4911 14.9091 -15.1947 20 " " " " A 2 0 0 "MET " " CA " " " 6 0 1 C2 
    345 14 -18.5094 15.921 -14.4674 20 " " " " A 2 0 0 "MET " " C  " " " 6 0 1 C2 
    346 23 -17.7931 15.5811 -13.5866 20 " " " " A 70 0 0 "MET " " O  " " " 8 0 1 C2 
    347 14 -18.769 14.4881 -16.4961 20 " " " " A 2 0 0 "MET " " CB " " " 6 0 1 C2 
    348 14 -17.4734 13.6684 -16.239 20 " " " " A 2 0 0 "MET " " CG " " " 6 0 1 C2 
    349 52 -17.7054 12.0573 -15.4478 20 " " " " A 13 0 0 "MET " " SD " " " 16 0 1 C2 
    350 14 -16.1784 11.8201 -14.5605 20 " " " " A 2 0 0 "MET " " CE " " " 6 0 1 C2 
    351 48 -20.717 15.891 -16.5132 20 " " " " A 21 0 0 "MET " " H  " " " 1 0 1 C2 
    352 48 -19.6186 14.0521 -14.5334 20 " " " " A 21 0 0 "MET " " HA " " " 1 0 1 C2 
    353 48 -18.4787 15.402 -17.0144 20 " " " " A 21 0 0 "MET " " HB3" " " 1 0 1 C2 
    354 48 -19.4312 13.9904 -17.2046 20 " " " " A 21 0 0 "MET " " HB2" " " 1 0 1 C2 
    355 48 -16.7376 14.1154 -15.5706 20 " " " " A 21 0 0 "MET " " HG3" " " 1 0 1 C2 
    356 48 -16.8879 13.3487 -17.101 20 " " " " A 21 0 0 "MET " " HG2" " " 1 0 1 C2 
    357 48 -16.0329 12.4848 -13.709 20 " " " " A 21 0 0 "MET " " HE1" " " 1 0 1 C2 
    358 48 -16.1731 10.8169 -14.1345 20 " " " " A 21 0 0 "MET " " HE2" " " 1 0 1 C2 
    359 48 -15.3592 12.0527 -15.2409 20 " " " " A 21 0 0 "MET " " HE3" " " 1 0 1 C2 
    360 40 -18.4973 17.2263 -14.822 21 " " " " A 43 0 0 "VAL " " N  " " " 7 0 1 C2 
    361 14 -17.8368 18.2272 -13.9934 21 " " " " A 2 0 0 "VAL " " CA " " " 6 0 1 C2 
    362 14 -18.4523 18.5199 -12.5895 21 " " " " A 2 0 0 "VAL " " C  " " " 6 0 1 C2 
    363 23 -17.72 18.6468 -11.597 21 " " " " A 70 0 0 "VAL " " O  " " " 8 0 1 C2 
    364 14 -17.5379 19.4589 -14.8881 21 " " " " A 2 0 0 "VAL " " CB " " " 6 0 1 C2 
    365 14 -16.8304 20.6655 -14.1797 21 " " " " A 2 0 0 "VAL " " CG1" " " 6 0 1 C2 
    366 14 -16.6541 19.1591 -16.0956 21 " " " " A 2 0 0 "VAL " " CG2" " " 6 0 1 C2 
    367 48 -18.9781 17.6051 -15.6255 21 " " " " A 21 0 0 "VAL " " H  " " " 1 0 1 C2 
    368 48 -16.8423 17.9346 -13.6566 21 " " " " A 21 0 0 "VAL " " HA " " " 1 0 1 C2 
    369 48 -18.517 19.7733 -15.2495 21 " " " " A 21 0 0 "VAL " " HB " " " 1 0 1 C2 
    370 48 -15.825 20.3536 -13.8969 21 " " " " A 21 0 0 "VAL " HG11 " " 1 0 1 C2 
    371 48 -16.6748 21.4943 -14.8703 21 " " " " A 21 0 0 "VAL " HG12 " " 1 0 1 C2 
    372 48 -17.4341 21.0636 -13.3641 21 " " " " A 21 0 0 "VAL " HG13 " " 1 0 1 C2 
    373 48 -15.641 18.8457 -15.8435 21 " " " " A 21 0 0 "VAL " HG21 " " 1 0 1 C2 
    374 48 -17.0488 18.4869 -16.8574 21 " " " " A 21 0 0 "VAL " HG22 " " 1 0 1 C2 
    375 48 -16.4689 20.0418 -16.7077 21 " " " " A 21 0 0 "VAL " HG23 " " 1 0 1 C2 
    376 40 -19.7846 18.5836 -12.4464 22 " " " " A 43 0 0 "ALA " " N  " " " 7 0 1 C2 
    377 14 -20.5081 18.7456 -11.2187 22 " " " " A 2 0 0 "ALA " " CA " " " 6 0 1 C2 
    378 14 -20.4052 17.519 -10.3504 22 " " " " A 2 0 0 "ALA " " C  " " " 6 0 1 C2 
    379 23 -20.492 17.7102 -9.11075 22 " " " " A 70 0 0 "ALA " " O  " " " 8 0 1 C2 
    380 14 -21.9798 18.9075 -11.506 22 " " " " A 2 0 0 "ALA " " CB " " " 6 0 1 C2 
    381 48 -20.4214 18.5091 -13.2268 22 " " " " A 21 0 0 "ALA " " H  " " " 1 0 1 C2 
    382 48 -20.1199 19.5855 -10.6425 22 " " " " A 21 0 0 "ALA " " HA " " " 1 0 1 C2 
    383 48 -22.538 17.9951 -11.716 22 " " " " A 21 0 0 "ALA " " HB1" " " 1 0 1 C2 
    384 48 -22.4444 19.3914 -10.6468 22 " " " " A 21 0 0 "ALA " " HB2" " " 1 0 1 C2 
    385 48 -22.1237 19.6823 -12.2591 22 " " " " A 21 0 0 "ALA " " HB3" " " 1 0 1 C2 
    386 40 -20.4299 16.3721 -10.9669 23 " " " " A 43 0 0 "LEU " " N  " " " 7 0 1 C2 
    387 14 -20.2325 15.1431 -10.1896 23 " " " " A 2 0 0 "LEU " " CA " " " 6 0 1 C2 
    388 14 -18.7893 15.0049 -9.58222 23 " " " " A 2 0 0 "LEU " " C  " " " 6 0 1 C2 
    389 23 -18.6495 14.633 -8.39645 23 " " " " A 70 0 0 "LEU " " O  " " " 8 0 1 C2 
    390 14 -20.5129 13.9242 -11.1096 23 " " " " A 2 0 0 "LEU " " CB " " " 6 0 1 C2 
    391 14 -21.9789 13.4467 -11.234 23 " " " " A 2 0 0 "LEU " " CG " " " 6 0 1 C2 
    392 14 -22.0005 12.3428 -12.3312 23 " " " " A 2 0 0 "LEU " " CD1" " " 6 0 1 C2 
    393 14 -22.5847 12.884 -9.90212 23 " " " " A 2 0 0 "LEU " " CD2" " " 6 0 1 C2 
    394 48 -20.6792 16.2331 -11.9357 23 " " " " A 21 0 0 "LEU " " H  " " " 1 0 1 C2 
    395 48 -20.9679 15.0394 -9.39183 23 " " " " A 21 0 0 "LEU " " HA " " " 1 0 1 C2 
    396 48 -19.8826 13.0782 -10.8357 23 " " " " A 21 0 0 "LEU " " HB3" " " 1 0 1 C2 
    397 48 -20.1479 14.1452 -12.1126 23 " " " " A 21 0 0 "LEU " " HB2" " " 1 0 1 C2 
    398 48 -22.7183 14.1532 -11.6112 23 " " " " A 21 0 0 "LEU " " HG " " " 1 0 1 C2 
    399 48 -22.9263 12.4343 -12.8992 23 " " " " A 21 0 0 "LEU " HD11 " " 1 0 1 C2 
    400 48 -21.2553 12.5767 -13.0914 23 " " " " A 21 0 0 "LEU " HD12 " " 1 0 1 C2 
    401 48 -21.7751 11.3089 -12.0697 23 " " " " A 21 0 0 "LEU " HD13 " " 1 0 1 C2 
    402 48 -21.9899 12.3723 -9.14552 23 " " " " A 21 0 0 "LEU " HD21 " " 1 0 1 C2 
    403 48 -23.1242 13.7342 -9.48471 23 " " " " A 21 0 0 "LEU " HD22 " " 1 0 1 C2 
    404 48 -23.4039 12.1962 -10.1115 23 " " " " A 21 0 0 "LEU " HD23 " " 1 0 1 C2 
    405 40 -17.8065 15.4911 -10.3122 24 " " " " A 43 0 0 "CYS " " N  " " " 7 0 1 C2 
    406 14 -16.426 15.629 -9.8719 24 " " " " A 2 0 0 "CYS " " CA " " " 6 0 1 C2 
    407 14 -16.277 16.6882 -8.75892 24 " " " " A 2 0 0 "CYS " " C  " " " 6 0 1 C2 
    408 23 -15.7273 16.417 -7.7051 24 " " " " A 70 0 0 "CYS " " O  " " " 8 0 1 C2 
    409 14 -15.5544 15.9255 -11.0524 24 " " " " A 2 0 0 "CYS " " CB " " " 6 0 1 C2 
    410 52 -14.8817 14.4717 -11.8612 24 " " " " A 13 0 0 "CYS " " SG " " " 16 0 1 C2 
    411 48 -17.9904 15.8428 -11.241 24 " " " " A 21 0 0 "CYS " " H  " " " 1 0 1 C2 
    412 48 -16.06 14.6815 -9.47628 24 " " " " A 21 0 0 "CYS " " HA " " " 1 0 1 C2 
    413 48 -14.6932 16.508 -10.7252 24 " " " " A 21 0 0 "CYS " " HB3" " " 1 0 1 C2 
    414 48 -16.0052 16.5898 -11.7896 24 " " " " A 21 0 0 "CYS " " HB2" " " 1 0 1 C2 
    415 48 -16.0972 14.1528 -12.3149 24 " " " " A 21 0 0 "CYS " " HG " " " 1 0 1 C2 
    416 40 -16.6667 17.949 -9.11663 25 " " " " A 43 0 0 "LEU " " N  " " " 7 0 1 C2 
    417 14 -16.3588 19.0895 -8.30079 25 " " " " A 2 0 0 "LEU " " CA " " " 6 0 1 C2 
    418 14 -17.1865 19.1249 -7.07305 25 " " " " A 2 0 0 "LEU " " C  " " " 6 0 1 C2 
    419 23 -16.6919 19.2654 -5.99701 25 " " " " A 70 0 0 "LEU " " O  " " " 8 0 1 C2 
    420 14 -16.7271 20.3821 -8.93739 25 " " " " A 2 0 0 "LEU " " CB " " " 6 0 1 C2 
    421 14 -15.8624 20.9527 -10.1812 25 " " " " A 2 0 0 "LEU " " CG " " " 6 0 1 C2 
    422 14 -16.3908 22.3411 -10.5798 25 " " " " A 2 0 0 "LEU " " CD1" " " 6 0 1 C2 
    423 14 -14.3939 21.1905 -9.70948 25 " " " " A 2 0 0 "LEU " " CD2" " " 6 0 1 C2 
    424 48 -17.1144 18.1177 -10.0061 25 " " " " A 21 0 0 "LEU " " H  " " " 1 0 1 C2 
    425 48 -15.3127 19.1744 -8.00664 25 " " " " A 21 0 0 "LEU " " HA " " " 1 0 1 C2 
    426 48 -16.7988 21.0925 -8.11387 25 " " " " A 21 0 0 "LEU " " HB3" " " 1 0 1 C2 
    427 48 -17.7728 20.4097 -9.2435 25 " " " " A 21 0 0 "LEU " " HB2" " " 1 0 1 C2 
    428 48 -15.8332 20.3696 -11.1016 25 " " " " A 21 0 0 "LEU " " HG " " " 1 0 1 C2 
    429 48 -17.4408 22.3958 -10.8672 25 " " " " A 21 0 0 "LEU " HD11 " " 1 0 1 C2 
    430 48 -16.2864 22.9315 -9.66946 25 " " " " A 21 0 0 "LEU " HD12 " " 1 0 1 C2 
    431 48 -15.6936 22.8683 -11.2309 25 " " " " A 21 0 0 "LEU " HD13 " " 1 0 1 C2 
    432 48 -13.8245 21.6344 -10.5261 25 " " " " A 21 0 0 "LEU " HD21 " " 1 0 1 C2 
    433 48 -14.3736 21.8815 -8.86668 25 " " " " A 21 0 0 "LEU " HD22 " " 1 0 1 C2 
    434 48 -13.854 20.2747 -9.46871 25 " " " " A 21 0 0 "LEU " HD23 " " 1 0 1 C2 
    435 40 -18.4278 18.6393 -7.10883 26 " " " " A 43 0 0 "GLY " " N  " " " 7 0 1 C2 
    436 14 -19.3366 18.402 -5.98017 26 " " " " A 2 0 0 "GLY " " CA " " " 6 0 1 C2 
    437 14 -18.9244 17.1535 -5.13333 26 " " " " A 2 0 0 "GLY " " C  " " " 6 0 1 C2 
    438 23 -18.9884 17.0951 -3.93647 26 " " " " A 70 0 0 "GLY " " O  " " " 8 0 1 C2 
    439 48 -18.809 18.5356 -8.03838 26 " " " " A 21 0 0 "GLY " " H  " " " 1 0 1 C2 
    440 48 -20.3487 18.229 -6.34589 26 " " " " A 21 0 0 "GLY " " HA3" " " 1 0 1 C2 
    441 48 -19.4025 19.1707 -5.21018 26 " " " " A 21 0 0 "GLY " " HA2" " " 1 0 1 C2 
    442 40 -18.2409 16.2625 -5.83194 27 " " " " A 43 0 0 "GLY " " N  " " " 7 0 1 C2 
    443 14 -17.4003 15.2493 -5.28314 27 " " " " A 2 0 0 "GLY " " CA " " " 6 0 1 C2 
    444 14 -16.1765 15.78 -4.48436 27 " " " " A 2 0 0 "GLY " " C  " " " 6 0 1 C2 
    445 23 -15.9157 15.316 -3.40312 27 " " " " A 70 0 0 "GLY " " O  " " " 8 0 1 C2 
    446 48 -18.3969 16.2448 -6.82966 27 " " " " A 21 0 0 "GLY " " H  " " " 1 0 1 C2 
    447 48 -17.0827 14.6397 -6.12916 27 " " " " A 21 0 0 "GLY " " HA3" " " 1 0 1 C2 
    448 48 -18.0551 14.716 -4.59396 27 " " " " A 21 0 0 "GLY " " HA2" " " 1 0 1 C2 
    449 40 -15.4814 16.8138 -4.96254 28 " " " " A 43 0 0 "GLY " " N  " " " 7 0 1 C2 
    450 14 -14.4404 17.4327 -4.2367 28 " " " " A 2 0 0 "GLY " " CA " " " 6 0 1 C2 
    451 14 -14.8646 18.1655 -2.92516 28 " " " " A 2 0 0 "GLY " " C  " " " 6 0 1 C2 
    452 23 -14.2043 17.9834 -1.88138 28 " " " " A 70 0 0 "GLY " " O  " " " 8 0 1 C2 
    453 48 -15.7928 17.1656 -5.85658 28 " " " " A 21 0 0 "GLY " " H  " " " 1 0 1 C2 
    454 48 -13.8474 18.1623 -4.7883 28 " " " " A 21 0 0 "GLY " " HA3" " " 1 0 1 C2 
    455 48 -13.7095 16.6381 -4.08672 28 " " " " A 21 0 0 "GLY " " HA2" " " 1 0 1 C2 
    456 40 -16.0193 18.7655 -2.93085 29 " " " " A 43 0 0 "VAL " " N  " " " 7 0 1 C2 
    457 14 -16.751 19.3192 -1.82845 29 " " " " A 2 0 0 "VAL " " CA " " " 6 0 1 C2 
    458 14 -17.2517 18.335 -0.716842 29 " " " " A 2 0 0 "VAL " " C  " " " 6 0 1 C2 
    459 23 -17.2708 18.7472 0.435612 29 " " " " A 70 0 0 "VAL " " O  " " " 8 0 1 C2 
    460 14 -17.8708 20.2868 -2.31167 29 " " " " A 2 0 0 "VAL " " CB " " " 6 0 1 C2 
    461 14 -18.6235 21.0175 -1.22464 29 " " " " A 2 0 0 "VAL " " CG1" " " 6 0 1 C2 
    462 14 -17.3813 21.2923 -3.24746 29 " " " " A 2 0 0 "VAL " " CG2" " " 6 0 1 C2 
    463 48 -16.4213 18.7982 -3.85684 29 " " " " A 21 0 0 "VAL " " H  " " " 1 0 1 C2 
    464 48 -16.0363 19.9329 -1.28007 29 " " " " A 21 0 0 "VAL " " HA " " " 1 0 1 C2 
    465 48 -18.5924 19.6714 -2.84892 29 " " " " A 21 0 0 "VAL " " HB " " " 1 0 1 C2 
    466 48 -19.0455 20.2938 -0.52729 29 " " " " A 21 0 0 "VAL " HG11 " " 1 0 1 C2 
    467 48 -17.9672 21.7036 -0.689218 29 " " " " A 21 0 0 "VAL " HG12 " " 1 0 1 C2 
    468 48 -19.4401 21.6285 -1.60932 29 " " " " A 21 0 0 "VAL " HG13 " " 1 0 1 C2 
    469 48 -17.1492 20.8429 -4.21301 29 " " " " A 21 0 0 "VAL " HG21 " " 1 0 1 C2 
    470 48 -18.1307 22.0086 -3.58406 29 " " " " A 21 0 0 "VAL " HG22 " " 1 0 1 C2 
    471 48 -16.6314 21.9104 -2.75392 29 " " " " A 21 0 0 "VAL " HG23 " " 1 0 1 C2 
    472 40 -17.7876 17.208 -1.16846 30 " " " " A 43 0 0 "TYR " " N  " " " 7 0 1 C2 
    473 14 -18.1557 16.057 -0.335285 30 " " " " A 2 0 0 "TYR " " CA " " " 6 0 1 C2 
    474 14 -16.789 15.4448 0.179009 30 " " " " A 2 0 0 "TYR " " C  " " " 6 0 1 C2 
    475 23 -16.8056 14.9792 1.315 30 " " " " A 70 0 0 "TYR " " O  " " " 8 0 1 C2 
    476 14 -18.8656 14.9838 -1.26519 30 " " " " A 2 0 0 "TYR " " CB " " " 6 0 1 C2 
    477 14 -19.4432 13.6253 -0.698424 30 " " " " A 2 0 0 "TYR " " CG " " " 6 0 1 C2 
    478 14 -20.3983 13.5799 0.370851 30 " " " " A 2 0 0 "TYR " " CD1" " " 6 0 1 C2 
    479 14 -19.0515 12.3695 -1.29359 30 " " " " A 2 0 0 "TYR " " CD2" " " 6 0 1 C2 
    480 14 -21.0169 12.4101 0.811991 30 " " " " A 2 0 0 "TYR " " CE1" " " 6 0 1 C2 
    481 14 -19.7201 11.2536 -0.901716 30 " " " " A 2 0 0 "TYR " " CE2" " " 6 0 1 C2 
    482 14 -20.694 11.2302 0.134955 30 " " " " A 2 0 0 "TYR " " CZ " " " 6 0 1 C2 
    483 23 -21.5192 10.1614 0.0995219 30 " " " " A 70 0 0 "TYR " " OH " " " 8 0 1 C2 
    484 48 -17.7586 16.9826 -2.15255 30 " " " " A 21 0 0 "TYR " " H  " " " 1 0 1 C2 
    485 48 -18.7609 16.3316 0.528723 30 " " " " A 21 0 0 "TYR " " HA " " " 1 0 1 C2 
    486 48 -18.1624 14.8237 -2.08246 30 " " " " A 21 0 0 "TYR " " HB3" " " 1 0 1 C2 
    487 48 -19.7048 15.5352 -1.68933 30 " " " " A 21 0 0 "TYR " " HB2" " " 1 0 1 C2 
    488 48 -20.7316 14.5018 0.823944 30 " " " " A 21 0 0 "TYR " " HD1" " " 1 0 1 C2 
    489 48 -18.4609 12.2809 -2.19341 30 " " " " A 21 0 0 "TYR " " HD2" " " 1 0 1 C2 
    490 48 -21.7842 12.3308 1.56784 30 " " " " A 21 0 0 "TYR " " HE1" " " 1 0 1 C2 
    491 48 -19.4784 10.3373 -1.41968 30 " " " " A 21 0 0 "TYR " " HE2" " " 1 0 1 C2 
    492 48 -22.2322 10.1609 0.719754 30 " " " " A 21 0 0 "TYR " " HH " " " 1 0 1 C2 
    493 40 -15.6398 15.4736 -0.590089 31 " " " " A 43 0 0 "GLY " " N  " " " 7 0 1 C2 
    494 14 -14.3055 15.0715 -0.200452 31 " " " " A 2 0 0 "GLY " " CA " " " 6 0 1 C2 
    495 14 -13.8085 15.9596 0.992865 31 " " " " A 2 0 0 "GLY " " C  " " " 6 0 1 C2 
    496 23 -12.8443 15.5688 1.6369 31 " " " " A 70 0 0 "GLY " " O  " " " 8 0 1 C2 
    497 48 -15.702 15.6692 -1.57901 31 " " " " A 21 0 0 "GLY " " H  " " " 1 0 1 C2 
    498 48 -13.6185 15.2069 -1.03582 31 " " " " A 21 0 0 "GLY " " HA3" " " 1 0 1 C2 
    499 48 -14.316 14.0121 0.0556894 31 " " " " A 21 0 0 "GLY " " HA2" " " 1 0 1 C2 
    500 40 -14.3237 17.1848 1.27587 32 " " " " A 43 0 0 "ILE " " N  " " " 7 0 1 C2 
    501 14 -14.0231 17.9738 2.39419 32 " " " " A 2 0 0 "ILE " " CA " " " 6 0 1 C2 
    502 14 -15.0417 17.5191 3.57889 32 " " " " A 2 0 0 "ILE " " C  " " " 6 0 1 C2 
    503 23 -15.5446 18.4077 4.28187 32 " " " " A 70 0 0 "ILE " " O  " " " 8 0 1 C2 
    504 14 -14.1874 19.4745 2.05539 32 " " " " A 2 0 0 "ILE " " CB " " " 6 0 1 C2 
    505 14 -13.7573 19.8201 0.622017 32 " " " " A 2 0 0 "ILE " " CG1" " " 6 0 1 C2 
    506 14 -13.5073 20.3471 3.14995 32 " " " " A 2 0 0 "ILE " " CG2" " " 6 0 1 C2 
    507 14 -13.6534 21.3518 0.426793 32 " " " " A 2 0 0 "ILE " " CD1" " " 6 0 1 C2 
    508 48 -14.9658 17.6888 0.681092 32 " " " " A 21 0 0 "ILE " " H  " " " 1 0 1 C2 
    509 48 -12.9798 17.8603 2.68849 32 " " " " A 21 0 0 "ILE " " HA " " " 1 0 1 C2 
    510 48 -15.2735 19.5518 2.10633 32 " " " " A 21 0 0 "ILE " " HB " " " 1 0 1 C2 
    511 48 -14.4621 19.3202 -0.0424757 32 " " " " A 21 0 0 "ILE " HG13 " " 1 0 1 C2 
    512 48 -12.8201 19.286 0.465935 32 " " " " A 21 0 0 "ILE " HG12 " " 1 0 1 C2 
    513 48 -12.4338 20.3359 2.96126 32 " " " " A 21 0 0 "ILE " HG21 " " 1 0 1 C2 
    514 48 -13.9593 21.3225 2.97006 32 " " " " A 21 0 0 "ILE " HG22 " " 1 0 1 C2 
    515 48 -13.5465 19.9338 4.1578 32 " " " " A 21 0 0 "ILE " HG23 " " 1 0 1 C2 
    516 48 -12.7483 21.7086 0.918398 32 " " " " A 21 0 0 "ILE " HD11 " " 1 0 1 C2 
    517 48 -13.7023 21.6159 -0.629602 32 " " " " A 21 0 0 "ILE " HD12 " " 1 0 1 C2 
    518 48 -14.4417 21.9357 0.902002 32 " " " " A 21 0 0 "ILE " HD13 " " 1 0 1 C2 
    519 40 -15.3631 16.2056 3.70793 33 " " " " A 43 0 0 "SER " " N  " " " 7 0 1 C2 
    520 14 -16.0784 15.6195 4.80181 33 " " " " A 2 0 0 "SER " " CA " " " 6 0 1 C2 
    521 14 -15.6268 14.2071 5.23283 33 " " " " A 2 0 0 "SER " " C  " " " 6 0 1 C2 
    522 23 -16.4578 13.4153 5.78341 33 " " " " A 70 0 0 "SER " " O  " " " 8 0 1 C2 
    523 14 -17.6435 15.8068 4.54281 33 " " " " A 2 0 0 "SER " " CB " " " 6 0 1 C2 
    524 23 -18.0283 14.8515 3.58501 33 " " " " A 70 0 0 "SER " " OG " " " 8 0 1 C2 
    525 48 -14.9351 15.5836 3.03703 33 " " " " A 21 0 0 "SER " " H  " " " 1 0 1 C2 
    526 48 -15.8604 16.038 5.78436 33 " " " " A 21 0 0 "SER " " HA " " " 1 0 1 C2 
    527 48 -17.924 16.8278 4.28411 33 " " " " A 21 0 0 "SER " " HB3" " " 1 0 1 C2 
    528 48 -18.2888 15.5996 5.39646 33 " " " " A 21 0 0 "SER " " HB2" " " 1 0 1 C2 
    529 48 -17.4585 14.9478 2.83726 33 " " " " A 21 0 0 "SER " " HG " " " 1 0 1 C2 
    530 40 -14.361 13.8802 4.90984 34 " " " " A 43 0 0 "LEU " " N  " " " 7 0 1 C2 
    531 14 -13.7708 12.5867 5.34806 34 " " " " A 2 0 0 "LEU " " CA " " " 6 0 1 C2 
    532 14 -13.3616 12.8083 6.84992 34 " " " " A 2 0 0 "LEU " " C  " " " 6 0 1 C2 
    533 23 -13.1378 13.8907 7.27348 34 " " " " A 70 0 0 "LEU " " O  " " " 8 0 1 C2 
    534 14 -12.4821 12.32 4.49683 34 " " " " A 2 0 0 "LEU " " CB " " " 6 0 1 C2 
    535 14 -12.193 10.7797 4.39591 34 " " " " A 2 0 0 "LEU " " CG " " " 6 0 1 C2 
    536 14 -13.271 10.1104 3.42741 34 " " " " A 2 0 0 "LEU " " CD1" " " 6 0 1 C2 
    537 14 -10.8365 10.4497 3.8155 34 " " " " A 2 0 0 "LEU " " CD2" " " 6 0 1 C2 
    538 48 -13.6914 14.5679 4.59558 34 " " " " A 21 0 0 "LEU " " H  " " " 1 0 1 C2 
    539 48 -14.4798 11.7591 5.3676 34 " " " " A 21 0 0 "LEU " " HA " " " 1 0 1 C2 
    540 48 -11.6204 12.8645 4.88304 34 " " " " A 21 0 0 "LEU " " HB3" " " 1 0 1 C2 
    541 48 -12.7207 12.7747 3.53535 34 " " " " A 21 0 0 "LEU " " HB2" " " 1 0 1 C2 
    542 48 -12.2256 10.2647 5.35603 34 " " " " A 21 0 0 "LEU " " HG " " " 1 0 1 C2 
    543 48 -13.1145 9.03199 3.40302 34 " " " " A 21 0 0 "LEU " HD11 " " 1 0 1 C2 
    544 48 -14.282 10.3532 3.75485 34 " " " " A 21 0 0 "LEU " HD12 " " 1 0 1 C2 
    545 48 -13.2362 10.4706 2.39922 34 " " " " A 21 0 0 "LEU " HD13 " " 1 0 1 C2 
    546 48 -10.6793 9.38097 3.67017 34 " " " " A 21 0 0 "LEU " HD21 " " 1 0 1 C2 
    547 48 -10.808 10.9055 2.82575 34 " " " " A 21 0 0 "LEU " HD22 " " 1 0 1 C2 
    548 48 -10.0257 10.8582 4.4187 34 " " " " A 21 0 0 "LEU " HD23 " " 1 0 1 C2 
    549 40 -13.1344 11.7068 7.58864 35 " " " " A 43 0 0 "GLY " " N  " " " 7 0 1 C2 
    550 14 -12.5697 11.8659 8.9782 35 " " " " A 2 0 0 "GLY " " CA " " " 6 0 1 C2 
    551 14 -13.4597 11.292 9.99324 35 " " " " A 2 0 0 "GLY " " C  " " " 6 0 1 C2 
    552 23 -12.9674 11.1025 11.0998 35 " " " " A 70 0 0 "GLY " " O  " " " 8 0 1 C2 
    553 48 -13.3343 10.7786 7.24442 35 " " " " A 21 0 0 "GLY " " H  " " " 1 0 1 C2 
    554 48 -12.3743 12.9056 9.24104 35 " " " " A 21 0 0 "GLY " " HA3" " " 1 0 1 C2 
    555 48 -11.6063 11.3602 8.91332 35 " " " " A 21 0 0 "GLY " " HA2" " " 1 0 1 C2 
    556 40 -14.7827 11.1528 9.76245 36 " " " " A 43 0 0 "ASN " " N  " " " 7 0 1 C2 
    557 14 -15.7912 10.661 10.7117 36 " " " " A 2 0 0 "ASN " " CA " " " 6 0 1 C2 
    558 14 -15.7538 9.15177 10.7397 36 " " " " A 2 0 0 "ASN " " C  " " " 6 0 1 C2 
    559 23 -16.0919 8.56256 11.7438 36 " " " " A 70 0 0 "ASN " " O  " " " 8 0 1 C2 
    560 14 -17.2677 11.0281 10.2458 36 " " " " A 2 0 0 "ASN " " CB " " " 6 0 1 C2 
    561 14 -18.2908 11.0181 11.372 36 " " " " A 2 0 0 "ASN " " CG " " " 6 0 1 C2 
    562 23 -18.7511 9.92134 11.7036 36 " " " " A 70 0 0 "ASN " " OD1" " " 8 0 1 C2 
    563 40 -18.7464 12.1019 11.9265 36 " " " " A 43 0 0 "ASN " " ND2" " " 7 0 1 C2 
    564 48 -15.1481 11.6366 8.9547 36 " " " " A 21 0 0 "ASN " " H  " " " 1 0 1 C2 
    565 48 -15.5746 11.0656 11.7004 36 " " " " A 21 0 0 "ASN " " HA " " " 1 0 1 C2 
    566 48 -17.5937 10.2786 9.52463 36 " " " " A 21 0 0 "ASN " " HB3" " " 1 0 1 C2 
    567 48 -17.3632 11.9896 9.74123 36 " " " " A 21 0 0 "ASN " " HB2" " " 1 0 1 C2 
    568 48 -19.4409 12.0442 12.6575 36 " " " " A 21 0 0 "ASN " HD22 " " 1 0 1 C2 
    569 48 -18.4005 12.988 11.5867 36 " " " " A 21 0 0 "ASN " HD21 " " 1 0 1 C2 
    570 40 -15.4682 8.46099 9.60602 37 " " " " A 43 0 0 "HIS " " N  " " " 7 0 1 C2 
    571 14 -15.4315 7.03263 9.48183 37 " " " " A 2 0 0 "HIS " " CA " " " 6 0 1 C2 
    572 14 -14.1589 6.60306 8.80962 37 " " " " A 2 0 0 "HIS " " C  " " " 6 0 1 C2 
    573 23 -14.0161 6.33791 7.60911 37 " " " " A 70 0 0 "HIS " " O  " " " 8 0 1 C2 
    574 14 -16.81 6.58906 8.8816 37 " " " " A 2 0 0 "HIS " " CB " " " 6 0 1 C2 
    575 14 -16.8688 5.07388 8.92652 37 " " " " A 2 0 0 "HIS " " CG " " " 6 0 1 C2 
    576 40 -16.8224 4.31979 10.0733 37 " " " " A 43 0 0 "HIS " " ND1" " " 7 0 1 C2 
    577 14 -17.1205 4.10412 7.99081 37 " " " " A 2 0 0 "HIS " " CD2" " " 6 0 1 C2 
    578 14 -17.1741 3.07532 9.82955 37 " " " " A 2 0 0 "HIS " " CE1" " " 6 0 1 C2 
    579 40 -17.4181 2.85659 8.50819 37 " " " " A 43 0 0 "HIS " " NE2" " " 7 0 1 C2 
    580 48 -15.2567 8.98344 8.76792 37 " " " " A 21 0 0 "HIS " " H  " " " 1 0 1 C2 
    581 48 -15.4053 6.5952 10.4799 37 " " " " A 21 0 0 "HIS " " HA " " " 1 0 1 C2 
    582 48 -16.9135 6.89457 7.84042 37 " " " " A 21 0 0 "HIS " " HB3" " " 1 0 1 C2 
    583 48 -17.6735 6.9589 9.4345 37 " " " " A 21 0 0 "HIS " " HB2" " " 1 0 1 C2 
    584 48 -16.7289 4.73888 10.9874 37 " " " " A 21 0 0 "HIS " " HD1" " " 1 0 1 C2 
    585 48 -17.345 4.10701 6.93442 37 " " " " A 21 0 0 "HIS " " HD2" " " 1 0 1 C2 
    586 48 -17.4072 2.35671 10.6013 37 " " " " A 21 0 0 "HIS " " HE1" " " 1 0 1 C2 
    587 40 -13.0931 6.60965 9.64507 38 " " " " A 43 0 0 "VAL " " N  " " " 7 0 1 C2 
    588 14 -11.7564 6.33279 9.3477 38 " " " " A 2 0 0 "VAL " " CA " " " 6 0 1 C2 
    589 14 -11.3202 5.16395 10.322 38 " " " " A 2 0 0 "VAL " " C  " " " 6 0 1 C2 
    590 23 -11.9142 5.07585 11.4003 38 " " " " A 70 0 0 "VAL " " O  " " " 8 0 1 C2 
    591 14 -10.8497 7.58452 9.29634 38 " " " " A 2 0 0 "VAL " " CB " " " 6 0 1 C2 
    592 14 -10.994 8.3918 8.02409 38 " " " " A 2 0 0 "VAL " " CG1" " " 6 0 1 C2 
    593 14 -10.891 8.44826 10.5693 38 " " " " A 2 0 0 "VAL " " CG2" " " 6 0 1 C2 
    594 48 -13.3017 6.92842 10.5805 38 " " " " A 21 0 0 "VAL " " H  " " " 1 0 1 C2 
    595 48 -11.8075 5.93898 8.33261 38 " " " " A 21 0 0 "VAL " " HA " " " 1 0 1 C2 
    596 48 -9.89241 7.06581 9.34776 38 " " " " A 21 0 0 "VAL " " HB " " " 1 0 1 C2 
    597 48 -10.4878 7.90164 7.19246 38 " " " " A 21 0 0 "VAL " HG11 " " 1 0 1 C2 
    598 48 -12.052 8.43335 7.76516 38 " " " " A 21 0 0 "VAL " HG12 " " 1 0 1 C2 
    599 48 -10.5593 9.38019 8.17305 38 " " " " A 21 0 0 "VAL " HG13 " " 1 0 1 C2 
    600 48 -9.96227 9.00653 10.6876 38 " " " " A 21 0 0 "VAL " HG21 " " 1 0 1 C2 
    601 48 -11.7893 9.0473 10.4203 38 " " " " A 21 0 0 "VAL " HG22 " " 1 0 1 C2 
    602 48 -10.967 7.81168 11.4508 38 " " " " A 21 0 0 "VAL " HG23 " " 1 0 1 C2 
    603 40 -10.2248 4.45992 9.91003 39 " " " " A 43 0 0 "THR " " N  " " " 7 0 1 C2 
    604 14 -9.46901 3.48073 10.7214 39 " " " " A 2 0 0 "THR " " CA " " " 6 0 1 C2 
    605 14 -7.98233 3.81693 10.4344 39 " " " " A 2 0 0 "THR " " C  " " " 6 0 1 C2 
    606 23 -7.6535 4.49488 9.45607 39 " " " " A 70 0 0 "THR " " O  " " " 8 0 1 C2 
    607 14 -9.92084 2.08793 10.4457 39 " " " " A 2 0 0 "THR " " CB " " " 6 0 1 C2 
    608 23 -9.32446 1.14556 11.3712 39 " " " " A 70 0 0 "THR " " OG1" " " 8 0 1 C2 
    609 14 -9.50777 1.6711 9.04849 39 " " " " A 2 0 0 "THR " " CG2" " " 6 0 1 C2 
    610 48 -9.70812 4.74384 9.08996 39 " " " " A 21 0 0 "THR " " H  " " " 1 0 1 C2 
    611 48 -9.55092 3.55115 11.806 39 " " " " A 21 0 0 "THR " " HA " " " 1 0 1 C2 
    612 48 -10.9881 1.90179 10.5657 39 " " " " A 21 0 0 "THR " " HB " " " 1 0 1 C2 
    613 48 -9.72472 1.40852 12.1859 39 " " " " A 21 0 0 "THR " " HG1" " " 1 0 1 C2 
    614 48 -10.1641 0.904821 8.63593 39 " " " " A 21 0 0 "THR " HG21 " " 1 0 1 C2 
    615 48 -9.55555 2.53875 8.39046 39 " " " " A 21 0 0 "THR " HG22 " " 1 0 1 C2 
    616 48 -8.51753 1.23374 8.92101 39 " " " " A 21 0 0 "THR " HG23 " " 1 0 1 C2 
    617 40 -7.1646 3.30639 11.3425 40 " " " " A 43 0 0 "GLN " " N  " " " 7 0 1 C2 
    618 14 -5.69282 3.31103 11.4106 40 " " " " A 2 0 0 "GLN " " CA " " " 6 0 1 C2 
    619 14 -5.24439 1.89935 11.8359 40 " " " " A 2 0 0 "GLN " " C  " " " 6 0 1 C2 
    620 23 -4.12306 1.75128 12.3694 40 " " " " A 70 0 0 "GLN " " O  " " " 8 0 1 C2 
    621 14 -5.04396 4.46714 12.243 40 " " " " A 2 0 0 "GLN " " CB " " " 6 0 1 C2 
    622 14 -5.42576 5.8868 11.8108 40 " " " " A 2 0 0 "GLN " " CG " " " 6 0 1 C2 
    623 14 -6.78632 6.35073 12.3969 40 " " " " A 2 0 0 "GLN " " CD " " " 6 0 1 C2 
    624 23 -7.12644 7.45379 11.9472 40 " " " " A 70 0 0 "GLN " " OE1" " " 8 0 1 C2 
    625 40 -7.47806 5.56937 13.2438 40 " " " " A 43 0 0 "GLN " " NE2" " " 7 0 1 C2 
    626 48 -7.53358 2.77176 12.1159 40 " " " " A 21 0 0 "GLN " " H  " " " 1 0 1 C2 
    627 48 -5.29931 3.28896 10.3944 40 " " " " A 21 0 0 "GLN " " HA " " " 1 0 1 C2 
    628 48 -3.98463 4.29922 12.0488 40 " " " " A 21 0 0 "GLN " " HB3" " " 1 0 1 C2 
    629 48 -4.99594 4.32612 13.3228 40 " " " " A 21 0 0 "GLN " " HB2" " " 1 0 1 C2 
    630 48 -5.48375 5.83673 10.7235 40 " " " " A 21 0 0 "GLN " " HG3" " " 1 0 1 C2 
    631 48 -4.67885 6.52381 12.2846 40 " " " " A 21 0 0 "GLN " " HG2" " " 1 0 1 C2 
    632 48 -8.37824 5.77361 13.6537 40 " " " " A 21 0 0 "GLN " HE22 " " 1 0 1 C2 
    633 48 -7.21569 4.59406 13.2384 40 " " " " A 21 0 0 "GLN " HE21 " " 1 0 1 C2 
    634 40 -6.07603 0.856041 11.6284 41 " " " " A 43 0 0 "SER " " N  " " " 7 0 1 C2 
    635 14 -5.74288 -0.524954 12.1446 41 " " " " A 2 0 0 "SER " " CA " " " 6 0 1 C2 
    636 14 -6.3933 -1.57684 11.2096 41 " " " " A 2 0 0 "SER " " C  " " " 6 0 1 C2 
    637 23 -6.3211 -1.4775 9.99338 41 " " " " A 70 0 0 "SER " " O  " " " 8 0 1 C2 
    638 14 -6.08511 -0.509087 13.6842 41 " " " " A 2 0 0 "SER " " CB " " " 6 0 1 C2 
    639 23 -7.38818 -0.232355 13.9904 41 " " " " A 70 0 0 "SER " " OG " " " 8 0 1 C2 
    640 48 -7.00937 0.87849 11.2431 41 " " " " A 21 0 0 "SER " " H  " " " 1 0 1 C2 
    641 48 -4.68259 -0.706181 11.9684 41 " " " " A 21 0 0 "SER " " HA " " " 1 0 1 C2 
    642 48 -5.30072 0.103014 14.1294 41 " " " " A 21 0 0 "SER " " HB3" " " 1 0 1 C2 
    643 48 -5.95921 -1.50808 14.1016 41 " " " " A 21 0 0 "SER " " HB2" " " 1 0 1 C2 
    644 48 -7.58312 0.661997 13.7555 41 " " " " A 21 0 0 "SER " " HG " " " 1 0 1 C2 
    645 40 -6.91025 -2.64247 11.8747 42 " " " " A 43 0 0 "GLY " " N  " " " 7 0 1 C2 
    646 14 -7.43312 -3.78869 11.2413 42 " " " " A 2 0 0 "GLY " " CA " " " 6 0 1 C2 
    647 14 -6.38693 -4.55247 10.4166 42 " " " " A 2 0 0 "GLY " " C  " " " 6 0 1 C2 
    648 23 -6.71182 -5.0911 9.37821 42 " " " " A 70 0 0 "GLY " " O  " " " 8 0 1 C2 
    649 48 -6.87704 -2.63294 12.8841 42 " " " " A 21 0 0 "GLY " " H  " " " 1 0 1 C2 
    650 48 -8.29572 -3.42046 10.686 42 " " " " A 21 0 0 "GLY " " HA3" " " 1 0 1 C2 
    651 48 -7.82705 -4.46009 12.0043 42 " " " " A 21 0 0 "GLY " " HA2" " " 1 0 1 C2 
    652 40 -5.10265 -4.6542 10.8815 43 " " " " A 43 0 0 "PHE " " N  " " " 7 0 1 C2 
    653 14 -3.93404 -5.31267 10.2557 43 " " " " A 2 0 0 "PHE " " CA " " " 6 0 1 C2 
    654 14 -3.92807 -6.85979 10.4629 43 " " " " A 2 0 0 "PHE " " C  " " " 6 0 1 C2 
    655 23 -2.9469 -7.49752 10.0534 43 " " " " A 70 0 0 "PHE " " O  " " " 8 0 1 C2 
    656 14 -2.54003 -4.72436 10.7791 43 " " " " A 2 0 0 "PHE " " CB " " " 6 0 1 C2 
    657 14 -2.29563 -3.29605 10.3662 43 " " " " A 2 0 0 "PHE " " CG " " " 6 0 1 C2 
    658 14 -1.8851 -2.89948 9.05981 43 " " " " A 2 0 0 "PHE " " CD1" " " 6 0 1 C2 
    659 14 -2.33489 -2.25961 11.3186 43 " " " " A 2 0 0 "PHE " " CD2" " " 6 0 1 C2 
    660 14 -1.66248 -1.59172 8.73728 43 " " " " A 2 0 0 "PHE " " CE1" " " 6 0 1 C2 
    661 14 -2.00766 -0.948208 11.0522 43 " " " " A 2 0 0 "PHE " " CE2" " " 6 0 1 C2 
    662 14 -1.67625 -0.580939 9.7109 43 " " " " A 2 0 0 "PHE " " CZ " " " 6 0 1 C2 
    663 48 -4.98989 -4.34836 11.8375 43 " " " " A 21 0 0 "PHE " " H  " " " 1 0 1 C2 
    664 48 -4.00978 -5.25279 9.16996 43 " " " " A 21 0 0 "PHE " " HA " " " 1 0 1 C2 
    665 48 -1.72683 -5.34495 10.4027 43 " " " " A 21 0 0 "PHE " " HB3" " " 1 0 1 C2 
    666 48 -2.44896 -4.78835 11.8634 43 " " " " A 21 0 0 "PHE " " HB2" " " 1 0 1 C2 
    667 48 -1.9295 -3.52609 8.1813 43 " " " " A 21 0 0 "PHE " " HD1" " " 1 0 1 C2 
    668 48 -2.62386 -2.54665 12.3189 43 " " " " A 21 0 0 "PHE " " HD2" " " 1 0 1 C2 
    669 48 -1.55779 -1.2588 7.71522 43 " " " " A 21 0 0 "PHE " " HE1" " " 1 0 1 C2 
    670 48 -2.05591 -0.155541 11.7842 43 " " " " A 21 0 0 "PHE " " HE2" " " 1 0 1 C2 
    671 48 -1.53256 0.467146 9.49348 43 " " " " A 21 0 0 "PHE " " HZ " " " 1 0 1 C2 
    672 40 -5.0357 -7.36847 11.0193 44 " " " " A 43 0 0 "TYR " " N  " " " 7 0 1 C2 
    673 14 -5.29266 -8.71564 11.411 44 " " " " A 2 0 0 "TYR " " CA " " " 6 0 1 C2 
    674 14 -6.51765 -9.238 10.6579 44 " " " " A 2 0 0 "TYR " " C  " " " 6 0 1 C2 
    675 23 -7.43485 -8.53205 10.2215 44 " " " " A 70 0 0 "TYR " " O  " " " 8 0 1 C2 
    676 14 -5.42837 -8.93833 12.9429 44 " " " " A 2 0 0 "TYR " " CB " " " 6 0 1 C2 
    677 14 -6.72273 -8.47359 13.5097 44 " " " " A 2 0 0 "TYR " " CG " " " 6 0 1 C2 
    678 14 -6.9424 -7.14492 13.8058 44 " " " " A 2 0 0 "TYR " " CD1" " " 6 0 1 C2 
    679 14 -7.76412 -9.44607 13.7562 44 " " " " A 2 0 0 "TYR " " CD2" " " 6 0 1 C2 
    680 14 -8.14655 -6.72952 14.3121 44 " " " " A 2 0 0 "TYR " " CE1" " " 6 0 1 C2 
    681 14 -8.95229 -9.02293 14.2621 44 " " " " A 2 0 0 "TYR " " CE2" " " 6 0 1 C2 
    682 14 -9.1433 -7.68348 14.5512 44 " " " " A 2 0 0 "TYR " " CZ " " " 6 0 1 C2 
    683 23 -10.2988 -7.34861 15.1482 44 " " " " A 70 0 0 "TYR " " OH " " " 8 0 1 C2 
    684 48 -5.83181 -6.78708 10.7995 44 " " " " A 21 0 0 "TYR " " H  " " " 1 0 1 C2 
    685 48 -4.49722 -9.39468 11.104 44 " " " " A 21 0 0 "TYR " " HA " " " 1 0 1 C2 
    686 48 -4.68914 -8.36002 13.4972 44 " " " " A 21 0 0 "TYR " " HB3" " " 1 0 1 C2 
    687 48 -5.2212 -9.96965 13.2285 44 " " " " A 21 0 0 "TYR " " HB2" " " 1 0 1 C2 
    688 48 -6.25163 -6.33384 13.6286 44 " " " " A 21 0 0 "TYR " " HD1" " " 1 0 1 C2 
    689 48 -7.58599 -10.477 13.4881 44 " " " " A 21 0 0 "TYR " " HD2" " " 1 0 1 C2 
    690 48 -8.33972 -5.68558 14.5103 44 " " " " A 21 0 0 "TYR " " HE1" " " 1 0 1 C2 
    691 48 -9.67199 -9.72985 14.6477 44 " " " " A 21 0 0 "TYR " " HE2" " " 1 0 1 C2 
    692 48 -10.9565 -7.98215 14.9052 44 " " " " A 21 0 0 "TYR " " HH " " " 1 0 1 C2 
    693 40 -6.52642 -10.5556 10.5852 45 " " " " A 43 0 0 "ASP " " N  " " " 7 0 1 C2 
    694 14 -7.57704 -11.325 10.069 45 " " " " A 2 0 0 "ASP " " CA " " " 6 0 1 C2 
    695 14 -8.42026 -11.8795 11.2478 45 " " " " A 2 0 0 "ASP " " C  " " " 6 0 1 C2 
    696 23 -7.86585 -12.6483 12.0654 45 " " " " A 70 0 0 "ASP " " O  " " " 8 0 1 C2 
    697 14 -6.93249 -12.4423 9.15968 45 " " " " A 2 0 0 "ASP " " CB " " " 6 0 1 C2 
    698 14 -7.51575 -13.7941 9.13787 45 " " " " A 2 0 0 "ASP " " CG " " " 6 0 1 C2 
    699 23 -8.73955 -13.9349 9.01518 45 " " " " A 70 0 0 "ASP " " OD1" " " 8 0 1 C2 
    700 23 -6.74525 -14.744 9.45524 45 " " " " A 70 0 0 "ASP " " OD2" " " 8 0 1 C2 
    701 48 -6.05653 -11.0842 11.3062 45 " " " " A 21 0 0 "ASP " " H  " " " 1 0 1 C2 
    702 48 -8.27047 -10.7092 9.49621 45 " " " " A 21 0 0 "ASP " " HA " " " 1 0 1 C2 
    703 48 -5.84587 -12.3566 9.15624 45 " " " " A 21 0 0 "ASP " " HB3" " " 1 0 1 C2 
    704 48 -7.12814 -12.0359 8.16741 45 " " " " A 21 0 0 "ASP " " HB2" " " 1 0 1 C2 
    705 40 -9.73962 -11.6181 11.3276 46 " " " " A 43 0 0 "GLU " " N  " " " 7 0 1 C2 
    706 14 -10.6665 -12.2796 12.2382 46 " " " " A 2 0 0 "GLU " " CA " " " 6 0 1 C2 
    707 14 -10.8175 -13.8047 12.0737 46 " " " " A 2 0 0 "GLU " " C  " " " 6 0 1 C2 
    708 23 -11.4307 -14.3186 12.9642 46 " " " " A 70 0 0 "GLU " " O  " " " 8 0 1 C2 
    709 14 -12.0448 -11.5572 12.0796 46 " " " " A 2 0 0 "GLU " " CB " " " 6 0 1 C2 
    710 14 -12.024 -10.1473 12.6271 46 " " " " A 2 0 0 "GLU " " CG " " " 6 0 1 C2 
    711 14 -12.3012 -10.0997 14.1478 46 " " " " A 2 0 0 "GLU " " CD " " " 6 0 1 C2 
    712 23 -12.2535 -8.99983 14.6854 46 " " " " A 70 0 0 "GLU " " OE1" " " 8 0 1 C2 
    713 23 -12.5077 -11.1665 14.8137 46 " " " " A 70 0 0 "GLU " " OE2" " " 8 0 1 C2 
    714 48 -10.1877 -11.2082 10.5205 46 " " " " A 21 0 0 "GLU " " H  " " " 1 0 1 C2 
    715 48 -10.1589 -12.1424 13.1929 46 " " " " A 21 0 0 "GLU " " HA " " " 1 0 1 C2 
    716 48 -12.9024 -12.1305 12.4316 46 " " " " A 21 0 0 "GLU " " HB3" " " 1 0 1 C2 
    717 48 -12.2318 -11.4607 11.0101 46 " " " " A 21 0 0 "GLU " " HB2" " " 1 0 1 C2 
    718 48 -12.8089 -9.55799 12.1531 46 " " " " A 21 0 0 "GLU " " HG3" " " 1 0 1 C2 
    719 48 -11.1572 -9.5564 12.3311 46 " " " " A 21 0 0 "GLU " " HG2" " " 1 0 1 C2 
    720 40 -10.2781 -14.4533 11.0773 47 " " " " A 43 0 0 "GLY " " N  " " " 7 0 1 C2 
    721 14 -10.2993 -15.9323 10.8885 47 " " " " A 2 0 0 "GLY " " CA " " " 6 0 1 C2 
    722 14 -9.27136 -16.6075 11.7532 47 " " " " A 2 0 0 "GLY " " C  " " " 6 0 1 C2 
    723 23 -9.55828 -17.725 12.0828 47 " " " " A 70 0 0 "GLY " " O  " " " 8 0 1 C2 
    724 48 -9.70114 -14.06 10.3476 47 " " " " A 21 0 0 "GLY " " H  " " " 1 0 1 C2 
    725 48 -10.012 -16.1301 9.85579 47 " " " " A 21 0 0 "GLY " " HA3" " " 1 0 1 C2 
    726 48 -11.2892 -16.3553 11.059 47 " " " " A 21 0 0 "GLY " " HA2" " " 1 0 1 C2 
    727 40 -8.21138 -15.8662 12.1857 48 " " " " A 43 0 0 "SER " " N  " " " 7 0 1 C2 
    728 14 -7.07057 -16.3948 12.8989 48 " " " " A 2 0 0 "SER " " CA " " " 6 0 1 C2 
    729 14 -7.3538 -17.017 14.2378 48 " " " " A 2 0 0 "SER " " C  " " " 6 0 1 C2 
    730 23 -8.10663 -16.4825 15.088 48 " " " " A 70 0 0 "SER " " O  " " " 8 0 1 C2 
    731 14 -6.11884 -15.2045 13.0107 48 " " " " A 2 0 0 "SER " " CB " " " 6 0 1 C2 
    732 23 -5.56565 -14.8677 11.7512 48 " " " " A 70 0 0 "SER " " OG " " " 8 0 1 C2 
    733 48 -8.0217 -14.9525 11.7992 48 " " " " A 21 0 0 "SER " " H  " " " 1 0 1 C2 
    734 48 -6.52259 -17.1342 12.3148 48 " " " " A 21 0 0 "SER " " HA " " " 1 0 1 C2 
    735 48 -5.26389 -15.5936 13.5637 48 " " " " A 21 0 0 "SER " " HB3" " " 1 0 1 C2 
    736 48 -6.44161 -14.3185 13.5575 48 " " " " A 21 0 0 "SER " " HB2" " " 1 0 1 C2 
    737 48 -6.26561 -14.7206 11.1335 48 " " " " A 21 0 0 "SER " " HG " " " 1 0 1 C2 
    738 40 -6.7097 -18.1359 14.537 49 " " " " A 43 0 0 "GLN " " N  " " " 7 0 1 C2 
    739 14 -6.87852 -18.9219 15.7781 49 " " " " A 2 0 0 "GLN " " CA " " " 6 0 1 C2 
    740 14 -5.96035 -18.2255 16.8413 49 " " " " A 2 0 0 "GLN " " C  " " " 6 0 1 C2 
    741 23 -6.18094 -18.2648 18.0557 49 " " " " A 70 0 0 "GLN " " O  " " " 8 0 1 C2 
    742 14 -6.27616 -20.2931 15.6378 49 " " " " A 2 0 0 "GLN " " CB " " " 6 0 1 C2 
    743 14 -6.65824 -21.0956 14.397 49 " " " " A 2 0 0 "GLN " " CG " " " 6 0 1 C2 
    744 14 -8.12194 -21.4399 14.3924 49 " " " " A 2 0 0 "GLN " " CD " " " 6 0 1 C2 
    745 23 -8.60843 -22.1644 15.2064 49 " " " " A 70 0 0 "GLN " " OE1" " " 8 0 1 C2 
    746 40 -8.69892 -20.9715 13.2901 49 " " " " A 43 0 0 "GLN " " NE2" " " 7 0 1 C2 
    747 48 -6.04663 -18.4434 13.8399 49 " " " " A 21 0 0 "GLN " " H  " " " 1 0 1 C2 
    748 48 -7.85982 -18.8572 16.2482 49 " " " " A 21 0 0 "GLN " " HA " " " 1 0 1 C2 
    749 48 -6.58607 -20.8849 16.4991 49 " " " " A 21 0 0 "GLN " " HB3" " " 1 0 1 C2 
    750 48 -5.18633 -20.3022 15.6205 49 " " " " A 21 0 0 "GLN " " HB2" " " 1 0 1 C2 
    751 48 -6.10169 -22.0095 14.6046 49 " " " " A 21 0 0 "GLN " " HG3" " " 1 0 1 C2 
    752 48 -6.30096 -20.6438 13.4716 49 " " " " A 21 0 0 "GLN " " HG2" " " 1 0 1 C2 
    753 48 -9.63087 -21.2407 13.0089 49 " " " " A 21 0 0 "GLN " HE22 " " 1 0 1 C2 
    754 48 -8.27084 -20.2301 12.7543 49 " " " " A 21 0 0 "GLN " HE21 " " 1 0 1 C2 
    755 40 -4.84605 -17.5801 16.3761 50 " " " " A 43 0 0 "SER " " N  " " " 7 0 1 C2 
    756 14 -3.95382 -16.7177 17.1085 50 " " " " A 2 0 0 "SER " " CA " " " 6 0 1 C2 
    757 14 -4.81641 -15.6569 17.8108 50 " " " " A 2 0 0 "SER " " C  " " " 6 0 1 C2 
    758 23 -4.45595 -15.3046 18.9609 50 " " " " A 70 0 0 "SER " " O  " " " 8 0 1 C2 
    759 14 -2.75941 -16.2609 16.2025 50 " " " " A 2 0 0 "SER " " CB " " " 6 0 1 C2 
    760 23 -3.24753 -15.7026 15.0015 50 " " " " A 70 0 0 "SER " " OG " " " 8 0 1 C2 
    761 48 -4.58533 -17.7767 15.4203 50 " " " " A 21 0 0 "SER " " H  " " " 1 0 1 C2 
    762 48 -3.45379 -17.4752 17.712 50 " " " " A 21 0 0 "SER " " HA " " " 1 0 1 C2 
    763 48 -2.08623 -17.0834 15.9608 50 " " " " A 21 0 0 "SER " " HB3" " " 1 0 1 C2 
    764 48 -2.2413 -15.4691 16.7436 50 " " " " A 21 0 0 "SER " " HB2" " " 1 0 1 C2 
    765 48 -3.36783 -16.4175 14.3954 50 " " " " A 21 0 0 "SER " " HG " " " 1 0 1 C2 
    766 40 -5.81369 -15.1183 17.0946 51 " " " " A 43 0 0 "VAL " " N  " " " 7 0 1 C2 
    767 14 -6.67123 -13.9622 17.5782 51 " " " " A 2 0 0 "VAL " " CA " " " 6 0 1 C2 
    768 14 -7.63293 -14.4255 18.6676 51 " " " " A 2 0 0 "VAL " " C  " " " 6 0 1 C2 
    769 23 -7.77817 -13.8088 19.7477 51 " " " " A 70 0 0 "VAL " " O  " " " 8 0 1 C2 
    770 14 -7.48328 -13.3639 16.4092 51 " " " " A 2 0 0 "VAL " " CB " " " 6 0 1 C2 
    771 14 -8.61441 -12.425 16.7674 51 " " " " A 2 0 0 "VAL " " CG1" " " 6 0 1 C2 
    772 14 -6.48574 -12.5333 15.6226 51 " " " " A 2 0 0 "VAL " " CG2" " " 6 0 1 C2 
    773 48 -5.92268 -15.6121 16.2202 51 " " " " A 21 0 0 "VAL " " H  " " " 1 0 1 C2 
    774 48 -6.05931 -13.2194 18.0901 51 " " " " A 21 0 0 "VAL " " HA " " " 1 0 1 C2 
    775 48 -7.88801 -14.1025 15.7172 51 " " " " A 21 0 0 "VAL " " HB " " " 1 0 1 C2 
    776 48 -9.50368 -13.0018 17.0215 51 " " " " A 21 0 0 "VAL " HG11 " " 1 0 1 C2 
    777 48 -8.46251 -11.932 17.7276 51 " " " " A 21 0 0 "VAL " HG12 " " 1 0 1 C2 
    778 48 -8.88787 -11.6307 16.0728 51 " " " " A 21 0 0 "VAL " HG13 " " 1 0 1 C2 
    779 48 -5.56785 -13.0764 15.3976 51 " " " " A 21 0 0 "VAL " HG21 " " 1 0 1 C2 
    780 48 -6.98817 -12.1773 14.7232 51 " " " " A 21 0 0 "VAL " HG22 " " 1 0 1 C2 
    781 48 -6.13088 -11.686 16.2094 51 " " " " A 21 0 0 "VAL " HG23 " " 1 0 1 C2 
    782 40 -8.2417 -15.5756 18.44 52 " " " " A 43 0 0 "ALA " " N  " " " 7 0 1 C2 
    783 14 -9.07005 -16.3235 19.3941 52 " " " " A 2 0 0 "ALA " " CA " " " 6 0 1 C2 
    784 14 -8.30758 -16.7184 20.661 52 " " " " A 2 0 0 "ALA " " C  " " " 6 0 1 C2 
    785 23 -8.70852 -16.4471 21.7751 52 " " " " A 70 0 0 "ALA " " O  " " " 8 0 1 C2 
    786 14 -9.51511 -17.5355 18.6063 52 " " " " A 2 0 0 "ALA " " CB " " " 6 0 1 C2 
    787 48 -8.15681 -15.9679 17.5132 52 " " " " A 21 0 0 "ALA " " H  " " " 1 0 1 C2 
    788 48 -9.95636 -15.7853 19.7302 52 " " " " A 21 0 0 "ALA " " HA " " " 1 0 1 C2 
    789 48 -8.74167 -18.251 18.3272 52 " " " " A 21 0 0 "ALA " " HB1" " " 1 0 1 C2 
    790 48 -10.2689 -18.1061 19.1488 52 " " " " A 21 0 0 "ALA " " HB2" " " 1 0 1 C2 
    791 48 -9.98628 -17.064 17.7438 52 " " " " A 21 0 0 "ALA " " HB3" " " 1 0 1 C2 
    792 40 -7.04627 -17.0293 20.5005 53 " " " " A 43 0 0 "ALA " " N  " " " 7 0 1 C2 
    793 14 -5.99308 -17.3808 21.4795 53 " " " " A 2 0 0 "ALA " " CA " " " 6 0 1 C2 
    794 14 -5.58902 -16.1406 22.1949 53 " " " " A 2 0 0 "ALA " " C  " " " 6 0 1 C2 
    795 23 -5.40112 -16.111 23.4791 53 " " " " A 70 0 0 "ALA " " O  " " " 8 0 1 C2 
    796 14 -4.79377 -18.0573 20.7992 53 " " " " A 2 0 0 "ALA " " CB " " " 6 0 1 C2 
    797 48 -6.70102 -17.1283 19.5566 53 " " " " A 21 0 0 "ALA " " H  " " " 1 0 1 C2 
    798 48 -6.43067 -18.0677 22.2039 53 " " " " A 21 0 0 "ALA " " HA " " " 1 0 1 C2 
    799 48 -4.22561 -17.2954 20.2656 53 " " " " A 21 0 0 "ALA " " HB1" " " 1 0 1 C2 
    800 48 -4.20975 -18.4782 21.6177 53 " " " " A 21 0 0 "ALA " " HB2" " " 1 0 1 C2 
    801 48 -5.02191 -18.9073 20.1562 53 " " " " A 21 0 0 "ALA " " HB3" " " 1 0 1 C2 
    802 40 -5.61582 -14.9575 21.5581 54 " " " " A 43 0 0 "SER " " N  " " " 7 0 1 C2 
    803 14 -5.40415 -13.6324 22.1233 54 " " " " A 2 0 0 "SER " " CA " " " 6 0 1 C2 
    804 14 -6.60373 -13.1899 22.9506 54 " " " " A 2 0 0 "SER " " C  " " " 6 0 1 C2 
    805 23 -6.42977 -12.9174 24.1685 54 " " " " A 70 0 0 "SER " " O  " " " 8 0 1 C2 
    806 14 -5.03018 -12.6068 21.0786 54 " " " " A 2 0 0 "SER " " CB " " " 6 0 1 C2 
    807 23 -3.82539 -13.03 20.4413 54 " " " " A 70 0 0 "SER " " OG " " " 8 0 1 C2 
    808 48 -6.08437 -15.1238 20.679 54 " " " " A 21 0 0 "SER " " H  " " " 1 0 1 C2 
    809 48 -4.53262 -13.6416 22.7779 54 " " " " A 21 0 0 "SER " " HA " " " 1 0 1 C2 
    810 48 -4.9179 -11.6171 21.5213 54 " " " " A 21 0 0 "SER " " HB3" " " 1 0 1 C2 
    811 48 -5.78442 -12.4417 20.3092 54 " " " " A 21 0 0 "SER " " HB2" " " 1 0 1 C2 
    812 48 -4.08989 -13.7617 19.9049 54 " " " " A 21 0 0 "SER " " HG " " " 1 0 1 C2 
    813 40 -7.81504 -13.3538 22.4237 55 " " " " A 43 0 0 "LEU " " N  " " " 7 0 1 C2 
    814 14 -9.06257 -13.0575 23.1223 55 " " " " A 2 0 0 "LEU " " CA " " " 6 0 1 C2 
    815 14 -9.15576 -13.9384 24.3919 55 " " " " A 2 0 0 "LEU " " C  " " " 6 0 1 C2 
    816 23 -9.10326 -13.3453 25.4339 55 " " " " A 70 0 0 "LEU " " O  " " " 8 0 1 C2 
    817 14 -10.3082 -13.1485 22.206 55 " " " " A 2 0 0 "LEU " " CB " " " 6 0 1 C2 
    818 14 -10.3457 -12.1443 20.9777 55 " " " " A 2 0 0 "LEU " " CG " " " 6 0 1 C2 
    819 14 -11.1026 -12.6004 19.7588 55 " " " " A 2 0 0 "LEU " " CD1" " " 6 0 1 C2 
    820 14 -10.8119 -10.6567 21.3976 55 " " " " A 2 0 0 "LEU " " CD2" " " 6 0 1 C2 
    821 48 -7.84797 -13.5302 21.4297 55 " " " " A 21 0 0 "LEU " " H  " " " 1 0 1 C2 
    822 48 -8.92191 -12.0059 23.3723 55 " " " " A 21 0 0 "LEU " " HA " " " 1 0 1 C2 
    823 48 -11.2337 -13.1438 22.7817 55 " " " " A 21 0 0 "LEU " " HB3" " " 1 0 1 C2 
    824 48 -10.3476 -14.1576 21.7958 55 " " " " A 21 0 0 "LEU " " HB2" " " 1 0 1 C2 
    825 48 -9.3342 -12.0038 20.5967 55 " " " " A 21 0 0 "LEU " " HG " " " 1 0 1 C2 
    826 48 -11.0476 -13.6775 19.6009 55 " " " " A 21 0 0 "LEU " HD11 " " 1 0 1 C2 
    827 48 -12.1489 -12.3146 19.8673 55 " " " " A 21 0 0 "LEU " HD12 " " 1 0 1 C2 
    828 48 -10.7384 -12.126 18.8476 55 " " " " A 21 0 0 "LEU " HD13 " " 1 0 1 C2 
    829 48 -10.0915 -10.3819 22.168 55 " " " " A 21 0 0 "LEU " HD21 " " 1 0 1 C2 
    830 48 -10.5502 -9.89664 20.6614 55 " " " " A 21 0 0 "LEU " HD22 " " 1 0 1 C2 
    831 48 -11.8417 -10.6635 21.7547 55 " " " " A 21 0 0 "LEU " HD23 " " 1 0 1 C2 
    832 40 -9.24146 -15.2344 24.281 56 " " " " A 43 0 0 "ILE " " N  " " " 7 0 1 C2 
    833 14 -9.48129 -16.1821 25.344 56 " " " " A 2 0 0 "ILE " " CA " " " 6 0 1 C2 
    834 14 -8.32738 -16.1177 26.3929 56 " " " " A 2 0 0 "ILE " " C  " " " 6 0 1 C2 
    835 23 -8.63431 -16.316 27.6001 56 " " " " A 70 0 0 "ILE " " O  " " " 8 0 1 C2 
    836 14 -9.71889 -17.5874 24.7821 56 " " " " A 2 0 0 "ILE " " CB " " " 6 0 1 C2 
    837 14 -11.0838 -17.6447 23.9224 56 " " " " A 2 0 0 "ILE " " CG1" " " 6 0 1 C2 
    838 14 -9.90408 -18.6667 25.7817 56 " " " " A 2 0 0 "ILE " " CG2" " " 6 0 1 C2 
    839 14 -11.2715 -18.9373 23.1312 56 " " " " A 2 0 0 "ILE " " CD1" " " 6 0 1 C2 
    840 48 -8.97169 -15.6997 23.4262 56 " " " " A 21 0 0 "ILE " " H  " " " 1 0 1 C2 
    841 48 -10.3359 -15.8743 25.9465 56 " " " " A 21 0 0 "ILE " " HA " " " 1 0 1 C2 
    842 48 -8.85962 -17.8033 24.1472 56 " " " " A 21 0 0 "ILE " " HB " " " 1 0 1 C2 
    843 48 -11.1121 -16.8862 23.1402 56 " " " " A 21 0 0 "ILE " HG13 " " 1 0 1 C2 
    844 48 -11.8649 -17.5349 24.6747 56 " " " " A 21 0 0 "ILE " HG12 " " 1 0 1 C2 
    845 48 -9.99792 -19.6544 25.3302 56 " " " " A 21 0 0 "ILE " HG21 " " 1 0 1 C2 
    846 48 -8.99212 -18.6472 26.3784 56 " " " " A 21 0 0 "ILE " HG22 " " 1 0 1 C2 
    847 48 -10.6698 -18.6138 26.5557 56 " " " " A 21 0 0 "ILE " HG23 " " 1 0 1 C2 
    848 48 -10.2884 -19.1796 22.7275 56 " " " " A 21 0 0 "ILE " HD11 " " 1 0 1 C2 
    849 48 -11.7658 -19.6622 23.778 56 " " " " A 21 0 0 "ILE " HD12 " " 1 0 1 C2 
    850 48 -11.8052 -18.7406 22.2013 56 " " " " A 21 0 0 "ILE " HD13 " " 1 0 1 C2 
    851 40 -7.09357 -15.883 25.9795 57 " " " " A 43 0 0 "GLY " " N  " " " 7 0 1 C2 
    852 14 -5.90062 -16.1768 26.8137 57 " " " " A 2 0 0 "GLY " " CA " " " 6 0 1 C2 
    853 14 -5.41678 -14.8817 27.4565 57 " " " " A 2 0 0 "GLY " " C  " " " 6 0 1 C2 
    854 23 -4.91582 -14.9986 28.5603 57 " " " " A 70 0 0 "GLY " " O  " " " 8 0 1 C2 
    855 48 -6.89279 -15.7523 24.9983 57 " " " " A 21 0 0 "GLY " " H  " " " 1 0 1 C2 
    856 48 -5.04392 -16.5499 26.2525 57 " " " " A 21 0 0 "GLY " " HA3" " " 1 0 1 C2 
    857 48 -6.1378 -16.9785 27.5132 57 " " " " A 21 0 0 "GLY " " HA2" " " 1 0 1 C2 
    858 40 -5.54125 -13.7374 26.8032 58 " " " " A 43 0 0 "ASP " " N  " " " 7 0 1 C2 
    859 14 -4.86884 -12.5196 27.1505 58 " " " " A 2 0 0 "ASP " " CA " " " 6 0 1 C2 
    860 14 -5.94242 -11.4896 27.5177 58 " " " " A 2 0 0 "ASP " " C  " " " 6 0 1 C2 
    861 23 -5.86485 -10.9265 28.5985 58 " " " " A 70 0 0 "ASP " " O  " " " 8 0 1 C2 
    862 14 -3.80591 -12.1018 26.0796 58 " " " " A 2 0 0 "ASP " " CB " " " 6 0 1 C2 
    863 14 -3.12811 -10.6897 26.2275 58 " " " " A 2 0 0 "ASP " " CG " " " 6 0 1 C2 
    864 23 -3.5024 -9.7388 25.4893 58 " " " " A 70 0 0 "ASP " " OD1" " " 8 0 1 C2 
    865 23 -2.32096 -10.434 27.1069 58 " " " " A 70 0 0 "ASP " " OD2" " " 8 0 1 C2 
    866 48 -6.06931 -13.7901 25.9438 58 " " " " A 21 0 0 "ASP " " H  " " " 1 0 1 C2 
    867 48 -4.30353 -12.6354 28.0753 58 " " " " A 21 0 0 "ASP " " HA " " " 1 0 1 C2 
    868 48 -4.44166 -12.0843 25.1943 58 " " " " A 21 0 0 "ASP " " HB3" " " 1 0 1 C2 
    869 48 -2.91909 -12.7125 25.9103 58 " " " " A 21 0 0 "ASP " " HB2" " " 1 0 1 C2 
    870 40 -6.82636 -11.1862 26.6073 59 " " " " A 43 0 0 "GLU " " N  " " " 7 0 1 C2 
    871 14 -7.45135 -9.87791 26.6538 59 " " " " A 2 0 0 "GLU " " CA " " " 6 0 1 C2 
    872 14 -8.81413 -9.84479 27.4543 59 " " " " A 2 0 0 "GLU " " C  " " " 6 0 1 C2 
    873 23 -9.34053 -8.75365 27.6892 59 " " " " A 70 0 0 "GLU " " O  " " " 8 0 1 C2 
    874 14 -7.79223 -9.34523 25.2115 59 " " " " A 2 0 0 "GLU " " CB " " " 6 0 1 C2 
    875 14 -8.49941 -7.97653 25.0061 59 " " " " A 2 0 0 "GLU " " CG " " " 6 0 1 C2 
    876 14 -7.89127 -6.79199 25.8508 59 " " " " A 2 0 0 "GLU " " CD " " " 6 0 1 C2 
    877 23 -6.69324 -6.48307 25.5907 59 " " " " A 70 0 0 "GLU " " OE1" " " 8 0 1 C2 
    878 23 -8.60379 -6.14185 26.7198 59 " " " " A 70 0 0 "GLU " " OE2" " " 8 0 1 C2 
    879 48 -6.94422 -11.7276 25.7629 59 " " " " A 21 0 0 "GLU " " H  " " " 1 0 1 C2 
    880 48 -6.79093 -9.17744 27.165 59 " " " " A 21 0 0 "GLU " " HA " " " 1 0 1 C2 
    881 48 -8.41744 -10.0262 24.6339 59 " " " " A 21 0 0 "GLU " " HB3" " " 1 0 1 C2 
    882 48 -6.85086 -9.37478 24.6628 59 " " " " A 21 0 0 "GLU " " HB2" " " 1 0 1 C2 
    883 48 -9.58733 -8.03631 24.975 59 " " " " A 21 0 0 "GLU " " HG3" " " 1 0 1 C2 
    884 48 -8.17479 -7.63183 24.0243 59 " " " " A 21 0 0 "GLU " " HG2" " " 1 0 1 C2 
    885 40 -9.37166 -10.999 27.9059 60 " " " " A 43 0 0 "VAL " " N  " " " 7 0 1 C2 
    886 14 -10.5583 -11.1336 28.7538 60 " " " " A 2 0 0 "VAL " " CA " " " 6 0 1 C2 
    887 14 -10.1609 -10.8476 30.2178 60 " " " " A 2 0 0 "VAL " " C  " " " 6 0 1 C2 
    888 23 -11.1808 -10.6946 31.0029 60 " " " " A 70 0 0 "VAL " " O  " " " 8 0 1 C2 
    889 14 -11.2075 -12.49 28.6268 60 " " " " A 2 0 0 "VAL " " CB " " " 6 0 1 C2 
    890 14 -11.8519 -12.7226 27.2706 60 " " " " A 2 0 0 "VAL " " CG1" " " 6 0 1 C2 
    891 14 -10.2628 -13.6388 29.0249 60 " " " " A 2 0 0 "VAL " " CG2" " " 6 0 1 C2 
    892 48 -8.80631 -11.8171 27.7296 60 " " " " A 21 0 0 "VAL " " H  " " " 1 0 1 C2 
    893 48 -11.2688 -10.3419 28.5162 60 " " " " A 21 0 0 "VAL " " HA " " " 1 0 1 C2 
    894 48 -12.0309 -12.4147 29.337 60 " " " " A 21 0 0 "VAL " " HB " " " 1 0 1 C2 
    895 48 -11.3297 -13.5169 26.7372 60 " " " " A 21 0 0 "VAL " HG11 " " 1 0 1 C2 
    896 48 -12.9231 -12.9237 27.2629 60 " " " " A 21 0 0 "VAL " HG12 " " 1 0 1 C2 
    897 48 -11.8686 -11.8219 26.657 60 " " " " A 21 0 0 "VAL " HG13 " " 1 0 1 C2 
    898 48 -10.1397 -13.7114 30.1055 60 " " " " A 21 0 0 "VAL " HG21 " " 1 0 1 C2 
    899 48 -10.7075 -14.6192 28.8539 60 " " " " A 21 0 0 "VAL " HG22 " " 1 0 1 C2 
    900 48 -9.31515 -13.6761 28.4876 60 " " " " A 21 0 0 "VAL " HG23 " " 1 0 1 C2 
    901 40 -8.89475 -10.7133 30.5508 61 " " " " A 43 0 0 "TYR " " N  " " " 7 0 1 C2 
    902 14 -8.4305 -10.4093 31.9013 61 " " " " A 2 0 0 "TYR " " CA " " " 6 0 1 C2 
    903 14 -8.07937 -8.85229 31.802 61 " " " " A 2 0 0 "TYR " " C  " " " 6 0 1 C2 
    904 23 -7.23087 -8.43691 31.0297 61 " " " " A 70 0 0 "TYR " " O  " " " 8 0 1 C2 
    905 14 -7.16772 -11.2331 32.131 61 " " " " A 2 0 0 "TYR " " CB " " " 6 0 1 C2 
    906 14 -7.39304 -12.7394 32.1079 61 " " " " A 2 0 0 "TYR " " CG " " " 6 0 1 C2 
    907 14 -7.23261 -13.473 30.8964 61 " " " " A 2 0 0 "TYR " " CD1" " " 6 0 1 C2 
    908 14 -7.6748 -13.406 33.3326 61 " " " " A 2 0 0 "TYR " " CD2" " " 6 0 1 C2 
    909 14 -7.60761 -14.8095 30.8754 61 " " " " A 2 0 0 "TYR " " CE1" " " 6 0 1 C2 
    910 14 -7.96663 -14.7451 33.3309 61 " " " " A 2 0 0 "TYR " " CE2" " " 6 0 1 C2 
    911 14 -7.90644 -15.4211 32.0961 61 " " " " A 2 0 0 "TYR " " CZ " " " 6 0 1 C2 
    912 23 -8.08042 -16.7792 32.1518 61 " " " " A 70 0 0 "TYR " " OH " " " 8 0 1 C2 
    913 48 -8.30893 -10.8077 29.7335 61 " " " " A 21 0 0 "TYR " " H  " " " 1 0 1 C2 
    914 48 -9.19197 -10.5947 32.6588 61 " " " " A 21 0 0 "TYR " " HA " " " 1 0 1 C2 
    915 48 -6.71182 -10.9182 33.0697 61 " " " " A 21 0 0 "TYR " " HB3" " " 1 0 1 C2 
    916 48 -6.51 -10.8265 31.3628 61 " " " " A 21 0 0 "TYR " " HB2" " " 1 0 1 C2 
    917 48 -6.98977 -12.9528 29.9816 61 " " " " A 21 0 0 "TYR " " HD1" " " 1 0 1 C2 
    918 48 -7.6727 -12.7492 34.19 61 " " " " A 21 0 0 "TYR " " HD2" " " 1 0 1 C2 
    919 48 -7.67105 -15.2805 29.9056 61 " " " " A 21 0 0 "TYR " " HE1" " " 1 0 1 C2 
    920 48 -8.25883 -15.2226 34.2545 61 " " " " A 21 0 0 "TYR " " HE2" " " 1 0 1 C2 
    921 48 -7.93981 -17.1798 32.9961 61 " " " " A 21 0 0 "TYR " " HH " " " 1 0 1 C2 
    922 40 -8.56754 -8.11574 32.7954 62 " " " " A 43 0 0 "GLY " " N  " " " 7 0 1 C2 
    923 14 -8.40952 -6.67325 32.9272 62 " " " " A 2 0 0 "GLY " " CA " " " 6 0 1 C2 
    924 14 -6.89653 -6.332 33.0142 62 " " " " A 2 0 0 "GLY " " C  " " " 6 0 1 C2 
    925 23 -6.06812 -7.10639 33.643 62 " " " " A 70 0 0 "GLY " " O  " " " 8 0 1 C2 
    926 48 -9.17445 -8.56866 33.4637 62 " " " " A 21 0 0 "GLY " " H  " " " 1 0 1 C2 
    927 48 -8.91597 -6.30477 33.8193 62 " " " " A 21 0 0 "GLY " " HA3" " " 1 0 1 C2 
    928 48 -8.82285 -6.02588 32.1538 62 " " " " A 21 0 0 "GLY " " HA2" " " 1 0 1 C2 
    929 40 -6.5023 -5.15021 32.4856 63 " " " " A 43 0 0 "ARG " " N  " " " 7 0 1 C2 
    930 14 -5.19546 -4.49847 32.4827 63 " " " " A 2 0 0 "ARG " " CA " " " 6 0 1 C2 
    931 14 -5.34484 -3.06261 33.122 63 " " " " A 2 0 0 "ARG " " C  " " " 6 0 1 C2 
    932 23 -6.29683 -2.32655 32.8371 63 " " " " A 70 0 0 "ARG " " O  " " " 8 0 1 C2 
    933 14 -4.82908 -4.44191 31.0673 63 " " " " A 2 0 0 "ARG " " CB " " " 6 0 1 C2 
    934 14 -4.56438 -5.74123 30.3802 63 " " " " A 2 0 0 "ARG " " CG " " " 6 0 1 C2 
    935 14 -3.80408 -5.41451 29.0357 63 " " " " A 2 0 0 "ARG " " CD " " " 6 0 1 C2 
    936 40 -4.35109 -6.09902 27.8977 63 " " " " A 43 0 0 "ARG " " NE " " " 7 0 1 C2 
    937 14 -3.97922 -7.24786 27.4108 63 " " " " A 2 0 0 "ARG " " CZ " " " 6 0 1 C2 
    938 40 -4.49884 -7.60292 26.2301 63 " " " " A 43 0 0 "ARG " " NH1" " " 7 0 1 C2 
    939 40 -3.00422 -7.95483 27.9664 63 " " " " A 43 0 0 "ARG " " NH2" " " 7 0 1 C2 
    940 48 -7.16108 -4.60026 31.953 63 " " " " A 21 0 0 "ARG " " H  " " " 1 0 1 C2 
    941 48 -4.56911 -5.16002 33.0812 63 " " " " A 21 0 0 "ARG " " HA " " " 1 0 1 C2 
    942 48 -3.91826 -3.84784 30.9925 63 " " " " A 21 0 0 "ARG " " HB3" " " 1 0 1 C2 
    943 48 -5.62288 -3.99558 30.4684 63 " " " " A 21 0 0 "ARG " " HB2" " " 1 0 1 C2 
    944 48 -5.43561 -6.36927 30.1942 63 " " " " A 21 0 0 "ARG " " HG3" " " 1 0 1 C2 
    945 48 -4.02444 -6.3774 31.0815 63 " " " " A 21 0 0 "ARG " " HG2" " " 1 0 1 C2 
    946 48 -2.71414 -5.415 29.0247 63 " " " " A 21 0 0 "ARG " " HD3" " " 1 0 1 C2 
    947 48 -4.01874 -4.36276 28.8463 63 " " " " A 21 0 0 "ARG " " HD2" " " 1 0 1 C2 
    948 48 -5.00209 -5.58486 27.3215 63 " " " " A 21 0 0 "ARG " " HE " " " 1 0 1 C2 
    949 48 -4.15868 -8.45898 25.816 63 " " " " A 21 0 0 "ARG " HH12 " " 1 0 1 C2 
    950 48 -5.31463 -7.18342 25.8075 63 " " " " A 21 0 0 "ARG " HH11 " " 1 0 1 C2 
    951 48 -2.6816 -8.85693 27.6467 63 " " " " A 21 0 0 "ARG " HH22 " " 1 0 1 C2 
    952 48 -2.63499 -7.65625 28.8578 63 " " " " A 21 0 0 "ARG " HH21 " " 1 0 1 C2 
    953 40 -4.32038 -2.65267 33.7788 64 " " " " A 43 0 0 "ASP " " N  " " " 7 0 1 C2 
    954 14 -4.0679 -1.4925 34.5505 64 " " " " A 2 0 0 "ASP " " CA " " " 6 0 1 C2 
    955 14 -3.36163 -0.447747 33.6813 64 " " " " A 2 0 0 "ASP " " C  " " " 6 0 1 C2 
    956 23 -3.42011 0.706478 34.0865 64 " " " " A 70 0 0 "ASP " " O  " " " 8 0 1 C2 
    957 14 -3.20118 -1.84592 35.8286 64 " " " " A 2 0 0 "ASP " " CB " " " 6 0 1 C2 
    958 14 -1.86554 -2.40395 35.4583 64 " " " " A 2 0 0 "ASP " " CG " " " 6 0 1 C2 
    959 23 -0.895193 -1.59362 35.3636 64 " " " " A 70 0 0 "ASP " " OD1" " " 8 0 1 C2 
    960 23 -1.75819 -3.6399 35.2949 64 " " " " A 70 0 0 "ASP " " OD2" " " 8 0 1 C2 
    961 48 -3.64305 -3.38282 33.9468 64 " " " " A 21 0 0 "ASP " " H  " " " 1 0 1 C2 
    962 48 -4.99723 -1.0001 34.8368 64 " " " " A 21 0 0 "ASP " " HA " " " 1 0 1 C2 
    963 48 -3.7054 -2.44057 36.5903 64 " " " " A 21 0 0 "ASP " " HB3" " " 1 0 1 C2 
    964 48 -2.88287 -0.969958 36.3938 64 " " " " A 21 0 0 "ASP " " HB2" " " 1 0 1 C2 
    965 40 -2.69409 -0.79883 32.5474 65 " " " " A 43 0 0 "ARG " " N  " " " 7 0 1 C2 
    966 14 -2.23222 0.0248773 31.4747 65 " " " " A 2 0 0 "ARG " " CA " " " 6 0 1 C2 
    967 14 -3.20513 -0.284691 30.294 65 " " " " A 2 0 0 "ARG " " C  " " " 6 0 1 C2 
    968 23 -3.34435 -1.45314 29.947 65 " " " " A 70 0 0 "ARG " " O  " " " 8 0 1 C2 
    969 14 -0.791113 -0.322098 31.0126 65 " " " " A 2 0 0 "ARG " " CB " " " 6 0 1 C2 
    970 14 0.291295 -0.0984653 32.1068 65 " " " " A 2 0 0 "ARG " " CG " " " 6 0 1 C2 
    971 14 1.06726 -1.3754 32.4576 65 " " " " A 2 0 0 "ARG " " CD " " " 6 0 1 C2 
    972 40 0.140447 -2.40961 33.0384 65 " " " " A 43 0 0 "ARG " " NE " " " 7 0 1 C2 
    973 14 -0.0191105 -3.69117 32.4849 65 " " " " A 2 0 0 "ARG " " CZ " " " 6 0 1 C2 
    974 40 -0.750644 -4.60027 33.1617 65 " " " " A 43 0 0 "ARG " " NH1" " " 7 0 1 C2 
    975 40 0.530293 -4.05177 31.3541 65 " " " " A 43 0 0 "ARG " " NH2" " " 7 0 1 C2 
    976 48 -2.83095 -1.78932 32.4049 65 " " " " A 21 0 0 "ARG " " H  " " " 1 0 1 C2 
    977 48 -2.35137 1.10089 31.6015 65 " " " " A 21 0 0 "ARG " " HA " " " 1 0 1 C2 
    978 48 -0.611071 0.22266 30.0858 65 " " " " A 21 0 0 "ARG " " HB3" " " 1 0 1 C2 
    979 48 -0.785498 -1.34213 30.6284 65 " " " " A 21 0 0 "ARG " " HB2" " " 1 0 1 C2 
    980 48 -0.0014628 0.445438 33.0049 65 " " " " A 21 0 0 "ARG " " HG3" " " 1 0 1 C2 
    981 48 1.0221 0.443992 31.507 65 " " " " A 21 0 0 "ARG " " HG2" " " 1 0 1 C2 
    982 48 1.82642 -1.0401 33.1642 65 " " " " A 21 0 0 "ARG " " HD3" " " 1 0 1 C2 
    983 48 1.54958 -1.76478 31.561 65 " " " " A 21 0 0 "ARG " " HD2" " " 1 0 1 C2 
    984 48 -0.342502 -2.11251 33.8742 65 " " " " A 21 0 0 "ARG " " HE " " " 1 0 1 C2 
    985 48 -1.00825 -5.5176 32.8267 65 " " " " A 21 0 0 "ARG " HH12 " " 1 0 1 C2 
    986 48 -1.11578 -4.29164 34.0514 65 " " " " A 21 0 0 "ARG " HH11 " " 1 0 1 C2 
    987 48 0.38768 -4.99275 31.016 65 " " " " A 21 0 0 "ARG " HH22 " " 1 0 1 C2 
    988 48 0.947586 -3.36538 30.7419 65 " " " " A 21 0 0 "ARG " HH21 " " 1 0 1 C2 
    989 40 -3.83577 0.756241 29.6661 66 " " " " A 43 0 0 "THR " " N  " " " 7 0 1 C2 
    990 14 -4.67689 0.587042 28.4675 66 " " " " A 2 0 0 "THR " " CA " " " 6 0 1 C2 
    991 14 -3.73637 0.565342 27.2668 66 " " " " A 2 0 0 "THR " " C  " " " 6 0 1 C2 
    992 23 -2.59863 1.01293 27.4309 66 " " " " A 70 0 0 "THR " " O  " " " 8 0 1 C2 
    993 14 -5.66314 1.80527 28.382 66 " " " " A 2 0 0 "THR " " CB " " " 6 0 1 C2 
    994 23 -6.58074 1.5733 27.37 66 " " " " A 70 0 0 "THR " " OG1" " " 8 0 1 C2 
    995 14 -5.15366 3.26611 28.2022 66 " " " " A 2 0 0 "THR " " CG2" " " 6 0 1 C2 
    996 48 -3.60533 1.71353 29.8911 66 " " " " A 21 0 0 "THR " " H  " " " 1 0 1 C2 
    997 48 -5.27271 -0.325165 28.4988 66 " " " " A 21 0 0 "THR " " HA " " " 1 0 1 C2 
    998 48 -6.27424 1.78961 29.2845 66 " " " " A 21 0 0 "THR " " HB " " " 1 0 1 C2 
    999 48 -7.06636 0.783737 27.5537 66 " " " " A 21 0 0 "THR " " HG1" " " 1 0 1 C2 
    1000 48 -4.30543 3.4302 27.5377 66 " " " " A 21 0 0 "THR " HG21 " " 1 0 1 C2 
    1001 48 -5.89889 4.04433 28.0376 66 " " " " A 21 0 0 "THR " HG22 " " 1 0 1 C2 
    1002 48 -4.77044 3.46488 29.2031 66 " " " " A 21 0 0 "THR " HG23 " " 1 0 1 C2 
    1003 40 -4.27779 0.315389 26.085 67 " " " " A 43 0 0 "SER " " N  " " " 7 0 1 C2 
    1004 14 -3.61826 0.623773 24.7896 67 " " " " A 2 0 0 "SER " " CA " " " 6 0 1 C2 
    1005 14 -4.21718 1.94204 24.1696 67 " " " " A 2 0 0 "SER " " C  " " " 6 0 1 C2 
    1006 23 -3.65573 2.42838 23.1742 67 " " " " A 70 0 0 "SER " " O  " " " 8 0 1 C2 
    1007 14 -3.74629 -0.558106 23.8001 67 " " " " A 2 0 0 "SER " " CB " " " 6 0 1 C2 
    1008 23 -5.12406 -0.885823 23.3715 67 " " " " A 70 0 0 "SER " " OG " " " 8 0 1 C2 
    1009 48 -5.26355 0.139167 25.9534 67 " " " " A 21 0 0 "SER " " H  " " " 1 0 1 C2 
    1010 48 -2.57907 0.932804 24.9022 67 " " " " A 21 0 0 "SER " " HA " " " 1 0 1 C2 
    1011 48 -3.2089 -1.47407 24.0457 67 " " " " A 21 0 0 "SER " " HB3" " " 1 0 1 C2 
    1012 48 -3.19639 -0.254956 22.9091 67 " " " " A 21 0 0 "SER " " HB2" " " 1 0 1 C2 
    1013 48 -5.63622 -0.909828 24.1653 67 " " " " A 21 0 0 "SER " " HG " " " 1 0 1 C2 
    1014 40 -5.2947 2.56766 24.736 68 " " " " A 43 0 0 "HIE " " N  " " " 7 0 1 C2 
    1015 14 -5.96693 3.67016 24.1626 68 " " " " A 2 0 0 "HIE " " CA " " " 6 0 1 C2 
    1016 14 -5.02388 4.97467 24.1819 68 " " " " A 2 0 0 "HIE " " C  " " " 6 0 1 C2 
    1017 23 -4.43751 5.28824 23.1362 68 " " " " A 70 0 0 "HIE " " O  " " " 8 0 1 C2 
    1018 14 -7.34908 3.96202 24.8194 68 " " " " A 2 0 0 "HIE " " CB " " " 6 0 1 C2 
    1019 14 -8.49663 3.08985 24.249 68 " " " " A 2 0 0 "HIE " " CG " " " 6 0 1 C2 
    1020 40 -9.8467 3.44536 24.4902 68 " " " " A 43 0 0 "HIE " " ND1" " " 7 0 1 C2 
    1021 14 -8.4785 1.93279 23.4707 68 " " " " A 2 0 0 "HIE " " CD2" " " 6 0 1 C2 
    1022 14 -10.5503 2.52653 23.8828 68 " " " " A 2 0 0 "HIE " " CE1" " " 6 0 1 C2 
    1023 40 -9.82727 1.54155 23.3506 68 " " " " A 43 0 0 "HIE " " NE2" " " 7 0 1 C2 
    1024 48 -5.54654 2.29843 25.6763 68 " " " " A 21 0 0 "HIE " " H  " " " 1 0 1 C2 
    1025 48 -6.18792 3.45532 23.1171 68 " " " " A 21 0 0 "HIE " " HA " " " 1 0 1 C2 
    1026 48 -7.62745 5.01167 24.7253 68 " " " " A 21 0 0 "HIE " " HB3" " " 1 0 1 C2 
    1027 48 -7.38152 3.73751 25.8856 68 " " " " A 21 0 0 "HIE " " HB2" " " 1 0 1 C2 
    1028 48 -7.68806 1.21297 23.3176 68 " " " " A 21 0 0 "HIE " " HD2" " " 1 0 1 C2 
    1029 48 -11.6281 2.58116 23.9241 68 " " " " A 21 0 0 "HIE " " HE1" " " 1 0 1 C2 
    1030 40 -4.91799 5.66329 25.3841 69 " " " " A 43 0 0 "VAL " " N  " " " 7 0 1 C2 
    1031 14 -4.05387 6.73235 25.7476 69 " " " " A 2 0 0 "VAL " " CA " " " 6 0 1 C2 
    1032 14 -3.65946 6.64093 27.2436 69 " " " " A 2 0 0 "VAL " " C  " " " 6 0 1 C2 
    1033 23 -4.45999 6.31824 28.1135 69 " " " " A 70 0 0 "VAL " " O  " " " 8 0 1 C2 
    1034 14 -4.71578 8.08817 25.3163 69 " " " " A 2 0 0 "VAL " " CB " " " 6 0 1 C2 
    1035 14 -5.99721 8.5966 26.123 69 " " " " A 2 0 0 "VAL " " CG1" " " 6 0 1 C2 
    1036 14 -3.69166 9.19442 25.0872 69 " " " " A 2 0 0 "VAL " " CG2" " " 6 0 1 C2 
    1037 48 -5.31595 5.19226 26.1841 69 " " " " A 21 0 0 "VAL " " H  " " " 1 0 1 C2 
    1038 48 -3.14587 6.70424 25.1452 69 " " " " A 21 0 0 "VAL " " HA " " " 1 0 1 C2 
    1039 48 -5.12613 7.91419 24.3216 69 " " " " A 21 0 0 "VAL " " HB " " " 1 0 1 C2 
    1040 48 -6.45132 9.46587 25.6474 69 " " " " A 21 0 0 "VAL " HG11 " " 1 0 1 C2 
    1041 48 -6.85186 7.92436 26.0471 69 " " " " A 21 0 0 "VAL " HG12 " " 1 0 1 C2 
    1042 48 -5.93505 8.91917 27.1623 69 " " " " A 21 0 0 "VAL " HG13 " " 1 0 1 C2 
    1043 48 -3.97085 10.2481 25.0878 69 " " " " A 21 0 0 "VAL " HG21 " " 1 0 1 C2 
    1044 48 -2.93056 9.1022 25.862 69 " " " " A 21 0 0 "VAL " HG22 " " 1 0 1 C2 
    1045 48 -3.25396 8.9359 24.123 69 " " " " A 21 0 0 "VAL " HG23 " " 1 0 1 C2 
    1046 40 -2.36799 6.88483 27.5495 70 " " " " A 43 0 0 "VAL " " N  " " " 7 0 1 C2 
    1047 14 -1.77848 7.14441 28.8535 70 " " " " A 2 0 0 "VAL " " CA " " " 6 0 1 C2 
    1048 14 -1.06561 8.51427 28.8535 70 " " " " A 2 0 0 "VAL " " C  " " " 6 0 1 C2 
    1049 23 -0.485267 8.8938 27.8416 70 " " " " A 70 0 0 "VAL " " O  " " " 8 0 1 C2 
    1050 14 -0.840049 5.97839 29.2521 70 " " " " A 2 0 0 "VAL " " CB " " " 6 0 1 C2 
    1051 14 -1.51347 4.58361 29.3371 70 " " " " A 2 0 0 "VAL " " CG1" " " 6 0 1 C2 
    1052 14 0.537291 5.96315 28.6149 70 " " " " A 2 0 0 "VAL " " CG2" " " 6 0 1 C2 
    1053 48 -1.70396 7.08146 26.8143 70 " " " " A 21 0 0 "VAL " " H  " " " 1 0 1 C2 
    1054 48 -2.59988 7.17508 29.5694 70 " " " " A 21 0 0 "VAL " " HA " " " 1 0 1 C2 
    1055 48 -0.668409 6.36293 30.2575 70 " " " " A 21 0 0 "VAL " " HB " " " 1 0 1 C2 
    1056 48 -1.11295 3.88349 30.0702 70 " " " " A 21 0 0 "VAL " HG11 " " 1 0 1 C2 
    1057 48 -2.56084 4.68758 29.6205 70 " " " " A 21 0 0 "VAL " HG12 " " 1 0 1 C2 
    1058 48 -1.40582 4.19488 28.3245 70 " " " " A 21 0 0 "VAL " HG13 " " 1 0 1 C2 
    1059 48 0.602036 5.8898 27.5293 70 " " " " A 21 0 0 "VAL " HG21 " " 1 0 1 C2 
    1060 48 1.20714 6.79325 28.8392 70 " " " " A 21 0 0 "VAL " HG22 " " 1 0 1 C2 
    1061 48 1.14864 5.21376 29.1176 70 " " " " A 21 0 0 "VAL " HG23 " " 1 0 1 C2 
    1062 40 -0.860535 9.19655 29.9605 71 " " " " A 43 0 0 "ALA " " N  " " " 7 0 1 C2 
    1063 14 -0.145352 10.4864 30.0837 71 " " " " A 2 0 0 "ALA " " CA " " " 6 0 1 C2 
    1064 14 1.05645 10.2763 30.9348 71 " " " " A 2 0 0 "ALA " " C  " " " 6 0 1 C2 
    1065 23 0.945197 10.1322 32.185 71 " " " " A 70 0 0 "ALA " " O  " " " 8 0 1 C2 
    1066 14 -1.13908 11.3848 30.9069 71 " " " " A 2 0 0 "ALA " " CB " " " 6 0 1 C2 
    1067 48 -1.16232 8.801 30.8395 71 " " " " A 21 0 0 "ALA " " H  " " " 1 0 1 C2 
    1068 48 0.0420297 10.8549 29.0751 71 " " " " A 21 0 0 "ALA " " HA " " " 1 0 1 C2 
    1069 48 -1.22739 11.212 31.9795 71 " " " " A 21 0 0 "ALA " " HB1" " " 1 0 1 C2 
    1070 48 -0.87675 12.4349 30.7782 71 " " " " A 21 0 0 "ALA " " HB2" " " 1 0 1 C2 
    1071 48 -2.12062 11.2534 30.4514 71 " " " " A 21 0 0 "ALA " " HB3" " " 1 0 1 C2 
    1072 40 2.21606 10.2473 30.3336 72 " " " " A 43 0 0 "ILE " " N  " " " 7 0 1 C2 
    1073 14 3.53513 10.0776 30.9361 72 " " " " A 2 0 0 "ILE " " CA " " " 6 0 1 C2 
    1074 14 4.04069 11.4977 31.351 72 " " " " A 2 0 0 "ILE " " C  " " " 6 0 1 C2 
    1075 23 4.07603 12.2606 30.3756 72 " " " " A 70 0 0 "ILE " " O  " " " 8 0 1 C2 
    1076 14 4.50683 9.28356 30.1467 72 " " " " A 2 0 0 "ILE " " CB " " " 6 0 1 C2 
    1077 14 3.89525 7.92719 29.5997 72 " " " " A 2 0 0 "ILE " " CG1" " " 6 0 1 C2 
    1078 14 5.7713 8.94567 30.9867 72 " " " " A 2 0 0 "ILE " " CG2" " " 6 0 1 C2 
    1079 14 4.92978 7.08583 28.9323 72 " " " " A 2 0 0 "ILE " " CD1" " " 6 0 1 C2 
    1080 48 2.33848 10.2878 29.3319 72 " " " " A 21 0 0 "ILE " " H  " " " 1 0 1 C2 
    1081 48 3.37053 9.49726 31.8439 72 " " " " A 21 0 0 "ILE " " HA " " " 1 0 1 C2 
    1082 48 4.72521 9.93175 29.298 72 " " " " A 21 0 0 "ILE " " HB " " " 1 0 1 C2 
    1083 48 3.14608 8.15352 28.841 72 " " " " A 21 0 0 "ILE " HG13 " " 1 0 1 C2 
    1084 48 3.47345 7.33298 30.4103 72 " " " " A 21 0 0 "ILE " HG12 " " 1 0 1 C2 
    1085 48 6.13784 9.72938 31.6497 72 " " " " A 21 0 0 "ILE " HG21 " " 1 0 1 C2 
    1086 48 5.50528 8.06931 31.5777 72 " " " " A 21 0 0 "ILE " HG22 " " 1 0 1 C2 
    1087 48 6.58595 8.65264 30.3244 72 " " " " A 21 0 0 "ILE " HG23 " " 1 0 1 C2 
    1088 48 5.59666 7.60376 28.2431 72 " " " " A 21 0 0 "ILE " HD11 " " 1 0 1 C2 
    1089 48 5.58172 6.65255 29.6909 72 " " " " A 21 0 0 "ILE " HD12 " " 1 0 1 C2 
    1090 48 4.43874 6.33507 28.3132 72 " " " " A 21 0 0 "ILE " HD13 " " 1 0 1 C2 
    1091 40 4.4218 11.8955 32.5701 73 " " " " A 43 0 0 "LEU " " N  " " " 7 0 1 C2 
    1092 14 4.58244 13.2847 33.0216 73 " " " " A 2 0 0 "LEU " " CA " " " 6 0 1 C2 
    1093 14 5.74389 13.2863 34.0219 73 " " " " A 2 0 0 "LEU " " C  " " " 6 0 1 C2 
    1094 23 5.74598 12.6119 35.0072 73 " " " " A 70 0 0 "LEU " " O  " " " 8 0 1 C2 
    1095 14 3.21738 13.8064 33.4764 73 " " " " A 2 0 0 "LEU " " CB " " " 6 0 1 C2 
    1096 14 2.52547 13.2036 34.7491 73 " " " " A 2 0 0 "LEU " " CG " " " 6 0 1 C2 
    1097 14 1.44105 14.1908 35.3618 73 " " " " A 2 0 0 "LEU " " CD1" " " 6 0 1 C2 
    1098 14 1.88612 11.8776 34.5568 73 " " " " A 2 0 0 "LEU " " CD2" " " 6 0 1 C2 
    1099 48 4.41119 11.1473 33.2485 73 " " " " A 21 0 0 "LEU " " H  " " " 1 0 1 C2 
    1100 48 5.00921 13.9666 32.2861 73 " " " " A 21 0 0 "LEU " " HA " " " 1 0 1 C2 
    1101 48 2.57313 13.5139 32.6472 73 " " " " A 21 0 0 "LEU " " HB3" " " 1 0 1 C2 
    1102 48 3.32754 14.8564 33.7473 73 " " " " A 21 0 0 "LEU " " HB2" " " 1 0 1 C2 
    1103 48 3.37926 13.2658 35.4238 73 " " " " A 21 0 0 "LEU " " HG " " " 1 0 1 C2 
    1104 48 1.80534 15.0505 35.9241 73 " " " " A 21 0 0 "LEU " HD11 " " 1 0 1 C2 
    1105 48 0.752051 14.5362 34.591 73 " " " " A 21 0 0 "LEU " HD12 " " 1 0 1 C2 
    1106 48 0.783965 13.6054 36.0049 73 " " " " A 21 0 0 "LEU " HD13 " " 1 0 1 C2 
    1107 48 1.73928 11.377 35.5139 73 " " " " A 21 0 0 "LEU " HD21 " " 1 0 1 C2 
    1108 48 0.867945 12.0154 34.1929 73 " " " " A 21 0 0 "LEU " HD22 " " 1 0 1 C2 
    1109 48 2.43688 11.2496 33.8566 73 " " " " A 21 0 0 "LEU " HD23 " " 1 0 1 C2 
    1110 40 6.78118 14.1139 33.7591 74 " " " " A 43 0 0 "THR " " N  " " " 7 0 1 C2 
    1111 14 7.83468 14.4061 34.6407 74 " " " " A 2 0 0 "THR " " CA " " " 6 0 1 C2 
    1112 14 7.29387 15.5695 35.5154 74 " " " " A 2 0 0 "THR " " C  " " " 6 0 1 C2 
    1113 23 6.67247 16.5162 35.0307 74 " " " " A 70 0 0 "THR " " O  " " " 8 0 1 C2 
    1114 14 9.08853 14.8747 33.8403 74 " " " " A 2 0 0 "THR " " CB " " " 6 0 1 C2 
    1115 23 8.90586 15.9204 32.9458 74 " " " " A 70 0 0 "THR " " OG1" " " 8 0 1 C2 
    1116 14 9.68066 13.7961 33.0063 74 " " " " A 2 0 0 "THR " " CG2" " " 6 0 1 C2 
    1117 48 6.78413 14.6594 32.909 74 " " " " A 21 0 0 "THR " " H  " " " 1 0 1 C2 
    1118 48 7.99329 13.4986 35.2232 74 " " " " A 21 0 0 "THR " " HA " " " 1 0 1 C2 
    1119 48 9.89437 15.1039 34.5375 74 " " " " A 21 0 0 "THR " " HB " " " 1 0 1 C2 
    1120 48 8.57498 15.5946 32.1228 74 " " " " A 21 0 0 "THR " " HG1" " " 1 0 1 C2 
    1121 48 8.85366 13.4482 32.3873 74 " " " " A 21 0 0 "THR " HG21 " " 1 0 1 C2 
    1122 48 10.4858 14.2676 32.4427 74 " " " " A 21 0 0 "THR " HG22 " " 1 0 1 C2 
    1123 48 9.93048 12.9548 33.6527 74 " " " " A 21 0 0 "THR " HG23 " " 1 0 1 C2 
    1124 40 7.65293 15.6255 36.7913 75 " " " " A 43 0 0 "PRO " " N  " " " 7 0 1 C2 
    1125 14 7.39778 16.843 37.5608 75 " " " " A 2 0 0 "PRO " " CA " " " 6 0 1 C2 
    1126 14 8.3434 18.0211 37.121 75 " " " " A 2 0 0 "PRO " " C  " " " 6 0 1 C2 
    1127 23 9.36822 17.6913 36.5925 75 " " " " A 70 0 0 "PRO " " O  " " " 8 0 1 C2 
    1128 14 7.7131 16.381 38.9627 75 " " " " A 2 0 0 "PRO " " CB " " " 6 0 1 C2 
    1129 14 8.76507 15.2768 38.8319 75 " " " " A 2 0 0 "PRO " " CG " " " 6 0 1 C2 
    1130 14 8.37554 14.6104 37.523 75 " " " " A 2 0 0 "PRO " " CD " " " 6 0 1 C2 
    1131 48 6.39837 17.2498 37.4067 75 " " " " A 21 0 0 "PRO " " HA " " " 1 0 1 C2 
    1132 48 6.81091 15.9407 39.3873 75 " " " " A 21 0 0 "PRO " " HB3" " " 1 0 1 C2 
    1133 48 8.11225 17.1714 39.5983 75 " " " " A 21 0 0 "PRO " " HB2" " " 1 0 1 C2 
    1134 48 8.75411 14.7548 39.7887 75 " " " " A 21 0 0 "PRO " " HG3" " " 1 0 1 C2 
    1135 48 9.70459 15.7823 38.6085 75 " " " " A 21 0 0 "PRO " " HG2" " " 1 0 1 C2 
    1136 48 9.30687 14.309 37.0435 75 " " " " A 21 0 0 "PRO " " HD2" " " 1 0 1 C2 
    1137 48 7.78528 13.7143 37.7145 75 " " " " A 21 0 0 "PRO " " HD3" " " 1 0 1 C2 
    1138 40 8.00803 19.3182 37.3591 76 " " " " A 43 0 0 "PRO " " N  " " " 7 0 1 C2 
    1139 14 8.96734 20.4468 37.1245 76 " " " " A 2 0 0 "PRO " " CA " " " 6 0 1 C2 
    1140 14 10.3798 20.2177 37.6986 76 " " " " A 2 0 0 "PRO " " C  " " " 6 0 1 C2 
    1141 23 10.5872 19.5709 38.7487 76 " " " " A 70 0 0 "PRO " " O  " " " 8 0 1 C2 
    1142 14 8.27429 21.684 37.7474 76 " " " " A 2 0 0 "PRO " " CB " " " 6 0 1 C2 
    1143 14 6.80462 21.3485 38.0223 76 " " " " A 2 0 0 "PRO " " CG " " " 6 0 1 C2 
    1144 14 6.76425 19.7872 37.9655 76 " " " " A 2 0 0 "PRO " " CD " " " 6 0 1 C2 
    1145 48 9.01496 20.469 36.0358 76 " " " " A 21 0 0 "PRO " " HA " " " 1 0 1 C2 
    1146 48 8.39104 22.5189 37.0565 76 " " " " A 21 0 0 "PRO " " HB3" " " 1 0 1 C2 
    1147 48 8.75107 21.8659 38.7106 76 " " " " A 21 0 0 "PRO " " HB2" " " 1 0 1 C2 
    1148 48 6.16475 21.7875 37.2568 76 " " " " A 21 0 0 "PRO " " HG3" " " 1 0 1 C2 
    1149 48 6.50126 21.7408 38.993 76 " " " " A 21 0 0 "PRO " " HG2" " " 1 0 1 C2 
    1150 48 6.71189 19.3766 38.9739 76 " " " " A 21 0 0 "PRO " " HD2" " " 1 0 1 C2 
    1151 48 5.85766 19.3652 37.5318 76 " " " " A 21 0 0 "PRO " " HD3" " " 1 0 1 C2 
    1152 40 11.3969 20.7765 36.9827 77 " " " " A 43 0 0 "ASP " " N  " " " 7 0 1 C2 
    1153 14 12.8553 20.6352 37.239 77 " " " " A 2 0 0 "ASP " " CA " " " 6 0 1 C2 
    1154 14 13.5135 21.2044 38.5301 77 " " " " A 2 0 0 "ASP " " C  " " " 6 0 1 C2 
    1155 23 14.7734 21.2413 38.7083 77 " " " " A 70 0 0 "ASP " " O  " " " 8 0 1 C2 
    1156 14 13.4965 21.2839 36.045 77 " " " " A 2 0 0 "ASP " " CB " " " 6 0 1 C2 
    1157 14 13.4139 22.8397 35.8737 77 " " " " A 2 0 0 "ASP " " CG " " " 6 0 1 C2 
    1158 23 14.4973 23.4763 35.6308 77 " " " " A 70 0 0 "ASP " " OD1" " " 8 0 1 C2 
    1159 23 12.379 23.465 36.1178 77 " " " " A 70 0 0 "ASP " " OD2" " " 8 0 1 C2 
    1160 48 11.1434 21.2726 36.1402 77 " " " " A 21 0 0 "ASP " " H  " " " 1 0 1 C2 
    1161 48 13.0281 19.559 37.2371 77 " " " " A 21 0 0 "ASP " " HA " " " 1 0 1 C2 
    1162 48 13.1223 20.9311 35.0839 77 " " " " A 21 0 0 "ASP " " HB3" " " 1 0 1 C2 
    1163 48 14.5631 21.0688 35.9808 77 " " " " A 21 0 0 "ASP " " HB2" " " 1 0 1 C2 
    1164 40 12.6693 21.5285 39.4918 78 " " " " A 43 0 0 "ASP " " N  " " " 7 0 1 C2 
    1165 14 13.0067 21.8738 40.883 78 " " " " A 2 0 0 "ASP " " CA " " " 6 0 1 C2 
    1166 14 12.2536 21.0779 41.924 78 " " " " A 2 0 0 "ASP " " C  " " " 6 0 1 C2 
    1167 23 12.2217 21.4351 43.0952 78 " " " " A 70 0 0 "ASP " " O  " " " 8 0 1 C2 
    1168 14 12.9951 23.3682 41.2212 78 " " " " A 2 0 0 "ASP " " CB " " " 6 0 1 C2 
    1169 14 11.6409 23.9434 41.4375 78 " " " " A 2 0 0 "ASP " " CG " " " 6 0 1 C2 
    1170 23 11.6409 24.8266 42.3657 78 " " " " A 70 0 0 "ASP " " OD1" " " 8 0 1 C2 
    1171 23 10.7024 23.6815 40.76 78 " " " " A 70 0 0 "ASP " " OD2" " " 8 0 1 C2 
    1172 48 11.6972 21.3823 39.2597 78 " " " " A 21 0 0 "ASP " " H  " " " 1 0 1 C2 
    1173 48 14.0353 21.5587 41.0584 78 " " " " A 21 0 0 "ASP " " HA " " " 1 0 1 C2 
    1174 48 13.4256 24.0704 40.5072 78 " " " " A 21 0 0 "ASP " " HB3" " " 1 0 1 C2 
    1175 48 13.5447 23.5151 42.1509 78 " " " " A 21 0 0 "ASP " " HB2" " " 1 0 1 C2 
    1176 40 11.5806 19.9616 41.587 79 " " " " A 43 0 0 "LYS " " N  " " " 7 0 1 C2 
    1177 14 10.9006 19.1544 42.5064 79 " " " " A 2 0 0 "LYS " " CA " " " 6 0 1 C2 
    1178 14 10.9309 17.6419 42.0696 79 " " " " A 2 0 0 "LYS " " C  " " " 6 0 1 C2 
    1179 23 11.5047 17.2347 41.0797 79 " " " " A 70 0 0 "LYS " " O  " " " 8 0 1 C2 
    1180 14 9.53167 19.8365 42.7426 79 " " " " A 2 0 0 "LYS " " CB " " " 6 0 1 C2 
    1181 14 8.61749 20.2363 41.5332 79 " " " " A 2 0 0 "LYS " " CG " " " 6 0 1 C2 
    1182 14 7.17774 20.457 42.0098 79 " " " " A 2 0 0 "LYS " " CD " " " 6 0 1 C2 
    1183 14 7.09803 21.7783 42.7676 79 " " " " A 2 0 0 "LYS " " CE " " " 6 0 1 C2 
    1184 40 5.8948 21.9483 43.4388 79 " " " " A 43 0 0 "LYS " " NZ " " " 7 0 1 C2 
    1185 48 11.4441 19.6934 40.6229 79 " " " " A 21 0 0 "LYS " " H  " " " 1 0 1 C2 
    1186 48 11.4048 19.1973 43.4718 79 " " " " A 21 0 0 "LYS " " HA " " " 1 0 1 C2 
    1187 48 9.52842 20.7226 43.3774 79 " " " " A 21 0 0 "LYS " " HB3" " " 1 0 1 C2 
    1188 48 8.94991 19.0948 43.2897 79 " " " " A 21 0 0 "LYS " " HB2" " " 1 0 1 C2 
    1189 48 8.55266 19.5536 40.686 79 " " " " A 21 0 0 "LYS " " HG3" " " 1 0 1 C2 
    1190 48 8.96717 21.1588 41.0696 79 " " " " A 21 0 0 "LYS " " HG2" " " 1 0 1 C2 
    1191 48 6.90112 19.5945 42.6162 79 " " " " A 21 0 0 "LYS " " HD3" " " 1 0 1 C2 
    1192 48 6.42425 20.4749 41.2224 79 " " " " A 21 0 0 "LYS " " HD2" " " 1 0 1 C2 
    1193 48 7.1126 22.5208 41.9697 79 " " " " A 21 0 0 "LYS " " HE3" " " 1 0 1 C2 
    1194 48 7.92474 21.9772 43.4496 79 " " " " A 21 0 0 "LYS " " HE2" " " 1 0 1 C2 
    1195 48 5.1879 22.2121 42.7674 79 " " " " A 21 0 0 "LYS " " HZ1" " " 1 0 1 C2 
    1196 48 5.64585 21.1216 43.9631 79 " " " " A 21 0 0 "LYS " " HZ2" " " 1 0 1 C2 
    1197 48 6.07296 22.7158 44.0707 79 " " " " A 21 0 0 "LYS " " HZ3" " " 1 0 1 C2 
    1198 40 10.2334 16.8394 42.8665 80 " " " " A 43 0 0 "LYS " " N  " " " 7 0 1 C2 
    1199 14 10.0872 15.3819 42.5421 80 " " " " A 2 0 0 "LYS " " CA " " " 6 0 1 C2 
    1200 14 8.61152 14.976 42.5091 80 " " " " A 2 0 0 "LYS " " C  " " " 6 0 1 C2 
    1201 23 7.80173 15.8273 42.8475 80 " " " " A 70 0 0 "LYS " " O  " " " 8 0 1 C2 
    1202 14 10.9527 14.5239 43.5033 80 " " " " A 2 0 0 "LYS " " CB " " " 6 0 1 C2 
    1203 14 12.4059 14.9281 43.4615 80 " " " " A 2 0 0 "LYS " " CG " " " 6 0 1 C2 
    1204 14 13.3689 13.8016 44.0138 80 " " " " A 2 0 0 "LYS " " CD " " " 6 0 1 C2 
    1205 14 14.7843 14.3282 43.8856 80 " " " " A 2 0 0 "LYS " " CE " " " 6 0 1 C2 
    1206 40 15.7496 13.3772 44.4123 80 " " " " A 43 0 0 "LYS " " NZ " " " 7 0 1 C2 
    1207 48 9.81452 17.2482 43.6896 80 " " " " A 21 0 0 "LYS " " H  " " " 1 0 1 C2 
    1208 48 10.4869 15.1669 41.5511 80 " " " " A 21 0 0 "LYS " " HA " " " 1 0 1 C2 
    1209 48 10.9576 13.4725 43.2157 80 " " " " A 21 0 0 "LYS " " HB3" " " 1 0 1 C2 
    1210 48 10.5007 14.5401 44.4951 80 " " " " A 21 0 0 "LYS " " HB2" " " 1 0 1 C2 
    1211 48 12.695 15.8689 43.93 80 " " " " A 21 0 0 "LYS " " HG3" " " 1 0 1 C2 
    1212 48 12.7707 15.1144 42.4514 80 " " " " A 21 0 0 "LYS " " HG2" " " 1 0 1 C2 
    1213 48 13.1129 12.8924 43.4699 80 " " " " A 21 0 0 "LYS " " HD3" " " 1 0 1 C2 
    1214 48 13.1427 13.6518 45.0695 80 " " " " A 21 0 0 "LYS " " HD2" " " 1 0 1 C2 
    1215 48 14.8677 15.2548 44.4537 80 " " " " A 21 0 0 "LYS " " HE3" " " 1 0 1 C2 
    1216 48 15.0106 14.5989 42.8543 80 " " " " A 21 0 0 "LYS " " HE2" " " 1 0 1 C2 
    1217 48 16.5723 13.8788 44.7151 80 " " " " A 21 0 0 "LYS " " HZ1" " " 1 0 1 C2 
    1218 48 15.375 12.9085 45.2247 80 " " " " A 21 0 0 "LYS " " HZ2" " " 1 0 1 C2 
    1219 48 15.8706 12.6293 43.7443 80 " " " " A 21 0 0 "LYS " " HZ3" " " 1 0 1 C2 
    1220 40 8.2714 13.7421 42.127 81 " " " " A 43 0 0 "VAL " " N  " " " 7 0 1 C2 
    1221 14 6.83421 13.2961 42.0329 81 " " " " A 2 0 0 "VAL " " CA " " " 6 0 1 C2 
    1222 14 6.20823 13.0451 43.3417 81 " " " " A 2 0 0 "VAL " " C  " " " 6 0 1 C2 
    1223 23 4.96618 13.153 43.4639 81 " " " " A 70 0 0 "VAL " " O  " " " 8 0 1 C2 
    1224 14 6.70342 11.9262 41.1678 81 " " " " A 2 0 0 "VAL " " CB " " " 6 0 1 C2 
    1225 14 6.90743 12.1986 39.6273 81 " " " " A 2 0 0 "VAL " " CG1" " " 6 0 1 C2 
    1226 14 7.6384 10.8024 41.6284 81 " " " " A 2 0 0 "VAL " " CG2" " " 6 0 1 C2 
    1227 48 8.91712 13.0269 41.8244 81 " " " " A 21 0 0 "VAL " " H  " " " 1 0 1 C2 
    1228 48 6.3454 14.1354 41.5382 81 " " " " A 21 0 0 "VAL " " HA " " " 1 0 1 C2 
    1229 48 5.63973 11.7277 41.2991 81 " " " " A 21 0 0 "VAL " " HB " " " 1 0 1 C2 
    1230 48 7.93882 12.4501 39.3801 81 " " " " A 21 0 0 "VAL " HG11 " " 1 0 1 C2 
    1231 48 6.66034 11.2155 39.2266 81 " " " " A 21 0 0 "VAL " HG12 " " 1 0 1 C2 
    1232 48 6.18475 12.924 39.2537 81 " " " " A 21 0 0 "VAL " HG13 " " 1 0 1 C2 
    1233 48 8.65462 10.8596 41.2383 81 " " " " A 21 0 0 "VAL " HG21 " " 1 0 1 C2 
    1234 48 7.63099 10.6412 42.7064 81 " " " " A 21 0 0 "VAL " HG22 " " 1 0 1 C2 
    1235 48 7.16082 9.85057 41.3957 81 " " " " A 21 0 0 "VAL " HG23 " " 1 0 1 C2 
    1236 40 7.02628 12.932 44.4048 82 " " " " A 43 0 0 "THR " " N  " " " 7 0 1 C2 
    1237 14 6.55584 12.7881 45.8167 82 " " " " A 2 0 0 "THR " " CA " " " 6 0 1 C2 
    1238 14 6.1959 14.1912 46.4133 82 " " " " A 2 0 0 "THR " " C  " " " 6 0 1 C2 
    1239 23 5.78674 14.3323 47.5094 82 " " " " A 70 0 0 "THR " " O  " " " 8 0 1 C2 
    1240 14 7.68327 12.1425 46.6153 82 " " " " A 2 0 0 "THR " " CB " " " 6 0 1 C2 
    1241 23 8.87508 12.866 46.4109 82 " " " " A 70 0 0 "THR " " OG1" " " 8 0 1 C2 
    1242 14 7.87313 10.6958 46.119 82 " " " " A 2 0 0 "THR " " CG2" " " 6 0 1 C2 
    1243 48 8.00901 12.9584 44.1732 82 " " " " A 21 0 0 "THR " " H  " " " 1 0 1 C2 
    1244 48 5.63633 12.2075 45.8904 82 " " " " A 21 0 0 "THR " " HA " " " 1 0 1 C2 
    1245 48 7.49536 12.0921 47.6878 82 " " " " A 21 0 0 "THR " " HB " " " 1 0 1 C2 
    1246 48 8.62074 13.679 46.8199 82 " " " " A 21 0 0 "THR " " HG1" " " 1 0 1 C2 
    1247 48 6.9359 10.1393 46.1157 82 " " " " A 21 0 0 "THR " HG21 " " 1 0 1 C2 
    1248 48 8.16347 10.7816 45.0719 82 " " " " A 21 0 0 "THR " HG22 " " 1 0 1 C2 
    1249 48 8.59756 10.1368 46.7114 82 " " " " A 21 0 0 "THR " HG23 " " 1 0 1 C2 
    1250 40 6.29995 15.3019 45.5696 83 " " " " A 43 0 0 "ASP " " N  " " " 7 0 1 C2 
    1251 14 5.90117 16.6943 45.9726 83 " " " " A 2 0 0 "ASP " " CA " " " 6 0 1 C2 
    1252 14 4.41639 16.8124 46.2693 83 " " " " A 2 0 0 "ASP " " C  " " " 6 0 1 C2 
    1253 23 3.51108 16.5221 45.5677 83 " " " " A 70 0 0 "ASP " " O  " " " 8 0 1 C2 
    1254 14 6.34721 17.7685 44.964 83 " " " " A 2 0 0 "ASP " " CB " " " 6 0 1 C2 
    1255 14 6.12978 19.1611 45.4371 83 " " " " A 2 0 0 "ASP " " CG " " " 6 0 1 C2 
    1256 23 5.37107 19.8448 44.7484 83 " " " " A 70 0 0 "ASP " " OD1" " " 8 0 1 C2 
    1257 23 6.64322 19.6781 46.4603 83 " " " " A 70 0 0 "ASP " " OD2" " " 8 0 1 C2 
    1258 48 6.5885 15.1143 44.62 83 " " " " A 21 0 0 "ASP " " H  " " " 1 0 1 C2 
    1259 48 6.41244 16.9355 46.9045 83 " " " " A 21 0 0 "ASP " " HA " " " 1 0 1 C2 
    1260 48 5.9197 17.5486 43.9857 83 " " " " A 21 0 0 "ASP " " HB3" " " 1 0 1 C2 
    1261 48 7.43567 17.8225 44.9429 83 " " " " A 21 0 0 "ASP " " HB2" " " 1 0 1 C2 
    1262 40 4.14977 17.2617 47.4769 84 " " " " A 43 0 0 "LYS " " N  " " " 7 0 1 C2 
    1263 14 2.91056 17.5522 48.2193 84 " " " " A 2 0 0 "LYS " " CA " " " 6 0 1 C2 
    1264 14 2.04841 18.4703 47.4193 84 " " " " A 2 0 0 "LYS " " C  " " " 6 0 1 C2 
    1265 23 0.883201 18.186 47.1624 84 " " " " A 70 0 0 "LYS " " O  " " " 8 0 1 C2 
    1266 14 3.28952 17.9852 49.5649 84 " " " " A 2 0 0 "LYS " " CB " " " 6 0 1 C2 
    1267 14 2.13521 17.9598 50.5652 84 " " " " A 2 0 0 "LYS " " CG " " " 6 0 1 C2 
    1268 14 2.71747 17.8076 52.0213 84 " " " " A 2 0 0 "LYS " " CD " " " 6 0 1 C2 
    1269 14 1.58562 17.5148 52.9694 84 " " " " A 2 0 0 "LYS " " CE " " " 6 0 1 C2 
    1270 40 2.07179 17.085 54.3099 84 " " " " A 43 0 0 "LYS " " NZ " " " 7 0 1 C2 
    1271 48 5.01721 17.2891 47.9935 84 " " " " A 21 0 0 "LYS " " H  " " " 1 0 1 C2 
    1272 48 2.46788 16.5608 48.3154 84 " " " " A 21 0 0 "LYS " " HA " " " 1 0 1 C2 
    1273 48 3.63084 19.0191 49.5134 84 " " " " A 21 0 0 "LYS " " HB3" " " 1 0 1 C2 
    1274 48 4.22223 17.5128 49.873 84 " " " " A 21 0 0 "LYS " " HB2" " " 1 0 1 C2 
    1275 48 1.56292 17.0494 50.3872 84 " " " " A 21 0 0 "LYS " " HG3" " " 1 0 1 C2 
    1276 48 1.53619 18.8591 50.422 84 " " " " A 21 0 0 "LYS " " HG2" " " 1 0 1 C2 
    1277 48 3.27707 18.6932 52.3224 84 " " " " A 21 0 0 "LYS " " HD3" " " 1 0 1 C2 
    1278 48 3.39143 16.9664 52.1837 84 " " " " A 21 0 0 "LYS " " HD2" " " 1 0 1 C2 
    1279 48 0.861908 16.8322 52.5239 84 " " " " A 21 0 0 "LYS " " HE3" " " 1 0 1 C2 
    1280 48 0.989413 18.4271 52.9841 84 " " " " A 21 0 0 "LYS " " HE2" " " 1 0 1 C2 
    1281 48 2.53924 17.8834 54.715 84 " " " " A 21 0 0 "LYS " " HZ1" " " 1 0 1 C2 
    1282 48 1.32418 16.8374 54.9422 84 " " " " A 21 0 0 "LYS " " HZ2" " " 1 0 1 C2 
    1283 48 2.76447 16.35 54.3222 84 " " " " A 21 0 0 "LYS " " HZ3" " " 1 0 1 C2 
    1284 40 2.59561 19.548 46.8156 85 " " " " A 43 0 0 "ALA " " N  " " " 7 0 1 C2 
    1285 14 1.95479 20.602 46.0632 85 " " " " A 2 0 0 "ALA " " CA " " " 6 0 1 C2 
    1286 14 1.62646 20.162 44.6894 85 " " " " A 2 0 0 "ALA " " C  " " " 6 0 1 C2 
    1287 23 0.426475 20.1049 44.2677 85 " " " " A 70 0 0 "ALA " " O  " " " 8 0 1 C2 
    1288 14 2.88416 21.8451 46.1126 85 " " " " A 2 0 0 "ALA " " CB " " " 6 0 1 C2 
    1289 48 3.59561 19.663 46.8984 85 " " " " A 21 0 0 "ALA " " H  " " " 1 0 1 C2 
    1290 48 1.04941 20.8144 46.6318 85 " " " " A 21 0 0 "ALA " " HA " " " 1 0 1 C2 
    1291 48 2.77867 22.4568 45.2166 85 " " " " A 21 0 0 "ALA " " HB1" " " 1 0 1 C2 
    1292 48 2.71557 22.456 46.9995 85 " " " " A 21 0 0 "ALA " " HB2" " " 1 0 1 C2 
    1293 48 3.95453 21.6393 46.1202 85 " " " " A 21 0 0 "ALA " " HB3" " " 1 0 1 C2 
    1294 40 2.62467 19.6341 44.0221 86 " " " " A 43 0 0 "TRP " " N  " " " 7 0 1 C2 
    1295 14 2.58063 18.9503 42.695 86 " " " " A 2 0 0 "TRP " " CA " " " 6 0 1 C2 
    1296 14 1.38147 18.0279 42.6166 86 " " " " A 2 0 0 "TRP " " C  " " " 6 0 1 C2 
    1297 23 0.435824 18.1944 41.8328 86 " " " " A 70 0 0 "TRP " " O  " " " 8 0 1 C2 
    1298 14 3.81501 18.3141 42.2552 86 " " " " A 2 0 0 "TRP " " CB " " " 6 0 1 C2 
    1299 14 3.94838 17.7852 40.8843 86 " " " " A 2 0 0 "TRP " " CG " " " 6 0 1 C2 
    1300 14 4.12071 18.5809 39.8607 86 " " " " A 2 0 0 "TRP " " CD1" " " 6 0 1 C2 
    1301 14 3.86466 16.3873 40.3465 86 " " " " A 2 0 0 "TRP " " CD2" " " 6 0 1 C2 
    1302 40 4.0215 17.8248 38.691 86 " " " " A 43 0 0 "TRP " " NE1" " " 7 0 1 C2 
    1303 14 3.85577 16.4592 38.9674 86 " " " " A 2 0 0 "TRP " " CE2" " " 6 0 1 C2 
    1304 14 3.7633 15.0694 40.9475 86 " " " " A 2 0 0 "TRP " " CE3" " " 6 0 1 C2 
    1305 14 3.81601 15.3732 38.1306 86 " " " " A 2 0 0 "TRP " " CZ2" " " 6 0 1 C2 
    1306 14 3.5877 13.9188 40.1148 86 " " " " A 2 0 0 "TRP " " CZ3" " " 6 0 1 C2 
    1307 14 3.65466 14.1157 38.6763 86 " " " " A 2 0 0 "TRP " " CH2" " " 6 0 1 C2 
    1308 48 3.56427 19.6308 44.3926 86 " " " " A 21 0 0 "TRP " " H  " " " 1 0 1 C2 
    1309 48 2.45777 19.7415 41.9554 86 " " " " A 21 0 0 "TRP " " HA " " " 1 0 1 C2 
    1310 48 4.08282 17.5622 42.9976 86 " " " " A 21 0 0 "TRP " " HB3" " " 1 0 1 C2 
    1311 48 4.65335 19.0076 42.1894 86 " " " " A 21 0 0 "TRP " " HB2" " " 1 0 1 C2 
    1312 48 4.3124 19.6364 39.9854 86 " " " " A 21 0 0 "TRP " " HD1" " " 1 0 1 C2 
    1313 48 4.07767 18.1943 37.7526 86 " " " " A 21 0 0 "TRP " " HE1" " " 1 0 1 C2 
    1314 48 3.73945 14.902 42.0142 86 " " " " A 21 0 0 "TRP " " HE3" " " 1 0 1 C2 
    1315 48 3.92023 15.6603 37.0947 86 " " " " A 21 0 0 "TRP " " HZ2" " " 1 0 1 C2 
    1316 48 3.47031 12.9594 40.5966 86 " " " " A 21 0 0 "TRP " " HZ3" " " 1 0 1 C2 
    1317 48 3.63619 13.1811 38.1354 86 " " " " A 21 0 0 "TRP " " HH2" " " 1 0 1 C2 
    1318 40 1.33825 17.0468 43.5268 87 " " " " A 43 0 0 "GLN " " N  " " " 7 0 1 C2 
    1319 14 0.377291 16.0412 43.7838 87 " " " " A 2 0 0 "GLN " " CA " " " 6 0 1 C2 
    1320 14 -1.06447 16.7547 43.8487 87 " " " " A 2 0 0 "GLN " " C  " " " 6 0 1 C2 
    1321 23 -2.01351 16.3111 43.2363 87 " " " " A 70 0 0 "GLN " " O  " " " 8 0 1 C2 
    1322 14 0.613708 15.2412 45.0762 87 " " " " A 2 0 0 "GLN " " CB " " " 6 0 1 C2 
    1323 14 1.64908 14.0567 44.9999 87 " " " " A 2 0 0 "GLN " " CG " " " 6 0 1 C2 
    1324 14 2.22968 13.5525 46.3316 87 " " " " A 2 0 0 "GLN " " CD " " " 6 0 1 C2 
    1325 23 2.91923 12.541 46.3479 87 " " " " A 70 0 0 "GLN " " OE1" " " 8 0 1 C2 
    1326 40 2.03858 14.3457 47.4195 87 " " " " A 43 0 0 "GLN " " NE2" " " 7 0 1 C2 
    1327 48 2.12945 16.92 44.1417 87 " " " " A 21 0 0 "GLN " " H  " " " 1 0 1 C2 
    1328 48 0.436307 15.4181 42.8914 87 " " " " A 21 0 0 "GLN " " HA " " " 1 0 1 C2 
    1329 48 -0.267221 14.8403 45.5775 87 " " " " A 21 0 0 "GLN " " HB3" " " 1 0 1 C2 
    1330 48 0.863715 15.9755 45.8419 87 " " " " A 21 0 0 "GLN " " HB2" " " 1 0 1 C2 
    1331 48 2.47017 14.4986 44.4354 87 " " " " A 21 0 0 "GLN " " HG3" " " 1 0 1 C2 
    1332 48 1.25384 13.1851 44.4783 87 " " " " A 21 0 0 "GLN " " HG2" " " 1 0 1 C2 
    1333 48 2.46174 14.0264 48.2792 87 " " " " A 21 0 0 "GLN " HE22 " " 1 0 1 C2 
    1334 48 1.4511 15.1673 47.4142 87 " " " " A 21 0 0 "GLN " HE21 " " 1 0 1 C2 
    1335 40 -1.1576 17.8834 44.5251 88 " " " " A 43 0 0 "LYS " " N  " " " 7 0 1 C2 
    1336 14 -2.37404 18.6695 44.8372 88 " " " " A 2 0 0 "LYS " " CA " " " 6 0 1 C2 
    1337 14 -2.8166 19.5025 43.6376 88 " " " " A 2 0 0 "LYS " " C  " " " 6 0 1 C2 
    1338 23 -3.92932 20.0404 43.6571 88 " " " " A 70 0 0 "LYS " " O  " " " 8 0 1 C2 
    1339 14 -1.97841 19.6071 46.0744 88 " " " " A 2 0 0 "LYS " " CB " " " 6 0 1 C2 
    1340 14 -3.04444 19.6521 47.1083 88 " " " " A 2 0 0 "LYS " " CG " " " 6 0 1 C2 
    1341 14 -2.78534 20.7849 48.1687 88 " " " " A 2 0 0 "LYS " " CD " " " 6 0 1 C2 
    1342 14 -3.97135 20.702 49.2064 88 " " " " A 2 0 0 "LYS " " CE " " " 6 0 1 C2 
    1343 40 -4.29227 21.9073 49.9419 88 " " " " A 43 0 0 "LYS " " NZ " " " 7 0 1 C2 
    1344 48 -0.306565 18.3634 44.781 88 " " " " A 21 0 0 "LYS " " H  " " " 1 0 1 C2 
    1345 48 -3.20756 18.0048 45.064 88 " " " " A 21 0 0 "LYS " " HA " " " 1 0 1 C2 
    1346 48 -1.58112 20.5811 45.7886 88 " " " " A 21 0 0 "LYS " " HB3" " " 1 0 1 C2 
    1347 48 -1.12977 19.2253 46.642 88 " " " " A 21 0 0 "LYS " " HB2" " " 1 0 1 C2 
    1348 48 -3.07719 18.6552 47.5478 88 " " " " A 21 0 0 "LYS " " HG3" " " 1 0 1 C2 
    1349 48 -4.00477 19.82 46.6208 88 " " " " A 21 0 0 "LYS " " HG2" " " 1 0 1 C2 
    1350 48 -2.80184 21.7763 47.7159 88 " " " " A 21 0 0 "LYS " " HD3" " " 1 0 1 C2 
    1351 48 -1.75353 20.7298 48.5157 88 " " " " A 21 0 0 "LYS " " HD2" " " 1 0 1 C2 
    1352 48 -3.90289 19.9135 49.9558 88 " " " " A 21 0 0 "LYS " " HE3" " " 1 0 1 C2 
    1353 48 -4.8845 20.4171 48.6838 88 " " " " A 21 0 0 "LYS " " HE2" " " 1 0 1 C2 
    1354 48 -3.62551 22.1233 50.6692 88 " " " " A 21 0 0 "LYS " " HZ1" " " 1 0 1 C2 
    1355 48 -4.34258 22.7147 49.3373 88 " " " " A 21 0 0 "LYS " " HZ2" " " 1 0 1 C2 
    1356 48 -5.26633 21.8343 50.1988 88 " " " " A 21 0 0 "LYS " " HZ3" " " 1 0 1 C2 
    1357 40 -2.05631 19.6016 42.5615 89 " " " " A 43 0 0 "LYS " " N  " " " 7 0 1 C2 
    1358 14 -2.25854 20.255 41.292 89 " " " " A 2 0 0 "LYS " " CA " " " 6 0 1 C2 
    1359 14 -2.65034 19.2439 40.1818 89 " " " " A 2 0 0 "LYS " " C  " " " 6 0 1 C2 
    1360 23 -3.77567 19.1738 39.7219 89 " " " " A 70 0 0 "LYS " " O  " " " 8 0 1 C2 
    1361 14 -1.04382 21.095 41.0311 89 " " " " A 2 0 0 "LYS " " CB " " " 6 0 1 C2 
    1362 14 -1.24372 21.7933 39.7053 89 " " " " A 2 0 0 "LYS " " CG " " " 6 0 1 C2 
    1363 14 -0.190634 22.8998 39.381 89 " " " " A 2 0 0 "LYS " " CD " " " 6 0 1 C2 
    1364 14 0.0214471 23.0501 37.8448 89 " " " " A 2 0 0 "LYS " " CE " " " 6 0 1 C2 
    1365 40 0.834424 24.2791 37.4472 89 " " " " A 43 0 0 "LYS " " NZ " " " 7 0 1 C2 
    1366 48 -1.16862 19.1247 42.6295 89 " " " " A 21 0 0 "LYS " " H  " " " 1 0 1 C2 
    1367 48 -3.11728 20.9254 41.327 89 " " " " A 21 0 0 "LYS " " HA " " " 1 0 1 C2 
    1368 48 -0.278829 20.335 40.8722 89 " " " " A 21 0 0 "LYS " " HB3" " " 1 0 1 C2 
    1369 48 -0.817513 21.776 41.8515 89 " " " " A 21 0 0 "LYS " " HB2" " " 1 0 1 C2 
    1370 48 -2.23198 22.2531 39.705 89 " " " " A 21 0 0 "LYS " " HG3" " " 1 0 1 C2 
    1371 48 -1.18005 21.1096 38.8588 89 " " " " A 21 0 0 "LYS " " HG2" " " 1 0 1 C2 
    1372 48 0.747083 22.5544 39.8163 89 " " " " A 21 0 0 "LYS " " HD3" " " 1 0 1 C2 
    1373 48 -0.470444 23.8865 39.7502 89 " " " " A 21 0 0 "LYS " " HD2" " " 1 0 1 C2 
    1374 48 -0.958751 23.2753 37.4245 89 " " " " A 21 0 0 "LYS " " HE3" " " 1 0 1 C2 
    1375 48 0.440131 22.0983 37.5179 89 " " " " A 21 0 0 "LYS " " HE2" " " 1 0 1 C2 
    1376 48 1.05069 24.288 36.4607 89 " " " " A 21 0 0 "LYS " " HZ1" " " 1 0 1 C2 
    1377 48 0.419711 25.1823 37.627 89 " " " " A 21 0 0 "LYS " " HZ2" " " 1 0 1 C2 
    1378 48 1.7431 24.2975 37.8878 89 " " " " A 21 0 0 "LYS " " HZ3" " " 1 0 1 C2 
    1379 40 -1.72207 18.2597 39.8294 90 " " " " A 43 0 0 "VAL " " N  " " " 7 0 1 C2 
    1380 14 -1.77292 17.479 38.5624 90 " " " " A 2 0 0 "VAL " " CA " " " 6 0 1 C2 
    1381 14 -2.97106 16.4674 38.5484 90 " " " " A 2 0 0 "VAL " " C  " " " 6 0 1 C2 
    1382 23 -3.40992 16.0786 37.5233 90 " " " " A 70 0 0 "VAL " " O  " " " 8 0 1 C2 
    1383 14 -0.432395 16.8279 38.2244 90 " " " " A 2 0 0 "VAL " " CB " " " 6 0 1 C2 
    1384 14 0.734408 17.7758 37.9181 90 " " " " A 2 0 0 "VAL " " CG1" " " 6 0 1 C2 
    1385 14 0.0559648 15.7483 39.2196 90 " " " " A 2 0 0 "VAL " " CG2" " " 6 0 1 C2 
    1386 48 -0.821437 18.1695 40.2775 90 " " " " A 21 0 0 "VAL " " H  " " " 1 0 1 C2 
    1387 48 -1.95223 18.2232 37.7864 90 " " " " A 21 0 0 "VAL " " HA " " " 1 0 1 C2 
    1388 48 -0.529414 16.2435 37.3094 90 " " " " A 21 0 0 "VAL " " HB " " " 1 0 1 C2 
    1389 48 1.38949 18.0813 38.7339 90 " " " " A 21 0 0 "VAL " HG11 " " 1 0 1 C2 
    1390 48 1.49899 17.3464 37.2707 90 " " " " A 21 0 0 "VAL " HG12 " " 1 0 1 C2 
    1391 48 0.346197 18.711 37.5145 90 " " " " A 21 0 0 "VAL " HG13 " " 1 0 1 C2 
    1392 48 0.736453 16.1479 39.9715 90 " " " " A 21 0 0 "VAL " HG21 " " 1 0 1 C2 
    1393 48 -0.817943 15.3572 39.7405 90 " " " " A 21 0 0 "VAL " HG22 " " 1 0 1 C2 
    1394 48 0.505523 14.8615 38.7729 90 " " " " A 21 0 0 "VAL " HG23 " " 1 0 1 C2 
    1395 40 -3.42763 16.1249 39.7833 91 " " " " A 43 0 0 "THR " " N  " " " 7 0 1 C2 
    1396 14 -4.57099 15.1514 39.9638 91 " " " " A 2 0 0 "THR " " CA " " " 6 0 1 C2 
    1397 14 -5.90069 15.9534 39.7509 91 " " " " A 2 0 0 "THR " " C  " " " 6 0 1 C2 
    1398 23 -6.9205 15.3651 39.452 91 " " " " A 70 0 0 "THR " " O  " " " 8 0 1 C2 
    1399 14 -4.30804 14.4837 41.364 91 " " " " A 2 0 0 "THR " " CB " " " 6 0 1 C2 
    1400 23 -4.36265 15.4026 42.4399 91 " " " " A 70 0 0 "THR " " OG1" " " 8 0 1 C2 
    1401 14 -2.9737 13.6786 41.5106 91 " " " " A 2 0 0 "THR " " CG2" " " 6 0 1 C2 
    1402 48 -2.95787 16.5479 40.571 91 " " " " A 21 0 0 "THR " " H  " " " 1 0 1 C2 
    1403 48 -4.57056 14.5308 39.0677 91 " " " " A 21 0 0 "THR " " HA " " " 1 0 1 C2 
    1404 48 -5.22433 13.9254 41.5561 91 " " " " A 21 0 0 "THR " " HB " " " 1 0 1 C2 
    1405 48 -3.52545 15.7805 42.6619 91 " " " " A 21 0 0 "THR " " HG1" " " 1 0 1 C2 
    1406 48 -3.0239 13.1739 42.4754 91 " " " " A 21 0 0 "THR " HG21 " " 1 0 1 C2 
    1407 48 -2.98856 12.9566 40.6941 91 " " " " A 21 0 0 "THR " HG22 " " 1 0 1 C2 
    1408 48 -1.99692 14.146 41.3858 91 " " " " A 21 0 0 "THR " HG23 " " 1 0 1 C2 
    1409 40 -5.90374 17.2533 40.068 92 " " " " A 43 0 0 "GLU " " N  " " " 7 0 1 C2 
    1410 14 -6.97663 18.172 39.7478 92 " " " " A 2 0 0 "GLU " " CA " " " 6 0 1 C2 
    1411 14 -6.9202 18.6109 38.2928 92 " " " " A 2 0 0 "GLU " " C  " " " 6 0 1 C2 
    1412 23 -8.05485 18.6087 37.7093 92 " " " " A 70 0 0 "GLU " " O  " " " 8 0 1 C2 
    1413 14 -6.73271 19.4139 40.6492 92 " " " " A 2 0 0 "GLU " " CB " " " 6 0 1 C2 
    1414 14 -6.87723 19.09 42.2079 92 " " " " A 2 0 0 "GLU " " CG " " " 6 0 1 C2 
    1415 14 -8.17793 18.4598 42.6557 92 " " " " A 2 0 0 "GLU " " CD " " " 6 0 1 C2 
    1416 23 -8.17309 17.2663 43.0439 92 " " " " A 70 0 0 "GLU " " OE1" " " 8 0 1 C2 
    1417 23 -9.13336 19.2134 42.7926 92 " " " " A 70 0 0 "GLU " " OE2" " " 8 0 1 C2 
    1418 48 -5.06893 17.6814 40.442 92 " " " " A 21 0 0 "GLU " " H  " " " 1 0 1 C2 
    1419 48 -7.87334 17.6314 40.0507 92 " " " " A 21 0 0 "GLU " " HA " " " 1 0 1 C2 
    1420 48 -7.68885 19.9277 40.5493 92 " " " " A 21 0 0 "GLU " " HB3" " " 1 0 1 C2 
    1421 48 -5.92372 20.122 40.4694 92 " " " " A 21 0 0 "GLU " " HB2" " " 1 0 1 C2 
    1422 48 -6.71202 20.0503 42.6963 92 " " " " A 21 0 0 "GLU " " HG3" " " 1 0 1 C2 
    1423 48 -6.06278 18.5591 42.7007 92 " " " " A 21 0 0 "GLU " " HG2" " " 1 0 1 C2 
    1424 40 -5.78951 18.8931 37.6838 93 " " " " A 43 0 0 "GLU " " N  " " " 7 0 1 C2 
    1425 14 -5.68 19.4168 36.2807 93 " " " " A 2 0 0 "GLU " " CA " " " 6 0 1 C2 
    1426 14 -6.22116 18.3891 35.2548 93 " " " " A 2 0 0 "GLU " " C  " " " 6 0 1 C2 
    1427 23 -7.0469 18.6747 34.3724 93 " " " " A 70 0 0 "GLU " " O  " " " 8 0 1 C2 
    1428 14 -4.1695 19.8249 35.9518 93 " " " " A 2 0 0 "GLU " " CB " " " 6 0 1 C2 
    1429 14 -3.6464 20.966 36.902 93 " " " " A 2 0 0 "GLU " " CG " " " 6 0 1 C2 
    1430 14 -3.88838 22.3697 36.3316 93 " " " " A 2 0 0 "GLU " " CD " " " 6 0 1 C2 
    1431 23 -4.61629 23.0696 37.0473 93 " " " " A 70 0 0 "GLU " " OE1" " " 8 0 1 C2 
    1432 23 -3.30752 22.7527 35.2663 93 " " " " A 70 0 0 "GLU " " OE2" " " 8 0 1 C2 
    1433 48 -4.9528 19.0347 38.2315 93 " " " " A 21 0 0 "GLU " " H  " " " 1 0 1 C2 
    1434 48 -6.37019 20.2601 36.2551 93 " " " " A 21 0 0 "GLU " " HA " " " 1 0 1 C2 
    1435 48 -4.06397 20.1544 34.9182 93 " " " " A 21 0 0 "GLU " " HB3" " " 1 0 1 C2 
    1436 48 -3.50284 18.9681 35.8541 93 " " " " A 21 0 0 "GLU " " HB2" " " 1 0 1 C2 
    1437 48 -2.57053 20.8658 37.0453 93 " " " " A 21 0 0 "GLU " " HG3" " " 1 0 1 C2 
    1438 48 -4.00825 20.8369 37.922 93 " " " " A 21 0 0 "GLU " " HG2" " " 1 0 1 C2 
    1439 40 -5.77975 17.116 35.3959 94 " " " " A 43 0 0 "LEU " " N  " " " 7 0 1 C2 
    1440 14 -6.16341 16.0275 34.5039 94 " " " " A 2 0 0 "LEU " " CA " " " 6 0 1 C2 
    1441 14 -7.64404 15.8019 34.7676 94 " " " " A 2 0 0 "LEU " " C  " " " 6 0 1 C2 
    1442 23 -8.39005 15.6296 33.7768 94 " " " " A 70 0 0 "LEU " " O  " " " 8 0 1 C2 
    1443 14 -5.32482 14.8089 34.939 94 " " " " A 2 0 0 "LEU " " CB " " " 6 0 1 C2 
    1444 14 -5.49505 13.5019 34.0351 94 " " " " A 2 0 0 "LEU " " CG " " " 6 0 1 C2 
    1445 14 -6.5981 12.6449 34.675 94 " " " " A 2 0 0 "LEU " " CD1" " " 6 0 1 C2 
    1446 14 -5.74522 13.6735 32.4458 94 " " " " A 2 0 0 "LEU " " CD2" " " 6 0 1 C2 
    1447 48 -5.21155 16.8288 36.18 94 " " " " A 21 0 0 "LEU " " H  " " " 1 0 1 C2 
    1448 48 -6.0415 16.2926 33.4537 94 " " " " A 21 0 0 "LEU " " HA " " " 1 0 1 C2 
    1449 48 -5.54987 14.6708 35.9965 94 " " " " A 21 0 0 "LEU " " HB3" " " 1 0 1 C2 
    1450 48 -4.25813 15.0229 35.0058 94 " " " " A 21 0 0 "LEU " " HB2" " " 1 0 1 C2 
    1451 48 -4.55389 12.9843 34.2206 94 " " " " A 21 0 0 "LEU " " HG " " " 1 0 1 C2 
    1452 48 -7.59907 13.057 34.547 94 " " " " A 21 0 0 "LEU " HD11 " " 1 0 1 C2 
    1453 48 -6.47513 11.6427 34.2645 94 " " " " A 21 0 0 "LEU " HD12 " " 1 0 1 C2 
    1454 48 -6.39799 12.5832 35.7446 94 " " " " A 21 0 0 "LEU " HD13 " " 1 0 1 C2 
    1455 48 -4.84729 14.0711 31.9727 94 " " " " A 21 0 0 "LEU " HD21 " " 1 0 1 C2 
    1456 48 -6.02599 12.7115 32.0171 94 " " " " A 21 0 0 "LEU " HD22 " " 1 0 1 C2 
    1457 48 -6.61124 14.2436 32.1095 94 " " " " A 21 0 0 "LEU " HD23 " " 1 0 1 C2 
    1458 40 -8.11726 15.7012 36.0423 95 " " " " A 43 0 0 "ASP " " N  " " " 7 0 1 C2 
    1459 14 -9.43532 15.2784 36.3418 95 " " " " A 2 0 0 "ASP " " CA " " " 6 0 1 C2 
    1460 14 -10.5596 16.262 35.8142 95 " " " " A 2 0 0 "ASP " " C  " " " 6 0 1 C2 
    1461 23 -11.7243 15.9005 35.5915 95 " " " " A 70 0 0 "ASP " " O  " " " 8 0 1 C2 
    1462 14 -9.60467 15.0577 37.8346 95 " " " " A 2 0 0 "ASP " " CB " " " 6 0 1 C2 
    1463 14 -10.8761 14.2743 38.2092 95 " " " " A 2 0 0 "ASP " " CG " " " 6 0 1 C2 
    1464 23 -11.8545 14.8839 38.7166 95 " " " " A 70 0 0 "ASP " " OD1" " " 8 0 1 C2 
    1465 23 -10.7397 13.0573 38.0934 95 " " " " A 70 0 0 "ASP " " OD2" " " 8 0 1 C2 
    1466 48 -7.50707 15.8946 36.8236 95 " " " " A 21 0 0 "ASP " " H  " " " 1 0 1 C2 
    1467 48 -9.5952 14.3365 35.8171 95 " " " " A 21 0 0 "ASP " " HA " " " 1 0 1 C2 
    1468 48 -9.62555 16.0451 38.2957 95 " " " " A 21 0 0 "ASP " " HB3" " " 1 0 1 C2 
    1469 48 -8.79761 14.4082 38.1736 95 " " " " A 21 0 0 "ASP " " HB2" " " 1 0 1 C2 
    1470 40 -10.1146 17.5032 35.5874 96 " " " " A 43 0 0 "GLN " " N  " " " 7 0 1 C2 
    1471 14 -10.9446 18.6571 35.0066 96 " " " " A 2 0 0 "GLN " " CA " " " 6 0 1 C2 
    1472 14 -10.9665 18.5435 33.453 96 " " " " A 2 0 0 "GLN " " C  " " " 6 0 1 C2 
    1473 23 -11.8417 19.1742 32.8461 96 " " " " A 70 0 0 "GLN " " O  " " " 8 0 1 C2 
    1474 14 -10.3704 20.0117 35.4997 96 " " " " A 2 0 0 "GLN " " CB " " " 6 0 1 C2 
    1475 14 -10.7897 20.3028 36.9688 96 " " " " A 2 0 0 "GLN " " CG " " " 6 0 1 C2 
    1476 14 -12.2418 20.8238 37.0754 96 " " " " A 2 0 0 "GLN " " CD " " " 6 0 1 C2 
    1477 23 -13.0134 20.8666 36.1467 96 " " " " A 70 0 0 "GLN " " OE1" " " 8 0 1 C2 
    1478 40 -12.6531 21.1883 38.3036 96 " " " " A 43 0 0 "GLN " " NE2" " " 7 0 1 C2 
    1479 48 -9.12133 17.6861 35.5933 96 " " " " A 21 0 0 "GLN " " H  " " " 1 0 1 C2 
    1480 48 -11.9594 18.6618 35.4045 96 " " " " A 21 0 0 "GLN " " HA " " " 1 0 1 C2 
    1481 48 -10.668 20.8135 34.8239 96 " " " " A 21 0 0 "GLN " " HB3" " " 1 0 1 C2 
    1482 48 -9.28246 19.9767 35.5559 96 " " " " A 21 0 0 "GLN " " HB2" " " 1 0 1 C2 
    1483 48 -10.1077 21.0352 37.4008 96 " " " " A 21 0 0 "GLN " " HG3" " " 1 0 1 C2 
    1484 48 -10.6258 19.3753 37.5175 96 " " " " A 21 0 0 "GLN " " HG2" " " 1 0 1 C2 
    1485 48 -13.5665 21.5246 38.573 96 " " " " A 21 0 0 "GLN " HE22 " " 1 0 1 C2 
    1486 48 -11.9208 21.2168 38.9986 96 " " " " A 21 0 0 "GLN " HE21 " " 1 0 1 C2 
    1487 40 -10.1287 17.6702 32.8254 97 " " " " A 43 0 0 "VAL " " N  " " " 7 0 1 C2 
    1488 14 -10.3692 17.2397 31.4272 97 " " " " A 2 0 0 "VAL " " CA " " " 6 0 1 C2 
    1489 14 -11.4326 16.067 31.3746 97 " " " " A 2 0 0 "VAL " " C  " " " 6 0 1 C2 
    1490 23 -12.0226 15.7782 30.3095 97 " " " " A 70 0 0 "VAL " " O  " " " 8 0 1 C2 
    1491 14 -9.01133 16.7165 30.7777 97 " " " " A 2 0 0 "VAL " " CB " " " 6 0 1 C2 
    1492 14 -9.22088 16.3614 29.2276 97 " " " " A 2 0 0 "VAL " " CG1" " " 6 0 1 C2 
    1493 14 -7.97053 17.8386 30.718 97 " " " " A 2 0 0 "VAL " " CG2" " " 6 0 1 C2 
    1494 48 -9.36919 17.283 33.3669 97 " " " " A 21 0 0 "VAL " " H  " " " 1 0 1 C2 
    1495 48 -10.7901 18.1231 30.9471 97 " " " " A 21 0 0 "VAL " " HA " " " 1 0 1 C2 
    1496 48 -8.55002 15.8532 31.2572 97 " " " " A 21 0 0 "VAL " " HB " " " 1 0 1 C2 
    1497 48 -9.64581 17.1826 28.6505 97 " " " " A 21 0 0 "VAL " HG11 " " 1 0 1 C2 
    1498 48 -8.27481 16.1296 28.7384 97 " " " " A 21 0 0 "VAL " HG12 " " 1 0 1 C2 
    1499 48 -9.79017 15.4414 29.0947 97 " " " " A 21 0 0 "VAL " HG13 " " 1 0 1 C2 
    1500 48 -7.13958 17.5079 30.0949 97 " " " " A 21 0 0 "VAL " HG21 " " 1 0 1 C2 
    1501 48 -8.36782 18.7898 30.3638 97 " " " " A 21 0 0 "VAL " HG22 " " 1 0 1 C2 
    1502 48 -7.68963 17.9852 31.7609 97 " " " " A 21 0 0 "VAL " HG23 " " 1 0 1 C2 
    1503 40 -11.7229 15.3588 32.4613 98 " " " " A 43 0 0 "VAL " " N  " " " 7 0 1 C2 
    1504 14 -12.6081 14.2274 32.5077 98 " " " " A 2 0 0 "VAL " " CA " " " 6 0 1 C2 
    1505 14 -14.035 14.8112 32.7217 98 " " " " A 2 0 0 "VAL " " C  " " " 6 0 1 C2 
    1506 23 -15.0346 14.3574 32.1248 98 " " " " A 70 0 0 "VAL " " O  " " " 8 0 1 C2 
    1507 14 -12.2071 13.1607 33.4345 98 " " " " A 2 0 0 "VAL " " CB " " " 6 0 1 C2 
    1508 14 -13.254 11.9853 33.5928 98 " " " " A 2 0 0 "VAL " " CG1" " " 6 0 1 C2 
    1509 14 -10.844 12.6329 32.9739 98 " " " " A 2 0 0 "VAL " " CG2" " " 6 0 1 C2 
    1510 48 -11.3621 15.7135 33.3355 98 " " " " A 21 0 0 "VAL " " H  " " " 1 0 1 C2 
    1511 48 -12.5995 13.7235 31.5412 98 " " " " A 21 0 0 "VAL " " HA " " " 1 0 1 C2 
    1512 48 -11.9694 13.4619 34.4548 98 " " " " A 21 0 0 "VAL " " HB " " " 1 0 1 C2 
    1513 48 -14.2488 12.3875 33.7849 98 " " " " A 21 0 0 "VAL " HG11 " " 1 0 1 C2 
    1514 48 -13.2664 11.405 32.6703 98 " " " " A 21 0 0 "VAL " HG12 " " 1 0 1 C2 
    1515 48 -12.9955 11.4252 34.4914 98 " " " " A 21 0 0 "VAL " HG13 " " 1 0 1 C2 
    1516 48 -10.3987 11.9289 33.6769 98 " " " " A 21 0 0 "VAL " HG21 " " 1 0 1 C2 
    1517 48 -10.8359 12.0703 32.0404 98 " " " " A 21 0 0 "VAL " HG22 " " 1 0 1 C2 
    1518 48 -10.097 13.3905 32.737 98 " " " " A 21 0 0 "VAL " HG23 " " 1 0 1 C2 
    1519 40 -14.1032 15.8552 33.5151 99 " " " " A 43 0 0 "LYS " " N  " " " 7 0 1 C2 
    1520 14 -15.2932 16.6777 33.8785 99 " " " " A 2 0 0 "LYS " " CA " " " 6 0 1 C2 
    1521 14 -15.7337 17.5249 32.6654 99 " " " " A 2 0 0 "LYS " " C  " " " 6 0 1 C2 
    1522 23 -14.867 18.2346 32.0936 99 " " " " A 70 0 0 "LYS " " O  " " " 8 0 1 C2 
    1523 14 -14.888 17.5899 35.0119 99 " " " " A 2 0 0 "LYS " " CB " " " 6 0 1 C2 
    1524 14 -15.0102 17.0246 36.4043 99 " " " " A 2 0 0 "LYS " " CG " " " 6 0 1 C2 
    1525 14 -14.0618 17.7892 37.3665 99 " " " " A 2 0 0 "LYS " " CD " " " 6 0 1 C2 
    1526 14 -14.2907 17.4363 38.8032 99 " " " " A 2 0 0 "LYS " " CE " " " 6 0 1 C2 
    1527 40 -14.2453 16.0216 39.0484 99 " " " " A 43 0 0 "LYS " " NZ " " " 7 0 1 C2 
    1528 48 -13.2411 16.0865 33.9877 99 " " " " A 21 0 0 "LYS " " H  " " " 1 0 1 C2 
    1529 48 -16.0971 16.0518 34.2662 99 " " " " A 21 0 0 "LYS " " HA " " " 1 0 1 C2 
    1530 48 -15.4981 18.4929 35.0348 99 " " " " A 21 0 0 "LYS " " HB3" " " 1 0 1 C2 
    1531 48 -13.8674 17.9087 34.8 99 " " " " A 21 0 0 "LYS " " HB2" " " 1 0 1 C2 
    1532 48 -14.7972 15.9556 36.4018 99 " " " " A 21 0 0 "LYS " " HG3" " " 1 0 1 C2 
    1533 48 -16.0707 17.0697 36.6521 99 " " " " A 21 0 0 "LYS " " HG2" " " 1 0 1 C2 
    1534 48 -14.3144 18.8444 37.2627 99 " " " " A 21 0 0 "LYS " " HD3" " " 1 0 1 C2 
    1535 48 -13.0531 17.8338 36.9558 99 " " " " A 21 0 0 "LYS " " HD2" " " 1 0 1 C2 
    1536 48 -15.2652 17.8096 39.1181 99 " " " " A 21 0 0 "LYS " " HE3" " " 1 0 1 C2 
    1537 48 -13.4982 17.9917 39.3048 99 " " " " A 21 0 0 "LYS " " HE2" " " 1 0 1 C2 
    1538 48 -14.422 15.7538 40.0061 99 " " " " A 21 0 0 "LYS " " HZ1" " " 1 0 1 C2 
    1539 48 -15.0276 15.6018 38.5669 99 " " " " A 21 0 0 "LYS " " HZ2" " " 1 0 1 C2 
    1540 48 -13.3956 15.5609 38.7552 99 " " " " A 21 0 0 "LYS " " HZ3" " " 1 0 1 C2 
    1541 40 -16.9751 17.3548 32.2262 100 " " " " A 43 0 0 "ASP " " N  " " " 7 0 1 C2 
    1542 14 -17.5681 17.7598 30.9496 100 " " " " A 2 0 0 "ASP " " CA " " " 6 0 1 C2 
    1543 14 -17.0523 17.0356 29.7156 100 " " " " A 2 0 0 "ASP " " C  " " " 6 0 1 C2 
    1544 23 -17.2341 17.5418 28.5983 100 " " " " A 70 0 0 "ASP " " O  " " " 8 0 1 C2 
    1545 14 -17.4025 19.2904 30.7425 100 " " " " A 2 0 0 "ASP " " CB " " " 6 0 1 C2 
    1546 14 -18.0211 20.126 31.865 100 " " " " A 2 0 0 "ASP " " CG " " " 6 0 1 C2 
    1547 23 -18.8037 19.6133 32.6771 100 " " " " A 70 0 0 "ASP " " OD1" " " 8 0 1 C2 
    1548 23 -17.8075 21.3791 31.8595 100 " " " " A 70 0 0 "ASP " " OD2" " " 8 0 1 C2 
    1549 48 -17.5934 16.7507 32.7485 100 " " " " A 21 0 0 "ASP " " H  " " " 1 0 1 C2 
    1550 48 -18.6286 17.5135 30.8976 100 " " " " A 21 0 0 "ASP " " HA " " " 1 0 1 C2 
    1551 48 -17.6726 19.6917 29.7657 100 " " " " A 21 0 0 "ASP " " HB3" " " 1 0 1 C2 
    1552 48 -16.3471 19.556 30.6815 100 " " " " A 21 0 0 "ASP " " HB2" " " 1 0 1 C2 
    1553 40 -16.4731 15.8244 29.822 101 " " " " A 43 0 0 "HIP " " N  " " " 7 0 1 C2 
    1554 14 -15.9521 14.9087 28.7844 101 " " " " A 2 0 0 "HIP " " CA " " " 6 0 1 C2 
    1555 14 -16.204 13.44 29.2629 101 " " " " A 2 0 0 "HIP " " C  " " " 6 0 1 C2 
    1556 23 -15.542 12.5204 28.8122 101 " " " " A 70 0 0 "HIP " " O  " " " 8 0 1 C2 
    1557 14 -14.5094 15.1741 28.3773 101 " " " " A 2 0 0 "HIP " " CB " " " 6 0 1 C2 
    1558 14 -14.2013 16.5527 27.9658 101 " " " " A 2 0 0 "HIP " " CG " " " 6 0 1 C2 
    1559 40 -14.4283 17.0682 26.7149 101 " " " " A 43 0 0 "HIP " " ND1" " " 7 0 1 C2 
    1560 14 -13.6906 17.5951 28.8038 101 " " " " A 2 0 0 "HIP " " CD2" " " 6 0 1 C2 
    1561 14 -13.8832 18.3266 26.7721 101 " " " " A 2 0 0 "HIP " " CE1" " " 6 0 1 C2 
    1562 40 -13.5075 18.7016 27.9525 101 " " " " A 43 0 0 "HIP " " NE2" " " 7 0 1 C2 
    1563 48 -16.3872 15.5335 30.7854 101 " " " " A 21 0 0 "HIP " " H  " " " 1 0 1 C2 
    1564 48 -16.5508 15.0072 27.8789 101 " " " " A 21 0 0 "HIP " " HA " " " 1 0 1 C2 
    1565 48 -14.1812 14.5671 27.5336 101 " " " " A 21 0 0 "HIP " " HB3" " " 1 0 1 C2 
    1566 48 -13.8055 14.8983 29.1625 101 " " " " A 21 0 0 "HIP " " HB2" " " 1 0 1 C2 
    1567 48 -14.8312 16.5796 25.9281 101 " " " " A 21 0 0 "HIP " " HD1" " " 1 0 1 C2 
    1568 48 -13.5128 17.5977 29.8691 101 " " " " A 21 0 0 "HIP " " HD2" " " 1 0 1 C2 
    1569 48 -13.7762 18.8831 25.8528 101 " " " " A 21 0 0 "HIP " " HE1" " " 1 0 1 C2 
    1570 40 -17.2186 13.1296 30.0725 102 " " " " A 43 0 0 "GLU " " N  " " " 7 0 1 C2 
    1571 14 -17.3855 11.7943 30.6228 102 " " " " A 2 0 0 "GLU " " CA " " " 6 0 1 C2 
    1572 14 -18.0009 10.8125 29.5605 102 " " " " A 2 0 0 "GLU " " C  " " " 6 0 1 C2 
    1573 23 -17.9213 9.59501 29.7476 102 " " " " A 70 0 0 "GLU " " O  " " " 8 0 1 C2 
    1574 14 -18.4618 11.8329 31.7985 102 " " " " A 2 0 0 "GLU " " CB " " " 6 0 1 C2 
    1575 14 -18.1623 12.9605 32.8324 102 " " " " A 2 0 0 "GLU " " CG " " " 6 0 1 C2 
    1576 14 -18.7321 14.3229 32.6739 102 " " " " A 2 0 0 "GLU " " CD " " " 6 0 1 C2 
    1577 23 -18.6981 15.162 33.5589 102 " " " " A 70 0 0 "GLU " " OE1" " " 8 0 1 C2 
    1578 23 -19.2453 14.6526 31.542 102 " " " " A 70 0 0 "GLU " " OE2" " " 8 0 1 C2 
    1579 48 -17.8979 13.8301 30.3331 102 " " " " A 21 0 0 "GLU " " H  " " " 1 0 1 C2 
    1580 48 -16.4392 11.4014 30.9946 102 " " " " A 21 0 0 "GLU " " HA " " " 1 0 1 C2 
    1581 48 -18.5983 10.8863 32.3215 102 " " " " A 21 0 0 "GLU " " HB3" " " 1 0 1 C2 
    1582 48 -19.4269 12.1443 31.3989 102 " " " " A 21 0 0 "GLU " " HB2" " " 1 0 1 C2 
    1583 48 -17.0812 13.0408 32.9451 102 " " " " A 21 0 0 "GLU " " HG3" " " 1 0 1 C2 
    1584 48 -18.4171 12.5107 33.792 102 " " " " A 21 0 0 "GLU " " HG2" " " 1 0 1 C2 
    1585 40 -18.6055 11.2996 28.4485 103 " " " " A 43 0 0 "ASP " " N  " " " 7 0 1 C2 
    1586 14 -18.9818 10.4686 27.3398 103 " " " " A 2 0 0 "ASP " " CA " " " 6 0 1 C2 
    1587 14 -17.7518 10.0774 26.4879 103 " " " " A 2 0 0 "ASP " " C  " " " 6 0 1 C2 
    1588 23 -17.9086 9.31801 25.5166 103 " " " " A 70 0 0 "ASP " " O  " " " 8 0 1 C2 
    1589 14 -20.0056 11.2944 26.4564 103 " " " " A 2 0 0 "ASP " " CB " " " 6 0 1 C2 
    1590 14 -19.425 12.6887 26.0084 103 " " " " A 2 0 0 "ASP " " CG " " " 6 0 1 C2 
    1591 23 -19.0526 13.5566 26.8659 103 " " " " A 70 0 0 "ASP " " OD1" " " 8 0 1 C2 
    1592 23 -19.2285 12.866 24.7587 103 " " " " A 70 0 0 "ASP " " OD2" " " 8 0 1 C2 
    1593 48 -18.515 12.2887 28.2652 103 " " " " A 21 0 0 "ASP " " H  " " " 1 0 1 C2 
    1594 48 -19.4373 9.54871 27.7065 103 " " " " A 21 0 0 "ASP " " HA " " " 1 0 1 C2 
    1595 48 -20.8372 11.5948 27.0938 103 " " " " A 21 0 0 "ASP " " HB3" " " 1 0 1 C2 
    1596 48 -20.4233 10.6604 25.6743 103 " " " " A 21 0 0 "ASP " " HB2" " " 1 0 1 C2 
    1597 40 -16.5788 10.6283 26.8622 104 " " " " A 43 0 0 "GLN " " N  " " " 7 0 1 C2 
    1598 14 -15.3312 10.6501 26.1085 104 " " " " A 2 0 0 "GLN " " CA " " " 6 0 1 C2 
    1599 14 -14.2322 9.78261 26.7595 104 " " " " A 2 0 0 "GLN " " C  " " " 6 0 1 C2 
    1600 23 -13.6435 8.93651 26.0314 104 " " " " A 70 0 0 "GLN " " O  " " " 8 0 1 C2 
    1601 14 -14.8429 12.0239 25.7214 104 " " " " A 2 0 0 "GLN " " CB " " " 6 0 1 C2 
    1602 14 -15.6623 12.7839 24.638 104 " " " " A 2 0 0 "GLN " " CG " " " 6 0 1 C2 
    1603 14 -15.7823 14.2615 24.8653 104 " " " " A 2 0 0 "GLN " " CD " " " 6 0 1 C2 
    1604 23 -14.8019 14.9986 24.7249 104 " " " " A 70 0 0 "GLN " " OE1" " " 8 0 1 C2 
    1605 40 -16.9926 14.8432 25.0524 104 " " " " A 43 0 0 "GLN " " NE2" " " 7 0 1 C2 
    1606 48 -16.6631 11.1278 27.736 104 " " " " A 21 0 0 "GLN " " H  " " " 1 0 1 C2 
    1607 48 -15.5892 10.0604 25.2288 104 " " " " A 21 0 0 "GLN " " HA " " " 1 0 1 C2 
    1608 48 -13.8342 12.0174 25.3085 104 " " " " A 21 0 0 "GLN " " HB3" " " 1 0 1 C2 
    1609 48 -14.7089 12.6226 26.6223 104 " " " " A 21 0 0 "GLN " " HB2" " " 1 0 1 C2 
    1610 48 -16.651 12.3345 24.5458 104 " " " " A 21 0 0 "GLN " " HG3" " " 1 0 1 C2 
    1611 48 -15.0916 12.7109 23.7122 104 " " " " A 21 0 0 "GLN " " HG2" " " 1 0 1 C2 
    1612 48 -17.0335 15.8443 25.1796 104 " " " " A 21 0 0 "GLN " HE22 " " 1 0 1 C2 
    1613 48 -17.8267 14.3099 25.2522 104 " " " " A 21 0 0 "GLN " HE21 " " 1 0 1 C2 
    1614 40 -14.1509 9.88943 28.066 105 " " " " A 43 0 0 "ILE " " N  " " " 7 0 1 C2 
    1615 14 -13.2286 9.19014 28.9514 105 " " " " A 2 0 0 "ILE " " CA " " " 6 0 1 C2 
    1616 14 -14.1206 8.41114 29.9234 105 " " " " A 2 0 0 "ILE " " C  " " " 6 0 1 C2 
    1617 23 -15.065 8.96028 30.5497 105 " " " " A 70 0 0 "ILE " " O  " " " 8 0 1 C2 
    1618 14 -12.2016 10.1592 29.608 105 " " " " A 2 0 0 "ILE " " CB " " " 6 0 1 C2 
    1619 14 -11.7092 11.228 28.5756 105 " " " " A 2 0 0 "ILE " " CG1" " " 6 0 1 C2 
    1620 14 -11.0492 9.39807 30.1583 105 " " " " A 2 0 0 "ILE " " CG2" " " 6 0 1 C2 
    1621 14 -11.5965 12.6254 29.0526 105 " " " " A 2 0 0 "ILE " " CD1" " " 6 0 1 C2 
    1622 48 -14.7364 10.5228 28.5915 105 " " " " A 21 0 0 "ILE " " H  " " " 1 0 1 C2 
    1623 48 -12.6535 8.52239 28.31 105 " " " " A 21 0 0 "ILE " " HA " " " 1 0 1 C2 
    1624 48 -12.6813 10.6743 30.4403 105 " " " " A 21 0 0 "ILE " " HB " " " 1 0 1 C2 
    1625 48 -12.2256 11.3032 27.6186 105 " " " " A 21 0 0 "ILE " HG13 " " 1 0 1 C2 
    1626 48 -10.7356 10.8767 28.2338 105 " " " " A 21 0 0 "ILE " HG12 " " 1 0 1 C2 
    1627 48 -10.4793 8.82362 29.428 105 " " " " A 21 0 0 "ILE " HG21 " " 1 0 1 C2 
    1628 48 -10.4216 10.0288 30.7879 105 " " " " A 21 0 0 "ILE " HG22 " " 1 0 1 C2 
    1629 48 -11.408 8.78588 30.9857 105 " " " " A 21 0 0 "ILE " HG23 " " 1 0 1 C2 
    1630 48 -12.5199 13.1897 28.9227 105 " " " " A 21 0 0 "ILE " HD11 " " 1 0 1 C2 
    1631 48 -11.234 12.6325 30.0805 105 " " " " A 21 0 0 "ILE " HD12 " " 1 0 1 C2 
    1632 48 -10.8364 13.1508 28.4745 105 " " " " A 21 0 0 "ILE " HD13 " " 1 0 1 C2 
    1633 40 -13.7416 7.15056 30.1108 106 " " " " A 43 0 0 "VAL " " N  " " " 7 0 1 C2 
    1634 14 -14.2856 6.27629 31.2231 106 " " " " A 2 0 0 "VAL " " CA " " " 6 0 1 C2 
    1635 14 -13.9774 6.77342 32.6897 106 " " " " A 2 0 0 "VAL " " C  " " " 6 0 1 C2 
    1636 23 -14.7433 6.4413 33.6014 106 " " " " A 70 0 0 "VAL " " O  " " " 8 0 1 C2 
    1637 14 -13.8379 4.7288 30.9741 106 " " " " A 2 0 0 "VAL " " CB " " " 6 0 1 C2 
    1638 14 -14.5845 3.75088 31.921 106 " " " " A 2 0 0 "VAL " " CG1" " " 6 0 1 C2 
    1639 14 -14.0605 4.27883 29.5492 106 " " " " A 2 0 0 "VAL " " CG2" " " 6 0 1 C2 
    1640 48 -12.9361 6.72788 29.672 106 " " " " A 21 0 0 "VAL " " H  " " " 1 0 1 C2 
    1641 48 -15.3539 6.09384 31.1069 106 " " " " A 21 0 0 "VAL " " HA " " " 1 0 1 C2 
    1642 48 -12.7892 4.6769 31.2667 106 " " " " A 21 0 0 "VAL " " HB " " " 1 0 1 C2 
    1643 48 -15.6708 3.83245 31.9567 106 " " " " A 21 0 0 "VAL " HG11 " " 1 0 1 C2 
    1644 48 -14.4628 2.68376 31.7352 106 " " " " A 21 0 0 "VAL " HG12 " " 1 0 1 C2 
    1645 48 -14.2618 3.9804 32.9366 106 " " " " A 21 0 0 "VAL " HG13 " " 1 0 1 C2 
    1646 48 -13.6893 3.25916 29.4462 106 " " " " A 21 0 0 "VAL " HG21 " " 1 0 1 C2 
    1647 48 -15.0763 4.25609 29.1546 106 " " " " A 21 0 0 "VAL " HG22 " " 1 0 1 C2 
    1648 48 -13.4865 4.79448 28.7792 106 " " " " A 21 0 0 "VAL " HG23 " " 1 0 1 C2 
    1649 40 -12.7393 7.26647 32.8103 107 " " " " A 43 0 0 "GLY " " N  " " " 7 0 1 C2 
    1650 14 -11.9902 7.41341 34.0126 107 " " " " A 2 0 0 "GLY " " CA " " " 6 0 1 C2 
    1651 14 -10.4753 7.40627 33.7578 107 " " " " A 2 0 0 "GLY " " C  " " " 6 0 1 C2 
    1652 23 -10.03 7.54846 32.6266 107 " " " " A 70 0 0 "GLY " " O  " " " 8 0 1 C2 
    1653 48 -12.2791 7.48186 31.9374 107 " " " " A 21 0 0 "GLY " " H  " " " 1 0 1 C2 
    1654 48 -12.2625 6.68427 34.7758 107 " " " " A 21 0 0 "GLY " " HA3" " " 1 0 1 C2 
    1655 48 -12.2888 8.38704 34.4013 107 " " " " A 21 0 0 "GLY " " HA2" " " 1 0 1 C2 
    1656 40 -9.72725 7.266 34.9125 108 " " " " A 43 0 0 "TRP " " N  " " " 7 0 1 C2 
    1657 14 -8.24504 7.21973 35.0027 108 " " " " A 2 0 0 "TRP " " CA " " " 6 0 1 C2 
    1658 14 -7.76397 6.25537 36.1112 108 " " " " A 2 0 0 "TRP " " C  " " " 6 0 1 C2 
    1659 23 -8.50711 6.07337 37.1156 108 " " " " A 70 0 0 "TRP " " O  " " " 8 0 1 C2 
    1660 14 -7.59785 8.62623 35.1466 108 " " " " A 2 0 0 "TRP " " CB " " " 6 0 1 C2 
    1661 14 -7.87216 9.61099 36.2664 108 " " " " A 2 0 0 "TRP " " CG " " " 6 0 1 C2 
    1662 14 -8.86935 10.5723 36.2742 108 " " " " A 2 0 0 "TRP " " CD1" " " 6 0 1 C2 
    1663 14 -7.08368 9.95814 37.4688 108 " " " " A 2 0 0 "TRP " " CD2" " " 6 0 1 C2 
    1664 40 -8.7017 11.4382 37.3529 108 " " " " A 43 0 0 "TRP " " NE1" " " 7 0 1 C2 
    1665 14 -7.53998 11.1791 38.0148 108 " " " " A 2 0 0 "TRP " " CE2" " " 6 0 1 C2 
    1666 14 -5.97115 9.37567 38.0601 108 " " " " A 2 0 0 "TRP " " CE3" " " 6 0 1 C2 
    1667 14 -7.00269 11.7351 39.1908 108 " " " " A 2 0 0 "TRP " " CZ2" " " 6 0 1 C2 
    1668 14 -5.37908 9.88796 39.2083 108 " " " " A 2 0 0 "TRP " " CZ3" " " 6 0 1 C2 
    1669 14 -5.867 11.0834 39.7219 108 " " " " A 2 0 0 "TRP " " CH2" " " 6 0 1 C2 
    1670 48 -10.2498 7.08747 35.7582 108 " " " " A 21 0 0 "TRP " " H  " " " 1 0 1 C2 
    1671 48 -7.84301 6.70879 34.1279 108 " " " " A 21 0 0 "TRP " " HA " " " 1 0 1 C2 
    1672 48 -7.72753 9.14631 34.1975 108 " " " " A 21 0 0 "TRP " " HB3" " " 1 0 1 C2 
    1673 48 -6.53246 8.42059 35.2503 108 " " " " A 21 0 0 "TRP " " HB2" " " 1 0 1 C2 
    1674 48 -9.66558 10.6381 35.5475 108 " " " " A 21 0 0 "TRP " " HD1" " " 1 0 1 C2 
    1675 48 -9.43336 12.0598 37.6665 108 " " " " A 21 0 0 "TRP " " HE1" " " 1 0 1 C2 
    1676 48 -5.60286 8.51036 37.5291 108 " " " " A 21 0 0 "TRP " " HE3" " " 1 0 1 C2 
    1677 48 -7.40955 12.5756 39.7334 108 " " " " A 21 0 0 "TRP " " HZ2" " " 1 0 1 C2 
    1678 48 -4.5024 9.36857 39.5662 108 " " " " A 21 0 0 "TRP " " HZ3" " " 1 0 1 C2 
    1679 48 -5.32166 11.5216 40.5447 108 " " " " A 21 0 0 "TRP " " HH2" " " 1 0 1 C2 
    1680 40 -6.53275 5.7768 35.9903 109 " " " " A 43 0 0 "VAL " " N  " " " 7 0 1 C2 
    1681 14 -5.80348 4.86511 36.8585 109 " " " " A 2 0 0 "VAL " " CA " " " 6 0 1 C2 
    1682 14 -4.37887 5.39707 36.9134 109 " " " " A 2 0 0 "VAL " " C  " " " 6 0 1 C2 
    1683 23 -3.88511 5.77569 35.8613 109 " " " " A 70 0 0 "VAL " " O  " " " 8 0 1 C2 
    1684 14 -5.92105 3.41338 36.2372 109 " " " " A 2 0 0 "VAL " " CB " " " 6 0 1 C2 
    1685 14 -5.11586 2.37486 37.016 109 " " " " A 2 0 0 "VAL " " CG1" " " 6 0 1 C2 
    1686 14 -7.39647 2.86634 35.9528 109 " " " " A 2 0 0 "VAL " " CG2" " " 6 0 1 C2 
    1687 48 -5.99658 5.82994 35.136 109 " " " " A 21 0 0 "VAL " " H  " " " 1 0 1 C2 
    1688 48 -6.3592 4.97982 37.7891 109 " " " " A 21 0 0 "VAL " " HA " " " 1 0 1 C2 
    1689 48 -5.34997 3.39402 35.309 109 " " " " A 21 0 0 "VAL " " HB " " " 1 0 1 C2 
    1690 48 -4.05802 2.63657 37.0401 109 " " " " A 21 0 0 "VAL " HG11 " " 1 0 1 C2 
    1691 48 -5.62294 2.19411 37.9638 109 " " " " A 21 0 0 "VAL " HG12 " " 1 0 1 C2 
    1692 48 -5.0944 1.51294 36.3491 109 " " " " A 21 0 0 "VAL " HG13 " " 1 0 1 C2 
    1693 48 -7.33596 1.82025 35.6525 109 " " " " A 21 0 0 "VAL " HG21 " " 1 0 1 C2 
    1694 48 -7.98104 2.74836 36.8652 109 " " " " A 21 0 0 "VAL " HG22 " " 1 0 1 C2 
    1695 48 -7.91807 3.39102 35.1523 109 " " " " A 21 0 0 "VAL " HG23 " " 1 0 1 C2 
    1696 40 -3.79878 5.44965 38.1575 110 " " " " A 43 0 0 "GLY " " N  " " " 7 0 1 C2 
    1697 14 -2.41816 5.82046 38.3636 110 " " " " A 2 0 0 "GLY " " CA " " " 6 0 1 C2 
    1698 14 -1.89406 5.37588 39.7579 110 " " " " A 2 0 0 "GLY " " C  " " " 6 0 1 C2 
    1699 23 -2.6961 4.98508 40.5678 110 " " " " A 70 0 0 "GLY " " O  " " " 8 0 1 C2 
    1700 48 -4.23109 5.01441 38.9598 110 " " " " A 21 0 0 "GLY " " H  " " " 1 0 1 C2 
    1701 48 -2.57108 6.89951 38.3826 110 " " " " A 21 0 0 "GLY " " HA3" " " 1 0 1 C2 
    1702 48 -1.69639 5.63733 37.5676 110 " " " " A 21 0 0 "GLY " " HA2" " " 1 0 1 C2 
    1703 40 -0.615252 5.58792 40.0194 111 " " " " A 43 0 0 "TRP " " N  " " " 7 0 1 C2 
    1704 14 -0.0344916 5.57118 41.3545 111 " " " " A 2 0 0 "TRP " " CA " " " 6 0 1 C2 
    1705 14 -0.518771 6.84977 42.0265 111 " " " " A 2 0 0 "TRP " " C  " " " 6 0 1 C2 
    1706 23 -0.493068 6.96049 43.2496 111 " " " " A 70 0 0 "TRP " " O  " " " 8 0 1 C2 
    1707 14 1.48862 5.65692 41.2748 111 " " " " A 2 0 0 "TRP " " CB " " " 6 0 1 C2 
    1708 14 2.25305 5.81962 42.5293 111 " " " " A 2 0 0 "TRP " " CG " " " 6 0 1 C2 
    1709 14 2.45819 4.89682 43.5139 111 " " " " A 2 0 0 "TRP " " CD1" " " 6 0 1 C2 
    1710 14 3.02876 6.95124 42.934 111 " " " " A 2 0 0 "TRP " " CD2" " " 6 0 1 C2 
    1711 40 3.34993 5.34548 44.4622 111 " " " " A 43 0 0 "TRP " " NE1" " " 7 0 1 C2 
    1712 14 3.79055 6.58604 44.1236 111 " " " " A 2 0 0 "TRP " " CE2" " " 6 0 1 C2 
    1713 14 3.2874 8.23093 42.3268 111 " " " " A 2 0 0 "TRP " " CE3" " " 6 0 1 C2 
    1714 14 4.62968 7.59304 44.7674 111 " " " " A 2 0 0 "TRP " " CZ2" " " 6 0 1 C2 
    1715 14 4.13536 9.1527 43.0182 111 " " " " A 2 0 0 "TRP " " CZ3" " " 6 0 1 C2 
    1716 14 4.86176 8.85643 44.1777 111 " " " " A 2 0 0 "TRP " " CH2" " " 6 0 1 C2 
    1717 48 -0.09353 6.10639 39.3272 111 " " " " A 21 0 0 "TRP " " H  " " " 1 0 1 C2 
    1718 48 -0.299527 4.68587 41.9325 111 " " " " A 21 0 0 "TRP " " HA " " " 1 0 1 C2 
    1719 48 1.82549 6.38634 40.5382 111 " " " " A 21 0 0 "TRP " " HB3" " " 1 0 1 C2 
    1720 48 1.84319 4.78555 40.7243 111 " " " " A 21 0 0 "TRP " " HB2" " " 1 0 1 C2 
    1721 48 1.99787 3.9326 43.3564 111 " " " " A 21 0 0 "TRP " " HD1" " " 1 0 1 C2 
    1722 48 3.47653 4.89948 45.3595 111 " " " " A 21 0 0 "TRP " " HE1" " " 1 0 1 C2 
    1723 48 2.90886 8.60888 41.3885 111 " " " " A 21 0 0 "TRP " " HE3" " " 1 0 1 C2 
    1724 48 5.17405 7.35388 45.669 111 " " " " A 21 0 0 "TRP " " HZ2" " " 1 0 1 C2 
    1725 48 4.26015 10.1488 42.62 111 " " " " A 21 0 0 "TRP " " HZ3" " " 1 0 1 C2 
    1726 48 5.41245 9.60647 44.726 111 " " " " A 21 0 0 "TRP " " HH2" " " 1 0 1 C2 
    1727 40 -0.889772 7.86556 41.2847 112 " " " " A 43 0 0 "LEU " " N  " " " 7 0 1 C2 
    1728 14 -1.44122 9.13979 41.817 112 " " " " A 2 0 0 "LEU " " CA " " " 6 0 1 C2 
    1729 14 -2.98817 9.04284 42.1914 112 " " " " A 2 0 0 "LEU " " C  " " " 6 0 1 C2 
    1730 23 -3.59386 9.96862 42.6821 112 " " " " A 70 0 0 "LEU " " O  " " " 8 0 1 C2 
    1731 14 -1.3311 10.305 40.7579 112 " " " " A 2 0 0 "LEU " " CB " " " 6 0 1 C2 
    1732 14 0.167231 10.7465 40.4617 112 " " " " A 2 0 0 "LEU " " CG " " " 6 0 1 C2 
    1733 14 0.266258 11.3923 39.106 112 " " " " A 2 0 0 "LEU " " CD1" " " 6 0 1 C2 
    1734 14 0.728936 11.669 41.6141 112 " " " " A 2 0 0 "LEU " " CD2" " " 6 0 1 C2 
    1735 48 -0.761645 7.85221 40.283 112 " " " " A 21 0 0 "LEU " " H  " " " 1 0 1 C2 
    1736 48 -0.88354 9.43931 42.7044 112 " " " " A 21 0 0 "LEU " " HA " " " 1 0 1 C2 
    1737 48 -1.8851 11.1672 41.129 112 " " " " A 21 0 0 "LEU " " HB3" " " 1 0 1 C2 
    1738 48 -1.76644 10.0663 39.7875 112 " " " " A 21 0 0 "LEU " " HB2" " " 1 0 1 C2 
    1739 48 0.739753 9.81955 40.4296 112 " " " " A 21 0 0 "LEU " " HG " " " 1 0 1 C2 
    1740 48 -0.207826 12.3723 39.1603 112 " " " " A 21 0 0 "LEU " HD11 " " 1 0 1 C2 
    1741 48 1.30999 11.5504 38.8344 112 " " " " A 21 0 0 "LEU " HD12 " " 1 0 1 C2 
    1742 48 -0.144029 10.7328 38.3413 112 " " " " A 21 0 0 "LEU " HD13 " " 1 0 1 C2 
    1743 48 1.79972 11.4789 41.6873 112 " " " " A 21 0 0 "LEU " HD21 " " 1 0 1 C2 
    1744 48 0.593402 12.7489 41.5544 112 " " " " A 21 0 0 "LEU " HD22 " " 1 0 1 C2 
    1745 48 0.372948 11.2289 42.5455 112 " " " " A 21 0 0 "LEU " HD23 " " 1 0 1 C2 
    1746 40 -3.55977 7.91023 41.803 113 " " " " A 43 0 0 "LYS " " N  " " " 7 0 1 C2 
    1747 14 -4.99739 7.68596 42.0211 113 " " " " A 2 0 0 "LYS " " CA " " " 6 0 1 C2 
    1748 14 -5.09599 7.03366 43.394 113 " " " " A 2 0 0 "LYS " " C  " " " 6 0 1 C2 
    1749 23 -4.59143 5.95388 43.651 113 " " " " A 70 0 0 "LYS " " O  " " " 8 0 1 C2 
    1750 14 -5.50998 6.66255 41.0015 113 " " " " A 2 0 0 "LYS " " CB " " " 6 0 1 C2 
    1751 14 -6.92953 6.09939 41.3202 113 " " " " A 2 0 0 "LYS " " CG " " " 6 0 1 C2 
    1752 14 -7.91101 7.18743 40.9823 113 " " " " A 2 0 0 "LYS " " CD " " " 6 0 1 C2 
    1753 14 -9.30516 6.71682 41.4498 113 " " " " A 2 0 0 "LYS " " CE " " " 6 0 1 C2 
    1754 40 -10.3075 7.72832 41.0871 113 " " " " A 43 0 0 "LYS " " NZ " " " 7 0 1 C2 
    1755 48 -2.911 7.13994 41.7266 113 " " " " A 21 0 0 "LYS " " H  " " " 1 0 1 C2 
    1756 48 -5.54465 8.62547 41.9441 113 " " " " A 21 0 0 "LYS " " HA " " " 1 0 1 C2 
    1757 48 -4.87458 5.78241 40.903 113 " " " " A 21 0 0 "LYS " " HB3" " " 1 0 1 C2 
    1758 48 -5.53066 7.14001 40.0219 113 " " " " A 21 0 0 "LYS " " HB2" " " 1 0 1 C2 
    1759 48 -7.11044 5.63754 42.2908 113 " " " " A 21 0 0 "LYS " " HG3" " " 1 0 1 C2 
    1760 48 -7.1381 5.31423 40.5935 113 " " " " A 21 0 0 "LYS " " HG2" " " 1 0 1 C2 
    1761 48 -7.91254 7.3566 39.9055 113 " " " " A 21 0 0 "LYS " " HD3" " " 1 0 1 C2 
    1762 48 -7.75609 8.17037 41.4272 113 " " " " A 21 0 0 "LYS " " HD2" " " 1 0 1 C2 
    1763 48 -9.39806 6.51457 42.5169 113 " " " " A 21 0 0 "LYS " " HE3" " " 1 0 1 C2 
    1764 48 -9.63232 5.8167 40.9294 113 " " " " A 21 0 0 "LYS " " HE2" " " 1 0 1 C2 
    1765 48 -10.0736 8.19295 40.2214 113 " " " " A 21 0 0 "LYS " " HZ1" " " 1 0 1 C2 
    1766 48 -11.2041 7.27459 40.9853 113 " " " " A 21 0 0 "LYS " " HZ2" " " 1 0 1 C2 
    1767 48 -10.2449 8.48205 41.7565 113 " " " " A 21 0 0 "LYS " " HZ3" " " 1 0 1 C2 
    1768 40 -5.85697 7.65702 44.338 114 " " " " A 43 0 0 "ALA " " N  " " " 7 0 1 C2 
    1769 14 -6.03514 7.09336 45.748 114 " " " " A 2 0 0 "ALA " " CA " " " 6 0 1 C2 
    1770 14 -6.88806 5.77908 45.7878 114 " " " " A 2 0 0 "ALA " " C  " " " 6 0 1 C2 
    1771 23 -8.08884 5.9302 45.3926 114 " " " " A 70 0 0 "ALA " " O  " " " 8 0 1 C2 
    1772 14 -6.65932 8.15647 46.5315 114 " " " " A 2 0 0 "ALA " " CB " " " 6 0 1 C2 
    1773 48 -6.54421 8.33065 44.0314 114 " " " " A 21 0 0 "ALA " " H  " " " 1 0 1 C2 
    1774 48 -5.15731 6.82623 46.3364 114 " " " " A 21 0 0 "ALA " " HA " " " 1 0 1 C2 
    1775 48 -7.57169 8.47705 46.0287 114 " " " " A 21 0 0 "ALA " " HB1" " " 1 0 1 C2 
    1776 48 -7.02708 7.8556 47.5125 114 " " " " A 21 0 0 "ALA " " HB2" " " 1 0 1 C2 
    1777 48 -5.96027 8.98579 46.6395 114 " " " " A 21 0 0 "ALA " " HB3" " " 1 0 1 C2 
    1778 40 -6.33712 4.6379 46.1803 115 " " " " A 43 0 0 "PRO " " N  " " " 7 0 1 C2 
    1779 14 -7.01727 3.34514 45.9848 115 " " " " A 2 0 0 "PRO " " CA " " " 6 0 1 C2 
    1780 14 -8.35309 3.20765 46.7725 115 " " " " A 2 0 0 "PRO " " C  " " " 6 0 1 C2 
    1781 23 -8.56447 3.83093 47.817 115 " " " " A 70 0 0 "PRO " " O  " " " 8 0 1 C2 
    1782 14 -5.94649 2.24433 46.2976 115 " " " " A 2 0 0 "PRO " " CB " " " 6 0 1 C2 
    1783 14 -4.79941 2.99248 47.0693 115 " " " " A 2 0 0 "PRO " " CG " " " 6 0 1 C2 
    1784 14 -4.96608 4.45826 46.632 115 " " " " A 2 0 0 "PRO " " CD " " " 6 0 1 C2 
    1785 48 -7.37912 3.21595 44.9647 115 " " " " A 21 0 0 "PRO " " HA " " " 1 0 1 C2 
    1786 48 -5.36541 1.93465 45.4289 115 " " " " A 21 0 0 "PRO " " HB3" " " 1 0 1 C2 
    1787 48 -6.41594 1.3975 46.7982 115 " " " " A 21 0 0 "PRO " " HB2" " " 1 0 1 C2 
    1788 48 -3.81061 2.64905 46.7653 115 " " " " A 21 0 0 "PRO " " HG3" " " 1 0 1 C2 
    1789 48 -5.06479 2.85333 48.1174 115 " " " " A 21 0 0 "PRO " " HG2" " " 1 0 1 C2 
    1790 48 -4.66287 5.05249 47.494 115 " " " " A 21 0 0 "PRO " " HD2" " " 1 0 1 C2 
    1791 48 -4.23512 4.71534 45.8654 115 " " " " A 21 0 0 "PRO " " HD3" " " 1 0 1 C2 
    1792 40 -9.12926 2.24771 46.2985 116 " " " " A 43 0 0 "ASP " " N  " " " 7 0 1 C2 
    1793 14 -10.2065 1.67467 47.0413 116 " " " " A 2 0 0 "ASP " " CA " " " 6 0 1 C2 
    1794 14 -9.67137 0.365177 47.6311 116 " " " " A 2 0 0 "ASP " " C  " " " 6 0 1 C2 
    1795 23 -10.2301 -0.126959 48.5977 116 " " " " A 70 0 0 "ASP " " O  " " " 8 0 1 C2 
    1796 14 -11.4247 1.28143 46.0825 116 " " " " A 2 0 0 "ASP " " CB " " " 6 0 1 C2 
    1797 14 -12.5946 0.727958 46.7651 116 " " " " A 2 0 0 "ASP " " CG " " " 6 0 1 C2 
    1798 23 -13.3581 1.48947 47.3383 116 " " " " A 70 0 0 "ASP " " OD1" " " 8 0 1 C2 
    1799 23 -12.8275 -0.45452 46.8425 116 " " " " A 70 0 0 "ASP " " OD2" " " 8 0 1 C2 
    1800 48 -8.87927 1.8527 45.4032 116 " " " " A 21 0 0 "ASP " " H  " " " 1 0 1 C2 
    1801 48 -10.5335 2.26266 47.8989 116 " " " " A 21 0 0 "ASP " " HA " " " 1 0 1 C2 
    1802 48 -11.039 0.612421 45.3132 116 " " " " A 21 0 0 "ASP " " HB3" " " 1 0 1 C2 
    1803 48 -11.6542 2.18008 45.5099 116 " " " " A 21 0 0 "ASP " " HB2" " " 1 0 1 C2 
    1804 40 -8.59896 -0.177212 47.1534 117 " " " " A 43 0 0 "THR " " N  " " " 7 0 1 C2 
    1805 14 -7.85822 -1.36229 47.6861 117 " " " " A 2 0 0 "THR " " CA " " " 6 0 1 C2 
    1806 14 -7.08005 -0.834919 48.8923 117 " " " " A 2 0 0 "THR " " C  " " " 6 0 1 C2 
    1807 23 -6.96661 0.360786 49.12 117 " " " " A 70 0 0 "THR " " O  " " " 8 0 1 C2 
    1808 14 -6.91306 -1.92071 46.5785 117 " " " " A 2 0 0 "THR " " CB " " " 6 0 1 C2 
    1809 23 -6.0295 -0.942824 45.9982 117 " " " " A 70 0 0 "THR " " OG1" " " 8 0 1 C2 
    1810 14 -7.62261 -2.46265 45.4192 117 " " " " A 2 0 0 "THR " " CG2" " " 6 0 1 C2 
    1811 48 -8.15443 0.235981 46.3461 117 " " " " A 21 0 0 "THR " " H  " " " 1 0 1 C2 
    1812 48 -8.45471 -2.23384 47.9558 117 " " " " A 21 0 0 "THR " " HA " " " 1 0 1 C2 
    1813 48 -6.31626 -2.70248 47.0483 117 " " " " A 21 0 0 "THR " " HB " " " 1 0 1 C2 
    1814 48 -5.15884 -0.979582 46.3638 117 " " " " A 21 0 0 "THR " " HG1" " " 1 0 1 C2 
    1815 48 -8.1957 -1.63247 45.0063 117 " " " " A 21 0 0 "THR " HG21 " " 1 0 1 C2 
    1816 48 -6.97908 -2.87616 44.6427 117 " " " " A 21 0 0 "THR " HG22 " " 1 0 1 C2 
    1817 48 -8.27511 -3.28098 45.7236 117 " " " " A 21 0 0 "THR " HG23 " " 1 0 1 C2 
    1818 40 -6.49813 -1.74136 49.6644 118 " " " " A 43 0 0 "THR " " N  " " " 7 0 1 C2 
    1819 14 -6.0122 -1.48696 51.0047 118 " " " " A 2 0 0 "THR " " CA " " " 6 0 1 C2 
    1820 14 -4.67543 -0.772473 50.9341 118 " " " " A 2 0 0 "THR " " C  " " " 6 0 1 C2 
    1821 23 -4.25662 -0.156943 51.9377 118 " " " " A 70 0 0 "THR " " O  " " " 8 0 1 C2 
    1822 14 -5.91295 -2.8056 51.8223 118 " " " " A 2 0 0 "THR " " CB " " " 6 0 1 C2 
    1823 23 -5.27594 -3.86277 51.0453 118 " " " " A 70 0 0 "THR " " OG1" " " 8 0 1 C2 
    1824 14 -7.34103 -3.25455 52.1107 118 " " " " A 2 0 0 "THR " " CG2" " " 6 0 1 C2 
    1825 48 -6.73037 -2.71386 49.5215 118 " " " " A 21 0 0 "THR " " H  " " " 1 0 1 C2 
    1826 48 -6.70313 -0.82766 51.5301 118 " " " " A 21 0 0 "THR " " HA " " " 1 0 1 C2 
    1827 48 -5.40123 -2.66173 52.7739 118 " " " " A 21 0 0 "THR " " HB " " " 1 0 1 C2 
    1828 48 -4.44377 -3.55893 50.7163 118 " " " " A 21 0 0 "THR " " HG1" " " 1 0 1 C2 
    1829 48 -7.44106 -4.04422 52.8554 118 " " " " A 21 0 0 "THR " HG21 " " 1 0 1 C2 
    1830 48 -7.96766 -2.46514 52.5258 118 " " " " A 21 0 0 "THR " HG22 " " 1 0 1 C2 
    1831 48 -7.8108 -3.57568 51.181 118 " " " " A 21 0 0 "THR " HG23 " " 1 0 1 C2 
    1832 40 -3.9814 -0.899504 49.786 119 " " " " A 43 0 0 "ASP " " N  " " " 7 0 1 C2 
    1833 14 -2.63994 -0.524447 49.4825 119 " " " " A 2 0 0 "ASP " " CA " " " 6 0 1 C2 
    1834 14 -2.65445 -0.503136 47.9241 119 " " " " A 2 0 0 "ASP " " C  " " " 6 0 1 C2 
    1835 23 -3.43429 -1.24658 47.3034 119 " " " " A 70 0 0 "ASP " " O  " " " 8 0 1 C2 
    1836 14 -1.63916 -1.46516 50.103 119 " " " " A 2 0 0 "ASP " " CB " " " 6 0 1 C2 
    1837 14 -1.51199 -2.8394 49.4079 119 " " " " A 2 0 0 "ASP " " CG " " " 6 0 1 C2 
    1838 23 -2.40062 -3.70291 49.6664 119 " " " " A 70 0 0 "ASP " " OD1" " " 8 0 1 C2 
    1839 23 -0.477707 -3.11052 48.8385 119 " " " " A 70 0 0 "ASP " " OD2" " " 8 0 1 C2 
    1840 48 -4.46652 -1.24725 48.9712 119 " " " " A 21 0 0 "ASP " " H  " " " 1 0 1 C2 
    1841 48 -2.46135 0.471319 49.8883 119 " " " " A 21 0 0 "ASP " " HA " " " 1 0 1 C2 
    1842 48 -1.95539 -1.65198 51.1292 119 " " " " A 21 0 0 "ASP " " HB3" " " 1 0 1 C2 
    1843 48 -0.701465 -0.909519 50.1128 119 " " " " A 21 0 0 "ASP " " HB2" " " 1 0 1 C2 
    1844 40 -1.89168 0.337084 47.2673 120 " " " " A 43 0 0 "PRO " " N  " " " 7 0 1 C2 
    1845 14 -1.93556 0.486837 45.8122 120 " " " " A 2 0 0 "PRO " " CA " " " 6 0 1 C2 
    1846 14 -1.32997 -0.678986 45.0467 120 " " " " A 2 0 0 "PRO " " C  " " " 6 0 1 C2 
    1847 23 -0.116494 -0.86122 45.1036 120 " " " " A 70 0 0 "PRO " " O  " " " 8 0 1 C2 
    1848 14 -1.09735 1.75973 45.5426 120 " " " " A 2 0 0 "PRO " " CB " " " 6 0 1 C2 
    1849 14 -0.154592 1.90679 46.7168 120 " " " " A 2 0 0 "PRO " " CG " " " 6 0 1 C2 
    1850 14 -0.952757 1.31359 47.9122 120 " " " " A 2 0 0 "PRO " " CD " " " 6 0 1 C2 
    1851 48 -2.96593 0.560934 45.4644 120 " " " " A 21 0 0 "PRO " " HA " " " 1 0 1 C2 
    1852 48 -1.77262 2.61519 45.5252 120 " " " " A 21 0 0 "PRO " " HB3" " " 1 0 1 C2 
    1853 48 -0.601118 1.9215 44.5857 120 " " " " A 21 0 0 "PRO " " HB2" " " 1 0 1 C2 
    1854 48 0.201673 2.9222 46.8903 120 " " " " A 21 0 0 "PRO " " HG3" " " 1 0 1 C2 
    1855 48 0.784323 1.36877 46.5861 120 " " " " A 21 0 0 "PRO " " HG2" " " 1 0 1 C2 
    1856 48 -0.221917 0.79516 48.5328 120 " " " " A 21 0 0 "PRO " " HD2" " " 1 0 1 C2 
    1857 48 -1.44987 2.08824 48.496 120 " " " " A 21 0 0 "PRO " " HD3" " " 1 0 1 C2 
    1858 40 -2.09505 -1.45024 44.3376 121 " " " " A 43 0 0 "THR " " N  " " " 7 0 1 C2 
    1859 14 -1.67723 -2.58075 43.5668 121 " " " " A 2 0 0 "THR " " CA " " " 6 0 1 C2 
    1860 14 -1.15451 -2.18861 42.2002 121 " " " " A 2 0 0 "THR " " C  " " " 6 0 1 C2 
    1861 23 -0.819165 -2.99948 41.3543 121 " " " " A 70 0 0 "THR " " O  " " " 8 0 1 C2 
    1862 14 -2.85144 -3.50876 43.3878 121 " " " " A 2 0 0 "THR " " CB " " " 6 0 1 C2 
    1863 23 -3.93275 -2.85595 42.6781 121 " " " " A 70 0 0 "THR " " OG1" " " 8 0 1 C2 
    1864 14 -3.46008 -3.91072 44.7118 121 " " " " A 2 0 0 "THR " " CG2" " " 6 0 1 C2 
    1865 48 -3.08985 -1.3462 44.4777 121 " " " " A 21 0 0 "THR " " H  " " " 1 0 1 C2 
    1866 48 -0.917016 -3.05022 44.1911 121 " " " " A 21 0 0 "THR " " HA " " " 1 0 1 C2 
    1867 48 -2.47603 -4.42955 42.9414 121 " " " " A 21 0 0 "THR " " HB " " " 1 0 1 C2 
    1868 48 -3.70854 -2.74158 41.7672 121 " " " " A 21 0 0 "THR " " HG1" " " 1 0 1 C2 
    1869 48 -4.17179 -4.72698 44.5881 121 " " " " A 21 0 0 "THR " HG21 " " 1 0 1 C2 
    1870 48 -2.76638 -4.31694 45.448 121 " " " " A 21 0 0 "THR " HG22 " " 1 0 1 C2 
    1871 48 -4.07837 -3.15501 45.1963 121 " " " " A 21 0 0 "THR " HG23 " " 1 0 1 C2 
    1872 40 -1.03847 -0.907296 41.8928 122 " " " " A 43 0 0 "VAL " " N  " " " 7 0 1 C2 
    1873 14 -0.44197 -0.316376 40.6416 122 " " " " A 2 0 0 "VAL " " CA " " " 6 0 1 C2 
    1874 14 0.778809 0.518884 41.0466 122 " " " " A 2 0 0 "VAL " " C  " " " 6 0 1 C2 
    1875 23 1.16708 1.53825 40.4563 122 " " " " A 70 0 0 "VAL " " O  " " " 8 0 1 C2 
    1876 14 -1.47379 0.522247 39.767 122 " " " " A 2 0 0 "VAL " " CB " " " 6 0 1 C2 
    1877 14 -2.3829 -0.49668 39.1768 122 " " " " A 2 0 0 "VAL " " CG1" " " 6 0 1 C2 
    1878 14 -2.28002 1.55016 40.5768 122 " " " " A 2 0 0 "VAL " " CG2" " " 6 0 1 C2 
    1879 48 -1.21354 -0.18368 42.5753 122 " " " " A 21 0 0 "VAL " " H  " " " 1 0 1 C2 
    1880 48 -0.0130981 -1.13037 40.0572 122 " " " " A 21 0 0 "VAL " " HA " " " 1 0 1 C2 
    1881 48 -0.890748 0.978996 38.9672 122 " " " " A 21 0 0 "VAL " " HB " " " 1 0 1 C2 
    1882 48 -3.09619 -0.932421 39.8764 122 " " " " A 21 0 0 "VAL " HG11 " " 1 0 1 C2 
    1883 48 -2.98361 -0.0389808 38.3908 122 " " " " A 21 0 0 "VAL " HG12 " " 1 0 1 C2 
    1884 48 -1.9819 -1.35379 38.6358 122 " " " " A 21 0 0 "VAL " HG13 " " 1 0 1 C2 
    1885 48 -2.81475 1.14146 41.4342 122 " " " " A 21 0 0 "VAL " HG21 " " 1 0 1 C2 
    1886 48 -1.67214 2.35331 40.9934 122 " " " " A 21 0 0 "VAL " HG22 " " 1 0 1 C2 
    1887 48 -3.08789 2.00646 40.0048 122 " " " " A 21 0 0 "VAL " HG23 " " 1 0 1 C2 
    1888 40 1.45692 -0.00232535 42.0257 123 " " " " A 43 0 0 "SER " " N  " " " 7 0 1 C2 
    1889 14 2.72676 0.455656 42.7548 123 " " " " A 2 0 0 "SER " " CA " " " 6 0 1 C2 
    1890 14 3.81294 1.05744 41.8361 123 " " " " A 2 0 0 "SER " " C  " " " 6 0 1 C2 
    1891 23 4.50976 1.98461 42.3273 123 " " " " A 70 0 0 "SER " " O  " " " 8 0 1 C2 
    1892 14 3.15234 -0.712202 43.656 123 " " " " A 2 0 0 "SER " " CB " " " 6 0 1 C2 
    1893 23 3.37697 -1.90674 42.9183 123 " " " " A 70 0 0 "SER " " OG " " " 8 0 1 C2 
    1894 48 1.06789 -0.848921 42.4156 123 " " " " A 21 0 0 "SER " " H  " " " 1 0 1 C2 
    1895 48 2.48 1.22915 43.4821 123 " " " " A 21 0 0 "SER " " HA " " " 1 0 1 C2 
    1896 48 2.40279 -0.985537 44.3986 123 " " " " A 21 0 0 "SER " " HB3" " " 1 0 1 C2 
    1897 48 4.07042 -0.497885 44.2031 123 " " " " A 21 0 0 "SER " " HB2" " " 1 0 1 C2 
    1898 48 3.66757 -2.59477 43.4973 123 " " " " A 21 0 0 "SER " " HG " " " 1 0 1 C2 
    1899 40 3.97008 0.448288 40.6273 124 " " " " A 43 0 0 "ALA " " N  " " " 7 0 1 C2 
    1900 14 5.10256 0.623684 39.6569 124 " " " " A 2 0 0 "ALA " " CA " " " 6 0 1 C2 
    1901 14 4.89941 1.67199 38.5182 124 " " " " A 2 0 0 "ALA " " C  " " " 6 0 1 C2 
    1902 23 5.61428 1.76449 37.5585 124 " " " " A 70 0 0 "ALA " " O  " " " 8 0 1 C2 
    1903 14 5.43808 -0.713291 38.9378 124 " " " " A 2 0 0 "ALA " " CB " " " 6 0 1 C2 
    1904 48 3.36408 -0.355871 40.5486 124 " " " " A 21 0 0 "ALA " " H  " " " 1 0 1 C2 
    1905 48 6.0363 0.899923 40.1467 124 " " " " A 21 0 0 "ALA " " HA " " " 1 0 1 C2 
    1906 48 5.64152 -1.47712 39.6883 124 " " " " A 21 0 0 "ALA " " HB1" " " 1 0 1 C2 
    1907 48 4.59289 -1.0408 38.3324 124 " " " " A 21 0 0 "ALA " " HB2" " " 1 0 1 C2 
    1908 48 6.29011 -0.522774 38.2852 124 " " " " A 21 0 0 "ALA " " HB3" " " 1 0 1 C2 
    1909 40 3.90033 2.5259 38.6999 125 " " " " A 43 0 0 "MET " " N  " " " 7 0 1 C2 
    1910 14 3.66798 3.63357 37.8298 125 " " " " A 2 0 0 "MET " " CA " " " 6 0 1 C2 
    1911 14 4.58172 4.83939 38.2137 125 " " " " A 2 0 0 "MET " " C  " " " 6 0 1 C2 
    1912 23 4.12846 5.97911 38.1479 125 " " " " A 70 0 0 "MET " " O  " " " 8 0 1 C2 
    1913 14 2.22151 3.98835 37.6744 125 " " " " A 2 0 0 "MET " " CB " " " 6 0 1 C2 
    1914 14 1.40104 2.86109 37.0614 125 " " " " A 2 0 0 "MET " " CG " " " 6 0 1 C2 
    1915 52 -0.284339 3.36035 36.5283 125 " " " " A 13 0 0 "MET " " SD " " " 16 0 1 C2 
    1916 14 -0.883139 1.74044 35.9604 125 " " " " A 2 0 0 "MET " " CE " " " 6 0 1 C2 
    1917 48 3.39692 2.48521 39.5746 125 " " " " A 21 0 0 "MET " " H  " " " 1 0 1 C2 
    1918 48 3.92723 3.32807 36.8161 125 " " " " A 21 0 0 "MET " " HA " " " 1 0 1 C2 
    1919 48 2.17597 4.83457 36.9889 125 " " " " A 21 0 0 "MET " " HB3" " " 1 0 1 C2 
    1920 48 1.7695 4.20635 38.642 125 " " " " A 21 0 0 "MET " " HB2" " " 1 0 1 C2 
    1921 48 1.30891 2.06383 37.7989 125 " " " " A 21 0 0 "MET " " HG3" " " 1 0 1 C2 
    1922 48 1.84924 2.21703 36.3048 125 " " " " A 21 0 0 "MET " " HG2" " " 1 0 1 C2 
    1923 48 -0.322497 0.883522 36.3339 125 " " " " A 21 0 0 "MET " " HE1" " " 1 0 1 C2 
    1924 48 -1.93987 1.63502 36.206 125 " " " " A 21 0 0 "MET " " HE2" " " 1 0 1 C2 
    1925 48 -0.706466 1.69706 34.8857 125 " " " " A 21 0 0 "MET " " HE3" " " 1 0 1 C2 
    1926 40 5.79827 4.50807 38.7511 126 " " " " A 43 0 0 "LYS " " N  " " " 7 0 1 C2 
    1927 14 6.81964 5.42948 39.2631 126 " " " " A 2 0 0 "LYS " " CA " " " 6 0 1 C2 
    1928 14 8.20757 4.77886 39.0584 126 " " " " A 2 0 0 "LYS " " C  " " " 6 0 1 C2 
    1929 23 8.23809 3.54779 39.0986 126 " " " " A 70 0 0 "LYS " " O  " " " 8 0 1 C2 
    1930 14 6.57551 5.98444 40.7119 126 " " " " A 2 0 0 "LYS " " CB " " " 6 0 1 C2 
    1931 14 6.38101 4.93903 41.8302 126 " " " " A 2 0 0 "LYS " " CG " " " 6 0 1 C2 
    1932 14 7.04741 5.37597 43.1489 126 " " " " A 2 0 0 "LYS " " CD " " " 6 0 1 C2 
    1933 14 6.80191 4.36628 44.2625 126 " " " " A 2 0 0 "LYS " " CE " " " 6 0 1 C2 
    1934 40 7.83377 4.4798 45.2713 126 " " " " A 43 0 0 "LYS " " NZ " " " 7 0 1 C2 
    1935 48 6.03585 3.53214 38.6451 126 " " " " A 21 0 0 "LYS " " H  " " " 1 0 1 C2 
    1936 48 6.8708 6.30135 38.6109 126 " " " " A 21 0 0 "LYS " " HA " " " 1 0 1 C2 
    1937 48 5.60816 6.48634 40.7327 126 " " " " A 21 0 0 "LYS " " HB3" " " 1 0 1 C2 
    1938 48 7.40146 6.6713 40.8967 126 " " " " A 21 0 0 "LYS " " HB2" " " 1 0 1 C2 
    1939 48 6.6616 3.94014 41.4962 126 " " " " A 21 0 0 "LYS " " HG3" " " 1 0 1 C2 
    1940 48 5.3542 4.60484 41.9788 126 " " " " A 21 0 0 "LYS " " HG2" " " 1 0 1 C2 
    1941 48 6.74943 6.36764 43.4893 126 " " " " A 21 0 0 "LYS " " HD3" " " 1 0 1 C2 
    1942 48 8.11942 5.37307 42.9517 126 " " " " A 21 0 0 "LYS " " HD2" " " 1 0 1 C2 
    1943 48 6.77052 3.31919 43.9613 126 " " " " A 21 0 0 "LYS " " HE3" " " 1 0 1 C2 
    1944 48 5.83235 4.62181 44.69 126 " " " " A 21 0 0 "LYS " " HE2" " " 1 0 1 C2 
    1945 48 7.64011 3.9488 46.1084 126 " " " " A 21 0 0 "LYS " " HZ1" " " 1 0 1 C2 
    1946 48 8.71424 4.14254 44.9092 126 " " " " A 21 0 0 "LYS " " HZ2" " " 1 0 1 C2 
    1947 48 7.98129 5.43846 45.5529 126 " " " " A 21 0 0 "LYS " " HZ3" " " 1 0 1 C2 
    1948 40 9.28115 5.57476 38.776 127 " " " " A 43 0 0 "THR " " N  " " " 7 0 1 C2 
    1949 14 10.7063 5.22491 38.692 127 " " " " A 2 0 0 "THR " " CA " " " 6 0 1 C2 
    1950 14 11.2012 5.19053 40.1709 127 " " " " A 2 0 0 "THR " " C  " " " 6 0 1 C2 
    1951 23 10.6275 5.93571 40.9833 127 " " " " A 70 0 0 "THR " " O  " " " 8 0 1 C2 
    1952 14 11.3464 6.32727 37.8236 127 " " " " A 2 0 0 "THR " " CB " " " 6 0 1 C2 
    1953 23 10.9206 7.63562 38.3897 127 " " " " A 70 0 0 "THR " " OG1" " " 8 0 1 C2 
    1954 14 10.8319 6.2733 36.3248 127 " " " " A 2 0 0 "THR " " CG2" " " 6 0 1 C2 
    1955 48 9.19069 6.57974 38.8199 127 " " " " A 21 0 0 "THR " " H  " " " 1 0 1 C2 
    1956 48 10.7558 4.27778 38.1548 127 " " " " A 21 0 0 "THR " " HA " " " 1 0 1 C2 
    1957 48 12.4364 6.33829 37.8189 127 " " " " A 21 0 0 "THR " " HB " " " 1 0 1 C2 
    1958 48 11.3791 8.34576 37.9672 127 " " " " A 21 0 0 "THR " " HG1" " " 1 0 1 C2 
    1959 48 9.76353 6.48918 36.3163 127 " " " " A 21 0 0 "THR " HG21 " " 1 0 1 C2 
    1960 48 11.2976 7.06839 35.7425 127 " " " " A 21 0 0 "THR " HG22 " " 1 0 1 C2 
    1961 48 10.949 5.28795 35.8737 127 " " " " A 21 0 0 "THR " HG23 " " 1 0 1 C2 
    1962 40 12.2519 4.3142 40.3899 128 " " " " A 43 0 0 "GLN " " N  " " " 7 0 1 C2 
    1963 14 12.9621 4.29558 41.6652 128 " " " " A 2 0 0 "GLN " " CA " " " 6 0 1 C2 
    1964 14 13.6596 5.6934 42.0666 128 " " " " A 2 0 0 "GLN " " C  " " " 6 0 1 C2 
    1965 23 13.6677 6.09884 43.2282 128 " " " " A 70 0 0 "GLN " " O  " " " 8 0 1 C2 
    1966 14 14.0157 3.15996 41.7232 128 " " " " A 2 0 0 "GLN " " CB " " " 6 0 1 C2 
    1967 14 13.4597 1.73327 41.9932 128 " " " " A 2 0 0 "GLN " " CG " " " 6 0 1 C2 
    1968 14 12.9956 1.35359 43.3308 128 " " " " A 2 0 0 "GLN " " CD " " " 6 0 1 C2 
    1969 23 13.1335 2.1277 44.3052 128 " " " " A 70 0 0 "GLN " " OE1" " " 8 0 1 C2 
    1970 40 12.4201 0.179435 43.4899 128 " " " " A 43 0 0 "GLN " " NE2" " " 7 0 1 C2 
    1971 48 12.6351 3.70528 39.681 128 " " " " A 21 0 0 "GLN " " H  " " " 1 0 1 C2 
    1972 48 12.3184 4.05499 42.5113 128 " " " " A 21 0 0 "GLN " " HA " " " 1 0 1 C2 
    1973 48 14.6904 3.34424 42.5593 128 " " " " A 21 0 0 "GLN " " HB3" " " 1 0 1 C2 
    1974 48 14.5496 3.09681 40.775 128 " " " " A 21 0 0 "GLN " " HB2" " " 1 0 1 C2 
    1975 48 14.3304 1.08864 41.8728 128 " " " " A 21 0 0 "GLN " " HG3" " " 1 0 1 C2 
    1976 48 12.7673 1.39054 41.2243 128 " " " " A 21 0 0 "GLN " " HG2" " " 1 0 1 C2 
    1977 48 12.0217 -0.0544932 44.388 128 " " " " A 21 0 0 "GLN " HE22 " " 1 0 1 C2 
    1978 48 12.4028 -0.399819 42.6627 128 " " " " A 21 0 0 "GLN " HE21 " " 1 0 1 C2 
    1979 40 14.2428 6.34525 41.043 129 " " " " A 43 0 0 "ASP " " N  " " " 7 0 1 C2 
    1980 14 14.8048 7.70398 41.1563 129 " " " " A 2 0 0 "ASP " " CA " " " 6 0 1 C2 
    1981 14 13.7721 8.75233 41.514 129 " " " " A 2 0 0 "ASP " " C  " " " 6 0 1 C2 
    1982 23 14.2236 9.78717 41.9936 129 " " " " A 70 0 0 "ASP " " O  " " " 8 0 1 C2 
    1983 14 15.4073 7.98091 39.7434 129 " " " " A 2 0 0 "ASP " " CB " " " 6 0 1 C2 
    1984 14 15.9381 9.34559 39.3976 129 " " " " A 2 0 0 "ASP " " CG " " " 6 0 1 C2 
    1985 23 17.1823 9.51964 39.4457 129 " " " " A 70 0 0 "ASP " " OD1" " " 8 0 1 C2 
    1986 23 15.2582 10.241 38.8762 129 " " " " A 70 0 0 "ASP " " OD2" " " 8 0 1 C2 
    1987 48 14.2803 5.88646 40.144 129 " " " " A 21 0 0 "ASP " " H  " " " 1 0 1 C2 
    1988 48 15.6308 7.65362 41.8657 129 " " " " A 21 0 0 "ASP " " HA " " " 1 0 1 C2 
    1989 48 14.621 7.78647 39.0141 129 " " " " A 21 0 0 "ASP " " HB3" " " 1 0 1 C2 
    1990 48 16.1445 7.18251 39.6584 129 " " " " A 21 0 0 "ASP " " HB2" " " 1 0 1 C2 
    1991 40 12.5145 8.60006 41.0396 130 " " " " A 43 0 0 "LEU " " N  " " " 7 0 1 C2 
    1992 14 11.3183 9.38007 41.3714 130 " " " " A 2 0 0 "LEU " " CA " " " 6 0 1 C2 
    1993 14 11.2617 10.782 40.6738 130 " " " " A 2 0 0 "LEU " " C  " " " 6 0 1 C2 
    1994 23 10.9683 11.7761 41.3254 130 " " " " A 70 0 0 "LEU " " O  " " " 8 0 1 C2 
    1995 14 11.2326 9.5505 42.8527 130 " " " " A 2 0 0 "LEU " " CB " " " 6 0 1 C2 
    1996 14 11.0238 8.31116 43.7012 130 " " " " A 2 0 0 "LEU " " CG " " " 6 0 1 C2 
    1997 14 11.3699 8.59364 45.2251 130 " " " " A 2 0 0 "LEU " " CD1" " " 6 0 1 C2 
    1998 14 9.57616 7.68809 43.5654 130 " " " " A 2 0 0 "LEU " " CD2" " " 6 0 1 C2 
    1999 48 12.2965 7.7557 40.5301 130 " " " " A 21 0 0 "LEU " " H  " " " 1 0 1 C2 
    2000 48 10.4355 8.8208 41.0616 130 " " " " A 21 0 0 "LEU " " HA " " " 1 0 1 C2 
    2001 48 10.4728 10.2354 43.2292 130 " " " " A 21 0 0 "LEU " " HB3" " " 1 0 1 C2 
    2002 48 12.0829 10.1402 43.1953 130 " " " " A 21 0 0 "LEU " " HB2" " " 1 0 1 C2 
    2003 48 11.7712 7.55839 43.4505 130 " " " " A 21 0 0 "LEU " " HG " " " 1 0 1 C2 
    2004 48 12.2665 9.19806 45.3625 130 " " " " A 21 0 0 "LEU " HD11 " " 1 0 1 C2 
    2005 48 10.5724 9.08045 45.7865 130 " " " " A 21 0 0 "LEU " HD12 " " 1 0 1 C2 
    2006 48 11.7315 7.68553 45.7074 130 " " " " A 21 0 0 "LEU " HD13 " " 1 0 1 C2 
    2007 48 9.32053 6.91175 44.2865 130 " " " " A 21 0 0 "LEU " HD21 " " 1 0 1 C2 
    2008 48 8.83922 8.46728 43.76 130 " " " " A 21 0 0 "LEU " HD22 " " 1 0 1 C2 
    2009 48 9.24524 7.44627 42.5554 130 " " " " A 21 0 0 "LEU " HD23 " " 1 0 1 C2 
    2010 40 11.5977 10.8197 39.3769 131 " " " " A 43 0 0 "ARG " " N  " " " 7 0 1 C2 
    2011 14 11.3944 12.0186 38.5521 131 " " " " A 2 0 0 "ARG " " CA " " " 6 0 1 C2 
    2012 14 10.5726 11.6582 37.2653 131 " " " " A 2 0 0 "ARG " " C  " " " 6 0 1 C2 
    2013 23 10.8047 12.2458 36.2299 131 " " " " A 70 0 0 "ARG " " O  " " " 8 0 1 C2 
    2014 14 12.8255 12.6471 38.3117 131 " " " " A 2 0 0 "ARG " " CB " " " 6 0 1 C2 
    2015 14 13.527 13.2026 39.6045 131 " " " " A 2 0 0 "ARG " " CG " " " 6 0 1 C2 
    2016 14 14.8865 13.772 39.1623 131 " " " " A 2 0 0 "ARG " " CD " " " 6 0 1 C2 
    2017 40 15.9945 12.8084 39.2037 131 " " " " A 43 0 0 "ARG " " NE " " " 7 0 1 C2 
    2018 14 17.2833 13.0303 39.2718 131 " " " " A 2 0 0 "ARG " " CZ " " " 6 0 1 C2 
    2019 40 18.0897 12.0046 39.4319 131 " " " " A 43 0 0 "ARG " " NH1" " " 7 0 1 C2 
    2020 40 17.7608 14.2918 39.2791 131 " " " " A 43 0 0 "ARG " " NH2" " " 7 0 1 C2 
    2021 48 11.85 9.94212 38.9453 131 " " " " A 21 0 0 "ARG " " H  " " " 1 0 1 C2 
    2022 48 10.7952 12.7849 39.0438 131 " " " " A 21 0 0 "ARG " " HA " " " 1 0 1 C2 
    2023 48 12.6945 13.3629 37.5002 131 " " " " A 21 0 0 "ARG " " HB3" " " 1 0 1 C2 
    2024 48 13.4899 11.9298 37.8299 131 " " " " A 21 0 0 "ARG " " HB2" " " 1 0 1 C2 
    2025 48 13.7859 12.3689 40.2572 131 " " " " A 21 0 0 "ARG " " HG3" " " 1 0 1 C2 
    2026 48 12.8924 13.8466 40.2134 131 " " " " A 21 0 0 "ARG " " HG2" " " 1 0 1 C2 
    2027 48 15.0316 14.626 39.8239 131 " " " " A 21 0 0 "ARG " " HD3" " " 1 0 1 C2 
    2028 48 14.7768 14.0905 38.1256 131 " " " " A 21 0 0 "ARG " " HD2" " " 1 0 1 C2 
    2029 48 15.8079 11.8371 38.9991 131 " " " " A 21 0 0 "ARG " " HE " " " 1 0 1 C2 
    2030 48 19.0814 12.0972 39.5991 131 " " " " A 21 0 0 "ARG " HH12 " " 1 0 1 C2 
    2031 48 17.7469 11.0648 39.2934 131 " " " " A 21 0 0 "ARG " HH11 " " 1 0 1 C2 
    2032 48 18.744 14.4504 39.4474 131 " " " " A 21 0 0 "ARG " HH22 " " 1 0 1 C2 
    2033 48 17.1566 15.0831 39.1092 131 " " " " A 21 0 0 "ARG " HH21 " " 1 0 1 C2 
    2034 40 9.62635 10.6826 37.3271 132 " " " " A 43 0 0 "HIE " " N  " " " 7 0 1 C2 
    2035 14 8.71431 10.3442 36.2298 132 " " " " A 2 0 0 "HIE " " CA " " " 6 0 1 C2 
    2036 14 7.55385 9.58592 36.8688 132 " " " " A 2 0 0 "HIE " " C  " " " 6 0 1 C2 
    2037 23 7.67635 8.81524 37.8555 132 " " " " A 70 0 0 "HIE " " O  " " " 8 0 1 C2 
    2038 14 9.40986 9.47484 35.1358 132 " " " " A 2 0 0 "HIE " " CB " " " 6 0 1 C2 
    2039 14 9.26351 9.86623 33.658 132 " " " " A 2 0 0 "HIE " " CG " " " 6 0 1 C2 
    2040 40 10.0876 9.36783 32.6198 132 " " " " A 43 0 0 "HIE " " ND1" " " 7 0 1 C2 
    2041 14 8.22246 10.506 33.0229 132 " " " " A 2 0 0 "HIE " " CD2" " " 6 0 1 C2 
    2042 14 9.73604 9.98588 31.4835 132 " " " " A 2 0 0 "HIE " " CE1" " " 6 0 1 C2 
    2043 40 8.65166 10.6936 31.7057 132 " " " " A 43 0 0 "HIE " " NE2" " " 7 0 1 C2 
    2044 48 9.56857 10.0634 38.1229 132 " " " " A 21 0 0 "HIE " " H  " " " 1 0 1 C2 
    2045 48 8.37799 11.2531 35.7309 132 " " " " A 21 0 0 "HIE " " HA " " " 1 0 1 C2 
    2046 48 9.04132 8.45573 35.2529 132 " " " " A 21 0 0 "HIE " " HB3" " " 1 0 1 C2 
    2047 48 10.4558 9.28377 35.3758 132 " " " " A 21 0 0 "HIE " " HB2" " " 1 0 1 C2 
    2048 48 7.37321 11.0032 33.4678 132 " " " " A 21 0 0 "HIE " " HD2" " " 1 0 1 C2 
    2049 48 10.2471 9.91783 30.5345 132 " " " " A 21 0 0 "HIE " " HE1" " " 1 0 1 C2 
    2050 40 6.39557 9.69335 36.2145 133 " " " " A 43 0 0 "THR " " N  " " " 7 0 1 C2 
    2051 14 5.22959 8.8177 36.4674 133 " " " " A 2 0 0 "THR " " CA " " " 6 0 1 C2 
    2052 14 4.29778 8.71645 35.2969 133 " " " " A 2 0 0 "THR " " C  " " " 6 0 1 C2 
    2053 23 4.57051 9.46582 34.3373 133 " " " " A 70 0 0 "THR " " O  " " " 8 0 1 C2 
    2054 14 4.51756 9.34968 37.765 133 " " " " A 2 0 0 "THR " " CB " " " 6 0 1 C2 
    2055 23 3.43907 8.55694 38.2798 133 " " " " A 70 0 0 "THR " " OG1" " " 8 0 1 C2 
    2056 14 3.9976 10.7662 37.7378 133 " " " " A 2 0 0 "THR " " CG2" " " 6 0 1 C2 
    2057 48 6.27986 10.2534 35.382 133 " " " " A 21 0 0 "THR " " H  " " " 1 0 1 C2 
    2058 48 5.50959 7.79346 36.7136 133 " " " " A 21 0 0 "THR " " HA " " " 1 0 1 C2 
    2059 48 5.14098 9.36436 38.659 133 " " " " A 21 0 0 "THR " " HB " " " 1 0 1 C2 
    2060 48 3.86922 7.71558 38.2689 133 " " " " A 21 0 0 "THR " " HG1" " " 1 0 1 C2 
    2061 48 3.25339 10.9618 36.9658 133 " " " " A 21 0 0 "THR " HG21 " " 1 0 1 C2 
    2062 48 3.53402 11.0808 38.6728 133 " " " " A 21 0 0 "THR " HG22 " " 1 0 1 C2 
    2063 48 4.79637 11.4838 37.5502 133 " " " " A 21 0 0 "THR " HG23 " " 1 0 1 C2 
    2064 40 3.1817 7.90616 35.3514 134 " " " " A 43 0 0 "PHE " " N  " " " 7 0 1 C2 
    2065 14 2.15557 7.86277 34.3756 134 " " " " A 2 0 0 "PHE " " CA " " " 6 0 1 C2 
    2066 14 0.734784 7.72693 34.9122 134 " " " " A 2 0 0 "PHE " " C  " " " 6 0 1 C2 
    2067 23 0.554648 7.11191 35.9443 134 " " " " A 70 0 0 "PHE " " O  " " " 8 0 1 C2 
    2068 14 2.49413 6.86459 33.1748 134 " " " " A 2 0 0 "PHE " " CB " " " 6 0 1 C2 
    2069 14 2.29169 5.39689 33.3036 134 " " " " A 2 0 0 "PHE " " CG " " " 6 0 1 C2 
    2070 14 3.26668 4.59635 33.9322 134 " " " " A 2 0 0 "PHE " " CD1" " " 6 0 1 C2 
    2071 14 1.09778 4.81539 32.9015 134 " " " " A 2 0 0 "PHE " " CD2" " " 6 0 1 C2 
    2072 14 3.09568 3.19483 33.948 134 " " " " A 2 0 0 "PHE " " CE1" " " 6 0 1 C2 
    2073 14 0.786306 3.42344 32.9789 134 " " " " A 2 0 0 "PHE " " CE2" " " 6 0 1 C2 
    2074 14 1.86133 2.58098 33.4696 134 " " " " A 2 0 0 "PHE " " CZ " " " 6 0 1 C2 
    2075 48 2.8525 7.35575 36.1317 134 " " " " A 21 0 0 "PHE " " H  " " " 1 0 1 C2 
    2076 48 2.14743 8.87082 33.9611 134 " " " " A 21 0 0 "PHE " " HA " " " 1 0 1 C2 
    2077 48 3.4732 7.15573 32.7943 134 " " " " A 21 0 0 "PHE " " HB3" " " 1 0 1 C2 
    2078 48 1.92044 7.18661 32.3057 134 " " " " A 21 0 0 "PHE " " HB2" " " 1 0 1 C2 
    2079 48 4.18776 5.09322 34.199 134 " " " " A 21 0 0 "PHE " " HD1" " " 1 0 1 C2 
    2080 48 0.398945 5.49987 32.4438 134 " " " " A 21 0 0 "PHE " " HD2" " " 1 0 1 C2 
    2081 48 3.94671 2.54028 34.0651 134 " " " " A 21 0 0 "PHE " " HE1" " " 1 0 1 C2 
    2082 48 -0.107333 3.00121 32.5436 134 " " " " A 21 0 0 "PHE " " HE2" " " 1 0 1 C2 
    2083 48 1.89815 1.50498 33.5548 134 " " " " A 21 0 0 "PHE " " HZ " " " 1 0 1 C2 
    2084 40 -0.283867 8.17732 34.1854 135 " " " " A 43 0 0 "ILE " " N  " " " 7 0 1 C2 
    2085 14 -1.72697 8.03748 34.4393 135 " " " " A 2 0 0 "ILE " " CA " " " 6 0 1 C2 
    2086 14 -2.25268 7.49471 33.1317 135 " " " " A 2 0 0 "ILE " " C  " " " 6 0 1 C2 
    2087 23 -1.70521 7.85222 32.0546 135 " " " " A 70 0 0 "ILE " " O  " " " 8 0 1 C2 
    2088 14 -2.38528 9.39168 34.869 135 " " " " A 2 0 0 "ILE " " CB " " " 6 0 1 C2 
    2089 14 -1.62498 10.161 35.9629 135 " " " " A 2 0 0 "ILE " " CG1" " " 6 0 1 C2 
    2090 14 -3.82965 9.1888 35.3625 135 " " " " A 2 0 0 "ILE " " CG2" " " 6 0 1 C2 
    2091 14 -1.75455 11.704 35.9698 135 " " " " A 2 0 0 "ILE " " CD1" " " 6 0 1 C2 
    2092 48 -0.183743 8.48439 33.2284 135 " " " " A 21 0 0 "ILE " " H  " " " 1 0 1 C2 
    2093 48 -1.79303 7.2889 35.2288 135 " " " " A 21 0 0 "ILE " " HA " " " 1 0 1 C2 
    2094 48 -2.59272 9.97307 33.9707 135 " " " " A 21 0 0 "ILE " " HB " " " 1 0 1 C2 
    2095 48 -0.550244 10.0348 35.8321 135 " " " " A 21 0 0 "ILE " HG13 " " 1 0 1 C2 
    2096 48 -1.89455 9.65381 36.8893 135 " " " " A 21 0 0 "ILE " HG12 " " 1 0 1 C2 
    2097 48 -4.46208 8.76002 34.5851 135 " " " " A 21 0 0 "ILE " HG21 " " 1 0 1 C2 
    2098 48 -3.64415 8.4542 36.1461 135 " " " " A 21 0 0 "ILE " HG22 " " 1 0 1 C2 
    2099 48 -4.2929 10.108 35.7212 135 " " " " A 21 0 0 "ILE " HG23 " " 1 0 1 C2 
    2100 48 -2.75767 12.1124 36.0924 135 " " " " A 21 0 0 "ILE " HD11 " " 1 0 1 C2 
    2101 48 -1.03914 12.1991 36.6264 135 " " " " A 21 0 0 "ILE " HD12 " " 1 0 1 C2 
    2102 48 -1.37259 11.9429 34.9772 135 " " " " A 21 0 0 "ILE " HD13 " " 1 0 1 C2 
    2103 40 -3.19159 6.56035 33.247 136 " " " " A 43 0 0 "SER " " N  " " " 7 0 1 C2 
    2104 14 -3.71381 5.64199 32.2756 136 " " " " A 2 0 0 "SER " " CA " " " 6 0 1 C2 
    2105 14 -5.20002 5.98299 32.0273 136 " " " " A 2 0 0 "SER " " C  " " " 6 0 1 C2 
    2106 23 -5.96926 6.19476 32.9563 136 " " " " A 70 0 0 "SER " " O  " " " 8 0 1 C2 
    2107 14 -3.34869 4.1889 32.5941 136 " " " " A 2 0 0 "SER " " CB " " " 6 0 1 C2 
    2108 23 -3.70059 3.22246 31.5466 136 " " " " A 70 0 0 "SER " " OG " " " 8 0 1 C2 
    2109 48 -3.60285 6.50267 34.1677 136 " " " " A 21 0 0 "SER " " H  " " " 1 0 1 C2 
    2110 48 -3.29781 5.80139 31.2808 136 " " " " A 21 0 0 "SER " " HA " " " 1 0 1 C2 
    2111 48 -3.89886 3.90092 33.4899 136 " " " " A 21 0 0 "SER " " HB3" " " 1 0 1 C2 
    2112 48 -2.27274 4.13032 32.7584 136 " " " " A 21 0 0 "SER " " HB2" " " 1 0 1 C2 
    2113 48 -4.4881 2.76171 31.7927 136 " " " " A 21 0 0 "SER " " HG " " " 1 0 1 C2 
    2114 40 -5.52886 6.32678 30.8319 137 " " " " A 43 0 0 "ILE " " N  " " " 7 0 1 C2 
    2115 14 -6.79642 7.04538 30.5601 137 " " " " A 2 0 0 "ILE " " CA " " " 6 0 1 C2 
    2116 14 -7.54234 6.28949 29.4525 137 " " " " A 2 0 0 "ILE " " C  " " " 6 0 1 C2 
    2117 23 -7.37171 6.51953 28.314 137 " " " " A 70 0 0 "ILE " " O  " " " 8 0 1 C2 
    2118 14 -6.4994 8.56019 30.1531 137 " " " " A 2 0 0 "ILE " " CB " " " 6 0 1 C2 
    2119 14 -5.49091 9.25977 31.145 137 " " " " A 2 0 0 "ILE " " CG1" " " 6 0 1 C2 
    2120 14 -7.89215 9.36125 30.0427 137 " " " " A 2 0 0 "ILE " " CG2" " " 6 0 1 C2 
    2121 14 -4.72754 10.4553 30.5392 137 " " " " A 2 0 0 "ILE " " CD1" " " 6 0 1 C2 
    2122 48 -4.90916 6.15179 30.0538 137 " " " " A 21 0 0 "ILE " " H  " " " 1 0 1 C2 
    2123 48 -7.50516 7.14685 31.382 137 " " " " A 21 0 0 "ILE " " HA " " " 1 0 1 C2 
    2124 48 -5.89383 8.45178 29.2533 137 " " " " A 21 0 0 "ILE " " HB " " " 1 0 1 C2 
    2125 48 -4.77023 8.61119 31.6431 137 " " " " A 21 0 0 "ILE " HG13 " " 1 0 1 C2 
    2126 48 -6.0607 9.56999 32.0209 137 " " " " A 21 0 0 "ILE " HG12 " " 1 0 1 C2 
    2127 48 -8.3793 9.36135 31.0178 137 " " " " A 21 0 0 "ILE " HG21 " " 1 0 1 C2 
    2128 48 -7.69222 10.3928 29.7529 137 " " " " A 21 0 0 "ILE " HG22 " " 1 0 1 C2 
    2129 48 -8.36597 8.82814 29.2185 137 " " " " A 21 0 0 "ILE " HG23 " " 1 0 1 C2 
    2130 48 -4.15432 10.1014 29.6823 137 " " " " A 21 0 0 "ILE " HD11 " " 1 0 1 C2 
    2131 48 -5.36416 11.2623 30.1766 137 " " " " A 21 0 0 "ILE " HD12 " " 1 0 1 C2 
    2132 48 -3.95631 10.867 31.1902 137 " " " " A 21 0 0 "ILE " HD13 " " 1 0 1 C2 
    2133 40 -8.31248 5.2314 29.8009 138 " " " " A 43 0 0 "PRO " " N  " " " 7 0 1 C2 
    2134 14 -9.10898 4.47712 28.8187 138 " " " " A 2 0 0 "PRO " " CA " " " 6 0 1 C2 
    2135 14 -10.3452 5.35941 28.3364 138 " " " " A 2 0 0 "PRO " " C  " " " 6 0 1 C2 
    2136 23 -11.0088 6.04887 29.137 138 " " " " A 70 0 0 "PRO " " O  " " " 8 0 1 C2 
    2137 14 -9.4643 3.22922 29.5746 138 " " " " A 2 0 0 "PRO " " CB " " " 6 0 1 C2 
    2138 14 -9.47612 3.63019 31.0915 138 " " " " A 2 0 0 "PRO " " CG " " " 6 0 1 C2 
    2139 14 -8.42115 4.6748 31.1339 138 " " " " A 2 0 0 "PRO " " CD " " " 6 0 1 C2 
    2140 48 -8.47881 4.30282 27.9466 138 " " " " A 21 0 0 "PRO " " HA " " " 1 0 1 C2 
    2141 48 -8.74781 2.41269 29.485 138 " " " " A 21 0 0 "PRO " " HB3" " " 1 0 1 C2 
    2142 48 -10.3897 2.76574 29.2327 138 " " " " A 21 0 0 "PRO " " HB2" " " 1 0 1 C2 
    2143 48 -9.11647 2.89425 31.8106 138 " " " " A 21 0 0 "PRO " " HG3" " " 1 0 1 C2 
    2144 48 -10.4688 3.91747 31.4382 138 " " " " A 21 0 0 "PRO " " HG2" " " 1 0 1 C2 
    2145 48 -8.62945 5.54686 31.7538 138 " " " " A 21 0 0 "PRO " " HD2" " " 1 0 1 C2 
    2146 48 -7.45853 4.19349 31.3066 138 " " " " A 21 0 0 "PRO " " HD3" " " 1 0 1 C2 
    2147 40 -10.5382 5.34663 27.0215 139 " " " " A 43 0 0 "LEU " " N  " " " 7 0 1 C2 
    2148 14 -11.4806 6.19733 26.3134 139 " " " " A 2 0 0 "LEU " " CA " " " 6 0 1 C2 
    2149 14 -12.7575 5.35981 26.1735 139 " " " " A 2 0 0 "LEU " " C  " " " 6 0 1 C2 
    2150 23 -12.7743 4.1422 26.1992 139 " " " " A 70 0 0 "LEU " " O  " " " 8 0 1 C2 
    2151 14 -11.0225 6.5967 24.8845 139 " " " " A 2 0 0 "LEU " " CB " " " 6 0 1 C2 
    2152 14 -9.72282 7.41583 24.7915 139 " " " " A 2 0 0 "LEU " " CG " " " 6 0 1 C2 
    2153 14 -9.10558 7.45797 23.4136 139 " " " " A 2 0 0 "LEU " " CD1" " " 6 0 1 C2 
    2154 14 -9.95995 8.86991 25.284 139 " " " " A 2 0 0 "LEU " " CD2" " " 6 0 1 C2 
    2155 48 -9.92751 4.7946 26.4364 139 " " " " A 21 0 0 "LEU " " H  " " " 1 0 1 C2 
    2156 48 -11.649 7.07906 26.9316 139 " " " " A 21 0 0 "LEU " " HA " " " 1 0 1 C2 
    2157 48 -11.7983 7.1655 24.3719 139 " " " " A 21 0 0 "LEU " " HB3" " " 1 0 1 C2 
    2158 48 -10.8051 5.68154 24.3337 139 " " " " A 21 0 0 "LEU " " HB2" " " 1 0 1 C2 
    2159 48 -9.06355 6.96045 25.5304 139 " " " " A 21 0 0 "LEU " " HG " " " 1 0 1 C2 
    2160 48 -8.30953 8.20016 23.354 139 " " " " A 21 0 0 "LEU " HD11 " " 1 0 1 C2 
    2161 48 -8.59119 6.52861 23.1691 139 " " " " A 21 0 0 "LEU " HD12 " " 1 0 1 C2 
    2162 48 -9.81853 7.76427 22.6481 139 " " " " A 21 0 0 "LEU " HD13 " " 1 0 1 C2 
    2163 48 -10.7415 9.30548 24.6614 139 " " " " A 21 0 0 "LEU " HD21 " " 1 0 1 C2 
    2164 48 -10.3673 8.91048 26.2942 139 " " " " A 21 0 0 "LEU " HD22 " " 1 0 1 C2 
    2165 48 -9.11346 9.55596 25.2542 139 " " " " A 21 0 0 "LEU " HD23 " " 1 0 1 C2 
    2166 40 -13.8423 6.0732 25.8956 140 " " " " A 43 0 0 "GLN " " N  " " " 7 0 1 C2 
    2167 14 -15.2453 5.59802 25.7117 140 " " " " A 2 0 0 "GLN " " CA " " " 6 0 1 C2 
    2168 14 -15.5405 5.27099 24.2938 140 " " " " A 2 0 0 "GLN " " C  " " " 6 0 1 C2 
    2169 23 -15.2219 5.97515 23.3024 140 " " " " A 70 0 0 "GLN " " O  " " " 8 0 1 C2 
    2170 14 -16.2751 6.65075 26.0699 140 " " " " A 2 0 0 "GLN " " CB " " " 6 0 1 C2 
    2171 14 -16.3802 6.95464 27.5799 140 " " " " A 2 0 0 "GLN " " CG " " " 6 0 1 C2 
    2172 14 -17.371 6.11347 28.3453 140 " " " " A 2 0 0 "GLN " " CD " " " 6 0 1 C2 
    2173 23 -17.4276 4.90399 28.2509 140 " " " " A 70 0 0 "GLN " " OE1" " " 8 0 1 C2 
    2174 40 -18.1853 6.70199 29.2416 140 " " " " A 43 0 0 "GLN " " NE2" " " 7 0 1 C2 
    2175 48 -13.7062 7.06308 25.7481 140 " " " " A 21 0 0 "GLN " " H  " " " 1 0 1 C2 
    2176 48 -15.3337 4.74206 26.3808 140 " " " " A 21 0 0 "GLN " " HA " " " 1 0 1 C2 
    2177 48 -17.2942 6.3575 25.8178 140 " " " " A 21 0 0 "GLN " " HB3" " " 1 0 1 C2 
    2178 48 -16.2332 7.53188 25.4297 140 " " " " A 21 0 0 "GLN " " HB2" " " 1 0 1 C2 
    2179 48 -16.6074 8.01412 27.698 140 " " " " A 21 0 0 "GLN " " HG3" " " 1 0 1 C2 
    2180 48 -15.3693 6.86666 27.9781 140 " " " " A 21 0 0 "GLN " " HG2" " " 1 0 1 C2 
    2181 48 -18.5805 6.13361 29.9771 140 " " " " A 21 0 0 "GLN " HE22 " " 1 0 1 C2 
    2182 48 -18.2339 7.71054 29.2179 140 " " " " A 21 0 0 "GLN " HE21 " " 1 0 1 C2 
    2183 40 -16.4216 4.28284 24.1601 141 " " " " A 43 0 0 "GLY " " N  " " " 7 0 1 C2 
    2184 14 -17.0468 3.77021 22.951 141 " " " " A 2 0 0 "GLY " " CA " " " 6 0 1 C2 
    2185 14 -16.6982 2.30522 22.9204 141 " " " " A 2 0 0 "GLY " " C  " " " 6 0 1 C2 
    2186 23 -16.3266 1.68165 23.9138 141 " " " " A 70 0 0 "GLY " " O  " " " 8 0 1 C2 
    2187 48 -16.5372 3.68764 24.9679 141 " " " " A 21 0 0 "GLY " " H  " " " 1 0 1 C2 
    2188 48 -16.5988 4.2371 22.0739 141 " " " " A 21 0 0 "GLY " " HA3" " " 1 0 1 C2 
    2189 48 -18.1331 3.84878 22.9083 141 " " " " A 21 0 0 "GLY " " HA2" " " 1 0 1 C2 
    2190 40 -16.9058 1.66705 21.7503 142 " " " " A 43 0 0 "ASP " " N  " " " 7 0 1 C2 
    2191 14 -16.5193 0.291507 21.4304 142 " " " " A 2 0 0 "ASP " " CA " " " 6 0 1 C2 
    2192 14 -16.0002 0.0316369 20.0051 142 " " " " A 2 0 0 "ASP " " C  " " " 6 0 1 C2 
    2193 23 -15.1482 -0.826046 19.7454 142 " " " " A 70 0 0 "ASP " " O  " " " 8 0 1 C2 
    2194 14 -17.5151 -0.834065 21.9419 142 " " " " A 2 0 0 "ASP " " CB " " " 6 0 1 C2 
    2195 14 -18.7888 -1.18889 21.0581 142 " " " " A 2 0 0 "ASP " " CG " " " 6 0 1 C2 
    2196 23 -19.6715 -0.344584 20.7982 142 " " " " A 70 0 0 "ASP " " OD1" " " 8 0 1 C2 
    2197 23 -18.8663 -2.35868 20.5552 142 " " " " A 70 0 0 "ASP " " OD2" " " 8 0 1 C2 
    2198 48 -17.4576 2.26084 21.1477 142 " " " " A 21 0 0 "ASP " " H  " " " 1 0 1 C2 
    2199 48 -15.6454 0.111711 22.0566 142 " " " " A 21 0 0 "ASP " " HA " " " 1 0 1 C2 
    2200 48 -17.9491 -0.415589 22.8499 142 " " " " A 21 0 0 "ASP " " HB3" " " 1 0 1 C2 
    2201 48 -17.0163 -1.77002 22.1933 142 " " " " A 21 0 0 "ASP " " HB2" " " 1 0 1 C2 
    2202 40 -16.3617 0.962198 19.0979 143 " " " " A 43 0 0 "ASP " " N  " " " 7 0 1 C2 
    2203 14 -15.8865 0.927278 17.6946 143 " " " " A 2 0 0 "ASP " " CA " " " 6 0 1 C2 
    2204 14 -14.7277 1.9103 17.4795 143 " " " " A 2 0 0 "ASP " " C  " " " 6 0 1 C2 
    2205 23 -14.8867 3.0917 17.7991 143 " " " " A 70 0 0 "ASP " " O  " " " 8 0 1 C2 
    2206 14 -17.0847 1.57972 16.8219 143 " " " " A 2 0 0 "ASP " " CB " " " 6 0 1 C2 
    2207 14 -18.1173 0.59914 16.2925 143 " " " " A 2 0 0 "ASP " " CG " " " 6 0 1 C2 
    2208 23 -18.336 -0.493838 16.8834 143 " " " " A 70 0 0 "ASP " " OD1" " " 8 0 1 C2 
    2209 23 -18.8197 1.02391 15.354 143 " " " " A 70 0 0 "ASP " " OD2" " " 8 0 1 C2 
    2210 48 -16.8024 1.78751 19.4783 143 " " " " A 21 0 0 "ASP " " H  " " " 1 0 1 C2 
    2211 48 -15.6761 -0.0489982 17.2579 143 " " " " A 21 0 0 "ASP " " HA " " " 1 0 1 C2 
    2212 48 -16.7218 2.08033 15.9242 143 " " " " A 21 0 0 "ASP " " HB3" " " 1 0 1 C2 
    2213 48 -17.6762 2.24457 17.4513 143 " " " " A 21 0 0 "ASP " " HB2" " " 1 0 1 C2 
    2214 40 -13.6328 1.50614 16.9446 144 " " " " A 43 0 0 "ASP " " N  " " " 7 0 1 C2 
    2215 14 -12.3599 2.26177 16.7371 144 " " " " A 2 0 0 "ASP " " CA " " " 6 0 1 C2 
    2216 14 -12.5621 3.75389 16.3967 144 " " " " A 2 0 0 "ASP " " C  " " " 6 0 1 C2 
    2217 23 -11.8448 4.61088 16.8783 144 " " " " A 70 0 0 "ASP " " O  " " " 8 0 1 C2 
    2218 14 -11.1644 1.53898 15.9861 144 " " " " A 2 0 0 "ASP " " CB " " " 6 0 1 C2 
    2219 14 -11.0843 1.69043 14.5052 144 " " " " A 2 0 0 "ASP " " CG " " " 6 0 1 C2 
    2220 23 -10.1541 2.36192 14.0574 144 " " " " A 70 0 0 "ASP " " OD1" " " 8 0 1 C2 
    2221 23 -11.85 1.01661 13.7412 144 " " " " A 70 0 0 "ASP " " OD2" " " 8 0 1 C2 
    2222 48 -13.6441 0.54268 16.6417 144 " " " " A 21 0 0 "ASP " " H  " " " 1 0 1 C2 
    2223 48 -11.9873 2.25348 17.7614 144 " " " " A 21 0 0 "ASP " " HA " " " 1 0 1 C2 
    2224 48 -11.1253 0.484548 16.2595 144 " " " " A 21 0 0 "ASP " " HB3" " " 1 0 1 C2 
    2225 48 -10.2592 2.06558 16.2886 144 " " " " A 21 0 0 "ASP " " HB2" " " 1 0 1 C2 
    2226 40 -13.3185 4.09902 15.3604 145 " " " " A 43 0 0 "ASP " " N  " " " 7 0 1 C2 
    2227 14 -13.5025 5.48468 14.9448 145 " " " " A 2 0 0 "ASP " " CA " " " 6 0 1 C2 
    2228 14 -14.2193 6.39127 15.9402 145 " " " " A 2 0 0 "ASP " " C  " " " 6 0 1 C2 
    2229 23 -13.8414 7.55993 16.1301 145 " " " " A 70 0 0 "ASP " " O  " " " 8 0 1 C2 
    2230 14 -14.2511 5.59815 13.6265 145 " " " " A 2 0 0 "ASP " " CB " " " 6 0 1 C2 
    2231 14 -15.6524 5.05627 13.6271 145 " " " " A 2 0 0 "ASP " " CG " " " 6 0 1 C2 
    2232 23 -16.0419 4.30349 14.4947 145 " " " " A 70 0 0 "ASP " " OD1" " " 8 0 1 C2 
    2233 23 -16.4609 5.31925 12.6848 145 " " " " A 70 0 0 "ASP " " OD2" " " 8 0 1 C2 
    2234 48 -13.9921 3.43559 15.0052 145 " " " " A 21 0 0 "ASP " " H  " " " 1 0 1 C2 
    2235 48 -12.5668 6.04373 14.9402 145 " " " " A 21 0 0 "ASP " " HA " " " 1 0 1 C2 
    2236 48 -13.775 5.08584 12.7904 145 " " " " A 21 0 0 "ASP " " HB3" " " 1 0 1 C2 
    2237 48 -14.2563 6.66248 13.3914 145 " " " " A 21 0 0 "ASP " " HB2" " " 1 0 1 C2 
    2238 40 -15.104 5.8338 16.7801 146 " " " " A 43 0 0 "GLU " " N  " " " 7 0 1 C2 
    2239 14 -15.9226 6.5045 17.8579 146 " " " " A 2 0 0 "GLU " " CA " " " 6 0 1 C2 
    2240 14 -14.961 6.96741 19.022 146 " " " " A 2 0 0 "GLU " " C  " " " 6 0 1 C2 
    2241 23 -14.9791 8.12534 19.5049 146 " " " " A 70 0 0 "GLU " " O  " " " 8 0 1 C2 
    2242 14 -17.022 5.65129 18.3929 146 " " " " A 2 0 0 "GLU " " CB " " " 6 0 1 C2 
    2243 14 -17.9602 5.08535 17.4102 146 " " " " A 2 0 0 "GLU " " CG " " " 6 0 1 C2 
    2244 14 -18.8233 6.09491 16.6799 146 " " " " A 2 0 0 "GLU " " CD " " " 6 0 1 C2 
    2245 23 -18.6068 6.51945 15.5703 146 " " " " A 70 0 0 "GLU " " OE1" " " 8 0 1 C2 
    2246 23 -19.6041 6.63419 17.5152 146 " " " " A 70 0 0 "GLU " " OE2" " " 8 0 1 C2 
    2247 48 -15.2359 4.85892 16.5514 146 " " " " A 21 0 0 "GLU " " H  " " " 1 0 1 C2 
    2248 48 -16.3706 7.43385 17.5061 146 " " " " A 21 0 0 "GLU " " HA " " " 1 0 1 C2 
    2249 48 -17.5919 6.23075 19.1192 146 " " " " A 21 0 0 "GLU " " HB3" " " 1 0 1 C2 
    2250 48 -16.7545 4.74844 18.9419 146 " " " " A 21 0 0 "GLU " " HB2" " " 1 0 1 C2 
    2251 48 -18.6669 4.46828 17.965 146 " " " " A 21 0 0 "GLU " " HG3" " " 1 0 1 C2 
    2252 48 -17.3255 4.47324 16.7694 146 " " " " A 21 0 0 "GLU " " HG2" " " 1 0 1 C2 
    2253 40 -14.0001 6.08145 19.3325 147 " " " " A 43 0 0 "ILE " " N  " " " 7 0 1 C2 
    2254 14 -12.8982 6.30838 20.2627 147 " " " " A 2 0 0 "ILE " " CA " " " 6 0 1 C2 
    2255 14 -11.9517 7.41341 19.7389 147 " " " " A 2 0 0 "ILE " " C  " " " 6 0 1 C2 
    2256 23 -11.4937 8.25931 20.5396 147 " " " " A 70 0 0 "ILE " " O  " " " 8 0 1 C2 
    2257 14 -12.1404 4.95276 20.396 147 " " " " A 2 0 0 "ILE " " CB " " " 6 0 1 C2 
    2258 14 -13.1809 3.87545 20.9586 147 " " " " A 2 0 0 "ILE " " CG1" " " 6 0 1 C2 
    2259 14 -11.0349 5.00096 21.3716 147 " " " " A 2 0 0 "ILE " " CG2" " " 6 0 1 C2 
    2260 14 -12.7827 2.44189 20.7381 147 " " " " A 2 0 0 "ILE " " CD1" " " 6 0 1 C2 
    2261 48 -14.06 5.32354 18.6676 147 " " " " A 21 0 0 "ILE " " H  " " " 1 0 1 C2 
    2262 48 -13.2034 6.77624 21.1987 147 " " " " A 21 0 0 "ILE " " HA " " " 1 0 1 C2 
    2263 48 -11.6968 4.55769 19.482 147 " " " " A 21 0 0 "ILE " " HB " " " 1 0 1 C2 
    2264 48 -14.0892 3.80126 20.3607 147 " " " " A 21 0 0 "ILE " HG13 " " 1 0 1 C2 
    2265 48 -13.4917 3.73066 21.9932 147 " " " " A 21 0 0 "ILE " HG12 " " 1 0 1 C2 
    2266 48 -10.172 5.45492 20.8843 147 " " " " A 21 0 0 "ILE " HG21 " " 1 0 1 C2 
    2267 48 -11.3105 5.57907 22.2536 147 " " " " A 21 0 0 "ILE " HG22 " " 1 0 1 C2 
    2268 48 -10.6353 4.0463 21.7138 147 " " " " A 21 0 0 "ILE " HG23 " " 1 0 1 C2 
    2269 48 -12.8508 2.04693 19.7245 147 " " " " A 21 0 0 "ILE " HD11 " " 1 0 1 C2 
    2270 48 -11.7498 2.24761 21.0271 147 " " " " A 21 0 0 "ILE " HD12 " " 1 0 1 C2 
    2271 48 -13.5274 1.81895 21.2335 147 " " " " A 21 0 0 "ILE " HD13 " " 1 0 1 C2 
    2272 40 -11.5426 7.40232 18.4655 148 " " " " A 43 0 0 "LEU " " N  " " " 7 0 1 C2 
    2273 14 -10.8048 8.47163 17.7736 148 " " " " A 2 0 0 "LEU " " CA " " " 6 0 1 C2 
    2274 14 -11.5075 9.87522 17.9181 148 " " " " A 2 0 0 "LEU " " C  " " " 6 0 1 C2 
    2275 23 -10.9101 10.8265 18.3594 148 " " " " A 70 0 0 "LEU " " O  " " " 8 0 1 C2 
    2276 14 -10.5749 8.01991 16.3292 148 " " " " A 2 0 0 "LEU " " CB " " " 6 0 1 C2 
    2277 14 -10.0615 9.06618 15.3749 148 " " " " A 2 0 0 "LEU " " CG " " " 6 0 1 C2 
    2278 14 -9.01323 8.51297 14.3959 148 " " " " A 2 0 0 "LEU " " CD1" " " 6 0 1 C2 
    2279 14 -11.2098 9.78836 14.6089 148 " " " " A 2 0 0 "LEU " " CD2" " " 6 0 1 C2 
    2280 48 -11.9258 6.65429 17.9053 148 " " " " A 21 0 0 "LEU " " H  " " " 1 0 1 C2 
    2281 48 -9.85787 8.66981 18.2758 148 " " " " A 21 0 0 "LEU " " HA " " " 1 0 1 C2 
    2282 48 -11.4969 7.6321 15.8961 148 " " " " A 21 0 0 "LEU " " HB3" " " 1 0 1 C2 
    2283 48 -9.95967 7.1203 16.3452 148 " " " " A 21 0 0 "LEU " " HB2" " " 1 0 1 C2 
    2284 48 -9.48548 9.80942 15.9262 148 " " " " A 21 0 0 "LEU " " HG " " " 1 0 1 C2 
    2285 48 -8.88005 9.2606 13.614 148 " " " " A 21 0 0 "LEU " HD11 " " 1 0 1 C2 
    2286 48 -8.12551 8.20584 14.9488 148 " " " " A 21 0 0 "LEU " HD12 " " 1 0 1 C2 
    2287 48 -9.44788 7.69298 13.8242 148 " " " " A 21 0 0 "LEU " HD13 " " 1 0 1 C2 
    2288 48 -11.8086 8.98152 14.1864 148 " " " " A 21 0 0 "LEU " HD21 " " 1 0 1 C2 
    2289 48 -11.8648 10.4658 15.1567 148 " " " " A 21 0 0 "LEU " HD22 " " 1 0 1 C2 
    2290 48 -10.8343 10.2256 13.6837 148 " " " " A 21 0 0 "LEU " HD23 " " 1 0 1 C2 
    2291 40 -12.8591 9.88154 17.5945 149 " " " " A 43 0 0 "LYS " " N  " " " 7 0 1 C2 
    2292 14 -13.7722 11.0205 17.7228 149 " " " " A 2 0 0 "LYS " " CA " " " 6 0 1 C2 
    2293 14 -14.0919 11.5905 19.1363 149 " " " " A 2 0 0 "LYS " " C  " " " 6 0 1 C2 
    2294 23 -14.2441 12.7848 19.3119 149 " " " " A 70 0 0 "LYS " " O  " " " 8 0 1 C2 
    2295 14 -15.0557 10.6667 17.0369 149 " " " " A 2 0 0 "LYS " " CB " " " 6 0 1 C2 
    2296 14 -14.9779 10.7305 15.4881 149 " " " " A 2 0 0 "LYS " " CG " " " 6 0 1 C2 
    2297 14 -16.2543 10.4115 14.706 149 " " " " A 2 0 0 "LYS " " CD " " " 6 0 1 C2 
    2298 14 -16.6507 8.91072 14.6797 149 " " " " A 2 0 0 "LYS " " CE " " " 6 0 1 C2 
    2299 40 -18.0164 8.67303 14.263 149 " " " " A 43 0 0 "LYS " " NZ " " " 7 0 1 C2 
    2300 48 -13.2122 9.01324 17.2184 149 " " " " A 21 0 0 "LYS " " H  " " " 1 0 1 C2 
    2301 48 -13.3695 11.8362 17.1223 149 " " " " A 21 0 0 "LYS " " HA " " " 1 0 1 C2 
    2302 48 -15.8606 11.3236 17.3666 149 " " " " A 21 0 0 "LYS " " HB3" " " 1 0 1 C2 
    2303 48 -15.3413 9.67885 17.3985 149 " " " " A 21 0 0 "LYS " " HB2" " " 1 0 1 C2 
    2304 48 -14.2203 10.0255 15.1457 149 " " " " A 21 0 0 "LYS " " HG3" " " 1 0 1 C2 
    2305 48 -14.6684 11.7263 15.1709 149 " " " " A 21 0 0 "LYS " " HG2" " " 1 0 1 C2 
    2306 48 -16.0738 10.7172 13.6755 149 " " " " A 21 0 0 "LYS " " HD3" " " 1 0 1 C2 
    2307 48 -17.0134 11.0874 15.0997 149 " " " " A 21 0 0 "LYS " " HD2" " " 1 0 1 C2 
    2308 48 -16.5706 8.66679 15.739 149 " " " " A 21 0 0 "LYS " " HE3" " " 1 0 1 C2 
    2309 48 -15.9066 8.22441 14.2755 149 " " " " A 21 0 0 "LYS " " HE2" " " 1 0 1 C2 
    2310 48 -18.2131 7.75754 14.6415 149 " " " " A 21 0 0 "LYS " " HZ1" " " 1 0 1 C2 
    2311 48 -18.6841 9.218 14.7895 149 " " " " A 21 0 0 "LYS " " HZ2" " " 1 0 1 C2 
    2312 48 -18.2298 8.77452 13.281 149 " " " " A 21 0 0 "LYS " " HZ3" " " 1 0 1 C2 
    2313 40 -13.9629 10.6914 20.144 150 " " " " A 43 0 0 "ASN " " N  " " " 7 0 1 C2 
    2314 14 -13.9363 11.0051 21.5721 150 " " " " A 2 0 0 "ASN " " CA " " " 6 0 1 C2 
    2315 14 -12.5445 11.4615 22.015 150 " " " " A 2 0 0 "ASN " " C  " " " 6 0 1 C2 
    2316 23 -12.4222 12.3263 22.8771 150 " " " " A 70 0 0 "ASN " " O  " " " 8 0 1 C2 
    2317 14 -14.3221 9.80649 22.5078 150 " " " " A 2 0 0 "ASN " " CB " " " 6 0 1 C2 
    2318 14 -15.8835 9.60707 22.4313 150 " " " " A 2 0 0 "ASN " " CG " " " 6 0 1 C2 
    2319 23 -16.6563 10.534 22.2367 150 " " " " A 70 0 0 "ASN " " OD1" " " 8 0 1 C2 
    2320 40 -16.3155 8.34414 22.5326 150 " " " " A 43 0 0 "ASN " " ND2" " " 7 0 1 C2 
    2321 48 -14.1839 9.75353 19.8413 150 " " " " A 21 0 0 "ASN " " H  " " " 1 0 1 C2 
    2322 48 -14.6404 11.7744 21.8889 150 " " " " A 21 0 0 "ASN " " HA " " " 1 0 1 C2 
    2323 48 -14.0699 9.83119 23.5679 150 " " " " A 21 0 0 "ASN " " HB3" " " 1 0 1 C2 
    2324 48 -13.7152 8.95001 22.214 150 " " " " A 21 0 0 "ASN " " HB2" " " 1 0 1 C2 
    2325 48 -17.2464 8.20553 22.1661 150 " " " " A 21 0 0 "ASN " HD22 " " 1 0 1 C2 
    2326 48 -15.7284 7.55749 22.7707 150 " " " " A 21 0 0 "ASN " HD21 " " 1 0 1 C2 
    2327 40 -11.469 11.0728 21.3055 151 " " " " A 43 0 0 "TYR " " N  " " " 7 0 1 C2 
    2328 14 -10.129 11.384 21.67 151 " " " " A 2 0 0 "TYR " " CA " " " 6 0 1 C2 
    2329 14 -9.88215 12.834 21.2387 151 " " " " A 2 0 0 "TYR " " C  " " " 6 0 1 C2 
    2330 23 -9.48318 13.6759 22.0543 151 " " " " A 70 0 0 "TYR " " O  " " " 8 0 1 C2 
    2331 14 -9.07028 10.5098 21.0784 151 " " " " A 2 0 0 "TYR " " CB " " " 6 0 1 C2 
    2332 14 -7.63485 10.8549 21.4725 151 " " " " A 2 0 0 "TYR " " CG " " " 6 0 1 C2 
    2333 14 -7.27727 10.976 22.8299 151 " " " " A 2 0 0 "TYR " " CD1" " " 6 0 1 C2 
    2334 14 -6.64296 11.0386 20.4759 151 " " " " A 2 0 0 "TYR " " CD2" " " 6 0 1 C2 
    2335 14 -5.91406 11.2021 23.1756 151 " " " " A 2 0 0 "TYR " " CE1" " " 6 0 1 C2 
    2336 14 -5.3315 11.4538 20.8538 151 " " " " A 2 0 0 "TYR " " CE2" " " 6 0 1 C2 
    2337 14 -5.00281 11.6051 22.1937 151 " " " " A 2 0 0 "TYR " " CZ " " " 6 0 1 C2 
    2338 23 -3.73282 11.9337 22.6441 151 " " " " A 70 0 0 "TYR " " OH " " " 8 0 1 C2 
    2339 48 -11.4855 10.567 20.4314 151 " " " " A 21 0 0 "TYR " " H  " " " 1 0 1 C2 
    2340 48 -10.1502 11.3727 22.7597 151 " " " " A 21 0 0 "TYR " " HA " " " 1 0 1 C2 
    2341 48 -9.18149 10.5501 19.9948 151 " " " " A 21 0 0 "TYR " " HB3" " " 1 0 1 C2 
    2342 48 -9.3444 9.49391 21.363 151 " " " " A 21 0 0 "TYR " " HB2" " " 1 0 1 C2 
    2343 48 -7.97693 10.8516 23.6431 151 " " " " A 21 0 0 "TYR " " HD1" " " 1 0 1 C2 
    2344 48 -6.92799 10.8161 19.4583 151 " " " " A 21 0 0 "TYR " " HD2" " " 1 0 1 C2 
    2345 48 -5.60114 11.349 24.1988 151 " " " " A 21 0 0 "TYR " " HE1" " " 1 0 1 C2 
    2346 48 -4.47528 11.5109 20.198 151 " " " " A 21 0 0 "TYR " " HE2" " " 1 0 1 C2 
    2347 48 -3.31961 12.5212 22.03 151 " " " " A 21 0 0 "TYR " " HH " " " 1 0 1 C2 
    2348 40 -10.2219 13.1731 19.9744 152 " " " " A 43 0 0 "GLN " " N  " " " 7 0 1 C2 
    2349 14 -9.83895 14.4402 19.3532 152 " " " " A 2 0 0 "GLN " " CA " " " 6 0 1 C2 
    2350 14 -10.2025 15.7735 20.0563 152 " " " " A 2 0 0 "GLN " " C  " " " 6 0 1 C2 
    2351 23 -9.50499 16.7681 19.9349 152 " " " " A 70 0 0 "GLN " " O  " " " 8 0 1 C2 
    2352 14 -10.3866 14.4119 17.9092 152 " " " " A 2 0 0 "GLN " " CB " " " 6 0 1 C2 
    2353 14 -11.8701 14.9296 17.6852 152 " " " " A 2 0 0 "GLN " " CG " " " 6 0 1 C2 
    2354 14 -12.7144 14.5116 16.4575 152 " " " " A 2 0 0 "GLN " " CD " " " 6 0 1 C2 
    2355 23 -13.9521 14.7038 16.3793 152 " " " " A 70 0 0 "GLN " " OE1" " " 8 0 1 C2 
    2356 40 -12.135 13.882 15.4355 152 " " " " A 43 0 0 "GLN " " NE2" " " 7 0 1 C2 
    2357 48 -10.5367 12.5618 19.2346 152 " " " " A 21 0 0 "GLN " " H  " " " 1 0 1 C2 
    2358 48 -8.76851 14.4406 19.1476 152 " " " " A 21 0 0 "GLN " " HA " " " 1 0 1 C2 
    2359 48 -10.3739 13.3688 17.5931 152 " " " " A 21 0 0 "GLN " " HB3" " " 1 0 1 C2 
    2360 48 -9.6942 14.8311 17.1791 152 " " " " A 21 0 0 "GLN " " HB2" " " 1 0 1 C2 
    2361 48 -11.8277 16.0187 17.6823 152 " " " " A 21 0 0 "GLN " " HG3" " " 1 0 1 C2 
    2362 48 -12.3788 14.7888 18.6388 152 " " " " A 21 0 0 "GLN " " HG2" " " 1 0 1 C2 
    2363 48 -12.7379 13.574 14.686 152 " " " " A 21 0 0 "GLN " HE22 " " 1 0 1 C2 
    2364 48 -11.1257 13.884 15.3985 152 " " " " A 21 0 0 "GLN " HE21 " " 1 0 1 C2 
    2365 40 -11.2929 15.7703 20.8387 153 " " " " A 43 0 0 "VAL " " N  " " " 7 0 1 C2 
    2366 14 -11.8947 16.9332 21.594 153 " " " " A 2 0 0 "VAL " " CA " " " 6 0 1 C2 
    2367 14 -10.9616 17.2564 22.7469 153 " " " " A 2 0 0 "VAL " " C  " " " 6 0 1 C2 
    2368 23 -10.925 18.4457 23.2289 153 " " " " A 70 0 0 "VAL " " O  " " " 8 0 1 C2 
    2369 14 -13.3082 16.539 22.0573 153 " " " " A 2 0 0 "VAL " " CB " " " 6 0 1 C2 
    2370 14 -14.1525 17.8304 22.3582 153 " " " " A 2 0 0 "VAL " " CG1" " " 6 0 1 C2 
    2371 14 -14.0643 15.7427 20.9855 153 " " " " A 2 0 0 "VAL " " CG2" " " 6 0 1 C2 
    2372 48 -11.7408 14.8802 21.0036 153 " " " " A 21 0 0 "VAL " " H  " " " 1 0 1 C2 
    2373 48 -11.9871 17.7773 20.9105 153 " " " " A 21 0 0 "VAL " " HA " " " 1 0 1 C2 
    2374 48 -13.2699 16.0258 23.0182 153 " " " " A 21 0 0 "VAL " " HB " " " 1 0 1 C2 
    2375 48 -13.9056 18.299 23.3108 153 " " " " A 21 0 0 "VAL " HG11 " " 1 0 1 C2 
    2376 48 -14.1019 18.4908 21.4925 153 " " " " A 21 0 0 "VAL " HG12 " " 1 0 1 C2 
    2377 48 -15.2169 17.6119 22.4456 153 " " " " A 21 0 0 "VAL " HG13 " " 1 0 1 C2 
    2378 48 -13.6979 14.7192 20.9064 153 " " " " A 21 0 0 "VAL " HG21 " " 1 0 1 C2 
    2379 48 -15.1094 15.6713 21.2868 153 " " " " A 21 0 0 "VAL " HG22 " " 1 0 1 C2 
    2380 48 -13.9938 16.1313 19.9696 153 " " " " A 21 0 0 "VAL " HG23 " " 1 0 1 C2 
    2381 40 -10.4332 16.191 23.3827 154 " " " " A 43 0 0 "VAL " " N  " " " 7 0 1 C2 
    2382 14 -9.61504 16.2382 24.6257 154 " " " " A 2 0 0 "VAL " " CA " " " 6 0 1 C2 
    2383 14 -8.07777 16.1217 24.4561 154 " " " " A 2 0 0 "VAL " " C  " " " 6 0 1 C2 
    2384 23 -7.29078 16.7221 25.2151 154 " " " " A 70 0 0 "VAL " " O  " " " 8 0 1 C2 
    2385 14 -10.1244 15.1833 25.6487 154 " " " " A 2 0 0 "VAL " " CB " " " 6 0 1 C2 
    2386 14 -11.4994 15.6054 26.1569 154 " " " " A 2 0 0 "VAL " " CG1" " " 6 0 1 C2 
    2387 14 -10.0919 13.7758 25.095 154 " " " " A 2 0 0 "VAL " " CG2" " " 6 0 1 C2 
    2388 48 -10.6638 15.2816 23.0086 154 " " " " A 21 0 0 "VAL " " H  " " " 1 0 1 C2 
    2389 48 -9.74569 17.2496 25.0104 154 " " " " A 21 0 0 "VAL " " HA " " " 1 0 1 C2 
    2390 48 -9.45503 15.159 26.5086 154 " " " " A 21 0 0 "VAL " " HB " " " 1 0 1 C2 
    2391 48 -11.848 14.9465 26.9522 154 " " " " A 21 0 0 "VAL " HG11 " " 1 0 1 C2 
    2392 48 -11.4291 16.6447 26.478 154 " " " " A 21 0 0 "VAL " HG12 " " 1 0 1 C2 
    2393 48 -12.2711 15.4022 25.4144 154 " " " " A 21 0 0 "VAL " HG13 " " 1 0 1 C2 
    2394 48 -10.6795 13.7149 24.1789 154 " " " " A 21 0 0 "VAL " HG21 " " 1 0 1 C2 
    2395 48 -9.03476 13.555 24.9475 154 " " " " A 21 0 0 "VAL " HG22 " " 1 0 1 C2 
    2396 48 -10.4051 13.143 25.9254 154 " " " " A 21 0 0 "VAL " HG23 " " 1 0 1 C2 
    2397 40 -7.72227 15.6189 23.2425 155 " " " " A 43 0 0 "GLU " " N  " " " 7 0 1 C2 
    2398 14 -6.344 15.536 22.7748 155 " " " " A 2 0 0 "GLU " " CA " " " 6 0 1 C2 
    2399 14 -5.36528 16.6939 23.0843 155 " " " " A 2 0 0 "GLU " " C  " " " 6 0 1 C2 
    2400 23 -4.31476 16.5554 23.7631 155 " " " " A 70 0 0 "GLU " " O  " " " 8 0 1 C2 
    2401 14 -6.32656 15.057 21.2592 155 " " " " A 2 0 0 "GLU " " CB " " " 6 0 1 C2 
    2402 14 -4.97886 15.1573 20.5247 155 " " " " A 2 0 0 "GLU " " CG " " " 6 0 1 C2 
    2403 14 -5.06526 14.8564 19.0733 155 " " " " A 2 0 0 "GLU " " CD " " " 6 0 1 C2 
    2404 23 -4.33113 13.937 18.5887 155 " " " " A 70 0 0 "GLU " " OE1" " " 8 0 1 C2 
    2405 23 -5.94047 15.4177 18.3985 155 " " " " A 70 0 0 "GLU " " OE2" " " 8 0 1 C2 
    2406 48 -8.46752 15.2559 22.6655 155 " " " " A 21 0 0 "GLU " " H  " " " 1 0 1 C2 
    2407 48 -5.96037 14.7732 23.4524 155 " " " " A 21 0 0 "GLU " " HA " " " 1 0 1 C2 
    2408 48 -7.07819 15.614 20.6998 155 " " " " A 21 0 0 "GLU " " HB3" " " 1 0 1 C2 
    2409 48 -6.65417 14.0175 21.254 155 " " " " A 21 0 0 "GLU " " HB2" " " 1 0 1 C2 
    2410 48 -4.21825 14.5274 20.986 155 " " " " A 21 0 0 "GLU " " HG3" " " 1 0 1 C2 
    2411 48 -4.62603 16.1882 20.5548 155 " " " " A 21 0 0 "GLU " " HG2" " " 1 0 1 C2 
    2412 40 -5.71683 17.9216 22.569 156 " " " " A 43 0 0 "PRO " " N  " " " 7 0 1 C2 
    2413 14 -4.93361 19.1357 22.8591 156 " " " " A 2 0 0 "PRO " " CA " " " 6 0 1 C2 
    2414 14 -5.16651 19.7644 24.28 156 " " " " A 2 0 0 "PRO " " C  " " " 6 0 1 C2 
    2415 23 -4.34381 20.5899 24.668 156 " " " " A 70 0 0 "PRO " " O  " " " 8 0 1 C2 
    2416 14 -5.22524 20.0027 21.7374 156 " " " " A 2 0 0 "PRO " " CB " " " 6 0 1 C2 
    2417 14 -6.66493 19.7236 21.5593 156 " " " " A 2 0 0 "PRO " " CG " " " 6 0 1 C2 
    2418 14 -6.8092 18.2413 21.679 156 " " " " A 2 0 0 "PRO " " CD " " " 6 0 1 C2 
    2419 48 -3.8561 18.9745 22.8262 156 " " " " A 21 0 0 "PRO " " HA " " " 1 0 1 C2 
    2420 48 -4.59265 19.6845 20.9087 156 " " " " A 21 0 0 "PRO " " HB3" " " 1 0 1 C2 
    2421 48 -4.99347 21.0383 21.9861 156 " " " " A 21 0 0 "PRO " " HB2" " " 1 0 1 C2 
    2422 48 -7.1204 20.0164 20.6133 156 " " " " A 21 0 0 "PRO " " HG3" " " 1 0 1 C2 
    2423 48 -7.25116 20.1534 22.3715 156 " " " " A 21 0 0 "PRO " " HG2" " " 1 0 1 C2 
    2424 48 -7.77875 17.8769 22.0185 156 " " " " A 21 0 0 "PRO " " HD2" " " 1 0 1 C2 
    2425 48 -6.60778 17.7403 20.7321 156 " " " " A 21 0 0 "PRO " " HD3" " " 1 0 1 C2 
    2426 40 -6.21033 19.3878 25.1055 157 " " " " A 43 0 0 "GLU " " N  " " " 7 0 1 C2 
    2427 14 -6.12558 19.63 26.5983 157 " " " " A 2 0 0 "GLU " " CA " " " 6 0 1 C2 
    2428 14 -5.01966 18.9144 27.3326 157 " " " " A 2 0 0 "GLU " " C  " " " 6 0 1 C2 
    2429 23 -4.47855 19.3848 28.2887 157 " " " " A 70 0 0 "GLU " " O  " " " 8 0 1 C2 
    2430 14 -7.51343 19.2864 27.161 157 " " " " A 2 0 0 "GLU " " CB " " " 6 0 1 C2 
    2431 14 -8.70906 19.7471 26.3029 157 " " " " A 2 0 0 "GLU " " CG " " " 6 0 1 C2 
    2432 14 -9.13843 21.1584 26.3551 157 " " " " A 2 0 0 "GLU " " CD " " " 6 0 1 C2 
    2433 23 -10.1046 21.4752 25.6003 157 " " " " A 70 0 0 "GLU " " OE1" " " 8 0 1 C2 
    2434 23 -8.8171 21.9411 27.2618 157 " " " " A 70 0 0 "GLU " " OE2" " " 8 0 1 C2 
    2435 48 -6.80788 18.6352 24.7947 157 " " " " A 21 0 0 "GLU " " H  " " " 1 0 1 C2 
    2436 48 -5.97314 20.6891 26.8059 157 " " " " A 21 0 0 "GLU " " HA " " " 1 0 1 C2 
    2437 48 -7.41735 19.8331 28.0991 157 " " " " A 21 0 0 "GLU " " HB3" " " 1 0 1 C2 
    2438 48 -7.62149 18.2021 27.1908 157 " " " " A 21 0 0 "GLU " " HB2" " " 1 0 1 C2 
    2439 48 -9.57325 19.1248 26.5351 157 " " " " A 21 0 0 "GLU " " HG3" " " 1 0 1 C2 
    2440 48 -8.57638 19.4852 25.2532 157 " " " " A 21 0 0 "GLU " " HG2" " " 1 0 1 C2 
    2441 40 -4.89071 17.659 26.8786 158 " " " " A 43 0 0 "LEU " " N  " " " 7 0 1 C2 
    2442 14 -4.00021 16.6702 27.5391 158 " " " " A 2 0 0 "LEU " " CA " " " 6 0 1 C2 
    2443 14 -2.55494 17.0179 27.306 158 " " " " A 2 0 0 "LEU " " C  " " " 6 0 1 C2 
    2444 23 -1.66847 16.3205 27.8376 158 " " " " A 70 0 0 "LEU " " O  " " " 8 0 1 C2 
    2445 14 -4.29811 15.2052 27.1499 158 " " " " A 2 0 0 "LEU " " CB " " " 6 0 1 C2 
    2446 14 -5.66194 14.657 27.6609 158 " " " " A 2 0 0 "LEU " " CG " " " 6 0 1 C2 
    2447 14 -6.25688 13.5859 26.777 158 " " " " A 2 0 0 "LEU " " CD1" " " 6 0 1 C2 
    2448 14 -5.90852 14.4818 29.1796 158 " " " " A 2 0 0 "LEU " " CD2" " " 6 0 1 C2 
    2449 48 -5.45014 17.3363 26.102 158 " " " " A 21 0 0 "LEU " " H  " " " 1 0 1 C2 
    2450 48 -4.14959 16.733 28.617 158 " " " " A 21 0 0 "LEU " " HA " " " 1 0 1 C2 
    2451 48 -3.46819 14.5965 27.5088 158 " " " " A 21 0 0 "LEU " " HB3" " " 1 0 1 C2 
    2452 48 -4.41457 15.103 26.071 158 " " " " A 21 0 0 "LEU " " HB2" " " 1 0 1 C2 
    2453 48 -6.25805 15.5254 27.3808 158 " " " " A 21 0 0 "LEU " " HG " " " 1 0 1 C2 
    2454 48 -7.26525 13.344 27.1127 158 " " " " A 21 0 0 "LEU " HD11 " " 1 0 1 C2 
    2455 48 -6.33011 13.9592 25.7555 158 " " " " A 21 0 0 "LEU " HD12 " " 1 0 1 C2 
    2456 48 -5.65872 12.6771 26.8426 158 " " " " A 21 0 0 "LEU " HD13 " " 1 0 1 C2 
    2457 48 -5.56848 15.3387 29.7611 158 " " " " A 21 0 0 "LEU " HD21 " " 1 0 1 C2 
    2458 48 -6.91596 14.109 29.3646 158 " " " " A 21 0 0 "LEU " HD22 " " 1 0 1 C2 
    2459 48 -5.30171 13.6597 29.5591 158 " " " " A 21 0 0 "LEU " HD23 " " 1 0 1 C2 
    2460 40 -2.2717 18.2252 26.7892 159 " " " " A 43 0 0 "GLN " " N  " " " 7 0 1 C2 
    2461 14 -0.891814 18.6143 26.5554 159 " " " " A 2 0 0 "GLN " " CA " " " 6 0 1 C2 
    2462 14 -0.396998 19.6596 27.5685 159 " " " " A 2 0 0 "GLN " " C  " " " 6 0 1 C2 
    2463 23 0.790168 19.9535 27.5085 159 " " " " A 70 0 0 "GLN " " O  " " " 8 0 1 C2 
    2464 14 -0.764953 19.2478 25.1693 159 " " " " A 2 0 0 "GLN " " CB " " " 6 0 1 C2 
    2465 14 -0.902542 18.1593 24.0131 159 " " " " A 2 0 0 "GLN " " CG " " " 6 0 1 C2 
    2466 14 0.151355 17.1156 23.9416 159 " " " " A 2 0 0 "GLN " " CD " " " 6 0 1 C2 
    2467 23 1.29917 17.4419 24.1793 159 " " " " A 70 0 0 "GLN " " OE1" " " 8 0 1 C2 
    2468 40 -0.111061 16.0015 23.3407 159 " " " " A 43 0 0 "GLN " " NE2" " " 7 0 1 C2 
    2469 48 -2.98286 18.5715 26.1612 159 " " " " A 21 0 0 "GLN " " H  " " " 1 0 1 C2 
    2470 48 -0.112007 17.8536 26.5197 159 " " " " A 21 0 0 "GLN " " HA " " " 1 0 1 C2 
    2471 48 0.260024 19.5904 25.0274 159 " " " " A 21 0 0 "GLN " " HB3" " " 1 0 1 C2 
    2472 48 -1.47079 20.0723 25.069 159 " " " " A 21 0 0 "GLN " " HB2" " " 1 0 1 C2 
    2473 48 -1.02669 18.6223 23.0341 159 " " " " A 21 0 0 "GLN " " HG3" " " 1 0 1 C2 
    2474 48 -1.8416 17.6248 24.1564 159 " " " " A 21 0 0 "GLN " " HG2" " " 1 0 1 C2 
    2475 48 0.607642 15.3384 23.0881 159 " " " " A 21 0 0 "GLN " HE22 " " 1 0 1 C2 
    2476 48 -1.08661 15.7822 23.1982 159 " " " " A 21 0 0 "GLN " HE21 " " 1 0 1 C2 
    2477 40 -1.24013 20.1159 28.4951 160 " " " " A 43 0 0 "GLN " " N  " " " 7 0 1 C2 
    2478 14 -0.829686 20.9888 29.5781 160 " " " " A 2 0 0 "GLN " " CA " " " 6 0 1 C2 
    2479 14 -1.34115 20.6057 30.961 160 " " " " A 2 0 0 "GLN " " C  " " " 6 0 1 C2 
    2480 23 -1.18075 21.447 31.8836 160 " " " " A 70 0 0 "GLN " " O  " " " 8 0 1 C2 
    2481 14 -1.08829 22.4658 29.302 160 " " " " A 2 0 0 "GLN " " CB " " " 6 0 1 C2 
    2482 14 -2.55512 23.0134 29.4536 160 " " " " A 2 0 0 "GLN " " CG " " " 6 0 1 C2 
    2483 14 -3.56879 22.4649 28.3105 160 " " " " A 2 0 0 "GLN " " CD " " " 6 0 1 C2 
    2484 23 -4.74112 22.4603 28.6831 160 " " " " A 70 0 0 "GLN " " OE1" " " 8 0 1 C2 
    2485 40 -3.04431 22.006 27.1344 160 " " " " A 43 0 0 "GLN " " NE2" " " 7 0 1 C2 
    2486 48 -2.16273 19.7056 28.5191 160 " " " " A 21 0 0 "GLN " " H  " " " 1 0 1 C2 
    2487 48 0.250532 20.8821 29.6774 160 " " " " A 21 0 0 "GLN " " HA " " " 1 0 1 C2 
    2488 48 -0.668179 22.7001 28.3239 160 " " " " A 21 0 0 "GLN " " HB3" " " 1 0 1 C2 
    2489 48 -0.537323 22.921 30.125 160 " " " " A 21 0 0 "GLN " " HB2" " " 1 0 1 C2 
    2490 48 -2.49641 24.1012 29.4916 160 " " " " A 21 0 0 "GLN " " HG3" " " 1 0 1 C2 
    2491 48 -3.05888 22.6681 30.3564 160 " " " " A 21 0 0 "GLN " " HG2" " " 1 0 1 C2 
    2492 48 -3.57595 22.0041 26.2756 160 " " " " A 21 0 0 "GLN " HE22 " " 1 0 1 C2 
    2493 48 -2.04607 21.9546 26.9896 160 " " " " A 21 0 0 "GLN " HE21 " " 1 0 1 C2 
    2494 40 -1.85767 19.4095 31.2331 161 " " " " A 43 0 0 "VAL " " N  " " " 7 0 1 C2 
    2495 14 -2.32344 18.8957 32.5322 161 " " " " A 2 0 0 "VAL " " CA " " " 6 0 1 C2 
    2496 14 -1.25608 18.7379 33.6197 161 " " " " A 2 0 0 "VAL " " C  " " " 6 0 1 C2 
    2497 23 -1.30178 17.8632 34.4883 161 " " " " A 70 0 0 "VAL " " O  " " " 8 0 1 C2 
    2498 14 -3.16643 17.6145 32.3819 161 " " " " A 2 0 0 "VAL " " CB " " " 6 0 1 C2 
    2499 14 -4.45798 18.002 31.5809 161 " " " " A 2 0 0 "VAL " " CG1" " " 6 0 1 C2 
    2500 14 -2.5216 16.5663 31.5735 161 " " " " A 2 0 0 "VAL " " CG2" " " 6 0 1 C2 
    2501 48 -1.91485 18.7223 30.4952 161 " " " " A 21 0 0 "VAL " " H  " " " 1 0 1 C2 
    2502 48 -2.96228 19.6796 32.9389 161 " " " " A 21 0 0 "VAL " " HA " " " 1 0 1 C2 
    2503 48 -3.36264 17.0515 33.2944 161 " " " " A 21 0 0 "VAL " " HB " " " 1 0 1 C2 
    2504 48 -5.0731 17.1205 31.4003 161 " " " " A 21 0 0 "VAL " HG11 " " 1 0 1 C2 
    2505 48 -5.07861 18.6647 32.184 161 " " " " A 21 0 0 "VAL " HG12 " " 1 0 1 C2 
    2506 48 -4.40688 18.4209 30.5759 161 " " " " A 21 0 0 "VAL " HG13 " " 1 0 1 C2 
    2507 48 -1.72722 16.0449 32.1076 161 " " " " A 21 0 0 "VAL " HG21 " " 1 0 1 C2 
    2508 48 -3.24702 15.7899 31.3305 161 " " " " A 21 0 0 "VAL " HG22 " " 1 0 1 C2 
    2509 48 -2.09615 16.8649 30.6154 161 " " " " A 21 0 0 "VAL " HG23 " " 1 0 1 C2 
    2510 40 -0.17469 19.385 33.4642 162 " " " " A 43 0 0 "ASN " " N  " " " 7 0 1 C2 
    2511 14 1.04365 19.3797 34.2636 162 " " " " A 2 0 0 "ASN " " CA " " " 6 0 1 C2 
    2512 14 1.89751 20.4694 33.8168 162 " " " " A 2 0 0 "ASN " " C  " " " 6 0 1 C2 
    2513 23 1.94652 20.8143 32.6154 162 " " " " A 70 0 0 "ASN " " O  " " " 8 0 1 C2 
    2514 14 1.84117 18.0063 34.3333 162 " " " " A 2 0 0 "ASN " " CB " " " 6 0 1 C2 
    2515 14 3.22887 18.0666 35.0046 162 " " " " A 2 0 0 "ASN " " CG " " " 6 0 1 C2 
    2516 23 3.48494 18.5637 36.0715 162 " " " " A 70 0 0 "ASN " " OD1" " " 8 0 1 C2 
    2517 40 4.14636 17.5123 34.1612 162 " " " " A 43 0 0 "ASN " " ND2" " " 7 0 1 C2 
    2518 48 -0.27138 20.1995 32.8749 162 " " " " A 21 0 0 "ASN " " H  " " " 1 0 1 C2 
    2519 48 0.792264 19.5654 35.3078 162 " " " " A 21 0 0 "ASN " " HA " " " 1 0 1 C2 
    2520 48 2.03554 17.7129 33.3017 162 " " " " A 21 0 0 "ASN " " HB3" " " 1 0 1 C2 
    2521 48 1.38315 17.1298 34.7916 162 " " " " A 21 0 0 "ASN " " HB2" " " 1 0 1 C2 
    2522 48 5.10618 17.3934 34.4523 162 " " " " A 21 0 0 "ASN " HD22 " " 1 0 1 C2 
    2523 48 3.79465 17.2098 33.2641 162 " " " " A 21 0 0 "ASN " HD21 " " 1 0 1 C2 
    2524 40 2.62985 21.0892 34.7341 163 " " " " A 43 0 0 "GLY " " N  " " " 7 0 1 C2 
    2525 14 3.59346 22.1248 34.5485 163 " " " " A 2 0 0 "GLY " " CA " " " 6 0 1 C2 
    2526 14 5.04754 21.7099 34.2459 163 " " " " A 2 0 0 "GLY " " C  " " " 6 0 1 C2 
    2527 23 5.9232 22.559 34.105 163 " " " " A 70 0 0 "GLY " " O  " " " 8 0 1 C2 
    2528 48 2.55038 20.8713 35.7171 163 " " " " A 21 0 0 "GLY " " H  " " " 1 0 1 C2 
    2529 48 3.63985 22.8319 35.3767 163 " " " " A 21 0 0 "GLY " " HA3" " " 1 0 1 C2 
    2530 48 3.39894 22.6982 33.6421 163 " " " " A 21 0 0 "GLY " " HA2" " " 1 0 1 C2 
    2531 40 5.39648 20.4734 33.985 164 " " " " A 43 0 0 "GLY " " N  " " " 7 0 1 C2 
    2532 14 6.6205 20.0911 33.175 164 " " " " A 2 0 0 "GLY " " CA " " " 6 0 1 C2 
    2533 14 6.18808 19.4286 31.8863 164 " " " " A 2 0 0 "GLY " " C  " " " 6 0 1 C2 
    2534 23 5.07576 19.6505 31.419 164 " " " " A 70 0 0 "GLY " " O  " " " 8 0 1 C2 
    2535 48 4.62637 19.8224 33.9282 164 " " " " A 21 0 0 "GLY " " H  " " " 1 0 1 C2 
    2536 48 7.17515 19.3349 33.7305 164 " " " " A 21 0 0 "GLY " " HA3" " " 1 0 1 C2 
    2537 48 7.34904 20.8485 32.8857 164 " " " " A 21 0 0 "GLY " " HA2" " " 1 0 1 C2 
    2538 40 7.02543 18.6262 31.2491 165 " " " " A 43 0 0 "ASP " " N  " " " 7 0 1 C2 
    2539 14 6.7148 17.8655 30.0751 165 " " " " A 2 0 0 "ASP " " CA " " " 6 0 1 C2 
    2540 14 5.60011 16.7771 30.3045 165 " " " " A 2 0 0 "ASP " " C  " " " 6 0 1 C2 
    2541 23 5.49912 16.1342 31.3372 165 " " " " A 70 0 0 "ASP " " O  " " " 8 0 1 C2 
    2542 14 7.94284 17.4238 29.2281 165 " " " " A 2 0 0 "ASP " " CB " " " 6 0 1 C2 
    2543 14 8.16898 15.9053 29.1186 165 " " " " A 2 0 0 "ASP " " CG " " " 6 0 1 C2 
    2544 23 8.48668 15.2038 30.0823 165 " " " " A 70 0 0 "ASP " " OD1" " " 8 0 1 C2 
    2545 23 8.10948 15.4185 27.9962 165 " " " " A 70 0 0 "ASP " " OD2" " " 8 0 1 C2 
    2546 48 7.90741 18.4742 31.7172 165 " " " " A 21 0 0 "ASP " " H  " " " 1 0 1 C2 
    2547 48 6.17459 18.4943 29.3673 165 " " " " A 21 0 0 "ASP " " HA " " " 1 0 1 C2 
    2548 48 8.89101 17.8726 29.524 165 " " " " A 21 0 0 "ASP " " HB3" " " 1 0 1 C2 
    2549 48 7.86267 17.7516 28.1916 165 " " " " A 21 0 0 "ASP " " HB2" " " 1 0 1 C2 
    2550 40 4.80416 16.5248 29.2106 166 " " " " A 43 0 0 "ILE " " N  " " " 7 0 1 C2 
    2551 14 3.82739 15.4664 29.1036 166 " " " " A 2 0 0 "ILE " " CA " " " 6 0 1 C2 
    2552 14 4.02568 14.782 27.8097 166 " " " " A 2 0 0 "ILE " " C  " " " 6 0 1 C2 
    2553 23 3.99645 15.4098 26.721 166 " " " " A 70 0 0 "ILE " " O  " " " 8 0 1 C2 
    2554 14 2.388 16.1216 29.1638 166 " " " " A 2 0 0 "ILE " " CB " " " 6 0 1 C2 
    2555 14 2.09139 16.7705 30.5231 166 " " " " A 2 0 0 "ILE " " CG1" " " 6 0 1 C2 
    2556 14 1.3268 15.0349 29.0225 166 " " " " A 2 0 0 "ILE " " CG2" " " 6 0 1 C2 
    2557 14 0.984213 17.8367 30.49 166 " " " " A 2 0 0 "ILE " " CD1" " " 6 0 1 C2 
    2558 48 5.02473 17.08 28.3962 166 " " " " A 21 0 0 "ILE " " H  " " " 1 0 1 C2 
    2559 48 3.81614 14.7815 29.9515 166 " " " " A 21 0 0 "ILE " " HA " " " 1 0 1 C2 
    2560 48 2.32019 16.8233 28.3325 166 " " " " A 21 0 0 "ILE " " HB " " " 1 0 1 C2 
    2561 48 2.99475 17.272 30.8703 166 " " " " A 21 0 0 "ILE " HG13 " " 1 0 1 C2 
    2562 48 1.90714 16.0172 31.2891 166 " " " " A 21 0 0 "ILE " HG12 " " 1 0 1 C2 
    2563 48 1.52066 14.308 28.2337 166 " " " " A 21 0 0 "ILE " HG21 " " 1 0 1 C2 
    2564 48 1.34722 14.3556 29.8747 166 " " " " A 21 0 0 "ILE " HG22 " " 1 0 1 C2 
    2565 48 0.30777 15.4166 28.9598 166 " " " " A 21 0 0 "ILE " HG23 " " 1 0 1 C2 
    2566 48 1.05195 18.3515 31.4484 166 " " " " A 21 0 0 "ILE " HD11 " " 1 0 1 C2 
    2567 48 1.23334 18.5769 29.7297 166 " " " " A 21 0 0 "ILE " HD12 " " 1 0 1 C2 
    2568 48 -0.00451122 17.4185 30.3012 166 " " " " A 21 0 0 "ILE " HD13 " " 1 0 1 C2 
    2569 40 4.2811 13.4715 27.8605 167 " " " " A 43 0 0 "ARG " " N  " " " 7 0 1 C2 
    2570 14 4.51408 12.6624 26.699 167 " " " " A 2 0 0 "ARG " " CA " " " 6 0 1 C2 
    2571 14 3.37506 11.7067 26.6867 167 " " " " A 2 0 0 "ARG " " C  " " " 6 0 1 C2 
    2572 23 3.32446 10.753 27.4449 167 " " " " A 70 0 0 "ARG " " O  " " " 8 0 1 C2 
    2573 14 5.82313 11.871 26.7936 167 " " " " A 2 0 0 "ARG " " CB " " " 6 0 1 C2 
    2574 14 6.9859 12.7743 26.3182 167 " " " " A 2 0 0 "ARG " " CG " " " 6 0 1 C2 
    2575 14 8.32661 12.2379 26.7164 167 " " " " A 2 0 0 "ARG " " CD " " " 6 0 1 C2 
    2576 40 9.05667 13.112 27.7034 167 " " " " A 43 0 0 "ARG " " NE " " " 7 0 1 C2 
    2577 14 10.15 12.8399 28.4867 167 " " " " A 2 0 0 "ARG " " CZ " " " 6 0 1 C2 
    2578 40 10.7152 11.6782 28.2198 167 " " " " A 43 0 0 "ARG " " NH1" " " 7 0 1 C2 
    2579 40 10.4905 13.637 29.4682 167 " " " " A 43 0 0 "ARG " " NH2" " " 7 0 1 C2 
    2580 48 4.16802 12.9926 28.7425 167 " " " " A 21 0 0 "ARG " " H  " " " 1 0 1 C2 
    2581 48 4.4292 13.2494 25.7844 167 " " " " A 21 0 0 "ARG " " HA " " " 1 0 1 C2 
    2582 48 5.77316 10.9 26.3008 167 " " " " A 21 0 0 "ARG " " HB3" " " 1 0 1 C2 
    2583 48 5.92742 11.5386 27.8264 167 " " " " A 21 0 0 "ARG " " HB2" " " 1 0 1 C2 
    2584 48 6.93854 13.8367 26.5572 167 " " " " A 21 0 0 "ARG " " HG3" " " 1 0 1 C2 
    2585 48 7.07536 12.7834 25.2319 167 " " " " A 21 0 0 "ARG " " HG2" " " 1 0 1 C2 
    2586 48 8.89775 12.1023 25.798 167 " " " " A 21 0 0 "ARG " " HD3" " " 1 0 1 C2 
    2587 48 8.38721 11.186 26.996 167 " " " " A 21 0 0 "ARG " " HD2" " " 1 0 1 C2 
    2588 48 8.63695 14.0298 27.7435 167 " " " " A 21 0 0 "ARG " " HE " " " 1 0 1 C2 
    2589 48 11.601 11.411 28.6248 167 " " " " A 21 0 0 "ARG " HH12 " " 1 0 1 C2 
    2590 48 10.0567 10.9575 27.9608 167 " " " " A 21 0 0 "ARG " HH11 " " 1 0 1 C2 
    2591 48 11.1921 13.3504 30.1358 167 " " " " A 21 0 0 "ARG " HH22 " " 1 0 1 C2 
    2592 48 9.77543 14.2861 29.764 167 " " " " A 21 0 0 "ARG " HH21 " " 1 0 1 C2 
    2593 40 2.43525 11.8707 25.7584 168 " " " " A 43 0 0 "LEU " " N  " " " 7 0 1 C2 
    2594 14 1.38029 10.933 25.6252 168 " " " " A 2 0 0 "LEU " " CA " " " 6 0 1 C2 
    2595 14 1.83145 9.74293 24.7514 168 " " " " A 2 0 0 "LEU " " C  " " " 6 0 1 C2 
    2596 23 2.56283 9.85712 23.7595 168 " " " " A 70 0 0 "LEU " " O  " " " 8 0 1 C2 
    2597 14 0.12346 11.615 24.998 168 " " " " A 2 0 0 "LEU " " CB " " " 6 0 1 C2 
    2598 14 -0.34472 12.9508 25.537 168 " " " " A 2 0 0 "LEU " " CG " " " 6 0 1 C2 
    2599 14 -1.54703 13.6483 24.9232 168 " " " " A 2 0 0 "LEU " " CD1" " " 6 0 1 C2 
    2600 14 -0.59055 12.8549 27.0036 168 " " " " A 2 0 0 "LEU " " CD2" " " 6 0 1 C2 
    2601 48 2.4875 12.5934 25.0548 168 " " " " A 21 0 0 "LEU " " H  " " " 1 0 1 C2 
    2602 48 1.08235 10.6873 26.6445 168 " " " " A 21 0 0 "LEU " " HA " " " 1 0 1 C2 
    2603 48 -0.673453 10.8771 24.9056 168 " " " " A 21 0 0 "LEU " " HB3" " " 1 0 1 C2 
    2604 48 0.24131 11.8602 23.9425 168 " " " " A 21 0 0 "LEU " " HB2" " " 1 0 1 C2 
    2605 48 0.527527 13.5957 25.4303 168 " " " " A 21 0 0 "LEU " " HG " " " 1 0 1 C2 
    2606 48 -1.71326 14.6825 25.2248 168 " " " " A 21 0 0 "LEU " HD11 " " 1 0 1 C2 
    2607 48 -1.20782 13.5805 23.8895 168 " " " " A 21 0 0 "LEU " HD12 " " 1 0 1 C2 
    2608 48 -2.48595 13.0954 24.8947 168 " " " " A 21 0 0 "LEU " HD13 " " 1 0 1 C2 
    2609 48 -1.19378 11.964 27.1783 168 " " " " A 21 0 0 "LEU " HD21 " " 1 0 1 C2 
    2610 48 0.274659 12.6398 27.6307 168 " " " " A 21 0 0 "LEU " HD22 " " 1 0 1 C2 
    2611 48 -1.13644 13.7128 27.3962 168 " " " " A 21 0 0 "LEU " HD23 " " 1 0 1 C2 
    2612 40 1.38139 8.59802 25.2352 169 " " " " A 43 0 0 "ALA " " N  " " " 7 0 1 C2 
    2613 14 1.62662 7.34864 24.6006 169 " " " " A 2 0 0 "ALA " " CA " " " 6 0 1 C2 
    2614 14 0.38732 6.43018 24.6716 169 " " " " A 2 0 0 "ALA " " C  " " " 6 0 1 C2 
    2615 23 -0.508446 6.75133 25.3932 169 " " " " A 70 0 0 "ALA " " O  " " " 8 0 1 C2 
    2616 14 2.87634 6.70785 25.3164 169 " " " " A 2 0 0 "ALA " " CB " " " 6 0 1 C2 
    2617 48 0.702324 8.68369 25.9779 169 " " " " A 21 0 0 "ALA " " H  " " " 1 0 1 C2 
    2618 48 1.88909 7.50463 23.5542 169 " " " " A 21 0 0 "ALA " " HA " " " 1 0 1 C2 
    2619 48 3.25322 5.78072 24.8846 169 " " " " A 21 0 0 "ALA " " HB1" " " 1 0 1 C2 
    2620 48 3.69296 7.42064 25.4311 169 " " " " A 21 0 0 "ALA " " HB2" " " 1 0 1 C2 
    2621 48 2.44864 6.3901 26.2673 169 " " " " A 21 0 0 "ALA " " HB3" " " 1 0 1 C2 
    2622 40 0.29858 5.45023 23.7719 170 " " " " A 43 0 0 "GLY " " N  " " " 7 0 1 C2 
    2623 14 -0.903159 4.83104 23.336 170 " " " " A 2 0 0 "GLY " " CA " " " 6 0 1 C2 
    2624 14 -1.02463 4.85467 21.8038 170 " " " " A 2 0 0 "GLY " " C  " " " 6 0 1 C2 
    2625 23 -0.118043 5.32967 21.0648 170 " " " " A 70 0 0 "GLY " " O  " " " 8 0 1 C2 
    2626 48 1.03163 5.2708 23.1007 170 " " " " A 21 0 0 "GLY " " H  " " " 1 0 1 C2 
    2627 48 -1.77415 5.27994 23.8135 170 " " " " A 21 0 0 "GLY " " HA3" " " 1 0 1 C2 
    2628 48 -0.816196 3.78525 23.6307 170 " " " " A 21 0 0 "GLY " " HA2" " " 1 0 1 C2 
    2629 40 -2.09957 4.25364 21.303 171 " " " " A 43 0 0 "LEU " " N  " " " 7 0 1 C2 
    2630 14 -2.38369 4.06687 19.859 171 " " " " A 2 0 0 "LEU " " CA " " " 6 0 1 C2 
    2631 14 -3.18341 5.14842 19.3183 171 " " " " A 2 0 0 "LEU " " C  " " " 6 0 1 C2 
    2632 23 -2.96603 5.6228 18.202 171 " " " " A 70 0 0 "LEU " " O  " " " 8 0 1 C2 
    2633 14 -3.173 2.79648 19.6497 171 " " " " A 2 0 0 "LEU " " CB " " " 6 0 1 C2 
    2634 14 -2.35692 1.48539 19.8812 171 " " " " A 2 0 0 "LEU " " CG " " " 6 0 1 C2 
    2635 14 -3.30882 0.330723 19.6577 171 " " " " A 2 0 0 "LEU " " CD1" " " 6 0 1 C2 
    2636 14 -1.12904 1.34349 19.019 171 " " " " A 2 0 0 "LEU " " CD2" " " 6 0 1 C2 
    2637 48 -2.69192 3.78059 21.9704 171 " " " " A 21 0 0 "LEU " " H  " " " 1 0 1 C2 
    2638 48 -1.4255 4.03638 19.3403 171 " " " " A 21 0 0 "LEU " " HA " " " 1 0 1 C2 
    2639 48 -3.72938 2.77426 18.7126 171 " " " " A 21 0 0 "LEU " " HB3" " " 1 0 1 C2 
    2640 48 -4.02884 2.79779 20.3247 171 " " " " A 21 0 0 "LEU " " HB2" " " 1 0 1 C2 
    2641 48 -1.97592 1.26428 20.8782 171 " " " " A 21 0 0 "LEU " " HG " " " 1 0 1 C2 
    2642 48 -3.61276 0.446857 18.6174 171 " " " " A 21 0 0 "LEU " HD11 " " 1 0 1 C2 
    2643 48 -3.02403 -0.668137 19.9883 171 " " " " A 21 0 0 "LEU " HD12 " " 1 0 1 C2 
    2644 48 -4.21544 0.531566 20.2285 171 " " " " A 21 0 0 "LEU " HD13 " " 1 0 1 C2 
    2645 48 -0.163378 1.61761 19.4438 171 " " " " A 21 0 0 "LEU " HD21 " " 1 0 1 C2 
    2646 48 -0.904773 0.292297 18.8379 171 " " " " A 21 0 0 "LEU " HD22 " " 1 0 1 C2 
    2647 48 -1.24876 1.83863 18.0554 171 " " " " A 21 0 0 "LEU " HD23 " " 1 0 1 C2 
    2648 40 -4.18679 5.67624 20.0713 172 " " " " A 43 0 0 "ASN " " N  " " " 7 0 1 C2 
    2649 14 -4.88732 6.90347 19.6671 172 " " " " A 2 0 0 "ASN " " CA " " " 6 0 1 C2 
    2650 14 -3.97529 8.18911 19.4646 172 " " " " A 2 0 0 "ASN " " C  " " " 6 0 1 C2 
    2651 23 -4.22629 8.8633 18.4651 172 " " " " A 70 0 0 "ASN " " O  " " " 8 0 1 C2 
    2652 14 -6.01618 7.23848 20.5757 172 " " " " A 2 0 0 "ASN " " CB " " " 6 0 1 C2 
    2653 14 -7.22779 6.29237 20.4116 172 " " " " A 2 0 0 "ASN " " CG " " " 6 0 1 C2 
    2654 23 -7.25199 5.14793 20.877 172 " " " " A 70 0 0 "ASN " " OD1" " " 8 0 1 C2 
    2655 40 -8.17841 6.85281 19.6439 172 " " " " A 43 0 0 "ASN " " ND2" " " 7 0 1 C2 
    2656 48 -4.26043 5.33595 21.0194 172 " " " " A 21 0 0 "ASN " " H  " " " 1 0 1 C2 
    2657 48 -5.20294 6.64768 18.6556 172 " " " " A 21 0 0 "ASN " " HA " " " 1 0 1 C2 
    2658 48 -6.48901 8.21984 20.5375 172 " " " " A 21 0 0 "ASN " " HB3" " " 1 0 1 C2 
    2659 48 -5.5922 7.1243 21.5734 172 " " " " A 21 0 0 "ASN " " HB2" " " 1 0 1 C2 
    2660 48 -8.88131 6.27222 19.2092 172 " " " " A 21 0 0 "ASN " HD22 " " 1 0 1 C2 
    2661 48 -7.95695 7.6958 19.1336 172 " " " " A 21 0 0 "ASN " HD21 " " 1 0 1 C2 
    2662 40 -2.93182 8.48614 20.2701 173 " " " " A 43 0 0 "PRO " " N  " " " 7 0 1 C2 
    2663 14 -1.98464 9.52385 19.9853 173 " " " " A 2 0 0 "PRO " " CA " " " 6 0 1 C2 
    2664 14 -1.08553 9.16049 18.8021 173 " " " " A 2 0 0 "PRO " " C  " " " 6 0 1 C2 
    2665 23 -0.773736 10.1313 18.1553 173 " " " " A 70 0 0 "PRO " " O  " " " 8 0 1 C2 
    2666 14 -1.11123 9.75338 21.2827 173 " " " " A 2 0 0 "PRO " " CB " " " 6 0 1 C2 
    2667 14 -1.35766 8.51208 22.1872 173 " " " " A 2 0 0 "PRO " " CG " " " 6 0 1 C2 
    2668 14 -2.60922 7.90128 21.5581 173 " " " " A 2 0 0 "PRO " " CD " " " 6 0 1 C2 
    2669 48 -2.52103 10.4542 19.7985 173 " " " " A 21 0 0 "PRO " " HA " " " 1 0 1 C2 
    2670 48 -1.37154 10.7238 21.7054 173 " " " " A 21 0 0 "PRO " " HB3" " " 1 0 1 C2 
    2671 48 -0.0551053 9.91775 21.0689 173 " " " " A 21 0 0 "PRO " " HB2" " " 1 0 1 C2 
    2672 48 -1.38903 8.68268 23.2633 173 " " " " A 21 0 0 "PRO " " HG3" " " 1 0 1 C2 
    2673 48 -0.580149 7.75941 22.0566 173 " " " " A 21 0 0 "PRO " " HG2" " " 1 0 1 C2 
    2674 48 -2.49372 6.82106 21.6469 173 " " " " A 21 0 0 "PRO " " HD2" " " 1 0 1 C2 
    2675 48 -3.50271 8.12978 22.1391 173 " " " " A 21 0 0 "PRO " " HD3" " " 1 0 1 C2 
    2676 40 -0.671787 7.89051 18.646 174 " " " " A 43 0 0 "LEU " " N  " " " 7 0 1 C2 
    2677 14 0.0993637 7.33291 17.4946 174 " " " " A 2 0 0 "LEU " " CA " " " 6 0 1 C2 
    2678 14 -0.691644 7.54309 16.1763 174 " " " " A 2 0 0 "LEU " " C  " " " 6 0 1 C2 
    2679 23 -0.0615991 7.90075 15.1611 174 " " " " A 70 0 0 "LEU " " O  " " " 8 0 1 C2 
    2680 14 0.438813 5.80286 17.7143 174 " " " " A 2 0 0 "LEU " " CB " " " 6 0 1 C2 
    2681 14 1.72371 5.3631 16.9234 174 " " " " A 2 0 0 "LEU " " CG " " " 6 0 1 C2 
    2682 14 2.98224 5.87872 17.6463 174 " " " " A 2 0 0 "LEU " " CD1" " " 6 0 1 C2 
    2683 14 1.75838 3.89249 16.7705 174 " " " " A 2 0 0 "LEU " " CD2" " " 6 0 1 C2 
    2684 48 -1.27926 7.30274 19.1988 174 " " " " A 21 0 0 "LEU " " H  " " " 1 0 1 C2 
    2685 48 1.00714 7.91913 17.3518 174 " " " " A 21 0 0 "LEU " " HA " " " 1 0 1 C2 
    2686 48 -0.415579 5.22211 17.3667 174 " " " " A 21 0 0 "LEU " " HB3" " " 1 0 1 C2 
    2687 48 0.578058 5.58901 18.774 174 " " " " A 21 0 0 "LEU " " HB2" " " 1 0 1 C2 
    2688 48 1.7387 5.69344 15.8848 174 " " " " A 21 0 0 "LEU " " HG " " " 1 0 1 C2 
    2689 48 3.00514 6.96845 17.6376 174 " " " " A 21 0 0 "LEU " HD11 " " 1 0 1 C2 
    2690 48 3.08032 5.48392 18.6576 174 " " " " A 21 0 0 "LEU " HD12 " " 1 0 1 C2 
    2691 48 3.83295 5.46334 17.1061 174 " " " " A 21 0 0 "LEU " HD13 " " 1 0 1 C2 
    2692 48 1.76437 3.31192 17.693 174 " " " " A 21 0 0 "LEU " HD21 " " 1 0 1 C2 
    2693 48 0.86201 3.60811 16.2194 174 " " " " A 21 0 0 "LEU " HD22 " " 1 0 1 C2 
    2694 48 2.60434 3.46741 16.2304 174 " " " " A 21 0 0 "LEU " HD23 " " 1 0 1 C2 
    2695 40 -2.04397 7.42886 16.1663 175 " " " " A 43 0 0 "ALA " " N  " " " 7 0 1 C2 
    2696 14 -2.81333 7.47609 14.9486 175 " " " " A 2 0 0 "ALA " " CA " " " 6 0 1 C2 
    2697 14 -2.71654 8.87344 14.3731 175 " " " " A 2 0 0 "ALA " " C  " " " 6 0 1 C2 
    2698 23 -2.65187 9.01025 13.1565 175 " " " " A 70 0 0 "ALA " " O  " " " 8 0 1 C2 
    2699 14 -4.29004 7.31328 15.2458 175 " " " " A 2 0 0 "ALA " " CB " " " 6 0 1 C2 
    2700 48 -2.62143 7.34078 16.9902 175 " " " " A 21 0 0 "ALA " " H  " " " 1 0 1 C2 
    2701 48 -2.5205 6.71379 14.2266 175 " " " " A 21 0 0 "ALA " " HA " " " 1 0 1 C2 
    2702 48 -4.74181 8.19486 15.7006 175 " " " " A 21 0 0 "ALA " " HB1" " " 1 0 1 C2 
    2703 48 -4.7977 7.09196 14.307 175 " " " " A 21 0 0 "ALA " " HB2" " " 1 0 1 C2 
    2704 48 -4.57115 6.49047 15.9031 175 " " " " A 21 0 0 "ALA " " HB3" " " 1 0 1 C2 
    2705 40 -2.66499 9.85686 15.2982 176 " " " " A 43 0 0 "SER " " N  " " " 7 0 1 C2 
    2706 14 -2.65293 11.3112 14.8527 176 " " " " A 2 0 0 "SER " " CA " " " 6 0 1 C2 
    2707 14 -1.3449 11.611 14.0384 176 " " " " A 2 0 0 "SER " " C  " " " 6 0 1 C2 
    2708 23 -1.38826 12.3817 13.0519 176 " " " " A 70 0 0 "SER " " O  " " " 8 0 1 C2 
    2709 14 -2.81056 12.265 16.077 176 " " " " A 2 0 0 "SER " " CB " " " 6 0 1 C2 
    2710 23 -4.06673 12.0424 16.6883 176 " " " " A 70 0 0 "SER " " OG " " " 8 0 1 C2 
    2711 48 -2.73518 9.59545 16.2713 176 " " " " A 21 0 0 "SER " " H  " " " 1 0 1 C2 
    2712 48 -3.52313 11.4364 14.2084 176 " " " " A 21 0 0 "SER " " HA " " " 1 0 1 C2 
    2713 48 -2.80194 13.2888 15.7031 176 " " " " A 21 0 0 "SER " " HB3" " " 1 0 1 C2 
    2714 48 -1.97078 12.0718 16.7445 176 " " " " A 21 0 0 "SER " " HB2" " " 1 0 1 C2 
    2715 48 -4.04949 12.6529 17.4094 176 " " " " A 21 0 0 "SER " " HG " " " 1 0 1 C2 
    2716 40 -0.237767 10.8398 14.2259 177 " " " " A 43 0 0 "GLU " " N  " " " 7 0 1 C2 
    2717 14 1.02804 10.7999 13.4865 177 " " " " A 2 0 0 "GLU " " CA " " " 6 0 1 C2 
    2718 14 0.986833 9.91515 12.242 177 " " " " A 2 0 0 "GLU " " C  " " " 6 0 1 C2 
    2719 23 1.62376 10.2041 11.2389 177 " " " " A 70 0 0 "GLU " " O  " " " 8 0 1 C2 
    2720 14 2.14064 10.1646 14.3841 177 " " " " A 2 0 0 "GLU " " CB " " " 6 0 1 C2 
    2721 14 2.16519 10.8238 15.8267 177 " " " " A 2 0 0 "GLU " " CG " " " 6 0 1 C2 
    2722 14 2.38879 12.3118 15.8723 177 " " " " A 2 0 0 "GLU " " CD " " " 6 0 1 C2 
    2723 23 3.52017 12.7509 15.4436 177 " " " " A 70 0 0 "GLU " " OE1" " " 8 0 1 C2 
    2724 23 1.59812 13.0935 16.4889 177 " " " " A 70 0 0 "GLU " " OE2" " " 8 0 1 C2 
    2725 48 -0.438691 10.2004 14.9814 177 " " " " A 21 0 0 "GLU " " H  " " " 1 0 1 C2 
    2726 48 1.34656 11.8018 13.1987 177 " " " " A 21 0 0 "GLU " " HA " " " 1 0 1 C2 
    2727 48 3.14768 10.1869 13.9677 177 " " " " A 21 0 0 "GLU " " HB3" " " 1 0 1 C2 
    2728 48 2.00003 9.08717 14.4705 177 " " " " A 21 0 0 "GLU " " HB2" " " 1 0 1 C2 
    2729 48 2.88747 10.2434 16.4007 177 " " " " A 21 0 0 "GLU " " HG3" " " 1 0 1 C2 
    2730 48 1.181 10.7511 16.2894 177 " " " " A 21 0 0 "GLU " " HG2" " " 1 0 1 C2 
    2731 40 0.151889 8.86211 12.2535 178 " " " " A 43 0 0 "LEU " " N  " " " 7 0 1 C2 
    2732 14 -0.119339 8.04011 11.0887 178 " " " " A 2 0 0 "LEU " " CA " " " 6 0 1 C2 
    2733 14 -0.86942 8.7477 10.0172 178 " " " " A 2 0 0 "LEU " " C  " " " 6 0 1 C2 
    2734 23 -0.612259 8.50984 8.84709 178 " " " " A 70 0 0 "LEU " " O  " " " 8 0 1 C2 
    2735 14 -0.82461 6.71463 11.5451 178 " " " " A 2 0 0 "LEU " " CB " " " 6 0 1 C2 
    2736 14 0.103589 5.65495 12.2184 178 " " " " A 2 0 0 "LEU " " CG " " " 6 0 1 C2 
    2737 14 -0.64177 4.53454 12.8618 178 " " " " A 2 0 0 "LEU " " CD1" " " 6 0 1 C2 
    2738 14 1.17335 5.02304 11.2368 178 " " " " A 2 0 0 "LEU " " CD2" " " 6 0 1 C2 
    2739 48 -0.448119 8.7142 13.0524 178 " " " " A 21 0 0 "LEU " " H  " " " 1 0 1 C2 
    2740 48 0.861207 7.83065 10.6612 178 " " " " A 21 0 0 "LEU " " HA " " " 1 0 1 C2 
    2741 48 -1.3855 6.23775 10.7413 178 " " " " A 21 0 0 "LEU " " HB3" " " 1 0 1 C2 
    2742 48 -1.65565 7.16185 12.0905 178 " " " " A 21 0 0 "LEU " " HB2" " " 1 0 1 C2 
    2743 48 0.705059 6.12805 12.9946 178 " " " " A 21 0 0 "LEU " " HG " " " 1 0 1 C2 
    2744 48 -1.16063 4.8758 13.7576 178 " " " " A 21 0 0 "LEU " HD11 " " 1 0 1 C2 
    2745 48 -1.3464 4.05119 12.1851 178 " " " " A 21 0 0 "LEU " HD12 " " 1 0 1 C2 
    2746 48 0.1376 3.81973 13.1259 178 " " " " A 21 0 0 "LEU " HD13 " " 1 0 1 C2 
    2747 48 1.81667 5.72445 10.7055 178 " " " " A 21 0 0 "LEU " HD21 " " 1 0 1 C2 
    2748 48 1.8182 4.28381 11.712 178 " " " " A 21 0 0 "LEU " HD22 " " 1 0 1 C2 
    2749 48 0.647218 4.39184 10.5206 178 " " " " A 21 0 0 "LEU " HD23 " " 1 0 1 C2 
    2750 40 -1.79803 9.6523 10.4382 179 " " " " A 43 0 0 "THR " " N  " " " 7 0 1 C2 
    2751 14 -2.46499 10.5134 9.49565 179 " " " " A 2 0 0 "THR " " CA " " " 6 0 1 C2 
    2752 14 -1.67806 11.8006 9.27801 179 " " " " A 2 0 0 "THR " " C  " " " 6 0 1 C2 
    2753 23 -1.84031 12.4272 8.23511 179 " " " " A 70 0 0 "THR " " O  " " " 8 0 1 C2 
    2754 14 -3.89714 10.8458 10.0604 179 " " " " A 2 0 0 "THR " " CB " " " 6 0 1 C2 
    2755 23 -3.84893 11.2014 11.4401 179 " " " " A 70 0 0 "THR " " OG1" " " 8 0 1 C2 
    2756 14 -4.88191 9.64331 9.8681 179 " " " " A 2 0 0 "THR " " CG2" " " 6 0 1 C2 
    2757 48 -2.02207 9.65841 11.423 179 " " " " A 21 0 0 "THR " " H  " " " 1 0 1 C2 
    2758 48 -2.54002 10.1928 8.4566 179 " " " " A 21 0 0 "THR " " HA " " " 1 0 1 C2 
    2759 48 -4.23023 11.6172 9.36601 179 " " " " A 21 0 0 "THR " " HB " " " 1 0 1 C2 
    2760 48 -3.52581 12.0824 11.552 179 " " " " A 21 0 0 "THR " " HG1" " " 1 0 1 C2 
    2761 48 -5.88422 9.86518 10.2345 179 " " " " A 21 0 0 "THR " HG21 " " 1 0 1 C2 
    2762 48 -4.94637 9.48915 8.79098 179 " " " " A 21 0 0 "THR " HG22 " " 1 0 1 C2 
    2763 48 -4.6149 8.7569 10.4435 179 " " " " A 21 0 0 "THR " HG23 " " 1 0 1 C2 
    2764 40 -0.807893 12.1762 10.1993 180 " " " " A 43 0 0 "GLY " " N  " " " 7 0 1 C2 
    2765 14 0.0728334 13.3398 10.2239 180 " " " " A 2 0 0 "GLY " " CA " " " 6 0 1 C2 
    2766 14 1.21258 13.2146 9.19961 180 " " " " A 2 0 0 "GLY " " C  " " " 6 0 1 C2 
    2767 23 1.66877 14.174 8.60992 180 " " " " A 70 0 0 "GLY " " O  " " " 8 0 1 C2 
    2768 48 -0.8204 11.5567 10.9969 180 " " " " A 21 0 0 "GLY " " H  " " " 1 0 1 C2 
    2769 48 0.511071 13.4247 11.2183 180 " " " " A 21 0 0 "GLY " " HA3" " " 1 0 1 C2 
    2770 48 -0.405488 14.2988 10.0248 180 " " " " A 21 0 0 "GLY " " HA2" " " 1 0 1 C2 
    2771 40 1.6149 11.9486 8.95907 181 " " " " A 43 0 0 "THR " " N  " " " 7 0 1 C2 
    2772 14 2.64821 11.5293 8.01313 181 " " " " A 2 0 0 "THR " " CA " " " 6 0 1 C2 
    2773 14 2.14643 11.3518 6.59373 181 " " " " A 2 0 0 "THR " " C  " " " 6 0 1 C2 
    2774 23 2.97363 11.3096 5.71665 181 " " " " A 70 0 0 "THR " " O  " " " 8 0 1 C2 
    2775 14 3.39938 10.2488 8.43848 181 " " " " A 2 0 0 "THR " " CB " " " 6 0 1 C2 
    2776 23 2.55086 9.2079 8.86113 181 " " " " A 70 0 0 "THR " " OG1" " " 8 0 1 C2 
    2777 14 4.39218 10.4985 9.68845 181 " " " " A 2 0 0 "THR " " CG2" " " 6 0 1 C2 
    2778 48 1.18345 11.3226 9.62392 181 " " " " A 21 0 0 "THR " " H  " " " 1 0 1 C2 
    2779 48 3.36101 12.3539 8.00173 181 " " " " A 21 0 0 "THR " " HA " " " 1 0 1 C2 
    2780 48 3.86574 9.69859 7.62127 181 " " " " A 21 0 0 "THR " " HB " " " 1 0 1 C2 
    2781 48 2.04905 9.67064 9.51465 181 " " " " A 21 0 0 "THR " " HG1" " " 1 0 1 C2 
    2782 48 3.86122 10.9878 10.505 181 " " " " A 21 0 0 "THR " HG21 " " 1 0 1 C2 
    2783 48 4.82067 9.54183 9.98735 181 " " " " A 21 0 0 "THR " HG22 " " 1 0 1 C2 
    2784 48 5.15936 11.203 9.36714 181 " " " " A 21 0 0 "THR " HG23 " " 1 0 1 C2 
    2785 40 0.840905 11.372 6.33956 182 " " " " A 43 0 0 "ILE " " N  " " " 7 0 1 C2 
    2786 14 0.371362 11.5688 4.92107 182 " " " " A 2 0 0 "ILE " " CA " " " 6 0 1 C2 
    2787 14 0.824715 12.9532 4.43882 182 " " " " A 2 0 0 "ILE " " C  " " " 6 0 1 C2 
    2788 23 1.4136 13.0639 3.36012 182 " " " " A 70 0 0 "ILE " " O  " " " 8 0 1 C2 
    2789 14 -1.1841 11.5455 4.80969 182 " " " " A 2 0 0 "ILE " " CB " " " 6 0 1 C2 
    2790 14 -1.78952 10.3037 5.51902 182 " " " " A 2 0 0 "ILE " " CG1" " " 6 0 1 C2 
    2791 14 -1.65655 11.6376 3.29079 182 " " " " A 2 0 0 "ILE " " CG2" " " 6 0 1 C2 
    2792 14 -3.30703 10.2302 5.61126 182 " " " " A 2 0 0 "ILE " " CD1" " " 6 0 1 C2 
    2793 48 0.19467 11.4644 7.11025 182 " " " " A 21 0 0 "ILE " " H  " " " 1 0 1 C2 
    2794 48 0.918798 10.7948 4.38307 182 " " " " A 21 0 0 "ILE " " HA " " " 1 0 1 C2 
    2795 48 -1.49812 12.4509 5.32896 182 " " " " A 21 0 0 "ILE " " HB " " " 1 0 1 C2 
    2796 48 -1.37041 10.0679 6.49722 182 " " " " A 21 0 0 "ILE " HG13 " " 1 0 1 C2 
    2797 48 -1.44043 9.38635 5.04492 182 " " " " A 21 0 0 "ILE " HG12 " " 1 0 1 C2 
    2798 48 -1.18315 12.4261 2.70588 182 " " " " A 21 0 0 "ILE " HG21 " " 1 0 1 C2 
    2799 48 -1.61213 10.6077 2.93662 182 " " " " A 21 0 0 "ILE " HG22 " " 1 0 1 C2 
    2800 48 -2.73094 11.8116 3.35015 182 " " " " A 21 0 0 "ILE " HG23 " " 1 0 1 C2 
    2801 48 -3.65817 10.0107 4.60297 182 " " " " A 21 0 0 "ILE " HD11 " " 1 0 1 C2 
    2802 48 -3.73803 9.44973 6.23833 182 " " " " A 21 0 0 "ILE " HD12 " " 1 0 1 C2 
    2803 48 -3.74741 11.169 5.94725 182 " " " " A 21 0 0 "ILE " HD13 " " 1 0 1 C2 
    2804 40 0.449513 14.0084 5.122 183 " " " " A 43 0 0 "GLY " " N  " " " 7 0 1 C2 
    2805 14 0.520211 15.3695 4.53844 183 " " " " A 2 0 0 "GLY " " CA " " " 6 0 1 C2 
    2806 14 -0.778795 15.6727 3.90372 183 " " " " A 2 0 0 "GLY " " C  " " " 6 0 1 C2 
    2807 23 -1.44788 14.7799 3.36254 183 " " " " A 70 0 0 "GLY " " O  " " " 8 0 1 C2 
    2808 48 -0.132102 14.027 5.94752 183 " " " " A 21 0 0 "GLY " " H  " " " 1 0 1 C2 
    2809 48 1.27183 15.4055 3.74986 183 " " " " A 21 0 0 "GLY " " HA3" " " 1 0 1 C2 
    2810 48 0.919772 16.0281 5.3096 183 " " " " A 21 0 0 "GLY " " HA2" " " 1 0 1 C2 
    2811 40 -1.22955 16.9226 3.94534 184 " " " " A 43 0 0 "GLU " " N  " " " 7 0 1 C2 
    2812 14 -2.50456 17.3176 3.47692 184 " " " " A 2 0 0 "GLU " " CA " " " 6 0 1 C2 
    2813 14 -2.35153 17.9336 2.06995 184 " " " " A 2 0 0 "GLU " " C  " " " 6 0 1 C2 
    2814 23 -3.14167 17.7284 1.14002 184 " " " " A 70 0 0 "GLU " " O  " " " 8 0 1 C2 
    2815 14 -3.06215 18.379 4.30956 184 " " " " A 2 0 0 "GLU " " CB " " " 6 0 1 C2 
    2816 14 -3.27687 17.8369 5.76892 184 " " " " A 2 0 0 "GLU " " CG " " " 6 0 1 C2 
    2817 14 -4.42563 16.7717 5.86487 184 " " " " A 2 0 0 "GLU " " CD " " " 6 0 1 C2 
    2818 23 -5.57427 17.0891 5.5278 184 " " " " A 70 0 0 "GLU " " OE1" " " 8 0 1 C2 
    2819 23 -4.12727 15.7346 6.52518 184 " " " " A 70 0 0 "GLU " " OE2" " " 8 0 1 C2 
    2820 48 -0.676056 17.6891 4.30066 184 " " " " A 21 0 0 "GLU " " H  " " " 1 0 1 C2 
    2821 48 -3.16548 16.4545 3.39691 184 " " " " A 21 0 0 "GLU " " HA " " " 1 0 1 C2 
    2822 48 -3.99818 18.73 3.8751 184 " " " " A 21 0 0 "GLU " " HB3" " " 1 0 1 C2 
    2823 48 -2.44712 19.2673 4.16536 184 " " " " A 21 0 0 "GLU " " HB2" " " 1 0 1 C2 
    2824 48 -3.58762 18.6721 6.3966 184 " " " " A 21 0 0 "GLU " " HG3" " " 1 0 1 C2 
    2825 48 -2.33451 17.5942 6.26 184 " " " " A 21 0 0 "GLU " " HG2" " " 1 0 1 C2 
    2826 40 -1.1268 18.5282 1.79574 185 " " " " A 43 0 0 "ASP " " N  " " " 7 0 1 C2 
    2827 14 -0.653571 18.9537 0.461009 185 " " " " A 2 0 0 "ASP " " CA " " " 6 0 1 C2 
    2828 14 -0.185825 17.7208 -0.404626 185 " " " " A 2 0 0 "ASP " " C  " " " 6 0 1 C2 
    2829 23 0.346318 17.9049 -1.50758 185 " " " " A 70 0 0 "ASP " " O  " " " 8 0 1 C2 
    2830 14 0.685541 19.8526 0.633328 185 " " " " A 2 0 0 "ASP " " CB " " " 6 0 1 C2 
    2831 14 2.03309 19.1367 0.734139 185 " " " " A 2 0 0 "ASP " " CG " " " 6 0 1 C2 
    2832 23 2.31351 18.6647 1.87452 185 " " " " A 70 0 0 "ASP " " OD1" " " 8 0 1 C2 
    2833 23 2.83042 19.3349 -0.23892 185 " " " " A 70 0 0 "ASP " " OD2" " " 8 0 1 C2 
    2834 48 -0.597114 18.8469 2.59446 185 " " " " A 21 0 0 "ASP " " H  " " " 1 0 1 C2 
    2835 48 -1.41986 19.4758 -0.111992 185 " " " " A 21 0 0 "ASP " " HA " " " 1 0 1 C2 
    2836 48 0.554689 20.4557 1.53178 185 " " " " A 21 0 0 "ASP " " HB3" " " 1 0 1 C2 
    2837 48 0.616157 20.5936 -0.163059 185 " " " " A 21 0 0 "ASP " " HB2" " " 1 0 1 C2 
    2838 40 -0.505814 16.5632 0.0812855 186 " " " " A 43 0 0 "GLN " " N  " " " 7 0 1 C2 
    2839 14 -0.342504 15.2757 -0.534758 186 " " " " A 2 0 0 "GLN " " CA " " " 6 0 1 C2 
    2840 14 -1.73647 14.6063 -0.740351 186 " " " " A 2 0 0 "GLN " " C  " " " 6 0 1 C2 
    2841 23 -1.72462 13.5694 -1.44615 186 " " " " A 70 0 0 "GLN " " O  " " " 8 0 1 C2 
    2842 14 0.587854 14.4063 0.431834 186 " " " " A 2 0 0 "GLN " " CB " " " 6 0 1 C2 
    2843 14 1.97587 15.1076 0.581244 186 " " " " A 2 0 0 "GLN " " CG " " " 6 0 1 C2 
    2844 14 2.88027 14.7122 -0.603516 186 " " " " A 2 0 0 "GLN " " CD " " " 6 0 1 C2 
    2845 23 3.09298 13.5409 -0.909731 186 " " " " A 70 0 0 "GLN " " OE1" " " 8 0 1 C2 
    2846 40 3.21027 15.7675 -1.37814 186 " " " " A 43 0 0 "GLN " " NE2" " " 7 0 1 C2 
    2847 48 -1.1639 16.6557 0.841858 186 " " " " A 21 0 0 "GLN " " H  " " " 1 0 1 C2 
    2848 48 0.0370437 15.4283 -1.54509 186 " " " " A 21 0 0 "GLN " " HA " " " 1 0 1 C2 
    2849 48 0.653181 13.3978 0.023454 186 " " " " A 21 0 0 "GLN " " HB3" " " 1 0 1 C2 
    2850 48 0.0385467 14.2592 1.36173 186 " " " " A 21 0 0 "GLN " " HB2" " " 1 0 1 C2 
    2851 48 2.52797 14.5898 1.36554 186 " " " " A 21 0 0 "GLN " " HG3" " " 1 0 1 C2 
    2852 48 1.97578 16.1235 0.976396 186 " " " " A 21 0 0 "GLN " " HG2" " " 1 0 1 C2 
    2853 48 3.71695 15.6337 -2.24155 186 " " " " A 21 0 0 "GLN " HE22 " " 1 0 1 C2 
    2854 48 2.91316 16.7105 -1.17214 186 " " " " A 21 0 0 "GLN " HE21 " " 1 0 1 C2 
    2855 40 -2.88025 15.1154 -0.240229 187 " " " " A 43 0 0 "LYS " " N  " " " 7 0 1 C2 
    2856 14 -4.22025 14.6549 -0.634601 187 " " " " A 2 0 0 "LYS " " CA " " " 6 0 1 C2 
    2857 14 -4.73365 15.5696 -1.78393 187 " " " " A 2 0 0 "LYS " " C  " " " 6 0 1 C2 
    2858 23 -5.53908 15.168 -2.58039 187 " " " " A 70 0 0 "LYS " " O  " " " 8 0 1 C2 
    2859 14 -5.15305 14.824 0.628682 187 " " " " A 2 0 0 "LYS " " CB " " " 6 0 1 C2 
    2860 14 -4.70198 13.7785 1.78979 187 " " " " A 2 0 0 "LYS " " CG " " " 6 0 1 C2 
    2861 14 -5.50773 13.9718 3.15267 187 " " " " A 2 0 0 "LYS " " CD " " " 6 0 1 C2 
    2862 14 -5.04723 13.3093 4.41518 187 " " " " A 2 0 0 "LYS " " CE " " " 6 0 1 C2 
    2863 40 -5.77331 13.8224 5.61642 187 " " " " A 43 0 0 "LYS " " NZ " " " 7 0 1 C2 
    2864 48 -2.76415 15.993 0.246022 187 " " " " A 21 0 0 "LYS " " H  " " " 1 0 1 C2 
    2865 48 -4.27456 13.604 -0.918612 187 " " " " A 21 0 0 "LYS " " HA " " " 1 0 1 C2 
    2866 48 -6.19226 14.5832 0.404785 187 " " " " A 21 0 0 "LYS " " HB3" " " 1 0 1 C2 
    2867 48 -5.06536 15.8763 0.899042 187 " " " " A 21 0 0 "LYS " " HB2" " " 1 0 1 C2 
    2868 48 -3.62928 13.8623 1.9641 187 " " " " A 21 0 0 "LYS " " HG3" " " 1 0 1 C2 
    2869 48 -4.84366 12.7754 1.38746 187 " " " " A 21 0 0 "LYS " " HG2" " " 1 0 1 C2 
    2870 48 -6.50628 13.6242 2.88766 187 " " " " A 21 0 0 "LYS " " HD3" " " 1 0 1 C2 
    2871 48 -5.49674 15.0493 3.31664 187 " " " " A 21 0 0 "LYS " " HD2" " " 1 0 1 C2 
    2872 48 -4.00281 13.5126 4.65175 187 " " " " A 21 0 0 "LYS " " HE3" " " 1 0 1 C2 
    2873 48 -5.13389 12.2306 4.28541 187 " " " " A 21 0 0 "LYS " " HE2" " " 1 0 1 C2 
    2874 48 -5.83574 13.1423 6.36049 187 " " " " A 21 0 0 "LYS " " HZ1" " " 1 0 1 C2 
    2875 48 -5.2517 14.5648 6.06009 187 " " " " A 21 0 0 "LYS " " HZ2" " " 1 0 1 C2 
    2876 48 -6.72903 14.0831 5.41963 187 " " " " A 21 0 0 "LYS " " HZ3" " " 1 0 1 C2 
    2877 40 -4.29931 16.8485 -1.77346 188 " " " " A 43 0 0 "ARG " " N  " " " 7 0 1 C2 
    2878 14 -4.75502 17.7974 -2.78202 188 " " " " A 2 0 0 "ARG " " CA " " " 6 0 1 C2 
    2879 14 -3.51776 18.3342 -3.52249 188 " " " " A 2 0 0 "ARG " " C  " " " 6 0 1 C2 
    2880 23 -2.433 18.5478 -2.96985 188 " " " " A 70 0 0 "ARG " " O  " " " 8 0 1 C2 
    2881 14 -5.61508 18.9248 -2.14682 188 " " " " A 2 0 0 "ARG " " CB " " " 6 0 1 C2 
    2882 14 -6.91712 18.4041 -1.55203 188 " " " " A 2 0 0 "ARG " " CG " " " 6 0 1 C2 
    2883 14 -7.84631 19.5108 -1.12063 188 " " " " A 2 0 0 "ARG " " CD " " " 6 0 1 C2 
    2884 40 -8.58518 19.9319 -2.3436 188 " " " " A 43 0 0 "ARG " " NE " " " 7 0 1 C2 
    2885 14 -9.35576 21.0027 -2.32439 188 " " " " A 2 0 0 "ARG " " CZ " " " 6 0 1 C2 
    2886 40 -9.90528 21.443 -3.45634 188 " " " " A 43 0 0 "ARG " " NH1" " " 7 0 1 C2 
    2887 40 -9.67146 21.6634 -1.21117 188 " " " " A 43 0 0 "ARG " " NH2" " " 7 0 1 C2 
    2888 48 -3.49091 17.1595 -1.25393 188 " " " " A 21 0 0 "ARG " " H  " " " 1 0 1 C2 
    2889 48 -5.33796 17.2349 -3.51137 188 " " " " A 21 0 0 "ARG " " HA " " " 1 0 1 C2 
    2890 48 -5.67903 19.7376 -2.8702 188 " " " " A 21 0 0 "ARG " " HB3" " " 1 0 1 C2 
    2891 48 -5.02102 19.3196 -1.32263 188 " " " " A 21 0 0 "ARG " " HB2" " " 1 0 1 C2 
    2892 48 -6.64027 17.7734 -0.707249 188 " " " " A 21 0 0 "ARG " " HG3" " " 1 0 1 C2 
    2893 48 -7.40751 17.6357 -2.14962 188 " " " " A 21 0 0 "ARG " " HG2" " " 1 0 1 C2 
    2894 48 -7.21445 20.3046 -0.722077 188 " " " " A 21 0 0 "ARG " " HD3" " " 1 0 1 C2 
    2895 48 -8.5349 19.0383 -0.420169 188 " " " " A 21 0 0 "ARG " " HD2" " " 1 0 1 C2 
    2896 48 -8.32249 19.5278 -3.2312 188 " " " " A 21 0 0 "ARG " " HE " " " 1 0 1 C2 
    2897 48 -10.3477 22.3352 -3.62459 188 " " " " A 21 0 0 "ARG " HH12 " " 1 0 1 C2 
    2898 48 -9.47826 21.0005 -4.25755 188 " " " " A 21 0 0 "ARG " HH11 " " 1 0 1 C2 
    2899 48 -10.0119 22.6064 -1.33321 188 " " " " A 21 0 0 "ARG " HH22 " " 1 0 1 C2 
    2900 48 -9.45951 21.307 -0.290188 188 " " " " A 21 0 0 "ARG " HH21 " " 1 0 1 C2 
    2901 40 -3.73407 18.6637 -4.82498 189 " " " " A 43 0 0 "ALA " " N  " " " 7 0 1 C2 
    2902 14 -2.73706 19.2795 -5.65745 189 " " " " A 2 0 0 "ALA " " CA " " " 6 0 1 C2 
    2903 14 -3.4573 19.8203 -6.93791 189 " " " " A 2 0 0 "ALA " " C  " " " 6 0 1 C2 
    2904 23 -2.7702 19.8888 -7.93246 189 " " " " A 70 0 0 "ALA " " O  " " " 8 0 1 C2 
    2905 14 -1.69946 18.2226 -6.05525 189 " " " " A 2 0 0 "ALA " " CB " " " 6 0 1 C2 
    2906 48 -4.70688 18.5844 -5.08467 189 " " " " A 21 0 0 "ALA " " H  " " " 1 0 1 C2 
    2907 48 -2.20682 20.135 -5.23892 189 " " " " A 21 0 0 "ALA " " HA " " " 1 0 1 C2 
    2908 48 -0.7557 18.7047 -6.31025 189 " " " " A 21 0 0 "ALA " " HB1" " " 1 0 1 C2 
    2909 48 -1.48914 17.7046 -5.11953 189 " " " " A 21 0 0 "ALA " " HB2" " " 1 0 1 C2 
    2910 48 -2.10174 17.5593 -6.82093 189 " " " " A 21 0 0 "ALA " " HB3" " " 1 0 1 C2 
    2911 40 -4.78295 20.1751 -6.97802 190 " " " " A 43 0 0 "GLU " " N  " " " 7 0 1 C2 
    2912 14 -5.54354 20.656 -8.17034 190 " " " " A 2 0 0 "GLU " " CA " " " 6 0 1 C2 
    2913 14 -4.95933 21.9059 -8.94843 190 " " " " A 2 0 0 "GLU " " C  " " " 6 0 1 C2 
    2914 23 -5.28581 22.131 -10.0972 190 " " " " A 70 0 0 "GLU " " O  " " " 8 0 1 C2 
    2915 14 -6.98927 20.8975 -7.78811 190 " " " " A 2 0 0 "GLU " " CB " " " 6 0 1 C2 
    2916 14 -7.89428 19.6198 -7.26914 190 " " " " A 2 0 0 "GLU " " CG " " " 6 0 1 C2 
    2917 14 -7.77898 19.4653 -5.75161 190 " " " " A 2 0 0 "GLU " " CD " " " 6 0 1 C2 
    2918 23 -6.64203 19.3195 -5.23306 190 " " " " A 70 0 0 "GLU " " OE1" " " 8 0 1 C2 
    2919 23 -8.86014 19.6718 -5.09673 190 " " " " A 70 0 0 "GLU " " OE2" " " 8 0 1 C2 
    2920 48 -5.31512 19.8809 -6.17158 190 " " " " A 21 0 0 "GLU " " H  " " " 1 0 1 C2 
    2921 48 -5.4351 19.7982 -8.83405 190 " " " " A 21 0 0 "GLU " " HA " " " 1 0 1 C2 
    2922 48 -7.53387 21.2975 -8.64339 190 " " " " A 21 0 0 "GLU " " HB3" " " 1 0 1 C2 
    2923 48 -7.19423 21.7727 -7.17161 190 " " " " A 21 0 0 "GLU " " HB2" " " 1 0 1 C2 
    2924 48 -7.50322 18.6871 -7.67579 190 " " " " A 21 0 0 "GLU " " HG3" " " 1 0 1 C2 
    2925 48 -8.8942 19.8902 -7.60843 190 " " " " A 21 0 0 "GLU " " HG2" " " 1 0 1 C2 
    2926 40 -4.20075 22.7409 -8.31781 191 " " " " A 43 0 0 "VAL " " N  " " " 7 0 1 C2 
    2927 14 -3.5214 23.8598 -8.84759 191 " " " " A 2 0 0 "VAL " " CA " " " 6 0 1 C2 
    2928 14 -2.01758 23.8011 -8.60167 191 " " " " A 2 0 0 "VAL " " C  " " " 6 0 1 C2 
    2929 23 -1.24376 24.3775 -9.3317 191 " " " " A 70 0 0 "VAL " " O  " " " 8 0 1 C2 
    2930 14 -4.22245 25.2333 -8.55796 191 " " " " A 2 0 0 "VAL " " CB " " " 6 0 1 C2 
    2931 14 -5.45625 25.4001 -9.48281 191 " " " " A 2 0 0 "VAL " " CG1" " " 6 0 1 C2 
    2932 14 -4.53463 25.4386 -7.00793 191 " " " " A 2 0 0 "VAL " " CG2" " " 6 0 1 C2 
    2933 48 -4.06104 22.5109 -7.34432 191 " " " " A 21 0 0 "VAL " " H  " " " 1 0 1 C2 
    2934 48 -3.59339 23.9013 -9.93442 191 " " " " A 21 0 0 "VAL " " HA " " " 1 0 1 C2 
    2935 48 -3.55229 26.0045 -8.93769 191 " " " " A 21 0 0 "VAL " " HB " " " 1 0 1 C2 
    2936 48 -6.19207 24.6235 -9.27407 191 " " " " A 21 0 0 "VAL " HG11 " " 1 0 1 C2 
    2937 48 -5.77356 26.4264 -9.29834 191 " " " " A 21 0 0 "VAL " HG12 " " 1 0 1 C2 
    2938 48 -5.2564 25.3356 -10.5524 191 " " " " A 21 0 0 "VAL " HG13 " " 1 0 1 C2 
    2939 48 -3.67975 25.0155 -6.48044 191 " " " " A 21 0 0 "VAL " HG21 " " 1 0 1 C2 
    2940 48 -4.60253 26.4771 -6.68392 191 " " " " A 21 0 0 "VAL " HG22 " " 1 0 1 C2 
    2941 48 -5.41384 24.8853 -6.67784 191 " " " " A 21 0 0 "VAL " HG23 " " 1 0 1 C2 
    2942 40 -1.49508 23.0786 -7.55541 192 " " " " A 43 0 0 "ALA " " N  " " " 7 0 1 C2 
    2943 14 -0.171464 23.1991 -7.03909 192 " " " " A 2 0 0 "ALA " " CA " " " 6 0 1 C2 
    2944 14 0.789852 22.2755 -7.80695 192 " " " " A 2 0 0 "ALA " " C  " " " 6 0 1 C2 
    2945 23 1.97111 22.672 -8.03844 192 " " " " A 70 0 0 "ALA " " O  " " " 8 0 1 C2 
    2946 14 -0.0663982 22.7552 -5.63274 192 " " " " A 2 0 0 "ALA " " CB " " " 6 0 1 C2 
    2947 48 -2.17867 22.7749 -6.87673 192 " " " " A 21 0 0 "ALA " " H  " " " 1 0 1 C2 
    2948 48 0.239057 24.2088 -7.05292 192 " " " " A 21 0 0 "ALA " " HA " " " 1 0 1 C2 
    2949 48 -0.785346 23.1248 -4.90153 192 " " " " A 21 0 0 "ALA " " HB1" " " 1 0 1 C2 
    2950 48 -0.190382 21.6753 -5.55203 192 " " " " A 21 0 0 "ALA " " HB2" " " 1 0 1 C2 
    2951 48 0.900432 23.1406 -5.30896 192 " " " " A 21 0 0 "ALA " " HB3" " " 1 0 1 C2 
    2952 40 0.281227 21.1474 -8.36729 193 " " " " A 43 0 0 "ALA " " N  " " " 7 0 1 C2 
    2953 14 1.14376 20.2208 -9.06437 193 " " " " A 2 0 0 "ALA " " CA " " " 6 0 1 C2 
    2954 14 1.21636 20.4827 -10.5247 193 " " " " A 2 0 0 "ALA " " C  " " " 6 0 1 C2 
    2955 23 2.1688 19.9265 -11.1754 193 " " " " A 70 0 0 "ALA " " O  " " " 8 0 1 C2 
    2956 14 0.511662 18.8788 -8.97512 193 " " " " A 2 0 0 "ALA " " CB " " " 6 0 1 C2 
    2957 48 -0.650161 20.8819 -8.08075 193 " " " " A 21 0 0 "ALA " " H  " " " 1 0 1 C2 
    2958 48 2.13613 20.4107 -8.65543 193 " " " " A 21 0 0 "ALA " " HA " " " 1 0 1 C2 
    2959 48 -0.522782 18.8332 -9.31563 193 " " " " A 21 0 0 "ALA " " HB1" " " 1 0 1 C2 
    2960 48 1.10527 18.1367 -9.5089 193 " " " " A 21 0 0 "ALA " " HB2" " " 1 0 1 C2 
    2961 48 0.713675 18.5634 -7.95149 193 " " " " A 21 0 0 "ALA " " HB3" " " 1 0 1 C2 
    2962 40 0.338071 21.3562 -11.0524 194 " " " " A 43 0 0 "ILE " " N  " " " 7 0 1 C2 
    2963 14 0.121424 21.7786 -12.4144 194 " " " " A 2 0 0 "ILE " " CA " " " 6 0 1 C2 
    2964 14 1.40666 22.4444 -13.0625 194 " " " " A 2 0 0 "ILE " " C  " " " 6 0 1 C2 
    2965 23 1.89668 21.8497 -14.0302 194 " " " " A 70 0 0 "ILE " " O  " " " 8 0 1 C2 
    2966 14 -1.12464 22.7516 -12.5177 194 " " " " A 2 0 0 "ILE " " CB " " " 6 0 1 C2 
    2967 14 -2.47887 22.1238 -12.0846 194 " " " " A 2 0 0 "ILE " " CG1" " " 6 0 1 C2 
    2968 14 -1.31899 23.2267 -13.9896 194 " " " " A 2 0 0 "ILE " " CG2" " " 6 0 1 C2 
    2969 14 -2.87025 20.8492 -12.8169 194 " " " " A 2 0 0 "ILE " " CD1" " " 6 0 1 C2 
    2970 48 -0.17942 21.7493 -10.2792 194 " " " " A 21 0 0 "ILE " " H  " " " 1 0 1 C2 
    2971 48 0.0337726 20.9045 -13.0596 194 " " " " A 21 0 0 "ILE " " HA " " " 1 0 1 C2 
    2972 48 -1.0096 23.7107 -12.0127 194 " " " " A 21 0 0 "ILE " " HB " " " 1 0 1 C2 
    2973 48 -3.23357 22.887 -12.2748 194 " " " " A 21 0 0 "ILE " HG13 " " 1 0 1 C2 
    2974 48 -2.42128 21.902 -11.019 194 " " " " A 21 0 0 "ILE " HG12 " " 1 0 1 C2 
    2975 48 -2.18847 23.8768 -14.0872 194 " " " " A 21 0 0 "ILE " HG21 " " 1 0 1 C2 
    2976 48 -0.520831 23.8687 -14.3623 194 " " " " A 21 0 0 "ILE " HG22 " " 1 0 1 C2 
    2977 48 -1.32486 22.3738 -14.6682 194 " " " " A 21 0 0 "ILE " HG23 " " 1 0 1 C2 
    2978 48 -2.99895 21.0145 -13.8866 194 " " " " A 21 0 0 "ILE " HD11 " " 1 0 1 C2 
    2979 48 -2.13218 20.0993 -12.5323 194 " " " " A 21 0 0 "ILE " HD12 " " 1 0 1 C2 
    2980 48 -3.87277 20.5304 -12.5316 194 " " " " A 21 0 0 "ILE " HD13 " " 1 0 1 C2 
    2981 40 2.02371 23.5135 -12.4985 195 " " " " A 43 0 0 "PRO " " N  " " " 7 0 1 C2 
    2982 14 3.2872 24.0725 -13.008 195 " " " " A 2 0 0 "PRO " " CA " " " 6 0 1 C2 
    2983 14 4.46599 23.0613 -13.2451 195 " " " " A 2 0 0 "PRO " " C  " " " 6 0 1 C2 
    2984 23 5.29768 23.2756 -14.1434 195 " " " " A 70 0 0 "PRO " " O  " " " 8 0 1 C2 
    2985 14 3.61942 25.1656 -11.9682 195 " " " " A 2 0 0 "PRO " " CB " " " 6 0 1 C2 
    2986 14 2.5216 25.3197 -10.9637 195 " " " " A 2 0 0 "PRO " " CG " " " 6 0 1 C2 
    2987 14 1.43734 24.3688 -11.4586 195 " " " " A 2 0 0 "PRO " " CD " " " 6 0 1 C2 
    2988 48 2.99134 24.6411 -13.8896 195 " " " " A 21 0 0 "PRO " " HA " " " 1 0 1 C2 
    2989 48 3.7194 26.1183 -12.4884 195 " " " " A 21 0 0 "PRO " " HB3" " " 1 0 1 C2 
    2990 48 4.54215 25.0368 -11.4025 195 " " " " A 21 0 0 "PRO " " HB2" " " 1 0 1 C2 
    2991 48 2.04076 26.2978 -10.9498 195 " " " " A 21 0 0 "PRO " " HG3" " " 1 0 1 C2 
    2992 48 2.76455 25.1396 -9.9165 195 " " " " A 21 0 0 "PRO " " HG2" " " 1 0 1 C2 
    2993 48 1.16437 23.6413 -10.6942 195 " " " " A 21 0 0 "PRO " " HD2" " " 1 0 1 C2 
    2994 48 0.672498 25.0458 -11.8392 195 " " " " A 21 0 0 "PRO " " HD3" " " 1 0 1 C2 
    2995 40 4.57355 21.9393 -12.4771 196 " " " " A 43 0 0 "LEU " " N  " " " 7 0 1 C2 
    2996 14 5.62259 20.9726 -12.669 196 " " " " A 2 0 0 "LEU " " CA " " " 6 0 1 C2 
    2997 14 5.27649 20.0572 -13.8405 196 " " " " A 2 0 0 "LEU " " C  " " " 6 0 1 C2 
    2998 23 6.14937 19.4481 -14.4729 196 " " " " A 70 0 0 "LEU " " O  " " " 8 0 1 C2 
    2999 14 5.79552 20.1235 -11.3703 196 " " " " A 2 0 0 "LEU " " CB " " " 6 0 1 C2 
    3000 14 6.0779 20.8446 -10.0986 196 " " " " A 2 0 0 "LEU " " CG " " " 6 0 1 C2 
    3001 14 7.4425 21.5684 -10.0809 196 " " " " A 2 0 0 "LEU " " CD1" " " 6 0 1 C2 
    3002 14 4.85631 21.6461 -9.49875 196 " " " " A 2 0 0 "LEU " " CD2" " " 6 0 1 C2 
    3003 48 3.92669 21.6765 -11.7473 196 " " " " A 21 0 0 "LEU " " H  " " " 1 0 1 C2 
    3004 48 6.60124 21.37 -12.938 196 " " " " A 21 0 0 "LEU " " HA " " " 1 0 1 C2 
    3005 48 6.55332 19.3434 -11.4427 196 " " " " A 21 0 0 "LEU " " HB3" " " 1 0 1 C2 
    3006 48 4.87184 19.5566 -11.254 196 " " " " A 21 0 0 "LEU " " HB2" " " 1 0 1 C2 
    3007 48 6.27273 20.0118 -9.42294 196 " " " " A 21 0 0 "LEU " " HG " " " 1 0 1 C2 
    3008 48 8.22029 20.878 -10.4071 196 " " " " A 21 0 0 "LEU " HD11 " " 1 0 1 C2 
    3009 48 7.45828 22.4363 -10.7402 196 " " " " A 21 0 0 "LEU " HD12 " " 1 0 1 C2 
    3010 48 7.57386 22.0124 -9.09419 196 " " " " A 21 0 0 "LEU " HD13 " " 1 0 1 C2 
    3011 48 3.91747 21.1542 -9.75321 196 " " " " A 21 0 0 "LEU " HD21 " " 1 0 1 C2 
    3012 48 4.94697 21.6912 -8.41346 196 " " " " A 21 0 0 "LEU " HD22 " " 1 0 1 C2 
    3013 48 4.78689 22.6811 -9.8335 196 " " " " A 21 0 0 "LEU " HD23 " " 1 0 1 C2 
    3014 40 3.98973 19.8214 -14.1764 197 " " " " A 43 0 0 "VAL " " N  " " " 7 0 1 C2 
    3015 14 3.69696 18.9922 -15.3325 197 " " " " A 2 0 0 "VAL " " CA " " " 6 0 1 C2 
    3016 14 3.52698 19.9189 -16.5387 197 " " " " A 2 0 0 "VAL " " C  " " " 6 0 1 C2 
    3017 23 3.75039 19.4703 -17.6552 197 " " " " A 70 0 0 "VAL " " O  " " " 8 0 1 C2 
    3018 14 2.43825 18.1434 -15.1426 197 " " " " A 2 0 0 "VAL " " CB " " " 6 0 1 C2 
    3019 14 2.73822 16.9216 -14.1369 197 " " " " A 2 0 0 "VAL " " CG1" " " 6 0 1 C2 
    3020 14 1.26027 18.9199 -14.5687 197 " " " " A 2 0 0 "VAL " " CG2" " " 6 0 1 C2 
    3021 48 3.22144 20.2694 -13.6978 197 " " " " A 21 0 0 "VAL " " H  " " " 1 0 1 C2 
    3022 48 4.49084 18.3205 -15.6591 197 " " " " A 21 0 0 "VAL " " HA " " " 1 0 1 C2 
    3023 48 2.0978 17.6224 -16.0375 197 " " " " A 21 0 0 "VAL " " HB " " " 1 0 1 C2 
    3024 48 3.12966 17.0987 -13.1351 197 " " " " A 21 0 0 "VAL " HG11 " " 1 0 1 C2 
    3025 48 1.91476 16.2535 -13.8846 197 " " " " A 21 0 0 "VAL " HG12 " " 1 0 1 C2 
    3026 48 3.49774 16.3659 -14.6867 197 " " " " A 21 0 0 "VAL " HG13 " " 1 0 1 C2 
    3027 48 0.975607 19.5773 -15.3902 197 " " " " A 21 0 0 "VAL " HG21 " " 1 0 1 C2 
    3028 48 0.490415 18.2807 -14.1365 197 " " " " A 21 0 0 "VAL " HG22 " " 1 0 1 C2 
    3029 48 1.57124 19.424 -13.6537 197 " " " " A 21 0 0 "VAL " HG23 " " 1 0 1 C2 
    3030 40 3.18008 21.2126 -16.4003 198 " " " " A 43 0 0 "ALA " " N  " " " 7 0 1 C2 
    3031 14 3.08621 22.1944 -17.4089 198 " " " " A 2 0 0 "ALA " " CA " " " 6 0 1 C2 
    3032 14 4.29751 22.3332 -18.3378 198 " " " " A 2 0 0 "ALA " " C  " " " 6 0 1 C2 
    3033 23 4.18279 22.4306 -19.5298 198 " " " " A 70 0 0 "ALA " " O  " " " 8 0 1 C2 
    3034 14 2.83628 23.4974 -16.6533 198 " " " " A 2 0 0 "ALA " " CB " " " 6 0 1 C2 
    3035 48 2.77215 21.5391 -15.5359 198 " " " " A 21 0 0 "ALA " " H  " " " 1 0 1 C2 
    3036 48 2.1395 21.9538 -17.8926 198 " " " " A 21 0 0 "ALA " " HA " " " 1 0 1 C2 
    3037 48 1.99462 23.4689 -15.9613 198 " " " " A 21 0 0 "ALA " " HB1" " " 1 0 1 C2 
    3038 48 3.6999 23.82 -16.0718 198 " " " " A 21 0 0 "ALA " " HB2" " " 1 0 1 C2 
    3039 48 2.55081 24.2723 -17.3648 198 " " " " A 21 0 0 "ALA " " HB3" " " 1 0 1 C2 
    3040 40 5.47806 22.2567 -17.7836 199 " " " " A 43 0 0 "VAL " " N  " " " 7 0 1 C2 
    3041 14 6.7328 22.362 -18.5654 199 " " " " A 2 0 0 "VAL " " CA " " " 6 0 1 C2 
    3042 14 6.94969 21.1323 -19.3829 199 " " " " A 2 0 0 "VAL " " C  " " " 6 0 1 C2 
    3043 23 7.39909 21.277 -20.5031 199 " " " " A 70 0 0 "VAL " " O  " " " 8 0 1 C2 
    3044 14 7.89031 22.8917 -17.674 199 " " " " A 2 0 0 "VAL " " CB " " " 6 0 1 C2 
    3045 14 7.51671 24.3152 -17.0392 199 " " " " A 2 0 0 "VAL " " CG1" " " 6 0 1 C2 
    3046 14 8.25724 21.9285 -16.5645 199 " " " " A 2 0 0 "VAL " " CG2" " " 6 0 1 C2 
    3047 48 5.50637 22.4264 -16.7884 199 " " " " A 21 0 0 "VAL " " H  " " " 1 0 1 C2 
    3048 48 6.57121 23.1239 -19.328 199 " " " " A 21 0 0 "VAL " " HA " " " 1 0 1 C2 
    3049 48 8.77973 23.0719 -18.2778 199 " " " " A 21 0 0 "VAL " " HB " " " 1 0 1 C2 
    3050 48 8.24132 24.7227 -16.3343 199 " " " " A 21 0 0 "VAL " HG11 " " 1 0 1 C2 
    3051 48 7.47376 25.1297 -17.7624 199 " " " " A 21 0 0 "VAL " HG12 " " 1 0 1 C2 
    3052 48 6.57974 24.3335 -16.4826 199 " " " " A 21 0 0 "VAL " HG13 " " 1 0 1 C2 
    3053 48 8.45012 20.8904 -16.835 199 " " " " A 21 0 0 "VAL " HG21 " " 1 0 1 C2 
    3054 48 9.14858 22.3313 -16.0834 199 " " " " A 21 0 0 "VAL " HG22 " " 1 0 1 C2 
    3055 48 7.46537 21.7951 -15.8274 199 " " " " A 21 0 0 "VAL " HG23 " " 1 0 1 C2 
    3056 40 6.63367 19.9137 -18.9722 200 " " " " A 43 0 0 "VAL " " N  " " " 7 0 1 C2 
    3057 14 6.75018 18.7506 -19.7975 200 " " " " A 2 0 0 "VAL " " CA " " " 6 0 1 C2 
    3058 14 5.65306 18.6669 -20.8513 200 " " " " A 2 0 0 "VAL " " C  " " " 6 0 1 C2 
    3059 23 5.83032 18.1224 -21.9594 200 " " " " A 70 0 0 "VAL " " O  " " " 8 0 1 C2 
    3060 14 6.59824 17.4635 -18.927 200 " " " " A 2 0 0 "VAL " " CB " " " 6 0 1 C2 
    3061 14 7.39192 16.3342 -19.5919 200 " " " " A 2 0 0 "VAL " " CG1" " " 6 0 1 C2 
    3062 14 7.14381 17.7549 -17.4922 200 " " " " A 2 0 0 "VAL " " CG2" " " 6 0 1 C2 
    3063 48 6.0661 19.8418 -18.1399 200 " " " " A 21 0 0 "VAL " " H  " " " 1 0 1 C2 
    3064 48 7.67792 18.7994 -20.3676 200 " " " " A 21 0 0 "VAL " " HA " " " 1 0 1 C2 
    3065 48 5.5316 17.2394 -18.9401 200 " " " " A 21 0 0 "VAL " " HB " " " 1 0 1 C2 
    3066 48 7.25269 15.4892 -18.9177 200 " " " " A 21 0 0 "VAL " HG11 " " 1 0 1 C2 
    3067 48 7.13441 16.017 -20.6025 200 " " " " A 21 0 0 "VAL " HG12 " " 1 0 1 C2 
    3068 48 8.47381 16.4334 -19.5038 200 " " " " A 21 0 0 "VAL " HG13 " " 1 0 1 C2 
    3069 48 6.99963 16.894 -16.8394 200 " " " " A 21 0 0 "VAL " HG21 " " 1 0 1 C2 
    3070 48 8.17891 18.0926 -17.4409 200 " " " " A 21 0 0 "VAL " HG22 " " 1 0 1 C2 
    3071 48 6.59357 18.5234 -16.9493 200 " " " " A 21 0 0 "VAL " HG23 " " 1 0 1 C2 
    3072 40 4.50724 19.2915 -20.5236 201 " " " " A 43 0 0 "LEU " " N  " " " 7 0 1 C2 
    3073 14 3.3833 19.3247 -21.4347 201 " " " " A 2 0 0 "LEU " " CA " " " 6 0 1 C2 
    3074 14 3.6252 20.3204 -22.5366 201 " " " " A 2 0 0 "LEU " " C  " " " 6 0 1 C2 
    3075 23 3.44257 19.9863 -23.7351 201 " " " " A 70 0 0 "LEU " " O  " " " 8 0 1 C2 
    3076 14 2.10748 19.6715 -20.7238 201 " " " " A 2 0 0 "LEU " " CB " " " 6 0 1 C2 
    3077 14 1.43836 18.5829 -19.9138 201 " " " " A 2 0 0 "LEU " " CG " " " 6 0 1 C2 
    3078 14 0.312617 19.1676 -19.0849 201 " " " " A 2 0 0 "LEU " " CD1" " " 6 0 1 C2 
    3079 14 0.91995 17.4002 -20.7059 201 " " " " A 2 0 0 "LEU " " CD2" " " 6 0 1 C2 
    3080 48 4.33695 19.5243 -19.5556 201 " " " " A 21 0 0 "LEU " " H  " " " 1 0 1 C2 
    3081 48 3.30992 18.3419 -21.9004 201 " " " " A 21 0 0 "LEU " " HA " " " 1 0 1 C2 
    3082 48 1.37232 19.9074 -21.4932 201 " " " " A 21 0 0 "LEU " " HB3" " " 1 0 1 C2 
    3083 48 2.34724 20.5336 -20.1015 201 " " " " A 21 0 0 "LEU " " HB2" " " 1 0 1 C2 
    3084 48 2.12962 18.208 -19.1591 201 " " " " A 21 0 0 "LEU " " HG " " " 1 0 1 C2 
    3085 48 -0.117449 18.44 -18.3967 201 " " " " A 21 0 0 "LEU " HD11 " " 1 0 1 C2 
    3086 48 0.686206 20.0227 -18.5216 201 " " " " A 21 0 0 "LEU " HD12 " " 1 0 1 C2 
    3087 48 -0.406021 19.5808 -19.7927 201 " " " " A 21 0 0 "LEU " HD13 " " 1 0 1 C2 
    3088 48 1.69536 16.8512 -21.2402 201 " " " " A 21 0 0 "LEU " HD21 " " 1 0 1 C2 
    3089 48 0.371146 16.728 -20.0464 201 " " " " A 21 0 0 "LEU " HD22 " " 1 0 1 C2 
    3090 48 0.224976 17.7204 -21.4822 201 " " " " A 21 0 0 "LEU " HD23 " " 1 0 1 C2 
    3091 40 4.07172 21.5929 -22.1532 202 " " " " A 43 0 0 "PHE " " N  " " " 7 0 1 C2 
    3092 14 4.54811 22.6073 -23.1098 202 " " " " A 2 0 0 "PHE " " CA " " " 6 0 1 C2 
    3093 14 5.79494 22.2314 -23.9399 202 " " " " A 2 0 0 "PHE " " C  " " " 6 0 1 C2 
    3094 23 6.067 22.9271 -24.8714 202 " " " " A 70 0 0 "PHE " " O  " " " 8 0 1 C2 
    3095 14 4.85115 24.0036 -22.4306 202 " " " " A 2 0 0 "PHE " " CB " " " 6 0 1 C2 
    3096 14 4.66997 25.31 -23.2523 202 " " " " A 2 0 0 "PHE " " CG " " " 6 0 1 C2 
    3097 14 5.80865 26.1388 -23.4687 202 " " " " A 2 0 0 "PHE " " CD1" " " 6 0 1 C2 
    3098 14 3.46312 25.6554 -23.7533 202 " " " " A 2 0 0 "PHE " " CD2" " " 6 0 1 C2 
    3099 14 5.63414 27.3197 -24.2131 202 " " " " A 2 0 0 "PHE " " CE1" " " 6 0 1 C2 
    3100 14 3.27412 26.7917 -24.5139 202 " " " " A 2 0 0 "PHE " " CE2" " " 6 0 1 C2 
    3101 14 4.34581 27.6271 -24.7351 202 " " " " A 2 0 0 "PHE " " CZ " " " 6 0 1 C2 
    3102 48 3.96004 21.8695 -21.1883 202 " " " " A 21 0 0 "PHE " " H  " " " 1 0 1 C2 
    3103 48 3.73214 22.7907 -23.8088 202 " " " " A 21 0 0 "PHE " " HA " " " 1 0 1 C2 
    3104 48 5.75161 23.9997 -21.8164 202 " " " " A 21 0 0 "PHE " " HB3" " " 1 0 1 C2 
    3105 48 4.04447 24.0226 -21.6978 202 " " " " A 21 0 0 "PHE " " HB2" " " 1 0 1 C2 
    3106 48 6.77417 25.8439 -23.085 202 " " " " A 21 0 0 "PHE " " HD1" " " 1 0 1 C2 
    3107 48 2.68063 24.9541 -23.5036 202 " " " " A 21 0 0 "PHE " " HD2" " " 1 0 1 C2 
    3108 48 6.52633 27.9104 -24.3596 202 " " " " A 21 0 0 "PHE " " HE1" " " 1 0 1 C2 
    3109 48 2.26672 26.8618 -24.8968 202 " " " " A 21 0 0 "PHE " " HE2" " " 1 0 1 C2 
    3110 48 4.24226 28.486 -25.3815 202 " " " " A 21 0 0 "PHE " " HZ " " " 1 0 1 C2 
    3111 40 6.61035 21.2177 -23.6026 203 " " " " A 43 0 0 "PHE " " N  " " " 7 0 1 C2 
    3112 14 7.56852 20.6411 -24.5084 203 " " " " A 2 0 0 "PHE " " CA " " " 6 0 1 C2 
    3113 14 7.06658 19.8771 -25.7549 203 " " " " A 2 0 0 "PHE " " C  " " " 6 0 1 C2 
    3114 23 7.5764 20.0543 -26.8619 203 " " " " A 70 0 0 "PHE " " O  " " " 8 0 1 C2 
    3115 14 8.47238 19.776 -23.6412 203 " " " " A 2 0 0 "PHE " " CB " " " 6 0 1 C2 
    3116 14 9.57547 18.9254 -24.2692 203 " " " " A 2 0 0 "PHE " " CG " " " 6 0 1 C2 
    3117 14 9.46584 17.5022 -24.2509 203 " " " " A 2 0 0 "PHE " " CD1" " " 6 0 1 C2 
    3118 14 10.5727 19.588 -25.0331 203 " " " " A 2 0 0 "PHE " " CD2" " " 6 0 1 C2 
    3119 14 10.4034 16.8148 -24.9788 203 " " " " A 2 0 0 "PHE " " CE1" " " 6 0 1 C2 
    3120 14 11.6071 18.8727 -25.6133 203 " " " " A 2 0 0 "PHE " " CE2" " " 6 0 1 C2 
    3121 14 11.4837 17.4356 -25.651 203 " " " " A 2 0 0 "PHE " " CZ " " " 6 0 1 C2 
    3122 48 6.44897 20.689 -22.7573 203 " " " " A 21 0 0 "PHE " " H  " " " 1 0 1 C2 
    3123 48 8.29504 21.3919 -24.8191 203 " " " " A 21 0 0 "PHE " " HA " " " 1 0 1 C2 
    3124 48 7.89932 19.1102 -22.996 203 " " " " A 21 0 0 "PHE " " HB3" " " 1 0 1 C2 
    3125 48 9.08642 20.474 -23.072 203 " " " " A 21 0 0 "PHE " " HB2" " " 1 0 1 C2 
    3126 48 8.65263 17.0068 -23.7413 203 " " " " A 21 0 0 "PHE " " HD1" " " 1 0 1 C2 
    3127 48 10.6863 20.6531 -24.8949 203 " " " " A 21 0 0 "PHE " " HD2" " " 1 0 1 C2 
    3128 48 10.3704 15.749 -25.1499 203 " " " " A 21 0 0 "PHE " " HE1" " " 1 0 1 C2 
    3129 48 12.4686 19.3385 -26.0686 203 " " " " A 21 0 0 "PHE " " HE2" " " 1 0 1 C2 
    3130 48 12.2586 16.8709 -26.1479 203 " " " " A 21 0 0 "PHE " " HZ " " " 1 0 1 C2 
    3131 40 6.02239 19.0192 -25.6412 204 " " " " A 43 0 0 "VAL " " N  " " " 7 0 1 C2 
    3132 14 5.37592 18.3392 -26.7479 204 " " " " A 2 0 0 "VAL " " CA " " " 6 0 1 C2 
    3133 14 4.41685 19.3264 -27.4942 204 " " " " A 2 0 0 "VAL " " C  " " " 6 0 1 C2 
    3134 23 4.46049 19.2878 -28.7103 204 " " " " A 70 0 0 "VAL " " O  " " " 8 0 1 C2 
    3135 14 4.58023 17.0688 -26.3653 204 " " " " A 2 0 0 "VAL " " CB " " " 6 0 1 C2 
    3136 14 4.02975 16.4503 -27.7083 204 " " " " A 2 0 0 "VAL " " CG1" " " 6 0 1 C2 
    3137 14 5.5302 16.1847 -25.6211 204 " " " " A 2 0 0 "VAL " " CG2" " " 6 0 1 C2 
    3138 48 5.53773 19.0082 -24.7552 204 " " " " A 21 0 0 "VAL " " H  " " " 1 0 1 C2 
    3139 48 6.19307 18.0451 -27.4066 204 " " " " A 21 0 0 "VAL " " HA " " " 1 0 1 C2 
    3140 48 3.73831 17.2365 -25.6936 204 " " " " A 21 0 0 "VAL " " HB " " " 1 0 1 C2 
    3141 48 3.29348 17.1788 -28.0479 204 " " " " A 21 0 0 "VAL " HG11 " " 1 0 1 C2 
    3142 48 4.80541 16.4209 -28.4735 204 " " " " A 21 0 0 "VAL " HG12 " " 1 0 1 C2 
    3143 48 3.48369 15.5151 -27.5847 204 " " " " A 21 0 0 "VAL " HG13 " " 1 0 1 C2 
    3144 48 5.64888 16.5395 -24.5973 204 " " " " A 21 0 0 "VAL " HG21 " " 1 0 1 C2 
    3145 48 5.16878 15.1629 -25.505 204 " " " " A 21 0 0 "VAL " HG22 " " 1 0 1 C2 
    3146 48 6.5028 16.1463 -26.1117 204 " " " " A 21 0 0 "VAL " HG23 " " 1 0 1 C2 
    3147 40 3.67196 20.1936 -26.7827 205 " " " " A 43 0 0 "PHE " " N  " " " 7 0 1 C2 
    3148 14 2.59593 20.9964 -27.2859 205 " " " " A 2 0 0 "PHE " " CA " " " 6 0 1 C2 
    3149 14 2.98897 22.4951 -26.8625 205 " " " " A 2 0 0 "PHE " " C  " " " 6 0 1 C2 
    3150 23 2.59086 22.9647 -25.8014 205 " " " " A 70 0 0 "PHE " " O  " " " 8 0 1 C2 
    3151 14 1.22537 20.542 -26.6028 205 " " " " A 2 0 0 "PHE " " CB " " " 6 0 1 C2 
    3152 14 0.872339 19.0913 -26.6552 205 " " " " A 2 0 0 "PHE " " CG " " " 6 0 1 C2 
    3153 14 0.36634 18.5983 -27.8712 205 " " " " A 2 0 0 "PHE " " CD1" " " 6 0 1 C2 
    3154 14 1.13098 18.1933 -25.5928 205 " " " " A 2 0 0 "PHE " " CD2" " " 6 0 1 C2 
    3155 14 -0.067746 17.2461 -27.9827 205 " " " " A 2 0 0 "PHE " " CE1" " " 6 0 1 C2 
    3156 14 0.798751 16.8412 -25.7261 205 " " " " A 2 0 0 "PHE " " CE2" " " 6 0 1 C2 
    3157 14 0.131503 16.4104 -26.9164 205 " " " " A 2 0 0 "PHE " " CZ " " " 6 0 1 C2 
    3158 48 3.68187 20.1005 -25.7771 205 " " " " A 21 0 0 "PHE " " H  " " " 1 0 1 C2 
    3159 48 2.41027 20.9331 -28.3581 205 " " " " A 21 0 0 "PHE " " HA " " " 1 0 1 C2 
    3160 48 0.340422 21.0289 -27.0126 205 " " " " A 21 0 0 "PHE " " HB3" " " 1 0 1 C2 
    3161 48 1.24727 20.8542 -25.5587 205 " " " " A 21 0 0 "PHE " " HB2" " " 1 0 1 C2 
    3162 48 0.342315 19.318 -28.6761 205 " " " " A 21 0 0 "PHE " " HD1" " " 1 0 1 C2 
    3163 48 1.4862 18.6396 -24.6757 205 " " " " A 21 0 0 "PHE " " HD2" " " 1 0 1 C2 
    3164 48 -0.422204 16.8767 -28.9337 205 " " " " A 21 0 0 "PHE " " HE1" " " 1 0 1 C2 
    3165 48 0.909658 16.0845 -24.9636 205 " " " " A 21 0 0 "PHE " " HE2" " " 1 0 1 C2 
    3166 48 -0.286715 15.4147 -26.931 205 " " " " A 21 0 0 "PHE " " HZ " " " 1 0 1 C2 
    3167 40 3.66029 23.3078 -27.7561 206 " " " " A 43 0 0 "GLY " " N  " " " 7 0 1 C2 
    3168 14 3.93555 24.763 -27.4914 206 " " " " A 2 0 0 "GLY " " CA " " " 6 0 1 C2 
    3169 14 2.80553 25.6268 -28.0022 206 " " " " A 2 0 0 "GLY " " C  " " " 6 0 1 C2 
    3170 23 2.99012 26.4142 -28.8962 206 " " " " A 70 0 0 "GLY " " O  " " " 8 0 1 C2 
    3171 48 3.68895 23.0286 -28.7263 206 " " " " A 21 0 0 "GLY " " H  " " " 1 0 1 C2 
    3172 48 4.76681 25.0176 -28.1489 206 " " " " A 21 0 0 "GLY " " HA3" " " 1 0 1 C2 
    3173 48 4.29433 24.8966 -26.4708 206 " " " " A 21 0 0 "GLY " " HA2" " " 1 0 1 C2 
    3174 40 1.57768 25.2216 -27.5737 207 " " " " A 43 0 0 "THR " " N  " " " 7 0 1 C2 
    3175 14 0.329227 25.6952 -27.941 207 " " " " A 2 0 0 "THR " " CA " " " 6 0 1 C2 
    3176 14 -0.470171 25.6788 -26.643 207 " " " " A 2 0 0 "THR " " C  " " " 6 0 1 C2 
    3177 23 -0.545216 24.6364 -25.9738 207 " " " " A 70 0 0 "THR " " O  " " " 8 0 1 C2 
    3178 14 -0.221495 24.8552 -29.1465 207 " " " " A 2 0 0 "THR " " CB " " " 6 0 1 C2 
    3179 23 -0.00846778 23.5014 -29.0958 207 " " " " A 70 0 0 "THR " " OG1" " " 8 0 1 C2 
    3180 14 0.387658 25.2766 -30.4511 207 " " " " A 2 0 0 "THR " " CG2" " " 6 0 1 C2 
    3181 48 1.50867 24.5949 -26.7847 207 " " " " A 21 0 0 "THR " " H  " " " 1 0 1 C2 
    3182 48 0.463858 26.728 -28.2625 207 " " " " A 21 0 0 "THR " " HA " " " 1 0 1 C2 
    3183 48 -1.30221 24.9932 -29.113 207 " " " " A 21 0 0 "THR " " HB " " " 1 0 1 C2 
    3184 48 0.88223 23.2893 -29.3297 207 " " " " A 21 0 0 "THR " " HG1" " " 1 0 1 C2 
    3185 48 1.47729 25.2575 -30.4718 207 " " " " A 21 0 0 "THR " HG21 " " 1 0 1 C2 
    3186 48 0.120808 24.6341 -31.2901 207 " " " " A 21 0 0 "THR " HG22 " " 1 0 1 C2 
    3187 48 -0.0410913 26.2003 -30.8398 207 " " " " A 21 0 0 "THR " HG23 " " 1 0 1 C2 
    3188 40 -0.909478 26.7972 -26.1485 208 " " " " A 43 0 0 "VAL " " N  " " " 7 0 1 C2 
    3189 14 -1.40307 26.9191 -24.7781 208 " " " " A 2 0 0 "VAL " " CA " " " 6 0 1 C2 
    3190 14 -2.71914 26.1434 -24.5576 208 " " " " A 2 0 0 "VAL " " C  " " " 6 0 1 C2 
    3191 23 -2.89958 25.706 -23.421 208 " " " " A 70 0 0 "VAL " " O  " " " 8 0 1 C2 
    3192 14 -1.63989 28.4488 -24.4358 208 " " " " A 2 0 0 "VAL " " CB " " " 6 0 1 C2 
    3193 14 -0.31813 29.2241 -24.6445 208 " " " " A 2 0 0 "VAL " " CG1" " " 6 0 1 C2 
    3194 14 -2.81449 29.1348 -25.2191 208 " " " " A 2 0 0 "VAL " " CG2" " " 6 0 1 C2 
    3195 48 -0.681071 27.6715 -26.5997 208 " " " " A 21 0 0 "VAL " " H  " " " 1 0 1 C2 
    3196 48 -0.565449 26.5677 -24.1756 208 " " " " A 21 0 0 "VAL " " HA " " " 1 0 1 C2 
    3197 48 -1.85889 28.4954 -23.369 208 " " " " A 21 0 0 "VAL " " HB " " " 1 0 1 C2 
    3198 48 0.525021 28.8531 -24.0618 208 " " " " A 21 0 0 "VAL " HG11 " " 1 0 1 C2 
    3199 48 0.0128969 29.3398 -25.6766 208 " " " " A 21 0 0 "VAL " HG12 " " 1 0 1 C2 
    3200 48 -0.525602 30.2001 -24.2058 208 " " " " A 21 0 0 "VAL " HG13 " " 1 0 1 C2 
    3201 48 -2.74653 28.8281 -26.2629 208 " " " " A 21 0 0 "VAL " HG21 " " 1 0 1 C2 
    3202 48 -3.7871 28.8029 -24.8558 208 " " " " A 21 0 0 "VAL " HG22 " " 1 0 1 C2 
    3203 48 -2.81154 30.2126 -25.0568 208 " " " " A 21 0 0 "VAL " HG23 " " 1 0 1 C2 
    3204 40 -3.70214 26.0241 -25.4269 209 " " " " A 43 0 0 "ILE " " N  " " " 7 0 1 C2 
    3205 14 -4.99565 25.2862 -25.2824 209 " " " " A 2 0 0 "ILE " " CA " " " 6 0 1 C2 
    3206 14 -4.67325 23.7822 -25.3445 209 " " " " A 2 0 0 "ILE " " C  " " " 6 0 1 C2 
    3207 23 -5.16474 23.0313 -24.5411 209 " " " " A 70 0 0 "ILE " " O  " " " 8 0 1 C2 
    3208 14 -6.04724 25.6258 -26.4401 209 " " " " A 2 0 0 "ILE " " CB " " " 6 0 1 C2 
    3209 14 -6.24777 27.1515 -26.4893 209 " " " " A 2 0 0 "ILE " " CG1" " " 6 0 1 C2 
    3210 14 -7.39071 24.8586 -26.3292 209 " " " " A 2 0 0 "ILE " " CG2" " " 6 0 1 C2 
    3211 14 -7.53123 27.7696 -27.2664 209 " " " " A 2 0 0 "ILE " " CD1" " " 6 0 1 C2 
    3212 48 -3.52291 26.4904 -26.3047 209 " " " " A 21 0 0 "ILE " " H  " " " 1 0 1 C2 
    3213 48 -5.45037 25.5699 -24.3333 209 " " " " A 21 0 0 "ILE " " HA " " " 1 0 1 C2 
    3214 48 -5.59465 25.3101 -27.3802 209 " " " " A 21 0 0 "ILE " " HB " " " 1 0 1 C2 
    3215 48 -5.36987 27.7767 -26.6523 209 " " " " A 21 0 0 "ILE " HG13 " " 1 0 1 C2 
    3216 48 -6.37802 27.3952 -25.4349 209 " " " " A 21 0 0 "ILE " HG12 " " 1 0 1 C2 
    3217 48 -7.99137 25.1925 -27.1753 209 " " " " A 21 0 0 "ILE " HG21 " " 1 0 1 C2 
    3218 48 -7.16136 23.8037 -26.4801 209 " " " " A 21 0 0 "ILE " HG22 " " 1 0 1 C2 
    3219 48 -8.0028 24.947 -25.4317 209 " " " " A 21 0 0 "ILE " HG23 " " 1 0 1 C2 
    3220 48 -8.4434 27.8212 -26.672 209 " " " " A 21 0 0 "ILE " HD11 " " 1 0 1 C2 
    3221 48 -7.30742 28.7838 -27.5972 209 " " " " A 21 0 0 "ILE " HD12 " " 1 0 1 C2 
    3222 48 -7.85965 27.2101 -28.1423 209 " " " " A 21 0 0 "ILE " HD13 " " 1 0 1 C2 
    3223 40 -3.74554 23.3535 -26.2252 210 " " " " A 43 0 0 "ALA " " N  " " " 7 0 1 C2 
    3224 14 -3.30723 21.9795 -26.3632 210 " " " " A 2 0 0 "ALA " " CA " " " 6 0 1 C2 
    3225 14 -2.55638 21.3613 -25.1312 210 " " " " A 2 0 0 "ALA " " C  " " " 6 0 1 C2 
    3226 23 -2.83152 20.2241 -24.7212 210 " " " " A 70 0 0 "ALA " " O  " " " 8 0 1 C2 
    3227 14 -2.38867 21.9495 -27.6001 210 " " " " A 2 0 0 "ALA " " CB " " " 6 0 1 C2 
    3228 48 -3.31651 24.0521 -26.8151 210 " " " " A 21 0 0 "ALA " " H  " " " 1 0 1 C2 
    3229 48 -4.21216 21.3784 -26.4522 210 " " " " A 21 0 0 "ALA " " HA " " " 1 0 1 C2 
    3230 48 -2.10718 20.9392 -27.8969 210 " " " " A 21 0 0 "ALA " " HB1" " " 1 0 1 C2 
    3231 48 -2.8052 22.3688 -28.516 210 " " " " A 21 0 0 "ALA " " HB2" " " 1 0 1 C2 
    3232 48 -1.51596 22.5742 -27.4098 210 " " " " A 21 0 0 "ALA " " HB3" " " 1 0 1 C2 
    3233 40 -1.78179 22.2234 -24.4946 211 " " " " A 43 0 0 "ALA " " N  " " " 7 0 1 C2 
    3234 14 -1.13927 21.9115 -23.2347 211 " " " " A 2 0 0 "ALA " " CA " " " 6 0 1 C2 
    3235 14 -1.91533 22.0874 -21.9492 211 " " " " A 2 0 0 "ALA " " C  " " " 6 0 1 C2 
    3236 23 -1.58011 21.5429 -20.8661 211 " " " " A 70 0 0 "ALA " " O  " " " 8 0 1 C2 
    3237 14 0.0936881 22.766 -23.2034 211 " " " " A 2 0 0 "ALA " " CB " " " 6 0 1 C2 
    3238 48 -1.68875 23.1997 -24.7359 211 " " " " A 21 0 0 "ALA " " H  " " " 1 0 1 C2 
    3239 48 -0.811778 20.8738 -23.2987 211 " " " " A 21 0 0 "ALA " " HA " " " 1 0 1 C2 
    3240 48 0.587115 22.6986 -22.2338 211 " " " " A 21 0 0 "ALA " " HB1" " " 1 0 1 C2 
    3241 48 0.890074 22.3955 -23.8488 211 " " " " A 21 0 0 "ALA " " HB2" " " 1 0 1 C2 
    3242 48 -0.155754 23.8067 -23.4104 211 " " " " A 21 0 0 "ALA " " HB3" " " 1 0 1 C2 
    3243 40 -2.98816 22.8511 -22.0144 212 " " " " A 43 0 0 "ALA " " N  " " " 7 0 1 C2 
    3244 14 -3.89834 23.1431 -20.876 212 " " " " A 2 0 0 "ALA " " CA " " " 6 0 1 C2 
    3245 14 -4.96692 22.077 -20.7351 212 " " " " A 2 0 0 "ALA " " C  " " " 6 0 1 C2 
    3246 23 -5.28937 21.6144 -19.6032 212 " " " " A 70 0 0 "ALA " " O  " " " 8 0 1 C2 
    3247 14 -4.58563 24.5445 -21.0546 212 " " " " A 2 0 0 "ALA " " CB " " " 6 0 1 C2 
    3248 48 -3.27244 23.2595 -22.8933 212 " " " " A 21 0 0 "ALA " " H  " " " 1 0 1 C2 
    3249 48 -3.26393 23.2285 -19.9938 212 " " " " A 21 0 0 "ALA " " HA " " " 1 0 1 C2 
    3250 48 -5.07839 24.9332 -20.1634 212 " " " " A 21 0 0 "ALA " " HB1" " " 1 0 1 C2 
    3251 48 -3.90068 25.3895 -21.1247 212 " " " " A 21 0 0 "ALA " " HB2" " " 1 0 1 C2 
    3252 48 -5.27572 24.8083 -21.856 212 " " " " A 21 0 0 "ALA " " HB3" " " 1 0 1 C2 
    3253 40 -5.49276 21.5245 -21.8324 213 " " " " A 43 0 0 "LEU " " N  " " " 7 0 1 C2 
    3254 14 -6.58349 20.5171 -21.8282 213 " " " " A 2 0 0 "LEU " " CA " " " 6 0 1 C2 
    3255 14 -6.26164 19.2538 -20.9676 213 " " " " A 2 0 0 "LEU " " C  " " " 6 0 1 C2 
    3256 23 -7.08815 19.0285 -20.0576 213 " " " " A 70 0 0 "LEU " " O  " " " 8 0 1 C2 
    3257 14 -6.95754 20.006 -23.2216 213 " " " " A 2 0 0 "LEU " " CB " " " 6 0 1 C2 
    3258 14 -7.92825 20.9404 -23.933 213 " " " " A 2 0 0 "LEU " " CG " " " 6 0 1 C2 
    3259 14 -7.96289 20.6531 -25.4267 213 " " " " A 2 0 0 "LEU " " CD1" " " 6 0 1 C2 
    3260 14 -9.35042 21.0159 -23.342 213 " " " " A 2 0 0 "LEU " " CD2" " " 6 0 1 C2 
    3261 48 -5.33697 22.0136 -22.7023 213 " " " " A 21 0 0 "LEU " " H  " " " 1 0 1 C2 
    3262 48 -7.4646 20.9609 -21.3647 213 " " " " A 21 0 0 "LEU " " HA " " " 1 0 1 C2 
    3263 48 -7.49973 19.0678 -23.1037 213 " " " " A 21 0 0 "LEU " " HB3" " " 1 0 1 C2 
    3264 48 -6.02281 19.8036 -23.7444 213 " " " " A 21 0 0 "LEU " " HB2" " " 1 0 1 C2 
    3265 48 -7.52308 21.9467 -23.8263 213 " " " " A 21 0 0 "LEU " " HG " " " 1 0 1 C2 
    3266 48 -8.03491 19.5817 -25.6139 213 " " " " A 21 0 0 "LEU " HD11 " " 1 0 1 C2 
    3267 48 -8.76096 21.2692 -25.8409 213 " " " " A 21 0 0 "LEU " HD12 " " 1 0 1 C2 
    3268 48 -7.09571 21.1676 -25.8407 213 " " " " A 21 0 0 "LEU " HD13 " " 1 0 1 C2 
    3269 48 -9.93309 20.1531 -23.6648 213 " " " " A 21 0 0 "LEU " HD21 " " 1 0 1 C2 
    3270 48 -9.30659 21.0788 -22.2547 213 " " " " A 21 0 0 "LEU " HD22 " " 1 0 1 C2 
    3271 48 -9.77619 21.9747 -23.6378 213 " " " " A 21 0 0 "LEU " HD23 " " 1 0 1 C2 
    3272 40 -5.15241 18.4859 -21.106 214 " " " " A 43 0 0 "PRO " " N  " " " 7 0 1 C2 
    3273 14 -4.91172 17.2838 -20.2615 214 " " " " A 2 0 0 "PRO " " CA " " " 6 0 1 C2 
    3274 14 -4.68372 17.6924 -18.7981 214 " " " " A 2 0 0 "PRO " " C  " " " 6 0 1 C2 
    3275 23 -5.12013 17.0228 -17.8886 214 " " " " A 70 0 0 "PRO " " O  " " " 8 0 1 C2 
    3276 14 -3.69556 16.6192 -20.8177 214 " " " " A 2 0 0 "PRO " " CB " " " 6 0 1 C2 
    3277 14 -2.86914 17.7193 -21.534 214 " " " " A 2 0 0 "PRO " " CG " " " 6 0 1 C2 
    3278 14 -3.93423 18.7863 -21.8815 214 " " " " A 2 0 0 "PRO " " CD " " " 6 0 1 C2 
    3279 48 -5.74818 16.5863 -20.3066 214 " " " " A 21 0 0 "PRO " " HA " " " 1 0 1 C2 
    3280 48 -3.96714 15.8484 -21.5389 214 " " " " A 21 0 0 "PRO " " HB3" " " 1 0 1 C2 
    3281 48 -3.24713 15.9789 -20.0581 214 " " " " A 21 0 0 "PRO " " HB2" " " 1 0 1 C2 
    3282 48 -2.26698 17.4301 -22.3953 214 " " " " A 21 0 0 "PRO " " HG3" " " 1 0 1 C2 
    3283 48 -2.18816 18.2119 -20.8399 214 " " " " A 21 0 0 "PRO " " HG2" " " 1 0 1 C2 
    3284 48 -3.60788 19.8229 -21.7979 214 " " " " A 21 0 0 "PRO " " HD2" " " 1 0 1 C2 
    3285 48 -4.0097 18.7516 -22.9683 214 " " " " A 21 0 0 "PRO " " HD3" " " 1 0 1 C2 
    3286 40 -3.99282 18.8522 -18.5761 215 " " " " A 43 0 0 "ALA " " N  " " " 7 0 1 C2 
    3287 14 -3.64172 19.3579 -17.2689 215 " " " " A 2 0 0 "ALA " " CA " " " 6 0 1 C2 
    3288 14 -4.82651 19.6491 -16.3667 215 " " " " A 2 0 0 "ALA " " C  " " " 6 0 1 C2 
    3289 23 -4.8978 19.3694 -15.183 215 " " " " A 70 0 0 "ALA " " O  " " " 8 0 1 C2 
    3290 14 -2.58057 20.4385 -17.3032 215 " " " " A 2 0 0 "ALA " " CB " " " 6 0 1 C2 
    3291 48 -3.48595 19.2946 -19.3294 215 " " " " A 21 0 0 "ALA " " H  " " " 1 0 1 C2 
    3292 48 -3.11825 18.5049 -16.8372 215 " " " " A 21 0 0 "ALA " " HA " " " 1 0 1 C2 
    3293 48 -1.90314 20.1346 -18.1012 215 " " " " A 21 0 0 "ALA " " HB1" " " 1 0 1 C2 
    3294 48 -3.02241 21.4233 -17.4548 215 " " " " A 21 0 0 "ALA " " HB2" " " 1 0 1 C2 
    3295 48 -1.96128 20.5836 -16.4181 215 " " " " A 21 0 0 "ALA " " HB3" " " 1 0 1 C2 
    3296 40 -5.76349 20.3614 -16.968 216 " " " " A 43 0 0 "ILE " " N  " " " 7 0 1 C2 
    3297 14 -7.01616 20.7615 -16.3405 216 " " " " A 2 0 0 "ILE " " CA " " " 6 0 1 C2 
    3298 14 -7.90905 19.511 -15.9459 216 " " " " A 2 0 0 "ILE " " C  " " " 6 0 1 C2 
    3299 23 -8.47635 19.4481 -14.8403 216 " " " " A 70 0 0 "ILE " " O  " " " 8 0 1 C2 
    3300 14 -7.76722 21.779 -17.3279 216 " " " " A 2 0 0 "ILE " " CB " " " 6 0 1 C2 
    3301 14 -7.11343 23.1002 -17.2217 216 " " " " A 2 0 0 "ILE " " CG1" " " 6 0 1 C2 
    3302 14 -9.27323 21.9679 -16.9458 216 " " " " A 2 0 0 "ILE " " CG2" " " 6 0 1 C2 
    3303 14 -7.51675 24.1998 -18.1078 216 " " " " A 2 0 0 "ILE " " CD1" " " 6 0 1 C2 
    3304 48 -5.47426 20.8672 -17.793 216 " " " " A 21 0 0 "ILE " " H  " " " 1 0 1 C2 
    3305 48 -6.84494 21.2816 -15.3981 216 " " " " A 21 0 0 "ILE " " HA " " " 1 0 1 C2 
    3306 48 -7.58179 21.5042 -18.3662 216 " " " " A 21 0 0 "ILE " " HB " " " 1 0 1 C2 
    3307 48 -6.02995 23.0716 -17.3373 216 " " " " A 21 0 0 "ILE " HG13 " " 1 0 1 C2 
    3308 48 -7.14101 23.5173 -16.215 216 " " " " A 21 0 0 "ILE " HG12 " " 1 0 1 C2 
    3309 48 -9.78849 22.5613 -17.7011 216 " " " " A 21 0 0 "ILE " HG21 " " 1 0 1 C2 
    3310 48 -9.87338 21.0783 -16.7549 216 " " " " A 21 0 0 "ILE " HG22 " " 1 0 1 C2 
    3311 48 -9.36206 22.3904 -15.9449 216 " " " " A 21 0 0 "ILE " HG23 " " 1 0 1 C2 
    3312 48 -7.41635 23.941 -19.1618 216 " " " " A 21 0 0 "ILE " HD11 " " 1 0 1 C2 
    3313 48 -8.56765 24.4542 -17.9699 216 " " " " A 21 0 0 "ILE " HD12 " " 1 0 1 C2 
    3314 48 -6.85527 25.0506 -17.9443 216 " " " " A 21 0 0 "ILE " HD13 " " 1 0 1 C2 
    3315 40 -7.91699 18.4535 -16.8179 217 " " " " A 43 0 0 "ILE " " N  " " " 7 0 1 C2 
    3316 14 -8.60061 17.2248 -16.4521 217 " " " " A 2 0 0 "ILE " " CA " " " 6 0 1 C2 
    3317 14 -7.91039 16.4144 -15.3463 217 " " " " A 2 0 0 "ILE " " C  " " " 6 0 1 C2 
    3318 23 -8.55963 15.8357 -14.4745 217 " " " " A 70 0 0 "ILE " " O  " " " 8 0 1 C2 
    3319 14 -8.91737 16.2922 -17.6607 217 " " " " A 2 0 0 "ILE " " CB " " " 6 0 1 C2 
    3320 14 -7.76322 15.4396 -18.202 217 " " " " A 2 0 0 "ILE " " CG1" " " 6 0 1 C2 
    3321 14 -9.61597 17.0986 -18.8235 217 " " " " A 2 0 0 "ILE " " CG2" " " 6 0 1 C2 
    3322 14 -8.31425 14.1502 -18.8729 217 " " " " A 2 0 0 "ILE " " CD1" " " 6 0 1 C2 
    3323 48 -7.32247 18.534 -17.6304 217 " " " " A 21 0 0 "ILE " " H  " " " 1 0 1 C2 
    3324 48 -9.56679 17.5409 -16.0587 217 " " " " A 21 0 0 "ILE " " HA " " " 1 0 1 C2 
    3325 48 -9.68768 15.6277 -17.2694 217 " " " " A 21 0 0 "ILE " " HB " " " 1 0 1 C2 
    3326 48 -7.0168 15.1949 -17.4463 217 " " " " A 21 0 0 "ILE " HG13 " " 1 0 1 C2 
    3327 48 -7.26082 16.0331 -18.9659 217 " " " " A 21 0 0 "ILE " HG12 " " 1 0 1 C2 
    3328 48 -10.5144 17.6006 -18.4645 217 " " " " A 21 0 0 "ILE " HG21 " " 1 0 1 C2 
    3329 48 -8.93176 17.8782 -19.1585 217 " " " " A 21 0 0 "ILE " HG22 " " 1 0 1 C2 
    3330 48 -9.89162 16.6255 -19.766 217 " " " " A 21 0 0 "ILE " HG23 " " 1 0 1 C2 
    3331 48 -8.926 13.5087 -18.2386 217 " " " " A 21 0 0 "ILE " HD11 " " 1 0 1 C2 
    3332 48 -8.94206 14.414 -19.724 217 " " " " A 21 0 0 "ILE " HD12 " " 1 0 1 C2 
    3333 48 -7.49164 13.6095 -19.3411 217 " " " " A 21 0 0 "ILE " HD13 " " 1 0 1 C2 
    3334 40 -6.62509 16.6198 -15.1447 218 " " " " A 43 0 0 "GLY " " N  " " " 7 0 1 C2 
    3335 14 -5.82058 16.1339 -14.0167 218 " " " " A 2 0 0 "GLY " " CA " " " 6 0 1 C2 
    3336 14 -6.14185 16.675 -12.6285 218 " " " " A 2 0 0 "GLY " " C  " " " 6 0 1 C2 
    3337 23 -6.14236 15.9106 -11.698 218 " " " " A 70 0 0 "GLY " " O  " " " 8 0 1 C2 
    3338 48 -6.02842 17.0413 -15.8421 218 " " " " A 21 0 0 "GLY " " H  " " " 1 0 1 C2 
    3339 48 -4.80925 16.4553 -14.2656 218 " " " " A 21 0 0 "GLY " " HA3" " " 1 0 1 C2 
    3340 48 -5.80347 15.0608 -14.2073 218 " " " " A 21 0 0 "GLY " " HA2" " " 1 0 1 C2 
    3341 40 -6.4291 17.9422 -12.4774 219 " " " " A 43 0 0 "GLY " " N  " " " 7 0 1 C2 
    3342 14 -7.11057 18.5661 -11.3155 219 " " " " A 2 0 0 "GLY " " CA " " " 6 0 1 C2 
    3343 14 -8.42726 17.9032 -11.0096 219 " " " " A 2 0 0 "GLY " " C  " " " 6 0 1 C2 
    3344 23 -8.63696 17.5228 -9.87449 219 " " " " A 70 0 0 "GLY " " O  " " " 8 0 1 C2 
    3345 48 -6.46207 18.3747 -13.3895 219 " " " " A 21 0 0 "GLY " " H  " " " 1 0 1 C2 
    3346 48 -7.37585 19.5744 -11.6336 219 " " " " A 21 0 0 "GLY " " HA3" " " 1 0 1 C2 
    3347 48 -6.4212 18.4708 -10.4766 219 " " " " A 21 0 0 "GLY " " HA2" " " 1 0 1 C2 
    3348 40 -9.26091 17.612 -11.989 220 " " " " A 43 0 0 "LEU " " N  " " " 7 0 1 C2 
    3349 14 -10.5676 16.9777 -11.8141 220 " " " " A 2 0 0 "LEU " " CA " " " 6 0 1 C2 
    3350 14 -10.4977 15.4834 -11.2445 220 " " " " A 2 0 0 "LEU " " C  " " " 6 0 1 C2 
    3351 23 -11.3226 15.1102 -10.4328 220 " " " " A 70 0 0 "LEU " " O  " " " 8 0 1 C2 
    3352 14 -11.4637 17.036 -13.1804 220 " " " " A 2 0 0 "LEU " " CB " " " 6 0 1 C2 
    3353 14 -11.8997 18.4098 -13.6585 220 " " " " A 2 0 0 "LEU " " CG " " " 6 0 1 C2 
    3354 14 -12.3868 18.5304 -15.1073 220 " " " " A 2 0 0 "LEU " " CD1" " " 6 0 1 C2 
    3355 14 -12.8627 19.2015 -12.7431 220 " " " " A 2 0 0 "LEU " " CD2" " " 6 0 1 C2 
    3356 48 -8.92059 17.7895 -12.9232 220 " " " " A 21 0 0 "LEU " " H  " " " 1 0 1 C2 
    3357 48 -11.1183 17.5016 -11.0328 220 " " " " A 21 0 0 "LEU " " HA " " " 1 0 1 C2 
    3358 48 -12.3391 16.4221 -12.9681 220 " " " " A 21 0 0 "LEU " " HB3" " " 1 0 1 C2 
    3359 48 -11.0003 16.4805 -13.9957 220 " " " " A 21 0 0 "LEU " " HB2" " " 1 0 1 C2 
    3360 48 -10.929 18.9047 -13.686 220 " " " " A 21 0 0 "LEU " " HG " " " 1 0 1 C2 
    3361 48 -13.0581 17.6784 -15.2157 220 " " " " A 21 0 0 "LEU " HD11 " " 1 0 1 C2 
    3362 48 -12.9822 19.3925 -15.408 220 " " " " A 21 0 0 "LEU " HD12 " " 1 0 1 C2 
    3363 48 -11.5423 18.5461 -15.7963 220 " " " " A 21 0 0 "LEU " HD13 " " 1 0 1 C2 
    3364 48 -13.8377 18.7142 -12.7421 220 " " " " A 21 0 0 "LEU " HD21 " " 1 0 1 C2 
    3365 48 -12.4737 19.1467 -11.7263 220 " " " " A 21 0 0 "LEU " HD22 " " 1 0 1 C2 
    3366 48 -13.0413 20.2205 -13.0864 220 " " " " A 21 0 0 "LEU " HD23 " " 1 0 1 C2 
    3367 40 -9.38126 14.8093 -11.6802 221 " " " " A 43 0 0 "ALA " " N  " " " 7 0 1 C2 
    3368 14 -8.95981 13.4532 -11.2465 221 " " " " A 2 0 0 "ALA " " CA " " " 6 0 1 C2 
    3369 14 -8.67319 13.381 -9.76634 221 " " " " A 2 0 0 "ALA " " C  " " " 6 0 1 C2 
    3370 23 -8.6828 12.2622 -9.2965 221 " " " " A 70 0 0 "ALA " " O  " " " 8 0 1 C2 
    3371 14 -7.68463 13.1893 -12.1215 221 " " " " A 2 0 0 "ALA " " CB " " " 6 0 1 C2 
    3372 48 -8.85351 15.3642 -12.3388 221 " " " " A 21 0 0 "ALA " " H  " " " 1 0 1 C2 
    3373 48 -9.84301 12.8322 -11.3962 221 " " " " A 21 0 0 "ALA " " HA " " " 1 0 1 C2 
    3374 48 -7.20855 12.2195 -12.2664 221 " " " " A 21 0 0 "ALA " " HB1" " " 1 0 1 C2 
    3375 48 -7.86188 13.5028 -13.1503 221 " " " " A 21 0 0 "ALA " " HB2" " " 1 0 1 C2 
    3376 48 -6.89242 13.777 -11.6577 221 " " " " A 21 0 0 "ALA " " HB3" " " 1 0 1 C2 
    3377 40 -8.24278 14.4839 -9.06227 222 " " " " A 43 0 0 "ILE " " N  " " " 7 0 1 C2 
    3378 14 -8.0659 14.4583 -7.60793 222 " " " " A 2 0 0 "ILE " " CA " " " 6 0 1 C2 
    3379 14 -9.47862 14.6559 -6.93217 222 " " " " A 2 0 0 "ILE " " C  " " " 6 0 1 C2 
    3380 23 -9.9426 13.9484 -6.05066 222 " " " " A 70 0 0 "ILE " " O  " " " 8 0 1 C2 
    3381 14 -7.13313 15.5221 -7.15747 222 " " " " A 2 0 0 "ILE " " CB " " " 6 0 1 C2 
    3382 14 -5.84859 15.4784 -7.99303 222 " " " " A 2 0 0 "ILE " " CG1" " " 6 0 1 C2 
    3383 14 -6.79351 15.4367 -5.75427 222 " " " " A 2 0 0 "ILE " " CG2" " " 6 0 1 C2 
    3384 14 -5.04912 16.7634 -7.94496 222 " " " " A 2 0 0 "ILE " " CD1" " " 6 0 1 C2 
    3385 48 -8.08686 15.3911 -9.47804 222 " " " " A 21 0 0 "ILE " " H  " " " 1 0 1 C2 
    3386 48 -7.68577 13.4863 -7.29367 222 " " " " A 21 0 0 "ILE " " HA " " " 1 0 1 C2 
    3387 48 -7.60487 16.4705 -7.41442 222 " " " " A 21 0 0 "ILE " " HB " " " 1 0 1 C2 
    3388 48 -5.88412 15.3014 -9.06798 222 " " " " A 21 0 0 "ILE " HG13 " " 1 0 1 C2 
    3389 48 -5.19473 14.7284 -7.5481 222 " " " " A 21 0 0 "ILE " HG12 " " 1 0 1 C2 
    3390 48 -7.63004 15.5316 -5.06194 222 " " " " A 21 0 0 "ILE " HG21 " " 1 0 1 C2 
    3391 48 -6.22092 14.5745 -5.4124 222 " " " " A 21 0 0 "ILE " HG22 " " 1 0 1 C2 
    3392 48 -6.2334 16.3185 -5.44332 222 " " " " A 21 0 0 "ILE " HG23 " " 1 0 1 C2 
    3393 48 -4.86107 17.0734 -6.91701 222 " " " " A 21 0 0 "ILE " HD11 " " 1 0 1 C2 
    3394 48 -4.12341 16.5359 -8.47355 222 " " " " A 21 0 0 "ILE " HD12 " " 1 0 1 C2 
    3395 48 -5.60327 17.6159 -8.33782 222 " " " " A 21 0 0 "ILE " HD13 " " 1 0 1 C2 
    3396 40 -10.1536 15.697 -7.38679 223 " " " " A 43 0 0 "ALA " " N  " " " 7 0 1 C2 
    3397 14 -11.3854 16.1844 -6.79806 223 " " " " A 2 0 0 "ALA " " CA " " " 6 0 1 C2 
    3398 14 -12.541 15.1822 -6.9236 223 " " " " A 2 0 0 "ALA " " C  " " " 6 0 1 C2 
    3399 23 -13.152 14.9864 -5.86442 223 " " " " A 70 0 0 "ALA " " O  " " " 8 0 1 C2 
    3400 14 -11.8248 17.5113 -7.57316 223 " " " " A 2 0 0 "ALA " " CB " " " 6 0 1 C2 
    3401 48 -9.63293 16.3966 -7.89628 223 " " " " A 21 0 0 "ALA " " H  " " " 1 0 1 C2 
    3402 48 -11.0451 16.3978 -5.78478 223 " " " " A 21 0 0 "ALA " " HA " " " 1 0 1 C2 
    3403 48 -12.0284 17.2839 -8.61956 223 " " " " A 21 0 0 "ALA " " HB1" " " 1 0 1 C2 
    3404 48 -12.7488 17.8914 -7.13734 223 " " " " A 21 0 0 "ALA " " HB2" " " 1 0 1 C2 
    3405 48 -10.9527 18.1199 -7.33429 223 " " " " A 21 0 0 "ALA " " HB3" " " 1 0 1 C2 
    3406 40 -12.7698 14.5423 -8.05436 224 " " " " A 43 0 0 "GLY " " N  " " " 7 0 1 C2 
    3407 14 -13.7532 13.4195 -8.10671 224 " " " " A 2 0 0 "GLY " " CA " " " 6 0 1 C2 
    3408 14 -13.4048 12.2061 -7.26804 224 " " " " A 2 0 0 "GLY " " C  " " " 6 0 1 C2 
    3409 23 -14.2595 11.6509 -6.63913 224 " " " " A 70 0 0 "GLY " " O  " " " 8 0 1 C2 
    3410 48 -12.2209 14.6444 -8.89606 224 " " " " A 21 0 0 "GLY " " H  " " " 1 0 1 C2 
    3411 48 -13.9275 13.0796 -9.12757 224 " " " " A 21 0 0 "GLY " " HA3" " " 1 0 1 C2 
    3412 48 -14.6932 13.9276 -7.89164 224 " " " " A 21 0 0 "GLY " " HA2" " " 1 0 1 C2 
    3413 40 -12.1584 11.8266 -7.35088 225 " " " " A 43 0 0 "ALA " " N  " " " 7 0 1 C2 
    3414 14 -11.5756 10.6812 -6.73172 225 " " " " A 2 0 0 "ALA " " CA " " " 6 0 1 C2 
    3415 14 -11.6636 10.8642 -5.18792 225 " " " " A 2 0 0 "ALA " " C  " " " 6 0 1 C2 
    3416 23 -12.0009 9.93968 -4.50039 225 " " " " A 70 0 0 "ALA " " O  " " " 8 0 1 C2 
    3417 14 -10.1352 10.5635 -7.12 225 " " " " A 2 0 0 "ALA " " CB " " " 6 0 1 C2 
    3418 48 -11.5836 12.4613 -7.88642 225 " " " " A 21 0 0 "ALA " " H  " " " 1 0 1 C2 
    3419 48 -12.0714 9.73995 -6.96898 225 " " " " A 21 0 0 "ALA " " HA " " " 1 0 1 C2 
    3420 48 -9.95315 10.4274 -8.18605 225 " " " " A 21 0 0 "ALA " " HB1" " " 1 0 1 C2 
    3421 48 -9.71168 11.4916 -6.73621 225 " " " " A 21 0 0 "ALA " " HB2" " " 1 0 1 C2 
    3422 48 -9.65268 9.72172 -6.62322 225 " " " " A 21 0 0 "ALA " " HB3" " " 1 0 1 C2 
    3423 40 -11.3972 12.0532 -4.63587 226 " " " " A 43 0 0 "LEU " " N  " " " 7 0 1 C2 
    3424 14 -11.7138 12.3517 -3.17683 226 " " " " A 2 0 0 "LEU " " CA " " " 6 0 1 C2 
    3425 14 -13.2369 12.3664 -2.82519 226 " " " " A 2 0 0 "LEU " " C  " " " 6 0 1 C2 
    3426 23 -13.7733 12.1557 -1.68981 226 " " " " A 70 0 0 "LEU " " O  " " " 8 0 1 C2 
    3427 14 -11.1706 13.7542 -2.81004 226 " " " " A 2 0 0 "LEU " " CB " " " 6 0 1 C2 
    3428 14 -9.64979 13.9718 -2.79655 226 " " " " A 2 0 0 "LEU " " CG " " " 6 0 1 C2 
    3429 14 -9.37182 15.4889 -2.96574 226 " " " " A 2 0 0 "LEU " " CD1" " " 6 0 1 C2 
    3430 14 -9.00108 13.3882 -1.61082 226 " " " " A 2 0 0 "LEU " " CD2" " " 6 0 1 C2 
    3431 48 -11.1488 12.8744 -5.16885 226 " " " " A 21 0 0 "LEU " " H  " " " 1 0 1 C2 
    3432 48 -11.2624 11.5659 -2.57124 226 " " " " A 21 0 0 "LEU " " HA " " " 1 0 1 C2 
    3433 48 -11.5711 14.1467 -1.87534 226 " " " " A 21 0 0 "LEU " " HB3" " " 1 0 1 C2 
    3434 48 -11.514 14.4567 -3.56941 226 " " " " A 21 0 0 "LEU " " HB2" " " 1 0 1 C2 
    3435 48 -9.19352 13.5746 -3.70327 226 " " " " A 21 0 0 "LEU " " HG " " " 1 0 1 C2 
    3436 48 -9.83445 16.0146 -2.13045 226 " " " " A 21 0 0 "LEU " HD11 " " 1 0 1 C2 
    3437 48 -8.3505 15.849 -3.08951 226 " " " " A 21 0 0 "LEU " HD12 " " 1 0 1 C2 
    3438 48 -9.90609 15.8519 -3.84373 226 " " " " A 21 0 0 "LEU " HD13 " " 1 0 1 C2 
    3439 48 -9.13307 13.9846 -0.708046 226 " " " " A 21 0 0 "LEU " HD21 " " 1 0 1 C2 
    3440 48 -9.32419 12.3903 -1.31454 226 " " " " A 21 0 0 "LEU " HD22 " " 1 0 1 C2 
    3441 48 -7.92083 13.3403 -1.74819 226 " " " " A 21 0 0 "LEU " HD23 " " 1 0 1 C2 
    3442 40 -14.0954 12.4426 -3.77765 227 " " " " A 43 0 0 "GLY " " N  " " " 7 0 1 C2 
    3443 14 -15.518 12.3727 -3.73645 227 " " " " A 2 0 0 "GLY " " CA " " " 6 0 1 C2 
    3444 14 -15.841 10.8681 -3.77689 227 " " " " A 2 0 0 "GLY " " C  " " " 6 0 1 C2 
    3445 23 -16.7851 10.5109 -3.02199 227 " " " " A 70 0 0 "GLY " " O  " " " 8 0 1 C2 
    3446 48 -13.7968 12.7484 -4.69275 227 " " " " A 21 0 0 "GLY " " H  " " " 1 0 1 C2 
    3447 48 -15.9743 12.9035 -4.572 227 " " " " A 21 0 0 "GLY " " HA3" " " 1 0 1 C2 
    3448 48 -15.8731 13.0003 -2.91914 227 " " " " A 21 0 0 "GLY " " HA2" " " 1 0 1 C2 
    3449 40 -15.2237 9.98351 -4.49041 228 " " " " A 43 0 0 "ILE " " N  " " " 7 0 1 C2 
    3450 14 -15.4614 8.55039 -4.52514 228 " " " " A 2 0 0 "ILE " " CA " " " 6 0 1 C2 
    3451 14 -14.9265 7.88614 -3.26086 228 " " " " A 2 0 0 "ILE " " C  " " " 6 0 1 C2 
    3452 23 -15.5721 6.98147 -2.70703 228 " " " " A 70 0 0 "ILE " " O  " " " 8 0 1 C2 
    3453 14 -14.8027 7.87239 -5.77319 228 " " " " A 2 0 0 "ILE " " CB " " " 6 0 1 C2 
    3454 14 -15.4856 8.46184 -7.01593 228 " " " " A 2 0 0 "ILE " " CG1" " " 6 0 1 C2 
    3455 14 -15.0152 6.33504 -5.86248 228 " " " " A 2 0 0 "ILE " " CG2" " " 6 0 1 C2 
    3456 14 -14.6466 8.33776 -8.36147 228 " " " " A 2 0 0 "ILE " " CD1" " " 6 0 1 C2 
    3457 48 -14.6005 10.3877 -5.17469 228 " " " " A 21 0 0 "ILE " " H  " " " 1 0 1 C2 
    3458 48 -16.503 8.23889 -4.60352 228 " " " " A 21 0 0 "ILE " " HA " " " 1 0 1 C2 
    3459 48 -13.766 8.20845 -5.75528 228 " " " " A 21 0 0 "ILE " " HB " " " 1 0 1 C2 
    3460 48 -15.6139 9.52828 -6.83058 228 " " " " A 21 0 0 "ILE " HG13 " " 1 0 1 C2 
    3461 48 -16.4667 7.99813 -7.11896 228 " " " " A 21 0 0 "ILE " HG12 " " 1 0 1 C2 
    3462 48 -16.0875 6.15943 -5.94863 228 " " " " A 21 0 0 "ILE " HG21 " " 1 0 1 C2 
    3463 48 -14.6386 5.83958 -6.75737 228 " " " " A 21 0 0 "ILE " HG22 " " 1 0 1 C2 
    3464 48 -14.6591 5.79664 -4.98418 228 " " " " A 21 0 0 "ILE " HG23 " " 1 0 1 C2 
    3465 48 -15.1002 8.89462 -9.18138 228 " " " " A 21 0 0 "ILE " HD11 " " 1 0 1 C2 
    3466 48 -13.6425 8.72367 -8.18582 228 " " " " A 21 0 0 "ILE " HD12 " " 1 0 1 C2 
    3467 48 -14.3799 7.29724 -8.54662 228 " " " " A 21 0 0 "ILE " HD13 " " 1 0 1 C2 
    3468 40 -13.8631 8.40775 -2.54934 229 " " " " A 43 0 0 "MET " " N  " " " 7 0 1 C2 
    3469 14 -13.2783 7.89837 -1.3226 229 " " " " A 2 0 0 "MET " " CA " " " 6 0 1 C2 
    3470 14 -14.2081 8.14894 -0.125414 229 " " " " A 2 0 0 "MET " " C  " " " 6 0 1 C2 
    3471 23 -14.1345 7.51998 0.913467 229 " " " " A 70 0 0 "MET " " O  " " " 8 0 1 C2 
    3472 14 -11.9875 8.60861 -1.2239 229 " " " " A 2 0 0 "MET " " CB " " " 6 0 1 C2 
    3473 14 -10.9877 8.29252 -0.140032 229 " " " " A 2 0 0 "MET " " CG " " " 6 0 1 C2 
    3474 52 -9.60372 9.45002 -0.0208309 229 " " " " A 13 0 0 "MET " " SD " " " 16 0 1 C2 
    3475 14 -8.78771 9.12976 -1.65754 229 " " " " A 2 0 0 "MET " " CE " " " 6 0 1 C2 
    3476 48 -13.3889 9.24374 -2.85971 229 " " " " A 21 0 0 "MET " " H  " " " 1 0 1 C2 
    3477 48 -13.1426 6.81792 -1.37062 229 " " " " A 21 0 0 "MET " " HA " " " 1 0 1 C2 
    3478 48 -12.0883 9.68207 -1.38396 229 " " " " A 21 0 0 "MET " " HB3" " " 1 0 1 C2 
    3479 48 -11.5129 8.29207 -2.15267 229 " " " " A 21 0 0 "MET " " HB2" " " 1 0 1 C2 
    3480 48 -10.529 7.30666 -0.21643 229 " " " " A 21 0 0 "MET " " HG3" " " 1 0 1 C2 
    3481 48 -11.4248 8.32728 0.857871 229 " " " " A 21 0 0 "MET " " HG2" " " 1 0 1 C2 
    3482 48 -7.75223 9.46443 -1.59518 229 " " " " A 21 0 0 "MET " " HE1" " " 1 0 1 C2 
    3483 48 -8.80567 8.10793 -2.03654 229 " " " " A 21 0 0 "MET " " HE2" " " 1 0 1 C2 
    3484 48 -9.27944 9.67523 -2.463 229 " " " " A 21 0 0 "MET " " HE3" " " 1 0 1 C2 
    3485 40 -15.1298 9.12812 -0.30629 230 " " " " A 43 0 0 "ARG " " N  " " " 7 0 1 C2 
    3486 14 -16.0512 9.50144 0.721065 230 " " " " A 2 0 0 "ARG " " CA " " " 6 0 1 C2 
    3487 14 -17.4014 8.75752 0.497581 230 " " " " A 2 0 0 "ARG " " C  " " " 6 0 1 C2 
    3488 23 -18.112 8.52407 1.46661 230 " " " " A 70 0 0 "ARG " " O  " " " 8 0 1 C2 
    3489 14 -16.2299 11.0161 0.737477 230 " " " " A 2 0 0 "ARG " " CB " " " 6 0 1 C2 
    3490 14 -17.2944 11.4892 1.80774 230 " " " " A 2 0 0 "ARG " " CG " " " 6 0 1 C2 
    3491 14 -17.0492 11.3892 3.29373 230 " " " " A 2 0 0 "ARG " " CD " " " 6 0 1 C2 
    3492 40 -18.1771 11.8577 4.09073 230 " " " " A 43 0 0 "ARG " " NE " " " 7 0 1 C2 
    3493 14 -19.4857 11.4637 4.03216 230 " " " " A 2 0 0 "ARG " " CZ " " " 6 0 1 C2 
    3494 40 -19.8755 10.4522 3.27928 230 " " " " A 43 0 0 "ARG " " NH1" " " 7 0 1 C2 
    3495 40 -20.389 12.1373 4.7957 230 " " " " A 43 0 0 "ARG " " NH2" " " 7 0 1 C2 
    3496 48 -15.2947 9.61858 -1.17368 230 " " " " A 21 0 0 "ARG " " H  " " " 1 0 1 C2 
    3497 48 -15.6799 9.26045 1.71713 230 " " " " A 21 0 0 "ARG " " HA " " " 1 0 1 C2 
    3498 48 -16.74 11.3144 -0.178424 230 " " " " A 21 0 0 "ARG " " HB3" " " 1 0 1 C2 
    3499 48 -15.3529 11.6264 0.9532 230 " " " " A 21 0 0 "ARG " " HB2" " " 1 0 1 C2 
    3500 48 -18.1746 10.8877 1.58079 230 " " " " A 21 0 0 "ARG " " HG3" " " 1 0 1 C2 
    3501 48 -17.6263 12.5068 1.60212 230 " " " " A 21 0 0 "ARG " " HG2" " " 1 0 1 C2 
    3502 48 -16.172 11.9469 3.62159 230 " " " " A 21 0 0 "ARG " " HD3" " " 1 0 1 C2 
    3503 48 -16.8708 10.3387 3.52343 230 " " " " A 21 0 0 "ARG " " HD2" " " 1 0 1 C2 
    3504 48 -18.0286 12.7 4.62801 230 " " " " A 21 0 0 "ARG " " HE " " " 1 0 1 C2 
    3505 48 -20.7911 10.0512 3.42352 230 " " " " A 21 0 0 "ARG " HH12 " " 1 0 1 C2 
    3506 48 -19.3436 9.85497 2.66241 230 " " " " A 21 0 0 "ARG " HH11 " " 1 0 1 C2 
    3507 48 -21.2917 11.7685 5.05866 230 " " " " A 21 0 0 "ARG " HH22 " " 1 0 1 C2 
    3508 48 -19.8732 12.4815 5.59296 230 " " " " A 21 0 0 "ARG " HH21 " " 1 0 1 C2 
    3509 40 -17.7529 8.40084 -0.745901 231 " " " " A 43 0 0 "LEU " " N  " " " 7 0 1 C2 
    3510 14 -18.6859 7.21519 -1.01337 231 " " " " A 2 0 0 "LEU " " CA " " " 6 0 1 C2 
    3511 14 -18.2114 5.88743 -0.378487 231 " " " " A 2 0 0 "LEU " " C  " " " 6 0 1 C2 
    3512 23 -19.0636 5.19506 0.196101 231 " " " " A 70 0 0 "LEU " " O  " " " 8 0 1 C2 
    3513 14 -18.9736 6.94187 -2.50899 231 " " " " A 2 0 0 "LEU " " CB " " " 6 0 1 C2 
    3514 14 -19.5759 8.01734 -3.38459 231 " " " " A 2 0 0 "LEU " " CG " " " 6 0 1 C2 
    3515 14 -19.3149 7.62443 -4.92212 231 " " " " A 2 0 0 "LEU " " CD1" " " 6 0 1 C2 
    3516 14 -21.0542 8.3366 -3.03505 231 " " " " A 2 0 0 "LEU " " CD2" " " 6 0 1 C2 
    3517 48 -17.162 8.72456 -1.49833 231 " " " " A 21 0 0 "LEU " " H  " " " 1 0 1 C2 
    3518 48 -19.6286 7.49209 -0.541462 231 " " " " A 21 0 0 "LEU " " HA " " " 1 0 1 C2 
    3519 48 -19.5901 6.04903 -2.61326 231 " " " " A 21 0 0 "LEU " " HB3" " " 1 0 1 C2 
    3520 48 -18.0263 6.71588 -2.99849 231 " " " " A 21 0 0 "LEU " " HB2" " " 1 0 1 C2 
    3521 48 -19.0536 8.96993 -3.2956 231 " " " " A 21 0 0 "LEU " " HG " " " 1 0 1 C2 
    3522 48 -19.6671 8.39143 -5.61188 231 " " " " A 21 0 0 "LEU " HD11 " " 1 0 1 C2 
    3523 48 -18.2583 7.42032 -5.09576 231 " " " " A 21 0 0 "LEU " HD12 " " 1 0 1 C2 
    3524 48 -19.8435 6.71561 -5.20973 231 " " " " A 21 0 0 "LEU " HD13 " " 1 0 1 C2 
    3525 48 -21.5342 9.00521 -3.74966 231 " " " " A 21 0 0 "LEU " HD21 " " 1 0 1 C2 
    3526 48 -21.6504 7.43785 -2.87756 231 " " " " A 21 0 0 "LEU " HD22 " " 1 0 1 C2 
    3527 48 -21.1145 8.89982 -2.10379 231 " " " " A 21 0 0 "LEU " HD23 " " 1 0 1 C2 
    3528 40 -16.9304 5.49754 -0.34875 232 " " " " A 43 0 0 "VAL " " N  " " " 7 0 1 C2 
    3529 14 -16.3111 4.352 0.386411 232 " " " " A 2 0 0 "VAL " " CA " " " 6 0 1 C2 
    3530 14 -16.6561 4.53994 1.88036 232 " " " " A 2 0 0 "VAL " " C  " " " 6 0 1 C2 
    3531 23 -17.0801 3.59397 2.50842 232 " " " " A 70 0 0 "VAL " " O  " " " 8 0 1 C2 
    3532 14 -14.7907 4.20885 0.125444 232 " " " " A 2 0 0 "VAL " " CB " " " 6 0 1 C2 
    3533 14 -13.9676 3.27532 1.05606 232 " " " " A 2 0 0 "VAL " " CG1" " " 6 0 1 C2 
    3534 14 -14.6874 3.79252 -1.3661 232 " " " " A 2 0 0 "VAL " " CG2" " " 6 0 1 C2 
    3535 48 -16.2447 5.96771 -0.922135 232 " " " " A 21 0 0 "VAL " " H  " " " 1 0 1 C2 
    3536 48 -16.7767 3.38097 0.217672 232 " " " " A 21 0 0 "VAL " " HA " " " 1 0 1 C2 
    3537 48 -14.2543 5.15764 0.135995 232 " " " " A 21 0 0 "VAL " " HB " " " 1 0 1 C2 
    3538 48 -14.0144 3.70886 2.05503 232 " " " " A 21 0 0 "VAL " HG11 " " 1 0 1 C2 
    3539 48 -14.5422 2.35181 1.12709 232 " " " " A 21 0 0 "VAL " HG12 " " 1 0 1 C2 
    3540 48 -12.9449 3.16035 0.696859 232 " " " " A 21 0 0 "VAL " HG13 " " 1 0 1 C2 
    3541 48 -13.6398 3.91772 -1.64007 232 " " " " A 21 0 0 "VAL " HG21 " " 1 0 1 C2 
    3542 48 -14.8708 2.73632 -1.56333 232 " " " " A 21 0 0 "VAL " HG22 " " 1 0 1 C2 
    3543 48 -15.249 4.42373 -2.05478 232 " " " " A 21 0 0 "VAL " HG23 " " 1 0 1 C2 
    3544 40 -16.3658 5.73413 2.45886 233 " " " " A 43 0 0 "ALA " " N  " " " 7 0 1 C2 
    3545 14 -16.6216 6.03044 3.88005 233 " " " " A 2 0 0 "ALA " " CA " " " 6 0 1 C2 
    3546 14 -18.1336 6.08736 4.24098 233 " " " " A 2 0 0 "ALA " " C  " " " 6 0 1 C2 
    3547 23 -18.4411 6.59538 5.30838 233 " " " " A 70 0 0 "ALA " " O  " " " 8 0 1 C2 
    3548 14 -15.8301 7.31668 4.19106 233 " " " " A 2 0 0 "ALA " " CB " " " 6 0 1 C2 
    3549 48 -16.1217 6.47432 1.81648 233 " " " " A 21 0 0 "ALA " " H  " " " 1 0 1 C2 
    3550 48 -16.2569 5.27185 4.57262 233 " " " " A 21 0 0 "ALA " " HA " " " 1 0 1 C2 
    3551 48 -16.1622 8.1925 3.63363 233 " " " " A 21 0 0 "ALA " " HB1" " " 1 0 1 C2 
    3552 48 -15.9833 7.58754 5.23569 233 " " " " A 21 0 0 "ALA " " HB2" " " 1 0 1 C2 
    3553 48 -14.7589 7.21342 4.01752 233 " " " " A 21 0 0 "ALA " " HB3" " " 1 0 1 C2 
    3554 40 -19.0134 5.50945 3.38265 234 " " " " A 43 0 0 "GLU " " N  " " " 7 0 1 C2 
    3555 14 -20.4186 5.21529 3.79352 234 " " " " A 2 0 0 "GLU " " CA " " " 6 0 1 C2 
    3556 14 -20.585 3.72122 4.05644 234 " " " " A 2 0 0 "GLU " " C  " " " 6 0 1 C2 
    3557 23 -21.7143 3.40794 4.51188 234 " " " " A 70 0 0 "GLU " " O  " " " 8 0 1 C2 
    3558 14 -21.4097 5.51199 2.57742 234 " " " " A 2 0 0 "GLU " " CB " " " 6 0 1 C2 
    3559 14 -21.6687 7.07714 2.34569 234 " " " " A 2 0 0 "GLU " " CG " " " 6 0 1 C2 
    3560 14 -22.2644 7.64183 3.62636 234 " " " " A 2 0 0 "GLU " " CD " " " 6 0 1 C2 
    3561 23 -21.6044 8.60069 4.1051 234 " " " " A 70 0 0 "GLU " " OE1" " " 8 0 1 C2 
    3562 23 -23.2995 7.16765 4.16252 234 " " " " A 70 0 0 "GLU " " OE2" " " 8 0 1 C2 
    3563 48 -18.6431 5.10244 2.5357 234 " " " " A 21 0 0 "GLU " " H  " " " 1 0 1 C2 
    3564 48 -20.7535 5.74114 4.68762 234 " " " " A 21 0 0 "GLU " " HA " " " 1 0 1 C2 
    3565 48 -22.4184 5.15548 2.78602 234 " " " " A 21 0 0 "GLU " " HB3" " " 1 0 1 C2 
    3566 48 -20.9566 5.08458 1.68296 234 " " " " A 21 0 0 "GLU " " HB2" " " 1 0 1 C2 
    3567 48 -22.3902 7.27165 1.5522 234 " " " " A 21 0 0 "GLU " " HG3" " " 1 0 1 C2 
    3568 48 -20.7385 7.48399 1.94901 234 " " " " A 21 0 0 "GLU " " HG2" " " 1 0 1 C2 
    3569 40 -19.6344 2.8065 3.77169 235 " " " " A 43 0 0 "PHE " " N  " " " 7 0 1 C2 
    3570 14 -19.7508 1.3645 3.92302 235 " " " " A 2 0 0 "PHE " " CA " " " 6 0 1 C2 
    3571 14 -18.5367 0.647337 4.49058 235 " " " " A 2 0 0 "PHE " " C  " " " 6 0 1 C2 
    3572 23 -18.7326 -0.482552 4.98843 235 " " " " A 70 0 0 "PHE " " O  " " " 8 0 1 C2 
    3573 14 -20.2556 0.862262 2.55052 235 " " " " A 2 0 0 "PHE " " CB " " " 6 0 1 C2 
    3574 14 -19.3632 0.923668 1.34379 235 " " " " A 2 0 0 "PHE " " CG " " " 6 0 1 C2 
    3575 14 -19.8405 1.70316 0.242982 235 " " " " A 2 0 0 "PHE " " CD1" " " 6 0 1 C2 
    3576 14 -18.1674 0.167581 1.19798 235 " " " " A 2 0 0 "PHE " " CD2" " " 6 0 1 C2 
    3577 14 -19.007 1.91652 -0.857051 235 " " " " A 2 0 0 "PHE " " CE1" " " 6 0 1 C2 
    3578 14 -17.3885 0.47353 0.0753844 235 " " " " A 2 0 0 "PHE " " CE2" " " 6 0 1 C2 
    3579 14 -17.6917 1.40304 -0.899116 235 " " " " A 2 0 0 "PHE " " CZ " " " 6 0 1 C2 
    3580 48 -18.7595 3.03098 3.31972 235 " " " " A 21 0 0 "PHE " " H  " " " 1 0 1 C2 
    3581 48 -20.6096 1.12399 4.54968 235 " " " " A 21 0 0 "PHE " " HA " " " 1 0 1 C2 
    3582 48 -21.2008 1.32024 2.25908 235 " " " " A 21 0 0 "PHE " " HB3" " " 1 0 1 C2 
    3583 48 -20.3683 -0.209574 2.71351 235 " " " " A 21 0 0 "PHE " " HB2" " " 1 0 1 C2 
    3584 48 -20.8667 2.03076 0.320296 235 " " " " A 21 0 0 "PHE " " HD1" " " 1 0 1 C2 
    3585 48 -17.7955 -0.561369 1.90275 235 " " " " A 21 0 0 "PHE " " HD2" " " 1 0 1 C2 
    3586 48 -19.3452 2.67517 -1.54732 235 " " " " A 21 0 0 "PHE " " HE1" " " 1 0 1 C2 
    3587 48 -16.4213 0.00274629 -0.0210328 235 " " " " A 21 0 0 "PHE " " HE2" " " 1 0 1 C2 
    3588 48 -16.9851 1.5507 -1.70246 235 " " " " A 21 0 0 "PHE " " HZ " " " 1 0 1 C2 
    3589 40 -17.3803 1.36075 4.53566 236 " " " " A 43 0 0 "THR " " N  " " " 7 0 1 C2 
    3590 14 -16.182 0.673813 5.06871 236 " " " " A 2 0 0 "THR " " CA " " " 6 0 1 C2 
    3591 14 -15.3084 1.84871 5.58073 236 " " " " A 2 0 0 "THR " " C  " " " 6 0 1 C2 
    3592 23 -15.2061 2.903 4.8687 236 " " " " A 70 0 0 "THR " " O  " " " 8 0 1 C2 
    3593 14 -15.614 -0.341006 3.96573 236 " " " " A 2 0 0 "THR " " CB " " " 6 0 1 C2 
    3594 23 -14.8429 -1.34181 4.60403 236 " " " " A 70 0 0 "THR " " OG1" " " 8 0 1 C2 
    3595 14 -14.8778 0.193275 2.76265 236 " " " " A 2 0 0 "THR " " CG2" " " 6 0 1 C2 
    3596 48 -17.2198 2.28254 4.15533 236 " " " " A 21 0 0 "THR " " H  " " " 1 0 1 C2 
    3597 48 -16.4392 0.0899083 5.95247 236 " " " " A 21 0 0 "THR " " HA " " " 1 0 1 C2 
    3598 48 -16.4244 -0.952816 3.56939 236 " " " " A 21 0 0 "THR " " HB " " " 1 0 1 C2 
    3599 48 -14.0397 -0.909579 4.85114 236 " " " " A 21 0 0 "THR " " HG1" " " 1 0 1 C2 
    3600 48 -15.5544 0.989818 2.45315 236 " " " " A 21 0 0 "THR " HG21 " " 1 0 1 C2 
    3601 48 -13.9777 0.712404 3.09183 236 " " " " A 21 0 0 "THR " HG22 " " 1 0 1 C2 
    3602 48 -14.6154 -0.486048 1.95161 236 " " " " A 21 0 0 "THR " HG23 " " 1 0 1 C2 
    3603 40 -14.729 1.8199 6.77361 237 " " " " A 43 0 0 "PRO " " N  " " " 7 0 1 C2 
    3604 14 -13.9234 2.91754 7.37456 237 " " " " A 2 0 0 "PRO " " CA " " " 6 0 1 C2 
    3605 14 -12.5135 3.04755 6.66118 237 " " " " A 2 0 0 "PRO " " C  " " " 6 0 1 C2 
    3606 23 -11.9082 2.01904 6.29176 237 " " " " A 70 0 0 "PRO " " O  " " " 8 0 1 C2 
    3607 14 -13.8046 2.59342 8.84079 237 " " " " A 2 0 0 "PRO " " CB " " " 6 0 1 C2 
    3608 14 -14.0577 1.07055 8.90891 237 " " " " A 2 0 0 "PRO " " CG " " " 6 0 1 C2 
    3609 14 -14.8188 0.620014 7.64431 237 " " " " A 2 0 0 "PRO " " CD " " " 6 0 1 C2 
    3610 48 -14.3839 3.88584 7.17855 237 " " " " A 21 0 0 "PRO " " HA " " " 1 0 1 C2 
    3611 48 -14.4949 3.10286 9.51314 237 " " " " A 21 0 0 "PRO " " HB3" " " 1 0 1 C2 
    3612 48 -12.7699 2.71562 9.16125 237 " " " " A 21 0 0 "PRO " " HB2" " " 1 0 1 C2 
    3613 48 -14.5121 0.693769 9.82524 237 " " " " A 21 0 0 "PRO " " HG3" " " 1 0 1 C2 
    3614 48 -13.1069 0.541553 8.97382 237 " " " " A 21 0 0 "PRO " " HG2" " " 1 0 1 C2 
    3615 48 -14.5032 -0.264193 7.09056 237 " " " " A 21 0 0 "PRO " " HD2" " " 1 0 1 C2 
    3616 48 -15.8347 0.439119 7.99544 237 " " " " A 21 0 0 "PRO " " HD3" " " 1 0 1 C2 
    3617 40 -12.0735 4.29529 6.40088 238 " " " " A 43 0 0 "VAL " " N  " " " 7 0 1 C2 
    3618 14 -10.9645 4.57569 5.43295 238 " " " " A 2 0 0 "VAL " " CA " " " 6 0 1 C2 
    3619 14 -9.65201 4.58835 6.15446 238 " " " " A 2 0 0 "VAL " " C  " " " 6 0 1 C2 
    3620 23 -9.42961 5.30583 7.14676 238 " " " " A 70 0 0 "VAL " " O  " " " 8 0 1 C2 
    3621 14 -11.2454 5.90939 4.68723 238 " " " " A 2 0 0 "VAL " " CB " " " 6 0 1 C2 
    3622 14 -9.99747 6.23355 3.7714 238 " " " " A 2 0 0 "VAL " " CG1" " " 6 0 1 C2 
    3623 14 -12.4506 5.76319 3.80429 238 " " " " A 2 0 0 "VAL " " CG2" " " 6 0 1 C2 
    3624 48 -12.6046 5.08489 6.73937 238 " " " " A 21 0 0 "VAL " " H  " " " 1 0 1 C2 
    3625 48 -10.9598 3.78657 4.68105 238 " " " " A 21 0 0 "VAL " " HA " " " 1 0 1 C2 
    3626 48 -11.3713 6.62415 5.50048 238 " " " " A 21 0 0 "VAL " " HB " " " 1 0 1 C2 
    3627 48 -9.74994 5.3356 3.20526 238 " " " " A 21 0 0 "VAL " HG11 " " 1 0 1 C2 
    3628 48 -10.3553 6.94582 3.02793 238 " " " " A 21 0 0 "VAL " HG12 " " 1 0 1 C2 
    3629 48 -9.10786 6.67969 4.21598 238 " " " " A 21 0 0 "VAL " HG13 " " 1 0 1 C2 
    3630 48 -13.2746 5.82278 4.51535 238 " " " " A 21 0 0 "VAL " HG21 " " 1 0 1 C2 
    3631 48 -12.5511 6.632 3.15378 238 " " " " A 21 0 0 "VAL " HG22 " " 1 0 1 C2 
    3632 48 -12.4281 4.86189 3.19171 238 " " " " A 21 0 0 "VAL " HG23 " " 1 0 1 C2 
    3633 40 -8.6916 3.80585 5.56967 239 " " " " A 43 0 0 "HIE " " N  " " " 7 0 1 C2 
    3634 14 -7.37797 3.58051 6.15787 239 " " " " A 2 0 0 "HIE " " CA " " " 6 0 1 C2 
    3635 14 -6.44175 4.73694 5.66408 239 " " " " A 2 0 0 "HIE " " C  " " " 6 0 1 C2 
    3636 23 -6.59278 5.19875 4.56536 239 " " " " A 70 0 0 "HIE " " O  " " " 8 0 1 C2 
    3637 14 -6.88154 2.14013 5.82768 239 " " " " A 2 0 0 "HIE " " CB " " " 6 0 1 C2 
    3638 14 -5.70284 1.74699 6.73373 239 " " " " A 2 0 0 "HIE " " CG " " " 6 0 1 C2 
    3639 40 -4.35744 1.79749 6.34924 239 " " " " A 43 0 0 "HIE " " ND1" " " 7 0 1 C2 
    3640 14 -5.76485 1.20286 8.02257 239 " " " " A 2 0 0 "HIE " " CD2" " " 6 0 1 C2 
    3641 14 -3.63325 1.24586 7.33897 239 " " " " A 2 0 0 "HIE " " CE1" " " 6 0 1 C2 
    3642 40 -4.44041 0.94857 8.37172 239 " " " " A 43 0 0 "HIE " " NE2" " " 7 0 1 C2 
    3643 48 -8.92996 3.33582 4.70807 239 " " " " A 21 0 0 "HIE " " H  " " " 1 0 1 C2 
    3644 48 -7.29379 3.61361 7.24411 239 " " " " A 21 0 0 "HIE " " HA " " " 1 0 1 C2 
    3645 48 -6.72293 2.01513 4.75655 239 " " " " A 21 0 0 "HIE " " HB3" " " 1 0 1 C2 
    3646 48 -7.74868 1.52634 6.07149 239 " " " " A 21 0 0 "HIE " " HB2" " " 1 0 1 C2 
    3647 48 -6.57681 0.865717 8.64983 239 " " " " A 21 0 0 "HIE " " HD2" " " 1 0 1 C2 
    3648 48 -2.59466 0.957584 7.40689 239 " " " " A 21 0 0 "HIE " " HE1" " " 1 0 1 C2 
    3649 40 -5.5274 5.16169 6.5597 240 " " " " A 43 0 0 "PHE " " N  " " " 7 0 1 C2 
    3650 14 -4.53463 6.25162 6.26518 240 " " " " A 2 0 0 "PHE " " CA " " " 6 0 1 C2 
    3651 14 -3.75962 6.12988 4.93909 240 " " " " A 2 0 0 "PHE " " C  " " " 6 0 1 C2 
    3652 23 -3.71512 7.07567 4.21025 240 " " " " A 70 0 0 "PHE " " O  " " " 8 0 1 C2 
    3653 14 -3.64809 6.57966 7.50635 240 " " " " A 2 0 0 "PHE " " CB " " " 6 0 1 C2 
    3654 14 -2.7565 5.51882 7.99144 240 " " " " A 2 0 0 "PHE " " CG " " " 6 0 1 C2 
    3655 14 -3.23426 4.58407 8.87134 240 " " " " A 2 0 0 "PHE " " CD1" " " 6 0 1 C2 
    3656 14 -1.37238 5.49045 7.65014 240 " " " " A 2 0 0 "PHE " " CD2" " " 6 0 1 C2 
    3657 14 -2.45838 3.54211 9.35128 240 " " " " A 2 0 0 "PHE " " CE1" " " 6 0 1 C2 
    3658 14 -0.504803 4.50071 8.07453 240 " " " " A 2 0 0 "PHE " " CE2" " " 6 0 1 C2 
    3659 14 -1.11255 3.42581 8.874 240 " " " " A 2 0 0 "PHE " " CZ " " " 6 0 1 C2 
    3660 48 -5.57946 4.86304 7.52313 240 " " " " A 21 0 0 "PHE " " H  " " " 1 0 1 C2 
    3661 48 -5.17132 7.10861 6.0454 240 " " " " A 21 0 0 "PHE " " HA " " " 1 0 1 C2 
    3662 48 -4.30418 6.93859 8.29932 240 " " " " A 21 0 0 "PHE " " HB3" " " 1 0 1 C2 
    3663 48 -2.85985 7.32462 7.39764 240 " " " " A 21 0 0 "PHE " " HB2" " " 1 0 1 C2 
    3664 48 -4.2522 4.81339 9.1499 240 " " " " A 21 0 0 "PHE " " HD1" " " 1 0 1 C2 
    3665 48 -1.09643 6.21638 6.89962 240 " " " " A 21 0 0 "PHE " " HD2" " " 1 0 1 C2 
    3666 48 -2.92572 2.86548 10.0514 240 " " " " A 21 0 0 "PHE " " HE1" " " 1 0 1 C2 
    3667 48 0.52687 4.56906 7.76248 240 " " " " A 21 0 0 "PHE " " HE2" " " 1 0 1 C2 
    3668 48 -0.421781 2.70515 9.28618 240 " " " " A 21 0 0 "PHE " " HZ " " " 1 0 1 C2 
    3669 40 -3.37508 4.93376 4.50918 241 " " " " A 43 0 0 "PHE " " N  " " " 7 0 1 C2 
    3670 14 -2.70902 4.55975 3.24189 241 " " " " A 2 0 0 "PHE " " CA " " " 6 0 1 C2 
    3671 14 -3.65964 4.72718 2.07133 241 " " " " A 2 0 0 "PHE " " C  " " " 6 0 1 C2 
    3672 23 -3.1846 4.89098 0.943885 241 " " " " A 70 0 0 "PHE " " O  " " " 8 0 1 C2 
    3673 14 -2.15812 3.04181 3.30671 241 " " " " A 2 0 0 "PHE " " CB " " " 6 0 1 C2 
    3674 14 -0.934044 2.86139 4.21073 241 " " " " A 2 0 0 "PHE " " CG " " " 6 0 1 C2 
    3675 14 -0.942885 1.82685 5.13511 241 " " " " A 2 0 0 "PHE " " CD1" " " 6 0 1 C2 
    3676 14 0.1944 3.69435 4.13397 241 " " " " A 2 0 0 "PHE " " CD2" " " 6 0 1 C2 
    3677 14 0.0971857 1.69244 6.03561 241 " " " " A 2 0 0 "PHE " " CE1" " " 6 0 1 C2 
    3678 14 1.34911 3.4294 4.91714 241 " " " " A 2 0 0 "PHE " " CE2" " " 6 0 1 C2 
    3679 14 1.25972 2.47377 5.94457 241 " " " " A 2 0 0 "PHE " " CZ " " " 6 0 1 C2 
    3680 48 -3.8171 4.18105 5.01725 241 " " " " A 21 0 0 "PHE " " H  " " " 1 0 1 C2 
    3681 48 -1.95523 5.30743 2.99516 241 " " " " A 21 0 0 "PHE " " HA " " " 1 0 1 C2 
    3682 48 -1.95871 2.68989 2.29454 241 " " " " A 21 0 0 "PHE " " HB3" " " 1 0 1 C2 
    3683 48 -2.96141 2.4426 3.73541 241 " " " " A 21 0 0 "PHE " " HB2" " " 1 0 1 C2 
    3684 48 -1.86876 1.27765 5.22192 241 " " " " A 21 0 0 "PHE " " HD1" " " 1 0 1 C2 
    3685 48 0.197002 4.55243 3.47816 241 " " " " A 21 0 0 "PHE " " HD2" " " 1 0 1 C2 
    3686 48 0.0947179 0.849418 6.71067 241 " " " " A 21 0 0 "PHE " " HE1" " " 1 0 1 C2 
    3687 48 2.25204 4.00461 4.77488 241 " " " " A 21 0 0 "PHE " " HE2" " " 1 0 1 C2 
    3688 48 2.15842 2.31639 6.52248 241 " " " " A 21 0 0 "PHE " " HZ " " " 1 0 1 C2 
    3689 40 -4.94079 4.83123 2.23455 242 " " " " A 43 0 0 "ALA " " N  " " " 7 0 1 C2 
    3690 14 -5.90535 5.08362 1.13008 242 " " " " A 2 0 0 "ALA " " CA " " " 6 0 1 C2 
    3691 14 -5.95885 6.50541 0.662265 242 " " " " A 2 0 0 "ALA " " C  " " " 6 0 1 C2 
    3692 23 -6.35787 6.73723 -0.476827 242 " " " " A 70 0 0 "ALA " " O  " " " 8 0 1 C2 
    3693 14 -7.33402 4.93778 1.66757 242 " " " " A 2 0 0 "ALA " " CB " " " 6 0 1 C2 
    3694 48 -5.38768 4.68775 3.12887 242 " " " " A 21 0 0 "ALA " " H  " " " 1 0 1 C2 
    3695 48 -5.65059 4.39982 0.320374 242 " " " " A 21 0 0 "ALA " " HA " " " 1 0 1 C2 
    3696 48 -8.02581 4.88113 0.827149 242 " " " " A 21 0 0 "ALA " " HB1" " " 1 0 1 C2 
    3697 48 -7.48867 3.97089 2.14644 242 " " " " A 21 0 0 "ALA " " HB2" " " 1 0 1 C2 
    3698 48 -7.74636 5.68979 2.3403 242 " " " " A 21 0 0 "ALA " " HB3" " " 1 0 1 C2 
    3699 40 -5.83191 7.50566 1.56012 243 " " " " A 43 0 0 "GLN " " N  " " " 7 0 1 C2 
    3700 14 -6.0756 8.92843 1.38897 243 " " " " A 2 0 0 "GLN " " CA " " " 6 0 1 C2 
    3701 14 -5.17861 9.74316 0.429237 243 " " " " A 2 0 0 "GLN " " C  " " " 6 0 1 C2 
    3702 23 -5.71602 10.697 -0.0999906 243 " " " " A 70 0 0 "GLN " " O  " " " 8 0 1 C2 
    3703 14 -6.18065 9.61592 2.69898 243 " " " " A 2 0 0 "GLN " " CB " " " 6 0 1 C2 
    3704 14 -7.02799 8.86858 3.78096 243 " " " " A 2 0 0 "GLN " " CG " " " 6 0 1 C2 
    3705 14 -7.18107 9.58222 5.09343 243 " " " " A 2 0 0 "GLN " " CD " " " 6 0 1 C2 
    3706 23 -6.4079 10.4423 5.41068 243 " " " " A 70 0 0 "GLN " " OE1" " " 8 0 1 C2 
    3707 40 -8.19264 9.23987 5.85685 243 " " " " A 43 0 0 "GLN " " NE2" " " 7 0 1 C2 
    3708 48 -5.57118 7.34406 2.52241 243 " " " " A 21 0 0 "GLN " " H  " " " 1 0 1 C2 
    3709 48 -7.09582 8.87362 1.00917 243 " " " " A 21 0 0 "GLN " " HA " " " 1 0 1 C2 
    3710 48 -6.6615 10.5755 2.50906 243 " " " " A 21 0 0 "GLN " " HB3" " " 1 0 1 C2 
    3711 48 -5.17436 9.72138 3.10439 243 " " " " A 21 0 0 "GLN " " HB2" " " 1 0 1 C2 
    3712 48 -6.68014 7.90033 4.14092 243 " " " " A 21 0 0 "GLN " " HG3" " " 1 0 1 C2 
    3713 48 -7.97045 8.50036 3.37565 243 " " " " A 21 0 0 "GLN " " HG2" " " 1 0 1 C2 
    3714 48 -8.10912 9.64236 6.77941 243 " " " " A 21 0 0 "GLN " HE22 " " 1 0 1 C2 
    3715 48 -8.93844 8.58791 5.6598 243 " " " " A 21 0 0 "GLN " HE21 " " 1 0 1 C2 
    3716 40 -3.86426 9.4381 0.222886 244 " " " " A 43 0 0 "PRO " " N  " " " 7 0 1 C2 
    3717 14 -2.96413 10.287 -0.606943 244 " " " " A 2 0 0 "PRO " " CA " " " 6 0 1 C2 
    3718 14 -2.99112 9.98549 -2.1165 244 " " " " A 2 0 0 "PRO " " C  " " " 6 0 1 C2 
    3719 23 -2.59679 10.8153 -2.97628 244 " " " " A 70 0 0 "PRO " " O  " " " 8 0 1 C2 
    3720 14 -1.51499 10.0819 -0.0910022 244 " " " " A 2 0 0 "PRO " " CB " " " 6 0 1 C2 
    3721 14 -1.5943 8.78846 0.665865 244 " " " " A 2 0 0 "PRO " " CG " " " 6 0 1 C2 
    3722 14 -3.09374 8.6015 0.97918 244 " " " " A 2 0 0 "PRO " " CD " " " 6 0 1 C2 
    3723 48 -3.15212 11.3527 -0.476678 244 " " " " A 21 0 0 "PRO " " HA " " " 1 0 1 C2 
    3724 48 -1.53172 10.8528 0.679419 244 " " " " A 21 0 0 "PRO " " HB3" " " 1 0 1 C2 
    3725 48 -0.644183 10.1587 -0.74207 244 " " " " A 21 0 0 "PRO " " HB2" " " 1 0 1 C2 
    3726 48 -1.03219 8.89272 1.5939 244 " " " " A 21 0 0 "PRO " " HG3" " " 1 0 1 C2 
    3727 48 -1.14312 8.05597 -0.00346444 244 " " " " A 21 0 0 "PRO " " HG2" " " 1 0 1 C2 
    3728 48 -3.30104 7.5721 0.686843 244 " " " " A 21 0 0 "PRO " " HD2" " " 1 0 1 C2 
    3729 48 -3.27061 8.68999 2.05109 244 " " " " A 21 0 0 "PRO " " HD3" " " 1 0 1 C2 
    3730 40 -3.50705 8.77912 -2.52511 245 " " " " A 43 0 0 "VAL " " N  " " " 7 0 1 C2 
    3731 14 -3.29324 8.1186 -3.83788 245 " " " " A 2 0 0 "VAL " " CA " " " 6 0 1 C2 
    3732 14 -3.66559 8.99909 -5.07505 245 " " " " A 2 0 0 "VAL " " C  " " " 6 0 1 C2 
    3733 23 -3.02118 8.93737 -6.13889 245 " " " " A 70 0 0 "VAL " " O  " " " 8 0 1 C2 
    3734 14 -4.09445 6.76305 -3.86614 245 " " " " A 2 0 0 "VAL " " CB " " " 6 0 1 C2 
    3735 14 -3.62563 5.76843 -2.78638 245 " " " " A 2 0 0 "VAL " " CG1" " " 6 0 1 C2 
    3736 14 -5.62977 6.91701 -3.8349 245 " " " " A 2 0 0 "VAL " " CG2" " " 6 0 1 C2 
    3737 48 -3.70841 8.10722 -1.79839 245 " " " " A 21 0 0 "VAL " " H  " " " 1 0 1 C2 
    3738 48 -2.24412 7.93958 -4.07323 245 " " " " A 21 0 0 "VAL " " HA " " " 1 0 1 C2 
    3739 48 -3.79766 6.23259 -4.77093 245 " " " " A 21 0 0 "VAL " " HB " " " 1 0 1 C2 
    3740 48 -4.07008 4.79105 -2.97425 245 " " " " A 21 0 0 "VAL " HG11 " " 1 0 1 C2 
    3741 48 -2.55188 5.65433 -2.63757 245 " " " " A 21 0 0 "VAL " HG12 " " 1 0 1 C2 
    3742 48 -4.09354 6.02959 -1.83719 245 " " " " A 21 0 0 "VAL " HG13 " " 1 0 1 C2 
    3743 48 -5.98159 7.55775 -3.02634 245 " " " " A 21 0 0 "VAL " HG21 " " 1 0 1 C2 
    3744 48 -6.14545 7.3653 -4.68413 245 " " " " A 21 0 0 "VAL " HG22 " " 1 0 1 C2 
    3745 48 -6.15448 5.97771 -3.66026 245 " " " " A 21 0 0 "VAL " HG23 " " 1 0 1 C2 
    3746 40 -4.67156 9.81316 -4.85206 246 " " " " A 43 0 0 "VAL " " N  " " " 7 0 1 C2 
    3747 14 -5.28731 10.8118 -5.72776 246 " " " " A 2 0 0 "VAL " " CA " " " 6 0 1 C2 
    3748 14 -4.27218 11.7326 -6.37173 246 " " " " A 2 0 0 "VAL " " C  " " " 6 0 1 C2 
    3749 23 -4.39188 11.9709 -7.62078 246 " " " " A 70 0 0 "VAL " " O  " " " 8 0 1 C2 
    3750 14 -6.47687 11.4575 -5.03727 246 " " " " A 2 0 0 "VAL " " CB " " " 6 0 1 C2 
    3751 14 -7.6151 10.4933 -4.68727 246 " " " " A 2 0 0 "VAL " " CG1" " " 6 0 1 C2 
    3752 14 -6.03508 12.1139 -3.71414 246 " " " " A 2 0 0 "VAL " " CG2" " " 6 0 1 C2 
    3753 48 -5.17165 9.6777 -3.98507 246 " " " " A 21 0 0 "VAL " " H  " " " 1 0 1 C2 
    3754 48 -5.65638 10.2097 -6.55802 246 " " " " A 21 0 0 "VAL " " HA " " " 1 0 1 C2 
    3755 48 -6.82374 12.3093 -5.6223 246 " " " " A 21 0 0 "VAL " " HB " " " 1 0 1 C2 
    3756 48 -7.78885 9.97267 -5.62898 246 " " " " A 21 0 0 "VAL " HG11 " " 1 0 1 C2 
    3757 48 -7.40359 9.82543 -3.85223 246 " " " " A 21 0 0 "VAL " HG12 " " 1 0 1 C2 
    3758 48 -8.53416 11.0658 -4.56203 246 " " " " A 21 0 0 "VAL " HG13 " " 1 0 1 C2 
    3759 48 -5.11012 12.6877 -3.77085 246 " " " " A 21 0 0 "VAL " HG21 " " 1 0 1 C2 
    3760 48 -6.78894 12.8281 -3.38293 246 " " " " A 21 0 0 "VAL " HG22 " " 1 0 1 C2 
    3761 48 -5.63898 11.3703 -3.02255 246 " " " " A 21 0 0 "VAL " HG23 " " 1 0 1 C2 
    3762 40 -3.15406 12.1159 -5.72286 247 " " " " A 43 0 0 "THR " " N  " " " 7 0 1 C2 
    3763 14 -2.1209 13.0084 -6.23635 247 " " " " A 2 0 0 "THR " " CA " " " 6 0 1 C2 
    3764 14 -0.997125 12.1932 -6.99169 247 " " " " A 2 0 0 "THR " " C  " " " 6 0 1 C2 
    3765 23 0.119402 12.6621 -7.10601 247 " " " " A 70 0 0 "THR " " O  " " " 8 0 1 C2 
    3766 14 -1.6182 14.0147 -5.23374 247 " " " " A 2 0 0 "THR " " CB " " " 6 0 1 C2 
    3767 23 -0.875412 13.2434 -4.29561 247 " " " " A 70 0 0 "THR " " OG1" " " 8 0 1 C2 
    3768 14 -2.74259 14.8206 -4.54403 247 " " " " A 2 0 0 "THR " " CG2" " " 6 0 1 C2 
    3769 48 -3.00106 11.8295 -4.76647 247 " " " " A 21 0 0 "THR " " H  " " " 1 0 1 C2 
    3770 48 -2.57056 13.6588 -6.9866 247 " " " " A 21 0 0 "THR " " HA " " " 1 0 1 C2 
    3771 48 -0.959938 14.6088 -5.86765 247 " " " " A 21 0 0 "THR " " HB " " " 1 0 1 C2 
    3772 48 -1.46974 12.8075 -3.70419 247 " " " " A 21 0 0 "THR " " HG1" " " 1 0 1 C2 
    3773 48 -2.34401 15.584 -3.87583 247 " " " " A 21 0 0 "THR " HG21 " " 1 0 1 C2 
    3774 48 -3.2661 15.3692 -5.32699 247 " " " " A 21 0 0 "THR " HG22 " " 1 0 1 C2 
    3775 48 -3.53826 14.2753 -4.03641 247 " " " " A 21 0 0 "THR " HG23 " " 1 0 1 C2 
    3776 40 -1.23418 10.8684 -7.3463 248 " " " " A 43 0 0 "LEU " " N  " " " 7 0 1 C2 
    3777 14 -0.257444 10.1675 -8.15204 248 " " " " A 2 0 0 "LEU " " CA " " " 6 0 1 C2 
    3778 14 -1.07023 9.3472 -9.14891 248 " " " " A 2 0 0 "LEU " " C  " " " 6 0 1 C2 
    3779 23 -1.02698 9.56024 -10.356 248 " " " " A 70 0 0 "LEU " " O  " " " 8 0 1 C2 
    3780 14 0.58576 9.25408 -7.26529 248 " " " " A 2 0 0 "LEU " " CB " " " 6 0 1 C2 
    3781 14 1.49848 8.13632 -7.92693 248 " " " " A 2 0 0 "LEU " " CG " " " 6 0 1 C2 
    3782 14 2.48896 8.80493 -8.91449 248 " " " " A 2 0 0 "LEU " " CD1" " " 6 0 1 C2 
    3783 14 2.13738 7.18054 -6.8842 248 " " " " A 2 0 0 "LEU " " CD2" " " 6 0 1 C2 
    3784 48 -2.07811 10.378 -7.08666 248 " " " " A 21 0 0 "LEU " " H  " " " 1 0 1 C2 
    3785 48 0.476996 10.8233 -8.61959 248 " " " " A 21 0 0 "LEU " " HA " " " 1 0 1 C2 
    3786 48 -0.115487 8.68829 -6.65191 248 " " " " A 21 0 0 "LEU " " HB3" " " 1 0 1 C2 
    3787 48 1.18115 9.90629 -6.62636 248 " " " " A 21 0 0 "LEU " " HB2" " " 1 0 1 C2 
    3788 48 0.917343 7.49908 -8.59349 248 " " " " A 21 0 0 "LEU " " HG " " " 1 0 1 C2 
    3789 48 1.82417 9.25916 -9.64923 248 " " " " A 21 0 0 "LEU " HD11 " " 1 0 1 C2 
    3790 48 3.1496 9.52009 -8.42439 248 " " " " A 21 0 0 "LEU " HD12 " " 1 0 1 C2 
    3791 48 3.07917 8.02304 -9.3924 248 " " " " A 21 0 0 "LEU " HD13 " " 1 0 1 C2 
    3792 48 1.37982 6.59279 -6.36578 248 " " " " A 21 0 0 "LEU " HD21 " " 1 0 1 C2 
    3793 48 2.84981 6.58519 -7.45526 248 " " " " A 21 0 0 "LEU " HD22 " " 1 0 1 C2 
    3794 48 2.76771 7.62266 -6.11265 248 " " " " A 21 0 0 "LEU " HD23 " " 1 0 1 C2 
    3795 40 -2.05675 8.48149 -8.63986 249 " " " " A 43 0 0 "ILE " " N  " " " 7 0 1 C2 
    3796 14 -2.8039 7.41066 -9.39527 249 " " " " A 2 0 0 "ILE " " CA " " " 6 0 1 C2 
    3797 14 -4.05204 7.99888 -10.1349 249 " " " " A 2 0 0 "ILE " " C  " " " 6 0 1 C2 
    3798 23 -4.70298 7.39619 -10.9614 249 " " " " A 70 0 0 "ILE " " O  " " " 8 0 1 C2 
    3799 14 -3.02759 6.2401 -8.4038 249 " " " " A 2 0 0 "ILE " " CB " " " 6 0 1 C2 
    3800 14 -1.67847 5.63634 -8.05684 249 " " " " A 2 0 0 "ILE " " CG1" " " 6 0 1 C2 
    3801 14 -3.88991 5.08383 -9.00317 249 " " " " A 2 0 0 "ILE " " CG2" " " 6 0 1 C2 
    3802 14 -1.6391 4.61566 -6.92991 249 " " " " A 2 0 0 "ILE " " CD1" " " 6 0 1 C2 
    3803 48 -2.24414 8.54106 -7.64918 249 " " " " A 21 0 0 "ILE " " H  " " " 1 0 1 C2 
    3804 48 -2.2674 7.00238 -10.2518 249 " " " " A 21 0 0 "ILE " " HA " " " 1 0 1 C2 
    3805 48 -3.541 6.69308 -7.55568 249 " " " " A 21 0 0 "ILE " " HB " " " 1 0 1 C2 
    3806 48 -1.14009 6.50736 -7.68325 249 " " " " A 21 0 0 "ILE " HG13 " " 1 0 1 C2 
    3807 48 -1.13919 5.26614 -8.92875 249 " " " " A 21 0 0 "ILE " HG12 " " 1 0 1 C2 
    3808 48 -3.6095 4.77177 -10.0092 249 " " " " A 21 0 0 "ILE " HG21 " " 1 0 1 C2 
    3809 48 -3.97947 4.17666 -8.40558 249 " " " " A 21 0 0 "ILE " HG22 " " 1 0 1 C2 
    3810 48 -4.90356 5.46601 -9.1238 249 " " " " A 21 0 0 "ILE " HG23 " " 1 0 1 C2 
    3811 48 -2.25639 3.7751 -7.24695 249 " " " " A 21 0 0 "ILE " HD11 " " 1 0 1 C2 
    3812 48 -0.685004 4.09771 -6.83226 249 " " " " A 21 0 0 "ILE " HD12 " " 1 0 1 C2 
    3813 48 -1.96192 5.03472 -5.97688 249 " " " " A 21 0 0 "ILE " HD13 " " 1 0 1 C2 
    3814 40 -4.39295 9.31896 -9.70985 250 " " " " A 43 0 0 "GLY " " N  " " " 7 0 1 C2 
    3815 14 -5.3389 10.0659 -10.5445 250 " " " " A 2 0 0 "GLY " " CA " " " 6 0 1 C2 
    3816 14 -4.63844 11.0246 -11.4431 250 " " " " A 2 0 0 "GLY " " C  " " " 6 0 1 C2 
    3817 23 -4.68458 10.8239 -12.6445 250 " " " " A 70 0 0 "GLY " " O  " " " 8 0 1 C2 
    3818 48 -3.77437 9.71689 -9.01766 250 " " " " A 21 0 0 "GLY " " H  " " " 1 0 1 C2 
    3819 48 -5.98311 10.6586 -9.89504 250 " " " " A 21 0 0 "GLY " " HA3" " " 1 0 1 C2 
    3820 48 -6.03082 9.47798 -11.1475 250 " " " " A 21 0 0 "GLY " " HA2" " " 1 0 1 C2 
    3821 40 -4.06849 12.0458 -10.7997 251 " " " " A 43 0 0 "LEU " " N  " " " 7 0 1 C2 
    3822 14 -3.40361 13.2436 -11.3929 251 " " " " A 2 0 0 "LEU " " CA " " " 6 0 1 C2 
    3823 14 -2.53449 13.0105 -12.6577 251 " " " " A 2 0 0 "LEU " " C  " " " 6 0 1 C2 
    3824 23 -2.87843 13.4603 -13.7879 251 " " " " A 70 0 0 "LEU " " O  " " " 8 0 1 C2 
    3825 14 -2.62971 14.0544 -10.3108 251 " " " " A 2 0 0 "LEU " " CB " " " 6 0 1 C2 
    3826 14 -1.76635 15.3334 -10.7454 251 " " " " A 2 0 0 "LEU " " CG " " " 6 0 1 C2 
    3827 14 -2.57082 16.5268 -11.2164 251 " " " " A 2 0 0 "LEU " " CD1" " " 6 0 1 C2 
    3828 14 -0.786551 15.6541 -9.64014 251 " " " " A 2 0 0 "LEU " " CD2" " " 6 0 1 C2 
    3829 48 -4.20484 12.0795 -9.7995 251 " " " " A 21 0 0 "LEU " " H  " " " 1 0 1 C2 
    3830 48 -4.19922 13.8869 -11.7687 251 " " " " A 21 0 0 "LEU " " HA " " " 1 0 1 C2 
    3831 48 -1.95954 13.3293 -9.84899 251 " " " " A 21 0 0 "LEU " " HB3" " " 1 0 1 C2 
    3832 48 -3.30954 14.3678 -9.51854 251 " " " " A 21 0 0 "LEU " " HB2" " " 1 0 1 C2 
    3833 48 -1.06231 15.0033 -11.5093 251 " " " " A 21 0 0 "LEU " " HG " " " 1 0 1 C2 
    3834 48 -2.76729 16.4719 -12.2872 251 " " " " A 21 0 0 "LEU " HD11 " " 1 0 1 C2 
    3835 48 -3.46743 16.5704 -10.5981 251 " " " " A 21 0 0 "LEU " HD12 " " 1 0 1 C2 
    3836 48 -2.03567 17.4454 -10.9758 251 " " " " A 21 0 0 "LEU " HD13 " " 1 0 1 C2 
    3837 48 -0.225488 14.7536 -9.39029 251 " " " " A 21 0 0 "LEU " HD21 " " 1 0 1 C2 
    3838 48 0.0104948 16.2861 -10.0318 251 " " " " A 21 0 0 "LEU " HD22 " " 1 0 1 C2 
    3839 48 -1.22741 16.1384 -8.76878 251 " " " " A 21 0 0 "LEU " HD23 " " 1 0 1 C2 
    3840 40 -1.54161 12.1644 -12.6 252 " " " " A 43 0 0 "GLY " " N  " " " 7 0 1 C2 
    3841 14 -0.446025 11.9023 -13.5416 252 " " " " A 2 0 0 "GLY " " CA " " " 6 0 1 C2 
    3842 14 -0.946423 10.9468 -14.658 252 " " " " A 2 0 0 "GLY " " C  " " " 6 0 1 C2 
    3843 23 -0.495607 10.9792 -15.7768 252 " " " " A 70 0 0 "GLY " " O  " " " 8 0 1 C2 
    3844 48 -1.70358 11.5037 -11.8535 252 " " " " A 21 0 0 "GLY " " H  " " " 1 0 1 C2 
    3845 48 0.413867 11.4486 -13.0489 252 " " " " A 21 0 0 "GLY " " HA3" " " 1 0 1 C2 
    3846 48 -0.0244733 12.8614 -13.8426 252 " " " " A 21 0 0 "GLY " " HA2" " " 1 0 1 C2 
    3847 40 -1.85645 10.0374 -14.3552 253 " " " " A 43 0 0 "ILE " " N  " " " 7 0 1 C2 
    3848 14 -2.52767 9.06726 -15.1897 253 " " " " A 2 0 0 "ILE " " CA " " " 6 0 1 C2 
    3849 14 -3.60133 9.72914 -16.0964 253 " " " " A 2 0 0 "ILE " " C  " " " 6 0 1 C2 
    3850 23 -3.64474 9.39368 -17.3057 253 " " " " A 70 0 0 "ILE " " O  " " " 8 0 1 C2 
    3851 14 -3.01738 8.06952 -14.1055 253 " " " " A 2 0 0 "ILE " " CB " " " 6 0 1 C2 
    3852 14 -1.87449 7.28626 -13.3625 253 " " " " A 2 0 0 "ILE " " CG1" " " 6 0 1 C2 
    3853 14 -4.07725 7.07991 -14.6905 253 " " " " A 2 0 0 "ILE " " CG2" " " 6 0 1 C2 
    3854 14 -2.25046 5.96076 -12.6225 253 " " " " A 2 0 0 "ILE " " CD1" " " 6 0 1 C2 
    3855 48 -2.23334 10.028 -13.4182 253 " " " " A 21 0 0 "ILE " " H  " " " 1 0 1 C2 
    3856 48 -1.69236 8.60538 -15.716 253 " " " " A 21 0 0 "ILE " " HA " " " 1 0 1 C2 
    3857 48 -3.57844 8.5493 -13.3035 253 " " " " A 21 0 0 "ILE " " HB " " " 1 0 1 C2 
    3858 48 -1.30127 7.9451 -12.7102 253 " " " " A 21 0 0 "ILE " HG13 " " 1 0 1 C2 
    3859 48 -1.12947 6.97878 -14.0963 253 " " " " A 21 0 0 "ILE " HG12 " " 1 0 1 C2 
    3860 48 -3.80628 6.57063 -15.6153 253 " " " " A 21 0 0 "ILE " HG21 " " 1 0 1 C2 
    3861 48 -4.39526 6.35411 -13.942 253 " " " " A 21 0 0 "ILE " HG22 " " 1 0 1 C2 
    3862 48 -5.05236 7.54909 -14.8214 253 " " " " A 21 0 0 "ILE " HG23 " " 1 0 1 C2 
    3863 48 -1.3765 5.64236 -12.0543 253 " " " " A 21 0 0 "ILE " HD11 " " 1 0 1 C2 
    3864 48 -3.14615 5.97287 -12.0015 253 " " " " A 21 0 0 "ILE " HD12 " " 1 0 1 C2 
    3865 48 -2.43521 5.16717 -13.3465 253 " " " " A 21 0 0 "ILE " HD13 " " 1 0 1 C2 
    3866 40 -4.39481 10.6378 -15.4671 254 " " " " A 43 0 0 "ALA " " N  " " " 7 0 1 C2 
    3867 14 -5.3388 11.3941 -16.255 254 " " " " A 2 0 0 "ALA " " CA " " " 6 0 1 C2 
    3868 14 -4.59359 12.2636 -17.2679 254 " " " " A 2 0 0 "ALA " " C  " " " 6 0 1 C2 
    3869 23 -5.19902 12.4507 -18.3475 254 " " " " A 70 0 0 "ALA " " O  " " " 8 0 1 C2 
    3870 14 -6.11794 12.3396 -15.3652 254 " " " " A 2 0 0 "ALA " " CB " " " 6 0 1 C2 
    3871 48 -4.37811 10.7183 -14.4604 254 " " " " A 21 0 0 "ALA " " H  " " " 1 0 1 C2 
    3872 48 -6.01123 10.7666 -16.84 254 " " " " A 21 0 0 "ALA " " HA " " " 1 0 1 C2 
    3873 48 -6.92572 11.7083 -14.9949 254 " " " " A 21 0 0 "ALA " " HB1" " " 1 0 1 C2 
    3874 48 -5.62967 12.6315 -14.4354 254 " " " " A 21 0 0 "ALA " " HB2" " " 1 0 1 C2 
    3875 48 -6.51957 13.2395 -15.831 254 " " " " A 21 0 0 "ALA " " HB3" " " 1 0 1 C2 
    3876 40 -3.48161 12.8576 -16.8854 255 " " " " A 43 0 0 "ILE " " N  " " " 7 0 1 C2 
    3877 14 -2.70894 13.7071 -17.7539 255 " " " " A 2 0 0 "ILE " " CA " " " 6 0 1 C2 
    3878 14 -2.06607 12.8304 -18.8327 255 " " " " A 2 0 0 "ILE " " C  " " " 6 0 1 C2 
    3879 23 -2.20631 13.1041 -20.0274 255 " " " " A 70 0 0 "ILE " " O  " " " 8 0 1 C2 
    3880 14 -1.6941 14.5151 -16.8669 255 " " " " A 2 0 0 "ILE " " CB " " " 6 0 1 C2 
    3881 14 -2.4251 15.6836 -16.0681 255 " " " " A 2 0 0 "ILE " " CG1" " " 6 0 1 C2 
    3882 14 -0.333794 15.0182 -17.4644 255 " " " " A 2 0 0 "ILE " " CG2" " " 6 0 1 C2 
    3883 14 -1.66 16.5319 -15.0937 255 " " " " A 2 0 0 "ILE " " CD1" " " 6 0 1 C2 
    3884 48 -3.15245 12.6473 -15.954 255 " " " " A 21 0 0 "ILE " " H  " " " 1 0 1 C2 
    3885 48 -3.42449 14.3843 -18.2204 255 " " " " A 21 0 0 "ILE " " HA " " " 1 0 1 C2 
    3886 48 -1.37502 13.8673 -16.0504 255 " " " " A 21 0 0 "ILE " " HB " " " 1 0 1 C2 
    3887 48 -3.37376 15.2675 -15.7291 255 " " " " A 21 0 0 "ILE " HG13 " " 1 0 1 C2 
    3888 48 -2.7797 16.3722 -16.8351 255 " " " " A 21 0 0 "ILE " HG12 " " 1 0 1 C2 
    3889 48 -0.372273 16.0456 -17.8265 255 " " " " A 21 0 0 "ILE " HG21 " " 1 0 1 C2 
    3890 48 0.381725 15.0874 -16.6451 255 " " " " A 21 0 0 "ILE " HG22 " " 1 0 1 C2 
    3891 48 -0.0357035 14.5029 -18.3775 255 " " " " A 21 0 0 "ILE " HG23 " " 1 0 1 C2 
    3892 48 -1.20506 15.886 -14.3428 255 " " " " A 21 0 0 "ILE " HD11 " " 1 0 1 C2 
    3893 48 -0.844631 17.0897 -15.5543 255 " " " " A 21 0 0 "ILE " HD12 " " 1 0 1 C2 
    3894 48 -2.23963 17.2607 -14.5272 255 " " " " A 21 0 0 "ILE " HD13 " " 1 0 1 C2 
    3895 40 -1.55624 11.5885 -18.5527 256 " " " " A 43 0 0 "ASH " " N  " " " 7 0 1 C2 
    3896 14 -0.932918 10.6288 -19.5152 256 " " " " A 2 0 0 "ASH " " CA " " " 6 0 1 C2 
    3897 14 -1.99232 9.97979 -20.5035 256 " " " " A 2 0 0 "ASH " " C  " " " 6 0 1 C2 
    3898 23 -1.7907 10.0033 -21.746 256 " " " " A 70 0 0 "ASH " " O  " " " 8 0 1 C2 
    3899 14 -0.394029 9.46084 -18.6542 256 " " " " A 2 0 0 "ASH " " CB " " " 6 0 1 C2 
    3900 14 0.5062 8.5048 -19.4836 256 " " " " A 2 0 0 "ASH " " CG " " " 6 0 1 C2 
    3901 23 0.139651 7.74198 -20.3396 256 " " " " A 70 0 0 "ASH " " OD1" " " 8 0 1 C2 
    3902 23 1.79599 8.57043 -19.0975 256 " " " " A 70 0 0 "ASH " " OD2" " " 8 0 1 C2 
    3903 48 -1.42086 11.4596 -17.5601 256 " " " " A 21 0 0 "ASH " " H  " " " 1 0 1 C2 
    3904 48 -0.12558 11.1755 -20.0024 256 " " " " A 21 0 0 "ASH " " HA " " " 1 0 1 C2 
    3905 48 -1.17502 8.84169 -18.2128 256 " " " " A 21 0 0 "ASH " " HB3" " " 1 0 1 C2 
    3906 48 0.207338 9.69831 -17.7766 256 " " " " A 21 0 0 "ASH " " HB2" " " 1 0 1 C2 
    3907 40 -3.18794 9.57646 -19.985 257 " " " " A 43 0 0 "TYR " " N  " " " 7 0 1 C2 
    3908 14 -4.25159 9.11363 -20.8006 257 " " " " A 2 0 0 "TYR " " CA " " " 6 0 1 C2 
    3909 14 -4.91301 10.2488 -21.6307 257 " " " " A 2 0 0 "TYR " " C  " " " 6 0 1 C2 
    3910 23 -5.54754 9.98422 -22.6458 257 " " " " A 70 0 0 "TYR " " O  " " " 8 0 1 C2 
    3911 14 -5.34734 8.46531 -19.9361 257 " " " " A 2 0 0 "TYR " " CB " " " 6 0 1 C2 
    3912 14 -5.1989 7.15233 -19.1565 257 " " " " A 2 0 0 "TYR " " CG " " " 6 0 1 C2 
    3913 14 -6.33365 6.69781 -18.5089 257 " " " " A 2 0 0 "TYR " " CD1" " " 6 0 1 C2 
    3914 14 -3.98597 6.4604 -19.0249 257 " " " " A 2 0 0 "TYR " " CD2" " " 6 0 1 C2 
    3915 14 -6.27423 5.54146 -17.7097 257 " " " " A 2 0 0 "TYR " " CE1" " " 6 0 1 C2 
    3916 14 -3.95635 5.29998 -18.2736 257 " " " " A 2 0 0 "TYR " " CE2" " " 6 0 1 C2 
    3917 14 -5.08962 4.7853 -17.6819 257 " " " " A 2 0 0 "TYR " " CZ " " " 6 0 1 C2 
    3918 23 -5.05909 3.53972 -17.1373 257 " " " " A 70 0 0 "TYR " " OH " " " 8 0 1 C2 
    3919 48 -3.18777 9.55094 -18.9754 257 " " " " A 21 0 0 "TYR " " H  " " " 1 0 1 C2 
    3920 48 -3.91203 8.34191 -21.4914 257 " " " " A 21 0 0 "TYR " " HA " " " 1 0 1 C2 
    3921 48 -6.24429 8.27975 -20.527 257 " " " " A 21 0 0 "TYR " " HB3" " " 1 0 1 C2 
    3922 48 -5.59472 9.24682 -19.2177 257 " " " " A 21 0 0 "TYR " " HB2" " " 1 0 1 C2 
    3923 48 -7.26039 7.2389 -18.6305 257 " " " " A 21 0 0 "TYR " " HD1" " " 1 0 1 C2 
    3924 48 -3.10812 6.93097 -19.4424 257 " " " " A 21 0 0 "TYR " " HD2" " " 1 0 1 C2 
    3925 48 -7.11843 5.17676 -17.1434 257 " " " " A 21 0 0 "TYR " " HE1" " " 1 0 1 C2 
    3926 48 -3.01369 4.78559 -18.1588 257 " " " " A 21 0 0 "TYR " " HE2" " " 1 0 1 C2 
    3927 48 -4.18515 3.19023 -17.0531 257 " " " " A 21 0 0 "TYR " " HH " " " 1 0 1 C2 
    3928 40 -4.8561 11.536 -21.2573 258 " " " " A 43 0 0 "GLY " " N  " " " 7 0 1 C2 
    3929 14 -5.54839 12.6345 -21.9368 258 " " " " A 2 0 0 "GLY " " CA " " " 6 0 1 C2 
    3930 14 -4.67266 13.2799 -23.1012 258 " " " " A 2 0 0 "GLY " " C  " " " 6 0 1 C2 
    3931 23 -5.22678 13.8175 -24.0379 258 " " " " A 70 0 0 "GLY " " O  " " " 8 0 1 C2 
    3932 48 -4.35174 11.7136 -20.4005 258 " " " " A 21 0 0 "GLY " " H  " " " 1 0 1 C2 
    3933 48 -5.77383 13.4122 -21.207 258 " " " " A 21 0 0 "GLY " " HA3" " " 1 0 1 C2 
    3934 48 -6.47807 12.2719 -22.3753 258 " " " " A 21 0 0 "GLY " " HA2" " " 1 0 1 C2 
    3935 40 -3.33526 13.2459 -23.0516 259 " " " " A 43 0 0 "LEU " " N  " " " 7 0 1 C2 
    3936 14 -2.45592 14.0084 -23.9255 259 " " " " A 2 0 0 "LEU " " CA " " " 6 0 1 C2 
    3937 14 -2.30516 13.1897 -25.2779 259 " " " " A 2 0 0 "LEU " " C  " " " 6 0 1 C2 
    3938 23 -2.24698 13.8165 -26.3515 259 " " " " A 70 0 0 "LEU " " O  " " " 8 0 1 C2 
    3939 14 -1.08885 14.2692 -23.1882 259 " " " " A 2 0 0 "LEU " " CB " " " 6 0 1 C2 
    3940 14 -0.0305949 13.1493 -22.9086 259 " " " " A 2 0 0 "LEU " " CG " " " 6 0 1 C2 
    3941 14 0.805405 12.7714 -24.1434 259 " " " " A 2 0 0 "LEU " " CD1" " " 6 0 1 C2 
    3942 14 1.02472 13.8106 -21.9429 259 " " " " A 2 0 0 "LEU " " CD2" " " 6 0 1 C2 
    3943 48 -2.81611 12.8802 -22.2662 259 " " " " A 21 0 0 "LEU " " H  " " " 1 0 1 C2 
    3944 48 -2.96467 14.9295 -24.2099 259 " " " " A 21 0 0 "LEU " " HA " " " 1 0 1 C2 
    3945 48 -1.37592 14.7228 -22.2396 259 " " " " A 21 0 0 "LEU " " HB3" " " 1 0 1 C2 
    3946 48 -0.570025 15.1103 -23.648 259 " " " " A 21 0 0 "LEU " " HB2" " " 1 0 1 C2 
    3947 48 -0.555719 12.344 -22.3949 259 " " " " A 21 0 0 "LEU " " HG " " " 1 0 1 C2 
    3948 48 0.270615 12.3598 -24.9994 259 " " " " A 21 0 0 "LEU " HD11 " " 1 0 1 C2 
    3949 48 1.31629 13.6461 -24.546 259 " " " " A 21 0 0 "LEU " HD12 " " 1 0 1 C2 
    3950 48 1.60889 12.1034 -23.8331 259 " " " " A 21 0 0 "LEU " HD13 " " 1 0 1 C2 
    3951 48 0.434092 14.1369 -21.0868 259 " " " " A 21 0 0 "LEU " HD21 " " 1 0 1 C2 
    3952 48 1.77683 13.1193 -21.5628 259 " " " " A 21 0 0 "LEU " HD22 " " 1 0 1 C2 
    3953 48 1.49135 14.6644 -22.4342 259 " " " " A 21 0 0 "LEU " HD23 " " 1 0 1 C2 
    3954 40 -2.71481 11.9263 -25.3097 260 " " " " A 43 0 0 "PHE " " N  " " " 7 0 1 C2 
    3955 14 -2.8459 11.0741 -26.474 260 " " " " A 2 0 0 "PHE " " CA " " " 6 0 1 C2 
    3956 14 -4.23138 11.1845 -27.1229 260 " " " " A 2 0 0 "PHE " " C  " " " 6 0 1 C2 
    3957 23 -4.44207 10.6202 -28.2738 260 " " " " A 70 0 0 "PHE " " O  " " " 8 0 1 C2 
    3958 14 -2.60153 9.6155 -25.9813 260 " " " " A 2 0 0 "PHE " " CB " " " 6 0 1 C2 
    3959 14 -1.17952 9.16876 -25.8349 260 " " " " A 2 0 0 "PHE " " CG " " " 6 0 1 C2 
    3960 14 -0.533438 8.50045 -26.8573 260 " " " " A 2 0 0 "PHE " " CD1" " " 6 0 1 C2 
    3961 14 -0.437299 9.51464 -24.6651 260 " " " " A 2 0 0 "PHE " " CD2" " " 6 0 1 C2 
    3962 14 0.842616 8.15526 -26.6709 260 " " " " A 2 0 0 "PHE " " CE1" " " 6 0 1 C2 
    3963 14 0.757745 8.80681 -24.3479 260 " " " " A 2 0 0 "PHE " " CE2" " " 6 0 1 C2 
    3964 14 1.46541 8.2907 -25.4437 260 " " " " A 2 0 0 "PHE " " CZ " " " 6 0 1 C2 
    3965 48 -2.81177 11.5162 -24.3919 260 " " " " A 21 0 0 "PHE " " H  " " " 1 0 1 C2 
    3966 48 -2.06418 11.3357 -27.1871 260 " " " " A 21 0 0 "PHE " " HA " " " 1 0 1 C2 
    3967 48 -3.04714 8.92855 -26.7007 260 " " " " A 21 0 0 "PHE " " HB3" " " 1 0 1 C2 
    3968 48 -3.22583 9.45296 -25.1027 260 " " " " A 21 0 0 "PHE " " HB2" " " 1 0 1 C2 
    3969 48 -1.07793 8.33168 -27.7746 260 " " " " A 21 0 0 "PHE " " HD1" " " 1 0 1 C2 
    3970 48 -0.938101 10.0433 -23.8675 260 " " " " A 21 0 0 "PHE " " HD2" " " 1 0 1 C2 
    3971 48 1.34232 7.81394 -27.5654 260 " " " " A 21 0 0 "PHE " " HE1" " " 1 0 1 C2 
    3972 48 1.08035 8.93442 -23.3251 260 " " " " A 21 0 0 "PHE " " HE2" " " 1 0 1 C2 
    3973 48 2.50751 8.02152 -25.3544 260 " " " " A 21 0 0 "PHE " " HZ " " " 1 0 1 C2 
    3974 40 -5.15536 11.8988 -26.5418 261 " " " " A 43 0 0 "ILE " " N  " " " 7 0 1 C2 
    3975 14 -6.44679 12.2492 -27.0029 261 " " " " A 2 0 0 "ILE " " CA " " " 6 0 1 C2 
    3976 14 -6.22282 13.6381 -27.7659 261 " " " " A 2 0 0 "ILE " " C  " " " 6 0 1 C2 
    3977 23 -6.81925 13.7359 -28.8068 261 " " " " A 70 0 0 "ILE " " O  " " " 8 0 1 C2 
    3978 14 -7.4343 12.4947 -25.8429 261 " " " " A 2 0 0 "ILE " " CB " " " 6 0 1 C2 
    3979 14 -7.78569 11.2117 -25.0344 261 " " " " A 2 0 0 "ILE " " CG1" " " 6 0 1 C2 
    3980 14 -8.69142 13.1771 -26.2585 261 " " " " A 2 0 0 "ILE " " CG2" " " 6 0 1 C2 
    3981 14 -8.54094 10.122 -25.8382 261 " " " " A 2 0 0 "ILE " " CD1" " " 6 0 1 C2 
    3982 48 -4.88721 12.2957 -25.6526 261 " " " " A 21 0 0 "ILE " " H  " " " 1 0 1 C2 
    3983 48 -6.84527 11.5517 -27.7397 261 " " " " A 21 0 0 "ILE " " HA " " " 1 0 1 C2 
    3984 48 -7.1331 13.2756 -25.1445 261 " " " " A 21 0 0 "ILE " " HB " " " 1 0 1 C2 
    3985 48 -8.40441 11.6202 -24.2354 261 " " " " A 21 0 0 "ILE " HG13 " " 1 0 1 C2 
    3986 48 -6.89682 10.7897 -24.5654 261 " " " " A 21 0 0 "ILE " HG12 " " 1 0 1 C2 
    3987 48 -9.42185 13.1203 -25.4515 261 " " " " A 21 0 0 "ILE " HG21 " " 1 0 1 C2 
    3988 48 -8.57887 14.2372 -26.486 261 " " " " A 21 0 0 "ILE " HG22 " " 1 0 1 C2 
    3989 48 -9.13076 12.6916 -27.1299 261 " " " " A 21 0 0 "ILE " HG23 " " 1 0 1 C2 
    3990 48 -7.85551 9.8276 -26.6329 261 " " " " A 21 0 0 "ILE " HD11 " " 1 0 1 C2 
    3991 48 -8.71211 9.3075 -25.1343 261 " " " " A 21 0 0 "ILE " HD12 " " 1 0 1 C2 
    3992 48 -9.52648 10.3688 -26.233 261 " " " " A 21 0 0 "ILE " HD13 " " 1 0 1 C2 
    3993 40 -5.44836 14.5 -27.1745 262 " " " " A 43 0 0 "VAL " " N  " " " 7 0 1 C2 
    3994 14 -5.15546 15.7521 -27.7802 262 " " " " A 2 0 0 "VAL " " CA " " " 6 0 1 C2 
    3995 14 -4.29628 15.6584 -29.0735 262 " " " " A 2 0 0 "VAL " " C  " " " 6 0 1 C2 
    3996 23 -4.60853 16.3686 -30.002 262 " " " " A 70 0 0 "VAL " " O  " " " 8 0 1 C2 
    3997 14 -4.39947 16.6675 -26.7999 262 " " " " A 2 0 0 "VAL " " CB " " " 6 0 1 C2 
    3998 14 -4.11083 18.1159 -27.3247 262 " " " " A 2 0 0 "VAL " " CG1" " " 6 0 1 C2 
    3999 14 -5.18645 16.8431 -25.5444 262 " " " " A 2 0 0 "VAL " " CG2" " " 6 0 1 C2 
    4000 48 -5.10605 14.2961 -26.2464 262 " " " " A 21 0 0 "VAL " " H  " " " 1 0 1 C2 
    4001 48 -6.05424 16.2749 -28.1073 262 " " " " A 21 0 0 "VAL " " HA " " " 1 0 1 C2 
    4002 48 -3.47057 16.1333 -26.6 262 " " " " A 21 0 0 "VAL " " HB " " " 1 0 1 C2 
    4003 48 -3.33008 17.951 -28.0672 262 " " " " A 21 0 0 "VAL " HG11 " " 1 0 1 C2 
    4004 48 -5.05213 18.3916 -27.8001 262 " " " " A 21 0 0 "VAL " HG12 " " 1 0 1 C2 
    4005 48 -3.88561 18.8464 -26.5476 262 " " " " A 21 0 0 "VAL " HG13 " " 1 0 1 C2 
    4006 48 -5.53175 15.9438 -25.0345 262 " " " " A 21 0 0 "VAL " HG21 " " 1 0 1 C2 
    4007 48 -4.62357 17.4638 -24.8473 262 " " " " A 21 0 0 "VAL " HG22 " " 1 0 1 C2 
    4008 48 -6.15602 17.3111 -25.7147 262 " " " " A 21 0 0 "VAL " HG23 " " 1 0 1 C2 
    4009 40 -3.27094 14.7934 -29.2192 263 " " " " A 43 0 0 "SER " " N  " " " 7 0 1 C2 
    4010 14 -2.35117 14.6026 -30.3486 263 " " " " A 2 0 0 "SER " " CA " " " 6 0 1 C2 
    4011 14 -3.03615 13.8014 -31.4532 263 " " " " A 2 0 0 "SER " " C  " " " 6 0 1 C2 
    4012 23 -2.69784 14.1026 -32.6548 263 " " " " A 70 0 0 "SER " " O  " " " 8 0 1 C2 
    4013 14 -1.05855 13.8362 -29.8893 263 " " " " A 2 0 0 "SER " " CB " " " 6 0 1 C2 
    4014 23 -1.50311 12.6329 -29.3066 263 " " " " A 70 0 0 "SER " " OG " " " 8 0 1 C2 
    4015 48 -3.15639 14.2357 -28.385 263 " " " " A 21 0 0 "SER " " H  " " " 1 0 1 C2 
    4016 48 -1.88041 15.4751 -30.8017 263 " " " " A 21 0 0 "SER " " HA " " " 1 0 1 C2 
    4017 48 -0.503208 14.4115 -29.1486 263 " " " " A 21 0 0 "SER " " HB3" " " 1 0 1 C2 
    4018 48 -0.478574 13.5111 -30.7531 263 " " " " A 21 0 0 "SER " " HB2" " " 1 0 1 C2 
    4019 48 -1.01706 11.9938 -29.8049 263 " " " " A 21 0 0 "SER " " HG " " " 1 0 1 C2 
    4020 40 -3.9256 12.8268 -31.1525 264 " " " " A 43 0 0 "ARG " " N  " " " 7 0 1 C2 
    4021 14 -4.79269 12.0979 -32.0465 264 " " " " A 2 0 0 "ARG " " CA " " " 6 0 1 C2 
    4022 14 -5.737 13.1054 -32.7688 264 " " " " A 2 0 0 "ARG " " C  " " " 6 0 1 C2 
    4023 23 -5.74143 13.2303 -33.9553 264 " " " " A 70 0 0 "ARG " " O  " " " 8 0 1 C2 
    4024 14 -5.63263 11.0211 -31.3688 264 " " " " A 2 0 0 "ARG " " CB " " " 6 0 1 C2 
    4025 14 -6.4807 10.1813 -32.3596 264 " " " " A 2 0 0 "ARG " " CG " " " 6 0 1 C2 
    4026 14 -5.68182 9.22257 -33.2422 264 " " " " A 2 0 0 "ARG " " CD " " " 6 0 1 C2 
    4027 40 -5.70204 9.64801 -34.6703 264 " " " " A 43 0 0 "ARG " " NE " " " 7 0 1 C2 
    4028 14 -4.73793 9.42454 -35.5544 264 " " " " A 2 0 0 "ARG " " CZ " " " 6 0 1 C2 
    4029 40 -5.00164 9.63845 -36.7819 264 " " " " A 43 0 0 "ARG " " NH1" " " 7 0 1 C2 
    4030 40 -3.47146 9.07206 -35.2034 264 " " " " A 43 0 0 "ARG " " NH2" " " 7 0 1 C2 
    4031 48 -3.93157 12.6439 -30.1592 264 " " " " A 21 0 0 "ARG " " H  " " " 1 0 1 C2 
    4032 48 -4.13165 11.5501 -32.7181 264 " " " " A 21 0 0 "ARG " " HA " " " 1 0 1 C2 
    4033 48 -6.26503 11.4262 -30.5789 264 " " " " A 21 0 0 "ARG " " HB3" " " 1 0 1 C2 
    4034 48 -5.01836 10.3269 -30.7953 264 " " " " A 21 0 0 "ARG " " HB2" " " 1 0 1 C2 
    4035 48 -7.20663 10.7582 -32.9326 264 " " " " A 21 0 0 "ARG " " HG3" " " 1 0 1 C2 
    4036 48 -7.07198 9.5745 -31.6738 264 " " " " A 21 0 0 "ARG " " HG2" " " 1 0 1 C2 
    4037 48 -6.27202 8.31531 -33.3712 264 " " " " A 21 0 0 "ARG " " HD3" " " 1 0 1 C2 
    4038 48 -4.66545 9.02549 -32.9012 264 " " " " A 21 0 0 "ARG " " HD2" " " 1 0 1 C2 
    4039 48 -6.56551 9.72239 -35.1889 264 " " " " A 21 0 0 "ARG " " HE " " " 1 0 1 C2 
    4040 48 -4.42379 9.41338 -37.5791 264 " " " " A 21 0 0 "ARG " HH12 " " 1 0 1 C2 
    4041 48 -5.96216 9.65675 -37.0936 264 " " " " A 21 0 0 "ARG " HH11 " " 1 0 1 C2 
    4042 48 -2.93191 8.75015 -35.9942 264 " " " " A 21 0 0 "ARG " HH22 " " 1 0 1 C2 
    4043 48 -3.07085 8.98699 -34.2801 264 " " " " A 21 0 0 "ARG " HH21 " " 1 0 1 C2 
    4044 40 -6.43366 13.9857 -31.953 265 " " " " A 43 0 0 "PHE " " N  " " " 7 0 1 C2 
    4045 14 -7.39383 14.9115 -32.4666 265 " " " " A 2 0 0 "PHE " " CA " " " 6 0 1 C2 
    4046 14 -6.79365 15.9434 -33.4769 265 " " " " A 2 0 0 "PHE " " C  " " " 6 0 1 C2 
    4047 23 -7.49754 16.3486 -34.4459 265 " " " " A 70 0 0 "PHE " " O  " " " 8 0 1 C2 
    4048 14 -8.11756 15.6755 -31.2283 265 " " " " A 2 0 0 "PHE " " CB " " " 6 0 1 C2 
    4049 14 -9.07801 16.7279 -31.7306 265 " " " " A 2 0 0 "PHE " " CG " " " 6 0 1 C2 
    4050 14 -10.3863 16.3738 -32.1843 265 " " " " A 2 0 0 "PHE " " CD1" " " 6 0 1 C2 
    4051 14 -8.65846 18.0447 -31.7595 265 " " " " A 2 0 0 "PHE " " CD2" " " 6 0 1 C2 
    4052 14 -11.2168 17.4568 -32.6794 265 " " " " A 2 0 0 "PHE " " CE1" " " 6 0 1 C2 
    4053 14 -9.43963 19.0595 -32.3264 265 " " " " A 2 0 0 "PHE " " CE2" " " 6 0 1 C2 
    4054 14 -10.7405 18.757 -32.7856 265 " " " " A 2 0 0 "PHE " " CZ " " " 6 0 1 C2 
    4055 48 -6.24058 13.9745 -30.9617 265 " " " " A 21 0 0 "PHE " " H  " " " 1 0 1 C2 
    4056 48 -8.09486 14.3677 -33.0998 265 " " " " A 21 0 0 "PHE " " HA " " " 1 0 1 C2 
    4057 48 -7.41857 16.3021 -30.6744 265 " " " " A 21 0 0 "PHE " " HB3" " " 1 0 1 C2 
    4058 48 -8.5876 15.013 -30.5014 265 " " " " A 21 0 0 "PHE " " HB2" " " 1 0 1 C2 
    4059 48 -10.6535 15.3285 -32.1362 265 " " " " A 21 0 0 "PHE " " HD1" " " 1 0 1 C2 
    4060 48 -7.69267 18.3537 -31.3878 265 " " " " A 21 0 0 "PHE " " HD2" " " 1 0 1 C2 
    4061 48 -12.1922 17.2059 -33.0696 265 " " " " A 21 0 0 "PHE " " HE1" " " 1 0 1 C2 
    4062 48 -9.08153 20.0784 -32.3166 265 " " " " A 21 0 0 "PHE " " HE2" " " 1 0 1 C2 
    4063 48 -11.3856 19.4836 -33.2572 265 " " " " A 21 0 0 "PHE " " HZ " " " 1 0 1 C2 
    4064 40 -5.48141 16.2807 -33.4267 266 " " " " A 43 0 0 "ARG " " N  " " " 7 0 1 C2 
    4065 14 -4.81643 17.1711 -34.3451 266 " " " " A 2 0 0 "ARG " " CA " " " 6 0 1 C2 
    4066 14 -4.45681 16.4719 -35.7459 266 " " " " A 2 0 0 "ARG " " C  " " " 6 0 1 C2 
    4067 23 -4.02389 17.1328 -36.6769 266 " " " " A 70 0 0 "ARG " " O  " " " 8 0 1 C2 
    4068 14 -3.48572 17.4846 -33.7426 266 " " " " A 2 0 0 "ARG " " CB " " " 6 0 1 C2 
    4069 14 -3.53522 18.436 -32.541 266 " " " " A 2 0 0 "ARG " " CG " " " 6 0 1 C2 
    4070 14 -2.17268 18.8985 -32.1943 266 " " " " A 2 0 0 "ARG " " CD " " " 6 0 1 C2 
    4071 40 -1.52403 19.7169 -33.2671 266 " " " " A 43 0 0 "ARG " " NE " " " 7 0 1 C2 
    4072 14 -0.235432 19.9953 -33.1433 266 " " " " A 2 0 0 "ARG " " CZ " " " 6 0 1 C2 
    4073 40 0.65114 19.4324 -32.277 266 " " " " A 43 0 0 "ARG " " NH1" " " 7 0 1 C2 
    4074 40 0.178887 20.9319 -33.9276 266 " " " " A 43 0 0 "ARG " " NH2" " " 7 0 1 C2 
    4075 48 -4.93294 15.6945 -32.8138 266 " " " " A 21 0 0 "ARG " " H  " " " 1 0 1 C2 
    4076 48 -5.42525 18.0725 -34.4154 266 " " " " A 21 0 0 "ARG " " HA " " " 1 0 1 C2 
    4077 48 -3.0298 18.1512 -34.4747 266 " " " " A 21 0 0 "ARG " " HB3" " " 1 0 1 C2 
    4078 48 -2.82834 16.6416 -33.5299 266 " " " " A 21 0 0 "ARG " " HB2" " " 1 0 1 C2 
    4079 48 -3.99981 17.898 -31.7147 266 " " " " A 21 0 0 "ARG " " HG3" " " 1 0 1 C2 
    4080 48 -4.09668 19.3495 -32.7369 266 " " " " A 21 0 0 "ARG " " HG2" " " 1 0 1 C2 
    4081 48 -1.51952 18.1744 -31.7073 266 " " " " A 21 0 0 "ARG " " HD3" " " 1 0 1 C2 
    4082 48 -2.20453 19.6716 -31.4266 266 " " " " A 21 0 0 "ARG " " HD2" " " 1 0 1 C2 
    4083 48 -1.97555 20.2044 -34.0277 266 " " " " A 21 0 0 "ARG " " HE " " " 1 0 1 C2 
    4084 48 0.352681 18.6172 -31.7607 266 " " " " A 21 0 0 "ARG " HH12 " " 1 0 1 C2 
    4085 48 1.50586 19.8479 -31.935 266 " " " " A 21 0 0 "ARG " HH11 " " 1 0 1 C2 
    4086 48 1.15067 21.2057 -33.9554 266 " " " " A 21 0 0 "ARG " HH22 " " 1 0 1 C2 
    4087 48 -0.523113 21.4235 -34.4621 266 " " " " A 21 0 0 "ARG " HH21 " " 1 0 1 C2 
    4088 40 -4.42273 15.164 -35.7844 267 " " " " A 43 0 0 "GLU " " N  " " " 7 0 1 C2 
    4089 14 -4.05144 14.2803 -36.9318 267 " " " " A 2 0 0 "GLU " " CA " " " 6 0 1 C2 
    4090 14 -5.29917 13.9889 -37.7214 267 " " " " A 2 0 0 "GLU " " C  " " " 6 0 1 C2 
    4091 23 -5.2401 13.8817 -38.9584 267 " " " " A 70 0 0 "GLU " " O  " " " 8 0 1 C2 
    4092 14 -3.33663 12.9889 -36.4622 267 " " " " A 2 0 0 "GLU " " CB " " " 6 0 1 C2 
    4093 14 -2.6611 12.0447 -37.4012 267 " " " " A 2 0 0 "GLU " " CG " " " 6 0 1 C2 
    4094 14 -1.58102 12.7553 -38.306 267 " " " " A 2 0 0 "GLU " " CD " " " 6 0 1 C2 
    4095 23 -1.04268 13.8496 -37.9997 267 " " " " A 70 0 0 "GLU " " OE1" " " 8 0 1 C2 
    4096 23 -1.08171 12.0292 -39.2443 267 " " " " A 70 0 0 "GLU " " OE2" " " 8 0 1 C2 
    4097 48 -4.7405 14.6355 -34.9846 267 " " " " A 21 0 0 "GLU " " H  " " " 1 0 1 C2 
    4098 48 -3.32112 14.8348 -37.5211 267 " " " " A 21 0 0 "GLU " " HA " " " 1 0 1 C2 
    4099 48 -4.11 12.4373 -35.9276 267 " " " " A 21 0 0 "GLU " " HB3" " " 1 0 1 C2 
    4100 48 -2.65864 13.3319 -35.6807 267 " " " " A 21 0 0 "GLU " " HB2" " " 1 0 1 C2 
    4101 48 -3.44976 11.6261 -38.0264 267 " " " " A 21 0 0 "GLU " " HG3" " " 1 0 1 C2 
    4102 48 -2.10771 11.2216 -36.9492 267 " " " " A 21 0 0 "GLU " " HG2" " " 1 0 1 C2 
    4103 40 -6.47177 13.8941 -37.0786 268 " " " " A 43 0 0 "GLU " " N  " " " 7 0 1 C2 
    4104 14 -7.80157 13.7573 -37.6004 268 " " " " A 2 0 0 "GLU " " CA " " " 6 0 1 C2 
    4105 14 -8.35223 15.0293 -38.2491 268 " " " " A 2 0 0 "GLU " " C  " " " 6 0 1 C2 
    4106 23 -8.98701 15.0114 -39.3191 268 " " " " A 70 0 0 "GLU " " O  " " " 8 0 1 C2 
    4107 14 -8.62327 13.2576 -36.4478 268 " " " " A 2 0 0 "GLU " " CB " " " 6 0 1 C2 
    4108 14 -8.32115 11.8582 -35.807 268 " " " " A 2 0 0 "GLU " " CG " " " 6 0 1 C2 
    4109 14 -8.42031 10.6758 -36.7773 268 " " " " A 2 0 0 "GLU " " CD " " " 6 0 1 C2 
    4110 23 -7.75875 9.64161 -36.5005 268 " " " " A 70 0 0 "GLU " " OE1" " " 8 0 1 C2 
    4111 23 -9.29698 10.7453 -37.6757 268 " " " " A 70 0 0 "GLU " " OE2" " " 8 0 1 C2 
    4112 48 -6.45248 14.1326 -36.0974 268 " " " " A 21 0 0 "GLU " " H  " " " 1 0 1 C2 
    4113 48 -7.61084 12.9067 -38.2549 268 " " " " A 21 0 0 "GLU " " HA " " " 1 0 1 C2 
    4114 48 -9.60093 13.1158 -36.9084 268 " " " " A 21 0 0 "GLU " " HB3" " " 1 0 1 C2 
    4115 48 -8.72249 14.01 -35.6654 268 " " " " A 21 0 0 "GLU " " HB2" " " 1 0 1 C2 
    4116 48 -9.03197 11.6165 -35.0168 268 " " " " A 21 0 0 "GLU " " HG3" " " 1 0 1 C2 
    4117 48 -7.32463 11.8233 -35.3668 268 " " " " A 21 0 0 "GLU " " HG2" " " 1 0 1 C2 
    4118 40 -8.02439 16.279 -37.6977 269 " " " " A 43 0 0 "ILE " " N  " " " 7 0 1 C2 
    4119 14 -8.57161 17.5715 -38.1666 269 " " " " A 2 0 0 "ILE " " CA " " " 6 0 1 C2 
    4120 14 -7.77451 18.0526 -39.2984 269 " " " " A 2 0 0 "ILE " " C  " " " 6 0 1 C2 
    4121 23 -8.15418 18.9973 -39.9133 269 " " " " A 70 0 0 "ILE " " O  " " " 8 0 1 C2 
    4122 14 -8.63229 18.763 -37.1573 269 " " " " A 2 0 0 "ILE " " CB " " " 6 0 1 C2 
    4123 14 -7.305 19.0857 -36.5664 269 " " " " A 2 0 0 "ILE " " CG1" " " 6 0 1 C2 
    4124 14 -9.75979 18.3752 -36.1077 269 " " " " A 2 0 0 "ILE " " CG2" " " 6 0 1 C2 
    4125 14 -7.29858 20.268 -35.5058 269 " " " " A 2 0 0 "ILE " " CD1" " " 6 0 1 C2 
    4126 48 -7.27648 16.2211 -37.0214 269 " " " " A 21 0 0 "ILE " " H  " " " 1 0 1 C2 
    4127 48 -9.54879 17.3421 -38.5915 269 " " " " A 21 0 0 "ILE " " HA " " " 1 0 1 C2 
    4128 48 -8.98021 19.6416 -37.7006 269 " " " " A 21 0 0 "ILE " " HB " " " 1 0 1 C2 
    4129 48 -6.45631 19.2394 -37.2328 269 " " " " A 21 0 0 "ILE " HG13 " " 1 0 1 C2 
    4130 48 -6.85289 18.2079 -36.1047 269 " " " " A 21 0 0 "ILE " HG12 " " 1 0 1 C2 
    4131 48 -9.33603 17.5456 -35.5418 269 " " " " A 21 0 0 "ILE " HG21 " " 1 0 1 C2 
    4132 48 -9.8819 19.1024 -35.305 269 " " " " A 21 0 0 "ILE " HG22 " " 1 0 1 C2 
    4133 48 -10.7039 18.0337 -36.5322 269 " " " " A 21 0 0 "ILE " HG23 " " 1 0 1 C2 
    4134 48 -7.67398 21.2126 -35.8993 269 " " " " A 21 0 0 "ILE " HD11 " " 1 0 1 C2 
    4135 48 -7.8098 20.0119 -34.5778 269 " " " " A 21 0 0 "ILE " HD12 " " 1 0 1 C2 
    4136 48 -6.27891 20.4496 -35.1662 269 " " " " A 21 0 0 "ILE " HD13 " " 1 0 1 C2 
    4137 40 -6.53547 17.6088 -39.4055 270 " " " " A 43 0 0 "ALA " " N  " " " 7 0 1 C2 
    4138 14 -5.56579 17.9315 -40.4471 270 " " " " A 2 0 0 "ALA " " CA " " " 6 0 1 C2 
    4139 14 -5.96988 17.2695 -41.7647 270 " " " " A 2 0 0 "ALA " " C  " " " 6 0 1 C2 
    4140 23 -5.57043 17.749 -42.8353 270 " " " " A 70 0 0 "ALA " " O  " " " 8 0 1 C2 
    4141 14 -4.08297 17.4007 -40.0365 270 " " " " A 2 0 0 "ALA " " CB " " " 6 0 1 C2 
    4142 48 -6.20378 16.8595 -38.8151 270 " " " " A 21 0 0 "ALA " " H  " " " 1 0 1 C2 
    4143 48 -5.40491 19.0049 -40.5468 270 " " " " A 21 0 0 "ALA " " HA " " " 1 0 1 C2 
    4144 48 -4.00823 16.3175 -39.9416 270 " " " " A 21 0 0 "ALA " " HB1" " " 1 0 1 C2 
    4145 48 -3.33294 17.6735 -40.7788 270 " " " " A 21 0 0 "ALA " " HB2" " " 1 0 1 C2 
    4146 48 -3.70537 17.7187 -39.0646 270 " " " " A 21 0 0 "ALA " " HB3" " " 1 0 1 C2 
    4147 40 -6.88957 16.2636 -41.7695 271 " " " " A 43 0 0 "GLU " " N  " " " 7 0 1 C2 
    4148 14 -7.58 15.7491 -42.9332 271 " " " " A 2 0 0 "GLU " " CA " " " 6 0 1 C2 
    4149 14 -8.87013 16.6014 -43.2463 271 " " " " A 2 0 0 "GLU " " C  " " " 6 0 1 C2 
    4150 23 -9.08573 17.6861 -42.7348 271 " " " " A 70 0 0 "GLU " " O  " " " 8 0 1 C2 
    4151 14 -8.07734 14.3125 -42.6453 271 " " " " A 2 0 0 "GLU " " CB " " " 6 0 1 C2 
    4152 14 -7.08823 13.1874 -42.3681 271 " " " " A 2 0 0 "GLU " " CG " " " 6 0 1 C2 
    4153 14 -6.13824 13.0205 -43.4896 271 " " " " A 2 0 0 "GLU " " CD " " " 6 0 1 C2 
    4154 23 -6.06692 11.8441 -43.9633 271 " " " " A 70 0 0 "GLU " " OE1" " " 8 0 1 C2 
    4155 23 -5.39078 13.9208 -43.8424 271 " " " " A 70 0 0 "GLU " " OE2" " " 8 0 1 C2 
    4156 48 -7.24729 16.039 -40.8521 271 " " " " A 21 0 0 "GLU " " H  " " " 1 0 1 C2 
    4157 48 -6.89223 15.8063 -43.7769 271 " " " " A 21 0 0 "GLU " " HA " " " 1 0 1 C2 
    4158 48 -8.68954 14.0175 -43.4975 271 " " " " A 21 0 0 "GLU " " HB3" " " 1 0 1 C2 
    4159 48 -8.7862 14.3543 -41.8183 271 " " " " A 21 0 0 "GLU " " HB2" " " 1 0 1 C2 
    4160 48 -7.5725 12.2275 -42.1885 271 " " " " A 21 0 0 "GLU " " HG3" " " 1 0 1 C2 
    4161 48 -6.5218 13.4402 -41.4718 271 " " " " A 21 0 0 "GLU " " HG2" " " 1 0 1 C2 
    4162 40 -9.62585 16.2031 -44.2495 272 " " " " A 43 0 0 "GLY " " N  " " " 7 0 1 C2 
    4163 14 -10.6782 16.9766 -44.9716 272 " " " " A 2 0 0 "GLY " " CA " " " 6 0 1 C2 
    4164 14 -12.0744 16.7467 -44.3717 272 " " " " A 2 0 0 "GLY " " C  " " " 6 0 1 C2 
    4165 23 -12.9816 16.9791 -45.1583 272 " " " " A 70 0 0 "GLY " " O  " " " 8 0 1 C2 
    4166 48 -9.45521 15.2534 -44.5479 272 " " " " A 21 0 0 "GLY " " H  " " " 1 0 1 C2 
    4167 48 -10.5574 16.6822 -46.0142 272 " " " " A 21 0 0 "GLY " " HA3" " " 1 0 1 C2 
    4168 48 -10.388 18.0255 -44.9109 272 " " " " A 21 0 0 "GLY " " HA2" " " 1 0 1 C2 
    4169 40 -12.1492 16.468 -43.0882 273 " " " " A 43 0 0 "TYR " " N  " " " 7 0 1 C2 
    4170 14 -13.3113 16.0594 -42.3216 273 " " " " A 2 0 0 "TYR " " CA " " " 6 0 1 C2 
    4171 14 -13.3224 16.8073 -40.9693 273 " " " " A 2 0 0 "TYR " " C  " " " 6 0 1 C2 
    4172 23 -12.3205 17.2355 -40.4281 273 " " " " A 70 0 0 "TYR " " O  " " " 8 0 1 C2 
    4173 14 -13.5349 14.5347 -42.2035 273 " " " " A 2 0 0 "TYR " " CB " " " 6 0 1 C2 
    4174 14 -12.3934 13.6664 -41.741 273 " " " " A 2 0 0 "TYR " " CG " " " 6 0 1 C2 
    4175 14 -11.6195 12.9894 -42.7106 273 " " " " A 2 0 0 "TYR " " CD1" " " 6 0 1 C2 
    4176 14 -12.1979 13.4979 -40.3479 273 " " " " A 2 0 0 "TYR " " CD2" " " 6 0 1 C2 
    4177 14 -10.564 12.1927 -42.226 273 " " " " A 2 0 0 "TYR " " CE1" " " 6 0 1 C2 
    4178 14 -11.1099 12.7621 -39.8751 273 " " " " A 2 0 0 "TYR " " CE2" " " 6 0 1 C2 
    4179 14 -10.26 12.1259 -40.8142 273 " " " " A 2 0 0 "TYR " " CZ " " " 6 0 1 C2 
    4180 23 -9.19429 11.5138 -40.3486 273 " " " " A 70 0 0 "TYR " " OH " " " 8 0 1 C2 
    4181 48 -11.2232 16.3883 -42.6928 273 " " " " A 21 0 0 "TYR " " H  " " " 1 0 1 C2 
    4182 48 -14.1815 16.4755 -42.8292 273 " " " " A 21 0 0 "TYR " " HA " " " 1 0 1 C2 
    4183 48 -13.8118 14.2538 -43.2197 273 " " " " A 21 0 0 "TYR " " HB3" " " 1 0 1 C2 
    4184 48 -14.3974 14.306 -41.5775 273 " " " " A 21 0 0 "TYR " " HB2" " " 1 0 1 C2 
    4185 48 -11.7928 13.1149 -43.7692 273 " " " " A 21 0 0 "TYR " " HD1" " " 1 0 1 C2 
    4186 48 -12.8029 13.9519 -39.577 273 " " " " A 21 0 0 "TYR " " HD2" " " 1 0 1 C2 
    4187 48 -9.9901 11.6632 -42.9721 273 " " " " A 21 0 0 "TYR " " HE1" " " 1 0 1 C2 
    4188 48 -11.0784 12.4723 -38.8352 273 " " " " A 21 0 0 "TYR " " HE2" " " 1 0 1 C2 
    4189 48 -9.36869 11.1809 -39.4816 273 " " " " A 21 0 0 "TYR " " HH " " " 1 0 1 C2 
    4190 40 -14.542 16.9778 -40.5101 274 " " " " A 43 0 0 "ASP " " N  " " " 7 0 1 C2 
    4191 14 -14.9625 17.8853 -39.4753 274 " " " " A 2 0 0 "ASP " " CA " " " 6 0 1 C2 
    4192 14 -14.7409 17.3329 -38.0446 274 " " " " A 2 0 0 "ASP " " C  " " " 6 0 1 C2 
    4193 23 -14.4752 16.1628 -37.8793 274 " " " " A 70 0 0 "ASP " " O  " " " 8 0 1 C2 
    4194 14 -16.3544 18.3872 -39.7498 274 " " " " A 2 0 0 "ASP " " CB " " " 6 0 1 C2 
    4195 14 -17.534 17.7315 -39.0511 274 " " " " A 2 0 0 "ASP " " CG " " " 6 0 1 C2 
    4196 23 -18.337 17.0772 -39.7462 274 " " " " A 70 0 0 "ASP " " OD1" " " 8 0 1 C2 
    4197 23 -17.7395 17.968 -37.8153 274 " " " " A 70 0 0 "ASP " " OD2" " " 8 0 1 C2 
    4198 48 -15.2478 16.4952 -41.0478 274 " " " " A 21 0 0 "ASP " " H  " " " 1 0 1 C2 
    4199 48 -14.3686 18.7936 -39.5774 274 " " " " A 21 0 0 "ASP " " HA " " " 1 0 1 C2 
    4200 48 -16.583 18.6493 -40.7829 274 " " " " A 21 0 0 "ASP " " HB3" " " 1 0 1 C2 
    4201 48 -16.4247 19.3004 -39.1589 274 " " " " A 21 0 0 "ASP " " HB2" " " 1 0 1 C2 
    4202 40 -14.7906 18.2933 -37.0793 275 " " " " A 43 0 0 "THR " " N  " " " 7 0 1 C2 
    4203 14 -14.6538 18.0777 -35.6001 275 " " " " A 2 0 0 "THR " " CA " " " 6 0 1 C2 
    4204 14 -15.448 16.8895 -35.0617 275 " " " " A 2 0 0 "THR " " C  " " " 6 0 1 C2 
    4205 23 -14.901 16.1487 -34.2617 275 " " " " A 70 0 0 "THR " " O  " " " 8 0 1 C2 
    4206 14 -14.8882 19.3845 -34.8564 275 " " " " A 2 0 0 "THR " " CB " " " 6 0 1 C2 
    4207 23 -13.9693 20.3996 -35.3121 275 " " " " A 70 0 0 "THR " " OG1" " " 8 0 1 C2 
    4208 14 -14.6144 19.1172 -33.3554 275 " " " " A 2 0 0 "THR " " CG2" " " 6 0 1 C2 
    4209 48 -14.8321 19.2494 -37.4023 275 " " " " A 21 0 0 "THR " " H  " " " 1 0 1 C2 
    4210 48 -13.6013 17.8923 -35.386 275 " " " " A 21 0 0 "THR " " HA " " " 1 0 1 C2 
    4211 48 -15.9152 19.658 -35.0985 275 " " " " A 21 0 0 "THR " " HB " " " 1 0 1 C2 
    4212 48 -14.0646 20.5348 -36.2426 275 " " " " A 21 0 0 "THR " " HG1" " " 1 0 1 C2 
    4213 48 -15.2042 18.4451 -32.7321 275 " " " " A 21 0 0 "THR " HG21 " " 1 0 1 C2 
    4214 48 -13.5441 18.9428 -33.2455 275 " " " " A 21 0 0 "THR " HG22 " " 1 0 1 C2 
    4215 48 -14.8291 20.0593 -32.8509 275 " " " " A 21 0 0 "THR " HG23 " " 1 0 1 C2 
    4216 40 -16.6696 16.6838 -35.5419 276 " " " " A 43 0 0 "GLU " " N  " " " 7 0 1 C2 
    4217 14 -17.4877 15.474 -35.2198 276 " " " " A 2 0 0 "GLU " " CA " " " 6 0 1 C2 
    4218 14 -16.7763 14.2111 -35.7142 276 " " " " A 2 0 0 "GLU " " C  " " " 6 0 1 C2 
    4219 23 -16.6985 13.2117 -34.9548 276 " " " " A 70 0 0 "GLU " " O  " " " 8 0 1 C2 
    4220 14 -18.8774 15.6353 -35.7802 276 " " " " A 2 0 0 "GLU " " CB " " " 6 0 1 C2 
    4221 14 -19.9826 14.6888 -35.3069 276 " " " " A 2 0 0 "GLU " " CG " " " 6 0 1 C2 
    4222 14 -20.0186 13.3594 -36.0752 276 " " " " A 2 0 0 "GLU " " CD " " " 6 0 1 C2 
    4223 23 -19.9082 13.5811 -37.2971 276 " " " " A 70 0 0 "GLU " " OE1" " " 8 0 1 C2 
    4224 23 -20.0755 12.2607 -35.4632 276 " " " " A 70 0 0 "GLU " " OE2" " " 8 0 1 C2 
    4225 48 -17.0051 17.2926 -36.2746 276 " " " " A 21 0 0 "GLU " " H  " " " 1 0 1 C2 
    4226 48 -17.6005 15.4262 -34.1367 276 " " " " A 21 0 0 "GLU " " HA " " " 1 0 1 C2 
    4227 48 -18.9005 15.776 -36.8608 276 " " " " A 21 0 0 "GLU " " HB3" " " 1 0 1 C2 
    4228 48 -19.2623 16.6171 -35.5043 276 " " " " A 21 0 0 "GLU " " HB2" " " 1 0 1 C2 
    4229 48 -20.9164 15.2398 -35.4186 276 " " " " A 21 0 0 "GLU " " HG3" " " 1 0 1 C2 
    4230 48 -20.006 14.5183 -34.2306 276 " " " " A 21 0 0 "GLU " " HG2" " " 1 0 1 C2 
    4231 40 -16.3626 14.0932 -36.9695 277 " " " " A 43 0 0 "ALA " " N  " " " 7 0 1 C2 
    4232 14 -15.6462 12.8764 -37.4227 277 " " " " A 2 0 0 "ALA " " CA " " " 6 0 1 C2 
    4233 14 -14.3023 12.7495 -36.6284 277 " " " " A 2 0 0 "ALA " " C  " " " 6 0 1 C2 
    4234 23 -13.9915 11.7019 -36.1752 277 " " " " A 70 0 0 "ALA " " O  " " " 8 0 1 C2 
    4235 14 -15.4007 13.0201 -38.9704 277 " " " " A 2 0 0 "ALA " " CB " " " 6 0 1 C2 
    4236 48 -16.53 14.8578 -37.6079 277 " " " " A 21 0 0 "ALA " " H  " " " 1 0 1 C2 
    4237 48 -16.1663 11.9289 -37.2815 277 " " " " A 21 0 0 "ALA " " HA " " " 1 0 1 C2 
    4238 48 -14.9819 14.0207 -39.0779 277 " " " " A 21 0 0 "ALA " " HB1" " " 1 0 1 C2 
    4239 48 -14.5942 12.4136 -39.3826 277 " " " " A 21 0 0 "ALA " " HB2" " " 1 0 1 C2 
    4240 48 -16.2606 12.8351 -39.6142 277 " " " " A 21 0 0 "ALA " " HB3" " " 1 0 1 C2 
    4241 40 -13.5154 13.793 -36.509 278 " " " " A 43 0 0 "ALA " " N  " " " 7 0 1 C2 
    4242 14 -12.1914 13.8788 -35.8508 278 " " " " A 2 0 0 "ALA " " CA " " " 6 0 1 C2 
    4243 14 -12.2251 13.4717 -34.3622 278 " " " " A 2 0 0 "ALA " " C  " " " 6 0 1 C2 
    4244 23 -11.2963 12.821 -33.9225 278 " " " " A 70 0 0 "ALA " " O  " " " 8 0 1 C2 
    4245 14 -11.628 15.2763 -36.0276 278 " " " " A 2 0 0 "ALA " " CB " " " 6 0 1 C2 
    4246 48 -13.989 14.619 -36.8461 278 " " " " A 21 0 0 "ALA " " H  " " " 1 0 1 C2 
    4247 48 -11.5423 13.1662 -36.3597 278 " " " " A 21 0 0 "ALA " " HA " " " 1 0 1 C2 
    4248 48 -11.065 15.3599 -36.9572 278 " " " " A 21 0 0 "ALA " " HB1" " " 1 0 1 C2 
    4249 48 -12.4032 16.0421 -36.0556 278 " " " " A 21 0 0 "ALA " " HB2" " " 1 0 1 C2 
    4250 48 -10.9334 15.5983 -35.2517 278 " " " " A 21 0 0 "ALA " " HB3" " " 1 0 1 C2 
    4251 40 -13.1991 13.9321 -33.5532 279 " " " " A 43 0 0 "VAL " " N  " " " 7 0 1 C2 
    4252 14 -13.3737 13.5351 -32.18 279 " " " " A 2 0 0 "VAL " " CA " " " 6 0 1 C2 
    4253 14 -13.9226 12.1192 -32.0938 279 " " " " A 2 0 0 "VAL " " C  " " " 6 0 1 C2 
    4254 23 -13.4858 11.383 -31.2178 279 " " " " A 70 0 0 "VAL " " O  " " " 8 0 1 C2 
    4255 14 -14.2607 14.4676 -31.3431 279 " " " " A 2 0 0 "VAL " " CB " " " 6 0 1 C2 
    4256 14 -15.7621 14.1932 -31.5857 279 " " " " A 2 0 0 "VAL " " CG1" " " 6 0 1 C2 
    4257 14 -13.9992 14.3244 -29.8161 279 " " " " A 2 0 0 "VAL " " CG2" " " 6 0 1 C2 
    4258 48 -13.9608 14.4672 -33.9452 279 " " " " A 21 0 0 "VAL " " H  " " " 1 0 1 C2 
    4259 48 -12.3417 13.4639 -31.8365 279 " " " " A 21 0 0 "VAL " " HA " " " 1 0 1 C2 
    4260 48 -13.915 15.4891 -31.5019 279 " " " " A 21 0 0 "VAL " " HB " " " 1 0 1 C2 
    4261 48 -16.1332 13.2508 -31.1829 279 " " " " A 21 0 0 "VAL " HG11 " " 1 0 1 C2 
    4262 48 -16.2436 14.8822 -30.8917 279 " " " " A 21 0 0 "VAL " HG12 " " 1 0 1 C2 
    4263 48 -16.1055 14.5208 -32.567 279 " " " " A 21 0 0 "VAL " HG13 " " 1 0 1 C2 
    4264 48 -14.5584 15.0947 -29.2852 279 " " " " A 21 0 0 "VAL " HG21 " " 1 0 1 C2 
    4265 48 -14.3094 13.3426 -29.4584 279 " " " " A 21 0 0 "VAL " HG22 " " 1 0 1 C2 
    4266 48 -12.9621 14.5627 -29.58 279 " " " " A 21 0 0 "VAL " HG23 " " 1 0 1 C2 
    4267 40 -14.7965 11.6853 -32.9774 280 " " " " A 43 0 0 "ARG " " N  " " " 7 0 1 C2 
    4268 14 -15.3844 10.3729 -33.1134 280 " " " " A 2 0 0 "ARG " " CA " " " 6 0 1 C2 
    4269 14 -14.3763 9.29159 -33.4326 280 " " " " A 2 0 0 "ARG " " C  " " " 6 0 1 C2 
    4270 23 -14.2592 8.26322 -32.7216 280 " " " " A 70 0 0 "ARG " " O  " " " 8 0 1 C2 
    4271 14 -16.5279 10.308 -34.0623 280 " " " " A 2 0 0 "ARG " " CB " " " 6 0 1 C2 
    4272 14 -17.0069 8.8991 -34.5786 280 " " " " A 2 0 0 "ARG " " CG " " " 6 0 1 C2 
    4273 14 -18.4412 8.97416 -35.2343 280 " " " " A 2 0 0 "ARG " " CD " " " 6 0 1 C2 
    4274 40 -18.726 10.133 -36.1213 280 " " " " A 43 0 0 "ARG " " NE " " " 7 0 1 C2 
    4275 14 -18.2638 10.3246 -37.399 280 " " " " A 2 0 0 "ARG " " CZ " " " 6 0 1 C2 
    4276 40 -18.6565 11.3687 -38.0987 280 " " " " A 43 0 0 "ARG " " NH1" " " 7 0 1 C2 
    4277 40 -17.5814 9.41305 -38.1 280 " " " " A 43 0 0 "ARG " " NH2" " " 7 0 1 C2 
    4278 48 -15.09 12.4411 -33.5797 280 " " " " A 21 0 0 "ARG " " H  " " " 1 0 1 C2 
    4279 48 -15.6998 10.1438 -32.0956 280 " " " " A 21 0 0 "ARG " " HA " " " 1 0 1 C2 
    4280 48 -16.1664 10.8681 -34.9246 280 " " " " A 21 0 0 "ARG " " HB3" " " 1 0 1 C2 
    4281 48 -17.3832 10.7555 -33.5561 280 " " " " A 21 0 0 "ARG " " HB2" " " 1 0 1 C2 
    4282 48 -17.078 8.0756 -33.868 280 " " " " A 21 0 0 "ARG " " HG3" " " 1 0 1 C2 
    4283 48 -16.3145 8.58698 -35.3604 280 " " " " A 21 0 0 "ARG " " HG2" " " 1 0 1 C2 
    4284 48 -19.1914 8.96856 -34.4436 280 " " " " A 21 0 0 "ARG " " HD3" " " 1 0 1 C2 
    4285 48 -18.7243 8.08019 -35.79 280 " " " " A 21 0 0 "ARG " " HD2" " " 1 0 1 C2 
    4286 48 -19.119 10.8449 -35.5223 280 " " " " A 21 0 0 "ARG " " HE " " " 1 0 1 C2 
    4287 48 -18.5132 11.5528 -39.0813 280 " " " " A 21 0 0 "ARG " HH12 " " 1 0 1 C2 
    4288 48 -19.0905 12.1482 -37.6252 280 " " " " A 21 0 0 "ARG " HH11 " " 1 0 1 C2 
    4289 48 -17.4483 8.47129 -37.7602 280 " " " " A 21 0 0 "ARG " HH22 " " 1 0 1 C2 
    4290 48 -17.6624 9.55621 -39.0965 280 " " " " A 21 0 0 "ARG " HH21 " " 1 0 1 C2 
    4291 40 -13.5149 9.45199 -34.4408 281 " " " " A 43 0 0 "ARG " " N  " " " 7 0 1 C2 
    4292 14 -12.4801 8.5772 -34.8133 281 " " " " A 2 0 0 "ARG " " CA " " " 6 0 1 C2 
    4293 14 -11.3435 8.56363 -33.7669 281 " " " " A 2 0 0 "ARG " " C  " " " 6 0 1 C2 
    4294 23 -10.8053 7.47888 -33.5606 281 " " " " A 70 0 0 "ARG " " O  " " " 8 0 1 C2 
    4295 14 -11.8994 8.90321 -36.2148 281 " " " " A 2 0 0 "ARG " " CB " " " 6 0 1 C2 
    4296 14 -12.8651 8.72739 -37.3426 281 " " " " A 2 0 0 "ARG " " CG " " " 6 0 1 C2 
    4297 14 -12.2418 9.15708 -38.6436 281 " " " " A 2 0 0 "ARG " " CD " " " 6 0 1 C2 
    4298 40 -11.5675 8.10863 -39.4004 281 " " " " A 43 0 0 "ARG " " NE " " " 7 0 1 C2 
    4299 14 -10.273 7.77452 -39.488 281 " " " " A 2 0 0 "ARG " " CZ " " " 6 0 1 C2 
    4300 40 -9.97302 6.66149 -40.1027 281 " " " " A 43 0 0 "ARG " " NH1" " " 7 0 1 C2 
    4301 40 -9.35626 8.52287 -38.9595 281 " " " " A 43 0 0 "ARG " " NH2" " " 7 0 1 C2 
    4302 48 -13.5759 10.4118 -34.7494 281 " " " " A 21 0 0 "ARG " " H  " " " 1 0 1 C2 
    4303 48 -12.7594 7.52637 -34.7366 281 " " " " A 21 0 0 "ARG " " HA " " " 1 0 1 C2 
    4304 48 -10.9543 8.47142 -36.5441 281 " " " " A 21 0 0 "ARG " " HB3" " " 1 0 1 C2 
    4305 48 -11.6531 9.96351 -36.1585 281 " " " " A 21 0 0 "ARG " " HB2" " " 1 0 1 C2 
    4306 48 -13.7837 9.28594 -37.1628 281 " " " " A 21 0 0 "ARG " " HG3" " " 1 0 1 C2 
    4307 48 -13.1765 7.68339 -37.3778 281 " " " " A 21 0 0 "ARG " " HG2" " " 1 0 1 C2 
    4308 48 -11.5925 10.0077 -38.4363 281 " " " " A 21 0 0 "ARG " " HD3" " " 1 0 1 C2 
    4309 48 -13.041 9.49621 -39.3026 281 " " " " A 21 0 0 "ARG " " HD2" " " 1 0 1 C2 
    4310 48 -12.1575 7.57241 -40.0205 281 " " " " A 21 0 0 "ARG " " HE " " " 1 0 1 C2 
    4311 48 -9.10129 6.30012 -40.4627 281 " " " " A 21 0 0 "ARG " HH12 " " 1 0 1 C2 
    4312 48 -10.6535 5.98095 -40.4092 281 " " " " A 21 0 0 "ARG " HH11 " " 1 0 1 C2 
    4313 48 -9.52152 9.31108 -38.35 281 " " " " A 21 0 0 "ARG " HH22 " " 1 0 1 C2 
    4314 48 -8.4127 8.16489 -38.919 281 " " " " A 21 0 0 "ARG " HH21 " " 1 0 1 C2 
    4315 40 -11.111 9.73795 -33.0688 282 " " " " A 43 0 0 "THR " " N  " " " 7 0 1 C2 
    4316 14 -10.2883 9.78285 -31.7949 282 " " " " A 2 0 0 "THR " " CA " " " 6 0 1 C2 
    4317 14 -10.8259 8.82321 -30.7573 282 " " " " A 2 0 0 "THR " " C  " " " 6 0 1 C2 
    4318 23 -10.1059 8.00129 -30.2086 282 " " " " A 70 0 0 "THR " " O  " " " 8 0 1 C2 
    4319 14 -10.2216 11.2528 -31.25 282 " " " " A 2 0 0 "THR " " CB " " " 6 0 1 C2 
    4320 23 -9.38746 11.9483 -32.1831 282 " " " " A 70 0 0 "THR " " OG1" " " 8 0 1 C2 
    4321 14 -9.50988 11.5199 -29.9076 282 " " " " A 2 0 0 "THR " " CG2" " " 6 0 1 C2 
    4322 48 -11.4748 10.6006 -33.4477 282 " " " " A 21 0 0 "THR " " H  " " " 1 0 1 C2 
    4323 48 -9.25977 9.47405 -31.9817 282 " " " " A 21 0 0 "THR " " HA " " " 1 0 1 C2 
    4324 48 -11.1705 11.7798 -31.1504 282 " " " " A 21 0 0 "THR " " HB " " " 1 0 1 C2 
    4325 48 -9.91697 12.5712 -32.657 282 " " " " A 21 0 0 "THR " " HG1" " " 1 0 1 C2 
    4326 48 -8.48958 11.146 -29.8222 282 " " " " A 21 0 0 "THR " HG21 " " 1 0 1 C2 
    4327 48 -9.3551 12.5797 -29.7051 282 " " " " A 21 0 0 "THR " HG22 " " 1 0 1 C2 
    4328 48 -10.104 11.1104 -29.0906 282 " " " " A 21 0 0 "THR " HG23 " " 1 0 1 C2 
    4329 40 -12.135 8.94582 -30.4923 283 " " " " A 43 0 0 "VAL " " N  " " " 7 0 1 C2 
    4330 14 -12.8085 8.14872 -29.5391 283 " " " " A 2 0 0 "VAL " " CA " " " 6 0 1 C2 
    4331 14 -12.8533 6.62901 -29.9608 283 " " " " A 2 0 0 "VAL " " C  " " " 6 0 1 C2 
    4332 23 -12.3495 5.86577 -29.1707 283 " " " " A 70 0 0 "VAL " " O  " " " 8 0 1 C2 
    4333 14 -14.1633 8.7818 -29.0964 283 " " " " A 2 0 0 "VAL " " CB " " " 6 0 1 C2 
    4334 14 -15.2403 7.88862 -28.4363 283 " " " " A 2 0 0 "VAL " " CG1" " " 6 0 1 C2 
    4335 14 -13.9681 10.0412 -28.1721 283 " " " " A 2 0 0 "VAL " " CG2" " " 6 0 1 C2 
    4336 48 -12.6649 9.57872 -31.0743 283 " " " " A 21 0 0 "VAL " " H  " " " 1 0 1 C2 
    4337 48 -12.1796 8.18855 -28.6498 283 " " " " A 21 0 0 "VAL " " HA " " " 1 0 1 C2 
    4338 48 -14.5745 9.20037 -30.015 283 " " " " A 21 0 0 "VAL " " HB " " " 1 0 1 C2 
    4339 48 -15.7401 7.28229 -29.1917 283 " " " " A 21 0 0 "VAL " HG11 " " 1 0 1 C2 
    4340 48 -14.8261 7.25679 -27.6506 283 " " " " A 21 0 0 "VAL " HG12 " " 1 0 1 C2 
    4341 48 -15.944 8.60055 -28.005 283 " " " " A 21 0 0 "VAL " HG13 " " 1 0 1 C2 
    4342 48 -13.6119 9.71988 -27.1933 283 " " " " A 21 0 0 "VAL " HG21 " " 1 0 1 C2 
    4343 48 -13.3252 10.7915 -28.6323 283 " " " " A 21 0 0 "VAL " HG22 " " 1 0 1 C2 
    4344 48 -14.9102 10.5612 -27.9987 283 " " " " A 21 0 0 "VAL " HG23 " " 1 0 1 C2 
    4345 40 -13.1903 6.25559 -31.1749 284 " " " " A 43 0 0 "MET " " N  " " " 7 0 1 C2 
    4346 14 -13.0912 4.91272 -31.7161 284 " " " " A 2 0 0 "MET " " CA " " " 6 0 1 C2 
    4347 14 -11.632 4.39499 -31.929 284 " " " " A 2 0 0 "MET " " C  " " " 6 0 1 C2 
    4348 23 -11.5316 3.24313 -32.4208 284 " " " " A 70 0 0 "MET " " O  " " " 8 0 1 C2 
    4349 14 -13.9312 4.90944 -32.9618 284 " " " " A 2 0 0 "MET " " CB " " " 6 0 1 C2 
    4350 14 -14.0505 3.57678 -33.7456 284 " " " " A 2 0 0 "MET " " CG " " " 6 0 1 C2 
    4351 52 -15.2058 3.56509 -35.1886 284 " " " " A 13 0 0 "MET " " SD " " " 16 0 1 C2 
    4352 14 -14.1875 4.27743 -36.4886 284 " " " " A 2 0 0 "MET " " CE " " " 6 0 1 C2 
    4353 48 -13.5358 6.98259 -31.785 284 " " " " A 21 0 0 "MET " " H  " " " 1 0 1 C2 
    4354 48 -13.6143 4.25382 -31.0231 284 " " " " A 21 0 0 "MET " " HA " " " 1 0 1 C2 
    4355 48 -13.469 5.67057 -33.5904 284 " " " " A 21 0 0 "MET " " HB3" " " 1 0 1 C2 
    4356 48 -14.9378 5.26122 -32.7355 284 " " " " A 21 0 0 "MET " " HB2" " " 1 0 1 C2 
    4357 48 -14.4057 2.76305 -33.1133 284 " " " " A 21 0 0 "MET " " HG3" " " 1 0 1 C2 
    4358 48 -13.0989 3.25803 -34.171 284 " " " " A 21 0 0 "MET " " HG2" " " 1 0 1 C2 
    4359 48 -14.3072 5.34999 -36.3357 284 " " " " A 21 0 0 "MET " " HE1" " " 1 0 1 C2 
    4360 48 -13.1601 3.9227 -36.4068 284 " " " " A 21 0 0 "MET " " HE2" " " 1 0 1 C2 
    4361 48 -14.5802 3.9479 -37.4505 284 " " " " A 21 0 0 "MET " " HE3" " " 1 0 1 C2 
    4362 40 -10.5446 5.01292 -31.4138 285 " " " " A 43 0 0 "THR " " N  " " " 7 0 1 C2 
    4363 14 -9.13608 4.60331 -31.4726 285 " " " " A 2 0 0 "THR " " CA " " " 6 0 1 C2 
    4364 14 -8.49802 4.93219 -30.1349 285 " " " " A 2 0 0 "THR " " C  " " " 6 0 1 C2 
    4365 23 -8.67496 4.13904 -29.1861 285 " " " " A 70 0 0 "THR " " O  " " " 8 0 1 C2 
    4366 14 -8.41689 5.0133 -32.7591 285 " " " " A 2 0 0 "THR " " CB " " " 6 0 1 C2 
    4367 23 -8.30826 6.38412 -32.9623 285 " " " " A 70 0 0 "THR " " OG1" " " 8 0 1 C2 
    4368 14 -8.91801 4.43927 -34.0926 285 " " " " A 2 0 0 "THR " " CG2" " " 6 0 1 C2 
    4369 48 -10.7874 5.89523 -30.9864 285 " " " " A 21 0 0 "THR " " H  " " " 1 0 1 C2 
    4370 48 -9.14995 3.51645 -31.3911 285 " " " " A 21 0 0 "THR " " HA " " " 1 0 1 C2 
    4371 48 -7.33929 4.87051 -32.6786 285 " " " " A 21 0 0 "THR " " HB " " " 1 0 1 C2 
    4372 48 -9.1839 6.73856 -32.9879 285 " " " " A 21 0 0 "THR " " HG1" " " 1 0 1 C2 
    4373 48 -8.81703 3.35757 -34.1811 285 " " " " A 21 0 0 "THR " HG21 " " 1 0 1 C2 
    4374 48 -9.96176 4.66515 -34.3109 285 " " " " A 21 0 0 "THR " HG22 " " 1 0 1 C2 
    4375 48 -8.41282 4.86097 -34.9615 285 " " " " A 21 0 0 "THR " HG23 " " 1 0 1 C2 
    4376 40 -7.84937 6.09886 -29.9914 286 " " " " A 43 0 0 "SER " " N  " " " 7 0 1 C2 
    4377 14 -7.14955 6.73861 -28.8339 286 " " " " A 2 0 0 "SER " " CA " " " 6 0 1 C2 
    4378 14 -7.98649 6.75972 -27.5802 286 " " " " A 2 0 0 "SER " " C  " " " 6 0 1 C2 
    4379 23 -7.47485 6.86011 -26.515 286 " " " " A 70 0 0 "SER " " O  " " " 8 0 1 C2 
    4380 14 -6.57424 8.22243 -29.1457 286 " " " " A 2 0 0 "SER " " CB " " " 6 0 1 C2 
    4381 23 -5.69429 8.04701 -30.2999 286 " " " " A 70 0 0 "SER " " OG " " " 8 0 1 C2 
    4382 48 -7.74677 6.68684 -30.8061 286 " " " " A 21 0 0 "SER " " H  " " " 1 0 1 C2 
    4383 48 -6.28927 6.13546 -28.5437 286 " " " " A 21 0 0 "SER " " HA " " " 1 0 1 C2 
    4384 48 -6.04969 8.65365 -28.293 286 " " " " A 21 0 0 "SER " " HB3" " " 1 0 1 C2 
    4385 48 -7.36479 8.9448 -29.3489 286 " " " " A 21 0 0 "SER " " HB2" " " 1 0 1 C2 
    4386 48 -4.91249 7.6057 -30.0049 286 " " " " A 21 0 0 "SER " " HG " " " 1 0 1 C2 
    4387 40 -9.30611 6.52311 -27.6089 287 " " " " A 43 0 0 "GLY " " N  " " " 7 0 1 C2 
    4388 14 -10.3123 6.50772 -26.5409 287 " " " " A 2 0 0 "GLY " " CA " " " 6 0 1 C2 
    4389 14 -10.6714 5.08428 -26.1322 287 " " " " A 2 0 0 "GLY " " C  " " " 6 0 1 C2 
    4390 23 -11.0389 4.87197 -25.0071 287 " " " " A 70 0 0 "GLY " " O  " " " 8 0 1 C2 
    4391 48 -9.73976 6.47644 -28.5199 287 " " " " A 21 0 0 "GLY " " H  " " " 1 0 1 C2 
    4392 48 -11.2557 6.97915 -26.8162 287 " " " " A 21 0 0 "GLY " " HA3" " " 1 0 1 C2 
    4393 48 -9.82129 7.02635 -25.7175 287 " " " " A 21 0 0 "GLY " " HA2" " " 1 0 1 C2 
    4394 40 -10.5102 4.0441 -27.0337 288 " " " " A 43 0 0 "ARG " " N  " " " 7 0 1 C2 
    4395 14 -10.8249 2.63602 -26.6635 288 " " " " A 2 0 0 "ARG " " CA " " " 6 0 1 C2 
    4396 14 -9.68405 2.08243 -25.8245 288 " " " " A 2 0 0 "ARG " " C  " " " 6 0 1 C2 
    4397 23 -9.86651 1.20957 -24.9491 288 " " " " A 70 0 0 "ARG " " O  " " " 8 0 1 C2 
    4398 14 -10.8946 1.74384 -27.8779 288 " " " " A 2 0 0 "ARG " " CB " " " 6 0 1 C2 
    4399 14 -12.1233 2.07866 -28.8278 288 " " " " A 2 0 0 "ARG " " CG " " " 6 0 1 C2 
    4400 14 -12.4373 0.953413 -29.8369 288 " " " " A 2 0 0 "ARG " " CD " " " 6 0 1 C2 
    4401 40 -11.1821 0.307056 -30.4061 288 " " " " A 43 0 0 "ARG " " NE " " " 7 0 1 C2 
    4402 14 -11.1765 -0.933827 -30.9394 288 " " " " A 2 0 0 "ARG " " CZ " " " 6 0 1 C2 
    4403 40 -9.98767 -1.39447 -31.3108 288 " " " " A 43 0 0 "ARG " " NH1" " " 7 0 1 C2 
    4404 40 -12.1857 -1.77342 -30.9335 288 " " " " A 43 0 0 "ARG " " NH2" " " 7 0 1 C2 
    4405 48 -10.2481 4.31653 -27.9703 288 " " " " A 21 0 0 "ARG " " H  " " " 1 0 1 C2 
    4406 48 -11.715 2.45614 -26.0606 288 " " " " A 21 0 0 "ARG " " HA " " " 1 0 1 C2 
    4407 48 -11.0393 0.70457 -27.5828 288 " " " " A 21 0 0 "ARG " " HB3" " " 1 0 1 C2 
    4408 48 -9.98704 1.70207 -28.4801 288 " " " " A 21 0 0 "ARG " " HB2" " " 1 0 1 C2 
    4409 48 -11.8791 2.99957 -29.3573 288 " " " " A 21 0 0 "ARG " " HG3" " " 1 0 1 C2 
    4410 48 -12.9983 2.25853 -28.2031 288 " " " " A 21 0 0 "ARG " " HG2" " " 1 0 1 C2 
    4411 48 -13.0469 1.26587 -30.6847 288 " " " " A 21 0 0 "ARG " " HD3" " " 1 0 1 C2 
    4412 48 -13.1406 0.189232 -29.5058 288 " " " " A 21 0 0 "ARG " " HD2" " " 1 0 1 C2 
    4413 48 -10.4406 0.959511 -30.6173 288 " " " " A 21 0 0 "ARG " " HE " " " 1 0 1 C2 
    4414 48 -9.8451 -2.25541 -31.8193 288 " " " " A 21 0 0 "ARG " HH12 " " 1 0 1 C2 
    4415 48 -9.18445 -0.784128 -31.2617 288 " " " " A 21 0 0 "ARG " HH11 " " 1 0 1 C2 
    4416 48 -12.2062 -2.71781 -31.291 288 " " " " A 21 0 0 "ARG " HH22 " " 1 0 1 C2 
    4417 48 -13.1018 -1.34934 -30.902 288 " " " " A 21 0 0 "ARG " HH21 " " 1 0 1 C2 
    4418 40 -8.47069 2.69527 -25.9158 289 " " " " A 43 0 0 "THR " " N  " " " 7 0 1 C2 
    4419 14 -7.30154 2.34311 -25.1466 289 " " " " A 2 0 0 "THR " " CA " " " 6 0 1 C2 
    4420 14 -7.40738 2.97139 -23.7008 289 " " " " A 2 0 0 "THR " " C  " " " 6 0 1 C2 
    4421 23 -6.80385 2.36122 -22.7911 289 " " " " A 70 0 0 "THR " " O  " " " 8 0 1 C2 
    4422 14 -6.00196 2.74463 -25.8559 289 " " " " A 2 0 0 "THR " " CB " " " 6 0 1 C2 
    4423 23 -6.06425 4.01258 -26.5196 289 " " " " A 70 0 0 "THR " " OG1" " " 8 0 1 C2 
    4424 14 -5.70879 1.82691 -27.1153 289 " " " " A 2 0 0 "THR " " CG2" " " 6 0 1 C2 
    4425 48 -8.3822 3.32438 -26.701 289 " " " " A 21 0 0 "THR " " H  " " " 1 0 1 C2 
    4426 48 -7.29281 1.25937 -25.0302 289 " " " " A 21 0 0 "THR " " HA " " " 1 0 1 C2 
    4427 48 -5.14431 2.59596 -25.1998 289 " " " " A 21 0 0 "THR " " HB " " " 1 0 1 C2 
    4428 48 -5.94544 4.72039 -25.9049 289 " " " " A 21 0 0 "THR " " HG1" " " 1 0 1 C2 
    4429 48 -5.52186 0.776212 -26.8935 289 " " " " A 21 0 0 "THR " HG21 " " 1 0 1 C2 
    4430 48 -6.60147 1.87394 -27.7391 289 " " " " A 21 0 0 "THR " HG22 " " 1 0 1 C2 
    4431 48 -4.87046 2.14383 -27.7357 289 " " " " A 21 0 0 "THR " HG23 " " 1 0 1 C2 
    4432 40 -8.02723 4.12452 -23.4772 290 " " " " A 43 0 0 "VAL " " N  " " " 7 0 1 C2 
    4433 14 -7.98627 4.74796 -22.1003 290 " " " " A 2 0 0 "VAL " " CA " " " 6 0 1 C2 
    4434 14 -8.69924 3.83861 -21.1073 290 " " " " A 2 0 0 "VAL " " C  " " " 6 0 1 C2 
    4435 23 -8.13429 3.5144 -20.1234 290 " " " " A 70 0 0 "VAL " " O  " " " 8 0 1 C2 
    4436 14 -8.51399 6.21824 -21.9538 290 " " " " A 2 0 0 "VAL " " CB " " " 6 0 1 C2 
    4437 14 -7.84791 7.23368 -22.918 290 " " " " A 2 0 0 "VAL " " CG1" " " 6 0 1 C2 
    4438 14 -10.1021 6.45104 -22.1692 290 " " " " A 2 0 0 "VAL " " CG2" " " 6 0 1 C2 
    4439 48 -8.73174 4.55578 -24.0584 290 " " " " A 21 0 0 "VAL " " H  " " " 1 0 1 C2 
    4440 48 -6.94354 4.77091 -21.7836 290 " " " " A 21 0 0 "VAL " " HA " " " 1 0 1 C2 
    4441 48 -8.35022 6.41202 -20.8937 290 " " " " A 21 0 0 "VAL " " HB " " " 1 0 1 C2 
    4442 48 -8.02281 8.24107 -22.5403 290 " " " " A 21 0 0 "VAL " HG11 " " 1 0 1 C2 
    4443 48 -6.78324 7.04874 -23.0608 290 " " " " A 21 0 0 "VAL " HG12 " " 1 0 1 C2 
    4444 48 -8.29987 7.26687 -23.9093 290 " " " " A 21 0 0 "VAL " HG13 " " 1 0 1 C2 
    4445 48 -10.7029 6.0154 -21.3708 290 " " " " A 21 0 0 "VAL " HG21 " " 1 0 1 C2 
    4446 48 -10.4284 7.49009 -22.2142 290 " " " " A 21 0 0 "VAL " HG22 " " 1 0 1 C2 
    4447 48 -10.3194 6.18247 -23.203 290 " " " " A 21 0 0 "VAL " HG23 " " 1 0 1 C2 
    4448 40 -9.88452 3.26993 -21.3769 291 " " " " A 43 0 0 "VAL " " N  " " " 7 0 1 C2 
    4449 14 -10.5916 2.23842 -20.5661 291 " " " " A 2 0 0 "VAL " " CA " " " 6 0 1 C2 
    4450 14 -9.87205 0.859047 -20.3823 291 " " " " A 2 0 0 "VAL " " C  " " " 6 0 1 C2 
    4451 23 -9.91868 0.317512 -19.2968 291 " " " " A 70 0 0 "VAL " " O  " " " 8 0 1 C2 
    4452 14 -12.032 2.06058 -21.1158 291 " " " " A 2 0 0 "VAL " " CB " " " 6 0 1 C2 
    4453 14 -12.8686 3.35343 -21.0223 291 " " " " A 2 0 0 "VAL " " CG1" " " 6 0 1 C2 
    4454 14 -11.9526 1.45106 -22.5489 291 " " " " A 2 0 0 "VAL " " CG2" " " 6 0 1 C2 
    4455 48 -10.3206 3.5749 -22.2353 291 " " " " A 21 0 0 "VAL " " H  " " " 1 0 1 C2 
    4456 48 -10.7063 2.6077 -19.547 291 " " " " A 21 0 0 "VAL " " HA " " " 1 0 1 C2 
    4457 48 -12.447 1.23545 -20.537 291 " " " " A 21 0 0 "VAL " " HB " " " 1 0 1 C2 
    4458 48 -12.9704 3.7247 -20.0026 291 " " " " A 21 0 0 "VAL " HG11 " " 1 0 1 C2 
    4459 48 -12.3355 4.09127 -21.6218 291 " " " " A 21 0 0 "VAL " HG12 " " 1 0 1 C2 
    4460 48 -13.8748 3.23913 -21.4257 291 " " " " A 21 0 0 "VAL " HG13 " " 1 0 1 C2 
    4461 48 -11.4774 0.47027 -22.5303 291 " " " " A 21 0 0 "VAL " HG21 " " 1 0 1 C2 
    4462 48 -12.9764 1.35525 -22.9106 291 " " " " A 21 0 0 "VAL " HG22 " " 1 0 1 C2 
    4463 48 -11.3513 2.16398 -23.1131 291 " " " " A 21 0 0 "VAL " HG23 " " 1 0 1 C2 
    4464 40 -9.10228 0.415968 -21.4112 292 " " " " A 43 0 0 "PHE " " N  " " " 7 0 1 C2 
    4465 14 -8.4765 -0.897007 -21.5651 292 " " " " A 2 0 0 "PHE " " CA " " " 6 0 1 C2 
    4466 14 -7.10718 -0.936777 -20.8343 292 " " " " A 2 0 0 "PHE " " C  " " " 6 0 1 C2 
    4467 23 -6.6726 -1.93683 -20.2167 292 " " " " A 70 0 0 "PHE " " O  " " " 8 0 1 C2 
    4468 14 -8.23454 -1.03542 -23.0635 292 " " " " A 2 0 0 "PHE " " CB " " " 6 0 1 C2 
    4469 14 -7.68765 -2.31244 -23.5768 292 " " " " A 2 0 0 "PHE " " CG " " " 6 0 1 C2 
    4470 14 -7.97611 -3.5709 -22.969 292 " " " " A 2 0 0 "PHE " " CD1" " " 6 0 1 C2 
    4471 14 -6.73963 -2.31215 -24.6162 292 " " " " A 2 0 0 "PHE " " CD2" " " 6 0 1 C2 
    4472 14 -7.39173 -4.79524 -23.4289 292 " " " " A 2 0 0 "PHE " " CE1" " " 6 0 1 C2 
    4473 14 -6.25971 -3.51558 -25.1507 292 " " " " A 2 0 0 "PHE " " CE2" " " 6 0 1 C2 
    4474 14 -6.53509 -4.725 -24.5401 292 " " " " A 2 0 0 "PHE " " CZ " " " 6 0 1 C2 
    4475 48 -9.14298 1.07608 -22.1745 292 " " " " A 21 0 0 "PHE " " H  " " " 1 0 1 C2 
    4476 48 -9.13735 -1.70665 -21.2555 292 " " " " A 21 0 0 "PHE " " HA " " " 1 0 1 C2 
    4477 48 -7.43647 -0.3209 -23.2651 292 " " " " A 21 0 0 "PHE " " HB3" " " 1 0 1 C2 
    4478 48 -9.06632 -0.748637 -23.7069 292 " " " " A 21 0 0 "PHE " " HB2" " " 1 0 1 C2 
    4479 48 -8.53325 -3.59331 -22.0441 292 " " " " A 21 0 0 "PHE " " HD1" " " 1 0 1 C2 
    4480 48 -6.45375 -1.46206 -25.2178 292 " " " " A 21 0 0 "PHE " " HD2" " " 1 0 1 C2 
    4481 48 -7.69461 -5.73694 -22.9955 292 " " " " A 21 0 0 "PHE " " HE1" " " 1 0 1 C2 
    4482 48 -5.52085 -3.54499 -25.9379 292 " " " " A 21 0 0 "PHE " " HE2" " " 1 0 1 C2 
    4483 48 -6.13049 -5.65313 -24.9159 292 " " " " A 21 0 0 "PHE " " HZ " " " 1 0 1 C2 
    4484 40 -6.49154 0.264116 -20.5289 293 " " " " A 43 0 0 "SER " " N  " " " 7 0 1 C2 
    4485 14 -5.3828 0.457086 -19.5858 293 " " " " A 2 0 0 "SER " " CA " " " 6 0 1 C2 
    4486 14 -5.92972 0.334875 -18.1081 293 " " " " A 2 0 0 "SER " " C  " " " 6 0 1 C2 
    4487 23 -5.32777 -0.228895 -17.2054 293 " " " " A 70 0 0 "SER " " O  " " " 8 0 1 C2 
    4488 14 -4.89171 1.89961 -19.9478 293 " " " " A 2 0 0 "SER " " CB " " " 6 0 1 C2 
    4489 23 -3.47328 2.06625 -19.5991 293 " " " " A 70 0 0 "SER " " OG " " " 8 0 1 C2 
    4490 48 -6.93018 1.07841 -20.9346 293 " " " " A 21 0 0 "SER " " H  " " " 1 0 1 C2 
    4491 48 -4.55835 -0.234646 -19.7587 293 " " " " A 21 0 0 "SER " " HA " " " 1 0 1 C2 
    4492 48 -5.53425 2.6539 -19.4936 293 " " " " A 21 0 0 "SER " " HB3" " " 1 0 1 C2 
    4493 48 -4.87357 2.02418 -21.0305 293 " " " " A 21 0 0 "SER " " HB2" " " 1 0 1 C2 
    4494 48 -3.44875 1.82095 -18.6869 293 " " " " A 21 0 0 "SER " " HG " " " 1 0 1 C2 
    4495 40 -7.13185 0.87285 -17.8309 294 " " " " A 43 0 0 "ALA " " N  " " " 7 0 1 C2 
    4496 14 -7.55501 1.24994 -16.5262 294 " " " " A 2 0 0 "ALA " " CA " " " 6 0 1 C2 
    4497 14 -8.07656 -0.036917 -15.7871 294 " " " " A 2 0 0 "ALA " " C  " " " 6 0 1 C2 
    4498 23 -7.80576 -0.217505 -14.5962 294 " " " " A 70 0 0 "ALA " " O  " " " 8 0 1 C2 
    4499 14 -8.61544 2.31259 -16.6289 294 " " " " A 2 0 0 "ALA " " CB " " " 6 0 1 C2 
    4500 48 -7.55055 1.37456 -18.601 294 " " " " A 21 0 0 "ALA " " H  " " " 1 0 1 C2 
    4501 48 -6.67464 1.65143 -16.0243 294 " " " " A 21 0 0 "ALA " " HA " " " 1 0 1 C2 
    4502 48 -9.55933 1.89839 -16.9833 294 " " " " A 21 0 0 "ALA " " HB1" " " 1 0 1 C2 
    4503 48 -8.80878 2.71963 -15.6364 294 " " " " A 21 0 0 "ALA " " HB2" " " 1 0 1 C2 
    4504 48 -8.41414 3.12708 -17.3247 294 " " " " A 21 0 0 "ALA " " HB3" " " 1 0 1 C2 
    4505 40 -8.87978 -0.838841 -16.4803 295 " " " " A 43 0 0 "VAL " " N  " " " 7 0 1 C2 
    4506 14 -9.47225 -2.05537 -15.8934 295 " " " " A 2 0 0 "VAL " " CA " " " 6 0 1 C2 
    4507 14 -8.38373 -3.13024 -15.4834 295 " " " " A 2 0 0 "VAL " " C  " " " 6 0 1 C2 
    4508 23 -8.63532 -4.06103 -14.7373 295 " " " " A 70 0 0 "VAL " " O  " " " 8 0 1 C2 
    4509 14 -10.4828 -2.67514 -16.9084 295 " " " " A 2 0 0 "VAL " " CB " " " 6 0 1 C2 
    4510 14 -11.7195 -1.71007 -16.9563 295 " " " " A 2 0 0 "VAL " " CG1" " " 6 0 1 C2 
    4511 14 -9.87799 -3.05871 -18.2782 295 " " " " A 2 0 0 "VAL " " CG2" " " 6 0 1 C2 
    4512 48 -9.11977 -0.675885 -17.4477 295 " " " " A 21 0 0 "VAL " " H  " " " 1 0 1 C2 
    4513 48 -10.0418 -1.85324 -14.9863 295 " " " " A 21 0 0 "VAL " " HA " " " 1 0 1 C2 
    4514 48 -10.895 -3.58545 -16.473 295 " " " " A 21 0 0 "VAL " " HB " " " 1 0 1 C2 
    4515 48 -12.0513 -1.44286 -15.9529 295 " " " " A 21 0 0 "VAL " HG11 " " 1 0 1 C2 
    4516 48 -11.3107 -0.788422 -17.3705 295 " " " " A 21 0 0 "VAL " HG12 " " 1 0 1 C2 
    4517 48 -12.4973 -2.20631 -17.5367 295 " " " " A 21 0 0 "VAL " HG13 " " 1 0 1 C2 
    4518 48 -9.08514 -3.77609 -18.0664 295 " " " " A 21 0 0 "VAL " HG21 " " 1 0 1 C2 
    4519 48 -10.5132 -3.62178 -18.9619 295 " " " " A 21 0 0 "VAL " HG22 " " 1 0 1 C2 
    4520 48 -9.33586 -2.23774 -18.7474 295 " " " " A 21 0 0 "VAL " HG23 " " 1 0 1 C2 
    4521 40 -7.13694 -2.98456 -16.0422 296 " " " " A 43 0 0 "ILE " " N  " " " 7 0 1 C2 
    4522 14 -5.98708 -3.8112 -15.7357 296 " " " " A 2 0 0 "ILE " " CA " " " 6 0 1 C2 
    4523 14 -5.65529 -3.75564 -14.256 296 " " " " A 2 0 0 "ILE " " C  " " " 6 0 1 C2 
    4524 23 -5.38465 -4.71829 -13.6304 296 " " " " A 70 0 0 "ILE " " O  " " " 8 0 1 C2 
    4525 14 -4.73894 -3.67104 -16.682 296 " " " " A 2 0 0 "ILE " " CB " " " 6 0 1 C2 
    4526 14 -5.11836 -3.86267 -18.1616 296 " " " " A 2 0 0 "ILE " " CG1" " " 6 0 1 C2 
    4527 14 -3.55989 -4.62121 -16.3322 296 " " " " A 2 0 0 "ILE " " CG2" " " 6 0 1 C2 
    4528 14 -4.06332 -3.41847 -19.2046 296 " " " " A 2 0 0 "ILE " " CD1" " " 6 0 1 C2 
    4529 48 -6.91623 -2.10952 -16.4957 296 " " " " A 21 0 0 "ILE " " H  " " " 1 0 1 C2 
    4530 48 -6.33446 -4.83019 -15.9062 296 " " " " A 21 0 0 "ILE " " HA " " " 1 0 1 C2 
    4531 48 -4.388 -2.63989 -16.641 296 " " " " A 21 0 0 "ILE " " HB " " " 1 0 1 C2 
    4532 48 -6.11919 -3.46246 -18.3237 296 " " " " A 21 0 0 "ILE " HG13 " " 1 0 1 C2 
    4533 48 -5.22574 -4.92125 -18.3982 296 " " " " A 21 0 0 "ILE " HG12 " " 1 0 1 C2 
    4534 48 -2.7377 -4.49473 -17.0365 296 " " " " A 21 0 0 "ILE " HG21 " " 1 0 1 C2 
    4535 48 -3.23429 -4.38785 -15.3185 296 " " " " A 21 0 0 "ILE " HG22 " " 1 0 1 C2 
    4536 48 -3.90008 -5.65249 -16.2382 296 " " " " A 21 0 0 "ILE " HG23 " " 1 0 1 C2 
    4537 48 -3.14145 -3.99536 -19.1307 296 " " " " A 21 0 0 "ILE " HD11 " " 1 0 1 C2 
    4538 48 -4.32299 -3.5005 -20.26 296 " " " " A 21 0 0 "ILE " HD12 " " 1 0 1 C2 
    4539 48 -3.78769 -2.36559 -19.1448 296 " " " " A 21 0 0 "ILE " HD13 " " 1 0 1 C2 
    4540 40 -5.70156 -2.55519 -13.6383 297 " " " " A 43 0 0 "ILE " " N  " " " 7 0 1 C2 
    4541 14 -5.46577 -2.31067 -12.2076 297 " " " " A 2 0 0 "ILE " " CA " " " 6 0 1 C2 
    4542 14 -6.56237 -2.94616 -11.3198 297 " " " " A 2 0 0 "ILE " " C  " " " 6 0 1 C2 
    4543 23 -6.26371 -3.64561 -10.2937 297 " " " " A 70 0 0 "ILE " " O  " " " 8 0 1 C2 
    4544 14 -5.03299 -0.805319 -11.9122 297 " " " " A 2 0 0 "ILE " " CB " " " 6 0 1 C2 
    4545 14 -3.97318 -0.249882 -12.9467 297 " " " " A 2 0 0 "ILE " " CG1" " " 6 0 1 C2 
    4546 14 -4.57784 -0.686289 -10.4552 297 " " " " A 2 0 0 "ILE " " CG2" " " 6 0 1 C2 
    4547 14 -3.42106 1.16236 -12.5973 297 " " " " A 2 0 0 "ILE " " CD1" " " 6 0 1 C2 
    4548 48 -5.94806 -1.77749 -14.2337 297 " " " " A 21 0 0 "ILE " " H  " " " 1 0 1 C2 
    4549 48 -4.54191 -2.87201 -12.068 297 " " " " A 21 0 0 "ILE " " HA " " " 1 0 1 C2 
    4550 48 -5.94579 -0.216696 -12.004 297 " " " " A 21 0 0 "ILE " " HB " " " 1 0 1 C2 
    4551 48 -4.64019 -0.139807 -13.8017 297 " " " " A 21 0 0 "ILE " HG13 " " 1 0 1 C2 
    4552 48 -3.16012 -0.910366 -13.248 297 " " " " A 21 0 0 "ILE " HG12 " " 1 0 1 C2 
    4553 48 -3.50953 -0.90145 -10.4782 297 " " " " A 21 0 0 "ILE " HG21 " " 1 0 1 C2 
    4554 48 -4.71085 0.314764 -10.045 297 " " " " A 21 0 0 "ILE " HG22 " " 1 0 1 C2 
    4555 48 -5.13773 -1.41665 -9.87109 297 " " " " A 21 0 0 "ILE " HG23 " " 1 0 1 C2 
    4556 48 -2.89595 1.5217 -13.4824 297 " " " " A 21 0 0 "ILE " HD11 " " 1 0 1 C2 
    4557 48 -4.1627 1.86345 -12.2146 297 " " " " A 21 0 0 "ILE " HD12 " " 1 0 1 C2 
    4558 48 -2.71828 1.06342 -11.7701 297 " " " " A 21 0 0 "ILE " HD13 " " 1 0 1 C2 
    4559 40 -7.82005 -2.8076 -11.7855 298 " " " " A 43 0 0 "VAL " " N  " " " 7 0 1 C2 
    4560 14 -8.98201 -3.3269 -11.0951 298 " " " " A 2 0 0 "VAL " " CA " " " 6 0 1 C2 
    4561 14 -8.93642 -4.85729 -10.9939 298 " " " " A 2 0 0 "VAL " " C  " " " 6 0 1 C2 
    4562 23 -9.25873 -5.42004 -10.0116 298 " " " " A 70 0 0 "VAL " " O  " " " 8 0 1 C2 
    4563 14 -10.3285 -2.87445 -11.7235 298 " " " " A 2 0 0 "VAL " " CB " " " 6 0 1 C2 
    4564 14 -11.4385 -3.11455 -10.6962 298 " " " " A 2 0 0 "VAL " " CG1" " " 6 0 1 C2 
    4565 14 -10.4033 -1.43435 -12.2988 298 " " " " A 2 0 0 "VAL " " CG2" " " 6 0 1 C2 
    4566 48 -7.91643 -2.16954 -12.5625 298 " " " " A 21 0 0 "VAL " " H  " " " 1 0 1 C2 
    4567 48 -8.90952 -2.9814 -10.0638 298 " " " " A 21 0 0 "VAL " " HA " " " 1 0 1 C2 
    4568 48 -10.6402 -3.48156 -12.5734 298 " " " " A 21 0 0 "VAL " " HB " " " 1 0 1 C2 
    4569 48 -12.4246 -3.25859 -11.1376 298 " " " " A 21 0 0 "VAL " HG11 " " 1 0 1 C2 
    4570 48 -11.2713 -3.98537 -10.0623 298 " " " " A 21 0 0 "VAL " HG12 " " 1 0 1 C2 
    4571 48 -11.5618 -2.28523 -9.9997 298 " " " " A 21 0 0 "VAL " HG13 " " 1 0 1 C2 
    4572 48 -10.2217 -0.71509 -11.5002 298 " " " " A 21 0 0 "VAL " HG21 " " 1 0 1 C2 
    4573 48 -9.59741 -1.24318 -13.0074 298 " " " " A 21 0 0 "VAL " HG22 " " 1 0 1 C2 
    4574 48 -11.3262 -1.17752 -12.8188 298 " " " " A 21 0 0 "VAL " HG23 " " 1 0 1 C2 
    4575 40 -8.46307 -5.56372 -12.0523 299 " " " " A 43 0 0 "ALA " " N  " " " 7 0 1 C2 
    4576 14 -8.25229 -7.00432 -12.2406 299 " " " " A 2 0 0 "ALA " " CA " " " 6 0 1 C2 
    4577 14 -7.01049 -7.45828 -11.4525 299 " " " " A 2 0 0 "ALA " " C  " " " 6 0 1 C2 
    4578 23 -6.92857 -8.5978 -10.9916 299 " " " " A 70 0 0 "ALA " " O  " " " 8 0 1 C2 
    4579 14 -8.02952 -7.26738 -13.634 299 " " " " A 2 0 0 "ALA " " CB " " " 6 0 1 C2 
    4580 48 -8.29015 -5.02517 -12.889 299 " " " " A 21 0 0 "ALA " " H  " " " 1 0 1 C2 
    4581 48 -9.16613 -7.53045 -11.9646 299 " " " " A 21 0 0 "ALA " " HA " " " 1 0 1 C2 
    4582 48 -8.02051 -8.33043 -13.8747 299 " " " " A 21 0 0 "ALA " " HB1" " " 1 0 1 C2 
    4583 48 -8.78738 -6.80576 -14.267 299 " " " " A 21 0 0 "ALA " " HB2" " " 1 0 1 C2 
    4584 48 -7.03964 -6.8767 -13.8698 299 " " " " A 21 0 0 "ALA " " HB3" " " 1 0 1 C2 
    4585 40 -5.98659 -6.58934 -11.4632 300 " " " " A 43 0 0 "SER " " N  " " " 7 0 1 C2 
    4586 14 -4.73661 -6.78135 -10.7249 300 " " " " A 2 0 0 "SER " " CA " " " 6 0 1 C2 
    4587 14 -4.92637 -6.54812 -9.16161 300 " " " " A 2 0 0 "SER " " C  " " " 6 0 1 C2 
    4588 23 -4.06001 -6.91632 -8.4125 300 " " " " A 70 0 0 "SER " " O  " " " 8 0 1 C2 
    4589 14 -3.61506 -5.72868 -11.1385 300 " " " " A 2 0 0 "SER " " CB " " " 6 0 1 C2 
    4590 23 -3.12691 -5.86171 -12.4806 300 " " " " A 70 0 0 "SER " " OG " " " 8 0 1 C2 
    4591 48 -5.96766 -5.78462 -12.0732 300 " " " " A 21 0 0 "SER " " H  " " " 1 0 1 C2 
    4592 48 -4.39056 -7.79089 -10.9467 300 " " " " A 21 0 0 "SER " " HA " " " 1 0 1 C2 
    4593 48 -2.78241 -5.76678 -10.4361 300 " " " " A 21 0 0 "SER " " HB3" " " 1 0 1 C2 
    4594 48 -3.96837 -4.71994 -10.9247 300 " " " " A 21 0 0 "SER " " HB2" " " 1 0 1 C2 
    4595 48 -3.79225 -5.58226 -13.0907 300 " " " " A 21 0 0 "SER " " HG " " " 1 0 1 C2 
    4596 40 -6.02399 -5.98143 -8.72592 301 " " " " A 43 0 0 "SER " " N  " " " 7 0 1 C2 
    4597 14 -6.39026 -5.85136 -7.32206 301 " " " " A 2 0 0 "SER " " CA " " " 6 0 1 C2 
    4598 14 -7.05745 -7.21162 -6.82859 301 " " " " A 2 0 0 "SER " " C  " " " 6 0 1 C2 
    4599 23 -7.03742 -7.52808 -5.71138 301 " " " " A 70 0 0 "SER " " O  " " " 8 0 1 C2 
    4600 14 -7.35984 -4.66145 -7.14427 301 " " " " A 2 0 0 "SER " " CB " " " 6 0 1 C2 
    4601 23 -6.69332 -3.43694 -7.09868 301 " " " " A 70 0 0 "SER " " OG " " " 8 0 1 C2 
    4602 48 -6.63077 -5.59314 -9.43384 301 " " " " A 21 0 0 "SER " " H  " " " 1 0 1 C2 
    4603 48 -5.43552 -5.66162 -6.83158 301 " " " " A 21 0 0 "SER " " HA " " " 1 0 1 C2 
    4604 48 -7.86151 -4.72778 -6.17885 301 " " " " A 21 0 0 "SER " " HB3" " " 1 0 1 C2 
    4605 48 -8.17542 -4.60692 -7.86535 301 " " " " A 21 0 0 "SER " " HB2" " " 1 0 1 C2 
    4606 48 -6.39515 -3.26553 -7.97887 301 " " " " A 21 0 0 "SER " " HG " " " 1 0 1 C2 
    4607 40 -7.64882 -8.0003 -7.73769 302 " " " " A 43 0 0 "VAL " " N  " " " 7 0 1 C2 
    4608 14 -8.29152 -9.27491 -7.40933 302 " " " " A 2 0 0 "VAL " " CA " " " 6 0 1 C2 
    4609 14 -7.45051 -10.3716 -6.67029 302 " " " " A 2 0 0 "VAL " " C  " " " 6 0 1 C2 
    4610 23 -7.99772 -10.9695 -5.69827 302 " " " " A 70 0 0 "VAL " " O  " " " 8 0 1 C2 
    4611 14 -9.08858 -9.74061 -8.63476 302 " " " " A 2 0 0 "VAL " " CB " " " 6 0 1 C2 
    4612 14 -9.61091 -11.1978 -8.73422 302 " " " " A 2 0 0 "VAL " " CG1" " " 6 0 1 C2 
    4613 14 -10.3403 -8.77085 -8.92424 302 " " " " A 2 0 0 "VAL " " CG2" " " 6 0 1 C2 
    4614 48 -7.65289 -7.66614 -8.6908 302 " " " " A 21 0 0 "VAL " " H  " " " 1 0 1 C2 
    4615 48 -9.02798 -8.92377 -6.68654 302 " " " " A 21 0 0 "VAL " " HA " " " 1 0 1 C2 
    4616 48 -8.47242 -9.61488 -9.52507 302 " " " " A 21 0 0 "VAL " " HB " " " 1 0 1 C2 
    4617 48 -10.3552 -11.3007 -7.94457 302 " " " " A 21 0 0 "VAL " HG11 " " 1 0 1 C2 
    4618 48 -10.104 -11.4451 -9.67431 302 " " " " A 21 0 0 "VAL " HG12 " " 1 0 1 C2 
    4619 48 -8.83296 -11.9372 -8.54412 302 " " " " A 21 0 0 "VAL " HG13 " " 1 0 1 C2 
    4620 48 -10.8991 -8.77355 -7.98833 302 " " " " A 21 0 0 "VAL " HG21 " " 1 0 1 C2 
    4621 48 -9.97957 -7.81152 -9.29524 302 " " " " A 21 0 0 "VAL " HG22 " " 1 0 1 C2 
    4622 48 -11.0684 -9.08276 -9.67303 302 " " " " A 21 0 0 "VAL " HG23 " " 1 0 1 C2 
    4623 40 -6.17975 -10.6228 -7.09576 303 " " " " A 43 0 0 "PRO " " N  " " " 7 0 1 C2 
    4624 14 -5.22267 -11.619 -6.43717 303 " " " " A 2 0 0 "PRO " " CA " " " 6 0 1 C2 
    4625 14 -4.59857 -11.1566 -5.09239 303 " " " " A 2 0 0 "PRO " " C  " " " 6 0 1 C2 
    4626 23 -3.71324 -11.787 -4.50333 303 " " " " A 70 0 0 "PRO " " O  " " " 8 0 1 C2 
    4627 14 -4.32491 -12.0175 -7.64408 303 " " " " A 2 0 0 "PRO " " CB " " " 6 0 1 C2 
    4628 14 -4.12978 -10.7472 -8.43482 303 " " " " A 2 0 0 "PRO " " CG " " " 6 0 1 C2 
    4629 14 -5.51347 -10.0715 -8.33235 303 " " " " A 2 0 0 "PRO " " CD " " " 6 0 1 C2 
    4630 48 -5.82596 -12.4967 -6.20497 303 " " " " A 21 0 0 "PRO " " HA " " " 1 0 1 C2 
    4631 48 -4.7807 -12.6675 -8.39103 303 " " " " A 21 0 0 "PRO " " HB3" " " 1 0 1 C2 
    4632 48 -3.35814 -12.3645 -7.27927 303 " " " " A 21 0 0 "PRO " " HB2" " " 1 0 1 C2 
    4633 48 -3.73462 -11.0607 -9.40107 303 " " " " A 21 0 0 "PRO " " HG3" " " 1 0 1 C2 
    4634 48 -3.3439 -10.1076 -8.03309 303 " " " " A 21 0 0 "PRO " " HG2" " " 1 0 1 C2 
    4635 48 -5.47387 -8.98482 -8.40769 303 " " " " A 21 0 0 "PRO " " HD2" " " 1 0 1 C2 
    4636 48 -6.12444 -10.3002 -9.20558 303 " " " " A 21 0 0 "PRO " " HD3" " " 1 0 1 C2 
    4637 40 -5.11155 -10.0476 -4.48066 304 " " " " A 43 0 0 "LEU " " N  " " " 7 0 1 C2 
    4638 14 -4.87706 -9.71568 -3.05416 304 " " " " A 2 0 0 "LEU " " CA " " " 6 0 1 C2 
    4639 14 -5.61739 -10.5685 -2.01918 304 " " " " A 2 0 0 "LEU " " C  " " " 6 0 1 C2 
    4640 23 -5.25609 -10.5035 -0.83834 304 " " " " A 70 0 0 "LEU " " O  " " " 8 0 1 C2 
    4641 14 -5.42866 -8.26379 -2.79698 304 " " " " A 2 0 0 "LEU " " CB " " " 6 0 1 C2 
    4642 14 -4.6111 -7.15733 -3.52787 304 " " " " A 2 0 0 "LEU " " CG " " " 6 0 1 C2 
    4643 14 -5.32991 -5.80683 -3.42111 304 " " " " A 2 0 0 "LEU " " CD1" " " 6 0 1 C2 
    4644 14 -3.11714 -7.09986 -3.00109 304 " " " " A 2 0 0 "LEU " " CD2" " " 6 0 1 C2 
    4645 48 -5.78384 -9.46195 -4.95514 304 " " " " A 21 0 0 "LEU " " H  " " " 1 0 1 C2 
    4646 48 -3.81005 -9.76942 -2.83804 304 " " " " A 21 0 0 "LEU " " HA " " " 1 0 1 C2 
    4647 48 -5.42631 -8.12236 -1.7162 304 " " " " A 21 0 0 "LEU " " HB3" " " 1 0 1 C2 
    4648 48 -6.48329 -8.1414 -3.04373 304 " " " " A 21 0 0 "LEU " " HB2" " " 1 0 1 C2 
    4649 48 -4.62924 -7.13239 -4.61744 304 " " " " A 21 0 0 "LEU " " HG " " " 1 0 1 C2 
    4650 48 -5.63352 -5.68432 -2.38144 304 " " " " A 21 0 0 "LEU " HD11 " " 1 0 1 C2 
    4651 48 -4.78381 -4.88938 -3.64059 304 " " " " A 21 0 0 "LEU " HD12 " " 1 0 1 C2 
    4652 48 -6.24684 -5.90044 -4.00297 304 " " " " A 21 0 0 "LEU " HD13 " " 1 0 1 C2 
    4653 48 -3.18074 -6.96785 -1.92098 304 " " " " A 21 0 0 "LEU " HD21 " " 1 0 1 C2 
    4654 48 -2.55095 -8.01179 -3.19062 304 " " " " A 21 0 0 "LEU " HD22 " " 1 0 1 C2 
    4655 48 -2.59182 -6.21617 -3.36335 304 " " " " A 21 0 0 "LEU " HD23 " " 1 0 1 C2 
    4656 40 -6.54094 -11.4071 -2.48848 305 " " " " A 43 0 0 "LEU " " N  " " " 7 0 1 C2 
    4657 14 -7.15491 -12.5405 -1.66944 305 " " " " A 2 0 0 "LEU " " CA " " " 6 0 1 C2 
    4658 14 -6.20014 -13.4772 -0.945846 305 " " " " A 2 0 0 "LEU " " C  " " " 6 0 1 C2 
    4659 23 -6.59775 -14.2137 -0.0910036 305 " " " " A 70 0 0 "LEU " " O  " " " 8 0 1 C2 
    4660 14 -8.15308 -13.3608 -2.47812 305 " " " " A 2 0 0 "LEU " " CB " " " 6 0 1 C2 
    4661 14 -7.71442 -13.9998 -3.83799 305 " " " " A 2 0 0 "LEU " " CG " " " 6 0 1 C2 
    4662 14 -6.38977 -14.7403 -3.78433 305 " " " " A 2 0 0 "LEU " " CD1" " " 6 0 1 C2 
    4663 14 -8.92431 -14.8455 -4.46487 305 " " " " A 2 0 0 "LEU " " CD2" " " 6 0 1 C2 
    4664 48 -6.82918 -11.235 -3.44106 305 " " " " A 21 0 0 "LEU " " H  " " " 1 0 1 C2 
    4665 48 -7.72424 -12.0812 -0.861358 305 " " " " A 21 0 0 "LEU " " HA " " " 1 0 1 C2 
    4666 48 -9.05653 -12.7645 -2.60601 305 " " " " A 21 0 0 "LEU " " HB3" " " 1 0 1 C2 
    4667 48 -8.62906 -14.1413 -1.88447 305 " " " " A 21 0 0 "LEU " " HB2" " " 1 0 1 C2 
    4668 48 -7.43765 -13.1136 -4.40901 305 " " " " A 21 0 0 "LEU " " HG " " " 1 0 1 C2 
    4669 48 -6.00657 -14.9972 -4.77188 305 " " " " A 21 0 0 "LEU " HD11 " " 1 0 1 C2 
    4670 48 -5.71492 -13.964 -3.42356 305 " " " " A 21 0 0 "LEU " HD12 " " 1 0 1 C2 
    4671 48 -6.45259 -15.7077 -3.28615 305 " " " " A 21 0 0 "LEU " HD13 " " 1 0 1 C2 
    4672 48 -8.64403 -15.3345 -5.39783 305 " " " " A 21 0 0 "LEU " HD21 " " 1 0 1 C2 
    4673 48 -9.27793 -15.6325 -3.7988 305 " " " " A 21 0 0 "LEU " HD22 " " 1 0 1 C2 
    4674 48 -9.74513 -14.1848 -4.74381 305 " " " " A 21 0 0 "LEU " HD23 " " 1 0 1 C2 
    4675 40 -4.92358 -13.4894 -1.23882 306 " " " " A 43 0 0 "LEU " " N  " " " 7 0 1 C2 
    4676 14 -3.88645 -14.3172 -0.556718 306 " " " " A 2 0 0 "LEU " " CA " " " 6 0 1 C2 
    4677 14 -3.62629 -13.7274 0.811538 306 " " " " A 2 0 0 "LEU " " C  " " " 6 0 1 C2 
    4678 23 -3.04595 -14.4166 1.72153 306 " " " " A 70 0 0 "LEU " " O  " " " 8 0 1 C2 
    4679 14 -2.50057 -14.4388 -1.21501 306 " " " " A 2 0 0 "LEU " " CB " " " 6 0 1 C2 
    4680 14 -2.40005 -14.9916 -2.65998 306 " " " " A 2 0 0 "LEU " " CG " " " 6 0 1 C2 
    4681 14 -1.03862 -15.1966 -3.0964 306 " " " " A 2 0 0 "LEU " " CD1" " " 6 0 1 C2 
    4682 14 -3.04334 -16.3953 -2.62503 306 " " " " A 2 0 0 "LEU " " CD2" " " 6 0 1 C2 
    4683 48 -4.576 -12.8262 -1.91666 306 " " " " A 21 0 0 "LEU " " H  " " " 1 0 1 C2 
    4684 48 -4.27963 -15.3023 -0.3056 306 " " " " A 21 0 0 "LEU " " HA " " " 1 0 1 C2 
    4685 48 -1.82281 -15.0249 -0.594335 306 " " " " A 21 0 0 "LEU " " HB3" " " 1 0 1 C2 
    4686 48 -2.08839 -13.4363 -1.32953 306 " " " " A 21 0 0 "LEU " " HB2" " " 1 0 1 C2 
    4687 48 -2.94931 -14.2998 -3.29862 306 " " " " A 21 0 0 "LEU " " HG " " " 1 0 1 C2 
    4688 48 -0.870286 -15.4423 -4.1449 306 " " " " A 21 0 0 "LEU " HD11 " " 1 0 1 C2 
    4689 48 -0.45935 -14.2741 -3.05706 306 " " " " A 21 0 0 "LEU " HD12 " " 1 0 1 C2 
    4690 48 -0.539618 -15.9576 -2.49651 306 " " " " A 21 0 0 "LEU " HD13 " " 1 0 1 C2 
    4691 48 -3.11949 -16.905 -3.5855 306 " " " " A 21 0 0 "LEU " HD21 " " 1 0 1 C2 
    4692 48 -2.60183 -17.1263 -1.94769 306 " " " " A 21 0 0 "LEU " HD22 " " 1 0 1 C2 
    4693 48 -4.09339 -16.2425 -2.37568 306 " " " " A 21 0 0 "LEU " HD23 " " 1 0 1 C2 
    4694 40 -3.80729 -12.3649 0.893978 307 " " " " A 43 0 0 "PHE " " N  " " " 7 0 1 C2 
    4695 14 -3.67696 -11.6493 2.13989 307 " " " " A 2 0 0 "PHE " " CA " " " 6 0 1 C2 
    4696 14 -5.06143 -11.4805 2.80384 307 " " " " A 2 0 0 "PHE " " C  " " " 6 0 1 C2 
    4697 23 -5.80271 -10.5897 2.34593 307 " " " " A 70 0 0 "PHE " " O  " " " 8 0 1 C2 
    4698 14 -2.97555 -10.3005 1.76993 307 " " " " A 2 0 0 "PHE " " CB " " " 6 0 1 C2
[truncated: 9,340,538 more chars]
