# Supplementary material for: Inhibition Mechanism of Anti-TB Drug SQ109: Allosteric Inhibition of TMM Translocation of Mycobacterium Tuberculosis MmpL3 Transporter
Source: J Chem Inf Model. 2023 Aug 17;63(16):5356–74. doi: 10.1021/acs.jcim.3c00616 (PMC10466384; doi:10.1021/acs.jcim.3c00616)
Supplement: Supplementary file 2 — ci3c00616_si_002.zip [file ci3c00616_si_002.zip › data/TM7-TM8_conformchange/6AJG_holo_traj1_455ns.mae]

{
  s_m_m2io_version
  :::
  2.0.0
}
f_m_ct {
  s_m_title
  r_chorus_box_ax
  r_chorus_box_ay
  r_chorus_box_az
  r_chorus_box_bx
  r_chorus_box_by
  r_chorus_box_bz
  r_chorus_box_cx
  r_chorus_box_cy
  r_chorus_box_cz
  :::
  ""
  73.24
  0
  0
  0
  80.3085
  0
  0
  0
  121.124
  m_atom[72043] {
    # First column is atom index #
    i_m_mmod_type
    r_m_x_coord
    r_m_y_coord
    r_m_z_coord
    i_m_residue_number
    s_m_insertion_code
    s_m_mmod_res
    s_m_chain_name
    i_m_color
    r_m_charge1
    r_m_charge2
    s_m_pdb_residue_name
    s_m_pdb_atom_name
    s_m_grow_name
    i_m_atomic_number
    i_m_formal_charge
    i_m_visibility
    s_m_pdb_segment_name
    :::
    1 14 -18.9684 -6.92885 -31.9901 0 " " " " A 2 0 0 "ACE " " CH3" " " 6 0 1 C2 
    2 14 -19.565 -6.08223 -30.8769 0 " " " " A 2 0 0 "ACE " " C  " " " 6 0 1 C2 
    3 23 -20.4823 -5.24469 -31.1205 0 " " " " A 70 0 0 "ACE " " O  " " " 8 0 1 C2 
    4 48 -17.8924 -6.99851 -31.83 0 " " " " A 21 0 0 "ACE " " 1H " " " 1 0 1 C2 
    5 48 -19.2418 -7.97552 -31.8566 0 " " " " A 21 0 0 "ACE " " 2H " " " 1 0 1 C2 
    6 48 -19.2516 -6.70432 -33.0184 0 " " " " A 21 0 0 "ACE " " 3H " " " 1 0 1 C2 
    7 40 -19.265 -6.49222 -29.6144 1 " " " " A 43 0 0 "MET " " N  " " " 7 0 1 C2 
    8 14 -19.8333 -5.89762 -28.4371 1 " " " " A 2 0 0 "MET " " CA " " " 6 0 1 C2 
    9 14 -19.3256 -4.45246 -28.2792 1 " " " " A 2 0 0 "MET " " C  " " " 6 0 1 C2 
    10 23 -20.1681 -3.5534 -27.976 1 " " " " A 70 0 0 "MET " " O  " " " 8 0 1 C2 
    11 14 -19.5078 -6.72041 -27.1148 1 " " " " A 2 0 0 "MET " " CB " " " 6 0 1 C2 
    12 14 -20.2924 -6.45176 -25.9 1 " " " " A 2 0 0 "MET " " CG " " " 6 0 1 C2 
    13 52 -19.731 -7.48526 -24.5937 1 " " " " A 13 0 0 "MET " " SD " " " 16 0 1 C2 
    14 14 -20.7076 -6.81626 -23.2067 1 " " " " A 2 0 0 "MET " " CE " " " 6 0 1 C2 
    15 48 -18.5347 -7.17081 -29.4522 1 " " " " A 21 0 0 "MET " " H1 " " " 1 0 1 C2 
    16 48 -20.9192 -5.93717 -28.5239 1 " " " " A 21 0 0 "MET " " HA " " " 1 0 1 C2 
    17 48 -18.445 -6.58885 -26.9117 1 " " " " A 21 0 0 "MET " " HB3" " " 1 0 1 C2 
    18 48 -19.6746 -7.77162 -27.3499 1 " " " " A 21 0 0 "MET " " HB2" " " 1 0 1 C2 
    19 48 -21.3705 -6.42783 -26.0588 1 " " " " A 21 0 0 "MET " " HG3" " " 1 0 1 C2 
    20 48 -20.0337 -5.42441 -25.6435 1 " " " " A 21 0 0 "MET " " HG2" " " 1 0 1 C2 
    21 48 -21.7483 -6.97152 -23.4912 1 " " " " A 21 0 0 "MET " " HE1" " " 1 0 1 C2 
    22 48 -20.4677 -7.36062 -22.2933 1 " " " " A 21 0 0 "MET " " HE2" " " 1 0 1 C2 
    23 48 -20.5562 -5.75833 -22.9923 1 " " " " A 21 0 0 "MET " " HE3" " " 1 0 1 C2 
    24 40 -18.0512 -4.0928 -28.439 2 " " " " A 43 0 0 "PHE " " N  " " " 7 0 1 C2 
    25 14 -17.5829 -2.72756 -28.538 2 " " " " A 2 0 0 "PHE " " CA " " " 6 0 1 C2 
    26 14 -17.8337 -1.99871 -29.9069 2 " " " " A 2 0 0 "PHE " " C  " " " 6 0 1 C2 
    27 23 -17.5333 -0.775312 -30.0435 2 " " " " A 70 0 0 "PHE " " O  " " " 8 0 1 C2 
    28 14 -16.0287 -2.77795 -28.3442 2 " " " " A 2 0 0 "PHE " " CB " " " 6 0 1 C2 
    29 14 -15.5445 -3.17301 -26.9528 2 " " " " A 2 0 0 "PHE " " CG " " " 6 0 1 C2 
    30 14 -15.3647 -4.55536 -26.6895 2 " " " " A 2 0 0 "PHE " " CD1" " " 6 0 1 C2 
    31 14 -15.2393 -2.24838 -25.9227 2 " " " " A 2 0 0 "PHE " " CD2" " " 6 0 1 C2 
    32 14 -14.8277 -4.92476 -25.4032 2 " " " " A 2 0 0 "PHE " " CE1" " " 6 0 1 C2 
    33 14 -14.6444 -2.6102 -24.7428 2 " " " " A 2 0 0 "PHE " " CE2" " " 6 0 1 C2 
    34 14 -14.437 -3.98167 -24.4613 2 " " " " A 2 0 0 "PHE " " CZ " " " 6 0 1 C2 
    35 48 -17.3582 -4.70168 -28.8502 2 " " " " A 21 0 0 "PHE " " H  " " " 1 0 1 C2 
    36 48 -17.9132 -2.10012 -27.7101 2 " " " " A 21 0 0 "PHE " " HA " " " 1 0 1 C2 
    37 48 -15.4924 -1.86589 -28.6062 2 " " " " A 21 0 0 "PHE " " HB3" " " 1 0 1 C2 
    38 48 -15.6573 -3.55212 -29.0156 2 " " " " A 21 0 0 "PHE " " HB2" " " 1 0 1 C2 
    39 48 -15.407 -5.24946 -27.5158 2 " " " " A 21 0 0 "PHE " " HD1" " " 1 0 1 C2 
    40 48 -15.4406 -1.19498 -26.0502 2 " " " " A 21 0 0 "PHE " " HD2" " " 1 0 1 C2 
    41 48 -14.6761 -5.99135 -25.327 2 " " " " A 21 0 0 "PHE " " HE1" " " 1 0 1 C2 
    42 48 -14.2075 -1.86354 -24.0962 2 " " " " A 21 0 0 "PHE " " HE2" " " 1 0 1 C2 
    43 48 -13.9463 -4.42566 -23.6078 2 " " " " A 21 0 0 "PHE " " HZ " " " 1 0 1 C2 
    44 40 -18.3979 -2.70597 -30.9135 3 " " " " A 43 0 0 "ALA " " N  " " " 7 0 1 C2 
    45 14 -18.8016 -2.0942 -32.154 3 " " " " A 2 0 0 "ALA " " CA " " " 6 0 1 C2 
    46 14 -20.3009 -1.71767 -32.0163 3 " " " " A 2 0 0 "ALA " " C  " " " 6 0 1 C2 
    47 23 -20.6939 -0.647875 -32.4974 3 " " " " A 70 0 0 "ALA " " O  " " " 8 0 1 C2 
    48 14 -18.7395 -3.11359 -33.2453 3 " " " " A 2 0 0 "ALA " " CB " " " 6 0 1 C2 
    49 48 -18.503 -3.70779 -30.8399 3 " " " " A 21 0 0 "ALA " " H  " " " 1 0 1 C2 
    50 48 -18.0711 -1.30303 -32.3231 3 " " " " A 21 0 0 "ALA " " HA " " " 1 0 1 C2 
    51 48 -17.8315 -3.71646 -33.2593 3 " " " " A 21 0 0 "ALA " " HB1" " " 1 0 1 C2 
    52 48 -19.5546 -3.82519 -33.1138 3 " " " " A 21 0 0 "ALA " " HB2" " " 1 0 1 C2 
    53 48 -18.8379 -2.8028 -34.2854 3 " " " " A 21 0 0 "ALA " " HB3" " " 1 0 1 C2 
    54 40 -21.1572 -2.50367 -31.3273 4 " " " " A 43 0 0 "TRP " " N  " " " 7 0 1 C2 
    55 14 -22.4598 -2.13673 -30.9666 4 " " " " A 2 0 0 "TRP " " CA " " " 6 0 1 C2 
    56 14 -22.4963 -1.06095 -29.8116 4 " " " " A 2 0 0 "TRP " " C  " " " 6 0 1 C2 
    57 23 -23.1718 -0.0158195 -29.8966 4 " " " " A 70 0 0 "TRP " " O  " " " 8 0 1 C2 
    58 14 -23.287 -3.40625 -30.5063 4 " " " " A 2 0 0 "TRP " " CB " " " 6 0 1 C2 
    59 14 -24.7616 -3.23924 -30.2791 4 " " " " A 2 0 0 "TRP " " CG " " " 6 0 1 C2 
    60 14 -25.7197 -3.552 -31.2009 4 " " " " A 2 0 0 "TRP " " CD1" " " 6 0 1 C2 
    61 14 -25.4825 -2.77819 -29.1348 4 " " " " A 2 0 0 "TRP " " CD2" " " 6 0 1 C2 
    62 40 -26.9438 -3.39666 -30.6579 4 " " " " A 43 0 0 "TRP " " NE1" " " 7 0 1 C2 
    63 14 -26.86 -2.85007 -29.3623 4 " " " " A 2 0 0 "TRP " " CE2" " " 6 0 1 C2 
    64 14 -25.0304 -2.39527 -27.8524 4 " " " " A 2 0 0 "TRP " " CE3" " " 6 0 1 C2 
    65 14 -27.7682 -2.35071 -28.4377 4 " " " " A 2 0 0 "TRP " " CZ2" " " 6 0 1 C2 
    66 14 -25.9782 -1.96344 -26.899 4 " " " " A 2 0 0 "TRP " " CZ3" " " 6 0 1 C2 
    67 14 -27.3632 -1.91395 -27.1889 4 " " " " A 2 0 0 "TRP " " CH2" " " 6 0 1 C2 
    68 48 -20.9535 -3.43286 -30.9879 4 " " " " A 21 0 0 "TRP " " H  " " " 1 0 1 C2 
    69 48 -23.0058 -1.83675 -31.861 4 " " " " A 21 0 0 "TRP " " HA " " " 1 0 1 C2 
    70 48 -22.9176 -3.87842 -29.5959 4 " " " " A 21 0 0 "TRP " " HB3" " " 1 0 1 C2 
    71 48 -23.27 -4.08025 -31.3627 4 " " " " A 21 0 0 "TRP " " HB2" " " 1 0 1 C2 
    72 48 -25.5031 -4.0758 -32.1202 4 " " " " A 21 0 0 "TRP " " HD1" " " 1 0 1 C2 
    73 48 -27.8356 -3.53218 -31.1121 4 " " " " A 21 0 0 "TRP " " HE1" " " 1 0 1 C2 
    74 48 -24.0238 -2.44105 -27.4637 4 " " " " A 21 0 0 "TRP " " HE3" " " 1 0 1 C2 
    75 48 -28.8188 -2.38192 -28.6862 4 " " " " A 21 0 0 "TRP " " HZ2" " " 1 0 1 C2 
    76 48 -25.5292 -1.61687 -25.9799 4 " " " " A 21 0 0 "TRP " " HZ3" " " 1 0 1 C2 
    77 48 -27.9656 -1.3945 -26.4584 4 " " " " A 21 0 0 "TRP " " HH2" " " 1 0 1 C2 
    78 40 -21.7186 -1.24841 -28.7719 5 " " " " A 43 0 0 "TRP " " N  " " " 7 0 1 C2 
    79 14 -21.4346 -0.230307 -27.7614 5 " " " " A 2 0 0 "TRP " " CA " " " 6 0 1 C2 
    80 14 -20.9876 1.13074 -28.3845 5 " " " " A 2 0 0 "TRP " " C  " " " 6 0 1 C2 
    81 23 -21.3023 2.23084 -27.909 5 " " " " A 70 0 0 "TRP " " O  " " " 8 0 1 C2 
    82 14 -20.3788 -0.634949 -26.8412 5 " " " " A 2 0 0 "TRP " " CB " " " 6 0 1 C2 
    83 14 -20.3563 -0.00893588 -25.482 5 " " " " A 2 0 0 "TRP " " CG " " " 6 0 1 C2 
    84 14 -19.6017 1.10407 -25.2313 5 " " " " A 2 0 0 "TRP " " CD1" " " 6 0 1 C2 
    85 14 -20.899 -0.472649 -24.1839 5 " " " " A 2 0 0 "TRP " " CD2" " " 6 0 1 C2 
    86 40 -19.5272 1.28275 -23.8607 5 " " " " A 43 0 0 "TRP " " NE1" " " 7 0 1 C2 
    87 14 -20.3266 0.427708 -23.1578 5 " " " " A 2 0 0 "TRP " " CE2" " " 6 0 1 C2 
    88 14 -21.7635 -1.51472 -23.7802 5 " " " " A 2 0 0 "TRP " " CE3" " " 6 0 1 C2 
    89 14 -20.6085 0.308415 -21.8307 5 " " " " A 2 0 0 "TRP " " CZ2" " " 6 0 1 C2 
    90 14 -22.0636 -1.6238 -22.4384 5 " " " " A 2 0 0 "TRP " " CZ3" " " 6 0 1 C2 
    91 14 -21.4207 -0.791227 -21.4417 5 " " " " A 2 0 0 "TRP " " CH2" " " 6 0 1 C2 
    92 48 -21.204 -2.11614 -28.7238 5 " " " " A 21 0 0 "TRP " " H  " " " 1 0 1 C2 
    93 48 -22.2965 0.0601159 -27.1607 5 " " " " A 21 0 0 "TRP " " HA " " " 1 0 1 C2 
    94 48 -19.3863 -0.537611 -27.2811 5 " " " " A 21 0 0 "TRP " " HB3" " " 1 0 1 C2 
    95 48 -20.5853 -1.63178 -26.4516 5 " " " " A 21 0 0 "TRP " " HB2" " " 1 0 1 C2 
    96 48 -18.9431 1.53601 -25.9702 5 " " " " A 21 0 0 "TRP " " HD1" " " 1 0 1 C2 
    97 48 -18.8909 1.97951 -23.5005 5 " " " " A 21 0 0 "TRP " " HE1" " " 1 0 1 C2 
    98 48 -22.2078 -2.13809 -24.542 5 " " " " A 21 0 0 "TRP " " HE3" " " 1 0 1 C2 
    99 48 -20.1464 0.980793 -21.1231 5 " " " " A 21 0 0 "TRP " " HZ2" " " 1 0 1 C2 
    100 48 -22.6555 -2.44183 -22.0552 5 " " " " A 21 0 0 "TRP " " HZ3" " " 1 0 1 C2 
    101 48 -21.7494 -0.949619 -20.4252 5 " " " " A 21 0 0 "TRP " " HH2" " " 1 0 1 C2 
    102 40 -20.2251 1.099 -29.4707 6 " " " " A 43 0 0 "GLY " " N  " " " 7 0 1 C2 
    103 14 -19.5333 2.2137 -30.0755 6 " " " " A 2 0 0 "GLY " " CA " " " 6 0 1 C2 
    104 14 -20.5241 3.05035 -30.9331 6 " " " " A 2 0 0 "GLY " " C  " " " 6 0 1 C2 
    105 23 -20.1604 4.14247 -31.2424 6 " " " " A 70 0 0 "GLY " " O  " " " 8 0 1 C2 
    106 48 -20.0902 0.212099 -29.9347 6 " " " " A 21 0 0 "GLY " " H  " " " 1 0 1 C2 
    107 48 -18.8101 1.73832 -30.7383 6 " " " " A 21 0 0 "GLY " " HA3" " " 1 0 1 C2 
    108 48 -18.967 2.71815 -29.2926 6 " " " " A 21 0 0 "GLY " " HA2" " " 1 0 1 C2 
    109 40 -21.7667 2.58639 -31.1736 7 " " " " A 43 0 0 "ARG " " N  " " " 7 0 1 C2 
    110 14 -22.8288 3.33579 -31.8356 7 " " " " A 2 0 0 "ARG " " CA " " " 6 0 1 C2 
    111 14 -23.7001 3.8506 -30.6649 7 " " " " A 2 0 0 "ARG " " C  " " " 6 0 1 C2 
    112 23 -23.8815 5.04901 -30.5946 7 " " " " A 70 0 0 "ARG " " O  " " " 8 0 1 C2 
    113 14 -23.5722 2.26254 -32.7466 7 " " " " A 2 0 0 "ARG " " CB " " " 6 0 1 C2 
    114 14 -24.8098 2.86884 -33.5431 7 " " " " A 2 0 0 "ARG " " CG " " " 6 0 1 C2 
    115 14 -25.0314 2.12406 -34.8252 7 " " " " A 2 0 0 "ARG " " CD " " " 6 0 1 C2 
    116 40 -24.0271 2.28559 -35.8087 7 " " " " A 43 0 0 "ARG " " NE " " " 7 0 1 C2 
    117 14 -24.0335 1.88393 -37.0779 7 " " " " A 2 0 0 "ARG " " CZ " " " 6 0 1 C2 
    118 40 -25.086 1.16794 -37.5448 7 " " " " A 43 0 0 "ARG " " NH1" " " 7 0 1 C2 
    119 40 -23.0801 2.34279 -37.9043 7 " " " " A 43 0 0 "ARG " " NH2" " " 7 0 1 C2 
    120 48 -21.9316 1.67989 -30.7598 7 " " " " A 21 0 0 "ARG " " H  " " " 1 0 1 C2 
    121 48 -22.2193 4.01756 -32.4287 7 " " " " A 21 0 0 "ARG " " HA " " " 1 0 1 C2 
    122 48 -23.814 1.39359 -32.1346 7 " " " " A 21 0 0 "ARG " " HB3" " " 1 0 1 C2 
    123 48 -22.8699 1.7691 -33.4184 7 " " " " A 21 0 0 "ARG " " HB2" " " 1 0 1 C2 
    124 48 -24.5485 3.87788 -33.8619 7 " " " " A 21 0 0 "ARG " " HG3" " " 1 0 1 C2 
    125 48 -25.6949 3.07093 -32.9398 7 " " " " A 21 0 0 "ARG " " HG2" " " 1 0 1 C2 
    126 48 -25.9748 2.46044 -35.2553 7 " " " " A 21 0 0 "ARG " " HD3" " " 1 0 1 C2 
    127 48 -25.1727 1.05348 -34.6769 7 " " " " A 21 0 0 "ARG " " HD2" " " 1 0 1 C2 
    128 48 -23.2635 2.91419 -35.6039 7 " " " " A 21 0 0 "ARG " " HE " " " 1 0 1 C2 
    129 48 -25.0259 0.839632 -38.498 7 " " " " A 21 0 0 "ARG " HH12 " " 1 0 1 C2 
    130 48 -25.8506 0.787899 -37.0052 7 " " " " A 21 0 0 "ARG " HH11 " " 1 0 1 C2 
    131 48 -23.0848 2.2261 -38.9075 7 " " " " A 21 0 0 "ARG " HH22 " " 1 0 1 C2 
    132 48 -22.5517 3.08791 -37.4734 7 " " " " A 21 0 0 "ARG " HH21 " " 1 0 1 C2 
    133 40 -24.153 2.99937 -29.7688 8 " " " " A 43 0 0 "THR " " N  " " " 7 0 1 C2 
    134 14 -25.0506 3.49704 -28.7101 8 " " " " A 2 0 0 "THR " " CA " " " 6 0 1 C2 
    135 14 -24.3955 4.56181 -27.7996 8 " " " " A 2 0 0 "THR " " C  " " " 6 0 1 C2 
    136 23 -25.1664 5.38954 -27.2612 8 " " " " A 70 0 0 "THR " " O  " " " 8 0 1 C2 
    137 14 -25.5891 2.22167 -28.0031 8 " " " " A 2 0 0 "THR " " CB " " " 6 0 1 C2 
    138 23 -24.5768 1.3255 -27.6817 8 " " " " A 70 0 0 "THR " " OG1" " " 8 0 1 C2 
    139 14 -26.6324 1.60394 -28.8534 8 " " " " A 2 0 0 "THR " " CG2" " " 6 0 1 C2 
    140 48 -23.9691 2.0064 -29.7856 8 " " " " A 21 0 0 "THR " " H  " " " 1 0 1 C2 
    141 48 -25.9084 3.97816 -29.1801 8 " " " " A 21 0 0 "THR " " HA " " " 1 0 1 C2 
    142 48 -26.0772 2.53961 -27.0818 8 " " " " A 21 0 0 "THR " " HB " " " 1 0 1 C2 
    143 48 -24.3142 0.856209 -28.4587 8 " " " " A 21 0 0 "THR " " HG1" " " 1 0 1 C2 
    144 48 -27.1975 0.833302 -28.3291 8 " " " " A 21 0 0 "THR " HG21 " " 1 0 1 C2 
    145 48 -27.3962 2.30696 -29.1858 8 " " " " A 21 0 0 "THR " HG22 " " 1 0 1 C2 
    146 48 -26.3408 1.06288 -29.7536 8 " " " " A 21 0 0 "THR " HG23 " " 1 0 1 C2 
    147 40 -23.0351 4.6258 -27.661 9 " " " " A 43 0 0 "VAL " " N  " " " 7 0 1 C2 
    148 14 -22.4723 5.746 -26.8939 9 " " " " A 2 0 0 "VAL " " CA " " " 6 0 1 C2 
    149 14 -22.6476 7.11126 -27.675 9 " " " " A 2 0 0 "VAL " " C  " " " 6 0 1 C2 
    150 23 -22.7117 8.16971 -27.0431 9 " " " " A 70 0 0 "VAL " " O  " " " 8 0 1 C2 
    151 14 -20.9734 5.50584 -26.7242 9 " " " " A 2 0 0 "VAL " " CB " " " 6 0 1 C2 
    152 14 -20.7649 4.42982 -25.5869 9 " " " " A 2 0 0 "VAL " " CG1" " " 6 0 1 C2 
    153 14 -20.0627 5.44246 -27.9767 9 " " " " A 2 0 0 "VAL " " CG2" " " 6 0 1 C2 
    154 48 -22.5111 3.81316 -27.9527 9 " " " " A 21 0 0 "VAL " " H  " " " 1 0 1 C2 
    155 48 -22.8831 5.99981 -25.9167 9 " " " " A 21 0 0 "VAL " " HA " " " 1 0 1 C2 
    156 48 -20.7087 6.44046 -26.2297 9 " " " " A 21 0 0 "VAL " " HB " " " 1 0 1 C2 
    157 48 -19.7769 4.03638 -25.3478 9 " " " " A 21 0 0 "VAL " HG11 " " 1 0 1 C2 
    158 48 -21.1497 4.87539 -24.6696 9 " " " " A 21 0 0 "VAL " HG12 " " 1 0 1 C2 
    159 48 -21.3678 3.52561 -25.6708 9 " " " " A 21 0 0 "VAL " HG13 " " 1 0 1 C2 
    160 48 -19.1338 4.92902 -27.7287 9 " " " " A 21 0 0 "VAL " HG21 " " 1 0 1 C2 
    161 48 -20.6194 4.82054 -28.6778 9 " " " " A 21 0 0 "VAL " HG22 " " 1 0 1 C2 
    162 48 -19.8605 6.33588 -28.5675 9 " " " " A 21 0 0 "VAL " HG23 " " 1 0 1 C2 
    163 40 -22.7222 7.08709 -29.0127 10 " " " " A 43 0 0 "TYR " " N  " " " 7 0 1 C2 
    164 14 -22.7426 8.16447 -29.9764 10 " " " " A 2 0 0 "TYR " " CA " " " 6 0 1 C2 
    165 14 -24.2107 8.60386 -29.9418 10 " " " " A 2 0 0 "TYR " " C  " " " 6 0 1 C2 
    166 23 -24.4528 9.84263 -29.8708 10 " " " " A 70 0 0 "TYR " " O  " " " 8 0 1 C2 
    167 14 -22.3795 7.78305 -31.3706 10 " " " " A 2 0 0 "TYR " " CB " " " 6 0 1 C2 
    168 14 -22.5908 8.80209 -32.4685 10 " " " " A 2 0 0 "TYR " " CG " " " 6 0 1 C2 
    169 14 -21.7592 9.93981 -32.5883 10 " " " " A 2 0 0 "TYR " " CD1" " " 6 0 1 C2 
    170 14 -23.7129 8.73425 -33.2936 10 " " " " A 2 0 0 "TYR " " CD2" " " 6 0 1 C2 
    171 14 -21.9829 10.9096 -33.622 10 " " " " A 2 0 0 "TYR " " CE1" " " 6 0 1 C2 
    172 14 -24.0326 9.70259 -34.2949 10 " " " " A 2 0 0 "TYR " " CE2" " " 6 0 1 C2 
    173 14 -23.2031 10.8216 -34.366 10 " " " " A 2 0 0 "TYR " " CZ " " " 6 0 1 C2 
    174 23 -23.4544 11.8717 -35.1558 10 " " " " A 70 0 0 "TYR " " OH " " " 8 0 1 C2 
    175 48 -22.6969 6.1732 -29.4419 10 " " " " A 21 0 0 "TYR " " H  " " " 1 0 1 C2 
    176 48 -22.0516 8.92055 -29.6036 10 " " " " A 21 0 0 "TYR " " HA " " " 1 0 1 C2 
    177 48 -22.8752 6.85985 -31.6707 10 " " " " A 21 0 0 "TYR " " HB3" " " 1 0 1 C2 
    178 48 -21.2944 7.68263 -31.3475 10 " " " " A 21 0 0 "TYR " " HB2" " " 1 0 1 C2 
    179 48 -21.0272 10.0754 -31.8059 10 " " " " A 21 0 0 "TYR " " HD1" " " 1 0 1 C2 
    180 48 -24.4086 7.91159 -33.219 10 " " " " A 21 0 0 "TYR " " HD2" " " 1 0 1 C2 
    181 48 -21.3308 11.756 -33.7795 10 " " " " A 21 0 0 "TYR " " HE1" " " 1 0 1 C2 
    182 48 -24.849 9.458 -34.9583 10 " " " " A 21 0 0 "TYR " " HE2" " " 1 0 1 C2 
    183 48 -22.9762 12.664 -34.9648 10 " " " " A 21 0 0 "TYR " " HH " " " 1 0 1 C2 
    184 40 -25.2278 7.68273 -30.126 11 " " " " A 43 0 0 "GLN " " N  " " " 7 0 1 C2 
    185 14 -26.6295 8.10145 -30.3213 11 " " " " A 2 0 0 "GLN " " CA " " " 6 0 1 C2 
    186 14 -27.2687 8.62641 -28.9794 11 " " " " A 2 0 0 "GLN " " C  " " " 6 0 1 C2 
    187 23 -28.1984 9.49327 -29.0939 11 " " " " A 70 0 0 "GLN " " O  " " " 8 0 1 C2 
    188 14 -27.461 6.8264 -30.813 11 " " " " A 2 0 0 "GLN " " CB " " " 6 0 1 C2 
    189 14 -26.9877 6.18906 -32.0448 11 " " " " A 2 0 0 "GLN " " CG " " " 6 0 1 C2 
    190 14 -26.9173 6.81842 -33.4343 11 " " " " A 2 0 0 "GLN " " CD " " " 6 0 1 C2 
    191 23 -26.4871 6.15553 -34.3857 11 " " " " A 70 0 0 "GLN " " OE1" " " 8 0 1 C2 
    192 40 -27.3594 8.05163 -33.6756 11 " " " " A 43 0 0 "GLN " " NE2" " " 7 0 1 C2 
    193 48 -24.9822 6.70529 -30.192 11 " " " " A 21 0 0 "GLN " " H  " " " 1 0 1 C2 
    194 48 -26.6408 8.80113 -31.157 11 " " " " A 21 0 0 "GLN " " HA " " " 1 0 1 C2 
    195 48 -28.4988 7.12777 -30.9553 11 " " " " A 21 0 0 "GLN " " HB3" " " 1 0 1 C2 
    196 48 -27.5213 6.04911 -30.0513 11 " " " " A 21 0 0 "GLN " " HB2" " " 1 0 1 C2 
    197 48 -27.5681 5.27421 -32.1643 11 " " " " A 21 0 0 "GLN " " HG3" " " 1 0 1 C2 
    198 48 -25.963 5.91967 -31.7888 11 " " " " A 21 0 0 "GLN " " HG2" " " 1 0 1 C2 
    199 48 -27.3064 8.41871 -34.615 11 " " " " A 21 0 0 "GLN " HE22 " " 1 0 1 C2 
    200 48 -27.8961 8.61351 -33.0303 11 " " " " A 21 0 0 "GLN " HE21 " " 1 0 1 C2 
    201 40 -26.9175 8.06043 -27.7914 12 " " " " A 43 0 0 "PHE " " N  " " " 7 0 1 C2 
    202 14 -27.4914 8.3762 -26.4683 12 " " " " A 2 0 0 "PHE " " CA " " " 6 0 1 C2 
    203 14 -26.6983 9.37779 -25.6626 12 " " " " A 2 0 0 "PHE " " C  " " " 6 0 1 C2 
    204 23 -26.9478 9.63537 -24.4879 12 " " " " A 70 0 0 "PHE " " O  " " " 8 0 1 C2 
    205 14 -27.4522 7.0715 -25.615 12 " " " " A 2 0 0 "PHE " " CB " " " 6 0 1 C2 
    206 14 -28.3393 5.92213 -26.0924 12 " " " " A 2 0 0 "PHE " " CG " " " 6 0 1 C2 
    207 14 -29.4456 6.10057 -27.0003 12 " " " " A 2 0 0 "PHE " " CD1" " " 6 0 1 C2 
    208 14 -28.0854 4.60303 -25.7862 12 " " " " A 2 0 0 "PHE " " CD2" " " 6 0 1 C2 
    209 14 -30.2578 5.09705 -27.4669 12 " " " " A 2 0 0 "PHE " " CE1" " " 6 0 1 C2 
    210 14 -28.9254 3.49322 -26.2325 12 " " " " A 2 0 0 "PHE " " CE2" " " 6 0 1 C2 
    211 14 -30.0041 3.73815 -27.103 12 " " " " A 2 0 0 "PHE " " CZ " " " 6 0 1 C2 
    212 48 -26.1708 7.38033 -27.7988 12 " " " " A 21 0 0 "PHE " " H  " " " 1 0 1 C2 
    213 48 -28.504 8.76957 -26.5581 12 " " " " A 21 0 0 "PHE " " HA " " " 1 0 1 C2 
    214 48 -27.6567 7.21241 -24.5537 12 " " " " A 21 0 0 "PHE " " HB3" " " 1 0 1 C2 
    215 48 -26.4431 6.66729 -25.6955 12 " " " " A 21 0 0 "PHE " " HB2" " " 1 0 1 C2 
    216 48 -29.5468 7.09843 -27.4008 12 " " " " A 21 0 0 "PHE " " HD1" " " 1 0 1 C2 
    217 48 -27.3235 4.25749 -25.1032 12 " " " " A 21 0 0 "PHE " " HD2" " " 1 0 1 C2 
    218 48 -30.922 5.3876 -28.2674 12 " " " " A 21 0 0 "PHE " " HE1" " " 1 0 1 C2 
    219 48 -28.6086 2.50592 -25.9304 12 " " " " A 21 0 0 "PHE " " HE2" " " 1 0 1 C2 
    220 48 -30.582 2.8763 -27.4025 12 " " " " A 21 0 0 "PHE " " HZ " " " 1 0 1 C2 
    221 40 -25.6277 10.0074 -26.3608 13 " " " " A 43 0 0 "ARG " " N  " " " 7 0 1 C2 
    222 14 -24.4362 10.7173 -25.8327 13 " " " " A 2 0 0 "ARG " " CA " " " 6 0 1 C2 
    223 14 -24.688 11.5249 -24.5503 13 " " " " A 2 0 0 "ARG " " C  " " " 6 0 1 C2 
    224 23 -23.9575 11.3539 -23.5744 13 " " " " A 70 0 0 "ARG " " O  " " " 8 0 1 C2 
    225 14 -23.6247 11.5368 -26.9076 13 " " " " A 2 0 0 "ARG " " CB " " " 6 0 1 C2 
    226 14 -24.4528 12.3333 -27.9015 13 " " " " A 2 0 0 "ARG " " CG " " " 6 0 1 C2 
    227 14 -23.5907 12.6698 -29.1101 13 " " " " A 2 0 0 "ARG " " CD " " " 6 0 1 C2 
    228 40 -24.1902 13.5475 -30.1239 13 " " " " A 43 0 0 "ARG " " NE " " " 7 0 1 C2 
    229 14 -24.6262 13.1505 -31.3024 13 " " " " A 2 0 0 "ARG " " CZ " " " 6 0 1 C2 
    230 40 -24.8703 11.8647 -31.6354 13 " " " " A 43 0 0 "ARG " " NH1" " " 7 0 1 C2 
    231 40 -24.8887 14.07 -32.2314 13 " " " " A 43 0 0 "ARG " " NH2" " " 7 0 1 C2 
    232 48 -25.4928 9.5909 -27.271 13 " " " " A 21 0 0 "ARG " " H  " " " 1 0 1 C2 
    233 48 -23.7189 9.96353 -25.5082 13 " " " " A 21 0 0 "ARG " " HA " " " 1 0 1 C2 
    234 48 -23.1201 10.7728 -27.4991 13 " " " " A 21 0 0 "ARG " " HB3" " " 1 0 1 C2 
    235 48 -22.8802 12.2152 -26.4909 13 " " " " A 21 0 0 "ARG " " HB2" " " 1 0 1 C2 
    236 48 -24.7509 13.2269 -27.3531 13 " " " " A 21 0 0 "ARG " " HG3" " " 1 0 1 C2 
    237 48 -25.3095 11.7004 -28.1329 13 " " " " A 21 0 0 "ARG " " HG2" " " 1 0 1 C2 
    238 48 -23.2455 11.7862 -29.6468 13 " " " " A 21 0 0 "ARG " " HD3" " " 1 0 1 C2 
    239 48 -22.7245 13.2522 -28.7962 13 " " " " A 21 0 0 "ARG " " HD2" " " 1 0 1 C2 
    240 48 -23.9906 14.5372 -30.0975 13 " " " " A 21 0 0 "ARG " " HE " " " 1 0 1 C2 
    241 48 -25.3551 11.5669 -32.4699 13 " " " " A 21 0 0 "ARG " HH12 " " 1 0 1 C2 
    242 48 -24.6918 11.0873 -31.0158 13 " " " " A 21 0 0 "ARG " HH11 " " 1 0 1 C2 
    243 48 -25.3753 13.81 -33.0774 13 " " " " A 21 0 0 "ARG " HH22 " " 1 0 1 C2 
    244 48 -24.9132 15.0576 -32.0213 13 " " " " A 21 0 0 "ARG " HH21 " " 1 0 1 C2 
    245 40 -25.6245 12.4379 -24.5441 14 " " " " A 43 0 0 "TYR " " N  " " " 7 0 1 C2 
    246 14 -25.9765 13.2578 -23.3506 14 " " " " A 2 0 0 "TYR " " CA " " " 6 0 1 C2 
    247 14 -26.3856 12.4671 -22.1707 14 " " " " A 2 0 0 "TYR " " C  " " " 6 0 1 C2 
    248 23 -26.1005 12.9505 -21.0418 14 " " " " A 70 0 0 "TYR " " O  " " " 8 0 1 C2 
    249 14 -27.1372 14.2952 -23.6906 14 " " " " A 2 0 0 "TYR " " CB " " " 6 0 1 C2 
    250 14 -26.5708 15.5487 -24.4418 14 " " " " A 2 0 0 "TYR " " CG " " " 6 0 1 C2 
    251 14 -26.671 16.8672 -23.8586 14 " " " " A 2 0 0 "TYR " " CD1" " " 6 0 1 C2 
    252 14 -26.0139 15.426 -25.7172 14 " " " " A 2 0 0 "TYR " " CD2" " " 6 0 1 C2 
    253 14 -26.2254 18.0029 -24.5725 14 " " " " A 2 0 0 "TYR " " CE1" " " 6 0 1 C2 
    254 14 -25.566 16.5645 -26.4222 14 " " " " A 2 0 0 "TYR " " CE2" " " 6 0 1 C2 
    255 14 -25.6562 17.8141 -25.8525 14 " " " " A 2 0 0 "TYR " " CZ " " " 6 0 1 C2 
    256 23 -25.1228 18.8249 -26.5944 14 " " " " A 70 0 0 "TYR " " OH " " " 8 0 1 C2 
    257 48 -26.1097 12.4982 -25.4278 14 " " " " A 21 0 0 "TYR " " H  " " " 1 0 1 C2 
    258 48 -25.1067 13.8193 -23.0096 14 " " " " A 21 0 0 "TYR " " HA " " " 1 0 1 C2 
    259 48 -27.4714 14.716 -22.7423 14 " " " " A 21 0 0 "TYR " " HB3" " " 1 0 1 C2 
    260 48 -27.9267 13.783 -24.2405 14 " " " " A 21 0 0 "TYR " " HB2" " " 1 0 1 C2 
    261 48 -27.0037 17.0502 -22.8475 14 " " " " A 21 0 0 "TYR " " HD1" " " 1 0 1 C2 
    262 48 -25.8419 14.4472 -26.1398 14 " " " " A 21 0 0 "TYR " " HD2" " " 1 0 1 C2 
    263 48 -26.2386 18.9791 -24.1107 14 " " " " A 21 0 0 "TYR " " HE1" " " 1 0 1 C2 
    264 48 -25.1415 16.4294 -27.406 14 " " " " A 21 0 0 "TYR " " HE2" " " 1 0 1 C2 
    265 48 -24.6455 18.5642 -27.3672 14 " " " " A 21 0 0 "TYR " " HH " " " 1 0 1 C2 
    266 40 -26.947 11.2789 -22.3349 15 " " " " A 43 0 0 "ILE " " N  " " " 7 0 1 C2 
    267 14 -27.4564 10.429 -21.2771 15 " " " " A 2 0 0 "ILE " " CA " " " 6 0 1 C2 
    268 14 -26.2475 9.58971 -20.708 15 " " " " A 2 0 0 "ILE " " C  " " " 6 0 1 C2 
    269 23 -26.0834 9.51096 -19.5174 15 " " " " A 70 0 0 "ILE " " O  " " " 8 0 1 C2 
    270 14 -28.4908 9.49095 -21.7949 15 " " " " A 2 0 0 "ILE " " CB " " " 6 0 1 C2 
    271 14 -29.6007 10.27 -22.5691 15 " " " " A 2 0 0 "ILE " " CG1" " " 6 0 1 C2 
    272 14 -29.1541 8.79594 -20.5488 15 " " " " A 2 0 0 "ILE " " CG2" " " 6 0 1 C2 
    273 14 -30.3961 9.36065 -23.421 15 " " " " A 2 0 0 "ILE " " CD1" " " 6 0 1 C2 
    274 48 -27.1279 10.9999 -23.2886 15 " " " " A 21 0 0 "ILE " " H  " " " 1 0 1 C2 
    275 48 -27.8621 10.9051 -20.3845 15 " " " " A 21 0 0 "ILE " " HA " " " 1 0 1 C2 
    276 48 -27.961 8.73296 -22.3719 15 " " " " A 21 0 0 "ILE " " HB " " " 1 0 1 C2 
    277 48 -29.2346 11.1031 -23.1692 15 " " " " A 21 0 0 "ILE " HG13 " " 1 0 1 C2 
    278 48 -30.3437 10.6025 -21.8442 15 " " " " A 21 0 0 "ILE " HG12 " " 1 0 1 C2 
    279 48 -29.6782 9.50612 -19.9092 15 " " " " A 21 0 0 "ILE " HG21 " " 1 0 1 C2 
    280 48 -29.9898 8.14678 -20.81 15 " " " " A 21 0 0 "ILE " HG22 " " 1 0 1 C2 
    281 48 -28.4991 8.19885 -19.9143 15 " " " " A 21 0 0 "ILE " HG23 " " 1 0 1 C2 
    282 48 -29.9159 9.17628 -24.3821 15 " " " " A 21 0 0 "ILE " HD11 " " 1 0 1 C2 
    283 48 -30.5193 8.41509 -22.893 15 " " " " A 21 0 0 "ILE " HD12 " " 1 0 1 C2 
    284 48 -31.3751 9.72011 -23.7379 15 " " " " A 21 0 0 "ILE " HD13 " " 1 0 1 C2 
    285 40 -25.4168 9.16861 -21.6328 16 " " " " A 43 0 0 "VAL " " N  " " " 7 0 1 C2 
    286 14 -24.1513 8.4827 -21.2884 16 " " " " A 2 0 0 "VAL " " CA " " " 6 0 1 C2 
    287 14 -23.1403 9.35737 -20.4957 16 " " " " A 2 0 0 "VAL " " C  " " " 6 0 1 C2 
    288 23 -22.4839 8.866 -19.5862 16 " " " " A 70 0 0 "VAL " " O  " " " 8 0 1 C2 
    289 14 -23.5322 7.98167 -22.6232 16 " " " " A 2 0 0 "VAL " " CB " " " 6 0 1 C2 
    290 14 -22.258 7.13602 -22.3786 16 " " " " A 2 0 0 "VAL " " CG1" " " 6 0 1 C2 
    291 14 -24.5593 7.15941 -23.4165 16 " " " " A 2 0 0 "VAL " " CG2" " " 6 0 1 C2 
    292 48 -25.8566 9.19065 -22.5418 16 " " " " A 21 0 0 "VAL " " H  " " " 1 0 1 C2 
    293 48 -24.3906 7.69552 -20.5734 16 " " " " A 21 0 0 "VAL " " HA " " " 1 0 1 C2 
    294 48 -23.3003 8.93903 -23.0899 16 " " " " A 21 0 0 "VAL " " HB " " " 1 0 1 C2 
    295 48 -22.5204 6.24899 -21.802 16 " " " " A 21 0 0 "VAL " HG11 " " 1 0 1 C2 
    296 48 -21.9884 6.73227 -23.3545 16 " " " " A 21 0 0 "VAL " HG12 " " 1 0 1 C2 
    297 48 -21.4627 7.63428 -21.8243 16 " " " " A 21 0 0 "VAL " HG13 " " 1 0 1 C2 
    298 48 -23.9969 6.63218 -24.1871 16 " " " " A 21 0 0 "VAL " HG21 " " 1 0 1 C2 
    299 48 -25.1143 6.40476 -22.8592 16 " " " " A 21 0 0 "VAL " HG22 " " 1 0 1 C2 
    300 48 -25.3663 7.70963 -23.9004 16 " " " " A 21 0 0 "VAL " HG23 " " 1 0 1 C2 
    301 40 -23.1335 10.6799 -20.7501 17 " " " " A 43 0 0 "ILE " " N  " " " 7 0 1 C2 
    302 14 -22.533 11.6156 -19.8458 17 " " " " A 2 0 0 "ILE " " CA " " " 6 0 1 C2 
    303 14 -23.4249 11.8032 -18.629 17 " " " " A 2 0 0 "ILE " " C  " " " 6 0 1 C2 
    304 23 -22.9812 11.5901 -17.4979 17 " " " " A 70 0 0 "ILE " " O  " " " 8 0 1 C2 
    305 14 -22.3197 12.9657 -20.4662 17 " " " " A 2 0 0 "ILE " " CB " " " 6 0 1 C2 
    306 14 -21.3449 12.812 -21.6437 17 " " " " A 2 0 0 "ILE " " CG1" " " 6 0 1 C2 
    307 14 -21.7004 14.0078 -19.4825 17 " " " " A 2 0 0 "ILE " " CG2" " " 6 0 1 C2 
    308 14 -21.364 13.9663 -22.6831 17 " " " " A 2 0 0 "ILE " " CD1" " " 6 0 1 C2 
    309 48 -23.6333 11.0273 -21.5561 17 " " " " A 21 0 0 "ILE " " H  " " " 1 0 1 C2 
    310 48 -21.5932 11.185 -19.5 17 " " " " A 21 0 0 "ILE " " HA " " " 1 0 1 C2 
    311 48 -23.2276 13.4361 -20.8439 17 " " " " A 21 0 0 "ILE " " HB " " " 1 0 1 C2 
    312 48 -21.5861 11.8978 -22.186 17 " " " " A 21 0 0 "ILE " HG13 " " 1 0 1 C2 
    313 48 -20.3474 12.7029 -21.218 17 " " " " A 21 0 0 "ILE " HG12 " " 1 0 1 C2 
    314 48 -21.5281 14.9505 -20.0018 17 " " " " A 21 0 0 "ILE " HG21 " " 1 0 1 C2 
    315 48 -22.2646 14.2819 -18.5911 17 " " " " A 21 0 0 "ILE " HG22 " " 1 0 1 C2 
    316 48 -20.7658 13.617 -19.0801 17 " " " " A 21 0 0 "ILE " HG23 " " 1 0 1 C2 
    317 48 -20.757 14.752 -22.2332 17 " " " " A 21 0 0 "ILE " HD11 " " 1 0 1 C2 
    318 48 -20.7975 13.6535 -23.5603 17 " " " " A 21 0 0 "ILE " HD12 " " 1 0 1 C2 
    319 48 -22.3799 14.2709 -22.9344 17 " " " " A 21 0 0 "ILE " HD13 " " 1 0 1 C2 
    320 40 -24.7137 12.1968 -18.7697 18 " " " " A 43 0 0 "GLY " " N  " " " 7 0 1 C2 
    321 14 -25.4381 12.8049 -17.7031 18 " " " " A 2 0 0 "GLY " " CA " " " 6 0 1 C2 
    322 14 -25.815 11.9392 -16.5273 18 " " " " A 2 0 0 "GLY " " C  " " " 6 0 1 C2 
    323 23 -25.7979 12.362 -15.4224 18 " " " " A 70 0 0 "GLY " " O  " " " 8 0 1 C2 
    324 48 -25.1756 12.2463 -19.6665 18 " " " " A 21 0 0 "GLY " " H  " " " 1 0 1 C2 
    325 48 -26.361 13.043 -18.232 18 " " " " A 21 0 0 "GLY " " HA3" " " 1 0 1 C2 
    326 48 -24.9198 13.7249 -17.4326 18 " " " " A 21 0 0 "GLY " " HA2" " " 1 0 1 C2 
    327 40 -26.2617 10.6731 -16.826 19 " " " " A 43 0 0 "VAL " " N  " " " 7 0 1 C2 
    328 14 -26.7234 9.7526 -15.7531 19 " " " " A 2 0 0 "VAL " " CA " " " 6 0 1 C2 
    329 14 -25.5012 9.18757 -15.076 19 " " " " A 2 0 0 "VAL " " C  " " " 6 0 1 C2 
    330 23 -25.5631 9.031 -13.8847 19 " " " " A 70 0 0 "VAL " " O  " " " 8 0 1 C2 
    331 14 -27.7055 8.66153 -16.2538 19 " " " " A 2 0 0 "VAL " " CB " " " 6 0 1 C2 
    332 14 -28.8469 9.44419 -17.0203 19 " " " " A 2 0 0 "VAL " " CG1" " " 6 0 1 C2 
    333 14 -27.1012 7.4659 -17.011 19 " " " " A 2 0 0 "VAL " " CG2" " " 6 0 1 C2 
    334 48 -26.0779 10.2212 -17.7104 19 " " " " A 21 0 0 "VAL " " H  " " " 1 0 1 C2 
    335 48 -27.3087 10.4023 -15.1024 19 " " " " A 21 0 0 "VAL " " HA " " " 1 0 1 C2 
    336 48 -28.0579 8.20374 -15.3296 19 " " " " A 21 0 0 "VAL " " HB " " " 1 0 1 C2 
    337 48 -29.6954 8.77109 -17.1429 19 " " " " A 21 0 0 "VAL " HG11 " " 1 0 1 C2 
    338 48 -29.2414 10.274 -16.4339 19 " " " " A 21 0 0 "VAL " HG12 " " 1 0 1 C2 
    339 48 -28.5678 9.79338 -18.0144 19 " " " " A 21 0 0 "VAL " HG13 " " 1 0 1 C2 
    340 48 -26.4054 7.69478 -17.8182 19 " " " " A 21 0 0 "VAL " HG21 " " 1 0 1 C2 
    341 48 -26.5625 6.82575 -16.3123 19 " " " " A 21 0 0 "VAL " HG22 " " 1 0 1 C2 
    342 48 -27.9009 6.85647 -17.432 19 " " " " A 21 0 0 "VAL " HG23 " " 1 0 1 C2 
    343 40 -24.3668 8.96786 -15.8086 20 " " " " A 43 0 0 "MET " " N  " " " 7 0 1 C2 
    344 14 -23.1577 8.44416 -15.1913 20 " " " " A 2 0 0 "MET " " CA " " " 6 0 1 C2 
    345 14 -22.3004 9.38165 -14.3795 20 " " " " A 2 0 0 "MET " " C  " " " 6 0 1 C2 
    346 23 -21.8511 9.03572 -13.376 20 " " " " A 70 0 0 "MET " " O  " " " 8 0 1 C2 
    347 14 -22.2736 7.79524 -16.3232 20 " " " " A 2 0 0 "MET " " CB " " " 6 0 1 C2 
    348 14 -22.7131 6.51606 -17.1083 20 " " " " A 2 0 0 "MET " " CG " " " 6 0 1 C2 
    349 52 -22.6199 4.98099 -16.1906 20 " " " " A 13 0 0 "MET " " SD " " " 16 0 1 C2 
    350 14 -20.8892 4.69832 -16.3854 20 " " " " A 2 0 0 "MET " " CE " " " 6 0 1 C2 
    351 48 -24.3086 9.02551 -16.8152 20 " " " " A 21 0 0 "MET " " H  " " " 1 0 1 C2 
    352 48 -23.3764 7.55889 -14.5942 20 " " " " A 21 0 0 "MET " " HA " " " 1 0 1 C2 
    353 48 -21.2386 7.65236 -16.0126 20 " " " " A 21 0 0 "MET " " HB3" " " 1 0 1 C2 
    354 48 -21.9936 8.59968 -17.0033 20 " " " " A 21 0 0 "MET " " HB2" " " 1 0 1 C2 
    355 48 -22.2906 6.3484 -18.099 20 " " " " A 21 0 0 "MET " " HG3" " " 1 0 1 C2 
    356 48 -23.7952 6.58205 -17.2222 20 " " " " A 21 0 0 "MET " " HG2" " " 1 0 1 C2 
    357 48 -20.5268 4.78754 -17.4095 20 " " " " A 21 0 0 "MET " " HE1" " " 1 0 1 C2 
    358 48 -20.2423 5.31156 -15.758 20 " " " " A 21 0 0 "MET " " HE2" " " 1 0 1 C2 
    359 48 -20.7065 3.6574 -16.1185 20 " " " " A 21 0 0 "MET " " HE3" " " 1 0 1 C2 
    360 40 -22.2214 10.6166 -14.785 21 " " " " A 43 0 0 "VAL " " N  " " " 7 0 1 C2 
    361 14 -21.7087 11.7417 -14.0427 21 " " " " A 2 0 0 "VAL " " CA " " " 6 0 1 C2 
    362 14 -22.4482 12.0571 -12.7289 21 " " " " A 2 0 0 "VAL " " C  " " " 6 0 1 C2 
    363 23 -21.8425 12.5031 -11.768 21 " " " " A 70 0 0 "VAL " " O  " " " 8 0 1 C2 
    364 14 -21.6023 12.9691 -14.8512 21 " " " " A 2 0 0 "VAL " " CB " " " 6 0 1 C2 
    365 14 -21.1595 14.2707 -14.1653 21 " " " " A 2 0 0 "VAL " " CG1" " " 6 0 1 C2 
    366 14 -20.6164 12.6044 -16.0317 21 " " " " A 2 0 0 "VAL " " CG2" " " 6 0 1 C2 
    367 48 -22.6781 10.8185 -15.6629 21 " " " " A 21 0 0 "VAL " " H  " " " 1 0 1 C2 
    368 48 -20.6846 11.4651 -13.7921 21 " " " " A 21 0 0 "VAL " " HA " " " 1 0 1 C2 
    369 48 -22.5523 13.3026 -15.2687 21 " " " " A 21 0 0 "VAL " " HB " " " 1 0 1 C2 
    370 48 -21.9989 14.698 -13.6167 21 " " " " A 21 0 0 "VAL " HG11 " " 1 0 1 C2 
    371 48 -20.342 14.2535 -13.4446 21 " " " " A 21 0 0 "VAL " HG12 " " 1 0 1 C2 
    372 48 -20.745 15.0297 -14.8287 21 " " " " A 21 0 0 "VAL " HG13 " " 1 0 1 C2 
    373 48 -20.8531 13.4437 -16.6856 21 " " " " A 21 0 0 "VAL " HG21 " " 1 0 1 C2 
    374 48 -19.5828 12.7144 -15.7036 21 " " " " A 21 0 0 "VAL " HG22 " " 1 0 1 C2 
    375 48 -20.7813 11.6885 -16.5992 21 " " " " A 21 0 0 "VAL " HG23 " " 1 0 1 C2 
    376 40 -23.7731 11.8003 -12.7557 22 " " " " A 43 0 0 "ALA " " N  " " " 7 0 1 C2 
    377 14 -24.6577 11.861 -11.5694 22 " " " " A 2 0 0 "ALA " " CA " " " 6 0 1 C2 
    378 14 -24.3771 10.7 -10.5127 22 " " " " A 2 0 0 "ALA " " C  " " " 6 0 1 C2 
    379 23 -24.6251 10.8675 -9.31807 22 " " " " A 70 0 0 "ALA " " O  " " " 8 0 1 C2 
    380 14 -26.1819 11.8561 -11.9494 22 " " " " A 2 0 0 "ALA " " CB " " " 6 0 1 C2 
    381 48 -24.177 11.3875 -13.5843 22 " " " " A 21 0 0 "ALA " " H  " " " 1 0 1 C2 
    382 48 -24.2675 12.7267 -11.0343 22 " " " " A 21 0 0 "ALA " " HA " " " 1 0 1 C2 
    383 48 -26.7963 11.8847 -11.0496 22 " " " " A 21 0 0 "ALA " " HB1" " " 1 0 1 C2 
    384 48 -26.4482 12.6564 -12.6398 22 " " " " A 21 0 0 "ALA " " HB2" " " 1 0 1 C2 
    385 48 -26.2428 10.9371 -12.5324 22 " " " " A 21 0 0 "ALA " " HB3" " " 1 0 1 C2 
    386 40 -23.8359 9.59142 -10.9452 23 " " " " A 43 0 0 "LEU " " N  " " " 7 0 1 C2 
    387 14 -23.5088 8.47501 -10.0812 23 " " " " A 2 0 0 "LEU " " CA " " " 6 0 1 C2 
    388 14 -22.0959 8.75101 -9.55696 23 " " " " A 2 0 0 "LEU " " C  " " " 6 0 1 C2 
    389 23 -21.8932 8.71308 -8.35287 23 " " " " A 70 0 0 "LEU " " O  " " " 8 0 1 C2 
    390 14 -23.4531 7.16345 -10.9064 23 " " " " A 2 0 0 "LEU " " CB " " " 6 0 1 C2 
    391 14 -24.9037 6.62051 -11.1318 23 " " " " A 2 0 0 "LEU " " CG " " " 6 0 1 C2 
    392 14 -24.9654 5.66441 -12.3345 23 " " " " A 2 0 0 "LEU " " CD1" " " 6 0 1 C2 
    393 14 -25.2277 5.84844 -9.83485 23 " " " " A 2 0 0 "LEU " " CD2" " " 6 0 1 C2 
    394 48 -23.5917 9.53961 -11.9239 23 " " " " A 21 0 0 "LEU " " H  " " " 1 0 1 C2 
    395 48 -24.1635 8.34819 -9.21894 23 " " " " A 21 0 0 "LEU " " HA " " " 1 0 1 C2 
    396 48 -22.8626 6.45328 -10.3276 23 " " " " A 21 0 0 "LEU " " HB3" " " 1 0 1 C2 
    397 48 -22.9133 7.37196 -11.8301 23 " " " " A 21 0 0 "LEU " " HB2" " " 1 0 1 C2 
    398 48 -25.4877 7.5283 -11.2837 23 " " " " A 21 0 0 "LEU " " HG " " " 1 0 1 C2 
    399 48 -25.9432 5.27895 -12.6233 23 " " " " A 21 0 0 "LEU " HD11 " " 1 0 1 C2 
    400 48 -24.6377 6.25895 -13.1873 23 " " " " A 21 0 0 "LEU " HD12 " " 1 0 1 C2 
    401 48 -24.4195 4.76955 -12.0357 23 " " " " A 21 0 0 "LEU " HD13 " " 1 0 1 C2 
    402 48 -24.5375 5.02223 -9.66403 23 " " " " A 21 0 0 "LEU " HD21 " " 1 0 1 C2 
    403 48 -25.2016 6.53988 -8.99264 23 " " " " A 21 0 0 "LEU " HD22 " " 1 0 1 C2 
    404 48 -26.2341 5.42982 -9.83263 23 " " " " A 21 0 0 "LEU " HD23 " " 1 0 1 C2 
    405 40 -21.1392 9.11676 -10.4549 24 " " " " A 43 0 0 "CYS " " N  " " " 7 0 1 C2 
    406 14 -19.7565 9.47544 -10.11 24 " " " " A 2 0 0 "CYS " " CA " " " 6 0 1 C2 
    407 14 -19.6109 10.5651 -8.97787 24 " " " " A 2 0 0 "CYS " " C  " " " 6 0 1 C2 
    408 23 -18.8917 10.2933 -7.98981 24 " " " " A 70 0 0 "CYS " " O  " " " 8 0 1 C2 
    409 14 -18.9173 9.83928 -11.3567 24 " " " " A 2 0 0 "CYS " " CB " " " 6 0 1 C2 
    410 52 -18.6699 8.3643 -12.3065 24 " " " " A 13 0 0 "CYS " " SG " " " 16 0 1 C2 
    411 48 -21.4044 9.02315 -11.425 24 " " " " A 21 0 0 "CYS " " H  " " " 1 0 1 C2 
    412 48 -19.3919 8.63589 -9.51813 24 " " " " A 21 0 0 "CYS " " HA " " " 1 0 1 C2 
    413 48 -17.9854 10.3095 -11.0429 24 " " " " A 21 0 0 "CYS " " HB3" " " 1 0 1 C2 
    414 48 -19.4369 10.499 -12.0516 24 " " " " A 21 0 0 "CYS " " HB2" " " 1 0 1 C2 
    415 48 -19.8539 8.24674 -12.9141 24 " " " " A 21 0 0 "CYS " " HG " " " 1 0 1 C2 
    416 40 -20.3802 11.6597 -9.14079 25 " " " " A 43 0 0 "LEU " " N  " " " 7 0 1 C2 
    417 14 -20.486 12.7133 -8.17538 25 " " " " A 2 0 0 "LEU " " CA " " " 6 0 1 C2 
    418 14 -21.3661 12.3627 -6.99059 25 " " " " A 2 0 0 "LEU " " C  " " " 6 0 1 C2 
    419 23 -21.2807 12.9852 -5.93518 25 " " " " A 70 0 0 "LEU " " O  " " " 8 0 1 C2 
    420 14 -21.0946 14.0296 -8.83083 25 " " " " A 2 0 0 "LEU " " CB " " " 6 0 1 C2 
    421 14 -20.2753 14.7169 -9.95211 25 " " " " A 2 0 0 "LEU " " CG " " " 6 0 1 C2 
    422 14 -21.0564 15.6982 -10.8968 25 " " " " A 2 0 0 "LEU " " CD1" " " 6 0 1 C2 
    423 14 -19.0139 15.5689 -9.38761 25 " " " " A 2 0 0 "LEU " " CD2" " " 6 0 1 C2 
    424 48 -20.9868 11.7128 -9.94662 25 " " " " A 21 0 0 "LEU " " H  " " " 1 0 1 C2 
    425 48 -19.4864 12.9766 -7.82962 25 " " " " A 21 0 0 "LEU " " HA " " " 1 0 1 C2 
    426 48 -21.1949 14.8904 -8.16976 25 " " " " A 21 0 0 "LEU " " HB3" " " 1 0 1 C2 
    427 48 -22.021 13.8466 -9.37526 25 " " " " A 21 0 0 "LEU " " HB2" " " 1 0 1 C2 
    428 48 -19.9861 13.9413 -10.6614 25 " " " " A 21 0 0 "LEU " " HG " " " 1 0 1 C2 
    429 48 -20.4159 16.1352 -11.6628 25 " " " " A 21 0 0 "LEU " HD11 " " 1 0 1 C2 
    430 48 -21.8598 15.2304 -11.4657 25 " " " " A 21 0 0 "LEU " HD12 " " 1 0 1 C2 
    431 48 -21.4882 16.5335 -10.3456 25 " " " " A 21 0 0 "LEU " HD13 " " 1 0 1 C2 
    432 48 -19.2749 16.405 -8.73881 25 " " " " A 21 0 0 "LEU " HD21 " " 1 0 1 C2 
    433 48 -18.3024 15.0041 -8.78527 25 " " " " A 21 0 0 "LEU " HD22 " " 1 0 1 C2 
    434 48 -18.3607 16.0087 -10.1413 25 " " " " A 21 0 0 "LEU " HD23 " " 1 0 1 C2 
    435 40 -22.1808 11.3816 -7.15365 26 " " " " A 43 0 0 "GLY " " N  " " " 7 0 1 C2 
    436 14 -22.9405 10.6249 -6.12974 26 " " " " A 2 0 0 "GLY " " CA " " " 6 0 1 C2 
    437 14 -22.1495 9.67501 -5.20966 26 " " " " A 2 0 0 "GLY " " C  " " " 6 0 1 C2 
    438 23 -22.7284 9.163 -4.27789 26 " " " " A 70 0 0 "GLY " " O  " " " 8 0 1 C2 
    439 48 -22.1583 10.9783 -8.07939 26 " " " " A 21 0 0 "GLY " " H  " " " 1 0 1 C2 
    440 48 -23.4487 9.89606 -6.76115 26 " " " " A 21 0 0 "GLY " " HA3" " " 1 0 1 C2 
    441 48 -23.6971 11.2391 -5.64158 26 " " " " A 21 0 0 "GLY " " HA2" " " 1 0 1 C2 
    442 40 -20.8455 9.37965 -5.55407 27 " " " " A 43 0 0 "GLY " " N  " " " 7 0 1 C2 
    443 14 -20.0531 8.53566 -4.73116 27 " " " " A 2 0 0 "GLY " " CA " " " 6 0 1 C2 
    444 14 -19.3232 9.19541 -3.56137 27 " " " " A 2 0 0 "GLY " " C  " " " 6 0 1 C2 
    445 23 -19.3354 8.59437 -2.52471 27 " " " " A 70 0 0 "GLY " " O  " " " 8 0 1 C2 
    446 48 -20.4339 9.904 -6.31285 27 " " " " A 21 0 0 "GLY " " H  " " " 1 0 1 C2 
    447 48 -19.3513 8.08703 -5.43427 27 " " " " A 21 0 0 "GLY " " HA3" " " 1 0 1 C2 
    448 48 -20.8112 7.81549 -4.42338 27 " " " " A 21 0 0 "GLY " " HA2" " " 1 0 1 C2 
    449 40 -18.7911 10.4034 -3.75693 28 " " " " A 43 0 0 "GLY " " N  " " " 7 0 1 C2 
    450 14 -18.1144 11.2203 -2.76804 28 " " " " A 2 0 0 "GLY " " CA " " " 6 0 1 C2 
    451 14 -19.0472 11.6085 -1.5871 28 " " " " A 2 0 0 "GLY " " C  " " " 6 0 1 C2 
    452 23 -18.608 11.384 -0.427645 28 " " " " A 70 0 0 "GLY " " O  " " " 8 0 1 C2 
    453 48 -19.0876 10.8383 -4.61894 28 " " " " A 21 0 0 "GLY " " H  " " " 1 0 1 C2 
    454 48 -17.7079 12.0921 -3.28073 28 " " " " A 21 0 0 "GLY " " HA3" " " 1 0 1 C2 
    455 48 -17.2737 10.6395 -2.38881 28 " " " " A 21 0 0 "GLY " " HA2" " " 1 0 1 C2 
    456 40 -20.2626 12.0052 -1.94742 29 " " " " A 43 0 0 "VAL " " N  " " " 7 0 1 C2 
    457 14 -21.401 12.289 -1.02268 29 " " " " A 2 0 0 "VAL " " CA " " " 6 0 1 C2 
    458 14 -21.9312 11.0059 -0.386372 29 " " " " A 2 0 0 "VAL " " C  " " " 6 0 1 C2 
    459 23 -22.5856 11.0922 0.682222 29 " " " " A 70 0 0 "VAL " " O  " " " 8 0 1 C2 
    460 14 -22.4663 13.1635 -1.70169 29 " " " " A 2 0 0 "VAL " " CB " " " 6 0 1 C2 
    461 14 -22.108 14.7113 -1.86648 29 " " " " A 2 0 0 "VAL " " CG1" " " 6 0 1 C2 
    462 14 -23.0668 12.5081 -3.00276 29 " " " " A 2 0 0 "VAL " " CG2" " " 6 0 1 C2 
    463 48 -20.4509 12.1071 -2.93446 29 " " " " A 21 0 0 "VAL " " H  " " " 1 0 1 C2 
    464 48 -20.9437 12.8651 -0.218243 29 " " " " A 21 0 0 "VAL " " HA " " " 1 0 1 C2 
    465 48 -23.343 13.1153 -1.05573 29 " " " " A 21 0 0 "VAL " " HB " " " 1 0 1 C2 
    466 48 -21.1843 14.8043 -2.43765 29 " " " " A 21 0 0 "VAL " HG11 " " 1 0 1 C2 
    467 48 -22.8478 15.3753 -2.31362 29 " " " " A 21 0 0 "VAL " HG12 " " 1 0 1 C2 
    468 48 -22.0027 15.0991 -0.853236 29 " " " " A 21 0 0 "VAL " HG13 " " 1 0 1 C2 
    469 48 -23.8915 13.1081 -3.38742 29 " " " " A 21 0 0 "VAL " HG21 " " 1 0 1 C2 
    470 48 -22.2129 12.5308 -3.67984 29 " " " " A 21 0 0 "VAL " HG22 " " 1 0 1 C2 
    471 48 -23.4123 11.4751 -2.96258 29 " " " " A 21 0 0 "VAL " HG23 " " 1 0 1 C2 
    472 40 -21.574 9.78464 -0.86002 30 " " " " A 43 0 0 "TYR " " N  " " " 7 0 1 C2 
    473 14 -21.7553 8.5267 -0.0178246 30 " " " " A 2 0 0 "TYR " " CA " " " 6 0 1 C2 
    474 14 -20.5551 8.11063 0.821722 30 " " " " A 2 0 0 "TYR " " C  " " " 6 0 1 C2 
    475 23 -20.6532 7.8324 2.01987 30 " " " " A 70 0 0 "TYR " " O  " " " 8 0 1 C2 
    476 14 -22.1226 7.30402 -1.01634 30 " " " " A 2 0 0 "TYR " " CB " " " 6 0 1 C2 
    477 14 -22.5749 5.94583 -0.484497 30 " " " " A 2 0 0 "TYR " " CG " " " 6 0 1 C2 
    478 14 -23.4742 5.85051 0.610441 30 " " " " A 2 0 0 "TYR " " CD1" " " 6 0 1 C2 
    479 14 -22.3552 4.76292 -1.21418 30 " " " " A 2 0 0 "TYR " " CD2" " " 6 0 1 C2 
    480 14 -23.7608 4.55808 1.09148 30 " " " " A 2 0 0 "TYR " " CE1" " " 6 0 1 C2 
    481 14 -22.772 3.50451 -0.801821 30 " " " " A 2 0 0 "TYR " " CE2" " " 6 0 1 C2 
    482 14 -23.3683 3.38603 0.448026 30 " " " " A 2 0 0 "TYR " " CZ " " " 6 0 1 C2 
    483 23 -23.801 2.18279 0.915353 30 " " " " A 70 0 0 "TYR " " OH " " " 8 0 1 C2 
    484 48 -21.0444 9.79933 -1.7199 30 " " " " A 21 0 0 "TYR " " H  " " " 1 0 1 C2 
    485 48 -22.5176 8.70539 0.740526 30 " " " " A 21 0 0 "TYR " " HA " " " 1 0 1 C2 
    486 48 -21.3935 7.18561 -1.81792 30 " " " " A 21 0 0 "TYR " " HB3" " " 1 0 1 C2 
    487 48 -23.0332 7.65541 -1.50153 30 " " " " A 21 0 0 "TYR " " HB2" " " 1 0 1 C2 
    488 48 -23.8957 6.67303 1.16918 30 " " " " A 21 0 0 "TYR " " HD1" " " 1 0 1 C2 
    489 48 -21.8834 4.82956 -2.18338 30 " " " " A 21 0 0 "TYR " " HD2" " " 1 0 1 C2 
    490 48 -24.4408 4.3892 1.91334 30 " " " " A 21 0 0 "TYR " " HE1" " " 1 0 1 C2 
    491 48 -22.7292 2.68246 -1.50097 30 " " " " A 21 0 0 "TYR " " HE2" " " 1 0 1 C2 
    492 48 -24.668 2.14605 1.28946 30 " " " " A 21 0 0 "TYR " " HH " " " 1 0 1 C2 
    493 40 -19.3495 8.14854 0.247259 31 " " " " A 43 0 0 "GLY " " N  " " " 7 0 1 C2 
    494 14 -18.1159 7.87301 0.97392 31 " " " " A 2 0 0 "GLY " " CA " " " 6 0 1 C2 
    495 14 -17.7106 8.53015 2.33966 31 " " " " A 2 0 0 "GLY " " C  " " " 6 0 1 C2 
    496 23 -16.979 7.93532 3.20378 31 " " " " A 70 0 0 "GLY " " O  " " " 8 0 1 C2 
    497 48 -19.3224 8.08823 -0.760573 31 " " " " A 21 0 0 "GLY " " H  " " " 1 0 1 C2 
    498 48 -17.2427 7.79704 0.326009 31 " " " " A 21 0 0 "GLY " " HA3" " " 1 0 1 C2 
    499 48 -18.2064 6.84651 1.32918 31 " " " " A 21 0 0 "GLY " " HA2" " " 1 0 1 C2 
    500 40 -18.4262 9.63338 2.65686 32 " " " " A 43 0 0 "ILE " " N  " " " 7 0 1 C2 
    501 14 -18.2261 10.4042 3.85997 32 " " " " A 2 0 0 "ILE " " CA " " " 6 0 1 C2 
    502 14 -18.3981 9.67908 5.23062 32 " " " " A 2 0 0 "ILE " " C  " " " 6 0 1 C2 
    503 23 -18.1336 10.1569 6.30519 32 " " " " A 70 0 0 "ILE " " O  " " " 8 0 1 C2 
    504 14 -19.143 11.6211 3.7858 32 " " " " A 2 0 0 "ILE " " CB " " " 6 0 1 C2 
    505 14 -20.6304 11.3031 3.52387 32 " " " " A 2 0 0 "ILE " " CG1" " " 6 0 1 C2 
    506 14 -18.607 12.7626 2.90539 32 " " " " A 2 0 0 "ILE " " CG2" " " 6 0 1 C2 
    507 14 -21.5662 11.924 4.60787 32 " " " " A 2 0 0 "ILE " " CD1" " " 6 0 1 C2 
    508 48 -19.1402 10.0448 2.07289 32 " " " " A 21 0 0 "ILE " " H  " " " 1 0 1 C2 
    509 48 -17.1941 10.7499 3.92009 32 " " " " A 21 0 0 "ILE " " HA " " " 1 0 1 C2 
    510 48 -19.2553 12.1178 4.74954 32 " " " " A 21 0 0 "ILE " " HB " " " 1 0 1 C2 
    511 48 -20.7287 10.2252 3.65188 32 " " " " A 21 0 0 "ILE " HG13 " " 1 0 1 C2 
    512 48 -21.078 11.4674 2.54372 32 " " " " A 21 0 0 "ILE " HG12 " " 1 0 1 C2 
    513 48 -19.2507 13.5727 3.24815 32 " " " " A 21 0 0 "ILE " HG21 " " 1 0 1 C2 
    514 48 -17.5353 12.9007 3.04821 32 " " " " A 21 0 0 "ILE " HG22 " " 1 0 1 C2 
    515 48 -18.7438 12.6129 1.83441 32 " " " " A 21 0 0 "ILE " HG23 " " 1 0 1 C2 
    516 48 -21.4145 12.9967 4.72802 32 " " " " A 21 0 0 "ILE " HD11 " " 1 0 1 C2 
    517 48 -22.6116 11.7055 4.38992 32 " " " " A 21 0 0 "ILE " HD12 " " 1 0 1 C2 
    518 48 -21.4082 11.4207 5.56168 32 " " " " A 21 0 0 "ILE " HD13 " " 1 0 1 C2 
    519 40 -18.9178 8.40822 5.19145 33 " " " " A 43 0 0 "SER " " N  " " " 7 0 1 C2 
    520 14 -19.1939 7.48911 6.29886 33 " " " " A 2 0 0 "SER " " CA " " " 6 0 1 C2 
    521 14 -18.3913 6.17025 6.1242 33 " " " " A 2 0 0 "SER " " C  " " " 6 0 1 C2 
    522 23 -18.8011 5.21266 6.81039 33 " " " " A 70 0 0 "SER " " O  " " " 8 0 1 C2 
    523 14 -20.7101 7.13365 6.22488 33 " " " " A 2 0 0 "SER " " CB " " " 6 0 1 C2 
    524 23 -21.2068 6.51029 5.07997 33 " " " " A 70 0 0 "SER " " OG " " " 8 0 1 C2 
    525 48 -19.2786 8.12553 4.29144 33 " " " " A 21 0 0 "SER " " H  " " " 1 0 1 C2 
    526 48 -19.1083 7.97096 7.27282 33 " " " " A 21 0 0 "SER " " HA " " " 1 0 1 C2 
    527 48 -21.2595 8.07249 6.29373 33 " " " " A 21 0 0 "SER " " HB3" " " 1 0 1 C2 
    528 48 -20.8302 6.46953 7.08081 33 " " " " A 21 0 0 "SER " " HB2" " " 1 0 1 C2 
    529 48 -21.8214 7.11096 4.68695 33 " " " " A 21 0 0 "SER " " HG " " " 1 0 1 C2 
    530 40 -17.2975 6.05316 5.33883 34 " " " " A 43 0 0 "LEU " " N  " " " 7 0 1 C2 
    531 14 -16.3331 4.94112 5.40199 34 " " " " A 2 0 0 "LEU " " CA " " " 6 0 1 C2 
    532 14 -15.6399 4.93676 6.75362 34 " " " " A 2 0 0 "LEU " " C  " " " 6 0 1 C2 
    533 23 -15.3545 3.8391 7.2712 34 " " " " A 70 0 0 "LEU " " O  " " " 8 0 1 C2 
    534 14 -15.1916 5.02573 4.32717 34 " " " " A 2 0 0 "LEU " " CB " " " 6 0 1 C2 
    535 14 -15.7429 4.51776 2.98792 34 " " " " A 2 0 0 "LEU " " CG " " " 6 0 1 C2 
    536 14 -14.9073 5.15639 1.82123 34 " " " " A 2 0 0 "LEU " " CD1" " " 6 0 1 C2 
    537 14 -15.5785 2.99337 2.92718 34 " " " " A 2 0 0 "LEU " " CD2" " " 6 0 1 C2 
    538 48 -17.0398 6.73987 4.64449 34 " " " " A 21 0 0 "LEU " " H  " " " 1 0 1 C2 
    539 48 -16.7407 3.93186 5.34438 34 " " " " A 21 0 0 "LEU " " HA " " " 1 0 1 C2 
    540 48 -14.2501 4.5823 4.6514 34 " " " " A 21 0 0 "LEU " " HB3" " " 1 0 1 C2 
    541 48 -14.8936 6.07421 4.3221 34 " " " " A 21 0 0 "LEU " " HB2" " " 1 0 1 C2 
    542 48 -16.806 4.75532 2.95049 34 " " " " A 21 0 0 "LEU " " HG " " " 1 0 1 C2 
    543 48 -15.0751 6.23336 1.81264 34 " " " " A 21 0 0 "LEU " HD11 " " 1 0 1 C2 
    544 48 -13.8679 4.84506 1.92493 34 " " " " A 21 0 0 "LEU " HD12 " " 1 0 1 C2 
    545 48 -15.2051 4.69623 0.879076 34 " " " " A 21 0 0 "LEU " HD13 " " 1 0 1 C2 
    546 48 -15.8838 2.46495 3.83032 34 " " " " A 21 0 0 "LEU " HD21 " " 1 0 1 C2 
    547 48 -16.1071 2.57918 2.06867 34 " " " " A 21 0 0 "LEU " HD22 " " 1 0 1 C2 
    548 48 -14.5061 2.84891 2.79544 34 " " " " A 21 0 0 "LEU " HD23 " " 1 0 1 C2 
    549 40 -15.5039 6.03719 7.52986 35 " " " " A 43 0 0 "GLY " " N  " " " 7 0 1 C2 
    550 14 -14.9493 6.16707 8.88055 35 " " " " A 2 0 0 "GLY " " CA " " " 6 0 1 C2 
    551 14 -15.7693 5.46394 9.9205 35 " " " " A 2 0 0 "GLY " " C  " " " 6 0 1 C2 
    552 23 -15.5879 5.61141 11.1068 35 " " " " A 70 0 0 "GLY " " O  " " " 8 0 1 C2 
    553 48 -15.6506 6.9517 7.12705 35 " " " " A 21 0 0 "GLY " " H  " " " 1 0 1 C2 
    554 48 -14.8205 7.21196 9.1629 35 " " " " A 21 0 0 "GLY " " HA3" " " 1 0 1 C2 
    555 48 -13.9629 5.70999 8.95933 35 " " " " A 21 0 0 "GLY " " HA2" " " 1 0 1 C2 
    556 40 -16.8656 4.78907 9.5286 36 " " " " A 43 0 0 "ASN " " N  " " " 7 0 1 C2 
    557 14 -17.8791 4.14457 10.3814 36 " " " " A 2 0 0 "ASN " " CA " " " 6 0 1 C2 
    558 14 -17.6788 2.57494 10.2967 36 " " " " A 2 0 0 "ASN " " C  " " " 6 0 1 C2 
    559 23 -18.3028 1.80206 11.0178 36 " " " " A 70 0 0 "ASN " " O  " " " 8 0 1 C2 
    560 14 -19.2826 4.55452 9.82607 36 " " " " A 2 0 0 "ASN " " CB " " " 6 0 1 C2 
    561 14 -20.3109 4.3252 10.8093 36 " " " " A 2 0 0 "ASN " " CG " " " 6 0 1 C2 
    562 23 -20.1822 4.59523 12.0137 36 " " " " A 70 0 0 "ASN " " OD1" " " 8 0 1 C2 
    563 40 -21.4243 3.72207 10.4639 36 " " " " A 43 0 0 "ASN " " ND2" " " 7 0 1 C2 
    564 48 -17.0385 4.85395 8.53562 36 " " " " A 21 0 0 "ASN " " H  " " " 1 0 1 C2 
    565 48 -17.7821 4.43164 11.4284 36 " " " " A 21 0 0 "ASN " " HA " " " 1 0 1 C2 
    566 48 -19.498 3.91835 8.96758 36 " " " " A 21 0 0 "ASN " " HB3" " " 1 0 1 C2 
    567 48 -19.2972 5.60703 9.54303 36 " " " " A 21 0 0 "ASN " " HB2" " " 1 0 1 C2 
    568 48 -22.1244 3.50115 11.1575 36 " " " " A 21 0 0 "ASN " HD22 " " 1 0 1 C2 
    569 48 -21.7297 3.65008 9.50384 36 " " " " A 21 0 0 "ASN " HD21 " " 1 0 1 C2 
    570 40 -16.8812 2.04486 9.25883 37 " " " " A 43 0 0 "HIS " " N  " " " 7 0 1 C2 
    571 14 -16.6093 0.600367 8.98594 37 " " " " A 2 0 0 "HIS " " CA " " " 6 0 1 C2 
    572 14 -15.1532 0.233902 8.80236 37 " " " " A 2 0 0 "HIS " " C  " " " 6 0 1 C2 
    573 23 -14.7933 -0.514208 7.89853 37 " " " " A 70 0 0 "HIS " " O  " " " 8 0 1 C2 
    574 14 -17.6217 -0.0776061 8.06093 37 " " " " A 2 0 0 "HIS " " CB " " " 6 0 1 C2 
    575 14 -19.1689 0.035101 8.33917 37 " " " " A 2 0 0 "HIS " " CG " " " 6 0 1 C2 
    576 40 -19.727 -0.153822 9.59645 37 " " " " A 43 0 0 "HIS " " ND1" " " 7 0 1 C2 
    577 14 -20.2025 -0.0172061 7.47674 37 " " " " A 2 0 0 "HIS " " CD2" " " 6 0 1 C2 
    578 14 -21.0551 -0.0928516 9.49437 37 " " " " A 2 0 0 "HIS " " CE1" " " 6 0 1 C2 
    579 40 -21.3977 -0.0198974 8.21479 37 " " " " A 43 0 0 "HIS " " NE2" " " 7 0 1 C2 
    580 48 -16.3763 2.62373 8.60296 37 " " " " A 21 0 0 "HIS " " H  " " " 1 0 1 C2 
    581 48 -16.835 0.113897 9.93489 37 " " " " A 21 0 0 "HIS " " HA " " " 1 0 1 C2 
    582 48 -17.3696 -1.13272 8.16707 37 " " " " A 21 0 0 "HIS " " HB3" " " 1 0 1 C2 
    583 48 -17.4355 0.104206 7.00245 37 " " " " A 21 0 0 "HIS " " HB2" " " 1 0 1 C2 
    584 48 -19.2514 0.0643979 10.4603 37 " " " " A 21 0 0 "HIS " " HD1" " " 1 0 1 C2 
    585 48 -20.2487 0.0594998 6.40045 37 " " " " A 21 0 0 "HIS " " HD2" " " 1 0 1 C2 
    586 48 -21.8066 -0.129784 10.2691 37 " " " " A 21 0 0 "HIS " " HE1" " " 1 0 1 C2 
    587 40 -14.3509 0.886242 9.60853 38 " " " " A 43 0 0 "VAL " " N  " " " 7 0 1 C2 
    588 14 -12.9134 0.689037 9.69619 38 " " " " A 2 0 0 "VAL " " CA " " " 6 0 1 C2 
    589 14 -12.652 -0.576727 10.5356 38 " " " " A 2 0 0 "VAL " " C  " " " 6 0 1 C2 
    590 23 -13.4755 -0.935894 11.4449 38 " " " " A 70 0 0 "VAL " " O  " " " 8 0 1 C2 
    591 14 -12.147 1.9278 10.2751 38 " " " " A 2 0 0 "VAL " " CB " " " 6 0 1 C2 
    592 14 -12.004 3.14119 9.40432 38 " " " " A 2 0 0 "VAL " " CG1" " " 6 0 1 C2 
    593 14 -12.6742 2.39929 11.6146 38 " " " " A 2 0 0 "VAL " " CG2" " " 6 0 1 C2 
    594 48 -14.6474 1.402 10.4247 38 " " " " A 21 0 0 "VAL " " H  " " " 1 0 1 C2 
    595 48 -12.5196 0.604296 8.68335 38 " " " " A 21 0 0 "VAL " " HA " " " 1 0 1 C2 
    596 48 -11.1074 1.62979 10.4113 38 " " " " A 21 0 0 "VAL " " HB " " " 1 0 1 C2 
    597 48 -11.596 2.93749 8.41428 38 " " " " A 21 0 0 "VAL " HG11 " " 1 0 1 C2 
    598 48 -12.9393 3.67767 9.24508 38 " " " " A 21 0 0 "VAL " HG12 " " 1 0 1 C2 
    599 48 -11.3175 3.84842 9.86978 38 " " " " A 21 0 0 "VAL " HG13 " " 1 0 1 C2 
    600 48 -13.6723 2.83711 11.6079 38 " " " " A 21 0 0 "VAL " HG21 " " 1 0 1 C2 
    601 48 -12.761 1.55312 12.2962 38 " " " " A 21 0 0 "VAL " HG22 " " 1 0 1 C2 
    602 48 -11.9774 3.14456 11.9982 38 " " " " A 21 0 0 "VAL " HG23 " " 1 0 1 C2 
    603 40 -11.4112 -1.00073 10.2924 39 " " " " A 43 0 0 "THR " " N  " " " 7 0 1 C2 
    604 14 -10.7105 -1.98092 11.075 39 " " " " A 2 0 0 "THR " " CA " " " 6 0 1 C2 
    605 14 -9.21588 -1.62828 11.1789 39 " " " " A 2 0 0 "THR " " C  " " " 6 0 1 C2 
    606 23 -8.62827 -0.846605 10.3736 39 " " " " A 70 0 0 "THR " " O  " " " 8 0 1 C2 
    607 14 -11.0147 -3.45911 10.5447 39 " " " " A 2 0 0 "THR " " CB " " " 6 0 1 C2 
    608 23 -10.18 -4.45821 11.1538 39 " " " " A 70 0 0 "THR " " OG1" " " 8 0 1 C2 
    609 14 -10.6549 -3.64388 8.97794 39 " " " " A 2 0 0 "THR " " CG2" " " 6 0 1 C2 
    610 48 -10.8253 -0.364399 9.77088 39 " " " " A 21 0 0 "THR " " H  " " " 1 0 1 C2 
    611 48 -11.0721 -2.05013 12.101 39 " " " " A 21 0 0 "THR " " HA " " " 1 0 1 C2 
    612 48 -12.054 -3.67991 10.7881 39 " " " " A 21 0 0 "THR " " HB " " " 1 0 1 C2 
    613 48 -10.6106 -4.51777 11.9929 39 " " " " A 21 0 0 "THR " " HG1" " " 1 0 1 C2 
    614 48 -10.6861 -4.69562 8.69336 39 " " " " A 21 0 0 "THR " HG21 " " 1 0 1 C2 
    615 48 -11.3257 -3.09124 8.32017 39 " " " " A 21 0 0 "THR " HG22 " " 1 0 1 C2 
    616 48 -9.61449 -3.3864 8.77939 39 " " " " A 21 0 0 "THR " HG23 " " 1 0 1 C2 
    617 40 -8.65659 -2.07073 12.2773 40 " " " " A 43 0 0 "GLN " " N  " " " 7 0 1 C2 
    618 14 -7.33751 -1.82672 12.6748 40 " " " " A 2 0 0 "GLN " " CA " " " 6 0 1 C2 
    619 14 -6.51631 -3.11446 12.6561 40 " " " " A 2 0 0 "GLN " " C  " " " 6 0 1 C2 
    620 23 -5.34446 -3.14549 12.3121 40 " " " " A 70 0 0 "GLN " " O  " " " 8 0 1 C2 
    621 14 -7.50462 -1.30035 14.181 40 " " " " A 2 0 0 "GLN " " CB " " " 6 0 1 C2 
    622 14 -6.13009 -0.933416 14.8608 40 " " " " A 2 0 0 "GLN " " CG " " " 6 0 1 C2 
    623 14 -5.97419 0.307579 15.7558 40 " " " " A 2 0 0 "GLN " " CD " " " 6 0 1 C2 
    624 23 -4.87585 0.893862 15.8724 40 " " " " A 70 0 0 "GLN " " OE1" " " 8 0 1 C2 
    625 40 -7.08806 0.83411 16.3673 40 " " " " A 43 0 0 "GLN " " NE2" " " 7 0 1 C2 
    626 48 -9.16273 -2.74773 12.8301 40 " " " " A 21 0 0 "GLN " " H  " " " 1 0 1 C2 
    627 48 -6.80474 -1.16286 11.9939 40 " " " " A 21 0 0 "GLN " " HA " " " 1 0 1 C2 
    628 48 -7.93795 -2.0455 14.8481 40 " " " " A 21 0 0 "GLN " " HB3" " " 1 0 1 C2 
    629 48 -8.26678 -0.529108 14.2923 40 " " " " A 21 0 0 "GLN " " HB2" " " 1 0 1 C2 
    630 48 -5.37061 -0.953642 14.0792 40 " " " " A 21 0 0 "GLN " " HG3" " " 1 0 1 C2 
    631 48 -5.83891 -1.7898 15.469 40 " " " " A 21 0 0 "GLN " " HG2" " " 1 0 1 C2 
    632 48 -7.04171 1.70852 16.8706 40 " " " " A 21 0 0 "GLN " HE22 " " 1 0 1 C2 
    633 48 -8.01656 0.449595 16.2667 40 " " " " A 21 0 0 "GLN " HE21 " " 1 0 1 C2 
    634 40 -7.09963 -4.19773 13.0621 41 " " " " A 43 0 0 "SER " " N  " " " 7 0 1 C2 
    635 14 -6.54098 -5.49923 13.2834 41 " " " " A 2 0 0 "SER " " CA " " " 6 0 1 C2 
    636 14 -6.25702 -6.34211 12.0582 41 " " " " A 2 0 0 "SER " " C  " " " 6 0 1 C2 
    637 23 -5.75326 -7.44964 12.2074 41 " " " " A 70 0 0 "SER " " O  " " " 8 0 1 C2 
    638 14 -7.54934 -6.30758 14.1744 41 " " " " A 2 0 0 "SER " " CB " " " 6 0 1 C2 
    639 23 -8.85244 -6.45954 13.5828 41 " " " " A 70 0 0 "SER " " OG " " " 8 0 1 C2 
    640 48 -8.07959 -4.02814 13.2382 41 " " " " A 21 0 0 "SER " " H  " " " 1 0 1 C2 
    641 48 -5.64633 -5.53112 13.9053 41 " " " " A 21 0 0 "SER " " HA " " " 1 0 1 C2 
    642 48 -7.85837 -5.73284 15.0475 41 " " " " A 21 0 0 "SER " " HB3" " " 1 0 1 C2 
    643 48 -7.15219 -7.26297 14.5173 41 " " " " A 21 0 0 "SER " " HB2" " " 1 0 1 C2 
    644 48 -9.39052 -5.74218 13.8809 41 " " " " A 21 0 0 "SER " " HG " " " 1 0 1 C2 
    645 40 -6.47274 -5.77323 10.8566 42 " " " " A 43 0 0 "GLY " " N  " " " 7 0 1 C2 
    646 14 -6.06284 -6.33694 9.56568 42 " " " " A 2 0 0 "GLY " " CA " " " 6 0 1 C2 
    647 14 -4.54742 -6.24284 9.19659 42 " " " " A 2 0 0 "GLY " " C  " " " 6 0 1 C2 
    648 23 -4.28311 -6.5849 8.07562 42 " " " " A 70 0 0 "GLY " " O  " " " 8 0 1 C2 
    649 48 -6.87818 -4.8482 10.8628 42 " " " " A 21 0 0 "GLY " " H  " " " 1 0 1 C2 
    650 48 -6.61229 -5.8762 8.74475 42 " " " " A 21 0 0 "GLY " " HA3" " " 1 0 1 C2 
    651 48 -6.42035 -7.36641 9.58747 42 " " " " A 21 0 0 "GLY " " HA2" " " 1 0 1 C2 
    652 40 -3.63628 -5.91077 10.1468 43 " " " " A 43 0 0 "PHE " " N  " " " 7 0 1 C2 
    653 14 -2.15086 -6.01088 9.95278 43 " " " " A 2 0 0 "PHE " " CA " " " 6 0 1 C2 
    654 14 -1.60592 -7.41428 10.342 43 " " " " A 2 0 0 "PHE " " C  " " " 6 0 1 C2 
    655 23 -0.413985 -7.68676 10.1185 43 " " " " A 70 0 0 "PHE " " O  " " " 8 0 1 C2 
    656 14 -1.39956 -4.98855 10.8764 43 " " " " A 2 0 0 "PHE " " CB " " " 6 0 1 C2 
    657 14 -1.5802 -3.45997 10.6232 43 " " " " A 2 0 0 "PHE " " CG " " " 6 0 1 C2 
    658 14 -2.11448 -2.57418 11.5851 43 " " " " A 2 0 0 "PHE " " CD1" " " 6 0 1 C2 
    659 14 -1.16922 -2.93796 9.37372 43 " " " " A 2 0 0 "PHE " " CD2" " " 6 0 1 C2 
    660 14 -2.09679 -1.16738 11.3383 43 " " " " A 2 0 0 "PHE " " CE1" " " 6 0 1 C2 
    661 14 -1.21833 -1.53288 9.08158 43 " " " " A 2 0 0 "PHE " " CE2" " " 6 0 1 C2 
    662 14 -1.71893 -0.647932 10.061 43 " " " " A 2 0 0 "PHE " " CZ " " " 6 0 1 C2 
    663 48 -3.99705 -5.58782 11.0332 43 " " " " A 21 0 0 "PHE " " H  " " " 1 0 1 C2 
    664 48 -1.93811 -5.8194 8.90103 43 " " " " A 21 0 0 "PHE " " HA " " " 1 0 1 C2 
    665 48 -0.319787 -5.11583 10.799 43 " " " " A 21 0 0 "PHE " " HB3" " " 1 0 1 C2 
    666 48 -1.57434 -5.18846 11.9336 43 " " " " A 21 0 0 "PHE " " HB2" " " 1 0 1 C2 
    667 48 -2.31411 -2.77399 12.6275 43 " " " " A 21 0 0 "PHE " " HD1" " " 1 0 1 C2 
    668 48 -0.910551 -3.6625 8.61574 43 " " " " A 21 0 0 "PHE " " HD2" " " 1 0 1 C2 
    669 48 -2.41593 -0.47547 12.1037 43 " " " " A 21 0 0 "PHE " " HE1" " " 1 0 1 C2 
    670 48 -1.03239 -1.10723 8.10657 43 " " " " A 21 0 0 "PHE " " HE2" " " 1 0 1 C2 
    671 48 -1.83371 0.405499 9.85237 43 " " " " A 21 0 0 "PHE " " HZ " " " 1 0 1 C2 
    672 40 -2.53711 -8.32391 10.7994 44 " " " " A 43 0 0 "TYR " " N  " " " 7 0 1 C2 
    673 14 -2.34677 -9.58655 11.4448 44 " " " " A 2 0 0 "TYR " " CA " " " 6 0 1 C2 
    674 14 -3.41072 -10.649 11.1879 44 " " " " A 2 0 0 "TYR " " C  " " " 6 0 1 C2 
    675 23 -4.50155 -10.3707 10.7426 44 " " " " A 70 0 0 "TYR " " O  " " " 8 0 1 C2 
    676 14 -1.87001 -9.47425 12.923 44 " " " " A 2 0 0 "TYR " " CB " " " 6 0 1 C2 
    677 14 -2.90839 -8.83427 13.8637 44 " " " " A 2 0 0 "TYR " " CG " " " 6 0 1 C2 
    678 14 -2.78655 -7.41474 14.2066 44 " " " " A 2 0 0 "TYR " " CD1" " " 6 0 1 C2 
    679 14 -4.04267 -9.5168 14.4313 44 " " " " A 2 0 0 "TYR " " CD2" " " 6 0 1 C2 
    680 14 -3.6559 -6.79118 15.0471 44 " " " " A 2 0 0 "TYR " " CE1" " " 6 0 1 C2 
    681 14 -4.98043 -8.79597 15.2505 44 " " " " A 2 0 0 "TYR " " CE2" " " 6 0 1 C2 
    682 14 -4.71641 -7.41326 15.5808 44 " " " " A 2 0 0 "TYR " " CZ " " " 6 0 1 C2 
    683 23 -5.65195 -6.70811 16.2967 44 " " " " A 70 0 0 "TYR " " OH " " " 8 0 1 C2 
    684 48 -3.49449 -8.04841 10.6332 44 " " " " A 21 0 0 "TYR " " H  " " " 1 0 1 C2 
    685 48 -1.41257 -9.99918 11.0639 44 " " " " A 21 0 0 "TYR " " HA " " " 1 0 1 C2 
    686 48 -0.944559 -8.90677 13.021 44 " " " " A 21 0 0 "TYR " " HB3" " " 1 0 1 C2 
    687 48 -1.80109 -10.4867 13.3208 44 " " " " A 21 0 0 "TYR " " HB2" " " 1 0 1 C2 
    688 48 -1.90029 -6.88815 13.8847 44 " " " " A 21 0 0 "TYR " " HD1" " " 1 0 1 C2 
    689 48 -4.27945 -10.5334 14.1542 44 " " " " A 21 0 0 "TYR " " HD2" " " 1 0 1 C2 
    690 48 -3.43342 -5.75889 15.2735 44 " " " " A 21 0 0 "TYR " " HE1" " " 1 0 1 C2 
    691 48 -5.87198 -9.36286 15.4745 44 " " " " A 21 0 0 "TYR " " HE2" " " 1 0 1 C2 
    692 48 -5.49257 -5.78551 16.4249 44 " " " " A 21 0 0 "TYR " " HH " " " 1 0 1 C2 
    693 40 -3.05849 -11.9213 11.3847 45 " " " " A 43 0 0 "ASP " " N  " " " 7 0 1 C2 
    694 14 -3.94053 -13.096 11.4069 45 " " " " A 2 0 0 "ASP " " CA " " " 6 0 1 C2 
    695 14 -3.92651 -13.5266 12.8679 45 " " " " A 2 0 0 "ASP " " C  " " " 6 0 1 C2 
    696 23 -2.88882 -13.8339 13.4718 45 " " " " A 70 0 0 "ASP " " O  " " " 8 0 1 C2 
    697 14 -3.42491 -14.2097 10.3927 45 " " " " A 2 0 0 "ASP " " CB " " " 6 0 1 C2 
    698 14 -3.11429 -15.61 10.9308 45 " " " " A 2 0 0 "ASP " " CG " " " 6 0 1 C2 
    699 23 -1.98357 -16.0514 10.656 45 " " " " A 70 0 0 "ASP " " OD1" " " 8 0 1 C2 
    700 23 -4.03738 -16.2736 11.4513 45 " " " " A 70 0 0 "ASP " " OD2" " " 8 0 1 C2 
    701 48 -2.06928 -12.0926 11.4952 45 " " " " A 21 0 0 "ASP " " H  " " " 1 0 1 C2 
    702 48 -4.97741 -12.8389 11.1902 45 " " " " A 21 0 0 "ASP " " HA " " " 1 0 1 C2 
    703 48 -2.4982 -13.7952 9.99583 45 " " " " A 21 0 0 "ASP " " HB3" " " 1 0 1 C2 
    704 48 -4.10813 -14.2108 9.5434 45 " " " " A 21 0 0 "ASP " " HB2" " " 1 0 1 C2 
    705 40 -5.13135 -13.7704 13.3983 46 " " " " A 43 0 0 "GLU " " N  " " " 7 0 1 C2 
    706 14 -5.32112 -14.0067 14.8198 46 " " " " A 2 0 0 "GLU " " CA " " " 6 0 1 C2 
    707 14 -4.90024 -15.3359 15.2559 46 " " " " A 2 0 0 "GLU " " C  " " " 6 0 1 C2 
    708 23 -5.03107 -15.5722 16.4588 46 " " " " A 70 0 0 "GLU " " O  " " " 8 0 1 C2 
    709 14 -6.7333 -13.8801 15.2883 46 " " " " A 2 0 0 "GLU " " CB " " " 6 0 1 C2 
    710 14 -7.41039 -12.5168 15.1118 46 " " " " A 2 0 0 "GLU " " CG " " " 6 0 1 C2 
    711 14 -8.25707 -12.5366 13.8046 46 " " " " A 2 0 0 "GLU " " CD " " " 6 0 1 C2 
    712 23 -7.67212 -12.8198 12.7167 46 " " " " A 70 0 0 "GLU " " OE1" " " 8 0 1 C2 
    713 23 -9.51286 -12.5705 13.8491 46 " " " " A 70 0 0 "GLU " " OE2" " " 8 0 1 C2 
    714 48 -6.04087 -13.8107 12.9609 46 " " " " A 21 0 0 "GLU " " H  " " " 1 0 1 C2 
    715 48 -4.6646 -13.363 15.4052 46 " " " " A 21 0 0 "GLU " " HA " " " 1 0 1 C2 
    716 48 -6.89055 -13.8663 16.3668 46 " " " " A 21 0 0 "GLU " " HB3" " " 1 0 1 C2 
    717 48 -7.34598 -14.6607 14.8373 46 " " " " A 21 0 0 "GLU " " HB2" " " 1 0 1 C2 
    718 48 -6.64587 -11.7404 15.0847 46 " " " " A 21 0 0 "GLU " " HG3" " " 1 0 1 C2 
    719 48 -8.09541 -12.2851 15.9274 46 " " " " A 21 0 0 "GLU " " HG2" " " 1 0 1 C2 
    720 40 -4.42211 -16.217 14.3694 47 " " " " A 43 0 0 "GLY " " N  " " " 7 0 1 C2 
    721 14 -3.81234 -17.5153 14.7358 47 " " " " A 2 0 0 "GLY " " CA " " " 6 0 1 C2 
    722 14 -2.37917 -17.4017 15.1815 47 " " " " A 2 0 0 "GLY " " C  " " " 6 0 1 C2 
    723 23 -1.89585 -18.3526 15.8474 47 " " " " A 70 0 0 "GLY " " O  " " " 8 0 1 C2 
    724 48 -4.37957 -15.9501 13.3963 47 " " " " A 21 0 0 "GLY " " H  " " " 1 0 1 C2 
    725 48 -3.83432 -18.1464 13.8473 47 " " " " A 21 0 0 "GLY " " HA3" " " 1 0 1 C2 
    726 48 -4.33067 -18.1691 15.4371 47 " " " " A 21 0 0 "GLY " " HA2" " " 1 0 1 C2 
    727 40 -1.71344 -16.3341 14.8298 48 " " " " A 43 0 0 "SER " " N  " " " 7 0 1 C2 
    728 14 -0.282201 -16.0329 15.2484 48 " " " " A 2 0 0 "SER " " CA " " " 6 0 1 C2 
    729 14 0.040209 -16.0821 16.8028 48 " " " " A 2 0 0 "SER " " C  " " " 6 0 1 C2 
    730 23 -0.720057 -15.5306 17.6062 48 " " " " A 70 0 0 "SER " " O  " " " 8 0 1 C2 
    731 14 -0.117106 -14.5919 14.766 48 " " " " A 2 0 0 "SER " " CB " " " 6 0 1 C2 
    732 23 -0.263493 -14.5057 13.3984 48 " " " " A 70 0 0 "SER " " OG " " " 8 0 1 C2 
    733 48 -2.24349 -15.6242 14.3449 48 " " " " A 21 0 0 "SER " " H  " " " 1 0 1 C2 
    734 48 0.309889 -16.8102 14.7654 48 " " " " A 21 0 0 "SER " " HA " " " 1 0 1 C2 
    735 48 0.717428 -13.9964 15.1362 48 " " " " A 21 0 0 "SER " " HB3" " " 1 0 1 C2 
    736 48 -0.90564 -14.0027 15.2341 48 " " " " A 21 0 0 "SER " " HB2" " " 1 0 1 C2 
    737 48 -1.16081 -14.7338 13.2092 48 " " " " A 21 0 0 "SER " " HG " " " 1 0 1 C2 
    738 40 1.08347 -16.788 17.1812 49 " " " " A 43 0 0 "GLN " " N  " " " 7 0 1 C2 
    739 14 1.35555 -17.1167 18.6208 49 " " " " A 2 0 0 "GLN " " CA " " " 6 0 1 C2 
    740 14 1.19629 -15.9388 19.6941 49 " " " " A 2 0 0 "GLN " " C  " " " 6 0 1 C2 
    741 23 0.685712 -16.1836 20.7527 49 " " " " A 70 0 0 "GLN " " O  " " " 8 0 1 C2 
    742 14 2.78344 -17.7826 18.8316 49 " " " " A 2 0 0 "GLN " " CB " " " 6 0 1 C2 
    743 14 2.95242 -19.1712 18.1884 49 " " " " A 2 0 0 "GLN " " CG " " " 6 0 1 C2 
    744 14 2.84378 -20.2765 19.2425 49 " " " " A 2 0 0 "GLN " " CD " " " 6 0 1 C2 
    745 23 3.77601 -20.5233 19.9959 49 " " " " A 70 0 0 "GLN " " OE1" " " 8 0 1 C2 
    746 40 1.82805 -21.0202 19.1525 49 " " " " A 43 0 0 "GLN " " NE2" " " 7 0 1 C2 
    747 48 1.53366 -17.3923 16.5087 49 " " " " A 21 0 0 "GLN " " H  " " " 1 0 1 C2 
    748 48 0.5861 -17.8779 18.7498 49 " " " " A 21 0 0 "GLN " " HA " " " 1 0 1 C2 
    749 48 2.98039 -17.9138 19.8956 49 " " " " A 21 0 0 "GLN " " HB3" " " 1 0 1 C2 
    750 48 3.57227 -17.103 18.5093 49 " " " " A 21 0 0 "GLN " " HB2" " " 1 0 1 C2 
    751 48 3.96579 -19.2121 17.789 49 " " " " A 21 0 0 "GLN " " HG3" " " 1 0 1 C2 
    752 48 2.21772 -19.1928 17.3835 49 " " " " A 21 0 0 "GLN " " HG2" " " 1 0 1 C2 
    753 48 1.82615 -21.9259 19.5995 49 " " " " A 21 0 0 "GLN " HE22 " " 1 0 1 C2 
    754 48 1.14962 -20.7513 18.4543 49 " " " " A 21 0 0 "GLN " HE21 " " 1 0 1 C2 
    755 40 1.78426 -14.7063 19.4174 50 " " " " A 43 0 0 "SER " " N  " " " 7 0 1 C2 
    756 14 1.66684 -13.4779 20.1272 50 " " " " A 2 0 0 "SER " " CA " " " 6 0 1 C2 
    757 14 0.229778 -12.9925 20.1758 50 " " " " A 2 0 0 "SER " " C  " " " 6 0 1 C2 
    758 23 -0.100287 -12.3404 21.159 50 " " " " A 70 0 0 "SER " " O  " " " 8 0 1 C2 
    759 14 2.65475 -12.3354 19.6166 50 " " " " A 2 0 0 "SER " " CB " " " 6 0 1 C2 
    760 23 4.00009 -12.7052 19.9367 50 " " " " A 70 0 0 "SER " " OG " " " 8 0 1 C2 
    761 48 2.21191 -14.6569 18.5037 50 " " " " A 21 0 0 "SER " " H  " " " 1 0 1 C2 
    762 48 1.98349 -13.8227 21.1115 50 " " " " A 21 0 0 "SER " " HA " " " 1 0 1 C2 
    763 48 2.32336 -11.402 20.0716 50 " " " " A 21 0 0 "SER " " HB3" " " 1 0 1 C2 
    764 48 2.56761 -12.2131 18.537 50 " " " " A 21 0 0 "SER " " HB2" " " 1 0 1 C2 
    765 48 4.35592 -13.3324 19.3259 50 " " " " A 21 0 0 "SER " " HG " " " 1 0 1 C2 
    766 40 -0.537483 -13.2307 19.1275 51 " " " " A 43 0 0 "VAL " " N  " " " 7 0 1 C2 
    767 14 -1.93555 -12.7248 19.0058 51 " " " " A 2 0 0 "VAL " " CA " " " 6 0 1 C2 
    768 14 -2.91241 -13.5932 19.7521 51 " " " " A 2 0 0 "VAL " " C  " " " 6 0 1 C2 
    769 23 -3.64162 -13.1119 20.6386 51 " " " " A 70 0 0 "VAL " " O  " " " 8 0 1 C2 
    770 14 -2.34946 -12.475 17.5652 51 " " " " A 2 0 0 "VAL " " CB " " " 6 0 1 C2 
    771 14 -3.77018 -11.9005 17.3333 51 " " " " A 2 0 0 "VAL " " CG1" " " 6 0 1 C2 
    772 14 -1.34945 -11.5162 16.8376 51 " " " " A 2 0 0 "VAL " " CG2" " " 6 0 1 C2 
    773 48 -0.2628 -13.8809 18.405 51 " " " " A 21 0 0 "VAL " " H  " " " 1 0 1 C2 
    774 48 -2.06976 -11.7483 19.4711 51 " " " " A 21 0 0 "VAL " " HA " " " 1 0 1 C2 
    775 48 -2.39192 -13.4566 17.0933 51 " " " " A 21 0 0 "VAL " " HB " " " 1 0 1 C2 
    776 48 -4.56419 -12.5493 17.703 51 " " " " A 21 0 0 "VAL " HG11 " " 1 0 1 C2 
    777 48 -4.00724 -10.9008 17.6974 51 " " " " A 21 0 0 "VAL " HG12 " " 1 0 1 C2 
    778 48 -3.88608 -11.674 16.2734 51 " " " " A 21 0 0 "VAL " HG13 " " 1 0 1 C2 
    779 48 -1.08469 -10.721 17.5345 51 " " " " A 21 0 0 "VAL " HG21 " " 1 0 1 C2 
    780 48 -0.508898 -12.1181 16.4922 51 " " " " A 21 0 0 "VAL " HG22 " " 1 0 1 C2 
    781 48 -1.77642 -11.0427 15.9536 51 " " " " A 21 0 0 "VAL " HG23 " " 1 0 1 C2 
    782 40 -2.84705 -14.8895 19.5187 52 " " " " A 43 0 0 "ALA " " N  " " " 7 0 1 C2 
    783 14 -3.63315 -15.9489 20.1133 52 " " " " A 2 0 0 "ALA " " CA " " " 6 0 1 C2 
    784 14 -3.35406 -16.1482 21.6016 52 " " " " A 2 0 0 "ALA " " C  " " " 6 0 1 C2 
    785 23 -4.24243 -16.7387 22.2316 52 " " " " A 70 0 0 "ALA " " O  " " " 8 0 1 C2 
    786 14 -3.43217 -17.3036 19.4263 52 " " " " A 2 0 0 "ALA " " CB " " " 6 0 1 C2 
    787 48 -2.15453 -15.2467 18.8761 52 " " " " A 21 0 0 "ALA " " H  " " " 1 0 1 C2 
    788 48 -4.69758 -15.7143 20.1206 52 " " " " A 21 0 0 "ALA " " HA " " " 1 0 1 C2 
    789 48 -3.12043 -17.2665 18.3825 52 " " " " A 21 0 0 "ALA " " HB1" " " 1 0 1 C2 
    790 48 -2.61537 -17.8158 19.9347 52 " " " " A 21 0 0 "ALA " " HB2" " " 1 0 1 C2 
    791 48 -4.35718 -17.8755 19.499 52 " " " " A 21 0 0 "ALA " " HB3" " " 1 0 1 C2 
    792 40 -2.20659 -15.5926 22.0494 53 " " " " A 43 0 0 "ALA " " N  " " " 7 0 1 C2 
    793 14 -1.78967 -15.4143 23.4303 53 " " " " A 2 0 0 "ALA " " CA " " " 6 0 1 C2 
    794 14 -2.69186 -14.2822 23.9569 53 " " " " A 2 0 0 "ALA " " C  " " " 6 0 1 C2 
    795 23 -3.47152 -14.5189 24.9372 53 " " " " A 70 0 0 "ALA " " O  " " " 8 0 1 C2 
    796 14 -0.256946 -15.0383 23.5748 53 " " " " A 2 0 0 "ALA " " CB " " " 6 0 1 C2 
    797 48 -1.48663 -15.4439 21.3568 53 " " " " A 21 0 0 "ALA " " H  " " " 1 0 1 C2 
    798 48 -2.01954 -16.2461 24.0962 53 " " " " A 21 0 0 "ALA " " HA " " " 1 0 1 C2 
    799 48 -0.199628 -14.1006 23.022 53 " " " " A 21 0 0 "ALA " " HB1" " " 1 0 1 C2 
    800 48 -0.0157655 -14.8522 24.6213 53 " " " " A 21 0 0 "ALA " " HB2" " " 1 0 1 C2 
    801 48 0.368946 -15.8689 23.2484 53 " " " " A 21 0 0 "ALA " " HB3" " " 1 0 1 C2 
    802 40 -2.69405 -13.0949 23.3259 54 " " " " A 43 0 0 "SER " " N  " " " 7 0 1 C2 
    803 14 -3.45371 -11.887 23.7982 54 " " " " A 2 0 0 "SER " " CA " " " 6 0 1 C2 
    804 14 -4.95497 -12.2047 23.931 54 " " " " A 2 0 0 "SER " " C  " " " 6 0 1 C2 
    805 23 -5.64701 -11.791 24.8507 54 " " " " A 70 0 0 "SER " " O  " " " 8 0 1 C2 
    806 14 -3.2238 -10.6693 22.7799 54 " " " " A 2 0 0 "SER " " CB " " " 6 0 1 C2 
    807 23 -3.75261 -9.51724 23.4821 54 " " " " A 70 0 0 "SER " " OG " " " 8 0 1 C2 
    808 48 -2.27073 -12.9421 22.4217 54 " " " " A 21 0 0 "SER " " H  " " " 1 0 1 C2 
    809 48 -3.13423 -11.5521 24.785 54 " " " " A 21 0 0 "SER " " HA " " " 1 0 1 C2 
    810 48 -3.72772 -10.8424 21.829 54 " " " " A 21 0 0 "SER " " HB3" " " 1 0 1 C2 
    811 48 -2.14155 -10.5843 22.6818 54 " " " " A 21 0 0 "SER " " HB2" " " 1 0 1 C2 
    812 48 -3.3978 -9.41786 24.3523 54 " " " " A 21 0 0 "SER " " HG " " " 1 0 1 C2 
    813 40 -5.54447 -12.9952 22.9897 55 " " " " A 43 0 0 "LEU " " N  " " " 7 0 1 C2 
    814 14 -7.03869 -13.1905 22.9707 55 " " " " A 2 0 0 "LEU " " CA " " " 6 0 1 C2 
    815 14 -7.48524 -14.1894 24.0192 55 " " " " A 2 0 0 "LEU " " C  " " " 6 0 1 C2 
    816 23 -8.70011 -14.2836 24.3092 55 " " " " A 70 0 0 "LEU " " O  " " " 8 0 1 C2 
    817 14 -7.40153 -13.6786 21.5089 55 " " " " A 2 0 0 "LEU " " CB " " " 6 0 1 C2 
    818 14 -6.94517 -12.6259 20.4214 55 " " " " A 2 0 0 "LEU " " CG " " " 6 0 1 C2 
    819 14 -7.16267 -13.1472 18.9797 55 " " " " A 2 0 0 "LEU " " CD1" " " 6 0 1 C2 
    820 14 -7.72059 -11.2715 20.4617 55 " " " " A 2 0 0 "LEU " " CD2" " " 6 0 1 C2 
    821 48 -4.95246 -13.4478 22.308 55 " " " " A 21 0 0 "LEU " " H  " " " 1 0 1 C2 
    822 48 -7.52201 -12.2371 23.1838 55 " " " " A 21 0 0 "LEU " " HA " " " 1 0 1 C2 
    823 48 -8.4711 -13.7194 21.3029 55 " " " " A 21 0 0 "LEU " " HB3" " " 1 0 1 C2 
    824 48 -7.09425 -14.7059 21.3134 55 " " " " A 21 0 0 "LEU " " HB2" " " 1 0 1 C2 
    825 48 -5.93523 -12.2476 20.5793 55 " " " " A 21 0 0 "LEU " " HG " " " 1 0 1 C2 
    826 48 -6.91485 -12.3268 18.3062 55 " " " " A 21 0 0 "LEU " HD11 " " 1 0 1 C2 
    827 48 -6.38353 -13.8722 18.7442 55 " " " " A 21 0 0 "LEU " HD12 " " 1 0 1 C2 
    828 48 -8.15963 -13.5001 18.7157 55 " " " " A 21 0 0 "LEU " HD13 " " 1 0 1 C2 
    829 48 -7.1667 -10.4605 19.9888 55 " " " " A 21 0 0 "LEU " HD21 " " 1 0 1 C2 
    830 48 -8.69802 -11.3505 19.9858 55 " " " " A 21 0 0 "LEU " HD22 " " 1 0 1 C2 
    831 48 -8.0641 -10.9764 21.4532 55 " " " " A 21 0 0 "LEU " HD23 " " 1 0 1 C2 
    832 40 -6.59805 -15.0539 24.6115 56 " " " " A 43 0 0 "ILE " " N  " " " 7 0 1 C2 
    833 14 -6.97611 -15.6545 25.9285 56 " " " " A 2 0 0 "ILE " " CA " " " 6 0 1 C2 
    834 14 -6.60972 -14.8137 27.1902 56 " " " " A 2 0 0 "ILE " " C  " " " 6 0 1 C2 
    835 23 -7.22021 -15.0148 28.262 56 " " " " A 70 0 0 "ILE " " O  " " " 8 0 1 C2 
    836 14 -6.48408 -17.1428 26.0167 56 " " " " A 2 0 0 "ILE " " CB " " " 6 0 1 C2 
    837 14 -4.98565 -17.2744 25.6235 56 " " " " A 2 0 0 "ILE " " CG1" " " 6 0 1 C2 
    838 14 -7.14328 -18.1386 25.0454 56 " " " " A 2 0 0 "ILE " " CG2" " " 6 0 1 C2 
    839 14 -4.24344 -18.4225 26.3161 56 " " " " A 2 0 0 "ILE " " CD1" " " 6 0 1 C2 
    840 48 -5.67114 -15.1335 24.2183 56 " " " " A 21 0 0 "ILE " " H  " " " 1 0 1 C2 
    841 48 -8.05451 -15.8084 25.8897 56 " " " " A 21 0 0 "ILE " " HA " " " 1 0 1 C2 
    842 48 -6.6451 -17.4537 27.049 56 " " " " A 21 0 0 "ILE " " HB " " " 1 0 1 C2 
    843 48 -4.42462 -16.4036 25.9625 56 " " " " A 21 0 0 "ILE " HG13 " " 1 0 1 C2 
    844 48 -4.84834 -17.3631 24.5458 56 " " " " A 21 0 0 "ILE " HG12 " " 1 0 1 C2 
    845 48 -7.65702 -18.8811 25.656 56 " " " " A 21 0 0 "ILE " HG21 " " 1 0 1 C2 
    846 48 -7.91984 -17.635 24.4696 56 " " " " A 21 0 0 "ILE " HG22 " " 1 0 1 C2 
    847 48 -6.50721 -18.6583 24.3288 56 " " " " A 21 0 0 "ILE " HG23 " " 1 0 1 C2 
    848 48 -3.16516 -18.2637 26.3017 56 " " " " A 21 0 0 "ILE " HD11 " " 1 0 1 C2 
    849 48 -4.50487 -18.4114 27.3743 56 " " " " A 21 0 0 "ILE " HD12 " " 1 0 1 C2 
    850 48 -4.45592 -19.348 25.7809 56 " " " " A 21 0 0 "ILE " HD13 " " 1 0 1 C2 
    851 40 -5.7154 -13.831 27.0888 57 " " " " A 43 0 0 "GLY " " N  " " " 7 0 1 C2 
    852 14 -4.9767 -13.3163 28.2089 57 " " " " A 2 0 0 "GLY " " CA " " " 6 0 1 C2 
    853 14 -5.46086 -11.9015 28.5111 57 " " " " A 2 0 0 "GLY " " C  " " " 6 0 1 C2 
    854 23 -6.68376 -11.7159 28.8382 57 " " " " A 70 0 0 "GLY " " O  " " " 8 0 1 C2 
    855 48 -5.44025 -13.6876 26.1276 57 " " " " A 21 0 0 "GLY " " H  " " " 1 0 1 C2 
    856 48 -3.91214 -13.3612 27.9791 57 " " " " A 21 0 0 "GLY " " HA3" " " 1 0 1 C2 
    857 48 -5.12902 -13.9603 29.075 57 " " " " A 21 0 0 "GLY " " HA2" " " 1 0 1 C2 
    858 40 -4.57371 -10.8937 28.4117 58 " " " " A 43 0 0 "ASP " " N  " " " 7 0 1 C2 
    859 14 -4.80121 -9.43719 28.6363 58 " " " " A 2 0 0 "ASP " " CA " " " 6 0 1 C2 
    860 14 -6.15859 -8.81891 28.0737 58 " " " " A 2 0 0 "ASP " " C  " " " 6 0 1 C2 
    861 23 -6.60089 -7.80667 28.608 58 " " " " A 70 0 0 "ASP " " O  " " " 8 0 1 C2 
    862 14 -3.60763 -8.60168 28.0684 58 " " " " A 2 0 0 "ASP " " CB " " " 6 0 1 C2 
    863 14 -3.34701 -8.50405 26.529 58 " " " " A 2 0 0 "ASP " " CG " " " 6 0 1 C2 
    864 23 -3.88558 -7.56314 25.8879 58 " " " " A 70 0 0 "ASP " " OD1" " " 8 0 1 C2 
    865 23 -2.67516 -9.44022 26.0489 58 " " " " A 70 0 0 "ASP " " OD2" " " 8 0 1 C2 
    866 48 -3.65465 -11.1932 28.1189 58 " " " " A 21 0 0 "ASP " " H  " " " 1 0 1 C2 
    867 48 -4.67029 -9.30755 29.7106 58 " " " " A 21 0 0 "ASP " " HA " " " 1 0 1 C2 
    868 48 -2.67906 -8.88311 28.5651 58 " " " " A 21 0 0 "ASP " " HB3" " " 1 0 1 C2 
    869 48 -3.87161 -7.58995 28.3763 58 " " " " A 21 0 0 "ASP " " HB2" " " 1 0 1 C2 
    870 40 -6.74827 -9.30287 26.9702 59 " " " " A 43 0 0 "GLU " " N  " " " 7 0 1 C2 
    871 14 -7.96347 -8.76432 26.3309 59 " " " " A 2 0 0 "GLU " " CA " " " 6 0 1 C2 
    872 14 -9.19368 -9.374 27.0661 59 " " " " A 2 0 0 "GLU " " C  " " " 6 0 1 C2 
    873 23 -10.2891 -8.82981 27.0386 59 " " " " A 70 0 0 "GLU " " O  " " " 8 0 1 C2 
    874 14 -7.91975 -9.15348 24.8726 59 " " " " A 2 0 0 "GLU " " CB " " " 6 0 1 C2 
    875 14 -7.06274 -8.21861 24.0661 59 " " " " A 2 0 0 "GLU " " CG " " " 6 0 1 C2 
    876 14 -7.53007 -6.86076 23.8814 59 " " " " A 2 0 0 "GLU " " CD " " " 6 0 1 C2 
    877 23 -7.82826 -6.6086 22.7006 59 " " " " A 70 0 0 "GLU " " OE1" " " 8 0 1 C2 
    878 23 -7.66077 -6.08289 24.839 59 " " " " A 70 0 0 "GLU " " OE2" " " 8 0 1 C2 
    879 48 -6.28635 -10.1086 26.5734 59 " " " " A 21 0 0 "GLU " " H  " " " 1 0 1 C2 
    880 48 -8.12468 -7.68766 26.3848 59 " " " " A 21 0 0 "GLU " " HA " " " 1 0 1 C2 
    881 48 -8.89974 -9.18493 24.3964 59 " " " " A 21 0 0 "GLU " " HB3" " " 1 0 1 C2 
    882 48 -7.67842 -10.181 24.6003 59 " " " " A 21 0 0 "GLU " " HB2" " " 1 0 1 C2 
    883 48 -6.85087 -8.6465 23.0862 59 " " " " A 21 0 0 "GLU " " HG3" " " 1 0 1 C2 
    884 48 -6.00721 -8.21226 24.3379 59 " " " " A 21 0 0 "GLU " " HG2" " " 1 0 1 C2 
    885 40 -9.03055 -10.5086 27.7944 60 " " " " A 43 0 0 "VAL " " N  " " " 7 0 1 C2 
    886 14 -10.1074 -11.1047 28.5331 60 " " " " A 2 0 0 "VAL " " CA " " " 6 0 1 C2 
    887 14 -9.97889 -10.5804 30.0091 60 " " " " A 2 0 0 "VAL " " C  " " " 6 0 1 C2 
    888 23 -11.0012 -10.3265 30.6173 60 " " " " A 70 0 0 "VAL " " O  " " " 8 0 1 C2 
    889 14 -10.0469 -12.6801 28.4769 60 " " " " A 2 0 0 "VAL " " CB " " " 6 0 1 C2 
    890 14 -11.025 -13.572 29.3896 60 " " " " A 2 0 0 "VAL " " CG1" " " 6 0 1 C2 
    891 14 -9.99772 -13.1295 26.9861 60 " " " " A 2 0 0 "VAL " " CG2" " " 6 0 1 C2 
    892 48 -8.11349 -10.9192 27.8969 60 " " " " A 21 0 0 "VAL " " H  " " " 1 0 1 C2 
    893 48 -11.1098 -10.7931 28.2397 60 " " " " A 21 0 0 "VAL " " HA " " " 1 0 1 C2 
    894 48 -9.06512 -12.9434 28.8704 60 " " " " A 21 0 0 "VAL " " HB " " " 1 0 1 C2 
    895 48 -10.7103 -13.7197 30.4227 60 " " " " A 21 0 0 "VAL " HG11 " " 1 0 1 C2 
    896 48 -12.0573 -13.2767 29.2021 60 " " " " A 21 0 0 "VAL " HG12 " " 1 0 1 C2 
    897 48 -10.9802 -14.5672 28.9472 60 " " " " A 21 0 0 "VAL " HG13 " " 1 0 1 C2 
    898 48 -10.1882 -14.2027 26.9828 60 " " " " A 21 0 0 "VAL " HG21 " " 1 0 1 C2 
    899 48 -10.9114 -12.7799 26.5054 60 " " " " A 21 0 0 "VAL " HG22 " " 1 0 1 C2 
    900 48 -9.11992 -12.8023 26.4289 60 " " " " A 21 0 0 "VAL " HG23 " " 1 0 1 C2 
    901 40 -8.77528 -10.2101 30.5055 61 " " " " A 43 0 0 "TYR " " N  " " " 7 0 1 C2 
    902 14 -8.57679 -9.51497 31.7763 61 " " " " A 2 0 0 "TYR " " CA " " " 6 0 1 C2 
    903 14 -8.98216 -8.01139 31.7456 61 " " " " A 2 0 0 "TYR " " C  " " " 6 0 1 C2 
    904 23 -9.242 -7.40193 32.7842 61 " " " " A 70 0 0 "TYR " " O  " " " 8 0 1 C2 
    905 14 -7.07673 -9.59332 32.1 61 " " " " A 2 0 0 "TYR " " CB " " " 6 0 1 C2 
    906 14 -6.57558 -10.8302 32.6633 61 " " " " A 2 0 0 "TYR " " CG " " " 6 0 1 C2 
    907 14 -5.5411 -10.7248 33.6146 61 " " " " A 2 0 0 "TYR " " CD1" " " 6 0 1 C2 
    908 14 -7.017 -12.0893 32.2197 61 " " " " A 2 0 0 "TYR " " CD2" " " 6 0 1 C2 
    909 14 -4.92065 -11.8843 34.1339 61 " " " " A 2 0 0 "TYR " " CE1" " " 6 0 1 C2 
    910 14 -6.44121 -13.2449 32.7113 61 " " " " A 2 0 0 "TYR " " CE2" " " 6 0 1 C2 
    911 14 -5.4722 -13.1523 33.798 61 " " " " A 2 0 0 "TYR " " CZ " " " 6 0 1 C2 
    912 23 -4.94384 -14.2517 34.3638 61 " " " " A 70 0 0 "TYR " " OH " " " 8 0 1 C2 
    913 48 -8.01818 -10.486 29.8966 61 " " " " A 21 0 0 "TYR " " H  " " " 1 0 1 C2 
    914 48 -9.14726 -9.95343 32.5951 61 " " " " A 21 0 0 "TYR " " HA " " " 1 0 1 C2 
    915 48 -6.92587 -8.83006 32.8634 61 " " " " A 21 0 0 "TYR " " HB3" " " 1 0 1 C2 
    916 48 -6.56196 -9.24032 31.2064 61 " " " " A 21 0 0 "TYR " " HB2" " " 1 0 1 C2 
    917 48 -5.31761 -9.74943 34.0208 61 " " " " A 21 0 0 "TYR " " HD1" " " 1 0 1 C2 
    918 48 -7.72089 -12.1181 31.4011 61 " " " " A 21 0 0 "TYR " " HD2" " " 1 0 1 C2 
    919 48 -4.13579 -11.7606 34.8654 61 " " " " A 21 0 0 "TYR " " HE1" " " 1 0 1 C2 
    920 48 -6.63343 -14.2369 32.33 61 " " " " A 21 0 0 "TYR " " HE2" " " 1 0 1 C2 
    921 48 -5.12495 -14.9856 33.7967 61 " " " " A 21 0 0 "TYR " " HH " " " 1 0 1 C2 
    922 40 -9.25953 -7.51677 30.5727 62 " " " " A 43 0 0 "GLY " " N  " " " 7 0 1 C2 
    923 14 -9.66229 -6.16879 30.1866 62 " " " " A 2 0 0 "GLY " " CA " " " 6 0 1 C2 
    924 14 -8.48359 -5.18135 30.2293 62 " " " " A 2 0 0 "GLY " " C  " " " 6 0 1 C2 
    925 23 -7.43808 -5.38575 30.9402 62 " " " " A 70 0 0 "GLY " " O  " " " 8 0 1 C2 
    926 48 -8.984 -8.12696 29.8165 62 " " " " A 21 0 0 "GLY " " H  " " " 1 0 1 C2 
    927 48 -10.3913 -5.651 30.8099 62 " " " " A 21 0 0 "GLY " " HA3" " " 1 0 1 C2 
    928 48 -9.99093 -6.07162 29.1519 62 " " " " A 21 0 0 "GLY " " HA2" " " 1 0 1 C2 
    929 40 -8.64337 -4.10157 29.471 63 " " " " A 43 0 0 "ARG " " N  " " " 7 0 1 C2 
    930 14 -7.68088 -3.05863 29.1969 63 " " " " A 2 0 0 "ARG " " CA " " " 6 0 1 C2 
    931 14 -7.79194 -1.91564 30.188 63 " " " " A 2 0 0 "ARG " " C  " " " 6 0 1 C2 
    932 23 -8.85096 -1.46349 30.5903 63 " " " " A 70 0 0 "ARG " " O  " " " 8 0 1 C2 
    933 14 -8.0482 -2.34257 27.8984 63 " " " " A 2 0 0 "ARG " " CB " " " 6 0 1 C2 
    934 14 -7.80466 -3.25053 26.6721 63 " " " " A 2 0 0 "ARG " " CG " " " 6 0 1 C2 
    935 14 -8.22301 -2.54652 25.3556 63 " " " " A 2 0 0 "ARG " " CD " " " 6 0 1 C2 
    936 40 -7.81744 -3.47394 24.3405 63 " " " " A 43 0 0 "ARG " " NE " " " 7 0 1 C2 
    937 14 -7.41425 -3.14407 23.1625 63 " " " " A 2 0 0 "ARG " " CZ " " " 6 0 1 C2 
    938 40 -7.11342 -4.08055 22.2455 63 " " " " A 43 0 0 "ARG " " NH1" " " 7 0 1 C2 
    939 40 -7.21386 -1.85262 22.7947 63 " " " " A 43 0 0 "ARG " " NH2" " " 7 0 1 C2 
    940 48 -9.5576 -3.83042 29.1382 63 " " " " A 21 0 0 "ARG " " H  " " " 1 0 1 C2 
    941 48 -6.68699 -3.49413 29.3 63 " " " " A 21 0 0 "ARG " " HA " " " 1 0 1 C2 
    942 48 -7.37608 -1.49057 27.7962 63 " " " " A 21 0 0 "ARG " " HB3" " " 1 0 1 C2 
    943 48 -9.07311 -1.97263 27.9268 63 " " " " A 21 0 0 "ARG " " HB2" " " 1 0 1 C2 
    944 48 -8.35224 -4.18447 26.7987 63 " " " " A 21 0 0 "ARG " " HG3" " " 1 0 1 C2 
    945 48 -6.76259 -3.57009 26.6804 63 " " " " A 21 0 0 "ARG " " HG2" " " 1 0 1 C2 
    946 48 -7.87629 -1.51874 25.2482 63 " " " " A 21 0 0 "ARG " " HD3" " " 1 0 1 C2 
    947 48 -9.30783 -2.63574 25.413 63 " " " " A 21 0 0 "ARG " " HD2" " " 1 0 1 C2 
    948 48 -7.87564 -4.45075 24.5907 63 " " " " A 21 0 0 "ARG " " HE " " " 1 0 1 C2 
    949 48 -6.54787 -3.90484 21.4274 63 " " " " A 21 0 0 "ARG " HH12 " " 1 0 1 C2 
    950 48 -7.44386 -5.02287 22.397 63 " " " " A 21 0 0 "ARG " HH11 " " 1 0 1 C2 
    951 48 -6.99363 -1.64396 21.8314 63 " " " " A 21 0 0 "ARG " HH22 " " 1 0 1 C2 
    952 48 -7.24369 -1.07854 23.4428 63 " " " " A 21 0 0 "ARG " HH21 " " 1 0 1 C2 
    953 40 -6.64421 -1.31048 30.5284 64 " " " " A 43 0 0 "ASP " " N  " " " 7 0 1 C2 
    954 14 -6.48303 -0.178797 31.4796 64 " " " " A 2 0 0 "ASP " " CA " " " 6 0 1 C2 
    955 14 -6.81846 1.14836 30.7812 64 " " " " A 2 0 0 "ASP " " C  " " " 6 0 1 C2 
    956 23 -6.78941 1.22215 29.5353 64 " " " " A 70 0 0 "ASP " " O  " " " 8 0 1 C2 
    957 14 -5.01704 -0.164915 32.109 64 " " " " A 2 0 0 "ASP " " CB " " " 6 0 1 C2 
    958 14 -3.9759 0.323729 31.065 64 " " " " A 2 0 0 "ASP " " CG " " " 6 0 1 C2 
    959 23 -3.42844 1.47048 31.118 64 " " " " A 70 0 0 "ASP " " OD1" " " 8 0 1 C2 
    960 23 -3.59889 -0.560686 30.2366 64 " " " " A 70 0 0 "ASP " " OD2" " " 8 0 1 C2 
    961 48 -5.79883 -1.73509 30.1747 64 " " " " A 21 0 0 "ASP " " H  " " " 1 0 1 C2 
    962 48 -7.20706 -0.298756 32.2855 64 " " " " A 21 0 0 "ASP " " HA " " " 1 0 1 C2 
    963 48 -4.79258 -1.18528 32.4198 64 " " " " A 21 0 0 "ASP " " HB3" " " 1 0 1 C2 
    964 48 -5.07178 0.516228 32.9582 64 " " " " A 21 0 0 "ASP " " HB2" " " 1 0 1 C2 
    965 40 -7.29894 2.07357 31.6724 65 " " " " A 43 0 0 "ARG " " N  " " " 7 0 1 C2 
    966 14 -7.63533 3.40881 31.1918 65 " " " " A 2 0 0 "ARG " " CA " " " 6 0 1 C2 
    967 14 -6.45103 4.34974 31.3396 65 " " " " A 2 0 0 "ARG " " C  " " " 6 0 1 C2 
    968 23 -6.42353 5.37196 30.6741 65 " " " " A 70 0 0 "ARG " " O  " " " 8 0 1 C2 
    969 14 -8.70085 3.90447 32.1425 65 " " " " A 2 0 0 "ARG " " CB " " " 6 0 1 C2 
    970 14 -9.9072 3.01546 32.0797 65 " " " " A 2 0 0 "ARG " " CG " " " 6 0 1 C2 
    971 14 -11.1781 3.71162 32.7583 65 " " " " A 2 0 0 "ARG " " CD " " " 6 0 1 C2 
    972 40 -12.2376 2.71017 32.7381 65 " " " " A 43 0 0 "ARG " " NE " " " 7 0 1 C2 
    973 14 -12.6614 1.80297 33.6409 65 " " " " A 2 0 0 "ARG " " CZ " " " 6 0 1 C2 
    974 40 -13.6821 1.08525 33.4188 65 " " " " A 43 0 0 "ARG " " NH1" " " 7 0 1 C2 
    975 40 -11.9017 1.57094 34.746 65 " " " " A 43 0 0 "ARG " " NH2" " " 7 0 1 C2 
    976 48 -7.21912 1.89443 32.6632 65 " " " " A 21 0 0 "ARG " " H  " " " 1 0 1 C2 
    977 48 -7.97286 3.42525 30.1555 65 " " " " A 21 0 0 "ARG " " HA " " " 1 0 1 C2 
    978 48 -8.98244 4.93457 31.9241 65 " " " " A 21 0 0 "ARG " " HB3" " " 1 0 1 C2 
    979 48 -8.4757 3.92679 33.2088 65 " " " " A 21 0 0 "ARG " " HB2" " " 1 0 1 C2 
    980 48 -9.70378 2.02441 32.4853 65 " " " " A 21 0 0 "ARG " " HG3" " " 1 0 1 C2 
    981 48 -10.1122 2.80334 31.0304 65 " " " " A 21 0 0 "ARG " " HG2" " " 1 0 1 C2 
    982 48 -11.4794 4.58125 32.1743 65 " " " " A 21 0 0 "ARG " " HD3" " " 1 0 1 C2 
    983 48 -10.9573 3.9672 33.7946 65 " " " " A 21 0 0 "ARG " " HD2" " " 1 0 1 C2 
    984 48 -12.5366 2.45349 31.8082 65 " " " " A 21 0 0 "ARG " " HE " " " 1 0 1 C2 
    985 48 -13.964 0.50593 34.1966 65 " " " " A 21 0 0 "ARG " HH12 " " 1 0 1 C2 
    986 48 -14.3736 1.21757 32.6947 65 " " " " A 21 0 0 "ARG " HH11 " " 1 0 1 C2 
    987 48 -12.1351 0.846075 35.4095 65 " " " " A 21 0 0 "ARG " HH22 " " 1 0 1 C2 
    988 48 -11.1745 2.19238 35.0702 65 " " " " A 21 0 0 "ARG " HH21 " " 1 0 1 C2 
    989 40 -5.45466 4.01685 32.1991 66 " " " " A 43 0 0 "THR " " N  " " " 7 0 1 C2 
    990 14 -4.40441 4.92401 32.615 66 " " " " A 2 0 0 "THR " " CA " " " 6 0 1 C2 
    991 14 -3.42984 5.33178 31.534 66 " " " " A 2 0 0 "THR " " C  " " " 6 0 1 C2 
    992 23 -2.89866 6.48873 31.6325 66 " " " " A 70 0 0 "THR " " O  " " " 8 0 1 C2 
    993 14 -3.67565 4.19592 33.7677 66 " " " " A 2 0 0 "THR " " CB " " " 6 0 1 C2 
    994 23 -3.57821 2.81831 33.517 66 " " " " A 70 0 0 "THR " " OG1" " " 8 0 1 C2 
    995 14 -4.61427 4.21322 35.0104 66 " " " " A 2 0 0 "THR " " CG2" " " 6 0 1 C2 
    996 48 -5.41627 3.06515 32.5351 66 " " " " A 21 0 0 "THR " " H  " " " 1 0 1 C2 
    997 48 -4.83839 5.86516 32.9526 66 " " " " A 21 0 0 "THR " " HA " " " 1 0 1 C2 
    998 48 -2.69387 4.61629 33.9857 66 " " " " A 21 0 0 "THR " " HB " " " 1 0 1 C2 
    999 48 -3.01168 2.63161 32.7841 66 " " " " A 21 0 0 "THR " " HG1" " " 1 0 1 C2 
    1000 48 -4.10453 3.58958 35.7448 66 " " " " A 21 0 0 "THR " HG21 " " 1 0 1 C2 
    1001 48 -4.59238 5.24533 35.3602 66 " " " " A 21 0 0 "THR " HG22 " " 1 0 1 C2 
    1002 48 -5.63747 3.84158 34.9553 66 " " " " A 21 0 0 "THR " HG23 " " 1 0 1 C2 
    1003 40 -3.21384 4.44328 30.5327 67 " " " " A 43 0 0 "SER " " N  " " " 7 0 1 C2 
    1004 14 -2.50619 4.69728 29.2344 67 " " " " A 2 0 0 "SER " " CA " " " 6 0 1 C2 
    1005 14 -3.44856 4.07673 28.1424 67 " " " " A 2 0 0 "SER " " C  " " " 6 0 1 C2 
    1006 23 -3.59024 2.82582 28.1023 67 " " " " A 70 0 0 "SER " " O  " " " 8 0 1 C2 
    1007 14 -1.05271 4.13355 29.1808 67 " " " " A 2 0 0 "SER " " CB " " " 6 0 1 C2 
    1008 23 -0.957008 2.79156 29.6216 67 " " " " A 70 0 0 "SER " " OG " " " 8 0 1 C2 
    1009 48 -3.56505 3.51937 30.7403 67 " " " " A 21 0 0 "SER " " H  " " " 1 0 1 C2 
    1010 48 -2.44916 5.76775 29.0371 67 " " " " A 21 0 0 "SER " " HA " " " 1 0 1 C2 
    1011 48 -0.407791 4.81372 29.7371 67 " " " " A 21 0 0 "SER " " HB3" " " 1 0 1 C2 
    1012 48 -0.656311 4.26724 28.1742 67 " " " " A 21 0 0 "SER " " HB2" " " 1 0 1 C2 
    1013 48 -0.909746 2.78851 30.5655 67 " " " " A 21 0 0 "SER " " HG " " " 1 0 1 C2 
    1014 40 -4.16248 4.88472 27.2822 68 " " " " A 43 0 0 "HIE " " N  " " " 7 0 1 C2 
    1015 14 -5.104 4.45074 26.2908 68 " " " " A 2 0 0 "HIE " " CA " " " 6 0 1 C2 
    1016 14 -4.61982 5.09362 24.9984 68 " " " " A 2 0 0 "HIE " " C  " " " 6 0 1 C2 
    1017 23 -3.54873 4.81275 24.5176 68 " " " " A 70 0 0 "HIE " " O  " " " 8 0 1 C2 
    1018 14 -6.55862 4.60617 26.6866 68 " " " " A 2 0 0 "HIE " " CB " " " 6 0 1 C2 
    1019 14 -7.48245 3.67727 25.8746 68 " " " " A 2 0 0 "HIE " " CG " " " 6 0 1 C2 
    1020 40 -8.00457 4.016 24.6182 68 " " " " A 43 0 0 "HIE " " ND1" " " 7 0 1 C2 
    1021 14 -8.24976 2.57814 26.326 68 " " " " A 2 0 0 "HIE " " CD2" " " 6 0 1 C2 
    1022 14 -8.98256 3.14976 24.3956 68 " " " " A 2 0 0 "HIE " " CE1" " " 6 0 1 C2 
    1023 40 -9.27003 2.31598 25.4147 68 " " " " A 43 0 0 "HIE " " NE2" " " 7 0 1 C2 
    1024 48 -4.01247 5.87319 27.4254 68 " " " " A 21 0 0 "HIE " " H  " " " 1 0 1 C2 
    1025 48 -5.01424 3.37118 26.17 68 " " " " A 21 0 0 "HIE " " HA " " " 1 0 1 C2 
    1026 48 -6.98974 5.59914 26.5592 68 " " " " A 21 0 0 "HIE " " HB3" " " 1 0 1 C2 
    1027 48 -6.69952 4.37782 27.743 68 " " " " A 21 0 0 "HIE " " HB2" " " 1 0 1 C2 
    1028 48 -8.15035 1.98994 27.2263 68 " " " " A 21 0 0 "HIE " " HD2" " " 1 0 1 C2 
    1029 48 -9.6761 3.25504 23.5745 68 " " " " A 21 0 0 "HIE " " HE1" " " 1 0 1 C2 
    1030 40 -5.24128 6.21776 24.6075 69 " " " " A 43 0 0 "VAL " " N  " " " 7 0 1 C2 
    1031 14 -4.65634 7.28971 23.8211 69 " " " " A 2 0 0 "VAL " " CA " " " 6 0 1 C2 
    1032 14 -3.95071 8.18996 24.8642 69 " " " " A 2 0 0 "VAL " " C  " " " 6 0 1 C2 
    1033 23 -4.65918 8.64339 25.764 69 " " " " A 70 0 0 "VAL " " O  " " " 8 0 1 C2 
    1034 14 -5.78478 8.04912 23.1108 69 " " " " A 2 0 0 "VAL " " CB " " " 6 0 1 C2 
    1035 14 -5.20626 9.04508 22.0717 69 " " " " A 2 0 0 "VAL " " CG1" " " 6 0 1 C2 
    1036 14 -6.71348 7.0652 22.2687 69 " " " " A 2 0 0 "VAL " " CG2" " " 6 0 1 C2 
    1037 48 -6.16898 6.3603 24.9805 69 " " " " A 21 0 0 "VAL " " H  " " " 1 0 1 C2 
    1038 48 -3.84481 6.98462 23.1605 69 " " " " A 21 0 0 "VAL " " HA " " " 1 0 1 C2 
    1039 48 -6.36301 8.62726 23.8316 69 " " " " A 21 0 0 "VAL " " HB " " " 1 0 1 C2 
    1040 48 -6.03291 9.41581 21.4656 69 " " " " A 21 0 0 "VAL " HG11 " " 1 0 1 C2 
    1041 48 -4.66807 9.90939 22.4608 69 " " " " A 21 0 0 "VAL " HG12 " " 1 0 1 C2 
    1042 48 -4.63552 8.58435 21.2654 69 " " " " A 21 0 0 "VAL " HG13 " " 1 0 1 C2 
    1043 48 -7.51544 6.54385 22.7914 69 " " " " A 21 0 0 "VAL " HG21 " " 1 0 1 C2 
    1044 48 -7.26817 7.68531 21.5645 69 " " " " A 21 0 0 "VAL " HG22 " " 1 0 1 C2 
    1045 48 -6.16897 6.29996 21.7155 69 " " " " A 21 0 0 "VAL " HG23 " " 1 0 1 C2 
    1046 40 -2.64344 8.51284 24.7351 70 " " " " A 43 0 0 "VAL " " N  " " " 7 0 1 C2 
    1047 14 -1.92689 9.36867 25.6435 70 " " " " A 2 0 0 "VAL " " CA " " " 6 0 1 C2 
    1048 14 -1.52394 10.6578 24.9644 70 " " " " A 2 0 0 "VAL " " C  " " " 6 0 1 C2 
    1049 23 -0.735779 10.8216 24.0271 70 " " " " A 70 0 0 "VAL " " O  " " " 8 0 1 C2 
    1050 14 -0.713502 8.55379 26.2491 70 " " " " A 2 0 0 "VAL " " CB " " " 6 0 1 C2 
    1051 14 -1.13159 7.50251 27.2692 70 " " " " A 2 0 0 "VAL " " CG1" " " 6 0 1 C2 
    1052 14 0.163998 7.94497 25.2399 70 " " " " A 2 0 0 "VAL " " CG2" " " 6 0 1 C2 
    1053 48 -2.21838 8.39306 23.8268 70 " " " " A 21 0 0 "VAL " " H  " " " 1 0 1 C2 
    1054 48 -2.54993 9.61931 26.502 70 " " " " A 21 0 0 "VAL " " HA " " " 1 0 1 C2 
    1055 48 -0.220097 9.33731 26.8242 70 " " " " A 21 0 0 "VAL " " HB " " " 1 0 1 C2 
    1056 48 -1.78604 7.97862 27.9993 70 " " " " A 21 0 0 "VAL " HG11 " " 1 0 1 C2 
    1057 48 -1.58127 6.59006 26.8777 70 " " " " A 21 0 0 "VAL " HG12 " " 1 0 1 C2 
    1058 48 -0.25466 7.13664 27.8033 70 " " " " A 21 0 0 "VAL " HG13 " " 1 0 1 C2 
    1059 48 -0.351558 7.33161 24.5009 70 " " " " A 21 0 0 "VAL " HG21 " " 1 0 1 C2 
    1060 48 0.614669 8.73192 24.6351 70 " " " " A 21 0 0 "VAL " HG22 " " 1 0 1 C2 
    1061 48 1.00783 7.41757 25.6847 70 " " " " A 21 0 0 "VAL " HG23 " " 1 0 1 C2 
    1062 40 -2.16399 11.7036 25.5193 71 " " " " A 43 0 0 "ALA " " N  " " " 7 0 1 C2 
    1063 14 -1.97363 13.1565 25.1358 71 " " " " A 2 0 0 "ALA " " CA " " " 6 0 1 C2 
    1064 14 -0.893357 13.6077 26.0963 71 " " " " A 2 0 0 "ALA " " C  " " " 6 0 1 C2 
    1065 23 -1.01169 13.4134 27.3505 71 " " " " A 70 0 0 "ALA " " O  " " " 8 0 1 C2 
    1066 14 -3.23186 13.9959 25.3076 71 " " " " A 2 0 0 "ALA " " CB " " " 6 0 1 C2 
    1067 48 -2.68138 11.628 26.3834 71 " " " " A 21 0 0 "ALA " " H  " " " 1 0 1 C2 
    1068 48 -1.58675 13.0725 24.1202 71 " " " " A 21 0 0 "ALA " " HA " " " 1 0 1 C2 
    1069 48 -3.93361 13.5849 24.5818 71 " " " " A 21 0 0 "ALA " " HB1" " " 1 0 1 C2 
    1070 48 -3.56123 14.0622 26.3445 71 " " " " A 21 0 0 "ALA " " HB2" " " 1 0 1 C2 
    1071 48 -2.98476 14.9425 24.8271 71 " " " " A 21 0 0 "ALA " " HB3" " " 1 0 1 C2 
    1072 40 0.214766 14.0721 25.5875 72 " " " " A 43 0 0 "ILE " " N  " " " 7 0 1 C2 
    1073 14 1.50648 14.4106 26.3638 72 " " " " A 2 0 0 "ILE " " CA " " " 6 0 1 C2 
    1074 14 1.48238 15.8928 26.6052 72 " " " " A 2 0 0 "ILE " " C  " " " 6 0 1 C2 
    1075 23 1.14141 16.6883 25.6974 72 " " " " A 70 0 0 "ILE " " O  " " " 8 0 1 C2 
    1076 14 2.70549 13.9072 25.5382 72 " " " " A 2 0 0 "ILE " " CB " " " 6 0 1 C2 
    1077 14 2.48688 12.5012 24.9414 72 " " " " A 2 0 0 "ILE " " CG1" " " 6 0 1 C2 
    1078 14 4.01739 13.9156 26.3732 72 " " " " A 2 0 0 "ILE " " CG2" " " 6 0 1 C2 
    1079 14 2.33648 11.3724 25.9859 72 " " " " A 2 0 0 "ILE " " CD1" " " 6 0 1 C2 
    1080 48 0.36293 14.1557 24.5919 72 " " " " A 21 0 0 "ILE " " H  " " " 1 0 1 C2 
    1081 48 1.66629 13.896 27.3113 72 " " " " A 21 0 0 "ILE " " HA " " " 1 0 1 C2 
    1082 48 2.87157 14.4937 24.6346 72 " " " " A 21 0 0 "ILE " " HB " " " 1 0 1 C2 
    1083 48 3.42849 12.3072 24.4277 72 " " " " A 21 0 0 "ILE " HG13 " " 1 0 1 C2 
    1084 48 1.66279 12.5014 24.228 72 " " " " A 21 0 0 "ILE " HG12 " " 1 0 1 C2 
    1085 48 3.93994 13.3838 27.3215 72 " " " " A 21 0 0 "ILE " HG21 " " 1 0 1 C2 
    1086 48 4.88642 13.467 25.8918 72 " " " " A 21 0 0 "ILE " HG22 " " 1 0 1 C2 
    1087 48 4.3603 14.9256 26.5973 72 " " " " A 21 0 0 "ILE " HG23 " " 1 0 1 C2 
    1088 48 2.32662 10.4298 25.4385 72 " " " " A 21 0 0 "ILE " HD11 " " 1 0 1 C2 
    1089 48 3.15271 11.2873 26.7032 72 " " " " A 21 0 0 "ILE " HD12 " " 1 0 1 C2 
    1090 48 1.41743 11.4426 26.5677 72 " " " " A 21 0 0 "ILE " HD13 " " 1 0 1 C2 
    1091 40 1.78817 16.3685 27.8201 73 " " " " A 43 0 0 "LEU " " N  " " " 7 0 1 C2 
    1092 14 1.79122 17.7337 28.2601 73 " " " " A 2 0 0 "LEU " " CA " " " 6 0 1 C2 
    1093 14 3.20561 18.0738 28.857 73 " " " " A 2 0 0 "LEU " " C  " " " 6 0 1 C2 
    1094 23 3.77481 17.3367 29.6497 73 " " " " A 70 0 0 "LEU " " O  " " " 8 0 1 C2 
    1095 14 0.623827 17.9955 29.2793 73 " " " " A 2 0 0 "LEU " " CB " " " 6 0 1 C2 
    1096 14 -0.826634 18.127 28.638 73 " " " " A 2 0 0 "LEU " " CG " " " 6 0 1 C2 
    1097 14 -1.48762 16.7915 28.2242 73 " " " " A 2 0 0 "LEU " " CD1" " " 6 0 1 C2 
    1098 14 -1.81584 18.883 29.5939 73 " " " " A 2 0 0 "LEU " " CD2" " " 6 0 1 C2 
    1099 48 2.26786 15.6625 28.3601 73 " " " " A 21 0 0 "LEU " " H  " " " 1 0 1 C2 
    1100 48 1.59761 18.3607 27.3897 73 " " " " A 21 0 0 "LEU " " HA " " " 1 0 1 C2 
    1101 48 0.800618 18.9945 29.6779 73 " " " " A 21 0 0 "LEU " " HB3" " " 1 0 1 C2 
    1102 48 0.574618 17.2875 30.1066 73 " " " " A 21 0 0 "LEU " " HB2" " " 1 0 1 C2 
    1103 48 -0.660564 18.7761 27.7782 73 " " " " A 21 0 0 "LEU " " HG " " " 1 0 1 C2 
    1104 48 -1.79297 16.1553 29.0549 73 " " " " A 21 0 0 "LEU " HD11 " " 1 0 1 C2 
    1105 48 -2.36564 17.0836 27.6481 73 " " " " A 21 0 0 "LEU " HD12 " " 1 0 1 C2 
    1106 48 -0.836017 16.2995 27.5021 73 " " " " A 21 0 0 "LEU " HD13 " " 1 0 1 C2 
    1107 48 -1.52531 19.9227 29.7444 73 " " " " A 21 0 0 "LEU " HD21 " " 1 0 1 C2 
    1108 48 -2.83543 18.9502 29.2144 73 " " " " A 21 0 0 "LEU " HD22 " " 1 0 1 C2 
    1109 48 -1.90206 18.4493 30.5902 73 " " " " A 21 0 0 "LEU " HD23 " " 1 0 1 C2 
    1110 40 3.65029 19.2656 28.5329 74 " " " " A 43 0 0 "THR " " N  " " " 7 0 1 C2 
    1111 14 4.88041 19.8512 29.0198 74 " " " " A 2 0 0 "THR " " CA " " " 6 0 1 C2 
    1112 14 4.57349 21.3718 29.3153 74 " " " " A 2 0 0 "THR " " C  " " " 6 0 1 C2 
    1113 23 4.05725 22.0803 28.4741 74 " " " " A 70 0 0 "THR " " O  " " " 8 0 1 C2 
    1114 14 5.93242 19.5413 27.8871 74 " " " " A 2 0 0 "THR " " CB " " " 6 0 1 C2 
    1115 23 5.53729 19.9542 26.5671 74 " " " " A 70 0 0 "THR " " OG1" " " 8 0 1 C2 
    1116 14 6.31803 18.0758 27.8401 74 " " " " A 2 0 0 "THR " " CG2" " " 6 0 1 C2 
    1117 48 3.06828 19.8768 27.978 74 " " " " A 21 0 0 "THR " " H  " " " 1 0 1 C2 
    1118 48 5.25395 19.3681 29.9227 74 " " " " A 21 0 0 "THR " " HA " " " 1 0 1 C2 
    1119 48 6.87094 20.0433 28.1222 74 " " " " A 21 0 0 "THR " " HB " " " 1 0 1 C2 
    1120 48 4.67326 19.6439 26.343 74 " " " " A 21 0 0 "THR " " HG1" " " 1 0 1 C2 
    1121 48 7.19265 17.9299 27.2062 74 " " " " A 21 0 0 "THR " HG21 " " 1 0 1 C2 
    1122 48 6.6096 17.8554 28.867 74 " " " " A 21 0 0 "THR " HG22 " " 1 0 1 C2 
    1123 48 5.49399 17.4199 27.5592 74 " " " " A 21 0 0 "THR " HG23 " " 1 0 1 C2 
    1124 40 4.95863 21.8734 30.5075 75 " " " " A 43 0 0 "PRO " " N  " " " 7 0 1 C2 
    1125 14 4.75235 23.3642 30.7568 75 " " " " A 2 0 0 "PRO " " CA " " " 6 0 1 C2 
    1126 14 5.78694 24.2264 29.9815 75 " " " " A 2 0 0 "PRO " " C  " " " 6 0 1 C2 
    1127 23 6.7685 23.6286 29.5213 75 " " " " A 70 0 0 "PRO " " O  " " " 8 0 1 C2 
    1128 14 5.08966 23.6132 32.2595 75 " " " " A 2 0 0 "PRO " " CB " " " 6 0 1 C2 
    1129 14 5.82518 22.3882 32.7945 75 " " " " A 2 0 0 "PRO " " CG " " " 6 0 1 C2 
    1130 14 5.57543 21.3187 31.6948 75 " " " " A 2 0 0 "PRO " " CD " " " 6 0 1 C2 
    1131 48 3.74037 23.6795 30.5027 75 " " " " A 21 0 0 "PRO " " HA " " " 1 0 1 C2 
    1132 48 4.20778 23.6988 32.8944 75 " " " " A 21 0 0 "PRO " " HB3" " " 1 0 1 C2 
    1133 48 5.7076 24.5008 32.3954 75 " " " " A 21 0 0 "PRO " " HB2" " " 1 0 1 C2 
    1134 48 5.4933 22.0437 33.7739 75 " " " " A 21 0 0 "PRO " " HG3" " " 1 0 1 C2 
    1135 48 6.90609 22.5011 32.8781 75 " " " " A 21 0 0 "PRO " " HG2" " " 1 0 1 C2 
    1136 48 6.60527 21.112 31.4036 75 " " " " A 21 0 0 "PRO " " HD2" " " 1 0 1 C2 
    1137 48 5.26982 20.3072 31.9623 75 " " " " A 21 0 0 "PRO " " HD3" " " 1 0 1 C2 
    1138 40 5.57624 25.5498 29.8344 76 " " " " A 43 0 0 "PRO " " N  " " " 7 0 1 C2 
    1139 14 6.58744 26.5261 29.504 76 " " " " A 2 0 0 "PRO " " CA " " " 6 0 1 C2 
    1140 14 7.88048 26.3393 30.2916 76 " " " " A 2 0 0 "PRO " " C  " " " 6 0 1 C2 
    1141 23 7.7933 26.3435 31.5452 76 " " " " A 70 0 0 "PRO " " O  " " " 8 0 1 C2 
    1142 14 5.97201 27.9274 29.7134 76 " " " " A 2 0 0 "PRO " " CB " " " 6 0 1 C2 
    1143 14 4.50136 27.7446 29.437 76 " " " " A 2 0 0 "PRO " " CG " " " 6 0 1 C2 
    1144 14 4.26007 26.2877 29.9683 76 " " " " A 2 0 0 "PRO " " CD " " " 6 0 1 C2 
    1145 48 6.79959 26.4165 28.4404 76 " " " " A 21 0 0 "PRO " " HA " " " 1 0 1 C2 
    1146 48 6.37772 28.7883 29.182 76 " " " " A 21 0 0 "PRO " " HB3" " " 1 0 1 C2 
    1147 48 6.01514 28.2131 30.7644 76 " " " " A 21 0 0 "PRO " " HB2" " " 1 0 1 C2 
    1148 48 4.3301 27.8756 28.3686 76 " " " " A 21 0 0 "PRO " " HG3" " " 1 0 1 C2 
    1149 48 4.03441 28.521 30.043 76 " " " " A 21 0 0 "PRO " " HG2" " " 1 0 1 C2 
    1150 48 3.98405 26.2556 31.0223 76 " " " " A 21 0 0 "PRO " " HD2" " " 1 0 1 C2 
    1151 48 3.52765 25.8975 29.2616 76 " " " " A 21 0 0 "PRO " " HD3" " " 1 0 1 C2 
    1152 40 9.00291 26.3424 29.6842 77 " " " " A 43 0 0 "ASP " " N  " " " 7 0 1 C2 
    1153 14 10.3814 26.1544 30.262 77 " " " " A 2 0 0 "ASP " " CA " " " 6 0 1 C2 
    1154 14 10.7633 27.0992 31.4445 77 " " " " A 2 0 0 "ASP " " C  " " " 6 0 1 C2 
    1155 23 11.9694 27.0137 31.7591 77 " " " " A 70 0 0 "ASP " " O  " " " 8 0 1 C2 
    1156 14 11.4391 26.1035 29.1566 77 " " " " A 2 0 0 "ASP " " CB " " " 6 0 1 C2 
    1157 14 11.8518 27.4567 28.4925 77 " " " " A 2 0 0 "ASP " " CG " " " 6 0 1 C2 
    1158 23 11.0361 28.1522 27.8856 77 " " " " A 70 0 0 "ASP " " OD1" " " 8 0 1 C2 
    1159 23 13.0023 27.8627 28.6122 77 " " " " A 70 0 0 "ASP " " OD2" " " 8 0 1 C2 
    1160 48 8.80269 26.2524 28.6983 77 " " " " A 21 0 0 "ASP " " H  " " " 1 0 1 C2 
    1161 48 10.4009 25.1745 30.7389 77 " " " " A 21 0 0 "ASP " " HA " " " 1 0 1 C2 
    1162 48 11.1378 25.5084 28.2946 77 " " " " A 21 0 0 "ASP " " HB3" " " 1 0 1 C2 
    1163 48 12.338 25.5978 29.5091 77 " " " " A 21 0 0 "ASP " " HB2" " " 1 0 1 C2 
    1164 40 9.84589 27.888 32.0824 78 " " " " A 43 0 0 "ASP " " N  " " " 7 0 1 C2 
    1165 14 10.0636 28.6876 33.2767 78 " " " " A 2 0 0 "ASP " " CA " " " 6 0 1 C2 
    1166 14 8.90438 28.458 34.3028 78 " " " " A 2 0 0 "ASP " " C  " " " 6 0 1 C2 
    1167 23 8.83589 29.1464 35.3438 78 " " " " A 70 0 0 "ASP " " O  " " " 8 0 1 C2 
    1168 14 10.5294 30.1368 32.9844 78 " " " " A 2 0 0 "ASP " " CB " " " 6 0 1 C2 
    1169 14 9.52891 31.2541 33.1119 78 " " " " A 2 0 0 "ASP " " CG " " " 6 0 1 C2 
    1170 23 8.42072 31.1262 32.5048 78 " " " " A 70 0 0 "ASP " " OD1" " " 8 0 1 C2 
    1171 23 9.75908 32.2153 33.9261 78 " " " " A 70 0 0 "ASP " " OD2" " " 8 0 1 C2 
    1172 48 8.88185 27.7933 31.7964 78 " " " " A 21 0 0 "ASP " " H  " " " 1 0 1 C2 
    1173 48 10.9532 28.2088 33.686 78 " " " " A 21 0 0 "ASP " " HA " " " 1 0 1 C2 
    1174 48 11.0173 30.252 32.0165 78 " " " " A 21 0 0 "ASP " " HB3" " " 1 0 1 C2 
    1175 48 11.2857 30.405 33.722 78 " " " " A 21 0 0 "ASP " " HB2" " " 1 0 1 C2 
    1176 40 8.02893 27.4753 34.0294 79 " " " " A 43 0 0 "LYS " " N  " " " 7 0 1 C2 
    1177 14 7.01032 26.933 34.8763 79 " " " " A 2 0 0 "LYS " " CA " " " 6 0 1 C2 
    1178 14 7.20909 25.4413 35.1249 79 " " " " A 2 0 0 "LYS " " C  " " " 6 0 1 C2 
    1179 23 7.74514 24.7104 34.2352 79 " " " " A 70 0 0 "LYS " " O  " " " 8 0 1 C2 
    1180 14 5.62516 27.0583 34.2864 79 " " " " A 2 0 0 "LYS " " CB " " " 6 0 1 C2 
    1181 14 5.28194 28.5113 34.1016 79 " " " " A 2 0 0 "LYS " " CG " " " 6 0 1 C2 
    1182 14 3.74559 28.6239 34.2129 79 " " " " A 2 0 0 "LYS " " CD " " " 6 0 1 C2 
    1183 14 3.12733 29.971 34.3254 79 " " " " A 2 0 0 "LYS " " CE " " " 6 0 1 C2 
    1184 40 1.68062 29.8571 34.6414 79 " " " " A 43 0 0 "LYS " " NZ " " " 7 0 1 C2 
    1185 48 8.22087 26.9869 33.1664 79 " " " " A 21 0 0 "LYS " " H  " " " 1 0 1 C2 
    1186 48 6.92812 27.4311 35.8423 79 " " " " A 21 0 0 "LYS " " HA " " " 1 0 1 C2 
    1187 48 4.93889 26.5755 34.9821 79 " " " " A 21 0 0 "LYS " " HB3" " " 1 0 1 C2 
    1188 48 5.67545 26.5714 33.3125 79 " " " " A 21 0 0 "LYS " " HB2" " " 1 0 1 C2 
    1189 48 5.79835 28.8987 33.2234 79 " " " " A 21 0 0 "LYS " " HG3" " " 1 0 1 C2 
    1190 48 5.72141 29.0932 34.9118 79 " " " " A 21 0 0 "LYS " " HG2" " " 1 0 1 C2 
    1191 48 3.34217 28.0237 35.0285 79 " " " " A 21 0 0 "LYS " " HD3" " " 1 0 1 C2 
    1192 48 3.33656 28.2187 33.2874 79 " " " " A 21 0 0 "LYS " " HD2" " " 1 0 1 C2 
    1193 48 3.23125 30.4527 33.3532 79 " " " " A 21 0 0 "LYS " " HE3" " " 1 0 1 C2 
    1194 48 3.55988 30.5887 35.1125 79 " " " " A 21 0 0 "LYS " " HE2" " " 1 0 1 C2 
    1195 48 1.30377 29.1121 35.2097 79 " " " " A 21 0 0 "LYS " " HZ1" " " 1 0 1 C2 
    1196 48 1.43282 30.7125 35.1178 79 " " " " A 21 0 0 "LYS " " HZ2" " " 1 0 1 C2 
    1197 48 1.11566 30.047 33.826 79 " " " " A 21 0 0 "LYS " " HZ3" " " 1 0 1 C2 
    1198 40 6.81047 24.8857 36.2653 80 " " " " A 43 0 0 "LYS " " N  " " " 7 0 1 C2 
    1199 14 6.74519 23.5172 36.6396 80 " " " " A 2 0 0 "LYS " " CA " " " 6 0 1 C2 
    1200 14 5.2957 23.0619 36.5057 80 " " " " A 2 0 0 "LYS " " C  " " " 6 0 1 C2 
    1201 23 4.39222 23.8638 36.5856 80 " " " " A 70 0 0 "LYS " " O  " " " 8 0 1 C2 
    1202 14 7.2233 23.3473 38.0643 80 " " " " A 2 0 0 "LYS " " CB " " " 6 0 1 C2 
    1203 14 8.63557 23.8452 38.4081 80 " " " " A 2 0 0 "LYS " " CG " " " 6 0 1 C2 
    1204 14 9.77103 22.8805 37.9315 80 " " " " A 2 0 0 "LYS " " CD " " " 6 0 1 C2 
    1205 14 10.9872 22.7666 38.8665 80 " " " " A 2 0 0 "LYS " " CE " " " 6 0 1 C2 
    1206 40 11.8436 21.6157 38.3083 80 " " " " A 43 0 0 "LYS " " NZ " " " 7 0 1 C2 
    1207 48 6.15666 25.411 36.828 80 " " " " A 21 0 0 "LYS " " H  " " " 1 0 1 C2 
    1208 48 7.39573 22.9503 35.9737 80 " " " " A 21 0 0 "LYS " " HA " " " 1 0 1 C2 
    1209 48 7.11803 22.3384 38.4633 80 " " " " A 21 0 0 "LYS " " HB3" " " 1 0 1 C2 
    1210 48 6.52997 23.8846 38.7113 80 " " " " A 21 0 0 "LYS " " HB2" " " 1 0 1 C2 
    1211 48 8.66448 24.0764 39.4729 80 " " " " A 21 0 0 "LYS " " HG3" " " 1 0 1 C2 
    1212 48 8.85994 24.8334 38.0066 80 " " " " A 21 0 0 "LYS " " HG2" " " 1 0 1 C2 
    1213 48 10.0774 23.1609 36.9237 80 " " " " A 21 0 0 "LYS " " HD3" " " 1 0 1 C2 
    1214 48 9.40343 21.8597 37.8268 80 " " " " A 21 0 0 "LYS " " HD2" " " 1 0 1 C2 
    1215 48 10.6815 22.4131 39.8512 80 " " " " A 21 0 0 "LYS " " HE3" " " 1 0 1 C2 
    1216 48 11.7001 23.5865 38.9533 80 " " " " A 21 0 0 "LYS " " HE2" " " 1 0 1 C2 
    1217 48 12.1351 21.9293 37.3936 80 " " " " A 21 0 0 "LYS " " HZ1" " " 1 0 1 C2 
    1218 48 12.6158 21.5627 38.9571 80 " " " " A 21 0 0 "LYS " " HZ2" " " 1 0 1 C2 
    1219 48 11.3486 20.7364 38.2628 80 " " " " A 21 0 0 "LYS " " HZ3" " " 1 0 1 C2 
    1220 40 4.95813 21.7286 36.3259 81 " " " " A 43 0 0 "VAL " " N  " " " 7 0 1 C2 
    1221 14 3.5838 21.2219 36.1865 81 " " " " A 2 0 0 "VAL " " CA " " " 6 0 1 C2 
    1222 14 2.62205 21.4216 37.4424 81 " " " " A 2 0 0 "VAL " " C  " " " 6 0 1 C2 
    1223 23 1.37249 21.2786 37.3025 81 " " " " A 70 0 0 "VAL " " O  " " " 8 0 1 C2 
    1224 14 3.58396 19.7482 35.699 81 " " " " A 2 0 0 "VAL " " CB " " " 6 0 1 C2 
    1225 14 4.23183 19.3726 34.4189 81 " " " " A 2 0 0 "VAL " " CG1" " " 6 0 1 C2 
    1226 14 4.10484 18.7528 36.7854 81 " " " " A 2 0 0 "VAL " " CG2" " " 6 0 1 C2 
    1227 48 5.65053 21.0209 36.1262 81 " " " " A 21 0 0 "VAL " " H  " " " 1 0 1 C2 
    1228 48 3.21725 21.9073 35.4223 81 " " " " A 21 0 0 "VAL " " HA " " " 1 0 1 C2 
    1229 48 2.52429 19.5072 35.6147 81 " " " " A 21 0 0 "VAL " " HB " " " 1 0 1 C2 
    1230 48 5.29976 19.1824 34.5259 81 " " " " A 21 0 0 "VAL " HG11 " " 1 0 1 C2 
    1231 48 3.80291 18.4547 34.017 81 " " " " A 21 0 0 "VAL " HG12 " " 1 0 1 C2 
    1232 48 4.03778 20.1193 33.6489 81 " " " " A 21 0 0 "VAL " HG13 " " 1 0 1 C2 
    1233 48 3.73754 19.0235 37.7753 81 " " " " A 21 0 0 "VAL " HG21 " " 1 0 1 C2 
    1234 48 3.82449 17.7145 36.6083 81 " " " " A 21 0 0 "VAL " HG22 " " 1 0 1 C2 
    1235 48 5.19457 18.7739 36.7735 81 " " " " A 21 0 0 "VAL " HG23 " " 1 0 1 C2 
    1236 40 3.1587 21.7908 38.6079 82 " " " " A 43 0 0 "THR " " N  " " " 7 0 1 C2 
    1237 14 2.62675 22.196 39.8497 82 " " " " A 2 0 0 "THR " " CA " " " 6 0 1 C2 
    1238 14 2.23452 23.6453 39.9716 82 " " " " A 2 0 0 "THR " " C  " " " 6 0 1 C2 
    1239 23 1.6555 24.129 40.9572 82 " " " " A 70 0 0 "THR " " O  " " " 8 0 1 C2 
    1240 14 3.66589 21.8711 40.9073 82 " " " " A 2 0 0 "THR " " CB " " " 6 0 1 C2 
    1241 23 4.9112 22.3971 40.4099 82 " " " " A 70 0 0 "THR " " OG1" " " 8 0 1 C2 
    1242 14 3.87352 20.4466 41.2238 82 " " " " A 2 0 0 "THR " " CG2" " " 6 0 1 C2 
    1243 48 4.16837 21.7792 38.6309 82 " " " " A 21 0 0 "THR " " H  " " " 1 0 1 C2 
    1244 48 1.80192 21.4891 39.9397 82 " " " " A 21 0 0 "THR " " HA " " " 1 0 1 C2 
    1245 48 3.38374 22.3634 41.838 82 " " " " A 21 0 0 "THR " " HB " " " 1 0 1 C2 
    1246 48 4.90274 23.2823 40.7408 82 " " " " A 21 0 0 "THR " " HG1" " " 1 0 1 C2 
    1247 48 2.9636 20.1995 41.7707 82 " " " " A 21 0 0 "THR " HG21 " " 1 0 1 C2 
    1248 48 4.16257 19.7386 40.4472 82 " " " " A 21 0 0 "THR " HG22 " " 1 0 1 C2 
    1249 48 4.69187 20.325 41.9335 82 " " " " A 21 0 0 "THR " HG23 " " 1 0 1 C2 
    1250 40 2.44863 24.3571 38.8853 83 " " " " A 43 0 0 "ASP " " N  " " " 7 0 1 C2 
    1251 14 1.96966 25.7437 38.7588 83 " " " " A 2 0 0 "ASP " " CA " " " 6 0 1 C2 
    1252 14 0.366765 25.764 38.7574 83 " " " " A 2 0 0 "ASP " " C  " " " 6 0 1 C2 
    1253 23 -0.252602 25.3326 37.8041 83 " " " " A 70 0 0 "ASP " " O  " " " 8 0 1 C2 
    1254 14 2.47295 26.4219 37.4942 83 " " " " A 2 0 0 "ASP " " CB " " " 6 0 1 C2 
    1255 14 1.8357 27.7953 37.2448 83 " " " " A 2 0 0 "ASP " " CG " " " 6 0 1 C2 
    1256 23 0.988483 28.0219 36.3524 83 " " " " A 70 0 0 "ASP " " OD1" " " 8 0 1 C2 
    1257 23 2.18966 28.7088 38.0415 83 " " " " A 70 0 0 "ASP " " OD2" " " 8 0 1 C2 
    1258 48 2.78122 23.8606 38.071 83 " " " " A 21 0 0 "ASP " " H  " " " 1 0 1 C2 
    1259 48 2.36678 26.1812 39.6748 83 " " " " A 21 0 0 "ASP " " HA " " " 1 0 1 C2 
    1260 48 2.39187 25.7641 36.6288 83 " " " " A 21 0 0 "ASP " " HB3" " " 1 0 1 C2 
    1261 48 3.5604 26.481 37.5395 83 " " " " A 21 0 0 "ASP " " HB2" " " 1 0 1 C2 
    1262 40 -0.313835 26.3731 39.778 84 " " " " A 43 0 0 "LYS " " N  " " " 7 0 1 C2 
    1263 14 -1.72719 26.586 39.9747 84 " " " " A 2 0 0 "LYS " " CA " " " 6 0 1 C2 
    1264 14 -2.60802 27.2855 38.9112 84 " " " " A 2 0 0 "LYS " " C  " " " 6 0 1 C2 
    1265 23 -3.84608 27.1141 38.85 84 " " " " A 70 0 0 "LYS " " O  " " " 8 0 1 C2 
    1266 14 -1.99087 27.3042 41.3345 84 " " " " A 2 0 0 "LYS " " CB " " " 6 0 1 C2 
    1267 14 -2.02258 26.2677 42.4593 84 " " " " A 2 0 0 "LYS " " CG " " " 6 0 1 C2 
    1268 14 -2.23117 26.9075 43.8683 84 " " " " A 2 0 0 "LYS " " CD " " " 6 0 1 C2 
    1269 14 -2.02286 25.9508 45.1059 84 " " " " A 2 0 0 "LYS " " CE " " " 6 0 1 C2 
    1270 40 -2.46867 26.5484 46.3384 84 " " " " A 43 0 0 "LYS " " NZ " " " 7 0 1 C2 
    1271 48 0.325278 26.6529 40.5083 84 " " " " A 21 0 0 "LYS " " H  " " " 1 0 1 C2 
    1272 48 -2.2471 25.6297 40.0319 84 " " " " A 21 0 0 "LYS " " HA " " " 1 0 1 C2 
    1273 48 -2.98565 27.7489 41.3618 84 " " " " A 21 0 0 "LYS " " HB3" " " 1 0 1 C2 
    1274 48 -1.29681 28.0875 41.6389 84 " " " " A 21 0 0 "LYS " " HB2" " " 1 0 1 C2 
    1275 48 -1.06337 25.7703 42.3157 84 " " " " A 21 0 0 "LYS " " HG3" " " 1 0 1 C2 
    1276 48 -2.8255 25.5313 42.4258 84 " " " " A 21 0 0 "LYS " " HG2" " " 1 0 1 C2 
    1277 48 -3.23156 27.3392 43.9001 84 " " " " A 21 0 0 "LYS " " HD3" " " 1 0 1 C2 
    1278 48 -1.70619 27.8389 44.0807 84 " " " " A 21 0 0 "LYS " " HD2" " " 1 0 1 C2 
    1279 48 -0.948157 25.7789 45.1654 84 " " " " A 21 0 0 "LYS " " HE3" " " 1 0 1 C2 
    1280 48 -2.43699 24.9614 44.9121 84 " " " " A 21 0 0 "LYS " " HE2" " " 1 0 1 C2 
    1281 48 -1.75369 27.2056 46.6158 84 " " " " A 21 0 0 "LYS " " HZ1" " " 1 0 1 C2 
    1282 48 -3.39744 26.9408 46.2792 84 " " " " A 21 0 0 "LYS " " HZ2" " " 1 0 1 C2 
    1283 48 -2.54782 25.8868 47.0974 84 " " " " A 21 0 0 "LYS " " HZ3" " " 1 0 1 C2 
    1284 40 -1.9087 27.9785 38.004 85 " " " " A 43 0 0 "ALA " " N  " " " 7 0 1 C2 
    1285 14 -2.47218 28.5276 36.7799 85 " " " " A 2 0 0 "ALA " " CA " " " 6 0 1 C2 
    1286 14 -2.40955 27.5128 35.5893 85 " " " " A 2 0 0 "ALA " " C  " " " 6 0 1 C2 
    1287 23 -3.39502 27.361 34.8171 85 " " " " A 70 0 0 "ALA " " O  " " " 8 0 1 C2 
    1288 14 -1.80388 29.8885 36.3892 85 " " " " A 2 0 0 "ALA " " CB " " " 6 0 1 C2 
    1289 48 -0.909195 27.842 38.0538 85 " " " " A 21 0 0 "ALA " " H  " " " 1 0 1 C2 
    1290 48 -3.54223 28.7006 36.8947 85 " " " " A 21 0 0 "ALA " " HA " " " 1 0 1 C2 
    1291 48 -0.778199 29.6647 36.096 85 " " " " A 21 0 0 "ALA " " HB1" " " 1 0 1 C2 
    1292 48 -2.1781 30.2146 35.4188 85 " " " " A 21 0 0 "ALA " " HB2" " " 1 0 1 C2 
    1293 48 -1.99093 30.6966 37.0964 85 " " " " A 21 0 0 "ALA " " HB3" " " 1 0 1 C2 
    1294 40 -1.25431 26.8964 35.3897 86 " " " " A 43 0 0 "TRP " " N  " " " 7 0 1 C2 
    1295 14 -0.986512 26.1782 34.1628 86 " " " " A 2 0 0 "TRP " " CA " " " 6 0 1 C2 
    1296 14 -1.73894 24.8068 34.2988 86 " " " " A 2 0 0 "TRP " " C  " " " 6 0 1 C2 
    1297 23 -2.49056 24.3922 33.3973 86 " " " " A 70 0 0 "TRP " " O  " " " 8 0 1 C2 
    1298 14 0.495974 25.9507 34.0394 86 " " " " A 2 0 0 "TRP " " CB " " " 6 0 1 C2 
    1299 14 0.889282 25.0693 32.8974 86 " " " " A 2 0 0 "TRP " " CG " " " 6 0 1 C2 
    1300 14 1.12396 25.4518 31.5989 86 " " " " A 2 0 0 "TRP " " CD1" " " 6 0 1 C2 
    1301 14 0.991117 23.6179 32.9558 86 " " " " A 2 0 0 "TRP " " CD2" " " 6 0 1 C2 
    1302 40 1.25486 24.3191 30.8427 86 " " " " A 43 0 0 "TRP " " NE1" " " 7 0 1 C2 
    1303 14 1.33035 23.2222 31.6552 86 " " " " A 2 0 0 "TRP " " CE2" " " 6 0 1 C2 
    1304 14 0.941611 22.6287 33.9462 86 " " " " A 2 0 0 "TRP " " CE3" " " 6 0 1 C2 
    1305 14 1.51126 21.84 31.3721 86 " " " " A 2 0 0 "TRP " " CZ2" " " 6 0 1 C2 
    1306 14 0.98652 21.2797 33.6807 86 " " " " A 2 0 0 "TRP " " CZ3" " " 6 0 1 C2 
    1307 14 1.34446 20.8561 32.3968 86 " " " " A 2 0 0 "TRP " " CH2" " " 6 0 1 C2 
    1308 48 -0.416341 27.2429 35.8345 86 " " " " A 21 0 0 "TRP " " H  " " " 1 0 1 C2 
    1309 48 -1.32374 26.6739 33.2525 86 " " " " A 21 0 0 "TRP " " HA " " " 1 0 1 C2 
    1310 48 0.887566 25.4435 34.9211 86 " " " " A 21 0 0 "TRP " " HB3" " " 1 0 1 C2 
    1311 48 1.00316 26.9116 33.9522 86 " " " " A 21 0 0 "TRP " " HB2" " " 1 0 1 C2 
    1312 48 1.15716 26.4472 31.1813 86 " " " " A 21 0 0 "TRP " " HD1" " " 1 0 1 C2 
    1313 48 1.38926 24.3249 29.8417 86 " " " " A 21 0 0 "TRP " " HE1" " " 1 0 1 C2 
    1314 48 0.749714 22.9385 34.9629 86 " " " " A 21 0 0 "TRP " " HE3" " " 1 0 1 C2 
    1315 48 1.63312 21.3991 30.3938 86 " " " " A 21 0 0 "TRP " " HZ2" " " 1 0 1 C2 
    1316 48 0.748435 20.515 34.4053 86 " " " " A 21 0 0 "TRP " " HZ3" " " 1 0 1 C2 
    1317 48 1.51216 19.8244 32.1249 86 " " " " A 21 0 0 "TRP " " HH2" " " 1 0 1 C2 
    1318 40 -1.6957 24.1922 35.504 87 " " " " A 43 0 0 "GLN " " N  " " " 7 0 1 C2 
    1319 14 -2.53402 23.017 35.8506 87 " " " " A 2 0 0 "GLN " " CA " " " 6 0 1 C2 
    1320 14 -4.04737 23.1351 35.6439 87 " " " " A 2 0 0 "GLN " " C  " " " 6 0 1 C2 
    1321 23 -4.78613 22.157 35.4407 87 " " " " A 70 0 0 "GLN " " O  " " " 8 0 1 C2 
    1322 14 -2.14203 22.5878 37.3101 87 " " " " A 2 0 0 "GLN " " CB " " " 6 0 1 C2 
    1323 14 -3.08453 23.2151 38.3555 87 " " " " A 2 0 0 "GLN " " CG " " " 6 0 1 C2 
    1324 14 -2.59567 23.0475 39.8069 87 " " " " A 2 0 0 "GLN " " CD " " " 6 0 1 C2 
    1325 23 -3.38922 23.2463 40.6406 87 " " " " A 70 0 0 "GLN " " OE1" " " 8 0 1 C2 
    1326 40 -1.35636 22.665 40.1552 87 " " " " A 43 0 0 "GLN " " NE2" " " 7 0 1 C2 
    1327 48 -1.03732 24.6127 36.1442 87 " " " " A 21 0 0 "GLN " " H  " " " 1 0 1 C2 
    1328 48 -2.11805 22.3946 35.0583 87 " " " " A 21 0 0 "GLN " " HA " " " 1 0 1 C2 
    1329 48 -1.08376 22.8121 37.4436 87 " " " " A 21 0 0 "GLN " " HB3" " " 1 0 1 C2 
    1330 48 -2.3283 21.5144 37.2757 87 " " " " A 21 0 0 "GLN " " HB2" " " 1 0 1 C2 
    1331 48 -4.10759 22.849 38.2696 87 " " " " A 21 0 0 "GLN " " HG3" " " 1 0 1 C2 
    1332 48 -3.14761 24.2837 38.1497 87 " " " " A 21 0 0 "GLN " " HG2" " " 1 0 1 C2 
    1333 48 -1.18552 22.6129 41.1493 87 " " " " A 21 0 0 "GLN " HE22 " " 1 0 1 C2 
    1334 48 -0.595479 22.52 39.507 87 " " " " A 21 0 0 "GLN " HE21 " " 1 0 1 C2 
    1335 40 -4.61211 24.3969 35.6067 88 " " " " A 43 0 0 "LYS " " N  " " " 7 0 1 C2 
    1336 14 -6.04151 24.7066 35.4966 88 " " " " A 2 0 0 "LYS " " CA " " " 6 0 1 C2 
    1337 14 -6.36862 25.1557 34.0181 88 " " " " A 2 0 0 "LYS " " C  " " " 6 0 1 C2 
    1338 23 -7.55993 25.4056 33.795 88 " " " " A 70 0 0 "LYS " " O  " " " 8 0 1 C2 
    1339 14 -6.3771 25.7621 36.5379 88 " " " " A 2 0 0 "LYS " " CB " " " 6 0 1 C2 
    1340 14 -6.03529 25.3503 38.0034 88 " " " " A 2 0 0 "LYS " " CG " " " 6 0 1 C2 
    1341 14 -6.83595 24.1927 38.5776 88 " " " " A 2 0 0 "LYS " " CD " " " 6 0 1 C2 
    1342 14 -6.79426 24.1897 40.0883 88 " " " " A 2 0 0 "LYS " " CE " " " 6 0 1 C2 
    1343 40 -7.87012 25.0165 40.6319 88 " " " " A 43 0 0 "LYS " " NZ " " " 7 0 1 C2 
    1344 48 -4.06054 25.2382 35.5164 88 " " " " A 21 0 0 "LYS " " H  " " " 1 0 1 C2 
    1345 48 -6.56514 23.7798 35.7312 88 " " " " A 21 0 0 "LYS " " HA " " " 1 0 1 C2 
    1346 48 -7.4351 26.024 36.5273 88 " " " " A 21 0 0 "LYS " " HB3" " " 1 0 1 C2 
    1347 48 -5.73796 26.5994 36.2576 88 " " " " A 21 0 0 "LYS " " HB2" " " 1 0 1 C2 
    1348 48 -6.27394 26.2292 38.6023 88 " " " " A 21 0 0 "LYS " " HG3" " " 1 0 1 C2 
    1349 48 -4.98155 25.1399 38.1865 88 " " " " A 21 0 0 "LYS " " HG2" " " 1 0 1 C2 
    1350 48 -6.45211 23.2127 38.2941 88 " " " " A 21 0 0 "LYS " " HD3" " " 1 0 1 C2 
    1351 48 -7.86557 24.1665 38.2209 88 " " " " A 21 0 0 "LYS " " HD2" " " 1 0 1 C2 
    1352 48 -5.82766 24.6511 40.2906 88 " " " " A 21 0 0 "LYS " " HE3" " " 1 0 1 C2 
    1353 48 -6.74886 23.1621 40.4488 88 " " " " A 21 0 0 "LYS " " HE2" " " 1 0 1 C2 
    1354 48 -7.60131 25.9815 40.7605 88 " " " " A 21 0 0 "LYS " " HZ1" " " 1 0 1 C2 
    1355 48 -8.70306 24.9883 40.0613 88 " " " " A 21 0 0 "LYS " " HZ2" " " 1 0 1 C2 
    1356 48 -8.19656 24.6497 41.5145 88 " " " " A 21 0 0 "LYS " " HZ3" " " 1 0 1 C2 
    1357 40 -5.36254 25.3986 33.1276 89 " " " " A 43 0 0 "LYS " " N  " " " 7 0 1 C2 
    1358 14 -5.53601 25.9081 31.7665 89 " " " " A 2 0 0 "LYS " " CA " " " 6 0 1 C2 
    1359 14 -5.69758 24.6757 30.8606 89 " " " " A 2 0 0 "LYS " " C  " " " 6 0 1 C2 
    1360 23 -6.7855 24.5714 30.3032 89 " " " " A 70 0 0 "LYS " " O  " " " 8 0 1 C2 
    1361 14 -4.29969 26.8277 31.4754 89 " " " " A 2 0 0 "LYS " " CB " " " 6 0 1 C2 
    1362 14 -4.64919 27.9993 30.5856 89 " " " " A 2 0 0 "LYS " " CG " " " 6 0 1 C2 
    1363 14 -3.4995 28.8903 30.287 89 " " " " A 2 0 0 "LYS " " CD " " " 6 0 1 C2 
    1364 14 -3.72928 30.1513 29.4696 89 " " " " A 2 0 0 "LYS " " CE " " " 6 0 1 C2 
    1365 40 -2.47571 30.7898 29.0835 89 " " " " A 43 0 0 "LYS " " NZ " " " 7 0 1 C2 
    1366 48 -4.43804 25.2859 33.5183 89 " " " " A 21 0 0 "LYS " " H  " " " 1 0 1 C2 
    1367 48 -6.44101 26.5154 31.7542 89 " " " " A 21 0 0 "LYS " " HA " " " 1 0 1 C2 
    1368 48 -3.5059 26.2261 31.0325 89 " " " " A 21 0 0 "LYS " " HB3" " " 1 0 1 C2 
    1369 48 -3.93442 27.3113 32.3814 89 " " " " A 21 0 0 "LYS " " HB2" " " 1 0 1 C2 
    1370 48 -5.50794 28.5694 30.9401 89 " " " " A 21 0 0 "LYS " " HG3" " " 1 0 1 C2 
    1371 48 -4.90003 27.5671 29.6169 89 " " " " A 21 0 0 "LYS " " HG2" " " 1 0 1 C2 
    1372 48 -2.8003 28.2351 29.7675 89 " " " " A 21 0 0 "LYS " " HD3" " " 1 0 1 C2 
    1373 48 -2.94735 29.1901 31.1777 89 " " " " A 21 0 0 "LYS " " HD2" " " 1 0 1 C2 
    1374 48 -4.43925 30.8125 29.9665 89 " " " " A 21 0 0 "LYS " " HE3" " " 1 0 1 C2 
    1375 48 -4.30461 29.8925 28.5807 89 " " " " A 21 0 0 "LYS " " HE2" " " 1 0 1 C2 
    1376 48 -2.02823 31.2191 29.8808 89 " " " " A 21 0 0 "LYS " " HZ1" " " 1 0 1 C2 
    1377 48 -1.89597 30.045 28.724 89 " " " " A 21 0 0 "LYS " " HZ2" " " 1 0 1 C2 
    1378 48 -2.6957 31.5247 28.4266 89 " " " " A 21 0 0 "LYS " " HZ3" " " 1 0 1 C2 
    1379 40 -4.62942 23.8285 30.8696 90 " " " " A 43 0 0 "VAL " " N  " " " 7 0 1 C2 
    1380 14 -4.48231 22.6749 30.0145 90 " " " " A 2 0 0 "VAL " " CA " " " 6 0 1 C2 
    1381 14 -5.76264 21.6754 30.1662 90 " " " " A 2 0 0 "VAL " " C  " " " 6 0 1 C2 
    1382 23 -6.1512 21.1307 29.1428 90 " " " " A 70 0 0 "VAL " " O  " " " 8 0 1 C2 
    1383 14 -3.11621 22.107 30.2335 90 " " " " A 2 0 0 "VAL " " CB " " " 6 0 1 C2 
    1384 14 -2.03965 23.1832 30.1713 90 " " " " A 2 0 0 "VAL " " CG1" " " 6 0 1 C2 
    1385 14 -3.00891 21.3273 31.5702 90 " " " " A 2 0 0 "VAL " " CG2" " " 6 0 1 C2 
    1386 48 -3.94917 23.9491 31.6063 90 " " " " A 21 0 0 "VAL " " H  " " " 1 0 1 C2 
    1387 48 -4.52585 23.2031 29.062 90 " " " " A 21 0 0 "VAL " " HA " " " 1 0 1 C2 
    1388 48 -3.04047 21.4058 29.4025 90 " " " " A 21 0 0 "VAL " " HB " " " 1 0 1 C2 
    1389 48 -1.98422 23.6969 29.2115 90 " " " " A 21 0 0 "VAL " HG11 " " 1 0 1 C2 
    1390 48 -2.06486 23.9574 30.9381 90 " " " " A 21 0 0 "VAL " HG12 " " 1 0 1 C2 
    1391 48 -1.05242 22.7235 30.2177 90 " " " " A 21 0 0 "VAL " HG13 " " 1 0 1 C2 
    1392 48 -1.94826 21.2298 31.8018 90 " " " " A 21 0 0 "VAL " HG21 " " 1 0 1 C2 
    1393 48 -3.51482 21.7456 32.4403 90 " " " " A 21 0 0 "VAL " HG22 " " 1 0 1 C2 
    1394 48 -3.41306 20.3181 31.4912 90 " " " " A 21 0 0 "VAL " HG23 " " 1 0 1 C2 
    1395 40 -6.40944 21.5713 31.3584 91 " " " " A 43 0 0 "THR " " N  " " " 7 0 1 C2 
    1396 14 -7.48751 20.6641 31.6182 91 " " " " A 2 0 0 "THR " " CA " " " 6 0 1 C2 
    1397 14 -8.76355 21.123 30.9598 91 " " " " A 2 0 0 "THR " " C  " " " 6 0 1 C2 
    1398 23 -9.73333 20.3369 31.0011 91 " " " " A 70 0 0 "THR " " O  " " " 8 0 1 C2 
    1399 14 -7.65926 20.7122 33.1975 91 " " " " A 2 0 0 "THR " " CB " " " 6 0 1 C2 
    1400 23 -7.56778 22.0361 33.7559 91 " " " " A 70 0 0 "THR " " OG1" " " 8 0 1 C2 
    1401 14 -6.54837 19.9483 33.857 91 " " " " A 2 0 0 "THR " " CG2" " " 6 0 1 C2 
    1402 48 -6.16596 22.2124 32.0999 91 " " " " A 21 0 0 "THR " " H  " " " 1 0 1 C2 
    1403 48 -7.17304 19.7038 31.2095 91 " " " " A 21 0 0 "THR " " HA " " " 1 0 1 C2 
    1404 48 -8.60994 20.2632 33.4851 91 " " " " A 21 0 0 "THR " " HB " " " 1 0 1 C2 
    1405 48 -8.41947 22.3846 33.971 91 " " " " A 21 0 0 "THR " " HG1" " " 1 0 1 C2 
    1406 48 -5.5871 20.4476 33.7355 91 " " " " A 21 0 0 "THR " HG21 " " 1 0 1 C2 
    1407 48 -6.81409 19.6171 34.8608 91 " " " " A 21 0 0 "THR " HG22 " " 1 0 1 C2 
    1408 48 -6.37386 18.9777 33.3926 91 " " " " A 21 0 0 "THR " HG23 " " 1 0 1 C2 
    1409 40 -8.88278 22.3457 30.3996 92 " " " " A 43 0 0 "GLU " " N  " " " 7 0 1 C2 
    1410 14 -10.185 22.862 29.7482 92 " " " " A 2 0 0 "GLU " " CA " " " 6 0 1 C2 
    1411 14 -10.0397 22.5921 28.2371 92 " " " " A 2 0 0 "GLU " " C  " " " 6 0 1 C2 
    1412 23 -10.9193 22.1627 27.5146 92 " " " " A 70 0 0 "GLU " " O  " " " 8 0 1 C2 
    1413 14 -10.3703 24.4278 29.9537 92 " " " " A 2 0 0 "GLU " " CB " " " 6 0 1 C2 
    1414 14 -10.7921 24.766 31.3945 92 " " " " A 2 0 0 "GLU " " CG " " " 6 0 1 C2 
    1415 14 -12.061 24.0804 31.9125 92 " " " " A 2 0 0 "GLU " " CD " " " 6 0 1 C2 
    1416 23 -13.017 23.7678 31.1249 92 " " " " A 70 0 0 "GLU " " OE1" " " 8 0 1 C2 
    1417 23 -12.0847 23.7774 33.0982 92 " " " " A 70 0 0 "GLU " " OE2" " " 8 0 1 C2 
    1418 48 -8.10798 22.9698 30.2253 92 " " " " A 21 0 0 "GLU " " H  " " " 1 0 1 C2 
    1419 48 -10.9256 22.1774 30.1615 92 " " " " A 21 0 0 "GLU " " HA " " " 1 0 1 C2 
    1420 48 -11.0621 24.7815 29.1893 92 " " " " A 21 0 0 "GLU " " HB3" " " 1 0 1 C2 
    1421 48 -9.46852 25.001 29.7385 92 " " " " A 21 0 0 "GLU " " HB2" " " 1 0 1 C2 
    1422 48 -10.8997 25.836 31.5728 92 " " " " A 21 0 0 "GLU " " HG3" " " 1 0 1 C2 
    1423 48 -9.95011 24.5887 32.0635 92 " " " " A 21 0 0 "GLU " " HG2" " " 1 0 1 C2 
    1424 40 -8.80072 22.7164 27.766 93 " " " " A 43 0 0 "GLU " " N  " " " 7 0 1 C2 
    1425 14 -8.3758 22.5236 26.336 93 " " " " A 2 0 0 "GLU " " CA " " " 6 0 1 C2 
    1426 14 -8.61782 21.1077 25.8817 93 " " " " A 2 0 0 "GLU " " C  " " " 6 0 1 C2 
    1427 23 -9.09538 20.9492 24.7695 93 " " " " A 70 0 0 "GLU " " O  " " " 8 0 1 C2 
    1428 14 -6.90328 22.9652 26.199 93 " " " " A 2 0 0 "GLU " " CB " " " 6 0 1 C2 
    1429 14 -6.6211 24.4092 26.6086 93 " " " " A 2 0 0 "GLU " " CG " " " 6 0 1 C2 
    1430 14 -7.36729 25.4153 25.6879 93 " " " " A 2 0 0 "GLU " " CD " " " 6 0 1 C2 
    1431 23 -8.06683 26.2919 26.1847 93 " " " " A 70 0 0 "GLU " " OE1" " " 8 0 1 C2 
    1432 23 -7.39283 25.2433 24.4359 93 " " " " A 70 0 0 "GLU " " OE2" " " 8 0 1 C2 
    1433 48 -8.01907 22.9901 28.3441 93 " " " " A 21 0 0 "GLU " " H  " " " 1 0 1 C2 
    1434 48 -9.0364 23.0792 25.6703 93 " " " " A 21 0 0 "GLU " " HA " " " 1 0 1 C2 
    1435 48 -6.5377 22.7897 25.1872 93 " " " " A 21 0 0 "GLU " " HB3" " " 1 0 1 C2 
    1436 48 -6.19784 22.3928 26.8014 93 " " " " A 21 0 0 "GLU " " HB2" " " 1 0 1 C2 
    1437 48 -5.54575 24.4983 26.4544 93 " " " " A 21 0 0 "GLU " " HG3" " " 1 0 1 C2 
    1438 48 -6.85151 24.6118 27.6546 93 " " " " A 21 0 0 "GLU " " HG2" " " 1 0 1 C2 
    1439 40 -8.28244 20.1948 26.8406 94 " " " " A 43 0 0 "LEU " " N  " " " 7 0 1 C2 
    1440 14 -8.38397 18.7766 26.7224 94 " " " " A 2 0 0 "LEU " " CA " " " 6 0 1 C2 
    1441 14 -9.79344 18.325 27.145 94 " " " " A 2 0 0 "LEU " " C  " " " 6 0 1 C2 
    1442 23 -10.0926 17.2049 26.7673 94 " " " " A 70 0 0 "LEU " " O  " " " 8 0 1 C2 
    1443 14 -7.28939 18.0941 27.5308 94 " " " " A 2 0 0 "LEU " " CB " " " 6 0 1 C2 
    1444 14 -5.86065 18.0787 26.9607 94 " " " " A 2 0 0 "LEU " " CG " " " 6 0 1 C2 
    1445 14 -5.49251 16.6626 26.3688 94 " " " " A 2 0 0 "LEU " " CD1" " " 6 0 1 C2 
    1446 14 -5.51599 19.1856 26.0018 94 " " " " A 2 0 0 "LEU " " CD2" " " 6 0 1 C2 
    1447 48 -7.80081 20.5103 27.6704 94 " " " " A 21 0 0 "LEU " " H  " " " 1 0 1 C2 
    1448 48 -8.21605 18.4144 25.7082 94 " " " " A 21 0 0 "LEU " " HA " " " 1 0 1 C2 
    1449 48 -7.58818 17.1222 27.9233 94 " " " " A 21 0 0 "LEU " " HB3" " " 1 0 1 C2 
    1450 48 -7.26398 18.6786 28.4505 94 " " " " A 21 0 0 "LEU " " HB2" " " 1 0 1 C2 
    1451 48 -5.24706 18.2912 27.8362 94 " " " " A 21 0 0 "LEU " " HG " " " 1 0 1 C2 
    1452 48 -5.72255 15.8604 27.0701 94 " " " " A 21 0 0 "LEU " HD11 " " 1 0 1 C2 
    1453 48 -5.95994 16.3272 25.443 94 " " " " A 21 0 0 "LEU " HD12 " " 1 0 1 C2 
    1454 48 -4.40343 16.7026 26.3483 94 " " " " A 21 0 0 "LEU " HD13 " " 1 0 1 C2 
    1455 48 -5.73724 20.1312 26.4968 94 " " " " A 21 0 0 "LEU " HD21 " " 1 0 1 C2 
    1456 48 -4.4472 19.2022 25.7885 94 " " " " A 21 0 0 "LEU " HD22 " " 1 0 1 C2 
    1457 48 -6.03783 19.181 25.0449 94 " " " " A 21 0 0 "LEU " HD23 " " 1 0 1 C2 
    1458 40 -10.5759 19.0917 27.8552 95 " " " " A 43 0 0 "ASP " " N  " " " 7 0 1 C2 
    1459 14 -12.047 18.7704 28.0119 95 " " " " A 2 0 0 "ASP " " CA " " " 6 0 1 C2 
    1460 14 -12.8629 19.0916 26.7033 95 " " " " A 2 0 0 "ASP " " C  " " " 6 0 1 C2 
    1461 23 -13.6898 18.3666 26.1535 95 " " " " A 70 0 0 "ASP " " O  " " " 8 0 1 C2 
    1462 14 -12.5313 19.6482 29.1675 95 " " " " A 2 0 0 "ASP " " CB " " " 6 0 1 C2 
    1463 14 -14.0083 19.514 29.4875 95 " " " " A 2 0 0 "ASP " " CG " " " 6 0 1 C2 
    1464 23 -14.6855 20.6157 29.3903 95 " " " " A 70 0 0 "ASP " " OD1" " " 8 0 1 C2 
    1465 23 -14.5508 18.4731 29.8965 95 " " " " A 70 0 0 "ASP " " OD2" " " 8 0 1 C2 
    1466 48 -10.3273 20.0554 28.0268 95 " " " " A 21 0 0 "ASP " " H  " " " 1 0 1 C2 
    1467 48 -12.1928 17.7096 28.2159 95 " " " " A 21 0 0 "ASP " " HA " " " 1 0 1 C2 
    1468 48 -12.3156 20.6891 28.9265 95 " " " " A 21 0 0 "ASP " " HB3" " " 1 0 1 C2 
    1469 48 -11.8909 19.3497 29.9976 95 " " " " A 21 0 0 "ASP " " HB2" " " 1 0 1 C2 
    1470 40 -12.6049 20.3612 26.288 96 " " " " A 43 0 0 "GLN " " N  " " " 7 0 1 C2 
    1471 14 -13.1128 21.1658 25.1397 96 " " " " A 2 0 0 "GLN " " CA " " " 6 0 1 C2 
    1472 14 -12.9871 20.3802 23.8328 96 " " " " A 2 0 0 "GLN " " C  " " " 6 0 1 C2 
    1473 23 -14.0444 20.2034 23.1808 96 " " " " A 70 0 0 "GLN " " O  " " " 8 0 1 C2 
    1474 14 -12.5576 22.545 25.0478 96 " " " " A 2 0 0 "GLN " " CB " " " 6 0 1 C2 
    1475 14 -12.8969 23.3098 23.7682 96 " " " " A 2 0 0 "GLN " " CG " " " 6 0 1 C2 
    1476 14 -14.3403 23.7522 23.6096 96 " " " " A 2 0 0 "GLN " " CD " " " 6 0 1 C2 
    1477 23 -15.1372 23.6539 24.5345 96 " " " " A 70 0 0 "GLN " " OE1" " " 8 0 1 C2 
    1478 40 -14.7151 24.1315 22.3835 96 " " " " A 43 0 0 "GLN " " NE2" " " 7 0 1 C2 
    1479 48 -11.9652 20.8584 26.891 96 " " " " A 21 0 0 "GLN " " H  " " " 1 0 1 C2 
    1480 48 -14.1746 21.2177 25.3801 96 " " " " A 21 0 0 "GLN " " HA " " " 1 0 1 C2 
    1481 48 -11.4727 22.4593 25.1087 96 " " " " A 21 0 0 "GLN " " HB3" " " 1 0 1 C2 
    1482 48 -12.7792 23.0609 25.982 96 " " " " A 21 0 0 "GLN " " HB2" " " 1 0 1 C2 
    1483 48 -12.5661 22.745 22.8967 96 " " " " A 21 0 0 "GLN " " HG3" " " 1 0 1 C2 
    1484 48 -12.3244 24.2373 23.7649 96 " " " " A 21 0 0 "GLN " " HG2" " " 1 0 1 C2 
    1485 48 -15.6775 24.4095 22.2549 96 " " " " A 21 0 0 "GLN " HE22 " " 1 0 1 C2 
    1486 48 -14.102 24.2487 21.5894 96 " " " " A 21 0 0 "GLN " HE21 " " 1 0 1 C2 
    1487 40 -11.8553 19.8122 23.3946 97 " " " " A 43 0 0 "VAL " " N  " " " 7 0 1 C2 
    1488 14 -11.7842 19.0409 22.1988 97 " " " " A 2 0 0 "VAL " " CA " " " 6 0 1 C2 
    1489 14 -12.6283 17.7575 22.053 97 " " " " A 2 0 0 "VAL " " C  " " " 6 0 1 C2 
    1490 23 -12.8045 17.1945 20.9473 97 " " " " A 70 0 0 "VAL " " O  " " " 8 0 1 C2 
    1491 14 -10.3092 18.6231 21.9262 97 " " " " A 2 0 0 "VAL " " CB " " " 6 0 1 C2 
    1492 14 -9.42654 19.8703 21.7161 97 " " " " A 2 0 0 "VAL " " CG1" " " 6 0 1 C2 
    1493 14 -9.70043 17.7719 23.0769 97 " " " " A 2 0 0 "VAL " " CG2" " " 6 0 1 C2 
    1494 48 -11.0725 19.7775 24.0318 97 " " " " A 21 0 0 "VAL " " H  " " " 1 0 1 C2 
    1495 48 -12.1658 19.7429 21.4574 97 " " " " A 21 0 0 "VAL " " HA " " " 1 0 1 C2 
    1496 48 -10.1445 18.0339 21.0241 97 " " " " A 21 0 0 "VAL " " HB " " " 1 0 1 C2 
    1497 48 -9.58242 20.6582 22.453 97 " " " " A 21 0 0 "VAL " HG11 " " 1 0 1 C2 
    1498 48 -8.37129 19.5975 21.7034 97 " " " " A 21 0 0 "VAL " HG12 " " 1 0 1 C2 
    1499 48 -9.69835 20.3917 20.7983 97 " " " " A 21 0 0 "VAL " HG13 " " 1 0 1 C2 
    1500 48 -8.64878 17.6125 22.8387 97 " " " " A 21 0 0 "VAL " HG21 " " 1 0 1 C2 
    1501 48 -9.88887 18.3239 23.9977 97 " " " " A 21 0 0 "VAL " HG22 " " 1 0 1 C2 
    1502 48 -10.1328 16.7714 23.072 97 " " " " A 21 0 0 "VAL " HG23 " " 1 0 1 C2 
    1503 40 -13.2194 17.3476 23.097 98 " " " " A 43 0 0 "VAL " " N  " " " 7 0 1 C2 
    1504 14 -13.9944 16.1511 23.1777 98 " " " " A 2 0 0 "VAL " " CA " " " 6 0 1 C2 
    1505 14 -15.396 16.4703 23.8049 98 " " " " A 2 0 0 "VAL " " C  " " " 6 0 1 C2 
    1506 23 -16.227 15.6064 23.9971 98 " " " " A 70 0 0 "VAL " " O  " " " 8 0 1 C2 
    1507 14 -13.1602 15.0272 23.8403 98 " " " " A 2 0 0 "VAL " " CB " " " 6 0 1 C2 
    1508 14 -12.0935 14.5569 22.8521 98 " " " " A 2 0 0 "VAL " " CG1" " " 6 0 1 C2 
    1509 14 -12.6676 15.3016 25.2038 98 " " " " A 2 0 0 "VAL " " CG2" " " 6 0 1 C2 
    1510 48 -13.1188 17.9027 23.9348 98 " " " " A 21 0 0 "VAL " " H  " " " 1 0 1 C2 
    1511 48 -14.2457 15.7714 22.1874 98 " " " " A 21 0 0 "VAL " " HA " " " 1 0 1 C2 
    1512 48 -13.8552 14.2014 23.9924 98 " " " " A 21 0 0 "VAL " " HB " " " 1 0 1 C2 
    1513 48 -12.6208 14.317 21.9288 98 " " " " A 21 0 0 "VAL " HG11 " " 1 0 1 C2 
    1514 48 -11.4587 15.3147 22.393 98 " " " " A 21 0 0 "VAL " HG12 " " 1 0 1 C2 
    1515 48 -11.5283 13.6779 23.1619 98 " " " " A 21 0 0 "VAL " HG13 " " 1 0 1 C2 
    1516 48 -12.3762 14.4057 25.752 98 " " " " A 21 0 0 "VAL " HG21 " " 1 0 1 C2 
    1517 48 -11.7141 15.829 25.1768 98 " " " " A 21 0 0 "VAL " HG22 " " 1 0 1 C2 
    1518 48 -13.385 15.8086 25.8491 98 " " " " A 21 0 0 "VAL " HG23 " " 1 0 1 C2 
    1519 40 -15.8164 17.7555 24.0158 99 " " " " A 43 0 0 "LYS " " N  " " " 7 0 1 C2 
    1520 14 -17.1146 18.2124 24.6216 99 " " " " A 2 0 0 "LYS " " CA " " " 6 0 1 C2 
    1521 14 -18.3444 18.0459 23.7205 99 " " " " A 2 0 0 "LYS " " C  " " " 6 0 1 C2 
    1522 23 -19.474 18.2484 24.1344 99 " " " " A 70 0 0 "LYS " " O  " " " 8 0 1 C2 
    1523 14 -16.8216 19.675 25.0806 99 " " " " A 2 0 0 "LYS " " CB " " " 6 0 1 C2 
    1524 14 -17.7743 20.2719 26.1517 99 " " " " A 2 0 0 "LYS " " CG " " " 6 0 1 C2 
    1525 14 -17.6061 19.6097 27.5691 99 " " " " A 2 0 0 "LYS " " CD " " " 6 0 1 C2 
    1526 14 -17.9814 20.5854 28.7348 99 " " " " A 2 0 0 "LYS " " CE " " " 6 0 1 C2 
    1527 40 -16.9849 21.6754 29.0025 99 " " " " A 43 0 0 "LYS " " NZ " " " 7 0 1 C2 
    1528 48 -15.2199 18.5205 23.7346 99 " " " " A 21 0 0 "LYS " " H  " " " 1 0 1 C2 
    1529 48 -17.2583 17.6786 25.561 99 " " " " A 21 0 0 "LYS " " HA " " " 1 0 1 C2 
    1530 48 -16.7327 20.3832 24.2569 99 " " " " A 21 0 0 "LYS " " HB3" " " 1 0 1 C2 
    1531 48 -15.8099 19.7211 25.4837 99 " " " " A 21 0 0 "LYS " " HB2" " " 1 0 1 C2 
    1532 48 -18.8242 20.32 25.8628 99 " " " " A 21 0 0 "LYS " " HG3" " " 1 0 1 C2 
    1533 48 -17.3996 21.2935 26.2157 99 " " " " A 21 0 0 "LYS " " HG2" " " 1 0 1 C2 
    1534 48 -16.6215 19.1728 27.7358 99 " " " " A 21 0 0 "LYS " " HD3" " " 1 0 1 C2 
    1535 48 -18.3899 18.8546 27.6283 99 " " " " A 21 0 0 "LYS " " HD2" " " 1 0 1 C2 
    1536 48 -18.1178 20.0579 29.6789 99 " " " " A 21 0 0 "LYS " " HE3" " " 1 0 1 C2 
    1537 48 -18.9351 21.0805 28.5519 99 " " " " A 21 0 0 "LYS " " HE2" " " 1 0 1 C2 
    1538 48 -17.1161 22.5281 28.4772 99 " " " " A 21 0 0 "LYS " " HZ1" " " 1 0 1 C2 
    1539 48 -16.9571 21.951 29.9738 99 " " " " A 21 0 0 "LYS " " HZ2" " " 1 0 1 C2 
    1540 48 -16.0572 21.312 28.8368 99 " " " " A 21 0 0 "LYS " " HZ3" " " 1 0 1 C2 
    1541 40 -18.1771 17.5924 22.4406 100 " " " " A 43 0 0 "ASP " " N  " " " 7 0 1 C2 
    1542 14 -19.167 17.3069 21.4101 100 " " " " A 2 0 0 "ASP " " CA " " " 6 0 1 C2 
    1543 14 -18.9234 15.9495 20.7697 100 " " " " A 2 0 0 "ASP " " C  " " " 6 0 1 C2 
    1544 23 -19.2773 15.7492 19.6381 100 " " " " A 70 0 0 "ASP " " O  " " " 8 0 1 C2 
    1545 14 -19.2476 18.5605 20.4777 100 " " " " A 2 0 0 "ASP " " CB " " " 6 0 1 C2 
    1546 14 -18.2985 18.5893 19.3348 100 " " " " A 2 0 0 "ASP " " CG " " " 6 0 1 C2 
    1547 23 -18.7349 18.3885 18.1721 100 " " " " A 70 0 0 "ASP " " OD1" " " 8 0 1 C2 
    1548 23 -17.1393 19.033 19.6182 100 " " " " A 70 0 0 "ASP " " OD2" " " 8 0 1 C2 
    1549 48 -17.2021 17.3691 22.3007 100 " " " " A 21 0 0 "ASP " " H  " " " 1 0 1 C2 
    1550 48 -20.1727 17.1226 21.7878 100 " " " " A 21 0 0 "ASP " " HA " " " 1 0 1 C2 
    1551 48 -19.0642 19.3954 21.154 100 " " " " A 21 0 0 "ASP " " HB3" " " 1 0 1 C2 
    1552 48 -20.2609 18.6252 20.0813 100 " " " " A 21 0 0 "ASP " " HB2" " " 1 0 1 C2 
    1553 40 -18.2662 15.0854 21.5364 101 " " " " A 43 0 0 "HIP " " N  " " " 7 0 1 C2 
    1554 14 -18.1413 13.6683 21.2836 101 " " " " A 2 0 0 "HIP " " CA " " " 6 0 1 C2 
    1555 14 -18.2719 12.8187 22.4943 101 " " " " A 2 0 0 "HIP " " C  " " " 6 0 1 C2 
    1556 23 -17.5777 11.8375 22.6284 101 " " " " A 70 0 0 "HIP " " O  " " " 8 0 1 C2 
    1557 14 -16.9378 13.4721 20.3297 101 " " " " A 2 0 0 "HIP " " CB " " " 6 0 1 C2 
    1558 14 -17.1722 13.9683 18.889 101 " " " " A 2 0 0 "HIP " " CG " " " 6 0 1 C2 
    1559 40 -16.5844 15.0892 18.4653 101 " " " " A 43 0 0 "HIP " " ND1" " " 7 0 1 C2 
    1560 14 -17.883 13.473 17.805 101 " " " " A 2 0 0 "HIP " " CD2" " " 6 0 1 C2 
    1561 14 -16.82 15.2617 17.1545 101 " " " " A 2 0 0 "HIP " " CE1" " " 6 0 1 C2 
    1562 40 -17.5664 14.2579 16.708 101 " " " " A 43 0 0 "HIP " " NE2" " " 7 0 1 C2 
    1563 48 -18.0335 15.4404 22.4529 101 " " " " A 21 0 0 "HIP " " H  " " " 1 0 1 C2 
    1564 48 -19.0991 13.4082 20.8331 101 " " " " A 21 0 0 "HIP " " HA " " " 1 0 1 C2 
    1565 48 -16.7796 12.3941 20.2975 101 " " " " A 21 0 0 "HIP " " HB3" " " 1 0 1 C2 
    1566 48 -16.049 13.9137 20.7803 101 " " " " A 21 0 0 "HIP " " HB2" " " 1 0 1 C2 
    1567 48 -16.1914 15.7421 19.1282 101 " " " " A 21 0 0 "HIP " " HD1" " " 1 0 1 C2 
    1568 48 -18.4969 12.5899 17.706 101 " " " " A 21 0 0 "HIP " " HD2" " " 1 0 1 C2 
    1569 48 -16.784 16.1829 16.592 101 " " " " A 21 0 0 "HIP " " HE1" " " 1 0 1 C2 
    1570 40 -19.1357 13.2279 23.4489 102 " " " " A 43 0 0 "GLU " " N  " " " 7 0 1 C2 
    1571 14 -19.4254 12.5426 24.6942 102 " " " " A 2 0 0 "GLU " " CA " " " 6 0 1 C2 
    1572 14 -19.6799 10.9806 24.604 102 " " " " A 2 0 0 "GLU " " C  " " " 6 0 1 C2 
    1573 23 -19.1753 10.1817 25.4417 102 " " " " A 70 0 0 "GLU " " O  " " " 8 0 1 C2 
    1574 14 -20.6483 13.2482 25.4634 102 " " " " A 2 0 0 "GLU " " CB " " " 6 0 1 C2 
    1575 14 -20.7984 14.8373 25.2504 102 " " " " A 2 0 0 "GLU " " CG " " " 6 0 1 C2 
    1576 14 -21.764 15.2374 24.1047 102 " " " " A 2 0 0 "GLU " " CD " " " 6 0 1 C2 
    1577 23 -22.7473 15.9594 24.5009 102 " " " " A 70 0 0 "GLU " " OE1" " " 8 0 1 C2 
    1578 23 -21.525 14.8462 22.9743 102 " " " " A 70 0 0 "GLU " " OE2" " " 8 0 1 C2 
    1579 48 -19.7524 14.0011 23.2441 102 " " " " A 21 0 0 "GLU " " H  " " " 1 0 1 C2 
    1580 48 -18.6416 12.6158 25.4481 102 " " " " A 21 0 0 "GLU " " HA " " " 1 0 1 C2 
    1581 48 -20.713 12.9715 26.5157 102 " " " " A 21 0 0 "GLU " " HB3" " " 1 0 1 C2 
    1582 48 -21.6235 12.8171 25.2373 102 " " " " A 21 0 0 "GLU " " HB2" " " 1 0 1 C2 
    1583 48 -19.7838 15.2352 25.2299 102 " " " " A 21 0 0 "GLU " " HG3" " " 1 0 1 C2 
    1584 48 -21.3698 15.1411 26.1275 102 " " " " A 21 0 0 "GLU " " HG2" " " 1 0 1 C2 
    1585 40 -20.28 10.6025 23.4354 103 " " " " A 43 0 0 "ASP " " N  " " " 7 0 1 C2 
    1586 14 -20.8905 9.27412 23.1389 103 " " " " A 2 0 0 "ASP " " CA " " " 6 0 1 C2 
    1587 14 -19.7646 8.34583 22.549 103 " " " " A 2 0 0 "ASP " " C  " " " 6 0 1 C2 
    1588 23 -19.9773 7.17034 22.3477 103 " " " " A 70 0 0 "ASP " " O  " " " 8 0 1 C2 
    1589 14 -22.0513 9.2577 22.1297 103 " " " " A 2 0 0 "ASP " " CB " " " 6 0 1 C2 
    1590 14 -23.4263 9.59257 22.7406 103 " " " " A 2 0 0 "ASP " " CG " " " 6 0 1 C2 
    1591 23 -23.7331 10.7577 22.8591 103 " " " " A 70 0 0 "ASP " " OD1" " " 8 0 1 C2 
    1592 23 -24.2074 8.72422 23.0901 103 " " " " A 70 0 0 "ASP " " OD2" " " 8 0 1 C2 
    1593 48 -20.5361 11.4038 22.8765 103 " " " " A 21 0 0 "ASP " " H  " " " 1 0 1 C2 
    1594 48 -21.1772 8.82524 24.0899 103 " " " " A 21 0 0 "ASP " " HA " " " 1 0 1 C2 
    1595 48 -21.9778 8.31706 21.584 103 " " " " A 21 0 0 "ASP " " HB3" " " 1 0 1 C2 
    1596 48 -22.0143 9.96276 21.2993 103 " " " " A 21 0 0 "ASP " " HB2" " " 1 0 1 C2 
    1597 40 -18.5609 8.92379 22.3541 104 " " " " A 43 0 0 "GLN " " N  " " " 7 0 1 C2 
    1598 14 -17.3956 8.18096 21.891 104 " " " " A 2 0 0 "GLN " " CA " " " 6 0 1 C2 
    1599 14 -16.3141 8.01743 23.0077 104 " " " " A 2 0 0 "GLN " " C  " " " 6 0 1 C2 
    1600 23 -15.4397 7.16752 22.7727 104 " " " " A 70 0 0 "GLN " " O  " " " 8 0 1 C2 
    1601 14 -16.682 8.84412 20.671 104 " " " " A 2 0 0 "GLN " " CB " " " 6 0 1 C2 
    1602 14 -17.4571 8.75376 19.3621 104 " " " " A 2 0 0 "GLN " " CG " " " 6 0 1 C2 
    1603 14 -18.7455 9.51179 19.2894 104 " " " " A 2 0 0 "GLN " " CD " " " 6 0 1 C2 
    1604 23 -18.8307 10.7585 19.232 104 " " " " A 70 0 0 "GLN " " OE1" " " 8 0 1 C2 
    1605 40 -19.8316 8.77923 19.3009 104 " " " " A 43 0 0 "GLN " " NE2" " " 7 0 1 C2 
    1606 48 -18.3224 9.87211 22.6069 104 " " " " A 21 0 0 "GLN " " H  " " " 1 0 1 C2 
    1607 48 -17.6853 7.21203 21.4844 104 " " " " A 21 0 0 "GLN " " HA " " " 1 0 1 C2 
    1608 48 -15.7478 8.3406 20.4223 104 " " " " A 21 0 0 "GLN " " HB3" " " 1 0 1 C2 
    1609 48 -16.4059 9.8392 21.0199 104 " " " " A 21 0 0 "GLN " " HB2" " " 1 0 1 C2 
    1610 48 -17.6709 7.68996 19.2587 104 " " " " A 21 0 0 "GLN " " HG3" " " 1 0 1 C2 
    1611 48 -16.8827 9.02075 18.475 104 " " " " A 21 0 0 "GLN " " HG2" " " 1 0 1 C2 
    1612 48 -20.7412 9.21762 19.3256 104 " " " " A 21 0 0 "GLN " HE22 " " 1 0 1 C2 
    1613 48 -19.6649 7.79261 19.4383 104 " " " " A 21 0 0 "GLN " HE21 " " 1 0 1 C2 
    1614 40 -16.373 8.70805 24.1765 105 " " " " A 43 0 0 "ILE " " N  " " " 7 0 1 C2 
    1615 14 -15.3953 8.7108 25.2235 105 " " " " A 2 0 0 "ILE " " CA " " " 6 0 1 C2 
    1616 14 -15.8466 8.0906 26.5565 105 " " " " A 2 0 0 "ILE " " C  " " " 6 0 1 C2 
    1617 23 -17.0579 8.0155 26.7885 105 " " " " A 70 0 0 "ILE " " O  " " " 8 0 1 C2 
    1618 14 -14.8193 10.15 25.4029 105 " " " " A 2 0 0 "ILE " " CB " " " 6 0 1 C2 
    1619 14 -15.9155 11.2713 25.667 105 " " " " A 2 0 0 "ILE " " CG1" " " 6 0 1 C2 
    1620 14 -13.917 10.7038 24.2471 105 " " " " A 2 0 0 "ILE " " CG2" " " 6 0 1 C2 
    1621 14 -15.2633 12.498 26.1895 105 " " " " A 2 0 0 "ILE " " CD1" " " 6 0 1 C2 
    1622 48 -17.1598 9.32324 24.3264 105 " " " " A 21 0 0 "ILE " " H  " " " 1 0 1 C2 
    1623 48 -14.4897 8.16817 24.9522 105 " " " " A 21 0 0 "ILE " " HA " " " 1 0 1 C2 
    1624 48 -14.1342 10.1366 26.2506 105 " " " " A 21 0 0 "ILE " " HB " " " 1 0 1 C2 
    1625 48 -16.6584 10.8708 26.3568 105 " " " " A 21 0 0 "ILE " HG13 " " 1 0 1 C2 
    1626 48 -16.4379 11.5312 24.7464 105 " " " " A 21 0 0 "ILE " HG12 " " 1 0 1 C2 
    1627 48 -14.5938 10.9339 23.4242 105 " " " " A 21 0 0 "ILE " HG21 " " 1 0 1 C2 
    1628 48 -13.3363 11.618 24.3702 105 " " " " A 21 0 0 "ILE " HG22 " " 1 0 1 C2 
    1629 48 -13.2641 9.91292 23.8778 105 " " " " A 21 0 0 "ILE " HG23 " " 1 0 1 C2 
    1630 48 -15.3487 13.4066 25.5935 105 " " " " A 21 0 0 "ILE " HD11 " " 1 0 1 C2 
    1631 48 -15.7084 12.6754 27.1685 105 " " " " A 21 0 0 "ILE " HD12 " " 1 0 1 C2 
    1632 48 -14.1793 12.3987 26.2458 105 " " " " A 21 0 0 "ILE " HD13 " " 1 0 1 C2 
    1633 40 -14.913 7.85239 27.4502 106 " " " " A 43 0 0 "VAL " " N  " " " 7 0 1 C2 
    1634 14 -15.1348 7.57304 28.8656 106 " " " " A 2 0 0 "VAL " " CA " " " 6 0 1 C2 
    1635 14 -14.7862 8.87273 29.6475 106 " " " " A 2 0 0 "VAL " " C  " " " 6 0 1 C2 
    1636 23 -14.9982 8.90232 30.8466 106 " " " " A 70 0 0 "VAL " " O  " " " 8 0 1 C2 
    1637 14 -14.3572 6.19955 29.2966 106 " " " " A 2 0 0 "VAL " " CB " " " 6 0 1 C2 
    1638 14 -14.53 5.84906 30.8002 106 " " " " A 2 0 0 "VAL " " CG1" " " 6 0 1 C2 
    1639 14 -14.6663 4.96 28.3794 106 " " " " A 2 0 0 "VAL " " CG2" " " 6 0 1 C2 
    1640 48 -13.9791 7.71878 27.0896 106 " " " " A 21 0 0 "VAL " " H  " " " 1 0 1 C2 
    1641 48 -16.189 7.38726 29.0708 106 " " " " A 21 0 0 "VAL " " HA " " " 1 0 1 C2 
    1642 48 -13.2791 6.28241 29.1592 106 " " " " A 21 0 0 "VAL " " HB " " " 1 0 1 C2 
    1643 48 -15.5504 6.07218 31.112 106 " " " " A 21 0 0 "VAL " HG11 " " 1 0 1 C2 
    1644 48 -14.362 4.79383 31.0155 106 " " " " A 21 0 0 "VAL " HG12 " " 1 0 1 C2 
    1645 48 -13.7687 6.39047 31.3618 106 " " " " A 21 0 0 "VAL " HG13 " " 1 0 1 C2 
    1646 48 -15.74 4.77271 28.3943 106 " " " " A 21 0 0 "VAL " HG21 " " 1 0 1 C2 
    1647 48 -14.2005 5.12222 27.4074 106 " " " " A 21 0 0 "VAL " HG22 " " 1 0 1 C2 
    1648 48 -14.175 4.09811 28.8309 106 " " " " A 21 0 0 "VAL " HG23 " " 1 0 1 C2 
    1649 40 -14.3411 9.97951 28.9931 107 " " " " A 43 0 0 "GLY " " N  " " " 7 0 1 C2 
    1650 14 -13.9814 11.2509 29.5868 107 " " " " A 2 0 0 "GLY " " CA " " " 6 0 1 C2 
    1651 14 -12.4708 11.4659 29.3769 107 " " " " A 2 0 0 "GLY " " C  " " " 6 0 1 C2 
    1652 23 -11.9243 11.0418 28.3399 107 " " " " A 70 0 0 "GLY " " O  " " " 8 0 1 C2 
    1653 48 -14.0284 9.86131 28.04 107 " " " " A 21 0 0 "GLY " " H  " " " 1 0 1 C2 
    1654 48 -14.2678 11.4047 30.6273 107 " " " " A 21 0 0 "GLY " " HA3" " " 1 0 1 C2 
    1655 48 -14.6097 12.0109 29.1223 107 " " " " A 21 0 0 "GLY " " HA2" " " 1 0 1 C2 
    1656 40 -11.8034 12.1102 30.2806 108 " " " " A 43 0 0 "TRP " " N  " " " 7 0 1 C2 
    1657 14 -10.2871 12.2018 30.3204 108 " " " " A 2 0 0 "TRP " " CA " " " 6 0 1 C2 
    1658 14 -9.78719 11.8509 31.638 108 " " " " A 2 0 0 "TRP " " C  " " " 6 0 1 C2 
    1659 23 -10.2978 12.33 32.68 108 " " " " A 70 0 0 "TRP " " O  " " " 8 0 1 C2 
    1660 14 -9.76466 13.6281 29.8174 108 " " " " A 2 0 0 "TRP " " CB " " " 6 0 1 C2 
    1661 14 -9.95784 14.8653 30.722 108 " " " " A 2 0 0 "TRP " " CG " " " 6 0 1 C2 
    1662 14 -10.9089 15.7521 30.5854 108 " " " " A 2 0 0 "TRP " " CD1" " " 6 0 1 C2 
    1663 14 -9.15374 15.2991 31.9032 108 " " " " A 2 0 0 "TRP " " CD2" " " 6 0 1 C2 
    1664 40 -10.9224 16.6185 31.6711 108 " " " " A 43 0 0 "TRP " " NE1" " " 7 0 1 C2 
    1665 14 -9.82568 16.4777 32.3919 108 " " " " A 2 0 0 "TRP " " CE2" " " 6 0 1 C2 
    1666 14 -8.02126 14.7545 32.5879 108 " " " " A 2 0 0 "TRP " " CE3" " " 6 0 1 C2 
    1667 14 -9.29177 17.2814 33.3837 108 " " " " A 2 0 0 "TRP " " CZ2" " " 6 0 1 C2 
    1668 14 -7.52881 15.552 33.6784 108 " " " " A 2 0 0 "TRP " " CZ3" " " 6 0 1 C2 
    1669 14 -8.15633 16.7641 34.1036 108 " " " " A 2 0 0 "TRP " " CH2" " " 6 0 1 C2 
    1670 48 -12.2465 12.4085 31.1378 108 " " " " A 21 0 0 "TRP " " H  " " " 1 0 1 C2 
    1671 48 -9.99153 11.4635 29.5749 108 " " " " A 21 0 0 "TRP " " HA " " " 1 0 1 C2 
    1672 48 -10.186 13.83 28.8326 108 " " " " A 21 0 0 "TRP " " HB3" " " 1 0 1 C2 
    1673 48 -8.681 13.6258 29.7 108 " " " " A 21 0 0 "TRP " " HB2" " " 1 0 1 C2 
    1674 48 -11.6325 15.6342 29.7923 108 " " " " A 21 0 0 "TRP " " HD1" " " 1 0 1 C2 
    1675 48 -11.5804 17.3839 31.7058 108 " " " " A 21 0 0 "TRP " " HE1" " " 1 0 1 C2 
    1676 48 -7.5323 13.872 32.2025 108 " " " " A 21 0 0 "TRP " " HE3" " " 1 0 1 C2 
    1677 48 -9.8278 18.2014 33.5643 108 " " " " A 21 0 0 "TRP " " HZ2" " " 1 0 1 C2 
    1678 48 -6.60799 15.2516 34.1562 108 " " " " A 21 0 0 "TRP " " HZ3" " " 1 0 1 C2 
    1679 48 -7.86867 17.2474 35.0256 108 " " " " A 21 0 0 "TRP " " HH2" " " 1 0 1 C2 
    1680 40 -8.74724 11.0581 31.8087 109 " " " " A 43 0 0 "VAL " " N  " " " 7 0 1 C2 
    1681 14 -8.00592 10.725 33.0314 109 " " " " A 2 0 0 "VAL " " CA " " " 6 0 1 C2 
    1682 14 -6.69564 11.4437 33.1518 109 " " " " A 2 0 0 "VAL " " C  " " " 6 0 1 C2 
    1683 23 -6.06219 11.8111 32.1464 109 " " " " A 70 0 0 "VAL " " O  " " " 8 0 1 C2 
    1684 14 -7.79877 9.13861 33.2899 109 " " " " A 2 0 0 "VAL " " CB " " " 6 0 1 C2 
    1685 14 -9.18464 8.48397 33.6005 109 " " " " A 2 0 0 "VAL " " CG1" " " 6 0 1 C2 
    1686 14 -7.0823 8.48866 32.1303 109 " " " " A 2 0 0 "VAL " " CG2" " " 6 0 1 C2 
    1687 48 -8.20999 10.7588 31.0075 109 " " " " A 21 0 0 "VAL " " H  " " " 1 0 1 C2 
    1688 48 -8.65168 11.0932 33.8286 109 " " " " A 21 0 0 "VAL " " HA " " " 1 0 1 C2 
    1689 48 -7.2289 9.068 34.2163 109 " " " " A 21 0 0 "VAL " " HB " " " 1 0 1 C2 
    1690 48 -9.13817 7.59395 34.2281 109 " " " " A 21 0 0 "VAL " HG11 " " 1 0 1 C2 
    1691 48 -9.94739 9.14664 34.0094 109 " " " " A 21 0 0 "VAL " HG12 " " 1 0 1 C2 
    1692 48 -9.74428 8.17666 32.7171 109 " " " " A 21 0 0 "VAL " HG13 " " 1 0 1 C2 
    1693 48 -7.6258 8.46745 31.1857 109 " " " " A 21 0 0 "VAL " HG21 " " 1 0 1 C2 
    1694 48 -6.21552 9.10585 31.8939 109 " " " " A 21 0 0 "VAL " HG22 " " 1 0 1 C2 
    1695 48 -6.74137 7.50429 32.451 109 " " " " A 21 0 0 "VAL " HG23 " " 1 0 1 C2 
    1696 40 -6.26576 11.6209 34.3961 110 " " " " A 43 0 0 "GLY " " N  " " " 7 0 1 C2 
    1697 14 -5.09391 12.3985 34.6369 110 " " " " A 2 0 0 "GLY " " CA " " " 6 0 1 C2 
    1698 14 -5.26462 13.0647 35.9844 110 " " " " A 2 0 0 "GLY " " C  " " " 6 0 1 C2 
    1699 23 -6.39239 13.3695 36.4116 110 " " " " A 70 0 0 "GLY " " O  " " " 8 0 1 C2 
    1700 48 -6.89523 11.4257 35.1615 110 " " " " A 21 0 0 "GLY " " H  " " " 1 0 1 C2 
    1701 48 -4.83186 13.2199 33.97 110 " " " " A 21 0 0 "GLY " " HA3" " " 1 0 1 C2 
    1702 48 -4.21286 11.7574 34.609 110 " " " " A 21 0 0 "GLY " " HA2" " " 1 0 1 C2 
    1703 40 -4.09552 13.2031 36.7078 111 " " " " A 43 0 0 "TRP " " N  " " " 7 0 1 C2 
    1704 14 -3.9818 13.6283 38.0883 111 " " " " A 2 0 0 "TRP " " CA " " " 6 0 1 C2 
    1705 14 -4.51494 15.0366 38.2575 111 " " " " A 2 0 0 "TRP " " C  " " " 6 0 1 C2 
    1706 23 -4.96759 15.3868 39.4122 111 " " " " A 70 0 0 "TRP " " O  " " " 8 0 1 C2 
    1707 14 -2.57421 13.437 38.6799 111 " " " " A 2 0 0 "TRP " " CB " " " 6 0 1 C2 
    1708 14 -1.42241 14.24 38.1107 111 " " " " A 2 0 0 "TRP " " CG " " " 6 0 1 C2 
    1709 14 -0.81574 13.8921 36.97 111 " " " " A 2 0 0 "TRP " " CD1" " " 6 0 1 C2 
    1710 14 -0.707523 15.506 38.4195 111 " " " " A 2 0 0 "TRP " " CD2" " " 6 0 1 C2 
    1711 40 -0.0786541 14.8905 36.4285 111 " " " " A 43 0 0 "TRP " " NE1" " " 7 0 1 C2 
    1712 14 0.136812 15.8978 37.3651 111 " " " " A 2 0 0 "TRP " " CE2" " " 6 0 1 C2 
    1713 14 -0.704686 16.3283 39.5875 111 " " " " A 2 0 0 "TRP " " CE3" " " 6 0 1 C2 
    1714 14 0.910226 17.0302 37.4681 111 " " " " A 2 0 0 "TRP " " CZ2" " " 6 0 1 C2 
    1715 14 0.109675 17.4126 39.6675 111 " " " " A 2 0 0 "TRP " " CZ3" " " 6 0 1 C2 
    1716 14 0.902966 17.8615 38.5818 111 " " " " A 2 0 0 "TRP " " CH2" " " 6 0 1 C2 
    1717 48 -3.25984 12.7977 36.3111 111 " " " " A 21 0 0 "TRP " " H  " " " 1 0 1 C2 
    1718 48 -4.79054 13.1061 38.5996 111 " " " " A 21 0 0 "TRP " " HA " " " 1 0 1 C2 
    1719 48 -2.46488 12.3548 38.7517 111 " " " " A 21 0 0 "TRP " " HB3" " " 1 0 1 C2 
    1720 48 -2.63273 13.7815 39.7124 111 " " " " A 21 0 0 "TRP " " HB2" " " 1 0 1 C2 
    1721 48 -1.03315 12.9344 36.5207 111 " " " " A 21 0 0 "TRP " " HD1" " " 1 0 1 C2 
    1722 48 0.365841 14.808 35.5253 111 " " " " A 21 0 0 "TRP " " HE1" " " 1 0 1 C2 
    1723 48 -1.31004 15.9541 40.3999 111 " " " " A 21 0 0 "TRP " " HE3" " " 1 0 1 C2 
    1724 48 1.47837 17.368 36.6139 111 " " " " A 21 0 0 "TRP " " HZ2" " " 1 0 1 C2 
    1725 48 0.103017 17.918 40.6219 111 " " " " A 21 0 0 "TRP " " HZ3" " " 1 0 1 C2 
    1726 48 1.57496 18.7002 38.6883 111 " " " " A 21 0 0 "TRP " " HH2" " " 1 0 1 C2 
    1727 40 -4.48574 15.9207 37.2305 112 " " " " A 43 0 0 "LEU " " N  " " " 7 0 1 C2 
    1728 14 -4.79668 17.2889 37.2654 112 " " " " A 2 0 0 "LEU " " CA " " " 6 0 1 C2 
    1729 14 -6.24109 17.6433 37.7922 112 " " " " A 2 0 0 "LEU " " C  " " " 6 0 1 C2 
    1730 23 -6.66452 18.7778 37.801 112 " " " " A 70 0 0 "LEU " " O  " " " 8 0 1 C2 
    1731 14 -4.44291 17.9384 35.9552 112 " " " " A 2 0 0 "LEU " " CB " " " 6 0 1 C2 
    1732 14 -3.02282 17.9473 35.4975 112 " " " " A 2 0 0 "LEU " " CG " " " 6 0 1 C2 
    1733 14 -3.09733 18.9195 34.2521 112 " " " " A 2 0 0 "LEU " " CD1" " " 6 0 1 C2 
    1734 14 -1.97531 18.5077 36.5112 112 " " " " A 2 0 0 "LEU " " CD2" " " 6 0 1 C2 
    1735 48 -4.15409 15.5734 36.342 112 " " " " A 21 0 0 "LEU " " H  " " " 1 0 1 C2 
    1736 48 -4.1937 17.776 38.0318 112 " " " " A 21 0 0 "LEU " " HA " " " 1 0 1 C2 
    1737 48 -4.7953 18.9695 35.9262 112 " " " " A 21 0 0 "LEU " " HB3" " " 1 0 1 C2 
    1738 48 -5.06293 17.5998 35.1251 112 " " " " A 21 0 0 "LEU " " HB2" " " 1 0 1 C2 
    1739 48 -2.76147 16.9605 35.1153 112 " " " " A 21 0 0 "LEU " " HG " " " 1 0 1 C2 
    1740 48 -3.6278 18.4123 33.4462 112 " " " " A 21 0 0 "LEU " HD11 " " 1 0 1 C2 
    1741 48 -3.52704 19.8937 34.4854 112 " " " " A 21 0 0 "LEU " HD12 " " 1 0 1 C2 
    1742 48 -2.13304 19.0514 33.7613 112 " " " " A 21 0 0 "LEU " HD13 " " 1 0 1 C2 
    1743 48 -2.4523 19.3339 37.0384 112 " " " " A 21 0 0 "LEU " HD21 " " 1 0 1 C2 
    1744 48 -1.66231 17.8097 37.2877 112 " " " " A 21 0 0 "LEU " HD22 " " 1 0 1 C2 
    1745 48 -1.0817 18.9515 36.0724 112 " " " " A 21 0 0 "LEU " HD23 " " 1 0 1 C2 
    1746 40 -7.08371 16.7043 38.2454 113 " " " " A 43 0 0 "LYS " " N  " " " 7 0 1 C2 
    1747 14 -8.32968 16.8527 38.8744 113 " " " " A 2 0 0 "LYS " " CA " " " 6 0 1 C2 
    1748 14 -8.26116 16.898 40.4358 113 " " " " A 2 0 0 "LYS " " C  " " " 6 0 1 C2 
    1749 23 -9.27532 17.1456 41.0412 113 " " " " A 70 0 0 "LYS " " O  " " " 8 0 1 C2 
    1750 14 -9.25187 15.7223 38.506 113 " " " " A 2 0 0 "LYS " " CB " " " 6 0 1 C2 
    1751 14 -9.59605 15.6272 37.0442 113 " " " " A 2 0 0 "LYS " " CG " " " 6 0 1 C2 
    1752 14 -10.5459 14.4806 36.7545 113 " " " " A 2 0 0 "LYS " " CD " " " 6 0 1 C2 
    1753 14 -10.7417 14.255 35.2438 113 " " " " A 2 0 0 "LYS " " CE " " " 6 0 1 C2 
    1754 40 -11.5646 13.0567 35.0067 113 " " " " A 43 0 0 "LYS " " NZ " " " 7 0 1 C2 
    1755 48 -6.66206 15.7867 38.2319 113 " " " " A 21 0 0 "LYS " " H  " " " 1 0 1 C2 
    1756 48 -8.81134 17.8097 38.6735 113 " " " " A 21 0 0 "LYS " " HA " " " 1 0 1 C2 
    1757 48 -10.1622 15.7235 39.1054 113 " " " " A 21 0 0 "LYS " " HB3" " " 1 0 1 C2 
    1758 48 -8.72928 14.7982 38.753 113 " " " " A 21 0 0 "LYS " " HB2" " " 1 0 1 C2 
    1759 48 -8.70866 15.4909 36.426 113 " " " " A 21 0 0 "LYS " " HG3" " " 1 0 1 C2 
    1760 48 -10.0035 16.5523 36.6364 113 " " " " A 21 0 0 "LYS " " HG2" " " 1 0 1 C2 
    1761 48 -11.4971 14.6683 37.2525 113 " " " " A 21 0 0 "LYS " " HD3" " " 1 0 1 C2 
    1762 48 -10.2133 13.5559 37.226 113 " " " " A 21 0 0 "LYS " " HD2" " " 1 0 1 C2 
    1763 48 -9.75586 14.0278 34.8381 113 " " " " A 21 0 0 "LYS " " HE3" " " 1 0 1 C2 
    1764 48 -11.1075 15.1036 34.6658 113 " " " " A 21 0 0 "LYS " " HE2" " " 1 0 1 C2 
    1765 48 -12.5607 13.1486 35.146 113 " " " " A 21 0 0 "LYS " " HZ1" " " 1 0 1 C2 
    1766 48 -11.3527 12.6824 34.0929 113 " " " " A 21 0 0 "LYS " " HZ2" " " 1 0 1 C2 
    1767 48 -11.3751 12.2151 35.5321 113 " " " " A 21 0 0 "LYS " " HZ3" " " 1 0 1 C2 
    1768 40 -7.09576 16.5562 40.9453 114 " " " " A 43 0 0 "ALA " " N  " " " 7 0 1 C2 
    1769 14 -6.77897 16.6099 42.4186 114 " " " " A 2 0 0 "ALA " " CA " " " 6 0 1 C2 
    1770 14 -5.26852 16.8824 42.4323 114 " " " " A 2 0 0 "ALA " " C  " " " 6 0 1 C2 
    1771 23 -4.40894 15.9883 42.5 114 " " " " A 70 0 0 "ALA " " O  " " " 8 0 1 C2 
    1772 14 -7.19719 15.2422 43.0889 114 " " " " A 2 0 0 "ALA " " CB " " " 6 0 1 C2 
    1773 48 -6.29299 16.4452 40.3425 114 " " " " A 21 0 0 "ALA " " H  " " " 1 0 1 C2 
    1774 48 -7.40883 17.4065 42.8146 114 " " " " A 21 0 0 "ALA " " HA " " " 1 0 1 C2 
    1775 48 -6.94568 15.2537 44.1494 114 " " " " A 21 0 0 "ALA " " HB1" " " 1 0 1 C2 
    1776 48 -8.26849 15.0419 43.0717 114 " " " " A 21 0 0 "ALA " " HB2" " " 1 0 1 C2 
    1777 48 -6.7593 14.4013 42.5511 114 " " " " A 21 0 0 "ALA " " HB3" " " 1 0 1 C2 
    1778 40 -4.85095 18.1572 42.3243 115 " " " " A 43 0 0 "PRO " " N  " " " 7 0 1 C2 
    1779 14 -3.48519 18.4549 42.0766 115 " " " " A 2 0 0 "PRO " " CA " " " 6 0 1 C2 
    1780 14 -2.53515 18.4669 43.277 115 " " " " A 2 0 0 "PRO " " C  " " " 6 0 1 C2 
    1781 23 -1.34809 18.7144 43.2521 115 " " " " A 70 0 0 "PRO " " O  " " " 8 0 1 C2 
    1782 14 -3.4854 19.837 41.3919 115 " " " " A 2 0 0 "PRO " " CB " " " 6 0 1 C2 
    1783 14 -4.79413 20.4584 41.8763 115 " " " " A 2 0 0 "PRO " " CG " " " 6 0 1 C2 
    1784 14 -5.70956 19.3104 42.1444 115 " " " " A 2 0 0 "PRO " " CD " " " 6 0 1 C2 
    1785 48 -3.12452 17.764 41.3146 115 " " " " A 21 0 0 "PRO " " HA " " " 1 0 1 C2 
    1786 48 -3.62112 19.7073 40.3181 115 " " " " A 21 0 0 "PRO " " HB3" " " 1 0 1 C2 
    1787 48 -2.63006 20.4956 41.5427 115 " " " " A 21 0 0 "PRO " " HB2" " " 1 0 1 C2 
    1788 48 -5.27839 21.1902 41.2297 115 " " " " A 21 0 0 "PRO " " HG3" " " 1 0 1 C2 
    1789 48 -4.5839 20.9352 42.8337 115 " " " " A 21 0 0 "PRO " " HG2" " " 1 0 1 C2 
    1790 48 -6.29064 19.5053 43.0457 115 " " " " A 21 0 0 "PRO " " HD2" " " 1 0 1 C2 
    1791 48 -6.25727 19.1131 41.2228 115 " " " " A 21 0 0 "PRO " " HD3" " " 1 0 1 C2 
    1792 40 -3.07568 18.1556 44.5005 116 " " " " A 43 0 0 "ASP " " N  " " " 7 0 1 C2 
    1793 14 -2.31522 18.0155 45.7198 116 " " " " A 2 0 0 "ASP " " CA " " " 6 0 1 C2 
    1794 14 -2.8164 16.8237 46.5699 116 " " " " A 2 0 0 "ASP " " C  " " " 6 0 1 C2 
    1795 23 -2.35339 16.5466 47.6662 116 " " " " A 70 0 0 "ASP " " O  " " " 8 0 1 C2 
    1796 14 -2.00494 19.4017 46.4138 116 " " " " A 2 0 0 "ASP " " CB " " " 6 0 1 C2 
    1797 14 -3.23032 20.0177 46.9945 116 " " " " A 2 0 0 "ASP " " CG " " " 6 0 1 C2 
    1798 23 -4.18195 20.3093 46.2737 116 " " " " A 70 0 0 "ASP " " OD1" " " 8 0 1 C2 
    1799 23 -3.17291 20.3289 48.1755 116 " " " " A 70 0 0 "ASP " " OD2" " " 8 0 1 C2 
    1800 48 -4.07422 18.1421 44.6515 116 " " " " A 21 0 0 "ASP " " H  " " " 1 0 1 C2 
    1801 48 -1.32461 17.6774 45.4157 116 " " " " A 21 0 0 "ASP " " HA " " " 1 0 1 C2 
    1802 48 -1.48556 20.0607 45.7181 116 " " " " A 21 0 0 "ASP " " HB3" " " 1 0 1 C2 
    1803 48 -1.29589 19.1661 47.2074 116 " " " " A 21 0 0 "ASP " " HB2" " " 1 0 1 C2 
    1804 40 -3.8325 16.0596 46.0944 117 " " " " A 43 0 0 "THR " " N  " " " 7 0 1 C2 
    1805 14 -4.32027 14.7799 46.6678 117 " " " " A 2 0 0 "THR " " CA " " " 6 0 1 C2 
    1806 14 -4.42798 13.6914 45.5946 117 " " " " A 2 0 0 "THR " " C  " " " 6 0 1 C2 
    1807 23 -5.54623 13.1578 45.4112 117 " " " " A 70 0 0 "THR " " O  " " " 8 0 1 C2 
    1808 14 -5.58105 15.1381 47.4187 117 " " " " A 2 0 0 "THR " " CB " " " 6 0 1 C2 
    1809 23 -6.55637 15.9345 46.7133 117 " " " " A 70 0 0 "THR " " OG1" " " 8 0 1 C2 
    1810 14 -5.48255 15.786 48.7454 117 " " " " A 2 0 0 "THR " " CG2" " " 6 0 1 C2 
    1811 48 -4.24649 16.3332 45.2148 117 " " " " A 21 0 0 "THR " " H  " " " 1 0 1 C2 
    1812 48 -3.57393 14.3913 47.3607 117 " " " " A 21 0 0 "THR " " HA " " " 1 0 1 C2 
    1813 48 -6.14052 14.2099 47.5353 117 " " " " A 21 0 0 "THR " " HB " " " 1 0 1 C2 
    1814 48 -6.1357 16.7146 46.3855 117 " " " " A 21 0 0 "THR " " HG1" " " 1 0 1 C2 
    1815 48 -5.29935 16.8605 48.7366 117 " " " " A 21 0 0 "THR " HG21 " " 1 0 1 C2 
    1816 48 -6.46924 15.6687 49.1935 117 " " " " A 21 0 0 "THR " HG22 " " 1 0 1 C2 
    1817 48 -4.75223 15.2089 49.3125 117 " " " " A 21 0 0 "THR " HG23 " " 1 0 1 C2 
    1818 40 -3.46421 13.514 44.6795 118 " " " " A 43 0 0 "THR " " N  " " " 7 0 1 C2 
    1819 14 -3.52082 12.5523 43.6004 118 " " " " A 2 0 0 "THR " " CA " " " 6 0 1 C2 
    1820 14 -3.71419 11.0896 44.0593 118 " " " " A 2 0 0 "THR " " C  " " " 6 0 1 C2 
    1821 23 -3.13732 10.6617 45.0421 118 " " " " A 70 0 0 "THR " " O  " " " 8 0 1 C2 
    1822 14 -2.18516 12.8388 42.8619 118 " " " " A 2 0 0 "THR " " CB " " " 6 0 1 C2 
    1823 23 -2.16598 14.083 42.2074 118 " " " " A 70 0 0 "THR " " OG1" " " 8 0 1 C2 
    1824 14 -1.8464 11.904 41.6772 118 " " " " A 2 0 0 "THR " " CG2" " " 6 0 1 C2 
    1825 48 -2.59854 14.0214 44.7947 118 " " " " A 21 0 0 "THR " " H  " " " 1 0 1 C2 
    1826 48 -4.3262 12.8747 42.9405 118 " " " " A 21 0 0 "THR " " HA " " " 1 0 1 C2 
    1827 48 -1.43204 12.7015 43.6378 118 " " " " A 21 0 0 "THR " " HB " " " 1 0 1 C2 
    1828 48 -3.02609 14.4694 42.2698 118 " " " " A 21 0 0 "THR " " HG1" " " 1 0 1 C2 
    1829 48 -2.58233 11.9189 40.8733 118 " " " " A 21 0 0 "THR " HG21 " " 1 0 1 C2 
    1830 48 -0.829496 12.1064 41.341 118 " " " " A 21 0 0 "THR " HG22 " " 1 0 1 C2 
    1831 48 -1.75271 10.8644 41.9913 118 " " " " A 21 0 0 "THR " HG23 " " 1 0 1 C2 
    1832 40 -4.55629 10.4009 43.3303 119 " " " " A 43 0 0 "ASP " " N  " " " 7 0 1 C2 
    1833 14 -4.88797 9.02717 43.6191 119 " " " " A 2 0 0 "ASP " " CA " " " 6 0 1 C2 
    1834 14 -3.82623 8.03685 42.955 119 " " " " A 2 0 0 "ASP " " C  " " " 6 0 1 C2 
    1835 23 -3.35599 8.40389 41.8743 119 " " " " A 70 0 0 "ASP " " O  " " " 8 0 1 C2 
    1836 14 -6.38718 8.83013 43.3704 119 " " " " A 2 0 0 "ASP " " CB " " " 6 0 1 C2 
    1837 14 -6.74308 8.14219 42.1152 119 " " " " A 2 0 0 "ASP " " CG " " " 6 0 1 C2 
    1838 23 -7.22403 8.77837 41.158 119 " " " " A 70 0 0 "ASP " " OD1" " " 8 0 1 C2 
    1839 23 -6.54048 6.90611 41.9862 119 " " " " A 70 0 0 "ASP " " OD2" " " 8 0 1 C2 
    1840 48 -5.06469 10.8682 42.5932 119 " " " " A 21 0 0 "ASP " " H  " " " 1 0 1 C2 
    1841 48 -4.9448 8.97624 44.7064 119 " " " " A 21 0 0 "ASP " " HA " " " 1 0 1 C2 
    1842 48 -6.93205 9.74386 43.6077 119 " " " " A 21 0 0 "ASP " " HB3" " " 1 0 1 C2 
    1843 48 -6.79064 8.12625 44.0983 119 " " " " A 21 0 0 "ASP " " HB2" " " 1 0 1 C2 
    1844 40 -3.61495 6.77331 43.4998 120 " " " " A 43 0 0 "PRO " " N  " " " 7 0 1 C2 
    1845 14 -2.78234 5.74373 42.9558 120 " " " " A 2 0 0 "PRO " " CA " " " 6 0 1 C2 
    1846 14 -2.86918 5.38242 41.4488 120 " " " " A 2 0 0 "PRO " " C  " " " 6 0 1 C2 
    1847 23 -1.85994 5.10476 40.8489 120 " " " " A 70 0 0 "PRO " " O  " " " 8 0 1 C2 
    1848 14 -3.29194 4.47803 43.6916 120 " " " " A 2 0 0 "PRO " " CB " " " 6 0 1 C2 
    1849 14 -3.34615 5.09375 45.0637 120 " " " " A 2 0 0 "PRO " " CG " " " 6 0 1 C2 
    1850 14 -4.04721 6.41529 44.7897 120 " " " " A 2 0 0 "PRO " " CD " " " 6 0 1 C2 
    1851 48 -1.71263 5.82026 43.1507 120 " " " " A 21 0 0 "PRO " " HA " " " 1 0 1 C2 
    1852 48 -2.48315 3.7489 43.6434 120 " " " " A 21 0 0 "PRO " " HB3" " " 1 0 1 C2 
    1853 48 -4.21983 4.06689 43.294 120 " " " " A 21 0 0 "PRO " " HB2" " " 1 0 1 C2 
    1854 48 -2.40921 5.21172 45.608 120 " " " " A 21 0 0 "PRO " " HG3" " " 1 0 1 C2 
    1855 48 -3.9796 4.46813 45.6925 120 " " " " A 21 0 0 "PRO " " HG2" " " 1 0 1 C2 
    1856 48 -5.09501 6.24498 45.0371 120 " " " " A 21 0 0 "PRO " " HD2" " " 1 0 1 C2 
    1857 48 -3.70014 7.12584 45.5399 120 " " " " A 21 0 0 "PRO " " HD3" " " 1 0 1 C2 
    1858 40 -4.05946 5.60482 40.8169 121 " " " " A 43 0 0 "THR " " N  " " " 7 0 1 C2 
    1859 14 -4.22557 5.25317 39.3999 121 " " " " A 2 0 0 "THR " " CA " " " 6 0 1 C2 
    1860 14 -3.4354 6.18553 38.5448 121 " " " " A 2 0 0 "THR " " C  " " " 6 0 1 C2 
    1861 23 -3.13487 5.79904 37.4145 121 " " " " A 70 0 0 "THR " " O  " " " 8 0 1 C2 
    1862 14 -5.73094 5.28782 39.0704 121 " " " " A 2 0 0 "THR " " CB " " " 6 0 1 C2 
    1863 23 -6.28852 6.5605 39.2196 121 " " " " A 70 0 0 "THR " " OG1" " " 8 0 1 C2 
    1864 14 -6.7318 4.37251 39.8131 121 " " " " A 2 0 0 "THR " " CG2" " " 6 0 1 C2 
    1865 48 -4.81455 5.93685 41.3997 121 " " " " A 21 0 0 "THR " " H  " " " 1 0 1 C2 
    1866 48 -3.86002 4.23344 39.2789 121 " " " " A 21 0 0 "THR " " HA " " " 1 0 1 C2 
    1867 48 -5.83398 5.11182 37.9996 121 " " " " A 21 0 0 "THR " " HB " " " 1 0 1 C2 
    1868 48 -6.31746 6.7658 40.1416 121 " " " " A 21 0 0 "THR " " HG1" " " 1 0 1 C2 
    1869 48 -6.37476 3.37202 39.5689 121 " " " " A 21 0 0 "THR " HG21 " " 1 0 1 C2 
    1870 48 -6.59549 4.42664 40.8932 121 " " " " A 21 0 0 "THR " HG22 " " 1 0 1 C2 
    1871 48 -7.79667 4.35396 39.5811 121 " " " " A 21 0 0 "THR " HG23 " " 1 0 1 C2 
    1872 40 -3.04738 7.38066 39.0485 122 " " " " A 43 0 0 "VAL " " N  " " " 7 0 1 C2 
    1873 14 -2.44462 8.47147 38.2311 122 " " " " A 2 0 0 "VAL " " CA " " " 6 0 1 C2 
    1874 14 -1.3352 9.02771 39.1144 122 " " " " A 2 0 0 "VAL " " C  " " " 6 0 1 C2 
    1875 23 -1.05466 10.2702 39.0618 122 " " " " A 70 0 0 "VAL " " O  " " " 8 0 1 C2 
    1876 14 -3.52232 9.50347 37.7953 122 " " " " A 2 0 0 "VAL " " CB " " " 6 0 1 C2 
    1877 14 -4.48704 8.97451 36.6774 122 " " " " A 2 0 0 "VAL " " CG1" " " 6 0 1 C2 
    1878 14 -4.40717 10.0503 38.9604 122 " " " " A 2 0 0 "VAL " " CG2" " " 6 0 1 C2 
    1879 48 -3.17033 7.51875 40.0415 122 " " " " A 21 0 0 "VAL " " H  " " " 1 0 1 C2 
    1880 48 -1.93036 8.03276 37.376 122 " " " " A 21 0 0 "VAL " " HA " " " 1 0 1 C2 
    1881 48 -2.96909 10.3931 37.4944 122 " " " " A 21 0 0 "VAL " " HB " " " 1 0 1 C2 
    1882 48 -3.91682 8.53021 35.8616 122 " " " " A 21 0 0 "VAL " HG11 " " 1 0 1 C2 
    1883 48 -5.10604 8.23566 37.1864 122 " " " " A 21 0 0 "VAL " HG12 " " 1 0 1 C2 
    1884 48 -5.15017 9.71644 36.2326 122 " " " " A 21 0 0 "VAL " HG13 " " 1 0 1 C2 
    1885 48 -3.75063 10.4633 39.7262 122 " " " " A 21 0 0 "VAL " HG21 " " 1 0 1 C2 
    1886 48 -5.09856 10.867 38.7528 122 " " " " A 21 0 0 "VAL " HG22 " " 1 0 1 C2 
    1887 48 -4.98597 9.19298 39.3041 122 " " " " A 21 0 0 "VAL " HG23 " " 1 0 1 C2 
    1888 40 -0.537481 8.19483 39.7979 123 " " " " A 43 0 0 "SER " " N  " " " 7 0 1 C2 
    1889 14 0.50412 8.62695 40.7419 123 " " " " A 2 0 0 "SER " " CA " " " 6 0 1 C2 
    1890 14 1.92475 8.70732 40.1614 123 " " " " A 2 0 0 "SER " " C  " " " 6 0 1 C2 
    1891 23 2.77442 9.45813 40.6363 123 " " " " A 70 0 0 "SER " " O  " " " 8 0 1 C2 
    1892 14 0.523392 7.57294 41.9093 123 " " " " A 2 0 0 "SER " " CB " " " 6 0 1 C2 
    1893 23 0.879039 6.27192 41.4713 123 " " " " A 70 0 0 "SER " " OG " " " 8 0 1 C2 
    1894 48 -0.83918 7.23669 39.903 123 " " " " A 21 0 0 "SER " " H  " " " 1 0 1 C2 
    1895 48 0.112329 9.57352 41.1142 123 " " " " A 21 0 0 "SER " " HA " " " 1 0 1 C2 
    1896 48 -0.46791 7.41697 42.3348 123 " " " " A 21 0 0 "SER " " HB3" " " 1 0 1 C2 
    1897 48 1.12945 7.93206 42.741 123 " " " " A 21 0 0 "SER " " HB2" " " 1 0 1 C2 
    1898 48 0.152376 5.81851 41.072 123 " " " " A 21 0 0 "SER " " HG " " " 1 0 1 C2 
    1899 40 2.2293 7.97587 39.0804 124 " " " " A 43 0 0 "ALA " " N  " " " 7 0 1 C2 
    1900 14 3.55113 8.01872 38.3787 124 " " " " A 2 0 0 "ALA " " CA " " " 6 0 1 C2 
    1901 14 3.22286 8.6279 36.9818 124 " " " " A 2 0 0 "ALA " " C  " " " 6 0 1 C2 
    1902 23 3.40547 7.98049 35.9299 124 " " " " A 70 0 0 "ALA " " O  " " " 8 0 1 C2 
    1903 14 4.10292 6.60139 38.2983 124 " " " " A 2 0 0 "ALA " " CB " " " 6 0 1 C2 
    1904 48 1.57001 7.25123 38.8348 124 " " " " A 21 0 0 "ALA " " H  " " " 1 0 1 C2 
    1905 48 4.16617 8.66449 39.0054 124 " " " " A 21 0 0 "ALA " " HA " " " 1 0 1 C2 
    1906 48 3.30921 6.00077 37.854 124 " " " " A 21 0 0 "ALA " " HB1" " " 1 0 1 C2 
    1907 48 5.01814 6.53367 37.7102 124 " " " " A 21 0 0 "ALA " " HB2" " " 1 0 1 C2 
    1908 48 4.35442 6.32308 39.3217 124 " " " " A 21 0 0 "ALA " " HB3" " " 1 0 1 C2 
    1909 40 2.78704 9.88718 36.959 125 " " " " A 43 0 0 "MET " " N  " " " 7 0 1 C2 
    1910 14 2.12055 10.5445 35.7793 125 " " " " A 2 0 0 "MET " " CA " " " 6 0 1 C2 
    1911 14 2.68204 11.9436 35.5587 125 " " " " A 2 0 0 "MET " " C  " " " 6 0 1 C2 
    1912 23 2.3927 12.6065 34.5749 125 " " " " A 70 0 0 "MET " " O  " " " 8 0 1 C2 
    1913 14 0.628283 10.4651 36.0201 125 " " " " A 2 0 0 "MET " " CB " " " 6 0 1 C2 
    1914 14 -0.119422 10.2971 34.6567 125 " " " " A 2 0 0 "MET " " CG " " " 6 0 1 C2 
    1915 52 -1.9197 10.3514 34.8479 125 " " " " A 13 0 0 "MET " " SD " " " 16 0 1 C2 
    1916 14 -2.41583 9.59301 33.2474 125 " " " " A 2 0 0 "MET " " CE " " " 6 0 1 C2 
    1917 48 2.574 10.3168 37.8479 125 " " " " A 21 0 0 "MET " " H  " " " 1 0 1 C2 
    1918 48 2.26097 9.95965 34.8703 125 " " " " A 21 0 0 "MET " " HA " " " 1 0 1 C2 
    1919 48 0.297387 11.2925 36.6479 125 " " " " A 21 0 0 "MET " " HB3" " " 1 0 1 C2 
    1920 48 0.270134 9.57798 36.5424 125 " " " " A 21 0 0 "MET " " HB2" " " 1 0 1 C2 
    1921 48 0.176257 9.44355 34.0467 125 " " " " A 21 0 0 "MET " " HG3" " " 1 0 1 C2 
    1922 48 0.185031 11.0681 33.9489 125 " " " " A 21 0 0 "MET " " HG2" " " 1 0 1 C2 
    1923 48 -1.84716 9.92901 32.3804 125 " " " " A 21 0 0 "MET " " HE1" " " 1 0 1 C2 
    1924 48 -1.96386 8.60465 33.3308 125 " " " " A 21 0 0 "MET " " HE2" " " 1 0 1 C2 
    1925 48 -3.4644 9.50282 32.9637 125 " " " " A 21 0 0 "MET " " HE3" " " 1 0 1 C2 
    1926 40 3.68194 12.3206 36.3102 126 " " " " A 43 0 0 "LYS " " N  " " " 7 0 1 C2 
    1927 14 4.56984 13.3995 36.1948 126 " " " " A 2 0 0 "LYS " " CA " " " 6 0 1 C2 
    1928 14 5.99135 12.948 36.4273 126 " " " " A 2 0 0 "LYS " " C  " " " 6 0 1 C2 
    1929 23 6.20087 11.8933 36.9961 126 " " " " A 70 0 0 "LYS " " O  " " " 8 0 1 C2 
    1930 14 4.14821 14.5413 37.131 126 " " " " A 2 0 0 "LYS " " CB " " " 6 0 1 C2 
    1931 14 3.64008 14.2186 38.5233 126 " " " " A 2 0 0 "LYS " " CG " " " 6 0 1 C2 
    1932 14 4.6915 13.725 39.5298 126 " " " " A 2 0 0 "LYS " " CD " " " 6 0 1 C2 
    1933 14 3.97046 13.598 40.9299 126 " " " " A 2 0 0 "LYS " " CE " " " 6 0 1 C2 
    1934 40 3.13684 12.3934 41.0332 126 " " " " A 43 0 0 "LYS " " NZ " " " 7 0 1 C2 
    1935 48 4.00738 11.5272 36.8439 126 " " " " A 21 0 0 "LYS " " H  " " " 1 0 1 C2 
    1936 48 4.5083 13.819 35.1906 126 " " " " A 21 0 0 "LYS " " HA " " " 1 0 1 C2 
    1937 48 3.39044 15.1097 36.5916 126 " " " " A 21 0 0 "LYS " " HB3" " " 1 0 1 C2 
    1938 48 4.97609 15.2459 37.2102 126 " " " " A 21 0 0 "LYS " " HB2" " " 1 0 1 C2 
    1939 48 2.79206 13.5371 38.4559 126 " " " " A 21 0 0 "LYS " " HG3" " " 1 0 1 C2 
    1940 48 3.08081 15.0908 38.8617 126 " " " " A 21 0 0 "LYS " " HG2" " " 1 0 1 C2 
    1941 48 5.43645 14.5148 39.6266 126 " " " " A 21 0 0 "LYS " " HD3" " " 1 0 1 C2 
    1942 48 5.15881 12.7796 39.2543 126 " " " " A 21 0 0 "LYS " " HD2" " " 1 0 1 C2 
    1943 48 3.34856 14.4351 41.2471 126 " " " " A 21 0 0 "LYS " " HE3" " " 1 0 1 C2 
    1944 48 4.61156 13.4455 41.7982 126 " " " " A 21 0 0 "LYS " " HE2" " " 1 0 1 C2 
    1945 48 2.48349 12.4064 41.8033 126 " " " " A 21 0 0 "LYS " " HZ1" " " 1 0 1 C2 
    1946 48 2.61599 12.2877 40.1743 126 " " " " A 21 0 0 "LYS " " HZ2" " " 1 0 1 C2 
    1947 48 3.67194 11.5769 41.2923 126 " " " " A 21 0 0 "LYS " " HZ3" " " 1 0 1 C2 
    1948 40 6.92685 13.731 35.9665 127 " " " " A 43 0 0 "THR " " N  " " " 7 0 1 C2 
    1949 14 8.35185 13.308 36.0489 127 " " " " A 2 0 0 "THR " " CA " " " 6 0 1 C2 
    1950 14 9.06195 13.9113 37.2945 127 " " " " A 2 0 0 "THR " " C  " " " 6 0 1 C2 
    1951 23 8.60052 14.9033 37.8243 127 " " " " A 70 0 0 "THR " " O  " " " 8 0 1 C2 
    1952 14 8.912 13.9582 34.7807 127 " " " " A 2 0 0 "THR " " CB " " " 6 0 1 C2 
    1953 23 8.66887 15.3651 34.7041 127 " " " " A 70 0 0 "THR " " OG1" " " 8 0 1 C2 
    1954 14 8.26296 13.3578 33.5366 127 " " " " A 2 0 0 "THR " " CG2" " " 6 0 1 C2 
    1955 48 6.7306 14.6235 35.5363 127 " " " " A 21 0 0 "THR " " H  " " " 1 0 1 C2 
    1956 48 8.49356 12.2309 35.96 127 " " " " A 21 0 0 "THR " " HA " " " 1 0 1 C2 
    1957 48 9.99786 13.9497 34.6862 127 " " " " A 21 0 0 "THR " " HB " " " 1 0 1 C2 
    1958 48 9.42853 15.927 34.6885 127 " " " " A 21 0 0 "THR " " HG1" " " 1 0 1 C2 
    1959 48 8.80806 13.7984 32.7019 127 " " " " A 21 0 0 "THR " HG21 " " 1 0 1 C2 
    1960 48 8.51491 12.2991 33.5976 127 " " " " A 21 0 0 "THR " HG22 " " 1 0 1 C2 
    1961 48 7.18665 13.53 33.5383 127 " " " " A 21 0 0 "THR " HG23 " " 1 0 1 C2 
    1962 40 10.2954 13.4169 37.5587 128 " " " " A 43 0 0 "GLN " " N  " " " 7 0 1 C2 
    1963 14 11.2127 13.7131 38.741 128 " " " " A 2 0 0 "GLN " " CA " " " 6 0 1 C2 
    1964 14 11.7036 15.227 38.7002 128 " " " " A 2 0 0 "GLN " " C  " " " 6 0 1 C2 
    1965 23 11.9937 15.8495 39.7144 128 " " " " A 70 0 0 "GLN " " O  " " " 8 0 1 C2 
    1966 14 12.3423 12.6973 38.5816 128 " " " " A 2 0 0 "GLN " " CB " " " 6 0 1 C2 
    1967 14 13.4507 12.7277 39.6737 128 " " " " A 2 0 0 "GLN " " CG " " " 6 0 1 C2 
    1968 14 13.1245 12.0495 41.0204 128 " " " " A 2 0 0 "GLN " " CD " " " 6 0 1 C2 
    1969 23 14.023 12.0929 41.8724 128 " " " " A 70 0 0 "GLN " " OE1" " " 8 0 1 C2 
    1970 40 11.9506 11.4762 41.2645 128 " " " " A 43 0 0 "GLN " " NE2" " " 7 0 1 C2 
    1971 48 10.6284 12.7979 36.8333 128 " " " " A 21 0 0 "GLN " " H  " " " 1 0 1 C2 
    1972 48 10.6353 13.5887 39.6571 128 " " " " A 21 0 0 "GLN " " HA " " " 1 0 1 C2 
    1973 48 12.8943 12.8469 37.6537 128 " " " " A 21 0 0 "GLN " " HB3" " " 1 0 1 C2 
    1974 48 11.8966 11.7063 38.4956 128 " " " " A 21 0 0 "GLN " " HB2" " " 1 0 1 C2 
    1975 48 13.8851 13.7117 39.8501 128 " " " " A 21 0 0 "GLN " " HG3" " " 1 0 1 C2 
    1976 48 14.3071 12.1812 39.2789 128 " " " " A 21 0 0 "GLN " " HG2" " " 1 0 1 C2 
    1977 48 11.9033 11.1323 42.213 128 " " " " A 21 0 0 "GLN " HE22 " " 1 0 1 C2 
    1978 48 11.1565 11.435 40.6418 128 " " " " A 21 0 0 "GLN " HE21 " " 1 0 1 C2 
    1979 40 11.6609 15.8604 37.5077 129 " " " " A 43 0 0 "ASP " " N  " " " 7 0 1 C2 
    1980 14 11.9959 17.2291 37.3348 129 " " " " A 2 0 0 "ASP " " CA " " " 6 0 1 C2 
    1981 14 10.7182 18.1611 37.2499 129 " " " " A 2 0 0 "ASP " " C  " " " 6 0 1 C2 
    1982 23 10.8102 19.3989 37.3829 129 " " " " A 70 0 0 "ASP " " O  " " " 8 0 1 C2 
    1983 14 12.8691 17.3714 36.0381 129 " " " " A 2 0 0 "ASP " " CB " " " 6 0 1 C2 
    1984 14 12.2598 17.0756 34.6737 129 " " " " A 2 0 0 "ASP " " CG " " " 6 0 1 C2 
    1985 23 11.0454 16.6601 34.5924 129 " " " " A 70 0 0 "ASP " " OD1" " " 8 0 1 C2 
    1986 23 13.0333 17.1021 33.676 129 " " " " A 70 0 0 "ASP " " OD2" " " 8 0 1 C2 
    1987 48 11.3636 15.2943 36.7258 129 " " " " A 21 0 0 "ASP " " H  " " " 1 0 1 C2 
    1988 48 12.7207 17.4997 38.1026 129 " " " " A 21 0 0 "ASP " " HA " " " 1 0 1 C2 
    1989 48 13.749 16.7282 36.0445 129 " " " " A 21 0 0 "ASP " " HB3" " " 1 0 1 C2 
    1990 48 13.1154 18.4287 35.9397 129 " " " " A 21 0 0 "ASP " " HB2" " " 1 0 1 C2 
    1991 40 9.55003 17.5125 37.2046 130 " " " " A 43 0 0 "LEU " " N  " " " 7 0 1 C2 
    1992 14 8.20358 18.1493 36.8595 130 " " " " A 2 0 0 "LEU " " CA " " " 6 0 1 C2 
    1993 14 8.15551 19.0241 35.6123 130 " " " " A 2 0 0 "LEU " " C  " " " 6 0 1 C2 
    1994 23 7.36679 20.0108 35.5766 130 " " " " A 70 0 0 "LEU " " O  " " " 8 0 1 C2 
    1995 14 7.73837 19.1045 38.0565 130 " " " " A 2 0 0 "LEU " " CB " " " 6 0 1 C2 
    1996 14 7.62475 18.3741 39.4202 130 " " " " A 2 0 0 "LEU " " CG " " " 6 0 1 C2 
    1997 14 7.66503 19.4473 40.5714 130 " " " " A 2 0 0 "LEU " " CD1" " " 6 0 1 C2 
    1998 14 6.37462 17.5287 39.448 130 " " " " A 2 0 0 "LEU " " CD2" " " 6 0 1 C2 
    1999 48 9.60732 16.5123 37.3327 130 " " " " A 21 0 0 "LEU " " H  " " " 1 0 1 C2 
    2000 48 7.44682 17.3677 36.7924 130 " " " " A 21 0 0 "LEU " " HA " " " 1 0 1 C2 
    2001 48 6.80131 19.6461 37.9273 130 " " " " A 21 0 0 "LEU " " HB3" " " 1 0 1 C2 
    2002 48 8.55628 19.7812 38.3038 130 " " " " A 21 0 0 "LEU " " HB2" " " 1 0 1 C2 
    2003 48 8.39969 17.6322 39.613 130 " " " " A 21 0 0 "LEU " " HG " " " 1 0 1 C2 
    2004 48 7.70486 18.9338 41.5321 130 " " " " A 21 0 0 "LEU " HD11 " " 1 0 1 C2 
    2005 48 8.64876 19.9111 40.499 130 " " " " A 21 0 0 "LEU " HD12 " " 1 0 1 C2 
    2006 48 6.95018 20.2548 40.413 130 " " " " A 21 0 0 "LEU " HD13 " " 1 0 1 C2 
    2007 48 6.19456 16.7292 38.7293 130 " " " " A 21 0 0 "LEU " HD21 " " 1 0 1 C2 
    2008 48 6.28864 17.134 40.4604 130 " " " " A 21 0 0 "LEU " HD22 " " 1 0 1 C2 
    2009 48 5.55006 18.2247 39.2938 130 " " " " A 21 0 0 "LEU " HD23 " " 1 0 1 C2 
    2010 40 8.98785 18.6759 34.6215 131 " " " " A 43 0 0 "ARG " " N  " " " 7 0 1 C2 
    2011 14 8.99865 19.3309 33.2809 131 " " " " A 2 0 0 "ARG " " CA " " " 6 0 1 C2 
    2012 14 8.03419 18.707 32.2541 131 " " " " A 2 0 0 "ARG " " C  " " " 6 0 1 C2 
    2013 23 8.10036 19.0557 31.0853 131 " " " " A 70 0 0 "ARG " " O  " " " 8 0 1 C2 
    2014 14 10.4088 19.4018 32.6945 131 " " " " A 2 0 0 "ARG " " CB " " " 6 0 1 C2 
    2015 14 11.301 20.351 33.5297 131 " " " " A 2 0 0 "ARG " " CG " " " 6 0 1 C2 
    2016 14 12.8313 20.375 33.2343 131 " " " " A 2 0 0 "ARG " " CD " " " 6 0 1 C2 
    2017 40 13.1537 20.5404 31.8097 131 " " " " A 43 0 0 "ARG " " NE " " " 7 0 1 C2 
    2018 14 13.3595 19.5895 30.8888 131 " " " " A 2 0 0 "ARG " " CZ " " " 6 0 1 C2 
    2019 40 13.6135 19.8577 29.5681 131 " " " " A 43 0 0 "ARG " " NH1" " " 7 0 1 C2 
    2020 40 13.3972 18.2858 31.2119 131 " " " " A 43 0 0 "ARG " " NH2" " " 7 0 1 C2 
    2021 48 9.66542 17.9353 34.7332 131 " " " " A 21 0 0 "ARG " " H  " " " 1 0 1 C2 
    2022 48 8.71959 20.3668 33.4737 131 " " " " A 21 0 0 "ARG " " HA " " " 1 0 1 C2 
    2023 48 10.4197 19.7851 31.6742 131 " " " " A 21 0 0 "ARG " " HB3" " " 1 0 1 C2 
    2024 48 10.8635 18.4273 32.5164 131 " " " " A 21 0 0 "ARG " " HB2" " " 1 0 1 C2 
    2025 48 11.1041 20.1021 34.5725 131 " " " " A 21 0 0 "ARG " " HG3" " " 1 0 1 C2 
    2026 48 10.9304 21.3657 33.3843 131 " " " " A 21 0 0 "ARG " " HG2" " " 1 0 1 C2 
    2027 48 13.2936 19.4065 33.4252 131 " " " " A 21 0 0 "ARG " " HD3" " " 1 0 1 C2 
    2028 48 13.3825 21.155 33.7595 131 " " " " A 21 0 0 "ARG " " HD2" " " 1 0 1 C2 
    2029 48 13.2664 21.5187 31.5853 131 " " " " A 21 0 0 "ARG " " HE " " " 1 0 1 C2 
    2030 48 13.7017 19.1346 28.8685 131 " " " " A 21 0 0 "ARG " HH12 " " 1 0 1 C2 
    2031 48 13.5646 20.8237 29.2772 131 " " " " A 21 0 0 "ARG " HH11 " " 1 0 1 C2 
    2032 48 13.0931 17.9396 32.1106 131 " " " " A 21 0 0 "ARG " HH22 " " 1 0 1 C2 
    2033 48 13.314 17.6986 30.3944 131 " " " " A 21 0 0 "ARG " HH21 " " 1 0 1 C2 
    2034 40 7.23882 17.6914 32.6759 132 " " " " A 43 0 0 "HIE " " N  " " " 7 0 1 C2 
    2035 14 6.3873 16.8289 31.8113 132 " " " " A 2 0 0 "HIE " " CA " " " 6 0 1 C2 
    2036 14 5.22806 16.1553 32.633 132 " " " " A 2 0 0 "HIE " " C  " " " 6 0 1 C2 
    2037 23 5.42577 15.8371 33.8562 132 " " " " A 70 0 0 "HIE " " O  " " " 8 0 1 C2 
    2038 14 7.32569 15.8914 30.9938 132 " " " " A 2 0 0 "HIE " " CB " " " 6 0 1 C2 
    2039 14 6.62531 14.6484 30.3389 132 " " " " A 2 0 0 "HIE " " CG " " " 6 0 1 C2 
    2040 40 6.14658 13.566 31.0989 132 " " " " A 43 0 0 "HIE " " ND1" " " 7 0 1 C2 
    2041 14 6.55136 14.2452 29.0001 132 " " " " A 2 0 0 "HIE " " CD2" " " 6 0 1 C2 
    2042 14 5.64081 12.7124 30.2114 132 " " " " A 2 0 0 "HIE " " CE1" " " 6 0 1 C2 
    2043 40 5.91255 13.0691 28.9863 132 " " " " A 43 0 0 "HIE " " NE2" " " 7 0 1 C2 
    2044 48 7.42945 17.4452 33.6367 132 " " " " A 21 0 0 "HIE " " H  " " " 1 0 1 C2 
    2045 48 5.78257 17.5212 31.2254 132 " " " " A 21 0 0 "HIE " " HA " " " 1 0 1 C2 
    2046 48 8.14343 15.4909 31.593 132 " " " " A 21 0 0 "HIE " " HB3" " " 1 0 1 C2 
    2047 48 7.88536 16.4577 30.2494 132 " " " " A 21 0 0 "HIE " " HB2" " " 1 0 1 C2 
    2048 48 6.88426 14.6683 28.0639 132 " " " " A 21 0 0 "HIE " " HD2" " " 1 0 1 C2 
    2049 48 5.15803 11.7915 30.5032 132 " " " " A 21 0 0 "HIE " " HE1" " " 1 0 1 C2 
    2050 40 4.07257 15.8993 32.0135 133 " " " " A 43 0 0 "THR " " N  " " " 7 0 1 C2 
    2051 14 3.06763 14.9853 32.4795 133 " " " " A 2 0 0 "THR " " CA " " " 6 0 1 C2 
    2052 14 2.38225 14.436 31.2329 133 " " " " A 2 0 0 "THR " " C  " " " 6 0 1 C2 
    2053 23 2.62603 14.784 30.0837 133 " " " " A 70 0 0 "THR " " O  " " " 8 0 1 C2 
    2054 14 2.20414 15.7944 33.5025 133 " " " " A 2 0 0 "THR " " CB " " " 6 0 1 C2 
    2055 23 1.1643 15.0623 34.0675 133 " " " " A 70 0 0 "THR " " OG1" " " 8 0 1 C2 
    2056 14 1.50912 17.0338 33.062 133 " " " " A 2 0 0 "THR " " CG2" " " 6 0 1 C2 
    2057 48 3.9008 16.1658 31.0545 133 " " " " A 21 0 0 "THR " " H  " " " 1 0 1 C2 
    2058 48 3.58376 14.2356 33.0791 133 " " " " A 21 0 0 "THR " " HA " " " 1 0 1 C2 
    2059 48 2.77306 15.96 34.4174 133 " " " " A 21 0 0 "THR " " HB " " " 1 0 1 C2 
    2060 48 1.56717 14.2603 34.3634 133 " " " " A 21 0 0 "THR " " HG1" " " 1 0 1 C2 
    2061 48 0.708731 17.3923 33.7093 133 " " " " A 21 0 0 "THR " HG21 " " 1 0 1 C2 
    2062 48 2.19776 17.872 32.9554 133 " " " " A 21 0 0 "THR " HG22 " " 1 0 1 C2 
    2063 48 1.09849 16.9396 32.0567 133 " " " " A 21 0 0 "THR " HG23 " " 1 0 1 C2 
    2064 40 1.41583 13.5049 31.4422 134 " " " " A 43 0 0 "PHE " " N  " " " 7 0 1 C2 
    2065 14 0.538375 13.138 30.4118 134 " " " " A 2 0 0 "PHE " " CA " " " 6 0 1 C2 
    2066 14 -0.832458 12.9855 31.1289 134 " " " " A 2 0 0 "PHE " " C  " " " 6 0 1 C2 
    2067 23 -0.895448 12.7626 32.3485 134 " " " " A 70 0 0 "PHE " " O  " " " 8 0 1 C2 
    2068 14 0.823523 11.8208 29.6529 134 " " " " A 2 0 0 "PHE " " CB " " " 6 0 1 C2 
    2069 14 1.23105 10.6313 30.4638 134 " " " " A 2 0 0 "PHE " " CG " " " 6 0 1 C2 
    2070 14 2.42159 10.6272 31.2073 134 " " " " A 2 0 0 "PHE " " CD1" " " 6 0 1 C2 
    2071 14 0.359051 9.56341 30.6871 134 " " " " A 2 0 0 "PHE " " CD2" " " 6 0 1 C2 
    2072 14 2.85112 9.52354 31.9554 134 " " " " A 2 0 0 "PHE " " CE1" " " 6 0 1 C2 
    2073 14 0.722518 8.45052 31.4165 134 " " " " A 2 0 0 "PHE " " CE2" " " 6 0 1 C2 
    2074 14 1.97301 8.4217 32.0294 134 " " " " A 2 0 0 "PHE " " CZ " " " 6 0 1 C2 
    2075 48 1.15602 13.1967 32.3683 134 " " " " A 21 0 0 "PHE " " H  " " " 1 0 1 C2 
    2076 48 0.345198 13.9905 29.7606 134 " " " " A 21 0 0 "PHE " " HA " " " 1 0 1 C2 
    2077 48 1.60842 12.0169 28.9224 134 " " " " A 21 0 0 "PHE " " HB3" " " 1 0 1 C2 
    2078 48 -0.0438813 11.5792 29.0386 134 " " " " A 21 0 0 "PHE " " HB2" " " 1 0 1 C2 
    2079 48 3.03623 11.5152 31.2152 134 " " " " A 21 0 0 "PHE " " HD1" " " 1 0 1 C2 
    2080 48 -0.627572 9.68695 30.2655 134 " " " " A 21 0 0 "PHE " " HD2" " " 1 0 1 C2 
    2081 48 3.79747 9.62668 32.4655 134 " " " " A 21 0 0 "PHE " " HE1" " " 1 0 1 C2 
    2082 48 -0.0241126 7.67118 31.4561 134 " " " " A 21 0 0 "PHE " " HE2" " " 1 0 1 C2 
    2083 48 2.16661 7.52349 32.5969 134 " " " " A 21 0 0 "PHE " " HZ " " " 1 0 1 C2 
    2084 40 -1.81586 13.1525 30.3141 135 " " " " A 43 0 0 "ILE " " N  " " " 7 0 1 C2 
    2085 14 -3.23329 12.8125 30.4403 135 " " " " A 2 0 0 "ILE " " CA " " " 6 0 1 C2 
    2086 14 -3.39446 11.5266 29.6307 135 " " " " A 2 0 0 "ILE " " C  " " " 6 0 1 C2 
    2087 23 -2.52967 11.112 28.8878 135 " " " " A 70 0 0 "ILE " " O  " " " 8 0 1 C2 
    2088 14 -4.05661 14.0158 29.8015 135 " " " " A 2 0 0 "ILE " " CB " " " 6 0 1 C2 
    2089 14 -4.11292 15.3067 30.7289 135 " " " " A 2 0 0 "ILE " " CG1" " " 6 0 1 C2 
    2090 14 -5.51726 13.6972 29.3746 135 " " " " A 2 0 0 "ILE " " CG2" " " 6 0 1 C2 
    2091 14 -4.72064 16.5562 30.1455 135 " " " " A 2 0 0 "ILE " " CD1" " " 6 0 1 C2 
    2092 48 -1.55406 13.2932 29.3488 135 " " " " A 21 0 0 "ILE " " H  " " " 1 0 1 C2 
    2093 48 -3.37077 12.5761 31.4954 135 " " " " A 21 0 0 "ILE " " HA " " " 1 0 1 C2 
    2094 48 -3.47287 14.2171 28.9033 135 " " " " A 21 0 0 "ILE " " HB " " " 1 0 1 C2 
    2095 48 -3.11426 15.4081 31.1538 135 " " " " A 21 0 0 "ILE " HG13 " " 1 0 1 C2 
    2096 48 -4.67612 14.9682 31.5986 135 " " " " A 21 0 0 "ILE " HG12 " " 1 0 1 C2 
    2097 48 -6.12953 13.0365 29.9884 135 " " " " A 21 0 0 "ILE " HG21 " " 1 0 1 C2 
    2098 48 -6.1159 14.5596 29.0814 135 " " " " A 21 0 0 "ILE " HG22 " " 1 0 1 C2 
    2099 48 -5.29723 13.2429 28.4085 135 " " " " A 21 0 0 "ILE " HG23 " " 1 0 1 C2 
    2100 48 -4.36651 17.4041 30.7318 135 " " " " A 21 0 0 "ILE " HD11 " " 1 0 1 C2 
    2101 48 -4.35905 16.7064 29.1283 135 " " " " A 21 0 0 "ILE " HD12 " " 1 0 1 C2 
    2102 48 -5.80705 16.5666 30.2333 135 " " " " A 21 0 0 "ILE " HD13 " " 1 0 1 C2 
    2103 40 -4.58231 10.8569 29.6794 136 " " " " A 43 0 0 "SER " " N  " " " 7 0 1 C2 
    2104 14 -4.95946 9.72903 28.8518 136 " " " " A 2 0 0 "SER " " CA " " " 6 0 1 C2 
    2105 14 -6.44447 9.79331 28.5767 136 " " " " A 2 0 0 "SER " " C  " " " 6 0 1 C2 
    2106 23 -7.27149 10.3086 29.3566 136 " " " " A 70 0 0 "SER " " O  " " " 8 0 1 C2 
    2107 14 -4.55103 8.42881 29.4588 136 " " " " A 2 0 0 "SER " " CB " " " 6 0 1 C2 
    2108 23 -4.58995 7.37914 28.5607 136 " " " " A 70 0 0 "SER " " OG " " " 8 0 1 C2 
    2109 48 -5.29025 11.1316 30.3454 136 " " " " A 21 0 0 "SER " " H  " " " 1 0 1 C2 
    2110 48 -4.43212 9.84663 27.9051 136 " " " " A 21 0 0 "SER " " HA " " " 1 0 1 C2 
    2111 48 -5.15918 8.10729 30.3043 136 " " " " A 21 0 0 "SER " " HB3" " " 1 0 1 C2 
    2112 48 -3.54506 8.45009 29.8779 136 " " " " A 21 0 0 "SER " " HB2" " " 1 0 1 C2 
    2113 48 -5.44885 7.21739 28.2014 136 " " " " A 21 0 0 "SER " " HG " " " 1 0 1 C2 
    2114 40 -6.78054 9.42586 27.3321 137 " " " " A 43 0 0 "ILE " " N  " " " 7 0 1 C2 
    2115 14 -8.13619 9.70615 26.7683 137 " " " " A 2 0 0 "ILE " " CA " " " 6 0 1 C2 
    2116 14 -8.77737 8.33689 26.4108 137 " " " " A 2 0 0 "ILE " " C  " " " 6 0 1 C2 
    2117 23 -8.62648 7.89739 25.2977 137 " " " " A 70 0 0 "ILE " " O  " " " 8 0 1 C2 
    2118 14 -7.94268 10.7276 25.5325 137 " " " " A 2 0 0 "ILE " " CB " " " 6 0 1 C2 
    2119 14 -6.94919 11.9326 25.7579 137 " " " " A 2 0 0 "ILE " " CG1" " " 6 0 1 C2 
    2120 14 -9.30492 11.2802 24.9837 137 " " " " A 2 0 0 "ILE " " CG2" " " 6 0 1 C2 
    2121 14 -6.52165 12.7968 24.5774 137 " " " " A 2 0 0 "ILE " " CD1" " " 6 0 1 C2 
    2122 48 -5.98346 9.31131 26.7225 137 " " " " A 21 0 0 "ILE " " H  " " " 1 0 1 C2 
    2123 48 -8.74283 10.149 27.5582 137 " " " " A 21 0 0 "ILE " " HA " " " 1 0 1 C2 
    2124 48 -7.51617 10.1033 24.7473 137 " " " " A 21 0 0 "ILE " " HB " " " 1 0 1 C2 
    2125 48 -6.03066 11.6094 26.2478 137 " " " " A 21 0 0 "ILE " HG13 " " 1 0 1 C2 
    2126 48 -7.38699 12.5837 26.5146 137 " " " " A 21 0 0 "ILE " HG12 " " 1 0 1 C2 
    2127 48 -9.81316 11.944 25.6831 137 " " " " A 21 0 0 "ILE " HG21 " " 1 0 1 C2 
    2128 48 -9.16074 11.8066 24.0401 137 " " " " A 21 0 0 "ILE " HG22 " " 1 0 1 C2 
    2129 48 -10.0144 10.455 24.9229 137 " " " " A 21 0 0 "ILE " HG23 " " 1 0 1 C2 
    2130 48 -5.84869 12.2249 23.9385 137 " " " " A 21 0 0 "ILE " HD11 " " 1 0 1 C2 
    2131 48 -7.33113 13.135 23.9305 137 " " " " A 21 0 0 "ILE " HD12 " " 1 0 1 C2 
    2132 48 -6.11287 13.7927 24.7484 137 " " " " A 21 0 0 "ILE " HD13 " " 1 0 1 C2 
    2133 40 -9.49894 7.59651 27.2589 138 " " " " A 43 0 0 "PRO " " N  " " " 7 0 1 C2 
    2134 14 -10.1431 6.37745 26.9242 138 " " " " A 2 0 0 "PRO " " CA " " " 6 0 1 C2 
    2135 14 -11.3693 6.66729 25.9904 138 " " " " A 2 0 0 "PRO " " C  " " " 6 0 1 C2 
    2136 23 -12.2841 7.32262 26.4568 138 " " " " A 70 0 0 "PRO " " O  " " " 8 0 1 C2 
    2137 14 -10.4327 5.68418 28.2433 138 " " " " A 2 0 0 "PRO " " CB " " " 6 0 1 C2 
    2138 14 -10.5126 6.81809 29.2512 138 " " " " A 2 0 0 "PRO " " CG " " " 6 0 1 C2 
    2139 14 -9.59462 7.92179 28.7342 138 " " " " A 2 0 0 "PRO " " CD " " " 6 0 1 C2 
    2140 48 -9.46926 5.67555 26.4329 138 " " " " A 21 0 0 "PRO " " HA " " " 1 0 1 C2 
    2141 48 -9.6249 4.97699 28.4314 138 " " " " A 21 0 0 "PRO " " HB3" " " 1 0 1 C2 
    2142 48 -11.3712 5.12986 28.243 138 " " " " A 21 0 0 "PRO " " HB2" " " 1 0 1 C2 
    2143 48 -10.269 6.63992 30.2986 138 " " " " A 21 0 0 "PRO " " HG3" " " 1 0 1 C2 
    2144 48 -11.5021 7.27315 29.296 138 " " " " A 21 0 0 "PRO " " HG2" " " 1 0 1 C2 
    2145 48 -9.96884 8.91852 28.9679 138 " " " " A 21 0 0 "PRO " " HD2" " " 1 0 1 C2 
    2146 48 -8.66184 7.84371 29.2927 138 " " " " A 21 0 0 "PRO " " HD3" " " 1 0 1 C2 
    2147 40 -11.291 5.99842 24.83 139 " " " " A 43 0 0 "LEU " " N  " " " 7 0 1 C2 
    2148 14 -12.406 5.90153 23.8799 139 " " " " A 2 0 0 "LEU " " CA " " " 6 0 1 C2 
    2149 14 -13.2707 4.76492 24.2656 139 " " " " A 2 0 0 "LEU " " C  " " " 6 0 1 C2 
    2150 23 -12.8213 3.90232 24.9675 139 " " " " A 70 0 0 "LEU " " O  " " " 8 0 1 C2 
    2151 14 -11.7848 5.5376 22.5051 139 " " " " A 2 0 0 "LEU " " CB " " " 6 0 1 C2 
    2152 14 -11.1639 6.71231 21.8367 139 " " " " A 2 0 0 "LEU " " CG " " " 6 0 1 C2 
    2153 14 -10.1855 6.25168 20.7471 139 " " " " A 2 0 0 "LEU " " CD1" " " 6 0 1 C2 
    2154 14 -12.2183 7.63327 21.2075 139 " " " " A 2 0 0 "LEU " " CD2" " " 6 0 1 C2 
    2155 48 -10.419 5.53833 24.611 139 " " " " A 21 0 0 "LEU " " H  " " " 1 0 1 C2 
    2156 48 -13.044 6.78481 23.8526 139 " " " " A 21 0 0 "LEU " " HA " " " 1 0 1 C2 
    2157 48 -12.5559 5.2818 21.7784 139 " " " " A 21 0 0 "LEU " " HB3" " " 1 0 1 C2 
    2158 48 -11.146 4.67963 22.7147 139 " " " " A 21 0 0 "LEU " " HB2" " " 1 0 1 C2 
    2159 48 -10.6448 7.30132 22.5928 139 " " " " A 21 0 0 "LEU " " HG " " " 1 0 1 C2 
    2160 48 -10.6716 5.54813 20.0712 139 " " " " A 21 0 0 "LEU " HD11 " " 1 0 1 C2 
    2161 48 -9.71106 7.07249 20.2093 139 " " " " A 21 0 0 "LEU " HD12 " " 1 0 1 C2 
    2162 48 -9.40479 5.69847 21.2691 139 " " " " A 21 0 0 "LEU " HD13 " " 1 0 1 C2 
    2163 48 -13.0662 7.83628 21.8617 139 " " " " A 21 0 0 "LEU " HD21 " " 1 0 1 C2 
    2164 48 -11.7052 8.57956 21.0364 139 " " " " A 21 0 0 "LEU " HD22 " " 1 0 1 C2 
    2165 48 -12.6241 7.27018 20.2632 139 " " " " A 21 0 0 "LEU " HD23 " " 1 0 1 C2 
    2166 40 -14.5461 4.61344 23.8263 140 " " " " A 43 0 0 "GLN " " N  " " " 7 0 1 C2 
    2167 14 -15.2829 3.42347 24.1335 140 " " " " A 2 0 0 "GLN " " CA " " " 6 0 1 C2 
    2168 14 -14.69 2.22782 23.3712 140 " " " " A 2 0 0 "GLN " " C  " " " 6 0 1 C2 
    2169 23 -14.4099 2.31094 22.1709 140 " " " " A 70 0 0 "GLN " " O  " " " 8 0 1 C2 
    2170 14 -16.7278 3.60689 23.5312 140 " " " " A 2 0 0 "GLN " " CB " " " 6 0 1 C2 
    2171 14 -17.6956 4.66706 24.1756 140 " " " " A 2 0 0 "GLN " " CG " " " 6 0 1 C2 
    2172 14 -18.054 4.4533 25.599 140 " " " " A 2 0 0 "GLN " " CD " " " 6 0 1 C2 
    2173 23 -18.2633 5.35705 26.3856 140 " " " " A 70 0 0 "GLN " " OE1" " " 8 0 1 C2 
    2174 40 -18.0027 3.17718 26.0592 140 " " " " A 43 0 0 "GLN " " NE2" " " 7 0 1 C2 
    2175 48 -14.9898 5.39769 23.37 140 " " " " A 21 0 0 "GLN " " H  " " " 1 0 1 C2 
    2176 48 -15.3441 3.2174 25.2021 140 " " " " A 21 0 0 "GLN " " HA " " " 1 0 1 C2 
    2177 48 -17.2219 2.63775 23.5998 140 " " " " A 21 0 0 "GLN " " HB3" " " 1 0 1 C2 
    2178 48 -16.6644 3.8011 22.4606 140 " " " " A 21 0 0 "GLN " " HB2" " " 1 0 1 C2 
    2179 48 -18.6385 4.46105 23.669 140 " " " " A 21 0 0 "GLN " " HG3" " " 1 0 1 C2 
    2180 48 -17.333 5.67713 23.9848 140 " " " " A 21 0 0 "GLN " " HG2" " " 1 0 1 C2 
    2181 48 -18.157 2.97941 27.0375 140 " " " " A 21 0 0 "GLN " HE22 " " 1 0 1 C2 
    2182 48 -17.6513 2.36782 25.5677 140 " " " " A 21 0 0 "GLN " HE21 " " 1 0 1 C2 
    2183 40 -14.6189 1.02023 23.9304 141 " " " " A 43 0 0 "GLY " " N  " " " 7 0 1 C2 
    2184 14 -14.4448 -0.252041 23.1917 141 " " " " A 2 0 0 "GLY " " CA " " " 6 0 1 C2 
    2185 14 -13.5424 -1.3349 23.8726 141 " " " " A 2 0 0 "GLY " " C  " " " 6 0 1 C2 
    2186 23 -13.0762 -1.01559 24.988 141 " " " " A 70 0 0 "GLY " " O  " " " 8 0 1 C2 
    2187 48 -14.8427 0.865883 24.9032 141 " " " " A 21 0 0 "GLY " " H  " " " 1 0 1 C2 
    2188 48 -14.0299 -0.0336532 22.2076 141 " " " " A 21 0 0 "GLY " " HA3" " " 1 0 1 C2 
    2189 48 -15.4411 -0.66605 23.0365 141 " " " " A 21 0 0 "GLY " " HA2" " " 1 0 1 C2 
    2190 40 -13.5569 -2.60956 23.439 142 " " " " A 43 0 0 "ASP " " N  " " " 7 0 1 C2 
    2191 14 -12.6726 -3.71188 23.9352 142 " " " " A 2 0 0 "ASP " " CA " " " 6 0 1 C2 
    2192 14 -12.0464 -4.51788 22.8128 142 " " " " A 2 0 0 "ASP " " C  " " " 6 0 1 C2 
    2193 23 -11.3111 -5.49113 23.0924 142 " " " " A 70 0 0 "ASP " " O  " " " 8 0 1 C2 
    2194 14 -13.4205 -4.57301 25.0155 142 " " " " A 2 0 0 "ASP " " CB " " " 6 0 1 C2 
    2195 14 -14.1572 -5.78503 24.4447 142 " " " " A 2 0 0 "ASP " " CG " " " 6 0 1 C2 
    2196 23 -14.9791 -5.62192 23.478 142 " " " " A 70 0 0 "ASP " " OD1" " " 8 0 1 C2 
    2197 23 -13.9622 -6.97571 24.8137 142 " " " " A 70 0 0 "ASP " " OD2" " " 8 0 1 C2 
    2198 48 -14.1954 -2.79288 22.6782 142 " " " " A 21 0 0 "ASP " " H  " " " 1 0 1 C2 
    2199 48 -11.8048 -3.29005 24.4424 142 " " " " A 21 0 0 "ASP " " HA " " " 1 0 1 C2 
    2200 48 -14.0941 -3.96479 25.6191 142 " " " " A 21 0 0 "ASP " " HB3" " " 1 0 1 C2 
    2201 48 -12.7083 -5.09903 25.6512 142 " " " " A 21 0 0 "ASP " " HB2" " " 1 0 1 C2 
    2202 40 -12.2001 -4.02114 21.6383 143 " " " " A 43 0 0 "ASP " " N  " " " 7 0 1 C2 
    2203 14 -11.5139 -4.45443 20.4461 143 " " " " A 2 0 0 "ASP " " CA " " " 6 0 1 C2 
    2204 14 -10.9633 -3.20174 19.8017 143 " " " " A 2 0 0 "ASP " " C  " " " 6 0 1 C2 
    2205 23 -11.5916 -2.12345 19.8188 143 " " " " A 70 0 0 "ASP " " O  " " " 8 0 1 C2 
    2206 14 -12.3484 -5.47694 19.6214 143 " " " " A 2 0 0 "ASP " " CB " " " 6 0 1 C2 
    2207 14 -13.4751 -4.84531 18.8378 143 " " " " A 2 0 0 "ASP " " CG " " " 6 0 1 C2 
    2208 23 -14.6572 -4.98766 19.2836 143 " " " " A 70 0 0 "ASP " " OD1" " " 8 0 1 C2 
    2209 23 -13.2936 -4.29984 17.7422 143 " " " " A 70 0 0 "ASP " " OD2" " " 8 0 1 C2 
    2210 48 -12.8803 -3.3122 21.4042 143 " " " " A 21 0 0 "ASP " " H  " " " 1 0 1 C2 
    2211 48 -10.6911 -5.07369 20.8036 143 " " " " A 21 0 0 "ASP " " HA " " " 1 0 1 C2 
    2212 48 -12.734 -6.23149 20.307 143 " " " " A 21 0 0 "ASP " " HB3" " " 1 0 1 C2 
    2213 48 -11.7039 -5.97871 18.8996 143 " " " " A 21 0 0 "ASP " " HB2" " " 1 0 1 C2 
    2214 40 -9.75355 -3.23814 19.1881 144 " " " " A 43 0 0 "ASP " " N  " " " 7 0 1 C2 
    2215 14 -9.06104 -2.04838 18.5495 144 " " " " A 2 0 0 "ASP " " CA " " " 6 0 1 C2 
    2216 14 -9.80256 -1.56413 17.2843 144 " " " " A 2 0 0 "ASP " " C  " " " 6 0 1 C2 
    2217 23 -9.57279 -0.399057 16.9174 144 " " " " A 70 0 0 "ASP " " O  " " " 8 0 1 C2 
    2218 14 -7.62149 -2.43311 18.1458 144 " " " " A 2 0 0 "ASP " " CB " " " 6 0 1 C2 
    2219 14 -6.62676 -2.56499 19.3239 144 " " " " A 2 0 0 "ASP " " CG " " " 6 0 1 C2 
    2220 23 -6.03149 -3.67187 19.3494 144 " " " " A 70 0 0 "ASP " " OD1" " " 8 0 1 C2 
    2221 23 -6.43571 -1.77118 20.2576 144 " " " " A 70 0 0 "ASP " " OD2" " " 8 0 1 C2 
    2222 48 -9.35647 -4.16679 19.1822 144 " " " " A 21 0 0 "ASP " " H  " " " 1 0 1 C2 
    2223 48 -9.0759 -1.19287 19.2247 144 " " " " A 21 0 0 "ASP " " HA " " " 1 0 1 C2 
    2224 48 -7.18984 -1.6339 17.5433 144 " " " " A 21 0 0 "ASP " " HB3" " " 1 0 1 C2 
    2225 48 -7.59621 -3.31615 17.5073 144 " " " " A 21 0 0 "ASP " " HB2" " " 1 0 1 C2 
    2226 40 -10.7247 -2.34278 16.7756 145 " " " " A 43 0 0 "ASP " " N  " " " 7 0 1 C2 
    2227 14 -11.4776 -1.90044 15.569 145 " " " " A 2 0 0 "ASP " " CA " " " 6 0 1 C2 
    2228 14 -12.5712 -0.962603 15.9803 145 " " " " A 2 0 0 "ASP " " C  " " " 6 0 1 C2 
    2229 23 -12.7716 0.17786 15.4211 145 " " " " A 70 0 0 "ASP " " O  " " " 8 0 1 C2 
    2230 14 -12.0214 -3.12912 14.782 145 " " " " A 2 0 0 "ASP " " CB " " " 6 0 1 C2 
    2231 14 -10.9803 -4.03254 14.1478 145 " " " " A 2 0 0 "ASP " " CG " " " 6 0 1 C2 
    2232 23 -9.75411 -3.73753 14.23 145 " " " " A 70 0 0 "ASP " " OD1" " " 8 0 1 C2 
    2233 23 -11.4409 -4.91496 13.4173 145 " " " " A 70 0 0 "ASP " " OD2" " " 8 0 1 C2 
    2234 48 -10.8472 -3.25024 17.2018 145 " " " " A 21 0 0 "ASP " " H  " " " 1 0 1 C2 
    2235 48 -10.7579 -1.33841 14.9737 145 " " " " A 21 0 0 "ASP " " HA " " " 1 0 1 C2 
    2236 48 -12.5716 -2.65438 13.9696 145 " " " " A 21 0 0 "ASP " " HB3" " " 1 0 1 C2 
    2237 48 -12.5598 -3.88341 15.3558 145 " " " " A 21 0 0 "ASP " " HB2" " " 1 0 1 C2 
    2238 40 -13.2489 -1.32164 17.0752 146 " " " " A 43 0 0 "GLU " " N  " " " 7 0 1 C2 
    2239 14 -14.2252 -0.524568 17.7942 146 " " " " A 2 0 0 "GLU " " CA " " " 6 0 1 C2 
    2240 14 -13.5478 0.795183 18.2914 146 " " " " A 2 0 0 "GLU " " C  " " " 6 0 1 C2 
    2241 23 -14.2153 1.82517 18.1959 146 " " " " A 70 0 0 "GLU " " O  " " " 8 0 1 C2 
    2242 14 -14.8613 -1.44863 18.8853 146 " " " " A 2 0 0 "GLU " " CB " " " 6 0 1 C2 
    2243 14 -16.1827 -1.02673 19.5061 146 " " " " A 2 0 0 "GLU " " CG " " " 6 0 1 C2 
    2244 14 -17.3079 -1.02912 18.505 146 " " " " A 2 0 0 "GLU " " CD " " " 6 0 1 C2 
    2245 23 -18.3712 -0.452785 18.6551 146 " " " " A 70 0 0 "GLU " " OE1" " " 8 0 1 C2 
    2246 23 -17.2388 -1.80472 17.5008 146 " " " " A 70 0 0 "GLU " " OE2" " " 8 0 1 C2 
    2247 48 -13.2403 -2.26724 17.43 146 " " " " A 21 0 0 "GLU " " H  " " " 1 0 1 C2 
    2248 48 -15.0026 -0.202391 17.1014 146 " " " " A 21 0 0 "GLU " " HA " " " 1 0 1 C2 
    2249 48 -14.1719 -1.70712 19.6891 146 " " " " A 21 0 0 "GLU " " HB3" " " 1 0 1 C2 
    2250 48 -15.0729 -2.3814 18.3626 146 " " " " A 21 0 0 "GLU " " HB2" " " 1 0 1 C2 
    2251 48 -16.1482 -0.022499 19.9285 146 " " " " A 21 0 0 "GLU " " HG3" " " 1 0 1 C2 
    2252 48 -16.4513 -1.63856 20.3673 146 " " " " A 21 0 0 "GLU " " HG2" " " 1 0 1 C2 
    2253 40 -12.3349 0.73646 18.814 147 " " " " A 43 0 0 "ILE " " N  " " " 7 0 1 C2 
    2254 14 -11.5646 1.92771 19.2858 147 " " " " A 2 0 0 "ILE " " CA " " " 6 0 1 C2 
    2255 14 -11.2473 2.79552 18.0731 147 " " " " A 2 0 0 "ILE " " C  " " " 6 0 1 C2 
    2256 23 -11.1196 4.01601 18.1799 147 " " " " A 70 0 0 "ILE " " O  " " " 8 0 1 C2 
    2257 14 -10.4123 1.3514 20.1672 147 " " " " A 2 0 0 "ILE " " CB " " " 6 0 1 C2 
    2258 14 -11.0506 0.792545 21.5065 147 " " " " A 2 0 0 "ILE " " CG1" " " 6 0 1 C2 
    2259 14 -9.31529 2.3941 20.463 147 " " " " A 2 0 0 "ILE " " CG2" " " 6 0 1 C2 
    2260 14 -10.1616 -0.028738 22.4466 147 " " " " A 2 0 0 "ILE " " CD1" " " 6 0 1 C2 
    2261 48 -11.8885 -0.169504 18.8024 147 " " " " A 21 0 0 "ILE " " H  " " " 1 0 1 C2 
    2262 48 -12.2118 2.57955 19.8727 147 " " " " A 21 0 0 "ILE " " HA " " " 1 0 1 C2 
    2263 48 -9.82366 0.585985 19.6615 147 " " " " A 21 0 0 "ILE " " HB " " " 1 0 1 C2 
    2264 48 -11.8391 0.0753365 21.2785 147 " " " " A 21 0 0 "ILE " HG13 " " 1 0 1 C2 
    2265 48 -11.6009 1.54049 22.0774 147 " " " " A 21 0 0 "ILE " HG12 " " 1 0 1 C2 
    2266 48 -8.36134 1.9596 20.7618 147 " " " " A 21 0 0 "ILE " HG21 " " 1 0 1 C2 
    2267 48 -9.1423 3.04322 19.6046 147 " " " " A 21 0 0 "ILE " HG22 " " 1 0 1 C2 
    2268 48 -9.71918 3.1179 21.1709 147 " " " " A 21 0 0 "ILE " HG23 " " 1 0 1 C2 
    2269 48 -10.7034 -0.589218 23.2084 147 " " " " A 21 0 0 "ILE " HD11 " " 1 0 1 C2 
    2270 48 -9.52072 -0.769823 21.9689 147 " " " " A 21 0 0 "ILE " HD12 " " 1 0 1 C2 
    2271 48 -9.5387 0.644529 23.0355 147 " " " " A 21 0 0 "ILE " HD13 " " 1 0 1 C2 
    2272 40 -10.916 2.22251 16.9028 148 " " " " A 43 0 0 "LEU " " N  " " " 7 0 1 C2 
    2273 14 -10.5576 3.0307 15.7598 148 " " " " A 2 0 0 "LEU " " CA " " " 6 0 1 C2 
    2274 14 -11.8068 3.67701 15.1507 148 " " " " A 2 0 0 "LEU " " C  " " " 6 0 1 C2 
    2275 23 -11.7238 4.84922 14.7397 148 " " " " A 70 0 0 "LEU " " O  " " " 8 0 1 C2 
    2276 14 -9.82998 2.18077 14.6335 148 " " " " A 2 0 0 "LEU " " CB " " " 6 0 1 C2 
    2277 14 -9.23334 2.96661 13.5325 148 " " " " A 2 0 0 "LEU " " CG " " " 6 0 1 C2 
    2278 14 -8.09034 3.87262 14.0411 148 " " " " A 2 0 0 "LEU " " CD1" " " 6 0 1 C2 
    2279 14 -8.84503 2.16776 12.2502 148 " " " " A 2 0 0 "LEU " " CD2" " " 6 0 1 C2 
    2280 48 -10.8143 1.21973 16.8379 148 " " " " A 21 0 0 "LEU " " H  " " " 1 0 1 C2 
    2281 48 -9.96347 3.89496 16.0566 148 " " " " A 21 0 0 "LEU " " HA " " " 1 0 1 C2 
    2282 48 -10.5596 1.46425 14.2562 148 " " " " A 21 0 0 "LEU " " HB3" " " 1 0 1 C2 
    2283 48 -9.12431 1.54112 15.1635 148 " " " " A 21 0 0 "LEU " " HB2" " " 1 0 1 C2 
    2284 48 -10.0642 3.6036 13.2292 148 " " " " A 21 0 0 "LEU " " HG " " " 1 0 1 C2 
    2285 48 -7.40851 4.24674 13.2774 148 " " " " A 21 0 0 "LEU " HD11 " " 1 0 1 C2 
    2286 48 -8.31117 4.80224 14.5656 148 " " " " A 21 0 0 "LEU " HD12 " " 1 0 1 C2 
    2287 48 -7.56128 3.20759 14.7237 148 " " " " A 21 0 0 "LEU " HD13 " " 1 0 1 C2 
    2288 48 -9.19919 2.70289 11.3691 148 " " " " A 21 0 0 "LEU " HD21 " " 1 0 1 C2 
    2289 48 -7.75635 2.11403 12.2487 148 " " " " A 21 0 0 "LEU " HD22 " " 1 0 1 C2 
    2290 48 -9.21716 1.14683 12.3358 148 " " " " A 21 0 0 "LEU " HD23 " " 1 0 1 C2 
    2291 40 -12.9741 3.05912 15.264 149 " " " " A 43 0 0 "LYS " " N  " " " 7 0 1 C2 
    2292 14 -14.2566 3.49317 14.7585 149 " " " " A 2 0 0 "LYS " " CA " " " 6 0 1 C2 
    2293 14 -14.7885 4.56537 15.6324 149 " " " " A 2 0 0 "LYS " " C  " " " 6 0 1 C2 
    2294 23 -15.5574 5.40614 15.0494 149 " " " " A 70 0 0 "LYS " " O  " " " 8 0 1 C2 
    2295 14 -15.3213 2.34901 14.8433 149 " " " " A 2 0 0 "LYS " " CB " " " 6 0 1 C2 
    2296 14 -16.7761 2.66047 14.2331 149 " " " " A 2 0 0 "LYS " " CG " " " 6 0 1 C2 
    2297 14 -17.9516 1.66766 14.4547 149 " " " " A 2 0 0 "LYS " " CD " " " 6 0 1 C2 
    2298 14 -18.1439 1.28933 15.9856 149 " " " " A 2 0 0 "LYS " " CE " " " 6 0 1 C2 
    2299 40 -19.2965 0.384323 16.2571 149 " " " " A 43 0 0 "LYS " " NZ " " " 7 0 1 C2 
    2300 48 -12.8026 2.09354 15.5056 149 " " " " A 21 0 0 "LYS " " H  " " " 1 0 1 C2 
    2301 48 -14.2293 3.75661 13.7012 149 " " " " A 21 0 0 "LYS " " HA " " " 1 0 1 C2 
    2302 48 -15.364 2.0513 15.891 149 " " " " A 21 0 0 "LYS " " HB3" " " 1 0 1 C2 
    2303 48 -14.8814 1.43854 14.4363 149 " " " " A 21 0 0 "LYS " " HB2" " " 1 0 1 C2 
    2304 48 -16.6985 2.82771 13.1588 149 " " " " A 21 0 0 "LYS " " HG3" " " 1 0 1 C2 
    2305 48 -17.1428 3.59694 14.6534 149 " " " " A 21 0 0 "LYS " " HG2" " " 1 0 1 C2 
    2306 48 -17.7091 0.817303 13.8174 149 " " " " A 21 0 0 "LYS " " HD3" " " 1 0 1 C2 
    2307 48 -18.9071 2.11876 14.1871 149 " " " " A 21 0 0 "LYS " " HD2" " " 1 0 1 C2 
    2308 48 -18.2614 2.20166 16.5704 149 " " " " A 21 0 0 "LYS " " HE3" " " 1 0 1 C2 
    2309 48 -17.2123 0.859024 16.353 149 " " " " A 21 0 0 "LYS " " HE2" " " 1 0 1 C2 
    2310 48 -19.427 -0.402271 15.6371 149 " " " " A 21 0 0 "LYS " " HZ1" " " 1 0 1 C2 
    2311 48 -19.0802 -0.00144572 17.1651 149 " " " " A 21 0 0 "LYS " " HZ2" " " 1 0 1 C2 
    2312 48 -20.157 0.905544 16.3465 149 " " " " A 21 0 0 "LYS " " HZ3" " " 1 0 1 C2 
    2313 40 -14.402 4.6276 16.903 150 " " " " A 43 0 0 "ASN " " N  " " " 7 0 1 C2 
    2314 14 -14.711 5.69311 17.8939 150 " " " " A 2 0 0 "ASN " " CA " " " 6 0 1 C2 
    2315 14 -13.6703 6.79228 17.7909 150 " " " " A 2 0 0 "ASN " " C  " " " 6 0 1 C2 
    2316 23 -13.9669 7.97673 18.1219 150 " " " " A 70 0 0 "ASN " " O  " " " 8 0 1 C2 
    2317 14 -14.6843 5.09861 19.282 150 " " " " A 2 0 0 "ASN " " CB " " " 6 0 1 C2 
    2318 14 -15.9979 4.43992 19.6131 150 " " " " A 2 0 0 "ASN " " CG " " " 6 0 1 C2 
    2319 23 -16.894 5.21102 19.9057 150 " " " " A 70 0 0 "ASN " " OD1" " " 8 0 1 C2 
    2320 40 -16.1981 3.14638 19.515 150 " " " " A 43 0 0 "ASN " " ND2" " " 7 0 1 C2 
    2321 48 -13.8104 3.90248 17.2828 150 " " " " A 21 0 0 "ASN " " H  " " " 1 0 1 C2 
    2322 48 -15.6978 6.08647 17.65 150 " " " " A 21 0 0 "ASN " " HA " " " 1 0 1 C2 
    2323 48 -14.6088 5.83738 20.0799 150 " " " " A 21 0 0 "ASN " " HB3" " " 1 0 1 C2 
    2324 48 -13.8667 4.3824 19.3643 150 " " " " A 21 0 0 "ASN " " HB2" " " 1 0 1 C2 
    2325 48 -17.0604 2.71012 19.8085 150 " " " " A 21 0 0 "ASN " HD22 " " 1 0 1 C2 
    2326 48 -15.4041 2.7056 19.0729 150 " " " " A 21 0 0 "ASN " HD21 " " 1 0 1 C2 
    2327 40 -12.4259 6.49241 17.3494 151 " " " " A 43 0 0 "TYR " " N  " " " 7 0 1 C2 
    2328 14 -11.3667 7.5629 17.2069 151 " " " " A 2 0 0 "TYR " " CA " " " 6 0 1 C2 
    2329 14 -11.5866 8.52331 16.0018 151 " " " " A 2 0 0 "TYR " " C  " " " 6 0 1 C2 
    2330 23 -11.5201 9.72565 16.2412 151 " " " " A 70 0 0 "TYR " " O  " " " 8 0 1 C2 
    2331 14 -9.9496 6.92459 17.0953 151 " " " " A 2 0 0 "TYR " " CB " " " 6 0 1 C2 
    2332 14 -8.84052 7.93572 17.0875 151 " " " " A 2 0 0 "TYR " " CG " " " 6 0 1 C2 
    2333 14 -8.53167 8.62871 18.3084 151 " " " " A 2 0 0 "TYR " " CD1" " " 6 0 1 C2 
    2334 14 -8.00171 8.09969 15.926 151 " " " " A 2 0 0 "TYR " " CD2" " " 6 0 1 C2 
    2335 14 -7.47857 9.52377 18.3813 151 " " " " A 2 0 0 "TYR " " CE1" " " 6 0 1 C2 
    2336 14 -6.94859 9.08979 16.0024 151 " " " " A 2 0 0 "TYR " " CE2" " " 6 0 1 C2 
    2337 14 -6.7187 9.70001 17.2223 151 " " " " A 2 0 0 "TYR " " CZ " " " 6 0 1 C2 
    2338 23 -5.59401 10.4927 17.3325 151 " " " " A 70 0 0 "TYR " " OH " " " 8 0 1 C2 
    2339 48 -12.0914 5.54209 17.2778 151 " " " " A 21 0 0 "TYR " " H  " " " 1 0 1 C2 
    2340 48 -11.4326 8.18225 18.1014 151 " " " " A 21 0 0 "TYR " " HA " " " 1 0 1 C2 
    2341 48 -9.85174 6.25683 16.2393 151 " " " " A 21 0 0 "TYR " " HB3" " " 1 0 1 C2 
    2342 48 -9.71564 6.28126 17.9435 151 " " " " A 21 0 0 "TYR " " HB2" " " 1 0 1 C2 
    2343 48 -9.21373 8.64813 19.1455 151 " " " " A 21 0 0 "TYR " " HD1" " " 1 0 1 C2 
    2344 48 -8.22557 7.50426 15.0532 151 " " " " A 21 0 0 "TYR " " HD2" " " 1 0 1 C2 
    2345 48 -7.40882 10.099 19.2928 151 " " " " A 21 0 0 "TYR " " HE1" " " 1 0 1 C2 
    2346 48 -6.29279 9.45574 15.2262 151 " " " " A 21 0 0 "TYR " " HE2" " " 1 0 1 C2 
    2347 48 -5.17837 10.7468 16.5228 151 " " " " A 21 0 0 "TYR " " HH " " " 1 0 1 C2 
    2348 40 -11.9409 7.98934 14.802 152 " " " " A 43 0 0 "GLN " " N  " " " 7 0 1 C2 
    2349 14 -12.232 8.61068 13.5435 152 " " " " A 2 0 0 "GLN " " CA " " " 6 0 1 C2 
    2350 14 -12.8815 10.0008 13.4415 152 " " " " A 2 0 0 "GLN " " C  " " " 6 0 1 C2 
    2351 23 -12.5559 10.7581 12.583 152 " " " " A 70 0 0 "GLN " " O  " " " 8 0 1 C2 
    2352 14 -12.8488 7.56233 12.6497 152 " " " " A 2 0 0 "GLN " " CB " " " 6 0 1 C2 
    2353 14 -11.7999 6.71774 11.9376 152 " " " " A 2 0 0 "GLN " " CG " " " 6 0 1 C2 
    2354 14 -11.3622 7.40808 10.6361 152 " " " " A 2 0 0 "GLN " " CD " " " 6 0 1 C2 
    2355 23 -12.1095 7.44588 9.60289 152 " " " " A 70 0 0 "GLN " " OE1" " " 8 0 1 C2 
    2356 40 -10.1132 7.96349 10.6242 152 " " " " A 43 0 0 "GLN " " NE2" " " 7 0 1 C2 
    2357 48 -11.8624 6.98242 14.8082 152 " " " " A 21 0 0 "GLN " " H  " " " 1 0 1 C2 
    2358 48 -11.2701 8.92893 13.1416 152 " " " " A 21 0 0 "GLN " " HA " " " 1 0 1 C2 
    2359 48 -13.4442 8.03144 11.8664 152 " " " " A 21 0 0 "GLN " " HB3" " " 1 0 1 C2 
    2360 48 -13.5056 6.87021 13.1767 152 " " " " A 21 0 0 "GLN " " HB2" " " 1 0 1 C2 
    2361 48 -12.2104 5.72506 11.7528 152 " " " " A 21 0 0 "GLN " " HG3" " " 1 0 1 C2 
    2362 48 -10.9874 6.54626 12.6436 152 " " " " A 21 0 0 "GLN " " HG2" " " 1 0 1 C2 
    2363 48 -10.0978 8.73599 9.97372 152 " " " " A 21 0 0 "GLN " HE22 " " 1 0 1 C2 
    2364 48 -9.49504 7.85231 11.4152 152 " " " " A 21 0 0 "GLN " HE21 " " 1 0 1 C2 
    2365 40 -13.7918 10.2172 14.4012 153 " " " " A 43 0 0 "VAL " " N  " " " 7 0 1 C2 
    2366 14 -14.476 11.4977 14.4343 153 " " " " A 2 0 0 "VAL " " CA " " " 6 0 1 C2 
    2367 14 -13.8219 12.5015 15.4731 153 " " " " A 2 0 0 "VAL " " C  " " " 6 0 1 C2 
    2368 23 -14.0416 13.7157 15.3165 153 " " " " A 70 0 0 "VAL " " O  " " " 8 0 1 C2 
    2369 14 -15.983 11.3441 14.7584 153 " " " " A 2 0 0 "VAL " " CB " " " 6 0 1 C2 
    2370 14 -16.7152 10.4338 13.7673 153 " " " " A 2 0 0 "VAL " " CG1" " " 6 0 1 C2 
    2371 14 -16.316 10.7297 16.1364 153 " " " " A 2 0 0 "VAL " " CG2" " " 6 0 1 C2 
    2372 48 -14.1399 9.50927 15.0319 153 " " " " A 21 0 0 "VAL " " H  " " " 1 0 1 C2 
    2373 48 -14.3829 12.0478 13.4979 153 " " " " A 21 0 0 "VAL " " HA " " " 1 0 1 C2 
    2374 48 -16.5503 12.2746 14.734 153 " " " " A 21 0 0 "VAL " " HB " " " 1 0 1 C2 
    2375 48 -17.7469 10.7593 13.6343 153 " " " " A 21 0 0 "VAL " HG11 " " 1 0 1 C2 
    2376 48 -16.2535 10.3602 12.7826 153 " " " " A 21 0 0 "VAL " HG12 " " 1 0 1 C2 
    2377 48 -16.8324 9.41774 14.1441 153 " " " " A 21 0 0 "VAL " HG13 " " 1 0 1 C2 
    2378 48 -15.9339 11.3635 16.9366 153 " " " " A 21 0 0 "VAL " HG21 " " 1 0 1 C2 
    2379 48 -17.3762 10.4817 16.187 153 " " " " A 21 0 0 "VAL " HG22 " " 1 0 1 C2 
    2380 48 -15.6867 9.84857 16.2613 153 " " " " A 21 0 0 "VAL " HG23 " " 1 0 1 C2 
    2381 40 -12.9919 12.097 16.4553 154 " " " " A 43 0 0 "VAL " " N  " " " 7 0 1 C2 
    2382 14 -12.3749 12.9638 17.4192 154 " " " " A 2 0 0 "VAL " " CA " " " 6 0 1 C2 
    2383 14 -10.9388 13.2895 16.8239 154 " " " " A 2 0 0 "VAL " " C  " " " 6 0 1 C2 
    2384 23 -10.2884 14.1937 17.2536 154 " " " " A 70 0 0 "VAL " " O  " " " 8 0 1 C2 
    2385 14 -12.3261 12.279 18.7568 154 " " " " A 2 0 0 "VAL " " CB " " " 6 0 1 C2 
    2386 14 -11.3378 12.8934 19.7768 154 " " " " A 2 0 0 "VAL " " CG1" " " 6 0 1 C2 
    2387 14 -13.682 12.0504 19.3535 154 " " " " A 2 0 0 "VAL " " CG2" " " 6 0 1 C2 
    2388 48 -12.6843 11.1381 16.5326 154 " " " " A 21 0 0 "VAL " " H  " " " 1 0 1 C2 
    2389 48 -12.9796 13.8699 17.4572 154 " " " " A 21 0 0 "VAL " " HA " " " 1 0 1 C2 
    2390 48 -11.9047 11.2857 18.6024 154 " " " " A 21 0 0 "VAL " " HB " " " 1 0 1 C2 
    2391 48 -11.2229 13.9767 19.8141 154 " " " " A 21 0 0 "VAL " HG11 " " 1 0 1 C2 
    2392 48 -11.6631 12.7031 20.7996 154 " " " " A 21 0 0 "VAL " HG12 " " 1 0 1 C2 
    2393 48 -10.2899 12.6536 19.5963 154 " " " " A 21 0 0 "VAL " HG13 " " 1 0 1 C2 
    2394 48 -14.2299 11.2519 18.8533 154 " " " " A 21 0 0 "VAL " HG21 " " 1 0 1 C2 
    2395 48 -13.6282 11.6417 20.3626 154 " " " " A 21 0 0 "VAL " HG22 " " 1 0 1 C2 
    2396 48 -14.3349 12.898 19.1455 154 " " " " A 21 0 0 "VAL " HG23 " " 1 0 1 C2 
    2397 40 -10.5079 12.5653 15.8049 155 " " " " A 43 0 0 "GLU " " N  " " " 7 0 1 C2 
    2398 14 -9.29526 12.8169 14.9994 155 " " " " A 2 0 0 "GLU " " CA " " " 6 0 1 C2 
    2399 14 -8.78787 14.2901 14.7215 155 " " " " A 2 0 0 "GLU " " C  " " " 6 0 1 C2 
    2400 23 -7.73044 14.5581 15.3801 155 " " " " A 70 0 0 "GLU " " O  " " " 8 0 1 C2 
    2401 14 -9.225 11.8839 13.7794 155 " " " " A 2 0 0 "GLU " " CB " " " 6 0 1 C2 
    2402 14 -7.90968 11.8315 12.9676 155 " " " " A 2 0 0 "GLU " " CG " " " 6 0 1 C2 
    2403 14 -7.66925 12.9478 11.8989 155 " " " " A 2 0 0 "GLU " " CD " " " 6 0 1 C2 
    2404 23 -8.4824 13.1013 10.9753 155 " " " " A 70 0 0 "GLU " " OE1" " " 8 0 1 C2 
    2405 23 -6.73499 13.7492 12.0375 155 " " " " A 70 0 0 "GLU " " OE2" " " 8 0 1 C2 
    2406 48 -11.1611 11.8546 15.5078 155 " " " " A 21 0 0 "GLU " " H  " " " 1 0 1 C2 
    2407 48 -8.52952 12.3846 15.6435 155 " " " " A 21 0 0 "GLU " " HA " " " 1 0 1 C2 
    2408 48 -10.0219 12.1918 13.1024 155 " " " " A 21 0 0 "GLU " " HB3" " " 1 0 1 C2 
    2409 48 -9.55328 10.8844 14.0648 155 " " " " A 21 0 0 "GLU " " HB2" " " 1 0 1 C2 
    2410 48 -7.79937 10.9782 12.2984 155 " " " " A 21 0 0 "GLU " " HG3" " " 1 0 1 C2 
    2411 48 -7.01244 11.6449 13.5577 155 " " " " A 21 0 0 "GLU " " HG2" " " 1 0 1 C2 
    2412 40 -9.47903 15.1711 13.9528 156 " " " " A 43 0 0 "PRO " " N  " " " 7 0 1 C2 
    2413 14 -9.09174 16.5909 13.7764 156 " " " " A 2 0 0 "PRO " " CA " " " 6 0 1 C2 
    2414 14 -9.16861 17.49 15.0377 156 " " " " A 2 0 0 "PRO " " C  " " " 6 0 1 C2 
    2415 23 -8.55153 18.4876 15.2254 156 " " " " A 70 0 0 "PRO " " O  " " " 8 0 1 C2 
    2416 14 -9.96516 17.1489 12.5698 156 " " " " A 2 0 0 "PRO " " CB " " " 6 0 1 C2 
    2417 14 -11.1283 16.1073 12.4319 156 " " " " A 2 0 0 "PRO " " CG " " " 6 0 1 C2 
    2418 14 -10.7025 14.8537 13.1654 156 " " " " A 2 0 0 "PRO " " CD " " " 6 0 1 C2 
    2419 48 -8.03805 16.5227 13.5059 156 " " " " A 21 0 0 "PRO " " HA " " " 1 0 1 C2 
    2420 48 -9.3585 17.0194 11.6736 156 " " " " A 21 0 0 "PRO " " HB3" " " 1 0 1 C2 
    2421 48 -10.4252 18.137 12.577 156 " " " " A 21 0 0 "PRO " " HB2" " " 1 0 1 C2 
    2422 48 -11.4556 15.9218 11.4088 156 " " " " A 21 0 0 "PRO " " HG3" " " 1 0 1 C2 
    2423 48 -12.0395 16.4711 12.9067 156 " " " " A 21 0 0 "PRO " " HG2" " " 1 0 1 C2 
    2424 48 -11.4632 14.3528 13.7641 156 " " " " A 21 0 0 "PRO " " HD2" " " 1 0 1 C2 
    2425 48 -10.4671 14.1112 12.4029 156 " " " " A 21 0 0 "PRO " " HD3" " " 1 0 1 C2 
    2426 40 -10.2786 17.1374 15.7306 157 " " " " A 43 0 0 "GLU " " N  " " " 7 0 1 C2 
    2427 14 -10.7659 17.8503 16.9316 157 " " " " A 2 0 0 "GLU " " CA " " " 6 0 1 C2 
    2428 14 -9.80385 17.9496 18.0651 157 " " " " A 2 0 0 "GLU " " C  " " " 6 0 1 C2 
    2429 23 -9.74347 19.0364 18.6598 157 " " " " A 70 0 0 "GLU " " O  " " " 8 0 1 C2 
    2430 14 -12.09 17.2548 17.427 157 " " " " A 2 0 0 "GLU " " CB " " " 6 0 1 C2 
    2431 14 -13.2323 16.9098 16.5138 157 " " " " A 2 0 0 "GLU " " CG " " " 6 0 1 C2 
    2432 14 -14.1685 18.026 16.1613 157 " " " " A 2 0 0 "GLU " " CD " " " 6 0 1 C2 
    2433 23 -13.9455 19.1962 16.6147 157 " " " " A 70 0 0 "GLU " " OE1" " " 8 0 1 C2 
    2434 23 -15.0982 17.7598 15.3403 157 " " " " A 70 0 0 "GLU " " OE2" " " 8 0 1 C2 
    2435 48 -10.9036 16.3853 15.478 157 " " " " A 21 0 0 "GLU " " H  " " " 1 0 1 C2 
    2436 48 -11.0357 18.8613 16.6261 157 " " " " A 21 0 0 "GLU " " HA " " " 1 0 1 C2 
    2437 48 -12.563 17.8163 18.2326 157 " " " " A 21 0 0 "GLU " " HB3" " " 1 0 1 C2 
    2438 48 -11.8317 16.318 17.9207 157 " " " " A 21 0 0 "GLU " " HB2" " " 1 0 1 C2 
    2439 48 -13.8166 16.1023 16.9549 157 " " " " A 21 0 0 "GLU " " HG3" " " 1 0 1 C2 
    2440 48 -12.9672 16.4604 15.5568 157 " " " " A 21 0 0 "GLU " " HG2" " " 1 0 1 C2 
    2441 40 -8.90525 16.9368 18.2831 158 " " " " A 43 0 0 "LEU " " N  " " " 7 0 1 C2 
    2442 14 -7.75527 17.0538 19.1169 158 " " " " A 2 0 0 "LEU " " CA " " " 6 0 1 C2 
    2443 14 -6.71248 18.089 18.7112 158 " " " " A 2 0 0 "LEU " " C  " " " 6 0 1 C2 
    2444 23 -5.84524 18.4017 19.5433 158 " " " " A 70 0 0 "LEU " " O  " " " 8 0 1 C2 
    2445 14 -7.02188 15.733 19.3752 158 " " " " A 2 0 0 "LEU " " CB " " " 6 0 1 C2 
    2446 14 -7.83346 14.6899 20.1217 158 " " " " A 2 0 0 "LEU " " CG " " " 6 0 1 C2 
    2447 14 -7.05959 13.3233 20.2858 158 " " " " A 2 0 0 "LEU " " CD1" " " 6 0 1 C2 
    2448 14 -8.26261 15.213 21.5479 158 " " " " A 2 0 0 "LEU " " CD2" " " 6 0 1 C2 
    2449 48 -9.01251 16.0976 17.7314 158 " " " " A 21 0 0 "LEU " " H  " " " 1 0 1 C2 
    2450 48 -8.26441 17.3913 20.0197 158 " " " " A 21 0 0 "LEU " " HA " " " 1 0 1 C2 
    2451 48 -6.13356 15.8314 19.9991 158 " " " " A 21 0 0 "LEU " " HB3" " " 1 0 1 C2 
    2452 48 -6.63988 15.263 18.4689 158 " " " " A 21 0 0 "LEU " " HB2" " " 1 0 1 C2 
    2453 48 -8.74292 14.5584 19.5355 158 " " " " A 21 0 0 "LEU " " HG " " " 1 0 1 C2 
    2454 48 -5.98916 13.4715 20.4283 158 " " " " A 21 0 0 "LEU " HD11 " " 1 0 1 C2 
    2455 48 -7.42948 12.7757 21.1526 158 " " " " A 21 0 0 "LEU " HD12 " " 1 0 1 C2 
    2456 48 -7.25803 12.7342 19.3905 158 " " " " A 21 0 0 "LEU " HD13 " " 1 0 1 C2 
    2457 48 -7.40634 15.4486 22.1799 158 " " " " A 21 0 0 "LEU " HD21 " " 1 0 1 C2 
    2458 48 -8.90268 16.0856 21.4177 158 " " " " A 21 0 0 "LEU " HD22 " " 1 0 1 C2 
    2459 48 -9.02618 14.601 22.028 158 " " " " A 21 0 0 "LEU " HD23 " " 1 0 1 C2 
    2460 40 -6.73333 18.7 17.4833 159 " " " " A 43 0 0 "GLN " " N  " " " 7 0 1 C2 
    2461 14 -5.79984 19.7559 16.999 159 " " " " A 2 0 0 "GLN " " CA " " " 6 0 1 C2 
    2462 14 -6.38962 21.1211 17.47 159 " " " " A 2 0 0 "GLN " " C  " " " 6 0 1 C2 
    2463 23 -5.80706 22.1285 17.2061 159 " " " " A 70 0 0 "GLN " " O  " " " 8 0 1 C2 
    2464 14 -5.68763 19.7875 15.4747 159 " " " " A 2 0 0 "GLN " " CB " " " 6 0 1 C2 
    2465 14 -4.97617 18.4934 14.9028 159 " " " " A 2 0 0 "GLN " " CG " " " 6 0 1 C2 
    2466 14 -4.72544 18.5729 13.4061 159 " " " " A 2 0 0 "GLN " " CD " " " 6 0 1 C2 
    2467 23 -4.06422 19.5006 12.9491 159 " " " " A 70 0 0 "GLN " " OE1" " " 8 0 1 C2 
    2468 40 -4.99422 17.4836 12.7446 159 " " " " A 43 0 0 "GLN " " NE2" " " 7 0 1 C2 
    2469 48 -7.53434 18.5833 16.8792 159 " " " " A 21 0 0 "GLN " " H  " " " 1 0 1 C2 
    2470 48 -4.81579 19.7714 17.4675 159 " " " " A 21 0 0 "GLN " " HA " " " 1 0 1 C2 
    2471 48 -5.06954 20.6325 15.1711 159 " " " " A 21 0 0 "GLN " " HB3" " " 1 0 1 C2 
    2472 48 -6.57715 19.985 14.8765 159 " " " " A 21 0 0 "GLN " " HB2" " " 1 0 1 C2 
    2473 48 -5.80379 17.802 15.0613 159 " " " " A 21 0 0 "GLN " " HG3" " " 1 0 1 C2 
    2474 48 -4.03499 18.2029 15.3696 159 " " " " A 21 0 0 "GLN " " HG2" " " 1 0 1 C2 
    2475 48 -4.76045 17.4634 11.7622 159 " " " " A 21 0 0 "GLN " HE22 " " 1 0 1 C2 
    2476 48 -5.16327 16.6614 13.3063 159 " " " " A 21 0 0 "GLN " HE21 " " 1 0 1 C2 
    2477 40 -7.60742 21.1746 18.0929 160 " " " " A 43 0 0 "GLN " " N  " " " 7 0 1 C2 
    2478 14 -8.30942 22.3956 18.3829 160 " " " " A 2 0 0 "GLN " " CA " " " 6 0 1 C2 
    2479 14 -8.14656 22.8354 19.8153 160 " " " " A 2 0 0 "GLN " " C  " " " 6 0 1 C2 
    2480 23 -9.0744 23.3465 20.4157 160 " " " " A 70 0 0 "GLN " " O  " " " 8 0 1 C2 
    2481 14 -9.7595 22.29 17.8465 160 " " " " A 2 0 0 "GLN " " CB " " " 6 0 1 C2 
    2482 14 -9.92295 21.5252 16.466 160 " " " " A 2 0 0 "GLN " " CG " " " 6 0 1 C2 
    2483 14 -9.43075 22.2153 15.247 160 " " " " A 2 0 0 "GLN " " CD " " " 6 0 1 C2 
    2484 23 -9.73535 23.392 15.0533 160 " " " " A 70 0 0 "GLN " " OE1" " " 8 0 1 C2 
    2485 40 -8.668 21.4765 14.355 160 " " " " A 43 0 0 "GLN " " NE2" " " 7 0 1 C2 
    2486 48 -8.08459 20.3125 18.3146 160 " " " " A 21 0 0 "GLN " " H  " " " 1 0 1 C2 
    2487 48 -7.87735 23.2283 17.828 160 " " " " A 21 0 0 "GLN " " HA " " " 1 0 1 C2 
    2488 48 -10.3672 23.1949 17.8498 160 " " " " A 21 0 0 "GLN " " HB3" " " 1 0 1 C2 
    2489 48 -10.3751 21.7155 18.5386 160 " " " " A 21 0 0 "GLN " " HB2" " " 1 0 1 C2 
    2490 48 -11.0006 21.4135 16.3462 160 " " " " A 21 0 0 "GLN " " HG3" " " 1 0 1 C2 
    2491 48 -9.42299 20.559 16.534 160 " " " " A 21 0 0 "GLN " " HG2" " " 1 0 1 C2 
    2492 48 -8.36904 21.927 13.5019 160 " " " " A 21 0 0 "GLN " HE22 " " 1 0 1 C2 
    2493 48 -8.47526 20.4859 14.3959 160 " " " " A 21 0 0 "GLN " HE21 " " 1 0 1 C2 
    2494 40 -6.99369 22.5539 20.3937 161 " " " " A 43 0 0 "VAL " " N  " " " 7 0 1 C2 
    2495 14 -6.31895 23.1545 21.54 161 " " " " A 2 0 0 "VAL " " CA " " " 6 0 1 C2 
    2496 14 -5.77828 24.5526 21.1215 161 " " " " A 2 0 0 "VAL " " C  " " " 6 0 1 C2 
    2497 23 -5.31449 24.6765 20.0221 161 " " " " A 70 0 0 "VAL " " O  " " " 8 0 1 C2 
    2498 14 -5.14905 22.2279 21.9575 161 " " " " A 2 0 0 "VAL " " CB " " " 6 0 1 C2 
    2499 14 -5.58043 20.9461 22.6835 161 " " " " A 2 0 0 "VAL " " CG1" " " 6 0 1 C2 
    2500 14 -4.13173 21.8846 20.8678 161 " " " " A 2 0 0 "VAL " " CG2" " " 6 0 1 C2 
    2501 48 -6.37894 21.985 19.8293 161 " " " " A 21 0 0 "VAL " " H  " " " 1 0 1 C2 
    2502 48 -7.08767 23.2469 22.3073 161 " " " " A 21 0 0 "VAL " " HA " " " 1 0 1 C2 
    2503 48 -4.58822 22.7552 22.7292 161 " " " " A 21 0 0 "VAL " " HB " " " 1 0 1 C2 
    2504 48 -6.30549 20.3724 22.1062 161 " " " " A 21 0 0 "VAL " HG11 " " 1 0 1 C2 
    2505 48 -4.65933 20.3898 22.8573 161 " " " " A 21 0 0 "VAL " HG12 " " 1 0 1 C2 
    2506 48 -6.04704 21.1749 23.6417 161 " " " " A 21 0 0 "VAL " HG13 " " 1 0 1 C2 
    2507 48 -3.52679 20.9928 21.0318 161 " " " " A 21 0 0 "VAL " HG21 " " 1 0 1 C2 
    2508 48 -4.57557 21.7337 19.8838 161 " " " " A 21 0 0 "VAL " HG22 " " 1 0 1 C2 
    2509 48 -3.46002 22.7323 20.7326 161 " " " " A 21 0 0 "VAL " HG23 " " 1 0 1 C2 
    2510 40 -6.03222 25.6009 21.9517 162 " " " " A 43 0 0 "ASN " " N  " " " 7 0 1 C2 
    2511 14 -5.77847 26.953 21.7071 162 " " " " A 2 0 0 "ASN " " CA " " " 6 0 1 C2 
    2512 14 -4.93029 27.4157 22.8777 162 " " " " A 2 0 0 "ASN " " C  " " " 6 0 1 C2 
    2513 23 -3.72152 27.736 22.7593 162 " " " " A 70 0 0 "ASN " " O  " " " 8 0 1 C2 
    2514 14 -7.02592 27.9285 21.5814 162 " " " " A 2 0 0 "ASN " " CB " " " 6 0 1 C2 
    2515 14 -7.73606 27.7654 20.3054 162 " " " " A 2 0 0 "ASN " " CG " " " 6 0 1 C2 
    2516 23 -8.8577 27.2184 20.2991 162 " " " " A 70 0 0 "ASN " " OD1" " " 8 0 1 C2 
    2517 40 -7.15678 28.2364 19.2545 162 " " " " A 43 0 0 "ASN " " ND2" " " 7 0 1 C2 
    2518 48 -6.3334 25.4372 22.9017 162 " " " " A 21 0 0 "ASN " " H  " " " 1 0 1 C2 
    2519 48 -5.3051 27.0294 20.7282 162 " " " " A 21 0 0 "ASN " " HA " " " 1 0 1 C2 
    2520 48 -6.79671 28.9882 21.6936 162 " " " " A 21 0 0 "ASN " " HB3" " " 1 0 1 C2 
    2521 48 -7.78051 27.8388 22.3628 162 " " " " A 21 0 0 "ASN " " HB2" " " 1 0 1 C2 
    2522 48 -7.62066 28.3693 18.3672 162 " " " " A 21 0 0 "ASN " HD22 " " 1 0 1 C2 
    2523 48 -6.23303 28.617 19.4028 162 " " " " A 21 0 0 "ASN " HD21 " " 1 0 1 C2 
    2524 40 -5.50904 27.4478 24.0742 163 " " " " A 43 0 0 "GLY " " N  " " " 7 0 1 C2 
    2525 14 -4.95133 27.911 25.338 163 " " " " A 2 0 0 "GLY " " CA " " " 6 0 1 C2 
    2526 14 -3.6841 27.0626 25.8293 163 " " " " A 2 0 0 "GLY " " C  " " " 6 0 1 C2 
    2527 23 -3.25356 27.3027 26.9377 163 " " " " A 70 0 0 "GLY " " O  " " " 8 0 1 C2 
    2528 48 -6.43233 27.0395 24.0443 163 " " " " A 21 0 0 "GLY " " H  " " " 1 0 1 C2 
    2529 48 -5.68024 27.9801 26.1455 163 " " " " A 21 0 0 "GLY " " HA3" " " 1 0 1 C2 
    2530 48 -4.57254 28.9321 25.2935 163 " " " " A 21 0 0 "GLY " " HA2" " " 1 0 1 C2 
    2531 40 -3.24136 26.0551 25.0318 164 " " " " A 43 0 0 "GLY " " N  " " " 7 0 1 C2 
    2532 14 -1.95723 25.2551 25.1952 164 " " " " A 2 0 0 "GLY " " CA " " " 6 0 1 C2 
    2533 14 -1.82278 24.4174 23.9003 164 " " " " A 2 0 0 "GLY " " C  " " " 6 0 1 C2 
    2534 23 -2.51356 24.673 22.9418 164 " " " " A 70 0 0 "GLY " " O  " " " 8 0 1 C2 
    2535 48 -3.77481 25.8927 24.1897 164 " " " " A 21 0 0 "GLY " " H  " " " 1 0 1 C2 
    2536 48 -2.01571 24.5354 26.0117 164 " " " " A 21 0 0 "GLY " " HA3" " " 1 0 1 C2 
    2537 48 -1.13816 25.9665 25.0901 164 " " " " A 21 0 0 "GLY " " HA2" " " 1 0 1 C2 
    2538 40 -0.907351 23.434 23.9631 165 " " " " A 43 0 0 "ASP " " N  " " " 7 0 1 C2 
    2539 14 -0.574518 22.4795 22.8667 165 " " " " A 2 0 0 "ASP " " CA " " " 6 0 1 C2 
    2540 14 -0.153912 21.1637 23.5161 165 " " " " A 2 0 0 "ASP " " C  " " " 6 0 1 C2 
    2541 23 0.135295 21.0551 24.7153 165 " " " " A 70 0 0 "ASP " " O  " " " 8 0 1 C2 
    2542 14 0.449023 23.0458 21.8488 165 " " " " A 2 0 0 "ASP " " CB " " " 6 0 1 C2 
    2543 14 1.91756 22.7849 22.1208 165 " " " " A 2 0 0 "ASP " " CG " " " 6 0 1 C2 
    2544 23 2.37011 23.1188 23.2249 165 " " " " A 70 0 0 "ASP " " OD1" " " 8 0 1 C2 
    2545 23 2.58467 22.2589 21.2009 165 " " " " A 70 0 0 "ASP " " OD2" " " 8 0 1 C2 
    2546 48 -0.342726 23.2267 24.7745 165 " " " " A 21 0 0 "ASP " " H  " " " 1 0 1 C2 
    2547 48 -1.45049 22.299 22.2436 165 " " " " A 21 0 0 "ASP " " HA " " " 1 0 1 C2 
    2548 48 0.309596 24.12 21.7266 165 " " " " A 21 0 0 "ASP " " HB3" " " 1 0 1 C2 
    2549 48 0.223286 22.5874 20.886 165 " " " " A 21 0 0 "ASP " " HB2" " " 1 0 1 C2 
    2550 40 -0.0699509 20.0841 22.71 166 " " " " A 43 0 0 "ILE " " N  " " " 7 0 1 C2 
    2551 14 0.0549766 18.6758 23.091 166 " " " " A 2 0 0 "ILE " " CA " " " 6 0 1 C2 
    2552 14 0.746806 17.9501 21.9477 166 " " " " A 2 0 0 "ILE " " C  " " " 6 0 1 C2 
    2553 23 0.973666 18.5034 20.8608 166 " " " " A 70 0 0 "ILE " " O  " " " 8 0 1 C2 
    2554 14 -1.42533 18.0831 23.4301 166 " " " " A 2 0 0 "ILE " " CB " " " 6 0 1 C2 
    2555 14 -2.45797 18.2979 22.2744 166 " " " " A 2 0 0 "ILE " " CG1" " " 6 0 1 C2 
    2556 14 -1.95323 18.6285 24.7778 166 " " " " A 2 0 0 "ILE " " CG2" " " 6 0 1 C2 
    2557 14 -3.7426 17.5023 22.4927 166 " " " " A 2 0 0 "ILE " " CD1" " " 6 0 1 C2 
    2558 48 -0.122454 20.2359 21.7128 166 " " " " A 21 0 0 "ILE " " H  " " " 1 0 1 C2 
    2559 48 0.723693 18.6018 23.9486 166 " " " " A 21 0 0 "ILE " " HA " " " 1 0 1 C2 
    2560 48 -1.33473 17.0183 23.6445 166 " " " " A 21 0 0 "ILE " " HB " " " 1 0 1 C2 
    2561 48 -2.02069 17.8163 21.3998 166 " " " " A 21 0 0 "ILE " HG13 " " 1 0 1 C2 
    2562 48 -2.54665 19.3201 21.9063 166 " " " " A 21 0 0 "ILE " HG12 " " 1 0 1 C2 
    2563 48 -2.36069 19.6388 24.7407 166 " " " " A 21 0 0 "ILE " HG21 " " 1 0 1 C2 
    2564 48 -2.77022 17.9913 25.1164 166 " " " " A 21 0 0 "ILE " HG22 " " 1 0 1 C2 
    2565 48 -1.23523 18.4908 25.5863 166 " " " " A 21 0 0 "ILE " HG23 " " 1 0 1 C2 
    2566 48 -4.37818 17.6392 21.6179 166 " " " " A 21 0 0 "ILE " HD11 " " 1 0 1 C2 
    2567 48 -3.55115 16.4327 22.4069 166 " " " " A 21 0 0 "ILE " HD12 " " 1 0 1 C2 
    2568 48 -4.38391 17.6077 23.3678 166 " " " " A 21 0 0 "ILE " HD13 " " 1 0 1 C2 
    2569 40 1.13407 16.714 22.232 167 " " " " A 43 0 0 "ARG " " N  " " " 7 0 1 C2 
    2570 14 1.39795 15.739 21.1662 167 " " " " A 2 0 0 "ARG " " CA " " " 6 0 1 C2 
    2571 14 0.474048 14.5157 21.4807 167 " " " " A 2 0 0 "ARG " " C  " " " 6 0 1 C2 
    2572 23 -0.11703 14.4353 22.5269 167 " " " " A 70 0 0 "ARG " " O  " " " 8 0 1 C2 
    2573 14 2.8698 15.2442 21.272 167 " " " " A 2 0 0 "ARG " " CB " " " 6 0 1 C2 
    2574 14 3.9283 16.3346 21.3425 167 " " " " A 2 0 0 "ARG " " CG " " " 6 0 1 C2 
    2575 14 4.13292 17.0868 20.0664 167 " " " " A 2 0 0 "ARG " " CD " " " 6 0 1 C2 
    2576 40 5.04367 18.227 20.4288 167 " " " " A 43 0 0 "ARG " " NE " " " 7 0 1 C2 
    2577 14 4.69094 19.4565 20.6805 167 " " " " A 2 0 0 "ARG " " CZ " " " 6 0 1 C2 
    2578 40 3.44206 19.7907 20.6387 167 " " " " A 43 0 0 "ARG " " NH1" " " 7 0 1 C2 
    2579 40 5.60985 20.3476 20.998 167 " " " " A 43 0 0 "ARG " " NH2" " " 7 0 1 C2 
    2580 48 0.602549 16.3748 23.021 167 " " " " A 21 0 0 "ARG " " H  " " " 1 0 1 C2 
    2581 48 1.25639 16.1298 20.1585 167 " " " " A 21 0 0 "ARG " " HA " " " 1 0 1 C2 
    2582 48 3.14847 14.6687 20.3892 167 " " " " A 21 0 0 "ARG " " HB3" " " 1 0 1 C2 
    2583 48 3.05939 14.5277 22.0713 167 " " " " A 21 0 0 "ARG " " HB2" " " 1 0 1 C2 
    2584 48 4.85547 15.8095 21.572 167 " " " " A 21 0 0 "ARG " " HG3" " " 1 0 1 C2 
    2585 48 3.67241 17.132 22.0401 167 " " " " A 21 0 0 "ARG " " HG2" " " 1 0 1 C2 
    2586 48 3.24011 17.5176 19.6132 167 " " " " A 21 0 0 "ARG " " HD3" " " 1 0 1 C2 
    2587 48 4.61985 16.435 19.3411 167 " " " " A 21 0 0 "ARG " " HD2" " " 1 0 1 C2 
    2588 48 6.00677 17.945 20.3147 167 " " " " A 21 0 0 "ARG " " HE " " " 1 0 1 C2 
    2589 48 3.18699 20.7068 20.9792 167 " " " " A 21 0 0 "ARG " HH12 " " 1 0 1 C2 
    2590 48 2.69773 19.1361 20.4449 167 " " " " A 21 0 0 "ARG " HH11 " " 1 0 1 C2 
    2591 48 5.35118 21.3233 20.9631 167 " " " " A 21 0 0 "ARG " HH22 " " 1 0 1 C2 
    2592 48 6.4764 19.9814 21.3655 167 " " " " A 21 0 0 "ARG " HH21 " " 1 0 1 C2 
    2593 40 0.516483 13.4703 20.6274 168 " " " " A 43 0 0 "LEU " " N  " " " 7 0 1 C2 
    2594 14 -0.175838 12.2182 20.7547 168 " " " " A 2 0 0 "LEU " " CA " " " 6 0 1 C2 
    2595 14 0.737092 11.0807 20.4407 168 " " " " A 2 0 0 "LEU " " C  " " " 6 0 1 C2 
    2596 23 1.71912 11.1501 19.6954 168 " " " " A 70 0 0 "LEU " " O  " " " 8 0 1 C2 
    2597 14 -1.40943 12.208 19.7949 168 " " " " A 2 0 0 "LEU " " CB " " " 6 0 1 C2 
    2598 14 -2.46828 13.2397 20.0691 168 " " " " A 2 0 0 "LEU " " CG " " " 6 0 1 C2 
    2599 14 -3.45592 13.4649 18.9686 168 " " " " A 2 0 0 "LEU " " CD1" " " 6 0 1 C2 
    2600 14 -3.15398 13.0583 21.4076 168 " " " " A 2 0 0 "LEU " " CD2" " " 6 0 1 C2 
    2601 48 1.31528 13.4133 20.0119 168 " " " " A 21 0 0 "LEU " " H  " " " 1 0 1 C2 
    2602 48 -0.432324 12.1873 21.8136 168 " " " " A 21 0 0 "LEU " " HA " " " 1 0 1 C2 
    2603 48 -1.84915 11.2153 19.8911 168 " " " " A 21 0 0 "LEU " " HB3" " " 1 0 1 C2 
    2604 48 -0.993229 12.2716 18.7895 168 " " " " A 21 0 0 "LEU " " HB2" " " 1 0 1 C2 
    2605 48 -1.93622 14.1852 20.1741 168 " " " " A 21 0 0 "LEU " " HG " " " 1 0 1 C2 
    2606 48 -3.99159 14.3684 19.2598 168 " " " " A 21 0 0 "LEU " HD11 " " 1 0 1 C2 
    2607 48 -2.90702 13.5451 18.0303 168 " " " " A 21 0 0 "LEU " HD12 " " 1 0 1 C2 
    2608 48 -4.17895 12.6499 18.9364 168 " " " " A 21 0 0 "LEU " HD13 " " 1 0 1 C2 
    2609 48 -3.92235 13.8167 21.558 168 " " " " A 21 0 0 "LEU " HD21 " " 1 0 1 C2 
    2610 48 -3.61328 12.0709 21.3616 168 " " " " A 21 0 0 "LEU " HD22 " " 1 0 1 C2 
    2611 48 -2.43237 13.1747 22.2162 168 " " " " A 21 0 0 "LEU " HD23 " " 1 0 1 C2 
    2612 40 0.492657 9.95063 21.0793 169 " " " " A 43 0 0 "ALA " " N  " " " 7 0 1 C2 
    2613 14 1.16911 8.70493 20.9431 169 " " " " A 2 0 0 "ALA " " CA " " " 6 0 1 C2 
    2614 14 0.137324 7.64125 21.3418 169 " " " " A 2 0 0 "ALA " " C  " " " 6 0 1 C2 
    2615 23 -0.927332 7.87817 21.9023 169 " " " " A 70 0 0 "ALA " " O  " " " 8 0 1 C2 
    2616 14 2.55853 8.68332 21.6763 169 " " " " A 2 0 0 "ALA " " CB " " " 6 0 1 C2 
    2617 48 -0.186601 9.98228 21.8261 169 " " " " A 21 0 0 "ALA " " H  " " " 1 0 1 C2 
    2618 48 1.23659 8.49035 19.8765 169 " " " " A 21 0 0 "ALA " " HA " " " 1 0 1 C2 
    2619 48 2.95464 7.67297 21.7782 169 " " " " A 21 0 0 "ALA " " HB1" " " 1 0 1 C2 
    2620 48 3.36367 9.22787 21.183 169 " " " " A 21 0 0 "ALA " " HB2" " " 1 0 1 C2 
    2621 48 2.50333 9.10097 22.6816 169 " " " " A 21 0 0 "ALA " " HB3" " " 1 0 1 C2 
    2622 40 0.562011 6.38714 21.092 170 " " " " A 43 0 0 "GLY " " N  " " " 7 0 1 C2 
    2623 14 -0.29522 5.21147 21.1117 170 " " " " A 2 0 0 "GLY " " CA " " " 6 0 1 C2 
    2624 14 -0.570065 4.57924 19.7231 170 " " " " A 2 0 0 "GLY " " C  " " " 6 0 1 C2 
    2625 23 -0.192339 5.19395 18.6975 170 " " " " A 70 0 0 "GLY " " O  " " " 8 0 1 C2 
    2626 48 1.45687 6.21676 20.6558 170 " " " " A 21 0 0 "GLY " " H  " " " 1 0 1 C2 
    2627 48 -1.25846 5.6123 21.4273 170 " " " " A 21 0 0 "GLY " " HA3" " " 1 0 1 C2 
    2628 48 0.0442735 4.51395 21.8774 170 " " " " A 21 0 0 "GLY " " HA2" " " 1 0 1 C2 
    2629 40 -1.27187 3.45949 19.6989 171 " " " " A 43 0 0 "LEU " " N  " " " 7 0 1 C2 
    2630 14 -1.66282 2.80973 18.4659 171 " " " " A 2 0 0 "LEU " " CA " " " 6 0 1 C2 
    2631 14 -2.65834 3.59152 17.5268 171 " " " " A 2 0 0 "LEU " " C  " " " 6 0 1 C2 
    2632 23 -2.32496 3.57032 16.3375 171 " " " " A 70 0 0 "LEU " " O  " " " 8 0 1 C2 
    2633 14 -2.30952 1.40286 18.7445 171 " " " " A 2 0 0 "LEU " " CB " " " 6 0 1 C2 
    2634 14 -1.35254 0.224823 19.0718 171 " " " " A 2 0 0 "LEU " " CG " " " 6 0 1 C2 
    2635 14 -0.93555 0.0769234 20.5337 171 " " " " A 2 0 0 "LEU " " CD1" " " 6 0 1 C2 
    2636 14 -1.83871 -1.14298 18.5651 171 " " " " A 2 0 0 "LEU " " CD2" " " 6 0 1 C2 
    2637 48 -1.64851 3.07602 20.554 171 " " " " A 21 0 0 "LEU " " H  " " " 1 0 1 C2 
    2638 48 -0.728916 2.59609 17.9461 171 " " " " A 21 0 0 "LEU " " HA " " " 1 0 1 C2 
    2639 48 -2.9451 1.08478 17.9181 171 " " " " A 21 0 0 "LEU " " HB3" " " 1 0 1 C2 
    2640 48 -2.89869 1.49419 19.657 171 " " " " A 21 0 0 "LEU " " HB2" " " 1 0 1 C2 
    2641 48 -0.457349 0.550783 18.5422 171 " " " " A 21 0 0 "LEU " " HG " " " 1 0 1 C2 
    2642 48 -1.85042 -0.0734882 21.1068 171 " " " " A 21 0 0 "LEU " HD11 " " 1 0 1 C2 
    2643 48 -0.214722 -0.718719 20.722 171 " " " " A 21 0 0 "LEU " HD12 " " 1 0 1 C2 
    2644 48 -0.385754 0.917715 20.9567 171 " " " " A 21 0 0 "LEU " HD13 " " 1 0 1 C2 
    2645 48 -2.84619 -1.36146 18.9191 171 " " " " A 21 0 0 "LEU " HD21 " " 1 0 1 C2 
    2646 48 -1.81123 -1.21728 17.478 171 " " " " A 21 0 0 "LEU " HD22 " " 1 0 1 C2 
    2647 48 -1.14719 -1.8726 18.9864 171 " " " " A 21 0 0 "LEU " HD23 " " 1 0 1 C2 
    2648 40 -3.66474 4.27705 18.0393 172 " " " " A 43 0 0 "ASN " " N  " " " 7 0 1 C2 
    2649 14 -4.7338 4.961 17.1684 172 " " " " A 2 0 0 "ASN " " CA " " " 6 0 1 C2 
    2650 14 -4.01133 6.13161 16.4424 172 " " " " A 2 0 0 "ASN " " C  " " " 6 0 1 C2 
    2651 23 -4.00594 6.1198 15.2044 172 " " " " A 70 0 0 "ASN " " O  " " " 8 0 1 C2 
    2652 14 -5.9782 5.42359 17.9749 172 " " " " A 2 0 0 "ASN " " CB " " " 6 0 1 C2 
    2653 14 -6.82021 4.16474 18.2724 172 " " " " A 2 0 0 "ASN " " CG " " " 6 0 1 C2 
    2654 23 -7.55955 3.65463 17.4179 172 " " " " A 70 0 0 "ASN " " OD1" " " 8 0 1 C2 
    2655 40 -6.60531 3.60207 19.4437 172 " " " " A 43 0 0 "ASN " " ND2" " " 7 0 1 C2 
    2656 48 -3.92431 4.24649 19.0149 172 " " " " A 21 0 0 "ASN " " H  " " " 1 0 1 C2 
    2657 48 -4.95863 4.27455 16.3521 172 " " " " A 21 0 0 "ASN " " HA " " " 1 0 1 C2 
    2658 48 -6.58581 6.20509 17.5186 172 " " " " A 21 0 0 "ASN " " HB3" " " 1 0 1 C2 
    2659 48 -5.67709 5.94139 18.8855 172 " " " " A 21 0 0 "ASN " " HB2" " " 1 0 1 C2 
    2660 48 -7.02086 2.71517 19.6903 172 " " " " A 21 0 0 "ASN " HD22 " " 1 0 1 C2 
    2661 48 -6.05921 4.10455 20.1288 172 " " " " A 21 0 0 "ASN " HD21 " " 1 0 1 C2 
    2662 40 -3.31633 7.04163 17.1309 173 " " " " A 43 0 0 "PRO " " N  " " " 7 0 1 C2 
    2663 14 -2.59988 8.09925 16.434 173 " " " " A 2 0 0 "PRO " " CA " " " 6 0 1 C2 
    2664 14 -1.40097 7.64903 15.6221 173 " " " " A 2 0 0 "PRO " " C  " " " 6 0 1 C2 
    2665 23 -1.15972 8.25873 14.6269 173 " " " " A 70 0 0 "PRO " " O  " " " 8 0 1 C2 
    2666 14 -2.19242 9.12827 17.5273 173 " " " " A 2 0 0 "PRO " " CB " " " 6 0 1 C2 
    2667 14 -2.11188 8.32943 18.8072 173 " " " " A 2 0 0 "PRO " " CG " " " 6 0 1 C2 
    2668 14 -3.09806 7.166 18.5964 173 " " " " A 2 0 0 "PRO " " CD " " " 6 0 1 C2 
    2669 48 -3.26525 8.74096 15.8564 173 " " " " A 21 0 0 "PRO " " HA " " " 1 0 1 C2 
    2670 48 -2.93701 9.92351 17.5628 173 " " " " A 21 0 0 "PRO " " HB3" " " 1 0 1 C2 
    2671 48 -1.23818 9.56848 17.2379 173 " " " " A 21 0 0 "PRO " " HB2" " " 1 0 1 C2 
    2672 48 -2.3816 8.72291 19.7872 173 " " " " A 21 0 0 "PRO " " HG3" " " 1 0 1 C2 
    2673 48 -1.16212 7.80373 18.9057 173 " " " " A 21 0 0 "PRO " " HG2" " " 1 0 1 C2 
    2674 48 -2.73857 6.2334 19.0313 173 " " " " A 21 0 0 "PRO " " HD2" " " 1 0 1 C2 
    2675 48 -3.98695 7.55079 19.0964 173 " " " " A 21 0 0 "PRO " " HD3" " " 1 0 1 C2 
    2676 40 -0.640637 6.61213 16.0216 174 " " " " A 43 0 0 "LEU " " N  " " " 7 0 1 C2 
    2677 14 0.367625 6.06015 15.2148 174 " " " " A 2 0 0 "LEU " " CA " " " 6 0 1 C2 
    2678 14 -0.160457 5.40972 13.8866 174 " " " " A 2 0 0 "LEU " " C  " " " 6 0 1 C2 
    2679 23 0.395741 5.69889 12.8127 174 " " " " A 70 0 0 "LEU " " O  " " " 8 0 1 C2 
    2680 14 1.20137 5.15457 16.0833 174 " " " " A 2 0 0 "LEU " " CB " " " 6 0 1 C2 
    2681 14 2.43869 4.46777 15.3513 174 " " " " A 2 0 0 "LEU " " CG " " " 6 0 1 C2 
    2682 14 3.38586 5.50359 14.7206 174 " " " " A 2 0 0 "LEU " " CD1" " " 6 0 1 C2 
    2683 14 3.20168 3.44637 16.1716 174 " " " " A 2 0 0 "LEU " " CD2" " " 6 0 1 C2 
    2684 48 -0.765563 6.19218 16.9316 174 " " " " A 21 0 0 "LEU " " H  " " " 1 0 1 C2 
    2685 48 0.977541 6.90527 14.8956 174 " " " " A 21 0 0 "LEU " " HA " " " 1 0 1 C2 
    2686 48 0.518192 4.39682 16.4669 174 " " " " A 21 0 0 "LEU " " HB3" " " 1 0 1 C2 
    2687 48 1.73883 5.52884 16.9546 174 " " " " A 21 0 0 "LEU " " HB2" " " 1 0 1 C2 
    2688 48 2.09353 3.95567 14.4531 174 " " " " A 21 0 0 "LEU " " HG " " " 1 0 1 C2 
    2689 48 4.15244 5.05589 14.0881 174 " " " " A 21 0 0 "LEU " HD11 " " 1 0 1 C2 
    2690 48 2.85011 6.28914 14.1876 174 " " " " A 21 0 0 "LEU " HD12 " " 1 0 1 C2 
    2691 48 3.99053 5.86219 15.5535 174 " " " " A 21 0 0 "LEU " HD13 " " 1 0 1 C2 
    2692 48 3.76089 3.73771 17.0607 174 " " " " A 21 0 0 "LEU " HD21 " " 1 0 1 C2 
    2693 48 2.48031 2.71281 16.5316 174 " " " " A 21 0 0 "LEU " HD22 " " 1 0 1 C2 
    2694 48 3.84116 2.91599 15.466 174 " " " " A 21 0 0 "LEU " HD23 " " 1 0 1 C2 
    2695 40 -1.26083 4.65349 13.884 175 " " " " A 43 0 0 "ALA " " N  " " " 7 0 1 C2 
    2696 14 -1.84755 4.04358 12.7095 175 " " " " A 2 0 0 "ALA " " CA " " " 6 0 1 C2 
    2697 14 -2.53932 5.02177 11.7371 175 " " " " A 2 0 0 "ALA " " C  " " " 6 0 1 C2 
    2698 23 -2.93995 4.63649 10.6047 175 " " " " A 70 0 0 "ALA " " O  " " " 8 0 1 C2 
    2699 14 -2.84017 2.91655 13.1475 175 " " " " A 2 0 0 "ALA " " CB " " " 6 0 1 C2 
    2700 48 -1.68641 4.44979 14.777 175 " " " " A 21 0 0 "ALA " " H  " " " 1 0 1 C2 
    2701 48 -1.13471 3.47914 12.1083 175 " " " " A 21 0 0 "ALA " " HA " " " 1 0 1 C2 
    2702 48 -2.38148 2.2574 13.8846 175 " " " " A 21 0 0 "ALA " " HB1" " " 1 0 1 C2 
    2703 48 -3.72693 3.26346 13.678 175 " " " " A 21 0 0 "ALA " " HB2" " " 1 0 1 C2 
    2704 48 -3.16944 2.33928 12.2836 175 " " " " A 21 0 0 "ALA " " HB3" " " 1 0 1 C2 
    2705 40 -2.71303 6.28115 12.2033 176 " " " " A 43 0 0 "SER " " N  " " " 7 0 1 C2 
    2706 14 -3.26855 7.40671 11.5375 176 " " " " A 2 0 0 "SER " " CA " " " 6 0 1 C2 
    2707 14 -2.21381 8.33794 10.8512 176 " " " " A 2 0 0 "SER " " C  " " " 6 0 1 C2 
    2708 23 -2.45847 8.92632 9.74714 176 " " " " A 70 0 0 "SER " " O  " " " 8 0 1 C2 
    2709 14 -4.03392 8.31482 12.5447 176 " " " " A 2 0 0 "SER " " CB " " " 6 0 1 C2 
    2710 23 -5.16246 7.54121 13.1203 176 " " " " A 70 0 0 "SER " " OG " " " 8 0 1 C2 
    2711 48 -2.41855 6.32331 13.1685 176 " " " " A 21 0 0 "SER " " H  " " " 1 0 1 C2 
    2712 48 -3.95766 7.0893 10.7549 176 " " " " A 21 0 0 "SER " " HA " " " 1 0 1 C2 
    2713 48 -4.40337 9.20256 12.0314 176 " " " " A 21 0 0 "SER " " HB3" " " 1 0 1 C2 
    2714 48 -3.40962 8.60491 13.3898 176 " " " " A 21 0 0 "SER " " HB2" " " 1 0 1 C2 
    2715 48 -4.69852 6.97711 13.7199 176 " " " " A 21 0 0 "SER " " HG " " " 1 0 1 C2 
    2716 40 -0.931073 8.27329 11.3295 177 " " " " A 43 0 0 "GLU " " N  " " " 7 0 1 C2 
    2717 14 0.279875 8.81062 10.7647 177 " " " " A 2 0 0 "GLU " " CA " " " 6 0 1 C2 
    2718 14 0.921072 7.81386 9.81779 177 " " " " A 2 0 0 "GLU " " C  " " " 6 0 1 C2 
    2719 23 1.32565 8.20691 8.72651 177 " " " " A 70 0 0 "GLU " " O  " " " 8 0 1 C2 
    2720 14 1.22393 9.08159 11.9623 177 " " " " A 2 0 0 "GLU " " CB " " " 6 0 1 C2 
    2721 14 2.55444 9.81888 11.5192 177 " " " " A 2 0 0 "GLU " " CG " " " 6 0 1 C2 
    2722 14 2.42281 11.3401 11.419 177 " " " " A 2 0 0 "GLU " " CD " " " 6 0 1 C2 
    2723 23 1.30666 11.8738 11.2953 177 " " " " A 70 0 0 "GLU " " OE1" " " 8 0 1 C2 
    2724 23 3.45665 12.0307 11.4561 177 " " " " A 70 0 0 "GLU " " OE2" " " 8 0 1 C2 
    2725 48 -0.750413 7.7163 12.1524 177 " " " " A 21 0 0 "GLU " " H  " " " 1 0 1 C2 
    2726 48 0.207378 9.8328 10.3932 177 " " " " A 21 0 0 "GLU " " HA " " " 1 0 1 C2 
    2727 48 1.53778 8.17605 12.4816 177 " " " " A 21 0 0 "GLU " " HB3" " " 1 0 1 C2 
    2728 48 0.660006 9.67815 12.6794 177 " " " " A 21 0 0 "GLU " " HB2" " " 1 0 1 C2 
    2729 48 3.0431 9.34324 10.6689 177 " " " " A 21 0 0 "GLU " " HG3" " " 1 0 1 C2 
    2730 48 3.26864 9.66688 12.3285 177 " " " " A 21 0 0 "GLU " " HG2" " " 1 0 1 C2 
    2731 40 0.81369 6.54631 10.1275 178 " " " " A 43 0 0 "LEU " " N  " " " 7 0 1 C2 
    2732 14 1.18331 5.40297 9.26014 178 " " " " A 2 0 0 "LEU " " CA " " " 6 0 1 C2 
    2733 14 0.111987 5.23159 8.11917 178 " " " " A 2 0 0 "LEU " " C  " " " 6 0 1 C2 
    2734 23 0.246946 4.34312 7.3041 178 " " " " A 70 0 0 "LEU " " O  " " " 8 0 1 C2 
    2735 14 1.40842 4.0648 10.03 178 " " " " A 2 0 0 "LEU " " CB " " " 6 0 1 C2 
    2736 14 2.62529 4.12203 11.0466 178 " " " " A 2 0 0 "LEU " " CG " " " 6 0 1 C2 
    2737 14 2.65333 2.81367 11.9547 178 " " " " A 2 0 0 "LEU " " CD1" " " 6 0 1 C2 
    2738 14 3.96205 4.1741 10.3369 178 " " " " A 2 0 0 "LEU " " CD2" " " 6 0 1 C2 
    2739 48 0.495853 6.36473 11.0688 178 " " " " A 21 0 0 "LEU " " H  " " " 1 0 1 C2 
    2740 48 2.18726 5.65694 8.92003 178 " " " " A 21 0 0 "LEU " " HA " " " 1 0 1 C2 
    2741 48 1.66501 3.29439 9.30285 178 " " " " A 21 0 0 "LEU " " HB3" " " 1 0 1 C2 
    2742 48 0.465931 3.78312 10.4995 178 " " " " A 21 0 0 "LEU " " HB2" " " 1 0 1 C2 
    2743 48 2.5761 5.02625 11.6533 178 " " " " A 21 0 0 "LEU " " HG " " " 1 0 1 C2 
    2744 48 3.43664 2.75071 12.71 178 " " " " A 21 0 0 "LEU " HD11 " " 1 0 1 C2 
    2745 48 1.70471 2.86555 12.489 178 " " " " A 21 0 0 "LEU " HD12 " " 1 0 1 C2 
    2746 48 2.66434 1.88606 11.3824 178 " " " " A 21 0 0 "LEU " HD13 " " 1 0 1 C2 
    2747 48 3.9268 5.01972 9.64999 178 " " " " A 21 0 0 "LEU " HD21 " " 1 0 1 C2 
    2748 48 4.84156 4.29798 10.9687 178 " " " " A 21 0 0 "LEU " HD22 " " 1 0 1 C2 
    2749 48 4.07041 3.20873 9.84248 178 " " " " A 21 0 0 "LEU " HD23 " " 1 0 1 C2 
    2750 40 -0.847045 6.10483 8.00862 179 " " " " A 43 0 0 "THR " " N  " " " 7 0 1 C2 
    2751 14 -1.75797 6.20421 6.85721 179 " " " " A 2 0 0 "THR " " CA " " " 6 0 1 C2 
    2752 14 -1.8255 7.70018 6.30499 179 " " " " A 2 0 0 "THR " " C  " " " 6 0 1 C2 
    2753 23 -2.04829 7.93249 5.12121 179 " " " " A 70 0 0 "THR " " O  " " " 8 0 1 C2 
    2754 14 -3.08089 5.58411 7.25361 179 " " " " A 2 0 0 "THR " " CB " " " 6 0 1 C2 
    2755 23 -3.61964 6.09865 8.35792 179 " " " " A 70 0 0 "THR " " OG1" " " 8 0 1 C2 
    2756 14 -3.16034 4.07006 7.31207 179 " " " " A 2 0 0 "THR " " CG2" " " 6 0 1 C2 
    2757 48 -0.970234 6.69886 8.81612 179 " " " " A 21 0 0 "THR " " H  " " " 1 0 1 C2 
    2758 48 -1.43407 5.60871 6.00364 179 " " " " A 21 0 0 "THR " " HA " " " 1 0 1 C2 
    2759 48 -3.80122 5.73457 6.44951 179 " " " " A 21 0 0 "THR " " HB " " " 1 0 1 C2 
    2760 48 -3.34921 5.5249 9.05842 179 " " " " A 21 0 0 "THR " " HG1" " " 1 0 1 C2 
    2761 48 -4.16993 3.79448 7.61682 179 " " " " A 21 0 0 "THR " HG21 " " 1 0 1 C2 
    2762 48 -3.03892 3.72115 6.28658 179 " " " " A 21 0 0 "THR " HG22 " " 1 0 1 C2 
    2763 48 -2.28854 3.72812 7.86987 179 " " " " A 21 0 0 "THR " HG23 " " 1 0 1 C2 
    2764 40 -1.70633 8.67762 7.16744 180 " " " " A 43 0 0 "GLY " " N  " " " 7 0 1 C2 
    2765 14 -1.67786 10.1163 6.82561 180 " " " " A 2 0 0 "GLY " " CA " " " 6 0 1 C2 
    2766 14 -0.536544 10.6602 5.96524 180 " " " " A 2 0 0 "GLY " " C  " " " 6 0 1 C2 
    2767 23 -0.793161 11.5748 5.1606 180 " " " " A 70 0 0 "GLY " " O  " " " 8 0 1 C2 
    2768 48 -1.9483 8.48378 8.12867 180 " " " " A 21 0 0 "GLY " " H  " " " 1 0 1 C2 
    2769 48 -1.76101 10.7532 7.70623 180 " " " " A 21 0 0 "GLY " " HA3" " " 1 0 1 C2 
    2770 48 -2.59329 10.3251 6.27199 180 " " " " A 21 0 0 "GLY " " HA2" " " 1 0 1 C2 
    2771 40 0.630733 10.0481 6.06903 181 " " " " A 43 0 0 "THR " " N  " " " 7 0 1 C2 
    2772 14 1.84632 10.3583 5.37974 181 " " " " A 2 0 0 "THR " " CA " " " 6 0 1 C2 
    2773 14 1.82759 9.66581 4.05391 181 " " " " A 2 0 0 "THR " " C  " " " 6 0 1 C2 
    2774 23 2.63734 10.0162 3.18571 181 " " " " A 70 0 0 "THR " " O  " " " 8 0 1 C2 
    2775 14 3.04386 9.84838 6.20662 181 " " " " A 2 0 0 "THR " " CB " " " 6 0 1 C2 
    2776 23 2.95408 8.46603 6.41539 181 " " " " A 70 0 0 "THR " " OG1" " " 8 0 1 C2 
    2777 14 3.31307 10.5117 7.61229 181 " " " " A 2 0 0 "THR " " CG2" " " 6 0 1 C2 
    2778 48 0.68141 9.28975 6.7342 181 " " " " A 21 0 0 "THR " " H  " " " 1 0 1 C2 
    2779 48 1.79021 11.4192 5.13571 181 " " " " A 21 0 0 "THR " " HA " " " 1 0 1 C2 
    2780 48 4.00309 10.107 5.75822 181 " " " " A 21 0 0 "THR " " HB " " " 1 0 1 C2 
    2781 48 2.45196 8.25838 7.18855 181 " " " " A 21 0 0 "THR " " HG1" " " 1 0 1 C2 
    2782 48 4.07271 9.94894 8.15482 181 " " " " A 21 0 0 "THR " HG21 " " 1 0 1 C2 
    2783 48 3.52084 11.5593 7.39457 181 " " " " A 21 0 0 "THR " HG22 " " 1 0 1 C2 
    2784 48 2.45501 10.6358 8.27292 181 " " " " A 21 0 0 "THR " HG23 " " 1 0 1 C2 
    2785 40 0.880392 8.75814 3.79658 182 " " " " A 43 0 0 "ILE " " N  " " " 7 0 1 C2 
    2786 14 0.586559 8.20244 2.4687 182 " " " " A 2 0 0 "ILE " " CA " " " 6 0 1 C2 
    2787 14 -0.197482 9.26408 1.72312 182 " " " " A 2 0 0 "ILE " " C  " " " 6 0 1 C2 
    2788 23 -0.127707 9.3428 0.48998 182 " " " " A 70 0 0 "ILE " " O  " " " 8 0 1 C2 
    2789 14 -0.150228 6.8625 2.49582 182 " " " " A 2 0 0 "ILE " " CB " " " 6 0 1 C2 
    2790 14 0.336066 5.90468 3.63204 182 " " " " A 2 0 0 "ILE " " CG1" " " 6 0 1 C2 
    2791 14 -0.101858 6.20452 1.10919 182 " " " " A 2 0 0 "ILE " " CG2" " " 6 0 1 C2 
    2792 14 -0.359803 4.5593 3.74796 182 " " " " A 2 0 0 "ILE " " CD1" " " 6 0 1 C2 
    2793 48 0.153024 8.57427 4.47276 182 " " " " A 21 0 0 "ILE " " H  " " " 1 0 1 C2 
    2794 48 1.55179 8.02029 1.99619 182 " " " " A 21 0 0 "ILE " " HA " " " 1 0 1 C2 
    2795 48 -1.19568 7.10531 2.68604 182 " " " " A 21 0 0 "ILE " " HB " " " 1 0 1 C2 
    2796 48 0.182763 6.42362 4.57824 182 " " " " A 21 0 0 "ILE " HG13 " " 1 0 1 C2 
    2797 48 1.38738 5.74161 3.39485 182 " " " " A 21 0 0 "ILE " HG12 " " 1 0 1 C2 
    2798 48 -0.643927 6.72872 0.322118 182 " " " " A 21 0 0 "ILE " HG21 " " 1 0 1 C2 
    2799 48 0.907118 5.97771 0.764772 182 " " " " A 21 0 0 "ILE " HG22 " " 1 0 1 C2 
    2800 48 -0.56455 5.21764 1.10085 182 " " " " A 21 0 0 "ILE " HG23 " " 1 0 1 C2 
    2801 48 -1.44788 4.59286 3.69253 182 " " " " A 21 0 0 "ILE " HD11 " " 1 0 1 C2 
    2802 48 -0.0106252 3.98898 2.8872 182 " " " " A 21 0 0 "ILE " HD12 " " 1 0 1 C2 
    2803 48 -0.0522283 4.08616 4.68051 182 " " " " A 21 0 0 "ILE " HD13 " " 1 0 1 C2 
    2804 40 -1.1318 10.01 2.38282 183 " " " " A 43 0 0 "GLY " " N  " " " 7 0 1 C2 
    2805 14 -2.11343 10.878 1.77594 183 " " " " A 2 0 0 "GLY " " CA " " " 6 0 1 C2 
    2806 14 -1.7173 12.3751 1.70154 183 " " " " A 2 0 0 "GLY " " C  " " " 6 0 1 C2 
    2807 23 -2.49222 13.073 1.05361 183 " " " " A 70 0 0 "GLY " " O  " " " 8 0 1 C2 
    2808 48 -1.1551 9.83904 3.37798 183 " " " " A 21 0 0 "GLY " " H  " " " 1 0 1 C2 
    2809 48 -3.08496 10.9314 2.26723 183 " " " " A 21 0 0 "GLY " " HA3" " " 1 0 1 C2 
    2810 48 -2.25013 10.4152 0.798589 183 " " " " A 21 0 0 "GLY " " HA2" " " 1 0 1 C2 
    2811 40 -0.706782 12.8346 2.4518 184 " " " " A 43 0 0 "GLU " " N  " " " 7 0 1 C2 
    2812 14 -0.527064 14.2863 2.69262 184 " " " " A 2 0 0 "GLU " " CA " " " 6 0 1 C2 
    2813 14 -0.0307878 15.023 1.48322 184 " " " " A 2 0 0 "GLU " " C  " " " 6 0 1 C2 
    2814 23 -0.474762 16.0956 1.19015 184 " " " " A 70 0 0 "GLU " " O  " " " 8 0 1 C2 
    2815 14 0.432277 14.5596 3.7937 184 " " " " A 2 0 0 "GLU " " CB " " " 6 0 1 C2 
    2816 14 0.596359 16.0444 4.15313 184 " " " " A 2 0 0 "GLU " " CG " " " 6 0 1 C2 
    2817 14 -0.6007 16.5632 4.90552 184 " " " " A 2 0 0 "GLU " " CD " " " 6 0 1 C2 
    2818 23 -1.09039 17.667 4.56161 184 " " " " A 70 0 0 "GLU " " OE1" " " 8 0 1 C2 
    2819 23 -1.10618 15.8772 5.8394 184 " " " " A 70 0 0 "GLU " " OE2" " " 8 0 1 C2 
    2820 48 -0.13881 12.0749 2.79887 184 " " " " A 21 0 0 "GLU " " H  " " " 1 0 1 C2 
    2821 48 -1.49635 14.74 2.89943 184 " " " " A 21 0 0 "GLU " " HA " " " 1 0 1 C2 
    2822 48 1.41559 14.2286 3.45955 184 " " " " A 21 0 0 "GLU " " HB3" " " 1 0 1 C2 
    2823 48 0.191451 13.9507 4.66515 184 " " " " A 21 0 0 "GLU " " HB2" " " 1 0 1 C2 
    2824 48 0.962033 16.7478 3.40505 184 " " " " A 21 0 0 "GLU " " HG3" " " 1 0 1 C2 
    2825 48 1.3551 16.0757 4.93508 184 " " " " A 21 0 0 "GLU " " HG2" " " 1 0 1 C2 
    2826 40 0.768141 14.4049 0.630788 185 " " " " A 43 0 0 "ASP " " N  " " " 7 0 1 C2 
    2827 14 1.12889 14.9033 -0.679873 185 " " " " A 2 0 0 "ASP " " CA " " " 6 0 1 C2 
    2828 14 -0.0678032 14.9161 -1.67732 185 " " " " A 2 0 0 "ASP " " C  " " " 6 0 1 C2 
    2829 23 -0.155228 15.8312 -2.48501 185 " " " " A 70 0 0 "ASP " " O  " " " 8 0 1 C2 
    2830 14 2.40898 14.2869 -1.18757 185 " " " " A 2 0 0 "ASP " " CB " " " 6 0 1 C2 
    2831 14 3.63801 14.7046 -0.394488 185 " " " " A 2 0 0 "ASP " " CG " " " 6 0 1 C2 
    2832 23 4.33957 13.7859 0.159704 185 " " " " A 70 0 0 "ASP " " OD1" " " 8 0 1 C2 
    2833 23 3.96407 15.9208 -0.480908 185 " " " " A 70 0 0 "ASP " " OD2" " " 8 0 1 C2 
    2834 48 1.13919 13.4949 0.863725 185 " " " " A 21 0 0 "ASP " " H  " " " 1 0 1 C2 
    2835 48 1.31052 15.9778 -0.655329 185 " " " " A 21 0 0 "ASP " " HA " " " 1 0 1 C2 
    2836 48 2.61261 14.4949 -2.23798 185 " " " " A 21 0 0 "ASP " " HB3" " " 1 0 1 C2 
    2837 48 2.30332 13.2079 -1.07403 185 " " " " A 21 0 0 "ASP " " HB2" " " 1 0 1 C2 
    2838 40 -1.04088 14.0426 -1.47716 186 " " " " A 43 0 0 "GLN " " N  " " " 7 0 1 C2 
    2839 14 -2.26005 13.8567 -2.22258 186 " " " " A 2 0 0 "GLN " " CA " " " 6 0 1 C2 
    2840 14 -3.33563 14.9259 -1.75749 186 " " " " A 2 0 0 "GLN " " C  " " " 6 0 1 C2 
    2841 23 -4.35038 15.2125 -2.45413 186 " " " " A 70 0 0 "GLN " " O  " " " 8 0 1 C2 
    2842 14 -2.78273 12.4315 -2.04984 186 " " " " A 2 0 0 "GLN " " CB " " " 6 0 1 C2 
    2843 14 -1.67421 11.3197 -2.05907 186 " " " " A 2 0 0 "GLN " " CG " " " 6 0 1 C2 
    2844 14 -2.17697 9.8762 -2.36137 186 " " " " A 2 0 0 "GLN " " CD " " " 6 0 1 C2 
    2845 23 -3.03621 9.67321 -3.2356 186 " " " " A 70 0 0 "GLN " " OE1" " " 8 0 1 C2 
    2846 40 -1.69914 8.83779 -1.71369 186 " " " " A 43 0 0 "GLN " " NE2" " " 7 0 1 C2 
    2847 48 -0.946438 13.5819 -0.583332 186 " " " " A 21 0 0 "GLN " " H  " " " 1 0 1 C2 
    2848 48 -2.0542 14.0871 -3.26789 186 " " " " A 21 0 0 "GLN " " HA " " " 1 0 1 C2 
    2849 48 -3.50734 12.3153 -2.85578 186 " " " " A 21 0 0 "GLN " " HB3" " " 1 0 1 C2 
    2850 48 -3.45118 12.3102 -1.19746 186 " " " " A 21 0 0 "GLN " " HB2" " " 1 0 1 C2 
    2851 48 -1.28079 11.2512 -1.04486 186 " " " " A 21 0 0 "GLN " " HG3" " " 1 0 1 C2 
    2852 48 -0.994858 11.5176 -2.88818 186 " " " " A 21 0 0 "GLN " " HG2" " " 1 0 1 C2 
    2853 48 -2.14364 7.96045 -1.94345 186 " " " " A 21 0 0 "GLN " HE22 " " 1 0 1 C2 
    2854 48 -0.957547 9.07447 -1.07016 186 " " " " A 21 0 0 "GLN " HE21 " " 1 0 1 C2 
    2855 40 -3.13731 15.5147 -0.598187 187 " " " " A 43 0 0 "LYS " " N  " " " 7 0 1 C2 
    2856 14 -3.81452 16.6474 -0.0464672 187 " " " " A 2 0 0 "LYS " " CA " " " 6 0 1 C2 
    2857 14 -3.23087 18.0011 -0.611363 187 " " " " A 2 0 0 "LYS " " C  " " " 6 0 1 C2 
    2858 23 -4.00165 18.9671 -0.612362 187 " " " " A 70 0 0 "LYS " " O  " " " 8 0 1 C2 
    2859 14 -3.66138 16.6234 1.51001 187 " " " " A 2 0 0 "LYS " " CB " " " 6 0 1 C2 
    2860 14 -4.62001 17.603 2.20936 187 " " " " A 2 0 0 "LYS " " CG " " " 6 0 1 C2 
    2861 14 -4.26139 17.8216 3.61274 187 " " " " A 2 0 0 "LYS " " CD " " " 6 0 1 C2 
    2862 14 -4.14451 16.6032 4.50561 187 " " " " A 2 0 0 "LYS " " CE " " " 6 0 1 C2 
    2863 40 -3.73427 17.0678 5.82316 187 " " " " A 43 0 0 "LYS " " NZ " " " 7 0 1 C2 
    2864 48 -2.45736 15.0111 -0.0467114 187 " " " " A 21 0 0 "LYS " " H  " " " 1 0 1 C2 
    2865 48 -4.88311 16.6124 -0.258582 187 " " " " A 21 0 0 "LYS " " HA " " " 1 0 1 C2 
    2866 48 -2.64087 16.7704 1.86365 187 " " " " A 21 0 0 "LYS " " HB3" " " 1 0 1 C2 
    2867 48 -3.82757 15.5837 1.79201 187 " " " " A 21 0 0 "LYS " " HB2" " " 1 0 1 C2 
    2868 48 -5.60027 17.1787 1.99217 187 " " " " A 21 0 0 "LYS " " HG3" " " 1 0 1 C2 
    2869 48 -4.6778 18.5568 1.68495 187 " " " " A 21 0 0 "LYS " " HG2" " " 1 0 1 C2 
    2870 48 -5.05789 18.4635 3.9891 187 " " " " A 21 0 0 "LYS " " HD3" " " 1 0 1 C2 
    2871 48 -3.38676 18.4672 3.69205 187 " " " " A 21 0 0 "LYS " " HD2" " " 1 0 1 C2 
    2872 48 -3.49668 15.8929 3.99185 187 " " " " A 21 0 0 "LYS " " HE3" " " 1 0 1 C2 
    2873 48 -5.08341 16.0896 4.71241 187 " " " " A 21 0 0 "LYS " " HE2" " " 1 0 1 C2 
    2874 48 -4.39238 17.7824 6.09956 187 " " " " A 21 0 0 "LYS " " HZ1" " " 1 0 1 C2 
    2875 48 -3.68229 16.432 6.60616 187 " " " " A 21 0 0 "LYS " " HZ2" " " 1 0 1 C2 
    2876 48 -2.74124 17.2384 5.753 187 " " " " A 21 0 0 "LYS " " HZ3" " " 1 0 1 C2 
    2877 40 -2.02665 17.9929 -1.19231 188 " " " " A 43 0 0 "ARG " " N  " " " 7 0 1 C2 
    2878 14 -1.44853 19.098 -1.94954 188 " " " " A 2 0 0 "ARG " " CA " " " 6 0 1 C2 
    2879 14 -1.281 18.6254 -3.3948 188 " " " " A 2 0 0 "ARG " " C  " " " 6 0 1 C2 
    2880 23 -0.191524 18.7571 -3.9224 188 " " " " A 70 0 0 "ARG " " O  " " " 8 0 1 C2 
    2881 14 -0.108235 19.7029 -1.26164 188 " " " " A 2 0 0 "ARG " " CB " " " 6 0 1 C2 
    2882 14 1.05925 18.7739 -1.20517 188 " " " " A 2 0 0 "ARG " " CG " " " 6 0 1 C2 
    2883 14 2.29334 19.2265 -0.447398 188 " " " " A 2 0 0 "ARG " " CD " " " 6 0 1 C2 
    2884 40 3.50063 18.4798 -0.897955 188 " " " " A 43 0 0 "ARG " " NE " " " 7 0 1 C2 
    2885 14 4.74559 18.9624 -0.728732 188 " " " " A 2 0 0 "ARG " " CZ " " " 6 0 1 C2 
    2886 40 5.79549 18.2047 -0.999403 188 " " " " A 43 0 0 "ARG " " NH1" " " 7 0 1 C2 
    2887 40 4.90607 20.0979 -0.0888161 188 " " " " A 43 0 0 "ARG " " NH2" " " 7 0 1 C2 
    2888 48 -1.50799 17.1561 -0.966557 188 " " " " A 21 0 0 "ARG " " H  " " " 1 0 1 C2 
    2889 48 -2.27031 19.8115 -1.88874 188 " " " " A 21 0 0 "ARG " " HA " " " 1 0 1 C2 
    2890 48 -0.308803 20.0172 -0.237397 188 " " " " A 21 0 0 "ARG " " HB3" " " 1 0 1 C2 
    2891 48 0.116015 20.5863 -1.85956 188 " " " " A 21 0 0 "ARG " " HB2" " " 1 0 1 C2 
    2892 48 1.42198 18.4753 -2.18872 188 " " " " A 21 0 0 "ARG " " HG3" " " 1 0 1 C2 
    2893 48 0.607508 17.8678 -0.801358 188 " " " " A 21 0 0 "ARG " " HG2" " " 1 0 1 C2 
    2894 48 2.19525 19.0597 0.625291 188 " " " " A 21 0 0 "ARG " " HD3" " " 1 0 1 C2 
    2895 48 2.40011 20.2851 -0.684159 188 " " " " A 21 0 0 "ARG " " HD2" " " 1 0 1 C2 
    2896 48 3.52337 17.4722 -0.963782 188 " " " " A 21 0 0 "ARG " " HE " " " 1 0 1 C2 
    2897 48 6.70802 18.6128 -0.855195 188 " " " " A 21 0 0 "ARG " HH12 " " 1 0 1 C2 
    2898 48 5.92329 17.2623 -1.33942 188 " " " " A 21 0 0 "ARG " HH11 " " 1 0 1 C2 
    2899 48 5.77445 20.6018 0.0208603 188 " " " " A 21 0 0 "ARG " HH22 " " 1 0 1 C2 
    2900 48 4.11591 20.5266 0.371511 188 " " " " A 21 0 0 "ARG " HH21 " " 1 0 1 C2 
    2901 40 -2.26135 18.0955 -4.07651 189 " " " " A 43 0 0 "ALA " " N  " " " 7 0 1 C2 
    2902 14 -2.32023 17.5758 -5.40288 189 " " " " A 2 0 0 "ALA " " CA " " " 6 0 1 C2 
    2903 14 -2.3293 18.7068 -6.42074 189 " " " " A 2 0 0 "ALA " " C  " " " 6 0 1 C2 
    2904 23 -1.95763 18.4332 -7.59242 189 " " " " A 70 0 0 "ALA " " O  " " " 8 0 1 C2 
    2905 14 -3.49886 16.6411 -5.68055 189 " " " " A 2 0 0 "ALA " " CB " " " 6 0 1 C2 
    2906 48 -3.16006 18.1747 -3.62247 189 " " " " A 21 0 0 "ALA " " H  " " " 1 0 1 C2 
    2907 48 -1.46659 16.9155 -5.55581 189 " " " " A 21 0 0 "ALA " " HA " " " 1 0 1 C2 
    2908 48 -4.47434 17.1231 -5.74591 189 " " " " A 21 0 0 "ALA " " HB1" " " 1 0 1 C2 
    2909 48 -3.34116 15.9522 -6.51037 189 " " " " A 21 0 0 "ALA " " HB2" " " 1 0 1 C2 
    2910 48 -3.66581 15.9991 -4.81568 189 " " " " A 21 0 0 "ALA " " HB3" " " 1 0 1 C2 
    2911 40 -2.63382 19.951 -6.0176 190 " " " " A 43 0 0 "GLU " " N  " " " 7 0 1 C2 
    2912 14 -2.43197 21.112 -6.90327 190 " " " " A 2 0 0 "GLU " " CA " " " 6 0 1 C2 
    2913 14 -0.914592 21.5026 -7.04003 190 " " " " A 2 0 0 "GLU " " C  " " " 6 0 1 C2 
    2914 23 -0.611404 22.408 -7.76708 190 " " " " A 70 0 0 "GLU " " O  " " " 8 0 1 C2 
    2915 14 -3.29321 22.2547 -6.29994 190 " " " " A 2 0 0 "GLU " " CB " " " 6 0 1 C2 
    2916 14 -4.68251 22.0362 -5.78954 190 " " " " A 2 0 0 "GLU " " CG " " " 6 0 1 C2 
    2917 14 -4.964 21.4734 -4.39351 190 " " " " A 2 0 0 "GLU " " CD " " " 6 0 1 C2 
    2918 23 -4.08642 20.7273 -3.9104 190 " " " " A 70 0 0 "GLU " " OE1" " " 8 0 1 C2 
    2919 23 -6.04021 21.6398 -3.82232 190 " " " " A 70 0 0 "GLU " " OE2" " " 8 0 1 C2 
    2920 48 -3.10097 20.1426 -5.14286 190 " " " " A 21 0 0 "GLU " " H  " " " 1 0 1 C2 
    2921 48 -2.96027 21.0309 -7.85322 190 " " " " A 21 0 0 "GLU " " HA " " " 1 0 1 C2 
    2922 48 -3.43226 23.024 -7.05942 190 " " " " A 21 0 0 "GLU " " HB3" " " 1 0 1 C2 
    2923 48 -2.66383 22.5604 -5.46417 190 " " " " A 21 0 0 "GLU " " HB2" " " 1 0 1 C2 
    2924 48 -5.18863 21.3707 -6.48885 190 " " " " A 21 0 0 "GLU " " HG3" " " 1 0 1 C2 
    2925 48 -5.19185 22.9952 -5.88499 190 " " " " A 21 0 0 "GLU " " HG2" " " 1 0 1 C2 
    2926 40 0.0421478 20.8554 -6.33991 191 " " " " A 43 0 0 "VAL " " N  " " " 7 0 1 C2 
    2927 14 1.4844 21.0719 -6.4798 191 " " " " A 2 0 0 "VAL " " CA " " " 6 0 1 C2 
    2928 14 1.99549 19.684 -6.78358 191 " " " " A 2 0 0 "VAL " " C  " " " 6 0 1 C2 
    2929 23 2.68146 19.5016 -7.73474 191 " " " " A 70 0 0 "VAL " " O  " " " 8 0 1 C2 
    2930 14 2.21762 21.7956 -5.27642 191 " " " " A 2 0 0 "VAL " " CB " " " 6 0 1 C2 
    2931 14 1.60609 23.1168 -4.85437 191 " " " " A 2 0 0 "VAL " " CG1" " " 6 0 1 C2 
    2932 14 2.45047 20.9123 -3.98773 191 " " " " A 2 0 0 "VAL " " CG2" " " 6 0 1 C2 
    2933 48 -0.268114 20.196 -5.64061 191 " " " " A 21 0 0 "VAL " " H  " " " 1 0 1 C2 
    2934 48 1.72881 21.7583 -7.29052 191 " " " " A 21 0 0 "VAL " " HA " " " 1 0 1 C2 
    2935 48 3.20099 22.1385 -5.59819 191 " " " " A 21 0 0 "VAL " " HB " " " 1 0 1 C2 
    2936 48 2.04143 23.4336 -3.90665 191 " " " " A 21 0 0 "VAL " HG11 " " 1 0 1 C2 
    2937 48 1.6453 23.9706 -5.53073 191 " " " " A 21 0 0 "VAL " HG12 " " 1 0 1 C2 
    2938 48 0.548987 23.1282 -4.58883 191 " " " " A 21 0 0 "VAL " HG13 " " 1 0 1 C2 
    2939 48 2.8136 21.4333 -3.10183 191 " " " " A 21 0 0 "VAL " HG21 " " 1 0 1 C2 
    2940 48 1.49616 20.4831 -3.68249 191 " " " " A 21 0 0 "VAL " HG22 " " 1 0 1 C2 
    2941 48 3.08155 20.0348 -4.12862 191 " " " " A 21 0 0 "VAL " HG23 " " 1 0 1 C2 
    2942 40 1.62671 18.5712 -6.04121 192 " " " " A 43 0 0 "ALA " " N  " " " 7 0 1 C2 
    2943 14 2.33624 17.2975 -6.22952 192 " " " " A 2 0 0 "ALA " " CA " " " 6 0 1 C2 
    2944 14 1.60769 16.3312 -7.21473 192 " " " " A 2 0 0 "ALA " " C  " " " 6 0 1 C2 
    2945 23 1.70737 15.1336 -7.15669 192 " " " " A 70 0 0 "ALA " " O  " " " 8 0 1 C2 
    2946 14 2.43246 16.5542 -4.8899 192 " " " " A 2 0 0 "ALA " " CB " " " 6 0 1 C2 
    2947 48 1.03988 18.6988 -5.22916 192 " " " " A 21 0 0 "ALA " " H  " " " 1 0 1 C2 
    2948 48 3.30343 17.4796 -6.69801 192 " " " " A 21 0 0 "ALA " " HA " " " 1 0 1 C2 
    2949 48 3.01011 17.1074 -4.14929 192 " " " " A 21 0 0 "ALA " " HB1" " " 1 0 1 C2 
    2950 48 1.49024 16.3695 -4.37394 192 " " " " A 21 0 0 "ALA " " HB2" " " 1 0 1 C2 
    2951 48 2.87101 15.5743 -5.0784 192 " " " " A 21 0 0 "ALA " " HB3" " " 1 0 1 C2 
    2952 40 0.751852 16.8823 -8.10025 193 " " " " A 43 0 0 "ALA " " N  " " " 7 0 1 C2 
    2953 14 0.219402 16.1846 -9.19133 193 " " " " A 2 0 0 "ALA " " CA " " " 6 0 1 C2 
    2954 14 -0.165625 16.9534 -10.4183 193 " " " " A 2 0 0 "ALA " " C  " " " 6 0 1 C2 
    2955 23 0.545824 16.8366 -11.4165 193 " " " " A 70 0 0 "ALA " " O  " " " 8 0 1 C2 
    2956 14 -0.906125 15.1935 -8.65896 193 " " " " A 2 0 0 "ALA " " CB " " " 6 0 1 C2 
    2957 48 0.661097 17.8832 -8.00058 193 " " " " A 21 0 0 "ALA " " H  " " " 1 0 1 C2 
    2958 48 1.03379 15.5382 -9.51849 193 " " " " A 21 0 0 "ALA " " HA " " " 1 0 1 C2 
    2959 48 -0.505211 14.4426 -7.97817 193 " " " " A 21 0 0 "ALA " " HB1" " " 1 0 1 C2 
    2960 48 -1.68583 15.6757 -8.06935 193 " " " " A 21 0 0 "ALA " " HB2" " " 1 0 1 C2 
    2961 48 -1.29541 14.6663 -9.52993 193 " " " " A 21 0 0 "ALA " " HB3" " " 1 0 1 C2 
    2962 40 -1.24498 17.7317 -10.3097 194 " " " " A 43 0 0 "ILE " " N  " " " 7 0 1 C2 
    2963 14 -1.91504 18.6508 -11.2466 194 " " " " A 2 0 0 "ILE " " CA " " " 6 0 1 C2 
    2964 14 -0.894764 19.3988 -12.1683 194 " " " " A 2 0 0 "ILE " " C  " " " 6 0 1 C2 
    2965 23 -1.01994 19.1008 -13.3628 194 " " " " A 70 0 0 "ILE " " O  " " " 8 0 1 C2 
    2966 14 -2.99512 19.5301 -10.5128 194 " " " " A 2 0 0 "ILE " " CB " " " 6 0 1 C2 
    2967 14 -4.21159 18.6811 -9.92794 194 " " " " A 2 0 0 "ILE " " CG1" " " 6 0 1 C2 
    2968 14 -3.59166 20.5526 -11.5179 194 " " " " A 2 0 0 "ILE " " CG2" " " 6 0 1 C2 
    2969 14 -5.2141 19.4294 -9.05023 194 " " " " A 2 0 0 "ILE " " CD1" " " 6 0 1 C2 
    2970 48 -1.69055 17.7887 -9.40506 194 " " " " A 21 0 0 "ILE " " H  " " " 1 0 1 C2 
    2971 48 -2.47386 17.9889 -11.9082 194 " " " " A 21 0 0 "ILE " " HA " " " 1 0 1 C2 
    2972 48 -2.4005 20.1045 -9.80243 194 " " " " A 21 0 0 "ILE " " HB " " " 1 0 1 C2 
    2973 48 -3.8447 17.879 -9.28761 194 " " " " A 21 0 0 "ILE " HG13 " " 1 0 1 C2 
    2974 48 -4.67712 18.2894 -10.8323 194 " " " " A 21 0 0 "ILE " HG12 " " 1 0 1 C2 
    2975 48 -3.89157 21.4178 -10.9266 194 " " " " A 21 0 0 "ILE " HG21 " " 1 0 1 C2 
    2976 48 -2.93607 20.883 -12.3236 194 " " " " A 21 0 0 "ILE " HG22 " " 1 0 1 C2 
    2977 48 -4.45881 20.125 -12.0213 194 " " " " A 21 0 0 "ILE " HG23 " " 1 0 1 C2 
    2978 48 -6.26559 19.1492 -9.11287 194 " " " " A 21 0 0 "ILE " HD11 " " 1 0 1 C2 
    2979 48 -5.05526 19.4196 -7.97191 194 " " " " A 21 0 0 "ILE " HD12 " " 1 0 1 C2 
    2980 48 -5.24305 20.4651 -9.38871 194 " " " " A 21 0 0 "ILE " HD13 " " 1 0 1 C2 
    2981 40 0.129906 20.2003 -11.6887 195 " " " " A 43 0 0 "PRO " " N  " " " 7 0 1 C2 
    2982 14 0.997667 20.9618 -12.6942 195 " " " " A 2 0 0 "PRO " " CA " " " 6 0 1 C2 
    2983 14 2.16194 20.1251 -13.2721 195 " " " " A 2 0 0 "PRO " " C  " " " 6 0 1 C2 
    2984 23 2.8345 20.5401 -14.1326 195 " " " " A 70 0 0 "PRO " " O  " " " 8 0 1 C2 
    2985 14 1.63279 22.0518 -11.7983 195 " " " " A 2 0 0 "PRO " " CB " " " 6 0 1 C2 
    2986 14 1.6192 21.5817 -10.3382 195 " " " " A 2 0 0 "PRO " " CG " " " 6 0 1 C2 
    2987 14 0.474137 20.5836 -10.3278 195 " " " " A 2 0 0 "PRO " " CD " " " 6 0 1 C2 
    2988 48 0.454508 21.2255 -13.6017 195 " " " " A 21 0 0 "PRO " " HA " " " 1 0 1 C2 
    2989 48 1.02471 22.9544 -11.7387 195 " " " " A 21 0 0 "PRO " " HB3" " " 1 0 1 C2 
    2990 48 2.62515 22.3462 -12.1398 195 " " " " A 21 0 0 "PRO " " HB2" " " 1 0 1 C2 
    2991 48 1.27209 22.4077 -9.71746 195 " " " " A 21 0 0 "PRO " " HG3" " " 1 0 1 C2 
    2992 48 2.56737 21.1599 -10.0048 195 " " " " A 21 0 0 "PRO " " HG2" " " 1 0 1 C2 
    2993 48 0.781753 19.6611 -9.83545 195 " " " " A 21 0 0 "PRO " " HD2" " " 1 0 1 C2 
    2994 48 -0.392946 20.9042 -9.75031 195 " " " " A 21 0 0 "PRO " " HD3" " " 1 0 1 C2 
    2995 40 2.36065 18.8909 -12.7246 196 " " " " A 43 0 0 "LEU " " N  " " " 7 0 1 C2 
    2996 14 3.37172 17.9021 -13.1881 196 " " " " A 2 0 0 "LEU " " CA " " " 6 0 1 C2 
    2997 14 2.75455 17.0503 -14.2325 196 " " " " A 2 0 0 "LEU " " C  " " " 6 0 1 C2 
    2998 23 3.40814 16.8636 -15.2673 196 " " " " A 70 0 0 "LEU " " O  " " " 8 0 1 C2 
    2999 14 3.64876 17.0252 -12.038 196 " " " " A 2 0 0 "LEU " " CB " " " 6 0 1 C2 
    3000 14 3.99533 17.6001 -10.6739 196 " " " " A 2 0 0 "LEU " " CG " " " 6 0 1 C2 
    3001 14 4.49638 16.5127 -9.69862 196 " " " " A 2 0 0 "LEU " " CD1" " " 6 0 1 C2 
    3002 14 5.0082 18.726 -10.7241 196 " " " " A 2 0 0 "LEU " " CD2" " " 6 0 1 C2 
    3003 48 1.7325 18.6458 -11.9726 196 " " " " A 21 0 0 "LEU " " H  " " " 1 0 1 C2 
    3004 48 4.16901 18.5163 -13.6067 196 " " " " A 21 0 0 "LEU " " HA " " " 1 0 1 C2 
    3005 48 4.51358 16.4569 -12.3804 196 " " " " A 21 0 0 "LEU " " HB3" " " 1 0 1 C2 
    3006 48 2.8964 16.2517 -11.884 196 " " " " A 21 0 0 "LEU " " HB2" " " 1 0 1 C2 
    3007 48 3.10278 17.9366 -10.1464 196 " " " " A 21 0 0 "LEU " " HG " " " 1 0 1 C2 
    3008 48 4.40423 16.7132 -8.6312 196 " " " " A 21 0 0 "LEU " HD11 " " 1 0 1 C2 
    3009 48 4.15359 15.4949 -9.88521 196 " " " " A 21 0 0 "LEU " HD12 " " 1 0 1 C2 
    3010 48 5.57085 16.3601 -9.80021 196 " " " " A 21 0 0 "LEU " HD13 " " 1 0 1 C2 
    3011 48 4.83704 19.3339 -11.6124 196 " " " " A 21 0 0 "LEU " HD21 " " 1 0 1 C2 
    3012 48 4.86581 19.3999 -9.87927 196 " " " " A 21 0 0 "LEU " HD22 " " 1 0 1 C2 
    3013 48 6.03141 18.3521 -10.7612 196 " " " " A 21 0 0 "LEU " HD23 " " 1 0 1 C2 
    3014 40 1.47561 16.6053 -14.0525 197 " " " " A 43 0 0 "VAL " " N  " " " 7 0 1 C2 
    3015 14 0.749278 15.8088 -15.074 197 " " " " A 2 0 0 "VAL " " CA " " " 6 0 1 C2 
    3016 14 0.23718 16.735 -16.1854 197 " " " " A 2 0 0 "VAL " " C  " " " 6 0 1 C2 
    3017 23 0.166711 16.2331 -17.2931 197 " " " " A 70 0 0 "VAL " " O  " " " 8 0 1 C2 
    3018 14 -0.41366 14.9459 -14.5082 197 " " " " A 2 0 0 "VAL " " CB " " " 6 0 1 C2 
    3019 14 0.0871312 13.899 -13.4714 197 " " " " A 2 0 0 "VAL " " CG1" " " 6 0 1 C2 
    3020 14 -1.5396 15.7948 -13.9873 197 " " " " A 2 0 0 "VAL " " CG2" " " 6 0 1 C2 
    3021 48 1.06147 16.8512 -13.1648 197 " " " " A 21 0 0 "VAL " " H  " " " 1 0 1 C2 
    3022 48 1.46352 15.0882 -15.4724 197 " " " " A 21 0 0 "VAL " " HA " " " 1 0 1 C2 
    3023 48 -0.883998 14.3268 -15.2722 197 " " " " A 21 0 0 "VAL " " HB " " " 1 0 1 C2 
    3024 48 0.909576 13.3008 -13.8636 197 " " " " A 21 0 0 "VAL " HG11 " " 1 0 1 C2 
    3025 48 0.434691 14.419 -12.5787 197 " " " " A 21 0 0 "VAL " HG12 " " 1 0 1 C2 
    3026 48 -0.825165 13.3395 -13.2645 197 " " " " A 21 0 0 "VAL " HG13 " " 1 0 1 C2 
    3027 48 -1.29737 16.5272 -13.2172 197 " " " " A 21 0 0 "VAL " HG21 " " 1 0 1 C2 
    3028 48 -1.99638 16.2947 -14.8414 197 " " " " A 21 0 0 "VAL " HG22 " " 1 0 1 C2 
    3029 48 -2.28215 15.1696 -13.4916 197 " " " " A 21 0 0 "VAL " HG23 " " 1 0 1 C2 
    3030 40 0.0661365 18.0541 -15.9351 198 " " " " A 43 0 0 "ALA " " N  " " " 7 0 1 C2 
    3031 14 -0.230463 19.1327 -16.9409 198 " " " " A 2 0 0 "ALA " " CA " " " 6 0 1 C2 
    3032 14 0.583954 18.9719 -18.1861 198 " " " " A 2 0 0 "ALA " " C  " " " 6 0 1 C2 
    3033 23 0.0808736 18.7916 -19.3154 198 " " " " A 70 0 0 "ALA " " O  " " " 8 0 1 C2 
    3034 14 -0.255764 20.5128 -16.4727 198 " " " " A 2 0 0 "ALA " " CB " " " 6 0 1 C2 
    3035 48 0.300649 18.3972 -15.0146 198 " " " " A 21 0 0 "ALA " " H  " " " 1 0 1 C2 
    3036 48 -1.20638 18.8957 -17.3646 198 " " " " A 21 0 0 "ALA " " HA " " " 1 0 1 C2 
    3037 48 -0.976666 20.7865 -15.7023 198 " " " " A 21 0 0 "ALA " " HB1" " " 1 0 1 C2 
    3038 48 0.716434 20.5729 -15.9835 198 " " " " A 21 0 0 "ALA " " HB2" " " 1 0 1 C2 
    3039 48 -0.204716 21.2154 -17.3045 198 " " " " A 21 0 0 "ALA " " HB3" " " 1 0 1 C2 
    3040 40 1.92445 19.1085 -17.9122 199 " " " " A 43 0 0 "VAL " " N  " " " 7 0 1 C2 
    3041 14 2.91202 19.3676 -18.9464 199 " " " " A 2 0 0 "VAL " " CA " " " 6 0 1 C2 
    3042 14 3.24373 18.1063 -19.742 199 " " " " A 2 0 0 "VAL " " C  " " " 6 0 1 C2 
    3043 23 3.64951 18.252 -20.8831 199 " " " " A 70 0 0 "VAL " " O  " " " 8 0 1 C2 
    3044 14 4.21988 19.9235 -18.2992 199 " " " " A 2 0 0 "VAL " " CB " " " 6 0 1 C2 
    3045 14 3.97469 21.2864 -17.63 199 " " " " A 2 0 0 "VAL " " CG1" " " 6 0 1 C2 
    3046 14 4.78459 18.9969 -17.2251 199 " " " " A 2 0 0 "VAL " " CG2" " " 6 0 1 C2 
    3047 48 2.25824 19.2137 -16.9647 199 " " " " A 21 0 0 "VAL " " H  " " " 1 0 1 C2 
    3048 48 2.5981 20.1949 -19.5829 199 " " " " A 21 0 0 "VAL " " HA " " " 1 0 1 C2 
    3049 48 4.98218 20.0976 -19.0586 199 " " " " A 21 0 0 "VAL " " HB " " " 1 0 1 C2 
    3050 48 4.82977 21.9421 -17.7942 199 " " " " A 21 0 0 "VAL " HG11 " " 1 0 1 C2 
    3051 48 3.13931 21.7168 -18.1822 199 " " " " A 21 0 0 "VAL " HG12 " " 1 0 1 C2 
    3052 48 3.62611 21.2096 -16.6001 199 " " " " A 21 0 0 "VAL " HG13 " " 1 0 1 C2 
    3053 48 4.64217 17.9257 -17.3676 199 " " " " A 21 0 0 "VAL " HG21 " " 1 0 1 C2 
    3054 48 5.82861 19.1256 -16.9395 199 " " " " A 21 0 0 "VAL " HG22 " " 1 0 1 C2 
    3055 48 4.38414 19.1859 -16.2291 199 " " " " A 21 0 0 "VAL " HG23 " " 1 0 1 C2 
    3056 40 2.89194 16.9071 -19.218 200 " " " " A 43 0 0 "VAL " " N  " " " 7 0 1 C2 
    3057 14 2.84001 15.6229 -20.0146 200 " " " " A 2 0 0 "VAL " " CA " " " 6 0 1 C2 
    3058 14 1.57112 15.4953 -20.9781 200 " " " " A 2 0 0 "VAL " " C  " " " 6 0 1 C2 
    3059 23 1.58415 14.8928 -22.007 200 " " " " A 70 0 0 "VAL " " O  " " " 8 0 1 C2 
    3060 14 3.01544 14.3885 -19.1268 200 " " " " A 2 0 0 "VAL " " CB " " " 6 0 1 C2 
    3061 14 3.20004 13.0586 -19.7495 200 " " " " A 2 0 0 "VAL " " CG1" " " 6 0 1 C2 
    3062 14 4.13664 14.636 -18.1314 200 " " " " A 2 0 0 "VAL " " CG2" " " 6 0 1 C2 
    3063 48 2.52825 16.9471 -18.2766 200 " " " " A 21 0 0 "VAL " " H  " " " 1 0 1 C2 
    3064 48 3.75662 15.5749 -20.6025 200 " " " " A 21 0 0 "VAL " " HA " " " 1 0 1 C2 
    3065 48 2.12961 14.2748 -18.5019 200 " " " " A 21 0 0 "VAL " " HB " " " 1 0 1 C2 
    3066 48 2.28446 12.8574 -20.3057 200 " " " " A 21 0 0 "VAL " HG11 " " 1 0 1 C2 
    3067 48 4.03937 13.1761 -20.4349 200 " " " " A 21 0 0 "VAL " HG12 " " 1 0 1 C2 
    3068 48 3.38479 12.226 -19.0708 200 " " " " A 21 0 0 "VAL " HG13 " " 1 0 1 C2 
    3069 48 4.41478 13.7929 -17.4991 200 " " " " A 21 0 0 "VAL " HG21 " " 1 0 1 C2 
    3070 48 5.0718 15.0011 -18.5561 200 " " " " A 21 0 0 "VAL " HG22 " " 1 0 1 C2 
    3071 48 3.71782 15.3247 -17.3977 200 " " " " A 21 0 0 "VAL " HG23 " " 1 0 1 C2 
    3072 40 0.476899 16.1703 -20.6177 201 " " " " A 43 0 0 "LEU " " N  " " " 7 0 1 C2 
    3073 14 -0.692635 16.2592 -21.4902 201 " " " " A 2 0 0 "LEU " " CA " " " 6 0 1 C2 
    3074 14 -0.492758 17.2466 -22.6678 201 " " " " A 2 0 0 "LEU " " C  " " " 6 0 1 C2 
    3075 23 -0.624127 16.8215 -23.8562 201 " " " " A 70 0 0 "LEU " " O  " " " 8 0 1 C2 
    3076 14 -2.04551 16.5814 -20.8054 201 " " " " A 2 0 0 "LEU " " CB " " " 6 0 1 C2 
    3077 14 -2.41776 15.6816 -19.5785 201 " " " " A 2 0 0 "LEU " " CG " " " 6 0 1 C2 
    3078 14 -3.01771 16.488 -18.4746 201 " " " " A 2 0 0 "LEU " " CD1" " " 6 0 1 C2 
    3079 14 -3.09039 14.3922 -19.8835 201 " " " " A 2 0 0 "LEU " " CD2" " " 6 0 1 C2 
    3080 48 0.428579 16.7164 -19.7695 201 " " " " A 21 0 0 "LEU " " H  " " " 1 0 1 C2 
    3081 48 -0.817324 15.3265 -22.0404 201 " " " " A 21 0 0 "LEU " " HA " " " 1 0 1 C2 
    3082 48 -2.77546 16.5002 -21.6108 201 " " " " A 21 0 0 "LEU " " HB3" " " 1 0 1 C2 
    3083 48 -2.15296 17.6179 -20.4856 201 " " " " A 21 0 0 "LEU " " HB2" " " 1 0 1 C2 
    3084 48 -1.47785 15.3006 -19.1791 201 " " " " A 21 0 0 "LEU " " HG " " " 1 0 1 C2 
    3085 48 -3.53363 17.3705 -18.853 201 " " " " A 21 0 0 "LEU " HD11 " " 1 0 1 C2 
    3086 48 -3.76136 15.9535 -17.8835 201 " " " " A 21 0 0 "LEU " HD12 " " 1 0 1 C2 
    3087 48 -2.31125 16.8284 -17.7175 201 " " " " A 21 0 0 "LEU " HD13 " " 1 0 1 C2 
    3088 48 -3.24477 13.8685 -18.9401 201 " " " " A 21 0 0 "LEU " HD21 " " 1 0 1 C2 
    3089 48 -4.04601 14.6867 -20.3173 201 " " " " A 21 0 0 "LEU " HD22 " " 1 0 1 C2 
    3090 48 -2.38585 13.9095 -20.5607 201 " " " " A 21 0 0 "LEU " HD23 " " 1 0 1 C2 
    3091 40 -0.095795 18.4688 -22.3952 202 " " " " A 43 0 0 "PHE " " N  " " " 7 0 1 C2 
    3092 14 0.550533 19.4401 -23.2546 202 " " " " A 2 0 0 "PHE " " CA " " " 6 0 1 C2 
    3093 14 1.70446 18.8517 -24.1132 202 " " " " A 2 0 0 "PHE " " C  " " " 6 0 1 C2 
    3094 23 1.90888 19.2335 -25.3066 202 " " " " A 70 0 0 "PHE " " O  " " " 8 0 1 C2 
    3095 14 0.851171 20.6909 -22.3724 202 " " " " A 2 0 0 "PHE " " CB " " " 6 0 1 C2 
    3096 14 -0.226024 21.3085 -21.4744 202 " " " " A 2 0 0 "PHE " " CG " " " 6 0 1 C2 
    3097 14 -1.5176 21.3481 -21.8917 202 " " " " A 2 0 0 "PHE " " CD1" " " 6 0 1 C2 
    3098 14 0.0633689 21.9336 -20.2393 202 " " " " A 2 0 0 "PHE " " CD2" " " 6 0 1 C2 
    3099 14 -2.58931 22.0524 -21.2987 202 " " " " A 2 0 0 "PHE " " CE1" " " 6 0 1 C2 
    3100 14 -0.985291 22.665 -19.5446 202 " " " " A 2 0 0 "PHE " " CE2" " " 6 0 1 C2 
    3101 14 -2.30445 22.7311 -20.0783 202 " " " " A 2 0 0 "PHE " " CZ " " " 6 0 1 C2 
    3102 48 0.0665771 18.64 -21.4132 202 " " " " A 21 0 0 "PHE " " H  " " " 1 0 1 C2 
    3103 48 -0.225617 19.6857 -23.9795 202 " " " " A 21 0 0 "PHE " " HA " " " 1 0 1 C2 
    3104 48 1.36165 21.4447 -22.9718 202 " " " " A 21 0 0 "PHE " " HB3" " " 1 0 1 C2 
    3105 48 1.62854 20.3308 -21.6985 202 " " " " A 21 0 0 "PHE " " HB2" " " 1 0 1 C2 
    3106 48 -1.75276 20.8387 -22.8145 202 " " " " A 21 0 0 "PHE " " HD1" " " 1 0 1 C2 
    3107 48 1.03151 22.0019 -19.7656 202 " " " " A 21 0 0 "PHE " " HD2" " " 1 0 1 C2 
    3108 48 -3.59898 21.9792 -21.675 202 " " " " A 21 0 0 "PHE " " HE1" " " 1 0 1 C2 
    3109 48 -0.767644 22.9728 -18.5325 202 " " " " A 21 0 0 "PHE " " HE2" " " 1 0 1 C2 
    3110 48 -3.03195 23.0953 -19.3681 202 " " " " A 21 0 0 "PHE " " HZ " " " 1 0 1 C2 
    3111 40 2.46471 17.8064 -23.6982 203 " " " " A 43 0 0 "PHE " " N  " " " 7 0 1 C2 
    3112 14 3.41937 17.1075 -24.591 203 " " " " A 2 0 0 "PHE " " CA " " " 6 0 1 C2 
    3113 14 2.71427 16.1029 -25.4474 203 " " " " A 2 0 0 "PHE " " C  " " " 6 0 1 C2 
    3114 23 2.97936 15.8852 -26.603 203 " " " " A 70 0 0 "PHE " " O  " " " 8 0 1 C2 
    3115 14 4.58265 16.4337 -23.8248 203 " " " " A 2 0 0 "PHE " " CB " " " 6 0 1 C2 
    3116 14 5.57828 15.7146 -24.6971 203 " " " " A 2 0 0 "PHE " " CG " " " 6 0 1 C2 
    3117 14 6.12588 16.2446 -25.9151 203 " " " " A 2 0 0 "PHE " " CD1" " " 6 0 1 C2 
    3118 14 5.94506 14.4074 -24.3081 203 " " " " A 2 0 0 "PHE " " CD2" " " 6 0 1 C2 
    3119 14 7.03685 15.483 -26.6302 203 " " " " A 2 0 0 "PHE " " CE1" " " 6 0 1 C2 
    3120 14 6.74716 13.5945 -25.1356 203 " " " " A 2 0 0 "PHE " " CE2" " " 6 0 1 C2 
    3121 14 7.33625 14.1723 -26.2315 203 " " " " A 2 0 0 "PHE " " CZ " " " 6 0 1 C2 
    3122 48 2.25604 17.4345 -22.7826 203 " " " " A 21 0 0 "PHE " " H  " " " 1 0 1 C2 
    3123 48 3.90026 17.8332 -25.2469 203 " " " " A 21 0 0 "PHE " " HA " " " 1 0 1 C2 
    3124 48 4.22925 15.6766 -23.1248 203 " " " " A 21 0 0 "PHE " " HB3" " " 1 0 1 C2 
    3125 48 5.06119 17.1214 -23.1276 203 " " " " A 21 0 0 "PHE " " HB2" " " 1 0 1 C2 
    3126 48 5.89043 17.2078 -26.343 203 " " " " A 21 0 0 "PHE " " HD1" " " 1 0 1 C2 
    3127 48 5.5703 14.0687 -23.3535 203 " " " " A 21 0 0 "PHE " " HD2" " " 1 0 1 C2 
    3128 48 7.50381 15.7914 -27.5539 203 " " " " A 21 0 0 "PHE " " HE1" " " 1 0 1 C2 
    3129 48 6.85694 12.5802 -24.7814 203 " " " " A 21 0 0 "PHE " " HE2" " " 1 0 1 C2 
    3130 48 7.89535 13.538 -26.9034 203 " " " " A 21 0 0 "PHE " " HZ " " " 1 0 1 C2 
    3131 40 1.68973 15.4347 -24.9997 204 " " " " A 43 0 0 "VAL " " N  " " " 7 0 1 C2 
    3132 14 1.06858 14.2773 -25.6686 204 " " " " A 2 0 0 "VAL " " CA " " " 6 0 1 C2 
    3133 14 0.192627 14.7996 -26.8133 204 " " " " A 2 0 0 "VAL " " C  " " " 6 0 1 C2 
    3134 23 0.0920392 14.2886 -27.9325 204 " " " " A 70 0 0 "VAL " " O  " " " 8 0 1 C2 
    3135 14 0.214941 13.3845 -24.7514 204 " " " " A 2 0 0 "VAL " " CB " " " 6 0 1 C2 
    3136 14 -0.769174 12.5165 -25.5721 204 " " " " A 2 0 0 "VAL " " CG1" " " 6 0 1 C2 
    3137 14 0.985264 12.4262 -23.7803 204 " " " " A 2 0 0 "VAL " " CG2" " " 6 0 1 C2 
    3138 48 1.51509 15.5537 -24.0121 204 " " " " A 21 0 0 "VAL " " H  " " " 1 0 1 C2 
    3139 48 1.79993 13.6788 -26.2118 204 " " " " A 21 0 0 "VAL " " HA " " " 1 0 1 C2 
    3140 48 -0.371409 14.0302 -24.0976 204 " " " " A 21 0 0 "VAL " " HB " " " 1 0 1 C2 
    3141 48 -1.68479 12.9866 -25.9308 204 " " " " A 21 0 0 "VAL " HG11 " " 1 0 1 C2 
    3142 48 -0.352748 12.1048 -26.4914 204 " " " " A 21 0 0 "VAL " HG12 " " 1 0 1 C2 
    3143 48 -1.07565 11.6756 -24.9499 204 " " " " A 21 0 0 "VAL " HG13 " " 1 0 1 C2 
    3144 48 0.437215 11.9931 -22.9436 204 " " " " A 21 0 0 "VAL " HG21 " " 1 0 1 C2 
    3145 48 1.3102 11.5196 -24.2907 204 " " " " A 21 0 0 "VAL " HG22 " " 1 0 1 C2 
    3146 48 1.90595 12.8907 -23.4272 204 " " " " A 21 0 0 "VAL " HG23 " " 1 0 1 C2 
    3147 40 -0.633992 15.8174 -26.4654 205 " " " " A 43 0 0 "PHE " " N  " " " 7 0 1 C2 
    3148 14 -1.72873 16.4023 -27.2561 205 " " " " A 2 0 0 "PHE " " CA " " " 6 0 1 C2 
    3149 14 -1.37582 17.8322 -27.7558 205 " " " " A 2 0 0 "PHE " " C  " " " 6 0 1 C2 
    3150 23 -0.945093 18.7968 -27.1078 205 " " " " A 70 0 0 "PHE " " O  " " " 8 0 1 C2 
    3151 14 -2.96706 16.5758 -26.4021 205 " " " " A 2 0 0 "PHE " " CB " " " 6 0 1 C2 
    3152 14 -3.61713 15.2559 -26.0726 205 " " " " A 2 0 0 "PHE " " CG " " " 6 0 1 C2 
    3153 14 -4.02681 14.3755 -27.0621 205 " " " " A 2 0 0 "PHE " " CD1" " " 6 0 1 C2 
    3154 14 -3.65112 14.8081 -24.7361 205 " " " " A 2 0 0 "PHE " " CD2" " " 6 0 1 C2 
    3155 14 -4.64264 13.1583 -26.7133 205 " " " " A 2 0 0 "PHE " " CE1" " " 6 0 1 C2 
    3156 14 -4.04406 13.5674 -24.3993 205 " " " " A 2 0 0 "PHE " " CE2" " " 6 0 1 C2 
    3157 14 -4.63535 12.7072 -25.3965 205 " " " " A 2 0 0 "PHE " " CZ " " " 6 0 1 C2 
    3158 48 -0.451513 16.2174 -25.5561 205 " " " " A 21 0 0 "PHE " " H  " " " 1 0 1 C2 
    3159 48 -1.8929 15.6462 -28.0239 205 " " " " A 21 0 0 "PHE " " HA " " " 1 0 1 C2 
    3160 48 -3.67327 17.2191 -26.927 205 " " " " A 21 0 0 "PHE " " HB3" " " 1 0 1 C2 
    3161 48 -2.76489 17.1827 -25.5196 205 " " " " A 21 0 0 "PHE " " HB2" " " 1 0 1 C2 
    3162 48 -4.01293 14.6043 -28.1175 205 " " " " A 21 0 0 "PHE " " HD1" " " 1 0 1 C2 
    3163 48 -3.42738 15.5286 -23.9633 205 " " " " A 21 0 0 "PHE " " HD2" " " 1 0 1 C2 
    3164 48 -5.1817 12.6306 -27.4862 205 " " " " A 21 0 0 "PHE " " HE1" " " 1 0 1 C2 
    3165 48 -4.00744 13.1891 -23.3883 205 " " " " A 21 0 0 "PHE " " HE2" " " 1 0 1 C2 
    3166 48 -5.16817 11.7727 -25.3004 205 " " " " A 21 0 0 "PHE " " HZ " " " 1 0 1 C2 
    3167 40 -1.76495 18.0745 -29.0577 206 " " " " A 43 0 0 "GLY " " N  " " " 7 0 1 C2 
    3168 14 -1.64248 19.2794 -29.8263 206 " " " " A 2 0 0 "GLY " " CA " " " 6 0 1 C2 
    3169 14 -2.69097 20.3374 -29.5156 206 " " " " A 2 0 0 "GLY " " C  " " " 6 0 1 C2 
    3170 23 -2.68021 21.4088 -30.1507 206 " " " " A 70 0 0 "GLY " " O  " " " 8 0 1 C2 
    3171 48 -2.4108 17.4029 -29.4475 206 " " " " A 21 0 0 "GLY " " H  " " " 1 0 1 C2 
    3172 48 -1.6127 18.8762 -30.8385 206 " " " " A 21 0 0 "GLY " " HA3" " " 1 0 1 C2 
    3173 48 -0.691486 19.8053 -29.7417 206 " " " " A 21 0 0 "GLY " " HA2" " " 1 0 1 C2 
    3174 40 -3.56435 20.1969 -28.5209 207 " " " " A 43 0 0 "THR " " N  " " " 7 0 1 C2 
    3175 14 -4.61713 21.0863 -28.1594 207 " " " " A 2 0 0 "THR " " CA " " " 6 0 1 C2 
    3176 14 -4.99059 20.9279 -26.6919 207 " " " " A 2 0 0 "THR " " C  " " " 6 0 1 C2 
    3177 23 -5.01318 19.7944 -26.1396 207 " " " " A 70 0 0 "THR " " O  " " " 8 0 1 C2 
    3178 14 -5.84173 20.8636 -29.0844 207 " " " " A 2 0 0 "THR " " CB " " " 6 0 1 C2 
    3179 23 -6.9463 21.6984 -28.7478 207 " " " " A 70 0 0 "THR " " OG1" " " 8 0 1 C2 
    3180 14 -6.23001 19.3983 -29.1202 207 " " " " A 2 0 0 "THR " " CG2" " " 6 0 1 C2 
    3181 48 -3.46049 19.4253 -27.8775 207 " " " " A 21 0 0 "THR " " H  " " " 1 0 1 C2 
    3182 48 -4.36451 22.1303 -28.3449 207 " " " " A 21 0 0 "THR " " HA " " " 1 0 1 C2 
    3183 48 -5.61928 21.157 -30.1103 207 " " " " A 21 0 0 "THR " " HB " " " 1 0 1 C2 
    3184 48 -6.87739 22.4515 -29.3144 207 " " " " A 21 0 0 "THR " " HG1" " " 1 0 1 C2 
    3185 48 -6.68543 19.1244 -28.1685 207 " " " " A 21 0 0 "THR " HG21 " " 1 0 1 C2 
    3186 48 -6.92061 19.2345 -29.9474 207 " " " " A 21 0 0 "THR " HG22 " " 1 0 1 C2 
    3187 48 -5.39479 18.7669 -29.4233 207 " " " " A 21 0 0 "THR " HG23 " " 1 0 1 C2 
    3188 40 -5.32825 22.1038 -26.0409 208 " " " " A 43 0 0 "VAL " " N  " " " 7 0 1 C2 
    3189 14 -5.78099 22.1577 -24.6772 208 " " " " A 2 0 0 "VAL " " CA " " " 6 0 1 C2 
    3190 14 -7.11403 21.3871 -24.5309 208 " " " " A 2 0 0 "VAL " " C  " " " 6 0 1 C2 
    3191 23 -7.39792 20.9834 -23.429 208 " " " " A 70 0 0 "VAL " " O  " " " 8 0 1 C2 
    3192 14 -5.90723 23.6436 -24.244 208 " " " " A 2 0 0 "VAL " " CB " " " 6 0 1 C2 
    3193 14 -4.55867 24.3223 -24.2008 208 " " " " A 2 0 0 "VAL " " CG1" " " 6 0 1 C2 
    3194 14 -6.97421 24.6121 -24.7551 208 " " " " A 2 0 0 "VAL " " CG2" " " 6 0 1 C2 
    3195 48 -5.27681 22.9851 -26.5317 208 " " " " A 21 0 0 "VAL " " H  " " " 1 0 1 C2 
    3196 48 -5.05168 21.6929 -24.0137 208 " " " " A 21 0 0 "VAL " " HA " " " 1 0 1 C2 
    3197 48 -6.22236 23.5577 -23.2041 208 " " " " A 21 0 0 "VAL " " HB " " " 1 0 1 C2 
    3198 48 -4.14519 24.6423 -25.1572 208 " " " " A 21 0 0 "VAL " HG11 " " 1 0 1 C2 
    3199 48 -4.74905 25.2537 -23.6675 208 " " " " A 21 0 0 "VAL " HG12 " " 1 0 1 C2 
    3200 48 -3.88684 23.6812 -23.6301 208 " " " " A 21 0 0 "VAL " HG13 " " 1 0 1 C2 
    3201 48 -7.18789 25.4848 -24.1378 208 " " " " A 21 0 0 "VAL " HG21 " " 1 0 1 C2 
    3202 48 -6.73217 24.9375 -25.7668 208 " " " " A 21 0 0 "VAL " HG22 " " 1 0 1 C2 
    3203 48 -7.91036 24.0818 -24.9298 208 " " " " A 21 0 0 "VAL " HG23 " " 1 0 1 C2 
    3204 40 -7.9226 21.1493 -25.6105 209 " " " " A 43 0 0 "ILE " " N  " " " 7 0 1 C2 
    3205 14 -9.29597 20.5906 -25.5712 209 " " " " A 2 0 0 "ILE " " CA " " " 6 0 1 C2 
    3206 14 -9.02529 19.0853 -25.2819 209 " " " " A 2 0 0 "ILE " " C  " " " 6 0 1 C2 
    3207 23 -9.72559 18.4913 -24.4515 209 " " " " A 70 0 0 "ILE " " O  " " " 8 0 1 C2 
    3208 14 -10.0073 20.7002 -26.8758 209 " " " " A 2 0 0 "ILE " " CB " " " 6 0 1 C2 
    3209 14 -10.2654 22.2629 -27.2532 209 " " " " A 2 0 0 "ILE " " CG1" " " 6 0 1 C2 
    3210 14 -11.2974 19.8482 -26.9903 209 " " " " A 2 0 0 "ILE " " CG2" " " 6 0 1 C2 
    3211 14 -10.3485 22.6149 -28.6952 209 " " " " A 2 0 0 "ILE " " CD1" " " 6 0 1 C2 
    3212 48 -7.66637 21.5725 -26.491 209 " " " " A 21 0 0 "ILE " " H  " " " 1 0 1 C2 
    3213 48 -9.79232 20.8918 -24.6487 209 " " " " A 21 0 0 "ILE " " HA " " " 1 0 1 C2 
    3214 48 -9.34159 20.285 -27.6324 209 " " " " A 21 0 0 "ILE " " HB " " " 1 0 1 C2 
    3215 48 -9.59531 22.967 -26.7599 209 " " " " A 21 0 0 "ILE " HG13 " " 1 0 1 C2 
    3216 48 -11.1896 22.5446 -26.7485 209 " " " " A 21 0 0 "ILE " HG12 " " 1 0 1 C2 
    3217 48 -11.9 20.2799 -27.7894 209 " " " " A 21 0 0 "ILE " HG21 " " 1 0 1 C2 
    3218 48 -10.9894 18.8355 -27.2506 209 " " " " A 21 0 0 "ILE " HG22 " " 1 0 1 C2 
    3219 48 -11.8964 19.981 -26.0894 209 " " " " A 21 0 0 "ILE " HG23 " " 1 0 1 C2 
    3220 48 -10.68 23.6487 -28.7927 209 " " " " A 21 0 0 "ILE " HD11 " " 1 0 1 C2 
    3221 48 -9.30471 22.6313 -29.009 209 " " " " A 21 0 0 "ILE " HD12 " " 1 0 1 C2 
    3222 48 -11.0652 21.9761 -29.2114 209 " " " " A 21 0 0 "ILE " HD13 " " 1 0 1 C2 
    3223 40 -8.07518 18.4501 -26.0007 210 " " " " A 43 0 0 "ALA " " N  " " " 7 0 1 C2 
    3224 14 -7.66672 17.0949 -25.7686 210 " " " " A 2 0 0 "ALA " " CA " " " 6 0 1 C2 
    3225 14 -6.90307 16.8752 -24.468 210 " " " " A 2 0 0 "ALA " " C  " " " 6 0 1 C2 
    3226 23 -6.96201 15.7928 -23.9694 210 " " " " A 70 0 0 "ALA " " O  " " " 8 0 1 C2 
    3227 14 -6.71271 16.6284 -26.9414 210 " " " " A 2 0 0 "ALA " " CB " " " 6 0 1 C2 
    3228 48 -7.68655 18.9776 -26.7694 210 " " " " A 21 0 0 "ALA " " H  " " " 1 0 1 C2 
    3229 48 -8.52725 16.426 -25.756 210 " " " " A 21 0 0 "ALA " " HA " " " 1 0 1 C2 
    3230 48 -6.35208 15.6042 -26.8469 210 " " " " A 21 0 0 "ALA " " HB1" " " 1 0 1 C2 
    3231 48 -7.37859 16.6175 -27.8043 210 " " " " A 21 0 0 "ALA " " HB2" " " 1 0 1 C2 
    3232 48 -5.88069 17.3131 -27.106 210 " " " " A 21 0 0 "ALA " " HB3" " " 1 0 1 C2 
    3233 40 -6.25835 17.8865 -23.8682 211 " " " " A 43 0 0 "ALA " " N  " " " 7 0 1 C2 
    3234 14 -5.57099 17.8173 -22.6295 211 " " " " A 2 0 0 "ALA " " CA " " " 6 0 1 C2 
    3235 14 -6.45646 17.9241 -21.3725 211 " " " " A 2 0 0 "ALA " " C  " " " 6 0 1 C2 
    3236 23 -6.16667 17.3575 -20.3644 211 " " " " A 70 0 0 "ALA " " O  " " " 8 0 1 C2 
    3237 14 -4.52943 18.8948 -22.6545 211 " " " " A 2 0 0 "ALA " " CB " " " 6 0 1 C2 
    3238 48 -6.39019 18.7756 -24.3289 211 " " " " A 21 0 0 "ALA " " H  " " " 1 0 1 C2 
    3239 48 -5.03663 16.8691 -22.5705 211 " " " " A 21 0 0 "ALA " " HA " " " 1 0 1 C2 
    3240 48 -3.8832 18.7875 -21.7833 211 " " " " A 21 0 0 "ALA " " HB1" " " 1 0 1 C2 
    3241 48 -3.83395 18.6759 -23.4647 211 " " " " A 21 0 0 "ALA " " HB2" " " 1 0 1 C2 
    3242 48 -4.95459 19.8815 -22.8384 211 " " " " A 21 0 0 "ALA " " HB3" " " 1 0 1 C2 
    3243 40 -7.5828 18.6586 -21.5446 212 " " " " A 43 0 0 "ALA " " N  " " " 7 0 1 C2 
    3244 14 -8.72282 18.7805 -20.5649 212 " " " " A 2 0 0 "ALA " " CA " " " 6 0 1 C2 
    3245 14 -9.40872 17.4123 -20.5444 212 " " " " A 2 0 0 "ALA " " C  " " " 6 0 1 C2 
    3246 23 -9.50315 16.8306 -19.4619 212 " " " " A 70 0 0 "ALA " " O  " " " 8 0 1 C2 
    3247 14 -9.56432 19.9744 -21.0276 212 " " " " A 2 0 0 "ALA " " CB " " " 6 0 1 C2 
    3248 48 -7.49691 19.3187 -22.3042 212 " " " " A 21 0 0 "ALA " " H  " " " 1 0 1 C2 
    3249 48 -8.17101 18.9795 -19.6462 212 " " " " A 21 0 0 "ALA " " HA " " " 1 0 1 C2 
    3250 48 -10.0123 19.7972 -22.0054 212 " " " " A 21 0 0 "ALA " " HB1" " " 1 0 1 C2 
    3251 48 -10.2577 20.2996 -20.252 212 " " " " A 21 0 0 "ALA " " HB2" " " 1 0 1 C2 
    3252 48 -8.82543 20.7736 -21.0863 212 " " " " A 21 0 0 "ALA " " HB3" " " 1 0 1 C2 
    3253 40 -9.90491 16.9114 -21.7128 213 " " " " A 43 0 0 "LEU " " N  " " " 7 0 1 C2 
    3254 14 -10.6511 15.6906 -21.8815 213 " " " " A 2 0 0 "LEU " " CA " " " 6 0 1 C2 
    3255 14 -10.3741 14.5544 -20.8822 213 " " " " A 2 0 0 "LEU " " C  " " " 6 0 1 C2 
    3256 23 -11.289 14.244 -20.0726 213 " " " " A 70 0 0 "LEU " " O  " " " 8 0 1 C2 
    3257 14 -10.6692 15.2477 -23.3034 213 " " " " A 2 0 0 "LEU " " CB " " " 6 0 1 C2 
    3258 14 -11.9608 15.6128 -24.1335 213 " " " " A 2 0 0 "LEU " " CG " " " 6 0 1 C2 
    3259 14 -11.5392 15.4482 -25.6041 213 " " " " A 2 0 0 "LEU " " CD1" " " 6 0 1 C2 
    3260 14 -13.2764 14.9657 -23.7277 213 " " " " A 2 0 0 "LEU " " CD2" " " 6 0 1 C2 
    3261 48 -9.94321 17.5208 -22.5174 213 " " " " A 21 0 0 "LEU " " H  " " " 1 0 1 C2 
    3262 48 -11.6874 15.9616 -21.6801 213 " " " " A 21 0 0 "LEU " " HA " " " 1 0 1 C2 
    3263 48 -10.5583 14.1674 -23.3967 213 " " " " A 21 0 0 "LEU " " HB3" " " 1 0 1 C2 
    3264 48 -9.81558 15.5687 -23.9004 213 " " " " A 21 0 0 "LEU " " HB2" " " 1 0 1 C2 
    3265 48 -12.2668 16.6469 -23.9752 213 " " " " A 21 0 0 "LEU " " HG " " " 1 0 1 C2 
    3266 48 -10.8611 16.2485 -25.9006 213 " " " " A 21 0 0 "LEU " HD11 " " 1 0 1 C2 
    3267 48 -10.8703 14.5918 -25.6888 213 " " " " A 21 0 0 "LEU " HD12 " " 1 0 1 C2 
    3268 48 -12.2992 15.3681 -26.3813 213 " " " " A 21 0 0 "LEU " HD13 " " 1 0 1 C2 
    3269 48 -13.5243 15.2581 -22.7073 213 " " " " A 21 0 0 "LEU " HD21 " " 1 0 1 C2 
    3270 48 -14.1225 15.3117 -24.3213 213 " " " " A 21 0 0 "LEU " HD22 " " 1 0 1 C2 
    3271 48 -13.2101 13.8845 -23.849 213 " " " " A 21 0 0 "LEU " HD23 " " 1 0 1 C2 
    3272 40 -9.2813 13.7565 -20.9935 214 " " " " A 43 0 0 "PRO " " N  " " " 7 0 1 C2 
    3273 14 -9.1495 12.5245 -20.2013 214 " " " " A 2 0 0 "PRO " " CA " " " 6 0 1 C2 
    3274 14 -8.83261 12.8448 -18.7031 214 " " " " A 2 0 0 "PRO " " C  " " " 6 0 1 C2 
    3275 23 -8.92856 11.9447 -17.902 214 " " " " A 70 0 0 "PRO " " O  " " " 8 0 1 C2 
    3276 14 -7.99713 11.7864 -20.8371 214 " " " " A 2 0 0 "PRO " " CB " " " 6 0 1 C2 
    3277 14 -7.10482 12.8266 -21.5439 214 " " " " A 2 0 0 "PRO " " CG " " " 6 0 1 C2 
    3278 14 -8.07309 13.9885 -21.7833 214 " " " " A 2 0 0 "PRO " " CD " " " 6 0 1 C2 
    3279 48 -10.0594 11.9263 -20.1546 214 " " " " A 21 0 0 "PRO " " HA " " " 1 0 1 C2 
    3280 48 -8.54604 11.1892 -21.5653 214 " " " " A 21 0 0 "PRO " " HB3" " " 1 0 1 C2 
    3281 48 -7.61082 11.0297 -20.1543 214 " " " " A 21 0 0 "PRO " " HB2" " " 1 0 1 C2 
    3282 48 -6.78512 12.4179 -22.5025 214 " " " " A 21 0 0 "PRO " " HG3" " " 1 0 1 C2 
    3283 48 -6.17206 13.0713 -21.0357 214 " " " " A 21 0 0 "PRO " " HG2" " " 1 0 1 C2 
    3284 48 -7.67966 14.991 -21.615 214 " " " " A 21 0 0 "PRO " " HD2" " " 1 0 1 C2 
    3285 48 -8.3462 14.0435 -22.8371 214 " " " " A 21 0 0 "PRO " " HD3" " " 1 0 1 C2 
    3286 40 -8.41238 14.1088 -18.3971 215 " " " " A 43 0 0 "ALA " " N  " " " 7 0 1 C2 
    3287 14 -7.93072 14.6353 -17.099 215 " " " " A 2 0 0 "ALA " " CA " " " 6 0 1 C2 
    3288 14 -9.04519 14.902 -16.1029 215 " " " " A 2 0 0 "ALA " " C  " " " 6 0 1 C2 
    3289 23 -8.87399 14.9313 -14.895 215 " " " " A 70 0 0 "ALA " " O  " " " 8 0 1 C2 
    3290 14 -7.03197 15.8898 -17.1711 215 " " " " A 2 0 0 "ALA " " CB " " " 6 0 1 C2 
    3291 48 -8.447 14.8356 -19.0977 215 " " " " A 21 0 0 "ALA " " H  " " " 1 0 1 C2 
    3292 48 -7.35745 13.8319 -16.6363 215 " " " " A 21 0 0 "ALA " " HA " " " 1 0 1 C2 
    3293 48 -6.15554 15.6897 -17.7875 215 " " " " A 21 0 0 "ALA " " HB1" " " 1 0 1 C2 
    3294 48 -7.64605 16.5824 -17.7467 215 " " " " A 21 0 0 "ALA " " HB2" " " 1 0 1 C2 
    3295 48 -6.87982 16.2542 -16.1551 215 " " " " A 21 0 0 "ALA " " HB3" " " 1 0 1 C2 
    3296 40 -10.3061 15.0724 -16.595 216 " " " " A 43 0 0 "ILE " " N  " " " 7 0 1 C2 
    3297 14 -11.5937 15.0515 -15.9076 216 " " " " A 2 0 0 "ILE " " CA " " " 6 0 1 C2 
    3298 14 -11.8903 13.6668 -15.2937 216 " " " " A 2 0 0 "ILE " " C  " " " 6 0 1 C2 
    3299 23 -12.5192 13.6761 -14.234 216 " " " " A 70 0 0 "ILE " " O  " " " 8 0 1 C2 
    3300 14 -12.6122 15.4061 -17.0991 216 " " " " A 2 0 0 "ILE " " CB " " " 6 0 1 C2 
    3301 14 -12.2489 16.8012 -17.6764 216 " " " " A 2 0 0 "ILE " " CG1" " " 6 0 1 C2 
    3302 14 -14.0232 15.4837 -16.6368 216 " " " " A 2 0 0 "ILE " " CG2" " " 6 0 1 C2 
    3303 14 -12.9358 16.9619 -19.0477 216 " " " " A 2 0 0 "ILE " " CD1" " " 6 0 1 C2 
    3304 48 -10.2266 15.0559 -17.6017 216 " " " " A 21 0 0 "ILE " " H  " " " 1 0 1 C2 
    3305 48 -11.6683 15.8513 -15.1709 216 " " " " A 21 0 0 "ILE " " HA " " " 1 0 1 C2 
    3306 48 -12.568 14.5744 -17.8022 216 " " " " A 21 0 0 "ILE " " HB " " " 1 0 1 C2 
    3307 48 -11.177 16.9126 -17.84 216 " " " " A 21 0 0 "ILE " HG13 " " 1 0 1 C2 
    3308 48 -12.5914 17.5678 -16.9812 216 " " " " A 21 0 0 "ILE " HG12 " " 1 0 1 C2 
    3309 48 -14.6396 15.5634 -17.5323 216 " " " " A 21 0 0 "ILE " HG21 " " 1 0 1 C2 
    3310 48 -14.2448 14.6125 -16.0204 216 " " " " A 21 0 0 "ILE " HG22 " " 1 0 1 C2 
    3311 48 -14.1843 16.4247 -16.1107 216 " " " " A 21 0 0 "ILE " HG23 " " 1 0 1 C2 
    3312 48 -12.892 16.0243 -19.6018 216 " " " " A 21 0 0 "ILE " HD11 " " 1 0 1 C2 
    3313 48 -13.9879 17.2045 -18.8981 216 " " " " A 21 0 0 "ILE " HD12 " " 1 0 1 C2 
    3314 48 -12.5063 17.7217 -19.7007 216 " " " " A 21 0 0 "ILE " HD13 " " 1 0 1 C2 
    3315 40 -11.2252 12.5909 -15.7559 217 " " " " A 43 0 0 "ILE " " N  " " " 7 0 1 C2 
    3316 14 -11.2644 11.3305 -15.0811 217 " " " " A 2 0 0 "ILE " " CA " " " 6 0 1 C2 
    3317 14 -10.6146 11.3565 -13.6656 217 " " " " A 2 0 0 "ILE " " C  " " " 6 0 1 C2 
    3318 23 -10.9914 10.5796 -12.8059 217 " " " " A 70 0 0 "ILE " " O  " " " 8 0 1 C2 
    3319 14 -10.7137 10.1836 -15.9003 217 " " " " A 2 0 0 "ILE " " CB " " " 6 0 1 C2 
    3320 14 -11.4086 10.1893 -17.2622 217 " " " " A 2 0 0 "ILE " " CG1" " " 6 0 1 C2 
    3321 14 -10.5942 8.82283 -15.3123 217 " " " " A 2 0 0 "ILE " " CG2" " " 6 0 1 C2 
    3322 14 -11.0968 9.0878 -18.2544 217 " " " " A 2 0 0 "ILE " " CD1" " " 6 0 1 C2 
    3323 48 -10.6407 12.809 -16.5502 217 " " " " A 21 0 0 "ILE " " H  " " " 1 0 1 C2 
    3324 48 -12.3205 11.1068 -14.9306 217 " " " " A 21 0 0 "ILE " " HA " " " 1 0 1 C2 
    3325 48 -9.66575 10.4249 -16.0786 217 " " " " A 21 0 0 "ILE " " HB " " " 1 0 1 C2 
    3326 48 -11.3528 11.1262 -17.8164 217 " " " " A 21 0 0 "ILE " HG13 " " 1 0 1 C2 
    3327 48 -12.4837 10.2034 -17.0831 217 " " " " A 21 0 0 "ILE " HG12 " " 1 0 1 C2 
    3328 48 -9.93166 8.13543 -15.8383 217 " " " " A 21 0 0 "ILE " HG21 " " 1 0 1 C2 
    3329 48 -10.3581 8.76788 -14.2496 217 " " " " A 21 0 0 "ILE " HG22 " " 1 0 1 C2 
    3330 48 -11.6339 8.4959 -15.3234 217 " " " " A 21 0 0 "ILE " HG23 " " 1 0 1 C2 
    3331 48 -11.5766 9.31292 -19.2069 217 " " " " A 21 0 0 "ILE " HD11 " " 1 0 1 C2 
    3332 48 -10.0395 9.07038 -18.5192 217 " " " " A 21 0 0 "ILE " HD12 " " 1 0 1 C2 
    3333 48 -11.4773 8.12894 -17.9024 217 " " " " A 21 0 0 "ILE " HD13 " " 1 0 1 C2 
    3334 40 -9.62058 12.2481 -13.4463 218 " " " " A 43 0 0 "GLY " " N  " " " 7 0 1 C2 
    3335 14 -8.78061 12.4824 -12.2203 218 " " " " A 2 0 0 "GLY " " CA " " " 6 0 1 C2 
    3336 14 -9.68265 13.131 -11.1195 218 " " " " A 2 0 0 "GLY " " C  " " " 6 0 1 C2 
    3337 23 -9.30406 13.1633 -9.98223 218 " " " " A 70 0 0 "GLY " " O  " " " 8 0 1 C2 
    3338 48 -9.52697 12.9159 -14.1982 218 " " " " A 21 0 0 "GLY " " H  " " " 1 0 1 C2 
    3339 48 -7.95736 13.1358 -12.5093 218 " " " " A 21 0 0 "GLY " " HA3" " " 1 0 1 C2 
    3340 48 -8.43002 11.547 -11.7841 218 " " " " A 21 0 0 "GLY " " HA2" " " 1 0 1 C2 
    3341 40 -10.8878 13.5706 -11.4315 219 " " " " A 43 0 0 "GLY " " N  " " " 7 0 1 C2 
    3342 14 -11.9519 13.7308 -10.4617 219 " " " " A 2 0 0 "GLY " " CA " " " 6 0 1 C2 
    3343 14 -12.9591 12.5542 -10.3616 219 " " " " A 2 0 0 "GLY " " C  " " " 6 0 1 C2 
    3344 23 -13.2386 12.0239 -9.30797 219 " " " " A 70 0 0 "GLY " " O  " " " 8 0 1 C2 
    3345 48 -11.1901 13.6701 -12.3901 219 " " " " A 21 0 0 "GLY " " H  " " " 1 0 1 C2 
    3346 48 -12.4099 14.6695 -10.7736 219 " " " " A 21 0 0 "GLY " " HA3" " " 1 0 1 C2 
    3347 48 -11.6721 13.9569 -9.43277 219 " " " " A 21 0 0 "GLY " " HA2" " " 1 0 1 C2 
    3348 40 -13.5447 12.1852 -11.4835 220 " " " " A 43 0 0 "LEU " " N  " " " 7 0 1 C2 
    3349 14 -14.6079 11.1831 -11.6283 220 " " " " A 2 0 0 "LEU " " CA " " " 6 0 1 C2 
    3350 14 -14.3632 9.73834 -11.0225 220 " " " " A 2 0 0 "LEU " " C  " " " 6 0 1 C2 
    3351 23 -15.2042 9.13888 -10.4503 220 " " " " A 70 0 0 "LEU " " O  " " " 8 0 1 C2 
    3352 14 -15.0256 11.099 -13.1048 220 " " " " A 2 0 0 "LEU " " CB " " " 6 0 1 C2 
    3353 14 -15.7935 12.3892 -13.6156 220 " " " " A 2 0 0 "LEU " " CG " " " 6 0 1 C2 
    3354 14 -15.8498 12.298 -15.0673 220 " " " " A 2 0 0 "LEU " " CD1" " " 6 0 1 C2 
    3355 14 -17.1643 12.6339 -12.9733 220 " " " " A 2 0 0 "LEU " " CD2" " " 6 0 1 C2 
    3356 48 -13.3374 12.7499 -12.2947 220 " " " " A 21 0 0 "LEU " " H  " " " 1 0 1 C2 
    3357 48 -15.4436 11.3803 -10.9569 220 " " " " A 21 0 0 "LEU " " HA " " " 1 0 1 C2 
    3358 48 -15.6582 10.2243 -13.2558 220 " " " " A 21 0 0 "LEU " " HB3" " " 1 0 1 C2 
    3359 48 -14.1164 10.9427 -13.6855 220 " " " " A 21 0 0 "LEU " " HB2" " " 1 0 1 C2 
    3360 48 -15.2221 13.2957 -13.4156 220 " " " " A 21 0 0 "LEU " " HG " " " 1 0 1 C2 
    3361 48 -16.1785 11.3076 -15.3824 220 " " " " A 21 0 0 "LEU " HD11 " " 1 0 1 C2 
    3362 48 -16.5844 13.0264 -15.4108 220 " " " " A 21 0 0 "LEU " HD12 " " 1 0 1 C2 
    3363 48 -14.9928 12.5374 -15.6968 220 " " " " A 21 0 0 "LEU " HD13 " " 1 0 1 C2 
    3364 48 -17.1991 12.6566 -11.8841 220 " " " " A 21 0 0 "LEU " HD21 " " 1 0 1 C2 
    3365 48 -17.4486 13.5883 -13.4165 220 " " " " A 21 0 0 "LEU " HD22 " " 1 0 1 C2 
    3366 48 -17.9658 11.9449 -13.2399 220 " " " " A 21 0 0 "LEU " HD23 " " 1 0 1 C2 
    3367 40 -13.1238 9.25862 -11.2402 221 " " " " A 43 0 0 "ALA " " N  " " " 7 0 1 C2 
    3368 14 -12.6335 7.9547 -10.7997 221 " " " " A 2 0 0 "ALA " " CA " " " 6 0 1 C2 
    3369 14 -12.3499 7.98051 -9.28543 221 " " " " A 2 0 0 "ALA " " C  " " " 6 0 1 C2 
    3370 23 -12.546 6.93826 -8.64227 221 " " " " A 70 0 0 "ALA " " O  " " " 8 0 1 C2 
    3371 14 -11.2969 7.65061 -11.4707 221 " " " " A 2 0 0 "ALA " " CB " " " 6 0 1 C2 
    3372 48 -12.5355 9.93164 -11.7104 221 " " " " A 21 0 0 "ALA " " H  " " " 1 0 1 C2 
    3373 48 -13.3721 7.25216 -11.1857 221 " " " " A 21 0 0 "ALA " " HA " " " 1 0 1 C2 
    3374 48 -10.4839 8.28429 -11.1162 221 " " " " A 21 0 0 "ALA " " HB1" " " 1 0 1 C2 
    3375 48 -10.9574 6.64769 -11.2119 221 " " " " A 21 0 0 "ALA " " HB2" " " 1 0 1 C2 
    3376 48 -11.1361 7.87583 -12.525 221 " " " " A 21 0 0 "ALA " " HB3" " " 1 0 1 C2 
    3377 40 -11.9509 9.09262 -8.65414 222 " " " " A 43 0 0 "ILE " " N  " " " 7 0 1 C2 
    3378 14 -11.8497 9.11705 -7.17365 222 " " " " A 2 0 0 "ILE " " CA " " " 6 0 1 C2 
    3379 14 -13.2294 9.2387 -6.56879 222 " " " " A 2 0 0 "ILE " " C  " " " 6 0 1 C2 
    3380 23 -13.6584 8.38144 -5.80508 222 " " " " A 70 0 0 "ILE " " O  " " " 8 0 1 C2 
    3381 14 -11.0369 10.3599 -6.75038 222 " " " " A 2 0 0 "ILE " " CB " " " 6 0 1 C2 
    3382 14 -9.77188 10.4827 -7.59981 222 " " " " A 2 0 0 "ILE " " CG1" " " 6 0 1 C2 
    3383 14 -10.7866 10.4776 -5.21908 222 " " " " A 2 0 0 "ILE " " CG2" " " 6 0 1 C2 
    3384 14 -8.9404 11.6782 -7.28801 222 " " " " A 2 0 0 "ILE " " CD1" " " 6 0 1 C2 
    3385 48 -11.8061 9.93236 -9.19634 222 " " " " A 21 0 0 "ILE " " H  " " " 1 0 1 C2 
    3386 48 -11.3152 8.27934 -6.72562 222 " " " " A 21 0 0 "ILE " " HA " " " 1 0 1 C2 
    3387 48 -11.5329 11.321 -6.88626 222 " " " " A 21 0 0 "ILE " " HB " " " 1 0 1 C2 
    3388 48 -10.0516 10.5682 -8.64982 222 " " " " A 21 0 0 "ILE " HG13 " " 1 0 1 C2 
    3389 48 -9.12315 9.61676 -7.46818 222 " " " " A 21 0 0 "ILE " HG12 " " 1 0 1 C2 
    3390 48 -11.7638 10.6358 -4.763 222 " " " " A 21 0 0 "ILE " HG21 " " 1 0 1 C2 
    3391 48 -10.272 9.61172 -4.80235 222 " " " " A 21 0 0 "ILE " HG22 " " 1 0 1 C2 
    3392 48 -10.1758 11.3632 -5.04406 222 " " " " A 21 0 0 "ILE " HG23 " " 1 0 1 C2 
    3393 48 -8.28548 11.8648 -8.1391 222 " " " " A 21 0 0 "ILE " HD11 " " 1 0 1 C2 
    3394 48 -9.44873 12.6364 -7.18122 222 " " " " A 21 0 0 "ILE " HD12 " " 1 0 1 C2 
    3395 48 -8.22414 11.4833 -6.48983 222 " " " " A 21 0 0 "ILE " HD13 " " 1 0 1 C2 
    3396 40 -14.0865 10.182 -7.10215 223 " " " " A 43 0 0 "ALA " " N  " " " 7 0 1 C2 
    3397 14 -15.5009 10.3461 -6.81502 223 " " " " A 2 0 0 "ALA " " CA " " " 6 0 1 C2 
    3398 14 -16.3279 9.05346 -6.72657 223 " " " " A 2 0 0 "ALA " " C  " " " 6 0 1 C2 
    3399 23 -16.9703 8.75145 -5.7161 223 " " " " A 70 0 0 "ALA " " O  " " " 8 0 1 C2 
    3400 14 -16.0442 11.4068 -7.75723 223 " " " " A 2 0 0 "ALA " " CB " " " 6 0 1 C2 
    3401 48 -13.7021 10.8625 -7.7419 223 " " " " A 21 0 0 "ALA " " H  " " " 1 0 1 C2 
    3402 48 -15.5987 10.8038 -5.8306 223 " " " " A 21 0 0 "ALA " " HA " " " 1 0 1 C2 
    3403 48 -16.3458 11.1067 -8.76075 223 " " " " A 21 0 0 "ALA " " HB1" " " 1 0 1 C2 
    3404 48 -17.0152 11.7598 -7.40985 223 " " " " A 21 0 0 "ALA " " HB2" " " 1 0 1 C2 
    3405 48 -15.4274 12.3025 -7.83098 223 " " " " A 21 0 0 "ALA " " HB3" " " 1 0 1 C2 
    3406 40 -16.2719 8.27149 -7.82197 224 " " " " A 43 0 0 "GLY " " N  " " " 7 0 1 C2 
    3407 14 -17.0758 7.10657 -8.12048 224 " " " " A 2 0 0 "GLY " " CA " " " 6 0 1 C2 
    3408 14 -16.6214 5.93967 -7.27274 224 " " " " A 2 0 0 "GLY " " C  " " " 6 0 1 C2 
    3409 23 -17.4289 5.19104 -6.83196 224 " " " " A 70 0 0 "GLY " " O  " " " 8 0 1 C2 
    3410 48 -15.8361 8.76587 -8.58733 224 " " " " A 21 0 0 "GLY " " H  " " " 1 0 1 C2 
    3411 48 -16.8828 6.9287 -9.17841 224 " " " " A 21 0 0 "GLY " " HA3" " " 1 0 1 C2 
    3412 48 -18.1095 7.41511 -7.96403 224 " " " " A 21 0 0 "GLY " " HA2" " " 1 0 1 C2 
    3413 40 -15.2828 5.88841 -6.97938 225 " " " " A 43 0 0 "ALA " " N  " " " 7 0 1 C2 
    3414 14 -14.6991 4.79973 -6.23657 225 " " " " A 2 0 0 "ALA " " CA " " " 6 0 1 C2 
    3415 14 -14.9674 4.87419 -4.71286 225 " " " " A 2 0 0 "ALA " " C  " " " 6 0 1 C2 
    3416 23 -15.2422 3.81361 -4.16863 225 " " " " A 70 0 0 "ALA " " O  " " " 8 0 1 C2 
    3417 14 -13.16 4.87805 -6.36108 225 " " " " A 2 0 0 "ALA " " CB " " " 6 0 1 C2 
    3418 48 -14.6469 6.49508 -7.47702 225 " " " " A 21 0 0 "ALA " " H  " " " 1 0 1 C2 
    3419 48 -15.0579 3.83096 -6.58417 225 " " " " A 21 0 0 "ALA " " HA " " " 1 0 1 C2 
    3420 48 -12.9689 4.69426 -7.41834 225 " " " " A 21 0 0 "ALA " " HB1" " " 1 0 1 C2 
    3421 48 -12.7719 5.80227 -5.93297 225 " " " " A 21 0 0 "ALA " " HB2" " " 1 0 1 C2 
    3422 48 -12.655 4.14951 -5.72677 225 " " " " A 21 0 0 "ALA " " HB3" " " 1 0 1 C2 
    3423 40 -15.0496 6.08816 -4.0909 226 " " " " A 43 0 0 "LEU " " N  " " " 7 0 1 C2 
    3424 14 -15.4905 6.26825 -2.71425 226 " " " " A 2 0 0 "LEU " " CA " " " 6 0 1 C2 
    3425 14 -16.9097 5.80302 -2.51423 226 " " " " A 2 0 0 "LEU " " C  " " " 6 0 1 C2 
    3426 23 -17.2034 5.15792 -1.51626 226 " " " " A 70 0 0 "LEU " " O  " " " 8 0 1 C2 
    3427 14 -15.4933 7.72352 -2.33382 226 " " " " A 2 0 0 "LEU " " CB " " " 6 0 1 C2 
    3428 14 -14.05 8.35869 -2.33837 226 " " " " A 2 0 0 "LEU " " CG " " " 6 0 1 C2 
    3429 14 -14.0331 9.78947 -1.87071 226 " " " " A 2 0 0 "LEU " " CD1" " " 6 0 1 C2 
    3430 14 -13.0361 7.70042 -1.37258 226 " " " " A 2 0 0 "LEU " " CD2" " " 6 0 1 C2 
    3431 48 -14.6631 6.93653 -4.47946 226 " " " " A 21 0 0 "LEU " " H  " " " 1 0 1 C2 
    3432 48 -14.8283 5.69328 -2.0669 226 " " " " A 21 0 0 "LEU " " HA " " " 1 0 1 C2 
    3433 48 -16.0193 7.82073 -1.3841 226 " " " " A 21 0 0 "LEU " " HB3" " " 1 0 1 C2 
    3434 48 -16.1461 8.34288 -2.94892 226 " " " " A 21 0 0 "LEU " " HB2" " " 1 0 1 C2 
    3435 48 -13.659 8.38025 -3.3556 226 " " " " A 21 0 0 "LEU " " HG " " " 1 0 1 C2 
    3436 48 -14.6454 10.3974 -2.53671 226 " " " " A 21 0 0 "LEU " HD11 " " 1 0 1 C2 
    3437 48 -14.4436 10.0154 -0.886567 226 " " " " A 21 0 0 "LEU " HD12 " " 1 0 1 C2 
    3438 48 -12.9944 10.1189 -1.84415 226 " " " " A 21 0 0 "LEU " HD13 " " 1 0 1 C2 
    3439 48 -12.9075 6.64022 -1.59065 226 " " " " A 21 0 0 "LEU " HD21 " " 1 0 1 C2 
    3440 48 -12.0101 8.05576 -1.46787 226 " " " " A 21 0 0 "LEU " HD22 " " 1 0 1 C2 
    3441 48 -13.2846 7.86951 -0.324849 226 " " " " A 21 0 0 "LEU " HD23 " " 1 0 1 C2 
    3442 40 -17.7757 5.91496 -3.57268 227 " " " " A 43 0 0 "GLY " " N  " " " 7 0 1 C2 
    3443 14 -19.1387 5.35894 -3.68704 227 " " " " A 2 0 0 "GLY " " CA " " " 6 0 1 C2 
    3444 14 -19.2789 3.86006 -3.67891 227 " " " " A 2 0 0 "GLY " " C  " " " 6 0 1 C2 
    3445 23 -19.9486 3.26941 -2.81507 227 " " " " A 70 0 0 "GLY " " O  " " " 8 0 1 C2 
    3446 48 -17.4241 6.36521 -4.40559 227 " " " " A 21 0 0 "GLY " " H  " " " 1 0 1 C2 
    3447 48 -19.6683 5.81809 -4.52177 227 " " " " A 21 0 0 "GLY " " HA3" " " 1 0 1 C2 
    3448 48 -19.6711 5.60034 -2.76703 227 " " " " A 21 0 0 "GLY " " HA2" " " 1 0 1 C2 
    3449 40 -18.5027 3.25044 -4.55603 228 " " " " A 43 0 0 "ILE " " N  " " " 7 0 1 C2 
    3450 14 -18.3184 1.78424 -4.65427 228 " " " " A 2 0 0 "ILE " " CA " " " 6 0 1 C2 
    3451 14 -17.7192 1.19181 -3.33309 228 " " " " A 2 0 0 "ILE " " C  " " " 6 0 1 C2 
    3452 23 -18.1267 0.137016 -2.85267 228 " " " " A 70 0 0 "ILE " " O  " " " 8 0 1 C2 
    3453 14 -17.4899 1.44996 -5.94379 228 " " " " A 2 0 0 "ILE " " CB " " " 6 0 1 C2 
    3454 14 -18.1686 1.7823 -7.22619 228 " " " " A 2 0 0 "ILE " " CG1" " " 6 0 1 C2 
    3455 14 -16.9975 -0.00564379 -6.03631 228 " " " " A 2 0 0 "ILE " " CG2" " " 6 0 1 C2 
    3456 14 -17.1876 2.09469 -8.37381 228 " " " " A 2 0 0 "ILE " " CD1" " " 6 0 1 C2 
    3457 48 -17.8614 3.80824 -5.10166 228 " " " " A 21 0 0 "ILE " " H  " " " 1 0 1 C2 
    3458 48 -19.2748 1.26218 -4.68326 228 " " " " A 21 0 0 "ILE " " HA " " " 1 0 1 C2 
    3459 48 -16.5496 1.99979 -5.98413 228 " " " " A 21 0 0 "ILE " " HB " " " 1 0 1 C2 
    3460 48 -18.7763 2.6865 -7.1914 228 " " " " A 21 0 0 "ILE " HG13 " " 1 0 1 C2 
    3461 48 -19.0044 1.168 -7.56114 228 " " " " A 21 0 0 "ILE " HG12 " " 1 0 1 C2 
    3462 48 -16.2456 -0.189136 -5.26874 228 " " " " A 21 0 0 "ILE " HG21 " " 1 0 1 C2 
    3463 48 -17.8024 -0.737316 -5.96723 228 " " " " A 21 0 0 "ILE " HG22 " " 1 0 1 C2 
    3464 48 -16.4263 -0.242083 -6.93408 228 " " " " A 21 0 0 "ILE " HG23 " " 1 0 1 C2 
    3465 48 -16.8804 3.13609 -8.27754 228 " " " " A 21 0 0 "ILE " HD11 " " 1 0 1 C2 
    3466 48 -16.3079 1.46047 -8.48343 228 " " " " A 21 0 0 "ILE " HD12 " " 1 0 1 C2 
    3467 48 -17.7054 1.89952 -9.31288 228 " " " " A 21 0 0 "ILE " HD13 " " 1 0 1 C2 
    3468 40 -16.6412 1.82669 -2.74017 229 " " " " A 43 0 0 "MET " " N  " " " 7 0 1 C2 
    3469 14 -16.0366 1.24207 -1.50866 229 " " " " A 2 0 0 "MET " " CA " " " 6 0 1 C2 
    3470 14 -16.9506 1.26104 -0.303053 229 " " " " A 2 0 0 "MET " " C  " " " 6 0 1 C2 
    3471 23 -16.794 0.434774 0.587186 229 " " " " A 70 0 0 "MET " " O  " " " 8 0 1 C2 
    3472 14 -14.6276 1.8823 -1.30936 229 " " " " A 2 0 0 "MET " " CB " " " 6 0 1 C2 
    3473 14 -13.667 0.949219 -0.555384 229 " " " " A 2 0 0 "MET " " CG " " " 6 0 1 C2 
    3474 52 -11.8745 1.43665 -0.650917 229 " " " " A 13 0 0 "MET " " SD " " " 16 0 1 C2 
    3475 14 -11.8684 3.17455 0.0452762 229 " " " " A 2 0 0 "MET " " CE " " " 6 0 1 C2 
    3476 48 -16.1977 2.58317 -3.24135 229 " " " " A 21 0 0 "MET " " H  " " " 1 0 1 C2 
    3477 48 -15.7903 0.213818 -1.77344 229 " " " " A 21 0 0 "MET " " HA " " " 1 0 1 C2 
    3478 48 -14.7653 2.82516 -0.780064 229 " " " " A 21 0 0 "MET " " HB3" " " 1 0 1 C2 
    3479 48 -14.1948 2.09725 -2.28639 229 " " " " A 21 0 0 "MET " " HB2" " " 1 0 1 C2 
    3480 48 -13.717 -0.111566 -0.801016 229 " " " " A 21 0 0 "MET " " HG3" " " 1 0 1 C2 
    3481 48 -13.9354 0.919586 0.500646 229 " " " " A 21 0 0 "MET " " HG2" " " 1 0 1 C2 
    3482 48 -12.4639 3.89319 -0.517806 229 " " " " A 21 0 0 "MET " " HE1" " " 1 0 1 C2 
    3483 48 -12.3173 3.13399 1.03773 229 " " " " A 21 0 0 "MET " " HE2" " " 1 0 1 C2 
    3484 48 -10.8435 3.52321 0.171976 229 " " " " A 21 0 0 "MET " " HE3" " " 1 0 1 C2 
    3485 40 -17.8363 2.28064 -0.18821 230 " " " " A 43 0 0 "ARG " " N  " " " 7 0 1 C2 
    3486 14 -18.774 2.44478 0.89005 230 " " " " A 2 0 0 "ARG " " CA " " " 6 0 1 C2 
    3487 14 -19.8489 1.36709 0.821664 230 " " " " A 2 0 0 "ARG " " C  " " " 6 0 1 C2 
    3488 23 -20.2955 0.975311 1.90692 230 " " " " A 70 0 0 "ARG " " O  " " " 8 0 1 C2 
    3489 14 -19.2647 3.92408 1.05396 230 " " " " A 2 0 0 "ARG " " CB " " " 6 0 1 C2 
    3490 14 -20.3437 4.10778 2.16172 230 " " " " A 2 0 0 "ARG " " CG " " " 6 0 1 C2 
    3491 14 -20.019 3.73288 3.60568 230 " " " " A 2 0 0 "ARG " " CD " " " 6 0 1 C2 
    3492 40 -21.1987 3.79486 4.37877 230 " " " " A 43 0 0 "ARG " " NE " " " 7 0 1 C2 
    3493 14 -22.0834 2.80829 4.53542 230 " " " " A 2 0 0 "ARG " " CZ " " " 6 0 1 C2 
    3494 40 -21.9399 1.61235 4.00282 230 " " " " A 43 0 0 "ARG " " NH1" " " 7 0 1 C2 
    3495 40 -23.1767 2.98794 5.28631 230 " " " " A 43 0 0 "ARG " " NH2" " " 7 0 1 C2 
    3496 48 -17.9074 2.97532 -0.917916 230 " " " " A 21 0 0 "ARG " " H  " " " 1 0 1 C2 
    3497 48 -18.2086 2.18782 1.78579 230 " " " " A 21 0 0 "ARG " " HA " " " 1 0 1 C2 
    3498 48 -19.6272 4.27235 0.0867897 230 " " " " A 21 0 0 "ARG " " HB3" " " 1 0 1 C2 
    3499 48 -18.5189 4.66579 1.33963 230 " " " " A 21 0 0 "ARG " " HB2" " " 1 0 1 C2 
    3500 48 -21.2058 3.45999 2.00273 230 " " " " A 21 0 0 "ARG " " HG3" " " 1 0 1 C2 
    3501 48 -20.6012 5.1485 1.96499 230 " " " " A 21 0 0 "ARG " " HG2" " " 1 0 1 C2 
    3502 48 -19.2665 4.4121 4.00643 230 " " " " A 21 0 0 "ARG " " HD3" " " 1 0 1 C2 
    3503 48 -19.495 2.7774 3.62916 230 " " " " A 21 0 0 "ARG " " HD2" " " 1 0 1 C2 
    3504 48 -21.3681 4.71971 4.74766 230 " " " " A 21 0 0 "ARG " " HE " " " 1 0 1 C2 
    3505 48 -22.6805 0.953648 4.19719 230 " " " " A 21 0 0 "ARG " HH12 " " 1 0 1 C2 
    3506 48 -21.2256 1.5179 3.29509 230 " " " " A 21 0 0 "ARG " HH11 " " 1 0 1 C2 
    3507 48 -23.7551 2.16526 5.38011 230 " " " " A 21 0 0 "ARG " HH22 " " 1 0 1 C2 
    3508 48 -23.3937 3.814 5.82544 230 " " " " A 21 0 0 "ARG " HH21 " " 1 0 1 C2 
    3509 40 -20.2847 0.796442 -0.353457 231 " " " " A 43 0 0 "LEU " " N  " " " 7 0 1 C2 
    3510 14 -21.1768 -0.326948 -0.579369 231 " " " " A 2 0 0 "LEU " " CA " " " 6 0 1 C2 
    3511 14 -20.4826 -1.69803 -0.345803 231 " " " " A 2 0 0 "LEU " " C  " " " 6 0 1 C2 
    3512 23 -21.1541 -2.62462 0.178278 231 " " " " A 70 0 0 "LEU " " O  " " " 8 0 1 C2 
    3513 14 -21.6802 -0.259108 -2.06649 231 " " " " A 2 0 0 "LEU " " CB " " " 6 0 1 C2 
    3514 14 -22.9207 -1.13487 -2.43032 231 " " " " A 2 0 0 "LEU " " CG " " " 6 0 1 C2 
    3515 14 -24.25 -0.589394 -1.86006 231 " " " " A 2 0 0 "LEU " " CD1" " " 6 0 1 C2 
    3516 14 -23.0965 -1.42689 -3.91215 231 " " " " A 2 0 0 "LEU " " CD2" " " 6 0 1 C2 
    3517 48 -19.8157 1.14675 -1.17648 231 " " " " A 21 0 0 "LEU " " H  " " " 1 0 1 C2 
    3518 48 -22.0271 -0.267704 0.0999218 231 " " " " A 21 0 0 "LEU " " HA " " " 1 0 1 C2 
    3519 48 -20.9082 -0.638168 -2.73611 231 " " " " A 21 0 0 "LEU " " HB3" " " 1 0 1 C2 
    3520 48 -21.843 0.695908 -2.56605 231 " " " " A 21 0 0 "LEU " " HB2" " " 1 0 1 C2 
    3521 48 -22.89 -2.10538 -1.93509 231 " " " " A 21 0 0 "LEU " " HG " " " 1 0 1 C2 
    3522 48 -25.1316 -1.04181 -2.31403 231 " " " " A 21 0 0 "LEU " HD11 " " 1 0 1 C2 
    3523 48 -24.2799 -0.53614 -0.771771 231 " " " " A 21 0 0 "LEU " HD12 " " 1 0 1 C2 
    3524 48 -24.238 0.473974 -2.09923 231 " " " " A 21 0 0 "LEU " HD13 " " 1 0 1 C2 
    3525 48 -22.1856 -1.87818 -4.30559 231 " " " " A 21 0 0 "LEU " HD21 " " 1 0 1 C2 
    3526 48 -23.8691 -2.19574 -3.91 231 " " " " A 21 0 0 "LEU " HD22 " " 1 0 1 C2 
    3527 48 -23.449 -0.624317 -4.56001 231 " " " " A 21 0 0 "LEU " HD23 " " 1 0 1 C2 
    3528 40 -19.1843 -1.72645 -0.625842 232 " " " " A 43 0 0 "VAL " " N  " " " 7 0 1 C2 
    3529 14 -18.4121 -2.91883 -0.290598 232 " " " " A 2 0 0 "VAL " " CA " " " 6 0 1 C2 
    3530 14 -18.1878 -2.9771 1.26515 232 " " " " A 2 0 0 "VAL " " C  " " " 6 0 1 C2 
    3531 23 -18.2374 -3.9815 1.96973 232 " " " " A 70 0 0 "VAL " " O  " " " 8 0 1 C2 
    3532 14 -16.9629 -2.87647 -1.02438 232 " " " " A 2 0 0 "VAL " " CB " " " 6 0 1 C2 
    3533 14 -15.9508 -3.93486 -0.498446 232 " " " " A 2 0 0 "VAL " " CG1" " " 6 0 1 C2 
    3534 14 -17.1265 -2.97219 -2.57341 232 " " " " A 2 0 0 "VAL " " CG2" " " 6 0 1 C2 
    3535 48 -18.6642 -0.904373 -0.897562 232 " " " " A 21 0 0 "VAL " " H  " " " 1 0 1 C2 
    3536 48 -18.9683 -3.79975 -0.611092 232 " " " " A 21 0 0 "VAL " " HA " " " 1 0 1 C2 
    3537 48 -16.5595 -1.91013 -0.721701 232 " " " " A 21 0 0 "VAL " " HB " " " 1 0 1 C2 
    3538 48 -16.6028 -4.75447 -0.196347 232 " " " " A 21 0 0 "VAL " HG11 " " 1 0 1 C2 
    3539 48 -15.154 -4.18283 -1.19965 232 " " " " A 21 0 0 "VAL " HG12 " " 1 0 1 C2 
    3540 48 -15.5736 -3.60706 0.470216 232 " " " " A 21 0 0 "VAL " HG13 " " 1 0 1 C2 
    3541 48 -17.311 -4.01855 -2.81675 232 " " " " A 21 0 0 "VAL " HG21 " " 1 0 1 C2 
    3542 48 -17.8802 -2.3546 -3.06195 232 " " " " A 21 0 0 "VAL " HG22 " " 1 0 1 C2 
    3543 48 -16.2307 -2.64261 -3.09976 232 " " " " A 21 0 0 "VAL " HG23 " " 1 0 1 C2 
    3544 40 -18.1869 -1.79355 1.87552 233 " " " " A 43 0 0 "ALA " " N  " " " 7 0 1 C2 
    3545 14 -18.0138 -1.61379 3.32145 233 " " " " A 2 0 0 "ALA " " CA " " " 6 0 1 C2 
    3546 14 -19.2692 -2.02512 4.11923 233 " " " " A 2 0 0 "ALA " " C  " " " 6 0 1 C2 
    3547 23 -19.2848 -2.09925 5.36021 233 " " " " A 70 0 0 "ALA " " O  " " " 8 0 1 C2 
    3548 14 -17.7961 -0.107229 3.69982 233 " " " " A 2 0 0 "ALA " " CB " " " 6 0 1 C2 
    3549 48 -17.9688 -0.965532 1.33986 233 " " " " A 21 0 0 "ALA " " H  " " " 1 0 1 C2 
    3550 48 -17.1456 -2.2142 3.59312 233 " " " " A 21 0 0 "ALA " " HA " " " 1 0 1 C2 
    3551 48 -17.3667 -0.135458 4.70126 233 " " " " A 21 0 0 "ALA " " HB1" " " 1 0 1 C2 
    3552 48 -17.1829 0.495962 3.03027 233 " " " " A 21 0 0 "ALA " " HB2" " " 1 0 1 C2 
    3553 48 -18.7567 0.398325 3.7982 233 " " " " A 21 0 0 "ALA " " HB3" " " 1 0 1 C2 
    3554 40 -20.3743 -2.22789 3.40378 234 " " " " A 43 0 0 "GLU " " N  " " " 7 0 1 C2 
    3555 14 -21.5571 -2.91682 3.97734 234 " " " " A 2 0 0 "GLU " " CA " " " 6 0 1 C2 
    3556 14 -21.2552 -4.44007 4.16934 234 " " " " A 2 0 0 "GLU " " C  " " " 6 0 1 C2 
    3557 23 -21.7306 -4.98906 5.19284 234 " " " " A 70 0 0 "GLU " " O  " " " 8 0 1 C2 
    3558 14 -22.771 -2.78801 3.06432 234 " " " " A 2 0 0 "GLU " " CB " " " 6 0 1 C2 
    3559 14 -23.1902 -1.27608 2.80027 234 " " " " A 2 0 0 "GLU " " CG " " " 6 0 1 C2 
    3560 14 -24.2399 -0.717684 3.74271 234 " " " " A 2 0 0 "GLU " " CD " " " 6 0 1 C2 
    3561 23 -25.4105 -0.919825 3.42489 234 " " " " A 70 0 0 "GLU " " OE1" " " 8 0 1 C2 
    3562 23 -23.9113 0.107281 4.71165 234 " " " " A 70 0 0 "GLU " " OE2" " " 8 0 1 C2 
    3563 48 -20.4957 -2.10078 2.4092 234 " " " " A 21 0 0 "GLU " " H  " " " 1 0 1 C2 
    3564 48 -21.6597 -2.50664 4.98199 234 " " " " A 21 0 0 "GLU " " HA " " " 1 0 1 C2 
    3565 48 -23.7227 -3.16537 3.43851 234 " " " " A 21 0 0 "GLU " " HB3" " " 1 0 1 C2 
    3566 48 -22.5057 -3.32169 2.15168 234 " " " " A 21 0 0 "GLU " " HB2" " " 1 0 1 C2 
    3567 48 -23.561 -1.33128 1.7768 234 " " " " A 21 0 0 "GLU " " HG3" " " 1 0 1 C2 
    3568 48 -22.3209 -0.618572 2.80894 234 " " " " A 21 0 0 "GLU " " HG2" " " 1 0 1 C2 
    3569 40 -20.4933 -5.14754 3.35158 235 " " " " A 43 0 0 "PHE " " N  " " " 7 0 1 C2 
    3570 14 -20.2786 -6.59135 3.50013 235 " " " " A 2 0 0 "PHE " " CA " " " 6 0 1 C2 
    3571 14 -19.2515 -6.88496 4.56225 235 " " " " A 2 0 0 "PHE " " C  " " " 6 0 1 C2 
    3572 23 -19.4261 -7.94266 5.16881 235 " " " " A 70 0 0 "PHE " " O  " " " 8 0 1 C2 
    3573 14 -19.8397 -7.15913 2.14281 235 " " " " A 2 0 0 "PHE " " CB " " " 6 0 1 C2 
    3574 14 -20.708 -6.8313 0.938428 235 " " " " A 2 0 0 "PHE " " CG " " " 6 0 1 C2 
    3575 14 -22.0734 -6.86461 1.07387 235 " " " " A 2 0 0 "PHE " " CD1" " " 6 0 1 C2 
    3576 14 -20.0868 -6.594 -0.281556 235 " " " " A 2 0 0 "PHE " " CD2" " " 6 0 1 C2 
    3577 14 -22.9043 -6.5816 -0.0370678 235 " " " " A 2 0 0 "PHE " " CE1" " " 6 0 1 C2 
    3578 14 -20.8366 -6.1847 -1.39447 235 " " " " A 2 0 0 "PHE " " CE2" " " 6 0 1 C2 
    3579 14 -22.271 -6.27428 -1.27573 235 " " " " A 2 0 0 "PHE " " CZ " " " 6 0 1 C2 
    3580 48 -19.9002 -4.74969 2.63746 235 " " " " A 21 0 0 "PHE " " H  " " " 1 0 1 C2 
    3581 48 -21.2036 -7.07946 3.80691 235 " " " " A 21 0 0 "PHE " " HA " " " 1 0 1 C2 
    3582 48 -19.6536 -8.23159 2.0851 235 " " " " A 21 0 0 "PHE " " HB3" " " 1 0 1 C2 
    3583 48 -18.8259 -6.79889 1.96772 235 " " " " A 21 0 0 "PHE " " HB2" " " 1 0 1 C2 
    3584 48 -22.4728 -7.16089 2.03257 235 " " " " A 21 0 0 "PHE " " HD1" " " 1 0 1 C2 
    3585 48 -19.0156 -6.54103 -0.408526 235 " " " " A 21 0 0 "PHE " " HD2" " " 1 0 1 C2 
    3586 48 -23.9817 -6.5534 0.0321689 235 " " " " A 21 0 0 "PHE " " HE1" " " 1 0 1 C2 
    3587 48 -20.2691 -5.81641 -2.23629 235 " " " " A 21 0 0 "PHE " " HE2" " " 1 0 1 C2 
    3588 48 -22.8967 -6.01635 -2.11736 235 " " " " A 21 0 0 "PHE " " HZ " " " 1 0 1 C2 
    3589 40 -18.1585 -6.12003 4.75697 236 " " " " A 43 0 0 "THR " " N  " " " 7 0 1 C2 
    3590 14 -16.9669 -6.40299 5.62082 236 " " " " A 2 0 0 "THR " " CA " " " 6 0 1 C2 
    3591 14 -16.184 -5.11065 5.89481 236 " " " " A 2 0 0 "THR " " C  " " " 6 0 1 C2 
    3592 23 -16.2128 -4.24519 5.01325 236 " " " " A 70 0 0 "THR " " O  " " " 8 0 1 C2 
    3593 14 -16.0853 -7.45903 4.94782 236 " " " " A 2 0 0 "THR " " CB " " " 6 0 1 C2 
    3594 23 -15.041 -7.88443 5.8101 236 " " " " A 70 0 0 "THR " " OG1" " " 8 0 1 C2 
    3595 14 -15.5453 -6.95206 3.58845 236 " " " " A 2 0 0 "THR " " CG2" " " 6 0 1 C2 
    3596 48 -18.1922 -5.27524 4.20443 236 " " " " A 21 0 0 "THR " " H  " " " 1 0 1 C2 
    3597 48 -17.3035 -6.86589 6.54846 236 " " " " A 21 0 0 "THR " " HA " " " 1 0 1 C2 
    3598 48 -16.6715 -8.30111 4.58 236 " " " " A 21 0 0 "THR " " HB " " " 1 0 1 C2 
    3599 48 -15.2135 -8.804 5.943 236 " " " " A 21 0 0 "THR " " HG1" " " 1 0 1 C2 
    3600 48 -16.2457 -6.48739 2.89448 236 " " " " A 21 0 0 "THR " HG21 " " 1 0 1 C2 
    3601 48 -14.8822 -6.08737 3.61488 236 " " " " A 21 0 0 "THR " HG22 " " 1 0 1 C2 
    3602 48 -15.159 -7.82118 3.05597 236 " " " " A 21 0 0 "THR " HG23 " " 1 0 1 C2 
    3603 40 -15.5726 -4.91072 7.05538 237 " " " " A 43 0 0 "PRO " " N  " " " 7 0 1 C2 
    3604 14 -14.9452 -3.66224 7.3672 237 " " " " A 2 0 0 "PRO " " CA " " " 6 0 1 C2 
    3605 14 -13.5792 -3.46519 6.60497 237 " " " " A 2 0 0 "PRO " " C  " " " 6 0 1 C2 
    3606 23 -12.808 -4.40212 6.35172 237 " " " " A 70 0 0 "PRO " " O  " " " 8 0 1 C2 
    3607 14 -14.8825 -3.56938 8.84505 237 " " " " A 2 0 0 "PRO " " CB " " " 6 0 1 C2 
    3608 14 -14.7083 -5.06181 9.26634 237 " " " " A 2 0 0 "PRO " " CG " " " 6 0 1 C2 
    3609 14 -15.5131 -5.8081 8.20596 237 " " " " A 2 0 0 "PRO " " CD " " " 6 0 1 C2 
    3610 48 -15.5817 -2.86457 6.98414 237 " " " " A 21 0 0 "PRO " " HA " " " 1 0 1 C2 
    3611 48 -15.8197 -3.1336 9.19116 237 " " " " A 21 0 0 "PRO " " HB3" " " 1 0 1 C2 
    3612 48 -14.1547 -2.97169 9.39394 237 " " " " A 21 0 0 "PRO " " HB2" " " 1 0 1 C2 
    3613 48 -14.9567 -5.28512 10.3039 237 " " " " A 21 0 0 "PRO " " HG3" " " 1 0 1 C2 
    3614 48 -13.6579 -5.35292 9.26101 237 " " " " A 21 0 0 "PRO " " HG2" " " 1 0 1 C2 
    3615 48 -15.0542 -6.78479 8.05229 237 " " " " A 21 0 0 "PRO " " HD2" " " 1 0 1 C2 
    3616 48 -16.5289 -6.03004 8.53287 237 " " " " A 21 0 0 "PRO " " HD3" " " 1 0 1 C2 
    3617 40 -13.3752 -2.2124 6.16878 238 " " " " A 43 0 0 "VAL " " N  " " " 7 0 1 C2 
    3618 14 -12.3595 -1.82613 5.17046 238 " " " " A 2 0 0 "VAL " " CA " " " 6 0 1 C2 
    3619 14 -11.194 -1.17186 5.88489 238 " " " " A 2 0 0 "VAL " " C  " " " 6 0 1 C2 
    3620 23 -11.4329 -0.095354 6.48194 238 " " " " A 70 0 0 "VAL " " O  " " " 8 0 1 C2 
    3621 14 -13.0006 -0.733641 4.25442 238 " " " " A 2 0 0 "VAL " " CB " " " 6 0 1 C2 
    3622 14 -12.0584 -0.132164 3.20225 238 " " " " A 2 0 0 "VAL " " CG1" " " 6 0 1 C2 
    3623 14 -14.163 -1.41568 3.40266 238 " " " " A 2 0 0 "VAL " " CG2" " " 6 0 1 C2 
    3624 48 -13.9702 -1.46192 6.4894 238 " " " " A 21 0 0 "VAL " " H  " " " 1 0 1 C2 
    3625 48 -12.0839 -2.74437 4.65182 238 " " " " A 21 0 0 "VAL " " HA " " " 1 0 1 C2 
    3626 48 -13.3764 0.132876 4.79849 238 " " " " A 21 0 0 "VAL " " HB " " " 1 0 1 C2 
    3627 48 -11.4155 0.627516 3.64682 238 " " " " A 21 0 0 "VAL " HG11 " " 1 0 1 C2 
    3628 48 -11.361 -0.783546 2.67558 238 " " " " A 21 0 0 "VAL " HG12 " " 1 0 1 C2 
    3629 48 -12.588 0.52479 2.51227 238 " " " " A 21 0 0 "VAL " HG13 " " 1 0 1 C2 
    3630 48 -13.9624 -2.47514 3.24328 238 " " " " A 21 0 0 "VAL " HG21 " " 1 0 1 C2 
    3631 48 -15.0754 -1.42774 3.999 238 " " " " A 21 0 0 "VAL " HG22 " " 1 0 1 C2 
    3632 48 -14.3476 -0.831587 2.50107 238 " " " " A 21 0 0 "VAL " HG23 " " 1 0 1 C2 
    3633 40 -9.99568 -1.81576 5.84332 239 " " " " A 43 0 0 "HIE " " N  " " " 7 0 1 C2 
    3634 14 -8.94743 -1.25268 6.60906 239 " " " " A 2 0 0 "HIE " " CA " " " 6 0 1 C2 
    3635 14 -8.41512 0.0566369 6.05308 239 " " " " A 2 0 0 "HIE " " C  " " " 6 0 1 C2 
    3636 23 -8.13712 0.152615 4.89764 239 " " " " A 70 0 0 "HIE " " O  " " " 8 0 1 C2 
    3637 14 -7.73125 -2.19946 6.75762 239 " " " " A 2 0 0 "HIE " " CB " " " 6 0 1 C2 
    3638 14 -6.68336 -1.72005 7.7375 239 " " " " A 2 0 0 "HIE " " CG " " " 6 0 1 C2 
    3639 40 -5.72564 -0.713236 7.53697 239 " " " " A 43 0 0 "HIE " " ND1" " " 7 0 1 C2 
    3640 14 -6.27085 -2.45794 8.84109 239 " " " " A 2 0 0 "HIE " " CD2" " " 6 0 1 C2 
    3641 14 -5.0211 -0.684763 8.67577 239 " " " " A 2 0 0 "HIE " " CE1" " " 6 0 1 C2 
    3642 40 -5.3428 -1.69319 9.48422 239 " " " " A 43 0 0 "HIE " " NE2" " " 7 0 1 C2 
    3643 48 -9.86962 -2.72623 5.4247 239 " " " " A 21 0 0 "HIE " " H  " " " 1 0 1 C2 
    3644 48 -9.3567 -1.16169 7.61521 239 " " " " A 21 0 0 "HIE " " HA " " " 1 0 1 C2 
    3645 48 -7.12836 -2.19852 5.84953 239 " " " " A 21 0 0 "HIE " " HB3" " " 1 0 1 C2 
    3646 48 -8.02695 -3.2078 7.04729 239 " " " " A 21 0 0 "HIE " " HB2" " " 1 0 1 C2 
    3647 48 -6.65756 -3.33554 9.33776 239 " " " " A 21 0 0 "HIE " " HD2" " " 1 0 1 C2 
    3648 48 -4.20465 0.0116005 8.79776 239 " " " " A 21 0 0 "HIE " " HE1" " " 1 0 1 C2 
    3649 40 -8.26733 1.09337 6.81307 240 " " " " A 43 0 0 "PHE " " N  " " " 7 0 1 C2 
    3650 14 -8.13448 2.50982 6.36366 240 " " " " A 2 0 0 "PHE " " CA " " " 6 0 1 C2 
    3651 14 -6.92383 2.82199 5.43418 240 " " " " A 2 0 0 "PHE " " C  " " " 6 0 1 C2 
    3652 23 -6.79766 3.94276 4.89551 240 " " " " A 70 0 0 "PHE " " O  " " " 8 0 1 C2 
    3653 14 -8.32962 3.49174 7.51157 240 " " " " A 2 0 0 "PHE " " CB " " " 6 0 1 C2 
    3654 14 -7.31606 3.57188 8.69843 240 " " " " A 2 0 0 "PHE " " CG " " " 6 0 1 C2 
    3655 14 -7.25174 4.8372 9.32196 240 " " " " A 2 0 0 "PHE " " CD1" " " 6 0 1 C2 
    3656 14 -6.67282 2.45914 9.22561 240 " " " " A 2 0 0 "PHE " " CD2" " " 6 0 1 C2 
    3657 14 -6.49318 5.0246 10.5475 240 " " " " A 2 0 0 "PHE " " CE1" " " 6 0 1 C2 
    3658 14 -5.90561 2.5913 10.4347 240 " " " " A 2 0 0 "PHE " " CE2" " " 6 0 1 C2 
    3659 14 -5.81117 3.86819 11.0749 240 " " " " A 2 0 0 "PHE " " CZ " " " 6 0 1 C2 
    3660 48 -8.36156 0.877623 7.79525 240 " " " " A 21 0 0 "PHE " " H  " " " 1 0 1 C2 
    3661 48 -8.98793 2.65857 5.70215 240 " " " " A 21 0 0 "PHE " " HA " " " 1 0 1 C2 
    3662 48 -9.30374 3.28991 7.95706 240 " " " " A 21 0 0 "PHE " " HB3" " " 1 0 1 C2 
    3663 48 -8.23903 4.47506 7.05007 240 " " " " A 21 0 0 "PHE " " HB2" " " 1 0 1 C2 
    3664 48 -7.77123 5.68001 8.89046 240 " " " " A 21 0 0 "PHE " " HD1" " " 1 0 1 C2 
    3665 48 -6.67151 1.52542 8.68286 240 " " " " A 21 0 0 "PHE " " HD2" " " 1 0 1 C2 
    3666 48 -6.37633 5.98748 11.0225 240 " " " " A 21 0 0 "PHE " " HE1" " " 1 0 1 C2 
    3667 48 -5.31465 1.76463 10.8004 240 " " " " A 21 0 0 "PHE " " HE2" " " 1 0 1 C2 
    3668 48 -5.28349 3.91867 12.0158 240 " " " " A 21 0 0 "PHE " " HZ " " " 1 0 1 C2 
    3669 40 -6.01316 1.85736 5.24893 241 " " " " A 43 0 0 "PHE " " N  " " " 7 0 1 C2 
    3670 14 -4.88312 1.78281 4.27248 241 " " " " A 2 0 0 "PHE " " CA " " " 6 0 1 C2 
    3671 14 -5.4441 1.61388 2.81025 241 " " " " A 2 0 0 "PHE " " C  " " " 6 0 1 C2 
    3672 23 -4.69514 1.714 1.81768 241 " " " " A 70 0 0 "PHE " " O  " " " 8 0 1 C2 
    3673 14 -3.97384 0.575642 4.69165 241 " " " " A 2 0 0 "PHE " " CB " " " 6 0 1 C2 
    3674 14 -2.53917 0.95574 5.07298 241 " " " " A 2 0 0 "PHE " " CG " " " 6 0 1 C2 
    3675 14 -1.50069 0.994276 4.17787 241 " " " " A 2 0 0 "PHE " " CD1" " " 6 0 1 C2 
    3676 14 -2.21735 1.09297 6.43126 241 " " " " A 2 0 0 "PHE " " CD2" " " 6 0 1 C2 
    3677 14 -0.161488 1.19913 4.52068 241 " " " " A 2 0 0 "PHE " " CE1" " " 6 0 1 C2 
    3678 14 -0.898489 1.4046 6.8402 241 " " " " A 2 0 0 "PHE " " CE2" " " 6 0 1 C2 
    3679 14 0.126798 1.4279 5.85929 241 " " " " A 2 0 0 "PHE " " CZ " " " 6 0 1 C2 
    3680 48 -6.30555 1.0287 5.74685 241 " " " " A 21 0 0 "PHE " " H  " " " 1 0 1 C2 
    3681 48 -4.34062 2.72296 4.37203 241 " " " " A 21 0 0 "PHE " " HA " " " 1 0 1 C2 
    3682 48 -3.94689 -0.119911 3.85285 241 " " " " A 21 0 0 "PHE " " HB3" " " 1 0 1 C2 
    3683 48 -4.3815 -0.0147647 5.51222 241 " " " " A 21 0 0 "PHE " " HB2" " " 1 0 1 C2 
    3684 48 -1.85661 0.796501 3.17757 241 " " " " A 21 0 0 "PHE " " HD1" " " 1 0 1 C2 
    3685 48 -2.91867 1.02742 7.24994 241 " " " " A 21 0 0 "PHE " " HD2" " " 1 0 1 C2 
    3686 48 0.625889 1.207 3.78151 241 " " " " A 21 0 0 "PHE " " HE1" " " 1 0 1 C2 
    3687 48 -0.584701 1.66744 7.83963 241 " " " " A 21 0 0 "PHE " " HE2" " " 1 0 1 C2 
    3688 48 1.07076 1.91384 6.05729 241 " " " " A 21 0 0 "PHE " " HZ " " " 1 0 1 C2 
    3689 40 -6.77864 1.45361 2.64421 242 " " " " A 43 0 0 "ALA " " N  " " " 7 0 1 C2 
    3690 14 -7.35276 1.27571 1.2689 242 " " " " A 2 0 0 "ALA " " CA " " " 6 0 1 C2 
    3691 14 -7.61901 2.65786 0.576635 242 " " " " A 2 0 0 "ALA " " C  " " " 6 0 1 C2 
    3692 23 -7.23577 2.96058 -0.55827 242 " " " " A 70 0 0 "ALA " " O  " " " 8 0 1 C2 
    3693 14 -8.77161 0.784201 1.42132 242 " " " " A 2 0 0 "ALA " " CB " " " 6 0 1 C2 
    3694 48 -7.22081 1.10979 3.48467 242 " " " " A 21 0 0 "ALA " " H  " " " 1 0 1 C2 
    3695 48 -6.68641 0.709372 0.618253 242 " " " " A 21 0 0 "ALA " " HA " " " 1 0 1 C2 
    3696 48 -9.42994 1.37536 2.0579 242 " " " " A 21 0 0 "ALA " " HB1" " " 1 0 1 C2 
    3697 48 -9.23955 0.679428 0.442464 242 " " " " A 21 0 0 "ALA " " HB2" " " 1 0 1 C2 
    3698 48 -8.67101 -0.189133 1.90153 242 " " " " A 21 0 0 "ALA " " HB3" " " 1 0 1 C2 
    3699 40 -8.22737 3.62527 1.31848 243 " " " " A 43 0 0 "GLN " " N  " " " 7 0 1 C2 
    3700 14 -8.39409 5.09603 1.0379 243 " " " " A 2 0 0 "GLN " " CA " " " 6 0 1 C2 
    3701 14 -7.2574 5.76699 0.226869 243 " " " " A 2 0 0 "GLN " " C  " " " 6 0 1 C2 
    3702 23 -7.52434 6.25654 -0.883093 243 " " " " A 70 0 0 "GLN " " O  " " " 8 0 1 C2 
    3703 14 -8.81421 5.86399 2.30784 243 " " " " A 2 0 0 "GLN " " CB " " " 6 0 1 C2 
    3704 14 -10.3015 5.7955 2.67538 243 " " " " A 2 0 0 "GLN " " CG " " " 6 0 1 C2 
    3705 14 -10.7358 4.56205 3.51413 243 " " " " A 2 0 0 "GLN " " CD " " " 6 0 1 C2 
    3706 23 -10.6185 3.41486 3.0751 243 " " " " A 70 0 0 "GLN " " OE1" " " 8 0 1 C2 
    3707 40 -11.2491 4.81865 4.69496 243 " " " " A 43 0 0 "GLN " " NE2" " " 7 0 1 C2 
    3708 48 -8.79469 3.30957 2.09216 243 " " " " A 21 0 0 "GLN " " H  " " " 1 0 1 C2 
    3709 48 -9.26486 5.05107 0.383798 243 " " " " A 21 0 0 "GLN " " HA " " " 1 0 1 C2 
    3710 48 -8.56669 6.89302 2.04718 243 " " " " A 21 0 0 "GLN " " HB3" " " 1 0 1 C2 
    3711 48 -8.16057 5.6955 3.16367 243 " " " " A 21 0 0 "GLN " " HB2" " " 1 0 1 C2 
    3712 48 -10.7789 5.72461 1.69803 243 " " " " A 21 0 0 "GLN " " HG3" " " 1 0 1 C2 
    3713 48 -10.7891 6.67945 3.0865 243 " " " " A 21 0 0 "GLN " " HG2" " " 1 0 1 C2 
    3714 48 -11.6605 4.0991 5.27206 243 " " " " A 21 0 0 "GLN " HE22 " " 1 0 1 C2 
    3715 48 -11.5304 5.76456 4.90987 243 " " " " A 21 0 0 "GLN " HE21 " " 1 0 1 C2 
    3716 40 -5.96304 5.87121 0.7502 244 " " " " A 43 0 0 "PRO " " N  " " " 7 0 1 C2 
    3717 14 -4.94502 6.65444 0.0896164 244 " " " " A 2 0 0 "PRO " " CA " " " 6 0 1 C2 
    3718 14 -4.33475 6.03001 -1.23414 244 " " " " A 2 0 0 "PRO " " C  " " " 6 0 1 C2 
    3719 23 -3.70746 6.71771 -2.00638 244 " " " " A 70 0 0 "PRO " " O  " " " 8 0 1 C2 
    3720 14 -3.88814 6.84096 1.24054 244 " " " " A 2 0 0 "PRO " " CB " " " 6 0 1 C2 
    3721 14 -4.08993 5.69303 2.20441 244 " " " " A 2 0 0 "PRO " " CG " " " 6 0 1 C2 
    3722 14 -5.55801 5.36128 2.03164 244 " " " " A 2 0 0 "PRO " " CD " " " 6 0 1 C2 
    3723 48 -5.44877 7.5949 -0.133746 244 " " " " A 21 0 0 "PRO " " HA " " " 1 0 1 C2 
    3724 48 -4.03272 7.85906 1.60202 244 " " " " A 21 0 0 "PRO " " HB3" " " 1 0 1 C2 
    3725 48 -2.88635 6.87037 0.811994 244 " " " " A 21 0 0 "PRO " " HB2" " " 1 0 1 C2 
    3726 48 -3.84399 5.7014 3.26627 244 " " " " A 21 0 0 "PRO " " HG3" " " 1 0 1 C2 
    3727 48 -3.41151 4.87758 1.95361 244 " " " " A 21 0 0 "PRO " " HG2" " " 1 0 1 C2 
    3728 48 -5.55752 4.27429 1.95066 244 " " " " A 21 0 0 "PRO " " HD2" " " 1 0 1 C2 
    3729 48 -6.16418 5.73692 2.85599 244 " " " " A 21 0 0 "PRO " " HD3" " " 1 0 1 C2 
    3730 40 -4.66276 4.74319 -1.52332 245 " " " " A 43 0 0 "VAL " " N  " " " 7 0 1 C2 
    3731 14 -4.54782 4.14496 -2.82814 245 " " " " A 2 0 0 "VAL " " CA " " " 6 0 1 C2 
    3732 14 -5.51205 4.71395 -3.87871 245 " " " " A 2 0 0 "VAL " " C  " " " 6 0 1 C2 
    3733 23 -5.16488 4.97468 -5.04194 245 " " " " A 70 0 0 "VAL " " O  " " " 8 0 1 C2 
    3734 14 -4.69819 2.54613 -2.67066 245 " " " " A 2 0 0 "VAL " " CB " " " 6 0 1 C2 
    3735 14 -4.36353 1.88958 -3.96597 245 " " " " A 2 0 0 "VAL " " CG1" " " 6 0 1 C2 
    3736 14 -3.74297 2.06017 -1.5621 245 " " " " A 2 0 0 "VAL " " CG2" " " 6 0 1 C2 
    3737 48 -5.10265 4.20284 -0.792138 245 " " " " A 21 0 0 "VAL " " H  " " " 1 0 1 C2 
    3738 48 -3.52287 4.19527 -3.19562 245 " " " " A 21 0 0 "VAL " " HA " " " 1 0 1 C2 
    3739 48 -5.68032 2.21561 -2.33261 245 " " " " A 21 0 0 "VAL " " HB " " " 1 0 1 C2 
    3740 48 -3.55611 2.38871 -4.50174 245 " " " " A 21 0 0 "VAL " HG11 " " 1 0 1 C2 
    3741 48 -4.23841 0.844564 -3.68246 245 " " " " A 21 0 0 "VAL " HG12 " " 1 0 1 C2 
    3742 48 -5.28905 1.87219 -4.54147 245 " " " " A 21 0 0 "VAL " HG13 " " 1 0 1 C2 
    3743 48 -3.75182 0.974396 -1.46669 245 " " " " A 21 0 0 "VAL " HG21 " " 1 0 1 C2 
    3744 48 -2.7181 2.23492 -1.88951 245 " " " " A 21 0 0 "VAL " HG22 " " 1 0 1 C2 
    3745 48 -3.96723 2.59199 -0.637444 245 " " " " A 21 0 0 "VAL " HG23 " " 1 0 1 C2 
    3746 40 -6.76283 4.92554 -3.42829 246 " " " " A 43 0 0 "VAL " " N  " " " 7 0 1 C2 
    3747 14 -7.89205 5.39396 -4.3353 246 " " " " A 2 0 0 "VAL " " CA " " " 6 0 1 C2 
    3748 14 -7.66741 6.84592 -4.95869 246 " " " " A 2 0 0 "VAL " " C  " " " 6 0 1 C2 
    3749 23 -7.92826 7.10089 -6.11856 246 " " " " A 70 0 0 "VAL " " O  " " " 8 0 1 C2 
    3750 14 -9.20408 5.47642 -3.48744 246 " " " " A 2 0 0 "VAL " " CB " " " 6 0 1 C2 
    3751 14 -10.3626 5.94076 -4.35847 246 " " " " A 2 0 0 "VAL " " CG1" " " 6 0 1 C2 
    3752 14 -9.51022 4.2132 -2.69868 246 " " " " A 2 0 0 "VAL " " CG2" " " 6 0 1 C2 
    3753 48 -6.83336 4.97668 -2.42205 246 " " " " A 21 0 0 "VAL " " H  " " " 1 0 1 C2 
    3754 48 -8.10318 4.67044 -5.12273 246 " " " " A 21 0 0 "VAL " " HA " " " 1 0 1 C2 
    3755 48 -9.12288 6.2035 -2.67945 246 " " " " A 21 0 0 "VAL " " HB " " " 1 0 1 C2 
    3756 48 -11.1847 6.00417 -3.64552 246 " " " " A 21 0 0 "VAL " HG11 " " 1 0 1 C2 
    3757 48 -10.3569 6.99196 -4.64667 246 " " " " A 21 0 0 "VAL " HG12 " " 1 0 1 C2 
    3758 48 -10.6915 5.38607 -5.23724 246 " " " " A 21 0 0 "VAL " HG13 " " 1 0 1 C2 
    3759 48 -10.0448 3.45152 -3.26626 246 " " " " A 21 0 0 "VAL " HG21 " " 1 0 1 C2 
    3760 48 -8.60448 3.71915 -2.34704 246 " " " " A 21 0 0 "VAL " HG22 " " 1 0 1 C2 
    3761 48 -10.1622 4.46013 -1.86076 246 " " " " A 21 0 0 "VAL " HG23 " " 1 0 1 C2 
    3762 40 -7.26832 7.81015 -4.12257 247 " " " " A 43 0 0 "THR " " N  " " " 7 0 1 C2 
    3763 14 -6.72297 9.06483 -4.52 247 " " " " A 2 0 0 "THR " " CA " " " 6 0 1 C2 
    3764 14 -5.56511 8.85364 -5.45456 247 " " " " A 2 0 0 "THR " " C  " " " 6 0 1 C2 
    3765 23 -5.60963 9.52179 -6.50181 247 " " " " A 70 0 0 "THR " " O  " " " 8 0 1 C2 
    3766 14 -6.37632 10.0852 -3.32152 247 " " " " A 2 0 0 "THR " " CB " " " 6 0 1 C2 
    3767 23 -5.63701 9.48719 -2.27772 247 " " " " A 70 0 0 "THR " " OG1" " " 8 0 1 C2 
    3768 14 -7.63636 10.7524 -2.67856 247 " " " " A 2 0 0 "THR " " CG2" " " 6 0 1 C2 
    3769 48 -7.20536 7.56113 -3.14578 247 " " " " A 21 0 0 "THR " " H  " " " 1 0 1 C2 
    3770 48 -7.49942 9.50425 -5.14621 247 " " " " A 21 0 0 "THR " " HA " " " 1 0 1 C2 
    3771 48 -5.79591 10.9479 -3.64872 247 " " " " A 21 0 0 "THR " " HB " " " 1 0 1 C2 
    3772 48 -4.75747 9.36162 -2.59969 247 " " " " A 21 0 0 "THR " " HG1" " " 1 0 1 C2 
    3773 48 -8.09575 10.0161 -2.01907 247 " " " " A 21 0 0 "THR " HG21 " " 1 0 1 C2 
    3774 48 -7.38447 11.6551 -2.12205 247 " " " " A 21 0 0 "THR " HG22 " " 1 0 1 C2 
    3775 48 -8.37464 11.0582 -3.41984 247 " " " " A 21 0 0 "THR " HG23 " " 1 0 1 C2 
    3776 40 -4.55944 7.96385 -5.18495 248 " " " " A 43 0 0 "LEU " " N  " " " 7 0 1 C2 
    3777 14 -3.35193 7.81571 -6.03136 248 " " " " A 2 0 0 "LEU " " CA " " " 6 0 1 C2 
    3778 14 -3.77406 7.41694 -7.45128 248 " " " " A 2 0 0 "LEU " " C  " " " 6 0 1 C2 
    3779 23 -3.13369 7.93606 -8.40441 248 " " " " A 70 0 0 "LEU " " O  " " " 8 0 1 C2 
    3780 14 -2.39421 6.87284 -5.28248 248 " " " " A 2 0 0 "LEU " " CB " " " 6 0 1 C2 
    3781 14 -0.912606 6.66026 -5.68688 248 " " " " A 2 0 0 "LEU " " CG " " " 6 0 1 C2 
    3782 14 -0.111962 6.33998 -4.43816 248 " " " " A 2 0 0 "LEU " " CD1" " " 6 0 1 C2 
    3783 14 -0.75166 5.6301 -6.74756 248 " " " " A 2 0 0 "LEU " " CD2" " " 6 0 1 C2 
    3784 48 -4.60025 7.45796 -4.31173 248 " " " " A 21 0 0 "LEU " " H  " " " 1 0 1 C2 
    3785 48 -2.91849 8.80075 -6.20441 248 " " " " A 21 0 0 "LEU " " HA " " " 1 0 1 C2 
    3786 48 -2.81551 5.87169 -5.19133 248 " " " " A 21 0 0 "LEU " " HB3" " " 1 0 1 C2 
    3787 48 -2.4476 7.22296 -4.25162 248 " " " " A 21 0 0 "LEU " " HB2" " " 1 0 1 C2 
    3788 48 -0.49561 7.54954 -6.15952 248 " " " " A 21 0 0 "LEU " " HG " " " 1 0 1 C2 
    3789 48 -0.159508 7.17872 -3.74364 248 " " " " A 21 0 0 "LEU " HD11 " " 1 0 1 C2 
    3790 48 -0.552086 5.47328 -3.94498 248 " " " " A 21 0 0 "LEU " HD12 " " 1 0 1 C2 
    3791 48 0.927662 6.25432 -4.7543 248 " " " " A 21 0 0 "LEU " HD13 " " 1 0 1 C2 
    3792 48 -0.944442 4.65427 -6.3018 248 " " " " A 21 0 0 "LEU " HD21 " " 1 0 1 C2 
    3793 48 -1.34668 5.84937 -7.63411 248 " " " " A 21 0 0 "LEU " HD22 " " 1 0 1 C2 
    3794 48 0.323331 5.58615 -6.92239 248 " " " " A 21 0 0 "LEU " HD23 " " 1 0 1 C2 
    3795 40 -4.7623 6.56258 -7.56746 249 " " " " A 43 0 0 "ILE " " N  " " " 7 0 1 C2 
    3796 14 -5.06649 6.04351 -8.91443 249 " " " " A 2 0 0 "ILE " " CA " " " 6 0 1 C2 
    3797 14 -5.57135 7.23867 -9.8002 249 " " " " A 2 0 0 "ILE " " C  " " " 6 0 1 C2 
    3798 23 -5.26975 7.4492 -10.9623 249 " " " " A 70 0 0 "ILE " " O  " " " 8 0 1 C2 
    3799 14 -6.07449 4.76723 -8.87869 249 " " " " A 2 0 0 "ILE " " CB " " " 6 0 1 C2 
    3800 14 -5.55589 3.56913 -8.09515 249 " " " " A 2 0 0 "ILE " " CG1" " " 6 0 1 C2 
    3801 14 -6.6347 4.42508 -10.2515 249 " " " " A 2 0 0 "ILE " " CG2" " " 6 0 1 C2 
    3802 14 -4.25997 2.95582 -8.68721 249 " " " " A 2 0 0 "ILE " " CD1" " " 6 0 1 C2 
    3803 48 -5.13801 6.10694 -6.74811 249 " " " " A 21 0 0 "ILE " " H  " " " 1 0 1 C2 
    3804 48 -4.11229 5.69581 -9.3103 249 " " " " A 21 0 0 "ILE " " HA " " " 1 0 1 C2 
    3805 48 -6.88832 5.15593 -8.26657 249 " " " " A 21 0 0 "ILE " " HB " " " 1 0 1 C2 
    3806 48 -6.30754 2.78658 -8.1987 249 " " " " A 21 0 0 "ILE " HG13 " " 1 0 1 C2 
    3807 48 -5.6261 3.68791 -7.01392 249 " " " " A 21 0 0 "ILE " HG12 " " 1 0 1 C2 
    3808 48 -7.46908 3.72529 -10.2047 249 " " " " A 21 0 0 "ILE " HG21 " " 1 0 1 C2 
    3809 48 -7.20061 5.20045 -10.7679 249 " " " " A 21 0 0 "ILE " HG22 " " 1 0 1 C2 
    3810 48 -5.85078 4.06722 -10.919 249 " " " " A 21 0 0 "ILE " HG23 " " 1 0 1 C2 
    3811 48 -4.18864 2.96364 -9.77484 249 " " " " A 21 0 0 "ILE " HD11 " " 1 0 1 C2 
    3812 48 -3.35945 3.38661 -8.2495 249 " " " " A 21 0 0 "ILE " HD12 " " 1 0 1 C2 
    3813 48 -4.17804 1.90007 -8.42876 249 " " " " A 21 0 0 "ILE " HD13 " " 1 0 1 C2 
    3814 40 -6.32737 8.14812 -9.07119 250 " " " " A 43 0 0 "GLY " " N  " " " 7 0 1 C2 
    3815 14 -6.81925 9.37495 -9.63593 250 " " " " A 2 0 0 "GLY " " CA " " " 6 0 1 C2 
    3816 14 -5.76906 10.4299 -9.95821 250 " " " " A 2 0 0 "GLY " " C  " " " 6 0 1 C2 
    3817 23 -6.13777 11.3379 -10.6254 250 " " " " A 70 0 0 "GLY " " O  " " " 8 0 1 C2 
    3818 48 -6.71404 7.89616 -8.1728 250 " " " " A 21 0 0 "GLY " " H  " " " 1 0 1 C2 
    3819 48 -7.425 9.88664 -8.88804 250 " " " " A 21 0 0 "GLY " " HA3" " " 1 0 1 C2 
    3820 48 -7.58244 9.27093 -10.4072 250 " " " " A 21 0 0 "GLY " " HA2" " " 1 0 1 C2 
    3821 40 -4.46256 10.4404 -9.54848 251 " " " " A 43 0 0 "LEU " " N  " " " 7 0 1 C2 
    3822 14 -3.50083 11.4978 -9.80249 251 " " " " A 2 0 0 "LEU " " CA " " " 6 0 1 C2 
    3823 14 -2.85533 11.4332 -11.1624 251 " " " " A 2 0 0 "LEU " " C  " " " 6 0 1 C2 
    3824 23 -2.11586 12.3299 -11.5678 251 " " " " A 70 0 0 "LEU " " O  " " " 8 0 1 C2 
    3825 14 -2.41108 11.3325 -8.76238 251 " " " " A 2 0 0 "LEU " " CB " " " 6 0 1 C2 
    3826 14 -2.91203 11.488 -7.36503 251 " " " " A 2 0 0 "LEU " " CG " " " 6 0 1 C2 
    3827 14 -1.71644 11.3684 -6.38083 251 " " " " A 2 0 0 "LEU " " CD1" " " 6 0 1 C2 
    3828 14 -3.91658 12.6297 -6.95557 251 " " " " A 2 0 0 "LEU " " CD2" " " 6 0 1 C2 
    3829 48 -4.27659 9.71244 -8.87352 251 " " " " A 21 0 0 "LEU " " H  " " " 1 0 1 C2 
    3830 48 -4.0531 12.4351 -9.73457 251 " " " " A 21 0 0 "LEU " " HA " " " 1 0 1 C2 
    3831 48 -1.72867 12.1527 -8.98514 251 " " " " A 21 0 0 "LEU " " HB3" " " 1 0 1 C2 
    3832 48 -1.85696 10.3976 -8.84615 251 " " " " A 21 0 0 "LEU " " HB2" " " 1 0 1 C2 
    3833 48 -3.4 10.5213 -7.24067 251 " " " " A 21 0 0 "LEU " " HG " " " 1 0 1 C2 
    3834 48 -1.50927 12.4063 -6.12027 251 " " " " A 21 0 0 "LEU " HD11 " " 1 0 1 C2 
    3835 48 -1.89306 10.9263 -5.40027 251 " " " " A 21 0 0 "LEU " HD12 " " 1 0 1 C2 
    3836 48 -0.744661 10.955 -6.65069 251 " " " " A 21 0 0 "LEU " HD13 " " 1 0 1 C2 
    3837 48 -4.25907 12.5739 -5.92228 251 " " " " A 21 0 0 "LEU " HD21 " " 1 0 1 C2 
    3838 48 -3.40894 13.5675 -7.18116 251 " " " " A 21 0 0 "LEU " HD22 " " 1 0 1 C2 
    3839 48 -4.77304 12.7613 -7.61683 251 " " " " A 21 0 0 "LEU " HD23 " " 1 0 1 C2 
    3840 40 -3.03255 10.3156 -11.8604 252 " " " " A 43 0 0 "GLY " " N  " " " 7 0 1 C2 
    3841 14 -2.48131 10.0195 -13.1876 252 " " " " A 2 0 0 "GLY " " CA " " " 6 0 1 C2 
    3842 14 -2.92631 8.69488 -13.7085 252 " " " " A 2 0 0 "GLY " " C  " " " 6 0 1 C2 
    3843 23 -3.1896 8.56261 -14.9044 252 " " " " A 70 0 0 "GLY " " O  " " " 8 0 1 C2 
    3844 48 -3.76555 9.71934 -11.5036 252 " " " " A 21 0 0 "GLY " " H  " " " 1 0 1 C2 
    3845 48 -1.4003 10.1588 -13.177 252 " " " " A 21 0 0 "GLY " " HA3" " " 1 0 1 C2 
    3846 48 -2.96578 10.7136 -13.8743 252 " " " " A 21 0 0 "GLY " " HA2" " " 1 0 1 C2 
    3847 40 -2.80268 7.61287 -12.8951 253 " " " " A 43 0 0 "ILE " " N  " " " 7 0 1 C2 
    3848 14 -2.97709 6.23027 -13.3571 253 " " " " A 2 0 0 "ILE " " CA " " " 6 0 1 C2 
    3849 14 -4.33898 5.99434 -14.0783 253 " " " " A 2 0 0 "ILE " " C  " " " 6 0 1 C2 
    3850 23 -4.34654 5.4924 -15.1897 253 " " " " A 70 0 0 "ILE " " O  " " " 8 0 1 C2 
    3851 14 -2.65896 5.25375 -12.1925 253 " " " " A 2 0 0 "ILE " " CB " " " 6 0 1 C2 
    3852 14 -1.16753 5.26604 -11.8804 253 " " " " A 2 0 0 "ILE " " CG1" " " 6 0 1 C2 
    3853 14 -3.06631 3.82749 -12.5691 253 " " " " A 2 0 0 "ILE " " CG2" " " 6 0 1 C2 
    3854 14 -0.712803 4.56568 -10.5203 253 " " " " A 2 0 0 "ILE " " CD1" " " 6 0 1 C2 
    3855 48 -2.55054 7.81946 -11.9391 253 " " " " A 21 0 0 "ILE " " H  " " " 1 0 1 C2 
    3856 48 -2.31918 5.99972 -14.195 253 " " " " A 21 0 0 "ILE " " HA " " " 1 0 1 C2 
    3857 48 -3.2273 5.6186 -11.3369 253 " " " " A 21 0 0 "ILE " " HB " " " 1 0 1 C2 
    3858 48 -0.692871 6.24456 -11.8077 253 " " " " A 21 0 0 "ILE " HG13 " " 1 0 1 C2 
    3859 48 -0.545943 4.82019 -12.6569 253 " " " " A 21 0 0 "ILE " HG12 " " 1 0 1 C2 
    3860 48 -2.43459 3.42993 -13.3634 253 " " " " A 21 0 0 "ILE " HG21 " " 1 0 1 C2 
    3861 48 -2.96165 3.1643 -11.7104 253 " " " " A 21 0 0 "ILE " HG22 " " 1 0 1 C2 
    3862 48 -4.08283 3.62206 -12.9046 253 " " " " A 21 0 0 "ILE " HG23 " " 1 0 1 C2 
    3863 48 0.342331 4.70207 -10.2832 253 " " " " A 21 0 0 "ILE " HD11 " " 1 0 1 C2 
    3864 48 -1.3856 4.84461 -9.70934 253 " " " " A 21 0 0 "ILE " HD12 " " 1 0 1 C2 
    3865 48 -0.644616 3.49101 -10.6892 253 " " " " A 21 0 0 "ILE " HD13 " " 1 0 1 C2 
    3866 40 -5.3829 6.60055 -13.5282 254 " " " " A 43 0 0 "ALA " " N  " " " 7 0 1 C2 
    3867 14 -6.68887 6.53486 -14.1103 254 " " " " A 2 0 0 "ALA " " CA " " " 6 0 1 C2 
    3868 14 -6.9165 7.19318 -15.447 254 " " " " A 2 0 0 "ALA " " C  " " " 6 0 1 C2 
    3869 23 -7.67161 6.74499 -16.2317 254 " " " " A 70 0 0 "ALA " " O  " " " 8 0 1 C2 
    3870 14 -7.68465 7.06603 -13.0006 254 " " " " A 2 0 0 "ALA " " CB " " " 6 0 1 C2 
    3871 48 -5.26979 6.96909 -12.5947 254 " " " " A 21 0 0 "ALA " " H  " " " 1 0 1 C2 
    3872 48 -6.74966 5.46466 -14.308 254 " " " " A 21 0 0 "ALA " " HA " " " 1 0 1 C2 
    3873 48 -7.2846 7.93293 -12.4748 254 " " " " A 21 0 0 "ALA " " HB1" " " 1 0 1 C2 
    3874 48 -8.61393 7.40564 -13.458 254 " " " " A 21 0 0 "ALA " " HB2" " " 1 0 1 C2 
    3875 48 -8.02297 6.37936 -12.2247 254 " " " " A 21 0 0 "ALA " " HB3" " " 1 0 1 C2 
    3876 40 -6.23541 8.31309 -15.6279 255 " " " " A 43 0 0 "ILE " " N  " " " 7 0 1 C2 
    3877 14 -6.38768 9.31354 -16.7201 255 " " " " A 2 0 0 "ILE " " CA " " " 6 0 1 C2 
    3878 14 -5.56846 8.67188 -17.856 255 " " " " A 2 0 0 "ILE " " C  " " " 6 0 1 C2 
    3879 23 -5.92094 8.92105 -18.9985 255 " " " " A 70 0 0 "ILE " " O  " " " 8 0 1 C2 
    3880 14 -5.62969 10.659 -16.3251 255 " " " " A 2 0 0 "ILE " " CB " " " 6 0 1 C2 
    3881 14 -6.31118 11.276 -15.0988 255 " " " " A 2 0 0 "ILE " " CG1" " " 6 0 1 C2 
    3882 14 -5.52422 11.5845 -17.5475 255 " " " " A 2 0 0 "ILE " " CG2" " " 6 0 1 C2 
    3883 14 -5.60502 12.4438 -14.3974 255 " " " " A 2 0 0 "ILE " " CD1" " " 6 0 1 C2 
    3884 48 -5.55442 8.58284 -14.9325 255 " " " " A 21 0 0 "ILE " " H  " " " 1 0 1 C2 
    3885 48 -7.42462 9.50179 -16.9984 255 " " " " A 21 0 0 "ILE " " HA " " " 1 0 1 C2 
    3886 48 -4.60162 10.4601 -16.0224 255 " " " " A 21 0 0 "ILE " " HB " " " 1 0 1 C2 
    3887 48 -6.5504 10.4762 -14.3978 255 " " " " A 21 0 0 "ILE " HG13 " " 1 0 1 C2 
    3888 48 -7.24576 11.752 -15.3955 255 " " " " A 21 0 0 "ILE " HG12 " " 1 0 1 C2 
    3889 48 -5.52072 12.6101 -17.1782 255 " " " " A 21 0 0 "ILE " HG21 " " 1 0 1 C2 
    3890 48 -4.57294 11.5008 -18.073 255 " " " " A 21 0 0 "ILE " HG22 " " 1 0 1 C2 
    3891 48 -6.35828 11.5029 -18.2445 255 " " " " A 21 0 0 "ILE " HG23 " " 1 0 1 C2 
    3892 48 -4.55063 12.4074 -14.6713 255 " " " " A 21 0 0 "ILE " HD11 " " 1 0 1 C2 
    3893 48 -6.06524 13.3726 -14.7345 255 " " " " A 21 0 0 "ILE " HD12 " " 1 0 1 C2 
    3894 48 -5.53993 12.3885 -13.3108 255 " " " " A 21 0 0 "ILE " HD13 " " 1 0 1 C2 
    3895 40 -4.53764 7.91436 -17.5546 256 " " " " A 43 0 0 "ASH " " N  " " " 7 0 1 C2 
    3896 14 -3.75954 7.16736 -18.5324 256 " " " " A 2 0 0 "ASH " " CA " " " 6 0 1 C2 
    3897 14 -4.48831 6.23458 -19.5247 256 " " " " A 2 0 0 "ASH " " C  " " " 6 0 1 C2 
    3898 23 -4.04269 5.95833 -20.6437 256 " " " " A 70 0 0 "ASH " " O  " " " 8 0 1 C2 
    3899 14 -2.65405 6.34229 -17.8691 256 " " " " A 2 0 0 "ASH " " CB " " " 6 0 1 C2 
    3900 14 -1.36741 6.21258 -18.5905 256 " " " " A 2 0 0 "ASH " " CG " " " 6 0 1 C2 
    3901 23 -1.29909 5.96185 -19.7911 256 " " " " A 70 0 0 "ASH " " OD1" " " 8 0 1 C2 
    3902 23 -0.257413 6.14554 -17.6956 256 " " " " A 70 0 0 "ASH " " OD2" " " 8 0 1 C2 
    3903 48 -4.40083 7.72584 -16.5718 256 " " " " A 21 0 0 "ASH " " H  " " " 1 0 1 C2 
    3904 48 -3.29082 7.92428 -19.1613 256 " " " " A 21 0 0 "ASH " " HA " " " 1 0 1 C2 
    3905 48 -3.0452 5.42969 -17.4194 256 " " " " A 21 0 0 "ASH " " HB3" " " 1 0 1 C2 
    3906 48 -2.38932 6.86272 -16.9487 256 " " " " A 21 0 0 "ASH " " HB2" " " 1 0 1 C2 
    3907 40 -5.70904 5.71543 -18.991 257 " " " " A 43 0 0 "TYR " " N  " " " 7 0 1 C2 
    3908 14 -6.7384 4.88397 -19.7371 257 " " " " A 2 0 0 "TYR " " CA " " " 6 0 1 C2 
    3909 14 -7.46343 5.75948 -20.7054 257 " " " " A 2 0 0 "TYR " " C  " " " 6 0 1 C2 
    3910 23 -7.84908 5.18936 -21.6978 257 " " " " A 70 0 0 "TYR " " O  " " " 8 0 1 C2 
    3911 14 -7.65643 4.32135 -18.6693 257 " " " " A 2 0 0 "TYR " " CB " " " 6 0 1 C2 
    3912 14 -7.00569 3.19083 -17.9277 257 " " " " A 2 0 0 "TYR " " CG " " " 6 0 1 C2 
    3913 14 -6.8829 3.18044 -16.516 257 " " " " A 2 0 0 "TYR " " CD1" " " 6 0 1 C2 
    3914 14 -6.462 2.04316 -18.6466 257 " " " " A 2 0 0 "TYR " " CD2" " " 6 0 1 C2 
    3915 14 -6.26652 2.13705 -15.7861 257 " " " " A 2 0 0 "TYR " " CE1" " " 6 0 1 C2 
    3916 14 -5.87165 0.983315 -17.9444 257 " " " " A 2 0 0 "TYR " " CE2" " " 6 0 1 C2 
    3917 14 -5.81591 0.99432 -16.55 257 " " " " A 2 0 0 "TYR " " CZ " " " 6 0 1 C2 
    3918 23 -5.08164 -0.0444221 -15.916 257 " " " " A 70 0 0 "TYR " " OH " " " 8 0 1 C2 
    3919 48 -6.05981 6.04972 -18.1048 257 " " " " A 21 0 0 "TYR " " H  " " " 1 0 1 C2 
    3920 48 -6.17265 4.11677 -20.2657 257 " " " " A 21 0 0 "TYR " " HA " " " 1 0 1 C2 
    3921 48 -8.68033 4.15562 -19.0044 257 " " " " A 21 0 0 "TYR " " HB3" " " 1 0 1 C2 
    3922 48 -7.77706 5.15657 -17.9795 257 " " " " A 21 0 0 "TYR " " HB2" " " 1 0 1 C2 
    3923 48 -7.40658 3.85787 -15.8578 257 " " " " A 21 0 0 "TYR " " HD1" " " 1 0 1 C2 
    3924 48 -6.55767 1.99997 -19.7215 257 " " " " A 21 0 0 "TYR " " HD2" " " 1 0 1 C2 
    3925 48 -6.17451 2.12504 -14.7101 257 " " " " A 21 0 0 "TYR " " HE1" " " 1 0 1 C2 
    3926 48 -5.5502 0.100874 -18.4777 257 " " " " A 21 0 0 "TYR " " HE2" " " 1 0 1 C2 
    3927 48 -4.44955 -0.493355 -16.4563 257 " " " " A 21 0 0 "TYR " " HH " " " 1 0 1 C2 
    3928 40 -7.49794 7.12167 -20.6037 258 " " " " A 43 0 0 "GLY " " N  " " " 7 0 1 C2 
    3929 14 -8.246 7.93152 -21.5579 258 " " " " A 2 0 0 "GLY " " CA " " " 6 0 1 C2 
    3930 14 -7.30521 8.47958 -22.6935 258 " " " " A 2 0 0 "GLY " " C  " " " 6 0 1 C2 
    3931 23 -7.8499 9.01982 -23.6931 258 " " " " A 70 0 0 "GLY " " O  " " " 8 0 1 C2 
    3932 48 -6.87337 7.58148 -19.9568 258 " " " " A 21 0 0 "GLY " " H  " " " 1 0 1 C2 
    3933 48 -8.83022 8.72427 -21.0906 258 " " " " A 21 0 0 "GLY " " HA3" " " 1 0 1 C2 
    3934 48 -8.99335 7.4089 -22.1549 258 " " " " A 21 0 0 "GLY " " HA2" " " 1 0 1 C2 
    3935 40 -5.978 8.37753 -22.6081 259 " " " " A 43 0 0 "LEU " " N  " " " 7 0 1 C2 
    3936 14 -5.12815 8.9373 -23.625 259 " " " " A 2 0 0 "LEU " " CA " " " 6 0 1 C2 
    3937 14 -5.11167 8.39914 -25.0737 259 " " " " A 2 0 0 "LEU " " C  " " " 6 0 1 C2 
    3938 23 -4.93573 9.11316 -26.0842 259 " " " " A 70 0 0 "LEU " " O  " " " 8 0 1 C2 
    3939 14 -3.62071 9.01307 -23.1748 259 " " " " A 2 0 0 "LEU " " CB " " " 6 0 1 C2 
    3940 14 -3.31045 9.41569 -21.6643 259 " " " " A 2 0 0 "LEU " " CG " " " 6 0 1 C2 
    3941 14 -1.83545 9.18919 -21.2041 259 " " " " A 2 0 0 "LEU " " CD1" " " 6 0 1 C2 
    3942 14 -3.68783 10.9691 -21.3188 259 " " " " A 2 0 0 "LEU " " CD2" " " 6 0 1 C2 
    3943 48 -5.48844 7.8718 -21.8838 259 " " " " A 21 0 0 "LEU " " H  " " " 1 0 1 C2 
    3944 48 -5.3488 9.99678 -23.7551 259 " " " " A 21 0 0 "LEU " " HA " " " 1 0 1 C2 
    3945 48 -3.195 9.75881 -23.8461 259 " " " " A 21 0 0 "LEU " " HB3" " " 1 0 1 C2 
    3946 48 -3.21027 8.0184 -23.3487 259 " " " " A 21 0 0 "LEU " " HB2" " " 1 0 1 C2 
    3947 48 -3.81742 8.75665 -20.9595 259 " " " " A 21 0 0 "LEU " " HG " " " 1 0 1 C2 
    3948 48 -1.12823 9.86854 -21.6799 259 " " " " A 21 0 0 "LEU " HD11 " " 1 0 1 C2 
    3949 48 -1.68907 9.3788 -20.1407 259 " " " " A 21 0 0 "LEU " HD12 " " 1 0 1 C2 
    3950 48 -1.52005 8.15336 -21.3293 259 " " " " A 21 0 0 "LEU " HD13 " " 1 0 1 C2 
    3951 48 -3.77199 11.069 -20.2366 259 " " " " A 21 0 0 "LEU " HD21 " " 1 0 1 C2 
    3952 48 -3.00533 11.7449 -21.6657 259 " " " " A 21 0 0 "LEU " HD22 " " 1 0 1 C2 
    3953 48 -4.62386 11.3124 -21.7593 259 " " " " A 21 0 0 "LEU " HD23 " " 1 0 1 C2 
    3954 40 -5.35194 7.0765 -25.0957 260 " " " " A 43 0 0 "PHE " " N  " " " 7 0 1 C2 
    3955 14 -5.4281 6.35498 -26.4072 260 " " " " A 2 0 0 "PHE " " CA " " " 6 0 1 C2 
    3956 14 -6.788 6.5453 -27.1692 260 " " " " A 2 0 0 "PHE " " C  " " " 6 0 1 C2 
    3957 23 -6.88199 6.39753 -28.3727 260 " " " " A 70 0 0 "PHE " " O  " " " 8 0 1 C2 
    3958 14 -5.13733 4.8914 -26.0861 260 " " " " A 2 0 0 "PHE " " CB " " " 6 0 1 C2 
    3959 14 -4.80823 3.91091 -27.207 260 " " " " A 2 0 0 "PHE " " CG " " " 6 0 1 C2 
    3960 14 -4.96859 2.54386 -26.9139 260 " " " " A 2 0 0 "PHE " " CD1" " " 6 0 1 C2 
    3961 14 -4.45273 4.314 -28.5152 260 " " " " A 2 0 0 "PHE " " CD2" " " 6 0 1 C2 
    3962 14 -4.7032 1.59956 -27.9445 260 " " " " A 2 0 0 "PHE " " CE1" " " 6 0 1 C2 
    3963 14 -4.15236 3.32652 -29.5064 260 " " " " A 2 0 0 "PHE " " CE2" " " 6 0 1 C2 
    3964 14 -4.23753 2.00517 -29.2085 260 " " " " A 2 0 0 "PHE " " CZ " " " 6 0 1 C2 
    3965 48 -5.44709 6.48909 -24.2796 260 " " " " A 21 0 0 "PHE " " H  " " " 1 0 1 C2 
    3966 48 -4.57247 6.64515 -27.017 260 " " " " A 21 0 0 "PHE " " HA " " " 1 0 1 C2 
    3967 48 -5.99974 4.53766 -25.5211 260 " " " " A 21 0 0 "PHE " " HB3" " " 1 0 1 C2 
    3968 48 -4.2947 4.7691 -25.4056 260 " " " " A 21 0 0 "PHE " " HB2" " " 1 0 1 C2 
    3969 48 -5.21623 2.21445 -25.9157 260 " " " " A 21 0 0 "PHE " " HD1" " " 1 0 1 C2 
    3970 48 -4.30148 5.34391 -28.803 260 " " " " A 21 0 0 "PHE " " HD2" " " 1 0 1 C2 
    3971 48 -4.7592 0.529072 -27.8129 260 " " " " A 21 0 0 "PHE " " HE1" " " 1 0 1 C2 
    3972 48 -3.92895 3.5532 -30.5384 260 " " " " A 21 0 0 "PHE " " HE2" " " 1 0 1 C2 
    3973 48 -4.02828 1.26265 -29.9644 260 " " " " A 21 0 0 "PHE " " HZ " " " 1 0 1 C2 
    3974 40 -7.83555 6.90799 -26.4184 261 " " " " A 43 0 0 "ILE " " N  " " " 7 0 1 C2 
    3975 14 -9.17364 7.20985 -26.8173 261 " " " " A 2 0 0 "ILE " " CA " " " 6 0 1 C2 
    3976 14 -8.97311 8.5144 -27.5583 261 " " " " A 2 0 0 "ILE " " C  " " " 6 0 1 C2 
    3977 23 -9.175 8.55157 -28.8121 261 " " " " A 70 0 0 "ILE " " O  " " " 8 0 1 C2 
    3978 14 -10.1575 7.21547 -25.6298 261 " " " " A 2 0 0 "ILE " " CB " " " 6 0 1 C2 
    3979 14 -10.106 6.07648 -24.6185 261 " " " " A 2 0 0 "ILE " " CG1" " " 6 0 1 C2 
    3980 14 -11.7024 7.36635 -26.1579 261 " " " " A 2 0 0 "ILE " " CG2" " " 6 0 1 C2 
    3981 14 -10.8311 4.78128 -24.9634 261 " " " " A 2 0 0 "ILE " " CD1" " " 6 0 1 C2 
    3982 48 -7.62931 7.13529 -25.4562 261 " " " " A 21 0 0 "ILE " " H  " " " 1 0 1 C2 
    3983 48 -9.49953 6.41346 -27.4864 261 " " " " A 21 0 0 "ILE " " HA " " " 1 0 1 C2 
    3984 48 -9.95396 8.07631 -24.9929 261 " " " " A 21 0 0 "ILE " " HB " " " 1 0 1 C2 
    3985 48 -10.3645 6.37131 -23.6015 261 " " " " A 21 0 0 "ILE " HG13 " " 1 0 1 C2 
    3986 48 -9.06979 5.74983 -24.5306 261 " " " " A 21 0 0 "ILE " HG12 " " 1 0 1 C2 
    3987 48 -11.943 6.61671 -26.9117 261 " " " " A 21 0 0 "ILE " HG21 " " 1 0 1 C2 
    3988 48 -12.3918 7.26718 -25.3195 261 " " " " A 21 0 0 "ILE " HG22 " " 1 0 1 C2 
    3989 48 -11.8487 8.30735 -26.6881 261 " " " " A 21 0 0 "ILE " HG23 " " 1 0 1 C2 
    3990 48 -10.4831 3.8507 -24.515 261 " " " " A 21 0 0 "ILE " HD11 " " 1 0 1 C2 
    3991 48 -11.8974 4.77577 -24.7371 261 " " " " A 21 0 0 "ILE " HD12 " " 1 0 1 C2 
    3992 48 -10.5918 4.58773 -26.009 261 " " " " A 21 0 0 "ILE " HD13 " " 1 0 1 C2 
    3993 40 -8.57912 9.59857 -26.9051 262 " " " " A 43 0 0 "VAL " " N  " " " 7 0 1 C2 
    3994 14 -8.60625 10.9474 -27.4024 262 " " " " A 2 0 0 "VAL " " CA " " " 6 0 1 C2 
    3995 14 -7.45928 11.217 -28.4381 262 " " " " A 2 0 0 "VAL " " C  " " " 6 0 1 C2 
    3996 23 -7.63938 12.1162 -29.2386 262 " " " " A 70 0 0 "VAL " " O  " " " 8 0 1 C2 
    3997 14 -8.62513 11.9293 -26.2133 262 " " " " A 2 0 0 "VAL " " CB " " " 6 0 1 C2 
    3998 14 -8.66898 13.4084 -26.6022 262 " " " " A 2 0 0 "VAL " " CG1" " " 6 0 1 C2 
    3999 14 -9.85604 11.6378 -25.3431 262 " " " " A 2 0 0 "VAL " " CG2" " " 6 0 1 C2 
    4000 48 -8.2999 9.43159 -25.9489 262 " " " " A 21 0 0 "VAL " " H  " " " 1 0 1 C2 
    4001 48 -9.5315 11.1074 -27.956 262 " " " " A 21 0 0 "VAL " " HA " " " 1 0 1 C2 
    4002 48 -7.72829 11.6673 -25.652 262 " " " " A 21 0 0 "VAL " " HB " " " 1 0 1 C2 
    4003 48 -9.47913 13.7607 -27.2407 262 " " " " A 21 0 0 "VAL " HG11 " " 1 0 1 C2 
    4004 48 -8.77226 14.0356 -25.7168 262 " " " " A 21 0 0 "VAL " HG12 " " 1 0 1 C2 
    4005 48 -7.71249 13.7212 -27.021 262 " " " " A 21 0 0 "VAL " HG13 " " 1 0 1 C2 
    4006 48 -10.0332 10.6139 -25.0139 262 " " " " A 21 0 0 "VAL " HG21 " " 1 0 1 C2 
    4007 48 -9.8995 12.1197 -24.3664 262 " " " " A 21 0 0 "VAL " HG22 " " 1 0 1 C2 
    4008 48 -10.8014 11.8498 -25.8426 262 " " " " A 21 0 0 "VAL " HG23 " " 1 0 1 C2 
    4009 40 -6.32018 10.4408 -28.4861 263 " " " " A 43 0 0 "SER " " N  " " " 7 0 1 C2 
    4010 14 -5.30029 10.5671 -29.5869 263 " " " " A 2 0 0 "SER " " CA " " " 6 0 1 C2 
    4011 14 -5.75446 9.76585 -30.8309 263 " " " " A 2 0 0 "SER " " C  " " " 6 0 1 C2 
    4012 23 -5.53559 10.2909 -31.9262 263 " " " " A 70 0 0 "SER " " O  " " " 8 0 1 C2 
    4013 14 -3.95051 10.103 -29.1114 263 " " " " A 2 0 0 "SER " " CB " " " 6 0 1 C2 
    4014 23 -3.95453 8.82123 -28.5318 263 " " " " A 70 0 0 "SER " " OG " " " 8 0 1 C2 
    4015 48 -6.18324 9.82594 -27.6966 263 " " " " A 21 0 0 "SER " " H  " " " 1 0 1 C2 
    4016 48 -5.20283 11.5995 -29.9228 263 " " " " A 21 0 0 "SER " " HA " " " 1 0 1 C2 
    4017 48 -3.56631 10.8192 -28.3851 263 " " " " A 21 0 0 "SER " " HB3" " " 1 0 1 C2 
    4018 48 -3.22832 10.0054 -29.9219 263 " " " " A 21 0 0 "SER " " HB2" " " 1 0 1 C2 
    4019 48 -4.34089 8.90206 -27.6731 263 " " " " A 21 0 0 "SER " " HG " " " 1 0 1 C2 
    4020 40 -6.52097 8.69274 -30.6947 264 " " " " A 43 0 0 "ARG " " N  " " " 7 0 1 C2 
    4021 14 -6.9099 7.90322 -31.8534 264 " " " " A 2 0 0 "ARG " " CA " " " 6 0 1 C2 
    4022 14 -8.16165 8.44232 -32.5821 264 " " " " A 2 0 0 "ARG " " C  " " " 6 0 1 C2 
    4023 23 -8.20031 8.44561 -33.8329 264 " " " " A 70 0 0 "ARG " " O  " " " 8 0 1 C2 
    4024 14 -7.18193 6.48338 -31.3478 264 " " " " A 2 0 0 "ARG " " CB " " " 6 0 1 C2 
    4025 14 -7.65177 5.39378 -32.3252 264 " " " " A 2 0 0 "ARG " " CG " " " 6 0 1 C2 
    4026 14 -6.54335 4.95706 -33.2632 264 " " " " A 2 0 0 "ARG " " CD " " " 6 0 1 C2 
    4027 40 -6.78294 5.45986 -34.5674 264 " " " " A 43 0 0 "ARG " " NE " " " 7 0 1 C2 
    4028 14 -5.91418 5.41424 -35.5845 264 " " " " A 2 0 0 "ARG " " CZ " " " 6 0 1 C2 
    4029 40 -6.49762 5.42369 -36.7629 264 " " " " A 43 0 0 "ARG " " NH1" " " 7 0 1 C2 
    4030 40 -4.59732 5.36125 -35.3693 264 " " " " A 43 0 0 "ARG " " NH2" " " 7 0 1 C2 
    4031 48 -6.6123 8.35134 -29.7486 264 " " " " A 21 0 0 "ARG " " H  " " " 1 0 1 C2 
    4032 48 -6.09556 7.83799 -32.575 264 " " " " A 21 0 0 "ARG " " HA " " " 1 0 1 C2 
    4033 48 -7.96343 6.60755 -30.5982 264 " " " " A 21 0 0 "ARG " " HB3" " " 1 0 1 C2 
    4034 48 -6.32357 5.9924 -30.8893 264 " " " " A 21 0 0 "ARG " " HB2" " " 1 0 1 C2 
    4035 48 -8.54418 5.6622 -32.8906 264 " " " " A 21 0 0 "ARG " " HG3" " " 1 0 1 C2 
    4036 48 -7.94087 4.53678 -31.7168 264 " " " " A 21 0 0 "ARG " " HG2" " " 1 0 1 C2 
    4037 48 -6.59545 3.87701 -33.4007 264 " " " " A 21 0 0 "ARG " " HD3" " " 1 0 1 C2 
    4038 48 -5.53856 5.18422 -32.907 264 " " " " A 21 0 0 "ARG " " HD2" " " 1 0 1 C2 
    4039 48 -7.75912 5.52563 -34.8181 264 " " " " A 21 0 0 "ARG " " HE " " " 1 0 1 C2 
    4040 48 -5.95008 5.24908 -37.5935 264 " " " " A 21 0 0 "ARG " HH12 " " 1 0 1 C2 
    4041 48 -7.47217 5.64416 -36.9104 264 " " " " A 21 0 0 "ARG " HH11 " " 1 0 1 C2 
    4042 48 -3.97121 5.30777 -36.16 264 " " " " A 21 0 0 "ARG " HH22 " " 1 0 1 C2 
    4043 48 -4.14984 5.71396 -34.5353 264 " " " " A 21 0 0 "ARG " HH21 " " 1 0 1 C2 
    4044 40 -9.11412 9.05768 -31.9847 265 " " " " A 43 0 0 "PHE " " N  " " " 7 0 1 C2 
    4045 14 -10.4176 9.5655 -32.6006 265 " " " " A 2 0 0 "PHE " " CA " " " 6 0 1 C2 
    4046 14 -10.0836 10.6586 -33.6386 265 " " " " A 2 0 0 "PHE " " C  " " " 6 0 1 C2 
    4047 23 -10.7323 10.7347 -34.7426 265 " " " " A 70 0 0 "PHE " " O  " " " 8 0 1 C2 
    4048 14 -11.4962 10.044 -31.5542 265 " " " " A 2 0 0 "PHE " " CB " " " 6 0 1 C2 
    4049 14 -12.706 10.8912 -32.0011 265 " " " " A 2 0 0 "PHE " " CG " " " 6 0 1 C2 
    4050 14 -13.9183 10.238 -32.4343 265 " " " " A 2 0 0 "PHE " " CD1" " " 6 0 1 C2 
    4051 14 -12.6439 12.3037 -31.9365 265 " " " " A 2 0 0 "PHE " " CD2" " " 6 0 1 C2 
    4052 14 -14.8913 11.028 -32.99 265 " " " " A 2 0 0 "PHE " " CE1" " " 6 0 1 C2 
    4053 14 -13.7388 13.0679 -32.3644 265 " " " " A 2 0 0 "PHE " " CE2" " " 6 0 1 C2 
    4054 14 -14.8401 12.4287 -32.9068 265 " " " " A 2 0 0 "PHE " " CZ " " " 6 0 1 C2 
    4055 48 -9.04664 9.15225 -30.9814 265 " " " " A 21 0 0 "PHE " " H  " " " 1 0 1 C2 
    4056 48 -10.7875 8.66491 -33.0907 265 " " " " A 21 0 0 "PHE " " HA " " " 1 0 1 C2 
    4057 48 -10.9492 10.5935 -30.7881 265 " " " " A 21 0 0 "PHE " " HB3" " " 1 0 1 C2 
    4058 48 -11.7823 9.2509 -30.8633 265 " " " " A 21 0 0 "PHE " " HB2" " " 1 0 1 C2 
    4059 48 -13.8924 9.16178 -32.5206 265 " " " " A 21 0 0 "PHE " " HD1" " " 1 0 1 C2 
    4060 48 -11.7403 12.6857 -31.4848 265 " " " " A 21 0 0 "PHE " " HD2" " " 1 0 1 C2 
    4061 48 -15.6565 10.5157 -33.5543 265 " " " " A 21 0 0 "PHE " " HE1" " " 1 0 1 C2 
    4062 48 -13.8619 14.134 -32.2426 265 " " " " A 21 0 0 "PHE " " HE2" " " 1 0 1 C2 
    4063 48 -15.7075 12.9381 -33.3 265 " " " " A 21 0 0 "PHE " " HZ " " " 1 0 1 C2 
    4064 40 -8.99987 11.4018 -33.413 266 " " " " A 43 0 0 "ARG " " N  " " " 7 0 1 C2 
    4065 14 -8.35086 12.3414 -34.2806 266 " " " " A 2 0 0 "ARG " " CA " " " 6 0 1 C2 
    4066 14 -8.02659 11.7325 -35.6303 266 " " " " A 2 0 0 "ARG " " C  " " " 6 0 1 C2 
    4067 23 -8.13595 12.393 -36.6663 266 " " " " A 70 0 0 "ARG " " O  " " " 8 0 1 C2 
    4068 14 -7.0684 12.8103 -33.5177 266 " " " " A 2 0 0 "ARG " " CB " " " 6 0 1 C2 
    4069 14 -6.36191 14.0417 -34.2553 266 " " " " A 2 0 0 "ARG " " CG " " " 6 0 1 C2 
    4070 14 -5.37023 13.7005 -35.4076 266 " " " " A 2 0 0 "ARG " " CD " " " 6 0 1 C2 
    4071 40 -5.62587 14.5108 -36.6416 266 " " " " A 43 0 0 "ARG " " NE " " " 7 0 1 C2 
    4072 14 -4.8158 14.4277 -37.6839 266 " " " " A 2 0 0 "ARG " " CZ " " " 6 0 1 C2 
    4073 40 -3.94494 13.4419 -37.7643 266 " " " " A 43 0 0 "ARG " " NH1" " " 7 0 1 C2 
    4074 40 -4.89581 15.2685 -38.7532 266 " " " " A 43 0 0 "ARG " " NH2" " " 7 0 1 C2 
    4075 48 -8.42517 10.9015 -32.7501 266 " " " " A 21 0 0 "ARG " " H  " " " 1 0 1 C2 
    4076 48 -9.1217 13.0898 -34.4648 266 " " " " A 21 0 0 "ARG " " HA " " " 1 0 1 C2 
    4077 48 -6.31887 12.0618 -33.2605 266 " " " " A 21 0 0 "ARG " " HB3" " " 1 0 1 C2 
    4078 48 -7.3903 13.1726 -32.5414 266 " " " " A 21 0 0 "ARG " " HB2" " " 1 0 1 C2 
    4079 48 -5.74618 14.6151 -33.5624 266 " " " " A 21 0 0 "ARG " " HG3" " " 1 0 1 C2 
    4080 48 -7.14023 14.6883 -34.6604 266 " " " " A 21 0 0 "ARG " " HG2" " " 1 0 1 C2 
    4081 48 -5.41321 12.613 -35.4669 266 " " " " A 21 0 0 "ARG " " HD3" " " 1 0 1 C2 
    4082 48 -4.32894 13.8612 -35.1283 266 " " " " A 21 0 0 "ARG " " HD2" " " 1 0 1 C2 
    4083 48 -6.19332 15.3138 -36.4106 266 " " " " A 21 0 0 "ARG " " HE " " " 1 0 1 C2 
    4084 48 -3.30027 13.3057 -38.5298 266 " " " " A 21 0 0 "ARG " HH12 " " 1 0 1 C2 
    4085 48 -3.87643 12.6981 -37.0844 266 " " " " A 21 0 0 "ARG " HH11 " " 1 0 1 C2 
    4086 48 -4.33348 15.2736 -39.5921 266 " " " " A 21 0 0 "ARG " HH22 " " 1 0 1 C2 
    4087 48 -5.47456 16.0815 -38.5979 266 " " " " A 21 0 0 "ARG " HH21 " " 1 0 1 C2 
    4088 40 -7.49328 10.5206 -35.7181 267 " " " " A 43 0 0 "GLU " " N  " " " 7 0 1 C2 
    4089 14 -7.00888 9.94917 -37.0182 267 " " " " A 2 0 0 "GLU " " CA " " " 6 0 1 C2 
    4090 14 -8.13099 9.48138 -37.98 267 " " " " A 2 0 0 "GLU " " C  " " " 6 0 1 C2 
    4091 23 -7.90615 9.42185 -39.1573 267 " " " " A 70 0 0 "GLU " " O  " " " 8 0 1 C2 
    4092 14 -5.9204 8.87457 -36.6886 267 " " " " A 2 0 0 "GLU " " CB " " " 6 0 1 C2 
    4093 14 -4.78395 9.25428 -35.7284 267 " " " " A 2 0 0 "GLU " " CG " " " 6 0 1 C2 
    4094 14 -3.83898 10.2343 -36.5259 267 " " " " A 2 0 0 "GLU " " CD " " " 6 0 1 C2 
    4095 23 -3.45663 9.88905 -37.6859 267 " " " " A 70 0 0 "GLU " " OE1" " " 8 0 1 C2 
    4096 23 -3.41046 11.2446 -35.9855 267 " " " " A 70 0 0 "GLU " " OE2" " " 8 0 1 C2 
    4097 48 -7.51995 9.88524 -34.9334 267 " " " " A 21 0 0 "GLU " " H  " " " 1 0 1 C2 
    4098 48 -6.45638 10.7254 -37.5477 267 " " " " A 21 0 0 "GLU " " HA " " " 1 0 1 C2 
    4099 48 -5.60482 8.43897 -37.6366 267 " " " " A 21 0 0 "GLU " " HB3" " " 1 0 1 C2 
    4100 48 -6.35881 7.96942 -36.2683 267 " " " " A 21 0 0 "GLU " " HB2" " " 1 0 1 C2 
    4101 48 -4.14464 8.41384 -35.4581 267 " " " " A 21 0 0 "GLU " " HG3" " " 1 0 1 C2 
    4102 48 -5.21366 9.73128 -34.8475 267 " " " " A 21 0 0 "GLU " " HG2" " " 1 0 1 C2 
    4103 40 -9.30813 9.20461 -37.3912 268 " " " " A 43 0 0 "GLU " " N  " " " 7 0 1 C2 
    4104 14 -10.6191 8.97473 -38.0215 268 " " " " A 2 0 0 "GLU " " CA " " " 6 0 1 C2 
    4105 14 -11.293 10.197 -38.506 268 " " " " A 2 0 0 "GLU " " C  " " " 6 0 1 C2 
    4106 23 -11.8249 10.2486 -39.558 268 " " " " A 70 0 0 "GLU " " O  " " " 8 0 1 C2 
    4107 14 -11.5068 8.1615 -37.061 268 " " " " A 2 0 0 "GLU " " CB " " " 6 0 1 C2 
    4108 14 -10.9089 6.97982 -36.2643 268 " " " " A 2 0 0 "GLU " " CG " " " 6 0 1 C2 
    4109 14 -9.95694 5.9636 -36.8549 268 " " " " A 2 0 0 "GLU " " CD " " " 6 0 1 C2 
    4110 23 -10.1326 5.66829 -38.0543 268 " " " " A 70 0 0 "GLU " " OE1" " " 8 0 1 C2 
    4111 23 -9.18287 5.37783 -36.1133 268 " " " " A 70 0 0 "GLU " " OE2" " " 8 0 1 C2 
    4112 48 -9.26463 9.32103 -36.3889 268 " " " " A 21 0 0 "GLU " " H  " " " 1 0 1 C2 
    4113 48 -10.46 8.33695 -38.891 268 " " " " A 21 0 0 "GLU " " HA " " " 1 0 1 C2 
    4114 48 -12.368 7.84613 -37.6501 268 " " " " A 21 0 0 "GLU " " HB3" " " 1 0 1 C2 
    4115 48 -11.7808 8.94155 -36.3507 268 " " " " A 21 0 0 "GLU " " HB2" " " 1 0 1 C2 
    4116 48 -11.7196 6.39662 -35.8276 268 " " " " A 21 0 0 "GLU " " HG3" " " 1 0 1 C2 
    4117 48 -10.5068 7.44183 -35.3626 268 " " " " A 21 0 0 "GLU " " HG2" " " 1 0 1 C2 
    4118 40 -11.286 11.2773 -37.719 269 " " " " A 43 0 0 "ILE " " N  " " " 7 0 1 C2 
    4119 14 -11.7064 12.6475 -38.0739 269 " " " " A 2 0 0 "ILE " " CA " " " 6 0 1 C2 
    4120 14 -10.8357 13.1838 -39.2798 269 " " " " A 2 0 0 "ILE " " C  " " " 6 0 1 C2 
    4121 23 -11.3037 13.883 -40.1291 269 " " " " A 70 0 0 "ILE " " O  " " " 8 0 1 C2 
    4122 14 -11.8494 13.6443 -36.8439 269 " " " " A 2 0 0 "ILE " " CB " " " 6 0 1 C2 
    4123 14 -13.2029 13.2859 -36.0862 269 " " " " A 2 0 0 "ILE " " CG1" " " 6 0 1 C2 
    4124 14 -11.7059 15.0737 -37.1743 269 " " " " A 2 0 0 "ILE " " CG2" " " 6 0 1 C2 
    4125 14 -14.5368 13.7442 -36.6914 269 " " " " A 2 0 0 "ILE " " CD1" " " 6 0 1 C2 
    4126 48 -10.7717 11.1273 -36.8628 269 " " " " A 21 0 0 "ILE " " H  " " " 1 0 1 C2 
    4127 48 -12.6938 12.6479 -38.5357 269 " " " " A 21 0 0 "ILE " " HA " " " 1 0 1 C2 
    4128 48 -10.9922 13.4755 -36.1922 269 " " " " A 21 0 0 "ILE " " HB " " " 1 0 1 C2 
    4129 48 -13.1026 13.6493 -35.0634 269 " " " " A 21 0 0 "ILE " HG13 " " 1 0 1 C2 
    4130 48 -13.3568 12.2122 -35.9787 269 " " " " A 21 0 0 "ILE " HG12 " " 1 0 1 C2 
    4131 48 -12.4336 15.4031 -37.9159 269 " " " " A 21 0 0 "ILE " HG21 " " 1 0 1 C2 
    4132 48 -11.892 15.8717 -36.4555 269 " " " " A 21 0 0 "ILE " HG22 " " 1 0 1 C2 
    4133 48 -10.6845 15.2115 -37.529 269 " " " " A 21 0 0 "ILE " HG23 " " 1 0 1 C2 
    4134 48 -15.3755 13.4515 -36.0596 269 " " " " A 21 0 0 "ILE " HD11 " " 1 0 1 C2 
    4135 48 -14.6646 14.8251 -36.7493 269 " " " " A 21 0 0 "ILE " HD12 " " 1 0 1 C2 
    4136 48 -14.8294 13.2155 -37.5986 269 " " " " A 21 0 0 "ILE " HD13 " " 1 0 1 C2 
    4137 40 -9.60221 12.8358 -39.2612 270 " " " " A 43 0 0 "ALA " " N  " " " 7 0 1 C2 
    4138 14 -8.59221 13.1589 -40.2751 270 " " " " A 2 0 0 "ALA " " CA " " " 6 0 1 C2 
    4139 14 -8.77334 12.3563 -41.5585 270 " " " " A 2 0 0 "ALA " " C  " " " 6 0 1 C2 
    4140 23 -8.67804 12.9673 -42.5984 270 " " " " A 70 0 0 "ALA " " O  " " " 8 0 1 C2 
    4141 14 -7.15936 12.935 -39.8642 270 " " " " A 2 0 0 "ALA " " CB " " " 6 0 1 C2 
    4142 48 -9.32904 12.4134 -38.3854 270 " " " " A 21 0 0 "ALA " " H  " " " 1 0 1 C2 
    4143 48 -8.65685 14.2362 -40.4285 270 " " " " A 21 0 0 "ALA " " HA " " " 1 0 1 C2 
    4144 48 -6.92321 11.8935 -39.6461 270 " " " " A 21 0 0 "ALA " " HB1" " " 1 0 1 C2 
    4145 48 -6.39956 13.0566 -40.6362 270 " " " " A 21 0 0 "ALA " " HB2" " " 1 0 1 C2 
    4146 48 -6.94532 13.3724 -38.889 270 " " " " A 21 0 0 "ALA " " HB3" " " 1 0 1 C2 
    4147 40 -9.16061 11.0595 -41.4672 271 " " " " A 43 0 0 "GLU " " N  " " " 7 0 1 C2 
    4148 14 -9.42653 10.1474 -42.6078 271 " " " " A 2 0 0 "GLU " " CA " " " 6 0 1 C2 
    4149 14 -10.8446 10.4001 -43.176 271 " " " " A 2 0 0 "GLU " " C  " " " 6 0 1 C2 
    4150 23 -11.2543 9.89939 -44.2798 271 " " " " A 70 0 0 "GLU " " O  " " " 8 0 1 C2 
    4151 14 -9.21902 8.69546 -42.1189 271 " " " " A 2 0 0 "GLU " " CB " " " 6 0 1 C2 
    4152 14 -9.47272 7.45144 -42.9949 271 " " " " A 2 0 0 "GLU " " CG " " " 6 0 1 C2 
    4153 14 -8.5234 7.45227 -44.162 271 " " " " A 2 0 0 "GLU " " CD " " " 6 0 1 C2 
    4154 23 -8.78346 6.81728 -45.1816 271 " " " " A 70 0 0 "GLU " " OE1" " " 8 0 1 C2 
    4155 23 -7.45926 8.0603 -44.0761 271 " " " " A 70 0 0 "GLU " " OE2" " " 8 0 1 C2 
    4156 48 -9.0039 10.647 -40.5587 271 " " " " A 21 0 0 "GLU " " H  " " " 1 0 1 C2 
    4157 48 -8.68519 10.4725 -43.3378 271 " " " " A 21 0 0 "GLU " " HA " " " 1 0 1 C2 
    4158 48 -9.91481 8.55758 -41.2913 271 " " " " A 21 0 0 "GLU " " HB3" " " 1 0 1 C2 
    4159 48 -8.21481 8.67852 -41.6954 271 " " " " A 21 0 0 "GLU " " HB2" " " 1 0 1 C2 
    4160 48 -10.5132 7.45558 -43.3196 271 " " " " A 21 0 0 "GLU " " HG3" " " 1 0 1 C2 
    4161 48 -9.21691 6.49898 -42.5307 271 " " " " A 21 0 0 "GLU " " HG2" " " 1 0 1 C2 
    4162 40 -11.573 11.392 -42.5295 272 " " " " A 43 0 0 "GLY " " N  " " " 7 0 1 C2 
    4163 14 -12.7702 12.0063 -43.1967 272 " " " " A 2 0 0 "GLY " " CA " " " 6 0 1 C2 
    4164 14 -14.0459 11.0237 -43.1163 272 " " " " A 2 0 0 "GLY " " C  " " " 6 0 1 C2 
    4165 23 -14.8799 11.0281 -44.0446 272 " " " " A 70 0 0 "GLY " " O  " " " 8 0 1 C2 
    4166 48 -11.204 11.9697 -41.7877 272 " " " " A 21 0 0 "GLY " " H  " " " 1 0 1 C2 
    4167 48 -12.5466 12.1579 -44.2527 272 " " " " A 21 0 0 "GLY " " HA3" " " 1 0 1 C2 
    4168 48 -12.931 12.9703 -42.714 272 " " " " A 21 0 0 "GLY " " HA2" " " 1 0 1 C2 
    4169 40 -14.1036 10.1091 -42.1196 273 " " " " A 43 0 0 "TYR " " N  " " " 7 0 1 C2 
    4170 14 -15.2748 9.44127 -41.585 273 " " " " A 2 0 0 "TYR " " CA " " " 6 0 1 C2 
    4171 14 -16.0473 10.4707 -40.7591 273 " " " " A 2 0 0 "TYR " " C  " " " 6 0 1 C2 
    4172 23 -15.5424 11.4038 -40.2421 273 " " " " A 70 0 0 "TYR " " O  " " " 8 0 1 C2 
    4173 14 -14.9702 8.23089 -40.6687 273 " " " " A 2 0 0 "TYR " " CB " " " 6 0 1 C2 
    4174 14 -13.9678 7.16932 -41.1002 273 " " " " A 2 0 0 "TYR " " CG " " " 6 0 1 C2 
    4175 14 -12.7138 7.16683 -40.5089 273 " " " " A 2 0 0 "TYR " " CD1" " " 6 0 1 C2 
    4176 14 -14.2078 6.2512 -42.128 273 " " " " A 2 0 0 "TYR " " CD2" " " 6 0 1 C2 
    4177 14 -11.7023 6.29329 -40.9827 273 " " " " A 2 0 0 "TYR " " CE1" " " 6 0 1 C2 
    4178 14 -13.1994 5.34614 -42.5726 273 " " " " A 2 0 0 "TYR " " CE2" " " 6 0 1 C2 
    4179 14 -11.9178 5.34825 -41.9766 273 " " " " A 2 0 0 "TYR " " CZ " " " 6 0 1 C2 
    4180 23 -10.9135 4.57194 -42.4336 273 " " " " A 70 0 0 "TYR " " OH " " " 8 0 1 C2 
    4181 48 -13.2903 10.149 -41.5221 273 " " " " A 21 0 0 "TYR " " H  " " " 1 0 1 C2 
    4182 48 -15.8118 8.93909 -42.3897 273 " " " " A 21 0 0 "TYR " " HA " " " 1 0 1 C2 
    4183 48 -15.8653 7.73364 -40.2952 273 " " " " A 21 0 0 "TYR " " HB3" " " 1 0 1 C2 
    4184 48 -14.6771 8.6605 -39.7108 273 " " " " A 21 0 0 "TYR " " HB2" " " 1 0 1 C2 
    4185 48 -12.528 7.94805 -39.7867 273 " " " " A 21 0 0 "TYR " " HD1" " " 1 0 1 C2 
    4186 48 -15.165 6.243 -42.6282 273 " " " " A 21 0 0 "TYR " " HD2" " " 1 0 1 C2 
    4187 48 -10.7113 6.35588 -40.5579 273 " " " " A 21 0 0 "TYR " " HE1" " " 1 0 1 C2 
    4188 48 -13.5614 4.71931 -43.3741 273 " " " " A 21 0 0 "TYR " " HE2" " " 1 0 1 C2 
    4189 48 -10.191 4.59054 -41.8248 273 " " " " A 21 0 0 "TYR " " HH " " " 1 0 1 C2 
    4190 40 -17.3372 10.2369 -40.6505 274 " " " " A 43 0 0 "ASP " " N  " " " 7 0 1 C2 
    4191 14 -18.2991 10.9332 -39.8369 274 " " " " A 2 0 0 "ASP " " CA " " " 6 0 1 C2 
    4192 14 -18.0951 10.3898 -38.3855 274 " " " " A 2 0 0 "ASP " " C  " " " 6 0 1 C2 
    4193 23 -17.6056 9.33586 -38.0855 274 " " " " A 70 0 0 "ASP " " O  " " " 8 0 1 C2 
    4194 14 -19.7633 10.693 -40.3156 274 " " " " A 2 0 0 "ASP " " CB " " " 6 0 1 C2 
    4195 14 -20.4716 9.31798 -39.9203 274 " " " " A 2 0 0 "ASP " " CG " " " 6 0 1 C2 
    4196 23 -20.8348 9.29426 -38.7194 274 " " " " A 70 0 0 "ASP " " OD1" " " 8 0 1 C2 
    4197 23 -20.6398 8.38601 -40.7764 274 " " " " A 70 0 0 "ASP " " OD2" " " 8 0 1 C2 
    4198 48 -17.6723 9.50462 -41.2601 274 " " " " A 21 0 0 "ASP " " H  " " " 1 0 1 C2 
    4199 48 -18.0366 11.9884 -39.9122 274 " " " " A 21 0 0 "ASP " " HA " " " 1 0 1 C2 
    4200 48 -19.9718 10.8827 -41.3686 274 " " " " A 21 0 0 "ASP " " HB3" " " 1 0 1 C2 
    4201 48 -20.3701 11.4547 -39.826 274 " " " " A 21 0 0 "ASP " " HB2" " " 1 0 1 C2 
    4202 40 -18.5726 11.3084 -37.5086 275 " " " " A 43 0 0 "THR " " N  " " " 7 0 1 C2 
    4203 14 -18.4452 11.2504 -36.0179 275 " " " " A 2 0 0 "THR " " CA " " " 6 0 1 C2 
    4204 14 -18.8121 9.87741 -35.4212 275 " " " " A 2 0 0 "THR " " C  " " " 6 0 1 C2 
    4205 23 -18.0689 9.40389 -34.5442 275 " " " " A 70 0 0 "THR " " O  " " " 8 0 1 C2 
    4206 14 -19.1241 12.4031 -35.4179 275 " " " " A 2 0 0 "THR " " CB " " " 6 0 1 C2 
    4207 23 -18.552 13.6075 -35.9973 275 " " " " A 70 0 0 "THR " " OG1" " " 8 0 1 C2 
    4208 14 -18.8454 12.5728 -33.9145 275 " " " " A 2 0 0 "THR " " CG2" " " 6 0 1 C2 
    4209 48 -19.1764 12.0409 -37.8536 275 " " " " A 21 0 0 "THR " " H  " " " 1 0 1 C2 
    4210 48 -17.3689 11.3652 -35.8899 275 " " " " A 21 0 0 "THR " " HA " " " 1 0 1 C2 
    4211 48 -20.2052 12.3661 -35.552 275 " " " " A 21 0 0 "THR " " HB " " " 1 0 1 C2 
    4212 48 -18.1997 13.3769 -36.8433 275 " " " " A 21 0 0 "THR " " HG1" " " 1 0 1 C2 
    4213 48 -19.0127 11.6704 -33.3265 275 " " " " A 21 0 0 "THR " HG21 " " 1 0 1 C2 
    4214 48 -17.8162 12.8801 -33.729 275 " " " " A 21 0 0 "THR " HG22 " " 1 0 1 C2 
    4215 48 -19.558 13.3206 -33.5667 275 " " " " A 21 0 0 "THR " HG23 " " 1 0 1 C2 
    4216 40 -19.9195 9.13612 -35.8443 276 " " " " A 43 0 0 "GLU " " N  " " " 7 0 1 C2 
    4217 14 -20.4263 7.83324 -35.4614 276 " " " " A 2 0 0 "GLU " " CA " " " 6 0 1 C2 
    4218 14 -19.4501 6.69227 -35.7538 276 " " " " A 2 0 0 "GLU " " C  " " " 6 0 1 C2 
    4219 23 -19.2029 5.92241 -34.8843 276 " " " " A 70 0 0 "GLU " " O  " " " 8 0 1 C2 
    4220 14 -21.8368 7.58206 -36.1546 276 " " " " A 2 0 0 "GLU " " CB " " " 6 0 1 C2 
    4221 14 -22.6066 6.2426 -35.7631 276 " " " " A 2 0 0 "GLU " " CG " " " 6 0 1 C2 
    4222 14 -22.2192 4.96541 -36.378 276 " " " " A 2 0 0 "GLU " " CD " " " 6 0 1 C2 
    4223 23 -22.0785 4.95002 -37.6092 276 " " " " A 70 0 0 "GLU " " OE1" " " 8 0 1 C2 
    4224 23 -22.0377 3.91514 -35.7549 276 " " " " A 70 0 0 "GLU " " OE2" " " 8 0 1 C2 
    4225 48 -20.328 9.46026 -36.7092 276 " " " " A 21 0 0 "GLU " " H  " " " 1 0 1 C2 
    4226 48 -20.6713 7.85384 -34.3995 276 " " " " A 21 0 0 "GLU " " HA " " " 1 0 1 C2 
    4227 48 -21.705 7.59428 -37.2365 276 " " " " A 21 0 0 "GLU " " HB3" " " 1 0 1 C2 
    4228 48 -22.4745 8.42857 -35.8998 276 " " " " A 21 0 0 "GLU " " HB2" " " 1 0 1 C2 
    4229 48 -23.6045 6.41475 -36.1664 276 " " " " A 21 0 0 "GLU " " HG3" " " 1 0 1 C2 
    4230 48 -22.7549 6.26406 -34.6834 276 " " " " A 21 0 0 "GLU " " HG2" " " 1 0 1 C2 
    4231 40 -18.8722 6.63515 -36.9557 277 " " " " A 43 0 0 "ALA " " N  " " " 7 0 1 C2 
    4232 14 -17.8745 5.67677 -37.3835 277 " " " " A 2 0 0 "ALA " " CA " " " 6 0 1 C2 
    4233 14 -16.5965 5.97945 -36.6904 277 " " " " A 2 0 0 "ALA " " C  " " " 6 0 1 C2 
    4234 23 -15.8015 5.00319 -36.4458 277 " " " " A 70 0 0 "ALA " " O  " " " 8 0 1 C2 
    4235 14 -17.6318 5.90849 -38.8143 277 " " " " A 2 0 0 "ALA " " CB " " " 6 0 1 C2 
    4236 48 -19.2301 7.22562 -37.6929 277 " " " " A 21 0 0 "ALA " " H  " " " 1 0 1 C2 
    4237 48 -18.2244 4.68761 -37.0881 277 " " " " A 21 0 0 "ALA " " HA " " " 1 0 1 C2 
    4238 48 -18.5059 5.64718 -39.4107 277 " " " " A 21 0 0 "ALA " " HB1" " " 1 0 1 C2 
    4239 48 -17.3382 6.91763 -39.1034 277 " " " " A 21 0 0 "ALA " " HB2" " " 1 0 1 C2 
    4240 48 -16.8987 5.20436 -39.2078 277 " " " " A 21 0 0 "ALA " " HB3" " " 1 0 1 C2 
    4241 40 -16.3107 7.25068 -36.4489 278 " " " " A 43 0 0 "ALA " " N  " " " 7 0 1 C2 
    4242 14 -15.1132 7.69734 -35.6858 278 " " " " A 2 0 0 "ALA " " CA " " " 6 0 1 C2 
    4243 14 -15.0004 7.31037 -34.2184 278 " " " " A 2 0 0 "ALA " " C  " " " 6 0 1 C2 
    4244 23 -14.0183 6.71205 -33.82 278 " " " " A 70 0 0 "ALA " " O  " " " 8 0 1 C2 
    4245 14 -14.6561 9.13946 -35.9387 278 " " " " A 2 0 0 "ALA " " CB " " " 6 0 1 C2 
    4246 48 -16.9452 7.96478 -36.7767 278 " " " " A 21 0 0 "ALA " " H  " " " 1 0 1 C2 
    4247 48 -14.3656 7.01711 -36.0939 278 " " " " A 21 0 0 "ALA " " HA " " " 1 0 1 C2 
    4248 48 -15.5071 9.80561 -35.797 278 " " " " A 21 0 0 "ALA " " HB1" " " 1 0 1 C2 
    4249 48 -13.8155 9.42222 -35.305 278 " " " " A 21 0 0 "ALA " " HB2" " " 1 0 1 C2 
    4250 48 -14.1784 9.10612 -36.9178 278 " " " " A 21 0 0 "ALA " " HB3" " " 1 0 1 C2 
    4251 40 -16.0384 7.58739 -33.4529 279 " " " " A 43 0 0 "VAL " " N  " " " 7 0 1 C2 
    4252 14 -16.2061 7.08779 -32.0528 279 " " " " A 2 0 0 "VAL " " CA " " " 6 0 1 C2 
    4253 14 -16.401 5.51694 -32.0466 279 " " " " A 2 0 0 "VAL " " C  " " " 6 0 1 C2 
    4254 23 -15.843 4.82928 -31.2325 279 " " " " A 70 0 0 "VAL " " O  " " " 8 0 1 C2 
    4255 14 -17.3822 7.76484 -31.3284 279 " " " " A 2 0 0 "VAL " " CB " " " 6 0 1 C2 
    4256 14 -17.6272 7.24704 -29.8664 279 " " " " A 2 0 0 "VAL " " CG1" " " 6 0 1 C2 
    4257 14 -17.3187 9.32899 -31.1948 279 " " " " A 2 0 0 "VAL " " CG2" " " 6 0 1 C2 
    4258 48 -16.804 8.14293 -33.807 279 " " " " A 21 0 0 "VAL " " H  " " " 1 0 1 C2 
    4259 48 -15.2292 7.25965 -31.6008 279 " " " " A 21 0 0 "VAL " " HA " " " 1 0 1 C2 
    4260 48 -18.2637 7.44007 -31.8812 279 " " " " A 21 0 0 "VAL " " HB " " " 1 0 1 C2 
    4261 48 -16.7423 7.24223 -29.2299 279 " " " " A 21 0 0 "VAL " HG11 " " 1 0 1 C2 
    4262 48 -18.5108 7.64497 -29.3675 279 " " " " A 21 0 0 "VAL " HG12 " " 1 0 1 C2 
    4263 48 -17.9948 6.22553 -29.9637 279 " " " " A 21 0 0 "VAL " HG13 " " 1 0 1 C2 
    4264 48 -17.1117 9.98123 -32.0432 279 " " " " A 21 0 0 "VAL " HG21 " " 1 0 1 C2 
    4265 48 -18.3298 9.54907 -30.8523 279 " " " " A 21 0 0 "VAL " HG22 " " 1 0 1 C2 
    4266 48 -16.533 9.5008 -30.459 279 " " " " A 21 0 0 "VAL " HG23 " " 1 0 1 C2 
    4267 40 -17.1058 4.94442 -33.0481 280 " " " " A 43 0 0 "ARG " " N  " " " 7 0 1 C2 
    4268 14 -17.2643 3.48178 -33.238 280 " " " " A 2 0 0 "ARG " " CA " " " 6 0 1 C2 
    4269 14 -15.9357 2.78683 -33.2738 280 " " " " A 2 0 0 "ARG " " C  " " " 6 0 1 C2 
    4270 23 -15.6875 1.79354 -32.5135 280 " " " " A 70 0 0 "ARG " " O  " " " 8 0 1 C2 
    4271 14 -18.3108 3.11863 -34.3151 280 " " " " A 2 0 0 "ARG " " CB " " " 6 0 1 C2 
    4272 14 -18.3552 1.69415 -34.9174 280 " " " " A 2 0 0 "ARG " " CG " " " 6 0 1 C2 
    4273 14 -19.7261 1.42604 -35.4457 280 " " " " A 2 0 0 "ARG " " CD " " " 6 0 1 C2 
    4274 40 -20.1732 2.34345 -36.4473 280 " " " " A 43 0 0 "ARG " " NE " " " 7 0 1 C2 
    4275 14 -19.6529 2.51605 -37.7102 280 " " " " A 2 0 0 "ARG " " CZ " " " 6 0 1 C2 
    4276 40 -20.1633 3.4542 -38.4758 280 " " " " A 43 0 0 "ARG " " NH1" " " 7 0 1 C2 
    4277 40 -18.6594 1.73222 -38.0833 280 " " " " A 43 0 0 "ARG " " NH2" " " 7 0 1 C2 
    4278 48 -17.6989 5.48428 -33.662 280 " " " " A 21 0 0 "ARG " " H  " " " 1 0 1 C2 
    4279 48 -17.6536 3.16594 -32.2701 280 " " " " A 21 0 0 "ARG " " HA " " " 1 0 1 C2 
    4280 48 -18.2517 3.75221 -35.2001 280 " " " " A 21 0 0 "ARG " " HB3" " " 1 0 1 C2 
    4281 48 -19.2416 3.36111 -33.8023 280 " " " " A 21 0 0 "ARG " " HB2" " " 1 0 1 C2 
    4282 48 -18.1581 0.912565 -34.1837 280 " " " " A 21 0 0 "ARG " " HG3" " " 1 0 1 C2 
    4283 48 -17.7135 1.62132 -35.7954 280 " " " " A 21 0 0 "ARG " " HG2" " " 1 0 1 C2 
    4284 48 -20.531 1.47046 -34.712 280 " " " " A 21 0 0 "ARG " " HD3" " " 1 0 1 C2 
    4285 48 -19.6771 0.426271 -35.8772 280 " " " " A 21 0 0 "ARG " " HD2" " " 1 0 1 C2 
    4286 48 -20.9327 2.95624 -36.1869 280 " " " " A 21 0 0 "ARG " " HE " " " 1 0 1 C2 
    4287 48 -19.9463 3.61715 -39.4487 280 " " " " A 21 0 0 "ARG " HH12 " " 1 0 1 C2 
    4288 48 -20.8751 4.04128 -38.065 280 " " " " A 21 0 0 "ARG " HH11 " " 1 0 1 C2 
    4289 48 -18.2964 1.83069 -39.0206 280 " " " " A 21 0 0 "ARG " HH22 " " 1 0 1 C2 
    4290 48 -18.513 0.84288 -37.6275 280 " " " " A 21 0 0 "ARG " HH21 " " 1 0 1 C2 
    4291 40 -15.1252 3.20251 -34.2891 281 " " " " A 43 0 0 "ARG " " N  " " " 7 0 1 C2 
    4292 14 -13.8166 2.70999 -34.5849 281 " " " " A 2 0 0 "ARG " " CA " " " 6 0 1 C2 
    4293 14 -12.934 2.75358 -33.3546 281 " " " " A 2 0 0 "ARG " " C  " " " 6 0 1 C2 
    4294 23 -12.1216 1.88246 -33.132 281 " " " " A 70 0 0 "ARG " " O  " " " 8 0 1 C2 
    4295 14 -13.159 3.33609 -35.8138 281 " " " " A 2 0 0 "ARG " " CB " " " 6 0 1 C2 
    4296 14 -13.5698 2.78625 -37.2061 281 " " " " A 2 0 0 "ARG " " CG " " " 6 0 1 C2 
    4297 14 -13.111 3.53977 -38.4733 281 " " " " A 2 0 0 "ARG " " CD " " " 6 0 1 C2 
    4298 40 -12.6168 2.63053 -39.4989 281 " " " " A 43 0 0 "ARG " " NE " " " 7 0 1 C2 
    4299 14 -11.3264 2.65446 -39.965 281 " " " " A 2 0 0 "ARG " " CZ " " " 6 0 1 C2 
    4300 40 -11.0013 1.77728 -40.9013 281 " " " " A 43 0 0 "ARG " " NH1" " " 7 0 1 C2 
    4301 40 -10.373 3.43934 -39.5471 281 " " " " A 43 0 0 "ARG " " NH2" " " 7 0 1 C2 
    4302 48 -15.57 3.7649 -35.0004 281 " " " " A 21 0 0 "ARG " " H  " " " 1 0 1 C2 
    4303 48 -13.8851 1.65436 -34.8477 281 " " " " A 21 0 0 "ARG " " HA " " " 1 0 1 C2 
    4304 48 -12.0724 3.25609 -35.8452 281 " " " " A 21 0 0 "ARG " " HB3" " " 1 0 1 C2 
    4305 48 -13.3084 4.41529 -35.7805 281 " " " " A 21 0 0 "ARG " " HB2" " " 1 0 1 C2 
    4306 48 -14.6563 2.7448 -37.1289 281 " " " " A 21 0 0 "ARG " " HG3" " " 1 0 1 C2 
    4307 48 -13.3971 1.71531 -37.3126 281 " " " " A 21 0 0 "ARG " " HG2" " " 1 0 1 C2 
    4308 48 -12.286 4.22768 -38.2883 281 " " " " A 21 0 0 "ARG " " HD3" " " 1 0 1 C2 
    4309 48 -13.9564 4.15193 -38.7873 281 " " " " A 21 0 0 "ARG " " HD2" " " 1 0 1 C2 
    4310 48 -13.2943 1.97663 -39.8644 281 " " " " A 21 0 0 "ARG " " HE " " " 1 0 1 C2 
    4311 48 -10.0423 1.50303 -41.06 281 " " " " A 21 0 0 "ARG " HH12 " " 1 0 1 C2 
    4312 48 -11.6899 1.15209 -41.2952 281 " " " " A 21 0 0 "ARG " HH11 " " 1 0 1 C2 
    4313 48 -9.53125 3.46024 -40.1049 281 " " " " A 21 0 0 "ARG " HH22 " " 1 0 1 C2 
    4314 48 -10.5788 4.20792 -38.925 281 " " " " A 21 0 0 "ARG " HH21 " " 1 0 1 C2 
    4315 40 -13.0802 3.8496 -32.6303 282 " " " " A 43 0 0 "THR " " N  " " " 7 0 1 C2 
    4316 14 -12.2181 4.09739 -31.4555 282 " " " " A 2 0 0 "THR " " CA " " " 6 0 1 C2 
    4317 14 -12.6442 3.32677 -30.1582 282 " " " " A 2 0 0 "THR " " C  " " " 6 0 1 C2 
    4318 23 -11.7851 2.96183 -29.4042 282 " " " " A 70 0 0 "THR " " O  " " " 8 0 1 C2 
    4319 14 -12.0749 5.60736 -31.1194 282 " " " " A 2 0 0 "THR " " CB " " " 6 0 1 C2 
    4320 23 -11.7177 6.25645 -32.3788 282 " " " " A 70 0 0 "THR " " OG1" " " 8 0 1 C2 
    4321 14 -10.9742 6.0573 -30.1596 282 " " " " A 2 0 0 "THR " " CG2" " " 6 0 1 C2 
    4322 48 -13.5168 4.61041 -33.1309 282 " " " " A 21 0 0 "THR " " H  " " " 1 0 1 C2 
    4323 48 -11.24 3.73925 -31.7764 282 " " " " A 21 0 0 "THR " " HA " " " 1 0 1 C2 
    4324 48 -12.9923 6.00715 -30.6872 282 " " " " A 21 0 0 "THR " " HB " " " 1 0 1 C2 
    4325 48 -12.4225 6.05118 -32.9739 282 " " " " A 21 0 0 "THR " " HG1" " " 1 0 1 C2 
    4326 48 -10.0239 5.58586 -30.4102 282 " " " " A 21 0 0 "THR " HG21 " " 1 0 1 C2 
    4327 48 -10.7508 7.11792 -30.2749 282 " " " " A 21 0 0 "THR " HG22 " " 1 0 1 C2 
    4328 48 -11.3022 5.81701 -29.1482 282 " " " " A 21 0 0 "THR " HG23 " " 1 0 1 C2 
    4329 40 -13.9228 2.87158 -30.0498 283 " " " " A 43 0 0 "VAL " " N  " " " 7 0 1 C2 
    4330 14 -14.3188 1.96593 -28.9994 283 " " " " A 2 0 0 "VAL " " CA " " " 6 0 1 C2 
    4331 14 -14.0441 0.526243 -29.3866 283 " " " " A 2 0 0 "VAL " " C  " " " 6 0 1 C2 
    4332 23 -13.4157 -0.169712 -28.5682 283 " " " " A 70 0 0 "VAL " " O  " " " 8 0 1 C2 
    4333 14 -15.8506 2.19671 -28.5674 283 " " " " A 2 0 0 "VAL " " CB " " " 6 0 1 C2 
    4334 14 -16.3408 1.22722 -27.4565 283 " " " " A 2 0 0 "VAL " " CG1" " " 6 0 1 C2 
    4335 14 -16.1405 3.66692 -28.0866 283 " " " " A 2 0 0 "VAL " " CG2" " " 6 0 1 C2 
    4336 48 -14.6679 3.2258 -30.6324 283 " " " " A 21 0 0 "VAL " " H  " " " 1 0 1 C2 
    4337 48 -13.7165 2.16339 -28.1126 283 " " " " A 21 0 0 "VAL " " HA " " " 1 0 1 C2 
    4338 48 -16.4759 1.96398 -29.4293 283 " " " " A 21 0 0 "VAL " " HB " " " 1 0 1 C2 
    4339 48 -15.7296 1.47389 -26.5883 283 " " " " A 21 0 0 "VAL " HG11 " " 1 0 1 C2 
    4340 48 -17.3742 1.44501 -27.1866 283 " " " " A 21 0 0 "VAL " HG12 " " 1 0 1 C2 
    4341 48 -16.3189 0.187992 -27.7845 283 " " " " A 21 0 0 "VAL " HG13 " " 1 0 1 C2 
    4342 48 -15.6942 3.74179 -27.095 283 " " " " A 21 0 0 "VAL " HG21 " " 1 0 1 C2 
    4343 48 -15.9607 4.4909 -28.7772 283 " " " " A 21 0 0 "VAL " HG22 " " 1 0 1 C2 
    4344 48 -17.2169 3.62979 -27.9194 283 " " " " A 21 0 0 "VAL " HG23 " " 1 0 1 C2 
    4345 40 -14.3075 0.120234 -30.6318 284 " " " " A 43 0 0 "MET " " N  " " " 7 0 1 C2 
    4346 14 -13.7912 -1.11636 -31.2123 284 " " " " A 2 0 0 "MET " " CA " " " 6 0 1 C2 
    4347 14 -12.328 -1.54933 -30.9782 284 " " " " A 2 0 0 "MET " " C  " " " 6 0 1 C2 
    4348 23 -12.116 -2.70671 -30.713 284 " " " " A 70 0 0 "MET " " O  " " " 8 0 1 C2 
    4349 14 -13.9517 -1.26045 -32.7674 284 " " " " A 2 0 0 "MET " " CB " " " 6 0 1 C2 
    4350 14 -15.3922 -1.3489 -33.1143 284 " " " " A 2 0 0 "MET " " CG " " " 6 0 1 C2 
    4351 52 -15.7247 -1.22418 -34.9329 284 " " " " A 13 0 0 "MET " " SD " " " 16 0 1 C2 
    4352 14 -15.2724 -2.94954 -35.3554 284 " " " " A 2 0 0 "MET " " CE " " " 6 0 1 C2 
    4353 48 -14.8089 0.745295 -31.2466 284 " " " " A 21 0 0 "MET " " H  " " " 1 0 1 C2 
    4354 48 -14.3841 -1.88587 -30.7178 284 " " " " A 21 0 0 "MET " " HA " " " 1 0 1 C2 
    4355 48 -13.4989 -2.18129 -33.1349 284 " " " " A 21 0 0 "MET " " HB3" " " 1 0 1 C2 
    4356 48 -13.5343 -0.404568 -33.2978 284 " " " " A 21 0 0 "MET " " HB2" " " 1 0 1 C2 
    4357 48 -15.8851 -0.502792 -32.6355 284 " " " " A 21 0 0 "MET " " HG3" " " 1 0 1 C2 
    4358 48 -15.9163 -2.11257 -32.5396 284 " " " " A 21 0 0 "MET " " HG2" " " 1 0 1 C2 
    4359 48 -14.1834 -2.98152 -35.3195 284 " " " " A 21 0 0 "MET " " HE1" " " 1 0 1 C2 
    4360 48 -15.703 -3.6032 -34.5968 284 " " " " A 21 0 0 "MET " " HE2" " " 1 0 1 C2 
    4361 48 -15.5865 -3.29088 -36.3417 284 " " " " A 21 0 0 "MET " " HE3" " " 1 0 1 C2 
    4362 40 -11.3265 -0.621616 -30.9283 285 " " " " A 43 0 0 "THR " " N  " " " 7 0 1 C2 
    4363 14 -9.93661 -1.07697 -30.7888 285 " " " " A 2 0 0 "THR " " CA " " " 6 0 1 C2 
    4364 14 -9.24627 -0.520691 -29.5106 285 " " " " A 2 0 0 "THR " " C  " " " 6 0 1 C2 
    4365 23 -8.7914 -1.21908 -28.544 285 " " " " A 70 0 0 "THR " " O  " " " 8 0 1 C2 
    4366 14 -9.2302 -0.795183 -32.1782 285 " " " " A 2 0 0 "THR " " CB " " " 6 0 1 C2 
    4367 23 -9.37068 0.613957 -32.4572 285 " " " " A 70 0 0 "THR " " OG1" " " 8 0 1 C2 
    4368 14 -9.6949 -1.63775 -33.3876 285 " " " " A 2 0 0 "THR " " CG2" " " 6 0 1 C2 
    4369 48 -11.516 0.370447 -30.9304 285 " " " " A 21 0 0 "THR " " H  " " " 1 0 1 C2 
    4370 48 -9.84015 -2.15207 -30.6373 285 " " " " A 21 0 0 "THR " " HA " " " 1 0 1 C2 
    4371 48 -8.14662 -0.85854 -32.0786 285 " " " " A 21 0 0 "THR " " HB " " " 1 0 1 C2 
    4372 48 -10.273 0.698052 -32.7251 285 " " " " A 21 0 0 "THR " " HG1" " " 1 0 1 C2 
    4373 48 -9.27069 -1.10818 -34.2407 285 " " " " A 21 0 0 "THR " HG21 " " 1 0 1 C2 
    4374 48 -9.34984 -2.66801 -33.3004 285 " " " " A 21 0 0 "THR " HG22 " " 1 0 1 C2 
    4375 48 -10.7794 -1.67999 -33.4887 285 " " " " A 21 0 0 "THR " HG23 " " 1 0 1 C2 
    4376 40 -9.07055 0.818344 -29.4764 286 " " " " A 43 0 0 "SER " " N  " " " 7 0 1 C2 
    4377 14 -8.45876 1.62148 -28.3836 286 " " " " A 2 0 0 "SER " " CA " " " 6 0 1 C2 
    4378 14 -9.29719 1.41516 -27.0786 286 " " " " A 2 0 0 "SER " " C  " " " 6 0 1 C2 
    4379 23 -8.75898 1.16018 -26.0101 286 " " " " A 70 0 0 "SER " " O  " " " 8 0 1 C2 
    4380 14 -8.32993 3.12342 -28.6755 286 " " " " A 2 0 0 "SER " " CB " " " 6 0 1 C2 
    4381 23 -7.2291 3.29009 -29.5396 286 " " " " A 70 0 0 "SER " " OG " " " 8 0 1 C2 
    4382 48 -9.53281 1.32551 -30.2175 286 " " " " A 21 0 0 "SER " " H  " " " 1 0 1 C2 
    4383 48 -7.46998 1.1953 -28.2139 286 " " " " A 21 0 0 "SER " " HA " " " 1 0 1 C2 
    4384 48 -8.13978 3.72343 -27.7856 286 " " " " A 21 0 0 "SER " " HB3" " " 1 0 1 C2 
    4385 48 -9.18012 3.59414 -29.1692 286 " " " " A 21 0 0 "SER " " HB2" " " 1 0 1 C2 
    4386 48 -6.42143 3.35849 -29.0538 286 " " " " A 21 0 0 "SER " " HG " " " 1 0 1 C2 
    4387 40 -10.647 1.34574 -27.2101 287 " " " " A 43 0 0 "GLY " " N  " " " 7 0 1 C2 
    4388 14 -11.5852 0.970743 -26.1193 287 " " " " A 2 0 0 "GLY " " CA " " " 6 0 1 C2 
    4389 14 -11.4644 -0.416408 -25.5784 287 " " " " A 2 0 0 "GLY " " C  " " " 6 0 1 C2 
    4390 23 -11.2235 -0.579971 -24.3995 287 " " " " A 70 0 0 "GLY " " O  " " " 8 0 1 C2 
    4391 48 -11.0931 1.57446 -28.087 287 " " " " A 21 0 0 "GLY " " H  " " " 1 0 1 C2 
    4392 48 -12.6089 1.33105 -26.2212 287 " " " " A 21 0 0 "GLY " " HA3" " " 1 0 1 C2 
    4393 48 -11.2798 1.56988 -25.2615 287 " " " " A 21 0 0 "GLY " " HA2" " " 1 0 1 C2 
    4394 40 -11.5248 -1.40877 -26.4738 288 " " " " A 43 0 0 "ARG " " N  " " " 7 0 1 C2 
    4395 14 -11.1945 -2.79635 -26.108 288 " " " " A 2 0 0 "ARG " " CA " " " 6 0 1 C2 
    4396 14 -9.80497 -3.00697 -25.489 288 " " " " A 2 0 0 "ARG " " C  " " " 6 0 1 C2 
    4397 23 -9.78701 -3.59037 -24.4205 288 " " " " A 70 0 0 "ARG " " O  " " " 8 0 1 C2 
    4398 14 -11.4318 -3.65575 -27.3962 288 " " " " A 2 0 0 "ARG " " CB " " " 6 0 1 C2 
    4399 14 -11.6475 -5.13635 -27.0914 288 " " " " A 2 0 0 "ARG " " CG " " " 6 0 1 C2 
    4400 14 -12.3785 -5.71041 -28.3648 288 " " " " A 2 0 0 "ARG " " CD " " " 6 0 1 C2 
    4401 40 -12.8098 -7.06836 -28.134 288 " " " " A 43 0 0 "ARG " " NE " " " 7 0 1 C2 
    4402 14 -12.1926 -8.24572 -28.3595 288 " " " " A 2 0 0 "ARG " " CZ " " " 6 0 1 C2 
    4403 40 -12.8302 -9.30779 -27.9676 288 " " " " A 43 0 0 "ARG " " NH1" " " 7 0 1 C2 
    4404 40 -11.0684 -8.32085 -29.0304 288 " " " " A 43 0 0 "ARG " " NH2" " " 7 0 1 C2 
    4405 48 -11.7283 -1.09142 -27.4108 288 " " " " A 21 0 0 "ARG " " H  " " " 1 0 1 C2 
    4406 48 -11.9704 -3.10691 -25.4083 288 " " " " A 21 0 0 "ARG " " HA " " " 1 0 1 C2 
    4407 48 -10.783 -3.51941 -28.2613 288 " " " " A 21 0 0 "ARG " " HB3" " " 1 0 1 C2 
    4408 48 -12.4601 -3.40432 -27.656 288 " " " " A 21 0 0 "ARG " " HB2" " " 1 0 1 C2 
    4409 48 -12.1845 -5.383 -26.1755 288 " " " " A 21 0 0 "ARG " " HG3" " " 1 0 1 C2 
    4410 48 -10.6649 -5.58193 -26.9368 288 " " " " A 21 0 0 "ARG " " HG2" " " 1 0 1 C2 
    4411 48 -11.7906 -5.49082 -29.2559 288 " " " " A 21 0 0 "ARG " " HD3" " " 1 0 1 C2 
    4412 48 -13.3318 -5.2289 -28.5827 288 " " " " A 21 0 0 "ARG " " HD2" " " 1 0 1 C2 
    4413 48 -13.7503 -7.14059 -27.773 288 " " " " A 21 0 0 "ARG " " HE " " " 1 0 1 C2 
    4414 48 -12.3504 -10.1892 -27.8538 288 " " " " A 21 0 0 "ARG " HH12 " " 1 0 1 C2 
    4415 48 -13.7263 -9.23573 -27.5073 288 " " " " A 21 0 0 "ARG " HH11 " " 1 0 1 C2 
    4416 48 -10.784 -9.16598 -29.5047 288 " " " " A 21 0 0 "ARG " HH22 " " 1 0 1 C2 
    4417 48 -10.6556 -7.45807 -29.3548 288 " " " " A 21 0 0 "ARG " HH21 " " 1 0 1 C2 
    4418 40 -8.73979 -2.44191 -26.0246 289 " " " " A 43 0 0 "THR " " N  " " " 7 0 1 C2 
    4419 14 -7.35108 -2.56102 -25.4924 289 " " " " A 2 0 0 "THR " " CA " " " 6 0 1 C2 
    4420 14 -7.27678 -1.88591 -24.1278 289 " " " " A 2 0 0 "THR " " C  " " " 6 0 1 C2 
    4421 23 -6.74429 -2.48642 -23.1806 289 " " " " A 70 0 0 "THR " " O  " " " 8 0 1 C2 
    4422 14 -6.3091 -1.96995 -26.5367 289 " " " " A 2 0 0 "THR " " CB " " " 6 0 1 C2 
    4423 23 -6.484 -2.47144 -27.8678 289 " " " " A 70 0 0 "THR " " OG1" " " 8 0 1 C2 
    4424 14 -4.88927 -2.20727 -26.0344 289 " " " " A 2 0 0 "THR " " CG2" " " 6 0 1 C2 
    4425 48 -8.78386 -1.99905 -26.9312 289 " " " " A 21 0 0 "THR " " H  " " " 1 0 1 C2 
    4426 48 -7.11751 -3.61164 -25.32 289 " " " " A 21 0 0 "THR " " HA " " " 1 0 1 C2 
    4427 48 -6.42223 -0.90682 -26.749 289 " " " " A 21 0 0 "THR " " HB " " " 1 0 1 C2 
    4428 48 -7.18832 -2.00723 -28.2938 289 " " " " A 21 0 0 "THR " " HG1" " " 1 0 1 C2 
    4429 48 -4.74305 -3.23486 -25.7016 289 " " " " A 21 0 0 "THR " HG21 " " 1 0 1 C2 
    4430 48 -4.16215 -2.0295 -26.8267 289 " " " " A 21 0 0 "THR " HG22 " " 1 0 1 C2 
    4431 48 -4.54641 -1.53433 -25.2484 289 " " " " A 21 0 0 "THR " HG23 " " 1 0 1 C2 
    4432 40 -7.93123 -0.740915 -23.8778 290 " " " " A 43 0 0 "VAL " " N  " " " 7 0 1 C2 
    4433 14 -7.89851 -0.123114 -22.541 290 " " " " A 2 0 0 "VAL " " CA " " " 6 0 1 C2 
    4434 14 -8.66253 -0.970137 -21.4599 290 " " " " A 2 0 0 "VAL " " C  " " " 6 0 1 C2 
    4435 23 -8.04239 -1.33242 -20.4608 290 " " " " A 70 0 0 "VAL " " O  " " " 8 0 1 C2 
    4436 14 -8.4931 1.33198 -22.6643 290 " " " " A 2 0 0 "VAL " " CB " " " 6 0 1 C2 
    4437 14 -9.11223 1.98854 -21.4013 290 " " " " A 2 0 0 "VAL " " CG1" " " 6 0 1 C2 
    4438 14 -7.55126 2.33838 -23.3769 290 " " " " A 2 0 0 "VAL " " CG2" " " 6 0 1 C2 
    4439 48 -8.52583 -0.392334 -24.616 290 " " " " A 21 0 0 "VAL " " H  " " " 1 0 1 C2 
    4440 48 -6.84851 0.105087 -22.3579 290 " " " " A 21 0 0 "VAL " " HA " " " 1 0 1 C2 
    4441 48 -9.39527 1.26209 -23.272 290 " " " " A 21 0 0 "VAL " " HB " " " 1 0 1 C2 
    4442 48 -10.1748 1.7734 -21.288 290 " " " " A 21 0 0 "VAL " HG11 " " 1 0 1 C2 
    4443 48 -8.63951 1.60481 -20.4972 290 " " " " A 21 0 0 "VAL " HG12 " " 1 0 1 C2 
    4444 48 -8.97902 3.07022 -21.4189 290 " " " " A 21 0 0 "VAL " HG13 " " 1 0 1 C2 
    4445 48 -6.74694 2.53742 -22.6687 290 " " " " A 21 0 0 "VAL " HG21 " " 1 0 1 C2 
    4446 48 -7.09413 2.0793 -24.3319 290 " " " " A 21 0 0 "VAL " HG22 " " 1 0 1 C2 
    4447 48 -8.01837 3.3075 -23.5521 290 " " " " A 21 0 0 "VAL " HG23 " " 1 0 1 C2 
    4448 40 -9.83644 -1.49447 -21.7392 291 " " " " A 43 0 0 "VAL " " N  " " " 7 0 1 C2 
    4449 14 -10.5758 -2.5358 -20.963 291 " " " " A 2 0 0 "VAL " " CA " " " 6 0 1 C2 
    4450 14 -9.74503 -3.81416 -20.7359 291 " " " " A 2 0 0 "VAL " " C  " " " 6 0 1 C2 
    4451 23 -9.64263 -4.23418 -19.5971 291 " " " " A 70 0 0 "VAL " " O  " " " 8 0 1 C2 
    4452 14 -11.9835 -2.71986 -21.5188 291 " " " " A 2 0 0 "VAL " " CB " " " 6 0 1 C2 
    4453 14 -12.7356 -3.95737 -20.9051 291 " " " " A 2 0 0 "VAL " " CG1" " " 6 0 1 C2 
    4454 14 -12.8117 -1.52812 -21.3438 291 " " " " A 2 0 0 "VAL " " CG2" " " 6 0 1 C2 
    4455 48 -10.2264 -1.20203 -22.6238 291 " " " " A 21 0 0 "VAL " " H  " " " 1 0 1 C2 
    4456 48 -10.7012 -2.14891 -19.9517 291 " " " " A 21 0 0 "VAL " " HA " " " 1 0 1 C2 
    4457 48 -11.6886 -2.96431 -22.5393 291 " " " " A 21 0 0 "VAL " " HB " " " 1 0 1 C2 
    4458 48 -12.2435 -4.81694 -21.3602 291 " " " " A 21 0 0 "VAL " HG11 " " 1 0 1 C2 
    4459 48 -12.6437 -3.83802 -19.8256 291 " " " " A 21 0 0 "VAL " HG12 " " 1 0 1 C2 
    4460 48 -13.7921 -4.00924 -21.1683 291 " " " " A 21 0 0 "VAL " HG13 " " 1 0 1 C2 
    4461 48 -13.6947 -1.51846 -21.9828 291 " " " " A 21 0 0 "VAL " HG21 " " 1 0 1 C2 
    4462 48 -12.988 -1.33835 -20.2851 291 " " " " A 21 0 0 "VAL " HG22 " " 1 0 1 C2 
    4463 48 -12.2769 -0.610462 -21.5887 291 " " " " A 21 0 0 "VAL " HG23 " " 1 0 1 C2 
    4464 40 -9.11438 -4.31092 -21.8002 292 " " " " A 43 0 0 "PHE " " N  " " " 7 0 1 C2 
    4465 14 -8.12042 -5.39631 -21.645 292 " " " " A 2 0 0 "PHE " " CA " " " 6 0 1 C2 
    4466 14 -6.97171 -5.18052 -20.6847 292 " " " " A 2 0 0 "PHE " " C  " " " 6 0 1 C2 
    4467 23 -6.66522 -6.01607 -19.8698 292 " " " " A 70 0 0 "PHE " " O  " " " 8 0 1 C2 
    4468 14 -7.76951 -5.96464 -23.094 292 " " " " A 2 0 0 "PHE " " CB " " " 6 0 1 C2 
    4469 14 -6.90707 -7.23097 -23.0938 292 " " " " A 2 0 0 "PHE " " CG " " " 6 0 1 C2 
    4470 14 -6.02706 -7.37453 -24.1878 292 " " " " A 2 0 0 "PHE " " CD1" " " 6 0 1 C2 
    4471 14 -6.99624 -8.22027 -22.0998 292 " " " " A 2 0 0 "PHE " " CD2" " " 6 0 1 C2 
    4472 14 -5.1007 -8.44011 -24.242 292 " " " " A 2 0 0 "PHE " " CE1" " " 6 0 1 C2 
    4473 14 -6.2389 -9.37377 -22.2218 292 " " " " A 2 0 0 "PHE " " CE2" " " 6 0 1 C2 
    4474 14 -5.29908 -9.48779 -23.2869 292 " " " " A 2 0 0 "PHE " " CZ " " " 6 0 1 C2 
    4475 48 -9.21945 -3.70185 -22.599 292 " " " " A 21 0 0 "PHE " " H  " " " 1 0 1 C2 
    4476 48 -8.793 -6.14461 -21.2257 292 " " " " A 21 0 0 "PHE " " HA " " " 1 0 1 C2 
    4477 48 -7.26274 -5.14997 -23.6113 292 " " " " A 21 0 0 "PHE " " HB3" " " 1 0 1 C2 
    4478 48 -8.64455 -6.29123 -23.6559 292 " " " " A 21 0 0 "PHE " " HB2" " " 1 0 1 C2 
    4479 48 -6.02775 -6.54295 -24.8769 292 " " " " A 21 0 0 "PHE " " HD1" " " 1 0 1 C2 
    4480 48 -7.65723 -8.14055 -21.2494 292 " " " " A 21 0 0 "PHE " " HD2" " " 1 0 1 C2 
    4481 48 -4.3698 -8.59555 -25.0217 292 " " " " A 21 0 0 "PHE " " HE1" " " 1 0 1 C2 
    4482 48 -6.28001 -10.1721 -21.4956 292 " " " " A 21 0 0 "PHE " " HE2" " " 1 0 1 C2 
    4483 48 -4.79363 -10.4422 -23.2846 292 " " " " A 21 0 0 "PHE " " HZ " " " 1 0 1 C2 
    4484 40 -6.26546 -4.12906 -20.9152 293 " " " " A 43 0 0 "SER " " N  " " " 7 0 1 C2 
    4485 14 -5.27665 -3.57214 -20.0372 293 " " " " A 2 0 0 "SER " " CA " " " 6 0 1 C2 
    4486 14 -5.64415 -3.39404 -18.5333 293 " " " " A 2 0 0 "SER " " C  " " " 6 0 1 C2 
    4487 23 -4.70992 -3.45776 -17.6744 293 " " " " A 70 0 0 "SER " " O  " " " 8 0 1 C2 
    4488 14 -4.77388 -2.22653 -20.7117 293 " " " " A 2 0 0 "SER " " CB " " " 6 0 1 C2 
    4489 23 -3.69611 -1.60734 -20.1446 293 " " " " A 70 0 0 "SER " " OG " " " 8 0 1 C2 
    4490 48 -6.59838 -3.43179 -21.5656 293 " " " " A 21 0 0 "SER " " H  " " " 1 0 1 C2 
    4491 48 -4.50668 -4.34057 -20.1063 293 " " " " A 21 0 0 "SER " " HA " " " 1 0 1 C2 
    4492 48 -5.57767 -1.5137 -20.8958 293 " " " " A 21 0 0 "SER " " HB3" " " 1 0 1 C2 
    4493 48 -4.50568 -2.42417 -21.7495 293 " " " " A 21 0 0 "SER " " HB2" " " 1 0 1 C2 
    4494 48 -2.99816 -2.24398 -20.1685 293 " " " " A 21 0 0 "SER " " HG " " " 1 0 1 C2 
    4495 40 -6.96839 -3.19173 -18.1994 294 " " " " A 43 0 0 "ALA " " N  " " " 7 0 1 C2 
    4496 14 -7.40239 -3.01634 -16.7958 294 " " " " A 2 0 0 "ALA " " CA " " " 6 0 1 C2 
    4497 14 -7.88922 -4.31276 -16.0552 294 " " " " A 2 0 0 "ALA " " C  " " " 6 0 1 C2 
    4498 23 -7.64078 -4.42425 -14.9002 294 " " " " A 70 0 0 "ALA " " O  " " " 8 0 1 C2 
    4499 14 -8.55239 -2.03579 -16.749 294 " " " " A 2 0 0 "ALA " " CB " " " 6 0 1 C2 
    4500 48 -7.6265 -3.07134 -18.956 294 " " " " A 21 0 0 "ALA " " H  " " " 1 0 1 C2 
    4501 48 -6.68358 -2.53074 -16.1358 294 " " " " A 21 0 0 "ALA " " HA " " " 1 0 1 C2 
    4502 48 -8.69204 -1.57854 -15.7694 294 " " " " A 21 0 0 "ALA " " HB1" " " 1 0 1 C2 
    4503 48 -8.3531 -1.22454 -17.4492 294 " " " " A 21 0 0 "ALA " " HB2" " " 1 0 1 C2 
    4504 48 -9.49843 -2.50434 -17.0202 294 " " " " A 21 0 0 "ALA " " HB3" " " 1 0 1 C2 
    4505 40 -8.62973 -5.20308 -16.7233 295 " " " " A 43 0 0 "VAL " " N  " " " 7 0 1 C2 
    4506 14 -9.03258 -6.46124 -16.1235 295 " " " " A 2 0 0 "VAL " " CA " " " 6 0 1 C2 
    4507 14 -7.97593 -7.32385 -15.4425 295 " " " " A 2 0 0 "VAL " " C  " " " 6 0 1 C2 
    4508 23 -8.17342 -7.80171 -14.3107 295 " " " " A 70 0 0 "VAL " " O  " " " 8 0 1 C2 
    4509 14 -9.96944 -7.3359 -17.0605 295 " " " " A 2 0 0 "VAL " " CB " " " 6 0 1 C2 
    4510 14 -11.3764 -6.77373 -17.3134 295 " " " " A 2 0 0 "VAL " " CG1" " " 6 0 1 C2 
    4511 14 -9.336 -7.76853 -18.3813 295 " " " " A 2 0 0 "VAL " " CG2" " " 6 0 1 C2 
    4512 48 -9.08898 -4.81961 -17.537 295 " " " " A 21 0 0 "VAL " " H  " " " 1 0 1 C2 
    4513 48 -9.75269 -6.15244 -15.3657 295 " " " " A 21 0 0 "VAL " " HA " " " 1 0 1 C2 
    4514 48 -10.0923 -8.29935 -16.5658 295 " " " " A 21 0 0 "VAL " " HB " " " 1 0 1 C2 
    4515 48 -11.9232 -7.60124 -17.7654 295 " " " " A 21 0 0 "VAL " HG11 " " 1 0 1 C2 
    4516 48 -11.8854 -6.44095 -16.4089 295 " " " " A 21 0 0 "VAL " HG12 " " 1 0 1 C2 
    4517 48 -11.4544 -5.93718 -18.0078 295 " " " " A 21 0 0 "VAL " HG13 " " 1 0 1 C2 
    4518 48 -10.0053 -8.54043 -18.7611 295 " " " " A 21 0 0 "VAL " HG21 " " 1 0 1 C2 
    4519 48 -9.29568 -6.93674 -19.0845 295 " " " " A 21 0 0 "VAL " HG22 " " 1 0 1 C2 
    4520 48 -8.3344 -8.19407 -18.443 295 " " " " A 21 0 0 "VAL " HG23 " " 1 0 1 C2 
    4521 40 -6.76175 -7.4663 -16.0153 296 " " " " A 43 0 0 "ILE " " N  " " " 7 0 1 C2 
    4522 14 -5.59085 -8.08235 -15.4387 296 " " " " A 2 0 0 "ILE " " CA " " " 6 0 1 C2 
    4523 14 -5.1571 -7.62055 -13.9986 296 " " " " A 2 0 0 "ILE " " C  " " " 6 0 1 C2 
    4524 23 -4.44581 -8.3207 -13.3012 296 " " " " A 70 0 0 "ILE " " O  " " " 8 0 1 C2 
    4525 14 -4.46746 -7.94242 -16.5282 296 " " " " A 2 0 0 "ILE " " CB " " " 6 0 1 C2 
    4526 14 -4.79315 -8.38063 -17.931 296 " " " " A 2 0 0 "ILE " " CG1" " " 6 0 1 C2 
    4527 14 -3.05226 -8.49165 -16.0407 296 " " " " A 2 0 0 "ILE " " CG2" " " 6 0 1 C2 
    4528 14 -5.0264 -9.86531 -18.1517 296 " " " " A 2 0 0 "ILE " " CD1" " " 6 0 1 C2 
    4529 48 -6.56737 -6.84168 -16.7848 296 " " " " A 21 0 0 "ILE " " H  " " " 1 0 1 C2 
    4530 48 -5.85039 -9.13661 -15.3424 296 " " " " A 21 0 0 "ILE " " HA " " " 1 0 1 C2 
    4531 48 -4.23794 -6.87919 -16.5987 296 " " " " A 21 0 0 "ILE " " HB " " " 1 0 1 C2 
    4532 48 -4.02613 -8.03573 -18.6244 296 " " " " A 21 0 0 "ILE " HG13 " " 1 0 1 C2 
    4533 48 -5.72817 -7.87069 -18.1629 296 " " " " A 21 0 0 "ILE " HG12 " " 1 0 1 C2 
    4534 48 -2.2053 -8.49265 -16.7268 296 " " " " A 21 0 0 "ILE " HG21 " " 1 0 1 C2 
    4535 48 -2.81044 -7.73078 -15.2986 296 " " " " A 21 0 0 "ILE " HG22 " " 1 0 1 C2 
    4536 48 -3.22588 -9.41062 -15.4808 296 " " " " A 21 0 0 "ILE " HG23 " " 1 0 1 C2 
    4537 48 -4.28237 -10.4634 -17.6256 296 " " " " A 21 0 0 "ILE " HD11 " " 1 0 1 C2 
    4538 48 -6.00883 -10.2323 -17.8546 296 " " " " A 21 0 0 "ILE " HD12 " " 1 0 1 C2 
    4539 48 -5.03879 -10.0308 -19.229 296 " " " " A 21 0 0 "ILE " HD13 " " 1 0 1 C2 
    4540 40 -5.53421 -6.43216 -13.6052 297 " " " " A 43 0 0 "ILE " " N  " " " 7 0 1 C2 
    4541 14 -5.14647 -5.77823 -12.4151 297 " " " " A 2 0 0 "ILE " " CA " " " 6 0 1 C2 
    4542 14 -6.25935 -6.14121 -11.4249 297 " " " " A 2 0 0 "ILE " " C  " " " 6 0 1 C2 
    4543 23 -5.95106 -6.25652 -10.2098 297 " " " " A 70 0 0 "ILE " " O  " " " 8 0 1 C2 
    4544 14 -5.04475 -4.24348 -12.5841 297 " " " " A 2 0 0 "ILE " " CB " " " 6 0 1 C2 
    4545 14 -4.21317 -3.79991 -13.8114 297 " " " " A 2 0 0 "ILE " " CG1" " " 6 0 1 C2 
    4546 14 -4.64707 -3.54351 -11.2647 297 " " " " A 2 0 0 "ILE " " CG2" " " 6 0 1 C2 
    4547 14 -2.78026 -4.3964 -13.8405 297 " " " " A 2 0 0 "ILE " " CD1" " " 6 0 1 C2 
    4548 48 -6.03019 -6.02506 -14.3852 297 " " " " A 21 0 0 "ILE " " H  " " " 1 0 1 C2 
    4549 48 -4.25097 -6.27061 -12.036 297 " " " " A 21 0 0 "ILE " " HA " " " 1 0 1 C2 
    4550 48 -6.07513 -3.90517 -12.6935 297 " " " " A 21 0 0 "ILE " " HB " " " 1 0 1 C2 
    4551 48 -4.1078 -2.71618 -13.8618 297 " " " " A 21 0 0 "ILE " HG13 " " 1 0 1 C2 
    4552 48 -4.73677 -4.03045 -14.7392 297 " " " " A 21 0 0 "ILE " HG12 " " 1 0 1 C2 
    4553 48 -5.2665 -3.89874 -10.4412 297 " " " " A 21 0 0 "ILE " HG21 " " 1 0 1 C2 
    4554 48 -3.62124 -3.74785 -10.9581 297 " " " " A 21 0 0 "ILE " HG22 " " 1 0 1 C2 
    4555 48 -4.68448 -2.45461 -11.2964 297 " " " " A 21 0 0 "ILE " HG23 " " 1 0 1 C2 
    4556 48 -2.21566 -4.30287 -12.9128 297 " " " " A 21 0 0 "ILE " HD11 " " 1 0 1 C2 
    4557 48 -2.67809 -5.46466 -14.0315 297 " " " " A 21 0 0 "ILE " HD12 " " 1 0 1 C2 
    4558 48 -2.21767 -3.98929 -14.6806 297 " " " " A 21 0 0 "ILE " HD13 " " 1 0 1 C2 
    4559 40 -7.47827 -6.42115 -11.811 298 " " " " A 43 0 0 "VAL " " N  " " " 7 0 1 C2 
    4560 14 -8.55084 -6.88131 -10.9499 298 " " " " A 2 0 0 "VAL " " CA " " " 6 0 1 C2 
    4561 14 -8.42602 -8.44785 -10.8138 298 " " " " A 2 0 0 "VAL " " C  " " " 6 0 1 C2 
    4562 23 -8.66929 -9.00437 -9.74586 298 " " " " A 70 0 0 "VAL " " O  " " " 8 0 1 C2 
    4563 14 -9.9919 -6.63185 -11.5958 298 " " " " A 2 0 0 "VAL " " CB " " " 6 0 1 C2 
    4564 14 -11.2073 -7.0819 -10.753 298 " " " " A 2 0 0 "VAL " " CG1" " " 6 0 1 C2 
    4565 14 -10.2396 -5.08778 -11.8952 298 " " " " A 2 0 0 "VAL " " CG2" " " 6 0 1 C2 
    4566 48 -7.71538 -6.3363 -12.789 298 " " " " A 21 0 0 "VAL " " H  " " " 1 0 1 C2 
    4567 48 -8.51964 -6.37689 -9.98418 298 " " " " A 21 0 0 "VAL " " HA " " " 1 0 1 C2 
    4568 48 -9.89816 -7.07197 -12.5886 298 " " " " A 21 0 0 "VAL " " HB " " " 1 0 1 C2 
    4569 48 -11.1492 -8.1566 -10.9254 298 " " " " A 21 0 0 "VAL " HG11 " " 1 0 1 C2 
    4570 48 -11.2159 -6.91652 -9.67565 298 " " " " A 21 0 0 "VAL " HG12 " " 1 0 1 C2 
    4571 48 -12.1188 -6.74334 -11.2456 298 " " " " A 21 0 0 "VAL " HG13 " " 1 0 1 C2 
    4572 48 -9.81105 -4.82745 -12.863 298 " " " " A 21 0 0 "VAL " HG21 " " 1 0 1 C2 
    4573 48 -11.2772 -4.76966 -11.9966 298 " " " " A 21 0 0 "VAL " HG22 " " 1 0 1 C2 
    4574 48 -9.90285 -4.41981 -11.1024 298 " " " " A 21 0 0 "VAL " HG23 " " 1 0 1 C2 
    4575 40 -7.98471 -9.18117 -11.8422 299 " " " " A 43 0 0 "ALA " " N  " " " 7 0 1 C2 
    4576 14 -7.74354 -10.6324 -11.9385 299 " " " " A 2 0 0 "ALA " " CA " " " 6 0 1 C2 
    4577 14 -6.43462 -11.0552 -11.2489 299 " " " " A 2 0 0 "ALA " " C  " " " 6 0 1 C2 
    4578 23 -6.24354 -12.2465 -10.99 299 " " " " A 70 0 0 "ALA " " O  " " " 8 0 1 C2 
    4579 14 -7.53282 -10.9853 -13.4641 299 " " " " A 2 0 0 "ALA " " CB " " " 6 0 1 C2 
    4580 48 -7.82773 -8.67531 -12.7021 299 " " " " A 21 0 0 "ALA " " H  " " " 1 0 1 C2 
    4581 48 -8.58299 -11.2183 -11.5643 299 " " " " A 21 0 0 "ALA " " HA " " " 1 0 1 C2 
    4582 48 -6.58814 -10.5282 -13.7586 299 " " " " A 21 0 0 "ALA " " HB1" " " 1 0 1 C2 
    4583 48 -7.34546 -12.0425 -13.6523 299 " " " " A 21 0 0 "ALA " " HB2" " " 1 0 1 C2 
    4584 48 -8.37207 -10.5963 -14.0407 299 " " " " A 21 0 0 "ALA " " HB3" " " 1 0 1 C2 
    4585 40 -5.57018 -10.0958 -10.8463 300 " " " " A 43 0 0 "SER " " N  " " " 7 0 1 C2 
    4586 14 -4.32566 -10.2194 -10.0433 300 " " " " A 2 0 0 "SER " " CA " " " 6 0 1 C2 
    4587 14 -4.36772 -9.5282 -8.73473 300 " " " " A 2 0 0 "SER " " C  " " " 6 0 1 C2 
    4588 23 -3.40099 -9.27723 -8.10682 300 " " " " A 70 0 0 "SER " " O  " " " 8 0 1 C2 
    4589 14 -3.02213 -9.90185 -10.9156 300 " " " " A 2 0 0 "SER " " CB " " " 6 0 1 C2 
    4590 23 -2.94493 -8.56133 -11.3447 300 " " " " A 70 0 0 "SER " " OG " " " 8 0 1 C2 
    4591 48 -5.8891 -9.1519 -11.0117 300 " " " " A 21 0 0 "SER " " H  " " " 1 0 1 C2 
    4592 48 -4.24709 -11.2687 -9.75875 300 " " " " A 21 0 0 "SER " " HA " " " 1 0 1 C2 
    4593 48 -3.02283 -10.5006 -11.8264 300 " " " " A 21 0 0 "SER " " HB3" " " 1 0 1 C2 
    4594 48 -2.10997 -10.1166 -10.3589 300 " " " " A 21 0 0 "SER " " HB2" " " 1 0 1 C2 
    4595 48 -3.42613 -8.4989 -12.1557 300 " " " " A 21 0 0 "SER " " HG " " " 1 0 1 C2 
    4596 40 -5.56849 -9.44508 -8.23646 301 " " " " A 43 0 0 "SER " " N  " " " 7 0 1 C2 
    4597 14 -5.7764 -9.36169 -6.80229 301 " " " " A 2 0 0 "SER " " CA " " " 6 0 1 C2 
    4598 14 -5.49655 -10.7227 -6.12157 301 " " " " A 2 0 0 "SER " " C  " " " 6 0 1 C2 
    4599 23 -4.8245 -10.6997 -5.12749 301 " " " " A 70 0 0 "SER " " O  " " " 8 0 1 C2 
    4600 14 -7.28293 -8.97164 -6.49279 301 " " " " A 2 0 0 "SER " " CB " " " 6 0 1 C2 
    4601 23 -8.25273 -9.79552 -7.07496 301 " " " " A 70 0 0 "SER " " OG " " " 8 0 1 C2 
    4602 48 -6.31433 -9.84461 -8.78802 301 " " " " A 21 0 0 "SER " " H  " " " 1 0 1 C2 
    4603 48 -5.11633 -8.60629 -6.37594 301 " " " " A 21 0 0 "SER " " HA " " " 1 0 1 C2 
    4604 48 -7.49167 -7.95543 -6.82721 301 " " " " A 21 0 0 "SER " " HB3" " " 1 0 1 C2 
    4605 48 -7.22318 -8.96179 -5.40447 301 " " " " A 21 0 0 "SER " " HB2" " " 1 0 1 C2 
    4606 48 -8.49487 -9.49118 -7.93622 301 " " " " A 21 0 0 "SER " " HG " " " 1 0 1 C2 
    4607 40 -5.86297 -11.9002 -6.76752 302 " " " " A 43 0 0 "VAL " " N  " " " 7 0 1 C2 
    4608 14 -5.52121 -13.2277 -6.4419 302 " " " " A 2 0 0 "VAL " " CA " " " 6 0 1 C2 
    4609 14 -4.19581 -13.5118 -5.60354 302 " " " " A 2 0 0 "VAL " " C  " " " 6 0 1 C2 
    4610 23 -4.27938 -14.0048 -4.42351 302 " " " " A 70 0 0 "VAL " " O  " " " 8 0 1 C2 
    4611 14 -5.77315 -14.2277 -7.68486 302 " " " " A 2 0 0 "VAL " " CB " " " 6 0 1 C2 
    4612 14 -5.44613 -15.6709 -7.40466 302 " " " " A 2 0 0 "VAL " " CG1" " " 6 0 1 C2 
    4613 14 -7.25771 -14.204 -8.09447 302 " " " " A 2 0 0 "VAL " " CG2" " " 6 0 1 C2 
    4614 48 -6.38275 -11.894 -7.63349 302 " " " " A 21 0 0 "VAL " " H  " " " 1 0 1 C2 
    4615 48 -6.26032 -13.4996 -5.68834 302 " " " " A 21 0 0 "VAL " " HA " " " 1 0 1 C2 
    4616 48 -5.18259 -13.8946 -8.53833 302 " " " " A 21 0 0 "VAL " " HB " " " 1 0 1 C2 
    4617 48 -6.02003 -16.0766 -6.57151 302 " " " " A 21 0 0 "VAL " HG11 " " 1 0 1 C2 
    4618 48 -5.73947 -16.2336 -8.29089 302 " " " " A 21 0 0 "VAL " HG12 " " 1 0 1 C2 
    4619 48 -4.39479 -15.9009 -7.23184 302 " " " " A 21 0 0 "VAL " HG13 " " 1 0 1 C2 
    4620 48 -7.52122 -13.1916 -8.40054 302 " " " " A 21 0 0 "VAL " HG21 " " 1 0 1 C2 
    4621 48 -7.52018 -14.8911 -8.89887 302 " " " " A 21 0 0 "VAL " HG22 " " 1 0 1 C2 
    4622 48 -7.87978 -14.5012 -7.25016 302 " " " " A 21 0 0 "VAL " HG23 " " 1 0 1 C2 
    4623 40 -2.95164 -13.2258 -6.09729 303 " " " " A 43 0 0 "PRO " " N  " " " 7 0 1 C2 
    4624 14 -1.7007 -13.3847 -5.30623 303 " " " " A 2 0 0 "PRO " " CA " " " 6 0 1 C2 
    4625 14 -1.60813 -12.7587 -3.93378 303 " " " " A 2 0 0 "PRO " " C  " " " 6 0 1 C2 
    4626 23 -0.796202 -13.2535 -3.11719 303 " " " " A 70 0 0 "PRO " " O  " " " 8 0 1 C2 
    4627 14 -0.581479 -12.9221 -6.24143 303 " " " " A 2 0 0 "PRO " " CB " " " 6 0 1 C2 
    4628 14 -1.23163 -12.7756 -7.5883 303 " " " " A 2 0 0 "PRO " " CG " " " 6 0 1 C2 
    4629 14 -2.71605 -12.8041 -7.41467 303 " " " " A 2 0 0 "PRO " " CD " " " 6 0 1 C2 
    4630 48 -1.60602 -14.4693 -5.25254 303 " " " " A 21 0 0 "PRO " " HA " " " 1 0 1 C2 
    4631 48 0.236968 -13.642 -6.23486 303 " " " " A 21 0 0 "PRO " " HB3" " " 1 0 1 C2 
    4632 48 -0.136167 -11.9768 -5.9314 303 " " " " A 21 0 0 "PRO " " HB2" " " 1 0 1 C2 
    4633 48 -0.901932 -13.7055 -8.05161 303 " " " " A 21 0 0 "PRO " " HG3" " " 1 0 1 C2 
    4634 48 -0.89639 -11.8534 -8.06282 303 " " " " A 21 0 0 "PRO " " HG2" " " 1 0 1 C2 
    4635 48 -3.10891 -11.7971 -7.55512 303 " " " " A 21 0 0 "PRO " " HD2" " " 1 0 1 C2 
    4636 48 -3.07445 -13.5466 -8.12759 303 " " " " A 21 0 0 "PRO " " HD3" " " 1 0 1 C2 
    4637 40 -2.34577 -11.6574 -3.6541 304 " " " " A 43 0 0 "LEU " " N  " " " 7 0 1 C2 
    4638 14 -2.1601 -10.8842 -2.44195 304 " " " " A 2 0 0 "LEU " " CA " " " 6 0 1 C2 
    4639 14 -3.21328 -11.4884 -1.44361 304 " " " " A 2 0 0 "LEU " " C  " " " 6 0 1 C2 
    4640 23 -3.04785 -11.5804 -0.25066 304 " " " " A 70 0 0 "LEU " " O  " " " 8 0 1 C2 
    4641 14 -2.65855 -9.37729 -2.68323 304 " " " " A 2 0 0 "LEU " " CB " " " 6 0 1 C2 
    4642 14 -1.74323 -8.60396 -3.69906 304 " " " " A 2 0 0 "LEU " " CG " " " 6 0 1 C2 
    4643 14 -2.28531 -7.13116 -3.83049 304 " " " " A 2 0 0 "LEU " " CD1" " " 6 0 1 C2 
    4644 14 -0.246546 -8.6422 -3.56905 304 " " " " A 2 0 0 "LEU " " CD2" " " 6 0 1 C2 
    4645 48 -2.94242 -11.261 -4.3661 304 " " " " A 21 0 0 "LEU " " H  " " " 1 0 1 C2 
    4646 48 -1.12683 -10.8973 -2.09515 304 " " " " A 21 0 0 "LEU " " HA " " " 1 0 1 C2 
    4647 48 -3.00686 -8.90815 -1.76308 304 " " " " A 21 0 0 "LEU " " HB3" " " 1 0 1 C2 
    4648 48 -3.59236 -9.4272 -3.24324 304 " " " " A 21 0 0 "LEU " " HB2" " " 1 0 1 C2 
    4649 48 -1.91012 -8.99611 -4.70229 304 " " " " A 21 0 0 "LEU " " HG " " " 1 0 1 C2 
    4650 48 -1.68857 -6.47747 -4.46665 304 " " " " A 21 0 0 "LEU " HD11 " " 1 0 1 C2 
    4651 48 -3.32377 -7.03659 -4.1479 304 " " " " A 21 0 0 "LEU " HD12 " " 1 0 1 C2 
    4652 48 -2.1871 -6.7682 -2.8074 304 " " " " A 21 0 0 "LEU " HD13 " " 1 0 1 C2 
    4653 48 0.192777 -8.24421 -4.48376 304 " " " " A 21 0 0 "LEU " HD21 " " 1 0 1 C2 
    4654 48 0.172696 -7.80505 -3.01092 304 " " " " A 21 0 0 "LEU " HD22 " " 1 0 1 C2 
    4655 48 0.281561 -9.51445 -3.18383 304 " " " " A 21 0 0 "LEU " HD23 " " 1 0 1 C2 
    4656 40 -4.32236 -11.919 -2.02848 305 " " " " A 43 0 0 "LEU " " N  " " " 7 0 1 C2 
    4657 14 -5.39657 -12.461 -1.26072 305 " " " " A 2 0 0 "LEU " " CA " " " 6 0 1 C2 
    4658 14 -5.00124 -13.8413 -0.766962 305 " " " " A 2 0 0 "LEU " " C  " " " 6 0 1 C2 
    4659 23 -5.72754 -14.4841 -0.00144619 305 " " " " A 70 0 0 "LEU " " O  " " " 8 0 1 C2 
    4660 14 -6.67553 -12.7331 -2.19054 305 " " " " A 2 0 0 "LEU " " CB " " " 6 0 1 C2 
    4661 14 -7.27787 -11.4571 -2.89238 305 " " " " A 2 0 0 "LEU " " CG " " " 6 0 1 C2 
    4662 14 -8.36324 -11.6976 -3.9177 305 " " " " A 2 0 0 "LEU " " CD1" " " 6 0 1 C2 
    4663 14 -7.67159 -10.4449 -1.8276 305 " " " " A 2 0 0 "LEU " " CD2" " " 6 0 1 C2 
    4664 48 -4.41507 -11.9179 -3.03422 305 " " " " A 21 0 0 "LEU " " H  " " " 1 0 1 C2 
    4665 48 -5.571 -11.9302 -0.32485 305 " " " " A 21 0 0 "LEU " " HA " " " 1 0 1 C2 
    4666 48 -7.37521 -13.2853 -1.56311 305 " " " " A 21 0 0 "LEU " " HB3" " " 1 0 1 C2 
    4667 48 -6.42363 -13.438 -2.98285 305 " " " " A 21 0 0 "LEU " " HB2" " " 1 0 1 C2 
    4668 48 -6.45502 -10.9719 -3.41731 305 " " " " A 21 0 0 "LEU " " HG " " " 1 0 1 C2 
    4669 48 -9.17788 -12.1351 -3.34059 305 " " " " A 21 0 0 "LEU " HD11 " " 1 0 1 C2 
    4670 48 -8.91371 -10.8245 -4.2681 305 " " " " A 21 0 0 "LEU " HD12 " " 1 0 1 C2 
    4671 48 -8.09064 -12.3658 -4.73463 305 " " " " A 21 0 0 "LEU " HD13 " " 1 0 1 C2 
    4672 48 -8.13313 -9.60834 -2.35227 305 " " " " A 21 0 0 "LEU " HD21 " " 1 0 1 C2 
    4673 48 -8.4376 -10.7968 -1.13657 305 " " " " A 21 0 0 "LEU " HD22 " " 1 0 1 C2 
    4674 48 -6.84236 -10.0359 -1.25038 305 " " " " A 21 0 0 "LEU " HD23 " " 1 0 1 C2 
    4675 40 -3.7702 -14.2659 -1.11156 306 " " " " A 43 0 0 "LEU " " N  " " " 7 0 1 C2 
    4676 14 -3.0491 -15.4638 -0.528254 306 " " " " A 2 0 0 "LEU " " CA " " " 6 0 1 C2 
    4677 14 -2.68541 -15.1803 0.949289 306 " " " " A 2 0 0 "LEU " " C  " " " 6 0 1 C2 
    4678 23 -2.59138 -16.1333 1.73114 306 " " " " A 70 0 0 "LEU " " O  " " " 8 0 1 C2 
    4679 14 -1.74433 -15.7292 -1.37566 306 " " " " A 2 0 0 "LEU " " CB " " " 6 0 1 C2 
    4680 14 -0.828452 -16.8776 -0.872046 306 " " " " A 2 0 0 "LEU " " CG " " " 6 0 1 C2 
    4681 14 -1.46975 -18.3746 -1.10702 306 " " " " A 2 0 0 "LEU " " CD1" " " 6 0 1 C2 
    4682 14 0.574196 -16.775 -1.56054 306 " " " " A 2 0 0 "LEU " " CD2" " " 6 0 1 C2 
    4683 48 -3.23584 -13.7263 -1.77743 306 " " " " A 21 0 0 "LEU " " H  " " " 1 0 1 C2 
    4684 48 -3.67362 -16.3522 -0.622235 306 " " " " A 21 0 0 "LEU " " HA " " " 1 0 1 C2 
    4685 48 -1.30672 -14.7363 -1.27202 306 " " " " A 21 0 0 "LEU " " HB3" " " 1 0 1 C2 
    4686 48 -1.93644 -15.8135 -2.44528 306 " " " " A 21 0 0 "LEU " " HB2" " " 1 0 1 C2 
    4687 48 -0.632061 -16.7503 0.192537 306 " " " " A 21 0 0 "LEU " " HG " " " 1 0 1 C2 
    4688 48 -1.63354 -18.6956 -2.13573 306 " " " " A 21 0 0 "LEU " HD11 " " 1 0 1 C2 
    4689 48 -0.903512 -19.1287 -0.560402 306 " " " " A 21 0 0 "LEU " HD12 " " 1 0 1 C2 
    4690 48 -2.43491 -18.3676 -0.600542 306 " " " " A 21 0 0 "LEU " HD13 " " 1 0 1 C2 
    4691 48 1.21917 -15.9701 -1.20791 306 " " " " A 21 0 0 "LEU " HD21 " " 1 0 1 C2 
    4692 48 1.133 -17.7057 -1.46286 306 " " " " A 21 0 0 "LEU " HD22 " " 1 0 1 C2 
    4693 48 0.570179 -16.6831 -2.64666 306 " " " " A 21 0 0 "LEU " HD23 " " 1 0 1 C2
[truncated: 9,340,484 more chars]
