# Supplementary material for: Inhibition Mechanism of Anti-TB Drug SQ109: Allosteric Inhibition of TMM Translocation of Mycobacterium Tuberculosis MmpL3 Transporter
Source: J Chem Inf Model. 2023 Aug 17;63(16):5356–74. doi: 10.1021/acs.jcim.3c00616 (PMC10466384; doi:10.1021/acs.jcim.3c00616)
Supplement: Supplementary file 2 — ci3c00616_si_002.zip [file ci3c00616_si_002.zip › data/TM7-TM8_conformchange/6AJF_apo_traj3_1000ns.mae]

{
  s_m_m2io_version
  :::
  2.0.0
}
f_m_ct {
  s_m_title
  r_chorus_box_ax
  r_chorus_box_ay
  r_chorus_box_az
  r_chorus_box_bx
  r_chorus_box_by
  r_chorus_box_bz
  r_chorus_box_cx
  r_chorus_box_cy
  r_chorus_box_cz
  :::
  ""
  90.5107
  0
  0
  0
  78.8756
  0
  0
  0
  122.413
  m_atom[88624] {
    # First column is atom index #
    i_m_mmod_type
    r_m_x_coord
    r_m_y_coord
    r_m_z_coord
    i_m_residue_number
    s_m_insertion_code
    s_m_mmod_res
    s_m_chain_name
    i_m_color
    r_m_charge1
    r_m_charge2
    s_m_pdb_residue_name
    s_m_pdb_atom_name
    s_m_grow_name
    i_m_atomic_number
    i_m_formal_charge
    i_m_visibility
    s_m_pdb_segment_name
    :::
    1 40 -5.31638 10.6887 -35.3006 1 " " " " A 43 0 0 "MET " " N  " " " 7 0 1 C2 
    2 14 -3.85732 10.6193 -35.132 1 " " " " A 2 0 0 "MET " " CA " " " 6 0 1 C2 
    3 14 -3.25615 12.0039 -34.9528 1 " " " " A 2 0 0 "MET " " C  " " " 6 0 1 C2 
    4 23 -3.92655 13.0181 -35.1857 1 " " " " A 70 0 0 "MET " " O  " " " 8 0 1 C2 
    5 14 -3.08838 9.86026 -36.2797 1 " " " " A 2 0 0 "MET " " CB " " " 6 0 1 C2 
    6 14 -3.64551 8.53706 -36.6078 1 " " " " A 2 0 0 "MET " " CG " " " 6 0 1 C2 
    7 52 -2.67683 7.87579 -38.0533 1 " " " " A 13 0 0 "MET " " SD " " " 16 0 1 C2 
    8 14 -3.69544 6.41876 -38.3656 1 " " " " A 2 0 0 "MET " " CE " " " 6 0 1 C2 
    9 40 -2.03765 12.0856 -34.4072 2 " " " " A 43 0 0 "PHE " " N  " " " 7 0 1 C2 
    10 14 -1.38444 13.3256 -33.9973 2 " " " " A 2 0 0 "PHE " " CA " " " 6 0 1 C2 
    11 14 0.138191 13.3127 -34.3035 2 " " " " A 2 0 0 "PHE " " C  " " " 6 0 1 C2 
    12 23 1.06733 13.662 -33.5464 2 " " " " A 70 0 0 "PHE " " O  " " " 8 0 1 C2 
    13 14 -1.87226 13.7347 -32.6126 2 " " " " A 2 0 0 "PHE " " CB " " " 6 0 1 C2 
    14 14 -1.75379 12.6572 -31.564 2 " " " " A 2 0 0 "PHE " " CG " " " 6 0 1 C2 
    15 14 -0.52071 12.1653 -31.0827 2 " " " " A 2 0 0 "PHE " " CD1" " " 6 0 1 C2 
    16 14 -2.95053 12.0871 -31.0676 2 " " " " A 2 0 0 "PHE " " CD2" " " 6 0 1 C2 
    17 14 -0.40889 11.3322 -30.0103 2 " " " " A 2 0 0 "PHE " " CE1" " " 6 0 1 C2 
    18 14 -2.84105 11.1748 -29.9305 2 " " " " A 2 0 0 "PHE " " CE2" " " 6 0 1 C2 
    19 14 -1.55278 10.8618 -29.4216 2 " " " " A 2 0 0 "PHE " " CZ " " " 6 0 1 C2 
    20 40 0.429153 12.8811 -35.556 3 " " " " A 43 0 0 "ALA " " N  " " " 7 0 1 C2 
    21 14 1.81733 12.7007 -35.9911 3 " " " " A 2 0 0 "ALA " " CA " " " 6 0 1 C2 
    22 14 2.38583 14.0074 -36.4537 3 " " " " A 2 0 0 "ALA " " C  " " " 6 0 1 C2 
    23 23 3.61229 14.1711 -36.634 3 " " " " A 70 0 0 "ALA " " O  " " " 8 0 1 C2 
    24 14 1.78493 11.7256 -37.1833 3 " " " " A 2 0 0 "ALA " " CB " " " 6 0 1 C2 
    25 40 1.52037 15.0577 -36.6017 4 " " " " A 43 0 0 "TRP " " N  " " " 7 0 1 C2 
    26 14 1.98565 16.422 -36.6281 4 " " " " A 2 0 0 "TRP " " CA " " " 6 0 1 C2 
    27 14 2.66492 16.9075 -35.2805 4 " " " " A 2 0 0 "TRP " " C  " " " 6 0 1 C2 
    28 23 3.52482 17.7831 -35.2427 4 " " " " A 70 0 0 "TRP " " O  " " " 8 0 1 C2 
    29 14 0.85886 17.3935 -36.904 4 " " " " A 2 0 0 "TRP " " CB " " " 6 0 1 C2 
    30 14 -0.178192 17.5002 -35.8292 4 " " " " A 2 0 0 "TRP " " CG " " " 6 0 1 C2 
    31 14 -1.32351 16.8385 -35.7793 4 " " " " A 2 0 0 "TRP " " CD1" " " 6 0 1 C2 
    32 14 -0.253861 18.4049 -34.6914 4 " " " " A 2 0 0 "TRP " " CD2" " " 6 0 1 C2 
    33 40 -2.1001 17.2202 -34.7421 4 " " " " A 43 0 0 "TRP " " NE1" " " 7 0 1 C2 
    34 14 -1.49739 18.1807 -34.022 4 " " " " A 2 0 0 "TRP " " CE2" " " 6 0 1 C2 
    35 14 0.613068 19.3526 -34.106 4 " " " " A 2 0 0 "TRP " " CE3" " " 6 0 1 C2 
    36 14 -1.82481 18.8847 -32.7709 4 " " " " A 2 0 0 "TRP " " CZ2" " " 6 0 1 C2 
    37 14 0.214542 20.1577 -33.0201 4 " " " " A 2 0 0 "TRP " " CZ3" " " 6 0 1 C2 
    38 14 -0.977249 19.9456 -32.3087 4 " " " " A 2 0 0 "TRP " " CH2" " " 6 0 1 C2 
    39 40 2.29784 16.3287 -34.1208 5 " " " " A 43 0 0 "TRP " " N  " " " 7 0 1 C2 
    40 14 2.86601 16.6362 -32.7585 5 " " " " A 2 0 0 "TRP " " CA " " " 6 0 1 C2 
    41 14 4.34612 16.1465 -32.7928 5 " " " " A 2 0 0 "TRP " " C  " " " 6 0 1 C2 
    42 23 5.28053 16.7871 -32.3171 5 " " " " A 70 0 0 "TRP " " O  " " " 8 0 1 C2 
    43 14 1.98176 16.0458 -31.6505 5 " " " " A 2 0 0 "TRP " " CB " " " 6 0 1 C2 
    44 14 2.37209 16.4337 -30.3237 5 " " " " A 2 0 0 "TRP " " CG " " " 6 0 1 C2 
    45 14 2.74436 15.5936 -29.3316 5 " " " " A 2 0 0 "TRP " " CD1" " " 6 0 1 C2 
    46 14 2.5711 17.7401 -29.7494 5 " " " " A 2 0 0 "TRP " " CD2" " " 6 0 1 C2 
    47 40 3.11012 16.3426 -28.2466 5 " " " " A 43 0 0 "TRP " " NE1" " " 7 0 1 C2 
    48 14 2.91118 17.6569 -28.4172 5 " " " " A 2 0 0 "TRP " " CE2" " " 6 0 1 C2 
    49 14 2.31548 19.0517 -30.2241 5 " " " " A 2 0 0 "TRP " " CE3" " " 6 0 1 C2 
    50 14 3.08476 18.7331 -27.5612 5 " " " " A 2 0 0 "TRP " " CZ2" " " 6 0 1 C2 
    51 14 2.55334 20.1486 -29.3885 5 " " " " A 2 0 0 "TRP " " CZ3" " " 6 0 1 C2 
    52 14 2.97628 20.0409 -28.0793 5 " " " " A 2 0 0 "TRP " " CH2" " " 6 0 1 C2 
    53 40 4.5707 15.0525 -33.5013 6 " " " " A 43 0 0 "GLY " " N  " " " 7 0 1 C2 
    54 14 5.91092 14.4714 -33.7186 6 " " " " A 2 0 0 "GLY " " CA " " " 6 0 1 C2 
    55 14 6.87452 15.3347 -34.525 6 " " " " A 2 0 0 "GLY " " C  " " " 6 0 1 C2 
    56 23 8.08877 15.288 -34.3111 6 " " " " A 70 0 0 "GLY " " O  " " " 8 0 1 C2 
    57 40 6.34836 16.2048 -35.3781 7 " " " " A 43 0 0 "ARG " " N  " " " 7 0 1 C2 
    58 14 7.14241 17.1974 -36.1056 7 " " " " A 2 0 0 "ARG " " CA " " " 6 0 1 C2 
    59 14 7.41954 18.3973 -35.1126 7 " " " " A 2 0 0 "ARG " " C  " " " 6 0 1 C2 
    60 23 8.52634 18.9753 -34.9943 7 " " " " A 70 0 0 "ARG " " O  " " " 8 0 1 C2 
    61 14 6.46989 17.7923 -37.3236 7 " " " " A 2 0 0 "ARG " " CB " " " 6 0 1 C2 
    62 14 7.12226 19.011 -37.9102 7 " " " " A 2 0 0 "ARG " " CG " " " 6 0 1 C2 
    63 14 6.92187 19.1762 -39.4272 7 " " " " A 2 0 0 "ARG " " CD " " " 6 0 1 C2 
    64 40 7.97814 18.3905 -40.179 7 " " " " A 43 0 0 "ARG " " NE " " " 7 0 1 C2 
    65 14 8.24233 18.5238 -41.496 7 " " " " A 2 0 0 "ARG " " CZ " " " 6 0 1 C2 
    66 40 7.66801 19.5246 -42.1813 7 " " " " A 43 0 0 "ARG " " NH1" " " 7 0 1 C2 
    67 40 9.18104 17.7474 -42.0498 7 " " " " A 43 0 0 "ARG " " NH2" " " 7 0 1 C2 
    68 40 6.34478 18.7648 -34.3711 8 " " " " A 43 0 0 "THR " " N  " " " 7 0 1 C2 
    69 14 6.28914 19.9425 -33.5611 8 " " " " A 2 0 0 "THR " " CA " " " 6 0 1 C2 
    70 14 7.33078 19.8152 -32.4001 8 " " " " A 2 0 0 "THR " " C  " " " 6 0 1 C2 
    71 23 8.02822 20.7924 -32.1999 8 " " " " A 70 0 0 "THR " " O  " " " 8 0 1 C2 
    72 14 4.86108 20.0032 -33.0052 8 " " " " A 2 0 0 "THR " " CB " " " 6 0 1 C2 
    73 23 3.90871 20.1588 -34.0799 8 " " " " A 70 0 0 "THR " " OG1" " " 8 0 1 C2 
    74 14 4.53 21.3646 -32.2281 8 " " " " A 2 0 0 "THR " " CG2" " " 6 0 1 C2 
    75 40 7.51004 18.6172 -31.7867 9 " " " " A 43 0 0 "VAL " " N  " " " 7 0 1 C2 
    76 14 8.57421 18.3126 -30.8415 9 " " " " A 2 0 0 "VAL " " CA " " " 6 0 1 C2 
    77 14 9.91368 18.0471 -31.5228 9 " " " " A 2 0 0 "VAL " " C  " " " 6 0 1 C2 
    78 23 10.9 18.0101 -30.8005 9 " " " " A 70 0 0 "VAL " " O  " " " 8 0 1 C2 
    79 14 8.02021 17.1296 -30.0018 9 " " " " A 2 0 0 "VAL " " CB " " " 6 0 1 C2 
    80 14 6.60735 17.4083 -29.2945 9 " " " " A 2 0 0 "VAL " " CG1" " " 6 0 1 C2 
    81 14 8.09656 15.778 -30.7344 9 " " " " A 2 0 0 "VAL " " CG2" " " 6 0 1 C2 
    82 40 10.0774 18.1093 -32.8343 10 " " " " A 43 0 0 "TYR " " N  " " " 7 0 1 C2 
    83 14 11.3981 18.1155 -33.4969 10 " " " " A 2 0 0 "TYR " " CA " " " 6 0 1 C2 
    84 14 11.7974 19.5942 -33.6708 10 " " " " A 2 0 0 "TYR " " C  " " " 6 0 1 C2 
    85 23 12.9629 19.9149 -33.5088 10 " " " " A 70 0 0 "TYR " " O  " " " 8 0 1 C2 
    86 14 11.4328 17.2986 -34.785 10 " " " " A 2 0 0 "TYR " " CB " " " 6 0 1 C2 
    87 14 12.6238 17.5067 -35.6574 10 " " " " A 2 0 0 "TYR " " CG " " " 6 0 1 C2 
    88 14 12.6902 18.5749 -36.5225 10 " " " " A 2 0 0 "TYR " " CD1" " " 6 0 1 C2 
    89 14 13.7 16.6742 -35.4243 10 " " " " A 2 0 0 "TYR " " CD2" " " 6 0 1 C2 
    90 14 13.8832 18.777 -37.2649 10 " " " " A 2 0 0 "TYR " " CE1" " " 6 0 1 C2 
    91 14 14.8528 16.8584 -36.1103 10 " " " " A 2 0 0 "TYR " " CE2" " " 6 0 1 C2 
    92 14 14.9836 17.9213 -37.0484 10 " " " " A 2 0 0 "TYR " " CZ " " " 6 0 1 C2 
    93 23 16.1179 18.1722 -37.7833 10 " " " " A 70 0 0 "TYR " " OH " " " 8 0 1 C2 
    94 40 10.9141 20.5352 -34.1113 11 " " " " A 43 0 0 "GLN " " N  " " " 7 0 1 C2 
    95 14 11.1351 22.0514 -34.4239 11 " " " " A 2 0 0 "GLN " " CA " " " 6 0 1 C2 
    96 14 11.2478 22.9323 -33.1885 11 " " " " A 2 0 0 "GLN " " C  " " " 6 0 1 C2 
    97 23 11.9427 23.9681 -33.1225 11 " " " " A 70 0 0 "GLN " " O  " " " 8 0 1 C2 
    98 14 10.0223 22.5554 -35.3082 11 " " " " A 2 0 0 "GLN " " CB " " " 6 0 1 C2 
    99 14 9.9156 21.8079 -36.6729 11 " " " " A 2 0 0 "GLN " " CG " " " 6 0 1 C2 
    100 14 10.9475 22.416 -37.6902 11 " " " " A 2 0 0 "GLN " " CD " " " 6 0 1 C2 
    101 23 11.368 21.6419 -38.5863 11 " " " " A 70 0 0 "GLN " " OE1" " " 8 0 1 C2 
    102 40 11.269 23.7542 -37.6741 11 " " " " A 43 0 0 "GLN " " NE2" " " 7 0 1 C2 
    103 40 10.5522 22.4663 -32.0887 12 " " " " A 43 0 0 "PHE " " N  " " " 7 0 1 C2 
    104 14 10.5169 23.0886 -30.7281 12 " " " " A 2 0 0 "PHE " " CA " " " 6 0 1 C2 
    105 14 11.142 22.179 -29.6632 12 " " " " A 2 0 0 "PHE " " C  " " " 6 0 1 C2 
    106 23 10.6756 22.1784 -28.5061 12 " " " " A 70 0 0 "PHE " " O  " " " 8 0 1 C2 
    107 14 9.04428 23.59 -30.5285 12 " " " " A 2 0 0 "PHE " " CB " " " 6 0 1 C2 
    108 14 8.62929 24.6462 -31.5604 12 " " " " A 2 0 0 "PHE " " CG " " " 6 0 1 C2 
    109 14 7.96659 24.3597 -32.8191 12 " " " " A 2 0 0 "PHE " " CD1" " " 6 0 1 C2 
    110 14 8.92994 25.9962 -31.2884 12 " " " " A 2 0 0 "PHE " " CD2" " " 6 0 1 C2 
    111 14 7.70984 25.4217 -33.6537 12 " " " " A 2 0 0 "PHE " " CE1" " " 6 0 1 C2 
    112 14 8.59027 27.0338 -32.1209 12 " " " " A 2 0 0 "PHE " " CE2" " " 6 0 1 C2 
    113 14 7.89551 26.7425 -33.307 12 " " " " A 2 0 0 "PHE " " CZ " " " 6 0 1 C2 
    114 40 12.1618 21.3731 -30.0243 13 " " " " A 43 0 0 "ARG " " N  " " " 7 0 1 C2 
    115 14 12.8536 20.2549 -29.2752 13 " " " " A 2 0 0 "ARG " " CA " " " 6 0 1 C2 
    116 14 13.465 20.6815 -27.9285 13 " " " " A 2 0 0 "ARG " " C  " " " 6 0 1 C2 
    117 23 13.548 19.8627 -26.9673 13 " " " " A 70 0 0 "ARG " " O  " " " 8 0 1 C2 
    118 14 13.8012 19.471 -30.1595 13 " " " " A 2 0 0 "ARG " " CB " " " 6 0 1 C2 
    119 14 15.024 20.1876 -30.6296 13 " " " " A 2 0 0 "ARG " " CG " " " 6 0 1 C2 
    120 14 15.6495 19.4676 -31.8308 13 " " " " A 2 0 0 "ARG " " CD " " " 6 0 1 C2 
    121 40 16.7367 20.3185 -32.3365 13 " " " " A 43 0 0 "ARG " " NE " " " 7 0 1 C2 
    122 14 16.6496 21.0506 -33.4401 13 " " " " A 2 0 0 "ARG " " CZ " " " 6 0 1 C2 
    123 40 15.5016 21.2434 -34.0503 13 " " " " A 43 0 0 "ARG " " NH1" " " 7 0 1 C2 
    124 40 17.6783 21.838 -33.6709 13 " " " " A 43 0 0 "ARG " " NH2" " " 7 0 1 C2 
    125 40 13.8527 21.9596 -27.8043 14 " " " " A 43 0 0 "TYR " " N  " " " 7 0 1 C2 
    126 14 14.4594 22.4766 -26.6077 14 " " " " A 2 0 0 "TYR " " CA " " " 6 0 1 C2 
    127 14 13.3401 23.0552 -25.6923 14 " " " " A 2 0 0 "TYR " " C  " " " 6 0 1 C2 
    128 23 13.5485 22.9292 -24.4767 14 " " " " A 70 0 0 "TYR " " O  " " " 8 0 1 C2 
    129 14 15.5197 23.6278 -26.7936 14 " " " " A 2 0 0 "TYR " " CB " " " 6 0 1 C2 
    130 14 16.6773 23.2834 -27.7961 14 " " " " A 2 0 0 "TYR " " CG " " " 6 0 1 C2 
    131 14 17.4475 22.1494 -27.5908 14 " " " " A 2 0 0 "TYR " " CD1" " " 6 0 1 C2 
    132 14 16.8992 24.0373 -28.9418 14 " " " " A 2 0 0 "TYR " " CD2" " " 6 0 1 C2 
    133 14 18.49 21.864 -28.5 14 " " " " A 2 0 0 "TYR " " CE1" " " 6 0 1 C2 
    134 14 17.8675 23.6917 -29.9021 14 " " " " A 2 0 0 "TYR " " CE2" " " 6 0 1 C2 
    135 14 18.709 22.5999 -29.6488 14 " " " " A 2 0 0 "TYR " " CZ " " " 6 0 1 C2 
    136 23 19.7157 22.2949 -30.5325 14 " " " " A 70 0 0 "TYR " " OH " " " 8 0 1 C2 
    137 40 12.2558 23.5695 -26.3051 15 " " " " A 43 0 0 "ILE " " N  " " " 7 0 1 C2 
    138 14 11.2485 24.3377 -25.6566 15 " " " " A 2 0 0 "ILE " " CA " " " 6 0 1 C2 
    139 14 10.2192 23.3795 -25.0413 15 " " " " A 2 0 0 "ILE " " C  " " " 6 0 1 C2 
    140 23 9.99201 23.551 -23.8488 15 " " " " A 70 0 0 "ILE " " O  " " " 8 0 1 C2 
    141 14 10.5069 25.3358 -26.6068 15 " " " " A 2 0 0 "ILE " " CB " " " 6 0 1 C2 
    142 14 11.5055 26.4414 -26.9571 15 " " " " A 2 0 0 "ILE " " CG1" " " 6 0 1 C2 
    143 14 9.27907 26.0425 -26.0188 15 " " " " A 2 0 0 "ILE " " CG2" " " 6 0 1 C2 
    144 14 11.2652 27.1752 -28.2603 15 " " " " A 2 0 0 "ILE " " CD1" " " 6 0 1 C2 
    145 40 9.80173 22.2936 -25.7758 16 " " " " A 43 0 0 "VAL " " N  " " " 7 0 1 C2 
    146 14 9.03371 21.1017 -25.475 16 " " " " A 2 0 0 "VAL " " CA " " " 6 0 1 C2 
    147 14 9.6451 20.3294 -24.3095 16 " " " " A 2 0 0 "VAL " " C  " " " 6 0 1 C2 
    148 23 8.9577 19.8852 -23.3622 16 " " " " A 70 0 0 "VAL " " O  " " " 8 0 1 C2 
    149 14 8.90282 20.1829 -26.7223 16 " " " " A 2 0 0 "VAL " " CB " " " 6 0 1 C2 
    150 14 8.05527 18.8515 -26.3654 16 " " " " A 2 0 0 "VAL " " CG1" " " 6 0 1 C2 
    151 14 8.09021 21.0465 -27.7016 16 " " " " A 2 0 0 "VAL " " CG2" " " 6 0 1 C2 
    152 40 10.9897 20.0927 -24.2984 17 " " " " A 43 0 0 "ILE " " N  " " " 7 0 1 C2 
    153 14 11.6463 19.6751 -23.0375 17 " " " " A 2 0 0 "ILE " " CA " " " 6 0 1 C2 
    154 14 11.4876 20.7561 -21.8959 17 " " " " A 2 0 0 "ILE " " C  " " " 6 0 1 C2 
    155 23 10.9238 20.4285 -20.8564 17 " " " " A 70 0 0 "ILE " " O  " " " 8 0 1 C2 
    156 14 13.0863 19.1757 -23.3356 17 " " " " A 2 0 0 "ILE " " CB " " " 6 0 1 C2 
    157 14 13.1945 17.906 -24.2219 17 " " " " A 2 0 0 "ILE " " CG1" " " 6 0 1 C2 
    158 14 13.9668 18.8857 -22.076 17 " " " " A 2 0 0 "ILE " " CG2" " " 6 0 1 C2 
    159 14 14.5947 17.3205 -24.5629 17 " " " " A 2 0 0 "ILE " " CD1" " " 6 0 1 C2 
    160 40 12.0098 21.9304 -22.1374 18 " " " " A 43 0 0 "GLY " " N  " " " 7 0 1 C2 
    161 14 12.1279 23.0638 -21.2746 18 " " " " A 2 0 0 "GLY " " CA " " " 6 0 1 C2 
    162 14 10.8806 23.5416 -20.4705 18 " " " " A 2 0 0 "GLY " " C  " " " 6 0 1 C2 
    163 23 11.0023 23.5897 -19.2582 18 " " " " A 70 0 0 "GLY " " O  " " " 8 0 1 C2 
    164 40 9.76462 23.836 -21.1853 19 " " " " A 43 0 0 "VAL " " N  " " " 7 0 1 C2 
    165 14 8.62725 24.3349 -20.5063 19 " " " " A 2 0 0 "VAL " " CA " " " 6 0 1 C2 
    166 14 8.00668 23.3098 -19.5247 19 " " " " A 2 0 0 "VAL " " C  " " " 6 0 1 C2 
    167 23 7.41531 23.7038 -18.5017 19 " " " " A 70 0 0 "VAL " " O  " " " 8 0 1 C2 
    168 14 7.585 24.8882 -21.5107 19 " " " " A 2 0 0 "VAL " " CB " " " 6 0 1 C2 
    169 14 8.12391 26.0142 -22.4227 19 " " " " A 2 0 0 "VAL " " CG1" " " 6 0 1 C2 
    170 14 6.9749 23.7694 -22.3861 19 " " " " A 2 0 0 "VAL " " CG2" " " 6 0 1 C2 
    171 40 8.20424 21.9593 -19.83 20 " " " " A 43 0 0 "MET " " N  " " " 7 0 1 C2 
    172 14 7.5541 20.8672 -19.1202 20 " " " " A 2 0 0 "MET " " CA " " " 6 0 1 C2 
    173 14 8.38594 20.559 -17.8811 20 " " " " A 2 0 0 "MET " " C  " " " 6 0 1 C2 
    174 23 7.86206 20.4542 -16.7591 20 " " " " A 70 0 0 "MET " " O  " " " 8 0 1 C2 
    175 14 7.54797 19.6274 -20.0234 20 " " " " A 2 0 0 "MET " " CB " " " 6 0 1 C2 
    176 14 6.53632 18.5606 -19.4783 20 " " " " A 2 0 0 "MET " " CG " " " 6 0 1 C2 
    177 52 4.7349 18.9191 -19.5828 20 " " " " A 13 0 0 "MET " " SD " " " 16 0 1 C2 
    178 14 4.32368 17.7984 -18.262 20 " " " " A 2 0 0 "MET " " CE " " " 6 0 1 C2 
    179 40 9.76307 20.4795 -17.9493 21 " " " " A 43 0 0 "VAL " " N  " " " 7 0 1 C2 
    180 14 10.7104 20.1698 -16.8689 21 " " " " A 2 0 0 "VAL " " CA " " " 6 0 1 C2 
    181 14 10.8559 21.3135 -15.8693 21 " " " " A 2 0 0 "VAL " " C  " " " 6 0 1 C2 
    182 23 10.9616 21.0184 -14.685 21 " " " " A 70 0 0 "VAL " " O  " " " 8 0 1 C2 
    183 14 12.1803 19.841 -17.4023 21 " " " " A 2 0 0 "VAL " " CB " " " 6 0 1 C2 
    184 14 12.14 18.5523 -18.2264 21 " " " " A 2 0 0 "VAL " " CG1" " " 6 0 1 C2 
    185 14 12.8486 21.0611 -18.0917 21 " " " " A 2 0 0 "VAL " " CG2" " " 6 0 1 C2 
    186 40 10.6985 22.5295 -16.3193 22 " " " " A 43 0 0 "ALA " " N  " " " 7 0 1 C2 
    187 14 10.4821 23.7091 -15.4811 22 " " " " A 2 0 0 "ALA " " CA " " " 6 0 1 C2 
    188 14 9.37389 23.5085 -14.4509 22 " " " " A 2 0 0 "ALA " " C  " " " 6 0 1 C2 
    189 23 9.63097 23.686 -13.2921 22 " " " " A 70 0 0 "ALA " " O  " " " 8 0 1 C2 
    190 14 10.1699 24.9035 -16.36 22 " " " " A 2 0 0 "ALA " " CB " " " 6 0 1 C2 
    191 40 8.21184 23.1685 -14.9198 23 " " " " A 43 0 0 "LEU " " N  " " " 7 0 1 C2 
    192 14 7.01286 22.9808 -14.0564 23 " " " " A 2 0 0 "LEU " " CA " " " 6 0 1 C2 
    193 14 7.14933 21.7329 -13.2249 23 " " " " A 2 0 0 "LEU " " C  " " " 6 0 1 C2 
    194 23 6.72005 21.6889 -12.081 23 " " " " A 70 0 0 "LEU " " O  " " " 8 0 1 C2 
    195 14 5.73175 22.9491 -14.9039 23 " " " " A 2 0 0 "LEU " " CB " " " 6 0 1 C2 
    196 14 4.36021 22.8874 -14.0623 23 " " " " A 2 0 0 "LEU " " CG " " " 6 0 1 C2 
    197 14 4.2778 24.0349 -13.0738 23 " " " " A 2 0 0 "LEU " " CD1" " " 6 0 1 C2 
    198 14 3.05978 22.8725 -14.9796 23 " " " " A 2 0 0 "LEU " " CD2" " " 6 0 1 C2 
    199 40 7.85502 20.6517 -13.6792 24 " " " " A 43 0 0 "CYS " " N  " " " 7 0 1 C2 
    200 14 7.90197 19.3439 -12.9483 24 " " " " A 2 0 0 "CYS " " CA " " " 6 0 1 C2 
    201 14 8.9934 19.314 -11.854 24 " " " " A 2 0 0 "CYS " " C  " " " 6 0 1 C2 
    202 23 8.90973 18.5559 -10.8808 24 " " " " A 70 0 0 "CYS " " O  " " " 8 0 1 C2 
    203 14 8.21924 18.2697 -13.9708 24 " " " " A 2 0 0 "CYS " " CB " " " 6 0 1 C2 
    204 52 6.76262 17.9477 -15.0302 24 " " " " A 13 0 0 "CYS " " SG " " " 16 0 1 C2 
    205 40 10.0656 20.1328 -11.9869 25 " " " " A 43 0 0 "LEU " " N  " " " 7 0 1 C2 
    206 14 11.0521 20.3891 -10.9459 25 " " " " A 2 0 0 "LEU " " CA " " " 6 0 1 C2 
    207 14 10.567 21.4584 -10.0555 25 " " " " A 2 0 0 "LEU " " C  " " " 6 0 1 C2 
    208 23 10.8741 21.495 -8.87998 25 " " " " A 70 0 0 "LEU " " O  " " " 8 0 1 C2 
    209 14 12.3924 20.888 -11.5299 25 " " " " A 2 0 0 "LEU " " CB " " " 6 0 1 C2 
    210 14 13.0444 19.7395 -12.3534 25 " " " " A 2 0 0 "LEU " " CG " " " 6 0 1 C2 
    211 14 14.3769 20.1946 -13.0295 25 " " " " A 2 0 0 "LEU " " CD1" " " 6 0 1 C2 
    212 14 13.3411 18.4064 -11.6458 25 " " " " A 2 0 0 "LEU " " CD2" " " 6 0 1 C2 
    213 40 9.7426 22.3812 -10.5916 26 " " " " A 43 0 0 "GLY " " N  " " " 7 0 1 C2 
    214 14 9.02868 23.4581 -9.95159 26 " " " " A 2 0 0 "GLY " " CA " " " 6 0 1 C2 
    215 14 8.06067 22.9587 -8.89575 26 " " " " A 2 0 0 "GLY " " C  " " " 6 0 1 C2 
    216 23 8.00308 23.4172 -7.79396 26 " " " " A 70 0 0 "GLY " " O  " " " 8 0 1 C2 
    217 40 7.39088 21.8488 -9.18048 27 " " " " A 43 0 0 "GLY " " N  " " " 7 0 1 C2 
    218 14 6.53802 21.0329 -8.31178 27 " " " " A 2 0 0 "GLY " " CA " " " 6 0 1 C2 
    219 14 7.36155 20.1876 -7.31542 27 " " " " A 2 0 0 "GLY " " C  " " " 6 0 1 C2 
    220 23 7.0103 20.1109 -6.1256 27 " " " " A 70 0 0 "GLY " " O  " " " 8 0 1 C2 
    221 40 8.6062 19.729 -7.66995 28 " " " " A 43 0 0 "GLY " " N  " " " 7 0 1 C2 
    222 14 9.50461 18.9112 -6.8606 28 " " " " A 2 0 0 "GLY " " CA " " " 6 0 1 C2 
    223 14 10.1282 19.5897 -5.68532 28 " " " " A 2 0 0 "GLY " " C  " " " 6 0 1 C2 
    224 23 9.97952 19.1294 -4.59641 28 " " " " A 70 0 0 "GLY " " O  " " " 8 0 1 C2 
    225 40 10.6934 20.7872 -5.91532 29 " " " " A 43 0 0 "VAL " " N  " " " 7 0 1 C2 
    226 14 11.4653 21.5705 -4.87479 29 " " " " A 2 0 0 "VAL " " CA " " " 6 0 1 C2 
    227 14 10.5532 22.1567 -3.84834 29 " " " " A 2 0 0 "VAL " " C  " " " 6 0 1 C2 
    228 23 10.8804 22.5617 -2.72888 29 " " " " A 70 0 0 "VAL " " O  " " " 8 0 1 C2 
    229 14 12.4072 22.6777 -5.53072 29 " " " " A 2 0 0 "VAL " " CB " " " 6 0 1 C2 
    230 14 11.6948 23.7534 -6.27557 29 " " " " A 2 0 0 "VAL " " CG1" " " 6 0 1 C2 
    231 14 13.3437 23.2616 -4.45458 29 " " " " A 2 0 0 "VAL " " CG2" " " 6 0 1 C2 
    232 40 9.31629 22.3922 -4.22957 30 " " " " A 43 0 0 "TYR " " N  " " " 7 0 1 C2 
    233 14 8.2301 22.8399 -3.40972 30 " " " " A 2 0 0 "TYR " " CA " " " 6 0 1 C2 
    234 14 7.53538 21.6011 -2.73806 30 " " " " A 2 0 0 "TYR " " C  " " " 6 0 1 C2 
    235 23 7.26849 21.633 -1.49383 30 " " " " A 70 0 0 "TYR " " O  " " " 8 0 1 C2 
    236 14 7.32774 23.5001 -4.46922 30 " " " " A 2 0 0 "TYR " " CB " " " 6 0 1 C2 
    237 14 6.01058 24.0592 -3.95059 30 " " " " A 2 0 0 "TYR " " CG " " " 6 0 1 C2 
    238 14 5.92434 25.206 -3.18958 30 " " " " A 2 0 0 "TYR " " CD1" " " 6 0 1 C2 
    239 14 4.79241 23.3815 -4.32145 30 " " " " A 2 0 0 "TYR " " CD2" " " 6 0 1 C2 
    240 14 4.70245 25.7776 -2.76511 30 " " " " A 2 0 0 "TYR " " CE1" " " 6 0 1 C2 
    241 14 3.51773 23.8783 -3.83873 30 " " " " A 2 0 0 "TYR " " CE2" " " 6 0 1 C2 
    242 14 3.51733 25.0027 -2.9597 30 " " " " A 2 0 0 "TYR " " CZ " " " 6 0 1 C2 
    243 23 2.30502 25.4525 -2.56211 30 " " " " A 70 0 0 "TYR " " OH " " " 8 0 1 C2 
    244 40 7.37622 20.4284 -3.38147 31 " " " " A 43 0 0 "GLY " " N  " " " 7 0 1 C2 
    245 14 6.74617 19.158 -2.96149 31 " " " " A 2 0 0 "GLY " " CA " " " 6 0 1 C2 
    246 14 7.5458 18.247 -1.98314 31 " " " " A 2 0 0 "GLY " " C  " " " 6 0 1 C2 
    247 23 6.9072 17.5347 -1.11131 31 " " " " A 70 0 0 "GLY " " O  " " " 8 0 1 C2 
    248 40 8.91706 18.3783 -2.03385 32 " " " " A 43 0 0 "ILE " " N  " " " 7 0 1 C2 
    249 14 9.83868 17.6875 -1.11232 32 " " " " A 2 0 0 "ILE " " CA " " " 6 0 1 C2 
    250 14 9.80908 18.358 0.272093 32 " " " " A 2 0 0 "ILE " " C  " " " 6 0 1 C2 
    251 23 10.2989 17.7561 1.21518 32 " " " " A 70 0 0 "ILE " " O  " " " 8 0 1 C2 
    252 14 11.2974 17.7468 -1.69896 32 " " " " A 2 0 0 "ILE " " CB " " " 6 0 1 C2 
    253 14 11.8369 19.2003 -1.7405 32 " " " " A 2 0 0 "ILE " " CG1" " " 6 0 1 C2 
    254 14 11.522 16.853 -2.95728 32 " " " " A 2 0 0 "ILE " " CG2" " " 6 0 1 C2 
    255 14 13.2726 19.506 -2.30173 32 " " " " A 2 0 0 "ILE " " CD1" " " 6 0 1 C2 
    256 40 9.21319 19.5561 0.401381 33 " " " " A 43 0 0 "SER " " N  " " " 7 0 1 C2 
    257 14 9.33278 20.4749 1.53439 33 " " " " A 2 0 0 "SER " " CA " " " 6 0 1 C2 
    258 14 7.88288 20.7895 1.94724 33 " " " " A 2 0 0 "SER " " C  " " " 6 0 1 C2 
    259 23 7.43837 21.8888 2.11458 33 " " " " A 70 0 0 "SER " " O  " " " 8 0 1 C2 
    260 14 10.136 21.6548 1.07713 33 " " " " A 2 0 0 "SER " " CB " " " 6 0 1 C2 
    261 23 10.7127 22.1293 2.24615 33 " " " " A 70 0 0 "SER " " OG " " " 8 0 1 C2 
    262 40 7.04482 19.7272 2.14565 34 " " " " A 43 0 0 "LEU " " N  " " " 7 0 1 C2 
    263 14 5.61261 19.9267 2.58381 34 " " " " A 2 0 0 "LEU " " CA " " " 6 0 1 C2 
    264 14 5.3307 20.7877 3.83879 34 " " " " A 2 0 0 "LEU " " C  " " " 6 0 1 C2 
    265 23 6.16711 20.7693 4.68359 34 " " " " A 70 0 0 "LEU " " O  " " " 8 0 1 C2 
    266 14 4.85749 18.5896 2.74499 34 " " " " A 2 0 0 "LEU " " CB " " " 6 0 1 C2 
    267 14 4.86806 17.7879 1.40791 34 " " " " A 2 0 0 "LEU " " CG " " " 6 0 1 C2 
    268 14 4.5994 16.3249 1.80067 34 " " " " A 2 0 0 "LEU " " CD1" " " 6 0 1 C2 
    269 14 3.82214 18.2501 0.384291 34 " " " " A 2 0 0 "LEU " " CD2" " " 6 0 1 C2 
    270 40 4.10951 21.2635 4.01861 35 " " " " A 43 0 0 "GLY " " N  " " " 7 0 1 C2 
    271 14 3.68979 21.9937 5.16048 35 " " " " A 2 0 0 "GLY " " CA " " " 6 0 1 C2 
    272 14 2.95572 21.1614 6.24695 35 " " " " A 2 0 0 "GLY " " C  " " " 6 0 1 C2 
    273 23 2.82953 19.921 6.05385 35 " " " " A 70 0 0 "GLY " " O  " " " 8 0 1 C2 
    274 40 2.51542 21.7805 7.30788 36 " " " " A 43 0 0 "ASN " " N  " " " 7 0 1 C2 
    275 14 1.70805 21.1893 8.45434 36 " " " " A 2 0 0 "ASN " " CA " " " 6 0 1 C2 
    276 14 0.270889 20.9276 7.8637 36 " " " " A 2 0 0 "ASN " " C  " " " 6 0 1 C2 
    277 23 -0.798744 21.4116 8.34838 36 " " " " A 70 0 0 "ASN " " O  " " " 8 0 1 C2 
    278 14 1.70206 22.0625 9.64663 36 " " " " A 2 0 0 "ASN " " CB " " " 6 0 1 C2 
    279 14 3.00811 22.2941 10.3382 36 " " " " A 2 0 0 "ASN " " CG " " " 6 0 1 C2 
    280 23 3.41051 21.5189 11.2447 36 " " " " A 70 0 0 "ASN " " OD1" " " 8 0 1 C2 
    281 40 3.65685 23.4333 10.0858 36 " " " " A 43 0 0 "ASN " " ND2" " " 7 0 1 C2 
    282 40 0.209347 20.0991 6.80503 37 " " " " A 43 0 0 "HIS " " N  " " " 7 0 1 C2 
    283 14 -1.00372 19.7468 5.90531 37 " " " " A 2 0 0 "HIS " " CA " " " 6 0 1 C2 
    284 14 -0.800011 18.3148 5.5217 37 " " " " A 2 0 0 "HIS " " C  " " " 6 0 1 C2 
    285 23 -1.18008 17.8734 4.41894 37 " " " " A 70 0 0 "HIS " " O  " " " 8 0 1 C2 
    286 14 -1.34464 20.875 4.86759 37 " " " " A 2 0 0 "HIS " " CB " " " 6 0 1 C2 
    287 14 -0.301548 21.1944 3.77531 37 " " " " A 2 0 0 "HIS " " CG " " " 6 0 1 C2 
    288 40 -0.311249 22.3491 2.97633 37 " " " " A 43 0 0 "HIS " " ND1" " " 7 0 1 C2 
    289 14 0.72929 20.3944 3.28944 37 " " " " A 2 0 0 "HIS " " CD2" " " 6 0 1 C2 
    290 14 0.809795 22.2784 2.25696 37 " " " " A 2 0 0 "HIS " " CE1" " " 6 0 1 C2 
    291 40 1.49072 21.1279 2.39284 37 " " " " A 43 0 0 "HIS " " NE2" " " 7 0 1 C2 
    292 40 -0.139309 17.5584 6.34891 38 " " " " A 43 0 0 "VAL " " N  " " " 7 0 1 C2 
    293 14 0.241238 16.1401 6.31842 38 " " " " A 2 0 0 "VAL " " CA " " " 6 0 1 C2 
    294 14 -0.224751 15.3521 7.54367 38 " " " " A 2 0 0 "VAL " " C  " " " 6 0 1 C2 
    295 23 -0.3643 15.9392 8.59633 38 " " " " A 70 0 0 "VAL " " O  " " " 8 0 1 C2 
    296 14 1.78622 16.0414 6.16312 38 " " " " A 2 0 0 "VAL " " CB " " " 6 0 1 C2 
    297 14 2.32737 16.8091 4.84955 38 " " " " A 2 0 0 "VAL " " CG1" " " 6 0 1 C2 
    298 14 2.56784 16.6021 7.35858 38 " " " " A 2 0 0 "VAL " " CG2" " " 6 0 1 C2 
    299 40 -0.553433 14.0338 7.38475 39 " " " " A 43 0 0 "THR " " N  " " " 7 0 1 C2 
    300 14 -1.13752 13.1562 8.48874 39 " " " " A 2 0 0 "THR " " CA " " " 6 0 1 C2 
    301 14 -0.400036 11.8501 8.46278 39 " " " " A 2 0 0 "THR " " C  " " " 6 0 1 C2 
    302 23 0.324696 11.4908 7.54004 39 " " " " A 70 0 0 "THR " " O  " " " 8 0 1 C2 
    303 14 -2.6487 13.0462 8.31097 39 " " " " A 2 0 0 "THR " " CB " " " 6 0 1 C2 
    304 23 -3.27742 12.4159 9.37701 39 " " " " A 70 0 0 "THR " " OG1" " " 8 0 1 C2 
    305 14 -2.91331 12.198 7.02376 39 " " " " A 2 0 0 "THR " " CG2" " " 6 0 1 C2 
    306 40 -0.565056 11.0009 9.45846 40 " " " " A 43 0 0 "GLN " " N  " " " 7 0 1 C2 
    307 14 -0.127041 9.61008 9.61014 40 " " " " A 2 0 0 "GLN " " CA " " " 6 0 1 C2 
    308 14 -1.35884 8.79381 10.0903 40 " " " " A 2 0 0 "GLN " " C  " " " 6 0 1 C2 
    309 23 -1.20138 7.62278 10.3639 40 " " " " A 70 0 0 "GLN " " O  " " " 8 0 1 C2 
    310 14 1.09499 9.46666 10.5462 40 " " " " A 2 0 0 "GLN " " CB " " " 6 0 1 C2 
    311 14 2.46547 10.0147 10.0131 40 " " " " A 2 0 0 "GLN " " CG " " " 6 0 1 C2 
    312 14 2.7944 11.4326 10.3874 40 " " " " A 2 0 0 "GLN " " CD " " " 6 0 1 C2 
    313 23 3.98372 11.8137 10.2228 40 " " " " A 70 0 0 "GLN " " OE1" " " 8 0 1 C2 
    314 40 1.85649 12.2077 11.0284 40 " " " " A 43 0 0 "GLN " " NE2" " " 7 0 1 C2 
    315 40 -2.5054 9.41895 10.1197 41 " " " " A 43 0 0 "SER " " N  " " " 7 0 1 C2 
    316 14 -3.73383 8.86615 10.6759 41 " " " " A 2 0 0 "SER " " CA " " " 6 0 1 C2 
    317 14 -4.89114 9.02929 9.71167 41 " " " " A 2 0 0 "SER " " C  " " " 6 0 1 C2 
    318 23 -4.78197 9.70947 8.68571 41 " " " " A 70 0 0 "SER " " O  " " " 8 0 1 C2 
    319 14 -3.85822 9.54034 12.0418 41 " " " " A 2 0 0 "SER " " CB " " " 6 0 1 C2 
    320 23 -3.88022 10.9289 12.0951 41 " " " " A 70 0 0 "SER " " OG " " " 8 0 1 C2 
    321 40 -6.03802 8.50199 10.0409 42 " " " " A 43 0 0 "GLY " " N  " " " 7 0 1 C2 
    322 14 -7.26871 8.54912 9.22271 42 " " " " A 2 0 0 "GLY " " CA " " " 6 0 1 C2 
    323 14 -7.44606 7.26822 8.41223 42 " " " " A 2 0 0 "GLY " " C  " " " 6 0 1 C2 
    324 23 -7.82399 7.25102 7.24296 42 " " " " A 70 0 0 "GLY " " O  " " " 8 0 1 C2 
    325 40 -7.10511 6.1064 9.00268 43 " " " " A 43 0 0 "PHE " " N  " " " 7 0 1 C2 
    326 14 -7.24321 4.79709 8.4595 43 " " " " A 2 0 0 "PHE " " CA " " " 6 0 1 C2 
    327 14 -8.69481 4.24271 8.52431 43 " " " " A 2 0 0 "PHE " " C  " " " 6 0 1 C2 
    328 23 -8.96478 3.38843 7.71031 43 " " " " A 70 0 0 "PHE " " O  " " " 8 0 1 C2 
    329 14 -6.35149 3.88636 9.36114 43 " " " " A 2 0 0 "PHE " " CB " " " 6 0 1 C2 
    330 14 -4.80978 4.00477 9.22574 43 " " " " A 2 0 0 "PHE " " CG " " " 6 0 1 C2 
    331 14 -4.09599 3.49262 8.12393 43 " " " " A 2 0 0 "PHE " " CD1" " " 6 0 1 C2 
    332 14 -3.96494 4.51029 10.3284 43 " " " " A 2 0 0 "PHE " " CD2" " " 6 0 1 C2 
    333 14 -2.71607 3.5659 8.01089 43 " " " " A 2 0 0 "PHE " " CE1" " " 6 0 1 C2 
    334 14 -2.60457 4.66032 10.1989 43 " " " " A 2 0 0 "PHE " " CE2" " " 6 0 1 C2 
    335 14 -1.9461 4.14887 9.03576 43 " " " " A 2 0 0 "PHE " " CZ " " " 6 0 1 C2 
    336 40 -9.56694 4.84679 9.34762 44 " " " " A 43 0 0 "TYR " " N  " " " 7 0 1 C2 
    337 14 -10.9023 4.3266 9.60234 44 " " " " A 2 0 0 "TYR " " CA " " " 6 0 1 C2 
    338 14 -11.8985 5.47314 9.21869 44 " " " " A 2 0 0 "TYR " " C  " " " 6 0 1 C2 
    339 23 -11.5356 6.61559 9.16747 44 " " " " A 70 0 0 "TYR " " O  " " " 8 0 1 C2 
    340 14 -11.043 3.78174 11.0953 44 " " " " A 2 0 0 "TYR " " CB " " " 6 0 1 C2 
    341 14 -9.86036 2.96801 11.5216 44 " " " " A 2 0 0 "TYR " " CG " " " 6 0 1 C2 
    342 14 -8.99048 3.4412 12.5116 44 " " " " A 2 0 0 "TYR " " CD1" " " 6 0 1 C2 
    343 14 -9.63468 1.74025 10.8714 44 " " " " A 2 0 0 "TYR " " CD2" " " 6 0 1 C2 
    344 14 -7.8577 2.65221 12.818 44 " " " " A 2 0 0 "TYR " " CE1" " " 6 0 1 C2 
    345 14 -8.46916 1.0296 11.1975 44 " " " " A 2 0 0 "TYR " " CE2" " " 6 0 1 C2 
    346 14 -7.53296 1.5542 12.1154 44 " " " " A 2 0 0 "TYR " " CZ " " " 6 0 1 C2 
    347 23 -6.38623 0.887219 12.5136 44 " " " " A 70 0 0 "TYR " " OH " " " 8 0 1 C2 
    348 40 -13.1672 5.10112 8.97017 45 " " " " A 43 0 0 "ASP " " N  " " " 7 0 1 C2 
    349 14 -14.2179 5.99802 8.67845 45 " " " " A 2 0 0 "ASP " " CA " " " 6 0 1 C2 
    350 14 -14.8613 6.5074 9.94658 45 " " " " A 2 0 0 "ASP " " C  " " " 6 0 1 C2 
    351 23 -14.7796 5.99217 11.0023 45 " " " " A 70 0 0 "ASP " " O  " " " 8 0 1 C2 
    352 14 -15.273 5.26367 7.81226 45 " " " " A 2 0 0 "ASP " " CB " " " 6 0 1 C2 
    353 14 -16.3121 4.3138 8.52012 45 " " " " A 2 0 0 "ASP " " CG " " " 6 0 1 C2 
    354 23 -15.978 3.1126 8.82203 45 " " " " A 70 0 0 "ASP " " OD1" " " 8 0 1 C2 
    355 23 -17.3282 4.87457 8.95787 45 " " " " A 70 0 0 "ASP " " OD2" " " 8 0 1 C2 
    356 40 -15.528 7.67504 9.75421 46 " " " " A 43 0 0 "GLU " " N  " " " 7 0 1 C2 
    357 14 -15.9795 8.44103 10.9393 46 " " " " A 2 0 0 "GLU " " CA " " " 6 0 1 C2 
    358 14 -17.2811 7.9209 11.6105 46 " " " " A 2 0 0 "GLU " " C  " " " 6 0 1 C2 
    359 23 -17.7261 8.19798 12.7719 46 " " " " A 70 0 0 "GLU " " O  " " " 8 0 1 C2 
    360 14 -16.2465 9.91831 10.4742 46 " " " " A 2 0 0 "GLU " " CB " " " 6 0 1 C2 
    361 14 -15.1595 10.6303 9.62877 46 " " " " A 2 0 0 "GLU " " CG " " " 6 0 1 C2 
    362 14 -15.264 10.5139 8.16243 46 " " " " A 2 0 0 "GLU " " CD " " " 6 0 1 C2 
    363 23 -15.7389 9.45134 7.64369 46 " " " " A 70 0 0 "GLU " " OE1" " " 8 0 1 C2 
    364 23 -14.897 11.5036 7.43577 46 " " " " A 70 0 0 "GLU " " OE2" " " 8 0 1 C2 
    365 40 -17.8965 7.01163 10.9029 47 " " " " A 43 0 0 "GLY " " N  " " " 7 0 1 C2 
    366 14 -19.0946 6.27202 11.2295 47 " " " " A 2 0 0 "GLY " " CA " " " 6 0 1 C2 
    367 14 -18.7913 5.17996 12.2411 47 " " " " A 2 0 0 "GLY " " C  " " " 6 0 1 C2 
    368 23 -19.6631 4.7522 12.9999 47 " " " " A 70 0 0 "GLY " " O  " " " 8 0 1 C2 
    369 40 -17.5553 4.68116 12.2409 48 " " " " A 43 0 0 "SER " " N  " " " 7 0 1 C2 
    370 14 -17.3269 3.38931 13.006 48 " " " " A 2 0 0 "SER " " CA " " " 6 0 1 C2 
    371 14 -17.3216 3.71936 14.482 48 " " " " A 2 0 0 "SER " " C  " " " 6 0 1 C2 
    372 23 -16.8137 4.78795 14.8799 48 " " " " A 70 0 0 "SER " " O  " " " 8 0 1 C2 
    373 14 -16.0104 2.7824 12.5913 48 " " " " A 2 0 0 "SER " " CB " " " 6 0 1 C2 
    374 23 -15.9921 1.81458 11.5262 48 " " " " A 70 0 0 "SER " " OG " " " 8 0 1 C2 
    375 40 -17.9511 2.87721 15.3183 49 " " " " A 43 0 0 "GLN " " N  " " " 7 0 1 C2 
    376 14 -18.3178 2.99008 16.7351 49 " " " " A 2 0 0 "GLN " " CA " " " 6 0 1 C2 
    377 14 -17.2207 3.27024 17.8209 49 " " " " A 2 0 0 "GLN " " C  " " " 6 0 1 C2 
    378 23 -17.5273 3.80707 18.8958 49 " " " " A 70 0 0 "GLN " " O  " " " 8 0 1 C2 
    379 14 -18.9729 1.61215 17.1466 49 " " " " A 2 0 0 "GLN " " CB " " " 6 0 1 C2 
    380 14 -20.3312 1.61556 16.4462 49 " " " " A 2 0 0 "GLN " " CG " " " 6 0 1 C2 
    381 14 -21.417 2.4035 17.1519 49 " " " " A 2 0 0 "GLN " " CD " " " 6 0 1 C2 
    382 23 -21.2278 2.96705 18.1625 49 " " " " A 70 0 0 "GLN " " OE1" " " 8 0 1 C2 
    383 40 -22.6497 2.19026 16.7499 49 " " " " A 43 0 0 "GLN " " NE2" " " 7 0 1 C2 
    384 40 -16.0402 2.85399 17.4956 50 " " " " A 43 0 0 "SER " " N  " " " 7 0 1 C2 
    385 14 -14.8936 3.23583 18.2326 50 " " " " A 2 0 0 "SER " " CA " " " 6 0 1 C2 
    386 14 -14.1997 4.60429 17.784 50 " " " " A 2 0 0 "SER " " C  " " " 6 0 1 C2 
    387 23 -13.4772 5.27297 18.5362 50 " " " " A 70 0 0 "SER " " O  " " " 8 0 1 C2 
    388 14 -13.9675 2.06862 18.0409 50 " " " " A 2 0 0 "SER " " CB " " " 6 0 1 C2 
    389 23 -13.6006 1.76641 16.6851 50 " " " " A 70 0 0 "SER " " OG " " " 8 0 1 C2 
    390 40 -14.4341 4.98776 16.477 51 " " " " A 43 0 0 "VAL " " N  " " " 7 0 1 C2 
    391 14 -14.0338 6.29258 15.9538 51 " " " " A 2 0 0 "VAL " " CA " " " 6 0 1 C2 
    392 14 -15.0468 7.35255 16.4418 51 " " " " A 2 0 0 "VAL " " C  " " " 6 0 1 C2 
    393 23 -14.5877 8.39753 16.8596 51 " " " " A 70 0 0 "VAL " " O  " " " 8 0 1 C2 
    394 14 -13.8696 6.32712 14.404 51 " " " " A 2 0 0 "VAL " " CB " " " 6 0 1 C2 
    395 14 -13.2035 7.64764 13.9218 51 " " " " A 2 0 0 "VAL " " CG1" " " 6 0 1 C2 
    396 14 -13.2518 5.10982 13.7175 51 " " " " A 2 0 0 "VAL " " CG2" " " 6 0 1 C2 
    397 40 -16.3023 7.00424 16.6602 52 " " " " A 43 0 0 "ALA " " N  " " " 7 0 1 C2 
    398 14 -17.3292 7.71719 17.5194 52 " " " " A 2 0 0 "ALA " " CA " " " 6 0 1 C2 
    399 14 -16.9529 7.75793 18.994 52 " " " " A 2 0 0 "ALA " " C  " " " 6 0 1 C2 
    400 23 -17.0525 8.84443 19.5385 52 " " " " A 70 0 0 "ALA " " O  " " " 8 0 1 C2 
    401 14 -18.7056 7.06252 17.3198 52 " " " " A 2 0 0 "ALA " " CB " " " 6 0 1 C2 
    402 40 -16.3714 6.69976 19.5739 53 " " " " A 43 0 0 "ALA " " N  " " " 7 0 1 C2 
    403 14 -15.7834 6.72473 20.915 53 " " " " A 2 0 0 "ALA " " CA " " " 6 0 1 C2 
    404 14 -14.4721 7.59903 21.0226 53 " " " " A 2 0 0 "ALA " " C  " " " 6 0 1 C2 
    405 23 -13.901 7.7232 22.1592 53 " " " " A 70 0 0 "ALA " " O  " " " 8 0 1 C2 
    406 14 -15.4153 5.3312 21.3887 53 " " " " A 2 0 0 "ALA " " CB " " " 6 0 1 C2 
    407 40 -14.0871 8.25097 19.8449 54 " " " " A 43 0 0 "SER " " N  " " " 7 0 1 C2 
    408 14 -13.1682 9.31114 19.7902 54 " " " " A 2 0 0 "SER " " CA " " " 6 0 1 C2 
    409 14 -13.7562 10.7152 19.513 54 " " " " A 2 0 0 "SER " " C  " " " 6 0 1 C2 
    410 23 -13.4066 11.6768 20.257 54 " " " " A 70 0 0 "SER " " O  " " " 8 0 1 C2 
    411 14 -12.103 8.79463 18.8087 54 " " " " A 2 0 0 "SER " " CB " " " 6 0 1 C2 
    412 23 -10.8874 9.54148 19.0034 54 " " " " A 70 0 0 "SER " " OG " " " 8 0 1 C2 
    413 40 -14.6436 10.7455 18.5831 55 " " " " A 43 0 0 "LEU " " N  " " " 7 0 1 C2 
    414 14 -15.0865 12.0635 18.1135 55 " " " " A 2 0 0 "LEU " " CA " " " 6 0 1 C2 
    415 14 -16.0494 12.7781 19.143 55 " " " " A 2 0 0 "LEU " " C  " " " 6 0 1 C2 
    416 23 -16.0819 14.047 19.2461 55 " " " " A 70 0 0 "LEU " " O  " " " 8 0 1 C2 
    417 14 -15.8106 11.891 16.7201 55 " " " " A 2 0 0 "LEU " " CB " " " 6 0 1 C2 
    418 14 -14.8781 11.5702 15.5267 55 " " " " A 2 0 0 "LEU " " CG " " " 6 0 1 C2 
    419 14 -15.7337 10.8702 14.4432 55 " " " " A 2 0 0 "LEU " " CD1" " " 6 0 1 C2 
    420 14 -14.2409 12.7469 14.9494 55 " " " " A 2 0 0 "LEU " " CD2" " " 6 0 1 C2 
    421 40 -16.8018 11.8961 19.8358 56 " " " " A 43 0 0 "ILE " " N  " " " 7 0 1 C2 
    422 14 -17.6828 12.133 21.0405 56 " " " " A 2 0 0 "ILE " " CA " " " 6 0 1 C2 
    423 14 -16.8421 11.9533 22.3536 56 " " " " A 2 0 0 "ILE " " C  " " " 6 0 1 C2 
    424 23 -17.1594 12.6418 23.2973 56 " " " " A 70 0 0 "ILE " " O  " " " 8 0 1 C2 
    425 14 -18.843 11.1465 20.9808 56 " " " " A 2 0 0 "ILE " " CB " " " 6 0 1 C2 
    426 14 -19.5523 11.1166 19.5645 56 " " " " A 2 0 0 "ILE " " CG1" " " 6 0 1 C2 
    427 14 -19.8737 11.3273 22.1841 56 " " " " A 2 0 0 "ILE " " CG2" " " 6 0 1 C2 
    428 14 -20.5606 9.97235 19.2686 56 " " " " A 2 0 0 "ILE " " CD1" " " 6 0 1 C2 
    429 40 -15.7915 11.1018 22.3201 57 " " " " A 43 0 0 "GLY " " N  " " " 7 0 1 C2 
    430 14 -14.9109 10.8182 23.4332 57 " " " " A 2 0 0 "GLY " " CA " " " 6 0 1 C2 
    431 14 -13.6665 11.7154 23.295 57 " " " " A 2 0 0 "GLY " " C  " " " 6 0 1 C2 
    432 23 -13.7247 12.9084 23.6678 57 " " " " A 70 0 0 "GLY " " O  " " " 8 0 1 C2 
    433 40 -12.5032 11.1563 22.9431 58 " " " " A 43 0 0 "ASP " " N  " " " 7 0 1 C2 
    434 14 -11.1445 11.7498 22.8165 58 " " " " A 2 0 0 "ASP " " CA " " " 6 0 1 C2 
    435 14 -11.0387 13.3174 22.5413 58 " " " " A 2 0 0 "ASP " " C  " " " 6 0 1 C2 
    436 23 -10.492 14.0743 23.2906 58 " " " " A 70 0 0 "ASP " " O  " " " 8 0 1 C2 
    437 14 -10.1284 11.0176 21.962 58 " " " " A 2 0 0 "ASP " " CB " " " 6 0 1 C2 
    438 14 -9.83776 9.50591 22.3729 58 " " " " A 2 0 0 "ASP " " CG " " " 6 0 1 C2 
    439 23 -10.0499 8.52286 21.5882 58 " " " " A 70 0 0 "ASP " " OD1" " " 8 0 1 C2 
    440 23 -9.48678 9.37916 23.5455 58 " " " " A 70 0 0 "ASP " " OD2" " " 8 0 1 C2 
    441 40 -11.6523 13.6587 21.4109 59 " " " " A 43 0 0 "GLU " " N  " " " 7 0 1 C2 
    442 14 -11.7035 15.026 20.9272 59 " " " " A 2 0 0 "GLU " " CA " " " 6 0 1 C2 
    443 14 -12.5322 15.9788 21.9161 59 " " " " A 2 0 0 "GLU " " C  " " " 6 0 1 C2 
    444 23 -12.1579 17.1267 22.1695 59 " " " " A 70 0 0 "GLU " " O  " " " 8 0 1 C2 
    445 14 -12.3645 15.0401 19.547 59 " " " " A 2 0 0 "GLU " " CB " " " 6 0 1 C2 
    446 14 -11.6383 14.3298 18.3717 59 " " " " A 2 0 0 "GLU " " CG " " " 6 0 1 C2 
    447 14 -10.1693 14.6817 18.0671 59 " " " " A 2 0 0 "GLU " " CD " " " 6 0 1 C2 
    448 23 -9.5737 15.5544 18.7269 59 " " " " A 70 0 0 "GLU " " OE1" " " 8 0 1 C2 
    449 23 -9.63165 13.9807 17.2057 59 " " " " A 70 0 0 "GLU " " OE2" " " 8 0 1 C2 
    450 40 -13.648 15.6142 22.5737 60 " " " " A 43 0 0 "VAL " " N  " " " 7 0 1 C2 
    451 14 -14.3303 16.4315 23.5184 60 " " " " A 2 0 0 "VAL " " CA " " " 6 0 1 C2 
    452 14 -13.6042 16.1777 24.805 60 " " " " A 2 0 0 "VAL " " C  " " " 6 0 1 C2 
    453 23 -13.0139 17.0938 25.3305 60 " " " " A 70 0 0 "VAL " " O  " " " 8 0 1 C2 
    454 14 -15.8838 16.0722 23.6579 60 " " " " A 2 0 0 "VAL " " CB " " " 6 0 1 C2 
    455 14 -16.802 16.8879 24.646 60 " " " " A 2 0 0 "VAL " " CG1" " " 6 0 1 C2 
    456 14 -16.6381 16.2511 22.2941 60 " " " " A 2 0 0 "VAL " " CG2" " " 6 0 1 C2 
    457 40 -13.5446 14.9265 25.2874 61 " " " " A 43 0 0 "TYR " " N  " " " 7 0 1 C2 
    458 14 -13.2313 14.5134 26.6302 61 " " " " A 2 0 0 "TYR " " CA " " " 6 0 1 C2 
    459 14 -11.7731 14.6508 27.0636 61 " " " " A 2 0 0 "TYR " " C  " " " 6 0 1 C2 
    460 23 -11.4453 14.8562 28.2209 61 " " " " A 70 0 0 "TYR " " O  " " " 8 0 1 C2 
    461 14 -13.7055 13.0255 26.751 61 " " " " A 2 0 0 "TYR " " CB " " " 6 0 1 C2 
    462 14 -13.8488 12.4374 28.11 61 " " " " A 2 0 0 "TYR " " CG " " " 6 0 1 C2 
    463 14 -15.1024 12.533 28.8317 61 " " " " A 2 0 0 "TYR " " CD1" " " 6 0 1 C2 
    464 14 -12.7917 11.7059 28.6182 61 " " " " A 2 0 0 "TYR " " CD2" " " 6 0 1 C2 
    465 14 -15.2379 11.8796 30.1283 61 " " " " A 2 0 0 "TYR " " CE1" " " 6 0 1 C2 
    466 14 -12.9519 11.1775 29.9745 61 " " " " A 2 0 0 "TYR " " CE2" " " 6 0 1 C2 
    467 14 -14.1065 11.3141 30.6995 61 " " " " A 2 0 0 "TYR " " CZ " " " 6 0 1 C2 
    468 23 -14.2263 10.7511 31.9722 61 " " " " A 70 0 0 "TYR " " OH " " " 8 0 1 C2 
    469 40 -10.8663 14.5238 26.1173 62 " " " " A 43 0 0 "GLY " " N  " " " 7 0 1 C2 
    470 14 -9.44316 14.4919 26.3258 62 " " " " A 2 0 0 "GLY " " CA " " " 6 0 1 C2 
    471 14 -8.95719 13.0895 26.1489 62 " " " " A 2 0 0 "GLY " " C  " " " 6 0 1 C2 
    472 23 -9.56204 12.1361 26.4811 62 " " " " A 70 0 0 "GLY " " O  " " " 8 0 1 C2 
    473 40 -7.88584 12.987 25.3357 63 " " " " A 43 0 0 "ARG " " N  " " " 7 0 1 C2 
    474 14 -7.12547 11.8328 24.8804 63 " " " " A 2 0 0 "ARG " " CA " " " 6 0 1 C2 
    475 14 -6.59502 11.0825 26.1033 63 " " " " A 2 0 0 "ARG " " C  " " " 6 0 1 C2 
    476 23 -6.07057 11.6387 27.0827 63 " " " " A 70 0 0 "ARG " " O  " " " 8 0 1 C2 
    477 14 -6.02451 12.3472 23.9391 63 " " " " A 2 0 0 "ARG " " CB " " " 6 0 1 C2 
    478 14 -6.53445 12.3663 22.4579 63 " " " " A 2 0 0 "ARG " " CG " " " 6 0 1 C2 
    479 14 -5.53921 13.0041 21.5218 63 " " " " A 2 0 0 "ARG " " CD " " " 6 0 1 C2 
    480 40 -5.94696 12.7681 20.0853 63 " " " " A 43 0 0 "ARG " " NE " " " 7 0 1 C2 
    481 14 -6.95121 13.3953 19.4844 63 " " " " A 2 0 0 "ARG " " CZ " " " 6 0 1 C2 
    482 40 -7.65326 14.393 20.0489 63 " " " " A 43 0 0 "ARG " " NH1" " " 7 0 1 C2 
    483 40 -7.30369 12.9588 18.2929 63 " " " " A 43 0 0 "ARG " " NH2" " " 7 0 1 C2 
    484 40 -6.62601 9.76139 26.0346 64 " " " " A 43 0 0 "ASP " " N  " " " 7 0 1 C2 
    485 14 -6.00254 8.83407 27.0254 64 " " " " A 2 0 0 "ASP " " CA " " " 6 0 1 C2 
    486 14 -4.44228 9.01718 26.718 64 " " " " A 2 0 0 "ASP " " C  " " " 6 0 1 C2 
    487 23 -4.05223 8.99751 25.5909 64 " " " " A 70 0 0 "ASP " " O  " " " 8 0 1 C2 
    488 14 -6.46789 7.37339 26.8092 64 " " " " A 2 0 0 "ASP " " CB " " " 6 0 1 C2 
    489 14 -5.56685 6.30996 27.4243 64 " " " " A 2 0 0 "ASP " " CG " " " 6 0 1 C2 
    490 23 -5.02691 6.49459 28.5308 64 " " " " A 70 0 0 "ASP " " OD1" " " 8 0 1 C2 
    491 23 -5.19257 5.32601 26.6799 64 " " " " A 70 0 0 "ASP " " OD2" " " 8 0 1 C2 
    492 40 -3.66769 9.30718 27.7256 65 " " " " A 43 0 0 "ARG " " N  " " " 7 0 1 C2 
    493 14 -2.22944 9.53434 27.5996 65 " " " " A 2 0 0 "ARG " " CA " " " 6 0 1 C2 
    494 14 -1.46562 8.52429 28.4584 65 " " " " A 2 0 0 "ARG " " C  " " " 6 0 1 C2 
    495 23 -0.255516 8.68899 28.6159 65 " " " " A 70 0 0 "ARG " " O  " " " 8 0 1 C2 
    496 14 -1.8652 10.8713 28.1286 65 " " " " A 2 0 0 "ARG " " CB " " " 6 0 1 C2 
    497 14 -2.65413 12.0361 27.403 65 " " " " A 2 0 0 "ARG " " CG " " " 6 0 1 C2 
    498 14 -1.90928 13.3671 27.4286 65 " " " " A 2 0 0 "ARG " " CD " " " 6 0 1 C2 
    499 40 -2.08348 14.0189 28.7141 65 " " " " A 43 0 0 "ARG " " NE " " " 7 0 1 C2 
    500 14 -2.30513 15.3154 28.9713 65 " " " " A 2 0 0 "ARG " " CZ " " " 6 0 1 C2 
    501 40 -2.55738 15.7449 30.2427 65 " " " " A 43 0 0 "ARG " " NH1" " " 7 0 1 C2 
    502 40 -2.14113 16.2373 28.0599 65 " " " " A 43 0 0 "ARG " " NH2" " " 7 0 1 C2 
    503 40 -2.00621 7.38912 28.9137 66 " " " " A 43 0 0 "THR " " N  " " " 7 0 1 C2 
    504 14 -1.32684 6.27139 29.6374 66 " " " " A 2 0 0 "THR " " CA " " " 6 0 1 C2 
    505 14 -0.587414 5.32515 28.6437 66 " " " " A 2 0 0 "THR " " C  " " " 6 0 1 C2 
    506 23 0.121902 4.3992 29.0522 66 " " " " A 70 0 0 "THR " " O  " " " 8 0 1 C2 
    507 14 -2.35701 5.42834 30.3668 66 " " " " A 2 0 0 "THR " " CB " " " 6 0 1 C2 
    508 23 -3.3351 4.76575 29.4879 66 " " " " A 70 0 0 "THR " " OG1" " " 8 0 1 C2 
    509 14 -3.18133 6.33915 31.353 66 " " " " A 2 0 0 "THR " " CG2" " " 6 0 1 C2 
    510 40 -0.723694 5.47687 27.3281 67 " " " " A 43 0 0 "SER " " N  " " " 7 0 1 C2 
    511 14 -0.161144 4.57034 26.3337 67 " " " " A 2 0 0 "SER " " CA " " " 6 0 1 C2 
    512 14 0.529209 5.43811 25.2123 67 " " " " A 2 0 0 "SER " " C  " " " 6 0 1 C2 
    513 23 0.501991 5.00952 24.0757 67 " " " " A 70 0 0 "SER " " O  " " " 8 0 1 C2 
    514 14 -1.22466 3.52864 25.9019 67 " " " " A 2 0 0 "SER " " CB " " " 6 0 1 C2 
    515 23 -0.67141 2.5546 25.0602 67 " " " " A 70 0 0 "SER " " OG " " " 8 0 1 C2 
    516 40 1.05313 6.7057 25.5055 68 " " " " A 43 0 0 "HIE " " N  " " " 7 0 1 C2 
    517 14 1.75964 7.58422 24.5494 68 " " " " A 2 0 0 "HIE " " CA " " " 6 0 1 C2 
    518 14 3.13432 7.05331 24.3946 68 " " " " A 2 0 0 "HIE " " C  " " " 6 0 1 C2 
    519 23 3.64653 6.85677 23.2888 68 " " " " A 70 0 0 "HIE " " O  " " " 8 0 1 C2 
    520 14 1.83582 9.06593 25.0581 68 " " " " A 2 0 0 "HIE " " CB " " " 6 0 1 C2 
    521 14 0.697357 9.94616 24.634 68 " " " " A 2 0 0 "HIE " " CG " " " 6 0 1 C2 
    522 40 0.785232 11.3488 24.7611 68 " " " " A 43 0 0 "HIE " " ND1" " " 7 0 1 C2 
    523 14 -0.475933 9.64053 23.991 68 " " " " A 2 0 0 "HIE " " CD2" " " 6 0 1 C2 
    524 14 -0.349953 11.8174 24.134 68 " " " " A 2 0 0 "HIE " " CE1" " " 6 0 1 C2 
    525 40 -1.06723 10.8482 23.6115 68 " " " " A 43 0 0 "HIE " " NE2" " " 7 0 1 C2 
    526 40 3.8364 6.91798 25.5346 69 " " " " A 43 0 0 "VAL " " N  " " " 7 0 1 C2 
    527 14 5.20265 6.32697 25.6851 69 " " " " A 2 0 0 "VAL " " CA " " " 6 0 1 C2 
    528 14 5.2281 5.55076 27.0052 69 " " " " A 2 0 0 "VAL " " C  " " " 6 0 1 C2 
    529 23 5.05501 6.08189 28.0521 69 " " " " A 70 0 0 "VAL " " O  " " " 8 0 1 C2 
    530 14 6.37174 7.33604 25.4429 69 " " " " A 2 0 0 "VAL " " CB " " " 6 0 1 C2 
    531 14 7.67347 6.55856 25.7624 69 " " " " A 2 0 0 "VAL " " CG1" " " 6 0 1 C2 
    532 14 6.57139 7.92712 24.0435 69 " " " " A 2 0 0 "VAL " " CG2" " " 6 0 1 C2 
    533 40 5.64782 4.30481 26.9487 70 " " " " A 43 0 0 "VAL " " N  " " " 7 0 1 C2 
    534 14 5.73055 3.47418 28.171 70 " " " " A 2 0 0 "VAL " " CA " " " 6 0 1 C2 
    535 14 7.0659 2.83739 28.0507 70 " " " " A 2 0 0 "VAL " " C  " " " 6 0 1 C2 
    536 23 7.30208 2.09305 27.1311 70 " " " " A 70 0 0 "VAL " " O  " " " 8 0 1 C2 
    537 14 4.54936 2.47194 28.4205 70 " " " " A 2 0 0 "VAL " " CB " " " 6 0 1 C2 
    538 14 4.83671 1.42081 29.4695 70 " " " " A 2 0 0 "VAL " " CG1" " " 6 0 1 C2 
    539 14 3.23319 3.26829 28.5918 70 " " " " A 2 0 0 "VAL " " CG2" " " 6 0 1 C2 
    540 40 7.86714 3.15395 29.0641 71 " " " " A 43 0 0 "ALA " " N  " " " 7 0 1 C2 
    541 14 9.18399 2.51834 29.2636 71 " " " " A 2 0 0 "ALA " " CA " " " 6 0 1 C2 
    542 14 9.0352 1.50461 30.3529 71 " " " " A 2 0 0 "ALA " " C  " " " 6 0 1 C2 
    543 23 8.23011 1.67701 31.2483 71 " " " " A 70 0 0 "ALA " " O  " " " 8 0 1 C2 
    544 14 10.1238 3.58921 29.7204 71 " " " " A 2 0 0 "ALA " " CB " " " 6 0 1 C2 
    545 40 9.86293 0.443291 30.2157 72 " " " " A 43 0 0 "ILE " " N  " " " 7 0 1 C2 
    546 14 9.96981 -0.725168 31.0234 72 " " " " A 2 0 0 "ILE " " CA " " " 6 0 1 C2 
    547 14 11.4467 -0.667198 31.5336 72 " " " " A 2 0 0 "ILE " " C  " " " 6 0 1 C2 
    548 23 12.3441 -0.839811 30.7168 72 " " " " A 70 0 0 "ILE " " O  " " " 8 0 1 C2 
    549 14 9.64323 -1.95708 30.1864 72 " " " " A 2 0 0 "ILE " " CB " " " 6 0 1 C2 
    550 14 8.23637 -1.78357 29.547 72 " " " " A 2 0 0 "ILE " " CG1" " " 6 0 1 C2 
    551 14 9.73346 -3.24647 30.9709 72 " " " " A 2 0 0 "ILE " " CG2" " " 6 0 1 C2 
    552 14 7.69423 -3.01645 28.81 72 " " " " A 2 0 0 "ILE " " CD1" " " 6 0 1 C2 
    553 40 11.6444 -0.337852 32.8586 73 " " " " A 43 0 0 "LEU " " N  " " " 7 0 1 C2 
    554 14 12.9628 -0.298464 33.407 73 " " " " A 2 0 0 "LEU " " CA " " " 6 0 1 C2 
    555 14 13.1704 -1.61569 34.2119 73 " " " " A 2 0 0 "LEU " " C  " " " 6 0 1 C2 
    556 23 12.3224 -2.06285 35.0084 73 " " " " A 70 0 0 "LEU " " O  " " " 8 0 1 C2 
    557 14 13.0587 0.928557 34.3019 73 " " " " A 2 0 0 "LEU " " CB " " " 6 0 1 C2 
    558 14 13.1033 2.33761 33.7607 73 " " " " A 2 0 0 "LEU " " CG " " " 6 0 1 C2 
    559 14 11.6288 2.91078 33.4796 73 " " " " A 2 0 0 "LEU " " CD1" " " 6 0 1 C2 
    560 14 14.0346 3.22042 34.658 73 " " " " A 2 0 0 "LEU " " CD2" " " 6 0 1 C2 
    561 40 14.3692 -2.21071 34.139 74 " " " " A 43 0 0 "THR " " N  " " " 7 0 1 C2 
    562 14 14.7301 -3.45761 34.869 74 " " " " A 2 0 0 "THR " " CA " " " 6 0 1 C2 
    563 14 16.1052 -3.24382 35.6442 74 " " " " A 2 0 0 "THR " " C  " " " 6 0 1 C2 
    564 23 16.918 -2.62395 34.9949 74 " " " " A 70 0 0 "THR " " O  " " " 8 0 1 C2 
    565 14 14.8839 -4.66073 33.9029 74 " " " " A 2 0 0 "THR " " CB " " " 6 0 1 C2 
    566 23 15.3887 -5.83662 34.5325 74 " " " " A 70 0 0 "THR " " OG1" " " 8 0 1 C2 
    567 14 15.7328 -4.51125 32.6132 74 " " " " A 2 0 0 "THR " " CG2" " " 6 0 1 C2 
    568 40 16.3416 -3.58371 36.9138 75 " " " " A 43 0 0 "PRO " " N  " " " 7 0 1 C2 
    569 14 17.5283 -3.10658 37.7088 75 " " " " A 2 0 0 "PRO " " CA " " " 6 0 1 C2 
    570 14 18.7727 -4.08525 37.4026 75 " " " " A 2 0 0 "PRO " " C  " " " 6 0 1 C2 
    571 23 18.6346 -5.17227 36.8656 75 " " " " A 70 0 0 "PRO " " O  " " " 8 0 1 C2 
    572 14 17.2303 -3.31905 39.221 75 " " " " A 2 0 0 "PRO " " CB " " " 6 0 1 C2 
    573 14 16.0218 -4.28976 39.2382 75 " " " " A 2 0 0 "PRO " " CG " " " 6 0 1 C2 
    574 14 15.3863 -4.24838 37.7936 75 " " " " A 2 0 0 "PRO " " CD " " " 6 0 1 C2 
    575 40 20.0008 -3.81963 37.9084 76 " " " " A 43 0 0 "PRO " " N  " " " 7 0 1 C2 
    576 14 21.1738 -4.78808 38.0015 76 " " " " A 2 0 0 "PRO " " CA " " " 6 0 1 C2 
    577 14 20.8802 -6.14551 38.6485 76 " " " " A 2 0 0 "PRO " " C  " " " 6 0 1 C2 
    578 23 20.0202 -6.22396 39.513 76 " " " " A 70 0 0 "PRO " " O  " " " 8 0 1 C2 
    579 14 22.1999 -4.03726 38.8494 76 " " " " A 2 0 0 "PRO " " CB " " " 6 0 1 C2 
    580 14 21.8012 -2.54902 38.7208 76 " " " " A 2 0 0 "PRO " " CG " " " 6 0 1 C2 
    581 14 20.388 -2.48109 38.3187 76 " " " " A 2 0 0 "PRO " " CD " " " 6 0 1 C2 
    582 40 21.513 -7.21385 38.1969 77 " " " " A 43 0 0 "ASP " " N  " " " 7 0 1 C2 
    583 14 21.4161 -8.71522 38.5378 77 " " " " A 2 0 0 "ASP " " CA " " " 6 0 1 C2 
    584 14 21.2184 -9.09407 40.0225 77 " " " " A 2 0 0 "ASP " " C  " " " 6 0 1 C2 
    585 23 20.3698 -9.93612 40.2713 77 " " " " A 70 0 0 "ASP " " O  " " " 8 0 1 C2 
    586 14 22.4562 -9.51461 37.8366 77 " " " " A 2 0 0 "ASP " " CB " " " 6 0 1 C2 
    587 14 23.7086 -9.45273 38.6022 77 " " " " A 2 0 0 "ASP " " CG " " " 6 0 1 C2 
    588 23 24.3778 -8.38947 38.6036 77 " " " " A 70 0 0 "ASP " " OD1" " " 8 0 1 C2 
    589 23 24.1111 -10.5328 39.13 77 " " " " A 70 0 0 "ASP " " OD2" " " 8 0 1 C2 
    590 40 21.8425 -8.43697 40.9605 78 " " " " A 43 0 0 "ASP " " N  " " " 7 0 1 C2 
    591 14 21.8006 -8.7672 42.3326 78 " " " " A 2 0 0 "ASP " " CA " " " 6 0 1 C2 
    592 14 20.6764 -7.95555 43.0251 78 " " " " A 2 0 0 "ASP " " C  " " " 6 0 1 C2 
    593 23 20.4563 -8.29991 44.1985 78 " " " " A 70 0 0 "ASP " " O  " " " 8 0 1 C2 
    594 14 23.1273 -8.40415 43.0778 78 " " " " A 2 0 0 "ASP " " CB " " " 6 0 1 C2 
    595 14 23.4964 -6.9086 43.1128 78 " " " " A 2 0 0 "ASP " " CG " " " 6 0 1 C2 
    596 23 23.7143 -6.51703 44.2867 78 " " " " A 70 0 0 "ASP " " OD1" " " 8 0 1 C2 
    597 23 23.602 -6.20655 42.1115 78 " " " " A 70 0 0 "ASP " " OD2" " " 8 0 1 C2 
    598 40 20.1225 -6.90103 42.4731 79 " " " " A 43 0 0 "LYS " " N  " " " 7 0 1 C2 
    599 14 19.1447 -6.02952 43.1983 79 " " " " A 2 0 0 "LYS " " CA " " " 6 0 1 C2 
    600 14 17.7877 -5.90419 42.4142 79 " " " " A 2 0 0 "LYS " " C  " " " 6 0 1 C2 
    601 23 17.6546 -6.65899 41.4441 79 " " " " A 70 0 0 "LYS " " O  " " " 8 0 1 C2 
    602 14 19.8545 -4.6677 43.4954 79 " " " " A 2 0 0 "LYS " " CB " " " 6 0 1 C2 
    603 14 20.4949 -3.97308 42.2759 79 " " " " A 2 0 0 "LYS " " CG " " " 6 0 1 C2 
    604 14 21.1827 -2.66444 42.4185 79 " " " " A 2 0 0 "LYS " " CD " " " 6 0 1 C2 
    605 14 22.6617 -2.70226 42.4891 79 " " " " A 2 0 0 "LYS " " CE " " " 6 0 1 C2 
    606 40 23.2811 -3.55127 43.4688 79 " " " " A 43 0 0 "LYS " " NZ " " " 7 0 1 C2 
    607 40 16.7999 -5.19338 43.0344 80 " " " " A 43 0 0 "LYS " " N  " " " 7 0 1 C2 
    608 14 15.4206 -5.08936 42.5359 80 " " " " A 2 0 0 "LYS " " CA " " " 6 0 1 C2 
    609 14 14.9512 -3.7053 42.64 80 " " " " A 2 0 0 "LYS " " C  " " " 6 0 1 C2 
    610 23 15.6759 -2.96871 43.3115 80 " " " " A 70 0 0 "LYS " " O  " " " 8 0 1 C2 
    611 14 14.5762 -6.04766 43.3491 80 " " " " A 2 0 0 "LYS " " CB " " " 6 0 1 C2 
    612 14 14.9562 -6.05798 44.7938 80 " " " " A 2 0 0 "LYS " " CG " " " 6 0 1 C2 
    613 14 13.8501 -6.71391 45.647 80 " " " " A 2 0 0 "LYS " " CD " " " 6 0 1 C2 
    614 14 14.339 -7.17222 47.0091 80 " " " " A 2 0 0 "LYS " " CE " " " 6 0 1 C2 
    615 40 13.323 -7.62903 48.0239 80 " " " " A 43 0 0 "LYS " " NZ " " " 7 0 1 C2 
    616 40 13.8175 -3.31389 42.0647 81 " " " " A 43 0 0 "VAL " " N  " " " 7 0 1 C2 
    617 14 13.3274 -2.0021 41.8484 81 " " " " A 2 0 0 "VAL " " CA " " " 6 0 1 C2 
    618 14 13.2786 -1.15943 43.1475 81 " " " " A 2 0 0 "VAL " " C  " " " 6 0 1 C2 
    619 23 13.3185 0.085703 43.0827 81 " " " " A 70 0 0 "VAL " " O  " " " 8 0 1 C2 
    620 14 11.9942 -2.11043 41.0349 81 " " " " A 2 0 0 "VAL " " CB " " " 6 0 1 C2 
    621 14 12.3629 -2.69495 39.6429 81 " " " " A 2 0 0 "VAL " " CG1" " " 6 0 1 C2 
    622 14 10.908 -2.98008 41.7083 81 " " " " A 2 0 0 "VAL " " CG2" " " 6 0 1 C2 
    623 40 13.1684 -1.74282 44.3443 82 " " " " A 43 0 0 "THR " " N  " " " 7 0 1 C2 
    624 14 13.0993 -1.16001 45.6677 82 " " " " A 2 0 0 "THR " " CA " " " 6 0 1 C2 
    625 14 14.5132 -0.721844 46.1811 82 " " " " A 2 0 0 "THR " " C  " " " 6 0 1 C2 
    626 23 14.6569 -0.389963 47.3655 82 " " " " A 70 0 0 "THR " " O  " " " 8 0 1 C2 
    627 14 12.5969 -2.27993 46.6249 82 " " " " A 2 0 0 "THR " " CB " " " 6 0 1 C2 
    628 23 13.1634 -3.51335 46.1534 82 " " " " A 70 0 0 "THR " " OG1" " " 8 0 1 C2 
    629 14 11.1598 -2.58376 46.4756 82 " " " " A 2 0 0 "THR " " CG2" " " 6 0 1 C2 
    630 40 15.6343 -0.8445 45.4548 83 " " " " A 43 0 0 "ASP " " N  " " " 7 0 1 C2 
    631 14 16.9176 -0.363943 45.8826 83 " " " " A 2 0 0 "ASP " " CA " " " 6 0 1 C2 
    632 14 17.0121 1.21527 45.8098 83 " " " " A 2 0 0 "ASP " " C  " " " 6 0 1 C2 
    633 23 16.7771 1.79015 44.7488 83 " " " " A 70 0 0 "ASP " " O  " " " 8 0 1 C2 
    634 14 17.9012 -1.14982 44.9982 83 " " " " A 2 0 0 "ASP " " CB " " " 6 0 1 C2 
    635 14 19.3041 -0.729719 45.159 83 " " " " A 2 0 0 "ASP " " CG " " " 6 0 1 C2 
    636 23 20.0085 -1.21653 46.0932 83 " " " " A 70 0 0 "ASP " " OD1" " " 8 0 1 C2 
    637 23 19.7737 0.163122 44.4355 83 " " " " A 70 0 0 "ASP " " OD2" " " 8 0 1 C2 
    638 40 17.2902 1.92468 46.9424 84 " " " " A 43 0 0 "LYS " " N  " " " 7 0 1 C2 
    639 14 17.2085 3.41537 47.1163 84 " " " " A 2 0 0 "LYS " " CA " " " 6 0 1 C2 
    640 14 18.3191 4.1662 46.4014 84 " " " " A 2 0 0 "LYS " " C  " " " 6 0 1 C2 
    641 23 18.1218 5.26496 45.9125 84 " " " " A 70 0 0 "LYS " " O  " " " 8 0 1 C2 
    642 14 17.267 3.77423 48.6332 84 " " " " A 2 0 0 "LYS " " CB " " " 6 0 1 C2 
    643 14 16.1321 3.36771 49.5727 84 " " " " A 2 0 0 "LYS " " CG " " " 6 0 1 C2 
    644 14 16.2766 3.84697 50.9865 84 " " " " A 2 0 0 "LYS " " CD " " " 6 0 1 C2 
    645 14 15.0212 3.66652 51.7716 84 " " " " A 2 0 0 "LYS " " CE " " " 6 0 1 C2 
    646 40 15.2382 3.6023 53.1939 84 " " " " A 43 0 0 "LYS " " NZ " " " 7 0 1 C2 
    647 40 19.4424 3.51492 46.2903 85 " " " " A 43 0 0 "ALA " " N  " " " 7 0 1 C2 
    648 14 20.564 3.94714 45.4694 85 " " " " A 2 0 0 "ALA " " CA " " " 6 0 1 C2 
    649 14 20.2395 3.81532 43.9886 85 " " " " A 2 0 0 "ALA " " C  " " " 6 0 1 C2 
    650 23 20.7246 4.62003 43.2812 85 " " " " A 70 0 0 "ALA " " O  " " " 8 0 1 C2 
    651 14 21.7387 3.03765 45.8175 85 " " " " A 2 0 0 "ALA " " CB " " " 6 0 1 C2 
    652 40 19.5398 2.80122 43.5351 86 " " " " A 43 0 0 "TRP " " N  " " " 7 0 1 C2 
    653 14 19.1377 2.68245 42.1353 86 " " " " A 2 0 0 "TRP " " CA " " " 6 0 1 C2 
    654 14 18.1098 3.69123 41.7301 86 " " " " A 2 0 0 "TRP " " C  " " " 6 0 1 C2 
    655 23 18.1896 4.20884 40.591 86 " " " " A 70 0 0 "TRP " " O  " " " 8 0 1 C2 
    656 14 18.5304 1.25145 41.8153 86 " " " " A 2 0 0 "TRP " " CB " " " 6 0 1 C2 
    657 14 18.127 0.820185 40.3699 86 " " " " A 2 0 0 "TRP " " CG " " " 6 0 1 C2 
    658 14 19.0537 0.599066 39.3492 86 " " " " A 2 0 0 "TRP " " CD1" " " 6 0 1 C2 
    659 14 16.8014 0.729616 39.8069 86 " " " " A 2 0 0 "TRP " " CD2" " " 6 0 1 C2 
    660 40 18.3194 0.382074 38.1886 86 " " " " A 43 0 0 "TRP " " NE1" " " 7 0 1 C2 
    661 14 16.9703 0.429232 38.4305 86 " " " " A 2 0 0 "TRP " " CE2" " " 6 0 1 C2 
    662 14 15.4804 0.746435 40.287 86 " " " " A 2 0 0 "TRP " " CE3" " " 6 0 1 C2 
    663 14 15.7977 0.244221 37.5605 86 " " " " A 2 0 0 "TRP " " CZ2" " " 6 0 1 C2 
    664 14 14.3344 0.623322 39.4533 86 " " " " A 2 0 0 "TRP " " CZ3" " " 6 0 1 C2 
    665 14 14.4797 0.271645 38.1255 86 " " " " A 2 0 0 "TRP " " CH2" " " 6 0 1 C2 
    666 40 17.0728 3.97566 42.584 87 " " " " A 43 0 0 "GLN " " N  " " " 7 0 1 C2 
    667 14 16.1241 5.02328 42.3549 87 " " " " A 2 0 0 "GLN " " CA " " " 6 0 1 C2 
    668 14 16.811 6.39374 42.1722 87 " " " " A 2 0 0 "GLN " " C  " " " 6 0 1 C2 
    669 23 16.5685 7.05186 41.1425 87 " " " " A 70 0 0 "GLN " " O  " " " 8 0 1 C2 
    670 14 14.9545 5.02891 43.3561 87 " " " " A 2 0 0 "GLN " " CB " " " 6 0 1 C2 
    671 14 14.2747 3.6582 43.4862 87 " " " " A 2 0 0 "GLN " " CG " " " 6 0 1 C2 
    672 14 13.5156 3.4821 44.8115 87 " " " " A 2 0 0 "GLN " " CD " " " 6 0 1 C2 
    673 23 13.4621 4.47069 45.5681 87 " " " " A 70 0 0 "GLN " " OE1" " " 8 0 1 C2 
    674 40 12.8162 2.37167 44.935 87 " " " " A 43 0 0 "GLN " " NE2" " " 7 0 1 C2 
    675 40 17.7395 6.73931 43.0614 88 " " " " A 43 0 0 "LYS " " N  " " " 7 0 1 C2 
    676 14 18.7698 7.79799 42.996 88 " " " " A 2 0 0 "LYS " " CA " " " 6 0 1 C2 
    677 14 19.8619 7.54596 41.8755 88 " " " " A 2 0 0 "LYS " " C  " " " 6 0 1 C2 
    678 23 21.0394 7.95288 42.006 88 " " " " A 70 0 0 "LYS " " O  " " " 8 0 1 C2 
    679 14 19.3462 7.96058 44.386 88 " " " " A 2 0 0 "LYS " " CB " " " 6 0 1 C2 
    680 14 18.2637 8.36532 45.5318 88 " " " " A 2 0 0 "LYS " " CG " " " 6 0 1 C2 
    681 14 18.9895 8.72629 46.7964 88 " " " " A 2 0 0 "LYS " " CD " " " 6 0 1 C2 
    682 14 18.0722 8.68377 48.0297 88 " " " " A 2 0 0 "LYS " " CE " " " 6 0 1 C2 
    683 40 18.8162 9.18665 49.1849 88 " " " " A 43 0 0 "LYS " " NZ " " " 7 0 1 C2 
    684 40 19.5973 6.80572 40.7624 89 " " " " A 43 0 0 "LYS " " N  " " " 7 0 1 C2 
    685 14 20.4579 6.62354 39.5654 89 " " " " A 2 0 0 "LYS " " CA " " " 6 0 1 C2 
    686 14 19.5365 6.97174 38.4087 89 " " " " A 2 0 0 "LYS " " C  " " " 6 0 1 C2 
    687 23 19.833 7.98955 37.7639 89 " " " " A 70 0 0 "LYS " " O  " " " 8 0 1 C2 
    688 14 21.1022 5.22124 39.393 89 " " " " A 2 0 0 "LYS " " CB " " " 6 0 1 C2 
    689 14 22.6463 5.24769 38.9835 89 " " " " A 2 0 0 "LYS " " CG " " " 6 0 1 C2 
    690 14 22.8791 5.60465 37.4488 89 " " " " A 2 0 0 "LYS " " CD " " " 6 0 1 C2 
    691 14 24.3792 5.89011 37.2098 89 " " " " A 2 0 0 "LYS " " CE " " " 6 0 1 C2 
    692 40 24.8047 6.33075 35.9197 89 " " " " A 43 0 0 "LYS " " NZ " " " 7 0 1 C2 
    693 40 18.5459 6.10271 38.1019 90 " " " " A 43 0 0 "VAL " " N  " " " 7 0 1 C2 
    694 14 17.8127 6.16279 36.8192 90 " " " " A 2 0 0 "VAL " " CA " " " 6 0 1 C2 
    695 14 17.0115 7.48248 36.6581 90 " " " " A 2 0 0 "VAL " " C  " " " 6 0 1 C2 
    696 23 16.8707 7.95941 35.522 90 " " " " A 70 0 0 "VAL " " O  " " " 8 0 1 C2 
    697 14 16.932 4.9043 36.6333 90 " " " " A 2 0 0 "VAL " " CB " " " 6 0 1 C2 
    698 14 17.6891 3.67361 36.1514 90 " " " " A 2 0 0 "VAL " " CG1" " " 6 0 1 C2 
    699 14 16.0278 4.56181 37.8266 90 " " " " A 2 0 0 "VAL " " CG2" " " 6 0 1 C2 
    700 40 16.5896 8.08811 37.7996 91 " " " " A 43 0 0 "THR " " N  " " " 7 0 1 C2 
    701 14 15.9492 9.41796 37.6952 91 " " " " A 2 0 0 "THR " " CA " " " 6 0 1 C2 
    702 14 16.9655 10.5535 37.3389 91 " " " " A 2 0 0 "THR " " C  " " " 6 0 1 C2 
    703 23 16.63 11.383 36.4315 91 " " " " A 70 0 0 "THR " " O  " " " 8 0 1 C2 
    704 14 15.2946 9.64748 39.0554 91 " " " " A 2 0 0 "THR " " CB " " " 6 0 1 C2 
    705 23 16.1456 9.6013 40.2553 91 " " " " A 70 0 0 "THR " " OG1" " " 8 0 1 C2 
    706 14 14.1024 8.66042 39.1723 91 " " " " A 2 0 0 "THR " " CG2" " " 6 0 1 C2 
    707 40 18.1465 10.5807 37.8246 92 " " " " A 43 0 0 "GLU " " N  " " " 7 0 1 C2 
    708 14 19.1629 11.5036 37.4025 92 " " " " A 2 0 0 "GLU " " CA " " " 6 0 1 C2 
    709 14 19.6657 11.3289 35.9477 92 " " " " A 2 0 0 "GLU " " C  " " " 6 0 1 C2 
    710 23 20.4933 12.1036 35.4288 92 " " " " A 70 0 0 "GLU " " O  " " " 8 0 1 C2 
    711 14 20.4419 11.3834 38.3065 92 " " " " A 2 0 0 "GLU " " CB " " " 6 0 1 C2 
    712 14 20.3747 11.0928 39.8803 92 " " " " A 2 0 0 "GLU " " CG " " " 6 0 1 C2 
    713 14 19.9456 12.3191 40.6625 92 " " " " A 2 0 0 "GLU " " CD " " " 6 0 1 C2 
    714 23 18.9546 12.9542 40.2149 92 " " " " A 70 0 0 "GLU " " OE1" " " 8 0 1 C2 
    715 23 20.6401 12.7768 41.5959 92 " " " " A 70 0 0 "GLU " " OE2" " " 8 0 1 C2 
    716 40 19.2391 10.3341 35.2346 93 " " " " A 43 0 0 "GLU " " N  " " " 7 0 1 C2 
    717 14 19.4368 10.066 33.8199 93 " " " " A 2 0 0 "GLU " " CA " " " 6 0 1 C2 
    718 14 18.2358 10.5775 33.0773 93 " " " " A 2 0 0 "GLU " " C  " " " 6 0 1 C2 
    719 23 18.3165 11.2324 32.0215 93 " " " " A 70 0 0 "GLU " " O  " " " 8 0 1 C2 
    720 14 19.5513 8.55881 33.6605 93 " " " " A 2 0 0 "GLU " " CB " " " 6 0 1 C2 
    721 14 20.6015 7.8464 34.3571 93 " " " " A 2 0 0 "GLU " " CG " " " 6 0 1 C2 
    722 14 22.0553 8.14868 34.0031 93 " " " " A 2 0 0 "GLU " " CD " " " 6 0 1 C2 
    723 23 22.9629 8.04499 34.9293 93 " " " " A 70 0 0 "GLU " " OE1" " " 8 0 1 C2 
    724 23 22.4363 8.36025 32.8737 93 " " " " A 70 0 0 "GLU " " OE2" " " 8 0 1 C2 
    725 40 17.0174 10.3689 33.6121 94 " " " " A 43 0 0 "LEU " " N  " " " 7 0 1 C2 
    726 14 15.6919 10.6023 33.0417 94 " " " " A 2 0 0 "LEU " " CA " " " 6 0 1 C2 
    727 14 15.3045 12.0934 33.1466 94 " " " " A 2 0 0 "LEU " " C  " " " 6 0 1 C2 
    728 23 14.4712 12.5416 32.3617 94 " " " " A 70 0 0 "LEU " " O  " " " 8 0 1 C2 
    729 14 14.633 9.67257 33.7011 94 " " " " A 2 0 0 "LEU " " CB " " " 6 0 1 C2 
    730 14 13.1628 9.80471 33.2797 94 " " " " A 2 0 0 "LEU " " CG " " " 6 0 1 C2 
    731 14 13.05 9.46073 31.7624 94 " " " " A 2 0 0 "LEU " " CD1" " " 6 0 1 C2 
    732 14 12.3562 8.87356 34.1069 94 " " " " A 2 0 0 "LEU " " CD2" " " 6 0 1 C2 
    733 40 15.7401 12.7841 34.2484 95 " " " " A 43 0 0 "ASP " " N  " " " 7 0 1 C2 
    734 14 15.3364 14.0945 34.6413 95 " " " " A 2 0 0 "ASP " " CA " " " 6 0 1 C2 
    735 14 15.9839 15.132 33.6936 95 " " " " A 2 0 0 "ASP " " C  " " " 6 0 1 C2 
    736 23 15.3357 16.1398 33.2921 95 " " " " A 70 0 0 "ASP " " O  " " " 8 0 1 C2 
    737 14 15.8969 14.3507 36.0769 95 " " " " A 2 0 0 "ASP " " CB " " " 6 0 1 C2 
    738 14 15.6568 15.7896 36.5519 95 " " " " A 2 0 0 "ASP " " CG " " " 6 0 1 C2 
    739 23 16.5818 16.547 36.949 95 " " " " A 70 0 0 "ASP " " OD1" " " 8 0 1 C2 
    740 23 14.4528 16.1405 36.6604 95 " " " " A 70 0 0 "ASP " " OD2" " " 8 0 1 C2 
    741 40 17.2326 14.8301 33.3608 96 " " " " A 43 0 0 "GLN " " N  " " " 7 0 1 C2 
    742 14 18.0331 15.4681 32.3449 96 " " " " A 2 0 0 "GLN " " CA " " " 6 0 1 C2 
    743 14 17.4146 15.3169 30.8988 96 " " " " A 2 0 0 "GLN " " C  " " " 6 0 1 C2 
    744 23 17.8368 16.163 30.1085 96 " " " " A 70 0 0 "GLN " " O  " " " 8 0 1 C2 
    745 14 19.4055 14.7092 32.1271 96 " " " " A 2 0 0 "GLN " " CB " " " 6 0 1 C2 
    746 14 20.3501 14.748 33.3196 96 " " " " A 2 0 0 "GLN " " CG " " " 6 0 1 C2 
    747 14 21.0045 16.063 33.383 96 " " " " A 2 0 0 "GLN " " CD " " " 6 0 1 C2 
    748 23 21.9047 16.2986 32.5867 96 " " " " A 70 0 0 "GLN " " OE1" " " 8 0 1 C2 
    749 40 20.6775 16.9525 34.262 96 " " " " A 43 0 0 "GLN " " NE2" " " 7 0 1 C2 
    750 40 16.543 14.3706 30.531 97 " " " " A 43 0 0 "VAL " " N  " " " 7 0 1 C2 
    751 14 16.117 14.3262 29.1347 97 " " " " A 2 0 0 "VAL " " CA " " " 6 0 1 C2 
    752 14 14.9755 15.3596 29.0897 97 " " " " A 2 0 0 "VAL " " C  " " " 6 0 1 C2 
    753 23 14.8001 15.9462 28.1108 97 " " " " A 70 0 0 "VAL " " O  " " " 8 0 1 C2 
    754 14 15.5656 12.8422 28.8578 97 " " " " A 2 0 0 "VAL " " CB " " " 6 0 1 C2 
    755 14 14.7072 12.6844 27.6147 97 " " " " A 2 0 0 "VAL " " CG1" " " 6 0 1 C2 
    756 14 16.6497 11.8284 28.6573 97 " " " " A 2 0 0 "VAL " " CG2" " " 6 0 1 C2 
    757 40 14.1168 15.4809 30.1805 98 " " " " A 43 0 0 "VAL " " N  " " " 7 0 1 C2 
    758 14 12.9409 16.2526 30.1881 98 " " " " A 2 0 0 "VAL " " CA " " " 6 0 1 C2 
    759 14 13.3247 17.7233 30.2819 98 " " " " A 2 0 0 "VAL " " C  " " " 6 0 1 C2 
    760 23 12.8171 18.5479 29.559 98 " " " " A 70 0 0 "VAL " " O  " " " 8 0 1 C2 
    761 14 12.0025 15.81 31.3177 98 " " " " A 2 0 0 "VAL " " CB " " " 6 0 1 C2 
    762 14 10.7043 16.5878 31.4892 98 " " " " A 2 0 0 "VAL " " CG1" " " 6 0 1 C2 
    763 14 11.6839 14.2958 31.1945 98 " " " " A 2 0 0 "VAL " " CG2" " " 6 0 1 C2 
    764 40 14.4118 18.0852 30.9717 99 " " " " A 43 0 0 "LYS " " N  " " " 7 0 1 C2 
    765 14 14.8839 19.4608 31.2809 99 " " " " A 2 0 0 "LYS " " CA " " " 6 0 1 C2 
    766 14 15.1386 20.4638 30.1775 99 " " " " A 2 0 0 "LYS " " C  " " " 6 0 1 C2 
    767 23 15.223 21.7104 30.4028 99 " " " " A 70 0 0 "LYS " " O  " " " 8 0 1 C2 
    768 14 15.9846 19.5442 32.4 99 " " " " A 2 0 0 "LYS " " CB " " " 6 0 1 C2 
    769 14 15.6276 20.1501 33.7258 99 " " " " A 2 0 0 "LYS " " CG " " " 6 0 1 C2 
    770 14 16.3883 19.4417 34.8942 99 " " " " A 2 0 0 "LYS " " CD " " " 6 0 1 C2 
    771 14 15.6741 19.9135 36.1332 99 " " " " A 2 0 0 "LYS " " CE " " " 6 0 1 C2 
    772 40 16.2644 19.2051 37.2871 99 " " " " A 43 0 0 "LYS " " NZ " " " 7 0 1 C2 
    773 40 15.2349 19.8929 28.941 100 " " " " A 43 0 0 "ASP " " N  " " " 7 0 1 C2 
    774 14 15.5001 20.6213 27.7199 100 " " " " A 2 0 0 "ASP " " CA " " " 6 0 1 C2 
    775 14 14.5315 20.218 26.598 100 " " " " A 2 0 0 "ASP " " C  " " " 6 0 1 C2 
    776 23 14.7537 20.459 25.3783 100 " " " " A 70 0 0 "ASP " " O  " " " 8 0 1 C2 
    777 14 17.0615 20.6946 27.4311 100 " " " " A 2 0 0 "ASP " " CB " " " 6 0 1 C2 
    778 14 17.5459 19.5475 26.6319 100 " " " " A 2 0 0 "ASP " " CG " " " 6 0 1 C2 
    779 23 18.5671 19.6443 25.9979 100 " " " " A 70 0 0 "ASP " " OD1" " " 8 0 1 C2 
    780 23 16.8791 18.4813 26.5799 100 " " " " A 70 0 0 "ASP " " OD2" " " 8 0 1 C2 
    781 40 13.4056 19.5252 26.9945 101 " " " " A 43 0 0 "HIP " " N  " " " 7 0 1 C2 
    782 14 12.3256 19.0108 26.0732 101 " " " " A 2 0 0 "HIP " " CA " " " 6 0 1 C2 
    783 14 10.9867 19.166 26.7571 101 " " " " A 2 0 0 "HIP " " C  " " " 6 0 1 C2 
    784 23 10.158 18.3071 26.6727 101 " " " " A 70 0 0 "HIP " " O  " " " 8 0 1 C2 
    785 14 12.6994 17.7478 25.3763 101 " " " " A 2 0 0 "HIP " " CB " " " 6 0 1 C2 
    786 14 13.9187 17.7722 24.3941 101 " " " " A 2 0 0 "HIP " " CG " " " 6 0 1 C2 
    787 40 15.176 17.2318 24.9572 101 " " " " A 43 0 0 "HIP " " ND1" " " 7 0 1 C2 
    788 14 14.034 18.3213 23.1839 101 " " " " A 2 0 0 "HIP " " CD2" " " 6 0 1 C2 
    789 14 16.0263 17.6497 23.8324 101 " " " " A 2 0 0 "HIP " " CE1" " " 6 0 1 C2 
    790 40 15.4507 18.3072 22.9221 101 " " " " A 43 0 0 "HIP " " NE2" " " 7 0 1 C2 
    791 40 10.7013 20.2653 27.4347 102 " " " " A 43 0 0 "GLU " " N  " " " 7 0 1 C2 
    792 14 9.5756 20.459 28.3419 102 " " " " A 2 0 0 "GLU " " CA " " " 6 0 1 C2 
    793 14 8.29293 20.8576 27.4236 102 " " " " A 2 0 0 "GLU " " C  " " " 6 0 1 C2 
    794 23 7.19805 20.8228 27.9493 102 " " " " A 70 0 0 "GLU " " O  " " " 8 0 1 C2 
    795 14 9.84907 21.6689 29.2583 102 " " " " A 2 0 0 "GLU " " CB " " " 6 0 1 C2 
    796 14 11.1126 21.5105 30.0877 102 " " " " A 2 0 0 "GLU " " CG " " " 6 0 1 C2 
    797 14 11.2073 22.5522 31.227 102 " " " " A 2 0 0 "GLU " " CD " " " 6 0 1 C2 
    798 23 11.213 23.7666 30.9802 102 " " " " A 70 0 0 "GLU " " OE1" " " 8 0 1 C2 
    799 23 11.2411 22.0739 32.4064 102 " " " " A 70 0 0 "GLU " " OE2" " " 8 0 1 C2 
    800 40 8.4451 21.1681 26.1545 103 " " " " A 43 0 0 "ASP " " N  " " " 7 0 1 C2 
    801 14 7.48597 21.4599 25.093 103 " " " " A 2 0 0 "ASP " " CA " " " 6 0 1 C2 
    802 14 7.14914 20.1666 24.2952 103 " " " " A 2 0 0 "ASP " " C  " " " 6 0 1 C2 
    803 23 6.43291 20.199 23.3081 103 " " " " A 70 0 0 "ASP " " O  " " " 8 0 1 C2 
    804 14 8.10971 22.4925 24.0983 103 " " " " A 2 0 0 "ASP " " CB " " " 6 0 1 C2 
    805 14 8.47725 23.7819 24.6684 103 " " " " A 2 0 0 "ASP " " CG " " " 6 0 1 C2 
    806 23 9.45652 23.9487 25.4083 103 " " " " A 70 0 0 "ASP " " OD1" " " 8 0 1 C2 
    807 23 7.87094 24.7393 24.2666 103 " " " " A 70 0 0 "ASP " " OD2" " " 8 0 1 C2 
    808 40 7.86702 19.0374 24.6143 104 " " " " A 43 0 0 "GLN " " N  " " " 7 0 1 C2 
    809 14 7.62938 17.7655 23.9252 104 " " " " A 2 0 0 "GLN " " CA " " " 6 0 1 C2 
    810 14 6.98142 16.6942 24.7928 104 " " " " A 2 0 0 "GLN " " C  " " " 6 0 1 C2 
    811 23 6.02109 16.0357 24.4526 104 " " " " A 70 0 0 "GLN " " O  " " " 8 0 1 C2 
    812 14 8.86434 17.2455 23.1395 104 " " " " A 2 0 0 "GLN " " CB " " " 6 0 1 C2 
    813 14 9.18698 18.1832 21.9208 104 " " " " A 2 0 0 "GLN " " CG " " " 6 0 1 C2 
    814 14 10.1132 19.3408 22.2949 104 " " " " A 2 0 0 "GLN " " CD " " " 6 0 1 C2 
    815 23 10.8029 19.2432 23.3157 104 " " " " A 70 0 0 "GLN " " OE1" " " 8 0 1 C2 
    816 40 10.0885 20.4905 21.5479 104 " " " " A 43 0 0 "GLN " " NE2" " " 7 0 1 C2 
    817 40 7.58866 16.6688 25.9932 105 " " " " A 43 0 0 "ILE " " N  " " " 7 0 1 C2 
    818 14 7.08309 15.9229 27.1607 105 " " " " A 2 0 0 "ILE " " CA " " " 6 0 1 C2 
    819 14 6.18935 16.8319 28.0647 105 " " " " A 2 0 0 "ILE " " C  " " " 6 0 1 C2 
    820 23 6.65357 17.9045 28.4217 105 " " " " A 70 0 0 "ILE " " O  " " " 8 0 1 C2 
    821 14 8.37924 15.2652 27.8512 105 " " " " A 2 0 0 "ILE " " CB " " " 6 0 1 C2 
    822 14 9.36255 14.6773 26.7676 105 " " " " A 2 0 0 "ILE " " CG1" " " 6 0 1 C2 
    823 14 7.9416 14.2012 28.8028 105 " " " " A 2 0 0 "ILE " " CG2" " " 6 0 1 C2 
    824 14 10.4534 13.6665 27.2403 105 " " " " A 2 0 0 "ILE " " CD1" " " 6 0 1 C2 
    825 40 5.00048 16.3808 28.4636 106 " " " " A 43 0 0 "VAL " " N  " " " 7 0 1 C2 
    826 14 4.22422 16.97 29.6181 106 " " " " A 2 0 0 "VAL " " CA " " " 6 0 1 C2 
    827 14 4.90005 16.74 30.9726 106 " " " " A 2 0 0 "VAL " " C  " " " 6 0 1 C2 
    828 23 4.74842 17.5289 31.8653 106 " " " " A 70 0 0 "VAL " " O  " " " 8 0 1 C2 
    829 14 2.8148 16.302 29.6155 106 " " " " A 2 0 0 "VAL " " CB " " " 6 0 1 C2 
    830 14 1.91701 16.7285 30.7481 106 " " " " A 2 0 0 "VAL " " CG1" " " 6 0 1 C2 
    831 14 2.02422 16.7911 28.3656 106 " " " " A 2 0 0 "VAL " " CG2" " " 6 0 1 C2 
    832 40 5.63417 15.6529 31.0444 107 " " " " A 43 0 0 "GLY " " N  " " " 7 0 1 C2 
    833 14 6.14243 15.1209 32.3094 107 " " " " A 2 0 0 "GLY " " CA " " " 6 0 1 C2 
    834 14 6.18809 13.5904 32.2463 107 " " " " A 2 0 0 "GLY " " C  " " " 6 0 1 C2 
    835 23 6.08357 13.0241 31.1368 107 " " " " A 70 0 0 "GLY " " O  " " " 8 0 1 C2 
    836 40 6.43532 12.9693 33.3679 108 " " " " A 43 0 0 "TRP " " N  " " " 7 0 1 C2 
    837 14 6.58229 11.5255 33.618 108 " " " " A 2 0 0 "TRP " " CA " " " 6 0 1 C2 
    838 14 6.02652 10.9773 34.8925 108 " " " " A 2 0 0 "TRP " " C  " " " 6 0 1 C2 
    839 23 6.06941 11.6555 35.9356 108 " " " " A 70 0 0 "TRP " " O  " " " 8 0 1 C2 
    840 14 7.98841 11.1094 33.2132 108 " " " " A 2 0 0 "TRP " " CB " " " 6 0 1 C2 
    841 14 9.01773 11.2344 34.2845 108 " " " " A 2 0 0 "TRP " " CG " " " 6 0 1 C2 
    842 14 9.97552 12.2556 34.3766 108 " " " " A 2 0 0 "TRP " " CD1" " " 6 0 1 C2 
    843 14 9.27737 10.4424 35.4717 108 " " " " A 2 0 0 "TRP " " CD2" " " 6 0 1 C2 
    844 40 10.7688 12.1361 35.487 108 " " " " A 43 0 0 "TRP " " NE1" " " 7 0 1 C2 
    845 14 10.423 11.0212 36.198 108 " " " " A 2 0 0 "TRP " " CE2" " " 6 0 1 C2 
    846 14 8.75581 9.25526 36.059 108 " " " " A 2 0 0 "TRP " " CE3" " " 6 0 1 C2 
    847 14 10.9122 10.5092 37.3694 108 " " " " A 2 0 0 "TRP " " CZ2" " " 6 0 1 C2 
    848 14 9.36047 8.64717 37.2465 108 " " " " A 2 0 0 "TRP " " CZ3" " " 6 0 1 C2 
    849 14 10.4059 9.24755 37.8908 108 " " " " A 2 0 0 "TRP " " CH2" " " 6 0 1 C2 
    850 40 5.29058 9.88231 34.8424 109 " " " " A 43 0 0 "VAL " " N  " " " 7 0 1 C2 
    851 14 4.55184 9.40046 35.9116 109 " " " " A 2 0 0 "VAL " " CA " " " 6 0 1 C2 
    852 14 4.61674 7.90745 36.0034 109 " " " " A 2 0 0 "VAL " " C  " " " 6 0 1 C2 
    853 23 4.67633 7.24644 35.0154 109 " " " " A 70 0 0 "VAL " " O  " " " 8 0 1 C2 
    854 14 3.09156 9.92437 35.895 109 " " " " A 2 0 0 "VAL " " CB " " " 6 0 1 C2 
    855 14 3.04085 11.4113 36.3277 109 " " " " A 2 0 0 "VAL " " CG1" " " 6 0 1 C2 
    856 14 2.42524 9.80158 34.4826 109 " " " " A 2 0 0 "VAL " " CG2" " " 6 0 1 C2 
    857 40 4.60969 7.35025 37.2245 110 " " " " A 43 0 0 "GLY " " N  " " " 7 0 1 C2 
    858 14 4.65101 5.89699 37.4623 110 " " " " A 2 0 0 "GLY " " CA " " " 6 0 1 C2 
    859 14 4.97017 5.65444 38.9586 110 " " " " A 2 0 0 "GLY " " C  " " " 6 0 1 C2 
    860 23 5.11554 6.60812 39.7197 110 " " " " A 70 0 0 "GLY " " O  " " " 8 0 1 C2 
    861 40 5.2427 4.32847 39.3648 111 " " " " A 43 0 0 "TRP " " N  " " " 7 0 1 C2 
    862 14 5.79557 3.84305 40.6597 111 " " " " A 2 0 0 "TRP " " CA " " " 6 0 1 C2 
    863 14 7.16246 4.4425 40.9944 111 " " " " A 2 0 0 "TRP " " C  " " " 6 0 1 C2 
    864 23 7.46807 4.72076 42.166 111 " " " " A 70 0 0 "TRP " " O  " " " 8 0 1 C2 
    865 14 5.88049 2.30718 40.6028 111 " " " " A 2 0 0 "TRP " " CB " " " 6 0 1 C2 
    866 14 6.30423 1.66111 41.9094 111 " " " " A 2 0 0 "TRP " " CG " " " 6 0 1 C2 
    867 14 5.43601 1.21733 42.7897 111 " " " " A 2 0 0 "TRP " " CD1" " " 6 0 1 C2 
    868 14 7.65422 1.42917 42.4515 111 " " " " A 2 0 0 "TRP " " CD2" " " 6 0 1 C2 
    869 40 6.1124 0.723948 43.9055 111 " " " " A 43 0 0 "TRP " " NE1" " " 7 0 1 C2 
    870 14 7.50827 0.737288 43.7185 111 " " " " A 2 0 0 "TRP " " CE2" " " 6 0 1 C2 
    871 14 9.00777 1.6379 42.0335 111 " " " " A 2 0 0 "TRP " " CE3" " " 6 0 1 C2 
    872 14 8.50917 0.185089 44.4324 111 " " " " A 2 0 0 "TRP " " CZ2" " " 6 0 1 C2 
    873 14 10.0656 1.02625 42.7388 111 " " " " A 2 0 0 "TRP " " CZ3" " " 6 0 1 C2 
    874 14 9.84776 0.370241 43.9627 111 " " " " A 2 0 0 "TRP " " CH2" " " 6 0 1 C2 
    875 40 8.03309 4.6383 39.9801 112 " " " " A 43 0 0 "LEU " " N  " " " 7 0 1 C2 
    876 14 9.36629 5.23785 40.027 112 " " " " A 2 0 0 "LEU " " CA " " " 6 0 1 C2 
    877 14 9.49694 6.70437 40.6602 112 " " " " A 2 0 0 "LEU " " C  " " " 6 0 1 C2 
    878 23 10.5517 7.24761 40.872 112 " " " " A 70 0 0 "LEU " " O  " " " 8 0 1 C2 
    879 14 10.217 4.96411 38.6833 112 " " " " A 2 0 0 "LEU " " CB " " " 6 0 1 C2 
    880 14 11.7083 5.42373 38.5554 112 " " " " A 2 0 0 "LEU " " CG " " " 6 0 1 C2 
    881 14 12.5282 4.61647 39.5517 112 " " " " A 2 0 0 "LEU " " CD1" " " 6 0 1 C2 
    882 14 12.2287 5.29761 37.152 112 " " " " A 2 0 0 "LEU " " CD2" " " 6 0 1 C2 
    883 40 8.30311 7.37519 40.8432 113 " " " " A 43 0 0 "LYS " " N  " " " 7 0 1 C2 
    884 14 8.20555 8.78088 41.2521 113 " " " " A 2 0 0 "LYS " " CA " " " 6 0 1 C2 
    885 14 7.80799 8.83063 42.7125 113 " " " " A 2 0 0 "LYS " " C  " " " 6 0 1 C2 
    886 23 8.39271 9.62732 43.4595 113 " " " " A 70 0 0 "LYS " " O  " " " 8 0 1 C2 
    887 14 7.07055 9.38556 40.3641 113 " " " " A 2 0 0 "LYS " " CB " " " 6 0 1 C2 
    888 14 7.03704 10.9127 40.3022 113 " " " " A 2 0 0 "LYS " " CG " " " 6 0 1 C2 
    889 14 6.48257 11.61 39.0617 113 " " " " A 2 0 0 "LYS " " CD " " " 6 0 1 C2 
    890 14 6.37783 13.149 39.1644 113 " " " " A 2 0 0 "LYS " " CE " " " 6 0 1 C2 
    891 40 6.36954 13.6848 37.8308 113 " " " " A 43 0 0 "LYS " " NZ " " " 7 0 1 C2 
    892 40 6.88405 8.01831 43.1515 114 " " " " A 43 0 0 "ALA " " N  " " " 7 0 1 C2 
    893 14 6.61621 7.62432 44.5902 114 " " " " A 2 0 0 "ALA " " CA " " " 6 0 1 C2 
    894 14 6.05104 6.2224 44.6547 114 " " " " A 2 0 0 "ALA " " C  " " " 6 0 1 C2 
    895 23 5.12692 5.9847 43.9115 114 " " " " A 70 0 0 "ALA " " O  " " " 8 0 1 C2 
    896 14 5.68469 8.64433 45.4337 114 " " " " A 2 0 0 "ALA " " CB " " " 6 0 1 C2 
    897 40 6.59824 5.24745 45.4226 115 " " " " A 43 0 0 "PRO " " N  " " " 7 0 1 C2 
    898 14 6.11711 3.82992 45.4443 115 " " " " A 2 0 0 "PRO " " CA " " " 6 0 1 C2 
    899 14 4.80737 3.82271 46.1377 115 " " " " A 2 0 0 "PRO " " C  " " " 6 0 1 C2 
    900 23 4.36858 4.66674 46.8974 115 " " " " A 70 0 0 "PRO " " O  " " " 8 0 1 C2 
    901 14 7.23162 3.16868 46.3391 115 " " " " A 2 0 0 "PRO " " CB " " " 6 0 1 C2 
    902 14 7.95498 4.29374 47.1598 115 " " " " A 2 0 0 "PRO " " CG " " " 6 0 1 C2 
    903 14 7.69788 5.52973 46.3456 115 " " " " A 2 0 0 "PRO " " CD " " " 6 0 1 C2 
    904 40 4.12206 2.71839 45.9025 116 " " " " A 43 0 0 "ASP " " N  " " " 7 0 1 C2 
    905 14 2.86837 2.06209 46.5278 116 " " " " A 2 0 0 "ASP " " CA " " " 6 0 1 C2 
    906 14 2.70302 1.94673 48.0509 116 " " " " A 2 0 0 "ASP " " C  " " " 6 0 1 C2 
    907 23 1.64326 1.43275 48.421 116 " " " " A 70 0 0 "ASP " " O  " " " 8 0 1 C2 
    908 14 2.62026 0.707565 45.8278 116 " " " " A 2 0 0 "ASP " " CB " " " 6 0 1 C2 
    909 14 3.6617 -0.348362 46.3192 116 " " " " A 2 0 0 "ASP " " CG " " " 6 0 1 C2 
    910 23 4.85197 -0.251444 46.0466 116 " " " " A 70 0 0 "ASP " " OD1" " " 8 0 1 C2 
    911 23 3.22332 -1.39531 46.8183 116 " " " " A 70 0 0 "ASP " " OD2" " " 8 0 1 C2 
    912 40 3.56372 2.563 48.8469 117 " " " " A 43 0 0 "THR " " N  " " " 7 0 1 C2 
    913 14 3.39202 2.88687 50.2698 117 " " " " A 2 0 0 "THR " " CA " " " 6 0 1 C2 
    914 14 2.5498 4.14692 50.3976 117 " " " " A 2 0 0 "THR " " C  " " " 6 0 1 C2 
    915 23 1.69196 4.19574 51.2298 117 " " " " A 70 0 0 "THR " " O  " " " 8 0 1 C2 
    916 14 4.79425 3.05596 50.9225 117 " " " " A 2 0 0 "THR " " CB " " " 6 0 1 C2 
    917 23 5.64195 3.98125 50.1392 117 " " " " A 70 0 0 "THR " " OG1" " " 8 0 1 C2 
    918 14 5.59473 1.73457 51.0015 117 " " " " A 2 0 0 "THR " " CG2" " " 6 0 1 C2 
    919 40 2.75325 5.12172 49.4995 118 " " " " A 43 0 0 "THR " " N  " " " 7 0 1 C2 
    920 14 2.07157 6.40497 49.4409 118 " " " " A 2 0 0 "THR " " CA " " " 6 0 1 C2 
    921 14 0.533802 6.21701 49.2069 118 " " " " A 2 0 0 "THR " " C  " " " 6 0 1 C2 
    922 23 -0.218784 6.63178 50.0126 118 " " " " A 70 0 0 "THR " " O  " " " 8 0 1 C2 
    923 14 2.78711 7.38072 48.4523 118 " " " " A 2 0 0 "THR " " CB " " " 6 0 1 C2 
    924 23 2.71582 6.78564 47.1472 118 " " " " A 70 0 0 "THR " " OG1" " " 8 0 1 C2 
    925 14 4.29385 7.67424 48.8165 118 " " " " A 2 0 0 "THR " " CG2" " " 6 0 1 C2 
    926 40 0.102661 5.55019 48.1255 119 " " " " A 43 0 0 "ASP " " N  " " " 7 0 1 C2 
    927 14 -1.25439 5.17412 47.6175 119 " " " " A 2 0 0 "ASP " " CA " " " 6 0 1 C2 
    928 14 -1.20146 3.91209 46.7743 119 " " " " A 2 0 0 "ASP " " C  " " " 6 0 1 C2 
    929 23 -0.224156 3.70016 46.0562 119 " " " " A 70 0 0 "ASP " " O  " " " 8 0 1 C2 
    930 14 -2.01347 6.38545 47.0528 119 " " " " A 2 0 0 "ASP " " CB " " " 6 0 1 C2 
    931 14 -2.20163 6.46838 45.4551 119 " " " " A 2 0 0 "ASP " " CG " " " 6 0 1 C2 
    932 23 -1.52847 7.28734 44.7818 119 " " " " A 70 0 0 "ASP " " OD1" " " 8 0 1 C2 
    933 23 -3.09029 5.59535 45.0534 119 " " " " A 70 0 0 "ASP " " OD2" " " 8 0 1 C2 
    934 40 -2.17812 2.96904 46.8524 120 " " " " A 43 0 0 "PRO " " N  " " " 7 0 1 C2 
    935 14 -2.02356 1.62019 46.3688 120 " " " " A 2 0 0 "PRO " " CA " " " 6 0 1 C2 
    936 14 -2.08282 1.41711 44.7927 120 " " " " A 2 0 0 "PRO " " C  " " " 6 0 1 C2 
    937 23 -1.65007 0.416132 44.3019 120 " " " " A 70 0 0 "PRO " " O  " " " 8 0 1 C2 
    938 14 -3.19446 0.79419 46.9361 120 " " " " A 2 0 0 "PRO " " CB " " " 6 0 1 C2 
    939 14 -4.28341 1.8106 47.2131 120 " " " " A 2 0 0 "PRO " " CG " " " 6 0 1 C2 
    940 14 -3.44651 3.13217 47.5672 120 " " " " A 2 0 0 "PRO " " CD " " " 6 0 1 C2 
    941 40 -2.6216 2.45518 44.0979 121 " " " " A 43 0 0 "THR " " N  " " " 7 0 1 C2 
    942 14 -2.90109 2.52848 42.6781 121 " " " " A 2 0 0 "THR " " CA " " " 6 0 1 C2 
    943 14 -1.7308 2.25883 41.6924 121 " " " " A 2 0 0 "THR " " C  " " " 6 0 1 C2 
    944 23 -1.96631 2.08322 40.5324 121 " " " " A 70 0 0 "THR " " O  " " " 8 0 1 C2 
    945 14 -3.84462 3.75889 42.3025 121 " " " " A 2 0 0 "THR " " CB " " " 6 0 1 C2 
    946 23 -3.1055 5.01427 42.345 121 " " " " A 70 0 0 "THR " " OG1" " " 8 0 1 C2 
    947 14 -5.1797 3.88017 43.1712 121 " " " " A 2 0 0 "THR " " CG2" " " 6 0 1 C2 
    948 40 -0.499004 2.21792 42.1639 122 " " " " A 43 0 0 "VAL " " N  " " " 7 0 1 C2 
    949 14 0.736706 2.02535 41.3895 122 " " " " A 2 0 0 "VAL " " CA " " " 6 0 1 C2 
    950 14 1.38718 0.662893 41.8346 122 " " " " A 2 0 0 "VAL " " C  " " " 6 0 1 C2 
    951 23 2.38049 0.262125 41.2146 122 " " " " A 70 0 0 "VAL " " O  " " " 8 0 1 C2 
    952 14 1.71004 3.242 41.5231 122 " " " " A 2 0 0 "VAL " " CB " " " 6 0 1 C2 
    953 14 1.05724 4.61666 41.1718 122 " " " " A 2 0 0 "VAL " " CG1" " " 6 0 1 C2 
    954 14 2.23573 3.42114 42.9442 122 " " " " A 2 0 0 "VAL " " CG2" " " 6 0 1 C2 
    955 40 0.72604 -0.111114 42.6819 123 " " " " A 43 0 0 "SER " " N  " " " 7 0 1 C2 
    956 14 1.17512 -1.39719 43.1967 123 " " " " A 2 0 0 "SER " " CA " " " 6 0 1 C2 
    957 14 1.4524 -2.44807 42.1066 123 " " " " A 2 0 0 "SER " " C  " " " 6 0 1 C2 
    958 23 2.4395 -3.15933 42.1706 123 " " " " A 70 0 0 "SER " " O  " " " 8 0 1 C2 
    959 14 0.250343 -2.04504 44.1457 123 " " " " A 2 0 0 "SER " " CB " " " 6 0 1 C2 
    960 23 -1.01111 -2.30893 43.559 123 " " " " A 70 0 0 "SER " " OG " " " 8 0 1 C2 
    961 40 0.654102 -2.33999 40.9904 124 " " " " A 43 0 0 "ALA " " N  " " " 7 0 1 C2 
    962 14 0.71257 -3.26171 39.8336 124 " " " " A 2 0 0 "ALA " " CA " " " 6 0 1 C2 
    963 14 1.83149 -2.95585 38.7755 124 " " " " A 2 0 0 "ALA " " C  " " " 6 0 1 C2 
    964 23 2.13726 -3.79316 37.8804 124 " " " " A 70 0 0 "ALA " " O  " " " 8 0 1 C2 
    965 14 -0.593243 -3.21868 39.0074 124 " " " " A 2 0 0 "ALA " " CB " " " 6 0 1 C2 
    966 40 2.45751 -1.80723 38.8877 125 " " " " A 43 0 0 "MET " " N  " " " 7 0 1 C2 
    967 14 3.54491 -1.24681 37.9927 125 " " " " A 2 0 0 "MET " " CA " " " 6 0 1 C2 
    968 14 4.90519 -1.79624 38.4297 125 " " " " A 2 0 0 "MET " " C  " " " 6 0 1 C2 
    969 23 5.92973 -1.20699 38.1487 125 " " " " A 70 0 0 "MET " " O  " " " 8 0 1 C2 
    970 14 3.54383 0.282175 38.1543 125 " " " " A 2 0 0 "MET " " CB " " " 6 0 1 C2 
    971 14 2.23132 1.02556 37.7599 125 " " " " A 2 0 0 "MET " " CG " " " 6 0 1 C2 
    972 52 2.22629 2.90334 37.8413 125 " " " " A 13 0 0 "MET " " SD " " " 16 0 1 C2 
    973 14 1.10913 3.53775 36.4628 125 " " " " A 2 0 0 "MET " " CE " " " 6 0 1 C2 
    974 40 4.96975 -3.02271 38.9334 126 " " " " A 43 0 0 "LYS " " N  " " " 7 0 1 C2 
    975 14 6.15493 -3.73578 39.3909 126 " " " " A 2 0 0 "LYS " " CA " " " 6 0 1 C2 
    976 14 5.9191 -5.23836 39.308 126 " " " " A 2 0 0 "LYS " " C  " " " 6 0 1 C2 
    977 23 4.73075 -5.62793 39.4325 126 " " " " A 70 0 0 "LYS " " O  " " " 8 0 1 C2 
    978 14 6.66245 -3.14042 40.7704 126 " " " " A 2 0 0 "LYS " " CB " " " 6 0 1 C2 
    979 14 5.70107 -3.39677 41.919 126 " " " " A 2 0 0 "LYS " " CG " " " 6 0 1 C2 
    980 14 5.96215 -2.80078 43.2373 126 " " " " A 2 0 0 "LYS " " CD " " " 6 0 1 C2 
    981 14 4.90617 -3.25707 44.3615 126 " " " " A 2 0 0 "LYS " " CE " " " 6 0 1 C2 
    982 40 5.22024 -2.90489 45.7244 126 " " " " A 43 0 0 "LYS " " NZ " " " 7 0 1 C2 
    983 40 6.93872 -6.03053 39.0999 127 " " " " A 43 0 0 "THR " " N  " " " 7 0 1 C2 
    984 14 6.79819 -7.48199 38.8974 127 " " " " A 2 0 0 "THR " " CA " " " 6 0 1 C2 
    985 14 6.65574 -8.10126 40.3183 127 " " " " A 2 0 0 "THR " " C  " " " 6 0 1 C2 
    986 23 6.87842 -7.41338 41.3315 127 " " " " A 70 0 0 "THR " " O  " " " 8 0 1 C2 
    987 14 7.99664 -7.95012 38.0212 127 " " " " A 2 0 0 "THR " " CB " " " 6 0 1 C2 
    988 23 9.31662 -7.8919 38.5423 127 " " " " A 70 0 0 "THR " " OG1" " " 8 0 1 C2 
    989 14 8.09756 -7.181 36.7153 127 " " " " A 2 0 0 "THR " " CG2" " " 6 0 1 C2 
    990 40 6.12466 -9.3304 40.464 128 " " " " A 43 0 0 "GLN " " N  " " " 7 0 1 C2 
    991 14 6.07159 -10.0901 41.7335 128 " " " " A 2 0 0 "GLN " " CA " " " 6 0 1 C2 
    992 14 7.45343 -10.3727 42.3784 128 " " " " A 2 0 0 "GLN " " C  " " " 6 0 1 C2 
    993 23 7.63604 -10.2939 43.576 128 " " " " A 70 0 0 "GLN " " O  " " " 8 0 1 C2 
    994 14 5.37093 -11.3626 41.5136 128 " " " " A 2 0 0 "GLN " " CB " " " 6 0 1 C2 
    995 14 4.73164 -12.1131 42.6811 128 " " " " A 2 0 0 "GLN " " CG " " " 6 0 1 C2 
    996 14 3.91782 -13.4142 42.3189 128 " " " " A 2 0 0 "GLN " " CD " " " 6 0 1 C2 
    997 23 3.61477 -14.2033 43.199 128 " " " " A 70 0 0 "GLN " " OE1" " " 8 0 1 C2 
    998 40 3.58871 -13.6226 41.063 128 " " " " A 43 0 0 "GLN " " NE2" " " 7 0 1 C2 
    999 40 8.41782 -10.5954 41.5142 129 " " " " A 43 0 0 "ASP " " N  " " " 7 0 1 C2 
    1000 14 9.81969 -10.8182 41.7615 129 " " " " A 2 0 0 "ASP " " CA " " " 6 0 1 C2 
    1001 14 10.5668 -9.53612 41.8489 129 " " " " A 2 0 0 "ASP " " C  " " " 6 0 1 C2 
    1002 23 11.6814 -9.59388 42.3519 129 " " " " A 70 0 0 "ASP " " O  " " " 8 0 1 C2 
    1003 14 10.5378 -11.73 40.7615 129 " " " " A 2 0 0 "ASP " " CB " " " 6 0 1 C2 
    1004 14 10.7657 -11.2939 39.322 129 " " " " A 2 0 0 "ASP " " CG " " " 6 0 1 C2 
    1005 23 10.1221 -10.301 38.9216 129 " " " " A 70 0 0 "ASP " " OD1" " " 8 0 1 C2 
    1006 23 11.6052 -11.8494 38.6127 129 " " " " A 70 0 0 "ASP " " OD2" " " 8 0 1 C2 
    1007 40 10.0142 -8.34153 41.5354 130 " " " " A 43 0 0 "LEU " " N  " " " 7 0 1 C2 
    1008 14 10.5644 -7.01293 41.6672 130 " " " " A 2 0 0 "LEU " " CA " " " 6 0 1 C2 
    1009 14 11.7554 -6.76575 40.6839 130 " " " " A 2 0 0 "LEU " " C  " " " 6 0 1 C2 
    1010 23 12.602 -5.97054 40.8787 130 " " " " A 70 0 0 "LEU " " O  " " " 8 0 1 C2 
    1011 14 10.8717 -6.78755 43.1765 130 " " " " A 2 0 0 "LEU " " CB " " " 6 0 1 C2 
    1012 14 9.54382 -6.77493 44.0489 130 " " " " A 2 0 0 "LEU " " CG " " " 6 0 1 C2 
    1013 14 9.91919 -7.04312 45.4986 130 " " " " A 2 0 0 "LEU " " CD1" " " 6 0 1 C2 
    1014 14 8.66299 -5.57627 43.9151 130 " " " " A 2 0 0 "LEU " " CD2" " " 6 0 1 C2 
    1015 40 11.8117 -7.39122 39.5225 131 " " " " A 43 0 0 "ARG " " N  " " " 7 0 1 C2 
    1016 14 12.9303 -7.18774 38.5795 131 " " " " A 2 0 0 "ARG " " CA " " " 6 0 1 C2 
    1017 14 12.5046 -6.45011 37.2982 131 " " " " A 2 0 0 "ARG " " C  " " " 6 0 1 C2 
    1018 23 13.3183 -6.22007 36.4175 131 " " " " A 70 0 0 "ARG " " O  " " " 8 0 1 C2 
    1019 14 13.408 -8.60578 38.247 131 " " " " A 2 0 0 "ARG " " CB " " " 6 0 1 C2 
    1020 14 13.915 -9.34747 39.5098 131 " " " " A 2 0 0 "ARG " " CG " " " 6 0 1 C2 
    1021 14 15.0186 -10.3815 39.0826 131 " " " " A 2 0 0 "ARG " " CD " " " 6 0 1 C2 
    1022 40 14.4371 -11.3151 38.2357 131 " " " " A 43 0 0 "ARG " " NE " " " 7 0 1 C2 
    1023 14 15.1057 -12.1365 37.4328 131 " " " " A 2 0 0 "ARG " " CZ " " " 6 0 1 C2 
    1024 40 14.3868 -12.9801 36.7418 131 " " " " A 43 0 0 "ARG " " NH1" " " 7 0 1 C2 
    1025 40 16.4146 -12.0916 37.3688 131 " " " " A 43 0 0 "ARG " " NH2" " " 7 0 1 C2 
    1026 40 11.2737 -5.96653 37.2582 132 " " " " A 43 0 0 "HIE " " N  " " " 7 0 1 C2 
    1027 14 10.8613 -4.87267 36.3768 132 " " " " A 2 0 0 "HIE " " CA " " " 6 0 1 C2 
    1028 14 9.94852 -3.89109 37.0897 132 " " " " A 2 0 0 "HIE " " C  " " " 6 0 1 C2 
    1029 23 9.19066 -4.27304 38.0151 132 " " " " A 70 0 0 "HIE " " O  " " " 8 0 1 C2 
    1030 14 10.3787 -5.21899 34.9202 132 " " " " A 2 0 0 "HIE " " CB " " " 6 0 1 C2 
    1031 14 11.2182 -6.08459 33.9469 132 " " " " A 2 0 0 "HIE " " CG " " " 6 0 1 C2 
    1032 40 11.7289 -5.49838 32.7219 132 " " " " A 43 0 0 "HIE " " ND1" " " 7 0 1 C2 
    1033 14 11.4325 -7.44946 33.9451 132 " " " " A 2 0 0 "HIE " " CD2" " " 6 0 1 C2 
    1034 14 12.3819 -6.54159 32.1343 132 " " " " A 2 0 0 "HIE " " CE1" " " 6 0 1 C2 
    1035 40 12.3003 -7.70261 32.8648 132 " " " " A 43 0 0 "HIE " " NE2" " " 7 0 1 C2 
    1036 40 9.89975 -2.66369 36.6266 133 " " " " A 43 0 0 "THR " " N  " " " 7 0 1 C2 
    1037 14 8.95266 -1.62637 36.9258 133 " " " " A 2 0 0 "THR " " CA " " " 6 0 1 C2 
    1038 14 8.63726 -0.818512 35.5172 133 " " " " A 2 0 0 "THR " " C  " " " 6 0 1 C2 
    1039 23 9.42346 -0.884338 34.5887 133 " " " " A 70 0 0 "THR " " O  " " " 8 0 1 C2 
    1040 14 9.43159 -0.810421 38.1749 133 " " " " A 2 0 0 "THR " " CB " " " 6 0 1 C2 
    1041 23 8.41501 0.119415 38.4043 133 " " " " A 70 0 0 "THR " " OG1" " " 8 0 1 C2 
    1042 14 10.7056 -0.0458087 38.0288 133 " " " " A 2 0 0 "THR " " CG2" " " 6 0 1 C2 
    1043 40 7.49708 -0.138735 35.4258 134 " " " " A 43 0 0 "PHE " " N  " " " 7 0 1 C2 
    1044 14 7.08587 0.598745 34.2372 134 " " " " A 2 0 0 "PHE " " CA " " " 6 0 1 C2 
    1045 14 6.74292 2.05927 34.7348 134 " " " " A 2 0 0 "PHE " " C  " " " 6 0 1 C2 
    1046 23 6.15326 2.24745 35.8546 134 " " " " A 70 0 0 "PHE " " O  " " " 8 0 1 C2 
    1047 14 6.11575 -0.0772876 33.2748 134 " " " " A 2 0 0 "PHE " " CB " " " 6 0 1 C2 
    1048 14 4.63245 -0.0286178 33.5958 134 " " " " A 2 0 0 "PHE " " CG " " " 6 0 1 C2 
    1049 14 3.94332 -1.0554 34.3647 134 " " " " A 2 0 0 "PHE " " CD1" " " 6 0 1 C2 
    1050 14 3.84796 1.08402 33.205 134 " " " " A 2 0 0 "PHE " " CD2" " " 6 0 1 C2 
    1051 14 2.55424 -1.03102 34.5029 134 " " " " A 2 0 0 "PHE " " CE1" " " 6 0 1 C2 
    1052 14 2.4472 1.11768 33.3717 134 " " " " A 2 0 0 "PHE " " CE2" " " 6 0 1 C2 
    1053 14 1.8325 0.0922585 34.0623 134 " " " " A 2 0 0 "PHE " " CZ " " " 6 0 1 C2 
    1054 40 7.02688 3.084 33.9064 135 " " " " A 43 0 0 "ILE " " N  " " " 7 0 1 C2 
    1055 14 6.54944 4.47438 33.9492 135 " " " " A 2 0 0 "ILE " " CA " " " 6 0 1 C2 
    1056 14 5.74499 4.76511 32.7046 135 " " " " A 2 0 0 "ILE " " C  " " " 6 0 1 C2 
    1057 23 6.03323 4.27378 31.6059 135 " " " " A 70 0 0 "ILE " " O  " " " 8 0 1 C2 
    1058 14 7.6913 5.49156 34.0374 135 " " " " A 2 0 0 "ILE " " CB " " " 6 0 1 C2 
    1059 14 8.73359 5.33322 32.8759 135 " " " " A 2 0 0 "ILE " " CG1" " " 6 0 1 C2 
    1060 14 8.41037 5.31768 35.373 135 " " " " A 2 0 0 "ILE " " CG2" " " 6 0 1 C2 
    1061 14 9.83421 6.23978 33.0669 135 " " " " A 2 0 0 "ILE " " CD1" " " 6 0 1 C2 
    1062 40 4.80109 5.66748 32.7176 136 " " " " A 43 0 0 "SER " " N  " " " 7 0 1 C2 
    1063 14 4.31573 6.3325 31.5548 136 " " " " A 2 0 0 "SER " " CA " " " 6 0 1 C2 
    1064 14 4.88692 7.76447 31.3673 136 " " " " A 2 0 0 "SER " " C  " " " 6 0 1 C2 
    1065 23 5.22059 8.43649 32.3362 136 " " " " A 70 0 0 "SER " " O  " " " 8 0 1 C2 
    1066 14 2.80621 6.4663 31.869 136 " " " " A 2 0 0 "SER " " CB " " " 6 0 1 C2 
    1067 23 1.9812 7.28668 30.9544 136 " " " " A 70 0 0 "SER " " OG " " " 8 0 1 C2 
    1068 40 4.99706 8.20036 30.0861 137 " " " " A 43 0 0 "ILE " " N  " " " 7 0 1 C2 
    1069 14 5.49472 9.54556 29.7283 137 " " " " A 2 0 0 "ILE " " CA " " " 6 0 1 C2 
    1070 14 4.52311 10.1457 28.7295 137 " " " " A 2 0 0 "ILE " " C  " " " 6 0 1 C2 
    1071 23 4.69785 10.0129 27.5012 137 " " " " A 70 0 0 "ILE " " O  " " " 8 0 1 C2 
    1072 14 7.05704 9.44816 29.2854 137 " " " " A 2 0 0 "ILE " " CB " " " 6 0 1 C2 
    1073 14 7.87089 8.48383 30.1387 137 " " " " A 2 0 0 "ILE " " CG1" " " 6 0 1 C2 
    1074 14 7.64423 10.8351 29.2943 137 " " " " A 2 0 0 "ILE " " CG2" " " 6 0 1 C2 
    1075 14 9.24253 8.32379 29.5377 137 " " " " A 2 0 0 "ILE " " CD1" " " 6 0 1 C2 
    1076 40 3.56083 10.9508 29.227 138 " " " " A 43 0 0 "PRO " " N  " " " 7 0 1 C2 
    1077 14 2.65491 11.7746 28.3797 138 " " " " A 2 0 0 "PRO " " CA " " " 6 0 1 C2 
    1078 14 3.39551 12.909 27.5428 138 " " " " A 2 0 0 "PRO " " C  " " " 6 0 1 C2 
    1079 23 4.12923 13.7191 28.0832 138 " " " " A 70 0 0 "PRO " " O  " " " 8 0 1 C2 
    1080 14 1.53207 12.321 29.3071 138 " " " " A 2 0 0 "PRO " " CB " " " 6 0 1 C2 
    1081 14 2.16354 12.1914 30.7075 138 " " " " A 2 0 0 "PRO " " CG " " " 6 0 1 C2 
    1082 14 3.21034 11.1013 30.6549 138 " " " " A 2 0 0 "PRO " " CD " " " 6 0 1 C2 
    1083 40 2.98812 13.0217 26.2949 139 " " " " A 43 0 0 "LEU " " N  " " " 7 0 1 C2 
    1084 14 3.66125 13.9217 25.4333 139 " " " " A 2 0 0 "LEU " " CA " " " 6 0 1 C2 
    1085 14 2.67336 14.9953 25.0585 139 " " " " A 2 0 0 "LEU " " C  " " " 6 0 1 C2 
    1086 23 1.48883 14.811 25.2774 139 " " " " A 70 0 0 "LEU " " O  " " " 8 0 1 C2 
    1087 14 3.9903 13.1683 24.0893 139 " " " " A 2 0 0 "LEU " " CB " " " 6 0 1 C2 
    1088 14 4.99194 12.0293 24.2585 139 " " " " A 2 0 0 "LEU " " CG " " " 6 0 1 C2 
    1089 14 5.01224 11.23 22.9932 139 " " " " A 2 0 0 "LEU " " CD1" " " 6 0 1 C2 
    1090 14 6.51459 12.4668 24.5482 139 " " " " A 2 0 0 "LEU " " CD2" " " 6 0 1 C2 
    1091 40 3.18123 16.1348 24.7276 140 " " " " A 43 0 0 "GLN " " N  " " " 7 0 1 C2 
    1092 14 2.32286 17.31 24.3701 140 " " " " A 2 0 0 "GLN " " CA " " " 6 0 1 C2 
    1093 14 1.60293 17.1942 23.047 140 " " " " A 2 0 0 "GLN " " C  " " " 6 0 1 C2 
    1094 23 2.1749 16.5131 22.1829 140 " " " " A 70 0 0 "GLN " " O  " " " 8 0 1 C2 
    1095 14 3.17577 18.5673 24.3949 140 " " " " A 2 0 0 "GLN " " CB " " " 6 0 1 C2 
    1096 14 3.89196 19.005 25.7552 140 " " " " A 2 0 0 "GLN " " CG " " " 6 0 1 C2 
    1097 14 3.0095 19.9361 26.6603 140 " " " " A 2 0 0 "GLN " " CD " " " 6 0 1 C2 
    1098 23 1.81609 20.074 26.4759 140 " " " " A 70 0 0 "GLN " " OE1" " " 8 0 1 C2 
    1099 40 3.58764 20.4237 27.7271 140 " " " " A 43 0 0 "GLN " " NE2" " " 7 0 1 C2 
    1100 40 0.43256 17.8241 22.8773 141 " " " " A 43 0 0 "GLY " " N  " " " 7 0 1 C2 
    1101 14 -0.477703 17.8675 21.7272 141 " " " " A 2 0 0 "GLY " " CA " " " 6 0 1 C2 
    1102 14 -1.88599 17.4378 22.1183 141 " " " " A 2 0 0 "GLY " " C  " " " 6 0 1 C2 
    1103 23 -2.03891 16.6942 23.114 141 " " " " A 70 0 0 "GLY " " O  " " " 8 0 1 C2 
    1104 40 -2.86222 17.7559 21.2241 142 " " " " A 43 0 0 "ASP " " N  " " " 7 0 1 C2 
    1105 14 -4.27542 17.4622 21.3123 142 " " " " A 2 0 0 "ASP " " CA " " " 6 0 1 C2 
    1106 14 -4.76817 16.8855 19.9271 142 " " " " A 2 0 0 "ASP " " C  " " " 6 0 1 C2 
    1107 23 -5.91576 17.0176 19.5435 142 " " " " A 70 0 0 "ASP " " O  " " " 8 0 1 C2 
    1108 14 -5.13937 18.6375 21.9031 142 " " " " A 2 0 0 "ASP " " CB " " " 6 0 1 C2 
    1109 14 -5.41346 19.8112 20.935 142 " " " " A 2 0 0 "ASP " " CG " " " 6 0 1 C2 
    1110 23 -6.55247 20.3683 20.9126 142 " " " " A 70 0 0 "ASP " " OD1" " " 8 0 1 C2 
    1111 23 -4.52184 20.3116 20.2235 142 " " " " A 70 0 0 "ASP " " OD2" " " 8 0 1 C2 
    1112 40 -3.83132 16.2578 19.1952 143 " " " " A 43 0 0 "ASP " " N  " " " 7 0 1 C2 
    1113 14 -4.04066 15.5354 17.9333 143 " " " " A 2 0 0 "ASP " " CA " " " 6 0 1 C2 
    1114 14 -2.94991 14.566 17.7551 143 " " " " A 2 0 0 "ASP " " C  " " " 6 0 1 C2 
    1115 23 -1.83186 14.9034 18.062 143 " " " " A 70 0 0 "ASP " " O  " " " 8 0 1 C2 
    1116 14 -4.21952 16.511 16.6626 143 " " " " A 2 0 0 "ASP " " CB " " " 6 0 1 C2 
    1117 14 -2.98217 17.0239 15.9789 143 " " " " A 2 0 0 "ASP " " CG " " " 6 0 1 C2 
    1118 23 -2.4216 16.2076 15.2444 143 " " " " A 70 0 0 "ASP " " OD1" " " 8 0 1 C2 
    1119 23 -2.73309 18.2386 16.0551 143 " " " " A 70 0 0 "ASP " " OD2" " " 8 0 1 C2 
    1120 40 -3.27507 13.3828 17.2104 144 " " " " A 43 0 0 "ASP " " N  " " " 7 0 1 C2 
    1121 14 -2.36211 12.2276 17.2379 144 " " " " A 2 0 0 "ASP " " CA " " " 6 0 1 C2 
    1122 14 -1.21584 12.3926 16.183 144 " " " " A 2 0 0 "ASP " " C  " " " 6 0 1 C2 
    1123 23 -0.293964 11.5724 16.2043 144 " " " " A 70 0 0 "ASP " " O  " " " 8 0 1 C2 
    1124 14 -3.09898 10.9291 16.9565 144 " " " " A 2 0 0 "ASP " " CB " " " 6 0 1 C2 
    1125 14 -4.42745 10.7239 17.7696 144 " " " " A 2 0 0 "ASP " " CG " " " 6 0 1 C2 
    1126 23 -5.53757 10.9896 17.2105 144 " " " " A 70 0 0 "ASP " " OD1" " " 8 0 1 C2 
    1127 23 -4.33155 10.695 19.0257 144 " " " " A 70 0 0 "ASP " " OD2" " " 8 0 1 C2 
    1128 40 -1.30812 13.3548 15.224 145 " " " " A 43 0 0 "ASP " " N  " " " 7 0 1 C2 
    1129 14 -0.285568 13.6406 14.3124 145 " " " " A 2 0 0 "ASP " " CA " " " 6 0 1 C2 
    1130 14 0.693127 14.6522 14.8366 145 " " " " A 2 0 0 "ASP " " C  " " " 6 0 1 C2 
    1131 23 1.85108 14.5334 14.5202 145 " " " " A 70 0 0 "ASP " " O  " " " 8 0 1 C2 
    1132 14 -0.764683 14.059 12.9099 145 " " " " A 2 0 0 "ASP " " CB " " " 6 0 1 C2 
    1133 14 -1.57242 13.0425 12.2299 145 " " " " A 2 0 0 "ASP " " CG " " " 6 0 1 C2 
    1134 23 -1.16367 11.8596 12.0844 145 " " " " A 70 0 0 "ASP " " OD1" " " 8 0 1 C2 
    1135 23 -2.6305 13.5054 11.6682 145 " " " " A 70 0 0 "ASP " " OD2" " " 8 0 1 C2 
    1136 40 0.213531 15.5946 15.6872 146 " " " " A 43 0 0 "GLU " " N  " " " 7 0 1 C2 
    1137 14 1.08529 16.5068 16.4763 146 " " " " A 2 0 0 "GLU " " CA " " " 6 0 1 C2 
    1138 14 1.86611 15.7103 17.4261 146 " " " " A 2 0 0 "GLU " " C  " " " 6 0 1 C2 
    1139 23 3.10497 15.861 17.4309 146 " " " " A 70 0 0 "GLU " " O  " " " 8 0 1 C2 
    1140 14 0.198254 17.6431 17.0939 146 " " " " A 2 0 0 "GLU " " CB " " " 6 0 1 C2 
    1141 14 0.674419 18.5086 18.2472 146 " " " " A 2 0 0 "GLU " " CG " " " 6 0 1 C2 
    1142 14 1.47312 19.6545 17.8352 146 " " " " A 2 0 0 "GLU " " CD " " " 6 0 1 C2 
    1143 23 2.63052 19.7675 18.265 146 " " " " A 70 0 0 "GLU " " OE1" " " 8 0 1 C2 
    1144 23 0.878101 20.5128 17.1431 146 " " " " A 70 0 0 "GLU " " OE2" " " 8 0 1 C2 
    1145 40 1.23861 14.8991 18.281 147 " " " " A 43 0 0 "ILE " " N  " " " 7 0 1 C2 
    1146 14 1.8915 14.0191 19.2941 147 " " " " A 2 0 0 "ILE " " CA " " " 6 0 1 C2 
    1147 14 2.99952 13.1421 18.6808 147 " " " " A 2 0 0 "ILE " " C  " " " 6 0 1 C2 
    1148 23 4.0298 12.9847 19.3416 147 " " " " A 70 0 0 "ILE " " O  " " " 8 0 1 C2 
    1149 14 0.810837 13.2417 19.9948 147 " " " " A 2 0 0 "ILE " " CB " " " 6 0 1 C2 
    1150 14 -0.129215 14.2196 20.7623 147 " " " " A 2 0 0 "ILE " " CG1" " " 6 0 1 C2 
    1151 14 1.27818 12.1592 20.9356 147 " " " " A 2 0 0 "ILE " " CG2" " " 6 0 1 C2 
    1152 14 -1.55495 13.6601 21.1259 147 " " " " A 2 0 0 "ILE " " CD1" " " 6 0 1 C2 
    1153 40 2.87975 12.6647 17.4049 148 " " " " A 43 0 0 "LEU " " N  " " " 7 0 1 C2 
    1154 14 3.95343 11.8711 16.7906 148 " " " " A 2 0 0 "LEU " " CA " " " 6 0 1 C2 
    1155 14 5.14163 12.7799 16.3485 148 " " " " A 2 0 0 "LEU " " C  " " " 6 0 1 C2 
    1156 23 6.30876 12.514 16.6011 148 " " " " A 70 0 0 "LEU " " O  " " " 8 0 1 C2 
    1157 14 3.35993 11.1518 15.554 148 " " " " A 2 0 0 "LEU " " CB " " " 6 0 1 C2 
    1158 14 4.37436 10.1382 14.9023 148 " " " " A 2 0 0 "LEU " " CG " " " 6 0 1 C2 
    1159 14 4.85635 9.05985 15.9301 148 " " " " A 2 0 0 "LEU " " CD1" " " 6 0 1 C2 
    1160 14 3.80862 9.63726 13.5525 148 " " " " A 2 0 0 "LEU " " CD2" " " 6 0 1 C2 
    1161 40 4.86655 13.9736 15.8464 149 " " " " A 43 0 0 "LYS " " N  " " " 7 0 1 C2 
    1162 14 5.83443 14.9592 15.422 149 " " " " A 2 0 0 "LYS " " CA " " " 6 0 1 C2 
    1163 14 6.51241 15.5568 16.6644 149 " " " " A 2 0 0 "LYS " " C  " " " 6 0 1 C2 
    1164 23 7.61712 16.0853 16.4922 149 " " " " A 70 0 0 "LYS " " O  " " " 8 0 1 C2 
    1165 14 5.10698 16.1525 14.6335 149 " " " " A 2 0 0 "LYS " " CB " " " 6 0 1 C2 
    1166 14 6.07145 17.2517 14.1616 149 " " " " A 2 0 0 "LYS " " CG " " " 6 0 1 C2 
    1167 14 5.46007 18.178 13.0957 149 " " " " A 2 0 0 "LYS " " CD " " " 6 0 1 C2 
    1168 14 6.36406 19.3992 12.7044 149 " " " " A 2 0 0 "LYS " " CE " " " 6 0 1 C2 
    1169 40 5.70477 20.0348 11.6285 149 " " " " A 43 0 0 "LYS " " NZ " " " 7 0 1 C2 
    1170 40 5.9668 15.4213 17.8728 150 " " " " A 43 0 0 "ASN " " N  " " " 7 0 1 C2 
    1171 14 6.6454 15.7983 19.1376 150 " " " " A 2 0 0 "ASN " " CA " " " 6 0 1 C2 
    1172 14 7.47404 14.6112 19.68 150 " " " " A 2 0 0 "ASN " " C  " " " 6 0 1 C2 
    1173 23 8.40756 14.8768 20.4427 150 " " " " A 70 0 0 "ASN " " O  " " " 8 0 1 C2 
    1174 14 5.51073 16.1631 20.1193 150 " " " " A 2 0 0 "ASN " " CB " " " 6 0 1 C2 
    1175 14 5.03438 17.5852 19.9688 150 " " " " A 2 0 0 "ASN " " CG " " " 6 0 1 C2 
    1176 23 5.46255 18.4566 20.7271 150 " " " " A 70 0 0 "ASN " " OD1" " " 8 0 1 C2 
    1177 40 4.16676 17.8267 18.9958 150 " " " " A 43 0 0 "ASN " " ND2" " " 7 0 1 C2 
    1178 40 7.20943 13.4097 19.2168 151 " " " " A 43 0 0 "TYR " " N  " " " 7 0 1 C2 
    1179 14 7.82517 12.2048 19.8054 151 " " " " A 2 0 0 "TYR " " CA " " " 6 0 1 C2 
    1180 14 9.27915 12.0253 19.1681 151 " " " " A 2 0 0 "TYR " " C  " " " 6 0 1 C2 
    1181 23 10.2431 11.7853 19.8478 151 " " " " A 70 0 0 "TYR " " O  " " " 8 0 1 C2 
    1182 14 7.02398 10.8632 19.5401 151 " " " " A 2 0 0 "TYR " " CB " " " 6 0 1 C2 
    1183 14 7.78741 9.53177 19.8695 151 " " " " A 2 0 0 "TYR " " CG " " " 6 0 1 C2 
    1184 14 8.1885 9.25045 21.2008 151 " " " " A 2 0 0 "TYR " " CD1" " " 6 0 1 C2 
    1185 14 8.05891 8.65402 18.8257 151 " " " " A 2 0 0 "TYR " " CD2" " " 6 0 1 C2 
    1186 14 8.89264 8.04507 21.5124 151 " " " " A 2 0 0 "TYR " " CE1" " " 6 0 1 C2 
    1187 14 8.78366 7.52093 19.0261 151 " " " " A 2 0 0 "TYR " " CE2" " " 6 0 1 C2 
    1188 14 9.23809 7.21562 20.3847 151 " " " " A 2 0 0 "TYR " " CZ " " " 6 0 1 C2 
    1189 23 9.96623 6.05563 20.5882 151 " " " " A 70 0 0 "TYR " " OH " " " 8 0 1 C2 
    1190 40 9.36532 12.2491 17.8552 152 " " " " A 43 0 0 "GLN " " N  " " " 7 0 1 C2 
    1191 14 10.5524 11.9395 17.0424 152 " " " " A 2 0 0 "GLN " " CA " " " 6 0 1 C2 
    1192 14 11.8011 12.8715 17.3616 152 " " " " A 2 0 0 "GLN " " C  " " " 6 0 1 C2 
    1193 23 12.9599 12.5874 16.9812 152 " " " " A 70 0 0 "GLN " " O  " " " 8 0 1 C2 
    1194 14 10.2373 12.1049 15.5489 152 " " " " A 2 0 0 "GLN " " CB " " " 6 0 1 C2 
    1195 14 9.14854 11.1055 15.094 152 " " " " A 2 0 0 "GLN " " CG " " " 6 0 1 C2 
    1196 14 9.67836 9.71298 14.9632 152 " " " " A 2 0 0 "GLN " " CD " " " 6 0 1 C2 
    1197 23 8.94151 8.77896 14.7689 152 " " " " A 70 0 0 "GLN " " OE1" " " 8 0 1 C2 
    1198 40 10.9473 9.48861 15.0582 152 " " " " A 43 0 0 "GLN " " NE2" " " 7 0 1 C2 
    1199 40 11.5184 13.9254 18.1247 153 " " " " A 43 0 0 "VAL " " N  " " " 7 0 1 C2 
    1200 14 12.3753 14.8781 18.9061 153 " " " " A 2 0 0 "VAL " " CA " " " 6 0 1 C2 
    1201 14 13.0696 14.1964 20.1029 153 " " " " A 2 0 0 "VAL " " C  " " " 6 0 1 C2 
    1202 23 14.2991 14.2996 20.3255 153 " " " " A 70 0 0 "VAL " " O  " " " 8 0 1 C2 
    1203 14 11.444 16.0807 19.437 153 " " " " A 2 0 0 "VAL " " CB " " " 6 0 1 C2 
    1204 14 12.3928 17.1951 19.9089 153 " " " " A 2 0 0 "VAL " " CG1" " " 6 0 1 C2 
    1205 14 10.5287 16.7002 18.3575 153 " " " " A 2 0 0 "VAL " " CG2" " " 6 0 1 C2 
    1206 40 12.2392 13.5019 20.9477 154 " " " " A 43 0 0 "VAL " " N  " " " 7 0 1 C2 
    1207 14 12.6459 12.9279 22.2158 154 " " " " A 2 0 0 "VAL " " CA " " " 6 0 1 C2 
    1208 14 13.0296 11.4274 22.0762 154 " " " " A 2 0 0 "VAL " " C  " " " 6 0 1 C2 
    1209 23 13.8486 10.9296 22.8531 154 " " " " A 70 0 0 "VAL " " O  " " " 8 0 1 C2 
    1210 14 11.6162 13.1212 23.3419 154 " " " " A 2 0 0 "VAL " " CB " " " 6 0 1 C2 
    1211 14 11.6406 14.6307 23.6606 154 " " " " A 2 0 0 "VAL " " CG1" " " 6 0 1 C2 
    1212 14 10.1696 12.6493 23.1211 154 " " " " A 2 0 0 "VAL " " CG2" " " 6 0 1 C2 
    1213 40 12.5778 10.708 21.0132 155 " " " " A 43 0 0 "GLU " " N  " " " 7 0 1 C2 
    1214 14 12.9628 9.35793 20.5715 155 " " " " A 2 0 0 "GLU " " CA " " " 6 0 1 C2 
    1215 14 14.4128 8.8468 20.7483 155 " " " " A 2 0 0 "GLU " " C  " " " 6 0 1 C2 
    1216 23 14.6145 7.7689 21.3035 155 " " " " A 70 0 0 "GLU " " O  " " " 8 0 1 C2 
    1217 14 12.2489 8.99467 19.2313 155 " " " " A 2 0 0 "GLU " " CB " " " 6 0 1 C2 
    1218 14 12.4108 7.56458 18.6834 155 " " " " A 2 0 0 "GLU " " CG " " " 6 0 1 C2 
    1219 14 13.4122 7.2992 17.6118 155 " " " " A 2 0 0 "GLU " " CD " " " 6 0 1 C2 
    1220 23 14.1379 8.18387 17.1585 155 " " " " A 70 0 0 "GLU " " OE1" " " 8 0 1 C2 
    1221 23 13.7657 6.11935 17.4054 155 " " " " A 70 0 0 "GLU " " OE2" " " 8 0 1 C2 
    1222 40 15.482 9.6044 20.4469 156 " " " " A 43 0 0 "PRO " " N  " " " 7 0 1 C2 
    1223 14 16.8158 9.15963 20.7847 156 " " " " A 2 0 0 "PRO " " CA " " " 6 0 1 C2 
    1224 14 17.1448 9.25597 22.3669 156 " " " " A 2 0 0 "PRO " " C  " " " 6 0 1 C2 
    1225 23 17.9173 8.45222 22.8101 156 " " " " A 70 0 0 "PRO " " O  " " " 8 0 1 C2 
    1226 14 17.7472 10.2057 20.0239 156 " " " " A 2 0 0 "PRO " " CB " " " 6 0 1 C2 
    1227 14 16.8621 11.4691 19.7268 156 " " " " A 2 0 0 "PRO " " CG " " " 6 0 1 C2 
    1228 14 15.4551 10.8723 19.5831 156 " " " " A 2 0 0 "PRO " " CD " " " 6 0 1 C2 
    1229 40 16.5494 10.1979 23.1147 157 " " " " A 43 0 0 "GLU " " N  " " " 7 0 1 C2 
    1230 14 16.8814 10.3707 24.5379 157 " " " " A 2 0 0 "GLU " " CA " " " 6 0 1 C2 
    1231 14 16.0805 9.42213 25.3647 157 " " " " A 2 0 0 "GLU " " C  " " " 6 0 1 C2 
    1232 23 16.6296 8.9348 26.4052 157 " " " " A 70 0 0 "GLU " " O  " " " 8 0 1 C2 
    1233 14 16.4316 11.8316 24.9085 157 " " " " A 2 0 0 "GLU " " CB " " " 6 0 1 C2 
    1234 14 16.9523 12.9316 23.9592 157 " " " " A 2 0 0 "GLU " " CG " " " 6 0 1 C2 
    1235 14 16.4938 14.3637 24.3654 157 " " " " A 2 0 0 "GLU " " CD " " " 6 0 1 C2 
    1236 23 17.3545 15.1228 24.8666 157 " " " " A 70 0 0 "GLU " " OE1" " " 8 0 1 C2 
    1237 23 15.2962 14.7505 24.339 157 " " " " A 70 0 0 "GLU " " OE2" " " 8 0 1 C2 
    1238 40 14.9133 9.03756 24.9341 158 " " " " A 43 0 0 "LEU " " N  " " " 7 0 1 C2 
    1239 14 14.104 8.03809 25.5884 158 " " " " A 2 0 0 "LEU " " CA " " " 6 0 1 C2 
    1240 14 14.7038 6.59323 25.6314 158 " " " " A 2 0 0 "LEU " " C  " " " 6 0 1 C2 
    1241 23 14.2347 5.7974 26.4347 158 " " " " A 70 0 0 "LEU " " O  " " " 8 0 1 C2 
    1242 14 12.6392 8.13017 25.0824 158 " " " " A 2 0 0 "LEU " " CB " " " 6 0 1 C2 
    1243 14 11.9218 9.45809 25.4928 158 " " " " A 2 0 0 "LEU " " CG " " " 6 0 1 C2 
    1244 14 10.5446 9.54886 24.8307 158 " " " " A 2 0 0 "LEU " " CD1" " " 6 0 1 C2 
    1245 14 11.8315 9.69784 27.0024 158 " " " " A 2 0 0 "LEU " " CD2" " " 6 0 1 C2 
    1246 40 15.7253 6.27212 24.8342 159 " " " " A 43 0 0 "GLN " " N  " " " 7 0 1 C2 
    1247 14 16.4169 4.96313 25.0234 159 " " " " A 2 0 0 "GLN " " CA " " " 6 0 1 C2 
    1248 14 17.4972 5.05837 26.1439 159 " " " " A 2 0 0 "GLN " " C  " " " 6 0 1 C2 
    1249 23 17.7412 4.08161 26.8057 159 " " " " A 70 0 0 "GLN " " O  " " " 8 0 1 C2 
    1250 14 17.1365 4.6237 23.7028 159 " " " " A 2 0 0 "GLN " " CB " " " 6 0 1 C2 
    1251 14 16.2222 4.2413 22.5056 159 " " " " A 2 0 0 "GLN " " CG " " " 6 0 1 C2 
    1252 14 15.5061 2.86527 22.5183 159 " " " " A 2 0 0 "GLN " " CD " " " 6 0 1 C2 
    1253 23 15.7196 1.96997 23.3797 159 " " " " A 70 0 0 "GLN " " OE1" " " 8 0 1 C2 
    1254 40 14.5765 2.73946 21.5933 159 " " " " A 43 0 0 "GLN " " NE2" " " 7 0 1 C2 
    1255 40 17.9955 6.23558 26.5364 160 " " " " A 43 0 0 "GLN " " N  " " " 7 0 1 C2 
    1256 14 19.2434 6.40791 27.361 160 " " " " A 2 0 0 "GLN " " CA " " " 6 0 1 C2 
    1257 14 18.8349 6.52785 28.8824 160 " " " " A 2 0 0 "GLN " " C  " " " 6 0 1 C2 
    1258 23 19.4293 7.33936 29.6201 160 " " " " A 70 0 0 "GLN " " O  " " " 8 0 1 C2 
    1259 14 19.9228 7.82138 26.9586 160 " " " " A 2 0 0 "GLN " " CB " " " 6 0 1 C2 
    1260 14 20.0013 8.23562 25.4457 160 " " " " A 2 0 0 "GLN " " CG " " " 6 0 1 C2 
    1261 14 20.6639 7.24395 24.5798 160 " " " " A 2 0 0 "GLN " " CD " " " 6 0 1 C2 
    1262 23 21.5814 6.56677 24.9278 160 " " " " A 70 0 0 "GLN " " OE1" " " 8 0 1 C2 
    1263 40 20.0811 6.98701 23.3944 160 " " " " A 43 0 0 "GLN " " NE2" " " 7 0 1 C2 
    1264 40 17.7656 5.78345 29.2488 161 " " " " A 43 0 0 "VAL " " N  " " " 7 0 1 C2 
    1265 14 17.2882 5.80704 30.6032 161 " " " " A 2 0 0 "VAL " " CA " " " 6 0 1 C2 
    1266 14 17.8317 4.69527 31.4321 161 " " " " A 2 0 0 "VAL " " C  " " " 6 0 1 C2 
    1267 23 18.1131 4.9514 32.6127 161 " " " " A 70 0 0 "VAL " " O  " " " 8 0 1 C2 
    1268 14 15.7262 5.66164 30.4744 161 " " " " A 2 0 0 "VAL " " CB " " " 6 0 1 C2 
    1269 14 14.9913 5.78293 31.843 161 " " " " A 2 0 0 "VAL " " CG1" " " 6 0 1 C2 
    1270 14 15.2884 6.83693 29.4802 161 " " " " A 2 0 0 "VAL " " CG2" " " 6 0 1 C2 
    1271 40 17.7172 3.43538 31.0191 162 " " " " A 43 0 0 "ASN " " N  " " " 7 0 1 C2 
    1272 14 17.9949 2.21279 31.7879 162 " " " " A 2 0 0 "ASN " " CA " " " 6 0 1 C2 
    1273 14 19.3491 1.62551 31.3621 162 " " " " A 2 0 0 "ASN " " C  " " " 6 0 1 C2 
    1274 23 19.6198 0.438137 31.6873 162 " " " " A 70 0 0 "ASN " " O  " " " 8 0 1 C2 
    1275 14 16.8085 1.20152 31.5974 162 " " " " A 2 0 0 "ASN " " CB " " " 6 0 1 C2 
    1276 14 16.7849 0.145746 32.8039 162 " " " " A 2 0 0 "ASN " " CG " " " 6 0 1 C2 
    1277 23 16.593 0.475979 33.9752 162 " " " " A 70 0 0 "ASN " " OD1" " " 8 0 1 C2 
    1278 40 17.0788 -1.09254 32.5154 162 " " " " A 43 0 0 "ASN " " ND2" " " 7 0 1 C2 
    1279 40 20.2059 2.45432 30.6613 163 " " " " A 43 0 0 "GLY " " N  " " " 7 0 1 C2 
    1280 14 21.417 1.96337 30.0566 163 " " " " A 2 0 0 "GLY " " CA " " " 6 0 1 C2 
    1281 14 21.5189 2.88223 28.8235 163 " " " " A 2 0 0 "GLY " " C  " " " 6 0 1 C2 
    1282 23 21.2239 4.08359 28.971 163 " " " " A 70 0 0 "GLY " " O  " " " 8 0 1 C2 
    1283 40 21.8849 2.46845 27.6749 164 " " " " A 43 0 0 "GLY " " N  " " " 7 0 1 C2 
    1284 14 21.7888 3.17886 26.4267 164 " " " " A 2 0 0 "GLY " " CA " " " 6 0 1 C2 
    1285 14 20.6333 2.60816 25.6289 164 " " " " A 2 0 0 "GLY " " C  " " " 6 0 1 C2 
    1286 23 20.3617 2.88577 24.4545 164 " " " " A 70 0 0 "GLY " " O  " " " 8 0 1 C2 
    1287 40 19.8556 1.68942 26.2451 165 " " " " A 43 0 0 "ASP " " N  " " " 7 0 1 C2 
    1288 14 18.922 0.81201 25.5856 165 " " " " A 2 0 0 "ASP " " CA " " " 6 0 1 C2 
    1289 14 17.7351 0.673258 26.5918 165 " " " " A 2 0 0 "ASP " " C  " " " 6 0 1 C2 
    1290 23 17.96 0.536728 27.7682 165 " " " " A 70 0 0 "ASP " " O  " " " 8 0 1 C2 
    1291 14 19.549 -0.581345 25.1245 165 " " " " A 2 0 0 "ASP " " CB " " " 6 0 1 C2 
    1292 14 19.2841 -1.76447 25.9662 165 " " " " A 2 0 0 "ASP " " CG " " " 6 0 1 C2 
    1293 23 20.1657 -2.14865 26.8117 165 " " " " A 70 0 0 "ASP " " OD1" " " 8 0 1 C2 
    1294 23 18.3248 -2.53315 25.8091 165 " " " " A 70 0 0 "ASP " " OD2" " " 8 0 1 C2 
    1295 40 16.5115 0.702795 26.0641 166 " " " " A 43 0 0 "ILE " " N  " " " 7 0 1 C2 
    1296 14 15.333 0.331255 26.8369 166 " " " " A 2 0 0 "ILE " " CA " " " 6 0 1 C2 
    1297 14 14.3791 -0.476267 25.9314 166 " " " " A 2 0 0 "ILE " " C  " " " 6 0 1 C2 
    1298 23 14.2806 -0.286472 24.7097 166 " " " " A 70 0 0 "ILE " " O  " " " 8 0 1 C2 
    1299 14 14.6093 1.51021 27.5955 166 " " " " A 2 0 0 "ILE " " CB " " " 6 0 1 C2 
    1300 14 13.9655 0.975906 28.9268 166 " " " " A 2 0 0 "ILE " " CG1" " " 6 0 1 C2 
    1301 14 13.6491 2.36081 26.7651 166 " " " " A 2 0 0 "ILE " " CG2" " " 6 0 1 C2 
    1302 14 13.4845 2.11207 29.8655 166 " " " " A 2 0 0 "ILE " " CD1" " " 6 0 1 C2 
    1303 40 13.3839 -1.19558 26.5876 167 " " " " A 43 0 0 "ARG " " N  " " " 7 0 1 C2 
    1304 14 12.1577 -1.69148 25.9476 167 " " " " A 2 0 0 "ARG " " CA " " " 6 0 1 C2 
    1305 14 11.154 -0.497002 26.0113 167 " " " " A 2 0 0 "ARG " " C  " " " 6 0 1 C2 
    1306 23 10.9654 0.113527 27.1216 167 " " " " A 70 0 0 "ARG " " O  " " " 8 0 1 C2 
    1307 14 11.5934 -2.73857 26.8766 167 " " " " A 2 0 0 "ARG " " CB " " " 6 0 1 C2 
    1308 14 12.4037 -4.05081 26.7727 167 " " " " A 2 0 0 "ARG " " CG " " " 6 0 1 C2 
    1309 14 12.0442 -5.13531 27.8405 167 " " " " A 2 0 0 "ARG " " CD " " " 6 0 1 C2 
    1310 40 12.8169 -6.38419 27.7608 167 " " " " A 43 0 0 "ARG " " NE " " " 7 0 1 C2 
    1311 14 14.0849 -6.46059 28.1882 167 " " " " A 2 0 0 "ARG " " CZ " " " 6 0 1 C2 
    1312 40 14.7488 -5.43327 28.7526 167 " " " " A 43 0 0 "ARG " " NH1" " " 7 0 1 C2 
    1313 40 14.7066 -7.60881 28.1715 167 " " " " A 43 0 0 "ARG " " NH2" " " 7 0 1 C2 
    1314 40 10.7947 -0.110262 24.7833 168 " " " " A 43 0 0 "LEU " " N  " " " 7 0 1 C2 
    1315 14 9.86393 1.00223 24.6221 168 " " " " A 2 0 0 "LEU " " CA " " " 6 0 1 C2 
    1316 14 8.50742 0.491306 24.0339 168 " " " " A 2 0 0 "LEU " " C  " " " 6 0 1 C2 
    1317 23 8.46881 -0.0208606 22.9264 168 " " " " A 70 0 0 "LEU " " O  " " " 8 0 1 C2 
    1318 14 10.2809 2.03623 23.6378 168 " " " " A 2 0 0 "LEU " " CB " " " 6 0 1 C2 
    1319 14 11.3454 3.05898 24.0863 168 " " " " A 2 0 0 "LEU " " CG " " " 6 0 1 C2 
    1320 14 11.7757 3.9991 22.9428 168 " " " " A 2 0 0 "LEU " " CD1" " " 6 0 1 C2 
    1321 14 11.0658 3.86829 25.3694 168 " " " " A 2 0 0 "LEU " " CD2" " " 6 0 1 C2 
    1322 40 7.39044 0.55924 24.7971 169 " " " " A 43 0 0 "ALA " " N  " " " 7 0 1 C2 
    1323 14 5.93478 0.237986 24.3851 169 " " " " A 2 0 0 "ALA " " CA " " " 6 0 1 C2 
    1324 14 5.11785 1.59416 24.1943 169 " " " " A 2 0 0 "ALA " " C  " " " 6 0 1 C2 
    1325 23 5.65856 2.69963 24.5074 169 " " " " A 70 0 0 "ALA " " O  " " " 8 0 1 C2 
    1326 14 5.3284 -0.65138 25.5251 169 " " " " A 2 0 0 "ALA " " CB " " " 6 0 1 C2 
    1327 40 3.81901 1.42044 23.8289 170 " " " " A 43 0 0 "GLY " " N  " " " 7 0 1 C2 
    1328 14 2.82898 2.50349 23.6855 170 " " " " A 2 0 0 "GLY " " CA " " " 6 0 1 C2 
    1329 14 2.59887 2.80737 22.1495 170 " " " " A 2 0 0 "GLY " " C  " " " 6 0 1 C2 
    1330 23 3.07169 2.04313 21.333 170 " " " " A 70 0 0 "GLY " " O  " " " 8 0 1 C2 
    1331 40 1.77181 3.82166 21.7866 171 " " " " A 43 0 0 "LEU " " N  " " " 7 0 1 C2 
    1332 14 1.27374 4.1537 20.3862 171 " " " " A 2 0 0 "LEU " " CA " " " 6 0 1 C2 
    1333 14 2.26889 4.97826 19.5512 171 " " " " A 2 0 0 "LEU " " C  " " " 6 0 1 C2 
    1334 23 2.32672 4.83915 18.3174 171 " " " " A 70 0 0 "LEU " " O  " " " 8 0 1 C2 
    1335 14 0.0469932 5.09531 20.6655 171 " " " " A 2 0 0 "LEU " " CB " " " 6 0 1 C2 
    1336 14 -1.27491 4.45342 21.1824 171 " " " " A 2 0 0 "LEU " " CG " " " 6 0 1 C2 
    1337 14 -2.20153 5.47013 21.7845 171 " " " " A 2 0 0 "LEU " " CD1" " " 6 0 1 C2 
    1338 14 -1.96268 3.68912 20.0345 171 " " " " A 2 0 0 "LEU " " CD2" " " 6 0 1 C2 
    1339 40 3.20757 5.78619 20.1346 172 " " " " A 43 0 0 "ASN " " N  " " " 7 0 1 C2 
    1340 14 4.05484 6.64808 19.3455 172 " " " " A 2 0 0 "ASN " " CA " " " 6 0 1 C2 
    1341 14 5.20026 5.84113 18.895 172 " " " " A 2 0 0 "ASN " " C  " " " 6 0 1 C2 
    1342 23 5.56508 6.02227 17.7304 172 " " " " A 70 0 0 "ASN " " O  " " " 8 0 1 C2 
    1343 14 4.55596 7.85992 20.1207 172 " " " " A 2 0 0 "ASN " " CB " " " 6 0 1 C2 
    1344 14 3.39392 8.88325 20.2557 172 " " " " A 2 0 0 "ASN " " CG " " " 6 0 1 C2 
    1345 23 2.86636 9.36055 19.2454 172 " " " " A 70 0 0 "ASN " " OD1" " " 8 0 1 C2 
    1346 40 2.77431 8.90973 21.3894 172 " " " " A 43 0 0 "ASN " " ND2" " " 7 0 1 C2 
    1347 40 5.91555 4.9909 19.7326 173 " " " " A 43 0 0 "PRO " " N  " " " 7 0 1 C2 
    1348 14 6.91006 4.10149 19.1501 173 " " " " A 2 0 0 "PRO " " CA " " " 6 0 1 C2 
    1349 14 6.38585 3.16555 18.1201 173 " " " " A 2 0 0 "PRO " " C  " " " 6 0 1 C2 
    1350 23 7.23639 2.74115 17.3336 173 " " " " A 70 0 0 "PRO " " O  " " " 8 0 1 C2 
    1351 14 7.51926 3.41895 20.3663 173 " " " " A 2 0 0 "PRO " " CB " " " 6 0 1 C2 
    1352 14 6.66982 3.59073 21.56 173 " " " " A 2 0 0 "PRO " " CG " " " 6 0 1 C2 
    1353 14 5.81095 4.80882 21.1777 173 " " " " A 2 0 0 "PRO " " CD " " " 6 0 1 C2 
    1354 40 5.05667 2.92296 18.074 174 " " " " A 43 0 0 "LEU " " N  " " " 7 0 1 C2 
    1355 14 4.4833 1.90958 17.1345 174 " " " " A 2 0 0 "LEU " " CA " " " 6 0 1 C2 
    1356 14 4.22525 2.54341 15.7844 174 " " " " A 2 0 0 "LEU " " C  " " " 6 0 1 C2 
    1357 23 4.36641 1.84373 14.7941 174 " " " " A 70 0 0 "LEU " " O  " " " 8 0 1 C2 
    1358 14 3.09614 1.54505 17.7694 174 " " " " A 2 0 0 "LEU " " CB " " " 6 0 1 C2 
    1359 14 2.61061 0.184856 17.2515 174 " " " " A 2 0 0 "LEU " " CG " " " 6 0 1 C2 
    1360 14 3.35553 -1.026 17.9609 174 " " " " A 2 0 0 "LEU " " CD1" " " 6 0 1 C2 
    1361 14 1.14122 0.113453 17.5535 174 " " " " A 2 0 0 "LEU " " CD2" " " 6 0 1 C2 
    1362 40 3.9964 3.87999 15.6877 175 " " " " A 43 0 0 "ALA " " N  " " " 7 0 1 C2 
    1363 14 3.80521 4.58064 14.4548 175 " " " " A 2 0 0 "ALA " " CA " " " 6 0 1 C2 
    1364 14 5.15078 5.08104 13.8852 175 " " " " A 2 0 0 "ALA " " C  " " " 6 0 1 C2 
    1365 23 5.23912 5.41439 12.7168 175 " " " " A 70 0 0 "ALA " " O  " " " 8 0 1 C2 
    1366 14 2.9474 5.75121 14.7302 175 " " " " A 2 0 0 "ALA " " CB " " " 6 0 1 C2 
    1367 40 6.07753 5.253 14.7985 176 " " " " A 43 0 0 "SER " " N  " " " 7 0 1 C2 
    1368 14 7.47163 5.49183 14.5211 176 " " " " A 2 0 0 "SER " " CA " " " 6 0 1 C2 
    1369 14 8.06805 4.31176 13.7756 176 " " " " A 2 0 0 "SER " " C  " " " 6 0 1 C2 
    1370 23 8.63152 4.44356 12.6744 176 " " " " A 70 0 0 "SER " " O  " " " 8 0 1 C2 
    1371 14 8.16127 5.91038 15.8498 176 " " " " A 2 0 0 "SER " " CB " " " 6 0 1 C2 
    1372 23 9.50049 6.30081 15.6916 176 " " " " A 70 0 0 "SER " " OG " " " 8 0 1 C2 
    1373 40 7.83707 3.07118 14.2937 177 " " " " A 43 0 0 "GLU " " N  " " " 7 0 1 C2 
    1374 14 8.16962 1.87949 13.4804 177 " " " " A 2 0 0 "GLU " " CA " " " 6 0 1 C2 
    1375 14 7.38789 1.79937 12.1308 177 " " " " A 2 0 0 "GLU " " C  " " " 6 0 1 C2 
    1376 23 7.99516 1.39865 11.1288 177 " " " " A 70 0 0 "GLU " " O  " " " 8 0 1 C2 
    1377 14 7.77002 0.691534 14.363 177 " " " " A 2 0 0 "GLU " " CB " " " 6 0 1 C2 
    1378 14 8.7403 0.378466 15.5079 177 " " " " A 2 0 0 "GLU " " CG " " " 6 0 1 C2 
    1379 14 10.2442 0.316919 15.1604 177 " " " " A 2 0 0 "GLU " " CD " " " 6 0 1 C2 
    1380 23 11.0632 1.02082 15.8225 177 " " " " A 70 0 0 "GLU " " OE1" " " 8 0 1 C2 
    1381 23 10.5542 -0.274677 14.1215 177 " " " " A 70 0 0 "GLU " " OE2" " " 8 0 1 C2 
    1382 40 6.06816 2.13686 12.0822 178 " " " " A 43 0 0 "LEU " " N  " " " 7 0 1 C2 
    1383 14 5.2376 2.06189 10.8707 178 " " " " A 2 0 0 "LEU " " CA " " " 6 0 1 C2 
    1384 14 5.82102 3.00441 9.86297 178 " " " " A 2 0 0 "LEU " " C  " " " 6 0 1 C2 
    1385 23 6.11922 2.51664 8.80461 178 " " " " A 70 0 0 "LEU " " O  " " " 8 0 1 C2 
    1386 14 3.82269 2.2976 11.1863 178 " " " " A 2 0 0 "LEU " " CB " " " 6 0 1 C2 
    1387 14 2.87841 2.05538 9.94472 178 " " " " A 2 0 0 "LEU " " CG " " " 6 0 1 C2 
    1388 14 2.89743 0.58296 9.53012 178 " " " " A 2 0 0 "LEU " " CD1" " " 6 0 1 C2 
    1389 14 1.50861 2.57291 10.339 178 " " " " A 2 0 0 "LEU " " CD2" " " 6 0 1 C2 
    1390 40 6.09916 4.30169 10.1883 179 " " " " A 43 0 0 "THR " " N  " " " 7 0 1 C2 
    1391 14 6.79184 5.2005 9.20555 179 " " " " A 2 0 0 "THR " " CA " " " 6 0 1 C2 
    1392 14 8.22113 4.67998 8.84526 179 " " " " A 2 0 0 "THR " " C  " " " 6 0 1 C2 
    1393 23 8.64874 4.67916 7.71612 179 " " " " A 70 0 0 "THR " " O  " " " 8 0 1 C2 
    1394 14 6.80276 6.68938 9.73354 179 " " " " A 2 0 0 "THR " " CB " " " 6 0 1 C2 
    1395 23 7.08472 6.76925 11.1011 179 " " " " A 70 0 0 "THR " " OG1" " " 8 0 1 C2 
    1396 14 5.45146 7.42278 9.69709 179 " " " " A 2 0 0 "THR " " CG2" " " 6 0 1 C2 
    1397 40 8.92012 4.13725 9.84845 180 " " " " A 43 0 0 "GLY " " N  " " " 7 0 1 C2 
    1398 14 10.1715 3.42484 9.76019 180 " " " " A 2 0 0 "GLY " " CA " " " 6 0 1 C2 
    1399 14 10.2497 2.38598 8.57971 180 " " " " A 2 0 0 "GLY " " C  " " " 6 0 1 C2 
    1400 23 11.3664 2.23845 8.09938 180 " " " " A 70 0 0 "GLY " " O  " " " 8 0 1 C2 
    1401 40 9.16505 1.7574 8.11426 181 " " " " A 43 0 0 "THR " " N  " " " 7 0 1 C2 
    1402 14 9.12349 1.00257 6.85333 181 " " " " A 2 0 0 "THR " " CA " " " 6 0 1 C2 
    1403 14 9.1593 1.94215 5.57759 181 " " " " A 2 0 0 "THR " " C  " " " 6 0 1 C2 
    1404 23 10.176 2.49685 5.18277 181 " " " " A 70 0 0 "THR " " O  " " " 8 0 1 C2 
    1405 14 8.07787 -0.0486755 6.9295 181 " " " " A 2 0 0 "THR " " CB " " " 6 0 1 C2 
    1406 23 6.73862 0.50992 6.76427 181 " " " " A 70 0 0 "THR " " OG1" " " 8 0 1 C2 
    1407 14 8.10057 -0.896545 8.24283 181 " " " " A 2 0 0 "THR " " CG2" " " 6 0 1 C2 
    1408 40 7.98179 2.26013 5.02957 182 " " " " A 43 0 0 "ILE " " N  " " " 7 0 1 C2 
    1409 14 7.69025 2.89929 3.72189 182 " " " " A 2 0 0 "ILE " " CA " " " 6 0 1 C2 
    1410 14 8.04489 4.36913 3.75334 182 " " " " A 2 0 0 "ILE " " C  " " " 6 0 1 C2 
    1411 23 8.10361 4.98716 2.72714 182 " " " " A 70 0 0 "ILE " " O  " " " 8 0 1 C2 
    1412 14 6.23801 2.58549 3.35448 182 " " " " A 2 0 0 "ILE " " CB " " " 6 0 1 C2 
    1413 14 5.19788 3.49166 4.06554 182 " " " " A 2 0 0 "ILE " " CG1" " " 6 0 1 C2 
    1414 14 5.83374 1.03745 3.64947 182 " " " " A 2 0 0 "ILE " " CG2" " " 6 0 1 C2 
    1415 14 3.77374 3.2224 3.63782 182 " " " " A 2 0 0 "ILE " " CD1" " " 6 0 1 C2 
    1416 40 8.28775 5.01308 4.9034 183 " " " " A 43 0 0 "GLY " " N  " " " 7 0 1 C2 
    1417 14 8.79227 6.39846 5.07556 183 " " " " A 2 0 0 "GLY " " CA " " " 6 0 1 C2 
    1418 14 10.3022 6.40234 4.92692 183 " " " " A 2 0 0 "GLY " " C  " " " 6 0 1 C2 
    1419 23 10.8941 7.46208 4.5896 183 " " " " A 70 0 0 "GLY " " O  " " " 8 0 1 C2 
    1420 40 11.0346 5.27723 5.1297 184 " " " " A 43 0 0 "GLU " " N  " " " 7 0 1 C2 
    1421 14 12.4615 5.17702 4.95141 184 " " " " A 2 0 0 "GLU " " CA " " " 6 0 1 C2 
    1422 14 12.7785 4.35829 3.67544 184 " " " " A 2 0 0 "GLU " " C  " " " 6 0 1 C2 
    1423 23 13.8425 4.60105 3.02127 184 " " " " A 70 0 0 "GLU " " O  " " " 8 0 1 C2 
    1424 14 13.0768 4.55986 6.25142 184 " " " " A 2 0 0 "GLU " " CB " " " 6 0 1 C2 
    1425 14 12.8498 5.31092 7.59433 184 " " " " A 2 0 0 "GLU " " CG " " " 6 0 1 C2 
    1426 14 13.7992 6.49714 7.87384 184 " " " " A 2 0 0 "GLU " " CD " " " 6 0 1 C2 
    1427 23 15.0533 6.26883 7.86069 184 " " " " A 70 0 0 "GLU " " OE1" " " 8 0 1 C2 
    1428 23 13.3751 7.65863 7.97764 184 " " " " A 70 0 0 "GLU " " OE2" " " 8 0 1 C2 
    1429 40 11.9808 3.35028 3.23446 185 " " " " A 43 0 0 "ASP " " N  " " " 7 0 1 C2 
    1430 14 12.2762 2.62318 1.99217 185 " " " " A 2 0 0 "ASP " " CA " " " 6 0 1 C2 
    1431 14 12.1342 3.60762 0.822958 185 " " " " A 2 0 0 "ASP " " C  " " " 6 0 1 C2 
    1432 23 12.8062 3.43789 -0.169984 185 " " " " A 70 0 0 "ASP " " O  " " " 8 0 1 C2 
    1433 14 11.3841 1.40176 1.66273 185 " " " " A 2 0 0 "ASP " " CB " " " 6 0 1 C2 
    1434 14 11.0144 0.411739 2.79875 185 " " " " A 2 0 0 "ASP " " CG " " " 6 0 1 C2 
    1435 23 9.88383 -0.0965804 2.71264 185 " " " " A 70 0 0 "ASP " " OD1" " " 8 0 1 C2 
    1436 23 11.8894 0.0216237 3.58056 185 " " " " A 70 0 0 "ASP " " OD2" " " 8 0 1 C2 
    1437 40 11.3506 4.63965 0.970457 186 " " " " A 43 0 0 "GLN " " N  " " " 7 0 1 C2 
    1438 14 11.2187 5.83647 0.108 186 " " " " A 2 0 0 "GLN " " CA " " " 6 0 1 C2 
    1439 14 12.512 6.5263 -0.00236669 186 " " " " A 2 0 0 "GLN " " C  " " " 6 0 1 C2 
    1440 23 12.8203 7.029 -1.13756 186 " " " " A 70 0 0 "GLN " " O  " " " 8 0 1 C2 
    1441 14 10.0922 6.74352 0.56243 186 " " " " A 2 0 0 "GLN " " CB " " " 6 0 1 C2 
    1442 14 9.85569 7.95707 -0.279161 186 " " " " A 2 0 0 "GLN " " CG " " " 6 0 1 C2 
    1443 14 9.37914 7.57731 -1.71927 186 " " " " A 2 0 0 "GLN " " CD " " " 6 0 1 C2 
    1444 23 9.40551 6.45767 -2.2061 186 " " " " A 70 0 0 "GLN " " OE1" " " 8 0 1 C2 
    1445 40 8.95302 8.6019 -2.41693 186 " " " " A 43 0 0 "GLN " " NE2" " " 7 0 1 C2 
    1446 40 13.3547 6.7256 1.0322 187 " " " " A 43 0 0 "LYS " " N  " " " 7 0 1 C2 
    1447 14 14.584 7.44483 1.00327 187 " " " " A 2 0 0 "LYS " " CA " " " 6 0 1 C2 
    1448 14 15.7557 6.58347 0.415556 187 " " " " A 2 0 0 "LYS " " C  " " " 6 0 1 C2 
    1449 23 16.685 7.12593 -0.217149 187 " " " " A 70 0 0 "LYS " " O  " " " 8 0 1 C2 
    1450 14 15.0634 7.98216 2.42526 187 " " " " A 2 0 0 "LYS " " CB " " " 6 0 1 C2 
    1451 14 13.8931 8.66202 3.30514 187 " " " " A 2 0 0 "LYS " " CG " " " 6 0 1 C2 
    1452 14 14.4414 9.08012 4.68045 187 " " " " A 2 0 0 "LYS " " CD " " " 6 0 1 C2 
    1453 14 13.4353 9.75615 5.5964 187 " " " " A 2 0 0 "LYS " " CE " " " 6 0 1 C2 
    1454 40 13.8942 10.1347 6.86731 187 " " " " A 43 0 0 "LYS " " NZ " " " 7 0 1 C2 
    1455 40 15.6503 5.29594 0.572249 188 " " " " A 43 0 0 "ARG " " N  " " " 7 0 1 C2 
    1456 14 16.4581 4.26483 0.00999292 188 " " " " A 2 0 0 "ARG " " CA " " " 6 0 1 C2 
    1457 14 16.1356 4.06139 -1.53024 188 " " " " A 2 0 0 "ARG " " C  " " " 6 0 1 C2 
    1458 23 16.9815 3.5883 -2.25057 188 " " " " A 70 0 0 "ARG " " O  " " " 8 0 1 C2 
    1459 14 16.278 2.85337 0.762518 188 " " " " A 2 0 0 "ARG " " CB " " " 6 0 1 C2 
    1460 14 17.2899 1.72171 0.256148 188 " " " " A 2 0 0 "ARG " " CG " " " 6 0 1 C2 
    1461 14 17.3135 0.571251 1.31125 188 " " " " A 2 0 0 "ARG " " CD " " " 6 0 1 C2 
    1462 40 16.0146 -0.018032 1.2399 188 " " " " A 43 0 0 "ARG " " NE " " " 7 0 1 C2 
    1463 14 15.0668 0.184429 2.07273 188 " " " " A 2 0 0 "ARG " " CZ " " " 6 0 1 C2 
    1464 40 13.9174 -0.49905 1.98991 188 " " " " A 43 0 0 "ARG " " NH1" " " 7 0 1 C2 
    1465 40 15.2276 1.06954 3.08461 188 " " " " A 43 0 0 "ARG " " NH2" " " 7 0 1 C2 
    1466 40 14.9423 4.45828 -2.08491 189 " " " " A 43 0 0 "ALA " " N  " " " 7 0 1 C2 
    1467 14 14.5537 4.30682 -3.46385 189 " " " " A 2 0 0 "ALA " " CA " " " 6 0 1 C2 
    1468 14 15.2608 5.36498 -4.31598 189 " " " " A 2 0 0 "ALA " " C  " " " 6 0 1 C2 
    1469 23 15.472 5.04622 -5.58157 189 " " " " A 70 0 0 "ALA " " O  " " " 8 0 1 C2 
    1470 14 13.0778 4.55229 -3.7237 189 " " " " A 2 0 0 "ALA " " CB " " " 6 0 1 C2 
    1471 40 15.904 6.39491 -3.70861 190 " " " " A 43 0 0 "GLU " " N  " " " 7 0 1 C2 
    1472 14 16.7734 7.39504 -4.34694 190 " " " " A 2 0 0 "GLU " " CA " " " 6 0 1 C2 
    1473 14 18.0499 6.8109 -4.92151 190 " " " " A 2 0 0 "GLU " " C  " " " 6 0 1 C2 
    1474 23 18.6462 7.49125 -5.71537 190 " " " " A 70 0 0 "GLU " " O  " " " 8 0 1 C2 
    1475 14 16.9643 8.55226 -3.27414 190 " " " " A 2 0 0 "GLU " " CB " " " 6 0 1 C2 
    1476 14 15.7542 9.16986 -2.53262 190 " " " " A 2 0 0 "GLU " " CG " " " 6 0 1 C2 
    1477 14 16.1007 10.0973 -1.38088 190 " " " " A 2 0 0 "GLU " " CD " " " 6 0 1 C2 
    1478 23 15.126 10.763 -0.946031 190 " " " " A 70 0 0 "GLU " " OE1" " " 8 0 1 C2 
    1479 23 17.3244 10.3078 -1.11791 190 " " " " A 70 0 0 "GLU " " OE2" " " 8 0 1 C2 
    1480 40 18.437 5.58996 -4.54012 191 " " " " A 43 0 0 "VAL " " N  " " " 7 0 1 C2 
    1481 14 19.6754 4.9666 -4.9281 191 " " " " A 2 0 0 "VAL " " CA " " " 6 0 1 C2 
    1482 14 19.4458 3.50551 -5.2558 191 " " " " A 2 0 0 "VAL " " C  " " " 6 0 1 C2 
    1483 23 20.0503 3.11444 -6.26235 191 " " " " A 70 0 0 "VAL " " O  " " " 8 0 1 C2 
    1484 14 20.8203 5.23782 -3.91925 191 " " " " A 2 0 0 "VAL " " CB " " " 6 0 1 C2 
    1485 14 21.4518 6.62209 -4.05092 191 " " " " A 2 0 0 "VAL " " CG1" " " 6 0 1 C2 
    1486 14 20.2618 5.02851 -2.47579 191 " " " " A 2 0 0 "VAL " " CG2" " " 6 0 1 C2 
    1487 40 18.6173 2.80969 -4.49228 192 " " " " A 43 0 0 "ALA " " N  " " " 7 0 1 C2 
    1488 14 18.2469 1.42127 -4.63999 192 " " " " A 2 0 0 "ALA " " CA " " " 6 0 1 C2 
    1489 14 17.1417 1.15981 -5.66033 192 " " " " A 2 0 0 "ALA " " C  " " " 6 0 1 C2 
    1490 23 16.7269 -0.00893777 -5.77723 192 " " " " A 70 0 0 "ALA " " O  " " " 8 0 1 C2 
    1491 14 17.7826 0.833965 -3.27416 192 " " " " A 2 0 0 "ALA " " CB " " " 6 0 1 C2 
    1492 40 16.7196 2.19897 -6.42269 193 " " " " A 43 0 0 "ALA " " N  " " " 7 0 1 C2 
    1493 14 15.9152 2.07077 -7.62276 193 " " " " A 2 0 0 "ALA " " CA " " " 6 0 1 C2 
    1494 14 16.1118 3.02819 -8.79308 193 " " " " A 2 0 0 "ALA " " C  " " " 6 0 1 C2 
    1495 23 16.4325 2.68258 -9.96427 193 " " " " A 70 0 0 "ALA " " O  " " " 8 0 1 C2 
    1496 14 14.4719 1.94083 -7.14884 193 " " " " A 2 0 0 "ALA " " CB " " " 6 0 1 C2 
    1497 40 15.8836 4.35249 -8.45969 194 " " " " A 43 0 0 "ILE " " N  " " " 7 0 1 C2 
    1498 14 16.1003 5.51591 -9.21108 194 " " " " A 2 0 0 "ILE " " CA " " " 6 0 1 C2 
    1499 14 17.2024 5.51112 -10.3543 194 " " " " A 2 0 0 "ILE " " C  " " " 6 0 1 C2 
    1500 23 16.8831 5.57859 -11.5466 194 " " " " A 70 0 0 "ILE " " O  " " " 8 0 1 C2 
    1501 14 15.9344 6.83667 -8.3846 194 " " " " A 2 0 0 "ILE " " CB " " " 6 0 1 C2 
    1502 14 14.4937 7.0505 -7.84057 194 " " " " A 2 0 0 "ILE " " CG1" " " 6 0 1 C2 
    1503 14 16.428 8.19325 -9.02553 194 " " " " A 2 0 0 "ILE " " CG2" " " 6 0 1 C2 
    1504 14 13.4 7.71069 -8.77159 194 " " " " A 2 0 0 "ILE " " CD1" " " 6 0 1 C2 
    1505 40 18.4603 5.37971 -10.0062 195 " " " " A 43 0 0 "PRO " " N  " " " 7 0 1 C2 
    1506 14 19.528 5.2865 -10.9847 195 " " " " A 2 0 0 "PRO " " CA " " " 6 0 1 C2 
    1507 14 19.7549 3.88591 -11.453 195 " " " " A 2 0 0 "PRO " " C  " " " 6 0 1 C2 
    1508 23 20.429 3.62761 -12.4722 195 " " " " A 70 0 0 "PRO " " O  " " " 8 0 1 C2 
    1509 14 20.7543 5.97954 -10.3566 195 " " " " A 2 0 0 "PRO " " CB " " " 6 0 1 C2 
    1510 14 20.6079 5.59214 -8.85149 195 " " " " A 2 0 0 "PRO " " CG " " " 6 0 1 C2 
    1511 14 19.0381 5.4824 -8.703 195 " " " " A 2 0 0 "PRO " " CD " " " 6 0 1 C2 
    1512 40 19.4846 2.93359 -10.5828 196 " " " " A 43 0 0 "LEU " " N  " " " 7 0 1 C2 
    1513 14 19.9824 1.5251 -10.7258 196 " " " " A 2 0 0 "LEU " " CA " " " 6 0 1 C2 
    1514 14 19.4634 0.838835 -12.0229 196 " " " " A 2 0 0 "LEU " " C  " " " 6 0 1 C2 
    1515 23 20.1535 0.00715071 -12.6303 196 " " " " A 70 0 0 "LEU " " O  " " " 8 0 1 C2 
    1516 14 19.5568 0.667845 -9.47147 196 " " " " A 2 0 0 "LEU " " CB " " " 6 0 1 C2 
    1517 14 20.2259 -0.765453 -9.30454 196 " " " " A 2 0 0 "LEU " " CG " " " 6 0 1 C2 
    1518 14 21.7762 -0.825235 -9.41738 196 " " " " A 2 0 0 "LEU " " CD1" " " 6 0 1 C2 
    1519 14 19.9624 -1.32751 -7.92513 196 " " " " A 2 0 0 "LEU " " CD2" " " 6 0 1 C2 
    1520 40 18.1765 1.07614 -12.3754 197 " " " " A 43 0 0 "VAL " " N  " " " 7 0 1 C2 
    1521 14 17.4327 0.59013 -13.5795 197 " " " " A 2 0 0 "VAL " " CA " " " 6 0 1 C2 
    1522 14 18.2601 0.666258 -14.8572 197 " " " " A 2 0 0 "VAL " " C  " " " 6 0 1 C2 
    1523 23 18.0495 -0.237038 -15.6854 197 " " " " A 70 0 0 "VAL " " O  " " " 8 0 1 C2 
    1524 14 16.0089 1.26069 -13.8195 197 " " " " A 2 0 0 "VAL " " CB " " " 6 0 1 C2 
    1525 14 14.9148 0.524258 -13.0947 197 " " " " A 2 0 0 "VAL " " CG1" " " 6 0 1 C2 
    1526 14 16.0306 2.7728 -13.4888 197 " " " " A 2 0 0 "VAL " " CG2" " " 6 0 1 C2 
    1527 40 19.0292 1.68678 -15.006 198 " " " " A 43 0 0 "ALA " " N  " " " 7 0 1 C2 
    1528 14 19.6971 2.15833 -16.2262 198 " " " " A 2 0 0 "ALA " " CA " " " 6 0 1 C2 
    1529 14 21.0485 1.3699 -16.4024 198 " " " " A 2 0 0 "ALA " " C  " " " 6 0 1 C2 
    1530 23 21.5375 1.1689 -17.5144 198 " " " " A 70 0 0 "ALA " " O  " " " 8 0 1 C2 
    1531 14 20.0706 3.64856 -15.9994 198 " " " " A 2 0 0 "ALA " " CB " " " 6 0 1 C2 
    1532 40 21.5016 0.72172 -15.3067 199 " " " " A 43 0 0 "VAL " " N  " " " 7 0 1 C2 
    1533 14 22.6686 -0.159046 -15.2875 199 " " " " A 2 0 0 "VAL " " CA " " " 6 0 1 C2 
    1534 14 22.3177 -1.45877 -15.9508 199 " " " " A 2 0 0 "VAL " " C  " " " 6 0 1 C2 
    1535 23 23.067 -1.88655 -16.8078 199 " " " " A 70 0 0 "VAL " " O  " " " 8 0 1 C2 
    1536 14 23.1452 -0.420978 -13.8214 199 " " " " A 2 0 0 "VAL " " CB " " " 6 0 1 C2 
    1537 14 24.4695 -1.20537 -13.9154 199 " " " " A 2 0 0 "VAL " " CG1" " " 6 0 1 C2 
    1538 14 23.3974 0.895897 -13.0031 199 " " " " A 2 0 0 "VAL " " CG2" " " 6 0 1 C2 
    1539 40 21.0626 -1.89747 -15.7491 200 " " " " A 43 0 0 "VAL " " N  " " " 7 0 1 C2 
    1540 14 20.4024 -3.04355 -16.3924 200 " " " " A 2 0 0 "VAL " " CA " " " 6 0 1 C2 
    1541 14 20.1987 -2.87647 -17.8772 200 " " " " A 2 0 0 "VAL " " C  " " " 6 0 1 C2 
    1542 23 20.5734 -3.69545 -18.6974 200 " " " " A 70 0 0 "VAL " " O  " " " 8 0 1 C2 
    1543 14 19.0022 -3.43594 -15.63 200 " " " " A 2 0 0 "VAL " " CB " " " 6 0 1 C2 
    1544 14 18.4676 -4.82523 -16.114 200 " " " " A 2 0 0 "VAL " " CG1" " " 6 0 1 C2 
    1545 14 19.0945 -3.30312 -14.0741 200 " " " " A 2 0 0 "VAL " " CG2" " " 6 0 1 C2 
    1546 40 19.6905 -1.66796 -18.2372 201 " " " " A 43 0 0 "LEU " " N  " " " 7 0 1 C2 
    1547 14 19.375 -1.41418 -19.6058 201 " " " " A 2 0 0 "LEU " " CA " " " 6 0 1 C2 
    1548 14 20.5774 -1.07955 -20.4741 201 " " " " A 2 0 0 "LEU " " C  " " " 6 0 1 C2 
    1549 23 20.4996 -1.19372 -21.7038 201 " " " " A 70 0 0 "LEU " " O  " " " 8 0 1 C2 
    1550 14 18.4977 -0.192759 -19.6817 201 " " " " A 2 0 0 "LEU " " CB " " " 6 0 1 C2 
    1551 14 16.9736 -0.230225 -18.9598 201 " " " " A 2 0 0 "LEU " " CG " " " 6 0 1 C2 
    1552 14 16.2426 1.11136 -19.088 201 " " " " A 2 0 0 "LEU " " CD1" " " 6 0 1 C2 
    1553 14 16.0395 -1.25231 -19.5324 201 " " " " A 2 0 0 "LEU " " CD2" " " 6 0 1 C2 
    1554 40 21.7683 -0.769108 -19.8897 202 " " " " A 43 0 0 "PHE " " N  " " " 7 0 1 C2 
    1555 14 22.9687 -0.544372 -20.6057 202 " " " " A 2 0 0 "PHE " " CA " " " 6 0 1 C2 
    1556 14 23.3494 -1.817 -21.443 202 " " " " A 2 0 0 "PHE " " C  " " " 6 0 1 C2 
    1557 23 23.9344 -1.70136 -22.5537 202 " " " " A 70 0 0 "PHE " " O  " " " 8 0 1 C2 
    1558 14 23.8684 -0.282417 -19.3645 202 " " " " A 2 0 0 "PHE " " CB " " " 6 0 1 C2 
    1559 14 25.2602 0.252289 -19.6469 202 " " " " A 2 0 0 "PHE " " CG " " " 6 0 1 C2 
    1560 14 25.6976 0.615168 -20.979 202 " " " " A 2 0 0 "PHE " " CD1" " " 6 0 1 C2 
    1561 14 26.1259 0.35623 -18.5869 202 " " " " A 2 0 0 "PHE " " CD2" " " 6 0 1 C2 
    1562 14 27.0985 0.923216 -21.1341 202 " " " " A 2 0 0 "PHE " " CE1" " " 6 0 1 C2 
    1563 14 27.4743 0.754408 -18.7643 202 " " " " A 2 0 0 "PHE " " CE2" " " 6 0 1 C2 
    1564 14 27.9737 0.905106 -20.0301 202 " " " " A 2 0 0 "PHE " " CZ " " " 6 0 1 C2 
    1565 40 23.0573 -3.02431 -20.919 203 " " " " A 43 0 0 "PHE " " N  " " " 7 0 1 C2 
    1566 14 23.2125 -4.30807 -21.6248 203 " " " " A 2 0 0 "PHE " " CA " " " 6 0 1 C2 
    1567 14 22.1793 -4.49034 -22.7089 203 " " " " A 2 0 0 "PHE " " C  " " " 6 0 1 C2 
    1568 23 22.4491 -5.19796 -23.643 203 " " " " A 70 0 0 "PHE " " O  " " " 8 0 1 C2 
    1569 14 23.0674 -5.40426 -20.4824 203 " " " " A 2 0 0 "PHE " " CB " " " 6 0 1 C2 
    1570 14 24.1486 -5.55883 -19.5254 203 " " " " A 2 0 0 "PHE " " CG " " " 6 0 1 C2 
    1571 14 24.1663 -4.80719 -18.2879 203 " " " " A 2 0 0 "PHE " " CD1" " " 6 0 1 C2 
    1572 14 25.212 -6.46691 -19.8385 203 " " " " A 2 0 0 "PHE " " CD2" " " 6 0 1 C2 
    1573 14 25.2288 -4.9524 -17.376 203 " " " " A 2 0 0 "PHE " " CE1" " " 6 0 1 C2 
    1574 14 26.2267 -6.64136 -18.8338 203 " " " " A 2 0 0 "PHE " " CE2" " " 6 0 1 C2 
    1575 14 26.1934 -5.91013 -17.6402 203 " " " " A 2 0 0 "PHE " " CZ " " " 6 0 1 C2 
    1576 40 20.9734 -3.87202 -22.6185 204 " " " " A 43 0 0 "VAL " " N  " " " 7 0 1 C2 
    1577 14 19.9735 -3.93344 -23.681 204 " " " " A 2 0 0 "VAL " " CA " " " 6 0 1 C2 
    1578 14 20.477 -3.12789 -24.8763 204 " " " " A 2 0 0 "VAL " " C  " " " 6 0 1 C2 
    1579 23 20.5112 -3.68789 -25.9958 204 " " " " A 70 0 0 "VAL " " O  " " " 8 0 1 C2 
    1580 14 18.5915 -3.32754 -23.3206 204 " " " " A 2 0 0 "VAL " " CB " " " 6 0 1 C2 
    1581 14 17.5326 -3.35921 -24.4365 204 " " " " A 2 0 0 "VAL " " CG1" " " 6 0 1 C2 
    1582 14 17.9843 -3.99601 -22.0938 204 " " " " A 2 0 0 "VAL " " CG2" " " 6 0 1 C2 
    1583 40 20.8815 -1.87087 -24.6565 205 " " " " A 43 0 0 "PHE " " N  " " " 7 0 1 C2 
    1584 14 21.2178 -0.867571 -25.7323 205 " " " " A 2 0 0 "PHE " " CA " " " 6 0 1 C2 
    1585 14 22.6368 -0.846001 -26.2028 205 " " " " A 2 0 0 "PHE " " C  " " " 6 0 1 C2 
    1586 23 22.9785 -0.521358 -27.3562 205 " " " " A 70 0 0 "PHE " " O  " " " 8 0 1 C2 
    1587 14 20.7388 0.587393 -25.2364 205 " " " " A 2 0 0 "PHE " " CB " " " 6 0 1 C2 
    1588 14 19.3014 0.738783 -24.8088 205 " " " " A 2 0 0 "PHE " " CG " " " 6 0 1 C2 
    1589 14 18.2271 0.513058 -25.6812 205 " " " " A 2 0 0 "PHE " " CD1" " " 6 0 1 C2 
    1590 14 18.9113 1.0828 -23.4469 205 " " " " A 2 0 0 "PHE " " CD2" " " 6 0 1 C2 
    1591 14 16.899 0.667633 -25.3206 205 " " " " A 2 0 0 "PHE " " CE1" " " 6 0 1 C2 
    1592 14 17.5585 1.32021 -23.138 205 " " " " A 2 0 0 "PHE " " CE2" " " 6 0 1 C2 
    1593 14 16.595 1.03878 -24.0129 205 " " " " A 2 0 0 "PHE " " CZ " " " 6 0 1 C2 
    1594 40 23.5217 -1.18406 -25.3453 206 " " " " A 43 0 0 "GLY " " N  " " " 7 0 1 C2 
    1595 14 24.9869 -1.13107 -25.4869 206 " " " " A 2 0 0 "GLY " " CA " " " 6 0 1 C2 
    1596 14 25.5448 0.222843 -25.2314 206 " " " " A 2 0 0 "GLY " " C  " " " 6 0 1 C2 
    1597 23 26.6946 0.494633 -25.4999 206 " " " " A 70 0 0 "GLY " " O  " " " 8 0 1 C2 
    1598 40 24.6827 1.13388 -24.7125 207 " " " " A 43 0 0 "THR " " N  " " " 7 0 1 C2 
    1599 14 24.8924 2.51065 -24.3941 207 " " " " A 2 0 0 "THR " " CA " " " 6 0 1 C2 
    1600 14 24.1723 2.86664 -23.146 207 " " " " A 2 0 0 "THR " " C  " " " 6 0 1 C2 
    1601 23 23.0725 2.3584 -22.8655 207 " " " " A 70 0 0 "THR " " O  " " " 8 0 1 C2 
    1602 14 24.7701 3.44018 -25.6487 207 " " " " A 2 0 0 "THR " " CB " " " 6 0 1 C2 
    1603 23 25.0616 4.7386 -25.1819 207 " " " " A 70 0 0 "THR " " OG1" " " 8 0 1 C2 
    1604 14 23.337 3.53148 -26.123 207 " " " " A 2 0 0 "THR " " CG2" " " 6 0 1 C2 
    1605 40 24.7719 3.7257 -22.329 208 " " " " A 43 0 0 "VAL " " N  " " " 7 0 1 C2 
    1606 14 24.0772 4.41657 -21.1845 208 " " " " A 2 0 0 "VAL " " CA " " " 6 0 1 C2 
    1607 14 23.1781 5.61185 -21.6485 208 " " " " A 2 0 0 "VAL " " C  " " " 6 0 1 C2 
    1608 23 22.2332 5.87129 -20.9189 208 " " " " A 70 0 0 "VAL " " O  " " " 8 0 1 C2 
    1609 14 25.1625 4.98124 -20.1479 208 " " " " A 2 0 0 "VAL " " CB " " " 6 0 1 C2 
    1610 14 24.5297 5.53741 -18.8948 208 " " " " A 2 0 0 "VAL " " CG1" " " 6 0 1 C2 
    1611 14 26.1676 3.90897 -19.7219 208 " " " " A 2 0 0 "VAL " " CG2" " " 6 0 1 C2 
    1612 40 23.4081 6.27618 -22.836 209 " " " " A 43 0 0 "ILE " " N  " " " 7 0 1 C2 
    1613 14 22.6213 7.49457 -23.1685 209 " " " " A 2 0 0 "ILE " " CA " " " 6 0 1 C2 
    1614 14 21.129 7.20174 -23.3086 209 " " " " A 2 0 0 "ILE " " C  " " " 6 0 1 C2 
    1615 23 20.2318 7.86403 -22.7617 209 " " " " A 70 0 0 "ILE " " O  " " " 8 0 1 C2 
    1616 14 23.1551 8.09764 -24.4941 209 " " " " A 2 0 0 "ILE " " CB " " " 6 0 1 C2 
    1617 14 24.646 8.2932 -24.3803 209 " " " " A 2 0 0 "ILE " " CG1" " " 6 0 1 C2 
    1618 14 22.6053 9.43798 -24.9171 209 " " " " A 2 0 0 "ILE " " CG2" " " 6 0 1 C2 
    1619 14 25.4691 9.05767 -25.4466 209 " " " " A 2 0 0 "ILE " " CD1" " " 6 0 1 C2 
    1620 40 20.8401 6.06845 -23.9967 210 " " " " A 43 0 0 "ALA " " N  " " " 7 0 1 C2 
    1621 14 19.4403 5.66895 -24.2556 210 " " " " A 2 0 0 "ALA " " CA " " " 6 0 1 C2 
    1622 14 18.8494 4.82707 -23.0405 210 " " " " A 2 0 0 "ALA " " C  " " " 6 0 1 C2 
    1623 23 17.6797 4.61213 -22.9023 210 " " " " A 70 0 0 "ALA " " O  " " " 8 0 1 C2 
    1624 14 19.3064 4.90894 -25.4913 210 " " " " A 2 0 0 "ALA " " CB " " " 6 0 1 C2 
    1625 40 19.7435 4.44358 -22.1263 211 " " " " A 43 0 0 "ALA " " N  " " " 7 0 1 C2 
    1626 14 19.4427 3.60767 -20.8776 211 " " " " A 2 0 0 "ALA " " CA " " " 6 0 1 C2 
    1627 14 18.9965 4.52096 -19.7697 211 " " " " A 2 0 0 "ALA " " C  " " " 6 0 1 C2 
    1628 23 18.163 4.15218 -18.928 211 " " " " A 70 0 0 "ALA " " O  " " " 8 0 1 C2 
    1629 14 20.7816 2.97767 -20.3641 211 " " " " A 2 0 0 "ALA " " CB " " " 6 0 1 C2 
    1630 40 19.5024 5.78066 -19.6904 212 " " " " A 43 0 0 "ALA " " N  " " " 7 0 1 C2 
    1631 14 19.1557 6.66459 -18.6443 212 " " " " A 2 0 0 "ALA " " CA " " " 6 0 1 C2 
    1632 14 17.8753 7.42493 -18.9034 212 " " " " A 2 0 0 "ALA " " C  " " " 6 0 1 C2 
    1633 23 17.1601 7.67732 -17.9227 212 " " " " A 70 0 0 "ALA " " O  " " " 8 0 1 C2 
    1634 14 20.3032 7.66584 -18.6156 212 " " " " A 2 0 0 "ALA " " CB " " " 6 0 1 C2 
    1635 40 17.5786 7.80962 -20.1288 213 " " " " A 43 0 0 "LEU " " N  " " " 7 0 1 C2 
    1636 14 16.5724 8.72006 -20.6449 213 " " " " A 2 0 0 "LEU " " CA " " " 6 0 1 C2 
    1637 14 15.2242 8.39531 -20.08 213 " " " " A 2 0 0 "LEU " " C  " " " 6 0 1 C2 
    1638 23 14.7653 9.27414 -19.353 213 " " " " A 70 0 0 "LEU " " O  " " " 8 0 1 C2 
    1639 14 16.6791 8.79946 -22.2027 213 " " " " A 2 0 0 "LEU " " CB " " " 6 0 1 C2 
    1640 14 15.5016 9.52286 -23.0033 213 " " " " A 2 0 0 "LEU " " CG " " " 6 0 1 C2 
    1641 14 15.1706 10.8873 -22.3801 213 " " " " A 2 0 0 "LEU " " CD1" " " 6 0 1 C2 
    1642 14 15.8797 9.52426 -24.5094 213 " " " " A 2 0 0 "LEU " " CD2" " " 6 0 1 C2 
    1643 40 14.6078 7.22219 -20.2467 214 " " " " A 43 0 0 "PRO " " N  " " " 7 0 1 C2 
    1644 14 13.2273 6.97837 -19.7226 214 " " " " A 2 0 0 "PRO " " CA " " " 6 0 1 C2 
    1645 14 13.2318 6.82209 -18.1795 214 " " " " A 2 0 0 "PRO " " C  " " " 6 0 1 C2 
    1646 23 12.1171 6.85154 -17.6661 214 " " " " A 70 0 0 "PRO " " O  " " " 8 0 1 C2 
    1647 14 12.7401 5.7226 -20.4527 214 " " " " A 2 0 0 "PRO " " CB " " " 6 0 1 C2 
    1648 14 13.9805 4.93008 -20.8255 214 " " " " A 2 0 0 "PRO " " CG " " " 6 0 1 C2 
    1649 14 15.0786 5.99191 -20.9165 214 " " " " A 2 0 0 "PRO " " CD " " " 6 0 1 C2 
    1650 40 14.3816 6.61885 -17.4949 215 " " " " A 43 0 0 "ALA " " N  " " " 7 0 1 C2 
    1651 14 14.3517 6.50067 -16.0776 215 " " " " A 2 0 0 "ALA " " CA " " " 6 0 1 C2 
    1652 14 14.0579 7.96617 -15.5608 215 " " " " A 2 0 0 "ALA " " C  " " " 6 0 1 C2 
    1653 23 13.2692 8.12744 -14.5761 215 " " " " A 70 0 0 "ALA " " O  " " " 8 0 1 C2 
    1654 14 15.7169 5.84309 -15.6177 215 " " " " A 2 0 0 "ALA " " CB " " " 6 0 1 C2 
    1655 40 14.6469 8.92426 -16.2175 216 " " " " A 43 0 0 "ILE " " N  " " " 7 0 1 C2 
    1656 14 14.448 10.3951 -15.9252 216 " " " " A 2 0 0 "ILE " " CA " " " 6 0 1 C2 
    1657 14 12.929 10.7537 -15.9502 216 " " " " A 2 0 0 "ILE " " C  " " " 6 0 1 C2 
    1658 23 12.4563 11.5679 -15.1733 216 " " " " A 70 0 0 "ILE " " O  " " " 8 0 1 C2 
    1659 14 15.3705 11.2796 -16.879 216 " " " " A 2 0 0 "ILE " " CB " " " 6 0 1 C2 
    1660 14 16.8236 10.7949 -16.8942 216 " " " " A 2 0 0 "ILE " " CG1" " " 6 0 1 C2 
    1661 14 15.251 12.7782 -16.4972 216 " " " " A 2 0 0 "ILE " " CG2" " " 6 0 1 C2 
    1662 14 17.734 11.6191 -17.7842 216 " " " " A 2 0 0 "ILE " " CD1" " " 6 0 1 C2 
    1663 40 12.2874 10.2771 -17.0167 217 " " " " A 43 0 0 "ILE " " N  " " " 7 0 1 C2 
    1664 14 10.8555 10.4155 -17.3356 217 " " " " A 2 0 0 "ILE " " CA " " " 6 0 1 C2 
    1665 14 9.91573 9.91735 -16.2466 217 " " " " A 2 0 0 "ILE " " C  " " " 6 0 1 C2 
    1666 23 8.84858 10.4981 -16.0078 217 " " " " A 70 0 0 "ILE " " O  " " " 8 0 1 C2 
    1667 14 10.5717 9.74145 -18.7385 217 " " " " A 2 0 0 "ILE " " CB " " " 6 0 1 C2 
    1668 14 11.4053 10.4408 -19.8462 217 " " " " A 2 0 0 "ILE " " CG1" " " 6 0 1 C2 
    1669 14 9.16188 9.54735 -19.2289 217 " " " " A 2 0 0 "ILE " " CG2" " " 6 0 1 C2 
    1670 14 10.9407 11.8744 -20.1315 217 " " " " A 2 0 0 "ILE " " CD1" " " 6 0 1 C2 
    1671 40 10.3995 8.89794 -15.4321 218 " " " " A 43 0 0 "GLY " " N  " " " 7 0 1 C2 
    1672 14 9.70753 8.51782 -14.233 218 " " " " A 2 0 0 "GLY " " CA " " " 6 0 1 C2 
    1673 14 10.1042 9.39679 -13.0275 218 " " " " A 2 0 0 "GLY " " C  " " " 6 0 1 C2 
    1674 23 9.26831 9.75269 -12.1635 218 " " " " A 70 0 0 "GLY " " O  " " " 8 0 1 C2 
    1675 40 11.311 9.98819 -13.0103 219 " " " " A 43 0 0 "GLY " " N  " " " 7 0 1 C2 
    1676 14 11.6685 10.9881 -11.9794 219 " " " " A 2 0 0 "GLY " " CA " " " 6 0 1 C2 
    1677 14 10.8684 12.2457 -12.0902 219 " " " " A 2 0 0 "GLY " " C  " " " 6 0 1 C2 
    1678 23 10.3447 12.7435 -11.1075 219 " " " " A 70 0 0 "GLY " " O  " " " 8 0 1 C2 
    1679 40 10.5909 12.7559 -13.2811 220 " " " " A 43 0 0 "LEU " " N  " " " 7 0 1 C2 
    1680 14 9.80202 13.928 -13.6394 220 " " " " A 2 0 0 "LEU " " CA " " " 6 0 1 C2 
    1681 14 8.36415 13.7176 -13.1786 220 " " " " A 2 0 0 "LEU " " C  " " " 6 0 1 C2 
    1682 23 7.59938 14.5667 -12.8275 220 " " " " A 70 0 0 "LEU " " O  " " " 8 0 1 C2 
    1683 14 9.86166 14.2881 -15.1751 220 " " " " A 2 0 0 "LEU " " CB " " " 6 0 1 C2 
    1684 14 11.1791 15.0999 -15.4514 220 " " " " A 2 0 0 "LEU " " CG " " " 6 0 1 C2 
    1685 14 11.293 15.1265 -17.0125 220 " " " " A 2 0 0 "LEU " " CD1" " " 6 0 1 C2 
    1686 14 11.435 16.4748 -14.7274 220 " " " " A 2 0 0 "LEU " " CD2" " " 6 0 1 C2 
    1687 40 7.86761 12.4531 -13.3345 221 " " " " A 43 0 0 "ALA " " N  " " " 7 0 1 C2 
    1688 14 6.48922 12.0164 -13.0456 221 " " " " A 2 0 0 "ALA " " CA " " " 6 0 1 C2 
    1689 14 6.28657 11.9345 -11.5279 221 " " " " A 2 0 0 "ALA " " C  " " " 6 0 1 C2 
    1690 23 5.12068 12.0738 -11.1162 221 " " " " A 70 0 0 "ALA " " O  " " " 8 0 1 C2 
    1691 14 6.30711 10.6276 -13.6333 221 " " " " A 2 0 0 "ALA " " CB " " " 6 0 1 C2 
    1692 40 7.2306 11.5643 -10.6848 222 " " " " A 43 0 0 "ILE " " N  " " " 7 0 1 C2 
    1693 14 7.25774 11.6883 -9.24687 222 " " " " A 2 0 0 "ILE " " CA " " " 6 0 1 C2 
    1694 14 7.3483 13.1982 -8.89627 222 " " " " A 2 0 0 "ILE " " C  " " " 6 0 1 C2 
    1695 23 6.51221 13.7263 -8.14238 222 " " " " A 70 0 0 "ILE " " O  " " " 8 0 1 C2 
    1696 14 8.49236 10.9034 -8.70053 222 " " " " A 2 0 0 "ILE " " CB " " " 6 0 1 C2 
    1697 14 8.34803 9.34795 -9.00698 222 " " " " A 2 0 0 "ILE " " CG1" " " 6 0 1 C2 
    1698 14 8.73034 10.9805 -7.21268 222 " " " " A 2 0 0 "ILE " " CG2" " " 6 0 1 C2 
    1699 14 9.78246 8.62786 -8.84346 222 " " " " A 2 0 0 "ILE " " CD1" " " 6 0 1 C2 
    1700 40 8.30097 13.9086 -9.46334 223 " " " " A 43 0 0 "ALA " " N  " " " 7 0 1 C2 
    1701 14 8.6357 15.2584 -8.98691 223 " " " " A 2 0 0 "ALA " " CA " " " 6 0 1 C2 
    1702 14 7.48357 16.209 -9.1471 223 " " " " A 2 0 0 "ALA " " C  " " " 6 0 1 C2 
    1703 23 7.14194 16.9714 -8.27231 223 " " " " A 70 0 0 "ALA " " O  " " " 8 0 1 C2 
    1704 14 9.78028 15.703 -9.8555 223 " " " " A 2 0 0 "ALA " " CB " " " 6 0 1 C2 
    1705 40 6.85576 16.205 -10.3627 224 " " " " A 43 0 0 "GLY " " N  " " " 7 0 1 C2 
    1706 14 5.59249 16.9403 -10.6046 224 " " " " A 2 0 0 "GLY " " CA " " " 6 0 1 C2 
    1707 14 4.40462 16.4846 -9.77213 224 " " " " A 2 0 0 "GLY " " C  " " " 6 0 1 C2 
    1708 23 3.59846 17.3252 -9.31616 224 " " " " A 70 0 0 "GLY " " O  " " " 8 0 1 C2 
    1709 40 4.26866 15.1627 -9.47046 225 " " " " A 43 0 0 "ALA " " N  " " " 7 0 1 C2 
    1710 14 3.26871 14.5403 -8.68659 225 " " " " A 2 0 0 "ALA " " CA " " " 6 0 1 C2 
    1711 14 3.28148 15.0914 -7.25241 225 " " " " A 2 0 0 "ALA " " C  " " " 6 0 1 C2 
    1712 23 2.28617 15.503 -6.74731 225 " " " " A 70 0 0 "ALA " " O  " " " 8 0 1 C2 
    1713 14 3.25718 12.9974 -8.62354 225 " " " " A 2 0 0 "ALA " " CB " " " 6 0 1 C2 
    1714 40 4.46136 15.0678 -6.60857 226 " " " " A 43 0 0 "LEU " " N  " " " 7 0 1 C2 
    1715 14 4.63817 15.7315 -5.26381 226 " " " " A 2 0 0 "LEU " " CA " " " 6 0 1 C2 
    1716 14 4.32967 17.2424 -5.27386 226 " " " " A 2 0 0 "LEU " " C  " " " 6 0 1 C2 
    1717 23 4.19935 17.7826 -4.16481 226 " " " " A 70 0 0 "LEU " " O  " " " 8 0 1 C2 
    1718 14 6.11865 15.5712 -4.79555 226 " " " " A 2 0 0 "LEU " " CB " " " 6 0 1 C2 
    1719 14 6.5659 14.0415 -4.56175 226 " " " " A 2 0 0 "LEU " " CG " " " 6 0 1 C2 
    1720 14 7.82845 13.9911 -3.70477 226 " " " " A 2 0 0 "LEU " " CD1" " " 6 0 1 C2 
    1721 14 5.556 13.0342 -4.08358 226 " " " " A 2 0 0 "LEU " " CD2" " " 6 0 1 C2 
    1722 40 4.25928 17.9491 -6.45535 227 " " " " A 43 0 0 "GLY " " N  " " " 7 0 1 C2 
    1723 14 3.89311 19.3473 -6.71861 227 " " " " A 2 0 0 "GLY " " CA " " " 6 0 1 C2 
    1724 14 2.43451 19.6049 -6.4427 227 " " " " A 2 0 0 "GLY " " C  " " " 6 0 1 C2 
    1725 23 2.00916 20.6025 -5.85694 227 " " " " A 70 0 0 "GLY " " O  " " " 8 0 1 C2 
    1726 40 1.67955 18.6814 -7.10205 228 " " " " A 43 0 0 "ILE " " N  " " " 7 0 1 C2 
    1727 14 0.251709 18.6745 -7.10289 228 " " " " A 2 0 0 "ILE " " CA " " " 6 0 1 C2 
    1728 14 -0.213806 18.248 -5.67388 228 " " " " A 2 0 0 "ILE " " C  " " " 6 0 1 C2 
    1729 23 -1.13204 18.8908 -5.14105 228 " " " " A 70 0 0 "ILE " " O  " " " 8 0 1 C2 
    1730 14 -0.272865 17.6568 -8.27503 228 " " " " A 2 0 0 "ILE " " CB " " " 6 0 1 C2 
    1731 14 0.0200462 18.1718 -9.69716 228 " " " " A 2 0 0 "ILE " " CG1" " " 6 0 1 C2 
    1732 14 -1.7951 17.3734 -8.1352 228 " " " " A 2 0 0 "ILE " " CG2" " " 6 0 1 C2 
    1733 14 0.122318 17.2476 -10.8829 228 " " " " A 2 0 0 "ILE " " CD1" " " 6 0 1 C2 
    1734 40 0.451118 17.3011 -5.06107 229 " " " " A 43 0 0 "MET " " N  " " " 7 0 1 C2 
    1735 14 0.333523 16.8843 -3.67169 229 " " " " A 2 0 0 "MET " " CA " " " 6 0 1 C2 
    1736 14 0.335625 18.0309 -2.69155 229 " " " " A 2 0 0 "MET " " C  " " " 6 0 1 C2 
    1737 23 -0.678585 18.1144 -2.0119 229 " " " " A 70 0 0 "MET " " O  " " " 8 0 1 C2 
    1738 14 1.28887 15.7198 -3.19057 229 " " " " A 2 0 0 "MET " " CB " " " 6 0 1 C2 
    1739 14 0.950252 14.299 -3.86527 229 " " " " A 2 0 0 "MET " " CG " " " 6 0 1 C2 
    1740 52 0.0920142 13.1409 -2.72024 229 " " " " A 13 0 0 "MET " " SD " " " 16 0 1 C2 
    1741 14 -1.41694 14.0386 -2.38751 229 " " " " A 2 0 0 "MET " " CE " " " 6 0 1 C2 
    1742 40 1.40224 18.9184 -2.63667 230 " " " " A 43 0 0 "ARG " " N  " " " 7 0 1 C2 
    1743 14 1.4131 20.1367 -1.8394 230 " " " " A 2 0 0 "ARG " " CA " " " 6 0 1 C2 
    1744 14 0.242596 21.1588 -2.1611 230 " " " " A 2 0 0 "ARG " " C  " " " 6 0 1 C2 
    1745 23 -0.0366364 21.9252 -1.23369 230 " " " " A 70 0 0 "ARG " " O  " " " 8 0 1 C2 
    1746 14 2.8577 20.8977 -1.81691 230 " " " " A 2 0 0 "ARG " " CB " " " 6 0 1 C2 
    1747 14 2.94476 21.9868 -0.736086 230 " " " " A 2 0 0 "ARG " " CG " " " 6 0 1 C2 
    1748 14 4.41995 22.6049 -0.691759 230 " " " " A 2 0 0 "ARG " " CD " " " 6 0 1 C2 
    1749 40 4.44563 23.9494 -0.154863 230 " " " " A 43 0 0 "ARG " " NE " " " 7 0 1 C2 
    1750 14 5.51495 24.7372 -0.0267808 230 " " " " A 2 0 0 "ARG " " CZ " " " 6 0 1 C2 
    1751 40 6.73846 24.2956 -0.323106 230 " " " " A 43 0 0 "ARG " " NH1" " " 7 0 1 C2 
    1752 40 5.41066 26.0188 0.356566 230 " " " " A 43 0 0 "ARG " " NH2" " " 7 0 1 C2 
    1753 40 -0.419243 21.0682 -3.31732 231 " " " " A 43 0 0 "LEU " " N  " " " 7 0 1 C2 
    1754 14 -1.57601 21.8467 -3.59703 231 " " " " A 2 0 0 "LEU " " CA " " " 6 0 1 C2 
    1755 14 -2.86329 21.0879 -3.17781 231 " " " " A 2 0 0 "LEU " " C  " " " 6 0 1 C2 
    1756 23 -3.83181 21.729 -2.73749 231 " " " " A 70 0 0 "LEU " " O  " " " 8 0 1 C2 
    1757 14 -1.68139 22.1823 -5.08829 231 " " " " A 2 0 0 "LEU " " CB " " " 6 0 1 C2 
    1758 14 -0.697094 23.1926 -5.70014 231 " " " " A 2 0 0 "LEU " " CG " " " 6 0 1 C2 
    1759 14 -0.83617 23.1042 -7.26084 231 " " " " A 2 0 0 "LEU " " CD1" " " 6 0 1 C2 
    1760 14 -0.846336 24.6399 -5.19826 231 " " " " A 2 0 0 "LEU " " CD2" " " 6 0 1 C2 
    1761 40 -2.9572 19.7392 -3.18245 232 " " " " A 43 0 0 "VAL " " N  " " " 7 0 1 C2 
    1762 14 -4.11774 18.8933 -2.8247 232 " " " " A 2 0 0 "VAL " " CA " " " 6 0 1 C2 
    1763 14 -4.1836 19.0088 -1.28523 232 " " " " A 2 0 0 "VAL " " C  " " " 6 0 1 C2 
    1764 23 -5.26529 18.9666 -0.725191 232 " " " " A 70 0 0 "VAL " " O  " " " 8 0 1 C2 
    1765 14 -3.81858 17.3952 -3.22012 232 " " " " A 2 0 0 "VAL " " CB " " " 6 0 1 C2 
    1766 14 -4.74393 16.4123 -2.39122 232 " " " " A 2 0 0 "VAL " " CG1" " " 6 0 1 C2 
    1767 14 -3.85456 17.063 -4.64192 232 " " " " A 2 0 0 "VAL " " CG2" " " 6 0 1 C2 
    1768 40 -3.05866 19.1468 -0.56946 233 " " " " A 43 0 0 "ALA " " N  " " " 7 0 1 C2 
    1769 14 -2.8924 19.0079 0.867529 233 " " " " A 2 0 0 "ALA " " CA " " " 6 0 1 C2 
    1770 14 -3.86318 19.8276 1.82377 233 " " " " A 2 0 0 "ALA " " C  " " " 6 0 1 C2 
    1771 23 -4.15498 19.3848 2.9559 233 " " " " A 70 0 0 "ALA " " O  " " " 8 0 1 C2 
    1772 14 -1.4522 19.295 1.24904 233 " " " " A 2 0 0 "ALA " " CB " " " 6 0 1 C2 
    1773 40 -4.29162 21.0493 1.39376 234 " " " " A 43 0 0 "GLU " " N  " " " 7 0 1 C2 
    1774 14 -5.27436 21.8606 2.09323 234 " " " " A 2 0 0 "GLU " " CA " " " 6 0 1 C2 
    1775 14 -6.73846 21.2101 1.96606 234 " " " " A 2 0 0 "GLU " " C  " " " 6 0 1 C2 
    1776 23 -7.60856 21.6874 2.69586 234 " " " " A 70 0 0 "GLU " " O  " " " 8 0 1 C2 
    1777 14 -5.28775 23.1561 1.33669 234 " " " " A 2 0 0 "GLU " " CB " " " 6 0 1 C2 
    1778 14 -3.97044 23.941 1.26021 234 " " " " A 2 0 0 "GLU " " CG " " " 6 0 1 C2 
    1779 14 -3.22518 24.2049 2.56045 234 " " " " A 2 0 0 "GLU " " CD " " " 6 0 1 C2 
    1780 23 -2.04545 24.0943 2.62396 234 " " " " A 70 0 0 "GLU " " OE1" " " 8 0 1 C2 
    1781 23 -3.96204 24.5985 3.48939 234 " " " " A 70 0 0 "GLU " " OE2" " " 8 0 1 C2 
    1782 40 -7.02606 20.3743 0.982558 235 " " " " A 43 0 0 "PHE " " N  " " " 7 0 1 C2 
    1783 14 -8.42028 19.9413 0.6976 235 " " " " A 2 0 0 "PHE " " CA " " " 6 0 1 C2 
    1784 14 -8.50048 18.5244 1.32328 235 " " " " A 2 0 0 "PHE " " C  " " " 6 0 1 C2 
    1785 23 -9.62296 18.1597 1.62199 235 " " " " A 70 0 0 "PHE " " O  " " " 8 0 1 C2 
    1786 14 -8.56378 19.8782 -0.868135 235 " " " " A 2 0 0 "PHE " " CB " " " 6 0 1 C2 
    1787 14 -8.52965 21.156 -1.70612 235 " " " " A 2 0 0 "PHE " " CG " " " 6 0 1 C2 
    1788 14 -7.32446 21.6963 -2.33541 235 " " " " A 2 0 0 "PHE " " CD1" " " 6 0 1 C2 
    1789 14 -9.73361 21.64 -2.19669 235 " " " " A 2 0 0 "PHE " " CD2" " " 6 0 1 C2 
    1790 14 -7.35563 22.7318 -3.23755 235 " " " " A 2 0 0 "PHE " " CE1" " " 6 0 1 C2 
    1791 14 -9.81509 22.6927 -3.13979 235 " " " " A 2 0 0 "PHE " " CE2" " " 6 0 1 C2 
    1792 14 -8.61045 23.2469 -3.63443 235 " " " " A 2 0 0 "PHE " " CZ " " " 6 0 1 C2 
    1793 40 -7.45362 17.7679 1.50496 236 " " " " A 43 0 0 "THR " " N  " " " 7 0 1 C2 
    1794 14 -7.33058 16.5159 2.19433 236 " " " " A 2 0 0 "THR " " CA " " " 6 0 1 C2 
    1795 14 -5.92158 16.4399 2.64469 236 " " " " A 2 0 0 "THR " " C  " " " 6 0 1 C2 
    1796 23 -5.02014 16.6986 1.83276 236 " " " " A 70 0 0 "THR " " O  " " " 8 0 1 C2 
    1797 14 -7.85357 15.3443 1.35266 236 " " " " A 2 0 0 "THR " " CB " " " 6 0 1 C2 
    1798 23 -7.87423 14.217 2.13165 236 " " " " A 70 0 0 "THR " " OG1" " " 8 0 1 C2 
    1799 14 -7.18393 15.0323 -0.051355 236 " " " " A 2 0 0 "THR " " CG2" " " 6 0 1 C2 
    1800 40 -5.64079 16.1456 3.91636 237 " " " " A 43 0 0 "PRO " " N  " " " 7 0 1 C2 
    1801 14 -4.22826 16.1376 4.3259 237 " " " " A 2 0 0 "PRO " " CA " " " 6 0 1 C2 
    1802 14 -3.46219 14.981 3.68332 237 " " " " A 2 0 0 "PRO " " C  " " " 6 0 1 C2 
    1803 23 -4.14858 13.9861 3.33803 237 " " " " A 70 0 0 "PRO " " O  " " " 8 0 1 C2 
    1804 14 -4.30846 16.0078 5.80794 237 " " " " A 2 0 0 "PRO " " CB " " " 6 0 1 C2 
    1805 14 -5.6316 15.3014 6.09532 237 " " " " A 2 0 0 "PRO " " CG " " " 6 0 1 C2 
    1806 14 -6.56168 15.7248 4.95347 237 " " " " A 2 0 0 "PRO " " CD " " " 6 0 1 C2 
    1807 40 -2.154 15.0899 3.47326 238 " " " " A 43 0 0 "VAL " " N  " " " 7 0 1 C2 
    1808 14 -1.36351 13.9913 2.87582 238 " " " " A 2 0 0 "VAL " " CA " " " 6 0 1 C2 
    1809 14 -0.885655 12.9273 3.83838 238 " " " " A 2 0 0 "VAL " " C  " " " 6 0 1 C2 
    1810 23 -0.0992051 13.2231 4.76872 238 " " " " A 70 0 0 "VAL " " O  " " " 8 0 1 C2 
    1811 14 -0.182488 14.6839 2.08247 238 " " " " A 2 0 0 "VAL " " CB " " " 6 0 1 C2 
    1812 14 0.382271 13.8156 0.986845 238 " " " " A 2 0 0 "VAL " " CG1" " " 6 0 1 C2 
    1813 14 -0.420979 16.1165 1.52926 238 " " " " A 2 0 0 "VAL " " CG2" " " 6 0 1 C2 
    1814 40 -1.23278 11.6519 3.56476 239 " " " " A 43 0 0 "HIE " " N  " " " 7 0 1 C2 
    1815 14 -0.861839 10.4801 4.34035 239 " " " " A 2 0 0 "HIE " " CA " " " 6 0 1 C2 
    1816 14 0.34354 9.85917 3.65417 239 " " " " A 2 0 0 "HIE " " C  " " " 6 0 1 C2 
    1817 23 0.366341 9.68773 2.44469 239 " " " " A 70 0 0 "HIE " " O  " " " 8 0 1 C2 
    1818 14 -2.061 9.49696 4.26002 239 " " " " A 2 0 0 "HIE " " CB " " " 6 0 1 C2 
    1819 14 -2.00941 8.57135 5.45467 239 " " " " A 2 0 0 "HIE " " CG " " " 6 0 1 C2 
    1820 40 -0.954849 7.65231 5.50728 239 " " " " A 43 0 0 "HIE " " ND1" " " 7 0 1 C2 
    1821 14 -2.85088 8.38458 6.53532 239 " " " " A 2 0 0 "HIE " " CD2" " " 6 0 1 C2 
    1822 14 -1.07859 7.15167 6.71251 239 " " " " A 2 0 0 "HIE " " CE1" " " 6 0 1 C2 
    1823 40 -2.20116 7.48293 7.36487 239 " " " " A 43 0 0 "HIE " " NE2" " " 7 0 1 C2 
    1824 40 1.45384 9.63367 4.41717 240 " " " " A 43 0 0 "PHE " " N  " " " 7 0 1 C2 
    1825 14 2.69931 9.04436 4.1075 240 " " " " A 2 0 0 "PHE " " CA " " " 6 0 1 C2 
    1826 14 2.70555 7.88477 3.18135 240 " " " " A 2 0 0 "PHE " " C  " " " 6 0 1 C2 
    1827 23 3.66704 7.69907 2.46756 240 " " " " A 70 0 0 "PHE " " O  " " " 8 0 1 C2 
    1828 14 3.48825 8.89613 5.41485 240 " " " " A 2 0 0 "PHE " " CB " " " 6 0 1 C2 
    1829 14 3.21165 7.65572 6.27865 240 " " " " A 2 0 0 "PHE " " CG " " " 6 0 1 C2 
    1830 14 2.2799 7.75026 7.31222 240 " " " " A 2 0 0 "PHE " " CD1" " " 6 0 1 C2 
    1831 14 3.96998 6.52779 6.04397 240 " " " " A 2 0 0 "PHE " " CD2" " " 6 0 1 C2 
    1832 14 2.10897 6.63966 8.18886 240 " " " " A 2 0 0 "PHE " " CE1" " " 6 0 1 C2 
    1833 14 3.76744 5.42664 6.88597 240 " " " " A 2 0 0 "PHE " " CE2" " " 6 0 1 C2 
    1834 14 2.8539 5.50744 7.92619 240 " " " " A 2 0 0 "PHE " " CZ " " " 6 0 1 C2 
    1835 40 1.61544 7.17605 3.09918 241 " " " " A 43 0 0 "PHE " " N  " " " 7 0 1 C2 
    1836 14 1.28044 6.0605 2.18448 241 " " " " A 2 0 0 "PHE " " CA " " " 6 0 1 C2 
    1837 14 0.991043 6.46353 0.724646 241 " " " " A 2 0 0 "PHE " " C  " " " 6 0 1 C2 
    1838 23 1.08225 5.58197 -0.165575 241 " " " " A 70 0 0 "PHE " " O  " " " 8 0 1 C2 
    1839 14 0.0248069 5.41216 2.73787 241 " " " " A 2 0 0 "PHE " " CB " " " 6 0 1 C2 
    1840 14 0.143925 4.31399 3.82471 241 " " " " A 2 0 0 "PHE " " CG " " " 6 0 1 C2 
    1841 14 0.500729 4.59278 5.16145 241 " " " " A 2 0 0 "PHE " " CD1" " " 6 0 1 C2 
    1842 14 -0.0602227 2.94493 3.43123 241 " " " " A 2 0 0 "PHE " " CD2" " " 6 0 1 C2 
    1843 14 0.852764 3.50996 6.05122 241 " " " " A 2 0 0 "PHE " " CE1" " " 6 0 1 C2 
    1844 14 0.240784 1.89208 4.33597 241 " " " " A 2 0 0 "PHE " " CE2" " " 6 0 1 C2 
    1845 14 0.722748 2.19031 5.61276 241 " " " " A 2 0 0 "PHE " " CZ " " " 6 0 1 C2 
    1846 40 0.878853 7.80334 0.323477 242 " " " " A 43 0 0 "ALA " " N  " " " 7 0 1 C2 
    1847 14 0.840153 8.29907 -1.08457 242 " " " " A 2 0 0 "ALA " " CA " " " 6 0 1 C2 
    1848 14 2.19239 8.27891 -1.73438 242 " " " " A 2 0 0 "ALA " " C  " " " 6 0 1 C2 
    1849 23 2.4174 7.56568 -2.70505 242 " " " " A 70 0 0 "ALA " " O  " " " 8 0 1 C2 
    1850 14 0.333286 9.75465 -1.04918 242 " " " " A 2 0 0 "ALA " " CB " " " 6 0 1 C2 
    1851 40 3.1705 8.97737 -1.10948 243 " " " " A 43 0 0 "GLN " " N  " " " 7 0 1 C2 
    1852 14 4.56661 9.03579 -1.41551 243 " " " " A 2 0 0 "GLN " " CA " " " 6 0 1 C2 
    1853 14 5.22918 7.76848 -2.04146 243 " " " " A 2 0 0 "GLN " " C  " " " 6 0 1 C2 
    1854 23 5.79356 7.86321 -3.12406 243 " " " " A 70 0 0 "GLN " " O  " " " 8 0 1 C2 
    1855 14 5.38985 9.72141 -0.293367 243 " " " " A 2 0 0 "GLN " " CB " " " 6 0 1 C2 
    1856 14 5.47906 11.2119 -0.107599 243 " " " " A 2 0 0 "GLN " " CG " " " 6 0 1 C2 
    1857 14 4.17941 11.9246 0.223448 243 " " " " A 2 0 0 "GLN " " CD " " " 6 0 1 C2 
    1858 23 3.21504 11.3663 0.637602 243 " " " " A 70 0 0 "GLN " " OE1" " " 8 0 1 C2 
    1859 40 4.11149 13.1918 0.0315078 243 " " " " A 43 0 0 "GLN " " NE2" " " 7 0 1 C2 
    1860 40 5.22963 6.61884 -1.3634 244 " " " " A 43 0 0 "PRO " " N  " " " 7 0 1 C2 
    1861 14 6.00668 5.47909 -1.82901 244 " " " " A 2 0 0 "PRO " " CA " " " 6 0 1 C2 
    1862 14 5.19707 4.65859 -2.83929 244 " " " " A 2 0 0 "PRO " " C  " " " 6 0 1 C2 
    1863 23 5.85231 3.96808 -3.64909 244 " " " " A 70 0 0 "PRO " " O  " " " 8 0 1 C2 
    1864 14 6.33256 4.61148 -0.660097 244 " " " " A 2 0 0 "PRO " " CB " " " 6 0 1 C2 
    1865 14 5.26752 4.95334 0.319151 244 " " " " A 2 0 0 "PRO " " CG " " " 6 0 1 C2 
    1866 14 4.88416 6.38522 0.000456181 244 " " " " A 2 0 0 "PRO " " CD " " " 6 0 1 C2 
    1867 40 3.88465 4.80221 -2.96015 245 " " " " A 43 0 0 "VAL " " N  " " " 7 0 1 C2 
    1868 14 3.08105 4.25779 -4.04051 245 " " " " A 2 0 0 "VAL " " CA " " " 6 0 1 C2 
    1869 14 3.39149 5.0478 -5.2946 245 " " " " A 2 0 0 "VAL " " C  " " " 6 0 1 C2 
    1870 23 3.40449 4.51157 -6.34583 245 " " " " A 70 0 0 "VAL " " O  " " " 8 0 1 C2 
    1871 14 1.52686 4.20813 -3.76397 245 " " " " A 2 0 0 "VAL " " CB " " " 6 0 1 C2 
    1872 14 0.722687 3.6698 -4.89768 245 " " " " A 2 0 0 "VAL " " CG1" " " 6 0 1 C2 
    1873 14 1.33021 3.23337 -2.55926 245 " " " " A 2 0 0 "VAL " " CG2" " " 6 0 1 C2 
    1874 40 3.47258 6.33664 -5.21006 246 " " " " A 43 0 0 "VAL " " N  " " " 7 0 1 C2 
    1875 14 4.03276 7.27678 -6.276 246 " " " " A 2 0 0 "VAL " " CA " " " 6 0 1 C2 
    1876 14 5.36469 6.87913 -6.85381 246 " " " " A 2 0 0 "VAL " " C  " " " 6 0 1 C2 
    1877 23 5.54714 6.65885 -8.05046 246 " " " " A 70 0 0 "VAL " " O  " " " 8 0 1 C2 
    1878 14 3.77563 8.81158 -5.8399 246 " " " " A 2 0 0 "VAL " " CB " " " 6 0 1 C2 
    1879 14 4.53058 9.79849 -6.70792 246 " " " " A 2 0 0 "VAL " " CG1" " " 6 0 1 C2 
    1880 14 2.24738 9.19457 -5.8656 246 " " " " A 2 0 0 "VAL " " CG2" " " 6 0 1 C2 
    1881 40 6.40612 6.67989 -5.98 247 " " " " A 43 0 0 "THR " " N  " " " 7 0 1 C2 
    1882 14 7.7483 6.23755 -6.37613 247 " " " " A 2 0 0 "THR " " CA " " " 6 0 1 C2 
    1883 14 7.834 4.79692 -6.87775 247 " " " " A 2 0 0 "THR " " C  " " " 6 0 1 C2 
    1884 23 8.72419 4.52272 -7.69392 247 " " " " A 70 0 0 "THR " " O  " " " 8 0 1 C2 
    1885 14 8.5835 6.64401 -5.177 247 " " " " A 2 0 0 "THR " " CB " " " 6 0 1 C2 
    1886 23 8.71575 8.07063 -5.12136 247 " " " " A 70 0 0 "THR " " OG1" " " 8 0 1 C2 
    1887 14 10.044 6.09177 -5.20101 247 " " " " A 2 0 0 "THR " " CG2" " " 6 0 1 C2 
    1888 40 6.85651 3.94875 -6.55692 248 " " " " A 43 0 0 "LEU " " N  " " " 7 0 1 C2 
    1889 14 6.69929 2.66389 -7.12988 248 " " " " A 2 0 0 "LEU " " CA " " " 6 0 1 C2 
    1890 14 5.99497 2.80197 -8.53273 248 " " " " A 2 0 0 "LEU " " C  " " " 6 0 1 C2 
    1891 23 6.56259 2.54544 -9.60935 248 " " " " A 70 0 0 "LEU " " O  " " " 8 0 1 C2 
    1892 14 5.92751 1.78947 -6.11916 248 " " " " A 2 0 0 "LEU " " CB " " " 6 0 1 C2 
    1893 14 5.7131 0.404017 -6.57424 248 " " " " A 2 0 0 "LEU " " CG " " " 6 0 1 C2 
    1894 14 7 -0.437725 -6.97078 248 " " " " A 2 0 0 "LEU " " CD1" " " 6 0 1 C2 
    1895 14 4.93742 -0.472216 -5.54353 248 " " " " A 2 0 0 "LEU " " CD2" " " 6 0 1 C2 
    1896 40 4.72491 3.29765 -8.50459 249 " " " " A 43 0 0 "ILE " " N  " " " 7 0 1 C2 
    1897 14 3.80135 3.15989 -9.66715 249 " " " " A 2 0 0 "ILE " " CA " " " 6 0 1 C2 
    1898 14 4.03512 4.22345 -10.7413 249 " " " " A 2 0 0 "ILE " " C  " " " 6 0 1 C2 
    1899 23 3.92679 3.95486 -11.9371 249 " " " " A 70 0 0 "ILE " " O  " " " 8 0 1 C2 
    1900 14 2.30007 3.11755 -9.27027 249 " " " " A 2 0 0 "ILE " " CB " " " 6 0 1 C2 
    1901 14 2.00216 1.94502 -8.26888 249 " " " " A 2 0 0 "ILE " " CG1" " " 6 0 1 C2 
    1902 14 1.29008 3.02459 -10.4714 249 " " " " A 2 0 0 "ILE " " CG2" " " 6 0 1 C2 
    1903 14 2.10382 0.499704 -8.76138 249 " " " " A 2 0 0 "ILE " " CD1" " " 6 0 1 C2 
    1904 40 4.40877 5.44221 -10.355 250 " " " " A 43 0 0 "GLY " " N  " " " 7 0 1 C2 
    1905 14 4.64772 6.53798 -11.2806 250 " " " " A 2 0 0 "GLY " " CA " " " 6 0 1 C2 
    1906 14 6.04121 6.46735 -11.9939 250 " " " " A 2 0 0 "GLY " " C  " " " 6 0 1 C2 
    1907 23 6.24979 7.14554 -12.988 250 " " " " A 70 0 0 "GLY " " O  " " " 8 0 1 C2 
    1908 40 6.90588 5.56611 -11.573 251 " " " " A 43 0 0 "LEU " " N  " " " 7 0 1 C2 
    1909 14 8.2036 5.2001 -12.2041 251 " " " " A 2 0 0 "LEU " " CA " " " 6 0 1 C2 
    1910 14 8.11207 3.94032 -13.0127 251 " " " " A 2 0 0 "LEU " " C  " " " 6 0 1 C2 
    1911 23 8.65162 3.92159 -14.0876 251 " " " " A 70 0 0 "LEU " " O  " " " 8 0 1 C2 
    1912 14 9.14296 4.79437 -10.9605 251 " " " " A 2 0 0 "LEU " " CB " " " 6 0 1 C2 
    1913 14 10.5995 4.28134 -11.1807 251 " " " " A 2 0 0 "LEU " " CG " " " 6 0 1 C2 
    1914 14 11.3312 5.25956 -12.0508 251 " " " " A 2 0 0 "LEU " " CD1" " " 6 0 1 C2 
    1915 14 11.3802 4.12154 -9.90465 251 " " " " A 2 0 0 "LEU " " CD2" " " 6 0 1 C2 
    1916 40 7.32876 2.90452 -12.5289 252 " " " " A 43 0 0 "GLY " " N  " " " 7 0 1 C2 
    1917 14 7.07726 1.64401 -13.1743 252 " " " " A 2 0 0 "GLY " " CA " " " 6 0 1 C2 
    1918 14 6.33359 1.80037 -14.4731 252 " " " " A 2 0 0 "GLY " " C  " " " 6 0 1 C2 
    1919 23 6.96761 1.40191 -15.4507 252 " " " " A 70 0 0 "GLY " " O  " " " 8 0 1 C2 
    1920 40 5.13752 2.43764 -14.5138 253 " " " " A 43 0 0 "ILE " " N  " " " 7 0 1 C2 
    1921 14 4.3488 2.84395 -15.6735 253 " " " " A 2 0 0 "ILE " " CA " " " 6 0 1 C2 
    1922 14 5.10754 3.77486 -16.69 253 " " " " A 2 0 0 "ILE " " C  " " " 6 0 1 C2 
    1923 23 5.02956 3.60917 -17.9278 253 " " " " A 70 0 0 "ILE " " O  " " " 8 0 1 C2 
    1924 14 3.0477 3.4847 -15.2338 253 " " " " A 2 0 0 "ILE " " CB " " " 6 0 1 C2 
    1925 14 2.20395 2.65982 -14.2246 253 " " " " A 2 0 0 "ILE " " CG1" " " 6 0 1 C2 
    1926 14 2.07217 3.9079 -16.3596 253 " " " " A 2 0 0 "ILE " " CG2" " " 6 0 1 C2 
    1927 14 2.07265 1.21135 -14.6488 253 " " " " A 2 0 0 "ILE " " CD1" " " 6 0 1 C2 
    1928 40 5.85075 4.75512 -16.1985 254 " " " " A 43 0 0 "ALA " " N  " " " 7 0 1 C2 
    1929 14 6.67227 5.59761 -17.0354 254 " " " " A 2 0 0 "ALA " " CA " " " 6 0 1 C2 
    1930 14 7.85105 4.82797 -17.712 254 " " " " A 2 0 0 "ALA " " C  " " " 6 0 1 C2 
    1931 23 7.93921 5.03496 -18.8952 254 " " " " A 70 0 0 "ALA " " O  " " " 8 0 1 C2 
    1932 14 7.24989 6.71122 -16.1951 254 " " " " A 2 0 0 "ALA " " CB " " " 6 0 1 C2 
    1933 40 8.56697 3.97233 -17.0325 255 " " " " A 43 0 0 "ILE " " N  " " " 7 0 1 C2 
    1934 14 9.57147 3.18874 -17.698 255 " " " " A 2 0 0 "ILE " " CA " " " 6 0 1 C2 
    1935 14 8.84252 2.01071 -18.5251 255 " " " " A 2 0 0 "ILE " " C  " " " 6 0 1 C2 
    1936 23 9.48119 1.64775 -19.5269 255 " " " " A 70 0 0 "ILE " " O  " " " 8 0 1 C2 
    1937 14 10.5625 2.51426 -16.6821 255 " " " " A 2 0 0 "ILE " " CB " " " 6 0 1 C2 
    1938 14 11.3259 3.67026 -15.9404 255 " " " " A 2 0 0 "ILE " " CG1" " " 6 0 1 C2 
    1939 14 11.6217 1.62704 -17.3312 255 " " " " A 2 0 0 "ILE " " CG2" " " 6 0 1 C2 
    1940 14 12.2068 3.13298 -14.7884 255 " " " " A 2 0 0 "ILE " " CD1" " " 6 0 1 C2 
    1941 40 7.57472 1.59891 -18.1669 256 " " " " A 43 0 0 "ASH " " N  " " " 7 0 1 C2 
    1942 14 6.75254 0.817972 -19.084 256 " " " " A 2 0 0 "ASH " " CA " " " 6 0 1 C2 
    1943 14 6.46264 1.50594 -20.399 256 " " " " A 2 0 0 "ASH " " C  " " " 6 0 1 C2 
    1944 23 6.53362 0.920164 -21.4478 256 " " " " A 70 0 0 "ASH " " O  " " " 8 0 1 C2 
    1945 14 5.52874 0.190786 -18.3855 256 " " " " A 2 0 0 "ASH " " CB " " " 6 0 1 C2 
    1946 14 4.70761 -0.939356 -19.0185 256 " " " " A 2 0 0 "ASH " " CG " " " 6 0 1 C2 
    1947 23 5.2572 -1.74523 -19.766 256 " " " " A 70 0 0 "ASH " " OD1" " " 8 0 1 C2 
    1948 23 3.40092 -0.979502 -18.8231 256 " " " " A 70 0 0 "ASH " " OD2" " " 8 0 1 C2 
    1949 40 5.91208 2.73257 -20.3482 257 " " " " A 43 0 0 "TYR " " N  " " " 7 0 1 C2 
    1950 14 5.56376 3.57405 -21.5339 257 " " " " A 2 0 0 "TYR " " CA " " " 6 0 1 C2 
    1951 14 6.90124 3.88183 -22.3657 257 " " " " A 2 0 0 "TYR " " C  " " " 6 0 1 C2 
    1952 23 7.0874 3.64395 -23.5797 257 " " " " A 70 0 0 "TYR " " O  " " " 8 0 1 C2 
    1953 14 4.8921 4.85829 -21.0865 257 " " " " A 2 0 0 "TYR " " CB " " " 6 0 1 C2 
    1954 14 3.43977 4.67855 -20.6852 257 " " " " A 2 0 0 "TYR " " CG " " " 6 0 1 C2 
    1955 14 2.79475 5.71795 -20.0586 257 " " " " A 2 0 0 "TYR " " CD1" " " 6 0 1 C2 
    1956 14 2.76307 3.40918 -20.7164 257 " " " " A 2 0 0 "TYR " " CD2" " " 6 0 1 C2 
    1957 14 1.48388 5.61958 -19.5525 257 " " " " A 2 0 0 "TYR " " CE1" " " 6 0 1 C2 
    1958 14 1.51449 3.2157 -20.0898 257 " " " " A 2 0 0 "TYR " " CE2" " " 6 0 1 C2 
    1959 14 0.855236 4.33859 -19.5314 257 " " " " A 2 0 0 "TYR " " CZ " " " 6 0 1 C2 
    1960 23 -0.417206 4.29588 -19.0932 257 " " " " A 70 0 0 "TYR " " OH " " " 8 0 1 C2 
    1961 40 7.98436 4.26945 -21.6258 258 " " " " A 43 0 0 "GLY " " N  " " " 7 0 1 C2 
    1962 14 9.36898 4.46632 -22.0758 258 " " " " A 2 0 0 "GLY " " CA " " " 6 0 1 C2 
    1963 14 10.0039 3.34957 -22.8439 258 " " " " A 2 0 0 "GLY " " C  " " " 6 0 1 C2 
    1964 23 10.5253 3.55106 -23.8933 258 " " " " A 70 0 0 "GLY " " O  " " " 8 0 1 C2 
    1965 40 9.85118 2.06594 -22.3211 259 " " " " A 43 0 0 "LEU " " N  " " " 7 0 1 C2 
    1966 14 10.5336 0.926289 -22.9079 259 " " " " A 2 0 0 "LEU " " CA " " " 6 0 1 C2 
    1967 14 9.68787 0.449354 -24.0946 259 " " " " A 2 0 0 "LEU " " C  " " " 6 0 1 C2 
    1968 23 10.273 -0.0104942 -25.0722 259 " " " " A 70 0 0 "LEU " " O  " " " 8 0 1 C2 
    1969 14 10.7113 -0.239765 -21.8915 259 " " " " A 2 0 0 "LEU " " CB " " " 6 0 1 C2 
    1970 14 11.9013 0.0107289 -20.995 259 " " " " A 2 0 0 "LEU " " CG " " " 6 0 1 C2 
    1971 14 12.0717 -1.22262 -20.0969 259 " " " " A 2 0 0 "LEU " " CD1" " " 6 0 1 C2 
    1972 14 13.2577 0.342554 -21.6965 259 " " " " A 2 0 0 "LEU " " CD2" " " 6 0 1 C2 
    1973 40 8.34801 0.716377 -24.037 260 " " " " A 43 0 0 "PHE " " N  " " " 7 0 1 C2 
    1974 14 7.39797 0.476219 -25.1858 260 " " " " A 2 0 0 "PHE " " CA " " " 6 0 1 C2 
    1975 14 7.64611 1.50428 -26.3074 260 " " " " A 2 0 0 "PHE " " C  " " " 6 0 1 C2 
    1976 23 7.69865 1.12631 -27.4672 260 " " " " A 70 0 0 "PHE " " O  " " " 8 0 1 C2 
    1977 14 5.95295 0.732552 -24.6858 260 " " " " A 2 0 0 "PHE " " CB " " " 6 0 1 C2 
    1978 14 4.88895 0.041441 -25.4519 260 " " " " A 2 0 0 "PHE " " CG " " " 6 0 1 C2 
    1979 14 4.82888 -1.35616 -25.5247 260 " " " " A 2 0 0 "PHE " " CD1" " " 6 0 1 C2 
    1980 14 3.83112 0.805361 -26.0636 260 " " " " A 2 0 0 "PHE " " CD2" " " 6 0 1 C2 
    1981 14 3.68891 -1.96782 -26.0822 260 " " " " A 2 0 0 "PHE " " CE1" " " 6 0 1 C2 
    1982 14 2.67166 0.188637 -26.5733 260 " " " " A 2 0 0 "PHE " " CE2" " " 6 0 1 C2 
    1983 14 2.61832 -1.21663 -26.5727 260 " " " " A 2 0 0 "PHE " " CZ " " " 6 0 1 C2 
    1984 40 8.00581 2.84315 -26.0767 261 " " " " A 43 0 0 "ILE " " N  " " " 7 0 1 C2 
    1985 14 8.16006 3.80592 -27.1922 261 " " " " A 2 0 0 "ILE " " CA " " " 6 0 1 C2 
    1986 14 9.54406 3.67771 -27.7929 261 " " " " A 2 0 0 "ILE " " C  " " " 6 0 1 C2 
    1987 23 9.68256 3.77045 -29.0518 261 " " " " A 70 0 0 "ILE " " O  " " " 8 0 1 C2 
    1988 14 7.97144 5.24911 -26.5879 261 " " " " A 2 0 0 "ILE " " CB " " " 6 0 1 C2 
    1989 14 6.49422 5.60547 -26.3411 261 " " " " A 2 0 0 "ILE " " CG1" " " 6 0 1 C2 
    1990 14 8.53611 6.45161 -27.3529 261 " " " " A 2 0 0 "ILE " " CG2" " " 6 0 1 C2 
    1991 14 6.32961 6.78913 -25.4194 261 " " " " A 2 0 0 "ILE " " CD1" " " 6 0 1 C2 
    1992 40 10.5713 3.59133 -26.9166 262 " " " " A 43 0 0 "VAL " " N  " " " 7 0 1 C2 
    1993 14 11.9769 3.61332 -27.433 262 " " " " A 2 0 0 "VAL " " CA " " " 6 0 1 C2 
    1994 14 12.2082 2.35884 -28.2577 262 " " " " A 2 0 0 "VAL " " C  " " " 6 0 1 C2 
    1995 23 13.049 2.32071 -29.1531 262 " " " " A 70 0 0 "VAL " " O  " " " 8 0 1 C2 
    1996 14 12.9895 3.74472 -26.1416 262 " " " " A 2 0 0 "VAL " " CB " " " 6 0 1 C2 
    1997 14 14.5008 3.53823 -26.4548 262 " " " " A 2 0 0 "VAL " " CG1" " " 6 0 1 C2 
    1998 14 12.8907 5.09756 -25.4879 262 " " " " A 2 0 0 "VAL " " CG2" " " 6 0 1 C2 
    1999 40 11.5169 1.2544 -27.9934 263 " " " " A 43 0 0 "SER " " N  " " " 7 0 1 C2 
    2000 14 11.8025 -0.0394859 -28.6159 263 " " " " A 2 0 0 "SER " " CA " " " 6 0 1 C2 
    2001 14 11.2616 0.0136185 -30.0653 263 " " " " A 2 0 0 "SER " " C  " " " 6 0 1 C2 
    2002 23 11.9264 -0.519741 -30.9343 263 " " " " A 70 0 0 "SER " " O  " " " 8 0 1 C2 
    2003 14 11.1046 -1.19009 -27.8896 263 " " " " A 2 0 0 "SER " " CB " " " 6 0 1 C2 
    2004 23 9.74205 -0.901871 -27.4881 263 " " " " A 70 0 0 "SER " " OG " " " 8 0 1 C2 
    2005 40 10.1181 0.698175 -30.2968 264 " " " " A 43 0 0 "ARG " " N  " " " 7 0 1 C2 
    2006 14 9.5808 1.01433 -31.5954 264 " " " " A 2 0 0 "ARG " " CA " " " 6 0 1 C2 
    2007 14 10.6303 1.74831 -32.4518 264 " " " " A 2 0 0 "ARG " " C  " " " 6 0 1 C2 
    2008 23 11.0994 1.35315 -33.5278 264 " " " " A 70 0 0 "ARG " " O  " " " 8 0 1 C2 
    2009 14 8.20027 1.70986 -31.5445 264 " " " " A 2 0 0 "ARG " " CB " " " 6 0 1 C2 
    2010 14 7.56334 2.23243 -32.8391 264 " " " " A 2 0 0 "ARG " " CG " " " 6 0 1 C2 
    2011 14 7.32838 0.978972 -33.8019 264 " " " " A 2 0 0 "ARG " " CD " " " 6 0 1 C2 
    2012 40 6.52181 1.30764 -34.9753 264 " " " " A 43 0 0 "ARG " " NE " " " 7 0 1 C2 
    2013 14 5.36062 0.904886 -35.5054 264 " " " " A 2 0 0 "ARG " " CZ " " " 6 0 1 C2 
    2014 40 4.95365 1.40661 -36.6548 264 " " " " A 43 0 0 "ARG " " NH1" " " 7 0 1 C2 
    2015 40 4.62428 0.0571614 -34.8301 264 " " " " A 43 0 0 "ARG " " NH2" " " 7 0 1 C2 
    2016 40 10.9287 2.95721 -31.8111 265 " " " " A 43 0 0 "PHE " " N  " " " 7 0 1 C2 
    2017 14 11.7655 4.02851 -32.3554 265 " " " " A 2 0 0 "PHE " " CA " " " 6 0 1 C2 
    2018 14 13.1162 3.46647 -32.9652 265 " " " " A 2 0 0 "PHE " " C  " " " 6 0 1 C2 
    2019 23 13.5443 3.71084 -34.0674 265 " " " " A 70 0 0 "PHE " " O  " " " 8 0 1 C2 
    2020 14 12.0214 5.10151 -31.2759 265 " " " " A 2 0 0 "PHE " " CB " " " 6 0 1 C2 
    2021 14 12.7534 6.33696 -31.7602 265 " " " " A 2 0 0 "PHE " " CG " " " 6 0 1 C2 
    2022 14 12.1545 7.22845 -32.7183 265 " " " " A 2 0 0 "PHE " " CD1" " " 6 0 1 C2 
    2023 14 14.096 6.4497 -31.5241 265 " " " " A 2 0 0 "PHE " " CD2" " " 6 0 1 C2 
    2024 14 12.9409 8.23252 -33.296 265 " " " " A 2 0 0 "PHE " " CE1" " " 6 0 1 C2 
    2025 14 14.8185 7.58562 -32.0433 265 " " " " A 2 0 0 "PHE " " CE2" " " 6 0 1 C2 
    2026 14 14.2217 8.46626 -32.949 265 " " " " A 2 0 0 "PHE " " CZ " " " 6 0 1 C2 
    2027 40 13.7266 2.58565 -32.1746 266 " " " " A 43 0 0 "ARG " " N  " " " 7 0 1 C2 
    2028 14 14.9213 1.81705 -32.4289 266 " " " " A 2 0 0 "ARG " " CA " " " 6 0 1 C2 
    2029 14 14.7191 0.847029 -33.6588 266 " " " " A 2 0 0 "ARG " " C  " " " 6 0 1 C2 
    2030 23 15.7376 0.556141 -34.2292 266 " " " " A 70 0 0 "ARG " " O  " " " 8 0 1 C2 
    2031 14 15.2924 0.960472 -31.1383 266 " " " " A 2 0 0 "ARG " " CB " " " 6 0 1 C2 
    2032 14 16.6138 0.30698 -31.3023 266 " " " " A 2 0 0 "ARG " " CG " " " 6 0 1 C2 
    2033 14 16.5054 -1.14591 -31.6349 266 " " " " A 2 0 0 "ARG " " CD " " " 6 0 1 C2 
    2034 40 17.7803 -1.78042 -31.7952 266 " " " " A 43 0 0 "ARG " " NE " " " 7 0 1 C2 
    2035 14 18.1275 -3.04161 -32.1284 266 " " " " A 2 0 0 "ARG " " CZ " " " 6 0 1 C2 
    2036 40 17.204 -3.87845 -32.554 266 " " " " A 43 0 0 "ARG " " NH1" " " 7 0 1 C2 
    2037 40 19.4538 -3.41021 -32.0742 266 " " " " A 43 0 0 "ARG " " NH2" " " 7 0 1 C2 
    2038 40 13.5263 0.448376 -34.1503 267 " " " " A 43 0 0 "GLU " " N  " " " 7 0 1 C2 
    2039 14 13.4227 -0.28871 -35.4225 267 " " " " A 2 0 0 "GLU " " CA " " " 6 0 1 C2 
    2040 14 12.9096 0.689394 -36.5107 267 " " " " A 2 0 0 "GLU " " C  " " " 6 0 1 C2 
    2041 23 12.6432 0.219965 -37.6295 267 " " " " A 70 0 0 "GLU " " O  " " " 8 0 1 C2 
    2042 14 12.4081 -1.46181 -35.2274 267 " " " " A 2 0 0 "GLU " " CB " " " 6 0 1 C2 
    2043 14 12.7527 -2.40672 -34.1157 267 " " " " A 2 0 0 "GLU " " CG " " " 6 0 1 C2 
    2044 14 14.099 -3.09489 -34.258 267 " " " " A 2 0 0 "GLU " " CD " " " 6 0 1 C2 
    2045 23 14.7571 -3.46323 -33.219 267 " " " " A 70 0 0 "GLU " " OE1" " " 8 0 1 C2 
    2046 23 14.4733 -3.37915 -35.3988 267 " " " " A 70 0 0 "GLU " " OE2" " " 8 0 1 C2 
    2047 40 12.5593 1.92466 -36.2001 268 " " " " A 43 0 0 "GLU " " N  " " " 7 0 1 C2 
    2048 14 12.0561 2.94095 -37.1541 268 " " " " A 2 0 0 "GLU " " CA " " " 6 0 1 C2 
    2049 14 13.2459 3.73647 -37.6863 268 " " " " A 2 0 0 "GLU " " C  " " " 6 0 1 C2 
    2050 23 13.169 3.99123 -38.9093 268 " " " " A 70 0 0 "GLU " " O  " " " 8 0 1 C2 
    2051 14 11.1495 3.92485 -36.3738 268 " " " " A 2 0 0 "GLU " " CB " " " 6 0 1 C2 
    2052 14 9.71762 3.54913 -35.9426 268 " " " " A 2 0 0 "GLU " " CG " " " 6 0 1 C2 
    2053 14 8.77579 3.26069 -37.1009 268 " " " " A 2 0 0 "GLU " " CD " " " 6 0 1 C2 
    2054 23 9.04873 3.72273 -38.1997 268 " " " " A 70 0 0 "GLU " " OE1" " " 8 0 1 C2 
    2055 23 7.75043 2.59731 -36.8296 268 " " " " A 70 0 0 "GLU " " OE2" " " 8 0 1 C2 
    2056 40 14.3117 4.10684 -36.9627 269 " " " " A 43 0 0 "ILE " " N  " " " 7 0 1 C2 
    2057 14 15.4761 4.75063 -37.444 269 " " " " A 2 0 0 "ILE " " CA " " " 6 0 1 C2 
    2058 14 16.4362 3.89022 -38.3402 269 " " " " A 2 0 0 "ILE " " C  " " " 6 0 1 C2 
    2059 23 17.4173 4.41571 -38.7579 269 " " " " A 70 0 0 "ILE " " O  " " " 8 0 1 C2 
    2060 14 16.2026 5.37567 -36.3008 269 " " " " A 2 0 0 "ILE " " CB " " " 6 0 1 C2 
    2061 14 16.6832 4.48626 -35.0965 269 " " " " A 2 0 0 "ILE " " CG1" " " 6 0 1 C2 
    2062 14 15.4471 6.60323 -35.7339 269 " " " " A 2 0 0 "ILE " " CG2" " " 6 0 1 C2 
    2063 14 17.762 3.42632 -35.4435 269 " " " " A 2 0 0 "ILE " " CD1" " " 6 0 1 C2 
    2064 40 16.1096 2.69318 -38.6299 270 " " " " A 43 0 0 "ALA " " N  " " " 7 0 1 C2 
    2065 14 16.7867 1.68017 -39.417 270 " " " " A 2 0 0 "ALA " " CA " " " 6 0 1 C2 
    2066 14 16.6218 1.91643 -40.9743 270 " " " " A 2 0 0 "ALA " " C  " " " 6 0 1 C2 
    2067 23 17.4335 1.3971 -41.7685 270 " " " " A 70 0 0 "ALA " " O  " " " 8 0 1 C2 
    2068 14 16.1197 0.320028 -39.1141 270 " " " " A 2 0 0 "ALA " " CB " " " 6 0 1 C2 
    2069 40 15.6388 2.63532 -41.4249 271 " " " " A 43 0 0 "GLU " " N  " " " 7 0 1 C2 
    2070 14 15.4366 2.96638 -42.8985 271 " " " " A 2 0 0 "GLU " " CA " " " 6 0 1 C2 
    2071 14 16.3365 4.127 -43.2635 271 " " " " A 2 0 0 "GLU " " C  " " " 6 0 1 C2 
    2072 23 16.4535 4.47883 -44.4348 271 " " " " A 70 0 0 "GLU " " O  " " " 8 0 1 C2 
    2073 14 13.9688 3.50298 -43.0572 271 " " " " A 2 0 0 "GLU " " CB " " " 6 0 1 C2 
    2074 14 12.7812 2.60216 -42.6145 271 " " " " A 2 0 0 "GLU " " CG " " " 6 0 1 C2 
    2075 14 12.7737 1.21276 -43.227 271 " " " " A 2 0 0 "GLU " " CD " " " 6 0 1 C2 
    2076 23 12.9424 1.11892 -44.4768 271 " " " " A 70 0 0 "GLU " " OE1" " " 8 0 1 C2 
    2077 23 12.5606 0.224192 -42.512 271 " " " " A 70 0 0 "GLU " " OE2" " " 8 0 1 C2 
    2078 40 16.8293 4.88006 -42.2241 272 " " " " A 43 0 0 "GLY " " N  " " " 7 0 1 C2 
    2079 14 17.3484 6.24631 -42.3536 272 " " " " A 2 0 0 "GLY " " CA " " " 6 0 1 C2 
    2080 14 16.7514 7.1942 -41.3561 272 " " " " A 2 0 0 "GLY " " C  " " " 6 0 1 C2 
    2081 23 15.8739 6.82776 -40.6137 272 " " " " A 70 0 0 "GLY " " O  " " " 8 0 1 C2 
    2082 40 17.3141 8.44964 -41.2405 273 " " " " A 43 0 0 "TYR " " N  " " " 7 0 1 C2 
    2083 14 16.9085 9.60194 -40.4249 273 " " " " A 2 0 0 "TYR " " CA " " " 6 0 1 C2 
    2084 14 16.9149 10.9404 -41.1834 273 " " " " A 2 0 0 "TYR " " C  " " " 6 0 1 C2 
    2085 23 17.5854 11.888 -40.8019 273 " " " " A 70 0 0 "TYR " " O  " " " 8 0 1 C2 
    2086 14 17.5812 9.59291 -39.0485 273 " " " " A 2 0 0 "TYR " " CB " " " 6 0 1 C2 
    2087 14 17.0135 10.5148 -38.0198 273 " " " " A 2 0 0 "TYR " " CG " " " 6 0 1 C2 
    2088 14 15.7946 10.2017 -37.4406 273 " " " " A 2 0 0 "TYR " " CD1" " " 6 0 1 C2 
    2089 14 17.786 11.5432 -37.5316 273 " " " " A 2 0 0 "TYR " " CD2" " " 6 0 1 C2 
    2090 14 15.2476 11.0592 -36.4615 273 " " " " A 2 0 0 "TYR " " CE1" " " 6 0 1 C2 
    2091 14 17.3237 12.3278 -36.4042 273 " " " " A 2 0 0 "TYR " " CE2" " " 6 0 1 C2 
    2092 14 15.9941 12.11 -35.8577 273 " " " " A 2 0 0 "TYR " " CZ " " " 6 0 1 C2 
    2093 23 15.5528 12.7523 -34.7348 273 " " " " A 70 0 0 "TYR " " OH " " " 8 0 1 C2 
    2094 40 16.4942 10.9197 -42.4909 274 " " " " A 43 0 0 "ASP " " N  " " " 7 0 1 C2 
    2095 14 16.6598 11.9457 -43.5094 274 " " " " A 2 0 0 "ASP " " CA " " " 6 0 1 C2 
    2096 14 15.7427 13.167 -43.184 274 " " " " A 2 0 0 "ASP " " C  " " " 6 0 1 C2 
    2097 23 16.0151 14.2594 -43.6504 274 " " " " A 70 0 0 "ASP " " O  " " " 8 0 1 C2 
    2098 14 16.3477 11.3698 -44.9473 274 " " " " A 2 0 0 "ASP " " CB " " " 6 0 1 C2 
    2099 14 14.8538 11.2817 -45.4059 274 " " " " A 2 0 0 "ASP " " CG " " " 6 0 1 C2 
    2100 23 14.6387 11.1814 -46.6373 274 " " " " A 70 0 0 "ASP " " OD1" " " 8 0 1 C2 
    2101 23 13.9002 11.2564 -44.6135 274 " " " " A 70 0 0 "ASP " " OD2" " " 8 0 1 C2 
    2102 40 14.7532 12.9875 -42.2752 275 " " " " A 43 0 0 "THR " " N  " " " 7 0 1 C2 
    2103 14 13.7322 13.878 -41.7641 275 " " " " A 2 0 0 "THR " " CA " " " 6 0 1 C2 
    2104 14 13.3695 13.3427 -40.3359 275 " " " " A 2 0 0 "THR " " C  " " " 6 0 1 C2 
    2105 23 13.9858 12.3435 -39.9154 275 " " " " A 70 0 0 "THR " " O  " " " 8 0 1 C2 
    2106 14 12.5773 14.0113 -42.797 275 " " " " A 2 0 0 "THR " " CB " " " 6 0 1 C2 
    2107 23 12.1111 12.7786 -43.2671 275 " " " " A 70 0 0 "THR " " OG1" " " 8 0 1 C2 
    2108 14 12.9722 15.0079 -43.9604 275 " " " " A 2 0 0 "THR " " CG2" " " 6 0 1 C2 
    2109 40 12.5806 14.0486 -39.5479 276 " " " " A 43 0 0 "GLU " " N  " " " 7 0 1 C2 
    2110 14 11.9142 13.6955 -38.2426 276 " " " " A 2 0 0 "GLU " " CA " " " 6 0 1 C2 
    2111 14 10.9456 12.4712 -38.2552 276 " " " " A 2 0 0 "GLU " " C  " " " 6 0 1 C2 
    2112 23 10.4921 12.0203 -37.2312 276 " " " " A 70 0 0 "GLU " " O  " " " 8 0 1 C2 
    2113 14 11.2004 14.8936 -37.5538 276 " " " " A 2 0 0 "GLU " " CB " " " 6 0 1 C2 
    2114 14 11.0663 16.2084 -38.3468 276 " " " " A 2 0 0 "GLU " " CG " " " 6 0 1 C2 
    2115 14 9.93733 16.0544 -39.3188 276 " " " " A 2 0 0 "GLU " " CD " " " 6 0 1 C2 
    2116 23 8.74657 16.1513 -38.9437 276 " " " " A 70 0 0 "GLU " " OE1" " " 8 0 1 C2 
    2117 23 10.2474 15.9345 -40.5576 276 " " " " A 70 0 0 "GLU " " OE2" " " 8 0 1 C2 
    2118 40 10.6454 11.8862 -39.4161 277 " " " " A 43 0 0 "ALA " " N  " " " 7 0 1 C2 
    2119 14 9.51476 10.9487 -39.6679 277 " " " " A 2 0 0 "ALA " " CA " " " 6 0 1 C2 
    2120 14 9.53029 9.69396 -38.787 277 " " " " A 2 0 0 "ALA " " C  " " " 6 0 1 C2 
    2121 23 8.45329 9.32907 -38.3888 277 " " " " A 70 0 0 "ALA " " O  " " " 8 0 1 C2 
    2122 14 9.6591 10.6078 -41.2193 277 " " " " A 2 0 0 "ALA " " CB " " " 6 0 1 C2 
    2123 40 10.6706 9.15059 -38.3508 278 " " " " A 43 0 0 "ALA " " N  " " " 7 0 1 C2 
    2124 14 10.8272 7.93577 -37.5348 278 " " " " A 2 0 0 "ALA " " CA " " " 6 0 1 C2 
    2125 14 10.1225 8.20966 -36.184 278 " " " " A 2 0 0 "ALA " " C  " " " 6 0 1 C2 
    2126 23 9.49498 7.25129 -35.6373 278 " " " " A 70 0 0 "ALA " " O  " " " 8 0 1 C2 
    2127 14 12.2741 7.48047 -37.2938 278 " " " " A 2 0 0 "ALA " " CB " " " 6 0 1 C2 
    2128 40 10.2536 9.42454 -35.6378 279 " " " " A 43 0 0 "VAL " " N  " " " 7 0 1 C2 
    2129 14 9.61452 9.79052 -34.3049 279 " " " " A 2 0 0 "VAL " " CA " " " 6 0 1 C2 
    2130 14 8.10606 9.84918 -34.601 279 " " " " A 2 0 0 "VAL " " C  " " " 6 0 1 C2 
    2131 23 7.30872 9.32201 -33.8091 279 " " " " A 70 0 0 "VAL " " O  " " " 8 0 1 C2 
    2132 14 10.0545 11.2194 -33.8839 279 " " " " A 2 0 0 "VAL " " CB " " " 6 0 1 C2 
    2133 14 9.65961 11.5772 -32.4203 279 " " " " A 2 0 0 "VAL " " CG1" " " 6 0 1 C2 
    2134 14 11.5423 11.478 -34.086 279 " " " " A 2 0 0 "VAL " " CG2" " " 6 0 1 C2 
    2135 40 7.62506 10.3633 -35.7541 280 " " " " A 43 0 0 "ARG " " N  " " " 7 0 1 C2 
    2136 14 6.15811 10.4471 -35.9867 280 " " " " A 2 0 0 "ARG " " CA " " " 6 0 1 C2 
    2137 14 5.46786 9.05953 -36.0676 280 " " " " A 2 0 0 "ARG " " C  " " " 6 0 1 C2 
    2138 23 4.45556 8.88876 -35.408 280 " " " " A 70 0 0 "ARG " " O  " " " 8 0 1 C2 
    2139 14 5.80444 11.3511 -37.1766 280 " " " " A 2 0 0 "ARG " " CB " " " 6 0 1 C2 
    2140 14 6.66476 12.6253 -37.1912 280 " " " " A 2 0 0 "ARG " " CG " " " 6 0 1 C2 
    2141 14 6.24049 13.5682 -38.3087 280 " " " " A 2 0 0 "ARG " " CD " " " 6 0 1 C2 
    2142 40 7.35783 13.8265 -39.2917 280 " " " " A 43 0 0 "ARG " " NE " " " 7 0 1 C2 
    2143 14 7.50644 13.4283 -40.5603 280 " " " " A 2 0 0 "ARG " " CZ " " " 6 0 1 C2 
    2144 40 8.38318 14.0317 -41.3657 280 " " " " A 43 0 0 "ARG " " NH1" " " 7 0 1 C2 
    2145 40 6.59472 12.5846 -41.0285 280 " " " " A 43 0 0 "ARG " " NH2" " " 7 0 1 C2 
    2146 40 6.0456 8.15299 -36.8571 281 " " " " A 43 0 0 "ARG " " N  " " " 7 0 1 C2 
    2147 14 5.62086 6.82729 -36.8958 281 " " " " A 2 0 0 "ARG " " CA " " " 6 0 1 C2 
    2148 14 5.6242 6.05641 -35.5622 281 " " " " A 2 0 0 "ARG " " C  " " " 6 0 1 C2 
    2149 23 4.67342 5.22621 -35.2965 281 " " " " A 70 0 0 "ARG " " O  " " " 8 0 1 C2 
    2150 14 6.32639 5.93709 -38.0077 281 " " " " A 2 0 0 "ARG " " CB " " " 6 0 1 C2 
    2151 14 6.22565 6.50052 -39.4093 281 " " " " A 2 0 0 "ARG " " CG " " " 6 0 1 C2 
    2152 14 6.99411 5.77207 -40.4423 281 " " " " A 2 0 0 "ARG " " CD " " " 6 0 1 C2 
    2153 40 8.33051 5.40349 -40.0391 281 " " " " A 43 0 0 "ARG " " NE " " " 7 0 1 C2 
    2154 14 9.529 5.78052 -40.5654 281 " " " " A 2 0 0 "ARG " " CZ " " " 6 0 1 C2 
    2155 40 10.5716 5.09491 -40.167 281 " " " " A 43 0 0 "ARG " " NH1" " " 7 0 1 C2 
    2156 40 9.77682 6.86131 -41.3461 281 " " " " A 43 0 0 "ARG " " NH2" " " 7 0 1 C2 
    2157 40 6.51528 6.36744 -34.63 282 " " " " A 43 0 0 "THR " " N  " " " 7 0 1 C2 
    2158 14 6.36672 6.04583 -33.2036 282 " " " " A 2 0 0 "THR " " CA " " " 6 0 1 C2 
    2159 14 5.13686 6.72471 -32.4898 282 " " " " A 2 0 0 "THR " " C  " " " 6 0 1 C2 
    2160 23 4.45025 6.06411 -31.7109 282 " " " " A 70 0 0 "THR " " O  " " " 8 0 1 C2 
    2161 14 7.63516 6.38675 -32.4581 282 " " " " A 2 0 0 "THR " " CB " " " 6 0 1 C2 
    2162 23 8.82321 5.92463 -33.0911 282 " " " " A 70 0 0 "THR " " OG1" " " 8 0 1 C2 
    2163 14 7.69746 5.87959 -30.9515 282 " " " " A 2 0 0 "THR " " CG2" " " 6 0 1 C2 
    2164 40 4.97628 8.02005 -32.644 283 " " " " A 43 0 0 "VAL " " N  " " " 7 0 1 C2 
    2165 14 3.80705 8.79482 -32.1325 283 " " " " A 2 0 0 "VAL " " CA " " " 6 0 1 C2 
    2166 14 2.46772 8.31219 -32.7307 283 " " " " A 2 0 0 "VAL " " C  " " " 6 0 1 C2 
    2167 23 1.38528 8.71015 -32.2369 283 " " " " A 70 0 0 "VAL " " O  " " " 8 0 1 C2 
    2168 14 4.04608 10.3358 -32.3483 283 " " " " A 2 0 0 "VAL " " CB " " " 6 0 1 C2 
    2169 14 2.88749 11.3535 -32.0763 283 " " " " A 2 0 0 "VAL " " CG1" " " 6 0 1 C2 
    2170 14 5.32827 10.6798 -31.6322 283 " " " " A 2 0 0 "VAL " " CG2" " " 6 0 1 C2 
    2171 40 2.47756 7.58074 -33.87 284 " " " " A 43 0 0 "MET " " N  " " " 7 0 1 C2 
    2172 14 1.32105 7.02393 -34.5602 284 " " " " A 2 0 0 "MET " " CA " " " 6 0 1 C2 
    2173 14 0.808842 5.78415 -33.8806 284 " " " " A 2 0 0 "MET " " C  " " " 6 0 1 C2 
    2174 23 -0.388432 5.49614 -33.8407 284 " " " " A 70 0 0 "MET " " O  " " " 8 0 1 C2 
    2175 14 1.73413 6.70926 -35.9839 284 " " " " A 2 0 0 "MET " " CB " " " 6 0 1 C2 
    2176 14 0.543415 6.44649 -36.8362 284 " " " " A 2 0 0 "MET " " CG " " " 6 0 1 C2 
    2177 52 0.816971 6.14386 -38.6304 284 " " " " A 13 0 0 "MET " " SD " " " 16 0 1 C2 
    2178 14 1.97128 4.79087 -38.5672 284 " " " " A 2 0 0 "MET " " CE " " " 6 0 1 C2 
    2179 40 1.74176 5.02472 -33.2806 285 " " " " A 43 0 0 "THR " " N  " " " 7 0 1 C2 
    2180 14 1.51672 3.75408 -32.6346 285 " " " " A 2 0 0 "THR " " CA " " " 6 0 1 C2 
    2181 14 1.86057 3.91255 -31.2005 285 " " " " A 2 0 0 "THR " " C  " " " 6 0 1 C2 
    2182 23 1.09104 4.4841 -30.4437 285 " " " " A 70 0 0 "THR " " O  " " " 8 0 1 C2 
    2183 14 2.44184 2.72348 -33.3756 285 " " " " A 2 0 0 "THR " " CB " " " 6 0 1 C2 
    2184 23 3.75131 3.15962 -33.4002 285 " " " " A 70 0 0 "THR " " OG1" " " 8 0 1 C2 
    2185 14 2.16011 2.51072 -34.902 285 " " " " A 2 0 0 "THR " " CG2" " " 6 0 1 C2 
    2186 40 2.97922 3.4572 -30.6167 286 " " " " A 43 0 0 "SER " " N  " " " 7 0 1 C2 
    2187 14 3.37334 3.45519 -29.252 286 " " " " A 2 0 0 "SER " " CA " " " 6 0 1 C2 
    2188 14 3.06563 4.77356 -28.4607 286 " " " " A 2 0 0 "SER " " C  " " " 6 0 1 C2 
    2189 23 2.42187 4.70211 -27.3984 286 " " " " A 70 0 0 "SER " " O  " " " 8 0 1 C2 
    2190 14 4.84136 3.0298 -29.1312 286 " " " " A 2 0 0 "SER " " CB " " " 6 0 1 C2 
    2191 23 5.68921 3.98251 -29.6892 286 " " " " A 70 0 0 "SER " " OG " " " 8 0 1 C2 
    2192 40 3.5047 5.93582 -28.9557 287 " " " " A 43 0 0 "GLY " " N  " " " 7 0 1 C2 
    2193 14 3.24497 7.27949 -28.3312 287 " " " " A 2 0 0 "GLY " " CA " " " 6 0 1 C2 
    2194 14 1.74231 7.68201 -28.467 287 " " " " A 2 0 0 "GLY " " C  " " " 6 0 1 C2 
    2195 23 1.32505 8.76982 -28.0344 287 " " " " A 70 0 0 "GLY " " O  " " " 8 0 1 C2 
    2196 40 0.897808 6.88777 -29.0618 288 " " " " A 43 0 0 "ARG " " N  " " " 7 0 1 C2 
    2197 14 -0.582897 7.06179 -29.034 288 " " " " A 2 0 0 "ARG " " CA " " " 6 0 1 C2 
    2198 14 -1.27351 6.08567 -28.0019 288 " " " " A 2 0 0 "ARG " " C  " " " 6 0 1 C2 
    2199 23 -2.17549 6.39215 -27.1979 288 " " " " A 70 0 0 "ARG " " O  " " " 8 0 1 C2 
    2200 14 -1.17929 6.76001 -30.4181 288 " " " " A 2 0 0 "ARG " " CB " " " 6 0 1 C2 
    2201 14 -2.65593 7.20925 -30.6339 288 " " " " A 2 0 0 "ARG " " CG " " " 6 0 1 C2 
    2202 14 -3.17943 6.73989 -31.9909 288 " " " " A 2 0 0 "ARG " " CD " " " 6 0 1 C2 
    2203 40 -4.59303 7.12915 -32.0943 288 " " " " A 43 0 0 "ARG " " NE " " " 7 0 1 C2 
    2204 14 -5.73443 6.47607 -31.8431 288 " " " " A 2 0 0 "ARG " " CZ " " " 6 0 1 C2 
    2205 40 -6.91754 6.96476 -32.0052 288 " " " " A 43 0 0 "ARG " " NH1" " " 7 0 1 C2 
    2206 40 -5.64751 5.18999 -31.4727 288 " " " " A 43 0 0 "ARG " " NH2" " " 7 0 1 C2 
    2207 40 -0.709423 4.9096 -27.9418 289 " " " " A 43 0 0 "THR " " N  " " " 7 0 1 C2 
    2208 14 -1.30976 3.81816 -27.2846 289 " " " " A 2 0 0 "THR " " CA " " " 6 0 1 C2 
    2209 14 -1.11395 3.9483 -25.7952 289 " " " " A 2 0 0 "THR " " C  " " " 6 0 1 C2 
    2210 23 -2.12574 3.87245 -25.0867 289 " " " " A 70 0 0 "THR " " O  " " " 8 0 1 C2 
    2211 14 -0.615833 2.54902 -27.7976 289 " " " " A 2 0 0 "THR " " CB " " " 6 0 1 C2 
    2212 23 -0.681442 2.32356 -29.2563 289 " " " " A 70 0 0 "THR " " OG1" " " 8 0 1 C2 
    2213 14 -1.17119 1.25831 -27.1193 289 " " " " A 2 0 0 "THR " " CG2" " " 6 0 1 C2 
    2214 40 0.0258292 4.53613 -25.351 290 " " " " A 43 0 0 "VAL " " N  " " " 7 0 1 C2 
    2215 14 0.233078 4.96276 -24.0082 290 " " " " A 2 0 0 "VAL " " CA " " " 6 0 1 C2 
    2216 14 -0.795311 5.92802 -23.4386 290 " " " " A 2 0 0 "VAL " " C  " " " 6 0 1 C2 
    2217 23 -1.12379 5.9123 -22.2057 290 " " " " A 70 0 0 "VAL " " O  " " " 8 0 1 C2 
    2218 14 1.67469 5.52761 -23.7419 290 " " " " A 2 0 0 "VAL " " CB " " " 6 0 1 C2 
    2219 14 2.79229 4.48283 -24.1023 290 " " " " A 2 0 0 "VAL " " CG1" " " 6 0 1 C2 
    2220 14 1.96119 6.84784 -24.428 290 " " " " A 2 0 0 "VAL " " CG2" " " 6 0 1 C2 
    2221 40 -1.44946 6.77044 -24.2528 291 " " " " A 43 0 0 "VAL " " N  " " " 7 0 1 C2 
    2222 14 -2.409 7.81972 -23.8875 291 " " " " A 2 0 0 "VAL " " CA " " " 6 0 1 C2 
    2223 14 -3.82592 7.24187 -23.7407 291 " " " " A 2 0 0 "VAL " " C  " " " 6 0 1 C2 
    2224 23 -4.53947 7.56925 -22.7578 291 " " " " A 70 0 0 "VAL " " O  " " " 8 0 1 C2 
    2225 14 -2.35194 8.96329 -24.9651 291 " " " " A 2 0 0 "VAL " " CB " " " 6 0 1 C2 
    2226 14 -2.92287 10.2127 -24.3739 291 " " " " A 2 0 0 "VAL " " CG1" " " 6 0 1 C2 
    2227 14 -0.864395 9.34864 -25.3766 291 " " " " A 2 0 0 "VAL " " CG2" " " 6 0 1 C2 
    2228 40 -4.16363 6.21594 -24.5279 292 " " " " A 43 0 0 "PHE " " N  " " " 7 0 1 C2 
    2229 14 -5.40028 5.43923 -24.3854 292 " " " " A 2 0 0 "PHE " " CA " " " 6 0 1 C2 
    2230 14 -5.42884 4.5467 -23.1083 292 " " " " A 2 0 0 "PHE " " C  " " " 6 0 1 C2 
    2231 23 -6.42356 4.38827 -22.4444 292 " " " " A 70 0 0 "PHE " " O  " " " 8 0 1 C2 
    2232 14 -5.6912 4.56971 -25.6127 292 " " " " A 2 0 0 "PHE " " CB " " " 6 0 1 C2 
    2233 14 -6.28477 5.44287 -26.6869 292 " " " " A 2 0 0 "PHE " " CG " " " 6 0 1 C2 
    2234 14 -5.4943 6.03098 -27.6883 292 " " " " A 2 0 0 "PHE " " CD1" " " 6 0 1 C2 
    2235 14 -7.70206 5.45261 -26.8112 292 " " " " A 2 0 0 "PHE " " CD2" " " 6 0 1 C2 
    2236 14 -6.07742 6.86672 -28.6516 292 " " " " A 2 0 0 "PHE " " CE1" " " 6 0 1 C2 
    2237 14 -8.33917 6.29377 -27.761 292 " " " " A 2 0 0 "PHE " " CE2" " " 6 0 1 C2 
    2238 14 -7.47025 7.03149 -28.6011 292 " " " " A 2 0 0 "PHE " " CZ " " " 6 0 1 C2 
    2239 40 -4.2746 3.92922 -22.7341 293 " " " " A 43 0 0 "SER " " N  " " " 7 0 1 C2 
    2240 14 -4.16971 3.0647 -21.5677 293 " " " " A 2 0 0 "SER " " CA " " " 6 0 1 C2 
    2241 14 -4.17587 3.81538 -20.2362 293 " " " " A 2 0 0 "SER " " C  " " " 6 0 1 C2 
    2242 23 -4.56207 3.30398 -19.1576 293 " " " " A 70 0 0 "SER " " O  " " " 8 0 1 C2 
    2243 14 -2.84737 2.22785 -21.6894 293 " " " " A 2 0 0 "SER " " CB " " " 6 0 1 C2 
    2244 23 -1.69572 2.9987 -21.5205 293 " " " " A 70 0 0 "SER " " OG " " " 8 0 1 C2 
    2245 40 -3.72184 5.08636 -20.1981 294 " " " " A 43 0 0 "ALA " " N  " " " 7 0 1 C2 
    2246 14 -3.47427 5.8363 -18.9639 294 " " " " A 2 0 0 "ALA " " CA " " " 6 0 1 C2 
    2247 14 -4.79346 6.11436 -18.2284 294 " " " " A 2 0 0 "ALA " " C  " " " 6 0 1 C2 
    2248 23 -4.89368 5.85737 -17.0478 294 " " " " A 70 0 0 "ALA " " O  " " " 8 0 1 C2 
    2249 14 -2.76159 7.0653 -19.4175 294 " " " " A 2 0 0 "ALA " " CB " " " 6 0 1 C2 
    2250 40 -5.9071 6.51495 -18.9299 295 " " " " A 43 0 0 "VAL " " N  " " " 7 0 1 C2 
    2251 14 -7.18393 6.79075 -18.3661 295 " " " " A 2 0 0 "VAL " " CA " " " 6 0 1 C2 
    2252 14 -7.77458 5.46941 -17.7783 295 " " " " A 2 0 0 "VAL " " C  " " " 6 0 1 C2 
    2253 23 -8.605 5.49879 -16.8462 295 " " " " A 70 0 0 "VAL " " O  " " " 8 0 1 C2 
    2254 14 -8.09801 7.42232 -19.4799 295 " " " " A 2 0 0 "VAL " " CB " " " 6 0 1 C2 
    2255 14 -7.9037 8.91982 -19.8003 295 " " " " A 2 0 0 "VAL " " CG1" " " 6 0 1 C2 
    2256 14 -8.18338 6.65783 -20.7563 295 " " " " A 2 0 0 "VAL " " CG2" " " 6 0 1 C2 
    2257 40 -7.25005 4.25897 -18.2193 296 " " " " A 43 0 0 "ILE " " N  " " " 7 0 1 C2 
    2258 14 -7.61478 2.96252 -17.7546 296 " " " " A 2 0 0 "ILE " " CA " " " 6 0 1 C2 
    2259 14 -6.77831 2.65109 -16.4739 296 " " " " A 2 0 0 "ILE " " C  " " " 6 0 1 C2 
    2260 23 -7.25047 1.88364 -15.6452 296 " " " " A 70 0 0 "ILE " " O  " " " 8 0 1 C2 
    2261 14 -7.45191 1.86512 -18.8877 296 " " " " A 2 0 0 "ILE " " CB " " " 6 0 1 C2 
    2262 14 -7.94827 2.39095 -20.2778 296 " " " " A 2 0 0 "ILE " " CG1" " " 6 0 1 C2 
    2263 14 -8.16855 0.561834 -18.5949 296 " " " " A 2 0 0 "ILE " " CG2" " " 6 0 1 C2 
    2264 14 -7.84608 1.46769 -21.5308 296 " " " " A 2 0 0 "ILE " " CD1" " " 6 0 1 C2 
    2265 40 -5.52281 3.17249 -16.2327 297 " " " " A 43 0 0 "ILE " " N  " " " 7 0 1 C2 
    2266 14 -4.94044 2.94228 -14.8889 297 " " " " A 2 0 0 "ILE " " CA " " " 6 0 1 C2 
    2267 14 -5.63832 3.91318 -13.8859 297 " " " " A 2 0 0 "ILE " " C  " " " 6 0 1 C2 
    2268 23 -6.12997 3.42845 -12.8607 297 " " " " A 70 0 0 "ILE " " O  " " " 8 0 1 C2 
    2269 14 -3.45324 3.20155 -15.0104 297 " " " " A 2 0 0 "ILE " " CB " " " 6 0 1 C2 
    2270 14 -2.81781 2.31522 -16.1052 297 " " " " A 2 0 0 "ILE " " CG1" " " 6 0 1 C2 
    2271 14 -2.72325 2.86961 -13.6528 297 " " " " A 2 0 0 "ILE " " CG2" " " 6 0 1 C2 
    2272 14 -1.27751 2.31458 -16.1047 297 " " " " A 2 0 0 "ILE " " CD1" " " 6 0 1 C2 
    2273 40 -6.05063 5.18425 -14.2925 298 " " " " A 43 0 0 "VAL " " N  " " " 7 0 1 C2 
    2274 14 -6.91604 6.05931 -13.4895 298 " " " " A 2 0 0 "VAL " " CA " " " 6 0 1 C2 
    2275 14 -8.26645 5.42578 -13.1382 298 " " " " A 2 0 0 "VAL " " C  " " " 6 0 1 C2 
    2276 23 -8.73154 5.35923 -12.0051 298 " " " " A 70 0 0 "VAL " " O  " " " 8 0 1 C2 
    2277 14 -6.96763 7.39096 -14.3536 298 " " " " A 2 0 0 "VAL " " CB " " " 6 0 1 C2 
    2278 14 -8.05771 8.2902 -13.8696 298 " " " " A 2 0 0 "VAL " " CG1" " " 6 0 1 C2 
    2279 14 -5.64887 8.12774 -14.416 298 " " " " A 2 0 0 "VAL " " CG2" " " 6 0 1 C2 
    2280 40 -8.94279 4.86817 -14.1199 299 " " " " A 43 0 0 "ALA " " N  " " " 7 0 1 C2 
    2281 14 -10.3107 4.31326 -14.0743 299 " " " " A 2 0 0 "ALA " " CA " " " 6 0 1 C2 
    2282 14 -10.2998 2.96946 -13.2458 299 " " " " A 2 0 0 "ALA " " C  " " " 6 0 1 C2 
    2283 23 -11.3326 2.62035 -12.6721 299 " " " " A 70 0 0 "ALA " " O  " " " 8 0 1 C2 
    2284 14 -10.8465 3.89278 -15.4311 299 " " " " A 2 0 0 "ALA " " CB " " " 6 0 1 C2 
    2285 40 -9.0741 2.37106 -13.1309 300 " " " " A 43 0 0 "SER " " N  " " " 7 0 1 C2 
    2286 14 -8.8739 1.30791 -12.1525 300 " " " " A 2 0 0 "SER " " CA " " " 6 0 1 C2 
    2287 14 -8.71596 1.82835 -10.7366 300 " " " " A 2 0 0 "SER " " C  " " " 6 0 1 C2 
    2288 23 -9.03887 1.0955 -9.80939 300 " " " " A 70 0 0 "SER " " O  " " " 8 0 1 C2 
    2289 14 -7.65068 0.541151 -12.4605 300 " " " " A 2 0 0 "SER " " CB " " " 6 0 1 C2 
    2290 23 -7.70622 -0.0547637 -13.6989 300 " " " " A 70 0 0 "SER " " OG " " " 8 0 1 C2 
    2291 40 -8.25323 3.03658 -10.5603 301 " " " " A 43 0 0 "SER " " N  " " " 7 0 1 C2 
    2292 14 -8.03388 3.72255 -9.25926 301 " " " " A 2 0 0 "SER " " CA " " " 6 0 1 C2 
    2293 14 -9.24298 4.47472 -8.6534 301 " " " " A 2 0 0 "SER " " C  " " " 6 0 1 C2 
    2294 23 -9.47475 4.53914 -7.4399 301 " " " " A 70 0 0 "SER " " O  " " " 8 0 1 C2 
    2295 14 -6.83636 4.70343 -9.46515 301 " " " " A 2 0 0 "SER " " CB " " " 6 0 1 C2 
    2296 23 -5.68209 3.93572 -9.87067 301 " " " " A 70 0 0 "SER " " OG " " " 8 0 1 C2 
    2297 40 -10.0077 5.11826 -9.54902 302 " " " " A 43 0 0 "VAL " " N  " " " 7 0 1 C2 
    2298 14 -11.3605 5.68897 -9.15061 302 " " " " A 2 0 0 "VAL " " CA " " " 6 0 1 C2 
    2299 14 -12.2693 4.88119 -8.10223 302 " " " " A 2 0 0 "VAL " " C  " " " 6 0 1 C2 
    2300 23 -12.5286 5.49832 -7.0992 302 " " " " A 70 0 0 "VAL " " O  " " " 8 0 1 C2 
    2301 14 -12.0998 6.2765 -10.3731 302 " " " " A 2 0 0 "VAL " " CB " " " 6 0 1 C2 
    2302 14 -13.6398 6.27981 -10.2201 302 " " " " A 2 0 0 "VAL " " CG1" " " 6 0 1 C2 
    2303 14 -11.5838 7.63359 -10.841 302 " " " " A 2 0 0 "VAL " " CG2" " " 6 0 1 C2 
    2304 40 -12.4979 3.53675 -8.25957 303 " " " " A 43 0 0 "PRO " " N  " " " 7 0 1 C2 
    2305 14 -13.1822 2.5988 -7.37015 303 " " " " A 2 0 0 "PRO " " CA " " " 6 0 1 C2 
    2306 14 -12.7924 2.6787 -5.84186 303 " " " " A 2 0 0 "PRO " " C  " " " 6 0 1 C2 
    2307 23 -13.6122 2.46079 -4.96451 303 " " " " A 70 0 0 "PRO " " O  " " " 8 0 1 C2 
    2308 14 -12.9876 1.20992 -7.85312 303 " " " " A 2 0 0 "PRO " " CB " " " 6 0 1 C2 
    2309 14 -12.7367 1.38367 -9.37256 303 " " " " A 2 0 0 "PRO " " CG " " " 6 0 1 C2 
    2310 14 -12.14 2.78504 -9.46222 303 " " " " A 2 0 0 "PRO " " CD " " " 6 0 1 C2 
    2311 40 -11.485 2.97995 -5.5725 304 " " " " A 43 0 0 "LEU " " N  " " " 7 0 1 C2 
    2312 14 -10.8732 3.11496 -4.22819 304 " " " " A 2 0 0 "LEU " " CA " " " 6 0 1 C2 
    2313 14 -11.6281 4.1287 -3.351 304 " " " " A 2 0 0 "LEU " " C  " " " 6 0 1 C2 
    2314 23 -11.4264 4.13347 -2.13632 304 " " " " A 70 0 0 "LEU " " O  " " " 8 0 1 C2 
    2315 14 -9.40886 3.56627 -4.32999 304 " " " " A 2 0 0 "LEU " " CB " " " 6 0 1 C2 
    2316 14 -8.54073 2.51075 -5.07948 304 " " " " A 2 0 0 "LEU " " CG " " " 6 0 1 C2 
    2317 14 -7.12187 3.17809 -5.32717 304 " " " " A 2 0 0 "LEU " " CD1" " " 6 0 1 C2 
    2318 14 -8.39166 1.10265 -4.43829 304 " " " " A 2 0 0 "LEU " " CD2" " " 6 0 1 C2 
    2319 40 -12.4289 5.04707 -3.93764 305 " " " " A 43 0 0 "LEU " " N  " " " 7 0 1 C2 
    2320 14 -13.3416 5.95859 -3.26718 305 " " " " A 2 0 0 "LEU " " CA " " " 6 0 1 C2 
    2321 14 -14.619 5.28214 -2.79463 305 " " " " A 2 0 0 "LEU " " C  " " " 6 0 1 C2 
    2322 23 -15.4859 5.91722 -2.14014 305 " " " " A 70 0 0 "LEU " " O  " " " 8 0 1 C2 
    2323 14 -13.6246 7.02132 -4.34126 305 " " " " A 2 0 0 "LEU " " CB " " " 6 0 1 C2 
    2324 14 -12.411 7.90064 -4.87222 305 " " " " A 2 0 0 "LEU " " CG " " " 6 0 1 C2 
    2325 14 -13.0515 8.78226 -5.97414 305 " " " " A 2 0 0 "LEU " " CD1" " " 6 0 1 C2 
    2326 14 -11.7629 8.71062 -3.7297 305 " " " " A 2 0 0 "LEU " " CD2" " " 6 0 1 C2 
    2327 40 -14.8926 4.00132 -3.07341 306 " " " " A 43 0 0 "LEU " " N  " " " 7 0 1 C2 
    2328 14 -16.0206 3.18589 -2.50975 306 " " " " A 2 0 0 "LEU " " CA " " " 6 0 1 C2 
    2329 14 -15.751 2.86678 -0.985491 306 " " " " A 2 0 0 "LEU " " C  " " " 6 0 1 C2 
    2330 23 -16.6277 2.84425 -0.135225 306 " " " " A 70 0 0 "LEU " " O  " " " 8 0 1 C2 
    2331 14 -16.2548 1.92551 -3.28237 306 " " " " A 2 0 0 "LEU " " CB " " " 6 0 1 C2 
    2332 14 -17.6868 1.42878 -3.18334 306 " " " " A 2 0 0 "LEU " " CG " " " 6 0 1 C2 
    2333 14 -18.5796 2.0172 -4.24149 306 " " " " A 2 0 0 "LEU " " CD1" " " 6 0 1 C2 
    2334 14 -17.8085 -0.101471 -3.20127 306 " " " " A 2 0 0 "LEU " " CD2" " " 6 0 1 C2 
    2335 40 -14.5135 2.52589 -0.690935 307 " " " " A 43 0 0 "PHE " " N  " " " 7 0 1 C2 
    2336 14 -14.1269 2.46428 0.747771 307 " " " " A 2 0 0 "PHE " " CA " " " 6 0 1 C2 
    2337 14 -14.2104 3.89981 1.44522 307 " " " " A 2 0 0 "PHE " " C  " " " 6 0 1 C2 
    2338 23 -13.5486 4.84773 0.972731 307 " " " " A 70 0 0 "PHE " " O  " " " 8 0 1 C2 
    2339 14 -12.6365 2.0118 0.854803 307 " " " " A 2 0 0 "PHE " " CB " " " 6 0 1 C2 
    2340 14 -12.3905 0.659967 0.218596 307 " " " " A 2 0 0 "PHE " " CG " " " 6 0 1 C2 
    2341 14 -12.924 -0.566978 0.704344 307 " " " " A 2 0 0 "PHE " " CD1" " " 6 0 1 C2 
    2342 14 -11.5303 0.670301 -0.87591 307 " " " " A 2 0 0 "PHE " " CD2" " " 6 0 1 C2 
    2343 14 -12.7142 -1.77568 0.0702117 307 " " " " A 2 0 0 "PHE " " CE1" " " 6 0 1 C2 
    2344 14 -11.2937 -0.577438 -1.55922 307 " " " " A 2 0 0 "PHE " " CE2" " " 6 0 1 C2 
    2345 14 -11.8909 -1.78539 -1.08016 307 " " " " A 2 0 0 "PHE " " CZ " " " 6 0 1 C2 
    2346 40 -15.0098 4.02453 2.54863 308 " " " " A 43 0 0 "PRO " " N  " " " 7 0 1 C2 
    2347 14 -15.1068 5.34532 3.28555 308 " " " " A 2 0 0 "PRO " " CA " " " 6 0 1 C2 
    2348 14 -13.8495 5.62361 4.22546 308 " " " " A 2 0 0 "PRO " " C  " " " 6 0 1 C2 
    2349 23 -13.8756 6.56596 5.00344 308 " " " " A 70 0 0 "PRO " " O  " " " 8 0 1 C2 
    2350 14 -16.3323 5.22569 4.17267 308 " " " " A 2 0 0 "PRO " " CB " " " 6 0 1 C2 
    2351 14 -16.6246 3.67672 4.3618 308 " " " " A 2 0 0 "PRO " " CG " " " 6 0 1 C2 
    2352 14 -15.9164 3.02321 3.12495 308 " " " " A 2 0 0 "PRO " " CD " " " 6 0 1 C2 
    2353 40 -12.7875 4.82391 4.1416 309 " " " " A 43 0 0 "GLN " " N  " " " 7 0 1 C2 
    2354 14 -11.5565 4.9418 4.92606 309 " " " " A 2 0 0 "GLN " " CA " " " 6 0 1 C2 
    2355 14 -10.7108 6.07266 4.21725 309 " " " " A 2 0 0 "GLN " " C  " " " 6 0 1 C2 
    2356 23 -10.2757 5.89707 3.05894 309 " " " " A 70 0 0 "GLN " " O  " " " 8 0 1 C2 
    2357 14 -10.7955 3.59567 4.95161 309 " " " " A 2 0 0 "GLN " " CB " " " 6 0 1 C2 
    2358 14 -11.3984 2.55341 5.87927 309 " " " " A 2 0 0 "GLN " " CG " " " 6 0 1 C2 
    2359 14 -12.8027 1.98732 5.60169 309 " " " " A 2 0 0 "GLN " " CD " " " 6 0 1 C2 
    2360 23 -13.3088 2.01145 4.46741 309 " " " " A 70 0 0 "GLN " " OE1" " " 8 0 1 C2 
    2361 40 -13.6571 1.67847 6.61283 309 " " " " A 43 0 0 "GLN " " NE2" " " 7 0 1 C2 
    2362 40 -10.7515 7.28504 4.8601 310 " " " " A 43 0 0 "GLY " " N  " " " 7 0 1 C2 
    2363 14 -10.5611 8.61033 4.1698 310 " " " " A 2 0 0 "GLY " " CA " " " 6 0 1 C2 
    2364 14 -9.15381 8.83742 3.52974 310 " " " " A 2 0 0 "GLY " " C  " " " 6 0 1 C2 
    2365 23 -8.98186 9.48709 2.48466 310 " " " " A 70 0 0 "GLY " " O  " " " 8 0 1 C2 
    2366 40 -8.09711 8.36692 4.20553 311 " " " " A 43 0 0 "PHE " " N  " " " 7 0 1 C2 
    2367 14 -6.71863 8.38037 3.76034 311 " " " " A 2 0 0 "PHE " " CA " " " 6 0 1 C2 
    2368 14 -6.56368 8.01408 2.32759 311 " " " " A 2 0 0 "PHE " " C  " " " 6 0 1 C2 
    2369 23 -5.65322 8.66357 1.75662 311 " " " " A 70 0 0 "PHE " " O  " " " 8 0 1 C2 
    2370 14 -5.7631 7.5775 4.64947 311 " " " " A 2 0 0 "PHE " " CB " " " 6 0 1 C2 
    2371 14 -5.6231 6.0234 4.5245 311 " " " " A 2 0 0 "PHE " " CG " " " 6 0 1 C2 
    2372 14 -4.31413 5.47273 4.44247 311 " " " " A 2 0 0 "PHE " " CD1" " " 6 0 1 C2 
    2373 14 -6.77918 5.24945 4.49711 311 " " " " A 2 0 0 "PHE " " CD2" " " 6 0 1 C2 
    2374 14 -4.26127 4.04989 4.32806 311 " " " " A 2 0 0 "PHE " " CE1" " " 6 0 1 C2 
    2375 14 -6.68424 3.92476 4.28358 311 " " " " A 2 0 0 "PHE " " CE2" " " 6 0 1 C2 
    2376 14 -5.41396 3.27029 4.25554 311 " " " " A 2 0 0 "PHE " " CZ " " " 6 0 1 C2 
    2377 40 -7.38328 7.10899 1.74809 312 " " " " A 43 0 0 "LEU " " N  " " " 7 0 1 C2 
    2378 14 -7.2056 6.59185 0.373701 312 " " " " A 2 0 0 "LEU " " CA " " " 6 0 1 C2 
    2379 14 -7.36256 7.65222 -0.719698 312 " " " " A 2 0 0 "LEU " " C  " " " 6 0 1 C2 
    2380 23 -6.94071 7.43116 -1.84151 312 " " " " A 70 0 0 "LEU " " O  " " " 8 0 1 C2 
    2381 14 -8.23608 5.47438 0.00432428 312 " " " " A 2 0 0 "LEU " " CB " " " 6 0 1 C2 
    2382 14 -8.09705 4.169 0.665518 312 " " " " A 2 0 0 "LEU " " CG " " " 6 0 1 C2 
    2383 14 -9.38533 3.38354 0.543143 312 " " " " A 2 0 0 "LEU " " CD1" " " 6 0 1 C2 
    2384 14 -6.96503 3.3665 0.101332 312 " " " " A 2 0 0 "LEU " " CD2" " " 6 0 1 C2 
    2385 40 -8.11165 8.76781 -0.438081 313 " " " " A 43 0 0 "LYS " " N  " " " 7 0 1 C2 
    2386 14 -8.36502 9.86191 -1.38385 313 " " " " A 2 0 0 "LYS " " CA " " " 6 0 1 C2 
    2387 14 -7.06525 10.4441 -1.7903 313 " " " " A 2 0 0 "LYS " " C  " " " 6 0 1 C2 
    2388 23 -6.68281 10.5166 -2.99071 313 " " " " A 70 0 0 "LYS " " O  " " " 8 0 1 C2 
    2389 14 -9.26253 10.8133 -0.725305 313 " " " " A 2 0 0 "LYS " " CB " " " 6 0 1 C2 
    2390 14 -10.7338 10.3142 -0.77601 313 " " " " A 2 0 0 "LYS " " CG " " " 6 0 1 C2 
    2391 14 -11.7479 11.026 0.127508 313 " " " " A 2 0 0 "LYS " " CD " " " 6 0 1 C2 
    2392 14 -13.1636 10.434 -0.0508896 313 " " " " A 2 0 0 "LYS " " CE " " " 6 0 1 C2 
    2393 40 -14.1661 11.2601 0.755034 313 " " " " A 43 0 0 "LYS " " NZ " " " 7 0 1 C2 
    2394 40 -6.27283 10.867 -0.760393 314 " " " " A 43 0 0 "SER " " N  " " " 7 0 1 C2 
    2395 14 -4.90381 11.389 -0.915239 314 " " " " A 2 0 0 "SER " " CA " " " 6 0 1 C2 
    2396 14 -3.95932 10.5337 -1.83159 314 " " " " A 2 0 0 "SER " " C  " " " 6 0 1 C2 
    2397 23 -3.29423 10.9801 -2.78265 314 " " " " A 70 0 0 "SER " " O  " " " 8 0 1 C2 
    2398 14 -4.28836 11.7141 0.461806 314 " " " " A 2 0 0 "SER " " CB " " " 6 0 1 C2 
    2399 23 -3.94748 10.6539 1.26921 314 " " " " A 70 0 0 "SER " " OG " " " 8 0 1 C2 
    2400 40 -3.98291 9.22871 -1.52735 315 " " " " A 43 0 0 "ILE " " N  " " " 7 0 1 C2 
    2401 14 -3.27526 8.17833 -2.26346 315 " " " " A 2 0 0 "ILE " " CA " " " 6 0 1 C2 
    2402 14 -3.86189 8.00103 -3.73129 315 " " " " A 2 0 0 "ILE " " C  " " " 6 0 1 C2 
    2403 23 -3.12799 7.96432 -4.72343 315 " " " " A 70 0 0 "ILE " " O  " " " 8 0 1 C2 
    2404 14 -3.33124 6.71196 -1.57821 315 " " " " A 2 0 0 "ILE " " CB " " " 6 0 1 C2 
    2405 14 -3.09104 6.85037 -0.0286271 315 " " " " A 2 0 0 "ILE " " CG1" " " 6 0 1 C2 
    2406 14 -2.42088 5.70032 -2.05252 315 " " " " A 2 0 0 "ILE " " CG2" " " 6 0 1 C2 
    2407 14 -3.28782 5.57629 0.873854 315 " " " " A 2 0 0 "ILE " " CD1" " " 6 0 1 C2 
    2408 40 -5.20073 7.94472 -3.82207 316 " " " " A 43 0 0 "THR " " N  " " " 7 0 1 C2 
    2409 14 -5.91025 7.83396 -5.11006 316 " " " " A 2 0 0 "THR " " CA " " " 6 0 1 C2 
    2410 14 -5.54603 8.99779 -5.97907 316 " " " " A 2 0 0 "THR " " C  " " " 6 0 1 C2 
    2411 23 -5.15696 8.88043 -7.15538 316 " " " " A 70 0 0 "THR " " O  " " " 8 0 1 C2 
    2412 14 -7.47968 7.76127 -4.90282 316 " " " " A 2 0 0 "THR " " CB " " " 6 0 1 C2 
    2413 23 -7.86679 6.57672 -4.14109 316 " " " " A 70 0 0 "THR " " OG1" " " 8 0 1 C2 
    2414 14 -8.32334 7.62095 -6.17249 316 " " " " A 2 0 0 "THR " " CG2" " " 6 0 1 C2 
    2415 40 -5.5935 10.2016 -5.46417 317 " " " " A 43 0 0 "TYR " " N  " " " 7 0 1 C2 
    2416 14 -5.22248 11.4853 -6.09961 317 " " " " A 2 0 0 "TYR " " CA " " " 6 0 1 C2 
    2417 14 -3.67662 11.4974 -6.44606 317 " " " " A 2 0 0 "TYR " " C  " " " 6 0 1 C2 
    2418 23 -3.26292 12.0093 -7.48898 317 " " " " A 70 0 0 "TYR " " O  " " " 8 0 1 C2 
    2419 14 -5.68408 12.6542 -5.21823 317 " " " " A 2 0 0 "TYR " " CB " " " 6 0 1 C2 
    2420 14 -7.11831 12.6688 -4.81834 317 " " " " A 2 0 0 "TYR " " CG " " " 6 0 1 C2 
    2421 14 -7.4479 13.4349 -3.62819 317 " " " " A 2 0 0 "TYR " " CD1" " " 6 0 1 C2 
    2422 14 -8.18878 11.9764 -5.47276 317 " " " " A 2 0 0 "TYR " " CD2" " " 6 0 1 C2 
    2423 14 -8.73606 13.3224 -3.11358 317 " " " " A 2 0 0 "TYR " " CE1" " " 6 0 1 C2 
    2424 14 -9.44693 11.9029 -4.93555 317 " " " " A 2 0 0 "TYR " " CE2" " " 6 0 1 C2 
    2425 14 -9.7192 12.5808 -3.74757 317 " " " " A 2 0 0 "TYR " " CZ " " " 6 0 1 C2 
    2426 23 -11.0021 12.4863 -3.23301 317 " " " " A 70 0 0 "TYR " " OH " " " 8 0 1 C2 
    2427 40 -2.83674 10.7917 -5.62153 318 " " " " A 43 0 0 "ALA " " N  " " " 7 0 1 C2 
    2428 14 -1.44278 10.7563 -5.90184 318 " " " " A 2 0 0 "ALA " " CA " " " 6 0 1 C2 
    2429 14 -1.12216 9.78223 -7.10202 318 " " " " A 2 0 0 "ALA " " C  " " " 6 0 1 C2 
    2430 23 -0.259262 10.1477 -7.87322 318 " " " " A 70 0 0 "ALA " " O  " " " 8 0 1 C2 
    2431 14 -0.615837 10.4483 -4.70974 318 " " " " A 2 0 0 "ALA " " CB " " " 6 0 1 C2 
    2432 40 -1.72298 8.6221 -7.29268 319 " " " " A 43 0 0 "ILE " " N  " " " 7 0 1 C2 
    2433 14 -1.70316 7.70516 -8.50299 319 " " " " A 2 0 0 "ILE " " CA " " " 6 0 1 C2 
    2434 14 -2.15232 8.44933 -9.78844 319 " " " " A 2 0 0 "ILE " " C  " " " 6 0 1 C2 
    2435 23 -1.4087 8.49756 -10.77 319 " " " " A 70 0 0 "ILE " " O  " " " 8 0 1 C2 
    2436 14 -2.5201 6.37177 -8.34999 319 " " " " A 2 0 0 "ILE " " CB " " " 6 0 1 C2 
    2437 14 -2.06282 5.70043 -7.09789 319 " " " " A 2 0 0 "ILE " " CG1" " " 6 0 1 C2 
    2438 14 -2.51508 5.32911 -9.54769 319 " " " " A 2 0 0 "ILE " " CG2" " " 6 0 1 C2 
    2439 14 -3.17324 4.88573 -6.49426 319 " " " " A 2 0 0 "ILE " " CD1" " " 6 0 1 C2 
    2440 40 -3.2822 9.17006 -9.67955 320 " " " " A 43 0 0 "ILE " " N  " " " 7 0 1 C2 
    2441 14 -3.86324 10.0783 -10.7687 320 " " " " A 2 0 0 "ILE " " CA " " " 6 0 1 C2 
    2442 14 -2.92373 11.25 -11.1372 320 " " " " A 2 0 0 "ILE " " C  " " " 6 0 1 C2 
    2443 23 -2.64673 11.4459 -12.3347 320 " " " " A 70 0 0 "ILE " " O  " " " 8 0 1 C2 
    2444 14 -5.3441 10.6358 -10.556 320 " " " " A 2 0 0 "ILE " " CB " " " 6 0 1 C2 
    2445 14 -6.35203 9.45508 -10.3646 320 " " " " A 2 0 0 "ILE " " CG1" " " 6 0 1 C2 
    2446 14 -5.89689 11.703 -11.5523 320 " " " " A 2 0 0 "ILE " " CG2" " " 6 0 1 C2 
    2447 14 -7.57296 9.97311 -9.49533 320 " " " " A 2 0 0 "ILE " " CD1" " " 6 0 1 C2 
    2448 40 -2.25887 11.9024 -10.1768 321 " " " " A 43 0 0 "ALA " " N  " " " 7 0 1 C2 
    2449 14 -1.25395 12.8862 -10.4973 321 " " " " A 2 0 0 "ALA " " CA " " " 6 0 1 C2 
    2450 14 0.0725898 12.3808 -11.0912 321 " " " " A 2 0 0 "ALA " " C  " " " 6 0 1 C2 
    2451 23 0.679474 13.215 -11.7998 321 " " " " A 70 0 0 "ALA " " O  " " " 8 0 1 C2 
    2452 14 -0.997719 13.6758 -9.25006 321 " " " " A 2 0 0 "ALA " " CB " " " 6 0 1 C2 
    2453 40 0.514942 11.1391 -10.8138 322 " " " " A 43 0 0 "SER " " N  " " " 7 0 1 C2 
    2454 14 1.82833 10.6941 -11.3145 322 " " " " A 2 0 0 "SER " " CA " " " 6 0 1 C2 
    2455 14 1.74553 10.0003 -12.6816 322 " " " " A 2 0 0 "SER " " C  " " " 6 0 1 C2 
    2456 23 2.50471 10.2197 -13.6287 322 " " " " A 70 0 0 "SER " " O  " " " 8 0 1 C2 
    2457 14 2.47018 9.74964 -10.3231 322 " " " " A 2 0 0 "SER " " CB " " " 6 0 1 C2 
    2458 23 1.51075 8.91357 -9.65149 322 " " " " A 70 0 0 "SER " " OG " " " 8 0 1 C2 
    2459 40 0.71011 9.15577 -12.7595 323 " " " " A 43 0 0 "VAL " " N  " " " 7 0 1 C2 
    2460 14 0.228027 8.38054 -13.9434 323 " " " " A 2 0 0 "VAL " " CA " " " 6 0 1 C2 
    2461 14 -0.237854 9.26629 -15.1523 323 " " " " A 2 0 0 "VAL " " C  " " " 6 0 1 C2 
    2462 23 -0.00263984 8.97301 -16.3575 323 " " " " A 70 0 0 "VAL " " O  " " " 8 0 1 C2 
    2463 14 -0.764629 7.21856 -13.478 323 " " " " A 2 0 0 "VAL " " CB " " " 6 0 1 C2 
    2464 14 -1.2111 6.47201 -14.7003 323 " " " " A 2 0 0 "VAL " " CG1" " " 6 0 1 C2 
    2465 14 -0.0400162 6.30999 -12.4693 323 " " " " A 2 0 0 "VAL " " CG2" " " 6 0 1 C2 
    2466 40 -0.991039 10.3088 -14.8109 324 " " " " A 43 0 0 "MET " " N  " " " 7 0 1 C2 
    2467 14 -1.61349 11.2207 -15.7826 324 " " " " A 2 0 0 "MET " " CA " " " 6 0 1 C2 
    2468 14 -0.462315 12.1095 -16.4063 324 " " " " A 2 0 0 "MET " " C  " " " 6 0 1 C2 
    2469 23 -0.286903 12.1994 -17.6243 324 " " " " A 70 0 0 "MET " " O  " " " 8 0 1 C2 
    2470 14 -2.8668 11.9217 -15.2781 324 " " " " A 2 0 0 "MET " " CB " " " 6 0 1 C2 
    2471 14 -3.58582 12.7265 -16.3913 324 " " " " A 2 0 0 "MET " " CG " " " 6 0 1 C2 
    2472 52 -5.14042 13.2808 -15.6643 324 " " " " A 13 0 0 "MET " " SD " " " 16 0 1 C2 
    2473 14 -5.59419 14.5096 -16.8328 324 " " " " A 2 0 0 "MET " " CE " " " 6 0 1 C2 
    2474 40 0.456493 12.5485 -15.5313 325 " " " " A 43 0 0 "LEU " " N  " " " 7 0 1 C2 
    2475 14 1.64801 13.2918 -16.0203 325 " " " " A 2 0 0 "LEU " " CA " " " 6 0 1 C2 
    2476 14 2.6648 12.3614 -16.7425 325 " " " " A 2 0 0 "LEU " " C  " " " 6 0 1 C2 
    2477 23 3.30887 12.8332 -17.6985 325 " " " " A 70 0 0 "LEU " " O  " " " 8 0 1 C2 
    2478 14 2.35165 13.9144 -14.7273 325 " " " " A 2 0 0 "LEU " " CB " " " 6 0 1 C2 
    2479 14 3.36744 14.9952 -15.0582 325 " " " " A 2 0 0 "LEU " " CG " " " 6 0 1 C2 
    2480 14 2.56328 16.261 -15.4365 325 " " " " A 2 0 0 "LEU " " CD1" " " 6 0 1 C2 
    2481 14 4.13972 15.2567 -13.7894 325 " " " " A 2 0 0 "LEU " " CD2" " " 6 0 1 C2 
    2482 40 2.7514 11.0686 -16.4491 326 " " " " A 43 0 0 "ALA " " N  " " " 7 0 1 C2 
    2483 14 3.6087 10.1325 -17.0656 326 " " " " A 2 0 0 "ALA " " CA " " " 6 0 1 C2 
    2484 14 3.25602 9.93315 -18.5095 326 " " " " A 2 0 0 "ALA " " C  " " " 6 0 1 C2 
    2485 23 4.11086 9.63988 -19.312 326 " " " " A 70 0 0 "ALA " " O  " " " 8 0 1 C2 
    2486 14 3.71471 8.83149 -16.248 326 " " " " A 2 0 0 "ALA " " CB " " " 6 0 1 C2 
    2487 40 1.92688 9.98901 -18.8251 327 " " " " A 43 0 0 "ALA " " N  " " " 7 0 1 C2 
    2488 14 1.48693 9.77414 -20.1658 327 " " " " A 2 0 0 "ALA " " CA " " " 6 0 1 C2 
    2489 14 1.86944 11.0661 -21.0004 327 " " " " A 2 0 0 "ALA " " C  " " " 6 0 1 C2 
    2490 23 2.38661 11.0042 -22.1023 327 " " " " A 70 0 0 "ALA " " O  " " " 8 0 1 C2 
    2491 14 0.0671958 9.39808 -20.1504 327 " " " " A 2 0 0 "ALA " " CB " " " 6 0 1 C2 
    2492 40 1.59544 12.2217 -20.4198 328 " " " " A 43 0 0 "ILE " " N  " " " 7 0 1 C2 
    2493 14 1.96989 13.5562 -20.9435 328 " " " " A 2 0 0 "ILE " " CA " " " 6 0 1 C2 
    2494 14 3.44476 13.6896 -21.2008 328 " " " " A 2 0 0 "ILE " " C  " " " 6 0 1 C2 
    2495 23 3.82846 14.0193 -22.3189 328 " " " " A 70 0 0 "ILE " " O  " " " 8 0 1 C2 
    2496 14 1.33334 14.648 -20.1043 328 " " " " A 2 0 0 "ILE " " CB " " " 6 0 1 C2 
    2497 14 -0.212921 14.5806 -20.2105 328 " " " " A 2 0 0 "ILE " " CG1" " " 6 0 1 C2 
    2498 14 1.86671 16.0502 -20.405 328 " " " " A 2 0 0 "ILE " " CG2" " " 6 0 1 C2 
    2499 14 -1.00969 15.1492 -19.0218 328 " " " " A 2 0 0 "ILE " " CD1" " " 6 0 1 C2 
    2500 40 4.33848 13.1758 -20.2911 329 " " " " A 43 0 0 "LEU " " N  " " " 7 0 1 C2 
    2501 14 5.82861 13.1901 -20.3962 329 " " " " A 2 0 0 "LEU " " CA " " " 6 0 1 C2 
    2502 14 6.38146 12.1386 -21.3577 329 " " " " A 2 0 0 "LEU " " C  " " " 6 0 1 C2 
    2503 23 7.45115 12.3565 -21.9127 329 " " " " A 70 0 0 "LEU " " O  " " " 8 0 1 C2 
    2504 14 6.41397 12.9908 -18.9662 329 " " " " A 2 0 0 "LEU " " CB " " " 6 0 1 C2 
    2505 14 6.48445 14.1217 -18.0326 329 " " " " A 2 0 0 "LEU " " CG " " " 6 0 1 C2 
    2506 14 6.61951 13.5569 -16.6391 329 " " " " A 2 0 0 "LEU " " CD1" " " 6 0 1 C2 
    2507 14 7.66176 15.0528 -18.2969 329 " " " " A 2 0 0 "LEU " " CD2" " " 6 0 1 C2 
    2508 40 5.57038 11.1513 -21.7041 330 " " " " A 43 0 0 "SER " " N  " " " 7 0 1 C2 
    2509 14 5.7736 10.2383 -22.8307 330 " " " " A 2 0 0 "SER " " CA " " " 6 0 1 C2 
    2510 14 5.40091 10.8319 -24.2188 330 " " " " A 2 0 0 "SER " " C  " " " 6 0 1 C2 
    2511 23 5.77972 10.2392 -25.2186 330 " " " " A 70 0 0 "SER " " O  " " " 8 0 1 C2 
    2512 14 5.09702 8.981 -22.5666 330 " " " " A 2 0 0 "SER " " CB " " " 6 0 1 C2 
    2513 23 5.47388 8.48539 -21.3372 330 " " " " A 70 0 0 "SER " " OG " " " 8 0 1 C2 
    2514 40 4.68526 11.9975 -24.2935 331 " " " " A 43 0 0 "ILE " " N  " " " 7 0 1 C2 
    2515 14 4.37749 12.5873 -25.6119 331 " " " " A 2 0 0 "ILE " " CA " " " 6 0 1 C2 
    2516 14 4.909 14.0427 -25.5941 331 " " " " A 2 0 0 "ILE " " C  " " " 6 0 1 C2 
    2517 23 4.73885 14.8286 -26.5239 331 " " " " A 70 0 0 "ILE " " O  " " " 8 0 1 C2 
    2518 14 2.85377 12.5694 -26.0079 331 " " " " A 2 0 0 "ILE " " CB " " " 6 0 1 C2 
    2519 14 1.94437 13.0934 -24.9106 331 " " " " A 2 0 0 "ILE " " CG1" " " 6 0 1 C2 
    2520 14 2.47565 11.1752 -26.3568 331 " " " " A 2 0 0 "ILE " " CG2" " " 6 0 1 C2 
    2521 14 0.421513 12.9824 -25.1439 331 " " " " A 2 0 0 "ILE " " CD1" " " 6 0 1 C2 
    2522 40 5.7694 14.3888 -24.6104 332 " " " " A 43 0 0 "THR " " N  " " " 7 0 1 C2 
    2523 14 6.51963 15.6575 -24.4545 332 " " " " A 2 0 0 "THR " " CA " " " 6 0 1 C2 
    2524 14 7.99449 15.3753 -24.4047 332 " " " " A 2 0 0 "THR " " C  " " " 6 0 1 C2 
    2525 23 8.61478 15.3198 -25.4867 332 " " " " A 70 0 0 "THR " " O  " " " 8 0 1 C2 
    2526 14 5.8794 16.65 -23.4155 332 " " " " A 2 0 0 "THR " " CB " " " 6 0 1 C2 
    2527 23 5.83143 16.0903 -22.158 332 " " " " A 70 0 0 "THR " " OG1" " " 8 0 1 C2 
    2528 14 4.43036 16.9722 -23.7279 332 " " " " A 2 0 0 "THR " " CG2" " " 6 0 1 C2 
    2529 40 8.65356 15.3359 -23.1989 333 " " " " A 43 0 0 "VAL " " N  " " " 7 0 1 C2 
    2530 14 10.0671 15.3225 -22.9655 333 " " " " A 2 0 0 "VAL " " CA " " " 6 0 1 C2 
    2531 14 10.7789 14.0894 -23.5479 333 " " " " A 2 0 0 "VAL " " C  " " " 6 0 1 C2 
    2532 23 11.884 14.2538 -24.0884 333 " " " " A 70 0 0 "VAL " " O  " " " 8 0 1 C2 
    2533 14 10.2514 15.4962 -21.4428 333 " " " " A 2 0 0 "VAL " " CB " " " 6 0 1 C2 
    2534 14 11.6951 15.5025 -21.0072 333 " " " " A 2 0 0 "VAL " " CG1" " " 6 0 1 C2 
    2535 14 9.50003 16.6875 -20.9013 333 " " " " A 2 0 0 "VAL " " CG2" " " 6 0 1 C2 
    2536 40 10.2005 12.9055 -23.4639 334 " " " " A 43 0 0 "LEU " " N  " " " 7 0 1 C2 
    2537 14 10.7757 11.6937 -24.1209 334 " " " " A 2 0 0 "LEU " " CA " " " 6 0 1 C2 
    2538 14 10.8792 11.9473 -25.6491 334 " " " " A 2 0 0 "LEU " " C  " " " 6 0 1 C2 
    2539 23 11.911 11.7405 -26.2574 334 " " " " A 70 0 0 "LEU " " O  " " " 8 0 1 C2 
    2540 14 9.85994 10.5045 -23.7778 334 " " " " A 2 0 0 "LEU " " CB " " " 6 0 1 C2 
    2541 14 10.1773 9.12389 -24.3018 334 " " " " A 2 0 0 "LEU " " CG " " " 6 0 1 C2 
    2542 14 11.6715 8.81664 -24.3101 334 " " " " A 2 0 0 "LEU " " CD1" " " 6 0 1 C2 
    2543 14 9.42673 8.02483 -23.4516 334 " " " " A 2 0 0 "LEU " " CD2" " " 6 0 1 C2 
    2544 40 9.78759 12.3681 -26.3452 335 " " " " A 43 0 0 "ALA " " N  " " " 7 0 1 C2 
    2545 14 9.70568 12.2506 -27.7984 335 " " " " A 2 0 0 "ALA " " CA " " " 6 0 1 C2 
    2546 14 10.3448 13.4521 -28.5081 335 " " " " A 2 0 0 "ALA " " C  " " " 6 0 1 C2 
    2547 23 10.9051 13.2721 -29.6243 335 " " " " A 70 0 0 "ALA " " O  " " " 8 0 1 C2 
    2548 14 8.21129 12.3556 -28.1978 335 " " " " A 2 0 0 "ALA " " CB " " " 6 0 1 C2 
    2549 40 10.5256 14.5319 -27.7308 336 " " " " A 43 0 0 "ALA " " N  " " " 7 0 1 C2 
    2550 14 11.3837 15.617 -28.0867 336 " " " " A 2 0 0 "ALA " " CA " " " 6 0 1 C2 
    2551 14 12.8639 15.3498 -27.8695 336 " " " " A 2 0 0 "ALA " " C  " " " 6 0 1 C2 
    2552 23 13.7835 15.9042 -28.4696 336 " " " " A 70 0 0 "ALA " " O  " " " 8 0 1 C2 
    2553 14 11.0042 16.9219 -27.4375 336 " " " " A 2 0 0 "ALA " " CB " " " 6 0 1 C2 
    2554 40 13.1982 14.4333 -26.9227 337 " " " " A 43 0 0 "ALA " " N  " " " 7 0 1 C2 
    2555 14 14.49 13.8787 -26.7698 337 " " " " A 2 0 0 "ALA " " CA " " " 6 0 1 C2 
    2556 14 14.8442 12.7769 -27.8432 337 " " " " A 2 0 0 "ALA " " C  " " " 6 0 1 C2 
    2557 23 16.015 12.7047 -28.326 337 " " " " A 70 0 0 "ALA " " O  " " " 8 0 1 C2 
    2558 14 14.6465 13.2779 -25.3202 337 " " " " A 2 0 0 "ALA " " CB " " " 6 0 1 C2 
    2559 40 13.8638 12.0205 -28.3366 338 " " " " A 43 0 0 "LEU " " N  " " " 7 0 1 C2 
    2560 14 14.139 11.0734 -29.4361 338 " " " " A 2 0 0 "LEU " " CA " " " 6 0 1 C2 
    2561 14 14.2855 11.7255 -30.7927 338 " " " " A 2 0 0 "LEU " " C  " " " 6 0 1 C2 
    2562 23 15.1419 11.3113 -31.6555 338 " " " " A 70 0 0 "LEU " " O  " " " 8 0 1 C2 
    2563 14 13.0095 9.97789 -29.5089 338 " " " " A 2 0 0 "LEU " " CB " " " 6 0 1 C2 
    2564 14 12.8295 9.12591 -28.3312 338 " " " " A 2 0 0 "LEU " " CG " " " 6 0 1 C2 
    2565 14 11.5954 8.16544 -28.2899 338 " " " " A 2 0 0 "LEU " " CD1" " " 6 0 1 C2 
    2566 14 14.0787 8.35689 -27.8931 338 " " " " A 2 0 0 "LEU " " CD2" " " 6 0 1 C2 
    2567 40 13.6545 12.9195 -30.9074 339 " " " " A 43 0 0 "ALA " " N  " " " 7 0 1 C2 
    2568 14 13.9289 13.763 -31.987 339 " " " " A 2 0 0 "ALA " " CA " " " 6 0 1 C2 
    2569 14 15.4074 14.3697 -31.8805 339 " " " " A 2 0 0 "ALA " " C  " " " 6 0 1 C2 
    2570 23 16.0594 14.4911 -32.9333 339 " " " " A 70 0 0 "ALA " " O  " " " 8 0 1 C2 
    2571 14 12.8069 14.8984 -31.929 339 " " " " A 2 0 0 "ALA " " CB " " " 6 0 1 C2 
    2572 40 15.9651 14.5839 -30.7024 340 " " " " A 43 0 0 "ILE " " N  " " " 7 0 1 C2 
    2573 14 17.3376 15.0283 -30.4727 340 " " " " A 2 0 0 "ILE " " CA " " " 6 0 1 C2 
    2574 14 18.3401 13.8643 -30.7294 340 " " " " A 2 0 0 "ILE " " C  " " " 6 0 1 C2 
    2575 23 19.3975 14.0731 -31.3713 340 " " " " A 70 0 0 "ILE " " O  " " " 8 0 1 C2 
    2576 14 17.4943 15.8126 -29.167 340 " " " " A 2 0 0 "ILE " " CB " " " 6 0 1 C2 
    2577 14 16.5817 17.0423 -29.0884 340 " " " " A 2 0 0 "ILE " " CG1" " " 6 0 1 C2 
    2578 14 19.0134 16.1831 -28.8793 340 " " " " A 2 0 0 "ILE " " CG2" " " 6 0 1 C2 
    2579 14 16.3981 17.6045 -27.6882 340 " " " " A 2 0 0 "ILE " " CD1" " " 6 0 1 C2 
    2580 40 17.9742 12.6664 -30.2819 341 " " " " A 43 0 0 "LEU " " N  " " " 7 0 1 C2 
    2581 14 18.817 11.4888 -30.2515 341 " " " " A 2 0 0 "LEU " " CA " " " 6 0 1 C2 
    2582 14 19.1478 10.8723 -31.6376 341 " " " " A 2 0 0 "LEU " " C  " " " 6 0 1 C2 
    2583 23 20.3431 10.6726 -31.9586 341 " " " " A 70 0 0 "LEU " " O  " " " 8 0 1 C2 
    2584 14 18.3313 10.4312 -29.2467 341 " " " " A 2 0 0 "LEU " " CB " " " 6 0 1 C2 
    2585 14 19.351 9.22687 -28.9861 341 " " " " A 2 0 0 "LEU " " CG " " " 6 0 1 C2 
    2586 14 20.6153 9.78102 -28.2177 341 " " " " A 2 0 0 "LEU " " CD1" " " 6 0 1 C2 
    2587 14 18.7219 8.01201 -28.3123 341 " " " " A 2 0 0 "LEU " " CD2" " " 6 0 1 C2 
    2588 40 18.0826 10.6859 -32.4579 342 " " " " A 43 0 0 "GLY " " N  " " " 7 0 1 C2 
    2589 14 18.2497 10.0933 -33.7463 342 " " " " A 2 0 0 "GLY " " CA " " " 6 0 1 C2 
    2590 14 18.7519 8.68567 -33.6912 342 " " " " A 2 0 0 "GLY " " C  " " " 6 0 1 C2 
    2591 23 18.3867 8.02414 -32.6281 342 " " " " A 70 0 0 "GLY " " O  " " " 8 0 1 C2 
    2592 40 19.3864 8.11765 -34.7171 343 " " " " A 43 0 0 "PRO " " N  " " " 7 0 1 C2 
    2593 14 19.8087 6.73726 -34.7732 343 " " " " A 2 0 0 "PRO " " CA " " " 6 0 1 C2 
    2594 14 21.0717 6.56627 -33.847 343 " " " " A 2 0 0 "PRO " " C  " " " 6 0 1 C2 
    2595 23 22.185 6.4689 -34.268 343 " " " " A 70 0 0 "PRO " " O  " " " 8 0 1 C2 
    2596 14 20.1956 6.52173 -36.21 343 " " " " A 2 0 0 "PRO " " CB " " " 6 0 1 C2 
    2597 14 20.4435 7.89385 -36.8602 343 " " " " A 2 0 0 "PRO " " CG " " " 6 0 1 C2 
    2598 14 19.7955 8.80372 -35.9248 343 " " " " A 2 0 0 "PRO " " CD " " " 6 0 1 C2 
    2599 40 20.8349 6.62136 -32.5189 344 " " " " A 43 0 0 "ARG " " N  " " " 7 0 1 C2 
    2600 14 21.7634 6.31598 -31.408 344 " " " " A 2 0 0 "ARG " " CA " " " 6 0 1 C2 
    2601 14 21.0159 5.72717 -30.2013 344 " " " " A 2 0 0 "ARG " " C  " " " 6 0 1 C2 
    2602 23 21.388 5.87838 -29.066 344 " " " " A 70 0 0 "ARG " " O  " " " 8 0 1 C2 
    2603 14 22.6099 7.58372 -31.1316 344 " " " " A 2 0 0 "ARG " " CB " " " 6 0 1 C2 
    2604 14 23.8232 7.37694 -30.1809 344 " " " " A 2 0 0 "ARG " " CG " " " 6 0 1 C2 
    2605 14 24.4582 8.75796 -29.7357 344 " " " " A 2 0 0 "ARG " " CD " " " 6 0 1 C2 
    2606 40 25.641 8.51656 -28.9367 344 " " " " A 43 0 0 "ARG " " NE " " " 7 0 1 C2 
    2607 14 26.6499 9.4267 -28.6694 344 " " " " A 2 0 0 "ARG " " CZ " " " 6 0 1 C2 
    2608 40 27.6591 9.06178 -27.8877 344 " " " " A 43 0 0 "ARG " " NH1" " " 7 0 1 C2 
    2609 40 26.6622 10.6199 -29.165 344 " " " " A 43 0 0 "ARG " " NH2" " " 7 0 1 C2 
    2610 40 19.9152 4.97324 -30.4863 345 " " " " A 43 0 0 "VAL " " N  " " " 7 0 1 C2 
    2611 14 19.1205 4.24472 -29.5356 345 " " " " A 2 0 0 "VAL " " CA " " " 6 0 1 C2 
    2612 14 19.7413 2.94186 -28.98 345 " " " " A 2 0 0 "VAL " " C  " " " 6 0 1 C2 
    2613 23 19.7098 2.78989 -27.7484 345 " " " " A 70 0 0 "VAL " " O  " " " 8 0 1 C2 
    2614 14 17.8661 3.92518 -30.2654 345 " " " " A 2 0 0 "VAL " " CB " " " 6 0 1 C2 
    2615 14 16.7069 3.75595 -29.2614 345 " " " " A 2 0 0 "VAL " " CG1" " " 6 0 1 C2 
    2616 14 17.2332 4.98058 -31.2515 345 " " " " A 2 0 0 "VAL " " CG2" " " 6 0 1 C2 
    2617 40 20.4127 2.14818 -29.8447 346 " " " " A 43 0 0 "ASP " " N  " " " 7 0 1 C2 
    2618 14 21.2989 1.04452 -29.4012 346 " " " " A 2 0 0 "ASP " " CA " " " 6 0 1 C2 
    2619 14 22.6267 1.24917 -30.1351 346 " " " " A 2 0 0 "ASP " " C  " " " 6 0 1 C2 
    2620 23 22.7661 2.05616 -31.0235 346 " " " " A 70 0 0 "ASP " " O  " " " 8 0 1 C2 
    2621 14 20.7532 -0.341547 -29.756 346 " " " " A 2 0 0 "ASP " " CB " " " 6 0 1 C2 
    2622 14 20.6967 -0.731949 -31.1627 346 " " " " A 2 0 0 "ASP " " CG " " " 6 0 1 C2 
    2623 23 19.9428 -0.02742 -31.8864 346 " " " " A 70 0 0 "ASP " " OD1" " " 8 0 1 C2 
    2624 23 21.3653 -1.74421 -31.4961 346 " " " " A 70 0 0 "ASP " " OD2" " " 8 0 1 C2 
    2625 40 23.7273 0.662684 -29.6596 347 " " " " A 43 0 0 "ALA " " N  " " " 7 0 1 C2 
    2626 14 25.1172 0.91536 -30.005 347 " " " " A 2 0 0 "ALA " " CA " " " 6 0 1 C2 
    2627 14 25.9381 -0.370846 -29.785 347 " " " " A 2 0 0 "ALA " " C  " " " 6 0 1 C2 
    2628 23 25.3655 -1.4054 -29.3349 347 " " " " A 70 0 0 "ALA " " O  " " " 8 0 1 C2 
    2629 14 25.5885 2.1961 -29.1871 347 " " " " A 2 0 0 "ALA " " CB " " " 6 0 1 C2 
    2630 40 27.2867 -0.33914 -29.9425 348 " " " " A 43 0 0 "LEU " " N  " " " 7 0 1 C2 
    2631 14 28.1864 -1.37566 -29.5449 348 " " " " A 2 0 0 "LEU " " CA " " " 6 0 1 C2 
    2632 14 28.943 -0.878235 -28.3506 348 " " " " A 2 0 0 "LEU " " C  " " " 6 0 1 C2 
    2633 23 29.6496 0.150557 -28.4213 348 " " " " A 70 0 0 "LEU " " O  " " " 8 0 1 C2 
    2634 14 29.1836 -1.61808 -30.7121 348 " " " " A 2 0 0 "LEU " " CB " " " 6 0 1 C2 
    2635 14 28.6282 -1.87482 -32.1394 348 " " " " A 2 0 0 "LEU " " CG " " " 6 0 1 C2 
    2636 14 29.6276 -1.99906 -33.2532 348 " " " " A 2 0 0 "LEU " " CD1" " " 6 0 1 C2 
    2637 14 27.5926 -3.09174 -32.047 348 " " " " A 2 0 0 "LEU " " CD2" " " 6 0 1 C2 
    2638 40 28.7681 -1.50762 -27.235 349 " " " " A 43 0 0 "GLY " " N  " " " 7 0 1 C2 
    2639 14 29.3146 -1.17141 -25.9074 349 " " " " A 2 0 0 "GLY " " CA " " " 6 0 1 C2 
    2640 14 30.2641 -2.26282 -25.4006 349 " " " " A 2 0 0 "GLY " " C  " " " 6 0 1 C2 
    2641 23 30.3817 -3.35906 -26.007 349 " " " " A 70 0 0 "GLY " " O  " " " 8 0 1 C2 
    2642 40 30.8232 -2.00511 -24.2517 350 " " " " A 43 0 0 "VAL " " N  " " " 7 0 1 C2 
    2643 14 31.6779 -2.91672 -23.4349 350 " " " " A 2 0 0 "VAL " " CA " " " 6 0 1 C2 
    2644 14 30.8828 -4.07057 -22.844 350 " " " " A 2 0 0 "VAL " " C  " " " 6 0 1 C2 
    2645 23 31.5093 -4.98135 -22.2235 350 " " " " A 70 0 0 "VAL " " O  " " " 8 0 1 C2 
    2646 14 32.3555 -2.08091 -22.3722 350 " " " " A 2 0 0 "VAL " " CB " " " 6 0 1 C2 
    2647 14 33.3092 -1.02847 -22.9518 350 " " " " A 2 0 0 "VAL " " CG1" " " 6 0 1 C2 
    2648 14 31.4514 -1.61043 -21.228 350 " " " " A 2 0 0 "VAL " " CG2" " " 6 0 1 C2 
    2649 40 29.5345 -4.01308 -22.9069 351 " " " " A 43 0 0 "THR " " N  " " " 7 0 1 C2 
    2650 14 28.5165 -4.87311 -22.3271 351 " " " " A 2 0 0 "THR " " CA " " " 6 0 1 C2 
    2651 14 27.9621 -5.92632 -23.2933 351 " " " " A 2 0 0 "THR " " C  " " " 6 0 1 C2 
    2652 23 27.826 -7.1199 -22.9993 351 " " " " A 70 0 0 "THR " " O  " " " 8 0 1 C2 
    2653 14 27.4365 -3.87463 -21.795 351 " " " " A 2 0 0 "THR " " CB " " " 6 0 1 C2 
    2654 23 26.9551 -3.00879 -22.7927 351 " " " " A 70 0 0 "THR " " OG1" " " 8 0 1 C2 
    2655 14 27.8637 -2.98775 -20.5918 351 " " " " A 2 0 0 "THR " " CG2" " " 6 0 1 C2 
    2656 40 27.6503 -5.44877 -24.5513 352 " " " " A 43 0 0 "THR " " N  " " " 7 0 1 C2 
    2657 14 27.2078 -6.24524 -25.7105 352 " " " " A 2 0 0 "THR " " CA " " " 6 0 1 C2 
    2658 14 28.4945 -6.84335 -26.4829 352 " " " " A 2 0 0 "THR " " C  " " " 6 0 1 C2 
    2659 23 28.8354 -6.50853 -27.6269 352 " " " " A 70 0 0 "THR " " O  " " " 8 0 1 C2 
    2660 14 26.4075 -5.22782 -26.5173 352 " " " " A 2 0 0 "THR " " CB " " " 6 0 1 C2 
    2661 23 27.1363 -4.09227 -26.8775 352 " " " " A 70 0 0 "THR " " OG1" " " 8 0 1 C2 
    2662 14 25.1874 -4.78428 -25.878 352 " " " " A 2 0 0 "THR " " CG2" " " 6 0 1 C2 
    2663 40 29.2736 -7.66055 -25.7674 353 " " " " A 43 0 0 "LEU " " N  " " " 7 0 1 C2 
    2664 14 30.5873 -8.05788 -26.0786 353 " " " " A 2 0 0 "LEU " " CA " " " 6 0 1 C2 
    2665 14 30.5588 -8.9579 -27.3843 353 " " " " A 2 0 0 "LEU " " C  " " " 6 0 1 C2 
    2666 23 31.5448 -8.91504 -28.1192 353 " " " " A 70 0 0 "LEU " " O  " " " 8 0 1 C2 
    2667 14 31.243 -8.89089 -24.8878 353 " " " " A 2 0 0 "LEU " " CB " " " 6 0 1 C2 
    2668 14 31.7278 -8.09061 -23.6426 353 " " " " A 2 0 0 "LEU " " CG " " " 6 0 1 C2 
    2669 14 31.7303 -9.07229 -22.3977 353 " " " " A 2 0 0 "LEU " " CD1" " " 6 0 1 C2 
    2670 14 33.0016 -7.34082 -23.8757 353 " " " " A 2 0 0 "LEU " " CD2" " " 6 0 1 C2 
    2671 40 29.5269 -9.72868 -27.5069 354 " " " " A 43 0 0 "LEU " " N  " " " 7 0 1 C2 
    2672 14 29.2224 -10.7053 -28.6314 354 " " " " A 2 0 0 "LEU " " CA " " " 6 0 1 C2 
    2673 14 28.3911 -9.9842 -29.7816 354 " " " " A 2 0 0 "LEU " " C  " " " 6 0 1 C2 
    2674 23 28.0787 -10.6261 -30.7728 354 " " " " A 70 0 0 "LEU " " O  " " " 8 0 1 C2 
    2675 14 28.3097 -11.7606 -27.9249 354 " " " " A 2 0 0 "LEU " " CB " " " 6 0 1 C2 
    2676 14 29.1025 -12.65 -26.8943 354 " " " " A 2 0 0 "LEU " " CG " " " 6 0 1 C2 
    2677 14 28.186 -13.4457 -26.039 354 " " " " A 2 0 0 "LEU " " CD1" " " 6 0 1 C2 
    2678 14 30.2322 -13.5237 -27.4806 354 " " " " A 2 0 0 "LEU " " CD2" " " 6 0 1 C2 
    2679 40 28.0557 -8.73261 -29.6994 355 " " " " A 43 0 0 "LYS " " N  " " " 7 0 1 C2 
    2680 14 27.4046 -7.96267 -30.7852 355 " " " " A 2 0 0 "LYS " " CA " " " 6 0 1 C2 
    2681 14 28.4126 -7.19972 -31.7199 355 " " " " A 2 0 0 "LYS " " C  " " " 6 0 1 C2 
    2682 23 29.19 -6.2843 -31.4526 355 " " " " A 70 0 0 "LYS " " O  " " " 8 0 1 C2 
    2683 14 26.4797 -6.88611 -30.1377 355 " " " " A 2 0 0 "LYS " " CB " " " 6 0 1 C2 
    2684 14 25.5308 -6.03623 -30.9161 355 " " " " A 2 0 0 "LYS " " CG " " " 6 0 1 C2 
    2685 14 24.7697 -5.01628 -30.0493 355 " " " " A 2 0 0 "LYS " " CD " " " 6 0 1 C2 
    2686 14 23.988 -3.97832 -30.9259 355 " " " " A 2 0 0 "LYS " " CE " " " 6 0 1 C2 
    2687 40 23.2739 -2.93248 -30.1537 355 " " " " A 43 0 0 "LYS " " NZ " " " 7 0 1 C2 
    2688 40 10.9273 -33.3778 -29.6735 388 " " " " A 43 0 0 "GLY " " N  " " " 7 0 1 C2 
    2689 14 10.1555 -32.535 -28.7497 388 " " " " A 2 0 0 "GLY " " CA " " " 6 0 1 C2 
    2690 14 8.61954 -32.4754 -28.9637 388 " " " " A 2 0 0 "GLY " " C  " " " 6 0 1 C2 
    2691 23 8.10196 -31.6082 -29.6451 388 " " " " A 70 0 0 "GLY " " O  " " " 8 0 1 C2 
    2692 40 7.91804 -33.4816 -28.5518 389 " " " " A 43 0 0 "PHE " " N  " " " 7 0 1 C2 
    2693 14 6.48114 -33.6667 -28.6068 389 " " " " A 2 0 0 "PHE " " CA " " " 6 0 1 C2 
    2694 14 5.58674 -32.3913 -28.2591 389 " " " " A 2 0 0 "PHE " " C  " " " 6 0 1 C2 
    2695 23 4.54468 -32.1562 -28.7526 389 " " " " A 70 0 0 "PHE " " O  " " " 8 0 1 C2 
    2696 14 6.03938 -34.8928 -27.7375 389 " " " " A 2 0 0 "PHE " " CB " " " 6 0 1 C2 
    2697 14 6.41156 -34.9865 -26.2465 389 " " " " A 2 0 0 "PHE " " CG " " " 6 0 1 C2 
    2698 14 7.49942 -35.687 -25.8195 389 " " " " A 2 0 0 "PHE " " CD1" " " 6 0 1 C2 
    2699 14 5.62357 -34.2769 -25.2671 389 " " " " A 2 0 0 "PHE " " CD2" " " 6 0 1 C2 
    2700 14 7.88503 -35.837 -24.4784 389 " " " " A 2 0 0 "PHE " " CE1" " " 6 0 1 C2 
    2701 14 5.91699 -34.3528 -23.8882 389 " " " " A 2 0 0 "PHE " " CE2" " " 6 0 1 C2 
    2702 14 7.0648 -35.142 -23.5271 389 " " " " A 2 0 0 "PHE " " CZ " " " 6 0 1 C2 
    2703 40 5.99934 -31.6341 -27.2732 390 " " " " A 43 0 0 "TRP " " N  " " " 7 0 1 C2 
    2704 14 5.63337 -30.2815 -26.8591 390 " " " " A 2 0 0 "TRP " " CA " " " 6 0 1 C2 
    2705 14 5.59546 -29.2343 -28.0645 390 " " " " A 2 0 0 "TRP " " C  " " " 6 0 1 C2 
    2706 23 4.67713 -28.3576 -28.0597 390 " " " " A 70 0 0 "TRP " " O  " " " 8 0 1 C2 
    2707 14 6.59307 -29.9933 -25.7032 390 " " " " A 2 0 0 "TRP " " CB " " " 6 0 1 C2 
    2708 14 8.0932 -30.0938 -25.9377 390 " " " " A 2 0 0 "TRP " " CG " " " 6 0 1 C2 
    2709 14 8.75267 -29.1642 -26.5597 390 " " " " A 2 0 0 "TRP " " CD1" " " 6 0 1 C2 
    2710 14 9.04599 -31.1265 -25.4994 390 " " " " A 2 0 0 "TRP " " CD2" " " 6 0 1 C2 
    2711 40 10.065 -29.5026 -26.6703 390 " " " " A 43 0 0 "TRP " " NE1" " " 7 0 1 C2 
    2712 14 10.3217 -30.7176 -26.0273 390 " " " " A 2 0 0 "TRP " " CE2" " " 6 0 1 C2 
    2713 14 8.94958 -32.3565 -24.7506 390 " " " " A 2 0 0 "TRP " " CE3" " " 6 0 1 C2 
    2714 14 11.4589 -31.4769 -25.8528 390 " " " " A 2 0 0 "TRP " " CZ2" " " 6 0 1 C2 
    2715 14 10.0686 -33.1217 -24.5306 390 " " " " A 2 0 0 "TRP " " CZ3" " " 6 0 1 C2 
    2716 14 11.3515 -32.6284 -25.1257 390 " " " " A 2 0 0 "TRP " " CH2" " " 6 0 1 C2 
    2717 40 6.49854 -29.47 -29.0733 391 " " " " A 43 0 0 "GLY " " N  " " " 7 0 1 C2 
    2718 14 6.56919 -28.7646 -30.3261 391 " " " " A 2 0 0 "GLY " " CA " " " 6 0 1 C2 
    2719 14 5.60506 -29.3663 -31.3757 391 " " " " A 2 0 0 "GLY " " C  " " " 6 0 1 C2 
    2720 23 5.60791 -28.9168 -32.5026 391 " " " " A 70 0 0 "GLY " " O  " " " 8 0 1 C2 
    2721 40 4.83936 -30.3933 -31.0263 392 " " " " A 43 0 0 "ARG " " N  " " " 7 0 1 C2 
    2722 14 3.84155 -30.9707 -31.8806 392 " " " " A 2 0 0 "ARG " " CA " " " 6 0 1 C2 
    2723 14 2.39043 -30.4349 -31.6129 392 " " " " A 2 0 0 "ARG " " C  " " " 6 0 1 C2 
    2724 23 1.38341 -30.6185 -32.3351 392 " " " " A 70 0 0 "ARG " " O  " " " 8 0 1 C2 
    2725 14 3.88094 -32.5154 -31.8746 392 " " " " A 2 0 0 "ARG " " CB " " " 6 0 1 C2 
    2726 14 5.24628 -33.1278 -32.2846 392 " " " " A 2 0 0 "ARG " " CG " " " 6 0 1 C2 
    2727 14 5.05124 -34.6067 -32.576 392 " " " " A 2 0 0 "ARG " " CD " " " 6 0 1 C2 
    2728 40 6.34493 -35.3143 -32.6186 392 " " " " A 43 0 0 "ARG " " NE " " " 7 0 1 C2 
    2729 14 6.54586 -36.6109 -32.7332 392 " " " " A 2 0 0 "ARG " " CZ " " " 6 0 1 C2 
    2730 40 5.54116 -37.4511 -32.992 392 " " " " A 43 0 0 "ARG " " NH1" " " 7 0 1 C2 
    2731 40 7.83102 -37.0442 -32.7054 392 " " " " A 43 0 0 "ARG " " NH2" " " 7 0 1 C2 
    2732 40 2.18384 -29.8791 -30.3959 393 " " " " A 43 0 0 "LEU " " N  " " " 7 0 1 C2 
    2733 14 0.834522 -29.5622 -29.8799 393 " " " " A 2 0 0 "LEU " " CA " " " 6 0 1 C2 
    2734 14 0.48872 -28.0684 -30.1897 393 " " " " A 2 0 0 "LEU " " C  " " " 6 0 1 C2 
    2735 23 -0.689972 -27.7374 -30.2771 393 " " " " A 70 0 0 "LEU " " O  " " " 8 0 1 C2 
    2736 14 0.882702 -29.8409 -28.3024 393 " " " " A 2 0 0 "LEU " " CB " " " 6 0 1 C2 
    2737 14 -0.295776 -29.3565 -27.4457 393 " " " " A 2 0 0 "LEU " " CG " " " 6 0 1 C2 
    2738 14 -1.60081 -30.1243 -27.8445 393 " " " " A 2 0 0 "LEU " " CD1" " " 6 0 1 C2 
    2739 14 -0.0578576 -29.604 -25.957 393 " " " " A 2 0 0 "LEU " " CD2" " " 6 0 1 C2 
    2740 40 1.49548 -27.1962 -30.3837 394 " " " " A 43 0 0 "VAL " " N  " " " 7 0 1 C2 
    2741 14 1.56682 -25.6869 -30.5269 394 " " " " A 2 0 0 "VAL " " CA " " " 6 0 1 C2 
    2742 14 0.427463 -24.9802 -31.3268 394 " " " " A 2 0 0 "VAL " " C  " " " 6 0 1 C2 
    2743 23 0.0190925 -23.9391 -30.9352 394 " " " " A 70 0 0 "VAL " " O  " " " 8 0 1 C2 
    2744 14 2.98237 -25.1429 -30.9433 394 " " " " A 2 0 0 "VAL " " CB " " " 6 0 1 C2 
    2745 14 4.08535 -25.4319 -29.889 394 " " " " A 2 0 0 "VAL " " CG1" " " 6 0 1 C2 
    2746 14 3.47222 -25.7763 -32.2714 394 " " " " A 2 0 0 "VAL " " CG2" " " 6 0 1 C2 
    2747 40 -0.0548135 -25.5579 -32.427 395 " " " " A 43 0 0 "ASN " " N  " " " 7 0 1 C2 
    2748 14 -1.1513 -25.0234 -33.2891 395 " " " " A 2 0 0 "ASN " " CA " " " 6 0 1 C2 
    2749 14 -2.50948 -25.7913 -33.1129 395 " " " " A 2 0 0 "ASN " " C  " " " 6 0 1 C2 
    2750 23 -3.54993 -25.1985 -33.3353 395 " " " " A 70 0 0 "ASN " " O  " " " 8 0 1 C2 
    2751 14 -0.707645 -25.0477 -34.7459 395 " " " " A 2 0 0 "ASN " " CB " " " 6 0 1 C2 
    2752 14 0.215481 -23.9244 -35.201 395 " " " " A 2 0 0 "ASN " " CG " " " 6 0 1 C2 
    2753 23 -0.204151 -22.7671 -35.1399 395 " " " " A 70 0 0 "ASN " " OD1" " " 8 0 1 C2 
    2754 40 1.43607 -24.1162 -35.7397 395 " " " " A 43 0 0 "ASN " " ND2" " " 7 0 1 C2 
    2755 40 -2.36905 -26.9949 -32.5369 396 " " " " A 43 0 0 "VAL " " N  " " " 7 0 1 C2 
    2756 14 -3.54467 -27.8389 -32.3532 396 " " " " A 2 0 0 "VAL " " CA " " " 6 0 1 C2 
    2757 14 -4.53007 -27.2391 -31.3619 396 " " " " A 2 0 0 "VAL " " C  " " " 6 0 1 C2 
    2758 23 -5.73467 -27.3877 -31.4722 396 " " " " A 70 0 0 "VAL " " O  " " " 8 0 1 C2 
    2759 14 -3.02896 -29.1489 -31.7893 396 " " " " A 2 0 0 "VAL " " CB " " " 6 0 1 C2 
    2760 14 -4.1477 -30.1724 -31.7615 396 " " " " A 2 0 0 "VAL " " CG1" " " 6 0 1 C2 
    2761 14 -1.82104 -29.6796 -32.6543 396 " " " " A 2 0 0 "VAL " " CG2" " " 6 0 1 C2 
    2762 40 -4.00535 -26.5542 -30.3924 397 " " " " A 43 0 0 "VAL " " N  " " " 7 0 1 C2 
    2763 14 -4.64368 -25.6377 -29.4368 397 " " " " A 2 0 0 "VAL " " CA " " " 6 0 1 C2 
    2764 14 -5.59349 -24.5853 -30.081 397 " " " " A 2 0 0 "VAL " " C  " " " 6 0 1 C2 
    2765 23 -6.67427 -24.366 -29.5054 397 " " " " A 70 0 0 "VAL " " O  " " " 8 0 1 C2 
    2766 14 -3.54879 -25.0441 -28.4805 397 " " " " A 2 0 0 "VAL " " CB " " " 6 0 1 C2 
    2767 14 -3.05917 -26.1728 -27.492 397 " " " " A 2 0 0 "VAL " " CG1" " " 6 0 1 C2 
    2768 14 -2.31757 -24.461 -29.2859 397 " " " " A 2 0 0 "VAL " " CG2" " " 6 0 1 C2 
    2769 40 -5.24733 -24.1142 -31.2571 398 " " " " A 43 0 0 "MET " " N  " " " 7 0 1 C2 
    2770 14 -5.93421 -23.1328 -32.0376 398 " " " " A 2 0 0 "MET " " CA " " " 6 0 1 C2 
    2771 14 -6.96491 -23.8423 -32.9306 398 " " " " A 2 0 0 "MET " " C  " " " 6 0 1 C2 
    2772 23 -7.83588 -23.1213 -33.5358 398 " " " " A 70 0 0 "MET " " O  " " " 8 0 1 C2 
    2773 14 -5.0304 -22.2101 -32.8704 398 " " " " A 2 0 0 "MET " " CB " " " 6 0 1 C2 
    2774 14 -4.25808 -21.0976 -32.1071 398 " " " " A 2 0 0 "MET " " CG " " " 6 0 1 C2 
    2775 52 -3.3823 -19.9842 -33.125 398 " " " " A 13 0 0 "MET " " SD " " " 16 0 1 C2 
    2776 14 -1.94644 -21.1105 -33.3201 398 " " " " A 2 0 0 "MET " " CE " " " 6 0 1 C2 
    2777 40 -6.87255 -25.1611 -33.0943 399 " " " " A 43 0 0 "LYS " " N  " " " 7 0 1 C2 
    2778 14 -7.67834 -25.9212 -34.082 399 " " " " A 2 0 0 "LYS " " CA " " " 6 0 1 C2 
    2779 14 -8.99132 -26.4166 -33.4124 399 " " " " A 2 0 0 "LYS " " C  " " " 6 0 1 C2 
    2780 23 -9.92638 -26.6011 -34.1608 399 " " " " A 70 0 0 "LYS " " O  " " " 8 0 1 C2 
    2781 14 -6.98315 -27.3189 -34.4973 399 " " " " A 2 0 0 "LYS " " CB " " " 6 0 1 C2 
    2782 14 -7.6308 -27.9497 -35.6991 399 " " " " A 2 0 0 "LYS " " CG " " " 6 0 1 C2 
    2783 14 -7.08826 -29.4124 -35.8512 399 " " " " A 2 0 0 "LYS " " CD " " " 6 0 1 C2 
    2784 14 -7.70971 -30.152 -36.9983 399 " " " " A 2 0 0 "LYS " " CE " " " 6 0 1 C2 
    2785 40 -7.04305 -31.4419 -37.1509 399 " " " " A 43 0 0 "LYS " " NZ " " " 7 0 1 C2 
    2786 40 -9.08952 -26.5122 -32.072 400 " " " " A 43 0 0 "ARG " " N  " " " 7 0 1 C2 
    2787 14 -10.3643 -26.6592 -31.3584 400 " " " " A 2 0 0 "ARG " " CA " " " 6 0 1 C2 
    2788 14 -10.1946 -25.8449 -30.0357 400 " " " " A 2 0 0 "ARG " " C  " " " 6 0 1 C2 
    2789 23 -9.80933 -26.345 -28.995 400 " " " " A 70 0 0 "ARG " " O  " " " 8 0 1 C2 
    2790 14 -10.6027 -28.1291 -30.9921 400 " " " " A 2 0 0 "ARG " " CB " " " 6 0 1 C2 
    2791 14 -10.887 -29.1006 -32.1452 400 " " " " A 2 0 0 "ARG " " CG " " " 6 0 1 C2 
    2792 14 -12.1267 -28.716 -32.9203 400 " " " " A 2 0 0 "ARG " " CD " " " 6 0 1 C2 
    2793 40 -12.8583 -29.8848 -33.4284 400 " " " " A 43 0 0 "ARG " " NE " " " 7 0 1 C2 
    2794 14 -14.0635 -30.3531 -33.0587 400 " " " " A 2 0 0 "ARG " " CZ " " " 6 0 1 C2 
    2795 40 -14.634 -29.9629 -31.9307 400 " " " " A 43 0 0 "ARG " " NH1" " " 7 0 1 C2 
    2796 40 -14.6443 -31.3157 -33.8192 400 " " " " A 43 0 0 "ARG " " NH2" " " 7 0 1 C2 
    2797 40 -10.2698 -24.4649 -30.1038 401 " " " " A 43 0 0 "PRO " " N  " " " 7 0 1 C2 
    2798 14 -9.88868 -23.4263 -29.16 401 " " " " A 2 0 0 "PRO " " CA " " " 6 0 1 C2 
    2799 14 -10.7529 -23.386 -27.8559 401 " " " " A 2 0 0 "PRO " " C  " " " 6 0 1 C2 
    2800 23 -10.4031 -22.6529 -26.9525 401 " " " " A 70 0 0 "PRO " " O  " " " 8 0 1 C2 
    2801 14 -9.88911 -22.1337 -29.8883 401 " " " " A 2 0 0 "PRO " " CB " " " 6 0 1 C2 
    2802 14 -10.858 -22.2656 -31.0563 401 " " " " A 2 0 0 "PRO " " CG " " " 6 0 1 C2 
    2803 14 -10.9077 -23.7588 -31.2251 401 " " " " A 2 0 0 "PRO " " CD " " " 6 0 1 C2 
    2804 40 -11.8857 -24.1032 -27.7088 402 " " " " A 43 0 0 "ILE " " N  " " " 7 0 1 C2 
    2805 14 -12.5369 -24.3733 -26.3874 402 " " " " A 2 0 0 "ILE " " CA " " " 6 0 1 C2 
    2806 14 -11.9466 -25.7128 -25.8976 402 " " " " A 2 0 0 "ILE " " C  " " " 6 0 1 C2 
    2807 23 -11.2568 -25.8281 -24.8809 402 " " " " A 70 0 0 "ILE " " O  " " " 8 0 1 C2 
    2808 14 -14.1099 -24.4568 -26.5114 402 " " " " A 2 0 0 "ILE " " CB " " " 6 0 1 C2 
    2809 14 -14.7291 -23.3089 -27.333 402 " " " " A 2 0 0 "ILE " " CG1" " " 6 0 1 C2 
    2810 14 -14.7635 -24.8748 -25.0947 402 " " " " A 2 0 0 "ILE " " CG2" " " 6 0 1 C2 
    2811 14 -16.2642 -23.2523 -27.2591 402 " " " " A 2 0 0 "ILE " " CD1" " " 6 0 1 C2 
    2812 40 -12.1601 -26.7661 -26.6624 403 " " " " A 43 0 0 "ALA " " N  " " " 7 0 1 C2 
    2813 14 -12.0517 -28.2144 -26.3778 403 " " " " A 2 0 0 "ALA " " CA " " " 6 0 1 C2 
    2814 14 -10.6524 -28.7015 -25.9512 403 " " " " A 2 0 0 "ALA " " C  " " " 6 0 1 C2 
    2815 23 -10.5649 -29.3881 -24.9758 403 " " " " A 70 0 0 "ALA " " O  " " " 8 0 1 C2 
    2816 14 -12.6106 -28.9099 -27.6197 403 " " " " A 2 0 0 "ALA " " CB " " " 6 0 1 C2 
    2817 40 -9.64075 -28.2837 -26.7007 404 " " " " A 43 0 0 "PHE " " N  " " " 7 0 1 C2 
    2818 14 -8.28518 -28.6431 -26.4909 404 " " " " A 2 0 0 "PHE " " CA " " " 6 0 1 C2 
    2819 14 -7.59678 -27.5501 -25.6218 404 " " " " A 2 0 0 "PHE " " C  " " " 6 0 1 C2 
    2820 23 -6.50198 -27.7578 -25.0779 404 " " " " A 70 0 0 "PHE " " O  " " " 8 0 1 C2 
    2821 14 -7.50097 -28.7166 -27.8269 404 " " " " A 2 0 0 "PHE " " CB " " " 6 0 1 C2 
    2822 14 -7.90242 -29.9017 -28.6338 404 " " " " A 2 0 0 "PHE " " CG " " " 6 0 1 C2 
    2823 14 -8.68019 -31.0212 -28.1324 404 " " " " A 2 0 0 "PHE " " CD1" " " 6 0 1 C2 
    2824 14 -7.62617 -29.8618 -30.0524 404 " " " " A 2 0 0 "PHE " " CD2" " " 6 0 1 C2 
    2825 14 -9.11067 -32.0796 -28.9943 404 " " " " A 2 0 0 "PHE " " CE1" " " 6 0 1 C2 
    2826 14 -8.10031 -30.8941 -30.9299 404 " " " " A 2 0 0 "PHE " " CE2" " " 6 0 1 C2 
    2827 14 -8.81961 -32.0171 -30.3645 404 " " " " A 2 0 0 "PHE " " CZ " " " 6 0 1 C2 
    2828 40 -8.15708 -26.3565 -25.4803 405 " " " " A 43 0 0 "ALA " " N  " " " 7 0 1 C2 
    2829 14 -7.54969 -25.2894 -24.5901 405 " " " " A 2 0 0 "ALA " " CA " " " 6 0 1 C2 
    2830 14 -7.95744 -25.4385 -23.1443 405 " " " " A 2 0 0 "ALA " " C  " " " 6 0 1 C2 
    2831 23 -7.20877 -25.1967 -22.2056 405 " " " " A 70 0 0 "ALA " " O  " " " 8 0 1 C2 
    2832 14 -8.16095 -23.9555 -24.9615 405 " " " " A 2 0 0 "ALA " " CB " " " 6 0 1 C2 
    2833 40 -9.19151 -25.7713 -22.9117 406 " " " " A 43 0 0 "ALA " " N  " " " 7 0 1 C2 
    2834 14 -9.85308 -26.2004 -21.6342 406 " " " " A 2 0 0 "ALA " " CA " " " 6 0 1 C2 
    2835 14 -8.92586 -27.033 -20.619 406 " " " " A 2 0 0 "ALA " " C  " " " 6 0 1 C2 
    2836 23 -8.79982 -26.7341 -19.4671 406 " " " " A 70 0 0 "ALA " " O  " " " 8 0 1 C2 
    2837 14 -11.274 -26.7436 -21.8881 406 " " " " A 2 0 0 "ALA " " CB " " " 6 0 1 C2 
    2838 40 -8.41685 -28.2342 -20.9745 407 " " " " A 43 0 0 "PRO " " N  " " " 7 0 1 C2 
    2839 14 -7.42043 -28.9853 -20.2751 407 " " " " A 2 0 0 "PRO " " CA " " " 6 0 1 C2 
    2840 14 -6.25 -28.1891 -19.5998 407 " " " " A 2 0 0 "PRO " " C  " " " 6 0 1 C2 
    2841 23 -5.8517 -28.5341 -18.5143 407 " " " " A 70 0 0 "PRO " " O  " " " 8 0 1 C2 
    2842 14 -6.88987 -30.0621 -21.2322 407 " " " " A 2 0 0 "PRO " " CB " " " 6 0 1 C2 
    2843 14 -7.97787 -30.2242 -22.2591 407 " " " " A 2 0 0 "PRO " " CG " " " 6 0 1 C2 
    2844 14 -8.79536 -28.9475 -22.1859 407 " " " " A 2 0 0 "PRO " " CD " " " 6 0 1 C2 
    2845 40 -5.68887 -27.1952 -20.2834 408 " " " " A 43 0 0 "ILE " " N  " " " 7 0 1 C2 
    2846 14 -4.58416 -26.3804 -19.8225 408 " " " " A 2 0 0 "ILE " " CA " " " 6 0 1 C2 
    2847 14 -5.10864 -25.3355 -18.7715 408 " " " " A 2 0 0 "ILE " " C  " " " 6 0 1 C2 
    2848 23 -4.41913 -25.0268 -17.7784 408 " " " " A 70 0 0 "ILE " " O  " " " 8 0 1 C2 
    2849 14 -4.03852 -25.6427 -21.1059 408 " " " " A 2 0 0 "ILE " " CB " " " 6 0 1 C2 
    2850 14 -3.77018 -26.5763 -22.3135 408 " " " " A 2 0 0 "ILE " " CG1" " " 6 0 1 C2 
    2851 14 -2.72006 -24.9804 -20.7079 408 " " " " A 2 0 0 "ILE " " CG2" " " 6 0 1 C2 
    2852 14 -2.8826 -27.7679 -22.0802 408 " " " " A 2 0 0 "ILE " " CD1" " " 6 0 1 C2 
    2853 40 -6.3682 -24.8554 -19.0421 409 " " " " A 43 0 0 "LEU " " N  " " " 7 0 1 C2 
    2854 14 -6.83599 -23.7947 -18.1716 409 " " " " A 2 0 0 "LEU " " CA " " " 6 0 1 C2 
    2855 14 -7.23536 -24.2955 -16.7671 409 " " " " A 2 0 0 "LEU " " C  " " " 6 0 1 C2 
    2856 23 -7.04963 -23.5863 -15.827 409 " " " " A 70 0 0 "LEU " " O  " " " 8 0 1 C2 
    2857 14 -8.12673 -23.1399 -18.8969 409 " " " " A 2 0 0 "LEU " " CB " " " 6 0 1 C2 
    2858 14 -8.83671 -22.0808 -18.0986 409 " " " " A 2 0 0 "LEU " " CG " " " 6 0 1 C2 
    2859 14 -9.25154 -20.7752 -18.9267 409 " " " " A 2 0 0 "LEU " " CD1" " " 6 0 1 C2 
    2860 14 -10.0278 -22.6735 -17.301 409 " " " " A 2 0 0 "LEU " " CD2" " " 6 0 1 C2 
    2861 40 -7.61224 -25.5896 -16.5827 410 " " " " A 43 0 0 "VAL " " N  " " " 7 0 1 C2 
    2862 14 -8.1793 -26.0412 -15.2821 410 " " " " A 2 0 0 "VAL " " CA " " " 6 0 1 C2 
    2863 14 -7.02534 -26.4509 -14.3045 410 " " " " A 2 0 0 "VAL " " C  " " " 6 0 1 C2 
    2864 23 -7.2473 -26.9729 -13.1816 410 " " " " A 70 0 0 "VAL " " O  " " " 8 0 1 C2 
    2865 14 -9.20301 -27.0962 -15.5864 410 " " " " A 2 0 0 "VAL " " CB " " " 6 0 1 C2 
    2866 14 -10.3517 -26.5793 -16.4662 410 " " " " A 2 0 0 "VAL " " CG1" " " 6 0 1 C2 
    2867 14 -8.62667 -28.3663 -16.3375 410 " " " " A 2 0 0 "VAL " " CG2" " " 6 0 1 C2 
    2868 40 -5.80096 -26.1636 -14.7304 411 " " " " A 43 0 0 "VAL " " N  " " " 7 0 1 C2 
    2869 14 -4.60226 -26.2167 -13.9398 411 " " " " A 2 0 0 "VAL " " CA " " " 6 0 1 C2 
    2870 14 -4.37695 -24.7932 -13.2721 411 " " " " A 2 0 0 "VAL " " C  " " " 6 0 1 C2 
    2871 23 -3.76654 -24.6958 -12.2132 411 " " " " A 70 0 0 "VAL " " O  " " " 8 0 1 C2 
    2872 14 -3.45514 -26.6071 -14.9946 411 " " " " A 2 0 0 "VAL " " CB " " " 6 0 1 C2 
    2873 14 -2.09121 -26.663 -14.4187 411 " " " " A 2 0 0 "VAL " " CG1" " " 6 0 1 C2 
    2874 14 -3.69423 -27.8465 -15.8349 411 " " " " A 2 0 0 "VAL " " CG2" " " 6 0 1 C2 
    2875 40 -4.85036 -23.7635 -13.9725 412 " " " " A 43 0 0 "MET " " N  " " " 7 0 1 C2 
    2876 14 -4.68875 -22.383 -13.4937 412 " " " " A 2 0 0 "MET " " CA " " " 6 0 1 C2 
    2877 14 -5.78711 -21.8242 -12.5863 412 " " " " A 2 0 0 "MET " " C  " " " 6 0 1 C2 
    2878 23 -5.53956 -20.9164 -11.8073 412 " " " " A 70 0 0 "MET " " O  " " " 8 0 1 C2 
    2879 14 -4.63758 -21.5527 -14.7705 412 " " " " A 2 0 0 "MET " " CB " " " 6 0 1 C2 
    2880 14 -3.86277 -20.2601 -14.6019 412 " " " " A 2 0 0 "MET " " CG " " " 6 0 1 C2 
    2881 52 -3.94692 -19.3347 -16.1375 412 " " " " A 13 0 0 "MET " " SD " " " 16 0 1 C2 
    2882 14 -2.79448 -18.0768 -15.6306 412 " " " " A 2 0 0 "MET " " CE " " " 6 0 1 C2 
    2883 40 -6.98875 -22.3586 -12.6274 413 " " " " A 43 0 0 "VAL " " N  " " " 7 0 1 C2 
    2884 14 -8.10365 -22.0185 -11.6922 413 " " " " A 2 0 0 "VAL " " CA " " " 6 0 1 C2 
    2885 14 -7.89354 -22.4052 -10.2045 413 " " " " A 2 0 0 "VAL " " C  " " " 6 0 1 C2 
    2886 23 -8.3562 -21.7331 -9.28679 413 " " " " A 70 0 0 "VAL " " O  " " " 8 0 1 C2 
    2887 14 -9.48716 -22.5559 -12.2527 413 " " " " A 2 0 0 "VAL " " CB " " " 6 0 1 C2 
    2888 14 -9.69661 -22.0884 -13.6733 413 " " " " A 2 0 0 "VAL " " CG1" " " 6 0 1 C2 
    2889 14 -9.58245 -24.1405 -12.0341 413 " " " " A 2 0 0 "VAL " " CG2" " " 6 0 1 C2 
    2890 40 -7.11655 -23.4032 -9.97283 414 " " " " A 43 0 0 "LEU " " N  " " " 7 0 1 C2 
    2891 14 -6.92046 -24.0656 -8.69838 414 " " " " A 2 0 0 "LEU " " CA " " " 6 0 1 C2 
    2892 14 -6.16337 -23.1266 -7.7325 414 " " " " A 2 0 0 "LEU " " C  " " " 6 0 1 C2 
    2893 23 -6.28498 -23.2282 -6.54665 414 " " " " A 70 0 0 "LEU " " O  " " " 8 0 1 C2 
    2894 14 -6.10163 -25.3895 -8.90042 414 " " " " A 2 0 0 "LEU " " CB " " " 6 0 1 C2 
    2895 14 -6.7389 -26.4259 -9.81807 414 " " " " A 2 0 0 "LEU " " CG " " " 6 0 1 C2 
    2896 14 -5.74343 -27.6413 -9.88918 414 " " " " A 2 0 0 "LEU " " CD1" " " 6 0 1 C2 
    2897 14 -8.11971 -26.791 -9.35542 414 " " " " A 2 0 0 "LEU " " CD2" " " 6 0 1 C2 
    2898 40 -5.44801 -22.202 -8.34088 415 " " " " A 43 0 0 "LEU " " N  " " " 7 0 1 C2 
    2899 14 -4.53754 -21.2729 -7.62563 415 " " " " A 2 0 0 "LEU " " CA " " " 6 0 1 C2 
    2900 14 -5.31605 -20.0684 -7.05686 415 " " " " A 2 0 0 "LEU " " C  " " " 6 0 1 C2 
    2901 23 -4.74041 -19.186 -6.3615 415 " " " " A 70 0 0 "LEU " " O  " " " 8 0 1 C2 
    2902 14 -3.62155 -20.6242 -8.68845 415 " " " " A 2 0 0 "LEU " " CB " " " 6 0 1 C2 
    2903 14 -2.54832 -21.6181 -9.11991 415 " " " " A 2 0 0 "LEU " " CG " " " 6 0 1 C2 
    2904 14 -2.91252 -23.0796 -9.30958 415 " " " " A 2 0 0 "LEU " " CD1" " " 6 0 1 C2 
    2905 14 -1.69516 -21.1147 -10.3561 415 " " " " A 2 0 0 "LEU " " CD2" " " 6 0 1 C2 
    2906 40 -6.65596 -19.9212 -7.17378 416 " " " " A 43 0 0 "ILE " " N  " " " 7 0 1 C2 
    2907 14 -7.4686 -18.913 -6.48995 416 " " " " A 2 0 0 "ILE " " CA " " " 6 0 1 C2 
    2908 14 -8.01724 -19.5709 -5.16553 416 " " " " A 2 0 0 "ILE " " C  " " " 6 0 1 C2 
    2909 23 -8.24858 -18.8486 -4.19548 416 " " " " A 70 0 0 "ILE " " O  " " " 8 0 1 C2 
    2910 14 -8.62041 -18.4123 -7.43463 416 " " " " A 2 0 0 "ILE " " CB " " " 6 0 1 C2 
    2911 14 -8.14214 -18.0773 -8.8459 416 " " " " A 2 0 0 "ILE " " CG1" " " 6 0 1 C2 
    2912 14 -9.36724 -17.2292 -6.70944 416 " " " " A 2 0 0 "ILE " " CG2" " " 6 0 1 C2 
    2913 14 -9.10776 -17.3229 -9.76838 416 " " " " A 2 0 0 "ILE " " CD1" " " 6 0 1 C2 
    2914 40 -8.23113 -20.8835 -5.06889 417 " " " " A 43 0 0 "ILE " " N  " " " 7 0 1 C2 
    2915 14 -8.54911 -21.676 -3.84831 417 " " " " A 2 0 0 "ILE " " CA " " " 6 0 1 C2 
    2916 14 -7.92793 -21.1944 -2.48229 417 " " " " A 2 0 0 "ILE " " C  " " " 6 0 1 C2 
    2917 23 -8.70558 -20.8629 -1.51294 417 " " " " A 70 0 0 "ILE " " O  " " " 8 0 1 C2 
    2918 14 -8.52927 -23.2223 -4.06667 417 " " " " A 2 0 0 "ILE " " CB " " " 6 0 1 C2 
    2919 14 -9.57333 -23.6334 -5.18955 417 " " " " A 2 0 0 "ILE " " CG1" " " 6 0 1 C2 
    2920 14 -8.78805 -24.1305 -2.82149 417 " " " " A 2 0 0 "ILE " " CG2" " " 6 0 1 C2 
    2921 14 -9.12743 -24.9073 -5.88651 417 " " " " A 2 0 0 "ILE " " CD1" " " 6 0 1 C2 
    2922 40 -6.55001 -20.9734 -2.28618 418 " " " " A 43 0 0 "PRO " " N  " " " 7 0 1 C2 
    2923 14 -5.84064 -20.4793 -1.05334 418 " " " " A 2 0 0 "PRO " " CA " " " 6 0 1 C2 
    2924 14 -6.17762 -18.9397 -0.751466 418 " " " " A 2 0 0 "PRO " " C  " " " 6 0 1 C2 
    2925 23 -5.65169 -18.4949 0.279852 418 " " " " A 70 0 0 "PRO " " O  " " " 8 0 1 C2 
    2926 14 -4.35727 -20.6633 -1.35027 418 " " " " A 2 0 0 "PRO " " CB " " " 6 0 1 C2 
    2927 14 -4.19865 -20.8836 -2.87509 418 " " " " A 2 0 0 "PRO " " CG " " " 6 0 1 C2 
    2928 14 -5.57317 -21.2435 -3.34928 418 " " " " A 2 0 0 "PRO " " CD " " " 6 0 1 C2 
    2929 40 -6.9984 -18.2176 -1.53807 419 " " " " A 43 0 0 "LEU " " N  " " " 7 0 1 C2 
    2930 14 -7.45302 -16.8742 -1.29901 419 " " " " A 2 0 0 "LEU " " CA " " " 6 0 1 C2 
    2931 14 -8.51404 -16.8414 -0.163301 419 " " " " A 2 0 0 "LEU " " C  " " " 6 0 1 C2 
    2932 23 -8.79823 -15.8197 0.507292 419 " " " " A 70 0 0 "LEU " " O  " " " 8 0 1 C2 
    2933 14 -8.03986 -16.3179 -2.63902 419 " " " " A 2 0 0 "LEU " " CB " " " 6 0 1 C2 
    2934 14 -8.36476 -14.7978 -2.6866 419 " " " " A 2 0 0 "LEU " " CG " " " 6 0 1 C2 
    2935 14 -7.35911 -13.9369 -1.98578 419 " " " " A 2 0 0 "LEU " " CD1" " " 6 0 1 C2 
    2936 14 -8.61813 -14.2937 -4.13225 419 " " " " A 2 0 0 "LEU " " CD2" " " 6 0 1 C2 
    2937 40 -9.14042 -18.0269 0.0434249 420 " " " " A 43 0 0 "GLY " " N  " " " 7 0 1 C2 
    2938 14 -10.0538 -18.2757 1.11788 420 " " " " A 2 0 0 "GLY " " CA " " " 6 0 1 C2 
    2939 14 -9.20569 -18.2847 2.49619 420 " " " " A 2 0 0 "GLY " " C  " " " 6 0 1 C2 
    2940 23 -9.85162 -18.206 3.56386 420 " " " " A 70 0 0 "GLY " " O  " " " 8 0 1 C2 
    2941 40 -7.8258 -18.1184 2.51246 421 " " " " A 43 0 0 "GLN " " N  " " " 7 0 1 C2 
    2942 14 -6.90545 -17.9116 3.66786 421 " " " " A 2 0 0 "GLN " " CA " " " 6 0 1 C2 
    2943 14 -6.67806 -16.3886 3.73749 421 " " " " A 2 0 0 "GLN " " C  " " " 6 0 1 C2 
    2944 23 -5.69852 -15.9851 4.41333 421 " " " " A 70 0 0 "GLN " " O  " " " 8 0 1 C2 
    2945 14 -5.63714 -18.6986 3.49589 421 " " " " A 2 0 0 "GLN " " CB " " " 6 0 1 C2 
    2946 14 -5.90854 -20.252 3.37749 421 " " " " A 2 0 0 "GLN " " CG " " " 6 0 1 C2 
    2947 14 -4.82725 -21.0783 2.67409 421 " " " " A 2 0 0 "GLN " " CD " " " 6 0 1 C2 
    2948 23 -4.97649 -22.3268 2.5677 421 " " " " A 70 0 0 "GLN " " OE1" " " 8 0 1 C2 
    2949 40 -3.73339 -20.6048 2.10286 421 " " " " A 43 0 0 "GLN " " NE2" " " 7 0 1 C2 
    2950 40 -7.44772 -15.493 3.07846 422 " " " " A 43 0 0 "LEU " " N  " " " 7 0 1 C2 
    2951 14 -7.38547 -14.0427 3.25568 422 " " " " A 2 0 0 "LEU " " CA " " " 6 0 1 C2 
    2952 14 -7.83921 -13.7085 4.72957 422 " " " " A 2 0 0 "LEU " " C  " " " 6 0 1 C2 
    2953 23 -8.80741 -14.245 5.26625 422 " " " " A 70 0 0 "LEU " " O  " " " 8 0 1 C2 
    2954 14 -8.25819 -13.345 2.16675 422 " " " " A 2 0 0 "LEU " " CB " " " 6 0 1 C2 
    2955 14 -8.14023 -11.8111 2.03473 422 " " " " A 2 0 0 "LEU " " CG " " " 6 0 1 C2 
    2956 14 -7.02119 -11.3971 1.01151 422 " " " " A 2 0 0 "LEU " " CD1" " " 6 0 1 C2 
    2957 14 -9.46317 -11.1503 1.84898 422 " " " " A 2 0 0 "LEU " " CD2" " " 6 0 1 C2 
    2958 40 -7.16075 -12.7716 5.32448 423 " " " " A 43 0 0 "SER " " N  " " " 7 0 1 C2 
    2959 14 -7.32121 -12.2326 6.67283 423 " " " " A 2 0 0 "SER " " CA " " " 6 0 1 C2 
    2960 14 -7.12112 -10.7464 6.58394 423 " " " " A 2 0 0 "SER " " C  " " " 6 0 1 C2 
    2961 23 -6.22177 -10.321 5.89305 423 " " " " A 70 0 0 "SER " " O  " " " 8 0 1 C2 
    2962 14 -6.46276 -12.9096 7.80572 423 " " " " A 2 0 0 "SER " " CB " " " 6 0 1 C2 
    2963 23 -6.69233 -12.3624 9.13083 423 " " " " A 70 0 0 "SER " " OG " " " 8 0 1 C2 
    2964 40 -8.07236 -10.0277 7.2341 424 " " " " A 43 0 0 "LEU " " N  " " " 7 0 1 C2 
    2965 14 -8.17254 -8.58348 7.1886 424 " " " " A 2 0 0 "LEU " " CA " " " 6 0 1 C2 
    2966 14 -8.18174 -8.08714 8.6471 424 " " " " A 2 0 0 "LEU " " C  " " " 6 0 1 C2 
    2967 23 -8.99797 -8.46888 9.47915 424 " " " " A 70 0 0 "LEU " " O  " " " 8 0 1 C2 
    2968 14 -9.49282 -8.20417 6.37271 424 " " " " A 2 0 0 "LEU " " CB " " " 6 0 1 C2 
    2969 14 -9.88781 -9.01056 5.13914 424 " " " " A 2 0 0 "LEU " " CG " " " 6 0 1 C2 
    2970 14 -10.5521 -10.3975 5.4658 424 " " " " A 2 0 0 "LEU " " CD1" " " 6 0 1 C2 
    2971 14 -10.8051 -8.2573 4.18625 424 " " " " A 2 0 0 "LEU " " CD2" " " 6 0 1 C2 
    2972 40 -7.25375 -7.16765 8.92624 425 " " " " A 43 0 0 "GLY " " N  " " " 7 0 1 C2 
    2973 14 -7.30626 -6.39495 10.1424 425 " " " " A 2 0 0 "GLY " " CA " " " 6 0 1 C2 
    2974 14 -7.21016 -4.91506 9.83107 425 " " " " A 2 0 0 "GLY " " C  " " " 6 0 1 C2 
    2975 23 -7.72944 -4.46321 8.78634 425 " " " " A 70 0 0 "GLY " " O  " " " 8 0 1 C2 
    2976 40 -6.87914 -4.09768 10.8356 426 " " " " A 43 0 0 "GLY " " N  " " " 7 0 1 C2 
    2977 14 -6.67853 -2.64613 10.8557 426 " " " " A 2 0 0 "GLY " " CA " " " 6 0 1 C2 
    2978 14 -5.21218 -2.38353 10.9933 426 " " " " A 2 0 0 "GLY " " C  " " " 6 0 1 C2 
    2979 23 -4.3969 -3.18961 10.5016 426 " " " " A 70 0 0 "GLY " " O  " " " 8 0 1 C2 
    2980 40 -4.76694 -1.4096 11.7896 427 " " " " A 43 0 0 "ILE " " N  " " " 7 0 1 C2 
    2981 14 -3.38859 -1.33484 12.2007 427 " " " " A 2 0 0 "ILE " " CA " " " 6 0 1 C2 
    2982 14 -3.32747 -1.98709 13.6072 427 " " " " A 2 0 0 "ILE " " C  " " " 6 0 1 C2 
    2983 23 -3.68838 -1.36098 14.6109 427 " " " " A 70 0 0 "ILE " " O  " " " 8 0 1 C2 
    2984 14 -3.02816 0.215845 12.3464 427 " " " " A 2 0 0 "ILE " " CB " " " 6 0 1 C2 
    2985 14 -3.06884 0.88092 10.9113 427 " " " " A 2 0 0 "ILE " " CG1" " " 6 0 1 C2 
    2986 14 -1.59935 0.561611 13.051 427 " " " " A 2 0 0 "ILE " " CG2" " " 6 0 1 C2 
    2987 14 -2.01868 0.303043 9.97725 427 " " " " A 2 0 0 "ILE " " CD1" " " 6 0 1 C2 
    2988 40 -2.78841 -3.21489 13.7359 428 " " " " A 43 0 0 "SER " " N  " " " 7 0 1 C2 
    2989 14 -2.3964 -3.78378 15.0094 428 " " " " A 2 0 0 "SER " " CA " " " 6 0 1 C2 
    2990 14 -0.885464 -4.11938 15.0802 428 " " " " A 2 0 0 "SER " " C  " " " 6 0 1 C2 
    2991 23 -0.221417 -3.87156 14.0473 428 " " " " A 70 0 0 "SER " " O  " " " 8 0 1 C2 
    2992 14 -3.42328 -4.80497 15.482 428 " " " " A 2 0 0 "SER " " CB " " " 6 0 1 C2 
    2993 23 -3.67891 -5.97076 14.5961 428 " " " " A 70 0 0 "SER " " OG " " " 8 0 1 C2 
    2994 40 -0.321758 -4.69094 16.1768 429 " " " " A 43 0 0 "GLU " " N  " " " 7 0 1 C2 
    2995 14 1.07682 -5.01679 16.4638 429 " " " " A 2 0 0 "GLU " " CA " " " 6 0 1 C2 
    2996 14 1.73642 -5.9353 15.4864 429 " " " " A 2 0 0 "GLU " " C  " " " 6 0 1 C2 
    2997 23 2.86197 -5.75563 15.0631 429 " " " " A 70 0 0 "GLU " " O  " " " 8 0 1 C2 
    2998 14 1.34582 -5.34541 17.9335 429 " " " " A 2 0 0 "GLU " " CB " " " 6 0 1 C2 
    2999 14 0.621433 -4.4634 18.9676 429 " " " " A 2 0 0 "GLU " " CG " " " 6 0 1 C2 
    3000 14 -0.731587 -4.9738 19.4555 429 " " " " A 2 0 0 "GLU " " CD " " " 6 0 1 C2 
    3001 23 -1.62843 -5.19534 18.5517 429 " " " " A 70 0 0 "GLU " " OE1" " " 8 0 1 C2 
    3002 23 -1.05855 -5.1311 20.6844 429 " " " " A 70 0 0 "GLU " " OE2" " " 8 0 1 C2 
    3003 40 0.974144 -6.89717 14.9743 430 " " " " A 43 0 0 "LYS " " N  " " " 7 0 1 C2 
    3004 14 1.41063 -7.92078 14.0155 430 " " " " A 2 0 0 "LYS " " CA " " " 6 0 1 C2 
    3005 14 1.36272 -7.3822 12.5797 430 " " " " A 2 0 0 "LYS " " C  " " " 6 0 1 C2 
    3006 23 1.5475 -8.19945 11.7165 430 " " " " A 70 0 0 "LYS " " O  " " " 8 0 1 C2 
    3007 14 0.383209 -9.04797 14.1162 430 " " " " A 2 0 0 "LYS " " CB " " " 6 0 1 C2 
    3008 14 -1.0908 -8.62288 13.8836 430 " " " " A 2 0 0 "LYS " " CG " " " 6 0 1 C2 
    3009 14 -1.95035 -9.69588 14.6719 430 " " " " A 2 0 0 "LYS " " CD " " " 6 0 1 C2 
    3010 14 -3.46006 -9.42968 14.71 430 " " " " A 2 0 0 "LYS " " CE " " " 6 0 1 C2 
    3011 40 -3.68897 -8.38322 15.7677 430 " " " " A 43 0 0 "LYS " " NZ " " " 7 0 1 C2 
    3012 40 1.07119 -6.10254 12.317 431 " " " " A 43 0 0 "TYR " " N  " " " 7 0 1 C2 
    3013 14 1.29793 -5.45221 11.0153 431 " " " " A 2 0 0 "TYR " " CA " " " 6 0 1 C2 
    3014 14 2.8539 -5.1786 10.8372 431 " " " " A 2 0 0 "TYR " " C  " " " 6 0 1 C2 
    3015 23 3.38197 -5.15214 9.69305 431 " " " " A 70 0 0 "TYR " " O  " " " 8 0 1 C2 
    3016 14 0.495872 -4.09606 10.9673 431 " " " " A 2 0 0 "TYR " " CB " " " 6 0 1 C2 
    3017 14 0.427032 -3.3597 9.61035 431 " " " " A 2 0 0 "TYR " " CG " " " 6 0 1 C2 
    3018 14 0.204578 -4.14458 8.4414 431 " " " " A 2 0 0 "TYR " " CD1" " " 6 0 1 C2 
    3019 14 0.539074 -1.94903 9.46449 431 " " " " A 2 0 0 "TYR " " CD2" " " 6 0 1 C2 
    3020 14 -0.0558472 -3.52704 7.23797 431 " " " " A 2 0 0 "TYR " " CE1" " " 6 0 1 C2 
    3021 14 0.320316 -1.32955 8.21644 431 " " " " A 2 0 0 "TYR " " CE2" " " 6 0 1 C2 
    3022 14 -0.0754014 -2.1501 7.14068 431 " " " " A 2 0 0 "TYR " " CZ " " " 6 0 1 C2 
    3023 23 -0.431362 -1.57733 5.9487 431 " " " " A 70 0 0 "TYR " " OH " " " 8 0 1 C2 
    3024 40 3.59645 -5.05798 11.9448 432 " " " " A 43 0 0 "LEU " " N  " " " 7 0 1 C2 
    3025 14 5.03194 -4.97918 12.0318 432 " " " " A 2 0 0 "LEU " " CA " " " 6 0 1 C2 
    3026 14 5.64112 -6.41989 12.2664 432 " " " " A 2 0 0 "LEU " " C  " " " 6 0 1 C2 
    3027 23 4.96996 -7.26952 12.9249 432 " " " " A 70 0 0 "LEU " " O  " " " 8 0 1 C2 
    3028 14 5.33674 -4.10607 13.2216 432 " " " " A 2 0 0 "LEU " " CB " " " 6 0 1 C2 
    3029 14 4.93983 -2.58276 12.9285 432 " " " " A 2 0 0 "LEU " " CG " " " 6 0 1 C2 
    3030 14 5.19161 -1.81117 14.2346 432 " " " " A 2 0 0 "LEU " " CD1" " " 6 0 1 C2 
    3031 14 5.6582 -1.94539 11.8071 432 " " " " A 2 0 0 "LEU " " CD2" " " 6 0 1 C2 
    3032 40 6.9098 -6.72559 11.8522 433 " " " " A 43 0 0 "PRO " " N  " " " 7 0 1 C2 
    3033 14 7.44464 -8.12867 12.0059 433 " " " " A 2 0 0 "PRO " " CA " " " 6 0 1 C2 
    3034 14 7.71718 -8.5928 13.4166 433 " " " " A 2 0 0 "PRO " " C  " " " 6 0 1 C2 
    3035 23 7.80378 -7.7289 14.2633 433 " " " " A 70 0 0 "PRO " " O  " " " 8 0 1 C2 
    3036 14 8.66782 -8.10452 11.0568 433 " " " " A 2 0 0 "PRO " " CB " " " 6 0 1 C2 
    3037 14 9.19818 -6.63031 11.0785 433 " " " " A 2 0 0 "PRO " " CG " " " 6 0 1 C2 
    3038 14 7.91423 -5.83756 11.2389 433 " " " " A 2 0 0 "PRO " " CD " " " 6 0 1 C2 
    3039 40 7.96165 -9.88615 13.7336 434 " " " " A 43 0 0 "PRO " " N  " " " 7 0 1 C2 
    3040 14 8.38044 -10.3168 15.0772 434 " " " " A 2 0 0 "PRO " " CA " " " 6 0 1 C2 
    3041 14 9.87897 -10.0187 15.3881 434 " " " " A 2 0 0 "PRO " " C  " " " 6 0 1 C2 
    3042 23 10.2526 -10.0627 16.556 434 " " " " A 70 0 0 "PRO " " O  " " " 8 0 1 C2 
    3043 14 8.18867 -11.8179 15.0899 434 " " " " A 2 0 0 "PRO " " CB " " " 6 0 1 C2 
    3044 14 8.24713 -12.2027 13.6064 434 " " " " A 2 0 0 "PRO " " CG " " " 6 0 1 C2 
    3045 14 7.8903 -11.0066 12.7624 434 " " " " A 2 0 0 "PRO " " CD " " " 6 0 1 C2 
    3046 40 10.6407 -9.42094 14.4634 435 " " " " A 43 0 0 "ASP " " N  " " " 7 0 1 C2 
    3047 14 11.8668 -8.70544 14.8324 435 " " " " A 2 0 0 "ASP " " CA " " " 6 0 1 C2 
    3048 14 11.7049 -7.2344 15.1578 435 " " " " A 2 0 0 "ASP " " C  " " " 6 0 1 C2 
    3049 23 12.6594 -6.52706 15.5506 435 " " " " A 70 0 0 "ASP " " O  " " " 8 0 1 C2 
    3050 14 12.8437 -8.89776 13.6661 435 " " " " A 2 0 0 "ASP " " CB " " " 6 0 1 C2 
    3051 14 12.5545 -8.07678 12.3769 435 " " " " A 2 0 0 "ASP " " CG " " " 6 0 1 C2 
    3052 23 12.1363 -8.60198 11.3526 435 " " " " A 70 0 0 "ASP " " OD1" " " 8 0 1 C2 
    3053 23 13.1738 -6.97996 12.2896 435 " " " " A 70 0 0 "ASP " " OD2" " " 8 0 1 C2 
    3054 40 10.4094 -6.68382 15.1856 436 " " " " A 43 0 0 "ASN " " N  " " " 7 0 1 C2 
    3055 14 10.1398 -5.28773 15.6206 436 " " " " A 2 0 0 "ASN " " CA " " " 6 0 1 C2 
    3056 14 10.119 -5.41708 17.1977 436 " " " " A 2 0 0 "ASN " " C  " " " 6 0 1 C2 
    3057 23 9.44056 -6.22502 17.8287 436 " " " " A 70 0 0 "ASN " " O  " " " 8 0 1 C2 
    3058 14 8.69252 -4.97733 15.1118 436 " " " " A 2 0 0 "ASN " " CB " " " 6 0 1 C2 
    3059 14 8.42074 -3.46914 15.4108 436 " " " " A 2 0 0 "ASN " " CG " " " 6 0 1 C2 
    3060 23 8.15268 -3.11734 16.5509 436 " " " " A 70 0 0 "ASN " " OD1" " " 8 0 1 C2 
    3061 40 8.65648 -2.61774 14.3855 436 " " " " A 43 0 0 "ASN " " ND2" " " 7 0 1 C2 
    3062 40 10.8116 -4.43691 17.8315 437 " " " " A 43 0 0 "ALA " " N  " " " 7 0 1 C2 
    3063 14 11.0203 -4.43487 19.3119 437 " " " " A 2 0 0 "ALA " " CA " " " 6 0 1 C2 
    3064 14 9.82313 -3.83542 20.108 437 " " " " A 2 0 0 "ALA " " C  " " " 6 0 1 C2 
    3065 23 9.53431 -4.21457 21.261 437 " " " " A 70 0 0 "ALA " " O  " " " 8 0 1 C2 
    3066 14 12.2978 -3.55292 19.7297 437 " " " " A 2 0 0 "ALA " " CB " " " 6 0 1 C2 
    3067 40 9.0451 -3.04495 19.4303 438 " " " " A 43 0 0 "VAL " " N  " " " 7 0 1 C2 
    3068 14 7.8368 -2.38309 19.9086 438 " " " " A 2 0 0 "VAL " " CA " " " 6 0 1 C2 
    3069 14 6.59874 -3.36992 19.9225 438 " " " " A 2 0 0 "VAL " " C  " " " 6 0 1 C2 
    3070 23 5.6588 -3.30437 20.7041 438 " " " " A 70 0 0 "VAL " " O  " " " 8 0 1 C2 
    3071 14 7.63818 -1.1618 19.0152 438 " " " " A 2 0 0 "VAL " " CB " " " 6 0 1 C2 
    3072 14 6.48937 -0.288988 19.5778 438 " " " " A 2 0 0 "VAL " " CG1" " " 6 0 1 C2 
    3073 14 8.92084 -0.316601 18.8456 438 " " " " A 2 0 0 "VAL " " CG2" " " 6 0 1 C2 
    3074 40 6.67492 -4.44248 19.1241 439 " " " " A 43 0 0 "ARG " " N  " " " 7 0 1 C2 
    3075 14 5.70982 -5.55439 19.1503 439 " " " " A 2 0 0 "ARG " " CA " " " 6 0 1 C2 
    3076 14 5.91544 -6.4205 20.3835 439 " " " " A 2 0 0 "ARG " " C  " " " 6 0 1 C2 
    3077 23 5.01663 -6.66584 21.2087 439 " " " " A 70 0 0 "ARG " " O  " " " 8 0 1 C2 
    3078 14 5.80745 -6.45394 17.8398 439 " " " " A 2 0 0 "ARG " " CB " " " 6 0 1 C2 
    3079 14 4.91659 -7.6444 17.6882 439 " " " " A 2 0 0 "ARG " " CG " " " 6 0 1 C2 
    3080 14 4.93051 -8.28342 16.3224 439 " " " " A 2 0 0 "ARG " " CD " " " 6 0 1 C2 
    3081 40 4.19659 -9.55855 16.3234 439 " " " " A 43 0 0 "ARG " " NE " " " 7 0 1 C2 
    3082 14 4.08747 -10.3393 15.2208 439 " " " " A 2 0 0 "ARG " " CZ " " " 6 0 1 C2 
    3083 40 3.49195 -11.5101 15.3905 439 " " " " A 43 0 0 "ARG " " NH1" " " 7 0 1 C2 
    3084 40 4.47245 -9.87791 14.0376 439 " " " " A 43 0 0 "ARG " " NH2" " " 7 0 1 C2 
    3085 40 7.2067 -6.77036 20.5021 440 " " " " A 43 0 0 "GLN " " N  " " " 7 0 1 C2 
    3086 14 7.88151 -7.42434 21.6579 440 " " " " A 2 0 0 "GLN " " CA " " " 6 0 1 C2 
    3087 14 7.65395 -6.69344 22.9728 440 " " " " A 2 0 0 "GLN " " C  " " " 6 0 1 C2 
    3088 23 7.30665 -7.34442 23.9816 440 " " " " A 70 0 0 "GLN " " O  " " " 8 0 1 C2 
    3089 14 9.35688 -7.67819 21.4141 440 " " " " A 2 0 0 "GLN " " CB " " " 6 0 1 C2 
    3090 14 10.2145 -8.2814 22.5276 440 " " " " A 2 0 0 "GLN " " CG " " " 6 0 1 C2 
    3091 14 9.95345 -9.81143 22.8531 440 " " " " A 2 0 0 "GLN " " CD " " " 6 0 1 C2 
    3092 23 10.503 -10.2472 23.8761 440 " " " " A 70 0 0 "GLN " " OE1" " " 8 0 1 C2 
    3093 40 9.22812 -10.6078 22.1125 440 " " " " A 43 0 0 "GLN " " NE2" " " 7 0 1 C2 
    3094 40 7.68288 -5.37399 22.9602 441 " " " " A 43 0 0 "SER " " N  " " " 7 0 1 C2 
    3095 14 7.53406 -4.59745 24.1903 441 " " " " A 2 0 0 "SER " " CA " " " 6 0 1 C2 
    3096 14 6.02311 -4.26749 24.5115 441 " " " " A 2 0 0 "SER " " C  " " " 6 0 1 C2 
    3097 23 5.77348 -3.87965 25.6685 441 " " " " A 70 0 0 "SER " " O  " " " 8 0 1 C2 
    3098 14 8.12848 -3.23852 23.9821 441 " " " " A 2 0 0 "SER " " CB " " " 6 0 1 C2 
    3099 23 9.55598 -3.27318 23.8526 441 " " " " A 70 0 0 "SER " " OG " " " 8 0 1 C2 
    3100 40 5.084 -4.54979 23.6328 442 " " " " A 43 0 0 "GLN " " N  " " " 7 0 1 C2 
    3101 14 3.63483 -4.66255 23.9478 442 " " " " A 2 0 0 "GLN " " CA " " " 6 0 1 C2 
    3102 14 3.34029 -6.09664 24.4305 442 " " " " A 2 0 0 "GLN " " C  " " " 6 0 1 C2 
    3103 23 2.62309 -6.40568 25.3338 442 " " " " A 70 0 0 "GLN " " O  " " " 8 0 1 C2 
    3104 14 2.77761 -4.35916 22.6482 442 " " " " A 2 0 0 "GLN " " CB " " " 6 0 1 C2 
    3105 14 2.76001 -2.90465 22.278 442 " " " " A 2 0 0 "GLN " " CG " " " 6 0 1 C2 
    3106 14 1.72012 -2.18341 23.1407 442 " " " " A 2 0 0 "GLN " " CD " " " 6 0 1 C2 
    3107 23 1.69825 -0.922502 23.1356 442 " " " " A 70 0 0 "GLN " " OE1" " " 8 0 1 C2 
    3108 40 0.981468 -2.69448 24.0402 442 " " " " A 43 0 0 "GLN " " NE2" " " 7 0 1 C2 
    3109 40 3.96525 -7.09425 23.8111 443 " " " " A 43 0 0 "GLU " " N  " " " 7 0 1 C2 
    3110 14 3.67204 -8.56019 23.8836 443 " " " " A 2 0 0 "GLU " " CA " " " 6 0 1 C2 
    3111 14 4.05573 -9.04156 25.3182 443 " " " " A 2 0 0 "GLU " " C  " " " 6 0 1 C2 
    3112 23 3.23334 -9.52313 26.0973 443 " " " " A 70 0 0 "GLU " " O  " " " 8 0 1 C2 
    3113 14 4.46065 -9.2802 22.7946 443 " " " " A 2 0 0 "GLU " " CB " " " 6 0 1 C2 
    3114 14 4.98522 -10.7335 23.0093 443 " " " " A 2 0 0 "GLU " " CG " " " 6 0 1 C2 
    3115 14 4.10318 -11.8604 23.4715 443 " " " " A 2 0 0 "GLU " " CD " " " 6 0 1 C2 
    3116 23 4.62324 -12.9473 23.6012 443 " " " " A 70 0 0 "GLU " " OE1" " " 8 0 1 C2 
    3117 23 2.89432 -11.5691 23.6363 443 " " " " A 70 0 0 "GLU " " OE2" " " 8 0 1 C2 
    3118 40 5.27757 -8.741 25.7173 444 " " " " A 43 0 0 "GLN " " N  " " " 7 0 1 C2 
    3119 14 5.8936 -9.11235 26.9681 444 " " " " A 2 0 0 "GLN " " CA " " " 6 0 1 C2 
    3120 14 5.19477 -8.38342 28.1742 444 " " " " A 2 0 0 "GLN " " C  " " " 6 0 1 C2 
    3121 23 5.26071 -8.95518 29.2886 444 " " " " A 70 0 0 "GLN " " O  " " " 8 0 1 C2 
    3122 14 7.42141 -8.9311 26.9993 444 " " " " A 2 0 0 "GLN " " CB " " " 6 0 1 C2 
    3123 14 8.15289 -10.0479 26.1213 444 " " " " A 2 0 0 "GLN " " CG " " " 6 0 1 C2 
    3124 14 8.11305 -11.5169 26.6294 444 " " " " A 2 0 0 "GLN " " CD " " " 6 0 1 C2 
    3125 23 7.93346 -11.7475 27.8146 444 " " " " A 70 0 0 "GLN " " OE1" " " 8 0 1 C2 
    3126 40 8.19484 -12.4677 25.7196 444 " " " " A 43 0 0 "GLN " " NE2" " " 7 0 1 C2 
    3127 40 4.52342 -7.2517 27.9484 445 " " " " A 43 0 0 "PHE " " N  " " " 7 0 1 C2 
    3128 14 3.82444 -6.41189 28.9267 445 " " " " A 2 0 0 "PHE " " CA " " " 6 0 1 C2 
    3129 14 2.86116 -7.22102 29.919 445 " " " " A 2 0 0 "PHE " " C  " " " 6 0 1 C2 
    3130 23 2.97832 -7.08143 31.1228 445 " " " " A 70 0 0 "PHE " " O  " " " 8 0 1 C2 
    3131 14 3.17197 -5.18081 28.2786 445 " " " " A 2 0 0 "PHE " " CB " " " 6 0 1 C2 
    3132 14 2.82927 -3.94066 29.1195 445 " " " " A 2 0 0 "PHE " " CG " " " 6 0 1 C2 
    3133 14 3.72471 -2.86135 29.2331 445 " " " " A 2 0 0 "PHE " " CD1" " " 6 0 1 C2 
    3134 14 1.74252 -4.00437 29.9335 445 " " " " A 2 0 0 "PHE " " CD2" " " 6 0 1 C2 
    3135 14 3.63959 -1.97363 30.3154 445 " " " " A 2 0 0 "PHE " " CE1" " " 6 0 1 C2 
    3136 14 1.66585 -3.03235 30.9682 445 " " " " A 2 0 0 "PHE " " CE2" " " 6 0 1 C2 
    3137 14 2.63947 -2.1113 31.2191 445 " " " " A 2 0 0 "PHE " " CZ " " " 6 0 1 C2 
    3138 40 2.05132 -8.17703 29.3605 446 " " " " A 43 0 0 "ASP " " N  " " " 7 0 1 C2 
    3139 14 1.03344 -8.84546 30.1421 446 " " " " A 2 0 0 "ASP " " CA " " " 6 0 1 C2 
    3140 14 1.5096 -10.1147 30.9125 446 " " " " A 2 0 0 "ASP " " C  " " " 6 0 1 C2 
    3141 23 0.806484 -10.641 31.8159 446 " " " " A 70 0 0 "ASP " " O  " " " 8 0 1 C2 
    3142 14 -0.114163 -9.23665 29.1943 446 " " " " A 2 0 0 "ASP " " CB " " " 6 0 1 C2 
    3143 14 -0.0371247 -10.5352 28.343 446 " " " " A 2 0 0 "ASP " " CG " " " 6 0 1 C2 
    3144 23 -0.694809 -11.5157 28.6617 446 " " " " A 70 0 0 "ASP " " OD1" " " 8 0 1 C2 
    3145 23 0.737331 -10.5263 27.3536 446 " " " " A 70 0 0 "ASP " " OD2" " " 8 0 1 C2 
    3146 40 2.67664 -10.6202 30.5059 447 " " " " A 43 0 0 "LYS " " N  " " " 7 0 1 C2 
    3147 14 3.32396 -11.7891 31.0748 447 " " " " A 2 0 0 "LYS " " CA " " " 6 0 1 C2 
    3148 14 4.24357 -11.2576 32.1847 447 " " " " A 2 0 0 "LYS " " C  " " " 6 0 1 C2 
    3149 23 4.65602 -12.0372 33.0722 447 " " " " A 70 0 0 "LYS " " O  " " " 8 0 1 C2 
    3150 14 4.07609 -12.5347 29.954 447 " " " " A 2 0 0 "LYS " " CB " " " 6 0 1 C2 
    3151 14 3.05574 -12.9973 28.8451 447 " " " " A 2 0 0 "LYS " " CG " " " 6 0 1 C2 
    3152 14 3.80387 -13.3851 27.6217 447 " " " " A 2 0 0 "LYS " " CD " " " 6 0 1 C2 
    3153 14 2.85587 -13.6235 26.5105 447 " " " " A 2 0 0 "LYS " " CE " " " 6 0 1 C2 
    3154 40 2.14421 -12.4314 25.9932 447 " " " " A 43 0 0 "LYS " " NZ " " " 7 0 1 C2 
    3155 40 4.54757 -9.95357 32.1465 448 " " " " A 43 0 0 "LEU " " N  " " " 7 0 1 C2 
    3156 14 5.4426 -9.27992 33.1541 448 " " " " A 2 0 0 "LEU " " CA " " " 6 0 1 C2 
    3157 14 4.65065 -8.61288 34.2839 448 " " " " A 2 0 0 "LEU " " C  " " " 6 0 1 C2 
    3158 23 5.03532 -8.83021 35.4341 448 " " " " A 70 0 0 "LEU " " O  " " " 8 0 1 C2 
    3159 14 6.2632 -8.13349 32.502 448 " " " " A 2 0 0 "LEU " " CB " " " 6 0 1 C2 
    3160 14 7.62204 -8.51438 31.7424 448 " " " " A 2 0 0 "LEU " " CG " " " 6 0 1 C2 
    3161 14 8.09062 -7.37161 30.8574 448 " " " " A 2 0 0 "LEU " " CD1" " " 6 0 1 C2 
    3162 14 8.66137 -8.96347 32.7086 448 " " " " A 2 0 0 "LEU " " CD2" " " 6 0 1 C2 
    3163 40 3.6043 -7.85791 33.997 449 " " " " A 43 0 0 "PHE " " N  " " " 7 0 1 C2 
    3164 14 2.85299 -7.02183 35.001 449 " " " " A 2 0 0 "PHE " " CA " " " 6 0 1 C2 
    3165 14 1.44273 -7.66297 35.29 449 " " " " A 2 0 0 "PHE " " C  " " " 6 0 1 C2 
    3166 23 0.835449 -8.09711 34.3392 449 " " " " A 70 0 0 "PHE " " O  " " " 8 0 1 C2 
    3167 14 2.84747 -5.54785 34.5343 449 " " " " A 2 0 0 "PHE " " CB " " " 6 0 1 C2 
    3168 14 4.23408 -4.88254 34.4789 449 " " " " A 2 0 0 "PHE " " CG " " " 6 0 1 C2 
    3169 14 4.97363 -4.6687 35.6351 449 " " " " A 2 0 0 "PHE " " CD1" " " 6 0 1 C2 
    3170 14 4.86197 -4.65693 33.2485 449 " " " " A 2 0 0 "PHE " " CD2" " " 6 0 1 C2 
    3171 14 6.27706 -4.13313 35.6265 449 " " " " A 2 0 0 "PHE " " CE1" " " 6 0 1 C2 
    3172 14 6.19723 -4.25412 33.1737 449 " " " " A 2 0 0 "PHE " " CE2" " " 6 0 1 C2 
    3173 14 6.88993 -3.98965 34.3638 449 " " " " A 2 0 0 "PHE " " CZ " " " 6 0 1 C2 
    3174 40 0.951103 -7.67882 36.5471 450 " " " " A 43 0 0 "PRO " " N  " " " 7 0 1 C2 
    3175 14 -0.278965 -8.36827 36.9187 450 " " " " A 2 0 0 "PRO " " CA " " " 6 0 1 C2 
    3176 14 -1.53467 -7.50154 36.6333 450 " " " " A 2 0 0 "PRO " " C  " " " 6 0 1 C2 
    3177 23 -1.5455 -6.26798 36.819 450 " " " " A 70 0 0 "PRO " " O  " " " 8 0 1 C2 
    3178 14 -0.128048 -8.77161 38.3341 450 " " " " A 2 0 0 "PRO " " CB " " " 6 0 1 C2 
    3179 14 0.862808 -7.69065 38.9001 450 " " " " A 2 0 0 "PRO " " CG " " " 6 0 1 C2 
    3180 14 1.66695 -7.27771 37.7443 450 " " " " A 2 0 0 "PRO " " CD " " " 6 0 1 C2 
    3181 40 -2.69447 -8.15489 36.2615 451 " " " " A 43 0 0 "GLY " " N  " " " 7 0 1 C2 
    3182 14 -3.97728 -7.50345 36.0529 451 " " " " A 2 0 0 "GLY " " CA " " " 6 0 1 C2 
    3183 14 -4.1266 -6.84279 34.6674 451 " " " " A 2 0 0 "GLY " " C  " " " 6 0 1 C2 
    3184 23 -5.18419 -6.28447 34.2876 451 " " " " A 70 0 0 "GLY " " O  " " " 8 0 1 C2 
    3185 40 -3.11649 -7.09923 33.8693 452 " " " " A 43 0 0 "PHE " " N  " " " 7 0 1 C2 
    3186 14 -3.00709 -6.688 32.4894 452 " " " " A 2 0 0 "PHE " " CA " " " 6 0 1 C2 
    3187 14 -3.21593 -7.83797 31.4616 452 " " " " A 2 0 0 "PHE " " C  " " " 6 0 1 C2 
    3188 23 -3.17155 -7.51458 30.2818 452 " " " " A 70 0 0 "PHE " " O  " " " 8 0 1 C2 
    3189 14 -1.58275 -6.08301 32.3065 452 " " " " A 2 0 0 "PHE " " CB " " " 6 0 1 C2 
    3190 14 -1.53401 -4.67446 32.7721 452 " " " " A 2 0 0 "PHE " " CG " " " 6 0 1 C2 
    3191 14 -1.75461 -3.62208 31.8648 452 " " " " A 2 0 0 "PHE " " CD1" " " 6 0 1 C2 
    3192 14 -1.09909 -4.40196 34.0797 452 " " " " A 2 0 0 "PHE " " CD2" " " 6 0 1 C2 
    3193 14 -1.65715 -2.22988 32.2481 452 " " " " A 2 0 0 "PHE " " CE1" " " 6 0 1 C2 
    3194 14 -1.02079 -3.0159 34.5137 452 " " " " A 2 0 0 "PHE " " CE2" " " 6 0 1 C2 
    3195 14 -1.29174 -2.0179 33.5919 452 " " " " A 2 0 0 "PHE " " CZ " " " 6 0 1 C2 
    3196 40 -3.37615 -9.14242 31.8656 453 " " " " A 43 0 0 "ARG " " N  " " " 7 0 1 C2 
    3197 14 -3.89508 -10.1625 31.0033 453 " " " " A 2 0 0 "ARG " " CA " " " 6 0 1 C2 
    3198 14 -5.38403 -9.9036 30.8373 453 " " " " A 2 0 0 "ARG " " C  " " " 6 0 1 C2 
    3199 23 -6.12799 -10.4852 31.6005 453 " " " " A 70 0 0 "ARG " " O  " " " 8 0 1 C2 
    3200 14 -3.58902 -11.5628 31.6404 453 " " " " A 2 0 0 "ARG " " CB " " " 6 0 1 C2 
    3201 14 -4.07144 -12.8347 30.9058 453 " " " " A 2 0 0 "ARG " " CG " " " 6 0 1 C2 
    3202 14 -3.55207 -12.8183 29.4381 453 " " " " A 2 0 0 "ARG " " CD " " " 6 0 1 C2 
    3203 40 -4.46964 -12.3188 28.4333 453 " " " " A 43 0 0 "ARG " " NE " " " 7 0 1 C2 
    3204 14 -4.23691 -11.3433 27.5319 453 " " " " A 2 0 0 "ARG " " CZ " " " 6 0 1 C2 
    3205 40 -3.01827 -10.7996 27.4184 453 " " " " A 43 0 0 "ARG " " NH1" " " 7 0 1 C2 
    3206 40 -5.21783 -10.8392 26.7456 453 " " " " A 43 0 0 "ARG " " NH2" " " 7 0 1 C2 
    3207 40 -5.67569 -8.99006 29.9062 454 " " " " A 43 0 0 "THR " " N  " " " 7 0 1 C2 
    3208 14 -6.96281 -8.49062 29.4906 454 " " " " A 2 0 0 "THR " " CA " " " 6 0 1 C2 
    3209 14 -6.70724 -7.59033 28.2457 454 " " " " A 2 0 0 "THR " " C  " " " 6 0 1 C2 
    3210 23 -5.59358 -7.11052 28.153 454 " " " " A 70 0 0 "THR " " O  " " " 8 0 1 C2 
    3211 14 -7.66305 -7.72818 30.6879 454 " " " " A 2 0 0 "THR " " CB " " " 6 0 1 C2 
    3212 23 -9.11447 -7.55647 30.4661 454 " " " " A 70 0 0 "THR " " OG1" " " 8 0 1 C2 
    3213 14 -7.00282 -6.42988 31.0661 454 " " " " A 2 0 0 "THR " " CG2" " " 6 0 1 C2 
    3214 40 -7.6911 -7.32069 27.3736 455 " " " " A 43 0 0 "GLU " " N  " " " 7 0 1 C2 
    3215 14 -7.589 -6.32753 26.3271 455 " " " " A 2 0 0 "GLU " " CA " " " 6 0 1 C2 
    3216 14 -8.30876 -5.06896 26.7975 455 " " " " A 2 0 0 "GLU " " C  " " " 6 0 1 C2 
    3217 23 -9.54718 -5.22503 26.9151 455 " " " " A 70 0 0 "GLU " " O  " " " 8 0 1 C2 
    3218 14 -8.35742 -6.89575 25.0262 455 " " " " A 2 0 0 "GLU " " CB " " " 6 0 1 C2 
    3219 14 -7.93242 -8.26292 24.6019 455 " " " " A 2 0 0 "GLU " " CG " " " 6 0 1 C2 
    3220 14 -6.45084 -8.20909 24.2284 455 " " " " A 2 0 0 "GLU " " CD " " " 6 0 1 C2 
    3221 23 -5.60955 -8.91072 24.8352 455 " " " " A 70 0 0 "GLU " " OE1" " " 8 0 1 C2 
    3222 23 -6.05813 -7.41283 23.3393 455 " " " " A 70 0 0 "GLU " " OE2" " " 8 0 1 C2 
    3223 40 -7.626 -3.94135 27.0207 456 " " " " A 43 0 0 "PRO " " N  " " " 7 0 1 C2 
    3224 14 -8.29826 -2.63613 27.3599 456 " " " " A 2 0 0 "PRO " " CA " " " 6 0 1 C2 
    3225 14 -9.20327 -1.97753 26.2536 456 " " " " A 2 0 0 "PRO " " C  " " " 6 0 1 C2 
    3226 23 -8.76447 -1.7559 25.1252 456 " " " " A 70 0 0 "PRO " " O  " " " 8 0 1 C2 
    3227 14 -7.15367 -1.72659 27.7586 456 " " " " A 2 0 0 "PRO " " CB " " " 6 0 1 C2 
    3228 14 -5.90973 -2.26336 27.0468 456 " " " " A 2 0 0 "PRO " " CG " " " 6 0 1 C2 
    3229 14 -6.15648 -3.7606 26.794 456 " " " " A 2 0 0 "PRO " " CD " " " 6 0 1 C2 
    3230 40 -10.4956 -1.82299 26.5665 457 " " " " A 43 0 0 "LEU " " N  " " " 7 0 1 C2 
    3231 14 -11.4563 -1.0477 25.8797 457 " " " " A 2 0 0 "LEU " " CA " " " 6 0 1 C2 
    3232 14 -11.7023 0.326981 26.5425 457 " " " " A 2 0 0 "LEU " " C  " " " 6 0 1 C2 
    3233 23 -11.351 0.494793 27.7362 457 " " " " A 70 0 0 "LEU " " O  " " " 8 0 1 C2 
    3234 14 -12.8787 -1.73174 26.055 457 " " " " A 2 0 0 "LEU " " CB " " " 6 0 1 C2 
    3235 14 -13.0569 -3.11611 25.5118 457 " " " " A 2 0 0 "LEU " " CG " " " 6 0 1 C2 
    3236 14 -14.2417 -3.77127 26.2673 457 " " " " A 2 0 0 "LEU " " CD1" " " 6 0 1 C2 
    3237 14 -13.3836 -3.05125 24.0457 457 " " " " A 2 0 0 "LEU " " CD2" " " 6 0 1 C2 
    3238 40 -12.2404 1.3466 25.8821 458 " " " " A 43 0 0 "THR " " N  " " " 7 0 1 C2 
    3239 14 -12.6447 2.54029 26.4692 458 " " " " A 2 0 0 "THR " " CA " " " 6 0 1 C2 
    3240 14 -14.0177 2.85023 25.9716 458 " " " " A 2 0 0 "THR " " C  " " " 6 0 1 C2 
    3241 23 -14.3421 2.87972 24.7681 458 " " " " A 70 0 0 "THR " " O  " " " 8 0 1 C2 
    3242 14 -11.5974 3.69543 26.469 458 " " " " A 2 0 0 "THR " " CB " " " 6 0 1 C2 
    3243 23 -11.8454 4.81885 27.2435 458 " " " " A 70 0 0 "THR " " OG1" " " 8 0 1 C2 
    3244 14 -11.049 4.1491 25.0937 458 " " " " A 2 0 0 "THR " " CG2" " " 6 0 1 C2 
    3245 40 -14.9324 3.03271 26.9887 459 " " " " A 43 0 0 "LEU " " N  " " " 7 0 1 C2 
    3246 14 -16.3849 3.05863 26.826 459 " " " " A 2 0 0 "LEU " " CA " " " 6 0 1 C2 
    3247 14 -16.9059 4.38192 27.2081 459 " " " " A 2 0 0 "LEU " " C  " " " 6 0 1 C2 
    3248 23 -16.9136 4.67533 28.4402 459 " " " " A 70 0 0 "LEU " " O  " " " 8 0 1 C2 
    3249 14 -16.9017 1.86668 27.6484 459 " " " " A 2 0 0 "LEU " " CB " " " 6 0 1 C2 
    3250 14 -18.4129 1.57363 27.5928 459 " " " " A 2 0 0 "LEU " " CG " " " 6 0 1 C2 
    3251 14 -18.7177 0.0579529 27.6471 459 " " " " A 2 0 0 "LEU " " CD1" " " 6 0 1 C2 
    3252 14 -19.2841 2.37246 28.6368 459 " " " " A 2 0 0 "LEU " " CD2" " " 6 0 1 C2 
    3253 40 -17.3409 5.20015 26.2378 460 " " " " A 43 0 0 "VAL " " N  " " " 7 0 1 C2 
    3254 14 -17.8593 6.46784 26.388 460 " " " " A 2 0 0 "VAL " " CA " " " 6 0 1 C2 
    3255 14 -19.3722 6.25691 26.6135 460 " " " " A 2 0 0 "VAL " " C  " " " 6 0 1 C2 
    3256 23 -20.0834 5.88099 25.631 460 " " " " A 70 0 0 "VAL " " O  " " " 8 0 1 C2 
    3257 14 -17.566 7.2695 25.0441 460 " " " " A 2 0 0 "VAL " " CB " " " 6 0 1 C2 
    3258 14 -18.2795 8.59456 24.9492 460 " " " " A 2 0 0 "VAL " " CG1" " " 6 0 1 C2 
    3259 14 -15.9721 7.50279 24.9434 460 " " " " A 2 0 0 "VAL " " CG2" " " 6 0 1 C2 
    3260 40 -19.9385 6.43602 27.8419 461 " " " " A 43 0 0 "MET " " N  " " " 7 0 1 C2 
    3261 14 -21.3873 6.66497 28.0364 461 " " " " A 2 0 0 "MET " " CA " " " 6 0 1 C2 
    3262 14 -21.5758 8.17581 27.6829 461 " " " " A 2 0 0 "MET " " C  " " " 6 0 1 C2 
    3263 23 -20.7511 9.03627 28.039 461 " " " " A 70 0 0 "MET " " O  " " " 8 0 1 C2 
    3264 14 -21.7716 6.39864 29.4585 461 " " " " A 2 0 0 "MET " " CB " " " 6 0 1 C2 
    3265 14 -21.8985 4.9123 29.7756 461 " " " " A 2 0 0 "MET " " CG " " " 6 0 1 C2 
    3266 52 -22.5971 4.65936 31.4041 461 " " " " A 13 0 0 "MET " " SD " " " 16 0 1 C2 
    3267 14 -22.6644 2.84319 31.3603 461 " " " " A 2 0 0 "MET " " CE " " " 6 0 1 C2 
    3268 40 -22.6252 8.51453 26.9466 462 " " " " A 43 0 0 "LYS " " N  " " " 7 0 1 C2 
    3269 14 -22.9883 9.90596 26.6813 462 " " " " A 2 0 0 "LYS " " CA " " " 6 0 1 C2 
    3270 14 -24.5899 9.98417 26.7374 462 " " " " A 2 0 0 "LYS " " C  " " " 6 0 1 C2 
    3271 23 -25.2553 9.20185 26.0628 462 " " " " A 70 0 0 "LYS " " O  " " " 8 0 1 C2 
    3272 14 -22.411 10.1447 25.2505 462 " " " " A 2 0 0 "LYS " " CB " " " 6 0 1 C2 
    3273 14 -22.4486 11.6114 24.9476 462 " " " " A 2 0 0 "LYS " " CG " " " 6 0 1 C2 
    3274 14 -23.2711 12.2285 23.797 462 " " " " A 2 0 0 "LYS " " CD " " " 6 0 1 C2 
    3275 14 -23.3022 13.7158 23.9241 462 " " " " A 2 0 0 "LYS " " CE " " " 6 0 1 C2 
    3276 40 -23.8802 14.2444 22.6195 462 " " " " A 43 0 0 "LYS " " NZ " " " 7 0 1 C2 
    3277 40 -25.0222 10.9885 27.5381 463 " " " " A 43 0 0 "ARG " " N  " " " 7 0 1 C2 
    3278 14 -26.4029 11.2923 27.6507 463 " " " " A 2 0 0 "ARG " " CA " " " 6 0 1 C2 
    3279 14 -26.7093 12.524 26.708 463 " " " " A 2 0 0 "ARG " " C  " " " 6 0 1 C2 
    3280 23 -25.7855 13.317 26.4532 463 " " " " A 70 0 0 "ARG " " O  " " " 8 0 1 C2 
    3281 14 -26.7415 11.8326 28.9892 463 " " " " A 2 0 0 "ARG " " CB " " " 6 0 1 C2 
    3282 14 -26.7029 10.8504 30.1834 463 " " " " A 2 0 0 "ARG " " CG " " " 6 0 1 C2 
    3283 14 -27.0888 11.4127 31.5487 463 " " " " A 2 0 0 "ARG " " CD " " " 6 0 1 C2 
    3284 40 -28.5438 11.6036 31.6907 463 " " " " A 43 0 0 "ARG " " NE " " " 7 0 1 C2 
    3285 14 -29.4554 11.3942 32.7199 463 " " " " A 2 0 0 "ARG " " CZ " " " 6 0 1 C2 
    3286 40 -30.6994 11.7643 32.548 463 " " " " A 43 0 0 "ARG " " NH1" " " 7 0 1 C2 
    3287 40 -29.0982 10.8911 33.9418 463 " " " " A 43 0 0 "ARG " " NH2" " " 7 0 1 C2 
    3288 40 -27.8642 12.5044 26.1914 464 " " " " A 43 0 0 "GLU " " N  " " " 7 0 1 C2 
    3289 14 -28.4409 13.5688 25.3008 464 " " " " A 2 0 0 "GLU " " CA " " " 6 0 1 C2 
    3290 14 -29.2454 14.5109 26.1658 464 " " " " A 2 0 0 "GLU " " C  " " " 6 0 1 C2 
    3291 23 -30.2598 15.0409 25.6566 464 " " " " A 70 0 0 "GLU " " O  " " " 8 0 1 C2 
    3292 14 -29.152 12.9102 24.064 464 " " " " A 2 0 0 "GLU " " CB " " " 6 0 1 C2 
    3293 14 -28.2081 11.9467 23.2959 464 " " " " A 2 0 0 "GLU " " CG " " " 6 0 1 C2 
    3294 14 -27.2562 12.6826 22.344 464 " " " " A 2 0 0 "GLU " " CD " " " 6 0 1 C2 
    3295 23 -27.409 12.3566 21.1385 464 " " " " A 70 0 0 "GLU " " OE1" " " 8 0 1 C2 
    3296 23 -26.53 13.5923 22.7791 464 " " " " A 70 0 0 "GLU " " OE2" " " 8 0 1 C2 
    3297 40 -29.0154 14.5624 27.4789 465 " " " " A 43 0 0 "ASP " " N  " " " 7 0 1 C2 
    3298 14 -29.6431 15.4909 28.4625 465 " " " " A 2 0 0 "ASP " " CA " " " 6 0 1 C2 
    3299 14 -28.5939 15.8899 29.4556 465 " " " " A 2 0 0 "ASP " " C  " " " 6 0 1 C2 
    3300 23 -27.6131 15.2027 29.7495 465 " " " " A 70 0 0 "ASP " " O  " " " 8 0 1 C2 
    3301 14 -30.9929 15.0556 28.9959 465 " " " " A 2 0 0 "ASP " " CB " " " 6 0 1 C2 
    3302 14 -30.923 13.7679 29.984 465 " " " " A 2 0 0 "ASP " " CG " " " 6 0 1 C2 
    3303 23 -30.0048 12.933 29.874 465 " " " " A 70 0 0 "ASP " " OD1" " " 8 0 1 C2 
    3304 23 -31.8021 13.6007 30.8728 465 " " " " A 70 0 0 "ASP " " OD2" " " 8 0 1 C2 
    3305 40 -28.7249 17.1191 29.9612 466 " " " " A 43 0 0 "GLY " " N  " " " 7 0 1 C2 
    3306 14 -27.9 17.8842 30.9547 466 " " " " A 2 0 0 "GLY " " CA " " " 6 0 1 C2 
    3307 14 -27.7655 17.3208 32.3881 466 " " " " A 2 0 0 "GLY " " C  " " " 6 0 1 C2 
    3308 23 -26.8644 17.7441 33.0738 466 " " " " A 70 0 0 "GLY " " O  " " " 8 0 1 C2 
    3309 40 -28.5479 16.3019 32.7593 467 " " " " A 43 0 0 "GLU " " N  " " " 7 0 1 C2 
    3310 14 -28.4699 15.4901 33.8713 467 " " " " A 2 0 0 "GLU " " CA " " " 6 0 1 C2 
    3311 14 -27.1056 14.7314 33.8106 467 " " " " A 2 0 0 "GLU " " C  " " " 6 0 1 C2 
    3312 23 -26.4632 14.457 32.7642 467 " " " " A 70 0 0 "GLU " " O  " " " 8 0 1 C2 
    3313 14 -29.7518 14.4859 33.7827 467 " " " " A 2 0 0 "GLU " " CB " " " 6 0 1 C2 
    3314 14 -31.1243 15.0994 34.1338 467 " " " " A 2 0 0 "GLU " " CG " " " 6 0 1 C2 
    3315 14 -31.1344 15.6669 35.5069 467 " " " " A 2 0 0 "GLU " " CD " " " 6 0 1 C2 
    3316 23 -30.6824 14.9416 36.4608 467 " " " " A 70 0 0 "GLU " " OE1" " " 8 0 1 C2 
    3317 23 -31.6744 16.8133 35.651 467 " " " " A 70 0 0 "GLU " " OE2" " " 8 0 1 C2 
    3318 40 -26.6303 14.4055 35.0215 468 " " " " A 43 0 0 "PRO " " N  " " " 7 0 1 C2 
    3319 14 -25.3377 13.6598 35.314 468 " " " " A 2 0 0 "PRO " " CA " " " 6 0 1 C2 
    3320 14 -25.527 12.1287 35.1333 468 " " " " A 2 0 0 "PRO " " C  " " " 6 0 1 C2 
    3321 23 -26.5169 11.4955 35.5086 468 " " " " A 70 0 0 "PRO " " O  " " " 8 0 1 C2 
    3322 14 -25.0761 14.0244 36.7973 468 " " " " A 2 0 0 "PRO " " CB " " " 6 0 1 C2 
    3323 14 -26.4651 14.0966 37.3857 468 " " " " A 2 0 0 "PRO " " CG " " " 6 0 1 C2 
    3324 14 -27.2987 14.6999 36.2878 468 " " " " A 2 0 0 "PRO " " CD " " " 6 0 1 C2 
    3325 40 -24.4325 11.4346 34.6205 469 " " " " A 43 0 0 "ILE " " N  " " " 7 0 1 C2 
    3326 14 -24.4315 9.95374 34.6805 469 " " " " A 2 0 0 "ILE " " CA " " " 6 0 1 C2 
    3327 14 -23.9256 9.58723 36.1005 469 " " " " A 2 0 0 "ILE " " C  " " " 6 0 1 C2 
    3328 23 -22.7243 9.72296 36.3462 469 " " " " A 70 0 0 "ILE " " O  " " " 8 0 1 C2 
    3329 14 -23.5039 9.24644 33.6004 469 " " " " A 2 0 0 "ILE " " CB " " " 6 0 1 C2 
    3330 14 -23.9283 9.62997 32.1431 469 " " " " A 2 0 0 "ILE " " CG1" " " 6 0 1 C2 
    3331 14 -23.3741 7.752 33.7428 469 " " " " A 2 0 0 "ILE " " CG2" " " 6 0 1 C2 
    3332 14 -22.6894 9.6989 31.1736 469 " " " " A 2 0 0 "ILE " " CD1" " " 6 0 1 C2 
    3333 40 -24.8045 8.94134 36.9082 470 " " " " A 43 0 0 "THR " " N  " " " 7 0 1 C2 
    3334 14 -24.5259 8.63191 38.2803 470 " " " " A 2 0 0 "THR " " CA " " " 6 0 1 C2 
    3335 14 -24.3514 7.10493 38.3578 470 " " " " A 2 0 0 "THR " " C  " " " 6 0 1 C2 
    3336 23 -24.5762 6.28517 37.3694 470 " " " " A 70 0 0 "THR " " O  " " " 8 0 1 C2 
    3337 14 -25.818 9.09078 39.076 470 " " " " A 2 0 0 "THR " " CB " " " 6 0 1 C2 
    3338 23 -27.0528 8.41967 38.8696 470 " " " " A 70 0 0 "THR " " OG1" " " 8 0 1 C2 
    3339 14 -26.0175 10.6141 39.0491 470 " " " " A 2 0 0 "THR " " CG2" " " 6 0 1 C2 
    3340 40 -23.9332 6.58297 39.4982 471 " " " " A 43 0 0 "ASP " " N  " " " 7 0 1 C2 
    3341 14 -23.3337 5.27577 39.7175 471 " " " " A 2 0 0 "ASP " " CA " " " 6 0 1 C2 
    3342 14 -24.3475 4.06266 39.586 471 " " " " A 2 0 0 "ASP " " C  " " " 6 0 1 C2 
    3343 23 -23.8854 2.93735 39.3774 471 " " " " A 70 0 0 "ASP " " O  " " " 8 0 1 C2 
    3344 14 -22.7036 5.26645 41.0798 471 " " " " A 2 0 0 "ASP " " CB " " " 6 0 1 C2 
    3345 14 -23.6418 5.16456 42.2629 471 " " " " A 2 0 0 "ASP " " CG " " " 6 0 1 C2 
    3346 23 -24.2462 6.18005 42.6573 471 " " " " A 70 0 0 "ASP " " OD1" " " 8 0 1 C2 
    3347 23 -23.5943 4.01672 42.8104 471 " " " " A 70 0 0 "ASP " " OD2" " " 8 0 1 C2 
    3348 40 -25.7357 4.28345 39.6638 472 " " " " A 43 0 0 "ALA " " N  " " " 7 0 1 C2 
    3349 14 -26.8217 3.40467 39.4977 472 " " " " A 2 0 0 "ALA " " CA " " " 6 0 1 C2 
    3350 14 -26.7608 2.87087 38.0499 472 " " " " A 2 0 0 "ALA " " C  " " " 6 0 1 C2 
    3351 23 -27.1284 1.72494 37.7978 472 " " " " A 70 0 0 "ALA " " O  " " " 8 0 1 C2 
    3352 14 -28.1695 4.09105 39.7793 472 " " " " A 2 0 0 "ALA " " CB " " " 6 0 1 C2 
    3353 40 -26.5736 3.754 37.0777 473 " " " " A 43 0 0 "GLN " " N  " " " 7 0 1 C2 
    3354 14 -26.5543 3.39034 35.6443 473 " " " " A 2 0 0 "GLN " " CA " " " 6 0 1 C2 
    3355 14 -25.3143 2.56749 35.3279 473 " " " " A 2 0 0 "GLN " " C  " " " 6 0 1 C2 
    3356 23 -25.3395 1.54401 34.6477 473 " " " " A 70 0 0 "GLN " " O  " " " 8 0 1 C2 
    3357 14 -26.5679 4.68517 34.7722 473 " " " " A 2 0 0 "GLN " " CB " " " 6 0 1 C2 
    3358 14 -27.9375 5.40326 34.7557 473 " " " " A 2 0 0 "GLN " " CG " " " 6 0 1 C2 
    3359 14 -27.9105 6.77817 35.4669 473 " " " " A 2 0 0 "GLN " " CD " " " 6 0 1 C2 
    3360 23 -27.1787 7.66252 34.9681 473 " " " " A 70 0 0 "GLN " " OE1" " " 8 0 1 C2 
    3361 40 -28.7579 6.97899 36.446 473 " " " " A 43 0 0 "GLN " " NE2" " " 7 0 1 C2 
    3362 40 -24.1362 2.96035 35.8187 474 " " " " A 43 0 0 "ILE " " N  " " " 7 0 1 C2 
    3363 14 -22.8521 2.26604 35.6052 474 " " " " A 2 0 0 "ILE " " CA " " " 6 0 1 C2 
    3364 14 -22.7927 0.755337 36.1904 474 " " " " A 2 0 0 "ILE " " C  " " " 6 0 1 C2 
    3365 23 -22.1822 -0.150265 35.6317 474 " " " " A 70 0 0 "ILE " " O  " " " 8 0 1 C2 
    3366 14 -21.7894 3.23878 36.1932 474 " " " " A 2 0 0 "ILE " " CB " " " 6 0 1 C2 
    3367 14 -21.7889 4.666 35.4638 474 " " " " A 2 0 0 "ILE " " CG1" " " 6 0 1 C2 
    3368 14 -20.4259 2.56019 36.2821 474 " " " " A 2 0 0 "ILE " " CG2" " " 6 0 1 C2 
    3369 14 -20.6977 5.70826 35.8826 474 " " " " A 2 0 0 "ILE " " CD1" " " 6 0 1 C2 
    3370 40 -23.369 0.617115 37.3666 475 " " " " A 43 0 0 "ALA " " N  " " " 7 0 1 C2 
    3371 14 -23.262 -0.577188 38.1817 475 " " " " A 2 0 0 "ALA " " CA " " " 6 0 1 C2 
    3372 14 -24.1069 -1.76146 37.5918 475 " " " " A 2 0 0 "ALA " " C  " " " 6 0 1 C2 
    3373 23 -23.9624 -2.92916 37.8908 475 " " " " A 70 0 0 "ALA " " O  " " " 8 0 1 C2 
    3374 14 -23.7313 -0.291971 39.6432 475 " " " " A 2 0 0 "ALA " " CB " " " 6 0 1 C2 
    3375 40 -25.0698 -1.36263 36.7517 476 " " " " A 43 0 0 "ASP " " N  " " " 7 0 1 C2 
    3376 14 -25.9756 -2.26334 36.0466 476 " " " " A 2 0 0 "ASP " " CA " " " 6 0 1 C2 
    3377 14 -25.2361 -2.80886 34.8458 476 " " " " A 2 0 0 "ASP " " C  " " " 6 0 1 C2 
    3378 23 -25.3401 -3.9999 34.6273 476 " " " " A 70 0 0 "ASP " " O  " " " 8 0 1 C2 
    3379 14 -27.2547 -1.47631 35.6474 476 " " " " A 2 0 0 "ASP " " CB " " " 6 0 1 C2 
    3380 14 -28.3435 -2.33295 35.0581 476 " " " " A 2 0 0 "ASP " " CG " " " 6 0 1 C2 
    3381 23 -29.1965 -2.91884 35.7243 476 " " " " A 70 0 0 "ASP " " OD1" " " 8 0 1 C2 
    3382 23 -28.4386 -2.29946 33.7978 476 " " " " A 70 0 0 "ASP " " OD2" " " 8 0 1 C2 
    3383 40 -24.6146 -2.03538 33.9412 477 " " " " A 43 0 0 "MET " " N  " " " 7 0 1 C2 
    3384 14 -23.9086 -2.4152 32.6396 477 " " " " A 2 0 0 "MET " " CA " " " 6 0 1 C2 
    3385 14 -22.6308 -3.24332 32.9421 477 " " " " A 2 0 0 "MET " " C  " " " 6 0 1 C2 
    3386 23 -22.3236 -4.13435 32.1726 477 " " " " A 70 0 0 "MET " " O  " " " 8 0 1 C2 
    3387 14 -23.5206 -1.17887 31.9552 477 " " " " A 2 0 0 "MET " " CB " " " 6 0 1 C2 
    3388 14 -23.1071 -1.49599 30.4623 477 " " " " A 2 0 0 "MET " " CG " " " 6 0 1 C2 
    3389 52 -22.7744 -0.0726108 29.4363 477 " " " " A 13 0 0 "MET " " SD " " " 16 0 1 C2 
    3390 14 -22.7504 -0.934826 27.8434 477 " " " " A 2 0 0 "MET " " CE " " " 6 0 1 C2 
    3391 40 -21.9319 -2.86582 34.055 478 " " " " A 43 0 0 "ARG " " N  " " " 7 0 1 C2 
    3392 14 -20.7133 -3.56699 34.4921 478 " " " " A 2 0 0 "ARG " " CA " " " 6 0 1 C2 
    3393 14 -21.0984 -4.96371 34.9989 478 " " " " A 2 0 0 "ARG " " C  " " " 6 0 1 C2 
    3394 23 -20.2811 -5.85828 34.7786 478 " " " " A 70 0 0 "ARG " " O  " " " 8 0 1 C2 
    3395 14 -20.2022 -2.79121 35.6947 478 " " " " A 2 0 0 "ARG " " CB " " " 6 0 1 C2 
    3396 14 -18.9143 -3.28189 36.454 478 " " " " A 2 0 0 "ARG " " CG " " " 6 0 1 C2 
    3397 14 -18.651 -2.49539 37.7131 478 " " " " A 2 0 0 "ARG " " CD " " " 6 0 1 C2 
    3398 40 -19.7381 -2.53276 38.6882 478 " " " " A 43 0 0 "ARG " " NE " " " 7 0 1 C2 
    3399 14 -20.0223 -1.63669 39.6998 478 " " " " A 2 0 0 "ARG " " CZ " " " 6 0 1 C2 
    3400 40 -19.4919 -0.396046 39.608 478 " " " " A 43 0 0 "ARG " " NH1" " " 7 0 1 C2 
    3401 40 -20.7693 -2.0828 40.7234 478 " " " " A 43 0 0 "ARG " " NH2" " " 7 0 1 C2 
    3402 40 -22.2513 -5.19198 35.6403 479 " " " " A 43 0 0 "ALA " " N  " " " 7 0 1 C2 
    3403 14 -22.5805 -6.59911 36.1384 479 " " " " A 2 0 0 "ALA " " CA " " " 6 0 1 C2 
    3404 14 -22.917 -7.53952 35.0031 479 " " " " A 2 0 0 "ALA " " C  " " " 6 0 1 C2 
    3405 23 -22.4865 -8.71898 35.0706 479 " " " " A 70 0 0 "ALA " " O  " " " 8 0 1 C2 
    3406 14 -23.7957 -6.63593 37.1193 479 " " " " A 2 0 0 "ALA " " CB " " " 6 0 1 C2 
    3407 40 -23.7136 -6.98223 34.0406 480 " " " " A 43 0 0 "LYS " " N  " " " 7 0 1 C2 
    3408 14 -23.9251 -7.67799 32.7491 480 " " " " A 2 0 0 "LYS " " CA " " " 6 0 1 C2 
    3409 14 -22.6284 -7.83904 31.8893 480 " " " " A 2 0 0 "LYS " " C  " " " 6 0 1 C2 
    3410 23 -22.5797 -8.79085 31.0987 480 " " " " A 70 0 0 "LYS " " O  " " " 8 0 1 C2 
    3411 14 -24.9761 -6.94974 31.9381 480 " " " " A 2 0 0 "LYS " " CB " " " 6 0 1 C2 
    3412 14 -26.3059 -6.93938 32.5626 480 " " " " A 2 0 0 "LYS " " CG " " " 6 0 1 C2 
    3413 14 -27.2256 -5.82612 32.1678 480 " " " " A 2 0 0 "LYS " " CD " " " 6 0 1 C2 
    3414 14 -28.6666 -5.88903 32.6517 480 " " " " A 2 0 0 "LYS " " CE " " " 6 0 1 C2 
    3415 40 -28.9368 -5.18197 33.9486 480 " " " " A 43 0 0 "LYS " " NZ " " " 7 0 1 C2 
    3416 40 -21.6626 -6.93306 32.0184 481 " " " " A 43 0 0 "ALA " " N  " " " 7 0 1 C2 
    3417 14 -20.3518 -6.92397 31.2327 481 " " " " A 2 0 0 "ALA " " CA " " " 6 0 1 C2 
    3418 14 -19.6119 -8.31077 31.1729 481 " " " " A 2 0 0 "ALA " " C  " " " 6 0 1 C2 
    3419 23 -19.0612 -8.72793 30.1779 481 " " " " A 70 0 0 "ALA " " O  " " " 8 0 1 C2 
    3420 14 -19.3402 -5.9141 31.7232 481 " " " " A 2 0 0 "ALA " " CB " " " 6 0 1 C2 
    3421 40 -19.7588 -9.10381 32.2198 482 " " " " A 43 0 0 "LEU " " N  " " " 7 0 1 C2 
    3422 14 -19.1695 -10.402 32.5605 482 " " " " A 2 0 0 "LEU " " CA " " " 6 0 1 C2 
    3423 14 -19.7615 -11.4869 31.7161 482 " " " " A 2 0 0 "LEU " " C  " " " 6 0 1 C2 
    3424 23 -19.1999 -12.6079 31.6473 482 " " " " A 70 0 0 "LEU " " O  " " " 8 0 1 C2 
    3425 14 -19.3435 -10.7417 34.0191 482 " " " " A 2 0 0 "LEU " " CB " " " 6 0 1 C2 
    3426 14 -18.2962 -10.0913 34.929 482 " " " " A 2 0 0 "LEU " " CG " " " 6 0 1 C2 
    3427 14 -18.6614 -10.0209 36.4012 482 " " " " A 2 0 0 "LEU " " CD1" " " 6 0 1 C2 
    3428 14 -16.8549 -10.5143 34.7275 482 " " " " A 2 0 0 "LEU " " CD2" " " 6 0 1 C2 
    3429 40 -20.873 -11.1783 31.0158 483 " " " " A 43 0 0 "THR " " N  " " " 7 0 1 C2 
    3430 14 -21.5306 -12.1306 30.1531 483 " " " " A 2 0 0 "THR " " CA " " " 6 0 1 C2 
    3431 14 -20.8072 -12.1363 28.7712 483 " " " " A 2 0 0 "THR " " C  " " " 6 0 1 C2 
    3432 23 -20.8966 -13.1678 28.0411 483 " " " " A 70 0 0 "THR " " O  " " " 8 0 1 C2 
    3433 14 -23.1059 -11.9312 29.9658 483 " " " " A 2 0 0 "THR " " CB " " " 6 0 1 C2 
    3434 23 -23.3329 -10.7392 29.2949 483 " " " " A 70 0 0 "THR " " OG1" " " 8 0 1 C2 
    3435 14 -23.9619 -11.9407 31.2414 483 " " " " A 2 0 0 "THR " " CG2" " " 6 0 1 C2 
    3436 40 -20.2059 -10.9485 28.383 484 " " " " A 43 0 0 "VAL " " N  " " " 7 0 1 C2 
    3437 14 -19.5836 -10.7469 27.0591 484 " " " " A 2 0 0 "VAL " " CA " " " 6 0 1 C2 
    3438 14 -18.2238 -10.0392 27.2069 484 " " " " A 2 0 0 "VAL " " C  " " " 6 0 1 C2 
    3439 23 -17.884 -9.08557 26.5357 484 " " " " A 70 0 0 "VAL " " O  " " " 8 0 1 C2 
    3440 14 -20.5531 -10.1844 25.8727 484 " " " " A 2 0 0 "VAL " " CB " " " 6 0 1 C2 
    3441 14 -21.5825 -11.1424 25.3544 484 " " " " A 2 0 0 "VAL " " CG1" " " 6 0 1 C2 
    3442 14 -21.1921 -8.93067 26.4411 484 " " " " A 2 0 0 "VAL " " CG2" " " 6 0 1 C2 
    3443 40 -17.4014 -10.6897 27.9826 485 " " " " A 43 0 0 "SER " " N  " " " 7 0 1 C2 
    3444 14 -16.0561 -10.43 28.2798 485 " " " " A 2 0 0 "SER " " CA " " " 6 0 1 C2 
    3445 14 -15.0712 -11.5497 27.8932 485 " " " " A 2 0 0 "SER " " C  " " " 6 0 1 C2 
    3446 23 -13.982 -11.1908 27.4504 485 " " " " A 70 0 0 "SER " " O  " " " 8 0 1 C2 
    3447 14 -15.8595 -9.73926 29.6504 485 " " " " A 2 0 0 "SER " " CB " " " 6 0 1 C2 
    3448 23 -16.3489 -8.44768 29.8651 485 " " " " A 70 0 0 "SER " " OG " " " 8 0 1 C2 
    3449 40 -15.3702 -12.8454 28.0009 486 " " " " A 43 0 0 "GLY " " N  " " " 7 0 1 C2 
    3450 14 -14.3729 -13.9183 27.8175 486 " " " " A 2 0 0 "GLY " " CA " " " 6 0 1 C2 
    3451 14 -13.6481 -14.2768 29.1322 486 " " " " A 2 0 0 "GLY " " C  " " " 6 0 1 C2 
    3452 23 -12.7807 -15.161 29.0849 486 " " " " A 70 0 0 "GLY " " O  " " " 8 0 1 C2 
    3453 40 -14.1259 -13.698 30.2143 487 " " " " A 43 0 0 "PHE " " N  " " " 7 0 1 C2 
    3454 14 -13.9819 -13.9838 31.615 487 " " " " A 2 0 0 "PHE " " CA " " " 6 0 1 C2 
    3455 14 -15.4128 -13.8538 32.2724 487 " " " " A 2 0 0 "PHE " " C  " " " 6 0 1 C2 
    3456 23 -16.0946 -12.8926 31.9435 487 " " " " A 70 0 0 "PHE " " O  " " " 8 0 1 C2 
    3457 14 -12.8096 -13.329 32.3408 487 " " " " A 2 0 0 "PHE " " CB " " " 6 0 1 C2 
    3458 14 -12.8492 -11.7912 32.4264 487 " " " " A 2 0 0 "PHE " " CG " " " 6 0 1 C2 
    3459 14 -13.4925 -11.0848 33.5024 487 " " " " A 2 0 0 "PHE " " CD1" " " 6 0 1 C2 
    3460 14 -12.128 -11.0532 31.4001 487 " " " " A 2 0 0 "PHE " " CD2" " " 6 0 1 C2 
    3461 14 -13.4544 -9.71609 33.5093 487 " " " " A 2 0 0 "PHE " " CE1" " " 6 0 1 C2 
    3462 14 -12.0575 -9.65743 31.4716 487 " " " " A 2 0 0 "PHE " " CE2" " " 6 0 1 C2 
    3463 14 -12.6538 -9.01501 32.5267 487 " " " " A 2 0 0 "PHE " " CZ " " " 6 0 1 C2 
    3464 40 -15.836 -14.7099 33.1759 488 " " " " A 43 0 0 "THR " " N  " " " 7 0 1 C2 
    3465 14 -17.181 -14.7118 33.815 488 " " " " A 2 0 0 "THR " " CA " " " 6 0 1 C2 
    3466 14 -17.0919 -14.3866 35.3636 488 " " " " A 2 0 0 "THR " " C  " " " 6 0 1 C2 
    3467 23 -18.0959 -14.2292 36.0663 488 " " " " A 70 0 0 "THR " " O  " " " 8 0 1 C2 
    3468 14 -18.0046 -15.9733 33.4577 488 " " " " A 2 0 0 "THR " " CB " " " 6 0 1 C2 
    3469 23 -17.2956 -17.1812 33.7285 488 " " " " A 70 0 0 "THR " " OG1" " " 8 0 1 C2 
    3470 14 -18.4138 -16.073 32.0302 488 " " " " A 2 0 0 "THR " " CG2" " " 6 0 1 C2 
    3471 40 -15.9051 -14.3745 35.9787 489 " " " " A 43 0 0 "ASP " " N  " " " 7 0 1 C2 
    3472 14 -15.5158 -13.8667 37.2128 489 " " " " A 2 0 0 "ASP " " CA " " " 6 0 1 C2 
    3473 14 -14.2242 -13.091 37.0068 489 " " " " A 2 0 0 "ASP " " C  " " " 6 0 1 C2 
    3474 23 -13.4414 -13.5884 36.2359 489 " " " " A 70 0 0 "ASP " " O  " " " 8 0 1 C2 
    3475 14 -15.4993 -15.0426 38.2982 489 " " " " A 2 0 0 "ASP " " CB " " " 6 0 1 C2 
    3476 14 -14.2888 -16.0256 38.3625 489 " " " " A 2 0 0 "ASP " " CG " " " 6 0 1 C2 
    3477 23 -14.0245 -16.5909 39.4463 489 " " " " A 70 0 0 "ASP " " OD1" " " 8 0 1 C2 
    3478 23 -13.8946 -16.462 37.2789 489 " " " " A 70 0 0 "ASP " " OD2" " " 8 0 1 C2 
    3479 40 -13.9674 -11.8958 37.594 490 " " " " A 43 0 0 "PRO " " N  " " " 7 0 1 C2 
    3480 14 -12.6407 -11.2377 37.5534 490 " " " " A 2 0 0 "PRO " " CA " " " 6 0 1 C2 
    3481 14 -11.6922 -11.8773 38.5613 490 " " " " A 2 0 0 "PRO " " C  " " " 6 0 1 C2 
    3482 23 -12.1408 -12.6117 39.4768 490 " " " " A 70 0 0 "PRO " " O  " " " 8 0 1 C2 
    3483 14 -12.9959 -9.75645 37.9543 490 " " " " A 2 0 0 "PRO " " CB " " " 6 0 1 C2 
    3484 14 -14.1842 -9.88091 38.9139 490 " " " " A 2 0 0 "PRO " " CG " " " 6 0 1 C2 
    3485 14 -14.9161 -11.0206 38.307 490 " " " " A 2 0 0 "PRO " " CD " " " 6 0 1 C2 
    3486 40 -10.3914 -11.5696 38.5167 491 " " " " A 43 0 0 "ASP " " N  " " " 7 0 1 C2 
    3487 14 -9.33567 -11.8838 39.4885 491 " " " " A 2 0 0 "ASP " " CA " " " 6 0 1 C2 
    3488 14 -9.20502 -10.7115 40.4455 491 " " " " A 2 0 0 "ASP " " C  " " " 6 0 1 C2 
    3489 23 -8.17688 -10.6271 41.1118 491 " " " " A 70 0 0 "ASP " " O  " " " 8 0 1 C2 
    3490 14 -8.01316 -12.1838 38.77 491 " " " " A 2 0 0 "ASP " " CB " " " 6 0 1 C2 
    3491 14 -7.34363 -11.1518 37.8859 491 " " " " A 2 0 0 "ASP " " CG " " " 6 0 1 C2 
    3492 23 -6.20203 -11.3537 37.323 491 " " " " A 70 0 0 "ASP " " OD1" " " 8 0 1 C2 
    3493 23 -7.93394 -10.0907 37.7825 491 " " " " A 70 0 0 "ASP " " OD2" " " 8 0 1 C2 
    3494 40 -10.2319 -9.80528 40.4898 492 " " " " A 43 0 0 "ASN " " N  " " " 7 0 1 C2 
    3495 14 -10.2909 -8.57733 41.1843 492 " " " " A 2 0 0 "ASN " " CA " " " 6 0 1 C2 
    3496 14 -11.7556 -8.39441 41.7655 492 " " " " A 2 0 0 "ASN " " C  " " " 6 0 1 C2 
    3497 23 -12.2518 -9.38426 42.3088 492 " " " " A 70 0 0 "ASN " " O  " " " 8 0 1 C2 
    3498 14 -9.76628 -7.35127 40.2747 492 " " " " A 2 0 0 "ASN " " CB " " " 6 0 1 C2 
    3499 14 -10.3988 -7.27691 38.8627 492 " " " " A 2 0 0 "ASN " " CG " " " 6 0 1 C2 
    3500 23 -11.1382 -6.35045 38.6149 492 " " " " A 70 0 0 "ASN " " OD1" " " 8 0 1 C2 
    3501 40 -9.98256 -8.16841 37.9298 492 " " " " A 43 0 0 "ASN " " ND2" " " 7 0 1 C2 
    3502 40 -12.3586 -7.19274 41.6766 493 " " " " A 43 0 0 "ASP " " N  " " " 7 0 1 C2 
    3503 14 -13.6362 -6.78218 42.2846 493 " " " " A 2 0 0 "ASP " " CA " " " 6 0 1 C2 
    3504 14 -14.304 -5.73387 41.3748 493 " " " " A 2 0 0 "ASP " " C  " " " 6 0 1 C2 
    3505 23 -13.5501 -4.98063 40.701 493 " " " " A 70 0 0 "ASP " " O  " " " 8 0 1 C2 
    3506 14 -13.3599 -6.43811 43.8022 493 " " " " A 2 0 0 "ASP " " CB " " " 6 0 1 C2 
    3507 14 -13.7103 -5.00037 44.1891 493 " " " " A 2 0 0 "ASP " " CG " " " 6 0 1 C2 
    3508 23 -14.6978 -4.86926 44.9305 493 " " " " A 70 0 0 "ASP " " OD1" " " 8 0 1 C2 
    3509 23 -12.9191 -4.08295 43.8855 493 " " " " A 70 0 0 "ASP " " OD2" " " 8 0 1 C2 
    3510 40 -15.6144 -5.68106 41.3607 494 " " " " A 43 0 0 "PRO " " N  " " " 7 0 1 C2 
    3511 14 -16.3089 -4.71123 40.5515 494 " " " " A 2 0 0 "PRO " " CA " " " 6 0 1 C2 
    3512 14 -15.7182 -3.33182 40.177 494 " " " " A 2 0 0 "PRO " " C  " " " 6 0 1 C2 
    3513 23 -15.5653 -2.97177 39.0035 494 " " " " A 70 0 0 "PRO " " O  " " " 8 0 1 C2 
    3514 14 -17.7308 -4.5578 41.2668 494 " " " " A 2 0 0 "PRO " " CB " " " 6 0 1 C2 
    3515 14 -17.9661 -5.95146 41.7862 494 " " " " A 2 0 0 "PRO " " CG " " " 6 0 1 C2 
    3516 14 -16.5771 -6.41133 42.2708 494 " " " " A 2 0 0 "PRO " " CD " " " 6 0 1 C2 
    3517 40 -15.2558 -2.4972 41.2039 495 " " " " A 43 0 0 "GLU " " N  " " " 7 0 1 C2 
    3518 14 -14.8128 -1.11636 40.9814 495 " " " " A 2 0 0 "GLU " " CA " " " 6 0 1 C2 
    3519 14 -13.3023 -1.03551 40.4947 495 " " " " A 2 0 0 "GLU " " C  " " " 6 0 1 C2 
    3520 23 -12.8294 0.0213605 40.0182 495 " " " " A 70 0 0 "GLU " " O  " " " 8 0 1 C2 
    3521 14 -15.0288 -0.317358 42.2732 495 " " " " A 2 0 0 "GLU " " CB " " " 6 0 1 C2 
    3522 14 -16.5742 -0.264837 42.6622 495 " " " " A 2 0 0 "GLU " " CG " " " 6 0 1 C2 
    3523 14 -17.2177 0.933569 41.9381 495 " " " " A 2 0 0 "GLU " " CD " " " 6 0 1 C2 
    3524 23 -18.4743 0.82119 41.7563 495 " " " " A 70 0 0 "GLU " " OE1" " " 8 0 1 C2 
    3525 23 -16.6241 1.9945 41.632 495 " " " " A 70 0 0 "GLU " " OE2" " " 8 0 1 C2 
    3526 40 -12.6796 -2.14181 40.7024 496 " " " " A 43 0 0 "LYS " " N  " " " 7 0 1 C2 
    3527 14 -11.4334 -2.43733 40.0747 496 " " " " A 2 0 0 "LYS " " CA " " " 6 0 1 C2 
    3528 14 -11.5837 -2.96131 38.6729 496 " " " " A 2 0 0 "LYS " " C  " " " 6 0 1 C2 
    3529 23 -10.7717 -2.64183 37.7909 496 " " " " A 70 0 0 "LYS " " O  " " " 8 0 1 C2 
    3530 14 -10.6584 -3.44359 40.9352 496 " " " " A 2 0 0 "LYS " " CB " " " 6 0 1 C2 
    3531 14 -10.1664 -3.03826 42.2902 496 " " " " A 2 0 0 "LYS " " CG " " " 6 0 1 C2 
    3532 14 -9.49255 -4.23329 43.0142 496 " " " " A 2 0 0 "LYS " " CD " " " 6 0 1 C2 
    3533 14 -9.40683 -3.9994 44.5189 496 " " " " A 2 0 0 "LYS " " CE " " " 6 0 1 C2 
    3534 40 -10.6912 -3.80812 45.209 496 " " " " A 43 0 0 "LYS " " NZ " " " 7 0 1 C2 
    3535 40 -12.7156 -3.67388 38.3995 497 " " " " A 43 0 0 "MET " " N  " " " 7 0 1 C2 
    3536 14 -12.9456 -4.17001 37.0792 497 " " " " A 2 0 0 "MET " " CA " " " 6 0 1 C2 
    3537 14 -13.1997 -3.13553 36.0606 497 " " " " A 2 0 0 "MET " " C  " " " 6 0 1 C2 
    3538 23 -12.7104 -3.24983 34.9021 497 " " " " A 70 0 0 "MET " " O  " " " 8 0 1 C2 
    3539 14 -14.1265 -5.10171 37.2108 497 " " " " A 2 0 0 "MET " " CB " " " 6 0 1 C2 
    3540 14 -14.0398 -6.23913 36.1887 497 " " " " A 2 0 0 "MET " " CG " " " 6 0 1 C2 
    3541 52 -15.6053 -7.31176 36.4507 497 " " " " A 13 0 0 "MET " " SD " " " 16 0 1 C2 
    3542 14 -16.9114 -6.33114 35.6569 497 " " " " A 2 0 0 "MET " " CE " " " 6 0 1 C2 
    3543 40 -14.1324 -2.2146 36.3801 498 " " " " A 43 0 0 "TRP " " N  " " " 7 0 1 C2 
    3544 14 -14.4417 -1.00674 35.611 498 " " " " A 2 0 0 "TRP " " CA " " " 6 0 1 C2 
    3545 14 -14.1677 0.32637 36.4411 498 " " " " A 2 0 0 "TRP " " C  " " " 6 0 1 C2 
    3546 23 -14.6785 0.44841 37.5197 498 " " " " A 70 0 0 "TRP " " O  " " " 8 0 1 C2 
    3547 14 -16.0368 -0.876835 35.2676 498 " " " " A 2 0 0 "TRP " " CB " " " 6 0 1 C2 
    3548 14 -16.6696 -1.7435 34.1881 498 " " " " A 2 0 0 "TRP " " CG " " " 6 0 1 C2 
    3549 14 -16.1974 -2.9309 33.7993 498 " " " " A 2 0 0 "TRP " " CD1" " " 6 0 1 C2 
    3550 14 -17.7233 -1.40099 33.1839 498 " " " " A 2 0 0 "TRP " " CD2" " " 6 0 1 C2 
    3551 40 -16.8581 -3.32088 32.6881 498 " " " " A 43 0 0 "TRP " " NE1" " " 7 0 1 C2 
    3552 14 -17.7527 -2.40447 32.2487 498 " " " " A 2 0 0 "TRP " " CE2" " " 6 0 1 C2 
    3553 14 -18.6253 -0.400656 32.9869 498 " " " " A 2 0 0 "TRP " " CE3" " " 6 0 1 C2 
    3554 14 -18.6584 -2.43003 31.1766 498 " " " " A 2 0 0 "TRP " " CZ2" " " 6 0 1 C2 
    3555 14 -19.4278 -0.309112 31.8413 498 " " " " A 2 0 0 "TRP " " CZ3" " " 6 0 1 C2 
    3556 14 -19.5053 -1.34206 30.8807 498 " " " " A 2 0 0 "TRP " " CH2" " " 6 0 1 C2 
    3557 40 -13.5665 1.28611 35.74 499 " " " " A 43 0 0 "LYS " " N  " " " 7 0 1 C2 
    3558 14 -13.0167 2.5307 36.3777 499 " " " " A 2 0 0 "LYS " " CA " " " 6 0 1 C2 
    3559 14 -13.2082 3.70716 35.4203 499 " " " " A 2 0 0 "LYS " " C  " " " 6 0 1 C2 
    3560 23 -12.8839 3.5588 34.2281 499 " " " " A 70 0 0 "LYS " " O  " " " 8 0 1 C2 
    3561 14 -11.5215 2.40968 36.8816 499 " " " " A 2 0 0 "LYS " " CB " " " 6 0 1 C2 
    3562 14 -11.0197 3.50358 37.9467 499 " " " " A 2 0 0 "LYS " " CG " " " 6 0 1 C2 
    3563 14 -9.60634 3.27513 38.5751 499 " " " " A 2 0 0 "LYS " " CD " " " 6 0 1 C2 
    3564 14 -9.2107 4.56138 39.3284 499 " " " " A 2 0 0 "LYS " " CE " " " 6 0 1 C2 
    3565 40 -7.90079 4.44898 40.0089 499 " " " " A 43 0 0 "LYS " " NZ " " " 7 0 1 C2 
    3566 40 -13.7693 4.79136 35.9499 500 " " " " A 43 0 0 "GLU " " N  " " " 7 0 1 C2 
    3567 14 -13.7473 6.09085 35.1803 500 " " " " A 2 0 0 "GLU " " CA " " " 6 0 1 C2 
    3568 14 -12.3549 6.57135 34.709 500 " " " " A 2 0 0 "GLU " " C  " " " 6 0 1 C2 
    3569 23 -11.4208 6.68619 35.523 500 " " " " A 70 0 0 "GLU " " O  " " " 8 0 1 C2 
    3570 14 -14.4542 7.15696 35.9719 500 " " " " A 2 0 0 "GLU " " CB " " " 6 0 1 C2 
    3571 14 -14.6128 8.55218 35.3712 500 " " " " A 2 0 0 "GLU " " CG " " " 6 0 1 C2 
    3572 14 -15.4897 9.45353 36.1327 500 " " " " A 2 0 0 "GLU " " CD " " " 6 0 1 C2 
    3573 23 -15.7287 9.29186 37.3303 500 " " " " A 70 0 0 "GLU " " OE1" " " 8 0 1 C2 
    3574 23 -16.1645 10.338 35.5149 500 " " " " A 70 0 0 "GLU " " OE2" " " 8 0 1 C2 
    3575 40 -12.3459 7.01218 33.4118 501 " " " " A 43 0 0 "ARG " " N  " " " 7 0 1 C2 
    3576 14 -11.1823 7.50263 32.745 501 " " " " A 2 0 0 "ARG " " CA " " " 6 0 1 C2 
    3577 14 -11.044 8.95676 33.0634 501 " " " " A 2 0 0 "ARG " " C  " " " 6 0 1 C2 
    3578 23 -12.0261 9.64267 32.7604 501 " " " " A 70 0 0 "ARG " " O  " " " 8 0 1 C2 
    3579 14 -11.3773 7.04365 31.3243 501 " " " " A 2 0 0 "ARG " " CB " " " 6 0 1 C2 
    3580 14 -10.4701 7.8968 30.3015 501 " " " " A 2 0 0 "ARG " " CG " " " 6 0 1 C2 
    3581 14 -10.1908 7.24956 29.0154 501 " " " " A 2 0 0 "ARG " " CD " " " 6 0 1 C2 
    3582 40 -10.0358 8.33208 27.9887 501 " " " " A 43 0 0 "ARG " " NE " " " 7 0 1 C2 
    3583 14 -10.3276 8.34803 26.7391 501 " " " " A 2 0 0 "ARG " " CZ " " " 6 0 1 C2 
    3584 40 -10.8115 7.26868 26.1599 501 " " " " A 43 0 0 "ARG " " NH1" " " 7 0 1 C2 
    3585 40 -10.1371 9.37887 26.0067 501 " " " " A 43 0 0 "ARG " " NH2" " " 7 0 1 C2 
    3586 40 -9.98964 9.50944 33.7004 502 " " " " A 43 0 0 "PRO " " N  " " " 7 0 1 C2 
    3587 14 -9.85974 10.918 33.968 502 " " " " A 2 0 0 "PRO " " CA " " " 6 0 1 C2 
    3588 14 -9.75116 11.652 32.6766 502 " " " " A 2 0 0 "PRO " " C  " " " 6 0 1 C2 
    3589 23 -8.99215 11.3046 31.7791 502 " " " " A 70 0 0 "PRO " " O  " " " 8 0 1 C2 
    3590 14 -8.51336 11.1173 34.7932 502 " " " " A 2 0 0 "PRO " " CB " " " 6 0 1 C2 
    3591 14 -8.03146 9.75758 35.1133 502 " " " " A 2 0 0 "PRO " " CG " " " 6 0 1 C2 
    3592 14 -8.83258 8.74717 34.342 502 " " " " A 2 0 0 "PRO " " CD " " " 6 0 1 C2 
    3593 40 -10.3198 12.8815 32.6646 503 " " " " A 43 0 0 "ALA " " N  " " " 7 0 1 C2 
    3594 14 -10.0492 13.9285 31.65 503 " " " " A 2 0 0 "ALA " " CA " " " 6 0 1 C2 
    3595 14 -8.79698 14.7616 32.0787 503 " " " " A 2 0 0 "ALA " " C  " " " 6 0 1 C2 
    3596 23 -8.3745 14.8597 33.2377 503 " " " " A 70 0 0 "ALA " " O  " " " 8 0 1 C2 
    3597 14 -11.2848 14.89 31.5819 503 " " " " A 2 0 0 "ALA " " CB " " " 6 0 1 C2 
    3598 40 -8.23955 15.4221 31.0559 504 " " " " A 43 0 0 "ASN " " N  " " " 7 0 1 C2 
    3599 14 -7.0631 16.2496 31.0853 504 " " " " A 2 0 0 "ASN " " CA " " " 6 0 1 C2 
    3600 14 -7.16088 17.51 30.1799 504 " " " " A 2 0 0 "ASN " " C  " " " 6 0 1 C2 
    3601 23 -8.20575 17.9705 29.8182 504 " " " " A 70 0 0 "ASN " " O  " " " 8 0 1 C2 
    3602 14 -5.77681 15.4376 30.9433 504 " " " " A 2 0 0 "ASN " " CB " " " 6 0 1 C2 
    3603 14 -5.69973 14.7088 29.5919 504 " " " " A 2 0 0 "ASN " " CG " " " 6 0 1 C2 
    3604 23 -5.54845 15.388 28.5863 504 " " " " A 70 0 0 "ASN " " OD1" " " 8 0 1 C2 
    3605 40 -5.82686 13.3625 29.559 504 " " " " A 43 0 0 "ASN " " ND2" " " 7 0 1 C2 
    3606 40 -6.04891 18.249 30.0005 505 " " " " A 43 0 0 "ASP " " N  " " " 7 0 1 C2 
    3607 14 -5.80874 19.4556 29.2862 505 " " " " A 2 0 0 "ASP " " CA " " " 6 0 1 C2 
    3608 14 -5.80642 19.2928 27.734 505 " " " " A 2 0 0 "ASP " " C  " " " 6 0 1 C2 
    3609 23 -5.88481 20.2863 26.9972 505 " " " " A 70 0 0 "ASP " " O  " " " 8 0 1 C2 
    3610 14 -4.391 19.983 29.6839 505 " " " " A 2 0 0 "ASP " " CB " " " 6 0 1 C2 
    3611 14 -3.15348 19.2899 29.3054 505 " " " " A 2 0 0 "ASP " " CG " " " 6 0 1 C2 
    3612 23 -2.61058 19.5702 28.198 505 " " " " A 70 0 0 "ASP " " OD1" " " 8 0 1 C2 
    3613 23 -2.55787 18.4883 30.0553 505 " " " " A 70 0 0 "ASP " " OD2" " " 8 0 1 C2 
    3614 40 -5.93559 18.0615 27.2041 506 " " " " A 43 0 0 "SER " " N  " " " 7 0 1 C2 
    3615 14 -6.24825 17.7547 25.7684 506 " " " " A 2 0 0 "SER " " CA " " " 6 0 1 C2 
    3616 14 -7.82422 17.8476 25.4339 506 " " " " A 2 0 0 "SER " " C  " " " 6 0 1 C2 
    3617 23 -8.2935 17.5382 24.3285 506 " " " " A 70 0 0 "SER " " O  " " " 8 0 1 C2 
    3618 14 -5.72307 16.3876 25.3899 506 " " " " A 2 0 0 "SER " " CB " " " 6 0 1 C2 
    3619 23 -6.3178 15.3962 26.2308 506 " " " " A 70 0 0 "SER " " OG " " " 8 0 1 C2 
    3620 40 -8.60498 18.1278 26.446 507 " " " " A 43 0 0 "GLY " " N  " " " 7 0 1 C2 
    3621 14 -10.0422 17.9869 26.4452 507 " " " " A 2 0 0 "GLY " " CA " " " 6 0 1 C2 
    3622 14 -10.7755 18.9792 27.3764 507 " " " " A 2 0 0 "GLY " " C  " " " 6 0 1 C2 
    3623 23 -10.1743 19.8465 28.0677 507 " " " " A 70 0 0 "GLY " " O  " " " 8 0 1 C2 
    3624 40 -12.0509 18.6935 27.5374 508 " " " " A 43 0 0 "SER " " N  " " " 7 0 1 C2 
    3625 14 -12.9681 19.2686 28.471 508 " " " " A 2 0 0 "SER " " CA " " " 6 0 1 C2 
    3626 14 -14.0846 18.2874 28.6966 508 " " " " A 2 0 0 "SER " " C  " " " 6 0 1 C2 
    3627 23 -14.6866 17.8608 27.749 508 " " " " A 70 0 0 "SER " " O  " " " 8 0 1 C2 
    3628 14 -13.4276 20.7232 28.2412 508 " " " " A 2 0 0 "SER " " CB " " " 6 0 1 C2 
    3629 23 -14.4587 20.9306 27.196 508 " " " " A 70 0 0 "SER " " OG " " " 8 0 1 C2 
    3630 40 -14.4287 18.0483 30.009 509 " " " " A 43 0 0 "LYS " " N  " " " 7 0 1 C2 
    3631 14 -15.4553 17.145 30.419 509 " " " " A 2 0 0 "LYS " " CA " " " 6 0 1 C2 
    3632 14 -16.6806 17.9016 30.9243 509 " " " " A 2 0 0 "LYS " " C  " " " 6 0 1 C2 
    3633 23 -16.6271 19.0805 31.244 509 " " " " A 70 0 0 "LYS " " O  " " " 8 0 1 C2 
    3634 14 -14.785 16.444 31.6718 509 " " " " A 2 0 0 "LYS " " CB " " " 6 0 1 C2 
    3635 14 -15.3836 15.0542 31.9789 509 " " " " A 2 0 0 "LYS " " CG " " " 6 0 1 C2 
    3636 14 -15.2291 14.7077 33.4643 509 " " " " A 2 0 0 "LYS " " CD " " " 6 0 1 C2 
    3637 14 -15.8629 13.377 33.7144 509 " " " " A 2 0 0 "LYS " " CE " " " 6 0 1 C2 
    3638 40 -15.4873 12.8357 35.0177 509 " " " " A 43 0 0 "LYS " " NZ " " " 7 0 1 C2 
    3639 40 -17.8165 17.1024 31.1014 510 " " " " A 43 0 0 "ASP " " N  " " " 7 0 1 C2 
    3640 14 -18.9913 17.5179 31.895 510 " " " " A 2 0 0 "ASP " " CA " " " 6 0 1 C2 
    3641 14 -19.527 16.2481 32.527 510 " " " " A 2 0 0 "ASP " " C  " " " 6 0 1 C2 
    3642 23 -19.1415 15.1518 32.0957 510 " " " " A 70 0 0 "ASP " " O  " " " 8 0 1 C2 
    3643 14 -19.8269 18.4334 31.0194 510 " " " " A 2 0 0 "ASP " " CB " " " 6 0 1 C2 
    3644 14 -21.2204 18.0866 30.5138 510 " " " " A 2 0 0 "ASP " " CG " " " 6 0 1 C2 
    3645 23 -22.0797 17.7185 31.3131 510 " " " " A 70 0 0 "ASP " " OD1" " " 8 0 1 C2 
    3646 23 -21.3607 18.0903 29.2702 510 " " " " A 70 0 0 "ASP " " OD2" " " 8 0 1 C2 
    3647 40 -20.3254 16.2437 33.6432 511 " " " " A 43 0 0 "PRO " " N  " " " 7 0 1 C2 
    3648 14 -20.9205 15.0148 34.2469 511 " " " " A 2 0 0 "PRO " " CA " " " 6 0 1 C2 
    3649 14 -21.8412 14.1492 33.3803 511 " " " " A 2 0 0 "PRO " " C  " " " 6 0 1 C2 
    3650 23 -22.1417 13.0134 33.7745 511 " " " " A 70 0 0 "PRO " " O  " " " 8 0 1 C2 
    3651 14 -21.5418 15.5427 35.5727 511 " " " " A 2 0 0 "PRO " " CB " " " 6 0 1 C2 
    3652 14 -21.7471 17.0614 35.3741 511 " " " " A 2 0 0 "PRO " " CG " " " 6 0 1 C2 
    3653 14 -20.7866 17.4617 34.2704 511 " " " " A 2 0 0 "PRO " " CD " " " 6 0 1 C2 
    3654 40 -22.3524 14.6991 32.2455 512 " " " " A 43 0 0 "SER " " N  " " " 7 0 1 C2 
    3655 14 -23.3192 13.9493 31.3626 512 " " " " A 2 0 0 "SER " " CA " " " 6 0 1 C2 
    3656 14 -22.6697 13.0894 30.2729 512 " " " " A 2 0 0 "SER " " C  " " " 6 0 1 C2 
    3657 23 -23.3652 12.4179 29.5046 512 " " " " A 70 0 0 "SER " " O  " " " 8 0 1 C2 
    3658 14 -24.2029 15.0772 30.7674 512 " " " " A 2 0 0 "SER " " CB " " " 6 0 1 C2 
    3659 23 -23.5505 15.9735 29.791 512 " " " " A 70 0 0 "SER " " OG " " " 8 0 1 C2 
    3660 40 -21.3459 13.1795 30.2586 513 " " " " A 43 0 0 "VAL " " N  " " " 7 0 1 C2 
    3661 14 -20.4297 12.289 29.556 513 " " " " A 2 0 0 "VAL " " CA " " " 6 0 1 C2 
    3662 14 -19.386 11.7224 30.5125 513 " " " " A 2 0 0 "VAL " " C  " " " 6 0 1 C2 
    3663 23 -18.8931 12.5441 31.2609 513 " " " " A 70 0 0 "VAL " " O  " " " 8 0 1 C2 
    3664 14 -19.8936 13.0084 28.3131 513 " " " " A 2 0 0 "VAL " " CB " " " 6 0 1 C2 
    3665 14 -18.9202 14.1622 28.6678 513 " " " " A 2 0 0 "VAL " " CG1" " " 6 0 1 C2 
    3666 14 -19.1838 12.2036 27.2552 513 " " " " A 2 0 0 "VAL " " CG2" " " 6 0 1 C2 
    3667 40 -19.2301 10.4628 30.6596 514 " " " " A 43 0 0 "ARG " " N  " " " 7 0 1 C2 
    3668 14 -18.3217 9.87612 31.6262 514 " " " " A 2 0 0 "ARG " " CA " " " 6 0 1 C2 
    3669 14 -17.7577 8.62109 30.9791 514 " " " " A 2 0 0 "ARG " " C  " " " 6 0 1 C2 
    3670 23 -18.5064 7.65557 30.8317 514 " " " " A 70 0 0 "ARG " " O  " " " 8 0 1 C2 
    3671 14 -19.0865 9.60695 32.9515 514 " " " " A 2 0 0 "ARG " " CB " " " 6 0 1 C2 
    3672 14 -19.3329 10.9535 33.7855 514 " " " " A 2 0 0 "ARG " " CG " " " 6 0 1 C2 
    3673 14 -19.9196 10.6805 35.1244 514 " " " " A 2 0 0 "ARG " " CD " " " 6 0 1 C2 
    3674 40 -18.9197 10.274 36.1003 514 " " " " A 43 0 0 "ARG " " NE " " " 7 0 1 C2 
    3675 14 -19.2266 9.69942 37.2506 514 " " " " A 2 0 0 "ARG " " CZ " " " 6 0 1 C2 
    3676 40 -20.5083 9.59563 37.6312 514 " " " " A 43 0 0 "ARG " " NH1" " " 7 0 1 C2 
    3677 40 -18.3153 9.11564 38.0555 514 " " " " A 43 0 0 "ARG " " NH2" " " 7 0 1 C2 
    3678 40 -16.4634 8.55032 30.799 515 " " " " A 43 0 0 "VAL " " N  " " " 7 0 1 C2 
    3679 14 -15.7907 7.54021 30.009 515 " " " " A 2 0 0 "VAL " " CA " " " 6 0 1 C2 
    3680 14 -15.2292 6.46721 30.9856 515 " " " " A 2 0 0 "VAL " " C  " " " 6 0 1 C2 
    3681 23 -14.6782 6.81493 31.9722 515 " " " " A 70 0 0 "VAL " " O  " " " 8 0 1 C2 
    3682 14 -14.6606 8.11195 29.101 515 " " " " A 2 0 0 "VAL " " CB " " " 6 0 1 C2 
    3683 14 -14.028 7.11625 28.0709 515 " " " " A 2 0 0 "VAL " " CG1" " " 6 0 1 C2 
    3684 14 -15.1666 9.1876 28.1827 515 " " " " A 2 0 0 "VAL " " CG2" " " 6 0 1 C2 
    3685 40 -15.5373 5.20112 30.763 516 " " " " A 43 0 0 "ILE " " N  " " " 7 0 1 C2 
    3686 14 -15.0551 4.05532 31.5464 516 " " " " A 2 0 0 "ILE " " CA " " " 6 0 1 C2 
    3687 14 -13.7849 3.49886 30.8177 516 " " " " A 2 0 0 "ILE " " C  " " " 6 0 1 C2 
    3688 23 -13.7778 3.35264 29.5952 516 " " " " A 70 0 0 "ILE " " O  " " " 8 0 1 C2 
    3689 14 -16.2636 2.9942 31.5871 516 " " " " A 2 0 0 "ILE " " CB " " " 6 0 1 C2 
    3690 14 -17.3147 3.31816 32.7064 516 " " " " A 2 0 0 "ILE " " CG1" " " 6 0 1 C2 
    3691 14 -15.9026 1.49311 31.6807 516 " " " " A 2 0 0 "ILE " " CG2" " " 6 0 1 C2 
    3692 14 -18.2496 4.4976 32.3278 516 " " " " A 2 0 0 "ILE " " CD1" " " 6 0 1 C2 
    3693 40 -12.8249 3.0022 31.5283 517 " " " " A 43 0 0 "GLN " " N  " " " 7 0 1 C2 
    3694 14 -11.8302 1.99179 31.1158 517 " " " " A 2 0 0 "GLN " " CA " " " 6 0 1 C2 
    3695 14 -12.3518 0.611082 31.5346 517 " " " " A 2 0 0 "GLN " " C  " " " 6 0 1 C2 
    3696 23 -12.4601 0.300022 32.7273 517 " " " " A 70 0 0 "GLN " " O  " " " 8 0 1 C2 
    3697 14 -10.4817 2.27971 31.846 517 " " " " A 2 0 0 "GLN " " CB " " " 6 0 1 C2 
    3698 14 -9.27342 2.36996 30.8152 517 " " " " A 2 0 0 "GLN " " CG " " " 6 0 1 C2 
    3699 14 -9.35351 3.49989 29.8051 517 " " " " A 2 0 0 "GLN " " CD " " " 6 0 1 C2 
    3700 23 -10.2378 4.33923 29.7683 517 " " " " A 70 0 0 "GLN " " OE1" " " 8 0 1 C2 
    3701 40 -8.36302 3.54228 28.9799 517 " " " " A 43 0 0 "GLN " " NE2" " " 7 0 1 C2 
    3702 40 -12.7618 -0.215948 30.6252 518 " " " " A 43 0 0 "ASN " " N  " " " 7 0 1 C2 
    3703 14 -13.2358 -1.6371 30.7879 518 " " " " A 2 0 0 "ASN " " CA " " " 6 0 1 C2 
    3704 14 -12.3336 -2.49081 29.9187 518 " " " " A 2 0 0 "ASN " " C  " " " 6 0 1 C2 
    3705 23 -11.2201 -2.10861 29.6192 518 " " " " A 70 0 0 "ASN " " O  " " " 8 0 1 C2 
    3706 14 -14.7568 -1.73211 30.4603 518 " " " " A 2 0 0 "ASN " " CB " " " 6 0 1 C2 
    3707 14 -15.1735 -1.27091 29.0772 518 " " " " A 2 0 0 "ASN " " CG " " " 6 0 1 C2 
    3708 23 -15.013 -0.15321 28.6416 518 " " " " A 70 0 0 "ASN " " OD1" " " 8 0 1 C2 
    3709 40 -15.7971 -2.15659 28.3731 518 " " " " A 43 0 0 "ASN " " ND2" " " 7 0 1 C2 
    3710 40 -12.7281 -3.69112 29.5181 519 " " " " A 43 0 0 "GLY " " N  " " " 7 0 1 C2 
    3711 14 -11.8437 -4.6312 28.8588 519 " " " " A 2 0 0 "GLY " " CA " " " 6 0 1 C2 
    3712 14 -12.5009 -6.04602 28.868 519 " " " " A 2 0 0 "GLY " " C  " " " 6 0 1 C2 
    3713 23 -13.6108 -6.21104 29.4321 519 " " " " A 70 0 0 "GLY " " O  " " " 8 0 1 C2 
    3714 40 -12.0167 -6.96911 28.0356 520 " " " " A 43 0 0 "LEU " " N  " " " 7 0 1 C2 
    3715 14 -12.4354 -8.3106 27.742 520 " " " " A 2 0 0 "LEU " " CA " " " 6 0 1 C2 
    3716 14 -11.1167 -9.09223 27.6479 520 " " " " A 2 0 0 "LEU " " C  " " " 6 0 1 C2 
    3717 23 -10.0633 -8.72733 28.0617 520 " " " " A 70 0 0 "LEU " " O  " " " 8 0 1 C2 
    3718 14 -13.3 -8.21043 26.4531 520 " " " " A 2 0 0 "LEU " " CB " " " 6 0 1 C2 
    3719 14 -12.6659 -7.69678 25.1681 520 " " " " A 2 0 0 "LEU " " CG " " " 6 0 1 C2 
    3720 14 -11.8418 -8.69901 24.3951 520 " " " " A 2 0 0 "LEU " " CD1" " " 6 0 1 C2 
    3721 14 -13.741 -7.21505 24.1827 520 " " " " A 2 0 0 "LEU " " CD2" " " 6 0 1 C2 
    3722 40 -11.2997 -10.3072 27.1307 521 " " " " A 43 0 0 "GLU " " N  " " " 7 0 1 C2 
    3723 14 -10.28 -11.3567 26.8773 521 " " " " A 2 0 0 "GLU " " CA " " " 6 0 1 C2 
    3724 14 -10.6119 -12.0484 25.5531 521 " " " " A 2 0 0 "GLU " " C  " " " 6 0 1 C2 
    3725 23 -11.8061 -12.25 25.2688 521 " " " " A 70 0 0 "GLU " " O  " " " 8 0 1 C2 
    3726 14 -9.92329 -12.2511 28.0956 521 " " " " A 2 0 0 "GLU " " CB " " " 6 0 1 C2 
    3727 14 -8.98945 -13.4669 27.8588 521 " " " " A 2 0 0 "GLU " " CG " " " 6 0 1 C2 
    3728 14 -7.55164 -13.0737 27.6323 521 " " " " A 2 0 0 "GLU " " CD " " " 6 0 1 C2 
    3729 23 -7.32244 -12.3738 26.5653 521 " " " " A 70 0 0 "GLU " " OE1" " " 8 0 1 C2 
    3730 23 -6.67862 -13.5244 28.4263 521 " " " " A 70 0 0 "GLU " " OE2" " " 8 0 1 C2 
    3731 40 -9.58897 -12.4585 24.8179 522 " " " " A 43 0 0 "ASN " " N  " " " 7 0 1 C2 
    3732 14 -9.45015 -13.123 23.5462 522 " " " " A 2 0 0 "ASN " " CA " " " 6 0 1 C2 
    3733 14 -9.81875 -12.1963 22.3705 522 " " " " A 2 0 0 "ASN " " C  " " " 6 0 1 C2 
    3734 23 -10.9775 -11.8745 22.0243 522 " " " " A 70 0 0 "ASN " " O  " " " 8 0 1 C2 
    3735 14 -10.2252 -14.4986 23.5911 522 " " " " A 2 0 0 "ASN " " CB " " " 6 0 1 C2 
    3736 14 -10.2903 -15.3187 22.3422 522 " " " " A 2 0 0 "ASN " " CG " " " 6 0 1 C2 
    3737 23 -9.56523 -16.319 22.2091 522 " " " " A 70 0 0 "ASN " " OD1" " " 8 0 1 C2 
    3738 40 -11.1249 -14.9582 21.3695 522 " " " " A 43 0 0 "ASN " " ND2" " " 7 0 1 C2 
    3739 40 -8.79838 -11.8701 21.5458 523 " " " " A 43 0 0 "ARG " " N  " " " 7 0 1 C2 
    3740 14 -8.9524 -10.9717 20.4022 523 " " " " A 2 0 0 "ARG " " CA " " " 6 0 1 C2 
    3741 14 -9.67774 -11.4887 19.2233 523 " " " " A 2 0 0 "ARG " " C  " " " 6 0 1 C2 
    3742 23 -10.3295 -10.7897 18.4119 523 " " " " A 70 0 0 "ARG " " O  " " " 8 0 1 C2 
    3743 14 -7.55119 -10.4635 19.9214 523 " " " " A 2 0 0 "ARG " " CB " " " 6 0 1 C2 
    3744 14 -6.83797 -9.45871 20.9223 523 " " " " A 2 0 0 "ARG " " CG " " " 6 0 1 C2 
    3745 14 -5.9209 -8.47135 20.1742 523 " " " " A 2 0 0 "ARG " " CD " " " 6 0 1 C2 
    3746 40 -4.95564 -7.75072 21.0701 523 " " " " A 43 0 0 "ARG " " NE " " " 7 0 1 C2 
    3747 14 -4.00946 -6.90888 20.6194 523 " " " " A 2 0 0 "ARG " " CZ " " " 6 0 1 C2 
    3748 40 -3.18268 -6.297 21.4373 523 " " " " A 43 0 0 "ARG " " NH1" " " 7 0 1 C2 
    3749 40 -3.84813 -6.60979 19.3408 523 " " " " A 43 0 0 "ARG " " NH2" " " 7 0 1 C2 
    3750 40 -9.65381 -12.8519 18.9795 524 " " " " A 43 0 0 "ASN " " N  " " " 7 0 1 C2 
    3751 14 -10.2573 -13.4709 17.7658 524 " " " " A 2 0 0 "ASN " " CA " " " 6 0 1 C2 
    3752 14 -11.8257 -13.5722 17.7748 524 " " " " A 2 0 0 "ASN " " C  " " " 6 0 1 C2 
    3753 23 -12.3605 -14.1542 16.8388 524 " " " " A 70 0 0 "ASN " " O  " " " 8 0 1 C2 
    3754 14 -9.65228 -14.8657 17.4454 524 " " " " A 2 0 0 "ASN " " CB " " " 6 0 1 C2 
    3755 14 -9.67459 -15.8923 18.6031 524 " " " " A 2 0 0 "ASN " " CG " " " 6 0 1 C2 
    3756 23 -10.7327 -16.4525 18.9382 524 " " " " A 70 0 0 "ASN " " OD1" " " 8 0 1 C2 
    3757 40 -8.51915 -16.1093 19.2449 524 " " " " A 43 0 0 "ASN " " ND2" " " 7 0 1 C2 
    3758 40 -12.525 -12.9941 18.7544 525 " " " " A 43 0 0 "ASP " " N  " " " 7 0 1 C2 
    3759 14 -14.0342 -12.9805 18.796 525 " " " " A 2 0 0 "ASP " " CA " " " 6 0 1 C2 
    3760 14 -14.5525 -11.6842 19.4889 525 " " " " A 2 0 0 "ASP " " C  " " " 6 0 1 C2 
    3761 23 -15.7144 -11.5748 19.8921 525 " " " " A 70 0 0 "ASP " " O  " " " 8 0 1 C2 
    3762 14 -14.8646 -14.165 19.4256 525 " " " " A 2 0 0 "ASP " " CB " " " 6 0 1 C2 
    3763 14 -14.5602 -14.4851 20.8965 525 " " " " A 2 0 0 "ASP " " CG " " " 6 0 1 C2 
    3764 23 -13.694 -13.819 21.543 525 " " " " A 70 0 0 "ASP " " OD1" " " 8 0 1 C2 
    3765 23 -15.1194 -15.5223 21.3121 525 " " " " A 70 0 0 "ASP " " OD2" " " 8 0 1 C2 
    3766 40 -13.6236 -10.7039 19.6125 526 " " " " A 43 0 0 "ALA " " N  " " " 7 0 1 C2 
    3767 14 -13.7912 -9.46117 20.4218 526 " " " " A 2 0 0 "ALA " " CA " " " 6 0 1 C2 
    3768 14 -14.8592 -8.48945 19.8176 526 " " " " A 2 0 0 "ALA " " C  " " " 6 0 1 C2 
    3769 23 -15.7399 -8.01763 20.5185 526 " " " " A 70 0 0 "ALA " " O  " " " 8 0 1 C2 
    3770 14 -12.5109 -8.6974 20.5831 526 " " " " A 2 0 0 "ALA " " CB " " " 6 0 1 C2 
    3771 40 -14.8311 -8.41452 18.4797 527 " " " " A 43 0 0 "ALA " " N  " " " 7 0 1 C2 
    3772 14 -15.8067 -7.69903 17.5935 527 " " " " A 2 0 0 "ALA " " CA " " " 6 0 1 C2 
    3773 14 -17.2914 -8.15274 17.9351 527 " " " " A 2 0 0 "ALA " " C  " " " 6 0 1 C2 
    3774 23 -18.1995 -7.33748 18.0606 527 " " " " A 70 0 0 "ALA " " O  " " " 8 0 1 C2 
    3775 14 -15.5369 -7.70879 16.0765 527 " " " " A 2 0 0 "ALA " " CB " " " 6 0 1 C2 
    3776 40 -17.5891 -9.40968 18.1956 528 " " " " A 43 0 0 "LYS " " N  " " " 7 0 1 C2 
    3777 14 -18.852 -9.96297 18.6028 528 " " " " A 2 0 0 "LYS " " CA " " " 6 0 1 C2 
    3778 14 -19.2302 -9.69487 20.0984 528 " " " " A 2 0 0 "LYS " " C  " " " 6 0 1 C2 
    3779 23 -20.3858 -9.37826 20.3439 528 " " " " A 70 0 0 "LYS " " O  " " " 8 0 1 C2 
    3780 14 -18.8018 -11.4575 18.1878 528 " " " " A 2 0 0 "LYS " " CB " " " 6 0 1 C2 
    3781 14 -20.13 -12.175 18.3067 528 " " " " A 2 0 0 "LYS " " CG " " " 6 0 1 C2 
    3782 14 -20.0994 -13.6639 17.8211 528 " " " " A 2 0 0 "LYS " " CD " " " 6 0 1 C2 
    3783 14 -21.4748 -14.4361 17.8652 528 " " " " A 2 0 0 "LYS " " CE " " " 6 0 1 C2 
    3784 40 -22.2656 -14.1577 19.0915 528 " " " " A 43 0 0 "LYS " " NZ " " " 7 0 1 C2 
    3785 40 -18.2698 -9.7509 20.9919 529 " " " " A 43 0 0 "LYS " " N  " " " 7 0 1 C2 
    3786 14 -18.4493 -9.34095 22.4003 529 " " " " A 2 0 0 "LYS " " CA " " " 6 0 1 C2 
    3787 14 -18.8553 -7.87255 22.5109 529 " " " " A 2 0 0 "LYS " " C  " " " 6 0 1 C2 
    3788 23 -19.8707 -7.56207 23.1566 529 " " " " A 70 0 0 "LYS " " O  " " " 8 0 1 C2 
    3789 14 -17.1927 -9.6446 23.2612 529 " " " " A 2 0 0 "LYS " " CB " " " 6 0 1 C2 
    3790 14 -16.8446 -11.0862 23.6972 529 " " " " A 2 0 0 "LYS " " CG " " " 6 0 1 C2 
    3791 14 -15.3639 -11.4905 23.7166 529 " " " " A 2 0 0 "LYS " " CD " " " 6 0 1 C2 
    3792 14 -15.299 -12.9523 24.3105 529 " " " " A 2 0 0 "LYS " " CE " " " 6 0 1 C2 
    3793 40 -14.0044 -13.5645 24.2221 529 " " " " A 43 0 0 "LYS " " NZ " " " 7 0 1 C2 
    3794 40 -18.0136 -7.02542 21.8619 530 " " " " A 43 0 0 "ILE " " N  " " " 7 0 1 C2 
    3795 14 -18.201 -5.58869 21.6505 530 " " " " A 2 0 0 "ILE " " CA " " " 6 0 1 C2 
    3796 14 -19.539 -5.16491 20.9849 530 " " " " A 2 0 0 "ILE " " C  " " " 6 0 1 C2 
    3797 23 -20.2106 -4.1924 21.3901 530 " " " " A 70 0 0 "ILE " " O  " " " 8 0 1 C2 
    3798 14 -16.9772 -5.0541 20.822 530 " " " " A 2 0 0 "ILE " " CB " " " 6 0 1 C2 
    3799 14 -15.5636 -4.96849 21.5691 530 " " " " A 2 0 0 "ILE " " CG1" " " 6 0 1 C2 
    3800 14 -17.2052 -3.6407 20.1985 530 " " " " A 2 0 0 "ILE " " CG2" " " 6 0 1 C2 
    3801 14 -14.3538 -4.92021 20.6264 530 " " " " A 2 0 0 "ILE " " CD1" " " 6 0 1 C2 
    3802 40 -20.017 -5.92902 20.0188 531 " " " " A 43 0 0 "ASP " " N  " " " 7 0 1 C2 
    3803 14 -21.3157 -5.81491 19.3323 531 " " " " A 2 0 0 "ASP " " CA " " " 6 0 1 C2 
    3804 14 -22.4667 -6.05312 20.3768 531 " " " " A 2 0 0 "ASP " " C  " " " 6 0 1 C2 
    3805 23 -23.3993 -5.25634 20.4372 531 " " " " A 70 0 0 "ASP " " O  " " " 8 0 1 C2 
    3806 14 -21.4455 -6.87152 18.1684 531 " " " " A 2 0 0 "ASP " " CB " " " 6 0 1 C2 
    3807 14 -22.6733 -6.64438 17.387 531 " " " " A 2 0 0 "ASP " " CG " " " 6 0 1 C2 
    3808 23 -22.8979 -5.45647 17.0809 531 " " " " A 70 0 0 "ASP " " OD1" " " 8 0 1 C2 
    3809 23 -23.4385 -7.5553 17.1365 531 " " " " A 70 0 0 "ASP " " OD2" " " 8 0 1 C2 
    3810 40 -22.3501 -7.09676 21.2691 532 " " " " A 43 0 0 "GLU " " N  " " " 7 0 1 C2 
    3811 14 -23.4113 -7.5179 22.1504 532 " " " " A 2 0 0 "GLU " " CA " " " 6 0 1 C2 
    3812 14 -23.4292 -6.64541 23.4315 532 " " " " A 2 0 0 "GLU " " C  " " " 6 0 1 C2 
    3813 23 -24.5247 -6.39646 23.927 532 " " " " A 70 0 0 "GLU " " O  " " " 8 0 1 C2 
    3814 14 -23.1127 -9.02748 22.6139 532 " " " " A 2 0 0 "GLU " " CB " " " 6 0 1 C2 
    3815 14 -23.5827 -10.0736 21.5916 532 " " " " A 2 0 0 "GLU " " CG " " " 6 0 1 C2 
    3816 14 -25.0132 -10.1585 21.2994 532 " " " " A 2 0 0 "GLU " " CD " " " 6 0 1 C2 
    3817 23 -25.3701 -10.5531 20.1673 532 " " " " A 70 0 0 "GLU " " OE1" " " 8 0 1 C2 
    3818 23 -25.8106 -10.0183 22.2425 532 " " " " A 70 0 0 "GLU " " OE2" " " 8 0 1 C2 
    3819 40 -22.2065 -6.27571 23.8621 533 " " " " A 43 0 0 "LEU " " N  " " " 7 0 1 C2 
    3820 14 -21.8884 -5.27764 25.0037 533 " " " " A 2 0 0 "LEU " " CA " " " 6 0 1 C2 
    3821 14 -22.5202 -3.91623 24.7963 533 " " " " A 2 0 0 "LEU " " C  " " " 6 0 1 C2 
    3822 23 -23.0942 -3.36655 25.7378 533 " " " " A 70 0 0 "LEU " " O  " " " 8 0 1 C2 
    3823 14 -20.3898 -5.08011 25.3337 533 " " " " A 2 0 0 "LEU " " CB " " " 6 0 1 C2 
    3824 14 -20.0429 -4.4071 26.6914 533 " " " " A 2 0 0 "LEU " " CG " " " 6 0 1 C2 
    3825 14 -19.6215 -5.39588 27.7493 533 " " " " A 2 0 0 "LEU " " CD1" " " 6 0 1 C2 
    3826 14 -18.8212 -3.47073 26.6616 533 " " " " A 2 0 0 "LEU " " CD2" " " 6 0 1 C2 
    3827 40 -22.5133 -3.3245 23.5171 534 " " " " A 43 0 0 "ARG " " N  " " " 7 0 1 C2 
    3828 14 -23.2556 -2.12934 23.0969 534 " " " " A 2 0 0 "ARG " " CA " " " 6 0 1 C2 
    3829 14 -24.7574 -2.14091 23.4562 534 " " " " A 2 0 0 "ARG " " C  " " " 6 0 1 C2 
    3830 23 -25.3152 -1.09245 23.6999 534 " " " " A 70 0 0 "ARG " " O  " " " 8 0 1 C2 
    3831 14 -23.0756 -1.87468 21.5439 534 " " " " A 2 0 0 "ARG " " CB " " " 6 0 1 C2 
    3832 14 -21.6447 -1.30721 21.2057 534 " " " " A 2 0 0 "ARG " " CG " " " 6 0 1 C2 
    3833 14 -21.3017 -1.32276 19.7113 534 " " " " A 2 0 0 "ARG " " CD " " " 6 0 1 C2 
    3834 40 -19.9053 -0.843218 19.5544 534 " " " " A 43 0 0 "ARG " " NE " " " 7 0 1 C2 
    3835 14 -18.8706 -1.3432 18.7813 534 " " " " A 2 0 0 "ARG " " CZ " " " 6 0 1 C2 
    3836 40 -19.0237 -2.30992 17.8666 534 " " " " A 43 0 0 "ARG " " NH1" " " 7 0 1 C2 
    3837 40 -17.656 -0.883001 18.9014 534 " " " " A 43 0 0 "ARG " " NH2" " " 7 0 1 C2 
    3838 40 -25.3444 -3.33271 23.4498 535 " " " " A 43 0 0 "ALA " " N  " " " 7 0 1 C2 
    3839 14 -26.7924 -3.45221 23.7028 535 " " " " A 2 0 0 "ALA " " CA " " " 6 0 1 C2 
    3840 14 -27.1489 -3.30616 25.2102 535 " " " " A 2 0 0 "ALA " " C  " " " 6 0 1 C2 
    3841 23 -28.3422 -3.23662 25.5482 535 " " " " A 70 0 0 "ALA " " O  " " " 8 0 1 C2 
    3842 14 -27.2773 -4.829 23.2499 535 " " " " A 2 0 0 "ALA " " CB " " " 6 0 1 C2 
    3843 40 -26.1704 -3.32755 26.0917 536 " " " " A 43 0 0 "LEU " " N  " " " 7 0 1 C2 
    3844 14 -26.3327 -3.18328 27.5161 536 " " " " A 2 0 0 "LEU " " CA " " " 6 0 1 C2 
    3845 14 -26.4224 -1.68524 28.0077 536 " " " " A 2 0 0 "LEU " " C  " " " 6 0 1 C2 
    3846 23 -26.1563 -1.35244 29.1967 536 " " " " A 70 0 0 "LEU " " O  " " " 8 0 1 C2 
    3847 14 -25.1898 -3.97482 28.2626 536 " " " " A 2 0 0 "LEU " " CB " " " 6 0 1 C2 
    3848 14 -24.8831 -5.46898 27.9491 536 " " " " A 2 0 0 "LEU " " CG " " " 6 0 1 C2 
    3849 14 -23.6045 -5.97362 28.6744 536 " " " " A 2 0 0 "LEU " " CD1" " " 6 0 1 C2 
    3850 14 -26.1352 -6.35403 28.217 536 " " " " A 2 0 0 "LEU " " CD2" " " 6 0 1 C2 
    3851 40 -26.8802 -0.752544 27.1432 537 " " " " A 43 0 0 "GLN " " N  " " " 7 0 1 C2 
    3852 14 -26.9316 0.729782 27.4563 537 " " " " A 2 0 0 "GLN " " CA " " " 6 0 1 C2 
    3853 14 -27.9203 0.905714 28.6204 537 " " " " A 2 0 0 "GLN " " C  " " " 6 0 1 C2 
    3854 23 -29.0981 0.487249 28.4993 537 " " " " A 70 0 0 "GLN " " O  " " " 8 0 1 C2 
    3855 14 -27.3058 1.50268 26.1149 537 " " " " A 2 0 0 "GLN " " CB " " " 6 0 1 C2 
    3856 14 -28.594 1.0677 25.3649 537 " " " " A 2 0 0 "GLN " " CG " " " 6 0 1 C2 
    3857 14 -28.8147 1.85831 24.0839 537 " " " " A 2 0 0 "GLN " " CD " " " 6 0 1 C2 
    3858 23 -29.2564 1.24469 23.1078 537 " " " " A 70 0 0 "GLN " " OE1" " " 8 0 1 C2 
    3859 40 -28.4668 3.14141 24.0015 537 " " " " A 43 0 0 "GLN " " NE2" " " 7 0 1 C2 
    3860 40 -27.509 1.49845 29.7587 538 " " " " A 43 0 0 "PRO " " N  " " " 7 0 1 C2 
    3861 14 -28.4964 1.82478 30.8213 538 " " " " A 2 0 0 "PRO " " CA " " " 6 0 1 C2 
    3862 14 -29.6139 2.85746 30.4838 538 " " " " A 2 0 0 "PRO " " C  " " " 6 0 1 C2 
    3863 23 -29.614 3.39101 29.3799 538 " " " " A 70 0 0 "PRO " " O  " " " 8 0 1 C2 
    3864 14 -27.5955 2.26081 31.9641 538 " " " " A 2 0 0 "PRO " " CB " " " 6 0 1 C2 
    3865 14 -26.1958 2.63456 31.3503 538 " " " " A 2 0 0 "PRO " " CG " " " 6 0 1 C2 
    3866 14 -26.1956 2.03604 30.0071 538 " " " " A 2 0 0 "PRO " " CD " " " 6 0 1 C2 
    3867 40 -30.701 3.09467 31.358 539 " " " " A 43 0 0 "PRO " " N  " " " 7 0 1 C2 
    3868 14 -31.8585 3.95073 30.991 539 " " " " A 2 0 0 "PRO " " CA " " " 6 0 1 C2 
    3869 14 -31.4266 5.38815 31.1748 539 " " " " A 2 0 0 "PRO " " C  " " " 6 0 1 C2 
    3870 23 -30.2949 5.80928 31.4372 539 " " " " A 70 0 0 "PRO " " O  " " " 8 0 1 C2 
    3871 14 -32.9498 3.56474 31.9477 539 " " " " A 2 0 0 "PRO " " CB " " " 6 0 1 C2 
    3872 14 -32.1934 2.96472 33.1755 539 " " " " A 2 0 0 "PRO " " CG " " " 6 0 1 C2 
    3873 14 -30.8066 2.47591 32.6583 539 " " " " A 2 0 0 "PRO " " CD " " " 6 0 1 C2 
    3874 40 -32.3456 6.34996 30.8708 540 " " " " A 43 0 0 "HIS " " N  " " " 7 0 1 C2 
    3875 14 -32.22 7.84462 30.9767 540 " " " " A 2 0 0 "HIS " " CA " " " 6 0 1 C2 
    3876 14 -31.5176 8.40728 29.7165 540 " " " " A 2 0 0 "HIS " " C  " " " 6 0 1 C2 
    3877 23 -31.2326 9.56971 29.5877 540 " " " " A 70 0 0 "HIS " " O  " " " 8 0 1 C2 
    3878 14 -31.7887 8.29163 32.3512 540 " " " " A 2 0 0 "HIS " " CB " " " 6 0 1 C2 
    3879 14 -32.8391 8.15056 33.5462 540 " " " " A 2 0 0 "HIS " " CG " " " 6 0 1 C2 
    3880 40 -34.218 8.38099 33.3751 540 " " " " A 43 0 0 "HIS " " ND1" " " 7 0 1 C2 
    3881 14 -32.6419 7.78892 34.8704 540 " " " " A 2 0 0 "HIS " " CD2" " " 6 0 1 C2 
    3882 14 -34.7911 8.07095 34.5616 540 " " " " A 2 0 0 "HIS " " CE1" " " 6 0 1 C2 
    3883 40 -33.8757 7.69397 35.4422 540 " " " " A 43 0 0 "HIS " " NE2" " " 7 0 1 C2 
    3884 40 -31.38 7.56995 28.6927 541 " " " " A 43 0 0 "GLY " " N  " " " 7 0 1 C2 
    3885 14 -31.1362 7.86244 27.3122 541 " " " " A 2 0 0 "GLY " " CA " " " 6 0 1 C2 
    3886 14 -29.6703 7.71926 26.9316 541 " " " " A 2 0 0 "GLY " " C  " " " 6 0 1 C2 
    3887 23 -29.2566 8.28641 25.8806 541 " " " " A 70 0 0 "GLY " " O  " " " 8 0 1 C2 
    3888 40 -28.8483 7.09398 27.7973 542 " " " " A 43 0 0 "ILE " " N  " " " 7 0 1 C2 
    3889 14 -27.438 6.95082 27.5701 542 " " " " A 2 0 0 "ILE " " CA " " " 6 0 1 C2 
    3890 14 -27.1943 6.0473 26.4035 542 " " " " A 2 0 0 "ILE " " C  " " " 6 0 1 C2 
    3891 23 -27.49 4.87613 26.4642 542 " " " " A 70 0 0 "ILE " " O  " " " 8 0 1 C2 
    3892 14 -26.8065 6.3291 28.9094 542 " " " " A 2 0 0 "ILE " " CB " " " 6 0 1 C2 
    3893 14 -27.1072 7.23356 30.103 542 " " " " A 2 0 0 "ILE " " CG1" " " 6 0 1 C2 
    3894 14 -25.3208 6.01565 28.7762 542 " " " " A 2 0 0 "ILE " " CG2" " " 6 0 1 C2 
    3895 14 -27.0811 6.49814 31.4456 542 " " " " A 2 0 0 "ILE " " CD1" " " 6 0 1 C2 
    3896 40 -26.551 6.70692 25.3844 543 " " " " A 43 0 0 "GLU " " N  " " " 7 0 1 C2 
    3897 14 -25.8102 5.9794 24.426 543 " " " " A 2 0 0 "GLU " " CA " " " 6 0 1 C2 
    3898 14 -24.3438 5.59877 24.8244 543 " " " " A 2 0 0 "GLU " " C  " " " 6 0 1 C2 
    3899 23 -23.6954 6.24261 25.6593 543 " " " " A 70 0 0 "GLU " " O  " " " 8 0 1 C2 
    3900 14 -25.7409 6.88896 23.1834 543 " " " " A 2 0 0 "GLU " " CB " " " 6 0 1 C2 
    3901 14 -27.2021 7.36791 22.6514 543 " " " " A 2 0 0 "GLU " " CG " " " 6 0 1 C2 
    3902 14 -28.0588 6.15373 22.2596 543 " " " " A 2 0 0 "GLU " " CD " " " 6 0 1 C2 
    3903 23 -27.4878 5.11181 21.8919 543 " " " " A 70 0 0 "GLU " " OE1" " " 8 0 1 C2 
    3904 23 -29.2751 6.14444 22.2171 543 " " " " A 70 0 0 "GLU " " OE2" " " 8 0 1 C2 
    3905 40 -23.8906 4.45213 24.3275 544 " " " " A 43 0 0 "VAL " " N  " " " 7 0 1 C2 
    3906 14 -22.6435 3.8764 24.5729 544 " " " " A 2 0 0 "VAL " " CA " " " 6 0 1 C2 
    3907 14 -21.7792 3.75019 23.2856 544 " " " " A 2 0 0 "VAL " " C  " " " 6 0 1 C2 
    3908 23 -21.973 2.85789 22.4272 544 " " " " A 70 0 0 "VAL " " O  " " " 8 0 1 C2 
    3909 14 -22.6847 2.52118 25.3182 544 " " " " A 2 0 0 "VAL " " CB " " " 6 0 1 C2 
    3910 14 -23.3683 2.77609 26.6929 544 " " " " A 2 0 0 "VAL " " CG1" " " 6 0 1 C2 
    3911 14 -23.351 1.37231 24.596 544 " " " " A 2 0 0 "VAL " " CG2" " " 6 0 1 C2 
    3912 40 -20.7077 4.59434 23.2302 545 " " " " A 43 0 0 "PHE " " N  " " " 7 0 1 C2 
    3913 14 -19.7942 4.55339 22.1437 545 " " " " A 2 0 0 "PHE " " CA " " " 6 0 1 C2 
    3914 14 -18.5247 3.85238 22.7359 545 " " " " A 2 0 0 "PHE " " C  " " " 6 0 1 C2 
    3915 23 -17.9289 4.34493 23.6889 545 " " " " A 70 0 0 "PHE " " O  " " " 8 0 1 C2 
    3916 14 -19.5561 5.98265 21.7233 545 " " " " A 2 0 0 "PHE " " CB " " " 6 0 1 C2 
    3917 14 -20.7769 6.74225 21.2709 545 " " " " A 2 0 0 "PHE " " CG " " " 6 0 1 C2 
    3918 14 -21.4705 7.66852 22.0936 545 " " " " A 2 0 0 "PHE " " CD1" " " 6 0 1 C2 
    3919 14 -21.3864 6.43814 19.9945 545 " " " " A 2 0 0 "PHE " " CD2" " " 6 0 1 C2 
    3920 14 -22.722 8.22031 21.7879 545 " " " " A 2 0 0 "PHE " " CE1" " " 6 0 1 C2 
    3921 14 -22.625 7.01178 19.6281 545 " " " " A 2 0 0 "PHE " " CE2" " " 6 0 1 C2 
    3922 14 -23.2084 7.885 20.4869 545 " " " " A 2 0 0 "PHE " " CZ " " " 6 0 1 C2 
    3923 40 -18.2334 2.67705 22.2361 546 " " " " A 43 0 0 "VAL " " N  " " " 7 0 1 C2 
    3924 14 -17.2901 1.69207 22.8897 546 " " " " A 2 0 0 "VAL " " CA " " " 6 0 1 C2 
    3925 14 -16.1919 1.53284 21.8131 546 " " " " A 2 0 0 "VAL " " C  " " " 6 0 1 C2 
    3926 23 -16.5811 1.25192 20.6514 546 " " " " A 70 0 0 "VAL " " O  " " " 8 0 1 C2 
    3927 14 -18.0444 0.339523 23.0658 546 " " " " A 2 0 0 "VAL " " CB " " " 6 0 1 C2 
    3928 14 -17.3309 -0.832693 23.7256 546 " " " " A 2 0 0 "VAL " " CG1" " " 6 0 1 C2 
    3929 14 -19.3889 0.487131 23.7931 546 " " " " A 2 0 0 "VAL " " CG2" " " 6 0 1 C2 
    3930 40 -14.9155 1.75845 22.1789 547 " " " " A 43 0 0 "GLY " " N  " " " 7 0 1 C2 
    3931 14 -13.8322 1.25857 21.3761 547 " " " " A 2 0 0 "GLY " " CA " " " 6 0 1 C2 
    3932 14 -12.616 0.958031 22.28 547 " " " " A 2 0 0 "GLY " " C  " " " 6 0 1 C2 
    3933 23 -12.8557 0.557526 23.3747 547 " " " " A 70 0 0 "GLY " " O  " " " 8 0 1 C2 
    3934 40 -11.4487 1.10532 21.8143 548 " " " " A 43 0 0 "GLY " " N  " " " 7 0 1 C2 
    3935 14 -10.2661 0.626997 22.4677 548 " " " " A 2 0 0 "GLY " " CA " " " 6 0 1 C2 
    3936 14 -9.59333 -0.560011 21.8384 548 " " " " A 2 0 0 "GLY " " C  " " " 6 0 1 C2 
    3937 23 -10.1206 -0.955265 20.8229 548 " " " " A 70 0 0 "GLY " " O  " " " 8 0 1 C2 
    3938 40 -8.40036 -1.04126 22.278 549 " " " " A 43 0 0 "THR " " N  " " " 7 0 1 C2 
    3939 14 -7.47749 -1.99263 21.6403 549 " " " " A 2 0 0 "THR " " CA " " " 6 0 1 C2 
    3940 14 -8.00395 -3.13898 20.8304 549 " " " " A 2 0 0 "THR " " C  " " " 6 0 1 C2 
    3941 23 -7.59048 -3.30482 19.6586 549 " " " " A 70 0 0 "THR " " O  " " " 8 0 1 C2 
    3942 14 -6.27713 -2.39475 22.541 549 " " " " A 2 0 0 "THR " " CB " " " 6 0 1 C2 
    3943 23 -5.54938 -1.21681 22.7108 549 " " " " A 70 0 0 "THR " " OG1" " " 8 0 1 C2 
    3944 14 -5.329 -3.47884 21.89 549 " " " " A 2 0 0 "THR " " CG2" " " 6 0 1 C2 
    3945 40 -8.93607 -3.92537 21.3517 550 " " " " A 43 0 0 "PRO " " N  " " " 7 0 1 C2 
    3946 14 -9.63472 -5.04134 20.5998 550 " " " " A 2 0 0 "PRO " " CA " " " 6 0 1 C2 
    3947 14 -10.6946 -4.60423 19.5887 550 " " " " A 2 0 0 "PRO " " C  " " " 6 0 1 C2 
    3948 23 -11.2552 -5.5028 18.9564 550 " " " " A 70 0 0 "PRO " " O  " " " 8 0 1 C2 
    3949 14 -10.0927 -6.01569 21.676 550 " " " " A 2 0 0 "PRO " " CB " " " 6 0 1 C2 
    3950 14 -10.4374 -5.07225 22.7864 550 " " " " A 2 0 0 "PRO " " CG " " " 6 0 1 C2 
    3951 14 -9.37214 -4.01252 22.7057 550 " " " " A 2 0 0 "PRO " " CD " " " 6 0 1 C2 
    3952 40 -11.0008 -3.31479 19.3638 551 " " " " A 43 0 0 "ALA " " N  " " " 7 0 1 C2 
    3953 14 -11.8149 -2.93873 18.2674 551 " " " " A 2 0 0 "ALA " " CA " " " 6 0 1 C2 
    3954 14 -10.9655 -2.79268 16.987 551 " " " " A 2 0 0 "ALA " " C  " " " 6 0 1 C2 
    3955 23 -11.5117 -2.947 15.8848 551 " " " " A 70 0 0 "ALA " " O  " " " 8 0 1 C2 
    3956 14 -12.4615 -1.61737 18.705 551 " " " " A 2 0 0 "ALA " " CB " " " 6 0 1 C2 
    3957 40 -9.65866 -2.56761 17.1187 552 " " " " A 43 0 0 "LEU " " N  " " " 7 0 1 C2 
    3958 14 -8.69181 -2.39282 15.9618 552 " " " " A 2 0 0 "LEU " " CA " " " 6 0 1 C2 
    3959 14 -8.36927 -3.74372 15.2784 552 " " " " A 2 0 0 "LEU " " C  " " " 6 0 1 C2 
    3960 23 -7.57103 -3.77898 14.3526 552 " " " " A 70 0 0 "LEU " " O  " " " 8 0 1 C2 
    3961 14 -7.359 -1.76304 16.4488 552 " " " " A 2 0 0 "LEU " " CB " " " 6 0 1 C2 
    3962 14 -7.48376 -0.360706 17.0876 552 " " " " A 2 0 0 "LEU " " CG " " " 6 0 1 C2 
    3963 14 -6.09242 0.231409 17.5659 552 " " " " A 2 0 0 "LEU " " CD1" " " 6 0 1 C2 
    3964 14 -8.09278 0.640614 15.985 552 " " " " A 2 0 0 "LEU " " CD2" " " 6 0 1 C2 
    3965 40 -8.9976 -4.84201 15.7215 553 " " " " A 43 0 0 "GLU " " N  " " " 7 0 1 C2 
    3966 14 -8.82814 -6.18686 15.2038 553 " " " " A 2 0 0 "GLU " " CA " " " 6 0 1 C2 
    3967 14 -9.86997 -6.51144 14.0403 553 " " " " A 2 0 0 "GLU " " C  " " " 6 0 1 C2 
    3968 23 -9.50761 -7.04943 13.005 553 " " " " A 70 0 0 "GLU " " O  " " " 8 0 1 C2 
    3969 14 -9.08158 -7.20324 16.382 553 " " " " A 2 0 0 "GLU " " CB " " " 6 0 1 C2 
    3970 14 -7.95013 -7.24364 17.437 553 " " " " A 2 0 0 "GLU " " CG " " " 6 0 1 C2 
    3971 14 -6.57069 -7.69894 16.9203 553 " " " " A 2 0 0 "GLU " " CD " " " 6 0 1 C2 
    3972 23 -5.52826 -7.12293 17.2903 553 " " " " A 70 0 0 "GLU " " OE1" " " 8 0 1 C2 
    3973 23 -6.4738 -8.67095 16.1611 553 " " " " A 70 0 0 "GLU " " OE2" " " 8 0 1 C2 
    3974 40 -11.17 -6.19303 14.1931 554 " " " " A 43 0 0 "GLN " " N  " " " 7 0 1 C2 
    3975 14 -12.26 -6.40569 13.2235 554 " " " " A 2 0 0 "GLN " " CA " " " 6 0 1 C2 
    3976 14 -13.2262 -5.19173 13.2534 554 " " " " A 2 0 0 "GLN " " C  " " " 6 0 1 C2 
    3977 23 -13.4588 -4.61681 12.2187 554 " " " " A 70 0 0 "GLN " " O  " " " 8 0 1 C2 
    3978 14 -12.8502 -7.8168 13.2347 554 " " " " A 2 0 0 "GLN " " CB " " " 6 0 1 C2 
    3979 14 -14.354 -7.89166 12.7768 554 " " " " A 2 0 0 "GLN " " CG " " " 6 0 1 C2 
    3980 14 -14.9091 -9.30459 12.4315 554 " " " " A 2 0 0 "GLN " " CD " " " 6 0 1 C2 
    3981 23 -14.2919 -10.3416 12.6698 554 " " " " A 70 0 0 "GLN " " OE1" " " 8 0 1 C2 
    3982 40 -16.1382 -9.32647 11.8528 554 " " " " A 43 0 0 "GLN " " NE2" " " 7 0 1 C2 
    3983 40 -13.651 -4.80277 14.44 555 " " " " A 43 0 0 "ASP " " N  " " " 7 0 1 C2 
    3984 14 -14.7368 -3.87444 14.6932 555 " " " " A 2 0 0 "ASP " " CA " " " 6 0 1 C2 
    3985 14 -14.5964 -2.48587 14.0122 555 " " " " A 2 0 0 "ASP " " C  " " " 6 0 1 C2 
    3986 23 -15.5417 -1.88209 13.5345 555 " " " " A 70 0 0 "ASP " " O  " " " 8 0 1 C2 
    3987 14 -15.0108 -3.77079 16.1943 555 " " " " A 2 0 0 "ASP " " CB " " " 6 0 1 C2 
    3988 14 -16.1361 -2.90479 16.6051 555 " " " " A 2 0 0 "ASP " " CG " " " 6 0 1 C2 
    3989 23 -17.3124 -3.17985 16.2317 555 " " " " A 70 0 0 "ASP " " OD1" " " 8 0 1 C2 
    3990 23 -15.9597 -1.88204 17.2986 555 " " " " A 70 0 0 "ASP " " OD2" " " 8 0 1 C2 
    3991 40 -13.4056 -1.93426 13.9506 556 " " " " A 43 0 0 "SER " " N  " " " 7 0 1 C2 
    3992 14 -13.0438 -0.685411 13.4155 556 " " " " A 2 0 0 "SER " " CA " " " 6 0 1 C2 
    3993 14 -13.0683 -0.739481 11.8013 556 " " " " A 2 0 0 "SER " " C  " " " 6 0 1 C2 
    3994 23 -13.0533 0.330605 11.2038 556 " " " " A 70 0 0 "SER " " O  " " " 8 0 1 C2 
    3995 14 -11.6504 -0.320631 13.9055 556 " " " " A 2 0 0 "SER " " CB " " " 6 0 1 C2 
    3996 23 -11.3105 0.977539 13.5673 556 " " " " A 70 0 0 "SER " " OG " " " 8 0 1 C2 
    3997 40 -12.9867 -1.93036 11.1784 557 " " " " A 43 0 0 "ILE " " N  " " " 7 0 1 C2 
    3998 14 -13.0145 -2.13612 9.70253 557 " " " " A 2 0 0 "ILE " " CA " " " 6 0 1 C2 
    3999 14 -14.1138 -3.12881 9.23354 557 " " " " A 2 0 0 "ILE " " C  " " " 6 0 1 C2 
    4000 23 -14.0866 -3.69361 8.13138 557 " " " " A 70 0 0 "ILE " " O  " " " 8 0 1 C2 
    4001 14 -11.5757 -2.56394 9.26085 557 " " " " A 2 0 0 "ILE " " CB " " " 6 0 1 C2 
    4002 14 -10.9014 -3.64723 10.1133 557 " " " " A 2 0 0 "ILE " " CG1" " " 6 0 1 C2 
    4003 14 -10.6271 -1.388 9.26566 557 " " " " A 2 0 0 "ILE " " CG2" " " 6 0 1 C2 
    4004 14 -11.1401 -5.15859 9.84405 557 " " " " A 2 0 0 "ILE " " CD1" " " 6 0 1 C2 
    4005 40 -15.1026 -3.30069 10.111 558 " " " " A 43 0 0 "HIS " " N  " " " 7 0 1 C2 
    4006 14 -16.2037 -4.24536 9.82948 558 " " " " A 2 0 0 "HIS " " CA " " " 6 0 1 C2 
    4007 14 -17.18 -3.61775 8.71383 558 " " " " A 2 0 0 "HIS " " C  " " " 6 0 1 C2 
    4008 23 -17.9248 -4.33391 8.06636 558 " " " " A 70 0 0 "HIS " " O  " " " 8 0 1 C2 
    4009 14 -16.9999 -4.51629 11.1 558 " " " " A 2 0 0 "HIS " " CB " " " 6 0 1 C2 
    4010 14 -17.7416 -5.77856 11.295 558 " " " " A 2 0 0 "HIS " " CG " " " 6 0 1 C2 
    4011 40 -18.5679 -6.28742 10.3788 558 " " " " A 43 0 0 "HIS " " ND1" " " 7 0 1 C2 
    4012 14 -17.7302 -6.65132 12.3479 558 " " " " A 2 0 0 "HIS " " CD2" " " 6 0 1 C2 
    4013 14 -19.0797 -7.38962 10.8536 558 " " " " A 2 0 0 "HIS " " CE1" " " 6 0 1 C2 
    4014 40 -18.5507 -7.77927 12.0149 558 " " " " A 43 0 0 "HIS " " NE2" " " 7 0 1 C2 
    4015 40 -16.9799 -2.28312 8.48058 559 " " " " A 43 0 0 "SER " " N  " " " 7 0 1 C2 
    4016 14 -17.7489 -1.46067 7.50511 559 " " " " A 2 0 0 "SER " " CA " " " 6 0 1 C2 
    4017 14 -17.3391 -1.60018 6.02569 559 " " " " A 2 0 0 "SER " " C  " " " 6 0 1 C2 
    4018 23 -17.9161 -1.04564 5.05203 559 " " " " A 70 0 0 "SER " " O  " " " 8 0 1 C2 
    4019 14 -17.6768 0.00988204 7.93617 559 " " " " A 2 0 0 "SER " " CB " " " 6 0 1 C2 
    4020 23 -16.4269 0.502417 7.84882 559 " " " " A 70 0 0 "SER " " OG " " " 8 0 1 C2 
    4021 40 -16.226 -2.3195 5.82376 560 " " " " A 43 0 0 "LEU " " N  " " " 7 0 1 C2 
    4022 14 -15.5572 -2.61651 4.62424 560 " " " " A 2 0 0 "LEU " " CA " " " 6 0 1 C2 
    4023 14 -16.1604 -3.89388 3.8602 560 " " " " A 2 0 0 "LEU " " C  " " " 6 0 1 C2 
    4024 23 -15.8796 -4.11393 2.68898 560 " " " " A 70 0 0 "LEU " " O  " " " 8 0 1 C2 
    4025 14 -14.0813 -2.81466 4.949 560 " " " " A 2 0 0 "LEU " " CB " " " 6 0 1 C2 
    4026 14 -13.2273 -2.64555 3.75929 560 " " " " A 2 0 0 "LEU " " CG " " " 6 0 1 C2 
    4027 14 -12.2292 -1.4806 3.92886 560 " " " " A 2 0 0 "LEU " " CD1" " " 6 0 1 C2 
    4028 14 -12.4088 -3.93097 3.43117 560 " " " " A 2 0 0 "LEU " " CD2" " " 6 0 1 C2 
    4029 40 -16.7562 -4.86396 4.56703 561 " " " " A 43 0 0 "PHE " " N  " " " 7 0 1 C2 
    4030 14 -17.0616 -6.20033 4.06486 561 " " " " A 2 0 0 "PHE " " CA " " " 6 0 1 C2 
    4031 14 -18.0505 -6.20489 2.90801 561 " " " " A 2 0 0 "PHE " " C  " " " 6 0 1 C2 
    4032 23 -17.8157 -6.94168 1.97786 561 " " " " A 70 0 0 "PHE " " O  " " " 8 0 1 C2 
    4033 14 -17.571 -7.11707 5.22167 561 " " " " A 2 0 0 "PHE " " CB " " " 6 0 1 C2 
    4034 14 -16.7304 -7.33071 6.42616 561 " " " " A 2 0 0 "PHE " " CG " " " 6 0 1 C2 
    4035 14 -15.3906 -6.83651 6.4279 561 " " " " A 2 0 0 "PHE " " CD1" " " 6 0 1 C2 
    4036 14 -17.1907 -8.14116 7.46191 561 " " " " A 2 0 0 "PHE " " CD2" " " 6 0 1 C2 
    4037 14 -14.5992 -7.06653 7.53145 561 " " " " A 2 0 0 "PHE " " CE1" " " 6 0 1 C2 
    4038 14 -16.3464 -8.45625 8.56615 561 " " " " A 2 0 0 "PHE " " CE2" " " 6 0 1 C2 
    4039 14 -15.0539 -7.88868 8.52046 561 " " " " A 2 0 0 "PHE " " CZ " " " 6 0 1 C2 
    4040 40 -18.9314 -5.18994 2.80035 562 " " " " A 43 0 0 "ASP " " N  " " " 7 0 1 C2 
    4041 14 -19.8713 -4.95362 1.65523 562 " " " " A 2 0 0 "ASP " " CA " " " 6 0 1 C2 
    4042 14 -19.1512 -4.10817 0.590819 562 " " " " A 2 0 0 "ASP " " C  " " " 6 0 1 C2 
    4043 23 -19.6546 -4.03004 -0.498323 562 " " " " A 70 0 0 "ASP " " O  " " " 8 0 1 C2 
    4044 14 -21.1329 -4.19971 2.14296 562 " " " " A 2 0 0 "ASP " " CB " " " 6 0 1 C2 
    4045 14 -20.9392 -2.88799 2.90027 562 " " " " A 2 0 0 "ASP " " CG " " " 6 0 1 C2 
    4046 23 -21.5234 -1.88286 2.50116 562 " " " " A 70 0 0 "ASP " " OD1" " " 8 0 1 C2 
    4047 23 -20.267 -2.88203 3.97212 562 " " " " A 70 0 0 "ASP " " OD2" " " 8 0 1 C2 
    4048 40 -18.0739 -3.43484 0.96559 563 " " " " A 43 0 0 "LYS " " N  " " " 7 0 1 C2 
    4049 14 -17.3669 -2.52251 0.0741332 563 " " " " A 2 0 0 "LYS " " CA " " " 6 0 1 C2 
    4050 14 -16.4726 -3.25618 -0.925996 563 " " " " A 2 0 0 "LYS " " C  " " " 6 0 1 C2 
    4051 23 -16.7088 -3.16147 -2.12869 563 " " " " A 70 0 0 "LYS " " O  " " " 8 0 1 C2 
    4052 14 -16.5926 -1.4858 0.923102 563 " " " " A 2 0 0 "LYS " " CB " " " 6 0 1 C2 
    4053 14 -17.381 -0.700733 2.00894 563 " " " " A 2 0 0 "LYS " " CG " " " 6 0 1 C2 
    4054 14 -18.6866 -0.00597566 1.52809 563 " " " " A 2 0 0 "LYS " " CD " " " 6 0 1 C2 
    4055 14 -19.4214 0.843281 2.64 563 " " " " A 2 0 0 "LYS " " CE " " " 6 0 1 C2 
    4056 40 -20.0392 0.0490208 3.73486 563 " " " " A 43 0 0 "LYS " " NZ " " " 7 0 1 C2 
    4057 40 -15.5114 -4.03718 -0.433061 564 " " " " A 43 0 0 "LEU " " N  " " " 7 0 1 C2 
    4058 14 -14.53 -4.85192 -1.08809 564 " " " " A 2 0 0 "LEU " " CA " " " 6 0 1 C2 
    4059 14 -15.0293 -5.72204 -2.26941 564 " " " " A 2 0 0 "LEU " " C  " " " 6 0 1 C2 
    4060 23 -14.4585 -5.57413 -3.3365 564 " " " " A 70 0 0 "LEU " " O  " " " 8 0 1 C2 
    4061 14 -13.632 -5.64659 -0.0982606 564 " " " " A 2 0 0 "LEU " " CB " " " 6 0 1 C2 
    4062 14 -12.4253 -6.38333 -0.672456 564 " " " " A 2 0 0 "LEU " " CG " " " 6 0 1 C2 
    4063 14 -11.535 -5.60748 -1.66962 564 " " " " A 2 0 0 "LEU " " CD1" " " 6 0 1 C2 
    4064 14 -11.5152 -6.96797 0.590102 564 " " " " A 2 0 0 "LEU " " CD2" " " 6 0 1 C2 
    4065 40 -16.0972 -6.52803 -2.19196 565 " " " " A 43 0 0 "PRO " " N  " " " 7 0 1 C2 
    4066 14 -16.6444 -7.26977 -3.31046 565 " " " " A 2 0 0 "PRO " " CA " " " 6 0 1 C2 
    4067 14 -17.2976 -6.34116 -4.32591 565 " " " " A 2 0 0 "PRO " " C  " " " 6 0 1 C2 
    4068 23 -17.0185 -6.57709 -5.55715 565 " " " " A 70 0 0 "PRO " " O  " " " 8 0 1 C2 
    4069 14 -17.6234 -8.29959 -2.70274 565 " " " " A 2 0 0 "PRO " " CB " " " 6 0 1 C2 
    4070 14 -18.0146 -7.65162 -1.35436 565 " " " " A 2 0 0 "PRO " " CG " " " 6 0 1 C2 
    4071 14 -16.784 -6.72139 -0.967867 565 " " " " A 2 0 0 "PRO " " CD " " " 6 0 1 C2 
    4072 40 -18.1337 -5.30882 -3.99937 566 " " " " A 43 0 0 "LEU " " N  " " " 7 0 1 C2 
    4073 14 -18.8916 -4.33596 -4.95212 566 " " " " A 2 0 0 "LEU " " CA " " " 6 0 1 C2 
    4074 14 -17.8393 -3.44796 -5.5627 566 " " " " A 2 0 0 "LEU " " C  " " " 6 0 1 C2 
    4075 23 -17.9833 -3.18645 -6.7366 566 " " " " A 70 0 0 "LEU " " O  " " " 8 0 1 C2 
    4076 14 -19.9377 -3.53893 -4.18725 566 " " " " A 2 0 0 "LEU " " CB " " " 6 0 1 C2 
    4077 14 -20.6858 -2.40654 -4.97025 566 " " " " A 2 0 0 "LEU " " CG " " " 6 0 1 C2 
    4078 14 -21.4043 -3.06137 -6.12109 566 " " " " A 2 0 0 "LEU " " CD1" " " 6 0 1 C2 
    4079 14 -21.5914 -1.54318 -4.06595 566 " " " " A 2 0 0 "LEU " " CD2" " " 6 0 1 C2 
    4080 40 -16.6936 -3.23806 -4.95807 567 " " " " A 43 0 0 "MET " " N  " " " 7 0 1 C2 
    4081 14 -15.5638 -2.49778 -5.50079 567 " " " " A 2 0 0 "MET " " CA " " " 6 0 1 C2 
    4082 14 -14.9568 -3.2167 -6.66004 567 " " " " A 2 0 0 "MET " " C  " " " 6 0 1 C2 
    4083 23 -14.6308 -2.53951 -7.63184 567 " " " " A 70 0 0 "MET " " O  " " " 8 0 1 C2 
    4084 14 -14.4814 -2.22825 -4.46607 567 " " " " A 2 0 0 "MET " " CB " " " 6 0 1 C2 
    4085 14 -13.1761 -1.53472 -4.98921 567 " " " " A 2 0 0 "MET " " CG " " " 6 0 1 C2 
    4086 52 -11.7121 -2.64267 -5.06637 567 " " " " A 13 0 0 "MET " " SD " " " 16 0 1 C2 
    4087 14 -10.7877 -2.08019 -6.55547 567 " " " " A 2 0 0 "MET " " CE " " " 6 0 1 C2 
    4088 40 -14.8751 -4.53223 -6.5117 568 " " " " A 43 0 0 "ALA " " N  " " " 7 0 1 C2 
    4089 14 -14.3133 -5.49367 -7.47252 568 " " " " A 2 0 0 "ALA " " CA " " " 6 0 1 C2 
    4090 14 -15.3332 -5.70779 -8.6074 568 " " " " A 2 0 0 "ALA " " C  " " " 6 0 1 C2 
    4091 23 -14.8357 -5.92935 -9.67549 568 " " " " A 70 0 0 "ALA " " O  " " " 8 0 1 C2 
    4092 14 -14.0191 -6.86335 -6.85819 568 " " " " A 2 0 0 "ALA " " CB " " " 6 0 1 C2 
    4093 40 -16.6243 -5.61593 -8.35284 569 " " " " A 43 0 0 "LEU " " N  " " " 7 0 1 C2 
    4094 14 -17.6384 -5.49246 -9.35318 569 " " " " A 2 0 0 "LEU " " CA " " " 6 0 1 C2 
    4095 14 -17.5485 -4.18044 -10.1675 569 " " " " A 2 0 0 "LEU " " C  " " " 6 0 1 C2 
    4096 23 -17.5154 -4.22448 -11.3761 569 " " " " A 70 0 0 "LEU " " O  " " " 8 0 1 C2 
    4097 14 -18.9477 -5.64183 -8.61623 569 " " " " A 2 0 0 "LEU " " CB " " " 6 0 1 C2 
    4098 14 -20.1065 -6.15152 -9.53517 569 " " " " A 2 0 0 "LEU " " CG " " " 6 0 1 C2 
    4099 14 -20.0187 -7.69265 -9.55828 569 " " " " A 2 0 0 "LEU " " CD1" " " 6 0 1 C2 
    4100 14 -21.4562 -5.73661 -8.86495 569 " " " " A 2 0 0 "LEU " " CD2" " " 6 0 1 C2 
    4101 40 -17.532 -3.02781 -9.54717 570 " " " " A 43 0 0 "ILE " " N  " " " 7 0 1 C2 
    4102 14 -17.5373 -1.65762 -10.105 570 " " " " A 2 0 0 "ILE " " CA " " " 6 0 1 C2 
    4103 14 -16.2795 -1.43301 -10.9279 570 " " " " A 2 0 0 "ILE " " C  " " " 6 0 1 C2 
    4104 23 -16.3979 -0.768293 -11.949 570 " " " " A 70 0 0 "ILE " " O  " " " 8 0 1 C2 
    4105 14 -17.7383 -0.61459 -9.01377 570 " " " " A 2 0 0 "ILE " " CB " " " 6 0 1 C2 
    4106 14 -19.0756 -0.5284 -8.2981 570 " " " " A 2 0 0 "ILE " " CG1" " " 6 0 1 C2 
    4107 14 -17.2242 0.764509 -9.32654 570 " " " " A 2 0 0 "ILE " " CG2" " " 6 0 1 C2 
    4108 14 -20.1989 0.11368 -9.16828 570 " " " " A 2 0 0 "ILE " " CD1" " " 6 0 1 C2 
    4109 40 -15.1135 -1.93653 -10.495 571 " " " " A 43 0 0 "LEU " " N  " " " 7 0 1 C2 
    4110 14 -13.8796 -2.15094 -11.2017 571 " " " " A 2 0 0 "LEU " " CA " " " 6 0 1 C2 
    4111 14 -13.9789 -2.7593 -12.6112 571 " " " " A 2 0 0 "LEU " " C  " " " 6 0 1 C2 
    4112 23 -13.2977 -2.25775 -13.5276 571 " " " " A 70 0 0 "LEU " " O  " " " 8 0 1 C2 
    4113 14 -12.8622 -2.88569 -10.1974 571 " " " " A 2 0 0 "LEU " " CB " " " 6 0 1 C2 
    4114 14 -11.4864 -3.18167 -10.8122 571 " " " " A 2 0 0 "LEU " " CG " " " 6 0 1 C2 
    4115 14 -10.7516 -1.84548 -10.9638 571 " " " " A 2 0 0 "LEU " " CD1" " " 6 0 1 C2 
    4116 14 -10.6519 -4.03412 -9.80344 571 " " " " A 2 0 0 "LEU " " CD2" " " 6 0 1 C2 
    4117 40 -14.9435 -3.69068 -12.8643 572 " " " " A 43 0 0 "ILE " " N  " " " 7 0 1 C2 
    4118 14 -15.2132 -4.25311 -14.2087 572 " " " " A 2 0 0 "ILE " " CA " " " 6 0 1 C2 
    4119 14 -16.0522 -3.20858 -14.9878 572 " " " " A 2 0 0 "ILE " " C  " " " 6 0 1 C2 
    4120 23 -15.8235 -2.98103 -16.2174 572 " " " " A 70 0 0 "ILE " " O  " " " 8 0 1 C2 
    4121 14 -16.0887 -5.58963 -14.1072 572 " " " " A 2 0 0 "ILE " " CB " " " 6 0 1 C2 
    4122 14 -15.5476 -6.54559 -13.0319 572 " " " " A 2 0 0 "ILE " " CG1" " " 6 0 1 C2 
    4123 14 -16.1496 -6.33308 -15.438 572 " " " " A 2 0 0 "ILE " " CG2" " " 6 0 1 C2 
    4124 14 -16.2168 -7.95587 -13.0038 572 " " " " A 2 0 0 "ILE " " CD1" " " 6 0 1 C2 
    4125 40 -16.935 -2.51025 -14.2976 573 " " " " A 43 0 0 "VAL " " N  " " " 7 0 1 C2 
    4126 14 -17.8174 -1.51036 -14.9369 573 " " " " A 2 0 0 "VAL " " CA " " " 6 0 1 C2 
    4127 14 -17.1273 -0.211622 -15.3497 573 " " " " A 2 0 0 "VAL " " C  " " " 6 0 1 C2 
    4128 23 -17.3656 0.225035 -16.4408 573 " " " " A 70 0 0 "VAL " " O  " " " 8 0 1 C2 
    4129 14 -19.0139 -1.13025 -14.0663 573 " " " " A 2 0 0 "VAL " " CB " " " 6 0 1 C2 
    4130 14 -20.0651 -0.29435 -14.8156 573 " " " " A 2 0 0 "VAL " " CG1" " " 6 0 1 C2 
    4131 14 -19.8187 -2.36058 -13.3931 573 " " " " A 2 0 0 "VAL " " CG2" " " 6 0 1 C2 
    4132 40 -16.1902 0.350245 -14.5933 574 " " " " A 43 0 0 "THR " " N  " " " 7 0 1 C2 
    4133 14 -15.3729 1.54543 -14.9791 574 " " " " A 2 0 0 "THR " " CA " " " 6 0 1 C2 
    4134 14 -14.4008 1.22938 -16.0384 574 " " " " A 2 0 0 "THR " " C  " " " 6 0 1 C2 
    4135 23 -14.4217 2.00519 -17.0061 574 " " " " A 70 0 0 "THR " " O  " " " 8 0 1 C2 
    4136 14 -14.7478 2.04038 -13.6968 574 " " " " A 2 0 0 "THR " " CB " " " 6 0 1 C2 
    4137 23 -13.9936 0.945398 -13.1745 574 " " " " A 70 0 0 "THR " " OG1" " " 8 0 1 C2 
    4138 14 -15.8162 2.43278 -12.6476 574 " " " " A 2 0 0 "THR " " CG2" " " 6 0 1 C2 
    4139 40 -13.4744 0.260971 -15.8657 575 " " " " A 43 0 0 "THR " " N  " " " 7 0 1 C2 
    4140 14 -12.4319 -0.071537 -16.7892 575 " " " " A 2 0 0 "THR " " CA " " " 6 0 1 C2 
    4141 14 -12.9402 -0.444223 -18.1995 575 " " " " A 2 0 0 "THR " " C  " " " 6 0 1 C2 
    4142 23 -12.3324 0.113237 -19.1668 575 " " " " A 70 0 0 "THR " " O  " " " 8 0 1 C2 
    4143 14 -11.3617 -0.964212 -16.0869 575 " " " " A 2 0 0 "THR " " CB " " " 6 0 1 C2 
    4144 23 -11.9431 -2.20485 -15.7597 575 " " " " A 70 0 0 "THR " " OG1" " " 8 0 1 C2 
    4145 14 -10.5686 -0.227817 -14.9604 575 " " " " A 2 0 0 "THR " " CG2" " " 6 0 1 C2 
    4146 40 -13.947 -1.33307 -18.3777 576 " " " " A 43 0 0 "THR " " N  " " " 7 0 1 C2 
    4147 14 -14.3703 -1.86063 -19.6921 576 " " " " A 2 0 0 "THR " " CA " " " 6 0 1 C2 
    4148 14 -15.0341 -0.85187 -20.6639 576 " " " " A 2 0 0 "THR " " C  " " " 6 0 1 C2 
    4149 23 -14.6586 -0.894945 -21.8513 576 " " " " A 70 0 0 "THR " " O  " " " 8 0 1 C2 
    4150 14 -15.2584 -3.12427 -19.4233 576 " " " " A 2 0 0 "THR " " CB " " " 6 0 1 C2 
    4151 23 -16.5364 -2.85552 -18.7574 576 " " " " A 70 0 0 "THR " " OG1" " " 8 0 1 C2 
    4152 14 -14.5711 -4.2881 -18.6646 576 " " " " A 2 0 0 "THR " " CG2" " " 6 0 1 C2 
    4153 40 -15.803 0.152502 -20.1634 577 " " " " A 43 0 0 "VAL " " N  " " " 7 0 1 C2 
    4154 14 -16.2693 1.22454 -21.0609 577 " " " " A 2 0 0 "VAL " " CA " " " 6 0 1 C2 
    4155 14 -15.1591 2.11193 -21.6769 577 " " " " A 2 0 0 "VAL " " C  " " " 6 0 1 C2 
    4156 23 -15.3662 2.58654 -22.7873 577 " " " " A 70 0 0 "VAL " " O  " " " 8 0 1 C2 
    4157 14 -17.3715 2.11529 -20.2945 577 " " " " A 2 0 0 "VAL " " CB " " " 6 0 1 C2 
    4158 14 -18.7815 1.47056 -20.1637 577 " " " " A 2 0 0 "VAL " " CG1" " " 6 0 1 C2 
    4159 14 -16.9946 2.55222 -18.8434 577 " " " " A 2 0 0 "VAL " " CG2" " " 6 0 1 C2 
    4160 40 -14.0019 2.18796 -20.9068 578 " " " " A 43 0 0 "LEU " " N  " " " 7 0 1 C2 
    4161 14 -12.9246 2.93736 -21.5037 578 " " " " A 2 0 0 "LEU " " CA " " " 6 0 1 C2 
    4162 14 -11.9856 2.01378 -22.3507 578 " " " " A 2 0 0 "LEU " " C  " " " 6 0 1 C2 
    4163 23 -11.1663 2.56528 -23.0949 578 " " " " A 70 0 0 "LEU " " O  " " " 8 0 1 C2 
    4164 14 -12.178 3.68999 -20.3239 578 " " " " A 2 0 0 "LEU " " CB " " " 6 0 1 C2 
    4165 14 -12.832 4.90716 -19.6725 578 " " " " A 2 0 0 "LEU " " CG " " " 6 0 1 C2 
    4166 14 -11.9174 5.53674 -18.5906 578 " " " " A 2 0 0 "LEU " " CD1" " " 6 0 1 C2 
    4167 14 -13.1793 6.03724 -20.6862 578 " " " " A 2 0 0 "LEU " " CD2" " " 6 0 1 C2 
    4168 40 -12.021 0.650423 -22.2458 579 " " " " A 43 0 0 "MET " " N  " " " 7 0 1 C2 
    4169 14 -11.3147 -0.288059 -23.0198 579 " " " " A 2 0 0 "MET " " CA " " " 6 0 1 C2 
    4170 14 -12.0063 -0.50703 -24.3574 579 " " " " A 2 0 0 "MET " " C  " " " 6 0 1 C2 
    4171 23 -11.3816 -0.642979 -25.4159 579 " " " " A 70 0 0 "MET " " O  " " " 8 0 1 C2 
    4172 14 -11.2734 -1.67751 -22.3536 579 " " " " A 2 0 0 "MET " " CB " " " 6 0 1 C2 
    4173 14 -10.0004 -1.92974 -21.5962 579 " " " " A 2 0 0 "MET " " CG " " " 6 0 1 C2 
    4174 52 -9.68028 -3.49701 -20.683 579 " " " " A 13 0 0 "MET " " SD " " " 16 0 1 C2 
    4175 14 -10.8013 -3.54692 -19.2572 579 " " " " A 2 0 0 "MET " " CE " " " 6 0 1 C2 
    4176 40 -13.3648 -0.305664 -24.4324 580 " " " " A 43 0 0 "PHE " " N  " " " 7 0 1 C2 
    4177 14 -14.1776 -0.243401 -25.6746 580 " " " " A 2 0 0 "PHE " " CA " " " 6 0 1 C2 
    4178 14 -13.5383 0.702543 -26.6812 580 " " " " A 2 0 0 "PHE " " C  " " " 6 0 1 C2 
    4179 23 -13.4363 0.555969 -27.9111 580 " " " " A 70 0 0 "PHE " " O  " " " 8 0 1 C2 
    4180 14 -15.6365 0.195017 -25.3193 580 " " " " A 2 0 0 "PHE " " CB " " " 6 0 1 C2 
    4181 14 -16.6618 0.244289 -26.4316 580 " " " " A 2 0 0 "PHE " " CG " " " 6 0 1 C2 
    4182 14 -17.2439 1.51239 -26.7179 580 " " " " A 2 0 0 "PHE " " CD1" " " 6 0 1 C2 
    4183 14 -17.1378 -0.955738 -27.1053 580 " " " " A 2 0 0 "PHE " " CD2" " " 6 0 1 C2 
    4184 14 -18.1042 1.5831 -27.7887 580 " " " " A 2 0 0 "PHE " " CE1" " " 6 0 1 C2 
    4185 14 -18.1531 -0.831009 -28.1043 580 " " " " A 2 0 0 "PHE " " CE2" " " 6 0 1 C2 
    4186 14 -18.5582 0.44702 -28.4602 580 " " " " A 2 0 0 "PHE " " CZ " " " 6 0 1 C2 
    4187 40 -13.083 1.87778 -26.1807 581 " " " " A 43 0 0 "LEU " " N  " " " 7 0 1 C2 
    4188 14 -12.3995 2.89662 -26.8819 581 " " " " A 2 0 0 "LEU " " CA " " " 6 0 1 C2 
    4189 14 -10.9656 2.71824 -27.3082 581 " " " " A 2 0 0 "LEU " " C  " " " 6 0 1 C2 
    4190 23 -10.4223 3.26615 -28.2316 581 " " " " A 70 0 0 "LEU " " O  " " " 8 0 1 C2 
    4191 14 -12.4823 4.19151 -25.9674 581 " " " " A 2 0 0 "LEU " " CB " " " 6 0 1 C2 
    4192 14 -13.8212 4.77101 -25.3691 581 " " " " A 2 0 0 "LEU " " CG " " " 6 0 1 C2 
    4193 14 -13.4741 6.08133 -24.5996 581 " " " " A 2 0 0 "LEU " " CD1" " " 6 0 1 C2 
    4194 14 -14.8284 5.14844 -26.4876 581 " " " " A 2 0 0 "LEU " " CD2" " " 6 0 1 C2 
    4195 40 -10.3556 1.78737 -26.5902 582 " " " " A 43 0 0 "ALA " " N  " " " 7 0 1 C2 
    4196 14 -8.99047 1.34288 -26.913 582 " " " " A 2 0 0 "ALA " " CA " " " 6 0 1 C2 
    4197 14 -9.05763 0.277128 -28.0023 582 " " " " A 2 0 0 "ALA " " C  " " " 6 0 1 C2 
    4198 23 -8.24473 0.338579 -28.845 582 " " " " A 70 0 0 "ALA " " O  " " " 8 0 1 C2 
    4199 14 -8.21972 0.630125 -25.7625 582 " " " " A 2 0 0 "ALA " " CB " " " 6 0 1 C2 
    4200 40 -10.0349 -0.597874 -27.9903 583 " " " " A 43 0 0 "PHE " " N  " " " 7 0 1 C2 
    4201 14 -10.2057 -1.66048 -28.8766 583 " " " " A 2 0 0 "PHE " " CA " " " 6 0 1 C2 
    4202 14 -11.1054 -1.35351 -30.1905 583 " " " " A 2 0 0 "PHE " " C  " " " 6 0 1 C2 
    4203 23 -10.7551 -1.78238 -31.282 583 " " " " A 70 0 0 "PHE " " O  " " " 8 0 1 C2 
    4204 14 -10.736 -2.93556 -28.2172 583 " " " " A 2 0 0 "PHE " " CB " " " 6 0 1 C2 
    4205 14 -9.86437 -3.54174 -27.1253 583 " " " " A 2 0 0 "PHE " " CG " " " 6 0 1 C2 
    4206 14 -10.2622 -3.53976 -25.7904 583 " " " " A 2 0 0 "PHE " " CD1" " " 6 0 1 C2 
    4207 14 -8.55975 -4.02169 -27.4214 583 " " " " A 2 0 0 "PHE " " CD2" " " 6 0 1 C2 
    4208 14 -9.46856 -4.1043 -24.7579 583 " " " " A 2 0 0 "PHE " " CE1" " " 6 0 1 C2 
    4209 14 -7.69958 -4.50546 -26.4152 583 " " " " A 2 0 0 "PHE " " CE2" " " 6 0 1 C2 
    4210 14 -8.18061 -4.59319 -25.0812 583 " " " " A 2 0 0 "PHE " " CZ " " " 6 0 1 C2 
    4211 40 -12.2441 -0.699371 -30.0341 584 " " " " A 43 0 0 "GLY " " N  " " " 7 0 1 C2 
    4212 14 -13.2818 -0.518116 -31.1013 584 " " " " A 2 0 0 "GLY " " CA " " " 6 0 1 C2 
    4213 14 -14.1949 -1.73246 -31.2673 584 " " " " A 2 0 0 "GLY " " C  " " " 6 0 1 C2 
    4214 23 -14.7296 -2.02287 -32.3144 584 " " " " A 70 0 0 "GLY " " O  " " " 8 0 1 C2 
    4215 40 -14.2158 -2.57606 -30.208 585 " " " " A 43 0 0 "SER " " N  " " " 7 0 1 C2 
    4216 14 -14.6988 -3.996 -30.1734 585 " " " " A 2 0 0 "SER " " CA " " " 6 0 1 C2 
    4217 14 -15.3793 -4.24527 -28.8154 585 " " " " A 2 0 0 "SER " " C  " " " 6 0 1 C2 
    4218 23 -14.8646 -3.84169 -27.7813 585 " " " " A 70 0 0 "SER " " O  " " " 8 0 1 C2 
    4219 14 -13.5011 -4.92798 -30.3402 585 " " " " A 2 0 0 "SER " " CB " " " 6 0 1 C2 
    4220 23 -13.7248 -6.25255 -30.3581 585 " " " " A 70 0 0 "SER " " OG " " " 8 0 1 C2 
    4221 40 -16.3814 -5.11891 -28.8483 586 " " " " A 43 0 0 "VAL " " N  " " " 7 0 1 C2 
    4222 14 -17.1702 -5.49697 -27.6831 586 " " " " A 2 0 0 "VAL " " CA " " " 6 0 1 C2 
    4223 14 -16.5032 -6.72181 -27.0718 586 " " " " A 2 0 0 "VAL " " C  " " " 6 0 1 C2 
    4224 23 -16.4005 -6.74177 -25.9105 586 " " " " A 70 0 0 "VAL " " O  " " " 8 0 1 C2 
    4225 14 -18.57 -5.90455 -28.2138 586 " " " " A 2 0 0 "VAL " " CB " " " 6 0 1 C2 
    4226 14 -19.582 -6.14606 -27.021 586 " " " " A 2 0 0 "VAL " " CG1" " " 6 0 1 C2 
    4227 14 -19.1677 -4.72638 -29.0515 586 " " " " A 2 0 0 "VAL " " CG2" " " 6 0 1 C2 
    4228 40 -15.9351 -7.69985 -27.8104 587 " " " " A 43 0 0 "VAL " " N  " " " 7 0 1 C2 
    4229 14 -15.4229 -8.97958 -27.2187 587 " " " " A 2 0 0 "VAL " " CA " " " 6 0 1 C2 
    4230 14 -14.0194 -8.87842 -26.5707 587 " " " " A 2 0 0 "VAL " " C  " " " 6 0 1 C2 
    4231 23 -13.702 -9.64927 -25.6857 587 " " " " A 70 0 0 "VAL " " O  " " " 8 0 1 C2 
    4232 14 -15.3449 -10.0876 -28.3097 587 " " " " A 2 0 0 "VAL " " CB " " " 6 0 1 C2 
    4233 14 -16.7288 -10.5317 -28.8754 587 " " " " A 2 0 0 "VAL " " CG1" " " 6 0 1 C2 
    4234 14 -14.3778 -9.7831 -29.4989 587 " " " " A 2 0 0 "VAL " " CG2" " " 6 0 1 C2 
    4235 40 -13.2166 -7.91478 -26.9595 588 " " " " A 43 0 0 "LEU " " N  " " " 7 0 1 C2 
    4236 14 -11.9107 -7.6205 -26.4237 588 " " " " A 2 0 0 "LEU " " CA " " " 6 0 1 C2 
    4237 14 -11.9664 -7.15169 -24.9802 588 " " " " A 2 0 0 "LEU " " C  " " " 6 0 1 C2 
    4238 23 -11.2542 -7.76885 -24.2258 588 " " " " A 70 0 0 "LEU " " O  " " " 8 0 1 C2 
    4239 14 -11.0573 -6.71581 -27.3238 588 " " " " A 2 0 0 "LEU " " CB " " " 6 0 1 C2 
    4240 14 -10.5586 -7.49437 -28.6056 588 " " " " A 2 0 0 "LEU " " CG " " " 6 0 1 C2 
    4241 14 -10.0627 -6.53705 -29.6359 588 " " " " A 2 0 0 "LEU " " CD1" " " 6 0 1 C2 
    4242 14 -9.42788 -8.47542 -28.3532 588 " " " " A 2 0 0 "LEU " " CD2" " " 6 0 1 C2 
    4243 40 -12.832 -6.19899 -24.5889 589 " " " " A 43 0 0 "PRO " " N  " " " 7 0 1 C2 
    4244 14 -13.1409 -5.91434 -23.1723 589 " " " " A 2 0 0 "PRO " " CA " " " 6 0 1 C2 
    4245 14 -13.4403 -7.14063 -22.3076 589 " " " " A 2 0 0 "PRO " " C  " " " 6 0 1 C2 
    4246 23 -12.9695 -7.26684 -21.1722 589 " " " " A 70 0 0 "PRO " " O  " " " 8 0 1 C2 
    4247 14 -14.3184 -4.89318 -23.2059 589 " " " " A 2 0 0 "PRO " " CB " " " 6 0 1 C2 
    4248 14 -14.1146 -4.15279 -24.4525 589 " " " " A 2 0 0 "PRO " " CG " " " 6 0 1 C2 
    4249 14 -13.4196 -5.14557 -25.3685 589 " " " " A 2 0 0 "PRO " " CD " " " 6 0 1 C2 
    4250 40 -14.2727 -8.06306 -22.882 590 " " " " A 43 0 0 "ILE " " N  " " " 7 0 1 C2 
    4251 14 -14.6537 -9.24663 -22.2442 590 " " " " A 2 0 0 "ILE " " CA " " " 6 0 1 C2 
    4252 14 -13.4995 -10.2725 -22.048 590 " " " " A 2 0 0 "ILE " " C  " " " 6 0 1 C2 
    4253 23 -13.1987 -10.6435 -20.9218 590 " " " " A 70 0 0 "ILE " " O  " " " 8 0 1 C2 
    4254 14 -15.9003 -9.89736 -22.9236 590 " " " " A 2 0 0 "ILE " " CB " " " 6 0 1 C2 
    4255 14 -17.0465 -8.96711 -23.0603 590 " " " " A 2 0 0 "ILE " " CG1" " " 6 0 1 C2 
    4256 14 -16.2658 -11.1554 -22.0522 590 " " " " A 2 0 0 "ILE " " CG2" " " 6 0 1 C2 
    4257 14 -18.2403 -9.65811 -23.6161 590 " " " " A 2 0 0 "ILE " " CD1" " " 6 0 1 C2 
    4258 40 -12.7455 -10.5825 -23.1509 591 " " " " A 43 0 0 "LYS " " N  " " " 7 0 1 C2 
    4259 14 -11.4038 -11.2785 -23.1612 591 " " " " A 2 0 0 "LYS " " CA " " " 6 0 1 C2 
    4260 14 -10.4401 -10.6993 -22.1671 591 " " " " A 2 0 0 "LYS " " C  " " " 6 0 1 C2 
    4261 23 -9.67099 -11.4209 -21.5466 591 " " " " A 70 0 0 "LYS " " O  " " " 8 0 1 C2 
    4262 14 -10.8713 -11.4803 -24.5363 591 " " " " A 2 0 0 "LYS " " CB " " " 6 0 1 C2 
    4263 14 -9.56574 -12.2651 -24.6871 591 " " " " A 2 0 0 "LYS " " CG " " " 6 0 1 C2 
    4264 14 -8.35471 -11.3907 -24.8184 591 " " " " A 2 0 0 "LYS " " CD " " " 6 0 1 C2 
    4265 14 -7.0811 -12.178 -25.0227 591 " " " " A 2 0 0 "LYS " " CE " " " 6 0 1 C2 
    4266 40 -5.89294 -11.2866 -24.9711 591 " " " " A 43 0 0 "LYS " " NZ " " " 7 0 1 C2 
    4267 40 -10.4124 -9.34558 -22.0471 592 " " " " A 43 0 0 "ALA " " N  " " " 7 0 1 C2 
    4268 14 -9.44196 -8.66953 -21.2387 592 " " " " A 2 0 0 "ALA " " CA " " " 6 0 1 C2 
    4269 14 -9.73541 -8.76146 -19.8225 592 " " " " A 2 0 0 "ALA " " C  " " " 6 0 1 C2 
    4270 23 -8.79003 -8.97433 -19.0136 592 " " " " A 70 0 0 "ALA " " O  " " " 8 0 1 C2 
    4271 14 -9.49798 -7.22799 -21.6534 592 " " " " A 2 0 0 "ALA " " CB " " " 6 0 1 C2 
    4272 40 -10.9806 -8.60449 -19.4354 593 " " " " A 43 0 0 "ALA " " N  " " " 7 0 1 C2 
    4273 14 -11.3897 -8.65939 -18.0471 593 " " " " A 2 0 0 "ALA " " CA " " " 6 0 1 C2 
    4274 14 -11.3513 -10.1067 -17.5454 593 " " " " A 2 0 0 "ALA " " C  " " " 6 0 1 C2 
    4275 23 -10.8553 -10.363 -16.4632 593 " " " " A 70 0 0 "ALA " " O  " " " 8 0 1 C2 
    4276 14 -12.7441 -7.98529 -17.7669 593 " " " " A 2 0 0 "ALA " " CB " " " 6 0 1 C2 
    4277 40 -11.8012 -11.1601 -18.3303 594 " " " " A 43 0 0 "LEU " " N  " " " 7 0 1 C2 
    4278 14 -11.5854 -12.5602 -17.9035 594 " " " " A 2 0 0 "LEU " " CA " " " 6 0 1 C2 
    4279 14 -10.0931 -12.9837 -17.8364 594 " " " " A 2 0 0 "LEU " " C  " " " 6 0 1 C2 
    4280 23 -9.67632 -13.5964 -16.8613 594 " " " " A 70 0 0 "LEU " " O  " " " 8 0 1 C2 
    4281 14 -12.2622 -13.4539 -18.8899 594 " " " " A 2 0 0 "LEU " " CB " " " 6 0 1 C2 
    4282 14 -13.7823 -13.1557 -19.0475 594 " " " " A 2 0 0 "LEU " " CG " " " 6 0 1 C2 
    4283 14 -14.3307 -13.8451 -20.3389 594 " " " " A 2 0 0 "LEU " " CD1" " " 6 0 1 C2 
    4284 14 -14.5875 -13.4895 -17.7374 594 " " " " A 2 0 0 "LEU " " CD2" " " 6 0 1 C2 
    4285 40 -9.22791 -12.5804 -18.7944 595 " " " " A 43 0 0 "MET " " N  " " " 7 0 1 C2 
    4286 14 -7.77505 -12.7555 -18.5609 595 " " " " A 2 0 0 "MET " " CA " " " 6 0 1 C2 
    4287 14 -7.28074 -12.028 -17.303 595 " " " " A 2 0 0 "MET " " C  " " " 6 0 1 C2 
    4288 23 -6.44384 -12.658 -16.7173 595 " " " " A 70 0 0 "MET " " O  " " " 8 0 1 C2 
    4289 14 -7.03254 -12.2676 -19.7417 595 " " " " A 2 0 0 "MET " " CB " " " 6 0 1 C2 
    4290 14 -5.66538 -12.9313 -19.936 595 " " " " A 2 0 0 "MET " " CG " " " 6 0 1 C2 
    4291 52 -5.48959 -14.7201 -20.2838 595 " " " " A 13 0 0 "MET " " SD " " " 16 0 1 C2 
    4292 14 -3.66492 -14.935 -20.5067 595 " " " " A 2 0 0 "MET " " CE " " " 6 0 1 C2 
    4293 40 -7.72634 -10.8007 -16.9794 596 " " " " A 43 0 0 "SER " " N  " " " 7 0 1 C2 
    4294 14 -7.1943 -10.0304 -15.8573 596 " " " " A 2 0 0 "SER " " CA " " " 6 0 1 C2 
    4295 14 -7.6917 -10.5886 -14.5078 596 " " " " A 2 0 0 "SER " " C  " " " 6 0 1 C2 
    4296 23 -7.01736 -10.5973 -13.524 596 " " " " A 70 0 0 "SER " " O  " " " 8 0 1 C2 
    4297 14 -7.67582 -8.55481 -16.0152 596 " " " " A 2 0 0 "SER " " CB " " " 6 0 1 C2 
    4298 23 -6.99391 -8.03826 -17.099 596 " " " " A 70 0 0 "SER " " OG " " " 8 0 1 C2 
    4299 40 -8.89404 -11.1321 -14.5197 597 " " " " A 43 0 0 "ALA " " N  " " " 7 0 1 C2 
    4300 14 -9.57001 -11.6636 -13.432 597 " " " " A 2 0 0 "ALA " " CA " " " 6 0 1 C2 
    4301 14 -9.01641 -13.0362 -13.0019 597 " " " " A 2 0 0 "ALA " " C  " " " 6 0 1 C2 
    4302 23 -9.12222 -13.4105 -11.8492 597 " " " " A 70 0 0 "ALA " " O  " " " 8 0 1 C2 
    4303 14 -11.0156 -11.9188 -13.8686 597 " " " " A 2 0 0 "ALA " " CB " " " 6 0 1 C2 
    4304 40 -8.42215 -13.8418 -13.9324 598 " " " " A 43 0 0 "LEU " " N  " " " 7 0 1 C2 
    4305 14 -7.84178 -15.1771 -13.7338 598 " " " " A 2 0 0 "LEU " " CA " " " 6 0 1 C2 
    4306 14 -6.36478 -15.065 -13.2394 598 " " " " A 2 0 0 "LEU " " C  " " " 6 0 1 C2 
    4307 23 -5.95185 -15.8611 -12.3665 598 " " " " A 70 0 0 "LEU " " O  " " " 8 0 1 C2 
    4308 14 -7.71115 -15.9497 -15.1049 598 " " " " A 2 0 0 "LEU " " CB " " " 6 0 1 C2 
    4309 14 -6.87293 -17.2483 -15.264 598 " " " " A 2 0 0 "LEU " " CG " " " 6 0 1 C2 
    4310 14 -7.47791 -18.4654 -14.4701 598 " " " " A 2 0 0 "LEU " " CD1" " " 6 0 1 C2 
    4311 14 -6.79716 -17.599 -16.8042 598 " " " " A 2 0 0 "LEU " " CD2" " " 6 0 1 C2 
    4312 40 -5.59888 -14.1748 -13.8337 599 " " " " A 43 0 0 "THR " " N  " " " 7 0 1 C2 
    4313 14 -4.28518 -13.7966 -13.3873 599 " " " " A 2 0 0 "THR " " CA " " " 6 0 1 C2 
    4314 14 -4.11531 -13.1237 -12.0744 599 " " " " A 2 0 0 "THR " " C  " " " 6 0 1 C2 
    4315 23 -3.41914 -13.6412 -11.234 599 " " " " A 70 0 0 "THR " " O  " " " 8 0 1 C2 
    4316 14 -3.49657 -13.074 -14.5875 599 " " " " A 2 0 0 "THR " " CB " " " 6 0 1 C2 
    4317 23 -4.00307 -11.8557 -14.878 599 " " " " A 70 0 0 "THR " " OG1" " " 8 0 1 C2 
    4318 14 -3.44572 -13.8933 -15.8707 599 " " " " A 2 0 0 "THR " " CG2" " " 6 0 1 C2 
    4319 40 -4.83559 -11.9797 -11.8079 600 " " " " A 43 0 0 "LEU " " N  " " " 7 0 1 C2 
    4320 14 -4.78225 -11.2786 -10.535 600 " " " " A 2 0 0 "LEU " " CA " " " 6 0 1 C2 
    4321 14 -5.21592 -12.1474 -9.34811 600 " " " " A 2 0 0 "LEU " " C  " " " 6 0 1 C2 
    4322 23 -4.50295 -12.4087 -8.40077 600 " " " " A 70 0 0 "LEU " " O  " " " 8 0 1 C2 
    4323 14 -5.56617 -9.9693 -10.7561 600 " " " " A 2 0 0 "LEU " " CB " " " 6 0 1 C2 
    4324 14 -5.35218 -8.86719 -9.72992 600 " " " " A 2 0 0 "LEU " " CG " " " 6 0 1 C2 
    4325 14 -5.92934 -7.53383 -10.278 600 " " " " A 2 0 0 "LEU " " CD1" " " 6 0 1 C2 
    4326 14 -5.99089 -9.14919 -8.37688 600 " " " " A 2 0 0 "LEU " " CD2" " " 6 0 1 C2 
    4327 40 -6.38671 -12.7944 -9.41929 601 " " " " A 43 0 0 "GLY " " N  " " " 7 0 1 C2 
    4328 14 -6.98026 -13.809 -8.61692 601 " " " " A 2 0 0 "GLY " " CA " " " 6 0 1 C2 
    4329 14 -6.07804 -14.9333 -8.2667 601 " " " " A 2 0 0 "GLY " " C  " " " 6 0 1 C2 
    4330 23 -6.06889 -15.3424 -7.10777 601 " " " " A 70 0 0 "GLY " " O  " " " 8 0 1 C2 
    4331 40 -5.36591 -15.4667 -9.25475 602 " " " " A 43 0 0 "SER " " N  " " " 7 0 1 C2 
    4332 14 -4.50042 -16.5657 -8.88887 602 " " " " A 2 0 0 "SER " " CA " " " 6 0 1 C2 
    4333 14 -3.14248 -16.0482 -8.34654 602 " " " " A 2 0 0 "SER " " C  " " " 6 0 1 C2 
    4334 23 -2.67789 -16.7381 -7.45592 602 " " " " A 70 0 0 "SER " " O  " " " 8 0 1 C2 
    4335 14 -4.28889 -17.4178 -10.1217 602 " " " " A 2 0 0 "SER " " CB " " " 6 0 1 C2 
    4336 23 -3.75915 -16.7778 -11.2408 602 " " " " A 70 0 0 "SER " " OG " " " 8 0 1 C2 
    4337 40 -2.62877 -14.8468 -8.69548 603 " " " " A 43 0 0 "THR " " N  " " " 7 0 1 C2 
    4338 14 -1.42128 -14.2046 -8.09942 603 " " " " A 2 0 0 "THR " " CA " " " 6 0 1 C2 
    4339 14 -1.65604 -13.7586 -6.64569 603 " " " " A 2 0 0 "THR " " C  " " " 6 0 1 C2 
    4340 23 -0.789406 -13.9327 -5.69988 603 " " " " A 70 0 0 "THR " " O  " " " 8 0 1 C2 
    4341 14 -0.993412 -12.959 -8.89598 603 " " " " A 2 0 0 "THR " " CB " " " 6 0 1 C2 
    4342 23 -0.834034 -13.3499 -10.2384 603 " " " " A 70 0 0 "THR " " OG1" " " 8 0 1 C2 
    4343 14 0.328209 -12.2902 -8.37544 603 " " " " A 2 0 0 "THR " " CG2" " " 6 0 1 C2 
    4344 40 -2.87685 -13.2189 -6.33212 604 " " " " A 43 0 0 "MET " " N  " " " 7 0 1 C2 
    4345 14 -3.43432 -12.9966 -5.01087 604 " " " " A 2 0 0 "MET " " CA " " " 6 0 1 C2 
    4346 14 -3.67975 -14.1935 -4.18468 604 " " " " A 2 0 0 "MET " " C  " " " 6 0 1 C2 
    4347 23 -3.34121 -14.1484 -3.01645 604 " " " " A 70 0 0 "MET " " O  " " " 8 0 1 C2 
    4348 14 -4.69531 -12.283 -5.01368 604 " " " " A 2 0 0 "MET " " CB " " " 6 0 1 C2 
    4349 14 -4.88905 -11.3172 -3.80419 604 " " " " A 2 0 0 "MET " " CG " " " 6 0 1 C2 
    4350 52 -5.894 -9.85666 -4.13043 604 " " " " A 13 0 0 "MET " " SD " " " 16 0 1 C2 
    4351 14 -5.76468 -9.03665 -2.52008 604 " " " " A 2 0 0 "MET " " CE " " " 6 0 1 C2 
    4352 40 -4.10271 -15.3871 -4.76705 605 " " " " A 43 0 0 "GLY " " N  " " " 7 0 1 C2 
    4353 14 -4.19456 -16.6429 -4.08084 605 " " " " A 2 0 0 "GLY " " CA " " " 6 0 1 C2 
    4354 14 -2.7934 -17.1895 -3.52513 605 " " " " A 2 0 0 "GLY " " C  " " " 6 0 1 C2 
    4355 23 -2.68181 -17.4906 -2.3635 605 " " " " A 70 0 0 "GLY " " O  " " " 8 0 1 C2 
    4356 40 -1.76118 -17.2078 -4.33994 606 " " " " A 43 0 0 "ILE " " N  " " " 7 0 1 C2 
    4357 14 -0.378635 -17.4562 -4.16918 606 " " " " A 2 0 0 "ILE " " CA " " " 6 0 1 C2 
    4358 14 0.187237 -16.4953 -3.02328 606 " " " " A 2 0 0 "ILE " " C  " " " 6 0 1 C2 
    4359 23 0.954441 -16.907 -2.19185 606 " " " " A 70 0 0 "ILE " " O  " " " 8 0 1 C2 
    4360 14 0.342655 -17.3486 -5.59523 606 " " " " A 2 0 0 "ILE " " CB " " " 6 0 1 C2 
    4361 14 0.122379 -18.6964 -6.44302 606 " " " " A 2 0 0 "ILE " " CG1" " " 6 0 1 C2 
    4362 14 1.86485 -17.0394 -5.68131 606 " " " " A 2 0 0 "ILE " " CG2" " " 6 0 1 C2 
    4363 14 0.445656 -18.7041 -7.91612 606 " " " " A 2 0 0 "ILE " " CD1" " " 6 0 1 C2 
    4364 40 -0.017624 -15.1526 -3.10819 607 " " " " A 43 0 0 "LEU " " N  " " " 7 0 1 C2 
    4365 14 0.480358 -14.2363 -2.09384 607 " " " " A 2 0 0 "LEU " " CA " " " 6 0 1 C2 
    4366 14 -0.187161 -14.2526 -0.762201 607 " " " " A 2 0 0 "LEU " " C  " " " 6 0 1 C2 
    4367 23 0.503448 -14.1083 0.207999 607 " " " " A 70 0 0 "LEU " " O  " " " 8 0 1 C2 
    4368 14 0.373295 -12.8358 -2.67 607 " " " " A 2 0 0 "LEU " " CB " " " 6 0 1 C2 
    4369 14 1.47497 -12.6524 -3.76462 607 " " " " A 2 0 0 "LEU " " CG " " " 6 0 1 C2 
    4370 14 1.49804 -11.256 -4.33632 607 " " " " A 2 0 0 "LEU " " CD1" " " 6 0 1 C2 
    4371 14 3.0003 -12.9413 -3.45109 607 " " " " A 2 0 0 "LEU " " CD2" " " 6 0 1 C2 
    4372 40 -1.48318 -14.6535 -0.751314 608 " " " " A 43 0 0 "THR " " N  " " " 7 0 1 C2 
    4373 14 -2.26305 -14.9865 0.46263 608 " " " " A 2 0 0 "THR " " CA " " " 6 0 1 C2 
    4374 14 -1.81036 -16.3845 1.06213 608 " " " " A 2 0 0 "THR " " C  " " " 6 0 1 C2 
    4375 23 -1.85735 -16.6222 2.24483 608 " " " " A 70 0 0 "THR " " O  " " " 8 0 1 C2 
    4376 14 -3.81158 -14.9791 0.171629 608 " " " " A 2 0 0 "THR " " CB " " " 6 0 1 C2 
    4377 23 -4.1319 -13.7283 -0.26877 608 " " " " A 70 0 0 "THR " " OG1" " " 8 0 1 C2 
    4378 14 -4.60796 -15.3095 1.38098 608 " " " " A 2 0 0 "THR " " CG2" " " 6 0 1 C2 
    4379 40 -1.43982 -17.338 0.227736 609 " " " " A 43 0 0 "TRP " " N  " " " 7 0 1 C2 
    4380 14 -0.853523 -18.585 0.637633 609 " " " " A 2 0 0 "TRP " " CA " " " 6 0 1 C2 
    4381 14 0.576839 -18.3775 1.27969 609 " " " " A 2 0 0 "TRP " " C  " " " 6 0 1 C2 
    4382 23 0.785706 -18.9543 2.35405 609 " " " " A 70 0 0 "TRP " " O  " " " 8 0 1 C2 
    4383 14 -0.695385 -19.6033 -0.528047 609 " " " " A 2 0 0 "TRP " " CB " " " 6 0 1 C2 
    4384 14 -0.754452 -21.0959 -0.182146 609 " " " " A 2 0 0 "TRP " " CG " " " 6 0 1 C2 
    4385 14 -0.870564 -21.717 1.0516 609 " " " " A 2 0 0 "TRP " " CD1" " " 6 0 1 C2 
    4386 14 -0.856041 -22.2033 -1.17709 609 " " " " A 2 0 0 "TRP " " CD2" " " 6 0 1 C2 
    4387 40 -1.19031 -22.986 0.865515 609 " " " " A 43 0 0 "TRP " " NE1" " " 7 0 1 C2 
    4388 14 -1.11612 -23.4091 -0.464494 609 " " " " A 2 0 0 "TRP " " CE2" " " 6 0 1 C2 
    4389 14 -0.659298 -22.3389 -2.61396 609 " " " " A 2 0 0 "TRP " " CE3" " " 6 0 1 C2 
    4390 14 -1.10662 -24.671 -1.09838 609 " " " " A 2 0 0 "TRP " " CZ2" " " 6 0 1 C2 
    4391 14 -0.702828 -23.6187 -3.2517 609 " " " " A 2 0 0 "TRP " " CZ3" " " 6 0 1 C2 
    4392 14 -0.895409 -24.7549 -2.48035 609 " " " " A 2 0 0 "TRP " " CH2" " " 6 0 1 C2 
    4393 40 1.43344 -17.5456 0.653227 610 " " " " A 43 0 0 "MET " " N  " " " 7 0 1 C2 
    4394 14 2.64165 -17.0253 1.26385 610 " " " " A 2 0 0 "MET " " CA " " " 6 0 1 C2 
    4395 14 2.39096 -16.2616 2.58588 610 " " " " A 2 0 0 "MET " " C  " " " 6 0 1 C2 
    4396 23 2.76174 -16.76 3.5581 610 " " " " A 70 0 0 "MET " " O  " " " 8 0 1 C2 
    4397 14 3.35019 -16.2165 0.135054 610 " " " " A 2 0 0 "MET " " CB " " " 6 0 1 C2 
    4398 14 4.74759 -15.7132 0.590117 610 " " " " A 2 0 0 "MET " " CG " " " 6 0 1 C2 
    4399 52 5.71568 -15.1846 -0.837389 610 " " " " A 13 0 0 "MET " " SD " " " 16 0 1 C2 
    4400 14 6.07795 -16.8628 -1.49286 610 " " " " A 2 0 0 "MET " " CE " " " 6 0 1 C2 
    4401 40 1.94189 -14.993 2.48672 611 " " " " A 43 0 0 "PHE " " N  " " " 7 0 1 C2 
    4402 14 2.13903 -13.9941 3.60219 611 " " " " A 2 0 0 "PHE " " CA " " " 6 0 1 C2 
    4403 14 0.966652 -14.0143 4.6094 611 " " " " A 2 0 0 "PHE " " C  " " " 6 0 1 C2 
    4404 23 1.05061 -13.2829 5.61645 611 " " " " A 70 0 0 "PHE " " O  " " " 8 0 1 C2 
    4405 14 2.21952 -12.5435 3.10432 611 " " " " A 2 0 0 "PHE " " CB " " " 6 0 1 C2 
    4406 14 3.45427 -12.23 2.26993 611 " " " " A 2 0 0 "PHE " " CG " " " 6 0 1 C2 
    4407 14 4.65687 -12.0636 2.92927 611 " " " " A 2 0 0 "PHE " " CD1" " " 6 0 1 C2 
    4408 14 3.34316 -12.0738 0.873595 611 " " " " A 2 0 0 "PHE " " CD2" " " 6 0 1 C2 
    4409 14 5.81914 -11.6388 2.22975 611 " " " " A 2 0 0 "PHE " " CE1" " " 6 0 1 C2 
    4410 14 4.50566 -11.6685 0.196455 611 " " " " A 2 0 0 "PHE " " CE2" " " 6 0 1 C2 
    4411 14 5.78267 -11.4675 0.816725 611 " " " " A 2 0 0 "PHE " " CZ " " " 6 0 1 C2 
    4412 40 -0.0486069 -14.8392 4.38234 612 " " " " A 43 0 0 "VAL " " N  " " " 7 0 1 C2 
    4413 14 -1.20271 -14.9304 5.25923 612 " " " " A 2 0 0 "VAL " " CA " " " 6 0 1 C2 
    4414 14 -1.48417 -16.4171 5.67801 612 " " " " A 2 0 0 "VAL " " C  " " " 6 0 1 C2 
    4415 23 -2.38294 -16.7227 6.49241 612 " " " " A 70 0 0 "VAL " " O  " " " 8 0 1 C2 
    4416 14 -2.38269 -14.2545 4.5105 612 " " " " A 2 0 0 "VAL " " CB " " " 6 0 1 C2 
    4417 14 -3.66284 -14.0442 5.3136 612 " " " " A 2 0 0 "VAL " " CG1" " " 6 0 1 C2 
    4418 14 -2.07145 -12.8182 4.007 612 " " " " A 2 0 0 "VAL " " CG2" " " 6 0 1 C2 
    4419 40 -0.653683 -17.3501 5.23865 613 " " " " A 43 0 0 "ASP " " N  " " " 7 0 1 C2 
    4420 14 -0.676395 -18.7915 5.77881 613 " " " " A 2 0 0 "ASP " " CA " " " 6 0 1 C2 
    4421 14 0.720997 -19.3523 6.11545 613 " " " " A 2 0 0 "ASP " " C  " " " 6 0 1 C2 
    4422 23 0.909481 -19.8458 7.24774 613 " " " " A 70 0 0 "ASP " " O  " " " 8 0 1 C2 
    4423 14 -1.64582 -19.6995 5.0291 613 " " " " A 2 0 0 "ASP " " CB " " " 6 0 1 C2 
    4424 14 -1.82453 -21.1073 5.49342 613 " " " " A 2 0 0 "ASP " " CG " " " 6 0 1 C2 
    4425 23 -1.35001 -22.0032 4.79988 613 " " " " A 70 0 0 "ASP " " OD1" " " 8 0 1 C2 
    4426 23 -2.46179 -21.3822 6.511 613 " " " " A 70 0 0 "ASP " " OD2" " " 8 0 1 C2 
    4427 40 1.62871 -19.325 5.16764 614 " " " " A 43 0 0 "GLY " " N  " " " 7 0 1 C2 
    4428 14 3.07261 -19.8468 5.2336 614 " " " " A 2 0 0 "GLY " " CA " " " 6 0 1 C2 
    4429 14 3.87136 -19.2379 6.40083 614 " " " " A 2 0 0 "GLY " " C  " " " 6 0 1 C2 
    4430 23 3.63797 -18.1456 6.85329 614 " " " " A 70 0 0 "GLY " " O  " " " 8 0 1 C2 
    4431 40 4.90799 -19.9901 6.75896 615 " " " " A 43 0 0 "HIS " " N  " " " 7 0 1 C2 
    4432 14 6.00109 -19.6203 7.56064 615 " " " " A 2 0 0 "HIS " " CA " " " 6 0 1 C2 
    4433 14 7.31779 -19.9163 6.86442 615 " " " " A 2 0 0 "HIS " " C  " " " 6 0 1 C2 
    4434 23 7.65963 -21.0776 6.78044 615 " " " " A 70 0 0 "HIS " " O  " " " 8 0 1 C2 
    4435 14 5.81538 -20.3457 8.89812 615 " " " " A 2 0 0 "HIS " " CB " " " 6 0 1 C2 
    4436 14 6.90768 -20.1001 9.96693 615 " " " " A 2 0 0 "HIS " " CG " " " 6 0 1 C2 
    4437 40 8.25578 -20.3772 9.79017 615 " " " " A 43 0 0 "HIS " " ND1" " " 7 0 1 C2 
    4438 14 6.72003 -19.8382 11.2926 615 " " " " A 2 0 0 "HIS " " CD2" " " 6 0 1 C2 
    4439 14 8.76814 -20.1052 10.979 615 " " " " A 2 0 0 "HIS " " CE1" " " 6 0 1 C2 
    4440 40 7.94324 -19.9003 11.957 615 " " " " A 43 0 0 "HIS " " NE2" " " 7 0 1 C2 
    4441 40 8.0156 -18.9191 6.34923 616 " " " " A 43 0 0 "GLY " " N  " " " 7 0 1 C2 
    4442 14 9.29927 -19.0661 5.72008 616 " " " " A 2 0 0 "GLY " " CA " " " 6 0 1 C2 
    4443 14 10.4655 -18.86 6.70787 616 " " " " A 2 0 0 "GLY " " C  " " " 6 0 1 C2 
    4444 23 10.286 -18.314 7.7606 616 " " " " A 70 0 0 "GLY " " O  " " " 8 0 1 C2 
    4445 40 11.6627 -19.3682 6.31293 617 " " " " A 43 0 0 "SER " " N  " " " 7 0 1 C2 
    4446 14 12.8791 -19.4315 7.23494 617 " " " " A 2 0 0 "SER " " CA " " " 6 0 1 C2 
    4447 14 14.1864 -19.5705 6.44527 617 " " " " A 2 0 0 "SER " " C  " " " 6 0 1 C2 
    4448 23 15.2825 -19.4975 7.02668 617 " " " " A 70 0 0 "SER " " O  " " " 8 0 1 C2 
    4449 14 12.8692 -20.4032 8.41942 617 " " " " A 2 0 0 "SER " " CB " " " 6 0 1 C2 
    4450 23 12.5114 -21.6728 7.92117 617 " " " " A 70 0 0 "SER " " OG " " " 8 0 1 C2 
    4451 40 14.0955 -19.7848 5.11304 618 " " " " A 43 0 0 "GLY " " N  " " " 7 0 1 C2 
    4452 14 15.2649 -20.0791 4.26073 618 " " " " A 2 0 0 "GLY " " CA " " " 6 0 1 C2 
    4453 14 15.7141 -18.7976 3.53949 618 " " " " A 2 0 0 "GLY " " C  " " " 6 0 1 C2 
    4454 23 16.586 -18.0909 4.08302 618 " " " " A 70 0 0 "GLY " " O  " " " 8 0 1 C2 
    4455 40 15.3069 -18.5403 2.3199 619 " " " " A 43 0 0 "LEU " " N  " " " 7 0 1 C2 
    4456 14 15.7879 -17.4001 1.59493 619 " " " " A 2 0 0 "LEU " " CA " " " 6 0 1 C2 
    4457 14 15.012 -16.0795 1.94848 619 " " " " A 2 0 0 "LEU " " C  " " " 6 0 1 C2 
    4458 23 15.7208 -15.0219 1.85795 619 " " " " A 70 0 0 "LEU " " O  " " " 8 0 1 C2 
    4459 14 15.5977 -17.6979 0.0825485 619 " " " " A 2 0 0 "LEU " " CB " " " 6 0 1 C2 
    4460 14 15.9933 -16.6744 -0.934358 619 " " " " A 2 0 0 "LEU " " CG " " " 6 0 1 C2 
    4461 14 17.5067 -16.3324 -0.773836 619 " " " " A 2 0 0 "LEU " " CD1" " " 6 0 1 C2 
    4462 14 15.8017 -17.0809 -2.33689 619 " " " " A 2 0 0 "LEU " " CD2" " " 6 0 1 C2 
    4463 40 13.7355 -16.0281 2.35061 620 " " " " A 43 0 0 "MET " " N  " " " 7 0 1 C2 
    4464 14 13.1031 -14.9443 3.11181 620 " " " " A 2 0 0 "MET " " CA " " " 6 0 1 C2 
    4465 14 12.4789 -15.5097 4.36742 620 " " " " A 2 0 0 "MET " " C  " " " 6 0 1 C2 
    4466 23 12.1092 -16.6885 4.35829 620 " " " " A 70 0 0 "MET " " O  " " " 8 0 1 C2 
    4467 14 11.9598 -14.4716 2.20999 620 " " " " A 2 0 0 "MET " " CB " " " 6 0 1 C2 
    4468 14 11.1832 -13.1903 2.63269 620 " " " " A 2 0 0 "MET " " CG " " " 6 0 1 C2 
    4469 52 10.1242 -12.4859 1.35834 620 " " " " A 13 0 0 "MET " " SD " " " 16 0 1 C2 
    4470 14 8.74324 -13.617 1.54549 620 " " " " A 2 0 0 "MET " " CE " " " 6 0 1 C2 
    4471 40 12.5561 -14.764 5.4612 621 " " " " A 43 0 0 "ASN " " N  " " " 7 0 1 C2 
    4472 14 11.8854 -15.1044 6.73463 621 " " " " A 2 0 0 "ASN " " CA " " " 6 0 1 C2 
    4473 14 10.5252 -14.3434 6.78417 621 " " " " A 2 0 0 "ASN " " C  " " " 6 0 1 C2 
    4474 23 10.4822 -13.1757 6.4107 621 " " " " A 70 0 0 "ASN " " O  " " " 8 0 1 C2 
    4475 14 12.7962 -14.7707 7.90394 621 " " " " A 2 0 0 "ASN " " CB " " " 6 0 1 C2 
    4476 14 14.2069 -15.2953 7.98324 621 " " " " A 2 0 0 "ASN " " CG " " " 6 0 1 C2 
    4477 23 14.5042 -16.3674 8.52304 621 " " " " A 70 0 0 "ASN " " OD1" " " 8 0 1 C2 
    4478 40 15.1908 -14.5622 7.41984 621 " " " " A 43 0 0 "ASN " " ND2" " " 7 0 1 C2 
    4479 40 9.44444 -15.0232 7.13708 622 " " " " A 43 0 0 "TYR " " N  " " " 7 0 1 C2 
    4480 14 8.07868 -14.5484 7.26186 622 " " " " A 2 0 0 "TYR " " CA " " " 6 0 1 C2 
    4481 14 7.23785 -15.5815 8.03905 622 " " " " A 2 0 0 "TYR " " C  " " " 6 0 1 C2 
    4482 23 7.54079 -16.7758 8.0338 622 " " " " A 70 0 0 "TYR " " O  " " " 8 0 1 C2 
    4483 14 7.4688 -14.367 5.84871 622 " " " " A 2 0 0 "TYR " " CB " " " 6 0 1 C2 
    4484 14 7.41521 -15.5677 4.92303 622 " " " " A 2 0 0 "TYR " " CG " " " 6 0 1 C2 
    4485 14 8.51427 -15.7262 4.06482 622 " " " " A 2 0 0 "TYR " " CD1" " " 6 0 1 C2 
    4486 14 6.36156 -16.4587 4.89143 622 " " " " A 2 0 0 "TYR " " CD2" " " 6 0 1 C2 
    4487 14 8.51895 -16.7438 3.07465 622 " " " " A 2 0 0 "TYR " " CE1" " " 6 0 1 C2 
    4488 14 6.29002 -17.4609 3.88604 622 " " " " A 2 0 0 "TYR " " CE2" " " 6 0 1 C2 
    4489 14 7.37987 -17.6155 3.01184 622 " " " " A 2 0 0 "TYR " " CZ " " " 6 0 1 C2 
    4490 23 7.29187 -18.5336 2.00126 622 " " " " A 70 0 0 "TYR " " OH " " " 8 0 1 C2 
    4491 40 6.12259 -15.0827 8.59672 623 " " " " A 43 0 0 "THR " " N  " " " 7 0 1 C2 
    4492 14 5.1456 -15.6684 9.48181 623 " " " " A 2 0 0 "THR " " CA " " " 6 0 1 C2 
    4493 14 3.70295 -15.2276 9.03218 623 " " " " A 2 0 0 "THR " " C  " " " 6 0 1 C2 
    4494 23 3.51873 -14.3166 8.26089 623 " " " " A 70 0 0 "THR " " O  " " " 8 0 1 C2 
    4495 14 5.57786 -15.4317 10.9822 623 " " " " A 2 0 0 "THR " " CB " " " 6 0 1 C2 
    4496 23 5.47346 -14.0511 11.3066 623 " " " " A 70 0 0 "THR " " OG1" " " 8 0 1 C2 
    4497 14 7.04803 -15.9051 11.2586 623 " " " " A 2 0 0 "THR " " CG2" " " 6 0 1 C2 
    4498 40 2.66938 -15.9893 9.30197 624 " " " " A 43 0 0 "PRO " " N  " " " 7 0 1 C2 
    4499 14 1.31876 -15.5979 8.80353 624 " " " " A 2 0 0 "PRO " " CA " " " 6 0 1 C2 
    4500 14 0.731319 -14.4962 9.70437 624 " " " " A 2 0 0 "PRO " " C  " " " 6 0 1 C2 
    4501 23 0.311348 -14.695 10.7871 624 " " " " A 70 0 0 "PRO " " O  " " " 8 0 1 C2 
    4502 14 0.49649 -16.9261 8.90744 624 " " " " A 2 0 0 "PRO " " CB " " " 6 0 1 C2 
    4503 14 1.17042 -17.7736 9.98158 624 " " " " A 2 0 0 "PRO " " CG " " " 6 0 1 C2 
    4504 14 2.59118 -17.2966 9.95091 624 " " " " A 2 0 0 "PRO " " CD " " " 6 0 1 C2 
    4505 40 0.635292 -13.3468 9.15088 625 " " " " A 43 0 0 "GLN " " N  " " " 7 0 1 C2 
    4506 14 0.193817 -12.0727 9.65465 625 " " " " A 2 0 0 "GLN " " CA " " " 6 0 1 C2 
    4507 14 -1.10832 -11.5895 8.88006 625 " " " " A 2 0 0 "GLN " " C  " " " 6 0 1 C2 
    4508 23 -1.21461 -11.8977 7.73356 625 " " " " A 70 0 0 "GLN " " O  " " " 8 0 1 C2 
    4509 14 1.26519 -10.9999 9.60236 625 " " " " A 2 0 0 "GLN " " CB " " " 6 0 1 C2 
    4510 14 2.48412 -11.3871 10.5272 625 " " " " A 2 0 0 "GLN " " CG " " " 6 0 1 C2 
    4511 14 3.74183 -10.5151 10.2224 625 " " " " A 2 0 0 "GLN " " CD " " " 6 0 1 C2 
    4512 23 4.69693 -10.613 10.897 625 " " " " A 70 0 0 "GLN " " OE1" " " 8 0 1 C2 
    4513 40 3.6785 -9.5839 9.31608 625 " " " " A 43 0 0 "GLN " " NE2" " " 7 0 1 C2 
    4514 40 -2.09277 -10.9176 9.50134 626 " " " " A 43 0 0 "PRO " " N  " " " 7 0 1 C2 
    4515 14 -3.19774 -10.3735 8.63943 626 " " " " A 2 0 0 "PRO " " CA " " " 6 0 1 C2 
    4516 14 -2.7958 -9.20667 7.69187 626 " " " " A 2 0 0 "PRO " " C  " " " 6 0 1 C2 
    4517 23 -1.67168 -8.69234 7.72992 626 " " " " A 70 0 0 "PRO " " O  " " " 8 0 1 C2 
    4518 14 -4.25352 -9.77752 9.66807 626 " " " " A 2 0 0 "PRO " " CB " " " 6 0 1 C2 
    4519 14 -3.50551 -9.75987 11.0184 626 " " " " A 2 0 0 "PRO " " CG " " " 6 0 1 C2 
    4520 14 -2.19812 -10.5187 10.8586 626 " " " " A 2 0 0 "PRO " " CD " " " 6 0 1 C2 
    4521 40 -3.7207 -8.83337 6.84897 627 " " " " A 43 0 0 "LEU " " N  " " " 7 0 1 C2 
    4522 14 -3.5758 -7.70262 5.89063 627 " " " " A 2 0 0 "LEU " " CA " " " 6 0 1 C2 
    4523 14 -4.45692 -6.54413 6.43111 627 " " " " A 2 0 0 "LEU " " C  " " " 6 0 1 C2 
    4524 23 -5.36808 -6.78854 7.2536 627 " " " " A 70 0 0 "LEU " " O  " " " 8 0 1 C2 
    4525 14 -3.94658 -8.15133 4.47362 627 " " " " A 2 0 0 "LEU " " CB " " " 6 0 1 C2 
    4526 14 -3.10121 -9.30935 3.79088 627 " " " " A 2 0 0 "LEU " " CG " " " 6 0 1 C2 
    4527 14 -3.86481 -9.86181 2.52249 627 " " " " A 2 0 0 "LEU " " CD1" " " 6 0 1 C2 
    4528 14 -1.70308 -8.83702 3.4165 627 " " " " A 2 0 0 "LEU " " CD2" " " 6 0 1 C2 
    4529 40 -4.19416 -5.35257 5.92978 628 " " " " A 43 0 0 "MET " " N  " " " 7 0 1 C2 
    4530 14 -4.80484 -4.07871 6.37309 628 " " " " A 2 0 0 "MET " " CA " " " 6 0 1 C2 
    4531 14 -5.94597 -3.71557 5.39859 628 " " " " A 2 0 0 "MET " " C  " " " 6 0 1 C2 
    4532 23 -5.64349 -3.55666 4.2626 628 " " " " A 70 0 0 "MET " " O  " " " 8 0 1 C2 
    4533 14 -3.6665 -3.0176 6.4479 628 " " " " A 2 0 0 "MET " " CB " " " 6 0 1 C2 
    4534 14 -4.01707 -1.75023 7.18063 628 " " " " A 2 0 0 "MET " " CG " " " 6 0 1 C2 
    4535 52 -4.36321 -0.443247 6.12885 628 " " " " A 13 0 0 "MET " " SD " " " 16 0 1 C2 
    4536 14 -2.75455 0.245024 5.62623 628 " " " " A 2 0 0 "MET " " CE " " " 6 0 1 C2 
    4537 40 -7.19111 -3.80685 5.897 629 " " " " A 43 0 0 "ALA " " N  " " " 7 0 1 C2 
    4538 14 -8.44896 -3.63725 5.26092 629 " " " " A 2 0 0 "ALA " " CA " " " 6 0 1 C2 
    4539 14 -8.52331 -2.83431 3.86156 629 " " " " A 2 0 0 "ALA " " C  " " " 6 0 1 C2 
    4540 23 -8.79234 -3.42458 2.84158 629 " " " " A 70 0 0 "ALA " " O  " " " 8 0 1 C2 
    4541 14 -9.59814 -3.37576 6.23897 629 " " " " A 2 0 0 "ALA " " CB " " " 6 0 1 C2 
    4542 40 -8.36178 -1.5109 3.84976 630 " " " " A 43 0 0 "PRO " " N  " " " 7 0 1 C2 
    4543 14 -8.34675 -0.59374 2.67668 630 " " " " A 2 0 0 "PRO " " CA " " " 6 0 1 C2 
    4544 14 -7.26781 -0.88139 1.59529 630 " " " " A 2 0 0 "PRO " " C  " " " 6 0 1 C2 
    4545 23 -7.74401 -1.08818 0.480879 630 " " " " A 70 0 0 "PRO " " O  " " " 8 0 1 C2 
    4546 14 -8.27176 0.813601 3.29899 630 " " " " A 2 0 0 "PRO " " CB " " " 6 0 1 C2 
    4547 14 -7.69411 0.577841 4.65567 630 " " " " A 2 0 0 "PRO " " CG " " " 6 0 1 C2 
    4548 14 -8.16355 -0.76767 5.04893 630 " " " " A 2 0 0 "PRO " " CD " " " 6 0 1 C2 
    4549 40 -5.99889 -1.10312 1.97772 631 " " " " A 43 0 0 "MET " " N  " " " 7 0 1 C2 
    4550 14 -4.83264 -1.45645 1.12198 631 " " " " A 2 0 0 "MET " " CA " " " 6 0 1 C2 
    4551 14 -5.03274 -2.72514 0.401648 631 " " " " A 2 0 0 "MET " " C  " " " 6 0 1 C2 
    4552 23 -4.39287 -2.82241 -0.651956 631 " " " " A 70 0 0 "MET " " O  " " " 8 0 1 C2 
    4553 14 -3.66441 -1.47635 2.12272 631 " " " " A 2 0 0 "MET " " CB " " " 6 0 1 C2 
    4554 14 -2.36749 -1.31313 1.35989 631 " " " " A 2 0 0 "MET " " CG " " " 6 0 1 C2 
    4555 52 -0.885872 -1.65426 2.41813 631 " " " " A 13 0 0 "MET " " SD " " " 16 0 1 C2 
    4556 14 0.365784 -1.49987 1.119 631 " " " " A 2 0 0 "MET " " CE " " " 6 0 1 C2 
    4557 40 -5.77915 -3.79767 0.770293 632 " " " " A 43 0 0 "ILE " " N  " " " 7 0 1 C2 
    4558 14 -6.10125 -5.00148 -0.0814835 632 " " " " A 2 0 0 "ILE " " CA " " " 6 0 1 C2 
    4559 14 -6.6645 -4.5212 -1.46466 632 " " " " A 2 0 0 "ILE " " C  " " " 6 0 1 C2 
    4560 23 -6.19735 -5.01558 -2.43936 632 " " " " A 70 0 0 "ILE " " O  " " " 8 0 1 C2 
    4561 14 -7.03193 -5.86378 0.814688 632 " " " " A 2 0 0 "ILE " " CB " " " 6 0 1 C2 
    4562 14 -6.39225 -6.20807 2.18815 632 " " " " A 2 0 0 "ILE " " CG1" " " 6 0 1 C2 
    4563 14 -7.36349 -7.15464 0.0645278 632 " " " " A 2 0 0 "ILE " " CG2" " " 6 0 1 C2 
    4564 14 -7.20548 -7.03426 3.22298 632 " " " " A 2 0 0 "ILE " " CD1" " " 6 0 1 C2 
    4565 40 -7.6405 -3.60218 -1.52919 633 " " " " A 43 0 0 "GLY " " N  " " " 7 0 1 C2 
    4566 14 -8.25107 -2.87478 -2.67525 633 " " " " A 2 0 0 "GLY " " CA " " " 6 0 1 C2 
    4567 14 -7.20272 -2.13489 -3.49761 633 " " " " A 2 0 0 "GLY " " C  " " " 6 0 1 C2 
    4568 23 -7.16689 -2.18452 -4.76071 633 " " " " A 70 0 0 "GLY " " O  " " " 8 0 1 C2 
    4569 40 -6.29609 -1.45009 -2.75542 634 " " " " A 43 0 0 "LEU " " N  " " " 7 0 1 C2 
    4570 14 -5.08015 -0.803083 -3.31906 634 " " " " A 2 0 0 "LEU " " CA " " " 6 0 1 C2 
    4571 14 -4.39083 -1.74353 -4.35714 634 " " " " A 2 0 0 "LEU " " C  " " " 6 0 1 C2 
    4572 23 -4.16024 -1.30558 -5.54606 634 " " " " A 70 0 0 "LEU " " O  " " " 8 0 1 C2 
    4573 14 -4.13845 -0.171297 -2.3092 634 " " " " A 2 0 0 "LEU " " CB " " " 6 0 1 C2 
    4574 14 -3.31401 1.01703 -2.76476 634 " " " " A 2 0 0 "LEU " " CG " " " 6 0 1 C2 
    4575 14 -4.13703 2.17523 -3.444 634 " " " " A 2 0 0 "LEU " " CD1" " " 6 0 1 C2 
    4576 14 -2.59507 1.8054 -1.61488 634 " " " " A 2 0 0 "LEU " " CD2" " " 6 0 1 C2 
    4577 40 -3.94705 -2.89138 -3.82234 635 " " " " A 43 0 0 "ILE " " N  " " " 7 0 1 C2 
    4578 14 -3.23604 -3.86965 -4.5871 635 " " " " A 2 0 0 "ILE " " CA " " " 6 0 1 C2 
    4579 14 -4.04061 -4.4678 -5.78069 635 " " " " A 2 0 0 "ILE " " C  " " " 6 0 1 C2 
    4580 23 -3.52459 -4.54546 -6.9184 635 " " " " A 70 0 0 "ILE " " O  " " " 8 0 1 C2 
    4581 14 -2.71373 -4.97323 -3.68885 635 " " " " A 2 0 0 "ILE " " CB " " " 6 0 1 C2 
    4582 14 -1.9116 -4.50243 -2.36089 635 " " " " A 2 0 0 "ILE " " CG1" " " 6 0 1 C2 
    4583 14 -1.89447 -6.04043 -4.471 635 " " " " A 2 0 0 "ILE " " CG2" " " 6 0 1 C2 
    4584 14 -1.73233 -5.46844 -1.1655 635 " " " " A 2 0 0 "ILE " " CD1" " " 6 0 1 C2 
    4585 40 -5.35163 -4.71298 -5.66303 636 " " " " A 43 0 0 "ILE " " N  " " " 7 0 1 C2 
    4586 14 -6.22997 -5.11019 -6.75589 636 " " " " A 2 0 0 "ILE " " CA " " " 6 0 1 C2 
    4587 14 -6.35179 -3.94697 -7.78484 636 " " " " A 2 0 0 "ILE " " C  " " " 6 0 1 C2 
    4588 23 -6.52278 -4.21441 -8.98473 636 " " " " A 70 0 0 "ILE " " O  " " " 8 0 1 C2 
    4589 14 -7.63062 -5.61864 -6.15193 636 " " " " A 2 0 0 "ILE " " CB " " " 6 0 1 C2 
    4590 14 -7.48827 -6.67946 -4.99332 636 " " " " A 2 0 0 "ILE " " CG1" " " 6 0 1 C2 
    4591 14 -8.64629 -6.03424 -7.30804 636 " " " " A 2 0 0 "ILE " " CG2" " " 6 0 1 C2 
    4592 14 -8.84847 -6.98618 -4.26091 636 " " " " A 2 0 0 "ILE " " CD1" " " 6 0 1 C2 
    4593 40 -6.17808 -2.72976 -7.35407 637 " " " " A 43 0 0 "ALA " " N  " " " 7 0 1 C2 
    4594 14 -6.38923 -1.61079 -8.26216 637 " " " " A 2 0 0 "ALA " " CA " " " 6 0 1 C2 
    4595 14 -5.16833 -1.35361 -9.22692 637 " " " " A 2 0 0 "ALA " " C  " " " 6 0 1 C2 
    4596 23 -5.32862 -1.20242 -10.4308 637 " " " " A 70 0 0 "ALA " " O  " " " 8 0 1 C2 
    4597 14 -6.58177 -0.323311 -7.48519 637 " " " " A 2 0 0 "ALA " " CB " " " 6 0 1 C2 
    4598 40 -3.92537 -1.50628 -8.71997 638 " " " " A 43 0 0 "VAL " " N  " " " 7 0 1 C2 
    4599 14 -2.70251 -1.25664 -9.42934 638 " " " " A 2 0 0 "VAL " " CA " " " 6 0 1 C2 
    4600 14 -2.42139 -2.48542 -10.3285 638 " " " " A 2 0 0 "VAL " " C  " " " 6 0 1 C2 
    4601 23 -1.95516 -2.29659 -11.4499 638 " " " " A 70 0 0 "VAL " " O  " " " 8 0 1 C2 
    4602 14 -1.50579 -1.05594 -8.41191 638 " " " " A 2 0 0 "VAL " " CB " " " 6 0 1 C2 
    4603 14 -1.54472 0.287916 -7.70101 638 " " " " A 2 0 0 "VAL " " CG1" " " 6 0 1 C2 
    4604 14 -1.24195 -2.16952 -7.43773 638 " " " " A 2 0 0 "VAL " " CG2" " " 6 0 1 C2 
    4605 40 -2.79655 -3.72901 -9.93373 639 " " " " A 43 0 0 "ILE " " N  " " " 7 0 1 C2 
    4606 14 -2.51127 -4.89655 -10.756 639 " " " " A 2 0 0 "ILE " " CA " " " 6 0 1 C2 
    4607 14 -3.61925 -5.01513 -11.8232 639 " " " " A 2 0 0 "ILE " " C  " " " 6 0 1 C2 
    4608 23 -3.26851 -5.28618 -12.9592 639 " " " " A 70 0 0 "ILE " " O  " " " 8 0 1 C2 
    4609 14 -2.43258 -6.20723 -9.95558 639 " " " " A 2 0 0 "ILE " " CB " " " 6 0 1 C2 
    4610 14 -1.35884 -6.12567 -8.75522 639 " " " " A 2 0 0 "ILE " " CG1" " " 6 0 1 C2 
    4611 14 -2.17791 -7.38083 -10.9004 639 " " " " A 2 0 0 "ILE " " CG2" " " 6 0 1 C2 
    4612 14 -1.54599 -7.295 -7.76328 639 " " " " A 2 0 0 "ILE " " CD1" " " 6 0 1 C2 
    4613 40 -4.89962 -4.61308 -11.5141 640 " " " " A 43 0 0 "TRP " " N  " " " 7 0 1 C2 
    4614 14 -5.94612 -4.54357 -12.5632 640 " " " " A 2 0 0 "TRP " " CA " " " 6 0 1 C2 
    4615 14 -5.51685 -3.56541 -13.6918 640 " " " " A 2 0 0 "TRP " " C  " " " 6 0 1 C2 
    4616 23 -5.61201 -3.90265 -14.8658 640 " " " " A 70 0 0 "TRP " " O  " " " 8 0 1 C2 
    4617 14 -7.34238 -4.29119 -11.9861 640 " " " " A 2 0 0 "TRP " " CB " " " 6 0 1 C2 
    4618 14 -8.52995 -4.35855 -12.8842 640 " " " " A 2 0 0 "TRP " " CG " " " 6 0 1 C2 
    4619 14 -8.95325 -3.36617 -13.6933 640 " " " " A 2 0 0 "TRP " " CD1" " " 6 0 1 C2 
    4620 14 -9.2328 -5.49344 -13.368 640 " " " " A 2 0 0 "TRP " " CD2" " " 6 0 1 C2 
    4621 40 -9.96377 -3.73435 -14.5184 640 " " " " A 43 0 0 "TRP " " NE1" " " 7 0 1 C2 
    4622 14 -10.2107 -5.08116 -14.3328 640 " " " " A 2 0 0 "TRP " " CE2" " " 6 0 1 C2 
    4623 14 -9.16691 -6.87231 -13.1013 640 " " " " A 2 0 0 "TRP " " CE3" " " 6 0 1 C2 
    4624 14 -11.1841 -5.90721 -14.8535 640 " " " " A 2 0 0 "TRP " " CZ2" " " 6 0 1 C2 
    4625 14 -10.0731 -7.79193 -13.6565 640 " " " " A 2 0 0 "TRP " " CZ3" " " 6 0 1 C2 
    4626 14 -11.1212 -7.2754 -14.4594 640 " " " " A 2 0 0 "TRP " " CH2" " " 6 0 1 C2 
    4627 40 -4.92829 -2.39492 -13.3794 641 " " " " A 43 0 0 "GLY " " N  " " " 7 0 1 C2 
    4628 14 -4.46164 -1.35477 -14.28 641 " " " " A 2 0 0 "GLY " " CA " " " 6 0 1 C2 
    4629 14 -3.28397 -1.68481 -15.1255 641 " " " " A 2 0 0 "GLY " " C  " " " 6 0 1 C2 
    4630 23 -3.07335 -1.17846 -16.2657 641 " " " " A 70 0 0 "GLY " " O  " " " 8 0 1 C2 
    4631 40 -2.43959 -2.63151 -14.6697 642 " " " " A 43 0 0 "LEU " " N  " " " 7 0 1 C2 
    4632 14 -1.15472 -3.10182 -15.2313 642 " " " " A 2 0 0 "LEU " " CA " " " 6 0 1 C2 
    4633 14 -1.49478 -4.20877 -16.32 642 " " " " A 2 0 0 "LEU " " C  " " " 6 0 1 C2 
    4634 23 -1.10122 -4.20988 -17.4738 642 " " " " A 70 0 0 "LEU " " O  " " " 8 0 1 C2 
    4635 14 -0.259792 -3.70683 -14.0798 642 " " " " A 2 0 0 "LEU " " CB " " " 6 0 1 C2 
    4636 14 1.289 -3.85877 -14.3346 642 " " " " A 2 0 0 "LEU " " CG " " " 6 0 1 C2 
    4637 14 2.09712 -2.58871 -14.2582 642 " " " " A 2 0 0 "LEU " " CD1" " " 6 0 1 C2 
    4638 14 1.9374 -4.94443 -13.4903 642 " " " " A 2 0 0 "LEU " " CD2" " " 6 0 1 C2 
    4639 40 -2.29505 -5.22778 -15.8719 643 " " " " A 43 0 0 "SER " " N  " " " 7 0 1 C2 
    4640 14 -2.94907 -6.28476 -16.5683 643 " " " " A 2 0 0 "SER " " CA " " " 6 0 1 C2 
    4641 14 -3.85301 -5.81304 -17.7552 643 " " " " A 2 0 0 "SER " " C  " " " 6 0 1 C2 
    4642 23 -3.70267 -6.3848 -18.8765 643 " " " " A 70 0 0 "SER " " O  " " " 8 0 1 C2 
    4643 14 -3.73151 -7.1089 -15.5732 643 " " " " A 2 0 0 "SER " " CB " " " 6 0 1 C2 
    4644 23 -2.8238 -7.68417 -14.6817 643 " " " " A 70 0 0 "SER " " OG " " " 8 0 1 C2 
    4645 40 -4.6651 -4.72498 -17.6257 644 " " " " A 43 0 0 "THR " " N  " " " 7 0 1 C2 
    4646 14 -5.48361 -4.16712 -18.6164 644 " " " " A 2 0 0 "THR " " CA " " " 6 0 1 C2 
    4647 14 -4.69163 -3.24866 -19.56 644 " " " " A 2 0 0 "THR " " C  " " " 6 0 1 C2 
    4648 23 -4.91848 -3.36057 -20.7563 644 " " " " A 70 0 0 "THR " " O  " " " 8 0 1 C2 
    4649 14 -6.53333 -3.30068 -17.8753 644 " " " " A 2 0 0 "THR " " CB " " " 6 0 1 C2 
    4650 23 -5.92327 -2.38087 -17.0017 644 " " " " A 70 0 0 "THR " " OG1" " " 8 0 1 C2 
    4651 14 -7.5185 -4.16795 -17.1416 644 " " " " A 2 0 0 "THR " " CG2" " " 6 0 1 C2 
    4652 40 -3.65334 -2.48782 -19.0836 645 " " " " A 43 0 0 "ASH " " N  " " " 7 0 1 C2 
    4653 14 -2.58681 -2.08162 -19.927 645 " " " " A 2 0 0 "ASH " " CA " " " 6 0 1 C2 
    4654 14 -1.96976 -3.14868 -20.8019 645 " " " " A 2 0 0 "ASH " " C  " " " 6 0 1 C2 
    4655 23 -1.85382 -3.03989 -22.0143 645 " " " " A 70 0 0 "ASH " " O  " " " 8 0 1 C2 
    4656 14 -1.44668 -1.39823 -19.1413 645 " " " " A 2 0 0 "ASH " " CB " " " 6 0 1 C2 
    4657 14 -0.324284 -0.847404 -20.0259 645 " " " " A 2 0 0 "ASH " " CG " " " 6 0 1 C2 
    4658 23 0.820717 -1.34621 -20.0997 645 " " " " A 70 0 0 "ASH " " OD1" " " 8 0 1 C2 
    4659 23 -0.865593 0.0156747 -20.8942 645 " " " " A 70 0 0 "ASH " " OD2" " " 8 0 1 C2 
    4660 40 -1.50628 -4.2679 -20.1856 646 " " " " A 43 0 0 "TYR " " N  " " " 7 0 1 C2 
    4661 14 -0.904625 -5.45901 -20.8536 646 " " " " A 2 0 0 "TYR " " CA " " " 6 0 1 C2 
    4662 14 -1.82994 -6.05873 -21.9163 646 " " " " A 2 0 0 "TYR " " C  " " " 6 0 1 C2 
    4663 23 -1.37896 -6.36367 -23.0241 646 " " " " A 70 0 0 "TYR " " O  " " " 8 0 1 C2 
    4664 14 -0.439228 -6.60235 -19.8673 646 " " " " A 2 0 0 "TYR " " CB " " " 6 0 1 C2 
    4665 14 0.034706 -8.02819 -20.2933 646 " " " " A 2 0 0 "TYR " " CG " " " 6 0 1 C2 
    4666 14 0.739384 -8.16768 -21.573 646 " " " " A 2 0 0 "TYR " " CD1" " " 6 0 1 C2 
    4667 14 0.160763 -9.0854 -19.3316 646 " " " " A 2 0 0 "TYR " " CD2" " " 6 0 1 C2 
    4668 14 1.41455 -9.33264 -21.9476 646 " " " " A 2 0 0 "TYR " " CE1" " " 6 0 1 C2 
    4669 14 0.790817 -10.2977 -19.6988 646 " " " " A 2 0 0 "TYR " " CE2" " " 6 0 1 C2 
    4670 14 1.40399 -10.426 -20.9782 646 " " " " A 2 0 0 "TYR " " CZ " " " 6 0 1 C2 
    4671 23 1.77704 -11.5721 -21.4788 646 " " " " A 70 0 0 "TYR " " OH " " " 8 0 1 C2 
    4672 40 -3.12327 -6.2227 -21.6486 647 " " " " A 43 0 0 "GLU " " N  " " " 7 0 1 C2 
    4673 14 -4.12534 -6.67918 -22.5532 647 " " " " A 2 0 0 "GLU " " CA " " " 6 0 1 C2 
    4674 14 -4.38257 -5.71235 -23.6783 647 " " " " A 2 0 0 "GLU " " C  " " " 6 0 1 C2 
    4675 23 -4.79935 -6.19622 -24.7301 647 " " " " A 70 0 0 "GLU " " O  " " " 8 0 1 C2 
    4676 14 -5.39652 -7.0993 -21.8157 647 " " " " A 2 0 0 "GLU " " CB " " " 6 0 1 C2 
    4677 14 -5.19809 -8.52229 -21.2554 647 " " " " A 2 0 0 "GLU " " CG " " " 6 0 1 C2 
    4678 14 -5.60871 -9.57792 -22.2763 647 " " " " A 2 0 0 "GLU " " CD " " " 6 0 1 C2 
    4679 23 -6.50771 -9.29613 -23.1843 647 " " " " A 70 0 0 "GLU " " OE1" " " 8 0 1 C2 
    4680 23 -4.88803 -10.5873 -22.3713 647 " " " " A 70 0 0 "GLU " " OE2" " " 8 0 1 C2 
    4681 40 -4.20023 -4.4208 -23.4429 648 " " " " A 43 0 0 "VAL " " N  " " " 7 0 1 C2 
    4682 14 -4.36524 -3.30483 -24.4125 648 " " " " A 2 0 0 "VAL " " CA " " " 6 0 1 C2 
    4683 14 -3.05449 -3.1553 -25.1944 648 " " " " A 2 0 0 "VAL " " C  " " " 6 0 1 C2 
    4684 23 -3.0463 -2.65715 -26.3468 648 " " " " A 70 0 0 "VAL " " O  " " " 8 0 1 C2 
    4685 14 -4.81477 -1.95474 -23.6422 648 " " " " A 2 0 0 "VAL " " CB " " " 6 0 1 C2 
    4686 14 -4.64262 -0.598534 -24.4133 648 " " " " A 2 0 0 "VAL " " CG1" " " 6 0 1 C2 
    4687 14 -6.3637 -2.05785 -23.336 648 " " " " A 2 0 0 "VAL " " CG2" " " 6 0 1 C2 
    4688 40 -1.9362 -3.56171 -24.6217 649 " " " " A 43 0 0 "PHE " " N  " " " 7 0 1 C2 
    4689 14 -0.659638 -3.46605 -25.313 649 " " " " A 2 0 0 "PHE " " CA " " " 6 0 1 C2 
    4690 14 -0.514595 -4.68118 -26.1906 649 " " " " A 2 0 0 "PHE " " C  " " " 6 0 1 C2 
    4691 23 0.334652 -4.64952 -27.092 649 " " " " A 70 0 0 "PHE " " O  " " " 8 0 1 C2 
    4692 14 0.494808 -3.31582 -24.2966 649 " " " " A 2 0 0 "PHE " " CB " " " 6 0 1 C2
[truncated: 11,589,482 more chars]
